# Supplementary material for: Genetic dissection of main and epistatic effects of QTL based on augmented triple test cross design
Source: PLoS One. 2017 Dec 14;12(12):e0189054. doi: 10.1371/journal.pone.0189054 (PMC5730204; doi:10.1371/journal.pone.0189054)
Supplement: S9 Supporting Information — (ZIP) [file pone.0189054.s009.zip › z5_2000_0.2_10.csv]

319.2	310.22	317.75	317.43	312.17	315.66	320.98	317.79	313.31	315.87	312.59	315.39	307.85	315.63	316.85	316.53	314.2	314.09	314.31	313.81	308.28	314.2	314.81	313.53	316.58	314.21	313.12	318.89	315.03	311.72	315.74	315.18	317.13	312.65	313.96	316.8	316.73	313.93	319.97	308.15	312.85	315.84	311.91	317.03	314.77	316.35	320.2	315.57	312.89	321
311.8	315.21	310.82	316.26	313.94	318.41	318.2	312.86	315.12	312.46	318.53	311.01	310.73	313.25	312.06	311.74	314.55	313.57	307.36	312.21	312.82	311.51	315.61	316.14	313.47	315.97	310.95	313.2	319.25	309.79	313.5	311.32	312.13	313.7	317.37	309.1	316	313.45	310.1	314.42	311.81	312.87	313.64	316.12	314.57	316.71	318.39	315	316.09	315.5
301.89	307.72	306.37	303.32	307.13	302.62	304.51	308.51	304.56	304.77	302.61	300.42	302.98	304.08	301.64	304.17	302.94	306.88	300.83	306.89	306.16	301.15	300.77	303.02	299.63	307.02	304.13	302.96	306.37	302.32	305.31	299.33	299.56	305.89	303.92	306.53	307.54	301.5	305.46	301.44	303.75	304.31	305.77	303.28	300.21	302.27	301.81	300.74	303.06	304.69
307	304.67	306.38	301.16	305.55	302.94	305.6	306.91	304.24	308.46	302.07	307.01	303.13	309.93	299.14	308.72	309.49	306.32	302.37	304.99	306.97	307.04	306.32	304.52	310.04	305.11	307.75	307.17	304.79	308.17	303.62	303.14	306.01	305.17	303.55	300.9	304.05	301.97	300.47	308.06	302.91	308.16	302.85	305.07	303.38	304.76	301.24	304.69	307.86	303.78
315.35	317.22	322.46	318.87	319.05	320.46	316.52	316.33	319.43	318.19	318	322.28	319.56	317.81	316.4	325.02	319.15	317.81	320.64	322.14	317.63	315.67	318.29	320.56	316.49	316.57	319.28	322.11	320.21	319.99	321.02	315.09	316.15	325.49	322.5	317.05	319.94	320.31	318.9	321.61	317.16	320.5	320.4	317.18	318.02	317.56	321.38	318.28	318.04	319.53
312.49	313.23	315.45	321.37	316.68	313.23	314.12	313.36	317.61	314.08	318.2	315.89	311.35	315.12	319.37	319.48	319.38	317.73	311.09	317.95	315.29	313.21	319.06	315.54	322.29	316.67	319.77	314.59	314.92	319.51	318.75	320.05	315.25	313.71	314.28	313.54	314.38	312.07	318.3	320.59	317.54	316.74	326.78	313.45	319.33	323.73	312.4	319.57	320.08	315.84
293.47	295.76	294.42	294.58	294.38	291.86	294.53	296.68	291.92	290.23	293.26	293.89	294.09	294.61	293.54	290.34	291.9	294.48	289.75	290.77	289.21	292.88	290.95	294.58	293.75	296.63	291.42	289.48	295.83	290.33	290.54	295.45	290	301.97	293.28	289.28	294.9	293.78	291.48	291.13	288.44	290.94	293.66	298.84	290.04	292.1	297.2	296.16	297.56	291.56
304.13	303.06	302.06	301	303.6	305.97	304.61	306.22	305.94	306.55	308.93	305.32	300.43	303.85	302.82	306.32	303.63	305.27	300.68	304.38	304.49	302.82	305.29	301.72	301.38	302.6	303.78	303.62	300.6	300.28	305.14	306.64	302.89	303.67	304.94	303.57	307.18	302.22	304.14	301.6	302.22	304.66	299.41	304.22	300.99	302.61	302.37	304.49	306.92	301.81
303.07	303.86	303.88	301.82	303.24	301.33	299.97	303.92	301.5	307.23	299.76	301.06	306.33	304.32	303.06	303.55	305.25	303.16	303.53	308.81	299.36	305.45	303.58	305.89	304.84	303.32	303.13	302.01	299.37	297.84	305.12	299.8	295	301.52	299.5	304.75	302.06	301.93	304.61	302.13	302.7	304.04	302.65	303.06	299.31	298.78	296.09	304.48	302.9	301.61
309.7	303.56	302.23	304.56	305.74	305.09	301.18	306.47	304.23	306.28	304.26	303.54	301.29	302.56	305.12	301.27	304.1	308.54	304.32	305.69	306.5	305.7	304.07	305.88	300.65	306.36	308.95	305.66	305.11	309.1	304.88	305.98	306.78	310.02	306.14	301.72	307.04	305.81	305.1	305.89	307.33	307.04	307.1	304.69	304.98	303.7	302.24	305.27	308.34	303.49
305.33	305.14	300.23	300.67	304.46	304.17	299.05	303.95	306.31	302.31	303.78	302.46	303.46	303.89	301.35	304.49	300.55	304.51	302.86	298.49	301.19	306.89	307.99	302.97	305.73	304.81	300.78	305.33	303.83	310.18	303.2	306.27	302.6	304.04	307.53	301.36	302.26	303.5	302.66	301.13	302.3	305.05	305.96	309.25	301.79	305.97	306.94	298.94	306.05	308.43
318.73	313.36	317.19	316.59	317.38	313.88	317.66	316.05	313.92	318.12	321.2	310.96	313.56	318.87	315.91	319.26	312.67	312.26	320.66	311.44	320.8	320.61	315.99	317.95	313.77	314.75	316.45	315.24	314.06	316.87	316.89	312.2	313.39	313.97	312.25	319.7	311.32	312.69	316.86	313.63	314.13	315.71	314.4	316.46	314.5	314.1	314.81	318.1	317.78	314.3
323.86	327.28	325.12	328.38	327.93	322.61	329.32	328.18	326.18	324.82	325.05	328.34	325.63	329.45	327.48	329.55	322.19	326.59	328.05	330.35	329.68	327.52	326.7	326.32	328.7	324.73	327.74	328	326.55	326.13	327.54	325.64	329.8	325.34	326.59	327.07	324.2	324.66	331.05	324.13	326.54	323.55	326.93	328.03	327.02	327.92	321.32	328.68	325.01	325.79
300.22	301.98	302.19	303.46	304.34	304.99	306.7	305.85	307.09	298.81	301.45	297.4	303.6	301.42	299.12	308.48	300.99	302.34	300.08	301.36	302.6	298.53	301.66	305.99	305.19	303.01	306.84	302.5	301.52	301.26	304.44	301.77	305.96	308.53	302.93	301.41	298.79	301.32	301.73	303.23	297.84	306.93	301.61	301.68	300.31	302.79	300.09	304.48	301.37	306.94
309.68	304.58	304.48	308.5	305.17	304.49	310.73	305.21	309.96	308.17	303.43	306.22	308.56	305.81	303.44	305.84	307.99	302.71	303.37	304.44	297.6	307.51	300.52	308.18	309.36	305.99	305.48	304.7	307.22	308.21	302.53	307.56	309.84	308.08	304.36	306.75	306.39	304.48	308.7	309.2	304.65	306.75	307.38	305.63	302.54	306.81	303.95	309.8	305.49	307.7
306.73	301.92	309.52	302.33	305.62	305.52	307.74	308.01	303.71	302.56	304.87	305.27	302.97	305.59	307.02	308.27	306.49	306.08	304.1	306	307.35	296.79	305.98	305.51	303.66	300.85	299.58	307.75	302.79	304.32	300.26	307.2	300.14	302.05	303.2	299.21	305.24	299.8	303.62	302.72	309.02	306.37	305.78	303.62	302.33	301.47	300.65	304.05	304.11	301.55
301.05	294.38	292.86	292.28	295.34	295.09	294.2	294.1	294.45	292.17	295.87	297.05	296.23	295.83	297.48	289.04	295.66	294.22	289.14	296.73	294.78	298.97	299.25	293.6	293.49	294.97	291.02	290.01	294.92	294.6	299.8	292.17	290.98	295.59	293.23	294.46	290.6	294.51	293.69	294.79	289.4	289.84	291.26	292.81	294.88	289.64	295.47	294.17	297.31	296.17
303.35	304.39	304.17	304.13	303.58	306.87	307.44	305.02	306.37	305.88	308.6	303.96	313.63	302.62	303.2	305.68	307.77	307.97	304.14	309.18	301.88	304.59	310.58	307.95	307.12	304	308.17	305.96	303.97	311.61	310.36	307.8	303.61	308.55	302.68	303.89	302.6	305.68	299.69	309.96	306.05	307.27	306.57	313.22	311	300.75	304.53	304.46	305.42	305.56
310.71	310.36	311.49	315.32	308.44	319.16	312.17	313.38	313.11	314.11	313.01	313.02	313.18	310.98	311.57	320	318.97	312.13	310.66	312.67	316.21	312.69	316.19	311.95	315.11	315.32	317.23	314.39	314.84	309.48	312.21	314.04	313.58	311.79	315.74	312.58	317.55	313.47	318.38	314.62	315.02	315.59	311.38	314.61	318.36	306.21	312.82	318.15	318.37	316.81
309.55	309.33	310.02	305.59	312.58	307.56	309.64	310.37	306.15	306.96	307.45	309.61	309.02	312.19	306.2	312.83	309.02	307.66	309.78	308.97	303.59	312.59	307.28	308.39	309.66	306.43	307.21	303.74	305.8	303.69	308.89	304.88	309.87	306.5	305.9	308.92	306.75	303.67	309.44	311.47	309.04	307.69	309.58	312.22	309.33	309.19	312.84	307.81	309.07	310.67
301.55	301.58	300.07	301.54	301.43	301.4	304.61	300.56	304.33	307.38	304.05	307.3	305.41	300.25	303.89	305.69	304.45	301.68	299.72	303.87	304.14	303.24	300.15	303.17	303.29	302.43	302.59	303.3	307.19	305.21	307.89	300.74	302.04	302.88	299.21	301.23	295.43	301.32	301.38	303.94	305.43	306.13	302.61	305.24	302.7	301.14	298.99	301.85	302.85	301.39
314.52	314.02	316.18	320.25	317.54	315.74	320.57	318.2	313.12	314.55	315.99	319.93	323.9	314.21	319.24	317.98	314.71	317.66	318.73	316.23	316.2	317.22	317.43	316.1	317.51	313	317.46	313.23	321.95	319.08	317.04	319.64	317.89	316.88	317.6	319.61	316.31	315.3	317.52	321.87	317.08	315.36	313.3	319.77	315.35	314.94	319.56	312.91	315.12	312.31
298.52	305.82	305.43	304.66	301.55	302.75	304.49	301.86	302.62	303.26	306.03	300.54	300.45	299.66	305.83	304.72	306.84	301.71	304.95	303.17	298.03	298.9	297.79	303.71	299.95	304.89	302.42	304.68	305.86	301.46	306.14	305.02	310.58	303.14	302.92	301.91	299.06	303.28	299.12	304.23	304.5	304.7	306.02	306.01	300.71	303.91	296.33	298.03	308.04	305.13
321.27	314.63	317.97	320.91	318.47	318.06	311.59	316.52	317.91	322.3	317.55	320.94	316.2	317.52	323.05	312.48	320.96	324.65	320.65	314.33	314.16	320.12	314.54	312.3	315.38	317.53	321.12	319.08	312.53	320.84	314.51	318.2	322.39	317.82	320.51	317.11	319.85	319.03	319.28	314.88	312.82	314.75	323.32	318.21	323.53	318.5	318.87	320.61	320.06	319.58
307.42	306.48	309.25	304.93	304.56	300.6	303.79	303.04	307.46	301.38	302.36	302.86	303.52	299.32	305.1	306.6	304.82	306.2	308.98	304	303.97	306.06	302.32	303.76	301.19	302.1	309.35	302.13	307.4	303.24	306.62	304.99	302.25	302.91	304.82	306.33	300.82	303.19	307.61	309.91	304.58	303.26	305.94	305.03	303.18	305.64	302.52	303.36	301.32	302.88
310.36	312.18	312.89	315.02	310.62	313.03	316.79	310.27	313.66	312.87	314.02	311.55	311.52	310.92	312.64	308.95	310.31	311.13	312.3	314.76	314.98	312.85	311.37	318.94	317.27	311.68	311.07	313.7	309.06	310.47	314.36	314.27	311.52	306.64	313.32	314.78	314.22	311.11	312.24	311.84	313.68	313.42	314.84	312.29	314.98	310.23	318.07	308.51	309.2	313.21
312.87	313.59	311.06	314.13	315.89	316.08	314.43	308.74	316.51	315.78	310	312.36	316.11	318	314.96	317.64	311.16	315.01	322.86	313.57	314.41	313.13	312.22	314.49	314.14	319.2	314.83	316.21	315.9	316.01	314.21	316.65	316.9	317.27	317.76	315.78	316.61	310.36	314.59	313.89	313.06	310.91	315.6	312.19	314.34	317.75	318.6	315.98	319.46	314.46
311.33	315.46	312	310.77	311.62	315.15	311.1	312.28	314.69	313.3	312.88	311.52	315.47	314.05	317.94	310.24	304.9	311.73	318.33	313.06	307.16	313.4	315.57	311.68	313.51	312.18	308.71	310.78	316.41	308.75	317.54	311.82	313.02	312.48	311.59	311.3	312.94	313.99	307.25	310.16	307.46	316.9	314.87	311.65	317.03	318.96	312.7	320.75	316.32	314.71
326.42	321.42	324.54	324.54	324.66	328.48	331.31	325.59	326.29	327.95	331.37	327.27	326.06	324.5	328.66	326.09	329.58	330.2	319.42	325.79	328.48	326.97	325.54	329.12	328.52	327.87	326.47	322.7	329.24	327.39	326.86	324.79	328.04	329.87	325.34	329.4	335.67	326.55	325.86	317.84	328.33	324.43	329.71	330	324.88	320.79	329.34	336.39	327.04	324.74
310.79	315.45	313.73	318.85	316.15	315.21	316.32	316.08	313.62	315.54	310.31	312.33	310.55	309.68	309.39	315.2	310.63	311.77	314.71	311.69	315.02	313.37	322.37	314	316.08	312.09	316.18	313.82	311.25	309.99	315.17	312.75	315.56	315.29	315.49	312.75	314.74	312.86	312.49	308.75	312.22	314.05	320.05	318.99	306.82	309.41	309.14	313.7	315.3	308.9
308.47	309.35	309.7	312.68	308.6	308.01	310.63	305.11	313.15	309.71	313.94	313.7	306.81	309.4	308.88	306.24	307.43	314.01	306.19	310.88	311.84	312.81	312.74	311.35	315.1	310.28	306.4	310.94	309.96	311.89	317.11	312.56	315.94	310.96	305.33	312.85	311.29	313.12	309.82	310.95	309.41	310.88	313.64	312.49	311.04	310.39	307.6	311.42	311.01	312.29
308.02	301.2	300.37	303.22	304.31	298.38	305.38	304.29	303.76	306.8	307.07	303.75	301.34	301.94	302.43	306.22	306.89	301.5	299.85	299.4	300.74	301.53	295.75	302.93	302.7	307.89	308.95	300.55	303.83	306.97	302.72	303.58	299.7	306.54	306.92	302.47	301.06	305.61	306.2	303.87	301.44	302.46	307.18	298.57	303.38	307.68	303.17	307.1	305.51	310.7
311.22	309.83	310.51	312.7	314.88	306.45	313.91	313.17	315.38	312.31	315.59	312.59	310.41	311.48	319.61	307.46	311.64	312.11	309.14	314.03	309.36	315.06	312.69	307.02	310.49	311.8	314.81	310.63	314.42	312.18	315.63	313.85	311.96	310.29	311.96	311.25	309.18	310.76	309.45	310.01	308.43	311.39	314.21	315.04	314.8	309.26	312.04	314.75	311.46	312.85
316.44	318.36	310.14	317.58	316.06	315.71	317.89	315.07	315.24	320.58	312.22	315.88	313.18	310.06	316.63	314.99	316.66	319.62	314.01	317.06	314.26	315.45	322.35	312.1	312.09	315.61	310.16	316.35	314.52	316.08	313.84	319.15	314.28	317.48	309.33	312.4	315.69	319.52	312.4	314.14	318.53	315.59	313.01	319.44	315.74	313.2	317.1	310.45	315.41	315.34
312.97	313.73	317.8	306.34	312.63	313.63	317.35	312.29	314.83	308.55	315.83	315.76	316.98	318.86	318.62	309.54	310.89	314.74	313.64	315.22	315.59	315.43	317.12	309.64	309.04	316.59	314.74	315.97	316.42	316.71	311.09	314.79	317.15	316.12	311.56	312.59	316.41	317.34	316.18	316.97	318.07	315.95	316.49	316.55	313.76	312.28	313.78	316.81	319.16	310.9
296.62	300.02	295.03	300.1	299.58	302.13	299.53	300.77	301.58	297.38	301.83	295.53	300.2	300.65	298.08	304.96	300.09	297.92	299.2	298.09	298.63	300.09	297.18	301.45	302.61	299.65	301.93	302.69	303.09	300.35	299.33	299.61	301.1	305.17	299.82	296.6	298.03	296.79	301.19	299.22	299.03	299.42	298.83	303.67	296	298.28	296.03	303.5	297.83	298.29
304.48	299.54	300.4	304.47	305.77	303.15	309.18	300.99	302.2	301.83	310.13	304.78	305.28	305.1	306.62	301.36	301.26	305.21	303.74	304.05	306.66	302.01	302.32	304.02	301.13	304.48	308.15	301.6	301.9	305.29	314.09	310.85	304.9	301.25	302.76	301.94	304.19	299.1	304.19	302.97	305.5	305.85	309.76	309.97	305.51	303.08	310.71	304.43	303.55	299.3
315.99	318.84	310.51	319.65	318.97	318.45	318.61	322.42	314.83	315.09	317.7	319.9	322.02	316.39	312.28	318.75	316.98	318.03	316.82	316.54	317.23	318.29	314.04	319.24	317.85	317.07	319.98	317.62	315.71	317.78	314.7	321.52	319.43	313.4	315.56	318.8	316.85	316.29	319.33	317.77	316	315.73	323.6	319.22	312.8	320.85	316.3	322.52	313.61	317.98
312.25	304.36	305.13	306.57	302.86	302.48	306.29	310.07	301.16	302.16	310.7	305.27	311.47	301.28	306.03	305.74	303.16	307.46	303	306.31	309.18	310.34	304.39	305.43	304.93	302.48	301.4	304.35	307.9	305.69	302.35	310.23	309.75	309.56	310.47	309.41	299.32	304.31	308.76	309.12	305.37	302.63	307.72	308.85	306.54	311.46	309.64	306.67	312.7	309.02
329.22	325.04	326.79	321.9	321.97	329.45	327.63	325.61	325.74	328.38	327.18	325.99	323.15	324.01	324.25	324.91	322.71	329.99	325.09	326.03	330.15	318.86	321.43	322.52	321.55	320.26	329.15	321.75	321.5	325.96	321.4	324.52	324.12	325.62	326.85	319.45	327.39	319.35	320.29	327.61	321.76	329.04	325.49	326.18	323.25	328.26	316.64	324.21	325.55	324.79
312.36	316.36	310.02	313.15	313.67	309.76	312.56	313.39	307.63	313.04	310.65	315.14	312.2	311.48	313.14	309.92	312.63	315.55	313.59	315.88	316.41	312.56	312.02	314.48	315.71	310.31	316.79	312.19	305.41	312.5	314.01	311.78	314.62	312.23	309.09	311.08	312.67	319.04	314.11	309.87	317.79	312	315.86	312.98	311.82	311.56	312.8	309.57	308.48	314.34
296.7	294.02	302.03	292.33	296.67	294	293.04	295.42	298.41	297.43	292.87	296.49	296.76	299.54	300.2	289.21	294.12	288.57	297.14	292	301.1	290.14	293.01	297.97	297.23	293.14	298.14	295.91	300.31	295.81	297.48	295.75	297.72	293.67	293.88	288.79	296.01	293.18	298.26	298.23	296.93	296.86	296.81	296.32	291.65	296.96	292.16	294.69	292.42	296.03
296.91	292.67	291.84	297.17	295.06	292.64	290.37	293.76	294.17	296.42	289.04	298.24	299.45	297.81	293.36	295.62	290.31	296.13	291.22	292.63	292.8	293.24	293.49	291.23	293.1	296.95	293.37	295.53	295.47	295.02	296.28	296.6	293.45	296.62	297.34	298.04	296.89	295.21	297.24	290.4	292.99	294.2	293.2	292.66	293.21	298.2	296.57	294.64	293.36	293.75
315.44	311.27	312.74	308.4	310.53	315.66	315.03	314.12	309.29	312.54	316.49	314.63	315.89	306.51	314.49	313.6	309.05	309.14	313.15	308.17	312.98	312.41	317.22	316.13	316.26	310.86	315.79	315.45	312.95	314.33	314.98	312.68	318.62	307.65	314.59	317.52	314.37	314.86	317.94	311.21	319.25	313.13	312.83	308.6	310.99	315.18	312.38	314.11	317.07	307.54
327.71	326.41	320.43	329.88	326.86	326.24	327.29	331.24	325.58	326.3	330.39	325.11	329.85	329.87	324.74	326.47	329.14	328.5	331.9	333.71	328.06	329.63	327.36	329.08	327.55	323.82	331.34	329.95	326.45	330.24	328.92	325.99	324.55	325.58	327.92	328.63	321.45	325.64	329.49	325.67	330.6	326.11	327.23	325.75	328.92	326.56	324.96	330.35	331.28	333.45
310.75	312.94	314.18	313.43	313.93	311.33	314.2	315.17	313.02	311.31	306.85	318.39	308.86	317.09	310.77	313.97	311.49	311.87	308.84	314.99	311.1	315.66	312.36	306.53	312.32	313.28	305.99	313.49	311.65	310.8	314.44	314.77	315.23	307.43	308.37	311	314.42	308.04	314.56	311.96	309.46	314.01	308.67	313.95	317.53	315.6	310.58	312.62	313.32	313.38
312.69	312.63	323.13	317.72	314.01	317.19	316.42	311.13	316.16	314.45	316.33	323.46	314.67	322.96	317.47	317.24	314.1	316.95	314.94	317.69	313.15	318.51	316.92	316.78	319.2	320.81	317.97	315.65	317.58	317.59	319.63	315.3	319.55	316.24	317.44	317.59	320.39	317.98	320.49	314.11	318.15	318.64	316.5	313.45	318.78	318.96	312.75	318.79	319.13	319.28
314.22	317.19	316.69	313.95	316.66	314.77	317.56	313.72	313.5	320.13	316.32	317.7	313.17	313.33	316.28	310.09	315.83	312.71	316.29	312.84	314.97	316.45	315.58	311.66	314.76	315.86	314.29	313.84	313	312.28	314.63	317.56	316.07	317.45	316.98	314	315.48	316.25	315.43	313.75	312.43	314.32	318.04	315.14	318.12	312.23	310.86	311.6	312.15	310.96
306.58	307.24	306.25	304.23	301.75	306.57	300.7	303.01	307.75	306.06	307.05	308.29	301.5	301.35	308.46	301.3	308.69	306.7	307.66	306.48	303.59	305.55	311.13	305.41	308.61	308.76	301.7	306.12	308.12	303.34	303.81	310.31	312.64	300.34	310.18	304.18	303.51	308.68	305.74	309.44	305.04	306.83	307.36	307.82	308.32	311.21	301.34	305.3	302.96	309.71
315.71	314.34	313.36	307.95	310.88	309.76	304.58	313.78	311.67	316.69	316.44	311	313.28	318.12	310.74	311.41	312.27	310.82	308.98	313.44	313.31	311.5	312.64	308.8	314.7	308.54	309.95	315.26	309.44	313.16	311.47	310.67	309.39	317.79	312.51	308.98	313.65	310.92	311.81	307.37	310.4	312.28	311.9	316.04	310.9	316.18	309.07	314.13	310.71	311.8
307.75	305.35	301.16	305.06	311.05	303.95	311.17	301.65	304.58	306.35	306.61	307.6	309.74	307.53	300.76	301.54	305.48	311.41	307.09	303.65	306.16	307.28	306.38	302.86	301.56	308.5	303.88	309.28	306.87	311.56	303.94	301.17	304.63	307.18	304.91	309.65	304.89	303.83	307.02	307.96	309.38	304.5	306.28	312.3	302.16	307.48	304.91	308.06	308.61	303.99
313.42	317.65	318.26	315.93	319.67	316.53	316.15	316.08	313.25	312.96	312.82	314.76	314.89	310.8	315.55	311.36	316.63	313.65	315.36	318.16	312.96	311.34	316.33	313.41	315.15	309.98	317.59	315.17	315.99	309.5	318.43	313.77	311.23	310.67	313.33	316.72	313.54	313.9	314.3	313	312.53	314.36	312.77	312.8	315.61	311.22	310.6	324.85	312.09	319.31
330.51	327.69	324.53	324.88	334.75	326.66	329.61	329.14	332.56	328.18	326.14	319.49	334.69	324	323.62	324.54	327.05	329.71	332.65	331.02	328.92	326.39	327.26	330.33	323.38	329.89	332.73	326.5	330.9	328.88	328.7	325.02	326.44	330.91	329.32	330.23	325.11	324.49	327.78	327.25	329.32	330.88	326.93	327.99	325.55	328.44	328.42	329.89	330.04	326.01
307.27	299.79	307.21	297.49	301.78	299.49	304.5	297.08	308.11	302.6	303.63	307.16	303.35	302.21	304.44	305.75	305.49	298.98	307.35	300.38	305.92	307.17	302.3	303.92	304.02	306.15	301.21	303.7	304.18	302.29	302.22	303.12	306.08	306.45	307.4	304.37	307.58	302.63	304.15	310.07	301.58	305.09	307.85	307.32	307.2	303.31	302.5	303.58	306.97	298.66
316.28	314.3	317.99	313.84	315.11	314.8	314.38	315.64	317.39	312.87	318.08	312.73	311.17	314.19	315.71	318.72	313.28	312.57	313.36	315.22	315.78	313.83	315.66	312.92	309.56	314.26	312.54	315.16	316.68	319.95	317.3	314.59	313.54	314.44	311.9	315.62	309.15	313.68	313.71	315.36	309.95	316.11	316.55	320.01	317.12	321	316.92	315.17	314.58	315.24
325.66	327.14	329.84	326.57	324.16	322.94	324.88	322.26	326.67	320.44	323.49	327.82	323.01	323.6	325.52	328.87	327.31	327.36	323.58	329.01	321.79	329.61	324.01	320.61	326.99	322.22	319.66	326.53	321.45	325.47	325.48	327.85	320.15	320.41	322.15	329.98	325.14	325.4	323.93	326.08	329.1	328.49	322.04	326.82	326.8	328.34	321.81	324.03	327.87	324.94
303.53	304.46	301.27	294.14	300.02	302.01	297.92	301.35	302.27	302.07	303.03	305.09	300.47	301.7	297.79	305.13	304.8	304.3	297.82	300.6	304.22	299.05	307.69	302.2	301.24	304.35	298.21	299.34	304.46	299.82	297.9	298.52	298.72	300.41	300.68	300.11	304.35	305.71	300.51	298.51	298.51	303.06	298.4	301.52	305.13	303.8	293.31	301.83	298.51	301.6
316.01	309.49	316.96	315.81	315.66	310.72	317.09	312.32	314.26	313.07	316.61	314.6	312.56	315.58	310.43	317.13	309.57	314.38	318.19	317.95	319.4	321.53	311.97	314.25	310.56	308.05	319.17	312.38	312.75	317.21	309.73	314.68	317.51	311.96	317.45	319.95	311.11	316.62	312.84	312.96	310.35	315.39	313.2	315.09	317.47	313.9	319.24	314.03	313.27	321.16
328.57	328.98	322.83	320.44	326.21	324.41	329.47	330.74	325.86	330.24	325.43	328.38	323.79	328.34	331.56	324.72	333.81	327.7	329.91	323.92	329.43	326.33	327.74	327.1	328.98	329.48	328.24	321.07	326.37	329.34	333.03	332.55	330.8	322.98	330.03	326.81	328.46	326.72	330.8	335.21	326.49	325.55	324.41	329.79	328.27	331.55	327.89	328.96	331.06	328.79
307.44	313.02	308.74	313.71	311.45	313.94	313.9	307.92	308.15	308.95	310.38	311.29	312.27	306.47	308.24	311.8	310.24	309.84	311.69	307.66	310.31	312.77	309.79	318.18	309.96	309.77	309.13	312.33	312.45	308.05	311.93	308.75	310.11	312.25	309.14	309.21	315.23	310.65	310.01	313.45	309.87	309.47	308.96	307.93	309.36	317.24	305.01	305.25	309.21	312.14
295.23	293.7	294.16	295.94	295.53	291.95	289.71	294.79	291.52	295.99	296.03	297.37	291.9	291.45	296.88	291.2	289.99	291.83	295.73	297.08	296.4	293.84	294.94	294.5	296.56	295.91	294.08	297.68	294.36	292.38	292.85	291.29	293.02	291.25	290.56	294.25	291.38	290.61	292.49	291.01	299.75	297.21	292.07	294.45	296.36	291.78	288.19	293.95	297.9	292.28
317.4	313.99	314.35	313.29	312.18	309.61	308.23	312.84	310.83	312.72	311.02	319.07	315.35	316.36	311.49	309.57	317.24	311.21	309.75	312.86	313.7	314.67	314.85	311.42	312.78	311.96	309.83	310.73	315.87	307.84	316.75	310.81	313.35	311.15	317.69	315.71	313.44	310.63	311.81	311.51	312.17	311.69	314.62	314.47	315.64	311.07	310.41	314.2	312.3	312.56
305.85	300.49	299.61	303.38	298.08	301.58	302.73	302.44	305.88	299.08	306.38	303.57	301.35	298.95	300.15	306.24	308.59	302.24	303.72	299.33	298.68	305.48	306.25	306.15	306.62	304.85	303.31	301.51	303.3	307.08	305.62	302.4	302.9	301.59	307.36	298.35	305.25	299.79	299.04	301.25	300.45	305.61	301.57	303.57	304.4	306.09	300.01	305.24	300.74	302.66
302.8	301.97	302.81	305.02	300	302.67	306.85	300.03	301.45	306.58	305.25	300.53	308.45	309.62	301.13	304.22	302.96	304.63	301.39	311.25	304.25	305.85	303.27	307.29	302.51	300.05	305.87	304.88	306.21	300.93	300.06	309.16	304.62	306.36	304.34	305.7	308.23	304.03	302.94	299.07	301.32	307.05	308.31	302.01	305.13	301.63	308.04	303.89	301.59	308.63
320.53	317.53	319.8	316.32	318.13	315.94	315.13	321.33	320.54	315.76	320.1	320.65	318.22	313.11	323.46	319.36	317.9	319.57	321.93	320.84	316.53	316.18	319.56	317.1	317.76	315.59	316.6	317.01	317.93	323.16	324.91	316.19	313.39	316.14	319.24	317.5	316.19	319.19	322.78	319.33	318.45	318.28	319.98	318.36	314.79	319.31	317.09	321.81	316.95	319.17
315.4	310.97	316.76	313.25	313.67	308.31	310.78	314.3	311.73	312.19	310.33	310.92	314.15	311.66	306.89	311.79	311.53	308.5	308.82	311.88	314.18	316.74	315.25	310.73	310.93	316.65	315.89	313.03	315.63	315.87	313.37	313.08	315.48	316.65	312.7	313.32	315.31	313.16	316.56	320.83	311.19	315.67	311.8	313.41	312.02	323.44	316.76	311.73	318.27	314.57
312.57	311.28	317.95	310.2	319.36	310.54	317.87	315.51	313.33	313.98	315.81	314.27	315.03	318.11	315.02	314.47	310.96	312.6	316.84	304.4	314.42	312.86	317.95	316.11	309.96	315.18	315.05	311	312.79	312.15	313.22	311.2	309.18	311.3	312.84	315.55	314.38	311.94	313.27	312.9	309	309.3	314.46	308.8	313.17	315.99	308.9	312.13	312.84	313.43
311.65	313.51	317.22	320.22	316.01	316.97	319.11	318.51	315.45	321.42	322.12	309.74	312.63	315.26	315.18	315.71	314.65	310.84	316.44	317.79	312.51	311.75	312.33	309.86	313.76	317.25	315.21	314.52	314.13	308.99	314.78	317.37	314.02	322.33	319.25	322.05	317.49	315.13	315.79	319.4	310.92	312.53	315.12	318.22	313.6	314.69	313.95	318.07	318.45	320.39
315.76	316.24	313.48	314.55	314.22	313.2	319.05	311.77	311.44	312.39	315.37	314.38	313.81	321.03	311.88	307.94	312.13	311.09	314.43	312.03	316.24	312.74	313.03	312.79	316.34	314.02	314.49	315.12	317.71	310.86	312.78	315.87	318.81	317.23	305.33	316.31	312.12	312.5	314.03	311.26	315.95	315.29	314.57	314.91	307.16	316.46	317.69	315.14	311.45	311.51
312.92	312.11	314.59	309.88	306.36	316.27	317.91	309.22	309.08	310.25	307.42	313.77	309.8	308.58	313.27	310.42	307.61	307.52	311.46	312.97	312.42	308.52	306.96	310.06	311.42	312.2	313.64	312.15	306.13	304.82	308.75	310.08	310.4	312.11	312.81	307.07	311.3	308.44	306.8	309.6	308.85	308.06	307.28	314.32	307.92	311.51	310.91	310.58	309.6	311.7
312.84	317.83	319.02	316.03	317.85	311.31	315.6	319.17	316.49	317.04	314.19	315.59	314.64	313.68	319.42	314.09	312.64	317.64	311.89	316.22	312.96	318.95	310.41	314.81	311.56	319.87	314.88	315.24	317.52	311.14	315.24	317.39	315.04	315.05	319.45	316.06	318.56	321.6	321.37	314.69	313.68	318.3	319.63	312.01	314.15	318.8	311.03	313.68	316.03	320.64
310.09	313.84	311.79	313.12	312.26	308.17	312.74	317.02	311.19	310.9	311.48	312.1	310.78	315.58	314.57	313.93	310.57	309.81	317.83	312.59	313.29	315.66	315.69	315.07	314.5	312.09	307.51	314.38	310.94	314.27	313.53	309.67	316.73	314.27	313.16	310.65	313.41	312.5	317.96	315.89	312.98	314.47	311.99	312.54	310.07	311.25	313.67	315.01	312.89	314.08
302.55	303.13	303.38	304.69	304.11	301.98	302.04	298.5	302.85	302.1	299.97	305.6	298.11	304.39	309.25	302.84	305.14	308.37	298.94	299.1	304	296.98	298.09	301.95	299.59	304.84	306.43	299.44	302.53	301.13	301.76	304.11	299.81	305.6	302.53	301.55	304.23	298.83	304.27	304.18	303.24	298.47	305.64	300.19	301.98	300.53	305.86	304.58	305.53	301.04
328.9	331.82	328.09	322.85	326.42	328.76	323.9	325.76	325.49	327.35	325.54	328.41	322.47	324.77	325.24	328.49	326.77	323.85	321.57	326.71	324.37	320.25	323.6	328.82	327.67	327.28	323.3	323.46	324.84	327.83	327.4	324.05	325.87	325.71	323.68	324.69	326.32	323.94	327.97	323.56	322.5	330.92	324.1	326.65	328.09	327.37	321.11	324.78	320.62	324.72
300.59	303.28	306.9	307.82	301.13	311.11	303.92	306.04	308.35	304.84	307.29	301.88	305.32	304.32	305.68	308.34	307.87	307.74	307.4	308.18	303.41	307.49	308.98	304.87	306.74	305.05	302.23	303.2	304.12	302.29	307.6	308.31	297.77	308.6	307.95	304.07	305.39	308.42	304.85	301.99	305.28	308.5	305.07	306.71	308.53	304.89	302.67	307.03	306.2	304.91
298.72	304.65	307.96	307.91	301.94	303.65	308.21	302.22	306.65	306.62	306.28	307.01	307.74	304.54	308.74	304.28	308.42	301.59	299.86	304.8	304.5	309.3	304.93	301.44	302.55	306.04	308.16	304.77	302.11	307.54	299.96	302.19	304.75	302.72	307.29	313.23	304.01	301.1	298.88	305.75	302.17	298.88	302.65	303.37	302.16	307.96	304.71	300.27	299.21	305.17
311.26	312.53	311.65	306.62	309.94	306.93	313.37	310.89	308.99	309.94	310.26	307.37	314.01	310.79	314.16	310.73	310.67	313.7	312.26	310.84	311.02	312.57	315.61	311.4	312.21	310	307.75	309.68	307.88	313.85	310.39	310.06	303.18	311.72	307.81	314	315.66	314.03	314.54	312.49	308.28	313.78	308.79	313.77	311.27	312.7	310.29	313.51	314.86	313.85
301.75	301.09	301.42	302.58	303.33	302.37	303.04	306.57	299.89	303.54	300.76	300.66	301.58	306.71	305.22	303.57	303.38	300.65	302.36	301.48	304.96	304.81	295.54	307.06	306.54	306.36	303.77	304.37	304.58	304.5	304.04	304.76	302.84	302.26	307.52	301.6	302.85	305.58	303.87	304.04	308.94	303.59	303.97	307.02	300.29	297.94	298.8	305.8	305.58	304.02
307.79	307.93	314.49	306.88	307.48	305.88	310.77	307.9	307.45	312.64	308.17	305.3	307	306.9	309.38	310.54	307.48	309.08	307.7	306.31	306.41	305.38	308.29	303.06	309.12	306.08	308.85	306.63	310.01	306.01	307.89	309.07	305.81	309.15	308.23	312.03	312.54	304.72	310.35	305.74	314	302.62	316.17	306.38	303.33	307.94	310.61	310.35	308.36	305.78
300.25	298.09	301.02	301.05	301.27	302.86	301.18	302.04	296.66	305.09	304.44	300.21	301.14	299.89	299.22	298.02	299.18	298.7	301.88	305.19	298.81	302.67	301.91	296	300.06	299.24	299.25	297.47	301.03	302.95	297.67	300.76	296.99	300.92	298.37	296.8	296.5	292.47	305.17	301	296.62	301.83	300	304.45	301.91	300.03	298.26	300.14	297.81	299.88
315.03	312.12	313.19	313.07	309.38	318.03	314.15	313.09	311.19	320.35	312.51	317.03	317.67	317.2	312.48	313.93	314.63	313.55	316.42	312.28	312.09	313.36	317.73	317.44	319.87	312.4	312.67	314.41	319.48	312.34	316.3	314.79	314.6	310.97	311.71	310.44	314.71	310.36	315.73	313.08	313.73	308.49	315.89	317.48	317.76	313.97	313.73	314.04	310.78	317.34
302.22	302.92	301.3	301.33	302.59	304.68	305.9	303.39	300.48	297.74	304.46	301.91	300.44	299.06	303.77	304.22	304.71	299.12	302.81	300.35	298.38	300.23	297.47	303.63	306.46	303.37	300.07	298.62	297.7	299.8	303.43	303.02	299.98	302.13	299.54	300.69	299.53	301.66	296.74	302.37	300.43	298.25	299.73	298.59	295.37	301.55	305.02	298.78	299.96	302.49
313.71	311.2	313.87	314.2	307.22	315.49	318.87	319.7	308.59	309.9	314.01	317.55	314.12	316.59	315.29	314.77	315.16	316.78	315.18	312.45	311.03	318.23	310.54	319.11	318.3	311.42	309.55	315.57	310.48	315.09	312.86	318.2	310.78	308.65	310.35	308.7	319.26	318.72	314.51	313.2	317.15	310.86	314.29	312.97	315.02	314.17	314.09	313.89	316.56	316.44
309.18	312.09	305.22	309.58	314.25	306.8	307.5	309.67	308.78	309.37	313.17	308.9	309.51	307.51	303.17	310.85	309.17	310.59	306	310.24	307.16	307.42	306.29	308.7	308.32	312.08	312.45	311.88	309.09	308.75	310.46	311.75	309.58	306.53	308.33	311.44	309.54	310.48	312.14	310.98	304.6	309.81	306.08	310.52	311.18	310.68	310.05	309.78	310.06	312.43
326.41	324.03	333.31	325.14	324.66	320.57	320.41	322.82	327.49	329.77	327.84	326.99	329.63	327.78	326.59	328	322.72	323.38	326.4	325.94	325.33	329.45	327.65	327.73	327.03	323.93	322.53	322.86	327.57	325.71	325.87	328.53	328.23	324.63	321.66	324.9	322.46	324.22	325	322.76	331.04	322.78	324.7	323.29	327.17	326.16	322.34	323.44	323.1	327.79
310	315.65	309.52	318.74	313.42	312.73	316.61	315.95	317.21	316.98	314.41	317.14	316.86	313.13	313.56	313.34	316.69	313.54	315.13	316.23	316.55	308.23	313.82	314.86	311.43	310.64	308.72	309.05	319.83	311.21	314.48	316.08	315.84	319.16	316.88	315.08	314.75	315	314.63	316.21	311.91	311.96	312.3	314.45	317.37	314.05	316.59	315.76	311.87	313.2
316.5	314.15	318.48	320.84	316.63	318.11	313.92	315.08	310.23	319.9	309.86	320.27	312.91	314.56	315.1	315.91	313.12	314.01	314.16	314.21	312.61	320.35	318.29	312.4	319.57	311.82	317.45	313.82	307.61	315.56	317.57	309.05	317.11	319.87	314.23	310.53	315.44	311.55	314.11	308.63	318.59	317.98	317.21	311.97	320.18	317.41	315.41	316.45	313.03	311.65
316.25	309.47	317.92	311.81	315.43	312.41	308.82	315.68	318.67	318.19	315.64	313.96	307.95	315.76	311.18	311.08	311.93	315.75	313.74	308.92	313.43	314.15	313.91	311.4	314.63	316.58	312.03	310.45	312.21	313.4	318.85	312.58	312.36	311.57	310.87	313.49	316.82	309.86	313.92	316.36	316.72	312.25	315.91	313.47	312.88	312.45	312.72	309.7	312.05	318.97
319.94	319.87	316.99	322.56	310.66	315.52	317.25	313.05	318.5	319.56	317.55	313.17	314.45	318.61	315.65	319.5	321.07	315.01	314.84	314.45	317.34	312.25	316.46	317.97	317.2	313.81	314.66	316.12	317.86	317.12	315.11	317.25	311	314.46	313.96	310.69	313.01	314.16	318.45	319.39	315.47	318.1	318.5	317.57	318.34	312.55	324.51	314.01	317.35	317.31
302.37	299.84	305.66	296.65	299.37	299.7	302.67	294.46	295.67	299.84	299.21	307.06	296.72	300.2	300.94	300.43	297.24	302.96	298.75	297.81	303.35	298.99	301.41	301.45	301.01	297.09	295.86	305.36	301.04	296.76	303.28	299.2	304.15	300.79	303.07	298.57	300.63	296.59	297.07	299.08	294.6	303.96	300.1	296.29	299.6	299.82	305.67	298.8	300.51	299.16
309.56	301.99	304.38	303.35	305.73	307.13	300.21	302.44	304.91	304.03	305.36	307.11	305.18	307.83	298.13	298.76	303.48	307.15	303.8	301.84	303.38	304.77	300.23	299.84	299.68	298.28	300.5	302.5	304.07	307.82	301.98	307.7	304.09	302.16	301.58	305.78	299.79	308.83	304.08	302.06	301.94	299.9	305.72	300.35	307.04	301.18	304.02	305.53	303.43	308.76
304.54	304.18	303.14	304.63	307.72	305.43	309.31	303.79	299.45	306.67	303.07	306.06	304.67	305.06	303.28	305.19	297.79	301.2	303.33	302.01	303.77	306.95	304.5	308.36	304.43	304.21	300.67	300.16	302.59	298.81	298.24	300.1	302.79	303.9	303.53	302.16	302.94	302.35	300.41	302.66	305.2	303.14	302.99	305.96	301.56	307.59	303.27	297.79	303.04	306.6
299.24	302.68	300.73	300.31	298.9	300.16	304.63	300.53	304.55	301.44	305.17	297.59	294.81	305.6	304.56	301.06	298.77	296.77	299.05	304.07	302.64	300.15	298.39	296.85	300.29	299.12	298.38	299.07	298.89	305.42	303.68	301.8	304.39	300.44	301.01	299.62	302.51	299.59	303.03	302.95	300.23	296.59	299.71	302.14	306.51	302.03	305.34	299.15	298.49	301.46
301.93	302.99	305.59	307.44	309.63	305.36	303.17	308.8	307.6	310.83	305.03	306.68	307.28	307.83	304.9	305.47	308.23	307.01	309.03	303.99	307.19	309.45	308.56	308.93	304.46	305.7	304.16	302.93	303.64	306.44	304.2	304.39	304.07	302.19	309.38	309.07	309.13	308.71	306.18	311.45	300.44	309.92	310.59	308.32	309.35	306.54	310.68	307.19	305.92	313.89
304.73	304.94	305.67	303.14	308.38	307.98	310.43	304.58	309.12	304.3	309.92	304.19	311.18	304.82	304.18	307.56	301.98	308.5	314.88	303.3	302.1	303.93	305.27	305.62	304.22	305.81	309.18	306.49	308.57	304.11	304.06	305.89	304.55	306.88	305.94	302.74	306.06	305.55	306.14	305.81	302.76	304.81	304.61	307.23	304.12	299.82	303.82	308.02	303.47	303.26
327.64	328.87	326.25	327.67	327.37	333.52	325.41	326.05	324.71	327.59	328.83	326.4	326.64	328.89	324.15	325.52	326.78	323.78	332.59	322.39	321.8	327.38	326.66	329.9	332.32	321.93	324.82	327.11	324.83	323.65	328.77	325.51	324.87	323.71	329.31	327.21	326.12	328.42	322.13	329.45	329.19	333.77	329.1	330.47	327.42	321.07	325.59	330.43	323.89	325.98
305.89	302.96	306.12	307.71	304.36	303.56	308.23	301.22	304.33	307.96	310.04	302.65	305.15	305.3	304.4	307.05	307.18	310.87	305.2	305.29	308.05	310.82	302.26	308.98	304.03	306.01	309.4	311.42	303.09	304.5	308.21	308.99	307.52	306.82	307.3	309.59	304.63	301.85	307.75	309.08	302.37	307.14	300.19	303.17	303.19	305.54	303.01	304.75	306.09	301.89
305.47	306.88	304.51	309.96	304.35	303.92	305.62	301.94	309.06	305.76	304.27	303.43	299.45	306.15	305.93	302.87	302.17	306.51	305.01	303.09	298.19	304.63	302.04	306.06	304.07	303.49	306.97	299.73	303.64	306.37	303.21	305.26	308.18	304.14	299.35	301.78	305.7	302.6	304.06	307.24	299.85	305.09	308.85	303.51	306.34	304.05	302.23	304.19	308.13	306.44
305.78	318.64	306.73	311.79	317.45	310.43	315.24	312.8	307.37	316.59	313.29	307.1	310.11	314.06	309.87	313.1	311.13	311.18	312.44	311.01	305.47	307.24	315.16	316.86	315.64	315.59	315.74	311.23	313.21	313.68	310.81	316.41	311.76	313.37	309.89	310.32	312.06	309.26	313.08	313.94	307.85	312.34	314.82	313.63	308.56	315.6	315.1	306.32	312.13	314.99
305.51	310.02	303.34	302.3	302.34	305.71	307.05	296.85	306.44	304.8	305.96	304.34	307.7	306.6	301.89	303.01	300.6	305.57	312.64	296.96	306.46	302.43	307.56	305.29	303.16	300.34	301.4	301.8	308.55	298.86	299.12	305.36	310.16	303.68	305.05	300.05	306.28	301.12	301.59	303.78	301.95	299.35	305.17	302.3	300.51	306.16	303.14	303.62	303.49	306.33
312.28	311.78	307.69	305.27	306.49	309.77	312.8	306.13	308.18	307.72	301.45	309.6	311	308.15	309.89	311.65	308.55	305.96	307.74	307.88	311.26	308.24	310.3	306.59	309.86	310.52	308.92	310.93	308.52	312.85	306.59	311.78	312.72	305.44	311.76	311.86	305.5	311.73	313.15	308.08	311.17	304.9	306.91	304.16	313.04	305.78	309.33	310.21	305.62	311.79
317.87	316.85	315.59	321.02	318.87	317.91	325.12	313.78	321.27	322.62	322.56	319.88	322.61	323.75	322.01	322.88	323.21	316.36	320.31	321.04	317.86	316.69	316.6	319.25	322.1	317.63	316.38	316.1	317.23	321.71	319.15	319.16	322.7	317.72	324.47	319.93	317.96	314.52	318.08	314.08	313.81	322.33	319.54	317.6	316.09	316.83	322.44	325.94	318.38	318.89
296.24	292.38	295.47	295.96	290.34	296.36	293.21	297.59	291.61	293.5	294.76	291.22	295.87	296.24	295.65	296.55	294.58	292.38	292.44	292.29	295.01	285.9	293.22	295.51	294.58	292.06	293.39	291.93	291.49	295.8	297.53	293.23	296.39	290.54	287.04	290.89	290.15	289.56	296.89	291.31	294.03	296.45	295.71	289.83	295.15	293.27	294.33	300.18	293.36	291.66
294.06	294.74	296.09	296.64	296.63	298.99	301.13	301.28	297.55	295.72	294.24	299.39	298.96	296.54	297.97	304	297.47	302.55	296.38	300.57	298.44	300.13	301.21	304.33	300.18	294.56	303.46	301.8	297.86	303.4	300.95	295.27	298.29	297.46	302.39	302.92	299.93	301.78	301.81	300.21	299.36	297.01	300.81	302.86	301.05	297.59	301.97	298.76	299.63	300.14
308.32	308.99	311.07	305.02	305.46	304.47	303.62	310.99	304.81	305.65	305.75	304.96	304.85	305.84	302.98	306.95	309.15	307.86	310.64	303.36	306.1	302.66	303.58	302.74	304.07	304.96	301.34	309.98	304.11	302.69	305.89	304.05	303.97	306.9	304.4	304.97	305.14	305.72	305.38	304.17	301.31	308.51	306.05	307.47	308.78	306.3	306.72	300.11	303.3	307.76
304.37	300.3	302.33	306.72	305.81	305.47	300.75	296.19	305	303.48	304.78	301.39	301.69	301.63	304.81	301.48	301.66	299.25	302.47	302.23	303.61	299.27	304.41	304.99	307.01	304.65	304.76	300.13	306.45	301.81	302.09	302.61	306.29	303.21	302.83	305.5	301.38	304.5	301.49	301.22	304.64	302.01	309.92	304.51	299.71	301.81	302.83	302.34	305.43	304.67
321.42	329.05	327.36	329.48	325.17	331.87	334.81	324.69	327.14	327.85	327.29	332.02	323.78	326.94	322.55	323.4	323.83	328.54	324.66	327.53	322.11	324.69	332.49	325.59	326.92	322.23	321.48	322.41	324.89	326.94	328.03	325.5	328.16	322.47	326.45	323.85	322.27	326.43	324.64	327.09	323.99	322.41	330.94	327.99	327.23	321.97	324.04	322.35	326.48	323.21
308.37	316.15	314.59	310.13	311.76	318.42	314.8	314.73	315.69	314.48	317.55	311.42	311.67	313.25	316.51	315.5	317.69	312.8	315.82	315.23	321.27	313.16	314.78	314.59	314.83	313.36	318.84	314.43	312.03	314.83	315.13	312.75	309.95	314.47	313.86	312.43	318.66	321.87	313.85	315.68	314.95	320.76	313.72	314.22	313.46	311.73	309.66	308.59	314.86	311.29
301.12	308.12	305.33	306.48	305.06	304.02	303.72	303.27	301.31	303.84	307.13	302.81	304.99	304.97	303.4	307.23	305.61	308.1	305.86	305.25	302.6	301.11	305.04	306.92	305.71	305.19	303.08	305.66	310.26	307.93	303.11	300.16	306.44	304.46	303.47	304.7	301.65	306.54	303.73	307.16	302.85	305.9	306.15	299.5	303.8	310.24	303.85	304.66	306.8	302.16
311.21	310.12	314.75	310.37	317.09	314.43	312.18	306.79	315.07	311.06	315.26	315.77	310.33	314.06	312.35	312.35	309.43	315.49	312.29	313.22	311.82	314.34	314.37	315.01	313.4	313.97	314.85	317.99	310.55	316.27	312.2	315.21	308.13	307.71	312.92	313.54	314.41	310.59	315.12	315.7	314.9	314.3	311.46	315.91	313.02	313.06	313.13	313.2	309.2	315.65
326.72	328.45	323.9	330.62	324.97	329.86	325.11	329.56	327.69	327.21	326.3	327.99	327.93	329.35	327.77	326.44	325.47	325.05	328.37	325.68	326.3	324.41	330.72	322.07	332.22	331.89	331.15	323.71	326.48	327.89	327.45	327.69	321.54	325.57	327.62	326.44	323.27	327.27	329.17	328.52	327.66	327.55	328.08	325.41	324.44	325.66	327.24	328.65	326.09	331.79
316.03	312.71	314.34	310.86	316.6	313.06	315.25	314.77	314.82	310.95	315.69	315.56	312.94	311.99	316.85	315.14	317.68	315.42	311.64	313.71	310.49	315.69	317.63	317.14	312.64	311.86	313.09	313.34	313.32	310.27	318.3	317.64	313.37	312.81	312.59	313.33	316.12	312.04	316.1	310.47	312.32	310.9	312.48	311.99	313.51	309.12	316.65	315.44	317.78	313
294.82	292.94	293.81	298.95	295.79	292.9	295.03	294.86	287.45	292.77	296.8	298.29	294.75	292.32	296.77	296.5	289.96	293.89	293.09	299.14	294.82	296.22	297.29	297.07	288.99	292.72	293.93	292.24	294.02	298.61	293.16	292.12	293.49	291.71	297.95	294.98	289.91	293.76	296.7	294.29	296.75	295.41	295.41	295.04	291.44	294.92	296.03	291.34	292.89	296.12
333.13	326.72	326.45	325.54	322.79	328.72	325.27	331.85	327.98	325.53	329.11	329.94	329.23	330.72	332.8	328.4	326.1	329.1	328.84	329.11	332.64	329.27	334.41	325.12	327.47	324.41	327.44	332.17	324.05	328.49	324.9	329.98	328.12	328.78	331.11	326.03	329.08	330.59	326.34	332.71	329.29	328.78	327.83	326.18	326.22	331.54	328.02	330.36	324.05	324.27
304.47	307.23	308.51	304.38	312.16	301.98	302.4	308.76	306.66	304.78	308.58	303.17	305.23	303.41	308.9	302.99	305.85	310.63	302.71	305.36	312.25	301.57	302.71	304.78	308.88	310.57	311.71	308.61	305.23	305.91	310.58	311.05	305.61	308.56	310.64	307.55	304.83	304.73	306.59	306	301.6	305.44	303.13	308.04	308.67	308.44	304.27	308.35	302.59	305.71
314.71	315.47	317.79	316.33	312.08	313.6	312.45	313.07	309.69	308.95	308.92	314.87	315.08	312.59	312.36	315.28	315.36	313.9	313.11	313.74	315.43	309.02	308.38	311.1	309.46	310.98	310.82	312.16	313.83	308.44	312.49	304.89	312.61	308.79	312.88	319.11	314.64	316.21	316.8	309.41	312.04	310.14	313.76	305.85	317.41	310.69	310.1	315.56	314.76	311.92
303.25	297.46	299.13	298.16	297.45	297.5	299.07	302.2	301.06	296.91	302.11	301.84	306.5	301.19	305.06	298.22	303.2	301.08	294.54	303.02	301.72	297.57	301.09	302.54	302.42	304.38	303.71	297.26	299.77	303.09	299.64	298.85	303.19	298.58	298.29	305.73	297.91	304.35	299.03	295.58	297.81	301.64	304.71	302.19	303.2	298.97	303.33	295.67	297.13	299.09
309.18	304.53	304.74	313.66	307.5	305.68	310.21	308.82	310.44	311.64	311.5	307.32	313.09	305.94	313.01	311.14	312.58	310.86	314.88	312.81	311.5	312.07	311.09	308.44	311.97	307.97	310.37	307.65	309.14	311.63	312.59	312.35	308.32	314.78	313.78	308.81	312.89	311.33	312.34	307.08	309.48	313.84	315.54	310.53	308.95	313.31	310.7	311.28	307.66	312.84
301.36	302.1	299.26	303.21	302.06	305.36	300.94	299.26	305.83	302.93	303.35	301.47	306.03	303.85	301.15	304.42	305.38	306.66	303.79	305.21	300.95	300.51	306.53	304.59	303.55	303.54	301.74	303.53	304.76	300.4	301.97	306.38	304.72	303.37	304.16	306.43	305.91	306.61	303.72	300.13	305.65	307.09	300.34	303.21	306.48	305.35	300.66	301.74	305.75	307.33
305.43	307.69	303.1	307.83	305.92	306.74	304.05	305.94	305.69	307.4	309.38	308.26	309.34	305.41	306.62	304.88	311.76	306.12	309.83	308.63	304.67	300.65	306.12	309.35	306.23	304.77	306.92	304.47	305.16	309.17	305.88	307.37	304.44	305.65	308.46	306.25	308.94	306.47	303.8	307.4	306.45	306.54	307.38	302.1	304.95	306.64	309.02	302.64	308.66	306.33
315.15	314.23	313.25	316.34	317.04	316.92	310.15	317.4	315.99	318.48	318.83	311.59	307.47	316.79	319.25	311.24	316.87	308.07	313.93	316.02	313.51	311.22	312	312.76	316.31	317.94	308.55	319.26	317.87	318.26	315.87	313.87	312.09	317.83	316.33	316.51	312.88	314.83	317.23	315.34	317.16	311.13	319.19	313.89	311.46	321.64	314.22	318.28	311.25	317.15
313.38	314.86	316.54	311.1	313.18	312	313.17	308.53	308.36	310.5	309.98	309.19	307.17	312.66	314.37	309.07	312.14	311.34	312.61	313.12	313.25	309.56	310.8	311.92	311.13	309.63	312.74	306.39	309.45	306.77	310.88	312.15	304.98	314.52	313.99	312.19	313.05	311.79	308.11	309.17	303.89	305.1	313.94	308.59	311.54	314.13	311.63	304.79	312.29	314.67
308.35	307.61	309.12	310.7	311.1	312.68	311.34	309.24	313.29	306.9	307.47	307.9	312.39	311.29	302.84	308.14	311.2	302.96	309.14	308.97	312.8	306.83	308.01	303.75	310.27	309.11	312.11	310.93	310.34	307	305.97	310.05	308.51	306.54	311.62	307.29	308.39	304.25	310.94	306.79	311.05	307.18	305.13	311.86	308.87	311.83	313.08	306.2	308.25	309.13
304.24	303.12	308.62	305.65	300.52	305.44	305.6	305.8	310.81	305.28	307.83	308.23	302.72	311.27	307.22	305.94	304.93	310.45	299.43	302.5	301.4	311.57	307.33	305.4	308.92	307.52	302.05	301.54	303.23	308.66	303.25	303.8	304.66	304.12	305.37	301.22	306.24	304.92	300.61	302.43	306.16	306.4	310.7	308.08	299.59	305.36	300.66	310.17	304.59	302.24
301.25	300.82	307.68	303.66	303.11	305.58	302.76	302.43	306.23	304.93	300	306.33	311.3	302.61	307.97	298.46	305.97	299.81	303.09	308.52	306.47	300.11	304.86	302.03	302.48	306.58	306.62	302.89	303.27	301.7	304.34	298.9	311.95	305.4	302.89	303.38	303.07	302.85	308.28	304.43	299.1	305.4	308.72	299.89	304.13	305.33	308.83	308.7	303.17	303.41
303.37	306.95	301.19	307.8	306.68	308.4	304.1	301.72	306.65	301.98	302.31	304.25	304.3	301.65	306.71	303.73	295.5	301.22	305.06	308	303.82	303.98	299.08	304.44	300.19	304.11	303.48	302.93	305.48	303.17	300.83	301.73	301.4	306.63	303.38	303.85	304.2	300.76	303.23	301.57	307.07	304.57	301.16	301.54	303.93	304.87	303.67	307.21	302.63	300.82
311.18	309.7	313.57	305.54	311.01	310.52	308.26	315.29	310.02	312.98	311.05	313.32	303.53	311.96	314.16	311.97	312.69	306.59	304.56	310.36	310.45	308.35	309.46	310.26	312.6	308.66	315.42	307.07	310.49	312.17	313.32	312.68	312.13	303.53	311.13	314.54	307.89	310.12	310.81	308.81	302.56	308.31	311.32	310.71	306.96	308.45	308.46	309.57	307.06	308.7
313.66	307.48	308.33	307.94	309.87	310.28	312.76	305.41	314.84	311.69	309.26	315.44	311.31	310.34	313.3	311.53	311.98	310.17	309.91	314.42	305.67	310.68	308.59	310.07	312.74	310.5	312.12	309.44	303.77	308.9	304.9	311.03	306.95	312.36	309.64	318.43	306.11	309.86	311.63	307.47	310.39	311.14	316.09	306.89	313.89	309.5	309.05	309.34	308.03	304.89
302.52	306.45	306.62	305.88	306.29	307.12	301.09	305.23	306.48	305.48	310.15	307.89	307.17	307.88	306.27	303.21	306.43	307.36	305.66	309.18	306.32	308.06	305.33	307.5	301.77	305.67	304.13	299.91	302.53	306.17	305.89	306.67	306.48	303.63	304.63	304.8	302.18	311.1	307.67	307.63	303.55	307.82	310.28	306.99	307.69	306.54	308.42	308.2	305.7	308.75
312.06	317.21	312.63	308.97	315.29	310.23	308.17	316.22	311.5	314.37	309.51	303.2	314.83	314.98	312.28	314.49	309.83	314.83	311.76	310.35	311.79	312.74	307.37	310.17	309.59	311.44	310.96	304.99	310.97	310.84	311.56	312.67	315.3	312.02	315.37	309.79	308.25	306.81	312.25	312.95	309.21	313.01	312.21	307.18	310.89	310.09	308.2	311.48	310.88	311.58
304.66	302.31	299.94	307.96	301.63	305.97	306.77	304.98	304.4	307.76	304.41	301.63	302.74	302.67	302.81	301.82	299.85	305.93	305.68	299.25	298.27	303.27	303.25	303.82	298.38	303.61	304.59	308.16	304.68	296.66	301.09	302.41	305.14	307.55	305.66	307.61	303.02	302.59	302.86	304.25	304.19	302.34	305.95	305.6	304.69	305.78	303.37	302.11	306.63	304.94
305.62	301.02	300.84	306.29	301.58	302.07	307.56	304.17	302.46	300.39	305	294.46	303.57	306.66	300.48	299.69	307.07	306.44	305.19	298.82	304.76	301.23	310.87	298.93	303.54	306.3	305.49	307.53	303.11	307.49	303.14	309.73	308.07	303.59	301.78	303.87	303.25	302.3	307.08	304.35	300.89	301.07	305.51	302.21	304.2	303.94	304.74	301.24	302.82	303.64
314.74	318.79	313.99	308.94	312.73	317.05	317.96	315.59	317.2	309.17	320.65	316.26	318.13	320.58	311.88	315.02	316.53	315.93	315.56	316.27	319.48	317.42	316.14	317.66	320.68	315.95	317.64	309.97	316.42	314.75	314.01	317.45	315.53	312.79	316.85	320.05	318.56	314.66	315.09	320.66	319.86	320.31	315.01	316.69	319.01	321.77	315.31	316.83	320.2	317.25
310.09	307.43	305.11	304.67	307.04	303.79	305.81	299.14	303.6	307.34	303.01	315.32	298.7	305.53	308.66	302.75	300.69	305.26	303.42	304.03	307.06	302.65	310.41	302.77	300.83	307.13	308.35	301.9	304.32	310.94	300.31	304.67	306.08	306.8	306.52	305.42	306.25	299.95	302.06	303.95	305.55	302.34	307.71	303.12	307.56	302.76	303.25	305.45	306.02	306.59
289.5	292.73	287.68	294.1	293.08	290.98	296.73	293.9	291.24	292.42	292.7	291.24	293.49	293.76	293.9	295.03	296.12	295.99	292.62	293.4	294.93	293.17	295.68	293.49	294.85	293.7	295.01	296.94	293	292.62	290.44	297.41	291.37	289.54	294.59	293.97	289.57	298.28	293.83	296.23	295.63	293.29	294.67	296.81	296.64	291.71	296.61	294.63	289.46	294.36
307.79	313.59	302.21	306.21	304.65	303.5	307.89	304.7	306.79	301.53	303.24	306.47	308.43	304.31	302.02	301.19	301.62	305.27	302.02	303.87	302.23	308.48	308.35	305.44	308.98	296.55	299.63	305.94	304.11	304.62	306.25	305.31	307.37	304.13	309.27	305.45	303.39	309.28	305.52	305.5	306.08	303.78	305.88	310.27	307.01	308.23	305.96	306.91	304.78	305.48
312.76	314.7	314.21	313.96	315.41	316.56	314.05	306.57	307.26	313.73	312.39	312.79	309.73	316.16	312.65	309.69	308.76	309.95	315.72	311.27	313.79	311.94	315.77	314.96	317.37	315.62	312.38	319.08	306.14	308.71	319.61	315.18	307.38	310.22	312.99	312.92	313.2	316.08	310.31	310.84	316.25	313.7	311.05	310.79	314.63	309.13	311.69	313.45	312.32	312.8
313.91	310.33	312.82	321.48	317.92	312.8	313.49	314.01	319.8	318.6	314.19	311.07	314.82	315.75	309.22	314.02	315.32	319.93	319.11	316.91	314.64	321.88	316.95	313	316.4	312.14	317.27	320.45	314.01	318.78	316.54	320.3	313.1	313.87	316.59	316.13	318.39	319.83	317.64	316.15	317.25	314.71	314.63	314.22	310.2	314.6	318.54	309.31	314.98	317.71
294.98	295.75	293	294.41	297.59	292.38	292.12	298.13	293.18	298.05	293.1	294.8	299.7	290.2	294.12	295.99	296.09	305.51	293.15	296.71	296.12	299.92	290.89	295.36	293.58	291.28	295.43	295.23	295.28	297.04	295.34	295.21	296.43	297.3	291.66	295.88	297.6	294.47	297.35	294.89	294.04	295.02	290.39	295.73	294.39	293.33	297.78	292.36	294.95	295.97
319.72	318.03	320.09	313.75	312.29	321.45	314.32	315.13	313.56	319.26	317.52	319.37	321.09	317.05	313.9	324.04	319.73	311.63	322.29	321.27	321.18	320.75	313.33	320.09	314.38	319.12	315.12	324.93	314.39	316.03	316.59	320.68	317.32	322.43	316.57	321.34	315.32	316.42	321.03	319.67	317.15	315.96	318.58	318.14	315.52	319.96	317.52	317.54	317.04	320.25
303.64	301.72	299.41	301.95	299.43	304.78	302.61	306.54	298.94	303.46	300.33	304.43	304.03	305.72	300.39	305.94	301.31	301.83	298.38	306.77	302.57	301.08	300.51	304.34	304.26	307.78	304.14	300.05	304.56	300.73	300.17	299.76	294.77	307.1	304.92	299.2	298.48	302.91	302.65	302.88	298.45	298.87	297.92	308.91	303.59	305.44	304.01	304.4	297.67	308.24
320.9	314.98	316.01	318.77	316.4	325.57	319.09	316.54	313.22	318.39	318.5	314.32	312.84	315.47	319.93	315.76	316.47	315.22	319.56	316.21	316.98	318.69	317.66	321.33	319.93	319.7	321.05	317.56	315.49	313.92	320.36	317.19	317.81	317.51	316.37	317.76	317.84	319.14	319.22	318.56	315.17	317.11	312.81	322.01	312.78	314.75	319.46	320.5	314.33	315.89
305.36	304.32	302.38	306.17	303.46	305.18	300.58	302.45	305.25	312.36	303.96	300.93	303.82	304.08	307.17	305.89	308.8	300.24	301.57	300.39	303.64	306.72	305.41	303.28	308.7	305.05	299.46	304.64	302.61	302.46	307.1	303.56	305.73	303.58	307.65	305.61	302.58	304.98	304.46	308.1	306.2	305.1	304.9	300.8	299.01	308.49	302.93	305.65	301.77	307.25
302.73	306.16	303.43	307.23	306.75	306.55	303.87	305.91	306.49	304.84	308.82	303.77	303.26	306.2	307.5	304.71	305.71	301.27	306.8	302.65	307.21	308.31	302.13	304.68	304.93	300.13	304.05	303.95	304.39	302.29	303.34	306.4	311.17	305.72	303.43	304.53	301.5	306.32	303.78	301.4	303.76	303.75	303.32	305.8	302.6	309.11	302.94	303.93	308.08	307.99
306.72	303.89	298.82	302.67	296.65	302.18	302.81	303.61	307.28	306.9	301.95	300.44	304.28	300.36	304.75	305.36	305.93	304.61	306.52	304.88	307.66	303.83	306.6	305.11	304.34	298.59	302.73	305.13	302.04	304.7	302.18	308	302.33	306.84	299.99	307.29	302.26	304.48	302.69	306.96	298.86	303.45	307.03	300.12	307.77	304.47	305.55	306.5	304.78	306.61
313.7	314.56	314.69	321.93	314.22	311.03	315.76	318.86	316.98	320.03	312.34	315.74	313.44	319.18	314.31	317.03	321.04	315.13	315.08	316.74	316.79	313.85	314.21	315.85	313.75	311.62	317.01	311.59	316.48	312.16	320.65	319.6	313.46	312.09	316.95	313.74	321.63	316.25	318.73	309.6	321.25	315.73	318.17	321.92	314.49	320.63	320.81	318.74	314.16	313.41
316.68	320.3	318.65	322.12	322.47	319.71	316.43	318.37	317.99	321.73	318.93	318.08	318.14	311.84	319	316.65	321.95	316.31	319.17	318.54	320.37	319.96	314.46	318.12	317.13	318.69	318.85	313.8	313.37	314.9	314.76	316	319.26	318.1	320.1	313.15	319.26	316.4	316.72	320.94	319.42	320.74	311.49	319.53	320.44	323.04	319.23	321.78	323.3	314.52
306.53	317.45	313.49	307.65	313.2	313.96	310.72	310.93	320.09	312.04	314.47	308.68	311.57	312.01	310.61	304.09	311.13	310.92	313.68	307.56	312.73	315.36	311.78	311.18	313.63	312.71	309.3	316.49	310.77	311.43	310.86	315.75	317.06	314.35	314.85	311.39	314.13	309.89	309.11	311.94	313.83	309.79	310.48	310.25	314.48	318.52	313.79	314.69	315.79	311.65
306.52	302.28	311.58	306.92	303.58	306.44	307.04	308.25	307.9	301.76	308.37	307.39	310.21	301.83	306.24	304.96	310.34	308.91	307.88	301.7	306.89	305.12	306.42	305.8	304	307.47	309.95	303.1	306.47	308.38	306.82	309.39	309.08	310.41	305.96	306.27	306.9	302.8	304.22	307	309.91	306.5	306.44	300.25	306.52	306.52	305.89	307.11	301.6	306.51
305.85	307.15	306.35	307.19	309.5	310.87	313.57	310.17	310.18	310.12	309.3	305.91	307.44	313.49	310.73	304.7	311.78	306.65	309.42	309.47	306.28	307.72	311.16	310.87	309.47	311.8	306.63	312.58	310.8	306.37	306.24	312.06	308.8	308.41	311.5	309.21	302.86	307.3	311.98	308.09	306.64	311.56	311.35	312.27	308.81	306.98	310.34	312.67	307.87	309.55
305.44	305.28	305.92	299.54	308.47	300.1	308.86	303.24	305.51	303.36	305.24	304.1	300.21	304.51	308.31	307.08	305.67	308.77	308.17	306.63	308.97	305.5	307.32	305.71	308.8	305.64	301.35	307.36	305.36	304.73	307.25	305.52	305.69	306.22	302.1	307.19	302.82	304.44	307.96	303.27	302.87	306.3	308.56	305.84	307.15	302.44	305.17	308.48	305.06	305.61
309.22	307.39	308.71	306.21	308.47	311.35	306.51	308.42	305.93	306.57	306.87	306.12	312.4	303.89	307.96	306.56	304.96	307.27	304.01	304.8	305.83	310.66	307.1	306.39	308	302.52	305.86	309.94	305.36	302.08	311.28	306.92	306.48	312.09	305.37	306.58	305.49	304.96	309.57	305.32	308.44	303.56	314.24	306.53	306.3	311.32	304.83	305.65	304.57	305
284.79	284.58	294.48	297.06	292.74	295.78	291.5	292.6	297	293.02	288.95	294.28	290.94	299.51	297.36	292.88	291.81	299.91	293.08	293.41	290.03	295.27	292.64	293.47	293.93	293.5	287.63	294.98	295.66	291.6	286.98	293.55	294	293.92	299.52	293.17	290.14	298.92	290.05	287.06	294.43	292.6	293.94	291.64	289.58	294.41	289.83	294.66	290.21	294.9
296.44	296.25	298.75	291.29	302.84	301.33	295.19	290.45	297.12	297.27	296.38	300.82	298.94	298.61	295.84	293.92	296.79	298.51	294.63	295.75	298.7	288.96	299.34	294.4	296.02	289.07	293.47	299.89	292.88	299.67	293.89	296.95	294.1	296.54	299.61	294.71	294.52	290.74	294.86	300.46	297.62	292.75	298.24	298.06	296.51	298.29	294.79	296.81	297.33	301.19
315.98	316.13	314.16	315.51	314.98	315.25	319.55	316.58	317.07	317.96	318.01	318.27	314.95	317.78	314.75	317.39	317.25	314.75	317.54	317.08	320.42	315.76	314.65	315.98	315.67	310.95	320.64	313.52	314.8	320.34	315.75	316.38	312.63	316.57	314.79	317.5	317.06	318.18	319.34	314.49	317.62	316.2	317.2	316.52	320.56	316.86	318.99	317.48	321.03	314.36
300.35	306.61	301.3	303	301.78	300.96	304.61	306.3	304.05	301.4	302.35	306.88	302.51	304.84	303.8	299.99	308.6	305.82	309.46	300.6	305.17	300.1	306.52	302.75	308.37	306.4	302.61	303.72	307.02	300.96	304.5	299.73	303.9	306.76	302.8	304.1	303.39	305.24	302.67	303.97	301.81	305.95	304.51	308.27	306	302.32	305.85	309.83	305.04	302.57
303	305.45	302.79	303.36	305.25	301.41	304.55	301.24	304.15	303.81	303.48	302.12	303.35	302.12	307.53	300.41	301.71	301.71	303.1	304.73	302.67	304.06	308.01	302.53	301.47	305.86	307.48	306.19	304.82	302.55	304.37	298.59	307.29	300.19	304.91	303.32	304.77	300.73	303.37	301.64	300.23	298.25	299.93	299.19	303.85	301.26	303.76	304.72	298.17	299.15
301.1	300.45	292.93	299.22	300.52	298.66	295.66	299.22	296.11	296.71	295.73	296.04	295.59	299.2	297.3	296.89	296.5	295.44	298.71	300.43	294.48	299.33	299.39	299.04	294.1	299.97	295.28	298.11	297.12	303.36	298.3	297.13	298.48	293.21	298.11	293.98	297.95	301.96	294.76	299.94	296.49	295.57	296.51	296.82	300.64	300.17	297.43	294.86	297.31	296.71
303.34	305.92	301.3	298.36	302.51	306.77	302.34	307.16	307.09	304.45	305.46	307.18	304.05	305.27	309.43	305.83	302.52	307.29	307.12	304.26	307.17	306.79	302.88	310.16	303.33	308.06	305.04	307.48	305.88	303.41	307.38	312.47	309.08	306.82	300.95	305.59	306.05	301.77	305.24	306.35	308.03	311.68	301.96	304.67	304.39	304.59	301.13	304.11	306.33	311.2
305.6	304.25	306.24	305.87	310.32	310.27	303.88	302.48	309.63	303.03	309.37	302.46	301.87	304.86	305.88	305.66	308.45	309.59	308.78	308.19	309.71	309.43	304.01	310.91	302.48	307.03	308.65	307.83	307.14	306.64	305.84	306.99	307.96	306.36	303.84	303.77	308.92	305.42	304.19	304.02	305.35	308.84	302.67	307.41	303.04	306.08	304.58	303.38	307.33	305.91
300.02	302.1	301.56	306.99	300.88	298.95	299.61	298.3	301.94	299.74	299.45	301.58	300.57	306.76	299.52	298.28	300.32	294.68	304.39	300.01	299.95	301.43	304.48	303.5	302.92	303.38	302.2	301.57	307.31	301.44	304.11	306.17	302.18	299.12	299.53	302.07	298.86	304.51	301.89	296.91	306.29	300.83	301.48	302.14	302.89	308.52	300.72	305.86	307.01	304.01
323.41	319.21	329.97	320.5	324.88	326.56	325.8	324.33	319.78	324.77	317.78	324.21	326.43	324.33	324.88	328.24	323.29	325.23	323.14	323.42	328.82	325.29	324.81	326.63	327.68	324.13	325.78	319.23	323.51	323.41	323.39	326.01	324.73	324.68	322.71	329.35	322.26	326.21	325.69	325.82	322.47	321.45	323.8	327.98	328.04	325.43	331.37	323.63	325.73	327.39
300.56	298.43	306.83	308.22	302.35	303.13	300.16	307.4	302.09	303.67	301.28	304.3	310.04	301.54	298.06	307.59	302.19	301.52	306.82	305.47	302.09	304.93	302.7	308.34	301.21	307.97	299.9	303.37	302.78	297.04	307.3	303.39	306.13	307.88	304.7	303.34	306.96	309.24	306.42	305.03	305.72	306.64	310.67	310.75	302.99	303.65	303.78	304.53	299.24	308.18
307.89	303.78	309.6	310.28	304.75	309.68	304.27	306.28	305.15	306.21	306.39	302.09	304.72	301.26	306.62	299.73	307.87	311.56	304.41	309.93	305.78	304.69	308.42	304.68	307.32	306.92	310.66	310.29	304.77	301.72	305.63	304.65	307.37	304.02	309.61	309.22	307.45	307.76	302.2	305.14	305.81	307.06	307	308.12	308.58	305.37	300.03	305.23	304.7	310.77
317.83	315	319.95	316.45	317.21	317.49	315.98	318.33	316.12	315.08	322.6	315.76	309.35	322.31	317.59	319.5	322.63	316.87	316.06	315.86	315.5	313.83	319.7	319.07	318.12	317.62	317.16	317.54	313.6	319.73	317.59	315.94	317.92	313.52	315.65	319.18	321.83	317.95	316.56	317.04	312.07	313.54	316.1	319.75	318.15	315.82	321.74	317.87	317.24	321.97
308.21	309.33	307.47	307.73	305.48	307.59	309.47	305.41	303.38	305.2	307.33	309.43	311.03	302.93	310.2	306.58	309.84	308.35	305.54	304.9	305.98	304.28	309.91	313.59	304.84	305.8	305.68	304.89	312.24	306.3	306.13	307.06	309.98	308.62	308.91	310.26	304.91	307.14	305.1	305.22	310.53	307.27	306.58	306.46	309.61	305.33	312.37	304.26	302.29	307.53
300.77	302.44	302.9	299.85	301.53	300	299.13	301.97	299.29	301.74	301.06	299.14	301.98	301.29	297.04	302.61	301.29	298.77	298.98	304.82	298.44	297.98	299.63	302.57	300.76	299.38	300.12	301.82	305.27	303.66	303.8	302.12	303.25	299.1	299.4	299.53	300.43	301.79	296.84	300.61	302.4	303.1	304.37	303.28	305	301.09	297.44	299.51	309.19	303.02
303.89	305	309.62	304.92	305.68	311.35	306.49	300.11	305.73	305.41	302.36	304.07	305.18	304.4	301.53	299.16	300.69	299.47	305.79	307.46	303.49	310.77	308.4	303.08	304.03	307.66	303.12	308.13	306.82	306.42	305.64	302.43	303.44	307.42	305.61	305.14	304.47	303.13	305.27	303.48	306.27	301.83	304.88	305.96	305.08	302.62	303.16	304.7	297.97	306.78
305.58	298.66	303.12	300.39	304.68	299.92	303.16	305.68	300.56	304.33	300.11	301.52	306.01	296.46	299.23	300.08	308.09	305.94	304.12	304.76	300.44	304.56	303.28	303.08	305.65	303.06	304.68	302.45	300.73	300.8	303.14	302.69	305.67	306.67	302.74	303.6	305.38	301.88	304.45	298.2	306.24	302.44	303.08	301.59	305.43	296.64	297.95	301.11	305.39	302.08
320.03	315.18	314.25	315.56	315.38	316.72	315.09	307	321.74	315.02	315.57	318.56	319.04	318.69	317.74	317.71	317.21	319.47	309.63	310.16	311.96	314.07	310.1	319.82	313.37	315.07	317.94	312.32	312.25	312.38	314.64	317.44	317.93	316.76	319.58	314.49	319.38	317.08	313.43	314.44	313.48	318.08	316.8	312.15	314.93	311.88	315.16	317.03	316.71	313.6
306.81	308.61	304.53	308.11	311.09	307.26	307.42	309.14	308.22	305.21	306.31	307.7	310.11	302.77	307.49	306.37	302.48	310.62	306.56	310.52	309.04	305.95	307.49	309.19	311.33	311.83	304.36	309.98	305.62	308.45	306.32	301.51	306.7	304.14	307.48	308.47	303.87	304.75	302.72	312.29	306.41	304.95	310.86	307.11	303.8	309.75	307.91	310.8	305.14	308.23
303.91	301.66	304.22	304.43	306.1	304.32	299.29	304.87	302.17	306.02	309.1	301.48	308.78	306.51	305.01	303.78	304.81	308.82	303.51	303.16	305.17	301.69	307.49	303.23	308.48	305.28	304.21	301.67	303.6	302.13	305.43	305.17	308.54	302.2	304.77	309.3	301.33	301.31	302.1	298.48	304.79	303.87	303.2	308.61	304.68	301.89	303.55	305.82	301.07	299.66
318.94	317.72	317.76	317.59	317.44	315.29	321.64	316.73	317.03	319.24	317.93	317.78	315.99	319.94	319.46	313.63	318.82	315.64	313.07	320.3	315.42	317.64	318.16	316.9	314.22	316.42	320.44	319.22	314.08	314.64	320.95	322.59	319.31	316.44	319.41	320.95	315.98	314.56	318.91	318.94	319.74	318.95	317.82	320.23	324.75	319.95	314.44	317.86	318.98	319.86
321.29	314.38	315.89	318.71	318.56	314.54	317.02	318.94	315.75	320.31	319.68	317.85	317.28	314.25	320.84	310.37	320.69	324.61	318.31	319.19	318.88	321.23	318.93	320.66	315.19	319.11	318.15	317.6	319.48	319.49	316.85	317.06	323.32	321.57	320.23	316.5	318.09	324.59	320.6	319.47	316.07	320.62	319.02	315.7	318.34	320.44	314.3	316.14	319.41	321.35
311.54	314.32	305.24	312.36	315.98	310.74	315.5	317.59	314.21	315.52	312.98	308.95	312.17	310.66	303.69	312.92	311.57	315.77	307.34	315.34	311.48	313.87	312.34	319.69	311.52	317.65	311.66	312.77	312.96	318.77	314.13	313.02	311.01	313.53	315.92	315.84	311.05	310.02	311.91	306.91	310.89	312.06	309.3	312.54	310.02	312.06	318.99	312.19	319.76	312.83
295.72	290.34	294.59	299.42	297.32	294.18	296.2	297.1	296.86	296.38	290	291.92	299.41	295.08	297.4	295.64	298.94	302.2	301.82	290.38	297.67	292.12	297.55	293.04	290.92	292.73	301.47	291.23	292.94	294.21	292.65	295.81	296.77	297.24	295.87	296.8	291.7	297.96	290.31	291.84	295.98	293.52	299.52	294.36	294.66	294.15	294.55	295.67	296.62	299.17
306.21	304.61	305.96	310.87	305.79	303.51	306.57	302.05	304.88	299.78	304.71	300.2	304.89	307.04	305.72	307.84	309.46	305.15	299.21	306.36	306.42	304.22	304.81	310.98	311.53	303.34	300.79	307.87	307.21	304.57	308.36	301.79	303.7	296.42	303.45	305.25	307.67	305.41	306.5	305.88	300.18	301.37	305.32	304.91	303.92	305.32	302.38	303.79	299.34	306.99
303.78	295.39	299.2	296.45	299.09	304.03	301.02	302.47	302.99	299.2	297.04	301.93	301.14	301.39	297.76	295.26	301.87	304.22	296.91	299.72	300.3	301.53	296.84	298.62	294.03	300.97	297.91	297.39	299.7	295.28	299.72	304.61	301.93	304.74	301.25	299.99	295.55	299.96	297.42	294.81	298.55	300.94	294.13	302.24	302.67	300.72	298.74	296.56	298.61	298.05
301.32	294.45	295.54	298.71	292.38	294.23	295.25	296.3	295.96	299.06	288.39	295.07	292.47	290.71	297.37	296.94	295.41	291.97	295	293.02	297.58	298.93	293.86	295.29	296.32	295.37	295.87	299.43	296.56	287.83	293.79	295.08	291.47	295.02	292.72	291.46	295.54	297.3	291.83	293.1	296.71	293.59	296.74	297.1	293.86	291.67	299.71	299.19	298.71	299.27
312.69	311.39	310.34	308.55	312.23	310.97	317.4	311.19	315.66	310.97	311.16	316.01	318.09	317.98	314.79	316.77	314.41	305.2	310.51	314.23	311.17	310.14	311.4	312.61	309.96	309.54	314.23	311.8	310.11	315.03	310.79	312.31	310.23	311.35	313.84	307.08	309.61	313.85	311.5	312.03	311.93	313.07	310.76	314.23	313.04	309.67	313.71	311.69	306.63	313.34
329.42	329.91	327.87	327.89	330.12	324.64	330.34	327.18	330.21	330.45	322.89	331.63	331.77	327.43	330.68	326.01	326.95	331.96	332.04	328.41	327.07	332.68	323.64	330.11	332.01	328.21	331.18	320.41	328.64	330.91	325.07	327	327.35	323.23	334.14	332.49	328.65	324.75	331.51	329.04	331.46	324.38	323.4	327.33	331.98	325.21	325.45	333.91	332.56	326.4
303.56	300.88	306.58	303.21	308.76	307.69	303.42	304.66	307.63	306.52	307.47	303.52	305.25	304.57	311.63	306.43	313.04	308.35	302.43	306.59	305.25	311.99	305.86	309.74	306.04	308.57	301.1	303.28	303.98	304.88	308.76	304.94	303.52	300.4	302.77	304.32	299.12	303.07	303.55	304.48	307.98	304.19	301.07	305.03	303.19	306.54	307.87	307.97	305.94	302.66
298.03	299.96	306.64	301.01	307.56	302.46	299.59	303.05	305.42	304.23	304.91	307.72	297.93	303.92	299.57	302.74	300.11	301.93	305.37	302.11	302.65	302.33	301.93	302.96	302.17	302.8	298.03	306.07	302.26	297.86	300.96	306.49	303.41	302.09	301.73	299.03	307.47	302.11	301.91	300.22	303.23	306.33	304.5	302.39	298.61	305.03	305.21	304.96	301.2	305.12
291.27	294.58	293.6	291.88	295.66	294.79	294.96	292.62	295.92	294.56	298.31	300.42	297.44	284.36	297.06	297.43	292.07	291.72	296.19	297.74	291.43	297.48	299.37	292.15	296.17	296.85	295.03	293.62	291.81	291.9	295.09	295.51	299.13	298.1	290.8	298.83	294.36	288.61	292.65	293.11	296.44	296.34	295.33	293.83	293.54	294.88	294.28	298.78	296.92	292.59
318.73	316.47	316.03	320.84	317.3	316.52	314.76	317.35	320.46	317.59	319.43	316.74	316.1	318	321.44	316.31	322.46	314.58	318.35	313.25	317.65	321.55	322.76	315.61	315.49	315.03	320.97	320.35	314.93	317.67	318.46	316.78	322.87	318.58	318.32	316.23	320.87	318.92	317.97	322.72	316.35	318.16	320.87	318.18	317.74	322.29	316.2	319.69	317.33	324.83
316.15	319.71	321.49	318.46	316.9	318.14	315.72	319.08	317.62	316.86	313.72	321.25	320.8	319.2	318.92	318.63	321.77	314.41	312.92	316.09	315.87	318.43	313.46	314.13	314.82	321.33	317.98	315.6	313.64	316.26	315.48	313.46	315.06	323.16	315.08	317.59	317.76	316.64	315.68	313.89	317.5	311.71	321.21	318.01	316.31	319.8	320.23	315.25	317.87	318.58
333.17	325.1	330.41	335.92	323.91	326.69	323.73	328.54	330.92	325	323.02	325.7	331.43	323.41	323.37	330.83	327.21	327.67	329.76	331.46	326.36	326.49	329.44	325.81	323.61	328.15	326.77	323.37	327.35	328.02	328.88	324.32	328.37	328.93	323.83	329.32	328.38	328.18	324.79	331.3	328.92	325.12	328.5	324.62	323.18	331.48	328.91	325.44	330.02	327.82
306.53	312.99	316.34	309.41	314.9	312.42	311.8	312.75	307.56	311.55	309.03	313.76	312.31	314.18	313.15	313.29	313.02	309.97	315.06	309.94	312.95	310.05	310.37	308.14	313.67	314.39	312.02	316.14	313.62	313.04	314.73	314.96	312.67	307.4	313.29	313.75	316.61	315	312.6	309.31	309.96	312.7	316.37	308.29	310.92	308.52	310.74	310.21	315.39	310.92
323.71	325.99	319.51	322.02	324.95	325.69	322.96	327.01	325.93	332.82	323.72	323.24	326.86	324.76	327.08	321.37	321.98	323.41	326.05	322.78	322.23	323.89	327.42	329.35	320.9	325.65	325.78	322.71	322.23	327.92	323.35	329.46	321.68	318.57	321.64	324.64	324.39	321.72	323.69	324.49	326.09	325.38	320.51	326.79	324.5	328.29	327.32	326.65	325.72	319.74
311.68	314.48	316.36	313.52	314.13	318.08	318.6	313.49	312.02	315.68	316.64	312.77	317.93	316.43	312.59	314.6	307.6	316.66	313.45	319.1	312.08	313.97	310.06	317.04	318.39	316.04	316.07	313.12	315.29	315.38	314.78	312.29	319.33	317.97	316.73	316.4	317.37	312.05	314.04	308.24	311.32	312.97	310.22	313.38	311.9	313.33	315.95	312.56	313.64	313.02
303.45	303.81	302.27	305.52	298.11	302.28	302.41	300.18	304.07	307.18	301.16	301.29	301.05	305.3	299.61	304.42	303.67	302.03	303.09	310.07	305.17	304.32	307.12	303.91	306.95	302.39	301.77	300.9	301.57	304.89	308.24	304.52	298.77	303.82	305.62	301.85	302.4	301.7	302.48	303.99	304.75	304.54	301.97	300.58	302.38	304.33	301.78	303	299.94	297.84
319.33	311.58	310.24	314.33	314.4	314.48	312.54	313.51	317.29	317.34	315.4	310.66	308.97	313.12	318.52	318.16	315.95	314.66	314.03	310.64	314.13	316.07	318.44	314.64	313.24	314.94	319.51	311.46	316.56	316.95	318.26	311.62	309.57	312.83	314.93	319.61	314.06	317.87	315.6	316.84	317.65	315.62	312.38	314.68	312.97	311.43	312.62	315.17	317.33	311.96
305.31	303.31	306.76	302.74	300.66	303.01	304.98	301.99	303.75	306.6	306.72	301.29	301.72	305.51	302.66	305.26	301.77	305.35	307.65	298.52	303.94	302.09	302.73	301.36	308.98	305.53	304.64	300.29	301.18	303.77	303.13	306.55	302.76	303.77	308.44	306.57	299.66	302.36	302.43	304.16	308.14	307.99	303.44	303.84	306.68	302.11	305.12	304.9	302	303.52
298.32	300.95	304.73	300.11	303.12	300.84	303.54	306.62	298.56	304.83	304.33	302.84	300.83	304.4	308.97	303.22	303.72	303.78	307.04	301.1	304.07	302.47	303.36	301.23	301.86	308.35	303.98	303.91	302.74	301.26	305.86	296.53	304.87	304.79	305.52	300.49	299.72	296.67	302.84	306.25	300.4	300.94	305.82	305.55	301.7	299.65	304.36	306.54	300.32	304.9
307.67	308.34	312.95	306.26	305.53	308.71	314.5	312.6	312.33	309.54	313.02	310.84	307.8	308.63	308.91	308.25	305.73	307.51	313.5	306.06	305.76	311.24	308.85	311.26	309.75	311.04	307.57	310.04	310.97	307.17	312.16	309.54	310.67	311.59	307.56	309.94	307.97	309.01	308.31	309.36	304.62	308.36	310.2	307.39	308.12	309.79	311.4	312.22	310.68	312.42
313.52	310.8	314.81	306.61	312.3	305.65	309.9	311.89	312.02	308.35	310.92	311.12	309.49	310.32	310.02	310.91	312.23	307.15	310.31	318.53	312.72	315.51	314.4	308.64	312.66	318.66	310.01	314.19	312.68	312.17	310.35	312.25	312.82	310.04	308.67	311.39	311.05	312.15	307.85	312.8	317.11	316.79	312.89	316.14	308.11	310.64	309.16	309.06	313	311.25
297.57	299.02	298.54	297.66	298.48	302.22	296.43	304.56	301.03	303.1	303.12	299.47	301.25	303.09	302.21	296.3	301.55	297.23	296.46	299.01	298.25	303.49	302.93	304.78	299.5	302.05	302.59	300.62	299.16	299.27	296.24	298.26	297.11	303.18	302.93	304.81	301.98	297.56	302.72	304.26	301.54	302.25	296.45	306.03	300.13	306.63	304.91	302.88	300.82	296.17
309.26	316.1	317.44	316.37	315.61	314.68	319.83	316.2	313.78	315.24	314.91	315.38	321.34	312.78	311.23	306.3	312.58	313.39	315.87	310.25	311.85	316.17	314.36	314.7	314.36	313.49	315.76	319.51	312.2	312.83	314.91	314.08	312.2	313.54	314.79	310.53	313.77	314.12	313.79	309.75	312.79	315.11	315.95	308.77	312.2	320.26	319.03	315.67	309.86	318.65
311.64	309.03	308.04	309.27	311.65	308.5	308.41	308.1	305.65	307.15	304.75	312.14	309.89	307.64	310.17	310.32	307.49	317.91	303.25	310.56	307.34	312.46	309.12	308.73	310.1	309.66	311.33	310.82	308.64	313.09	309.07	306.67	308.4	309.33	308.31	307.87	307.48	309.51	305.34	310.9	304.36	309.04	309.25	310.59	307.57	308.64	302.44	311.27	305.06	310.19
317.44	318.04	320.63	320.55	317.65	315.76	317.16	317.13	317.73	316.72	313.83	322.02	315.94	322.52	310.02	319.11	318.91	310.38	316.94	318.51	322.71	322.73	320.18	318.79	313.26	317.36	320.96	314.47	316.53	315.73	319.53	316.56	318.31	321.45	319.76	322.03	317.44	322.45	316.52	314.8	322.38	318.83	319.11	315.08	315.8	318.74	321.13	319.18	324.68	323.93
322.77	317.61	309.43	311.19	309.16	314.24	310.49	308.52	311.41	312.44	316.96	314.24	315.08	312.49	314.83	311.86	315.69	316.32	314.02	311.95	311.88	313.03	315.02	315.6	314.41	313.43	314.05	311.57	317.26	313.25	318.22	315.37	318.7	320.5	313.77	319.82	312.94	315.7	319.13	316.99	310.84	314.84	312.29	314	314.34	306.6	310.93	311.88	313.42	315.28
304.06	301.39	300.37	303.11	306.59	303.92	303.3	300.53	303.63	301.77	303.54	303.6	300.66	301.51	302.43	299.2	303.88	301.88	309.98	303.38	300.37	299.57	302.4	300.2	304.68	300.64	303.46	301.85	299.97	304.56	304.02	302.59	300.36	302.87	301.56	299.62	304.65	305.27	301.77	302.99	305.15	301.75	307.81	299.44	298.95	301.49	300.35	303.58	303.84	302.6
318.91	318.76	318.57	311.57	318	319.57	310.36	320.84	316.72	318.23	317.57	317.9	315.37	324.64	322.22	317.12	319.32	320.05	318.32	321.43	316.94	321.7	318.3	317.42	321.44	316.8	315.88	320.19	317.95	320.31	317.16	319.31	322.48	318.9	317.88	320.64	325.12	317.7	318.98	318.88	318.15	317.58	325.29	322.34	317.85	321.37	317.69	318.02	322.16	313.86
305.15	304.64	305.22	307.08	304.85	303.49	302.07	302.77	304.78	303.32	304.23	304.58	308.05	304.65	302.59	307.87	302.77	307.77	303.66	304.57	308.14	302	301.41	307.25	299.47	301.98	303.63	306.6	301.71	302.13	302.24	299.58	307.91	300.81	304.59	307.54	303.81	303.72	306.5	308.88	304.67	309.75	304.08	300.98	303.63	302.84	302.11	305.05	304.24	306.43
322.6	328.5	329.02	328.65	324.46	325.81	328.99	331.56	333.71	329.67	328.86	327	329.77	323.4	333.23	326.28	330.07	324.86	325.81	325.27	331.25	329.42	330.26	323.54	331.69	328.03	331.01	335.98	331.15	328.02	324.42	331.12	327.19	327.73	333.02	328.41	337.01	327.99	328.03	332.08	334.03	331.91	328.5	326.15	324.91	330.48	328.15	329.73	321.08	327.55
321.19	321.26	327.23	325.05	322.4	320.35	323.38	325.3	323.09	319.93	322	324.69	325.2	325.59	321.84	325.86	323.93	326.64	321.81	322.68	321.14	320.97	328.77	321.27	324.95	320.03	322.31	325.92	335.76	321.88	323.76	322.18	323.91	325.51	323.85	328.46	325.34	324.17	325.86	326.65	321.03	319.71	321.17	322.29	325.68	326.7	320.28	325.97	319.91	324.09
314.72	317.67	314.6	314.02	313.33	315.23	318.39	313.21	310.54	315.27	313.13	319.1	312.07	313.59	312.25	311.14	313.21	309.23	314.78	309.93	312.45	316.1	313.17	310.09	310.24	315.39	312.62	316.4	312.59	318.5	314.35	315.3	314.09	314.34	309.7	309.61	315.72	314.3	313.3	309.52	312.63	312.36	312.96	309.51	312.03	310.21	314.29	319.05	313.54	313.29
306.21	303.51	301.59	301.59	303.61	309.42	304.49	299.65	306.27	306.99	305.68	303.21	303.39	303.79	307.33	307.79	302.73	307.29	305.43	310.65	305.39	306.74	303.76	303.94	305.45	305.62	299.66	299.2	306.73	308.5	305.12	303.46	302.12	301.7	300.78	307.58	303.34	302.16	308.38	306.04	304.28	306.85	306.29	305.12	305.87	303.26	304.62	300.83	305.05	304.54
305.02	307.04	310.62	307.48	305.52	308.92	303.62	306.22	306.04	310.28	305.82	308.19	304.31	306.1	306.79	315.15	304.77	309.04	300.49	306.47	303.07	307.58	307.26	305.05	308.99	307.16	307.2	308.08	304.56	306.08	304.77	304.04	309.15	308.01	305.03	309.71	307.89	302.12	306.34	306.77	311	305.35	301.26	301.9	303.71	301.54	304.97	306.61	303.57	306.63
298.74	304.81	306.57	302.99	306.15	301.9	307.21	304.12	304.22	303.7	305.25	304.81	308.12	301.91	301.02	305.01	299.65	311.47	302.62	301.41	304.38	306.72	298.69	308.81	305.61	303.57	300.82	308.02	306.24	305.04	302.44	309.45	299.15	297.48	302.56	305.49	300.94	301.83	302.61	309.74	302.71	304.7	305.9	299.08	311.98	303.49	301.83	305.8	302.06	303.91
322.11	323.22	323.52	327.43	325.04	330.06	329.68	327.13	326.57	322.71	322.67	326.39	327.09	327.12	324.34	327.73	329.28	324.22	327.61	320.39	326.26	324.12	327.78	327.67	324.14	326.94	321.24	330.9	322.35	319.35	325.66	321.13	325.86	327.13	322.97	326.28	328.38	323.74	323.84	324.08	324.22	323.29	323.05	320.56	323.85	327.02	326.68	324.29	326.5	323.44
297.71	301.58	305.19	303.94	301.07	299.47	299.56	303.72	302.41	304.13	302.54	307.29	302.93	301.82	297.64	303.2	299.12	302.38	304.71	306.04	299.21	300.94	298.2	300.54	305.76	305.71	299.66	303.06	304.66	304	302.39	301.49	302.12	301.06	303.3	307	296.69	302.68	305.68	304.75	303.12	301.23	304.66	302.07	303.68	300.91	305.87	303.64	303.59	304.53
317.34	311.97	316.83	317.53	318.56	319.6	316.63	319.72	321.98	317.59	320.35	318.93	319.52	319.33	313.94	316.78	321.73	316.28	319.51	317.86	316.33	321.33	321.66	317.01	320.3	315.18	317.47	319.53	319.9	319.39	315.98	318.77	321.47	316.98	316.33	317.46	315.28	315.98	318.6	314.68	319.3	316.92	322.75	320.75	322.84	315.44	320.96	314.63	322.15	319.82
312.45	318.66	320.08	317.72	315.19	314.48	317.33	314.48	320.06	323.97	318.16	315.02	325.31	314.88	322.8	314.45	315.97	320.79	321.93	319.66	317.11	315.77	319.35	321.1	320.14	318.51	316.33	317.59	317.12	319.5	320.44	318.35	317.77	317.41	318.79	314.04	317.6	320.17	318.9	324.18	317.58	318.17	318.39	315.5	316.3	310.21	318.1	313.78	317.87	314.77
302.44	301.61	301.68	302.64	302.17	309.13	304.5	303.74	306.15	303.16	303.5	303.33	304.07	306.58	303.03	302.81	304.38	301.15	298.32	303.14	304.69	307.49	301.17	308.57	304.71	303.18	298.09	302.38	300.52	300.96	305.66	301.61	302.96	304.8	301.11	304.73	302.47	303.95	301.34	308.88	301.69	305.71	303.69	307.61	301.44	305.48	303.93	300.24	300.58	302.78
316.56	311.75	311.65	313.93	319.52	312.04	317.85	314.82	316	318.04	316.6	312.84	314.95	311.61	316.13	310.86	317.61	310.96	314.43	310.69	315.31	314.58	316.32	314.46	314.66	314.08	312.11	314.98	314.51	315.43	313.83	313.61	314.81	315.91	313.83	315.92	313.33	316.07	316.11	311.26	313.46	311.4	316.9	313.53	314.65	313.68	320.78	315	312.97	315.95
314.7	318.33	319.57	316.26	322.53	322.8	319.18	319.87	323.55	319.86	321.47	315	319.09	317.57	321.58	320.67	317.77	318.85	320.35	318.29	317.32	320.19	321.76	321.31	320.29	321.63	322.09	318.21	317.06	316.73	322.88	318.11	319.03	319.63	322	320.74	321.93	319	316.75	320.44	323.46	315.39	317.7	317.35	316.03	321.57	316	320.58	323.27	318.77
307.19	307.39	303.77	301.07	306.24	299.82	300.94	301.67	304.25	300.65	303.46	303.45	302.64	300.68	306.07	304.25	300.42	303.33	300.93	308.89	300.81	305.71	300.83	304.29	302.53	300.22	309.38	305.14	302.53	304.14	302.6	306.66	303.87	299.08	300.96	305.11	303.44	304.59	301.09	303.11	302.22	303.21	302.94	306.59	303.42	299.37	299.33	304.54	302.43	296.32
318.51	319.51	318.65	326.5	314.15	322.35	316.94	316.23	315.8	318.75	319.04	317.07	321.89	319.36	311.2	315.48	319.23	319.15	321.24	315.42	313.17	315.08	317.53	314.37	312.6	314.96	320.72	322.97	316.92	324.43	322.18	314.78	320.84	317.64	316.1	317.67	314.79	314.55	319.81	315.01	317.57	312.17	316.95	318.44	321.16	320.82	316.11	319.26	313.77	315.19
311.05	313.45	313.92	318.88	313.38	318.13	313.45	312.51	311.45	315.6	312.51	310.5	316.56	314.08	307.58	314.08	316.5	315.27	313.76	314.37	315.41	314.75	314.11	310.64	311.02	316.03	310.68	314.54	314.75	313.01	312.49	318.39	312.88	315.38	315.7	316.19	314.9	312.87	317.41	313.45	308.33	312.14	315.38	309.34	313.36	314.36	306.48	314.42	316.64	316.93
315.35	313.55	318.32	317.82	316.03	309.91	312	314.76	308.89	315.63	311.08	317.85	317.66	319.18	317.76	314.32	312.75	314.12	315.39	313.43	309.12	312.41	315.06	317.71	317.29	315.82	316.37	317.05	316.12	311.49	309.93	313.42	318.1	315.83	312.82	320.17	312.74	317.51	313.39	308.27	312.21	311.62	313.19	316.78	315.12	318.73	314.01	311.64	316.88	315.47
298.09	300.44	300.37	304.88	296.82	303.79	299.07	300.16	302.19	298.84	300.91	297.84	297.81	294.55	297.08	297.28	299.57	299.63	301.34	299.51	302.64	297.97	297.39	298.76	296.18	295.87	302.86	296.36	300.82	297.56	296.61	302.54	293.43	302.21	300.89	296.3	301.74	296.04	299.81	303.32	302.27	299.22	296.83	299.53	296.76	301.85	295.03	299.6	300.88	296.5
313	320.17	310.36	313.83	309.47	314.44	314.6	311.81	316.85	313.45	312.29	311.15	308.55	314.39	319.84	314.58	313.54	316.49	313.99	315.82	314.46	313.23	316.86	310.96	314.3	311.54	316.27	310.39	309.69	313.53	317.09	313.44	316.82	311.03	316.46	317.09	315.52	313.13	311.97	311.03	309.61	313.35	314.67	316.82	316.09	315.86	314.15	315.37	311.71	317.47
301.55	295.76	298.95	301.64	298.81	297.92	297.76	305.45	301.5	299.4	301.51	299.91	297.05	295.79	303.11	296.19	301.78	300.92	305.11	306.71	293.88	301.33	300.56	301.37	298.8	297.63	300.86	297.1	298.68	299.32	297.47	304.17	300.47	295.39	300.9	298.75	304.19	300.6	297.41	300.12	301.91	291.85	295.61	304.43	304.68	299.27	302.73	298.74	300.38	293.33
300.69	304.06	300.92	304.2	301.42	303.89	298.14	303.37	304.27	303.23	303.11	301.97	306.62	304.57	307.15	302.56	298.98	298.78	302.68	301.39	302.68	301.34	304.56	300.5	305.69	306.53	304.16	303.76	307.64	301.64	307.1	303.98	302.65	300.47	303.02	307.36	306.45	298.39	298.29	305.11	301.78	305.81	300.25	303.35	306.35	304.12	303.74	301.45	303.37	304.64
305.11	305.75	305.22	302.46	306.34	304.66	303.78	301.31	303.36	301.27	298.45	306.14	305.74	303.6	306.27	298.71	303.27	303.23	306.42	302.92	301.57	301.11	300.84	297.87	303.67	303.6	302.48	304.39	307.27	305.99	301.2	299.71	297.86	302.82	307.01	304.2	296.97	302.73	300.25	298.17	303.51	299.63	302.93	302.19	303.25	307.68	302.69	305.41	303.76	303.47
316.54	316.21	311.07	315.08	310.42	318.02	309.85	309.84	308.53	312.41	312.97	312.44	314.03	310.72	310.24	317.48	318.4	311.65	311.56	313.54	313.14	309.19	313.19	307.35	311.44	311.71	313.73	312.57	311.18	319.51	310.74	312.2	315.74	312.87	317.12	316	315.88	310.39	314.24	310.56	309.7	315.19	313.25	311.01	310.65	317.48	316.77	311.29	309.77	314.04
317.88	322.37	316.92	316	315.09	319.36	314.17	321.09	316.28	319.75	315.62	317.27	321.43	317.93	318.05	317.49	318.09	320.85	316.11	314.8	318.11	320.21	314.51	320.7	317.68	320.04	319.38	317	320.66	319.72	320.81	317.09	319.48	321.08	316.83	317.32	317.24	318.88	319.8	315.77	319.59	313.98	324.51	313.82	316.83	315.62	322.65	321.58	324.42	316.09
311.28	315.94	317.47	317.69	312.38	312.6	313.22	312.4	311.27	312.12	314.8	320.33	320.35	311.11	314.76	312.22	312.54	308.99	312.57	310.74	317.39	317.6	315.69	309.63	313.67	317.13	315.33	314.68	314.29	318.07	316.75	313.11	313.35	315.17	313.48	311.99	310.51	311.39	317.67	310.74	314.3	316.09	313	318.69	314.76	316.5	317.16	312.75	312.83	314.25
298.82	299.35	302.09	302.73	301.67	300.11	302.21	300.66	298.38	299.17	299.91	293.99	294.66	305.47	300.21	307.2	296.86	301.12	301.04	298.67	301.48	295.63	305.39	300.86	299.33	299.52	300.15	297.48	296.96	300.13	302.29	298.44	298.29	300.62	301.33	304.57	302.2	296.54	295.39	300.82	300.96	307.37	295.78	296.85	297.07	296.48	298.74	302.53	293.72	299.4
304.36	308.31	304.03	309.35	305.39	308.41	305.71	305.42	309.12	305.29	306.15	304.4	303.53	305.8	311.36	305.46	309.11	309.91	306.44	307.14	309.36	301.07	301.04	308.87	305.65	307.66	305.96	303.04	304.46	309.15	308.35	302.63	308.72	307.69	306.81	307.34	306.85	308.98	303.22	303.3	307.8	306.86	303.43	305.25	303.02	310.52	307.66	306.72	305.69	307.49
315.09	316.97	319	318.69	314.88	315.34	316.14	313.22	323.72	318.01	317.25	314.56	318.37	320.11	316.67	318.28	318.6	314.67	317.58	312.96	318.99	311.09	317.22	314.77	318.59	318.98	320	315.68	321.96	322.39	318.92	317.25	315.55	316.24	315.46	317.27	320.91	317.89	313.7	321.63	315.85	319.67	317.4	316.9	314.44	324.02	321.89	316.67	315.04	316.86
311.59	315.92	315.42	312.68	312.85	313.24	315.66	311.56	312.61	307.61	312.78	315.87	312.3	312.99	310.04	309.21	311.31	319.17	316.14	315.1	313.21	313.78	318.18	320.62	314.5	313.68	311.07	314.16	311.42	318.41	317.17	317.22	314.61	318.99	314.84	311.85	311.87	316.7	312.75	312.84	314.82	311.37	316.42	311.99	314.34	317.38	314.77	313.21	312.77	314.44
324.12	323.35	318.14	317.17	316.12	321.67	316.32	314.91	321.27	319.39	317.87	319.77	322.91	318.38	321.26	319.66	315.72	321.18	323.49	313.03	319.72	319.67	319.91	320.47	322.17	319.6	313.21	319.95	321.72	320.93	322.46	315.07	316.19	325.19	319.21	316.05	318.71	317.72	316.19	318.26	315.38	319.13	318.68	320.11	316.55	319.03	322.99	319.3	321.83	317.45
304.89	300.19	299.4	303.28	298.11	295.69	297.83	307.5	302.91	302.82	301.66	302.22	308.13	310.36	304.74	305.83	303.49	304.69	300.92	305.53	299.86	304.32	305.44	303.01	304.56	306.58	301.17	306.32	301.49	304.58	300.44	299.02	299.07	302.88	301.57	305.51	300.48	299.71	301.4	305	302.99	299.4	296.53	304.79	301.86	304.15	306.4	299.1	300.05	302.19
301.96	310.7	305.77	308.44	302.18	303.82	306.52	303.83	307.83	305.92	301.81	303.36	308.16	307.61	307.03	304.21	305.73	300.57	308.13	306.87	310.28	309.53	301.33	303.45	298.82	311.22	307.6	306	309.41	311.53	307.7	304.11	303.64	309.82	300.47	307.95	302.2	305.03	303.31	307.76	304.44	305.76	301.81	304.6	302.55	306.79	305.19	305.03	303.83	301.48
312.25	310.08	310.09	305.05	313.09	309.29	309.47	309.55	306.21	310.43	308.75	309.47	308.93	307.29	313.33	309.77	312.97	310.72	312.27	312.16	312.4	310.12	310.19	309.15	307.67	306.75	311.83	310.47	313.29	314.14	313.48	310.36	312.43	313.05	311.04	308.59	312.62	306.47	310.33	306.35	311.28	312.07	309.25	313.87	311.95	313.9	314.21	308.87	314.2	313.23
317.16	319.82	316.76	316.08	323.32	323.27	324.21	315.17	316.84	318.69	317.76	319.34	323.36	315.89	319.69	316.92	326.25	318.63	318.19	319.25	322.27	317.78	318.78	319.53	318.43	320.63	317.99	319.65	323.93	321.65	322.79	317.55	317.66	314.73	318.18	319.23	323.1	320.08	321.76	324.67	316.8	316.17	322.89	322.79	323.83	321.14	317.97	318.79	316.95	316.89
303.61	305.24	299.45	304.29	301.73	305.18	306.23	303.68	301.43	302.83	299.96	305.95	301.38	303.92	301.9	304.34	303.27	307.59	301.94	300.75	300.86	307.6	305.61	303.26	303.81	303.38	302.99	303.09	304.23	301.99	305.01	305.09	312.79	302.32	304.88	297.85	303.61	306.22	306.95	301.66	306.47	299.83	302.46	299.41	305.85	304.7	304.31	307.13	300.47	303.64
308.07	310.62	314.31	310.48	311.54	308.37	312.66	311.96	309.1	316.55	315.49	314.85	318.28	305.92	312.16	309.15	308.92	314.88	309.66	315.77	314.18	315.9	314.67	314.39	314.32	307.45	315.07	313.88	310.78	314.83	314.96	311.31	311.4	307.94	308.95	314.96	313.13	310.94	311.3	313.85	315.34	312.42	313.25	309.78	310.84	313.41	311.59	313.65	313.5	311.22
313.52	310.25	319.14	313.18	312.7	318.15	316.09	311.7	311.23	317.69	314.83	312.99	314.8	313.7	312.84	317.02	316.66	314.43	316.59	312.26	315.2	311.98	312.49	316.66	315.14	317.42	314.96	310.81	312.7	311.91	314.01	316.08	313.31	315.16	313.61	308.21	310.55	316.83	314.01	315.64	313.15	313.39	312.24	318.31	310.36	315.34	310.12	313.76	312.07	314.51
313.29	310.13	310.55	311.67	317.88	311.82	313.52	315	315.9	314.33	309.83	310.22	310.21	313.98	317.88	307.12	309.73	312.93	317.52	310.43	317.19	315.77	316.64	313.81	313.7	313.83	315.85	313.74	315.63	311.3	313.89	313.27	311.57	315.84	313.75	315.63	313.68	313.04	311.46	316.88	315.91	313.36	311.93	312.97	318.23	315.48	308.74	314.4	311.14	313.79
328.19	330.62	326.25	325.08	332.95	326.31	329.59	325.21	326.2	322.8	328.38	327.22	325.71	327.29	328.55	324.34	327.93	330.78	326.6	327.23	328.26	325.39	329.55	322.92	332.78	329.21	325.02	327.01	328.93	327.72	328.03	328.05	331	327.04	329.43	335.69	330.44	324.13	326.13	328.99	329.56	330	331.41	326.74	329.92	331.97	327.73	327.61	326.59	323.92
306.23	300.95	300.32	304.13	306.68	301.91	305.96	309.04	309.38	305.74	303.55	308.48	301.73	301.2	305.99	303.16	305.63	307.9	310.82	307.61	310.98	306.68	306.49	301.15	305.32	304.59	303.75	301.89	306.14	304.42	302.14	302.72	301.13	305.2	304.01	307.49	300.53	308.93	306.52	304.31	303.08	301.47	300.97	311.75	307.7	304.29	306.13	303.91	306.28	306.76
302.68	302.33	309.51	301.39	303.88	302.29	302.69	302.48	305.53	303.9	306.26	310.92	300.87	295.91	305.75	307.13	305.78	307.26	305.86	297.94	308.87	305.9	302.99	304.15	302.81	307.33	304.39	308.39	302.78	306.94	307.84	305.95	303.56	302.18	306.4	299.39	301.06	309.94	308.51	302.49	304.31	303.3	302.05	300.87	306.3	310	304.22	309.64	302.52	307.53
301.22	302.09	301.49	298.55	299.67	299.86	306.16	306.15	306.79	301.39	301.63	302.18	306.67	302.32	304.1	306.46	304.14	300.95	302.45	299.56	303.06	302.4	301.03	302.36	301.47	303.55	304.91	306.51	311.43	308.28	300.07	307.46	301.43	303.08	305.95	306.97	304.23	304.66	292.79	300.55	303.92	299.66	304.04	303.07	301.15	300.86	298.32	302.43	299.48	302.98
316.14	322.07	315.47	319.23	320.12	319.75	323.12	317.85	312.18	316.36	319.37	319.48	321.61	320.74	321.96	321.9	319.9	320.53	319.38	317.79	316.7	319.33	316.9	320.57	319.15	316.6	317.15	320.56	323.05	318.59	318.85	321.06	316.51	316.18	317.5	319.11	319.53	318.55	323.19	319.67	322.47	318.41	325.51	311.69	318.33	316.81	317.53	317.46	321.99	319.66
313.93	317.71	313.85	315.92	315.52	316.36	316.21	314.77	311.39	317.38	318.42	313.66	310.88	310.67	310.9	313.64	314.38	313.42	311.5	310.7	309.11	309.07	312.08	312.36	309.69	311.7	308.26	317.71	311.5	316.28	313.22	312.95	314.35	305.23	314.94	309.23	316.34	317.22	310.85	311.9	317.34	314.22	312.41	314.06	310.29	313.66	311.83	313.24	309.46	320.3
307.01	308.74	306.19	305.45	307.11	304.28	300.49	302.86	300.03	309.14	305.82	310.12	304.05	303.88	310.57	306.19	298.8	304.62	305.89	309.45	305.03	304.44	304.34	303.91	306.31	305.6	302.58	303.21	311.83	306.71	305.94	308.95	300.38	308.68	305.97	304.66	305.15	304.33	304.69	306.25	312.22	303.6	311.96	305.21	301.32	305.28	305.2	297.11	307	311.74
320.64	314.3	314.52	315.37	314.43	316.17	313.25	316.38	318.39	316.43	315.17	317.23	320.62	317.5	318.96	317.13	316.35	312.41	314.71	317.04	314.34	317.44	321.39	313.72	320.93	313.78	320.21	315.6	320.03	320.52	317.5	313.36	320.47	316.3	319.39	317.41	320.38	318.9	320.56	319.56	318.34	315.55	323.3	313.01	319.81	321.28	315.2	316.06	319.82	323.5
312.92	312.97	320.74	320.12	318.43	317.99	313.97	317.25	315.78	317.4	310.44	316.93	316.78	314.03	316.16	312.24	317.81	317.28	314.1	313.09	314.73	309.61	313.49	314.12	314.05	314.1	319.84	313.41	313.18	318.22	316.32	314.78	307.7	318.95	320.54	318.82	315.38	311.67	308.33	315.78	313.25	312.76	316.51	312.16	314.51	314.36	309.34	317.44	317.03	319.92
308.35	307.21	307.68	303.83	297.57	305.95	303.67	304.65	305.18	303.96	302.45	303.17	304.41	302.45	304.01	305.43	308.15	305.44	299.76	304.08	302.57	303.54	304.59	304.11	303.4	304.97	307.65	301.69	308.28	307.81	303.7	302.52	305.74	305.17	307.01	301.05	304.76	301.16	307.6	305.74	301.59	307.11	302.41	304.39	306.52	302.45	304.85	302.15	301.69	306.97
301.14	303.45	306.24	303.78	302.84	303.23	307.36	307.29	301.32	302.11	308.97	302.15	303.49	305.27	303.57	305.44	308.47	305.44	306.98	308.03	304.84	302.25	305	307.58	303.71	305.92	304.35	305.38	305.47	303.61	300.62	305.18	302.83	304.2	296.27	306.72	305.34	303.25	299.89	303.1	302.96	308.51	307.44	305.32	304.5	306.85	310.44	306.78	303.32	305.62
306.3	302.94	304.37	303.21	303.87	302.45	301.23	307.03	305.73	300.01	303.37	302.92	302.14	303.57	307.83	302.66	303.51	306.45	303.09	302.26	303.69	306.91	306.74	303.4	298.93	304.05	303.13	301.11	301.95	299.76	305.16	305.23	310.07	304.63	305.43	307.28	306.38	303.69	303.14	299.46	307.62	302.78	301.73	302.63	305.22	303.37	305.49	306.8	306.61	301.04
315.04	314.11	312.52	315.85	306.62	319.51	311.84	316.12	314.52	311.54	313.12	314.39	318.1	307.96	313.69	313.89	312.7	315.22	310.17	314.21	318.91	312.31	312.61	315.27	312.02	317.39	308.99	311.63	310.75	306.54	310.19	308.5	319.47	313.79	312.85	314.4	310.13	313.5	315.81	307.32	309.94	314.08	310.83	314.56	309.08	319.72	312.93	309.95	313.61	310.03
313.08	312.25	311.42	310.68	312.61	316.48	310.94	313.23	311.86	309.81	309.92	310.19	309.25	310.82	312.21	307.61	312.99	309.17	307.48	310.19	312.36	310.58	312.6	316.13	309.57	310.99	309.55	308.12	310.31	313.62	306.99	307.99	313.04	311.44	309.64	311.53	312.54	311.61	314.59	310.6	312.13	311.7	312.48	309.49	311.3	307.33	313.74	311.19	310.06	313.88
329.45	331.01	324.87	326.43	328.56	324.27	329.16	325.75	328.57	328.65	330.21	329.54	327.5	324.32	327.67	325.15	329.62	326.19	323.03	329.27	327.84	325.43	327.12	325.23	330.81	327.07	335.33	331.9	331.05	326.43	329.73	327.93	330.32	321.35	329.9	327.48	332.29	323.63	322.46	325.54	330.19	323.79	326.22	327.22	330.58	325.85	324.01	326.75	328.84	325.95
302.5	303.92	300.7	305.67	309.33	303.84	301.51	302.38	303.34	306.36	303.43	302.24	304.4	293.86	302.05	305.97	303.43	301.39	302.48	302.13	306.66	305.04	304.79	303.94	309.57	299.56	300.11	301.19	307.7	299.74	300.79	299.58	299.84	302.94	303.49	301.72	299.21	299.96	302.5	302.31	300.54	305.1	300.34	300.07	302.58	304.12	300.18	305.08	300.19	302.17
297.35	303.52	306.36	305.8	303.88	301.72	298.47	302.05	300.83	306.68	305.38	304.65	303.63	303.16	303.82	301.2	299.78	301.45	301.33	306.45	303.9	297.31	301.66	309.05	302.88	308.74	293.92	306.6	302.23	301.55	302.42	308.23	302.32	307.16	303.24	304.87	306.36	299.48	303.46	304.38	299.89	310.83	302.71	308.83	301.63	304.17	306.29	305.2	299.66	299.72
310.21	308.03	306.99	308.1	304.19	307.14	307.69	308.91	309.51	307.18	309.23	307.36	308.44	305.76	308.16	312.81	302.4	308.66	309.84	307.28	309.89	308.56	312.41	309.3	309.81	306.08	305.26	305.13	308.06	306.86	307.56	308.57	309.97	310.6	313.36	310.04	309.74	306.91	306.24	304.44	308.33	309.85	306.51	312.98	310.89	307.45	306.8	306.67	312.95	305.11
315.18	306.6	307.52	305.95	310.91	316.54	310.29	311.58	310.16	314.89	315.01	307.8	308.73	311.91	308.31	303.21	310.55	308.25	312.56	312.87	306.15	311.37	302.81	315.97	310.1	307.46	312.63	311.06	313.28	313.23	308.3	308.95	313.06	306.19	309.89	308.3	312.67	312.47	307.25	307.6	306.96	309.91	309.49	314.11	306.79	307.64	312.6	309.14	310.6	307.1
312.55	318.02	316.86	317.71	322.79	318.18	316.65	317.6	312.65	318.57	319.73	318.4	318.3	314.2	317.83	315.45	318.08	323.45	318.31	323.05	325.42	323.28	311.14	318.35	318.73	317.87	314.12	319.29	317.02	319.54	316.96	311.94	318.19	319.78	315.86	318	320.96	321.55	320.29	314.53	319.41	316.24	318.37	310.94	322.8	314.2	314.78	314.82	319.1	318.16
292.75	296.54	291.54	295.91	296.95	297.45	292.57	292.71	293.1	294.79	295.33	294.05	293.32	294.65	290.73	298.13	290.25	295	295.87	295.07	294.39	301.39	292.24	300.23	292.62	296.61	294.69	293.17	295.21	295.79	297.49	298.65	298.29	296.1	293.2	298.55	298.06	295.81	295.05	291.23	293.83	291.35	293.6	298.54	297.16	292.59	291.02	295.31	295.41	291.68
300.53	302.93	299.98	304.48	303.26	299.39	303.9	302.72	306.93	307.66	301.09	300.15	298.84	303.31	307.01	303.53	304.03	300.25	302.26	301.53	298.99	303.12	304.21	304.57	306.77	302.07	302.9	303.32	304.67	299.67	300.28	301.99	302.23	302.34	302.13	296.68	308.1	308.42	304.17	302.04	302.29	298.86	298.79	304.32	305.23	306.47	303.25	298.35	299.32	302.33
303.49	296.92	299.9	306.05	303.59	298.07	304.22	297.86	299.8	299.88	303.44	303.52	302.2	298.24	303.63	302.2	300.48	298.5	293.95	306.46	301.49	300.61	301.48	299.69	300.81	295.7	300.55	304.48	297.8	299.91	302.64	299.79	296.77	296.52	304.4	298.43	296.95	296.73	301.42	304.03	302.8	301.98	296.92	300.41	300.44	299.52	304.72	301.11	297.66	301.85
315.67	320.23	313.19	315.36	315.64	316.01	315.27	314.11	313.79	313.69	311.16	315.97	315.09	319.16	311.95	315.18	314.7	315.91	318.63	320.26	316	311.17	313.3	313.99	314.47	318.59	315.37	315.43	316.62	313.36	314.4	314.52	314.2	314.15	311.87	312.04	315.13	309.73	312.81	313.47	313.68	314.67	316.28	317.71	314.66	312.44	317.58	318.81	314.17	319.17
307.49	309.18	307.2	312.23	305.03	311.05	310.06	315.37	311.28	308.83	312.77	310.63	315.24	310.53	308.53	304.47	308.21	310.53	310.59	311.16	312.26	311.99	313	308.87	309.15	311.25	308.69	309.47	315.18	311.34	314.82	305.92	311.64	309.77	308.19	308.99	315.39	308.12	310.72	309.59	311.63	308.05	314.09	308.2	312.2	314.31	315.41	309.21	312.37	310.69
315.89	315.52	313.84	318.15	313.55	314.03	313.24	309.87	315.25	314.97	317.35	315.37	314.8	314.22	313.28	316.9	315.42	317.56	315.2	308.58	314.32	318.05	311.74	310.95	315.3	309.5	314.78	313.21	317.03	320.77	315.8	315.44	317.17	314.55	317.81	310.57	311.97	323.91	315.25	315.88	319.56	314.64	315.71	312.23	323.51	312.59	312.33	314.49	314.58	320.22
313.12	320.69	314.59	317.08	313.45	311.05	312.84	315.92	314.32	316.75	316.73	314.7	319.58	317.57	311.45	315.65	314.65	317.53	310.78	311.13	316.47	316.18	315.13	312.54	316.67	311.75	317.13	317.03	315.47	318.42	314.42	314.33	313.59	315.59	320.63	314.49	316.25	316.67	313.29	318.39	314.76	317.3	313.98	319.45	315.74	313.28	321.66	315.19	315.63	313.69
307.81	306.62	299.13	307.16	303.12	306.11	306.05	303.72	305.39	304.18	306.32	308.48	309.63	305.02	305.08	308.21	308.06	304.04	304.26	302.39	304.58	306.09	307.74	307.95	301.91	305.97	307.49	308.96	304.79	306.01	308.03	313.98	301.77	305.12	304.52	304.9	302.51	304.07	307.42	307.68	306.01	311.85	307.92	305.68	307.65	307.44	307.16	309.65	306.71	308.98
299.97	305.21	308.35	308.34	306.74	307.9	304.12	307.04	304	310.37	310.33	305.61	312.22	302.66	304.66	304.62	308.64	302.89	302.79	305.37	300.39	310.12	303.14	303.7	303.47	305	306.25	299.01	300.35	303.94	305.62	306.49	301.31	306.82	307.74	303.75	304.81	305.36	308.43	305.81	309.75	306.84	307.79	310.44	305.55	301.39	298.39	306.61	303.8	310.23
304.65	299.58	302.2	300.78	303.21	301.19	305.01	306.81	308.5	305.79	303.51	303.49	305.17	303.4	303.07	305.42	303.64	307.8	299.25	303.07	306.64	307.89	304.78	301.07	304.25	305.46	302.76	305.6	303.28	306.89	304.22	305.29	305.63	307.36	305.99	304.31	306.33	303.93	304.85	305.93	306.67	300.9	302.08	301.73	306.83	300.28	307.28	301.47	307.48	307.41
325.71	331.04	330.65	329.21	328.62	326.89	328.86	332.68	331.46	329.91	329.32	323.78	325.01	326.92	330.57	331.66	333.28	329.47	326.54	328.79	332.94	328.25	327.59	330.73	331.05	325.9	330.31	328.08	328.04	324.84	330.24	326.51	325.76	325.02	328.61	328.15	322.5	324.49	333.52	324.5	328.31	331.44	327.66	328.65	324.15	326.63	324.47	327.57	331.52	329.52
309.73	301.57	312.12	307.02	307.22	308.77	304.6	310.95	309.57	306.96	313.52	305.02	306.39	309.87	308.72	309.09	312.45	309.15	309.14	306.21	308.58	309.46	307.12	304.62	311.91	312.25	309.19	308.38	306.17	312.86	308.34	309.14	309.61	306.68	303.02	309.62	307.88	303.87	308.74	307.65	303.18	309.17	310.11	310.59	310.37	309.32	312.03	308.96	307.86	308.74
311.23	307.64	309.54	309.87	302.51	302.5	308.36	301.67	305.2	300.87	311.56	308.43	305.12	303.06	309.43	306.75	307.03	300.32	305.06	309.26	307.46	307.89	304.63	310.93	305.15	309.1	311.53	306.49	304.94	302.61	309.52	305.34	307.9	302.57	298.71	307.93	306.68	304.09	301.53	305.72	306.38	305.9	305.52	305.16	301.3	305.82	304.5	308.24	309.89	305.73
314.26	310.09	315.83	308.58	313.86	311.05	313.8	308.75	311.14	314.18	316.06	310.87	311.25	315.56	312.07	313.8	312.47	312.44	316.1	311.4	314.25	312.59	313.52	310.84	314.93	314.21	314.09	312.54	314.61	316.58	314.03	309.99	314.17	308.13	313.38	314.8	311.11	315.38	318.32	314.87	306.45	312.09	315.36	313.05	315.9	310.41	309.73	310.8	309.68	317.13
312.95	313.61	314.6	313.89	314.73	309.59	317.72	312.87	316.88	316.56	309.61	316.02	314.09	316.91	319.04	312.31	317.75	306.04	313.28	313.71	315.99	310.97	314.21	319.24	316.51	314.16	315.58	312.04	310.27	315.45	319.61	313.17	312.2	316.87	311.18	310.47	308.84	316.03	314.28	316.78	313.26	317.44	316.58	316.72	318.1	321.07	312.29	313.04	312.31	310.48
319.54	318.61	309.72	308.93	313.23	318.04	314.6	308.4	309.34	311.55	311.23	313.08	313.34	308.55	311.25	317.98	315.38	318.94	311.71	313.09	314.55	309.95	315.07	316.65	313.62	309.95	314.1	312.29	308.03	314.4	315.04	308.38	310.74	313.8	310.41	311.53	315.89	312.87	315.18	311.25	317.37	308.87	312.48	312.6	312.1	309.93	317.36	311.11	313.58	309.28
303.96	303.64	301.58	306.35	304.52	303.12	307.38	304.53	303.97	305.02	303.38	302.38	306.95	306.62	297.91	300.84	306.98	304.33	310	300.58	304.09	305.86	310.05	305.71	307.4	302.38	305.66	303.87	309.84	305.03	303.88	301.95	301.41	305.22	304.22	302.47	305.51	305.09	305.2	306.23	301.74	303.37	305.33	304.38	303.17	303.12	306.79	305.25	305.55	303.18
322.36	323.44	313.71	313.13	313.14	316.83	311.93	318.26	315.11	316.07	315.75	318.54	316.63	316.14	314.28	310.86	314.36	315.41	316.67	317.26	320.25	316.76	314.62	315.63	316.95	314.83	313.6	312.21	315.8	318.92	318.14	319.67	319.18	314.36	315.11	317.72	315.94	316.3	320.92	309.8	315.72	312.65	317.25	314.1	318.41	315.49	319.64	315.93	314.85	311.05
317.66	317.46	312.25	311.01	314.49	317.29	310.74	316.6	315.55	312.64	319.12	314.81	314.23	315.47	314.14	318.11	316.05	312.43	318.79	315.77	317.93	311.22	314.19	310.99	313.58	317.47	314.16	317.57	312.52	316.13	311.96	313.68	311.28	315.38	319.51	313.3	315.02	315.79	312.19	317.89	314.4	317.79	309.46	315.87	314.93	312.43	312.38	312.93	314.77	312.44
315.99	318.61	318.21	317.97	323.3	316.12	318.7	314.27	312.63	317.56	312.6	315.45	310.83	318.42	315.76	314.57	316.21	316.91	318.91	318.69	313.01	318.58	316.6	316.02	322.77	322.25	314.91	315.51	316.87	316.19	317.43	321.14	324.22	317.54	317.97	317.74	319.01	320.49	318.16	318.62	316.91	321.3	315.03	315.53	323.89	315.98	321.7	315.53	319.91	315.7
304.38	304.28	305.22	304.93	306.64	304.64	302.33	304.48	305.77	304.33	307.05	307.88	308.41	304.93	305.89	305.91	305.34	304.11	303.83	300.11	303.39	302.67	304.27	306.69	308.29	300.04	309.32	299.89	303.59	307.33	305.54	303.97	303.23	301.55	302.46	305.22	309.18	297.11	302.89	300.71	302.99	302.49	303.46	304.81	305.22	306.41	305.16	308.42	306.56	300.92
310.05	309.65	306.39	309.76	308.1	309.92	309.96	306.48	308.24	310.45	310.44	305.61	306.39	312.5	308.64	312.45	308.96	301.61	306.34	308.49	310.38	312.07	311.73	311.41	302.04	307.77	309.4	307.87	312.3	310.43	305.83	305.07	308.08	309.11	305.87	307.77	306.57	314.41	306.86	306.71	311.91	306.12	305.51	305.35	308.6	307.34	307.76	309.97	307.72	308.96
316.72	308.19	313.78	313.65	314.74	318.94	315.99	315.4	319.73	313.15	315.71	313.86	313.32	314.21	314.01	317.46	315.38	316.88	315.03	313.54	315.94	312.58	312.36	313.45	316.89	313.65	313.33	314.62	316.29	312.91	313.29	313.33	315.37	313.11	316.68	310.12	309.72	318.02	313.66	308.31	312.69	311.05	319.28	322.76	313.76	317.32	308.61	314.55	316.12	313.91
300.18	297.86	301.51	298.51	303.43	304.48	303.09	302.48	303.31	306.15	306.36	307.19	304	303.77	302.85	305.35	305.12	300.69	304	305.27	304.86	300.51	297.46	301.35	303.8	302.6	304.82	303.45	302.49	303.29	307.69	305.07	305.47	302.93	308.88	305.29	305.05	307.62	306.59	300.88	301.72	305.51	303.78	304.37	304.73	299.37	304.64	303.11	303.12	304.01
315.82	313.69	313.53	317.02	313.97	315.32	313.82	316.52	309.5	316.84	315.41	317.16	312.05	313.43	316.38	317.14	313.26	316.52	310.44	315.83	316.77	319.66	320.85	314.57	321.04	314.81	312.76	315.49	310.9	315.19	314.02	317.76	316	313.95	315.88	316.64	316.14	312.66	314.62	316.65	312.89	312.91	313.32	310.11	308.69	312.82	316.79	318.17	308.4	315.97
326.65	318.69	328.2	325.74	323.93	330.03	329.21	327.7	327	326.85	324.91	324.34	321.57	326.99	327.91	328.62	324.38	323.11	322.2	325.54	321.93	326.06	326.46	327.3	326.69	328.64	321.89	329.45	325.3	325.19	327.12	320.79	321.15	327.81	322.58	321.3	325.72	321.36	326.9	328.91	325.26	328.77	326.1	325.05	326.7	325.06	323.56	325.58	322.53	324.39
301.66	304.94	300.62	305.66	305.93	298.28	304.38	306.81	301.96	303.06	299.98	303.26	301.22	300.98	306.52	302.61	299.67	300.88	303.24	306.13	305.48	300.82	303.63	308.37	299.37	299.35	301.98	305.61	302.6	301.3	304.34	300.18	299.54	300.37	304.62	297.52	306.28	304.59	299.69	303.03	300.74	302.27	305.51	300.57	302.05	304.4	305.36	305.76	306.36	307.26
308.47	300.73	306.43	297.08	305.31	301.72	308.52	306.75	301.01	299.24	301.61	305.32	302.37	302.42	309.14	302.82	302.55	306.69	302.2	298.68	301.3	302.82	302.45	305.71	303.65	298.48	303.67	303.81	303.49	302.47	305.74	300.85	303.77	306.79	303.45	306.31	305.15	301.89	298.97	300.59	302.89	303.84	302.63	300.46	307.13	302.02	303.94	299.03	305.36	302.76
315.89	316.46	311.21	314.28	313.87	310.5	316.84	316.6	312.68	311.06	309.32	310.8	315.12	313.1	318.67	316.74	313.02	313.53	317.18	310.53	321.3	312.35	312.47	310.97	315.22	312.81	320.28	316.86	317.2	310.77	305.41	314.29	316.79	318.73	316.96	316.86	306.13	313.66	314.2	314.02	316.19	309.82	312.89	320.2	319.13	315.3	310.79	312.76	314.48	315.6
318.43	316.4	310.83	312.16	311.63	310.88	314	317.49	315.62	313.26	314.22	313.68	317.14	316	317.64	312.88	314.54	314.49	311.95	312.69	313.72	316.56	319.45	311.55	314.09	313.75	316.35	311.46	313.22	315.5	310.79	313.98	313.4	311.89	311.14	313.46	314.05	310.39	313.98	307.28	315.88	315.06	307.65	314.3	313.52	306.76	313.74	310.52	317.08	313.4
314.92	317.11	319.21	319.39	311.29	321.05	313.61	316.8	321.29	318.33	319.47	317.83	319.54	319.65	318.21	318.15	314.91	314.85	316.25	318.95	317.43	315.34	316.36	317.72	314.04	314.45	315.53	318.62	314.31	317.14	317.18	315.27	324.58	314.31	317.59	314.24	315.85	315.2	319.86	315.5	319.28	313.82	315.47	310.21	317.27	312.31	321.98	318.48	320.78	318.32
299.56	302.94	301.94	301.5	300.46	302.85	294.19	303.51	302.29	305.96	298.5	298.42	302.79	298.56	298.06	299.46	295.55	299.53	302.68	299.48	294.28	299.87	303.16	297.98	295.94	298.48	296.6	300.98	297.12	300.1	304.37	298.71	300.5	304.12	297.48	299.18	300.39	298.83	301.36	298.54	298.16	302.66	304.28	299.43	303.36	295.76	299.11	298	300.3	299.52
316.11	319.51	316.5	318.8	314.69	319.41	318.56	319.41	322.45	315.11	320.27	316.52	314.43	315.55	313.57	314.36	320.93	320.64	310.1	316.37	319.6	315.41	320.18	314.15	313.24	315.8	312.43	313.01	313.39	316.39	314.8	317.3	315.73	317.63	315.55	317.46	321.38	315.39	314.48	316.62	313.96	315.15	314.92	321.65	315.45	321.74	317.8	318.72	322.13	313.63
328.02	324.47	321.56	324.77	326.76	322.89	322.58	317.78	324.15	321.61	324.11	317.95	322.17	323.63	321.46	326.29	323.26	328.25	322.06	322.67	324.16	321.09	323.27	325.02	323.48	325.07	325.74	326.74	324.35	319.69	319.83	323.19	321.73	325.63	326.12	326.46	324.11	326.65	321.07	333.55	322.44	326.82	321.01	324.46	321.6	327.83	326.77	325.39	327.99	322.25
303.7	300.12	306.57	305.08	302.21	300.82	300.62	304.7	298.3	307.46	299.6	300.21	305.35	301.56	301.03	301.23	302.56	304.26	299.56	300.99	304.2	299.32	299.61	300.57	302.08	299.46	298.25	302.42	302.3	305.24	306.43	302.7	301.15	303.93	298.58	304.22	304.79	301.43	301	300.65	300.73	302.45	300.31	303.47	302.71	303.89	302.5	305.58	304.2	297.83
316.11	310.48	316.04	312	311.44	316.15	308.24	308.5	310.83	309.27	312.13	314.27	315.09	312.29	313.59	314.21	314.09	317.37	316.49	312.53	313.87	308.53	316.41	311.72	312.74	314.9	313.8	315.92	309.31	316.06	313.01	311.98	310.62	312.8	309.2	315.98	310.72	309.58	310.89	311.58	310.39	311.67	316.59	311.38	315.43	311.25	314.69	313.4	310.9	308.14
304.55	305.66	302.65	299.17	299.36	300.43	298.44	300.51	298.04	297.5	302.97	305.09	302.28	302.63	298.73	298.31	297.98	301.28	301.27	302.96	300.29	302.4	299.31	300.34	297.35	304.9	296.3	301.7	303.36	300.71	298.85	298.92	303.94	301.14	296.66	299.14	297.94	298.98	300.63	297.82	294.9	299.71	300.5	301.51	298.92	298.03	301.64	299.3	299.3	297.02
305.63	301.56	306.36	305.03	301.14	303.68	305.05	304.08	307.02	300.35	307.58	302.56	305.51	303.47	303.82	303.75	303.5	301.26	303.36	306.17	307.94	304.21	308.56	301.68	305.89	307.11	306.52	301.64	303.87	306.21	302.17	305.81	303.76	309.81	303.13	304.72	304.48	308.03	304.62	303.84	307.28	304.69	306.63	307.34	301.85	304.31	308.18	305.43	304.32	307.32
316.81	307.76	315.62	313.85	312.64	312.56	311.71	312.51	309.21	308.89	306.74	309.37	304.8	307.91	313.87	308.78	308.95	309.91	309.28	310.22	314.66	307.8	314.23	309.14	312.19	317.22	307.7	308.52	307.79	310.73	311.27	308.16	313.41	312.56	312.39	312.56	312	309.53	311.16	309.11	305.29	309.88	312.34	309.52	312.51	311.19	310.63	308.23	311.38	309.11
309.72	311.97	319.12	313.97	311.45	317.56	310.78	315.89	311.76	310.74	312.8	311.5	314.13	309.17	312.3	315.46	314.17	308.92	312.88	314.02	310.92	310.84	314.93	311.01	311.81	315.96	311.26	311.45	313.25	314.51	312.46	313.94	310.25	320.9	311.77	312.36	311.34	312.84	314.3	313	316.91	315.46	310.25	310.78	313.36	312.7	312.86	314.23	313.93	312.45
307.87	304.71	305.98	304.28	306.82	310.3	307.83	305.67	306.36	299.1	299.12	306.92	306.32	304.88	302.29	306.81	303.4	299.48	301.35	300.82	303.45	304.71	306.9	304.64	304.82	308.73	301.81	306.23	304.77	302.22	304.22	308.56	303.17	309.43	307.97	306.69	304.66	307.87	306.84	302.96	307.36	305.11	306.12	307.42	302.1	303.07	303.16	305.69	308.14	303.77
312.17	317.26	312.9	308.93	314.16	309.98	313.72	308.77	313.32	311.89	306.51	315.95	316.09	310.32	313.59	313.59	316.16	308.71	311.08	312.63	314.4	313.25	305.6	312.94	315.89	313.89	311.2	309.81	314.37	315.69	312.28	316.48	314.79	313.45	315.06	311.65	310.32	311.89	308.57	308.83	319.58	310.02	311.73	315.25	312.98	311.28	314.43	313.21	311.08	312.12
317.48	321.66	317.39	318.86	322.73	321.28	319.11	321.14	313.47	322.4	320.32	317.01	322.69	324.42	318.55	322.15	317.19	321.16	313.9	319.57	320.77	314.52	317.86	320.37	316.44	317.44	318.01	319.21	314.95	320.49	318.4	321.25	315.13	315.65	322.5	320.76	318.8	318.62	319.33	321.76	319.29	321.6	321.79	317.7	317.62	319.15	319.49	319.41	317.02	319.12
295.22	294.38	288.86	293.7	300.97	294.01	297.9	293.36	297.29	295.07	292.86	298.56	293.73	293.44	294.22	294.61	298.89	294.46	292.03	291.35	294.16	292.01	293.03	299.86	292.8	299.65	289.84	296.36	299.28	295.97	296.91	297.41	291.8	294.93	293.23	295.65	293.38	297.11	291.77	293.33	296	290.56	291.75	295.23	294.02	291.6	300.19	298.92	295.64	287.25
301.85	302.3	302.4	304.74	301.96	295.45	298.09	301.28	299.2	294.85	300.72	297.17	299.15	302.79	300.66	299.79	297.21	297.64	298.98	301.22	299.18	303.52	298.96	301.05	298.16	298.14	304.5	301.36	301.55	297.56	302.38	296.57	302.95	299.14	294.2	296.29	300.23	298.4	299.67	299.38	300.09	299.07	307.12	295.51	304.43	303.67	301.8	298.09	302.94	295.54
307.46	303.68	302.16	304.46	299.81	304.84	313.2	303.77	302.71	308.51	307.14	307.74	309.98	311.99	303.02	307.59	304.82	302.6	305.35	305.31	302.57	302.87	302.59	306.18	306.41	302.71	303.17	301.72	306.89	307.67	310.37	304.63	302.89	307.47	303.22	306.25	305.26	301.13	306.2	307.5	299.65	305.35	301.55	307.51	304.46	307.41	306.69	304.77	299.24	300.85
295.91	293.93	298.68	295.72	302.44	296.07	297.13	295.13	295.43	294.26	296.05	294.26	302.24	295.18	295.35	296.32	294.68	298.54	302.86	298.89	295.25	295.51	296.67	299.6	294.37	294.78	297.5	298.47	294.78	293.46	301.17	298.21	296.54	297.55	303.32	293.2	298.94	296.52	296.09	297.3	298.41	303.65	295.1	298.47	298.02	297.62	295.14	294.85	294.76	292.64
325.85	325.98	325.8	322.61	329.31	326.1	328.83	326.82	325.62	329.26	328	330.44	327.96	327.83	329.55	326.31	331.6	328.7	325.6	329.55	330.37	330.88	326.37	328	329.64	328.01	328.79	321.47	326.15	325.06	324.89	331	327.56	324.59	332.34	327.72	326.88	326.34	325.52	327.97	326.43	328.29	325.61	327.21	325.91	328.7	327.43	326.73	326.53	329.62
301.12	297.09	299.38	303.6	303	302.86	299.55	301.82	300.06	305.04	305.83	306.66	305.04	302.98	306.93	305.99	304.37	305.42	304.15	304.19	301.96	305.25	301.96	305.32	306.74	298.99	308.3	307.35	303.24	304.16	302.74	306.5	303.18	301.91	300.63	301.42	303.99	303.44	304.21	303.76	303.57	300.88	305.63	305.93	298.58	300.62	302.79	300.74	300.6	305.73
295.14	299.08	293.27	299.55	294.43	295.85	298.96	292.62	292.86	290.37	294.2	296.13	293.37	293.11	288.09	293.71	294.4	298.12	295.79	296.75	295.33	296.05	294.24	294.78	287.43	296.66	292.51	298.21	294.83	296.49	294.68	291.52	295.96	293.73	298.8	297.01	297.81	295.29	296.38	289.05	295.34	293.36	291.13	295.41	300.43	292.55	293.3	297.26	295.59	297.03
317.11	312.44	320.08	316.6	317.57	311.39	311.61	319.61	314.86	317.03	319.71	315.24	315.2	316.27	319.06	320.53	314.54	315.06	316.06	319.11	319.71	312.42	316.19	315.35	318.9	315.71	317.87	318.38	319.55	315.03	318.26	315.59	315.84	320.92	317.4	320.12	316.44	313.94	315.99	314.5	317.17	321.84	314.58	316.81	317.04	317.86	316.64	322.24	314.93	316.74
311.31	314.06	311.16	312.15	311.73	313.05	314.36	312.54	309.14	311.22	306.94	318.03	311.92	313.91	309.96	318.59	314.8	311.66	316.21	319.04	312.25	309.75	312.53	315.32	307.65	310.82	312.35	314.25	317.1	317.22	308.99	317.18	309.98	312.8	312.76	307.98	312.21	316.66	309.82	309.24	310.76	313.64	308.8	316.45	315.65	316.5	309.54	311.31	312.49	313.9
296.65	303.52	297.18	306.55	303.62	302.57	306.44	303.07	298.25	300.92	305.96	301.94	304.39	303.57	306.96	301.14	304.24	304.5	303.35	303.65	306.95	299.27	304.23	299.45	301.54	305.37	300.43	301.76	307.55	300.51	303.1	303.43	300.83	302.82	295.12	307.71	297.42	305.31	301.38	302.19	302.31	305.47	302.12	302.76	304.67	298.63	306.07	304.76	303.12	302.06
309.19	307.24	309.96	304.97	316.71	302.51	306.27	307.53	309.03	310.46	309.03	310.32	303.72	309.58	310.12	309.72	301.23	306.72	307.72	303.63	307.36	307.22	305.68	307.63	303.54	303.94	308.51	305.5	310.84	302.63	304.95	305.68	308.01	308.5	308.76	302.93	306.49	302.87	310.8	315.03	309.74	304.11	306.2	308.4	306.1	306.53	304.15	306.94	308.73	307.65
304	303.27	305.92	305.01	305.84	304.28	306.57	304.1	305.87	301.26	302.19	301.56	300.31	300.09	302.95	306.1	302.17	307.55	298.12	306.9	303.85	308.57	302.71	310.1	301.83	310.05	304.09	310.55	301	298.51	302.27	304.44	298.01	306.4	303.85	304.68	304.69	296.61	310.55	302.91	299.58	304.93	304.14	306.82	303.06	303.38	304.38	300.71	305.8	300.3
318.61	314.74	314.88	319.07	312.99	315.39	314.32	308.78	310.29	313.8	313.68	317.42	313.04	316.72	307.15	314.17	314.66	313.67	315.57	313.19	317.19	312.11	320.01	313.27	316.51	315.59	312.97	312.71	312.98	314.24	315.28	319.9	314.62	315.26	312.83	313.83	312.96	319.4	314.12	315.01	313.38	316.82	317.1	317.44	316.14	310.85	315.49	317.37	317.46	313.92
312.53	313.91	313.63	312.8	314.26	316.57	314.56	318.28	311.04	318.51	314.95	314.9	320.32	314.5	320.36	315.45	316.95	315.42	313	313.41	312.09	314.56	314.97	313.13	317.48	317.06	319.55	314.52	315.87	311.5	312.86	314.03	311.22	315.03	314.02	317.27	314.68	312.18	314.69	317.45	315.37	315.81	314.5	310.4	315.37	310.39	308.86	318.91	314.28	314.87
308.58	316.74	309.13	312.97	310.95	307.96	313.99	311.99	310.79	314.08	311.38	313.39	311.46	308.81	317.71	312.98	311.79	315.24	311.39	310.05	314.71	309.63	306.06	307.57	311.45	307.22	311.24	311.49	313.16	311.8	312.67	306.69	313.56	313.93	314.51	307.46	308.78	312.84	309.84	312.49	310.44	315.19	315.4	311.01	308.69	312.24	311.02	309.85	310.28	314.74
312.01	311.93	311.13	317.55	311.18	311.58	312.93	311.43	311.16	317.4	314.86	308.82	310.68	309.51	307.52	308.38	313.47	311.2	310.71	313.04	311.92	313.69	315.94	311.56	313.79	310.16	313.81	308.05	309.62	312.3	313.76	311.81	312.58	311.72	311.31	308.42	310.24	307.05	307.06	309.2	311.35	307.97	313.51	306.76	308.48	313.75	310.32	309.65	307.93	314.74
318.56	316.88	321.18	317.02	317.42	321.04	319.11	318.77	317.89	320.44	319.65	317.11	320.17	319.34	319.63	315.32	319.73	321.83	318.09	315.83	317.06	322.77	314.79	319.36	317.03	323.96	319.83	311.01	316.82	317.13	316.7	318.34	316.26	319.04	321.04	312.21	318.39	319.51	320.98	318.81	320.04	317.6	318.1	316.99	319.43	318.87	314.68	314.44	323.39	317.03
303.01	300.49	300.73	305.99	300.32	297.19	299.3	303.73	304.05	302.97	303.19	298.29	303.84	300.48	299.45	308.55	303.92	307.22	300.63	309.49	300.4	302	304.24	303.26	304.21	306.41	299.76	300.46	305.07	300	302.51	300.79	298.79	302.34	297.67	298.23	298.54	303.73	301.21	301.35	301.33	297.5	304.1	299.29	301.17	301.45	302.03	303.13	302.54	302.34
313.43	308.25	309.42	313.57	310.35	313.91	308.3	316.75	315.79	312.14	312.81	311.16	313.15	314.54	315.69	308.18	312.49	314.95	317.1	310.62	311.84	313.19	313.66	313.08	315.66	316.41	315.12	314.32	316.67	314.39	317.75	315.7	311.25	312.02	313.41	310.64	310.85	312.99	317.93	318.17	309.47	306.15	309.68	312.99	306.46	317.17	315.51	310.28	314.06	319.64
307.27	310.19	302.68	299.9	304.67	301.02	306.23	306.33	306.56	309.61	305.1	307.25	304.9	311.37	307.37	305.45	303.13	304.62	306.13	304.48	305.5	301.64	303.07	309.25	307	301.29	308.74	305.13	301.23	305.13	304.5	302.23	308.2	305.16	305.14	307.05	305.51	307.69	307.39	304.43	302.76	304.35	306.57	301.33	303.91	300.51	304.26	305.09	305.08	302.92
313.82	310.03	304.83	306.7	307.47	308.28	309.2	308.6	308.34	311.87	309.51	309.48	316.35	309.51	309.38	306.77	304.69	316.16	309.83	305.09	316.51	314.28	306.51	310.3	311.52	310.31	310.26	309.42	310.29	308.54	308.89	312.93	311.63	313.27	304.02	309.17	307.66	304.41	310.28	309.48	306.81	313.05	309.57	311.73	305.66	310.73	311.09	308.79	306.14	308.86
328.28	324.2	325.39	325.3	324.66	324.06	327.31	325.13	322.34	323.93	323.38	322.22	319.5	325.58	323.28	326.83	325.79	326.84	325.46	325.7	327.41	327.92	327.28	323.72	321.35	324.95	320.07	327.08	324.93	322.07	324.46	324.05	325.76	326.56	323.13	320.57	323.26	327.64	325.38	321.63	323.75	324.86	322.78	324.36	324.06	326.63	326.63	321.36	322.47	322.27
315.48	313.04	313.57	316.54	315.07	316.82	321.85	313.21	312.69	317.91	311.54	314.96	317.1	315.34	312.31	317.05	312.7	315.05	312.19	314.73	316.69	316.7	312.34	316.49	315.1	313.45	318.17	312	315.81	315.26	317.95	317.18	317.19	311.54	316.56	315.85	308.88	315.91	316.98	317.49	315.52	312.71	316.05	320.15	311.12	310.71	314.12	312.51	311.32	317.21
304.01	306.75	300.13	304.61	300.27	298.31	303.83	298.67	301.18	305.9	298.63	301.62	299.97	299.24	301.66	300.34	300.24	301.17	300.75	297.18	303.11	301.05	308.1	297.29	296.07	303.1	298.33	303.88	295.48	301.38	296.09	302.79	303.65	303.42	301.66	300.72	307.83	306.31	303.87	302.51	306	302.76	305.36	301.87	299.34	299.69	298.05	301.87	303.98	300.18
326.5	328.24	322.54	323.88	322.81	323.11	322.89	321.89	323.25	326.21	323.82	327.46	323.42	320.26	330.56	324.1	328.6	326.19	328.38	328.59	322.64	328.69	322.17	323.5	323.55	326.32	325.18	328.22	324.88	325.95	326.04	325.48	326.68	323.21	323.22	327.76	324.77	322.5	330.86	324.36	326.02	326.74	324.58	323.31	323.21	327.17	324.43	325.21	320.78	326.58
310.02	306.83	305.6	305.93	305.75	305.59	306.72	306.51	305.75	301.43	305.09	310.63	305.9	304.67	300.08	303.81	308.44	310.11	305.98	308.34	305.3	314.15	303.08	307.8	302.87	311.17	300.36	310.67	308.76	306.82	309.83	305.96	308.53	309.03	311.99	306.31	302.92	308.59	309.53	307.92	302.9	305.42	305.41	308.99	307.77	308.24	306.85	305.07	302.73	304.94
312.29	308.89	313.26	311.07	314.65	315.77	311.76	310.65	314.51	314.54	311.86	312.67	311.7	312.27	311.48	308.54	311.21	309.96	313.54	315.04	306.16	312.4	314.78	313.78	312.62	315.86	316.23	311.77	312.91	312.54	313.43	311	312.99	311.28	307.43	310.01	310.63	312.94	312.94	312.96	312.21	315.03	311.67	312.27	317.16	316.09	317.68	312.59	312.3	313.02
303.33	307.4	303.93	304.98	300.19	304.49	306.04	299.47	303	305.45	308.05	300.28	301.29	302.74	299.83	303.15	300.01	302.35	302.71	299.04	296.5	301.95	302.64	300.32	303.73	306.04	303.45	304.5	301.72	305.26	307.39	305.45	305.05	305.31	302.64	303.54	306.04	301.45	303.84	298.99	303.86	300.58	305.04	306.17	303.38	305.22	302.62	305.49	302.6	305.15
298.75	293.33	298.84	297.54	298.34	290.55	299.2	298.85	298.03	297.38	298.91	293.7	293.3	294	294.62	299.68	294.67	298.39	292.17	295.79	297.2	296.02	296.25	297.35	297.48	298.54	293.26	299.56	295.09	296.37	295.51	293.16	297.36	297.33	300.54	296.39	299.07	293.25	297.15	301.93	295.6	291	301.9	298.58	298.7	296.04	293.71	301.02	296.05	298.98
299.87	308.3	311.77	310.14	305.72	310.24	306.44	305.07	308.55	303.9	307.69	306.82	309.52	311.17	308.18	300.85	306.63	305.17	303.55	308.22	306.09	306.09	308.98	311.09	305.92	311.24	305.82	305.2	309.34	302.73	299.88	303.59	301.07	303.17	307.7	305.75	304.76	304.5	306.41	304.14	306.8	309.51	306.7	305.22	310.95	304.4	308.06	311.33	309.98	301.88
314.87	317.41	315.72	321.49	317.4	320.53	319.77	318.44	315.26	319.92	321.93	319.74	320.01	314.28	324.08	328.95	318.71	321.6	321.24	317.73	318.47	325.23	322.74	321.37	319	317.05	321.05	316.2	321.56	321.37	321.43	321.87	322.43	318.68	319.58	317.14	319.8	313.01	317.7	317.18	321.28	319.19	323.24	320.11	319.45	317.78	319.24	315.93	312.21	321.42
310.53	300.55	305.14	305.79	308.37	307.22	306.48	308.07	303.88	306.2	302.83	305.52	308.73	307.55	309.19	302.82	305.64	302.58	306.42	307.52	308.28	303.98	313.34	308.89	309.26	307.53	303.77	308.88	302.32	298.8	307.39	307.77	303.66	306.43	307.76	306.64	306.84	306.18	305.23	303.87	307.81	304.87	302.4	310.87	300.91	305.63	309.25	304.28	303.72	311.02
305.76	303.1	306.79	298.95	304.23	304.77	304.02	298.4	305.93	306.52	308.43	306.88	298.87	303.31	308.83	306.67	298.71	306.16	307.34	304.66	302.45	301.18	305.95	303.84	303.87	305.73	305.63	303.19	305.57	304.17	302.49	301.81	302.42	301.35	305.25	300.92	298.77	300.75	302.81	299.13	307.29	304.52	306.91	303.93	302.55	304.82	300.63	303.76	304.83	305.92
296.38	296.71	295.39	290.05	295.37	299.23	293.62	293.83	296.36	297.06	291.1	296.14	298.25	296.52	297.65	295.43	301.35	295.13	297.69	292.58	293.44	298.48	295.83	296.97	297.98	289.61	295.11	295.17	295.87	292.9	292.45	294.76	296.26	301.12	297.15	297.28	300.43	295.75	294.03	296.34	294.91	296.09	296.19	295.55	298.45	295.21	297.77	292.91	294.04	296.07
313.01	316.72	312.23	306.63	315.25	304.78	309.8	307.83	309.85	310.54	313.43	308.14	314.67	309.35	315.31	312.78	310.91	305.22	312.27	313.09	312.25	317.24	313.94	314.97	308.67	313.67	314.75	313.36	314.08	312.93	312.21	311.87	311.19	310.14	316.85	312.22	311.47	312.37	314.89	310.96	309.83	313.11	313.84	310.52	316.42	311.39	309.03	313.24	314.02	314.81
307.04	309.97	312.7	307.63	307.04	312.72	308.71	306.22	308.4	310.03	311.78	315.88	308.8	304.4	310.18	309.92	303.64	311.83	309.67	308.79	311.45	308.41	306.52	307.19	312.96	309.23	305.4	309.9	306.95	312.15	307.22	307.57	310.49	305.85	306.98	312.3	311.87	304.76	311.7	314.08	307.14	308.97	307.6	312.02	308.02	311.9	308.15	308.38	307.84	309.87
305.13	307.45	304.63	304.76	307.39	298.92	305.05	302.95	304.4	305.71	306.66	311.25	304.81	299.96	299.13	304.49	299.81	302.13	301.35	301.97	307.32	304.43	304.04	306.38	300.36	304.34	300.43	299.73	306.95	304.43	307.28	302.32	309.03	301.03	300.96	301.73	304.63	303.63	302.59	299.84	305.93	305.61	303.18	302.61	301.92	304.55	302.55	304.12	304.2	301.04
297.44	306.76	305.77	303.53	307.61	307.66	306.09	303.78	308.95	303.14	307.62	302.32	304.03	303.48	304.09	297.94	307.2	306.31	305.12	303.41	305.46	305.63	309.75	307.1	298.93	302.77	301.45	305.07	298.43	301.32	305.07	303.13	303.6	307.54	302.82	302	302.43	303.59	305.96	302.54	303.8	301.66	300.75	303.09	305.36	301.52	300.66	302.86	306.99	307.88
304.57	301	299.41	304.71	302.49	301.49	308.37	297.26	304.67	299.94	299.63	305.48	302.75	300.82	306.04	300.93	304.11	304.97	306.03	303.63	304.22	302.4	300.98	304.73	309.12	303.07	300.61	297.67	304.77	306.27	297.65	308.88	300.33	305.55	303.33	303.03	306.02	302.45	306.4	309.64	303.28	303.3	305.82	302.52	300.31	304.42	304.33	306.15	301.86	300.72
305.97	310.41	307.65	308.71	304.16	301.84	303.79	305.34	298.59	304.5	305.86	302.83	303.94	303.74	304.16	306.66	303.58	300.21	300.98	302.91	301.5	303.71	305.49	304.51	302.94	303.58	304.03	306.46	308.36	307.62	301.4	306.39	304	299.55	307.51	299.34	307.69	304.56	303.95	304.42	306.86	314.4	303.43	304.04	302.4	307.31	305.15	304.32	302.57	307.86
316.3	325.63	318.2	318.54	317.02	318	320.89	324.85	318.47	317.17	321.68	318.47	318.6	315.17	314.63	320.25	323.35	318.61	312.95	320.13	316.21	318.54	316.49	322.23	315.29	318.02	313.56	316.82	321.61	317.46	314.13	316.08	317.72	318.12	320.39	315.58	320.56	320.51	314.13	317.3	319.98	320.05	319.42	322.5	321.14	316.9	320.97	316.59	321.45	320.84
302.74	304.63	302.56	298.64	303.6	300.66	301.86	307.34	304.67	296.56	302.71	305.71	303.18	305.43	302.13	304.75	302.62	305.97	303.27	300.03	300.19	305.63	299.12	304.09	308.36	302.28	307.8	302.32	299.14	304.41	303.24	303.7	304.42	301.97	299.89	305.05	302.17	302.36	303.38	299.16	303.24	304.27	304.3	306.17	300	304.33	300.58	308.44	299.98	304.91
295.21	295.79	295.34	291.35	294.24	296.51	291.99	293.18	296.8	296.82	292.83	295.98	296.15	297.92	296.27	292.93	294.49	293.73	298.34	293.2	298.25	291.79	291	299.31	292.82	289.33	293.12	298.29	296.17	297.61	292.79	299.96	292.46	299	296.11	291.55	294.57	296.53	297.68	296.32	300.9	294.47	295.09	297.29	298.61	294.72	293.1	293.91	291.65	296.95
300.68	297.71	298.88	299.31	297.35	305.31	299.83	302.94	304.41	301.34	303.74	301.94	299.14	296.76	297.85	305.21	296.94	306.37	301.56	298.3	301.22	301.19	303.73	301.71	304.68	298.24	302.24	298.09	301.31	299.02	299.79	303.79	298.03	298.24	299.84	303.73	301.95	303.02	299.66	304.05	300.25	300.17	300.44	301	303.69	307.29	299.93	300	305.72	300.55
297.44	295.09	300.64	298.85	304.71	299.25	299.99	300.11	299.07	297.56	299.85	303.7	301.24	302.67	292.49	301.07	301.44	302.42	300.79	302.24	295.6	302.06	304.76	300.45	295.56	301.98	300.16	301.94	299.52	300.72	301.69	297.92	302.83	297.47	300.93	301.39	301.73	297.5	298.91	302.84	298.17	302.41	304.76	299.39	299.51	294.81	293.74	302.67	299.24	296.93
302.47	305.03	305.17	304.26	304.95	301.09	303.22	307.56	300.87	303.06	303.5	303.58	303.98	302.76	301.67	305.56	306.98	302.61	301.96	301.59	300.37	306.76	302.84	299.92	301.5	305.57	308.78	299.28	301.94	303.72	301.41	302.04	305.49	300.19	300.5	305.42	303.23	308.71	306.46	303.04	305.62	299.7	303.77	300.75	302.15	306.9	302.08	302.39	301.28	302.77
313.23	314.66	316.14	319.34	310.82	317	311.48	316.56	311.87	314.44	313.83	314.22	311.96	312.16	311.06	309.89	312.25	313.48	313.48	312.17	315.11	317.68	312.11	312.63	314.24	311.43	318.93	313.9	312.25	315.02	314.69	316.08	309.77	317.39	317.32	315.63	311.58	313.58	310.87	315.31	308.18	308.8	310.96	315.45	315.58	314.66	312.97	314.02	315.58	312.85
304.6	305.82	306.56	306.5	305.65	310.05	310.36	304.97	307.31	307.94	311.46	304.81	308.43	308.68	309.88	309.41	304.58	310.11	310.43	310.97	307.69	310.11	305.35	310.22	314.22	312.83	311.06	302.46	310.65	312.53	311.56	310.79	307.32	310.05	308.6	306.24	302.45	306.82	305.15	307	310.16	307.35	306.21	308.15	309.52	312.77	307.31	306.76	306.22	307.88
320.61	314.51	317.68	322.98	321.9	311.24	320.94	314.67	319.05	317.05	315.34	320.09	322.79	316.38	323.53	322.91	317.19	318.86	313.22	317.99	315.15	318.85	319.84	318.73	314.91	315.47	317.67	313.86	319.47	314.67	313.3	317.47	323.08	317.41	319.09	314.27	316.58	319.02	313.18	321.68	321.45	318.45	315.19	319.34	316.64	317.8	320.87	317.67	319.17	316.79
318.39	325	322.11	325.21	325.54	324.48	322.38	326.46	325.02	321.82	325.74	322.28	331.85	326.53	324.89	321.96	323.49	325.62	329.2	320.87	325.28	324.94	321.35	327.47	324.84	327	324.19	326.98	325.58	327.28	329.55	324.67	321.46	326.84	328.08	324.41	322.86	324.68	328.37	326.63	325.85	321.72	321.16	324.67	324.84	322.18	322.26	320.05	323.86	321.93
305.34	305.86	302.96	303.89	300.3	306.12	303.41	303.55	302.17	308.86	308.13	304.04	301.63	305.21	309.7	302.31	306.06	306.5	303.91	305.17	305.74	302.27	308.94	313.1	304.46	307.07	306.33	305.56	307.77	309.86	307.25	304.07	306.58	306.64	304.33	301.06	309.46	307.7	305.79	306.7	309.1	303.52	302.8	304.95	305.96	302.6	303.11	302.25	307.19	307.59
322.51	323.94	314.95	313.09	322.75	317.1	320.99	324.23	315.82	323.13	318.63	319.75	317.86	321.18	316.63	322.16	323.64	319.61	320.89	318.72	320.46	318.52	317.66	320.23	317.88	319.89	319.41	319.02	320.16	318.72	316.5	314.56	324.58	317.62	318.93	321.31	319.3	320.38	322.52	318.43	314.96	318.9	321.48	321.53	322.4	319.04	320.91	316.23	321.83	314.57
305.2	306.92	305.62	307.28	306.88	300.23	302.51	303.05	304.6	306.41	307.52	304.69	312.32	303.22	303.8	303.04	302.3	300.14	300.43	304.82	302.73	303.24	306.53	303.54	300.64	304.58	301.48	299.91	302.87	304.19	304.73	308.14	300.27	306.26	302.57	301.34	305.09	305.08	302.29	300.74	298.68	303.16	302.41	297.32	304.66	305.86	307.53	306.11	304.41	307.67
306.73	313.03	314.52	313.58	313.53	314.71	314.3	309.32	312.09	306.08	315.96	313.12	308.71	315.13	312.29	310.6	310.83	311.38	311.14	316.08	309.01	313.63	310.32	314.69	313.27	311.89	312.07	312.88	305.28	314.76	313.2	313.27	310.23	312.25	314.51	313.27	313.74	313.12	312.99	313	310.21	307.57	311.48	313.86	311.8	312.3	314.67	311.39	306.27	314.74
318.03	320.23	314.32	318.51	320.29	319.45	316.04	318.67	320.83	315.6	320.34	322.19	321.95	322.09	317.99	318.41	316.1	319.23	316.99	320.39	318.18	314.77	315.74	317.81	317.28	317.99	315.75	322.58	319.03	319.7	319.42	316.25	320.99	319.21	324.65	317.94	319.64	319.23	315.36	321.21	317.8	319.48	317.55	319.71	322	317.08	314.21	320.78	319.35	320.46
294.3	296.42	295.79	291.57	299.77	292.45	293.46	293.59	296.29	289.48	296.71	295.3	299.85	287.19	296.99	294.83	295.13	298.84	298.15	298.45	297.6	293.96	298.05	297.55	294.26	292.73	297.44	298.14	297.52	296.64	290.98	296.2	296.35	297.78	296.42	294.97	291.39	296.51	293.9	293.02	297.6	295.77	291.21	294.53	291.96	296.33	294.28	296.82	296.54	290.48
296.37	299.99	287.89	289.12	292.88	293.56	300.75	294.04	295.38	292.12	293.76	289.98	292.96	292.71	294.13	295.25	300.57	292.2	294.91	293.35	298.04	296.48	292.74	292.75	286.71	294.14	293.28	294.92	296.95	292.55	294.97	293.08	295.36	292.36	298.35	297.23	291.69	292.75	290.85	299.65	295.33	291.1	291.18	294.68	293.95	296.99	293.44	300.29	297	297.06
316.18	313.6	312.09	316.69	318.89	317.27	315.59	314.39	317.97	316.11	317.18	312.95	317.05	315.57	316.23	316.82	312.3	314.13	315.82	321.8	315.38	319.11	319.04	319.35	319.97	317.02	314.74	314.53	313.5	315.2	313.95	314.57	312.93	311.13	310.76	313.55	318.55	307.38	311.43	314.5	314	314.92	313.66	318.24	315.71	316.03	311.5	315.23	314.52	317.1
314.28	314.78	316	312.14	317.01	313.12	311.96	311.36	312.66	320.4	312.42	315.14	311.35	314.83	309.86	317.5	314.41	316.44	319.28	314.59	314.29	318.22	314.15	310.98	314.94	317.78	310.76	310.15	312.71	315.14	317.35	317.5	310.91	316.14	311.47	316.06	317.08	317.52	314.42	314.69	317.31	315.55	314.62	314.25	313.94	311.98	311.42	312.13	313.62	311.25
305.04	308.94	302.98	307.56	306.81	299.53	305.19	304.6	306.56	306.76	302.38	306.28	302.44	302.18	305.01	302.58	303.43	305.15	310.64	307.03	300.45	305.5	303.6	303.66	307.94	304.81	301.74	301.83	296.04	305.5	301.11	303.56	305.24	307.31	299.64	301.01	301.16	306.24	307.28	303.78	301.22	303.06	306.99	300.49	300.68	305.77	308.26	304.25	305.89	304.47
307.46	310.34	313.81	311.29	312.26	312.33	310.37	307.83	309.93	313.08	308.69	316.6	307.25	313.88	310.53	310.93	307.53	314.19	310.27	306.05	312.02	310.82	313.8	307.26	313.21	308.8	307.47	306.36	308.94	308.52	317.2	313.91	311.68	307.97	309.39	308.12	314.95	310.56	307.22	316.8	309.32	313.91	315.47	307.95	308.45	317.57	308.97	312.64	311.14	310.8
305.38	302.91	309.99	310.8	307.75	301.19	304.2	302.89	305.34	307.17	302.04	309.4	309.48	305.68	306.42	302.02	303.2	304.67	301.47	306.07	306.36	311.95	301.98	308.74	304.56	302.84	306.78	305.47	304.14	305.2	306.55	305.1	304.47	309.49	306.87	305.68	313.35	305.46	300.29	296.39	303.94	308.06	303.3	302.39	301.39	306.1	306.91	304.1	305.52	301.99
301.57	295.27	299.55	297.66	307.35	303.54	302.31	301.78	304.58	299.64	299.46	301.17	301.07	304.4	303.85	297.86	302.75	296.23	301.56	298.5	297.12	301.71	302.99	304.88	300.5	307.07	297.28	300.4	296.72	300.39	296.16	302.84	301.07	301.73	299.76	298.82	300.04	290.66	299.18	302.6	296.19	302.57	298.4	304.3	301.09	298.36	299.5	302.6	302.68	300.45
312.83	316.64	317.81	316.6	320.13	318.08	317.46	315.87	314.51	317.02	315.2	318.01	316.11	315.21	315.1	316.59	321.78	317.38	316.91	317.76	315.67	314.81	316.77	327.14	317.56	317.09	317.52	316.02	315.47	316.85	314.29	322.57	315.39	315.38	320.32	317.04	318.67	318.74	320.5	317.22	315.54	316.68	319.23	314.57	317.48	319.59	319.57	314.33	311.45	319.96
305.1	305.97	308.5	304.32	302.85	308.02	304.36	306.43	303.17	306.35	309.49	307.66	301.26	304.74	305.82	306.92	311.23	303.98	305.92	307.85	306.35	309.3	310.63	305.6	299.58	305.29	304.68	305.16	305.37	302.56	305.89	306.93	308.6	304.47	307.38	301.89	305.94	308.46	304.86	306.6	303.62	305.26	301.35	304.47	305.39	313.21	305.04	309.71	309.86	304.83
318.05	319.26	314.77	321.51	322.18	322.2	321.89	318.71	313.36	313.96	319.75	317.71	317.93	319.26	319.62	319.48	319.79	321.1	320.99	320.53	318.97	314.2	316.44	324.36	319.87	320.33	320.96	321.24	317.17	322.21	322.27	317.96	322.68	317.18	316.57	317.49	313.34	320.02	313.25	323.85	320.71	324.8	322.7	322.23	317.68	319.71	322.2	316.57	318.34	316.92
313.98	313.05	317.29	315.95	315.77	312.73	311.08	312.65	314.09	314.04	316	313.79	315.58	315.48	318.94	308.83	311.89	311.68	311.99	311.45	314.18	312.57	311.32	317.93	313.3	309.06	308.62	308.92	311.88	315.27	312.04	314.62	309.52	313.51	316.2	315.42	312.81	313.18	314.73	314.1	312.92	309.33	309.86	317.64	309.9	313.97	310.41	317.69	318.62	312.92
318.81	318.72	311.68	318.4	316.07	316.47	316.67	319.17	315.04	317.33	316.61	314.85	315.83	320.02	326.1	320.68	312.09	314.65	319.28	315.07	316.14	315.3	316.35	317.57	319.4	320.39	316.51	313.58	315.37	321.67	321.83	315.83	315.37	319.73	313.12	316.49	321.4	323.71	317.51	311.67	312.6	315.04	319.28	316.96	315.85	322.1	321.93	319.54	320.78	319.47
319.81	317.82	314.27	317.91	312.7	309.7	314.48	319.04	318.3	316.46	316.76	312.67	315.5	316.08	312.96	322.25	313.72	312.91	314.23	319.63	316.1	315.81	312.36	317.37	320.06	321.34	317.77	318.02	319.91	316.4	319.8	313.8	317.6	317.67	311.04	320.56	316.08	314.13	318.1	317.66	316.95	322.24	313.61	313.63	319.05	316.57	316.87	310.25	316.11	319.05
304.66	304.76	303.35	309.41	305.88	309	307.75	304.24	304.83	303.47	306.51	304.16	303.85	301.13	300.14	302.63	309.44	303.89	302.4	302.76	303.42	305.49	300.3	304.47	303.59	304.21	304.15	303.45	307.47	306.71	303.39	307.02	311.05	304.63	305.54	301.62	307.61	303.27	305.88	304.07	305.53	309.08	307.7	305.57	299.88	300.86	307.02	306.89	304.33	306.77
304.28	306.39	304.01	304.61	304.8	305.36	305.5	301.88	304.24	301.79	300.35	301.85	306.61	302.87	304.34	303.54	304.37	302.66	305.26	303.03	303.64	305.64	303.64	301.32	304.09	304	304.2	306.43	302.77	304.17	300.43	307.57	300.54	300.34	295.99	306.08	300.39	304.48	310.46	299.63	302.98	304.63	303.98	304.86	301.82	308.27	300.38	306.66	299.95	300.9
316.53	322.09	319.02	322.59	319.38	318.73	320.09	319.38	319.35	313	319.64	322.37	319.97	320.48	320.94	322.31	319.5	317.49	318.58	316.39	323.79	318.94	315.72	319.82	316.7	320.23	316.94	322.2	317.23	320.29	321.79	318.45	317.98	321.02	322.05	318.74	317.3	310.98	321.86	315.7	318.47	319.9	319.33	318.84	316.48	317.68	320.23	318.84	325.43	317.78
316.67	314.7	316.52	312.91	312.84	311.21	314.48	313.5	313.68	312	314.14	314.19	313.43	310.64	312.84	316.69	317.65	314.74	314.44	314.51	314.66	314.31	314.82	315.2	314.77	315.72	318.64	314.92	316.06	318.52	315.68	313.51	311.94	320.27	307.05	310.71	317.95	314.52	313.92	312.72	311.16	319.89	316.01	312.29	315.72	310.39	313.74	316.23	312.59	316.13
316.42	321.72	320.32	313.74	315.5	317.23	315.01	315.43	318.48	318.09	319.85	316.41	319.23	317.56	316.05	317.08	314.95	317.17	314.9	313.82	320.71	320.97	315.89	314.92	316.52	317.56	319.17	314.69	314.38	316.6	316.58	313.42	314.85	315.25	314.24	316.26	319.77	317.91	316.69	320.75	310.97	320.98	312.41	308.95	314.95	315.25	317.11	315.94	318.52	319.54
306.93	308.55	305.43	301.87	304.52	301.66	307.91	307.43	304.44	306.44	305.59	307.48	308.83	304.92	302.46	311.75	305.77	304.89	301.62	304.11	302.19	306.52	306.87	304.66	305.55	308.59	306.88	308.47	312.32	307.71	310.92	308.7	306.47	312.05	303.97	308.6	304.1	303.77	305.6	307.74	305.12	306.02	303.28	304.7	307.53	307.57	306.3	309.43	307.58	301.92
306.4	307.51	306.25	303.95	310.56	304.72	303.11	303.31	305.27	308.97	307.44	308.85	305.41	308.64	312.26	311.14	303.76	304.54	310.88	303.34	310.12	303.9	304.9	305.84	302.88	303.27	307.81	306.37	306.37	307	307.28	306.69	309.74	309.04	303.37	307.93	307.84	307.34	308.86	301.38	306.84	303.8	308.63	303.66	307.66	302.54	308.13	308.25	302.26	311.69
307.37	307.99	305.45	306.57	304.53	302.22	306.13	307.67	307.27	303.51	308.55	306.49	305.85	306.2	303.5	306.61	305.19	310.74	306.3	308.08	308.43	304.85	302.92	304.15	307.32	310.32	308.15	302.23	305.28	306.22	304.68	307.46	306.88	307.46	295.03	305.35	301.92	298.8	308.6	307.99	305.86	305.22	306.58	307.09	305.81	306.75	303.26	312.94	307.41	306.17
313.32	319.39	313.15	315.09	317.64	312.47	316.04	317.15	318.87	324.45	319.87	316.12	315.1	317.2	314.57	316.79	318.87	315.64	315.02	316.72	313.1	313.27	316.08	316.32	316.85	321.22	317.46	319.42	316.83	317.01	316.45	315.28	313.31	313.41	317.8	318.13	318.34	315.7	319.39	316.67	322.3	313.88	315.92	319.1	318.34	314.72	314.3	316.71	315.72	321.02
309.89	308.34	309.94	307.81	310.08	305.15	308.76	307.45	308.2	310.46	307.1	307.08	315.01	305.66	309.12	305.28	303.68	310.24	310.09	310.27	312.7	306.74	306.35	300.42	309.03	310.6	304.88	313.12	310.05	306.03	306.68	302.36	307.41	305.21	308.1	308.45	308.21	302.15	310.22	305.81	308.14	310.34	303.63	308.3	310.41	304.71	308.64	308.9	306.31	311.88
307.06	308.6	307.3	314.52	315.06	313.51	310.48	311.42	308.86	313.03	313.87	314.36	308.31	312.77	310.45	305.22	311.24	310.01	312.28	308.2	311.41	313.64	310.92	313.01	306.81	307.88	309.8	310	308.2	315.59	306.44	313.62	312.41	312.67	312.35	309.37	314.83	311.66	314.81	308.56	311.82	313.49	309.13	308.67	312.05	311.9	313.94	315.15	308.02	312.74
302.08	301.26	297.38	298.65	295.98	292.93	295.44	301.23	296.45	295.83	298.85	293.22	292.03	297.59	295.29	296.53	299.62	293.97	298.55	289.62	299.91	294.83	293.53	300.86	298.73	300.2	298.57	298.06	296.08	296.62	295.81	298.11	297.74	299.51	299.11	288.45	297.03	296.35	294.63	296.99	296.31	301.77	303.03	297.59	300.62	301.66	296.55	295.56	298.46	300.26
315.05	310.76	314.62	314.05	316.06	315.42	312.66	316.9	311.48	319.01	311.61	310.88	313.14	316.47	308.87	311.98	317.5	309.58	312.72	312.92	310.29	315.46	311.83	314.3	318.91	314.9	313.91	314.65	309.51	314.11	305.57	313.59	313.28	313.89	315.02	309.63	312.95	307.85	314.39	313.67	313.53	314.04	311.78	315	312.48	316.39	315.08	310.87	312.86	316.63
324.55	317.98	328.01	322.46	324.38	324.3	324.46	323.98	328.83	325.89	325.4	322.36	326.76	320.99	321.54	320.96	328.48	326.15	328.58	319.28	325.44	325.82	327.82	321.73	323.77	325.31	324.67	326.58	327.11	319.13	331.13	324.45	324.96	322.16	321.99	322.4	328.07	329.37	326.07	325.36	324.37	330.72	323.53	326.3	325.92	324.73	326.09	325.79	326.99	326.7
305.62	312.06	303.13	307.14	299.76	303.72	301.97	305.82	303.1	305.06	305.97	306.58	305.72	306.2	305.77	309.45	299.83	305.28	301.31	303.81	304.92	305.03	304.46	308.69	306.25	309.92	304.72	300	303.72	304.46	305.04	310.05	306.7	304.51	305.62	298.53	311.05	308.33	304.48	306.89	304.18	302.95	310.2	305.62	307.06	307.37	302.49	304.75	307.25	310.51
307.42	313.34	303.79	307.56	308.25	300.33	303.87	300.59	306.49	305.72	303.76	302.74	305.31	307.35	304.2	302.93	307.05	301.69	303.4	306.18	307.34	301.35	307.71	309.35	305.93	302.82	306.24	308.38	303.09	308.89	305.3	304.52	305.19	304.63	300.81	297.61	304.05	307.43	304.5	302.73	306.39	308.78	302.08	310.91	304.02	302.93	308.75	306.45	306.02	300.75
302.62	305.85	303.95	299.74	304.55	300.86	303.58	303.37	303.5	300.17	305.1	310.98	300.05	300.38	304.03	300.87	305.34	301.2	302.07	301.06	303.3	304.08	302.62	303.03	301.87	299.26	301.36	302	310.86	307.19	304.05	303.74	301.45	303.07	307.09	299.44	304.51	302.45	305.7	298.7	301.78	304.26	304.11	301.48	298.38	300.13	304.28	306.82	301.18	304.36
308.45	308.52	309.6	310.49	305.3	309.8	313.62	313.11	307.22	309.28	311	308.49	306.19	305.9	309.18	311.79	307.76	311.13	308.36	310.68	311.16	313.18	309.8	304.62	310.77	316.52	307.6	310.6	304.15	307.61	311.12	313.67	308.21	306.16	312.92	312.1	311.72	305.8	309.27	304.37	309.82	312.63	304.87	307.3	310.02	308.42	308.08	306.12	311.54	309.65
302.37	300.06	302.29	303.9	299.68	298.68	297.25	300.36	302.95	305.6	300.19	302.37	303.08	300.99	300.9	300.29	298.47	297.81	301.91	300.91	303.16	305.06	296.4	299.77	298.02	299	300.73	301.53	301.35	301.67	301.08	298.74	300.6	300.9	300.48	302.68	302.22	301.5	295.45	301.4	302.77	301.63	301.74	296.83	303.15	301.11	301.5	299.16	297.66	304.26
317.96	308.77	308.97	311.19	310.59	317.77	314.86	319.75	316.66	313.6	314.59	315.63	320.06	312.47	316.23	314.25	313.26	315.85	314.56	311.56	315.28	309.27	312.93	311.52	315.43	317.58	311.65	309.74	314.63	315.94	316.81	316.49	311.15	312.08	312.97	311.98	313.3	313.77	314.08	312.31	319.12	316.3	314.62	316.86	308.64	311.58	315.31	314.01	312.06	313.64
332.15	323.65	327.12	327.2	328.17	325.83	324.56	326.81	329.31	327.42	327.11	327.2	325.09	327.61	323.83	328.52	327.48	323.85	323.8	333.51	323.31	329.46	326.23	330.08	330.22	328.49	330.9	321.63	328.71	328.65	321.81	320.92	326.2	322.15	319.89	325.64	328.98	325.68	323.14	328.95	328.29	324.14	326.19	328.58	323.32	327.55	323.74	323.85	326.18	324.13
319.15	312.02	319.05	321.28	319.73	320.75	326.05	319.77	319.6	316.9	326.02	311.15	318.41	318.7	320.59	320.95	321.65	317.85	318.25	319.41	322.07	316.23	320.2	319.47	320.79	319.84	316.5	321.63	319	317.92	317.79	316.53	318.99	316.08	324.24	321.28	312.38	320.9	320.32	320.75	315.35	315.99	322.9	314.14	318.18	317.42	324.81	319.04	318.03	322.14
314.91	317.2	318.41	321.4	315.71	321.71	312.06	320.41	315.2	316.64	319.38	317.34	318.05	312.11	318.9	320.68	317.38	320.1	319.56	315.7	313.11	320.39	317.15	316.19	319.74	319.39	315.91	320.24	320.96	310.88	314.71	316.63	315.14	315.48	314.98	313.19	316.77	318.08	320.34	318.84	321.41	315.7	319.92	316.36	315.85	314.93	312.5	317.99	316.08	318.81
329.01	330.6	325.16	323.58	331.18	328.11	327.69	328.07	328.02	326.3	323.25	325.86	323.27	326.39	326.86	330.93	333.77	329.15	331.83	327.68	327.03	323.45	324.35	328.7	322.44	331.04	331.42	326.34	327.26	325.97	323.63	329.29	328.9	325.79	331.31	325.75	325.01	328.3	327.73	329.23	326.57	328.75	329.8	325.33	323.54	327.59	329.45	321.03	324.69	325.18
307.69	308.49	307.02	304.98	309.35	304.23	310.08	306.57	309.57	305.12	314.03	308.4	312.17	307.56	302.55	304.66	313.88	305.79	309.04	310.62	311.89	308.78	309.41	309.65	307.39	308.13	315.3	312.4	309.09	309.61	311.29	311.16	304.28	304.15	308.21	313.58	307.15	304.65	313.65	308.39	308.73	307.3	309.71	313.08	310.24	306.61	315.36	307.28	315.62	307.55
299.93	301.34	305.68	307.72	309.24	307.29	309.61	304.36	304.01	302.34	299.96	302.89	299.87	305.68	303.47	302.32	306.18	304.27	304.8	308.27	303.8	305.56	306.93	307.99	303.62	308.81	306.84	308.48	307.53	307.38	302.61	305.63	299.96	301.42	308.35	300.9	307.33	303.98	306.99	306.8	306.59	306.61	303.24	304.06	309.05	298.65	305.64	306.58	307.79	305.22
307.14	310.75	310.65	307.97	307.33	309.93	311.2	311.07	312.37	302.25	307.42	305.29	313.25	304.48	305.28	308.87	309.11	303.95	306.22	309.58	307.31	307.59	310.82	310.88	304.45	309.04	306.17	304.56	306.21	308.83	311.18	310.77	307.59	309.93	306.71	305.91	305.83	310.8	312.05	312.41	312.3	311.69	307.73	309.92	305.03	308.94	308.89	308.23	307.25	310.57
300.9	304.62	303.18	302.23	304.34	297.25	304.66	303.92	302.97	304.82	302.42	301.15	304.38	301.08	304.86	301.72	305.49	299.66	301.06	303.36	299.83	304.87	306.89	302.76	304.64	300.47	298.71	301.86	304.96	301.06	302.4	302.44	299.25	302.72	304.65	306.93	306.01	298.81	307.85	301.11	300.18	305.38	303.13	304.23	304.51	299.73	304.47	302.31	301.12	305.67
307.16	305.24	305.2	306.19	306.86	307.77	308.7	306.23	310.3	303.15	303.76	309.64	307.65	306.01	305.05	305.5	305.72	305.05	303.64	302.87	307.88	300.99	304.83	309.18	306.41	304.26	307.76	303.63	308.55	305.49	308.38	306.17	306.18	301.6	307.71	305.8	309.24	303.78	306.84	304.39	306.16	308.44	309.2	305.6	306.28	309.81	305.14	304.25	310.44	309.85
306.17	305.63	304.24	303.94	308.34	307.64	307.36	303.99	301.11	305.2	306.72	304.11	303.63	306.89	303.97	304.43	301.39	304.79	300.74	305.09	304.56	298.83	302.31	303.81	309.47	306.91	302.12	298.99	304.78	302.3	304.3	303.38	306.57	305.76	311.09	301.28	312.17	303.13	307.75	307.27	306.61	306.94	307.34	303.66	302.2	306.14	304.06	303.68	298.51	306.78
298.52	287.48	294.92	294.12	291.61	297.08	293.98	291.06	295.91	293.31	294.44	295.33	293.44	295.78	295.7	293.39	290.25	295.48	294.1	290.99	295.77	296.8	290.32	292.34	288.7	285.86	292.18	295.09	294.57	293.7	285.56	296.57	297.03	290.49	292.47	298.22	294.2	296.61	292.7	296.93	297.67	290.85	294.84	292.59	293.34	292.13	293.24	297.14	304.29	291.36
318.11	309.59	311.31	319.92	315.39	313.78	313.46	315.81	308.88	315.26	319.43	314.57	314.98	317.97	317.44	315.74	315.22	314.94	311.01	313.39	305.62	314.27	315.83	310.77	311.78	319.58	311.75	311.79	317.28	315.14	314.8	317.51	312.06	312.8	315.11	313.99	315.95	309.35	314.54	313.08	315.25	315.43	319.22	310.69	314.52	315.37	313.97	315.63	316.61	310.09
295.44	292.97	293.04	297.64	294.42	294.25	291.86	294.64	292.2	293.91	294.22	291.28	296.74	291.95	295	294.24	292.44	298.19	298.68	293.83	296.66	297.78	295.02	297.31	298.51	289.72	297.33	289.91	295.03	289.85	292.55	302.32	294.68	296.46	298.3	294.8	292.75	294.3	297.48	292.67	297.9	296.88	299.44	293.62	299.72	291.7	294.36	294.25	298.3	297.5
314.37	314.32	315.21	316.97	320.87	309.37	314.07	318.2	320.25	312.54	317.9	310.03	312.01	310.94	314.66	312.25	315.47	311.87	314.9	314.8	311	311.25	310.58	309.66	312.15	318.99	314.59	314.23	309.55	315.94	315.07	313.62	323.56	315.59	315.31	314.91	314.19	309.55	315.4	311.98	317.19	315.8	312.67	310.16	319.24	316.89	319.43	312.08	316.28	311.44
310.24	302.81	308.02	303.91	304.76	303.28	306.57	303.22	304.84	304.02	301.6	308.97	305.93	305.28	305.81	307.71	301.54	303.69	304.49	307.6	303.38	306.2	303.65	304.01	303.31	303.28	302.75	300.13	304.93	306.24	304.61	306.87	303.33	306.34	304.75	308.63	303.23	303.82	306.04	308.69	306.89	303.68	301.72	303.61	306.53	308.85	306.41	297.71	307.87	303.33
308.58	300.28	304.82	301.71	307.29	305.88	304.63	308.27	305.55	301.76	304.33	301.04	300.35	303.3	303.01	303.43	309.18	305.34	302.38	306.54	306.62	305.22	306.48	305.03	304.96	306.12	306.14	307.69	307.09	304.77	304.62	304.41	308.29	300.6	307.41	307.85	304.79	307.3	303.12	303.51	307.52	301.12	307.4	301.25	304.93	305.83	304.95	300.01	304.09	308.73
319.18	317.22	323.77	321.85	318.27	316.8	322.99	318.9	318.06	315.08	319.73	317.54	322.83	315.21	318.73	315.96	319.58	317.05	315.76	317.01	322.49	318.79	318.37	317.07	323.06	319.66	314.57	316.57	319.32	319.54	322.4	315.79	315.24	320.66	317.41	316.54	319.29	316.12	319.27	322.87	317.39	322.61	316.96	316.12	319.19	315.56	323.33	313.43	318.56	316.34
315.4	319.05	315	318.04	313.22	317.68	320.65	319.28	318.59	319.41	314.25	318.92	318.12	315.26	316.38	314.13	317.99	317.47	315.87	318.78	317.24	317.3	317.01	315.87	317.78	315.76	316.28	320.5	313.57	321.4	313.45	318.4	315.34	316.55	318.58	313.58	317.7	315.04	317.19	324.24	322.23	316.16	314.03	316.03	316.88	314.91	312.8	315.2	318.55	318.47
310.18	306.39	300.72	309.16	310.48	310.34	304.2	307.72	309.36	312.27	307.86	312.49	307.91	307.46	308.13	310.89	307.35	305.01	310.72	310.56	307.93	306.84	306.73	313.48	312.41	309.3	312.87	307.38	309.63	311.05	309.68	312.32	308.97	304.63	309.21	310.92	306.93	308.79	308.98	307.06	311.68	313	310.19	309.22	310.17	310.56	313.88	309.52	303.96	312.5
316.6	308.16	306.35	311.57	308.72	311.13	308.26	307.34	315.07	304.86	308.82	308.92	309.31	306.25	314.72	310.44	309.47	315.05	309.7	312.44	306.9	306.23	309.94	315.2	309.39	308.92	313.05	303.96	312.27	312.57	310.16	308.1	311.61	310.22	313.39	312.48	315.98	309.67	312.43	307.07	302.47	308.22	312.79	308.39	316.54	308.19	311.91	311.08	311.44	309.24
315.48	312.66	311.29	315.84	309.35	314.06	311.32	312.12	311.24	312.28	309.06	311.78	307.66	315.68	314.39	313.59	316.81	307.29	311.98	313.36	314.67	310.66	313.98	312.72	315.89	313.89	313.04	314.24	310.55	316.94	310.73	313.48	313.5	309.57	311.93	310.24	311.58	315.08	312.71	307.62	312.8	312.92	312.7	309.57	308.84	311.2	312.73	311.1	314.62	312.99
299.2	302.86	303.97	300.42	300.31	302.1	304.42	301.46	304.03	305.76	302.89	302.78	304.54	306.39	303.8	304.53	305.52	302.36	301.22	300.55	299.17	301.36	298.78	302.5	301.86	302.7	308.75	305.23	303.63	306.09	301.37	303.38	306.4	305.71	302.2	302.95	303.59	304.67	303.16	300.61	306.11	304.6	305.96	302.26	305.52	299.57	304.19	299.35	303.66	303.26
312.29	305.59	310.16	314.8	313.13	311.64	311.48	310.92	306.81	315.51	310.6	306.76	317.11	311.55	314.83	312.33	315.41	306.13	310.44	311.27	305.72	310.34	315.7	312.04	305.27	309.33	309.31	312.07	311.68	311.72	311.51	307.56	311.82	312.23	310.16	309.92	314.07	313.38	311.98	308.25	313.33	307.77	309.63	313.66	315.15	312.37	308.79	312.47	311.6	308.04
318.32	325.27	317.5	317.79	316.44	319.72	317.76	317.13	319.26	321.34	318.92	321.93	312.95	319.49	315.73	319.11	317.52	320.17	320.13	322.44	314.36	319.15	317.39	323.43	319.21	313.65	318.98	320.12	319.94	318.34	319.75	321.2	321.26	320.33	319.84	320.64	314.72	322.64	314.31	318.75	320.48	319.3	319.61	321.52	317.87	318.95	319.01	317.83	315.89	324.32
312.17	314.97	314.32	315.62	316.24	316.04	315.78	314.88	311.99	316.4	314.87	315.47	318.36	309.88	315.35	313.62	313.74	318.11	323.77	312.43	322.36	320.53	319.8	318.45	320.8	320.19	317.39	316.74	316.48	315.16	324.93	317.3	317.94	312.83	316.79	317.29	316.65	317.43	318.31	316.95	315.93	316.05	316.79	315.11	317.37	318.74	316.46	317.46	322.49	314.53
305.68	299.34	303.01	301.27	305.44	298.53	303.61	301.52	301.37	298.19	299.57	297.95	301.54	301.06	309.82	300.38	305.82	301.93	300.07	304.53	305.06	302.77	300.44	299.25	304.57	295.27	303.51	308.2	302.5	300.62	301.38	303.43	304.66	302.83	301.48	302.43	304.87	301.48	300.24	300.84	302.8	302.39	299.5	300.21	303.58	289.89	305.87	303.46	305.26	303.52
294.43	296.57	296.67	296.85	297.42	294.59	295.86	297.68	290.86	295.57	289.8	298.6	296.19	292.93	297.29	297.27	295.04	291.15	289.83	294.94	295.81	293.07	298.86	293.59	294.33	290.44	290.2	302.78	299.1	297.43	296.68	297.76	296.18	297.4	291.7	294.66	294.01	296.54	294.95	294.22	297.39	295.94	295.49	290.42	299.05	294.16	293.33	296.71	294.21	295.61
313.08	309.32	313.36	306.37	306.36	313.5	310.11	311.18	306.76	308.65	305.84	310.39	312.07	303.51	311.17	311.41	312.74	307.95	315.5	315.39	313.24	310.09	311.84	309.23	315.19	311.51	313.46	307.41	312.06	311.97	306.03	308.71	313.01	313.24	308.41	307.29	308.56	309.01	310.63	311.61	306.58	311.3	313.65	314.67	315.08	311.45	312.48	312.13	311.24	305.73
316.41	318.91	320.65	316.99	313.52	315.36	314.06	323.43	317.81	319.18	316.36	313.72	316.43	312.54	313.34	316.6	315.08	319.71	319.59	321.08	317.44	320.28	317.03	318.29	314.87	316.72	316.3	320.83	316.71	325.36	316.36	308.68	316.28	313.76	315.62	319.46	319.67	317.96	316.1	315.91	321.96	318.29	314.85	319.44	314.45	317.04	314.47	320.15	316.17	318.07
314.7	315.92	312.27	314.28	312.47	308.3	314.06	315.67	313.42	314.3	309.49	317.21	313.34	312.61	313.49	312.08	306.95	314.94	311.96	314.93	311.89	311.55	318.3	311.18	314.12	315.08	314.24	307.02	316.04	314.96	312.61	312	311.91	309.42	316.02	311.49	315.75	314.85	314.98	311.24	309.69	312.35	315.64	313.5	312.38	314.94	311.99	308.35	313.33	310.62
322.74	325.19	318.85	321.89	330.24	324.68	320.64	325.54	331.84	325.82	327.03	324.99	323.66	325.2	325.26	329.21	326.24	323.94	326.44	321.79	328.62	323.14	324.79	322.98	328.59	321.88	326.66	323.11	320.86	325.13	323	326.16	324.58	328.69	320.75	324.03	327.57	325.98	324.93	327.64	328.71	324.04	322.79	322.5	321.91	321.83	328.12	326.65	330.18	323.45
306.94	308.82	307.16	306.38	306.59	306.22	304.91	309.42	311.22	308.55	308.86	308.42	306.22	306.15	310.61	304.97	306.46	306.31	312.07	306.31	307.17	308.77	299.14	310.96	302.75	313.44	305.8	312.69	307.26	305.81	305.64	308.7	307.05	310.92	303.83	305.06	309.59	307.21	301.78	305.75	308.85	308.29	304.07	308.82	307.24	306.89	308.86	309.89	306.27	305.59
308.97	308.98	312.14	305.83	309.5	312.14	309.61	302.91	308.42	308.81	313.52	308.22	300.65	309.58	308.81	311.57	309.95	309.16	310.29	310.8	309.4	307.57	310.66	306.93	304.84	309.65	311.89	304.99	310.1	306.59	311.46	306.64	307.38	311.89	305.01	309.36	308.57	303.77	312	305.4	306.32	303.69	308.53	306.2	309.21	306.16	311.12	303.45	310.03	311.38
300.83	300.86	297.69	303.44	297.89	297.24	306.06	297.83	295.76	297.37	300.72	299.34	299.23	300.57	294.57	299.49	299.51	303.48	301.32	300.11	293.99	299.9	298.39	301.45	300.61	302.4	303.75	298.98	300.07	300.54	302.08	298.41	297.7	297.55	300.44	300.59	300.33	300.08	299.21	297.47	297.91	299.15	302.16	299.76	301.44	297.27	296.02	297.45	299.78	297.04
303.74	308.73	302.99	303.14	304.25	307.36	306.18	307.6	304.69	304.62	302.07	302.54	306.34	303.19	308	302	301.43	302.84	307.69	303.34	306.98	306.57	312.45	304.64	307.34	300.56	300.59	301.62	309.75	302.76	302.19	307.59	303.56	303.19	306.27	302.84	304.99	309	306.53	302.71	306.39	306.29	300.27	302.27	305.88	305.24	310.7	307	305.29	297.4
326.41	328.39	319.52	328.27	323.97	322.26	328.73	323.13	323.26	328.74	326.29	327.51	322.95	324.5	330.16	327.44	327.35	334.93	327.24	326.79	325.67	329.22	325.21	320.31	322.18	322.07	329.18	322.73	326.29	321.03	324.23	320.94	323.39	329.05	322.99	327.44	323.31	323.64	326.41	320.53	327.01	328	322.58	325.95	321.1	325.07	327.57	321.97	324.22	325.29
302.59	299.07	307.54	307.57	299.74	300.9	302.01	303.64	309.38	298	303.15	305.04	304.42	298.37	302.05	303.54	302.21	307.62	306.47	304.56	299.12	301.05	303.34	309.32	307.26	306.07	309.51	304.79	302.01	304.63	304.68	297.53	304.99	305.52	302.64	301.01	302.69	304.81	304.93	299.22	305.59	298.62	304.09	300.79	301.93	307.19	304.2	306.95	303.07	303.78
301.31	308.61	307.13	301.6	303.15	309.41	302.11	304.93	308.96	309.15	303.38	301.87	306.46	304.92	308.64	306.32	301.94	303.8	303.67	306.44	306.22	302.87	308.77	306.62	301.82	309.71	310.27	307.19	304.27	305.2	302.58	307.99	306.65	309.06	304.72	304.96	304.42	312.66	303.05	302.67	305.95	304.79	303.59	303.37	306.49	302.39	302.19	304.94	302.79	300.08
328.27	328.9	324.32	328.61	330.95	328.45	328.2	328.69	324	326.46	327.49	330.23	329.8	329.85	326.47	325.38	329.8	329.11	327.72	326.22	325.73	325.97	326.25	331.96	324.34	327.8	325.12	327.25	327.53	331.7	331.6	329.24	328.46	325.76	330.18	327.2	326.18	328.31	332.05	322.05	330.27	330.02	327.81	325.24	335.35	326.57	330.99	327.91	330.98	329.8
311.38	310.35	311.35	309.52	308.89	312.79	314.78	311.74	313.58	309.46	313.05	313.07	314.24	309.07	307.04	308.85	309.44	312.59	310.91	315.9	313.08	308.88	311.24	307.27	308.98	311.37	307.46	310.55	306.18	314.94	314.47	309.5	309.27	314.86	310.81	309.68	312.87	310.06	307.97	306.83	314.38	316.6	310.97	306.08	315.19	312.73	310.42	305.85	308.78	311.31
307.2	310.55	308.94	298.73	306.64	299.89	305.67	304.24	308.92	302.55	307.42	301.14	302.55	307.24	306.28	312.41	302.43	307.79	310.03	304.3	307.05	306.12	303.52	306.03	310.03	304.22	309.81	303.69	303.69	303.02	307.21	306.09	301.61	306.45	303.91	306.79	304.44	304	308.2	302.37	304.63	307.46	305.57	303.64	302.31	305.6	311.7	300.6	306.54	304
303.36	301.49	301.21	306.19	305.66	301.01	299.6	306.98	302.95	306.48	305.71	300.14	303.24	298.5	301.28	305.33	302.96	308.64	304.74	303.28	304.99	305.02	301.27	299.81	299.36	308.75	304.31	306.45	304.64	302.3	304.44	300.87	305.53	301.05	302.87	300.19	309.78	299.99	302.73	308.92	306.61	303.99	302.42	304.46	298.09	301.37	305.01	303.91	303.97	304.61
297.27	298.38	296.02	295.21	299.54	296.89	297.28	296.48	295.03	299.44	291.91	300.43	296.13	299.73	299.31	298.56	297.46	296.84	297.59	299.64	295.29	294.59	296.78	296.65	295.03	300.33	294.16	298.15	297.88	296.13	296	297.42	300.6	297.81	296.79	296.17	297.9	300.37	297.6	300.72	301.31	293.84	296.12	295.02	299.14	298.43	290.03	297.76	298.19	299.4
316.12	315.59	316.81	318.51	316.3	317.75	314.27	315.5	317.25	312.2	317.06	316.79	311.7	312.55	312.7	313.43	313.13	313.4	314.52	313.97	313.23	313.47	313.07	315.59	313.06	315.25	315.56	315.81	317.15	318.51	312.83	316.13	314.21	313.88	314.6	316.83	315.58	308.9	315.64	319.7	314.59	317.71	318.38	312.25	314.47	316.89	311.59	317.61	313.64	314.94
295.84	296.21	295.39	291.69	291.27	293.63	290.51	292.63	295.2	296.13	294.04	295.25	295.06	294.59	292.25	295.26	291.57	291.27	291.52	294.52	295.38	295.19	292.15	292.6	296.4	295.17	296.16	297.43	292.72	298.43	295.52	296.61	300.63	290.87	291.64	300.62	291.76	293.66	290.83	297.3	290.3	293.44	291.15	290.31	288.6	293.54	291.8	295.62	294.93	294.21
303.35	304.2	300.63	300.04	303.95	309.45	306.26	301.62	303.84	299.29	301.02	296.3	301.32	300.58	306.05	298.42	300.1	304.22	300.53	299.57	305.05	301.81	305.09	299.78	300.77	301.88	298.83	298.66	305.65	305.05	300.77	303.06	299.35	305.27	305.69	300.27	304.9	305.49	300.56	298.83	299.4	301.73	301.35	308.87	302.77	305.07	304.09	300.91	304.4	305.85
319.86	321.54	317.06	319.51	319.99	315.99	321.7	314.84	322.69	318.09	314.21	317.28	318.85	318.01	318.51	318.5	324.14	318.41	319.34	316.58	324.76	318.2	314.52	324.83	316.7	320.62	315.5	315.59	316.23	318.94	322.72	316.53	323.23	316.91	319.64	317.12	318.05	315.98	323.51	315.59	319.14	313.09	317.65	315.9	314.95	318.47	313.8	318.38	319.83	312.97
298.06	295.57	297.5	296.63	295.97	296.67	296.37	292.95	299.68	291.48	298.4	298.83	296.58	297.41	299.24	300.15	294.18	299.75	298.98	295.68	297.81	295.1	295.66	295.25	299.41	295.45	296.59	296.1	295.43	294.22	293.17	292.38	302.09	299.86	294.71	296.71	296.36	291.76	294.77	299.66	295.27	297.3	295.64	301.15	298.61	297.79	298.76	298.88	292.52	295.74
304.51	299.3	306.53	306.87	300.79	298.91	310.08	310.25	308.6	307.86	302.15	305.19	301.17	309.19	304.88	305.1	304.18	304.72	303.86	307.47	305.15	299.98	305.37	305.64	301.61	304.96	306.21	306.36	304.1	301.31	302.32	306.02	306.02	310.4	302.62	304.26	305.72	303.53	306.12	304.86	300.89	307.55	309.21	305.35	309	308.77	304.4	300.77	304.89	302.04
311.43	310.49	304.42	312.23	305.95	311.14	309.62	309.91	306.76	313.24	309.43	306.07	309.61	310.88	314.37	309.32	310.77	303.88	310.53	307.85	304.15	303.76	305.77	310.66	306.35	310.69	307.82	305.81	308.61	310.98	310.21	312.25	311.43	307.53	310.99	312.91	311.24	307.26	310.35	307.65	308.14	307.14	307.14	306.46	308.67	309.38	310.75	302.71	311.79	315.02
297.69	302.05	300.54	301.58	292.61	301.46	301.33	298.44	300.83	298.33	296.71	301.71	297.14	297.87	299.71	299.68	298.08	300.98	299.67	298.17	299.6	302.82	301.63	302.09	300.4	298.71	303.69	301.12	299.92	298.6	302.25	296.71	303.78	297.55	293.63	300.68	304.01	301	303.43	304.26	302.85	299.06	297.08	299.33	300.26	302.58	298.82	300.23	298.91	296.62
296.4	299.6	295.95	293.6	297.01	297.79	296.67	297.2	293.01	289.71	290.11	288.66	292.46	294.33	294.8	297.93	294.09	292.56	295.21	293.39	290.31	293.46	293.66	290.82	291.65	298	297.56	292.64	293.65	295.98	290.8	289.87	297.82	296.39	293.3	293.46	295.11	291.44	294.54	294.47	300.64	294.08	294.96	291.27	296.71	296.89	289.49	292.66	293.9	296.78
304.44	306.55	303.9	305.29	305.52	301.98	302.48	304.63	305.98	305.24	303.57	304.96	302.95	300.8	304.15	300.07	300.05	304.29	305.87	304.36	305.88	301.22	303.45	309.87	307.56	303.72	306.04	306.08	298.44	301.11	304.18	305.61	299.83	304.03	302.75	300.77	304.54	298.78	305.47	307.41	307.22	311.7	300.67	304	304.98	307.41	300.84	306.88	306.51	301.53
316.1	312.98	310.56	311.68	320.37	319.95	321.03	319.92	319.41	315.88	313.93	314.05	316.62	315.32	321.32	317.55	317.97	315.47	313.96	316.89	314.04	321.17	311.08	314.2	320.2	313.19	314.22	315.24	315.8	316.08	310.16	317.5	322.7	316.82	314.04	315.4	316.73	316.51	318.56	316.94	314.64	315.77	318.28	315.74	314.55	312.45	314.97	315.19	310.11	322.99
304.17	304.6	299.76	301.81	299.87	307.16	303.3	293.87	297.52	299.39	305.35	301.2	303.02	301.86	297.53	304.85	297.5	303.59	297.57	302.1	298.23	300.24	304.07	300.19	305.45	301.92	303.86	300.85	301.71	299.16	303.21	302.5	303.3	301.96	301.06	299.39	300.54	302.74	299.5	304.47	304.05	302.34	295.98	298.37	302.14	305.68	299.69	296.34	304.9	303.26
303.4	304.12	300.04	307.18	303.02	302.34	301.07	305.29	304.03	307.89	306.85	306.34	300.57	307.88	303.06	300.33	300.46	302.22	304.76	304.43	302.17	306.63	301.3	305.17	303.55	303.74	302.57	305.23	304.68	308.23	307.61	303.37	309.7	306.36	303.04	307.05	308.43	306.67	306.54	309.08	306.31	306.15	301.61	306.52	303.83	309	309.57	300.9	300.04	296.7
301.05	297.46	301.04	302.67	307.68	301.9	302.72	303.12	296.79	296.1	299.99	300.72	306.88	294.09	299.93	298.22	295.92	301.53	305.95	301.36	301.53	298.73	299	303.01	295.96	299.64	298.39	300.34	297.97	304.16	303.5	297.87	298.07	296.77	297.28	297.46	296.6	298.5	301.04	298.51	299.53	301.56	299.87	302.35	298.09	305.33	301.31	301.23	299.72	302.51
311.13	315.27	314.85	317.05	313.96	313.93	315.81	315.43	313.11	310.19	314.52	319.55	315.79	312.55	312.65	312.76	316.67	317	311.06	319.76	312.58	314.97	315.19	315.43	317.56	315.77	313.08	311.06	313.79	315.36	314.03	316.14	315.76	313.33	317.34	323.34	314.99	311.82	313.69	309.17	317.93	313.83	318.81	318.06	313.69	316.23	313.16	312.17	318.93	316.6
315.07	320.6	315.61	314.23	312.14	311.72	313.06	320.67	318.12	312.6	316.76	314.69	321.81	313.29	309.12	311.57	316.93	309.75	314.34	314.49	315.29	316.05	320.59	315.72	315.88	318.93	313.77	314.56	316.83	314.31	313.71	314.28	320.73	314.98	315.47	315.18	315.78	317.31	312.9	319.43	317.52	309.67	317.9	314.67	316.04	312.71	313.18	316.58	314.97	317.04
311.09	314.64	314.41	309.53	312.1	307.54	312.64	314.25	314.41	310.85	312.35	313.19	313.82	309.52	316.42	310.21	310.66	319.31	313.54	312.94	315.85	313.87	309.66	307.87	315.32	313.48	316.02	315.58	310.06	313.73	314.72	312.74	310.42	309.96	315.59	317.07	316.35	309.98	310.16	310.29	318.22	311.82	313.62	314.18	309.94	315.78	312.08	310.56	311.19	311.76
300.69	301.54	306.11	301.06	296.82	298.39	303.12	304.93	304.54	302.23	309.44	305.43	300.82	304.51	304.79	297.75	302.62	298.02	304.12	301.91	298.04	303.83	302.5	304.41	303.17	299.3	304.51	301.77	300.79	300.39	305.23	308.95	301.35	307.56	300.64	302.46	304.46	307.23	303.52	301.53	302.62	302.28	303.89	303.17	302.81	306.73	303.55	304.02	298.19	303.43
307.22	306.85	303.19	306.95	307.18	304.65	306.5	303.62	310.82	307.13	303.73	307.05	299.64	300.03	303.36	306.88	304.01	303.58	307.65	310.42	304.37	303.33	310.31	307.61	310.25	303.39	310.03	306.64	304.53	307.17	304.82	308.55	309.46	305.75	303.77	307.01	307.07	308.85	303.48	304.08	300.61	302.98	307.47	304.3	308.19	302.44	309.9	303.27	303.17	305.17
301.4	303.4	305.66	302.97	306.18	294.24	304.37	297.07	302.17	305.89	300.8	307.59	302.64	301.52	305.3	298.07	302.33	305.77	303.06	302.57	301.81	296.99	301.83	301.36	301.13	306.29	300.9	303.32	300.24	299.16	301.96	300.65	300.25	300.96	303.85	299.01	301.02	303.55	302.67	296.18	301.2	300.09	301.87	301.64	299.26	302.26	302.03	299.71	306.81	300.35
317.27	316.69	310.51	314.72	307.93	307.86	316.38	314.76	311.23	312.13	312.9	316.05	314.89	308.81	311.93	313.55	311.49	312.51	313.38	310.32	314.88	313.01	317.42	313.6	314.09	310.12	308.93	311.66	313.54	313.9	313.35	316.4	318.45	309.64	313.31	314.46	314.09	309.48	313.13	312.18	313.55	309.32	311.36	311	312.16	310.19	318.37	314.25	315.97	316.92
303.08	304.25	307.42	306.79	304.33	304.96	303.21	301.05	310.37	304.55	306.27	307.59	302.05	302.58	302.39	306.24	306.61	302.94	307.4	296.38	304.12	304.14	303.54	301.67	307.3	304.97	306.3	304.38	300.74	304.16	300.28	309.25	300.3	300.12	303.12	302.73	304.04	298.69	301.74	301.96	305.47	303.94	304.21	304.39	301.66	302.25	305.44	308	306.21	306.91
322.83	325.69	332.5	327.3	323.85	323.75	326.56	324.81	327.05	323.98	326.07	322.46	328.93	330.77	325.97	328.43	328.1	328.86	328.45	331.05	324.72	330.73	328.06	324.96	324.8	323.9	327.08	330.01	330.39	327.44	329.31	327.28	323.91	328.1	321.33	321.63	325.66	331.17	326.33	318.01	324.07	325.93	325.55	323.91	326.94	330.5	321.14	328.05	322.33	329.21
316.06	317.81	313.67	317.83	315.27	317.9	314	310.43	313.45	314.73	320.04	314.11	318.25	314.42	318.38	316.95	315.46	313.27	316.22	312.14	312.32	314.9	316.19	311.26	316.38	315.12	313.07	313.22	319.8	306.29	316.06	312.25	316.69	313.21	313.08	321.85	311.72	320.04	313.89	318.59	314.54	313.67	315.29	315.23	310.61	309.8	317.38	315.09	315.95	310.29
329.75	323.39	330.18	327.24	325.11	330.67	330.25	329.65	331.81	326.79	320.5	333.31	330.61	332.43	328.4	326.68	327.6	329.83	327.65	328.46	327.73	327.06	332.17	324.64	331.59	333.16	322.82	332.87	329.7	331.1	327.44	325.59	329.6	325.36	329.24	330.74	327.34	324.71	329.24	327.36	327.35	321.9	328.28	326.34	325.47	324.05	327.06	324.3	326.58	328.88
307.89	305.45	304.33	299.96	306.19	304.42	299.18	305.82	301.64	304.57	301.53	302.06	301.48	302.58	306.18	305.3	305.49	304.78	300.66	306.66	302.68	304.13	299.73	306.13	302.66	296.54	304.99	303.44	304.39	305.16	306.39	300.51	301.36	301.1	304.91	304.66	305.37	305.41	304.45	301.28	302.69	297.4	307.61	303.63	301.67	304.7	301.3	303.48	308.24	302.69
319.83	313.92	319.07	321.27	318.85	323.63	318.71	322.32	317.38	319.77	316.86	320.89	317.78	318.34	315.17	318.28	318.11	322.3	311.29	320.12	319.38	319.6	313.76	320.89	321.55	320.84	317.18	314.63	318.14	318.53	320.8	320.77	316.94	322.59	322.11	316.93	316.96	321.33	318.79	316.16	320.31	316.37	318.05	321.72	318.44	318.69	316.42	320.95	315.64	326.06
306.75	305.85	301.95	302.2	308.19	303.56	302.65	305.16	304.98	298.56	301.53	308.02	301.73	303.5	305.69	302.06	307.69	301.65	306.68	302.64	300.1	304.28	302.35	299.61	306.28	301.68	300.17	303.34	304.75	306.64	306.1	304.85	301.09	302.47	303.93	305.62	299.89	302.62	301.53	304	298.81	303.65	299	297.07	301.71	307.24	304.49	300.42	306.94	300.96
303.81	308.32	307.87	303.19	306.97	310.8	305.2	301.81	307.82	312.79	298.07	304.91	309.13	308.27	309.49	303.18	307.43	307.18	306.09	303.89	305.39	305.36	305.25	306.11	308.64	308.54	303.47	305.57	307.07	306.03	307.14	307.61	306.69	310.95	308.29	305.87	304.43	305.1	308.79	311.78	303.3	307.73	302.15	301.89	308.71	308.18	302.57	303.54	309.25	306.29
313.61	313.23	316.28	319.4	312.67	311.77	310.52	317.59	315.84	319.23	314.28	314.09	318.17	318.09	310.74	314.51	316.24	311.87	315.23	318.56	311.84	316.12	313.99	317.69	311.41	320.36	311.43	314.24	320.96	316.66	318.51	315.46	315.88	315.7	314.14	316.94	312.69	316.01	316.18	316.86	318.72	314.71	315.3	316.92	318.43	317.7	318.47	313.15	317.29	314.77
300.38	300.94	307.7	305.64	301.67	302.26	306.4	306.5	303.55	298.97	306.11	308.33	303.4	306.94	303.89	305	302.32	303.91	301.08	304.7	300.37	302.81	309.84	308.24	305.85	299.82	304.51	303.84	305.93	305.1	305.14	307.58	304.49	308.31	300.4	308.99	303.11	304.38	304.46	304.74	310.68	300.77	305.75	299.47	305.1	305.02	302.59	297.74	307.1	303.35
307.9	306.7	301.13	305.97	308.6	302.9	302.78	305.21	302.1	303.38	305.19	305.23	302.6	300.79	305.12	308.15	310.74	304.67	303.31	303.15	307.79	302.57	309.93	304.64	303.19	301.34	311.14	309.04	312.46	308.24	310.35	307.02	297.33	302.4	305.54	306.65	303.18	309.92	305.19	308.21	298.59	304.66	301.47	306.93	305.29	306.37	310.37	304.3	306.52	311.79
309.49	302.4	300.63	300.63	302.45	307.12	299.91	301.44	299.77	307.13	301.96	303.56	306.79	306.25	300.54	300.69	301.01	304.6	305.45	301.2	301.45	304.82	301.96	301.02	300.73	303.8	300.05	300.14	298.97	305.63	301.36	300.68	305.25	304.43	302.05	302	303.64	309.72	297.66	301	306.3	301.29	301.23	305.09	304.49	309.63	298.59	303.51	301.83	298.46
307.28	302.37	298.95	302.47	303.45	299.45	302.9	300.2	305.56	299.47	298.25	301.54	306.64	300.53	306.24	305.16	304.25	307.94	300.43	300.84	302.01	301.89	305.71	302.46	302.18	302.81	305.55	304.04	297.61	302.99	303.29	303.63	304.31	304.87	299.97	302.36	303.02	306.2	299.34	305.7	300.17	304.85	303.05	302.74	304.92	305.15	303.14	308.26	305.92	301.68
303.66	299.6	298.96	298.11	299.8	299.43	298.11	297.99	299.9	298.02	296.41	297.23	300.24	297.06	297.59	297.91	299.89	299.12	297.01	297.77	296.67	298.94	304.02	300.2	303.06	303.83	299.17	300.85	301.39	305.09	304.37	300.4	294.7	298.81	296.25	299.75	303.75	303.19	298.37	301.09	302.58	301.07	302.91	301.05	306.01	303.83	294.3	299.31	301.43	301.87
319	313.32	317.18	314.65	318.3	315.44	316.02	315.48	311.96	311.61	316.63	312.51	312.93	318.29	311.71	313.06	312.01	312.05	316.39	320.67	319.29	318.78	311.76	316.08	311.51	317.35	314.29	310.02	314.87	316.17	309.9	315.38	313.63	310.65	310.77	313.77	320.23	313.71	312.51	317.75	312.66	313.29	316.11	312.26	310.46	316.78	316.07	315.85	313.45	316.18
313.38	311.2	307.55	310.98	306.67	307.08	305.62	308.32	307.13	310.91	308.69	314.95	308.34	313.62	312.63	305.05	303.87	306.89	305.53	303.5	312.99	308.24	309.77	313.81	303.92	305.3	309.4	310.89	308.1	305.26	312.13	309.98	309.13	310.47	305.93	307.42	312.02	309.75	308.9	306.22	312.38	307.77	309.35	307.99	313.01	306.63	311.56	307.87	307.74	305.44
302.77	302.71	305.6	308.59	305.85	309.17	307.57	301.87	305	300.76	301.22	307.73	310.25	311.45	305.04	304.52	304.59	307.68	305.68	307.4	302.22	305.1	309.03	300.74	306.78	308.72	311.71	308.33	309.68	305.32	306.37	304.86	301.41	305.64	310.21	304.14	304.13	303.76	307.28	306.08	308.77	302.6	306.17	303.7	303.66	306.62	305.86	304.32	304.36	308.33
304.63	300.11	299.47	297.72	296.28	301.96	296.91	305.41	304.68	297.52	304.43	303.12	301.64	296.37	303.21	301.98	304.01	300.76	301.95	298.56	295.43	299.76	303.09	298.17	298.4	299.76	299.37	304.38	297.77	296.8	300.05	299.15	299.03	297.59	307.02	296.66	305.44	301.33	302.03	296.61	297.45	298.49	297.82	293.39	303.22	302.38	300.19	301.95	299.71	302.43
311.17	309.31	305.88	307.72	313.15	310.87	310.62	307.04	308.59	312.16	310.99	309.63	312.45	305.77	313.23	307.5	311.44	309.44	312.27	308.3	310.37	305.98	307.15	307.31	307.02	308.6	311.4	309.96	308.56	314.52	310.25	309.65	309.69	311.61	306.19	309.6	310.17	310.79	312.19	309.17	308.32	307.76	313.75	311.39	308.89	309.99	309.95	311.49	306.97	308.98
298.11	289.95	296.38	293.59	288.3	300.96	295.9	298.46	290.98	296.43	295.73	292.89	292.48	293.57	293.16	295.15	291.94	292.74	290.66	295.59	295.79	297.88	295.89	294.12	289.83	296.47	296.25	294.53	290.55	293.22	292.02	298.87	292.32	290.42	295.76	291.57	297.44	292.51	290.01	294.66	294.44	297.93	292.03	291.52	291.23	290.86	293.66	292.58	294.56	295.07
316.93	315.2	313.99	317.09	317.51	317.42	316.56	315.9	315.53	315.16	318.37	318.77	313.07	314.08	309.98	313.56	312.37	314.89	315.22	316.3	317.44	317.71	318.94	318.16	318.02	317.82	318.68	315.62	314.48	315.74	307.27	316.89	318.31	312.36	315.25	310.93	320.8	316.61	315.02	319.1	313.46	318.74	312.8	314.38	318.23	313.45	314.03	313.74	323.11	317.87
301.18	304.39	298.68	305.79	303.73	300.26	302.29	301.87	301.04	305.62	305.17	310.64	306.3	303.89	308.83	302.22	302.59	304.49	299.45	301.2	302.08	304.78	296.16	301.78	308.27	301.4	302.92	307.18	300.75	306.63	305.32	305.02	303.8	301.64	304.65	304.34	305.47	304.88	304.48	310.01	299.1	305.73	301.7	304.12	304.44	303.72	302.43	301.27	305.01	302.61
303.15	304.19	301.24	300.5	299.38	299.24	301.98	303.44	306.16	296.92	298.23	300.72	298.91	296.31	297.49	298.34	299.37	301.8	302.7	304.53	297.14	299.91	300.2	299.28	301.86	300.75	297.31	296.75	296.18	304.33	303.5	302.68	305.17	300.72	299.34	303.24	302.19	304.38	297.75	299.74	303.8	300.82	303.08	298.85	304.42	299.54	299.44	302.13	298.98	298.8
315.61	310.4	312.12	311.68	313.83	312.91	312.13	307.09	311.26	311.82	312.08	308.31	312.06	313.22	310	314.18	310.81	313.31	310.6	312.37	310.57	314.89	312.62	309.79	312.05	313.56	313.64	312.4	316.76	310.83	313.68	310.22	311.2	315.89	308.12	315.46	308.45	307.08	310.98	311.7	312.81	313.76	312.47	309.07	312.43	311.16	312.42	311.08	313.88	316.05
302.58	300.51	309.94	302.28	297.41	297.69	302.9	301.78	306.98	302.56	303.17	307.76	306.35	303.82	302.33	303.08	306.05	300.11	307.59	302.53	302.53	304.24	303.87	305.53	304.93	306.61	303.94	302.42	304.75	298.02	307.84	296.42	302.04	301.31	304.17	301.65	302.47	303.07	305.64	301.06	302.38	303.57	303.1	303.55	302.62	302.64	301.48	299.35	301.58	304.01
307.61	307.05	304.11	308.36	302.68	301.84	300.87	304.12	305.37	302.47	304.27	306.59	300.16	309.36	299.65	310.45	304.71	306.55	301.14	304.67	304.53	311.32	304.59	308.66	301.49	303.17	300.54	299.16	305.3	310.79	306.2	303.84	298.45	305.21	306.22	310.03	308.01	299.5	303.09	304.16	305.52	304.3	302.76	303.64	300.91	302.73	308.67	300.56	304.55	307.92
312.36	309.21	304.41	308.58	312.23	314.61	309.01	308.18	313.52	308.42	312.2	309.27	313.38	311.08	309.06	312.8	312.3	310.27	310.48	310.7	313.99	305.53	304.7	310.62	309.97	311.29	314.56	307.71	308.45	311.54	313.83	312.98	308.99	315.27	308.09	308.27	310.96	306.22	309.61	316.33	313.35	310.24	309.63	311.68	307.73	310.93	310.16	306.55	315.36	306.98
304.44	314.88	312.52	310.49	308.07	308.23	312.08	302	315.67	310.86	309.1	309.93	304.28	304.72	307.78	307.87	310.78	307.42	309.58	310.58	303.2	313.98	309.73	309.09	308.13	311.21	308.34	306.5	303.3	307.27	307.19	313.81	309.62	308.92	305.35	307.47	314.59	310	308.7	305.55	307.59	311.67	310.01	311.76	311.98	310.8	308.09	306.26	301.79	308.8
319.95	312.61	315.62	307.4	321.84	320.23	317.47	319.86	316.41	314.23	318.27	314.18	314.5	316.5	316.68	319.47	317.01	319.17	320.12	316.65	314.81	316.59	314.56	313.21	314.95	313.66	315.28	315.28	312.75	318.72	321.78	319.59	308.94	316.55	317.26	313.99	316.6	310.37	316.89	319.64	317.34	317.55	317.3	312.83	312.62	314.4	318.35	315.67	315.46	317.53
308.63	311.8	308.78	305.86	313.93	303.65	309.64	314.18	309.14	303.86	314.2	313.19	312.58	307.91	311.91	309.9	310.29	311.94	310.79	314.94	309.71	311.72	312.92	312.61	312.92	311.28	312.7	314.56	307.79	313.94	309.98	311.67	306.72	308.55	310.89	312.7	314.2	306.88	313.88	307.75	314.42	309.45	309.61	314.96	312.59	307.65	313.3	312.93	313.99	309.69
300.28	308.32	300.17	296.22	299.4	304.54	310.72	307.04	305.07	305.59	305.16	305.3	305.1	303.82	304.16	304.98	301.3	300.35	303.49	303.15	305.04	302.45	306.74	304.41	305.48	302.54	301.53	300.31	306.49	300.17	302.35	302.86	303.44	307.44	309.42	302.32	301.19	307.26	303.47	302.71	308.25	299.83	297.79	305.66	300.15	303.53	304.66	304.95	301.29	300.39
305.01	305.37	307.39	306.59	301.65	309	300.23	311.07	313.16	305.38	308.28	308.96	308.73	307.4	312.35	306.4	313.57	304.73	301.69	307.55	305.61	308.21	308.8	307.43	309.64	304.43	306.04	311.3	306.93	308.27	304.32	305.98	305.3	306.09	309.06	308.74	307.81	308.57	308.83	307.39	307.82	312.99	305.7	306.19	305.67	310.56	308.18	310.85	311.66	312.72
302.7	300.89	305.48	303.91	298.79	301.56	299.77	301.54	301.74	303.54	299.45	303.89	297.63	304.49	303.73	300.98	298.3	305.97	296.33	305.43	300.13	305.97	305.74	306.17	307.52	305.46	301.64	303.62	300.66	301.64	304.24	303.12	301.21	304.69	304.83	302.87	298.81	303.66	301.52	301.64	301.05	302.38	306.48	305.4	303.72	303.98	301.74	301.78	302	303.31
313.14	309.07	307.11	304.99	312.31	309.1	305.01	308.29	312.06	307.42	306.04	306.68	305.74	310.85	305.52	303.92	310	307.07	310.17	310.87	309.45	312.75	307.65	308.61	305.85	311.23	313.95	305.64	305.05	305.43	308.16	310.45	313.07	312.07	307.26	305.35	304.3	310.11	316.21	312.14	311.21	312.85	307.89	308.18	312.42	314.96	310.88	307.73	308.36	312.86
309.31	316.76	315.61	313.19	316.83	313.09	316.61	312.05	315.16	314.47	318.58	312.66	318.71	314.45	316.32	313.11	315.1	318.16	314.58	313.52	313.62	318.06	312.22	316.27	318.31	315.83	315.17	315.33	312.12	318.85	314.32	313.84	318.92	311.43	319.1	315.67	311.68	317.1	316.53	316.97	319.21	312.81	313.03	318.43	317.21	312.46	316.22	311.96	314.38	313.65
306.5	306.75	310.86	307.4	304.2	308.19	306.11	308.83	311.34	306.4	301.8	310.18	307.07	302.16	307.4	305.04	303.52	304.37	306.43	313.35	305.97	303.71	304.47	309.6	306.19	306.4	303.35	302.93	305.1	306.64	307.44	306.16	302.11	303.68	308.43	309.18	310.49	306.71	306.72	308.56	308.13	307.78	304.54	306.6	309.43	308.45	302.24	302.59	303.62	305.37
289.95	299.05	290.07	292.8	298.84	290.04	299.63	295.72	294.81	295.65	292.14	299.65	293.46	295.14	293.52	291.68	299.56	295.31	292.16	296.31	292.56	297.41	292.07	297.71	295.86	296.19	300.66	298.26	296.1	295.91	295.39	293.63	292.44	295.9	295.02	292.5	294.4	294.11	295.44	298.97	299.16	295.35	296.64	293.11	291.79	298.63	290.98	299.22	294.68	295.2
298.3	294.64	294.2	287.56	296.13	293.73	289.18	295.16	289.74	298.97	296.43	294.5	295.86	294.54	291.01	294.8	297.22	298.85	294.1	290.06	297.46	295.48	294.66	289.99	296.84	295.69	293.61	295.53	297.53	295.9	296.98	294.22	291.83	292.52	294.56	295.59	295.18	296.49	293.33	297.58	290.28	293.36	294.27	294.33	299.27	294.83	299.07	298.52	298.59	291.39
309.57	309.44	302.68	309.23	312.24	313.18	312.55	307.62	314.58	312.72	311.89	311.33	308.24	307.67	313.42	310.91	310.17	310.54	310.09	310.18	305.35	309.42	308.66	309.69	310.22	311.85	307.16	313.39	312.23	307.27	310.99	307.85	310.27	320.26	314.56	312.05	311.24	311.91	312.13	315.06	311.31	312.24	315.09	308.26	314.67	306.96	305.14	311.22	312.64	311.18
303.39	296.63	303.6	301.98	298.16	304.46	304.17	301.42	303.1	301.9	301.61	305.93	298.25	306.1	306.66	306.19	309.89	303.85	298.68	307.83	302.91	302.47	303.56	302.52	302.84	301.61	304.38	303.68	303.68	302.34	299.62	305.73	307.07	300.23	300.63	298.62	298.62	303.48	302.23	305.15	305.91	303.06	301.89	314.41	299.02	308.56	303.78	304.63	301.34	298.13
303.52	306.84	304.37	303.86	304.13	299.47	307.24	302.72	300.89	303.84	301.29	303.71	307.35	305.86	307.53	301.97	304.22	300.56	300.93	305.67	302.06	302.16	297.2	304.39	301.65	302.02	306.06	306.54	301.09	301.57	303.26	301.46	302.14	302.78	306.8	301.93	310.92	304.51	305.87	304.18	303.65	304.68	303.24	305.54	303.65	299.13	301.92	309.85	302.21	301.17
318.41	315.72	317.71	320.22	319.54	319.95	312.08	311.12	320.24	314.86	317.39	316.5	313.26	317.74	311.9	315.66	312.52	315.54	311.69	324.99	314.73	315.66	318.57	312.47	316.65	312.49	313.08	313.29	312.19	311.9	314.55	315.9	315.82	316.25	316.31	315.68	314.39	319.87	311.59	317.82	315.64	315.06	311.64	314.53	309.74	311.36	319.57	315.8	317.36	317.57
301.04	298.05	300.11	301.06	298.88	298.97	301.98	301.6	301.69	300.73	301.56	301.99	305.41	295.26	301.3	301.28	303.33	300.34	303.21	296.61	297.33	297.03	299.89	303.35	299.49	302.34	302.5	301.3	303.25	302.17	305.06	300.44	303.76	297.14	297.68	304.85	299.65	301.14	294.42	300.08	296.08	304.55	305.66	298.55	299.56	301.67	300.04	300.19	302.51	298.15
302.67	299.67	298.5	303.31	296.65	302.4	302.23	301.78	304.87	299.59	296.24	302.77	301.65	302.42	298.27	298.32	302.12	300.97	303.97	304.55	300.4	303.2	304.4	308.06	300.09	301.92	301.99	300.29	304.16	302.9	306.73	297.76	303.78	299.48	302.2	298.95	302.41	304.73	297.42	300.4	303.93	303.76	305.94	307.29	300.6	307.27	303.95	301.83	304.76	303.57
308.28	306.2	304.93	301.86	304.62	306.76	301.15	308.48	302.67	305.12	304.99	304.01	307.71	304.03	300.58	305.77	306.33	309.18	304.24	306.41	303.38	308.97	303.73	306.85	303.99	308.79	296.45	305.34	305.88	304.39	307.01	307.61	306.38	302.88	302.5	304.75	308.47	306.09	307.34	303.42	305.97	307.75	305.26	303.56	306.36	304.02	305.19	300.44	304.46	303.98
300.86	304.73	301.47	296.2	303.17	299.86	305.82	302.66	300.62	303.1	296.77	300.7	305.03	304.7	298.28	305.09	296.57	304.21	308.77	298.88	300.18	298.13	295.13	301.74	298.25	302.2	299.03	303.16	308.28	298.59	302.96	298.58	297.12	299.19	303.42	303.92	300.51	300.79	300.8	296.73	303.43	303.48	306.98	296.75	299.97	300	295.37	299.76	298.1	302.75
310.78	312.78	316.05	307.41	310.75	308.62	306.49	309.45	312.99	307.3	308.2	306.23	309.14	312.57	314.71	311.12	311.32	308.71	311.68	308.29	304.66	311.63	314.78	308.62	311.66	309.33	313.38	305.66	314.54	307.41	313.11	308.64	314.86	311.7	310.52	313.49	313.61	310.75	313.41	313.68	308.58	312.59	312.1	314.46	310	306.63	311.59	310.2	307.07	314.17
328.32	326.6	326.77	323.25	321.98	321.35	323.73	324.02	326.34	325.93	326.76	320.81	325.08	322.09	328.24	326.59	325.76	327.44	321.78	324.78	327.82	326.85	320.27	327.86	321.66	325.12	322.99	323.82	319.48	323.72	325.27	332.09	321.81	326.35	323.68	320.59	327.35	323.43	325.75	323.77	325.21	320.43	327.89	325.32	323.47	324.42	324.4	327.57	319.26	323.04
308.9	303.24	307.41	303.09	301.78	310.78	307.26	310.04	306.68	306.81	309.13	310.93	310.38	309.19	307.86	305.25	304.48	306.66	307.2	304.77	305.56	305.18	307.56	302.22	308.49	304.34	306.99	305.69	306.84	305.46	307.51	304.25	304.33	302.78	302.54	305.25	304.73	308.09	308.18	306.81	307.45	305.74	307.24	307.92	299.02	307.97	306.78	302.59	308.37	308.1
315.83	316.54	313.93	317.85	317.59	310.56	320.9	313.54	317.29	319.87	316.06	316.87	318.87	319.44	311.36	319.29	321.08	320.63	314.35	318.46	314.47	318.71	319.74	313.08	319.05	315.53	316.11	317.99	317.83	314.08	313.17	312.85	315.54	318.77	316.64	320.18	311.91	317.91	318.48	314.29	317.47	319.43	317.48	317.4	312.75	313.94	309.68	313.49	319.23	320.54
310.21	305.24	309.49	304.74	300.51	306.38	308.66	305.38	300.23	306.18	306.52	305.72	306.63	305.77	307.24	308.4	310.58	308.61	305.18	306.43	307.88	301.18	307.37	302.38	305.43	306.16	302.47	302.46	308.62	309.2	303.23	303.47	305.7	305.48	310.02	306.35	301.64	306.04	306.54	303.79	305.88	302.87	306.01	309.3	305.05	305.07	306.97	304.27	309.16	303.56
302.52	305.74	303.53	296.3	305.46	305.98	299.5	296.24	307.61	305.91	303.93	306.88	301.4	307.28	299.77	304.03	304.35	306.44	300.31	302.42	302.88	303.46	298.55	296.2	294.81	298.81	309.95	297.37	300.24	299.06	299.42	299.71	295.6	302.52	304.49	306.78	300.4	303.23	302.14	300.58	302.32	300.91	301.29	294.58	304.04	300.84	306.66	305.13	301.69	300.51
313.47	321.87	319.23	318.45	312.89	314.86	314.07	315.25	315.59	317.8	314.69	313.83	311.94	311.18	313.35	314.53	315.34	313.34	314.79	319.19	315.22	318.53	316.85	316.13	311	311.07	320.63	310.18	317.06	319.39	307.4	319.76	312.2	315.83	313.39	314.49	312.5	312.92	311.98	314.27	313.25	311.45	312.14	312.04	317.27	315.92	318.2	318.19	313.34	313.96
322.4	325.62	322.44	326.26	322.14	325.49	323.69	317.72	321.95	325.01	322.35	323.84	321.47	321.98	327	326.43	321.33	323.87	325.91	322.68	323.77	319.01	323.74	325.23	326.37	328.1	327.78	320.35	324.06	322.32	324.82	326.4	322.98	326.04	324.91	326.83	327.21	322.95	326.72	327.1	326.72	319.83	328.67	324.2	320.96	329.31	323.13	322.43	326.7	319.45
306.14	303.76	307.4	305.16	302.12	306.71	309.49	307.82	303.47	301.94	303.44	307.9	302.76	301.77	304.84	302.23	300.43	300.26	303.11	305.73	306.24	303.17	304.58	301.2	301.15	303.07	302.94	301.94	301.36	306.41	302.16	305.63	302.77	304	306.47	303.4	304.57	299.9	301.44	303.31	306.67	300.8	304.23	310.23	305.82	305.51	305.24	307.47	300.97	305
311.75	311.83	307.44	308.32	306.86	313.61	312.1	305.71	309.47	312.21	308.09	313.31	306.12	309.3	311.36	311.55	306.35	311.68	308.19	308.39	309.68	308.56	308.54	308.29	313.38	312.77	308	317.25	304.88	302.99	310.64	312.06	309.67	306.4	315.2	311.43	310.09	313.99	310.17	307.59	306.07	305.76	313.74	309.84	308.72	309.47	315.08	304.15	310.56	307.5
327.16	330.65	327.65	331.46	330.36	328.57	328.71	333.92	323.75	331.93	323.52	330.53	330.75	328.82	328.15	324.77	326.56	328.58	325.4	327.84	331.34	330.1	326.13	323.69	331.92	328.54	334.96	329.56	327.07	331.14	328.17	327.95	331.18	329.52	327.22	327.83	327.35	332.61	327.12	327.25	331.25	327.85	323.68	329.81	332.45	327.27	332.36	331.48	332.38	328.74
310.19	309.58	305.56	300.53	309.24	304.41	307.37	310.5	306.73	309.56	305.98	310.68	305.95	310.27	305.2	308.91	309.64	307.08	311.08	307.59	306.32	305.66	311.92	306.87	310.59	303.52	304.11	305.34	305.85	307.55	305.43	300.96	303.21	308.16	305.74	307.65	305.4	307.52	306.95	305.54	305.17	308.76	307.25	310.38	309.45	308.39	302.44	305.22	308	304.65
313.77	311.87	317.19	309.51	311.51	311.04	316.17	316.57	313.73	312.2	314.07	312.17	312.28	311.98	313.06	311.23	311.02	315.17	314.33	314.52	311.01	312.95	312.37	307.73	311.87	317.84	315.36	309.48	309.99	311.58	311.24	312.33	312.17	310.44	314.56	312.24	309.18	311.25	312.17	315.05	314.65	311.54	314.14	314.08	317.77	315.45	314.76	312.2	313.08	313.53
293.97	293.2	287.91	292.98	293.74	299.86	291.89	291.61	294.47	295.57	300.53	297.06	298.85	297.78	288.35	296.79	291.25	295.71	293.79	296.41	297.97	298.98	289.35	289.41	294.28	295.18	291.08	293.51	291.32	299.4	291.75	294.76	298.54	295.67	298.23	295.39	295.93	296.92	299.17	295.8	292.93	294.93	295.19	298.47	297.51	294.75	292.38	292.48	297.8	293.23
311.74	313.94	312.38	310.6	309.98	308.1	312.84	308.33	304.1	308.03	309.12	309.05	312.22	308.01	313.05	304.84	306.99	312.49	311.12	310.41	313.95	311.26	310.83	310.26	304.22	311.98	305.54	314.02	313.18	308.4	310.71	307.2	305.4	305.23	308.46	304.76	306.14	312.38	306.54	308.32	307.79	309.47	312.05	309.51	304.95	307.81	308.13	307.85	306.76	309.53
319.83	314.45	315.42	316.44	320.1	318.19	317.23	311.55	320.31	322.14	316.24	315.94	312.59	317.54	315.33	318.24	316.08	321.85	320.38	313.99	315.96	316.36	321.02	316.72	319.05	318.06	315	319.93	314.16	314.21	320.34	316.96	317.94	320.72	317.12	318.13	314.48	314.92	323.53	317.44	317.74	313.97	319.81	315.66	314.9	319.3	321.92	318.09	318.7	314.87
304.15	307.06	304.18	302.87	299.63	306.04	301.42	302.74	308.04	306.97	302.5	300.16	305.03	304.55	310.04	308.19	306.81	307.74	303.27	302.91	305.38	304.43	301.1	309.35	304.35	304.79	307.13	303.29	304	304.51	308.49	306.3	304.29	302.23	307.64	307.91	305.98	300.9	302.98	311.47	305	304.8	302.81	305.26	306.6	306.82	310.03	303.82	306.22	307.72
307.71	305.27	311.45	308.5	310.24	307.36	300.15	307.06	307.31	301.95	311.08	306.55	307.65	311.59	306.37	313.57	309.29	310.25	308.27	307.45	307.92	310.43	307.32	302.3	308.19	305	309.33	304.49	309.01	307.64	306.59	309.29	310.81	311.25	310.84	310.71	308.84	305.99	310.49	308.61	307.88	306.81	307.2	308.63	306.75	313.31	309.3	312.36	306.49	310.24
301.45	307.97	304.35	301.41	304.94	301.92	301.87	305.48	303.32	305.39	301.25	303.91	305.1	301.85	300.63	301.39	303.06	304.84	306.48	305.41	306.85	308.18	301.05	299.25	299.31	303.68	304.31	306.19	302.62	302.83	305.92	304.04	307.65	300.98	304.28	298.88	301.31	301.16	303.99	304.94	303.96	299.95	304.26	302.68	302.44	307.2	306.06	305.62	302.52	305.78
323.24	316.26	321.96	319.22	318.72	318.45	318.31	320.28	318.71	316.39	315.99	315.09	317.01	322.75	320.84	316.65	319.86	318.36	323.98	320.64	319.77	316.64	312.14	316.57	320.11	321.43	321.52	312.72	316.48	325.38	322.63	319.61	314.29	325.09	323.19	317.06	319.97	317.19	319.48	315.35	319.31	320.27	322.15	323	320.17	321.83	316.85	322.91	319.88	322.96
303.44	305.72	300.29	305.46	306.55	303.59	302.82	308.91	305.21	301.92	304.19	306.3	305.19	306.39	305.03	298.48	303.65	304.78	303.91	306.34	302.5	308.37	305.06	305.37	309.04	309	305.09	302.62	306.6	300.97	308.47	306.34	306.88	303.24	298.39	310.95	306.71	303.57	310.04	305.75	303.42	305.18	303.85	303.57	305.05	305.15	303.86	306.43	304.59	303.31
304.95	302.83	303.44	296.97	301.58	302.61	304.94	306.46	304.34	302.58	307.06	297.74	302.49	305.44	304.41	304.46	305.67	298.8	303.53	303.72	303.3	304.24	306.2	305.75	301.24	302.51	303.88	303.64	300.51	301.51	304.34	302.1	306.98	301.65	303.89	301.46	307.45	306.54	299.51	300.15	304.37	299.22	299.8	298.72	302.95	304.86	302.34	303.8	305.4	299.17
301.95	304.79	304.15	312.86	299.16	300.54	305.21	302.23	305.84	303.26	302.47	300.05	299.67	302.74	303.02	305	306.78	300.45	302.5	308.28	304.09	301.43	301.64	299.37	303.18	302.54	303.38	299.59	301.5	302.93	304.43	309.36	305.83	302.91	301.73	303.71	307.57	300.67	305	306.83	303.71	301.75	301.81	302.18	301.76	307.56	303.76	305.64	301.9	302.04
297.54	299.5	303.01	301.96	300.86	301.27	299.2	299.48	300.33	296.51	301.55	304.69	300.27	299.22	303.4	304.93	300.09	296.96	301.39	306.1	303.22	299.72	297.94	298.48	295.73	302.14	300.33	301.96	299.84	301.73	301.54	301.4	299.82	304.06	301.44	299.79	296.75	298.43	292.75	304.62	300.33	298	304.21	304.31	300.22	299.74	300.12	299.45	300.82	298.32
325.37	323.16	323.62	327.48	328.96	330.88	330.03	326.51	324.64	327.59	329.75	329.67	325.94	323.97	327.8	320.88	323.27	324.08	327.14	329.55	329.9	328.34	328.56	327.34	322.81	327.64	327.38	325.45	329.44	331.26	328.5	328.19	331.72	325.24	326.92	330.02	327.11	327.77	327.87	330.64	323.67	325.78	328.14	329.24	329.77	324.12	323.92	326.19	325.48	323.7
302.05	303.2	302.2	304.13	297.76	298.3	302.12	300.27	302.25	301.02	302.06	298.83	298.64	308.69	298.2	300.09	301.04	302.68	300.37	300.18	301.38	301.9	308.49	302.27	300.92	305.02	304.04	300.69	303.93	305.64	299.64	300.91	300.59	305.82	303.43	301.71	304.52	306.54	299.4	294.22	299.08	303.89	298.79	295.95	299.45	302.07	299.42	297.22	301.28	298.1
309.62	311.5	303.44	312.02	309.46	311.18	311.22	310.5	313.37	310.81	311.16	312.79	313.12	310.67	307.25	303.93	307.8	306.97	306.14	305.27	312.12	309.24	306.62	311.55	308.04	306.98	313.59	306.36	313.78	305.3	312.05	308.73	311.21	306.99	309.99	308.62	307.88	309.33	309.07	311.89	311.87	299.39	308.88	312.06	307.54	307.25	307.78	306.54	306.4	311.92
312.29	312.75	311.36	310.6	308.55	312.26	316.73	307.67	313.03	307.41	310.61	311.58	314.86	313.66	311.26	309.51	313.09	310.59	308.93	314.12	313.9	312.95	309.53	317.37	310.05	315.31	302.88	315.99	308.87	310.51	305.66	312.57	312.84	313.15	313.13	310.3	315.48	309.3	312.6	315.39	313.81	309.4	306.06	308.74	316.07	309.29	311.79	310.46	310.82	312.08
304.3	302.59	309.21	306.08	304.45	304.31	304.53	307.69	306.15	300.79	305.5	304.27	305.72	300.89	305.2	302.42	306.67	303.7	309.82	308.5	309.2	306.15	303.92	309.7	309.95	301.09	308	301.18	312.42	305.22	306.93	309.51	307.74	305.63	302.29	303.82	308.82	306.54	308.01	305.98	302.95	302.95	305.43	302.29	310.7	304.83	305.54	303.5	307.35	304.19
301.3	298.78	295.39	297.2	296.43	295.19	299.08	297.21	298.02	295.22	298.34	293.92	296.51	298.5	297.25	293.8	294.84	296.04	300.22	295.29	296.56	293.43	297.26	296.24	294.61	294.18	300.2	300.07	297.74	296.95	297.33	297.95	298.71	295.59	294.07	299.17	292.49	297.44	297.45	296.87	300.79	300.06	295.98	295.28	294.71	293.78	296.74	294.22	297.57	298.64
302.65	305.65	306.69	302.96	303.74	304.05	305.41	307.49	305.72	306.8	306.12	302.74	312.38	304.94	307.05	307.12	301.94	302.7	304.27	298.19	303.02	307.37	309.66	304.3	303.89	302.28	302.47	302.41	307.26	303.22	306.8	311.14	307.74	303.46	306.14	306.43	306.32	309.89	306.35	311.06	306.2	305.07	308.79	299.77	306.61	308.81	308.77	309.42	308.23	304.9
330.02	329.53	335.15	330.41	326.94	329.38	327.14	331.71	326.41	328.7	326.85	326.79	325.75	329.47	326.67	329.51	326.24	329.22	336.59	329.3	328.28	331.05	327.5	326.18	322.47	322.67	331.37	329.44	326.48	328.44	330.81	327.71	323.62	333.85	321.37	329.31	328.13	333.47	330.35	332.95	323.69	327.46	328.3	326.35	327.57	321.83	327.6	328.02	329.48	326.91
303.24	308.17	302.47	305.17	301.44	300.87	303.69	307.86	306.23	307.52	306.82	306.22	304.73	302.18	305.4	306.23	307.69	302.2	306.73	305.58	309.31	302.87	309.58	304.44	299.82	308.84	307.44	305.03	301.47	302.88	300.65	307.73	303.45	304.46	305.76	304.14	304.12	302.23	304.58	305.92	303.1	305.28	310.39	301.72	306.55	303.47	303.96	304.16	305.02	306.83
310.68	314.38	310.15	310.32	315.44	312.06	310.15	310.64	309	306.75	308.33	313.65	309.93	313.08	306.79	310.73	316.35	310.49	315.89	312.47	316.18	311.82	307.91	307.31	303.85	307.3	310.19	310.78	313.96	307.26	312.78	313.88	309.09	310.47	313.63	303.31	314.85	308.42	309.1	307.54	311.09	313.45	313.81	307.82	316.38	311.92	306.63	304.58	307.63	310.8
303.91	297.25	303.19	298.89	302.03	295.42	302.36	305.05	300.16	302.46	299.94	300.35	300.43	299.28	299.94	300.5	304.89	297.78	298.55	297.21	301.88	299.25	300.7	301.67	299.91	301.38	299.22	301.63	302.32	302.15	301.48	300.18	295.85	303.63	302.97	302.3	298.62	297.09	297.46	304.46	300.71	299.5	297.75	299.59	293.83	296.3	298.15	293.31	301.58	300.3
311.36	309.97	309.8	316.92	310.19	314.03	312.74	310.1	311.74	311.27	312.84	309.23	314.2	310.79	306.61	316.77	311.54	315.21	311.22	311.55	305.39	306.52	309.16	311.8	312.16	318.08	312.18	314.93	316.15	308.8	314.76	313.81	314.52	311.24	311.64	310	314.4	313.59	312.16	314.03	311.41	313.45	313.42	307.89	310.18	316.22	312.21	317.1	310.51	313.76
312.94	316.53	318.62	312.8	311.23	314.9	312.54	313.34	309.5	315.3	312.11	314.32	316.07	312.83	315.98	318.83	316.57	314.2	307.81	313.88	316.71	314.82	315.14	311.3	316.83	311.89	315.84	316.61	312.36	312.4	316.33	312.48	315.88	315.56	311.18	313.34	311.07	311.46	316.32	312.79	315.13	312.81	312	314.81	314.01	314.8	313.65	317.56	318.17	316.78
331.85	326.63	325.17	326.12	326.92	326.97	323.17	331.02	327.78	328.92	326.93	326.85	326.52	322.7	328.34	329.03	329.11	328.81	324.09	326.74	326.28	325.37	324.89	326.95	323.41	325.98	329.5	327.05	330.12	329.94	327.13	323.41	325.52	328.24	325.01	332.03	332.81	330.02	324.64	329.05	331.38	324.22	325.11	329.02	331.35	330.15	331.53	326.51	327.97	327.79
296.72	305.24	303.14	298.56	308.69	306.98	299.49	301.95	304.03	309.42	303.33	300.92	304.32	305.67	308.94	306.34	305.42	301.39	302.48	304.09	305.09	305.41	304.3	301.92	309.01	302.68	303.11	297.47	303.44	308.72	300.08	305.39	303.98	298.44	303.82	301.08	303.27	304.15	304.49	306.11	308.63	304.84	306.45	298.71	300.98	306.31	302.37	302.6	305.83	302.79
298.22	297.59	303.73	302.63	305.04	303.87	305.15	298.94	302.78	302.54	299.67	302.37	303.23	301.17	303.71	298.53	309.41	308.41	302.38	300.6	307.24	301.53	302.6	299.7	303.39	301.49	303.51	300.15	302.71	301.96	306.84	303.61	302.74	302.45	306.53	301.64	299.01	303	303.62	308.22	303.42	299.92	304.23	308.92	307.58	302.65	306.36	303.47	304.9	302.22
308.58	305.55	304.85	305.31	305.39	304.02	302.94	305.5	306.05	306.24	306.37	308.39	307.43	309.35	305.88	301.66	306.85	310.29	306.36	306.32	305.19	304.37	304.52	301.86	303.89	303.47	301.75	302.48	310.5	312.36	301.52	303.69	303.68	305.41	308.95	306.68	305.72	306.57	308.31	303.9	307.46	311.88	307.78	305.01	302.35	306.08	307.35	304.82	305.96	301.76
303.46	307.26	305.46	307.79	303.34	305.27	304.48	303.11	303.03	305.42	303.1	309.78	307.98	299.74	305.26	308.45	302.74	302.17	311.63	305.54	304.66	300.38	302.07	306.41	302.22	302.72	306.67	301.84	304.03	314.18	305.55	304.96	303.59	306.99	308.55	306.32	302	299.53	308.18	305.32	306.85	307.85	308.72	302.81	306.89	309.3	309.07	302.96	304.71	307.05
306.49	303.63	302.69	304.62	300.76	302.12	304.58	309.55	303.85	304.87	302.61	301.53	303.67	303.84	306.51	307.85	308.96	302.41	301.88	305.62	301.43	304.48	301.46	304.46	307.84	303.24	301.21	308.17	304.25	301.89	302.35	304.67	306.73	302.16	300.23	308.1	304.96	306.07	302.21	303.55	307.86	304.15	299.71	302.73	306.19	299.11	302.63	298.43	300.31	306.15
309.71	318.44	314.21	314.41	317.54	315.97	314.22	317.77	309.67	315.58	311.23	312.7	315.97	317.9	314.82	315.85	317.81	312.3	312.59	316	313.14	310.01	318.08	309.25	316.15	314.97	313.55	315.25	315.36	314.56	313.41	312.58	319.63	311.26	318.83	313.5	316.66	315.17	313.72	313.2	313.01	317.77	314.42	312.63	314.04	320.85	314.29	318.9	320.67	318.15
304.54	306.66	302.14	303.58	303.11	307.56	306.16	310.99	299.11	309.25	305.43	309.08	306.49	308.58	309.21	303.84	306.05	307.07	305.61	305.52	302.44	303.5	303.65	302.33	307.36	305.32	302.97	301.37	304.7	306.99	305.83	304.25	303	301.42	301.29	306.94	307.25	302.96	306.99	309.05	307.37	302.82	306.57	304.76	310.68	306.89	310.37	303.11	306.68	309.59
317.13	312.78	316.87	316.77	314.05	314.07	318.2	316.62	309.92	319.24	320.35	317.46	312.62	318.1	312.39	314.62	313.12	312.7	317.67	313.61	316.91	315.15	308.84	317.49	313.5	314.57	314.54	316.98	312.86	315.38	315.83	315.07	315.54	314.51	315.49	317.3	314.6	313.76	313.57	315.38	317.27	312.74	318.29	317.73	310.73	313.77	315.03	317.24	313.9	317.44
302.41	304.61	303.69	301.41	302.82	307.84	301.73	304.78	304.59	303.79	305.79	307.58	301.07	301.46	304.6	304.35	305.23	303.04	306.29	310.36	304.06	303.89	307.95	297.99	301.15	304.49	305.18	306.07	313.4	305.87	310.13	301.66	304.88	305.78	304.23	305.89	304.19	305.98	306.26	303.33	303.44	307.44	305.2	301.92	306.71	307.57	303.69	302.71	304.43	305.11
305.03	300.11	303.54	301.18	303.17	307.7	300	304.82	299.07	294.66	303.24	301.06	298.89	309.92	300.79	306.31	303.77	307.88	304.49	302.06	302.46	299.98	305.44	304.81	305.69	301.11	301.98	301.22	301.76	300.02	301.15	300.54	300	304.47	305.88	302.1	308.46	304.6	300.06	301.78	304.64	305.54	309.42	297.92	307.52	306.3	300.66	303.31	303.58	303.12
310.88	310.12	314.33	308.87	312.87	308.66	312.99	313.43	311.21	315.35	313.33	310.24	314.98	312.38	312.26	302.1	308.34	311.09	312.77	308.67	311.44	306.33	313.26	313.82	314.47	314.32	315.79	311.64	309.51	313.56	307.1	312.72	312.71	312.99	312.46	315	310.91	314.26	310.88	310.82	311.43	309.64	313.15	315.65	313	305.92	312.44	310.58	311.29	309.81
300.31	304.69	300.24	302.24	298.62	302.67	308.03	296.88	304.74	308.51	295.58	303.39	304.01	300.1	304.99	304.49	301.2	301.44	301.17	304.16	302.69	302.7	301.45	309.15	304.92	302.68	300.09	306.12	301.23	305.97	298.55	302.01	306.87	303.96	304.05	302.45	304.16	300.64	304.23	300.73	300.41	301.2	302.79	302.9	308.07	304.46	304.12	297.04	299.94	303.29
299.13	299.56	299.03	301.17	300.69	299.55	301.52	299.42	302.12	307.72	301.61	299.63	299.05	299.78	305.32	305.28	302.91	300.64	300.79	300.5	306.15	303.92	304.62	301.79	298.97	298.23	299.96	300.85	298.83	301.59	304.43	296.25	301.55	299.02	301.85	299.99	304.54	301.61	302.66	300.53	302.49	296.47	302.04	303.29	303.84	301.04	300.71	300.08	298.3	298.88
300.95	304.45	300.34	302.3	300.29	303.89	298.66	303.99	304.25	303.59	296.49	299.45	300.39	297.09	297.99	305.01	297.91	303.3	305.53	300.95	298.99	307.16	300.94	300.91	302.41	303.27	301.06	299.16	301.05	303.92	303.81	304.93	301.55	302.53	301.74	302.95	297.91	299.85	303.54	301.46	302.73	305.44	302.47	308.93	306.94	302.8	303.15	304.24	306.05	301.02
303.98	308.18	304.44	303.51	304.47	301.6	298.18	300.77	305.2	304.27	296.56	302.7	303.96	300.73	300.5	303.04	304.88	302.19	303.05	301.03	302.68	304.75	303.39	306.08	305.42	301	306.04	302.38	300.89	305.87	301.51	304.58	303.34	300.09	305.32	305.79	303.68	298.92	301.86	300.73	301.52	306.49	302.46	304.24	302.62	307.57	298.98	301.06	310.02	308.22
313.3	312.97	315.6	313.74	311.79	311.14	314.45	311.71	315.16	317.44	319.44	316.04	313.6	317.01	314.98	318.87	312.82	316.36	313.95	321.23	311.47	315.36	312.88	313.52	316.88	310.89	314.34	312.53	316.16	313.09	314.84	311.63	314.04	314.42	310.46	316.46	313.55	311	311.73	312.71	317.6	317.03	310.6	315.09	315.5	310.42	319.78	313.21	310.14	315.54
318.74	321.48	322.19	317.23	320.03	323.07	318.26	325.2	321.53	321.71	318.57	317	320.23	326.44	323.87	319.57	318.33	322.42	320.31	318.59	318.17	315.88	313.84	316.9	321.15	324.58	316.57	317.33	321.71	322.92	324.05	321.49	321.59	321.45	320.07	316.22	316.95	319.19	320.52	320.32	322.82	318.93	315.64	321.49	313.61	323.15	321.46	317.29	319.36	317.88
306.48	298.87	302.92	295.9	297.92	299.42	295.87	300.17	298.6	301.36	301.17	292.29	303.15	298.76	302.07	303.11	300.26	301.51	298.51	301.33	300.61	300.58	305.57	297.85	302.58	300.91	302.62	306.81	300	306.76	298.56	299.86	304.6	300.63	304.06	299.56	302.66	300.32	301.68	299.66	301.25	302.55	303.33	304.95	297.34	299.14	302.23	300.4	302.93	295.37
291.29	294.26	289.26	294.89	289.92	292.69	296.13	296.64	297.16	293.71	292.56	295.32	298.2	295.27	288.61	294.32	292.95	296.57	290.38	296.47	290.89	296.44	297.43	289.45	293.77	294.66	290.2	291.44	298.37	294.38	295.02	293.92	293.18	292.78	292.54	296.18	289.89	292.1	285.57	290.77	296.36	295.3	296.73	296.66	299.06	293.98	290.85	294.54	293.8	292.2
298.32	303.22	302.65	310.82	304.4	303.54	301.66	304.69	304.25	302.32	305.64	300.25	308.19	301.77	304.42	304.38	307.22	305.59	304.07	303.13	303.08	306.03	301.59	307.73	301.82	308.88	306.28	306.31	306.5	304.51	305.96	308.18	304.99	312.37	302.67	304.11	301.68	305.13	307.61	302.95	304.21	305.83	303.12	301.99	304.92	302.55	304.07	307.13	299.31	306.53
303.07	308.83	300.41	300.53	297.74	302.48	300.19	300.3	304.66	299.4	298.14	303.95	301.7	303.16	296.3	297.38	298.74	300.9	301.57	297.47	301.18	301.49	300.53	302.98	296.63	297.76	302.52	300.66	302.43	301.09	302.62	299.65	304.98	305.93	306.58	302.48	300.65	303.94	305.15	301.38	298.1	299.66	298.12	299.06	299.55	301.59	301.28	303.41	305.8	296.5
299.95	299.52	297.68	302.43	298.87	303.06	299.09	299.5	302.12	303.1	304.36	299.56	300.31	302.41	300.16	300.52	299.04	300.67	297.26	298.43	295.74	300.77	295.62	296.84	304.92	295.87	299.2	296.6	303.27	295.71	292.37	296.42	299.22	304.29	298.69	298.31	301.3	302.3	293.61	300.03	298.77	299.05	303.24	301.56	302.85	308.49	299.19	303.26	303.66	303.19
308.09	308.22	303.28	301.83	301.19	307.14	311.37	305.82	304.22	302.67	299.33	297.5	306.39	304.17	302.6	302.91	300.58	299.72	302.45	305.28	304.12	312.33	305.22	302.77	305.74	300.98	300.35	306.23	300.73	306.66	304.51	299.23	303.51	303.23	300.86	306.88	303.05	300.78	303.6	298.37	302.56	301.07	305.7	300.26	298.37	301.77	310.38	296.82	311.87	302.07
326.73	326.2	329.68	327.23	323.93	324.97	323.84	332.97	325.88	329.98	327.15	322.48	331.52	325.97	331.09	324.73	330.6	327.6	326.3	325.3	330.49	326.36	320.6	323	324.51	324.97	326.35	327.23	330.33	326.89	327.23	324.29	325.79	327.6	332.99	326.55	324.38	328.44	329.17	319.52	324.98	325.57	324.81	326.13	324.85	331.07	326.41	325.82	327.62	329.7
301.63	294.8	302.01	300.34	296.75	305.48	300.89	303.09	299.93	300.86	296.02	301.45	304.41	303.02	300.24	297.71	299.18	298.45	298.31	297.63	302.67	304.22	300.98	298.48	305.76	300.79	302.04	300.08	305.09	299.04	301.82	300.11	303.06	301.34	294.78	301.34	300.22	300.4	301.21	304.27	300.7	298.87	305.2	300.61	300.35	300.11	299.79	303.25	297.99	301.98
311.88	317.36	309.93	313.1	309.95	314.2	309.33	310.94	314.02	312.96	309.55	311.77	309.24	320.35	316.16	310.66	316.25	315.48	313.81	310.23	312.63	312.23	312.69	316.81	319.33	308.45	312.57	313.49	311.05	313.61	313.91	313.68	312.63	314.4	312.61	310.1	313.91	306.85	312.09	315.54	314.41	312.67	309.75	316.42	312.06	316.09	308.38	312.39	314.98	312.7
323.44	327.8	319.8	320.22	322.82	328.08	323.83	329.75	328.65	328.53	330.27	328.75	323.92	327.53	327.51	323.34	323.25	325.71	327.17	320.82	326.63	324.71	327.86	324.03	330.63	328.23	322.37	330.43	325.25	331.13	327.02	327.61	327.11	326.61	322.3	323.42	320.87	320.75	326.51	322.48	323.35	327.46	324.88	326.19	321.93	326.73	326.86	321.78	329.74	322.04
315.65	312.33	316.21	317.17	319.77	317.1	313.67	316.32	315.01	311.66	316.91	314.89	314.61	311.47	314.6	313.19	313.56	312.13	317.48	314.46	320.88	312.49	313.31	312.29	313.95	311.08	314.56	319.71	312.19	315.82	313.18	319.13	318.83	310.45	314.74	317.79	315	316.43	319.4	313.9	312.33	317.17	317.22	317.39	312.71	313.18	317.31	313.92	314.97	314.04
298.32	297.19	300.8	294.91	294.31	297.99	292.43	295	290.69	294.67	294.58	296.39	296.15	293.75	296.47	293.36	296.59	294.86	295.78	297.03	293.23	296.14	299.43	289.93	294.79	298.2	292.73	286.7	292.98	296.01	297.03	295.35	293.88	293.29	297.72	295.73	298.86	294.59	291.01	295.66	294.22	295.81	297.56	297.79	298.44	294.42	293	297.73	295.96	294.69
293.18	297.05	294.73	297.79	297.09	293.39	290.41	289.66	295.5	293.18	294.82	292.39	298.26	292.25	291.45	298.42	293.97	295.75	299.91	298.49	295.18	293.95	296.22	295.76	291.47	299.21	293.27	295.08	295.72	299.12	298.93	294.77	293.72	297.7	291.45	295.64	293.27	294.6	294.33	295.65	296.73	295.58	299.71	299.79	298.35	296.95	297.81	294.59	296.9	298.77
302.47	302.33	302.43	307.02	298.81	301.25	307.66	297.89	305.61	303.79	300.39	300.7	298.71	302.32	301.15	306.92	301.97	301.05	302.81	303.15	300.84	302.23	304.8	305.72	303.62	304.23	297.05	300.33	303.74	303.42	304.12	299.44	304.18	302.83	300.64	304.89	306.09	304.56	304.02	301.14	304.11	303.18	304.9	300.62	296.99	300.39	298.32	308.73	301.51	307.49
313.36	308.81	308.81	307.32	310.82	312.73	312.84	307.9	307.1	307.94	312.51	310.75	312.02	307.46	312.71	308.78	303.07	307.38	304.19	309	308.33	307.84	312.36	307.82	313.07	306.5	308.68	310.32	316.09	312.06	314.05	309.23	312.82	309.18	319.12	312.97	311.98	311.89	311.52	309.4	311.37	314.02	310.82	312.15	315.42	307.44	312.86	313.13	313.91	313.96
303.15	298.43	301.04	297.6	302.8	299.7	302.45	303.33	301.1	297.95	302.33	297.23	301	302.83	298.22	302.19	302.33	304.92	301.15	304.26	299.96	298.79	305.3	300.88	301.65	298.23	301.43	301.31	301.45	300.06	300.3	298.14	304.54	302.1	299.41	300.19	306.91	301.47	301.21	300.13	301.13	302.74	299.63	296.28	302.96	300.55	308.79	301.03	302.7	297.61
318.43	320.76	313.96	314.89	314.4	316.25	316.45	319.52	321.16	317.7	312.89	326.07	319.76	317.19	325.02	318.85	318.1	315.55	319.56	312.68	321.4	318.04	320.85	319.1	312.17	315.47	313.4	319.63	318.33	319.49	321.1	317.3	321.01	314.81	318.83	319.29	322.31	316.66	323.09	319.67	322.75	316.48	322.03	318.54	316.01	324.6	317.74	315.9	313.76	311.34
296.95	302.87	300.34	304.22	299.76	299.27	299.4	305.52	299.33	300.24	306.73	298.61	303.15	299.48	298.55	299.48	297.47	298.2	301.59	301.96	302.47	301.1	303.67	302.92	300.89	300.68	299.84	301.84	299.74	302.36	298	301.36	305.55	304.55	296.79	299.29	304.97	299.59	300.66	303.73	301.13	302.37	300.1	303.08	302.2	299.2	299.55	301.17	295.59	302.22
303.71	305.26	301.81	306.82	305.88	308.04	304.42	299.45	303.92	300.21	301.46	309.93	306.65	306.23	303.78	303.16	303.25	305.38	306.79	307.89	306.03	305.63	301.33	306.88	302.83	304.65	310.07	307.58	300.62	307.29	299.02	306.09	301.76	300.2	301.97	306.3	302.55	303.96	300.27	301.22	309.49	301.39	315.86	300.9	306.84	304.5	303.25	303.17	308.11	303.08
319.75	314.52	314.62	309.79	313.81	312.2	313.21	316.04	319.25	315.11	316.11	321.94	312.42	315.78	314.04	310.52	316.38	313.32	320.08	312.7	318.31	315.27	316.67	310.65	316.98	315.69	314.62	311.55	309.78	313.37	310.86	317.2	317.03	315.41	322.64	314.7	320.13	317.56	318.83	313.12	315.64	320.67	314.71	317.89	318.98	314.2	311.16	316.68	315.72	312.76
296.54	295.23	293.93	296.81	294.85	299.95	297.62	299.38	298.54	295.04	299.29	295.09	297.21	290.98	296.99	295.63	299.79	294.57	298.85	296.52	299.63	297.51	295.68	300.17	298.91	293.53	300.13	297.42	297.09	299.66	302.36	298.85	296.06	292.56	301.5	295.5	297.44	297.73	298.73	295.95	295.51	297.95	300.65	301.51	297.77	299.15	291.85	298.17	289.13	292.46
321.65	325.76	327.09	325.02	325.23	326.37	322.22	325.29	325.32	322.67	320.44	323.3	320.62	322.88	325.36	328.05	330.08	326.18	325.85	324.55	325.34	323.93	325.74	325.69	325.17	321.3	324.75	320.45	323.81	326.5	320.16	325.42	322.5	325.58	328.15	328.82	325.62	319.37	326.55	325.03	320.92	319.5	320.35	325.62	322.19	321.43	321.09	324.91	325.07	325.65
305.62	306.44	304.97	304.81	302.33	302.83	305.27	307.53	302.22	306.53	302.9	304.97	305.43	309.72	302.92	304.72	306.75	302.12	306.37	310.86	303.27	302.81	305.45	304.08	303.13	304.68	305.15	303.98	305.34	300.92	303.04	305.47	303.7	306.08	307.65	301.89	302.57	304.06	302.72	308.24	304.84	302.81	308.68	307.84	301.18	305.36	306.36	305.25	308.09	307.35
300.64	297.3	292.13	294.73	293.57	296.27	300.15	302.36	296.16	295.79	297.91	299.73	297.37	297.29	296.35	298.74	295.78	295.31	293.04	297.83	293.13	299.37	297.35	298.46	296.21	299.19	300.4	299.06	297.35	298.15	292.91	299.78	299.56	294.51	301.32	295.38	297.35	298.74	296.74	295.46	298.07	299.12	295.77	297.19	299.02	299.8	293.6	297.43	298.41	290.73
309.5	311.91	315.11	314.04	316.78	313.65	313.7	313.18	316.46	312.56	315.98	315.53	315.12	316.23	312.56	313.88	316.4	314.12	308.67	311.22	312.68	309.81	315.28	311.08	318.05	313.24	309.9	312.23	316.72	312.84	316.53	317.13	315.19	319.2	314.31	310.1	315.13	311.38	317.3	316.54	318.31	312.87	313.79	313.9	319.05	315.61	311.98	312.94	315.42	312.6
298.7	295.08	299.53	294.14	296.91	300.17	291.73	293.36	298.15	291.09	297	297.46	297.18	297.77	302.84	300.84	294.36	300.79	299.73	295.92	298.69	295.91	298.28	295.54	297.47	295.85	294	297.43	293.26	298.5	296.76	298.04	300.25	297.97	294.12	294.02	301.65	297.05	293.37	298.55	297.38	299.01	298.97	299.11	298.14	295.82	295.52	301.08	302.23	296.89
316.01	315.18	319.72	321.16	315.03	321.19	320.56	319.19	320.46	320.03	314.88	316.5	321.95	324.83	313.67	318.35	319.92	322.69	317.35	318.63	319.49	320.39	316.52	314.29	320.29	321.44	316.22	314.25	320.31	321.13	325	319.76	322.2	320.7	317.73	320.33	319.78	309.94	317.88	317.44	317.05	317.57	311.13	312.56	315.18	322.14	313.54	316.81	318.09	317.51
311.18	307.02	308.09	304.25	305.85	307.09	311.84	307.04	307.93	305.45	308.1	310.27	307.99	306.73	308.81	309.67	309.52	305.38	308.42	308.62	309.65	302.24	309.77	305.65	309.87	307.38	305.57	306.16	303.97	313.61	305.64	308.09	310.39	304.88	311.75	304.94	304.74	308.05	310.31	307.69	307.44	313.89	307.2	309.25	305.83	309.95	312.99	311.97	308.02	309.71
305.37	304.19	308.22	307.06	301.2	304.47	305.34	302.95	303.89	303.18	306.93	307.35	307.97	303.75	299.33	300.69	307.34	299.07	304.97	303.71	301.52	302.8	299.53	304.3	307.01	301.19	304.86	302.14	305.39	308.72	311.35	307.33	303.7	306.04	307.8	307.26	305.58	307.19	306.57	304.84	304.58	307.67	306.15	307.89	312.31	300.5	299.23	303.46	305.07	306.34
309.19	306.5	307.44	312.45	310.08	312.58	313.05	310.47	309.85	309.7	304.67	308.28	308.9	303.52	307.05	313.21	308	309.81	310.64	313.4	316.17	309.12	313.45	308.65	309.5	307.19	311.15	304.13	310.14	311.4	303.12	309.43	310.45	309.03	312.46	310.17	314.63	312.58	303.73	307.71	308.01	309.66	302.22	309.55	309.24	309.27	309.68	307.42	306.83	314.15
290.56	290.5	294.74	293.13	299.89	294.66	293.96	292.36	293.68	296.91	298.93	295.18	294.85	294.41	297.31	292.08	292.02	288.69	293.67	288.98	292.86	291.56	295.51	289.86	292.18	296.2	296.65	296.05	293.87	297.23	288.09	294.03	292.06	292.19	293.63	297.52	292.63	291.52	295.57	291.18	290.2	295.7	289.76	294.83	288.27	289.48	292.35	294.33	291.25	295.87
311.98	315.77	313.64	306.83	312.71	314.09	316.61	312.93	315.28	310.29	313.88	314.93	309.95	317.64	313.75	314.37	312.03	309.81	314.62	312.49	313.55	312.18	311.21	310.95	314.32	311.71	309.72	311.53	316.93	312.87	309.42	312.74	313.3	309.17	316.89	315.91	311.27	314.35	314.68	311.48	312.86	312.86	313.35	310.16	312.82	311.9	312.49	310.75	313.25	314.69
310.92	307.27	313.06	317.23	317.7	314.22	318	313.84	313.36	312.17	314.54	319.44	309.98	314.46	310.37	311.31	318.81	317.72	312.65	315.72	314.09	317.23	311.93	313.83	315.55	314.89	313.04	312.11	309.16	315.36	314.83	311.75	312.14	311.93	312.72	316.02	316.14	315.96	315.49	318.25	317.52	310.88	313.07	316.71	317.2	317.16	314.66	313.66	316.02	313.35
316.25	320.37	320.07	322.61	320.06	318.54	320.6	315.88	319.59	318.7	312.62	315.35	313.57	319.9	318.19	313.4	320.96	318.11	312.94	314.02	314.3	312.33	316.82	314.77	315	314.22	319.81	320.08	318.48	316.5	315.91	318.87	315.15	314.97	315.67	312.58	317.85	319.05	313.29	315.84	319.3	315.36	317.65	319.64	315.05	317.1	315.09	318.37	316.23	307.54
305.28	303.72	305.09	305.37	298.51	302.95	300.7	301.97	304.07	306.66	304.92	303.3	304.49	302.47	303.96	304.96	304.51	303.63	305.81	301.95	306.07	309.36	302.08	301.82	305.73	301.25	301.94	304.48	302.11	302.43	301.99	305.16	305.53	301.13	304.95	303.89	295.88	304.91	298.69	301.31	304.23	300.91	302.29	303.93	302.19	305.69	301.78	302.05	301.99	299.59
318.15	320.11	319.33	320.24	319.13	319.83	313.6	318.82	316.58	316.03	317.15	319.22	315.7	319.1	316.17	320.33	320.29	318.97	321.04	318.74	321.56	318.22	318.64	317.48	318.74	315.83	322.41	314.74	317.54	317.47	320.51	321.5	325.02	313.58	313.34	321.05	322	318.45	316.21	321.44	316.91	321.61	323.83	319.6	317.45	317.41	317.96	320.51	319.65	321.92
311.45	317.22	316.37	309.35	313.57	318.7	315.47	319.36	311.33	319.33	315.71	314.64	311.51	310.1	315.46	313.18	314.34	313.58	314.46	313.6	314.96	310.85	316.85	314.57	312.65	318.67	316.5	315.53	317.89	316.43	318.17	312.76	313.04	316.51	311.21	312.41	314	310.6	315.05	316.06	313.88	314.22	318.33	312.29	314.99	313.48	306.08	316.26	316.04	312.62
303.1	302.26	302.42	301	305.92	307.9	306.78	297.5	307.93	305.64	301.51	303.35	303.42	301.72	300.12	303.09	307.98	298.12	308.53	306.4	303.24	306.58	300.64	301.04	307.22	302.13	301.8	307.41	307.25	298.76	301.57	308.87	310.19	301.63	303.56	300.98	304	301.75	306.06	299.92	299.94	301.98	304	302.56	303.34	305.14	305.03	302.21	306.48	308.33
305.86	314.74	310.73	310.89	308.3	306.28	306.82	313.88	311.58	317.95	313.03	311.32	308.79	312.04	308.86	310.12	312.77	308.89	309.09	311.95	314.51	308.56	311.79	315.2	313.34	312.74	307.89	313.16	312.19	314.27	307.16	306.23	309.22	314.98	307.97	315.16	309.86	313.55	311.32	311.24	316.23	308.48	314.17	312.53	312.09	310.15	312.59	303.78	313.05	316.47
302.25	305.15	302.76	298.68	300.26	305.34	306.44	306.01	305.6	303.74	304.45	304.42	304.92	301.85	304.02	303.29	299.7	302.49	302.46	300.91	298.25	298.34	301.79	299.76	300.63	303.34	302.03	302.24	305.52	305.72	300.21	304.17	304.25	304.42	304.82	302.21	303.43	298.96	306.93	301.01	299.76	298.48	296.71	302.06	304.37	303.12	303.64	300.25	299.48	305.43
311.19	314.22	310.68	309.21	318.16	314.31	315.66	307.62	313.07	318.01	315.24	313.29	312.78	316.77	319.02	318.26	312.99	317.36	314.18	312.43	309.37	311.92	310.92	313.24	314.13	308.84	313.74	312.08	307.06	310.88	313.97	316.67	310.07	308.67	312.72	314.95	313.89	314.5	311.36	318.47	314.63	311.5	310.12	313.42	313.26	315.27	315.12	313.88	309.65	316.27
309	309.7	303.56	308.59	309.84	306.67	310.16	313.6	311.06	310.98	314.71	310.25	307.92	308.17	310.16	309.41	308.47	309.45	301.13	306.87	313.53	305.6	308.3	309.68	308.11	307.35	313.78	309.29	307.29	312.53	313.77	309.54	313.43	311.95	308.45	310.56	308.84	308.47	312.74	312.78	314.17	306.71	311.95	307.7	312.91	314.91	305.53	312.6	308.96	311.05
308.91	311.8	316.02	315.12	311.11	313.45	319.23	320.2	313.25	313.05	315.17	314.79	316.15	315.23	317.32	315.22	310.32	313.71	316.11	311.83	316.41	315.37	314.02	312.32	313.59	312.3	316.83	316.83	316.53	315.82	311.36	314.96	321.34	316.75	313.91	309.59	312.91	314.23	313.35	317.96	312.67	315.15	316.01	318.76	312.98	311.4	315.85	313.09	315.47	309.27
325.79	325.19	325.3	327.75	329.44	324.21	324.63	329.34	329.49	323.26	320.47	325.1	325.14	327.41	323.04	326.39	321.06	320.87	323.05	323.62	323.17	328.63	322.65	324.79	322.78	324.78	327.29	328.54	329.18	326.57	330.56	330.74	325.68	322.91	329.78	322.5	327.69	331.18	330.39	329.24	326.91	321.67	324.28	319.78	326.23	320.27	326.98	324.75	329.01	328.06
302.28	298.4	302.59	304.91	301.67	298.11	302.64	302.39	301.39	301.5	303.47	304.23	298.64	298.61	304.03	299.02	300.64	298.99	299.61	302.77	305.65	297.58	304.15	303.96	303.38	306.28	305.45	302.54	303.38	297.74	298.38	293.57	303.32	304.01	304.44	301.76	303.69	305.61	299.24	306.38	302.65	303.27	302.86	306.54	300.41	298.72	303.17	298.85	305.42	302.78
311.74	313.9	311.36	307.19	310.05	312.2	308.84	308.17	308.63	312.77	307.5	310.48	306.88	317.62	306.49	309.46	309.24	316.04	309.3	311.06	312.56	312.65	313.08	316.27	311.89	310.49	313.76	315.02	311.52	314.35	312.99	307.61	313.34	306.3	310.62	310.31	309.29	310	309.5	307.29	309.75	311.74	313.43	309.04	310.61	311.09	308.15	312.28	307.7	308.69
324.42	319.49	317.09	316.58	314.97	318.52	319.86	318.16	315.73	314.85	315.89	316.44	313.89	317.27	319.18	317.3	319.91	314.4	318.51	317.03	318.58	321.18	315.51	315.54	316.41	315.7	316.98	318.89	318.18	318.22	323.72	319.13	315.6	315.71	314.95	316.16	316.1	315.33	319.74	317.81	316.86	320.68	316.73	316.66	315.48	320.91	318.75	317.29	314.5	316.08
308.25	313.19	315.15	312.89	313.58	315.51	312.02	311.51	309.7	311.9	311.7	313.59	315.91	315.95	312.98	309.81	311.17	308.38	309.52	314.88	315.41	315.44	315.41	313.48	312.7	311.32	311.59	310.83	315.81	313.15	312.7	311.58	317.37	308.24	315.52	309.09	311.6	311.56	308.78	316.44	311.86	308.9	317.24	311.05	308.48	312.03	315.05	315.05	309.82	309.95
301.33	302.94	307.84	300.81	303.26	300.73	304.24	305.85	305.8	303.28	307.02	302.8	303.51	304.55	306.44	304.67	301.89	305.24	305.33	307.22	307.96	304.02	301.13	308.5	310.58	303.26	304.04	307.21	310.6	307.79	302.52	302.8	308.39	304.87	301.55	309.17	305.19	305.28	304.97	309.33	305.89	308.37	303.03	304.73	299.51	308.04	299.87	308.71	306.6	307.58
303.05	302.96	301.49	305.35	303.9	301.63	300.63	300.07	305.75	310.23	307.56	301.04	300.74	298.87	301.34	302.06	293.45	301.3	298.24	300.61	302.54	305.3	298.62	306.42	303.27	306.33	304.79	305.55	303.08	305.4	299.02	305.21	308.88	301.38	307.72	305.98	304.89	303.17	306.87	301.73	301.89	307.31	304.81	304.43	296.13	304.24	299.98	300.95	300.39	296.64
328.83	326.87	328.59	330.01	327.23	324.53	330.23	328.59	325.28	324.38	330.79	330.57	327.27	329.02	339.11	327.18	324.17	326.71	328.39	328.15	326.52	331.13	325.26	329.02	322.39	327.45	325.95	323.92	328.48	327.33	323.03	325.56	327.3	330.04	327.58	331.94	328.32	326.75	332.02	327.8	325.9	326.93	328.44	327.76	328.62	329.74	331.58	324.85	329	321.74
297.29	305.5	305.51	308.34	304.36	307.94	304.58	302.55	302.15	311.52	299.76	304.53	304.93	303.67	307.32	309.11	303.96	305.25	300.43	303.87	304.66	305.35	305.2	305.49	307.28	303.65	300.06	304.77	307.25	307.31	304.06	305.61	306.65	300.32	302.73	305.85	306.91	301.56	304.54	309.05	307.44	301.63	307.75	304.12	304.66	307.71	304	308.21	305.37	298.66
303.31	308.16	308.99	308.07	308.05	307.25	305.71	309.29	306.14	307.19	306.2	309.56	305.77	310.1	310.23	305.57	311.62	307.72	303.49	302.8	305.18	306.33	307.71	306.76	311.1	305.93	303.43	307.29	305.71	307.26	307.87	306.77	308.6	310.41	307.95	300.07	310.66	303.94	310.65	305.65	303.88	308.95	308.29	311.59	307.99	314.52	308.83	308.33	300.61	306.55
294.95	301.87	304.87	308.07	306.84	304.25	297.92	301.71	299.74	300.42	310.53	301.92	298.58	304.07	303.29	303.26	305	300.42	304.1	307.33	302.77	301.74	305.03	302.5	302.01	302.03	307.7	304.72	302.92	302.03	304.49	301	307.17	302.36	303.68	301.95	301.37	303.59	302.61	300	302.52	301.94	306.34	300.4	302.5	306	298.11	299.36	298.93	308.41
296.49	302.5	297.42	299.39	302.01	299.49	297.43	297.26	308.23	301.14	301.14	297.88	298.57	303.89	299.27	299.79	307.39	303.1	296.28	298.28	299.37	302.93	299.09	301.34	302.02	296.47	300.17	297.15	303.46	301.33	300.66	302.82	300.95	299.82	299.21	300.54	305.21	302.39	300.5	299.66	298.16	302.08	302.14	303.87	301.19	299.85	299.51	301.37	307.88	302.64
315.8	311.08	317.52	314.78	314.71	311.58	316.26	314.89	313.52	317.75	320.02	315.19	319.65	315.38	316.13	316.75	319.51	315.06	316.73	316.24	314.58	312.78	309.68	317.34	311.75	313.96	318.97	314.61	317.15	313.9	315.72	313.68	314.32	318.01	318.33	316.83	311.8	314.21	317.81	318.49	311.64	313.62	314.36	314.2	314.24	318.14	315.13	314.39	316.98	316.25
315.07	308.32	307.54	311.12	306.47	318.95	311.98	312.29	310.55	307.72	312.72	309.52	316.13	314.71	318.83	304.56	312.21	313.75	318.49	312.61	313.58	315.14	312.19	319.55	310.01	310.19	304.25	313.22	313.4	315.61	310.94	315.6	315.05	310.7	315.11	309.13	307.39	306.55	308.8	307.58	308.82	311.95	312.27	309.98	313.73	303.41	312.46	313.15	314.36	308.3
308.54	311.27	316.61	304.85	307.88	311.58	310.97	306.21	309.66	307.2	311.43	308.04	307.93	307.62	309.81	309.35	316.29	309.93	307.73	313.35	308.67	310.36	306.39	304.13	303.05	309.75	307.96	308.3	310	312.43	305.44	309.15	311.17	314.36	308.07	307.56	310.03	312.81	314.17	306.61	308.02	308.55	308.97	308.61	307.59	311.48	309.61	313.59	310.91	312.29
303.83	304.8	307.47	303.98	304.56	299.88	303.77	309.33	303.23	304.47	308.51	303.85	305.11	301.15	300.6	305.99	306.83	306.6	311.92	304.25	300.88	305.31	302.33	304.64	302	305.89	303.12	304.12	307.04	301.47	303.65	305.46	304.91	306.29	307.21	300.79	301.98	304.19	303.06	302	304.44	302.72	304.34	305.76	300.61	307.45	302.2	305.86	304.51	305.74
305.47	304.41	306.94	305.48	301.38	303.44	308.27	305.2	301.67	304.59	305.76	306.66	309.7	301.63	310.41	309.7	303.99	309.58	305.98	305.62	309.88	306.88	311.14	303.85	306.19	303.49	306.93	309.51	310.9	301.57	304.62	306.57	307.98	305.2	305.98	305.84	311.76	301.57	308.18	303.47	303.47	308.97	312.96	298.81	305.9	314.26	307.7	305.01	303.98	303.85
306.13	303.37	301.8	305.18	307.63	303.81	300.65	304.25	301.53	304.8	304.73	309.06	306.06	303.49	301.87	300.56	304.13	307.95	301.51	303.89	301.63	301.66	302.83	306.39	302.31	306.37	304.95	300.15	297.92	307.08	304.77	311.33	302.49	308.67	306.14	300.73	300.08	308.26	302.45	304.29	303.4	306.49	304.4	301.77	305.14	302.06	298.36	299.26	304.73	307.71
320.92	312.38	316.79	314.8	316.86	314.68	320.05	314.08	318.04	320.59	321.56	316.55	320.7	317.18	314.66	316.57	320.38	320.76	320.61	319.67	319.28	316.52	320.29	319.07	317.46	321.46	318.39	313.99	321.2	317.09	318.46	318.7	319.33	319.73	319.54	321.67	319.71	316.08	321.46	318.78	319	318.37	320.31	321.68	314.27	314.75	318.45	314.25	319.23	318.48
300.12	298.7	297.49	299.3	300.41	298.23	292.11	301.47	298.79	302.03	302.79	303.37	297.54	302.63	298.64	302.2	296.33	296.66	302.27	298.28	301.52	298.82	293.83	297.22	301.9	298.47	296.08	301.64	300.57	300.56	301.01	300.55	302.78	303.03	299.84	299.77	302.22	303.08	302.22	298.71	301.71	297.21	305.54	301.74	302.77	299.75	306.26	295.39	299.11	295.5
314.55	318.63	315.07	314.07	317.88	314.75	317.54	321.04	314.01	320.28	317.27	318.73	325.73	314.31	322.18	317.6	315.61	319.73	319.67	321.14	320.49	322.13	315.88	319.54	315.15	312.45	315.54	314.81	317.12	318.71	318.22	313.54	316.83	317.01	316.5	316.34	312.89	315.8	318.95	316.55	319.9	319.36	324.47	323.13	309.74	321	317.02	318.88	319.76	317.39
305.81	302.67	302.02	301.6	303.27	305.81	303.32	302.5	305.12	306.73	302.87	307.09	306.7	304.61	304.65	301.96	302.88	304.65	310.01	302.44	307.15	306.54	299.51	305.68	303.72	307.34	308.17	313.99	303.16	302.38	300.64	306.32	303.92	303.79	305.1	304.32	303.75	303.6	307.01	310.53	305.12	306.17	307.31	304.18	304.36	307.29	304.26	305.44	304.98	308.32
300.93	298.93	300.56	297.65	299.16	307.08	299.8	301.79	299.73	300.55	298.74	303.01	304.66	298.58	300.79	303.58	299.56	299.13	297.06	301.77	304.67	301.53	301.86	305.2	300.29	302.95	294.25	302.59	297.5	297.31	301.3	302.14	300.64	299.47	298.24	303.25	298.4	304.02	300.93	296.85	300.67	296.72	299.15	295.22	299.9	306.36	299.91	300.11	297.66	300.33
303.54	298.82	306.53	304.12	303.42	301.21	302.38	301.38	299.59	300	304.09	308.47	303.99	303.71	304.26	298.65	300.16	304.68	301.52	303.79	303.15	307.47	303.95	302.46	301.95	309.54	303.78	300.12	304.97	302.73	302.42	298.05	306.1	303.61	303.42	305.58	303.67	302.19	305.56	301.24	303.69	303.12	303.79	305.18	305.62	305.88	301.65	299.35	305.66	300.99
310.95	307.86	308.72	306.94	309.26	307.9	306.03	308.58	308.83	311.6	304.13	312.7	305.8	305.73	308.42	307.06	306.74	307.53	305.73	307.49	306.76	305.77	314.89	306.22	313.62	306.03	306.26	311.96	305.01	309.08	307.67	309.87	307.81	303.55	304.39	308.94	308.15	304.85	308.43	306.04	307.57	307.33	308.5	306.26	307.72	310.19	309.48	305.15	309.47	309.93
296	296.36	295.59	299.45	296.81	293.37	289.14	300.77	299.08	294.74	298.39	288.83	295.89	292.25	296.42	291.43	291.33	301.72	290.02	294.26	293.62	293.44	289.24	289.94	293.86	295.43	292.98	293.32	292.17	296.72	293.01	304.13	294.01	297.98	294.98	295.43	297.66	296.81	294.79	295.41	294.85	298.15	293.53	291.65	297.25	297.05	291.99	296.1	288.79	296.31
317.52	318.82	315.91	318.23	316.69	320.92	314.59	318.13	312.25	319.31	318.28	317.36	318.23	315.2	316.14	317.77	319.58	312.59	315.34	317.59	317.77	314.82	312.62	317.36	317.62	317.86	319.13	316.01	313.24	316.42	320.92	313.46	316.72	315.29	313.74	316.38	315.72	313.9	317.84	318.1	317.77	315.02	317.59	319.71	317.38	317.98	314.2	318.74	313.19	319.94
311.39	306.19	310	305.69	310.7	308.67	311.96	314.48	315.06	314.71	314.53	315.7	313.66	313.79	313.6	309.46	308.68	319.39	313.51	311.54	312.95	316.57	312.89	309.3	313.31	310.98	316.36	308.67	314.52	308.57	313.84	309.93	311.84	309.09	313.55	316	317.16	315.28	314.92	312.06	311.82	315.27	306.61	314.05	315.23	313.51	310.91	310.89	311.38	315.68
305.31	300.94	300.51	308.21	301.27	304.64	304.36	304.42	305.89	303.76	308.17	305.88	302.97	302.4	306.83	302.25	309.91	302.91	299.24	306.34	300.4	300.93	305.36	305.11	301.1	308.45	302.19	302.91	308.37	305.5	306.99	306.19	303.06	298.87	310.29	304.1	303.5	305.15	303.51	300.04	299.49	307.32	305.08	302.32	301.78	308.55	298.65	305.79	299.63	304.38
325.66	325.89	330.98	327.52	321.59	321.67	327.89	324.54	320.36	330.08	329.85	326.57	324.87	325.6	325.54	322.29	325.25	329.22	325.46	325.91	326.59	325.95	322.88	329.04	326.56	323.94	328.54	319.82	324.51	330.41	327.2	325.62	325.67	322.55	326.83	323.68	328.24	329.85	328.15	324.51	323.27	328.69	324.27	326.19	324.8	330.16	324.64	321.93	321.72	325.08
293.49	295.58	295.16	293.79	287.98	294.61	294.86	294.24	293.77	294.85	288.61	291.15	293.15	292.71	297.15	290.77	299.83	291.75	296.61	295.66	291.13	297.56	299.97	293.57	291.68	295.03	297.48	293.88	289.37	295.89	292.27	289.58	291.22	294.47	293.44	291.61	293.35	290.25	297.61	291.1	297.17	299.17	297.8	296.5	290.1	293.06	295.72	297.63	293.2	288.58
303.22	299.19	308.33	304.99	309.11	303.09	303.62	303.17	307.6	309.28	307.87	307.43	307.05	305.77	305.08	305.84	307.96	307.17	304.73	304.86	305.1	303.44	301.01	303.17	303.31	299.96	303.1	303.83	308.93	302.25	303.12	300.96	306.85	303.86	304.71	299.28	297.86	305.77	307.22	307.46	300.11	305.62	300.46	298.85	305.04	306.11	297.93	301.93	304.12	303.29
311.39	304.1	307.96	304.92	313.06	302.78	301.45	308.73	303.57	303.99	307.71	299.89	305.24	308.17	306.07	304.06	314.67	302.42	304.88	307.78	304.8	306.42	303.42	309.06	302.42	303.82	303.62	306.45	308.32	307.62	303.6	309.12	305.76	302.62	308	307.87	303.25	308.24	300.53	311.21	303.39	301.79	306.65	304.42	305.08	307.61	310.95	305.61	303.87	302.28
312.07	311.19	308.26	309.68	314.21	317.1	315.43	314.33	313.43	312.01	312.99	316.95	313.57	312.37	312.88	316.84	317.27	317.76	309.29	313.09	317.1	313.92	315.95	310.81	317.6	310.6	314.83	318.1	311.56	317.14	315.48	316.87	312.78	311.66	317.09	313.99	316.44	310.19	312.92	309.32	312.3	309.69	311.93	310.96	310.25	317.82	316.38	310.5	311.56	313.14
319.11	314.34	320.8	317.54	319.06	318.35	316.68	325.65	318.19	324.39	323.51	323.1	319.76	320.68	320.92	319.33	321.16	322.11	316.26	313.08	319.41	326.2	322.44	317.91	322.71	319.41	322.15	320.55	315.81	322.96	321.65	326.13	324.37	315.43	321.66	316.66	313.94	319.93	318.3	314.02	320.54	320.93	322.24	315.71	317.85	323.32	321.22	320.09	314.73	311.36
319.76	315.14	317.78	321.27	318.01	323.2	319.6	321.22	312.93	317	319.47	313.45	312.85	326.06	321.78	318.76	316.53	322.62	315.99	317.62	320.38	316.15	320.74	316.68	316.28	312.03	324.62	310.92	318.1	317.53	324.52	317.34	318.09	316.78	320.16	320.5	313.14	318.86	319.34	313.82	311.98	318.66	322.36	316.22	316.53	315.57	321.05	317.76	318.75	314.79
310.1	316.03	315.57	318.48	319.48	318.75	317.88	312.63	315.61	314	317.44	314.98	314.53	315.35	318.39	317.29	312.02	315.06	312.3	316.92	316.36	316.79	320.5	319.13	314.43	310.7	309.96	315.48	313.88	311.66	316.75	320.8	316.74	314.34	318.9	313.39	314.35	318.4	316.45	318.19	311.79	315.37	315.63	316.76	316.62	317.68	318.96	315.47	313.53	309.36
315.1	313.9	313.76	314.84	311.61	314.29	310.39	312.53	312.8	310.5	312.91	315.84	318.63	318.05	313.2	315.14	312.93	312.47	312.9	312.54	312.9	311.08	317.99	312.09	317.58	314.6	311.56	319.36	313.05	313.7	313.57	308.71	320.62	315.69	307.74	313.4	312.97	314.18	317.61	311.2	313.48	313.48	313.74	309.7	314.84	313.42	308.19	318.49	316.54	316.49
314.12	318.1	314.62	313.37	319.35	313.82	314.04	314.28	319.48	316.03	322.79	318.12	314.74	314.24	314.39	316.19	313.16	313.98	313.72	307.77	315.87	310.63	312.62	317.8	312.82	316.61	314.45	319.25	316.22	314.01	319.77	319.75	319.03	317.35	315.16	315.6	314.92	319.3	310.55	314.28	314.68	314.7	317.31	319.95	313.18	317.1	317.78	312.54	316.24	312.62
310.7	312.85	307.96	308.83	312.63	310.72	307.29	309.99	309.95	308.08	307.08	305.13	310.09	311.28	305.02	309.12	308.71	309.7	312.47	310.67	304.71	312.72	317.25	311.4	308.49	309.34	309.24	307.69	311.27	306.29	310.93	317.09	307.23	310.07	305.36	306.97	307.28	310.55	311.39	309.61	303.62	309.6	308.96	308.07	308.85	314.67	308.21	307.69	310.04	309.19
305.66	306.59	308.99	310.85	305.77	303.52	307.79	308.33	305.55	308.07	306.55	302.12	300.99	302.79	307.15	309.73	304.95	305.01	303.22	304.14	310.15	304.31	306.67	303.68	307.8	302.68	305.54	308.43	303.55	303.94	306.01	310.1	306.48	310.82	309.91	304.81	306.5	304.15	302.82	303.68	297.82	306.62	307.59	303.72	307.07	304.8	309.52	305.15	309.99	303.48
320.37	314.83	314.87	312.28	315.89	312.76	316.4	317.57	316.12	314.11	314.69	312.05	314.1	314.07	318.25	313.01	313.61	311.52	317.9	313.49	313.68	320.33	313.18	317.15	313.68	316.75	312.58	316.48	314.55	316.36	320.78	317.27	319.94	320.13	316.92	314.13	314.78	320.75	314.73	315.62	311.23	311.45	320.34	314.69	318.45	316.83	312.83	312.3	313.02	318.57
329.79	319.2	321.43	329.46	326.95	325.57	325.2	325.8	328.58	328.43	331.24	324.85	328.04	327.51	328.35	328.81	321.62	325.58	323.78	322.96	323.58	323.41	320.76	325.93	329.84	329.72	329.12	323.59	321.84	326.57	324.27	324.03	322.42	324.85	325.37	318.72	332.69	323.71	326.23	326.52	327.26	328.77	326.3	326.22	319.28	323.36	329.19	323.97	327.56	326.48
315	312.22	314.57	313.53	318.83	314.12	311.81	317.63	315.88	314.38	316.48	314.53	315.22	310.46	316.89	316.59	314.49	317.3	319.39	312.69	315.4	310.19	320.5	312.07	317.72	314.79	312.46	315.41	316.25	315.17	316.72	315.26	309.71	315.67	315.31	312.3	308.13	311.36	316.95	311.62	313.18	313.06	314.98	322.95	315.74	314.21	313.91	314.45	310.9	311.12
310.9	311.16	309.88	311.61	311.7	314.64	307.06	311.77	307.13	314.43	308.57	304.3	313.25	307.24	314.81	311.46	307.58	310.89	312.76	312.22	309.19	314.03	313.54	310.88	306.8	315.58	308.33	311.72	307.44	308.65	315.92	311.42	309.74	311.2	310.02	308.84	308.76	312.84	313.52	314.13	311.74	313.41	307.02	310.88	313.73	317.61	308.67	311.12	312.86	315.63
305.13	306.22	301.74	300.96	305.15	298.94	297.21	306.22	300.62	306.33	300.94	301.33	303.63	301.72	298.56	298.96	301.2	301.76	300.55	308.38	302.87	299.13	306.55	305.66	300.79	303.71	305.71	302.3	299.04	303.81	305.08	299.32	302.09	303.7	299.23	303.63	303.67	304.27	304.38	301.22	303.01	302.93	302.15	308.2	298.37	302.49	304.86	305.41	302.54	300.86
289.68	296.93	294.32	296.6	301.01	295.11	296.47	296.09	291.89	292.1	296.6	292.36	299.14	298.51	292.84	293.05	295.87	291.22	297.75	292.88	293.92	296.08	294.81	293.01	295.6	296.99	294	294.59	300.8	299.71	296.72	295.53	297.01	299.41	299.57	294.84	294.36	299.12	296.02	293.77	296.22	293.68	296.56	295.59	299.2	291.26	298.44	297.52	297.41	295.45
297.58	293.55	294.44	298.52	295.34	296.11	295.2	301.72	296.96	305.31	301.71	293.92	299.19	294.7	296.3	295.98	296.28	296.03	293.98	296.13	295.7	297.16	297.23	299.06	297.94	295.58	291.27	297.73	296.65	298.74	298.36	300.45	297.31	299.76	301.66	297.96	294.32	295.94	297.58	298.79	298.76	296.73	295.26	297.04	292.24	296.2	299.95	297.38	298.81	295.03
306.25	305.41	307.67	306.38	303.43	307.98	310.1	310.04	307.23	312.02	307.93	308.33	306.75	309.87	308.24	307.8	304.51	306.71	308.07	306.96	307.76	302.79	304.77	306.34	308.17	309.09	303.1	305.84	305.68	308.32	303.31	305.9	306.03	306.23	309.41	306.83	313.22	306.39	305.12	311.02	305.6	303.09	306.47	304.13	312.43	306.35	306.5	304.49	310.34	305.99
297.55	294.57	295.7	298.62	299.65	295.25	299.47	298.67	296.91	299.34	297.31	296.54	299.7	299.12	295.92	292.96	298.88	298.04	301.67	294.35	293.83	298.67	293.44	299.39	295.03	299.47	293.74	292.28	294.36	296.08	290.14	298.33	292.88	297.46	292.45	295.75	295.61	298.08	299.09	301.77	298.48	295.11	296.92	293.37	295.26	296.57	295.1	295.36	295.57	290.55
314.2	306.84	305.69	308.04	307.41	305.56	310.94	315.1	312.2	306.28	311.46	308.03	307.97	302.45	308.74	308.68	304.1	311.51	307.66	312.61	307.04	310.79	310.36	308.59	308.2	307.75	309.39	307.57	312.1	309.73	311.08	309.77	313.84	310.15	307.08	307.43	306.65	300.93	308.17	307.36	309.89	310.92	310.75	310.29	308.84	309.7	312.08	310.85	308.08	306.44
296.81	301.52	299.93	297.25	299.6	297.05	292.97	296.65	296.33	298.1	297.5	296.73	297.16	300.83	298.53	297.99	297.19	297.2	301.61	295.06	295.5	298.67	296.18	295.57	294.38	294.08	299.68	297	301.43	299.07	297.29	296.71	299.67	294.91	297.64	296.38	298.76	297.08	297.86	296.56	302.48	298.67	294.67	298.41	295.92	300.72	299.37	294.68	298.97	301.15
321.9	330.92	326.29	330.07	326.7	329.01	329.4	325.65	332.35	329.88	332.78	325.93	324.12	324.44	329.87	330.45	331.68	324.02	325.41	326.21	329.09	327.32	334.06	326.01	327.24	327.72	326.17	329.07	328.34	331.69	325.84	327.6	324.66	324.97	325.62	325.4	329.67	324.32	324.76	325.36	327.08	328.56	327.1	328.7	325.64	324.3	327.08	325.73	323.68	329.17
301.69	301.12	297.85	301.33	302.84	303.02	302.55	299.63	305.55	299.99	298.15	304.68	302.37	298.13	297.67	301.2	296.72	297.73	299.23	303.98	302.61	296.3	305.66	299.79	303.29	296.45	302.15	301.51	301.65	302.76	299.37	301.3	299.78	297.04	300.11	296.73	301.23	301.56	300.95	298.38	300.38	302.4	302.88	303.39	297.24	302.3	302.65	299.25	297.66	302.3
322.75	317.56	310.66	314.83	310.24	314.81	315.37	314.22	316.49	312.91	316.84	310.49	311.22	317.66	318.47	318.02	311.49	314.94	312.9	315.75	314.6	318.02	319.02	316.32	316.74	320.99	314.34	314.23	319.37	317.61	318.63	317.93	316.94	310.81	316.62	318.81	319.32	316.95	316.59	313.51	313.81	317.63	314.88	324.05	317.98	316.82	317.56	315.12	314.64	314.07
316.62	320.23	319.22	311.36	319.55	323.67	318	319.81	318.1	318.17	312.87	319.24	311.22	312.82	318.18	313.4	318.07	326.09	314.31	316.5	316.79	321.05	319.53	319.43	319.17	315.68	315.06	320.7	316.68	315.62	316.9	317.01	319.96	313.59	325.56	317.47	315.97	317.99	314.97	318.66	314.19	314.72	312.86	316.4	314.68	316.6	314.26	320.84	321.69	318.84
312.07	314.13	307.8	310.36	305.59	306.96	308.67	311	308.75	308.02	312.45	312.51	305.43	314.75	312.23	311.74	309.04	311.6	313.64	310.53	305.08	306.95	315.92	307.23	306.45	307.74	308.15	308.02	313.89	311.55	305.39	307.7	307.62	313.88	307.29	305.2	312.58	312.49	305.79	308.81	305.6	311.99	312.3	311.23	309.52	311.49	310.19	311.89	308.38	307.55
302.78	304.43	300.3	302.29	302.85	305.94	304.34	310.12	305.76	305.02	303.34	297.98	305.5	307.3	296.92	306.87	305.72	302.31	303.05	305.81	304.54	303.49	302.3	303.07	304.88	305.12	306.21	306.33	305.36	302.24	303.47	303.59	304.37	306.55	300.62	307.16	305.21	301.39	295.89	305.62	310.46	307.66	307.56	303.66	303.41	304.75	301.98	306.65	307.05	300.28
309.9	313.18	314.56	315.04	317.35	311.98	317.65	319.07	311.55	317.95	310.74	312.42	311.31	313.13	314.07	317.16	313.04	311.99	311.85	313.68	314.51	316.13	320.35	314.28	316.06	312.71	313.94	317.87	316.76	313.64	309.96	316.19	315.71	311.61	310.65	317.13	310.62	314.21	315.32	310.46	311.05	313.29	308.34	317.86	314.02	312.92	315.92	313.11	314.94	311.16
308.24	306.43	298.88	310.22	304.39	298.17	298.19	300.07	299.98	305.23	303.17	304.68	303.75	302.31	305.84	305.3	307.1	306.86	306.42	303.39	305.31	305.89	306.81	303.82	302.89	300.81	306.08	303.11	305.4	303.58	303.51	305.29	306.16	302.42	304.29	305.85	305.92	304.65	302.53	299.61	305.78	301.05	302.88	307.81	307.9	305.37	306.13	304	303.42	305.14
315.33	321.35	316.64	315.31	317.3	317.53	317.24	319.34	314.47	317.65	316.26	314.42	316.33	319.23	309.93	317.27	317.16	315.05	314.65	314.08	317.15	315.57	318.09	315.81	321.75	313.45	316.79	313.17	314.09	315.21	317.71	316.56	316.5	315.81	312.46	312.71	315.01	316.18	318.52	311.58	318.19	318.81	314.39	312.32	311.13	315.64	313.3	311.33	315.43	316.85
298.78	303.91	297.87	299.82	306.48	301.08	301.3	304.7	304.92	303.74	300.17	306.82	296.88	307.64	303.6	303.84	304.78	301.96	300.7	298.84	305.64	305.82	301.63	299.47	304.25	304.78	301.4	298.14	302.61	299.82	299.06	300.35	302.16	304.47	301.79	304.95	299.05	301.64	304.88	299.99	303.48	303.43	304.19	300.18	308.1	300.4	300.09	299.06	305.09	303.54
320.35	313.05	314.93	314.05	312.2	314.3	312.76	314.67	313.99	316.41	321.25	311.19	312.67	316.21	313.08	321.1	318.42	312.59	314.04	317.81	310.92	319.23	309.28	313.97	316.4	316.44	316.04	312.74	314.45	312.54	310.14	318.06	309.05	314.17	317.54	312.69	315.87	319.24	310.85	308.81	310.53	317.57	311.18	316.71	315.33	316.73	319.34	316.28	318.11	315.15
309.39	311.12	313.17	312.86	313.07	316.34	311.48	311.98	311.24	315.14	311.1	316.01	318.77	309.9	313.09	316.73	319.36	312.98	315.14	313.6	312.76	311.69	312.54	316.12	309	314.28	317.44	314.26	307.81	317.77	316.95	314.56	310.17	314.78	311.38	315.62	315.18	310.39	313.05	314.21	314.14	315.19	316.67	312.96	308.16	309.88	312.18	309.96	312.69	309.7
308.41	306.27	309.29	302.12	303.79	308.24	306.19	303.52	303.91	302.4	309.83	307.99	305.95	307.9	307.77	305.78	305.96	312.57	308.33	307.92	306.61	307.65	305.35	309.08	305.45	305.74	308.15	307.42	306.99	303.39	308.91	307.47	307.49	303.58	309.54	303.87	301.22	307.22	303.95	307	304.74	303.54	303.77	310.24	302.38	304.18	313.08	308.32	308.26	311.54
316.71	317.89	317.02	319.7	317.92	315.01	317.4	317.37	314.67	317.84	312.56	318.24	317.05	316.12	318.69	318.56	319.47	310.46	315.85	309.9	313.98	311.52	317.84	311.28	319.09	317.59	316.91	312.12	315.8	315.05	317.39	312.27	311.13	314.88	321.94	315.34	319.09	311.17	315.45	314.92	315.81	315.69	316.11	318.1	317.41	315.62	316.37	317.03	313.16	319.36
301.05	308.16	300.35	303.14	300.73	302.68	301.14	306.43	303.12	303.37	302.1	301.47	302.97	303.28	306.35	308.67	305.12	304.11	308.08	310.78	303.91	300.16	310.6	306.82	302.92	303.15	307.14	308.83	304.08	305.8	306.32	307.3	304.34	306.86	307.02	303.18	306.31	305.65	305.93	306.28	307.8	300.57	305.31	305.17	300.36	304.7	309.7	306.7	307.37	306.17
325.03	319.4	319.99	319.4	318.31	315.17	312.2	315.07	320.07	318.67	314.25	314.93	312.97	315.75	318.19	322.56	313.88	313.38	316.31	315.44	318.04	314.34	318.41	318.25	321.2	317.47	318.4	319.71	318.14	316.77	319.56	321.34	314.89	320.93	316.42	320.47	320.27	312.3	321.14	317.27	317.06	318.89	317.08	318.75	322.59	322.31	321.64	317.62	320.8	315.62
302.64	299.15	302.01	300.96	302.92	303.52	305.06	296.9	305.36	302.17	302.39	301.67	296.69	302.43	301.4	302	300.34	303.56	300.21	303.78	299.68	300.02	297.6	302.73	300.08	300.16	301.12	303.07	302.28	300.11	303.45	304.05	302.43	305.58	299.73	302.22	306.53	303.14	299.83	300.24	298.99	299.83	302.84	302.56	304.52	300.32	302.24	297.36	304.09	301.25
305.74	302.13	299.04	300.06	304.28	299.76	301.43	299.98	304.31	306.39	304.86	302.69	301.48	308.01	304.19	301.53	299.31	303.93	305.8	303.25	301.83	304.81	301.7	298	302.61	310.64	302.35	306.16	303.18	301.13	301.19	300.47	303.1	308.81	301.84	296.86	301.05	303.6	305.92	297.51	303.3	299.24	299.48	305.28	298.06	301.07	307.28	300.08	299.71	303.71
303.53	302.06	302.27	304.13	301.01	301.23	301.94	304.01	303.5	304.34	301.09	297.86	297.3	302.29	297.97	300.38	302.06	303.24	298.55	300.79	301.59	299.28	301.12	304.67	302.21	301.68	302.59	304.29	303.59	296.12	309.93	300.24	300.72	303.7	306.14	307.29	303.21	302.76	296.17	298.28	292.27	301.09	298.19	300.78	304.15	298.72	305.01	302.69	305.6	306.83
300.66	305.09	300.25	301.13	304.65	307.02	302.29	306.66	306.51	310.46	312.45	301.8	306.82	307.94	303.52	304.17	309.49	306.32	306.59	301.45	301.59	303.9	306.82	306.73	304.82	306.98	306.06	307.84	305.98	305.63	308.01	306.12	302.39	303.02	308.82	298.87	311.27	304.57	302.55	300.46	304.95	304.67	301.62	300.61	306.46	300.9	304.05	306.28	304.23	305.47
308.58	314.47	312.5	311.52	313.31	313.92	315.63	312.47	312.6	313.72	314.07	307.95	313.15	311.51	312.93	315.91	315.95	316.55	314.4	313.19	314.2	308.88	317.29	315.36	310.75	312.74	314.3	317.95	311.86	313.67	311.39	313.79	322.44	310.99	313.36	312.85	313.64	313.01	309.43	312.4	310.33	316.21	310.27	310.17	309.32	313.16	313.55	313.44	312.23	315.02
292.58	298.28	296.54	295.82	291.14	296	295.01	290.43	295.66	293.2	295.29	293.94	298.53	295.6	294.54	293.49	294.82	291.46	296.91	292.05	293.57	294.16	294.08	293.44	290.96	291.33	299.63	292.2	298.6	296.76	297.46	292.43	294.91	296.93	293.44	290.58	292.35	297.37	296.03	292.54	290.52	292.93	297.35	294.29	295.85	293.28	298.04	290.1	298.95	292.01
328.81	329.4	330.5	328.43	323.3	326.22	329.29	326.89	327.51	331.14	333.43	324.63	325.57	330.31	328.66	328.76	326.37	324.53	324.33	325.34	330.76	332.36	325.58	330.61	331.04	325.91	329.96	326.9	331.48	323.02	327.53	329.85	331.51	328.33	331.65	329.56	331.51	328.03	325.38	325.33	327.95	325.33	327.84	325.92	331.63	326.37	331.81	329.72	331.74	322.86
304.63	305.24	304.6	304.3	306.9	302.61	304.1	302.91	306.82	297.19	300.74	308.19	307.55	306.82	307.13	304.04	301.52	305.95	308.78	302.35	305.64	303.78	301.66	304.94	304.51	305.52	304.63	308.82	300.48	304.69	310.34	309.56	306.81	308.41	305.03	305.49	306.77	306.12	306.62	301.85	310.03	307.49	304.42	302.29	306.32	305.76	309.61	308.05	304.15	304.88
299.63	301.4	307.85	302.26	305.78	304.1	306.28	304.32	304.01	301.57	306.32	305.58	303.27	307.83	293.38	303.94	301.44	302.92	305.63	304.34	299.23	304.26	306.14	303.05	308.7	303.02	306.1	300.95	300.81	304.55	300.02	304.21	301.49	305.98	303.62	301.89	304.37	304.86	305.07	307	303.58	303.83	301.74	304.97	301.01	306.49	310.14	308.82	302.15	300.32
317.62	315.28	319.29	315.37	323.22	314.88	311.19	312.05	323.13	324.48	314.96	319.19	320.03	315.43	318.98	319.04	323.38	317.74	317.87	318.02	320.35	312.11	313.61	320.99	319.07	313.65	318.63	316.92	311.39	319.43	317.79	313.16	319.48	318	323.72	323	317.88	316.84	320.74	321.93	322.18	315.23	323.56	314.02	313.46	316.63	319.1	317.21	317.88	315.25
314.86	316.56	309.12	315.8	307.87	318.16	314.14	312.84	314.4	314.66	312.55	309.41	309.09	313.83	310.58	315.33	315.11	312.61	311.03	316.91	312.52	317.6	312.87	308.13	319.25	314.32	313.72	314.41	316.92	312.67	316.67	316.68	316.44	312.51	316.96	311.53	316	313.53	309.58	311.63	315.3	312.01	315.75	315.11	308.43	315.17	313.66	313.52	311.53	311.39
291.68	292.12	297.67	291.66	297.64	294.91	297.06	292.79	290.9	298	290.2	300.11	295.52	293.97	297.43	292.01	292.06	296.42	291.53	291.24	294.99	294.45	293.27	294.19	294.98	293.91	294.3	294.49	292.8	291.03	289.88	294.62	296.65	298.29	294.49	294.96	288.57	290	293.31	294.03	295.64	291.48	289.83	288.1	290.27	291.44	297.95	290.19	292.32	293.47
310.7	302.86	299.07	302.49	308.68	299.97	302.77	306.9	303.32	300.2	305.92	302.76	307.61	309.95	305.02	301.11	303.52	301.63	301.73	306.11	308.52	298.78	310.27	306.06	306.67	304.18	304	306.33	307.67	303.2	308.11	307.29	305.97	305.27	304.48	302.47	297.99	306.34	304.32	301.68	300.94	308.1	303.16	304.56	304.96	305.93	307.42	304.64	305.02	303.38
307.01	308.22	314.06	305.54	308.44	301.82	305.57	306.25	307.09	308.05	309.84	306.3	299.89	308.71	306.53	310.11	307.98	308.21	305.66	304.29	306.89	311.09	308.68	306.89	309.24	303.39	305.57	304.73	308.16	302.7	300.21	308.18	310.23	308.53	309.96	305.31	303.22	305.62	308.9	308.64	304.36	308.64	306.47	304.22	305.49	311.24	300.44	311.03	303.92	303.92
317.17	316.9	317.2	322.56	318.87	315.69	321.72	318.68	322.19	314.58	315.96	311.84	319.18	317.16	316.39	316.49	320.85	322.54	313.21	317.5	313.7	316.08	313.15	319.7	315.84	320.11	319.28	309.49	311.49	316.56	317.01	318.81	317.37	318.48	318.05	312.01	316.53	316.71	317.5	315.64	322.39	318.86	319.98	318.8	323.4	322.35	314.68	321.2	319.29	312.2
298.78	302.18	303.41	303.03	304.43	296.51	306.41	302.21	301.66	301.02	304.78	298.16	300.19	302.3	301.6	303.36	299.8	301.59	302.04	303.45	304.38	303.14	304.69	300.29	299.02	296.15	302.26	301.55	305.32	299.95	306.03	298.22	299.64	300.92	305.88	299.95	301.21	302.2	306.19	301.36	304.35	302.09	303.3	300.35	303.03	304.77	299.49	305.32	307.94	301.51
295.4	299.8	294.68	299.06	294.41	295.44	298.49	296.57	293.55	299.21	298.71	297.13	296.52	298.48	296.32	295.25	301.48	299.78	296.35	294.66	300.75	304.49	291.66	294.51	295.91	298.21	300	297.43	291.4	296.88	297.3	292.29	297.48	299.2	296.22	296.83	297.21	296.83	294.22	296.61	302.32	299.45	298.21	297.04	298.23	297.58	297.67	295.45	288.56	301.15
316.94	314.42	316.06	317.81	317.06	314.39	316.44	322.8	315.19	319.1	322.21	315.37	315.47	317.4	316.71	311.1	318.55	318.54	316.91	312.56	318.21	315.79	314.04	324.86	318.44	314.74	315.37	314.58	317.11	315.55	317.77	318.52	313.16	314.16	314.07	320.8	314.85	313.1	310.76	316.53	317.4	322.45	316.23	315.98	314.87	317.27	311.72	317.91	314.74	312.36
319.72	317.61	311.96	311.67	316.36	311.74	314.7	311.37	322.94	317.95	317.88	317.99	316.85	314.82	320.02	314.52	316.71	322.1	316.45	318.41	313.13	316.34	320.35	320.51	316.54	318.51	322.63	314.81	314.03	316.28	319.3	319.64	318.53	319.79	321.08	317.73	319.24	312.59	314.65	317.37	319.74	315.7	314.73	317.4	321.86	317.68	318	317.73	315.15	313.37
309.02	309.4	311.04	312.38	311.28	314.53	313.61	306.46	313.88	310.83	313.2	314.17	310.21	307.81	310.67	314.42	307.38	313.57	314.85	311.03	312.57	310.46	309.55	314.52	311.59	314.42	310.66	311.75	312.65	310.19	310.02	307.87	310	314.44	309.13	309.72	312.51	309.63	310.76	312.22	308.58	309.07	312.21	306.67	316.69	312.95	312.09	308.54	312.47	313.77
319.11	317.8	316	314.96	317.13	314.28	313.65	312.51	312.91	316.44	320.76	317.18	320.7	311.61	314.6	319.47	315.91	312.7	320.62	311.4	322.34	315.53	316.73	313.88	316.54	316.85	316.55	313.63	314.99	318.26	317.01	315.07	311.12	311.35	310.13	314.22	317.38	317.65	314.87	314.5	314.31	317.09	313.54	312.81	316.9	311.69	312.23	315.82	315.44	315.84
310.49	316.24	316.2	316.77	316.16	315.32	312.45	310.88	311.76	310.16	315.38	318.76	316.11	312.97	319.27	317.14	318.64	316.88	319.36	320.82	309.92	314.63	314.16	320.82	314.28	313.8	319.65	318.45	315.21	316.61	310.21	314.91	313.51	310.54	316.2	317.17	320.64	313.76	311.45	314.29	313.34	314.38	316.99	314.29	315.66	311.46	315.95	320.41	309.61	316.07
300.62	302.87	301.11	303.57	298.81	303.85	303.53	302.13	301.16	300.55	300.5	297.04	299.27	301.73	302.17	298.73	301.12	299.56	301.46	303.63	299.04	300.29	301.78	299.16	303.68	295.01	302.45	302.62	294.89	296.73	304.1	304.81	296.08	297.34	300.29	304.54	293.73	303.23	298.97	297.41	298.25	299.17	299.44	302.31	301.08	300.52	298.1	297.23	297.5	299.92
314.95	308.54	312.7	317.81	313.08	316.3	310.83	314.72	315.16	311.8	315.79	314.51	317.6	312.66	319.19	318.31	315.29	312.39	317.08	315.5	314.94	314.21	314.62	314.68	315.05	312.66	315.11	315.12	315.86	317.35	319.42	315.91	316.99	316.99	313.67	311.86	311.38	311.32	315.5	313.43	318.25	318.09	320	316.8	316.46	313.69	313.73	316.4	310.14	314
315.12	317.91	316.23	317.61	318	322.53	327.17	314.52	321.74	320	322.3	319.34	317.21	318.23	318.18	319.69	317.9	314.05	318.89	317.95	321.79	324.69	317.3	321.74	320.21	316.63	322.39	320.05	320.13	318.39	320.31	316.96	318.61	319.75	322.06	314.99	310.69	318.98	316.37	318.19	318.37	322.98	314.32	320.35	321.27	317.15	318.34	317.32	319.52	316.57
331.26	327.07	327.59	324.9	325.22	326.91	328.96	326.19	324.39	328.06	325.77	327.71	320.86	328.62	322.71	323.93	324.55	319.39	325.74	327.1	327.92	328.5	323.04	327.05	324.26	326.83	327.94	328.89	323.57	321.14	328.16	328.89	325.1	325.01	324.1	322.77	328.21	323.72	323.12	327.29	327.19	324.31	324.62	330.51	333.31	322.79	327.17	319.47	327.6	330.92
293.3	298.54	297.72	302.29	303.42	301.55	300.81	299.95	302.01	297.49	300.63	300.09	301.11	295.2	296.93	299.1	298.95	297.72	300.51	293.93	299.82	297.84	297.54	301.75	298.6	298.87	301.77	298.15	305.36	296.94	298.68	297.18	303.71	303.13	301.31	298.46	298.9	301.67	300.94	299.34	303	300.32	295.4	298.64	295.98	299.76	300.62	295.6	299.24	302.66
306.85	297.9	308.6	309.26	307.22	302.51	306.77	308.9	305.15	303.29	308.02	303.63	309.44	305.83	307.89	304.19	309.89	303.78	304.18	301.3	307.62	306.41	304.9	305.22	305.13	304.79	307.45	308.04	306.26	303.34	302.39	303.08	308.78	308.35	309.72	303.47	306.28	309.23	306.41	309.09	305.95	304.77	303.51	304.41	306.16	307.7	302.6	301.76	309.19	306.86
307.47	305.8	305.36	306.59	305.98	309.9	307.98	301.61	304	299.15	310.15	308.05	303.79	306.95	301.84	304.12	307.69	302.23	306.04	303.39	306.14	302.32	306.03	302.43	309.25	304.77	300.3	305.87	307.15	309.47	300.19	307.63	307.56	305.99	306.5	306.07	308.07	298.85	315.65	308.31	305.12	307.31	314.38	303.17	304.51	304.12	304.68	305.98	308.63	307.95
298.94	300.38	296.28	300.29	297.8	302.38	301.96	296.95	302.47	300.26	295.79	306.66	303.83	298.94	302.33	301.05	301.1	297.55	300.38	299.93	302.91	297.25	300.58	299.06	305.82	295.22	303.48	301.58	294.16	297.43	299.82	299.48	302.27	298.97	298.51	300.6	298.01	298.26	295.61	297.2	303.52	302.5	305.09	302.95	298.15	299.87	301.56	296.54	298.31	300.74
302.96	300.23	303.22	307.07	305.38	305.21	306.33	301.96	304.2	301.79	307.63	304.04	305.53	304.32	303.04	303.71	302.41	307.5	302.28	306.18	306.53	305.42	308.27	312	301.44	305.76	307.95	307.61	306.58	304.91	301.32	301.46	298.25	307.46	307.18	305.75	300.76	302.49	305.51	308.69	305.01	298.39	301.53	302.71	304.79	302.29	304.14	307.23	304.56	306.64
318.67	313.25	317.86	315.27	318.51	313.25	313.34	311.28	312.3	314.25	309.5	313.86	317.91	314.4	317.84	317.48	310.48	313.61	311.12	315.49	316.37	319.94	315.6	313.65	317.66	311.08	312.39	316.85	312.43	312.21	317.43	313.59	313.7	318.97	311.48	318.69	316.24	313.41	314.36	314.33	313.55	314.01	311.66	316.74	313.85	311.99	313.25	314.89	312.61	314.3
302.76	306.52	305.54	304.17	308.37	303.4	311.02	300.81	303.64	302.12	300.83	306.46	305.97	307.78	305.96	307.69	304.94	301.17	300.88	304.13	302.27	312.2	308.04	309.61	307.09	310.74	305.39	307.5	316.16	304.78	306.76	306.54	306.11	307.21	305.96	304.91	307.47	306.78	304.34	307.53	308.26	306.9	307.4	303.78	303.92	303.71	307.95	302.34	303.71	302.47
327.8	329.15	328.32	332.76	329.63	325.72	328.15	326.08	328.88	331.37	330.6	323.8	329.58	325.46	328.81	332.7	330.08	331.34	329.63	327.21	329.31	329.47	328.84	330.12	325.25	328.64	322.64	327.89	331.33	333.76	329.82	327.37	324.44	331.81	329.53	328.39	327.91	332.7	327.64	332.08	329.47	330.36	329.49	332.3	327.5	330.46	327.97	333.59	329.09	326.42
303.82	303.69	300.99	310.8	307.58	304.49	309.93	304.68	305.9	307.29	306.02	303.48	305.15	308.07	307.22	307.2	308.57	310.2	301.11	307.99	304.45	308.69	300.83	311.74	306.13	305.86	304.32	301.46	307.75	301.53	309.22	309.17	306.95	308.34	304.85	303.23	307.91	310.18	308.73	302.11	307.87	308.67	306.47	304.75	305.52	304.66	304.28	305.13	305.25	306.25
315.92	314.8	312.69	310.18	314.86	315.99	310.98	310.87	311.29	313.89	315.64	309.62	313.9	312.77	316.57	310.48	309.39	311.91	318.79	314.13	315.23	311.79	310.81	313.11	313.65	315.14	311.82	315.39	317.61	315.5	316.96	314.93	323.91	315.69	314.78	310.44	312.71	316.15	314.62	309	317.03	311.75	314.42	313.8	317.57	312.09	316.29	316.14	312.37	315.39
311.35	309.32	314.42	312.14	310.85	307.3	314.38	314	314.59	314.92	307.61	308.71	312.99	313.74	313.31	315.16	312.04	316.44	314.73	310.47	313.88	309.26	314.99	310.86	313.04	313.39	309.37	311.58	311.53	312.97	316.17	314.17	311.65	314.84	312.07	310.83	310.45	310.62	311.45	317.36	310.07	310.07	314.95	312	310.64	311.09	308.23	309.53	310.52	312.74
308.9	303.27	303.22	305.47	310.03	309.75	304.8	307.64	304.8	313.03	302.01	305.8	303.29	304.86	307.88	304.06	305.36	303.67	303.25	305.78	303.15	303.86	303.23	304.45	307.01	308.53	300.21	308.62	309.75	306.32	307.34	307.12	306.34	302.86	310.26	304.87	306.37	303.66	300.27	309	306.98	300.6	307.38	305.72	302.78	305.89	305.45	300.33	300.97	308.09
300.45	303.06	303.75	303.77	302.38	307.1	306.09	308.99	305.19	304.13	306.61	304.15	304.75	304.46	307.1	301.26	310.09	307.81	306.54	305.79	306.87	309.14	305.49	308.42	301.16	304.26	301.25	297.61	307.54	302.85	303.03	300.77	305.13	298.28	309.15	303.71	307.53	301.24	300.66	301.31	303.74	311.15	305.07	305.95	301.55	304.07	305.31	303.65	307.26	305.75
315.07	319.47	314.53	316.44	310.98	314.51	310.51	316.5	314.11	312.69	312.55	318.61	316.28	313.13	315.86	320.07	316.44	316.73	313.67	315.02	309.96	315.93	314.69	314.87	315.87	312.22	315.34	314.79	317.51	317.78	313.72	314.03	319.14	315.51	313.66	310.4	314.81	317.61	317.83	318.42	313.01	314.26	319.24	310.66	317.08	318.49	312.52	317.45	317.45	312.44
313.35	312.44	312.12	312.94	310.05	314.2	317.53	309.3	313.85	308.22	313.13	311.94	311.95	313.98	309.87	316.96	314.39	314.07	315.09	311.91	317.09	314.11	313.35	315.98	314.57	313.52	312.46	307.82	305.39	311.09	309.54	307.43	307	311.02	318.88	308.64	308.09	310.54	316.79	317.57	310.82	312.07	311.85	308.14	314.51	313.59	313.01	312.65	311.03	313.08
310.4	316.66	316.5	310.59	313.26	312.97	312.57	310.04	313.97	316.77	315.59	313.02	314.3	317.7	312.25	312.89	314.94	311.8	305.1	311.47	314.41	316.38	308.94	311.65	311.39	311.67	313.36	313.72	318.08	310.63	311.21	312.88	312.7	316.32	311.47	309.26	315.35	313.75	307.56	310.86	314.69	310.58	313.01	312.68	313.77	303.89	309.36	312.63	314.56	315.36
311.37	309.45	316.3	312.32	310.61	314.65	309.08	314.9	313.88	315.26	313.48	319.74	312.75	313.47	311.29	315.14	310.36	313.25	316.63	313.23	312.86	310.52	313.79	314.69	312.98	311.57	320.92	317.39	317.55	318.14	317.49	315.49	313.04	315.3	315.39	315.53	310.2	319.52	316.74	308.37	315.97	315.13	313.37	314.56	313.42	313.4	314.99	313.95	319.6	315.63
300.49	300.65	302.78	298.51	299.43	297.84	301.13	301.39	302.69	305.76	303.04	294.21	291.01	298.74	300.94	298.86	304.83	298.82	299.83	298.66	301.63	305.18	304.04	302.41	299.82	301.65	302.69	296.76	304.03	298.05	299.34	301.68	298.8	300.29	300.76	302.69	300.41	300.55	301.47	304.4	304.06	300.16	299.1	303.5	299.97	302.61	305.35	303.55	302.33	302.32
319.59	324.27	321.81	327.35	323	322.47	322.4	325.98	327.25	320.38	322.33	318.28	323.7	325.66	324.75	327.87	323.55	326.91	324.24	324.29	325.74	323.86	325.43	325.03	322.87	323.01	321.85	321.64	324.16	324.21	324.25	326.44	320.95	323.06	318.89	322.35	326.97	321.03	326.92	325.46	325.94	323.2	326	325.86	326.02	320.84	328.78	326.85	322.6	328.42
308.44	314.72	311.86	313.58	310.78	312.43	312.47	314.73	314.08	306.05	312.34	312	310.03	309.09	316.31	312.54	314.36	312.58	311.34	312.42	314.14	312.79	313.59	311.01	315.21	309.17	312.04	316.98	314.1	311.67	309.18	314.37	312.11	311.41	312.55	310.9	314.58	316.34	314.35	309.13	313.94	308.82	312.9	305.22	315.33	309.94	310.31	313.96	310.74	311.74
307.37	307.11	301.52	307.12	300.29	306.26	311.79	305.11	301.14	310.24	303.96	301.69	300.06	301.86	301.84	304.29	307.53	305.41	303.82	305.09	306.74	302.84	303.31	308.94	305.43	305.76	304.87	307.1	304.84	304.96	301.5	301.08	308.25	305.66	305.08	305.7	304.16	303.35	303.15	303.49	306.23	305.31	305.47	306.49	304.4	305.98	308.38	304.31	303.62	303.28
293.63	292.32	296.02	296.25	290.09	295.86	293.38	293.94	291.54	291.97	297.37	297.02	297.39	295.95	297.71	293.9	291.73	291.01	289.16	290.6	294.63	295.12	291.2	289.92	294.48	292.38	288.97	290.81	298.41	292.29	296.58	292.19	297.29	296.27	292.01	294.05	295.82	291.67	296.45	299.7	296.44	294.74	294.22	293.18	292.39	300.15	297.27	296.8	296.46	294.95
325.82	327.1	325.5	327.64	326.9	328.16	327.94	325.25	328.37	322.57	326.32	326.35	330.79	331.3	328.02	324.38	322.44	331.96	326.86	330.94	328.95	326.69	329.05	327.88	328.38	329.32	325.54	324.99	324.05	327.3	326.49	327.35	322.79	329.85	328.57	331.42	325.66	329.49	327.75	331.64	327.6	330.31	331.77	323.75	326.54	325.11	327.07	333.51	330.53	329.09
305.43	295.34	294.38	298.96	292.69	295.01	298.44	296.19	295.1	295.42	300.47	304.3	300.67	296.59	298.23	297.08	293.49	299.38	292.73	295.34	297.4	300.23	296.94	294.26	297.3	298.99	300.1	296.05	298.17	296.72	299.02	297.51	298.96	300.93	299.66	296.07	298.12	296.87	292.74	298.72	300.6	297.79	305.56	297.37	297.85	291.04	299.96	296.54	298.06	296.73
306.98	299.16	302.82	304.65	301.05	304.99	301.16	303.52	297.66	306.58	304.21	301.14	303.94	302.38	303.49	300.31	301.6	303.84	306.83	301.03	305.07	307.92	308.74	302.8	301.96	305.89	301.2	306.13	300.3	304.75	299.6	304.94	303.26	299.89	304.69	304.45	300.52	301.62	303.76	300.5	305.93	300.09	305.66	299.78	302.64	301.25	298.79	301.66	307.71	304.77
312.3	308.61	308.8	310.06	309.68	310.22	313.3	311.08	311.37	311.78	308.96	306.57	309.73	305.48	311.19	308.06	310.27	313.2	306.77	311.03	304.17	311.37	311.42	313.65	310.72	307.46	311.93	309.33	313.94	311.52	307.13	313.34	308.19	309.44	307.46	309.89	309.77	311.93	310.32	308.48	310.63	312.55	313.65	309.41	308.7	308.5	304.3	309.74	310.93	312.83
322.35	320.12	319.17	321.15	317.38	314.98	319.94	318.1	319.53	317.75	313.31	313.93	322.88	316.77	316.3	320.74	315.54	316.15	313.28	316.38	321.9	316.75	318.74	311.23	322.78	314.76	313.85	319.52	315.68	317.83	320.89	320.47	319.53	317.17	321.33	323.45	316.74	319.73	317.47	313.12	321.03	317.61	319.98	311.92	317.39	315.36	321.23	315.57	315.79	315.99
315.25	318.5	319.39	318.59	315.32	320.45	317	312.92	317.21	314.82	312.8	319.8	321.22	313.95	317.37	316.81	321.26	317.13	318.11	321.77	316.19	317.47	317.49	310.67	314.69	315.94	314.96	317.18	315.44	314.15	319.32	319.31	313.43	322.84	315.53	317.67	320.43	320.99	318.46	319.49	319.67	317.67	315.56	320.11	315.59	317.53	322.8	313.82	321.43	315.4
313.04	313.84	313.82	312.45	310.76	317.78	315.43	316.33	314.62	316.67	312.47	313.48	309.01	310.63	307.02	314.36	309.53	311.86	315.67	312.82	316.02	308.92	312.38	315.4	317.09	312.38	313.52	317.76	310.97	313.95	316.91	316.05	313.95	311.19	317.56	318.24	315	317.87	321.99	311.28	312.2	313.71	312.82	320.41	316.63	313.57	311.96	316.43	319.26	311.96
293.62	295.37	293.11	296.89	298.44	300.69	294.89	292.8	296.44	299.22	300.12	291.41	296.05	300.42	297.69	301.38	298.01	298.78	300.62	299.59	300.42	297.46	300.78	298.97	300.31	298.3	296.44	298.39	302.74	294.15	293.39	294.27	293.65	295.52	298.15	299.86	295.13	292.68	298.32	290.95	296.3	299.15	306.18	299.76	292.55	299.67	294.84	293.99	294.75	301.78
309.93	307.45	305.69	310.77	307.29	307.39	310.79	304.98	310.36	304.87	305.1	308.21	303.79	310.71	309.36	304.35	307.6	308.37	308.56	306.76	305.26	310.67	302.73	308.13	305.92	308.22	306.85	305.54	303.23	305.37	303.18	304.81	305	304.88	302.41	303.71	301.61	304.74	309.46	308.3	305.04	299.08	308.21	310.76	305.31	306.47	308.08	307.78	303.95	305.99
325.33	321.26	323.4	321.16	322.05	325.4	325.2	324.47	321.39	327.46	326.16	322.25	323.01	327.17	326.03	320.04	323.85	324.79	325.39	318.66	327.13	326.53	324.79	327.11	325.73	326.89	320.8	327.37	326.22	319.81	324.28	326.03	328.9	324.2	325.27	325.92	328.01	328.94	319.64	320.41	321.53	323.12	329.19	321.27	327.66	328.44	327.87	324.74	325.73	323.06
302.28	298.91	302.5	298.06	299.96	299.48	296.16	304.11	305.67	301.56	300.09	296.17	299.46	297.88	297.43	296.39	300.74	297.5	298.54	303.03	302.19	302.91	302.26	302.38	301.32	294.01	301.11	303.1	304.39	299.19	306.61	299.16	304.55	300.92	298.95	303.52	295.55	295.7	296.35	298.56	299.21	302.24	301.5	302.85	299.54	299.76	301.75	304.6	296.36	299.58
289.42	292.47	294.92	294.49	295.68	298.94	297.06	299.58	291.44	297.34	295.09	296.75	299.84	298.15	299.22	297.02	299.47	295	293.82	298.74	300.08	296.86	289.42	292.77	294.7	300.85	294.86	294.04	294.95	291.89	295.61	298.69	290.96	293.6	297.67	295.88	294.72	296.46	291.9	289.6	292.07	295.57	294.56	295.2	296.61	291.62	295.21	293.24	295.89	294.37
313.12	320.5	313.92	317	316.08	317.59	310.97	319.37	316.26	309.83	315.01	315.53	313.96	313.56	321.55	316.51	317.06	312.81	313.26	314.7	313.66	320.28	313.69	318.17	314.36	313.34	312.71	318.63	321.46	316.49	314.07	314.76	319.26	315.27	311.17	311.19	314.39	316.52	322.17	311.86	321.73	317.3	309.34	314.47	312.46	317.91	319.83	316.83	310.56	314.1
305.62	298.68	294.1	297.57	289.4	295.16	302.88	293.15	297.06	300.8	298.91	295.39	295.95	296.78	297.57	294.11	300.21	299.55	295.56	297.51	294.04	297.5	296.48	298.51	297.93	301.66	295.13	296.37	297.48	297.7	302.16	298.85	297.65	297.14	292.9	294.82	293.12	299.19	299.55	298.9	297.29	297.31	293.21	292.5	293.22	298.69	298.82	291.58	294.97	298.69
298.68	300.87	300.82	298.67	298.33	306.92	299.92	295.46	300.95	296.28	299.94	302.14	299.6	301.65	298.33	296.85	302.71	299.42	296.95	296.19	300.08	304.24	293.73	297.12	294.17	302.39	299.22	295.94	296.82	304.42	296.15	300.26	301.05	304.5	301.22	302.38	297.19	297.68	303.68	299.31	297.14	298.78	298.63	300.99	295.47	300.66	295.8	303.48	300.47	301.3
303.35	305.44	302.99	302.78	301.29	304.57	300.37	303.96	302.81	303.81	307.45	303.9	304.49	299.72	306.11	302.32	300.87	302.95	305.53	301.4	301.41	304.21	303.2	302.38	298.91	295.64	299.5	298.82	305.24	301.07	302.4	300.95	305.11	303.27	302.76	306.73	301.22	301.66	303.53	304.64	304.87	301.27	308.43	306.94	301.46	302.22	304.59	303.28	304.12	303.98
298.63	301.43	301.99	303.35	298.67	299.02	302.41	298.99	299.87	300.45	299.52	305.14	298.63	296.95	298.61	299.42	301.86	303.99	299.84	301.34	301.17	301.59	296.86	302.67	304.29	298.95	298.17	299.25	301.3	298.54	296.95	300.98	296.62	292.81	303.45	300.38	297.31	302.25	300.83	299.74	297.2	302.13	301.16	301.89	300.28	303.89	305.23	300.69	303.31	300.24
304.29	298.92	309.69	299.56	299.66	307.76	298.17	306.73	303	305.13	300.3	302.53	296.43	304.03	304.38	302.66	301.2	300.91	300.28	302.94	306.49	299.38	304.34	300.14	303.61	297.59	307.66	302.62	302.98	298.4	305.22	308.28	299.86	304.7	304.75	305.68	308.41	304.15	299.53	305.15	304.81	303.3	304.32	299.82	304.93	303.5	302.27	303.36	300.08	305.53
307.18	301.25	299.28	299.25	306.27	310.4	304.56	305.13	304.33	305.16	305.3	305.76	302.87	304.42	306.84	304.22	302.26	303.86	307.93	304.72	305.29	309.69	301.85	305.94	303.11	305.35	305.82	306.81	308.23	301.39	303.48	306.2	305.73	299.75	304.73	304.01	306.13	306.68	301.31	307.17	307.71	301.29	306.13	303.27	305.64	305.98	302.45	301.03	306.47	304.41
315.2	321.15	324.46	320.83	322.34	321.52	321.61	322.67	315.17	322.84	320.29	321.11	320.8	314.96	316.93	318.89	315.89	313.99	316.15	318.07	316.79	320.56	314.29	316.49	323.72	318.88	319.3	313.3	318.78	318.09	317.33	315.08	313.3	319.64	322.5	318.06	318.7	322.35	317.28	317.3	320.23	323.06	318.28	316.2	318.76	321.58	313.18	317.15	320.81	312.74
316.67	317.4	315.78	313.83	310.38	313.03	311.37	315.38	312.44	316.6	318.76	310.78	312.03	315.96	313.78	314.29	314.61	313.05	314.27	314.37	317.74	313.95	311.41	311.7	317.19	316.07	316.16	318.93	315.34	314.54	317.97	315.34	312.7	314.08	313.53	321.88	320.94	314.06	311.17	315.1	312.66	318.27	316.62	317.58	315.04	315.7	315.77	317.53	313.16	315.36
312.45	315	312.82	310.05	315	309.97	320.2	323.37	310.07	315.01	318.11	319.03	315.43	312.56	313.23	322.15	321.96	309.85	310.77	308.88	312.31	310.96	314.5	316.41	311.76	311.19	312.8	312.01	312.62	317.28	313.33	309.63	314.23	313.94	314.65	314.55	317.49	317.95	318.02	312.66	314.41	315.11	314.51	311.55	316.57	314.78	315.28	308.1	313.12	310.13
321.04	315.92	316.4	311.6	318.5	317.5	316.49	317.63	307.54	317.21	319.46	314.88	317.24	314.67	310.29	316.36	314.58	315.46	316.82	317.8	321.55	313.34	317.59	315.47	315.4	319.87	318.44	320.72	316.07	317.13	312.32	321.1	316.14	314.62	313.74	317.69	315.1	313.63	316.18	317.84	314.23	314.69	309.75	314.85	319.15	313.08	316.05	318.34	316.21	322.3
291.15	296.06	293.23	294.13	299.09	298.83	297.54	299.66	296.91	293.22	294.97	291.01	290.49	292.62	288.69	291.76	296.32	296.52	291.45	292.37	293.72	294.38	292.93	295.61	295.6	294.38	300.26	294.64	293.09	292.7	297.8	294.29	294.33	295.86	296.15	293.87	293.53	290.63	296.12	296.81	293.48	296.75	296.87	297.38	294.33	296.65	290.75	292.57	294.66	294.75
321.18	328.93	327.71	320.4	322.13	326.29	326.54	326.73	322.84	327.65	327.48	324.72	319.98	321.56	322.23	324.67	323.84	322.09	326.2	326.49	325.01	320.18	324.29	321.91	320.2	325.94	322.53	324.25	324.08	324.84	320.25	327.92	324.76	331.55	324.7	325.23	326.22	324.35	322.09	325.92	323.87	322.74	323.99	329.36	325.15	328.21	324.86	325.68	320.53	326.47
307.36	309.74	306.37	314.98	309.51	307	313.09	307.67	318.64	316.75	310.85	315.28	313.11	308.21	313.35	310.48	310.53	313.64	316.66	310.49	308.59	314.52	310.96	312.69	313.47	308.05	312.57	317.66	310.92	308.74	310.16	310.08	310.76	312.16	313.87	311.88	313.62	309.83	313.7	309.23	309.45	309.79	310.04	314.07	307.9	313.85	307.5	309.95	308.91	308.86
304.4	297.56	302.5	303.15	302.76	301.77	305.6	300.33	307.55	304.32	304.26	299.31	304.66	309.6	301.61	304.83	303.68	299.77	305.97	303	294.95	303.16	301.68	298.89	300.75	295.94	304.95	300.96	305.43	303.05	305.69	299.88	301.95	304.1	301.9	304.65	305.51	300.9	304.06	302.08	305.42	299.14	301.64	303.15	304.46	302.91	301.95	311.53	301.61	308.32
308.39	314.38	310.24	307.46	314.21	319.1	309.56	315.74	314.07	318.13	321.09	313.82	309.88	311.6	312.15	312.33	315.29	306.09	311.02	312.13	312.51	314.67	313.82	315.41	310.71	311.86	314.11	306.62	313.61	313.14	314.13	312.32	315.77	317.33	310.88	311.76	311.77	312.61	314.62	312.78	315.49	310.11	313.1	318.85	318.57	311.69	312.6	315.69	314.28	319.34
304.94	302.18	302.22	301.69	300.02	303.97	298.83	305.15	298.71	301.39	303.15	296.82	305.41	303.1	305.77	298.65	297.42	306.26	299.05	303.83	300.3	304.27	299.51	303.86	305.61	301.08	301.72	303.5	298.81	302.31	300.23	304.6	302	301.73	301.98	300.41	300.92	295.58	300.97	303.39	302.47	300.37	302.72	304.8	305.48	303.09	302.75	304.93	306.47	304.19
293.5	300.56	291.3	296.48	297.91	295.95	294.83	292.65	299.98	294.41	294.59	296.18	293.76	302.59	297.44	292.7	298.35	291.98	291.9	292.05	292.7	298.03	297.41	294.01	300.51	297.3	289.68	298.47	296.89	295.43	293.29	295.93	292.39	296.72	299.44	295.45	294.9	293.67	291.76	295.02	300.21	294.23	295.42	294.35	299.91	296.01	290.6	292.57	294.16	292.71
301.01	303.34	301.93	296.23	305.04	303.12	300.48	305.59	302.17	299.07	300.96	300.9	302.76	304.56	301.63	303.37	304.69	306.76	304.79	304.09	310.74	302.86	308.44	299.99	309.47	298.74	298.79	299.05	303.03	300.11	301.15	299.01	304.89	299.22	303.87	303.17	304.84	304.94	303.4	304.81	301.24	305.62	301.59	300.34	304.41	303.01	307.83	303.48	302.02	300.57
310.83	312.88	316.69	313.63	311.38	318.23	315.66	316.91	311.56	309.77	311.95	313.15	315.76	312.09	313.76	313.91	313.73	311.93	313.4	317.1	314.92	314.48	315.17	309.36	310.6	314.48	314.78	311.85	311.42	315.55	310.94	314.03	312.55	312.77	308.7	313.77	312.91	313.09	313.96	314.69	313.88	313.27	314.24	314.98	312.88	314.47	314.18	311.79	313.66	319.87
304.87	297.1	307	304.35	298.25	301.2	307.23	297.9	306.26	300.08	304.15	303.46	305.13	303.33	302.28	300.43	305.45	305.31	306.66	301.33	301.51	303.49	304.43	300.49	303.16	303.51	299.62	303.34	302.37	303.33	302.23	306.27	304.2	298.99	302.6	305.35	302.75	302.91	302.68	298.54	300.34	304.33	304.38	296.96	303.75	309.36	300.69	302.14	302.64	306.83
295.42	295.04	294.88	296.91	297.2	295.34	293.92	300.41	295.13	292.73	296.92	296.44	300.3	296.01	292.94	292.24	293.99	296.92	294.14	293.45	292.94	296.85	297.56	293.85	296.02	297.82	293.84	290.07	292.21	289.71	288.99	289.75	295.58	292.23	293.32	292.38	299.5	293.17	297.45	291.5	295.66	294.89	291.83	292.65	295.63	294.46	293.24	288.16	296.18	297.37
307.1	305.36	307.01	309.73	307.8	306.02	307.43	303.99	311.13	310.7	303.28	308.99	305.68	305.7	309.1	299.65	316.46	304.49	307.28	309.18	309.49	311.42	304.64	305.92	310.88	306.16	310.2	308.57	309.31	305.63	306.18	303.7	307.91	310.49	304.83	309.75	308.96	304.96	309.26	306.17	311.25	303.15	306.07	307.37	309.44	309.12	307.79	309.82	304.75	309.05
313.9	318.08	305.23	309.32	312.46	318.53	312.16	314.65	309.23	306.45	319.5	317.78	311.61	312.63	316.2	311.47	313.07	310.55	315.91	312.51	316.26	312.33	307.24	315.4	310.06	319.4	312.23	315.37	313.14	311.01	315.2	312.55	312.69	316.85	314.27	310.38	312.29	313.16	308.9	312.6	315.91	315.93	313.56	313.89	309.53	307.76	311.09	311.78	313.41	312.61
312.15	310.32	307.61	309.21	308.45	309.26	306.53	311.07	309.42	313.09	311.17	314.61	315.71	306.11	313.01	307.47	311.67	307.75	305.69	311.65	312.68	311.17	309.13	310.92	310.12	309.75	311.1	308.9	311.29	308.38	311.75	312.35	312.57	313.03	308.73	314.3	309.87	311.83	309.21	313.84	308.63	314.18	305.57	308.29	313.71	312.59	311.7	317.1	315.71	309.17
300.47	305.34	297.41	299.26	299.23	303.31	302.86	300.62	297.97	297.89	299.71	298.39	302.76	299.1	300.97	295.75	303.09	295.85	301.97	297.45	297.54	299.13	304.15	296.29	298.75	303.38	304.53	303	297.06	297.78	302.51	299.72	302.63	301.81	302.7	299.57	299.85	296.6	299.88	299.6	298.63	302.83	299.47	303.04	299.12	305.1	302.41	303.77	301.26	298.6
300.22	304.93	299.52	301.12	298.93	302.65	304.25	301.16	300.88	302.48	300.57	300.11	300.69	300.64	297.19	303.46	301.37	302.01	304.63	299.29	304.14	302.89	297.67	300.03	296.59	296.86	302.36	297.81	299.45	304.69	296.18	298.64	305.59	302.62	293.26	304.93	299.27	300.84	300.84	299.55	298.94	296.73	298.04	297.35	301.93	300.56	301.37	302.94	301.09	302.48
291.39	295.83	295.68	294.82	295.87	291.14	301.07	298.86	287.72	297.79	295.43	293.21	291.21	292.03	296.93	290.78	291.57	297.11	295.37	293.74	290.09	298.7	291.33	294.11	297.81	294.19	294.39	296.68	298.63	292.59	291.78	295.8	295.34	292.38	294.81	289.31	300.06	297.97	293.67	297.12	293.66	296.34	289.73	292.26	297.13	291.49	295.18	293.66	294.18	290.13
326.55	322.48	325.66	323.96	324.47	327.02	330.12	327.84	319.94	322.63	326.49	324.67	322.95	327.48	322.2	323.67	323.3	323.44	329.77	323.17	324.43	322.46	327.27	319.63	325.74	328.27	319.31	324.17	327.63	327.94	325.01	328.21	325.95	327.54	319.82	328.7	327.85	329.09	320.37	320.47	323.16	324.66	324.13	326.13	327.42	321.38	324.32	331.14	329.21	325.49
301.81	301.28	301.55	300.51	305.66	301.81	299.03	303.69	308.38	298.78	303.18	298.6	298.7	302.98	295.85	303.94	305.91	303.09	303.11	308.34	299.83	300.47	303.67	301.96	304.93	305.98	301.6	305.24	304.22	299.45	299.94	306.96	300.41	302.83	303.86	299.93	299.72	305.06	305.36	304.32	296.14	307.71	303.27	302.26	303.79	297.78	305.96	302.93	300.73	298.04
319.26	321.08	319.15	321.85	320.38	319.3	322.79	316.11	323.03	322.28	317.06	322.86	320.52	321.34	318.52	319.72	323.64	320.33	317.02	316.58	315.39	321.96	314.82	325.03	318.54	315.8	324.39	316.92	318.13	317.31	325.56	320.19	323.55	319.14	312.27	324.76	318.97	319.87	317.03	316.45	319.58	317.38	323.81	321.41	316.36	322.31	315.72	319.59	315.44	323.95
309.28	317.76	312.67	317.96	314.57	316.84	311.61	316.55	313.7	320.52	313.37	317.94	315.88	311.51	310.52	314.23	315.96	318.08	317.27	316.78	311.49	312.18	314.9	311.2	313.8	313.71	310.34	317.39	310.51	318.1	314.4	314.34	317.22	313.24	311.31	312.82	314.05	314.61	316.73	313.62	309.58	309.49	307.67	311.26	310.63	316.33	311.29	311.68	316.22	311.64
305.27	308.79	307.96	307.01	308.8	308.64	303.12	302.81	306.88	306.8	300.53	307.37	302.49	308.88	307.49	306.91	309.83	307.27	308.15	304.56	311.03	307.96	310.34	310.99	301.29	307.96	309.03	307.25	306.02	305.93	311.51	306.25	309.82	306.04	312.65	309.4	307.02	306.16	306.85	304.63	305.49	304.86	303.96	308.43	302.88	304.02	302.95	303.44	304.75	305.59
310.14	315.49	315.23	313.94	311.52	309.88	313.86	310.69	314.73	317.07	319.59	312.03	318.86	310.24	309.79	311.88	313.46	312.72	313.23	312.2	310.96	309.83	318.56	313.97	315.01	316.77	314.82	316.57	309.14	315.49	313.44	314.37	311.04	319.37	312.07	317.16	311.57	310.23	309.96	312.37	307.61	307.06	314.62	313.42	316.12	315.38	310.86	311.45	312.44	315.29
311.82	312.96	310.77	316.26	312.58	310.77	312.6	313.69	310.59	314.07	311.36	315.69	315.06	312.15	317.61	309.12	312.37	312.94	316.88	309.95	315.61	315.12	315.48	314.6	309.9	314.39	311.81	311.82	316.34	313.88	315.96	311.91	313.96	315.5	310.92	313.32	316.26	312.87	311.1	316.9	310.45	313.33	321.18	316.87	312.47	312.93	310.22	317.47	314.93	315.08
300.28	304.11	301.02	296.15	307.26	302.61	304.01	300.35	303.84	299.67	297.59	301.74	301.53	304.2	304.76	303.22	299.36	301.73	301.54	299.83	300.74	304.83	300.84	297.08	304.43	302.94	297.87	301.72	299.36	303.1	303.18	311.93	304.36	301.91	305.04	302.26	305.12	302.78	304.72	307.74	299.97	304.66	304.6	303.06	303.47	305.36	304.27	306.12	297.15	305.21
317.8	318.12	315.89	319.19	320.47	315.5	318.1	318.33	320.64	318.14	319.19	319.25	321.72	312.9	315.86	314.59	321.49	320.12	315.08	316.94	316.82	310.51	315.32	316.84	316.36	315.86	315.05	313.78	316.03	314.71	310.66	312.28	320.16	311.78	312.58	317.92	316.71	316.07	316.76	318.02	315.97	315.75	316.93	322.08	314.13	318.29	313.02	319.4	316.53	324.13
297.88	299.87	300.01	298.16	300.38	302.9	300.48	301.86	300.82	298.76	298.19	297.13	305.63	297.93	298.58	298.7	300.4	301.92	300.52	299	302.49	297.39	299.69	301.98	301.52	299.49	303.09	300.42	301.13	305.37	298.72	298.63	303.95	304.43	304.26	304.4	300.51	299.56	300.79	297.17	303.48	303.39	305.93	297.89	304.74	300.12	296.83	298.24	297.91	298.56
306.6	304.6	305.07	301.08	305.21	304.69	307.34	310.02	299.19	303.36	306.51	305.73	306.8	301.08	305.14	307.34	305.33	307.26	305.23	306.82	305.51	305	303.31	301.69	305.12	306.05	306.35	306.41	303.2	303.64	306.93	307.73	303.96	305.14	298.54	304.43	306.21	310.13	301.24	308.51	304.09	302.43	309.21	303.95	306.2	312.85	303.22	303.3	305.73	304.22
294.1	299.16	300.05	293.94	296.15	296.49	293.18	292.56	292.21	298.95	294.56	296.03	294.33	296.39	300.31	295.28	295.59	294.69	302.42	296.1	296.49	296.73	295.45	295.53	295.27	293.11	298.52	292.53	294.86	295.69	295.16	300.71	291.91	297.1	296.03	293.16	294.52	292.9	293.45	292.91	289.43	294.7	296.46	293.63	287.41	299.66	292.56	292.42	294.17	297.4
303.31	305.58	305.52	309.01	305.25	303.75	305.44	306.41	301.25	304.7	304.46	304.57	304.62	304.82	299.79	305.84	301.84	299.94	308.38	307.39	302.6	305.3	305.53	307.23	305.45	301.51	307.19	305.95	304.97	304.68	306.37	301.39	305.98	304.67	301.28	309.56	308.95	300.47	306.83	304.07	305.75	307.86	308	304.62	306.35	302.63	300.4	303.96	307.11	307.33
298	295.73	296.17	297.33	302.01	296.32	301.08	296.51	294.7	300.12	296.18	296.97	295.75	297.52	297.61	296.1	293.12	297.48	297.95	297.82	296.99	296.99	294.19	299.07	299.39	293.15	301.33	292.84	299.21	295.81	299.83	299.96	296.14	289.29	300.04	294.17	297.79	296.2	295.63	297.11	295.48	299.81	294.8	298.63	297.79	291.05	295.48	292.26	295.18	295.3
316.82	317.82	313.4	318.47	314.1	313.12	307.56	311.38	311.06	316.67	312.4	310.53	314.76	314.63	314.06	311.79	312.92	317.48	307.92	312.82	313.17	310.34	313.41	313.2	317.5	314.93	311.92	315.84	310.1	312.24	318.14	315.66	312.93	312.91	312.31	308.03	314.35	312.23	315.63	311.31	310.94	310.22	316.77	317.37	315.03	310.94	315.64	313.56	314.4	313.09
316.14	315.15	309.67	315.02	313.96	314.16	307.44	315.27	315.18	315.83	314.28	306.69	314.72	313.45	313.52	311.85	314.84	314.19	316.56	317.47	313.33	315.05	313.13	314.14	311.98	315.41	315.21	311.68	319.21	308.26	318.38	316.37	317.29	310.87	316.16	307.68	311.79	314.13	313.15	314.1	316.63	312.28	316.84	311.35	317.1	315.78	316.41	312.09	312.7	310.95
311.72	309.07	316.41	308.92	310.4	316.75	314.41	311.77	315.09	312.35	309.45	311.17	310.76	314.37	315.9	311.9	310.74	311.52	312.92	312.91	307.71	314.68	313.88	311.63	313.89	314.93	311.8	312	311.13	314.21	311.85	311.12	309.64	310.43	315.4	310.92	311.03	316.07	307.78	315.23	311.76	315.26	323.58	312.86	309.24	315.69	312.28	312.26	313.55	310.44
303.66	306.71	307.72	309.25	306.94	310.7	308.5	307.73	305.67	308.83	305.32	303.42	303.23	305.92	307.09	306.24	305.81	308.29	309.14	305.12	308.79	308.48	308.13	306.6	306.72	305.95	302.91	308.82	305.01	313.13	309.09	309.67	306.42	306.4	302.8	303.29	308.6	308.9	308.11	303.64	305.21	308.97	310.39	307.83	306.7	305.92	309	311.5	305.95	300.63
304.36	304.62	301.18	305.68	304.65	299.96	300.67	300.66	305.15	304.58	305.86	302.37	303	303.54	297.8	301.56	301.82	300.83	305.18	305.22	300.67	306.48	302.7	307	302.82	307.55	304.55	297.17	307.49	304.66	305.4	306.67	303.92	306.17	305.3	306.21	303.35	303.99	301.41	301.96	307.07	303.26	302.56	299.71	306.96	305.13	306.11	310.1	308.91	304.13
304.84	303.28	304.78	302.21	302.06	304.64	306.81	302.34	308.62	304.45	306.4	305.44	309.54	307.05	305.24	308.93	303.92	305.45	304.45	299.61	302.18	306.03	301.13	304.86	301.12	304.74	303.46	305.97	301.41	301.9	305.62	303.99	301.38	301.79	300.09	307.17	307.24	308.36	310.69	307.12	301.73	306.01	306.81	306.61	303.96	309.17	304.57	306.41	303.61	305.32
298.22	302.33	305.19	300.57	299.48	299.48	302.37	306.73	294.48	300.63	304.86	298.07	302.02	302.75	301.66	303.8	304.51	301.11	301.88	298.54	294.77	301.54	299.97	300.34	302.74	304.48	299.43	305.04	302.08	297.32	293.42	302.25	301.03	305.28	302.77	304.07	300.71	301.9	300.16	302.81	299.8	299.48	307.44	299.67	295.48	309.25	304.05	306.18	302.02	294.52
308.59	310.01	310.38	308.64	307.99	305.13	301.04	309.72	304.05	308.9	307.33	307.66	309.91	311.9	311.23	307.47	312.42	313.06	306.71	310.23	304.11	306.65	309.37	303.17	304.9	310.33	308.26	308.22	307.36	310.85	305.87	311.54	306.23	304.92	307.71	307.35	310.71	309.26	306.37	310	310.36	315.6	308.67	306.94	307.76	309.06	303.48	308.75	307.57	309.12
311.93	311.51	306.57	301.61	307.18	309.45	305.85	309.92	304.41	308.29	309.63	304.7	306.74	310.78	306.41	312.09	296.54	304.94	308.02	306.06	307.55	302.82	302.16	303.63	309.64	304.96	306.16	311.99	305.35	307.96	305.49	301.43	314.32	306.37	311.72	306.1	311.5	311.69	307.93	304.43	303.1	307.41	306.64	305	302.7	303.89	310.73	304.26	306.3	307.09
301.48	303.97	308.53	305.06	302.71	303.97	304.59	305.43	304.71	306.81	300.66	299.97	306.94	310.29	302.88	304.95	299.95	306.75	306.19	305.6	306.4	308.62	298.82	312.08	306.25	304.48	310.45	302.48	301.42	302.46	304.44	299.79	304.98	302.92	310.21	300.5	303.12	309.54	303.18	301.95	311.55	304.49	305.95	306.38	305.01	303.01	301.99	305.04	304.08	303.54
322.43	328.93	331.23	332	327.29	322.08	322.93	328.18	328.03	324.21	326.45	324.02	327.16	328.04	333.18	325.59	329.15	328.5	326.4	324.86	329.53	323.18	327.87	325.97	329.63	327.87	326.06	327.41	323.59	327.77	330.43	325.75	324.62	324.46	329.71	330.37	326.97	326.09	327.85	326.75	324.08	324.94	330.62	325.25	331.36	318.49	327.9	325.61	325.2	326.66
304.01	307.22	309.67	307.95	304.78	308.22	303.23	305.7	310.69	307.12	307.95	304.1	307.72	309.27	304.1	311.74	305.93	307.54	308.79	306.33	304.26	305.94	307.24	307.41	312.06	308.98	308.35	306.33	309.28	301.82	306.45	303.1	304.74	305.32	306.48	303.09	307.71	302.87	306.29	312	300.76	304.49	309.07	308.24	306.48	302.09	306.13	304.34	309.48	311.91
328.75	326.28	334.68	330.57	330.16	330.09	328.07	327.61	323.23	332.59	325.21	323.69	327.37	327.82	323.03	329.49	323.04	325.16	327.31	324.58	329.72	326.11	325.9	323.57	326.64	327.6	326.38	326.45	333.95	329.94	330.19	329.2	329.11	325.9	331.33	322.54	325.77	328.12	324.68	332.82	329.97	328.7	326.92	328.02	327.81	329.68	329.09	329.67	333.78	325.8
302.12	301.99	302.5	303.61	300.55	306.31	302.62	303.24	302.54	303.13	305.87	303.11	304.64	302.44	306.96	302.49	301.4	302.32	300.36	307.01	304.71	300.8	306.8	304.17	305.15	304.87	305.23	302.58	302.87	304.71	304.27	302.62	307.22	305.77	303.66	309.12	301.36	302.36	302.21	304.61	302.89	303.28	307.79	302.46	302.3	303.99	301.28	303.44	307.38	303.96
292.91	295.49	297.52	292.1	297.21	302.4	296.54	295.27	296.26	287.76	300.22	298.48	299.14	298.04	294.96	295.5	295.82	297.59	298.54	300.81	294.04	297.5	296.06	296.06	297.74	296.88	298.28	301.22	289.57	299.79	293.13	298.67	297.67	296.08	297.76	295.01	292.5	295.26	297.53	294.82	297.14	303.83	300.47	300.2	298.14	295.16	298.5	294.45	293.4	296.95
303.17	301.26	303.13	304.36	297.08	306.61	305.69	303.85	299.77	299.7	304.41	297.59	305.73	299.18	304.09	306.73	305.21	304.03	302.29	298.68	300.36	302.27	303.04	302.52	306.56	299.62	306.01	304.24	300.65	305.65	303.2	303.8	302.83	304.38	302.4	302.43	303.8	304.07	302.56	302.26	303.28	305.64	304.77	302.5	304.93	306.2	302.26	305.44	306.38	303.06
325.98	325.9	329.78	322.08	325.92	324.12	326.42	329.52	328.74	326.36	327.57	332.03	326.26	331.66	324.9	333.02	325.09	323.52	333.02	327.22	325.66	330.24	326.69	329.18	324.97	329.08	329.39	327.34	331.44	327.6	329.87	333.02	328.03	332.38	330.05	328.41	326.31	324.53	323.25	325.05	326.87	334.27	326.1	330.32	330.24	329	326.06	329.58	334.74	324.65
312.46	314.67	314.38	315.04	321.09	314.85	317.84	314.79	318.73	314.34	313.16	317.43	312.87	313.02	316.99	315.3	317.16	317.35	311.64	315.39	311.34	313.67	311.77	313.7	315.03	316.47	313.71	312.01	315.89	323.03	314.13	318.5	315.06	318.68	317.9	316.73	317.54	311.4	322.84	315.06	317.83	314.17	319.57	316.84	317.02	316.32	314.22	312.65	315.66	314.13
297.16	305.62	303.75	301.35	300.03	305.9	307.62	309.13	305.41	302.24	303.17	303.51	304.8	301.78	301.76	304.65	309.4	310.15	307.66	307.33	302.73	306.66	304.31	304.05	301.07	306.34	306.88	306.58	302.89	300.72	302.65	304.13	306.04	303.13	306.9	303.63	302.45	303.84	300.67	302.65	306.59	306.34	301.37	307.78	308.52	307.81	304.23	308.01	304.16	304.7
296.53	294.53	289.83	292.3	290.77	293.1	292.32	293.46	295.99	297.01	296.96	299.17	293.53	293.67	295.72	295.04	296.4	294.09	303.54	290.8	296.5	296.3	296.16	295.63	297.32	292.65	293.84	294.68	296.43	297.43	300.28	298.05	295.44	294.41	294.52	297.68	294.95	300.23	298.62	296.4	296.96	300	295.57	299.8	290.91	295.64	295.95	296.82	294.74	298.07
293.4	294.29	292.3	289.79	293.63	296.9	296.02	295.21	293.1	295.06	298.42	299.68	302.96	296.54	293.31	298.7	296.93	296.7	299.4	299.16	291.55	299.23	293.25	294.17	296.39	293.89	290.66	293.89	293.21	294.66	300.12	294.2	291.48	293.31	299.93	296.15	292.54	294.53	295.81	293.55	296.03	292.53	294.26	291.65	294.56	291.49	305.48	296.65	296.09	295.46
318.03	315.23	320.63	317.26	318.15	318.84	322.74	318.32	314.69	322.15	318.06	315.46	317.68	316.32	319.99	316.97	317.66	316.97	320.94	313.94	318.06	318.3	314.92	310.18	317.52	316.9	313.23	318.14	313.61	314.25	318.72	315.63	312.53	316.44	318.78	316.53	315.59	318.36	311.98	314.91	314.05	316.89	313.69	316.21	315.59	314.82	322.09	321.87	318.29	322.08
296.54	294.49	298.14	288.72	297.83	294.59	299.18	294.9	293.33	298.05	297.51	298.74	299.76	292.87	299.88	295.55	296.06	297	294.95	300.93	295.88	290.29	297.14	297.12	295.48	297.78	295.75	298.2	304.44	294.08	301.24	297.84	296.41	298.9	297.39	295.94	296.44	292.16	297.33	295.74	297.01	297.06	303.57	299.08	293.38	297.13	299.32	295.81	294	293.9
308.88	312.24	312.62	310.42	312	313.87	316.89	312.8	313.36	317.81	311.99	303.31	313.83	310.85	308.07	312.67	312.76	310.18	308.56	317.38	314.38	314.71	313.05	314.79	309.8	313.07	312.58	310.63	319.25	312.25	311.3	309.96	309.26	314.54	311.63	313.07	309	313.08	314.4	312.79	311.03	314.27	317.6	313.72	315.47	316.09	308.57	309.95	310.5	315.83
304.5	303.8	304.96	306.13	307.09	302.01	304.63	303.47	302.72	305.37	304.76	303.17	301.64	305.54	307.34	307.13	303.56	304.26	300.73	301.54	300.13	305.58	300.64	293.82	303.47	304.3	310.45	304.25	306.44	303.11	309.48	309.23	302.49	304.1	303.45	306.32	303.45	303.32	303.35	298.15	302.39	302.36	300.4	305.91	303.58	304.47	303.08	300.99	309.79	302.02
324.73	315.79	319.72	313.78	321.71	320.2	315.69	321.28	319.68	320.24	319.86	319.5	320.05	318.36	318.55	318.07	317.2	320.7	318.43	318.88	321.86	318.58	320.93	319.46	322.15	318.95	315.39	316.64	323.17	317.5	318.44	321.31	319.45	321.16	317.37	316.54	320.39	321.95	316.9	323.06	315.88	322.3	319.46	320.55	318.1	318.61	319.65	324.69	318.97	317.19
312.29	313.91	317.77	317.77	315.55	312.06	321.44	316.95	310.02	316.38	318.27	312.64	314.46	312.48	317.91	311.05	313.04	317.58	316.1	313.93	306.75	314.94	316.59	317.41	316.88	314.16	311.97	314.66	312.56	313.51	318.43	314.47	308.28	313.55	314.59	310.49	312.96	310.23	314.2	314.89	313.94	315.75	311.84	313.38	315.99	317.25	314.89	315.58	321.28	316.66
315.22	314.18	312.04	317.97	315.39	319.55	316.24	317.02	317.68	316.56	319.29	315.7	315.78	317.61	315.38	313.22	307.48	313.06	318.02	317.27	314.09	319.72	316.6	314.53	319.98	313.96	311.1	316.34	315.86	315.46	314.36	313.98	309.25	316.92	314.43	319.96	316.68	315	316.8	317.44	315.34	311.46	316.84	319.37	317.94	318.86	315.12	315.57	314.49	310.62
317.84	312.69	313.48	320.12	313.56	309.74	319.66	314.45	317.54	317.46	314.61	316.57	311.04	314.97	314.2	312.53	310	310.17	311.11	315.26	313.38	310.42	313.27	316.91	315.78	316.72	316.15	316.92	312.32	312.18	313.4	313.18	310.66	314.14	306.86	315.32	312.38	311.93	317.49	313.49	317.6	312.64	308.86	314.04	315.48	310.01	317.27	310.21	315.06	318.34
317.03	319.48	313.26	314.26	313.61	309.79	318.39	310.74	314.71	313.32	311.43	313.14	312.55	314.73	316.65	312.81	315.73	317.38	313.17	309.1	315.59	312.9	314.35	311.71	315.58	312.73	312.72	314.75	318.53	312.21	312.61	314.99	315.66	314.92	309.41	314.5	314.18	316.35	311.89	311.48	314.18	311.16	310.64	312.2	312.73	315.79	314.74	315.25	313.08	314.93
317.98	314.11	315.72	310.83	311.91	315.35	314.4	320.86	313.66	313.88	314.31	311.16	314.92	314.84	319.4	314.42	315.67	314.97	315.74	318.56	316.84	315.07	318.65	315.67	312.64	319.42	314.46	315.91	312.2	315.87	316.16	320.59	315.11	313.54	315.15	317.23	316.6	310.58	315.37	312.37	311.44	315.53	315.05	316.45	314.73	313.4	317.65	312.88	317.53	310.54
305.53	302.21	302.68	306.04	305.43	304.05	303.8	304.62	302.23	304.97	300.81	305.66	309.12	302.11	305.44	304.79	308.03	305.73	301.7	306.27	306.24	305.01	303.3	303.39	306.71	303.17	306.14	306.03	304.27	303.19	304.34	300.06	308.49	301.93	303.94	299.8	304.03	305.5	301.15	306.1	302.86	305.27	302.06	300.65	304.81	309.73	301.34	304.27	302.51	310.48
318.55	319.96	319.54	319.63	316.79	317.52	319.97	314.95	319.11	316.52	317	321.29	316.34	320.57	315.42	321.2	321.02	315.45	318.81	321.17	313.11	314.61	320.64	319.17	314.11	317.25	318.69	317.69	317.85	320.57	320.46	316.5	310.98	319.07	314.88	321.19	319.51	317.8	314.51	316.36	321.84	315.71	315.47	316.59	318.6	316.5	318.7	319	319.84	314.32
306.86	300.7	301.09	303.08	305	306.45	302.04	301.89	305.09	300.98	304.93	302.53	305.62	297.54	301.41	305.99	306.34	300.6	306.88	308.16	302.23	308.71	310.24	303.37	307.51	302.41	303.42	300.57	303.93	300.89	303.3	303.19	304.82	307.14	302.13	304.29	303.44	295.56	302.41	299.24	305.21	302.66	301.17	302.81	297.89	302.95	303.97	301.84	304.56	304.32
308.66	311.56	314.39	312.26	311.04	310.1	317.45	307.58	310.55	309.14	309.68	310.15	307.05	309.31	309.99	308.62	310.3	311.54	310.91	309.75	311.1	308.96	304.68	310.31	307.19	314.49	310.86	312.29	310.92	310.51	310.5	311.34	307.88	312	305.85	312.37	310.14	315.46	308.08	307.94	307.31	312.56	304.99	308.83	309.61	312.46	316.98	313.57	314.2	305.93
299.31	302.96	301.28	299.86	306.37	300.92	303.94	303.99	305.25	305.41	301.52	302.67	302.96	306.34	299.16	306.81	304.49	305.02	304.49	303.83	300.19	303.86	303.52	304.44	303.24	305.98	306.21	306.1	308.95	301.32	309.2	301.9	301.96	304.35	300.8	302.14	308.31	297.44	298.66	304.66	303.38	306.34	306.1	304.31	297.71	305.39	305.35	303.22	306.78	304.51
309.24	309.33	304.98	308.07	309.26	306.8	305	303.79	305.86	305.2	303.04	305.5	305.68	310.08	306.24	305.36	299.51	307.05	309.74	302.66	304.12	308.17	304.19	309.15	303.54	303.58	304.53	308.18	304.49	305.02	307.18	309.95	303.79	308.93	298.72	301.06	302.57	305.08	308.24	308.83	305.16	303.01	302.94	308.32	307.88	308.64	314.38	304.63	307.04	300.48
302.56	307.56	301.32	306.01	304.46	306.15	297.57	303.74	306.36	301.13	299.74	305.11	302.28	301.42	303.09	301.61	301.69	302.1	307.94	305.46	308.75	303.03	301.3	306.84	302.33	309.16	307.25	300.85	302.19	301.29	306.27	304.26	304.35	301.41	304.44	297.18	301.87	305.1	303.02	304.77	305.1	304.35	302.83	305.36	303.84	296.78	303.69	300.54	300.37	304.92
313.41	320.84	312.59	314.18	313.78	311.88	317.05	313.85	317.22	318.44	315.56	314.04	312.58	311.43	315	317.76	315.84	316.02	314.73	318.27	309.54	312.85	314.44	315.53	315.03	318.14	321.35	316.36	316.93	316.79	317.62	313.97	315.1	313.28	312.54	318.15	313.24	312.2	309.76	313.81	316.82	318.5	315.73	311.11	313.22	312.87	314.26	315.62	323.91	304.27
317.96	313.44	318.3	316.55	322.58	316.54	315.2	320.52	318.81	318.25	315.57	320.73	314.11	315.93	324.16	317.72	313.23	318.72	316.86	318.23	321.28	315.81	317.05	324.68	317.25	317.11	314.19	315.97	315.79	317.83	320.92	313.73	314.14	319.96	320.81	319.05	323.2	318.73	319.71	319.19	314.07	318.19	316.43	317.29	314.55	318.05	323.38	314.19	314.77	318.85
313.16	310.24	306.72	306.98	303.13	305.42	306.37	305.7	302.75	305.68	303.43	310.36	301.35	310.25	309.56	309.49	302.89	308.25	310.54	312.03	305.51	304.46	304.69	305.87	305.3	306.29	307.31	306.3	305.77	308.49	306.25	302.11	307.23	303.33	307.76	308.13	307.78	304.34	302.35	304.22	308.87	304.96	309.01	303.94	309.24	310.36	312.64	307.96	303.73	307.19
304.91	304.74	301.57	300.45	296.22	301.96	303.73	304.14	304.6	306.69	304.99	303.7	304.6	304.34	310.06	301.78	304.38	302.26	302.68	299.63	309	305.74	301.42	302.67	301.78	298.25	303.93	308.72	302.55	295.71	302.06	301.37	301.59	304.85	301.66	304.71	304.43	302.74	304.69	304.37	309.31	302.68	298.59	305.8	305.69	304.77	306.73	304.22	299.1	304.82
321.17	320.27	322.96	327.63	327.07	322.26	323.16	323.02	325.31	317.67	323.24	320.98	323.23	325.95	321.79	325.77	321.39	327.34	321.55	326.79	330.3	326.68	319.83	322.57	327.73	323.48	323.91	322.62	330.87	324	319.28	325.93	321.22	324.52	325.99	328.17	320.45	321.83	320.87	329.77	325.06	327.48	320.56	326.7	325.66	326.13	322.22	323.45	322.51	324.67
319.99	322.82	316.6	311.13	317.15	322	313.46	323.63	322.42	317.39	317.59	315.03	314.02	319.95	318.34	321.09	317.73	315.83	324.21	314.37	318.47	316.48	320.97	319.12	317.86	318.67	316.45	317.19	318.49	317.23	312.44	319.49	322.86	315.99	318.24	318.41	318.34	315.86	319.7	318.35	319.43	312.67	316.95	319.87	318.7	314.6	320.09	318.21	313.52	317.42
309.83	304.52	305.9	309.69	309.18	305.01	306.61	310.84	309.35	306.48	309.25	308.49	308.3	309.12	306.84	310.81	302.52	305.1	308.82	314.95	308.41	311.54	311.49	304.49	310.27	312.29	313.71	309.93	301.22	315.23	310.73	306.53	310.38	308.85	308.02	310.22	304.34	314.44	313.17	305.53	315.27	309.05	309.93	304.72	310.18	305.3	306.21	311.35	304.91	310
295.76	300.33	300.5	301.63	303.68	304.08	298.3	300.26	305.55	299.79	300.98	298.77	297.73	298.23	297.76	298.02	298.75	296.81	299.92	303.53	298.52	302.18	298.71	296.07	298.54	299.99	300.33	301.21	304.26	296.66	298.66	301.82	300.92	299.51	303.07	301.45	299.08	299.14	298.25	302.11	298.68	297.71	299.25	302.11	304.15	298.17	301	299.77	299.58	297.06
296.51	299.34	296.59	296.98	295.66	290.81	299.85	297.36	294.68	299.41	293.99	294.54	295.18	295.91	297.75	294.18	292.66	295.66	294.21	292.36	297.56	293.32	292.38	290.56	297.63	295.02	292.85	293.87	296.82	293.43	289.87	297.43	298.89	293.95	291.81	290.94	290.58	295.95	294.14	293.99	297.52	292.79	299.44	295.58	295.19	297.48	298.96	290.71	291.87	294.45
298.97	300.25	290.58	290.6	298.43	293.24	293.24	294.8	293.2	292.23	300.25	292.72	293	296.36	294.4	295.64	292.64	292.53	300.29	293.81	296.38	297.05	297	293.71	292.82	294.79	295.71	299.85	293.29	293.29	294.82	297.5	296.92	301.24	299.07	293	293.94	293.95	296.87	298.09	296.24	294.56	298.05	293.97	295.48	296.89	297.81	295.33	300.05	296.5
314.06	316.27	319.04	315.52	313.95	319.57	317.46	322.65	319.77	317.98	316.4	321.01	319.6	318.48	319.34	321.16	322.6	318.08	322.99	315.65	322.42	320.28	320.56	317.55	318.9	317.74	317.39	315.05	320.79	320.62	315.86	320.24	315.02	317.97	322.81	318.08	315.94	316.93	319.44	316.75	322.04	314.23	321.97	317.91	319.52	316.99	317.39	318.43	322.11	321.08
310.37	312.52	316.65	309.26	311.19	315.91	316.46	320.66	317.4	317.94	320.03	313.5	312.31	317.59	321.12	314.58	314.85	310.81	314.79	319.9	316.85	314.15	314.98	310.78	315.22	317.71	308.14	314	314.56	317.56	315.31	314.57	306.62	317.31	317.26	314.24	317.75	313.84	314.19	320.74	317.08	315.85	317.32	311.34	313.32	317.71	314.15	317.28	323.02	317.08
312.24	314.21	307.69	311.49	309.14	308.27	312.67	310.26	308.9	310.33	307.52	311.97	308.69	309.56	309.89	308.43	308.31	313.83	309.96	313.64	308.06	314.45	308.33	307.82	310.12	308.5	309.95	305.43	313.11	306.68	308.88	314.54	309.69	309.86	311.68	312.24	313.84	309.45	308.91	311.17	313.36	308.04	307.42	307.08	310.9	311.24	308.44	308.5	313.84	307.3
318.62	312.37	312.79	315.41	309.71	319.18	310.58	313.59	313.93	314.77	316.23	315.1	318.1	310.85	314.07	315.03	312.67	314.8	313.09	312.4	311	314.12	312.77	317.57	311.01	310.72	315.25	317.72	318.84	317.65	314.86	315.83	311.72	313.74	311.44	312.09	321.97	307.64	315.13	314.73	311.19	313.48	311.26	305.05	320.1	312.69	309.97	317.87	316.88	307.81
303.45	306.41	304.32	307.14	304.57	306.34	302.34	305.16	301.01	300.74	304.24	302.53	304.88	305.33	307.98	299.76	302.37	305.35	309.01	301.93	308.34	307.4	304.77	304.83	305.92	305.69	306.61	303.46	303.44	304.97	307.71	299.36	305.69	305.61	303.39	301.48	306.12	302.19	305.26	304.1	310.1	306.03	302.47	308.59	303.38	303.61	306.47	304.38	303.48	307.4
315.45	311.02	311.75	312.82	315.93	317.93	311.83	312.91	308.41	316.9	312.42	310.63	313.69	312.56	317.34	311.49	312.67	312.26	316.27	305.3	312.65	315.6	313.36	313.1	313.53	312.93	311.06	310.75	314.88	313.59	311.58	312.66	317.67	316.52	310.64	314.47	316.3	309.44	313.63	315.66	313.93	316.62	314.82	313.38	313.62	318.19	316.23	314.58	313.61	316.02
307.58	304.96	305.71	301.41	306.52	308.41	307.58	304.16	304.55	304.55	304.02	310.3	306.31	305.45	301.17	305.09	304.59	301.89	306.19	302.45	304.72	312.74	305.49	302.19	301.46	306.04	303.31	303.06	304.45	307.91	306.73	304.57	301.59	300.21	304.55	304.65	306.03	297.48	301.45	303.66	304.78	307.27	306.62	303.88	304.18	304.57	305.82	305.16	307.43	305.07
321.87	322.3	323.5	316.08	323.01	320.88	319.99	322.17	318.34	318.39	318.97	312.77	315.05	317.99	317.23	323.02	319.06	316.44	322.96	321.19	323.29	321.87	320.86	316.69	319.09	314.95	319.78	324.77	320.77	316.47	322.88	315.2	319.95	320.59	321.04	325.27	319.99	316.09	317.59	317.8	317.42	322.51	318	323.53	316.25	321.07	318.72	321.59	318.44	316.24
310.29	315.43	319.92	314.79	317.28	315.66	315.48	315.38	317.77	318.23	313.56	319.85	318.15	315.43	313.99	311.42	312.52	314.98	316.57	320.39	311.18	318.36	319.36	314.96	313.58	314.85	314.93	308.95	318.02	313.35	311.56	314.07	312.91	312.43	315.13	322.66	314.37	313.21	314.04	316.6	312.94	315.26	314.08	314.36	310.45	313.4	311.8	311.8	320.52	315.65
301.37	303.22	298.39	302.38	304.87	300.63	301.74	300.95	297.76	300.38	298.77	302.01	301.21	302.58	310.08	309.41	301.73	302.74	300.69	303.72	301.01	299.45	303.64	303.09	297.51	297.88	305.84	300.77	298.98	298.36	301.01	300.36	298.46	303.61	305.31	300.37	310.21	300.85	300.68	301.82	296.44	300.06	304.81	305.47	306.35	298.32	305.46	299.72	300.06	306.82
301.62	303.13	306.98	300.3	301.76	299.9	304.82	307.86	305.42	303.45	303.6	302.32	302.52	306.41	302.86	298.87	303.82	300.49	302	305.17	301.2	301.44	304.52	299.51	303.09	298.83	297.29	307.7	303.2	299.5	304.82	307.7	302.9	303.22	301.57	306.19	300.47	295.53	303.48	305.1	297.18	302.13	305.76	298.71	303.48	300.34	303.88	300.78	308.78	304.19
315.04	311.71	314.73	313.59	311.84	314.57	315.86	316.57	316.23	313.63	314.17	317.91	317.49	314.4	312.17	316.82	314.38	314.02	312.3	312.75	314.04	311.54	307.8	310.41	318.05	313.04	312.62	312.41	312.48	309.46	312.9	313.34	313.06	317.5	310.55	314.28	310.78	317.15	314.32	316.13	315.82	313.62	314.16	316.73	311.34	315.77	315.54	310.09	310.19	312.77
302.02	304.27	302.86	299.83	307.29	303.91	302.27	300.14	294.69	302.89	300.51	296.85	306.56	300.01	300.53	302.1	300.59	301.7	304.3	303.95	304.71	301.41	303.87	305.67	300.34	308.96	303.04	305.39	307.36	301.82	301.75	300.21	304.43	303.45	307.58	303.63	302.77	298.82	302.53	300.82	308.66	306.22	301.71	300.01	303.29	304.29	301.99	302.51	300.4	304.47
298.25	299.74	294.98	297.7	296.53	292.6	299.41	300.69	299.96	292.26	297.02	297.32	297.96	300.42	300.3	304.21	295.89	296.39	298.82	298.07	299.98	297.14	295.6	297.35	298.44	298.16	301.32	297.51	297.29	294.84	298.78	296.67	292.49	298.12	295.49	293.26	297.51	301.36	297.62	294.03	296.9	300.4	301.94	294.34	296.53	295.9	294.01	299.57	298.36	296.26
313.61	310.7	316.71	311.16	312.11	318.05	313.44	314.41	316.36	319.06	314.03	317.73	318.36	314.46	318.7	312.63	317.12	316.49	316.39	312.9	315.35	313.7	317.71	318.78	311.37	313.45	314.19	315.14	316.97	312.83	315.11	316.54	319.75	314.37	316.02	313.9	314.98	314.74	314.87	316.38	311.59	317.66	320.48	309.62	308.93	316.05	313.68	315.65	313.1	311.09
306.44	312.06	311.8	305.2	307.67	311.03	304.9	310.47	311.33	308.78	310.84	310.66	307.41	311.13	311.33	310.17	307.02	310.33	305.13	308.92	312.34	310.85	312.1	308.06	310.7	309.96	307.12	306.49	307.2	309.8	309.84	310.7	304.09	310.63	309.92	312.49	311.78	310.53	310.37	313.75	305.05	302.34	309.26	308.87	311.73	311.57	313.78	307.85	310.58	312.43
315.83	316.71	312.03	317.78	318.03	313.57	319.41	317.72	317.12	316.12	316.91	316.39	309.36	318.55	311.2	315.71	314.14	314.29	313.23	320.12	317.27	318.09	319.55	314.39	317.67	320.23	317.06	314.68	321.2	316.34	317.22	311	313.1	315.83	318.94	316.3	311.18	313.33	319.84	316.75	318.41	310.54	315.4	319.9	316.46	318.13	308.49	319.24	317.64	317.02
305.28	301.83	308.66	303.32	311.74	310.19	306.72	306.44	303.67	300.89	300.56	303.6	301.07	305.59	300.18	306.26	300.92	300.87	305.71	300.69	304.96	304.12	303.8	300.14	303.99	304.17	305.75	305.71	308.7	299.56	306.92	304.03	299.95	302.22	304.34	301.13	304.26	305.99	303.52	302.06	303.37	300.63	304.08	303.18	304.12	303.52	301.28	299.84	301.54	305.66
314.58	313.6	312.84	307.75	314.54	316.32	314.59	310.92	311.93	311.38	310.65	316.25	315.27	317.72	318.31	317.88	313.76	313.45	318.6	315.19	312.71	313	313.01	311.03	321.43	315.28	306.67	318.56	314.24	313.7	318.54	316	310.64	311.36	315.77	318.15	310.89	314.72	320.13	311.04	316.11	314.74	311.6	312.45	316.88	307.66	313.58	316.02	311.36	313.85
319.94	316.93	318.64	314.71	320.23	322.67	321.88	318.95	319.78	316.39	315.51	320.58	319.66	319.37	320.83	320.85	316.65	318.17	319.7	319.61	321.32	318.2	314.25	319.93	322.69	316.97	320.27	321.2	321.42	318.76	322.54	319.05	318.21	318.31	319.53	319.7	324.09	320.49	316.41	318.94	316.94	322.07	322.42	315.91	320.54	317.22	320.22	319.63	318.03	316.73
302.58	298.06	305.52	310.99	308.38	301.85	305.94	306.83	308.15	312.08	309	306.37	302.14	301.87	307.98	303.16	305.6	306.31	306.22	304.67	308.03	307.57	306.11	304.21	307.89	310.27	304.24	304.63	302.26	305.9	309.76	305.77	306.79	305.84	308.28	305.36	309.76	306.68	309.31	306.63	307.86	307.39	308.63	307.27	302.88	308.47	303.04	311.48	308.65	305.29
314.03	311.75	317.22	314.18	313.86	313.16	314.38	313.25	310.44	317.3	315.99	308.13	314.35	312.43	316.34	319.58	314.68	314.37	318.96	311.37	311.85	313.2	318.92	312.79	316.14	313.12	311.28	314.1	316.1	316.35	310.96	317.65	312.72	319.59	311.91	313.96	314.77	315.35	310.27	320.48	315.37	316.72	314.55	316.5	312.78	308.12	313.74	313.3	308.65	316.45
318.75	314.65	318.32	320.96	310.37	317.52	315.93	320.48	313.92	314.98	318.83	315.04	315.69	312.69	312.96	312.64	314.38	316.44	317.67	315.22	320.68	318.63	315.83	320.43	316.77	321.25	316.15	318.62	320.55	317.75	321.04	317.03	314.26	319.55	315.03	319.98	315.88	321.87	315.22	321.14	316.95	320.56	314.82	317.96	317.08	321.69	315.97	318.81	313.43	320.46
316.74	312.99	308.56	309.02	312.05	310.53	312.84	313.25	313.59	318.61	321.56	315.35	313.22	316.48	313.12	318.46	313.74	311.01	311.08	315.03	316.51	312.64	313.25	320.48	309.98	320.64	317.15	318.36	316.95	316.38	308.86	312.35	309.92	318.04	316.29	313.82	312.97	315.95	322.06	313.87	313.95	312.88	313.87	315.35	318.29	314.68	317.37	311.94	312.44	317.42
317.18	315.15	309.72	314.04	314.51	313.7	316.78	314.98	315.26	315.55	313.65	314.64	314.69	320.91	314.23	312.01	313.73	308.61	315.89	315.82	314.21	315.73	314.3	312.55	312.86	312.02	315.81	314.67	318.64	317.83	315.71	310.68	314.1	312.9	311.44	318.55	313.15	314.57	313.79	312.28	314.82	316.5	314.21	316.14	313.23	311.93	317.41	316.61	316.57	317.32
312.36	309.27	316.99	312.16	315.69	310.19	311.83	309.17	313.23	307.99	309.91	316.47	309.2	307.13	315.96	308.49	312.91	314.73	308.47	313.33	317.11	310.74	309.52	311.47	312.31	308.98	312.44	308.91	311.72	312.21	312.28	306.42	307.98	310.05	315.36	305.53	315.13	309.53	308.61	312.02	312.84	309.39	308.58	310.89	308.03	307.56	308.81	308.52	309.76	310.46
309.16	306.17	305.5	301.5	301.97	305.05	306.08	305.46	305	304.36	310.32	310.23	306.62	309.04	308.56	304.71	303.06	305.19	306.4	314.14	307.01	310.65	305.23	310.41	307.42	307.77	308.51	305.05	307.45	301.84	308.91	306.14	302.89	305.7	310.73	313.54	305.9	304.13	306.96	306.82	315.88	302	311.09	309.11	306.24	311.43	307.69	311.51	307.43	308.42
315.15	312.06	320.52	319.46	323.35	320.36	314.23	314.53	320.87	315.79	317.92	321.59	316.13	322.85	316.89	313.94	318.07	322.72	319.43	316.37	311.32	313.14	316.1	314.96	315.93	317.52	313.09	314.95	320.3	312.49	322.65	318.17	320.18	314.31	319.76	318.28	317.1	317.91	315.19	317.32	323.76	320.2	320.17	317.44	314.28	316.62	314.92	314.05	316.02	319.36
326.39	325.82	327.83	326.2	326.56	328.59	331.8	324.43	325.86	326.31	324.39	326.8	328.35	321.35	324.59	329.71	326.88	327.28	318.85	325.17	329.99	324.51	324.77	327.84	325.51	327.16	320.97	325.88	327.88	325.64	326.32	328.14	326.65	325.7	319.19	328.54	330.87	326.23	321.88	327.69	325.54	332.5	324.87	324.66	322.8	325.07	332.67	322.07	325.55	330.83
297.21	293.01	294.95	289.72	291.69	295.94	296.43	291.01	294.94	292.73	297.76	297.89	290.71	296.71	296.6	296.57	298.63	296.5	293.81	294.07	293.7	298.77	296.47	292.64	289.42	294.58	295.28	294.01	291.35	294.68	289.9	299.98	298.18	293.53	291.53	299	294.22	296.55	294.72	294.63	294.2	294.88	288.19	295.31	295.4	294.75	294.35	295.83	291.02	292.61
318.51	312.13	314.64	308.66	315.06	309.46	312.57	310.67	314.13	314.91	313.84	310.43	312.64	315.08	308.97	315.19	309.59	309.9	313.41	314.19	309.75	311.44	314.86	314.01	318.82	311.73	313.56	309.86	318.76	312.44	308.06	315.58	317.14	314.38	316.58	316.41	308.92	314.67	313.4	308.83	310.91	318.04	314.09	314.38	317.45	314.73	314.28	316.07	311.01	312.25
315.94	313.44	311.25	310.02	313.85	316.62	310.51	313.53	313.45	313.95	316.26	316.28	316.88	316.5	314.53	318.57	314.78	310.22	313.01	313.67	313.87	314.51	312.13	314.93	313.18	309.22	313.39	313.99	309.76	312.38	311.65	315.01	312.54	313.37	319.34	314.36	313.09	313.33	318.07	318.73	315.67	317.46	307.42	308.43	313.92	311.28	312.5	314.17	318.14	313.58
317.67	319.95	317.8	317.4	319.84	318.34	317.7	320.44	322.53	321.35	315.68	313.69	312.03	316.24	315.1	317.03	312.41	320.59	321.66	314.75	315.47	319.92	320.72	318.77	320.34	319.25	317.38	318.3	321.87	316.35	316.77	315.47	320.06	320.82	315.3	321.36	321.07	311.05	319.91	321.46	316.14	320.2	321.47	319.24	321	314.14	315.12	319.9	321.87	314.88
312.7	313.13	311.68	308.41	315.21	315.2	314.97	312.68	316.25	320.31	314.35	314.43	313.02	315.41	315.61	312.25	316.62	311.88	314.76	312.85	314.29	318.08	319.31	315.94	312.13	313.78	314.57	313.41	306.5	313.82	316.03	312.84	315.73	313.79	316.61	315.67	315.94	313.42	318.62	312.12	317.27	317.89	314.43	311.48	315.32	318.69	310	315.53	313.25	314.45
295.15	293.85	293.68	291.33	289.23	291.81	294.89	291.43	299.81	296.98	292.41	290.02	300.66	289.72	291.88	297.99	290.53	292.81	296.06	289.48	301.45	293.09	297.16	298.75	291.43	291.58	299.1	294.59	298.03	295.23	290.27	293.47	294.82	297.55	293.16	292.64	298.08	293.55	292.86	290.64	295.53	296.45	295.14	294.5	299.66	290.09	296.88	295.03	295.37	289.3
307.28	303.8	309.04	304.96	305.95	308.33	304.9	304.54	301.09	308.36	308.31	307.59	310.04	302.49	307.46	304.28	307.26	306.5	309.05	307.9	304.47	305.08	307.75	304.47	305.32	306.98	307.72	305.86	308.44	310.87	305.61	302.76	306.7	304.47	305.07	309.83	306.51	310.27	309.52	307.86	309.73	309.82	307.61	309.14	307.99	305.6	307.96	309.89	302.88	304.62
302.5	306.14	296.31	303.27	298.33	304.13	306.17	300.24	304.96	303.27	305.36	303.77	299.72	300.84	305.5	310.6	301.73	302.61	303.15	301.95	303.67	302.26	299.86	305.8	303.96	300.67	303.94	303.47	300.6	301.5	298.51	305.85	302.44	301.03	302.24	305.12	301.6	303.7	305.57	302.15	302.58	300.11	303.71	301.55	307.5	303.81	301.41	303.4	299.95	302.62
313.79	313.74	313.97	313.28	311.35	313.19	313.35	315.8	314.9	310.8	316.02	314.37	311.8	312.09	312.03	311.7	320.11	316.25	316.58	318.53	313.95	312.93	318.37	314.79	315.05	315.48	316.07	318.54	315.22	318.04	318.85	316.43	315.98	316.51	312.73	318.25	313.56	316.1	316.53	314.58	312.71	317.16	314.76	317.87	315.03	320.11	318.59	314.91	315.18	312.93
312.45	314.34	322.88	312.21	309.84	319.4	320.96	317.43	313.57	317.56	315.36	317.65	321.29	317.06	316.68	319.68	320.83	318.39	315.94	315.79	318.22	320.45	318.59	318.51	319.08	316.1	317.67	317.41	318.21	317.8	316.1	316.18	314.19	321.04	322.47	315.81	316.21	312.82	311.37	316.71	319.09	315.23	313.24	321.72	315.17	310.31	319.45	312.56	319.73	317.2
323.62	326.96	322.74	325.87	323.16	325.8	326.57	322.27	324.42	319.91	325.39	327.93	327.33	327.76	322.36	330.31	324.03	322.38	326.21	329.31	326.82	318.83	324.44	324.28	329.24	318.48	326.57	322.33	324.99	325.8	324.32	328.67	325.56	329.8	324.79	320.65	326.83	319.04	330.13	321.74	322.06	324.95	322.24	323.08	323.02	326.27	325.69	321.74	323.65	328.78
315.5	311.73	312.34	310.11	309.37	314.84	308.51	314.99	311.81	314.79	314.26	309.57	311.91	310.49	313.63	312.03	312.22	320.59	312.65	315.89	314.8	309.96	315.89	311.16	309.1	317.72	316.46	313.91	312.8	314.86	311.39	316.86	312.45	318.18	312.83	317.38	309.82	311.4	313.92	314.3	309.96	314.97	310.06	316.46	310.89	314.71	316.63	315.45	311.13	314.52
303.55	300.29	302.57	298.02	303.79	301.29	300.69	302.07	304.5	297.47	305.32	299.19	300.23	299.89	305.79	305.47	298.07	305.23	302.12	306.05	306.32	301.73	300.39	304.36	304.42	306.16	300.88	307.69	299.55	300.33	295.51	300.06	309.46	303.91	299.69	304.28	301.69	303.34	307.02	305.6	297.45	304.77	306.77	304.75	306.67	299.26	302.13	305.45	301.77	301.36
320.53	318.21	314.38	317.43	320.14	315.38	319.79	319.57	321.09	317.71	315.41	317.82	320.07	316.69	318.76	320.45	319.49	320.76	319.98	321.52	314.53	318.22	318.52	314.3	315.43	322.72	317.43	312.89	315.06	323.48	321.26	315.06	320.17	320.1	318.52	321.31	319.38	321.43	316.37	318.98	320.22	314.72	323.93	317.52	320.48	319.02	316.31	319.43	312.37	321.8
305.14	300.98	306.18	307.71	304.05	303.99	308.54	301.73	306.87	305.54	301.74	303.65	302.64	301.73	301.68	306.23	309.52	302.96	303.01	306.57	304.2	304.89	305.58	304.9	304.73	299.67	307.81	304.92	304.03	304.48	301.47	299.65	303.79	301.29	307.6	302.04	307.89	305.49	308.62	297.33	304.71	298.81	303.5	304.78	305.34	303.73	301.49	306.23	305.92	303.29
315.19	309.67	306.47	315.17	309.26	309.7	311	308.36	309.27	311.01	308.87	306.63	307.76	309.82	314.31	307.29	308.17	313.88	312.81	312.62	312.02	309.97	304.79	307.66	309.46	303.43	304.92	315.1	305.35	307.55	308.97	311.85	306	304.26	307.36	308.32	313.12	310.53	309.56	305.79	309.75	309.17	303.9	313.89	313.21	305.55	310.43	309.3	313.11	309.94
312.38	306.2	313.18	308.5	309.73	315.38	304.78	311.72	313.35	303.69	310.64	304.72	309.44	306.55	306.64	310.18	307.96	316.41	312.82	311.31	305.99	311.74	307.59	311.78	313.07	314.37	309.58	312.65	310.93	306.08	307.46	312.64	310.83	309.63	308.58	313.65	313.65	314.46	311.72	309.88	304.64	315.61	311.64	311.61	313.46	309.63	308.89	309.43	307.35	311.1
317	320.08	321.36	315.87	314.6	322.14	318.63	319.82	320.2	318.19	318.42	316.57	319.07	313.85	322.3	319.34	318.79	320.8	316.54	319.18	313.65	317.25	317.95	317.09	317.57	318.44	314.77	315.34	318.73	317.15	319.45	317.37	316.76	320.69	319	316.63	313.06	314.13	317.07	314.53	314.93	319.29	320.14	318.23	315.65	319.75	311.1	315.46	314.55	315.41
299.8	292.57	300.56	297.79	297.66	291.76	302.3	296.12	296.04	298.08	300.08	292.77	295.67	297.2	299.13	299.16	294.91	300.18	296.64	296.14	294.83	297.95	295.7	292.51	294.57	298.51	296.75	295.37	293.08	294.43	296.42	295.17	301.08	297.23	293.24	297.35	301.02	296.29	297.77	296.78	298.19	295.77	293.43	297.71	298.37	298.57	299.07	302.95	301.76	298.78
306.89	310.13	304.74	308.14	305.32	307.57	311.9	304.63	314.47	308.25	306.97	312.1	306.05	305.43	315.41	306.99	314.09	302	306.26	310.03	303.37	311.12	307.86	309.14	313.06	299.78	307.93	302.75	305.07	308.14	302	307.19	304.84	309.39	306.98	310.54	304.45	312.36	307.86	303.84	308.54	306.72	310.48	308.89	305.6	302.84	306.69	307.43	307.71	302.82
319.17	317.85	315.51	317.13	315.22	313.71	312.96	317.91	313.88	316.14	314.37	316.18	316.15	322.41	317.18	318.74	319.18	316.39	314.89	320.69	315.71	320.35	318.21	320.55	317.57	316.75	319.97	313.51	316.22	312.96	315.43	314.92	309.78	314.29	313.94	318.8	318.54	317.89	315.49	315.14	320	317.56	314.23	320.41	316.22	321.7	319.54	315.43	314.63	315.33
317.16	316.51	309.82	314.2	312.05	313.48	310.9	312.88	311.13	315.12	313.64	319.01	312.12	313.48	311.08	315.87	310.72	315.17	310.96	312.53	310.44	314.72	313.86	318.42	313.45	312.63	314.12	310.93	309.78	311.88	313.32	313.78	311.8	312.8	314.69	312.41	318.3	317.07	311.23	315.2	313.15	310.27	312.77	314.23	312.44	316.13	315.56	314.39	314.24	313.71
312.22	308.25	311.72	317.09	310.53	309.91	317.6	313.4	316.34	311.38	311.57	314.08	311.97	315.41	312.59	309.67	316.94	312.23	310.46	313.61	313.18	312.86	311.59	306.04	311.44	315.14	310.27	313.03	313.19	312.98	311.86	312.58	317.06	311.89	308.31	310.17	307.76	312.29	309.06	313.62	311.93	313.6	311.35	312.71	307.75	311.37	308.35	312.14	312.77	312
308.8	309.6	311.22	317.29	313.62	310.14	315.04	308.11	308.46	311.97	319.37	311.13	308.76	312.54	311.2	308.94	315.5	307.67	308.05	307.06	313.66	312.32	307.45	310.12	311.05	308.55	310.45	313.37	314.28	314.35	307.58	310.04	308.73	315.5	309.67	314.58	311.98	307.9	314.18	308.17	314.87	310.03	315.44	309.94	311.88	308.32	312.12	313.59	313.24	309.08
317.27	316.19	316.17	317.97	312.96	316.82	316.2	317.04	319.16	319.38	316.8	314.8	319.48	316.67	315.67	317.32	315.8	319.19	317.31	313.46	318.03	324.46	319.45	318.31	315.43	316.18	321.34	314.91	317.73	315.6	316.37	319.16	316.11	318.12	315.48	314.87	312.39	316.78	313.54	319.27	316.6	319.63	311.69	314.74	316.77	312.88	314.49	324.27	314.49	310.85
319.94	314.78	316.74	315.76	316.08	317.91	313.45	316.03	312.72	316.31	315.06	313	311.41	316.47	316.05	317.27	315.45	320.05	321.24	313.25	316.54	316.16	311.13	312.05	313.64	310.71	314.01	317.71	309.22	317.21	316.48	312.44	315.97	318.56	316.41	315.05	314.07	315.63	318.61	316.07	310.51	312.18	312.67	313.79	314.09	308.3	317.77	313.54	315.62	314.29
312.51	316.54	317.87	316.48	316.63	316.49	316.11	316.93	314.73	316.35	320.38	314.59	318.34	317.77	316.13	320.03	315.45	319.05	315.68	319.17	317.05	318.63	314.7	316.3	318.66	314.05	316.12	320.42	317.96	316.4	320.63	315.26	320.58	317.35	316.38	319.98	311.44	311.09	316.53	317.14	316.24	315.47	321.05	318.27	314.41	315.01	318.74	316.92	321.03	319.13
324.82	323.05	319.31	322.38	323.63	320.18	327.36	325.19	328.38	330.08	326.23	318.56	320.32	326.25	329.08	323.98	323.57	328.18	325.21	325	323.97	327.8	322.48	324.72	325.77	320.8	318.45	326.71	325.05	322.21	325.49	324.41	327.18	325.66	326.52	333.24	327.68	324.4	325.19	327.82	326.63	324.62	322.21	323.19	326.8	324.88	324.74	327.69	326.61	324.75
301.44	301.85	301.01	300.54	299.82	298.79	299.36	302.62	300.84	301.94	300.15	298.4	297.02	300.8	297.65	301.15	301.76	295.88	294.99	304.22	299.37	306.79	301.58	303.45	302.91	300.65	304.48	295.77	298.89	297.34	301.91	304.89	301.2	305.4	299.22	303.22	299.93	302.18	301.25	304.38	296.79	303.32	306.79	303.36	298.59	300.84	299.44	305.56	300.75	300.13
303.25	294.97	303.24	301.16	300.12	304.9	297.5	298.4	294.84	296.26	299.15	302.69	298.92	302.4	299.31	305.26	296.45	301.21	300.49	303.72	301.09	298.78	302.8	306.75	297.12	303.1	299.05	304.73	307.04	297.93	300.78	301.07	303.39	298.91	299.41	303.95	300.09	297.41	304.29	298.44	304.72	301.04	300.61	302.67	302.74	300.99	298.1	301.1	300.47	302.15
312.33	313.9	313.22	313.01	310.29	312.6	318.25	313.48	310.23	313.61	316.8	311.67	311.84	311.49	316.13	313.14	311.41	317.33	309.7	313.7	310.12	314.1	312.15	315.79	310.56	316.04	315.53	312.55	315.53	314.42	311.02	306.69	314.49	315.6	314.9	307.91	316.36	315.03	314.51	309.82	316.63	312.16	308.47	320.36	316.79	309.58	307.45	314.13	309.83	317.23
314.82	311.28	314.06	313.55	311.07	315.31	311.42	311.98	312.56	311.48	319.26	315.12	310.66	314.36	311.84	313.26	312.81	309.76	316.93	311.49	314.43	310.82	310.06	313.57	314.55	311.33	320.38	309.95	309.79	310.16	310.46	310.67	311.78	312.6	309.21	313.57	317.76	305.82	312.55	313.11	315.89	312.71	306.8	310.28	310.76	317.41	314.69	318.92	312.5	312.4
307	309.52	309.38	309.43	311.92	314.82	316.22	308.87	312.41	312.19	313.31	307.33	310.95	308.71	311.01	313.14	311.1	307.68	309.63	310.07	313.57	313.25	314.88	311.49	308.5	313.46	309.34	314.4	311.02	308.79	311.08	309.13	311.92	310.3	313.01	311.84	309.83	309.09	317.93	310.06	311.03	311.09	312.52	308.82	308.12	313.75	310.02	313.73	308.6	312.38
303.81	306.8	307.98	301.35	306.69	305.11	304.38	300.78	300.52	307.63	306.2	302.81	306.13	304.23	303.55	303.65	306	298.53	309.38	306.46	299.12	306.32	307.22	305.43	306.97	302.99	304.49	305.76	308.18	300.34	308.44	301.22	305.46	302.27	301.32	303.92	305.69	301.25	309.02	302.96	306.81	301.84	304.87	303.91	298.67	305.64	301.39	299.64	303.9	302.68
317.88	311.48	316.15	317.57	315.65	314.39	313.58	308.79	316.13	314.06	316.41	318.86	308.39	312.65	312.72	315.83	316.04	317.46	315.74	312.28	308.18	316.81	309.12	315.24	316.16	309.55	319.31	315.65	310.07	314.34	318.95	316.89	314.23	311.93	308.05	314.77	317.26	314.05	315.28	317.54	312.96	313.96	312.64	312.42	313.78	316.78	312.6	312.63	313.68	313.08
321	316.99	324.16	321.52	313.58	315.75	316.47	321.76	320.54	318.69	316.66	323.31	317.33	316.8	316.18	316.27	319.11	321.88	320.13	317.24	316.32	321.08	318.02	321.31	316.33	319.3	319.8	319.86	316.33	317.51	321.04	325.67	322.97	318.11	316.8	320.48	316.55	317.17	324.52	319.42	317.67	319.71	320.7	319.26	319.56	317.22	322.01	318.12	318.27	319.07
319.6	312.57	308.63	319.99	313.31	317	315.73	315.38	317.9	312.04	310.89	311.81	319.6	316.74	317.9	311.6	316.84	313.72	315.44	312.56	315.61	311.85	315.28	315.16	317.99	313.75	314.64	316.52	317.99	311.84	316.03	319.24	312.99	310.21	317.84	316.19	313.85	313.32	312.05	319.29	313.69	315.8	319.2	317.34	314.61	314.19	314.83	309.44	312.35	319.12
291.96	295.96	299.52	295.48	298.93	293.59	293.39	292.34	293.47	295.48	297.69	295.38	294.19	296.6	290.54	288.52	291.88	298.22	295.65	296.88	296.43	287.23	294.67	292.94	294.26	293.98	289.13	294.04	294.9	289.7	292.76	299.45	293.58	292.73	295.8	291.36	292.83	293.59	295.62	293.29	295.04	299.09	295.02	288.53	296.88	297.45	297.01	290.8	295.18	293.49
306.53	311.5	309.26	307.61	308.59	313.74	308.87	311.3	308.28	311.87	306.48	308.43	304.87	309.49	314.89	309.34	306.02	311.95	309.36	307.59	309.78	311.5	313.89	311.66	309.57	309.07	307.87	312.6	310.23	305.98	308.68	304.84	306.21	306.65	304.12	309.01	309.09	310.92	310.96	310.08	308.11	304.64	305.85	306.93	313.1	304.24	302.89	312.36	308.33	305.54
308.83	308.01	309.74	308.84	302.59	306.84	302.87	312.81	310.65	308.07	306.72	306.74	312.16	309.35	315.29	311.09	306.51	308.27	303.34	314.27	308.51	311.7	307.33	310.03	311.25	306.66	310.11	303.88	302.06	307.13	307.3	303.96	310.19	310.22	306.21	305.59	307.06	309.39	309.34	309.13	306.91	309.71	305.91	303.72	310.9	305.4	310.39	318.28	314.26	309.7
301.7	306.58	301.57	305.39	305.93	303.13	304.24	307.34	304.65	306.36	299.03	309.33	307.32	304.72	299.96	304.24	307.2	309.91	306.16	302.87	299.71	304.54	303.26	303.55	302.47	304.24	305.65	304.41	302.57	300.6	307.46	305.14	303.16	307.2	301.86	306.83	302.52	305.71	307.41	301.46	308.28	306.41	305.69	301.03	304.52	305.01	300.37	303.01	311.77	306.11
311.61	310.53	312.29	313.07	309.75	311.09	313.66	314.38	314.8	311.87	310.43	310.62	314.41	314.82	315.52	316.21	311.83	305.14	311.88	312.58	314.75	311.18	311.3	312.12	312.69	316.13	312.2	310.43	312.91	311.15	309.13	309.21	312.47	311.54	317.73	315.1	311.63	314.63	311.64	311.28	315.51	312.56	312.82	306.96	310.71	310.53	309.13	310.03	311.81	308.07
325.79	328.22	327.82	324.59	327.16	329.65	328.65	333.11	331.31	328.6	327.41	323.28	330.45	325.87	331.38	328.31	321.05	331.47	330.22	330.03	328.37	329.49	332.04	329.26	326.61	327.46	327.08	331.63	327.35	326.28	325.95	326.03	331.65	331.72	329.58	326.68	328.01	329.93	325.52	331.92	334	333.31	328.53	328.75	332.29	333.77	329.43	328.54	329.96	324.4
312.56	303.37	301.65	305.9	304.8	304.57	300.85	306.92	303.41	298.89	302.57	309.54	308.75	304.45	301.09	306.46	306.61	306.53	303.73	302.62	308.58	299.49	300.38	307.08	301.01	306.64	303.05	303.49	304.38	308.03	304.92	305.7	301.84	307	307.27	302.76	298.75	304.61	305.42	304.76	309.11	303.21	300.42	300.86	312.43	297.88	304.75	307.7	313.01	305.58
305.07	300.82	300.83	298.54	300.25	305.86	298.22	305.54	301.93	304.08	303.95	303.36	307.69	303.52	301.75	309.27	305.37	304.55	303.8	295.61	300.53	301.33	299.23	304.56	304.37	303.32	302.62	300.47	303.73	304.61	302.58	302	299.71	301.9	304.81	303.92	300.86	300.59	295.15	295.57	302.07	302.45	304.01	304.12	301.19	301.25	302.6	303.01	304.66	300.03
319.95	319.42	313.13	317.79	312.86	314.67	313.34	311.37	316.15	313.27	313.05	319.22	313.49	317.21	313.89	313.51	312.06	317.35	309.24	314.92	313.89	317.02	308.98	311.97	315.76	313.24	315.43	313.26	314.73	316.95	315.39	312.81	315.18	315.91	315.2	315.53	313.63	315.08	316.45	313.53	315.97	316.44	313.07	316.34	319.22	316.17	319.55	315.14	308.57	317.55
309.76	311.8	312.58	311.09	310.27	310.74	306.16	306.6	313.28	313.04	311.33	304.62	309.04	307.14	310.09	304.45	308.56	308.19	311.87	309.66	304.58	313.91	311.35	309.35	311.41	306.06	306.74	310.35	307.16	306.08	308.51	308.63	305.89	308.16	305.61	310.63	306.42	308.9	314.72	307.72	310.19	312.47	311.05	310.4	309.32	307.88	304.36	308.1	299.99	304
318.63	318.5	321.12	317.44	316.78	316.59	315.88	316.76	312.85	314.06	317.69	316.24	312.91	315.94	320.81	320.51	318.46	312.82	316.98	317.66	319.34	322.45	317.05	319.24	315.46	318.22	316.72	319.47	322.14	315.2	316.78	314.88	315.6	317.74	315.79	315.63	319.2	315.64	320.18	315.65	320.37	321.69	322.07	322.94	319.38	314.38	319.71	319.46	316.02	314.7
318.07	314.05	311.91	314.48	315.74	315.71	312.54	312.76	307.98	312.75	311.32	311.87	314.35	311.13	312.86	314.73	309.19	311.96	312.29	311.48	316.25	312.47	313.91	314.72	312.78	310.06	315.09	312.96	314.27	312.8	310.02	312.02	321.99	313.36	312.54	314.51	315.51	311.62	316.48	314.79	313.34	319.01	315.27	312.3	314.07	316.94	312.01	311.98	308.97	310.87
330.56	327.82	328.63	328.1	327.22	328.29	327.55	331.16	328.4	328.66	324.59	328.57	332.33	331.69	325.99	324.8	326.35	328.77	322.51	324.93	324.56	328.07	326.48	324.9	319.76	324.39	324.59	329.69	330.59	324.74	328.39	328.87	334.32	327.55	330.58	328.12	327.71	327.25	323.43	333.42	329.44	327.33	331.73	326.01	332.28	321.77	332.23	328.23	327.75	330.49
302.11	298.81	299.61	298.03	295.91	301.81	297.75	301.93	295.98	302.71	300.69	296.88	304.25	295.33	302.87	301.27	298.83	300.23	300.7	304.98	301.16	302.07	298.16	299.89	298.15	305.64	303.72	302.28	305.99	300.11	298.01	299.74	300.4	298.19	304.45	300.54	304.18	303.21	298.87	301.13	301.8	300.9	300.01	302.67	300.88	302.6	303.59	297.66	303.87	301.98
292.23	293.61	295.49	297.78	296.89	290.02	295.52	298.16	297.93	292.19	292	296.33	294.58	292.92	288.71	292.65	297.21	296.62	296.64	295.14	290.75	294.5	299.32	300.04	296.24	296.49	291.15	296.05	295.58	297.69	298.42	296.36	298.56	295.51	295.25	297.56	298.05	296.97	296.21	295.31	292.27	292.91	301.52	300.55	294.67	288.74	293.83	294.4	298.73	298.92
296.48	301.83	295.88	298.2	296.12	293.9	298.17	294.83	291.49	296.22	291.01	296.29	294.54	297.03	295.56	297.56	296.07	291.93	296.09	297.92	298.38	301.98	295.65	295.84	295.88	301.16	292.72	296.09	293.28	299.79	297.14	294.58	298.97	294.41	296.61	296.3	295.39	294.79	302.47	291.89	304.91	295.58	298.03	298.24	294.61	294.16	299.57	294.54	295.45	297.3
311.35	310.18	311.87	305.94	311.94	311.87	305.01	311.14	308.67	308.86	308.44	315.9	304.89	304.67	307.2	311.96	308.88	309.74	316.25	308.66	309.32	311.38	308.83	306.23	301.84	309.32	308.72	304.42	310.24	309.63	309.12	309.84	305.35	310.27	310.32	310.95	315.13	305.98	308.74	308.06	308.69	309.92	305.25	311.33	308.13	311.45	312.27	310.72	308.44	306.08
312.07	311.72	313.51	309.02	310.41	308.52	310.65	310.71	312.19	310.58	316.4	313.55	308.07	311.8	311.23	307.01	309.4	311.54	310.58	309.8	310.5	310.71	305.07	311.62	309.68	312.74	311.85	309.23	311.12	310.92	306.39	308.93	312.05	314.39	304.38	309.58	310.69	313.79	308.46	310.92	311.27	308.1	314.11	316.73	314.08	312.27	306.19	307.96	308.83	309.06
309.05	313.67	314.44	310.83	308.82	308.55	307.75	311.37	314.34	308.34	308.29	311.99	308.7	308.97	314.57	310.25	310.03	308.28	309.16	312.95	306.96	303.88	307.17	310.45	315.62	309	306.23	311.29	308.75	307.8	311.12	311.8	312.06	308.52	315.25	311.2	309.06	310.42	310.2	311.44	310.28	305.38	305.69	304.57	307.52	315.79	308.76	304.85	315.09	310.88
316.68	316.62	315.9	312.46	314.01	311.68	311.01	312.13	311.09	315.64	305.19	309.73	314.15	310.93	312.62	315.54	310.79	314.53	311.84	311.25	316.31	312.43	319.39	311.23	312.63	312.38	314.47	315.11	315.02	317.12	309.75	315.26	312.7	312.61	316.01	314.6	308.87	313.64	313.12	314.31	309.98	320.22	315.03	316.04	316.38	313.03	314.25	317.67	310	318.01
301.86	303.23	300.43	301.28	307.48	305.2	299.8	304.73	304.33	297.99	301.09	302.04	308.85	304.49	308.41	303.46	305.68	303.41	301.19	302.32	302.97	305.08	300.49	300.96	306.95	307.76	298.4	304.28	301.78	303.8	304.04	299.02	306.57	301.84	301.36	306.81	307.42	307.31	304.23	302.03	307.08	302.08	301.98	304.72	302.61	305.59	301.83	308.72	305.15	302.73
308.72	315.8	313.33	318.69	319.17	317.04	313.93	310.03	320.03	313.5	315.32	310.87	312.47	317.21	317.55	316.77	317.29	312.37	312	314.32	314.89	318.51	312.59	309.4	314.51	313.24	316.76	315.72	309.51	314.89	308.84	318.46	317.55	312.89	317.53	319.51	312.66	312.41	314.8	312.19	311.17	317.96	307.99	312.76	309.11	309.68	312.71	316	318.07	318.81
306.24	303.54	307.46	303.49	306.19	307.83	305.45	302.26	310.58	307.41	306.52	306.69	303.81	302.51	302.16	305.42	305.48	301.61	304.46	304.95	306.62	307.56	301.61	305.64	301.41	307.27	304.59	305.53	305.28	304.06	303.4	303.76	308.73	304.23	309.61	301.63	302.65	305.57	304.56	303.02	308.26	301.04	301.33	303.51	301.67	308.16	304.09	298.52	302.18	301.4
305.81	304.16	305.14	308.43	304.2	307.47	307.49	305.55	303.69	300.41	305.71	305.05	303.46	305.9	302.31	299.76	306.15	306.79	304.73	302.89	307.96	303.67	302.66	302.53	308.16	303.84	311.37	302.46	310.12	303.99	304.79	305.35	302.37	306.53	304.06	302.16	300.27	304.51	305.72	303	302.26	301.76	305.37	304.69	305.26	305.57	307.78	307.65	310.37	309.75
317.05	311.75	315.07	309.73	315.15	315.12	313.59	316.15	315.13	313.79	315.83	318.65	315.66	317.68	312.6	315.98	308.88	311.92	310.44	318.41	313.99	315.27	312.75	318.99	310.58	316.12	316.87	314.14	310.06	316.59	316.73	307.64	322.51	312.08	316.25	315.35	320.45	316.74	316.3	316.08	313.66	312.28	316.5	311.17	313.03	314.92	309.74	316.49	316.64	311.02
315.51	310.9	315	310.79	316.36	314.99	318.67	315.67	313.69	313.19	313.89	315.75	312.6	313.13	315.47	315.65	316.62	308.01	313.86	317.6	313.32	315.6	314.42	315.34	320.28	308.94	317.99	311.98	316.7	313.47	310.46	312.86	311.65	314.25	311.03	314.67	310.37	315.12	320.13	316.8	312.26	311.17	314.04	312.97	314.9	318.32	319.93	309	313.16	316.52
299.74	300.43	298.1	295.32	296.08	297.98	291.57	290.51	296.13	293.64	298.99	294.02	293.3	292.98	294.31	298.06	296.11	294.99	295.24	299.21	299.23	297.22	297.1	299.28	299.41	299.6	300.44	296.38	295.22	298.37	298.65	294.38	297.76	299.86	299.13	301.49	296.08	297.06	296.35	301.18	298.16	293.41	296.48	295.01	298.7	298.54	293.8	298.82	300.51	297.3
304.9	308.26	304	302	299.99	295.66	302.32	305.79	301.52	300	300.88	299.14	299.67	297.32	300.85	303.3	305.73	304.2	303.44	302.96	301.75	305.43	304.96	296.52	300.4	302.45	303.89	305.24	302.22	302.52	300.45	300.51	297.78	298.59	302.31	298.16	305.12	303.07	303.58	301.22	304.88	302.24	298.02	299.49	305.66	301.52	303.81	305.54	301.92	300.92
318.05	319.14	315.1	313.55	315.59	321.75	314.7	312.11	317.3	315.9	317.06	320.63	321.23	316.93	315.49	317.66	320.31	314.21	323.08	319.38	313.59	323.7	317.88	314.16	314.76	315.3	317.73	314.21	313.53	316.32	318.49	317.2	315.34	325.29	318.84	317.36	316.85	316.06	317.99	312.91	324.99	316.5	317.84	312.76	315.24	313.5	315.63	320.05	314.47	316.28
322.52	331.15	325.95	327.03	331.02	328.84	324.43	327.13	329.03	329.38	324.36	329.75	325.97	328.4	329.49	332.88	332.74	329.31	329.57	330.08	328.25	327.25	329.2	328.9	327.75	326.97	329.92	329.46	325.69	326.37	325.96	326.64	327.12	329.12	327.32	328.11	332.81	331.48	330.37	327.4	331.94	328.51	331.11	326.12	329.02	331.56	327.51	330.38	326.85	326.53
314.54	313.21	314.39	312.31	313.3	313.82	310.22	310.81	315.92	317.03	313.1	308.59	317.17	318.19	315.56	314.03	310.91	311.16	310.57	312.83	311.83	312.88	312.64	314.69	313.61	317.71	313.89	313.44	315.86	311.41	310.94	316.89	316.71	314.83	313.73	316.32	312.12	314.15	314.29	317.69	318.43	315.77	314.12	314.97	317.15	318.6	319.93	313.95	318.47	315.4
301.34	300.87	307.71	301.81	301.48	302.17	301.65	303.52	305.46	303.94	305.15	301.66	303.89	309.45	301.42	309.63	295.66	302.85	305.14	303.58	303.61	308.84	304.93	306.45	306.31	302.27	306.69	305.13	304.17	301.84	302.4	303.75	300.52	303.5	302.34	301.15	300.35	310.25	301.36	301.75	307.38	300.76	306.89	303.52	305.35	300.06	307.26	299.58	300.21	302.94
314.91	318.98	310.71	309.85	316.46	313.82	312.41	314.67	316.36	318.35	312.7	314.18	311.45	319.73	312.65	315.93	318.31	314.68	313.64	312.55	309.19	311.15	314.02	317.25	313.23	316.17	312.79	317.78	318.11	311.37	314.25	314.38	316.96	321.95	314.58	314.31	312.14	313.11	319.72	311.53	319.37	313.76	310.9	316.24	314.94	312.9	320.67	321.13	312	313.01
314.42	309.67	315.35	318.24	317.24	314.15	305.63	312.79	308.98	315.27	318.58	316.91	311.06	310.97	312.36	313.54	314.63	314.71	317.27	315.57	314.27	317.19	316.9	315.46	312.05	314.69	313.43	317.63	314.91	317.14	313.45	312.1	320.14	315.84	312.68	315.24	310.2	314.91	314.2	311.44	312.43	310.82	310.94	315.01	314.56	320.3	311.87	314.88	313.93	316.43
310.37	322.21	317.07	317.92	311.56	314.81	311.55	315.42	313.11	310.05	315.32	310.23	315.86	309	314.67	315.15	316.69	313.42	313.99	310.09	309.73	309.59	314.39	314.6	316.65	313.04	316.56	316.01	311.51	317.21	311.45	315.28	317.03	318.13	315.33	310.62	310.82	312.35	314.99	312.66	316	315.31	319.29	314.92	315.73	313.46	313.36	314.74	314.91	313.76
317.37	313.7	314.58	316.13	316.35	316.93	313.92	315.6	318.6	314.26	314.39	309.27	315.49	314	315.47	315.01	315.13	312.71	314.81	317.3	319.93	314.85	310.3	317.24	313.36	316.19	312.97	314.89	317.43	321.19	314.82	308.07	319.81	313.57	320.55	312.5	312.27	309.39	314.7	312.87	313.83	309.44	312.81	313.68	309.91	313.64	318.55	316.54	319.66	318.09
316.97	317.64	318.55	318.71	323.72	322.03	325	318.61	314.4	322.04	318.21	313.45	321.06	319.97	313.98	319.01	322.68	314.53	314.96	315.24	320.58	319.76	315.67	317.2	325.36	314.97	321.18	321.72	322.98	313.01	324.88	316.74	323.76	318.49	321.81	321.24	314.04	320.11	318.42	322.04	321.52	325.37	321.12	318.84	319.72	319.21	315.73	320.7	321.13	320.33
301.88	303.1	308.6	305.57	301.1	305.86	292.95	304.23	304.49	305.67	300.97	300.42	301.25	305.66	305.04	300.96	307.54	301.6	307.62	307.59	302.68	301.73	301.53	306.4	298.67	304.6	302.79	304.59	300.36	301.74	303.29	302.03	307.55	305.08	308.46	305.87	303.93	304.25	299.6	301.01	301.71	301.48	300.68	305.35	301.96	304.86	304.96	302.81	305.23	305.96
311.06	315.21	319.51	317.01	319.13	316.07	315	314.44	315.72	316.63	317.36	320.14	315.87	314.11	316.58	317.88	314.73	313.14	314.28	319.39	316.07	318.62	314.68	314.72	316.98	319.32	319.94	317.99	311.74	320.29	319.93	320.43	314.69	317.71	319	316.13	315.42	319.1	317.43	322.33	317.28	317.14	316.01	318.15	309.3	317.01	321.89	311.6	315.44	321.19
328.7	326.3	329.59	326.76	331.87	331.07	328.3	330.36	330.88	329.11	324.73	327.55	326.3	330.06	327.88	325.85	326	329.28	329.47	326.85	324.84	322.6	325.34	328.79	328.75	327.63	327.57	328.43	329.53	332.26	326.84	329.18	323.79	327	327.53	328.58	330.26	325.97	328.36	323.95	329	331.18	323.85	327.7	327.84	323.4	327.47	328.76	323.06	327.05
309.41	317.58	307.69	314.96	314.07	308.67	313.25	309.81	310.58	307.55	310.59	313.09	307.92	307.4	312.18	312.99	310.24	314.62	318.27	310.81	311.79	310.17	312.18	312.21	311.78	314.95	309.98	315.5	315.4	319.43	315.76	314.82	311.51	311.95	311.86	312.5	316.47	313.16	311.45	310.74	311.39	312.98	309.55	313	313.45	312.11	313.05	311.08	317.76	308.5
292.06	294.34	288.72	291.23	293.29	291.17	293.53	292.35	293.92	291.54	287.76	295.64	300.88	293.78	295.69	295.58	294.7	296.19	292.36	294.23	290.73	290.75	297.37	293.91	294.82	294.75	290.33	293.62	293.81	292.37	291.63	288.72	293.5	294.96	292.25	291.18	295.6	296	290.81	293.11	294.18	298.55	295.63	294.99	296.07	294.71	290.13	298.75	294.92	293.4
307.85	301.65	307.44	305.25	303.14	303.34	303.21	305.92	304.74	301.91	305.38	303.41	304.52	305.27	304.46	305.15	304.33	305.51	307.86	301.98	303.91	299.33	302.75	301.88	306.1	303.65	301.62	301.18	308.06	302.07	304.44	305.85	303.38	303.52	301.8	299.42	302.71	302.73	302.04	306.67	306.71	302.05	301.74	299.48	301.46	308.07	307.25	300.67	302.37	303.92
318.48	315.94	321.06	314.74	320.88	320.93	320.04	322.33	324.24	318.54	314.88	316.93	314.86	319.55	318.63	311.44	319.56	319.26	320.14	321.29	318.95	314.06	319.1	317.67	323.41	320.18	320.65	322.82	320.71	319.26	317.41	315.54	315.89	319.49	320.07	319.74	318.99	316.78	320.9	317.52	319.55	320.27	321.37	318.17	319.83	317.53	319.42	317.3	315.88	315.41
313.72	316.59	315.67	314.39	315.86	310.49	316.45	312.51	318.85	315.96	314.88	313.58	314.81	312.21	321.06	313.86	317.68	314.04	314.65	315.77	315.32	320.27	318.67	314.64	316.39	313.69	315.2	316.95	307.68	316.36	309.56	317.46	313.75	313.86	315.48	315.39	315.13	318.9	315.7	314.45	310.03	318.7	316	316.22	316.1	320.21	312.97	315.12	308.01	312.16
324.73	326.64	324.92	325.74	325.62	327.27	331.79	329.58	327.27	326.76	328.55	327.31	321.49	325.61	324.97	327.99	325.98	326.17	323.59	326.01	328.56	325.47	326.46	328.46	325.63	322.33	325.95	325.94	323.92	328.84	323.25	324.33	326.02	323.04	322.92	324.25	318.69	324.82	329.69	323.08	325.48	323.83	326.17	325.64	322.9	328.57	334.96	327.5	322.64	327.81
311.56	312.28	309.15	320.55	312.22	315.33	313.38	308.04	312.95	315.19	316.01	315.78	309.5	309.97	313.06	311.81	310.69	313.93	311.14	315.32	311.57	311.09	310.3	308.18	309.99	308.48	312.74	309.47	312.7	310.43	313.13	313.75	315.09	310.37	314.46	311.41	314.58	316.52	314.37	313.95	311.9	307.06	311.91	310.82	309.3	312.4	315.34	312.48	307.82	314.12
314.86	311.28	307.53	310.37	311.87	307.43	307.23	307.87	310.5	307.15	314.13	305.59	313.19	314.05	315.68	310.32	314.11	303.96	309.05	309.49	315.08	306.42	311.9	312.12	318.29	311.91	308.65	309.88	312.73	312.56	310.94	305.22	312.75	306.8	311.14	311.5	306.63	312.13	309	309.86	310.62	311.47	312.24	310.78	312.12	310.14	310.7	313.75	310.04	309.57
308.28	308.61	309.25	309.39	305.9	304.01	308.15	310.89	309.23	308.47	306.91	304.47	308.09	308.08	306.47	311.97	307.31	305.73	305.6	312.87	308.79	312.09	310.53	309.5	312.25	309.49	307.64	304.33	314.3	308.6	312.72	307.88	313.24	308.52	309.56	308.58	311.14	307.06	311.47	307.55	307.74	310.56	309.72	312.4	306.09	307.12	311.02	309.26	309.62	311.8
314.99	307.24	309.74	311.65	309.19	315.1	315.04	305.75	311.82	314.32	313.22	313.04	312.29	309.66	318.69	310.8	308.44	313.88	310.01	314.5	311.26	312.9	314.85	312.96	310.15	312.93	310.48	312.54	308.87	314.99	313.11	309.1	309.09	313.97	314.07	313.89	310.64	312.15	312	311.89	313.77	315.02	310.8	314.79	312.17	311.49	314.21	312.7	310.79	318.21
306.77	300.62	301.74	303.4	304.58	302.14	303.71	301.91	306.16	305.32	298.42	307.94	305.16	310.16	298.01	302.77	299.16	303.3	303.34	304.77	298.52	299.58	302.84	300	309.22	300.52	307.67	303.9	304.05	304.3	304.21	305.75	296.82	303.15	300.32	304.6	301.63	303.94	302.88	302.64	304.57	304.41	304.61	304.23	300.81	305.22	300.44	299.61	302.63	304.22
308.04	313.48	312.48	312.59	310.15	311.28	306.94	309.09	310.72	313.25	305.51	311.92	314.64	310.06	310.95	307.96	315.45	306.08	311.37	306.77	312.15	311.08	309.96	311.58	309.49	306.87	315.76	312.91	310.4	316.05	313.85	313.4	312.9	310.83	315.02	305.75	310.74	307.99	312.61	314.08	304.28	309.94	312.12	313.25	308.58	312.33	313.32	314.11	308.09	306.9
304.63	302.16	305.26	308.23	306.23	301.19	298.69	305.91	306.03	303.7	302.37	299.5	307.71	303.32	302.8	305.2	303.37	298.74	301.28	306.41	303.35	303.7	304.86	302.23	301.03	302.84	301.28	303.31	304.54	307.44	302.45	304.04	304.79	311.38	302.02	305.93	298.9	300.91	301.51	305.58	299.41	308.83	302.19	304.38	300.16	305.02	307.42	297.99	306.37	304.92
296.09	301.68	295.27	298.66	301.52	307.73	304.64	301.51	299.3	297.96	299.92	299.68	307.21	299.21	298.5	303.47	297.19	303.7	300.09	297.39	297.96	299.82	304.05	303.68	297.9	303.53	296.69	303.17	301.76	306.28	296.37	301.58	298.23	303.57	299.27	297.07	302.92	299.47	301.08	296.84	301.47	301.72	300.64	297.16	302.88	296.4	300.22	299.88	297.9	291.31
314.86	314.43	311.98	313.88	307.49	314.5	313.57	316.22	317.02	314.82	314.26	319.45	318.4	316.58	312.19	313.7	313.19	318.19	313.71	315.98	309.2	310.94	313.26	308.03	316.12	312.32	310.68	316.18	321.74	313.98	316.05	312.89	315.25	313.63	313.27	314.65	315.02	318.69	315.29	313.33	311.53	317.4	314.81	315.74	315.28	312.3	310.86	308.43	318.24	312.89
314.67	308.54	308.59	310.17	310.48	311.51	309.23	309.38	305.59	307.49	315.3	305.05	310.02	305.63	309.4	308.4	310.25	310.88	310.85	310.17	307.96	307.47	309.76	306.8	310.02	309.24	310.74	312.54	308.27	313.13	313.98	312.06	308.27	309.36	305.1	310.12	305.62	302	310.49	313.29	312.8	311.07	307.41	311.11	305.43	308.99	307.92	306.5	313.15	310.42
317.5	317.8	317.02	318.13	317.79	313.49	315.76	315.37	318.88	317.92	316.82	318.16	318.72	315.96	322.33	318.26	314.27	319.16	315.09	315.04	314.39	313.79	317.96	315.33	315.48	318.47	314.27	319.76	311.36	313.84	312.88	318.7	316.23	316.83	313.8	317.48	319.43	318.15	310.64	317.87	320.09	316.53	316.63	317.67	322.4	322.33	319.61	314.71	310.73	314.67
308.1	308.86	308	306.96	302.13	310.8	307.3	303.96	299.23	303.68	310.4	303.62	301.48	308.03	304.45	300.02	302.43	303.73	305	303.55	305.67	300.18	305.8	308.13	304.48	308.25	303.25	301.22	305.37	306.19	302.23	307.58	306.27	306.68	303.78	300.84	302.81	305.76	302.94	306.19	302.92	307.07	301.19	303.21	306.76	303.06	303.67	309.46	307.12	304.58
320.07	311.15	307.3	307.74	313.95	306.06	315.39	314.77	311.02	311.86	314.94	314.04	310.68	311.77	311.82	316.49	312.35	310.13	311.04	314.43	310.91	317.06	311.24	313.88	313.95	316.27	309.08	310.92	312.93	313.53	317.75	307.33	315.9	306.63	315.58	318.17	312.22	310.89	312.89	311.59	309.01	306.65	315.59	312.82	312.02	316.42	311.45	314.73	309.97	315.45
306.81	308.29	303.95	310	307.58	301.83	305.82	305.19	306	300.53	305.98	307.87	304.81	298.76	302.53	311.3	303.64	306.18	304.33	306.43	312.35	302.66	304.74	306.12	309.22	301.37	309.22	305.75	303.58	308.35	306.12	306.57	297.89	307.97	308.4	303.37	306.47	309.36	305.16	306	310.51	305.65	305.59	306.77	305.84	308.64	303.91	303.15	306.61	304.43
320.2	318.37	318.04	320.5	320.22	323.51	318.86	320.41	319.86	317.29	317.78	320.9	314.44	325.86	319.78	321.06	317.53	316.35	322.95	320.26	316.54	320.46	318.33	319.27	316.51	324.18	314.71	311.43	320.38	315.98	317.37	317.17	319.19	317.64	315.22	314.87	319.25	321.69	321.83	320.22	318.82	317.29	320.4	319.42	323.87	315.73	321.9	318.57	319.6	320.29
316.73	314.15	317.65	313.22	320.54	316.36	318.04	318.65	317.27	315.14	313.27	317.2	316.37	315.3	312.43	317.84	313.14	316.92	317.99	316.99	314.12	312.27	313.91	312.41	321.24	312.52	314.99	316.99	316.55	317.74	313.35	315.92	313.6	318.47	312.92	310.83	317.2	317.24	315.52	315.02	311.9	318.58	322.3	316.44	323.12	314.99	311.81	322.55	314.98	316.68
301.93	302.42	301.41	304.27	302.74	301.22	298.94	301.56	300.25	301.9	300.32	294.73	299.14	301.12	302.05	303.69	296.39	301.4	300.55	303.83	302.1	297.24	304.26	303.27	302.21	303.25	303.92	294.16	298.38	301.65	297.04	300.68	303.52	299	303.54	301.6	300.2	297.63	300.11	304.36	298.63	303.51	301.02	299.17	300.44	298.43	299.97	303.58	307.73	305.8
327.14	328.64	323.05	329.26	328.23	323.27	330.91	329.6	330.75	325.91	327.51	332.12	326.74	330.6	329.03	330.28	326.53	326.91	329.49	328.17	323.7	324.62	326.53	324.77	330.02	327.66	328.58	325.23	328.2	329.84	326.62	327.28	323.77	326.15	327.51	324.49	328.86	321.84	325.74	329.06	327.14	328.98	324.2	332.01	326.49	328.95	327.69	326.81	327.79	324.18
299.94	303.47	299.82	300.15	300.23	301.66	296.91	299.66	305.71	298.83	297.37	299.93	301.75	305.06	299.31	299.39	300.02	297.83	305.69	299.54	304.4	302.17	305.43	302.08	306.18	296.85	298.54	299.7	303.13	303.34	300.59	298.81	302.16	296.57	299.67	299.17	302.44	301.29	297.52	299.96	297.15	301.98	301.82	294.35	301.57	296.89	304.76	302.94	298.03	308.09
329.26	326.02	328.37	325.31	331.58	330.6	324.98	326.64	320.59	329.6	327.13	322.25	327.52	326.96	322.42	326.18	325.12	332.58	326.65	328.14	325.89	330.33	331.88	324.32	322.74	324.97	324.74	325.35	324.78	325.43	331.67	323.41	331.49	325.3	325.43	330.15	328.99	326.59	328.85	326.46	326.52	331.46	325.7	327.68	329.78	325.25	329.2	326	322.75	330.59
298.24	301.39	300.15	302.16	303.28	303.77	298.64	301.04	306.18	301.45	296.81	295.25	298.43	295.71	301.09	301.9	305.45	298.06	306.4	299.21	305.06	297.86	295.78	302.91	298.48	300.94	297.81	301.22	296.56	299.73	296.66	298.72	294.81	301.78	299.05	298.66	297.33	300.35	299.38	300.7	301.3	298.11	296.58	305.09	299.84	299.21	301.3	299.94	295.92	297.75
312.34	307.88	310.5	312.08	312.17	311.73	313.7	313.96	318.41	310.76	307.03	314.04	309.92	314.82	311.45	313.78	315.23	313.75	313.65	313.73	311.1	315.91	309.9	309.77	314.74	313.15	314.84	310.13	316.3	315.45	316.01	311.7	319.36	308.51	310.98	309.7	315.27	308.59	310.37	311.87	313.01	314.56	310.71	318.9	316.25	317.45	312.28	315.18	315.68	311.98
311.14	309.22	307.11	313.27	314.96	311.71	314.19	309.05	312.11	315.37	309.02	310.69	306.07	311.26	311.11	311.2	309.49	305.61	314.69	312.43	310.17	307.4	312.41	314.27	314.03	309.88	311.97	314.42	310.55	317.93	312.11	310.63	308.04	311.85	311.01	308.31	313.73	311.04	310.4	309.5	307.91	314.15	310.44	310.45	311.07	310.33	313.15	315.01	314.51	310.08
312.78	309.61	315.33	317.14	312.01	314.14	313.96	312.74	311.93	313.84	309.43	313.13	309.7	310.51	309.35	313.77	310.34	315.42	312.09	309.94	310.88	313.2	314.47	314.78	313.8	311.53	313.29	315.66	310.37	314.03	314.28	311.9	311.19	315.35	310.88	307.13	310.62	313.79	310.69	316.34	314.13	315.41	312.66	313.12	312.04	311.42	306.85	315.57	312.01	311.26
315.79	317.11	314.57	313.9	311.45	316.12	313.16	319.99	314.8	313.96	309.55	315.89	309.86	310.17	309.21	315.57	312	310.17	312.45	309.37	311.53	316.84	313.35	310.73	314.66	313.1	315.44	310.73	312.11	314.67	312.79	315.13	309.01	308.99	315.52	315.85	314.66	311.46	313.29	319.54	312.43	314.01	310.96	312.03	314.33	308.05	311.6	314.3	311.33	311.66
298.67	303.66	304	302.9	306.41	303.74	310.72	302.99	301.49	305	308.21	303.15	304.6	306.88	303.25	304.44	304.5	305.76	300.84	306.54	300.03	297.63	300.9	304.55	300.63	302.64	301.02	304.79	302	301.33	303.01	302.06	300.06	304.61	304.01	304.16	306.1	298.48	305.48	300.4	298.88	305.75	308.77	303.68	302.55	304.42	304.6	310.34	302.22	305.74
300.74	294.95	293.69	299.58	294.91	293.6	295.09	297.58	299.47	294.93	295.73	287.49	296.66	294.35	296.1	294.73	295.97	295.69	298.6	299.77	297.53	293.52	291.04	291.78	293.44	294.14	295.72	302.75	296.68	298.32	292.11	289.71	291.41	293.21	293.01	291.76	294.98	299.23	291.15	294.42	293.09	297.66	294.81	291.45	294.52	296.92	290.24	291.41	300.92	296.62
299.83	303	303.97	304.32	304.58	305.62	304.08	303.46	307.72	303.04	307.33	304.38	299.97	300.17	304.26	300.48	306.27	300.15	302.72	299.01	301.3	302.68	303.58	303.13	298.59	303.78	300.28	302.73	305.98	302.6	300.66	301.85	307.31	299.04	297.46	304.15	306.78	304.56	297.92	301	300.61	297.52	303.12	300.96	306.47	303.89	304.67	303	301.35	306.01
305.21	306.79	303.89	308.79	304.36	303.25	307.18	304.42	306.02	304.1	305.36	307.72	307.09	306.81	303.14	305.77	310.1	299.96	307.29	304.97	306.23	307.47	300.98	305.25	309.8	308.18	300.69	305.55	307.8	308.54	306.44	307.86	301.99	303.62	310.18	302.48	304.78	308.94	303.85	302.77	301.78	307.98	305.41	304.6	305.62	305.56	306.78	306.89	307.98	300.63
299.5	299.12	294.41	294.84	297.91	298.56	297.4	293.81	298.54	296.39	294.93	299.18	293.84	298.82	295.24	293.84	293.51	291.45	298.58	298.91	294.99	298.37	296.69	293.99	295.99	298.81	298.91	292.99	293.67	292.21	292.88	293.92	293.96	297.21	298.06	295.34	298.14	295.17	296.44	300.51	297.31	297.07	299.3	294.32	295.98	296.25	296.98	297.25	299.93	295.16
312.2	318.43	314.46	309.64	310.24	310.97	308.62	313.58	317.46	307.04	317.02	310.89	314.24	317.88	312.66	311.21	312.31	314.56	310.2	310.84	316.22	317.29	313.03	316.49	310.29	314.14	309.17	312.18	309.93	309.25	313.92	315.29	311.84	315.34	312.09	313.56	316.6	313.85	313.4	313.05	315.17	318.75	311.89	315.47	313.85	312.21	312.82	318.2	314.77	313.28
298.82	294.66	291.7	296.76	298.07	290.91	290.28	296.09	294.57	292.04	292.07	296.3	298.8	296.9	294.75	298.66	291.7	297.84	296.38	294.42	293.49	296.91	297.39	300.43	292.48	294.96	296.21	296.02	291.86	295.91	297.09	302.5	294.77	291.94	298.46	294.46	293.47	293.69	291.06	297.99	297.58	302.9	296.1	296.92	298.32	296.68	294.17	295.7	293.33	298.83
306.16	308.74	306.67	306.88	306.72	307.31	310.41	305.08	310.12	307.72	307.92	309.24	307.6	311.79	307.75	305.63	312.82	303.97	309.17	308.95	312.36	304.29	306.95	308.04	309.21	304.98	306.85	309.35	307.45	311.17	310.52	303.47	310.76	310.59	306.87	306.24	308.31	303.35	309.43	304.1	304.58	313.12	309.76	306.34	303.74	305.51	305.89	309.73	307.93	312.2
313.58	311.47	311.26	310.3	310.57	314.19	309.48	310.61	317.19	313.98	311.57	311.62	306.35	307.92	308.37	305.37	310.24	309.81	304.06	314.38	309.61	315.73	313.72	305.74	307.06	310.49	310.31	315.37	305.76	312.43	317.58	306.99	310.09	305.74	307.05	312.72	313.17	314.82	307.05	310.76	310.03	310.52	308.28	310.34	315.01	309.86	307.57	309.5	307.22	311.58
296.32	295.36	297.22	292.66	298.28	300.1	297.55	292.84	297.53	293.2	296.5	294.11	297.65	294.73	294.18	302.72	293.92	295.86	295.28	300.21	295.13	295.77	299.68	297	302.53	294.13	294.06	302.14	294.3	300.71	296.07	300.87	298.29	297.4	295.44	300.07	297.33	294.08	303.77	297.04	296.32	289.39	295.46	292.87	293.57	298.19	298.52	299.43	297.5	295.29
300.61	298.05	302.7	300.74	302.65	305.73	300.95	301.93	298.35	300.59	303.78	301.08	298.33	301.46	305.71	298.37	296.89	308.28	300.48	302.34	300.51	302.86	304.74	304.98	300.22	300.45	302.52	300.96	303.82	308.29	301.77	305.37	300.9	301.77	307.77	300.11	304.23	301.19	306.49	300.5	304.41	299.71	304.04	299.73	307.34	298.52	299.6	307.41	304.36	302.35
322.16	313.1	312.95	312.98	322.77	317.55	316.41	314.6	312.69	314.81	312.5	318.6	315.48	312.97	313.76	317.84	315.15	319.83	310.64	313.18	314.34	318.79	321.08	313.63	312.89	312.34	313.57	316.86	316.18	315.07	316.98	313.88	317.71	314.1	317.77	314.58	313.43	313.97	314.99	310.55	317.79	312.56	318.22	316.2	315.86	316.98	314.96	315.08	314.26	314.4
317.85	319.24	320.12	316.44	312.12	310.73	314.76	311.48	311.62	317.15	312.51	312.14	311.66	306.62	311.51	307.84	316.75	315.23	310.12	313.77	310.92	312.84	317.11	314.67	315.73	311.01	317.48	312.9	312.21	313.24	315.48	315.04	313.12	312.89	309.87	313.29	315.51	312.74	317.58	310.49	317.7	318.82	314.33	312.46	317.04	315.82	313.52	316.31	316.25	313.42
303.53	303.26	308.32	309.22	303.09	309.56	306.57	301.27	304.52	305.05	302.2	302.61	305.71	303.54	304.72	308.77	309.33	305.86	304.54	305.95	304.72	306.42	304.51	306.62	304.35	305.13	301.38	308.42	309.23	307.86	304.7	305.36	303.76	305.44	306.13	303.51	307.64	301.72	307.32	305.19	306.06	309.35	307.8	298.19	305.13	304.56	300.3	303.02	307.6	307.48
310.98	304.18	303.2	301.02	301.08	307.4	308.61	307.93	307.4	310.83	305.58	306.03	304.33	309.23	309.83	306.95	306.01	306.22	306.9	302.91	305.02	303.46	306.64	308.05	305.71	304.58	306.74	309.23	313.3	304.63	303.81	309.47	305.66	306.34	306.05	306.67	311.47	303.95	306.33	307.61	299.18	305.47	303.05	303.6	309.56	304.1	308.52	301.73	301.84	308.42
317.02	315.72	314.46	318.91	313.07	318.52	316.29	321.51	317.75	321.7	316.39	314.02	314.95	316.22	314.13	317.21	311.98	314.46	317.18	316.52	314.23	315.27	316.21	313.77	318.52	317.2	311.91	313.91	310.78	319.69	312.27	311.89	315.39	314.81	313.15	314.29	313.54	313.19	313.89	317.38	312.83	316.75	313.89	313.06	308.17	312.62	312.33	315.31	310.1	312.97
318.87	316.06	321.11	319.92	323.14	313.79	318.43	315.01	317.94	325.26	314.58	321.33	321.33	318.25	321.97	313.63	319.15	320.77	318.19	317.61	316.78	319.67	319.07	321.16	318.04	316.48	320.03	321.36	315.22	316.51	318.01	318.27	318.8	321.24	314.08	317.78	316.86	314.35	321.65	315.49	318.09	312.93	319.54	317.25	320.84	320.88	325.47	317.94	321.81	319.95
297.15	296.8	290.4	299.19	293.7	300.09	290.65	294.95	295.22	292.7	295.96	289.27	294.64	297.86	296.12	294.98	293.47	296.01	293.04	293.76	296.89	289.25	290.04	295.45	293.52	286.29	290.29	295.24	295.16	295	293.9	294.81	288.9	299.82	293.01	290.32	299.4	296.98	290.83	298.05	291.11	291.27	293.11	293.96	296.06	296.69	294.54	292.32	294.1	290.7
303.63	302.99	307.69	303.4	298.99	301.73	301.45	308.65	303.05	307.55	299.41	304.1	305.45	302.67	305.97	304.08	302.72	307.37	305.23	304.16	297.28	298.41	298.43	304.75	303.29	301.9	308.33	300.05	297.33	305.27	311.11	304.13	306.96	304.59	305.47	304.45	306.7	308.8	302.07	304.29	304.61	303.01	306.12	301.96	303.16	307.09	304.5	299.14	307.52	303.11
303.92	308.17	304.02	301.95	305.44	303.19	302.78	304.24	305.44	306.5	307.69	304.03	303.68	305.82	303.41	307.32	303.34	303.23	308.49	301.95	305.73	305.08	303.02	304.74	302.95	300.88	302.55	303.63	307.32	304.23	303.88	305.22	304.06	303.76	303.19	305.87	303.84	302.52	301.57	312.95	306.28	305.06	301.52	308.12	299.57	305.6	304.95	300.02	301.94	302.65
299.72	302.13	305.83	305.98	303.65	304.93	299.61	306.27	306.19	301.9	299.16	300.68	303.79	300.49	298.85	301.03	302.66	303.34	307.22	303.39	306.39	305.44	304.26	303.06	310.1	302.37	305.48	296.95	303.51	302.01	300.72	303.5	298.5	302.16	303.12	300.68	306.54	302	303.62	299.82	304.43	304.61	305.34	303.59	302.52	300.14	302.37	303.87	308.42	304.2
306.75	309.04	303.99	310.84	304.92	306.09	305.49	304.36	304.01	299.33	304.25	302.31	303.81	303.45	301.21	301.59	305.45	305.96	312.25	306.98	303.38	301.34	304.44	304.86	306.25	305.25	303.1	308.47	303.92	302.99	300.12	304.23	297.45	301.94	305.45	303.72	304.6	302.15	300.24	303.85	303.03	303.05	305.88	305.7	303.02	308.39	307.86	300.03	304.91	304.69
317.7	317.06	319.29	317.93	316.46	316.8	319.65	313.15	317.58	321.41	314.79	313.64	319.42	319.34	310.89	312.6	317.49	318.72	317.42	315.39	313.97	314.32	317.93	316.92	314.97	316.31	322.13	314.96	314.77	315.63	315.98	316.82	315.96	321.44	315.67	319.73	319.37	317.44	317.94	321.09	317.54	320.78	314.32	321.28	316.19	318.91	311.81	317.62	320.97	320.71
303.59	308.89	309.86	310.74	308.48	303.81	309.15	304.95	305.26	309.55	308.87	303.14	306.83	310.76	307.91	305.76	304.77	306.52	305.56	300.67	308.17	309.04	305.23	305.26	303.07	308.03	303.97	309.6	304.76	302.95	301.82	303.55	313.49	309.35	308.11	300.65	304.09	304.12	307.03	302.69	302.88	311.25	306.51	304.27	301.16	305.98	305.36	308.39	306.99	304.91
299.39	304.04	299.49	296.87	295.56	297.21	300.08	301.59	298.93	296.79	299.2	297.5	300.2	298.84	301.88	297.74	301.14	298.44	301.01	300.26	299.1	299.55	299.22	301.18	298.58	301.6	300.59	303.13	300.81	299.08	300.07	295.92	302.22	303.08	301.05	303.73	299.22	300.18	299.23	300.68	301.31	297.98	296.19	298.1	296.63	298.21	298.35	296.24	303.04	299.7
303.2	308.8	303.64	304.82	303.82	305.05	300.2	304.95	303.63	303.64	307.91	299.98	300.81	304.54	308.87	306.78	301.94	306.89	301.21	308.29	307.5	302.46	306.68	303.24	310.19	303.27	302.77	309.18	305.11	305.63	308.58	305.35	304.84	306.3	309.78	302.94	303.68	306.58	306.58	299.27	301.19	303.32	299.84	312.11	304.71	300.21	302.47	301.17	305.24	304.27
306.26	301.21	303.57	304.25	307.13	298.25	303.56	302.85	301.65	302.05	303.92	304.47	310.95	303.49	304.21	305.63	302.46	295.84	307.33	306.14	301.67	303.61	302.61	304.11	304.26	302.89	302.07	301.95	301.13	305.59	304.24	301.84	302.54	308.51	305.3	305.98	304.02	307.22	305.06	301.2	303.22	302.29	301.38	304.34	306.42	307.8	302.03	307.03	304.42	309.32
289.94	294.7	290.4	294.78	293.56	296.59	295.04	293.86	295.46	295.89	290.39	291.9	299.08	295.37	295.9	298.5	290.5	294.56	289.27	296.2	296.1	297.41	289	297.95	291.77	287.48	295.99	295.88	288.45	292.5	295.51	288.27	294.03	294.77	294.26	292.9	293.84	289.4	294.82	292.89	294.26	295.67	294.63	295.25	293.09	291.73	293.4	294.95	291.87	289.51
311.37	314.67	313.64	319.04	310.53	314.8	320.02	317.91	316.74	310.29	317.64	315.43	316.7	316.46	316.76	311.6	318.39	311.94	317.83	313.75	313.51	312.81	314.88	318.37	315.98	309.71	313.63	315.5	313.1	316.49	316.59	319.08	311.24	314.66	320.09	315.56	311.19	314.58	312.22	312.51	314.98	314.57	311.14	316.04	317.75	316.9	315.1	311.55	316.06	313.33
306.13	303.33	301.03	299.56	305.29	304.74	303.12	302.7	301.68	302.37	300.53	306.83	299.86	305.56	306.23	303.35	304.94	305.09	306.14	300.87	300.95	303.73	307.83	310.18	304.64	302.32	300.23	304.31	307.73	300.84	301.94	298.99	306.59	304.04	301.5	299.2	307.48	301.49	301.2	302.75	301.52	297.69	302.97	304.21	308.51	301.14	301.33	302.7	307.49	299.89
304.2	304.61	304.54	303.43	303.47	306.39	305.96	299.49	302.07	304.9	308.07	304.15	304.73	304.08	305.54	309.23	303.92	301.72	309.03	299.71	302.4	299.29	303.3	300.63	303.09	302.73	296.6	307.26	306.52	305.64	306.33	304.96	305.12	306.64	303.88	308.86	300.81	301.67	300.28	299.95	305.39	301.17	301.5	305.92	302.93	299.72	302.77	302.9	305.18	302.17
310.61	313.4	312.78	310.54	316.32	313.59	315.39	312	315.4	312.68	315.1	317.36	313.94	312.1	322.02	315.15	315.07	312.75	310.26	315.96	318.3	309	317.49	310.76	313	316.34	319.31	310.93	317.05	315.53	313.84	312.52	319.56	315.9	313.09	318.96	312.64	317.02	308.77	313.54	318.35	313.2	314.64	317.23	315.25	312.26	316.69	315.52	316.33	316.41
302.89	300.75	299.7	302.23	303.5	301.87	306.72	299.96	304.22	306.75	303.01	305.15	302.02	300.56	301.78	307.83	304.63	307.37	300.47	295.36	306.53	301.73	302.65	303.05	300.34	304.92	301.98	307.49	303.87	305.22	301.64	306.4	301.7	306.36	304.03	301.71	301.75	303.54	304.34	301.32	299.34	299.98	301.79	307.95	305.09	308.31	303.04	300.71	302.28	306.5
300.14	299.35	299.39	298.11	297.5	304.04	301.54	300.22	302.48	299.94	297.56	299.46	301.97	300.06	301.56	304.22	302.75	292.76	298.05	297.25	297.91	300.77	302.52	295.94	293.06	299.7	299.78	303.62	300.06	303.01	291.85	301.5	300.44	303.52	298.57	304.04	296.84	301.81	297.74	299.34	302.98	293.61	299.02	300.87	296.36	296.35	297.94	295.93	301.09	298.48
302.97	302.66	300.33	300.87	297.12	297.62	298.13	296.75	301.32	301.51	302.24	301.91	306.53	304.95	305.45	296.62	298.9	297.26	304.37	300.7	303.34	303.89	295.97	302.08	303.42	299.04	302.28	303.81	303.91	298.98	300.91	300.11	299.32	301.6	299.88	304.38	301.32	304.41	300.49	301.29	301.43	296.2	300.91	303.76	302.08	301.21	305.75	297.94	302.33	304.13
303	306.65	301.56	306.99	304.78	307.43	310.17	305.74	308.07	302.84	307.76	309.62	308.9	309.67	306.71	306.5	303.48	306.57	304.71	308.73	306.61	303.12	307.69	301.35	304.47	302.51	307.08	303.01	308.77	305.24	304.78	305.91	310.12	305.94	306	304.91	305.85	311.15	303.03	306.3	300.62	304.54	308.94	305.16	307.97	308.83	305.56	304.48	303.33	310.95
312.98	310.66	315.48	311.15	313.44	313.11	315.74	314.82	314.48	311.75	312.23	309.42	309.72	309.17	316.46	312.88	316.92	316.9	313.9	315.81	311.74	312.62	313.99	310.67	310.59	317.96	310.4	307.45	311.53	314.33	313.51	308.72	311.6	305.82	303.52	313.03	311.88	307.05	312.19	313.56	308.12	311.1	311.31	311.95	308.86	316.59	311.08	310.83	314.45	310.99
322.95	314.95	318.72	320.46	318.22	318.81	318.58	315.73	320.07	314.87	313.98	317.94	317.93	316.71	315.43	317.82	314.45	318.6	321.32	319.4	317.11	311.33	316.62	318.43	314.5	314.57	317.74	321.88	317.74	319.57	315.45	315.53	318.44	319.91	322.42	323.34	317.98	319.91	317.84	319.73	315.61	315.69	317.74	320.11	315.69	321.41	318.12	316.97	317.1	316.85
316.48	314.95	315.75	314.92	311.84	312.67	315.9	318.22	312.08	319.48	310.53	314.24	313.43	315.29	313.25	318.17	313.05	316.98	312.05	312.95	313.78	316.2	313.06	315.63	317.25	311.39	315.96	314.06	315.17	316.64	316.33	320.32	317.11	317.91	309.73	312.84	310.48	313.68	314.14	320.01	309.93	316.94	320.72	312.61	312.61	311	308.11	309.18	310.69	312.22
312.08	313.81	309.05	312.15	311.85	316.22	309.14	310.74	310.24	315.84	315.14	309.95	311.56	310.24	311.35	312.53	310.34	316.19	319.05	316.05	317.25	312.71	310.36	312.06	312.35	310.57	311.43	311.44	315.77	314.06	314.58	315.66	312.51	313.66	312.55	313.3	309.69	315.22	313.53	310.79	310.59	311.35	316	312.84	308.74	312.38	314.72	312.16	313.29	317.16
303.26	302.21	301.71	305.24	302.19	305.46	306.89	302.67	304.52	309.36	301.66	304.72	304.83	303.47	303.8	305.04	307.83	305.76	304.67	303.36	304.77	299.39	304.05	305.29	301.96	310.07	304.26	300.44	308.55	303.92	304.87	306.86	305.2	304.87	302.07	300.54	299.86	303.53	305.55	307.23	307.62	302.24	302.95	301.8	306.03	305.24	303.48	304.94	301.42	301.17
301.51	304.82	302.55	309.93	306.61	306.41	307.29	307.01	304.58	306.99	306.36	303.76	303.63	309.19	306.47	302.82	300.31	302.73	303.11	308.59	302.08	305.59	302.6	300.93	306.14	306.59	306.54	306.74	306.08	300.09	306.8	304.74	303.54	306.63	307.67	300.66	306.3	308.27	308.27	303.53	302.5	302.24	307.48	302.33	306.72	306.99	305.21	312.34	308.07	305.13
306.49	303.36	301.57	308.25	302.27	300.31	308.64	298.65	304.59	299.66	301.61	306.14	296.65	299.08	302.23	303.16	296.13	302.01	303.07	302.09	304.79	297.74	303.12	300.95	306.65	300.69	301.1	303.08	302.41	304.66	307.74	304.5	301.28	301.44	303.28	303.12	302.01	301.39	303.64	301.14	304.04	304.3	305.98	301.41	302.53	309.14	303.51	302.9	302.33	298.28
305.12	304.64	299.03	300.05	303.15	295.2	302.19	298.54	295.75	298.1	298.9	302.19	298.13	302.04	301.27	302.63	296.32	300.08	296.37	304.04	301.52	297.7	299.91	304.33	299.86	298.44	298.03	301.74	300.66	306.03	300.61	298.78	307.01	299.93	300.24	297.85	299.88	298.41	297.78	305.59	300.29	302.91	299.45	302.31	300.62	298.06	300.37	301.56	301.17	297.56
304.1	307.61	300.25	308.23	300.69	305.88	306.73	305.13	299.61	304.05	299.17	299.11	303.52	300.66	303	302.06	297.69	305.22	298.41	307.42	301.09	303.63	308.67	304.57	299.67	301.45	308.09	303.17	302.82	302.78	306.18	299.91	303.15	304.3	307.03	307.49	306.72	305.09	303.5	308.94	305.47	306.79	302.18	300.26	299.78	302.49	307.24	302.15	306.92	305.14
319.44	313.8	318.24	313.31	313.59	310.7	315.88	312.33	313.32	316.33	316.1	316.36	317.58	314.21	317.39	314.12	318.41	312.04	313.32	317.09	317.66	314.74	312.88	311.86	314.26	314.65	312.92	315.89	315.99	311.71	316.43	315.49	307.94	312.8	316.82	318.3	313.17	311.86	317.59	312.03	311.14	316.11	316.62	314.71	319.46	321.13	315.68	318.85	319.46	317.02
307.83	304.53	310.47	311.92	306.9	309.79	308.52	309.03	312.25	311.15	309.32	307.86	309.4	312.16	310.98	312.57	310.6	310.89	311.98	307.99	310.45	312.54	307.51	309.79	308	310.35	305.71	306.63	313.56	304.23	306.39	305.62	307.05	307.66	307.19	312.73	309.33	311.36	308.52	307.26	309.33	306.91	311.1	303.42	306.2	307.56	308.39	309.56	308.86	311.94
316.69	314.71	318.45	316.1	319.44	319.89	319.98	318.79	320.94	317.84	324.83	322.34	317.66	317.62	318.14	318.2	320.38	315.21	323.43	318.7	319.2	322.9	318.44	317.72	321.75	319.45	319.09	318.59	318.96	321.52	320.23	317.23	322.98	320.02	320.69	316.68	316.18	325.36	321.25	317.69	320.99	316.07	316.64	320.61	317.94	316.42	317.64	319.54	319.31	313.44
326.18	328.81	332.07	327.63	328.47	325.89	323.35	328.76	335.39	326.63	327.63	331.23	327.76	324.38	325.98	331.09	331.78	327.65	323.07	323.7	325.64	330.23	325.54	327.25	328.19	322.51	325.17	326.9	321.2	330.38	329.09	327.59	328.33	329.31	332.65	326.39	327.36	324.68	325.24	327.99	331.15	328.55	330.43	327.53	330.93	324.01	328.62	328.84	326.67	327.85
301.48	303.29	303.36	306.93	306.56	303.11	302.54	303.95	309.5	310.03	305.07	307.11	306.41	302.77	301.71	308.03	303.31	303.86	302.31	307.75	304.72	299.82	301.98	306.72	299.58	300.41	300.41	306.75	298.19	302.83	305.2	301.95	302.04	305.15	310.05	301.42	303.71	303.92	306.94	306.4	305.14	305.66	299.58	303.14	303.52	308.57	310.55	303.03	305.66	305.43
303.7	301.92	309.21	306.03	305.32	309.97	302.57	311.76	303.5	307.45	309.32	303.31	305.98	308.88	304.37	303.33	311.62	307.28	306.11	305.47	306.57	304.46	305.18	306.8	304.76	310.35	309.22	305.4	304.04	303.48	306.2	308.02	305.78	305.92	308.19	309.26	304.89	309.34	307.05	308.39	310.31	308.99	307.99	304.94	308.38	311.1	306.99	307.37	305.86	304.21
314.79	316.4	317.66	316.78	317.5	315.84	319.39	315.51	319.43	320.58	320.48	321.81	316.5	320.75	317.26	321.98	316.48	318.52	311.6	316.72	321.98	316.84	318.01	317.27	318.06	314.93	316.93	317.18	320.06	309.41	321.13	319.19	315.7	318.28	312.42	319.69	315.45	317.61	322.47	321.28	323.06	316.5	315.93	316.9	318.98	319.89	317.76	320	314.58	325.23
300.95	300.62	301.72	300.63	304.65	305.22	299.41	311.98	303.71	306.12	306.48	304.14	301.25	306.29	307.99	301.69	304.75	308.45	310.4	303.08	309.42	302.95	309.07	305	302.49	305.13	306.66	304.7	305.28	304.9	306.91	302.72	304.61	307.49	306.71	301.59	302.43	306.19	305.62	302.55	303.56	306.71	304.62	307.16	305.49	308.92	306.39	301.2	303.5	303.73
302.19	301.23	308.13	298.21	303.65	304.18	304.6	301.49	302.46	310.17	308.05	301.71	297.71	302.65	302.39	302.19	304.16	302.54	303.17	304.09	304.71	307.96	305.75	307.69	304.65	301.09	303.76	300.81	304.38	303.55	304.06	303.88	302.27	300.97	305.15	298.2	307.02	303.01	303.39	307.95	301.09	296.1	299.22	305.22	297.97	300.62	301.15	297.84	303.69	303.18
326.79	324.86	330.02	327.51	331.73	331.77	329.09	329.27	325.19	324.55	325.42	324.08	329.32	327.27	332.91	323.16	329.44	329.76	329.07	331.01	330.37	328.03	328.78	332.41	330.77	326.2	328.71	330.7	323.96	322.8	322.55	330.09	329.97	329.96	330.6	328.01	329.95	327.37	330.27	326.47	327.8	332.33	326.8	329.68	325.39	334.82	328	328.14	327.72	324.77
300.3	306.9	302.4	303.16	304.19	300.21	304.28	304.52	302.91	304.28	304.86	301.54	303.26	302.07	303.92	302.18	303.86	302.22	304.06	302.13	298.91	302.7	310.01	303.79	306	302.02	304.69	308.05	302.98	300.21	301.24	299.95	298.43	303.71	304.09	299.74	299.69	303.38	301.08	306.63	303.58	306.55	302.84	304.39	307.28	302.52	299.68	306.29	300.67	298.3
316.18	316.85	320.42	321.48	318	319.09	322.22	318.01	315.67	314.39	318.52	314.76	318.37	313.9	315.06	321.37	312.87	317.64	319.4	324.24	319.98	316.61	318.56	320.54	317.93	315.44	318.1	318.56	318.28	316.04	317.45	321.87	320.52	313.87	319.45	323.62	319.22	317.48	320.23	319.48	321.27	316.76	316.43	318.94	314.8	318.99	316.71	314.96	312.23	317.7
326.67	326.22	328.39	326.85	329.37	327.36	330.54	325.4	327.42	326.88	331.08	331.17	321.67	331.72	327.03	326.06	329.02	325.29	331.57	331.41	326.08	325.36	327.56	324.05	328.25	329.36	329.65	331.73	325.76	326.01	326.73	327.15	325.55	330.52	328.32	326.69	328.26	330.09	331.44	328.21	329.91	329.59	323.34	324.8	331.83	333.99	326.91	327.08	318.68	325.94
323.63	328.24	327.33	329.01	333.15	322.25	325.17	325.97	323.91	324.63	329.83	324.21	326.68	329.38	325.09	329.83	326.48	329.38	328.73	329.99	324.66	328.62	323.58	327.39	325.17	325.32	327.98	327.04	325.42	322.29	325.69	328.94	330.17	322.47	329.64	324.74	331.34	329.22	324.11	324.63	328	324.65	319.97	324.58	328.08	330.62	325.31	324.01	326.52	332.18
301.67	311.22	309.92	302.23	305.22	311.68	306.92	312.07	311.87	304.13	305.86	304.44	312.85	306.61	307.55	305.85	314.14	307.63	310.86	309.66	306.05	303.62	306.63	309.92	307.53	305.43	306.6	306.92	302.96	306.58	306.43	308.73	308.06	310.36	305.25	310.05	305.56	307.4	311.84	305.73	309.79	305.77	308.56	308.05	304.82	303.88	303.4	305.61	310.59	309.11
312.53	309.79	314.54	315.94	310.77	314.19	314	313.56	317.71	312.17	315.17	317.69	311.8	315.64	307.12	309.12	311.9	311.76	316.39	310.95	313.74	315.93	316.59	316.59	311.76	313.18	316.31	311.3	318.34	311.58	311.68	311.89	314.6	315.08	313.31	311.95	314.02	312.68	314.93	312.61	310.68	317.57	315.45	314.56	316.59	311.46	312.29	310.53	310.16	308.32
303.89	311.13	304.85	307.32	305.32	306.48	301.93	307.09	303.6	299.79	302.58	308.31	304.28	307.67	303.28	304.31	303.69	305.52	310.65	304.95	307.52	303.98	303.84	307.16	306.34	301.96	301.45	307.85	304.85	305.73	305.39	303.49	306.18	301.35	305.06	305.77	307.93	303.03	304.33	305.06	302.05	303	308.11	307.74	303.47	303.44	305	299.02	305.61	301.84
319.36	316.92	320.98	315.5	314.04	314.43	314.93	316.57	311.34	315.78	315.05	315.71	315.54	321.09	321.08	319.92	315.55	315.14	317.82	313.29	314.64	319.96	318.79	312.75	315.77	316.78	316.74	315.94	315.83	312.74	312.48	315.26	314.34	316.91	315.72	318.83	317.36	318.27	318.39	319.91	315.48	315.91	318.95	313.5	315.5	315.51	317.02	318.25	314.41	310.91
317.38	313.67	321.17	319.03	317.3	310.89	313.17	319.14	320.2	320.46	319	320.71	319.25	319.63	322.72	318.07	317.78	315.54	317.54	318.36	317.05	315.09	315.16	318.23	311.85	317.71	314.22	320.14	322.59	314.11	316.34	315.58	320.82	316.4	325.52	317.72	316.13	313.68	320.17	319.09	323.17	321.18	314.71	321.57	316.86	325.05	320.59	311.93	317.75	315.23
300.34	298.89	300.85	296.58	304.25	307.45	305.47	297.29	301.14	302.09	301.28	297.05	304.1	303.12	300.49	310.42	304.11	304.92	302.03	299.19	304.84	303.71	304.82	305.58	303.62	302.07	299.47	298.87	303	302.46	301.55	301.71	309.62	304.33	299.01	304.64	301.4	300.35	303.89	298.11	298.42	302.97	299.27	301.69	300.98	298.39	306.18	310.18	301.85	306.89
313.49	315.04	314.93	315.31	316.39	315.59	311.37	311.47	314.59	312.65	314.46	318.91	314.74	317.84	316.37	316.19	315.96	315.16	318.61	317.53	315.33	316.94	313.21	318.11	318.83	315.84	316.11	314.39	325.05	314.35	309.14	311.03	314.97	311.7	318.67	323.24	309.3	317.99	318.36	313.75	311.8	318.87	320.63	318.98	316.53	322.33	313.1	317.09	313.9	321.28
309.48	304.98	303.28	309.31	307	306.23	299.89	303.22	303.8	304.83	306.83	295.19	302.56	302.47	306.2	303.05	301.78	301.66	301.42	304.77	309.8	300.84	303.61	305.53	304.92	303.54	304.6	304.16	306.76	304.97	304.4	308.3	303.93	302.39	306.14	300.71	299.43	306.55	304.43	301.67	302.54	304.37	304.69	307.98	304.26	304.09	308.7	301.99	304.2	305.18
305.02	303.19	302.34	296.19	297.89	304.35	299.63	300.9	301.66	302.04	300.86	299.76	298.88	295.66	305.23	304.59	296.47	297.19	300.75	301.99	297.94	301.26	299.43	305.44	301.32	304.32	297.93	303.14	304.27	297.62	302.44	298.52	301.7	306.48	301.5	299.5	303.85	301.36	300.27	299.08	300.45	297.46	297.97	306.64	301.3	302.38	298.36	300.28	303.2	294.89
315.95	315.68	312.12	312.49	318.63	309.97	318.19	319.16	311.2	318.58	313.91	317.31	308.28	314.37	316.78	313.59	316.36	316	316.83	309.9	309.87	310.21	320.55	309.84	315.21	308.45	317.31	317.42	316.13	313.31	312.13	311.98	318.27	313.97	311.22	314.46	314.14	306.59	312.84	314.74	316.32	315.51	312.99	316.31	315.44	314.02	314.43	312.47	311.72	317.56
312.96	313.01	310.59	314.1	315.68	307.5	307.33	311.11	309.57	308.82	308.36	312.26	310.07	309.97	304.34	308.55	310.12	310.14	310.82	313.58	313.23	309.29	310.14	315.56	307.39	308.57	311.59	312.06	311.45	310.5	308.44	306.56	309.9	310.15	304.47	310.47	306.43	306.83	309.23	306.03	310.63	313.13	308.42	314.58	315.8	309.14	312.81	312.5	313.19	314.81
308.07	309.2	307.05	308.15	302.73	309.23	305.58	302.89	310.52	309.54	301.35	307.23	311.76	307.74	308.28	300.58	309.71	305.8	305.29	311.23	302.26	306.62	308.6	305.02	307.75	304.79	301.08	305.31	306.56	303.84	310.51	307.65	303.98	309.3	302.39	306.54	308.88	307.7	304.76	308.23	301.6	303.35	304.92	305.92	303.8	307.3	302.39	306.15	307.14	306.44
297.41	308.5	306.96	299.71	302.38	303.17	300.87	298.09	304.36	301.13	307.22	300.16	301.16	297.43	302.27	302.2	303.92	300.6	303.1	304.41	299.37	302.03	304.58	305.97	299.79	304.17	304	305.04	301.79	303.81	305.73	299.84	307.06	303.04	300.33	302.34	302.81	304.41	299.43	302.95	302.46	303.57	305.27	306.85	305.06	304.25	302.33	305.64	300.95	305.48
314.97	323.86	316.6	318.06	319.34	320.14	322.09	321.45	318.98	320.31	319.9	318.48	317.56	318.52	317.72	321.99	317.99	318.88	317.88	318.25	315.85	318.31	321.72	320.85	316.76	318.86	314.14	317.39	315.48	320.1	319.68	319.47	318.17	317.42	321.07	324.73	317.17	322.82	314.98	323.01	321.33	318.78	320.66	319.89	317.5	319.21	319.85	316.45	321.5	317.08
319.8	312.51	315.5	316.42	320.05	315.77	316.18	324.55	318.34	314.8	313.14	313.54	316.06	324.7	312.33	311.21	314.04	313.84	317.07	312.56	315.84	312.57	318.75	318.76	316.63	316.36	320.18	317.38	318.72	313.85	323.93	318.72	318.61	311.97	312.42	320.05	315.92	317.73	321.22	314.67	320.45	320.24	317.96	320.85	319.97	319.77	317.51	321.78	318.95	315.79
314.94	312.61	313.16	311.67	314.01	311.88	314.16	318.52	312.86	313.86	311.13	310.76	315.18	318.27	315.02	309.41	312.11	317.2	312.9	318.32	313.03	320.33	309.71	317.35	314.57	314.41	311.38	313.46	319.29	309.74	311.6	316.44	312.29	311.75	311.16	317.46	314.92	315.03	316.07	308.49	314.17	310.47	317.44	314.15	308.12	313.14	316.71	310.23	316.49	313.79
317.14	317.21	322.25	318.33	320.59	319.59	316.55	316.92	318.7	318.55	321.55	318.06	318.54	319.89	318.35	315.09	320.15	321.95	320.74	322.32	315.99	317.22	316.28	318.61	323.65	314.33	318.9	313.16	321.56	314.67	323.89	321.69	320.9	319.28	318.69	320.52	324.42	318	316.36	316.22	320.91	316.41	317.56	315.94	316.19	326.1	323.44	322.8	319.16	319.76
301.82	295.01	297.6	298.57	295.87	293.17	302.62	301.72	302.4	297.73	295.35	296.57	295.3	296.81	296.47	295.5	296.54	301.04	296.21	301.43	298.54	297.46	297.77	293.68	302.98	299.74	299.07	300.12	300.63	295.85	300.03	299.1	294.32	298.78	296.16	297.24	297.27	297.67	300.26	292.51	298.08	293.08	294.67	298.02	299.89	297.31	300.98	292.59	293.22	292.4
309.07	312.71	318.68	315.76	313.41	312.31	309.6	313.52	316.37	314.66	312.2	313.36	314.18	320.19	311.8	314.87	313.91	310.59	314.34	315.38	314.25	309.43	308.33	313.55	313.8	312.11	312.57	312.7	311.55	316.31	314.76	318.39	317.62	314.06	313.96	313.75	318.8	313.95	305.09	312.18	316.77	311.77	316.01	314.17	315.33	309.33	311.25	313.26	314.62	311.29
317.19	311.36	312.75	317.14	314.84	313.09	318.32	317.95	316.02	315.2	315.02	315.59	317.35	317.85	317.71	316.21	318.66	315.14	317.35	317.21	316	315.72	311.74	319.48	314.11	314.42	310.5	312.86	314.6	312.13	322.49	308.7	317.44	316.53	312.53	312.61	314.2	316.79	315.73	316.16	313.48	315.89	314.52	312.09	314.45	311.17	316.03	311.66	318.19	315.46
310.66	310.33	312.77	309.57	314.6	311.97	307.01	311.42	312.99	307.98	314.67	318.26	310.52	311.09	309.96	313.14	312.21	309.27	309.33	311.15	310.33	304.8	310.94	310.8	318.92	311.26	310.38	311.57	310.53	312.98	312.94	306.34	313.71	312.55	312.76	313.69	309.28	309.33	308.91	310.72	309.72	311.99	316.1	306.48	309.06	308.65	309.88	313.93	315.73	311.43
317.45	312.91	313.25	316.53	314.19	314.41	316.08	317.29	315.18	315.49	317.81	313.45	317.93	314.67	315.56	316.8	312.31	314.92	311.85	316.75	315.83	316.07	316.67	312.7	311.98	312.16	310.62	315.48	317.66	312.61	313.89	313.47	312.94	319.42	320.87	314.12	316.41	315.31	318.81	321.38	313.68	313.69	315.4	313.23	313.69	314.17	317.67	315.44	315.37	313.59
318.86	309.49	319.63	316.92	315.62	315	311.96	313.74	317.28	313.14	315.26	314.52	318.71	318.73	313.26	316.81	318.47	312.18	314.52	316.17	317.65	316.24	314.43	313.78	317.08	317.16	314.89	316.81	317.45	319.04	315.15	313.32	311.34	319.65	316.67	318.88	314.2	319.92	314.94	309.56	318.25	319.63	316.01	315.45	317.84	314.61	314.01	316.22	314.85	316.64
310.02	310.06	312.07	310.7	315.11	312.78	310.29	313.27	311.49	309.15	310.34	310.96	310.03	308.23	309.01	308.64	308.75	309.41	312.94	309.43	309.91	308.36	308.57	311.57	308.99	310.45	310.3	311.05	310.25	308.49	312.82	313.65	310.28	316.33	308.02	309.42	314.01	312.63	312.77	309.16	309.95	306.36	307.7	311.89	304.88	313.49	310.98	306.71	306.92	310.78
316.04	321.2	311.99	311.66	317.57	313.06	318.15	312.8	316.6	313.16	313.95	311.27	314.3	313.41	312.11	313.62	312.17	314.23	312.79	310.77	316.51	314.17	315.62	315.57	315.68	311.31	312.98	309.89	316.31	312.1	310.95	314.43	314.99	309.41	315.77	315.65	313.96	313.18	318.48	317.4	314.74	315.36	312.72	312.57	315.91	315.27	314.54	314.56	319.2	316.61
320.43	317.35	315.19	319.99	318.9	315.14	315.35	317.58	320.43	320.83	316.44	319.08	320.22	316.32	318.15	319.39	321.11	319.48	317.53	316.83	318.19	320.25	315.61	316.69	316.87	320.81	316.28	319.55	314.47	315.65	313.76	317.07	325.79	318.24	317.5	319.06	318.8	319.33	317.53	320.58	318.61	318.32	322.13	319.01	316.95	321.44	318.96	316.49	320.09	315.61
314.31	306.77	315.57	316	310.18	317.64	311.81	314.19	311.17	314.43	309.47	312.33	310.79	320.44	318.55	308.22	312.04	310.93	312.36	311.77	312	317.39	315.65	313.77	308.24	317.27	316.54	313.27	312.44	309.18	317.12	311.55	313.32	316.56	312.5	312.85	311.63	313.86	312.53	314.98	319.03	314.89	315.04	318.09	313.85	318.03	314.16	318.64	319.76	313.69
331.66	327.45	327.64	325.61	329.89	327.19	327.96	325.26	328.71	327.81	328.33	325.91	324.84	328.41	328.39	322.26	326.4	324.29	326.73	331.19	325.63	333.01	325.72	329.1	325.18	327.46	329.71	323.68	323.33	328.11	327.27	323.06	326.55	324.78	327.15	321.72	323.7	326.08	328.94	329.49	328.66	326.5	329.58	325.18	324.71	329.95	330.07	327.94	323.32	326.1
307.51	301.05	309.81	298.89	304.99	303.46	305.95	306.53	304.01	308.54	306.53	301.65	307.2	304.88	307.26	308.36	301.29	308.44	302.4	306.07	303.1	308.51	302.29	304.34	309.03	298.87	302.65	306.76	302.3	302.39	307.37	302.96	305.35	304.04	301.09	309.22	302.07	306.11	305.07	306.25	299.76	302.65	304.44	301.09	306.33	304.87	300.02	308.35	302.89	306.82
315.06	312.52	310.24	316.12	312.89	313.22	317.44	308.94	318.89	314.09	312	316.46	320.05	316.13	306.09	311.83	310.15	315.58	312.91	311.02	314.25	311.27	315.26	310.5	315.69	316.74	311.24	317.68	317.98	313.2	312.59	313.29	316.35	316.51	315.82	311.02	313.99	309.29	309.17	312.41	314.78	311.7	309.79	313.23	312.33	312.79	314.7	319.52	312.11	311.87
304.35	307.19	306.84	304.89	309.3	306.96	310.93	305.11	308.78	303.57	308.24	303.87	304.95	308.66	311.35	309.53	307.36	311.07	306.87	309.15	308.39	307.54	303.54	306.98	308.1	302.62	311.34	307.73	306.09	302.35	303.95	307.42	306.02	308.15	305.24	309.92	311.38	308.43	303.6	311.99	306.89	308.76	306.22	305.11	317.32	309.42	306.93	308.25	311.75	301.29
304.35	310.4	310.3	308.33	308.4	311.43	303.37	301.69	306.83	305.31	302.64	308.99	309.09	304.74	308.52	307.25	307.47	304.83	308.61	305.53	304.17	300.98	307.09	304.1	314.55	304.53	304.71	307.3	303.63	302.12	304.47	305.15	307.79	307.37	302.27	306.94	305.07	305.36	303.95	304.35	307.96	303.34	305.69	303.8	303.79	304.03	309.46	303.78	304.48	307.29
311.69	313.44	312.56	315.99	312.38	315.37	316.32	310.61	309.5	316.2	315.79	314.67	317.28	309.3	312.14	313.9	311.21	315.35	315.17	311.99	311.96	318.08	319.31	311.29	314.43	312.42	313.85	312.3	311.77	311.83	314.44	310.99	313.83	314.51	311.79	315.35	303.4	310.21	320.14	314.16	312.85	309.46	311.85	313.16	313.15	313.4	318.14	314.56	312.02	315.12
305.57	301.03	307.07	302.83	307.78	300.31	305.22	302.01	299.07	301.63	300.54	296.55	298.19	303.02	305.08	310.12	304.64	303.24	307.37	299.73	303.72	299.04	304.04	300.6	304.53	304.96	302.84	302.49	301.69	303.68	305.66	301.87	304.02	304.19	309.09	299.31	305.89	304.8	308.21	304.54	303.7	298.78	304.82	303.69	304.71	302.31	301.28	302.94	303.01	299.98
291.51	298.29	289.99	292.73	292.55	293.64	293.27	296.47	293.94	299.22	293.42	294.87	292.51	297.05	292.9	291.93	291.35	294.81	296.16	291.08	292.15	291.38	295.19	295.79	293.93	297	293.16	290.58	292.2	295.24	295.42	295.61	297.25	293.37	295.27	297.06	294.44	291.57	292.19	292.79	295.58	294.98	295.53	291.62	292.62	293.24	295.19	290.03	298.72	297
311.65	307.75	310.69	310.09	304.24	304.46	305.19	303.25	304.42	308.38	305.35	301.5	306.54	304.46	302.21	309	304.93	306.88	300.03	305.79	307.6	306.11	305.27	308.42	304.9	309.14	306.07	307.82	306.31	309.62	310.02	308.03	304.35	305.19	300.51	310.16	307.87	311.68	310.02	308.37	307.14	307.57	305.87	309.01	303.73	304.78	308.22	305.35	302.97	307.75
298.88	298.5	304.3	303.28	298.87	298.93	300.42	300.39	300.68	301.44	299.75	303.94	302.99	300.85	300.81	302.79	301.52	303.04	302.27	302.26	303.2	300.7	304.01	300.95	298.85	302.87	298.78	301.65	302.45	298.74	297.11	301.03	301.3	299.62	302.76	304.23	299.69	303.17	301.02	299.71	302.03	299.08	300.86	301.37	300.44	297.89	302.04	296.9	298.23	302.83
292.52	297.04	296.89	291.64	293.93	299.2	289.37	291.39	299.51	293.25	296.32	295.79	293.77	296.3	296.14	289.09	291.9	299.22	301.19	293.53	294.98	296.21	293.53	294.57	291.2	296.59	295.08	294.75	289.27	296.03	295.4	293.59	293.06	296.01	294.36	296.08	297.25	298.21	293.43	297.87	297.01	294.45	296.44	298.62	288.49	298.2	295.47	299.6	297.58	294.6
310.76	308.73	312.35	308.52	312.23	313.17	309.8	310.98	310.19	310.14	312.93	315.93	311.19	311.65	311.05	310.35	313.14	313.44	310.02	314.35	314.09	312.01	316.81	306.17	313.41	314.22	308.33	317.81	308.5	307.13	311.46	308.7	314.72	310.22	316.38	313.36	311.1	314.12	315.04	308.72	309.69	313.85	308.84	313.82	312.46	311.67	309.13	313.08	311.92	310.91
310.36	308.82	311.14	318.88	309.81	313.1	308.45	315.12	311.19	313.08	307.25	314.85	310.57	316.24	305.51	316.32	306.37	311.53	308.85	308.87	305.13	311.34	310.65	311.09	308.27	308.66	308.17	303.38	308.21	313.69	306.33	308.22	310.54	307.58	308.22	310.15	312.89	311.38	311.65	312.61	311.71	305.11	309.49	311.5	311.05	311.65	311.99	308.66	302.56	311.52
313.68	312.48	314.41	313.86	315.4	310.72	313.89	308.84	315.95	313.98	307.64	313.24	315.3	310.5	312.83	311.99	312.47	313.03	314.28	313.4	312.14	316.28	308.13	318.3	319.77	313.57	315.58	309.77	311.5	314.18	317.08	314.13	309.87	311.79	315.22	311.78	316.68	313.22	315.78	312.08	316.53	319.11	314.87	315.77	312.96	310.38	319.1	318.27	313.79	313.05
319.29	309.94	322.95	315.08	315.47	318.06	316.09	312.29	321.35	318.87	317.32	320.49	320.87	319.06	319.83	319.72	319.27	314.36	317	314.35	316.36	316.57	316.9	324.87	317.27	320.78	321.33	315.32	319.39	320.57	315.09	312.2	314.67	315.15	320.24	317.36	317.89	316.69	319.61	316.05	318.43	321.43	320.71	320.69	316.75	318.38	317.1	315.62	321.44	316.39
309.53	312.9	311.7	313.33	309.07	305.8	310.56	315.32	309.13	308.75	310.01	310.02	308.62	311.16	311.39	308.57	309.89	310.96	310.56	310.61	309.76	313.74	308.31	308.26	307.58	313.01	313.64	309.14	312.59	311.13	307.55	306.96	308.93	308.7	316.18	309.55	309.71	314.84	305.94	316.98	309.7	306.71	309.33	314.15	314.25	314.65	311.09	309.45	309.68	313.65
303.62	307.81	303.44	304.78	312.77	305.8	305.9	299.94	304.39	305.25	301.86	302.72	303.56	308.18	308.08	300.52	300.31	306.36	304.15	304.06	301.68	303.89	305.95	302.97	303.57	307.11	301.87	301.71	301.01	308.01	304.38	307.98	304.55	304.98	310.33	304.59	303.27	302	302.86	303.62	307.43	306.06	303.44	308.92	303.67	307.7	302.37	305.6	305.31	304.6
322.35	318.86	320.42	318.02	320.58	319.88	319.22	317.26	314.96	312.89	316.71	322.85	321.98	321.24	318.66	313.11	320.67	320.07	324.46	320.44	320.72	321.26	323.45	317	315.56	321.21	317.31	322.1	314.38	321.53	321.22	324.15	319.56	320.76	318.24	320.37	316.65	317.83	318.6	324.6	321.35	314.35	318.67	317.1	320.59	318.01	318.07	315.48	319.99	321.78
306.99	305.16	309.87	315.34	307.08	307.52	306.85	306.75	305.69	308.32	311.35	306.5	311.12	309.97	306.42	309.91	309.59	313.99	311.26	305.52	308.04	307.93	310.29	311.63	315.27	306.54	309.24	310.76	306.88	306.14	307.32	311.56	306.09	304.17	309.24	308.66	306.09	312.63	308.84	312.81	306.79	310.01	308.68	305.2	307.2	309.31	311.3	307.77	307.67	311.26
306.51	306.49	304.08	307.1	307.14	306.71	304.7	301.69	305.04	302.47	299.62	306.06	306.64	305.68	302.46	301.55	300.89	307.02	308.37	302.38	306.48	301.99	304.74	302.05	302.3	302.92	301.69	307.14	303.2	303.76	304.23	295.82	300.58	300.27	298.4	311.85	301.64	302.95	303.13	306.97	303.04	306.88	303.45	301.07	301.29	303.17	300.76	306.2	300.73	301.23
314.77	316.61	317.32	320.61	313.65	315.6	314.4	312.98	314.22	313.42	317.63	311.71	315.65	312.1	312.54	315.73	315.54	314.22	311.02	317.28	318.74	311.75	316.04	312.87	318.08	313.49	311.27	317.05	314.69	312.38	311.3	312.89	315.21	313.17	315.73	316.19	313.25	315.6	315	317.13	316.4	319.08	315.89	311.42	316.84	315.6	318.76	310.06	314.53	311.02
295.88	295.12	295.92	292.15	292.42	297.16	295.55	298.13	293.91	293.76	293.73	295.08	291.95	292.49	292.07	296.72	297.13	293.36	295.42	295.46	294.33	295.18	292.86	297.29	293.86	295.33	294.53	293.33	294.92	290.48	295.09	293.05	294.81	288.89	297.62	294.33	290.84	294.2	295.15	291.22	290.09	291.59	298.22	294	295.19	293.33	294.68	295.33	297.5	294.12
305.27	302.48	300.76	304.59	303.55	298.43	306.78	304.4	304.59	303.33	300.66	303.71	308.18	307.19	306.46	308.53	301.92	302.24	304.92	299.93	300.16	303.66	302.41	304.37	309.98	302.97	307.79	303.3	307.33	306.06	306.49	306.95	306.04	307.61	308.5	306.43	303.54	305.01	302.93	302.04	308.66	307.66	306.74	305.79	298.39	306.87	301.82	302.3	305.82	304.2
306.67	306.33	307.9	302.32	304.69	306.71	305.73	309.57	303.17	306.54	313.22	302.8	304.25	306.74	300.11	307.89	303.59	310.35	305.26	309.14	303.93	304.43	305.36	307.9	307.13	302.32	311.73	306.23	304.95	312.37	311.19	303.99	307.46	306.81	304.23	309.96	307.12	301.71	309.43	307.01	304.53	299.99	304.79	303.67	303.8	310.79	308.92	304.73	303.9	307.78
305.27	304.56	302.68	305.95	304.54	303.55	301.34	301.72	306.05	300.19	300.57	300.44	301.18	304.62	300.01	298.45	302.76	305.83	300.52	304.07	300.68	297.42	301.13	301.47	302.68	305.72	301.87	301.35	301.12	305.01	303.79	300.26	298.91	300.93	305.39	303.14	304.75	307.81	304.2	303.59	299.18	297.48	302.01	302.07	301.21	303.19	304.53	301.37	301.83	301.73
311.16	316.57	313.81	313.47	310.63	314.54	315.81	317.25	304.29	313.57	312.32	315.91	319.57	310.86	312.19	315.79	308.16	310.26	311.15	310.62	319.72	312.09	307.62	315.08	311.64	315.68	311.39	316.4	310.93	316	313.66	315.61	310.57	315.2	314.18	317.3	310.82	309.35	311.39	311.58	314.56	313.72	316.05	313.5	313.66	310.93	310.11	309.1	314.03	309.29
302.08	303.74	302	302.1	300.99	302.2	304.14	300.17	305.94	304.59	301.35	303.14	304.06	304.2	302.25	303.51	305.09	302.06	305.24	305.32	301.59	304.64	306.91	305.76	297.79	302.22	300.67	305.26	305.12	301.69	302.57	304.4	306.16	302.21	301.4	305.2	303.68	301.81	300.34	307.03	306.84	301.23	297.4	303.25	303.8	305.07	300.87	305.93	305.54	299.52
313.36	309.59	310.79	307.54	312.87	310.57	311.8	311.74	308.86	308.92	312.13	311.55	315.28	312.69	314.09	311.23	308.16	310.98	315.52	314.4	311.36	315.71	313.73	307.4	316.38	309.53	312.68	311.92	319.56	309.33	312.75	309.02	312.79	311.7	311.48	312.51	314.47	311.41	309.94	313.34	312.23	314.95	313.97	312.53	313.25	309.53	311.12	309.27	313.1	311.61
301.63	302.9	294.55	296.06	301.08	302.58	304.1	298.65	301.66	299.16	298.77	299.03	305.89	297.52	303.23	300.61	297.19	299.49	298.27	301.58	297.08	304.11	300.93	297.61	294.08	301.57	302.32	299.69	295.96	300.23	299.3	295.49	300.21	296.45	296.41	300.13	295.52	300.22	298.93	303.83	296.98	299.9	300.06	297.76	302.59	307.9	303.68	301.25	301.92	301.41
308.93	303.85	302.27	299.22	301.62	301.76	301.98	302.11	307.42	302.77	305.87	303.42	307.47	304.21	302.55	302.14	303.04	301.83	298.66	304.92	301.45	302.99	304.9	306.37	304.94	304.42	304.13	298.27	303.97	305.02	306.04	305.61	299.49	303.58	302.76	301.11	303.52	307.93	308.24	301.73	302.57	306.82	301.81	304.73	302.98	302.42	307.04	305.93	301.28	297.29
313.23	310.83	312.4	312.96	311.64	312.67	309.71	308.29	315.27	307.88	311.61	310.14	316.96	311.81	317.63	313.55	314.88	310.72	312.75	318.43	307.35	313.91	316.85	311.54	315.01	310.7	308.48	310.76	307.59	316.21	308.92	313.32	313.73	311.54	308.53	312.94	314.25	315.48	314.69	311.14	314.41	312.25	316.1	316.45	312.35	311.92	315.86	310.43	316.51	310.82
316.23	311.04	316.22	309.65	311.06	309.78	313.22	315.57	315.1	311.86	309.66	313.53	314.74	311.44	313.97	311.01	308.07	314.36	311.25	309.86	317.21	316.15	311.75	313.99	312.09	313.39	313.32	309.47	308.97	312.03	314.81	313.63	311.32	311.43	313.11	314.2	311.88	312.55	311.22	313.45	308.7	315.92	316.45	313.62	308.61	310.63	313.22	310.65	312.99	309.16
309.01	298.12	306.26	306.67	302.96	305.88	309.14	305.03	304.99	302.93	298.28	303.81	302.48	301.89	304.2	305.57	305.21	302.86	303.43	304.79	299.45	303.19	301.81	306.43	308.26	306.95	306.97	301.54	310.42	301.69	306.43	305.27	295.77	303.98	301.6	305.45	301.67	303.99	300.82	310.61	302.81	303.21	304.15	310.29	304.57	302.31	305	304.27	303.23	305.6
317.26	314.87	313.47	315.08	312.37	317.91	316.57	312.51	318.19	321.25	314.48	310.35	313.26	311.23	316.11	315.48	315.94	312.84	317.14	315.44	313.29	308.89	318.42	314.22	319.3	314.92	315.18	312.26	315.27	315.66	310.5	314.73	313.91	314.32	317.38	313.22	314.43	317.48	314.61	312.69	314.77	309.5	316.4	313.58	314.69	313.93	318.05	312.56	311.26	310.69
327.02	321.86	326.7	326.46	324.28	323.83	324.06	328.37	322.7	327.17	326.19	329.88	325.19	319.83	325.51	326.43	323.51	327.19	323.92	324.79	328.05	325.42	326.36	327.42	328.73	327.83	327.74	328.36	324.29	327.97	328.37	329.98	326.04	328.46	329.29	326.34	332.64	329.62	327.47	322.93	329.76	326.78	326.76	331.88	326.46	322.01	323.57	329.06	326.04	327.99
306.4	302.6	297.8	298.93	297.92	303.99	305.52	301.55	309.61	303.83	304.79	310.27	304.93	298.93	300.58	303.01	302.38	299.72	305.35	302.3	302.94	295.84	300.24	305.63	304.08	302.33	301.22	300.49	305.21	303.16	301.31	303.98	301.52	304.01	302.83	307.02	304.7	303.73	304.69	306.49	298.66	302	300.18	305.02	301	305.28	309.47	301.92	300.28	300.01
314.07	308.92	316.08	313.87	314.61	317.72	309.86	315.41	313.69	316.1	309.25	319.19	316.8	308.65	311.46	313.67	319.15	310.83	311.96	312.31	313.16	318.18	315.36	310.57	311.4	318.96	316.66	312.16	317	312.2	311.39	316.59	318.63	316.01	314.61	314.38	314.35	306.35	313.9	315.55	311.52	312.53	315.38	312.29	310.48	309.43	311.58	312.04	312.89	312.95
304.12	311.25	306.75	304.13	301.88	301.54	303.91	302.51	303.29	302.29	310.68	300.39	300.88	301.61	300.86	301.75	307.4	304.65	307.05	302.83	300.43	308.8	303.63	304.65	302.39	305.42	304.95	298.91	302.16	305.52	301.17	300.8	305.38	302.68	304.15	304.25	301.22	300.11	303	302.77	308.51	303.9	300.88	304.94	298.65	302.9	303.38	305.4	301.61	309.85
296.75	298.75	297.78	296.91	293.36	297.61	294.73	293.68	298.13	294.67	297.05	297.48	295.93	299.88	292.74	299.55	296.84	296.27	297.99	291.73	300.14	294.75	298.79	304.69	300.34	295.13	296.6	300.97	291.71	296.78	294.03	299.95	293.61	300.21	292.11	298.16	301.03	295.97	295.24	299.48	293.62	298.44	295.83	291.34	295.7	295.98	287.7	293.98	297.24	300.84
328.55	322.1	329.74	324.32	326.68	332.77	322.73	322.96	326.74	329.72	329.63	327.11	328.68	326.46	325.84	327.4	324.27	326.34	326.43	329.03	325.03	323.91	329.02	325.75	323.2	325.64	329.39	323.32	320.76	326	328.41	328.1	325.32	328.49	326.68	325.2	325.43	328.11	326.1	332.48	325.49	328.71	326.29	324.78	330.8	326.74	325.66	329.62	324.48	331.22
311.9	313.28	313.52	316.23	318.66	313.68	320.45	319.8	319.38	314.7	310.23	311.58	312.82	308.8	312.77	312.88	312.09	316.67	311.24	312.87	315.35	308.69	317.12	313.99	316.97	311.55	314.11	315.68	315.21	312.92	318.3	315.24	313.07	314.59	311.96	316.63	314.14	319.2	309.55	313.13	314.82	315.3	314.26	311.47	312.14	314.33	317.24	312.73	311.27	314.54
304.06	306.91	304.55	308.16	310.12	304.8	306.56	305.22	303.08	305.71	309.36	305.63	304.38	306.85	304.75	305.34	304.38	308.1	306.44	302.1	305.3	304.74	306.64	310.31	306.45	308.21	307.53	307.16	304.75	305.33	309.52	309.52	305.24	304.01	307.32	312.31	308.8	306.8	308.2	309.4	306.93	305.15	303.69	307.33	305.87	309.01	307.71	306.51	304.31	307.98
293.86	296.55	298.21	300.69	295.86	301.51	295.1	300.23	293.86	294.53	293.03	296.3	294.13	299.42	291.97	297.4	300.02	297.38	291.49	296.43	298.11	300.71	294.96	297.08	293.65	290.88	294.88	294.07	299.12	299.76	294.33	301.51	295.46	301.29	298.49	297.14	294.58	294.85	297.04	296.81	292.22	294.08	294.57	301.47	292.09	295.01	301.33	297.7	297.28	294.59
308.48	306.84	309.71	309.08	309.11	310.42	307.38	307.28	304.62	307.89	302.62	304.97	309.04	304.5	305.3	306.26	304.21	308.59	312.39	313.09	307.99	311.43	309.15	312.77	302.83	305.9	302.86	309.14	311.97	309.14	307.66	306.38	305.19	306.9	308.63	311.67	311.41	305.85	308.14	311.23	308.94	309.74	314.16	308.26	306.45	307.67	310.44	313.38	311.73	308.51
312.27	318.75	321.03	315.11	315.82	318.05	314.05	312.88	319.37	317.4	313.91	315.91	323.11	316.77	313.83	322.9	321.96	319.88	315.55	316.85	311.65	316.42	320.99	315.52	323.51	317.68	317.48	316.67	319.62	319.87	318.24	316.88	320.63	313.02	315	318.86	314.49	316.91	320	316.14	319.07	315.55	319.66	321.3	318	320.03	315.92	315.89	317.13	315
303.02	304.05	304.07	301.39	302	304.42	298.95	304.02	304.61	305.1	300.36	303.55	305.81	302.9	304.52	304.01	301.88	306.93	306.2	305.9	307.64	310.28	307.43	309.46	304.85	310.17	305.78	306.5	306.71	305.64	301.28	304.58	307.77	302.18	301.96	309.07	301.94	306.74	303.34	307.02	301.65	303.84	304.17	305.11	304.28	303.49	303.2	302.53	303.45	304.8
324.35	328.87	327.06	324.1	324.24	323.29	325.06	326.5	329.87	321.85	326.92	327.72	327.69	323.02	321.29	324.89	320.5	325.29	323.03	321.29	324.16	320.55	331.63	324.79	325.5	325.07	324.94	324.28	322.69	328.16	323.75	324.22	324.14	324.95	322.63	325.8	325.41	322.47	323.23	328.75	332.86	320.69	328.08	321.95	326.27	328.89	324.88	327.11	319.89	323.55
317.64	310.54	309.44	313.99	317.4	315.42	316.07	310.86	312.79	317.46	312.32	313.14	312.54	314.92	310.18	313.47	311.55	314.56	314.01	313.3	314.69	314.78	311.74	315.63	315.27	314.89	315.53	314.22	313.47	317.29	313.37	317.8	315.03	316.98	311.05	315.01	318.7	316.28	312.74	317	318.04	315.83	315.74	316.43	318.54	315.7	316.48	318.42	315.25	314.47
311.02	313.87	307.55	311.47	312.6	306.19	313.24	306.23	310.23	310.2	308.56	317.24	308.61	314.62	310.48	316.36	313.83	308.23	311.66	310.58	315.16	311.82	314.13	314.08	313.54	313.7	315.7	308.72	315.54	307.36	307.8	315.59	312.73	305.53	312.83	317.27	316.13	315.58	316.78	314.74	310.98	315.65	307.88	312.05	315.92	314.13	307.86	316.47	310.07	313.94
302.2	301.44	301.46	304.5	306.26	298.9	305.02	300.96	310.24	307.25	303.73	302.71	302.22	304.86	304.9	308.35	302.92	305.05	305.6	304.34	301.14	301.06	305.77	303.13	300.78	307.07	302.58	307.59	306.06	302.53	304.11	302.02	306.16	303.13	303.22	305.52	309.62	306.59	298.46	310.88	301.54	306.11	300.72	310.35	306.93	306.84	306.97	304.55	304.34	303.56
312.01	316.01	319.12	312.73	311.34	314.43	307.13	311.65	315.68	310.13	315.23	312.67	309.28	310.85	311.93	314.46	317.43	310.56	317	317.8	312.89	314.74	311.41	313.38	311.11	317.12	311.79	313.29	313.6	309.14	313.66	315.98	308.8	309.59	316.03	312.73	309.21	313.83	313.13	314.17	312.16	311.54	309.58	311.22	311.28	313.89	311.77	313.63	314.59	311.51
304.82	308.59	307.98	314.13	309.13	310.12	311.6	309.33	309.98	304.23	307.91	307.14	310.67	312.17	308.55	311.96	308.24	309.76	311.89	301.57	308.6	311.2	309.39	311.16	310.47	311.07	310.55	310.12	309.94	314.24	310.84	307.09	313.03	313.47	307.83	312.01	307.24	311.17	312.18	312.28	305.8	310.6	310.25	299.8	311.07	312.85	308.17	307.12	314.51	307.95
304.68	306.16	310.59	304.97	305.4	307.53	303.26	306.99	308.04	305.78	310.87	303.04	307.32	310.61	304.28	307.72	307.9	307.65	304.8	310.19	306.81	303.06	305.7	308.8	309.4	311.13	308.45	305.58	305.86	312.52	307.09	308.96	307.24	309.47	305.92	311.87	314.89	304.85	306.54	311.41	309.17	303.3	306.16	305.78	305.96	305.78	302.68	311.25	307.09	307.6
300.8	305.64	309.13	305.44	300.45	306.25	303.01	301.3	305.7	300.05	305.46	307.3	302.83	298.46	301.63	302.78	302.3	304.57	301.31	294.89	304.33	306.18	302.62	304.03	302.36	300.3	299.18	304.89	302.84	303.46	305.93	301.76	304.14	299.37	300.66	304.13	303.31	303.51	304.59	302.44	304.8	303.05	300.06	302.28	302.43	300.76	300.55	300.1	300.47	305.55
315.77	311.98	311.91	310.69	310.72	312.26	304.9	310.9	312.41	309.61	310.39	309.95	308.24	306.64	310.09	310.11	312.7	311.44	310.86	312.78	306.73	309.27	311.44	309.67	308.11	314.35	311.19	309.92	309.72	313.33	305.44	305.9	317.77	308.56	308.75	312.95	307.78	312.15	314.22	302.22	308.66	311.64	308.09	309.95	309.67	303.65	317.44	310.98	305.93	307.47
318.77	315.31	312.66	313.04	311.49	318.75	314.43	317.21	310.87	317.19	316.36	312.8	321.99	316.61	315.72	318.2	312.9	311.13	316.16	316.38	314.13	310.78	311.95	318.4	317.71	316.18	316.27	314.1	310.6	318.11	317.26	316.28	315.14	312.74	320.14	311.81	313.42	311.03	312.61	315.58	314.32	315.87	315.53	311.37	320.06	316.55	314.95	315.17	311.69	317.16
312.48	310.7	313.33	314.87	315.76	317.19	313.89	312.21	307.91	318.68	318.03	312.54	311.75	311.53	313.76	313.26	311.02	316.6	315.68	313.36	315.74	313.98	311.9	315.52	315.51	313	311.15	312.04	315.89	312.95	310.78	317.04	315.53	311.53	311.64	311.16	313.36	313.97	315.05	308.7	315.51	315.78	317.13	309.16	316.17	312.22	313.36	312.83	312.64	319.74
309.54	313.06	315.61	311.06	311.96	315.12	314.94	313.44	316.02	314.48	313.32	316.05	310.29	309.07	310.58	313.27	313.1	311.26	312.74	317.59	314.78	310.96	315.6	311.93	310.5	313.12	316.31	312.61	315.42	314.18	318.96	312.03	312.12	310.36	312.26	315.72	315.96	312.19	314.35	312.95	316.42	310.58	310.9	315.66	312.45	311.91	316.52	307.01	311.85	309.88
306.23	300.27	302.07	305.31	302.73	304.67	304.67	309.92	301.87	305.32	304.64	299.96	308.09	304.33	300.84	303.01	306.33	306.05	302.18	303.88	302.03	300.6	304.38	309.67	304.33	310.07	305.65	308.02	308.56	308	306.5	301.37	308.14	299.54	306.04	300.43	305.14	305.11	307.2	306.93	307.14	304.11	297.91	308.45	309.54	303.95	305.59	307.7	304.61	303.5
333.24	328.5	324	326.96	324.88	327.57	331.66	330.21	323.16	332.47	328.64	331.04	328.89	329.97	329.45	323.21	328.71	326.88	329.33	322	330.44	329.62	325.7	331.14	330.25	329.25	329.85	327.04	329.51	333.38	329.32	334.44	326.29	329.43	326.32	328.85	327.64	327.31	331.87	326.15	327.45	335.36	327.22	328.67	328.37	326.78	321.56	330.33	330.54	332.48
303.01	299.41	302.65	304.74	305.12	305.76	302	299.96	304.38	299.44	303.81	296.12	297.71	295.73	298.73	300.39	302.18	299.97	301.94	299.33	300.11	302.38	298.27	297.67	300.84	292.57	300.03	301.28	305.97	300.97	299.64	302.13	298.81	301.53	298.79	299.44	302.64	309.28	301.6	300.43	299.36	299.7	296.13	301.58	303.28	302.66	298.97	300.79	302.03	298.8
317.09	313.12	314.89	313.31	317.24	312.84	314	313.67	315.56	316.98	315.69	316.46	315.83	314.66	309.49	310.88	318.71	317.47	315.16	316.24	310.33	315.63	317.85	313.02	314.01	314.7	319.72	311.23	319.82	309.95	311.62	316.29	317.37	314.54	316.49	314.43	317.31	313.67	321.72	316.4	311.93	318.54	313.5	315.44	312.54	309.02	317.36	315.18	318.75	317.85
315.21	315.3	311.15	314.4	315.79	316	311.33	312.1	312.06	315.41	309.3	307.96	311.74	315.47	315.43	307.79	315.67	308.7	314.48	310.46	312.29	315.7	312.71	311.9	317.26	314.86	313.8	310.61	312.17	314.41	311.38	317.56	314.98	309.43	309.77	314.8	310.24	311.66	313.06	311.61	313.69	309.93	312.94	316.16	314.27	320.75	314.35	314.37	316.49	308.85
312.08	315.05	314.32	308.83	314.73	311.55	306.91	310.52	313.41	315.42	309.76	314.8	311.88	309.14	314.85	311.12	306.21	310.68	311.57	314.4	314.53	314.07	306.24	313.62	315.64	315.45	315.61	313.65	310.5	311.64	313.97	314.55	309.89	311.8	315	311.28	309.9	309.08	315.5	313.5	313.5	310.12	313.94	311.79	310.78	314.45	312.47	308.31	314.02	316.91
318.27	324.09	316.95	314.36	314.56	310.67	318.05	317.1	315.69	318.14	315.07	323.17	315.14	321.8	318.57	315.04	314.45	317	316.09	313.23	317.11	316.95	318.08	313.61	321.14	319.03	310.04	315.58	312.79	316.17	314.64	317.24	313.59	318.88	319.97	319.01	312.05	316.21	314.49	319.87	317.82	321.23	312.34	317.89	312.07	317.41	318.06	318.11	316.43	314.93
321.62	324.44	330.63	332.04	327.58	325.96	320.06	323.05	326.23	323.59	323.82	329.71	329.2	332.31	329.38	330.72	327.98	325.67	328.88	323.28	328.67	326.93	326.6	323.45	325.24	325.43	324.68	326.07	322.77	326.18	327.96	325.32	327.32	332.18	328.2	327.04	320.84	326.83	325.89	325.34	327.77	329.77	330.74	329.3	327.14	327.54	326.95	325.19	327.34	329.69
312.04	316.43	313.17	314.6	320.28	320.37	314.3	317.22	318.32	314.13	317.98	313.44	316.56	318.35	316.25	318.78	314.51	312.95	313.35	314.08	314.2	319.04	320.21	312.68	313.14	315.82	313.56	318.83	315.6	314.39	313.11	307.29	312.33	314.33	316.35	310.85	314.3	312.69	312.03	316.06	315.05	312.03	315.65	321.27	312.64	312.14	316.93	313.2	312.77	313.25
316.44	319.82	312.29	315.56	316.24	320.96	314.92	317.07	318.72	320	318.69	321.38	317.96	320.87	316.17	320.32	315.66	315.26	320.42	313.38	318.4	316.07	321.38	314.78	320.49	318.28	317.48	316.73	319.59	317.85	318.58	315.69	315.74	316.84	318.45	324.04	320.65	321.37	315.82	315.28	319.48	318.6	316.38	316.48	316.24	319.08	315.53	315.21	316.42	315.16
307.38	300.6	303.94	305.53	304.26	302.68	307.22	303.44	302.44	306.91	300.75	305.18	301.38	303.4	300.16	305.01	303.36	300.84	300.06	303.32	304.35	308.43	304.02	305.37	297.45	301.56	299.78	300.2	300.66	302.75	303.1	304.38	297.03	305.54	300.16	300.64	303.17	304.25	300.67	296.4	299.75	310.32	304.07	302.9	297.47	303.73	299.48	309.71	302.27	301.53
315.52	316.77	320.5	316.74	320.41	319.26	317.19	314.81	318.45	322.48	321.33	315.48	319.18	316.41	316.7	317.74	312.14	317.35	320.87	317.77	318.98	316.86	318.1	316.84	319.26	316.45	319.26	322.11	318.21	321.4	324.33	319.88	317.91	318.3	314.13	316.06	318.13	315.35	316.78	317.83	322.22	317.45	322.88	322.02	318.6	317.69	321.92	316.95	319.53	313.2
319.09	318.67	318.36	315.05	317.65	321.2	315.11	318.62	318.12	320.56	317.09	316.94	321.93	317.85	320.25	320.32	317.73	320.2	317.72	324.47	312.14	318.02	314.14	319.92	313.89	318.69	318.25	318.03	318.5	320.51	319.15	317.1	317.46	317.43	321.18	318.94	318.79	320.19	318.45	318.16	319.14	318.64	318.68	313.87	317.75	315.31	318.43	317.51	322.44	322.19
304.73	300.61	303.65	304.09	302.67	306	301.66	305.12	304.66	304.02	306.1	304.19	306.67	303.5	304.61	301.4	303.32	301.98	300.69	301.62	299.67	301.75	303.4	302.44	300.29	300.56	304.07	299.84	300.36	298.9	298.05	301.51	299.57	303.2	299.82	300.96	304.22	300.57	301.66	306.03	304.21	299.91	301	305.69	305.61	301.86	302.28	300.71	298.03	302.37
301.9	305.76	305.06	299.7	301.71	301.43	306.71	303.32	304.64	298.9	303.64	303.66	303.57	303.45	302.63	306.75	307.62	300.14	303.11	299.22	299.53	302.55	306.24	303.09	304.78	305.1	305.78	304.59	309.53	301.64	307.1	309.46	307.68	301.85	301.87	303.63	298.95	301.06	302.79	307.55	306.26	305.89	300.5	301.49	304.11	302.89	300.85	305.46	306.84	307.73
309.17	305.28	310.63	305.69	311.43	307.04	306.82	304.78	314.03	307.68	304.23	314.75	309.49	306.55	308.94	304.16	306.69	307.96	312.38	304.59	309	310.19	308.63	306.7	310.52	310.15	310.14	302.79	309.93	306.23	305.25	303.31	311.26	310.39	307.32	309.89	309.02	311.13	305.9	310.27	313.8	304.17	310.62	314.06	308.99	310.63	310.56	306.52	316.54	313.98
291.32	294	294.03	297.04	297.36	296.92	296.51	296.27	291.43	295.26	294.5	298.59	295.15	293.16	294.55	295.34	296.57	291.55	293.6	292.63	295.81	295.36	293.01	295.84	291.69	298.91	294.12	296.71	298.33	292.13	292.2	297.31	295.79	292.84	293.82	295.64	295	296.65	298.45	295.57	296.25	292.68	294.25	294.79	293.83	298.39	292.22	293.9	291.92	297.68
330.53	328.7	324.24	328.58	332.68	327.98	324.15	327.91	326.35	322.29	331.15	327.16	325.16	324.04	327.28	324.6	327.95	317.85	327.53	324.61	328.47	326.02	330.89	330.32	324.62	329.41	321.21	325.56	329.39	323.71	325.74	330.13	326.09	325.04	329.29	322.53	325.24	328.94	333.25	329.62	320.43	326.1	326.17	322.47	321.01	325.92	330.85	323.46	326.93	327.64
305.55	308.06	304.93	310.48	306.71	302.31	304.47	305.1	309.14	306.48	307.72	307.66	300.94	307.05	306.65	307.81	306.32	308.31	307.21	306.24	303.44	305.83	307.49	304.32	305.34	302.86	306.67	310.13	306.69	302.57	308.01	308.24	303.09	307.05	309.68	309.91	308.96	310.57	308.78	307.37	308.08	309.08	308.41	300.37	303.81	305.4	300.33	307.61	305.46	308.63
314.77	321.09	315.56	314.95	312.86	315.91	319.82	320.98	316.12	317.8	322.57	313.7	316.72	321.59	315.89	315.82	320.82	315.25	318.38	318.72	313.38	315.25	317.73	320.73	312.94	315.21	319.84	316.02	318.93	316.28	321	318.5	311.64	315.98	324.6	317.73	320.91	317.28	317.84	317.22	316.77	317.67	316.16	320.51	316.14	317.79	316.08	313.99	317.64	313.7
303.55	305.62	304.31	307.46	306.59	300.85	303.93	297.48	302.07	302.68	304.76	303.14	304.14	306.41	302.58	305.24	306.02	306.38	304.66	298.14	301.59	302.82	304.81	305.35	303.86	307.85	300.37	303.1	303.29	299.45	303.46	309.61	302.96	302.4	297.87	306.42	305.19	302	299.68	302.46	295.47	308.53	305.05	306.42	312.88	307.11	306.82	303.44	309.39	301.47
325.43	328.83	330.16	330.82	327.34	328.92	329.56	328.58	329.81	322.49	328.35	330.01	324.35	327.13	329.43	326.69	328.01	328.57	325.67	326.55	323.77	325.38	327.24	328.16	328.7	328.35	326.96	330.34	333.35	327.74	327.24	334.66	330.37	330.8	330.13	328.49	325.61	332.28	329.32	328.43	327.94	327.05	325	327.07	327.77	329.61	326.36	324.07	328.02	324.78
307.38	298.6	305.5	302.52	302.74	303.25	303.54	307.04	309.95	308.27	302.75	299.45	304.47	303.05	301.17	311.99	308.27	304.61	306.04	304.04	304.73	304.67	300.7	304	304.03	302.08	303.23	305.62	305.64	303.26	302.55	304.42	303.99	308.4	300.63	309.65	309.38	303.96	305.65	304.24	300.74	304.54	299.77	307.15	305.99	302.47	301.9	307.39	302.6	305.71
309.38	309.88	316.75	310.98	313.03	311.4	312.11	310.24	315.04	318.85	311.47	307.52	312.7	311.37	311.42	311.69	310.88	311.26	314.75	316.53	312.01	308.68	315.65	315.29	317.18	317.81	314.13	312.03	311.26	311.33	314.11	315.85	312.94	316.65	310.39	315.01	313.2	311.34	309.83	312.13	315.37	314.29	311.14	310.61	314.92	316.51	312.64	315.5	312.16	309.38
329.4	324.25	328.64	331.42	323.26	326.64	326.89	327.62	328.2	325.24	329.01	325.09	330.17	327.37	328.38	328.6	329.82	328.52	324.55	325.82	332.1	324.61	332.06	328.27	324.78	327.62	324.95	329.85	329.53	326.36	324.67	330.02	327.44	324.73	328.65	332.71	331.82	325.92	321.84	327.53	327.41	333.67	326.66	328.94	327.93	325.64	332.41	328.87	332.16	326.67
299.7	302.47	299.79	297.73	303.28	298.17	300.7	292.74	299.94	304.85	302.74	301.18	299.37	302.28	304.55	303.93	302.31	302.22	298.06	302.01	303.56	301.94	298.35	300.51	297.13	303.2	299.56	301.42	303.64	301.15	299.65	300.38	300.61	302.48	300.48	305.14	300.49	304.24	304.48	304.97	298.03	294.73	305.46	306.21	298.39	299.39	301.35	303.6	305.49	300.67
308.89	302.5	306.75	303.85	311.06	305.52	307.04	306.23	304.93	302.81	302.74	301.16	305.05	303.14	309.58	306.83	309.95	304.26	304.95	305.87	307.48	304.46	301.28	302.02	307.57	305.68	306.18	308.69	303.31	306.08	304.77	303.16	306.88	307.27	300.55	302.12	307.83	309.19	310.32	308.91	304.92	304.93	302.03	306.69	307.98	305.84	308.14	303.35	308.15	305.87
304.75	301.45	306.12	300.79	306.54	299.86	307.92	306.94	302.71	300.34	304.86	304.64	306.15	300.23	303.19	306.87	299.27	304.09	306.03	304.33	300.97	303.31	307.05	303.75	308.1	298.37	308.42	303.8	305.27	304.01	306.63	299.67	305.79	302.44	309.13	300.19	301.71	306.06	300.99	306.18	303.82	308.69	301.45	303.8	302.74	304.1	306.06	308	306.35	304.92
304.09	308.71	304.15	305.79	306.15	308.5	306.51	304.78	306.82	306.25	304.88	300.78	302.76	309.74	304.77	305.17	308.02	303.17	300.88	305.11	307.58	304.03	301.15	309.66	305.85	303.55	307.53	307.18	305.17	308.85	305.2	305.88	305.49	303.14	304.53	306.01	300.13	300.7	305.24	303.12	303.8	303.3	303.08	305.54	305.49	305.98	313.23	304.18	302.64	302.2
330.7	325.66	320.69	330.57	322.66	329.52	326.17	328.99	327.15	326.86	323.4	328.46	328.49	328.89	326.18	329.8	329.41	328.9	327.9	324.4	325.85	326.85	324.35	326.65	332.13	330.23	328.96	326.28	328.58	331.51	322.77	333.87	330.2	325.67	326.33	327.14	325.39	330.25	323.97	330.67	325.59	332.82	328.3	329.46	325.28	329.83	331.27	330.24	324.31	332
306.07	301.92	300.76	307.73	305.88	305.3	305.09	306.03	303.82	309.63	305.89	305.91	308.43	306.46	302.3	308.83	306.03	304.18	298.24	301.96	307.78	304.42	303.85	301.21	307.74	302.97	303.29	303.65	305.1	305.44	306.82	307.47	307.92	304.32	300.19	302.82	299.09	304.8	306.32	301.17	303.63	309.48	300.58	308.73	307.39	299.52	303.59	303.66	307.92	302.76
305.83	310.1	305.29	307.87	308.68	304.62	304.6	303.69	312.19	309.56	311.11	309.57	312.85	312.11	305.22	310.13	308.86	310.52	306.58	310.84	306.15	307.54	314.07	308.26	304.8	302.76	312.83	305.72	307.87	306.97	306.97	311.17	311.63	303.43	310.5	306.68	313.35	312.71	310.04	309.29	313.81	310.24	308.87	307.95	311.75	308.45	312.56	304.59	307.46	306
309.58	298.08	305.37	308.66	300.9	302.36	304.76	304.94	300.17	303.8	301.19	303.17	302.07	303.68	299.99	305.08	303.46	304.6	307.41	304.46	304.56	308.32	303.23	304.85	301.98	307.6	302.07	301.8	306.36	304.41	302.09	302.06	309.24	303.87	305.41	308.21	306.57	302.74	300.81	309.61	302.22	309.9	304.8	311.28	300.06	301.57	308.54	304.69	305.62	302.69
309.89	310.71	310.02	309.28	313.02	308.53	304.54	310.77	309.89	314.71	309.99	313.08	309.89	310.22	312.22	309.3	308.2	312.95	310.46	306.46	315.29	307.31	309.97	311.6	310.92	309.99	310.59	311.35	307.4	307.71	313.68	310.61	309.99	313.44	311.38	309.62	309.77	307.3	310.12	314.32	307.76	309.45	311.27	312.94	307.76	308.6	306.84	305.93	305.53	311.41
307.64	307.04	303.24	308.34	307.74	302.26	309.38	304.41	307.22	303.01	306.74	305.75	305.9	306.51	308.56	307.43	307.86	309.31	309.38	300.14	304.31	302	304.89	306.21	306.24	308.27	302.73	308.32	307.33	302.1	300.65	308.04	306.94	308.44	307.82	302.08	308.59	308.46	303.14	305.85	306.07	305.78	301.76	307.38	300.63	306.26	306.2	303.29	301.93	302.55
307.79	301.81	305.89	304.52	304.07	307.44	303.96	305.35	306.9	312.77	302.98	303.06	305.16	303.96	303.71	304.01	304.76	307.94	307.3	309.79	302.95	302.88	305.03	307.07	305.21	306.69	302.51	307.36	304.53	303.91	303.29	306.89	308.15	303.2	304.77	303.55	306.91	306.94	307.85	305.64	306.96	305.18	300.38	303.56	306.36	307.82	303.73	308.82	306.24	305.24
316.34	311.59	316.94	322.64	317.83	317.15	315.45	316.68	316.25	317.24	317.42	313.84	317.36	313.74	322.47	320.46	320.21	320.31	323.11	320.13	317.93	314.99	315.99	318.19	319.74	318.58	315.92	315.28	319.56	314.64	311.89	324.17	317.31	320.45	316.81	317.99	318.16	314.63	321.7	315.55	318.29	320.78	313.1	317.07	315.07	320.29	316.21	322.84	316.24	319.37
330.63	329.58	328.3	334.68	325.47	329.75	328.02	327.82	328.46	323.41	330.08	327.62	331.63	331.16	327.46	328.93	329.65	329.5	327.02	327.01	331.27	324.32	326.7	331.12	331.61	330.96	330.28	327.44	333.07	335.84	327.02	319.19	326.2	330.9	330.86	328.13	328.79	325.14	328.34	329.26	325.1	329.1	318.46	321.92	329.28	329.95	323.14	321.07	325.53	328.61
307.22	302.48	300.89	302.25	301.35	302.75	309.16	305.32	303.78	306.01	304.85	306.24	305.12	303.73	296.78	300.12	297.11	297.48	305.02	304.7	304.68	299.95	304.74	298.29	306.55	302.65	301.47	300.98	306.88	306.44	306.14	302.75	300.61	302.51	304.58	300.61	303.49	302.24	302.71	307.48	305.47	307.09	299.36	299.98	299.85	304.5	306.89	302.65	305.24	301.1
300.64	302.39	299.79	303.16	306.34	303.89	301.58	305.14	300.4	305.52	304	309.48	302.91	304.66	306.1	302.23	305.74	309.03	306.95	299.75	302.78	295.03	302.45	299.59	301.23	304.36	306.89	304.12	302.69	302.4	297.95	303.22	303.15	303.77	303.69	302.44	304.45	303	307.82	307.37	301.45	302.86	309.37	307.36	301.86	305.95	298.79	300.14	300.53	299.45
311.32	310.98	310.24	315.06	306.33	309.38	313.75	307.29	309.95	309.3	316.88	314.72	313.62	309.71	315.38	312.49	312.29	315.52	311.29	313.04	313.29	317.25	313.76	310.54	314.35	307.73	312.51	314.67	312.39	312.06	310.75	311.98	314.04	310.86	309.96	311.21	309.21	313.9	311.47	317.04	309.87	310.73	313.83	313.97	310.76	308.43	314.05	307.89	315.67	308.89
297.55	299.13	301.24	301.16	301.31	298.82	301.29	300.35	299.98	301.24	300.43	300.05	304.12	302.41	299.32	299.03	297.4	301.54	304.99	304.23	298.78	297.16	301.13	300.82	300.4	302.78	294.6	302.48	298.01	295.84	301.44	298.71	301.26	301.83	300.77	301.81	299.41	302.8	295.27	302.45	300.29	303.37	299.73	297.12	302.73	299.83	301.38	297.75	296.52	297.06
308.23	315.22	306.87	311.85	310.46	312.19	311.89	310.58	309.07	309.43	307.51	308.37	310.75	309.75	311.3	304.03	309.97	314.54	314.27	311.6	316.67	312.99	314.13	309.92	311.35	310.94	309.13	308.38	311.21	306.35	306.68	309.4	310.52	313.83	310.52	309.63	309.44	307.89	306.8	308.9	314.23	312.99	311.38	310.72	316.58	312.53	309.87	310.76	311.06	312.37
308.09	302.8	301.89	302.97	307.22	307.2	297.16	303.18	303	302.84	300.95	304.71	302.05	300.29	308.24	307.1	300.03	303.35	301.36	300.12	303.08	304.43	306.72	308.01	310.05	298.24	305.19	301.57	309.19	301.76	302.11	308.21	304.22	308.13	300.87	306.05	307.3	306.38	301.84	300.92	299.49	301.82	303.63	302.4	302.2	305.03	301.72	303.77	298.85	307.33
309.01	315.38	310.83	317.53	307.77	315.79	312.99	313.5	313.07	317.01	313.35	313.78	311.52	316.65	308.78	313.7	315.48	315.37	314.57	309.99	310.72	316.4	315.74	318.63	310.34	315.47	309.19	313.13	310.37	307.64	314.93	307.39	316.01	304.19	312.59	317.61	311.53	318.59	313.53	320.89	318.47	311.94	312.45	316.25	312.84	311.01	313.04	314.49	312.62	318.26
307.91	306.77	302.97	305.64	304.51	304.31	303.73	300.38	303.81	300.83	305.4	309.74	307.95	309.08	304.34	305.78	304.95	306.3	304.06	306.61	307.18	306.18	306.81	308.3	302.84	304.81	305.95	305.94	301.53	304.59	303.23	302.45	299.98	302.75	307.29	303.77	308.06	302.42	306.65	304.92	308.39	300.52	298.78	305.28	307.56	304.53	304.51	305.61	303.7	302.5
301.3	302.26	304.35	302.82	305.1	302.63	302.23	304.02	303.28	304.26	300.2	310.69	305.29	305.84	300.06	306.59	303.25	303.46	303	304.18	305.05	298.44	303.33	305.69	302.18	305.05	301.06	301.64	305.64	298.18	301.37	296.1	299.73	301	297.48	304.25	304.15	298.28	299.7	299.53	298.82	300.07	302.6	304.84	302.6	298.3	301.19	300.94	302.94	306.27
305.08	300.48	305.73	301.88	299.7	303.47	302.78	296.21	304.55	304.94	299.85	305.04	299.75	302.93	305.72	300.25	300.62	299.11	298.14	301.28	301.09	300.25	303.68	302.57	298.46	303.7	301.22	302.27	305.05	301.93	302.32	300.24	299.47	300.24	302.09	299.18	301.07	301.19	299.78	299.82	300.37	299.06	309.23	306.72	299.11	299.7	302.04	300.74	299.28	300.09
317.1	316.58	316.81	315.53	317.71	318.28	315.62	317.64	319.35	315.82	311.37	315.95	316.53	314.09	316.79	318.32	314.96	311.51	317.26	314.48	318.27	314.31	313.33	321.33	314.23	317.03	314.92	318.66	314.86	318.75	311.22	320.13	318.74	318.63	315.31	315.94	312.62	317.21	316.5	316.2	315.06	312.94	321.82	320.1	318.45	318.25	316.66	315.64	317.77	320.55
[truncated: 850 more rows]
[truncated: 150 more columns]
