# Supplementary material for: Genetic dissection of main and epistatic effects of QTL based on augmented triple test cross design
Source: PLoS One. 2017 Dec 14;12(12):e0189054. doi: 10.1371/journal.pone.0189054 (PMC5730204; doi:10.1371/journal.pone.0189054)
Supplement: S9 Supporting Information — (ZIP) [file pone.0189054.s009.zip › z5_2000_0.2_5.csv]

301.36	295.59	291.91	294.01	298.45	294.18	300.44	299.7	296.24	290.43	290.28	286.76	296.55	298.03	295.44	287.33	303.09	296.11	301.11	302.76	297.77	297.23	298.45	300.08	293.3	297.4	291.85	296.13	293.56	296.25	297.43	292.44	297.33	299.35	299.4	298.1	291.35	292.47	295.56	294.61	294.8	300.44	296.35	291.23	294.79	296.35	296.27	298.97	298.43	294.73
322.93	315.68	321.3	318.81	314.58	318.45	316.15	317.76	318.1	310.62	325.45	313.42	321.05	323.58	317.79	311.78	313.32	316.03	322.76	309.74	321.26	319.97	317.92	312.45	310.53	315.71	314.23	322.56	318.99	318.32	320.29	325.02	321.8	319.89	312.44	319.15	316.71	314.34	316.69	321.83	310.26	322.83	313.68	317.23	320.93	316.12	316.78	315.53	321.69	317.71
304.99	302.44	311.52	310.56	305.12	304.39	305.28	301.55	309.51	301.43	308.52	298.37	305.14	300.52	302.44	306.57	304.46	306.96	306.66	299.16	299.51	309.11	293.5	305.64	300.61	303.18	301.5	296.76	302.64	289.71	306.35	299.17	302.26	300.03	301.41	302.24	300.38	296.94	310.89	302.28	299.65	307.61	304.81	292.04	303.56	295.26	309.22	308.72	299.28	300.4
324.68	325.81	325.9	325.05	325.56	323.24	338.59	332.52	330.93	328.09	334.45	327.18	323.27	333.72	323.74	321.94	324.3	318.96	324.63	325.3	329.54	330.98	331.42	325.82	324.75	328.92	325.22	328.81	328.9	315.26	334.04	330.34	329.78	326.21	334.2	330.31	321.32	325.99	331.17	330.39	331.36	331.67	331.67	325.87	325.21	324.52	335.84	330.56	330.14	326.64
301.12	311.78	307.15	311.92	310.76	310.86	316.15	305.45	314.17	309.2	315.17	308.28	306.51	307.52	307.34	314.37	314.5	311.8	313.94	301.62	309.81	308.29	313.77	306.7	309.48	309.17	313.37	310.32	308.01	312.03	305.65	300.16	308.73	306.57	317.49	309.43	304.68	306.3	312.78	309.85	312.9	308.2	309.49	302.71	313.64	307.61	309.1	310.75	303.35	304.55
309.24	308.4	310.84	308.55	319.85	304.48	309.16	311.91	314.68	310.89	302.39	315.26	313.36	305.53	313.85	309.89	304.06	310.41	314.37	314.98	313.85	306.68	311.84	308.43	305.5	310.04	310.8	315.61	313.14	313.07	311.34	313.74	308.78	311.45	313.38	309.53	307.57	312.19	312.33	318.53	309.7	303.99	314.91	316.76	310.34	307.93	309.9	314.61	311.24	303.81
314.15	311.37	305.88	315.92	319.94	312.47	303.61	318.32	307.51	315.93	309.66	320.04	318.5	312.3	317.9	316.8	312.45	309.5	316.02	318.58	315.64	317.56	317.44	316.9	318.45	316.98	315.63	318.11	309.18	316.98	312.74	304.85	312.32	316.87	313.87	324.04	312.86	311.04	309.39	316.28	315.18	318.88	312.19	314.2	306.86	318.35	309.35	310.98	318.11	316.74
306.63	304.76	304.07	305.73	305.67	308.69	305.11	310.57	314.2	300.06	310.5	311.34	305.18	308.16	309.19	305.04	309.28	310.74	308.7	311.83	308.61	311.74	312.35	309	308.35	308.28	307.29	312.14	313.77	306.17	306.29	310.61	317.12	312.04	306.89	310.05	309.03	309.54	307.98	309.39	311.62	308.52	307.41	313.97	306.17	312.55	306.74	307.54	304.64	314.25
329.16	325.8	326.91	320.18	329.3	323.26	326.51	320.02	329.79	325.62	320.44	321.23	317.26	320	326.54	321.34	324.58	328.63	324.12	321.17	320.6	320.09	323.52	323.2	324.34	324.55	329.62	319.07	325.06	323.18	323.65	321.27	326.77	323.45	326.29	326.23	322.22	320.53	331.97	328.33	319.99	320.73	330.16	326.4	325.57	325.75	328.64	332.36	322.54	325.03
327.32	322.48	326.92	331.07	330.13	324.18	324.49	323.96	327.28	326.64	329.63	320.85	323.97	321.58	334.18	320.47	319.52	323.3	316.52	324.13	324.22	322	324.77	316.65	331.57	323.68	323.79	330.69	329.5	322.99	323.99	321.74	321.83	323.54	326.28	318.74	329.3	335.25	321.83	326.57	323.57	322.57	326.1	325.69	327.36	322.9	320.14	321.41	322.4	323.7
295.11	300.3	296.69	300.29	292.99	295.55	287.87	283.02	290.02	296.06	300.67	295.64	293.59	287.77	298.6	298.39	295.36	293.05	295.52	293.11	290.39	295.98	293.53	296.92	295.22	292.91	287.64	296.9	294.28	296.89	295.05	294.21	297.55	294.45	293.93	290.75	294.9	289.01	304.39	289.45	299.43	288.42	295.29	291.3	300.64	284.06	289.37	299.5	299.59	294.14
310.84	303.78	316.75	320.38	310.45	313.32	315.68	312.57	308.25	312.29	307.95	311.46	313.33	317.61	317.46	311.08	310.77	313.57	316.17	314.37	312.12	302.95	306.59	317.77	310.11	307.58	311.9	315.67	310.63	313.98	309.61	313.52	303.79	312.38	310.12	308.3	303.8	313.39	307.84	311.45	310.14	313.67	321.73	310.39	314.82	310.16	314.13	311.42	314.11	314.16
291.82	290.61	292.23	291.17	299.52	291.22	291.09	290.98	291.08	299.58	295.23	289.84	297.82	282.08	298.73	290.07	293.32	291.63	293.12	298.38	293.06	290.25	294.66	291.23	298.74	295.5	291.97	296.93	292.94	285.2	296.4	298.73	290.39	289.52	298.08	296.34	296.99	295.57	291.97	293.87	298.8	296.84	302.94	290.38	296.54	293.09	296.74	294.23	299	290.44
312.43	321.81	320.86	307.5	315.88	323.12	315.27	315.79	316.12	315.2	315.96	314.4	319.19	316.91	316.31	314.48	321.11	320.18	321.99	318.18	323.96	317.33	321.81	317.18	319.75	317.47	318.1	316.54	315.37	310.15	318.48	317.84	315.6	316.32	313.85	322.12	313.91	321.88	320.67	307.61	319.69	318.45	315.29	318.84	317.44	316.78	308.28	315.53	319.82	314.64
320.56	315.34	314.91	316.26	320.7	321.69	327.8	314.87	317.23	323.1	319.41	323.23	321.19	320.86	313.75	316.2	318.01	315.67	323.08	320.05	324	323.81	316.65	311.73	313.55	320.27	319.96	321.08	316.13	318.33	322.03	323.46	320.37	320.63	324.83	322.36	322.04	320.84	324.15	321.31	324.94	323.5	318.16	310.84	326.06	313.46	328.91	318.42	317.59	315.87
299.9	285.03	292.38	295.65	296.21	295.33	290.64	300.16	296.19	294.41	290.24	297.37	296.21	299.92	297.09	297.41	291.31	295.38	289.87	294.88	297.7	297.48	293.31	297.94	293.58	301.55	294.46	294.62	298.56	293.87	291.11	290.55	296.09	297.43	288.19	292.32	283.15	292.08	295.3	299.03	290.4	298	295.14	295.92	294.13	293.8	293.4	294.01	286.84	300.93
302.99	300.75	306.49	306.15	302.96	312.33	300.6	301.15	307.23	300.67	306.77	305.37	308.36	302.1	306.54	298.36	298.82	295.69	304.62	304.8	299.08	300.99	310.26	303.58	300.56	303.12	306.7	294.69	305.34	297.77	302.85	305.54	305.47	305.15	303.46	300.53	312.53	303.41	302.9	305.12	304.76	298.03	300.62	307.46	306.23	304.3	308.57	311.11	308.11	297.63
303.76	302.24	297.1	307.26	306.88	301.11	299.16	305.63	304.64	297.02	305.49	296.77	300.1	296.98	307.21	296.76	307.69	308.17	302.33	299.34	302.57	304.15	303.12	297.8	301.5	305.56	299.37	298.02	300.26	292.44	305.54	300.64	294.92	300.35	301.06	298	287.44	308.75	308.82	297.14	310.48	305.33	300.83	301.81	298.26	299.35	304.56	302.26	300.47	304.9
315.57	316.05	317.85	312.9	308.93	313.2	312.62	312.6	314.24	313.03	308.36	315.47	310.97	313.98	302.84	315.14	306.63	310.74	315.53	312.18	318.87	306.25	314.52	308.06	310.38	309.02	309.94	307.66	318.09	317.25	315.69	311.72	315.01	308.44	306.42	315.02	306.65	315.28	308.9	311.87	314.59	309.04	321.68	312.69	310.32	312.17	312.95	313.78	315.95	312.17
304.59	296.34	307.1	306.94	307.97	307.36	303.22	305.74	303.68	302.66	298.39	310.64	304.41	299.29	312.88	300.87	303.72	303.08	313.09	300.09	304.34	299.56	302.28	304.17	303.01	307.64	305.74	306.37	297.56	303.23	299.38	307.54	305.45	303.85	303.98	306.79	304.1	306.72	298.56	303.85	306.79	298.76	300.35	300.57	304.3	306.1	297.72	311.62	307.17	301.62
296.85	306.64	302.39	305.21	301.24	306.32	306.37	308.13	308.27	307.78	301.69	299.01	311.18	301.79	308.28	304.74	305.52	310.09	307.72	303.72	305.76	299.24	310.53	308.05	305.27	304.43	308.91	309.6	308.26	303.13	309.56	305.61	305.32	305.88	306.38	301.4	312.28	298.71	302.48	302.3	299.61	305.6	307.31	309.04	303.49	303.3	309.09	306.29	308.16	301.25
304.44	302.47	306.01	299.34	305.9	302.55	312	305.58	302.97	298.17	307.38	307.74	306.28	309.79	304.45	304.6	302.99	309.88	303.8	305.34	302.89	305.24	301.01	300.39	300.42	302.78	302.77	299.32	303.91	299.36	310	301.93	307.01	303.46	303.02	307.85	297.37	306.02	302.03	311.57	305.31	299.79	302.55	304.74	311.34	304.05	304.83	302.73	307.11	313.36
309.49	299.89	309.37	312.52	309.21	308.32	311.03	314	310.2	303.03	307.4	307.07	310.69	303.43	314.26	304.98	306.53	312.05	310.26	310.77	312.27	311.77	310.13	311.55	309.29	310.37	311.11	304.99	308.43	309.71	311.06	308.79	308.4	311.81	307.54	307.82	308.85	303.52	301.52	306.72	307.63	311.31	306.06	309.88	308.03	306.12	303.42	310.04	320.29	310.01
309.21	314.78	311.79	307.2	314.89	302.69	307.2	300.5	312.67	308.33	309.67	313.37	308.63	309.13	307.92	310.86	310.97	309.6	303.61	309.52	300.89	306.33	306.32	307.45	308.69	302.01	305.47	305.4	313.57	309.07	305.99	317.58	308.66	304.26	308.93	305.1	311.06	303.33	301	307.04	308.33	306.45	312.43	309.44	311.94	302.07	315.89	308.52	305.87	306.34
303.87	305.77	299.05	304.63	307.54	300.81	305.19	301.21	301.23	306.34	301.66	298.72	303.6	308.3	304.27	303.49	299.74	300.94	305.35	304.55	306.85	303.64	305.78	297.53	302.33	299.5	301.73	309.54	306.97	297.92	303.29	307.78	312.47	307.45	302.35	306.35	308.29	305.18	305.67	301.55	304.38	305.83	303.65	305.2	317.01	301.29	296.83	300.3	312.08	301.99
309.84	319.17	322.92	314.42	315.02	322.56	312.16	316.58	312.4	311.55	313.17	313.83	309.96	314.19	309.12	314.84	316.05	310.87	320.62	311.51	316.7	307.02	308.98	310.75	317.32	304.19	309.28	309.23	310.06	317.8	313.4	314.32	323.47	319.35	318.88	310.11	319.48	313.43	312.16	312.5	310.33	310.52	316.48	320.48	311.58	304.55	312.07	318.16	317.41	310.93
318.14	317.91	321.28	310.17	314.34	318.3	314.45	320.81	318	314.64	319.21	314.69	324.67	322.22	318.63	313.93	316.17	314.44	315.17	321.15	310.47	316.59	318.16	318.8	315.46	318.41	322.64	316.54	317.9	319.3	314.19	316.56	309.75	324.13	316.06	313.89	324.8	316.15	314.64	312.27	311.95	316.93	312.52	313.77	311.3	316.3	314.22	315.21	318.66	309.95
308.2	315.24	313.57	320.85	320.85	310.82	315.68	316.08	316.39	309.13	318.6	313.16	307.84	306.53	311.96	323.88	308.2	313.9	312.53	315.27	318.81	316.58	316.4	310.43	321.6	318.97	309.82	317.02	308.6	313.32	308.26	315.86	314.44	310.13	310.91	322.25	311.07	312.05	315.42	311.25	310.93	316	307.51	311.44	309.56	313.52	311.66	321.45	314.09	312.82
309.29	317.98	317.19	312.03	311.91	304.92	317.63	310.88	313.44	320.41	318.78	314.6	314.3	308.69	319.08	314.36	314.98	308.82	310.98	314.9	316.18	317.18	313.03	315.02	306.72	313.21	305.33	316.31	315.86	319.31	309.96	318.14	310.02	308.59	315.67	319.3	311.65	311.55	320.11	314.74	311.37	313.87	320.66	314.52	317.61	313.15	304.34	309.38	304.34	306.99
318.79	328.05	329.21	318.05	317.03	326.95	328.58	319.02	333.17	327.79	332.27	327.87	325.62	331.38	327.16	319.88	321.61	324.27	325.51	318.02	327.43	322.84	334.11	325.68	323.39	329.44	327.46	331.14	324.56	320.9	320.56	325.42	323.15	323.95	328.53	325.51	327.03	322.38	328.67	319.74	327.62	323.14	323.42	322.98	320.85	326.07	322.78	323.59	320.44	324.49
299.19	301.81	301.08	299.88	301.23	300.3	300.29	300.63	307.52	300.9	300.82	309.57	303.81	302.39	304.28	302.45	305.1	313.52	307.44	304.13	310.08	303.14	305.57	305	307.96	310.5	307.98	299.84	300.79	303.81	304.45	302.36	300.98	300.29	300.02	297.85	309.41	300.56	300.37	304.5	305.43	303.14	305.5	309.43	303.25	293.75	302.55	304.99	305.86	299.23
320.94	319.91	324.9	320.3	316.26	324.67	316.13	316.19	319.04	321.27	318.53	318.85	316.84	315.63	322.59	320.89	319.89	319.53	312.11	314.75	312.57	324.06	318.86	323.01	317.21	324.26	327.87	321.02	313.97	314.04	323.19	317.01	322	316.49	325.34	325.7	311.28	313.48	318.18	320.17	318.03	322	324.68	316.4	320.09	326.97	317.57	316.14	322.64	317.03
328.45	326.09	337.13	340.31	329.21	328.19	323.71	329.9	323.79	326.46	327.75	329.84	321.81	329.05	321.02	331.54	324.3	324.49	320.33	324.05	329.06	327	327.61	323.97	326.59	327.93	328.07	336.02	328.17	329.42	325.62	326.72	325.33	327.93	318.03	327.18	332.35	330.95	323.84	326.82	318.58	326.62	323.1	330.78	330.76	325.63	329.98	328.65	329.27	328.85
300.72	303.87	300.19	300.29	300.43	294.76	295.24	302.46	306	300.07	301.47	304.74	308.9	303.46	297.09	300.5	301	305.88	298.06	303.37	300.57	302.1	295.16	307.84	298.73	306.27	298.54	305.43	298.1	300.48	305.49	296.53	304.83	302.93	297.42	304.97	302.33	297.14	302.09	293.18	300.46	301.04	298.76	300.4	306.11	299.66	299.38	297.11	298.76	301.87
303.64	297.36	292.47	301.93	297.46	296.59	302.54	290.81	299.25	297.56	292.26	298.68	299.26	298.5	299.29	297.11	296.11	299.5	292.16	294.78	292.39	298.21	304.61	299.17	298.87	297.05	293.26	300.08	303.38	291.73	297.75	298.05	298.6	291.42	297.48	294.14	289.94	298.1	298.72	295.31	296.9	296.97	299.22	298.01	300.38	295.08	302.72	292.74	298.03	295.74
304.79	308.68	307.68	300.57	308.99	302.7	300.45	301.83	305.99	307.21	310.88	299.57	311.8	307.6	304.41	300.68	297.57	300.83	300.57	305.28	303.51	307.2	305.23	301	298.69	296.99	311.64	311.32	302.64	302.43	300.78	301.52	299.85	301.89	309.96	299.38	302.07	302.76	310.43	304.2	305.46	309.17	312.26	307.26	298.74	300.59	306.92	300.97	305.98	298.73
329.06	331.51	327.99	333.46	327.96	321.3	337.46	332.73	319.79	324.48	331.06	330.76	325.45	332.25	326.34	331.99	323.4	330.51	327.81	326.46	325.63	328.38	324.54	334.08	326.41	328.42	333.39	336.16	321.05	330.75	327.44	331.38	326.53	333.59	328.9	324.15	327.49	326.34	326.33	320.87	327.44	334.48	325.09	328.1	327.75	318.82	324.82	327.19	335.45	326.84
307.71	302.55	304.93	310.3	311.16	306.29	300.75	304.82	309.86	301.81	303.18	310.96	303.23	302.9	304.64	303.49	306.16	301.45	302.08	305.73	305.03	308.11	304.69	301.41	306.54	300.87	303.51	309.77	301.95	306.25	305.18	305.15	307.06	308.24	295.66	299.82	303.15	305.88	314.29	304.22	302.52	305.12	307.18	303.2	305.53	307.25	305.1	307.44	305.03	302.26
318.53	304.74	319.14	312.96	314.31	313.32	322.14	309.45	310.84	314.68	309.2	313.1	320.02	312.92	313.31	316.98	319.81	317.69	321.34	309.83	310.8	311.33	311.6	316.83	312.12	310.59	307.67	314.96	312.66	321.14	317.92	310.65	310.66	315.5	307.17	309.16	318.34	321.51	306.44	319.54	309.59	314.08	322.14	317.38	314.79	310.11	314.68	309.85	315.3	303.92
309.15	312.73	311.57	311.94	310.33	311.67	309.85	312.32	317.61	314.81	306.52	316.02	307.41	308.18	306.1	314.45	313	310.65	312.45	310.96	313.52	317.05	306.51	317.67	312.36	316.1	311.72	305.5	308.14	306.81	313.82	311.17	313.37	306.26	321.22	310.03	312.43	317.65	312.94	306.77	312.33	309.13	309.51	312.35	308.84	316.67	308.09	312.88	314.24	310.02
301.81	305.5	296.29	297.86	299.54	297.63	294.51	300.1	295.12	294.59	303.77	304.57	302.62	304.73	295.49	304.38	300.35	297.76	306.3	300.29	303.29	303.77	298.48	303.64	295.01	305.01	299.8	295.76	309.41	301.58	304.39	301.32	300.82	301.18	294.14	299	301.77	304.07	293.76	302.57	298.61	299.95	297.08	305.48	293.9	295.63	294.27	293.85	300.27	301.4
298.72	294.22	295.96	298.88	292.32	298.31	297.63	296.76	298.31	295.49	297.81	293.5	296.32	298.41	297.21	298.53	303.53	299.12	299.16	296.27	296.27	297.14	290.64	291.59	293.63	296.87	298.71	297.33	299.96	300.38	297.74	297.87	291.27	294.04	294.59	306.27	299.96	301.36	289.87	296.78	308.84	296.89	297.17	296.51	299.09	295.24	297.47	291.71	305.64	301.84
316.77	313.35	318.27	319.81	313.49	326.81	318.18	312.97	317.95	316.16	320.04	318.94	310.85	317.98	321.77	324.37	319.75	319.06	308.54	314.07	322.47	319.58	321.55	325.31	323.94	315	317.11	316.72	317.27	327.31	323.49	316.45	315.38	320.01	314.26	312.2	316.74	315.98	313.02	317.57	319.18	319.36	312.87	320.65	319.28	306.71	316.17	323.49	319.13	312.76
330.09	328.47	330.05	326.33	332.48	325.04	327.7	324.25	332.87	321.12	325.45	324.22	329.27	326.62	324.9	328.45	331.73	328.22	334.2	327.58	329.62	320.6	323.43	322.66	328.66	326.88	325.38	323.52	319.23	332.82	318.96	334.42	327.18	331.57	317.98	323.9	330.67	332.16	329.14	329.5	327.27	325.4	326.73	321.3	329.69	329.03	327.4	331.12	324.1	321.18
305.92	314.92	313.4	317.85	318.81	324.54	311.09	319.97	313.94	320.84	314.66	318.43	320.73	314.74	313.92	317.76	319.36	313.37	317.1	318.58	314.3	316.92	310.1	313.85	311.52	315.78	316.09	318.57	321.91	313.63	313.06	312.93	312.72	315.69	317.02	320.95	313.3	319.99	319.38	316.57	319.01	315.46	317.18	313.15	315.75	318.13	317.37	306.8	320.73	314.07
303.35	306.04	299.41	299.75	296.91	307.99	307.89	302.47	295.25	306.87	306.62	301.98	303.27	303.34	303.94	307.6	298.62	310.54	306.2	309.8	303.72	312.75	306.39	308.16	303.3	301.74	302.64	305.38	299.95	305.15	306.7	301.93	311.88	308.49	307.42	309.81	303.18	300.54	314.87	301.89	307.96	305.89	306.39	304.88	302.27	303.31	306.71	305.23	305.29	308.52
304.66	306.07	300.86	297.17	299.4	297.77	301.57	307.15	304.9	310.84	308.89	300.03	303.89	305.23	305.6	295.11	304.1	299.13	304.36	300.58	304.45	299.28	303.8	308.35	295.75	303.43	299.07	301.86	301.52	303.01	303.44	297.4	299.52	313.67	295.51	303.06	301.8	301.54	304.69	303.34	302.36	305.99	303.19	304.92	306.97	312.62	311.54	301.96	303.76	301.79
308.26	304.82	303.15	300.17	303.27	303.11	312.86	303.85	301.61	306.62	299.21	300.96	296.66	297.71	303.27	300.53	296.95	299.49	298.06	301.84	301.57	293.04	299.23	302.63	304.56	304.01	298.74	304.36	300.28	303.88	299.69	304.12	300.82	301.11	303.4	305.82	308	307.32	300.21	300.85	303.99	304.98	303.41	295.88	302.56	307.68	306.95	304.06	301.09	307.22
320.01	333.34	324.39	333.36	325.69	332.08	333.29	322.84	326.32	324.2	328.96	332.44	324.32	325.32	324.43	330.49	324.74	326.38	326.62	333.17	326.71	323.2	328.95	326.32	324.32	321.96	329.96	330.11	332.99	328.08	332.6	334.05	330.99	334.09	330.14	321.58	329.83	330.26	323.94	333.31	331.2	333.36	333.67	335.78	332.3	328.52	325.16	326.7	327.83	331.56
319.96	317.57	309.3	314.52	314.83	311.77	321.18	319.71	309.69	320.84	309.54	323.47	320.48	318.8	315.25	319.77	319.6	315.93	328.87	315.49	319.63	316.08	314.48	318.26	317.24	313.34	321.37	317.78	318.32	320.44	315.47	315.55	314.04	319.44	307.7	319.22	314.89	317.8	320.36	316.57	318.88	320.3	318.25	316.6	324.89	309	320.28	315.05	312.58	322.35
316.06	325.64	317.88	315.71	311.39	321.92	310.84	322.88	314.25	319.61	318.56	317.93	317.09	322.93	312.1	314.65	310.19	318.35	312.85	316.41	308.97	316.93	319	315.11	322.35	314.02	314.43	322.12	311.12	313	313.84	315.81	317.5	313.31	315.49	313.66	314.84	312.02	318.93	314.55	319.65	310.65	316.23	318.98	317.62	310.17	315.98	309.54	318.34	309.38
319.24	321.79	313.36	314.03	319.7	313.75	313.53	315.74	312.38	314.51	320.72	322.08	318.01	321.86	307.2	321.68	320.31	318.9	315.41	318.18	313.47	314.86	318.56	315.92	320.98	323.96	312.59	311.8	318.68	322.56	316.25	322.09	317.33	312.52	320.47	314.11	319.98	309.2	313.31	313.02	312.13	309.75	317.57	311.71	314.93	319.3	317.87	311.24	314.91	317.98
306.14	307.41	301.37	301.85	306.36	306.78	304.94	308.64	308.99	307.51	311.04	307.81	305.67	303.12	307.59	310.01	306.5	308.15	307.23	306.92	298.59	304.2	308.92	304.88	305.35	308.7	304.05	315.27	303.55	308.71	312.22	310.12	303.83	300.73	306.94	302.71	300.76	303.02	308.28	302.77	309.75	302.66	305.28	306.94	304.91	304.08	305.31	310.67	310.8	304.96
308.26	309.85	308.9	308.8	303.23	311.61	311.43	309.57	299.87	305.61	308.55	305.51	305.61	303.85	307.07	305.53	305.46	296.92	307.94	305.76	307.31	308.84	313.38	304.8	305.39	303.28	311.38	305.53	305.8	305.51	310.78	305.58	302.71	307.5	301.89	302.84	304.03	309.89	309.19	314.27	310.16	309.8	308.68	301.76	299.78	302.92	303.23	299.61	308.15	301.29
328.24	331.83	326.64	318.42	325.58	331.16	319.79	327.15	325.59	322.92	326.55	320.98	330.54	323.09	325.06	324.83	323.99	330.85	325.19	328.67	328.62	326.37	315.97	322.88	328.41	330.75	322.92	324.51	327.91	321.94	328.34	323.88	323.31	323.33	326.93	330.09	322.92	332.12	326.79	331.75	332.46	327.94	328.68	321.35	327.41	327.6	328.19	329.94	327.7	324.74
301.78	297.99	303.81	302.5	305.23	298.43	305.15	301.38	296.49	300.21	300.13	302.87	303.72	304.08	302.86	301.17	305.77	303.53	303.91	309.27	309.41	304.16	309.57	305.57	303.86	303.58	300.21	302.17	304.82	294.91	312.15	307.53	301.46	302.17	298.93	309.24	304.67	298.49	306.01	308.06	303.49	300.34	296.26	299.1	305.55	302.1	300.07	304.88	298.35	303.99
296.72	306.55	297.64	301.19	301.55	304.06	295.43	298.46	299.91	302.66	304.54	301.81	307.74	296.86	299.57	304.77	303.11	305.32	298.94	294.01	300.46	306.7	304.07	302.99	302.58	301.94	298.46	300.27	304.82	297.42	300.18	305.21	301.91	303.22	309.1	294.59	298.56	297.99	297.87	300.88	308.23	299.93	300.65	309.53	292.43	301.53	299.41	299.41	303.92	306.65
292.79	304.74	306.66	299.87	306.5	303.91	307.47	300.29	301.09	298.36	305.61	301.52	307.03	304.61	302.4	302	301.49	308.71	301.15	306.25	295.52	302.98	312.31	305.83	302.3	303.06	304.79	303.27	300.19	303.29	305.73	301.53	307.94	303.36	308.45	309.38	306.21	297.64	303.1	308.33	303.92	305.63	304.43	305.25	303.21	308.8	304.01	305.32	297.97	301.47
320.21	316.8	318.7	311.42	321.92	316.68	322.43	310.86	314.5	314.61	310.67	315.27	319.19	315.08	314.76	314.96	315.24	313.97	321.07	312.32	317.61	316.53	317.71	325.9	313.97	318.7	313.57	325.79	314.41	309.57	310.64	320.8	319.88	317.4	316.71	319.02	323.92	315.95	314.96	320.15	313.04	317.41	312.18	318.04	320.02	311.35	321.39	312.01	317.73	317.32
303.95	313.18	295.63	298.5	304.83	305.54	300.66	305.24	304.22	301.56	301.8	302.93	296.83	310.31	304.08	307.59	312.41	300.58	306.69	307.39	307.16	312.21	305.67	310.47	302.94	297.35	308.85	307.06	305.99	306.44	302.02	302.6	302.5	301.85	300.7	299.36	303.5	299.88	308.47	299.6	299.2	302.88	309.08	298.73	299.41	298.13	309.31	297.11	299.42	301.11
312.6	308.56	314.54	313.93	312.02	320.2	312.05	315.84	310.47	311.62	311.15	312.71	315.04	306.2	305.81	311.16	316.03	314.3	308.47	314.7	310.14	310.77	316.59	314.66	310.21	317.38	323.17	309.34	317.89	310.33	317.09	311.44	310.76	316.05	315.23	317.19	311.59	317.36	315.5	314.82	311.26	309.52	306.75	314.62	319.71	308.92	315.31	311.4	320.93	321.87
304.82	316.39	310.55	313.37	318.25	320.67	318.14	314.83	299.58	319.12	315.36	311.14	313.81	314.91	315.5	314.4	309.72	308.27	316.9	312.48	310.69	311.81	312.84	314.15	319.32	316.65	308.14	310.97	309.14	323.55	312.17	316.11	315.26	306.09	311.06	311.16	309.38	316.81	314.07	309.9	311.2	309.62	311.82	305.74	307	310.25	310.19	302.65	310.74	310.76
307.95	301.7	312.36	305.94	304.16	300.94	306.04	314.37	305.04	306.82	306.64	309.92	317.03	308.37	309.22	311.12	304.14	316.89	305.66	306.4	301.22	313.68	306.33	312.42	311.7	304.95	309.84	308.38	311.95	307.58	308.52	304.45	305	314.08	306.22	307.27	304.84	309.87	310.05	311.97	305.02	311.03	309.69	309.99	304.52	312.61	311.39	304.22	305.73	309.55
307.83	303.05	300.62	302.14	294.58	297	297.79	301.62	302.15	303.54	303.38	298.62	302.62	304.36	301.27	298.73	302.86	304.77	309.1	302.77	302.09	311.78	304.06	297.97	297.8	296.25	301.2	299.34	303.02	300.76	302.39	306.1	298.69	297.31	294.9	298.68	301.01	302.19	293.06	300.71	293.92	305.21	303.7	303.1	299.3	297.15	301.82	300.31	300.45	299.32
293.42	299.5	299.07	296.67	299.4	295.84	289.56	296.32	294.38	297.88	293.22	294.8	291.38	282.1	299.78	285.51	293.61	297.73	292.89	297.36	290.03	295.24	290.16	292.83	292.68	291.68	292.81	290.5	301.01	295.07	299.44	296.61	299.34	300.69	299.19	290.05	295.54	294.68	292.22	298.09	301.6	295.88	301.96	295.8	291.41	296.97	284.94	295.54	292.76	292.56
317.58	317.25	314.59	311.56	313.17	313.77	311.51	316.69	314.41	305.95	319.21	313.15	311.93	316.63	313.07	310.42	314.33	311.07	310.94	315.66	308.71	308.95	304.16	305.87	313.84	314.81	319.11	310.15	314.1	315.83	305.24	313.88	310.66	311.46	310.82	320.59	314.63	310.73	319.08	320.26	316.82	319.46	309.93	318.14	314.58	304.53	316.62	311.33	314.33	312.74
297.82	292.25	299.55	295.25	291.05	299.81	293.58	293.86	293.71	294.4	293.17	296.64	293.38	288.95	292.44	288.57	293.78	294.49	299.75	287.09	288.03	293.49	296.2	297.16	292.84	291.09	291.64	290.14	297.13	291.22	288.99	293.19	295.18	299.56	296.37	297.64	298.6	291.77	289.52	297.93	297.42	297.24	293.17	287.34	293.39	297.03	296.07	290.28	295.2	297.97
318.36	315.94	317.78	314.01	323.17	319.55	312.73	314.18	322.36	313.65	310.25	316.57	327.93	315.85	314.97	312.74	311	320.35	311.99	313.51	310.39	317.24	314.37	311.91	315.63	321.52	305.41	317.9	310.42	320.07	317.75	320.11	314.78	311.38	308.03	319.82	305.51	311.09	318.53	311.02	312.85	318.66	315.42	310.6	314.54	312.66	313.76	315.39	315.92	310.79
308.64	306.8	303.52	308.13	305.12	310.61	304.27	307.6	304.01	299.15	313.73	307.5	308.13	303.59	300.2	297.73	306.29	300.65	297.44	304.24	304.23	308.68	311.03	306.86	313.24	309.54	308.79	304.21	304.97	306.35	311.49	313.14	306.38	312.31	302.55	304.61	306.65	303.28	295.84	308.03	305.8	308.64	306.46	306.83	303.08	310.11	307.63	307.58	311.46	308.14
314.85	318.15	308.35	308.92	313.74	313.27	307.37	310.01	308.99	310.6	309.1	313.97	314.88	310.28	312.14	310.29	309.97	317.36	307.53	312.54	310.87	314.26	311.25	312.69	308.72	313.17	315.28	311.51	313.62	307.88	311.63	317.65	315.81	311.9	310.91	320.34	312.44	317.73	316.26	313.33	311.86	311.39	315.58	310.33	312.93	309.55	313.69	313.23	313.82	314.48
308.98	311.97	312.45	314.03	320.82	310.53	312.05	320.72	313.47	314.29	306.99	314.92	311.22	313.87	317.85	315.71	307.09	322.12	313.83	311.1	314.36	317.9	313.76	310.13	317.09	312.27	311.76	318.07	322.89	313.48	311.59	316.13	310.56	323.2	307.85	315.13	319.31	311.79	313.01	322.02	311.64	316.44	312.82	314.03	310.47	313.99	312.06	314.11	314.16	316.71
293.07	292	291.98	292.94	293.7	288.24	291.22	298.53	293.02	293.7	299.1	296.58	293.05	300.87	292.96	297.59	288.48	304.83	290.23	292.17	296.79	297.84	293.92	298.89	291.8	284.98	293.06	294.19	294.69	298.97	293.67	300	296.05	294.42	295.74	294.56	291.87	290.52	296.33	297.64	296.33	287.2	296.26	294.9	298.79	289.86	290.8	294.07	289.47	289.61
296.23	304.89	314.04	310.7	303.16	310.17	306.42	302.02	303.15	309.71	317.77	309.34	301.13	299.02	308.67	310.18	301.37	298.84	305.85	311.27	306.34	311.02	305.5	305.15	307.94	307.14	299.84	303.89	300.21	305.56	307.19	308.69	309.05	310.93	309.31	303.48	305.25	306.32	312.17	305.15	307.52	306.66	305.05	306.32	313.83	312.84	303.27	303.35	314.73	305.35
310.26	309.34	310.94	311.65	306.89	305.98	301.29	305.98	311.46	302.43	310.14	302.01	303.36	307.41	309.68	304.05	307.53	303.47	300.59	303.08	311.16	299.45	305.83	302.15	309.3	314.23	312.42	304.35	305.32	308.12	310.55	312.27	308.3	305.04	299.5	304.64	307.45	299.56	305.14	317.57	304.67	312.49	308.54	304.28	309.99	307.25	312.21	302.68	305.04	304.57
316.11	300.36	303.66	309.15	314.49	307.14	314.55	308.04	306.61	311.58	309.99	306.18	304.91	308.85	314.55	306.88	313.5	308.72	304.03	308.71	314.91	301.01	308.75	311.38	314.7	308.65	307.77	307.11	315.09	309.5	308.25	307.49	311.08	307.06	311.59	309.97	311.76	310.98	310.08	301.94	311.74	313.36	305.41	312.86	302.77	311.2	315.68	307.5	311.66	315.61
312.92	318.23	311.55	310.7	316.43	305.28	315.25	314.11	308.55	318.58	314.91	319.1	315.55	317.35	309.05	311.04	312.79	319.65	310.45	320.01	316.58	313.45	309.41	320.46	308.79	313.2	308.71	319.4	307.99	317.79	308.6	313.07	312.44	319.41	308.8	314.94	312.42	315.01	320.41	322.53	311.7	318.5	314.55	320.59	310.17	316.07	315.92	314.66	308.75	323.99
303.82	306.31	294.47	304.36	293.12	296.43	304.74	302.46	302.63	304.34	299.38	307.53	304.84	301.41	304.98	300.36	306.72	308.56	299.54	300.79	303.32	306.28	305.36	307.72	306.87	303.85	302.77	303.33	299.08	303.31	310.56	309.68	302.68	297.93	303.81	308.64	300.18	297.08	300.11	305.57	304.6	304.56	297.85	301.01	301.39	300.85	309.18	299.92	308.5	308.19
322.96	313.33	318.37	322.65	315.07	315.3	319.17	315.27	323.71	310.58	311.86	319.91	320.55	319.76	318.77	319.67	315.79	317.76	318.65	313.49	315.51	318.47	324.58	310.77	314.91	321.09	314.78	318.68	326.73	316.16	316.34	318.21	317.54	316.07	316.91	320.44	317.16	311.56	317.48	312.07	314.4	312.47	307.73	315.79	310.72	317.18	319.78	316.44	320.36	312.01
290.48	289.2	296.72	291.03	293.78	291.54	291.38	294.92	292.49	294.3	294.25	300.33	293.33	295.7	291.42	296.62	298.09	291.82	296.62	294.1	299.75	300.94	294.82	294.98	293.35	297.55	294.65	294.41	295.85	298.29	292.74	298	297.43	286.44	298.05	296.51	290.01	298.08	298.31	302.09	293.16	294.9	294.2	291.11	294.96	293.87	301.35	285.63	296.78	295.45
304.99	306.99	314.95	314.88	305.35	304.22	308.14	306.67	302.9	301.54	307.28	304.12	310.06	310.63	306.39	311.37	305.3	304.3	298.78	312.45	308.08	315.16	301.56	305.63	312.05	305.59	306.9	308.83	307.62	297.38	304.04	308.83	306.1	304.55	308.58	303.16	306.77	301.27	304.9	305.59	303.51	305.41	306.32	307.97	314.57	300.09	306.99	311.56	307.07	300.38
304.86	302.34	300.94	310.17	309.3	308.02	308.58	310.21	309.75	307.03	305.18	303.87	310.4	303.28	313.5	307.86	304.23	303.18	305.3	302	313.18	306.09	304.75	305	299.09	306.5	304.45	303.76	317.78	307.77	305.23	308.02	311.72	307.12	301.98	313.5	293.87	309.57	308.13	308.71	300.37	305.64	298.05	307.36	305.09	304.44	306.14	306	309.27	314.48
317.32	320.65	314.39	317.7	306.7	312.01	317.53	319.09	317.28	313.28	309.78	317.74	314.66	323.23	312.26	310.91	313.95	312.33	317.61	314.85	314.03	312.68	314.18	313.85	317.37	318.07	317.66	324.88	317.58	313.09	306.96	313.7	325.79	316.73	316.99	316.92	322.73	311.34	314.02	312.71	314.85	317.73	316.56	316.61	320.04	313.4	316.16	320.26	313.77	308.11
302.79	308.03	306.07	310.66	305.26	300.46	311.52	310.01	291.56	307.64	306.64	303.62	299.8	306.54	306.68	302.04	301.96	306.06	297.12	305.41	308.89	307.83	305	307.87	303.43	302.63	303.33	301.07	307.15	305.98	308.32	305.02	303.95	304.24	308.05	305.96	305.7	299.29	302.64	308.78	298.48	304.66	300.8	301.16	298.56	307.22	303.47	302.34	304.27	299.23
298.9	305.09	303.51	306.25	307.03	305.81	305.66	301.05	296.99	303.77	302.53	305.39	307.21	300.57	310.53	302.37	304.73	307.58	302.55	313.86	303.82	299.61	301.04	311.66	304.8	305.93	303.93	300.56	297.88	303.18	301.02	303.59	307.27	302.31	301.34	310.66	305.89	305.92	306.91	305.26	299.1	302.21	300.88	312.34	304.97	301.53	306	305.42	303.28	304.11
303.99	302.37	301.44	306.9	295.81	303.01	298.22	296.97	306.49	304.61	306.17	306.62	307.64	304.32	310.92	305.22	301.04	296.75	297.12	304.48	300.8	301.54	306.61	301.3	303.49	311.43	307.57	302.87	301.13	298.61	291.32	309.41	304.61	299.33	301.19	298.89	300.86	298.32	295.83	300.2	314.37	299.02	293.43	297.85	308.68	297.86	298.99	299.32	297.98	298.75
290.4	294.49	291.03	295.63	295.28	299.24	299.95	290.04	300.69	291.53	296.08	301.08	294.13	293.79	291.66	295.08	293.49	297.11	299.24	294.26	291.89	296.07	299.26	296.9	302.09	298.86	298	298.54	299.82	297.29	293.3	301.83	294.36	291.46	289.11	292.14	292.81	295.92	296.78	292.93	292.58	295.54	294.55	297.71	295.51	294.67	295.73	299.76	293.63	293.26
302.59	309.54	300.04	303.87	305.18	299.29	305.33	304.03	307.51	302.56	299.51	297.02	296.69	303.77	309.56	298.56	300.12	301	303.02	308.06	297.69	299.82	303.22	303.67	302.78	298.02	302.74	305.2	303.96	304.05	304.91	308.66	311.19	297.2	302.79	297.64	303.94	301.11	305.09	300.09	304.67	296.27	306.6	303.25	299.32	303.49	307.41	303.59	297.84	305.08
307.13	310.73	303.62	312.41	303.8	308.84	313.69	306.75	304.33	309.92	313.47	307.31	314.26	308.44	299.35	308.86	305.36	303.21	305.75	305.25	303.21	304.35	300.11	304.34	304.36	308.05	310	310.02	305.75	307.39	304.54	312.46	308.9	305.74	304.63	310.76	305.64	307.44	307.97	303.94	300.63	300.54	298.41	304.52	305.89	302.81	306.25	305.48	298.24	305.19
306.13	306.38	309.16	304.62	309.44	305.61	310.65	307.71	301.88	304.06	311.27	310.4	306.61	303.2	310.85	309.18	307.81	304.88	308.34	310.6	310.67	299.88	303.43	302.32	306.09	308.12	310.23	307.76	310.97	312.6	302.37	309.38	305.12	306.5	309.46	309.86	313.46	315.3	307.97	306.09	306.86	308.04	305.49	314.84	302.67	312.37	309.84	314.77	304.23	305.92
314.4	305.95	302.61	303.48	305.42	309.03	311.12	312.18	314.06	302.12	318.99	310.08	313.16	301.89	316.3	307.94	310.87	303.71	316.36	311.57	309.94	313.28	306.72	304.03	313.75	305.75	304.08	307.27	312.19	302.89	310.56	307.15	304.87	307.28	309.65	309.33	307.39	316.92	301.71	310.99	309.25	311.83	307.63	308.33	313.67	308.26	300.79	304.83	306.97	303.81
297.61	303.97	306.68	305.33	311.1	305.01	299.42	306.54	306.85	305.17	302.64	302.97	304.32	300.66	300.02	303.05	308.74	301.26	304.16	302.68	307.56	304.19	307.38	301.01	310.24	307.41	302.51	306.32	308.23	308.15	307.76	310.68	307.45	302.66	304.84	306.47	306.68	312.77	300.15	304.5	306.94	307.6	306.35	304.9	304.09	308.08	311.22	304.24	296.44	302.33
309.04	308.14	305.36	309.02	303.47	306.35	304.11	301.1	305.48	307.9	300.84	306.34	302.1	296.84	310.79	301.93	298.07	303.55	305.59	302.69	305.73	306.36	301.9	303.87	305.4	295.79	304.82	300.37	298.92	298.51	308.48	311.01	310.37	308.79	305.21	309.76	305.84	307.93	306.01	308.99	308.84	306.2	306.29	309.34	300.56	303.1	307.59	303.92	302.6	304.87
302.82	301.86	296.59	292.17	298.21	307.25	297.16	294.29	297.41	300.56	309.66	302.6	299.97	298.13	298.13	296.1	295	306.92	294.18	297.8	303.22	304.43	300.96	295.78	299.66	295.8	301.64	296.38	298.29	293.7	304.8	298.33	300.31	303.39	303.28	309.58	296.05	302.56	301.96	301.74	302.12	300.51	294.22	294.98	303.18	295.65	299.57	295.1	301.66	303.72
319.6	315.12	316.4	318.02	315.27	314.57	317.93	318.84	301.94	313.41	319.35	311.14	307.18	312.06	312.42	314.57	312.57	315.87	308.12	316.42	309.23	309.1	300.16	311.27	317.35	316.43	315.65	312.44	310.73	308.15	317.29	306.21	315.46	305.62	313.1	308.8	309.91	319.19	306.8	318.09	313.53	316.9	313.64	311.95	301.9	314.75	311.63	307.86	306.52	310.83
311.84	321.13	316.23	320.37	314.97	316.22	314.46	320.56	317.51	314.82	317.18	315.31	312.89	311.19	319.99	315.61	318.54	315.59	319.52	309.13	315.99	320.44	317.78	307.44	322.55	314.21	327.82	321.89	325.61	320.09	313.35	317.02	316.05	320.43	317.18	316.5	318.64	316.31	320.73	313.04	318.63	310.21	320.49	321.26	310.82	317.21	317.68	316.09	319.04	322.31
314.74	320.86	315.81	312.34	314.08	310.45	311.39	318.76	311.37	319.77	311.69	313.81	318.32	310.33	314.87	308.31	315.31	307.87	308.28	319.82	312.59	318.36	310.87	317.58	314.91	319.56	310.93	310.16	317.26	312.28	315.61	317.45	311.21	307.26	320.35	313.3	313.74	313.09	314.48	314.05	312.15	313.52	307.18	318.74	309.57	314.1	320.24	313.19	311.57	312.78
305.83	300.29	295.78	307.09	303.66	303.17	303.39	299.15	300.31	300.5	298.92	303.53	301.62	305.14	301.98	307.95	299.3	305.18	306.5	307	303.2	302.97	299.12	308.18	304.92	295.47	302.45	300.49	300.73	304.1	301.4	306.61	299.53	306.56	301.14	305.4	302.41	304.77	311.44	303.51	303.83	301.57	306.43	292.92	299.19	306.76	305.46	302.54	305.26	294.68
319.49	315.32	320.13	313.24	318.3	317.12	313.69	312.89	315.01	309.49	309.44	315.15	314.15	316.75	312.1	312.71	313.15	311.18	316.06	315.27	310.78	315.96	315.7	315.96	313.51	318.67	316.75	318.86	318.59	313.23	314.01	317.6	317.64	310.66	314.58	319.91	316.52	316.06	310.44	315.25	314.55	321.82	308.29	314.14	319.45	314.49	316.26	309.5	311.14	312.8
309.3	308.15	305.14	308.28	309.52	300.96	307.71	309.21	308.88	306.08	303.36	312.04	305.64	298.4	305.56	312.38	305.62	307.91	301.08	304.47	305.38	304.42	300.52	312.98	311.65	311.69	307.86	312.95	304.85	309.32	310	307.3	303.7	306.03	312.59	310.47	307.71	308.92	308.66	303.63	308.48	311.05	311.78	307.2	311.63	307.99	301.88	308.22	305.67	309.28
304.74	308.58	306.08	304.45	297.61	309.91	299.01	308.24	302.7	305.72	305.67	305.17	311.62	299.74	298.26	308.07	301.91	305.38	302.57	301.37	309.79	306.5	299.4	302.75	308.75	303.48	306.79	309.25	304.68	301.14	302.16	298.99	301.97	293.41	308.78	307.43	300.71	306.42	303.19	307.96	307.47	305.98	302.03	299.43	303.14	306.7	309.31	305.8	306.86	302.04
311.23	309.37	307.91	302.5	307.05	307.76	305.94	307.61	304.87	299.11	302.62	306.71	298.8	296.19	304.35	306.77	305.06	306.92	307.14	311.59	309.4	310.98	309.34	309.96	307.54	305.56	298.03	307.64	301.1	305.36	302.52	307.25	308.05	306.24	312.53	305.01	310.28	304.58	302.84	300.25	311.97	301.1	305.41	304.26	310.09	306.52	303.11	310.19	305.11	308.06
304.18	301.56	318.53	305.95	306.64	304.75	312.35	308.21	300.22	311.48	301.37	306.23	309.88	311.93	312.05	308.44	304.47	302.18	305.27	310.59	305.37	305.83	305.45	302.35	307.61	312.56	309.95	310.48	306.67	310.7	302.99	305.04	310.88	312.46	309.75	315.28	310.34	303.81	304.47	303.16	306.02	310.13	300.86	302.13	306.65	306.65	314.17	306.7	309.55	314
300.62	299.05	302.19	303.7	291.78	294.77	305.99	301.76	299.06	296.82	298.1	296.52	298.12	301.11	302.46	294.95	297.34	303.94	287.92	297.06	299.71	303.79	298.36	298.17	309.68	297.72	292.29	300.57	303.47	298.08	299.25	303.28	296.81	301.05	297.65	306.78	302.6	294.81	293.66	297	304.85	299.05	304.01	300.46	300.36	308.18	301.83	297.12	295.7	305.07
318.85	312.2	311.69	314.33	311.64	313.57	313.17	313.88	309.81	311.26	310.99	315.83	314.74	316.09	309.11	308.37	316.16	310.51	312.64	308.87	307	307.45	312.14	316.5	312.44	315.56	309.42	308.28	309.82	312.48	311.24	313.79	311.39	312.73	309.76	311.98	310.05	314.37	317.97	314.24	312.12	316.94	313.67	309.63	311.69	315.21	304.79	313.04	309.36	315.19
320.79	319.66	319.15	321.66	317.22	314.9	317	316.84	313.02	317.73	323.51	316.97	314.78	318.51	317.55	320.05	317.55	316.91	319.59	312.24	314.24	308.88	325.73	312.1	312.47	322.41	317.92	320.45	316.11	316.16	325.57	315.55	320.1	321.61	314.08	316.89	317.35	317.74	321.64	320.94	320.54	319.04	315.17	316.09	320.79	319.37	316.08	313.13	318.53	319.88
305.44	314.34	306.41	303.33	304.77	311.39	307.47	307.99	308.06	304.21	305.52	307.92	302.76	314.63	307.97	305.29	297.18	307.13	310.04	303.64	305.5	301.73	304.14	307.47	305.83	309.69	311.21	304.05	301.79	304.38	309.06	305.8	297.56	306	309.68	308.32	304.74	300.27	303.8	311.88	304.68	304.98	311.16	297.13	312.24	304	297.91	305.24	300.67	300.19
309.59	319.09	319.5	307.91	315.7	303.41	314.96	311.49	316.5	313.61	316.6	310.93	312.84	308.43	311.52	315.14	313.25	311.52	314.95	317.83	315.34	311.13	316.45	312.1	315.83	311.12	313.27	310.86	320.95	314.39	310.17	313.85	311.52	311.73	315.68	303.36	313.57	309.91	317.89	316.55	307.97	315.43	308.14	315.32	312.74	310.68	313.4	303.85	313.42	315.11
332.97	327.99	327.92	327.81	319.84	332.34	327.24	334.81	324.43	321.43	326.73	319.73	333.41	322.24	324.16	327.61	331.94	335.11	327.55	326.29	329.16	323.21	325.23	327.75	333.42	334.42	327.23	338.36	329.9	325.72	327.59	323.49	334.73	329.64	325.9	322.82	325.3	336.27	328.06	325.36	324.64	330.54	325.56	323.35	333.04	327.09	326.7	332.74	328.11	323.65
301.53	300.31	299.46	296.31	299.87	303.25	299.39	296.24	298.18	305.87	297.05	303.6	301.32	305.07	301.12	305.94	302.44	302.13	304.99	299.93	294.91	304.1	298.55	294.46	295.01	294.49	298.39	305.65	300.18	300.59	297.55	300.22	303.09	295.26	299.02	302.38	290.63	304.01	298.22	297.08	304.31	296.14	296.03	294.88	304.85	302.35	297.91	303.67	303.53	294.5
314.87	319.96	321.37	317.96	319.16	315.15	321.23	319.93	313.3	319.43	311.69	319.55	318.84	319.34	308.08	320.95	315.4	320.45	314.92	316.25	318.95	321.31	321.66	322.05	312.85	316.89	318.36	320.02	317.51	320.69	317.89	318.15	312.11	325.01	319.42	316.29	308.72	323.44	320.31	321.84	317.79	320.02	318.9	316.64	314.95	316.77	322.19	326.57	322.21	321.55
310.21	301.08	294.86	299.64	303.26	295.53	293.95	297.65	304.78	301.01	301.36	307.84	298.9	301.12	302.11	301.69	302.09	306.04	303.48	301.69	302.06	295.4	295.36	302.31	305.34	298.11	299.86	300.07	306.04	296.35	294.95	297.76	301.87	302.14	296.99	300.77	300.1	298.06	294.64	294.13	302	299.47	295.08	300.71	300.91	302.89	297.99	300.7	302.25	298.49
310.44	315.64	306.9	319.01	315.72	308.61	313.67	305.5	308.82	317.54	311.45	312.98	313.86	319.07	309.35	316.06	312.16	314	314.94	320.4	308.82	321.14	312.05	308.93	318.58	309.34	312.57	321.38	313.26	313.32	314.84	308.2	312.36	315.09	318.52	299.5	318.49	308.79	320.62	306.35	318.42	308.58	312.82	310.32	317.27	311.34	312.09	307.2	314.14	313.51
306.88	298.64	301.4	302.4	299.08	297.25	307.83	305.04	303.62	305.86	304.94	299.13	303.71	306.72	300.97	302.2	301.86	293.93	306.42	295.96	301.82	297.15	300.24	306.19	302.71	299.28	301.92	304.4	302.19	306.74	295.63	304.01	307.69	297.9	300.95	302.91	304.87	312.04	305.01	298.2	304.82	298.9	299.26	298.98	301.52	299.39	308.77	303.58	299.11	301.19
300.29	313.08	309.94	307.09	311	305.91	309.66	315.02	308.87	305.17	312.43	317	308.41	308.98	312.95	312.43	304.59	308.14	318.22	317.12	308.93	308.01	306.71	309.39	314.4	306.23	307.11	304.16	306.25	308.07	310.79	313.28	308.09	309.35	308.99	312.25	308.65	298.81	307.84	307.66	313.99	313.46	304.16	309.87	310.13	314.48	319.18	311.04	314.57	310.95
316.46	314.85	310.95	314.84	317.45	313.95	312.65	311.01	314.18	320.37	305.87	315.04	308.07	317.82	315.35	318.66	315.93	309.89	319.58	328.3	311.89	323.99	319.51	305.89	308.63	312.17	312.16	317.77	312.18	313.12	312.44	321.3	312.94	307.54	313.96	311.62	307.59	313.14	318.76	316.08	321.08	310.85	316.59	310.77	311.03	314.33	312.53	312.61	312.58	308.79
302.59	309.58	297.87	304.18	306.95	309.2	303.21	304.06	302.41	308.64	302.21	303.81	305.1	299.62	307.37	305.53	309.42	306.37	309.28	302.45	311.74	302.91	300.41	307.2	304.52	308	300.87	299.22	303.76	307.49	305.47	306.07	305.42	298.7	305.28	304.68	299.04	299.97	300.08	299.34	307.91	308.43	304.69	305.06	308.79	298.65	304.93	309.23	310.34	308.99
302.92	298.74	302.27	298.47	308.83	308.56	306.92	307.46	302.57	293.09	311.3	301.38	306.2	299.79	307.04	299.48	298.7	306.1	300.9	304.16	310.64	298.99	300.09	299.52	303.1	302.26	302.31	301.49	305.29	311.03	309.17	304.41	305.74	300.78	307.32	308.06	308.15	307.8	306.74	308.72	310.95	307.07	301.16	306.06	302.01	298.7	297.23	305.57	305.38	304.59
293.08	295.31	292.76	296.46	292.34	290.33	295.15	296.73	298.75	296.41	294.16	292.96	301.83	294.01	296.16	299.38	287.75	297.41	289.8	294.29	293.48	303.25	288.55	296.99	295.21	291.49	294.89	291.63	298.15	298.02	299.46	298.52	293.08	298.36	292.68	292.62	293.92	302.04	300.14	296.75	298.39	291.46	284.9	295.71	292.74	296.39	296.52	293.81	295.27	290.32
309.12	307.26	313.02	305.89	319.62	321.43	311.53	312.97	309.06	313.25	313.97	317.74	318.6	311.87	317.48	317.69	313.44	315.49	314.41	320.23	316.07	316.03	308.1	314.54	317.89	314.44	314.91	313.01	314.47	323.36	320.09	322.73	312.64	314.71	320.34	312.35	315.17	322.94	316.87	313.47	318.46	310.15	319.83	315.18	319.26	318.81	310.55	314.61	310.13	311.94
317.29	311.94	318.57	314.07	307.33	307.32	313.64	314.5	313.18	310.16	309.92	319.54	315.37	309.85	311.34	317.45	306.53	313.9	307.76	311.61	315.16	316.18	306.34	312.78	315.36	315.64	315.98	314.75	313.46	318.95	313.12	309.7	313.82	312.93	306.64	314.72	315.04	308.61	318.28	306.77	319.14	313.95	311.39	314.27	310.28	317.21	309.07	314.4	308.12	317.38
324.34	312.01	326.67	318.62	324.93	318.98	320.69	316.28	318.28	313.55	319.63	316.01	313.85	318.33	321.83	317.5	315.9	314.84	320.6	314.73	321.82	314.41	311.81	323.85	316.85	324.75	318.85	324.47	312.46	318.32	319.46	324.31	314.83	318.9	325.93	314.32	315.12	320.36	320.26	317.82	318.17	317.79	321.47	319.89	323.49	315.71	313.02	311.92	317.06	325.09
333.92	325.16	330.62	324.64	328.95	329.78	329.82	322.79	330.15	334.52	329.51	328.04	328.74	330.02	334.33	326.3	326.4	328.83	328.44	329.61	329.08	320.86	332.84	331.34	326.53	323.74	325.11	325.47	320.94	329.69	326	325.74	333.31	326.19	327.54	322.57	327.93	332.51	330.62	329.53	322.49	325.02	326.77	329.99	333.52	328.75	331.12	326.74	324.24	326.72
311.35	309.58	309.53	318.22	320.05	318.73	314.46	314.31	312.36	313.05	314.24	315.28	314.47	315.15	311.96	315.61	311.66	314.85	314.54	315.08	321.35	312.52	316.49	312.31	315.54	305.32	317.48	317.76	320.96	313.28	318.55	310.77	321.02	313.22	320.91	307.42	317.67	317.06	309.98	314.87	316.53	315.73	312.74	314.68	314.11	306.81	320.09	310.1	314.85	313.65
300.22	300.43	305.41	305	301.34	301.53	298.5	291.63	299.06	300.11	294.3	300.01	308.24	298.33	298.39	298.98	298.49	300.32	297.21	297.56	297.12	303.68	300.81	298.49	301.4	298.09	301.93	298.41	295.98	298.98	298.56	299.91	299.43	302.44	295.2	297.73	298.65	302.99	305.68	298.96	302.14	293.15	299.69	295.42	294.97	298.94	291.58	302.63	304.97	305.52
286.73	293.72	293.94	294.2	299.36	298.52	290.13	292.71	297.95	300.78	296.94	294.88	291.11	301.28	295.01	295.1	288.51	294.24	294.17	303.37	297.54	291.84	297.98	291.86	298.73	299.33	298.65	293.46	299.36	295.06	295.66	294.37	299.67	287.68	293.56	294.68	296.33	294.84	292.79	296.84	296.9	293.61	296.64	299.42	299.17	297.29	295.61	298.39	290.3	286.39
311.21	314.19	310.4	302.57	315.28	312.76	306.95	312.26	312.22	309.74	311.2	311.63	310.26	311.43	310.32	306.04	309.97	309.74	310.71	306.44	301.7	308.72	304.57	306.28	312.08	310.27	314.99	313.9	303.54	307.08	306.95	309.37	303.87	304.87	311.61	305.2	300.95	303.45	307.92	301.51	306.41	305.47	307.12	302.88	310.52	311.06	310.95	309.08	307.98	308.47
315.65	314.83	316.19	324.53	315	319.37	317.52	316.62	314.16	322.6	316.58	318.34	307.14	320.01	316.29	318.93	310.89	310.39	316.26	319.74	319.84	308.61	311.48	310.93	315.03	319.61	311.63	315.97	319.9	314.33	312.44	319.91	320.55	315.64	324.03	316.22	311.52	315.66	313.49	318.62	315.51	313.58	315.7	316.34	315.73	311.17	317.99	314.59	314.05	315.54
303.9	296.24	294.73	286.91	298.94	292	296.07	291.7	292.75	294.57	294.64	300.52	298.64	298.17	298.91	297.64	294.48	300.42	299.94	291.41	296.31	295.62	301.8	294.42	298.17	297.67	296.54	301.16	299.36	295.08	301.87	301.58	300.31	297.51	295.16	294.86	300.05	295.27	296.11	294.61	288.53	300.33	295.71	291.85	298.75	297.52	291.29	292.45	301.61	290.55
316.62	305.94	316.02	316.46	310.83	303.12	310.45	311.98	314.23	306.56	305.12	311.76	312.81	302.09	310.55	314.65	303.3	303.71	314.46	317.16	307.2	312.74	309.63	307.21	316.26	312.17	303.71	307.7	313.96	305.52	311.11	312.08	312.3	311.55	310.8	311.26	310	312.67	301.88	309.62	315.74	301.87	317.87	309.38	310.68	307.86	310.01	314.14	307.51	308.42
304.27	298.5	300.95	306.77	313.23	304.05	304.6	298.43	297.74	305.15	302.43	305.42	300.64	300.28	295.95	303.4	301.9	310.22	312.46	297.14	303.95	304.92	303.69	303.44	310.96	309.81	301.2	311.52	303.51	307.82	304.92	306.79	300.58	303.37	300.15	310.39	301.72	302.05	296.88	297.86	300	305.11	298.85	303.24	302.61	302.73	300.01	297.62	304.28	304.58
297.21	300.94	306.13	294.54	296.56	305.23	300.14	299.7	297.6	295.53	295.73	297.11	301.68	302.17	294.88	302.63	298.82	305.19	301.26	298.45	313.19	301.18	304.79	297.37	297.42	304.45	298.46	297.42	293.54	297.08	303.66	298.88	300.37	297.38	302.21	300.03	305.1	298.26	306.53	299.67	300.53	300.99	297.22	305.51	296.36	303.24	299.33	299.28	301.5	304.73
316.85	317.72	317.45	313.04	310.43	318.12	301.49	310.91	307.33	310.05	309.97	310.54	308.06	315.95	309.19	313.28	317.39	311.8	308.03	310.55	311.46	315.07	318.2	315.35	313.85	316.08	311.76	311.16	318.09	324.66	314.08	310.22	306.51	309.8	316.2	318.48	317.58	318.04	314.06	315.88	315.54	308.2	315.55	317.64	318.41	312.78	309.04	308.16	310.69	312.85
306.84	304.85	304.36	303.66	302.82	308.01	308.95	301.58	300.29	311.04	312.12	311.22	305.34	315.8	302.1	307.09	310.98	306.89	303.26	299.01	300.61	299.36	302.98	304.65	306.38	300.97	305.68	303.51	302.23	305.99	306.2	308.95	311.52	308.39	298.36	311.15	307.56	306.86	305.13	308	300.12	301.84	312.13	304.26	304.76	304.35	304.53	306.91	311.66	310.27
299.02	301.24	302.46	309.8	305.92	308.54	303.01	306.76	305.11	307.32	306.25	304.99	296.66	304.27	302.5	305.69	307.29	305.19	301.91	313.06	304.29	310.99	309.11	308.43	306.08	310.65	306.24	305.08	311.11	306.64	301.17	309.89	305.2	307	307.03	306.16	307.58	299.46	302.65	304.12	306.69	308.59	298.08	311.36	308.46	307.19	310.88	308.81	306.45	304.83
330.23	332.08	331.29	318.13	329.97	325.26	330.84	327.58	329.01	329.95	325.5	324.62	329.89	330.91	327.83	326.23	331.36	329.57	327.95	324.64	329.46	325.6	336.25	330.45	332.49	324.15	333.91	326.5	328.71	322.6	330.7	326.68	319.06	328.61	327.18	333.01	329.29	325.45	322.16	331.53	333.96	330.54	325.8	322.01	325.71	330.18	327.67	328.74	330.55	326.4
297.68	308.31	297.89	294.04	300.57	307.05	292.79	305.61	304.23	302.96	299.68	300.52	304.08	295.5	296.93	300.84	302.17	300.15	302.8	299.63	302.48	301.37	298.12	303.58	304.05	294.65	289.21	294.6	296.86	305.36	310.01	298.83	302.58	299.17	302.38	299.3	305.96	301.8	298.35	298.5	295.68	301.27	305.1	300.14	299.04	301.19	303.43	289.89	306.33	304
322.26	323.99	336.84	327.38	324.65	333.8	324.36	320.61	326.04	333.31	327.09	319.47	323.96	328.66	327.94	324.62	329.93	321.95	318.32	327.5	322.23	326.03	318.38	324.03	319.44	325.89	324.93	326.24	326.68	324.37	323.96	330.78	322.16	322.69	328.05	322.66	322.2	319.88	325.01	325.18	320.17	325.12	329.57	325.38	332.3	326.15	325.99	325.57	328.25	325.26
296.07	299.27	298.2	307.34	304.2	313.71	300.82	301.05	300.83	299.7	300.41	305.38	298.1	305.36	303.81	296.53	310.23	302.58	298.96	309.56	307.15	295.62	301.08	302.34	300.25	299.72	301.22	308.08	299.98	302.45	299.62	302.87	297.87	297.96	305.94	303.54	302.1	304.05	303.84	304.12	303.81	296.86	306.15	304.96	311.63	306.12	298.97	296.85	302.99	306.12
313.21	316.91	310.91	311.47	312.92	312.23	316.83	311.21	310.46	315.79	322.92	323.66	315.53	305.09	313.74	306.56	310.41	313.32	312.71	316.04	311.94	316.18	311.45	311.21	315.05	312.5	321.34	308.75	319	297.91	310.42	313.73	314.88	306.59	312.33	313.61	316.45	313.71	309.45	310.29	316.89	314.6	311.77	316.53	311.9	308.57	312.25	306.72	311.69	312.52
316.22	310.54	317.22	323.86	323.49	315.62	322.87	314.06	315.3	323.33	314.67	317.12	314.15	323.93	322.87	321.38	316.53	314.37	325.89	318.52	322.13	319.41	324.85	324.68	316.64	318.18	317.14	314.63	316.58	316.31	313.87	314.78	320.94	315.14	314.68	316.04	311.42	323.64	312.94	316.35	315.64	315.25	318.65	316.05	320.23	316.1	319.21	318	313.49	310.7
293.4	301.72	296.15	297.09	298.13	297.1	288.71	296.78	302.58	289.57	297.79	292.86	295.05	294.51	299.75	297.6	295.59	292.17	300.89	300.98	297.91	300.81	305.01	300.92	301.13	292.76	299.53	289.84	298.48	303.03	292.12	297.82	297.21	299.13	309.02	295.95	301.25	294.27	296.71	295.36	294.81	298.31	295.05	287.23	295.3	292.82	294.25	300.84	297.16	294.45
311.74	303.09	308.95	310.84	307.45	309.19	311.89	305.65	304.92	304.94	305.16	303.87	303.92	307.71	303.71	308.98	303.7	306.54	306.37	307.19	307.25	306.88	307.71	311.65	316.45	305.99	308.15	306.82	302.96	307.66	308.77	304.12	301.25	305.02	308.85	305.63	304.65	307.45	306.3	306.55	305.67	305.25	306.21	304.8	306.11	308.72	302.89	311.42	306.06	305.52
326.65	317.48	317.44	320.58	316.16	323.85	313.65	316.89	313.84	315.7	314.32	318.62	319.52	322.24	315.63	316.73	318.88	326.6	312.48	322.67	322.26	320.79	319.74	308.96	319.37	308.54	314.15	313.53	316.68	315.95	317.25	316.85	315.55	313.13	313.38	307.95	317.96	316.76	315.34	314.88	323.45	315.19	310.77	323.46	327.7	310.65	318.19	317.4	312.49	315.43
317.42	308.9	310.53	316.41	318.13	309.87	313.71	312.4	317.45	311.21	310.7	314.98	313.91	317.51	313.26	307.73	312.72	316.66	313.02	313.54	309.75	306.58	314.06	314.52	307.33	309.47	314.32	306.62	314.99	316.45	317.5	300.77	315.04	312.92	313.46	313.53	309.93	309.2	305.05	320.12	307.68	308.44	312.48	315.19	309.55	315.89	312.35	308.45	313.45	316.66
298.14	306.38	308.44	301.28	301.4	304.43	303.22	306.1	308.69	300.32	300.85	301.49	301.62	303.42	298.49	297.71	298.38	305.23	301.48	296.72	300.01	296.21	300.45	299.32	299.09	298.88	299.16	306.23	306.69	300.94	297.13	308.51	304.72	303.45	300.06	299.12	305.14	301.02	302.31	302.69	300.59	302.27	295.72	304.99	298.56	294.76	298.72	298.06	294.06	301.14
300.67	304.87	298.79	295.82	301.33	308.63	296.3	309.37	296.25	310.5	303.16	303.92	294.58	303.42	308.27	302.75	303.25	308.43	303.82	308.08	308.49	304.4	300.6	304.1	304.28	301.94	303.84	296.46	305.74	302.48	306.2	306.71	304.6	295.6	303.81	300.29	302.65	300.16	304.37	300.2	305.46	302.59	307.01	299.35	310.15	298.6	307.33	302.14	305.47	300.25
314.93	315.14	315.85	310.92	308.27	314	314.49	312.45	308.25	313.46	310.81	314.11	309.4	312.64	311.36	307.93	310.75	317.97	311.29	317.25	306.89	314	315.01	314.83	307.72	317.22	311	315.12	308.76	310.45	313.76	306.56	306.41	315.63	317.76	315.42	310.71	309.52	312.93	315.57	309.93	307.72	312.29	312.89	313.26	312.72	312.8	311.63	307.05	313.53
307.92	305.8	302.04	301.97	307.86	298.73	304.6	301.05	301.46	299.68	300.49	296.94	301.1	303.81	301.12	306.87	294.83	300.64	303.77	304.59	305.43	305.45	301.18	305.06	306.38	301.27	300.3	300.65	300.17	296.13	308.84	300.09	296.95	295.3	302.27	301.2	308.31	303.01	312.12	302.46	298.1	297.22	307.32	307.59	303.15	304.21	293.05	307.33	308.3	301.64
302.82	306.09	305.92	302.66	302.2	306.03	302.29	300.57	307.55	307.69	302.67	310.1	303.84	308.16	309.89	301.52	307.71	302.57	302.84	303.04	305.4	298.89	305.83	308.13	304.1	300.79	306.26	302.65	308.76	308.56	314.47	302.08	312.36	311.83	305.71	309.13	305.42	298.54	309.73	303.09	299.21	301.25	298.23	306.2	309.58	308.41	306.93	303.45	306.47	303.66
304.72	308.55	299.17	303.3	293.24	298.67	300.61	298.68	290.28	298.67	300.42	297.52	300.73	303.36	298.64	301.55	297.1	301.57	300.8	304.57	302.35	303.37	305.81	305.73	300.82	301.47	301.68	296.08	305.01	299.3	310.37	303.42	300.79	301.98	300.21	296.86	303.24	308.11	304.08	299.03	302.56	305.72	295.58	300.92	298.92	298.82	303.32	304.24	304.59	297.62
303.81	303.34	298.78	303.48	310.65	304.98	304.9	302.4	309.22	297.56	302.58	303.75	301.64	306.86	299.88	313.4	301.47	306.04	298.14	305.78	301.54	306.54	302.16	302.59	295.27	307.59	303.15	299.93	307.64	301.06	305.09	309.49	299.87	301.9	310.16	298.6	301.6	304.26	308.66	305.35	303.93	301.34	300.85	305.59	296.52	301.3	300.44	304.73	298.34	303.49
307.45	307.23	303.4	312.22	298.48	301.72	303.1	308.18	305.97	306.23	300.34	302.4	308.06	306.12	305.84	305.03	304.4	306.16	305.65	299.98	308.63	299.5	308.43	305.48	304.94	303.19	308.24	301.74	296.75	309.58	303.67	302.14	300.65	302.43	298.92	303.26	307.59	302.12	299.07	308.07	302.99	300.18	308.92	310.33	302.41	308.05	313.39	298.31	302.39	306.28
312.31	312.58	304.24	303.97	305.92	308.87	315.49	315.87	315.02	312.17	308.45	313.65	306.79	307.32	310.21	316.68	316.04	314.34	313.27	312.29	306.65	310.01	313.63	314.97	311.77	311	304.08	309.42	307.53	315.74	315.28	306.66	307.61	310.77	313.27	306.71	309.87	311.23	315.77	304.97	318.63	312.07	309.4	312.83	306.26	312.66	311.27	309.78	304.97	317.43
306.25	305.15	304.72	302.41	297.79	303.06	309.99	299.1	295.29	294.13	301.12	297.65	298.48	300.52	295.78	301.76	296.18	299.54	295.9	299.96	301.64	311.76	308.12	293.97	296.22	299.95	295.68	300.94	295.76	302.07	305.34	302.44	305.89	306.99	300.09	295.9	299.75	300.22	305.81	300.23	298.76	303.38	300.72	301.44	296.04	291.7	302.55	295.16	306.19	300.18
315.62	310.04	314.18	301.6	311.45	312.18	311.08	309.94	308.4	314.9	317.74	313.97	302.66	310.49	309.91	313.64	318.4	319.84	315.83	318.71	312.61	313.62	306.01	311.83	318.85	307.52	311.88	314.8	307.27	315.6	311.95	320.46	314.24	318.99	319.96	314.73	309.9	315.21	312.87	309.47	310.79	315.81	310.48	314.83	309.66	318	308.81	310.16	303.06	314.09
311.65	313.87	308.28	305.67	317.93	306.16	314.17	315.51	305.05	308.97	317.75	311.13	311.37	314.3	315.43	313.85	306.6	314.57	317.08	311.88	318.3	314.96	309.55	309.8	308.7	313.59	308.6	322.7	313.13	313.39	305.2	321	319.84	317.05	315.08	310.17	305.22	312.81	314.98	310.53	317.7	304.76	312.61	318.56	315.05	309.39	313.13	309.16	311.77	311.97
315.31	315.84	308.96	311.45	311.59	318.26	310.94	313.61	312.86	318.42	316.76	318.74	316.98	325.18	306.23	306.2	314.44	311.14	316.31	320.72	314.42	312.69	310.6	316.9	315.54	315.52	313.2	309.46	320.3	312.25	306.88	319.73	316.42	312.46	314.5	307.43	319.89	314.35	318.3	318.21	314.67	313.92	312.89	317.29	307.44	318.07	319.34	313.71	317.2	323.2
327.25	326.64	326.07	327.55	327.95	326.64	324.58	326.39	333.57	323.78	330.43	325.95	332.58	321.53	327.88	326.16	326.5	325.69	324.16	329.75	322.17	326.89	321.69	331.52	324.79	326.44	322.76	328.24	321.2	323.07	326.49	334.81	326.95	331.82	331.27	329.52	336.15	322.21	328.5	325.12	328.38	324.49	330.97	320.09	326.49	325.4	328.9	325.28	331.98	319.06
315	317.24	316.5	312.84	312.31	316.09	319.9	315.05	320.6	315.05	316.62	318.29	320.54	316.66	311.67	313.78	328.2	312.1	316.26	314.49	315.29	315.73	318.57	320.18	306.31	316.96	311.78	318.34	320.76	318.08	316.12	319.2	325.09	321.2	313.95	309.9	320.83	317.26	318.27	318.19	324.81	317.06	318.78	319.24	316	311.31	312.11	315.39	318.86	317.37
313.54	317.08	314.29	314.64	317.13	318.43	314.92	319.43	313.06	315.08	313.31	313.12	309.25	318.41	314.27	316.45	314.87	311.18	320.47	313.08	304.17	311.36	318.58	316.48	322.65	313.82	316.69	309.35	310.84	309.32	317.78	316.73	320.6	314.99	318.91	313.21	316.59	313.36	311.12	310.37	318.55	315.23	316.16	317.5	317.06	306.23	316.23	309.12	313.75	313.08
313.96	314.8	309.49	317.63	313.93	317.98	310.72	307.96	315.08	302.62	311.48	314.79	314.56	313.98	315.65	315.76	318.33	313.53	316.3	311.5	316.38	309.04	311.73	307.19	311.62	318.29	315.05	316.09	316.53	308.05	308.72	310.52	313.42	321.62	312.98	314.78	314.5	307.09	310.09	318.04	312.13	316.29	308.99	316.56	320.69	305.5	313.48	312.55	311.77	313.94
304.85	307.2	306.67	303.19	293.08	309.91	299.78	303	302.48	309.22	302.81	312.13	308.53	303.19	305.71	304.5	302.17	309.51	304.91	308.38	306.46	304.97	303.73	306.17	303.18	311.51	299.43	305.97	313.59	303.95	300.45	303.47	311.28	307.07	309.44	308.54	309.94	312.63	307.24	303.85	309.37	303.87	312.12	310.73	302.49	304.91	304.4	316.42	304.16	300.97
309.4	306.24	309.25	314.46	315.97	316.4	308.34	315.18	313.02	309.48	312.17	317.16	316.48	309.71	308.68	310.5	310.21	318.46	317.68	306.17	318.09	316.93	319.43	315.66	310.42	316.21	312.43	310.52	304.66	308.92	310.83	310.38	309.09	314.63	317.39	316.41	316.76	313.84	318.8	303.35	312.17	318.47	311.98	312.63	312.49	309.86	317.44	315.01	312.93	316.01
303.19	300.49	297.44	300.58	303.35	301.54	306.44	302.38	307.97	303.94	305.95	299.1	295.98	303.31	307.68	314.18	307.86	300.26	301.72	305.63	305.32	294.94	299.55	298.31	304.34	303.97	302.47	303.84	303.25	304.21	305.54	307.28	303.52	304.7	297.61	308.82	308.06	305.75	297.48	297.73	302.18	307.9	302.3	306.2	300.19	309.9	297.71	299.3	301.57	304.39
303.59	306.18	309.65	306.18	306.01	304.76	302.29	300.19	299.47	308.44	302.54	301.43	309.94	301.94	299.07	299.72	299.29	304.22	307.6	308.38	304.24	312.03	309.27	301.12	308.02	298.35	302.06	302.79	300.85	301.89	310.28	314.48	296.66	303.58	302.01	305.95	302.37	308.26	302.45	308.63	300.69	310.81	304.97	303.85	309.02	308.27	307.48	302.23	305.32	297.49
321.81	323.12	308.61	312.75	317.14	313.73	317.49	316.41	319.04	313.42	328.03	311.23	313.64	316.65	318.89	313.18	320.51	314.73	318.43	316.76	312.75	314.94	314.22	315.58	308.77	309.47	315.83	316.52	314.75	317.37	322.38	318.03	314.08	316.45	321.97	324.47	320.73	316.65	317.44	316.69	316.56	316.23	313.81	317.46	319.41	321.74	318.57	314.7	310.4	317.41
302.85	294.95	295.59	293.09	299.62	302.08	299.43	305.51	302.2	299.8	304.82	297.1	298.35	298.42	298.6	294.4	297.31	303.18	299.9	304.82	298.39	294	295.31	296.85	296.55	294.32	296.17	300.89	293.69	299.88	300.02	302.76	301.71	299.41	299.01	303.02	306.14	299.77	300.2	300.72	309.24	298.12	300.54	302.82	303.58	305.11	306.1	295.82	308.42	291.72
317.4	309.84	307.67	307.17	308.72	311.89	304.79	309.42	313.74	304.06	303.35	310.63	307.89	303.9	307.39	309.54	311.03	314.73	306.16	303.09	309.8	306.83	306.59	306.36	318.03	315.01	307.93	308.53	312.88	303.49	305.71	305.4	308.2	304.69	304.89	308.11	314.52	309.42	313.88	309.83	309.06	311.09	305.12	309.5	307.21	305.89	302.46	306.2	312.5	308.48
315.43	321.07	317.91	317.34	321.12	319.15	319.21	325.11	315.2	323.01	311.8	317.85	318.05	315.97	319.92	318.3	322.51	309.42	319.26	315.35	318.73	314.16	319.45	325.6	320.37	325.25	314.09	319.27	313.46	323.5	320.35	314.98	317.7	317.51	320.05	317.91	309.06	312.18	315.44	318.91	323.64	321.56	314.35	316.49	316.61	319.71	316.94	313.33	320.22	324.2
320.39	315.35	314.14	321.37	315.31	311.91	312.75	318.02	309.02	309	312.6	318.48	313.07	311.16	307.38	312.53	315.52	314.79	315.54	316.42	310.6	313.15	310.01	312.17	307.98	312.81	310.96	318.77	311.45	316.63	307.92	309.14	312.77	310.91	315.09	318.44	314.03	312.79	307.64	309.76	312.89	315.43	311.17	309.61	310.17	314.91	318.21	313.68	317.07	313.21
319.62	307.15	317.18	314.86	317.96	309.45	313.87	320.2	318.75	318.03	321.77	320.1	314.31	320.5	313.9	317.13	319.39	313.74	310.74	321.42	314.75	322.06	324.39	316.29	314.33	317.55	301.6	317.77	312.69	316.3	313.43	311.94	315.92	312.86	315.63	318.85	323.58	313.35	321.07	314.59	319.73	315.24	314.74	307.97	317.38	316.52	307.7	311.16	312.95	318.91
297.17	296.68	295.4	303.34	294.89	293.62	291.93	295.73	300.02	290.02	295.09	292.18	297.62	289.1	297.28	300.09	294.97	288.88	301.2	291.5	291.21	286.09	298.15	290.86	290.93	294.52	289.63	294.76	296.25	294.01	298.25	284.11	286.9	293.08	297.97	292.29	299.7	299.18	292.84	289.3	296.22	296.68	291.61	289.26	291.54	294.69	298.84	307.57	290.6	295.34
304.28	301.09	305.68	299.13	306.07	304.97	300.85	308.98	301.46	310.01	313	301.23	309.66	305.43	306.9	301	303.68	309.31	307.45	302.22	304.63	304.85	307.58	307.75	302.89	303.02	313.06	301	311.47	304.86	308.22	309.38	303.68	307.38	304.28	301.01	308.54	303.55	302.63	303.07	299.05	303.61	304.61	303.11	306.24	306.77	312.32	306.32	305.06	298.84
304.05	303.87	298.48	303.54	308.63	301.88	309.62	303.52	300.81	301.75	309.07	310.31	302.62	303.13	308.83	302.53	303.95	310.48	302.24	307.64	310.26	306.54	302.85	299.63	307.39	306.24	308.15	303.44	301.53	305.42	316.33	303.25	301.79	305.34	299.75	304.95	297.98	301.69	300.34	296.84	298.52	308.26	301.43	304.32	297.97	306.29	304.08	309.92	308.19	306.49
309.04	305.33	301.48	306.23	313.72	301.4	300.67	308.59	304.56	306.53	309.75	300.96	312.43	303.51	305.64	304.64	308.83	301.46	306.34	309.98	308.46	302.12	306.15	302.93	306.06	303.85	303.84	299.71	305.3	301.94	300.86	299.42	301.6	314.43	312.51	306.75	302.72	309.52	310.17	309.25	306.26	298.89	305.99	305.61	309.67	299.97	309.39	307.09	306.02	304.18
298.97	305.61	300.56	313.92	307.6	304.7	303.15	304.04	311.75	305.99	301.89	307.53	310.32	302.27	307.55	308.99	306.71	305.01	306.87	307.42	310.92	306.92	308.19	301.42	307.3	296.26	300.5	315.16	306.49	310.43	310.15	306.59	306.8	302.77	306.03	307.62	304.2	307.03	313.21	307.92	306.02	301.92	308.65	301.48	303.28	302.08	297.66	304.52	306.89	305.64
315.7	321.47	317.54	312.43	324.06	318.14	316.87	312.56	310.23	315.3	317.67	310.08	316.19	314.41	324	320.45	309.88	312.43	313.19	314.41	320.47	309.98	320.06	318.02	325.34	313.83	324.1	315.25	314.3	320.85	317.85	318.51	318.94	322.67	319.91	319.39	323.18	312.46	320.29	316.15	323.99	318.3	314.74	313.36	314.52	317.22	314.02	315.96	320.83	318.71
312.64	304.75	314.1	311.12	308.08	310.06	309.76	310.96	312.35	309.34	306.75	314.65	311.16	303.63	303.26	314.82	314.58	310.82	310.68	311.67	306.11	305.98	312.41	305.65	312.94	310.35	308.46	313.9	307.7	306.8	312.12	308.48	308.73	310.99	311.68	313.82	310.4	312.31	308.46	309.64	314.14	313.32	305.43	312.49	314.48	304.17	309.2	317.1	310.97	306.73
299.53	302.21	306.84	306.38	302.43	308.28	306.05	304.66	303.04	306.03	300.34	297.37	304.65	302.57	312.57	300.79	306.53	303.98	302.22	302.81	305.16	306.41	301.51	305.85	308.93	306.61	304.36	313.29	299.79	302.92	302.35	303.54	306.3	309.89	309.63	307.45	304.25	297.37	306.69	303.71	305.64	304.91	306.74	304.71	303.45	306.42	307.54	302.92	303.38	305.88
304.68	304.28	307.02	307.24	300.95	311.38	307.73	305.08	304.07	306.5	301.08	306.95	304.81	304.4	300.57	309.94	301.13	297.49	298.32	304.69	305.44	300.04	302.99	299.17	302.95	306.75	303.44	296.68	306.12	306.77	302.76	297.38	304.19	309.54	312.1	306.32	305.75	312.95	307.95	302.01	308.56	301.25	302.53	300.1	305.91	303.3	298.52	302.78	305.04	306.82
315.82	311.46	311.17	314.58	309.23	310.13	307.66	308.22	311.02	311.13	310.18	307.33	317.53	315.37	306.65	301.69	310.63	305.86	312.54	307.64	314.78	310.95	314.82	309.68	313.9	311.73	313.81	312.36	315.88	304.31	301.54	311.66	305.79	311.83	311.87	309.41	313.78	314.64	312.16	311.72	308.06	318.95	315.33	311.07	313.2	315.08	304.32	302.88	316.55	313.54
319.8	319.47	321.21	316.45	320.51	310.29	317.9	332.25	312.47	317.25	321.82	323.88	318.6	319.15	317.74	310.05	317.77	325.85	323.93	322.49	318.75	313.03	315.72	312.25	313.24	320.39	323.99	319.98	320.7	311.45	322.28	320.76	325.9	323.06	319.47	324.11	317.2	315.1	318.4	320.23	323.32	319.3	320.35	328.28	325.04	319.38	317.36	315.79	315.07	316.3
286.12	297.78	294.83	297.87	296.95	297.59	300.49	299.1	297.77	301.63	291.48	293.95	291.75	299.71	295.71	292.21	294.87	294.63	291.32	298.75	294.52	299.65	296.37	292.09	293.95	294.68	296.33	297.32	292	292.05	291.53	292.35	298.62	293.95	298.63	291.4	292.91	288.86	301.41	299.01	298.84	294.17	295.53	296.7	295.75	296.8	293.96	293.26	290.42	293.27
310.76	308.08	313.06	304.73	308.65	305.18	318.57	314.72	310.9	311.73	306.55	310.73	314.03	310.22	305.35	313.71	307.85	313.88	313.46	312	313.93	311.63	310.59	309.78	303.72	308.45	314.16	315.7	312.5	313.4	310.69	310.41	306.68	308.78	302.16	305.59	314.03	315.44	312.52	310.28	305.71	306.81	310.3	312.17	305.45	307.17	309.69	310.37	310.26	312.69
308.23	313.65	316.44	311.45	315.03	319.86	317.62	307.81	319.74	315.95	314.97	319.8	317.17	317.77	317.95	314.01	319.44	314.28	319.31	324.59	312.89	315.61	324.48	319.68	321.45	321	321.01	311.64	319.63	316.6	323.78	320.33	315.89	322.53	313.3	318.89	317.03	319.32	315.75	317.53	323.93	314.14	317.51	312.94	317.5	321.44	323.97	321.08	315.51	316.77
308.35	309.96	308.14	315.09	309.76	314.61	314.44	312.44	312.58	310.65	313.31	318.5	306.33	311.02	312.63	313.48	310.39	310.33	306.98	312.18	316.97	313.61	314.38	313.07	313.42	311.54	315.61	310.25	311.02	314.95	313.17	312.82	313	308.83	313.51	311.11	314.99	308.17	310.72	313.29	311.99	320.12	315.17	315.27	313.17	319.79	317.37	313.52	320.55	316.25
301.03	300.82	305.21	302.19	298.69	295.31	307.48	301.35	309.49	302.72	304.73	318.5	299.83	300.2	304.04	299.11	310.48	301.63	299.74	297.37	298.5	303.75	300.82	305.31	301.88	303.37	305.38	306.53	303.33	305.1	304.49	294.09	299.28	299.61	302.93	304.96	305.41	300.42	299.27	309.44	307.21	305.54	303.3	301.44	298.94	306.99	305.43	307.09	306	301.54
311.04	307.27	318.8	316.22	318.18	308.91	309.45	311.2	318.19	311.05	315.68	312.58	316.48	308.17	314.79	316.06	307	310.03	326.24	311.35	321.94	320.97	315.23	312.79	311.55	311.52	310.77	316.87	313.55	314.8	312.09	312.99	317.42	311.36	313.15	310.86	313.11	316.84	309.45	310.58	310.72	305.94	314.37	312.39	315.63	315.28	308.07	307.79	305.99	309.7
296.61	307.39	308.98	307.97	298.25	296.13	307.17	298.92	308.65	306.64	313.23	309.09	309.33	295.59	309.49	303.32	302.4	308.05	297.39	305.04	301.9	302.56	305.75	303.07	300.41	302.18	301.48	300.53	305.11	309.43	302.95	306.05	308.21	304.66	304.27	309.18	304.37	299.57	305.45	308.47	309.01	312.65	307.22	301.46	307.18	300.76	302.54	303.79	307.07	296.42
315.06	311.37	316.78	310.54	307.32	318.15	319.13	318.28	315.23	315.53	313.42	313.02	315.24	308.9	308.74	314.15	314.27	314.99	310.48	306.8	309.7	313.36	310.48	310.86	309.2	320.92	313.09	307.9	311.92	321.13	314.56	314.92	319.89	315.88	308.58	314.09	314.74	318.26	317.99	315.29	314.25	311.64	318.31	321.21	322.87	313.82	317.1	309.81	320.47	319.21
307.2	311.76	317.11	316.67	311.23	309.52	310.15	314.54	321.06	314.52	318.13	313.17	307.56	314.52	317.95	312.56	313.7	307.13	313.3	313.4	312.31	310.7	312.17	316.93	314.12	319.12	310.63	314.95	313.65	314.61	309.34	313.41	311.8	317.08	310.64	317.68	309.32	314.42	315.67	305.05	311.5	313.02	314.01	313.96	313.69	311.7	318.06	316.14	310.07	314.08
311.45	312.57	319.48	312.62	313.87	308.76	313.48	315.86	309.17	310.67	312.68	314.8	315.01	309.47	302.88	316.93	322.5	318.9	321.58	317.25	309.49	315.85	306.61	311.68	313.19	310.24	315.03	311.43	312.17	309.54	311.92	312.24	307.74	316.94	311.24	307.07	310.99	311.5	312.65	313.39	311.26	314.82	313.45	311.46	316.88	313.8	309.61	315.58	311.01	308.87
317.7	308.39	313.48	312.59	325.5	314.57	321.1	315.3	316.89	323.51	319.59	317.57	317.68	323.46	310.59	319.24	323.12	309.56	320.48	321.01	310.23	314.58	323.52	321.7	312.48	320.18	312.67	319.34	321.79	324.22	316.76	326.42	319.4	319.78	313.27	308.45	311.02	318.41	327.18	324.99	323.35	311.84	312.67	323.78	316.43	324.04	313.95	314.81	314.74	322.3
314.45	312.14	311.01	317.66	309.73	318.06	316.09	314.84	316.23	310.72	315.5	317.23	314.47	322.55	320.83	311.6	316.6	316.58	310.65	314.96	316.97	314.76	326.33	313.84	314.82	322.75	318.21	312.65	323.55	314.17	308.58	315.03	320.77	321.6	309.86	315.98	315.4	316.78	318.43	318.84	322.6	314.34	319.75	312.87	322.42	319.39	316.52	317	315.1	314.7
307.59	310.22	302.14	300.99	301.47	305.3	304.85	299.8	296.99	301.72	307.81	301.48	306.41	306.65	308.62	300.33	311.07	298.44	309.46	304.28	301.53	316.63	304.75	307.37	301.63	313.57	302.31	309.85	297.11	309.37	303.41	305.52	302.3	308.52	303.37	299.96	300.58	306.39	310.09	311.22	299.08	306.31	301.88	303.89	309.91	301.55	302.18	305.65	300.95	306.71
314.71	319.12	310.23	315.28	315.57	317.14	313.37	312.95	315.14	316.47	312.47	312.26	308.92	315.78	316.79	319.06	308.09	314.95	319.97	318.76	318.44	313.16	314.19	316.66	314.5	314.08	318.34	308.91	318.94	315.1	315.54	322.06	313.15	317.68	319.27	305.54	313.98	316.69	309.21	314.02	315.68	326.18	307.24	321.57	316.37	313.7	313.37	315.91	316.19	311.7
309.01	315.11	315.36	314.8	314.96	313.66	317.29	313.69	318.72	310.27	306.87	310.27	309.7	314.91	316.52	313.5	309.38	311.15	317.44	308.89	311.68	312.13	315.42	316.4	307.69	314.08	313.78	311.62	312.12	311.47	314.79	310.56	306.89	310.28	316.48	310.71	321.18	313.41	313.64	308.82	309.8	320.73	317.24	309.62	312.29	311.36	320.32	310.06	312.9	315.76
307.63	308.13	306.77	308.05	306.91	300.33	301.78	303.46	301.38	308.06	300.58	304.17	303.87	301.11	300.27	305.02	303.12	303.45	298.08	306.49	312.02	308.53	308.08	304.61	306.91	304.63	305.08	311.4	303.57	305.87	315.48	305.62	304.29	311.62	304.2	308.94	308.31	312.04	304.71	309.86	311.32	307.21	304.22	306.7	307.72	306.32	302.11	316.19	301.17	302.22
316.8	315.5	317.98	316.64	314.22	316.02	309.94	312.91	317.1	308.49	305.47	315.97	313.6	311.06	312.94	309.44	313.05	317.84	315.14	315.55	315.86	315.7	308.44	312.45	310.54	313.21	314.29	312.39	306.53	312.87	309.88	313.66	308.65	317.08	312.52	312.52	313.77	310.45	317.05	317.54	310.74	318.42	307.53	315.41	315.4	319.87	312.2	312.19	311.22	302.2
309.9	314.85	304.75	298.2	309.47	306.54	309.89	312.71	307.59	307.93	314.57	309.08	305.6	308.75	311.74	314.29	301.66	308.7	317.77	312.89	311.19	313.3	308.59	304.5	316.99	309.89	304.19	316.25	306.99	319.26	310.42	311.43	312.89	310.24	310.88	311.7	311.46	315.16	316.89	319.58	311.18	313.97	308.85	314.05	314.56	301.4	314.31	310.07	312.15	311.66
301	303.98	313.4	302.46	297.22	310.52	306.04	308.33	307.92	297.93	299.14	306.67	307.94	306.23	296.88	308.57	309.82	307.32	302.3	300.93	307.94	304.62	305.39	303.14	302.95	307.16	300.09	309.5	315.69	304.5	301.22	298.18	297.95	306.5	304.46	298.37	302.46	301.89	304.37	302.37	304.81	295.31	303.47	302.77	308.89	306.88	309.6	306.1	308.68	307.87
309.76	307.26	316.33	309.77	307.93	314.29	310.61	314.27	309.18	313.69	312.73	314.9	317.74	305.77	310.58	310.56	312.36	305.72	307.32	313.91	306.81	307.51	311.73	305.49	301.6	308.65	311.87	319.4	312.74	315.62	308.98	314.47	310.53	307.77	310.27	309.2	307.22	311.32	309.9	304.59	305.51	313.73	317.89	308.35	317.23	314.59	313.44	302.21	313.72	312.81
324.66	334.8	325.53	330.67	337.63	320.45	321.06	330.2	335.86	329.84	324.85	322.06	332.22	324.92	330.09	329.69	327.37	332.23	326.44	321.11	328.14	328.17	335.29	332.83	329.86	332.79	333.79	327.77	327.29	327.09	321.1	330.4	335.43	332.61	325.65	330.72	324.91	325.7	326.21	329.4	322.15	326.07	327.24	323.67	328.4	320.32	329.11	323.81	329.35	329.96
325.78	322.62	320.97	327.35	330.81	329.17	322	330.15	326.5	337.2	330.24	323.7	328.77	323.13	329.39	323.18	330.01	335.26	334.72	324.1	326.75	325.69	325.59	326.5	328.31	331.9	324.41	328.6	324.07	330.42	328.24	329.08	331.45	328.49	328.75	336.6	337.07	323.88	329.83	326.1	335.47	333.34	333.02	333.14	332.98	330.41	322.9	329.08	329.06	327.66
325.34	330.46	330.62	325.1	330.24	329.02	329.63	329.07	328.94	328.24	327.29	327.13	328.09	330.01	325.15	324.48	324.47	322.15	329.91	325.48	323.04	317.14	321.62	328.63	324.19	331.68	325.15	328.48	324.71	329.79	323.15	329.01	318.91	320.28	326.75	332.67	325.84	330.16	329.58	324.85	324.11	322.7	325.63	332.49	326.69	320.01	326.72	330.3	323.52	330.71
305.71	307.45	302.61	308.33	312.33	309.9	313.25	310.64	300.01	305.78	306.65	308.99	301.24	305.17	304.23	298.14	305.92	307.79	306.68	304.7	305.77	301.99	302.89	301.99	297.5	307.69	306.82	301.06	303.72	306.6	305.28	306.48	301.71	302.79	300.37	300.39	307.53	305.2	305.53	304.21	305.85	304.09	309.48	310.65	301.9	305.48	317.4	304.13	298.8	300.73
318.67	316.76	319.36	320.1	319.17	311.84	320.76	325.03	315.88	329.26	314.67	318.46	320.84	316.86	320.58	317.1	319.55	320.15	322.14	319.2	317.64	324.57	311.32	322.27	322.03	316.78	328.67	310.36	322.5	319.55	319.28	315.26	321.38	326.68	325.34	321.76	324.99	322.4	315.74	320.21	314.51	319.15	320.66	319.11	316.94	321.65	316.55	316.54	311.17	322.35
316.33	321.57	316.45	320.92	319.52	320.35	317.02	331.36	320.16	326.52	318.23	319.96	320.39	317.82	323.41	319.69	318.32	313.99	317.45	319.32	320.52	313.79	318.11	320.18	318.45	321.22	315.27	323.6	320.2	314.47	315.43	322.77	319.95	314.45	313.23	317.16	321.38	316.96	319.34	311.57	318.21	319.78	318	326.64	318.67	318.43	319.43	322.12	323.84	315.04
311.36	319.44	321.7	315.24	317.75	316.73	319.99	315.32	314.89	318.08	313.19	318.59	316.86	313.43	320.18	323.6	316.86	321.43	319.17	318.07	318.2	319.14	316.4	313.25	317.61	322.4	319.26	320	321.8	322.04	317.06	313.08	309.81	321.81	314.94	311.65	316.69	305.76	312.97	309.84	311.61	318.13	321.48	316.19	317.46	317.93	320.92	323.52	320.36	320.99
305.33	299.97	305.77	303.83	302.56	304.9	303.64	306.87	300.53	306.3	304.59	302.24	307.44	297.9	300.05	305.04	303.61	304.42	305.31	306.83	299.33	313.48	306.81	305.39	302.99	301.15	300.92	303.28	300.5	298.76	296.79	303.19	303.67	306.16	305.66	299.85	302.35	306.62	299.98	304.82	302.25	304.91	303.25	304.54	311.18	302.91	308.26	297.24	312.84	308.76
309.8	305.4	305.88	303.76	301.93	303.7	300.82	301.75	305.23	302.18	296.37	304.9	303.53	305.43	306.58	304.04	299.59	300.79	298.09	310.44	297.83	307.34	306.34	309.37	309.61	295.7	295.34	309.66	302.35	299.52	302.24	303.79	300.12	304.75	300.29	308.69	310.65	304.55	296.1	299.05	300.52	294.89	300.39	293.51	299.12	312.46	300.38	293.22	300.87	297.45
319.04	313.69	314.67	310.61	308.86	313.61	308.96	304.76	313.85	314.57	308.48	323.11	312.97	313.03	311.54	309.99	307.3	317.22	314.1	317.67	307.53	317.02	310.3	319.65	312.82	312.29	308.25	312.89	318.51	311.22	313.41	311.76	312.75	312.9	316.28	315.86	314.56	315.96	314.61	309.44	309.18	307.97	318.14	311.78	305.39	310.73	315.27	314.03	313.76	310.2
298.9	305.43	306	311.59	307.19	301.24	306.5	305.49	304.93	307.7	309.28	306.82	298.01	306.68	299.35	303.14	299.88	302.73	309.55	306	302.21	303.89	305.4	301.72	302.78	304.2	302.2	312.09	304.28	296.63	303.23	303.29	305.91	302.67	301.05	310.84	299.29	301.4	299.85	305.9	304.55	305.44	306.12	296.41	306.27	299.19	303.64	300.18	307.82	309.1
312.21	317.66	322.64	321.01	316.68	324.95	313.45	314.39	320.04	305.35	319.92	311.07	317.96	316.05	309.25	312.14	316.38	317.42	323.61	313.98	315.46	321.45	320.03	318.9	323.24	313.55	306.51	314.65	308.95	313.36	317.51	307.94	309.38	321.03	318.99	313.37	314.5	310.61	310.13	310.36	317.18	318.87	315.11	313.33	308.57	319.14	313.82	313.12	320.95	316.16
314.51	309.42	311.69	307.13	318.24	309.69	310.66	307.52	313.95	316.51	317.5	317.9	311.08	314.13	311.75	312.38	309.03	322.98	315.3	316.89	314.74	311.8	306.9	316.22	307.19	307.56	314.79	319.49	316.2	317.43	310.56	314.71	311.5	313.42	308.73	318.03	311.92	315.01	314.84	311.62	308.17	316.55	304.37	318.6	315.63	315.65	315.95	319.34	312.25	315.3
319.92	318.89	316.29	310.15	311.69	321.44	311.3	312.57	315.61	310.93	309.62	314.36	322	317.82	320.43	309.32	317.28	309.71	311.25	305.65	306.96	315.28	314.02	311.16	307.23	306.81	306.14	312.61	310.01	312.07	315.11	319.22	324.11	318.23	315.15	314.77	322.7	308.73	314.13	313.17	315.44	315.95	315.34	310.92	316.81	314.91	313.5	308.31	317.01	317.5
322.91	319.38	313.9	319.41	320.64	319.06	322.66	325.74	319.57	318.26	318.41	315.92	323.01	318.69	319.13	323.76	316.79	322.52	319.33	317.15	320.4	320.16	315.95	320.46	324.76	324.7	319.45	319.48	319.4	319.1	312.14	325.5	316.12	317.2	313.26	317.66	317.64	313.27	323.67	321.92	320.48	319.96	322.05	321.29	318.17	318.33	317.35	319.28	314.16	317.87
323.25	318.26	325.18	320.99	327.54	326.67	321.77	322.49	320.03	325.01	324.83	323.76	323.68	322.73	322.69	325.11	327.77	321.3	325.88	325.56	325.82	326.21	330.14	323.77	322.21	318.69	327.47	328.57	329.27	324.2	327.06	332.42	330.47	325.76	327.85	325.23	326.42	320.42	327.46	322.58	323.77	329.71	325.24	326.58	325.98	323.37	321	327.13	326.37	326.2
296.09	293.79	292.41	298.61	293.29	294.81	292.79	300.7	293.58	288.44	297.63	291.17	298.97	293.84	286.67	298.57	293.81	292.85	292.53	287.17	297.04	296.95	294.59	293.61	292.07	291.33	297.4	294.7	296.41	296.58	290.96	296.88	297.79	286.59	300.93	295.89	292.57	289.43	286.75	296.29	296.28	292.39	293.54	296.67	297.23	295.98	290.66	298.48	295.85	291.59
289.86	299.74	297.3	296.21	294.53	306.06	294.77	291.75	297.16	299.59	295.1	303.03	295.26	300.16	294.51	298.23	302.05	302	297.16	303.25	298.31	298.77	295.36	295.84	291.61	299.15	294.36	294.45	293.91	291.31	297.01	297.51	297.94	295.46	295.58	297.35	301.1	297.92	291.09	298.98	295.24	300.18	297.01	289.4	290.13	289.58	299.78	295.83	304.12	301.25
315.48	311.71	313.6	306.97	305.69	317.31	310.21	314.11	318.72	314.61	320.01	307.91	318.37	321.66	313.23	309.86	307.28	314.15	318.54	316.22	306.14	315.33	320.54	318.75	316.68	312.44	313.2	315.86	315.94	307.9	312.88	318.45	310.69	320.51	308.55	306.34	316.5	310.38	316.06	314.04	313.29	316.11	307.96	310.75	322.09	313.72	316.69	312.49	314.15	313.55
297.63	292.07	294.03	291.82	294.93	295.94	296.84	295.38	294.62	294.73	292.18	291.44	296.01	291.64	290.88	295.02	294.5	290.3	294.81	291.19	289.59	289.48	288.67	297.19	291.73	294.52	292.72	295.56	296.68	290.33	290.43	295.49	295.61	298.87	295.76	295.76	301.13	292.57	297.57	293.25	294.35	287.61	288.09	292.16	291.55	295.42	290.46	289.64	290.39	296.63
310.38	313.78	307.35	307.51	312.17	308.67	311.42	310.17	305.43	300.05	306.6	308.95	309.47	309.4	307.7	307.53	309.92	312.03	313.44	307.54	306.82	309.25	310.84	316.03	306.86	303.35	308.66	311.75	316.42	314.87	313.5	308.99	310.97	311.83	314.58	311.06	307.62	309.61	309.45	309.73	311.93	305.71	309.24	307.59	310.28	310.7	311.13	312.94	317.47	319.6
304.94	305.52	296.77	307.14	303.34	311.22	300.76	305.82	306.83	302.08	306.88	315.25	305.32	309.59	308.24	310.47	310.23	295.5	302.55	310.41	303.06	303.07	308.87	309.72	299.89	306.31	307.09	306.04	312.2	308.55	310.45	300.25	305.6	302.99	311.6	313.21	303.4	307.03	300.48	302.19	304.7	306.86	305.03	308.49	304.28	309.54	310.06	305.76	309.39	309.46
318.07	320.12	316.14	315.55	311.06	308.38	311.12	314.88	307.47	316.88	310.12	314.36	312.12	316.25	318.74	315.44	321.25	310.42	313.37	311.47	311.63	314.65	317.85	312.83	316.92	314.42	310.44	309.95	307.37	313.31	308.07	304.44	315.26	315.1	313.08	310.34	308.54	317.44	314.83	308.75	314.66	306.38	312.34	313.68	312.32	312.72	310.38	308.85	319.08	313.49
308.69	313.43	307.91	315.11	311.85	314.67	316.54	314.73	309.97	305.84	312.16	307.46	304.95	310.46	299.46	311.88	311.73	316.18	312.16	310.32	309.87	313.83	312.75	305.86	307.66	317.71	312.08	311.36	310.42	306.62	315.13	313.44	308.6	311.09	309.64	312.43	313.14	311.79	320.25	304.38	312.57	304.55	313.54	316.1	304.2	310.46	302.3	310.08	312.47	313.12
297.78	303.98	303.78	302.12	300.15	298.67	300.85	305.8	301.16	301.12	305.03	300.25	303.55	304.02	306.63	308.16	298.7	303.14	301.84	303.41	301.66	301.31	302.53	305.28	303.62	306.28	302.57	298.76	299.89	300.93	298.37	304.42	305.9	304.52	306.98	300.95	302.19	304.9	297.87	303.12	309.74	303	297.51	305.48	306.33	303.31	304.76	305.51	300.48	299.31
318.81	314.2	313.66	319.59	317.19	314.32	312.37	316.21	317.19	319.46	317.53	309.58	304.09	317.02	306.76	319.7	310.48	314.27	311.32	316	322.95	307.9	323.18	312.95	314.11	307.71	321.16	314.22	314.56	314.23	309.73	311.12	321.42	312.52	314.06	317.34	315.24	313.79	320.44	312.3	313.43	313.46	317.72	318.1	312.14	313.35	314.9	314.09	305.74	312.47
326.39	329.23	327.3	328.94	332.33	329.76	330.63	322.32	325.02	329.86	329.12	330.14	329.29	328.62	325.12	325.06	328.4	329.72	325	331.75	328.18	329.77	330.33	328.5	330.74	330.42	324.52	329.06	325.32	324.6	325.4	322.09	321.98	329.08	328.46	328.17	325.66	324.75	325.25	322.03	331.2	328.73	330.01	331.84	326.07	328.51	320.47	327.96	328.55	329.37
308.84	312.5	313.5	312.19	309.52	316.35	315.35	312.25	316.14	315.56	317.52	309.69	315.66	312.7	311.68	303.75	314.91	318.26	311.45	309.39	306.28	312.33	312.14	315.52	312.55	316.85	313.19	303.57	317.15	314.95	308.77	314.32	310.44	314.16	312.05	311.01	314.12	316.04	319.07	311.14	313.92	314.46	310.95	312.92	318.2	315.84	313.44	316.62	320.93	314.28
317.66	319.16	318.8	315.01	321.34	320.05	315.32	319.15	318.91	322.07	322.83	323.15	323.37	324.23	321.28	319.42	319.85	310.76	318.5	311.75	312.61	317.7	319.38	312.34	314.47	314.34	318.44	323.47	321.74	322.78	319.03	318.26	323.52	317.73	322.58	318.71	320.55	317.87	316.33	311.6	323.1	316.07	318.23	320.88	311.88	315.52	319.79	316.24	312.68	320.9
296.03	297.47	295.38	299.62	290.47	293.13	303.09	297.18	291.22	296.03	294.24	299.17	298.11	294.43	294.93	296.42	293.67	291.69	291.01	296.31	295.5	291.44	296.3	291.52	298.95	300.14	300.74	292.05	290.28	296.47	299.14	294.86	300.46	297.44	299.07	298.85	307.5	301.06	289.71	299.88	303.01	298.92	288.37	294.94	303.16	298.37	302.11	300.94	297	304.33
293.44	298.15	301.51	300.09	298.97	298.42	299.11	290.97	301.99	292.83	299.57	292.29	291.67	296.25	291.47	295	294.65	301.48	293.48	300.15	301.96	297.33	299.5	294.42	297.18	296.23	301.2	291.81	301.44	302.56	299.54	300.63	299.5	294.89	297.5	292.12	300.13	298.05	294.59	296.71	300.96	298.2	299.75	296.01	300.3	302.63	298.06	294.25	292.79	293.91
297.57	293.09	294.35	298.61	295.7	300.45	289.71	289.87	295	291.83	292.14	292.33	298.23	292.77	289.63	297.27	292.84	290.37	292.84	291.05	291.72	286.43	292.69	296.68	290.41	294.89	295.13	298.88	297.18	291.87	290.6	295.33	294.43	294.74	295.56	300.49	297.74	288.92	293.68	289.23	295.14	287.62	292.24	292.3	293.07	303.15	293.36	293.66	292.2	295.92
316.79	314.91	320.57	315.72	311.67	319.27	319.65	312.84	318.52	310.39	317.09	315.15	312.46	319.66	316.02	315.49	314.46	314.14	314.09	314.15	310.13	315.21	306.95	310.84	310.33	302.75	311.48	320.59	314.54	319.28	316.32	318.65	314.55	310.67	315.92	317.19	313.72	319.23	316.91	323.46	311.08	314.12	318.17	316.58	311.34	306.72	314.74	321.9	316.7	314.97
301.62	290.13	294.47	299	298.56	302.97	301.71	295.2	299.9	295.32	295.51	294.08	295.71	287.28	294.5	299.26	294.39	301.89	296.99	289.71	287.21	294.57	302.96	292.82	300.67	290.88	295.11	294.55	290.42	286.04	297.68	291.27	301.76	294.91	294.32	289.67	294.42	302.53	292.67	293.26	294.53	292.84	295.74	296.02	296.56	300.92	293.75	288.38	298.39	298.45
312.99	297.03	310.82	310	309.2	307.78	305.59	307.11	304.17	309.64	312.91	310.65	312.91	312.34	307.14	311.34	305.97	314.26	308.75	310.2	315.09	302.02	302.38	305.7	302.67	308.1	312.92	306.31	308.82	304.87	313.98	312.78	307.45	310.27	312.49	307.01	317.22	309.02	308.75	312.8	313.42	313.78	313.72	316.29	313.36	312.45	310.63	317.27	308.09	305.89
298.03	298.32	297.61	296.33	296.22	294.45	296.25	300.42	294.45	297.58	305.02	297.43	294.52	304.64	294.47	292.42	297.63	298.86	290.37	295.04	305.53	298.49	299.29	297.65	288.99	305.4	294.51	297.25	293.73	298.28	295.73	294.2	292.56	292.56	298.15	303.06	297.48	301.54	298.78	293.88	294.78	293.6	294.97	297.59	300.49	294.45	292.14	287.79	301.51	302.1
328.51	325.42	325.67	332.24	325.32	330.28	332.35	322.51	321.47	319.03	329.34	332.04	322.03	329.19	331.26	332.81	330.8	331.84	334.64	324.6	330.06	330.83	327.01	321.72	330.78	332.17	341.33	323.32	329.8	321.31	337.42	337.03	328.23	332.12	330.95	326.7	330.68	328.1	324.36	332.05	324.89	325.09	326.39	326.95	334.78	332.04	328.49	331.02	326.03	319.69
313.06	307.29	306.37	311.96	308.41	309.04	314.31	308.12	306.31	309.04	313.84	309.44	311.06	309.95	313.23	304.43	311.03	309.86	305.87	307.98	313.96	312.34	307.25	310.87	314.5	308.16	309.49	314.61	303.82	314.17	306.95	313.01	303.4	312.67	317.86	309.99	306.02	314.46	303.89	306.42	307.67	314.37	308.55	306.3	299.67	312.57	316.53	314.69	316.46	316.82
302.21	306.26	306.05	308.39	307.03	305.65	310.18	304.35	307.19	308.4	310.76	311.13	309.44	306.1	309.38	301.66	308.76	311.96	303.42	312.59	310.51	309.71	304.35	313.99	319.5	306.87	311.06	305.91	305.6	314.58	313.11	313.3	308.85	301.69	315.82	306.5	307.37	310	310.02	313.5	308.1	312	304.68	306.71	310.46	307.36	311.32	305.15	308.32	314.26
299.27	303.89	301.44	304.91	304.45	297.05	299.92	299.23	301.35	307.61	301.03	301.15	287.69	298.39	302.18	301.6	299.45	298.37	301.84	299.52	303.17	303.66	300.91	302.77	297.98	298.92	296.96	300.06	296.91	301.63	305.32	299.17	303.12	296.44	292.99	294.61	303.86	300.03	303.28	308.99	296.84	303.55	301.05	306.08	305.68	303.82	303.18	301.87	303.36	295.23
318.8	314.51	310.6	321.07	317.49	319.87	319.98	315.56	326.91	316.47	323.37	317.05	314.33	319.51	331.29	319.2	325.47	310.52	319.92	318.85	321.72	316.15	320.11	322.29	318.58	318.28	321.25	314.61	319.86	323.34	319.85	319.98	311.83	316.58	317.16	319.46	323.74	315.94	324.89	320.14	323.25	318.91	319.03	315.68	322.61	322.58	320.26	316.72	317.55	319.39
308.99	313.05	311.98	317.82	309.98	316.12	315.92	314.91	315.23	311.14	308.23	308.41	310.55	317.06	313.35	310.69	313.95	310.21	325.74	313.58	305.43	308.88	313.86	313.8	320.44	307.1	317.03	315.52	313.29	313.94	307.65	312.45	308.41	308.28	317.8	312.38	314.8	302.87	310.88	310.28	314.81	312.21	312.55	304.19	313.98	314.7	313.02	319.45	311.91	315.83
297.77	306.68	301.88	300.24	304.74	296.66	304.78	304.62	306.01	317.34	298.36	300.85	303.64	307.38	303.83	306.14	307.56	304.76	306.17	302.9	304.99	306.98	305.03	298.33	309.61	295.83	307.34	301.99	299.16	304.33	304.68	307.56	302.67	301.24	309.4	305.31	306.4	307.77	299.47	302.86	299.52	299.48	292.12	305.93	304.43	303.46	301.86	309.77	291.47	308.4
318.03	319.74	308.98	311.35	312.14	317.95	313.34	325.37	313.45	318.74	317.29	313.11	308.83	310.56	315.01	310.28	308.68	307.69	304.4	319.06	311.55	313.37	310.21	313.95	313.04	308.48	304.01	315.75	308.52	314.95	315.96	318.19	306.75	310.73	319.12	310.84	318.64	315.13	313.48	314.83	312.56	311.69	306.37	320.55	312.85	309.76	318.89	315.88	314.33	305.12
315.69	310.01	317.5	307.85	314.3	314.56	311.39	311.51	309.3	301.11	312.29	318.14	311.53	308.78	317.16	313.32	308.88	324.16	316.81	315.87	310.37	310.76	314.09	313.94	312.96	315.8	314.32	309.84	318.36	312.85	317.99	311.58	316.69	308.73	317.2	310.95	317.82	314.19	313.11	310.11	313.65	314.8	318.88	310.27	313.82	320.21	315.65	310.36	319.65	308.33
333.88	325.65	327.32	328.66	333.09	327.22	321.53	328.73	334.12	324.77	332.4	324.54	320.79	334.19	331.11	333.1	336.67	324.3	320.72	330.11	340.29	322.06	330.99	326.33	327.75	326.64	327.17	325.34	329.05	329.61	335.47	326.07	324.2	325.38	326.52	326.01	328.51	334.42	329.1	327.94	336.14	325.8	332.38	322.07	323.8	330.51	328.57	332.13	327	337.88
310.13	306.32	312.45	305.79	305.34	303.3	306.15	288.98	304.47	294.88	297.91	304.51	308.09	299.21	298.24	307.2	302.62	302.26	302.85	304.03	306.89	299.36	296.7	304.62	309.25	309.28	300.79	297.09	300.95	306.11	307.88	300.31	302.32	305.31	296.64	302.96	298.43	296.65	304.98	305.45	296.61	307.71	302.14	304.52	303.03	301.6	300.46	303.04	305.2	307.76
318.26	317.25	309.44	316.95	317.46	314.4	316.99	307.61	324.13	316.46	317.03	316.63	314.41	317.74	315.97	322.57	309.5	317.2	307.33	311.99	312.17	306.13	314.93	321.04	314.59	316.76	316.53	320.12	316.42	315.57	312.2	313.48	310.36	317.67	312.18	313.26	312.08	309.58	315.49	313.47	318.64	314.96	314.42	313.21	313.63	314.21	314.88	310.57	310.37	314.65
293.36	289.09	294.55	296.14	291.71	303.6	297.35	297.59	300.38	301.07	299.16	293.53	292.56	293.11	297.77	301.49	297.88	301.22	297.29	294.72	294.73	298.35	301.14	301	304.58	302	303.93	301.73	292.89	294.31	289.64	297.42	296.32	294.25	298.38	292.73	300.01	296.96	296.68	304.03	298.48	301.85	297.56	298.07	291.01	294.7	293.8	300.47	297.66	300.26
304.11	307.45	305.08	306.53	306.79	306.05	300.17	297.39	302.77	307.95	306.41	301.86	307.23	306.21	301.14	304.3	302.45	299.84	309.09	305.81	309.11	307	303.51	308.04	309.62	306.92	304.11	302.56	307.93	306.75	309.63	306.85	306.97	307.29	307.25	309.48	305.68	301.06	303.61	301.45	304.2	304.5	299	299.29	307.59	304.26	305.4	304.7	298.46	312.89
316.93	314.82	313.22	316.19	317.47	312.65	317.5	309.85	315.56	318.1	316.87	317.91	309.64	323.73	312.63	316.12	312.89	311.95	317.3	323.99	312.64	314.99	312.53	314.56	316.68	314.43	317.01	317.29	324.58	309.21	319.12	310.92	322.35	314.41	314.08	317.81	308.96	309.91	315.64	318.45	318.84	315.78	313.41	315.49	321.7	322.23	316.17	320.29	313.04	310.22
306.29	307.83	302.33	304.05	305.03	306.68	305.67	307.33	309.56	304.55	308.08	289.3	297.98	306	300.32	312.61	306.38	303.17	309.3	300.57	300.71	303.72	303.94	305.17	309.59	310.14	303.36	303.78	306.62	304.89	304.64	303.08	303.65	301.03	300.56	305.94	307.63	303.2	301.58	308.86	310.3	310.21	309.18	303.2	307.49	303.86	305.75	313.93	305.23	301.26
299.88	298.98	304.87	306.48	301.68	305.69	303.19	307.41	303.09	303.54	311.03	297.72	303.41	310.07	297.9	307.04	307.69	304.61	302.73	304.33	302.83	304.27	303.89	306.17	303.27	306.98	300.84	305.44	307.58	308.96	309.96	301.51	301.23	305.36	311.2	306.54	306.92	310.21	303.42	312.21	300.53	301.66	295.1	300.92	304.66	296.9	299.62	302.75	309.96	310.41
298.3	305.83	310.03	303.25	300.32	299.76	298.57	303.12	298.77	297.96	308.13	299.02	303.48	307.35	308.91	306.25	308.77	303.15	300.32	302.21	307.88	302.62	298.84	306.28	296.87	303.74	298.28	299.63	306.07	307.37	301.37	306.2	298.4	301.88	306.02	302.67	303.09	303.65	307.82	304.56	297.37	300.27	304.77	302.95	298.47	302.7	302.63	299.25	305.02	301.87
308.15	307.09	298.93	305.57	305.17	309.43	305.65	299.37	299.98	300.18	304.27	303.16	302.87	305.48	304.84	307.99	302.33	309.71	306.15	304.69	305.37	307.03	308.62	301.65	300.31	305.92	299.66	302.12	299.75	299.46	310.09	299.79	310.06	296.72	301.99	309.5	300.99	300.45	303.7	305.71	308.27	305.35	298.25	310.22	300.2	302.68	303.67	311.35	305.9	301.81
310.54	304.66	303.82	302.66	303.64	308.41	303.06	298.77	300.2	299.63	299.56	304.02	307.94	307.37	306.76	303.28	310.22	311.89	301.8	300.18	298.23	299.36	304.88	314.28	307.63	296.59	306.5	302.85	305.99	300.52	302.66	301.08	312.49	308.2	302.11	302.05	306.09	307.6	293.92	304.5	302.42	301.95	303.1	302.5	298.32	308.89	302.69	300.54	309.7	300.83
319.96	319.35	317.81	321.45	318.24	313.65	326.92	316.4	313.72	320.31	310.35	309.07	317.6	314.34	320.21	309.63	317.69	316.37	318.87	319.82	321.2	319.28	318.43	315.98	323.27	316.47	314.63	323.24	317.14	313.06	320.83	319.67	315.98	318.19	321.6	316.92	323.44	318.71	310.24	317.69	320.92	318.92	319.59	313.13	313.32	313.74	314.56	315.77	314.45	315.13
307.65	304.23	304.17	316.43	309.07	307.67	314.53	313.23	311.67	311.32	309.85	312.42	309.13	308.61	309.7	306.12	311.32	309.42	312.51	311.36	310.78	309.78	312.94	306.26	311.95	307.14	315	307.87	313.79	310.71	312.87	308.25	312.49	310.49	306.85	308.94	308.23	316.71	314.94	306.53	306.87	313.48	308.22	308.76	305.52	308.2	306.38	314.02	301.34	317.72
318.09	320.37	315.43	317.57	316.49	310.95	321.01	318.38	320.65	311.7	321.28	312.42	315.69	313.04	314.48	321.2	317.18	310.75	313.64	312.87	306.4	318.12	315.63	309.42	318.39	308.15	317.16	309.74	314.94	314.7	312.7	312.97	323.37	314.01	307.37	318.05	319.83	309.78	313.98	322.78	313.96	321.06	311.76	315.17	320.03	315.54	315.23	316.21	310.08	313.12
320.11	300.53	307.21	310.94	316.25	315.24	309.35	310.33	309.95	315.47	311.6	314.57	310.35	312.1	313.71	314.32	312.17	313.76	309.02	310.47	310.34	306.52	307.04	315.98	308.49	311.14	308.89	310.47	311.47	318.76	315.26	314.09	311.95	313.81	316.59	318.31	313.29	309.25	312.28	314.79	303.95	311.65	312.98	313.49	314.15	315.66	313.06	309.84	310.08	308.4
301.59	309.86	300.33	304.13	304.31	308.59	308.01	305.07	307.87	313.12	303.83	303.76	299.75	306.18	297.79	310.81	301.74	302.78	310.62	304.71	306.44	307.73	295.4	306.32	304.31	306.12	297.96	301.67	308.74	293.82	311.36	300.98	303.09	302.62	303.11	307.77	307.36	309.33	304.96	309.88	301.09	305.46	312.6	300.4	305.75	305.05	301.78	304.81	301.61	311.26
320.11	319.66	316.08	323.67	318.03	312.11	309.11	314.62	320.55	320.25	319.19	322.96	316.87	322.18	317.67	316.84	317.41	314.25	317.2	319.49	319.11	311.61	311.58	315.76	319.37	322.1	321.45	318.69	321.8	318.75	308.88	323.25	317.49	316.65	310.96	318.69	315.64	319.94	324.92	318.43	317.4	319.06	314.62	313.8	316.53	318.96	318.66	313.27	315.3	321.75
314.64	310.36	310	316.21	309.38	314.86	312.58	319.79	317.51	311.3	311.69	311.8	307.89	312.46	312.78	318.38	310.47	313.12	311.45	311.78	316.16	310.52	314.41	315.02	317.65	313.78	313.27	319.42	319.59	315	322.62	320.32	318.45	314.21	317.9	305.39	310.21	316.38	316.23	315.54	319.6	311.14	314.83	308.26	314.36	316.17	310.71	313.58	307.29	309.27
312.06	312.42	307.3	308.64	301.07	306.18	300.95	302.87	301.79	306.96	299.61	305.53	299.18	306.02	301.5	310.09	302.13	300.55	306.96	307.1	298.51	303.61	299.09	295.52	303.36	297.65	300.81	303.28	301.1	298.16	305.78	302.58	298.68	306.47	298.05	297.71	309.96	295.89	302.48	298.87	302.52	304.16	308.92	309.96	302.6	304.85	301.24	294.52	310.07	301.88
309.87	310.83	315.25	321.27	313.92	317.3	309.79	322.46	310.66	311.47	317.08	325.64	317.33	312.1	311.63	315.32	319.85	318.26	311.85	312.83	311.95	311.67	305.98	310.9	319	318.63	314.57	318.36	316.18	309.57	311.97	317.62	323.48	313.55	309.71	312.3	312.52	315.42	316.11	309.89	315.15	320.21	320.45	314.03	313.39	316.6	310.65	313.75	317.3	316.65
315.08	309.01	314.11	307.27	310.98	308.82	309.15	313.45	313.83	320.82	309.12	313.7	316.1	307.29	313.08	305.32	315.48	306.94	321.48	311.53	305.42	314.53	308.41	313.56	310.58	317.5	305.72	310.96	318.92	309.58	317.81	312.23	315.37	313.62	319.86	315.36	315.6	320.34	312.06	311.36	314.79	316.65	315.47	309.13	310.11	310.23	317.94	307.34	309.03	309.38
334.67	330.88	323.2	329.58	323.56	324.96	325.12	326.19	324.7	327.06	327.45	328.94	327.88	324.33	325.57	330.23	336	326.94	331.27	329.45	328.58	327.98	329.36	326.56	321.29	320.87	327.9	326.12	323.47	327.52	332.53	325.17	330.62	325.22	325.5	323.69	318.51	330.2	327.17	330.09	327.24	335.84	325.48	329.67	329.73	330.61	326.17	332.65	321.13	331.02
302.83	300.66	301.4	294.02	292.7	293.32	303.02	291.18	299.53	298.49	297.09	297.53	294.92	300.99	292.96	291.69	294.21	297.27	292.71	289.86	298.92	297.57	295.29	299.36	291.89	294.85	295.88	291.9	289.29	292.26	292.76	289.35	297.83	294.88	291.27	293.44	296.95	292.71	298.28	305.93	290.5	296	296.69	300.78	293.86	293.37	302.65	299.81	300.09	291.46
310.43	312.42	318.94	313.31	318.67	310.62	313.61	310.88	316.49	320.2	316.61	308.45	313.29	309.07	309.49	314.85	312.48	315.34	312.6	314.67	314.18	317.26	313.72	309.78	319.11	311.68	309.23	315.65	315.57	308.75	306.97	317.56	314.18	321.57	309.23	306.68	311.78	308.15	315.84	316.67	310.95	313.92	314.91	317.13	306.03	313.89	314.89	305.37	312.8	310.35
304.65	304.28	311.63	304.58	305.86	300.22	311.84	305.75	305.79	304.44	308.53	295.51	299.52	306.74	306.29	299.79	307.5	298.6	304.11	304.85	310.95	308.22	305.98	299.62	303.06	309.48	309.09	301.32	300.05	305.24	305.22	307.68	300.08	302.06	304.03	299.84	298.12	303.99	303.15	300.83	305.6	299.21	297.36	304.86	303.66	305.32	302.94	306.99	306.93	300.22
301.62	298.1	302.68	304.07	296.15	301.29	309.93	303.9	310.08	306.42	304.18	305.27	304.18	303.86	309.36	302.51	303.16	302.39	298.25	300.99	297.47	299.6	301.78	302.05	305.82	305.12	302.79	302.05	294.76	303.38	302.77	305.2	303.01	300.51	298.98	303.55	299.8	302.61	292.48	299.16	305.41	299.75	314.65	304.27	302.49	299.96	305.5	299.72	307.87	291.9
299.68	305.4	307.91	298.13	304.65	300.62	298.53	303.88	304.6	309.63	304.17	301.12	303.68	305.29	310.27	308.85	310.8	306.13	299.28	308.79	297.97	299.25	303.98	303.1	304.25	308.22	307.21	306.37	306.29	303.25	302.06	303.17	310.24	300.21	302.73	301.2	309.43	297.34	306.62	302.68	309.41	310.4	306.68	303.31	306.94	310.49	309.62	300.18	304.65	312.54
324.39	329.98	330.04	325.71	323.51	330.53	327.03	331.27	328.37	323.06	330.48	328.72	323.79	322.62	329.4	325.45	330.91	335.18	323.83	320.82	338.46	323.22	329.19	321.53	326.7	332.79	327.92	323.25	323.13	331.9	333.66	331.61	327.58	331.28	335.86	326.25	325.51	325.56	333.42	326.44	326.93	328.19	326.73	321.7	326.71	332.38	328.91	331.71	332.48	329.26
305.08	315.24	309.16	295.03	303.03	302.67	311.4	308.65	298.79	302.09	302.69	304.72	304.23	306.09	298.87	304.09	306.83	298	309.87	303.06	308.91	301.91	306.05	295.92	312.08	305.15	309.97	309.79	302.19	305.28	312.82	304.64	306.5	302.09	305.63	303.24	312.49	307.1	301.01	302.93	305.63	301.88	312.36	303.64	307.4	301.15	309.1	307.81	303.89	297.06
302.23	308.63	310.54	305.95	313.86	305.67	314.46	312.71	310.79	315.66	301.02	305.93	316.93	309.17	306.93	307.59	302.89	304.12	314.94	315.04	311.66	310.11	310.88	311.17	304.28	307.95	302.59	312.95	312.64	309.67	309.67	313.68	315.72	309.02	308.2	310.96	313.28	312.58	304.13	301.01	309.58	307.97	310.64	311.51	302.46	308.59	314.85	305.92	310.74	308.05
326.93	321.85	313.3	323.64	316.95	318.36	320.71	311.77	315.62	316.17	319.14	318.84	316.47	318.97	321.92	326.25	319.53	313.94	325.1	317.27	318.23	318.79	323.13	315.65	320.14	314.97	312.73	317.86	319.93	320.64	322.9	318.42	323.02	316.43	318	322.2	312.81	320.28	317.16	317.57	322.71	313.61	318.52	321.58	318.92	322.35	325.79	317.83	312.54	327.2
306.93	313.21	308.72	310.2	309.03	307.19	314.89	309.58	309.31	303.64	315.15	310.66	310.41	311.18	307.85	306.14	311.14	305.51	309.69	313.12	305.75	305.67	303.55	317.36	306.55	315.06	308.23	310.23	304.94	309.92	308.12	307.45	308.94	310	306.67	312.11	308.33	305.56	308.1	306.79	305.37	307.03	313.42	307.13	309.8	308.41	301.98	306.87	308.96	303.73
289.55	293.58	297.15	293.15	300	291.19	289.48	297.29	283.27	298.84	295.88	293.37	290.48	286.36	292.19	290.09	300.86	298.15	295.63	296	298.77	292.28	293.39	287.07	293.12	296	294.43	287.3	294.49	294.86	300.79	295.84	296.78	301.73	288.74	296.17	293.15	295.48	292.53	302.8	291.93	289.94	291.34	296.57	296.84	291.37	295.08	291.36	305.8	290.98
316.33	307.49	312.41	306.89	315.91	310.61	313.96	314.45	309.6	305.8	300.04	304.84	309.94	307.26	306.96	311.41	313.43	309.59	299.6	307.9	315.12	309.66	308.25	310.78	307	314.28	302.21	308.36	311.28	307.2	311.21	312.83	303.83	314.07	315.98	316.19	313.93	309.51	307.6	306.92	307.48	305.11	313.02	316.4	314.44	304.79	305.67	317.06	313.83	310.81
315.89	308.64	309.07	311.14	313.8	309.84	315.01	313.73	314.22	319.28	309.74	313.28	308.01	310.53	315.81	312.44	315.17	315.31	314.03	305.51	318.58	311.72	313.95	307.14	310.7	314.13	308.66	315.01	316.27	308.62	309.44	318.67	310.33	315.63	310.33	312.2	317.05	312.21	307.49	312.67	314.98	315.02	310.68	315.51	312.38	316.61	320.75	313.94	313.46	314.43
311.99	305.52	297.59	311.32	296.94	298.35	303.13	303.44	299.11	295.15	302.95	298.67	293.86	299.02	301.13	297.58	305.39	304.1	304.49	296.31	300.59	300.68	307.63	303.77	303.05	295.02	299.62	294.95	302.11	307.41	304.59	301.92	300.52	295.29	298.45	296.86	301.94	304.25	304.64	299.94	304.29	302.13	304.15	295.97	299.64	302.62	309.28	300.53	309.77	307.45
310.83	314.93	314.67	315.15	309.53	310.73	316.17	308.22	314.01	309.84	310.7	309.57	321.36	309.98	314.95	312.95	308.91	315.43	308.6	305.96	306.35	309.01	312.84	309.3	312.5	313.04	319.58	314.8	316.89	314.54	311.98	317.22	310.84	309.47	315.1	307.9	316.78	313.6	312.93	314.56	319.28	312.91	314.95	313.36	321.87	306.61	307.76	313.41	316.53	312.12
302.51	306.1	308.3	308.42	308.79	309.95	306.48	316.19	311.39	313.08	308.59	311.5	306	305.55	306.51	311.95	305.54	307.28	314.94	306.8	315.6	314.22	306.72	310.35	312	309.28	308.27	318.68	320.1	302.41	313.32	311.38	306.08	309.31	310.69	318.78	306.84	312.09	313.33	313.04	308.71	308.42	315.86	298.61	308.51	311.12	308.62	313.31	306.32	312.98
329.54	323.65	322.08	325.65	331.93	326.92	330.18	323.26	319.35	322.92	329.43	326.63	325.62	334.14	326.36	334.03	327.81	325.02	323.78	328.03	327.54	330.21	328.37	320.45	318.4	317.06	324.92	328.21	318.13	327.5	333.86	325.29	321.08	329.99	323.27	330.75	326.71	323.62	333.21	324.24	326.95	319	329.85	323.35	326.41	329.64	319.57	322.99	329.98	330.24
319.58	306.04	319.2	313.93	312.52	306.66	318.71	310.77	313.71	315.76	313.19	308.49	312.63	315.6	316.88	311.71	316.06	312.27	308.78	306.55	315.18	309.43	319.8	314.22	314.43	312.5	314.29	318.52	314.99	308.58	314.17	306.36	309.2	311.88	312.07	311.04	317.3	312.52	308.85	311.05	311.92	315.76	313.78	313.64	312.27	314.51	312.84	315.82	310.8	320.17
315.86	318.09	313.06	317.59	321.03	321.06	316.05	317.26	311.43	314.56	312.1	316.42	323.02	320.75	312.1	313.82	311.56	323.47	319.59	314.77	313.6	308.17	312.15	325.59	317.48	322.3	312.06	314.66	316.7	316.72	314.33	314.89	312.56	318.29	312.55	317.41	317.73	317.05	319.36	318.09	317.09	317.22	320.81	313.54	311.64	323.6	307.39	308.23	320.95	313.6
306.59	309.22	310.64	307.05	306.66	310.84	317.95	308.03	305.95	310.51	313.68	310.62	308.67	316.06	312.63	313.28	308.81	303.07	307.88	304.68	303.85	303.15	301.78	299.83	313.37	317.54	303.78	308.43	312.56	300.44	307.56	309.35	309.34	302.69	311.22	315.94	307.69	310.8	308.05	303.03	308.72	300.12	305.7	309.45	309.53	309.21	311.24	314.73	306.06	307.39
297.2	303.5	290.6	298.37	298.76	300.91	304.38	303	301.24	297.77	301.19	297.17	306.17	306.28	307.5	289.41	300.74	301.78	302.85	307.22	297.82	296.13	293.47	296.94	300.92	301.72	296.87	307.05	308.24	301.94	298.29	291.93	299.58	302.72	294.45	300.27	296.48	301.13	302.49	297.63	302.41	301.86	300.26	292.99	299.64	302.33	299.78	299.76	306.66	302.11
310	309.24	306.5	304.26	305.58	302.94	303.43	305.52	302.86	307.63	310.73	305.73	308.65	296.76	308.66	309.66	308.45	304	304.9	307.6	303.67	310.27	307.9	308.13	310.47	300.26	298.11	306.19	311.85	313.42	312.17	312.02	312.13	311.13	311.32	302.92	305.53	297.06	312.38	304.79	304.68	306.8	312.96	307.83	314.3	299.35	301.99	305.43	307.31	308.94
324.4	327.36	328.16	325.43	327.65	318.3	321.7	322.09	318.89	328.97	327.58	325.87	325.26	329.12	328.98	323.37	324.25	321.44	324.53	325.67	320.54	330.13	327.05	327.94	318.26	317.42	327.29	319.18	324.13	324.32	318.4	325.38	325.38	323.41	326.99	321.82	318.8	327.15	323.1	320.47	320.49	325.97	326.65	321.17	331.13	322.5	322.04	327.18	321.71	317.15
312.48	311.09	309.23	315.4	310.35	317.65	313.4	307.82	308.68	305.18	310.95	314.04	314.62	316.2	315.29	312.08	316.86	320.33	314.93	324.28	311.28	316.69	305.77	310.08	313.5	311.75	305.94	317.2	307.74	313.54	318.55	321.29	319.28	311.7	305.2	304.92	309.58	313.06	315.91	316.32	316.49	314.42	308.42	309.67	312.38	305.7	313.12	313.91	315.35	315.55
301.61	304.01	305.28	306.91	300.25	295.23	301.85	306.11	311.29	301.18	300.5	302.97	304.76	310.34	306.74	307.09	302.01	305.41	302.92	306.29	306.3	305.83	303.81	305.36	307.41	310.72	297.94	305.45	303.54	300.95	303.1	308.72	306.61	307.69	296.02	306.52	312.05	300.7	309.03	302.64	302.82	301.21	306.11	308.62	300.94	299.78	301.82	306.05	302.06	303.31
319.55	319.11	313.09	318.06	317.35	320.3	311.12	319.89	322.63	322.53	316.12	311.23	322	313.33	323.12	320.98	320.12	320.03	315.07	310.48	320.43	315.87	313.05	314.66	319.55	317.29	316.75	322.84	324.37	315.6	321.42	316.3	320.29	321.71	324.09	317	321.63	317.17	320.08	319.13	308.94	319.74	320.26	318.6	313.87	316.56	319.23	321.66	319.5	319.31
311.88	305.51	306.2	309.65	304.82	307.34	307.24	306.45	300.56	303.73	306.57	301.07	303.74	305.84	303.23	304.52	304.32	306.84	303.55	302.53	297.02	309.79	301.95	304.65	295.64	299.97	308.95	301.75	308.74	310.93	306.45	296.37	307.15	300.56	309.32	310.37	302.54	304.81	302.06	306.67	305.02	305.58	310.36	309.43	306.68	302	298.45	303.55	306.14	304.92
301.97	302.12	307.3	299.81	303.82	299.29	301.4	315.44	299.95	297.51	299.88	304.09	298.45	310.12	301.57	299.95	303.76	306.52	295.17	300	307.02	300.72	298.58	299.65	300.99	298.48	304.9	303.14	305.28	305.01	301.59	313.29	302.25	301.64	310.43	301.32	305.33	304.17	303.93	295.64	311.07	299.05	300.65	302.98	304.89	305.2	303.49	303.95	305.48	302.04
301.18	298.55	299.15	304.86	306.92	295.43	301.36	307.34	298.08	302	304.81	305.17	303.62	306.17	301.98	302.09	303.12	298.76	299.32	308.84	295.65	307.29	304.55	302.9	305.3	301.61	297.44	303.24	303.8	301.61	300.96	295.98	299.65	301.21	304.94	299.75	306.3	301.48	300.57	298.76	293.26	305.78	301.77	295.04	297.82	301.71	306.62	300.87	308.03	299.06
330.84	326.54	326.18	326.41	324.34	327.4	327.83	324.13	332.14	326.26	323.11	330.95	331.08	330.22	325.41	324.54	328.23	331.01	331.72	323.11	318.3	327.4	335.31	331.28	328.45	326.14	332.82	334.6	319.55	325.85	326.03	326.46	326.93	332.1	326.68	334.68	328.7	319.98	329.92	333.77	338.19	330.26	328.23	327.19	328.25	324.97	320.02	322.62	331.52	329
323.18	316.26	314.59	319.79	309.03	307.19	312.17	308.47	322.34	308.25	307.39	311.16	317.48	316.92	318.97	312.13	312.12	318.99	313.27	312.5	316.36	311.76	318.42	318.75	316.47	311.41	318.45	319	321.51	313.9	306.79	313.42	311.31	313.04	319.38	318.36	321.48	316.95	315.31	314.58	311.51	313.22	305.48	307.24	308.21	311.85	312.47	309.88	309.7	313.75
311.56	306.41	311.65	314.28	307.45	315.73	308.31	308.76	301.02	307.68	316.47	308.5	306.58	306.87	313.3	306.87	310.1	309.81	313.22	308.66	306.39	313.89	310.62	303.97	308.45	306.31	318.92	308.79	309.41	313.85	307.12	306.91	309.85	312.88	311.46	313.27	311.72	310.49	305.26	307.51	309.58	317.31	306.6	308.22	302.61	311.7	310.46	307.15	309.04	311.15
330.18	326.24	329.45	326.45	329.24	324.98	323.62	335.11	335.03	324.34	320.41	323.3	325.14	325.93	329.99	334.63	328.74	324.28	326.03	333.14	336.4	329.42	337.83	323.87	325.89	332.25	320.57	327.29	323.81	326.13	326.32	333.44	336.24	330.71	335.99	327.58	323.48	322.53	327.64	323.07	337.78	325.85	334.1	328.01	326.69	326.67	326.25	335.68	326.35	327.97
310.06	311.6	307.51	313.21	307.63	317.17	317.22	318.62	322.76	309.82	316.38	317.78	316.05	314.69	308.31	316.05	306.69	307.5	314.6	306.23	316.78	323.42	318.44	313.74	315.81	307.61	315.44	310.84	312.36	314.33	312.81	312.68	315.58	314.48	312.31	313.95	317.29	311.16	311.93	313.42	317.79	322.74	308.66	321.13	312.67	318.1	315.62	316.63	316.32	313.68
321.31	316.43	313.11	312.59	319.91	306.61	313.66	304.98	314.03	316.31	313.58	312.31	306.2	306.32	316.26	311.91	320.49	310.81	306.25	313.31	307.19	313.34	318.76	316.63	319.14	302.84	311.86	315.9	309.07	315.3	317.77	318.48	311.57	317.01	309.61	311.44	310.48	313.43	307.42	311.6	321.38	311.74	314.28	308.01	315.57	312.19	313.45	305.52	315.97	309.86
313.57	317.69	310.38	319.21	313.97	316.43	313.63	319.33	310.12	316.22	315.43	315.7	312.37	312.34	309.84	322.14	316.77	316.15	311.61	320.11	321.51	309.39	317.88	319.27	319.19	318.63	315.05	315.66	317.34	313.08	308.32	312.08	319.51	319.85	315.22	316.49	309.11	322.39	310.8	313.5	317.8	319.78	321.65	313.87	311.46	316	317.75	309.98	317.54	316.15
320.15	308.8	319.15	315.09	313.97	306.18	314.91	315.48	308.85	312.51	315.47	312.63	313.34	307.05	321.96	312.12	310.65	314.59	314.87	320.68	303.56	319.16	313.29	314.34	316.87	312.38	302.1	308.52	312.91	316.5	313.66	311.91	309.55	311.9	308.87	314.96	307.73	309.43	309.94	308.02	317.83	319.59	318.94	314.43	309.97	317.53	311.5	315.86	314.99	305.65
304.37	303.42	308.35	297.68	307.3	296.63	300.26	304.89	307.66	300.79	300.7	301.52	302.51	310.31	302.83	312.28	297.95	303.16	303.9	301.75	306.52	312.34	305.64	302.8	305.32	303.37	307.42	296.16	298.35	302.4	305.85	300.63	301.24	302.17	310.99	303.54	308.6	303.45	305.64	302.84	303.24	304.3	305.91	306.31	298.47	308.96	304.17	298.4	308.32	299.74
302.87	309.15	306.5	312.29	302.01	306.43	300.32	307.28	303.24	296.33	307.27	303.44	305.93	299.3	297.75	305.63	306.28	302.32	298.19	308.96	306.88	311.2	303.63	305.01	306.24	307.85	305.39	302.4	302.57	304.55	301.59	303.88	309.87	308.8	302.16	312.08	308.65	297.31	308.46	311.13	307.78	299.95	307.52	310.17	315.13	307.93	305.67	306.38	305.58	307.45
311.5	320.49	313.05	319.6	315.74	312.11	311.6	317.72	312.54	312.53	308.93	309.13	311.76	310.87	312.18	312.43	313.66	310.97	311.13	302.86	315.38	314.81	314.65	307.57	312.21	313.81	309.01	310.56	323.43	307.55	312.67	315.98	318.53	319.02	315.12	307.87	311.56	310.81	317.48	312.88	317.57	311.18	305.14	314.84	310.61	312.85	318.48	316.4	314.62	305.47
304.43	305.13	302.9	312.09	310.21	306.58	301.61	304.92	303.48	312.6	309.15	307.36	303.78	302.41	308.03	313.31	308.38	307.38	304.79	305.47	306.13	304.42	303.83	302.99	296.99	308.99	308.28	299.42	304.61	305.1	304.91	302.76	308.65	307.8	300.97	302.99	307.28	304.24	309.97	299.99	302.95	307.92	303.14	308.06	307.86	308.16	311.73	300.05	310.5	308.29
300.85	302.19	300.13	303.74	307.06	306.38	301.08	297.9	310.13	299.11	311.75	305.53	306.1	309.39	305.73	309.17	299.28	297.33	297.39	299.82	303.42	304.27	301.02	301.3	309.09	301.01	308.85	298.83	313.52	306.39	302.34	304.02	296.67	305.32	304.92	304.04	305.37	306.91	307.82	299.98	308.37	304.43	301.23	297.6	297.69	294.1	307.64	308.51	303.56	302.89
298.8	310.12	306.33	304.23	297.16	311.22	309.35	304.04	304.02	303.38	304.23	300.75	309.08	306.95	308.31	301.38	307.66	307.23	303.17	302.54	303.2	301.64	301.9	303.62	311.05	308.59	308.2	307.81	305.08	304.52	306.76	303.82	305.95	306.37	303.95	301.7	296.94	311.69	312.97	303.78	306.81	306.03	307.78	306.34	300.11	304.63	298.92	304.47	305.09	309.08
320.47	321.8	323.95	318.03	321.61	326.49	311.12	320.87	310.8	322.88	315.46	311.29	320.89	318.96	317.08	321.28	322.74	316.31	313.55	317.62	321.12	318.22	320.89	327.98	320.24	314.63	312.45	316.44	321.74	323.14	314.67	327.35	318.14	324.31	314.32	316.37	318.19	319.56	314.9	323.07	310.09	314.71	314.23	315.81	317.36	323.14	320.22	320.04	314.66	318.86
308.5	307.37	314.36	306.29	306.16	307.01	304.22	306.55	299.7	305.36	304.21	296.78	313.2	297.94	302.74	312.64	305.08	306.26	307.81	304.21	304.79	305.36	308.98	312.6	304.13	305.52	309.83	304.09	312.1	310.33	311.03	312.24	310.44	308.12	305.99	304.76	303.72	301.35	314.83	302.96	308.42	306.99	308.02	298.99	301.92	306.46	300.61	297.51	311.52	304.38
317.17	319.74	307.02	314.67	317.81	320.7	318.14	310.89	320.6	314.7	316.97	313.93	320.08	320.3	313.43	315.05	311.82	322.11	314.11	313.58	311.45	319.42	315.08	310.65	319.19	312.23	319.23	317.25	306.22	316.53	323.01	311.03	306.79	314.71	316.01	314.92	311.69	318.84	302.59	316.84	319.32	318.67	317.18	313.42	316.86	313.18	313.26	311.36	313.24	315.18
300.5	310.08	304.32	298.75	296.9	298.99	310.67	298.45	307.15	301.25	308.31	300.06	307.81	300.33	297.41	316.49	300.84	300.99	297.01	305.25	298.25	301.18	313.13	308.22	304.44	311.9	301.76	299.83	307.36	306.98	305.63	304.96	303.77	306.6	313.88	304.57	302.02	310.22	305.33	306.66	305.68	298.31	307.28	303.41	297.52	301.31	309.81	295.06	306.38	303.43
301.38	301.61	295.13	304.64	298.96	310.79	306.34	303.85	302.96	299.35	302.17	307.59	311.96	299.4	304.63	310.76	306.22	309.82	307.36	304.46	306.59	299.82	297.57	298.61	303.43	308.55	298.43	305.52	305.83	308	303.6	303.48	299.86	296.69	301.88	300.77	305.94	299.94	303.01	300.3	298.14	305.93	307.22	296.84	305.23	301.42	309.78	296.77	304.9	299.07
300.58	304.84	299.09	306.55	306.12	298.57	301.43	299.72	306.48	304.95	303.14	296.91	297.54	306.98	306.47	306.56	311.59	303.08	295.12	300.79	303.46	305.21	307.68	306.93	306.47	300.53	303.62	312.15	305.23	306.2	304.83	300	301.73	302.94	301.78	306.7	314.33	305.47	305.27	302.59	310.29	307.14	298.79	297.11	301.78	303.5	306.41	310.19	300.81	304.06
308.97	312.82	323.55	308.27	303.18	306.79	312.47	306.43	307.72	317.64	305.29	312.71	306.35	303.61	314.52	311.56	312.82	320.16	314.22	312.88	312.44	318.32	310.97	314.28	319.56	317.95	309.47	312.57	316.69	307.36	316.43	307.7	312.63	312.32	309.91	312.33	305.08	310.44	309.31	309.33	309.24	316.6	315.03	311.14	317.27	315.14	320.68	316.81	314.21	315.55
301.99	289.84	300.55	301.81	297.85	303.8	301.09	308.48	295.75	299.11	304.98	307.83	310.58	293.69	297.31	298.04	294.03	294.77	298.86	300.34	300.61	301.02	299.14	303.44	296.19	308.81	297.04	299.21	296.39	297.08	297.12	305.23	301.5	306.54	294.71	298.22	293.01	298	302.02	300.98	307.4	299.67	302.79	297.9	297.65	297.74	293.52	295.01	303.41	298.38
297.37	304.12	302.13	302.83	303.74	299.55	302.77	303.9	293.2	303.08	303.07	296.77	307.95	307.69	301.55	304.75	303.54	308.27	300.25	302.3	301.54	302.65	302.34	296.26	302.38	307.36	307.18	311.81	302.12	296.79	304.03	299.15	308.53	307.29	307.33	300.01	301.74	301.59	302.39	309.54	297.94	305.22	305.73	297.29	302.97	304.64	303.57	304.05	309.36	297.91
316.55	317.82	316.76	316.91	313.52	311.52	314.23	319.57	309.54	311.54	319.11	311.38	320.79	314.1	317.52	316.72	315.92	316.65	317.17	322.42	308.33	318.8	323.53	314.36	319.28	313.16	312.86	315.35	313.06	324.81	312.85	324.49	315.67	320.02	321.21	308.39	313.07	321.03	311.96	311.66	319.51	314.73	318.64	320.11	314.39	312.95	320.29	317.61	313.01	316.08
317.12	320.29	311.72	319.14	313.09	319.16	320.17	310.6	314.77	320.9	317.12	317.38	318.08	318.08	314.52	316.14	310.67	312.69	309.09	311.49	315.01	311.49	308.53	315.04	316.02	315.74	323.3	325.39	320.81	315.3	312.63	310.26	322.83	309.85	315.13	316.74	312.51	318.25	315.52	318.09	313.2	318.29	315.49	319.73	314.43	313.46	322.07	313.26	318.71	319.51
313.87	318.7	318.57	320.49	314.83	312.75	313.33	310.96	323.18	317.87	316.56	313.21	315.05	318.96	311.36	310.41	315.28	317.34	322.39	314.31	325.68	317.47	318	322.78	322.97	320.19	320.08	322.32	320.27	313.86	314.7	318.46	324.01	316.66	317.21	315.82	315.95	311.45	313.29	315.7	319.69	320.55	319.14	318.19	324.81	319.39	313.94	311.4	313.62	317.47
297.65	309.17	307.59	297.47	307	303.78	301.05	299.56	297.14	295.7	307.79	302.36	306.42	307.65	307.58	297.24	300.65	297.19	300.03	304.2	298.14	299.85	301.23	302.67	306.82	300.44	298.64	302.35	308.31	303.22	311.9	300.45	297.6	304.94	306.91	303.45	303.34	302.47	306.08	307.25	301.65	303.18	305.47	303.84	305.34	304.79	300.08	309.07	309.28	303.56
318.2	315.88	314.24	313.04	319.02	319.05	320.43	322.19	313.84	310.25	309.06	320.72	312.39	321.71	314.88	319.47	318	313.4	305.51	309.64	309.62	314.08	308.81	313.83	314.97	319.75	308.36	312.59	312.18	313.65	310.48	308.77	313.75	318.14	311.25	320.01	318.9	317.93	307.16	311.53	313.94	314.71	310.65	312.56	310.85	309.12	316.34	312.13	321.11	311.47
305.45	304.69	307.79	304.85	298.17	304.75	305.37	301.35	301.11	307.46	306.02	309.57	301.63	300.48	305.49	302.03	295.55	310.64	302.74	306.42	304.39	299.56	301.99	299.11	302.68	297.24	302.54	304.21	308.63	307.79	316.21	303.94	304.17	308.43	309.76	297.46	301.88	310.78	295.61	299.79	303.99	303.84	308.29	303.28	310.53	291.41	295.99	293.75	299.47	304.17
322.36	313.5	312.74	313.87	318.14	312.84	313.71	319.63	322.47	313.99	317.3	320.57	314.83	307.72	315.41	315.77	314.94	318.87	318.78	317.13	311	314.75	314.26	312.89	319.38	322.22	313.63	312.94	322.97	314.06	317.15	318.29	315.94	323.41	315.77	319.4	313.83	322.84	315.62	311.37	311.35	320.95	314.82	313.81	316.63	314.66	317.64	309.5	321.61	315.77
302.37	301.9	305.67	299.69	305.63	302.84	294.87	299.73	310.41	306.43	314.49	305.72	305.57	300.15	304.07	313.5	303.04	303.32	305.53	301.66	297.24	306.32	297.97	306.37	304.5	302.88	301.46	298.56	299.92	308.69	302.57	297.05	303.56	310.11	304.45	300.21	302.51	304	304	302.31	308.97	307.67	305.63	300.87	291.72	299.11	303.93	308.59	303.46	297.57
314.8	307.66	316.62	308.61	316.04	318.9	309.79	313.77	320.05	312.67	311.78	308.41	311.89	324.31	303.14	313.49	316.95	311.83	303.61	315.86	321.24	312.25	311.92	314.87	302.61	307.72	312.32	318.36	319.98	318.09	315.88	318.15	309.76	308.64	315.4	312.61	316.11	310.52	311.36	305.52	309.11	319.31	315.01	315.69	316.25	311.16	317.33	318.08	318.99	321.45
302.03	301.56	305.35	298.17	303.72	296.2	299.79	302.98	297.86	303.55	295.8	300.89	291.26	305.43	302.13	306.2	298.03	299.61	307.14	295.6	307.4	297.14	302.7	297.14	300.06	293.96	302.14	296.96	295.99	300.42	295.16	295.67	302.85	304.37	303.49	298.97	300.4	301.85	301.6	301.85	301.81	303.89	302.54	306.29	304.94	294.53	294.45	302.32	302.71	303.36
315.05	310.75	310.73	317.2	309.85	316.61	316.08	309.07	309.34	316.64	304.9	306.66	311.04	311.6	310.98	311.79	315.86	308.72	310.71	312.31	310.26	311.49	312.25	309.65	309.82	319.49	320.29	312.33	308.26	310.9	307.12	316.99	308.78	316.13	316.05	311.9	316.59	318.23	318.09	316.48	312.13	311.63	308.32	312.94	322.01	318.03	315.53	320.18	316.53	308.8
316.01	314.83	320.75	314.58	316.07	312.8	316.65	318.65	322.45	328.2	316.61	316.57	320.24	318.5	316.87	315.36	309.43	318.76	318.33	313.97	318.24	312.65	319.06	307.94	314.17	314.65	325.62	314.68	323.3	315.23	319.27	318.95	318.6	315.86	315.33	320.44	312.74	316.95	314.93	321.25	312.26	315.27	307.33	315.73	312.49	315.96	308.99	314.88	315.45	317.36
305.71	311.33	307.02	307.45	303	310.23	301.03	303.48	303.61	305.28	307.84	313.33	304.95	307.7	307.02	296.9	306.52	305.65	307.42	301.57	300.84	308.8	310.07	311.69	311.86	309.71	311.19	304.51	301.58	308.46	310.61	307.32	304.87	305.41	300.51	303.53	309.86	305.57	308.45	305.34	307.98	307.16	310.66	300.66	301.78	309.78	308.9	304.91	301.86	315.99
303.01	298.73	307.79	311.95	295.47	309.55	304.12	295.52	304.19	307.85	299.17	308.55	306.59	307.93	304.27	310.47	300.6	301.89	311.44	302.71	300.2	298.02	304.76	298.53	302.8	301.11	306.53	302.08	309.3	310.9	303.46	298.84	298.16	300.02	308.96	301.74	302.37	306.71	304.96	303.76	306.25	299.62	311.23	304.41	301.76	312.48	301.13	300.22	301.97	301.64
317.14	315.65	325.07	319.43	316.6	320.96	327.37	317.51	319.59	313.37	318.29	310.64	319.38	320.17	312.66	319.74	318.24	315.82	314.29	317.92	314.21	311.83	320.42	317.41	312.35	321.69	309.61	325.36	312.68	318.24	321.78	313.13	313.85	316.81	313.11	320.61	311.71	314.26	315.83	313.17	316.67	314.3	313.53	313.48	315.33	313.28	315.9	318.16	312.44	323.26
308.55	307.59	303.9	297.06	295.91	303.32	305.67	302.56	299.82	308.34	295.79	301.36	302.94	304.51	299.96	305.17	298.23	297.28	304.02	304.12	308.32	298.73	295.78	300.74	308.92	295.17	309.15	296.48	302.44	304.51	307.27	305.98	306.09	307.77	308.33	301.69	294.4	308.01	293.53	305.84	312.32	300.53	295.28	305.81	308.06	297.17	309.15	301.35	302.61	307.58
314.18	309.35	316.96	311.31	312.11	309.82	311.04	322.85	316.96	316.58	315.53	324.45	315.61	308.13	313.91	308.97	305.66	311.9	321.3	313.43	308.56	311.38	313.55	321.3	316.23	309.79	314.15	316.03	310.9	312.46	317.46	305.23	307.47	316.14	317.87	319.71	311.51	316.4	311.49	305.29	314.81	318.02	309.13	314.76	320.16	316.13	319.43	312.72	315.11	314.22
318.62	317.42	320.43	317.25	319.6	323.31	319.04	315.83	324	315.82	325.41	324.32	320.46	310.06	317.56	324.55	320.38	321.7	319.17	319.03	318.33	317.17	323.02	316.09	318.05	320.75	318.58	320.12	321.52	309.32	314.02	320.02	321.03	322.39	322.1	324.05	320.78	325.31	312.45	314.24	315.29	322.44	318.29	324.06	317.15	315.93	316.16	320.76	324.31	320.68
317.98	316.07	313.45	307.17	311.92	315.56	315.52	315.33	314.36	306.99	318.47	309.32	316.02	306.49	313.19	309.31	310.57	314.19	313.79	314.82	314.97	311.37	317.04	310.62	306.66	309.15	314.72	312.28	315.45	313.63	314.45	312.84	316.65	313.05	314.06	312.93	317.26	302.87	315.31	311.68	304.34	319.2	314.8	313.36	313.52	314.17	308.85	315.14	316.46	307.39
328.15	322.09	325.85	317.84	326.25	321.48	316.71	319.75	321.14	320.1	325.32	320.17	313.78	318.91	321.62	313.28	312.73	313.83	319.29	317.24	323.59	312.29	322.91	319.55	324.38	307.2	321.32	318.4	322.69	320.89	317.78	323.73	318.62	308.96	313.33	311.75	318.94	317.41	314.43	315.82	316.58	319.9	323.11	318.35	320.1	324.95	318.81	314.42	324.34	321.34
296.42	301.93	293.82	291.42	296.04	292.51	292.65	298.45	297.65	293.21	300.64	293.96	296.31	290.61	291.53	293.05	292.99	296.41	292.8	296.46	299.55	291.83	299.43	293.5	305.52	293.75	302.27	298.08	298.41	294.47	298.14	298.88	291.12	293.32	302.6	291.06	291.79	295.47	292.46	294.63	295.79	297.97	300.15	293.32	303.4	294.51	303.96	299.45	295.06	292.75
316.1	308.56	306.11	307.55	312.71	303.22	305.44	312.63	310.99	310.36	306.5	307.79	312.23	305.39	301.8	306.8	312.07	311.99	307.3	310.74	300.93	309.49	306.24	315.25	311.27	304	310.09	306.06	308.96	308.98	309.34	308.63	308.23	308.72	306.84	310.05	312.23	305.12	308.23	311.63	306	306.72	313.89	317.04	311.54	309.61	309.93	304.59	316.73	308.87
318.63	312.47	315.47	312.92	315.84	307.42	310.25	306.97	312.69	309.03	317.47	312.07	309.92	317.28	314.45	315.21	310.09	314.73	308.72	310.14	313.13	307.66	322.03	313.73	313.32	303.79	310.77	309.87	311.6	314.06	315.46	310.41	314.32	318.28	311.19	308.14	307.93	311.91	309.5	310.01	307.82	311.81	321.56	313.35	320.06	310.68	311.64	318.86	310.62	308.47
296.79	296.26	301.19	296.25	297.88	304.58	302.3	304.39	304.67	284.6	303.07	295.88	297.96	294.66	302.81	306.63	301.72	301.84	299.47	300.1	298.13	299.35	296.28	296.38	306.72	299.75	305.63	297.82	301.85	303.03	300.56	296.98	300.78	293.52	298.97	305.66	304.02	296.55	301.61	296.83	303.65	300.29	305.8	300.7	294.61	304.24	298.51	302.31	301.7	303.96
317.72	312.92	315.64	312.61	314.01	316.77	321.26	314.19	321.07	310.74	317.06	312.43	314.5	319.59	322	322.37	317.04	317.4	319.2	311.31	323.03	317.89	315.67	316	326.56	322.38	316.46	318.14	315.4	319.26	317.61	315.28	321.56	316.86	317.04	317.09	312.16	322.03	320.66	314.82	317.26	318.49	317.27	318.45	317.42	308.04	313.1	323.49	313.98	319.43
315.5	323.22	320.04	312.05	311.04	313.98	312.69	317.48	311.56	322.11	319.01	315.79	313.19	311.51	317.32	321.51	320.52	310.41	314.65	308.8	315.34	321.51	315.25	316.91	318.98	311.31	319.64	314.32	318.2	316.92	315.94	321.72	318.93	320.7	317.39	318.04	311.08	318.94	316.72	316.22	312.05	314.27	315.93	314.39	319.33	313.44	313.05	317.42	321.49	313.83
310.85	314.51	311.93	310.03	311.82	311.65	306.3	309.83	317.12	309.24	309.39	313.6	313.19	309.77	310.94	311.72	311.95	311.75	314.61	310.79	313.84	318.25	312.73	303.95	315.03	313.14	314.38	318	315.91	314.29	309.75	311.95	308.57	306.14	306.55	309.01	321.82	314.49	307.78	311.11	309.11	313.65	307.74	310.32	312.22	315.8	311.88	311.08	313.93	307.13
301.32	301.86	310.84	313.27	304.03	306.73	300.89	300.12	306.65	307.85	312.9	311.27	309.52	314.84	309.23	303.59	309.13	295.9	301.22	305.98	303.6	304.78	297.47	299.92	303.41	306.41	307.9	299.23	304.58	304.47	305.5	309.5	305.91	302.51	303.35	306.45	296.79	298.65	303.27	297.23	305.76	299.35	309.9	299.26	304.18	307.91	304.73	311.15	303.15	302.06
305.24	296.44	298.59	302.13	300.82	307.98	311.26	294.32	301.38	296.27	308.36	299.13	297.1	300.75	302.15	306.53	307.74	297.3	305.83	303.74	309.5	310.46	303.56	304.04	314.35	303.33	303.2	299.28	310.39	299.03	302.85	306	299.85	303.06	301.77	300.14	299.4	306.94	298.29	309.92	298.96	302.06	298.25	304.3	303.3	305.04	309.54	305.12	304.62	302.81
327.57	328.59	325.73	326.99	328.08	334.78	332.22	334	330.73	330.95	325.28	330.65	327.57	326.15	335.52	322.55	325.66	331.27	329.14	335.83	329.45	334.87	328.8	334.02	330.39	325.88	332.65	326.71	319.04	327.7	334.92	326.65	324.62	330.48	329.54	327.53	330.81	330.55	327.79	326.48	326.6	329.12	330.6	329.73	322.24	336.2	324.38	328.31	330.92	325.43
324.86	325.3	323.28	327.51	321.11	328.3	323.85	322.73	333.43	322.09	332.17	324.91	328.53	321.44	330.81	328.22	331.56	322.27	329.24	328.35	321.7	328.46	323.21	327.84	327.02	322.18	322.95	325.95	325.37	327.41	331.3	330.26	325.04	329.04	327.05	334.33	321.86	326.15	322.9	323.07	325.37	322.45	317.95	323.64	323.94	323.69	328.9	328.19	322.7	329.94
315.51	316.78	316.56	315.81	312.77	314.26	312.14	315.77	310.27	314.78	312.34	324.48	316.69	309.85	315.02	312.07	314.45	320.37	307.34	311.01	316.61	314.84	315.32	310.58	318.46	311.43	314.76	311.43	310.97	314.52	313.71	313.73	318.55	314.81	313.97	312.75	320.42	311.34	315.14	322.68	316.03	317.57	323.65	313.79	315.83	310.94	317.63	318.62	313.78	311.48
309.86	313.55	309.66	320.21	317.87	312.81	315.46	315.46	300.08	311.38	316.94	318.54	314.68	299.85	317.15	316.31	312.96	313.84	306.95	314.16	314.58	307.86	313.32	318.33	316.68	316.46	315.36	307.02	311.18	305.14	316.78	318.92	312.78	310.28	319.82	307.63	309.43	311.06	321.69	314.33	312.17	315.35	309.27	314.6	313.96	316.34	312.43	308.45	308.47	312.08
302.95	301.17	299.42	301.06	302.21	301.07	303.59	302.61	303.4	302.96	309.61	303.04	307.02	303.46	296.55	301.86	307.5	306.1	303	309.46	306.74	294.57	305.62	307.63	305.87	307.91	296.1	305.3	301.74	297.95	309.2	305.4	303.27	304.82	305.4	308.39	309.67	312.1	305.29	303.09	301.56	297.55	302.96	305.25	306.02	305.97	301.94	304.46	302.56	310.39
330.1	328.34	333.72	330.39	325	326.16	331	331.11	333.64	324.35	329.46	334.2	327.34	322.97	330.37	326.78	322.68	333.39	328.96	328.74	325.26	334.63	326.56	327.17	322.4	330.32	326.7	333.33	325.41	326.78	328.26	322.38	322.24	333.12	325.24	331.76	324.93	335.41	322.83	328.4	332.69	329.75	326.69	328.72	333.33	326.97	330.68	330.83	323.33	334.59
306.09	301.22	308.12	297.83	305.71	299.18	306.36	301.12	309.78	303.84	305.25	308.09	308.71	301.8	301.78	304.74	299.83	300.08	301.29	302.54	296.12	302.16	303.18	295.93	307.12	300.56	307.03	302.32	310.12	310.62	306.46	298.73	304.45	303.34	302.07	306.08	305.94	307.64	302.34	303.21	303.01	301.59	300.45	305.18	300.95	307.19	299.26	303.41	305.87	307.69
300.7	300.67	298.65	299.06	307.96	306.68	307.11	307.53	303.4	296.38	303.95	297.49	306.71	301.82	303.26	311.47	310.2	300.5	299.31	300.98	299.6	305.23	304.14	309.91	307.03	301.27	303.86	301.93	303.09	298.54	308	301.45	299.99	306.09	308.31	302.68	303.81	298.57	302.74	311.42	307.04	300.57	303.12	302.56	297.39	307.64	306.96	304.78	297.35	302.26
322.32	307.1	318.38	320.92	318.52	315.04	305.07	323.21	318.6	317.38	323.03	314.99	315.41	323.6	313.36	320.22	321.75	315.14	321.01	320.93	323.58	315.38	316.33	321.75	313.61	319.46	317.72	318.29	320	308.97	320.69	328.32	319.97	320.78	319.97	323.07	318.51	319.32	320.26	315.57	322.03	318.01	315.57	310.88	319.56	317.94	323.46	317.17	317.1	315.15
307.13	309.95	301.76	308.95	311.5	311.23	305.29	307.64	306.89	305.12	309.24	307.01	303.38	307.51	309.45	311.2	305.75	307.42	307.66	309.23	310.04	304.39	307.09	300.8	310.73	308.63	306.27	305.19	316.46	305.29	307.6	312.38	308.58	308.4	301.34	302.44	309.25	306.9	309.25	313.75	305.39	305.6	304.19	304.75	313.01	307.69	303.6	302.92	305.47	303.03
305.89	306.53	306.25	300.97	310.2	304.26	306.04	304.41	305.39	307.68	299.96	301.86	307.24	305.47	303.4	308.03	304.11	299.11	295.95	304.76	302.1	297.83	301.74	294.89	303.34	300.22	304.64	305.58	307.86	306.35	305.95	292.86	299.8	303.75	308.45	309.51	302.2	304.46	303.88	295.71	301.87	301.6	303.45	310.13	306.27	297.48	305.11	302.79	298.03	297.84
299.89	302.63	305.92	303.61	301.28	305.84	300.94	304	298.3	302.41	302.3	299.55	303.69	300.16	305.61	303.37	299.11	307.74	303.15	303.61	299.09	299.77	299.35	300.03	300.85	305.15	311.31	308.03	305.96	305.16	298.4	311.14	301.27	300.68	301.19	299.25	297.42	306.05	303.91	305.84	306.01	307.32	305.49	300.88	309.06	303.12	302	302.79	293.92	300.75
301.97	304.38	298.28	304.2	296.53	297.33	300.14	295.62	293.34	300.62	301.67	291.6	296.95	297.24	305.89	296.99	298.91	297.49	298.52	296.43	296.63	296.73	298.15	303.17	302.62	301.65	292.7	301.31	298.82	300.84	297.38	293.74	304.95	301.22	298.35	295.06	302.59	302.22	297.51	299.08	297.73	302.19	303.17	304.26	297.28	292.45	300.41	299.01	300.5	300.8
314.74	317.98	318.23	316.73	309.7	322.35	314.53	312.95	311.6	318.05	313.9	318.26	313.92	309.29	318.8	314.7	315.91	308.9	311.53	316.59	320.59	318.54	313.03	317.49	309.99	313.35	318.31	312.66	312.81	316.38	314.95	314.5	319.23	320.79	322.82	316.98	308.12	318.74	322.99	307.27	311.63	314.24	315.92	315.77	316.74	317.62	314.84	310.88	306.54	325.52
312.34	299.91	302.05	308.5	308.03	306.29	307.14	314.16	309.72	303.76	309.26	308.6	302.1	308.55	306.85	309.82	306.91	302.29	300.48	305.53	309.38	307.37	311.81	301.27	300.91	302.66	296.09	307.35	307.02	308.61	302.98	309.58	298.61	301.58	306.88	298.23	304.99	308.58	313.15	305.89	310.44	300.63	303.22	302.51	305.82	312.22	307.96	303.56	297.53	303.29
306.59	314.07	306.58	311.64	309.88	308.59	312.47	318.34	305.17	313.94	305.99	300.67	306.42	304.29	306.39	314.75	312.83	309.24	311.54	306.41	304.55	303.54	311.61	309.35	312.44	311.64	312.74	310.08	301.1	309.6	305.88	311.45	307.76	306.96	308.51	310.67	311.29	312.22	313.32	311.96	314.7	307.44	306.77	305.57	309.66	306.16	310.76	301.87	312.98	309.56
313.56	311.75	308.99	307.39	312.13	313.54	308.58	306.03	318.52	310.15	312.85	310.48	307.76	309.59	320.06	310.52	314.43	305.83	307.96	311.85	310.79	311.89	307.08	309.17	303.76	306.08	316.58	317.06	308.66	307.14	315.12	309.3	304	311.73	306.58	314.29	309.83	307.81	308.91	310.48	312.77	304.58	309.29	313.57	303.78	316.04	311.63	310.51	313.19	310.82
315.56	309.09	312.65	309.97	306.02	310.61	307.23	311.35	304.93	315.12	319.06	308.38	314.31	309.51	305.98	310.74	304.54	313.63	312.23	308.11	306.91	303.94	313.62	300.2	306.83	317.67	311.02	307.38	305.84	307.38	309.05	304.98	310.54	302.83	310.1	309.55	304.89	306.1	309.28	309.11	312.23	307.67	315.14	309.94	318.52	301.09	313.34	304.31	307.71	306.18
320.89	313.72	322.03	312.35	313.84	323.13	322.35	316.83	311.46	310.83	312.95	309.19	315.56	311.52	314.13	319.14	316.23	314.8	304.5	315.25	313.8	307.58	317.31	315.91	312.16	314.03	315.46	305.62	313.78	311.11	313.2	313.47	312.26	317.33	321.33	312.11	316.02	311.93	311.63	311.4	316.28	323.68	313.83	312.98	316.76	318.62	317.23	320.68	317.23	311.82
314.23	309.4	309.31	322.6	315.58	309.1	310.53	318.56	316.76	306.39	320.03	311.66	315.36	311.89	316.85	313.81	315.78	314.03	312.82	317.61	317.71	317.17	313.12	318.43	305.84	317.45	318.02	308.99	318.37	322.53	313.52	308.1	311.67	318.51	313.75	316.29	318.22	306.44	306.98	315.78	311.88	318.7	323.23	315.58	316.04	319.19	312.51	308.71	312.4	311.5
298.2	305.53	302.61	307.98	308.67	305.28	302.02	299.88	301.91	308.29	309.5	303.18	306.21	299.83	307.68	304.11	310.17	312.2	309.43	302.04	299	308.04	303.35	302.98	305.56	303.16	301.61	306.81	302.58	307.11	298.45	303.77	308.03	306.86	314.43	304.47	308.22	298.5	305.46	306.41	296.82	304.32	299.01	302.88	307.73	301.49	305.42	301.45	302.53	304
327.15	322.69	329.86	320.07	326.08	331.81	337.91	326.13	334.55	324.41	323.06	321.79	330.13	327.46	327.5	325.86	322.59	325.09	325.8	325.15	327.22	323.69	332.39	328.22	325.92	335.55	334.67	325.69	328.61	333.96	327.6	335.08	327.51	328.02	332.51	327.33	332.1	321.22	327.59	326.81	334.31	335.8	335.94	330.74	319.74	322.96	323.1	327.63	328.59	333.21
325	331.7	332.17	320.82	322.84	334.56	333.09	326.17	333.32	333.35	329.65	329.69	325.77	327.54	329.11	325.5	329.2	323.74	319.56	325.86	320.77	335.2	323.11	323.18	322.88	324.77	321.88	328.58	328.67	330.16	328.54	325.86	324.71	325.16	331.15	330.99	318.7	321.79	330.94	332.85	328.4	329.35	324.85	333.72	326.52	323.99	326.08	326.29	319.73	333.01
306.79	302.83	301.25	303.58	297.54	299.21	303.65	302.54	298.49	301.75	295.71	304.59	297.66	299.95	307.25	301.23	302.04	306.64	310.11	306.85	302.54	303.68	300.87	299.92	301	303.69	305.06	308.55	303.05	304.99	308.72	303.22	301.82	309.22	306.05	306.86	305.65	305.26	304.03	304.96	301.81	304.44	301.35	300.93	298.37	303.53	307.61	310.5	305.26	297.59
304.4	299.88	307.78	301.48	306.4	299.01	297.75	302.33	298.75	304.68	296.61	306.72	304.86	305.95	303.75	308.2	305.28	305.49	310.56	299.48	305.51	298.65	298.68	304.75	310.15	303.95	306.76	302.17	304.13	307.74	304.28	299.49	299.51	307.78	296.77	302.76	309.04	310.19	308.18	307.52	301.64	299.92	304.17	300.05	306.41	306.1	301.56	297.88	313.71	309.55
324.47	329.74	322.33	331.67	332.12	324.51	330.05	327.9	323.75	319.82	325.16	323.19	322.91	326.93	324.7	324.61	327.16	332.03	321.49	322.35	330.03	323.04	327.47	323.08	318.58	331.58	324.9	322.21	328.36	328.44	325.86	322.21	326.15	325.64	328.55	320.73	324.68	325.09	321.59	325.12	328.78	325.88	326.83	322.73	322.59	317.84	323.81	327.38	326.66	329.06
315.32	324.06	316.1	316.78	321.66	318.88	313.53	315.64	316.16	314.91	320.59	316.48	316.55	319.56	315.96	318.86	316.61	322.28	318.35	318.14	318.42	318.29	314.18	311.29	314.43	319.84	318.83	316.03	322.65	316.8	319.23	316.72	322.47	313.92	318.96	326.61	318.52	313.46	320.97	317.95	321.14	325.54	314.81	314.77	313.86	317.83	314.43	306.26	319.03	306.93
311.21	316.9	315.27	317.56	312.84	319.33	304.26	320.75	316.05	312.36	315.77	315.71	316.8	321.5	304.2	317.72	308.94	322.71	314.97	313.79	316.99	313.32	311.07	314.5	316.7	319.42	309.03	320.2	318.74	316.12	317.78	316.23	309.06	319.78	311.67	318.59	312.73	312.14	315.16	313.09	314.87	311.68	312.34	320.24	321.22	312.55	314.49	315.71	315.94	317.1
306.92	298.39	294.81	301.47	294.49	305.98	300.41	300.87	297.31	293.09	302.37	295.04	299.71	293.34	292.87	302.86	293.29	303.92	304.34	305.47	296.65	304.14	303.89	303.33	302.95	301.95	305.95	294.88	298.12	299.09	296.16	290.42	291.82	301.91	303.1	295.21	301.18	305.66	293.49	304.16	300.5	296.54	303.23	305.48	304.88	306.84	307.95	298.03	296.25	292.56
317.6	318.41	318.59	317.83	319.82	319.77	317.28	324.78	312.94	321.95	311.36	318.9	315.23	324.62	320.42	314.8	316.5	320.27	313.98	314.76	314.29	318.57	314.86	315.46	317.33	316.14	318.97	320.37	312.69	315.67	326.55	316.55	321.51	323.96	323.65	317.74	317.63	322.22	319.25	316.8	315.76	314.2	316.14	329.68	318.72	320.58	318.56	317.5	315.38	316.43
309.28	314.52	324.11	314.62	320.48	319.84	313.81	312.75	310.58	320.86	315	314.56	314.61	316.06	313.2	318.93	317.84	319.55	315.64	314.1	314.3	321.53	321.37	324.81	315.26	306.62	314.03	317.94	315.18	323.61	308.27	314.61	317.2	317.07	318.76	313.45	313.86	316.31	321.18	310.11	311.69	310.98	316.11	319.79	312.76	312.44	313.73	318.41	318.25	324.72
312.11	309.3	318.65	305.6	306.2	301.79	304.87	307.26	305.98	308.42	307.44	306.17	307.38	314.95	314.23	310.49	307.4	310.38	311.83	312.26	307.47	305.01	305.7	314.8	307.91	311.03	308.96	309.06	309.26	311.55	316.61	309.49	314.85	318.14	310.16	305.44	306.15	311.65	308.43	311.61	307.01	307.25	317.06	312.06	307.11	312.22	308.23	306.33	311.52	309.9
327.96	317.65	322.45	330.91	327.55	323.02	323.41	324.05	317.93	321.41	325.5	332.53	325.22	326.67	332.07	326.46	328.57	324.53	324.1	326.95	320.97	325.23	324.55	320.57	323.52	325.08	324.49	325.35	330.4	324.85	332.18	327.96	325.44	327.57	325.37	326.72	324.07	320.91	324.89	321.59	326.41	327.94	325.69	323.87	320.65	328.58	325.04	324.67	327.24	320.02
327.69	326.43	325.19	329.69	334.45	331.14	325.73	331.98	332.97	332.93	332.18	328.64	331.07	329.38	330.97	327.19	330.87	331.1	327.69	331.83	327.57	325.02	325.76	326.41	327.27	325.08	328.81	331.04	323.44	334.94	320.3	316.8	330.01	324.92	331.05	324.88	335.56	329.65	328.83	331.41	326.36	330.85	330.74	331.86	324.09	327.08	321.66	324.09	332.98	327.03
308.46	303.05	309.88	310.82	318	304.61	309.65	316.17	321.84	313.25	315.68	317.14	310.77	318.59	303.39	312.68	308.72	312.53	311.65	308.24	313.01	311.02	315.04	310.26	309.46	310.38	314.99	315.47	305.74	308.86	316.93	304.55	314.67	301.99	313.03	313.72	317.33	312.98	315.45	313.47	314.58	315.03	316.73	308.15	310.75	311.16	308.3	310.68	317.27	306.02
307.33	314.66	309.48	314.68	303.61	317.21	306.86	313.37	316.77	311.73	315.47	315.23	319.65	315.29	311.87	313.34	311.03	322.57	314.35	308.84	308.45	315.95	319.76	313.83	317.2	314.87	309.95	316.23	311.83	312.87	312.4	314.59	310.5	314.62	306.1	306.3	316.59	310.14	312.35	308.48	319.11	310.19	312.82	320.42	315.53	317.29	315.72	313.75	313.56	308.47
320.76	319.11	317.37	322.51	318.18	323.78	320.03	316.21	311.37	322.02	322.88	313	323.61	313.75	314.33	319.26	317.54	317.88	323.07	314.95	320.35	317.03	311.84	321.74	311.22	311.79	312.46	316.89	316.42	322.88	314.47	318.38	314.67	314.07	314.05	306.63	322.31	313.58	315.11	313.96	319.51	315	320.72	314.18	311.28	315.34	314.27	312.65	318.68	314.17
293.47	295.45	286.89	303.34	294.97	292.81	297.54	297.22	297.38	290.57	292.34	291.74	293.35	298.09	297.61	299.82	289.75	295.2	304.53	291.27	294.64	292.35	303.44	293.98	291.56	290.36	295.88	299.56	294.78	293.36	298.09	289.29	297.96	301.33	301.74	289.61	296.18	298.61	297.67	302.18	290.37	295.61	296.42	294.87	299.17	296.42	298.54	299.53	295.89	292.05
291.14	289.07	300.3	292.82	296.66	292.11	291.52	295.84	288.61	293.16	299.9	292.2	296.39	300.66	295.25	300.06	304.66	297.04	295.87	299.18	301.76	291.37	296.04	297.32	302.28	295.66	299.4	295.45	299.37	291.64	301.52	302.65	298.93	290.45	294.59	297.1	299.52	303.38	296.03	292.61	297.12	298.99	300.11	293.3	292.1	300.93	297.96	297.42	302.19	300.45
307.5	311.44	310.44	303.35	309.47	308.99	303.46	302.56	304.77	308.46	308.44	300.52	306.5	305.92	314.42	307.46	304.09	312.54	300.02	305.04	299.07	310.43	304.7	305.45	310.81	304.68	306.32	300.59	306.47	308.6	303.52	303.76	299.85	306.47	304.44	309.05	312.05	319.42	311.16	301.54	305.69	306.81	301.05	303.23	300.86	305.63	313.7	303.85	309.55	301.37
322.47	322.67	315.08	324.87	328.87	319.86	323.66	321.2	331.59	335.47	320.72	325.69	322.96	327.21	321.13	327.28	323.27	324.71	323.66	323.22	324.79	329.53	321.7	320.39	327.6	329.29	320.63	324.04	319.08	328.21	327.38	320.97	322.87	329.12	330.91	322.44	321.51	327.46	323.96	330.9	318.94	326.02	319.09	325.29	324.4	323.26	318.07	324.56	325.71	320.77
306.03	298	304.01	300.82	307.15	304.68	296.36	301.09	298.88	304.63	303.76	304.76	304.29	298.96	304.2	301.26	303.87	303.41	302.3	301.95	309.59	307.37	306.66	310.67	303.4	296.61	303.92	312.44	304.85	306.93	293.95	304.47	299.55	301.45	302.91	304.83	294.85	300.84	302.61	303.82	304.24	308.04	305.71	307.76	301.74	307.04	304.15	303.6	306.96	309.94
304.84	298.05	297.94	299.31	297.98	301.18	304.96	293.33	306.84	306.16	295.33	297.78	299.15	300.97	301.81	301.77	292.92	291.03	304.49	303.05	296.72	302.28	300.45	300.34	297.4	295.7	302.09	295.49	296.94	296.23	301.22	297.01	299.62	301.02	304.41	302.03	299.47	297.07	299.7	299.96	295.36	292.42	303.78	302.18	298.95	300.42	296.11	302.99	309.03	297.09
314.47	316.42	313.3	310.68	322.27	312.43	311.53	311.62	313.62	314.73	307.32	312.24	310.3	319.86	317.09	307.68	311.95	313.81	312.76	322.96	317.94	312.78	308.81	310.16	307.99	315.34	317.36	314.69	305.12	314.36	314.2	308.53	317.68	315.37	311.98	315.03	307.88	318.07	309.65	312.15	317.56	313.42	312.95	310.1	309.72	314.04	313.94	305.45	314.07	309.67
324.44	329.02	325.94	326.85	325.12	322.34	327.75	319.96	326.25	321.39	326.67	323.6	319.59	326.7	325.66	323.7	322.76	316.49	329.84	330.44	327.04	323.95	319.21	329.32	321.91	331.29	321.69	321.18	321.48	321.18	326.03	319.53	330.85	321.06	327.81	331.4	323.14	334.19	321.49	327.91	326.5	319.42	323.23	313.18	329.48	327.16	327.95	324	314.71	321.11
327.39	329.08	326.13	329.23	328.14	336.33	327.15	331.17	324.49	324.04	333.04	326.94	328.09	323.01	332.43	323.58	327.35	327.68	321.19	331.57	326.98	325.46	331.73	327.02	328.25	332.45	325.43	329.98	327.91	326.92	327.8	325.34	328.04	325.7	328.21	330.38	326.89	328.55	329.96	333.4	328.14	325.37	336.35	328.8	326.25	323.82	328.88	331.21	324	330.9
303.87	300.01	305.91	302.57	295.09	302.32	301.44	303.62	299.47	297.38	298.87	299.48	300.84	302.41	298.09	304.18	302.52	298.82	307.89	306.42	301.83	304.25	304.13	313.17	306.39	298.24	300.73	307.6	300.94	307.14	303.19	311.71	295.82	310.12	304.15	305.08	301.03	309.02	302.7	299.52	308.85	304.53	301.43	310.23	298.53	304.5	302.52	308.79	299.78	302.95
329.19	327.96	328.88	326.7	329.51	321.49	327.36	330.01	320.91	326.67	328.62	331.42	324.16	330.92	336.49	324.08	327.05	330.24	325.78	328.96	323.27	323.81	331.59	325.06	323.1	328.27	328.28	328.98	320.06	334.84	324.02	335.9	333.03	328.43	326.39	335.28	326.9	324.21	329.63	316.06	330.1	323.72	327.13	327.29	323.22	332.07	321.11	334.77	320.8	335.4
301.87	301.77	297.48	309.84	306.77	295.58	301.81	296.52	299.22	298.19	299.59	304.66	295.02	303.68	296.22	301.64	297.01	302.93	302.76	298.16	297.69	301.6	294.59	301.69	300.88	300.66	292.64	296.51	296.89	304.2	297.03	296.63	306.76	297.41	307.69	297.97	295.11	303.34	302.32	300.13	300.04	295.78	301.98	301.19	305.06	296.23	303.45	305.7	304.61	297.42
315.27	314.22	316.09	310.93	314.48	316.6	321.37	314.09	318.55	311.89	315.11	313.53	313	313.7	312.37	324.58	319.75	313.52	311.5	313.13	313.2	320.29	318.46	316.57	323.08	314.17	313.33	313.01	312.75	310.11	311.24	313.74	312.69	313.82	318.87	313.52	314.24	318.94	316.54	317.22	318.86	309.91	318.97	317.14	310.92	319.52	313.97	317.38	316.06	311.74
304.67	294.83	306.02	304.55	302.35	308.89	303.27	301.17	294.94	306.71	298.62	297.42	296.88	304.75	303.93	304.8	294.43	303.61	301.28	303.11	303.29	306.79	299.67	307.24	305.73	301.99	300.74	305.28	306.09	300.21	305.09	300	297.18	308.28	304.57	300.95	307.7	302.82	303.93	309.52	303.91	297.96	304.01	308.07	310.49	307.45	306.56	293.23	301.92	305.28
322.67	327.61	325.67	331.14	321.79	320.45	319.11	326.35	313.9	324.26	322.71	324.51	326.53	320.21	318.68	319.45	324.51	325.81	323.59	323.27	328.14	329.02	321.2	314.94	317.57	334.19	324.03	326.14	325.1	325.14	324.92	328.72	324.58	313.5	316.34	325.18	333.88	329.28	326.12	326.67	327.5	328.82	328.13	316.67	320.03	320.4	326.84	328.64	321.39	325.22
302.82	292.99	304.75	298.14	303.98	301.51	298.19	298.18	307.88	306.13	305.4	302.82	306.03	296.02	303.1	302.35	304.25	302.18	307.25	306.75	292.7	307.99	297.76	307.12	305.11	298.66	305.94	306.19	302.23	301.84	296.76	312.08	296.98	305.71	299.46	303.6	301.17	303.64	305.58	296.54	299.58	303.89	306.84	301.1	312.87	301	300.53	307.6	297.58	304.78
314.74	316.5	312.24	310.58	311.97	308.89	309.9	315.45	313.87	310.15	312.58	315.92	308.88	311.58	315.63	309.29	311.33	319.93	310.79	317.77	316.9	309.57	316.12	315.28	310.75	309.68	310.81	306	316.72	313.61	309.55	318.97	311.76	319.5	315.62	315.53	303.87	307.64	307.99	311.02	313.01	314.79	312.38	310.04	316.12	308.6	311.58	316.21	309.93	312.03
303.93	306.96	304.42	304.03	304.9	303.37	302.64	303.38	304.16	304.47	301.08	307.02	304.25	304.24	304.37	309.37	308.79	310.61	296.8	309.99	301.61	307.51	304.73	306.84	300.89	308.41	307.9	308.49	308.37	301.21	301.7	306.86	305.86	298.75	304.79	301.09	308.91	302.12	300.17	304.96	306.92	301.09	297.6	306.11	300.49	304.13	302.1	305.99	303.57	306.06
313.98	316.94	312.12	308.87	320.03	318.5	318.62	322.69	318.04	320.83	315.78	310.68	314.17	320.95	312.35	315.45	314.84	318.79	321.53	320.09	315.15	314.27	315.9	315.77	312.17	315.43	317.53	315.57	313.28	320.64	317.94	318.2	309.65	312.84	316.6	316.35	311.75	321.41	313.27	317.22	316.08	322.22	314.35	319.86	314.81	315.64	319.51	321.94	308.41	312.22
313.5	318.14	312.84	303.39	306.01	307.7	309.95	309.92	308.58	312.25	311.62	314.07	305.12	316.8	309.55	308.25	315.63	313.08	313.28	311.99	321.43	315.65	304.83	312.32	310.31	313.22	315.87	315.42	317.8	317.15	314.38	309.12	306.19	311.66	314.23	313.56	313.92	307.07	319.22	311.18	312.5	312.98	307.13	312.47	307.9	307.13	309.78	310.98	314.08	314.97
308	303.4	307.53	292.18	306.03	301.2	307.25	303.52	301.77	307.24	294.21	300.49	303.61	313.78	309.98	306.43	308.01	302.02	296.18	304.88	303.53	299.91	307.65	307.86	308.29	300.27	299.19	306.06	299.17	311.03	304.7	306.64	308.4	308.07	304.04	305.53	306.91	306.4	299.74	308.68	304.03	300.89	312.72	305.13	304.3	308.2	300.91	309.07	302.11	304.22
314.86	309.84	315.24	310.37	311.47	311.96	310.09	310.14	304.21	309.18	320.78	306.61	311.25	307.78	304.9	307.56	313.35	307.62	314.99	309.88	317.03	311.52	308.55	319.11	318.95	312.32	307.69	318.1	313.5	314.9	305.67	308.77	312.34	314.49	310.21	316.47	317.68	310.85	312.61	314.63	309.88	316.81	312.12	308.98	308.3	307.78	307.47	314.5	315.95	318.4
304.96	300.58	297.1	297.51	293.86	305.19	299.73	297.27	306.84	301.23	306.48	304.42	302.06	300.75	302.62	306.91	303.43	305.32	301.44	301.63	312.15	305.03	304.2	304.01	308.66	301.65	303.87	301.72	302.13	303.19	298.63	299.72	303.03	299.52	302.03	301.96	301.22	304.17	305.78	307.52	308.33	306.11	300.59	304.14	300.89	305.59	301.67	306.02	304.24	311.52
320.4	328.77	321.13	327.9	325.56	321.91	324.67	330.24	330.52	319.18	329.71	320.34	325.64	324.21	328.16	324	329.24	323.98	329.56	313.68	320.16	325.89	326.54	321.6	323.07	328.47	320.53	325.68	327.58	326.44	316.87	323.07	320.27	323.54	323.04	328.53	319.85	330.96	317.98	326.81	325.28	326.91	315.21	327.58	326.05	324.6	332.68	327.83	324.7	320.75
322.82	321.15	318.38	314.34	325.09	318.85	317.81	318.22	321.93	310.69	323.03	322.45	324.29	319.07	317.16	322.75	320.16	315.94	312.98	310.01	315.08	313.74	314.32	321.87	313.82	316.69	322.15	323.91	320.82	319.62	322.27	315.38	318.19	316.71	318.04	319.8	316.48	312.17	315.49	314.34	312.98	326.55	321.17	323.59	319.34	321.44	314.81	317.5	317.9	317.94
315.04	313.95	316.17	322.54	315.98	314.71	321.06	317.81	312.84	312.32	315.36	319.14	317.17	321.12	320.41	317.73	317.74	320.08	317.52	319.09	322.66	318.45	321.71	321.65	316.3	309.55	316.82	320.48	311.97	317.6	321.28	312.37	307.65	316.97	321.37	321.87	318.71	315.2	315.03	312.4	322.32	319.58	310.47	324.52	325.53	317.93	324.32	316	315.96	325.74
299.44	294.73	291.23	287.13	290.77	292.34	290.41	290.78	294.72	302.79	293.2	296.82	290.83	292.02	292.04	300.32	302.88	292.9	292.97	292.08	297.97	298.83	295.07	299.24	294.75	289.94	300.78	295.58	290.87	295.01	291.43	290.85	294.89	295.68	291.96	296.72	295.13	296.62	297.94	292.79	289.75	290.59	291.07	299.21	298.73	291.99	293.68	292.76	287.73	289.23
318.9	314.25	311.82	312.76	309.67	310.81	317.44	312.33	315.66	306.1	315.46	315.8	312.59	322.66	313.78	314.08	310.91	311.14	316.67	306.91	312.55	315.64	313.13	315.1	316	321.45	315.05	310.68	310.14	316.54	311.67	310	327.19	312.26	312.56	310.7	320.33	309.13	315.23	304.97	315.66	313.39	315.28	311.94	312.21	314.9	316.2	314.73	319.15	316.07
303.94	302.41	307.26	306.62	299.71	306.81	304.72	306.19	300.76	300.09	305.2	300.9	297.94	306.16	302.27	306.63	303.34	301.53	302.5	306.66	304.13	305.26	305.75	311.3	305.54	303.73	302.84	310.67	303.79	308.86	296.27	299.88	304.89	306.82	305.52	304.29	305.68	303.71	303.45	315.9	303.91	306.76	305.19	301.18	307.03	303.27	301.99	306.21	307.92	311.03
297.47	305.33	311.26	314.82	306.31	298.81	307.35	301.1	311.13	310.05	311.52	305.19	301.77	309.02	313.56	306.49	304.38	310.03	301.27	309.2	305.6	306.2	309.5	303.23	298.34	308.65	309.4	307.52	299.01	299.54	304.12	305.66	303.28	300.13	309.77	308.25	311.24	303.08	300.05	300.95	306.61	305.33	299.25	294.92	302.18	304.94	306.82	299.11	298.04	301.57
325.04	330.73	328.25	333.69	321.88	333.13	332.33	334.54	324.75	326.11	327.8	333.78	328.45	324.92	336.65	328.8	335.21	333.01	332.65	328.79	330.02	333.94	332.24	331.12	325.41	322.02	325.93	332.94	328.12	324.38	326.96	327.48	334.98	329.77	326.05	331.3	328.35	331.62	330.21	328.36	330.01	325.23	327.95	330.97	329.9	333.56	330.14	321.96	324.8	327.67
292.81	291.39	294.31	293.39	289.12	302.33	296.52	292.45	290.85	295.95	299.24	293.9	286.56	299.32	302.39	302.9	296.3	290.89	303.61	298.47	301.63	288.37	296.45	296.6	292.89	298.34	292.59	293.96	300.02	298.4	287.61	302.39	298.33	292.1	293.71	291.97	293.9	291.92	295.47	293.28	296.07	290.77	297.78	293.92	293.23	295.92	298.1	294.49	297.76	291.97
301.42	300.67	295.9	298.2	301.26	297.76	298.06	293.23	303.41	305.07	303.56	312.3	305.47	295.59	296.87	294.54	301.88	296.34	291.46	302.07	305.26	296.82	299.64	300.93	300.12	296.71	298.95	302.44	297.9	301.47	303.59	299.67	295.46	300.08	300.84	298.28	297.21	296.84	298.02	299.63	297.74	299.68	298.61	297.94	303.46	308.78	293.25	304.81	298.67	295.96
322.98	332.95	334.09	326.62	326.33	326.89	329.59	322.86	329.56	329.95	327.72	331.3	325.8	322.27	321.1	326.78	324.69	331.77	328.63	334.84	328.34	332.06	324.73	330.69	333.63	319.89	325.22	321.6	327	330.38	329.2	324.26	328.82	328.28	329.9	323.17	328.97	330.53	324.1	322.21	327.91	326.03	321.73	321.77	330.86	329.99	329.74	325.5	325.54	331.51
307.55	310.16	304.28	305.99	312.64	305.11	305.2	303.91	308.01	303.1	309.76	304.68	309.22	308.11	311.15	312.92	307.13	311.18	310.73	303.25	305.33	308.6	314.33	316.66	308.41	313.12	310.34	308.32	304.96	305.78	313.59	314.63	302.31	307.51	307.21	302	306.66	313.75	310.28	316.57	310.43	308.44	311	306.48	309.17	307.83	310.66	309.26	308.49	308.62
309.2	310.12	307.67	313.05	310.4	312.12	310.51	307.69	303.41	307.44	306.96	309.56	314.86	310.06	309.48	314.71	300.33	308.65	304.17	309.51	306.63	306.18	311.16	313.94	306.38	310.96	310.24	309.35	309.97	305.56	301.16	309.23	308.46	310.83	311.19	305.88	305.82	309.64	312.48	306.94	316.53	307.19	308.86	313.07	312.94	309.83	310.34	307.16	310.95	308.24
307.87	320.48	319.03	308.58	306.7	313.24	307.96	313.62	313.6	309.67	310.8	313.17	306.61	315.02	309.99	311.13	308.43	311.41	312.01	307.41	319.72	308.75	309.31	308.08	306.01	311.24	309.53	309.47	307.47	320.57	305.4	314.35	314.95	312.77	312.72	314.22	318.19	316.05	310.8	313.21	311.33	307.17	315.66	311.59	310.5	313.77	308.51	312.07	314.9	314.7
315.08	309.42	320.74	317.02	318.18	312.43	313.87	318.57	308.65	314.69	318.62	318.71	314.57	322.48	318.68	317.49	316.59	314.52	316.7	315.9	318.46	316.1	319.73	316.68	316.13	320.86	314.14	312.58	312.54	315.44	316.69	315.67	313.8	315.62	317.74	311.72	308.21	318.93	309.82	315.69	318.7	321.59	312.84	316.47	309.32	319.24	312.49	321.18	312.79	317.1
302.67	298.31	306.48	307.61	306.9	306.26	313.88	302.03	310.97	298.54	300.34	304.53	300.68	304.79	297.35	307.63	311.23	304.73	307.71	309.23	300.31	305.73	307.16	302.08	300.6	301.62	312.46	306.52	299.36	308.75	305.27	296.45	305.1	307.76	313.43	306.52	308.05	305.6	301.12	299.2	311.66	302.87	299.99	305.59	295.77	300.14	298.06	304.32	301.35	310.25
313.82	307.57	309.73	311.61	313.69	310.2	311.06	317.09	318.61	309.5	307.75	314.84	319.03	309.8	319.13	320.48	316.34	314.1	313.11	316.31	311.73	316.08	313.03	306.66	313.45	314.07	319.46	304.47	315.34	308.82	308.94	313.64	311.9	311.49	310.18	314.98	315.78	308.87	315.06	306.9	311.76	308.85	318.5	311.5	311.03	313.82	310.2	312.88	315.56	312.08
293.78	293.45	295.59	296.3	302.16	294.61	294.36	288.53	300.17	298.4	295.28	291.67	294.46	289.87	291.38	293.39	303.96	296.34	297.13	291.79	301.22	299.44	289.11	296.08	297.25	304.29	295.41	294.63	294.27	305.13	294.21	290.19	295.28	294.42	293.49	293.4	288.93	294.72	304.74	293.73	295.86	293.65	299.16	301.55	293.69	303.36	286.19	291.97	296.24	302.97
317.2	323.42	319.41	309.99	315.91	318.01	319.68	317.07	317.17	308.06	324.05	316.56	319.53	320.27	314.02	311.6	318.79	310.28	314.96	323.13	317.64	314.33	316.87	312.71	314.82	310.35	322.45	311.24	323.09	315.85	311.49	309.9	312.8	317.2	312.12	314.6	316.01	327.15	316.72	311.21	318.6	312.75	314.97	317.86	313.07	320.27	304.71	315.09	309.97	305.82
302.4	303.47	305.98	304.86	301.67	302.32	298.88	296.14	303.86	301.86	302.81	304.14	312.04	305.27	312.63	300.96	305.05	304.42	303.86	303.21	308.18	302.18	302.2	301.67	300.3	309.4	305.29	300.39	307.97	308.01	303.7	307.17	307.25	304.98	308.3	298.25	310.6	303.6	309.82	298.72	302.86	305.72	308.25	307.41	304.77	302.76	295.29	303.17	298.14	302.5
311.58	311.23	316.23	305.65	305.13	311.31	311.03	303.55	310.32	305.38	316.28	307.16	309.15	313.23	309.08	317.57	305.01	307.46	309.1	307.86	311.56	313.81	308.73	308.92	310.14	317.79	309.24	313.16	313.06	310.01	307.94	312.99	311.33	316.54	308.88	310.44	312.09	306.55	310.34	310.85	309.41	309.75	310.52	309.17	309.25	307.4	305.22	315.32	313.73	312.09
322.82	319.94	327.69	333.85	331.13	322.33	327.05	328.79	326.06	329.62	325.8	332.08	326.91	322.92	326.31	330.23	326.57	324.44	329.14	324.12	328.93	323.75	325.41	332.16	333.03	325.49	330.85	328.15	324.7	322.62	324.82	330.22	324.18	324.43	332.86	327.4	329.54	335.03	327.76	331.75	327.58	328.73	324.03	320.5	328.53	328.93	328.96	325.08	326.36	325.1
311.96	311.3	310.86	306.33	308.81	314.2	303.33	310.31	307.25	311.71	308.97	309.35	306.88	309.26	314.67	317.19	308.21	316.82	307.93	307.14	308.63	308.4	306.9	309.28	310.71	314.19	307.28	318.17	312.97	308.55	308.39	312.45	319.74	311.3	309.86	305.33	308.96	298.76	309.59	311.63	311.42	312.57	309.55	316.49	308.15	307.38	321.21	313.75	307.3	313.49
325.05	328.81	330.7	319.87	327.81	326.5	328.91	327.11	325.27	330	328.11	325.95	324.24	325.7	323.25	326.03	322.42	322.88	326.86	325.03	325.33	326.24	324.78	328.15	331.94	337.24	325.07	327.79	321.34	328.48	322.52	322.92	326.52	330.49	326.09	323.36	325.86	328.11	328.84	325.71	323.54	323.34	325.8	320.25	327.82	322.56	328.13	337.28	328.26	332.99
296.61	303.38	304.31	308.12	301.65	296.84	300.11	305.35	298.09	302.22	303.5	305.66	297.48	304.62	298.27	299.03	310.22	301.89	306.81	300.23	300.04	296.58	293.46	304.85	294.96	298.49	301.5	305.97	300.27	299.73	300.91	301.7	302.03	302.57	313.71	302.34	308.58	304.25	305.55	303.84	301.17	303.68	308.47	302.05	302.57	297.66	306.97	303.42	302.98	303.45
300.58	307.67	307.81	300.24	310.03	309.04	304.8	304.4	304.79	306.8	295.8	303.31	304.33	306.96	301.73	301.4	298.93	305.37	299.1	301.8	295.57	300.77	299.78	301.99	303.18	305.82	298.04	306.69	305.61	307.6	307.72	311.72	306.12	299.04	303.87	302.34	306.7	305.35	307.24	309.37	303.66	298.44	298.79	305.11	301.83	297.38	302.82	300.92	307.62	308.45
301.67	304.01	303.21	299.92	299.03	301.97	309.09	300.16	308.53	299.27	304.43	307.36	302.94	300.67	300.47	303.03	306.59	302.82	299.52	299.56	297.93	302.38	299.33	304.87	298.42	300.61	302.07	301.83	303.76	303.49	302.7	301.97	309.86	304.3	303.57	303.69	303.81	300.66	297.51	304.49	296.65	300.68	295.33	308.42	302.97	299.18	304.18	301.67	306.6	300.81
310.65	311.45	312.78	313.1	310.25	306.33	310.04	309.68	308.91	312.82	309.19	313.05	299.13	309.58	310.17	311.53	308.17	313.03	314.39	308.78	315.06	310.44	317.13	300.81	314.54	312.58	316.07	312.85	316.55	307.92	315.81	308.23	312.95	314.54	308.61	301.88	306.92	305.71	316.05	306.48	305.42	314.06	318.07	313.2	311.79	313.18	309.63	311.93	310.74	306.34
302.23	298.39	297.91	298.23	306.79	303.39	301.34	294.87	303.65	307.04	296.23	301.73	301.33	297.93	304.64	302.16	309.28	304.88	295.22	309.61	306.92	299.77	300.61	302.33	300.62	301.91	305.75	303.45	301.43	298.13	299.73	289.62	303.38	297.53	301.1	301.66	300.21	297.57	302.4	298.31	300.06	306.64	295.58	306.92	299.04	304.79	302.22	305.24	299.98	302.72
312.3	305.03	318.96	301.26	321.37	310.96	317.41	310.34	313.9	312.49	309.17	313.77	307.28	316.47	321.7	313.21	311.8	319.14	312.53	320.54	312.96	309.77	312.33	311.19	310.46	315.19	310.09	302.46	312.54	314.97	312.9	311.79	315.56	309.3	316.9	314.55	315.11	310.64	314.68	309.76	313.59	316.75	316.59	318.34	310.66	309.84	312.95	313	316.73	309.69
330.31	329.56	331.27	333.37	325.06	324.38	325.34	327.57	325.45	325.24	329	325.67	324.32	330.5	326.41	325.22	326.42	326.83	329.45	328.34	328.02	329.38	329.58	329.79	328.34	328.91	323.64	328.88	321.59	327.49	330.09	327.42	327.54	325.15	325.94	327.27	318.67	326.73	330.7	326.49	325.71	329.29	333.51	320.45	319.1	331.99	333.1	327.28	323.22	326.36
304.15	302.33	302.51	305.21	305.55	299.51	297.61	306.83	297.83	297.38	309.05	301.07	306.73	301.49	300.99	309.64	290.96	305.66	304.81	296.22	298.43	305.46	302.15	292.85	306.94	300.26	309.41	298.27	303.4	303.86	300.74	305.65	294.55	301.12	301.1	306.03	299.39	305.06	299.43	298.71	303.32	306.21	301.16	306.02	307.15	306.84	308.16	301.97	303.17	295.34
300.78	289.26	302.67	298.19	301.99	299.31	303.76	290.42	300.74	298.99	297.4	299.34	301.89	297.16	301.39	303.93	304.37	304.28	301.64	304.88	295.21	300.35	309.85	294.76	304.63	303.38	295.01	296.04	301.91	299.95	296.64	293.62	303.14	299.99	297.84	294.96	302.05	307.45	309.83	300.72	302.03	299.87	302.57	300.68	303.1	299.66	303.33	306.96	292.73	293.39
312.29	310.01	314.08	313.58	299.59	314.32	311.56	312.25	311.67	312.81	312.88	304.83	310.61	311.45	305.89	314.85	316.93	309.28	310.2	312.1	317.49	318.27	305.48	314.47	307.28	311.89	318.91	307.15	307.93	312.15	312.17	314.93	309.51	310.3	316.3	304.97	315.66	308.82	312.15	306.08	313.51	316.14	318.6	315.92	314.5	303.89	308.05	314.97	305.56	312.44
328.83	327.72	329.31	334.2	319.99	334.18	330.3	329.35	323.61	328.76	325.96	323.56	325.46	331.82	326.43	328.96	333.24	325.88	328.16	326.57	323.54	331.5	328.96	325.08	328.03	322.84	329.76	323.23	322.42	335.24	329.45	327.78	326.51	330.95	326.51	331.88	328.43	326.14	323.74	325.78	331.34	336.51	324.59	331.14	325.92	321.52	321.31	329.14	322.86	337.59
299.38	314.98	303.64	302.11	302.57	302.59	308.89	305.66	298.98	310.95	299.77	303.12	310.87	313.3	304.86	307.64	304.53	310.02	308.8	304.86	299.16	308.08	305.88	309.56	300.69	308.85	303.47	306.47	304.95	311.84	303.41	316.13	315.62	305.5	308.5	303.91	306.36	304.62	308.63	303.54	305.98	304.07	310.11	309.28	304.61	305.61	308.44	307.36	309.72	303.44
326.75	323.73	316.17	325.14	329.14	324.44	328.25	324	328.43	324.2	324.88	324.89	323.44	323.8	327.17	328.58	327.46	324.6	327.24	324.49	323.57	326.07	322.52	325.03	325.11	329.2	321.6	330.86	318.61	325.75	324.1	326.99	330.09	327.55	330.62	326.97	324.98	330.98	324.28	329.71	324.96	321.43	321.53	329.98	319.24	323.68	321.1	328.71	320.52	323.53
300.4	300.91	311.45	315.03	303.95	299.95	299.56	297.96	301.12	302.88	300.21	297.79	299.58	305.77	304.32	301.31	301.63	303.06	303.08	307.44	298.93	312.72	305.49	310.45	298.94	305.19	304.13	304.51	300.8	310.97	307.25	306.01	304.27	302.15	306.04	306.32	300.92	301.53	315.32	299.06	304.12	303.14	314.59	302.64	308.06	310.2	300.26	303.37	301.84	303.94
320.25	325.2	315.66	316.3	316.06	314	321.63	316.21	320.38	313.04	323.24	316.99	318.91	317.16	322.04	323.04	319.74	323.96	319.07	316.62	311.98	314.23	317.91	322.22	318.45	319.86	315.95	321.72	327.55	316.69	317.02	316.09	321.04	320.98	318.05	316.18	317.38	314.84	318.95	317.58	317.76	319.62	315.05	321.82	314.84	321.47	323.65	319.57	318.51	325.64
321.94	317.48	322.01	320.9	313.38	318.09	312.32	317.92	317.44	317.93	315.1	317.59	311.72	307.42	317.72	311.25	317.36	308.59	316.74	312.85	320.82	322.17	319.71	320.31	314.54	312.66	308.27	319.56	320.86	320.48	318.66	319.71	313.32	320.59	315.24	311.04	317.65	314.69	319.57	312.17	315.08	318.41	312.07	310.88	319.02	317.88	316.02	311.2	317.96	315.07
301.41	300.81	307.8	304.65	299.52	300.84	299.33	303.55	307.73	302.83	299.91	304.2	300.87	306.27	301.79	311.07	299.39	306.84	309.98	308.58	304.75	296.72	311.53	304.42	308.89	297.93	305.79	301.03	298.16	302.69	297.33	310.21	307.7	302.78	301.71	299.34	303.66	295.16	298.58	302.24	304.39	304.38	297.21	301.08	306.59	297.98	304.26	309.75	303.93	303.12
305.23	308.01	311.2	307.6	312.14	310.65	312.17	311.99	308.34	315.41	311.55	317.09	313.56	307.27	303.91	311.6	313.7	308.48	315.87	308.78	312.04	302.96	307.77	305.27	305.76	312.05	313.24	305.56	306.93	316.28	311.38	309.67	307.48	307.11	303.26	309.14	312.9	311.67	312.97	310.72	302.81	316.74	318.53	309.9	308.94	311.52	311.61	313.03	305.96	307.75
295.1	307.06	302.86	295.17	290.65	308.63	297.67	289.66	296.52	294.2	297.67	302.93	297.23	293.1	297.82	293.61	301.92	295.33	300.67	298.18	292.52	295.75	300.5	306.52	291.25	306.72	296.73	290.66	293.31	299.62	303.57	292.76	298.54	302.98	299.01	299.8	287.72	303.43	304.44	297.29	301.42	291.21	302.02	293.59	294.87	303.35	293.63	300.08	291.81	292.25
314.41	318.01	309.52	310.35	315.08	315.15	313.07	319.15	317.94	323.17	311.95	321.34	311.27	319.55	318.3	311.27	320.01	316.97	315.83	311.85	310.76	317.97	311.58	314.85	319.68	308.42	317.87	307.74	318.42	320.63	314.56	315.71	317.47	324.19	314.84	319.88	314.57	321.87	312.59	316.94	307.51	313.23	317.61	316.89	313.12	324.15	316.07	314.04	312.55	313.73
303.49	304.84	305.3	306.51	303.79	304.5	308.85	306.08	301.79	302.92	302.54	308.77	309.3	312.74	309.38	301.01	304.7	304.39	308.84	310.4	302.71	304.66	308.56	306.96	311.43	300.18	303.89	302.55	304.4	306.4	310.53	311.4	306.83	304.72	306.08	307.76	318.16	303.81	303.55	307.41	308.02	310.83	308.45	303.47	303.01	308.2	303.65	305.61	308.13	302.64
302.75	326.24	311.42	312.01	310.41	310.49	304.72	323.15	313.38	311.01	314.53	315.37	317.94	319.33	311.1	315.01	314.06	319.62	308.2	307.99	314.64	321.23	315.37	307.21	311.3	314.82	315.6	311.97	315.76	314.95	313.98	316.22	315.77	311.78	312.49	307.47	316.29	310.96	315.66	309.82	318	307.99	310.2	308.42	314.98	314.18	318.98	313.17	311.82	309.85
299	306.04	303.48	309.31	303.91	304.07	300	303.29	304.04	302.48	306.05	302.39	302.13	299.91	301.16	303.82	301.51	307.81	300.12	304.81	296.44	294.11	299.68	301.35	308.51	298	300.46	304.46	309.47	304.56	305.34	300.59	303.45	298.01	305.83	299.3	297.14	296.33	305.22	300.16	304.91	295.9	303.52	298.21	305.87	302.4	298.91	299.3	302.74	304.26
314.2	313.42	308.54	318.95	323.52	311.41	312.92	319.65	314.32	315.19	299.92	314.92	313.03	318.86	316.36	308.34	320.68	308.46	318.64	315.16	313.29	313.63	309.19	304.81	319.96	310.69	309.19	321.53	312.02	311.99	320.26	314.62	313.56	315.86	308.93	308.29	310.42	315.85	308.45	315.82	312.38	310.79	316.94	307.75	318.41	316.38	316.23	318.75	313.27	308.74
300.64	306.5	298.96	312.48	304.08	307.06	308.72	305.53	302.93	304.04	301.74	305.16	308.39	302.55	300.46	306.29	306.04	300.08	298.65	295.89	307.39	305.76	305.62	296.62	304.58	301.89	306.07	309.41	298.12	305.15	308.46	309.5	309.18	297.6	307.24	309.89	304.38	294.68	303.07	303.14	305.88	307.88	305.63	298	302.34	300.53	302.23	307.04	310.31	303.86
314.66	322.01	314.84	314.06	310.05	318.69	316.41	310.01	316.9	317.18	319.75	315.73	315.88	311.22	316.64	321.11	317.07	317.9	322.49	320.77	321.14	314.39	316.04	317.48	315.17	311.94	317.06	315.98	309.16	318.18	318.88	317.23	320.34	319.62	320.7	315.6	311.55	318.07	311.08	317.27	322.17	314.2	317.98	314.1	315.12	312.5	317.82	312.77	315.88	316.24
310.83	313.68	312.67	316.34	308.14	309.47	310.61	312.36	305.89	313.87	314.52	304.78	304.75	313.73	311.87	311.25	307.07	311.29	314.78	312.9	313.4	308.85	309.15	313.3	309.21	310.53	309.44	315.44	305.57	316.52	308.67	312.78	312.87	313.89	309.29	315.44	311.65	305.88	315.69	314.15	312.04	317.01	299.63	307.67	310.93	308.09	307.18	311.92	303.9	310.6
299.88	309.67	314.54	311.97	304.73	311.12	315.17	303.9	308.02	303.9	307.98	315.16	312.83	305.81	306.3	311.49	310.7	307.98	308.05	310.69	302.04	314.32	308.98	307.78	307.58	309.97	310.45	309.4	310.9	314.17	306.46	306.16	313.22	311.08	310.72	314.93	314.07	312.64	309.73	310	314.75	306.11	314.5	313.2	310.1	309.29	303.39	310.06	317.62	304.36
301.1	295.04	300.96	296.85	311.23	298.34	307.72	307.87	315.17	308.47	306.16	302.83	304.8	299.94	307.74	308.68	301.25	295.04	306.76	304.34	298	308.64	309.22	310.13	308.54	305.83	310.59	303.53	313.86	312.13	301.39	299.53	303.37	303.67	305.92	310.38	301.89	305.18	303.17	300.11	309.48	311.2	306.17	300.28	308.98	312.25	302.67	299.78	310.43	298.59
307.96	310.19	310.69	309.71	319.92	306.53	312.24	314.94	314.38	316.91	311.98	322.12	312.32	317.6	306.32	318.51	311.12	312.78	315.84	317.86	316.42	310.01	316.99	308.4	313.08	311.22	310.41	322.08	318.5	315.85	313.59	313.5	315.09	315.6	317.63	318.99	311.27	314.62	319.29	310.56	310.94	319.02	312.01	316.02	310.77	312.59	314.31	314.87	319.26	314.1
316.37	311.38	315.04	310.69	315.4	317.01	311.71	311.29	306.54	310.22	314.27	315.65	319.96	316.6	316.02	317.39	309.29	310.22	313.16	311.45	313.67	316.64	316.74	315.55	314.34	312.01	312.86	314.71	314.63	319.61	312.39	316.5	311.58	312.3	314.94	309.47	311	309.89	304.76	312.51	318.94	314.82	314.51	308.55	316.41	308.33	318.36	315.53	307.33	317.3
316.06	313.61	315.86	312.13	315.38	309.17	315.37	311.46	315.46	312.6	317.07	311.25	312.02	312.83	312.71	318.53	317.71	314.58	313.41	315.5	310.88	306.42	312.01	307.04	311.94	319.76	308.99	304.76	310.77	313.33	311.13	311.77	310.22	315.1	304.52	309.47	315.54	317.69	320.37	314.98	310.72	318.26	309.07	309.4	313.17	310.43	312.06	313.6	314.49	317.24
304.02	300.23	298.04	308.81	304.42	305.84	299.25	303.14	310.39	301.62	304.22	303.02	307.93	296.23	303.67	303.07	303.63	300.74	302.73	304.63	301.79	308	309.98	303.99	302.46	296.81	302.23	300.15	302.97	309.3	306.65	302.9	305.95	301.19	304.25	297.98	303.28	298.27	305.38	299.22	304	305.64	309.59	304.19	307.8	295.84	306.1	296.91	305.16	302.63
306.83	305.74	312.52	312.65	309.1	310.7	310.65	320.46	312.96	307.41	312.51	319.36	317.53	308.06	312.43	316.08	318.61	316.44	309.34	312.44	325.48	313.45	318.38	313.85	312.93	310.87	314.67	313.89	320.09	319.33	313.6	315.25	318.6	315.36	306.04	315.48	310	318.88	317.02	317.64	320.45	316.25	318.04	324.13	319	311.32	313.09	320.64	310.62	318.02
310.68	296.73	312.24	295.29	299.96	290.99	297.01	305.04	305.38	297.14	293.89	301.08	302.85	300.84	297.5	298.29	302.39	298.01	300.66	290.45	295.8	306.16	310.03	299.49	308.88	308.68	299.31	303.7	307.18	299.89	296.46	299.56	299.52	300.97	303.3	297.33	296.43	299.85	290.76	301.7	301.46	302.48	300.87	300.62	306.89	308.11	302.62	298.73	298.02	292.74
311.87	315.18	304.96	305.79	304.85	312.51	305.62	307.25	307.51	313.44	312.54	315.81	314.6	308.42	318.13	311.65	309.62	316	311.26	310.42	318.31	310.68	304.8	307.22	309.16	308.45	309.12	307.96	310.45	305.35	313.24	311.96	315.89	307.28	305.3	309.15	311	306.35	317.02	313.95	309.5	311.11	313.49	311.29	313.15	307.37	310.48	312.5	303.08	304.19
326.54	324.16	320.89	324.99	327.8	320.71	322.42	324.96	326.74	326.86	325	323.98	324.73	320.91	322.85	336.05	321.05	321.78	325.31	321.01	327.75	318.92	326.95	329.03	320.68	323.98	328.34	331.92	327.61	326.53	323.73	326.63	326.81	319.92	325.92	323.59	325.7	319.92	325.49	323.97	319.01	319.49	323.35	324.58	319.92	318.87	328.69	321.18	329.76	334.75
327.92	319.93	312.45	315.03	323.06	323.15	321.53	318.57	320.4	313.47	322.04	315.73	317.84	323.44	316.96	313.54	329.99	320.03	317.11	321.34	314.16	323.32	322.13	318.68	321.15	312.71	314.09	319.76	326.31	319.18	317.03	315.07	318.65	319.47	322.6	317.5	320.99	316.98	319.46	319.53	319.35	320.78	325.95	314.67	318.27	324.85	318.68	314.95	315.05	316.48
314	316.97	313.25	315.04	309.23	314.03	310.8	312.1	317.55	311.64	313.89	312.15	315.68	312.88	316.05	321.3	314.64	310.01	309.56	308.29	308.8	314.69	312.89	312.9	312.04	308.68	317.53	310.85	315.47	318.45	307.65	312.36	310.21	313.31	307.21	313.68	309.02	314.07	307.74	313.94	313.5	313.88	314.77	312.11	309.99	310.83	313.09	316.04	300.71	316.8
315.41	319.1	322.86	317.27	319.51	319.1	311.51	323.87	315.27	315.47	324.26	321.88	317.05	316.59	317.11	311.09	320.02	324.96	309.8	320.8	315.34	318.57	312.63	317.58	317.26	322.77	315.29	317.84	320.91	323.06	321.17	311.53	317.86	315.61	317.86	315.33	319.9	318.71	319.65	322.46	319.54	315.16	323.62	310.72	311.7	322.96	315.52	322.84	319.65	314.37
314.95	315.95	314.44	318.32	313.09	310.97	318	310.73	313.69	323.04	314.67	311.27	315.33	312.95	313.96	315.62	314.24	314.25	315.3	315.05	316.58	311.45	320	319.53	314.38	318.71	316.49	312.01	314.73	309.16	310.39	314.96	314.1	315.32	318.83	314.06	313.41	316.45	313.17	313.49	311.19	311.41	306.31	317.54	316.18	316.83	320.73	311.99	313.75	301.78
317.71	323.32	311.89	316.55	320.2	316.87	309.71	319.97	315.77	324.17	313.98	324.63	324.82	313	321.95	321.87	318.6	320.84	318.81	318.29	316.97	317.48	317.09	321.32	324.64	323.79	321	312.49	309.07	315.19	319.17	318.86	317.04	320.04	312	316.18	318.65	322.09	318.76	319.51	318.17	323.53	316.58	316.56	314.54	319.01	324.55	316.52	316.32	317.64
303.17	303.86	304.01	310.11	301.05	297.51	308.47	308.71	307.68	308.77	308.84	304.85	304.8	296.65	304.16	308.74	301.06	296.97	301.68	302.33	314.41	298.86	309.95	307.31	312.59	308.32	311.34	303.14	302.32	304.98	302.59	302.81	303.69	298.26	301.25	304.58	300.71	299.8	303.26	300.96	309.39	304.08	304.11	300.35	303.59	301.84	303.65	303.05	304.41	307.03
303.67	301.75	301.65	310.95	304.39	307.92	304.77	302.48	306.4	303.2	308.52	309.42	305.03	311.61	307.35	302.94	303.11	305.93	304.12	303.7	308.45	296.7	306.11	307.29	296.81	301.1	303.68	305.83	303.52	306.3	305.55	301.14	300.88	302.43	299.88	314.39	308.98	303.37	305.86	302.11	307.97	310.06	302.2	301.49	304.65	304.72	306.46	307.93	302.32	304.82
299.81	301.99	306.59	301.38	305.37	309.05	310.67	304.01	304.37	304.41	301.96	305.15	300.77	309.26	304.79	294.91	306.81	307.2	309.63	298.14	300.77	301.56	303.74	304.19	311.09	303.19	304.73	301.37	309.42	300.93	311.77	305.89	312.32	300.86	309.32	302.99	301.67	309.35	302.21	300.85	302.25	303.2	310.63	300.14	298.93	308.58	297.11	305.01	300.4	306.53
298.58	307.97	303.08	304.52	302.42	308.5	302.53	303.96	298	295.93	306.71	303.74	308.36	300.42	306.12	299.55	306.73	301.17	310.49	304.43	312.8	305.64	302.69	309.56	311.48	299.84	304.61	299.92	310.5	301.16	292.24	307.3	308.25	302.52	307.24	304.29	296.59	303.32	298	310.19	303.25	310.09	304.92	292.87	297.97	297.18	310.49	299.98	303.43	295.31
296.54	306.65	298.2	298.54	303.83	303.46	301.36	296.56	297.16	302.91	302.97	300.29	299.51	293.04	303.36	299.81	301.17	303.37	300.41	308.35	301.88	297.89	305.21	301.9	306.09	296.88	307.4	304.16	309.47	302.55	298.29	298.96	293.19	302.73	297.11	295.42	300.07	302.36	301.72	305.32	297.3	301.95	300.86	302.02	297.37	300.01	299.54	291.61	301.3	297.76
310.54	309.38	308.14	307.85	318.05	313.3	326.47	314.85	312.71	315.91	309.79	306.33	304.4	308.39	310.81	317.47	310.3	309.57	307.95	312.54	310.35	306.96	309.5	317.33	312.08	311.6	312.59	315.12	314.38	312.37	316.87	317.09	312.02	312.66	312.33	306.83	308.87	311.34	309.25	313.86	309.2	323	312.88	313.69	312.77	311.8	313.57	312.27	317.96	319.56
316.29	316.03	314.47	322.04	314.46	310.96	319.72	316.08	319.86	314.52	317.15	312.64	314.38	317.56	313	318.27	309.99	314.02	309.4	319.11	320.43	310.13	322.83	312.94	314.02	318.12	321.88	313.43	316.65	321.84	313.72	314.16	317.55	308.51	319.45	316.95	315.82	318.59	309.07	318.98	318.37	313.05	323.12	317.38	321.79	312.84	317.46	313.27	307.26	311.79
302.15	307.4	308.47	309.3	301.24	304.39	310.37	305.47	301.17	296.48	301.09	301.66	305.04	300.97	303.42	302.29	298.1	300.81	300.52	298.12	303.04	297.72	302.83	309.19	310	304.57	304.94	297.02	307.91	313.29	302.17	300.46	301.62	306.27	305	305.47	303.09	312.04	309.12	305.59	306.91	309.39	300.54	306.74	313.31	303.68	301.91	305.59	307.28	302.76
310.16	306.54	302.85	304.11	300.66	302.73	304.61	304.92	307.97	298.07	302.53	308.39	297.79	311.01	306.1	305.42	300.95	295.09	301	300.33	298.69	305.42	298.95	292.86	305.19	305.1	307.4	303.22	301.95	300.96	302.07	306.64	306.17	298.25	305.03	295.96	309.91	303.44	301.96	303.9	308.21	297.24	303.6	294.15	302.28	294.54	308.72	303.44	305.58	305.78
300.81	304.51	303.97	296.45	300.92	302.63	303.3	298.27	299.3	294.48	301.88	298.41	303.92	303.39	309.44	303.37	302.61	301.05	299.41	303.43	309.93	299.93	303.13	297.58	303.36	295.14	298.65	305.51	300.51	303.42	306.01	303.2	307.35	299.4	296.37	299.25	296.12	302.27	294.56	301.51	302.47	303.53	299.69	304.35	302	303.43	306.27	310.94	301.14	304
317.48	310.66	317.35	314.17	321.84	320.86	317.89	325.82	315.52	312.34	310.16	316.04	319.39	321.75	322.94	315.79	317.61	311.04	324.1	321.7	316.37	320.88	321.46	312.69	313.74	323.4	320.83	318	319.03	321.79	322.95	322.2	325.82	328.56	318.95	316.5	315.12	315.97	324.53	322.51	310.9	321.67	325.98	321.35	321.09	319.71	313.06	322.92	318.38	323.24
330.1	316.61	318.04	318.55	310.13	314.6	316.51	316.7	314.24	324.94	314.85	312.14	316.2	319.18	320.38	321.36	319.17	311.63	321.7	318.02	326.77	318.87	313.06	318	318.4	321.66	317.5	315.15	317.6	323.06	319.68	318.71	318.25	311.91	320.32	313.88	324.17	318.81	321.45	312.44	319.74	319.37	316.52	322.8	319.77	315.24	321.68	314.92	309.07	316.94
311.95	311.73	314.55	314.9	318.39	318.34	318.68	313.88	314.07	308.16	312.37	319	312.69	310.94	315.74	312.24	322.48	315.88	315.96	316.53	311.67	310.62	314.47	313.57	310.8	320.42	314.56	311.2	315.13	315.64	317	314.97	312.79	312.37	321.67	306.41	317.92	313.9	323.86	313.07	313.06	314.71	317.15	311.63	313.66	315.96	314.76	311.84	318.78	315.09
306.4	306.57	309.15	315.22	312.51	309.73	308	302.23	304.23	311.14	308.43	307.82	309.01	314.59	314.22	310.65	310.39	315.49	315.61	306.64	304.68	309.63	305.37	311.47	304.21	304.52	304.41	315.52	311.22	313.6	302.43	310.42	315.24	309.42	314.82	310.05	311.01	306.44	316.15	313.2	308.92	311.52	314.29	310.6	303.25	305.76	306.73	313.57	309.39	309.62
309.17	302.67	305.61	313.85	312.3	307.75	311.83	303.6	315.53	309.39	314.09	314.62	312.36	314.49	311.59	305.49	310.34	310.97	307.26	311.31	310.72	309.25	310.54	305.51	304.78	312.78	308.66	303.77	313.68	309.03	307.21	303.97	313.87	314.65	304.58	310.63	312.84	310.83	320.18	317.43	313.32	316.21	311.8	310.86	314.44	311.43	317.45	312.01	316.32	310.92
303.24	310.61	301.78	304.22	308.37	302.59	300.58	300.28	300.81	303.57	306.26	304.61	295.19	295.64	307.45	303.64	306.26	299.25	302.43	305.78	308.71	306.24	302.49	303.24	309.15	315.11	302.9	298.98	314.85	310.33	305.41	307.51	307.69	310.8	308.35	295.69	307.07	304.76	305.69	298.62	311.07	307.36	304.01	300.94	297.43	301.94	308.92	305.51	300.99	301.72
314.56	313.56	318.27	315.34	313.81	310.99	315.34	323.54	316.29	323.64	312.99	310.69	313.53	323.59	315.15	314.73	312.7	317.69	315.12	315.7	316.03	319.76	316.12	311.37	309.61	317	311.2	314.53	312.52	317.55	315.02	319.2	320.76	316.62	313.73	319.41	312.7	317.63	311.78	314.48	312.9	311.51	319.97	309.57	311.11	319.76	310.05	319.2	312.88	317.27
315.31	318.59	318.79	318.33	314.51	307.12	313.97	310.37	323.18	314.75	319.45	317.81	317.44	324.54	315.02	305.96	307.26	316.28	311.45	316.13	311.08	312.99	311.1	315.46	312.91	314.76	315.67	313.89	319.84	319.65	307.97	313.72	310.27	308.71	308.43	315.66	319.89	315.19	322.42	311.82	314.97	311.09	312.94	316.66	311.55	307.83	309.36	312.02	316.03	318.87
296.16	298.14	295.04	289.57	298.26	299.61	298.81	300.97	305.01	294.93	300.37	294.5	296.73	294.13	297.99	297.05	292.52	291.98	298.82	296.63	295.65	302.55	302.82	291.97	288.93	290.55	301.59	296.33	295.99	305.13	297.44	293.73	290.57	296.45	292.06	298.85	300.35	299.32	291.86	290.24	286.43	300.71	294.13	290.97	290.38	293.27	299.06	296.5	290.41	293.34
313.17	305.49	302.21	306.84	310.44	310.04	314.58	302.2	303.21	308.81	309.05	306.04	301.51	304.04	307.47	301.6	308.65	306.03	303.96	310.63	300.51	297.12	309.98	310.34	306.34	305.5	305.92	316.62	306.9	304.07	306.72	307.4	313.62	309.1	308.7	305.85	306.02	304.06	301.95	306.12	302.72	310.7	304.8	304.96	303.17	308.38	300.58	305.35	301.74	302.89
310.92	303.04	313.36	311.8	302.51	310.17	307.19	301.55	301.3	308.76	304.6	305.83	299.78	305.55	306.95	311.03	308.42	304.88	307.49	313.38	306.93	307.04	306.98	300.14	303.84	314.01	308.48	308.98	301.65	314.52	303.34	308.73	305.41	299.44	312.46	307.3	306.07	310.15	302.31	300	308.63	315.11	306.23	298.45	310.73	308.9	304.92	305.43	298.08	303.33
305.82	309.38	312.16	309.25	310.08	308.49	304.87	309.77	304.3	310.04	307.64	305.32	312.91	305.47	312.05	309.4	307.24	298.84	303.42	298.96	299.72	301.09	314.54	308.4	307.44	311.63	301.53	301.7	302.07	315.85	300.56	305.89	302.51	306.96	305.29	309.63	308.05	308.35	304.21	304.81	305.54	309.27	309.28	309.59	306.49	308.51	309.76	310.52	304.58	299.16
319.2	313.72	319.4	317.35	313.02	314.14	315.47	321.43	321.06	313.07	322.82	308.81	318.06	317.45	320.02	318.04	316.17	315.23	314.55	318.5	314	311.68	311.85	315.22	313.49	321.4	310.03	310.2	317.68	316.9	309.76	307.8	315.74	322.16	321.24	319.08	308.84	316.29	315.32	310.89	317.85	312.1	315.43	308.29	318.29	318.3	309.77	320.17	318.25	316.12
303.65	304.87	303.85	313.88	302.74	306.37	305.4	307.3	307.52	295.78	305.6	305.86	302.22	309.43	306.69	306.23	302.28	296.42	301.43	306.13	306.31	301.37	305.96	301.88	311.21	301.54	295.87	305.2	299.23	304.04	312.06	309.15	310.49	309.07	302.38	309.11	300.78	306.31	300.55	303.34	305.03	305.13	301.16	300.74	306.94	305.07	307.4	294.66	302.63	298.87
303.46	302.61	305.45	299.53	310.26	311.07	312.96	307.38	309.24	304.54	310.27	309.1	312.84	312.44	296.63	309.2	303.38	302.99	300.27	308.57	305.29	309.39	305.43	308.89	310.64	311.25	304.28	305.87	304.48	309.48	307.05	308.78	309.71	307.68	306.66	314.6	303.56	307.08	306.35	310.76	302.03	308.6	301.13	302.92	308.62	306.12	309.83	306.92	309.49	305.33
305.74	306.98	303.54	300.33	303.3	307.43	296.74	308.57	306.74	310.43	298.36	305.81	302.95	303.94	295.93	301.85	303.37	305.64	308.68	305.67	312.3	307.75	299.94	307.55	305.61	303.24	301.73	305.42	304.09	311.62	305.58	309.18	300.93	306.81	300.45	304.95	304.49	299.59	307.11	298.53	302.25	304.11	300.88	309.18	307.41	305.75	303.21	303.19	314.64	302.42
327.37	320.53	322.16	322.83	324.77	326	326.24	323.57	323.39	327.78	324	321.09	327.08	324.23	321.28	324.79	327.27	326.94	326.61	329.43	319.94	327.2	331.4	325.8	316.48	319.3	322.04	324.62	329.32	322.08	323.86	330.89	327.62	326.4	330.07	321.85	323.24	329.28	327.35	324.2	321.14	323.29	321.55	326.96	328.17	325.97	329.94	327.03	325.15	325.58
301.36	307.29	298.22	304.31	301.71	303.94	302.71	313.63	302.73	306.42	309.1	298.22	303.07	303.7	292.52	302.8	299.03	305.4	304.83	304.09	303.6	300.31	304.14	294.98	308.37	303.78	302.59	306.76	305.08	298.78	304.51	299.16	299.47	309.61	304.19	301.9	306.02	306.62	301.7	298.28	310.01	304	299.8	303.74	302.39	295.2	300.47	297.19	304.11	302.15
324.58	317.98	315.71	310.92	315.63	319.96	307.05	311.1	315.84	312.98	319.64	316.77	320.24	316.12	315.58	313.52	316.61	319.68	310.69	316.63	312.87	317.19	311.32	312.37	309.83	315.72	307.37	312.69	311.47	315.56	317.43	311.89	312.44	315.47	317.99	320.77	315.05	316.57	307.09	310.95	319.7	311.92	312.22	313.32	314.2	315.15	318.16	317.26	304.75	309.49
316.22	315.47	307.02	313.31	318.94	312.12	313.17	312.97	309.95	308.9	307.99	316.67	310.9	318.65	311.88	313.34	310.66	316.89	322.19	319.32	314.9	310.69	317.05	313.17	310.08	305.82	309.81	312.97	316.73	311.09	311.77	313	312.15	312.64	310.11	312.27	318.99	312.91	311.01	308.87	311.9	313.51	314.48	315.74	312.9	315.02	315.3	315.68	315	313.61
309.85	317.75	315.14	314.22	319.21	312.86	325.28	312.94	315.78	310.81	319.11	317.72	323.84	319.43	316.28	313.28	321.83	316.32	318.47	320.01	313.84	316.56	315.44	315.95	313.36	323.38	319.65	318.95	316.96	316.45	314.43	319.19	315.48	323.05	317.03	313	317.18	317.45	320.39	315.31	323.46	313.45	325.41	316.5	310.04	328.18	321.41	323.31	324.03	319.98
310.06	323.31	312.01	320.93	319.32	321.2	319.31	322.07	315.08	312.63	311.4	316.19	319.93	314.91	315.23	316.77	314.32	317.38	311.42	318.83	319.7	312.6	310.73	315.64	320.72	312.29	317.94	302.06	319.38	312.72	317.31	321.75	322.56	313.35	317.49	316.11	307.53	312.99	314.18	316.61	311.06	309.49	320.02	319.79	314.51	318.69	307.9	322.43	312.58	308.57
327.15	333.6	320	324.42	330.22	320.07	327.37	324.32	324.91	326	324.98	329.91	324.62	327.42	322.56	323.71	325.23	320.85	324.43	314.61	330.95	326.36	329.06	326.33	326.73	327.89	324.07	323.98	327.01	324.3	331.1	324.43	325.46	331.59	325.58	323.86	327.05	320.51	323.65	324.73	326.49	326.98	330.74	320.05	316.87	324.71	328.73	320.09	323.2	328.16
306.78	310.99	313.15	313.08	316.49	312.12	316.46	314.05	317.72	311.03	318.84	313.1	313.92	314.54	311.39	308.56	313.24	315.49	320.24	309.81	316.05	308.85	309.11	307.49	307.35	317.23	314.22	313.13	311.78	310.61	307.08	320.44	307.18	305.83	313.66	324.01	314.09	310.55	320.17	305.2	319.18	310.83	306.84	311.26	315.86	320.46	310.42	308.99	315.16	309.9
318.75	311.51	322.77	314.07	310.74	310.96	309.99	318.08	318.52	316.85	311.25	317.19	306.64	316.51	314.15	309.01	318.43	321.42	318.22	313.7	316.03	321.86	315.48	310.34	314.66	310.3	310.03	320.17	305.86	319.4	316.68	308.52	315.2	312.72	310.96	309.77	313.66	307.7	323.42	317.61	317.55	312	310.27	305.3	313.31	312.41	316.05	312.53	314.68	317.03
299.67	301.14	308.02	302.15	305.72	307.23	299.92	302.13	298.31	311.42	302.77	299.04	294.2	301.04	303.37	314.91	301.85	305.94	308.1	305.19	305.2	300.14	301.81	304.96	302	304.09	309.25	300.43	301.68	305.11	310.83	301.32	296.55	303.72	303.62	305.9	301.05	308.15	305.47	307.87	305.94	302.52	298.26	301.21	301.6	306.93	301.6	304.02	306.23	306.52
309.47	306.27	308.53	298.87	305.62	310.04	306.14	306.05	304.77	307.52	311.74	309.01	303.94	312.09	307.08	309	311.98	310.41	313.28	308.69	311.86	311.76	306.33	313.14	309.94	309.72	312.74	310.29	306.08	307.84	305.82	307.22	304.15	312.96	310.19	300.17	304.8	314.03	312.07	307.81	307.1	307.95	305.59	300.49	308.34	305	300.49	310.51	310.38	315.76
314.56	320.23	317.29	320.91	320.82	318.3	317.52	314.04	323.32	320.86	309.65	312.87	321.67	314.99	313.92	318.85	314.52	314.15	309.64	319.2	315.35	319.45	321.9	322.64	319.04	319.6	315.27	319.77	314.51	314.71	323.26	311.56	319.6	312.31	319.11	314.51	318.52	323.02	313.33	318.15	319.69	314.27	318.85	317.08	321.19	318.88	315.19	321.8	326.52	317.74
322.13	314.17	316.08	316.83	322.32	319.55	313.45	315.69	317.76	320.35	318.64	321.05	318.36	320.09	321.37	319.23	316.32	312.23	311.77	319.84	312.13	311.14	322.45	322.18	325.72	321.6	315.08	319.66	325.04	317.78	317.4	322.79	317.61	318.26	314.9	315.45	314.37	317.04	318.79	318.25	317.57	314.07	316.17	322.83	311.48	318.65	312.81	308.41	320.27	315.13
302.02	306.97	304.98	301.18	314.61	307.99	311.27	304.8	301.55	299.45	310.43	305.92	304.45	304.45	301.33	302.81	302.04	303.08	302.89	306.94	303.06	302.54	303.9	301.77	304.94	302.58	308.01	304.73	304.34	311.25	303.61	310.65	304.37	306.36	303.16	304.02	305.01	298.57	307.72	302.11	306.99	304.44	298.31	302.17	318.36	304.51	306.53	301.91	306.92	302.83
324.89	314.04	314.31	320.58	315.62	314.26	320.46	317.85	317.72	315.56	312.69	316.66	316.16	320.15	317.69	309.84	313.66	312.36	317.37	310.9	314.07	315.75	314.9	316.83	325.23	312.71	324.39	313.02	320.34	317.58	322.9	312.68	324.51	310.33	321.9	315.3	305.58	318.86	317.59	318.07	319.26	317.08	312.59	315.24	322.47	308.9	312.24	322.25	314.58	310.38
324.24	325.88	327.53	323.36	327.23	319.32	323.89	315.29	328.8	326.52	326.79	318.75	322.18	332.95	326.23	323.82	326.6	329.52	325.18	323.3	321.77	324.94	328.65	320.92	327.41	325.31	324.35	321.46	326.31	327.67	328.13	328.44	327.05	325.92	329.94	325.12	315.92	324.59	328.7	320.09	322.02	327.89	325.63	318.98	320.08	330.76	325.46	318.39	325.94	325.12
307.71	312.82	312.51	314.38	307.68	313.3	312.38	309.87	305.44	304.57	313.4	312.4	308.94	309.28	304.82	302.02	302.45	313.89	305.91	308.42	304.7	310.2	310.34	308.1	308.42	308.17	308.7	307.42	304.93	315.56	313.17	305.81	310.56	309.1	307.09	307.94	309.7	306.38	312.64	309.72	316.64	313.15	305.98	315	307.62	318.8	305.92	307.17	318.83	312.48
307.17	298.48	301.89	301.37	305.35	304.94	299.82	294.31	297.01	301.17	299.94	309.03	295.62	300.25	297.6	299.6	296.88	297.39	298.25	304.71	298.54	300.51	304.16	301.96	294.04	308.22	299.83	301.17	293.48	299.3	302.16	296.67	305.89	297.07	293.94	292.7	301.04	295.8	291.9	304.82	305.16	298.34	303.12	303.4	298.1	302.73	303	299.93	305.76	303.22
318.73	334.06	324.49	328.44	322.18	319.59	323.07	321.87	321.95	316.18	328.06	321.37	329.58	330.66	321.86	324.3	330.97	324.76	318.59	334.17	325.96	322.68	327.48	313.49	325.01	315.69	332.54	319.31	323.33	326.2	327.6	330.38	320.7	330.23	328.84	327.56	330.08	329.93	331.97	325.82	327.87	331.45	318.53	329.07	325.89	327.11	321.4	323.94	321.82	335.58
310.18	311.49	316.27	312.69	313.87	314.48	310.06	308.77	314.33	310.81	314.99	313.12	313.74	314.72	316.12	316.92	312.44	315.98	319.25	310.14	315.55	318.39	314.89	319.44	317.85	317.3	315.37	319.62	311.1	313.19	319.28	318.39	313.62	311.14	320.36	305.54	308.24	316.91	313.31	310.73	309.04	309.82	309.91	313.7	318.39	316.46	316.66	304.9	314.6	316.85
298.68	296.76	296.13	298.81	288.52	291.37	290.35	298.21	297.78	298.84	298.03	295.96	291.37	294.71	295.37	299.83	297.97	296.33	295.9	297.92	288.75	300.91	294.75	294.91	296.39	293.22	295.41	292.75	292.68	293.38	296.3	297.2	301.24	286.79	294.11	295.42	295.62	297.66	297.42	303.21	291.29	303.19	295.14	298.85	293.33	293.66	296.12	297.68	292.79	296.26
307.45	304.42	309.25	305.91	307.75	305.67	302.01	309.26	304.52	307.02	305.67	312.97	304.82	308.28	301.97	298.56	309.11	302.99	303.66	303.01	304.75	306.17	308.71	311.67	313.38	298.47	303.72	302.14	307.56	300.75	304.29	305.42	305.11	303.19	301.63	304.86	301.53	308.23	304.99	301.09	299.62	315.04	307.83	308.75	304.18	305.5	299.09	300.09	307.4	300.05
303.39	293.62	307.05	308.59	307.57	307.91	302.27	300.53	299.42	302.26	304.91	305.04	296.72	298.76	300.06	300.69	303.03	303.87	300.89	307.13	299.46	307.77	308.05	301.65	299.33	299.79	294.33	305.61	308.01	303.61	299.94	305.66	301.48	305.97	302.43	312.7	303.45	303.66	306.93	305.79	303.82	306.2	305.44	306.09	307.5	308.26	301.4	304.01	303.2	306.76
316.92	316.01	308.36	311.58	317.07	316.01	317.89	312.71	313.57	315.66	319.39	312.81	313.63	312.82	315.03	315.68	309.65	314.28	315.39	302.25	313.05	310.26	315.97	314.51	316.88	311.43	312.43	314.55	309.71	316.85	316.65	310.77	314.13	317.83	315.54	313.09	317.05	312.37	315.63	314.61	315.13	310.97	313.39	310.31	315.18	318.81	314.69	310.91	314.4	312.54
300.77	304.48	299.62	299.35	300.89	296.73	303.7	307.17	301.56	298.45	301.51	308.74	299.54	299.09	304.44	300.03	297.57	303.59	307.84	293.72	303.45	287.24	301.01	304.06	301.51	302.41	298.94	301.84	308.77	306.16	305.57	298.38	305.72	300.73	295.1	290.93	302.23	306.68	299.53	313.41	298.35	301.66	304.12	298.84	308.04	298.36	302.25	302.98	299.09	299.26
314.49	312.62	315.22	313.94	314.65	318.05	316.51	321.07	319.78	327.55	313.71	319.1	320.38	322.9	318.07	318.5	318.01	315.93	316.84	319.06	317.11	310.47	317.71	318.85	318.12	326.06	321.7	312.71	320.85	312.81	319.39	318.91	319.05	311.08	316.88	318.3	312.45	314.82	316.99	319.44	317.13	322.7	316.46	316.51	319.92	320.37	314.95	315.08	320.56	307.46
312.12	318.34	313.28	318.43	319.69	313.22	314.99	313.55	320.78	310.75	314.81	314.72	311.7	315.89	314.49	312.45	307.81	319.71	313.47	311.12	318.8	311.31	312.14	312.68	308.6	316.71	317.69	316.92	320.8	314.17	314.77	315.57	318.32	310.83	317.75	313.74	314.07	316.76	317.55	307.1	321.11	320.68	314.07	312.55	317.54	311.53	315.4	306.71	307.59	308.58
299.95	305.72	297.66	301.4	304.12	304.11	300.21	299.46	304.01	304.79	302.71	302.71	304.72	306.5	302.35	306.42	300.03	299.44	306.24	306.9	306.33	312.25	305.94	304.26	300.01	298.58	309.49	303.07	302.71	297.36	303.04	300.84	307.32	300.93	305.51	302.86	306.09	296.87	308.85	310.16	296.82	300.71	305.55	313.35	299.97	308.31	306.77	299.23	300.51	298.02
321.17	313.78	318.64	318.49	314.65	317.57	314.48	312.45	322.01	310.75	321.43	319.3	308.2	311.44	319.54	313.88	318.57	321.65	315.53	314.94	318.89	313.02	317.82	312.61	315.06	314.79	326.07	317.6	328.2	314.51	314.6	316.32	316.31	316.56	322.78	316.29	313.62	323.79	316.66	318.85	316.99	323.23	316.27	314.91	321.77	314.49	316.25	323.36	319.47	321.14
326.37	319.74	314.55	312.47	315.72	315.67	315.73	313.79	313.76	315.31	316.85	319.57	317.57	323.87	314.71	311.67	318.39	319.68	326.67	314.51	322.75	316.91	320.13	315.5	319.16	313.2	324.05	316.6	312.65	313.14	314.5	319.74	313.21	315.51	322.21	320.39	326.23	316.92	311.04	321.28	322.03	320.79	311.16	323.62	319.8	317.92	310.04	319.29	321.16	317.34
296.41	300.72	298.57	305.25	299.7	303.75	300.15	300.29	305.66	303.03	303.38	302.9	297.28	303.22	295.57	298.76	297.95	302.19	302.46	302.87	296.26	298.07	294.31	297.16	297.13	302.11	298.25	297.9	304.63	301.52	300.23	297.91	292.33	297.92	291.85	301.47	299.64	299.22	300.49	300.6	304.73	300.39	296.25	304.82	294.91	295.05	302.2	297.35	301.54	299.02
300.26	297.02	297.8	299.06	294.97	302.2	297.39	295.85	299.06	306.13	292.47	302.82	298.73	302.82	295.23	301.46	295.56	300.4	297.78	297.55	296.3	304.23	300.47	304.38	306.91	301.53	293.96	299.4	295.9	297.48	300.58	308.71	298.7	296.86	290.58	300.89	308.64	302.77	302.03	303.52	296.15	298.48	291.45	299.26	299.79	309.58	313.21	297.45	306.19	301.3
292.83	295.71	296.88	293.09	292.84	296.72	289.61	295.98	291.63	289.39	293.99	295.99	292.77	301.35	301.37	290.55	297.9	284.33	298.04	294.79	296.36	300.64	294.69	304.07	296.09	289.99	289.44	293.57	290.09	288.09	297.35	289.86	297.96	290.74	295.61	294.9	294.5	297.56	296.83	302.32	294.73	289.66	298.77	290.67	292.53	288.26	294.9	296.05	289.48	295.61
314.46	312.17	314.56	311.86	312.54	310.89	310.69	309.09	316.96	318.16	315.86	309.21	314.18	311.3	311.12	308.97	311.96	302.91	319.22	310.07	317.34	320.53	318.43	325.29	312.06	314.05	309.35	305.04	314.56	314.58	317.78	313.24	315.59	314.09	319.78	313.82	313.7	311.47	315.17	319.86	314.68	309.83	317.8	309.47	310.33	311.73	313.78	307.51	321.57	317.37
288.06	299.93	297.12	294.42	296.63	284.04	295.26	292.61	299.43	303.74	292.54	296.12	294.63	295.31	303.8	291.29	282.54	298.25	295.28	292.46	293.24	290.24	297.69	297.62	305.89	290.82	293.26	296.16	285.8	296.95	292.06	292.8	294.73	293.25	293.22	291.84	296.45	290.63	294.88	289.89	285.91	298.04	296.39	294.42	295.63	293.75	294.99	296.27	292.21	303.81
313.87	320.68	311.26	320.97	319.29	314.99	316.46	322.61	312.51	312.6	320.02	320.88	324.37	316.19	319.48	310.57	313.36	316.89	323.81	321.47	315.78	309.59	325.81	317.06	317.87	318.78	309.29	314.38	317.24	317.5	319.22	322.84	315.27	314.04	315.61	319.45	314.91	321.48	314.89	312.41	312.28	311.68	311.48	310.45	309.26	315.64	315.93	312.47	313.45	316.21
313.37	316.71	321.59	317.36	312.61	318.43	322.24	325.58	314.46	314.75	308.98	317.65	318.52	322.87	313.75	316.7	321.17	314.55	317.11	321.69	320.43	314.57	320.05	317.05	311.73	317	308.62	316.31	317.38	314.18	320.08	303.9	321.61	313.39	315.85	320.48	312.69	314.9	313.75	311.66	310.03	313.18	312.95	316.34	313.39	317.85	314.19	322.93	315.64	315.48
298.57	299.11	301.09	300.05	298.09	296.42	307.02	298.12	297.97	311.03	309.02	297.21	301.22	300.2	298.75	307.94	307.85	306.32	301.64	308.69	297.86	301.05	303.43	293.55	299.81	302.79	303.28	303.09	297.23	300.08	298.97	300.01	299.62	302.2	301.81	299.89	303.26	303.4	301.17	305.39	303.15	302.33	300.31	298.1	305.77	303.48	304.52	299.78	303.97	305.8
307.56	297.74	301.43	302.74	301.18	299	305.82	307.69	301.35	307.33	302.6	298.13	303.56	307.13	303.73	294.46	301.22	301.63	299.57	306.34	300.99	307	306.56	298.5	308.53	298.74	306.22	297.13	299.05	309.83	308.12	312.68	313.42	305.06	300.14	300.57	306.9	303.68	304.47	310.45	304.53	306.34	304.4	302.39	303.53	304.84	306.87	303.49	300.99	311.48
306.88	306.81	310.83	313.55	309.56	313.05	312.17	315.26	304.49	306.74	309.57	308.68	305.26	312.47	310.1	306.46	310.04	310.03	309.99	311.44	306.45	307.11	306.9	304.78	309.71	311.49	302.33	308.35	310.1	310.53	304.33	304.56	308.42	310.27	313.19	316.44	299.51	312.8	304.54	313.63	311.64	306.76	309.77	306.8	306.69	311.68	302.19	306.07	312.68	309.95
316.15	308.54	306.26	312.23	304.92	305.45	307.89	308.02	307.96	310.52	307.18	306.87	307.2	304.9	310.71	310.33	300.82	307.42	310.84	304.68	303.91	309.2	311.57	304.46	313.06	303.07	300.97	308.55	305.9	310.82	304.92	309.83	299.93	299.36	305.34	311.39	302.77	306.46	306.24	303.94	302.53	304.51	302.77	303.96	308.66	312.6	309.09	307.94	307.79	298.42
317.88	306.93	319.97	319.2	311.79	303.24	316.17	316.53	312.46	313.83	310.92	319.32	312.53	315.53	318.56	313.12	310.38	319.96	310.28	310.78	311.87	314.93	310.6	307.88	316.06	306.69	304.07	311.36	317.68	310.91	316.12	315.69	314.81	314.34	309.15	313.36	314.22	315.13	306.65	310.98	316.11	317.95	312.68	308.77	318.1	313.74	310.23	309.49	314.65	312.84
307.47	308.37	307.54	310.31	311.6	310.18	304	312.55	303.59	315.39	318.82	312.02	311.48	314.55	308.11	313.62	307.81	312.73	308.84	304.28	317.51	319.5	309.13	318.14	311.08	311.89	310.57	309.93	300.84	311.78	310.53	307.17	307.2	308.33	316.84	312.27	310.38	305.29	310.51	309.45	308.32	314.05	308.6	302.11	309.03	317.73	309.83	304.57	306.58	311.8
309.98	307.56	311.32	311.62	308.22	307.92	309.5	303.77	316.25	306.09	317.66	312.11	303.08	314.16	318.28	310.04	311.94	309.15	308.18	307.6	304.1	303.74	304.57	311.35	313.53	316.15	308.65	316.99	311.24	307.46	308.54	307.97	316.08	309.53	313.64	313.93	314.73	315.66	310.79	318.36	311.27	310.96	306.25	312.5	304.8	314.39	311.15	310.78	314.78	315.66
302.18	307.34	298.95	305.31	301.34	304.42	301.48	301.54	300.31	305.7	301.79	306.25	297.35	305.32	299.08	296.34	307.66	309.15	305.88	305.36	301.92	305.57	306.85	304.24	308.23	304.68	304.91	300.81	303.42	300.42	303.89	311.83	305.82	300.72	307.71	304.72	308.45	301.22	305.31	302.02	302.19	299.6	303.86	299.58	299.95	302.31	307.24	302.2	312.21	304.76
319.04	324.12	318.63	318.83	320.92	315.11	314.23	323.93	322.63	314.99	319.83	314.94	316.15	316.6	317.33	317.84	308.06	317.43	318.05	314.72	316.25	310.48	313.53	318.55	322.59	322.9	322.99	314.42	318.87	315.26	314.53	318.65	311.05	312.59	316.53	317.74	317.48	321.9	320.22	314.66	311.71	315.67	314.66	315.77	317.21	316.63	317.17	313.92	318.36	319.12
313.85	314.94	313.63	310.31	308.42	317.1	315.63	317.1	323.73	313.81	315.38	314.12	312.63	315.61	308.97	319.58	322.88	308.17	308.18	308.74	319.95	316.54	315.3	309.57	316.82	315.43	308.66	316.18	309.86	317.56	313.63	313.86	313.87	310.58	315.18	315.8	313.83	316.55	319.38	317.76	310.33	315.07	317.1	315.73	303.16	311.81	319.44	316.01	312.6	318.38
308.48	304.78	304.56	308.2	304.97	311.53	307.96	309.2	311.37	300.07	313.32	305.51	309.91	312.07	310.32	304.49	303.23	305.75	312.08	314.99	304.39	301.62	312.74	305.5	309.12	302.13	302.73	303.85	310.88	304.03	303.77	307.56	298.86	304.43	306.82	309.36	299.73	303.14	309.08	304.18	310.89	296.81	310.08	310.71	313.23	307.1	312.66	308.72	316.67	305.35
313.45	301.09	312.59	307.51	313.39	304.11	311.12	311.96	308.36	311.64	299.02	299.58	305.25	307.7	301.62	312.15	309.14	314.56	309.84	307.39	303.33	308.87	302.78	310.62	304.74	305.82	303.71	309.24	306.89	313.65	303.61	313.81	312.72	306.06	298.94	304.96	308.44	308.24	309.95	308.18	308.97	309.97	304.27	306.01	304.71	305.93	311.44	317.8	315.14	309.72
297.06	300.67	299.25	302.67	300.7	297.95	302.33	305.92	304.07	295.77	300.06	302.45	294.81	297.48	307.3	305.22	302.05	299.04	305.18	300.43	299.2	309.46	298.78	299.21	298.6	299.94	301.75	304.56	300.75	300.43	299.49	306.33	295.12	304.93	299.66	300.48	302.47	301.38	295.03	296.56	300.53	295.52	303.65	303.54	295.74	299.37	295.79	291.44	293.45	306.14
302.91	313.48	304.47	302.66	302.15	300.53	298.09	308.47	301.52	306.22	299.65	302.01	307.2	301.23	307.96	304.48	302.98	309.85	305.65	296.1	300.37	300.64	296.76	309.2	303.27	304.48	298.75	305.65	308.49	311.18	301.65	302.44	316.95	301.71	300.63	305.76	308.16	305.63	309.04	299.56	303.79	304.25	304.91	305.65	297.04	298.74	301.49	312.31	302.56	294.5
300.4	308.42	307.86	301.61	304.36	303.64	304	303.58	301.84	305.01	301.75	299.86	303.89	303.35	307.77	308.54	311.43	304.65	307.62	307.23	312.22	309.98	308.11	311.71	307.46	306.71	304.02	300.94	306.88	311.51	298.72	309.76	304.02	302.1	307.9	307.14	306.92	306.88	301.93	306.71	305.57	307.06	300.92	303.53	303.02	309.84	306.4	304.31	305.75	308.26
297.89	296.17	290.88	297.05	303.35	294.7	305.19	295.71	297.95	295.99	295.12	291.94	290.84	297.6	299.42	289.23	297.05	294.65	301.15	297.8	301.34	301.24	298.59	301.98	288.92	295.22	291.41	306.72	295.56	296.88	300.24	302.22	297.37	293.23	302.85	293.2	295.79	295.02	297.53	302.46	295.55	296.41	301	303.83	294.83	303.37	296.55	297.14	296.23	300.55
291.77	294.08	293.7	302.57	293.61	295.05	306.2	298.37	292.35	297.77	305.32	299.16	295.49	291.67	298.82	298.24	298.55	295.58	292.74	295.39	293.23	295.18	290.5	299.21	291.98	295.19	303.34	297.98	287.83	296.33	287.28	298.81	295.03	290.17	294.88	285.45	294.53	297.29	290.43	295.93	303.12	295.54	300.34	287.46	295	292.88	293.23	301.57	299.23	301.53
300.24	299.71	303.93	302.48	305.83	298.96	309.73	305.06	301.91	308.29	301.04	306.19	294.9	306.55	295.13	307.88	297	300.01	299.12	305.28	302.03	308.1	306.08	304.73	306.3	296.32	297.47	304.88	300.9	302.25	306.04	297.43	306.84	298.69	296.96	301.73	304.9	298.74	302.71	307.09	296.86	294.71	307.32	303.03	300.43	304.78	309.88	300.24	300.81	307.44
317.43	309.73	312.72	310.67	307.08	306.5	311.09	313.45	310.24	312.18	308.63	307.82	316.99	311.97	312.91	306.22	307.56	310.5	307.32	308.07	312.02	316.12	310.25	307.1	308.35	317.35	311.9	313.77	311.98	305.08	313.46	311.54	309.82	307.96	312.9	318.54	310.53	311.28	318.63	315.88	310.82	315.94	306.65	313.84	310.61	314.21	308.71	318.31	317.66	307.44
292.8	302.12	308.31	296.97	298.59	300.11	299.95	297.59	303.16	293.78	299.07	299.82	298.16	296.11	300.87	301.97	299.32	299.13	297.85	300.06	303.49	310.7	301.5	301.12	300.25	297.17	300.89	300.56	302.58	299.51	299.74	300.03	305.64	297.41	296.3	301.39	303.07	303.45	305	299.87	301.08	300.58	308.06	297.2	305.63	305.11	302.16	291.17	291.7	291.58
307.89	312.85	316.99	315.64	305.58	309.22	313.47	318.37	315.53	313.94	305.94	310.95	308.26	310.56	317.66	313.72	313.38	309.17	318.22	315.44	316.23	307.96	321.24	312.31	308.86	309.36	311.87	314.09	311.31	312.83	315.82	313.52	317.1	309.11	316.23	312.6	315.68	311.26	318.28	310.03	301.85	315.54	312.65	310.78	308.05	316	313.2	312.4	314.67	316.48
318.12	316.45	311.76	309.14	321.69	315.56	317.55	305.11	313.96	311.07	309.62	308.21	305.5	315.26	312.9	310.59	315.9	306.67	320.62	305.83	311.38	303.08	308.75	311.33	312.91	309.49	314.97	311.83	310.42	310.46	313.26	310.21	309.47	309.71	304.96	307.56	315.91	315.66	311.43	315.3	308.23	311.06	308.97	307.48	306.86	311.76	308.64	315.35	314.59	314.22
307.03	306.21	303.49	310.17	314.52	313.19	307.64	306.19	310.4	310.6	312.66	310.19	306.2	309.96	308.64	311.99	315.22	307.71	304.13	305.63	308.18	312.06	321.69	305.71	305.09	306.65	310.77	302.45	310.4	309.55	308.25	312.85	310.77	308.29	314.36	318.14	315.82	307.06	312.56	305.96	309.83	307.76	310.22	305.22	303.49	309.04	309.91	310.68	305.42	311.25
300.36	299.82	306.12	304.24	310.21	303.38	307.64	309.68	304.73	308.55	304.59	302.22	306.4	305.85	301.78	304.15	304.22	302.07	307.58	296.7	310.5	304.81	303.45	304.64	309.69	304.82	306.79	307.15	303.64	303.52	299.71	303.99	295.4	296.51	302.13	304.46	307	303.12	305.77	306.01	300.22	301.47	300.52	300.15	306.88	308.94	300.9	298.46	299.46	300.82
304.54	309.51	305.68	304.07	296.23	299.75	306.98	301.75	302.53	311.6	298.15	309.46	306.31	305.12	304.03	307.5	306.57	307.33	303.96	300.63	307.04	306.66	298.18	294.76	308.62	297.92	297.21	302.84	304.22	302.47	301.22	303.9	301.92	307.11	309.67	309.53	300.48	303.15	304.13	308.53	302.89	309.6	302.55	305.2	299.28	301.84	299.64	302.95	300.72	306.62
312.62	313.16	315.62	317.02	316.98	310.61	314.91	307.85	310.31	313.12	308.94	303.1	305.98	307.15	315.53	311.25	315.3	307.83	308.56	310.8	310.27	317.51	319.42	311.81	312.78	313.37	313.48	311.02	305.01	312.15	310.67	312.7	311.82	313.69	308.86	310.68	323.62	311.66	312.77	312.46	320.59	318.15	313.47	317.54	312.35	316.32	309.05	316.26	303.93	308.59
303.13	297.96	297.32	294.69	287.37	296.76	294.15	293.19	297.26	304.21	300.06	295.8	293.42	292.01	297.94	300.01	296.99	299.16	294.54	296.33	295.12	300.01	288.8	296.61	289.61	294.83	288.2	293.6	293.07	295.12	295.27	290.4	301.51	298.94	292.64	299.47	293.54	295.13	295.17	290.81	295.57	296.03	300.42	294.41	302.88	292.72	287.68	288.08	298.99	296.45
291.82	289.57	293.1	286.84	300.34	299.17	296.64	293.26	293.94	290.72	298.26	294.2	293.66	291.98	293.97	297.81	297.4	288.48	292.92	299.76	292.85	298.09	293.69	295.57	292.38	295.33	292.22	297.6	300.87	290.29	291.83	292.74	289.45	295.2	285.54	291.36	287.87	285.82	284.74	296.67	296.05	289.19	290.84	293.82	289.97	292.12	300.28	289.16	304.71	296.1
299.36	298.76	300.52	300.53	298.06	293.62	294.09	295.3	297.18	296.39	298.27	294.56	303.56	297.03	305.17	310.47	304.84	304.41	302.61	296.98	297.47	295.18	302.11	306.83	299.2	304.36	301.8	300.9	303.72	303.39	306.09	299.04	298.58	300.52	301.02	304.18	299.95	301.3	303.79	308.51	299.26	299.12	303.95	301.85	302.12	299.48	294.1	301.42	303.58	298.93
311.34	311.04	313.08	311.5	307.54	307.91	315.76	314.4	315.66	312.45	310.89	309.92	313.91	309.81	319.33	319.78	316.32	305.61	318.06	307.93	314.3	314.54	313.41	306.45	303.47	312.42	314.16	323.2	312.13	315.53	312.45	305.92	309.69	311.67	310.09	315.92	311.25	306.13	310.58	310.36	313.24	308.82	314.11	311.52	311.62	312.45	310.14	309.37	307.56	310.14
295.11	300.16	297.21	292.5	299.91	303.21	294.85	298.38	298.28	298.84	293.12	292.68	299.47	297.2	297.68	290.57	301.83	305.38	304.85	294.84	304.29	292.82	295.19	301.86	295.64	297.5	300.06	301.67	302.14	295.74	298.9	300.09	304.34	294.85	289.3	293.13	296.13	297.61	295.05	299.21	293.33	287.33	297.97	295.23	299.73	293.08	294.03	287.85	299.99	299.2
298.03	304.25	306.36	301.43	306.54	304.59	300.99	302.33	307	300.38	306.85	298.54	296.98	304.58	304.76	300.28	296.09	298.9	295.91	301.89	305.94	304.32	301.72	300.56	299.14	301.43	299.49	305.38	292.6	304.61	301.51	296.37	309.12	301.63	299.71	300.92	296.3	301.8	297.98	297.32	302.69	303.19	299.67	298.52	295.19	298.01	299.64	299.49	300.85	304.97
286.89	291.61	296.65	294.86	291.46	288.15	293.47	289.43	298.71	297.94	288.75	299.82	292.23	289.82	298.42	297.88	291.61	298.22	291.92	290.35	299.93	289.04	286.83	292.53	296.95	292.14	294.74	287.34	292.02	296.43	292.48	296.21	291.57	289.35	295.93	294.32	289.76	295.04	297.54	292.56	297.33	296.74	286.06	293.8	292.97	294.06	288.8	296.15	297.86	295.49
303.54	318.18	303.14	306.3	309.03	300.1	301.35	307.63	305.09	308.62	307.13	305.5	304.05	307.81	309.38	297.39	307.37	311.61	306.26	304.9	308.83	302.09	302.66	308.62	307.68	306.17	312.7	309.95	312.02	301.54	302.52	304.93	300.41	311.82	307.22	301.57	285.4	303.23	297.45	300.77	303.59	305.24	303.21	298.05	312.32	307.17	306.38	309.03	298.38	307.06
317.44	319.67	319.18	319.48	317.57	313.38	325.75	319.6	314.05	321.89	318.28	314.94	320.46	314.88	317.95	323.78	317.23	316.95	323.82	322.5	318.49	319.38	320.78	320.71	318.87	324.46	318.64	320.76	315.46	324.24	316.95	320.29	318.4	318.63	320.8	323.75	322.11	323.51	314.95	317.85	311.26	319.73	315.34	318.18	319.48	322.66	315.01	326.73	313.83	315.4
310.93	304.62	311.26	302.93	307.41	308.51	306.59	305.97	308.28	306.77	308.83	306.02	306.97	311.32	311.5	312.34	305.85	300.82	307.19	306.04	311.73	308.91	313.64	301.71	309.2	312.93	311.93	308.52	306.02	307.12	311.71	314.31	314.5	302.82	315.19	305.13	310.81	306.88	305.81	304.31	311.07	301.46	310.6	299.22	306.7	304.12	303.8	302.3	299.77	310.53
298.45	307.35	303.53	301.31	299.35	303.68	299.17	300.64	306	300.51	295.8	306.92	300.21	308.15	308.39	307.81	312.46	299.8	299.75	305.62	300.63	303.05	299.38	299.65	297.52	307.63	305.77	297.08	302.95	298.98	310.26	294.6	308.68	297.3	300.85	297.05	304.51	301.3	300.51	306.74	304.13	304.61	305.39	306.8	304.5	309.14	300.9	314.08	309.49	302.91
302.29	302.32	308.19	299.89	301.6	312.23	309.3	307.87	311.73	302.95	306.87	301.68	306.14	311.37	307.26	306.3	305.18	306.78	302.91	304.62	303.01	301.92	314.25	315.53	301.76	308.64	310.4	308.55	304.01	306.54	308.65	308.25	308.26	302.55	306.3	310.08	303.06	305.77	301.97	305.92	306.66	308.98	307.98	306.88	304.97	306.28	307.73	305.82	314.51	302.07
324.71	325.12	323.88	329.08	327.03	320.69	324.29	328.44	325.14	326.61	318.28	325.71	323.25	329.63	331.15	324.33	323.09	325.78	329.32	319.39	330.01	327.97	324.29	328.76	320.95	323.74	324.7	320.25	332.76	317.33	329.51	332.34	320.07	323.24	322.44	325.82	323.04	325.87	327.81	326.34	329.7	330.58	319.65	331.39	325.52	328.9	323.93	326.88	329.26	326.12
305.86	295.96	303.7	298.56	301.86	307.43	311.96	305.89	298.22	300.69	302.99	300.71	306.83	305.71	298.57	307.86	307.05	301.29	305.27	305.14	301.68	303.22	312.81	309.34	297.25	309.81	295.61	306.61	297.98	301.43	300.24	303.53	303.13	302.99	303.37	307.2	310.43	299.62	303.04	315.43	305.97	306.24	308.13	309.04	308.28	301.37	301.81	293.45	300.13	304.87
305.66	302.69	306.49	304.59	295.92	300.62	296.85	296.45	302.95	306.02	302.45	303.49	299.38	304.27	299.26	305.36	301.12	295.88	308.18	297.95	301.83	302.55	298.99	298.59	304.63	303.65	299.56	303.18	299.51	306.09	304.16	303.26	307.17	301.15	299.81	304.93	302.57	301.59	302.48	299.6	307.03	303.33	303.23	305.79	307.39	312.82	304.54	303.98	297.33	303.48
311.97	310.02	313.43	305.72	315.73	318.17	312.2	311.44	314.74	308.99	316.15	312.81	308.89	305.21	310.21	306.95	305.91	313.21	309.14	304.53	307.94	309.97	309.76	318.73	316.23	314.88	307.36	309.1	314.32	308.4	309.64	309.33	310.97	306.53	310.55	320.86	311.57	312.7	311.6	306.25	319.08	318.15	303.06	302.68	309.68	304.68	317.31	308.68	310.09	311.31
293.15	294.77	291.05	300.81	294.14	291.33	297.78	295.6	294.76	296.55	296.49	295.03	292.82	293.73	295.86	292.83	291.75	294.42	297.29	300.23	296.15	297.01	289.05	294.17	302.42	294.91	298.68	293.84	299.15	300.1	301.98	298.63	296.64	286.61	293.34	299	295.03	300.57	292.35	297.51	302.65	299.56	289.37	295.75	298.47	294.92	302.67	292.44	300.6	294.39
296.34	301.05	304.92	301.01	296.55	301.14	304.46	309.26	306.03	304.92	302.96	304.95	304.41	300.2	299.9	302.51	300.94	303.29	299.63	309.14	299.76	298.02	304.86	302.22	305.83	296.55	295.11	307.86	309.13	299.25	305.06	309.08	303.7	303	304.37	301.28	298.58	308.63	302.91	301.77	307.83	303.34	305.05	305.96	300.89	305.21	303.39	307.86	303.58	303.78
298.37	306.02	302.76	300.25	294.54	308.19	306.23	298.49	304.62	305.09	306.9	308.23	305.22	302.38	304.73	303.84	302.43	304.97	301.69	302.28	299.56	303.79	298.45	298.42	300.47	302.14	303.43	299.24	299.4	302.44	297.19	307.78	302.97	300.23	306.66	296.73	302.97	300.93	308.21	301.24	301.27	302.97	306.41	308.02	304.76	304.84	304.51	303.14	304.14	301.3
309.67	311.14	316.23	315.23	312.16	314.09	308.64	318.68	309.28	314.55	307.83	307	309.32	315.33	314.32	312.94	312.06	314.7	310.13	321.03	323.49	315.13	320.71	313.43	313.83	320.23	313.97	321.82	316.41	307.07	319.14	315.83	313.15	312.7	308.36	311.77	313.33	319.62	315.73	317.09	311.04	319.71	321.83	314.49	318.96	310.49	320.65	320.57	319.71	310.1
302.71	302.48	300.92	298.63	299.5	293.24	303.34	300.87	306.71	300.66	300.42	304.02	303.38	295.83	299.6	301.02	300.19	297.98	295.56	303.75	296.62	299.3	297.91	297.78	299.09	302.38	297.88	302.54	302.11	301.4	299.31	304.84	298.21	302.35	306.27	297.1	303.7	300.04	300.99	301.15	288.71	297.6	302.61	301.37	301.34	304.85	301.25	300.82	298.57	306.28
306.03	309.2	299.43	301.96	300.17	308.04	307.41	305.13	311.88	300.33	303.6	307.21	304.76	298.58	293.55	300.11	302.8	303.31	306.1	300.43	299.08	305.39	300.01	301.8	308.91	309.81	304.9	302.48	309.6	303.23	303.84	311.92	300.06	302.05	296.01	302.74	293.87	311.92	296.2	317.74	303.91	304.98	307.79	306.14	304.35	310.72	300	308.97	304.17	299.67
316.2	318.22	314.84	315.62	310.71	314.83	308.26	322.27	310.49	315.52	322.2	310.22	313.26	316.89	318.22	317.9	314.95	315.7	323.21	306.32	309.42	312.22	315.45	318.75	315.1	312.38	316.32	316.39	310.74	316.19	317.17	311.47	315.37	310.4	321.29	314.56	317.86	317.04	317.39	319.67	321.18	315.2	317.43	308.71	310.19	314.74	313.92	315.29	314.44	319.94
308.41	303.37	305.31	301.7	301.72	304.72	299.58	304.89	307.7	305.05	304.01	304.27	306.54	309.48	300.98	306.8	304.44	300.35	297.47	304.14	306.74	312.47	309.92	309.62	301.2	306.4	304.4	302.78	305.77	303.52	304.3	311.76	306.32	310.05	301.83	317.63	304.77	303.98	305.22	308.84	308.42	304.1	308.82	301.73	302.18	307	309.93	304.71	310.36	301.87
303.32	301.53	298.98	309.28	302.64	296.22	302.49	309.07	310.91	303.81	305.97	304.63	301.4	302.55	303.11	303.02	307.64	306.2	309.38	306.88	299.67	300.87	300.63	305.35	295.86	297.12	305.18	306.76	305.02	305.71	301.52	307.88	301.4	309.35	306.04	304.64	305.27	308.05	308.75	301.46	301.31	308.73	298.37	302.46	305.89	298.56	306.91	304.31	308.57	307.76
311.99	306	312.77	309.3	309.28	311.96	309.27	311.69	313.53	311.98	313.43	312.56	306.88	318.38	315.36	306.21	313.71	321.82	315.04	305.06	301.74	310.73	314.57	314.3	309.5	307.46	318.31	314.07	315.08	312.2	315.02	315.13	315.59	312.37	313.74	315.5	315.68	310.68	313.2	305.47	314.26	312.55	314.86	309.48	313.17	306.08	315.33	311.41	311.32	312.99
316.9	311.66	312.77	312.61	316.43	307.36	315.07	313.33	310.07	313.08	314.95	303.23	307.55	305.42	314.27	313.78	309.81	308.46	303.6	302.7	306.62	309.97	314.57	309.86	315.54	308.31	308.37	308.73	307.55	311.39	314.29	307.88	307.14	313.28	306.53	310.31	314.61	315.47	307.95	312.54	306.96	306.23	313.09	307.68	302.67	313.42	314.25	311.48	311.42	318
298.45	303.14	310.21	300.65	299.9	307.55	303.31	310.24	305.18	305.2	307.1	305.96	304.05	307.36	301.86	297.87	303.06	305.68	310.29	313.16	299.69	299.57	312.18	302.94	303.42	304.23	307.66	302	298.68	303.18	301.68	304.11	304.49	303.96	311.03	304.09	311.09	305.44	306.17	300.21	308.23	307.51	310.58	306.86	305	305.8	300.86	298.34	309.99	306.91
302.67	296.37	300.81	298.04	299.82	304.73	299.68	301.09	301.65	299.99	306.61	305.6	298.13	298.51	296.06	304.74	298.89	305.27	300.68	302.13	300.14	304.01	297.03	306.14	296.06	296.55	298.18	303.87	301.35	296.81	296.87	299.75	298.24	305.59	298.14	303.51	293.16	311.18	300.4	308.41	292.79	299.23	314.41	298.81	299.43	292.14	299.31	297.35	295.7	304.74
303.79	294.45	299.81	294.19	301	302.43	297.93	303.68	305.02	303.32	293.4	298.51	298.73	308.76	302.69	298.84	304.24	296.08	301.17	303.2	296.77	304.21	296.83	299.39	296.65	296.32	298.71	300.58	314.06	298.2	300.66	296.18	303.61	302.83	299.2	304.17	297.94	304.04	299.15	297	295.62	298.55	296.34	305.7	300.08	300.43	302.34	299.73	304.63	307.88
309.91	307.06	309.15	307.18	314.91	310.28	305.75	312.69	301.85	307.94	306.38	309.46	311.35	310.36	308.41	307.87	304.57	304.3	317.54	314.41	307.4	308.44	308.73	309.54	310.15	314.17	306.71	304.52	303.05	321.81	309.44	312.66	303.38	303.82	314.9	309.1	302.23	307.27	311.88	309.76	300.61	312.24	303.44	309.2	308.84	307.27	310.25	308.94	312.7	308.42
314.12	317	318.89	320.49	322.99	317.52	312.22	316.97	317.68	313.2	316.74	313.37	315.18	324.7	304.86	319.21	314.28	321.41	321.4	319.16	310.82	313.73	313.21	311.66	322.84	312.81	310.96	320.48	318.24	318.82	315.47	322.05	313.92	320.14	310.66	312.91	321.13	320.65	311.79	317.31	312.42	315	316.54	319.53	314.24	320.87	314.57	318.24	315.81	303.36
312.42	310.85	317.23	316.19	320.1	311.37	310.97	308.89	315.99	315.44	314.36	312.47	308.49	314.13	316.29	313.64	306.59	314.55	312.78	312.84	309.54	311.51	314.29	309.68	315.98	308.61	312.46	312.79	317.68	312.37	313.69	311.01	314.05	307.92	308.84	309.93	310.62	318.33	306.11	310.24	309.52	313.52	317.64	313.48	307.52	314.73	310.04	313.72	308.8	313.33
307.87	322.71	315.05	308.65	320.61	320.99	315.75	312.73	311.88	314.93	317.08	311.08	312.46	313.58	313.8	314.07	316.54	310.72	317.19	314.36	312.85	313.7	320.79	313.81	315.97	318.37	313.99	311.43	317.71	316.99	311.35	319.63	314.07	317.35	315.28	312.95	308.85	308.13	316.31	320.9	312.52	315.57	311.97	317.36	311.58	313.74	313.89	319.46	315.63	316.61
302.04	296.24	302.82	302.56	308.48	302.39	309.69	305.89	309.82	308.69	300.75	304.09	307.09	310.8	305.56	311.5	300.44	300.55	297.89	308.11	294.01	307.15	306.94	299.86	302.81	297.21	308.66	311.52	306.14	304.73	303.66	302.06	300.74	298.02	305.6	307.26	301.17	302.74	297.48	298.39	303.84	300.31	307.12	310.48	302.97	301.82	309.17	309.22	304.55	307.24
315.96	329.78	318.38	322.45	315.5	332.28	321.82	326.76	322.8	325.57	330.16	322.11	320.55	316.67	326.39	323.83	327.32	327.36	324.73	328.6	334.33	327.49	322.25	330.17	322.32	326.3	324.47	323.43	333.35	323	319.87	325.89	322.96	329.97	323.9	326.86	321.49	323.66	328.6	321.97	322.61	325	324.44	318	323.29	324.29	314.25	325.58	332.48	323.65
328.21	325.83	326.51	323.27	325.95	320.86	326.47	323.39	317.52	321.47	332.23	325.18	324.89	324.35	330.63	328.22	330.75	318.8	324.9	326.34	319.01	323.38	327.09	320.69	323.08	325.15	325.94	320.37	331.64	325.62	318.87	323.63	319.44	329.06	327.68	328.78	326.31	325.93	321.54	329.13	326.35	326.29	319.26	327.5	323.42	329.6	321.38	325.55	329.23	327.53
308.33	304.98	305.24	297.1	309.8	311.86	309.62	308.01	298.03	303.31	303.8	305.68	304.48	304.33	310.09	298.92	311.01	299.56	303.75	305.01	301.31	307.78	304.82	307.6	305.17	309.34	309.02	303.08	310.25	304.41	306.4	306.31	307.6	306.87	310.7	309.62	297.11	309.06	310.26	307.16	301.38	304.39	305.81	304.61	308.59	303.94	304.44	304.85	306.21	297.56
294.97	296.87	293.07	298.65	294.51	288.76	292.95	291.4	289.6	297.07	293.5	296.55	293.38	297.44	297.5	296.79	294.91	300.13	292.43	291.03	293.37	294.45	297.24	294.68	295.8	298.53	295.84	291.34	291.64	296.59	296.76	294.29	295.78	288.53	290.7	299.4	293.18	291.99	300.48	296.77	287.91	289.27	290.01	295.8	293.98	290.75	302.12	290.02	293.57	285.49
307.08	299.1	298.44	304.63	296.99	305.57	295.11	299.9	299.14	300.73	297.03	302.6	293.91	290.68	301.51	300.28	296.29	298.49	297.79	302.1	301.28	300.11	305.91	304.91	296.9	295.9	296.82	304.72	294.82	302.64	297.66	299.24	305.87	301.56	303.6	303.61	298.5	302.35	297.13	296.88	298.8	307.76	301.63	305.31	302.93	298.03	293.54	295.92	303.95	302.94
313.36	318.85	309.95	316.43	315.09	312.57	315.65	309.45	320.27	319.34	315.04	311.91	317.22	309.28	311.78	317.26	312.8	317.7	310.52	311.91	320.87	313.09	316.54	311.03	313.03	313.42	322.92	315.38	315.32	311.93	313.18	311.51	315.79	316.74	317.39	320.79	308.93	315.21	317.78	310.48	323.22	316.54	313.22	313.99	314.14	313.77	319.32	307.5	312.34	311.7
310.06	312.4	292.2	305.23	308.53	304.13	302.43	300.02	305.17	298.26	304.14	300.18	308.16	302.94	302.6	302.79	305.47	295.65	297.44	304.41	297.62	299.97	300.34	298.3	313	301.88	296.38	301.55	296.32	308.68	298.38	310.87	311.83	304.67	303.23	296.77	298.82	308.12	297.37	309.29	302.21	299.67	303.74	307.3	306.33	308.2	304.46	300.31	306.54	301.25
308.23	309.09	323.37	314.41	312.62	310.97	306.19	317.57	314.63	316.89	312.65	316.16	316.2	309.31	311.04	314.08	314.81	315.51	313.87	314.96	310.02	313.97	320.87	308.44	312.92	315.77	315.04	316.67	318	308.32	312.72	314.56	311.74	313.17	313.77	308.77	303.72	311.97	308.45	316.15	308.85	318.45	317.15	313.33	304.29	306.86	318.55	308.84	320.3	309.12
308.45	301.28	298.36	301.67	302.02	293.78	300.73	295.18	301.32	302.8	290.4	301.48	300.29	297.45	301	299.64	299.74	294.29	301.92	292.75	295.92	295.89	311.56	295.75	296.17	306.29	302.31	299.57	303.77	293.61	292.64	296.16	294.72	298.69	297.18	307.97	305.41	295.1	306.82	296.68	294.99	302.74	306.84	302.22	298.08	306.81	297.31	297.21	303.64	301.33
298.94	297.56	301.36	294.8	294.53	304.91	302.45	302.11	295.26	300.58	291.94	303.4	291.58	296.26	291.42	298.8	301.08	295.49	292.13	303.16	298.74	297.75	296.12	299.18	300.5	292.73	299.23	290.61	300.9	300.81	305.99	304.15	296.35	295.69	291.58	297.4	296.73	295.07	298.2	294.92	306.57	290.65	300.66	305.1	297.81	293.49	295.51	302.69	296.22	296.64
314.67	312.67	314.25	316.95	311.02	312.7	316.75	316.45	312.84	313.57	313.39	317.7	315.28	315.01	311.16	315.84	312.48	315.66	320.18	310.33	310.64	307.06	318.34	312.93	305.36	312.63	320.01	311.03	315.21	306.29	311.9	313.61	313.81	315.66	312.27	311.53	312.36	306.6	301.96	308.55	314.77	321.92	312.99	310.32	313.16	312.3	312.34	315.97	315.54	319.56
312.02	308.76	321.67	313.53	315.19	315.18	312.24	318.58	306.37	321.23	311.94	310.88	310.04	308.07	318.22	315.45	309.93	306.92	312.93	309.01	308.72	317.51	312.33	316.31	314.27	315.91	307.64	319.51	311.04	313.15	312.61	324.88	314.19	310.11	312.92	317.62	308.83	312.4	317.61	312.22	309.11	311.59	320.74	309.83	318.26	317.39	315.98	312.92	307.38	308.76
310.48	311.43	313.91	307.79	321.88	313.66	319.38	312.76	312.63	314.28	305.67	313.13	306.26	314.65	310.17	308.45	310.61	317.03	311.6	310.96	307.68	314.49	310.69	313.23	315.21	313.61	317.75	304.37	306.86	313.84	309.31	314.21	310.86	303.26	304.69	307.62	314.81	312.07	309.25	310.8	305.39	312.61	312.47	311.74	309.47	305.58	307.17	313.99	312.45	309.74
301.4	304.72	297.67	302.86	302.84	301.46	298.51	302.07	304.4	307.4	297.59	300.16	301.89	305.44	303.6	299.67	302.16	299.2	307.78	309.57	295.12	297.4	291.54	302.45	306.47	302.16	303.82	300.93	296.55	301.35	302.04	309.21	302.2	301.22	306.72	295.99	303.92	300.22	301.1	304.23	298.66	300.87	307.95	302.56	303.7	315.59	300.43	306.42	303.87	307.88
298.94	300.13	299.26	300.64	303.48	306.98	307.54	304.59	299.89	302.55	303.73	298.89	302.4	308.3	301.93	308.87	305.67	307.49	300.01	300.7	294.2	299.88	294.16	306.36	304.51	301.7	309.89	307.33	296.82	300.94	303.71	297.14	301.68	309.19	305.73	301.32	307.15	307.99	303.58	297.4	304.09	299.91	297.7	303.78	302.19	305.19	301.3	293.46	299.62	308.05
295.51	296.79	298.77	297.16	298.11	295.85	295.68	294.28	300.4	297.59	286.49	295.57	290.79	292.9	290.24	293.98	291.97	292.05	290.11	288.09	295.06	299.49	287.28	286.03	298.4	289.31	289.71	295.22	296.98	297.77	297.5	303	292.2	293.19	292.19	294.07	300.9	294.52	288.28	295.41	299.32	295.76	291.9	290.19	293.36	291.21	295.93	297.28	298.63	300.32
321.11	330.55	334.22	334.46	329.4	331.74	335.79	323.41	323.72	336.19	327.84	328.58	326.83	327.5	327.7	330.1	333.97	322.88	323.2	332.33	325.23	323.72	322.06	331.79	332.51	323.08	332.77	334.88	322.8	330.12	324.59	331.63	327.21	333.29	332.24	331.09	324.4	328.36	327.18	332.5	329.4	324.46	328.26	329.2	334.45	327.72	320.64	331.75	329.83	325.71
336	328.2	330.27	325.53	330.51	330.81	331.81	329.45	328.95	326.51	326.62	325.11	325.11	323.72	331.17	333.73	316	329.44	324.57	325.39	322.4	331.41	327.53	321.05	321.16	334.13	322.7	339.03	328.49	323.54	331.41	322.42	331.37	328.76	322.91	330.89	326.49	333.83	332.02	333.9	328.76	331.97	330.37	326.45	331.46	332.84	332.63	328.3	323.55	321.54
296.36	311.3	306.65	308.14	307.69	304.15	304.41	304.45	306.65	310.96	312.33	305.12	306.33	306.5	304.65	305.96	306.44	303.68	308.68	309.47	300.69	307.3	305.04	303.55	307	311.45	301.34	302.16	307.6	300.72	311	309.29	302	305.45	301.9	304.75	304.92	299.68	301.87	314.74	303.56	311.96	307.12	309.79	309.3	308.79	308.63	303.23	305.43	309.13
315.03	322.77	317.05	307.62	314.3	327.34	322.09	315.67	321.34	326.93	315.54	320.41	319.26	312.91	313.52	313.54	316.93	320.97	313.76	323.93	324.5	316.52	318.08	322.92	318	312.18	318.51	313.7	316.72	320.19	310.85	327.36	314.12	319.37	317.82	317	322.19	315.81	325.7	318.29	314.74	321.52	322.77	313.51	312.49	317.09	319.49	314.48	311.55	325.64
309.26	321.53	311.45	315.06	321.14	312.11	319.57	316.84	317.32	324.52	313.78	315.24	320.93	311.48	320.3	310.9	320.18	319.94	314.87	315.25	319.95	320.21	316.83	325.96	320.65	314.11	317.04	322.23	318.71	325.57	317.35	316.84	314.04	315.74	311.8	323.66	312.09	321.42	323.02	319.65	314.88	322.04	320.91	319.29	314.25	318.68	317.12	315.92	310.84	318.21
302.57	306.19	299.47	307.78	305.4	302.81	304.4	303.18	301.47	312.23	304.87	303.15	304.53	304.92	300.52	300.68	308.72	303.37	298.09	307.22	305.02	303.46	307.86	307.86	307.24	306	304.15	299.17	306.84	302.34	307.74	302.88	306.09	302.2	298.76	303.79	307.82	304.3	303.36	302.25	301.17	304.03	310.41	305.88	302.02	306.06	304.92	307.69	311.48	301.35
315.86	313.37	310.92	308.82	313.36	311.58	314.74	313.2	310.84	310.11	318.77	317.69	316.31	310.01	324.32	307.63	310.94	310.03	318.61	317.44	310	311.05	312.04	315.9	312.34	305.89	312.97	310.65	317.79	309.95	308.63	314.86	311.64	317.77	317.42	311.26	316.57	310	316.96	309.86	313.61	318.19	309.88	317.3	313.5	321.79	309.63	306.96	312.79	314.05
305.02	302.58	306.96	304.53	304.75	302.22	301.13	308.23	305.92	301.05	298.43	293.89	298.55	302.41	296.02	306.02	299.99	300.42	297.69	305.75	303.89	303.89	302.17	309.52	300.9	307.02	312.33	301.83	308.02	306.94	294.62	303.58	305.07	303.32	306.89	305.69	304.86	304.5	310.2	302.82	310.06	297.51	304.34	308.19	299.62	297.9	300.74	302.51	303.28	304.44
306.88	302.67	308.19	306.07	310.59	300.79	312.71	307.2	304.39	308.85	310.62	302.39	310.11	296.01	306.32	302.26	300.4	305.81	307.91	298.69	303.27	306.57	305.54	307.1	304.22	296.12	305.41	303.74	307.72	302.32	310.54	301.05	303.43	309.12	303.25	296.34	296.54	303.66	300.15	301.29	311.18	303.44	314.05	305.65	306.58	305.18	306.34	304.64	312.73	308.28
301.96	301.69	297.24	298.15	302.92	303.01	300.63	305.47	300.99	306.85	297.66	298.29	302.55	296.51	291.49	299.1	297.52	302.73	305.31	299.85	302.94	301.55	306.85	301.61	297.02	310.72	305.64	287.73	299.36	302.86	298.61	293.53	307.49	299.35	297.08	300.24	297.04	297.09	304.31	301.02	297.7	300.02	297.31	301.98	295.82	300.44	297.33	298.69	295.96	299.66
314.57	308.47	314.8	316.13	315.12	312.72	314.36	308.39	309.06	315.32	306.65	316.04	311.86	314.99	304.95	316.34	306.58	313.92	317.74	307.87	309.76	316.65	320.13	311.95	312.9	322.25	306.35	310.62	310.04	313.07	309.07	312.48	310.56	312.17	309.62	312.36	320.08	311.69	309.92	315.93	314.36	315.34	319.89	309.9	309.56	310.88	311.72	312.67	307.65	308.87
321.48	321.97	318.72	321.05	321.43	315.32	317.27	322.01	316.24	317.56	318.12	313.66	324.67	312.18	314.92	309.21	315.94	315.75	313.25	315.97	323.28	320.85	312.23	317.96	306.63	322.26	322.07	317.01	322.24	312.18	311.8	316.05	322.72	320.5	320.7	317.14	317.71	314.68	310.71	317.89	316.82	312.21	315.94	320.09	316.67	317.86	319.93	312.44	317.04	318.38
303.01	308.59	311.47	319.36	309.52	299.43	305.72	308.41	302.84	308.41	305.43	308.38	306.26	314.79	307.06	307.95	306.35	304.6	314.81	306.86	302.6	315.07	308.24	307.71	304.02	308.13	302.7	308.95	308.01	313.52	304.43	305.75	305.38	307.64	304.03	310.49	298.02	309.11	309.41	305.96	309.96	304.63	300.88	311.63	306.78	309.11	308.11	308.1	307.28	306.05
327.23	320.68	329.22	328.39	327.95	324.32	326.74	327.03	326.34	326.03	327.54	334.75	322.74	327.71	333.41	329.84	330.57	323.05	322.93	325.56	320.21	333.54	318.37	335.41	331.06	327.87	328.09	326.93	332.27	326.67	328.38	329.44	324.74	333.02	319.56	332.11	324.66	325.75	323.99	330.25	327.93	326.15	329.59	320.99	324.15	324.65	331.24	328.19	324.18	332.94
297.49	312.88	306.61	303.8	308.07	306.12	305.45	309.94	305.64	305.33	304.45	307.37	305.75	306.06	308.43	300.96	306.32	306.43	298.81	298.69	301.57	305.06	309.27	310.83	300.71	303.39	304.55	298.31	309.26	305.78	304.52	308.57	307.39	302.58	315.79	314.85	311.02	310.91	311.72	301.82	302.78	301.37	306.1	311.48	302.87	303.93	303.62	310.26	312.48	303.52
315.22	312.89	312.7	311.45	321.19	315.38	319.95	313.01	308.43	312	314.65	320.95	311.73	316.95	309.19	315.61	318.93	315.05	319.23	315.84	313.97	314.18	316.47	312.97	321.87	318.79	313.85	318.72	315.6	313.86	320.34	314.72	320.15	318.96	314.56	316.89	319.91	311	313.83	324.42	312.53	314.35	317.95	312.44	320.58	313.53	311.31	318.08	316.95	323.42
307.18	319.49	309.1	311.38	305.69	311.59	312.14	304.58	313.36	307.56	302.93	310.41	309.45	306.23	308.94	309.85	311.91	309.29	309.07	310.3	303.82	312.3	308.26	309.08	309.8	309.11	303.05	303.8	311.25	313.28	311.65	310.25	310.3	310.06	304.62	312.73	304.16	309.18	307.43	307.07	308.42	310.91	307.55	303.46	306.1	305.85	305.4	301.97	311.7	309
335.54	333.22	325.24	323.41	332.29	324.48	318.25	330.75	325.98	331.65	324.03	326.74	325.47	329.9	331.13	324.26	325.74	327.63	331.78	323.75	323.82	322.72	321.61	326.8	326.11	328.19	330.2	320.88	325.2	322.98	329.89	328.21	322.36	321.58	329.72	320.74	321.36	331.97	332.66	329.93	328.44	326.3	325.54	326.38	329	337.63	330.08	331.61	331.84	327.93
302.96	304.97	304.1	298.82	292.93	296.73	301.47	294.88	301.66	297	295.61	305.69	305.28	292.73	294.4	303.42	298.34	298.4	301.44	306.26	301.84	307.8	303.39	303.5	295.25	307.92	299.85	298.93	298.94	302.01	306.68	300.19	297.79	300.51	290.69	310.16	306.56	302	300.38	300.74	300.19	296.22	303.1	296.01	300.76	299.32	295.66	293.39	297.14	303.14
316.41	320.84	317.42	323.38	319.87	310.27	318.12	315.45	316.13	326.1	309.98	310.33	321.19	315.93	309.95	319.34	309.4	316.44	308.41	322.62	314.52	320.24	312.44	312.54	313.47	317.97	319.29	316.33	317.42	317.33	318.72	309.3	314.55	315.4	313.06	313.57	315.44	318.07	315.55	307.78	316.08	314.24	310.62	311.22	314.34	312.44	314.17	313.32	315.59	310.79
313.76	302.98	308.22	309.64	305.43	309.18	314.83	311.99	317.32	306.64	305.98	314.37	315.26	317.17	314.44	313.95	315.72	314.67	311.46	313.89	304.92	315.67	311.71	313.88	320	315.18	311.14	317.34	305.86	315.42	309.79	312.03	312.51	305.04	309.73	311.62	307.46	308.14	314.66	311.73	316.39	314.43	305.81	307.07	313.26	309.5	308.66	314.72	305.5	307.41
294.31	302.79	306.58	303.94	298.52	299.42	309.96	299.94	306.94	299.57	300.04	306.77	303.44	302.7	305.75	303.35	305.85	304.18	310.57	308.05	300.66	307.23	302.5	301.93	301.33	292.85	303.15	302.4	302.17	312.44	310.43	307.72	304.15	300	304.16	301.06	299.32	304.58	300.4	296.68	304.19	302.72	305.59	309.11	301.57	305.9	303.08	304.45	312.29	302.09
321.09	324.28	326.03	332.13	325.67	319.07	321.06	329.72	328.64	328.87	327.95	325.66	321.28	325.72	324.14	321.42	318.71	319.55	318.92	324.69	325.24	326.91	325.34	313.79	326.29	327.31	327.78	324.05	328.94	325.95	333.94	324.56	326.59	326.15	325.41	328.08	326.21	324.14	331.83	331.2	318.47	326.03	324.71	320.46	325.7	327.91	328.32	323.44	320.85	321.83
300.52	298.01	300.6	306.17	307.23	310.15	302.53	306.75	301.06	306.9	307.78	307.76	297.01	298.84	301.75	309.26	304.08	307.25	297.28	309.25	312.34	305.4	308.01	299.22	307.59	305.54	311.35	313.15	298.72	303.29	301.04	308.59	304.87	305.56	303.87	306.91	307.14	306.3	310.51	303.38	298.93	310.34	310.68	307.85	307.88	304.48	312.02	308.88	304.58	305.44
299.1	293.36	295.2	296.08	293.39	295.28	299.03	293.6	295.03	293.78	293.09	294.25	295.2	296.2	286.46	295.16	298.85	297.06	294.34	288.41	293.58	296.98	295.99	296.15	300.65	289.49	283.14	292.35	293.27	288.47	292.46	296.19	289.42	288.9	292.39	289.7	295.52	298.38	302.82	299.13	297.83	292.16	289.91	298.91	292.95	295.24	293.94	299.47	297.73	287.79
322.39	320.3	318.8	316.79	312.29	311.59	318.31	313.07	316.22	318.92	315.82	316.14	314.31	319.68	317.49	312.39	318.02	319.36	312.7	312.04	326.21	313.86	307.39	315.75	307.12	318.93	312.94	317.51	317.98	312.68	323.06	321.56	311.61	314.58	313.84	315.55	309.7	312.18	322.96	319.44	317.04	322.76	314.96	316.82	316.74	313.46	315.48	322.19	313.64	314.55
314.6	311.89	311.35	313.67	312.62	317.86	305.72	307.89	313.79	308.37	307.97	304.98	307.8	308.51	315.7	310.35	310.12	310.55	310.89	307.14	307.85	306.68	307.17	308.22	312.41	307.85	314.2	310.81	309.15	312.04	305.63	309.17	312.47	313.33	313.67	310.52	307.09	310.61	312.96	312.09	313.37	314.49	309.72	307.09	313.91	311.13	310.57	309.67	300.85	314.71
302.11	304.08	313.52	300.29	310.12	306.98	299.94	304.53	315.53	307.71	308.39	306.08	303.14	301.21	306.45	305.56	305.79	307.29	306.37	311.39	314.75	304.27	303.58	308.14	303.71	310.66	306.86	304.26	314.66	305.43	305.91	301.63	314.28	308.06	305.74	306.16	304.91	305.97	306.93	308.23	306.83	305.67	306.05	305.56	308.04	300.01	304.13	305.61	301.15	305.49
320.95	328.48	325.06	325.89	319	326.16	321.05	321.84	320.27	322.93	320.53	327.89	324.93	322	321.98	328.86	329.19	324.07	324.77	328.69	327.39	325.44	325.15	322.89	326.7	319.71	316.12	323.45	328.12	321.37	324.47	326.28	321.7	321.01	329.46	324.01	335.41	328.6	324.15	323.24	325.6	327.33	328.97	324.48	324.3	325.67	332.94	327.59	324.39	333.73
321.48	322.4	319.88	318.28	317.58	321.03	322.75	323.49	316.03	317.12	314.22	321.08	312.32	313.96	315.29	313.43	322.01	322.67	320.53	321.1	324.56	322.78	320.7	317.02	314.32	322.8	320.69	316.03	316.02	313.77	317.76	318.78	319.86	323.05	327.34	315.72	316.08	326.26	319.82	326.05	318.04	314.83	319.81	313.97	319.62	318.07	312.48	324.57	320.91	320.52
303.37	300.9	306.63	305.22	299.65	301.4	303.82	297.2	302.03	296.83	304.61	303.27	302.25	302.67	306.27	301.65	297.16	302.2	297.47	306.23	303.81	306.58	301.34	299.48	304.43	301.92	300.67	308.23	303.19	299.46	301.76	302.12	302.47	304.62	302.73	303.92	305.24	307	297.76	304.96	302.87	303.63	307.33	300.67	298.92	303.17	305.64	299.86	303.13	297.58
307.71	306.23	299.54	303.64	308.41	304.07	305.91	297.92	307.52	304.32	310.22	305.05	306.85	307.93	311.53	301.55	305.95	301.54	298.92	300.59	303.63	304.16	305.05	295.72	303.42	302.54	301.88	305.7	305.54	305.88	303.06	305.43	297.4	302.62	307	303	306.7	305.72	298.25	300.79	307.63	303.63	312.46	305.74	302.56	306.39	303.09	302.11	301.68	304.75
312.83	312.82	309.72	310.51	317.51	310.9	310.03	309.62	309.42	308.33	309.53	318.73	309.57	308.5	311.71	310.39	312.85	308.3	307.88	307.69	306.01	305.94	303.31	313.37	310.72	304.06	312.25	307.01	305.21	307.84	316.33	305.89	314.63	317.65	310.13	308.22	312.05	313.95	311.23	313.53	303.94	308.48	309.34	311.38	303.36	311.46	312.76	310.3	308.23	307.35
296.03	296.57	301.61	290.13	289.89	297.55	287.02	293.12	292.88	297.23	296.01	290.48	295.15	294.77	294.47	294.55	289.34	292.5	294.46	294.97	291.59	284.81	298.15	288.31	297.29	296.26	294.14	287.74	295.44	290.63	298.02	288.39	299.2	295.81	293.59	294	294.82	297.07	290.48	297.66	298.05	307.16	294.47	289.66	293.93	298.25	293.04	292.12	291.65	293.48
312.06	310.09	305.26	312.63	305.77	311.31	313.95	303.55	303.34	301.13	296.69	300.06	300.77	310.05	303.2	305.58	303.07	312.15	306.86	311.04	298.58	309.03	303.13	302.92	307.4	305.2	304.26	311.92	310.35	304.32	306.51	305.84	302.68	310.3	309.7	306.69	305.46	305.62	305.97	307.53	305.5	302.99	307.41	299.8	299.74	294.1	302.38	302.4	306.48	302.76
308.55	303.32	294.43	303.57	301.61	294.25	296.74	298.47	297.42	299.69	294.57	302.09	303.61	304.98	302.87	300.37	305.47	302.36	296.59	302.57	296.69	298.77	299.96	292.06	294.46	300.91	302.93	305.43	291.27	306.06	300.26	300.12	296.24	305.64	297.62	299.5	292.36	294.09	292.81	294.37	303.24	301.24	298.32	297.52	301.88	305.43	303.38	296.38	293.69	301.09
305.78	308.03	304.29	307.6	306.43	304.55	299.11	292.54	304.35	302.65	303.91	308.98	305.52	298.09	307.12	301.66	303.73	300.12	302.89	301.66	308.44	306.93	307.01	298.75	305.41	306.7	299.62	312.65	305.96	305.2	306.55	303.87	303.26	312.33	302.35	307.21	298.92	298	301.75	311.61	303.4	307.5	308.72	310.54	306.26	307.73	306.73	304.58	302.07	305.42
303.13	306.07	302.2	302.84	303.91	306.31	308.02	304.77	303.01	309.48	307.08	305.18	311.62	300.66	303.7	315.17	313.35	308.28	307.64	303.67	308.64	307.09	307.03	307.89	308.2	305.47	301.07	302.81	309.03	308.59	302.6	306.49	305.41	301.6	309.93	306.12	303.12	303.21	303.51	304.76	311.31	302.84	308.65	308.74	302.8	307.05	301.45	306.38	304.17	307.44
319.48	313.8	323.54	311.65	318.99	316.71	312	316.21	313.64	308.93	315.21	319.91	314.41	306.97	309.11	313.82	313.32	318.83	315.77	312.43	309.06	317.79	313.32	313.86	316.47	313.5	317.12	314.28	313.29	319.93	312.19	319.64	317.72	310.68	312.11	314.79	309.78	319.73	312.06	310.26	310.02	315.3	307.82	314.29	315.42	318.24	313.29	311.56	311.23	309.47
334.85	338.16	322.79	333.16	329.95	329.57	335.09	327.68	324.54	331.26	325.72	330.51	327.26	324.62	329.8	320.02	331	329.99	330.66	330.73	325.61	334.53	328.71	329.84	321.56	337.13	323.72	328.46	329.2	328.89	334.16	329.63	326.53	328.23	327.32	326.37	324.87	328.83	331.44	326.44	338.92	318.92	329.7	333.29	330.27	325.63	324.62	327.97	329.73	330.69
332.86	326.27	328.96	329.36	328.16	329.22	322.26	323.71	325.26	329.44	326.36	333.16	326.39	325.94	326.67	330.43	333.61	324.6	327.96	324.26	326.89	330.84	336.22	328.52	328.89	337.53	332.08	331.24	323.04	325.47	329.9	328.47	321.92	330.95	335.96	328.22	328.59	325.57	330.27	328.67	332.28	329.18	326.32	328.52	336.18	324.96	335.45	328.54	325.29	334.45
310.64	311.19	311.6	309.08	305.16	306.29	315.61	303.7	303.62	307.32	316.85	318.65	314.28	308.4	309.98	313.23	307.16	312.42	312.83	313.26	312.66	305.02	306.48	313.6	308.05	305.35	307.44	310	311.38	312.94	312.73	316.27	311.15	311.71	307.61	309.66	304.49	312.78	313.79	310.52	306.91	307.93	311.25	308	314.05	308.12	309.38	316.09	308.08	311.41
310.16	311.7	315.1	317.85	316.27	305.21	315.44	314.78	312.89	322.55	310.76	321.57	310.38	318.34	310.59	315.9	315.39	311.23	310.61	306.31	310.41	314.35	318.79	314.43	316.04	310.65	312.56	314.45	310.3	319.11	309.42	311.42	307.54	316.44	315.15	311.09	312.43	310.33	307.22	314.54	314.85	314.19	311.45	317.2	309.15	312.82	313	313.7	317.7	315.29
311.84	310.69	309.71	317.83	304.82	317.08	325.06	316.22	323.01	312.59	308.94	319.75	317.59	315.68	315.52	316.95	316.69	320.17	319.87	315.9	317.29	318.11	319.95	317.03	312.76	314.43	324.38	320	309.57	320.66	318.4	320.33	315.04	307.99	310.92	315.88	313.66	314.17	315.18	315	313.57	312.29	318.24	318.05	313.4	319.3	324.74	314.68	318.68	317.87
305.38	302.5	308.13	308.09	306.2	310.59	302.49	306.87	313.54	297.39	310.34	307.26	302.38	312.95	305.59	302.17	305.1	305.64	309.33	309.83	309.5	299.84	300.42	302.8	298.66	306.25	299.4	307.92	305.85	295.43	300.92	304.31	315.03	307.13	303.62	301.26	304.54	299.72	298.11	307.37	310.32	309.11	299.26	307.01	306.17	306.38	303.4	304.25	305.44	302.1
321.15	319.91	320.17	313.78	324.09	319.52	317.77	317.24	316.79	317.95	315.48	314.94	315.63	314.86	320.49	323.95	313.83	318.46	319.65	310.88	320.22	317.68	315.02	317.6	317.04	314.88	324.41	316.63	315.63	321.24	312.98	321.36	316.22	321.55	328.09	324.38	312.68	319.83	311.62	323.32	324.31	318.43	314.9	319.17	319.08	319.39	307.54	313.58	318.95	317.36
315.84	310.99	317.25	318.75	306.88	313.67	315.55	315.32	315.8	317.18	313.55	313.78	316.24	319.84	315.9	318.75	320.64	315.66	311.01	310.11	311.44	318.58	317.18	317.52	315.75	313.74	310.58	313.41	319.99	312.29	305.88	304.09	321.23	315.65	309.35	314.1	314.48	308.14	306.5	315.62	310.22	322.71	309.2	307.5	317.66	320.5	317.18	319.82	310.17	316.51
322.23	318.53	318.19	314.41	321.05	319.31	316.3	320.83	317.29	315.02	315.25	332.02	324.99	313.38	315.6	312.54	318.34	322.43	316.32	321.19	326.88	321.22	318.19	321.87	318.55	319.42	316.28	323.73	317.89	320.49	318.14	319.81	323.74	317.78	316.9	323.8	316.71	325.35	311.99	315.44	318.48	319.24	327.06	323.17	323.9	322.36	314.73	325.39	322.97	315.76
304.58	310.43	301.6	308.23	299.68	298.91	301.59	301.53	297.92	303.47	298.48	314.14	312.61	305.75	304.72	303.37	308.58	307.79	309.51	304.48	298.25	312.6	307.07	303.03	308.87	300.05	303.49	304.24	300.28	303.63	305.15	310.45	303.37	306.66	303.65	310.04	304.43	301.25	306.47	306.59	300.49	303.45	308.81	303.77	311.94	300.99	299.34	308.28	314.76	313.9
298.64	297.16	298.86	295.4	291.37	302.68	291.35	297.18	295.8	300.04	294.2	295.93	296.28	289.61	301.99	297.79	295.26	299.02	293.56	299.86	292.19	301.85	298.18	296.08	293.59	293.96	296.45	298.88	297.53	295.94	297.87	296.79	300.07	298.74	303.08	296.28	297.12	296	297.52	293.33	301.37	295.77	291.09	293.93	302.4	297.52	294.14	299.24	295.64	289.63
293.87	305.09	304.63	299.41	311.23	304.11	309.62	305.25	308.48	304.68	307.34	306.58	309.74	304.73	304.79	309.18	308.42	306.13	305.66	308.95	310.18	307.48	308.07	315.77	314.79	306.26	309.5	304.99	307.64	304.07	312.51	302.57	300.03	310.03	302.6	307.34	312.47	307.63	310.6	307.13	306.42	315.31	310.89	304.11	309.03	313.58	315.49	303.77	304.47	303.59
312.96	320.93	316.94	304.89	310.93	310.03	321.45	320.53	317.26	322.97	316.81	317.72	317.31	315.86	316.95	311.99	316.62	305.98	313.35	316.99	313.1	312.34	316.52	309.96	314.6	317.93	310.11	316.62	313.86	313.22	320.63	315.49	304.57	309.63	310.85	320.32	310.37	317.37	318.47	311.57	309.58	318.89	319.07	317.95	317.66	318.52	312.92	314.69	316.24	309.82
309.52	299.37	292.4	303.79	306.58	308.18	303.61	304.37	296.47	304.21	305.25	309.75	304.01	309.88	304.74	303.64	301.23	303.91	302.3	300.05	300.23	299.57	308.56	308.22	302.75	301.05	296.45	307.53	301.74	301.68	306.72	302.35	298.25	307.19	310.46	303.88	307.56	302.35	302.77	301.69	313.39	307.51	303.61	307.92	300.04	299.69	308.69	303.76	299.62	306.93
331.5	323.53	328.27	328.11	327.15	328.22	336.76	326.66	325.27	331.29	331.51	326.55	326.65	322.34	325.76	317.78	332.25	329.35	330.45	328.6	329.09	330.17	331.77	326.83	332.66	321.17	326.05	327.05	336.21	324.49	328.45	323.68	332.75	331.82	325.55	328.24	331.45	331.14	328.53	325.69	326.68	326.19	329.89	325.02	331.11	326.94	335.1	333.2	331.04	331.07
306.53	310.3	300.8	306.98	306.12	311.17	306.59	307.58	297.28	306.15	305.23	302.13	307.69	303.84	311.19	309.23	303.68	296.56	306.5	307.41	313.49	305.5	306.66	311.01	307.36	305.86	312.53	304.33	314.76	299.04	305.85	311.84	306.64	303.03	307.17	300.61	305.02	312.93	300.44	307.44	298.2	306.03	304.91	309.57	302.6	306.24	309.79	311.47	301.83	310.08
304.48	309.51	314.54	304.52	312.06	308.18	312.3	311.73	306.1	306.32	303.2	305.93	311.2	308.18	313.64	312.84	307.87	309.58	306.11	310.28	300.4	314.11	312.29	312.62	315.54	308.77	312.07	301.71	306.78	311.04	307.64	312.21	304.64	309.31	311.58	314.53	302.13	312.94	307.55	303.93	302.12	299.42	309.05	312.08	314.14	297.97	311.49	310.6	307.62	304.23
304.65	316.52	309.69	309.63	310.3	305.77	313.65	312.92	306.85	311.92	304.65	315.36	314.29	310.18	314.2	303.82	310.85	307.08	305.42	304.67	304.6	312.31	308.14	310.5	305.25	305.53	313.6	312.71	305.42	305.73	310.14	309.07	305.75	303.88	308.8	321.15	307.76	312.12	318.74	313.71	312.52	307.32	312.78	313.23	308.61	304.37	314.82	316.16	308.77	312.35
300.77	303.99	302.68	304.41	309.68	304.23	297.19	301.85	301.08	311.76	308.94	302.21	300.67	292.12	307.67	305.53	305.32	303.9	298.72	304.7	305.29	302.61	307.78	306.78	311.82	305.45	314.48	312.11	300.4	308.43	308.59	301.4	300.19	311.84	299.12	299.03	299.14	313.65	305.32	305.27	304.8	303.61	310.13	312.43	300.3	303.13	301.34	305.19	306.65	308.02
325.55	319.7	316.59	318.43	319.19	316.36	315.31	319.16	318.46	316.42	311.58	307.48	320.03	316.52	309.43	315.46	314.6	319.93	312.27	315.36	318.3	317.11	318.91	316.71	320.09	328.3	321.59	321.98	312.06	319.43	317.09	321.78	320.31	320.71	314.05	309.66	317.27	325.27	318.48	315.24	326.46	316.69	316.75	319.29	322.92	325.81	315.74	309.14	316.09	319.26
300.57	306.89	305.2	304.19	304.61	311.32	299.89	302.73	298.39	306.31	312.26	308.08	299.68	304.92	298.24	305.64	306.63	303.37	298.71	303.07	300.01	301.29	305.81	311.55	304.45	295.85	305.23	303.1	301.97	306.46	299.97	309.46	304.01	307.66	296	305.91	304.23	303.01	302.33	311.1	296.12	291.32	296.45	300.82	310.07	302.91	305.69	300.56	300.43	308.14
309.39	315.12	314.53	312	316.32	312.97	321.08	316.79	326.12	322.56	322.02	322.24	316.81	326.57	319.44	317.28	314.8	315.33	314.79	321.64	311.87	311.2	317.52	310.58	314.32	316.93	319.37	319.67	310.36	320.14	316.17	313.23	314.99	306.89	310.29	309.71	320.61	308.86	313.09	318.2	318.62	320.15	319.44	324.77	316.8	321.97	317.73	317.45	315.98	320.16
298.74	302.71	297.72	300.27	300.65	297.17	303.48	303.73	300.1	295.94	296.35	300.4	292.37	304.19	294.3	301.15	300.94	303.77	299.93	301.14	297.68	294.07	299.97	296.04	297.14	297.11	301.32	291.55	299.2	298.72	300.15	296.26	295.96	302.2	293.5	298.89	287.38	297.25	302.28	299.62	295.85	305.84	298.88	297.72	302.56	300.32	298.29	307.49	309.39	293.78
321.41	317.95	317.2	314.5	310.6	319.36	319.41	317.12	322.14	320.63	319.83	322.14	315.3	317.25	322.33	318.78	326.28	320.16	318.25	323.45	320.15	313.05	311.91	314.24	312.66	322.26	318.51	313.61	321.86	318.26	316.43	321.63	310.18	317.21	319.78	317.04	322.57	313.91	316.96	314.36	316.7	315.46	313.99	316.78	314.81	306.74	322.9	317.96	317.01	319.84
313.74	313.81	305.87	317.56	308.97	315.09	314.5	312.66	316.74	301.37	309.4	316.8	315.03	313.11	318.64	311.37	306.56	320.07	316.16	315.33	312.33	301.58	315.33	306.62	309.87	310.03	303.7	317.09	313.84	310.44	307.9	311.22	313.55	309.8	315.5	305.21	316.01	311.3	311.55	315.28	309.6	312.4	309.49	314.3	304.83	310.54	313.65	312.88	313.17	313.78
302.56	303.09	296.3	307.22	300.93	302.23	310.16	312.88	295.66	302.93	304.58	300.8	304.8	305.41	304.14	304.55	304.78	304.22	306.93	308.87	303.33	301.74	304	305.91	308.77	306.45	306.54	298.72	302.89	307.95	301.28	301.08	301.38	307.66	303.28	304.35	309.27	304.66	303.72	305.28	308.19	295.44	302.49	299.03	304.16	307.55	299.76	303.16	301.24	303.91
327.19	318.09	309.81	320.25	317.22	314.69	314.67	317.67	317.77	316.46	317.79	311.12	313.75	322.37	318.1	315.17	315.78	313.91	318.6	324.78	313.73	326.62	315.3	312.2	314.04	314.67	319.96	316.42	316.58	315.63	314.43	319.38	322.69	314.98	316.73	311.23	313.07	311.28	321.98	322.2	315.9	308.06	320.04	313.27	318.83	311.11	317.44	318.75	318.73	314.25
303.09	300.06	302.3	307.76	303.5	297.16	300.17	305.53	299.75	302.01	303.25	301.49	302.75	307.99	303.84	304.26	298.99	294.61	297.5	307.38	290.05	303.41	294.89	296.24	306.6	301.76	311.76	289.9	305.82	307	300.61	306.13	296.08	300.09	302.02	298.71	308.96	306.99	301.93	295.92	298.74	296.84	300.86	303.53	310.65	300.92	296.12	299.9	302.96	302.59
298.79	296.57	295.94	296.81	294.68	287.14	293.31	290.6	294.95	287.09	299.2	295.47	290.2	298.94	296.62	298.94	292.97	299.67	290.78	292.16	295.21	302.21	295.94	298.79	294.13	293.57	302.46	297.43	287.21	292.16	297.21	297.5	294.23	297.71	290.65	300.74	291.59	289.94	294.9	292.81	291.63	302.07	298.58	295.44	296.82	304.08	294.35	287.77	293.24	297.19
325.03	316.74	326.67	318.94	318.66	321.97	312.95	318.03	322.78	313.02	318.92	316.06	320.94	322.47	314.15	321.85	320.7	320.49	317.26	318.07	321.91	317.35	321.31	320.61	320.54	319.55	315.67	317.62	317.11	307.19	321.73	318.04	312.53	319.01	321.75	322.97	316.36	318.34	319.72	321.3	319.99	315.11	315.26	317.3	317.78	319.02	321.26	317.83	317.05	316.72
319.9	314.41	319.44	319	315.89	318.41	319.43	315.92	319.85	312.84	324.86	326.17	318.51	316.6	317.49	314.24	321.8	322.02	316.12	321.75	324.84	318.35	315.05	322.1	316.76	313.98	318.8	316.95	317.88	315.01	314.62	314.85	316.28	326.67	320.73	315.89	318.63	318.95	321.76	310.71	317.56	321.48	321.53	316.38	312.11	316.82	316.18	317.27	311.56	320.02
306.47	301.41	310.3	301.73	307.83	304.99	304.93	307.46	306.89	307.64	305.76	309.44	310.87	308.63	302.89	302.66	309.66	305.47	297.84	302.52	313.09	308.97	309.2	309.06	304.57	309.07	302.18	308.25	305.7	308.13	306.47	303.37	307.63	304.77	306.49	307.71	305.1	311.84	305.86	306.47	309.38	304.58	300.55	315.13	308.28	305.12	300.03	310.54	298.53	308.46
313.81	308.16	309.71	313.14	312.29	315.94	315.65	315.89	318.17	315.52	310.97	312.55	312.84	315.77	317.44	304.83	313.97	315.35	317.29	313.94	318.25	319.85	318.12	313.67	314.81	322.08	311.78	313.86	318.62	306.73	315.54	312.57	314.96	313.24	313.2	315.81	314.47	317.08	311.24	322.11	310.85	312.83	316.59	315.58	315.13	312.53	318.82	314.63	318.46	316.15
306.59	302.09	306.62	302.78	306.95	306.21	301.76	307.61	308.78	298.63	303.37	306.76	311.35	300.39	309.25	309.95	304.45	308.43	312.52	306.57	305.01	308.03	309.27	302.15	309.49	303.44	306.28	307.52	298.6	299.77	307.17	302.64	298.73	304.45	301.62	301.9	299.57	308.84	305.06	302.02	301.84	301.74	310.58	309.83	303.8	307.06	301.57	312.65	301.92	308.64
313.08	314.67	305.12	310.52	316.35	310.49	315.97	309.84	306.48	311.01	317.05	313.58	312.81	310.97	311.52	315.57	313.55	309.49	309.45	309.3	311.61	311.02	319.19	311.29	309.45	303.98	308.99	315.63	320.89	313.61	311.56	314.76	318.68	311.29	314.19	308.31	310.66	316.52	308.59	321.09	314.31	315.14	312.15	305.42	305.91	317.13	309.95	309.67	312.27	305.15
298.37	293.14	299.52	300.97	298.58	295.44	297.21	301.57	296.65	302.74	309.8	300.15	296.13	301.63	298.44	303.4	304.85	300.93	304.33	301.95	296.36	293.03	304.31	298.21	298.87	299.79	298.43	301.7	303.57	306.44	304.14	304.49	298.01	302.87	297.33	303.85	305.1	309.37	304.69	300.59	299.5	301.88	291.39	304.81	307.71	303.87	306.91	305.46	292.07	302.71
289.48	294.95	287.37	298.55	292.6	296.08	293.73	294.62	298.48	284.9	298.28	295.57	291.84	298.9	294.16	293.86	288.53	294.65	298.47	292.19	294.18	295.64	298.28	298.4	296.41	299.13	293.95	301.71	295.52	292.58	299.1	295.19	297.74	295.5	298.59	297.41	289.9	298.56	293.49	291.71	295.15	293.17	286.74	298.83	297.83	291.62	296.39	297.67	300.94	292.79
311.79	316.48	309.93	308.54	321.23	320.95	318.77	322.67	312.96	310.02	313	316.66	317.27	319.79	307.87	318.2	312.61	317.44	314.15	317.05	311.81	315.85	313.48	321.57	316.31	316.28	313.54	317.39	315.3	308.89	315.98	313.43	313.23	314.91	313.92	312.29	315.76	311.03	319.24	314.6	318.18	320.71	321.49	317.47	323.75	322.28	310.02	314.84	318.65	315.11
308.66	314.96	318.14	315.4	315.15	313.17	314.46	319.85	308.08	315.43	318.21	318.39	314.8	314.11	314.06	306.86	309.96	308.78	312.21	309.36	307	301.68	314.15	311	315.22	314.03	312.67	313.42	315.91	323.15	311.82	308.52	311.89	316.18	306.21	313.12	309.32	315.53	313.26	317.5	313.41	313.51	321.76	310.2	310.68	310.58	313.06	314.4	316.17	304.84
300.92	298.18	299.59	301.58	296.3	300.07	302.41	300.41	302.38	291.38	303.08	287.84	296.95	300.16	299.26	301.55	304.15	297.89	302.44	302.73	308.85	307.17	302.57	293.85	303.54	298.43	296.25	302.41	302.16	300.19	299.99	305.51	303.79	301.45	290.94	297.07	303.06	296.76	299.41	302.15	294.79	304.98	297.23	294.23	303.76	300.21	297.25	293.01	296.45	299.64
315.41	313.49	307.39	309.92	306.99	306.48	315.06	315.81	307.31	309.51	312.15	312.76	320.63	318.8	314.88	307.46	305.65	310.16	309.84	316.07	310.51	317.37	309.22	312.09	310.95	307.03	308.53	318.31	308.09	318.24	312.78	308.9	306.23	305.03	314.26	314.41	317.56	312.67	314.73	315.18	312.62	314.95	317.39	309.08	320.43	314.39	317.71	316.9	312.73	319.87
318.04	318.45	314.72	315.13	314.79	317.26	319.95	318.32	318.31	320.82	314.93	323.59	322.14	317.27	312.04	324.98	317.43	315.51	314.89	318.58	309.8	318.08	321.19	308.14	317.44	320.77	316.61	315.76	313.42	308.79	316.05	312.13	314.09	321.32	316.6	314.63	318.16	316.65	320.36	315.54	317.31	316.59	318.26	319.51	315.98	324	314.64	320.3	315.86	319.35
329.59	319.63	319.88	320.1	324.87	329.95	325.84	319.61	327.14	325.38	323.22	330.14	325.36	320.96	327.98	322.2	326.31	327.35	327.45	318.88	320.35	321.88	332.28	329.36	329.33	316.16	327.98	328.69	328.01	322.9	324.08	327.06	323.32	319.83	322.6	318.22	325.92	325.44	323.71	327.29	321.34	322.1	319.57	322.35	327.84	325.48	323.39	322.25	326.74	321.04
299.28	289.52	290.6	291.02	295.74	298.73	292.27	296.22	289.6	293.52	296.04	294.31	294	302.58	293.87	293.25	296.53	297.54	294.14	300.14	290.2	298.69	294.18	297.49	293.98	298.96	296.14	295.86	288.56	294.27	299.74	298.7	292.2	295.77	292.68	300.33	299.71	291.21	290.8	287.87	299.11	292.68	298.17	298.43	298.54	300.21	299.17	296.8	295.92	293.05
311.85	316.48	311.01	316.18	311.16	316.69	319.24	320.25	309.12	313.67	319.4	317.5	308.79	309.76	313.99	314.96	319.28	315.96	318.41	306.56	312.4	309.56	318.12	313.29	306.2	314.65	312.74	311.33	310.14	310.72	312.13	309.23	309.13	311.63	312.37	310.24	317.76	311.44	316.67	311.61	317.81	315.96	317.94	317.53	317.22	310.58	316.76	314.76	312.8	306.03
318.67	319.16	318.12	312.42	321.6	317.28	317	319.95	321.06	313.02	315.52	309.1	317.68	315.34	318.2	316.01	315.45	322.25	315.77	323.03	313.52	313.88	309.89	318.84	319.26	315.32	317.59	319.28	313.79	318.93	318.17	315.52	315.14	308.8	312.6	317.85	314.12	320.3	316.74	309.2	319.87	320.93	318.82	317.22	318.72	314.83	312.24	314	315.3	314.26
311.18	318.14	318.01	314.48	312.39	316.82	310.72	309.56	313.68	314.49	313.51	315.46	319.98	320.08	308.07	319.72	315.5	316.72	321.04	316.74	317.13	317.63	316.57	312.05	319.64	312.41	309.46	312.35	320.24	316.68	316.03	313.57	309.25	311.54	314.35	316.33	312.71	317.55	318.8	322.6	316.63	316.26	312.76	312.97	312.12	309.68	310.65	310.27	314.6	319.63
312.83	315.69	313.11	306.57	311.11	318.31	309.91	313.65	309.05	317.13	312.46	313.34	321	304	310.75	317.67	314.98	315.48	308.14	310.75	316.5	313.8	315.98	317.78	316.48	322.37	311.08	318.58	314.6	315.86	311.87	312.43	315.82	312.15	311.11	312.75	316.21	312.17	315.15	319.96	315.83	313.81	307.18	313.16	318.63	314.46	317.68	311.62	318.42	310.47
297.95	300.64	292.78	306.85	308.35	305.74	309.49	306.93	307.99	296.16	302.72	303.06	306.02	308.3	300.11	304.55	306.55	296.11	310.09	306.16	294.84	304.2	299.36	302.87	301.17	298.28	309.59	306.06	299.92	304.17	307.73	306.21	305.75	309.75	306.94	298.7	306.64	304.45	299.48	307.34	311.51	303.99	305.02	309.19	305.95	309.3	301.61	306.3	300.92	306.56
302.49	300.99	299.79	302.15	306.33	307.65	306.15	298.6	306.08	299.87	309.48	298.38	304.37	303.38	299.47	307.4	301.09	304.95	306.72	304.17	311.16	303	307.31	309.24	307.73	310.72	306	304.2	307.12	305.53	309.52	309.68	302.54	299.42	308.41	304.34	301.84	301.74	303.82	304.83	298.28	306.21	303.14	303.6	300.9	302.95	307.47	307.97	306.36	304.55
312.95	312.87	304.95	316.73	318.26	305.42	310.93	310.32	305.62	315.18	311.28	307.79	315.78	312.21	309.56	310.32	308.73	310.52	318.03	309.33	309.32	308.08	310.62	317.81	312.64	305.19	310.57	311.19	313.35	305.52	310.19	307.57	315.55	315.56	316.34	312.54	314.47	309.29	311.47	315.02	311.81	302.19	313.08	314.03	302.88	313.53	313.55	316.06	311.57	312.76
300.8	304.82	301.33	305.71	309.37	302.42	300.26	300.12	302.17	306.35	308.03	295.52	307.85	301.59	302.59	305.28	303.08	305.74	304.81	300.14	312.5	302.88	300.45	306.92	305.28	300.62	302.31	309.75	303.51	305.66	299.46	298.39	303.98	301.41	304.59	298.84	305.42	310.5	305.89	295.67	310.32	299.15	308.91	301.25	295.46	304.99	302.7	297.28	299.93	303.33
317.04	318.39	318.29	310.44	316.12	313.22	312.93	315.06	317.02	311.88	306.61	309.01	311.51	309.69	317.36	309.56	313.88	306.47	316.39	303.76	311.43	315.41	315.17	309.14	317.49	310.03	315.17	314.96	310.48	315.5	319.52	318.53	307.65	318.33	316.62	306.15	310.06	304.55	314.01	311.04	315.53	308.87	313.31	310.47	309.79	305.61	312.66	321.98	306.71	311.19
314.64	319.24	312.05	311.03	310.15	307.71	315.65	313.38	315.2	307.44	313.17	312.34	310.64	316.91	315.81	311.4	316.46	319.36	314.01	307.24	304.56	309.76	312.09	312.84	317.64	306.99	314	316.37	307.98	306.12	313.32	316.44	309.38	309.63	311.21	309.45	313.54	319.29	307.77	310.24	315.39	316.63	304.45	306.73	310.69	319.53	314.89	313.57	316.95	313.56
305.33	308.61	307.09	312.83	314.19	310.96	306.35	312.94	304.96	312.26	311	307.71	315.16	316.16	319.07	309.05	307.71	306.86	318.4	312.76	312.45	313.18	308.4	318.77	314.57	309.41	311.23	311.78	310.89	313.54	318	297.87	305.74	312.82	307.03	307.79	318.04	311.43	311.32	314.34	316.9	306.28	307.62	315.62	310.31	307.86	307.52	305.67	304.5	310.36
303.64	298.48	306.72	300.32	307.67	295.84	311.31	303.5	308.34	302.18	302.06	309.63	308.09	297.83	301.02	300.6	297.1	296.67	302.86	302.65	309.09	301.93	305.71	307.7	304.83	306.09	300.7	301.28	308.82	303.96	296.91	297.24	302.03	304.74	303.59	300.02	306.25	306.03	297.84	301.9	302.82	303.16	310.66	302.15	303.21	305.95	304.87	303.44	301.92	308.94
325.97	329.93	328.61	328.26	326.97	324.08	326.97	322.64	318.03	320.2	325.45	320.73	325.31	324.59	330.07	329.92	328.17	329.32	316.55	327.97	320.12	330.76	319.19	323.53	332.09	332.55	323.61	316.66	330.24	325.76	322.36	321.29	331.48	326.01	324.42	320.55	325.42	327	319.23	322.26	330.62	330.59	330.98	326.52	328	328.79	319	334.95	322.32	328.5
315.61	309.52	316.25	314.52	314.63	307.51	308.2	309.25	313.15	320.69	305.46	315.82	313.05	312.68	313.05	315.68	309.24	320.93	307.43	315.42	324.31	312.05	314.27	315.26	315.08	310.36	316.84	316.65	311.66	313.63	313.23	301.4	315.21	314.06	311.15	314.96	312.56	315.14	305.56	315.2	309.22	312.01	311.11	313.16	309.32	310.02	310.48	309.06	315.01	316.5
327.56	326.52	323.28	333.64	326.47	324.33	329.92	326.43	323.01	330.82	328.37	318.97	326.55	327.36	334.85	327.96	332.81	327.59	325.59	325.68	326.6	334.13	325.07	330.82	331.29	329.97	324	329.17	331.56	326.84	329.23	322.9	328.06	333.4	329.18	327.33	331.43	329.81	332.92	328.87	332.01	332.06	331.38	326.55	323.96	317.98	326.84	321.83	326.49	328.58
328.93	328.83	330.7	336.26	323.59	325.68	328.15	326.66	327.49	322.83	328.8	328.46	327.29	328.61	332.28	330.71	330.84	324.63	330.04	324.72	327.74	327.43	324.21	338.79	329.94	335.77	328.3	328.86	327.6	320.72	328.72	325.61	327.2	325.43	331.56	328.21	334.72	329.72	326.88	326.8	329.51	328.22	332.29	329.99	328.93	328.52	332.47	322.19	330.9	335.91
301.7	301.37	305.56	308.69	300.03	301.71	307.29	310.63	307.03	305.46	296.33	312.02	297.53	295.68	300.37	295.24	309.55	302.52	308.12	303.2	300.73	301.57	297.27	307.55	306.14	309.97	303.42	301.02	299.85	301.5	298.36	303.64	296.53	304.72	305.81	300.95	304.09	303.55	297.98	305.87	302.58	303.15	300.63	304.01	296.18	298.7	309.68	301.72	302.95	294.79
317.51	316.11	319.23	316.51	316.07	314.15	311.78	325.82	321.04	323.85	321.77	316.26	316.1	317.46	315.22	319.33	315.49	319.24	315.67	319.76	319.73	315.17	313.63	317.49	320.14	327.94	311.53	318.88	313.84	326.98	311.1	318.1	316.55	318.99	319.52	319.2	322.75	318.86	321.99	319.71	317.95	312.74	315.47	316.58	318.33	319.25	320.38	325.72	316.89	310.13
316.44	312.34	321.48	321.24	321.55	320.91	317.37	317.22	316.65	318.54	320.09	314.67	318.87	315.45	319.67	320.73	311.23	320.28	313.59	319.29	322.23	315.72	328.41	316.32	312.08	314.3	325.79	319.02	318.65	319.83	320.06	323.75	321.9	312.69	320.67	315.51	315.56	313.03	325.11	311.4	315.85	317.04	329.17	316.38	308.98	314.88	317.2	317.5	325.49	325.71
293.56	297.28	303.26	294.62	302.52	298.72	299.23	291.59	297.08	294.22	291.49	303.76	297.86	296.75	297.19	298.31	300.73	297.7	292.69	301.23	289.46	299.81	296.73	291.62	298.92	299.68	295.32	304.58	294	290.31	294.65	295.41	294.38	297.6	295.82	295.89	297.97	300.02	293.19	293.41	305.39	296.48	302.15	297.57	294.85	299.74	292.67	302.97	294.51	300.99
297.9	293.67	298.42	306.13	300.52	305.39	306.75	304.36	297.99	296.71	310.62	305.12	298.67	308.04	298.96	300.86	292.53	297.13	302.49	302.32	303.64	296.65	299.81	303.3	302.48	303.32	306.79	297.57	293.66	304.78	303.98	301.54	297.04	297.92	301.95	299.29	305.15	299.74	299.1	301	307.55	304.49	301.66	300.27	298.57	306.37	298.71	296.81	301.53	304.78
310.86	312.5	315.68	315.66	316.96	319.17	316.78	312.33	318.7	310.95	311.96	316.73	312.88	311.06	314.99	312.38	318.04	313.63	311.93	312.4	311.81	315.54	313.52	312.17	310.5	316.48	313.91	308.11	311.81	314.74	308.8	314.16	318.55	319.92	305.51	314.85	315.79	312.64	313.01	315.8	312.31	318.52	323.4	309.85	312.82	306.64	321.82	315.15	311.98	319.29
314.67	306.12	313.88	317.56	311.64	314.33	319.99	318.33	311.36	312.01	317.55	319.42	313.07	314.99	316.24	313.86	316.71	317.15	314.96	312.05	309.47	318.12	315.32	311.32	311.58	316.37	316.95	317.18	314.26	318.13	314.4	319.53	318.54	315.83	313.41	311.14	314.24	305.48	312.15	319.53	312.92	320.12	312.35	319.83	322.06	313.89	315.4	309.87	317.73	314.31
324.37	325.86	328.89	325.61	322.39	326.58	327.98	328.3	322.02	329.81	326.16	330.22	321.85	328.83	324.52	330.1	325.01	324.57	329.36	320.08	322.27	326.16	323.18	324.14	324.25	325.22	331.96	316.27	323.68	327.54	325.44	326.15	326.98	326.67	327.64	326.22	327.02	327.04	324.36	326.35	327.51	329.86	321.03	323.25	325.79	328.29	322.54	323.32	325.97	321.36
306.3	308.54	298.73	320.34	304.09	302.49	305.82	302.49	309.87	309.56	295.51	295.78	311.49	293.97	305.22	301.37	297.48	311.62	303.19	311.49	305.36	302.68	308.33	305.1	305.79	297.56	308.21	312.43	295.64	309.36	307.26	307.97	308.99	301.44	299.69	299.57	301.99	302.67	311.59	304.69	307.5	307.93	308.24	305.8	300.22	305.23	302.35	307.16	308.21	302.65
315.06	317.71	319.63	312.92	312.68	314.03	318.99	316.11	316.23	316.4	322.14	317.85	322.31	319.1	324.7	312.55	318.08	318.49	309.41	312.69	314.12	323.8	309.17	315.19	314.99	322.16	319.05	311.32	317.09	314.81	318.65	316.62	325.33	310.38	311.75	310.75	320.93	327.79	319.78	321.33	320.08	319.82	325.45	318.92	311.74	310.51	311.24	314.57	323.19	316.17
312.53	306.6	313.03	313.06	313.98	311.08	318.36	306.28	317.66	314.01	312.19	320.55	307.05	308.38	311.42	320.77	312.05	304.1	313.26	313.12	309.29	310.98	310.29	316.14	311.86	313.33	313.89	318.82	309.42	309.14	305.16	314.88	314.94	319.28	321.58	321.1	309.22	314.69	319.61	316.63	312	313.05	311.9	315.9	308.18	311.92	311.32	313.13	315.32	312.11
312.36	313.88	314.63	322.64	318.58	319.7	313.49	309.37	320.4	309.95	309.9	315.7	319.01	316.62	316.15	316.68	309.11	314.45	323.18	315.3	312.88	317.18	317.23	311.18	316.99	310.69	317.7	319.14	308.01	317.55	311.97	313.35	315.19	317.01	307.73	311.41	314.42	314.22	321.04	319.75	317.1	316.72	316.35	322.22	324.56	314.05	308.72	311.96	314.92	318.59
293.72	294.74	295.92	291.93	293.62	299.15	297.03	298.45	294.49	291.19	294.09	294.14	288.98	295.43	299.43	292.92	299.9	295.18	291.09	289.04	290.88	294.87	288.79	287.76	287.5	296.28	290.77	289.45	291.6	298.64	285.67	289.8	292.74	299.56	290.32	292.59	299.07	291.68	293	289.56	297.12	292.72	293.22	292.01	290.64	293.8	299.84	293.29	301.73	289.71
300.82	300.1	301.29	305.07	300.73	293.44	296.58	302.67	306.06	300.95	300.03	304.73	301.03	301.26	302.61	308.31	306.66	301.13	305.58	301.47	302.73	301.82	301.42	299.97	303.81	304.64	308.43	302.91	304.2	307.59	299.48	295.01	302.5	305.7	302.28	301.94	303.56	295.89	306.42	295.96	300.2	305.27	296.81	295.7	307.01	298.76	302.24	308.67	299.64	305.6
318.94	311.83	319.74	310.59	312.67	310.81	315.27	316.61	309.7	310.52	310.04	312.5	316.78	311.39	317.97	312.55	315.76	324.04	319.51	315.18	309.57	317.89	315.88	319.07	319.28	313.42	314.66	312.75	312.24	313.55	305.82	309.55	316.55	308.39	312.47	309.89	315.21	311.95	315.93	316.29	321.06	308.04	315.66	317.91	312.47	312.62	312.18	317.84	310.15	309.8
323.36	321.23	326.16	319.34	317.22	318.33	329.46	324.49	321.14	328.04	320.75	329.82	324.55	328.29	318.13	318.82	325.96	328.3	326.39	328	327.14	324.94	328.1	322.41	329.97	327.59	319.19	325.99	329.5	318.5	325.53	324.43	318.88	325.04	326.78	326.73	336.59	331.42	322.47	320.06	325.33	328.11	329.08	329.84	321.09	320.98	325.67	320.41	330.4	319.33
305.71	307.45	300.02	304.59	302.67	301.12	302.55	302.41	296.32	300.76	305.82	309.28	306.55	299.71	305.12	300.92	301.99	300	300.76	307.01	306.69	308.44	308.29	301.97	300.53	304.13	309.09	301.22	305.83	308.34	295.34	302.55	300.57	299.19	297.43	302.24	310.91	302.51	307.84	298.97	302.19	298.37	298.81	297.59	309.66	297.69	301.35	304.44	305.26	301.29
303.23	306.99	317.63	318.63	314.6	309.04	324.93	309.1	315.44	317.65	312.26	316.33	308.98	317.32	307.81	310.86	308.68	306.26	321.86	314.78	317.5	313.69	313.25	311.5	313.28	309.99	313.53	317.25	318.34	316.46	309.63	321.61	314.8	312.22	310.47	314.48	317.57	310.18	315.81	316.25	312.67	314.96	308.26	314.21	314.68	310.84	312.3	317.63	313.52	313.38
297.68	299.6	301.24	304.73	297.02	300.9	298.61	307.56	303.67	299.96	297.93	295.13	300.02	299.53	293.02	303.61	290.83	299.91	298.32	306.99	306.66	305.64	300.1	299.15	310.52	299.28	304.21	298.2	303.89	299.32	305.33	297.07	304.03	301.47	298.83	306.28	294.31	297.36	296.01	299.16	298.1	303.32	292.62	309.32	303.18	298.72	299.01	306.92	303.61	302.12
294.82	299.59	301.99	292.57	292.59	298.42	296.56	296.64	295.99	292.82	296.2	300.36	292.6	289.94	300.76	297.48	294.5	293.76	296.92	298.92	295.07	297.63	296.38	297.57	303.28	298.38	291.41	297.87	295.69	296.61	299.56	306.47	298.12	294.28	299.57	303.5	293.8	290.58	303.78	294.23	296.02	299.8	303.25	302.65	300.5	300.19	292.04	293.65	300.65	293.75
313.84	309.86	307.27	312.01	316.9	309.33	319.4	315.65	316.85	319.61	317.47	311.27	316.27	311.29	310.86	311.66	307.47	305.39	318.93	308.36	312.06	312.87	310.01	315.33	311.78	317.55	311.68	315.13	310.62	310.94	311.83	315.89	306.75	309.68	309.84	312.97	311.64	315.76	307.85	311.76	308.2	312.77	312.57	316.5	317.41	311.17	310.24	320.12	320.86	318.42
303.92	299.69	303.17	311.24	311.16	302.63	307.28	306.03	302.47	311.51	303.5	304	306.58	306.38	301.68	301.9	297.43	306.98	302.01	307.29	309.67	303.61	306.25	308.54	305.33	303.61	307.48	300.44	304.4	301.48	309.58	305.58	307.94	307.11	313.8	295.48	304.02	295.84	302.91	305.66	306.76	309.01	307.6	306.54	307.15	309.91	309.9	311.82	308.02	314.26
327.96	323.79	327.73	326.74	323.77	324.34	323.84	333.35	313.05	323.42	324.18	325.24	320.43	320.29	330.92	323.61	322.55	323.8	326.65	325.07	320.47	319.74	331.16	327.71	331.22	328.42	321.79	320.91	317.76	323.98	332.16	324.12	327.88	322.9	327.47	323.75	328.37	321.82	326.39	328.25	326.47	324.16	318.22	326.2	322.24	327.2	326.07	322.04	320	329.31
313.01	316.08	321.84	314.63	315.05	316.54	306.78	309.76	319.34	318.62	316	316.75	310.66	315.63	314.93	310.1	315.52	319.25	311.08	309.69	311.32	315.82	315.72	315.8	314.54	321.94	308.19	320.55	307.01	310.01	311.97	315.18	313.45	315.75	309.52	314.04	312.8	312.27	316.09	311.17	312.57	307.88	314.6	310.27	316.17	312.81	312.73	308.23	304.74	314.06
307.74	305.36	300.38	305.51	296.17	301.95	297.22	300.08	306.99	299.24	307.92	304.45	303.42	300.44	299.63	301.21	296.53	298.6	300.06	301.47	307.4	297.57	300.45	305.62	296.25	304.01	305.58	302.47	304.09	296.6	308.16	302.68	304.06	299.89	303.15	300.7	306.19	299.76	297.92	304.58	300.78	303.05	297.85	306.28	299.96	310.06	297.95	301.63	303.74	299.64
315.77	313.21	317.04	310.55	310.32	314.97	311.18	321.09	319.7	309.39	309.36	314.77	318.37	310.73	317.97	319.85	305.18	320.62	308.37	313.64	317	308.2	308.67	311.32	320.09	314.96	312.29	307.8	315.31	310.23	322.28	321.7	317.51	323.04	314.9	311.5	317.43	316.86	309.44	316.8	314.23	305.11	316.36	313.25	307.41	315.04	320.22	318.95	310.89	312.91
306.64	305.34	313.63	309.65	311.52	317.58	317.32	314.61	305.12	303.41	303.36	309.91	309.38	306.03	308.74	316.72	313.64	312.92	307.39	302.82	313.08	312.02	308.99	311.85	311.79	316.41	310.45	322.06	305.11	311.91	304.52	309.16	308.55	304.51	316	317.27	308	309.42	310.5	309.28	302.12	309.07	300.87	310.48	309.74	309.29	310.59	309.45	307.75	306.61
327.6	329.01	325.95	322.79	328.62	325.87	340.58	325.48	328.12	333.58	331.27	332.33	326.58	328.74	326.47	336.9	324.17	332.67	329.16	326.18	331.09	327.18	327.44	331.88	329.87	332.35	325.52	326.67	323.28	328.96	329.39	330.01	323.84	332.36	325.97	336.32	324.84	336.7	330.68	319.76	328.8	329.81	334.62	333.76	326.86	319.18	329.6	325.31	326.12	328.77
318.3	323.87	319.39	325.95	313.79	318.63	312.35	310.08	318.4	318.28	317.2	314.8	317.32	317.86	316.27	315.99	312.57	315.36	310.7	322.02	318.86	313.17	305.08	315.93	313.04	308.46	316.87	310.13	312.85	311.65	319.88	317.85	308.42	317.8	318.28	315.85	318.23	318.01	320.87	316.53	309.12	315.95	317.53	318.14	315.58	313.46	318.59	312.43	313.82	318.71
293.84	293.49	296.47	293.22	300.3	290.05	299.87	296.61	297.79	294.85	295.85	292.07	296.41	304.95	299.27	297.04	293.19	299.38	297.16	300.56	298.81	292.3	295.18	297.28	301.32	298.7	298.36	298.55	294.78	292.77	298.83	300.1	293.62	300.95	297.03	298.25	302.31	303.88	303.08	297.52	299.88	297.8	299.9	296.38	292.55	298.42	293.49	295.92	297.17	302.36
307.71	304.19	307.64	309.96	301.25	306.11	299.9	304.85	308.64	301.88	301.52	304.54	302.71	308.02	304.54	303.65	312.73	305.04	300.29	304.23	304.5	310.99	303.11	301.77	308.03	306.99	307.17	310.07	304.78	300.16	305.73	305.47	307.26	304.44	304.27	300.9	300.25	302.25	296.58	307.02	315.92	307.24	304.23	305.21	305.56	304.65	304.3	304.47	305.6	305.43
307.01	311.19	310.41	305.61	302.24	304.91	302.98	300.79	311.18	302.04	302.36	308.93	307.39	308.1	303.64	303.32	304.68	305.61	308.27	302.19	299.11	306.38	298.23	306.98	303.44	305.23	304.93	301.38	299.36	303.48	299.33	302.39	308	305.04	294.25	297.93	304.41	305.34	311.98	309.05	299.78	304.58	311.77	306.07	308.24	303.72	302.29	303.83	308.68	305.62
292.33	301.7	299.83	302.21	303.88	302.38	299.85	301.76	301.14	303.39	301.81	303.49	312.12	309.96	300.45	307.94	305.79	306.66	306.61	307.88	301.88	303.24	315.29	299.83	306.08	302.75	306.4	312.1	312.57	306.89	301.44	300.56	309.22	308.44	307.88	311.32	304.31	308.99	300.6	310.87	305.63	304.52	303.1	302.5	308.74	304.18	300.5	305.39	310.2	300.83
308.73	316.18	317.19	313.75	315.21	311.79	308.89	313.13	312.9	315.83	318.74	322.02	310.09	315.61	324.92	318.16	315.33	309.15	324.36	306.23	316.3	308.75	312.2	309.74	315.19	311.37	319.13	312.94	319.55	316.24	317.8	315.64	314.88	312.13	321.04	318.17	311.22	314.32	316.73	312.66	318.32	310.54	307.84	312.89	322.66	306.42	307.5	315.24	310.59	314.77
306.66	312.54	308.97	309.26	312.34	312.82	305.93	301.54	302.84	307.96	300.04	314.05	310.09	301.49	304.07	303.77	307.31	308.35	306.47	308.08	303.24	306.17	304.15	300.71	305.81	315.13	315.31	308.68	307.57	307.96	315.65	307.84	303.43	307.94	316.22	313.49	313.96	314.43	309.86	309.35	304.74	313.31	308.35	312.53	312.63	308.85	314.49	317.88	314.08	307.14
300.16	298.85	302.53	301.76	310.13	303.41	302.56	302.67	298.12	303.34	298.67	296.69	307.86	298.72	301.82	298.28	298.63	303.69	299.21	302.49	302.3	299.14	303.91	300.87	291.79	298.59	298.42	301.98	300.43	296.42	300.35	300.11	292.47	306.63	298.71	302.74	297.64	306.27	299.98	307.36	302.83	298.57	300.03	300.39	297.97	304.71	305.49	297.92	294.23	298.59
316.96	306.1	310.16	316.85	305.7	312.24	321.79	305.79	313.14	321.02	306.88	318.87	316.73	312.47	308.85	316	309.62	311.78	316.56	318.95	311.54	311.57	319.53	317.32	315.48	309.63	316.06	310.81	320.47	314.75	311.65	310.76	319.44	313.95	312.9	318.99	311.85	314.87	315.25	313.79	313.44	309.62	318.77	303.45	315.74	309.24	315.92	315.39	311.25	313.73
299.23	304.51	298.23	312.21	300.72	309.16	301.73	300.18	300.07	306.35	299.26	307.03	299.98	308.96	304.37	302.2	300.8	301.61	303.44	309.75	302.47	310.17	302.68	303.68	302.2	304.1	299.62	305.07	303.12	302.25	302	295.49	305.33	303.15	303.42	308.01	305.86	306.68	305.41	305.17	301.87	301.03	304.53	303.93	300.35	300.23	301.59	307.82	312.37	306.16
314.66	321.91	311.16	310.87	316.65	311.47	314.06	308.24	315.82	319.78	319.95	316.93	305.27	306.49	315.25	320.26	314.85	315.73	310.07	315.36	311.32	316.01	310.08	314.38	320.3	316.53	316.82	313.67	321.39	305.66	325.96	317.49	317.52	312.37	316.64	310.22	316.55	319.24	319.18	314.81	318.25	316.71	318.75	314.1	318.03	319.29	311.89	321.53	313.1	315.64
330.2	329.74	328.61	328.81	329.87	323.26	326.38	327.91	326.52	328.16	323.4	325.06	321.64	318.77	324.44	327.66	331.39	322.63	326.98	326.55	325.32	326.4	332.2	322.87	321.33	322.6	331.47	323	326.78	329.62	323.06	331.6	330.64	324.99	326.72	324.99	327.11	326.79	319.09	323.4	333.4	333.14	325.22	331.1	331.93	333.18	331.6	330.08	330.11	320.77
321.56	318.88	311.91	314.93	310.4	314.14	310.64	315.45	316.19	311.8	309.2	309.6	311.34	307.19	314.21	314.13	316.26	315.07	317.35	308.67	313.99	318.09	312	314.2	312.91	313	313.83	319.87	321.9	316.75	308.22	321.25	312.45	314.06	308.84	308.82	315.81	311.09	319.48	317.96	316.58	315.12	311.91	307.64	314.53	317.83	309.8	317.79	312.55	311.91
317.57	311.86	318.43	317.07	321.77	314.89	318.29	318.07	318.78	309.82	308.71	313.27	312.82	317.91	315.36	316.89	314.53	311.7	310.46	315.23	311.28	313.59	312.32	315.89	308.79	316.17	310.39	313.45	317.72	315.1	322.5	316.69	307.61	313.03	314.48	313.9	316.3	312.86	310.96	310.61	314.61	312.24	318.95	317.05	315.57	314.9	316.14	315.61	320.66	311.62
316.21	323.71	320.53	314.51	316.38	325.03	317.27	320.99	322.25	318.31	318.01	316.74	313.44	321.37	322.37	312.78	320.36	318.85	316.32	316.64	313.81	321.77	318.81	310.47	319.53	325.56	318.36	314.95	319.04	319.14	319.88	315.7	321.16	324.53	323.62	316.66	323.11	321.6	319.04	318.31	319.09	316.14	318.08	317.69	317.17	314.75	319.02	309.29	314.85	316.82
305.23	311.19	305.17	308.25	312.62	305.6	307.42	307.39	312.69	302.22	305.08	314.28	307.31	305.21	302.44	311.74	308.18	305.44	304.93	309.52	303.69	302.78	307.5	305.16	310.11	303.28	302.37	306.89	314.95	303.82	308.24	309.17	305.09	305.74	315.67	313	308.53	302.21	308.55	309.38	308.23	303.19	313.84	305.39	306.86	305.67	315.01	306.92	307.36	311.36
314.99	317.92	314.28	306.72	317.5	310.46	319.68	317.33	309.49	313.59	322.94	311.74	313.51	314.04	313.22	314.93	317.58	313.69	313.99	316.65	316.71	313.23	316.88	313.9	318.94	318.46	312.26	313.11	317.94	312.06	320.51	313.72	310.44	315.23	319.25	315.49	314.51	317.36	308.88	311.75	323.66	316.11	313.8	314.56	312.53	313.29	316.13	317.01	315.35	314.4
309.39	301.28	303.83	303.68	297.97	308.95	312.27	302.45	299.47	302.43	309.74	301.65	308.68	304.24	299.44	301.62	299.92	304.18	303.61	305.52	297.61	302.76	300.88	304.25	308.85	310.07	311.23	301.59	311.48	302.65	302.49	298.89	300.51	309.66	297.55	311.39	302.27	315.45	311.94	304.86	303.01	306.75	299.87	299.38	301.21	307.5	307.89	297.43	304.69	307.73
311.29	304.81	316.42	319.35	310.06	313.65	313.51	307.22	314.75	311.12	310.5	305.47	304.67	308.48	310.82	308.73	306.3	309.86	307.46	306.04	309.37	309.02	308.19	308.42	305.77	315.48	309.58	309.54	305.82	310.41	308.97	302.45	312.14	309.74	308.33	308.1	316.57	314.9	309.52	305.47	312.64	311.85	306.17	307.43	308.77	311.51	315.84	306.47	303.9	313.27
296.07	295.06	296.79	302.35	294.07	293.73	294.35	295.06	300.36	295.12	297.36	296.57	296.97	294.28	299.75	297.24	302.46	295.24	290.85	297.55	299.22	289.4	296.46	299.74	298.77	296.24	295.43	293.04	295.77	297.12	301.17	297.04	296.45	307.16	301.49	295.71	298.59	288.19	290.14	294.75	296.2	297.56	298.53	300.51	291.88	297.61	302.74	297.87	297.66	307.78
305.29	304.92	308.81	306.41	300.84	299.46	302.08	301.66	302.78	305.88	301.12	304.16	304.98	302.54	304.77	295.32	299.97	302.56	308.37	301.14	309.9	301.97	302.1	302.4	305.98	300.7	293.86	306.34	299.33	301.93	310.81	298.96	302	300.31	297.77	304.19	303.25	293.66	304.07	297.37	299.9	304.67	294.88	306.73	303.71	300.33	310.16	301.22	301.98	305.73
284.83	300.86	286.63	287.71	297.21	296.5	297.06	289.94	301.17	297.3	293.41	298.95	300.48	302.76	299.05	290.32	295.33	301.1	295.98	292.35	295.78	297.46	294.42	293.6	292.24	291.28	294.61	300.83	290.96	291.54	286.31	296.61	290.03	294.09	292.65	293.03	299.41	291.99	289.23	293.34	297.19	294.95	298.86	296.81	293.17	288.42	299.85	296.05	291.3	295.44
302.22	302.82	307.18	301.34	298.99	300.67	300.49	295.02	303.56	301.84	304.12	302.26	299.06	302.4	311.13	304.1	301.97	299.25	305.61	298.58	308.3	304.86	303.94	302.57	303	301.13	298.94	300.01	300.25	305.53	305.2	301.81	306.93	299.27	301.59	305.46	304.33	300.87	310.59	307.74	301.97	307.69	300	295.6	296.96	299.92	301.5	300.48	300.84	301.11
312.75	311.56	308.92	308.72	309.57	316.47	307.97	319.64	312.69	309.32	318.52	310.18	318.56	313.85	317.18	307.39	313.88	314.06	316.89	307.81	314.02	310.88	314.98	311.64	319.08	310.92	315.96	314.19	310.43	310.56	317.05	312.15	311.97	316.46	312.62	314.52	315.84	309.71	317.56	307.62	310.77	316.55	312.01	311.64	312.56	305.15	310.53	305.84	305.43	310.52
303.05	308.24	308.65	309.05	298.25	304.75	303.5	305.78	304.14	301.73	298.25	303.87	300.67	306.15	312.15	304.62	295.66	305.21	299.07	301.48	305.93	303.1	303.62	302.66	306.69	300	302.36	305.3	298.15	302.45	301.2	304.26	304.98	309.65	299.72	302.22	297	309.06	302.53	302.31	303.23	308.18	304.22	304.47	299.48	303.57	300.78	304.74	301.78	298.35
301.05	303.6	303.47	298.88	305.58	304.64	307.53	308.12	302.65	305.75	304.75	302.77	309.93	307.13	302.94	297.59	302.54	298.79	309.29	301.79	305.77	297.1	300.51	294.89	296.83	296.16	300.8	304.79	297.64	299.7	305.49	306.34	304.7	302.63	302.57	302.31	300.67	300.96	299.5	301	299.01	298.79	306.61	303.42	301.78	308.27	298.33	298.62	301.66	304.13
312.99	313.08	317.21	313.12	319.65	320.64	309.62	317.18	327.54	323.98	316.07	328.15	311.19	318.25	317.32	320.41	320.68	313.57	313.22	324.55	322.15	315.81	321.37	328.77	320.03	315.08	319.44	318.95	322.89	320.83	306.14	316.39	317.12	317.12	316.61	322.6	319.24	313.79	323.33	322.72	312.18	317.54	313.04	319.25	316	319.03	323.54	316.25	311.22	323.28
311.68	314.44	316.28	311.55	313.08	313.54	313.55	311.47	314.18	307.32	312.75	310.33	305.98	310.22	304.97	314	316.03	314.82	308.67	306.33	319.05	310.45	310.35	315.02	311.92	309.37	319.18	313.39	307.22	309.4	318.97	317.02	309.9	311.51	309.26	310.2	304.5	310.49	308.17	310.5	318.65	310.05	317.74	311.01	317.65	313.22	318.7	315.09	311.62	311.92
299.8	302.36	307.12	303.97	308.1	300.61	304.81	303.15	300.72	305.14	299.62	309	302.26	309.5	301.67	306.31	306.55	307.79	307.85	305.73	305.55	301.76	302.15	297.77	313.87	305.86	300.52	305.15	295.83	308.27	304.67	301.95	308.08	302.84	306.33	302.88	305.74	299.97	299.79	304.06	306.77	305.55	306.18	299.79	297.54	310.61	308.01	304.54	301.66	295.3
334.9	312.8	331.67	328.77	326.8	331.14	321.78	328.7	328.31	327.73	327.2	326.99	329.4	334.2	334.21	323.61	329.87	328.42	317.47	324.87	328.07	325.3	328.24	326.75	333.76	329.71	324.58	322.37	339.99	333.36	330.55	323.25	325	329.94	326.99	326.63	322.23	330.04	325.92	327.45	326.28	326.09	331.21	330.26	333.45	325.32	332.14	324.85	329.8	323.75
295.87	289.39	298.22	299.91	294.5	291.3	295.94	293.97	296.86	300.79	298.77	295.73	298.71	295.21	304.84	298.39	293.59	294.69	297.53	298.42	290.96	297.85	292.19	296.57	298.33	299.72	303.72	299.05	298.95	292.51	299	299.3	295.68	294.86	298.85	297.93	297.82	289.33	303.9	302.75	298.34	293.94	298.08	302.54	294.26	298.67	296.44	296.3	297.47	306.86
320.71	316.7	311.75	312.01	314.35	308.47	315.97	316.37	313.65	317.86	311	320.68	313.13	315.44	313.77	311.63	316.99	316.66	315.4	312.83	311.98	317.64	314.49	316.42	307.43	316.16	319.74	316.81	315.4	313.21	311.12	320.8	320.98	314.85	309.67	315.26	313.94	317.72	309.27	320.67	308.59	322.9	313.31	319.4	313.77	311.01	309.87	312.43	317.01	310.3
302.52	301.04	300.51	301.62	298.52	293.92	305.12	297.71	301.34	297.54	304.92	297.34	306.75	301.35	302.8	299.65	300.11	303.85	308.2	299.1	303.9	301.56	299.39	309.23	301.67	306.58	300.38	302.01	298.04	301.38	302.56	297.86	295.88	296.88	306.52	302.66	298.28	301.67	296.23	302.57	306.09	302.34	299.25	307.77	305.71	299.97	307.92	303.64	300.24	298.12
308.1	313.08	310.69	317.85	318.31	318.19	314.2	313.46	314.85	315.54	313.15	309.46	311.84	312.71	304.86	314.37	308.97	304.84	316.59	310.46	313.22	315.61	311.25	319.03	309.65	312.4	316.01	318.15	309.26	316.74	314.24	318.98	313.55	318.48	313.89	311.45	319.43	308.81	315.16	306.37	312.28	312.28	315.19	315.77	306.24	319.69	312.24	312.01	308.84	314.3
325.89	329.49	321.58	325.75	323.7	329.5	325.16	323.82	323.76	323.33	325.61	321.77	327.58	323.81	321.53	323	324.79	321.31	329.83	325.71	324.09	320.68	328.29	322.98	321.3	322.33	325.1	325.02	314.37	321.11	324.6	323.22	326.18	321.97	325.15	325.98	319.46	317.23	328.62	322.93	324.02	320.84	320.3	327.46	324.66	332.97	318.48	325.62	322.36	323.22
308.56	302.69	303.46	299.14	303.79	307.04	304.19	303.74	302.19	302.41	300.78	301.83	301.93	301.27	300.73	301.19	298.07	310.52	306.88	304.14	303.85	299.87	297.2	303.56	304.5	303.46	301.14	302.84	307.45	298.01	302.89	303.66	309.88	309.28	301.41	303.38	305.11	306.51	303.89	304.48	308.36	307.08	303.5	296.62	311.15	304.75	302.6	304.93	301.77	300.67
307.72	304.55	304.96	304.83	307.74	309.07	307.31	307.63	305.16	306.42	301.76	307.93	309.39	301.75	307	299.38	307.06	301.14	311.39	305.88	312.69	300.6	305.65	304.28	301.2	306.85	310.89	308.13	309.32	310.21	306.72	309.05	316.8	309.62	308.41	312.04	302.57	307.53	305.8	303.13	304.57	309.41	303.17	308.12	306.1	303.12	307.81	309.81	305.45	306.81
313.97	301.83	305.24	302.46	309.67	298.42	304.15	302.91	306.19	302.24	310.94	300.83	302.23	307.64	309.02	308.44	304.28	308.35	306.18	305.48	307.42	307.92	305.6	309.73	310.3	311.47	303.07	307.02	305.72	306.37	303.84	312.09	309.77	309.1	307.07	309.03	312.19	308.66	311.59	301.97	306.86	303.9	307.13	303.42	307.03	303.23	302.45	303.83	306.09	308.75
313.7	318.16	313.27	324.17	316.56	315.45	319.05	318.75	309.08	312.41	315.38	316.72	317.85	314.54	312.66	312.1	313.54	310.16	314.84	316.08	317.28	319.41	312.66	313.01	313.31	316.75	317.93	317.31	323.77	311.38	322.56	319.06	314.1	314.06	314.82	315.19	322.63	311.27	309.35	319.99	317.87	317.92	311.59	312.63	314.97	312.95	312.52	317.01	317.31	314.81
321.15	326.83	323.88	329.83	328.13	327.81	321.37	330.34	325.24	322.6	320.79	324.48	325.6	319.76	326.54	321.6	326.8	323.05	319.32	321.17	321.95	328.4	327.48	318.55	318.55	328.77	325.49	320.62	326.58	328.02	317.03	328.2	320.8	324.63	322.54	327.11	325.14	326.17	322.2	325.3	329.64	330.5	325.26	320.08	327.97	322.21	328.06	327.8	326.19	323.82
301.29	303.7	301.76	299.27	303.81	301.76	298.75	301.03	303.96	301.94	307.77	295.44	295.85	303.66	304.54	301.98	305.49	299.87	301.87	313.66	307.57	310.38	310.63	293.75	298.49	303.52	298.15	304.94	302.33	302.48	301.58	299.53	302.55	301.28	303.27	312.11	300.3	309.6	303.91	309.62	298.39	303.53	309.48	299.89	307.67	307.06	300.73	300.09	304.18	303.42
297.45	301.92	306.14	293.29	299.25	302.41	301.3	297.94	303.68	302.19	301.81	301.22	308.68	296.74	297.81	294.79	304.65	295.4	307.61	307.33	301.85	301.93	299.6	307.94	306.82	307.54	302.36	301.79	304.59	306.26	301.58	304.34	300.82	304.65	298.74	296.83	307.99	304.08	311.97	302.85	303.13	305.03	301.82	298.28	296.13	298.87	303.39	298.92	301.93	297.63
306	297.37	291.28	302.77	299.55	300.52	304.65	301.63	296.52	294.2	301.51	305.04	301.65	297.22	296.66	299.87	304.35	303.48	295.69	294.96	299.15	299.02	301.11	299.39	301.31	301.94	307.22	304.72	300.87	291.3	308.78	301.89	299.02	299.54	299.62	306.14	306.56	299	302.57	299.76	301.74	308.56	302.19	298.06	300.39	303.47	295.99	294.56	302.28	301.65
298.94	301.05	309.11	307.76	300.85	303.99	299.36	305.7	308.63	307.42	305.01	302.6	301.58	308.49	311.15	304.05	304.01	302.06	304.85	306.24	298.85	302.82	304.39	301.28	303.06	304.89	300.53	300.53	302.89	308.71	295.16	302.16	294.99	304.87	306.97	302.66	304.62	306.95	302.34	302.01	303.58	300.65	306.19	303.54	297.85	301.5	298.08	303.6	301.42	307.26
330.32	327.55	327.83	323.65	332.85	326.41	331.99	328.06	334.21	328.47	327.42	326.04	332.34	327.53	329.94	329.6	326.04	335.12	324.32	323.09	318.49	325.93	327.45	330.08	321.57	328.09	333.84	327.64	330.78	321.43	317.88	331.26	331.99	328.21	328.71	327.13	326.5	328.97	325.89	325.92	326.59	326.61	330.05	324.11	318.69	330.38	334.65	322.94	322.76	332.16
312.81	314.2	321.38	312.55	309.85	328.56	310.71	312.19	323.19	315.2	311.04	317.97	322.94	321.14	315.25	320.4	315.95	316.93	319.19	315.03	314.47	316.02	321.24	323.14	320.28	316.15	320.23	320.16	316.65	317.99	319.79	323	322.43	314.75	309.85	317.39	318.61	317.23	316.15	310.46	316.25	313.67	316.47	315.88	322.33	319.02	321.57	315.69	323	317.26
299.61	294.95	295.58	295	306.19	299.07	299.77	296.63	303.43	299.81	302.65	303.09	294.28	300.45	300.12	295.19	300.48	299.42	300.66	300.01	302.55	296.96	296.27	300.75	302.29	300.86	297.4	299.05	295.4	302.49	305.38	301.35	305.99	297.55	304.73	308.64	296.71	296.86	303.63	296.35	297.21	303.25	306.2	297.43	292.11	298.96	297.8	307.65	289.92	300.24
306.69	314.26	313.94	314.2	314.14	311.55	313.95	312.46	318.75	312.68	315.99	310.1	307.35	311.76	310.75	313.88	315.12	308.7	312.51	318.33	310.64	314.63	313.06	317.11	313.06	317.24	312.59	313.48	315.93	309.13	313.63	316.17	309.48	309.36	317.7	319.7	305.33	319.2	314.83	312.94	317.11	312.17	314.09	313.77	310.41	313.82	316.1	311.17	315.23	316.98
306.24	307.47	317.78	314.63	306.93	306.95	319.11	314.36	314.99	312.82	313.85	306.84	308.66	311.45	310.49	316	308.08	307.59	313.6	305.06	311.81	310.63	307.81	312.65	308.39	307.55	312.09	310.55	308.9	318.76	315.65	314.31	308.76	321.13	311.33	310.3	310.57	307.16	310.47	311.71	304.96	307.76	311.25	319.67	313.48	313.37	315.49	310.95	311.83	306.51
312.78	310.2	305.31	317.34	307.46	304.11	310.22	307.38	304.54	310.66	304.69	306.11	313.76	303.45	306.45	311.72	314.15	305.65	308.09	310.99	307.53	312.88	309.61	304.86	301.82	304.8	307.51	309.33	312.87	308.72	307.25	302.34	314.11	308.77	311.64	306.44	307.1	306.13	305.6	306.92	309.83	310.47	311.83	310.18	304.28	318.36	304.99	306.37	306.43	313.65
300.05	293.76	299.35	294.56	299.31	309.73	305.84	299.96	303.26	298.45	302.66	295.44	299.17	305.92	299.98	294.04	305.61	298.73	303.41	301	296.12	302.03	303.64	308.37	307.55	300.56	295.26	297.67	304.68	296.47	295.83	302.12	304.51	299.68	305.43	303.14	299.15	299.04	303.97	300.02	296.87	294.01	297.81	299.2	306.33	301.54	311.21	299.3	297.67	295.84
297.25	294.09	293.83	289.36	292.08	300.81	292.3	301.23	296.76	296.79	290.49	295.66	295.18	295.94	291.45	292.27	293.01	293.65	297.59	289.26	286.18	292.62	296.17	291.2	301.34	294.92	299.86	292.19	291.72	302.11	287.85	295.99	289.45	288.34	296.11	296	290.97	298.51	288.59	297.14	298.35	300.12	294	296.77	293.28	298.47	292.06	297.84	294.24	304.93
307.59	313.97	313.67	307.77	307.5	313.67	322.89	313.66	307.57	306.15	312.62	312.1	317.29	313.69	320.24	317.25	310.81	314.16	315.44	310.71	314.89	311.46	307.98	318.4	310.99	319.61	311.03	315.44	311.5	310.36	309.61	312.53	313.71	313.2	310.83	309.4	311.31	311.01	318.93	312.98	312.32	313.55	311.2	318.9	310.33	314.29	316.51	309.89	315.49	319.08
299.92	292.59	291.38	308.95	300.3	299.27	302.58	294.82	299.69	304.8	297.55	299.69	300.12	297.55	305.5	299.92	305.86	303.12	303.82	300.09	296.7	304.96	307.67	298.39	299.12	304.07	301.34	301.23	302.37	298.15	295.22	300.2	295.56	298.48	303.16	303.55	304.2	301.89	296.66	300.02	299.54	296.45	297.53	300.23	296.8	294.74	298.81	299.47	291.91	300.57
316.71	304.81	310.91	310.63	316.63	314.75	310.7	315.67	309.72	308.89	308.72	307.48	310.09	310.06	314.02	312.92	308.94	312.89	314.84	307.17	319.33	318.97	307.53	306.27	317.88	313.98	310.09	310.93	313.42	305.44	310.43	318.27	311.58	313.23	315.68	311.73	303.9	309.99	312.82	301.03	312.45	316.76	311.74	306.89	315.28	312.68	311.9	315.35	315.64	315.76
308.17	301.76	304.45	299.93	302.26	304.37	308.19	303.06	311.37	309.31	305.72	309.15	311.03	302.81	305.95	305.43	303.83	308.63	297.1	306.33	302.5	299.34	299.64	300.23	304.97	301.14	307.05	298.19	296.04	309.84	297.79	307.26	310.41	298.67	304.19	296.73	295.5	296.54	297.08	302.93	299.29	310.66	299.53	308.56	300.23	306.02	302.75	304.32	300.62	299.19
319.38	313.36	316.99	316.02	307.28	303.64	320.88	310.92	306.1	308.56	313.17	307.88	314.1	313.28	315.37	309.43	304.11	318.67	318.89	316.29	309.64	317.76	307.78	312.74	313.34	311.85	313.7	310.63	311.71	303.5	314.95	319.12	317.18	313.12	317.58	318.53	310.15	318.12	316.44	319.14	315.72	306.15	309.79	309.01	314.04	308.62	313.28	307.45	317.32	307.75
304.94	303.93	302.15	301.78	302.42	300.44	298.01	299.83	296.93	298.61	302.61	295.42	300.49	299.18	302.39	306.32	295.91	293.65	294.43	297.27	300.41	300.73	298.09	305.68	299.23	299.38	299.61	300.29	303.48	302.5	298.58	304.86	298.42	299.86	297.13	302.23	297.9	295.83	304.29	301.1	300.27	298.45	300.62	305.06	287.32	300.79	300.31	304.19	293.66	296.28
315.89	312.34	311.21	314.96	310.56	317.6	307.57	315.17	309.99	311.67	309.89	314.22	319.88	310.78	315.98	307.86	317.03	317.6	313.04	315.16	313.65	312.9	316.37	319.93	312.15	314.08	317.84	313.23	315.38	318.09	312.17	311.31	318.11	311.46	316.67	308.06	314.79	311.67	321.07	312.7	318.11	318.55	315.66	318.27	305.95	315.9	311.27	316.72	314.98	317.01
313.54	315.75	315.21	312.97	313.07	313.49	309.33	312.15	314.01	312.87	318.16	311.95	319.36	319.66	307.54	318.19	310.93	313.57	310.13	316.51	308.65	314.02	314.33	319.37	316.68	318.94	317.93	311.41	315.6	312.84	312.55	316.12	317.47	311.29	310.35	314.86	309.05	305.6	311.07	308.04	309.32	315.05	318.77	322.21	313.68	308.85	309.86	314.92	313.38	313.18
316.51	327.24	314.83	318.16	319.81	310.88	314.17	324.76	311.36	318.8	311.24	318.46	315.81	314.86	314.08	309.62	316.82	317.19	314.68	308.62	317.33	316.82	311.74	310.2	321.43	315	314.04	315.76	317.6	318.06	314.55	312.69	310.93	319.91	313.23	320.29	316.59	315.41	314.01	325.36	314.94	318.38	319.47	322.5	316.57	317.23	312.18	311.61	315.14	317.29
298.84	303.81	299.36	304.45	305.28	304.7	299.94	298.61	304.03	302.6	301.21	299.96	306.54	303.75	292.71	300.08	297.5	302.86	307.81	292.09	301.09	291.04	302.82	293.23	300.91	309.8	302.3	306.7	299.79	300.87	304.22	301.93	293.66	302.98	298.1	304.21	303.39	306.1	305.87	306.27	300.72	297.31	299.6	311.57	304.1	301.7	302.35	307.32	305.87	304.06
318.65	310.3	320.92	318.56	319.17	315.31	316.54	311.7	319.74	321.57	315.89	314.32	315.39	315.1	314.12	321.58	317.54	321.23	318.78	314.5	316.09	321.43	310.44	318.28	322.41	313.92	314.29	318.36	315.71	320.89	310.97	319.65	314.69	314.53	317.95	321.81	317.97	311.51	326.5	320.68	316.69	318.69	315.45	312.68	313.93	320.51	315.61	320.04	310.91	317.19
308.31	306.54	305.25	307.45	309.73	299.4	300.57	310.51	313.58	303.32	300.58	309.45	309.79	302.73	309.84	304.16	308.74	309.86	306.1	307.5	310.09	303.16	309.4	307.81	304.13	312.32	304.54	308.32	307.14	309.96	312.13	310.21	301.58	312.87	303.98	314.74	305.28	308.18	310.49	305.39	305.51	310.07	306.16	307.06	311.58	313.38	310.97	307.84	309.45	307.79
330.88	324.9	321.48	323.62	328.21	323.81	325.06	323.01	328.73	320.61	327.93	319.36	325.38	323.82	324.68	325.32	322.18	327.05	317.75	322.64	336.32	322.08	322.83	321.44	327.51	330.44	329.79	330.93	322.08	322.58	324.31	330.64	329.19	327.19	321.39	317.72	326.98	321.14	326.21	329.71	331.08	327.74	324.93	328.12	328.23	321.26	323.99	327.63	323.14	326.57
307.39	298	306.03	301.94	302.85	306.15	298.96	303.11	299.52	299.91	307.41	305.11	302.68	302.29	306.92	305.58	300.79	301.54	303.52	299.19	302.84	302.07	304.75	312.61	304.56	309.27	307.11	309.76	301.46	299.84	302.89	308.99	301.81	300.2	301.82	305.71	300.32	300.33	302.22	304.23	298.48	301.63	306.53	306.21	299.74	304.96	302.05	306.11	296.92	306.08
307.06	306.53	310.46	308.38	304.52	311.61	311.44	303.45	305.65	311.53	309	302.48	305.45	309.4	311.91	309.2	303	305.38	303.62	303.24	309.7	309.43	308.87	308.31	303.56	307.47	307.11	307.73	313.94	311.23	308.03	299.69	302.2	302.04	307.09	298.72	310.33	307.32	308.94	304.91	302.34	301.35	305.3	309	300.92	303.77	295.6	305.88	309.31	303.9
306.38	300.12	295.74	310.4	303.9	310.14	311.78	297.37	305.84	300.06	303.88	310.26	307.84	307.95	305.35	307.68	304.74	309.45	302.26	307.16	307.73	308.38	302.47	303.62	300.95	309.59	308.09	303.59	303.43	300.75	298.24	302.71	302.5	302.38	312.82	300.34	301.97	298.56	305.59	309.61	304.72	303.81	306.6	308.32	308.31	304.84	303.73	300.86	306.67	305.46
317.72	318.42	317.72	316	312.29	317.73	317.02	320.84	309.04	317.1	314.1	312.35	315.06	318.79	313.6	310.52	311.99	316.8	319.73	315.64	311.03	321.15	314.32	302.47	323.2	311.99	310.89	311.31	313.29	309.72	313.13	311.77	312.74	315.61	315.2	310.02	316.87	320.83	316.97	311.33	307.29	314.37	318.84	318.19	315.46	319.67	315.14	310.12	309.14	317.22
310.29	309.77	307.22	314.81	311.54	309.1	310.83	310.03	311.22	314.84	315.75	302.01	303.02	311.86	305.68	312.31	324.71	320.04	312.59	308.83	305.43	309.1	312.36	311.82	313.82	306.8	310.68	317.53	311.5	317.75	306.81	315.49	312.34	309.9	316.84	310.7	315.58	312.37	308.95	318.53	307.54	311.78	307.96	316.92	314.42	316.26	307.15	308.41	307.43	312.18
317.57	315.83	319.13	314.67	313.28	320.76	322.56	315.33	322.86	311.89	316.74	321.13	314.17	314.41	318.28	314.54	322.21	315.21	318.93	327.35	316.51	314.48	318.81	320.38	326.93	316.11	316.03	320.04	321.73	325.51	314.94	315.59	316.88	316.83	320.44	327.95	319.79	321.28	325.41	321.77	315.53	312.93	313.18	317.48	323.19	320.97	318.98	319.08	317.4	320.52
316.58	313.98	310.51	314.9	312.56	309.39	314.14	314.23	311.23	313.84	316.16	306.22	307.53	306.37	315.79	313.8	314.44	306.84	314.88	308.2	312.12	308.91	306.33	312.53	310.99	313.33	310.06	308.84	312.75	310.54	312.91	301.59	308.75	312.28	315.51	309.3	307.34	312.5	307.29	307.09	319.6	302.76	307.64	317.15	306.28	320.58	306.75	313.58	309.36	312.67
331.03	324.55	324.42	328.5	321.89	327.39	325.21	323.45	326.95	321.72	321.93	331.64	320.08	325.47	324.2	321.41	327.65	321.08	334.88	321.7	329.21	332.13	330.47	326.23	319.78	322.36	321.44	318.51	322.56	328.26	321.46	324.98	326.77	318.46	324.14	323.26	326.62	321.92	330.3	327.57	320.43	326.89	328.03	327.94	324.73	321.71	328.21	326.77	319.67	319.4
323.91	328.38	327.43	323.7	329.6	323.66	322.16	324.69	326.44	328.16	318.9	329.47	324.58	334.65	326.56	326.62	327.04	327.95	325.14	328.26	323.65	332.9	323.6	327.4	327.89	327.2	327.68	332.69	321.82	319.89	332	320.32	333.8	326.03	327.18	325	327.98	321.52	321.35	325.7	326.72	326.43	327.63	331.35	321.33	323.59	336	327.46	326.47	335.01
311.47	311.06	307.4	305.18	303.19	310.06	307.64	311.45	304.95	303.59	302.88	307.62	305.17	310.23	304.51	303.25	309.28	307.17	301.15	304.3	298.03	300.77	298.49	309.32	309.03	314.03	304.75	299.48	298.84	309.16	308.51	310.56	301.91	305.54	314.01	302.47	306.45	311.71	305.28	308.13	301.32	306.79	303.37	304.09	297.25	306.52	306.87	314.01	303.66	315.62
317.57	314.56	321.8	316.76	315.28	319.45	315.48	323.01	317.57	312.64	314.15	315.19	318.9	312.24	313.93	320.04	319.04	315.09	320.32	321.31	319.09	318.79	317.47	314.8	310.05	313.46	315.17	316.89	326.01	317.97	318.34	308.72	322.61	320.72	322.82	313.37	316.87	325.43	314.95	320.77	314.16	318.47	309.76	311.09	311.6	314.05	316.62	314.11	317.89	310.86
303.34	300.1	294.63	305.43	303.15	299.31	299.95	303.6	301.22	301.64	301.49	301.05	301.64	302.48	312.09	308.59	309.96	297.27	309.87	295.46	303.76	303.72	304.27	302.33	296.86	309.07	303.88	300.17	301.93	300.73	306.1	307.61	296.82	301.81	300.66	299.6	303.41	306.09	307.24	306.49	303.86	306.65	302.58	302.16	300.07	307.65	298.38	304.33	301.38	301.2
290.41	298.43	296.78	290.13	296.85	291.51	290.31	300.38	295.98	298.99	295	289.72	289.98	293.57	291.92	294.37	292.97	305.53	296.32	298.21	294.34	301.48	297.71	299.53	302.72	295.33	294.2	293.19	287.73	295.02	298.36	295.57	300.67	297.15	292.8	295.58	292.04	293.63	292.07	296.41	297.74	292.26	298.15	296.83	298.96	296.3	295.4	293.39	303.28	298.31
317.85	309.92	318.35	319.95	312.58	316.48	320.23	317.81	311.97	309.04	318.45	315.89	311.47	316.33	318.7	316.43	315.87	315.84	321.8	318.28	315.87	317.73	318.27	313.14	314.84	316.21	322.46	314.59	318.92	317.74	320.21	311.5	311.99	316.79	318.13	320.56	322.83	312.31	313.59	312.39	321.68	308.64	315.17	319.25	312.47	310	315.85	317.9	309.8	309.39
291.38	292.31	297.85	305.3	300.98	297.64	300.9	296.77	298.31	295.71	294.52	297.78	291.21	300.56	299.14	292.17	292.13	296.19	298.34	301.01	295.66	302.03	296.34	292.59	300	296.77	299.42	296.19	304.25	293.99	299.84	290.04	288.42	297.72	293.23	296.65	291.98	297.4	298.66	301.66	298.73	293.54	301.71	296.53	295.7	294.81	296.03	302.23	305.07	304.58
325.12	318.24	335.15	327.88	322.42	327.5	331.5	333.26	322.67	331.15	322.29	333.4	319.73	328.9	325.98	332.73	322.79	326.88	327.31	325.48	333.05	319.9	330.92	326.55	336.18	332.39	330.11	331.93	325.22	324.17	326.97	327.65	334.08	335.99	324.81	327	332.77	328.91	323.71	320.04	324.96	327.81	330.07	332.62	328.55	321.67	326.05	325.75	330.72	334.36
321.63	321.7	320.8	326.69	327.1	329.97	323.81	320.65	324.69	320.22	322	320.38	326.1	324.92	320.28	325.14	323.21	329.11	327.41	328.34	325.26	314.39	329.85	318.52	329.37	320.4	324.62	324.99	320.68	322.91	329.69	330.85	325.81	327.57	325.3	320.49	325.16	319.25	327.55	322.73	330.5	326.47	323.68	313.23	320.89	324.51	322.29	322.18	322.73	331.43
307.94	312.76	310.84	315.34	311.52	315.74	317.25	311.96	312.08	320.3	315.01	308.85	315.06	318.11	311.87	313.67	314.16	304.89	307.7	309.69	311.84	312.3	326.39	308.15	307.09	314.8	313.06	317.43	323.3	309.67	308.24	313.49	318.51	314.59	315.05	319.39	315.1	317.74	320.95	313.76	314.88	321.04	319.12	313.06	309.13	315.45	316.37	310.7	303.57	313.66
315.49	317.55	312.21	307.89	312.17	312.76	318.93	310.15	313.88	309.93	320.13	312.39	317.98	313.29	320.74	312.65	312.65	308.98	311.72	311.23	319.47	308.38	320.82	318.77	308.05	313.56	314	314.48	319.64	313.76	317.01	314.46	316.9	312.37	315.87	309.66	322.41	310.68	307.26	319.13	313.98	313.31	316.62	310.87	312.59	317.77	318.52	307.01	309.27	325.56
326.77	330.46	332.61	325.83	329.19	325.73	328.33	327.43	328.79	324.55	332.35	332.32	332.21	329.4	330.98	326.39	330.31	327.31	321.3	330.31	327.03	330.2	336.25	329.31	328.41	336.66	330.08	330.03	328.93	325.93	324.98	327.31	331.87	321.7	323.64	324.83	322.12	327.5	328.28	327.44	330.38	329.38	334.68	332.27	328.29	326.5	326.88	326.39	324.53	324.26
304.53	290.24	290.12	292.67	296.95	288.19	289.86	295.02	297.6	290.32	299.97	286.69	296.03	299.41	299.77	298.94	292.37	291.68	297.13	290.87	295.18	294.44	292.36	296.53	297.86	289.4	292.58	287.61	290.44	293.35	292.45	283.26	292.91	294.29	297.07	297.14	292.53	296.4	291.83	301.45	297.69	297.47	302.5	298.16	291.74	295.98	293.92	297.17	294.19	300.15
333.48	316.94	321.13	325.68	324.45	319.86	327.2	326.55	328.86	326.02	327.78	326.5	323.29	323.42	327.79	329.63	331.68	324.98	326.15	324.13	328.44	330.85	330.17	338.1	331.43	321.8	331.63	324.91	327.29	329.51	324.38	332.82	330	331.49	323.48	323.64	332.28	331.36	324.96	322.37	327.84	326.45	329.46	332.69	327.8	330.72	329.42	330.12	324.5	325.48
294.79	291.45	289.37	295.31	293.54	299.25	300.21	289.72	299.51	297.71	299.92	296.84	299.59	292.07	302.2	293.93	289.94	290.2	289.9	296.6	294.6	290.2	296.38	300.64	293.38	289.06	291.89	291.78	296.76	292.91	289.11	298.72	299.83	294.77	296.52	296.31	293.26	294.28	289.88	290.55	296.32	297.87	299.24	289.53	293.89	292.84	297.19	298.38	296.35	299.17
308.74	300.76	297.27	304.06	301.52	297.34	291.95	302.7	301.19	300.94	300.47	299.03	304.35	305.91	299.15	302.28	300.74	296.07	297.97	303.4	303.11	297.99	299.24	300.63	305.51	298.06	302.98	304.51	296.79	306.88	290.46	305.52	301.55	293.25	294.58	295.88	299.92	300.58	296.39	303.04	304.73	295.81	295.53	303.22	302.52	299.44	303.26	300.45	301.53	306.01
307.19	304.45	310.21	308.65	300.83	302.42	301.73	301.02	303.22	308.53	305.02	303.04	299.34	296.69	302.24	300.36	303.52	301.13	301.66	305.34	307.21	312.57	299.15	301.18	305.13	299.53	299.25	300.65	303.62	303.07	302.41	301.91	299.01	303.49	303.74	305.76	304.7	303.68	305.76	303.88	304.78	311.68	303.52	303.78	305.4	313.02	301.48	296.53	300.43	301.59
319.47	312.79	309.75	316.38	311.43	319.66	316.28	315.44	316.6	313.94	313	316.71	312.77	313.97	313.28	315.67	318.15	319.72	307.25	317.41	310.05	313.65	309	309.48	315.42	315.51	312.6	320.49	304.16	315.14	315.6	306.72	313.32	313.02	311.69	313.13	314.11	309.38	311.5	310.81	307.92	305.07	310.89	311.83	313.23	312.27	317.84	322.02	322.13	312.13
311.07	320.16	315.77	317	310.81	313.33	313.2	311.63	307.75	309.78	313.48	310.22	311.89	312.58	314.78	313.7	303.75	316.76	313.64	321.78	316.28	306.08	317.68	320.09	315.73	317.15	312.33	313	314.72	309.9	312.97	310.31	313.9	316.76	314.8	316.61	311.24	314.29	315.38	313.22	316.04	317.43	311.72	308.95	307.14	310.19	315.33	318.52	312.17	312.91
322.79	318.54	320.47	317.69	317.48	318.5	313.06	309.91	322.06	311.08	332.76	314.02	317.72	323.94	319.11	315.01	317.05	325.09	322.13	317.19	321.65	321.21	319.42	319.83	322.46	320.65	317.58	324.15	309.71	315.75	319.9	325.61	316.09	321.86	313.16	318.86	320.92	321.93	319.68	320.51	321.86	315.7	317.05	316.5	316.59	318.23	313.68	324.53	318.25	314.4
300.2	301.09	297.58	300.53	292.81	298.56	305.19	298.4	297.61	299.05	295.55	302.94	295.09	297.27	300.73	292.14	294.99	287.75	288.76	295.61	298.39	302.76	293.61	303.89	302.15	300.4	300.86	294.52	298	292.55	300.24	287.13	297.2	295.49	294.96	298.76	300.3	299.79	298.66	291.53	301.23	294.63	294.13	298.78	294.2	299.54	291.96	308.62	297.63	294.45
327.19	327.86	333.36	330.58	337.26	326.17	329.23	319.38	330.32	324.47	320.95	333.03	324.17	327.97	326.05	327.41	335.5	326.04	328.99	329.17	322.64	328.61	329.09	331.96	326.73	330.79	324.02	331.22	327.63	334.36	326.94	326.38	328.03	323.81	326.31	337.89	328.86	326.66	325.25	330.28	333.08	333.67	327.38	326.05	330.9	327.61	328.88	329.25	334.08	325.43
294.69	292.15	297.92	290.89	293.26	298.21	292.78	290.79	300.09	299.43	296.83	294.89	294.82	299.54	305.04	302.11	292.35	293.71	300.38	291.14	293.72	291.89	301.28	296.86	297.07	297.68	298.58	292.9	296.77	289.69	301.02	290.65	292.45	291.62	294.49	300.69	297.32	297.47	298.35	300.06	294.89	291.76	295.67	293.48	300.4	292.98	302.35	298.37	291.16	295.81
310.21	312.83	310.86	311.98	312.31	316.53	310.78	315.69	312.92	317.65	316.03	308.14	309.62	312.19	308.64	316.27	318.96	306.31	316.11	310.12	317.88	313.86	313.37	309.5	314.9	314.71	311.07	300.86	310.89	315.05	307.29	316.53	307.39	309.99	303.21	322.13	312.96	309.64	313.35	313.86	307.84	309.85	313.05	307.94	308.06	305.18	311.31	312.83	308.28	314.39
304.81	301	303.82	304.95	314.6	307.05	307.64	305.98	307.43	303.26	305.87	301.06	308.66	307.23	304.04	304.26	305.44	300.38	302.99	303.52	303.03	303.82	303.25	309.06	303.24	303.32	303.31	303.31	306.3	310.51	312.99	306.58	301.11	308.25	303.07	308.58	306.56	307.75	298.36	302.6	306.9	309.49	308.69	299.66	306.23	310.3	310.96	308.25	308.99	309.74
321.53	329.95	319.81	329.55	317.1	318.72	322.75	327.31	321.65	318.57	321.66	323.39	325.41	328.66	330.85	321.71	325.58	324.43	324.29	328.18	319.96	330.05	321.33	332.88	319.79	326.64	321.71	327.91	324.38	326.64	328.98	324.26	326	321.02	323.2	317.04	318.95	321.52	315.83	321.54	323.25	317.95	321.62	326.67	327.37	323.04	330.16	318.76	328.64	326.26
316.02	309.95	310.07	315.17	305.28	306.75	313.5	316.09	306.61	309.78	296.69	305.68	310.87	312.02	305.56	305.35	319.01	310.22	306.04	306.64	310.39	302.65	308	310.12	312.33	318.08	311.09	303.11	307.82	308.96	310.67	307.1	304.57	306.29	314.9	314.54	312.61	308.78	305.16	306.12	308.44	313.27	309.93	310.67	307.56	306.54	306.42	314.31	310.36	309.64
299.55	301.03	304.35	306.82	297.87	304.26	304.17	313.03	303.19	305.46	307.24	302.75	304.46	300.64	306.05	309.31	302.85	299.71	305.24	304.72	304.51	301.78	304.23	301.91	305.73	301.33	298.84	304.2	297.51	297.55	298.94	303.49	297.78	300.83	298.73	311.09	303.6	298.75	295.89	302.61	302.36	312.35	301.83	298.79	306.92	302.78	295.53	307.55	304.22	312.26
321.39	319.77	312.67	320.25	317.06	318.47	317.09	316.01	316.56	318.77	316.72	317.97	316.1	310.74	311.06	312.17	317.44	316.1	310.63	314.41	321.47	314.08	313.86	328.91	318.62	314.56	314.8	311.19	316.64	314.51	313.65	319.73	310.29	312.96	314.58	321.36	320.92	314.95	316.3	320.66	316.79	313.47	310.66	312.17	314.91	308.01	310.57	315.26	310.59	310.88
320.45	311.84	307.9	315.33	315.43	312.36	319.38	311.54	317.55	312.99	313.05	306.71	314.68	311.77	315.18	308.07	307.32	312.7	315.8	311.37	313.47	311.61	318.04	317.27	315.59	306.71	318.6	313.13	317.76	312.73	318.28	309.74	314.81	311.21	314.04	320.09	317.13	315.24	319.53	311.69	307.07	322.84	315.6	313.91	323.93	307.51	314.18	313.24	319.96	314.39
328.38	325.63	325.29	324.95	324.4	334.87	325.67	327.64	325.31	328.63	325.91	322.91	329.09	325.71	334.77	322.35	328.02	327.69	328.61	328.24	328.58	325.49	323.12	330.86	327.37	332.9	324.72	321.77	328.34	329.91	322.6	329.35	326.33	321.85	336.88	318.96	325.6	333.59	327.02	325.01	329.87	323.7	324.13	327.64	333.55	325.55	330.9	320.34	329.84	327.57
314.65	308.16	310.66	308.01	306.72	309.49	310.13	305.44	306.16	310.28	308.07	302.15	307.22	304.23	304.07	301.66	305.44	303.68	305.09	308.14	301.2	305.36	309.35	305.22	298.33	307.1	310.48	301.68	304.4	311.7	306.12	310.96	305.24	308.79	308.39	309.72	317.05	302.22	302.37	311.84	310.56	302.92	310.39	300.48	301.89	297.84	307.69	309.4	300.7	303.57
312.6	309.42	310.5	306.5	308.54	310.07	308.94	302.36	308.99	307.86	306.97	305.33	307.63	311.89	309.2	306.19	306.06	308.93	303.47	311.44	308.28	302.11	297.61	306.29	306.28	313.01	309.89	304.97	312.3	313.76	298.36	310.28	313.22	303.41	302.74	309.72	302.53	304.19	306.2	301.37	308.05	300.7	309.94	309.93	305.32	306.52	304.04	304.96	308.57	304.83
321.49	326.45	327.13	332.23	326.34	322.58	324.99	326.51	325.99	324.77	328.03	327.28	331.8	326.57	332.39	328.7	329.53	331.61	324.32	321.48	328.95	326.77	330.33	326.96	326.28	329.7	330.08	321.79	329.99	330.56	328.23	326.1	324.82	333.38	329.77	322.4	328.08	324.13	327.42	333.67	335.62	321.65	324	330.74	325.19	325.74	330.16	326.54	320.46	318.18
313.93	314.91	320.03	318.13	317.8	321.03	320.19	311.34	319.11	316.09	312.12	311.36	314.98	322.35	317.34	314.56	316.18	314.71	313.65	313.34	315.37	314.3	314.68	311.53	313.16	324.79	317.95	313.97	316.7	322.03	315.9	308.29	320.47	316.05	315.57	311.88	311.67	315.02	316.45	318.98	314.34	318.29	313.65	319.16	319.43	315.41	313.69	315.97	311.81	308.58
309.2	310.99	315.78	307.52	315.05	316.07	316.14	314.72	322.4	318.12	324.1	310.58	318.31	314.73	318.28	311.85	306.7	317.43	314.25	319.52	316.02	316.64	317.71	320.1	316	312.82	308.96	317.79	322.35	313.11	316.38	314.12	317.25	314.93	323.98	319.22	304.07	324.37	313.67	319.8	324.12	316.01	316.5	308.95	314.97	314.15	318.01	315.98	320.71	317.93
335.46	325.55	323.31	332.46	326.35	330.67	325.79	322.34	325.37	324.12	329.64	329.85	324.33	329.91	324.59	327.71	326.49	323.55	323.74	321.85	329.66	336.47	322.59	334.07	324.36	323.31	325.89	327.44	329.61	336.05	326.8	331.39	324.88	328.08	322.25	326.97	328.73	326.43	336.58	338.03	324.83	325.33	328.46	323.83	330.58	324.25	326.13	321.5	330.64	324.29
314.85	316.01	310.84	317.62	313.89	311.97	312.71	317.68	307.52	308.88	315.27	307.61	317.51	307.86	311.51	316.77	308.16	312.38	308.68	313.74	314.38	315.46	319.93	317.65	317.87	312.9	309.86	314.88	305.06	311.81	309.7	323.08	315.16	315.76	310.02	314.54	319.16	313.55	313.53	309.93	315.38	313.35	308.59	311.24	307.69	325.14	311.81	308.26	311.58	313.11
316.94	315.83	309.98	314.48	318.18	314.57	325.61	311.52	315.46	318.9	309.11	309.88	310.52	318.46	320.18	316.25	319.49	314.62	316.32	313.77	320.87	320.11	314.52	316.38	312.55	309.72	312.74	318.14	312.91	316.71	316.03	308.58	316.06	305.76	311.62	318.17	316.07	316.67	320	315.4	317.35	314.89	311.15	313.09	320.08	313.43	315.65	317.02	315.19	319.44
312.75	313.42	312.23	307.8	313.55	307.69	311.34	302.18	314.74	310.21	308.88	307.3	311.12	308.73	310.46	303.32	313.93	308.01	310.15	307.69	308.87	309.04	312.09	307.92	305.53	306.09	313.39	301.86	310.37	309.58	307.42	309.84	309.7	306.73	309.87	305.08	306.29	311.74	312.39	306.36	307.02	315.54	304.44	311.25	308.22	305.83	308.82	309.27	311.08	310.49
291.5	294.92	293.84	295.13	294.16	293.17	300.68	290.55	301.12	304.22	295.8	294.04	297	300.93	286.57	298.13	297.48	302.46	297.09	302.55	294.47	297.19	296.43	296.71	298.5	293.84	292.66	301.04	304.24	294.64	291.79	302.73	296.85	293.97	297.98	298.77	297.11	298.98	299.23	299.88	295.55	299.69	292.16	303.15	299.16	292.72	297.68	297.88	298.35	296.32
318.05	321.84	318.32	322.05	320.02	315.54	319.07	313.47	315.11	318.9	316.61	309.63	318.53	319.14	314.02	318.92	315.29	315.77	325.99	316.72	330.25	312.87	316.99	325.85	324.02	318.55	323.82	320.05	323.01	315.72	327.29	314.61	330.37	321.03	322.55	315.3	322.3	320.88	318.44	318.05	315.52	318.29	316.72	317.17	327.23	321.62	322.06	323.23	321.7	320.09
332.43	325.81	326.76	321.34	323.99	327.67	334.93	324.89	333.6	335.74	320.82	328.42	329.8	329.01	327.75	320.35	326.64	329.03	336.53	328.89	329.87	331.63	335.66	331.97	321.59	336.08	330.59	324.54	323.2	326.52	319.97	335.47	328.7	327.57	330.83	322.46	328	320.78	328.51	324.15	330.95	329.37	328.34	335.42	326.68	327.91	327.01	327.17	322.68	328.99
299.22	290.43	292.67	297.18	289.56	295.81	297.32	292.79	296.93	290	292.86	288.65	289.81	296.06	291.96	297.23	293.33	296.68	293.72	293.05	301.99	300.18	298.36	299.73	295.49	300.91	290.96	296.83	294.33	292.27	297.5	295.57	290.95	289.87	292.63	295.2	300.19	292.18	295.75	293.91	301.82	296.82	297	288.57	293.11	303.01	292.23	296.32	297.71	295.3
306.85	307.36	303.72	310.93	313.25	308.97	308.87	310.27	310.59	300.87	304.39	312.04	311.31	305.04	311.44	305.81	310.12	308.95	306.86	309.5	312.31	308.26	309.32	307.29	307.93	308.85	305.38	310.29	314.17	311.93	312.09	306.39	305.8	307.96	312.02	309.79	315.26	308.07	311.86	309.23	305.75	308.2	302.65	306.74	309.94	305.59	295.76	312.19	306.28	309.54
317.78	313.35	309.7	314.18	315.88	315.85	311.92	313.55	316.65	310.55	313.33	310.9	313.64	314.68	308.05	318.13	317.6	319.03	319.77	316.63	319.07	316.35	312.05	303.7	316.21	320.8	317.22	308.36	321.63	311.2	313.17	317.57	313.32	320.26	320.54	310.87	315.14	318.68	313.71	318.52	322.65	312.73	308.73	310.57	310.79	318.63	317.67	314.32	312.3	306.25
302.15	302.8	303.82	306.86	308.71	300.19	305.03	305.19	307.59	307.72	303.09	305.18	304.9	302.54	297.65	307.64	300	299.42	303.57	296.41	312.12	306.03	311.8	307.33	302.65	306.4	309.41	293.3	303.85	310.54	303.6	312.3	307.37	308.72	299.91	303.09	299.95	308.35	300.01	301.08	297.43	300.62	304.37	305.43	309.49	306.09	309.38	309.13	312.41	308.6
298.66	294.36	304.83	297.7	299.91	299.98	306.2	304.74	306.23	296.47	301.57	297.35	300.01	293.02	294.12	304	306.1	308.48	306.19	305.61	305.5	303.27	297.83	302.22	299.82	299.47	302.05	292.77	306.93	302.8	296.43	301.94	302.34	309.75	301.21	307.42	302.48	299.2	300.18	303.33	296.02	301.33	297.48	307.61	302.3	298.63	302.39	299.4	305.13	302.05
320.64	320.86	328.18	332.38	322.75	331.08	327.9	329.35	323.28	323.67	328.48	323.28	334.09	322.05	327.63	319.14	333.24	325.63	319.7	324.96	324.54	327.64	319.44	323.84	323.74	326.85	327.59	321.92	327.92	319	322.75	325.55	327.89	317.51	330.25	322.66	318.33	325.01	312.25	326.71	324.29	323.58	330.66	325.77	324.93	330.34	325.05	330.04	325.7	322.9
297.33	290.18	304.29	292.09	287.82	290.58	293.23	290.28	297.78	294.42	289.74	284.24	292.99	293.01	294.92	295.83	296.4	289.95	293.89	291.59	294.57	293.88	299.21	294.81	293.92	294.11	293.16	295.64	289.63	298.37	296.29	301.72	307.09	301.58	292.63	290.35	291.5	296.72	300.84	293.76	296.22	295	290.3	297.19	294.8	287.41	293.97	297.47	292.48	289.87
300.66	299.15	297.54	297.45	297.49	298.44	299.28	302.23	300.3	305.19	301.86	303.72	301.25	302.44	301.37	301.19	303.29	300.62	299.47	301.44	302.22	301.15	305.01	304.96	296.81	302.05	301.73	300.56	300.48	306.72	300.73	302.5	306.44	300.32	301.34	300.49	300.71	299.17	302.24	295.72	300.17	306.93	304.86	300	296.02	297.59	291.61	306.46	302.79	301.01
293.46	285.9	298.36	289.5	302.66	289.69	293.85	295.13	299.69	292.01	292.47	286.98	294.05	291.13	292.2	287.88	290.1	299.75	292.92	294.3	292.96	295.45	290.04	298.76	304.87	291.93	295.01	298.1	295.93	289.21	288.83	294.44	288.15	290.68	294.7	294.49	295.83	293.2	294.16	300.46	292.1	293.5	298.32	291.38	299.4	296.28	283.61	292.93	296.06	302.66
298.66	301.07	303.98	302.81	301.75	301.2	305.68	300.47	305.66	314.7	304.21	299.39	306.01	305.51	301.38	303.5	308.35	304.36	302.95	301.86	308.58	303.22	297.39	302.4	301.19	303.38	305.33	303.25	299.42	306.27	304.52	300.1	300.04	303.15	304.69	301.91	301.11	298.96	305.22	303.65	300.61	301.65	306.39	301.91	311.61	299.59	304.53	296.47	307.47	297.5
300.26	292.51	293.06	295.7	289.84	300.5	301.11	301.2	301.42	303.67	297.44	294.48	293.98	298.64	297.77	293.14	295.79	290.51	296.07	295.8	293.2	303.61	301.35	294.48	294.27	299.78	300.64	297.42	298.09	292.58	297.85	300.52	296.33	299.18	300.55	290.42	298.67	299.25	287.69	301.43	298.7	297.4	298.82	301.52	302.84	293.21	298.9	301.84	304.11	299.36
306.16	298.3	298.46	302.15	299.06	298.27	310.05	307.53	298.05	302.44	303.47	305.12	304.12	306.47	300.6	309.96	299.51	302.77	304.5	303.98	304.43	297.94	305.1	300.08	303.92	305.14	303.82	302.69	308.95	300.74	301.17	300.96	308.09	300.2	296.11	304.53	300.76	306.46	306.55	304.8	305.57	300.75	300.75	301.32	300.81	299.08	301.93	304.32	307	299.03
298.93	300.47	304.96	310.76	302.68	300.92	303.83	311.26	305.88	305.36	302.99	301.88	297.55	305.6	306.78	306.6	302.46	301.27	299.25	299.48	304.24	297.74	304.85	303.4	305.78	304.36	306.75	300.98	302.89	298.59	305.38	297.46	303.69	305.99	306.14	300.7	304.67	310.88	299.36	298.18	300.96	303.74	304.48	300.89	302.41	303.08	299.4	306.11	304.67	306.07
324.04	330.01	327.15	325.77	319.16	316.79	317.01	328.86	321.78	335.07	327.01	319.22	330.79	327.13	317.41	320.82	329.75	328.16	320.38	328.74	322.77	329.75	316.97	322.53	325.17	325.34	319.45	329.22	324.42	326.61	324.39	328.19	324.72	324.89	326	325.97	328.74	329.51	320.61	321.34	328.21	330.03	327.39	315.67	329.09	325.21	328.9	324.71	320.09	323.95
328.94	323.32	331.9	329.2	318	324.18	330.74	333.67	333.12	323.25	325.82	323.49	325.01	325.31	328.18	321.69	330.51	324.91	328.18	321.79	331.73	322.44	333.42	325.49	321.36	325.08	322.31	321.85	328.99	327.45	324.11	332.02	327.68	326.46	329.58	319.47	323.87	327.42	330.11	319.59	329.82	333.18	321.53	317.53	333.86	330.54	333.06	325.87	329.77	322.06
299.48	301.82	302.49	301.56	303.92	297.93	293.11	299.65	295.87	295.77	299.67	296.77	297.67	299.61	303.09	301.55	296.13	301.35	296.74	297.81	295.11	294.44	297.46	303.1	297.04	299.6	299.65	299.33	305.01	301.54	293.61	307.67	304.62	304.12	302.74	297.3	305.8	304.85	296.01	291.7	305.9	298.76	292.83	301.55	298.87	294.06	302.13	303.35	298.77	301.95
314.51	313.45	318	320.38	314.89	314.31	313.34	313.36	309.66	316.19	316.03	308.39	317.99	313.53	319.1	313.45	312.93	304.52	313.86	312.91	312.19	313.26	319.1	308.96	312.76	312.93	319.8	316.78	312.5	318.13	316.69	325.27	319.16	315.62	313.49	306.24	311.82	304.01	317.08	316.45	319.65	311.38	312.54	310.72	316.49	313.22	312.15	310.21	313.96	311.08
315.1	320.69	311.2	317.76	313.44	319.04	316.86	308.95	305.98	321.07	314.82	312.94	315.92	315.46	322.87	321.66	314.99	315.67	322.52	317.66	317.7	317.24	312.39	318.11	314.53	316.73	314.75	312.86	317.13	316.76	316	312.04	316.98	317.88	311.36	311.36	324.01	310.22	311.39	313.54	309.02	314.44	309.65	314.75	312.89	318.85	316.24	316.59	317	321.91
329.21	323.38	318.95	327.54	317.83	324.48	326.79	325.58	330.03	319.49	324.33	326.86	328.52	323.63	322.31	330.23	325.87	327.19	333.62	326.23	325.58	322.82	328.62	325	334.61	323.8	318.48	329.74	324.36	326.89	320.5	327.47	325.81	327.37	321.93	328.22	319.96	328.45	326.21	324.55	326.45	331.25	323.4	324.4	322.44	332.39	320.12	335.52	329.34	325.6
328.2	330.42	327.93	321.26	330.54	326.27	324.81	329.71	331.41	328.83	323.16	325.2	337.44	328.33	327.55	324.74	325.81	330.82	334.27	325.34	323.91	334.13	330.77	329.39	327.86	332.19	319.27	325	334.59	323.98	329.37	325.2	327.31	326.19	327.08	323.65	326.84	333.1	326.04	335.99	329.23	330.58	327.65	325.22	327.61	335.04	322.73	328.83	328.48	325.84
318.5	317.02	314.13	322.45	320.83	315.34	316.83	318.64	314.18	316.21	321.04	311.5	311.52	316.26	316.12	319.95	317.37	314.24	310.14	314.34	313.58	316.3	312.16	315.11	314.42	311.69	315.54	315.24	313.91	311.56	319.17	320.56	315.3	316.13	316.35	323.9	315.87	314.02	312.97	319.51	308.7	315.03	309.8	320.98	315.1	317.88	316.76	322.78	312.13	312.49
299.66	304.53	299.13	301.49	297.57	306.58	306.61	293.98	297.25	305.93	301.89	302.67	301.48	305.94	295.94	298.77	298.3	292.31	307.83	304.89	296.18	295.15	298.08	305.79	302.12	302.11	304.94	299.44	303.28	304.36	301.44	300.13	298.35	297.1	299.68	301.86	305.36	296.92	309.46	303.24	301.22	302.7	299.74	299.85	298.2	306	298.06	298.28	295.69	294.28
318.12	316.6	306.09	313.52	315.72	312.91	314.61	306.83	308.73	314.69	313.83	309.49	312.81	313.53	310.16	306.7	314.58	311.62	316.92	312.25	305	314.41	311.48	316.22	315.97	315.47	310.47	317.61	311.9	319.35	315.34	312.9	314.56	311.72	314.69	306.11	315.43	312.65	311.24	312.09	318.6	310.08	323.74	312.67	311.73	313.42	321.32	307.99	320.32	311.79
302.58	305.45	302.94	297.68	306.95	296.48	302.93	300.91	304.11	309.89	308.74	305.11	310.29	303.58	307.54	298.45	304.92	305.41	303.68	296.15	310.97	304.42	304.5	300.52	300.26	297.83	301.95	304.93	304.62	295.95	305.04	306.74	301.19	301.34	300.36	302.73	298.43	299.23	303.96	308.01	305.93	303.4	307.84	301.8	302.66	307.43	301.93	298.83	301.57	304.87
302.03	309.59	298.13	302.57	305.77	307.54	300.65	299.59	301.81	308.91	299.57	305.32	296.97	297.88	306.31	308.27	300.54	298.97	297.46	302.37	302.52	295.22	306.1	306.96	299.51	301.17	305.26	304.02	300.58	301.72	301.9	306.28	300.32	304.24	299.66	302.35	302.99	305.17	306.41	299.69	308.09	309.64	303.71	303.02	303.61	304.2	297.24	298.67	295.46	302.55
331.05	324.83	327.39	324.45	329.75	322.55	330.71	328.86	325.65	330.9	326.1	328.47	318.08	328.29	334.61	332.43	332.14	325.57	325.65	333.36	322.43	329.16	328.23	331.32	330.24	322.98	327.85	333.27	327.69	332.5	333.33	317.49	336.25	327.35	324.02	330.97	316.43	332.88	330.28	327.76	331.2	331.2	329.64	333.8	331.83	323.32	334.17	323.57	331.13	324.41
311.1	309.96	310.23	303.82	313.47	309.96	306.82	310.99	308.09	315.06	307.68	306.79	311.9	304.35	299.29	308.33	308.86	305.97	302.65	305.85	306.15	304.93	306.83	306.67	315.12	305.95	314.67	309.36	308.78	300.76	309.92	303.61	308.33	308.8	304.9	315.68	302.05	314.33	311.12	298.86	302.39	306.06	310.48	300.16	315.17	314.9	301.1	311.49	316.38	311.29
303.8	302.02	303.82	305.04	296.99	307.27	305.8	307.55	308.32	303.33	307.43	309.95	308.96	302.05	306.16	309.86	310.2	303	308.91	310.28	305.56	307.33	308.88	303.32	309.53	305.54	299.01	308.92	305.11	310.71	307.07	310.77	308.74	300.63	305.83	310.69	310.5	312.75	296.33	306.91	303.95	311.5	307.52	302.34	307.6	309.25	314.73	310.69	304.08	301.89
318.17	313.37	317.28	320.54	318.6	320.22	316.68	321.82	316.17	312.74	323.67	313.88	312.42	315.7	318.05	318.78	318.68	319	314.07	321.35	324.91	319.65	316.65	314.96	317.23	315.45	318.05	312.85	323.06	318.43	319.22	318.57	314.97	314.08	317.79	325.28	320.03	320.99	323.69	314.72	321.18	314.25	315.28	322.1	316.19	318.63	319.66	312.2	316.83	319.06
314.63	310.64	308.71	312.41	304.99	312.56	308.43	316.44	310.98	311.64	302.38	301.78	315.28	314.97	307.55	310.3	298.41	311.47	313.19	301.31	308.65	309.84	310.29	309.25	308.74	308.09	307.58	300.95	311.32	314.76	308.37	314.21	312.73	312.99	303.27	308.72	307.63	310.95	312.44	309.44	311.35	302.2	305.93	309.56	304.83	312.25	306.73	312.78	308.54	305.63
307.96	298.97	304.58	309.64	304.44	302.56	299.3	307.75	306.5	303.4	307.85	299.6	302.96	305.97	295.45	306.62	302.09	307.37	309.18	307.02	311.83	305.74	305.9	305.42	301.7	302.37	306.08	309.38	305.72	302.67	306.23	307.17	301.16	307.78	311.63	310.35	299.07	311.15	305.43	303.02	304.36	299.88	303.67	307.74	298.28	307.61	306.71	305.31	303.96	305.36
305.25	313.57	310.29	305.49	304.96	302.49	310.1	314.58	313.79	300.92	311.5	312.33	307.03	307.59	306.79	305.7	305.17	307.99	309.25	306.68	302.9	308.52	306.56	307.52	309.78	311.1	305.05	317.67	306.76	302.08	315.57	305.35	304.48	307.96	307.84	315.06	314.87	310.4	307.62	313.81	300.67	315.11	304.85	309.86	308.68	305.59	316.32	302.38	306.7	315.94
308.43	305.94	305.92	302.22	305.22	300.59	307.91	313.29	312.03	312.24	308.3	299.14	307.37	304.9	309.48	309.95	308.01	317.87	300.29	307.78	311.75	302.04	305.37	314.92	307.06	310.19	315.24	309.23	309.96	311.02	303.57	316.77	306.94	308.49	309.1	308.2	311	305.58	309.16	309.48	309.56	308.84	303	304.91	310.73	309.99	306.81	310.27	314.91	307.53
303.86	306.89	301.35	301.81	298.88	306.4	305.65	307.76	301.08	297.5	302.37	301.4	302.76	308.36	302.61	303.82	299.45	306.07	307.11	303.39	304.94	302.23	308.6	305.68	309.16	298.27	299.82	303.2	303.37	308.84	302.95	305.34	304.3	306.54	298.02	314.1	304.16	305	303.7	305.55	312.01	302.4	301.3	300.69	303.92	300.86	302.43	308.49	308.22	298.38
318.69	328.34	325.38	321.94	326.59	331.26	333.81	324.03	325.19	325.27	333.52	325.22	320.78	325.15	329.86	331.2	319.3	313.21	317.45	328.43	325.41	324.61	320.97	329.6	321.88	325.03	327.79	321.97	324.77	322.24	327.36	327.65	331.93	330.47	321.37	318.35	323.44	323.44	321.91	324.56	319.13	323.42	330.91	320.7	325.36	326.11	325.02	325.1	319.66	325.34
308.04	306.94	305.88	309.35	304.59	301.32	300.92	300.77	297.94	311.78	307.09	312.3	302.56	304.48	302.97	305.23	310.41	301.41	307.73	304.84	299.92	308.39	303.1	297.92	301.78	305.49	310.41	295.54	301.83	302	300.02	308.1	305.68	312.91	307.24	303.03	302.52	308.98	305.44	305.82	308.79	305.05	304.08	312.18	307.05	308.31	303.22	309.93	304.58	311.13
300.28	301.9	300.08	304.09	301.77	302.47	309.9	303.11	298.23	303.43	298.75	302.98	304.82	301.33	310.59	297.25	301.77	302.55	306.43	303.2	304.88	299.7	303.87	303.82	304.67	303.97	302.99	305.14	301.04	304.78	298.64	300.03	296.41	297.06	304.1	295.37	305.25	308.44	301.34	303.91	300.91	295.13	298.87	301.08	303.97	298.8	305.27	304.73	306.59	303.15
315.19	312.76	314.53	313.68	317.03	316.68	310.29	306.55	316.81	316.14	314.88	308.57	319.39	315.25	312.42	318.83	315.72	314.39	322.53	318.48	318.11	315.66	314.62	317.78	313.33	316.35	314.55	312.9	310.05	311.13	317.23	309.1	312.48	309.25	316.92	315.71	313.93	318.05	309.67	318.73	316.6	318.05	310.37	312.37	313.32	308.46	314.5	311.34	313.14	318.57
309.96	298.82	308.83	306.79	305.86	306.97	302.85	303.21	305.78	300.83	313.89	305.27	310.83	312.01	306.66	307.02	307.43	306.99	311.95	300.31	311.2	312.92	300.88	303.99	307.37	305.23	309.55	305.75	301.09	311.7	309.43	303.29	302.49	301.89	305.61	300.26	312.42	304.21	307.2	307.05	306.65	307.63	303.16	302.42	317.06	304.62	302.07	301.1	310	311.78
311.57	311.71	315.95	316.56	315.58	308.04	312.53	310.27	310.07	309.29	320.3	306.17	317.75	309.07	314.2	312.19	305.18	311.57	304.24	312.98	312.07	311.91	321.19	319.26	313.55	308.7	323.24	317.27	314.46	308.01	312.34	311.64	308.32	316.5	308.38	312.33	307.89	307.9	311.83	314.95	306.17	310.55	313.29	311.39	321.67	316.33	314.86	314.3	313.89	305
306.82	309.81	307.09	308.13	306.08	314.65	302.6	309.3	306.76	313.62	308.67	304.82	305.54	307.13	303.86	311.64	305.77	305.23	310.54	302.37	305.55	308.17	311.37	309.23	304.49	309.62	308.3	310.85	305.68	307.59	309.04	310.79	313.01	301.55	306.8	305.76	304.64	308.43	303.47	303.19	307.92	307.65	311.29	305.02	301.71	300.75	306.62	308.25	309.05	309.3
304.15	306.26	308.17	311.26	306.57	305.06	308.72	301.66	310.13	313.74	308.28	309.89	310.11	309.53	308.7	318.07	314.89	312.49	309.38	310.37	306.38	305.17	308.14	313.28	308.96	305.99	308.83	309.29	306.06	307.65	312.82	309.96	309.75	303.36	306.73	301.49	306	315.42	311.07	303.45	306.78	303.58	310.94	302.97	307.74	311.69	297.93	305.35	309.01	308.27
319.94	315.5	311.78	326.34	313.28	312.87	310.52	317.42	314.81	319.88	318.96	319.03	319.65	308.86	318.22	311.24	313.66	317.85	315.01	321.02	317.39	319.04	312.74	319.73	324.18	312.56	320.52	316.94	313.73	326.62	321.04	316.81	320.85	321.92	317.28	318.96	311.58	315.68	320.82	312.71	327.95	318.78	322.64	312.22	326.02	322.58	315.27	314.96	319.17	322.71
311.37	304.36	305.19	309.22	308.59	303.1	309.42	305.84	307.22	306.41	317.21	299.59	310.24	304.02	309.49	301.92	308.81	305.07	307.55	304.9	306.83	303.97	302.69	301.32	302.3	298.13	300.76	293.86	301.63	306.81	299.54	310.28	310.08	298.92	305.46	307.38	304.4	301.12	305.34	306.03	302.82	306.66	307.44	305.91	307.69	311.29	308.87	312.36	303.78	309.46
313.18	319.02	311.62	319.11	307.1	313.57	318.32	313.78	308.11	315.93	308.15	306.38	312.07	315.66	307.96	305.47	310.05	306.22	309.47	314.44	314.69	312.33	314.51	314.25	311.75	316.42	311.33	310.76	314.51	309.21	308.37	318.03	313.41	312.72	314.27	313.08	306.16	308.37	309.32	312.23	310.77	308.07	318.14	315.53	310.28	312.16	318	319.07	309.99	309.73
319.96	325.71	324.66	321.92	319.2	309.43	315	322.89	322.7	318.08	319.59	323.24	319.33	316.63	311.68	316.31	314.13	323.69	325.06	320.19	312.93	320.67	319.3	323.43	318.11	316.75	316.15	312.99	314.87	326.04	318.92	326.9	312.3	321.49	309.85	316.65	316.86	312.41	314.04	320.38	324.22	312.03	315.04	327.24	314.65	323.37	318.52	316.92	320.97	320.07
322.42	322.11	328.84	328.84	317.72	315.46	318.21	318.38	317.28	322.4	320.96	327.24	318.47	322.51	321.4	328.84	330.38	320.86	328.07	325.1	326.36	324.07	319.65	326.92	323.56	317.82	320.98	326.92	329.16	322.48	326.54	326.3	324.54	329.8	333.39	325.54	326.2	321.94	333.12	331.34	324.47	326.06	324.63	329.86	322.59	328.98	325.11	318.6	329.6	322.01
295.68	302.54	293.53	292.37	295.1	292.43	289.28	287.25	294.23	292.54	294.1	291.16	293.62	293.03	290.62	295.27	290.86	292.55	290.86	295.75	290.07	299.02	294.21	298.28	293.29	295.42	296.2	291.6	295.29	290.51	293.77	294.65	292.23	289.5	292.74	292.57	292.26	301.49	298.47	299.92	296.81	290.25	293.67	294.58	287.8	298.36	297.86	296.08	304.23	290.56
295.63	303.18	300.64	303.34	300.75	297.05	304.95	305.39	307.49	306.04	308.41	302.81	304.49	307.76	305.7	296.37	305.83	295.63	313.51	300.22	300.93	304.45	296.01	300.85	299.38	308.66	303.16	305.34	306.08	293.64	301.04	299.82	301.57	294.54	302.6	304.78	300.2	297.8	305.26	305.87	301.05	310.32	304.07	306.73	304.67	307.4	303.19	298.58	300.23	297.93
303.89	311.41	309.62	306.32	307.69	307.96	306.62	307.62	309.23	307.43	306.29	302.59	317.42	308.09	306.17	308.45	300.07	312.38	307.93	307.86	311.88	309.49	307.16	311.4	310.14	307.23	303.91	299.22	306.44	305.48	302.29	303.99	309.62	298.01	301.58	298.81	303.44	301.99	310.16	303.94	304.01	309.18	306.33	303.81	303.46	307.1	309.24	305.22	302.61	311.43
307.62	310.34	310.48	313.01	301.05	306.76	311.3	307.45	309.46	306.07	310.07	309.44	309.86	309.26	313.97	310.03	306.9	300.44	302.58	310.91	303.87	307.47	307.56	311.2	308.03	312.29	304.95	313.71	306.4	308.14	306.56	300.91	306.9	305.3	304.99	306.15	315.71	309.43	312.67	311.88	305.61	310.27	305.97	309.13	304.13	304.23	303.85	301.57	304.53	318.55
309.99	318.04	320.24	318.76	319.17	312.56	315.77	318.77	312.73	312.67	315.24	319.48	318.81	318.22	310.21	319.03	311.75	315.29	316.75	316.64	316.78	311.57	312.17	318.9	315.31	320.3	312.23	313.28	313.1	310.63	316.32	314.68	311.95	318.14	313.15	311.66	315.19	311.64	316.88	313.39	318.99	314.84	320.2	321.06	308.45	316.46	316.3	306.05	316.93	314.2
303.49	296.81	302.23	305.42	305.36	300.65	302.98	300.73	302.12	300.13	298.21	299.77	298.88	302.35	302	304.91	302.11	310.68	294.33	301.68	305.7	304.3	303.87	305.46	301.8	298.68	295.61	303.7	298.53	300.78	300.99	305.08	301.36	305.03	300.52	302.36	297.21	297.39	305.33	301.86	301.15	304.45	305.25	305.05	308.95	293.34	303.43	303.88	299.82	293.69
319.14	313.95	321.81	326.46	320.51	319.99	322.45	316.32	319.34	317.94	318.63	319.26	315.7	325.44	316.39	314.38	322.99	318.23	318.89	313.28	318.38	326.69	313.47	323.8	320.78	319.78	326.02	323.76	315.78	318.22	317.6	319.38	316.28	316.94	313.96	312.42	324.22	321.57	322.17	322.74	327.41	315.84	314.6	326.72	314.5	323.38	320.45	319.04	322.98	322.69
300.27	291.04	291.23	299.05	299.08	296.78	292.24	294.05	294.04	299.66	292.02	295.7	285.44	290.23	293.76	295.16	297.59	299.68	294.91	292.83	301.34	297.55	291.94	291.44	299.44	292.38	300.2	290.69	291.81	292.57	292.27	299.4	295.82	294.17	298.57	295.09	299	298.41	288.04	292.64	294.63	292.8	297.71	289.27	289.84	292.32	293.94	294.52	296.02	298.52
316.63	324.53	319.27	312.09	323.95	317.16	314.96	324.02	317.18	323.55	313.07	325.1	314.51	316.25	316.05	322.74	321.92	314.97	315.96	313.08	319.73	317.54	316.99	325.87	322.39	318.08	319.2	324.1	323.25	325.36	315.07	318.45	319.67	320.65	324.77	318.95	325.6	317.54	316.51	317.01	313.39	321.6	320.41	321.46	317.82	316.65	310.88	315.59	319.47	318.13
308.96	301.49	307.74	305.13	305.71	301.44	304.57	305.92	307.45	295.96	307.85	305.09	305.63	305.86	303.25	302.97	307.53	306.49	303.38	309.78	303.32	309.92	304.12	299.79	301.88	306.78	302.95	301.24	307.71	305.83	305.5	305.21	309.53	300.99	310.8	305.42	303.15	309.18	308.49	308.35	308.94	303.27	299.11	302.98	301.78	310.04	301.68	310.81	305.36	307.56
320.51	321.68	322.4	323.98	312.85	321.95	317.03	315.49	311.1	311.51	322.51	315	322.41	315.69	316.89	313.74	317.67	322.67	318.66	324.49	311.69	324.02	318.71	319.18	321.31	319.67	314.09	319.5	321.17	322.17	316.62	314.91	317.55	322.74	318.28	313.66	319.46	317.84	317.57	321.07	310.79	309.53	318.05	314.26	317.67	319.24	318.04	313.92	316.24	320.76
306.37	315.44	321.24	313.87	315.1	312.35	308	309.47	313.81	316.5	313.09	318.33	320.16	319.26	311.83	307.36	311.75	314.46	310.27	316.76	317.48	315.58	317.82	307.16	316.31	319.92	323	308.92	306.78	314.78	306.22	309.44	312.36	311.01	309.23	311.42	318.89	316.54	309.78	318.6	319.49	314.26	318.55	316.29	312.82	311.7	314.82	313	312.99	314.75
302.1	296.11	302.22	301.37	298.2	300.93	302.88	293.88	303.37	293.69	299.75	299.45	295.79	300.81	301.26	303.58	301.87	309.2	306.36	304.42	296.4	302.69	298.03	300.04	300.7	300.19	299.77	295.91	295.93	298.06	303.47	307.86	305.09	301.83	304.8	298.88	297.72	300.91	300.32	302.72	299.88	304.72	298.38	306.99	297.4	301.42	299.38	304.08	300.35	303.51
314.91	311.68	313.43	323.76	318.21	303.47	313.19	318.96	312.98	313.21	318.68	312.15	316.34	313.17	313.77	310.36	310.9	314.5	319.7	317.26	317.68	317.68	316.45	310.48	315.22	318.87	319.49	314.27	311.28	321.63	313.1	318.84	316.31	320.37	319.18	312.22	319.59	312.37	319.51	311.35	311.06	311.11	315.45	312.15	320.11	312.53	310.47	318.15	322.4	321.9
309.77	311.79	305.41	305.24	306.71	304.67	302.86	308.26	299.11	306.52	297.36	301	304.91	303.58	307.28	305.21	308.95	310.38	307.9	307.96	307.49	311.51	306.15	304.95	303.02	293.73	299.5	303.72	313.59	304.2	305.11	305.63	305.67	298.42	307.65	310.59	306.59	302.77	303.14	301.41	311.05	301.63	307.03	314.3	303.26	295.66	304.26	298.92	308.74	305.8
312.92	322.09	312.86	318.45	318.83	320.06	321.74	322.61	308.38	322.06	309.57	315.69	311.3	305.26	319.72	319.99	312.85	323.94	317.46	316.72	316.53	316.07	315.17	306.75	318.72	321.68	316.92	313.22	318.06	308.5	313.01	314.97	321.42	311.8	310.5	314.67	315.38	314.18	311.43	313.39	309.7	314.02	314.57	313.3	312.13	309.74	317.48	316.56	312.5	314.63
303.79	307.33	302.16	304.66	304.62	300.1	302.13	301.22	297.29	298.5	299.14	300.62	301.99	296.91	301.02	303.41	304.05	299.01	299.85	303.54	302.84	308.45	299.26	308.61	302.23	301.79	295.25	300.64	300.03	304.66	305.19	298.76	302.55	305.52	310.81	306.47	303.51	300.24	305.67	306.14	308.21	306.14	296.28	307.27	303.42	298.84	299.75	295.08	305.29	295.82
313.45	314.33	313.18	315.59	316.92	309.06	309.52	317.24	311.02	309.69	316.33	309.06	317.09	319.26	312.54	314.9	316.31	323.87	314.46	317.73	324.58	320.73	317.91	315.37	311.31	320.81	321.63	311.96	318.6	317.38	314.77	313.76	313.46	315.25	315.35	318.6	311.84	319.11	316.99	320.94	309.74	312.66	323.94	315.63	323.59	317.72	321.64	311.75	311.63	317.47
316.54	317.86	323.85	316.5	319.39	316.15	317.27	325.54	318.13	319.14	323.29	315.53	317.05	322.69	318.59	313.82	315.43	318.75	318.47	316.11	325.04	317.11	317.04	316.17	314.95	320.99	318.43	319.35	318.13	323.02	324.35	317.55	320.26	314.01	319.57	317.08	319.22	320.46	317.75	316.77	324.91	322	316.13	315.23	318.92	325.24	322.62	313.86	322.68	310.69
317.93	308.95	317.14	310.27	311.56	315.26	314.14	310.67	317.74	309.97	311.16	310.44	310.34	309.23	304.65	315.66	316.38	311.83	314.06	310.83	305.62	309.96	315.9	310.81	306.72	309.97	315.47	318.36	307.95	313.37	318.97	309.35	307.69	318.53	315.32	315.37	316.94	311.7	308.89	316.52	315.84	302.97	309.79	320.67	314.8	316.36	314.52	315.2	309.89	316.44
320.42	317.41	319.66	316.93	325.52	316.39	318.11	323.31	314.57	312.77	318.04	319.84	323.38	311.06	312.11	322.86	318.56	320.15	323.32	321.49	317.53	314.14	318.89	315.58	326.27	319.88	317.53	313.03	327.47	325.57	316.24	317.06	319.37	316.48	317.42	315.12	318.35	316.36	321.25	322.62	323.45	324.69	321.84	315.94	316.86	314.89	324.61	314.8	322.01	319.8
308.84	308.41	308.39	311.72	307.53	314.64	310.6	307.51	315.17	304.08	306.88	308.2	306.37	305.59	310.54	307.94	306.76	306.15	304.36	304.34	308.08	302.04	301.19	306.17	304.82	305.33	301.69	309.94	305.66	309.57	307.13	299.18	301.78	306.79	301.65	303.53	304.47	317.01	300.27	308.22	310.45	301.64	305.04	306.49	315.93	309.2	309.58	307.3	304.32	299.47
306.55	300.99	296.11	300.37	295.8	302.05	296.78	302.18	307.02	301.54	303.36	303.39	296.3	299.84	303.48	298.27	303.58	300.26	297.52	301.2	301.99	304.68	297.44	299.71	301	305.13	297.1	296.59	303.24	299.24	299.46	299.69	298.26	298.69	304.67	302.7	302.41	297.67	304	304.21	301.17	297.14	298.06	306.71	294.85	309.03	305.32	296.96	297.91	307.1
313.38	308.9	306.57	306.02	309.61	317.31	311.3	319.65	313.49	313.14	312.14	315.64	319.18	313.15	311.98	311.27	314.02	311.68	316.19	308.79	307.35	312.5	307.46	318.54	312.01	317.05	313.14	313.69	313.33	317.36	317.76	306.97	306.23	311.19	309.28	310.9	315.29	311.53	309.67	310.12	310.86	318.01	311.11	317.45	315.14	310.89	308.85	317.08	319.48	312.98
310.07	309.17	306.77	298.96	301.03	308.29	305.79	311.46	313.72	303.95	309.28	301.81	305.68	300.68	308.4	301.85	304.84	303.9	300.11	311.02	307.86	305.9	305.3	306.93	309.33	309.9	309.08	310.85	311	298.93	300.39	301.89	311.52	308.67	306.43	309.38	296.26	310.46	306.75	304.07	305.26	303.84	311.41	301.71	310.03	301.84	309.32	305.19	303.39	312.48
309.74	305.78	310.92	318.33	314.18	316.5	312.07	309.24	320.28	314.12	316.74	303.35	312.01	307.42	318.68	313.61	310.67	316.03	312.51	315.59	307.37	317.57	312.12	301.85	314.26	317.56	312.94	315.2	314	313.8	315.65	317.46	317.67	314.37	309.06	308.22	317.53	319.01	316.82	316.61	312.59	310.24	314.37	315.86	319.24	314.15	307.17	311.67	321.67	315.21
324.67	323.89	322.04	322.21	327.69	330.33	333.68	329.91	330.54	321.78	324.52	321.81	336.88	331.24	322.38	332.07	331.54	318.42	334.56	331.92	328.28	331.66	319.85	328.22	328.17	326.36	329.46	331.3	325.75	330.48	331.76	328.24	328.37	326.88	329.14	326.66	331.83	329.93	326.23	322.61	332.15	333.54	327.66	320.67	331.45	326.82	323.26	326.12	327.2	324.01
308.23	305.51	309.88	308.13	304.52	311.46	307.11	308.26	304.04	305.64	303.3	307.77	308.81	309.52	301.59	309.23	307.37	306.67	302.34	305.69	300.28	302.03	310.17	304.69	308.24	303.99	305.85	303.03	300.68	306.11	304.29	303.72	308.58	301.07	309.95	312.32	303.21	306.63	308.37	305.73	306.74	311.52	306.48	306.7	308.73	308.47	302.04	292.73	308.28	305.46
320.18	316.13	319.53	316.22	318.9	310.47	310.95	319.57	312.32	316.58	312.26	311.68	317.93	315.84	316.54	310.38	320.53	315.63	315.61	316.93	314.44	309.54	316.41	318.35	316.93	314.9	310.75	316.07	313.44	324.58	315.22	312.2	318.17	318.22	315.8	308.36	308.51	314.33	311.44	309.88	320.36	317.4	319	317.06	309.97	310.58	310.24	321.81	309.02	318.62
308.31	303.61	295.47	303.24	300.76	299.68	303.39	307.88	305.31	297.05	300.93	299.92	306.81	301.93	306.64	299.82	303.31	303.07	305.57	306.68	299.58	303.86	301.74	301.63	311.3	300.05	299.29	308.13	301.85	299.59	305.24	308.14	298.55	309.12	307.81	301.1	307.88	304.81	305.76	305.38	306.95	297.34	303.87	305.46	305.71	304.07	305.31	299.98	306.42	310
300.98	302.85	300.71	305.82	300.25	301.45	301.04	299.67	301.43	296.7	300.64	304.42	298.59	300.58	299.23	301.43	302.64	301.99	306.52	299.93	307.58	301.71	303.71	304.26	300.92	305.7	305.66	304.54	296.73	299.3	301.62	300.33	305.82	302.49	300.77	304.35	304.67	307.66	303.32	291.94	298.31	299.67	298.79	304.39	300.55	301.61	300.56	300.31	305.12	298.75
315.61	321.93	315.75	327.26	312.72	313.2	309.55	312.38	319.62	312.14	309.9	311.89	319.92	312.97	319.32	319.02	313.31	319.57	312.1	317.42	315.2	316.08	318.4	307.71	314.32	313.16	319.05	317.73	311.13	309.62	314.97	308.14	311.45	310.15	307.29	312.26	311.87	312.05	315.55	326.68	314.95	319.97	309.71	313.09	310.54	310.37	318.05	311.02	315.55	324.44
301.49	296.19	295.01	299.63	301.19	294.64	294.01	299.3	293.19	292.69	290.4	285.55	295.01	299.78	297.98	291.89	292.22	301.6	292.14	285.59	291.12	295.34	295.27	296.89	293.36	296.1	302.17	294.99	293.68	300.48	293.79	296.37	293.14	294	296.71	299.4	297.54	297.04	297.5	299.4	295.84	294.81	294.98	290.22	295.27	302.7	290.58	295.71	291	299.17
329.18	328.19	331.46	325.14	323.47	333.36	330.29	329.82	332.81	325.57	328.08	324.98	327.12	327.68	330.92	334.14	326.29	329.08	330.72	324.27	329.84	324.54	330.17	332.91	329.65	329.81	329.84	330.85	323.92	321.95	328.27	328.38	324.7	326.53	328.72	328.45	332.27	325.09	328.06	327.17	334.61	323.09	330.01	331.64	331.27	327.09	329.1	327.31	327.97	328.25
315.02	305.82	310.82	311.11	317.75	307.36	310.99	308.09	312.98	313.04	320.85	309.83	311.95	311.02	312.29	310.92	316.01	314.99	308.79	307.64	314.56	315.83	304.73	312.73	315.86	312.27	307.92	311.96	317.92	315.81	312.65	319.68	315.49	312.58	320.52	311.95	313.45	315.88	311.56	302.04	317.5	316.38	313.8	310.69	315.51	306.94	305.5	310.95	307.91	307.71
301.45	310.75	306.41	299.09	293.49	299.96	299.5	299.35	300.52	307.44	308.86	305.95	304.02	299.69	305.98	301.42	300.67	302.04	305.09	302.99	296.85	301.49	305.61	296.11	293.54	302.98	308.79	297.55	302.43	296.91	299.63	302.38	305.84	301	298.8	303.26	292.5	301.75	301.16	306.52	293.52	295.64	296.54	303.86	300.72	303.4	303.96	308.4	301.48	299.83
295.71	291.49	293.65	293.93	295	292.46	297.37	292.31	286.19	293.63	296.09	287.54	289.92	293.54	296.21	295.32	295.83	292.47	295.14	292.21	298.85	292.84	297.3	295.17	291.94	289	295.55	295.5	299.39	290.88	294.62	291.27	289.82	288.4	290.16	292.03	295.17	294.59	293.68	287.32	295.16	296.42	299.2	289.96	301.89	286.1	294.89	295.7	301.31	294.52
311.49	306.82	310.09	308.13	309.78	311.53	312	304.18	309.66	308.72	306.12	305.84	308.73	306.88	314.22	308.99	314.86	311.72	304.42	308.12	306.26	310.89	311.85	309.12	304.58	312.9	309.17	310.09	311.83	311.46	314.43	306.07	297.87	311.18	308.38	305.22	317.88	309.91	309.82	312.48	306.41	312.24	312.57	301.85	308.89	313.28	315.05	299.59	307.25	313.16
306.13	306.74	300.76	296.66	308.78	296.85	300.56	304.7	304.72	302.2	299.2	300.54	303.06	303.18	302.5	303.91	302.26	305.16	300.9	301.54	297.7	296.54	304.5	301.26	303	301.84	301.79	299.52	300.7	299.61	303.79	294.83	303.42	306.56	304.09	299.66	299.57	306.47	299.86	298.4	308.29	300.16	303.39	303.62	304.34	304.97	307.43	296.72	309.24	306.65
304.72	307.83	311.5	311.99	311.74	309.98	315.64	313.66	310.53	313.75	308.66	310.18	313.17	316.3	308.11	307.23	302.61	308.02	312.85	310.38	309.52	304.91	309.5	307.11	311.88	310.36	306.58	310.57	306.63	307.16	318.66	306.22	302.26	305.38	306.56	311.88	307.62	306.75	308.27	310.3	302.1	313.07	301.73	317.81	314.44	305.66	314.09	314.36	301.05	309.95
303.14	301.14	303.15	301.88	295.88	300.27	292.58	304.36	299.65	301.53	300.55	295.48	302.58	294.88	306.12	301.41	305.21	291.59	298.47	307.48	297.62	301.03	293.47	298.2	298.75	292.42	300.9	296.98	298.56	301.31	297.49	301.86	298.54	300.05	304.87	299.06	292.41	299.61	303.94	310.56	297.25	299.45	297.9	297.94	302.79	303.18	302.58	299.07	303.24	298.14
311.92	317.63	312.88	318.04	312.28	312.21	312.39	312.7	320.36	313.25	311.82	315.16	314.73	312.87	308.15	315.01	317.65	315.34	312.6	310.02	319.69	314.92	311.15	311.59	313.25	313.66	317.7	312.69	314.11	320.68	316.28	323.17	306.05	314.33	310.36	299.54	311.34	308.06	316.56	318.13	314.61	315.41	312.52	314.8	313.09	312.13	311.96	309.1	314.16	316.3
311.45	314.19	313.06	308.2	307.05	315.94	314.51	307.98	307.01	312.01	320.3	308.07	309.62	316.25	313.45	304.56	310.26	315.19	315.5	309.8	311.88	310.83	312.58	314.74	311.57	313.69	309.3	310.63	308.62	313.21	311.74	312.12	306.48	310.91	310.44	309.44	308.5	305.01	304.13	309.64	312.38	308.97	301.74	312.8	314.74	307.53	309.07	307.25	311.41	297.72
305.83	306.9	305.37	310.38	307.78	303	311.59	308.53	314.7	310.53	308.41	309.35	306.44	308.56	306.36	309.08	303.85	307.69	301.58	307.74	311.66	310.8	308.18	311.55	302.1	304.83	312.67	303.29	308.91	308.76	304.64	311.52	313.67	307.1	313.09	310.22	305.6	309.67	309.65	308.45	306.98	304.93	310.06	315.83	303.89	315.59	310.56	311.11	307.13	306.33
304.55	307.3	299.65	306.38	308.42	303.64	303.96	308.1	306.69	298.48	302.25	304.62	306.8	299.84	301.68	301.16	308.89	307.63	305.73	304.18	301.59	305.9	306.48	308.16	308.17	307.75	307.56	308.5	307.08	295.79	303.71	306.57	295.13	294.38	302.42	305.82	307.63	297.1	303.07	300.36	301.82	307.9	306.74	296.77	308.22	308.47	305.13	301.36	307.49	302.73
297.68	304.06	304.01	297.72	302.61	310.47	300.64	297.94	303.53	301.68	297.75	305.48	305.39	300.14	301.63	301.04	301.67	298.05	302.17	299.92	306.08	303.44	305.56	310.86	304.56	300.8	309.36	297.72	294.53	301.14	299.19	304.58	310.3	306.28	301.25	300.19	300.75	306.49	301.84	300.61	299.25	292.66	308.59	306.85	297.87	300.33	306.05	298.98	306.18	298.22
309.22	315.14	317.76	310.57	318.89	314.76	313.82	312.99	319.13	309.17	303.82	315.34	316.22	313.31	307.74	314.55	319.87	312.96	313.96	312.81	315.59	308.8	312.29	314.63	318.07	320.35	320.25	314.38	314.59	316.13	306.28	315.51	320.64	313.21	317.88	313.49	314.41	317.64	312.74	318.67	313.92	321.63	313.59	321	320.09	310.1	318.16	312.03	311.14	320.47
314.16	321.17	321.82	313.02	312.29	314.4	326.72	310.61	320.82	323.09	320.16	324.17	316	323.12	319.82	321.07	315.15	312.25	317.42	324.52	322.12	303.79	321.96	307.44	316.96	319.55	319.4	323.07	320.79	312.17	321.26	319.59	322.61	317.06	314.65	324.58	321.05	321.88	319.5	320.77	320.36	315.86	318.15	321.09	327.22	319.24	320.11	317.19	319.23	321.07
305.49	300.98	298.51	301.61	297.26	307.51	305.93	302.97	296.2	299.44	300.52	300.23	299.06	310.12	305.16	304.67	300.59	301.12	309.42	296.06	301.42	302.56	299.99	303.78	300.52	299.23	293.99	303.34	294.64	308.48	303.07	310.52	300	296.93	303.67	301.41	296.83	307.52	297.29	299.25	303.14	306.81	305.3	308.21	294.28	307.76	295.92	309.94	307.34	297.8
299.45	301.92	302.74	299.88	305.49	299.61	306.42	300.75	299.17	302.28	304.25	308.33	303.55	297.68	301.37	299.59	298.36	301	295.35	309.27	303.47	301.69	302.08	302.23	303.36	305.66	294.07	310.83	297.9	308.92	298.72	296.25	310.92	310.25	298.65	306.64	305.34	298.93	306.31	301.92	302.72	301.11	301.48	303.84	304.25	309.18	303.3	298.27	298.11	307.36
303.97	301.63	305.71	296.64	299.96	298.59	296.99	300.9	296.98	296.77	300.32	291.49	296.18	299.47	296.84	309.86	297.04	299.15	303.56	294.02	306.49	302.27	300.19	301.31	304.76	302.02	292.87	289.03	301.23	306.84	304.98	301.53	301.73	300.2	303.22	303.53	304.1	301.84	301.86	297.46	294.93	299.26	297.67	296.69	300.57	307.89	305.33	300.76	302.2	303.79
308.73	305.65	307.47	307.02	300.43	312.08	303.79	308.34	306.83	305.4	310.09	306.59	305.75	305.27	308.66	311.36	309.12	304.73	302.77	296.8	308.83	308.63	304.05	296.03	306.2	303.62	305.95	301	302.82	307.28	308.27	306.6	313.64	313.22	311.49	307.85	306.37	308.59	305.52	306.3	303.49	305.05	306.84	310.47	310.23	306.9	302.51	308.38	311.97	302.3
316.29	317.2	311	314.93	305.22	320.36	315.33	313.79	307.35	309.33	311.92	317.19	313.37	310.68	316.23	318.49	313.54	310.65	314.23	312.2	318.61	308.46	311.25	323.16	313.17	314.89	314.84	320.42	315.33	318.82	316.86	314.64	315.41	312.1	319.49	313.15	317.55	313.6	318.8	317.6	307.08	318.05	317.72	321.27	314.75	308.21	311.88	311.63	310.26	313.87
312.67	319.59	314.29	317.98	315.82	316.74	313.54	310.42	314.83	313.72	310.47	318.89	321.17	314.83	311.54	315.97	315.85	316.04	313.83	308.2	312.22	307.79	323.04	309.38	314.61	313.68	317.04	305.62	312.14	322.06	317.45	312.27	313.04	315	311.02	316.18	302.86	319	308.31	316.31	319.01	314.05	314.79	307.8	317.88	310.64	314.88	315.09	321.98	316.65
296.57	302.6	303.4	295.16	294.81	303.88	297.57	304.51	302.44	298.88	302.6	299	308.53	295.85	298.78	304.76	300.63	299.37	302.04	300.18	300.9	305.38	301.6	298.93	296.33	301.97	302.21	301.17	298.51	303.07	294.27	295.33	297.05	299.95	307.51	295.47	301.46	294.87	296.99	301.34	299.13	293.19	300.54	298.48	299.7	297.42	302.5	294.69	303.51	296.83
297.6	298.57	293.49	302.56	296.39	299.32	297.76	308.16	303.34	303.92	289.59	304.28	307.65	304.78	299.54	304.95	300.42	306.22	297.89	306.9	301.46	302.98	304.7	307.48	300.84	302.51	302.49	304.92	301.94	305.28	299.44	294.32	302.34	302.61	304.52	299.73	298.89	300.01	301.99	300.71	293.62	295.72	303.99	300.18	299.4	300.49	297.12	298.41	300.56	304.64
318.33	322.14	319.35	322.64	317.38	317.47	317.28	317.98	315.98	321.2	322.15	318.58	317.29	321.88	318.82	318.44	319.97	318.08	317.14	321.12	314.63	322.14	318.62	322.46	316.12	310.92	320.29	311.89	321.75	318.3	318.61	319.82	323.47	314.75	318.62	313.86	315.94	328.54	321.22	319.22	317.37	316.59	318.48	312.89	313.28	315.66	319.06	320.5	312.2	318.66
310.45	312.26	315.48	306.17	319.26	315.08	310.37	308.8	310.71	310.93	312.83	315.74	322.31	319.03	316.43	323.08	306.62	314.94	309.42	310.63	311.32	318.34	310.73	313.66	312.43	316.49	317.77	315.67	313.44	320.65	315.11	311.16	310.42	317.59	315.27	313.59	311.08	310.13	319.29	311.93	316.66	319.77	311.22	317.27	305.95	311.93	313.23	310.54	311.45	318.26
298.39	293.26	298.52	296.46	301.41	300.08	295.29	304.94	296.11	300.19	296.21	299.91	299.56	302.2	291.01	298.34	296.58	305.72	299.91	304.73	299.67	294.88	304.42	304.52	296.32	298.21	293.07	304.72	294.34	298.71	302.19	298.51	301.83	290.54	295.4	298.34	298.8	297.41	304.01	298.3	298.8	296.31	294.79	304.55	303.23	300.87	301.51	299.62	297.09	297.11
306.39	308.81	311.65	308.89	307.47	306.87	316.72	309.42	304.29	315.17	309.59	313.17	307.29	310.29	309.42	307.8	311.32	309.51	315.22	310.58	312	308.85	309.39	317.33	311.38	309.31	310.56	313.22	308.7	310.2	312.3	306.09	313.29	305.68	321.27	314.05	316.01	313.5	311.07	307.95	316.64	313.02	316.68	307.89	310.12	308.74	298.14	311.92	316.56	306.69
314.72	317.42	316.55	320.41	316.93	321.31	320.79	319.36	323.71	316.75	320.36	316.07	318.59	320.39	319.67	326.24	315.19	309.31	314.12	316.68	322.77	322.32	321.98	325.07	319.97	322.51	319	312.33	320.29	323.05	321.02	319.17	318.5	321.18	321.28	323.52	317.17	322.23	328.72	319.61	326.21	314.7	320.52	319.07	321.8	325.09	318.22	321.46	319.05	325.79
322.53	319.54	322.07	320.63	328.23	323.61	337.39	320.08	331.25	322.44	334.29	320.83	325.56	325.77	326.13	319.98	327.57	320.92	324.07	323.12	324.9	329.76	335.43	320.27	321.84	331.69	328.31	320.16	324.26	317.89	329.25	332.1	326.16	324.9	318.61	317.8	332.1	318.72	326.59	321.99	328.3	318.57	327.99	320.06	321.21	324.51	322.54	314.08	323.81	329.14
303.03	300.62	300.98	306.8	305.24	304.07	303.96	304.94	305.16	299.53	305.03	301.5	307.28	303.97	312.77	294.2	310.05	306.94	301.82	298.27	302.42	299.7	305.2	302.87	300.33	298.75	297.68	307.38	301.64	301.54	296.65	303.6	296.44	300.45	299.56	311.53	294.67	308.41	303.72	298.65	299.47	300	297.88	305.07	306.84	298.13	298.54	301.33	301.96	302.91
303.59	300.02	305.74	302.29	303.19	304.92	298.52	304.1	300.86	298.1	307.56	297.21	304.7	302.16	294.62	299.96	305.66	300.96	299.3	303.81	301.45	310.05	300.26	299.1	310.83	308.33	305.49	301.79	311.23	311.96	302.86	306.99	300	301.98	305.23	300.35	301.52	300.9	306.51	299.25	304.28	310.51	297.49	301.86	307.49	305.11	299.77	303.89	295.51	304.04
317.25	316.48	312.23	305.58	316.39	315.42	315.61	312.11	313.18	317.89	309.92	315.01	308.43	319.42	304.64	313.51	314.66	311.81	315.14	304.86	311.08	320.69	313.14	314.05	313.62	309.39	310.25	315.42	312.17	317.55	309.47	316.5	315.15	319.65	316.04	310.78	320.18	316.07	314.31	315.79	306.8	315.92	313.62	313.7	309.54	315.5	315.5	308.34	306.95	308.13
300.09	304.64	302.09	290.65	300.8	303.61	307.25	308.77	301.63	298.74	302.28	302.67	303.54	304.29	294.36	304.67	300.53	296.41	306.06	296.68	299.05	296.15	302.67	300.81	303.36	298.71	303.4	302.47	297.98	297.63	308.12	301.78	298.41	303.68	304.98	297.76	292.51	301.45	299.29	297.01	300.39	302.82	300.78	305.32	303.67	301.14	303.91	307.27	298.87	305.19
306.76	302.34	303.99	310.62	303.8	306.48	304.16	304.38	306.58	301.68	298.52	300.92	305.31	305.37	301.04	310.11	302.43	305.3	303.28	302.54	298.2	299.19	306.25	304.43	302.57	298.83	303.36	303.19	309.6	311.56	306.94	296.48	303.49	300.39	303.31	307.35	305.84	299.39	295.48	309.73	303.4	305.33	312.37	301.36	299.95	306.32	297.33	298.68	301.66	305.51
293.06	297.92	291.92	292.97	296.16	299.28	290.96	294.2	293.74	290.69	296.76	298.51	293.06	291.5	300.71	292.82	290.97	297.39	294.56	299.19	294.7	292.24	286.95	292.42	299.59	293.5	294.44	291.2	288.65	294.73	296.79	295.31	295.33	294.81	298.16	290.03	294.77	289.79	296.29	304.11	300.05	294.16	294.56	292.24	301.51	294.22	294.94	294.67	298.61	295.73
296.48	295.1	299.31	306.24	299.32	293.18	296.22	307.4	297.52	295.6	295.31	295.34	292.96	294.05	297.01	298.17	300.46	300.25	293.95	301.05	295.39	294.26	297.53	299.39	298.15	301.07	300.7	288.86	304.34	296.94	301.8	297.92	300.44	298.46	300.16	297.93	294.55	299.63	294.01	300.79	297.69	305.89	293.28	292.96	298.96	298.19	298.07	296.81	290.87	300.34
305.95	303.36	308.26	310.1	306.44	310.93	304.73	307.11	302.33	303.58	306.85	302.93	301.82	308.13	301.54	306.77	310.6	308.66	313.95	302.99	309.13	312.29	312.45	309.18	307.9	310.05	310.55	311.65	312.19	311.07	306.78	306.77	303.92	305.54	310.28	308.24	315.65	304.75	307.16	306.38	312.31	307.54	302.75	314.05	306.32	308.24	306.3	307.02	306.34	308.47
312.51	315.84	300.68	296.71	305.67	307.8	305.24	302.66	301.07	293.18	304.84	308.63	303.99	298.68	307.78	308.14	302.12	306.08	302.62	305.53	310.45	301.46	302.73	303.01	300.12	306.11	304.85	303.82	302.13	303.26	301.05	301.49	299.4	298.09	304.62	304.13	295.47	295.56	302.3	302.9	304.19	294.28	302.5	300.08	298.89	306.63	305.98	301.87	304.64	301.01
303.83	305.2	307.66	299.13	303.71	300.54	305.85	306.73	307.38	294.8	307.46	302.5	299.63	301.09	301.15	300.83	301.48	297.05	302.93	301.35	302.75	304.22	303.14	304.07	306.5	304.41	304.03	299.73	295.32	302.7	306.72	301.53	301.84	300.99	306.65	306.37	305.76	301.88	306.21	295.61	302.82	306	300.42	293.89	295.61	299.79	300.99	302.58	302.79	303.69
314.4	310.04	305.89	307.93	305.79	308.72	317.84	317.49	319.42	313.98	310.48	313.1	310.23	310.24	312.6	311.06	306.41	316.69	308.52	308.18	310.12	311.34	311.38	312.27	315.96	315.85	309.33	318.15	307.42	318.15	314.77	310.28	309.08	313.03	306.19	301.15	315.09	318.12	310.83	309.87	306.91	310.75	313.39	314.8	316.19	315.93	313.97	313.86	311.01	315.56
303.5	300.91	300.36	303.42	298.52	300.15	304.77	299.17	302.29	287.03	306.92	294.95	303.6	308.99	292.48	303.99	298.57	296.78	302.1	299.49	290.99	304.18	303.56	298.63	302.81	301.58	299.62	297.89	301.16	294.16	302.91	298.31	302.32	311.33	300.42	303.63	300.22	304.76	298.98	298.45	303.52	305.28	300.65	301.59	300.94	296.25	305.26	307.7	312.28	299.45
304.12	295.47	308.64	301.52	293.35	299.28	311.13	297.61	298.27	302.48	294.42	295.25	301.04	300.03	301.97	299.54	299.03	301.15	304.15	299.82	302.78	308.33	301.4	306.83	301.79	313.26	298.31	303.7	303.45	310.55	304.44	303.2	308.37	305.5	301.35	308.74	297.67	302.22	307.14	299.62	301.52	305.89	306.47	303.8	300.86	304.77	308.92	302.28	300.78	309.18
316.49	312.77	314.6	315.5	321.77	313.02	312.54	310.64	320.94	315.79	311.46	312.82	315.05	320.22	323.59	317.36	311.94	321	319.93	328.77	319.09	315.64	317.66	315.34	317.5	314.88	304.85	320.65	314.14	312.18	318.27	313.03	312.46	316.53	316.22	309.99	313.84	316.07	316.23	309.69	310.56	321.48	317.11	315.64	318.03	319.19	315.28	315.56	304.99	315.15
308.24	308.48	306.54	300.04	304.86	309	303.95	300.71	310.82	295.99	304.5	302.23	304.54	305.71	296.09	301.59	306.06	301.59	293.28	308.46	301.27	303.66	297.15	303.01	303.05	302.89	302.89	301.55	305.42	308.12	301.37	302.23	304.97	308.7	309.63	301.21	305.03	304.5	305.24	301.52	305.3	304.22	315.49	302.42	307.29	300.54	300.69	301.43	306.35	307.77
336.42	325.28	323.69	328.71	320.15	332.23	327.66	321.65	328.95	327.65	327.77	330.58	332.83	321.33	325.8	331.23	321.01	332.73	332.01	327.96	326.62	325	327.9	335.33	320.87	321.25	334.78	328.46	327.18	326.09	320.22	329.81	331.21	331.1	328.7	329.97	325.04	323.99	323.71	323.36	327.47	324.27	322.51	334.21	325.82	321.62	325.59	323.66	324.47	334.11
312.4	314.29	310.16	304.54	308.98	314.33	311.22	311.84	317.19	306.75	312.22	318.14	311.7	309.2	311.26	313.7	313.89	314.06	310.2	316.51	309.57	314.86	310.31	315.8	308.6	314.71	309.49	309.1	307.05	304.77	315.55	311.12	318.12	308.51	314.48	316.62	309.74	311.57	311.59	315.89	308.11	310.03	310.34	308.04	308.24	301.9	316.04	318.88	320.32	316.7
309.04	311.66	323.05	317.61	310.26	313.19	314.44	313.78	319.25	319.06	312.89	309.72	308.73	307.31	319.06	303.65	315.95	314.25	314.26	308.13	310.07	316.09	314.5	319.94	313.13	314.37	307.89	311.6	309.84	319.36	312	315.31	319.68	305.97	319.52	313.98	309.81	310.71	313.43	312.74	315.91	312.85	313.07	311.39	312.55	311.44	311.96	307.96	316.64	313.05
315.62	313.75	313.59	312.8	307.24	313.93	320.78	314.14	311.5	319.94	311.99	311.55	310.64	308.68	309.34	316.79	317.53	309.68	304.63	314.76	314.89	316.92	308.97	317.31	308.19	308.06	313.32	309.54	310.3	307.76	313.55	325.27	308.68	313.85	313.99	317.58	309.18	314.1	315.66	315.62	321.71	315.32	314.16	317.28	311.14	305.44	317.62	315.3	312.95	314.73
305.04	305.17	302.63	304.07	305.66	309.96	305.48	301.78	302.04	305.89	309.89	301.98	299.03	306.74	304.81	306.39	303.95	308.06	304.53	302.36	300	301.35	303.78	305.62	308.14	308.29	307.53	306.96	303.52	303.85	307.03	307.65	302.19	309.5	308.27	303.74	301.05	303.7	308.57	306.59	302.89	299.51	300.66	296.05	303.08	313.78	300.12	305.27	306.79	302.73
307.25	306.26	305.01	309.38	303.48	312.66	306.4	303.67	307.62	305.13	304.88	302.27	311.91	309.5	301.8	299.49	302.88	303.05	307.78	304.34	303.8	306.36	304.54	305.83	304.56	308.41	303.78	305.53	301.79	304.32	301.51	305.38	299.36	308.13	304.59	305.71	305.74	307.2	306.54	297.73	307.34	297.46	302.11	302.26	304.5	306.29	312.41	303.42	304.42	306.91
291.81	295	297.18	288.52	299.75	297.63	289.38	289.83	295.34	295.96	288.3	295.73	292.06	294.29	297.32	301.91	304.28	299.15	292.9	299.64	293.68	299.96	298.9	285.64	295.42	290.02	296.75	290.33	298.57	296.28	299.55	288.85	296.54	297.42	299.76	297.31	288.9	296.87	297.95	290.09	290.14	298.94	295.92	293.84	293.64	293.62	301.45	296.13	291.96	295.41
308.42	313.77	313.92	316.63	308.22	311.12	310.56	305.19	307.14	306.59	319.16	313.88	314.15	310.28	306.38	310.05	311.25	313.91	316.06	309.49	314.64	315	314.74	310.57	313.16	310.62	310.35	306.72	315.41	312.8	313.95	310.89	313.9	313.37	313.66	309.93	307.02	306.29	313.36	313.17	305.67	306.25	316.57	315.37	304.55	318.81	317.07	312.09	307.48	314.33
306.78	311.93	302.94	306.31	303.06	313.07	308.18	304.92	307.91	300.96	300	304.94	301.04	306.47	297.5	312.15	306.5	302.56	297.23	300.9	303.07	308.72	304.42	312.67	299.71	305.73	299.58	310.52	304.96	306.68	299.47	305.96	309.23	300.79	302.18	308.01	307.62	302.26	300.2	298.35	308.64	302.48	305.63	307.28	300.97	300.26	301.26	308.17	301.76	296.91
302.95	295.71	300.63	294.41	297.9	295.33	304.61	298.48	294.49	290.22	294.41	298.98	298.75	296.42	301.05	301.45	298.73	296.54	299.57	296.27	293.9	290.86	292.01	301.53	300.42	297.22	297.43	297.4	294.11	297.58	295.34	291.92	294.29	304.85	298.98	290.71	294.36	296.95	292.03	298.33	292.41	297.67	295.46	289.94	292.89	300.15	304.4	295.09	300.05	297.27
307.89	316.58	313.3	312.42	311.69	313.63	312.78	305.64	313.33	314.03	311.02	316.07	316.55	318.4	313.63	312.81	314.61	309.1	314.71	307.08	313.41	308.88	310.36	323.28	317.09	306.44	316.07	318.23	319.91	308.59	309.32	317.64	321.27	311.89	305.97	313.33	315.2	309.65	310.24	317.19	306.41	314.53	325.4	310.68	317.31	313.08	308.2	312.17	314.18	313.28
294.3	294.49	298.65	296.11	290.48	297.68	300.39	292.68	296.47	293.55	291.76	294.44	291.41	291.56	292.12	295.44	296.03	294.11	294.91	295.74	289.59	292.52	300.56	293.61	295.32	292.94	293.8	301.11	295.13	293.7	288.81	298.56	293.44	289.64	298.67	286.1	291.52	292.07	292.93	293.34	300.55	294.08	291.68	296.82	300.12	292.48	293.88	303.04	295.7	293.51
314.03	313.68	309.85	314.61	312.85	323.82	313.71	318.26	308.55	316.51	310.44	315.26	305.65	313.39	312.13	317.02	312.49	313.49	308.32	309.57	316.07	307.13	317.94	319.88	317.11	317.9	312.94	311.92	312.04	317.9	309.17	312.11	316.21	315.95	311.33	318.66	316.33	317.53	312.62	311.21	315.94	314.79	321.55	304.07	312.7	310.46	315.8	315.6	315.32	311.81
299.06	307.39	303.37	301.94	299.78	305.7	306.81	299.94	305.81	306.92	305.16	302.98	299.78	308.45	299.17	308.62	297.44	299.26	294.47	305.45	299.14	307.42	303.39	306.69	303.6	305.39	302.74	302.15	300.53	301.39	299.5	305.44	296.87	303.3	300.07	302.08	304.26	301.22	301.46	314.19	309.82	309.06	304.24	313.31	305.64	310.96	307.03	305.53	300.32	305.84
314.8	314.85	318.96	316.97	319.02	322.34	314.17	316.9	311.6	318.45	318.28	320.18	320.73	320.05	305.25	314.42	316.51	317.33	309.91	312.36	305.82	312.29	311.16	313.13	306.34	314.94	314.41	307.2	316.8	323.79	321.22	312.94	317.37	320.3	315.17	313.33	316.63	312.86	317.03	311.89	319.33	314.47	314.12	309.27	314.28	315.17	313.37	315.16	313.33	312.91
304.04	304.95	296.27	302.01	307.28	306.28	315.85	308.24	304.36	302.78	302.44	307.41	308.46	315.68	303.97	304.53	304.76	308.65	300.2	307.27	308.37	298.44	302.5	305.3	302.25	309.36	305.18	310.43	303.84	305.09	310.77	311.69	304.78	300.38	302.27	304.44	307.91	312.43	312.89	309.41	310.15	309.51	308.59	300.05	305.16	307.89	303.52	307.83	302.78	306.9
316.17	316.54	314.32	315.8	311.82	316.08	318.9	309.34	317.08	317.25	307.79	313.03	317.35	317.05	316.99	310.82	312.37	317.13	310.99	314.43	320.29	314.47	317.54	314.17	314.15	320.18	322.26	314.72	312.25	316.35	319.78	312.03	317.7	315.87	317.52	313.16	320.77	312.86	318.23	313.97	316.26	314.66	316.57	313.58	314.01	316.52	311.66	311.34	320.29	311.77
318.97	322.08	321.41	319.48	312.31	319.6	322.26	311.51	316.23	318.25	323.73	316.17	314.78	316.97	321.3	325.55	314.38	321.1	320.36	312.73	317.75	317.85	323.07	318.46	322.09	321.62	318.35	311.52	309.37	314	321.14	324.96	321.12	321.4	321.08	317.83	318.98	330.88	322.84	313.02	320.67	314.42	318	318.61	321.22	321.92	320.61	318.41	324.15	316.8
317.25	322.88	318.23	322.14	322.39	316.65	315.15	321.99	325.39	322.12	324.75	321.24	317.17	317.82	323.05	321.76	321.99	315.24	311.77	314.33	320.55	313.54	314.64	320.82	316.74	328.84	317.92	317.47	324.83	314.99	322.82	323.65	321.49	318.91	318.88	324.68	307.48	325.97	311.68	319.52	312.86	319.9	315.89	320.26	314.65	320.46	323	317.6	324.26	320.65
305.87	303.73	303.1	305.1	304.25	307.89	295.08	306.46	309.22	310.77	297.33	308.48	298.74	302	311.75	301.68	307.3	306.9	302.86	308.82	301.89	293.91	300.36	299.99	304	299.31	301.54	297.88	300.99	301.75	306.94	307.07	299.08	300.08	304	303.89	299.99	305.83	304.05	300.32	301.2	299.83	302.8	292.37	305.36	298.82	294.81	304.13	302.25	306.52
313.75	320.94	315.56	317.25	314.72	317.68	318.22	310.11	318.17	318.84	309.32	315.58	313.87	319.25	314.28	318.01	315.46	314.73	318.05	310.55	311.7	316.55	319.61	316.18	312.6	317.64	314.64	312.53	320.45	312.36	317.2	305.16	318.18	313.91	307.64	316.49	315.72	316.18	309.33	309.18	313.05	311.91	318.99	315.87	308.72	311.3	317.57	322.69	317.62	311.47
304.05	300.59	313.8	310.33	303.59	308.91	308.63	299.54	310.73	305.51	306.9	311.45	302.51	299.9	307.82	309.02	312.55	305.28	304.27	307.75	308.99	303.57	302.27	304.7	300.97	300	299.12	306.08	312.59	300.22	307.81	305.33	313.73	308.91	307.31	304.92	304.99	299.79	306.74	306.82	301.44	298.21	306.19	300.67	308.61	298.82	302.95	306.4	310.15	297.68
313.6	313.53	313.78	315.33	316.37	314.72	311.85	319.92	314.73	312.86	313.98	319.02	316.4	316.71	318.63	322.77	314.84	315.7	314.16	321.39	311.34	313.9	315.54	311.72	314.9	316.84	312.04	309.22	312.81	312.35	315.34	314.69	319.41	321.1	306.8	312.06	320.44	306.24	311.36	310.91	308.93	320.34	312.04	308.1	316.74	314.96	313.9	318.92	323.76	310.77
303.51	309.49	311.21	313.75	312.72	312.29	311.69	317.08	310.61	306.84	310.84	310.35	305.36	314.93	308.81	312.01	303.76	316.01	307.64	306.57	307.2	306.04	311.44	311.77	310.01	306.61	313.31	302.79	310.95	309.81	315.07	312.72	312.07	311.96	309.15	306.87	311.15	309.39	303.93	311.33	307.28	305.24	304.33	311.67	308.51	306.16	311.13	304.88	299.14	312.58
318.74	314.04	312.18	316.11	314.29	314.19	306.15	316.7	319.51	319.96	315.29	314.98	314	321.73	317.94	314.82	314.5	320.09	318.34	312.67	315.48	323.1	318	321.01	318.98	310.28	316.22	313.71	315.87	316.41	317.85	318.53	309.11	315.73	317.15	318.73	319.39	314.53	320.08	317.2	315.15	321.94	318.89	329.53	317.85	315.32	318.47	318.59	314.26	319.11
289.15	295.76	291.55	293.4	289.06	292.15	291.27	290.29	297.71	286.27	296.5	296.39	300.68	292.34	303.35	287.81	299.7	289.96	299.72	292.91	297.38	298.34	292.93	299.13	297.08	299.93	289.99	296.73	298.07	295.92	295.53	296.83	296.8	291.61	290.84	292.32	294	292.37	290.35	299.67	300.21	291.57	293.86	299.13	292.81	293.43	293.45	295.37	289.54	298.2
314.22	309.67	320.35	319.11	316.24	315.1	314.04	313.28	311.98	317.87	316.68	319.55	313.51	318.99	317.37	309.5	319.39	317.15	314.85	311.04	312.14	313.57	311.94	315.17	320.93	320.65	311.95	314.37	314.66	311.37	315.7	313.32	314.08	316.69	314.36	316.97	317.25	309.29	313.67	319.87	317.87	311.6	315.61	315.97	308.49	319.49	316.42	312.97	316.69	306.92
304.74	309.3	305.84	305.16	313.62	298.32	301.44	302.53	296.32	304.89	306.36	301.32	303.25	304.49	300.71	308.69	298.16	308.76	306.4	303.15	296.3	304.97	307.77	306.63	307.72	298.09	306.45	306.86	304.24	305.83	300.34	304.95	299.56	305.42	306.03	307.66	299.92	295.53	300.79	307.73	304.07	302.88	302.42	303.07	305.6	300.97	303.01	308.26	304.91	308.11
307.9	300.11	304.28	306.42	310.91	300.91	304.21	309.99	311.36	308.33	311.8	304.35	310.07	306.92	302.06	305.6	295.26	301.84	307.32	310.4	303.95	308.84	303.59	306.04	311.68	303.48	305.25	293.86	301.75	302.78	305.3	307.37	307.37	304.03	306.4	304.01	300.87	309.07	299.6	305.98	302	303.49	297.43	303.39	304	296.92	302.38	300.46	305.59	302
325.85	327.03	330.42	325.58	329.94	331.25	320.37	329.24	324.35	325.95	326.3	326.62	332.44	330.6	331.97	330.73	326.46	333.93	329.21	326.46	335.01	330.68	322.15	336.36	317.92	333.82	327.01	328.96	329.56	327.4	333.7	332.54	328.17	325.93	330.68	334.06	331.21	331	336.69	323.54	330.76	324.86	335.83	333.07	327.01	325.96	323.9	327.68	329.28	318.96
292.5	292.88	294.16	296.82	301.2	296.26	292.62	294.34	299.59	294.09	296.52	295.27	293.44	298.41	296.93	288.56	299.3	302.1	291.78	297.34	296.04	303.22	303.69	291.72	302.15	290.51	294.6	297.74	301.77	295.65	300.9	296.12	301.87	290.54	301.27	293.75	297.96	296.62	295.15	293.35	304.5	298.28	299.25	294.21	295.35	286.91	300.86	299	302.31	287.38
306.36	313.02	308.77	314.3	308.06	310.51	317.85	315.55	311.61	310.51	309.14	304.52	306.44	309.63	319.3	307.05	320.67	310.7	315.33	308.16	309.67	308.27	313.37	304.91	313.32	308.47	311.3	314.99	310.88	315.01	308.17	318.53	309.56	306.21	302.94	305.78	309.01	313.63	315.11	309.51	304.38	308.88	312.23	310.04	321.06	314.56	310.28	315.19	305.15	308.44
322.91	320.31	312.84	318.55	314.36	318.04	317.11	318.64	322.61	315.63	320.01	321.86	310.79	319.8	314.75	318.63	316.5	313.46	313.96	317.66	321.94	317.75	315.86	326.38	318.67	311.43	323	318.28	315.21	318.63	315.15	313.04	315.34	318.12	318.68	314.53	320.49	319.36	317.99	324.03	323.32	309.73	323.05	313.71	315.12	314.15	311.44	313.92	314.08	315.84
311.4	302.2	311.76	311.5	313.98	305.59	305.09	310.36	313.13	309.15	302.43	304.99	302.72	308.04	306.7	304.64	307.46	305.5	310.54	308.72	309.3	304.05	309.89	301.18	308.51	302.63	307.44	307.05	307.23	312.52	309.22	301.01	304.13	304.57	301.24	309.76	302.83	304.04	308.53	308.56	308.2	310.64	310.78	304.97	302.69	306.72	300.46	312.77	313.91	305.65
316.18	313.48	318.79	312.85	311.16	314.18	308.26	308.41	311.46	315.72	321.93	316.07	308.64	317.63	315.34	312.73	317.36	308.06	315.24	320.19	318.72	307.59	318.58	308.38	315.31	316.08	316.1	312.62	307.63	322.29	312.29	317.95	315.56	318.54	321.84	315.62	323.54	318.11	310.13	318.7	313.56	321.39	317.78	307.95	311.52	308.52	316.91	317.16	320.69	309.91
302.58	298.51	292.57	303.7	297.97	308.68	297.7	299.72	300.1	305.97	301.84	300.17	304.7	302.12	306.78	302.99	300.93	301.41	303.55	300.43	299.71	299.04	295.73	296.93	307.77	297.96	299.61	301.03	301.32	296.99	302.82	297.2	300.41	297.84	297.18	297.08	298.88	301.11	295.83	307.12	299.19	304.63	299.41	299.58	294.69	291.19	305.17	306.08	308.56	301.07
311.16	305.16	317.93	315.07	310.47	307.58	308.2	310.48	314.75	315.33	318.64	314.52	311.95	307.27	318.36	312.57	307.91	312.13	315.22	317.07	313	318.45	315.67	316.08	317.89	312.27	321.1	315.44	305.34	315.28	313.41	311.59	323.17	318.76	318.22	314.73	314.45	308.71	319.1	304.79	312.04	315.5	314.59	316.4	313.23	313.77	312.13	309.09	310.21	316.24
311.22	303.79	315.31	309.29	306.12	305.06	311.19	308.74	308.59	311.16	305.1	312.77	310.89	317.74	309.7	315.45	314.65	310.79	308.28	306.07	314.8	318.4	306.66	319.53	311.79	308.9	311.04	307.47	310.97	312.71	311.59	313.74	313.85	309.65	305.38	314.08	305.69	308	309.16	306.74	309.01	304.06	313.73	312.57	319.72	307.87	309.41	313.74	305	310.39
325.05	324.79	333.3	321.19	321.87	323.63	326.35	328.93	324.87	324.7	328.02	326.6	325.95	320.12	325.27	328.82	327.32	326.71	324.73	331.23	331.21	320.27	317.85	327.21	324.32	322.19	319.88	327.83	325.97	324.72	328.88	322.61	321.33	320.82	327.62	324.14	323.95	327.18	323.64	333.38	337.3	328.72	327.4	316.29	330.81	327.51	324.06	324.47	330.86	316.34
297.36	287.14	290.32	294.13	288.06	291.77	300.51	294.25	290.57	294.09	286.69	291.91	293.23	300.16	296.82	297.15	296.71	296.26	301.51	292.78	295.04	296.24	297.67	292.8	289.66	294.28	297.29	296.98	296.6	299.03	297.1	301.26	301.05	294.21	295.6	289.86	294.27	294.67	298.07	293.55	289.75	290.79	299.38	295.45	296.23	295.72	294.72	293.75	296.64	294.82
328.16	324.58	325.75	318.96	320.41	321.1	322.1	324.09	329.2	332.4	330.84	324.5	321.58	320.95	327.73	326.34	327	330.29	320.18	328.02	319.45	322.08	331.9	325.07	328.04	324.95	338.4	328.84	324.47	335.49	323.15	332.27	317.51	327.82	318.61	327.55	330.63	320.68	320.53	327.44	322.65	319.32	328.94	321.36	325.19	319.16	321.94	330.27	322.58	323.21
304.57	305.33	294.78	300.67	296.48	301.47	302.32	298.72	295.6	301.04	298.34	299.13	299.08	296.97	294.34	295.21	299.43	298.26	301.05	296.61	308.2	295.4	300.7	289.12	302.43	296.29	295.85	297.9	298.08	297.67	296.18	300.07	305.41	300.53	302.16	293.21	306.75	305.92	295.64	300.01	296.87	301.69	302.65	305.55	303.97	298.95	306.58	301.54	305.02	302.42
317.45	322.23	313.36	318.9	319.04	311.3	323.19	319.17	317.62	320.68	320.39	317.1	315.23	315.71	319.97	316.58	318.23	323.43	319.27	326.78	319.01	322.69	311.39	321.74	321.03	321.54	321.6	323.87	317.35	315.34	323.03	317.86	318.74	323.66	315.99	320.29	317.49	330.35	316.28	322.92	316.29	323.85	315.04	315.63	318.43	319.14	315.82	316.92	318.51	321.2
308.88	307.42	309.61	303.6	310.13	310.41	306.92	313.71	305.92	308.17	305.27	308.47	310.88	308.95	307.23	302.29	314.05	306.24	299.78	309.51	311.68	311.83	303.42	310.02	309.55	304.49	304.5	316.59	308.84	309.45	311.33	307.71	304.63	305.81	311.32	319.17	307.58	305.51	306.15	310.19	308.9	312.22	307.51	302.78	309.28	306.85	313.4	316.92	318.54	303.33
320.26	310.86	307.71	314.87	316.41	315.93	316.71	320.96	312.16	310.42	314.23	311.46	316.18	316.92	316.62	321.13	310.07	310.93	312.75	311.72	313.57	310.39	310.62	310.78	314.06	318.03	312.62	321.05	316.81	312.9	318.2	311.97	312.25	314.53	314.13	310.19	309.32	313.47	308.66	310.41	310.53	309.83	312.86	313.48	315.09	311.24	314.98	312.09	311.87	309.71
305.7	308.55	308.77	304.95	312.08	306.22	310.83	305.03	314.77	307.1	307.14	304.11	307.77	307.64	310.29	311.87	309.08	301.09	303.53	303.41	308.39	309.68	310.17	311.61	308.98	308.3	307.62	311.47	306.28	308.38	307.8	310.31	313.75	313.19	303.93	307.67	305.81	307.24	309.08	302.92	314.69	302.72	310.4	306.89	306.86	310.58	312.36	313.23	302.48	312.54
319.98	320.09	315.59	317.11	315.64	314.48	314.87	323.31	317.79	309.67	319.25	309.3	323.72	318.72	316.36	319.84	319.21	314.27	316.06	313.52	317.8	321.21	316.71	319.35	315.82	315.58	319.61	318.44	317.87	315.39	321.56	325.12	314.65	319.36	320.75	316.43	314.92	315.94	314.96	323.15	318.54	319.54	317.85	312.41	320.54	316.41	321.17	315.66	315.55	315.87
297.09	297.73	294.86	296.24	293.08	298.15	298.69	298.03	302.81	294.86	291.55	292.25	293.05	296.24	294.39	298.26	302.26	294.53	299.13	289.12	292.39	291.61	291.36	289.48	297.73	296.84	293.85	291.64	301.72	293.42	297.14	298.12	290.58	293.46	292.51	291.51	297.78	294.84	301.79	288.24	295.85	286.61	294.43	292.78	297.25	289.68	291.04	289.66	290.04	296.99
305.53	304.48	306.27	305.31	307.97	311.75	309.1	308.39	304.44	308.26	305.51	306.32	311.47	306.23	309.92	310.04	305.49	314.44	303.96	311.33	307.07	302.04	309.79	310.66	304.88	309.62	311.82	314.26	310	307.28	303.81	311.76	310.7	316.02	299.27	305.15	310.91	305.89	304.48	305.36	303.54	304.93	307.33	310.36	306.42	304.45	304.52	310.45	315.08	297.43
297.96	302.91	299.49	301.01	303.5	308.27	299.8	299.07	303.93	297.98	302.32	294.21	300.8	309.91	309.02	306.82	305.26	296.78	298.72	303.09	303.51	305.36	298.37	311.56	302.62	302.2	299.15	308.88	306.09	307.34	307.44	306.67	302.24	311.7	303.18	305.45	302.29	305.26	301.7	302.16	303.19	294.36	303.35	306.58	303.51	307.96	300.64	306.84	304.95	302.07
304.4	314.54	309.53	316.74	307.67	313.32	309.79	315.37	308.57	312.81	312.17	312.97	309.68	319.47	314.5	314.29	316.53	312.4	309.56	305.46	308.84	316.76	316.49	314.95	314.98	302.67	312.83	313.45	312.56	315.33	308.67	309.32	310.81	314.98	316.31	311.6	303.45	314.38	310.59	311.11	313.48	311.8	312.69	308.41	311.67	316.64	313.92	310.3	308.71	312.68
315.84	317.83	309.12	308.32	311.64	316.29	313.01	310.4	319.57	311.58	312.2	305.07	314.93	318.59	323.01	316.07	319	310.08	307.97	315.59	307.34	313.59	312.5	301.47	314.29	313.77	313.33	303.7	310.71	313.16	319.37	305.97	311.19	314.46	309.15	308.54	312.66	316.67	310.96	316.28	310.2	302.83	312.31	310.85	316.33	310.35	312.87	312.89	311.35	314.97
316.74	316.1	317.72	309.17	313.86	315.87	309.77	317.61	322.48	310.46	309.5	315.89	311.25	310.4	314	315.61	315.08	315.79	310.76	316.9	313.3	314.45	316.66	316.37	315.75	320.65	310.12	320.67	318.64	322.23	314.24	318.76	313.4	318.23	307.26	309.81	315.91	306.23	325.76	319.85	312.23	315.48	312.04	320.01	323.04	317.59	318.12	321.54	315.15	318.27
309.31	321.17	322.21	312.23	315.46	310.52	315.76	311.79	311.76	315.04	315.53	311	307.92	312.16	312.38	314.11	311.66	310.59	315.91	319.8	319.39	313.01	312.65	307.25	319.64	316.18	316.22	322.72	318.5	321.73	318.74	315.48	312.02	316.64	317.87	316.22	307.7	314.15	315.81	320.58	313.14	311.06	312.34	319.89	311.26	317.08	320.88	313.02	315.13	313.61
297.19	293.21	291.74	289.28	300.96	294.43	296.8	295.21	295.98	289.97	301.71	297.08	295.21	305.76	289.36	294.39	302.25	294.44	299.8	296.02	297.39	295.99	294.55	295.06	299.39	290.66	294.58	300.46	295.26	298.86	295.89	299.58	298.59	293.28	294.02	294.11	296.03	303.29	289.27	301.18	292.69	295.91	301.83	296.17	302.3	297.61	294.46	293.69	299.81	290.52
291.12	298.24	296.86	294.25	296.41	289.67	296.01	288.59	286.06	304.74	295.06	288.45	295.57	293.75	295.23	296.07	301.63	293.37	286.72	292.33	296.82	301.58	292.56	295.68	294.55	293.41	294.06	300.13	297.59	295.58	300.64	296.15	291.88	294.62	291.58	284	295.43	289.77	299.47	291.53	301.48	290.65	292.39	302.66	289.36	299.71	298.7	291.25	294.89	292.42
316.62	319.45	320	319.92	317.27	306.05	319.15	325.8	315.15	314.31	309.32	319.44	323.47	322.61	313.58	319.26	315.21	321.16	317.15	319.63	319.88	319.12	319.62	318.17	316.9	315.58	315.33	315.04	313.95	316.23	312.66	313.03	319.57	309.54	315.6	318.95	312.91	322.8	315.35	314.23	321.26	313.15	319.95	319.38	308.52	316.7	318.35	320.17	315.93	317.15
300.85	308.44	305.39	303.87	306.04	299.45	304.6	308.84	306.3	314.29	303.86	311.77	307.95	314.45	308.22	311.17	305.98	308.65	303.59	309.64	310.35	304.69	312.67	313.58	303.59	315.28	312.13	304.03	308.87	309.02	307.87	306.49	305.79	311.52	310.83	302.3	301.37	305.8	306.54	309.08	302.33	310.7	308.82	308.73	310.32	309.95	307.52	309.08	303.72	308.27
319.64	319.56	311.48	322.79	315.45	319.12	326	315.23	326.58	313.55	324.83	312.47	312.16	325.05	320.8	320.92	321.74	323.05	315.87	320.65	320.86	316.21	315.08	320.84	314.02	311.47	313.96	318.43	320.89	314.1	320.18	319.93	316.74	312.67	316.58	317.97	322.27	319.45	318.57	319.77	317.29	318.94	316.79	306.66	321.02	316.44	318.71	313.57	316.1	313.84
315.17	307.1	307.92	304.47	317.07	304.72	306.51	315.8	308.57	314.04	315.32	312.71	310.43	312.46	307.01	311.24	311.78	316.37	306.79	311	312.34	300.34	306.1	311.11	305.14	308.35	303.95	308.67	306.16	310	310.45	312.05	309.96	314.06	306.93	306.17	302.79	312.07	308.66	305.5	307.37	306.53	317.55	319.06	311.65	304.67	308.6	310.01	308.14	313.37
314.81	309.37	314.6	323.95	322.2	319.33	317.31	318.64	311.36	312.82	318.8	318.14	312.93	321.54	303.95	310.38	310.72	312.49	317.32	317.88	315.05	321.52	305.56	318.16	315.95	316.75	318.8	310.8	323.18	312.99	316.04	316.81	313.59	322.06	321.97	323.44	314.12	321.56	326.79	313.29	311.14	319.85	315.97	320.61	317.67	318.12	316.73	309.59	315.02	315.2
312.31	309.41	301.4	312.95	314.43	310.84	313.07	321.01	304.58	312.11	304.58	307.89	313.02	308.28	309.23	308.99	308.12	314.56	307.72	309.88	309.02	308.07	303.21	304.24	308.14	304.34	306.64	305.36	307.57	317.84	309.39	313.96	305.37	306.07	309.03	309.56	312.54	303.05	310.31	301.57	309.01	301.33	314.1	312.67	315.95	311.01	311.59	303.06	306.8	309.74
321.1	323.75	313.4	321.62	316.77	315.55	315.09	319.07	314.02	318.31	316.49	315.04	320.46	328.2	320.61	316.48	321.99	326.83	318.81	315.67	314.04	320.36	322.07	325.18	320.06	322.51	316.66	317.77	322.08	317.43	317.41	321.92	319.3	314.43	322.85	317.83	315.72	316.12	309.78	312.85	321.39	317.8	320.9	324.56	326.02	317.74	318.2	327.25	313.61	320.36
317	310.29	319.37	317.31	318.14	323.06	323.77	319.06	321	321.49	327.41	325.71	323.9	319.99	313.42	318.22	319.11	317.88	318.66	312.89	318.47	324.1	326.5	318.52	321.56	316.96	323	319.33	320.82	318.85	331.2	320.26	315.06	322.83	312.43	318.95	320.94	315.61	316.81	328.2	324.7	321.26	319.73	318.78	318.08	321.5	311.1	318.22	323.81	317.46
295.63	310.37	304.98	302.18	304.19	302.41	292.54	310.68	303.63	296.57	308.36	300.35	296	303.08	296.81	305.49	302.57	304.82	298.28	302.1	302.34	305.13	306.55	305.06	303.85	293.86	310.72	298.64	311.6	301.28	305.22	299.93	301.74	305.94	301.88	301.31	302.98	305.9	307.49	302.59	303.86	303.89	307.14	304.9	307.38	305.32	295.02	303.36	297.9	306.57
320.63	317.89	312.75	327.76	316.12	322.17	320.4	323	317.79	318.99	319.72	318.58	317.27	318.52	317.91	318.43	310.22	315.33	314.44	314.42	321.29	320.57	310.4	326.6	322.18	327.06	320.42	319.25	317.23	322.51	325.31	317.89	322.82	316.17	313.41	316.94	315.92	316.51	318.52	319.06	316.48	319	315.37	320.39	321.49	319.4	317.22	317.6	313.33	321.37
292.31	297.58	305.68	287.47	298.9	291.77	296.11	296.77	290.84	294.27	296.91	298.91	296.05	298.62	295.35	290.08	302.1	298.5	301.07	296.81	302.06	295.22	303.26	294.09	297.69	295.58	292.46	291.64	299.39	292.55	297.29	298.67	299.56	299.77	298.8	290.31	299.35	295.95	294.27	298.61	299.12	293.31	299.52	297.83	297.54	293.95	295.63	296.01	305.04	295.68
306.44	302.85	308.75	307.79	303.49	309.82	308.22	309.02	301.77	304.32	303.46	308.5	302.33	309.56	321.13	304.97	306.43	310.88	302.96	311.36	311.88	314.37	308.24	308.58	310.25	309.44	305.89	306.79	304.52	306.04	300.11	306.33	302	307.44	309.08	310.88	308.84	306.93	310.66	303.72	308.58	303.98	313.36	310.18	310.65	312.34	308.23	303.52	305.69	312.1
298.68	293.22	291.42	300.19	303.57	304.8	299.45	314.57	304.28	299.21	299.07	302.37	305.39	304.29	295.39	302.13	297.68	301.5	298.65	299.65	300.24	304.64	296.94	308.14	309.68	305	300.69	299.62	306.86	301.82	300.71	304.73	300.92	297.84	299.44	302.28	295.74	307.74	307.28	304.94	296.66	307.24	307.66	304.16	310.81	306.15	307.23	305.62	302.78	297.67
317.12	320.09	317.35	325.68	320.93	327.25	310.96	322.08	318.17	323.15	321.24	308.4	313.31	313.3	320.44	318.1	315.47	313.81	321.56	316.09	317.15	324.22	320.17	315.05	326.56	309.82	322.17	324.5	322.23	317.81	319.97	318.63	319.06	315.76	316.72	312.67	317.55	316.2	316.56	319.69	310.65	315.43	311.35	325.53	318.66	316.2	320.57	316.65	322.42	323.07
310.03	306.79	309.22	321.67	312.6	312.14	311.1	314.05	317.81	311.09	309.24	317.46	316.06	321.02	313.94	314.07	311.96	307.35	311.9	309.58	313.25	311.13	314.68	317.74	313.55	321.82	314.54	315.58	309.07	309.49	316.91	314.65	313.62	316.99	316.54	310.17	306.17	318.96	312.66	307.93	311.06	314.16	312.33	311.63	313.31	312.5	305.22	306.35	309.66	306.71
320.47	309.56	314.89	316.39	315.58	318.31	317.52	325.58	319.35	316.51	319.49	315.35	311.19	318.24	314.24	314.88	319.36	315.5	312.44	308.38	318.93	317.73	310.52	317.85	315.04	321.11	312.18	317.44	317.99	317.37	306.78	315.97	309.28	316.15	315.12	313.39	315	316.98	316.65	319.15	319.94	308.63	319.02	323.63	321.86	315.53	316.58	318.42	315.28	311.96
316.84	314.86	311.02	310.61	310.62	309.28	313.25	312.14	305.39	305.78	309.21	317.99	312.36	305.07	311.22	311.35	311.81	311.32	310.27	319.83	307.72	314.87	312.88	320.73	310.9	312.89	309.28	307.68	310.17	306.09	315.36	310.07	304.43	309.79	317.12	313.97	312.1	311.99	310.8	309.58	308.79	308.94	314.96	308.19	304.67	315.52	313.5	313.37	302.96	312.12
317.49	314.48	320.63	320.7	314.7	317.46	318.88	317.99	316.1	313.18	317.25	314.48	323.54	316.71	318.21	312.98	315.43	317.59	314.5	317.45	318.72	313.58	321.93	312.43	317.8	309.99	322.17	308.59	313.83	310.32	315.73	320.53	318.9	318.3	320.97	314.64	317.49	315.53	312.33	311.96	319.34	318.47	317.99	319.92	320.09	312.51	320.19	319.22	313.18	314.69
305.53	303.9	311.62	303.28	297.92	311.23	308.25	310.81	306.6	306.05	310.14	301.95	304.12	303.29	302.59	302.21	296.23	306.76	302.76	301.58	313.93	303.01	301.36	316.02	302.39	306.91	309.87	302.29	305.04	305.55	312.84	313.34	309.24	307.97	310.65	313.19	310.32	311.9	312.44	309.72	306.83	303.15	308.98	310.34	298.05	302.87	307.16	308.17	309.92	314.55
326.47	327.51	329.6	325.79	324.53	330.84	337.39	332.89	330.1	327.01	329.41	326.66	333.85	328.88	327.65	339.21	327.84	323.77	339.69	329.98	331.95	332.41	333.61	324.35	330.63	324.6	319.26	329.84	334.82	326.61	332.06	334.41	330.77	327.76	332.95	331.46	328.31	335.49	331.83	334.05	327.68	337.56	330.63	327.65	329.8	336.39	328.18	328.56	331.08	327.67
319.87	319.28	312.09	312.04	312.23	311.98	315.91	310.32	315.34	316.22	313.15	314.85	314.92	310.5	319.21	315.45	308.33	309.12	316.85	315.74	321.41	311.73	315.82	323.96	313.13	321.82	322.19	319.87	312.16	311.95	299.54	317.65	310.63	317.85	312.81	309.57	306.5	310.33	318.51	314.02	309.3	314.38	314.64	316.46	304.47	317.24	314.28	304.45	318.46	318.32
315.13	314.76	314.31	310.48	312.46	318.18	318.37	308.73	311.05	321.2	310.19	311.46	318.1	314.37	319.92	312.19	314.89	321.84	316.41	311.08	323.99	313.43	314.88	313.71	320.44	312.36	315.28	311.31	323.51	321.94	315.44	314.55	318.04	315.42	315.02	319.42	315.07	314.69	308.84	316.72	317.13	321.22	310.81	319.3	316.96	318.03	307.43	323.53	315.91	312.89
304.04	303.43	297.18	306.76	306.32	303.98	304.53	304.24	308.43	299.66	304.82	305.27	301.03	302.42	302.74	307.3	307.07	310.15	308.9	309.4	304.51	307.43	299.29	299.41	302.8	308.62	304.27	303.74	306.41	300.93	295.27	305.82	304.1	302.14	308.48	307.57	303.12	304.18	305.26	304.41	306	304.96	311.58	303.93	303.23	302.47	308.88	304.8	304.22	297.29
316.35	314.17	311.23	315.43	313.47	314.71	306.82	313.36	309.17	310.51	313.53	305.97	317.01	313.87	314.77	310.06	315.12	306.63	307.57	310.43	310.34	315.93	311.58	313.53	312.49	312.12	315.32	315.65	309.66	318.19	310.09	311.97	312.39	307.97	310.81	311.84	315.32	315.79	312.38	313.1	314.58	311.15	315.03	313.66	311.16	302.86	315.59	311.91	315.54	312.42
314.83	319.33	322.62	311.53	326.33	317.87	328.46	315.09	319.76	325.16	322.94	322.36	314.89	315.45	314.5	320.6	320.7	317.63	322.62	324.72	315.83	328.52	319.81	315.66	312.64	321.01	323.06	320.45	318.42	315.07	326.61	316.84	317.89	320.27	321.77	315.75	328.66	320.31	317.55	328.67	323.49	318.11	316.06	318.12	321.92	318.28	313.59	322.71	325.26	319.31
334.92	330.5	330.93	326.44	325.95	329.65	328.3	324.68	333.9	321.45	326.27	330.45	327.24	332.63	329.58	323.98	330.49	325.34	327.74	330.93	325.81	331.12	320.8	327.64	338.21	332.63	327.68	332.87	324.06	326.39	328.87	322.98	330.87	325.82	331.11	328.6	330.35	330.84	328.16	328.84	329.22	331.64	334.82	328.39	333.92	327.98	325.36	331.45	330.25	322.1
301.12	305.46	302.25	299.45	305.76	308.24	302.98	307.42	304.57	302.83	312.41	307.06	303.12	304.92	296.12	308.77	310.38	303.2	302.82	313.01	304.79	300.42	302.28	300.5	303.03	304.9	306.61	298.13	299.9	303.57	301.28	294.1	300.9	303.22	309.48	300.2	308.2	303.71	306.44	297.72	304.11	305.95	303.18	300.44	303.2	297.82	311.9	308.31	311.9	307.22
304.07	297.47	302.56	305.1	304.17	305.98	302.03	307.24	311.44	298.97	304.74	302.23	300.71	305.84	306.3	305.48	309.11	304.57	306.78	314.13	301.66	303.41	299.9	306.35	306.25	307.5	300.18	302.14	304.03	299.11	302.24	309.86	296.94	298.36	306.95	302.65	305.83	307.51	298.46	296.65	298.44	295.95	302.53	307.27	308.55	303.55	303.94	301.8	303.71	309.96
330.04	323.13	330.91	326.24	330.45	321.92	326.59	323.96	321.68	327.89	324.31	326.8	329.05	320.52	326.56	321.42	322.87	326.18	323.84	330.55	328.06	331.13	324.87	330.64	327.77	325.17	320.24	326.54	332.11	332.86	328.72	332.34	321.24	329.17	328.97	327.81	326.1	334.37	328.37	325.82	330.73	320.72	326.48	331.55	325.45	326.85	321.29	330.41	327.59	326.58
310.85	304.79	320.63	314.69	314.47	317.09	315.34	320.93	319.37	320.26	313.97	317.18	313.86	318.92	318.52	315.87	310.87	315.65	318.4	310.4	315.11	311.39	322.77	314.65	315.7	318.8	311.45	318.92	318.65	311.4	315.68	315.93	316.44	306.05	317.46	313.86	314.71	310.67	312.82	312.32	318.11	308.36	312.39	316.26	315.3	317.15	315.74	319.87	315.08	315.79
316.52	310.68	306.66	305.63	310.58	305.67	308.29	309.54	304.09	311.48	310.75	312.32	309.3	311.94	308.77	306.33	316.17	314.95	309.01	306.55	305.6	306.17	306.93	313.52	305.35	317.93	305.05	314.89	311.21	307.06	310.97	302.78	311.02	314.68	314.96	307.92	307.12	315.12	317.31	305.53	306.83	312.55	310.72	312.26	311.96	315.11	312.5	309.68	308.84	309.99
321.66	321.37	321.32	316.04	315.44	320.15	315.43	312.48	321.67	317.56	320.6	321.41	318.43	327.19	320.63	316.48	320.49	316.52	313.75	316.41	319.25	322.57	322.73	317.45	315.31	313.86	313.84	321.78	313.14	318.21	319.61	317.59	317.72	319.54	320.91	321.05	309.99	317.87	319.69	321.7	323.07	315.05	321.32	313.6	324.48	325.59	315.9	322.76	324.37	323.71
319.56	316.53	315.1	311.9	313.14	316.54	312.72	312.57	316.91	313.88	323.87	306.44	313.27	309.67	311.32	312.02	314.17	314.23	311.15	321.29	312.93	312.17	306.83	309.83	314.95	310.59	310.05	321.9	312.99	314.35	312.2	314.02	307.78	314.68	309.38	311.5	306.16	313.65	312.73	312.44	321.33	315.6	311.68	316.97	312.92	308.16	311.98	316.45	306.51	312.69
301.86	304.55	287.31	306.2	291.44	293.23	302.28	296.05	292.19	303.32	292.66	298.46	296.85	299.53	300.53	294.32	293.74	300.06	298.89	300.45	297	293.26	297.82	298.57	298.69	291.39	299.69	296.25	302	295.37	294.89	290.06	296.16	303.21	297.5	297.65	288.32	291.75	288.81	293.51	292.56	295.87	296.91	294.8	295.52	287.54	291.47	302.02	300.62	297.99
314.34	317.91	318.55	305.37	316.58	317.85	314.2	315.26	311.65	313.89	317.88	311.74	314.1	324.09	312.45	313.94	317.12	312.05	315.95	313.75	314.65	315.38	314.52	320.23	314.59	304.16	320.34	311.76	311.78	318.26	318.57	309.8	316.11	308.91	319.92	314.94	320.35	318.67	312.45	308.63	311.94	310.9	313.16	313.64	311.14	321.94	315.46	314.3	310.8	310.4
301.38	294.99	301.26	291.19	299.55	291.31	300.59	292.95	298.13	297.64	298.25	291.09	292.9	293.7	291.33	298.69	290.85	293.44	291.17	293.51	295.43	293.15	296.58	294.7	292.91	292.42	299.96	293.58	297.17	289.08	285.91	304.46	297.61	302.37	285.42	296.52	298.87	296.77	292.08	289.71	302.08	303.81	294.66	296.25	290.4	294.71	300.7	298.4	292.62	302.3
291.25	296.63	290.55	296.23	299.96	299.46	298.41	288.37	292.6	296.65	290.97	295.39	294.03	297.92	295.72	297.67	297.83	297.99	297.66	298.28	300.69	291.02	294.73	294.76	297.19	291.96	293.82	296.14	297.84	296.43	290.82	299.3	302.1	300.43	297.26	298.9	297.62	296.11	301.75	296.13	300.83	294.06	293.08	297.78	292.84	299.09	302.23	295.83	300.34	294.01
299.75	309.01	307.9	304.94	302.66	305.21	305.1	297.06	304.6	300.32	309.45	301.71	305	310.99	305.47	305.85	308.71	310.47	304.5	305.61	309.77	308.61	303.22	299.51	297.58	300.51	308.37	303.71	292.23	302.13	298.91	312.17	309.7	302.87	303.56	309.26	311.92	303.71	303.22	303.94	303.45	299.47	303.66	306.12	303.62	306.99	301.08	306.47	306.53	298.61
311.96	306.44	313.94	310.67	311.71	314.99	313.5	314.27	313.18	305.32	309.6	299.08	310.92	316.68	312.46	308.64	308.78	314.57	315.45	310.3	315.72	307.03	313.69	308.17	317.72	312.66	312.51	311.31	309.18	317.15	308.65	314.44	310.3	309.07	307.72	306.71	310.91	315.06	312.5	312.02	314.14	311.32	305.73	313.24	307.41	304.32	305.49	306.59	305.87	309.81
331.33	329.53	339.72	326.82	335.8	330.67	334.63	329.48	331.5	325.6	330.14	320.08	327.81	328.49	326.35	324.35	335.81	334.91	328.06	326.38	326.08	333.63	323.52	330.36	325.59	325.14	327.52	330.85	326.49	336.76	323.84	324.28	332.73	329.59	321.77	326.47	330.27	329.29	330.21	328.8	326.35	329.81	330.73	329.33	333.43	329.75	317.57	322.63	320.2	325.73
303.45	305.5	304.67	296.68	291.62	298.82	299.77	296.66	302.46	298.02	303.43	308.81	297.93	292.76	295.38	292.57	298.55	300.87	301.47	299.14	304.16	298.38	300.17	294.77	288.08	299.59	294.73	297.84	291.82	295.21	291.34	292.39	296.55	295.6	297.35	294.82	291.92	292.15	296.61	295.68	294.22	295.39	295.95	297.86	299.56	298.09	298	296.84	299.95	290.97
313.43	310.28	315.35	310.27	307.7	307.53	308.04	311.62	311.2	309.29	311.17	305.63	306.21	309.47	312.12	306.28	307.79	297.28	319.47	305.24	306.33	304.49	307.44	309.7	309.64	302.84	313.44	306.52	310.1	311.65	307.45	309.65	312.38	312.55	314.21	301.66	304.94	304.61	303.54	308.06	313.24	304.21	298.84	306.47	308.27	309.55	306.33	301.54	305.25	303.05
307.16	302.09	309.63	302.73	310.45	303.33	308.27	311.78	311.35	305.06	306.85	304.75	303.78	303.75	303.53	312.94	300.41	308.51	304.36	298.53	306.11	309.6	313.65	302.58	305.65	309.3	307.07	303.17	311.89	302.61	312.25	302.12	305.01	311.72	306.65	300.13	305.85	306.38	302.59	302.32	306.92	317.04	303.47	309.99	301.94	305.6	313.22	304.36	307.46	307.12
298.17	293.38	294.66	288.87	296.23	292.8	298.43	293.82	290.19	296.51	301.8	287.25	291.51	294.01	300.47	296.59	295.13	292.91	292.14	292.96	298.11	298.74	287.71	297.03	294.81	297.94	286.88	290.06	299.05	291.81	298.12	295.31	297.12	301.3	310.21	294.48	297.87	287.11	289.02	292.53	294.89	297.24	296	293.43	294.29	293.9	294.04	298.19	299.33	287.82
311.38	306.7	323.05	310.66	312.16	312.39	300.29	307.32	317.84	318.84	309.54	311.72	311.21	312.91	322.67	316.5	315.32	317.72	316.66	317.04	310.18	314.6	316.84	314.14	313.05	318.24	315	318.96	313.56	309.04	308.87	317.86	312.77	313.38	311.9	318.32	312.87	312.46	317.37	314.86	309.77	309.63	323.33	314.82	314.25	312.86	312.41	317.28	306.32	311.15
296.74	289.24	289.17	291.92	294.13	292.8	289.92	290.94	290.13	292.52	290.82	290.09	288.29	287.63	290.99	289.05	292.31	292.92	290.69	296.31	293.4	283.81	295.29	296.2	291.08	290.87	288.51	295.73	294.96	292.62	291.41	295.88	293.85	290.39	294.98	297.65	294.49	293.16	299.17	292.23	288.42	293.69	295.88	286.7	300.16	297.46	288.99	295.74	296.85	290.04
322.43	315.82	319.59	317.47	319.15	318.74	320.63	315.71	316.14	315.8	318.04	325.43	317.7	320.98	320.36	325.95	318.17	313.88	317.58	322.92	315.69	314.97	317.74	314.5	318.92	316.01	315.93	325.55	323.23	318.57	319.28	319.8	322.18	314.4	325.12	315.95	317.66	321.15	325.61	314.89	319.34	319.7	322	318.69	315.27	315.95	318.68	316.46	315.06	313.46
329.99	326.97	322.82	329.97	329.79	328.76	326.45	328.19	333.09	333.08	327.13	329.5	320.94	331.37	328.6	330.48	332.82	327.63	328.62	321.51	328.38	328.55	321.25	323.61	324.79	331.62	323.79	327.01	332.47	322.8	330.79	330.55	321.91	332.11	326.16	333.54	318.11	327.83	326.08	331.18	333.41	326.69	332.93	329.08	323.13	332	334.35	333.71	327.39	331.75
304.07	305.85	306.48	307.97	309.35	307.08	306.77	312.31	311.75	307.61	306.43	309.92	298.39	305.32	306.88	307.47	306.56	306.4	297.61	301.32	300.16	306.95	305.53	301.83	310.9	301.12	310.61	296.77	299.47	303.56	305.32	307.03	295.15	307.52	302.36	306.69	309.39	302.48	301.95	307.34	307.8	301.81	301.46	304.66	307.23	308.07	311.57	308.77	307.13	308.6
306.38	306.8	304.47	316.62	308.16	304.03	313.7	303.94	305.43	304.58	301.07	300.5	303.84	306.46	297.81	308.57	301	305.78	307.81	306.74	303.77	300.61	301.67	303.92	301.58	304.41	304.83	301.31	301.62	307.36	309.07	306.31	309.67	301.9	305.79	302.87	312.21	312.43	305.23	304.26	305.95	307.5	303.46	305.8	315.93	308.59	303.39	306.63	305.71	301.99
320.59	315.05	310.77	317.94	309.69	318.3	313.91	312.24	319.68	323.69	324.07	321.87	321.83	312.83	320.14	310.91	311.23	309.7	312.12	316.69	316.48	314.65	316.95	320.58	314	325.35	314.35	313.15	314.1	317.02	318.48	320.93	311.46	312.66	313.75	312.56	316.26	323.43	317.38	313.1	317.55	317.65	318.12	313.94	318.45	315.73	314.47	323.12	317.27	316.23
319.84	318.05	324.63	320.45	323.24	317.91	318.98	315.24	317.83	320.73	314.9	320.63	314.24	314.2	320.97	316.58	323.07	319.17	316.52	318.33	319	307.86	319.56	322.46	317.08	318.04	319.84	320.39	310.29	319.87	317.04	313.16	316.5	321.52	318.67	324.76	313.07	317.67	318.32	316.51	316.29	321.23	312.84	322.29	316.12	320.09	314.74	320.27	318.9	318.22
302.22	307.57	314.01	304.68	308.82	301.35	309.61	308.6	306.63	301.97	310.2	303.06	314.93	301.89	304.62	306.64	303.03	309.54	313.38	311.16	303.53	309.95	311.6	299.04	299.34	312.48	311.59	304.61	310.56	310.96	307.54	303.86	304.77	304.63	308.04	306.66	298.94	305.49	301.4	307.16	304.83	300.97	299.09	300.88	306.3	313.11	309.08	307.04	300.83	304.77
320.13	315.85	318.26	333.74	327.18	322.15	323.17	319.48	322.36	328.8	323.44	320.8	322.33	319.36	324.54	318.54	326.84	316.33	326.48	327.14	330.28	323.46	321.32	334.38	323.61	320.53	318.3	329.78	328.83	323.54	321.82	328.26	325.8	325.39	320.48	321.74	326.73	327.14	327.07	319.85	328.37	330.68	321.74	326.88	319.36	323.01	321.6	324.25	318.87	319.08
303.39	313.49	316.41	306.36	317.4	314.53	317.36	311.84	315.14	319.3	310.5	318.87	311.6	321.19	319.99	316.88	313.67	314.02	312.31	306.82	317.45	310.7	311.9	318.3	310.49	319.3	315.62	314.67	313.85	323.23	313.61	319.81	320.13	312.25	315.11	320.55	319.7	311.83	311.17	314.16	311.28	316.26	310.44	311.2	312.19	309.37	318.72	313.25	318.71	321.57
322.56	316.28	317.83	323.17	316.48	326.71	314.42	321.68	318.35	316.22	319.07	314.95	316.99	313.5	319.54	325.56	317.72	318.64	323.71	326.39	325.09	317.23	316.46	316.82	325.34	309.79	316.2	315.59	315.42	312.99	321.94	316.03	320.32	320.88	318.71	324.61	314.52	322.4	321.51	322.14	315.28	325.76	321.35	318.97	322.33	314.87	317.63	324.61	324.08	320.83
311.79	312.59	316.84	316.98	311.77	316.41	311.14	312.4	316.64	308.35	312.67	310.73	312.23	310.14	310.46	312.52	313.9	312.93	313.24	308.98	311.79	313.89	317.32	314.37	322.64	311.43	314.81	312.23	313.21	311.87	314.4	309.66	319.35	311.42	318.52	316.4	316.75	303.91	319.89	305.41	308.21	313.1	314.97	313.13	319.53	315.45	322.16	313.46	313.38	313.81
303.64	300.78	309.9	301.36	306.28	301.56	307.16	305.24	304.02	306.45	304.29	312.1	305.04	305.19	301.35	305.65	307.76	310.7	304.72	305.28	306.41	307.35	301.18	309.49	310.48	304.08	310.02	306.28	303.9	305.23	316.71	301.73	303.02	300.14	306.39	308.23	304.69	304.89	306.83	302.59	301.12	306.05	304.14	300.98	313.68	301.09	305.62	302.89	309.25	305.49
315.67	322.86	312.35	305.64	305.89	314.01	317.95	316.6	308.03	311.13	309.15	306.13	318.14	312.99	309.14	301.91	310.63	310.52	311.98	306.14	310.36	311.47	310.71	311.64	307.6	311.34	309.03	314.17	312.24	314.38	306.37	308.1	308.29	313.33	313.95	306.64	314.05	308.81	307.01	303.53	307.68	314.71	310.82	305	315.61	319.94	307.6	310.9	307.56	318.39
315.74	313.44	309.86	308.3	315.11	309.35	312.7	301.01	309.46	305.82	310.56	315.47	307.32	308.67	311.91	307.01	309.91	308.83	308.03	308.22	306.52	309.64	314.16	307.19	302.86	303.44	313.49	308.05	304.87	304.72	305.69	308.85	306.57	312.9	308.32	320.92	310.37	305.55	311.54	307.06	306.88	306.12	312.95	310.26	307.98	304.09	306.98	314.27	303.3	313.59
317.18	311.88	314.81	315.79	311.7	314.37	322.72	324.44	321.93	309.92	315.54	319.93	312.31	317.54	310.71	321.03	318.4	311.85	316.41	316.3	312.27	317.53	318.01	311.67	321.37	310.02	311.77	315.49	317.55	314.23	321.3	315.55	310.25	311.06	313.37	323.44	310.38	311.6	317.86	315.86	316.4	320.81	313.97	312.96	310.04	319.69	307.25	313.6	318.53	317.87
316.97	310.08	309.37	317.84	314.53	318.37	313.17	319.09	315.07	310.92	311.58	307.32	315.83	316.51	307.94	317.75	320.01	314.96	308.6	317.64	314.57	311.46	319.2	313.95	313.08	317.83	315.35	304.13	318.45	319.9	313.76	313.68	310.87	313.04	316.8	316.08	305.91	308.88	318.68	313.61	313.63	306.19	319.1	314.73	308.91	314.57	313.76	311.61	312.49	317.9
322.51	315.48	320.27	318.98	316.04	316.65	327.72	317.4	322.67	321.41	315.41	315.29	314.43	318.64	313.02	318.17	317.63	316.78	319.83	317.37	310.59	320.62	318.74	323.26	316	315.61	310	317.47	324.5	311.78	314.96	308.77	314.3	324.52	319.26	313.32	320.48	317.04	314.02	316.01	316.84	315.45	314.94	314.79	319.14	313.6	321.53	315.86	322.65	313.5
328.99	313.71	317.77	324.45	326.25	320.31	321.08	320.98	320.06	320.45	315.89	322.63	315.28	322.41	324.12	313.72	320.92	322.22	318.97	320.86	317.69	325.38	322.01	326.31	314.91	318.98	315.35	317.95	314.15	326.67	328.95	324.39	324.51	321.54	318.75	319.56	315.84	316.94	318.2	314.69	322.75	324.88	331.54	320.52	320.54	313.96	327.49	320.51	322.39	315.62
316.8	317.83	319.77	315.56	317.6	318.88	315.55	312.04	307.81	320.65	307.43	317.47	318.42	308.36	315.61	314.02	315.85	315.23	316.12	311.45	314.43	312.57	309.34	320.94	318.79	309.71	314.65	319.05	317.43	316.59	317.37	312.73	306.43	320.31	310.38	313.37	316.07	316.5	312.38	317.53	314.94	312.69	311.78	315.32	319.24	307.74	312.55	318.98	328.36	315.54
310.16	309.47	302.97	306.25	302.54	308.47	307.08	298.1	302.64	298.72	310.53	302.56	302.2	303.6	298.78	299.59	304.51	304.98	302.39	303.73	300.58	299.91	305.69	300.51	298.9	308.3	301.9	301.73	304.08	298.91	300.87	307.63	299.56	300.43	305.55	306.58	300.59	299.38	303.49	302.74	309.39	311.7	300.82	306.55	303.21	301.91	303.69	301.46	300.91	304.26
298.87	296.78	295.11	295.88	290.65	292.65	294.67	287.64	292.21	291.45	284.53	292.62	294.37	288.22	295.14	299.42	294.52	286.98	299.13	286.92	296.82	294.6	296.71	289.75	291.62	295.17	291.86	289.39	296.2	294.84	290.16	294.76	293.51	296.39	296.9	295.47	296.86	301.76	303.36	290.64	291.64	300.47	292.82	291.72	294.44	290.47	295.25	301	297.83	288.64
308.9	316.6	313.69	312.22	317.54	314.98	316.03	316.15	318.4	315	315.1	319.62	311.31	319.05	313.38	315.31	313.59	315.51	315.33	313.97	322.36	324.13	309.73	317.4	315.88	311.14	310.98	322.78	316.93	315.89	317.44	314.27	313.35	313.2	317.67	314.55	309.48	317.78	314.43	314.18	315.97	310.32	317.47	317.81	312.1	320.66	318.63	315.9	310.16	310.98
313.27	315.65	313.43	315.23	312.25	316	323.62	316.09	315.48	314.42	312.93	312.88	323.17	313.81	311.77	319.57	312.6	319.89	313.63	313.62	316.34	317.54	312.25	314.91	312.52	320.09	313.24	311.18	312.83	317.91	318.7	318.75	313.07	320.87	315.02	321.08	312.05	314.37	311.22	314.03	313.02	320.49	313.2	316.96	303.1	314.46	309.74	311.41	315.29	320.67
304.51	306.79	304.86	300.68	306.23	312.48	296.63	299.46	306.68	307.49	299.55	301.13	303.99	302.67	307.53	303.47	299.82	303.71	303.64	301.61	293.93	309.47	295.86	301.46	301.21	299.35	310.6	308.5	302.34	305.8	302.94	304	304.29	306.5	308.95	307.84	310.44	302.77	307.39	302.82	303.99	301.64	304.04	298.35	297.52	307.52	302.6	302.39	303.02	302.56
328	321.7	320.7	328.72	327.05	318.28	316.2	323.83	325.83	323.08	325.95	326.53	321.2	327.57	327.43	324.58	322.3	325.83	322.06	326.69	324.62	320.73	324.56	325.59	322.31	328.7	326	326.13	329.64	327.1	324.31	323.73	320.77	326.77	321.07	329.28	323.57	319.13	327.96	322.23	327.84	328.08	328.92	322.56	331.91	333.75	326.16	323.6	322.02	322.76
294.76	307.56	306.64	297.61	304.58	299.61	298.92	300.51	308.05	298.93	297.71	302.02	305.98	307.04	302.56	301.59	296.8	301.95	300.21	303.24	301.7	306.53	303.53	298.72	307.13	306.46	299.86	309.19	307.63	305.8	302	303.92	306.68	295.92	303.03	299.34	300.67	302.71	311.97	307.81	297.85	297.73	293.53	298.83	302.48	296.6	303.49	307.05	299.76	306.76
304	303.03	301.33	297.05	305.02	303.49	302.16	303.14	305.36	297.77	305.26	304.61	304.02	306.65	308.18	307.85	303.97	304.67	300.8	307.95	302.85	303.72	297.49	300.18	304.29	304.67	306.29	304.41	300.51	301.04	299.25	300.68	307.33	299.32	308.09	296.02	299	302.46	306.57	301.4	305.13	303.39	295.33	299.64	303.03	309.43	306.53	306.05	301.95	310.5
314.64	318.07	321.3	314.16	310.9	313.12	317.58	319.91	318.64	309.99	317.39	318.17	319.96	320.94	320.45	312.28	317.29	317.32	319.82	315.69	315.76	313.55	312.01	317.48	316.71	322.04	311.65	320.05	322.6	315.5	318.07	315.8	323.89	320.88	319.18	310.39	309.94	317.37	312.72	320.25	316.35	323.9	314.58	319.23	319.78	311.52	312.47	322.37	310.81	320.07
316.48	308.87	310.34	313.27	312.68	303.34	306.14	304.78	310.69	312.02	309.66	307.13	311.57	313.51	313.48	317.22	310.48	309.39	310.88	307.31	305.94	316.29	307.69	310.24	309.48	322.88	313.7	311.68	309.82	308.46	312.84	309.29	303.19	315.64	312.08	315.97	310.87	307.04	305.87	302.25	315.6	310.64	312.04	305.86	312.01	315.47	304.7	308.39	312.31	309.89
308.63	311.23	303.31	306.45	296.8	300.46	299.9	297.75	306.29	306.48	304.36	316.65	308.88	303.18	303.14	305.66	307.22	308.11	303.95	305.34	301.51	300.06	303.16	305.22	299.3	302.9	310.34	310.44	307.02	302.07	305.5	308.89	311.28	306.27	305.45	306.57	303.05	307.2	308.89	309.59	308.58	309.72	305.48	304.98	303.74	316.58	307.81	311.32	309.64	311.14
309.98	315.01	311.5	315.64	319.78	316.68	320.35	316.53	317.81	309.35	316.26	309.44	314.49	314.85	318.4	323	315.74	316.67	316.74	309.19	314.83	315.32	318.74	310.46	316.65	306.69	316.29	321.77	315.45	317.82	311.92	309.25	317.06	317.93	313.2	316.62	317.09	316.39	315.76	312.86	314.93	322.29	313.12	307.55	322.33	312.99	313.39	318.56	310.57	312.2
316.78	314.65	323.34	318.93	310.31	319.46	316.32	309.01	314.34	315.85	305.99	313.31	305.61	313.02	317.28	313.71	316.01	308.79	317.6	316.4	313.62	308.99	310.86	314.09	319.12	315.26	315.44	313.02	319.85	310.66	323.5	308.82	314.88	315.49	317.14	317.25	314.33	299.18	320.98	313.48	312.76	314.64	313.29	314.28	316.57	309.8	314.49	309.94	318.88	314.21
300.34	306.03	299.61	301.2	308.4	304.02	305.57	309.83	297.6	303.91	308.84	307.42	310.13	305.19	298.33	302.61	308.1	301.36	297.48	307.86	293.86	299.6	307.13	311.33	300.76	306.94	302.31	300.83	308.02	303.58	307.22	299.07	304.54	304.61	307.04	300.6	309.25	303.6	306.39	301.46	300.5	308.37	300.54	309.6	304.64	312.59	299.2	310.74	300.29	301.42
308.47	310.07	301.11	303.59	301.86	305.91	302.47	300.66	308.74	300.41	305.23	306.75	305.91	300.27	305.54	309.11	306.86	311.55	310.94	316.95	310.33	305.73	308.45	309.17	304.78	304.81	308.26	313.59	310.55	305.01	309.78	302.39	300.72	307.77	308.73	306.11	301.5	303.45	305.15	305.83	309.02	304.14	301.6	310.97	306.37	309.87	312.84	311.03	301	304.67
308.1	304.85	302.65	300.29	297.26	305.36	298.2	302.26	297.9	302.05	297.04	301.21	300.39	302.02	306.1	295.5	295.84	300.42	295.8	308.61	303.93	301.07	300.85	303.19	300.11	304.1	300.56	300.42	299.4	301.07	307.24	302.56	301.65	299.23	298.61	300.42	304.52	302.17	296.22	301.27	304.32	295.74	303.38	307.08	305.2	304.22	301.9	298.52	297.92	300.16
304.39	299.35	302.93	308.89	306.26	306.61	301.96	300	301.42	303.62	299.87	302.09	298.21	302.13	310.97	302.51	302.34	298.16	312.59	306.08	310.48	303.72	297.72	304.52	298.31	313.02	304.99	306.56	309.29	301.91	301.13	299.88	301.71	305.06	304.09	298.41	306.86	302.4	291.63	309.67	298.61	300.63	307.25	301.94	297.52	302.58	299.52	300.63	302.14	299.7
300.6	304.71	303.73	298.42	310.88	302.28	304.48	305.2	304.06	302.95	300.08	297.83	299.53	305.6	302.17	303.95	303.18	305.2	299.74	303.7	308.77	305.96	303.9	303.84	300.37	310.19	300.61	302.71	307.65	300.73	307.28	298.11	301.57	303.83	303.87	304.32	298.81	306.01	306.73	309.14	298.39	303.77	307.54	305.22	298.54	305.76	306.23	302	306.97	302.19
297.47	302.91	295.39	294.83	312.91	302.81	307.67	299.64	301.08	299.37	299.17	306.23	299.49	307.68	306.06	304.93	302.17	298.13	299.14	309.54	296.34	295.28	304.41	306.46	297.14	294.39	302.28	302.27	303.52	298.92	305.35	305.06	309.38	300.02	304.89	305.03	298.98	299.77	309.82	298.19	301.84	301.9	307.08	305.47	294.14	306.74	301.92	301.77	301.09	303.04
307.72	297.95	304.91	304.82	304.52	297.43	304.57	305.21	303.57	307.4	304.41	308.75	302.07	301.22	303.37	307.46	301.01	307.64	307.46	306.31	310.99	302.92	306.46	300.78	302.55	301.97	304.35	303.13	301.13	306.48	293.32	304.15	301.54	307.34	309.64	309.19	311.81	301.11	302.2	305.67	307.92	308.36	303.14	305.82	299.53	306.91	308.69	308.79	302.36	302.63
333.05	322.69	332.41	328.25	330.57	325.06	331.46	324.37	325	329.2	330.94	329.5	322.1	327.59	327.62	325.82	328.47	324.66	321.99	329.03	328.18	325.17	330.12	323.84	322.99	329.77	320.43	328.75	327.93	328.86	324.25	327.27	321.67	322.31	328.93	327.72	323.43	329.5	322.66	332.87	327.57	325.35	326.38	324.04	327.13	324.78	330.6	331.82	322.23	324.68
300.88	309.01	306.95	299.66	300.51	301.91	303.64	303.3	304.23	302.92	302.13	299.36	307.09	307.43	308.89	301.36	304.27	304.9	311.58	303.57	298	304.02	300.64	299.76	307.25	298.46	300.12	301.13	306.83	303.59	302.64	299.59	306.29	314.18	296.25	306.63	307.29	308.7	296.18	302.47	301.63	305.86	304.46	304.89	302.21	302.6	298.73	306.84	298.97	308.35
307.97	309.36	314.6	308.76	314.13	317.21	316.75	323.48	314.17	317.64	317.3	319.22	315.59	311.35	319.46	323.86	315.5	309.87	326	322.53	318.86	313.16	317.26	319.14	317.49	312.25	315.27	315.91	309.48	317.16	320.69	311.31	314.1	321.38	310.82	312.13	314.9	315.31	311.16	318.82	317.22	313.97	316.28	311.38	316.97	313.24	316.69	314.55	317.15	310.25
319.74	310.14	312.24	317.9	310.34	314.74	314.95	316.28	310.37	312.34	319.94	317.77	311.48	312.19	315.89	311.84	314.85	309.79	315.3	315.57	311.09	311.59	311.26	312.91	320.45	307.64	318.61	310.13	311.17	308.15	314.04	312.67	312.68	305.44	318.54	311.97	312.72	314.31	314.82	309.43	314.39	308.34	311.14	305.03	314.1	318.87	313.15	317.27	319.95	316.79
302.39	306.11	305.03	309.5	302.27	307.25	308.75	303.63	313.15	303.32	302.42	307.02	310.01	310.54	302.19	311.31	311.79	299.78	304.94	307.32	303.69	302.23	310.9	305.67	304.97	303.55	299.99	298.82	300.25	304.91	303.63	300.37	304.67	307.84	298.62	302.53	305.82	301.07	302.27	306.56	302.9	306.06	305.26	307.47	307.46	302.41	306.42	302.16	308.63	297.85
309.22	313.34	316.38	299.03	318.66	308.14	310	308.02	309.65	317.28	305.42	312.34	312.26	317.98	305.93	303.01	310.97	311.43	305.17	309.8	308.69	315.48	315.68	308.4	315.82	310.38	308.21	311.95	309.84	307.39	312.75	310.79	314.55	316.06	307.09	315.22	313.42	311.55	315.8	310.4	307.91	307.61	315.86	311.65	309.38	311.54	313.85	312.84	311.5	306.87
313.28	310.07	317.99	315.8	310.2	322.36	315.12	316.85	314.98	319.33	314.63	315.04	318.44	312.08	313.91	321.34	317.27	321.77	309.66	314.33	324.61	321.04	320.09	321.85	310.72	317.93	307.39	322.22	312.48	316.37	322.42	325.44	317.58	319.26	323.36	314.6	318.49	319.92	312.32	320.6	327.36	317.74	320	326.4	315.92	314.89	315.7	313.31	318.68	319.13
307.69	316.01	309.94	306.89	308.84	312.03	304.64	310.02	314.28	313.16	314.04	307.55	305.85	312.17	305.84	309.69	307.48	309.89	305.29	314.66	306.76	309.49	305.36	310.3	313.69	304.12	306.99	309.21	306.81	312.18	311.79	307.37	307.74	307.26	306.66	311.59	313.38	310.4	315.84	302.06	305.18	312.5	303.51	315.7	310.67	312.21	308.18	306.73	310	309.26
300.51	292.05	298.33	291.71	289.15	295.95	288.37	297.57	300.29	298.45	299.38	293.99	295.06	296.97	294.11	297.01	292.66	296.84	296.07	295.91	297.59	297.1	299.65	292.41	294.51	301.16	294.68	294.82	294.6	295.49	293.31	290.48	297.3	298.29	294.83	291.89	293.56	296.9	287.47	290.48	293.83	294.55	296.89	291.1	293.17	289.67	293.76	292.6	299.33	294.9
309.04	305.79	302.77	302.88	303.82	306.18	304.98	304.24	304.22	304.67	300.13	300.14	307.43	310.19	298.69	309.83	303.84	305.18	309.14	305.26	308.64	302.56	300.76	313.25	299.46	302.21	304.8	304.75	300.04	300.9	299.46	309.83	306.22	305.4	297.19	306.09	305.11	310.78	300.85	299.34	310.87	303.12	300.81	309.58	303.91	305.42	291.66	304.63	306.73	299.43
314.67	311.22	322.52	314.35	311.12	315.58	310.11	310.39	309.72	313.92	315.17	312.47	315.26	315.41	311.9	314.09	316.81	309.74	312.59	313.29	305.24	308.52	308.29	310.78	310.81	318.02	312.7	305.81	309.75	308.56	311.49	308.88	316.48	313.6	313.12	316.09	319.38	306.71	319.31	314.28	314.65	309.1	312.44	313.21	314.45	314.05	310.76	312.06	310.04	313.8
310.31	322.25	308.23	319.65	314.88	319.96	314.07	310.33	310.82	304.04	318.41	317.05	313.85	309.01	311.75	314.96	320.56	310.08	316.66	316.76	313.77	312.31	311.87	314.84	314.9	317.23	314.95	314.64	315.67	314.64	310.39	322.06	325.36	314.9	314.49	309.84	319.59	322.59	321.08	321.07	312.98	308.9	314.29	310.79	320.1	313.65	311.3	313.78	315.08	317.11
327.46	315.62	328.71	326.41	323.86	320.4	325.96	321.62	330.78	330.39	321.28	329.9	322.64	327.75	318.65	325.74	318.89	321.93	322.44	329.01	324.84	330.4	321.32	327.67	318.27	327.4	326.25	325.09	314.6	319.6	323.11	325.39	318.61	330.09	326	325.47	321.57	325.12	318.83	324.43	324.36	321.41	323.27	316.12	319.66	322.72	316.86	323.71	316.74	320.15
325.47	331.84	335.72	327.57	330.87	328.66	333.91	329.9	327.9	326.4	332.77	327.52	328.04	328.83	330.88	326.9	327.19	331.03	320.03	331.79	328.81	324.6	325.2	325.64	339.71	331.93	329.44	330.25	333.4	331.82	325.49	333.13	326.15	329.76	333.53	334.4	333.58	332.57	329.37	323.64	331.82	320.84	325.97	327.53	325.08	323.24	331.01	332.56	330.46	327.26
307.94	305.71	306.55	312.32	314.86	310.01	314.74	310.7	310.66	315.01	315.39	311.28	312.93	308.92	315.66	309.24	316.58	310.47	307.79	307.97	304.97	313.87	310.62	312.13	311.04	309.65	306.61	310.67	308.19	308.27	309.15	313.38	312.29	301.27	306.46	312.27	308.86	314.67	306.3	314.93	315.42	310.54	312.23	311.65	312.14	308.29	309	306.99	310.09	305.89
315.83	307.9	317.41	304.74	314.27	312.31	318.66	311.82	316.94	315.25	312.31	315.59	313.69	314.02	317.91	322.8	316.99	314.69	315.57	307.64	311.51	308.96	314.69	311.86	317.77	317.15	308.6	317.98	310.76	320.09	313.51	309.65	309.05	309.63	309.15	314.37	308.97	308.84	315.45	315.23	311.42	315.25	313.49	304.58	319.02	313.72	312.31	313.46	316.81	318.92
303.12	301.25	302.81	303.43	298.13	312.78	303.66	307.92	304.76	301.43	304.28	308.92	300.01	302.05	310.03	307.8	308.35	307.22	305.71	302.63	303.41	309.06	304.65	303.09	300.14	309.8	301.75	303.21	294.25	301.99	304.29	303.55	307.3	303.87	308	299.06	299.89	306.81	298.74	300.51	308.03	305.58	303.4	300.17	305.02	298.6	309.38	303.06	302.64	306.68
305.37	307.27	310.07	304.7	300.36	302.07	305.4	297.18	307.86	309.26	308.95	304.77	303.13	308.41	310.02	298.94	297.63	298.17	301.49	302.12	303.96	305.77	312.3	307.95	300.34	305.93	307.57	304.4	301.79	301.52	301.6	299.87	302.45	304.32	303.06	298.15	305.74	314.01	303.59	306.61	304.84	301.27	305.21	303.72	312	312.01	304.73	299.39	301.49	303.47
291.14	292.58	294.47	295.92	292.48	288.56	291.19	294.65	290.06	283.09	297.19	293.42	291.75	290.79	293.39	290.78	300.92	295.52	301.24	293.15	291.53	290.64	295.04	294.11	297.26	287.62	295.8	286.85	290.26	292.44	289.08	291.96	288.64	297.72	293.62	296.58	292.67	287.53	291.26	296.56	293.33	300.05	303.19	301.95	295.64	296.08	299.08	302.06	290.8	297.05
305.47	309.15	306.78	309.78	305.54	304.25	309.34	301.24	307.11	311.21	310.47	304.5	302.85	303.61	302.63	309.83	305.52	305.89	306.12	301.06	309.82	298.34	306.13	308.8	312.54	303.83	308.77	309.55	309.07	314.44	303.36	307.71	298.55	297.36	312.83	306.55	305.15	308.62	311	303.28	308.85	307.4	306.72	302.46	303.59	301.87	309.75	310.75	309.74	304.79
301.11	301.63	300.21	304.16	302.32	301.92	306.23	301.77	303.74	298.51	305.81	303.54	306.06	299.88	292.58	305.81	310.73	301.47	302.9	296.38	306.75	305.81	304.68	302.26	305.72	307.81	302.97	306.57	307.79	302.1	294.39	301.12	304.43	301.55	300.13	297.25	305.32	300.07	302.43	308.24	303.91	296.51	304.16	303.26	301.61	302.59	310.98	297.73	309.36	295.74
334.72	328.16	325.71	328.66	326.05	331.17	327.97	326.52	327.09	334.15	327.57	327.85	332.14	331.74	330.35	330.33	322.63	325.05	323.06	327.91	325.61	328.95	325.63	329.75	326.31	325.22	327.66	329.35	325.08	329.24	331.15	327.87	335.94	321.39	321.98	327.01	323.87	328.17	331.18	329.11	330.65	324.01	330.41	327.76	324.04	322.09	328.21	325.71	325.03	336.38
324.88	330.66	328.33	324.01	321.31	325.13	326.66	335.65	327.88	333.68	326.15	335.26	324.99	327.36	331.72	330.95	332.61	333.86	320.82	328.07	332.03	328.28	334	326.27	329.79	328	332.87	326.56	331.75	327.91	327	329.45	324.1	326.35	330.56	327.37	321.1	323.06	322.07	324.03	331.1	325.18	327.61	330.22	330.88	337.06	332.4	325.85	327.96	327.97
312.71	312.15	310.97	319.87	316.5	304.19	313.81	310.32	312.78	313.69	317.37	316.08	312.6	309.18	314.88	318.32	317.67	316.19	311.85	317	307.65	308.81	312.49	317.77	317.47	308.63	311.53	321.12	317.04	311.14	311.61	309.99	311.74	319.56	315.79	314.57	314.91	313.47	319.97	316.3	325.02	311.4	317.62	318.95	313.27	314.34	310.24	318.35	313.78	311.74
327.85	325.59	325.32	330.58	321.68	334.47	325.95	327.97	323.04	332.99	327.62	326.99	320.41	332.04	328.08	334.89	324.62	334.44	322.1	333.15	331.12	324.92	324.03	325.13	328.15	331.37	324.73	333.91	329.32	324.65	330.89	330.61	326.06	324.59	330.4	335.76	322.49	322.8	327.73	333.51	326.77	325.22	329.02	325	318.12	322.27	328.28	326.63	324.3	322.4
311.76	311.25	313.58	307.54	310.95	307.66	317.45	304.36	313.69	309.26	309.16	306.65	320.38	314.53	317.3	315.62	305.3	312.38	308.89	311.69	313.18	307.44	309.9	310.07	308.73	307.81	317.51	309.29	312.97	311.21	316.3	316.42	314.85	309.23	319.23	308.24	312.96	316.39	309.48	306.25	313.57	310.88	310.31	308.58	313.15	308.76	311.33	313.42	303.63	303.26
[truncated: 850 more rows]
[truncated: 150 more columns]
