# Supplementary material for: Genetic dissection of main and epistatic effects of QTL based on augmented triple test cross design
Source: PLoS One. 2017 Dec 14;12(12):e0189054. doi: 10.1371/journal.pone.0189054 (PMC5730204; doi:10.1371/journal.pone.0189054)
Supplement: S9 Supporting Information — (ZIP) [file pone.0189054.s009.zip › z5_2000_0.5_10.csv]

305.12	306.21	304.75	306.37	304.53	304.69	306.79	305.27	308.33	306.65	307.81	307.18	306.78	306.4	307.14	304.37	306.59	306.86	305.86	306.8	305.71	307.13	305.36	305.76	307.48	306.79	304.35	304.87	305.36	304.78	305.18	308.09	305.43	306.26	303.14	304.3	306.03	305.72	306.31	308.03	309.56	306.89	305.56	307.42	305	307.52	304.04	306.62	309.86	305.86
300.18	297.34	297.69	297.89	295.11	298.67	296	298.36	296.99	297.26	295.23	296.23	296.69	295.38	296.69	299.4	299.03	296.39	297.55	299.67	296.11	296.18	297.24	297.44	300.09	293.39	300.29	299.58	298.7	296.76	298.19	296.5	297.28	296.07	300.7	295.9	297.09	297.78	296.34	296.16	297.54	299	297.18	296.98	298.78	296.73	297.99	297.57	298.99	297.4
308.81	309.85	309.34	309.07	309.63	309.84	307.76	308.74	307.24	310.28	308.95	310.54	309.99	307.57	307.14	310.77	310.9	310.42	310.12	311.02	310.37	310.13	310.37	311.78	308.11	309.4	310.55	311.5	310.01	310.36	311.62	309.3	308.02	310.15	310.3	310.7	311.42	310.82	309.63	308.68	311	310.13	311.07	310.39	308.67	311.35	309.16	306.98	311.45	308.11
306.33	308.77	306.74	305.95	308.61	306.2	308.1	308.2	306.48	306.14	305.33	306.04	307.6	304.68	310	307.72	304.91	307.67	306.45	306.55	306.69	308.11	308	305.54	306.99	305.42	305.93	307.51	308.46	307.69	308.34	305.87	305.46	306.48	311.74	308.19	306.85	308.86	306.91	309.39	306.2	307.35	308.63	307.85	307.84	304.54	305.78	307.42	304.66	307.88
314.56	314.64	318.29	314.76	314.11	316.83	317.17	316.27	315.23	317.68	317.99	316.9	316.94	316.16	314.24	318.2	317.16	315.16	316.9	314.61	317.19	317.58	315.58	315.19	315.54	316.22	317.36	315.69	315.71	315.08	315.41	317.87	320.4	319.94	317.59	316.04	318.1	316.89	316.69	317.67	315.59	315.49	317.62	315.49	319.1	317.62	315.44	316.71	315.53	316.06
311.51	313.7	315.01	313.67	313.16	315.34	315.51	314.73	312.05	315.19	314.86	316.39	312.66	312.3	315.78	314.97	313.98	312.39	313.62	312.43	315.22	311.56	315.02	314.5	316.05	313.5	314.7	315.36	312.61	316.71	312.89	312.73	313.84	313.49	313.72	313.91	313.6	313.25	315.54	314.09	313.6	312.17	314.68	316.05	312.99	313.49	312.9	316.13	315.27	313.45
325.78	328.38	326.14	328.82	326.34	325.89	328.25	329.14	327.14	326.56	329.28	326.9	326	326.39	327.41	327.4	327.71	325.02	327.94	326.76	326.08	323.79	328.44	329.01	327.86	326.83	326.72	326.76	328.39	325.69	326.26	327.42	326.26	326.39	324.98	327.08	329.5	328.78	327.05	325.82	327.65	326.66	323.58	325.6	328	325.86	326.2	329.13	325.65	327.12
296.5	294.8	295.55	293.74	292.82	294.08	294.38	294.62	291.57	295.6	292.23	294.36	292.61	294.88	293.85	292.23	293.35	294.53	295.24	294.85	294.56	294.94	293.34	292.42	294.35	293.69	294.07	292.46	293.93	293.16	293.89	294.93	294.8	293.44	292.37	294.58	294.68	292.79	291.84	293.41	293.93	294.08	292.71	293.65	293.11	291.36	292	294.53	293.89	293.13
328.79	325.34	326.9	326.38	328.65	326.63	324.9	327.17	327.92	328.2	327.32	330.41	326.33	325.54	325.19	325.38	328.12	325.87	326.86	327.72	327.65	324.31	327.73	327.08	327.07	325.9	326.98	325.6	327.31	328.5	326.12	328.2	325.17	328.5	326.75	327.31	329.23	326.12	326.46	325.77	325.86	326.37	329.7	325.83	327.59	326.18	326.88	324.11	327.34	328.59
325.42	326.04	325.51	325.72	324.04	324.51	324	324.27	324.17	326.48	324.33	322.83	325.26	323.21	324.74	322.87	324.34	327.53	325.58	325.27	323.96	324.56	323.06	324.93	324.01	324.1	326.63	324.1	324.19	326.02	324.13	325.11	323.28	325.59	325.28	323.87	322.42	324.79	324.16	326.17	322.34	326.33	323.52	325.68	325.61	327.21	322.69	325.78	326.83	324.15
314.66	316.21	315.32	315.75	315.54	312.25	314.46	313.51	316.47	311.24	313.1	314.19	313.5	315.58	319.58	315.08	316.33	314.2	315.5	317.11	314.16	314.17	315.2	312.97	314.79	313.51	316.21	316.54	315.15	316.6	313.43	315.44	314.17	316.67	315.13	316.63	312.65	315.63	315.83	316.15	315.35	315.34	315.2	313.07	314.68	313.45	313.94	315.69	315.16	314.6
314.73	319.97	318.06	318.35	317.46	317.89	320.33	317.94	318.07	316.74	317.2	317.49	318.69	315.07	320.43	319.44	319.77	319.53	316.32	318.02	320.88	318.49	320.65	318.36	322.89	321.04	315.73	318.2	319.69	321.19	316.9	317.49	316.91	315.65	319.33	316.03	315.12	318.57	319.2	317.44	319.7	321.54	319.01	319.14	318.44	318.92	316.8	317.68	315.01	317.92
304.99	303.58	304.13	306.01	304.53	305.7	306.47	305.9	303.73	304.16	303.15	305.87	305.18	302.27	302.94	304.23	306.66	304.86	306.96	303.32	304.54	303.76	304.19	302.79	303.88	303.68	306.03	305.34	303.45	304.04	303.75	304.67	303.81	304.93	306.69	303.76	304.01	303.54	303.67	303.68	303.48	302.07	303.95	303.03	302.76	302.49	303.19	305.13	302.04	304.22
303.5	304.48	302.74	307.47	305.93	305.52	307.2	309.43	306.36	304.93	307	304.81	307.21	304.33	307.59	306.42	306.81	308.3	305.86	306.8	306.18	307.78	305.61	304.41	303.58	305.09	305.38	307.59	305.49	307.79	308.12	303.4	306.72	306.49	305.71	305.13	303.33	306.9	306.4	304.76	308.63	306.25	304.95	307.23	306.34	305.8	304.22	308.16	307.34	307.91
303.31	300.17	301.01	304.63	303.68	304.45	304.18	302.67	302.47	302.69	302.67	304.46	301.15	302.11	301.78	303.57	301.01	303.13	304.27	304.13	306.84	303.67	305.33	305.27	301.39	302.06	303.58	303.09	298.52	302.22	305.25	301.04	304.57	301.42	302.64	305.17	308.3	305.15	303.54	302.58	302.25	301.42	304.72	304.7	304.18	304.18	304.07	303.86	302.49	304.02
308.47	308.53	310.06	308.14	308.03	307.1	309.19	308.74	310.64	307.67	310.08	309.67	308.2	307.7	307.69	306.15	308.99	309.12	308.45	308.6	307.43	308.21	311.4	311.53	308.72	307.8	307.82	308.46	309.87	307.86	308.76	310.17	310.02	307.72	308.06	309.2	308.9	309.42	311.97	307.61	310.18	309.5	311.08	308.63	307.76	308	307.39	308.06	307.8	307.03
328.01	325.65	325.62	329.42	330.39	325.26	328.55	322.94	327.45	326.79	327.61	326.08	326.74	328.85	328.53	324.95	324.94	327.24	326.03	328.01	328.29	328.8	328.11	328.27	328.41	326.71	327.19	327.24	325.5	324.88	322.77	325.48	324.34	327.04	325.9	326.72	327.62	324.94	326.84	329.83	330.63	328.04	326.8	327.38	326.83	328.6	325.71	328.19	326.58	325.89
296.73	298.79	297.54	296.16	299.88	296.01	296.43	295.07	295.31	297.89	298.77	298.47	298.07	298.57	296.91	298.8	296.75	297.58	297.51	298.11	296.06	300.93	297.87	296.89	295.91	297.51	293.52	295.95	297.55	294.08	296.21	297.22	298.53	296.05	295.9	296.37	294.86	299.03	295.72	296.58	296.67	297.95	294.4	295.73	298.43	295.5	297.43	297.04	298.14	295.28
310.86	311.77	311.83	309.15	310.42	310.04	310.01	311.9	309.8	312.85	308.13	312.47	310.22	308.42	311.58	309.56	312.41	310.53	311.6	313.61	309.48	312.9	307.76	310.76	311.08	311.16	308.65	310.37	309.97	309.14	311.56	309.17	308.58	309.76	312.49	312.67	310.53	310.72	311.28	309.57	311.47	311.41	310.92	310.56	307.93	311.38	312.31	308.87	308.32	312.26
317.47	320.9	318.53	320.27	319.58	320.41	318.44	319.3	317.86	319.7	318.1	317.63	320.32	319.2	318.88	319.46	320.2	318.31	318.11	318.78	315.02	317.21	315.44	320.2	317.71	318.36	319.33	319.37	319.34	319.79	317.74	318.01	316.29	317.86	319.22	318.07	318.51	315.88	316.65	318.31	317.29	314.98	318.37	317.08	318.1	319.78	318.79	316.39	317.31	317.7
295	296.63	294.65	296.2	295.91	294.75	295.67	292.13	294.19	292.87	295.09	293.41	291.77	294.67	296.64	293.83	297.03	294.91	295.95	296.31	293.85	294.58	292.58	292.49	294.32	291.48	294.71	293.32	291.81	295.01	293.64	293.58	293.58	296.83	291.08	296.95	292.24	293.24	293.19	295.29	291.62	292.05	292.39	295.14	293.73	294.33	292.41	292.14	294.19	295.01
307.54	308.75	309.33	311.56	311.22	312.5	311.02	308.51	313.06	309.41	307.88	311.83	312.36	310.02	311.96	310.19	309.74	310.34	313.58	309.48	313.42	311.6	309.35	310.3	308.42	312.43	311.97	309.23	308.45	310.84	310.11	308.67	307.74	309.51	310.17	310.65	309.3	311.33	310.93	307.45	307.35	309.82	310.19	310.2	310.51	312.39	308.05	309.51	310.94	308.6
315.56	312.85	311.64	313.7	314.64	312.98	313.48	317.17	314.49	317.48	313.4	314.26	314.62	311.07	313.1	310.27	313.96	315.28	314.36	314.78	314.44	313.67	315.79	317.94	315.73	313.14	313.52	312.66	311.98	314.83	313.04	313.63	313.69	312.99	312.72	313.44	313.8	310.35	311.02	314.66	310.61	314.99	314.87	315.12	316.73	311.92	313.71	314.13	311.61	316.54
304.11	303.9	303.29	306.02	304.29	303.95	307.15	304.47	302.85	302.68	307.18	304.24	304.52	303.07	300.99	304.01	307.47	304.99	303.6	306.63	304.64	301.7	302.98	306.02	303.06	305.57	304.84	303.14	304.52	304.77	302.13	305.53	303.03	302.83	304.19	306.36	303.53	304.29	303.21	304.18	306.14	303.95	302.97	302.83	303.68	303.76	303.5	307.38	302.87	303.35
302.91	301.89	301.26	302.16	300.5	301.84	303.15	302.38	302.27	302.27	300.6	299.45	297.9	301.03	302.5	300.57	300.59	298.2	300.81	299.56	300.01	302.41	303.95	300.86	301.39	303.81	302.09	300.95	302.28	301.11	300.55	300.99	302.37	301	301.35	300.28	299.12	298.57	301.3	300.73	302.33	300.14	300.08	301.05	300.73	305.14	299.82	300.3	300.58	299.22
296.45	295.9	296.07	295.76	298.1	296.36	294.72	294.1	295.13	292.66	293.7	295.57	295.29	296.5	293.02	294.54	296.23	293.49	296.7	295.93	296.75	294.74	293.54	295.43	296.03	293.02	295.82	296.41	294.06	296.81	295.33	294.68	294.77	295.54	296.76	295.24	296.11	294.58	294.74	295.24	295.64	296.27	297.65	295.87	296.13	293.91	297.3	294.55	293.71	296.06
295.33	298.28	295.62	298.17	294.35	296.81	295.82	296.64	294.6	294.89	298.2	296.67	296.58	297.99	297.94	299.75	295.36	294.68	295.96	296.97	296.1	299.3	296.4	299.69	295.7	293.12	296.56	293.81	298.23	296.74	298.2	294.76	293.64	297.91	297.66	295.27	294.58	297.59	295.31	294.34	298.02	296.87	295.68	298.98	298.18	297.68	297.38	296.08	297.05	298.02
316.24	315.01	313.16	314.08	313.32	314.76	315.85	313.73	313.66	313.3	316.28	314.34	316.41	313.45	314.49	311.73	313.82	313.77	314.59	314.37	313.08	313.57	314.03	313.36	314.93	313.18	315.95	314.91	313.23	313.64	312.13	313.59	314.53	315.2	313.46	316.54	312.87	313.87	312.22	315.53	312.55	311.89	312.76	315.05	316.39	314.02	314.26	313.57	316.14	313.53
302.92	301.72	304.65	303.91	303.84	302.1	304.08	304.81	304.92	302.5	304.65	302.53	302.18	305.82	304.77	302.45	301.64	301.78	303.27	303.12	305.12	303.46	303.1	304.2	304.54	302.24	305.81	300.51	302.54	304.71	306.34	301.68	303.49	302.63	305.02	302.76	305.03	304.95	304.62	303.81	303.33	304.94	303.36	302.13	306.54	301.15	304.15	303.97	302.99	305.19
302.64	302.96	301.77	304.28	305.26	302.96	303.79	303.12	303.17	301.85	303.13	301.22	302.14	303.14	302.29	303.26	304.56	301.8	303.12	302.29	298.88	301.51	303.26	301.88	305.58	302.07	304.28	302.35	302.69	303.32	299.53	303.12	306.84	302	303.32	302.53	303.01	302.31	302.67	301.17	302.56	302.43	302.01	299.31	302.5	302.66	301.7	302.28	299.47	300.79
304.14	302.75	304.59	302.21	301.39	302.68	303.17	303.76	300.95	301.85	304.1	304.21	303.16	303.71	303.92	302.22	301.13	304.23	303.04	303.48	302.43	302.05	305.59	301.55	304.61	303.88	299.73	300.18	303.61	304.14	303.58	302.2	301.2	302.8	304.12	302.32	303.78	301.16	305.66	301.18	304.15	304.87	303.33	303.35	302.6	302.47	303.6	303.89	304.2	303.43
326.1	322.04	324.41	323.4	323.3	324.6	323.57	324.29	325.28	324.63	324.16	326.23	322.76	325.68	325.84	323.12	326.22	325.73	325.31	324.42	323.07	328.22	326.71	325	324.37	327.28	326.21	326.97	323.49	324.7	324.4	323.08	324.57	322.39	320.76	323.84	325.12	324.52	326.28	323.87	323.76	324.39	325.32	324.13	324.29	325.95	325.16	325.75	325.14	323.13
300.88	300.13	301.2	301.77	299.57	301.31	299.64	302.43	302.09	304.06	301.49	301.92	303.89	302.56	302.29	301.83	302.33	303.38	302.01	301.68	302.36	303.04	300.5	301.42	302.78	303.33	303.7	301.42	301.09	302.79	302.01	301.46	302.28	303.12	301.76	301.36	302.71	304.73	302.54	303.11	299.27	301.43	300.66	300.73	302.97	301.83	302.99	303.92	301.15	302.58
311.6	313.35	312.7	310.88	313.72	313.36	311.5	310.93	310.87	311.23	310.91	309.04	310.6	314.13	310.18	312.87	311.7	310.98	310.85	312.28	311.15	311.4	310.98	311.15	313.75	308	312.28	309.98	311.07	314.01	310.21	312.8	311.41	310.34	312.03	309.82	312.03	311.55	310.57	311.2	309.73	310.14	311.65	312.59	312.7	311.3	312.3	311.89	310.9	311.62
307.8	306.55	303.28	306.32	304.94	307.42	304.61	307.29	304.41	304.63	306.14	305.71	306.62	306.39	307.47	307.64	307.46	305.81	307.94	303.34	307.74	304.57	307.15	306.08	304.42	302.73	306.39	306.18	306.19	305.41	304.68	306.62	306.43	307.39	302.44	305.11	304.22	304.24	304.1	306.26	305.95	306.28	304.96	308.39	307.23	304.68	305.5	307.06	304.44	302.48
292.98	291.92	297.61	295.19	293.54	296.47	294.8	294.27	294.28	297.1	294.34	294.54	296	296.24	296.97	293.01	295.58	297.02	294.75	294.95	293.48	295.75	295.82	292.48	295.93	295.52	295.95	293.5	295.91	295.75	293.33	296.19	295.2	294.06	295.75	294.22	295.41	296.5	296.79	295.43	292.15	292.8	293.95	294.07	296.48	294.13	294.41	297.06	293.87	293.92
300.27	299.62	302.38	301.6	300.02	299.8	300.89	301.9	298.46	299.18	300.33	300.87	300.38	301.03	299.69	299.16	299.18	302.07	302.94	299.97	300.25	302.45	299.29	301.69	299.9	300.16	301.9	299.05	299.89	302.2	296.41	299.4	300.38	300.75	301.38	299.98	301.71	300.77	298.8	298.49	301.12	297.23	300.38	299.62	299.51	302.97	299.59	300.26	299.71	302.36
300.59	301.65	302.96	301.53	303.64	300.36	300.89	301.25	300.93	302.05	299.05	299.79	303.26	299.46	299.11	300.84	300.33	300.7	300.56	301.22	300.39	300.98	301.49	303.42	300.64	300.65	301.55	303.33	301.75	301.21	300.19	299.88	298.9	299.12	302.6	298.58	300.43	301.05	298.84	299.8	300.92	302.8	300.59	301.67	301.9	302.12	300.52	302.62	301.1	301.61
303.21	305.48	302.64	300.98	304.48	304.48	304.3	305	301.16	302.94	304.64	302.37	303.85	304.15	304.34	304.45	301.87	303.2	303.34	304.06	303.52	302.81	303.7	303.81	305.83	300.32	301.12	303.25	304.14	298.5	302.52	304.69	305.94	302.6	305.13	303.77	303.67	305.16	304.25	301.19	304.85	303.37	302.87	302.9	302.73	303.67	303.53	302.67	306.58	305.87
314.04	312.31	312.06	308.37	312.9	314.47	312.22	314.05	311.42	313.14	315.17	313.53	312.1	313.71	312.98	314.75	312.83	314.41	313.2	312.29	312.61	311.72	312.79	316.21	314.45	310.4	312.58	312.77	313.17	314.56	311.35	312.99	313.58	312.2	313.85	312.52	312.82	315.38	312.11	312.85	313.52	311.25	311.7	310.56	314.62	313.1	309.98	313.16	311.67	312.41
303.99	300.38	299.47	301.18	303.48	300.57	302.99	300.37	300.25	298.25	298.81	300.94	302.23	300.05	302.1	300.97	301.83	298.63	300.87	301.21	301.04	301.45	303.27	300.33	302.11	300.48	301.38	301.09	300.12	301.34	301.37	300.07	301.44	298.92	299.55	300.09	302.38	298.38	301.51	300.67	300.99	300.96	300.02	298.31	299.54	303.57	300.31	301.24	299.12	299.14
314.34	312.53	316.3	315.69	315.09	313.96	314.13	316.05	315.66	314.92	316.17	315.41	314.52	316.35	315.53	315.65	314.92	315.28	315.2	314.66	313.99	313.86	315.38	314.51	315.95	317.17	314.1	314.69	315.77	315.14	315.89	314.68	316.55	314.13	316.26	317.73	316.33	313.89	315.82	315.59	316.64	315.29	316.14	316.62	318.24	316.58	314.31	313.69	314.17	315.89
332.6	330.07	326.92	327.51	329.18	328.69	327.92	329.71	327.04	328.6	327.6	327.75	325.89	328.02	331.06	327.49	328.85	327.3	329.42	328.27	330.92	327.5	329.18	328.41	326.72	331.92	328.13	329.5	328.15	327.55	331.3	328.7	330.82	328.68	329.52	328.69	329.42	326.19	330.36	326.83	327.51	326.84	328.69	327.66	327.61	329.94	330.09	328.21	329.5	327.52
309.74	308.74	309.13	308.47	305.74	310.57	307.96	308.06	309.62	309.31	311.35	306.37	304.93	308.24	310.3	305.83	310.5	308.13	307.76	308.8	309.39	307.65	308.12	308.55	306.63	309.67	308.79	307.79	308.19	308.78	307.33	306.82	308.35	309.73	308.16	309.49	311.17	308.76	307.88	309.52	310.11	308.27	307.87	308.1	311.96	311.23	311.62	311.23	306.68	308.7
302.38	301.6	301.67	305.56	305.05	304.36	304.71	303.15	302.98	302.91	301.22	303.05	303.24	301.55	304.35	303.16	301.24	302.35	302.4	303.4	303.27	302.52	302.46	303.18	302.1	303.59	302.82	302.51	303.58	304.64	306.39	304.48	302.51	303.55	302.2	301.09	305.08	302.79	302.53	303.37	304.21	305.93	304.54	303.14	303.01	303.48	304.37	303.92	300.4	303.1
300.54	303.11	299.86	302.76	303.63	303.33	300.25	302.59	303.37	304.6	301.63	300.24	300.54	304.96	302.93	300.94	303.34	302.46	305.71	305.38	304.37	304.16	304.69	304.62	304.45	303.24	303.4	301.22	301.5	302.15	300.68	301.59	303.14	300.1	304.87	302.58	301.8	303.3	302.66	302.99	302.72	299.86	305.07	300.09	302.3	302.75	303.59	305.87	300.01	301.26
306.94	309.17	306.25	308.09	306.45	306.81	306.37	307.82	306.6	305.14	308.91	305.04	306.47	308.59	305.82	306.25	307.05	305.15	308.01	307.75	306.19	305.32	306.59	303.99	307.1	307.07	305.83	309.01	307.46	305.11	305.43	308.87	305.84	306.75	304.03	305.59	307.96	307.16	308.55	306.98	306.8	306.16	306	306.84	307.09	305.23	306.03	306.67	305.93	309.27
325.15	323.66	324.67	327.83	324.86	323.24	325.83	325.47	323.81	325.86	327.38	324.39	327.68	323.25	325.82	325.64	322.22	327.54	325.47	322.72	326	325.82	322.34	324.42	326.1	325.73	325.2	326.46	325.32	323.93	324.94	324.87	324.14	325.07	323.88	327.03	324.89	328.16	324.89	326.09	324.02	325.89	326.66	322.96	323.36	324.16	325.25	326.31	326.05	328.13
309.41	312.07	310.05	310	308.17	310.44	308.92	310.23	309.24	310.83	309.78	310.92	310.49	308.78	308.08	311.06	311.22	311.38	309.6	308.99	308.87	309.31	310.02	312.47	311.82	311.48	310.21	308.58	307.67	311.17	313.44	310.49	308.16	312.74	312.31	310.63	310.44	309.24	311.6	312.25	309.76	311.2	310.98	311.68	312.23	313.17	310.92	310.92	312.79	312
311.51	309.62	310.14	310.7	310.86	308.58	312.33	309.3	312.49	311.6	310.85	309.1	310.22	309.17	310.41	310.57	310.82	309.8	310.96	309.14	310.04	310.41	311.01	307.48	312.64	309.47	310.25	310.86	311.8	310.46	311.01	308.11	312.11	311.09	311.19	310.07	312.57	310.28	313.4	311.88	310.81	311.89	308.94	309.57	310.09	311.71	311.04	309.69	309.5	309.68
302.89	304.79	306.09	307.41	308.84	306.53	308.81	306.97	307.94	306.79	307.17	307.97	310.61	309.89	308.5	306.44	306.42	306.14	307.35	307.45	308.47	308.94	307.07	309.58	308.55	307.13	308.57	307.5	305.63	307.94	309.33	307.78	305.58	305.9	304.68	309.96	305.27	305.61	307.7	307.64	307.56	307.49	307.77	309.32	308.31	309.36	305.69	310.35	308.19	308.08
305.14	304.34	305.53	302.88	307.44	305.84	306.72	305.4	305.8	306.92	304.84	304.64	305.82	302.24	306.84	307.39	304.24	306.5	303.74	304.48	305.72	306.61	303.74	307.36	305.11	305.87	306.52	307.59	305.64	305.81	302.52	306.56	305.53	307.96	303.93	305.7	304.64	304.61	304.28	303.63	305.35	304.66	303.68	306.25	305	305.14	304.71	306.66	306.68	306.96
295.77	292.84	295.96	293.89	294.26	294.52	294.6	295.59	294.55	296.57	294.75	295.06	292.47	295.42	294.27	294.79	294.93	297.15	294.8	295.59	294.95	296.09	294.29	291.99	295.12	294.29	294.9	292.87	294.22	296.74	293.87	293	294.03	293.64	296.93	295.97	295.83	295.99	296.87	293.95	293.88	293.86	292.45	295.37	292.07	294.82	293.5	294.83	293.03	297.82
307.6	307.67	307.18	310.74	306.08	306.66	308.63	308.6	311.11	307.81	309.01	310.9	308.51	306.88	309.49	307.42	308.32	309.9	307.79	310.52	307.14	308.12	306.67	307.84	308.13	307.91	309.51	310	307.87	305.65	309.47	307.15	305.91	309.24	310.38	306.74	308.65	308.6	308.18	306.91	307.77	310.29	309.22	309.29	307.9	309.01	309.56	306.78	309.41	306.49
303.88	302.75	304.1	303.31	302.01	302.08	303.63	303.96	303.26	302.24	302.1	305.84	303.98	303.63	303.61	302.93	302.73	304.42	304.88	302.59	304.54	303.74	302.9	301.86	304.26	302.61	304.61	304.37	304.47	305.05	305.77	304.8	304.7	303.96	303.73	303.2	302.18	303.73	304.4	302.58	303.74	303.22	303.43	304.06	303.84	304.93	302	300.63	304.15	303.71
312.11	312.9	312.35	314.22	313.37	311.23	311.53	314.09	310.57	312.65	313.11	314.8	312.36	314.32	310.05	311.99	312.11	309.76	316.53	313.85	314.27	314.28	313.02	313.22	314.47	315.76	312.32	312.62	315.82	314.32	311.62	313.58	313.69	313.94	312.6	315.16	312.48	313.82	311.47	314.77	313.49	313.18	311.83	315.8	313.11	311.43	315	313.1	313.31	315.81
315.87	314.61	311.31	314.4	312.75	313.61	313.45	309.7	312.08	312.52	312.36	315.32	313.01	312.22	312.96	313.01	312.23	314.74	311.63	312.63	314.56	310.77	310.6	314.04	313.06	313.65	312.7	311.53	315.47	313.44	313.26	315.86	312.42	310.51	313.56	313.44	313.91	311.36	312.64	315.64	310.89	311.61	311.72	316.31	313.28	312.33	313.97	311.58	313.79	311.36
310.56	309.6	310.03	312.37	312.43	314.04	310.45	312.61	312.66	312.43	311.23	310.92	313.07	313.25	310.72	310.9	313.92	313.63	312.76	315.45	312.52	312.29	310.6	314.08	311.79	313.16	313.82	312.94	311.92	311.01	310.22	313.57	311.16	312.43	311.42	313.59	313.38	313.58	311.8	311.14	309.66	312.29	309.33	310.43	313.27	311.59	313.6	313.25	313.39	309.62
314.15	314.55	313.03	314.73	314.37	315.11	315.23	313.71	313.7	315.33	314.76	314.71	315.2	315.65	315.66	315.07	317.91	315.48	316.52	317.59	314.11	315.68	316.2	314.5	315.01	316.5	313.98	314.6	313.56	315.1	314.07	314.73	316.31	314.07	315.18	315.95	314.72	313.86	316.06	314.58	316.38	312.37	314.8	313.21	315.68	314.53	313.81	312.56	315.31	315.81
315.87	315.11	317.03	314.97	316.91	316.28	316.07	318.37	317.67	317	317.39	318.5	317.27	314.57	316.43	316.21	315.72	316.7	317.74	320.36	317.38	319.15	316.41	315.46	318.44	316.05	316.86	318.47	318.93	316.66	318.14	317.37	316.41	317.76	319.13	316.36	316.15	318.6	321.28	315.97	318.12	317.6	317.35	317.3	319.37	317.79	317.22	319.34	320.68	316.89
323.13	328.64	325.32	324.51	326.78	324.76	323.25	323.99	326.77	324.13	324.44	326.04	325.28	324.02	325.71	324.54	325.53	325.63	324.56	326.8	326.2	324.04	326.31	326.94	326.71	323.54	327.66	322.85	326.72	324.88	324.88	323.22	325.71	325.37	325.33	324.09	324.98	326.67	323.72	325.98	324.83	325.5	326.22	326.6	326.38	325.6	324.81	322.57	324.33	325.65
299.92	302.67	305.48	303.2	301.86	301.44	301.4	304.03	303.34	303.05	301.13	302.11	303.68	303.45	301.41	303.18	303.09	302.42	303.13	301.86	301	302.33	303.75	304.33	302.63	306.44	302.6	302.01	303.28	303.78	301.69	303.04	301.12	304.54	302.89	303.57	302.16	304.38	298.79	303.64	303.14	303.39	303.85	301.31	304.31	300.11	303.88	303.06	303.5	302.56
312.41	311.87	313.37	312.54	311.17	310.55	312.16	312.13	308.83	311.25	312.7	310.34	313.19	311.87	312.32	310.76	312.39	313.42	311.35	312.41	310.82	311.15	314.19	311.33	314.82	311.88	312.92	310.38	310.68	310.53	311.79	312.16	316.25	310.24	312.26	311	311.58	311.91	308.39	313.23	311.7	313.26	310.05	312.25	312.77	313.96	312.94	311.62	310.14	311.53
296.84	298.04	297.03	298.96	295.28	294.79	297.47	296.49	294.94	296.43	295.51	299.59	295.64	296.61	296.54	298.09	295.66	296.91	296.38	300.08	294.73	297.77	296.59	297.15	294.13	295.43	298.64	295.37	298.98	296.99	297.22	296.82	294.55	297.5	296.21	298.01	295.16	296.14	296.43	297.82	297.26	297.42	295.15	299.53	295.91	296.95	293.31	294.78	296.84	299.29
303.51	301.38	304.15	303.98	304.26	305.4	302.09	303.12	302.56	304.87	303.61	303.83	305.65	302.99	304.72	303.48	305.78	303.4	305.85	302.59	303.24	304.23	299.9	302.36	304.43	304.72	303.33	302.45	305.32	305.67	303.48	305.32	303.85	302.66	303.15	303.75	303.46	305.18	302.97	303.86	304.74	304.84	302.19	305.5	305.26	307.19	301.74	304.16	303.23	304.3
307.69	305.23	306.5	309.07	305.42	308.74	303.8	305.02	306.91	305.36	305.88	304.95	305.13	306.3	304.49	307.26	306.56	309.32	307.43	302.72	304.85	307.82	304.56	306.07	304.78	305.08	304.29	306.15	307.02	306.43	305.43	306.97	308.29	305.69	305.89	304.66	307.08	306.13	305.1	306.41	305.94	305.51	306.55	306.05	304.08	305.65	306.49	305.49	306.03	305.46
303.78	302.05	304.02	302.43	303.08	300.93	301.99	303.54	301.35	303.43	302.48	300.31	303.09	301.8	302.07	304.79	303.79	303.61	303.47	304.16	304.2	300.85	303.27	303.34	301.47	302.28	303.11	302.99	303.69	303.2	302.51	300.68	302.06	299.86	301.98	301.94	303.35	299.57	303.27	304.1	303.28	303.07	303.5	302.85	303.42	300.12	303.27	303.67	304.69	303.18
300.69	300.36	300.92	297.23	300.65	300.06	301.05	299.4	300.52	299.9	298.46	300.47	302.63	299.63	299.05	301.12	300.54	298.77	297.8	299.46	297.46	300.94	300.88	301.21	302.43	302.24	299.5	303.81	299.13	298.39	300.07	300.92	301.21	299.79	302.24	298.83	300.46	300.64	301.17	300.04	301.99	301.42	300.28	301.78	298.98	300.16	300.7	298.41	300.4	300.94
312.54	317.21	316.54	313.04	312.78	313.91	310.11	311.62	314.38	317.22	315.14	314.42	315.1	313.78	315.84	312.23	313.62	313.58	316.65	314.71	310.89	314.82	313.2	312.95	312.25	313.06	315.89	315.86	313.72	315.21	312.45	314.1	314.2	313.14	313.71	313.92	313.82	313.94	313.81	316.33	312.87	313.18	315.12	312.6	315.35	315.98	313.72	312.98	312.59	313.45
305.06	305.15	301.68	304.85	303.61	302.67	303.73	303.72	301.03	302.89	302.19	305.79	301.4	303.94	303.88	304.5	304.81	301.22	303.37	303.84	305.16	303.91	301.15	305.67	303.21	304.14	303.27	304.03	303.15	303.42	304.2	304.42	303.69	306.67	301.25	301.96	301.61	306.17	301.31	303.39	303.38	303.81	302.55	302.49	304.57	305.17	305.85	303.15	300.56	303.62
307.84	304.4	306.27	304.8	303.16	305.11	305.18	304.28	307.54	305.58	305.69	306.95	307.22	303.58	302.57	302.4	305.28	304.24	305.36	305.28	301	302.25	304.93	306.91	306.12	304.97	307.25	304.43	302.38	303.75	305.61	305.45	304.94	304.45	306.78	304.37	301.67	304.13	306.29	305.87	305.56	305.45	305.42	301.58	306.33	305.47	306.9	304.44	306.18	306.32
304.06	302.34	300.51	303.1	304.39	304.68	303.28	303.42	303.16	301.65	305.62	303.59	302.3	303.56	303.85	304.08	304.64	304.29	304.74	301.28	304.11	304.05	304.05	306.32	301.91	301.97	301.33	305.61	302.78	301.86	303.33	304.86	303.45	302.61	303.13	301.32	302.25	304.44	304.8	304.4	302.46	306.84	304.74	302.36	304.13	302.87	303.77	304.89	304.43	304.2
313.04	312.95	312.64	316.04	313.45	314.95	313.47	312.23	311.98	313.53	310.68	314.63	314.61	311.49	315.46	312.63	313.53	311.97	312.57	316.4	312.43	314.42	313.59	311.49	312.71	313.75	311.67	313.53	313.19	315.39	311.94	312.13	313.19	313.87	312.03	312.16	314.83	310.88	313.45	312.73	313.6	312.09	316.31	309.59	314.82	313.62	314.92	312.31	309.9	314.45
293.52	295.97	294.14	294.73	296.14	294.4	295.52	294.18	296.4	296.46	293.05	297.15	293.9	294.51	295.64	295.67	295.69	296.94	297.29	294.26	294.21	295.72	295.48	293.23	294.95	297.33	296.4	295.93	293.88	295.67	295.68	295.53	293.29	296.11	295.1	295.42	295.77	295.41	293.68	295.28	293.95	297.41	294.82	295.09	296	297.4	295.02	294.71	294.81	296.04
309.87	306.03	305.56	307.22	305.43	306.51	305.75	305.08	303.9	308.07	304.09	307.01	307.72	308.02	308.92	307.56	307.7	305.85	307.38	306.82	308.41	307.45	307.32	309.66	304.04	307.64	307.73	306.43	305.79	309.13	308.66	308.35	308.37	305.14	308.85	308.39	306.49	307.67	309.29	306.17	309.65	306.68	310.49	308.09	305.46	305.95	308.57	305.71	307.11	308.94
312.57	311.9	309.64	309.56	313.75	311.24	312	311.23	311.15	313.36	308.29	310.75	311.23	312.21	312.83	310.13	311.02	312.22	311.24	313.66	311.95	311.47	311.55	313.59	311.66	312.07	314	314	312.19	312.8	313.71	310.46	314.09	310.32	307.63	311.43	312.55	310.94	311.32	311.74	311.71	310.67	311.12	310.43	312.17	312.36	312.45	311.75	314.04	313.62
304.23	303.4	304.68	303.32	304.12	304.23	302.58	303.42	301.76	303.91	301.54	303.08	301.13	304.31	302.71	304.16	306.82	302.39	303.68	302.11	305.58	302.88	302.95	300.3	301.57	303.1	304.27	299.52	303.03	302.79	303.61	305.11	304.8	306.16	301.96	305.02	305.91	302.51	301.12	302.48	299.28	302.37	305.31	302.89	304.89	300.94	303.08	302.95	301.6	302.19
314.66	313.97	315.3	314.01	313.66	316.91	314.17	314.98	313.74	316.7	316.92	315.04	314.47	313.19	314.34	314.23	313.94	315.36	314.58	313.48	314.81	312.28	313.5	312.68	312.99	313.72	310.97	313.45	312.63	311.58	313.02	313.99	313.24	313.7	314.39	314.42	314.98	313.02	311.4	311.24	311.28	315.48	315.44	313.38	314.92	313.04	314.56	313.2	314.03	312.86
301.52	302.26	303.72	303.32	303.69	302.66	300.23	305.89	305.18	304.48	303.79	302.49	301.68	302.41	300.75	302.83	302.97	303.9	304.28	304.99	306.6	304.37	307.38	302.85	304.01	304.12	303.74	304.81	303.66	303.21	302.19	306.08	301.85	304.98	302.35	301.09	301.38	300.55	304.87	302.75	302.15	302.61	305.34	305.4	300.33	303.29	301.35	304.1	302.33	301.62
315.19	312.59	314.32	312.41	312.95	312.5	313.43	311.89	312.54	310.68	312.66	313.23	313.72	312.41	312.52	312.29	313.35	313.27	314.05	313.59	311.95	311.58	313.93	313.1	313.66	311.92	312.44	311.49	313.27	313.41	314.29	310.42	314.51	312.89	313.31	311.33	313.16	312.82	311.03	310.46	314.84	314.04	313.44	314.73	315.44	312.62	311.65	313.61	314.16	312.63
312.31	314.34	313.83	312.66	313.79	311.66	315.13	316.76	314.48	314.57	315.03	315.19	313.86	314.67	312.38	314.59	318.74	312.5	315.2	314.22	314.48	315.12	315.03	315.44	313.51	315.04	310.66	316.14	314.64	315.91	312.41	313.25	315.81	312.71	313.9	314.79	316.52	317.25	314.41	312.78	313.88	315.47	313.31	312.84	315.49	311.56	314.61	311.64	313.11	315.5
302.11	304.59	304.26	302.51	303.16	303.42	302.03	303.01	304.67	303.06	303.98	299.7	303.96	299.85	302.29	304.24	301.89	304.81	304.62	303.53	303.8	305.38	305.29	303.69	302.94	302.36	304.42	301.88	303	305.1	304.67	300.52	301.54	301.76	301.36	304.24	304.54	302.54	302.35	303.85	303.45	301.48	302.29	303.62	303.75	304.34	302.6	305.4	301.72	306.51
311.59	307.75	311.13	311.25	308.11	308.98	311.3	310.84	311.11	307.25	310.11	309.43	307.97	308.25	310.96	309.35	310.13	308.49	309.92	309.46	311.13	308.22	313.61	307.14	309.16	311.61	310.28	308.82	311.68	310.07	309.6	309.72	310.09	307.68	308.78	308.63	310.86	310.68	310.73	310.73	311.77	309.52	310.29	308.61	311.6	311.02	312.43	309.75	311.12	308.08
300.83	300	297.87	300.35	299.37	298.84	301.85	301.23	299.73	298.55	300.88	299.81	302.5	298.13	299.75	299.65	300.73	299.93	299.61	300.54	299.66	300.64	300.01	300.79	299.84	298.73	302.78	302.71	298.58	301	300.93	299.34	302.2	298.27	297.38	298.73	299.67	301.29	298.94	302.03	300.99	299.66	296.73	300.71	302	300.42	301.99	299.69	301.13	301.27
316.9	314.08	314.39	314.17	314.02	313.3	315.02	313.89	315.2	315.14	313.73	315.23	315.5	314.44	310.69	313.23	313.26	311.7	314.15	311.72	310.65	314.31	314.78	314.78	312.25	310.99	314.75	311.77	312.51	313.38	315.19	310.88	312.68	313.9	315.89	308.86	313.43	313.5	311.18	313.66	314.14	311.55	310.47	312.8	312.98	315.21	309.92	314.87	311.62	314.48
304.05	303.94	306.53	306.48	305.67	305.78	303.83	305.6	307.54	308.54	305.69	305.24	306.26	304.26	306.11	304.01	305.52	306.07	308.16	306.66	305.14	307.2	304.07	306.77	305.93	305.96	305.4	305.85	306.87	305.77	309.25	306.26	307.82	305.8	304.62	307.84	307.81	307.74	304.3	304.13	306.89	308.44	306.26	305.94	304.33	306.71	306.7	305.22	306.09	306.12
302.77	302.44	302.92	301.7	300.87	304.02	303.23	303.61	303.77	305.25	302.31	303.02	303.77	303.54	302.84	302.99	303.75	303.91	300.82	303.4	300.99	304.36	302.74	303.25	303.23	301.62	303.25	301.34	302.7	302.45	301.98	301.34	305.69	302.83	302.97	302.99	301.89	302.73	300.81	301.27	305.16	304.84	301.33	302.93	304.44	303.82	302.95	302.63	299.59	300.92
307.2	302.84	305.45	305.9	302.97	306.84	305.88	307.27	306.24	305.34	305.43	305.68	304.07	304.87	304.36	304.21	305.04	305.24	304.39	305.5	305.86	305.1	303.75	306.22	306.79	308.57	303.98	304.93	304.93	305.18	303.27	303.34	303.45	305.82	304.36	305.37	306.2	305.19	305.51	305.23	305.1	304.42	305.47	306.1	304.49	303.76	304.56	305.36	305.68	307.63
310.37	310.77	312.95	310.65	313.24	313.69	312.67	314.07	314	313.91	312.64	315.56	312.12	313.56	312.57	312.74	312.63	310.85	312.5	312.79	310.65	313.3	311.55	311.63	309.09	313.91	310.11	312.49	311.76	314.05	312.93	310.04	311.31	312.4	314.96	308.52	312.45	312.19	312.59	312.8	310.17	311.32	311.4	311.09	308.79	312.45	310.16	314.1	313.95	313.3
322.58	319.92	319.49	320.48	321.24	318.84	319.47	319.08	317.12	319	318.7	320.75	320.45	321.14	319.49	318.22	321.3	317.94	317.98	319.51	318.64	317.73	319.12	320.02	319.57	321.01	318.54	320.78	321.88	317.19	318.88	318.56	318.08	321	319.21	318.49	320.72	318.02	320.25	319.32	320.24	320.26	320.44	319.25	321.81	319.93	318.07	318.51	318.23	320.18
307.95	307.97	308	307.36	307.28	309.66	306.39	306.83	307.69	309.36	308.81	306.44	305.25	310.9	308.28	310.13	310.24	309.03	307.76	307.92	309.82	308.06	307.51	309.76	310.32	310.92	308.9	308.44	309.07	309.8	307.58	309.11	309.61	309.05	311.91	305.98	306.46	311.55	307.53	309.01	307.49	310.26	306.65	307.01	307.74	309.18	308.33	305.85	308.7	311.31
315.9	316.59	318.34	317.83	316.41	317.7	318.06	318.5	315.34	317.76	318.08	315.58	317.86	315.81	318.43	314.27	314.48	313.77	316.08	317.69	316.45	314.98	317.14	317.36	317.74	317.71	317.28	318.82	319.53	317.34	318.03	315.6	314.23	316.31	318.62	315.74	317.19	319.84	319.23	316.24	316.87	320.12	319.21	318.98	316.46	315.96	316.76	316.75	315.37	316.42
295.93	296.15	296.25	295.41	295.7	298.13	297.9	294.73	296.69	298.99	298	299.81	294.09	297.36	296.55	295.59	297.99	297.77	294.66	294.77	296.95	298.49	295.52	297.9	296.69	296.6	296.63	295.19	296.22	295.58	298.15	296.87	297.08	294.69	297.3	297.33	294.59	297.36	298.92	297.93	297.24	296.25	296.71	297.94	297.83	297.49	299.52	296.48	297.58	297.98
295.21	293.49	294.49	294.96	294.94	293.16	294.91	292.24	295.73	293.7	292.96	294.15	292.59	293.3	292.81	294.87	294.89	295.63	292.98	294.08	294.02	292.38	294.1	293.8	293.15	294.61	292.33	293.33	294.37	295.56	292.91	297.19	294.06	292.67	297.58	293	295.41	294.23	295.22	296.56	293.42	296.73	293.74	293.18	293.22	291.36	294.21	292.45	294.41	293.13
319.23	319.47	319.53	323.12	316.48	320.92	316.95	321.62	319.94	318.68	320.8	318.71	319.92	319.77	319.11	319.78	320.49	319.92	320.31	318.45	320.57	318.25	318.13	319.79	318.62	319.34	319.3	320.3	318.35	319.02	322.73	319.36	318.12	316.68	320.95	319.75	320.52	318.32	319.89	319.36	317.23	319.31	318.73	320.17	319.61	318.72	317.94	317.31	321.37	320.31
314.35	312.94	311.77	313.89	314.74	311.93	312.46	313.74	314.84	312.1	311.42	314.04	313.74	311.84	314.66	316.7	313.66	314.24	312.91	313.86	312.05	313.03	315.05	311.84	315.27	313.09	313.22	310.7	313.63	312.27	314.03	316.01	313.2	311.13	312.59	313.22	314.04	315.11	315.4	314.04	314.59	313.06	316.14	313.94	314.34	315.97	313.86	309.49	314.87	311.05
296.46	295.52	297.66	299.18	294.68	297.63	296.17	297.73	295.31	292.84	297.08	298.05	296.38	297.94	295.32	298.76	300.4	296.61	296.29	298.73	295.52	297.06	297.02	296.29	295.18	296.42	296.97	297.94	297.78	296.18	296.17	299.2	299.27	295.91	296.55	296.69	294.15	295.32	295.79	295.12	296.26	298.59	296.6	299.72	298.15	297.18	295.23	295.1	297.62	300.21
328.3	329.72	330.4	329.82	327.76	327.72	327.12	327.59	330.32	324.99	329.7	329.15	328.69	327.16	327.66	327.22	327.43	327.64	328.72	328.57	326.98	328.43	329.35	327.56	328.92	330.37	328.05	329.52	329.37	326.59	329.49	330.1	328.15	327.07	328.55	328.16	326.27	328.47	328.56	329.11	329.7	325.86	327.34	327.52	327.33	325.55	328.91	330.18	329.14	328.51
311.81	315.04	313.74	312.98	310.56	312.18	310.75	312.27	313.72	311.23	315.07	312.04	313.3	311.74	312.5	313.3	314.62	311.78	316.17	312.75	311.22	313.59	314.42	313.15	312.54	312.53	315.12	313.48	310.95	313.41	313.4	312.65	314.07	313.11	311.98	311.61	312.77	312.4	312.79	315.47	315.81	313.97	313.02	313.75	313.91	313.49	312.42	313.99	315.9	314.79
301.83	302.6	302.15	299.88	300.73	300.99	301.08	302.23	300.22	303.83	301.23	302.33	301.6	298.54	304.14	301.02	297.68	302.12	301.85	303.46	300.87	300.5	300.94	301.65	301.08	301.47	301.04	300.71	300.63	302.37	302.44	303.04	302.68	301.35	300.46	300.62	301.98	303.73	302.02	300.67	300.16	302.57	300.87	300.27	302.25	300.76	300.51	299.1	299.65	303.48
308.56	306.89	307.13	306.23	305.72	306.59	305.21	305.96	305.73	305.54	306.24	304.52	305.9	309.43	305.75	307.39	304.49	306.33	308.61	307.95	305.51	308.65	305.91	306.54	307.07	306.21	303.8	303.98	306.64	306.8	307.82	308.31	306.69	306.26	306.11	304.52	304.1	304.1	307.42	307.02	306.26	306.08	305.8	305.68	305.87	304.61	307.08	305.48	307.04	305.2
296.23	297.41	295.81	295.36	296.92	297.31	297.18	298.08	296.17	295.91	295.89	296.96	297.79	296.84	295.35	298.26	299.91	295.08	299.68	296.18	297.54	297	298.22	298.64	296	296.98	296.62	297.8	297.22	295.4	295.53	294.89	295.36	298.13	297.88	299.44	298.77	297.95	296.85	297.69	298.22	295.77	300.03	295.46	295.27	296.68	296.45	294.29	298.09	294.68
313.13	313.03	315.16	316.86	316.55	313.71	315.1	316.36	315.79	314.49	315.97	313.29	315.46	317.21	315.71	315.58	313.26	315.22	312.58	313.78	313.35	316.25	315.04	316.38	313.25	315.65	314.6	317.9	315.89	313.6	316.61	314.06	314.96	312.58	314.94	313.31	315.03	317.35	316.1	316.19	315.36	313.43	315.01	315.14	316.55	316.64	312.88	313.92	316.57	315.67
319.14	315.6	318.99	321.88	320.76	316.16	318.69	318.94	317.3	317.53	317.95	317.98	318.98	318.79	317.71	319.02	316.74	320.25	316.23	319.39	316.97	319.31	317.78	321.54	316.71	320.65	319.55	317.94	317.34	319.2	317.9	316.08	318.89	320.83	319.55	316.27	319.91	317.44	321.75	319.67	318.38	317.12	320.08	318.97	321.6	319.03	316.76	319.91	319.33	317.32
317.41	315.54	316.15	313.1	315.8	314.34	314.45	316.2	314.68	313.28	317.32	314.82	316.77	316.88	317.77	318.15	313.71	315.17	311.71	315.91	314.66	312.91	315.27	312.59	314.58	313.84	313.17	312.99	315.23	315.14	313.93	314.07	315.59	315.25	315.85	314.95	315.4	314.31	316.55	313.52	316.19	312.36	315.39	315.93	316.59	313.86	316.08	313.21	316.61	314.25
312.41	311.83	307.85	311.59	307.85	309.58	311.05	311.29	312.1	310.52	313.58	312.2	310.68	310.77	309.12	311.55	309.85	308.08	311.99	310.21	310.13	310.64	310.09	310.61	309.35	310.12	310.91	311.29	312.22	311.49	310.51	310.84	310.01	309.54	310.5	313.99	310.79	308.23	311.58	308.28	309.95	310.23	312.6	308.3	311.54	309.58	310.67	308.99	310.24	311.62
327.34	323.86	323.78	326.94	326.88	326.9	324.86	324.7	326.8	321.77	325.05	324.78	326.4	324.71	324.36	324.98	323.06	325.8	325.35	327.18	326.14	324.94	324.37	328.17	327.41	323.74	328.23	325.08	325.17	325.85	325.18	328.11	322.6	329.58	325.86	325.08	323.28	328.11	326.61	326.56	326.77	322.76	326.61	323.85	324.7	324.93	325.64	324.7	327.05	323.43
316.7	318.22	315.71	316.1	316.87	315.89	319.51	317.47	320.52	318.86	316.28	316.29	317.24	318.82	318.5	317.23	313.84	317.98	316.13	317.75	320.2	318.62	318.37	316.89	319	317.05	316.59	313.72	315.78	319.11	316.62	318.48	315.7	320.36	316.36	317.39	316.59	314.77	315.3	318.51	318.72	316.71	317.1	316.5	318.75	316.91	317.43	318.73	317.62	317.53
320.14	317.71	316.81	315.25	318.73	320.5	318.47	317.74	321.2	317.52	317.73	315.18	313.88	315.08	318.16	317.37	316.44	316.94	320.15	316.8	316.75	317.94	317.77	318.77	315.74	314.84	317.9	318.49	317.1	316.25	320.36	318.25	315.07	319.17	317.17	318.15	317.13	316.74	318.64	318.05	319.82	315.77	317.05	318.51	320.06	317.04	317.3	316.89	316.84	314.76
293.89	296.55	297.77	294.48	293.92	293.66	294.62	294.79	294.9	293.9	293.99	291.25	295.83	294	292.63	294.26	291.7	294.27	293.37	294.86	294.99	294.77	291.04	295.39	293.7	296.77	294.1	295.35	294.32	295.41	294.14	293.6	291.75	296.47	296.66	290.43	296.79	294.28	292.28	295.17	292.92	295.35	296.32	292.67	292.61	291.98	291.2	292.35	294.66	294.99
313.11	310.45	314.21	313.65	311.77	312.51	314.67	316.08	312.65	313.37	315.67	312.31	313.68	311.24	314.24	312.97	312.44	314.22	314.57	314.63	312.13	312.74	316.17	312.36	313.02	314.62	312.18	314.32	310.72	314.18	312.59	311.2	314.58	312.6	315.23	313.61	311.5	313.75	311.1	313.83	313.97	313.42	311.83	314.1	311.9	313.18	313.86	314.35	314.56	313.16
314.1	313.7	312.11	313.87	312.81	313.94	310.71	313.49	313.07	314.36	314.99	314.67	314.17	314.29	315.97	315.11	314.55	314.52	312.01	314.32	312.15	315.95	315.28	313.66	315.69	313.2	314.5	315.86	313.26	312.97	312.49	312.77	314.08	312.07	315.81	313.18	314.27	314.21	312.73	314.09	314.11	313.33	314.09	313.28	314.86	312.65	316.12	314.44	315.22	313.75
312.76	313.31	312.39	314.1	314.83	310.65	312.65	310.6	312.4	311.52	314.27	309.74	314.7	311.66	311.44	310.26	312.92	310.57	309.53	313.53	312.72	311.69	311.8	314.5	313.08	313.14	310.33	310.79	314.31	313.51	313.59	315.81	310.82	315.06	313.53	309.72	312.22	310.9	311.82	312.64	311.54	311.64	313.5	314.04	311.81	312.99	311.29	312.01	311.3	314.47
326.93	328.73	327.58	325.64	326.98	327.96	327.96	327.74	328.07	325.86	326.77	325.12	326.92	325.85	328.95	327.5	327.44	325.19	328.59	327.06	327.59	325.18	328.16	327.01	328.48	324.89	328.65	328.64	325.55	324.98	326.86	327.25	328.3	327.76	325.53	328.11	326.88	328.15	327.29	326.15	327.34	326.16	326.89	327.67	328.04	327.99	328.1	327.29	327.68	329.53
316.01	316.31	315.69	317.33	316.06	317.39	315.64	317.65	316.69	314.83	318.16	315.17	315.01	315.76	318.8	316.48	318.03	316.99	314.17	317.63	315.9	315.8	318.13	318.93	316.46	316.15	314.63	317.95	314.46	317.66	317.84	318.48	317.85	316.27	314.45	316.64	314.3	317.46	315.26	314.78	316.3	316.53	318.69	315.62	315.12	318.77	314.73	313.55	316.06	315.52
311.4	311.83	313.31	313.44	311.63	311.29	312.12	313.18	313.3	312.31	314.23	312.52	312.54	311.95	311.84	314.15	312.07	311.14	312.8	312.61	313.01	310.71	312.03	314.27	310.81	310.1	310.66	312.78	313.65	313.21	313.81	313.96	311.21	312.67	311.82	312.17	312.28	313.3	310.61	312.07	311.71	313.05	311.18	311.37	312	312.09	312.14	311.47	312.78	314
314.53	314.25	314.97	315.54	315.37	312.87	313.52	314.42	313.67	316.24	311	315.01	315.28	315.4	314.29	313.72	316.77	316.57	313.17	315.88	314.28	315.76	315.98	314.52	316.57	314.69	315.24	314.89	312.58	316.87	313.77	316.43	317.88	314.61	314.17	315.38	316.04	312.96	313.49	313.58	314.7	314.55	316.48	315.86	313.73	314.36	315.19	314.9	316.68	317.78
299.51	300.81	298.86	298.72	299.18	300.03	300.84	296	298.71	301.45	300.35	299.65	299.19	298.54	301.89	298.27	299.84	297.02	303.46	300.21	304.13	298.75	299.75	302.07	299.03	299.98	302.46	297.96	299.22	297.29	299.08	302.32	299.88	299.28	302.16	301.66	299.1	300.73	298.36	299	299.9	300	301.94	298.56	296.92	301.22	300.86	299.61	299.19	300.04
305.28	307.23	303.89	302.15	304	304.43	304.05	304.73	304.33	305.67	300.78	304.75	303.1	304.53	306.19	302.93	301.58	302.93	305.18	301.4	302.68	304.59	305.27	301.65	303.64	304.09	303.55	305.43	301.24	305.49	302.62	302.95	306.27	305.32	302.02	303.47	303.55	304.18	303.14	303.14	304.66	304.35	305.16	304.49	306.27	304.18	300.52	301.3	304.11	305.19
304.89	303.36	302.03	305.65	303.24	302.95	304.42	304.64	302.78	305.34	303.73	305.92	304.03	304.39	304.06	303.78	304.89	304.83	304.84	304.66	303.37	302.49	301.39	304.84	302.26	304.46	303.64	307.39	301.12	305.77	303.51	304.87	306.44	304.65	303.54	302.4	305.85	303.2	304.7	302.97	304.29	304.71	306.62	306.09	304.76	307.06	301.5	303.09	305.27	303.2
318.42	317.61	315.51	319.08	317.53	315.19	318.21	316.69	317.65	315.48	318.6	317.86	315.36	317.8	317.67	316.53	317.43	315.74	314.37	315.51	317.36	317.91	315.97	315.54	319.29	314.28	319.11	316.68	320.18	316.72	317.8	314.66	318.33	315.08	316.99	315.62	315.92	316.9	315.98	315.7	317.86	319.21	315.96	318.03	317.77	316.75	318.7	315.69	315.35	316.21
310.9	312	307.35	310.32	310.47	309.06	309.19	309.69	309.07	309.4	310.61	310.43	310.91	310.2	312.83	311.37	309.5	311.53	312.07	310.75	308.21	310.67	311.55	311.38	311.58	311.54	307.65	310.31	307.27	312.19	309.03	310.69	310.51	310.75	309.01	310.48	311.43	310.32	308.39	310.73	309.17	311.1	310.56	311.5	309.78	311.93	311.09	307.43	311.55	310.56
318.16	317.9	318.09	317.8	316.59	319.48	316.37	315.9	316.72	318.27	314.93	319.03	316.63	317.56	317.59	316.52	318.23	316.58	321.72	315.32	319.16	316.37	318.68	318.39	315.76	317.77	318.53	319.42	319.48	317.41	319.62	319.53	317.51	316.98	319.02	319.77	319.03	318.4	318.1	321.3	318.57	316.72	318.98	316.25	315.45	312.41	319.27	314.86	317.86	315.88
313.72	311.68	312.31	312.06	312.87	310.92	310.19	314.15	312.98	311.19	313.75	311.28	312.52	312.91	311.22	311.36	311.4	311.95	312.73	311.33	313.74	314.95	311.17	311.9	311.91	310.81	311.4	313.48	313.04	309.77	313.27	314.67	312.43	312.65	313.21	311.9	313.85	312.91	311.15	311.88	310.21	311.41	313.55	311.6	312.9	311.55	312.65	309.35	311.89	311.64
328.18	327.71	325.67	329.51	328.46	328.96	328.27	326.27	328.15	326.18	329.53	325.61	328.18	329.09	326.53	329.97	327.08	330.58	325.74	327.22	329.29	326.97	327.56	326.92	330.48	327.33	325.32	325.93	327.56	329.8	326.42	326.27	324.98	328.69	331.65	326.71	329.09	328.94	327.25	326.24	329.17	326.73	324.07	328.82	327.77	326.02	326.84	329.11	325.08	328.33
323.18	326.96	325.31	324.22	325.29	328.12	328.59	328.12	329.04	327.43	327.37	326.4	327.35	325.94	325.81	325.28	328.14	325.5	328.05	327.63	325.59	328.36	326.65	328.67	326.93	327.39	325.68	325.73	327.45	326.45	328.76	327.65	326.87	328.45	327.03	326.48	328.07	323.38	328.28	325.05	328.17	324.76	325.65	328.57	326.36	327.16	325.66	323.84	326.43	325.74
312.87	313.66	313.96	313.67	314.14	311.24	312.25	312.45	309.76	311.83	311.97	313.48	313.13	313.59	314.65	315.12	312.73	311.45	310.27	314.11	312.01	313.18	313.81	311.29	310.57	314.05	313.18	311.4	311.24	312.68	313.76	312.66	314.28	311.69	312.9	313.01	313.42	313.04	311.27	311.91	312.89	313.87	313.52	312.79	312.46	313.12	314.13	316.23	310.66	316.03
303.62	304.22	302.9	306.63	303.77	305.8	305.38	305.17	305.72	305.84	306.5	306.18	304.68	306.44	305.92	305.69	304.75	302.88	305.53	305.47	305.21	304.99	304.82	305.74	304.35	305.39	308.64	304.03	306.98	304.44	306.57	303.26	306.1	306.95	303.31	305.47	306.53	302.73	305.34	305.7	305.98	304.59	304.71	304.37	306.93	304.82	306.15	305.58	306.71	302.18
310.9	309.65	313.1	308.9	310.62	311.77	309.03	309	311.99	313.03	310.48	314.08	311.41	311.44	310.9	309.81	310.4	308.05	310.64	307.28	311.28	309.91	310.05	310.39	309.86	312.55	312.02	310.91	311.96	309.95	309.89	312	309.62	311.25	311.63	310.41	310.31	310.2	309.81	310.12	310.85	312.48	309.76	310.28	309.79	308.07	307.59	309.28	312.36	309.08
313.64	315.76	314.2	314.3	315.64	311.93	316.45	315.81	312.6	314.96	314.31	315.87	314.4	313.93	313.58	314.59	316.89	311.87	315.08	317.03	315.25	316.71	314.53	313.9	314.91	317	314.55	315.55	314.62	313.27	314.43	316.39	313.64	312.87	317.3	315.41	315.12	312.69	314.92	316.3	314.83	315.15	313.82	315.28	312.41	312.79	313.12	314.53	316.86	314.96
327.56	328.74	329.13	328.73	326.34	327.11	328.04	326.87	328.72	329.32	326.83	329.56	332.07	329.06	326.48	330.23	328.51	327.32	329.29	330.25	328.38	329.43	330.2	330	329.61	327.05	326.39	329.02	329.55	327.78	329.06	329.67	327.97	329.58	328.73	329.52	328.48	330.37	331.28	329.16	327.45	330.75	330.04	330.69	326.04	333.13	326.75	328.76	327.92	327.16
314.85	319.88	317.35	315.45	317.16	316.99	316.74	316.66	316.79	317.39	317.67	318.49	318.57	316.48	319.44	316.61	317.96	318.75	314.39	319.42	316.67	315.14	317.85	319.62	317.33	318.14	318.72	316.68	317.53	315.21	317.49	316.64	317.41	318.68	316.07	317.17	315.56	318.36	317.92	314.22	318.12	317.12	317.14	317.66	313.55	316.78	316.99	320.39	317.86	316.09
304.26	303.15	303.09	303.89	305.37	304.27	305.03	303.41	303.86	304.81	305	304.54	302.16	306.23	304.65	304.01	303.76	303.41	302.43	304.7	302.61	305.39	306.19	303.91	302.97	304.28	304.64	303.39	303.67	301.29	304.67	304.87	304.19	302.61	304.07	305.93	303.18	305.36	308.18	303.68	303.22	305.1	305.44	304.45	303.9	302.75	302.58	300.79	304.07	304.56
294.21	298.36	294.92	295.68	293.91	293.59	295.24	294.22	293.6	292.53	292.6	295.03	292.89	294.45	294.69	295.7	294.25	296.12	292.4	293.96	293.82	294.03	295.17	297.39	296.67	294.27	295.45	297.25	296.04	294.32	294.79	296.88	296	295.62	296.52	296.34	296.28	296.44	292.01	294.52	299.01	297.02	293.8	296.75	294.98	294.6	294.01	295.68	295.56	294.81
309.41	312.23	311.32	311.02	311.31	312.58	310.23	309.54	311.15	311.04	311.45	311.16	307.06	309.99	310.78	309.3	310.14	308.55	311.28	312.13	310.22	308.29	311.98	311.69	310.57	310.19	312.41	312.2	309.55	309.37	313.08	310.27	310.17	312.37	312.09	308.91	314.36	310.27	309.54	307.99	308.94	311.71	311.89	309.78	311.27	309.45	311.7	309.97	310.6	310.18
317.59	318.65	315.09	315.19	317.03	316.59	317.08	315.93	316.25	318.77	316.98	317.55	316.16	319.34	319.45	318.82	316.6	319.35	314.98	321.26	315.44	316.13	317.47	315.33	319.24	317.52	317.78	315.67	320.22	317.94	318.36	313.8	316.17	318.69	318.33	318.09	318.37	316.14	317.76	315.1	317.05	318.64	318.04	316.46	316.57	316.89	313.69	318.3	315.42	317.47
304.64	304.84	304	303.33	301.66	305.98	304.92	305.17	303.17	303.92	304.49	304.7	306.49	304.59	303.58	309.11	306.26	306.39	307.66	303.27	304.77	303.46	305.17	309.01	307.84	307	306.27	305.3	306.79	305.36	304.17	305.17	304.75	307.82	303.64	306.4	305.41	304.08	305.29	305.11	305.61	305.08	306.97	304	303.07	304.64	305.16	304.73	304.99	304.07
304.05	304.72	303.77	304.83	307.7	305.59	306.77	304.42	304.65	302.26	307.31	303.32	306.34	305.31	303.61	304.29	304.18	305.03	302.97	306.45	305.79	305.56	305.2	304.07	303.8	304.4	303.28	304.76	305.15	306.02	305.76	305.62	303.64	305	303.4	304.76	302.92	306.65	306.35	303.73	304.88	306.94	303.89	305.24	304.28	302.81	303	304.86	303.49	305.31
317.06	315.15	316.09	317.57	316.6	317.99	318	315.89	316.7	318.65	316.4	314.92	317.22	318.38	316.76	313.71	317	317.97	319.95	317.06	319.6	317.39	315.47	317.29	316.32	316.97	318.16	317.78	313.71	318.26	316.47	316.67	317.69	317.17	317.39	318.6	317.32	316.43	317.77	316.14	318.74	317.68	317.37	316.05	316.2	317.92	318.94	317.09	316.28	317.18
304.47	304.7	304.81	304.2	304.63	304.43	305.05	306.63	305.64	303.2	306.52	304.2	304.96	306.61	305.86	304.74	305.06	303.93	306.54	307.13	306.58	305.79	305.75	304.78	304.82	303.49	305.66	305.65	304.31	304.66	304.77	306.1	303.96	305.9	302.69	304.5	305.21	305.8	305.79	304.88	307.89	307.44	302.65	303.38	304.42	306.12	304.38	303.26	304.4	301.53
303.77	305.14	304.66	302.55	303.93	305.74	303.39	304.48	303.69	307.69	306.75	303.21	304.64	306.56	305.35	305.12	304.47	303.87	307.19	304.01	303.29	304.17	306.14	306.92	304.98	302.13	305.21	302.45	306.13	302.82	305.55	303.82	303.91	305.4	305.94	305.8	304.92	304.32	305.36	305.88	303.14	304.47	304.98	306.21	306.94	304.9	307.25	305.88	305.15	304.06
314.66	314.54	315.52	313.36	314.54	315.11	314.11	315.42	317.76	315.98	315.28	315.29	316.22	314.54	315.86	315.1	314.02	312.64	315.5	316.7	315.04	316.41	314.88	317.49	314.28	315.97	315.6	318.28	314.75	316.78	315.61	314.23	314.35	315.73	312.57	314.24	318.97	313.74	315.75	316.24	314.71	314.9	317.01	315.99	314.08	314.8	314.34	316.23	313.14	316.19
305.75	306.29	306.52	306	308.41	308.45	309.3	305	305.27	306.46	307.57	305.29	308.64	307.53	306.64	308.06	307.53	304.87	305.7	305.2	307.49	306.77	305.55	307.67	305.95	305.16	304.6	306.48	304.97	304.42	306.43	306.37	306.33	306.18	305.58	305.32	308.31	309.22	307.33	306.91	303.53	307.29	306.35	308.62	309.18	306.7	306.62	311.52	306.95	308.51
312.55	310.89	312.43	313.01	312.74	312.59	314.69	314.14	314.29	311.87	315.34	316.03	312.68	311.36	312.87	313.45	314.86	313.58	313.29	312.15	315.28	311.24	311	313.2	311.76	312.22	314.92	315.96	315.07	313.53	311.63	311.02	312.38	312.48	311.86	312.74	313.61	311.25	311.49	311.36	313.79	312.64	314.12	312.98	317.33	311.49	314.01	312.94	311.02	316.82
319.09	318.51	318.49	321.27	320.75	318.99	319.52	324	320.02	319.48	320.59	319.25	317.32	318.33	319.16	319.12	318.37	315.24	320.8	318.27	319.68	320.05	318.45	319.96	322.95	317.88	320.24	318.24	317.56	318.45	317.56	320.14	318.57	319.94	321.18	318.22	319.13	318.83	320.34	320.59	318.21	320.25	317.52	317.33	322.81	320.15	317.48	321.34	318.04	321.34
308.9	304.82	308.75	308.72	307.11	308.46	307.4	308.88	306.6	306.36	304.32	306.51	308.21	306.89	307.73	306.52	307.5	305.4	308.89	304.16	308.23	308.45	306.27	309.59	305.47	308.88	307.3	311.33	306.51	309.15	306.04	307.49	306.67	307.45	309.89	308.19	307.04	306.04	308.34	308.7	308.5	308.63	307.14	309.09	310.08	310.41	307.68	305.55	308.22	307.51
312.82	311.66	315.37	309.57	315.04	312.17	312.97	313.97	310.21	312.85	312.88	313.52	313.46	311.53	311.28	311.98	314.46	312.97	314.7	313.19	312.47	313.16	311.28	309.78	311.27	311.86	312.46	310.4	313.32	313.25	312.81	310.63	315.01	313.95	312.15	313.45	312.3	312.64	313.7	312.95	311.98	311.77	312.86	314.24	312.65	313.91	314.31	311.05	311.59	312.38
303.62	303.54	302.93	302.23	302.38	302.02	302.38	300.57	303.08	300.9	302.71	302.07	300.13	300.12	303.31	302.58	303.22	301.37	300.66	304.88	303.02	303.11	302.17	301.95	300.06	303.61	303.88	300.78	300.32	302.45	300.03	301.94	301.28	300.42	304.19	302.66	301.64	301.83	303.14	302.35	301.27	302.42	303.84	302.68	302.73	300.77	301.39	302.75	306.45	300.16
307.1	304.2	306.02	303.31	303.7	304.23	305.49	304.62	301.44	305.18	303.37	304.64	303.57	305.95	302.57	305.42	304.11	306.92	302.77	304.16	304.88	303.14	303.5	305.2	304.88	303.15	302.82	305.56	303.51	304.35	305.3	305.41	302.97	306.13	304.87	305.79	304.18	301.71	303.82	302.76	306.21	302.98	305.3	303.57	305.51	304.02	304.17	304.37	304.66	306.12
329.85	329.74	328.44	328	331.12	327.78	326.57	326.12	327.78	328.49	328.54	329.9	332.15	325.67	328.56	326.76	330.33	327.55	329.69	329.78	326.47	330.4	328.59	330.28	330.33	331.18	330.58	327.81	328.96	329.94	329.39	331.33	329.61	329.94	329.24	330.4	325.55	329.09	326.39	325.64	328.55	329.33	327.48	330.37	329.27	329.01	328.91	327.41	326.59	329.05
315.8	316.58	316.88	317.29	319.02	317.1	317.74	318.08	319.8	319.5	318.04	319.25	320.19	321	320	317.75	317.47	320.02	318.65	319.34	318.53	316.05	317.14	315.92	317.11	316.93	320.89	319.55	317.91	316.1	319.29	319.88	318.13	317.39	316.04	318.64	316.54	321.46	318.53	316.11	317.7	320.52	316.63	317.47	317.83	316.16	317.96	318.47	322.26	317.21
307.34	302.88	304.92	307.35	305.94	304.55	305.05	304.58	304.71	307.58	305.63	302.93	305.09	304.69	305.81	305.81	305.5	304.94	303.44	304.59	305.39	303.62	303.82	304.77	307.65	305.18	307.61	304.88	303.92	306.1	305.36	304.17	308.71	305.29	305.15	303.9	304.93	304.67	302.78	303.02	305.88	305.64	305.89	305.97	308.54	305.89	305.79	307.38	305.45	303.12
318.42	317.77	318.63	318.88	316.93	316.53	318.69	317.37	317.17	319.87	316.08	317.7	317.13	317.29	318.48	317.66	318.96	316.73	317.99	316.49	318.12	317.86	319.62	316.91	318.38	317.17	319.02	318.89	316.07	316.08	317.87	317.95	317.23	315.87	315.09	317.56	316.39	315.37	314.77	319.46	316.41	315.9	317.77	315.84	316.62	319.08	317.36	319.59	317.15	317.8
296.79	299.07	295.48	297	296.75	295.54	296.93	296.46	297.07	297.31	298.65	297.98	298.88	297.79	298.3	299.27	292.62	296.57	298.48	295.79	295.02	294.85	296.64	294.86	297.58	296.64	296.05	295.57	297.38	299.25	297.45	296.54	295.22	295.52	295.79	299.28	294.2	295.49	296.47	296.46	297.32	296.79	295.66	298.12	295.2	296.13	296.08	297.18	295.79	294.77
324.55	324.7	325.52	326.13	324.3	327.18	323.75	324.03	323.9	328.06	325.16	324.16	326.37	327.39	324.83	323.9	325.78	327.38	324.9	326.31	325.38	323.79	326.74	326.77	327.43	326.16	325.55	326.82	323.21	326.94	325.83	325.53	326.52	326.33	326.09	326.1	324.81	324.93	323.62	326.32	323.2	325.13	323.56	326.23	325.38	325.23	326.45	325.46	324.78	326.3
307.44	306.44	308.62	305.52	306.9	301.8	303.38	305.93	307.5	304.66	304.01	305.77	305.61	303.04	303.65	305.46	306.36	305.62	306.14	306.95	305.28	307.16	305.71	306.09	305.82	303.85	305.18	305.73	303.61	308.01	304.93	305.22	303.07	304.16	304.56	303.33	304.99	303.58	305.48	306.21	304.69	304.12	305.1	303.67	305.01	304.96	305.36	305.79	305.19	305.96
298.15	294.96	293.84	297.21	299.12	296.65	294.89	297.04	299.1	295.47	298.83	296.73	294.82	297.11	294.46	299.85	297.69	295.35	294.96	297.58	297.27	297.93	298.59	298.18	294.82	295.25	296.69	298.26	298.46	298.74	297.38	298.01	296.25	295.03	299.32	297.2	294.53	295.29	298.12	295.75	297.41	297.79	295.68	293.91	297.67	295.95	297.78	297.05	295.43	299.32
315.44	316.01	314.43	313.61	313.53	312.27	316.09	313.48	313.09	313.75	315.41	313.08	316.89	312.93	313.29	312.91	314.74	311.55	314.93	313.38	314.79	313.5	313.38	313.34	312.53	314.49	314.26	315.18	315.05	313.49	315.58	312.49	313.08	311.38	313.01	314.34	314.67	312	314.24	314.4	314.85	314.03	312.98	315.5	315.32	312.5	314.51	313.22	312.53	315.92
309.21	309.01	308.71	311.63	309.6	308.5	308.66	307.61	310.86	310.32	309.52	309.82	309.17	312.43	309.96	309.34	309.56	307.49	308.45	309.81	310.12	308.84	311.31	308.45	307.27	309.12	307.51	308.92	309.04	307.21	309.25	307.14	308.88	309.38	311.03	307.09	308.66	309.37	308.58	308.8	308.69	309.44	306.82	307.43	306.62	309.11	309.57	308.8	308.48	310.23
296.98	298.39	302.84	300.35	298.46	302.27	299.37	300.15	300.23	301.54	299.45	301.35	299.1	298.89	301.6	303.5	298.68	299.25	298.2	301.09	302.36	299.22	301.89	302.27	302.94	298.24	300.66	299.44	299.49	298.85	300.3	301.42	301.06	297.35	300.77	300.51	298.44	299.41	299.24	298.65	299.83	297.64	302.03	299.41	299.45	298.76	301.96	301.73	299.7	302.34
303.61	302.21	301.71	301.9	303.09	303.25	302.74	303.39	303.97	304.15	303.64	302.05	302.17	302.79	297.66	303.07	303.29	301.72	307.83	303.38	305.55	303.74	303.18	302.45	301.85	302.23	302.38	301.98	303.77	303.47	305.42	304.67	302.35	300.76	302.55	303.91	302.71	300.6	302.49	304.26	302.26	303.04	303.98	306.03	303.77	302.87	302.29	302.22	306.85	304.89
310.24	307.36	306.56	309.34	309.12	307.28	308.2	306.25	309.42	308.74	307.22	308.7	304.59	308.82	307.54	307.43	308.97	308.89	310.35	310.68	305.99	310.15	309.76	306.95	308.84	309.01	308.72	308.91	308.59	310.61	311.18	310.11	308.3	308.18	309.58	307.61	309.37	306.66	310.71	306.68	309.31	309.27	308.45	308.94	308.09	306.42	307.04	308.93	310.07	307.8
330.37	330.72	328.7	330.33	328.17	327.36	329.07	329.58	330.21	330.13	330.85	327.89	329.27	327.67	329.56	327.94	329.95	328.55	328.01	326.95	330.22	330.58	328.77	329.72	330.18	329.81	327.18	328.72	329.15	329.27	329.74	326.65	331.65	327.83	330.24	330.19	327.36	330.71	326.37	328.86	327.77	329.25	330.19	327.53	325.87	329.81	328.56	328.37	327.96	328.59
300.72	303.97	302.95	304.23	301.38	303.29	299.57	302.49	304.06	301.66	303.59	303.87	299.7	303.21	305.55	302.69	304.41	302.92	302.14	302.99	304.39	302.47	301.42	301.54	301.68	300.99	303.95	301.9	303.09	300.33	303.39	302.85	304.48	300.06	301.34	303.61	301.12	304.37	305.53	305.51	304.01	299.59	303.78	304.78	301.75	303.86	303.75	303.35	303.23	301.6
319.19	317.3	318.35	320.05	319.38	319.93	320.13	319.9	320.26	319.77	318.36	318.4	319.41	318.3	315.99	320.15	322.22	318.29	318.66	318.68	318.51	319.52	317.55	320.34	316.98	320	319.38	318.74	319.47	318.43	319.98	318.68	319.87	320.16	317.43	320	319.73	317.53	319.4	317.81	319.04	322.78	319.19	317.12	318.15	320.71	316.99	318.27	320.53	319.14
293.15	295.58	293.6	295.48	294.41	295.84	295.36	294.43	293.35	294.37	292.68	291.9	292.72	293.64	291.8	293.35	293.44	295.16	293.48	293.32	296.15	295.95	294.86	296.17	294.41	295.91	293.33	293.34	294.55	291.64	292.44	294.9	294.04	293.31	294.31	296.47	293.06	292.57	293.88	297.42	292.81	294.23	294.64	292.95	294	293.14	294.07	293.08	294.24	293.71
304.71	303.19	305.04	305.68	305.46	304.37	306.02	301.7	305.69	305.91	304.87	302.98	305.44	304.1	303.13	305.99	306.94	306.96	306.01	303.44	306.7	307.33	304.65	304.32	304.47	302.89	303.79	304.1	304.7	305.11	307.17	305.44	303.76	304.72	306.1	305.35	305.42	307.69	302.76	306.86	304.27	304.32	305.29	307.35	305.07	305.6	304.52	306.11	306.28	303.64
311.06	311.8	312.42	314.17	314.38	310.46	313.67	312.86	313.56	313.49	312.45	311.37	314.27	310.26	312.79	313.39	312.43	315.46	312.78	311.38	310.78	312.56	313.34	313.67	315.74	314.32	310.11	312.73	311.63	311.98	315.07	311.9	315.38	312.13	314.92	310.73	314.47	310.56	312.45	311.59	315.56	311.88	312.02	312.28	311.98	313.47	312.61	313	314.04	311.94
315.69	318.64	319.09	314.67	316.37	315.48	316.65	315.37	316.87	317.62	315.1	316.42	316.23	316.93	318.02	315.6	317.47	316.23	320.05	319.39	318.84	317.51	315.13	316.1	318.21	320	314.97	315.4	318.6	317.71	316.86	316.07	317.62	316.92	314.06	316.88	316.92	316.72	317.01	317.42	319.53	318.11	318.54	319	315.12	316.68	318.42	316.33	316.4	315.7
308.77	310.84	312.43	309.15	309.84	311.29	310.01	311.74	312.28	307.77	312.73	312.11	310.66	310.02	308.59	308.64	309.4	309.9	310.82	308.83	309.22	309.03	309.59	308.58	309.31	307.99	310.93	307.33	308.78	311.09	310.3	311	309.07	311.87	309.46	310.96	310.8	309.86	310.84	311.02	307.55	309.61	308.82	310.18	309.17	311.12	310.39	312.13	308.23	309.92
304.61	304.79	305.04	302.56	301.41	304.83	306.03	303.82	302.65	303.09	304.06	302.78	302.95	304.03	305.26	305.15	302.8	302.12	300.32	304	303.53	304.77	299.53	303.82	304.23	303.99	302.53	304.08	302.81	304	302.71	303.37	302.73	302.43	301.53	302.24	303.1	303.81	302.83	303.13	303.78	303.65	304.51	303.11	303.67	305.71	301.09	305.91	303.51	303.88
304.81	304.13	302.83	303.5	304.57	305.9	305.88	305.64	306.18	308.74	306.44	303.97	305.21	305.32	305.95	305.77	306.93	304.86	304.69	307.32	305.49	307.6	304.98	307.05	305.75	307.18	303.97	304.66	306.62	305.16	306.02	305.43	308.39	307.42	308.5	305.57	307.56	308.52	305.02	305.03	305.71	304.77	306.58	307.52	307.08	306.54	305.45	306.53	304.39	307.11
317.61	313.85	315.09	313.73	317.27	312.09	315.93	316.42	318.46	315.91	318.45	313.06	314.33	317.21	314.57	315.45	316.63	315.42	316.23	315.32	313.88	315.09	315.79	313.94	319.35	313.24	316.31	315.61	314.98	317.3	315.85	314.85	315.2	314.36	315.33	316.71	316.16	315.39	315.9	316.19	314.04	313.86	315.38	318.17	315.28	313.37	315.72	320.65	314.95	316.16
317.78	319.22	319.18	318.39	318.31	317.07	318.09	319.9	317.5	320.12	317.65	319.28	317.02	316.71	317.27	319.28	318.01	318.06	317.81	318.55	317.49	320.97	317.15	318.98	318.98	318.53	317.54	320.01	316.1	316.67	318.51	319.46	318.72	319.91	320.82	319.09	318	320.12	319.16	319.66	316.61	315.37	319.61	318.75	317.38	318.66	318.91	317.25	317.05	318.22
304.96	306.57	305.41	305	305	305.62	304.9	303.26	305.64	305.11	305.93	305.78	306.15	307	305.28	307.33	304.75	306.78	307.21	304.4	308.12	308.16	307.82	308.73	305.47	309.38	307.79	304.64	307.26	305.98	309.27	306.63	304.13	305.05	306.82	305.5	304.03	306.03	307.45	305.73	305.47	306.05	302.46	306.26	307.06	305.01	307.21	305.51	305.62	305.63
305.07	306.78	305.18	305.02	305.08	307.98	305.48	305.14	306.9	306.99	304.78	307.62	306.61	305.55	305.11	306.58	305.4	305.87	305.73	303.71	306.96	302.51	305.21	304.22	306.22	305.29	306.29	305.58	308.07	306.1	305.09	307.62	305.88	304.09	305.26	304.78	306.32	305.92	303.81	304.31	302.8	306.89	306.74	303.82	306.83	303.47	305.17	306.67	308.02	305.17
313.62	315.32	312.49	315.13	313.11	314.71	312.94	313.37	313.06	314.49	312.85	312.75	313.42	314.93	311.86	313.42	314.75	310	314.23	313.65	312.9	310.54	315.44	313.38	312.99	312.62	315.1	314.32	311.18	313.89	313.39	315.14	314.67	314.6	312.88	314.71	313.89	312.79	316.01	314.55	314.76	312.83	312.01	312.76	311.73	313.09	313.85	312.82	313.37	314.93
294.96	291.77	292.43	292.9	295.36	289.93	293.92	293.48	294.83	294.95	294.15	293.93	291.54	294.35	294.62	294.32	292.61	294.1	294.5	293.85	293.13	292.13	291.27	293.84	293.06	293.32	292.75	292.75	295.69	294.74	292.96	291.89	294.92	293.4	294.01	292.85	292.09	293.31	293.08	293.95	294.95	292.08	293.41	296.22	292.29	294.81	292.48	294.07	294.56	292.32
295.58	294.81	295.75	296.76	294.49	295.24	294.36	296.55	296.75	294.37	295.08	295.17	294.2	295.1	296.28	294.9	295.43	297.65	293.27	293.47	296.35	294.66	294.34	294.39	295.42	294.61	297.26	296.6	293.8	296.68	296.2	294.2	294.41	297.44	294.74	294.83	294.48	294.91	291.86	296.24	295.14	292.69	294.38	294.56	293.65	294.33	294.28	293.99	295.72	293.9
304.86	303.23	303.69	302.73	302.71	303.3	303.1	301.8	301.39	302.39	304.4	304.83	301.93	303.37	302.66	301.79	305.63	302.97	305.29	303.67	302.26	303.47	304.63	305.32	304.68	306.44	303.86	305.63	305.49	302.44	306.06	301.18	302.94	303.05	301.99	305.72	304.24	303.27	304	305.29	304.47	303.7	303.53	303.93	304.65	303.74	303.42	303.11	301.31	303.34
316.73	315.81	314.93	317.72	315.8	317.74	312	317.11	313.76	315.47	313.94	313.05	315.69	312.92	314.52	316.09	315.8	313.5	313.23	313.12	312.26	315.4	313.03	316.39	313.75	316.13	312.92	313.54	313.8	313.55	316.12	314.66	315.93	314.6	314.73	313.06	312.95	314.29	312.45	314.79	315.09	317.86	313.53	317.07	314.32	315.91	314.51	316.76	314.27	314.46
310.14	311.01	311.16	310.13	310.15	310.41	310.98	311.66	307.62	308.19	310.3	310.7	312.19	309.17	308.57	307.68	313.24	311.99	310.09	311.27	312.2	311.89	311.26	309.8	309.04	307.69	309.1	310.98	313.94	310.94	311.57	312.47	309.86	310.19	312.94	310.39	312.02	311.04	311.17	312.57	312.47	312.14	313.74	308.56	310.38	309.89	312.82	309.21	311.79	309.28
301.23	302.29	304.1	303.65	301.2	304.28	303.41	302.78	302.33	303.86	301.9	303.71	303.48	301.12	302.4	303.39	301.77	304.62	301.71	301.33	302.29	303.25	303.03	303.8	302.51	303.21	304.52	302.24	304.06	302.31	302.58	301.65	303.74	302.93	304.16	304.74	303.9	305.05	303.15	305.39	301.61	304.01	302.82	305.31	303.19	303.21	302.54	303.31	301.92	304.07
324.46	325.47	325.09	323.97	323.83	324.16	326.31	325.71	325.34	327.46	324.18	326.3	326.39	326.64	326.43	324.54	323.49	324.75	326.57	324.89	324.85	327.66	327.47	327.03	326.55	326.2	327.07	325.24	323.97	323.24	323.26	324.58	323.48	324.88	323.28	324.67	326.13	325.31	325.72	325.74	324.39	324.63	325.49	322.75	324.2	324.55	324.6	325.86	325.21	323.79
303.43	303.72	303.94	303.32	301.16	302.94	304.11	302.9	303.04	303.54	304.56	301.19	301.54	305.7	304.15	303.12	303.41	304.19	304.15	305.52	302.92	303.28	303.37	304.16	306.85	302.86	300.8	303.57	303.56	302.15	302.99	303.31	301.85	303.56	302.91	302.14	303.13	302.46	300.56	302.07	302.65	305.39	300.96	302.37	305.77	304.11	303.89	303.28	303.81	303.65
314.81	313.82	318.68	315.87	316.38	312.93	310.65	315.12	313.67	314.59	313.71	313.85	312.1	313.52	316.42	317.32	313.97	313.67	314.38	314.62	315.94	314.95	315.72	315.86	316.37	316.63	316.53	316.52	315.06	314.21	315.06	315.51	314.72	314.19	313.73	316.17	314.72	316.77	314.21	313.95	316.4	314.28	316.41	314.93	313.48	316.36	314.78	315.29	314.8	317.06
326.57	327.65	325.33	329.04	327.19	326.32	326.96	326.99	325.66	328.24	328.3	327.53	329.45	328.66	327.55	328.79	326.13	325.59	328.17	327.66	328.91	326.56	325.69	325.46	326.53	324.77	325.98	326.03	327.57	327.83	326.87	325.89	328.01	326.69	328.03	324.56	327.31	327.64	327.25	328.33	326.14	329.18	326.74	323.85	326.5	327.16	325.06	325.2	325.09	326.65
312.74	310.81	308.01	307.5	310.25	309.96	311.22	311.22	311.46	308.87	311.82	311.92	310.6	309.22	309.54	310.87	307.87	310.75	310.46	310.45	309.56	310.65	311.78	310.19	311.19	311.89	311.24	312.8	312.19	310.54	309.68	309.67	309.44	309.64	311.1	311.49	309.5	310.91	306.89	309.48	311.44	310.8	313.16	309.97	312.3	310.16	311.41	310.15	310.48	309.46
311.71	313.37	310.34	313.82	313.49	312.21	314.66	316.01	311.72	313.27	311.17	314.34	313.02	312.78	311.75	313.9	312.44	315.78	311.72	313.85	312.02	311.6	314.21	312.04	312.62	309.89	311.89	311.3	311.28	310.87	312.92	312.68	313.41	314.17	312.96	311.14	311.24	312.21	312.32	313.39	313.94	312.11	311.04	314.11	314.36	313.05	313.07	313.72	313.5	314.95
316.19	317.5	317.82	318.44	316.8	317.12	317.16	317.47	316.77	318.02	318.6	319.29	319.16	318.2	315.55	316.48	317.72	314.93	315.29	319.49	316.37	316.63	317.15	317.72	314.73	317.83	317.99	314.11	314.11	316.22	316.97	315.83	317.33	318.86	314.96	318.73	315.56	318.01	318.17	316.57	315.27	313.65	317.13	317.53	316.34	317.13	316.59	315.32	317.07	316.11
314.23	318.16	314.64	313.46	315.83	315.4	316.83	315.02	314.81	314.12	315.69	316.97	315.67	314.75	317.38	314.97	313.96	312.01	316.2	313	312.58	314.15	316.32	314.13	317.13	316.64	316.99	316.57	317.52	315.75	319.23	316.76	316.47	315.13	314.8	317.89	316.44	317.03	319.14	318.37	315.93	316.04	313.21	315.69	317.29	317.71	315.55	315.15	317.25	315.93
302.24	303.74	304.54	308.14	301.84	303.97	303.3	302.97	301.89	303.51	304.18	304.61	301.93	305.24	302.3	304.43	304.27	303.79	307.05	304.66	303.41	304.5	302.16	304.84	303.99	305.33	303.5	304.69	304.02	304.26	303.03	300.68	303.72	303.02	304.26	301.03	300.81	302.64	303.88	302.55	303.75	301.97	303.11	305.21	304.09	304.26	304.62	299.11	303.05	299.94
298.66	301.57	301.45	303.24	300.72	302.38	301.18	302.39	301.45	301.15	300.02	301.76	301.31	299.18	302.74	300.44	301.63	301.31	300.73	300.97	298.81	302.75	298.02	301.75	301.08	301.87	300.13	300.95	300.25	300.4	300.81	302.18	300.86	298.46	298.91	299.18	300.23	298.74	303.24	302.84	299.13	299.71	301.71	303.01	303.62	302.64	299.7	302.51	301.04	302.96
301.95	303.42	300.02	301.16	303.72	299.38	302.14	301.4	301.41	298.37	301.99	302.69	301.27	304.47	298.98	299.79	302.63	301.81	299.79	299.57	301.63	302.44	298.04	302.86	302.13	302.04	301.74	301.28	301.29	301.67	301.11	301.88	301.54	299.81	303.59	301.41	300.07	298.85	302.69	299.86	299.69	302.46	302.61	302.57	302.15	301.26	302.36	300.9	302.74	300.95
305.88	307.38	305.66	309.77	307.07	307.43	306.62	303.25	304.08	307.21	308.32	307.62	305.87	304.92	304.96	307.84	306.51	305.83	306.83	307.18	304.87	306.06	304.57	306.68	307.57	306.89	306.94	306.38	305.46	305.81	305.79	306.33	308.09	306.76	306.85	306.1	304.89	307	305.41	306.39	306.78	311.29	306.24	306.99	306.26	306.01	306.4	306.02	308.43	307.56
312.46	311.9	315.18	314.11	313.61	313.48	314.36	313.52	314.78	315.47	312.29	312.5	311.34	313.19	311.25	313.16	314.96	312.83	315.64	311.8	313.97	313.92	313.68	311.43	312.39	312.84	314.74	316.08	313.71	311.96	313.14	313.18	313.18	312.79	316.07	312.69	314.23	314.82	311.1	311.45	311.88	314.1	314.86	313.18	315.1	311.09	311.16	313.1	314.01	313.42
316.69	312.91	315.92	314.36	316.77	311.38	315.02	315.14	314.64	315.08	315.16	315.61	314.15	314.31	314.45	316.33	312.48	315.47	314.58	315.53	314.5	314.29	313.71	312.57	315.28	313.69	313.78	315.36	314.6	315.7	315.16	316.25	315.08	316.73	314.1	314.47	313.36	313.67	315.73	316.41	314.65	315.88	312.85	316.4	314.56	314.48	315.98	314.86	317.49	316.22
312.94	317.28	313.1	313.33	315.83	316.78	316.49	315.44	317.36	314.2	316.09	313.61	314.12	316.14	318.4	316	316.8	313.93	314.39	314.99	314.67	315.98	315.45	313.86	317.6	315.31	314.97	312.35	312.91	319.5	315.09	315.16	316.92	314.11	315.6	313.95	315.27	313.19	314.72	314.81	317.52	314.15	314.71	313.89	312.45	313.88	312.94	316.46	317.86	314.54
317.67	315.6	312.76	317.06	317.06	316.79	315.16	315.52	313.85	315.95	314.72	316.71	313.7	315.61	315.14	315.25	317.56	315.57	317.11	316.02	316.31	316.07	313.06	315.49	315.25	318.39	313.84	315.32	315.93	317.69	317.24	315	315.75	318.44	316.36	315.18	318.57	314.63	315.22	317.42	316.83	316.8	316.14	316.6	316.5	316.41	319.61	316.31	317.08	314.31
312.68	314.12	315	316.54	314.2	314.16	311.36	314.12	315.56	314.18	313.2	315.03	313.98	315.08	316.4	315.8	315.6	315.85	313.78	314.8	312.87	314.75	313.08	314.39	314.21	313.64	314.03	314.12	310.97	316.88	315.37	313.87	313.15	312.93	314.25	313.02	312.8	313.9	315.19	316.3	312.82	312.79	314.46	316.17	310.96	313.36	312.53	315.73	312.83	310.65
325.21	325.05	323.12	324.27	324.74	325.36	323.43	323.93	325.62	325.55	326.14	327.12	325.69	323.16	325.34	324.19	326.26	325.17	324.68	323.37	324.01	324.87	325.44	323.67	325.58	326.25	326.22	321.62	323.42	325.01	325.31	323.66	324.09	324.69	324.27	323.93	325.74	324.23	325.76	323.81	325.47	325.09	325.58	326.58	325.22	326.45	323.4	326.73	325.41	326.13
318.02	315.1	316.58	315.39	318.04	312.27	314.5	315.5	317.24	312.96	312.09	315.17	317.2	314.41	315.01	317.85	316.08	313.33	318.33	313.38	313.38	314.01	315.53	314.64	314.69	314.84	314.53	313.5	317.39	315.13	317.45	315.58	311.04	313.75	313.09	314.3	316.02	314.35	315.33	311.54	317.04	317.66	312.59	314.67	313.77	314.98	314.55	314.49	316.85	316.8
325.68	325.88	327.82	328.87	328	327.18	329.03	324.15	328.28	325.17	327.32	323.94	327.28	327.09	330.2	326.51	326.5	328.03	327.84	326.64	327.51	326.77	326.56	324.62	327.26	329	327.17	327.87	326.72	328.53	327.75	327.29	326.87	328.17	326.43	328.07	329.12	326.06	328.35	326.55	329.1	329.54	323.97	326.96	327.12	327.94	327.04	328.27	324.99	328.87
314.25	314.58	314.84	315	318.38	315.95	314.46	315.98	315.3	316.09	315.58	318.85	319.11	313.32	317.36	313.31	315.42	319.11	313.74	316.77	316.6	315.63	317.35	315.12	316.11	317	317.13	316.78	313.11	315.33	317.97	315.15	315.64	316.17	316.73	316.08	315.78	316.49	314.81	313.65	313.68	315.84	316.32	316.67	314.93	316.92	315.73	314.24	316.08	315.15
300.89	302.5	301.76	304.52	303.28	304.57	304.38	301.72	303.17	303.77	301.12	302.01	303.12	300.48	302.72	302.71	305.43	303.99	304.31	301.5	303.52	304.75	302.88	304.58	302.85	304.52	304.23	302.95	302.62	305.55	302.41	304.61	304.4	304.12	303.69	302.59	303.29	304.2	302.92	302.34	301.48	303.41	302.01	300.36	301.94	302.17	302.75	303.23	301.45	302.78
301.74	303.69	303.35	303.96	304.1	305.96	306.68	304.29	306.04	304.1	305.25	301.87	305.62	303.38	302.57	303.35	303.74	303.59	302.52	302.66	303.45	303.48	302.45	303.12	301.47	303.63	306.65	302.42	302.54	301.34	304.52	305.82	302.56	305.01	303.58	301.67	304.24	303.62	303.35	304.7	303.45	303.88	303.71	302.45	302.75	304.38	299.45	303.78	305.39	302.54
329.98	330.83	330.69	330.39	326.22	328.84	332.4	331.27	325.97	328	330.2	329.15	327.77	328.92	327.81	328.39	327.91	328.37	330.6	327.76	326.97	330.17	327.58	329.13	327.27	330.36	329.98	328.61	327.2	329.62	331.04	328.14	327.97	328.62	328.77	328.83	329.92	327.43	327.51	328.87	330.83	329.44	329.29	327.1	332.06	328.47	329.36	329.11	328.39	331.37
315.5	317.6	316.59	316.34	316.45	316.67	316.05	314.7	314.57	315.88	312.65	316.61	316.57	315.02	315.23	317.08	315.62	317.07	314.22	316.35	316.5	315.43	316.35	316.59	315.68	316.57	316.61	316.24	315.06	317.41	315.67	316.06	316.1	313.15	315.99	316.35	315.95	313.97	315.19	313.4	318.25	315.98	318.22	316.61	315.16	316.24	318.33	315.92	317.1	316.77
304.3	306.21	305.74	303.21	304.65	306.77	307.38	302.98	302.69	303	303.84	303.47	305.03	303.44	304.11	306.48	305.13	307.38	305.16	305.86	304.92	306.46	304.12	305.99	304.17	303.02	304.42	306.08	305.21	305.78	304.71	306.76	303.71	305.66	305.39	304.88	305.26	302.93	305.46	302.05	304.53	304.78	303.82	303.93	305.86	305.12	302.29	306.72	302.68	303.65
301.44	299.43	298.43	299.4	300.72	298.89	300.99	300.78	301.29	298.14	302.35	300.04	301	298.74	301.09	300.42	300.65	300.55	300.11	300.24	298.94	300.69	301.4	301.08	301.13	300.57	300.96	301.98	299.15	298.67	299.53	300.62	300.07	299.37	300.85	301.22	301.26	299.56	301.31	297.58	302.41	297.08	300.01	300.58	301.89	297.49	300.76	298.95	299.8	299.37
298	301.17	301.26	300.09	300.04	301.67	299.03	299.51	302.65	301.64	296.79	301.17	300.91	301.77	302.45	300.34	299.54	299.91	298.79	300.96	297.74	299.38	297.34	301.89	300.62	298.72	299.25	300.68	300.29	299.36	300	300.19	300.27	299.22	299.89	299.86	299.87	297.63	301.54	298.3	299.46	300.45	298.83	299.27	300.7	299.3	298.49	302.36	299.69	298.88
322.55	316.72	318.46	319.15	319.05	320.43	320.23	320.2	318.42	320.96	319.12	318.64	321.39	318.6	320.25	320.13	319.36	319.55	319.74	321.31	321.67	321.7	321.11	317.84	319.83	319.53	320.95	319.63	320.97	319.71	318.59	319.09	321.35	320	320.09	320.26	321.21	316.72	319.83	320.71	318.9	320.7	319.12	319.06	319.29	320.42	318.67	319.71	316.73	319.94
315.26	312.06	311.94	314.02	312.56	313.25	313	310.04	314.07	310.58	312.84	313.31	313.49	311.13	315.16	312.33	312.06	314.91	311.09	312.43	314.47	314.81	314.01	311.72	311.75	311.33	312.29	312.86	314.62	312.52	311.89	312.94	312.41	311.92	312.6	311.72	314.23	315.42	312.38	312.31	311.89	312.72	313.92	311.02	313.63	313.6	311.79	310.35	311.24	314.44
330.62	330.58	329.51	329.03	329.67	329.25	328.05	327.31	328.89	330.15	328.66	326.1	329.22	327.63	328.75	328.3	329.72	331.69	331.23	328.49	330.07	329.2	324.6	328.55	328.01	327.36	328.28	329.28	330.45	326.23	328.84	328.04	326.14	329.03	328.82	326.34	329.77	327.01	328.67	328.24	330.82	328.91	328.9	329.62	329.55	328.51	328.12	330.8	330.23	331.94
303.9	304.83	304.62	305.31	305	303.4	305.38	308.65	303.52	303.53	304.6	305.7	305.58	304.49	304.3	306.12	302.23	305.81	303.97	304.76	306.25	303.35	305.72	304.61	305.7	305.35	305.91	304.98	303.73	306.41	303.46	303.44	302.49	301.24	305.16	303.37	303.78	306.93	307.52	304.92	305.53	301.77	303.74	303.49	304.8	302.76	302.72	305.38	306.62	305
314.81	315.48	311.81	315.42	310.84	314.1	315.41	316.17	314.96	313.54	312.63	312.92	313.63	313.64	312.18	311.91	314.96	313.56	312.04	315.9	315.82	315.94	313.56	313.88	313.83	312.39	311.1	315.77	313.41	312.59	314.24	315.42	315.02	314.16	313.81	315.43	314.74	312.1	312.13	313.73	314.57	312.05	312.57	312.75	312.96	314.22	314.36	311.14	315.02	312.03
311.21	313.31	314.56	310.53	313.11	313.56	310.55	312.02	311.09	311.64	310.21	312.57	313.51	312.91	313.22	313.21	311.4	311.87	313.65	312.87	312.3	312.02	311.98	314.73	312.21	313.71	311.42	312.87	312.21	310.33	313.84	312.54	312.95	311.95	312.39	313.01	313.68	314.93	312.89	312.51	311.95	314.12	307.85	312.83	308.41	311.79	312.9	310.87	311.27	313.55
314.97	313.32	317.25	314.95	313.66	311.7	313.52	313.58	314.43	313.83	312.91	315.06	315.73	315.85	313.35	317.1	315.84	314.36	313.64	312.07	311.67	315.15	314.49	315.64	315.98	314.85	313.32	314.76	314.25	316.23	316.92	316.11	316.01	312.76	314.61	313.33	315.65	314.99	314.37	313.69	317.29	313.83	312.13	314.59	312.05	315.02	314.36	313.71	312.36	314.6
312.08	308.24	308.25	308.68	308.29	310.75	309.52	308.35	309.78	311.83	308.71	307.83	309.88	310.55	309.1	309.46	308.94	309.6	307.11	307.33	308.32	308.46	308.04	310.39	309.13	309.06	309.3	308.98	307.7	307.97	309	308.88	310.21	311.36	305.88	308.73	309.88	306.48	308.99	309.83	308.02	308.62	307.34	310.68	304.87	308.88	309.59	309.49	310.22	305.89
297.85	296.93	295.24	299.38	295.8	297.52	296.93	294.64	295.64	295.61	295.53	296.33	296.58	296.25	295.18	296.61	297.91	295.6	296.48	299.32	297.92	294.97	296.03	298.7	297.27	297.56	297.23	300.07	295.79	296.29	296.09	296.9	295.84	298.26	294.98	296.19	300.06	296.27	296.33	296.75	298.81	298.1	296.79	298.48	294.77	297.92	298.94	296.83	295.47	297.65
312.61	312.78	313.4	313.99	312.94	314.82	313.04	312.56	311.8	313.27	312.85	314.87	314.67	312.85	313.31	312.8	315.35	312.88	312.94	314.75	313.95	315.08	311.29	315.72	312.62	309.06	314.83	314.02	312.76	313.48	312.41	313.05	314.58	312.79	311.28	312.98	311.2	315.89	312.49	310.64	312.91	314.4	310.74	313.46	312.34	311.78	314.2	313.3	312.5	310.86
326.89	325.36	328.81	328.92	325.53	326.75	326.41	327.19	328.59	329.47	325.84	330.87	328.85	327.64	325.58	328.58	325.34	326.42	322.5	327.28	326.28	329.59	326.73	327.78	324.97	326.29	326.92	327.97	326.07	327.88	326.86	327.9	326.94	327.32	324.98	327.73	324.31	328.43	325.91	326.57	325.28	325.47	328.23	329.28	327.58	326.24	328.03	324.72	327.77	324.67
329.03	327.67	328.55	328.75	325.89	327.63	328.35	329.32	325.69	328.95	327.78	327.28	328.51	328.43	327.76	326.67	326.91	328.36	326.79	329.88	325.71	327.77	331.18	326.49	328.57	329.08	328.7	325.14	326.36	327.88	328.85	326.56	329.02	325.48	329.42	327.59	329.47	328.44	327.33	327.6	328.01	328.55	328.55	328.25	325.95	327.61	325.96	327.62	329.09	327.24
326.78	324.27	324.86	323.36	323.8	322.73	325.8	323.28	324.48	324.08	322.49	325.32	325.21	324.47	326.08	325.99	323.92	328.31	324.67	325.64	324.94	323.19	325.07	324.13	324.52	325.93	323.91	325.11	324.88	324.65	324.59	323.46	320.7	321.65	325.38	324.46	327.54	323.99	324.19	323.6	326.59	323.96	326.18	323.53	322.9	321.61	324.13	323.02	325.38	322.69
308.03	304.93	307.45	305.29	305.52	304.8	305.39	306.35	305.86	307.35	305.71	307.35	305.61	305.62	305.62	307.61	306.8	305.66	307.04	306.43	306.1	305.75	303.79	308.47	305.59	305.49	306.07	306.46	307.17	305.98	307.15	305.3	306.17	308.4	305.4	304.57	309.04	305.36	305.84	305.07	304.38	306.57	304.64	306.3	307.15	303.64	305.45	304.82	308.6	308.53
313.62	314.62	313.33	312.84	314.17	314.06	314.71	312.63	313.85	314.68	314.7	312.87	314.2	312.65	313.14	314.65	315.83	314.79	312.05	316.99	314.07	315.6	315.19	313.43	311.6	314.26	313.44	315	313.09	317.21	313.16	315.29	314.87	312.19	316.4	314.42	314.46	314.66	312.44	314.47	313.33	314.01	317.36	315.31	313.34	316.69	315.91	313.58	315.78	314.41
311.04	311.59	312.79	312.96	313.85	311.24	313.68	313.07	315.39	310.66	312.07	311.47	314.77	314.13	315.09	311.69	313.2	309.88	312.18	311.25	311.23	313.48	313.83	310.86	313.59	308.14	311.44	312.81	310.85	310.96	311.4	310.2	312.03	311.33	311.3	311.06	311.98	311.53	312.33	311.66	311.44	312.5	315.8	312.46	314.36	315.19	311.36	312.18	312.18	310.86
330.48	328.8	329.03	329.8	329.21	328.41	329.06	328.91	327.34	328.1	330.93	328.77	330.8	327.31	328.56	324.86	327.1	328.52	328.28	329.84	329.71	327.46	328.51	329.71	327.15	326.2	327.83	330.01	330.08	329.44	329.63	329.51	330.26	328.12	329.88	329.55	329.82	328.63	329.13	328.94	328.7	328.01	327.52	330.48	326.81	329.21	331.19	329.63	326.69	329.2
293.98	293.55	295.75	296.98	296.46	295.93	296.99	295.91	295.4	296.15	298	297.12	297.28	293.92	295.19	296.66	297.02	297.77	295.75	298.62	299.06	298.13	297.6	296.64	294.1	296.46	297.85	297.13	294.93	298.47	298.71	298.15	297.06	297.15	295.93	293.87	297.17	298.89	298.23	296.95	299.12	296.01	295.71	294.73	296.76	297.59	298.14	299.83	298.58	296.54
316.14	314.23	316.11	316.56	315.75	314.93	315.94	317.2	317.03	312.95	313.16	314.27	314.5	316.88	316.88	313.76	315.88	315.46	316.47	316.39	315.05	317.87	313.47	316.7	317.01	315.09	317.02	312.27	315.51	314.94	316.4	312.89	315.69	310.28	313.63	312.81	316.91	314.29	315.1	314.88	321.38	315.89	317.84	317.12	316.31	316.86	316.36	314.82	313.34	317.36
316.97	315.32	317.03	311.37	313.97	313.85	314.27	315.97	312.46	314.05	316.6	314.59	315.69	316.1	315.9	315.39	315.6	317.02	316.18	317.54	313.89	317.11	315.53	316.86	314.51	316.64	314.9	315.17	315.33	314.23	316.24	313.9	314.13	315.34	316.84	316.57	317.4	313.01	314.73	314.04	315.87	316.42	315.78	315.8	313.41	315.04	317.26	318.26	316.34	317.16
312.45	314.49	314.43	313.33	315.81	313.9	311.19	317.04	312.79	312.58	312.88	313.4	312.15	313	314.9	314.09	314.41	311.66	314.41	313.71	313.22	314.57	312.94	315.11	315.65	313.09	315.14	311.27	313.57	315.24	314.39	315.85	313.57	311.66	312.25	313.79	312.57	316.13	314	313.12	315.24	314.07	312.42	316.03	311.15	315.9	314.48	315.44	313.05	314.71
294.03	293.81	295.82	295.43	295.5	293.42	294.77	295.09	295.16	296.06	293.64	292.82	294.48	294.7	295.16	295.13	292.61	293.79	295.43	294.64	295.27	295.78	297.04	293.09	294.93	295.78	295.53	293.31	297.79	294.21	294.45	294.33	294.33	295.78	294.76	293.66	294.66	297.38	295.66	295.49	294.44	296.72	296.18	296.42	295.02	297.42	292.32	293.31	293.55	295.42
309.28	309.95	308.94	311.83	308.22	310.11	306.64	311.19	308.72	309.12	309.33	309.19	313.73	309.61	310.47	310.87	312.15	308.76	310.69	308.44	307.88	313.54	313.94	307.57	309.67	308.24	309.16	309.93	310	309.9	310.58	310.66	311.7	309.6	309.04	311.32	309.96	310.58	308.71	311.17	310.45	309.07	309.92	310.11	311.15	311.27	309.3	307.7	310.52	309.26
305.75	304.96	304.24	305.42	306.07	307.6	307.13	303.86	305.99	304.75	303.98	307.21	304.57	306.95	308.11	306.07	307.6	304.48	306.35	307.02	304.66	306.44	308.32	305.74	307.72	306.38	306.58	307.1	303.41	307.91	306.15	304.12	308.52	308.07	306.69	306.66	302.6	305.38	305.89	305.79	308.29	306.08	306.53	306.17	305.36	305.17	304.48	308.02	308.1	306.89
313.51	313.33	312.57	315.09	311.7	311.44	316.54	312.72	311.45	312.09	310.68	314.05	312.91	312.34	310.81	311.94	314.11	309.45	310.83	310.87	314.54	312.22	313.05	312.54	312.63	311.56	312.95	313.16	313	313.17	311.93	311.52	312.36	314.72	314.48	314	312.68	313.35	313.39	312.69	313.58	313.62	313.11	313.04	313.08	310.92	312.47	314.52	310.34	311.42
318.23	316.42	318.08	316.73	316.61	317.1	319.76	317.22	317.96	316.52	315.93	319.08	317.4	315.93	318.33	318.89	317.24	319.33	318.1	316.69	318.12	316.39	317.12	319	315.31	317.28	316.05	315.7	315.95	314.84	316.27	316.96	316.48	315.55	318.12	316.16	321.05	318.26	316.13	317.46	317.82	317.22	316.86	317.1	316.26	316.99	317.88	315.98	317.34	316.46
303.72	302.37	300.99	303.29	302.62	304.9	303.25	302.75	303.35	302.9	300.88	303.4	303.93	302.45	303.86	301.77	303.44	303.49	301.24	301.54	301.52	302.82	301.58	303.89	300.31	302.09	303.23	300.8	301.37	303.05	302.21	303.72	303.51	302.73	302.53	304.29	302.77	301.96	301.93	302.98	299.68	303.21	304.64	303.49	302.36	303.31	303.94	303.35	303.88	301.97
300.97	299.82	300.65	300.66	300.17	300.62	301.37	300.93	301.03	299.73	302.19	302.67	300.53	301.89	300.88	301.99	298.84	299.34	302.72	300.46	302.63	299.42	300.63	301.27	301.28	301.91	300.38	301.52	299.63	301.29	300.6	300.81	299.9	298.69	299.89	300.36	301.65	297.71	300.63	302.51	300.57	300.95	300.05	301.2	301.49	302.79	302.78	300.05	299.7	301.95
316.08	317.96	317.51	316.86	318.72	316.45	318.24	317.15	315.17	316.51	318.77	318.27	316.51	319.89	320.19	316.85	315.18	316.93	317.64	317.42	316.88	319.36	315	315.16	316.24	320.18	316.58	320.12	316.24	316.21	317.03	314.79	316.03	318.36	316.84	316.28	317.03	318.56	317.25	315.71	318.08	317.7	318.52	316.85	316.23	318.38	316.89	316.3	318.26	318.3
303.55	302.12	304.35	301.27	301.26	301.82	302.8	301.44	301.1	304.9	305.61	301.55	304.87	303.9	304.07	303.23	303.96	305.77	304.92	302.77	304.46	301.13	304.19	304.97	303.15	304.54	304.83	306.22	303.42	304.3	305.09	303.01	303.99	303.42	304.24	303.46	301.93	300.31	304.91	304.69	304.36	302.19	303.2	303.65	302.73	302.78	303.61	301.45	304.68	302.27
309.54	310.06	310.21	305.46	308.24	309.98	308.59	308.98	309.01	307.22	307.28	307.53	309.43	307.44	306.88	309.98	310.11	307.74	309.85	307.65	310.1	307.61	308.85	309.19	309.93	309.01	308.05	308.95	308.86	307.82	307.89	311.05	310.75	307.86	307.31	306.01	308.61	309.29	310.02	308.29	306.3	306.88	312.4	309.37	309.69	308.78	311.95	309.75	308.61	308.75
303.19	302.09	301.98	305.7	301.43	303.89	305.57	303.07	305.47	305.73	303.68	305.02	305.03	302.25	307.05	305.07	303.22	304.3	302.11	303.97	303.43	303.7	305.14	302.01	302.71	302.23	304.34	304.3	301.61	301.15	306.08	304.96	302.86	302.8	301.75	302.45	304.47	307.17	304.78	303.29	303.32	303.73	304.99	306.16	302.35	303.59	304.75	303.53	304	301.74
313.47	314.16	316.2	316.4	314.31	315.67	314.69	317.58	313.71	314.28	314.75	314.48	312.23	314.77	313.3	314.82	313.29	312.66	313.86	312.42	312.13	312.42	313.5	312.41	314.5	312.62	312.74	313.69	314.77	313.34	312.69	314.08	314.52	312.62	315.69	313.21	314.57	314.05	311.46	312.29	311.71	314.77	315.25	315.56	313.47	315.68	311.15	316.67	315.62	315.4
292.73	297.88	291.71	291.97	295.83	293.81	295.44	292.21	297.54	293.89	292.65	294.07	292.91	293.51	291.91	294.23	293.68	292.68	294.27	295.76	294.21	291.42	293.77	292.47	295.4	293.66	296.29	292.22	295.08	294.42	289.51	296.21	294.01	293.75	293.18	293.81	293.77	295.44	294.39	290.73	296.84	294.38	293.71	293.69	292.63	295	294.15	294.73	295.44	295.84
327.17	327.58	325.56	326.2	329.38	328.8	325.73	327.01	326.74	326.27	326.54	328.25	327.11	330.56	326.86	326.61	327.91	326.96	327.74	328.28	326.23	327.37	328.01	327.59	327.3	325.46	324.9	325.53	326.88	326.46	327.83	326.98	327.76	326.78	328.21	326.99	327.67	325.71	324.52	325.66	329.36	326.17	326.09	325.18	327.71	325.78	326.71	324.51	323.46	325.53
306.74	305.98	307.46	304.56	306.15	305.2	306.56	304.4	306.54	305.27	304.01	305.49	308.92	305.94	307.84	308.17	305.85	308.21	305.94	303.87	308.19	306.77	307.84	307.03	307.23	306.48	306.26	303.01	305	306.42	307.88	305.83	304.44	309.5	305.88	307.34	307.25	306.08	305.92	307.73	309.76	308.43	305.83	305.38	307.83	305.99	306.13	304.77	306.38	302.99
316.72	316.2	312.73	314.52	312.74	312.89	313.83	314.45	316.72	317.02	315.36	317.29	314.47	316.53	316.11	314.46	313.28	315.16	316.22	313.91	314.1	317.93	316.37	312.9	314.99	316.11	313.8	315.84	314.08	314.24	314.38	315.55	315.2	313.39	316.59	318.02	315.66	313.66	314.75	316.37	315.56	315.11	317.54	316.5	315.86	317.06	315.12	314.06	315.87	314.65
307.52	304.47	308.21	306.18	308.02	306.32	306.25	306.69	307.76	305.61	306.98	310.01	306.72	307.32	307.47	307.33	306.32	306.71	307.05	304.33	303.34	307.16	305.12	309.96	307.39	306.21	307.17	307.25	306.85	306.04	307.69	306.62	307.98	305.99	306.78	304.81	306.34	305.4	306.7	306.3	308.53	306.26	306.76	307.32	307.12	303.79	307.42	309.16	308.29	307.11
300.95	299.28	300.37	301.18	299.61	297.11	298.96	299.95	300.44	301.1	301.39	298.49	297.91	300.44	298.95	299.43	297.74	300.86	299.16	299.49	300.17	300.01	300.25	300.12	300.15	299.56	300.46	301.63	298.96	303.51	298.64	299.25	302.09	299.95	300.51	301.56	299.86	300.03	302.19	296.78	300.89	301.32	299.72	302.67	297.82	299.94	302.28	300.8	299.34	299.88
302.71	302.52	305.5	304.65	303.58	303.73	306.26	302.01	303.06	304.34	304.3	302.39	303.54	305.14	305.29	306.7	304.67	302.57	303.92	304.2	306.04	305.72	305.83	305.59	304.11	307.02	303.82	303.34	304.24	302.65	305.47	305.01	304.11	302.79	304.18	302.85	304.86	303.07	302.41	304.25	304.23	304.5	303.71	303.13	303.11	304.39	305.4	303.3	303.91	304.17
326.04	325.01	328.44	327.21	325.11	325.09	327.74	326.9	325.79	325.32	327.99	327.35	328.1	328.05	328.09	326.23	327.01	326.78	329.25	324.55	326.25	324.92	328.51	327.63	327.38	325.29	326.1	327.11	325.75	326.99	326.52	327.49	325.34	326.43	327.26	327.86	325.14	327.32	325.3	327.73	327.59	325.14	326.26	326.9	326.52	327.74	326.1	325.54	327.5	327.49
326.66	329.18	329.15	328.76	326.42	329.59	329.41	328.02	326.35	327.84	331.45	328.29	328.75	328.4	326.69	325.88	327.5	327.2	328.05	327.07	328.05	324.93	325.16	328.66	329.35	329.32	326.78	328.32	327.31	327.51	330.61	326.23	327.17	326.78	329.49	326	326.61	327.5	326.37	329.24	327.97	327.71	328.07	328.49	327.02	327.8	328.43	330.4	325.74	326.55
303.16	306.34	304.29	304.41	303.13	302.54	304.05	306.43	304.74	306.26	306.16	303.82	300.15	305.46	303.52	303.63	301.67	303.55	304.11	303.16	304.57	302.67	303.09	304.44	303.16	303.81	304.02	304.36	303.39	301.52	301.65	303.54	300.43	302.99	305.21	301.91	302.77	301.82	306.48	303.34	303.95	303.29	304.92	304.37	301.43	303.64	305.13	303.09	304.08	303.88
315.32	315.72	315.46	316.08	315.04	315.28	316.19	317.87	316.66	315.72	315.18	314.56	315.81	316.47	316.29	316.25	314.96	315.72	316.28	317.42	316.5	315.12	314.21	317.33	314.93	317.47	316.05	316.07	316.86	315.9	317.12	312.95	315.54	315.74	316.39	312.6	315.34	315.05	314.62	315.1	317.05	315.83	317.31	315.36	315.89	316.14	315.76	313.61	316.84	317.79
314.82	315.03	315.53	315.42	316.07	316.85	315.72	314.45	315.48	315.41	314.82	313.76	316.11	315.61	315.68	317.48	316.82	314.56	314.22	317.47	315.95	315.27	315.76	316.28	315.43	313.42	316.47	315.47	316.65	315.69	316.5	317.58	317.5	317.06	314.23	314.32	315.58	315.02	313.59	315.65	313.11	316.59	314.05	317.78	316.85	316.26	316.3	315.6	310.8	312.21
313.36	315	315.09	313.69	316.91	315.32	312.43	314.58	313.17	313.36	316.12	314.65	315.14	313.73	316.09	315.4	313.73	315.95	314.28	316.51	313.8	313.58	313.41	317.55	315.63	313.65	313.95	315.75	317.04	315.63	316.4	315.94	314.42	316.85	315.24	316.77	313.32	315.46	314.38	313.58	315.13	316.22	316.22	313.69	315.2	315.91	315.63	316.06	314.66	317.39
308.75	306.01	307.12	307	306.84	305.87	305.25	304.18	302.8	306.25	302.89	306.66	307.86	304.39	304.59	306.64	307.63	308.82	306.35	304.62	304.48	304.81	307.35	306.74	306.6	305.7	306.97	305.36	304.94	304.87	304.99	306.26	307.35	306.13	306.15	307.89	304.67	307.53	306.01	305.03	304.31	306.3	306.68	303.65	305.55	305.76	307	305.04	306.98	307.16
319.43	315.68	317.1	316.21	317.31	316.84	317.76	318.91	319.51	318.61	319.13	318.4	321.17	315.72	317.09	321.03	315.94	317.89	317.04	318.03	318.09	317.53	318.75	315.44	316.26	317.37	314.75	319.62	317.11	317.85	318.81	319.73	318.97	317.36	313.76	317.35	319.34	319.38	318.69	319.18	316.81	317.66	319.39	319.32	317.95	318.83	319.76	317.66	319.7	318.75
328.52	325.77	328.18	328.91	327.21	328.19	326.31	328.24	327.9	326.82	331.24	327.63	327.76	326.97	326.86	327.41	327.61	327.51	324.57	326.16	327.8	326.89	325.68	327.5	329.79	325.3	327.51	330.76	329.56	328.34	327.74	330.26	325.33	328.37	327.19	329.95	329.1	329.31	327.45	326.71	325.26	327.76	328.4	327.84	328.35	328.75	325.19	328.27	330.36	329.18
312.01	311.63	311.47	314.22	316.26	310.82	314.48	312.58	312.76	312.76	314.65	314.26	310.49	311.46	314.44	312.74	311.94	312.31	312.17	311.61	312.1	314.05	313.57	314.44	312.89	315.85	313.69	309.84	312.97	314.47	311.61	313.38	312.74	315.42	311.35	312.06	312.46	312.52	309.81	314.57	313.37	311.01	310.47	315.2	313.36	313.74	312.01	312.21	314.18	314.36
323.3	326.74	324.99	323.56	324.19	324.39	325.33	323.71	325.64	325.27	323.16	321.32	324.32	324.47	324.79	324.3	324.8	322.78	323.6	324.52	324.86	324.92	323.18	324.41	323.53	325.43	323.94	322.12	325.51	323.61	324.39	323.36	323.84	325.16	326.75	324.9	325	327.34	326.72	327.82	326.78	323.61	323.22	323.38	323.47	323.71	323.8	323.17	325.93	323.47
305.33	304.14	306.28	305.77	305.95	302.3	304.67	306.85	304.1	303.52	306.26	306.8	309.22	304.95	305.51	304.85	305.04	302.91	304.94	305.67	306.53	306.71	307.96	303.6	305.69	305.19	306.29	304.6	304.78	305.68	306.38	307.43	306.2	306.22	307.27	306.66	302.68	307.57	307.37	303.6	304.08	307.38	304.14	305.11	306.49	306.51	305.32	303.74	303.93	306.25
314.84	312.37	316.21	312.64	314.31	315.4	313.6	313.85	316.71	315.81	308.94	314.96	313.23	311.9	311.73	315.06	316.51	313.59	313.97	314.84	313.5	315.6	314.92	312.39	314.81	315.8	314.11	314.22	315.49	313.96	312.61	312.55	315.56	313.15	312.16	314.05	315.07	316.07	314.06	314.56	314.53	313.05	315.56	314.07	311.76	313.34	310.97	313.67	315	315.14
301.65	302.41	302.1	301.3	301.36	302.02	299.23	304.9	302	303.83	303.89	301.29	305.55	301.55	305.13	301.55	301.81	300.9	305.01	303.74	302.6	304.56	302.1	300.73	302.1	303.15	301.85	301.94	299.47	303.42	301.64	303.61	303.64	302.78	303.8	302.39	301.75	299.74	304.7	301.49	302.87	303.15	304.5	304.66	303.26	303.68	301.9	303.99	301.42	303.75
301.41	301.49	301.12	304.65	302.9	302.19	302.82	303.99	302.39	300.51	303.64	303.2	302.9	301.89	303.27	303.63	301.6	301.74	301.84	301.57	303.76	303.09	303.8	304.54	300.84	300.48	303.92	302.74	302.02	304.19	303.18	303.73	303	301.69	302.02	303.93	303.14	299.48	303.61	300.88	302.42	301.5	300.6	301.66	303.58	304.49	303.99	302.45	303.71	301.39
308.46	308.56	309.99	309.5	309.73	307.84	309.12	309.62	305.85	309.3	308.39	309.79	307.77	308.21	308.86	307.74	309.32	308.84	308.83	308.59	311.82	309.28	308.41	308.65	309.85	310.29	307.85	308.45	308.11	311	308.96	306.46	308.53	310.14	309.59	311.7	307.94	307.82	306.39	309.59	309.78	309.32	308.32	308.01	308.98	306.3	309.42	308.43	308.55	308.73
304.04	307.55	307.31	305.45	304.44	303.4	307.45	305.64	305.13	305.4	303.92	305.25	304.58	302.35	304.8	304.35	304.96	303.14	305.94	306.77	305.69	305.7	305.98	304.99	304.52	305.91	303.03	306.34	304.52	301.79	304.37	305.13	307.06	305.95	306.33	304.87	303.86	304.52	305.09	306.52	305.19	305.23	304.05	305.66	305.55	302.97	304.92	307.42	306.2	304.2
318.12	315.7	314.39	314.87	316.73	316.3	316.44	317.1	317.7	316.35	315.35	318.09	317.6	315.65	315.99	314.31	319.03	315.1	316.88	318.69	319.47	316.07	316.03	317.94	317.13	317.33	317.25	317.63	316.13	318.74	315.08	317.26	317.72	317.81	317.36	318.46	313.15	315.36	316.25	318.46	316.45	318.35	314.89	315.44	316.47	314.99	316.51	317.09	316.49	317.89
320.34	319.24	319.34	319.51	317.46	321.43	319.86	319.01	316.42	322.28	318.53	318.73	319.66	316.19	317.24	319.03	319.28	319.43	317.87	318.17	319.79	319.26	318.13	321.55	319.94	316.46	316.72	319.55	318.59	318.36	318.41	320.23	317.55	318.33	318.4	317.09	318.06	320.32	318.4	319.01	319.17	319.64	321.45	317.86	318.21	319.15	319.6	318.14	319.39	317.74
307.45	305.48	304.64	304.27	305.46	306.51	307.31	306.35	308.47	306.25	305.41	307.13	303.49	305.1	305.68	304.62	306.18	308.45	308.93	304.44	306.99	304.15	305.58	305.08	306.8	305.7	306.26	305.24	307.8	306.44	304.02	305.16	306.9	306	306.32	304.45	304.7	308.69	307.77	307.37	304.16	307.54	309.22	307.32	308.3	307.37	306.78	308.22	306.88	304.59
304.12	307.32	306.26	305.1	306.32	305.14	308.25	305.67	306.87	304.89	305.46	305.21	305.02	306.18	307.54	305.79	303.1	304.72	308.21	305.81	309.28	305.69	306.02	307.82	305.58	307.04	308.16	305.73	306.66	305.2	307.69	307.04	302.69	305.15	305.48	307.58	305.56	306.41	306.35	302.67	306.56	306.2	305.09	304.56	304.57	305.97	306.41	304.92	305.39	304.33
297.13	296.48	298.24	294.21	296.33	295.49	298.02	297.3	297.14	297.19	296.46	299.79	296.14	297.02	296.97	297.24	296.84	298.32	297.97	297.34	295.67	296.02	297.95	297.47	297.59	295.03	298.79	295.95	299.34	296.67	297.01	297.22	297.24	297.05	295.94	294.72	297.41	296.13	296.68	295.71	297.92	294.1	296.17	297.54	293.76	296.08	297.35	296.54	297.27	297.43
317.03	314.67	315.97	315.36	316.98	315.67	316.88	315.44	315.02	317.56	316.19	317.15	313.27	314	315.57	314.73	314.2	319.01	315.96	315.13	316.32	316.69	315.17	315.58	317.62	314.95	317.81	317.36	314.11	315.83	316.77	315.02	315.45	316.56	314.12	312.78	315.91	314.05	315.61	315.15	314.79	315.2	316.76	314.91	319.24	313.33	316.78	317.37	314.04	315.86
313.22	313.14	313.51	311.25	313.27	314.99	314.18	311.96	311.5	313.27	313.21	312.34	312.22	314.04	315.8	311.45	314.99	308.99	314.6	310.25	312.53	312.04	309.04	312.39	315.09	314.63	314.23	313.06	311.87	313.51	313.48	312.76	314.7	312.63	315.07	314.81	314.38	313.27	313.63	310.91	311.11	314.02	312.06	312.72	314.56	313.28	314.44	312.45	314.5	311.52
297.61	292.84	293.23	294.58	297.16	291.78	294.39	295.61	295.8	295	297.11	296.44	295.94	295.82	294.22	296.92	295.52	293.21	295.7	294.78	294.29	293.66	293.46	298.4	294.55	292.93	294.68	293.87	292.14	295.58	293.04	296.3	296.44	295.74	297.98	294.15	295.64	293.92	296.23	294.9	294.76	292.88	295.55	295.34	295.31	294.7	295.01	294.42	294.38	297.72
328.32	328.75	327.57	329.34	331.63	328.66	326.58	330.07	328.38	328.51	329.16	330.7	327.46	326.37	331	330.82	329.81	332.4	327.05	327.75	328.95	328.34	330.45	328.4	327.23	327.26	328.52	330.91	328.61	328.81	327.83	327.43	330.33	327.41	327.73	328.3	329.48	328.41	327.54	329.2	330.51	328.31	326.17	326.25	327.55	325.34	326.54	329.49	332.66	330.51
294.06	295.28	297.64	294.94	292.62	296.14	297.3	293.48	297.46	294.24	297.22	296.72	298.66	295.35	294.41	295.05	295.97	294.83	295.82	296.59	296.55	293.35	298.48	293.45	295.17	294.77	294.56	293.65	295.91	293.73	293.65	296.36	296.49	295.64	294.09	296.95	296.31	295.34	294.91	295.26	293.73	296.1	298.24	295.03	295.73	293.8	296.82	294.83	300.07	295.97
318.46	317.96	317.49	315.69	317.99	315.96	314.34	316.14	316.23	318.55	317.93	317.69	317.76	318.78	315.51	316.18	313.34	317.58	317.62	317.7	317.05	313.86	317.97	317.05	317.51	316.97	314.72	314.23	318.01	319.31	316.52	316.78	316.32	316.18	316.5	318.1	317.81	318.06	315.14	318.16	318.28	316.42	318.15	319.62	316.18	316.38	317.49	316.67	315.01	317.25
316.28	316.24	314.99	317.98	315.5	317.05	316.46	317.09	319.01	315.02	313.89	318.59	316.04	316.14	317.94	318.48	315.33	316.25	316.22	316.69	317.88	316.87	317.27	316.02	316.42	314.45	317.92	313.42	318.08	317.16	316.65	316.09	316.34	314.37	317.82	315.78	315.74	316.49	315.4	313.6	317.09	314.39	317.33	316.14	316.77	315.95	315.32	317.83	318.09	316.93
295.92	298.32	297.17	296.65	297.9	299.29	297.15	295.9	296.41	296.49	299.24	295.31	298.5	295.64	297.18	296.25	295.92	294.16	299.96	295.78	297.34	295.05	297.43	298.6	298.11	297.03	297.46	298.23	299.02	296.85	297.73	297.67	296.35	294.83	297.41	296.45	298.97	295.37	295.69	296.54	294.46	296.74	294.77	299.44	297.61	297.28	299.41	298.81	299.92	301.94
305.62	304.37	305.04	305.34	305.86	302.09	303.47	304.63	302.6	305.52	304.79	306.01	305.97	305.56	305.31	303.89	306.37	303.85	303.68	302.93	304.9	304.95	303.7	303.32	305.89	307.37	305.26	304.95	305.93	305.68	305.04	305.05	301.33	302.05	304.76	304.01	302.62	304.78	305.29	303.67	304.98	304.51	303.87	305.71	306.66	304.27	304.77	303.84	304.55	307.47
312.19	315.27	315.19	315.38	313.98	314.44	311.07	312.84	314.16	315.1	315.84	315.02	313.24	314.1	312.77	316.07	311.46	315.87	312.91	313.79	312.49	313.37	315.25	314.91	312.41	314.14	314.45	312.77	314.2	312.73	312.19	313.65	313.66	313.74	314.95	314.05	313.65	315.57	314.4	315.04	311.44	313.35	313.84	316.73	313.43	315.53	313.5	313.43	315.64	313.25
305.85	305.07	306.17	307.31	305.26	308.78	310.48	303.66	305.33	306.24	308.77	305.45	306.44	306.83	306.89	305.77	309.32	308.46	306.95	311.74	306.49	307	310.81	306.69	305.76	308.29	306.79	308.45	308.23	308.66	305.95	307.3	306.38	306.5	305.98	309.18	309.27	305.89	305.63	307.37	304.27	306.24	305.55	307.2	306.23	306.16	306.58	306.34	307.84	307.4
309.32	310.86	308.12	308.86	307.95	309.55	310.97	309.5	308.75	310.9	315.37	312.37	311.41	310.79	314.03	311.75	311.19	307.25	311.38	309.96	309.52	311.4	309.78	310.21	310.99	312.22	309.24	309.64	310.79	310.57	310.16	310.76	311.68	310.37	310.56	311.38	310.83	307.44	309.28	309.8	310.81	311.22	312.09	311.07	309.64	311	308.93	313.21	309.52	311.81
300.37	298.98	297.17	300.02	299.18	300.95	299.39	299.14	297.93	300.8	299.53	299.72	300.75	300.47	300.5	299.81	301.97	298.23	297.93	300.69	299.97	303.28	299.85	296.93	299.67	300.18	302.58	301.41	301.12	297.63	296.2	299.49	302.06	298.9	301.33	298.98	298.7	298.78	300.21	299.81	298.74	300.43	301.17	299.04	300.77	298.23	301.28	298.24	298.74	300.06
304.2	304.32	306.52	305.72	306.97	307.88	303.96	308.38	307.17	306.35	304.06	303.11	304.48	304.14	304.98	306.34	303.78	307.22	303.2	304.54	305.64	304.54	306.2	305.43	306.34	305.32	305.98	305.72	304.47	304.77	305.31	303.64	302.92	305.8	304.76	307.08	305.25	304.01	303.61	306.79	306.14	305.85	307.03	306.45	305.6	305.16	304.39	305.33	305.79	306.29
322.52	325.53	326.31	325.74	325.42	324.44	323.58	325.08	325.95	324.86	328.95	324.42	327.61	324.9	326.29	324	325.64	323.33	325.01	323.81	326.59	323.51	323.33	325.11	325.01	326.07	323.68	324.77	324.01	325.11	326.92	321.46	326.94	326.37	325.02	323.98	327.71	326.58	324.59	324.71	324.53	325.3	325.66	324.43	324.52	327.25	323.48	324.18	325.66	323.18
299.78	300.65	299.49	298.42	299.41	300.65	299.06	297.8	301.01	301.39	299.73	300.6	300.24	301.06	299.56	299.73	300.8	300.96	301	298.99	299.12	299.17	298.71	302.44	302.77	297.89	301.24	299.71	297.62	298.15	300.54	302.5	299.46	303.22	298.7	300.69	300.14	297.64	301.19	300.08	300.78	299.45	298.09	300.04	301.36	298.73	301.31	300.86	296.69	299.69
317.11	315.2	313.01	314.78	316.76	314.17	314.01	314.94	313.82	315.33	313.21	312.95	317.16	314.47	317.75	314.49	312	315.84	314	310.95	314.71	314.6	312.9	313.68	315.43	313.66	315.71	313.93	314.17	313.97	312.55	312.22	313.79	312.57	314.25	313.86	312.63	313.71	313.75	313.38	310.78	312.83	315.13	314.1	314.78	313.99	314.98	314.63	314.29	315.13
302.21	302.51	299.8	299.12	300.68	302.98	298.98	301.82	303.52	300.23	302.51	297.61	299.33	299.11	300.4	299.05	304.96	300.63	302.47	300.32	298.14	301.96	301.71	302.23	301.96	300.24	300.93	302.56	301.08	300.88	302.15	302.64	300.54	302.82	300.58	301.02	300.54	298.88	303.97	299.16	300.1	302.32	302.2	301.8	298.83	301.11	302.15	302.6	301.16	299.55
301.05	301.09	300.18	298.89	301.58	302.36	300.01	300.5	301.6	300.33	302	301.45	298.82	299.33	298.58	300.17	303.55	300.95	300.7	302.62	303.07	299.47	298.9	300.12	297.91	301.21	300.71	300.31	297.56	299.86	299.22	299.82	298.63	299.48	299.81	298.93	298.85	299.25	300.72	302.06	298.61	299.84	299.58	298.95	298.46	296.24	301.42	300.27	298.94	299.21
296.35	295.32	292.74	292.18	297.55	292.54	293.62	292.07	293.92	296.25	292.71	292.8	295.06	294.34	293.1	294.96	293.21	294.27	295.81	294.74	293.37	294.58	292.41	293.67	293.26	294.57	294.29	292.55	295.14	295.64	295.64	295.48	293.72	293.8	293.26	293.1	294.67	294.19	297.12	295.68	293.95	295.82	294.83	293.02	294.26	292.79	292.63	295.53	292.64	292.88
312.45	309.68	311.81	310.16	310.85	308.95	309.43	312.02	309.35	313.37	313.86	313.05	312.38	310.59	312.39	310.93	309.6	310.75	308.8	311.52	312.47	310.49	308.13	311.41	308.36	311.81	310.59	310.8	309.26	310.47	308.25	308.56	312.18	310.53	310.69	311.52	313.53	311.88	310.46	311.37	309.83	310.04	310.97	307.82	310.14	310.72	310.15	311.02	312.59	312.56
304.75	303.58	305.27	305.62	302.52	306.94	304.14	305.13	306.46	306.21	301.34	308.62	304.26	305.44	306.36	305.19	305.96	306.21	304.65	306.36	303.7	308.09	305.66	306.87	306.76	305.02	306.93	305.5	307.66	305.95	304.6	305.4	307.59	304.08	304.47	306.46	308.19	307.86	306.24	307.8	305.57	307.51	304.46	307.81	307.79	304.71	304.02	304.09	305.06	305.95
304.08	304.69	305.46	306.82	306.53	306.28	304.8	305.22	305.89	304.41	305.76	301.92	306.11	307.49	303.34	306.42	304.9	302.7	304.62	306.04	305.57	306.12	303.7	303.93	304.2	305.01	302.79	305.4	306.93	305.3	305.32	308.26	304.55	307.5	304.9	305.03	305.73	303.16	305.42	305.86	303.65	304.03	305.89	305.98	303.3	306.85	303.84	304.73	305.66	303.77
308.57	309.75	309.25	309.8	308.17	309.67	311.41	312.21	311.27	312.08	311.15	312.32	309.99	310.49	307.77	309.13	310.67	309.45	309.56	309.34	309.85	309.45	309.11	310.08	312.53	309.11	312.94	310.82	309.84	309.63	311.5	314.44	309.94	309.3	309.36	307.73	308.05	310.27	310.5	310.09	308.51	309.79	311.53	309.08	311.96	308.67	309.05	309.93	311.52	311.12
313.99	312.94	313.85	313.84	308.63	312.02	313.96	314.97	311.23	313.89	311.91	312.93	313.35	314.29	315.73	312.9	313.33	310.78	310.55	311.77	311.44	314.94	312.83	313.82	311.56	311.23	310.81	312.93	312.7	316.34	310.99	311.2	312.76	310.53	314.62	313.85	314.57	312.08	311.66	314.27	313.34	311.66	314.69	312.33	315.7	312.85	313.17	311.12	311.98	313.82
303.27	304.53	304.69	302.92	307.46	306.25	305.75	304.89	302.97	304.3	304.54	302.67	303.68	307.12	303.24	304.95	305.6	303.7	304.45	302.45	305.8	303.34	303.31	302	303.69	304.62	304.7	303.25	305.22	303.64	302.6	305.13	304.86	305.81	303.42	304.54	306.29	305.22	302.42	304.32	303.31	303.52	307.93	305.37	304.41	302.26	302.88	305.58	304.32	305.09
304.4	301.51	303.1	304.04	302.49	301.89	302.85	302.94	304.34	301.6	304.03	304.09	305.75	303.67	303.31	303.91	303.6	302.57	302.46	305.01	305.78	302.81	302.53	302.66	306.32	303.2	302.23	303.52	302.49	304.55	302.25	302.3	304.43	303.71	304.22	301.7	302.34	302.07	303.37	302.44	303.07	303.99	303.89	302.86	304.47	304.81	303.59	303.5	304.43	302.9
298.79	297.41	299.8	296.14	297.41	296.79	297.25	298	298.35	295.87	295.47	297.92	296.03	298.69	296.73	298.03	298.26	296.98	298.54	295.66	295.75	296.7	297.19	297.84	298.47	299.47	296.49	298.63	295.1	294.16	295.62	295.8	298.98	297.81	295.9	298.25	297.99	296.04	298.35	296.72	298.63	296.58	296.4	297.46	297.58	296.17	299.95	299.1	294.85	297.76
303.4	302.21	303.69	303.22	304.84	304.93	304.26	304.34	303.52	304.98	302.75	304.75	305.39	302.43	302.2	302.97	302.89	301.56	300.91	302.19	304.48	303.54	302.26	302.95	302.7	306.06	302.33	302.41	300.66	301.68	304.32	302.94	304.7	302.55	303.99	303.37	303	304.84	305.63	302.34	301.57	302.94	302.15	302.21	303.43	301.59	302.48	305.14	305.58	303.68
303.28	304.67	303.06	301.38	304.06	301.72	302.2	303.64	304.09	302.57	304.78	302.42	303.9	304.73	299.29	303.1	304.6	302.98	303.09	303.54	302.79	299.68	302.03	303	299.74	304.09	302.09	303.64	305.47	305.14	304.97	305.03	305.31	303	303.76	303.82	302.06	304.54	302.72	302.95	301.28	303.7	302.98	303.17	304.01	302.73	300.16	301.42	302.76	304.23
316.6	315.94	317.83	321.42	317.46	316.27	317.72	316.37	318.56	318.35	316.53	317.52	317.4	318.6	318.17	317.64	317.99	317.98	315.97	316.52	317.93	318.62	321.1	316.31	316.04	317.55	317.68	318.88	316.41	320.18	317.89	316.94	317.52	316.49	318.61	317.76	314.52	318.72	317.76	316.79	319.75	318.54	317.54	317.98	316.46	317.44	318.18	318.39	315.27	315.87
303.5	305.51	305.15	303.49	303.64	304.14	304.89	303.88	302.86	301.37	300.62	301.17	302.68	301.31	302.57	302.7	302.18	304.65	300.5	304.67	303.07	306.09	303.41	303.8	304.43	302.66	304.94	303.57	303.55	305.16	302.99	307.04	301.18	302.15	303.09	306.94	302.2	303.12	303.79	303.72	302.4	302.19	303.43	301.65	302.79	304.41	304.82	303.4	305.29	304.93
296.49	297.63	298.27	293.64	298.62	295.78	297.35	294.39	293.85	295.41	296.38	297.89	296.51	298.97	295.56	296.16	296.45	297.87	297.82	295.17	296.32	295.01	293.93	299.2	296.09	297.45	295.58	296.5	295.29	296.77	297.35	295.12	296.57	298.17	300.13	299.6	297.97	296.75	299.47	297.83	295.4	294.27	298.32	295.73	296.6	297.54	296.53	297.72	298.3	297.34
314.18	316.52	314.58	316.82	316.29	316.32	317.22	314.75	317.73	313.94	316.75	316.8	315.58	317.09	315.65	314.16	314.11	316.6	315.69	315.91	317.55	317.53	317	317.67	315.18	315.55	314.99	314.83	317.4	315.09	313.79	315.21	315.1	316.59	318.08	315.43	315.2	318.92	317.75	312.63	317.65	316.51	319.45	316.68	314.45	317.76	317.1	316.46	315.83	318.87
297.61	301.02	302.1	300.77	300.66	303.53	301.64	299.93	302.06	301.51	302.05	299.17	300.27	302.07	302.92	303.6	300.7	298.31	301.43	297.97	302.54	302.77	301.54	301.78	302.67	302.94	300.94	301.8	298.57	303.65	301.15	300.14	300.63	298.87	301.94	299.2	300.38	300.65	303.97	300.06	301.65	298.95	301.34	303.46	302.27	303.22	300.81	302.58	302.52	300.84
303.5	302.59	303.61	300.88	303.34	302.64	304.41	301.12	301.95	302.29	301.11	303.51	301.77	304.45	302.7	301.79	300.71	300.55	305.03	302.55	305.5	299.03	301.61	304.66	301.11	301.06	302.53	301.94	303.24	303.66	300.41	301.76	303.77	303.32	305.07	302	302.98	301.63	301.94	302.43	301.93	301.35	302.03	302.71	301.4	302.44	305.41	301.3	302.76	302.6
310.64	309.8	312.88	314.75	312.81	314.23	312.89	313.79	311.2	315.99	311.92	314.67	310.03	314	312.57	312.44	314.46	311.33	309.2	312.45	312.49	312.77	314.69	313	311.32	309.36	311.39	312.1	311.86	312.77	311.66	311.32	310.51	312.09	312.29	311.25	312.96	313.55	314.39	312.46	311.42	309.74	309.93	310.66	311.17	314.51	312.5	313.11	313.03	311.53
306.95	307.11	304.6	306.06	306	303.65	304.73	303.9	303.88	307.35	306.94	304.95	310.2	304.13	308.11	304.91	307.91	304.44	306.08	304.9	306.05	306.09	305.19	306.92	307.4	307.72	306.2	305.06	304.87	305.94	306.44	307.5	305.32	307.42	306.37	306.75	305.11	306.54	305.5	305.41	307.32	309.45	306.73	303.28	306.54	307.29	306.4	306.14	306.51	306.42
310.74	309.8	311.05	312.21	309.59	312.84	310.01	312.66	313.23	310.38	311.6	310.51	312	311.47	312.23	313.05	312.31	313.68	311.28	312.7	310.83	310.42	312.81	311.18	310.3	310.39	310.68	310.41	311.36	309.31	310.05	311.56	310.04	310.97	309.22	306.37	312.18	309.46	310.52	314.68	309.64	310.53	311.68	313.3	313.97	310.5	311.13	311.76	313.7	309.44
300.73	300.31	301.18	301.59	300.26	302.46	304.04	302.07	299.27	301.26	301.06	302.21	299.92	301.47	303	301.14	300.53	301.14	300.99	301.77	302.6	302.9	300.03	302.04	301.73	300.84	301.83	301.01	299.94	299.37	300.65	299.57	299.65	301.98	301.08	302.8	301.44	301.22	298.83	300.34	301.14	302.88	303.16	304.16	298.46	300.45	300.9	301.93	301	299.37
308.76	307.89	309.86	307.67	309.25	309.6	308.16	308.52	310.09	306.55	310.53	307.52	308.75	308.87	309.22	309.53	307.33	309.71	310.89	308.14	311.52	307.52	309.83	308.54	309.32	308.06	309.14	308.1	306.52	307.09	308.38	306.87	308.63	307.31	309.18	310.79	309.27	308.58	308.27	309.7	311.22	307.42	309.05	308.7	310.4	305.53	308.52	308.45	308.47	309.47
308.65	309.3	308.42	307.52	309.37	310.51	310.72	309.71	306.61	311.01	307.96	307.57	307.29	307.54	308.79	307.71	309.77	307.84	307.19	308.34	307.25	311.58	308.79	309.33	308.64	310.25	309.18	308.63	309.96	311.77	308.43	306.82	307.39	308.88	312	310.17	309.38	306.46	308.38	306.55	307.44	305.36	308.53	307.57	306.85	309.38	308.87	307.51	307.66	310.1
302.41	304.59	302.95	303.42	303.07	302.24	303.17	303.19	304.22	303.48	303.43	305.21	302.67	304.55	305.15	306.26	305.64	303.25	302.76	302.9	302.27	305.26	301.08	304.99	304.02	303.31	305.2	305.08	307.18	305.9	300.78	302.14	304.58	302.9	304.45	301.67	303.72	305.03	300.23	304.96	304.82	303.52	304.44	305.97	300.82	304.78	303.06	304.25	304.46	304.58
328.07	329	327.78	325.22	329.9	328.04	326.72	327.8	328.64	326.36	327.66	324.59	326.91	327.99	327.81	326.22	325.35	327.9	329.03	325.85	329.21	326.38	327.63	329.23	324.86	326.14	326.22	326.42	326.68	326.46	327.88	327.64	326.54	326.83	325.56	325.52	327.59	328.12	326.07	326.34	326.42	327.39	326.31	324.47	324.95	329.67	327.03	326.3	327.15	326.28
326.01	328.26	330.39	329.26	328.03	328.18	329.57	328.21	327.55	327.97	327.78	326.94	325.25	326.39	327.6	327.86	328.8	329.83	328.95	329.16	328.31	325.62	327.88	327.12	325.7	326.35	327.54	328.07	331.01	329	327.56	328.35	328.8	325.74	329.54	329.11	325.42	327.14	326.42	328.44	328.94	327	327.23	327.29	326.54	327.61	328.83	326.82	328.26	326.61
320.71	327.91	326.11	323.21	326	325.33	324.42	326.99	324.79	324.79	325.44	327.41	324.87	324.3	323.88	327.39	324.84	324.46	328.19	326.31	324.38	327.23	326.3	325.65	325.56	322.87	325.71	324.17	321.98	324.25	324.82	326.98	324.68	323.9	324.86	325.44	325.28	324.91	323.34	324.42	322.96	325.98	328.49	325.03	327.09	322.61	326.54	326.69	325.79	326.28
310.22	311.88	310.22	309.72	306.15	308.95	307.17	309.43	307.94	309.95	309.3	306.5	308.92	310.74	307.78	306.59	311.52	307.74	307.12	311.69	309.5	308.27	310.63	307.8	307.81	307.3	308.52	307.42	308.54	308.22	309.06	312.5	308.88	307.45	309.04	309.69	309.14	308.8	309.75	308.29	311.17	308.89	312.5	309.74	307.77	307.07	309.83	309.62	305.91	309.6
297.37	297.87	297.84	297.15	296.83	295.74	297.16	294.33	295.22	296.81	294.92	297.54	297.65	294.68	298	296.72	296.78	297.93	297.16	294.81	296.55	294.69	296.52	295.47	297.04	297.92	295.15	295.93	294.76	296.83	298.5	296.36	295.21	296.11	298	295.88	294.67	296.16	296.74	296.98	295.77	297.49	297.2	296.03	297.15	296.59	296.65	296.37	294.28	293.55
316.94	318.62	318.06	320.42	319.21	315.51	318.49	317.56	322.6	318.15	316.81	318.54	318.86	320.4	316.79	318.43	318.16	316.72	317.52	318.37	320.99	316.96	319.73	317.97	320.45	316.9	316.89	319.56	316.87	316.82	315.68	317.67	316.84	319.75	318.07	316.21	319.18	318.92	317.19	318.55	319.63	317.53	319.63	316.97	317.86	317.38	318.12	317.02	316.54	314.46
291.97	295.24	293.57	295.17	293.21	292.12	292.71	296.95	291.5	294.49	294.13	291.75	296.71	293.19	295.98	294.82	294.33	296.44	295.94	294.26	291.15	294.39	294.88	294.39	293.11	294.83	295.17	294.81	293.42	295.19	294.99	294.94	294.3	293.58	296.7	293.03	295.15	293.12	294.64	292.92	295.82	293.56	293.29	293.95	293.04	293.08	296.33	292.35	294.55	294.45
328.04	326.94	326.36	326.3	325.15	326.64	326.92	327.05	328.44	328.81	325.86	327.91	327.69	328.52	327.05	327.17	329.35	326.06	325.95	328.38	328.87	329.82	328.93	326.32	326.88	328.85	329.92	328.32	328.74	328.22	329.9	328.37	328.27	327.6	328.23	326.38	325.8	328.17	328.35	325.82	327.7	328.91	328.49	328.45	326.97	330.8	330.07	329.94	328.11	328.88
314.76	312.83	315.8	314.42	309.76	314.78	310.93	314.05	313.12	313.55	312.52	314.55	311.65	314.14	314.92	313.03	312.69	312.63	312.9	314.23	312.18	312.58	313.98	314.14	314.72	312.05	313.75	313.87	313.65	313.43	312.68	313.83	314.9	310.94	316.19	313.8	314.33	314.37	313.23	310.75	315.33	313.28	312.65	312.71	313.99	314.08	312.67	311.19	315.11	313.66
307.45	306.09	306.83	306.53	309.43	308.21	309.41	306.7	306.87	306.56	305.65	306.93	308.04	306.61	305.68	308.65	307.51	306.01	307.7	307.51	307.56	307.46	306.66	307.13	309.9	308.66	305.63	308.03	306.41	309.28	305.93	308.48	305.28	308.79	308.91	306.17	309.07	307.93	308.36	305.55	305.83	305.52	307.28	307.96	306.67	305.99	309.42	304.24	307.01	309.43
304.28	306.02	304.4	303.89	306.35	305.45	307.54	305.91	305.71	305.63	303.03	302.74	304.24	302.75	304.28	305.05	305.19	306.94	303.98	304.33	303.2	299.91	304.93	304.53	301.02	304.55	305.84	306.1	306.07	305.05	302.28	306.28	304.58	304.49	305.98	306.58	304.9	303.6	303.88	304.99	304.08	308.33	302.59	302.58	302.64	304.87	303.23	304.51	303.82	305.18
318.95	317.38	316.84	317.08	315.87	318.74	317.09	315.76	316.91	316.05	318.27	319.2	317.14	316.72	321.15	317.61	314.64	314.48	316.72	315.28	317.57	317.61	317.13	317.4	316.25	318.24	320.4	317.48	318.56	315.86	317.99	317.1	318.87	314.81	317.83	314.93	314.79	316.98	316.24	317.39	318.33	315.81	318.3	318.21	316.75	318.02	318.26	317.94	320.38	318.45
302.45	305.04	303.53	305.77	303.37	306.55	305.98	305.78	303.31	306.64	304.37	307.14	306.68	304.23	303.91	304.4	305.02	303.84	304.38	303.45	308.26	303.54	305.49	303.27	303.93	306.33	306.63	306	305.46	305.44	305.14	306.01	307.77	305.22	306.09	306.13	303.5	306.79	307.14	304.9	305.73	306.61	305.16	303.04	306.86	306.62	305.91	305.49	305.25	307.89
322.99	324.16	325.27	327.17	325.5	326.89	327.12	325.57	321.61	323.88	322.32	324.47	324.59	325.97	322.76	326.07	325.47	325.69	323.56	323.87	325.27	324.86	322.67	323.94	325.48	324.54	325.46	322.36	324.82	322.48	325.62	325.86	324.56	322.13	326.67	321.37	326.05	322.62	323.19	325.4	322.77	324.29	323.01	322.77	324.76	320.77	324.47	323.07	324.69	324.25
303.53	304.16	304.28	305.8	307.03	303.55	304.9	306.11	307.97	304.6	303.38	301.35	306.24	305.39	305.53	303.24	305.21	307.51	305.66	306.77	305.66	305.23	303.15	303.61	306.55	301.61	302.15	305.55	302.91	305.74	303.58	304.04	304.24	305.08	306.51	304.04	305.02	305.89	303.64	306.8	303.6	304.12	304.03	307.83	302.93	304.13	305.13	307.12	304.13	306.31
315.61	312.57	314.67	312.47	313.19	312.8	315.58	312.69	314.29	311.28	312.53	314.57	311.86	312.55	310.69	312.57	313.38	309.59	314.46	315.41	313.75	310.64	314.2	314.45	312.32	314.04	313.59	312.88	315.07	312.8	312.46	313	312.96	313.31	313.12	312.09	313.38	314.48	313.16	313.68	311.71	313.13	314.53	312.2	311.79	313.33	314.93	314.9	313.3	314.57
328.18	327.6	328.04	328.34	325.78	327.62	328.83	325.18	325.99	327.04	327.4	327.81	327.22	331.54	328.49	327.14	328.39	330.29	329.4	326.09	329.34	327.64	327.61	328.76	329.07	328.7	327.66	326.42	325.85	328.45	328.76	328.35	327.13	329.84	326.25	327.39	325.85	329.2	328.74	324.15	330.01	330.26	328.55	329.14	328.73	327.17	329.09	330.23	327.31	326.76
303.72	304.96	306.4	307.28	306.31	306.86	305.15	305.05	305.02	305.05	304.9	307.71	305.29	304.98	307.02	305.51	306.02	304.67	305.65	305.45	305.6	302.55	305.9	305.49	304.09	306.21	304.17	305.98	303.62	304.54	305.56	305.69	304.58	307.94	306.67	306.65	306.63	306.43	306.22	305.86	304.34	304.55	304.35	308.02	305.27	303.3	303.46	307.07	306.23	305.9
317.72	319.83	320.94	318.02	317.54	319.56	316.89	317.53	315.88	319.44	318.83	321.14	316.97	318.38	318.11	318.56	318.34	320.14	318.81	319.98	318.61	317.13	316.46	316.91	318.41	317.72	318.64	316.37	320.14	317.2	319.17	318.16	318.81	317.41	318.68	317.26	321.25	320.44	316.89	318.74	316.51	317.28	316.47	316.83	319.17	320.86	317.84	318.42	318.34	317.19
325.79	328.34	325.81	326.31	327.37	330.93	327.3	329.34	328.5	326.18	330.16	327.06	330.2	327.07	327.31	328.59	325.05	330.45	328.91	327.68	327.79	324.72	327.36	326.87	324.87	327.02	329.19	327.88	328.68	326.86	326.29	328.95	330.24	327.99	326.72	325.71	327.56	328.52	330.54	328.2	326.98	328.46	324.61	329.82	329.74	329.23	326.87	327.57	327.65	329.53
319.54	315.46	318.42	317.77	316.46	317.32	315.85	315.13	316.14	314.72	319.04	314.78	313.48	318.77	317.37	319.41	317.79	316.64	314.21	316.77	313.52	314.96	317.72	317	318.16	316.34	315.05	317.79	315.38	316.95	316.81	316.7	318.84	316.74	313.09	315.56	316.3	318.5	314.51	315.88	317.41	313.8	315.83	316.99	319.27	317.27	314.99	319.13	315.87	314.88
329.84	327.56	325.44	326.24	328.6	330.18	328.65	325.99	328.09	325.46	325.44	327.02	327.79	325.26	328.69	328.08	329.44	326.37	329.4	330.01	326.8	326.55	328.52	326.93	329	329.24	324.99	326.71	325.84	328.53	329.55	326.51	328.86	329.82	327.67	328.68	327.46	328.54	326.96	326.98	328.28	328.61	327.97	328.14	326.54	327.11	327.15	328.54	326.55	327.6
318.14	314.71	317.84	318.78	316.79	319.64	317.45	316.53	317.5	319.96	317.54	318.18	316.23	319.73	318.42	317.85	320.68	318.92	319.13	319.21	319.59	319.64	319.1	321.73	319.06	318.59	317.24	317.92	319.43	316.37	321.46	318.54	318.23	317.31	319.35	321	319.49	319.12	318.66	318.46	318.29	317.06	317.57	318.46	317.38	316.76	318.88	320.26	318.73	318.11
294.77	296.33	292.63	293.4	294.83	297.7	293.87	296.77	293.92	295.26	295.95	295.41	294.14	293.73	295.03	296.28	293.76	295.13	296.23	295.02	295.75	293.72	291.9	293.83	298.51	296.46	296.27	293.88	298.47	297.03	294.91	293.51	295.13	294.49	294.46	295.81	297.48	296.66	295.21	296.72	294.72	295.86	295.71	295.74	293.49	294.82	296.46	296.21	296.27	296.98
315.15	314.09	312.22	313.84	314.23	308.33	316.72	314.34	311.4	316.05	316.3	313.35	316.09	314.3	313.25	314	312.91	315.1	313.73	312.93	314.48	313.19	314.04	314.16	312.67	312.53	315.13	313.4	316.45	313.5	315.4	314.38	314.26	316.62	312.53	315.6	313.92	313.5	316.59	313.17	312.84	314.76	315.6	315.83	315.61	312.63	314.09	316.81	313.44	316.91
320.98	317.8	317	317.17	317.73	318.41	319.47	318.88	317.81	317.26	319.02	317.67	315.82	318.03	316.81	319.67	316.41	316.89	317.91	321.11	319.26	316.32	317.05	317.1	317.61	318.29	318.5	318.16	318.34	317.97	316.54	318.47	318.63	318.18	316.06	319.5	319.11	317.81	317.71	318.51	320.16	318.38	317.49	319.36	318.37	318.47	318.18	318.4	318.68	320.47
319.24	320.53	319.19	317.59	321.1	319.8	321.36	319.64	318.24	320.58	323.07	317.33	319.85	319.86	319.57	320.94	319.56	320.92	320.13	320.1	319.18	321.32	316.94	316.14	318.19	317.49	319.62	316.33	320.01	317.22	316.54	318.64	320.21	319.66	317.68	321.08	319.98	320.97	320.17	322.1	319.88	319.89	317.73	317.89	318.01	319.32	320.19	321.16	318.84	315.96
328.99	324.65	325.04	327.93	327.37	327.35	325.63	326.68	328.43	325.87	326.8	326.4	325.59	326.82	329.52	324.97	325.76	325.51	327.3	327.24	326.09	326.24	326.26	326.73	326.71	326.45	329.16	325.24	324.08	323.94	327.26	328.89	325.45	325.78	327.51	326.88	328.2	324.45	327.91	326.56	327.18	327.79	324.88	328.97	329.58	326.29	329.76	328.04	327.45	327.84
302.44	301.48	304.21	298.75	303.91	302.4	302.54	302.37	302.74	303.07	301.46	302.07	303.77	303.92	302.83	300.89	303.6	300.57	303.87	301.8	301.22	303.02	303.74	302.88	304.07	302.25	303.41	300.98	299.82	304.27	303.32	302.59	301.11	304.6	302.85	303.64	300.24	302.44	304.63	303.15	298.99	302.28	305.29	304.15	300.22	303.44	304.08	301.6	299.03	302.55
314.44	314.88	310.19	314.45	313.7	311.77	311.69	312.86	315.61	312.95	314.3	313.82	310.57	310.78	313.92	315.63	312.74	314.01	311.4	314.9	313.57	312.12	314.98	314.59	312.09	313.21	312.22	310.49	310.93	314.07	311.81	313.46	312.82	313.19	310.74	314.85	314.07	314.05	314.86	315.14	313.36	311.97	314.3	316.5	315.45	312.84	315.5	311.3	313.33	313.42
324.71	323.94	324.66	325.93	323.86	325.51	324.88	324.34	326.8	328.44	325.8	325.37	326.13	326.12	327.09	326.48	324.19	326.66	323.96	326.28	321.95	323.78	329.75	325.48	327.12	325.39	325.59	325.98	325.11	324.92	327.98	327.5	324.25	327.14	324.48	326.16	325.05	326.13	326.04	325.36	324.47	324.28	327.22	328.5	321.25	328.1	324.62	324.65	328.31	324.19
317.95	316.21	316.84	318.39	317.93	317.53	317	317.07	318.76	321.58	317.88	318.56	316.72	315	316.83	319.47	315.74	318.97	318.28	317.69	316.81	317.84	316.7	319.77	317.71	313.95	318.69	316.66	317.32	317.62	317.99	317.43	317.38	319.34	317.06	316.83	316.08	316.32	318.17	316.09	315.99	317.76	319.93	315.62	317.89	318.48	313.92	317.98	318.77	318.42
304.32	303.79	299.71	303.35	303.28	305.16	300.81	302.95	304.14	303.47	303.13	304.43	304.06	305.63	301.11	304.67	302.05	301.69	303.11	305.13	302.66	302.16	305.41	304.99	304.46	306.13	303.75	305.73	303.29	302.75	306.09	304.32	305.19	303.56	302.32	303.78	304.46	303.82	303.53	305.7	303.36	301.31	302.44	303.31	304.15	303.58	302.17	303.38	303.45	304.35
312.38	314.46	314.35	311.95	314.39	315.13	313.39	313.9	314.11	311.2	313.35	315.65	312.96	313.8	313.1	316.22	312.15	312.44	314.93	312.47	313.12	310.62	314.43	311.58	312.78	314.38	313.22	311.53	312.67	311.65	313.05	313.91	313.73	317.1	314.13	312.63	314.12	309.53	314.21	314.38	313.61	313.87	313.84	314.47	313.26	313.81	312.27	314.9	311.54	313.93
330.03	331.5	329.16	330.31	324.57	328.12	327.54	327.37	330.59	328.13	326.66	330.03	328.97	328.49	330.26	328.12	328.82	330.23	330.97	329.74	329.52	328.73	330.88	330.13	328.92	328.43	328.62	328.46	331.04	328.84	329.52	326.58	329.53	330.12	329.42	329.63	329.32	329.81	329.07	328.85	329.54	327.95	329.73	329.07	329.57	328.89	325.93	330.09	325.63	329.37
302.35	300.2	301.14	303.51	302.12	304.68	303.76	304.57	302.6	303.39	305.08	301.27	302.11	299.93	306.76	304.44	304.04	304.66	302.41	304.23	302.1	301.13	303.81	303.52	304.22	304.24	303.19	301.4	304.02	304.72	302.02	303.47	303.51	302.53	303.29	303.52	300.04	307.29	301.15	301.44	301.23	303.25	303.98	305.77	304.05	305.89	304.18	304.13	303.18	299.35
317.89	320.75	319.7	320.34	318.55	316.91	317.46	320.16	319.35	318.09	319.36	318.09	321.43	319.76	320.13	320.43	316.54	320.16	321.69	317.48	321.16	319.31	319.58	319.2	319.05	320.66	320.22	318.24	317.45	321.21	321.2	319.47	319.21	319.29	319.12	321.19	319.96	321.25	318.81	318.56	319.79	321.66	318.2	317.62	318.99	320.54	318.8	318.36	318.02	320.43
305.3	303.04	303.38	304.58	304.37	304.21	302.86	300.94	304	300.04	302.77	305.11	302.26	306.06	306.1	302.94	304.23	304.94	305.65	304.05	305.61	305.75	305.58	303.36	302.51	303.16	303.6	304.92	302.46	304.86	304.45	305.68	305.55	304.95	304.09	304.43	305.29	305.13	304.97	304.99	305.13	302.64	303.03	306.36	306.05	302.99	302.58	306.92	306.1	303.47
312.41	311.85	312.15	312.53	312.67	313.11	311.23	312.92	313.41	310.86	313.7	314.02	311.45	311.04	313.97	311.5	312.03	313.08	309.92	310.78	312.59	312.29	312.56	315.04	314.95	311.62	314.29	309.71	313.69	312.64	309.99	311.28	311.85	311.8	312.99	312.93	310.15	310.41	313.34	310.5	311.56	312.02	314.11	309.68	313.2	312.68	314.56	310.19	310.76	314.08
301.91	305.12	302.04	303.03	302.25	302.7	301.2	303.75	303.86	303.72	301.7	300.73	302.07	301.01	301.55	302.24	303.14	302.42	304.74	301.88	304.66	302.37	301.84	301.74	302.65	304.79	303.38	303.44	301.79	299.99	303.05	302.72	298.01	303.57	303.43	303.45	302.35	302.02	302.28	300.92	301.53	305.81	303.35	304.22	302.14	304.61	300.28	301.76	305.41	303.09
302.29	302	301.46	300.2	300.52	300.32	300.92	302.86	301.66	303.8	300.36	302.83	299.31	303.25	302.32	301.21	300.76	302.46	300.08	299.58	301.24	299.58	300.25	301.05	299.66	301.47	301.07	300.35	299.95	303	301.05	300.98	302.9	300.58	302.71	301.27	301.47	301.03	298.56	298.66	303.59	300.36	302.11	301.11	301.85	302.08	301.56	298.42	302.23	302.39
302.75	303.46	304.87	304.19	304.52	304.15	305.11	303.31	302	307.77	306.17	302.97	303.08	306.01	305.93	305.55	304.62	306.22	304.34	301.88	302.98	302.4	303.5	303.27	304.74	303.94	302.33	305.39	304.42	306.38	303.2	304.77	305.59	303.9	305.83	306.43	305.75	303.15	303.71	305.06	303.89	304.22	302.74	303.99	306	305.17	303.14	306.78	303.64	303.59
294.41	294.06	294.84	296	296.52	296.74	297.71	295.48	294.61	293.63	297.06	296.31	295.96	293.91	294.93	297.48	296.84	294.98	294.5	293.7	295.07	296.52	295.25	296.11	293.51	297.93	293.86	296.23	292.33	295.35	293.79	295.88	297.89	294.99	294.78	296.93	293.82	296.39	294.38	297.03	297.17	296.96	294.67	296.33	295.54	294.53	295.57	293.57	295.13	296.93
298.43	298.96	299.78	300.33	302.51	300.71	300.55	299.53	300.58	299.15	300.34	298.73	298.26	301.11	301.53	295.73	301.51	302.1	301.72	300.44	299.32	300.38	300.33	301.44	298.38	301.48	299.6	299.51	300.39	298.58	301.66	299.76	298.75	300.7	300.9	299.42	301.5	301.36	302.46	301.23	297.45	297.32	300.95	298.49	298.54	301.28	298.73	299.93	299.09	301.12
318.85	319.48	318.67	319.94	318.92	318.84	317.59	317.82	319.13	319.13	318.67	319.02	319.34	319.39	319.58	317.6	317.33	315.8	319.54	321.41	319.76	316.77	317.21	319.24	318.78	317.73	319.25	320.07	318.96	319.94	317.58	319.7	321.29	320.47	316.71	317.06	315.63	318.74	317.95	320.42	316.48	319.73	318.6	318.67	320.47	319.92	319.37	319.21	319.31	318.66
298.79	300.92	302.59	305.48	298.09	301.56	301.62	302.69	299.86	301.76	300.86	303.51	299.01	300.66	305.2	299.67	301.37	297.74	304.53	300.84	300.09	297.7	302.69	299.93	300.91	301.75	302.31	300.94	301.5	300.6	300.88	299.17	300.04	300.04	301.37	300.18	301.26	301.57	300.55	300.94	302.33	300.41	302.56	302.52	302.29	300.74	301.22	300.3	298.26	298.8
327.81	327.58	328.39	326.21	328.37	326.92	329.74	329.68	328.97	329.76	329.26	329.51	330.03	329.44	330.95	328.61	329.94	324.97	327.48	329.97	327.71	328.21	327.48	328.38	327.65	327.45	330.98	330.95	329.76	328.66	327.89	329.53	329.42	331	329.04	326.85	328.84	326.6	326.51	328.38	327.18	325.68	328.03	327.25	326.44	327.03	327.15	329.11	328.07	329.61
301.9	302.58	301.02	301.59	301.79	300.47	302.78	302.83	301.14	299.94	301.94	300.84	302.15	301.08	302.12	300.13	297.41	301.44	300.5	299.33	302.38	298.15	301.16	299.47	298.55	300.33	300.16	297.67	300.34	300.83	300.11	302.43	302.74	301.53	300.13	300.26	299.68	298.09	301.93	302.23	302.09	301.3	300.62	299.95	300.01	300.93	301.06	300.53	302.09	299.89
315.84	314.13	314.83	314.16	313.38	314.81	315.42	316.67	314.91	315.86	315.06	314.26	315.67	315.68	315.16	314.31	315.44	311.4	316.71	313.86	313.11	316.23	315.02	317.19	313.83	312.85	316.52	315.38	315.5	312.11	314.26	315.58	315.73	315.04	316.12	317.64	315.18	313.93	317.04	315.57	317.07	314.35	314.33	315.21	316.19	313.76	313.04	315.33	313.36	316.99
312.25	310.81	314.21	313.21	310.3	314.67	312.61	313.67	311.94	312.02	311.88	313.7	312.08	312.94	313.13	313.56	313.8	313.91	314.03	313.12	312.12	313.62	312.92	312.47	313.39	311.28	313.15	312.06	311.84	312.58	313.16	312.31	312.06	314.08	314.54	315.33	314.43	312.9	314.97	312.53	312.35	313.17	313.99	312.66	312.75	314.8	314.26	310.96	312.21	312.76
302.56	305.13	302.88	303.42	304.37	305.77	304.26	302.39	304.53	303.13	306.47	307.16	306.34	304.93	306.84	306.53	305.99	303.29	304.08	304.05	303.75	306.5	309.48	305.43	305.75	304.29	305.61	304.1	307.21	304.36	305.39	305.02	304.76	304.19	306.53	305.41	303.58	302.8	306.13	306.49	305.77	306.58	303.08	304.82	305.07	304.95	304.66	304.52	306.84	304.83
310.3	310.97	309.84	312.37	311.58	312.22	311.03	310.62	313.84	311.07	311.51	312.75	312.08	310.38	312.65	312.74	311.22	311.56	311.32	312.12	312.38	310.88	313.54	310.12	311.4	310.28	312.3	309.8	310.89	308.94	308.72	310.31	312.39	310.76	311.31	311.46	311.08	312.91	309.65	313.99	312.11	312.62	310.39	310.85	311.8	311.2	309.82	311.8	312.72	311.81
302.62	302.96	301.01	302.41	303.33	306.25	304.14	302.41	300.39	300.27	302.57	304.22	303.09	302.95	303.32	301.81	301.22	300.95	304.07	302.88	301.6	302.56	302.02	303.11	302.37	305.44	304.26	304.01	304.92	302.03	302.99	304.72	300.87	301.75	303.29	302.16	301.98	302.37	304	301.31	303.68	301.98	298.93	303.44	303.01	303.59	301.87	302.49	304.46	300.23
328.06	326.69	331	327.17	330.2	328.48	329.5	326.34	327.46	328.88	327.28	325.87	330.42	327.14	328.37	328.93	328.94	330.15	328.33	329.32	327.62	328	328.02	329.72	329.5	330.46	330.25	326.62	327.22	328.62	329.01	329.4	326.24	329.34	329.81	328.36	327.69	329.8	330.17	327.95	327.78	330.18	328.01	330.83	329.19	327.88	327.45	327.25	331.13	328.87
328.43	329.46	330.06	327.58	329.4	328.74	328.86	327.96	328.53	328.36	331.02	328.35	327.87	328.26	327.02	329.95	328.88	328.38	326.88	325.94	327.64	329.97	329.67	328.9	328.2	330.28	326.66	328.31	328.66	330.69	328.58	329.29	327.69	329.99	326.45	330.05	331.22	327.51	327.91	329.08	329.02	329.64	326.8	328.53	326.69	327.54	328.64	327.15	326.67	330.85
297.4	302.08	297.79	302.57	299.61	301.5	299.03	298.13	299.72	297.88	299.41	299.42	300.22	300.12	300.29	297.59	300.63	297.53	301.86	298.98	299.78	300.74	300.12	298.02	299.17	300.65	302.89	299.96	300.29	300.51	302.44	300.35	299.67	302.55	299.88	301.8	300.26	300.62	301.75	301	297.01	300.62	299.41	300.45	300.27	298.53	302.55	298.96	301.01	299.62
308.91	307.15	304.97	307.97	309.82	306.85	302.84	306.89	310.14	306.46	306.46	305.07	310.47	307.55	306.36	308.32	308.32	309.79	305.26	308.25	306.44	307.27	305.44	307.49	308.71	309.31	306.92	308.13	306.4	307.08	306.52	308.62	306.67	307.06	306.72	307.46	306.98	307.73	306.57	305.08	305.79	307.98	305.14	304.83	309.22	306.8	305.96	305.13	306.22	306.45
303.64	304.29	305.12	304.32	304.89	305.92	304.97	302.6	305.36	303.26	303.87	306.39	306.97	305.11	305.34	304.5	306.16	305.19	305.49	306.98	306.07	305.58	303.94	309.9	307.18	305.76	306.37	305.34	304.9	303.56	304.35	304.85	303.28	305.82	305.63	305.97	304.98	305.28	305.77	303.4	305.35	303.83	305.14	304.91	306	303.5	303.91	305.83	307.43	304.71
302.89	302.63	299.4	302.07	304.48	299.18	303.82	300.65	301.57	301.97	302.45	300.61	302.78	300.34	302.37	301.36	302.43	299.26	300.17	300.43	302.57	300.85	298.5	301.42	300.91	301.55	301.26	300.31	301.91	301.5	301.88	301.29	304.12	299.06	301.49	301.51	302.64	299.17	300.93	300.7	301.33	301.57	300.6	299.68	301.81	301.04	299.31	302.7	301.98	299.25
309.97	310.7	308.92	311.49	309.68	307.63	309.42	310.59	311.47	312.03	309.3	309.66	309.59	305.59	309.34	308.92	311.95	309.46	310.67	310.85	309.75	310.28	309.94	310.84	309.28	310.27	307.36	308.76	311.15	309.02	305.16	308.31	309.77	309.31	308.93	307.93	311.99	309.88	308.97	309.23	310.15	309.66	311.74	310.33	311.74	311.51	311.89	311.29	310.18	308.01
322.83	326.03	327.24	328.12	328.28	327.97	331.8	329.38	326.71	326.59	329.81	328.82	328.83	326.18	327.18	327.28	327.25	329.88	328.83	327.34	327.6	327.35	325.69	329.16	328.24	327.62	328.09	328.76	328.1	327.7	327.47	326.23	326.57	328.43	326.63	327.45	327.92	327.25	325.89	327.99	328.79	326.34	328.05	326.82	327.23	325.67	326.71	327.32	328.83	326.78
325.02	324.1	324.33	324.17	324.6	325.39	325.09	324.19	324.81	323.18	324.23	326.15	324.58	325.4	323.03	323.55	324.41	322.38	322.39	326.37	327.27	324.72	327.25	323.25	325.79	324.32	325.96	325.15	324.47	323.92	325.71	324.25	323.3	322.49	322.48	324.36	324.96	324.51	323.4	322.95	325.74	326.37	322.84	325.26	324.61	325.76	325.93	323.3	324.42	323.48
306.62	310.07	308.19	305.75	308.21	308.93	309.64	307.63	309.16	309.95	308.99	307.31	310.38	308.78	308.19	306.95	309.07	308.76	309.22	309.69	310.02	309.42	308.8	308.29	308.71	311.62	307.97	308.33	308.71	308.92	308.45	310.48	309.61	308.1	307.39	307.3	309.85	309.12	309.16	307.36	309.58	308.78	307.1	309.24	307.96	305.78	308.47	308.4	310.06	307.71
312.72	311.69	310.73	313.86	312.32	314.67	310.88	312.69	311.95	312.66	315.77	311.31	315.6	312.57	310.69	311.48	315.55	311.83	313.91	310.53	309.9	313.49	312	312.99	312.85	312.99	313.29	313.89	313.78	315.5	312.49	314.3	311.31	311.57	313.02	313.71	313.1	314.22	313.87	312.64	314.01	312.89	313.87	314.64	313.21	312.28	311.66	315.64	312.34	309.94
303.06	304.47	301.89	304.18	303.25	303.21	302.35	303.92	305.94	303.62	303.19	304.48	304.99	300.43	304.91	304.87	301.06	304.35	305.1	303.11	303.93	303.53	302.48	302.92	301.75	301.05	303.02	303.47	305.25	302.47	303.4	303.63	304.14	304.77	304.68	305.52	301.8	305.02	302.83	302.79	303.78	304.49	302.8	304.82	302.46	306.47	304.91	300.99	304.82	303.67
316.08	318.65	316.83	321.16	317.29	316.27	318.96	317.22	320.37	318.66	317.25	314.71	318.56	318.08	318.24	316.94	317.97	317.6	316.86	317.91	318.57	318.06	317.72	320.06	315.82	318.12	318.34	316.46	318.42	318.06	318.58	317.76	318.12	315.87	316.37	317.1	319.16	317.76	317.6	317.52	319.56	317.35	316.26	317.81	316.54	316.2	317.79	318.19	316.95	317.1
296.51	297.86	296.13	297.34	297.82	297.05	297.91	297.18	296.43	297.17	296.3	296.35	297.89	296.81	295.33	298.31	298.96	295.89	294.67	295.89	295.03	296.65	296.76	294.31	296.54	298.81	296.05	294.84	297.68	297.75	296.73	295.18	295.9	296.38	298.61	295.36	299.77	295.33	296.52	297.72	296.7	297.16	298.01	297.35	297.67	296.61	297.1	295.63	296.25	294.53
303.92	301.73	301.73	300.84	302.36	301.61	302.31	303.67	303.8	302.31	300.34	301.48	302.64	303.52	302.17	300.93	303.58	302.79	301.56	303.36	303.63	302.96	303.82	300.96	300.76	304.98	305.63	305.11	305.1	304.07	303.33	301.1	302.8	301.65	302.32	302.86	303.92	302.6	304.07	303.31	304.58	303.71	303.36	304.63	303.57	304.8	302.89	304.3	302.93	304.97
326.38	327.22	327.54	331.29	331.32	329.33	327.16	327.14	329.73	328.64	330.48	328.93	327.47	327.99	324.96	328.86	327.43	331.62	327.46	327.75	328.5	330.59	328.57	326.97	328.96	329.68	329.16	329.07	326.59	327.66	331.83	328.94	330.88	325	330.3	326.34	329.52	327.02	326.8	326.47	327.48	328.74	327.71	326.73	329.54	327.91	328.73	327.51	329.53	328.08
304.31	304.48	303.55	306.92	306.89	305.49	305.02	306.02	303.96	305.38	305.08	304.64	303.53	303.1	302.21	302.9	304.59	303.44	304.2	304.3	303.61	305.56	303.61	304.83	305.17	303.98	306.35	302.21	302.78	304.99	304.5	302.67	305.19	303.22	305.41	302.25	306.95	303.77	304.6	303.25	303.73	304.72	305.27	303.04	302.11	304.94	305.51	305.73	303.67	305.07
299.28	301.78	302.37	302.91	299.22	301.06	299.39	299.2	300.1	302.81	300.34	299.87	301.14	301.33	303.63	304.4	302.33	299.61	303.75	302.91	298.26	300.99	301.09	300.22	300.82	300.19	301.85	302.83	298.41	298.11	300.25	301.13	298.66	298.02	299.29	301.87	303.95	298.88	301.85	300.94	301.76	301.87	298.82	302.31	300.27	302	302.18	301.58	300.33	301.52
318.87	318.56	317.22	318.62	317.32	317.61	314.99	320.49	315.64	319.97	317.06	318.69	317.57	316.77	316.61	319.72	316.43	317.29	318.88	315.18	319.3	318.96	317	319.06	319.67	317.7	316.22	317.49	318.88	321.37	317.26	315.33	317.72	319	319.12	318.08	317.77	318.65	318.11	315.59	319.41	317.43	318.29	318.84	319.29	315.28	317.79	318.53	319.17	319.54
293.35	293.28	296.16	295.65	293.21	292.93	298.22	295.33	292.01	294.8	293.62	292.65	292.61	296.29	293.86	294.61	295.21	293.13	295.03	295.45	293.31	294.75	293.11	292.1	295.19	293.12	296.96	292.16	293.38	291.91	291.84	293.28	295.07	296.38	295.68	292.71	294.56	294.13	292.01	294.88	292.7	292.65	297.3	292.22	293.24	291.87	294.44	294.72	294.6	292.81
316.45	315.88	315.93	317.62	314.33	315.89	314.4	316.08	315.93	316.31	315.19	319.19	316.43	315.74	315.62	317.54	318.76	315.89	317.07	317.6	315.86	316.21	312.84	315.72	315.55	316.65	317	315.69	314.47	318.37	318.95	315.54	317.54	316.97	313.72	315.54	318.33	315.49	316.11	315.83	317.18	317.75	315.69	317.99	317.87	317.37	314.81	316.48	317.01	314.84
304.28	304.11	304.38	303.59	304.47	306.22	304.06	305.74	303.79	302.95	301.32	303.27	306.95	304.14	304.35	300.1	303.85	304.47	299.34	303.65	303.09	304.39	304.62	303.77	304.62	302.36	302.8	305.85	306.06	303.88	304.4	305.14	304.17	302.63	302.57	304.48	304.29	306.48	303.46	303.29	304.17	303.15	303.01	303.65	304.99	303.15	305.48	303.21	302.18	303
298.43	292.92	298.26	295.48	297.6	297.24	298.9	294.97	297.9	298.01	295.87	295.27	294.64	296.82	298.33	298.28	296.93	297.83	298.52	298.09	295.81	296.18	297.9	296.82	297.88	296.92	296.9	296.07	298.83	298.57	294.92	296.05	294.78	298.92	295.82	297.47	294.36	297.64	299.32	295.91	298.63	295.7	295.96	296.67	297.31	295.41	298.84	300.1	299.39	294.78
307.78	308.99	308.22	308.04	306.48	307.99	308.28	307.72	307.02	309.85	310.59	309.4	308.61	309.27	307.84	309.64	308.02	313.84	310.47	308.17	309.55	307.68	308.39	308.2	307.72	308.95	308.68	306.39	311.78	308.31	309.97	309.61	307.76	308.46	308.32	309	310.31	308.05	307.65	307.62	306.65	308.51	311.69	309.75	308.01	311.75	308.89	308.96	309.3	308.35
318.94	319.01	317.76	317.81	316.34	316.33	320.36	317.37	318.67	319.77	319.39	320.08	319.98	318.93	317.52	318.59	316.98	321.07	317.39	318.94	318.57	318.42	316.83	318.21	320.52	318.28	317.25	318.7	316.53	319.46	317.51	318.28	322.12	318.11	316.34	318.36	318.95	318.23	319.65	316.76	318.84	318.09	319.7	317.39	319.51	318.6	319.82	319.98	320.88	316.89
305.51	302.93	306.04	305.4	306.56	308.12	302.21	305.11	305.89	302.87	302.57	306.62	301.96	305.51	304.18	302.45	306.19	304.92	307.06	302.99	302.9	304.83	303.3	307.07	304.72	306.85	306.44	305.27	303.08	302.8	304	305.97	304.65	305.76	304.04	304.94	307.89	305.74	304.17	305.08	303.71	308.32	305.72	307.33	307.88	306.02	304.68	304.33	303.64	303.6
326.01	328.24	327.4	326.64	329.52	329.54	326	328.75	326.41	328.25	324.86	328.83	329.08	327.84	327.7	326.18	325.29	327.14	326.52	327.12	328.36	330.19	330.5	332.64	327.06	326.48	326.08	328.5	326.92	330.12	327.36	328.52	327.69	327.46	324.72	328.78	326.85	327.29	327.86	327	326.64	329.09	328.49	329.01	327.96	326.57	330.64	329.27	328	326.7
301.9	302.62	303.02	303.56	304.4	303.57	301.55	299.7	302.8	303.43	298.88	303.56	302.55	302.18	299.16	304.13	301.88	302.93	298.61	302.04	302.37	301.82	303.39	299.99	300.43	304.31	303.07	301.78	303.68	301.97	301.82	299.96	301.69	301.82	301.97	303.53	304.39	302.43	303.45	303.18	301.52	302.02	301.75	303.29	299.37	302.07	304.25	303.02	303.24	303.02
301.51	298.8	303.77	304.21	303.86	303.11	303.48	305.29	301.3	304.59	305.34	301.54	302.62	302.64	301.08	304.15	302.78	302.5	303.76	302.4	302.58	302.95	302.37	303.04	303.37	302.14	303.88	301.41	302.17	304.38	303.04	302.4	301.78	300.4	300.94	304.1	302.94	304.45	302.09	304.02	302.41	300.56	303.68	301.85	301.66	301.74	302.72	303.84	301.46	301.02
315.28	317.06	315.5	316.46	314.55	316.26	315.14	316.07	315.39	315.12	316.35	315.55	315.38	316.5	314.63	317.38	313.7	317.25	314.94	316.16	315.41	315.58	316.7	317.57	315.33	314.97	314.74	315.87	316.71	315.77	317.8	314.46	315.75	314.99	315.52	315.06	313.77	314.09	315.18	316.29	315.98	317.14	317.7	316.87	315.2	317.37	316.2	315.24	314.02	316.75
306.72	305.09	303.42	306.99	306.95	305.25	308.04	305.83	305.87	307.04	306.69	304.08	305.55	306.96	306	306.07	307.03	303.78	304.99	302.33	302.75	304.16	304.86	304.25	303.68	305.17	304.01	306.05	305.97	305.53	304.92	303.46	305.73	302.22	304.77	305.91	305.68	305.03	306.31	303.9	304.85	302.58	305.19	305.55	306.54	306.37	306.49	305.38	305.85	306.32
302.71	302.13	305.6	307.07	304.16	304.23	304.17	304.52	301.61	303.5	306.2	305.65	305.93	305.88	309.25	302.35	304.07	303.3	305.71	303.49	305.33	304.54	303.08	305.68	304.47	307.57	304.75	305.6	305.03	304.59	303.71	305.05	304.19	303.81	306.2	301.21	305.97	302.99	307.44	303.5	304.49	304.95	306.3	302.63	305.22	305.61	303.06	304	304.27	306.39
306.26	310.28	307.61	307.54	307.15	305.11	306.97	309.8	307.69	306.9	305.62	304.96	306.58	311.98	308.99	308.27	305.46	307.3	307.85	308.04	308.71	305.7	308.85	306.24	309.23	308.45	307.12	311.04	308.13	309.71	307.34	308.01	306.51	307.15	308.69	305.73	305.44	308.53	305.65	304.03	309.29	309.96	307.99	307.58	308.01	305.49	305.67	310.53	306.76	308.29
306.83	301.13	307.08	305.1	309.47	304.9	303.6	303.86	306.29	306.65	306.69	306.61	308.06	304.4	302.92	305.64	304.81	305.83	304.87	307.18	304.91	305.21	303.82	304.59	307.71	304.01	307.37	305.01	303.54	304.43	305.86	305.81	306.92	307.12	304.88	304.89	303.23	305.52	308.49	304.31	308.4	306.7	307.4	303.31	305.68	305.22	307.73	306.13	303.52	305.25
303.82	304.73	303.51	305.98	304.37	304.16	304.99	305.98	303.29	303.75	302.15	306.34	305.97	304.87	304.13	303.8	304.02	304.95	304.56	304.83	306.76	305.44	302.18	308.08	303.87	305.99	306.47	306.85	302.97	305.91	305.8	304.71	305.68	304.35	305.05	305.27	304.1	306.35	303.3	304.11	306.56	304.95	308.92	303.53	306.69	304.52	305.01	304.61	303.07	306.7
300.16	300.15	299.98	299.43	298.62	299	298.87	300.25	299.81	301.74	301.91	300.91	300.02	298.29	298.87	301.72	302.72	297.31	299.47	300.57	299.19	300.25	299.44	298.68	299.13	297.74	300	298.65	297.35	298.56	300.89	298.93	298.22	300.7	299.71	297.02	300.93	297.55	302.41	301.27	303.65	301.73	298.89	302.35	301.98	300.03	296.86	301.5	299.98	299.9
317.6	317.32	313.15	318.07	316.61	314.87	314.82	316.76	315.05	317.07	317.06	315.89	317.98	316.82	318.32	315.01	318.64	316.18	316.84	316.75	313.83	316.34	314.39	316.91	317.5	315.08	315.89	316.65	316.93	317.29	317.34	317.46	318.17	317.09	315.8	314.06	315.77	316.24	321.08	313.51	316.47	316	318.18	317.09	319.12	316.99	317.46	316.17	317.01	315
309.28	310.24	311.09	309.6	309.91	312.64	309.17	309.4	311.19	310.35	310.84	310.42	311.01	312.01	310.97	310.39	310.13	310.07	309.48	311.86	313.33	312.75	310.7	311.69	309.36	311.29	311.77	311.06	309.26	311.57	314.11	310.73	312.45	310.11	310.23	310.84	312.05	310.38	310.75	308.63	311.54	309.96	309.26	309.6	311.49	310.12	309.21	313.4	311.77	310.52
297.9	297.46	294.45	296.62	297.13	296.66	296.64	297.1	296.39	298.25	299.54	296.84	296.73	298.12	296.31	294.19	297.85	298.75	299.99	295.49	294.84	297.42	294.17	298.03	297.17	296.86	294.94	296.72	297.02	297.45	297.24	297.62	296.32	296.62	296.49	295.93	295.76	298.35	294.85	296.37	298.49	296.47	297.19	295.46	296.58	298.29	297.59	294.68	298.37	298.68
301.47	301.41	301.82	301.25	303.99	300.93	300.39	301.56	302.38	304.48	304.91	302.72	303.78	300.77	301.81	301.89	303.18	301.36	301.4	301.66	301.67	302.63	302.28	299.49	303.4	301.9	302.02	303.21	301.74	304.86	304.21	304.06	302.86	303.59	301.29	300.16	303.19	302.29	301.33	300.6	301.13	302.34	301.19	302.45	302.3	302.84	300.54	301.81	304.64	300.67
323.64	324.7	324.82	324.12	325.01	323.7	324.73	325.95	324.9	324.29	323.85	324.8	323.57	325.28	323.83	323.54	322.56	323.34	325.35	326.07	324.58	326.67	324.45	324.83	324.83	325.14	325	324.85	324.69	323.03	324.2	324.95	324.22	326.23	324.41	327.57	324.01	324.95	323.87	322.03	325.78	324.11	324.31	326.3	324.51	325.62	325.71	322.31	323.85	325.35
312.51	313.28	313.06	314.03	314.52	311.13	313.59	312.85	313.43	313.3	314.19	316.13	311.43	313.65	313.15	313.93	314.48	313.34	313.47	313.23	310.57	312.72	312.85	313.26	312.88	313.09	311.13	310.46	314.04	313.63	313.8	310.74	313.69	313.43	314.36	314.26	313.64	313	311.38	314.51	313.87	312.98	313.5	316.24	312.11	314.53	312.2	314.08	316.33	313.17
300.1	301.57	302.61	302.53	304.91	305.95	304.65	303.36	302.93	302.5	306.1	300.35	303	303	303.38	303.84	304.84	301.72	301.16	302.98	300.04	302.35	300.64	302.56	300.28	301.62	300.04	301.79	302.59	301.16	304.19	302.99	304.76	302.98	303.71	301.24	303.25	302.07	303.21	301.66	301.27	303.11	304.33	303.26	301.38	303.37	301.97	303.31	304.73	301.02
320.07	317.19	320.78	317.43	317.29	319.35	317.27	318.49	315.95	317.24	319.66	319.32	317.82	320.03	317.65	317.04	315.77	317.14	317.87	318.03	320.71	318.26	317.1	316.81	317.05	320.77	318.34	317.5	316.28	316.9	318.9	318.41	321.04	318.79	315.41	318.62	317.53	317.96	313.97	318.43	321.41	318.96	315.48	317.62	318.73	317.54	319.05	317.51	319.04	318.51
316.29	317.41	316.4	319.09	315.11	317.44	317.76	317.73	318.11	317.75	314.84	315.78	318.42	318.34	315.85	315.78	315.91	316.52	313.79	315.75	315.24	316.89	315.36	316.21	317.45	316.83	317.81	315.88	315.84	317.22	316.55	316.67	316.63	316.69	317.11	316.8	316.49	317.14	317.87	316.57	316.79	314.04	316.63	316.6	318.13	317.93	317.07	315.28	316.9	318.32
317.94	318.46	317.27	316.49	315.79	316.24	317.41	317.83	318.41	317.43	320.21	317.63	317.07	314.84	318.68	318.99	319.19	316.03	316.3	318.09	316.42	317.34	318.87	317.51	318.44	313.5	318.68	316.58	317.31	317.63	318.18	318.71	316.99	315.74	317.43	314.69	313.46	318.7	318.07	317	318.35	316.82	316.99	319.88	319.28	316.15	315.78	315.36	319.1	316.36
317.18	313.84	315.39	314.57	314.06	315.73	314.94	313.32	314.41	314.8	313.58	313.29	313.8	314.62	315.13	315.24	313.55	314.48	312.45	315.33	311.95	312.5	314.75	313.39	313.41	313.39	314.8	312.28	312.6	314.28	313.69	315.57	314	314.4	315.28	316.71	315.87	313.96	312.86	313.01	316.75	313.03	313.71	316.65	312.4	312.82	315.27	313.89	314.89	316.25
305.08	301.83	304.4	306.91	304.74	304.23	304.26	307.61	305.33	306.44	305.51	302.42	304.18	305.89	303.71	305.65	303.01	302.94	304.68	304.15	303.58	306.5	304.85	307.23	305.02	303.99	303.81	304.75	306.55	304.73	302.39	302.36	302.92	303.96	303.97	306.55	304.01	306.21	304.24	303.89	303.07	306.44	302.87	303.01	304.92	305.57	301.44	305.49	304.81	306.14
300.81	305.3	303.52	303.01	305.33	301.49	302.13	305.93	303.13	301.82	304.13	304.65	303.63	305.5	305.47	302.71	305.98	304.22	302.8	303.61	303.37	303.21	303.93	303.63	299.15	302.48	300.02	301.19	301.21	301.6	304.34	302.52	302.51	303.17	302.7	300.94	302.56	304.17	304.42	304.19	302.17	304.19	304.84	302.04	302.04	300.93	302.56	304.66	304.2	301.76
295.08	294.42	293.23	295.4	295.21	293.45	295.46	296.71	294.8	293.66	297.14	290.97	294.22	291.78	293.9	293.37	297.09	292.01	291.8	295.85	295.62	295.11	293.19	295.56	294.31	293.7	290.27	295.85	294.28	296.11	296.07	294.65	294.69	292.67	296.14	290.92	291.22	295.92	293.75	297.8	294.94	292.2	295.82	294.51	294.69	296.09	295.42	294.84	295.8	295.85
316.4	313.17	311.89	310.82	310.74	313	310.83	313.6	312.01	314.52	313.44	314.85	312.67	312.96	312.64	314.16	310.87	312.81	312.61	311	312.16	314.25	312.79	313.75	309.39	312.8	313.61	314.83	314.31	311.76	312.73	313.06	311.29	315.56	312.92	312.37	315.45	311.9	313.06	315.19	313.76	313.22	314.1	314.49	313.46	315.07	313.07	312.85	309.88	314.16
303.36	302.67	304.64	306.33	301.05	302.05	300.9	302.49	301.33	303.63	303.12	301.76	305.14	302.64	304.46	302.39	302.41	304.71	306.56	303.94	305.84	304.43	303.2	304.59	302.37	304.3	303.48	302.45	302.74	303.42	301.1	303.49	304.97	305.55	305.87	300.66	302.29	303.07	304.6	303.69	303.94	302.14	303.26	303.31	302.23	303.16	304.56	304.68	304.01	306.56
324.18	324.85	326.48	324.39	326.14	327.23	322.17	324.86	325.94	326.72	326.41	322.74	323.88	326.61	327.58	325.82	325.43	323.91	323.29	325.93	327.67	325.2	325.37	325.8	327.06	325.48	326.85	325.37	326.52	323.53	323.56	326.51	323.84	325.46	325.26	325.94	325.58	325.57	325.11	323.2	325.91	323.13	325.22	326.14	326.09	323.56	326.1	324.71	324.36	325.33
318.64	319.05	315.28	319.81	320.05	316.68	319.91	318.38	319.45	320.25	319.75	319.43	314.76	318.08	318.29	317.88	317.94	317.68	317.63	316.81	317.24	314.69	318.76	319.07	318.64	316.06	316.85	319.37	318.99	316.39	318.22	319.98	319.44	317.7	319.21	320.77	318.15	318.72	320.1	318.29	321.43	317.11	320.1	317.55	317.59	315.66	319.52	317.12	318.81	319.5
298.11	297.42	297.26	295.98	297.33	298.32	297.07	298.69	296.7	296.37	296.39	295.51	294.08	294.17	296.17	297.27	297.49	296.28	298.4	297.07	296.66	297.41	293.91	296.57	296.22	295.29	297.16	298.3	297.34	296.14	296.59	298.95	298.3	296.73	296.31	296.47	298.08	297.87	298.08	296.9	296.76	296.61	299.01	297.5	294.63	298.14	295.85	296.9	295.5	296.93
304.44	305.47	304.57	307	303.1	305.67	305.97	303.8	304.24	304.7	305.43	302.88	303.81	306.67	305.05	304.62	305.78	303.51	302.89	302.5	304.72	307.66	304.26	304.11	305.45	306.31	305.65	304.8	304.16	305.2	306.65	304.04	305.36	304.53	302.42	304.64	303.87	305.41	304.34	305.37	303.7	302.94	305.24	303.49	302.56	306.72	306.48	304.94	304.24	306.67
304.15	304.56	302.79	301.47	303.06	303.26	302.09	302.51	302.52	304.04	305.39	305.83	303.43	300.97	304.62	302.38	303.91	304.26	305.47	301.97	302.17	304.58	303.22	304.75	301.44	300.85	302.65	301.38	302.09	301.39	303.54	302.04	303.21	303	302.65	302.51	301.84	302.18	302.67	302.72	303.08	301.04	301.8	303.31	302.64	301.08	302.63	303.83	303.09	303.93
315.85	313.91	315.65	314.44	316.7	317.2	314.14	313.27	315.49	313.03	317.56	315.78	317.29	316.85	315.55	313.5	316.03	314.33	319.09	315.79	312.17	316.65	316.99	314.76	317.91	316.86	317.11	315.02	316.7	315.63	315.16	315.11	313.97	317.31	316.26	316.12	319.78	314.44	317.48	315.47	313.49	316.04	314.72	318.87	314.18	317.51	314.27	315.8	315	319.56
295.48	298.91	295.79	297.06	295.67	295.03	298.23	297.23	297.11	297.23	296.71	297.57	297.04	296.4	295.41	299.21	297.85	297.75	297.31	295.02	295.19	297.45	296.19	297.5	295.64	298.13	295.41	297.22	300.1	296.15	297.59	295.43	297.54	298.6	295.4	295.38	296.25	298.68	296.11	295.28	302.02	296.73	296.17	296.24	298.55	296.98	298.55	296.52	297.1	297.78
315.31	313.8	313.18	310.87	308.84	312.66	313.74	310.43	312.51	311.08	311.75	312.09	312.75	311.67	313.64	312.58	309.12	314.91	311.53	311.09	312.48	310.1	313.34	313.31	312.55	310.94	310.86	311.22	315.17	314.35	312.62	311.2	313.04	313.4	314.81	311.49	313.97	311.65	311.2	311.09	312.83	312.36	312	314.61	315.33	312.25	311.19	314.45	312.5	312.42
303.61	301.94	302.14	303.59	304.34	301.69	299.31	301.61	302.21	303.55	303.33	302.4	300.62	301.34	301.77	301.07	305.7	300.83	303.13	302.45	302.68	303.1	302.78	302.36	303.37	303.78	300.35	304.9	305.04	301.51	302.01	302.29	302.69	300.76	303.17	301.05	301.33	301.76	302.73	302.59	300.11	303.7	303.87	300.75	303.34	303.62	303.07	302.56	301.39	303.92
311.23	308.3	309.08	307.42	311.36	307.46	306.13	308.84	308.77	309.46	310.07	309.06	310.09	307.14	309.84	307.88	309.11	309.78	308.95	308.61	310.02	309.45	307.89	307.47	305.61	309.93	310	308.39	307.51	309.05	309.48	308.82	308.74	308.96	306.91	312.47	310.01	310.24	310.87	309.08	306.67	307.57	310.5	310.38	307.6	307.77	307.33	308.68	306.71	307.08
319.83	317.01	317.23	316.28	317.21	319.9	318.4	319.58	320.15	318.72	316.35	315.96	317.94	316.63	317.24	316	315.53	316.75	318.15	315.36	316.24	317.72	315.11	319.31	317.36	316.85	315.05	318.57	318.12	318.02	320.19	316.07	320.4	319.62	320.48	315.76	317.58	317.95	318.17	318.03	316.31	318.16	318.64	318.74	317.42	318.6	316.93	316.56	317.72	319.08
315.27	315.32	314.02	315.49	314.43	314.77	315.55	315.56	316.2	312.63	311.45	314.47	315.67	313.91	312.83	313.58	315	315.02	312.52	314.01	313.59	313.05	313.61	313.23	313.33	314.48	313.98	314.26	315.92	313.11	314.21	315.85	314.51	312.43	315.43	315.18	312.43	315.43	314.59	314.68	316.95	314.12	317.09	312.34	312.23	313.25	314.5	313.78	314.28	316.64
292.02	294.84	293.1	292.77	292.76	297.59	297.01	294.31	293.82	295.53	294.5	291.86	294.55	296.14	294.77	294.26	295.12	293.41	293.63	291.79	296.38	293.82	292.85	293.62	290.03	294.42	293.57	291.91	292.77	295.25	295.41	293.88	292.04	293.81	293.67	291.47	297.49	293.28	291.94	296.14	295.91	295.83	294.32	296.08	293.42	294.95	292.92	295.81	293.63	295.12
301.89	299.73	299.38	299.01	301.15	302.56	300.12	299.68	304.63	300.65	300.83	300.74	300.64	300.2	302.72	300.04	300.99	299.51	299.88	301.13	300.02	301.48	301.82	299.07	300.02	303.04	301.5	301.06	297.12	299.44	302.28	305.04	301.82	300.19	301.03	303.57	302.02	299.2	300.84	299.97	300.82	302.25	301.68	301.33	299.44	304.68	301.22	301.08	300.94	298.43
301.45	302.1	302.37	303.28	302.41	306.06	302.72	302.74	303.25	304.87	302.07	303.08	303.73	303.01	304.75	302.54	302.63	304.99	305.5	304.56	304.76	301.55	303.58	303.62	305.48	306.07	302.43	302.55	300.63	303.79	301.84	303.72	304.78	305.73	302.62	303.09	300.48	303.36	303.62	304.76	301.99	302.93	304.08	301.14	305.76	303.1	303.44	304.15	304.77	303.11
328.05	327.22	325.37	328.26	326.46	326.97	324.67	327.59	327.29	327.25	327.72	329.6	326.76	327.71	327.63	327.12	327.73	328.08	328.78	328.53	329.34	328.56	329.49	327.31	327.73	328.93	330.83	328.11	327.69	327.12	327.48	326.82	326.31	327.15	330.84	329.22	330.02	329.98	327.96	327.59	328.43	326.73	328.23	327.47	328.75	327.01	330.43	328.69	324.68	326.77
318.22	317.7	315.99	318.85	317.99	314.97	315.17	316.52	318.15	317.5	314.81	316.3	318.96	313.32	316.61	315.27	314.29	318.32	318.48	316.59	317.76	319.93	317.96	318.08	315.71	317.66	317.99	314.16	315.32	315.85	317.99	315.98	317.51	317.42	316.39	317.52	317.84	318.91	315.78	316.66	315.24	316.98	317.57	319.39	317.88	315.56	316.22	317.77	318.1	316.77
304.69	301.28	304.33	304.56	304.5	303.75	303.66	303.05	302.34	304.82	303.16	302.76	305.92	301.3	303.78	305.32	305.96	305.56	304.01	302.85	304.23	303.91	303.53	301.05	304.22	302.58	304.36	302.99	303.76	301.82	304.9	303.09	303.23	303.94	304.27	304.3	302.06	303.85	303.89	305.39	303.92	303.15	303.67	303.68	302.96	302.41	303.9	305.61	304.35	302.07
315.01	314.77	315.29	315.38	312.98	311.93	313.82	316.2	317.9	311.3	316.02	314.88	315.4	316.42	315.91	313.86	312.29	314.27	313.4	315.33	314.81	314.96	316.91	314.31	315.22	313.69	315.55	314.48	315.52	315.25	315.17	314.15	313.44	313.84	315.52	315.86	313.72	315.04	315.1	315.18	315.86	317.35	315.82	314.33	313.68	316.31	312.38	316.6	314.13	315.34
311.17	310.3	314.01	310.39	311.4	311.19	312.88	312.61	309.64	311.81	312	310.74	310.09	312.12	309.01	309.68	310.85	312.01	312.14	312.23	309.73	310.73	312.35	313.64	311.65	311.98	313.74	311.1	310.36	314.2	312.68	313.07	312.75	311.93	311.73	313.14	311.19	312.38	311.24	311.75	311.59	311	312.33	313.49	311.71	309.9	310.17	311.09	312.38	310.57
307.14	303.88	305.01	303.81	303.98	304.21	301.53	305.59	304.97	305.15	305.65	304.82	302.74	304.96	304.88	304.19	305.89	304.01	304.15	305.25	305.49	301.97	305.13	302.97	305.99	305.98	303.34	305.09	305.29	303.92	303.8	306.09	307.01	304.18	303.86	306.2	304.68	303.82	307.48	304.08	304.69	305.52	305.79	305.24	304.74	306.6	307.66	306.17	305.74	305.81
330.18	327.5	328.84	329.55	330.45	327.55	328.67	328.19	326.54	329	329.96	330.42	329.87	327.38	327.58	328.34	325.65	328.55	327.72	330.44	329.88	327.58	329.67	328.74	330.09	328.25	326.9	330.37	329.54	328.14	330.38	327.89	330.32	325.41	325.26	329.57	327.95	326.02	329.56	328.69	328.29	330.82	326.54	327.49	328.85	328.15	329.9	325.65	329.83	328.46
302.4	305	303.36	301.71	301.93	300.23	299.31	302.23	300.26	302.52	303.98	300.8	302.44	303.05	300.72	302.02	304.19	301.85	304.5	302.53	303.99	304.97	303.63	301.95	301.27	300.54	301.29	303.76	301.14	300.75	303.88	301.2	298.81	303.04	300.37	302.1	300.6	301.07	302.13	302.64	300.76	303.86	303.21	302.91	304.2	302.3	305.03	305	301.61	298.82
320.11	319.36	319.21	318.27	318.92	318.28	318.96	320.02	319.25	319.17	320.66	321.61	320.48	320.86	318.97	316.24	320.6	318.82	321.15	316.77	317.02	321	320.14	321.46	316.61	318.19	323.47	316.98	318.68	316.97	321.73	321.61	317.82	318.38	319.88	318.38	318.55	318.32	321.37	320.22	320.99	317.99	318.93	320.88	318.3	318.94	317.02	319.56	319.54	321.01
317.82	323.08	319.36	318.06	319.2	316.53	321.01	318.99	317.58	319.04	318.44	316.85	317.94	319.39	319.88	320.6	317.59	320.63	317.37	317.72	318.84	317.08	319.24	319.94	318.37	318.36	318.13	317.6	319.72	317.89	319.37	318.93	320.21	319.34	318.99	318.54	318.01	318.57	323.69	320.16	322.21	319.03	320.03	316.78	320.74	320.7	318.39	318.86	320.43	318.28
310.22	311.12	311.73	312.09	311.27	311.95	311.46	312.39	311.96	308.74	312.16	311.32	310.23	310.89	309.87	309.76	310.95	309.56	311.57	310.22	308.01	308.06	309.33	310.81	311.17	310.33	312.11	311.65	313.23	309.67	310.62	308.61	310.51	311.12	310.22	310.15	309.16	308.09	310.06	311.85	308	311.26	309.55	311.24	309.18	308.38	312.82	312.65	311.69	310.05
304.1	306.29	305.15	300.89	302.97	302.37	304.12	301.24	300.63	301.54	303.72	304.94	305.38	304.78	306.11	306.04	304.42	301.84	303	301.4	302.5	302.4	302.76	304.52	299.81	303.02	303.42	301	302.88	304.82	301.62	304.36	304.15	304.97	303.18	304.52	305.34	301.61	302.16	304.04	303.67	303.73	302.71	304.01	300.29	303.21	301.51	303.95	305.41	301.83
311.71	312.07	313	314.26	316.06	313.29	312.1	312.43	312.88	312.96	312.99	315.26	311.62	313.18	315.34	312.75	310.71	313.48	310.49	312.29	312.24	313.83	311.08	313.87	312.61	311.84	312.13	313.76	313.36	314.9	312.75	312.36	313.04	312.08	310.46	311.17	312.44	312.01	312.23	313.19	313.82	313.69	314.7	314	310.18	313.84	311.92	314.06	313.37	314.23
315.09	314.44	313.84	313.92	314.02	312.97	312.64	312.32	316.18	312.77	315.09	311.36	310.77	313.3	314.18	314.35	309.36	313.28	311.88	314.51	313.15	312.09	313.73	313.97	313.77	313.12	312.88	316.51	316.52	314.61	313.92	313.64	312.15	314.48	313.89	313.98	311.82	312.79	314.48	314.34	312	313.76	314.08	311.5	314.03	314.53	313.14	316.01	315.55	312.96
302.71	305.2	303.32	304.26	304.61	301.89	302.28	305.75	304.11	304.55	303.24	304.12	303.51	304.28	307.06	303.34	305.45	304.22	303.55	304.87	305.41	308.44	304.54	305.03	304.13	303.66	303.49	303.78	303.83	305.45	305.39	303.79	304.88	303.51	305.24	304.28	305.86	303.46	306.23	305.46	305.66	301.47	304.7	302.56	304.18	305.92	302.48	304.93	303.39	304.77
326.89	326.02	328.31	325.82	326.78	326.71	328.39	327.93	328.07	326.75	327.18	328.21	327.65	329.07	326.64	329.47	326.79	326.87	328.79	327.4	326.88	324.35	326.59	325.06	325.76	324.88	326.56	327.23	328.46	326.49	325.71	326.95	327.02	328.61	327.8	328.42	326.22	327.49	328.13	325.32	328.1	328.76	326.4	326.54	326.38	327.97	328.97	327.75	325.09	325.26
302.75	306.21	303.17	302.51	303.77	301.68	300.72	305.11	301.82	300.82	301.93	305.02	303.37	304.12	301.47	302.82	301.61	302.94	305.78	300.99	301.21	301.72	299.95	301.58	299.92	303.92	301.39	300.86	303.55	304.56	300.89	304.1	303.37	302.38	300.35	301.4	304.8	303.51	301.3	302.71	302.94	300.92	302.77	304.82	302.42	304.16	301.83	304.26	302.74	302.46
305.97	304.52	305.66	304.31	304.01	303.92	303.35	304.28	304.76	302.89	306.13	302.19	306.05	303.64	301.58	302.53	301.99	302.53	303.72	303.5	306.69	305.05	305.96	304.01	306.01	305.46	303.15	303.77	303.48	304.55	303.79	302.61	302.92	305.34	306.83	304.9	306.72	305.58	302.85	303.5	304.06	303.74	302.38	301.19	304.54	303.19	304.79	305.79	300.28	301.25
312.86	315.45	313.01	311.29	316.37	312.9	313.83	315.54	314.14	315.17	314.09	314.59	313.89	312.4	313.43	313.57	313.74	312.44	314.54	312.74	314.98	314.76	314.61	312.74	314.84	311.86	315.44	311.23	314	312.66	314.63	316.68	312.56	314.22	314.03	315.52	312.88	315.25	313.18	311.29	315.26	314.01	316.65	313.85	316.7	315.75	313.13	314.21	312.9	313.76
296.08	293.69	293.23	295.91	296.11	292.87	291.15	293.86	291.43	292.58	293.63	292.8	295.62	294.34	292.55	291.68	293.24	294.06	293.46	294.6	296.35	292.35	293.33	294.1	295.12	293.32	292.68	295.29	293.28	294.64	295.29	292.25	294.81	297.74	293.39	295.88	294.67	290.91	294.88	294.27	293.47	294.66	294.63	293.08	293.96	295.88	296.22	293.43	294.28	294.44
308.79	310.8	312.55	308.19	310.67	310.64	311.46	309.41	310.23	308.22	312.4	313.19	308.41	309.35	308.46	310.97	310.71	311.37	310.05	309.2	312.32	309.05	312.1	310.91	310.36	307.23	311.01	309.59	311.18	312.51	312.7	310.95	310.38	310.49	311.03	309.48	309.58	309.12	309.05	310.41	310.26	309.12	310.91	312.32	310.47	312.63	309.79	309.6	308.49	310.91
311.54	313.4	312.2	313	311.56	313.48	312.63	310.12	307.6	313.1	312.47	310.95	310.25	313.82	308.77	313.6	311.31	313.37	312.55	312.14	312.37	314.01	308.89	313.6	311.83	310.11	313.43	314.36	311.24	313.35	314.96	310.73	315.51	313.23	311.14	314.09	311.3	312.35	311.79	312.4	310.97	309.12	310.43	312.15	313.23	311.61	311.51	312.92	312.83	310.33
313.74	317.57	312.34	314.78	312.35	312.23	311.24	315.95	314.62	312.58	314.35	314.64	314.71	315.61	314.03	314.66	313.95	315.68	313.33	313.95	314.07	313.71	312.05	316.14	312.65	314	314.02	315.77	312.54	312.85	313.81	314.16	314.02	312.34	313.85	311.47	315.62	312.43	313.52	315.04	314.77	315.67	315.17	310	314.46	314	313.32	316.8	316.08	314.03
324.26	322.13	324.36	326.75	322.09	326.12	325.31	324.55	322.68	321.68	322.32	326.73	324.32	324.99	326.06	326.65	323.55	326.18	324.74	325.78	324.06	324.09	325.38	325.16	325.93	325.15	324.4	323.65	324.9	325.32	323.84	324.73	326.28	322.24	321.68	324.59	325.48	324.3	321.48	325.84	322.76	323.02	323.24	322.67	325.58	325.39	323.94	324.48	325.16	326.28
301.52	299.13	300.67	299.9	300.05	300.15	300.51	298.19	299.2	298.1	303.25	300.94	300.55	300.67	301.61	300.93	299.64	301.64	300.91	300.55	301.35	299.44	299.34	297.35	301.17	299.29	299.63	300.22	300.08	300.02	300.79	299.38	300.09	299.07	300.8	298.85	300.28	300.85	300.33	300.05	300.46	298.41	301.09	299.13	302.27	297.57	299.3	300.86	300.51	302.69
294.42	294.7	297.64	294.61	295.55	294.8	296.74	294.08	295.99	295.95	293.97	293.58	296.38	298.37	295.9	297.74	296.25	296.26	293.94	295.23	296.32	298.81	295.22	295.44	293.55	294.53	293.63	295.41	296.98	298.18	293.23	294.3	296.78	294.6	295.94	292.63	294.95	297.88	296.04	294	296.43	294.41	297.44	295.58	295.58	294.57	296.25	293.81	295.39	296.3
314.94	316.61	315.29	317.29	315.1	317.47	319.7	317.67	314.81	314.98	315.49	315.7	313.71	314.8	316.13	317.41	317.6	315.03	317.43	317.26	314.46	317.74	315.58	317.65	315.7	315.99	317.43	315.67	315.97	316.59	315.64	315.09	316.22	316.37	316.18	315.04	315.78	316.94	316.84	315.45	312.74	314.17	314.74	313.06	315.3	318.09	313.81	317.95	317.25	316.69
319.29	319.86	320.56	318.49	317.92	318.73	317.4	319.36	321.08	319.48	315.67	319.85	317.91	319.14	320.17	318.07	319.32	317.91	318.99	317.85	313.26	318.84	318.85	315.91	319.14	318.26	316.19	316.06	317.6	316.34	316.95	318.17	319.34	319.82	320.17	318.35	319.02	317.53	317.45	318.44	315.37	317.81	319.51	318.47	319.79	318.31	315.26	316.95	318.65	318.57
323.09	323.04	326.67	324.83	325.88	326.68	325.53	324.72	325.25	326.42	327.59	323.97	324.97	320.32	325.02	323.67	325.11	324.78	323.57	324.26	325.97	323.43	324.72	323.75	324.43	321.93	323.99	322.94	323.76	324.8	324.2	327.3	325.47	325.39	323.37	324.41	326.45	326.41	325.4	322.24	327.56	324.38	325.56	323.85	321.27	323.06	322.26	323.46	323.14	322.99
297.57	297.49	295.64	297.71	297.37	295.4	297.52	295.64	296.8	297.23	296.18	297.12	297.76	298.65	298.4	295.9	296.11	295.18	296.26	293.49	295.46	297.12	295.65	295.3	297.22	297.19	297.61	295.95	296.84	297.12	295.89	298.33	294.96	296.58	296.02	297.03	296.26	296.74	298.66	297.23	293.84	297.91	296.27	296.02	295.94	298.61	298.61	297.97	299.11	297.23
307.22	304.13	307.49	309.26	309.4	308.33	306.23	305.77	308.01	306.65	308.99	306.66	308.19	305.94	305.68	306.37	306.85	308.03	306.15	307.18	308.04	308.23	308.63	305.5	308.12	307	306.67	308.3	306.66	308.21	306.67	305.87	307.92	305.04	309.08	307.95	306.36	309.53	307.54	308.68	306.71	308.71	306.94	305.06	308.91	304.69	307.4	306.53	307.79	305.43
310.07	311.96	309.2	308.72	313.03	309.14	311.11	309.66	313.09	309	309.76	308.95	310.86	308.26	311.35	311.23	311.93	311.44	311.43	311.07	312.07	312.26	311.91	312.1	310.83	310.11	311.7	310.85	311.05	310.47	312.58	310.55	311.19	311.35	311.68	308.83	311.69	311.69	310.73	309.11	307.87	313.2	312.52	310.59	308.57	308.39	309.67	309.27	310.27	311.57
308.56	307.39	308.05	310.9	308.68	306.15	307.44	307.68	310.03	310.53	308.36	312.08	307.74	309.15	308.61	310.05	306.65	311.1	308.17	308.2	307.34	307.11	308.11	309.27	307.97	308.07	309.72	310.13	307.31	308.89	306.48	308.73	307.36	306.19	308.16	308.22	311.36	309.42	307.64	311.27	308.18	309.7	308.06	309.76	307.5	308.63	308.96	307.93	307.02	308.91
324.09	325.52	324.22	325.34	324.3	323.52	322.58	326.67	323.91	324.46	324.95	322.24	322.96	324.33	323.01	324.15	323.37	323.56	324.07	326.17	322.08	324.23	325.51	326.35	323.44	324.78	326.52	325.72	325.95	323.79	324.81	325.68	327.42	323.61	324.99	324.48	323.09	325	327.5	323.19	323.61	323.56	323.82	326.49	325.03	324.54	326.09	324.95	325.91	325.8
306.05	307.9	308.91	306.32	304.07	306.77	306.38	305.18	305.8	308.1	305.22	308.53	305.56	306.1	306.05	304.92	306.33	306.91	305.86	303.61	306.24	308.34	309.2	306.19	306.44	308.86	306.97	307.23	305.62	306.47	307.58	307.41	304.99	306.29	307.23	308.89	307.43	308.81	306	305.64	302.88	304.72	307.54	306.5	307.42	305.54	308.86	306.08	305.86	306.02
305.75	305.35	304.03	303.31	306.73	304.94	306.47	303.9	304.92	301.93	304.91	304.78	303.64	304.76	303.75	304.84	307.8	303.59	305.58	304.18	305.86	305.77	305.41	306.04	306.32	305.33	305.72	304.99	304.53	306.29	305.17	305.58	303.71	304.93	306.06	307.38	305	307.06	305.87	307.57	302.63	306.32	305.91	304.83	307.21	305.89	306.28	306.64	306.65	303.57
328.72	329	325.47	328.62	330.77	329.31	328.93	330.32	329.79	327.96	331.33	327.26	329.96	326.57	326.98	330.07	328.4	327.85	328.27	329.79	328.26	327.89	331.1	328.8	329.33	329.28	325.14	326.69	326.29	328.33	329.63	329.33	328.8	325.95	327.29	327.91	329.85	328.8	328.37	331.06	330.31	331.66	328.49	329.23	328.77	329.74	329.2	328.09	329.59	332.19
305.11	302.11	305.2	303.97	303.86	303.98	301.4	302.3	306.75	304.86	302.52	305.22	302.11	304.24	302.88	301.95	302.8	303.7	303.87	303.64	302.64	302.6	304.12	305.62	302.61	303.67	307.17	304.12	303.21	303.54	303.11	303.28	301.61	302.72	301.65	303.85	301.21	302.25	305.52	304.1	303.37	302.79	305.16	303.53	302.19	301.67	306.04	303.79	303.76	302.23
310.47	308.03	308.52	307.95	309.7	309.97	308.77	305.61	307.98	309.86	310.34	310.23	307.15	310.16	310.7	309.54	307.08	310.89	307.14	306.46	307.06	307.65	307.16	310.15	310.52	309.43	309.73	308.47	309.78	308.98	308.51	309.02	307.58	307.78	310.12	308.82	309.72	307.51	307.55	309.47	309.54	310.87	311.07	309.16	311.09	310.03	306.29	308.5	307.08	308.98
312.15	311.71	312.94	311.02	310.3	308.46	308.94	309.32	309.2	310.96	312.2	314.16	312.02	310.45	311.13	309.07	311.53	310	310.75	307.8	311.72	310.87	308.45	309.54	310.81	309.54	313.01	309.26	312.35	311.36	311.51	309.01	311.58	309.94	307.38	311.45	308.21	310.2	310.77	311.28	311.03	311.32	311.54	310.45	310.24	309.8	310.21	310.44	313.61	309.12
314.17	314.93	314.76	316	317	315.04	315.05	314.42	315.89	313.44	313.92	314.87	311.88	313.61	314.01	316.51	312.33	314.2	315.18	313.28	315.77	316.72	314.58	314.62	316.39	313.31	316.18	313.85	315.64	314.07	316.02	312.74	314.56	314.05	315.89	315.75	314.54	312.87	312.81	314.89	314.92	315.85	316.93	312.51	316.13	313.16	313.67	316.63	317.35	313.61
306.88	310.88	309.73	310.16	309.33	310.3	310.04	312.66	310.01	311.12	311.55	311.17	308.16	310.22	311.68	312.36	309.07	306.85	309.66	307.98	309.53	311.36	312.21	311.87	311.24	308.51	310.4	310.11	309.67	309.49	310.39	311.83	310.7	313.65	308.42	309.58	310.63	310.67	311.01	307.38	313.44	310.19	312.15	311.75	311.78	308.34	310.24	307.7	310.04	310.65
315.14	318.87	316.27	316.1	317.03	318.53	319.9	317.9	317.36	318.52	316.22	317.08	318.32	315.71	317.77	317.27	317.08	316.38	314.54	316.06	316.47	316.69	316.97	316.29	315.37	315.47	314.76	317.05	315.01	317.96	316.96	318.49	315.25	315.57	318.05	318.52	316.6	315.49	316.16	315.16	315.69	318.02	315.71	315.84	316.81	315.31	317.93	316.26	315.79	315.35
311.1	315.53	315.18	311.75	311.77	312.66	314.42	313.83	314.07	310.81	314.46	311.02	312.77	310.96	314.92	309.62	312.3	313.05	312.89	314.76	313.67	311.21	312.94	315.8	309.36	309.97	314.22	314.85	311.58	313.06	312.31	314.11	313.14	313.94	313.34	311.54	310.02	311.83	314.49	312.7	313.12	313.06	312.41	312.07	315.7	311.47	314.5	313.6	312.54	313.85
307.09	303.97	306.58	304.81	305.49	304.07	303.28	304.5	305.07	304.65	302.07	307.12	306.51	306.42	306.42	303.89	304.02	302.62	305.14	303.92	305.85	304.57	306.43	304.12	305.8	302.3	303.8	304.13	304.88	304.53	304.2	308.05	305.27	304.5	307.21	304.51	305.42	304.58	304.97	303.96	305	303.33	305.08	303.44	304.52	305.46	303.66	304.78	303.97	308.6
296.76	295.69	296.87	296.72	297.51	295.15	298.8	293.64	297.78	296.95	296.37	297.15	296.57	294.21	296.22	298.47	297.39	296.99	294.81	298.45	296.68	297.47	295.79	296.97	294.49	296.46	295.31	296.39	296.71	299.02	298.14	294.69	297.8	295.56	297.18	296.06	298.37	297.46	297.43	292.2	296.34	299.59	297.24	298.2	296.86	295.56	297.76	294.43	295.12	298.23
301.42	302.29	299.57	299.86	303.76	298.58	301.39	302.09	300.33	300.49	303.58	301.76	305.36	300.82	302.31	302.7	302.01	303.03	304.49	304.16	302.86	303.81	300.89	302.64	304.26	303.81	302.76	303.2	304.43	303.75	302.84	301.05	301.42	302.43	304	304	302.17	301.01	302.27	300.96	301.17	303.67	303.22	302.96	303.45	301.4	302.96	304.09	302.29	303.5
326.88	324.98	325.46	324.9	323.36	325.56	328.08	326.01	324.26	325.84	323.38	324.3	325	323.81	326.48	323.77	325.81	324.85	328.59	326.71	325.96	326.65	322.23	325.21	324.67	326.28	324.5	325.79	328.78	324.28	327.48	328.05	326.59	325.6	323.25	325.6	322.83	324.93	326.43	325.37	327.91	326.3	323.08	326.45	326.46	325.64	323.51	325.27	324.73	325.24
311.32	314.7	313.07	314.39	313.01	314.33	314.01	314.09	312.54	315.95	312.49	314.13	315.17	312.25	314.85	313.69	314.76	313.91	312.81	314.13	313.6	314.5	316.37	315.09	314.66	315.76	314.7	313.05	314.03	313.58	313.52	315.25	314.32	313.37	312.84	315.43	312.47	315.86	313.15	315.32	313.38	313.97	314.5	314.4	316.23	313.54	312.24	315.24	314.62	313.61
301.34	299.09	301.71	301.66	299.39	298.89	300.28	302.6	300.86	298.65	298.96	299.72	299.61	301.23	302.09	302.45	301.6	301.72	302.22	301.48	300.22	301.63	298.55	301.98	302.33	300.97	299.6	299.29	301.48	298.3	300.45	301.13	301.31	299.66	299.28	300.69	300.97	298.17	299.93	301.68	301.03	299.2	299.97	297.81	300.18	300.13	297.62	300.41	298.37	300.37
314.52	311.98	309.06	312.38	312.4	315.44	313.8	313.89	311.79	312.77	314.7	310.97	314.49	310.95	313.84	313	311.4	313.81	314.88	313.39	312.54	312.2	312.31	311.91	313.78	316.01	310.52	314.15	310.55	314.58	311.97	312.87	310.66	309.49	312.57	312.47	310.11	312.95	311.16	312.78	312.48	313.7	313.19	312.43	313.02	309.98	314.17	313.53	313.33	311.3
303.65	303.75	304.52	306.07	301.54	303.25	306.44	305.69	301.79	302.55	302	301.27	305.51	301.17	303.61	300.16	304.47	302.96	303.23	304.05	302.53	302.34	304.51	301.66	305.96	301.09	300.92	303.38	303.13	302.04	301.16	301.33	304.68	303.1	302.09	301.51	304.84	302.52	303.18	301.8	302.94	300.14	302.84	304.59	303.31	303.64	304.15	300.87	302.32	301.91
304.26	302.95	304.05	304.84	299.65	301.31	300.11	301.1	302.28	302.4	303.27	301.86	297.52	300.98	303.3	300.39	303.33	304.05	304.69	300.8	301.22	302.58	302	301.06	302.81	300.54	303.39	303.54	303.55	303.06	301.39	305.57	303.94	304.59	302.56	304.66	304.29	299.92	303.93	299.75	303.65	301.43	302.9	298.91	303.86	302.17	303.62	304.53	303.69	301.83
324.53	324.84	325.07	327.37	325.29	323.63	324.67	325.34	324.62	326.63	323.91	326.74	324.75	323.82	326.39	324.05	322.73	325.72	321.41	322.95	325.87	323.51	323.17	322.28	322.42	324.53	325.66	325.58	323.23	326.89	323.32	323.06	326.79	325.84	324.89	324.68	325.48	323.26	324.29	324.37	324.87	324.44	324.28	324.98	322.35	323.99	325.45	322.7	326.08	323.29
317.44	311.53	314.91	315.75	314.19	312.86	314.53	314.52	315.45	315.47	316.07	310.48	315.98	315.34	315.46	314.72	313.88	312.49	316.75	315.49	315.09	318.54	313.45	313.58	315.12	314.48	314.3	315.28	316.88	316.89	312.86	314.19	314.71	316.49	313.83	312.17	316.94	313.3	316.26	315.17	314.93	312.88	312.27	313.39	313.12	315.57	312.81	312.5	313.01	313.92
317.89	317.08	314.35	317.91	312.75	312.89	318.16	317.55	314.35	317.23	315.65	316.33	317.31	316.82	315	316.48	317.84	312.65	314.16	315.1	317.16	316.7	315.91	316.02	315.46	314.39	314.29	316.06	317.42	319.42	318.42	315.54	317.35	319.54	319.87	316.88	318.07	316.34	317.26	317.52	316.85	318.21	317.43	314.93	319.36	316.84	314.63	317.63	313.77	317.96
318.5	316.72	318.13	316.84	316.67	317.57	317.15	318.32	315.33	317.82	315.74	317.48	316.59	319.45	315.49	316.73	315.71	316.91	317.66	315.89	318.49	316.2	319.01	318.5	318.11	317.27	317.18	316.63	315.69	319.01	316.33	317.25	317.85	317.66	313.71	316.83	317.65	317.98	319.09	319.88	319.03	314.85	317.53	317.93	315.89	314.42	317.98	317.16	315.67	316.81
300.17	302.04	299.28	299.05	297.64	299.69	300.84	300.8	301.46	302.82	300.66	302.03	303.17	300.66	301.71	300.45	300.59	302.58	300.88	299.94	300.33	301.61	301.21	300.86	299.85	302.14	300.32	300.03	299.95	302.34	298.85	302.11	298.56	302.01	302.26	300.32	300.22	302.69	301.43	303.38	301.61	299.18	302.08	302.48	302.71	301.6	302.3	298.64	303.42	298.29
313.43	313.62	315.44	311.32	314.31	313.49	315.95	315.1	314.61	314.48	314.94	312.41	316.26	312.27	313.32	313.7	316.12	311.94	315.14	316.11	312.43	312.51	314.98	314.21	312.96	312.18	315.33	313.28	315.52	315.37	313.23	315.01	314.72	312.63	312.85	312.15	312.76	314.09	312.85	317.19	312.55	314.68	313.27	312.99	310.43	315.89	312.57	316.07	313.27	313.67
304.41	304.9	304.02	304.72	305.33	305.55	302.37	305.61	304.39	307.86	304.19	302.89	305.03	303.41	305.45	303.24	306.13	303.02	303.11	303.62	302.62	305.23	304.2	305.05	305.32	304.28	304.48	300.98	303.03	304.98	302	303.7	304.64	302.32	302.91	303.79	303.59	306.8	303.41	305.46	304	305.96	305.02	305.74	304.27	304.97	303.85	305.08	304.21	304.17
305.98	305.48	307.73	308.04	303.61	305.78	302.04	304.6	303.62	306.31	308.04	307.01	305.97	302.49	302.15	302.84	305.27	305.43	306.57	305.05	308.07	305.98	306.56	306.32	305.59	307.03	303.71	307.02	305.08	305.81	305.57	306.73	304.29	305.95	303.92	305.19	306.86	306.2	306.26	302.19	303.72	305.47	307.25	303.69	304.99	304.5	305.3	303.91	308.3	307.44
293.08	292.89	294.95	293.34	293.94	293.42	291.83	292.48	294.69	293.43	294.35	295.15	293.16	294.69	297.07	292.67	294.31	296.06	294.05	295.33	292.66	294.68	296.19	293.23	294.99	291.84	293.94	296.5	293.47	296.86	296.27	294.28	294.83	294.23	295.66	294.97	296.21	292.63	295.27	294.36	292.37	294.91	296.55	295.31	293.69	295.84	290.55	294.82	294.44	295.1
313.37	311.56	310.17	313.06	311.05	312.71	311.77	313.99	314.25	314.42	312.46	312.84	312.84	315.48	313.7	314.95	317.25	311.94	311.2	314.49	314.41	310.68	312.48	312.41	314.01	315.99	313.13	312.51	315.17	314.24	312.02	311.54	315.93	310.64	312.6	314.81	311.88	314.79	312.04	315.98	312.52	311.39	312.93	314.62	311.73	314.8	316.72	311.55	311.71	314.96
312.24	312.72	315.88	312.65	311.08	310.69	309.3	312.55	309.85	312.3	311.43	312.55	312.5	310.79	313.26	312.86	312	312.86	312.4	312.35	313.5	310.59	313.23	312.39	312.43	313.67	312.98	311.47	311.86	310.63	311.18	312.39	309.48	313.12	313.45	313.9	312.89	309.97	313.87	312.58	312.62	313.47	313.57	312.97	311.63	313.18	312.64	309.74	311.28	310.71
309.72	309.38	312.39	311.94	308.53	305.61	309	310.5	305.31	309.69	311.49	309.41	308.13	306.48	309.02	308.9	309.32	305.33	308.06	308.53	309.52	309.91	309.26	310.49	309.25	311.06	308.31	310.1	306.2	308.39	307.49	307.66	307.8	309.88	308.84	310.76	309.84	308.92	309	309.24	306.6	307.43	308.46	311.59	309.77	307.58	307.77	310.6	308.68	306.77
311.53	313.17	311.15	313.28	310	311.97	314.31	313.15	314.2	312.53	315.15	314.52	312.25	312.56	312.51	311.74	315.05	312.47	313.27	311.39	315.78	314.5	317.92	313.45	313.95	312.14	311.61	316.46	313.05	312.21	312.75	310.07	312.79	314.68	312.26	312.71	312.37	313.83	311.3	314.2	312.45	315.54	311.32	312.75	314.57	311.06	312.22	313.79	313.12	311.72
313.55	316.93	317.64	315.46	318.42	314.95	316.88	316.44	316.91	316.37	317.28	316.16	315.17	316.53	314.63	316.53	314.58	316.23	315.23	317.09	315.07	315.46	316.77	316.92	319.06	318.67	318.3	317.02	317.3	313.34	316.67	315.25	315.46	316.33	316.82	316.76	315.5	318.33	315.4	316.9	316.65	317.33	315.15	316.27	315.89	315.68	318.46	315.51	315.79	318.09
315.29	316.31	314.06	314.44	316.44	314.68	314.94	318.4	313.73	312.97	314.15	317.96	312.05	313.84	313.41	315.49	312.26	315.79	317.15	315.44	314.65	316.58	317.22	314.26	314.52	314.42	318.43	313.98	314.85	317.44	313.99	316.62	313.13	318.02	314.28	313.85	312.93	314.18	315.38	314.22	316.97	312.14	312.76	316.12	313.44	313.81	316.7	315.57	317.22	316.06
312.06	314.24	312.36	310.62	311.66	310.3	310.72	312.63	311.81	312.1	311.12	309.65	311.84	310.66	309.9	311.9	310.04	312.19	310.95	313.88	313.43	311.64	312.71	310.64	310.72	313.22	311.9	311.92	311.34	312.29	311.95	310.43	311.84	314.1	313.94	310.84	310.95	312.4	311.12	312.08	311	311.28	311.99	311.16	309.5	312.4	314.13	309.94	312.03	315.51
326.81	327.29	326.94	330.7	329.39	324.85	329.27	329.31	326.62	329.67	330.22	328.29	327.41	326.85	327.97	327.03	326.98	326.74	327.04	327.85	325.43	327.84	326.36	327	327.54	328.12	328.72	327.54	328.51	328.46	328.68	325.77	330.1	328.26	329.44	328.65	330.9	329.13	325.76	326.26	330.03	327.81	327.29	330.62	327.47	328.3	328.7	328.26	328.32	328.98
305.03	303	302.34	305.92	305.72	304.65	304.73	305.56	302.37	305.49	300.23	304.66	306.32	303.3	304.71	303.64	305.5	303.63	305.13	307.25	303.19	302.48	305.48	303.2	302.98	303.81	305.38	304.46	302.68	304.8	305.89	302.3	303.35	304.36	305.33	306.03	303.89	305.83	302.75	302.55	302.27	304.9	302.44	303.99	305.07	304.97	304.73	305.01	303.8	303.57
313.07	314.17	314.24	311.32	312.15	312.53	313.47	314.28	312.72	311.67	314.06	312.65	312.95	312.12	312.55	314.31	313.22	314.13	311.86	312.75	314.71	312.45	312.42	310.77	312.9	314.27	315.51	310.16	313.35	312.37	312.59	312.44	312.75	312.39	312.88	311.39	311.77	313.51	315.08	316.34	314.43	311.55	310.05	314.74	312.57	315.23	312.11	315.06	312.99	314.04
316.39	315.15	318.65	317.62	320.41	318.79	317.63	318.2	317.43	314.87	317.06	318.39	317.16	317.31	317.1	313.87	315.84	315.25	316.52	316.79	316.66	318.51	316.37	314.61	317.9	317.07	316.21	317.34	318.87	317.51	318.17	315.11	315.88	316.45	317.07	316.57	319.15	314.84	316.57	315.42	313.95	314.64	314.59	316.32	319.03	317.25	320.53	317.82	315.77	319.89
308.9	305.61	308.95	307.38	308.24	307.55	307.51	307.54	307.97	308.17	308.55	309	307.18	306.17	305.29	306.59	307.57	307.85	305.87	308.19	308.18	308.02	307.71	305.58	309.26	307.83	307.59	307.02	305.3	306.6	307.78	308.81	306.51	308.13	307.5	303.72	309.23	304.65	307.6	307.83	307.24	308.76	308.94	308.06	307.23	308.89	305.77	307.74	306.99	308.37
313.16	311.71	312.36	312.98	308.81	312.99	314.12	317.86	315.72	314.27	314.08	311.15	312.4	313.3	315.68	312.93	312.94	312.73	316.25	312.23	312.52	313.56	312.62	313.61	311.57	312.62	313.41	312.25	313.55	313.04	314.23	312.69	315.11	315.78	312.51	314.18	311.68	312.51	312.32	314.59	313.69	313.17	312.93	313.07	313.87	314.2	310.9	312.28	312.15	313.23
293.34	297.07	294.85	295.14	293.68	293.71	293.71	294.95	294.58	295.27	299.36	292.89	293.39	295.68	295.78	295.04	295.23	294.92	294.91	294.33	292.86	294.4	295.02	296.29	295.97	293.5	290.82	291.02	295.13	294.88	294.54	294.08	292.98	296.1	294.36	295.3	293.05	293.67	292.65	293.66	293.58	294.65	294.77	291.63	294.3	294	292.19	296.01	294.86	293.51
312.7	312.48	313.6	311.42	311.38	311.13	311.94	312.12	312.8	310.57	313.78	314.79	312.66	312.45	312.15	311.88	312.29	312.51	312.86	312.26	311.01	312.38	310.33	311.24	311.75	313.07	311.7	313.68	312.85	312.26	313.64	313.7	311.41	313.3	311.86	312.16	312.47	311.75	308.68	312.75	310.05	310.84	313.17	311.83	313.93	311.79	312.69	311.14	314.07	311.44
328.68	328.75	327.99	328.5	327.25	326.21	327.91	328.67	324.28	325.1	328.3	327.12	327.19	327.38	326.24	326.37	328.64	331.09	329.05	330.01	330.77	327.1	328.16	326.96	329.44	327.62	328.18	327.53	327.35	327.08	326.02	330.75	329.19	327.52	327.62	328.58	329.78	328.5	328.25	325.36	330.1	328.65	326.59	326.82	327.36	326.08	326.13	328.01	329.91	326.56
314.3	315.02	310.86	314.94	312.87	317.46	314.58	315.41	315.47	314.51	315.93	316.26	311.96	315.65	315.34	315.35	315.12	317.42	315.86	315.6	315.12	314.7	313.54	316.28	315.28	317.69	313.11	315.57	313.48	317.77	314.49	313.34	311.91	313.38	316.42	314.14	315.69	316.2	313.28	313.88	313.98	314.3	313.05	316.1	315.31	314.09	313.07	315.96	313.81	315.57
311.95	308.63	313.33	309.7	312.06	307.14	309.28	310.52	312.54	307.81	307.97	312.67	306.62	310.79	310.73	310	309.11	311.18	310.75	312.25	311.85	310.43	312.35	311.94	312.06	308.06	310.42	310.21	310.21	308.13	311.06	310.12	311.88	309.1	308.8	310.22	308.1	309.59	312.07	312.49	311.3	310.76	309.41	308.98	311.38	311.35	308.43	312.01	311.37	307.61
320.96	318.41	318.74	318.01	319.03	319.65	317.49	318.37	318.89	318.2	318.37	319.83	319.86	319.91	318.51	318.38	319.6	321.55	319.86	320.95	319.01	319.81	318.11	317.05	318.94	320.02	318.88	318.06	319.8	319.81	319.41	319.49	320.54	318.72	318.02	320.23	318.84	318.87	319.77	320.23	315.87	318.18	321.79	317.85	317.53	318.79	319.43	317.9	320.02	320.86
305.51	303.67	303.72	304.25	307.06	303.95	304.31	306.62	306.03	303.41	306.33	304.85	305.16	306.46	302.7	303.75	305.21	305.28	304.99	305.84	301.98	302.54	305.76	306.57	304.17	306.64	305.22	303.82	303.38	304.36	305.46	302.03	304.7	306.31	304.85	304.82	306.84	301.03	304.7	303.76	303.04	306.4	305.36	305.41	304.83	306.48	306.98	306.17	303.95	305.83
325.93	325.44	324.79	325.62	323.98	322.93	326.57	328.01	322.81	324.19	325.65	323.78	326.72	324.74	325.59	323.64	326.74	329.12	326.34	325.04	324.83	325.63	326.92	324.7	326.32	326.08	326.4	327.92	325.03	324.64	327.68	324.95	324.36	325.11	324.48	326.45	323.8	325.41	323.11	325.61	324.97	325.61	322.58	326.63	324.5	321.97	322.98	324.21	323.62	324.39
313.4	311.4	314.35	310.92	313.68	312.65	311.33	311.62	311.62	309.25	312.96	312.5	312.44	308.83	312.88	311.26	312.35	311.25	312.86	313.44	309.34	312.85	312.51	312.67	313.29	312.43	313.27	314.14	311.96	313.08	312.4	314.52	315.37	310.01	311.41	312.02	312.58	311.9	313.34	312.22	312.78	311.57	314.34	309.8	311.99	312.5	313.12	312.11	312.09	312.21
304.28	304.73	307.54	306.92	306.74	306.26	305.98	303.43	305.38	303.98	305.94	305.34	305.8	306.4	303.77	305.68	306.93	305.01	306.01	304.56	305.67	303.87	303.87	303.56	304.49	304.39	304.39	306.36	306.41	303.66	303.2	305.33	306.46	306.81	304.65	303.76	304.16	304.47	303.13	306.46	305.6	305.87	305.33	305.01	302.94	307.15	306.03	305.73	305.06	304.29
322.07	324.82	326.84	325.59	327.07	324.45	326.11	325.32	324.55	325.29	325.5	325.34	327.14	323.81	322.97	326.52	323.07	325.45	327.57	324.57	322.98	323.78	324.69	325.19	325.31	325.52	325.92	323.52	325.98	326.19	323.2	325.05	326.11	326.21	326.29	328	328.45	324.6	324.44	327.17	323.5	327.08	323.97	325.82	325.88	327.95	323.42	324.08	323.7	328.41
313.28	314.18	310.98	313.86	310.82	311.86	312.87	311.83	311.6	312.96	313.48	314.55	311.22	313.26	314.84	314.07	313.81	313.32	314.85	314.12	311.95	312.89	311.93	313.02	313.14	313.52	311.94	313.76	311.04	311.32	311.07	312.43	310.61	311.11	315.77	314.84	313.38	313.21	314.11	314.01	310.56	313.91	313.45	311.59	308.68	311.82	313.64	316.55	311.27	316.35
328.25	328.05	329.6	329.72	326.62	329.41	330.97	326.89	327.76	328.49	325.8	326.69	326.14	327.6	326.83	326.43	329.65	328.26	326.65	326.89	329.1	330.04	327.47	327.41	327.08	327.94	327.88	326.88	329.61	328.51	328.07	325.84	327.09	328.13	325.34	328.05	328.31	328.29	329.49	327.49	327.96	329.04	327.72	328.88	326.39	327.54	327.46	329.33	328.99	330.75
315.52	312.56	314.29	315.37	312.72	314.58	312.29	313.72	315.22	315.18	313.6	313.9	313.07	314.99	316.27	313.08	313.07	314.03	314.83	315.05	312.08	312.78	312.82	315.16	316.56	314.71	313.29	312.03	311.97	314.93	314.39	315.96	313.91	315.4	313.88	310.59	312.15	311.5	314.78	313.42	316.09	312.42	315.26	312.69	314.12	312.96	317.28	311.26	313.87	314.75
312.16	308.86	309.61	312.86	312.1	311.57	313.23	312.07	310.94	311.11	313.07	314.29	310.94	313.26	310.26	311.43	311.19	310.95	313.55	310.23	308.35	310.78	311.87	310.36	312.51	308.78	312.86	312.12	312.6	313.19	314.08	310.59	310.67	310.09	312.31	311.64	312.95	307.76	311.18	315.47	311.04	308.52	310.59	311.71	313.52	312.63	310.82	310.88	312.8	308.78
314.84	313.97	312.85	315.97	313.69	316.35	314.65	313.43	315.5	315.16	311.19	312.83	311.63	311.85	316.69	313.89	312.36	312.45	312.3	315.26	312.97	314.96	312.25	314.04	314.44	314.46	315.26	313.53	314.11	313.95	311.57	311.55	311.9	314.1	313.27	311.08	312.46	310.53	315.95	313.25	315.31	314.83	313.95	312.78	313.95	313.6	314.44	315.71	314.78	312.46
309.73	308.11	308.88	311.75	308.6	311.41	310.88	312.53	309.42	309.52	313.18	310.34	307.95	309.56	309.18	311.28	309.95	310.68	307.44	312.46	310.87	308.28	310.78	310.81	309.3	309.88	309.37	307.42	312.76	308.76	311.9	309.8	309.63	306.76	309.72	309.41	310.11	309.98	308.77	308.76	311.57	310.9	309.24	310.68	312.3	309.03	310.52	308.05	312.58	309.16
303.86	306.33	302.28	305.63	304.33	304.68	304.22	305.9	304.62	303.6	302.78	303.5	303.79	303.22	304.08	303.17	304.93	302.26	303.35	302.6	301.16	303.5	304.97	304.62	304.36	303.5	302.1	303.72	303.22	304.21	302.28	302.06	303.89	303.85	305.43	302.93	305.39	301.71	303.89	302.84	303.14	305.17	304.52	305.18	303.19	303.16	301.61	303.05	304.83	302.19
310.47	311.76	311.07	312.84	313.52	312.8	313.91	310.22	312.58	310.07	311.63	314.41	311.26	310.53	311.23	311.33	311.58	313.03	311.71	312.86	311.7	311.71	310.73	312.51	313.45	312.93	312.74	313.3	311.61	313.2	311.05	313.44	314.88	312.29	311.3	311.41	309.93	310.92	312.89	312.62	311.98	310.22	312.69	311.42	313.76	311.55	311.69	311.81	309.74	310.29
301.33	301.32	301.27	299.51	302.14	299.77	301.2	302.02	302.14	300.43	298.96	300.04	301.88	299.59	298.14	298.4	302.04	300.95	296.65	300.77	303.56	300.26	299.81	299.65	300.56	306.47	300.48	301.54	300.12	302.02	301.76	303.12	300.68	301.38	302.56	301.34	300.21	299.66	302.5	300.78	299.37	302.88	298.41	302.06	301.3	301.81	298.07	301.45	300.62	302.32
312.02	312.86	313.87	314.2	314.1	312.45	311.18	314.19	312.94	311.74	313.02	313.5	314.16	314.27	312.61	313.02	316.43	314.42	314.88	311.51	312.36	313.19	312.11	313.8	312.06	314.98	314.13	312.61	314.96	314.77	314.38	312.79	313.08	311.51	313.56	311.77	313.02	312.97	312.13	312.71	314.45	315.48	313.31	311.97	311.29	313.14	314.95	314.41	313.32	310.97
313.39	314.54	316.11	315.03	315.19	315.44	312.95	311.73	316.2	312.7	313.33	311.97	312.28	314.08	313.07	314.53	312.64	315.5	309.64	312.23	315.19	312.88	313.29	313.99	315.02	314.45	314.42	311.76	315.87	312.51	313.05	313.58	312.3	315.33	314.1	313.39	313.97	314.84	313.16	315.05	315.09	314.62	312.28	313.42	316.57	315.69	316.34	312.57	314.34	315.18
303.39	306.13	304.08	303.25	303.1	302.85	303.06	304.24	306.01	306.79	305.95	305.54	303.83	304.55	303.99	305.47	304.69	305.09	304.98	303.94	304.19	303.54	304.25	304.54	302.96	304.28	305.33	304.77	300.16	305.04	304.87	302.18	305.01	305.36	303.05	301.22	306.32	305.88	303.52	304.65	305.08	304.24	306.98	303.63	305.55	305.69	306.75	305.75	304.14	303.78
303.05	307.43	306.41	304.46	306.27	305.76	305.85	305.19	305.01	307.01	306.3	304.06	305.51	304.75	307.05	303.77	306.18	309.36	303.31	306.5	304.4	305	306.12	306.14	303.68	305.13	305.29	302.91	304.5	304.53	305.04	303.28	302.66	305.28	307.73	305.85	307.92	306.64	303.38	306.23	304.96	304.27	304.79	305.48	305.45	303.7	305.32	305.76	305.46	305.18
301.09	307.02	304.63	304.59	303.68	303.33	304.13	302.24	304.8	302.98	303.02	306.18	304.88	303.58	306.03	305.38	304.24	302.48	304.47	304.01	303.79	304.66	303.53	305.35	304.37	302.04	301.43	304.46	303.52	303.28	306.17	303.81	305.15	304.05	303.5	302.21	303.94	303.91	305.96	306.02	305.53	301.87	303.55	305.43	303.94	304.32	305.94	306.08	301.62	305.2
297.49	297.13	297.47	295.97	298.9	296.39	297.55	294.11	295.23	295.2	296.68	297.22	296.15	296.45	293.69	296.04	297.87	297.86	299.06	297.19	296.67	294.44	297.79	295.66	296.1	298.63	296.54	296.88	296.14	296.14	294.71	295.66	296.89	297.4	298.18	298	295.97	296.24	294.97	296.84	296.33	298.26	297.12	298.79	296.19	296.8	294.75	293.9	295.35	296.85
315.34	311.17	313.31	314.59	313.7	315.58	313.58	313.02	313.39	313.59	313.63	311.72	311.6	313.22	315.31	313.6	315.03	313.3	316.83	312.86	312.91	312.63	311.95	312.95	311.98	315.45	316.12	313.61	312.55	315.24	313.47	316.21	313.74	315.31	312.24	315.9	314.75	314.89	313.07	314.98	312.98	314.15	311.51	313.42	314.08	312.58	312.19	313.36	314.33	315.66
310.29	311.12	309.07	309.83	313.64	309.81	308.19	311.06	308.54	310.81	312.37	310.18	308.53	309.57	309.03	308.4	311.07	308.19	309.74	308.32	310.24	309.81	308.3	308.62	308.24	309.86	308.48	308.01	307.72	311.01	310.97	306.11	310.97	307.55	309.3	312.26	307.5	311.44	311.21	310.4	309.71	308.33	310.44	310.2	311.51	310.25	309.39	309.2	308.45	312.41
315.44	313.72	313.48	314.51	311.51	314.78	313.82	312.85	315.8	315.73	314.13	315.73	314.81	313.34	312.16	313.96	315.15	313.96	313.51	314.23	312.95	316.77	312.45	313.27	316.01	314.22	313	311.82	313.32	315.04	311.97	313.21	314.81	313.35	313.53	314.26	314.82	314.64	315.46	313.91	315.71	315.37	314.13	314.45	312.7	314.84	315.43	312.59	313.78	313.39
319.88	320.02	315.72	316.9	319.45	319.8	320.11	321.26	320.25	321.12	319.61	317.94	318.99	317.8	316.87	317.1	319.03	320.93	319.29	317.8	320.73	318.95	320.69	314.64	320.93	318.58	323.55	319.17	320.58	320.55	318.95	317.2	318.09	321.15	318.86	319.72	318.26	318.71	319.56	320.68	321.13	319.02	319.58	318.5	319.29	321.06	320.53	319.22	319.44	318.16
312.54	313.35	310.29	310.82	311.46	311.11	313.56	309.7	309.79	311.26	309.91	312.69	311.96	309.31	310.02	312.51	312.17	310.97	311.12	311.51	309.43	311.71	310.24	311.58	313.1	311.12	311.72	310.21	312.82	310.1	307.62	310.13	311.76	311.44	312.27	311.79	312.89	309.77	309.63	311.89	310.59	309.61	308.62	313.22	308.72	311.18	311.02	312.65	309.25	309.37
313.33	314.34	317.98	314.69	312.4	313.67	314.35	312.45	312.2	313.83	314.25	313.98	313.87	313.27	311.92	312.35	312.78	314.81	314.81	315.42	313.1	313.24	313.84	313.95	312.02	313.46	312.39	310.83	314.82	312.08	313.58	314.61	314	314.96	311.67	310.82	311.68	316.71	313	311.44	314.24	312.96	312.07	315.92	313.05	313.44	313.03	311.76	313.52	313.16
308.85	307.65	306.94	308.65	306.45	305.75	308.57	307.17	308.31	305.45	307.66	304.56	304.25	307.29	304.35	306.57	307.74	306.76	305.71	305.4	306.33	307.79	306.42	306.07	306.01	309.19	308.59	305.82	307.43	303.6	304.09	306.99	305.43	306.02	304.58	304.93	306.47	304.85	306.37	304.56	305.68	305.61	306.93	304.19	307.96	307.68	305.71	305.52	304.77	307.31
309.82	308.72	312.67	310.35	311.08	311.1	310.81	308.49	313.3	313.94	309.21	311.26	311.08	310.41	310.78	311.04	307.65	309.24	312.12	311.14	310.94	310.77	311.67	310.52	312.14	310.15	310.48	310.79	310.49	311.16	311.54	309.82	310.52	308.59	309.99	312.44	309.09	311.02	312.64	311.24	309.2	312.48	309.1	311.18	311.62	310.4	311	310.29	311.72	309.49
323.55	322.66	324.28	323.71	323.84	325.53	324.4	324.33	322.72	325	324.41	325.88	324.12	324.45	323.26	325.7	324.09	324.61	325.72	325.4	324.89	323.95	325.16	323.98	323.61	323.6	326.15	324.53	327.07	327.08	324.19	324.2	324.88	327.04	324.79	324.69	326.29	322.8	322.21	324.69	324.7	324.04	324.05	323.77	324.52	325.45	322.84	323.54	323.04	324.05
303.65	304.15	304.56	309.47	307.22	304.68	306.56	305.4	305.24	304.98	305.11	307.69	305.54	309.35	304.96	308.43	303.81	307.84	306.37	306.74	306.32	305.04	306.38	304.65	306.49	306.01	307.26	308.05	304.84	305.26	305.63	305.02	305.34	307.54	305.45	307.24	304.11	303.91	308.08	305.91	307.37	309.76	308.11	307.41	306.31	304.01	306.08	304.49	306.23	306.65
307.61	308.09	304.38	304.55	304.68	306.28	307.94	306.02	305.64	304.58	307.72	304.7	307.32	304.88	305.48	306.74	307.42	305.94	308.27	307.91	306.85	308.04	305.13	306.14	305.23	308.08	308.85	306.78	305.81	306.55	306.48	307.99	307.69	307.65	306.52	305.05	302.76	309.05	304.94	303.52	307.89	307.2	306.2	307.68	306.35	309.82	307.22	305.57	305.9	307.94
305.37	303.84	304.25	304.89	304.75	307.01	306.73	304.45	306.39	305.31	304.45	305.19	303.65	307.36	304.73	304.85	305.17	305.13	304.06	306.31	304.95	305.95	304.31	304.06	306.8	305.86	305.27	307.39	303.97	307.25	307.43	302.67	307.32	305.01	308.26	304.16	305.33	306.46	302.87	304.81	305.12	305.86	306.23	305.95	304.42	304.81	306.97	306.32	304.27	304.05
306.76	308.1	307.64	307.02	306.97	306.66	308.59	309.65	307.29	308.39	308.94	308.21	309.48	306.7	307.83	305.7	307.47	307.23	308.02	307.18	307.85	308.67	307.87	308.41	306.49	305.63	306.21	306.91	306.46	305.09	307.54	305.48	307.78	308.08	307.53	308.68	306.69	308.42	306.93	306.92	307.34	305.83	308.94	306.74	309.4	306.04	308.8	306.1	308.43	308.76
312.7	313.72	314.4	313.27	314.73	311.56	311.13	313.92	311.06	312.46	312.39	310.01	312.33	314.55	315	313.84	315.55	314.38	312.31	311.74	314.26	312.16	312.89	313.34	311.72	312.78	315.28	316.07	312.31	311.23	312.55	312.94	313.3	311.88	313.71	310.49	309.19	315.14	311.81	312.21	311.16	312.78	312.02	311.05	313.03	310.63	314.2	311.46	314.27	314.63
315.64	321.42	318.83	317.43	320.35	318.05	318.04	316.97	320.2	316.17	316.4	319.07	317.53	317.28	319.25	318.4	316.32	318.39	319.2	316.86	320.64	320.56	318.06	319.93	316.99	319.78	320.36	314.9	318.53	317.15	318.82	316.22	317.86	315.94	316.85	319.16	318.2	319.54	315.43	319.78	318.9	318.83	317.21	318.21	321.69	318.04	316.02	319.01	315.51	319
299.3	303.45	299.45	300.7	301.13	299.77	300	300.85	297.97	299.43	299.54	299.16	298.4	297.91	300.45	300.2	297.81	299.25	300.07	300.74	301.79	299.38	297.45	299.47	301.56	302.66	299.91	300.93	302.58	301.23	299.63	298.57	297.3	299.57	298.6	300.61	297.77	302.67	300.4	298.53	301.53	298.65	299.73	301.83	299.84	301.69	299.79	300.68	297.47	299.46
312.27	312.05	312.13	312.91	310.35	312.81	310.98	312.6	312.92	312.16	310.57	310.38	310.9	313.92	314.64	310.97	312.91	313.63	313.01	311.67	312.44	314.32	310.06	315.05	310.3	315.36	312.35	312.68	310.2	311.91	312	312.85	315.28	312.64	309.46	313.14	311.36	310.63	312.45	313.63	310.97	312.11	314.19	314.29	311.27	311.51	313.39	313.12	310.56	313.43
295.32	294.76	296.87	295.07	296.9	297.5	295.89	295.56	294.94	297.76	298.15	296.43	300.12	299.88	296.25	296.44	297.86	297.03	297.87	297.2	300.99	300.08	296.93	296	295.51	292.93	295.57	296.89	294.9	297.97	296.94	294.59	297.12	296.51	297.07	294.23	297.6	296.33	298.72	295.91	296.02	297.63	298.75	294.29	298.01	298.66	296.18	298.08	298.11	295.71
303.87	305.16	305.47	303.96	305.93	305.59	305.1	306.57	304.99	304.32	305.84	307.72	305.25	307.48	306.68	306.31	305.96	303.95	306.71	305.35	306.74	306.27	305.29	304.11	306.41	306.63	305.11	305.49	308.23	301.41	307.18	306.01	306.46	306.08	305.1	306.06	303.83	304.07	303.61	305.85	303.84	307.52	304.16	303.68	306.01	305.72	308.11	304.72	306.93	306.1
330.39	330.97	328.1	329.89	327.51	330.39	328.73	326.3	328.17	330.07	327.5	329.17	329.52	325.14	330.05	328.1	327.8	325.63	328.69	327.82	330.34	329.88	329.08	330.07	327.12	328.1	327.32	331.3	328.34	326.29	329.18	330.8	330.55	327.77	327.99	330.2	329.06	329.26	329.51	329.13	325.53	327.48	328.75	328.98	330.52	329.66	328.81	329.27	330.6	326.58
312.43	316.72	316.01	315.51	314.96	313.82	313.12	313.94	316.9	312.84	314.74	315.84	314.57	313.77	314.34	317.34	313.36	313.58	315.9	316.54	315.32	315.69	316.46	316.72	314.61	315.24	313.92	313.89	315.71	313.43	316.67	310.81	312.31	314.39	313.56	313.95	314.56	311.67	316.75	315.08	312.01	315.81	314.24	313.05	315.26	312	318.38	310.36	316.43	314.92
305.64	308.46	306.54	308.28	307.37	306.86	308.86	305.83	308.43	306.13	303.93	304.07	306.56	307.97	308.86	306.74	311.07	308.36	307.52	308.23	304.48	308.62	306.9	307.7	307.04	308.85	307.06	305.44	308.27	306.91	306.96	306.97	311.99	307.41	307.99	309.34	308.34	309.4	309.12	306.72	308.46	308.28	306.15	307.48	306.11	305.95	309.03	305.64	307.25	307.25
320.29	320.04	319.15	322.87	317.03	321.34	318.83	319.87	320.25	320.03	322.92	320.8	316.77	317.43	319.59	321.43	317.7	319.82	319.96	320.98	320.62	318.85	320.85	320.96	317.56	319.25	320.01	321	319.14	320.78	320.31	317.92	318.67	316.7	320.6	318.67	320.02	318.02	318.09	319.39	317.91	318.96	320.12	320.32	320.25	319.28	318.13	318.02	321.04	318.02
304.23	302.08	302.57	301.49	302.49	300.73	299.79	302.77	303.33	305.88	300.88	300.69	301.76	302.47	301.91	302.79	303.99	303.72	301.34	304.35	299.81	301.16	301.72	304.02	300.09	303.38	300.67	301.32	304.13	302.56	303.36	301.93	300.18	301.87	302.8	302.52	300.98	303.14	304.04	300.86	303.31	302.37	301.66	300.66	303.45	305.25	302.87	303.33	302.07	303.59
305.67	308.26	304.99	303.45	304.92	308.92	303.25	305.48	306.25	305.43	302.4	307.41	304.94	306.42	305.51	305.04	307.4	305.96	306.82	309.27	304.65	304.07	306.49	308.75	306.15	303.96	306.57	306.72	304.32	307.18	307.6	306.93	304.77	305.14	307.01	303.86	305.97	305.86	305.32	305.9	303.54	307.17	306.37	308.32	306.53	306.17	305.21	303.65	305.89	307.31
317.25	316.92	316.56	317.85	318.75	317.09	317.97	319.22	315.68	318.66	317.45	319.58	319.23	318.64	318.97	317.11	319.56	319.21	318.42	317.47	318.16	319.18	319.67	317.92	316.29	318.74	316.09	317.45	317.62	318.34	319.03	318.22	317.64	321.12	317.71	317.61	317.7	317.21	318.21	318.26	318.26	318.96	320.63	316.27	319.4	317.93	319.33	318.92	317.2	318.19
307.51	307.03	309.75	306.52	306.74	308.87	309.73	308.43	312.54	308.97	306.79	306.07	310.59	304.85	309.72	308	310.56	306.48	308.82	309.62	306.71	307.32	308.7	312.15	307.55	309.06	309.66	308.15	310.92	307.71	311.04	308.78	306.65	308.54	308.73	309.67	309.22	310.19	310.09	311.41	310.02	308.26	309.74	308.34	306.8	307.71	309.12	307.35	308.62	308.9
327.89	329.44	328.92	330.43	328.99	327.35	329.49	330.26	328.03	327.64	327.52	328.76	329.17	329.86	328.91	327.74	326.52	331	329.36	328.54	328.93	328.45	328.27	329.9	328.98	330.83	327.9	329.37	327.34	327.42	327.6	326.42	327.69	328.08	327.92	326.45	330.41	329.47	327.46	329.74	330.52	327.81	325.52	326.22	330.03	330.06	326.89	329.61	326.73	327.21
309.89	312.18	312.42	312.71	313.16	311.42	312.28	316.47	311.43	311.26	314.39	311.91	312.13	311.3	313.3	313.64	309.99	314.44	312.28	312.58	312.67	313.2	311.25	312.68	314.01	314.73	311.2	311.7	312.01	313.15	313.85	311.58	313.9	314.64	315.02	314	311.96	312.17	311	313.16	312.39	314.1	312.95	312.19	312.83	313.09	311.45	313.86	314.32	313.32
315.2	313.48	313.89	313.15	313.03	312.66	311.39	310.83	313.66	312.92	314.35	313.4	312.24	311.25	310.02	313.44	312.98	313.23	311.84	314.04	311.84	312.94	313.56	313.71	314.15	315.28	315.61	313.09	312.92	313	312.18	312.34	310	316.06	313.99	314.78	312.87	314.46	311.96	315.02	312.53	316.02	311.36	312.26	313.21	315.15	312.7	315.7	312.89	312.61
314.75	315.29	316.74	315.06	313.44	313.9	313.71	314.2	312.82	314.11	315.74	312.24	314.59	314.07	314.58	316.23	315.31	314.34	312.95	314.39	314.45	313.98	313.84	314.83	317.09	313.76	314.82	314.76	314.62	316.26	310.81	314.5	311.67	311.31	313.62	314.2	312.46	315.53	313	315.59	311.81	311.88	317.49	313.37	316.94	312.32	314.41	314.07	311.82	313.71
315.34	316.57	314.31	314.76	314.66	313.23	313.37	313.31	313.89	317.56	315.23	315.33	313.22	313.55	314.46	315.54	313.67	314.61	313.16	315.22	314.48	313.73	314.84	316.55	313.06	316.44	316.89	314.32	314.79	310.93	317.01	313.86	314.89	315.16	315.46	313.08	314.81	311.1	313.07	315.54	314.34	315.11	314.09	315.3	314.67	316.51	316.88	311.49	315.73	316.42
312.75	311.17	312.13	311.66	309.63	310.61	312.51	313.15	310.45	310.45	309.91	313.92	312.16	313.51	310.24	311.77	311.93	309.58	312.68	311.37	313.03	311.42	310.62	309.69	314.3	311.1	311.88	311.97	311.82	313.52	310.07	311.63	311.11	311.34	310.89	314.9	311.66	312.17	310.46	310.92	312.64	312.62	310.2	310.97	310	312.71	311.08	312.39	312.11	312.1
311.33	308.87	310.19	310.01	308.72	310.1	310.78	311.17	311.38	311.95	311.58	311.42	310.48	310.02	310.35	309.15	311.86	309.97	311.46	309.96	312.75	309.88	310.87	309.67	312.17	309.6	309.33	310.03	309.41	311.27	311.14	309.47	311.24	310.48	314.1	308.1	309.33	308.01	309.94	310.66	311.14	309.4	311.13	311.04	309.53	310.84	310.44	311.23	310.95	308.79
302.18	303.13	304.72	302.94	302.53	305.46	301.22	301.79	302.02	302.72	304.85	301.51	302.23	303.9	302.68	304.7	300.83	303.46	305.07	306.14	302.64	303.74	303.44	303.42	303.38	303.32	303.48	304.3	303.19	305.46	302.21	303.24	304.5	304.94	304.19	303.05	303.97	301.67	302.35	303.77	304.39	303.13	303.26	303.35	302.85	303.38	305.54	303.81	304.09	304.36
318.96	317.49	316.95	318.52	318.2	317.29	317.42	316.73	317.77	317.83	316.54	318.37	317.83	318.95	316.52	317.53	318.42	320.69	314.84	319.25	317.39	316.16	319.48	315.83	318.81	317.88	316.35	317.83	318.97	317.29	317.86	316.53	319.12	315.73	316.51	319.76	317.86	317.76	317.09	319	317.97	316.6	318.96	316.74	313.66	318.21	316.72	318.46	314.84	316.49
304.34	304.91	304.49	303.01	302.96	303.91	305.58	301.41	302.32	304.28	302.44	302.91	305.69	303.36	301.48	302.61	302.94	303.49	305.51	301.96	301.76	304.24	304.02	302.6	305.73	303.19	304.58	302.09	304.28	300.1	304.24	303.75	303.52	303.25	303.13	302.03	303.38	303.54	303.92	302.04	301.39	302.48	302.69	305.17	305.66	304.41	301.68	300.93	303.42	302.88
304.65	305.38	305.86	305.49	303.12	303.35	303.33	304.29	303.29	304.18	304.43	302.96	306.21	301.84	303.33	303.86	306.5	303.46	302.59	303.43	306.59	303.59	303.73	303.88	304.71	305.31	302.34	300.97	305.08	304.44	305.76	304.36	304.34	303.53	303.78	306	306.38	304.04	305.07	304.75	304.35	305.12	304.47	302.97	303.8	303.5	300.84	304.71	304.58	304.88
294.03	292.12	295.19	291.99	293.79	294.22	296.24	295.83	291.28	293.76	295.42	294.95	296.04	291.69	292.28	293.84	296.06	294.87	294.14	293.05	293.79	294.99	296.58	295.78	293.55	292.94	293.82	295.8	293.43	293.51	294.29	293.18	292.71	294.32	293.41	293.36	293.67	292.17	293.8	294.35	294.28	294.31	291.68	293.6	293.7	290.81	293.24	293.25	294.54	294.95
306.06	305.48	303.17	306.74	306.04	305.78	304.67	305.27	304.38	305.12	305.54	306.01	305.63	304.11	303.66	303.72	303.27	304.05	304.78	304.45	307.06	305.28	304.94	305.33	305.45	305.65	306.26	306.38	305.08	306.71	306.45	303.8	306.7	304.39	305	304.86	306.16	303.55	306.56	306.09	304.09	304.9	301.61	306.14	305.4	305.55	304.96	305.48	306.63	303.96
305.01	302.51	306.18	304.21	304.48	305.6	304.1	305.72	307.16	305.07	305.61	304.55	302.32	303.6	303	303.28	305.57	305.61	305.08	303.85	305.98	302.04	304.95	305.05	304.8	302.04	302.82	303.58	304.69	302.81	303.83	305.73	306.66	305.32	304.67	305.89	303.9	305.45	303.65	303.83	303.64	303.87	302.53	303.71	304.55	303.24	307.14	303.75	305.58	305.05
298.35	300.11	300.99	298.7	298.32	301.47	301.02	301.12	302.14	301.52	298.87	300.89	299.26	301.59	297.38	302.66	302.85	297.67	299.26	300.22	299.6	299.24	299.44	299.84	299.58	299.92	300.27	300.33	301.65	298.42	297.24	301.11	300.18	300.1	300.37	300.3	301.65	300.19	301.22	298.88	300.94	299.79	301.13	300.06	301.02	298.42	302.49	299.2	298.88	301.01
316.65	314.64	310.22	315.29	317.21	316.09	317.45	316.53	313.14	315.22	315.01	314.2	316.81	317.83	312.38	313.89	314.43	315.06	313.71	317.02	313.12	315.41	314.09	315.82	315.35	313.73	314.11	314	314.09	316.26	312.28	315.31	314.47	312.07	314.43	315.24	317.03	314.9	314.58	316.26	315.51	314.86	314.33	313.99	313.76	315.43	315.57	315.35	314.16	313.59
303.62	305.36	304.7	304.53	304.68	305	301.97	304.42	302.23	303.9	303.48	304.32	304.88	305.3	306.2	305.29	306.89	303.24	303.75	304.46	303.23	304.91	304.1	303.53	302.17	303.32	302.29	305.94	303.75	305.85	305.88	303.61	301.8	304.13	301.14	304.98	305.35	306.01	305.03	304.97	306.19	304.45	304.67	304.11	304.42	304.62	304.06	303.26	308.06	304.39
303.37	304.64	304.17	303.45	304.93	303.79	303.71	304.56	304.2	303.75	306.36	305.48	303.44	303.19	304.38	305.25	303.31	303.88	305.58	306.03	302.26	303.13	302.1	301.87	301.69	302.72	306.81	303	304.91	302.69	302.88	305.52	302.51	304.28	302.36	302.57	303.38	303.15	303.54	304.35	304.4	301.75	305.96	303.67	302.76	306.78	305.64	303.37	303.46	305.44
317.83	316.02	315.05	314.72	315.69	314.95	313.21	312.21	315.41	315.52	316.17	315.85	315.55	314.5	315.79	315.51	316.71	314.54	316.46	312.49	315.73	317.66	317.32	314.71	315.77	315.99	316.34	314.58	317.09	317.82	314.34	316.15	313.64	314.12	317.2	315.78	315.81	312.56	312.97	313.29	317.14	316.29	314.22	316.03	317.05	314.58	317.78	315.08	314.54	312.24
304.11	306.04	305.65	305.59	304.94	304.98	306.3	303.9	308.79	304.22	303.93	304.51	304.94	304.52	307.17	304.48	306.11	306.19	305.05	304.27	305.9	304.18	304.47	304.45	305.4	303.29	306.8	303.41	306.25	306.76	305.29	307.4	306.08	302.87	302.57	306.07	305.36	307.79	304.71	303.38	303.64	302.77	304.59	306.14	304.71	306.17	305.77	306.09	304.87	304.86
320	320.64	320.73	319.68	319.88	319.16	317.7	319.94	320.49	317.85	318.41	321.98	317.48	321.95	319.6	318.94	319.42	320.11	318.1	322.06	317.35	319.94	319.23	320.48	320.72	321.11	319.24	321.2	317.35	320.32	317.72	319.74	318.86	316.6	320.67	319.75	321.38	316.63	317.27	320.2	322.42	318.05	318.66	321.03	318.72	320.53	317.72	320.07	319.66	320.36
296.47	295.55	297.42	291.91	298.23	297.01	296.12	296.86	299.43	295.04	297.32	297.2	298.2	298.85	297.2	297.57	298.21	295.95	294.07	296.77	297.29	297.64	294.25	296.41	298.86	296.68	294.6	295.99	295.45	297.43	298.16	299.02	295.2	300.15	297.34	295.25	296.43	296.71	294.33	295.53	296.34	295.95	297.13	297.15	295.42	295.35	297.17	295.13	297.05	297.95
305.82	304.13	303.85	305.29	304.35	305.18	304.68	303.82	302	301.49	302.09	305.69	306.19	301.34	304.02	307.29	301.64	306.35	304.07	303.22	305.25	302.59	307.34	305.98	303.75	303.79	304.59	306.42	306.06	306.65	305.4	305.47	305.44	303.64	305.48	304.19	302.47	301.15	303.65	304.38	305.41	301.82	304.23	303.28	305.14	306	304.02	304.51	305.3	304.34
302.89	300.26	302.37	302.86	304.34	304.21	300.52	300.22	303.58	303.09	302.14	305.22	303.7	302.76	302.71	305.32	304.45	301.97	305.66	304.23	305.16	304.03	301.88	306.52	304.66	302.51	300.8	302.44	304.08	303.56	302.55	302.01	304.18	302.4	301.8	304.15	303.83	303.98	301.25	303.31	304.05	302.07	303.11	300.69	302.54	302.26	302.86	305.05	303.87	303.28
325.59	322.04	324.11	324.59	322.34	325.59	325.22	324.86	324.19	324.55	327.59	323.76	325.11	323.49	323.57	324.18	323.95	328.09	324.11	324.2	322.79	324.77	324.22	324.24	323.66	324.51	325.3	325.2	325.85	322.93	322.61	324.11	323.1	325.46	324.07	326.38	323.33	322.79	325.35	324.04	323.37	324.59	324.45	325.98	324.75	325.64	324.65	325.05	326.65	324.15
293.5	294.74	293.34	296.4	295.01	295.25	294.55	298.1	295.37	294	292.36	293.53	293.14	294.92	292.32	295.31	294	292.9	294.79	296.86	296.18	294.92	294.72	294.48	294.5	295.5	293.86	295.82	296.33	296.11	295.48	295.24	293.84	295.14	297.38	295.85	296.05	296.35	293.62	296.26	294.12	293.39	296.41	294.37	292.99	294.38	296.11	295.06	296.54	292.7
313.18	307.13	309.45	309.03	310.71	309.08	309.91	309.84	309	307.3	307.18	310.37	310.55	310.6	310.58	309.09	311.11	307.8	305.57	310.14	309.75	308.7	311.71	307.37	310.07	309.09	310.98	307.83	309.89	310.54	309.13	308.91	308.23	308.95	309.22	310.15	310.31	309.65	311.73	307.71	311.25	310.87	306.34	308.49	307.84	306.83	309.4	306.42	310.07	309.24
306.2	305.82	309.65	305.02	306.75	305.56	305.1	306.91	305.7	307.98	308.86	306.9	308.07	304.53	307.87	308.51	308.85	307.04	308.1	305.22	309.19	306.58	304.9	306.59	306.41	305.61	308.57	306.71	307.01	305.93	306.09	309.42	307.37	307.84	307.48	306.29	307.34	309.18	308.38	308.69	306.12	307.77	309.95	308.35	309.27	305.84	308.37	310.21	307.81	307.91
313.19	312.48	312	312.38	310.18	309.95	315.46	310.44	314.7	312.04	312.93	311.69	312.75	310.55	312.07	311.62	311.15	310.19	312.63	313.89	312.24	312.32	314.61	311.64	313.17	312.34	311.98	313.58	311.27	314.73	310.83	313.47	310.08	312.6	310.73	312.07	312.32	313.1	310.5	312.69	311.1	309.99	313.1	313.64	314.66	314.28	312.09	312.14	311.39	312.64
302.94	302.02	301.02	297.72	301.66	300.19	301.41	301.52	301.74	301.33	303.39	298.58	302.91	300.03	303.82	302.3	301.66	299.76	302.57	300.91	300.54	301.41	298.7	301.67	300.69	297.77	301.9	300.67	301.04	298.28	299.52	301.66	301.12	300.24	298.65	302.14	299.28	301.63	302.37	302.17	301.99	302.45	299	303.96	298.71	298.78	306.15	301.53	299.58	303.04
318.75	316.08	316.98	316.71	318.27	316.49	315.9	317.23	319.89	316.77	315.03	316.89	317.13	316.88	316.8	317.41	315.19	315.58	317.25	316.33	315.89	315.82	316.46	316.19	315.91	315.37	318.25	314.7	316.78	313.01	316.16	315.88	318.67	316.38	318.31	316.95	316.77	314.66	314.68	319.08	317.67	314.69	312.83	316.57	317.88	316.34	316.8	317.44	314.31	316.53
323.78	325.8	325.55	325.32	324.91	323.61	323.51	324.85	326.06	327.23	321.83	323.3	326.16	322.07	324.71	325.23	324.42	324.38	323.14	325.75	322.75	323.83	325.7	324.8	322.83	323.9	327.74	324.07	324.07	324.96	325.92	325.79	326	327.64	326.88	323.26	322.39	320.94	324.52	322.92	323.04	327.66	325.5	324.49	324.51	323.18	322.22	323.61	324.17	327.93
306.95	303.13	305.35	305.01	304.55	303.71	305.01	305.64	304.95	304.93	303.91	306.22	303.71	305.76	303.91	304.52	305.86	306.68	307.69	305.95	307.8	305.84	302.89	303.96	303.49	304.69	307.7	305.08	303.78	304.38	303.5	306	304.08	306.42	305.92	308.03	306.06	307.12	304.87	304.05	304.04	302.89	303.94	306.05	307.29	303.09	305.18	306.87	308.5	305.77
315.6	315.4	313.41	316.15	314.93	313.11	312.76	312.33	314.2	314.92	316.36	315.17	312.88	319.07	316.14	316.32	316.16	317.43	314.43	314.41	315.8	312.93	314.48	315.13	314.66	317.26	313.36	312.18	313.92	316.16	316.57	313.09	313.15	315.62	315.67	316.27	314.53	315.04	315.98	316.53	316.43	316.92	315.73	315.29	316.64	316.17	317.19	315.65	315.95	315.86
306.04	304.63	305.9	306.9	307.99	305.83	306.88	305.64	307.18	304.99	307.57	309.11	305.3	306.3	304.92	305.48	304.81	306.58	302.29	306.72	304.09	306.26	305.16	303.96	307.11	306.78	307.32	307.36	307.19	305.48	304.71	308.44	305.4	307.16	307.84	307.42	306.03	305.45	306.41	306.95	306.14	303.21	307.81	306.35	307.11	305.17	306.95	304.69	305.48	307.42
297.5	301.12	300.88	301.63	299.52	301.04	298.33	299.88	299.22	298.86	300.06	300.71	301.61	300.15	299.98	301.31	298.15	297.96	300.85	297.72	301.4	302.74	303.45	300.56	299.15	300.46	301.51	298.76	299.69	302.77	302.17	301.2	300.59	300.73	298.39	297.8	298.54	300.22	300.96	299.37	297.74	297.41	301.52	299.91	300.1	299.51	301.5	299.73	299.43	299.67
300.56	300.15	300.76	301.43	300.11	302	299.84	302.85	299.84	299.26	300.77	301.78	299.38	300.23	299.25	299.17	297.75	300.55	302.81	302.71	302.34	301.19	301.9	299.74	299.1	299.8	299.55	298.73	299.89	301.62	296.84	301.05	302.3	299.06	299.66	298.61	303.06	299.71	300.23	299.15	299.27	301.66	300.18	299.58	300.63	297.48	299.31	300.01	299.41	297.88
327.33	327.42	327.22	330.11	328.36	328.31	330.09	326.53	330.03	327.88	330.94	329.62	326.6	327	329.16	325.05	328.79	327.71	326.05	325.7	328.58	325.93	329.64	326.71	326.6	328.68	330.22	328.07	329.09	327.78	327.31	329.1	328.96	327.37	325.83	327.72	328.69	329.49	331.02	325.45	327.92	328.9	328	327.51	327.56	328.47	328.06	328	328.5	327.23
308.15	306.19	302.71	305.19	305.94	303.14	303.59	304.45	307.3	307.3	306.9	305.19	304.28	301.63	303.21	304.23	306.83	304.37	304.24	306.11	305.89	305.23	303.62	306.45	305.63	305.08	305.21	307.36	305.2	303.93	304.97	304.29	306.01	302.46	305.61	305.16	302.45	304.98	303.18	304.14	303.42	305.36	303.56	308.81	303.18	304.73	304.24	305.2	305.8	305.92
312.15	312.65	314.25	312.7	313.03	315.27	315.44	313.57	313.29	313.88	314.14	312.24	314.46	312.73	312.63	315.47	310.79	312.91	312.61	318.56	313.47	315.27	315.46	311.74	313.59	313.04	313.77	315.46	311.22	312.97	310.94	311.73	310.3	315.25	314.71	311.59	312.09	314.49	310.88	310.71	310.32	315.27	312.52	312.33	313.78	314.93	315.39	314.38	313.05	312.92
326.43	324.82	325.32	325.33	326	324.14	324.89	323.45	325.36	323.87	321.33	323.68	323.2	323.41	323.45	325.1	325.84	324.65	324.12	323	325.38	324.51	321.66	322.42	325.51	322.46	324.15	323.67	325.23	325.88	324.04	323.2	325.62	324.29	323.99	324.61	322.92	324.33	326.19	327.5	323.97	325	325.58	323.67	326.97	321.89	323.57	325.73	325.32	323.85
311.58	316.4	314.99	311.6	314.96	318.1	314.52	315.28	311.98	314.06	312.94	314.71	314.67	310.81	315.66	313.69	313.67	315.96	313.49	314.99	312.73	314.91	312.72	314.34	315.58	314.48	314.23	315.28	313.09	314.39	314.82	312.57	315.41	313.96	312.84	314.13	314.08	311.5	315.94	311.55	313.56	313.05	314.06	313.27	314.7	312.15	314.37	311.31	313.64	313.27
324.34	323.01	325.51	324.56	324.82	329.3	325.09	325.25	323.1	325.74	321.72	327.53	324.42	326.15	323.14	327.85	325.55	327.95	322.9	322.75	323.8	324.79	326.77	328.3	323.87	326.45	324	326.6	322.06	323.58	325.44	324.41	324.27	327.73	323.74	322.52	324.3	324.43	323.08	321.26	324.81	323.7	323.57	325.78	324.13	324.83	324.2	324.23	322.55	323.74
302.73	301.17	302.9	300.32	303.92	300.91	302.64	305.24	305.35	303.06	304.27	302.1	301.87	303.73	304.11	302.24	303.08	301.9	303.74	301.31	302.35	304.41	302.83	301.25	303.13	301.58	304.52	304.52	301.78	302.64	303.34	299.91	304.93	300.01	301.96	302.55	302.31	303.97	299.79	302.65	302.56	301.44	302.58	300.09	302.14	301.51	301.83	302.2	302.04	303.4
313.35	308.62	310.49	310.01	310.07	312.84	314.64	311.58	309.99	308.53	309.17	312.12	309.24	311.26	311.99	310.71	309.84	311.2	313.45	310	310.25	310.07	311.89	311.43	309.37	309.08	312.25	309.09	309.94	312.73	309.59	312.43	310.57	311.96	310.49	310.15	309.64	308.7	311.42	310.03	311.58	308.99	309.06	310.82	309.95	309.72	311.72	311.68	310.27	309.28
303.45	305.74	306.8	304.77	307.89	307.08	306.78	305.47	307.12	304.69	307.12	306.02	305.86	309.26	308.31	307.06	307.11	306.68	305.32	306.96	304.8	309.48	307.01	306.06	305.79	308.12	306.7	305.8	306.45	304.79	304.98	306.68	306.64	305.44	306.99	306.35	304.71	304.84	305.47	305.83	305.82	305.03	306.36	305.38	308.57	306.15	306.5	305.42	306.76	305.75
316.52	316.55	316.77	315.54	314.76	315.58	317.27	314.54	315.58	313.89	319.82	315.09	315.44	316.64	316.84	315.94	315.85	315.14	313.81	316.42	316.32	315.71	315.79	315.84	316.97	317.86	313.71	315.56	315.77	315.62	315.4	316.09	317.33	313.82	314.83	313.38	315.98	316.11	316.33	313.47	316.72	315.74	316.18	317.62	317.53	318.52	313.56	315.63	318.84	316.65
315.03	316.44	316.27	312.02	316.96	313.87	315.61	311.82	315.88	313.68	314.11	315.71	313.57	315.83	315.2	312.82	312.44	314.86	314.91	312.47	314.7	315.28	314.93	314.63	316.33	315.39	314.42	316.94	312.33	316.1	313.03	312.27	316.07	318.05	312.46	315.79	315.38	311.72	317.26	314.98	314.4	313.08	313.5	313.8	316.94	313.27	318.11	313.98	314.16	314.98
304.36	300.6	302.58	303.24	301.67	306.18	303.54	301.57	304.91	303.09	304.98	303.16	303.59	303.6	303.59	304.73	303.88	303.79	305.82	304.43	302.14	301.41	303.06	303.56	303.39	303.59	300.6	301.88	302.65	302.24	302.5	304.68	304.25	303.29	302.72	301.71	303.07	301.42	302.7	304.29	303.7	298.93	303.57	301.61	304.04	302.4	303.07	302.62	305.27	302.28
297.96	295.94	294.78	296.18	295.52	294.35	292.85	294.23	296.35	295.11	295.05	295.64	295.25	296.28	294.03	294.51	294.49	295.46	294.58	292.46	295.11	294.37	293.11	297.28	294.22	294.58	296.44	295.24	295.31	296.36	294.94	294.19	293.97	295.85	293.98	292.59	294.19	297.31	294.2	295.17	294.54	293.72	292.64	296.86	294.71	295.23	295.19	296.86	294.96	295.2
303.98	305.65	304.58	304.19	303.43	301.81	305.96	304.06	305.43	304.84	304.13	305.87	302.32	305.68	304.81	304.1	302.08	306.1	306.22	304.45	302.43	303.2	303.87	305	306.29	306.06	303.24	303.17	302.02	305.53	303.76	302.97	305.53	304.19	302.35	306.73	303.84	306.07	301.83	304.59	305.52	306.35	301.36	302.76	304.5	303.5	303.78	304.15	304.11	304.09
293.74	293.3	291.81	295.28	291.91	297.76	295.74	295.08	292.86	292.82	296.32	291.86	293.76	292.94	294.88	293.44	292.85	295.1	296.84	293.84	293.88	293.77	294.92	294.2	292.51	294.07	292.76	293.47	293.19	294.48	296.27	294.81	294.01	294.74	293.9	292.47	295.65	292.78	294.04	293.16	295.46	294.4	293.19	292.74	294.78	294.5	294.41	292.82	294.08	295.13
304.67	301.13	303.51	298.35	301.41	300.92	302.21	300.57	298.95	299.46	298.23	303.53	302.3	302.17	299.74	300.87	301.33	297.81	302.68	299.49	300.74	301.47	302.28	302.19	302.1	302.88	302.28	300.4	300.03	300.96	300.99	300.71	304.51	299.62	302.72	304.14	300.59	302.35	300.28	302.84	301.85	301.68	302.29	302.35	301.33	299.74	303.06	301.36	298.76	300.57
320.59	315.88	318.11	318.6	315.67	319.11	317.02	318.14	317.36	317.39	317.41	318.74	317.23	320.42	318.06	318.76	315.71	314.66	318.56	318.44	317.65	317.01	319.65	315.85	319.22	319.06	315.72	317.28	317.21	317.99	319.86	318.44	317.4	318.36	321.1	318.28	318.51	320.02	318.24	318.67	318.73	317.75	316.05	318.3	317.52	318.22	318.48	319.26	318.95	318.39
316.8	319	319.04	319.08	317.59	316.89	317.32	320.64	316.59	319.54	318.79	318.46	320.17	314.93	316.53	316.88	317.14	318.73	317.64	317.28	315.18	318.82	316.03	316.49	317.2	318.15	318.99	317.06	317.38	317.15	316.49	317.8	316.92	319.89	317.45	318.76	318.71	315.9	315.24	317.64	319.77	317.84	318.13	316.9	315.17	317.46	314.77	317.57	316.93	320.07
329.13	328.85	327.08	329.92	327.27	325.89	326.93	327.87	327.26	328.29	327.89	326.57	330.85	330.38	328.52	327.48	327.5	328.15	328.21	329.31	331.59	331.13	328.51	328.11	327.35	328.12	327.97	326.33	329.64	326.01	326.54	326.92	326.1	326.3	329.45	330.61	325.93	329.25	328.73	328.83	327.88	328.16	328.02	328.04	325.41	328.36	325.97	328.8	326.54	328.13
301.76	301.28	302.88	300.41	302.4	303.88	301.19	306.01	304.9	303.09	302.63	304.24	300.1	301.62	300.39	301.14	302.28	301.88	303.54	303.45	304.02	302.19	300.05	302.99	304.11	304.73	304.38	300.79	302.52	300.58	302.97	302.92	302.92	301.95	302.85	300.77	301.14	300.7	303.2	299.3	301.07	299.71	303.13	304.25	302.42	301.71	303.07	301.91	302.34	301.37
302.07	302.88	302.6	304.32	302.27	306.02	302.07	304.15	302.61	303.88	301.07	302.54	304.71	301.59	303.18	305.74	303.84	301.67	304.08	303.3	304.23	303.78	305.13	304.02	302.97	301.13	305.57	304.17	303.91	304.82	303.17	303.57	302.36	304.62	306.71	305.38	305.09	300.3	299.87	303.33	303.86	304.2	304.58	305	305.96	303.9	302.88	304.81	301.55	303.83
314.31	313.76	314.4	315.11	317.2	312.52	313.7	313.75	315.14	317.92	314.54	314.62	314.62	314.11	316.12	314.34	314.55	317.19	314.22	315.44	313.69	314.94	312.7	315.58	315.94	316.17	313.58	313.24	316.19	314.6	315.92	314.64	313.41	312.98	313.6	316.67	315.24	316.21	316.32	312.96	312.55	314.97	316.52	314.33	316.9	315.83	314.84	312.77	315.29	315.16
316.84	318.01	319.93	320.58	319.57	319.99	318.66	318.33	319.91	318.58	319.02	318.22	318.65	319.39	318.15	318.47	318.25	318.58	318.78	320.49	318.98	316.08	318.5	319.97	318.37	320.91	319.36	319.12	316.55	319.89	317.98	316.9	319.65	317.83	315.92	320.11	319.32	318.88	316.74	317.74	318.67	319.09	318.69	318.85	319.31	321.66	319.64	318.06	320.54	321.95
308.78	308.34	310.08	310.21	307.26	309.67	312.11	313.19	307.71	309.84	312.46	308.64	309.38	309	309.82	310.25	313.11	308.13	307.4	310.05	307.57	308.63	308.53	310.33	311.18	310.35	309.46	309.88	308.53	311.53	309.32	310.41	308.11	312.08	308.25	309.46	308.77	308.14	309.36	310.47	309.04	309.24	312.14	308.05	310.44	309.79	312.11	309.11	311.98	311.7
307.41	310.31	310.33	310.39	309.82	309.5	312.3	309.19	310.27	308.82	310.8	307.92	310.17	308.95	311	311.45	309.43	307.08	309.11	308.79	309.28	309.79	309.51	310.41	306.51	309.89	309.68	308.22	310.2	309.34	309.68	311.54	310.6	312.3	308.46	308.06	309.48	309.76	307.94	312.79	310.54	308.39	309.84	308.05	310.54	310.18	307.9	310.7	312.25	311.4
293.08	293.36	296.2	291.62	294.56	291.97	294.49	294.21	294.27	295.54	295.06	293.61	294.09	295.34	296.13	293.03	295.58	296.21	295.39	295.56	294.43	295.03	295.16	296.68	292.57	295.59	293.84	291.88	296.62	294.2	295.65	294.94	297.66	296.39	296.99	292.8	296.41	294.51	297.03	293.52	294.11	293.22	295.87	297.48	295.12	295.72	298.38	293.52	294.26	294.9
307.54	311.44	309.55	306.42	310.55	306.83	310.29	309.28	309.73	311	308.72	306.32	308.99	309.27	308.53	311.46	308.28	308.11	309.84	308.76	306.37	310.05	307.62	309.26	312.04	307.52	309.11	311.49	311.65	307.83	307.14	308.3	308.44	309.64	308.44	310.75	309.2	310.02	310.48	307.34	308.68	307.43	307.86	309.44	309.8	309.81	307.39	308.27	308.22	307.03
324.42	323.34	327.52	326.49	325.32	322.56	325.13	326.2	323.87	325.31	325.43	325.42	321.99	325.85	326.46	325.18	325.39	325.43	324.89	325.31	324.03	324.14	323.04	323.98	321.74	326.26	326.13	327.22	326.57	327.26	324.02	324.09	324.56	325.26	324.84	323.58	327.12	324.81	325.31	323.96	323.42	325.8	325.14	324.66	327.8	323.66	324.78	325.31	324.71	324.49
327.14	326.58	327.66	325.26	327.38	331.02	324.89	325.95	327.33	327.21	326.4	326.63	331.98	326.39	325.44	326.64	324.93	325.82	326.47	322.67	326.89	328.25	326.84	329.16	327.31	326.92	327.48	329.88	327.93	326.73	326.09	326.68	327.63	325.64	326.22	325.5	325.91	326.34	327.9	327.07	324.65	327.55	328.95	326.45	327.96	325.59	325.74	324.17	325.93	326.14
314.32	312.92	313.61	312.89	315.32	312.68	315.73	311.79	311.94	313.01	314.86	313.07	313.67	313.07	311.68	315.15	312.57	313.95	312.93	311.49	312.52	311.53	313.24	312.52	312.32	314.25	312.31	312.64	313.41	312.96	310.82	312.6	314.07	312.35	312.41	314.06	312.22	310.23	313.86	312.58	313.75	312.47	313.17	312.55	311.1	311.54	309.08	314.15	314.64	311.15
305.84	309.8	307.01	306.59	307.35	307.05	308.69	309.66	307.49	306.41	309.06	306.53	309.2	308.49	306.31	307.16	306.99	309.5	307.71	308.86	308.18	308.34	307	307.49	307.03	306.82	306.9	307.14	307.66	306.7	307.66	306.58	307.83	307.78	305.89	306.88	306.97	306.75	307.2	307.28	306.87	307.15	306.54	306.73	307.2	306.85	310.36	305.45	306.63	305.6
315.18	312.95	311.34	312.42	313.47	312.87	313.6	313.74	315.44	316.75	312.18	312.85	310.97	311.55	312.14	312.93	312.89	312.28	313.37	312.7	315.83	311.11	312.1	311.64	314.23	311.69	311.81	312.72	314.46	313.56	310.04	311.28	310.52	314.24	311.65	311.39	314.83	312.47	310.53	314.94	312.2	312.27	312.9	312.07	312.29	312.83	311.84	313.84	312.24	312.77
303.45	304.32	301.94	305.82	303.88	302.54	303.14	303.38	302.05	304.38	303.99	306.74	304.7	301.27	305.32	306.61	303.78	303.6	303.81	302.56	304.53	303.38	305.25	299.75	302.58	302.1	302.24	303.01	301.73	304.17	305.92	303.8	302.65	303.67	304.64	305.43	303.68	303.53	305.81	304.98	302.91	301.82	303.56	304.77	305.79	303.71	303.74	302.36	304.27	304.04
329.79	328.62	325.43	327.31	326.59	327.92	324.61	328.89	327	326.96	327.14	327.01	329.22	327.55	327.83	328.91	328.44	327.42	328.75	326.67	326.74	326.63	330.07	326.01	324.41	330.53	329.4	329.27	327.71	328.23	327.34	325.62	331.42	327.73	329.96	329.99	327.27	328.09	327.17	327.53	325.18	328.24	327.5	327.32	326.53	326.21	328	329.81	327.89	329.05
314.34	315.8	315.91	316.1	316.57	317.02	314.43	316.95	315.72	316.17	315.34	314.85	317.64	316.3	314.62	316.76	315.8	315.9	315.03	315.46	316.55	315.98	315.82	316.56	317.29	315.67	315.81	317.23	314.1	315.61	316.42	315	313.64	316.11	315.78	314.48	317.19	317.16	315.9	314.86	315.58	315.5	315.75	315.89	314.52	315.54	312.69	315.44	315.68	315.84
310.14	309.21	312.64	313.23	310.29	311.19	309.81	311.36	314.01	311.69	310.26	311.43	310.91	312.14	310.26	310.2	307.97	307.63	310.68	309.62	312.29	310.77	313.23	310.59	310.55	308.96	307.5	311.53	313.11	310.76	310.03	309.97	312.94	311.74	311.5	313.44	309.69	310.65	309.81	311.49	310.28	310.39	312.68	309.58	309.76	311.48	312.65	309.12	309.48	310.55
293.73	297.25	295.61	294.34	295.31	295.01	293.72	295.16	294.81	292.24	294.36	297.06	294.99	294.2	296.37	292.84	295.02	297.29	295.25	295.05	295.38	293.7	295.82	296.6	296.3	295.53	296.64	298.43	292.22	296.04	295.57	294.19	294.31	295.78	294.06	291.11	294.36	295.35	295.27	292.23	295.35	294.88	294	292.84	295.15	294.32	293.45	290.64	294.45	298.11
303.89	302.36	300.88	300.43	304.63	304.72	303.96	304.93	305.04	303.68	303.13	303.89	304.91	305.62	305.09	302.82	301.14	304.13	305.05	304.73	304.36	304.69	304.12	304.89	304.24	301.99	305.2	304.55	304.99	305.71	305.48	305.19	302.89	303.07	303.33	305	304.69	305.03	302.03	303.85	302.54	304.75	304.05	305.04	303.98	304.58	303.02	303.33	302.95	304.9
299.82	299.88	301.47	300.79	302.68	298.28	299.01	301.39	303.35	301.75	301.35	299.04	300.32	300.58	301.67	300.01	300.42	301.38	300.83	299.71	303.09	301.93	301.65	300.3	301.85	301.68	302.3	300.72	302.39	300.77	301.14	299.95	300.49	301.22	299.07	301.26	303.02	303.15	299.15	300.96	298.78	300.03	298.92	302.11	302.07	303.56	298.41	301.87	301.62	299.98
328.38	327.72	327.46	331.57	326.85	329.01	329.59	329.14	327.86	329.16	328.87	329.53	325.07	328.58	328.86	327.41	329.06	329.61	328.74	328.28	328.62	329.82	331.14	328.71	328.54	328.11	327.6	328.45	328.65	331.92	330.21	329.21	328.34	330.92	329.28	327.18	326.67	329.11	326.25	330.06	329.47	331.07	327.85	329.04	329.85	328.01	325.46	330.74	327.51	328.45
311.45	313.51	312.49	313.05	313.56	312.32	312.41	313.96	315.61	313.56	312.21	314.38	315.39	313.01	314.13	312.85	312.76	312.41	312.63	313	313.86	313.43	313.42	312.5	313.68	312.45	312.68	314.44	312.32	312.56	310.31	313.62	316.06	310.03	310.67	312.93	312.43	311.73	310.04	310.46	314.29	311.52	313.04	314.17	312.12	314.3	315.48	312.44	313.35	310.76
314.64	312.13	311.44	313.46	311.86	312.53	311.84	314.23	313.04	315.08	314.73	314.61	313.02	313.54	313.87	314.31	311.11	315.52	309.69	315.15	313.38	312.17	313.22	312.29	312.87	314.73	311.23	312.92	310.77	314.5	311.02	313.95	311.19	312.29	312.82	310.69	314.54	313.25	311.48	313.77	314.32	313.11	314.8	313.91	313.98	311.09	311.03	311.86	313.41	316.08
311.53	309.11	308.19	308.84	312.16	309.31	309.42	309.22	311.43	309.2	308.9	308.82	311.51	309.99	309.68	309.91	309.41	309.64	311.45	308.63	307.52	309.75	309.36	310.54	308.37	309.4	310.6	307.65	309.73	309.32	309.19	309.84	309.24	308.57	309.6	308.97	310.17	310.02	310.49	309.22	309.35	308.87	309.39	311.78	306.64	310.35	307.19	308.82	308.46	310.88
319.39	318.8	318.67	317.42	317.32	317.71	321.15	318.45	318.22	318.67	320.78	317.97	317.46	318.16	316.35	315.79	318.84	318.67	317.1	317.58	320.98	320.5	319.37	315.42	321.31	317.75	317.98	319.34	319.73	314.77	315.56	319.95	317.49	318.88	317.34	316.41	318.14	316.02	317.45	318.16	318.82	316.34	316.32	318.4	319.62	318.2	316.57	318.5	319.4	317.95
312.93	310.45	312.14	310.82	310.15	311.63	307.79	309.72	310.08	310.4	311.62	313.4	310.85	312.61	309.38	309.63	310.74	311.5	315.33	310.66	311.13	309.9	310.38	310.83	311.28	311.65	310.35	309.73	312.47	311.09	314.92	310.18	310.18	309.27	311.4	311.54	311.2	313.7	309.5	309.75	311.37	310.27	311.51	310.51	312.36	309.01	310.94	310.72	310.14	310.93
304.88	308.21	304.69	303.88	306.99	304.94	302.38	306.15	301.99	305.33	305.51	302.2	304.56	304.51	303.33	308.27	305.36	304.97	304.25	305.04	305.68	303.59	305.62	308.39	303.43	306.45	306.43	305.91	303.9	303.53	305.31	304.18	306.4	303.76	305.68	302.78	303.01	303.11	305.07	305.24	303.35	305.71	304.11	304.44	303.25	305.16	303.55	304.12	305.31	306.18
304.76	304.39	304.03	303.38	303.12	304.56	304.27	304.17	302.26	303.37	304.83	300.73	302.56	303.59	302.68	303.11	303.24	301.88	300.91	304.96	303	304.72	300.93	302.67	303.45	303	304.16	303.46	301.11	300.23	305.29	303.25	305.01	307.59	300.37	302.83	303	303.94	302.41	305.2	302.34	303.77	303.36	305.1	304.07	304.64	304.43	303.06	301.95	305.97
312.82	314.97	316.51	314.54	313.57	314.19	315.72	313.47	313.46	315.05	315.89	312.77	316.52	312.96	312.77	316.13	315.35	313.36	313.49	315.9	311.98	315.61	311.52	314.48	313.87	314.19	313.57	314.6	312.23	313.62	315.18	315.36	313.74	315.06	314.38	315.53	312.76	313.2	311.85	316.04	315.07	316	314.21	314.97	308.9	316.08	315.34	316.79	313.85	314.5
299.85	299.21	301.59	297.81	300.68	299.36	299.29	299.38	299.8	299.11	298.33	299.72	298.76	298.85	301.77	298.65	300.03	300.52	302	300.08	301.28	300.08	300.34	299.94	300.42	299.93	304.38	299.99	300.99	300.45	300.21	299.33	299.39	296.53	299.92	299.13	298.71	298.85	299.53	301.66	299.95	297.05	299.82	298.85	300.88	302.79	299.41	300.17	299.63	298.63
316.67	316.34	315.86	312.75	318.43	317.23	317.78	314.75	316.42	315.25	317.2	314.78	315.43	316.55	315.15	316.16	317.8	315.81	316.46	316.83	318.6	315.73	315.79	318.66	317.77	316.5	317.01	315.48	316.64	315.51	314.56	315.36	315.59	314.75	316.68	315.89	316.37	312.75	314.2	315.03	315.38	319.57	314.74	315.49	317.34	315.82	317.83	315.34	315.8	315.25
296.57	297.65	295.89	298.69	297.35	297.24	297.67	297.17	299.52	296.68	297.38	296.62	296.91	294.76	296.86	297.87	298.07	297.02	295.65	296.9	296.54	297.96	296.41	296.95	295.17	296.01	294.36	297.72	298.98	296.29	297.18	296.75	300.91	296.29	294.89	296.87	297.29	297.71	298.56	296.77	298.49	296.19	297.04	298.11	296.82	296.79	296.49	297.47	297.39	293.63
305.51	303.27	307.01	302.6	306.49	303.35	304.7	308.06	305.85	308.99	304.91	304.21	305.23	306.72	305.97	306.18	304.54	306.63	304.94	305.33	307.42	307.98	305.19	307.67	305.34	307.23	305.06	304.21	308.29	303.97	305.53	306.65	305.9	306.28	305.52	305.58	308.44	305.57	302.72	303.75	304.43	307.51	303.33	304.8	306.96	306.24	305.04	306.51	304.92	306.48
301.56	303.4	302.74	302.13	301.71	304.22	302.97	303.34	301.92	305.72	303.14	300.38	303.95	306.05	305.54	305.28	303.45	304.09	303.68	304.57	303.98	303.85	302.14	302.63	303.51	304.59	301.63	303.06	302.03	303.07	302.27	301.98	303.77	305	303.77	305	301.95	303.05	301.56	301.94	302	305.27	304.28	304.03	303.88	302.76	302.51	303.71	304.26	303.17
312.44	312.4	313.4	313.72	313.22	312.16	312.14	314.13	312.39	313.35	313.43	314.87	313.2	312.3	313.27	313.94	313.79	315.23	310.95	313.38	312	314.47	313.26	312.04	312.92	314.25	314	312.59	313.31	312.73	315.8	312.86	313.37	312.5	311.84	311.4	315.82	314.47	311.33	313.06	312.7	313.08	311.04	311.83	313.29	313.73	312.04	313.55	312.22	313.56
314.64	315.78	316.4	313.87	314.32	312.82	316.01	312.74	315.52	315.1	318.24	313.65	315.02	316.22	315.19	312.39	315.3	315.13	316.99	317.13	315.01	318.52	313.07	315.24	316.37	314.47	314.6	315.41	317.22	314.46	314.22	313.66	315.11	313.35	318.65	313.25	313.1	315.46	313.76	313.5	315.02	315.1	316.8	314.45	316.39	318.35	314.95	314.43	315.64	312.52
315.84	319.2	315.9	319.02	316.91	315.18	315.03	318.37	318.19	321.26	316.71	318.81	316.02	316.59	317.14	315.67	316.63	317.69	318.82	317.45	318.84	317.74	316.65	318.48	316.35	317.87	316.01	317.21	315.94	317.64	316.72	320.49	316.36	317.09	315.37	317.11	319.17	317.23	317.15	315.46	314.68	316.45	318.15	317.79	315.49	314.29	320.27	318.23	314.36	316.12
304.77	303.89	304.03	305.37	306.13	306.56	303.72	304.77	306.12	307	305	303.59	305.59	305.38	303.19	303.59	306.99	304.61	303.89	303.4	304.52	305.84	305.17	305.66	305.36	305.29	307.76	304.78	305.25	303.76	304.62	305.47	303.05	304.89	303.9	301.71	303.77	303.07	305.65	305.29	304.73	306.33	304.23	305.79	305.06	305.01	306.93	305.43	306.63	305.33
310.91	308.52	311.49	310.42	309.77	315.14	311.27	311.19	309.95	310.42	312.9	308.62	312.45	311.37	311.1	310.41	306.88	311.34	309.72	310.29	310.27	310.21	309.57	310.35	310.78	311.14	311.48	307.91	309.74	312.29	310.27	310.92	309.38	309.12	310.9	311.77	312.77	311.35	312.3	310.84	308.4	310.95	310.17	313.21	310.56	311.27	308.94	309.5	309.66	310.73
306.67	303.77	307.21	307.79	305.57	307.43	306.23	305.53	306.42	305.69	309.71	308.14	307.08	308.08	306.3	306.85	306.27	304.7	307.33	302.49	304.58	307.81	307.34	306.77	306.58	304.99	306.75	305.41	305.5	303.16	305.72	304.26	305.3	306.19	307.67	307.57	307.33	303.5	307.65	307.21	303.77	307.54	304.97	304.93	307.58	307.64	302.98	306.56	306.41	307.73
295.82	293.53	296.25	294.79	294.84	293.83	294.29	293.58	295.41	296.7	294.01	296.18	296.57	297.78	293.51	293.41	297.22	292.15	296.44	293.08	294.59	294.27	293.3	294.76	295.91	295.27	296.88	295.02	294.98	294.19	293.74	292.98	295.14	295.73	294.76	297.86	295.01	294.29	297.17	297.8	294.75	294.2	294.32	295.8	295.15	297.7	296.34	294.11	296.7	294.01
325.51	328.63	325.24	324.96	325.07	326.63	326.03	328.72	327.61	324.87	329.1	328.07	325.01	327.87	329.24	325.65	327.26	326.29	326.74	325.82	326.79	329	325.77	326.72	327.35	326.25	326.44	324.77	328.82	329.23	325.54	325.85	328.62	327.56	326.31	328.79	325.37	325.19	326.79	325.91	328.17	327.22	326.31	327.82	327.7	326.12	328.24	326.55	328.43	327.18
329.93	327.66	327.7	328.78	329.11	328.58	327.88	329.5	325.06	327.92	328.78	328.96	324.96	327.02	326.49	327.38	328.11	324.58	330.05	327.86	326.24	330.2	328.57	328.25	330.64	324.71	328.16	327.66	327.44	328.94	325.56	327.64	328.78	326.09	325.03	328.5	324.86	327.02	328.94	326.76	327.35	325.25	324.9	326.35	327.82	327.23	326.02	328.99	327.59	329.66
296.28	295.56	295.31	293.58	295.75	296.87	293.6	294.94	292.9	295.4	291.96	293.97	293.68	293.88	295.74	292.2	294.69	295.02	292.04	292.17	295.12	293.95	293.59	294.8	295	294.64	297.07	294.35	292.27	293.67	295.84	291.76	294.96	294.39	294.38	293.45	290.58	294.73	293.33	292.06	292.85	295.68	296.02	294.54	293.41	294.1	291.21	292.73	294.25	293.91
326.34	329.09	326.74	327.63	330.03	328.17	325.19	327.97	330.69	328.57	326.6	326.32	327.28	325.3	325.66	327.33	330.38	326.98	325.71	327.32	325.54	326.93	329.13	329.31	325.29	327.67	326.46	329.52	324.49	328.83	325.76	328.09	325.96	327.44	329.47	326.21	327.62	328.64	325.78	325.53	329.88	326.54	324.79	326.6	326.23	328.37	327.93	327.98	326.84	329.18
301.59	300.75	301.52	303.29	300.96	301.59	305.16	301.73	301.53	301.61	304.95	303.61	302.55	300.75	303.7	300.72	302.7	303.03	302.67	302.19	301.39	302.35	302.52	301.9	303.16	301.96	302.31	299.87	304.94	300.93	303.83	303.57	303.71	302.21	302.45	300.49	300.34	302.34	304.61	299.5	303.06	301.07	303.23	301.06	302.69	303.46	298.97	306.43	303.9	300.87
303.46	305.46	303.29	301.38	302.74	300.77	301.57	304.37	302.27	304.08	303.64	303.26	303.79	303.01	302.2	300.98	302.75	303.59	303.23	302.92	304.09	302.22	304.14	300.55	301.68	300.86	301.12	302.09	304.28	303.39	301.67	303.08	300.42	301.43	303.54	302.94	300.12	303.3	304.96	303.03	300.04	301.82	300.33	304.07	301.42	302.31	303.18	301.22	304.34	301.43
303.13	301.52	302.08	302.37	303.64	301.41	303.75	303.49	304.24	305.8	306.38	304.61	304.41	303.86	301.28	301.36	301.51	301.28	302.4	302.85	304.47	306.53	302.8	302.17	303.3	304.09	303.03	302	305.18	303.49	304.05	301.09	302.46	302.7	303.1	304.49	301.02	303.49	303.67	303.89	300.7	303.39	301.02	304.09	302.66	304.14	302.25	302.69	301.14	302.97
317.88	317.23	317.74	316.99	318.85	319.03	319.41	319.42	318.67	313.69	319.23	317.43	317.93	319.93	316.48	318.35	317.69	317.26	317.89	319.42	318.34	318.24	317.25	317.36	315.58	319.44	318.02	317.24	317.46	318.1	318.7	318.82	316.98	321.95	315.34	318.28	320.57	320.27	318.38	319.58	319.74	318.88	316.73	316.46	318.49	319.34	316.89	316.29	319.71	316.07
296.56	296.07	299.93	299.71	296.57	295.56	299.42	295.4	298.98	295.67	295.82	299.12	296.73	297.32	295.91	298.04	298.92	295.73	296.69	294.24	296.69	294.42	298.06	297.69	295.16	295.45	298.07	296.58	298.51	296.55	297.15	297.66	296.62	296.37	297.24	296.16	294.63	300.14	297.33	298.6	296.27	296.86	298.55	297.44	297.83	297.98	296.22	297.63	297.97	297.82
308.16	312.14	308.98	309.97	308.37	308.75	311.83	309.72	311.55	310.39	308.1	306.87	309.15	306.4	307.67	308.1	309.93	309.66	310.17	307.26	310.72	310.02	310.78	310.08	311.24	308.33	308.81	307.49	308.74	310.77	309.2	310.85	310.58	312.22	310.07	309.15	310.62	312.01	311.5	309.79	309.26	310.3	310.16	310.61	305.96	308.66	307.91	310.56	310.43	309.34
309.36	309.62	307.72	311.15	309.77	312.4	309.38	311.17	311	309.24	312.43	313.44	309.71	312.17	311.44	308.38	311.58	312.64	312.58	309.91	309.27	306.84	309.45	310.09	312.06	310.77	309.61	311.61	312.84	309.46	309.95	308.83	312.34	311.49	310.37	309.79	310.16	308.87	310.53	309.28	310.17	310.66	311.28	310.64	310.57	312.36	310.71	311.42	311.95	313.72
314.3	312.27	314.63	315.49	315.85	315.09	314.02	311.73	312.86	312.57	312.59	314.42	314.08	312.56	313.2	313.79	315.95	314.61	313.89	314.16	311.86	315.64	313.98	312.15	314.96	313.24	312.68	317.71	313.51	312.54	313.41	312.11	315.09	312.14	313.99	314.64	315.51	315.04	313.23	312.67	315.36	315.27	313.45	315.45	312.35	311.27	315.6	314.06	313.92	315.85
303.47	306.5	304.48	304.75	304.46	304.39	304.11	306.79	305.58	304.65	305.52	304.71	303.46	303.53	305.12	304.64	304.6	303.53	307.54	304.47	304.44	307.07	304.09	305.22	304.67	304.28	304.74	306.81	304.41	304.23	305.87	305.86	306.06	307.88	304.62	305.73	303.14	305.83	305.61	304.28	304.85	307.72	304.8	305.93	304.25	302.71	303.13	306.19	302.74	308.98
300.17	301.35	300.9	302.3	300.15	302.13	300.66	302.19	298.38	300.82	302.62	303.01	301.66	303.23	299.64	302.54	301.25	303	301.77	302.72	302.05	300.53	302.76	300.95	300.45	300.94	300.89	300.41	300.06	301.69	301.16	301.51	301.32	301.73	300.61	303.14	300.41	298.9	303.72	302.43	299.17	301.46	300.89	301.04	304.18	300.74	301.35	299.01	302.43	300.42
313.91	312.84	313.95	312.49	314.18	313.87	315.94	313.98	315.49	314.74	313.61	316.38	312.88	314.67	313.73	311.23	314.94	315.69	315.74	314.06	311.46	313.93	313.76	314.62	314.12	313.99	314.68	313.66	313.57	314.45	313.77	315.71	313.26	311.38	315.91	313.09	314.26	311.33	312.57	310.93	312.08	316.01	314.93	311.89	311.5	313.06	314.55	311.61	315.2	313.34
312.85	312.91	313.88	314.92	310.54	312.36	313.75	316.6	314.3	313.05	312.34	313.8	311.14	314.88	312.55	310.29	312.12	312.64	315.04	313.37	312.56	314.89	311.85	314.39	312.95	309.24	312.75	311.02	313.55	312.32	313.15	313.26	311.9	311.85	312.66	315.14	313	312.37	311.35	312.41	313.32	312.71	314.29	314.2	313.03	311.95	310.69	312	312.51	313.14
302.92	303.48	304.74	304.3	304.46	302.93	302.26	302.38	305.13	304.26	301.01	302.54	304.09	304.14	304.3	304.33	304.49	304.94	302.86	304.53	303.76	301.33	302.1	302.67	303.8	304.56	301.59	305.05	301.54	303.23	303.98	303.24	302.96	303.1	304.88	303.77	303.09	302.02	304.46	301.96	304.76	304.64	302.54	303.2	305.62	301.64	302.58	301.88	303.45	301.12
314.69	312.4	311.83	313	315.75	314.43	313.43	312.46	313.33	310.96	313.76	314.18	312.73	314.1	312.84	312.15	314.65	316.12	316.31	312.2	314.48	317.84	309.61	312.64	312.84	310.55	312.53	314.66	311.99	312.07	314.75	310.27	313.51	312.38	312.25	312.44	313.94	312.69	312.27	312.4	311.61	312.68	309.61	313.47	315.08	312.52	314.66	313.43	312.5	313.65
313.8	311.83	315.42	314.17	310.78	315.51	313.23	314.21	314.35	310.29	313.35	311.87	311.31	312.21	311.45	314.88	313.78	315.34	312.58	312.1	311.5	309.91	312.31	312.13	313.8	310.53	311.41	312.86	314.45	314.53	312.58	315.28	314.4	312.58	310.15	309.42	313.48	311.8	312.56	311.99	312.91	309.32	314.49	313.49	313.52	311.73	314.94	314.79	311.83	311.24
303.9	307.62	308.22	307.14	306.85	305.11	305.75	307.14	306.34	306.67	304.23	306.2	306.29	304.55	308.73	307.17	308.67	305.63	307.21	307.92	304.63	303.8	309.43	307.48	305.5	307.95	305.5	309.65	307.62	304.85	308.52	306.1	307.07	308.24	306.11	305.05	306.33	308.34	305.21	307.36	309.27	305.9	306.26	305.45	308.6	307.52	307.33	304.75	305.25	305.67
313.45	309.85	310.03	310.56	312.89	311.62	310.24	311.53	310.02	312.14	311.54	310.57	313.13	310.63	312.18	310.39	313.68	312.07	312.77	312.27	311.85	312.36	310.1	311.47	313.63	310.02	310.89	313.5	310.53	310.32	314.32	310.6	312.48	312.72	312.31	311.75	311.21	309.79	309.85	311.84	310.07	310.2	309.95	312.19	310.14	312.36	311.37	309.93	312.06	311.86
296.56	295.83	297.99	295.46	296.83	295.39	297.64	297.69	298.01	297.37	295.13	296.13	297.62	299.98	293.5	298.4	298.76	296.54	296.78	298.03	297.15	297.46	298.52	297.92	296.31	295.17	297.57	296.66	292.5	300.48	297.33	297.32	297.93	296.56	297.3	296.61	297.87	295.63	296.39	296.56	296.32	297.75	295.19	297.79	297.1	297.68	297.54	295.74	296.24	295.29
293.63	292.93	293.82	295.27	293.19	294.4	296.68	294.89	294.88	297.6	297.04	293.98	293.99	295.2	295.58	294.48	295.48	296.98	297.06	295.69	295.31	295.05	291.58	297.41	296.91	296.04	292.61	296.95	294.8	296.89	295.41	294.05	295.61	296.99	294.58	294.47	294.62	296.01	294.86	295.88	294.82	295.02	295.27	296.82	292.71	294.89	294.41	294.2	293.03	292.63
301.55	301.49	306.07	301.97	302.51	301.69	303.33	303.67	304.43	301.67	303.26	303.34	304.25	303.07	305.29	301.56	300.27	300.15	303.6	300.55	303.44	302.22	301.03	300.74	301.78	302.5	303.85	303.72	302.07	303.22	302.19	302.06	303.54	300.68	304.22	302.77	302.71	304.05	302.94	302.67	300.31	303.95	301.96	303.51	305.6	300.52	304.09	303.4	303.31	303.12
327.03	327.83	328.14	326.39	327.9	326.4	326.08	323.68	328.14	326.57	324.04	324.79	328.54	324.05	327.23	330.06	327.46	327.02	325.72	328.37	330.67	330.16	324.54	325.83	327.01	328.92	327.15	328.71	327.34	325.04	327.49	326.44	322.71	327.36	327.74	325.87	329.27	329.32	324.46	328.55	327.98	326.74	328.01	326.59	325.81	325.69	325.96	326.06	326.9	328.24
304.45	301.57	304.32	304.3	302.1	304.51	301.78	304.67	304.36	299.79	303.52	301.13	302.23	302.22	305.1	304.69	301.42	299.93	303.96	301.87	301.43	304.61	303.76	302.82	302.74	303.71	302	301.69	305.9	304.04	303.17	301.63	304.27	302.96	303.66	301.07	304.76	304.34	303.13	305.34	302.65	302.92	302.04	300.75	303.85	306.29	305.27	302.02	303.78	304.93
317.27	319.4	318.14	321.39	321.69	316.34	319.33	319.17	319.03	320.86	320.97	318.97	318.59	316.59	318.01	320.32	319.31	320.08	320.34	320.51	320.59	320.86	316.08	318.85	319.42	319.09	319.96	318.15	318.3	319.51	321.9	319.05	316.7	317.89	319.24	318.56	317.3	319.69	317.49	320.6	320.08	320.7	319.13	320.21	316.6	320	317.64	320.45	320.06	316.47
304.14	307.8	305.95	307.23	305.49	306.07	308.12	307.36	306.74	305.88	307.5	301.46	307.73	307.75	309.32	307.9	306.87	308.16	307.42	304.7	304.45	306.21	305.16	304.34	307.55	306.05	306.77	305.07	305.24	306.18	304.8	304.47	307.03	306.95	307.02	304.19	305.34	307.24	308.4	307.39	306.47	306.44	307.63	307.57	304.1	306.99	306.4	310.27	306.47	306.84
303.26	305.02	300.67	303.93	304.01	302.59	302.76	303.61	302.34	303.75	305.15	302.73	302.74	302.95	306.03	306.5	302.72	302.17	304.25	305.6	303.04	301.77	306.65	306.42	303.34	301.86	305.05	303.76	302.39	304.38	305.39	302.04	303.74	304.25	302.43	303.38	306.46	301.5	302.46	304.13	303.22	304.27	305.34	302.53	303.21	305.87	302.32	303.95	302.57	303.56
306.57	305.53	306.15	306.58	306.24	308.5	308.24	307.33	304.31	306.51	306.15	307.6	304.46	307.56	309.09	306.59	306.42	304.05	307.73	304.59	304.42	307.66	305.11	305.91	307.75	306.43	305.68	303.81	306.07	309.65	307.6	305.15	307.54	308.74	309.9	306.56	306.65	305.32	306.03	304.23	305.35	305.22	309.99	305.8	308.88	306.95	306.78	308.61	306.61	304.46
326.84	327.76	330.35	327.84	327.12	326.98	328.79	327.27	326.13	328.71	325.93	325.45	328.76	327.37	327.82	328.98	328.15	327.46	323.72	327.75	326.9	326.66	326.44	328.11	329.65	327.97	328.31	326.8	326.26	326.49	327.21	327.89	327.74	325.9	327.94	330.74	327.11	326.94	329.15	329.01	325.35	327.94	327.98	328.97	327.56	325.64	326.62	328.17	328.01	327.15
309.46	311.99	309.88	308.16	308.01	305.17	307.16	309.76	309.35	309.29	308.52	309.1	310.31	308.71	309.69	308.29	306.94	310.05	308.55	311.46	309.19	308.51	309.27	308.53	308.89	311.59	308.6	308.51	307.86	310.18	309.68	311.6	308.71	309.96	308.17	307.76	309.73	310.45	307.72	310.64	309.55	307.26	310.53	309.71	311.69	309.31	306.56	308.68	308.67	310.03
310.35	312.55	311.63	310.25	311.31	307.78	310.79	309.45	309.95	308	310.22	310.31	309.98	308.4	309.88	308.99	312.27	311.19	310.68	311.51	310.73	309.46	309.25	308.17	311.96	312.11	310.64	309.74	309.99	309.1	310.49	310.4	314.16	309.58	309.56	310.99	310.43	309.86	313.24	311.5	311.53	308.52	310.35	309.91	307.79	309.48	310.56	309.59	311.6	310.82
326.54	324.64	324.19	327.08	324.1	327.2	324.33	325.13	323.91	325.27	325.99	325.08	325.97	325.86	324.76	327.7	326.33	323.13	324.09	323.61	325.01	327.3	326.27	323.4	324.38	324.44	323.2	324.88	324.53	322.4	325.27	326.18	324.74	327.11	325.3	326.32	324.73	324.94	324.22	323.31	324.6	322.92	325.48	326.68	325.69	326.14	326.08	323.83	324.54	325.24
314.71	318.05	315.59	316.59	317.17	318.39	315.62	314.6	313.64	315.44	315.85	316.57	319.19	322.23	318.02	315.97	316.52	317.99	315.57	317.94	314.89	317.71	317.65	315.95	316.82	316.83	318.78	317.64	318.74	316.89	317.18	318.29	316.85	317.55	318.77	315.93	316.69	318.25	316.25	316.04	315.24	318.34	317.26	318.23	315.51	318.37	317.37	315.63	314.05	315.1
301.15	303.75	302.37	302.53	301.7	303.09	303.37	299.92	299.55	301.42	301.41	303.16	302.71	303.28	302.4	301.24	304.31	302.56	301.93	302.89	302.07	302.28	304.86	300.95	302.05	303.03	302.6	301.88	305.37	301.21	302.01	301.71	300.91	302.01	302.69	302.19	301.68	303.17	303.45	302.43	304.24	303.04	302.27	303.85	302.53	303.53	301.23	301.6	299.7	305.23
311.75	314.49	314.2	314.18	315.48	315.23	312.16	314.85	313.54	314.28	313.11	312.5	314.39	315.27	316.17	312.73	313.26	314.93	315.38	314.16	314.76	311.96	310	314.75	314.3	314.88	311.57	314.67	313.64	313.18	312.92	311.42	315.59	314.92	313.46	314.67	316.93	313.95	314.96	312.15	313.79	313.76	313.99	315.23	313.82	313.04	314.35	311.72	314.92	312.4
326.93	329.19	328.53	328.77	328.89	326.63	326.42	327.6	330.55	329.61	330.89	326.53	326.19	328.41	328.99	329.56	328.22	326.24	326.64	329.23	325.97	328.48	327.45	332.08	327.29	329.29	326.95	329.35	327.13	326.95	328.61	328.21	328.51	329.15	324.95	327.67	327.54	328.67	326.29	326.57	328.04	326.51	329.93	328.94	326.53	328.5	326.89	326.5	328.81	328.14
306.9	307.4	303.95	303.23	303.97	305.43	305.19	307.05	305.74	303.74	306.5	305.78	303.9	301.98	304.82	305.27	306.47	307.46	303.85	304	304.4	304.72	306.15	306.69	303.84	306.15	305.41	305.16	304.22	304.76	306.39	305.59	304.27	306.65	303.52	307.24	307.34	304.59	306.82	307.9	306.75	307.02	305.08	305.25	304.86	306.29	306.82	307.74	306.55	303.4
309.66	313.16	308.07	310.15	311.74	310.72	311.19	311.55	310.34	311.47	310.13	312.9	312.15	309.65	310.49	311.8	311.39	309.56	308.95	313.33	309.16	310.03	310.32	309.71	309.36	312.59	311.67	308.18	310.3	312.62	310.79	313.89	312.91	311.29	312.09	312.17	308.61	311.32	310.47	312.32	312.95	310.06	310.3	311.99	309.53	311.29	310.11	310.68	309.57	310.97
312.67	312.44	313.31	313.34	311.26	311.94	313.51	312.98	314.48	312.53	314.86	313.11	314.33	311.81	316.35	311.88	310.79	312.56	314.27	312.61	312.41	310.69	311.18	311.62	312.59	312.18	312.79	313.82	314.35	314.5	313.13	313.96	312.99	314.49	313.11	314.83	313.42	314.09	315.45	313.02	312.87	314.06	314.04	317.6	314.34	314.38	312.5	311.85	312.93	313.97
314.96	312.25	315.68	311.73	314.07	313.29	313.78	314.48	312.61	315.04	310.73	312.52	313.5	311.88	313.89	314.09	315.08	315.24	309.95	314.14	314.47	312.54	316.32	314.53	314.34	312.96	316.76	315.99	313.7	312.76	313.72	314.28	316.05	313.34	313.49	314.35	313.22	312.16	313.59	315.08	314.05	313.79	313.53	316.74	312.41	311.83	315.32	315.25	314.14	315.97
305.98	306.7	308.87	305.49	306.61	309.09	308.41	306.6	308.72	307.25	307.95	306.04	306.98	306.29	305.96	305.68	306.19	307.93	305.7	308.65	307.03	304.82	306.95	308.88	306.67	306.96	305.04	306.86	306.88	306.33	308.91	309.95	306.88	307.93	307.7	305.72	304.92	306.64	307	311.22	305.51	307.69	305.59	308.11	305.43	306.51	306.41	306.22	307.01	304.53
325.43	324.36	325.18	324.78	324.23	324.21	327.53	323.19	322.96	325.02	324.71	324.87	323.58	327.22	321.03	323.44	324.2	324.51	323.01	325.69	324.31	326.59	325.96	323.59	324.31	325.5	325.79	322.63	323.96	322.68	326.73	321.13	323.12	325.48	322.89	324.66	324.57	323.99	325.36	324.08	326.48	327.46	326	323.01	324.3	325.52	322.45	323.72	323.04	323.94
304.25	308.11	305.82	307.86	307.26	308.63	309.09	309.4	305.13	307.35	304.31	306.26	309.01	307.47	307.25	307.79	307.02	308.76	309.88	307.97	304.29	308.14	305.52	306.46	309.15	306.01	305.44	304.25	306.08	304.07	305.62	304.86	307.66	304.73	305.98	309.17	305.73	309.34	308.93	309.69	309.91	308.41	304.27	304.1	308.01	308.56	306.11	310.33	309.19	307.87
303.74	303.33	304.85	303.31	302.52	303.16	302.07	304.66	304.71	302.86	305.12	300.81	303.74	301.61	302.58	303.36	302.87	303.58	303.31	303.91	303.83	305.42	300.94	300.24	302.53	302.82	302.19	303.09	303.57	302.15	302.19	305.49	303.28	304.87	302.89	303.55	303.44	305.8	300.66	304.56	303.66	303.6	305.76	304.31	300.95	304.4	305.44	301.32	303.78	304.39
294.91	297.34	297.4	296.24	295.55	294.88	296.95	296.8	296.26	295.71	295.47	294.53	299.47	295.71	297.33	295.83	295.04	294.69	297.52	297.45	295.59	296.11	295	296.08	295.63	299.11	297.94	295.19	295.56	296.05	297.93	297.93	298.14	297.07	297.28	295.93	297.5	296.44	296.21	295.33	295.81	296.19	295.16	295.22	296.67	295.09	295.98	295.84	296.17	297
301.46	301.26	302.51	302.9	304.3	301.15	303.64	304.44	302.97	302.19	301.35	301.19	303.41	304.03	301.89	304.22	301.34	300.91	301.48	303.33	302.43	302.97	303.77	300.98	304.41	302.69	298.66	303.57	302.44	302.46	304.7	304.18	304.98	306.43	304.55	304.21	302.49	302.05	305.14	304.41	303.84	303.46	302.91	301.53	301.98	304.61	301.39	303.53	303.73	304.7
315.81	315.53	315.6	314.65	317.01	314.59	316.15	316.25	315.67	314.5	318.72	317.27	314.1	317.79	315.77	315.97	314.6	315.76	315.65	315.3	316.55	318.93	314.87	316.37	315.12	314.64	315.45	314.63	316.07	316.15	314.09	314.65	312.8	316.09	315.58	316.24	316.75	317.63	313.45	313.39	316.19	316.25	313.53	317.33	316.25	315.46	312.99	316.43	314.23	314.31
326.5	326.67	328.1	326.57	324.62	327.45	328.62	327.2	326.79	326.41	329.13	326.6	325.15	325.62	329.11	326.4	329.52	328.59	330.41	329.26	328.77	327.2	326.71	325.75	328.61	327.13	327.2	328.1	329.2	327.56	329.86	327.65	326.57	330.08	325.11	326.98	328.11	326.9	329.27	328.27	326.87	327.64	326.54	327.36	328.13	329.6	326.63	326.86	326.7	327.16
293.93	293.65	292.01	293.21	296.87	297.27	295.82	293.94	295.39	293.51	295.63	293.41	293.79	295.44	294.21	296.77	295.97	292.95	293.85	294.86	295.58	295.03	293.47	296.73	295.6	295.07	298.08	295.02	295.54	293.04	294.53	293.39	296.37	295.99	295.68	293.47	295.4	295.77	294.28	296.42	294.49	295.98	296.52	295.43	296.03	293.47	293.94	297.45	294.71	295.28
319.61	319.15	320.08	319.77	317.72	317.84	317.2	315.07	317.64	316.73	316.13	318.28	317.73	318.28	319.73	320.17	319.07	318.21	318.51	320.14	317.03	319.67	317.08	320.5	318.14	317.69	317.36	318.38	319.1	319.31	318.55	319.33	316.77	316.46	316.25	316.33	318.59	320.16	322.67	320.2	316.28	317.58	318.32	319.67	319.72	318.98	318.07	321.12	315.14	320.49
301.39	303.23	301.85	300.75	301.49	304.02	301.91	302	300.51	304.77	303.93	303.27	303.64	301.27	302.32	301.01	300.22	303.12	300.63	301.45	301.15	302.77	301	302.88	304.95	304.79	302.01	303.47	300.73	301.39	300.68	301.79	303.27	302.12	300.51	301.6	304.2	304.55	304.94	302.54	302.12	302.45	300.16	303.15	302.91	303.08	301.13	300.29	302.96	303.94
325.11	328.36	328.48	324.79	326.92	323.14	327.93	327.43	326.04	328.48	325.5	326.52	329.07	328.08	326.83	326.93	326.65	328.66	328.44	327.09	326.16	326.82	326.58	328.26	328.61	326.71	327.42	327.14	325.59	327.63	327.59	330.46	326.93	328.11	327.81	325.34	328.55	328.71	327	326.41	325.87	326.22	328.97	329.01	328.34	328.66	324.79	327.26	325.63	326.73
305.68	306.2	306.16	303.88	306.39	308.89	307.07	307.58	303.91	305.03	306.98	304.76	308.55	307.54	305.66	304.85	305.51	307.86	307.89	307.53	308.1	304.94	305.56	307.8	305.81	305.77	306.61	306.81	305.63	306.37	306.92	307.7	308.95	306.54	306.43	305.3	304.12	305.87	308.5	306.68	306.86	307.11	308.18	306.14	307.78	304.74	307	307.19	304.78	304.03
328.76	328.59	329.71	328.04	329.2	327.83	327.46	325.64	329.45	329.48	327.29	326.11	326.46	330.62	326.66	325.12	330.03	327.48	326.61	329.89	326.96	326.79	328.23	324.86	326.78	331.8	326.77	327.57	327.84	327.12	328.86	327.07	327.9	326.75	328.1	327.92	328.41	333.54	327.01	327.89	327	326.39	327.87	329.4	327.86	328.45	330.45	326.94	328.35	327.2
302.2	303.97	301.83	305.52	300.18	302.49	301.06	304.2	301.58	304.81	304.01	302.4	303.7	304.69	300.59	301.3	304.25	306.72	303.98	305.02	302	303.58	301.73	301.89	305.31	301.69	303.47	305.94	303.29	302.65	301.18	305.98	303.82	301.12	304.31	303.76	305.65	304.68	302.48	305.02	304.3	302.29	301.91	302.4	302.76	301.8	304.51	303.61	300.78	301.85
314.02	312.38	313.43	314.53	311.83	311.9	314.27	311.88	314.08	314.69	314.1	314.49	315.88	312.61	312.36	312.68	315.61	312.94	313.46	315.28	313.81	315.65	313.71	316.31	313.71	311.78	316.37	315.52	313.99	313.94	313.73	314.52	314.65	314.28	314.69	313.11	313.35	314.85	312.56	313.69	312.78	311.93	315.79	311.67	311.44	314.02	315.49	312.54	313.89	313.2
299.72	299.86	297.81	299.22	298.45	299.82	299.99	298.55	301.31	297.46	299.67	298.99	300.78	300.92	298.98	300.39	300.81	298.98	298.34	300.03	300.31	299.43	297.43	296.73	299.61	298.42	299.74	299.25	298.87	297.89	301.37	300.37	298.88	297.89	300.27	301.92	298.2	300.92	300.1	301.03	300.38	300.69	299.14	299.06	298.9	301.32	298.66	301.53	302.07	300.31
301.31	298.42	299.03	300.89	298.99	302.34	299.69	300.32	300.64	299.96	300.76	300.6	298.51	298.42	300.15	301.26	298.08	300.93	299.43	298.86	300.81	299.66	302.14	298.84	298.41	300.45	302.04	299.11	302.23	299.97	299.99	300.28	301.05	300.37	297.63	297.66	300.01	299.93	299.27	300.52	300.27	299.56	300.71	300.16	299.96	302.75	299.06	299.5	300.04	300.69
312.64	313.05	311.52	311.01	313.4	310.86	310.82	312.41	312.57	312.05	311.83	311.23	311.89	310.74	311.57	311.61	312.01	312.55	310.51	309.57	310.31	309.23	311.1	312.14	313.59	310.71	311.62	311.93	311.4	308.66	310.22	311.21	311.28	312.34	311.35	311.32	313.85	311.96	310.59	312.43	307.82	309.15	312.22	313.11	311.8	312.42	315.1	310.55	311.03	309.7
327.66	326.49	326.28	325.49	327.93	326.46	327.42	328.82	327.7	327.44	329.42	327.76	327.44	326.4	325.81	327.61	326.39	326.79	326.21	328.54	326.18	328.97	326.42	326.77	327.5	326.02	325.24	326.74	326.41	326.56	326.64	326.28	326.21	326.53	329.22	326.49	326.23	327.22	325.4	326.1	328.52	329.5	325.6	329.21	327.41	325.18	328.63	326.16	327.52	326.48
314.2	312.11	312.98	311	313.01	314.66	313.36	314.38	312.96	311.93	314.39	315.51	312.94	309.15	313.37	313.68	313.38	313.89	313.34	314.72	313.28	313.79	311.37	311.88	312.53	312.19	314.56	314.19	313.95	315.84	312.22	311.72	314	313.46	312.63	313.27	314.34	312.67	310	313.55	313.56	314.75	314.36	316.29	313.74	312	315.3	313.69	311.41	315.67
304.35	301.11	302.96	302.78	303.7	305.7	304.84	304.03	303.62	303.6	301.19	303.69	302.88	302.68	302.66	303.95	303.31	304.5	301.75	305.03	302.17	302.97	302.4	302.55	305.39	302.48	300.94	301.7	304.14	303.13	305.36	305.05	302.45	302.35	304.78	302.86	301.23	302.5	305.44	301.68	305.87	302.77	301.22	304.34	303.08	303.3	302.96	305.8	301.42	306.42
316.33	319.41	318.73	316.61	316.83	318.1	318.97	318.89	316.58	318.17	317.89	317.82	318.21	318.66	318.13	316.62	316.78	317.79	317.22	316.86	316.59	318.08	313.89	319.93	317.81	315.93	320.04	317.5	318.19	317.12	315.43	319.35	317.7	318.07	316.08	316.5	314.57	317.34	318.38	315.94	317.09	314.58	319.93	322.21	315.53	317.89	316.91	316.86	317.09	318.76
293	297.81	293.75	295.87	295.09	296.87	296.11	292.62	295.92	295.44	296.1	293.95	292.47	293.96	298.42	296.23	296.49	293.45	295.27	295.03	295.02	295.59	294.11	295.51	295.66	296.86	291.76	293.59	297.02	295.37	291.01	293.39	296.67	294.88	295.01	293.97	296.06	293.77	296.64	295.61	292.97	293.22	297.55	298.44	296.14	294.14	297.65	295.12	294.41	298.39
305.51	305.93	304.01	302.86	300.79	305.1	303.86	302.95	303.97	303.32	304.94	303.84	304.93	303.9	304.54	304.82	305.4	301.44	305.47	303.84	302.1	305.62	303.71	301.97	305.91	305.37	305.83	304.27	303.75	304.55	302.74	309.32	304.79	305.43	302.12	304.61	305.23	306.7	303.44	301.73	303.5	303.81	305.53	304.16	305.37	304.52	306.01	304.52	304.54	306.48
327.52	326.63	325.19	328.19	325.72	327.76	325.98	326.88	326.96	328.82	330.43	326.84	329.09	328.33	328.3	327.44	326.9	326.15	326.41	326.16	327.18	328.59	327.45	327.74	327.8	328.27	328.56	328.91	328.83	325.86	327.61	326.81	329.13	328.36	329.21	327.63	328.83	330.98	325.58	326.14	327.06	325.61	327.56	328.08	325.4	328.72	327.93	331.18	327.02	329.19
313.37	314.47	313.42	314.71	313.3	313.41	313.5	315.33	315.29	312.33	315.47	315.02	314.03	315.24	314.8	313.14	313.97	313.02	313.79	313.24	310.86	315.2	314.11	314.43	314.57	313.06	315.33	314.07	312.03	314.3	313.37	313.69	314.27	313.54	315.95	312.57	313.26	314	314.43	314.54	312.5	314.21	314.13	314.27	314.44	314.27	312.56	315.35	312.4	311.66
306.2	306.93	306.27	308.93	307	306.08	307.07	308.01	308.36	308.24	308.22	305.38	305.8	309.27	308.39	307.43	308.51	307.6	308.79	306.56	307.75	305.6	308.29	305.95	306.32	307.08	309.08	308.87	308.11	307.27	308.35	309.56	307.67	306.22	307.67	307.72	308.47	308.57	307.02	306.07	308.52	305.73	307.5	306.76	308.88	306.01	307.24	306.76	306.15	307.04
303.08	300.66	301.96	301.03	302.69	303.55	303.65	303.15	302.97	300.45	303.47	300.7	301.99	303.18	301.72	301.13	301.84	303.05	301.16	302.39	302.17	304.11	299.12	303.28	298.43	301.07	301.9	303.19	304.1	300.2	303.87	300.17	303.94	300.99	302.94	302.32	302.31	303.55	299.32	302.65	302.01	302.51	303.41	302.26	304.28	303.05	301.23	302.51	302.87	301.69
316.29	313.85	317.9	313.2	315.26	316.97	314.92	315.05	316.4	315.14	313.88	316.03	316.75	315.73	316.18	315.9	316.25	313.73	314.62	316.27	315.95	318.61	315.33	317.14	313.03	314.92	316.5	314.99	315.6	313.57	314.09	320.74	311.93	314.94	317.33	315.79	316.79	313.65	315.77	315.03	316.24	317.58	315.49	316.93	314.74	313.94	316.32	316.09	316.28	316.77
313.93	310.31	313.64	311.93	314.4	311.95	312.32	315.32	313.73	312.7	315.24	313.69	312.69	314.75	311.14	313.03	313.21	313.4	311.99	312.02	311.25	313.05	311.1	311.58	312.48	311.6	313.77	312.69	312.26	310.39	313.11	311.28	312.78	314.11	311.61	311.56	310.27	314.79	311.05	313.41	313.42	313.17	311.77	311.18	312.96	312.68	314.18	314.34	312.71	317.63
315.68	313.8	314.6	317.87	314.79	316.57	316.44	312.2	314.67	313.04	317.7	316.71	316.27	314.39	314.06	314.07	315.39	314.35	314.66	314.91	317.85	313.83	316.48	316.13	317.3	315.73	315.52	316.03	313.6	313.46	316.12	315.32	315.01	314.65	315.46	314.29	315.04	313.93	314.65	314.53	314.7	315.12	316.34	314.74	313.96	314.49	315.45	316.36	317.65	311.32
318.92	317.08	316.78	319.35	318	317.18	318.57	317.55	319.56	318.41	316.75	315.99	314.87	319.32	318.65	317.72	318.76	318.27	316.73	318.76	316.81	317.04	316.01	315.63	317.95	317.95	315.95	315.44	312.59	316.46	316.49	317.21	318.02	318.83	318.37	316.48	317.01	318.08	315.73	318.18	318.44	315.66	318.71	317.84	317.13	317.37	320.44	319.89	316.67	318.2
294.83	298.65	295.87	296.21	299.49	298.03	298.87	296.54	294.78	292.48	296.39	297.22	297.19	299.4	295.38	294.25	292.67	296.54	292.97	297.18	296.78	297.95	296.77	296.63	297.09	297.62	296.42	297.6	297.02	296.48	294.93	296.39	297.55	297.81	298.03	296.37	297.38	294.54	298.68	297.44	296.14	296.92	296.63	296.86	297.06	295.63	294.35	298.55	294.95	298.05
315.08	316.67	317.55	318.13	318.21	317.4	317.02	316.18	317.83	318.13	316.65	318.55	314.69	315.76	316.2	316.35	315.55	318.5	316.44	314.06	316.59	317.37	317.38	318.15	314.92	315.46	318.27	314.42	316.68	318.87	316.93	315.71	316.37	318.03	318.53	317.31	316.41	317.41	316.35	316.67	318.95	315.36	317.33	316.82	316.94	318.86	318.86	318.9	318.58	317.62
300.53	300.74	301.25	300.09	301.24	300.93	298.86	300.8	304.46	303.01	300.37	298.62	300.85	301.56	301.32	300.88	304.91	299.65	299.84	301.08	300.74	301.07	300.81	299.35	302.66	300.12	301.16	299.95	302.53	301.52	302	300.61	300.45	299.85	300.34	302.37	299.89	303.19	299.64	299.89	300.72	299.71	299.73	301.93	301.55	303.41	302.92	300.2	299.91	300.83
302.98	304.41	305.3	305.36	303.22	304.24	304.35	303.95	302.65	305.08	307.35	302.1	302.64	306.11	305.9	304.64	302.47	303.23	303.4	302.12	304.25	304.1	303.92	302.54	304.36	303.22	301.32	302.12	305.71	304.53	302.05	303.36	304.62	305.2	304.96	306.06	304.66	303.43	303.46	304.71	305.46	304.42	304.81	305.83	305.25	303.99	303.28	301.95	304.21	302.56
315.18	313.42	316.83	314.81	313.47	312.16	314.43	314.33	311.04	313.59	313.39	310.71	310.87	311.62	315.83	312.47	311.68	310.74	314.01	313.32	314.66	314.37	311.51	312.44	310.99	312.1	312.73	310.13	314.05	312.73	312.57	313.46	314.3	313.03	312.81	312.78	316.33	312.76	314.06	312.21	313.86	313.44	314.13	313.46	313.8	311.48	315.2	312.89	310.11	312.3
302.78	299.8	304.67	302.45	305.1	306.05	304.06	302.96	301.71	302.81	303.11	303.94	303.63	300.87	300.05	303.46	303.78	304.61	302.53	303.76	305.82	302.01	304.21	304.39	300.02	302.98	302.49	302.42	301.36	304.39	303.97	302.18	303.24	303.1	303.28	305.31	303.97	303.71	304.73	304.47	301.46	302.54	303.14	302.23	303.1	305.98	303.62	305.02	304.5	300.85
303.91	304.92	301.66	304.53	302.85	303.93	302.17	307.02	304.38	302.47	304.29	303.17	303.57	305.26	303.18	302.4	302	301.05	303.09	299.75	303.75	305.02	302.26	302.63	303.97	300.54	304.01	304.01	302.07	305.12	304.06	301.97	304.29	304.27	301.74	304.12	302.58	301.7	300.73	304.11	302.18	304.5	304.21	302.81	303.26	301.44	305.65	301.8	303.25	300.9
307.4	306.19	305.24	304.46	307.22	306.07	308.23	306.53	307.06	309.16	304.66	306.47	304.2	306.12	306.51	307.17	305.67	307.36	305.11	306.93	304.48	307.14	305.49	306.17	306.5	307.77	307.03	308.68	305.71	307.97	304.69	307.09	304.34	306.22	307.86	305.44	306.43	306.23	307.65	305.27	306.63	307.61	305.37	306.14	305.83	309.46	306.29	308.3	305.24	306.08
294.39	291.61	295.16	295.04	294.58	296.9	296.06	295.82	292.97	292.91	295.59	293.38	296.03	293.64	293.57	295.36	294.83	293.52	297.13	294.97	296	295.07	294.46	294.87	293.81	295.47	293.66	296.08	296.35	292.37	294.03	295.18	293.54	295.41	296.48	295.08	294.33	294.46	293.06	294.37	294.38	294.19	293.94	295.43	294.12	295.88	294.32	293.49	297.88	294.2
316.59	313.65	313.02	315.34	312.48	315.56	313.98	315.07	313.06	314.04	314.43	314.87	317.63	314.68	313.7	314.18	314.69	313.99	310.76	314.13	312.95	311.84	315.09	313.85	314.69	316.74	313.38	317.86	315.28	311.89	312.97	314.58	315.19	311.32	313.29	316.02	313.41	316.44	313.81	315.74	315.82	315.39	313.32	315.06	314.3	315.8	314.63	315.04	312.6	312.56
304.92	305.18	304.74	304.87	303.98	305.42	308.08	306.63	307.4	304.31	302.04	304.28	305.05	304.16	304.42	304.69	303.79	305.95	304.03	306.15	303.05	307.01	306.37	306.2	304.5	305.71	307.19	305.36	303.19	305.29	305.76	304.69	308.23	308.05	308.24	306.9	303.25	304.98	305.69	305.1	306.81	305.08	306.08	305.47	306.2	305.35	304.16	306.93	302.88	306.49
312.12	317.08	316.75	315.53	315.96	314.69	317.03	314.56	314.68	314.4	315.07	313.36	316.73	314.14	313.38	313.75	313.18	313.44	315.42	314.65	314.86	316.27	316.02	315.31	317.48	313.35	315.29	313.1	311.1	314.09	313.84	313.65	317.24	315.37	313.49	314.75	315.42	312.38	312.97	315.11	312.7	315.2	313.78	312.91	315.33	315.89	315.18	316.24	316.77	313.41
301.75	301.96	302.16	302.12	299.97	300.71	300.94	300.95	301.39	298.36	301.45	303.97	300.02	300.15	299.36	302.45	300.43	300.44	303.22	303.1	301.41	300.69	297.61	301.89	300.47	298.87	302.72	300.87	301.98	300.81	299.98	300.1	302.33	301.03	303.11	301.07	299.91	300.76	299.55	301.16	299.99	299.65	300.45	300.49	301.02	300.77	298.28	302.27	302.16	301.35
300.35	300.16	298.86	300.53	300.71	300.39	301.61	300.01	298.67	298.13	302.26	300.53	303.31	303.03	299.67	301.45	303.3	301.29	299.8	302.7	300.66	300.99	301.88	299.72	303.13	301.39	300.54	300.73	301.04	300.26	299.57	300.51	299.38	300.92	299.26	300.1	301.6	301.15	303.18	301.13	300.15	299.01	299.78	300.59	301.48	299.97	303.61	303.58	300.77	300.86
318.83	318.58	321.36	319.03	316.92	316.85	323.01	318.25	317.52	317.04	317.77	319.74	318.37	318.57	317.87	317.95	318.66	318	319.4	318.68	319.81	318.65	321.53	320.26	316.98	318.29	317.83	319.07	317.94	317.93	317.88	319.27	318.9	316.75	318.99	319.72	319.88	320.55	321.06	319.97	320.18	317.14	316.18	319	318.02	318.93	318.2	319.83	319.78	316.97
312.18	311.78	311.99	312.88	312.24	313.36	315.4	313.9	313.7	312.28	311.72	315.08	312.88	313.95	313.9	315.94	311.93	315.06	312.34	315.65	312.81	315.35	314.37	311.27	313.3	315.14	313.96	315.93	312.43	313.25	313.41	313.7	313.61	313.02	310.39	315.34	312.2	314.65	313.2	312.5	313.55	313.51	313.65	313.28	311.77	314.05	313.83	311.85	314.71	312.52
301.32	301.51	303.1	303.28	304.24	305.24	303.6	303.51	303.71	303.56	304.27	302.57	300.55	300.86	303.52	303.82	301.37	300.25	302.92	304.07	302.87	301.39	302.31	304.12	303.53	303.59	302.66	302.86	300.04	303.1	302.96	299.91	303.47	303.04	303.21	301.63	303.06	303.46	301.69	303.33	303.48	301.91	304.02	302.33	304.83	301.49	303.52	303.37	304.16	303.26
306.41	308.59	303.91	307.39	305.52	305.4	305.88	306.31	305.2	308.51	304.92	306.6	304.95	303.36	307.56	305.17	303.72	307.09	304.18	307.05	306.62	305.37	305.34	306.75	303.06	305.17	306.09	304.68	306.58	304.76	307	309.6	306.79	304.73	304.06	306.68	305.28	307.02	306.55	304.05	305.22	303.73	304.47	303.38	307.22	304.7	305.38	305.28	306.38	304.75
304.77	302.44	303.4	303.94	304.03	304.9	306.03	302.97	305.03	303.64	303.41	304.94	302.96	305.03	302.8	304.15	303.99	303.29	302.47	303.14	303.29	305.28	305.08	305.75	303.87	304.93	302.89	305	305.32	301.42	304.58	302.91	304.26	302.83	304.47	304.12	302.55	304.63	302.4	305.85	303.96	305.45	302.79	305.35	300.64	307.93	303.31	306.28	303.25	305.12
294.07	293.89	294.15	294.92	295.74	293.42	295.06	295.09	296.5	295.57	294.34	294.71	294.21	293.56	294.19	296.89	295.23	294.4	295.37	298.44	294.83	293.77	295.8	296.73	294.75	295.93	293.8	292.13	292.34	294.92	296.52	296.08	294.91	294.12	295.73	295.14	296.26	293.47	293.25	295.81	293.79	295.7	294.52	294.5	295.8	295.62	293.88	296.61	294.11	296.24
310	310.36	314.39	309.79	312.31	310.99	310.1	310.44	312.65	313.42	313.75	313.66	312.14	310.17	312.01	309.5	311.09	310.89	310.06	311.09	310.79	313.2	312.13	313.85	312.43	309.43	313.73	309.98	311	313.32	311.87	311.91	310.2	312.83	311.31	311.49	309.14	311.53	313.52	310.09	312.56	310.81	311.61	311.43	310.34	311.37	313.44	310.3	313.05	311.02
302.61	302.52	302.06	303.71	301.93	303.37	303.54	301.51	304.29	302.46	299.35	303.14	303.6	300.55	304.59	304.08	303.19	303.01	303.88	301.82	304.09	301.28	302.93	303.25	301.96	303.33	305.98	306.21	301.22	303.48	303.66	301.23	304.44	303.86	302.9	302.17	303.18	304.37	304.13	301.5	304.68	305.57	302.61	304.23	303.97	303.67	303.99	305.11	303.57	305.04
302.32	306.18	307.11	306.08	303.6	303.62	307.12	304.56	303.1	306.51	306.53	302.43	303.79	304.36	305.71	303.5	303.92	305.12	305.57	302.88	305.97	302.19	306.01	302.7	303.37	302.9	304.1	304.86	303.19	303.46	303.47	307.74	304.56	305.53	304.89	306.41	303.89	305.22	303.62	309.11	304.6	304.94	306.94	305.85	305.92	303.99	301.72	303.49	306.31	305.4
316.46	315.21	315.52	317.11	314.93	316.79	317.5	315.56	316.79	316.56	315.41	313.81	315.4	313.94	315.52	314.75	316.82	315.44	315.32	313.93	316.95	315.18	315.3	314.35	315.74	313.3	315.22	315.13	317.43	317.28	319.22	315.4	315.04	316.91	314.37	316.47	315.2	318.05	316.81	314.85	316.48	318.88	315.6	314.17	315.32	315.57	314.33	316.24	316.94	317.44
314.63	312.61	313.84	317.57	313.9	313.56	314.34	313.45	313.22	316.98	316.87	315.95	313.92	316.88	314.21	314.37	314.66	315.33	314.34	314.93	314.79	316.05	314.32	316.2	313.13	313.15	315.93	313.41	314.06	313.79	316.84	316.39	315.87	316.88	313.8	315.7	316.35	315.88	315.94	316.53	312.52	314.94	316.09	314.83	315.2	315.02	314.78	311.91	313.1	315.39
305.3	303.81	302.66	304.39	304.45	301.47	303.23	301.98	304.39	304.74	303.11	304.58	304.51	304.85	305.44	304.67	304.4	304.88	304.2	303.27	305.29	300.76	305.15	303.79	305.56	305.66	304.86	302.9	305.41	305.37	304	304.95	302.4	305.24	306.39	305.59	304.1	303.04	304.24	303.25	303.89	303.33	305.2	303.09	304.72	303.3	304.37	305.15	305.47	304.64
315.29	313.14	313.66	313.68	315.36	314.34	313.76	315.87	318.04	313.36	314.08	313.58	316.25	314.61	311.94	316.76	314.79	316.51	316.74	315.5	315.04	316.32	313.3	315.35	315.03	315.08	314.56	313.62	312.4	318.19	314.56	316.05	315.35	315.04	317.54	315.85	313.27	314.25	316.98	314.94	313.47	316.55	314.54	314.66	311.77	313.98	314.84	315.99	316.01	313.75
307.54	309.51	313.41	309.74	309.56	312.71	309.97	309.11	311.03	308.35	310.52	312.07	308.04	309.81	309.83	309.57	310.33	310.41	310.19	311.81	310.84	308.79	307.72	307.88	311.25	308.83	308.45	310.77	309.59	312.55	310.44	311.19	312.41	310.01	310.41	309.35	309.59	308.74	311.71	310.65	309.92	310	310.08	308.12	310.54	309.53	309.9	311.8	310.84	309.76
303.15	303.72	300.19	301.36	301.96	300.2	302.64	302.65	303.37	302.4	300.69	303	303.87	302.8	304.56	302.09	304.03	301.31	301.01	301.49	302.21	303.89	301.46	303.93	305.96	302.03	302.98	302.59	303.07	302.81	303.51	302.89	303.89	300.1	301.83	300.64	303.06	302.6	302.48	302.6	303.4	301.09	303.85	299.92	302.14	303.58	302.39	300.69	302.3	301.87
303.41	305.71	303.03	303.71	302.89	301.11	303.28	302.61	304.34	303.05	304.17	301.89	304.19	302.89	304.92	302.9	304.13	304.65	304.34	303.39	303.21	304.44	303.79	302.01	302.67	301.85	304.64	305.8	305.5	301.85	303.51	304.55	305.95	303.12	304.77	303.48	302.92	304.61	302.64	304.42	302.33	303.66	302.97	302.71	304.49	303.09	303.74	304.78	304.81	304.86
314.19	312.08	316.52	312.04	315.13	313.71	311	312.5	314.2	313.14	313.62	315.03	313.14	314.46	312.97	314.49	313.06	312.86	310.59	313.5	313.96	313.84	312.88	312.62	313.18	313.22	312.09	316.57	313.13	315.69	310.2	313.73	313.35	313.41	315.05	313.22	314.92	315.37	312.54	312.27	311.85	315.1	314.24	311.92	310.55	315.18	311.92	312.38	312.76	311.61
305.54	304.49	302.11	301.85	303.24	301.69	303.02	303.27	303.15	301.51	302.75	301.56	304.04	303.12	305.1	303	301.74	302	302.15	303.77	304.55	303.36	301.46	305.16	302.09	301.26	302.52	301.13	302.47	305.98	303.5	303.94	301.61	303.53	303.31	305.16	302.4	301.81	302.75	302.48	302.96	299.6	302.7	303.81	305.74	303.26	301.54	301.5	303.21	300.55
306.66	305.02	303.26	305.1	304.26	306.06	307.68	304.75	306.06	305.88	306.04	303.66	304.71	305.1	305.97	303.36	306.07	303	305.21	303.35	306.82	304.96	304.74	305.76	303.29	303.39	304.25	301.84	305.34	302.79	303.51	304.64	305.69	303.09	303.69	304.92	303.28	304.12	306.68	304.75	305.71	306.08	302.46	303.71	304.76	303.73	308.58	305.1	304.87	304.58
298.59	298.17	297.43	296.53	297.36	295.74	296.93	296	294.58	298.03	295.93	295.32	294.67	297.58	297.52	296.42	297.26	297.61	300.93	295.13	296.25	295.56	296.62	297.41	296.33	296.32	299.74	299.62	294.57	294.48	296.51	295.9	297.68	297.32	298.46	296.44	298.75	295.52	298.51	295.21	297.77	298.19	296.39	295.57	297.68	295.08	295.24	294.82	296.08	295.13
303.26	309.17	306.11	306.35	306.08	304.41	305.37	306.52	306	308.37	305.76	305.82	304.89	307.32	304.89	307.8	305.47	302.09	303.97	304.21	305.49	303.8	305.48	308.1	306.76	307.25	303.61	305.64	304.23	306.03	306.2	305.25	307.23	307.47	304.36	306.68	304.53	304.34	306.84	306.74	305.59	306.43	306.56	308.75	300.97	306.94	304.14	304.94	303.28	306.4
312.89	313.35	314.83	316.06	314.61	312.7	313.67	314.74	313.04	310.74	314.62	317.74	313.75	314.94	312.74	312.9	311.82	314.72	311.55	315.36	315.63	314.23	313.73	314.13	310.76	313.49	314.49	313.62	312.72	313.42	313.44	310.35	313.15	313.45	310.34	313.68	316.56	313.84	314.62	315.93	315.24	314.22	311.31	311.72	314.7	313.97	312.54	316.04	311.49	313.82
304.37	302.42	305.42	306.43	305.65	303.82	302.81	303.54	303.63	303.82	303.13	303.87	307.34	303.08	301.99	304.67	307.35	304.96	304.33	303.94	303.67	304.41	306.05	303.77	304.56	302.97	303.51	304.78	306.61	301.13	303.79	302.37	305.52	302.47	301.86	304.15	305.02	303.92	303.15	304.59	305.19	302.35	304.15	303.12	305.95	306.05	304.88	303.27	301.1	305.63
314.84	313.2	313.48	311.15	315.41	312.42	312.58	315.43	310.71	316.31	312.98	313.31	313.22	312.7	313.05	313.2	314.98	314.02	312.3	312.53	314.14	313.8	311.63	312.31	316.07	312.23	312.98	312.88	314.28	312.59	314.91	315.26	313.28	313.35	314.12	312.97	313.24	312.38	311.04	314.06	311.68	312.24	312.64	311.04	311.18	313.35	312.47	311.65	314.87	313.33
317.68	318.29	317.47	319.44	317.43	319.57	316.79	319.91	317.43	318.11	320.42	317.98	318.58	319.52	318.31	320.71	319.08	317.99	319.46	317.12	318.08	319.03	317.91	318.98	320.64	318.88	317.06	318.51	318.98	317.99	319.61	318.27	320.43	320.7	316.94	318.06	319.47	318.56	318.4	316.31	321.59	317.14	317.64	316.53	317.61	318.13	316.85	319.52	318.48	317.88
305.89	304.27	305.34	305.38	306.7	308.2	306.53	305.87	306.11	304.36	304.58	307.49	305.45	303.93	305.99	308.28	303.5	304.36	305.86	305.87	306.32	306.09	307.44	303.16	304.51	307.72	305.41	305.83	304.25	302.85	306.97	305.9	304.94	307.69	307.42	306.27	308.72	308.3	305.14	306.32	308.37	306.22	306.11	307.92	306.33	304.29	308.09	308.84	306.76	307.6
299.75	300.18	300.79	301.75	298.69	302.01	299.82	301.78	300.54	301.33	300	302.16	302.08	303.67	303.37	302.49	302.57	301.6	300.7	300.65	300.03	298.97	299.05	300.34	301.63	299.51	303.31	299.52	301.87	301.62	301.56	301.87	302.45	301.4	299.85	297.28	299.6	301.67	302.06	299.82	301.46	299.8	303.07	302.38	298.74	300.48	300.78	301.06	301.06	301.03
318.93	319.34	317.39	321.66	318.2	316.52	319.41	319.57	316.62	318.48	319.79	318.79	318.26	320.68	319.33	319.95	320.1	319.11	320.23	318.69	318.19	320.19	318.92	321.8	320.78	318.76	320.03	314.81	320.35	319.33	317.92	318.3	318.11	317.75	318.98	318.99	317.88	317.1	315.62	316.1	317.89	317.34	316.08	318.57	320.33	322.15	318.01	319.92	318.81	316.34
318.85	318.21	320.74	316.43	316.65	318.29	315.63	315.5	317.47	316.98	319.46	316.87	316.83	316.18	320.61	320.53	319.15	318.84	318.37	319.26	318.79	317.53	317.67	317.66	319.18	320.38	319.08	316.8	316.95	317.23	318.3	317.91	318.4	318.04	320.79	318.59	318.03	318.69	315.84	318.6	315.29	317.56	318.85	316.09	318.09	316.79	319.38	319.02	318.15	318.56
310.92	313.7	313.59	313.68	311.35	314.23	313.02	314.35	314.46	314.15	311.72	312.5	313.96	312.59	315.11	314.26	312.15	313.58	315.1	314.77	312.41	310.86	315.33	311.88	312.39	313.89	313.16	312.8	311.39	314.11	312.99	312.84	313.01	311.5	313.43	313.36	314.03	310.88	310.52	314.01	313	312.77	310.91	310.66	313.55	310.39	313.14	314.06	313.16	313.7
323.06	325.16	327.3	326.83	323.55	327.25	327.14	328.29	324.84	326.12	324.85	327.81	330.31	328.4	329.75	325.72	326.32	325.6	326.42	328.97	326.44	328	326.38	327.17	325.17	326.34	325.58	328.53	329.54	327.01	326.4	327.86	327.28	325.33	328.11	328.42	326.63	327.37	327.27	328.31	325.72	326.28	324.83	327.04	323.92	326.66	325.93	325.39	328.37	326.87
317.53	314.43	316.85	315.77	317.9	316.16	314.17	316.35	316.81	315.77	317.1	315.96	315.81	315.73	316.31	317.52	316.58	316.4	316.05	317.3	316.75	316.16	316.67	316.91	315.9	315.66	319.47	316.8	315.98	317.73	316.5	315.1	317.17	316.86	316.54	315.7	316.95	315.29	313.58	319.43	315.12	316.6	314.16	317.1	316.26	315.54	316.06	313.39	315.52	315.08
301.28	301.29	301.34	299.55	296.46	301.33	298.75	301.09	300.71	303.37	300.8	300.47	301.76	299.73	298.2	301.7	300.02	300.79	299.83	301.13	300.25	301.06	300.62	302.13	302.81	301.16	303.43	301.67	298.99	300.32	301.03	299.99	302.33	301.44	300.57	300.87	300.59	299.75	299.54	304.01	300.1	302.94	299.13	301.51	299.33	298.64	300.38	302.5	299.88	301.47
303.85	302.73	304.95	299.9	301.76	304.1	304.25	302.56	301.4	304.69	302.93	300.51	304.8	301.68	302.93	300.74	302.66	304.63	301.95	303.57	304.85	305.94	302.72	302.59	302.74	303.65	304.06	303.16	303.79	301.83	302.42	300.44	302.58	301.91	302.11	301.87	301.18	306.73	303.07	302.8	301.72	303.44	300.98	303.95	300.83	302.84	305.41	300.96	302.64	301.88
317.15	316.69	316.11	318.4	318.49	319.82	317.06	315.93	319.51	318.13	320.39	317.55	315.33	318.24	316.68	318.32	318.53	317.19	320.59	320.18	320.79	319.72	318.85	319.31	320.06	316.18	316.9	321.2	318.74	319.61	319.56	320.18	317.82	318.49	322.17	318.72	318.07	319.72	319.71	318.01	314.15	318.72	318.81	317.15	320.07	320.18	318.36	319.58	317.66	317.61
292.69	294.78	293.32	295.21	293.27	292.2	294.29	292.21	292.58	293.28	293.89	294.66	293.72	294.87	293.84	294.57	293.8	294.7	291.87	292.6	294.32	291.77	294.74	295.43	293.56	294.92	291.36	292.85	292.49	294.87	295.08	292.81	294.29	293.95	294.3	295.37	294.97	292.86	295.87	293.21	293.22	294.39	295	295.01	293.29	294.1	293.45	295.11	295.7	294.43
309.13	310.08	310.75	312.98	311.26	311.53	311.52	309.75	309.72	310.21	308.84	311.45	309.17	310.18	309.57	310.33	307.06	311.17	310.52	311.08	309.67	309.22	309.16	310.81	309.23	311.14	308.61	311.88	312.87	308.49	308.15	311.91	311.34	311.37	310.58	310.04	310.3	311.98	310.21	310.89	310.66	310.18	308.41	310.25	309.5	311.51	311.11	310.18	307.14	310.82
303.2	305.66	308.41	303.65	304.34	303.52	304.26	304.71	306.5	308.64	305.48	308.12	303.62	306.62	307.86	305.87	306.32	306.39	305.09	304.22	304.07	305.62	304.22	302.37	304.39	304.21	306.52	304.81	304.8	305.61	307.09	305.04	304.72	306.43	303.99	303.45	307.35	306.7	301.8	304.08	306.01	302.95	305.08	303.99	304.57	306.21	305.86	306.91	303.99	305.76
304.37	307.3	306.41	306.33	305.22	305.91	305.92	305.93	304.12	308.05	305.93	305.16	304.97	305.74	305.62	306.78	306.57	304.45	304.27	304.56	305.09	304.34	305.51	306.38	306.67	305.15	303.17	303.34	306.76	305.47	306.06	305.73	304.27	304.16	301.69	306.64	304.94	305.06	306.39	304.89	306.27	305.28	305.45	305.78	306.26	303.57	306.5	306.31	303.86	304.27
300.43	301.27	301.63	305.07	302.54	304.65	299.74	303.51	303.8	303.92	301.71	303.83	301.65	303.01	302.98	301.05	301.12	302.69	303.92	302.24	302.27	304.94	301.57	302.84	303.95	303.36	302.92	301.53	300.56	300.41	304.08	303.46	303.13	302.83	302.89	302.96	302.87	301.27	305.6	302.95	301.92	302.44	302.49	304.83	303.16	302.15	301.18	304.07	301.91	304.41
326.56	326.16	325.3	326.53	328.35	328.53	328.6	324.36	328.71	329.01	327.7	329.75	326.39	328.28	327.76	327.6	325.46	327.34	328.19	328.39	327.56	327.08	328.62	328.67	327.31	324.64	330.91	329.85	328.68	328.23	327.26	327.23	325.87	328.01	326.55	326.44	328.58	329.02	328.36	327.68	326.13	327.58	327.81	326.02	327.73	327.21	328.2	327.91	326.33	327.8
317.93	318.65	319.12	323.97	317.55	318.79	319.68	318.93	320.42	318.99	319.26	318.67	318.62	320.44	320.74	319.3	318.11	320.52	316.45	320.92	322.72	320.65	319.2	319.51	321.23	317.65	320.83	319.83	319.85	320.46	320.9	319.73	318.59	319.95	317.45	320.02	322.72	319.13	319.02	319.08	319.91	318.26	317.09	318.23	319.16	320.46	318.82	323.59	318.76	321.14
309.73	310.3	310.76	310.93	311.96	308.89	308.74	311.4	310.06	310.82	309.04	309.35	311.09	311.14	310.02	310.09	311.15	312.12	311.83	311.39	308.76	310.42	313.46	309.83	311.46	313.1	309.47	310.74	313	312.26	311.64	311.31	310.64	311.44	308.14	309.12	311.08	312.36	311.38	309.9	310.97	312.45	309.59	311.62	308.66	309.36	311.01	312.64	309.44	311.1
303.78	299.89	302	301.09	304.81	304.59	301.56	303.2	301.81	302.04	302.4	301.56	302.65	302.15	300.24	301.49	300.19	303.98	302.81	300.52	302.2	299.19	303.36	300.04	303.36	302.42	301.94	303.17	301.76	301.56	302.64	302.13	302.03	304.47	302.18	301.68	301.6	301.99	301.35	300.53	304.43	303.3	302.62	303.68	302.89	302.69	301.44	302.17	299.36	303.47
295.16	295.07	295.42	294.52	295.58	291.67	294.9	295.21	296.16	293.58	293.05	294.57	294.2	295.27	297.03	296.22	294.87	294.36	296.61	295.83	295.44	296.16	293.26	293.78	292.59	291.6	295.5	298.95	295.71	297.47	293.85	295.14	295.28	294.49	295.84	294.71	297.39	295.85	297	293.31	295.13	294.18	295.71	294.57	294.94	295.72	294.43	295.11	293.72	296.87
305.51	306.2	306.62	307.63	307.13	306.34	305.52	307.32	307.15	310.74	306.42	306.11	306.17	306.01	302.38	304.77	304.63	305.1	303.91	307.28	304.14	307.93	308.96	305.49	306.44	307.31	306.38	306.34	308.59	305.72	306.63	304.36	304.67	306.43	307.69	306.14	307.38	307.28	306.18	306.75	306.97	306.9	304.79	306.38	306.6	308.57	309.83	306.26	306.93	303.12
326.27	328.66	326.38	327.67	330.41	325.56	327.25	326.3	327.74	326.68	327.85	329.27	327.73	327.16	329.49	330.72	327	328.38	325.98	330	330.28	323.62	328.28	328.51	326.25	326.7	327.12	328.24	325.55	327.18	325.18	327.64	329.32	328.36	329.23	329.08	327.94	329.24	327.08	328.19	328.22	329.72	328.43	328.46	327.56	328.33	327.65	331.9	328.46	326.26
303.71	305.42	303.3	306.96	304.91	305.26	306.04	305.41	306.37	306.01	305.75	307.93	305.21	305.86	303.39	305.86	305.25	305.42	305.25	304.07	305.2	304.21	302.06	305.9	303.8	307.37	304.96	303.18	303.57	304.33	304.22	302.71	306.46	304.23	303.65	307.8	305.1	303.04	304.92	307.16	305.97	306	304.31	307.81	304.25	305.84	305.13	305.44	306.58	305.15
328.85	326.74	330.5	328.17	329.22	327.94	329.61	326.75	327.18	328.27	328.51	328.71	326.35	325.81	328.05	327.43	328.1	326.06	329.36	327.6	329.54	326.94	327.12	326.59	326.34	327.26	324.99	328.31	328.46	329.9	328.08	330.18	328.26	330.82	329.61	330.29	328.68	328.6	326.43	328.07	328.42	327.24	325.66	327.74	327.83	326.66	326.65	326.18	330.31	331.12
295.1	295.52	294.75	294.49	294.21	294.44	291.88	294.69	297.19	294.43	297	296.56	294.94	292.4	296.42	294.73	297.44	293.79	292.45	294.02	294.47	294.71	297.49	295.19	296.24	297.18	294.36	296.71	293.26	292.93	295.71	296.3	294.97	292.98	294.32	296.31	297.61	294.39	296.58	293.75	294.59	295.32	295.25	294.03	295.53	293.05	294.6	295.19	295.85	294.63
305.38	300.79	303.84	305.61	303.83	301.52	303.29	301.91	305.38	303.89	305.08	303.63	302.9	302.82	305.26	306.15	305.32	302.29	303.01	301.93	302.39	302.37	303.72	303.81	304.18	306.58	305	303.67	303.09	301.96	302.71	302.59	304.23	305.4	304.13	304.6	303.83	303.26	303.43	304.55	302.92	305.28	305.87	304.92	300.91	305.78	305.71	302.85	303.95	305.33
310.35	309.44	310.71	311.55	309.76	310.58	313.38	313.12	310.31	309.21	310.46	309.29	309.36	312.15	306.9	310.27	311.36	309.63	309.39	310.24	310.86	310.32	308.54	309.52	310.78	310.78	312.42	313.11	311.17	308.4	309.2	313.86	310.83	310.92	309.8	311.91	312.33	307.65	309.95	312.68	311.14	309.98	310.01	310.14	309.9	312.06	311.53	310.12	309.17	308.62
295.8	292.45	296.21	294.96	293.8	296.94	295.83	293.79	293.68	295.45	294.73	295.79	294.34	293.91	292.71	294.8	294.39	294.75	294.39	294.46	295.1	295.43	294	293.76	295.3	293.64	294.67	295.96	292.67	293.42	293.72	294.25	294.54	294.81	294.09	296.44	293.76	294.43	293.77	294.23	294.57	296.03	295.13	295.52	295	295.76	294.27	295.35	298.4	295.65
325.9	324.94	325.97	323.95	326	324.82	324.52	323.61	322.44	323.38	324.09	324.21	321.61	324.31	324.78	325.72	323.57	322.58	324.7	325.5	324.6	325.79	325.18	325.22	325.16	323.54	325.39	323.16	323.71	323.43	319.82	324.88	323.01	325.04	323.96	325.15	325.12	327.01	326.29	323.67	326.72	324.08	326.81	323.89	322.54	323.15	325.41	324.68	324.04	323.02
315.29	317.29	316.25	314.48	316.63	315.77	315.75	316.31	317.24	317.69	316.53	318.64	315.27	315.22	316.89	316.38	313.86	314.71	318.48	315.4	315.4	317.06	314.61	313.9	315.62	315.87	316.1	316.21	317.81	315.55	315.13	316.13	315.83	317.06	314.36	316.07	315.62	316.67	317.7	319.65	315.86	315.94	316.8	314.9	317.48	314.58	315.83	314.48	314.11	314.9
307.04	305.38	305.82	306.16	304.42	306.65	305.04	306.25	308.33	308.23	307.5	305.03	307.14	307.25	305.26	305.63	303.46	308.87	306.66	307.41	307.98	306.36	304.67	307.42	305.14	307.74	307.34	305.62	307.4	303.96	303.5	304.97	305.23	307.29	305.55	305.44	306.66	306.75	305.8	303.74	304.52	304.93	306.16	305.84	306.74	309.28	305.91	304.46	305.94	307.56
314	315.54	313.62	312.44	313.86	313.63	316.32	314.49	315.41	313.27	313.85	313.74	315.17	313.31	316.33	313.75	313.92	313.42	315.12	314.74	314.31	315.31	313.1	313.69	311.79	314.96	314.71	311.52	313.95	313.93	315.97	314.65	311.85	312.55	314.47	315.05	314.4	315.12	313.17	313.99	314.58	314.11	314.17	313.78	314.04	315.07	313.64	313.38	314.13	313.11
295.27	296.21	291.5	294.6	296.05	295.76	294.47	294.45	295.51	297.14	292.79	295.65	293.63	297.49	295.94	292.36	293.35	294.44	294.99	292.64	295.45	293.49	296.64	297.35	293.17	294.4	291.64	296.24	296.24	295.61	293.33	296.03	294.42	294.93	294.45	295.84	295.68	292.43	297.66	291.66	294.69	293.14	295.06	296.51	295.82	294.21	295.44	294.7	295.47	294.16
295.19	297.26	293.4	295.67	296.23	292.76	296.7	295.86	295.61	294.76	292.24	297.59	292.63	295.13	295.92	293.94	295.56	295.78	296.2	293.17	295.2	293.93	296	292.98	295.7	294.45	293.96	293.91	295.82	293.66	295.27	296.76	296.25	295.43	295.13	293.35	296.36	293.26	294.92	297.09	293.65	293.34	294.9	294.56	293.23	294.33	294.51	295.75	297.14	295.82
314.95	316.28	314.91	317.16	315.1	315.5	314.96	317.39	317.05	314.82	318.08	315.34	316.58	317.97	314.63	316.35	314.48	317.81	313.64	315.57	314.64	318.4	315.24	317.43	317.25	315.42	315.67	315.64	314.6	315.75	317.88	317.24	317.49	314.99	316.65	316.96	314.78	314.9	316.25	316.15	316.02	316.4	315.75	316.46	315.35	314.98	317.44	317.66	316.24	315.74
308.18	308.97	310.18	311.48	309.28	307.61	308.72	311.28	309.74	313.82	308.37	309.68	310.34	310.3	309.82	308.87	310.77	309.83	309.12	313.62	309.99	312.21	311.7	310.56	308.29	309.87	309.98	309.07	309.36	312.8	312.77	309.88	310.07	309.21	309.23	312.36	310.99	309.62	308.68	308.84	312.24	311.33	309.17	311.74	310.37	311.8	312.6	309.96	308.01	312.42
325.49	330.05	327.69	327.45	325.75	327.47	328.03	324.58	328.02	327.79	328.04	326.19	325.74	325.44	323.94	327.24	326.49	324.5	325.95	325.61	323.02	326.36	326.1	323.48	327.01	328.38	327.81	328.14	330.48	325.44	326.35	327.95	327.4	328.8	329.12	327.3	328.38	326.81	328.07	326.14	328.14	328.82	325.54	327.67	327.5	323.74	326.17	328.84	322.96	327.87
315.61	313.01	314.87	314.7	312.44	315.92	314.31	315.94	313.23	312.91	315.15	314.7	315.66	316.69	313.25	313.47	315.99	316.6	313.65	315.15	314.46	313.77	315.07	314.67	313.75	314.33	314.39	316.04	315.82	314.9	315.14	317.36	314.52	316.1	316.69	313.7	313.14	313.93	315.84	316.29	318.8	313.41	315.41	311.91	313.7	314.37	312.52	313.24	316.37	312.36
305.42	308.76	308.6	308.99	307.07	309.08	309.07	311.66	309.38	308.85	311.18	305.14	311.28	309.09	309.29	307.67	309.26	308.23	309.51	309.66	309.75	308.81	309.43	309.31	309.48	309.87	308.81	307.78	307.22	308.76	310.47	308.23	306.39	309.14	307.23	308.17	307.49	306.79	307.27	307.76	308.32	306.52	307.28	308.92	307.49	308.11	308.27	308.82	308.2	308.19
301.11	300.95	299.76	297.16	298.79	298.26	300.71	297.21	303.15	300.34	301.7	302.47	297.82	298.97	299.64	301.25	299.49	300.28	299.28	297.84	297.76	300.81	298.23	299.94	299.85	299.56	300.19	300.97	300.7	301.27	300.54	300.46	300.14	300.19	297.36	299.37	300.05	299.13	299.44	299.42	298.16	300.3	298.63	300.74	297.65	301.31	298.51	297.69	302.67	300.02
325.67	325.16	324.1	323.53	325.56	322.3	324.98	324.29	324.87	325.32	325.43	326	323.87	324.68	326.03	326.74	324.34	322.66	325.29	324.69	324.74	325.44	326.6	325.8	325.78	325.82	323.55	326.13	325.56	325.11	324.73	325.37	326.14	326.46	323.22	326.7	325.37	323.97	326.5	325.91	324.18	325.12	324.96	325.9	325.14	325	325.78	324.74	325.78	324.42
303.82	305.1	303.82	302.81	305.82	306.14	304.22	304.78	303.38	303.24	304.79	305.92	303.03	300.71	303.34	303.43	302.34	301.03	302.47	304.04	306.64	304.93	303.44	302.72	305.19	303.39	306.38	304.68	303.78	304.59	304.37	305.37	301.29	302.27	301.67	302.98	300.89	303.26	304.16	305.34	304.51	303.11	305.56	303	303.99	301.69	302.26	304.57	300.84	305.74
301.6	303.35	304.22	305.28	303.25	300.67	302.26	301.16	303.31	305.06	303.44	305.28	305.78	301.56	301.62	301.89	303.91	303.01	305.18	301.7	304.54	303.41	303.17	301.41	303.07	305.6	303.8	302.44	302.95	302.76	301.32	302.22	303.01	303.4	303.23	302.67	301.68	301.43	302.4	301.95	302.23	305.15	301.46	301.81	302.97	302.89	301.97	304.15	302.68	302
330.5	329.44	329.38	329.67	325.58	328.29	328.44	326.87	330.59	328.59	330.04	325.6	329.95	327.64	329.51	329.09	329.4	328.95	330.52	330.73	329.39	327.35	326.72	328.47	330	330.91	327.5	329.97	324.05	328.97	329.02	328.29	327.3	328.89	329.54	324.15	331.11	328.95	332.3	326.67	327.25	328.88	327.77	327.71	325.76	327.92	328.01	329.49	326.88	329.5
310.48	311.67	313.2	309.84	309.17	310.28	310.69	309.72	309.91	310.41	310.24	311.21	311.23	309.74	311.48	309.4	310.61	308.16	310.94	311.07	310.61	310.7	310.55	311.35	312.37	308.97	311.47	312.26	312.16	311.84	309.66	311.94	311.46	313.21	310.57	310.49	308.02	310.45	308.04	309.05	310.01	309.28	311.09	311.5	309.33	308.82	311.68	311.85	309.51	308.63
306.94	305.66	306.55	308.46	305.28	307.58	306.33	302.08	306.65	305.61	305.66	305.93	306.16	306.71	307.09	307	305.46	306.4	306.79	305.23	305.52	303.88	308.22	304.99	307.55	304.46	306.9	305.32	307.23	305.32	304.3	305.32	304.29	307.09	307.23	308.31	305.91	307.54	305.36	307.97	303.95	304.22	305.94	305.47	307.52	304.67	303.91	304.97	306.61	307.02
302.78	302.61	305.22	302.59	302.18	302.37	303.57	303.15	302.87	304.05	302.04	299.4	304.59	304.32	306.73	307.26	304.02	304.67	304.92	303.62	302.12	302.85	305.63	302.51	303.19	302.37	302.22	303.16	303.27	303.41	305.67	304.94	302.84	302.32	303.7	302.84	304.19	307.78	303.62	302.07	302.63	302.24	303.7	304.58	303.99	302.83	303.37	303.1	299.62	302.24
314.48	312.18	312.16	312.53	310.9	315.01	312.89	311.95	312.54	311.06	311.07	315.74	311.36	313.61	312.87	310.79	311.63	313.37	311.83	314.61	313.56	312.15	311.6	316.17	311.62	312.86	311.53	312.86	311.23	312.1	311.65	313.43	313.25	311.49	311.25	312.09	313.36	311.56	313.18	314.92	315.99	313.31	312.48	310.71	313.14	309.12	312.71	313.32	313.35	314.62
317.32	316.05	314.25	317.45	315.27	316.74	316.11	316.84	315.53	315.34	313.09	317.33	314.65	316.63	315.41	316.56	317.2	316.07	314.97	317.08	315	313.93	317.7	317.13	318.06	315.33	315.15	314.14	315.99	318.87	314.81	316.67	313.14	312.2	314.58	315.19	318.45	318.16	314.38	316.68	316.51	317.89	315.25	316.28	316.72	313.11	315.96	315.06	315.69	316.15
304.68	306.66	304.19	304.25	304.97	305.53	308.34	305.24	306.43	303.3	304.09	304.26	303.52	307.99	307.08	305.06	305.46	308.58	307.41	303.65	304.94	303.07	305.54	305.01	303.53	305.78	302.68	306.85	305.82	306.07	305.44	307.03	304.02	305.71	308.39	304.22	305.69	306.29	306.89	304.68	303.99	304.37	306.04	305.25	305.59	303.56	308.8	302.55	305.7	305.89
303.84	304.58	308.31	306.09	304.56	306.1	304.24	304.34	306.13	308.08	305.26	306.06	305.05	306.64	304.68	304.43	305.2	305.38	307.34	305.83	304.69	303.39	304.86	303.95	305.76	305.56	305.62	306.53	307.92	307.64	304.24	305.22	306.18	304.97	307.61	305.82	303.92	305.67	305.09	306.18	306.17	305.51	306.97	305.11	306.73	305.98	305.41	305.87	306.87	304.22
316.28	315.31	317.68	315.52	318.39	317.59	315.87	316.95	314.74	313.67	314.95	314.96	314.25	313.94	312.7	316.15	318.83	313.22	318.47	319.83	316.73	316.03	318.23	314.65	314.69	314.07	314.25	317.24	315.52	315.12	316.34	316.65	315.84	314.61	317.6	317.72	315.83	315.89	314.68	310.63	314.98	315.04	314.7	318.07	315.32	313.65	318.37	316.49	314.24	317.65
330.9	326.79	330.22	329.66	329.52	327.2	328.61	328.79	327.38	329.92	329.31	329.22	328.29	328.07	328.22	330.59	325.93	329.23	330	327.19	326.95	327.32	329.19	327.08	325.76	329.25	327.68	328.17	326.13	327.65	328.5	329.53	328.5	327.54	329.88	329.91	330.23	329.67	326.18	328.59	327.72	330.02	325.17	329.89	328.03	325.9	326.53	330.04	330.09	328.18
302.14	300.98	300.76	304.07	304.03	303.62	300.74	301.99	301.9	302.63	304.83	303.25	299.93	304.48	303.2	300.06	300.24	302	303.53	303.63	300.01	303.06	302.43	302.54	302.96	303.41	303.38	303.07	299.5	305.92	303.72	301.59	302.9	302.35	303.68	303.02	302.62	303.04	302.98	302.98	301.85	300.64	302.27	301.7	302.83	303.49	304.78	304.16	301.55	302.69
305.63	305.07	304.37	307.48	304	306.25	306.59	305.5	304.7	307.62	304.55	304.21	305.05	304.85	307.04	306.62	304.86	304.54	308.1	305.52	304.67	305	303.7	306.69	305.56	308.37	307.81	303.82	307.96	303.98	306.86	304.4	306.64	306.13	304.37	303.33	303.5	303.82	306.32	306.03	303.72	305.47	303.86	302.64	306.85	304.31	304.08	305.07	304.79	308.07
303.75	304.98	303.88	305.52	302.13	302.88	304.62	302.8	301.17	303.01	304.8	304.71	304.47	304.37	302.35	303.95	303.45	306.43	301.15	303.91	305.58	307.28	304.46	305.77	304.07	302.09	301.66	304.6	301.83	303.52	303.28	302	303.52	305.56	304.72	304.23	303.34	301.95	304.23	303.39	303.36	303.4	306.62	303.08	302.38	304.41	303.88	304.1	302.52	304.77
295.92	297.18	295.13	297.29	295.45	295.67	295.23	295.17	297.86	299.02	297.69	295.35	299.91	295.4	298.89	297.19	295.86	294.76	298.4	297.19	295.12	297.55	295.96	298.27	295.69	297.06	295.6	298.04	297.21	298.14	295.99	298.04	296.65	294.38	294.67	297.07	297.06	296.69	296.49	297.88	295.38	297.03	295.98	296.34	296.99	296.97	295.73	297.46	296.92	295.61
316.56	315.32	315.56	316.3	314.57	317.18	314.9	316.23	314.55	316.16	317.03	314.64	313.84	316.31	315.44	314.66	315.83	314.73	314.54	315.22	314.78	314.56	315.23	314.82	313.28	317.4	314	314.8	311.56	314.61	314.79	315.45	316.32	316	312.71	315.13	313.88	314.48	318.76	315.2	316.23	316.32	314.06	310.92	313.97	313.57	314.14	316.02	317.33	313.04
300.84	304.15	302.72	302.89	304.38	301.03	300.75	302.96	301.93	302.72	303.04	303.67	302.03	301.69	301.86	303.21	300.87	302.22	305.11	301.28	302.65	303.68	303.48	302.36	301.59	301.78	298.58	300.91	302.56	304.33	301.67	303.57	302.08	303.33	303.68	304.24	302.18	303.14	303.95	303.36	302.94	301.28	302.41	303.38	302.94	301.71	302.14	301.1	306.4	303.92
311.22	313.42	313.83	312.68	314.88	315.38	313.23	313.21	312.72	313.8	311.81	313.26	314.84	313.97	312.19	314.97	317.17	313.66	316.66	312.81	314.95	314.32	312.72	313.54	314.15	314.71	314.44	315.73	313.02	311.48	316.92	311.6	313.9	314.18	313.79	313.57	311.61	317.12	315.12	314.57	313.98	315.21	312.33	311.41	314.69	313.4	315.95	312.44	312.42	315.97
326.32	328.07	325.29	328.08	326.12	329.71	326.75	328.35	326.32	328.95	327.09	325.83	325.3	328.77	326.29	327.6	328.86	327.56	329.14	327.17	325.67	328.77	326.65	327.41	325.06	323.91	325.77	327.15	329.72	327.56	326.25	328.43	325.34	325.74	324.52	325.86	324.64	330.27	326.51	325.63	326.37	327.53	326.61	328.91	325.14	327.95	326.23	327.24	325.91	329.16
301.96	304.94	305.51	305.86	300.75	303.65	304.6	302.06	303.28	302.73	302.58	304.33	303.82	302.49	304.9	303.72	305.43	304.13	302.18	305.92	301.29	303.06	302.72	303.21	304.87	302.86	302.9	302.97	304.75	303.08	304.39	302.23	300.91	302.22	303.63	302.34	306.25	302.7	302.06	304.45	307.01	303.57	302.02	304.25	302.41	304.77	303.94	305.75	306.31	304.37
300.95	299.6	300.11	302.15	302.05	300.93	300.84	301.82	297.62	300.61	300.92	296.73	299.81	301.54	295.11	297.56	297.63	299	300.69	301.07	298.72	302.84	299.71	298.63	299.41	299.42	301.26	299.67	301.08	300.67	298.65	302.03	299.18	298.15	296.87	299.27	300.6	297.87	300.43	301.45	297.82	300.11	299.32	300.17	299.78	298.69	301.02	300.17	302.11	301.39
302.54	303.38	302.94	305.46	303.46	303.93	307.18	305.69	303.22	299.93	301.29	304.95	304.41	301.45	302.74	303.49	304.95	303.92	304.6	304.13	303.94	303.85	302.3	301.59	303.68	303.93	304.5	302.64	304.38	304.05	303.08	306.56	301.68	302.86	303.8	303.04	304.41	304.13	302.69	302.74	305.41	303.36	302.89	302.54	305.88	304.23	302.8	302.52	305.88	304.29
311.05	314.02	313.9	312.88	312.88	312.54	312.19	312.9	311.72	313.8	313.47	314.37	316.69	312.15	313.96	312.3	314.26	315.24	313.19	312.99	312.39	313.74	315.27	315.03	314.12	311.57	316.14	314.59	312.86	316.43	312	315.71	312.87	315.89	312.81	316.02	314.06	314.29	311.54	312.28	314.02	312.43	313.4	313.6	312.25	313.23	315.19	311.77	311.24	313.99
319.75	318.74	319.04	316.72	320.29	320.16	317.42	318.59	319.84	318.88	320.08	315.83	320.91	317.53	319.11	319.36	319.91	318.05	317.98	318.43	319.04	316.87	317.4	317.98	315.78	319.5	317.06	320.07	318.91	318.14	317.99	320.7	316.34	318.47	318.82	319.76	316.36	318.89	319.15	320.53	317.16	317.74	317.74	318.26	320.13	319.68	319.32	317.99	320.58	318.38
313.3	313.49	312.69	315.47	313.23	313.88	312.55	311.26	312.67	313.28	315.53	312.38	315.35	314.56	314.11	314.68	313.09	312.75	313.29	311.64	315.7	315.62	314.17	312.65	314.43	312.87	312.47	312.59	312.12	313.94	314.65	312.25	312.68	313.25	314.96	313.99	310.22	313.52	313.22	312.67	312.51	316.03	311.99	313.89	313.86	315.56	312.04	308.9	314.23	313.73
293.92	294.43	296.79	295.36	293.34	294.9	295.36	295	292.56	296.44	297.07	296.43	296.42	295.45	295.32	294.99	294.6	293.37	293.92	295.95	294.75	295.7	293.91	296.2	295.26	291.41	294.73	295.87	294.03	296.01	294.64	296.43	293.57	293.67	295.2	296.43	295.91	293.11	295.76	296.29	294.01	298.79	294.24	295.87	295.16	294.06	293.91	294.24	295.34	297.72
328.33	327.77	329.28	326.41	327.85	331.56	326.24	328.13	329.16	329.41	327.76	329.08	326.59	329.98	328.39	329.59	328.88	329.88	328.65	325.86	331.51	330.37	328.39	331.45	327.64	327.59	328.63	327.28	328.52	328.43	327.58	329.49	328.21	326.73	330.47	331.06	327.55	330.36	327.49	327.14	327.92	329.03	327.6	327.42	326.75	327.2	328.4	331.59	328.22	329.4
303.71	304.26	302.67	303.04	302.35	302.25	303.09	304.23	303.15	301.3	304.09	303.98	305.54	302.66	301.76	303.04	302.82	305.15	301.98	304.65	301.03	303.43	304.92	304.35	305.02	304.4	302.41	301.58	303.94	303.92	301.38	303.14	303.67	305.76	302.57	301.97	301.18	304.09	301.49	306.24	302.43	305.22	304.88	304.45	303.88	303.63	303.81	303.13	303.92	300.65
302.79	304.3	301.35	302.94	304.89	304.72	304.41	303.45	302.2	304.09	304.3	303.84	303.03	301.56	304.47	303.67	302.34	303.08	305.42	305.63	302.34	302.75	303.35	303.93	303.73	303.01	305.7	304.21	303.36	304.16	302.67	306.26	302.08	299.83	303.15	305.23	302.57	302.61	301.64	304.03	303.24	302.9	305.47	304.6	303.76	303.93	302.43	302.04	306.51	305.33
327.46	324.66	329.83	330.49	327.45	326.68	327.26	328.07	327.34	325.12	327.9	328.53	327.42	328.17	327.2	327.76	328.19	326.48	327.37	328.68	326.52	327.14	328.8	329.44	329.91	327.92	326.75	328.55	326.84	326.51	328.42	328.06	325.64	327.31	326.06	328.51	328.82	329.76	327.52	327.84	327.36	326.88	329.05	325.32	327.89	328.19	328.75	328.73	325.99	328.8
314.23	315.7	316.23	314.36	315.54	314.92	312.83	315.08	317.06	316.16	314.35	313.04	315.8	315.21	317.17	317.09	313.99	312.73	313.91	316.1	314.48	314	318.16	318.69	315.24	312.42	314.24	315.05	312.77	313.35	313.96	314.12	312.25	314.41	315.25	316.91	315.16	314.89	317.71	316.2	316.18	309.61	314.63	315.04	314.7	314.35	312.42	314.32	313.25	317.16
301.98	300.95	303.41	304.3	302.97	302.38	303.21	301.33	303.81	301.69	304.96	301.73	303.58	301.11	302.01	300.46	303.56	304.28	300.57	303.18	301.4	304.77	302.63	302.85	304.84	305.34	302.87	305.04	300.57	302.56	302.57	301.56	304.88	300.47	303.03	302.5	302.16	304.72	301.24	302.3	301.31	304.78	302.4	301.24	302.92	303.16	302.39	302.7	301.71	305.98
315.52	310.25	316.61	313.04	317.02	314.52	311.95	311.98	312.52	309.95	313.54	314.62	311.43	311.56	313.13	312.87	313.81	312.81	315.2	313.05	313.92	312.28	311.44	313.53	315.52	314.65	313.19	310.18	315.59	312.7	311.09	311.02	316.59	315.72	313.91	311.19	312.13	313.83	312.78	312.76	312.74	312.88	313.57	314.36	309.62	314.16	314.02	313.69	312.35	312.51
315.49	316.54	313.45	314.39	314.06	314.81	313.48	314.29	314.27	312.64	312.25	313.99	315.19	314.24	316.84	313.72	314.78	311.65	312.56	315.36	315.71	313.74	313.44	313.34	312.38	315.02	315.64	312.7	314.68	311.26	313.97	315.23	314.34	312.29	315.66	314.68	311.28	313.88	313.31	312.76	311.37	315.47	315.43	313.17	313.61	312.62	315.41	310.86	315.47	314.06
312.87	316.26	315.9	317.16	314.49	316.77	316.89	316.67	313.54	316.05	317.25	317.08	316.81	315.2	316.99	315.9	314.12	315.41	315.99	316.21	317.73	314.02	315.72	318.64	315.89	316.94	314.9	316.83	313.24	314.01	316.23	313.8	314.82	315.96	314.72	316.04	315.98	316.75	315.91	319.7	316.82	316.12	314.33	316.46	313.5	312.31	317.58	314.23	313.23	316.21
301.89	300.47	303.83	303.22	304.48	300.6	304.76	303.39	302.51	302.65	304.64	302.11	302.45	300.92	300.75	302.43	301.43	301.63	300.98	300.09	303.24	302.47	301.58	301.83	303.88	303.73	299.96	303.37	302.25	300.5	302.5	302.46	302.01	302.67	301.31	298.41	302.62	301.95	303.18	303.57	302.74	304.02	301.8	303.96	303.39	304.72	299.43	301.15	303.63	302.66
316.73	317.08	316.66	315.52	317.55	317.19	315.97	315.73	315.45	316.34	314.41	315.13	314.17	314.27	316.74	316.24	316.84	315.47	316.78	319.22	314.47	316.81	316.67	319.14	317.05	317.21	316.35	314.79	315.71	316.37	318.27	314.74	316.58	315.12	317.69	315.94	316.6	312.27	317.03	317.45	319	316.14	319.57	316.65	316.74	319.35	317.78	317.64	317.16	317.72
303.92	303.56	305.66	302.9	303.39	303.48	302.26	304.9	303.09	304.96	305.23	303.26	302.58	303.59	304.05	302.95	303.43	302.34	302.68	304.1	301.25	303.36	302.02	303.53	303.8	305.05	304.85	304.56	302.46	299.47	304.26	302.56	305.62	303.16	304.18	302.85	303	305.24	305.27	302.75	304.43	305.14	301.82	303.13	304.94	301.08	303.74	304.91	303.53	305.02
315.6	317.3	315.34	314.84	312.93	313.66	316.56	317.38	313.92	314.4	315.55	314.27	315.88	314.67	314.27	315.37	316.42	315.15	314.97	315.49	316.43	316.99	314.84	313.96	315	315.25	315.57	316.25	315.16	317.27	318.08	313.04	312.92	314.88	314.05	315.49	316.81	316.49	316.85	314.65	315.42	315.91	316.23	313.07	312.52	313.23	316.11	314.89	315.79	314.69
316.39	314.4	313.34	315.26	317.18	316.39	317.56	317.04	314.88	316.01	316.99	317.84	313.99	317.4	315.39	315.74	316.05	315.59	317.61	317.82	316.47	315.83	318.31	314.5	317.19	316.25	315.69	313.13	316.79	315.92	317.86	317.73	313.28	317.81	314	316.88	316.6	315.42	315.62	315.68	318.63	315.37	315	316.74	315.17	311.18	318.26	319.54	316.09	315.28
320.12	317.52	315.98	318.18	318.85	318.18	318.86	317.83	314.77	316.03	319.72	316.72	319.38	318.35	316.51	315.96	320.21	321.36	317.84	318.7	317.99	322.35	319.37	319.24	318.48	318.64	318.95	319.56	317.88	317.42	319.94	323.1	318.68	319.55	316.06	318.46	316.52	319.43	319.84	318.56	322.34	318.16	318.95	319.43	317.5	318.4	321.14	318.44	319.09	315.9
316.49	318.64	314.89	317.48	317.34	318.25	319.5	317.06	317.21	317.95	317.81	317.72	318.51	316.78	317.4	319.28	319.3	317.69	319.22	318.43	317.61	318.06	317.86	317.34	318.15	320.01	317.79	318.81	317.97	318.73	318.81	316.68	317.95	316.61	317.06	317.31	317.52	319.13	318.64	317.36	318.97	316.54	319.99	320.24	317.25	316.22	318.24	318.87	321.08	317.39
304.69	303.53	302.49	302.51	301.34	300.95	303.14	303.28	301.9	301.11	301.63	302.15	300.36	301.99	302.25	303.49	300.83	300.53	302.9	304.12	304.18	301.66	303.86	303.62	303.71	301.64	302.57	300.93	304.71	301.55	302.02	301.73	300.88	304.15	301.24	303.67	305.79	302.23	301.18	303.52	302.57	303.78	303.72	300.68	301.82	300.57	301.91	303.15	302.17	301.85
301.3	300.65	301.14	300.36	301.27	302.07	301.91	299.08	299.57	301.43	301.89	301.02	300.75	300.21	301.39	298.89	303.16	299.99	300.63	301.05	299.06	299.71	299.46	301.56	296.64	301.17	302.81	302.39	300.72	301.06	303.74	301.05	302.75	300.78	302.93	303.15	303.94	301.03	301.36	298.87	302.62	300.97	299.44	302.48	300.58	302.25	302.1	298.85	301.24	302.2
313.42	312.2	311.04	314.84	312.93	310.69	312.87	311.89	310	311.99	313.79	314.89	312.15	312.04	312.6	314.09	313.01	314.73	314.33	313.05	311.05	314.07	313.03	313.23	312.38	311.39	314.71	312.23	312.93	311.07	313.83	313.37	312.68	309.09	312.22	315.63	314.68	313.37	311.77	314.21	314.52	312.62	311.74	313.22	313.15	314.27	310.96	314.41	315.22	314.21
309.33	312.65	306.65	311.27	309.4	310.95	309.98	309.31	309.9	311.25	307.8	312.83	308.41	312.25	309.33	309.23	308.95	310.17	310.98	308.9	309.39	310.75	309.04	310.56	311.72	308.91	311.02	306.43	309.21	308.94	309.14	311.15	305.35	309.95	309.94	310.36	308.77	308.89	311.29	311.39	310.2	310.86	309.84	311.46	309.54	309.72	309.78	309.92	310.41	309
305.34	305	306.34	305.88	306.16	308.29	303.89	307.3	306.41	304.45	304.84	306.94	306.63	304.47	307.8	308.09	306.66	305.21	306.34	307.68	304.54	306.34	306.92	304.8	304.54	304.84	305.2	306.61	307.29	307.29	306.09	308.03	306.32	305.75	306.02	308.32	308.82	306.97	307.03	304.92	308.8	306.62	306.92	304.56	306.97	308.73	305.5	308.84	308.97	304.64
311.62	311.89	308.24	310.84	310.13	310.57	311.2	312.67	311.39	309.16	311.74	311.95	310.01	312.71	312.5	314.93	312.8	314.14	310.88	310.79	308.74	310.28	314.03	310.13	312.73	312.06	311.82	311.94	313	309.82	307.89	309.3	309.43	310.43	309.89	311.6	313.65	309.54	311.38	312.43	309.1	311.11	310.52	309.85	315.86	312.16	310.51	313.99	313.42	310.37
307.95	308.47	309.06	307.5	310.74	310.11	308.22	308.26	307.82	307.7	311.16	310.22	309.79	309.27	306.56	309.87	308.06	309.57	309.5	307.24	308.35	309.17	308.45	310.94	309.17	305.87	308.45	308.14	307.77	307.89	307.87	308.35	309.41	306.98	307.77	307.69	308.68	309.16	310.28	309.04	307.36	310.18	310.22	308.2	308.7	308.95	308.84	308.15	307.36	308.74
305.86	305.3	305.54	305.17	307.29	308.68	306.08	307.1	305.73	303.18	307.24	305.57	304.95	303.6	307.07	305.85	304.36	309.12	306.55	304.25	305.27	308.23	306.8	307.19	305.61	305.62	305.64	303.77	307.38	304.01	307.5	305.52	304.74	307.01	304.72	309.73	304.96	305.76	307.88	306.34	304.75	304.86	303.16	305.99	304.18	304	306.5	309.88	306.98	308.31
302.81	304.54	303.71	303.95	302.79	303.24	304.27	303.91	299.51	302.12	304	305.22	302.01	302.19	301.75	305.19	304.18	303.28	304.68	304.52	301.98	305.14	304.52	301.65	303.07	305	303.57	303.57	304.55	303.82	303.61	303.81	303.89	301.78	302.5	304.74	303.63	302.95	304.08	303.77	305.42	304.49	303.62	302.56	302.88	305.58	303.3	304.35	304.83	301.99
311.79	312.3	313.22	309.63	311.11	311.44	313.31	312.88	311.99	311.71	309.85	314.09	312.78	313.09	313.16	311.45	312.27	313.19	313.32	312.64	312.32	309.11	312.18	311.55	308.65	310.87	311.33	311.11	310.19	311.39	313.54	312.09	314.73	312.41	310.63	311.85	311.99	311.43	310.02	309.86	311.53	312.15	314.24	310.31	312.13	311.76	310.98	311.7	311.16	313.48
307.24	305.25	307.11	303.44	303.56	305.02	305.22	307.65	304.48	304.21	303.96	303.77	304.41	306.86	306.28	307.59	305.01	305.64	306.19	302.86	303.92	305.03	304	307.72	305.95	305.7	306.41	306.49	305.38	306.07	307.87	307.34	307.71	304.87	304.45	305.11	304.93	306.17	304.95	303.45	303.16	302.54	306.03	305.21	307.4	307.28	303.85	307.41	307.81	307.55
302	304.56	304.54	301.98	301.33	303.79	304.2	303.55	302.53	302.74	303.14	303.61	300.42	302.03	303.04	301.38	302.39	302.69	300.22	302.14	303.38	302.67	304.5	303.93	303.05	301.08	301.51	301.86	302.59	307.39	301.83	304.71	304.31	305.22	304.95	302.59	305.96	304.65	301.22	302.58	304.5	303.92	301.95	304.13	303.18	303.58	302.38	302.22	303.13	303.24
305.39	304.85	306.38	304.84	306.12	305.63	306.02	306.44	308.75	307.02	306.12	304.8	306.39	305.32	304.25	307.5	304.89	305.45	304.88	306.86	306.08	306.13	305.53	303.93	304.97	305.76	305.05	305.3	305.83	304.2	307.89	305.89	308.63	305.72	307.85	308.14	307.05	308.39	306.71	306.86	306.64	306.46	305.48	305.97	304.76	304.92	305.93	307.25	306.98	306.72
304.85	302.84	302.85	301.33	304.14	301.65	304.65	305.37	304.37	304.45	303.59	302.91	304.78	301.22	303.08	303.97	299.84	301.37	301.02	300.58	302.41	301.89	302.13	302.53	303.62	303.34	304.18	301.13	301.13	301.85	302.04	300.5	300.94	301.77	304.69	301.62	302.6	301.95	301.47	302.07	302.38	302.16	303.4	300.37	302.09	301.46	301.04	303.85	305.21	301.65
317.36	317.49	317.66	318.72	316.04	318.99	317.99	317.76	318.14	318.18	319.16	318.74	317.99	318.39	318.18	314.35	318.18	315.01	317.62	319.01	319.94	317.85	316.86	317.57	318.13	318.71	318.06	317.89	319.54	317.63	316.93	319.6	319.34	318.14	318.2	319.32	316.84	316.06	318.4	317.28	316.96	315.52	320.63	318.77	317.83	319.12	320.39	317.92	318.81	318.42
304.84	302.34	300.79	305.55	303.8	302.19	301.82	301.61	301.72	302.81	304.39	303.76	304.96	305.13	304.2	302.15	306.16	300.21	304.06	304.02	301.22	302.49	303.69	302.43	303.24	304.26	304.31	303.69	303.84	302.72	303.31	304.88	302.12	299.33	300.79	305.89	303.93	303.43	303.7	303.55	304.31	301.47	303.68	305.92	304.43	303.95	305.8	305.91	302.37	304.81
305.26	305.06	303.56	303.63	304.52	305.02	307.31	302.68	306.25	304.36	306.17	303.52	305.02	304.82	303.96	303.28	305.23	303.55	303.09	306.5	306.56	305.16	305.55	306.72	303.08	302.94	303.88	304.11	304.71	307.87	306.33	305.93	306.25	303.86	302.34	304.15	303.87	305.68	304.78	305.32	305.14	306.62	306.64	306.33	308.16	305	305.65	305.52	305.39	302.55
293.98	295.4	296.08	295.13	294.6	293.52	293.62	295.99	296.13	294.86	294.78	296.21	295.5	293.71	295.93	295.82	293.82	293.14	294.89	294.03	293.8	297.47	293.32	296.24	294.39	293.19	293.7	295.83	296.15	295.4	296.72	296.68	293.65	293.31	296	298.43	293.62	296.2	295.25	294.38	294.55	294.51	295.26	294.16	292.98	298.21	295.66	293.63	294.71	294.1
304.9	305.52	307.45	304.35	304.95	306.98	306.61	305.73	302.72	305.13	306.62	304.49	305.66	303.54	305.83	306.11	304.9	305.86	309.11	304.91	305.74	303.77	306.26	305.67	305.46	305.77	306.14	304.33	306.6	303.47	304.45	305.61	305.22	306.16	308.53	302.46	307.01	306.4	306.76	306.28	309.11	305.69	307.83	306.93	303.79	310.03	306.19	307.37	309.06	302.23
318.15	318.27	313.95	320.15	317.23	317.88	318.44	319.46	316.58	318.95	317.73	319.13	318.17	318.99	318.71	316.59	316.88	320.16	316.7	319.68	318.57	317.28	319.23	319.02	315.75	318.45	317.96	318.7	317.9	318.42	317.47	318.91	317.32	320.63	318.67	320.65	318.53	318.79	318.22	317.63	318	317.19	317.38	316.24	319.38	317.01	319.73	318.93	317.32	318.17
315.77	315.91	313.02	313.81	314.69	314.22	315.86	315.37	314.05	313.77	314.53	313.85	313.93	314.6	314.35	315.04	313.84	314.09	317.92	315.9	314.68	315.11	313.73	314.01	314.18	316.27	313.77	316.63	313.74	314.84	313.81	316.09	314.65	314.06	314.09	315.45	315.56	316.53	315.2	314.57	315.86	314.84	313.22	313.63	312.96	314.9	316.53	315.11	317.24	312.68
323.62	325.32	324.7	322.06	325.27	323.84	322.45	322.1	324.26	324.43	324.85	324.79	325.4	326.02	323.64	323.8	326.5	326.23	322.52	324.39	324.72	323.56	324.35	323.65	324.24	326.97	323.51	328	326.14	324.69	324.83	327.32	324.99	324.04	323.51	326.02	324.35	323.17	325.88	324.93	322.38	321.84	325.37	327.45	325.03	325.42	325.07	324.85	323.43	324.8
318.06	316.75	317.05	317.69	318.22	316.19	315.42	317.88	316.03	317.04	317.18	317.58	314.87	320.34	317.5	320.15	316.19	316.64	315.07	317.81	315.7	317.1	319.08	318.48	313.35	314.16	317.85	313.78	318.06	315.75	316.6	316.3	316.65	313.82	317.45	318.11	318.21	316.71	315.14	316.47	319.38	317.41	319.97	316.15	317.65	317.1	319.12	319.44	317.62	314.25
324.85	324.28	323.45	324.56	322.74	326.05	323.76	324.22	325.05	324.56	326.44	325.69	322.03	326.52	327.19	324.28	325.66	324.06	321.7	322.8	326.15	326.32	324.64	324.6	325.51	321.03	323.98	326.53	323.91	326.71	322.88	324.93	324.36	322.29	325.48	324.72	323.93	324.28	326.27	324.54	324.91	326.56	326.05	323.39	325.15	323.04	320.82	327.3	323.43	324.51
326.59	327.91	326.91	326.67	324.11	328.49	326.49	324.57	327.53	326.36	326.17	329.11	327.91	328.67	328.19	327.88	325.45	327.46	326.81	329.9	325.58	326.32	326.48	325.07	326.26	328.67	329.28	325.63	326	325.3	328.18	326.01	328.1	329.95	326.48	325.95	325.97	324.92	326.78	326.41	330.01	328.48	324.4	326.85	326.59	326.12	327.36	325.26	331.42	327.11
307.12	309.35	313.03	307.11	310.69	310.55	309.45	309.09	310.58	307	311.8	310.56	309.02	309.25	308.93	313.48	310.84	310.51	312.18	310.28	308.14	309.97	311.75	313.46	309.96	308.59	310.4	310.78	307.62	309.08	311.21	310.34	313.04	312.11	310.33	307.94	310.27	309.69	310.59	310.51	312.32	313.57	311.47	308.81	309.64	311.34	310.77	307.22	309.38	311.1
301.59	300.84	300.6	302.07	299.08	304.72	301.27	303.23	301.85	300.66	300	300.09	300.43	301.21	301.58	301.42	301.6	300.8	299.47	297.72	299.42	302.25	299.18	304.29	301.91	300.93	302.98	302.76	301.14	300.84	299.8	302.3	303.67	303.37	300.07	302.58	299.8	301.1	300.81	302.76	300.29	300.53	298.86	300.21	299.38	298.57	300.9	301.64	299.55	301.37
314.43	309.32	314.42	312.94	313.8	312.81	313.29	310.99	315.37	313.05	314.72	314.44	312.03	310.8	313.01	313.2	314.09	311.54	312.16	314.56	314.66	314.36	315.85	314.75	313.02	314.62	311.61	313.93	311.06	312.88	312.67	315.03	315.94	312.62	313.37	313.33	313.3	312.21	314.56	312.35	313.01	313.92	313.99	312.39	311.67	312.38	312.79	314.67	314.42	310.89
300.96	302.87	306.71	305.91	304.81	302.85	305.84	303.23	303.48	303.48	302.91	303.44	302.59	304.11	303.86	305.66	305.98	303.87	304.65	303.27	304.17	306.21	304.31	303.54	301.68	304.48	302.71	306.22	305.99	302.19	303.36	303.18	304.67	305.86	305.2	304.41	303.67	305.02	303.47	304.91	305.09	304.88	305.61	304.36	305.57	304.3	303.65	306.5	303.68	302
306.27	306.07	309.01	306.02	305	305.85	307.88	308.31	309.57	305.27	305.17	307.18	305.65	305.26	304.67	309.46	307.7	305.76	306.8	305.05	304.53	307.2	305.84	304.96	306.51	304.72	304.52	306.38	305.41	306.79	306.44	307.56	307.44	305.72	306.97	305.41	306.26	308.5	305.72	305.61	302.6	307.87	308.02	307.7	306.52	306.44	306.01	305.49	303.7	305.38
294.22	296.8	294.84	295.61	295.16	293.78	293.52	296.89	297.39	293.3	297.14	297.13	294.39	296.72	294.79	295.74	293.22	295.47	296.73	295.33	295.48	293.69	296.58	294.55	296.15	293.85	294.96	298.06	295.94	294.23	295.64	295.73	294.24	292.87	295.98	294.23	291.61	296.3	294.63	294.26	297.07	294.34	295.04	295.41	294.15	295.7	298.24	295.37	296.56	295.34
316.04	319.41	318.3	317.97	317.19	319.23	318.22	318.85	320.56	319.91	316.64	319.19	317.94	317.98	315.92	317.32	319.39	319.66	313.98	317.61	320.96	319.03	316.19	316.19	321.11	317.98	314.82	318.82	316.46	319.35	320.18	318.37	318.21	317.25	316.53	318.82	320.14	320.4	318.24	318.22	313.34	318.86	317.22	317.99	317.31	316.32	316.49	316.15	317.06	318.68
304.66	306.8	307.79	306.14	304.04	304.61	306.53	302.61	305.67	303.93	303.78	305.75	306.32	304.32	307.05	304.71	305.97	305.13	307.51	305.33	304.51	302.48	306.23	305.54	303.57	305.7	306.5	306.23	303.51	304.71	305.41	306.27	308.78	307.62	306.77	305.09	304.87	304.5	305.55	308.56	305.89	305.03	306.72	306.47	303.3	305.41	306.1	307.21	306.46	304.85
293.92	292.88	295.37	294.25	292.51	293.72	291.49	293.41	295.45	292.46	294.6	293.31	294.87	293.92	294.12	296.96	292.46	292.6	294.67	295.28	295.72	293	295.83	294.35	290.73	294.19	293.62	293.78	294.38	291.3	293.29	293.57	293.05	295.41	292.31	292.62	291.32	292.46	292.48	294.94	294.35	292.72	292.59	294.12	292.19	294.47	295.45	293.4	293.45	294.34
299.03	302.01	298.49	300.2	302.44	301.38	300.02	301.46	298.58	302.53	301.57	301.4	299.97	300.34	300.3	300.07	301.21	300.88	301.09	302.35	302.02	298.85	299.74	300.55	301.21	302.44	300.21	304.28	301.28	304.07	300.01	299.6	298.1	298.51	301.93	302.21	299.38	300.13	303.06	301.83	304.37	299.45	299.63	302.06	300.52	303.35	301.76	301.73	297.61	300.82
317.27	318.37	317.34	316.56	316.91	319.09	317.5	318.19	317.81	317.53	317.5	319.15	318	322.15	319.54	320.19	318.24	318.71	317.98	317.91	315.48	319.72	320.14	318.33	319.05	320.09	318.22	319.23	319.78	320.32	318.07	318.44	314.58	316.95	317.28	317.7	318.17	317.47	316.11	315.76	317.4	318.28	319.64	319.25	319.75	318.63	318.43	317.66	319.76	316.94
312.87	313.31	315.24	316.44	316.18	316.06	313.89	316.48	316.07	315.96	313.81	314.31	313.8	315.4	312.89	315.46	312.98	316.25	315.14	313.91	315.37	313.09	314.64	314.79	315.97	315.54	313.3	314.54	314.72	316	316.45	315.65	313.4	314.01	312.59	315.99	314.44	317.29	315.25	312.69	313.97	315.64	315.03	314.86	315.95	316	314.82	316.28	313.37	313.62
314.45	315.75	315.39	315.14	313.96	313.64	311.12	313.39	313.04	312.56	315.09	312.3	317.14	313.38	315.55	312.55	312.91	315.5	313.14	313.25	312.61	312.96	313.88	314.22	315.9	315.54	313.47	315.25	315.34	312.67	315.89	315.03	313.67	314.88	314.17	315.32	315.62	315.71	312.3	311.33	314.49	313.77	310.62	315.26	314.6	312.97	313.83	314.64	312.51	313.55
307.6	309.21	310.07	307.19	305.73	307.02	309.04	303.63	306.25	304.45	303.88	304.1	306.17	306.54	304.46	307.99	305.62	307.57	306.74	304.51	304.81	306.94	306.17	306.32	303.94	307.33	307.22	307.18	305.06	307.56	306.27	307.55	303.22	307.05	306.14	307.41	308.92	307.21	306.29	307.9	308.7	304.63	304.66	305.93	305.32	305.23	306.29	307.47	307.2	307.66
313.58	310.64	308.59	312.47	311.03	311.65	310.76	311.48	309.79	310.19	312.29	313.44	311.3	309.95	311.13	309.03	310.15	313.24	309.48	312.99	310.64	314.49	310.81	311.73	311.69	313	312.76	312.99	311.67	312.3	311.22	311.14	310.22	313.87	312.24	311.55	313.49	311.69	311.35	309.62	311.3	310.72	311.83	311.28	310.96	311.77	308.7	310.21	312.99	309.82
318.53	317.33	316.63	313.28	316.72	318.28	316.99	314.3	316.73	315.46	316.68	313.45	314.86	314.51	315.03	314.64	319.09	313.64	316.17	314.68	314.57	314.32	318.55	316.25	313.68	315.09	316.55	313.16	318.09	315.46	314.46	313.89	316.25	317.77	314.03	314.25	313.43	317.17	316.95	314.86	316.14	315.94	316.86	316.48	317.51	318.08	315.75	313.85	317.3	315.01
312.34	309.93	311.93	310.75	309.97	315.23	309.77	312.77	312.98	312.49	314	314.28	313.47	311.79	313.07	310.3	312.93	310.86	314.91	311.52	311.33	312.86	310.24	312.14	313.31	313.03	312.9	312.11	310.37	312.75	310.58	314.25	312.08	312.08	312.73	311.03	311.61	314	313.75	314.07	311.98	313.73	312.24	313.64	311.92	310.48	311.49	310.17	312.67	312.04
304.09	305.55	303.16	305.1	301.33	302.99	304.85	303.34	300.81	303.37	301.38	305.83	303.85	305.7	302.44	303.89	303.23	300.5	301.64	301.84	301.89	303.05	304.54	304.77	304.23	304.92	302.07	303.34	304.76	302.89	303.06	303.18	303.52	301.8	303.32	301.81	303.6	304.46	305.23	302.18	301.66	305.26	305.79	304.21	305.64	301.92	303.82	304.68	303.12	303.15
311.9	314.21	313.67	313.97	314.82	314.91	313.7	314.35	313.5	313.4	312.84	313.09	311	316.88	317.03	316.22	315.96	311.83	313.53	312.65	313.03	315.26	311.67	314.06	310.85	313.65	315.1	313.52	313.81	312.69	313.82	312.18	313.96	315.7	314.51	312.4	312.24	312.97	315.74	312.28	314.1	313.93	313.29	310.82	314.13	313.17	312.41	314.34	314.67	313.31
327.65	326.21	324.7	326.88	328.08	325.8	326.16	326.62	325.76	327.58	326.43	326.8	327.96	322.19	329.72	326.1	328.89	328.97	328.97	327.8	325.38	327.7	326.88	327.44	326.82	327.39	324.35	328.93	327.13	326.21	326.78	324.65	326.34	326.69	326.19	327.22	328.68	326.61	326.4	328.27	324.82	325.7	325.19	325.88	325.24	327.05	324.58	324.42	327.1	328.24
308.72	310.78	308.57	307.4	310.2	309.09	310.46	309.21	308.27	309.24	311.76	309.21	310.37	308.52	309.62	309.48	311.21	308.49	310.02	310.05	313.75	311.14	307.97	309.27	310.59	310.64	310.06	308.61	310.84	310.23	308.98	312.74	312.55	311.8	310.41	308.16	308.62	307.62	308.93	308.88	308.98	308.48	312.31	308.51	309.81	310.37	309.59	312.64	309.13	311.08
317.2	317.29	317.05	316.21	315.76	317.5	319.15	317.35	315.88	317.95	314.87	314.58	318.66	314.73	313.95	315.2	315.17	315.4	317.4	314.91	312.78	314.73	316.4	312.7	314.59	313.91	313.55	315.95	317.01	316.99	314.9	317.53	314.3	315.72	315.82	315.77	315.33	314.53	316.65	316.58	316.66	315.69	314.05	316.95	316.47	317.47	315.93	312.72	317.53	316.71
298.92	300.96	302.28	302.67	299.6	296.89	299.44	300.12	300.09	297.8	300.1	300.78	300.46	302.51	301.88	299.73	299.11	297.22	301.52	299.08	300.71	299.53	298.41	298.3	300.3	298.97	303.3	299.09	300.09	300.01	299.87	301.25	299	299.2	300.82	302.48	300.15	298.78	301.36	299.31	301.54	301.96	298.19	299.02	298.9	299.74	300.72	299.78	298.86	298.27
302.02	302.27	302.42	303.46	306.07	303.81	303.57	301.64	303.97	305.3	303.51	303.37	304.06	300.61	304.26	304.45	301.87	306.79	303.71	302.66	302.02	301.36	304.36	303.16	300.82	304.32	304.41	303.13	303.39	300.7	302.16	303.55	304.44	304.04	304.49	303.27	304.22	303.03	304.28	301.94	303.2	306.21	303.03	304.47	303.56	304.88	304	302.31	305	303.24
308.17	309.45	309.09	308.34	311.92	309.84	312.19	312.66	312.32	310.24	308.48	310.35	310.26	308.81	310.96	310.7	308.67	312.82	311.54	310.94	309.82	309.46	310.83	310.97	309.47	310	310.45	311.11	311.98	312.08	312.74	311.79	310.16	308.72	309.03	309.63	310.14	311.22	309.37	309.63	311.73	312.67	311.55	312.47	309.57	311.99	309.44	311.03	311.03	310.35
318.89	319.47	317.13	319.89	319.08	316.8	319.18	320.24	317.99	318.57	316.64	317.5	321.44	318.81	320.04	317.81	316.97	318.97	317.91	317.33	318.22	319.15	316.69	319.22	318.86	317.62	317.13	320.06	318.74	320.17	316.8	320.65	319.62	319.46	320.33	318.76	318.35	319.11	318.3	314.72	320.78	318.96	317.09	319.61	316.33	319.07	320.45	317.2	318.39	320.77
314.78	314.13	315.52	315.44	313.16	315.44	316.11	312.27	314.16	314.32	311.85	312.96	313.38	315.01	311.05	314.49	314.12	312.93	313.72	314.47	313.81	314.6	314.68	312.39	314.79	316.51	311.81	315.04	312.82	312.49	314.26	314.36	313.88	314.82	312.89	315.86	312.63	316.02	315.91	314.92	313.57	312.57	313.49	313.96	313.75	313.21	314.11	315.55	315.77	314.55
315.59	318.27	313.92	315.47	316.34	316.27	314.56	315.08	316.45	315.83	314.1	313.78	314.65	314.6	318.01	316.45	316.17	313.78	318.19	315.7	314.29	313.76	314.75	316.81	315.67	312.66	315.38	316.3	315.79	315.85	316.4	314.19	314.45	316.47	316.39	315.15	315.84	316.21	317.51	315.67	315.39	314.81	313.14	314.53	316.3	319.05	313.7	316.61	316.6	316.94
310.51	309.4	310.58	311.47	310.66	310.06	312.82	310.4	308.41	307.97	311.87	311.59	307.92	309.82	309.49	311.27	309.46	308.62	309.49	310.3	307.36	311.12	312.23	310.12	306.35	308.04	308.59	309.43	309.46	312.45	309.38	311.26	310.6	309	311	310.14	310.56	309.26	307.92	309.96	306.93	308.94	309.8	309.85	310.72	309.53	307.56	309.27	309.36	312.4
318.35	317.6	320.35	318.82	318.24	317.63	316.35	317.91	317.67	319.07	317.85	316.71	320.33	318.93	318.58	318.33	316.96	318.06	318.21	320.43	320.36	318.4	319.97	318.13	319.28	315.1	318.29	316.6	316.74	317.81	317.52	319.11	315.38	319.03	318.42	318.28	320.02	315.95	321.97	319.29	316.91	318.32	320.91	316.1	317.4	316.3	318.75	318.09	316.58	317.4
305.83	307.42	302.91	307.41	304.17	304.53	302.81	304.9	304.21	304.45	304.9	305.11	303.61	305.9	304.41	306.46	304.29	305.83	304.79	302.87	306.33	305.37	304.11	305.35	302.18	303.89	305.13	303.01	304.26	304.25	305.85	306.06	304.08	305.33	304.4	305.16	304.26	305.04	304.46	304.65	304.39	303.19	306.94	302.12	302.69	304.92	305.36	305.01	303.95	305.59
297.36	293.96	294.51	293.29	294.9	296.52	295.1	292.8	295.35	298.29	295.78	295.16	297.49	294.01	296.48	293.36	294.17	292.17	296.46	292.79	295.47	293.75	295.31	292.5	294.75	296.39	291.71	295.57	295.43	296.2	291.7	294.07	296.63	292.48	292.09	297.12	294.65	291.75	294.41	296.72	296	293.59	295.84	294.13	294.49	298.68	296.88	293.84	293.37	296.28
315.4	312.72	313.55	313.81	313.5	314.16	315.4	313.36	315.1	315.35	314.69	313.52	314.41	314.31	313.7	314.33	313.56	313.93	314.9	314.16	312.94	315.3	315.82	312.53	313.68	313.06	311.44	314.16	311.27	312.31	313.32	312.44	312.96	313.15	314.52	317.13	313.26	313.88	315.56	313.59	314.98	315.16	312.92	313.45	313.67	310.99	316.75	317.07	312.67	315.59
300.63	302.49	301.78	297.86	300.62	301.37	301.64	298.94	297.81	298.31	297.13	301.3	300.93	300.6	299.38	297.6	299.72	300.35	301.25	301.18	299.66	302.22	299.02	299.12	301.69	301.17	297.21	299.59	299.66	299.72	300.3	298.56	302.53	298.96	300.92	302.1	298.66	300.4	300.49	301.86	297.21	300.87	297.77	305.19	296.88	298.76	303.24	302.7	300.3	300.81
293.37	298.47	293.39	294.53	294.36	294.51	292.47	295.03	295.81	295.64	294.29	294.23	296.72	295.62	293.62	296.7	295.28	294.13	295.46	295.13	293.38	294.67	294.69	294.84	294.26	296.13	297.31	295.77	299.66	295.79	296.3	294.61	293.25	295	293.78	295.97	297.18	295.14	293.93	293.98	296.89	296.74	295.86	292.37	292.31	296.23	293.05	294.55	294.05	294.54
325.87	327.24	325.23	327.69	325.78	327.07	328.02	326.38	326.08	327.38	328.59	326.99	329.24	327.73	327.39	327.24	327.89	326.98	326.25	325.28	326.96	327.39	327.88	329.18	323.74	329.08	326.19	324.48	326.37	325.08	327.98	324.58	327.29	328.58	329.66	325.32	327.99	327.61	326.72	325.96	326.24	325.37	327.32	327.2	326.9	327.2	325.73	326.99	329.35	329.55
292.33	295.21	293.17	296.59	292.86	294.54	294.98	292.89	293.72	296.04	291.59	296.09	294.35	296.16	294.36	292.7	292.81	293.35	292.73	292.83	294.06	293.12	295.64	293.95	296.26	296.26	293.54	292.84	291.85	293.59	294.26	294.53	292.82	293.3	292.39	293.63	294.5	293.55	292.42	294.81	295.59	293.55	292.25	294.66	296.01	293.82	293.32	295.37	294.89	294.64
316.38	311.18	310.97	311.31	312.54	313.15	311.51	314.84	312.92	312.48	314.88	315.19	315.28	313.87	314.69	313.61	314.94	312.02	313.93	315.51	312.76	314.27	313.3	313.92	315.01	313.51	315.4	313.36	314.16	313.63	315.5	313.38	314.56	313.48	314.09	311.69	313.68	314.76	316.91	312.12	317.16	314.95	313.3	313.82	316.15	315.44	315.71	313.93	314.49	314.81
306.15	303.63	304.62	303.06	307.95	304.85	306.36	306.98	305.65	310.1	305.93	305.86	306.53	305.13	306.87	305.35	307.13	307.25	306.61	307.6	305.52	305.48	303.41	305.43	302.81	308.17	307.68	306.71	305.12	305.84	305.05	305.75	305.64	305.08	304.18	308.21	306.94	306.96	302.39	306.09	306.38	306.41	308.93	308.45	306.67	305.41	305.14	308.02	307.08	306.23
318.84	318.46	318.87	316.97	318.3	317.01	318.17	321.36	317.66	317.36	317.66	319.25	318.25	318.85	318.17	317.6	320.39	316.81	319.37	318.17	317.68	319.43	318.33	318.53	318.97	319.14	319.35	319.76	318.15	316.71	316.08	318.67	322.49	319.26	318.16	316.45	316.8	319.07	317.83	319.45	318.43	321.35	321.31	315.89	320.43	316.69	319.8	320.12	321.51	318.69
306.02	305.01	306.98	303.34	305.78	306.31	304.72	305.33	306.7	303.83	304.05	305.96	305.6	303.13	304.34	305.91	305.24	307.47	303.18	304.74	305.04	303.67	305.06	303.56	304.65	305.25	303.69	306.93	306.38	304.95	306.97	305.18	305.46	307.45	304.85	308.37	304.94	306	304.8	307.69	306.68	303.93	308.3	304.36	304.72	304.3	304.68	304.26	305.06	305.74
310.21	312.27	308.73	308.03	309.93	310.34	306.25	308.47	309.03	306.48	309.26	310.82	306.51	312.18	311.89	308.32	308.13	310.95	308.06	307.24	310.75	308.77	312.13	309.44	307.84	308.61	307.5	306.76	310.93	308.84	306.68	309.7	309.71	310.93	306.99	306.56	306.32	306.14	309.14	309.85	306.54	308	306.87	309.8	307.12	309.13	309.82	308.86	306.26	307.48
316.16	316.41	315.68	315.29	313.1	317.86	316.62	314.97	318.8	315.25	311.68	316.24	314.82	314.68	315.9	315.05	314.52	314.7	313.7	317.89	314.77	316.29	315.09	316.05	314.45	315.85	315.6	312.78	314.41	315.73	315.41	314.98	315.48	315.11	315.12	314.83	315.86	315.65	316.4	313.97	314.22	316.93	318.96	318.14	318.27	317.53	316.1	317.42	314.89	317.58
330.14	327.85	329.66	327.15	325.99	324.68	326.78	329.02	329.03	327.35	327.45	326.18	327.64	328.61	326.16	326.62	327.56	326.56	327.37	327.69	326.41	326.23	327.18	327.01	328.1	328.56	326.53	328.34	326.69	327.75	326.19	330.81	327.4	328.76	327.54	327.25	326.83	326.9	327.45	329.75	327.77	328.3	329.77	327.61	328.11	325.06	329.86	327.78	325.9	330.14
305.2	305.23	307.76	305.35	305.97	305.1	303.77	306.48	304.79	304.97	306.58	304.96	304.4	305.16	305.04	304.53	304.05	305.4	304.49	303.91	304.04	304.03	306.59	306.32	304.19	304.18	303.05	304.96	306.27	303.96	304.57	304.06	304.44	304.71	305.07	304	305.4	306.05	306.38	306.92	305.24	306.27	306.14	305.32	306.1	301.85	305.22	303.78	303.82	305.49
326.79	327.82	325.56	328.81	324.95	326.94	328.7	325.91	327.18	327.09	327.21	325.8	326.13	326.04	326.35	324.76	327.42	329.87	323.74	327.54	327.63	327.9	325.49	327.69	325.76	323.15	326.88	326.94	325.31	325.49	327.4	326.19	327.22	328.27	325.87	324.64	326.1	326.24	327.9	327.95	325.82	326.29	330.19	324.7	329.85	327.96	329.3	325.36	328.02	329.34
300.62	303.02	302.33	299.82	299.47	300.13	298.83	298.01	301.88	301.96	300.43	300.08	298.08	299.67	298.42	301.5	299.35	301.2	298.91	301.02	301.08	298.57	298.61	301.86	302.77	302.38	301.76	300.13	300.22	300.22	298.85	300.37	300.22	300.93	298.73	297.36	301.37	298.62	298.43	300.25	302.56	303.05	298.38	300.49	302.23	300.2	301	299.46	302.08	301.46
311.92	310.74	313.42	313.59	312.45	312.22	312.78	311.43	309.71	310.47	314.44	314.18	312.68	310.28	311.83	313.57	314.91	311.9	314.98	313.46	315.01	314.81	311.38	312.23	311.66	310.05	312.53	312.08	312.33	308.52	313.91	314.69	311.68	312.3	312.14	311.49	312.99	311.78	312.62	312.4	311.19	314.43	310.11	313.29	313.75	312.99	310.04	314.25	313.55	311.25
314.15	315.34	318.65	316.15	315.13	317.01	313.1	316.24	314.63	316.29	315.6	316.46	315.91	317.15	315.44	315.01	318.13	313.51	317.92	317.95	317.15	313.66	317.42	313.31	316.88	316.01	315.81	313.65	319.64	313.34	316.33	312.93	317.73	316.44	315.26	313.93	314.17	315.5	314.95	315.96	315.93	314.09	316.03	314.74	316.7	317.59	315.23	317.78	313.8	318.74
305.27	303.71	303.61	305.15	304.77	303.76	304.99	304.66	303.91	306.19	302.31	301.57	305.12	301.04	303.01	303.23	301.45	303.4	304.61	305.04	303.48	302.6	305.02	304.35	303.5	300.92	303.61	304.46	304.53	304.67	302.51	303.47	304.78	301.88	306.42	303.75	305.08	305.24	304.59	304.68	304.66	301.68	303.48	305.72	304.27	303.53	305.93	305.8	300.77	303.63
309.43	305.5	309.62	307.43	309.97	308.26	308.94	306.49	307.62	307.2	306.39	306.57	308.57	309.03	307.56	307.91	309.57	306.18	306.73	310.69	308.29	306.71	309.52	305.54	308.22	308.01	306.05	308.03	308.16	307.23	305.68	307.25	307.79	306.46	308.27	305.78	308.5	307.99	304.26	309.84	308.22	305.48	308.86	307.92	307.19	307.45	307.44	306.44	306.82	309.76
296.3	293.76	294.1	297.04	294.7	296.44	294.08	295.36	296.74	293.59	296.43	296.32	293.84	294.37	295.07	295.05	294.81	295.97	296.04	293.55	296.14	296.05	294.62	297.29	296.86	294.28	295.05	294.14	295.64	296.61	297.44	294.39	294.85	298.32	292.45	293.62	296.09	294.25	296.04	297.46	296.24	294.28	293.95	295.31	293.98	296.08	295.3	293.57	295.28	294.73
313.87	314.4	314.38	311.9	310.52	313.47	313.99	313.45	310.42	313.87	311.53	315.04	313.38	313.82	314.11	310.15	314.16	316.23	312.66	315.03	312.38	313.9	314.02	311.8	315.35	311.13	311.08	310.87	312.56	314.75	314.68	312.35	310.93	313.01	316.19	308.51	312.17	312.21	312.59	312.96	312.29	311.18	310.81	312.56	313.59	312.04	313.98	313.14	309.49	314.04
307.86	308.27	311.16	308.13	310.8	308.16	306.28	308.15	308.48	309.68	307.19	307.66	308.83	309.34	311.06	309.35	310.28	308.69	308.52	309.15	310.15	311.87	309.24	308.13	310.88	308.78	307.08	310.05	309.9	306.78	307.76	308.69	309.57	308.77	310.03	310.73	309.33	306.69	306.86	307.69	308.96	308.78	308.27	308.09	310.71	308.96	305.95	310.83	307.04	306.28
314.67	314.91	311.6	314.06	313.42	313.46	316.9	317.69	312.77	315.2	313.44	312.78	314.41	312.9	313.9	313.08	316.72	316.01	314.7	314.74	312.9	311.35	316.82	313.21	311.5	315.2	315.33	315.08	314.43	314.89	314.69	315.99	313.45	315.64	313.83	316.63	314.1	313.22	315.37	311.99	314.24	316.13	314.99	312.66	313.39	314.13	315.02	314.67	313.01	314.25
311.15	313.54	316.59	314.73	313.96	313	315.07	314.63	314.6	315.05	314.15	316.09	313.79	314.44	314.69	313.88	313.58	317.1	318.08	317.07	314.59	315.23	316.27	316.91	315.16	314.99	316.13	315.25	315.31	312.44	313.51	311.3	315.33	315.12	316.29	315.79	313.68	313.07	314.46	314.18	316.11	313.5	314.33	315.16	312.41	316.02	313.94	315.01	315.02	317.14
307.73	309.68	310.67	312.21	312.2	311.78	309.57	309.54	309.6	311.14	309	309.31	311.62	312.42	310.29	309.55	311.34	309.65	310.55	310.32	309.15	310.71	311.62	311.24	312.14	311.36	311.17	312.45	313.92	310.01	312.94	311.87	311.64	310.19	310.85	311.57	310.43	311.17	311.19	314.25	313.49	310.21	311.76	309.8	309.24	314.68	311.68	311.78	311.22	309.56
318.03	313.95	318.3	316.83	315.92	315.39	315.95	315.47	316.69	316.29	315.81	315.64	314.17	317.54	318.84	317.98	315.72	316.03	315.51	315.93	317.69	313.36	317.96	318.5	311.59	314.71	319.37	317.85	318.13	317.88	318.12	317.18	314.04	317.96	316.11	315.95	313.09	315.58	317.58	316.39	317.64	315.48	317.91	317.45	315.1	317.98	316.62	317.12	317.18	316.15
317.38	317.69	316.54	317.84	319.83	321.48	315.31	317.81	315.73	317.22	317.39	316.92	315.69	316.85	317.02	315.73	320	317.04	318.32	315.56	316.88	319.23	316.34	317.19	316.36	315.67	317.75	316.6	317.81	317.82	319.17	317.42	318.46	317.9	316.71	317.68	316.4	318.4	315.36	315.86	318.44	319.43	318.41	316.12	317.06	316.98	317.87	317.56	317.62	318.85
303.28	304.12	302.92	300.65	303.07	302.04	300.22	302.57	302.67	304.33	305.74	301.51	302.82	300.99	303.86	302.24	302.68	301.94	304.65	302.61	304.28	301.49	304.65	301.29	303.28	302.9	300.95	302.37	303.44	302.4	300.84	303.5	301.87	302.72	301.66	303.61	302.92	303.98	300.46	304.55	302.89	303.63	303.91	302.87	303.41	301.9	303.94	303.18	301.04	302.05
316.92	318.49	317.08	317.98	314.65	317.66	319.1	317.28	316.38	319.85	318.29	316.8	318.8	317.72	317.55	318.51	319.81	320.27	317.59	317.93	316.21	319.53	319.17	316.21	318.89	318.19	316.74	318.49	318.87	321.35	319.75	319.84	319.14	315.95	318.1	319.27	318.54	316.66	317.98	317.99	319.72	319.73	317.38	317.75	319.03	319.28	316.21	319.77	316.96	317.34
329.1	329.39	327.49	327.92	329.69	329.02	329.99	329.46	328.79	328.5	327.2	329.11	328.29	331.94	326.75	329.13	328.31	329.78	328.86	327.19	332.61	327.98	327.86	329.25	329.79	331.84	328.1	329.33	328.59	327.77	326.99	328.05	327.59	329.06	330.13	329.3	327.73	330.99	329.05	327.97	325.88	329.08	326.81	330.66	329.68	332.3	327.55	329.7	328.85	328.37
306.8	307.9	308.18	305.27	307.12	308.85	306.46	305.59	305.3	308.92	303.99	303.5	306.09	309.38	307.08	306.8	306.84	304.61	306.67	307.4	308.85	305.01	308.08	308.16	305.93	306.02	307.56	305.64	305.4	306.19	306.21	305.15	307.57	306.09	306.26	306.72	307.52	303.4	307.75	303.77	304.4	306.46	308.23	306.72	306.25	307.07	305.87	306.35	305.44	308.52
312.88	311.21	310.69	310.59	314.2	311.16	312.71	311.97	311.11	312.9	311.83	311.52	311.6	311.39	312.17	312.02	313.69	310.18	311.13	312.12	312.83	310.71	311.71	316.21	309.66	312.32	310.51	310.41	312.31	311.56	311.48	314.41	313.77	312.51	314.94	314.16	312.23	311.97	312.8	313.32	313.96	313.31	310.98	314.16	311.86	312.22	311.11	310.02	311.09	314.54
315.52	316.17	317.25	315.18	317.73	316.07	312.81	314.87	317.16	314.06	316.49	313.57	314.96	317.68	315.2	315.23	315.05	315.14	313.88	315.05	314.32	312.88	317.05	315.62	314.26	313.47	314.47	314.78	315.24	312.49	314.63	314.59	315.02	313.18	313.95	316.68	314.06	315.58	316.25	315.28	314.08	316.31	314.24	315.21	312.86	316.49	316.39	312.92	315.67	317.71
306.97	304.87	306.16	304.95	304.97	304.87	306.54	304.73	303.31	306.91	307.31	302.38	304.62	307.66	303.72	304.17	303.1	302.94	303.62	303.72	302.96	307.33	305.51	306.5	305.34	305.45	304.63	304.14	305.77	303.89	302.54	303.89	303.72	307.32	305.57	305.08	304.9	301.89	302.69	306.34	305.39	303.6	304.42	304.16	306.33	305.92	301.15	305.35	304.62	306.69
316.28	318.1	316.55	316.79	315.59	317.72	316.88	315.39	317.65	316.72	316.61	319.32	315.79	319.64	316.74	314.66	315.92	320.13	318.16	316.17	314.61	315.89	317.98	314.58	316.01	317.15	317.8	317.6	316.47	315.17	318.16	318.43	317.04	317.79	315.41	316.94	313.98	315.3	317.25	319.87	313.19	316	317.02	318.23	316.87	318.19	317.67	316.72	318.51	316.95
298.19	301.75	301.82	301.66	299.37	299.99	297.9	302.4	298.36	298.81	298.79	299.19	300.2	301.09	300.47	298.44	300.57	297.72	300.81	300.28	298.93	296.87	298.68	300.79	298.38	299.16	301.47	300.1	300.9	300.46	299.81	300.5	297.74	300.18	299.46	300.63	300.46	301.05	300.29	299.85	302.66	301.11	298.8	302.72	300.86	299.85	300.33	296.3	300.87	299.01
312.16	315.18	313.81	314.48	315.63	317.5	317.32	317.77	316.09	315.45	312.96	315.83	313.14	317.11	314.86	314.6	318.15	316.32	313.74	313.75	315.23	313.9	314.23	319.55	315.67	313.89	315.25	316.44	316.25	318.19	314.63	316.36	314.55	313.81	313.79	316.89	315.22	317.84	313.82	314.89	314.59	314.96	318.05	313.97	314.13	315.9	315.02	314.31	313.89	314.79
310.53	313.28	312.26	311.73	313.25	314.82	312.72	313.93	313.21	311.86	313.72	311.3	315.64	314.9	312.28	312.16	313.22	310.85	309.85	312.22	314.41	312.46	313.18	313.85	310.92	310.66	313.78	312.9	313.6	313.6	311.34	311.68	314.09	313.59	310.23	313.41	310.47	312.34	314.13	314.37	313.01	311.97	314.1	309.68	312.7	311.02	313.67	313.1	312.72	311.4
309.53	307.66	308.97	307.13	307.3	308.99	309.48	310.52	308.13	309.96	311.56	308.79	309.68	310.57	307.94	307.26	310.86	307.93	307.59	309.71	306.61	309.28	311.37	308.55	308.05	312.01	307.94	306.71	309.38	305.51	309.89	308.13	307.18	309.77	307.38	306.63	307.89	308.39	306.27	307.55	307.94	308.78	308.28	309.35	308.51	307.79	307	307.08	310.34	306.7
311.81	312.86	311.34	313.89	313.01	313.7	313.49	314.18	312.95	315.17	315.08	313.37	313.68	314.77	311.9	311.85	312.44	313.82	312.27	313.98	312.54	312.16	313.55	315.15	312.85	313.1	313.37	314.7	310.56	313.86	315.54	311.57	313.87	313.4	314.92	314.62	314.29	313.66	312.98	315.46	313.57	312.45	312.53	312.68	312.39	315.11	314.89	312.6	313.46	313.6
325.02	323.88	325.62	323.81	323.17	323.87	323.74	323.34	324.16	322.75	325.39	327.88	323.9	325.19	325.63	324.59	323.25	324.66	323.39	325.26	322.4	324.4	325.35	325.82	324.1	325.97	325.41	326.34	319.68	326.54	324.88	325.78	320.69	327.13	324.78	326.54	325.39	326.55	323.3	324.08	325.58	325.28	325.88	324.65	325.29	323.55	324.03	324.53	322.08	322.39
306.18	305.63	303.91	305.39	305.07	304.06	305.31	308.68	305.89	304.88	306.07	304.46	304.4	302.93	304.36	303.24	305.08	304.7	304.34	307.09	306.53	303.9	304.84	304.53	307.24	308.34	305.45	306.28	305.86	306.76	304.74	306.91	304.36	305.29	302.85	305.74	306.46	303.66	304.86	307.07	306.08	304.78	304.44	304.72	306.38	306.66	308.21	302.64	305.17	304.97
313.15	315.88	314.44	314.02	313.61	312.22	316.3	312.08	312.33	314	311.73	314.88	314.57	313.63	314.11	315.69	313.61	313.53	314.33	313.58	314.16	315.15	312.52	314.18	312.22	312.79	314.93	315.05	313.22	316.26	313.24	310.48	313.84	314.05	315.04	315.28	312.69	313.07	313.13	315.48	314.28	313.62	313.63	313.52	313.15	313.42	314.08	314.71	313.8	314.75
311.1	312.41	313.11	308.65	311.53	312.5	307.87	310.03	311.21	310.24	310.68	310.25	311.32	310.26	311.38	309.05	311.92	310.97	310.23	310.82	313.35	308.19	311.83	311.34	311.96	313.22	312.07	310.27	310.85	312.44	308.93	309.72	310.79	308.91	312.26	310.78	308.45	312.49	309.45	310.02	313.05	309.35	309.39	312.41	308.91	310.06	309.1	312.56	309.88	310.43
306.39	306.04	303.48	303.27	303.39	305.65	306.1	304.95	303.86	302.92	305.28	307.17	305.19	306.95	305.43	307.64	305.63	304.43	304.25	304.23	305.77	304.19	303.64	304.29	306.34	304.3	304.61	305.36	304.44	305.55	307.41	306.41	305.9	305.12	308.11	305.25	303.85	306.55	305.69	304.72	304.47	305.5	307.25	306.39	305.11	304.85	305.33	304.72	305.72	305.87
305.44	304.76	303.12	303.81	303.5	303.44	303.36	304.2	303.04	305.01	305.48	305.45	304.21	301.9	305.24	305.42	307	302.48	304.07	305.1	304.07	302.37	305.8	302.75	301.62	303.48	305.69	304.8	302.52	304.98	304.07	302.92	301.75	304.49	302.75	306.38	305.73	305.18	303.91	305.13	304.69	304.08	305.8	304.08	305.06	301.81	302.85	304.38	304.11	303.56
306.19	307.25	308.72	307.85	306.98	306.62	305.45	305.55	306.21	308.01	304.82	306.02	306.37	306.64	304.18	306.56	307.33	306.66	304.2	306.16	307.38	304.62	307.8	306.49	305.32	305.91	305.79	305.23	303.09	307.34	306.43	306.89	306.26	307.37	303.35	306.48	307.37	307.3	303.75	305.59	305.92	306.92	305.71	307.34	307.41	306.6	305.14	306.4	307.19	305.73
294.37	292.42	295.09	295.57	294.15	293.24	294.91	294.86	296.31	295.73	296.89	292.98	293.74	294.9	294.63	295.89	295.28	295.88	296.15	294.45	295.92	294.53	296.74	293.8	296.06	293.86	294.53	296.76	294.85	294.73	294.91	294.8	293.29	298.89	293.28	294.83	295	295.97	294.6	297.15	295.2	295.13	293.05	297.39	294.51	292.47	295.48	293.29	293.73	295.67
313.42	314.04	311.3	312.6	313.18	313.37	315.7	312.16	313.99	311.35	314.79	314.92	313.48	313.28	313.9	315.39	314.47	314.09	314.1	314.99	314.52	311.76	313.65	312.95	314.53	313.02	312.41	312.72	313.63	312.75	315.63	314.41	311.88	314.34	310.58	312.25	312.99	313.43	314.32	314.73	312.58	313.93	314.07	313.43	311.62	313.01	314.15	313.23	312.15	313.51
302.55	303.85	305.64	301.35	301.78	302.19	301.16	299.47	297.86	301.82	302.39	299.62	301.95	301.34	299	300.54	299.97	299.8	304.06	301.35	299.16	302.05	299.81	299.31	298.5	298.92	300.48	301.38	303.86	300.72	299.32	299.52	301.02	299.09	299.11	302.71	301.3	297.18	299.28	299.67	299.69	300.95	299.59	300.15	299.88	297.95	301.55	301.55	301.67	302.51
328.45	329.88	328.2	330.65	328.9	329.25	328.15	329.9	328.34	329.21	330.18	329.17	327.63	326.11	327.95	328.81	329.28	327.93	328.93	327.23	330.52	329.13	330.05	327.43	328.17	326.07	326.99	324.82	328.71	327.17	326.86	330.24	326.97	328.28	327.73	328.51	324.7	328.01	327.91	327.15	328.84	329.58	328.62	328.75	327.81	327.04	326.15	325.56	329.07	329.07
307.02	307.95	309.56	308.46	310.05	309.62	310	308.21	310.19	310.67	309	308.66	305.88	309.82	307.78	307.23	310.41	308.85	307.21	308.71	309.6	309.4	308.5	307.16	311.61	310.72	306.33	310.65	308.27	308.47	309.57	308.43	310.04	307.78	307.48	309.29	308.37	308.11	306.5	309.31	308.32	307.79	308.26	307.97	308.66	310.44	306.95	309.39	310.38	309.57
307.46	304.77	306.47	308.25	307.26	307.66	305.7	306.97	307.59	306.61	309.53	309.87	306.06	307.94	307.53	308.53	308.68	306.8	308.74	307.56	309.52	305.21	309.68	305.04	306.29	310.44	308.11	307.73	307.18	306.57	308.05	306.72	308.3	307.45	307.6	305.95	307.98	306.27	305.42	304.12	307.38	308.59	306.28	308.51	306.97	307.2	306.92	307.5	306.7	304.5
329.01	328.81	329.38	328.05	327.71	327.61	327.93	330.62	329.93	326.14	328.24	329.38	328.83	328.61	329.19	329.86	330.08	326.11	329.01	328.09	327.91	327.11	332.1	328.26	328.24	328.16	329.58	328.27	327.45	328.78	330.14	326.7	331.07	329.24	328.52	329.37	329.43	327.96	327.67	328.67	327.17	327.8	326.56	329.6	327.71	328.03	330.56	328.91	327.71	325.9
319.72	319.58	316.46	318.85	317.41	318.81	317.31	319.45	317.94	317.14	319.79	317.91	318.61	319.34	318.85	320.24	316.18	316.93	320.45	317.68	316.73	319.11	319.7	319.31	317.27	318.38	316.69	320.13	318.13	318.85	316.65	319.88	317.98	318.91	318.43	317.48	321.1	318.04	315.91	315.39	317.24	318.1	318.07	315.32	316.8	319.3	315.93	318.8	321.81	316.3
316.92	313.51	314.2	316.16	314.11	315.99	315.06	315.44	314.64	315.23	315.93	315.51	314.55	317.24	315.59	314.34	313.34	317.52	316.13	313.61	313.16	316.8	314.56	315.12	311.75	316.43	313.54	315.53	314.21	316.28	314.24	317.37	315.8	314.12	313.61	316.07	315.93	317.02	315.16	313.9	316.61	314.59	316.22	314.75	313.11	315.31	315.24	315.09	313.51	315.34
303.05	301.14	303.31	303.01	300.88	302.33	301.57	301.95	301.41	303.82	301.29	303.12	304.42	303.16	302.63	304.17	302.64	302.09	300.61	301.32	302.54	302.09	303.84	301.96	304.89	303.04	302.55	302.05	302.87	301.52	298.57	302.59	303.01	301.74	301.15	301.54	301.84	302.43	304.73	301.91	302.72	305.41	301.2	301.86	303.95	301.64	303.12	301.59	299.4	303.76
317.26	318.05	316.95	316.98	315.5	316.87	318.9	317.62	316.95	316.2	315.45	316.99	314.99	318.9	318.14	316.32	317.51	319.04	316.57	317.07	317.03	317.35	318.76	316.62	317.04	316.27	318.25	316.6	315.57	318.15	317.06	316.76	318.28	315.94	318.3	319.61	317.82	319.77	316.21	316.42	313.93	316.07	314.2	320.2	317.34	318.79	315.17	316.92	316.91	316.19
306.16	305.52	304.14	306.76	303.68	303.68	305.55	305.21	304.7	303.82	305.67	303.18	302.41	307.16	304.97	304.85	305.54	303.2	303.91	304.79	304.8	306.58	305.47	306.05	304.58	303.55	305.24	304.93	305.77	303.97	304.28	304.58	303.8	303.75	304.27	305.11	303.19	303.6	307.06	305.57	302.48	304.35	306.21	304.85	304.19	303.96	305.32	300.78	302.04	304.05
311.01	315.13	313.93	312.2	313.42	311.85	312.58	314.36	313.63	315.94	309.3	313.38	311.33	312.66	314.11	312.81	313.87	314.05	311.93	313.58	312.92	314.67	313.58	316.37	315.48	314.5	314.53	314.04	312.67	310.24	310.67	312.39	310.38	313.3	312.85	310.48	310.87	312.48	311.61	313.16	310.35	312.65	314.14	311.63	311.79	312.96	310.59	312.84	314.41	313.02
305.97	305.72	307.64	302.94	306.54	304.79	303.03	304.25	307.26	303.19	304.24	306.05	304.6	306.79	305.89	301.87	302.97	306.08	303.09	308.3	306.2	302.89	305.7	307.23	302.18	304.56	305.76	305.37	303.7	306.08	304.77	303.72	305.01	306.5	304.32	304.8	304.71	306.59	305.33	304.9	304.7	307.19	304.17	304.77	307.29	303.22	303.3	304.18	306.11	306.36
314.86	312.99	315.08	314.9	311.29	316.31	315.08	315.61	314.53	319.96	314.38	317.06	312.59	314.85	314.92	314.66	314.35	318.08	312.29	312.1	316.51	314.68	316.45	315.44	313.77	316.87	315.07	315.6	316.61	314.16	315.47	317.84	316.4	315.22	313.04	314.2	314.35	316.88	314.46	313.77	315.98	314.42	315.25	314.35	316.83	314.32	314.25	315.2	311.94	316.81
302.45	301.04	300.62	298.62	301.61	301.94	302.26	298.32	300.63	300.59	300.33	300.5	300.28	299.14	301.54	298.49	300.58	301.12	299.42	299.23	302.61	300.42	300.33	299.49	298.87	300.25	299.83	303.02	299.7	302.12	302.47	301.26	299.2	299.95	299.6	298.53	302.82	301.32	301.23	299.94	303.63	300.82	298.14	301.4	301.13	302.74	300.69	302.87	301.24	301.84
298.39	294.92	298.14	298.33	296.12	295.53	295.23	296.61	297.42	297.06	298.32	296.45	298.98	295.88	297.59	297.18	296.41	295.34	296.39	294.16	296.88	297.6	296.03	297.63	296.87	296.9	296.11	295.46	296.12	296.02	295.76	292.93	297.93	298.96	297.63	295.73	296.02	295.91	295.62	293.94	295.6	297.74	297.05	298.29	295.9	300.36	296.41	299.84	298.79	297.13
303.55	306.11	306.08	306.89	304.01	305.22	304.87	306.83	302.73	305.99	304.04	304.58	307.62	304.96	303.95	305.08	304.32	304.51	306.98	306.34	305.44	305.04	307.59	304.13	304.65	305.37	304.25	308.56	305.9	303.91	306.21	305.72	304.22	307.39	307.35	305.81	307	304.75	307.08	304.08	305.09	307.38	306.13	301.99	307.36	304.54	305.02	305.34	304.59	307.04
301.97	302.48	305.31	302.55	304.07	300.65	304.04	302.66	304.01	303.23	302.51	301.35	306.58	306.58	302.25	305.33	304.91	302.65	303.59	302.2	301.71	302.64	304.16	301.85	301.99	303.29	304.75	300.28	302.66	304.03	302.75	301.26	305.82	303.79	303.21	303.56	302.95	306.13	302.77	303.24	304.14	305.57	304.81	306.37	305.17	303.07	302.02	300.91	300.74	301.3
312.67	311.99	311.52	313.21	315.08	314.01	312.85	307.92	312.36	312.86	315.68	313.97	314.84	311.11	314.85	310.86	311.59	311.18	313.81	312.4	311.41	314.16	315.22	312.78	313.28	312.41	313.88	312.53	311.51	312.36	311.19	312.12	312.31	311.54	314.09	314.01	313.15	312.05	313.38	312	312.62	313.9	312.18	312.65	311.69	312.14	315.56	312.46	313.02	311.7
305.37	304.43	303.49	303.76	305.05	307.25	306.45	303.61	303.39	306	307.71	301.89	303.68	303.73	305.45	304.92	306.06	303.13	305.42	303.03	304.68	303.13	300.31	304.35	304.43	304.5	305.38	304.3	303.95	305.98	305.78	302.37	304.04	306.56	305.34	303.25	306.17	307.63	304.58	304.92	304.69	304.8	305.25	309.21	305.47	304	305.48	304.34	304.03	305.99
318.1	316.73	317.08	318.62	314.9	317.67	318.63	318.04	317.35	319.72	316.07	317.77	317.78	315.14	317.09	319.12	321.4	318.83	315.94	317.59	317.37	315.84	320.25	317.45	315.02	320.14	317.14	315.61	317.83	316.69	315.61	316.19	314.88	315.95	316.43	315.35	315.07	318.87	317.55	317.66	318.92	316.93	316.19	317.51	318.12	317.1	319.59	317.78	317.64	316.68
316.71	318.21	319.88	318.11	318.76	315.51	318.62	316.61	318.93	317.26	319.02	316.62	318.76	318.17	319.92	319.17	319.8	320.11	317.73	316.93	317.67	315.42	319.27	319.49	320.96	315	317.45	318.83	320.02	317.81	318.63	317.54	317.81	318.39	317.31	315.73	318.12	315.89	319.52	318.06	317.46	319.28	316.82	319.05	316.09	316.12	317.89	320.55	318.9	319.5
323.94	327.91	328.65	328.42	327.18	326.81	328.45	328.5	329.38	326.17	328.18	329.08	328.04	327	329.8	327.64	327.08	328.11	327.56	327.84	328.87	329.66	330.11	326.89	327.18	328.57	328.33	326.57	329.28	329.16	327.49	327.93	329.01	328.02	328.66	330.05	325.55	327.63	329.37	328.41	327.72	329.17	328.64	329.59	327.79	327.42	329.71	328.92	329.47	327.28
303.7	302.52	303.92	307.15	304.02	302.33	306.63	305.32	303.3	305.19	304.02	303.44	302.22	304.67	304.16	305.26	301.45	303.53	304.82	303.03	300.38	305.99	304.13	304.66	303.44	304.73	304.65	302.33	303.77	304.32	306.93	305.86	304.44	303.25	304.95	304.15	303.56	303.13	304.53	303.06	302.96	303.49	303.83	304.42	304.03	304.87	303.89	304.64	305.8	302.81
306.4	305.16	305.73	304.02	306.71	305.19	305.42	306.04	303.03	305.92	304.47	302.09	303.54	305.98	306.39	304.22	307.39	303.25	305.28	304.16	301.4	304.27	304.43	306.46	303.56	305.1	304.02	304.05	302.68	302.5	306.15	302.94	305.59	304.33	305.01	305.2	308.39	305.5	303.25	303.66	305.81	305.09	303.06	306.54	305.84	305.36	306.17	305.14	303.14	303.03
303.11	301.18	300.69	302.93	302.79	301.31	301.31	298.56	301.16	299.98	301.06	299.99	299.57	302.31	299.65	300.33	303.8	302.78	304.2	299.7	301.91	301.4	299.08	303.57	301.32	298.87	299.01	300.68	301.29	301.28	301.24	301.58	299.57	300.16	300.97	301.73	300.48	301.66	301.48	301.56	300.73	301.66	300.66	300.84	300.84	301.66	300.29	299.99	301.52	300.9
314.25	310.58	312.41	308.99	314.04	312.44	314.13	315.92	314.93	310.07	313.83	309.04	313.58	313.22	311.74	316.09	312.51	310.65	313.15	311.43	311.55	310.16	311.81	313.75	313.7	311.13	311.59	311.46	314.45	312.83	312.13	312.06	315.16	311.03	313.1	310.05	311.17	312.82	311.73	312.49	314.1	310.17	311.81	312.45	312.35	313.61	314.13	312.91	312.6	312.69
296.24	296.01	298.24	295.82	298.08	297.4	297.81	297.17	297.41	296.19	294.28	299.13	295.02	295.95	296.08	296.53	300.09	296.22	293.89	295.34	296.12	293.95	295.57	298.08	298.03	297.39	297.01	298.54	297.04	296.93	297.5	298.85	294.94	297.76	298.42	296.19	295.82	298.13	296.45	297.46	297.37	296.24	296.52	296.24	295.75	299.54	295.1	294.49	296.09	297.11
303.49	300.97	303.27	301.8	304.92	302.87	303.32	305.69	302.14	304.8	302.49	303	304.75	303.99	306.03	304.03	303.44	302.77	304.63	303.87	300.77	303.63	303.31	302.96	303.44	300.6	301.52	304.08	301.4	303.37	303.44	305.29	302.73	302.58	304.72	301.19	304.32	304.51	300.28	303.23	303.5	304.46	305.65	304.64	304.3	303.49	304.76	303.26	302.12	303.57
305.04	305.81	306.22	306.47	305.41	305.8	305.69	305.35	307.06	305.99	305.74	303.73	303.95	306.55	303.83	304.88	304.56	302.63	306.82	307.08	305.54	307.3	306.01	304.55	308.63	307.04	305.57	305.37	304.31	306.81	304.57	303.85	306.85	306.11	305.67	306.86	303.83	306.09	304.61	302.67	305.67	306.13	304.74	305	304.99	304.29	306.83	305.88	305.01	304.18
307.73	307.02	306.26	306.33	306.73	304.6	305.85	306.31	305.78	306.42	308.5	308.35	307.33	302.56	304.21	304.22	304.34	306.69	306.86	306.93	306.69	305	304.8	306.08	305.51	305.62	304.78	303.86	307.96	305.14	305.16	305.6	307.42	306.71	306.08	303.51	305.53	307.55	307.76	305.01	307.37	305.45	305.45	306.09	305.73	308.03	306.94	305.41	306.35	307.75
312.24	310.56	311.12	312.66	311.03	312.77	309.09	313.62	310.86	311.38	312.9	312.43	313.9	311.26	313.37	309.64	312.95	310.83	314.09	308.38	311.85	312.23	309.86	314.18	311.4	313.04	313.65	313.12	312.72	310.3	308.87	311.72	311.17	311.43	313.5	309	310.7	311.2	310.91	313.26	309.82	309.68	313.12	310.91	313.25	312.54	313.83	313.11	311.35	312.98
315.02	314.72	313.18	313.29	313.91	312.51	312.21	315.99	313.3	312.07	315.23	314.2	313.38	313.91	311.64	311.63	314.72	311.96	313.7	312.57	312.86	311.45	311.41	313.75	312.85	312.89	312.67	315.77	314.35	311.4	313.33	312.74	310.88	315.49	312.31	314.47	313.79	315.33	315.44	313.07	312.51	312.66	314.13	311.09	314.8	314.88	312.12	313.06	315.54	314.4
312.16	313.06	315.17	311.51	312.06	312.51	313.46	314.69	313.84	316.09	312.29	314.54	314.48	313.57	312.48	313.83	312.68	314.57	313.46	313.77	310.29	313.7	310.78	312.41	312.92	313.67	312.45	315.05	315.98	311.55	313.12	313.85	314.22	313.33	314.19	314.95	313.92	312.32	314.4	313.46	312.32	312.64	313.54	313.74	312.76	313.28	315.11	313.67	311.38	314.78
303.53	304.46	304.2	303.67	302.63	304.34	306.16	305.48	305.5	303.52	302.29	304.04	304.13	302.84	303.08	303.94	304.89	304.2	304.41	302.67	308.56	305.49	304.33	303.71	305.23	306.88	304.42	305.86	303.65	307.02	305.12	301.31	305.48	303.2	305.69	303.33	303.6	306.74	305.47	302.06	305.11	303.58	305.47	303.45	303.14	304.67	304.95	305.37	304.88	305.26
316.29	311.88	311.72	312.84	313.78	312.78	312.78	313.25	314.12	314.46	314.33	312.19	315.85	314.42	313.3	310.42	314.79	312.82	311.18	315.26	313.78	312.65	313	313.65	312.86	315.61	315.95	315.29	311.53	310.84	310.97	313.58	314.14	311.5	315.59	311.94	313.44	310.66	310.6	312.04	311.48	312.94	311.39	313.74	312.88	311.5	313.18	312.07	313.85	313.57
302.7	304.55	305.07	303.66	306.02	303.1	304.61	303.95	306.27	304.27	303.23	305.34	306.76	303.82	304.81	306.96	305.1	302.86	304.12	302.98	306.63	305.63	303.9	304.33	303.53	305.7	304.54	301.77	304.15	303.19	302.26	304.24	306.21	304.17	305.94	304.83	304.33	304.41	303.09	301.77	304.5	304.89	303.24	305	304.99	305.36	303.68	305.27	303.51	307.39
306.07	304.03	303.09	303.79	303.38	302.75	304	303.91	303.86	303.3	302.16	303.62	302.54	302.3	302.67	303.87	305.58	305.69	301.66	302.44	304.73	305.04	303.49	304.47	303.78	302	305.36	301.38	301.62	302.92	303.36	301.93	303.99	303.82	302.24	301.93	304.88	305.08	299.71	304.68	301.08	301.93	301.88	301.99	302.56	300.55	303.27	302.76	304.63	304.57
312.56	312.07	310.68	311.67	309.71	310.49	311.74	311.64	310.44	310.45	309.46	310.61	307.86	308.45	308.65	308.8	312.4	312.18	310.91	308.42	309.7	311.54	309.79	309.84	309.87	312.66	308.8	310.15	310.11	310.99	308.38	311.21	310.14	311.55	310.98	310.98	310.3	312.71	313.24	311.31	310.81	310.24	309.72	312.16	311.5	311.91	309.83	310.87	314.39	310.48
303.95	302.16	304.02	303.74	304.81	303.47	302.77	304.54	304.31	301.3	304.83	301.69	303.34	302.32	302.93	299.73	304.12	304.27	305.02	304.17	305.36	304.36	304.93	301.58	301.26	302.42	302.81	305.07	305.98	304.8	305.43	303.77	303.11	300.67	304.12	304.67	303.13	304.22	299.89	304.82	302.41	301.81	302.81	303.21	305.24	301.29	301	303.87	302.46	305.76
310.54	311.72	313.68	314.18	310.45	315.39	312.2	311.88	315.69	312.94	314.02	312.01	316.43	312.44	314.06	312.54	314.03	311.25	312.27	311.77	311.7	311.63	313.1	312.84	311.24	312.94	312.44	312.82	314.01	312.78	313.49	311.95	312.53	314.47	312.12	312.05	310.16	311.38	311.61	311.77	311.1	311.94	313.01	314.52	313.04	309.59	312.8	315.54	310.35	314.41
306.26	300.91	304.53	303.69	303.58	304.96	304.9	305.09	303.46	304.74	304.55	305.51	302.94	305.35	303.44	302.5	307.27	304.67	302.64	300.53	305.39	303.87	304.53	304.6	304.7	303.1	300.14	304.82	305.07	303.27	304.28	303.63	305.16	301.35	305.81	304.3	302.2	304.8	304.41	302.12	303.89	302.87	303.9	304.73	301.97	305.66	309.17	305.69	303.42	306.26
304.79	306.75	307.21	307.48	306	304.94	306.41	310.08	307.78	307.04	307.83	308.17	305.99	306.77	305.05	307.73	304.62	304.19	306.83	304.35	307.79	305.19	306.64	306.08	308.38	306.03	306.16	308.89	307.53	304.64	304.72	308.62	305.63	308.41	308.54	308.26	306.67	307.38	308.34	308.16	306.77	305.74	307.53	306.53	305.95	304.98	307.57	306.22	305.65	307.5
302.14	303.51	304.22	303.61	302.61	304.64	301.15	304.52	302.18	301.85	302.25	303.81	302.48	304.06	302.14	300.22	303.74	305.98	302.37	301.94	303.48	303.04	302.63	301.8	302.93	304.26	304.85	301.42	302.02	301.55	303.91	303.59	300.62	302.78	304.39	301.26	300.95	299.96	302.94	303.82	304.31	302.73	305.72	304.44	302.86	302	304.3	302.76	300.67	303.69
310.92	309.55	311.13	314.33	311.01	311.27	312.14	312.01	312.2	310.78	311.56	310.49	313.42	315.3	312.53	310.18	314.99	311.58	310.25	311.85	313.73	311.79	311.83	312.05	316.1	312.09	312.75	310.7	312.72	313.65	310.82	314.11	312.19	311.07	313.72	314.26	312.16	313.18	311.16	314	312.22	313.28	313.11	312.08	313.56	312.6	313.27	312.74	311.79	310.82
311.65	311.34	310.86	311.72	313.06	309.06	309.57	309.05	309.6	311.92	311.02	312.62	312.1	310.29	308.48	311.02	313.86	310.57	311.18	311.86	312.17	312.76	312.86	312.51	314.44	311.17	312.22	310.15	312.52	311.63	309.87	310.1	310.78	309.93	308.36	309.19	313.89	310.27	313.91	310.47	309.72	310.88	309.2	311.18	310.69	312.74	310.28	314.82	309.64	310.01
293.63	294.82	294.42	293.73	294.06	293.06	292.23	294.61	296.21	295.33	295.5	295.23	292.56	297.54	295.1	294.79	294.54	294.54	296.37	294.76	295.85	293.56	295.85	296.21	292.89	293.15	294.68	294.11	294.1	294.36	295.01	294.03	296.09	295.59	293.33	293.85	293.98	295.9	292.58	295.68	293.29	294.88	291.53	293.81	294.68	291.91	292.15	294.02	292.81	294.55
304.54	303.06	303.85	302.96	307.6	303.54	304.63	302.33	303.38	306.28	304.09	302.9	303.25	307.16	303.76	304.98	300.7	301.39	304.69	304.35	303.77	301.01	303.57	304.51	302.42	305.99	301.74	302.74	304.18	300.34	303.08	303.92	302.59	304.58	302.69	303.26	302.24	303.31	303.53	305.12	301.44	304.46	303.48	303.44	303.25	304.4	304.77	301.89	302.97	305.34
316.82	317.11	313.39	311.66	314.28	314.8	315.09	315.11	314.03	312.82	314.46	315.57	313.87	315.19	315.5	314.72	313.69	313.24	315.46	315.11	315.44	316.66	317	315.05	312.76	315.4	314.81	315.36	314.2	314.78	312.69	315.39	315.44	314.09	313.95	314.25	314.39	314.7	313.88	318.83	311.94	314.37	312.04	313.87	313.28	316.56	313.83	313.79	316.23	315.28
311.92	313.12	310.62	314.73	313.93	313.33	313.29	313.62	315.41	312.72	313.56	317.09	315.01	312.47	312.5	314.64	312.36	312.48	312.47	313.38	314.74	310.73	313.5	313.07	314.36	312.07	313.75	313.94	311.39	314.09	313.61	311.54	312.69	312.96	311.23	316.93	313.1	314.19	310.14	313.53	311.43	314.55	311.06	312.95	314.24	312.34	312.15	314.12	315.13	311.55
317.67	318.3	316.04	319.09	316.17	319.42	317.22	316.58	317.31	318.25	319.42	317.07	319.12	316.99	316.29	315.89	317.14	317.26	319.57	316.34	316.18	316.26	315.27	317.04	318.04	317.81	317.32	316.55	317.61	315.2	315.99	316.49	317.23	317.57	317.19	317.33	319.31	315.58	316.75	315.87	314.86	314.68	316.87	317.19	319.39	317.22	316.17	318.27	318.44	318.52
306.71	308.04	307.62	308.43	307.19	306.99	307.28	306.6	307.22	308.3	308.75	306.66	308.16	305.99	307.19	307.19	307.35	306.33	308.25	306.28	307.97	307.24	304.87	306.72	308.52	309.76	311.38	307.55	308.23	305.36	307.06	307.9	304.51	307.67	308.22	307.07	306.28	308.42	307.93	308.8	306.35	307.75	307.46	308.06	305.57	309.22	308.47	308.78	305.52	306.6
318.32	316.26	319.01	321.71	320.55	320.57	318.72	320.03	317.15	320.21	318.18	320.32	317.53	318.73	317.46	319.12	319.58	317.91	319	320.64	319.3	319.12	320.81	317.24	317.58	316.78	316.35	317.99	319.63	320.46	319.83	316.17	319.9	320.73	318.59	319.47	316.46	319.25	319.68	317.35	319.86	318.93	316.71	319.55	319.21	320.52	322.12	320.9	317.78	317.59
320.34	317.17	315.76	315.36	318.28	316.28	316.09	316.99	318.15	316.36	316.11	316.26	316.54	316.35	317.42	316.39	317.27	316.1	316.77	316.98	315.58	318.87	320.56	317.56	317.57	317.74	317.82	316.52	318.25	319.62	318.48	316.85	317.99	317.08	317.8	318.39	317.75	317.67	319.19	317.14	318.68	317.94	318.72	318.45	318.72	317.07	314.38	316.36	315.54	319.18
317.63	315.94	318.47	316.39	317.75	315.76	314.44	318.46	316.92	315.97	317.56	315.92	315.32	316.63	316.77	316.71	318.49	316.34	316.3	314.62	314.95	316.89	317.99	317.55	316.85	314.84	314.09	316.83	318.01	318.18	316.78	316.49	315.07	316.85	317.7	316.2	315.4	316.38	317.08	318.13	315.84	316.68	317.46	318.25	315.65	317.06	316.43	316.82	320.02	318.65
304.91	305.63	306.83	308.99	306.61	305.37	309.89	305.52	308.57	306.24	305.94	304.87	306.65	304.32	304.54	308.31	304.26	306.24	307.95	305.32	307.11	304.53	306.36	305.46	305.41	304.15	305.92	307.18	304.49	307.52	305.83	305.16	303.58	306.09	303.51	307.39	306.36	309.01	303.36	309.54	305.21	304.71	303.89	308.77	307.13	305.12	304.13	305.9	305.33	306.98
315.76	315.58	315.15	317.19	316.58	315.63	316.99	315.5	315.74	315.14	314.11	317.44	315.7	313.71	313.71	316.98	316.09	316.17	317.09	314.5	317.11	315.79	315.94	314.53	315.58	316.62	316.92	315.74	318.55	317.16	313.33	315.2	316.11	315.67	314.53	314.76	317.48	314.59	319.45	316.91	318.21	315.15	316.09	316.75	315.73	314.24	318.54	317.77	314.07	315.71
318.9	320.68	319.23	319.21	320.42	318.65	318.13	318.26	319.92	317.44	319.82	320.97	321.95	321.72	320.48	317.87	320.4	319.55	317.97	320.25	319.28	317.65	318.28	318.43	320.09	316.95	318.75	318.89	319.05	317.51	320.4	318.92	321.01	319.96	319.36	318.5	317.63	319.75	320.61	320.83	318.58	318.95	318.22	320.36	321.32	317.49	319.02	318.37	321.1	321.24
306.79	307.43	305.45	302.01	308.51	306.98	307.77	308.31	305.28	306.08	306.53	305.48	304.48	305.79	306.09	306.3	307.43	305.44	304.32	307.49	306.16	305.62	305.87	305.37	306.33	305.01	304.93	306.05	306.54	302.57	307.15	306.62	306.99	305.19	306.67	309.36	306.05	307.4	302.87	305.59	304.76	308.27	307.47	307.43	305.15	304.21	308.23	307.54	306.99	305.83
304.43	303.54	303.32	305	302.63	301.97	304.34	303.96	306.57	303.16	303.38	305.46	303.62	301.82	304.99	301.98	303.78	304.04	300.86	303.48	303.23	301.79	303.76	301.48	302.71	303.52	303.36	301.9	302.71	303.32	302.93	303.96	303.69	305.34	305.84	302.61	300.23	302.64	306.34	304.63	302.78	303.69	304.56	304.57	305.55	303.71	303.95	300.12	302.83	302.19
308.41	310.17	311.03	311.74	311.49	310.73	310.83	310.73	311.44	310.55	311.64	310.37	310.12	311.01	311.54	311.65	310.58	313.02	310.09	311.43	308.63	307.48	311.44	311.58	312.27	310.85	310.34	309.25	310.29	311.05	310.4	310.78	309.98	309.1	310.41	312.2	310.68	313.88	310.39	310.64	309.4	310.61	309.16	311.33	311.87	310.95	310.17	312.82	309.12	309.13
308.63	304.28	305.84	304.79	306.06	307.26	310.79	305.14	304.53	304.58	302.5	304.16	304.17	304.44	302.88	303.39	306.36	303.49	305.75	305.49	308.23	306.43	303.4	305.18	306.53	306.28	306.6	307.38	303.87	305.92	304.84	305.55	303.95	304.02	303.3	304.8	304.91	302.84	305.15	305.46	305.47	304.7	306.83	301.99	305.02	306.12	305.07	306	303.19	306.48
315.88	314.82	313.02	318.86	316.37	314.65	317.76	315.39	315.89	313.54	314.35	317.18	314.71	314.74	314.15	317.38	312.06	315.98	314.92	312.22	313.23	315.12	316.9	315.75	315.57	314.08	315.77	313.96	316.31	313.89	316.38	314.5	315.84	314.6	317.05	314.96	314.98	313.62	312.03	311.32	314.15	315.6	315.98	314.31	314.4	313.94	315.34	316.31	315.54	317.73
319.81	321.2	318.76	319.9	318.85	316.55	320.93	318.2	320.84	320.1	317.35	318.37	315.72	323.02	320.79	316.77	319.32	319.78	321.96	318.12	318.76	319.2	319.89	318.4	318.12	319.05	321.22	322.85	319.31	318.75	317.71	318.81	319.83	319.52	318.1	320.11	316.31	319.74	320.67	320.33	319.37	319.82	320.6	318	319.09	320.83	317.66	320.26	317.73	319.31
320.51	317.88	316.53	318.83	317.38	319.38	318.76	318.54	322.73	318.48	317.01	319.11	318.02	315.8	318.05	317.14	314.55	317.39	317.95	317.62	320.2	317.59	315.8	319.71	315.57	319.18	316.94	318.88	315.76	319.42	317.11	319.66	320.68	317.03	320.39	319.31	318.83	319.53	318.38	318.77	322.47	317.01	317.56	318.14	319.39	320.53	319.17	318.77	317.56	319.35
314.34	317.62	315.28	316.63	318.39	316.59	318.01	319.39	320.27	315.29	319.15	313.05	317.1	318.04	316.27	317.41	312.85	314.93	313.54	315.52	315.53	317.45	316.39	314.9	318.36	316.81	314.93	317.73	315.54	316.82	316.51	319.41	316.65	316.83	314.62	315.47	318.23	315.33	318.22	315.33	316.05	318.87	316.72	318.25	318.72	313.76	316.11	317.31	315.07	318.32
303.75	305.78	306.19	304.49	307.86	305.3	305.48	305.26	304.6	303.25	303.93	306.26	306.79	306.16	306.56	308.02	306.12	306.14	305.63	304.04	304.27	304.52	306.23	305.02	303.1	306.85	306.5	305.43	305.33	307.24	305.38	306.09	305.44	308.17	307.89	306.79	305.46	304.58	307.53	308.77	306.02	304.67	308.02	307.6	306.63	306.71	306.73	304.36	300.8	308.03
327.66	328.02	323.9	326.34	327.67	326.65	327.14	325.69	327.8	326.98	325.37	325.85	328.62	327.12	330.92	326.49	326.62	330.29	326.61	325.94	324.95	328.01	329.68	327.08	327.41	326.36	325.37	326.63	326.12	330.39	326.08	324.75	326.21	327.14	328.93	324.75	327.49	327.18	329.1	326.85	329.42	326.05	331	328.07	325.1	327.76	326.16	327.28	326.5	325.77
311.41	312.07	311.21	310.31	311.42	309.92	312.63	311.29	312.6	311.26	313.66	309.3	313.53	312.37	313.33	312.42	315.21	310.7	312.95	311.49	311.77	311	311.02	312.95	314.04	312.43	315.27	313.25	311.35	310.61	313.5	310.77	311.54	310.55	312.54	314.08	314.45	313.1	312.39	310.97	310.59	313.69	310.41	313.55	310.76	313.72	310.73	310.91	314.16	311.06
303.52	302.54	305.39	305.57	304.58	301.32	303.48	303.34	305.64	304.98	304.17	303.5	306.97	303.43	304.42	304.41	305.59	305.53	303.51	304.85	302.81	303.93	301.45	302.27	302.93	302.19	302.59	306.37	304.22	303.35	306.53	302	305.45	303.2	305.34	304.49	304.96	304.76	306.31	303.47	304.42	304.28	304.12	302.3	305.25	302.11	302.73	305.36	304.24	301.95
311.98	313.79	312.47	313.44	312.62	310.01	312.73	313.79	311.57	312.33	311.58	316.36	313.54	314.33	312.08	314.27	314.23	313.06	312.33	313.57	313.49	312.96	312.68	312.11	314.56	312.96	311.97	312.48	311.61	312.16	315.05	312.82	312.58	312.63	313.02	314.11	314.64	311.13	314.53	314.33	314.24	313.39	311.5	313.16	312.7	316.34	313.18	315.46	312.21	315.91
316.55	319.57	315.13	317.41	318.05	314.99	316.83	317.28	318.6	318.62	317.8	315.6	316.3	319.38	315.11	319.04	315.35	315.06	319.07	317.73	318.08	315.11	317.32	318.27	319.32	319.05	319.29	316.54	316.34	316.34	318.26	316.58	316.58	315.23	314.13	318.74	316.26	318.54	319.2	317.22	316.74	319.35	316.03	319.23	319.49	319.02	315.33	317.18	316.89	315.74
314.86	314.28	314.98	312.91	313.96	315	313.95	316.89	313.37	314.21	313.52	314.43	311.9	316.33	313.49	317.37	312.22	316.28	315.68	315.03	313.48	317.15	314.36	314.15	313.99	316.01	316.23	314.38	315.49	316.79	313.98	312.87	314.39	311.9	315.36	316.39	314.67	313.58	312.62	316.65	315.93	313.43	314.89	316.78	313.57	313.09	314.43	314.78	313.66	316
309.04	308.12	304.99	307.41	305.64	305.05	307.45	305.64	305.52	305.27	305.24	306.53	305.99	306.21	308.39	306.34	307.83	307.39	307.52	307.23	306.32	304.88	306.21	307.36	307.65	305.83	305.3	306.92	305.73	306.04	306.82	304.53	306.76	308.17	304.63	305.99	305.19	307.68	306	307.15	304.75	304.43	305.53	305.29	306.63	306.53	306.8	303.74	306.32	304.64
311.18	311.23	309.36	312.66	313.57	312.04	312.64	310.61	313.05	311.58	311.84	310.7	314.21	311.45	314.1	312.59	310.22	311.16	311.26	311.71	313.06	313.93	311.42	313.67	312.86	310.95	312.27	311.84	314.14	314.93	310.79	312.01	313.91	314.75	312.53	314.41	311.35	310.79	311.59	313.66	312.95	313.46	312.08	310.03	315.71	315.07	313.99	315.23	311.14	312.66
324.97	326.12	325.56	326.49	324.92	324.47	325.29	323.9	327.72	327.1	324.14	325.2	323.67	324.55	326.13	321.99	325.1	323.98	324.6	322.9	322.47	324.38	324.72	326.61	323.36	324.57	323.82	322.74	325.47	322.83	325.27	324.82	326.54	326.28	321.85	324.29	323.98	327.19	324.42	324.08	324.01	323.82	323.87	323.44	325.44	325.79	324.56	320.46	322.8	323.14
319.51	318.45	319.31	317.61	321.13	318.35	317.5	319.93	320.25	319.25	318.36	317.9	319.14	317.92	317.63	317.58	319.1	316.37	320.51	318.3	315.47	316.18	316.01	320.99	319.46	319.22	317.64	317.66	316.69	317.69	319.13	318.07	319.75	318.3	321.02	317.17	319.79	316.36	317.65	320.01	315	321.19	317.51	317.35	319.44	320.33	321.78	317.82	317.73	319.41
316.14	316.19	315.06	315.4	317.46	315.82	315.66	314.1	318.38	312.47	314.5	315.49	315.93	314.52	312.95	313.06	315.74	315.15	314.47	315.34	317.56	317.69	316.42	318.57	313.37	315.87	315.88	314.93	314.64	313.77	315.25	314.71	314.65	314.06	314.62	312.15	315.92	313.79	312.97	315.58	314.57	315.99	313.28	314.88	314.04	314.23	313.64	313.57	312.99	315.21
312.8	311.12	314.06	312.62	312.23	312.18	313.85	315.55	314.81	313.76	316.12	312.78	316.04	314.1	313.48	313.46	313.5	315.95	313.41	312.3	314.32	313.94	316.79	314.11	315.13	316.06	313.39	317.26	315.32	316.15	312.73	312.52	313.85	314.97	311.82	314.52	315.41	313.7	312.89	315.94	313.11	313.85	317.09	315.14	313.08	312.83	313.83	313.47	315.87	313.38
302.85	303.73	306.23	305.35	302.4	301.51	304.94	304.52	303.83	302.89	301.82	305.22	303.28	302.66	303.83	303.07	303.31	302.52	303.87	303.33	303.81	304.45	303.23	304.41	302.89	303.55	304.09	303.22	302.9	304.82	302	306.28	301.48	302.07	301.28	304.51	304.61	302.72	302.89	300.88	301.16	302.11	301.74	301.6	304.45	303.8	304.22	304.6	305.15	302.02
307.62	311.1	309.96	310	309.46	311.23	312.1	311.17	310.46	311.61	308.82	310.77	312.07	308.5	310.59	311.01	310.94	310.32	311.08	312.58	306.22	310.83	308.93	310.37	310.2	309.35	310.88	308.48	309.2	308.59	311.18	310.28	310.1	309.73	310.45	312.44	310.01	312.33	311.61	310.5	310.75	310.53	308.22	311.54	312.35	311.64	308.87	311.77	313.24	309.72
318.92	316.71	319.41	317.78	315.64	320.79	318.26	316.88	318.75	318.24	313.03	318.25	318.04	317.53	317.23	316.96	320.11	319.09	318.07	316.87	316.81	318.77	318.39	318.64	317.11	318.08	318.41	317.97	316.73	316.96	317.29	317.12	316.34	316.59	319.85	315.81	318.61	317.94	315.44	318.23	316.33	317.42	318.54	316.81	319.82	320.04	317.1	319.07	321.71	318.57
316.4	317.41	316.55	318.25	316.63	320.97	317.55	316.88	317.29	316.51	317.52	314.21	318.8	316.32	316.18	318.33	316.09	316.76	315.77	316.12	316.3	316.93	314.66	315.21	318.41	317.08	318.66	314.9	318.06	314.35	318.72	316.87	316.44	314.01	318.32	316.13	317.4	316.63	316.68	318.75	316.42	315.94	315.99	317.39	317.32	315.07	315.7	317.76	315.15	318.62
309.63	306.35	305.53	306.71	306.12	304	305.36	305.08	306.76	306.48	307.28	303.08	305.65	304.32	306.04	305.47	302.96	307.63	305.75	304.58	304.79	308.75	308.22	304.66	305.74	303.94	307.69	306.46	305.89	304.76	303.95	305.13	306.77	305.67	305.83	304.65	306.01	305.77	305.28	306.83	304.26	303.84	304.1	304.78	304.67	305.82	303.1	304.07	306.14	304.59
301.6	302.94	304.03	301.11	301.8	303.88	305.41	302.3	301.46	304.42	302.97	302.64	301.92	301.6	301.45	303.92	302.61	302.87	303.94	298.96	301.22	301.82	301.1	302.85	303.91	303.87	302.52	303.25	301.43	300.9	301.15	302.29	306.06	302.32	304.62	303.52	302.9	301.49	304.05	301.78	303.01	301.74	305.22	304.3	301.61	301.7	299.84	303.75	301.69	301.23
313.27	316.07	314.13	313.55	315.54	315.75	314.46	314.43	316.27	313.75	313.01	316.98	316.02	314.19	317.22	315.77	315.19	316.23	315.58	313.76	314.65	316.48	314.93	315.75	314.22	314.5	315.65	314.67	315.64	314.97	315.54	317.01	316.92	317.8	319.22	311.75	318.2	315.54	317.09	314.97	314.48	317.73	314.26	314.86	313.53	315.17	311.04	311.81	314.87	315.13
302.3	299.85	298.97	299.79	300.57	300.08	300.2	298.1	300.22	300.58	301.11	301.91	301.98	299.51	298.66	302.1	299.05	302.37	301.61	301.87	297.72	299.54	300.58	299.82	299.38	298.68	301.65	299.34	298.26	302.39	300.98	301.2	298.98	303.62	300.55	299.82	298.1	300.18	299.89	299.75	300.09	299.18	300.34	298.31	298.26	301.08	296.49	300	298.36	298.63
319.8	317.29	317.56	317.03	319.36	317.35	320.79	318.47	316.83	318.67	316.79	318.77	318.13	317.38	317.88	318.81	317.02	318.44	318.42	317.92	319.94	319.9	317.96	318.33	321.18	319	316.26	319	316.76	318.99	315.88	318.59	315.76	318.42	319.58	318.56	320.22	315.98	319.49	318.83	318.55	318.88	319.68	318.86	317.74	321.99	317	319.38	319.39	321.5
309.79	310.7	307.67	306.74	309.25	308.2	310.91	308.68	307.29	308.6	309.7	310.47	308.96	310.27	309.51	310.3	309.49	309.52	308.56	307.51	306.48	311.05	310.61	310.93	309.52	307.65	309.37	309.61	308.17	307.3	308.95	307.18	309.03	307.87	309.07	307.37	310.23	309.05	310.61	306.69	310.78	309.79	310.41	310.29	310.53	307.52	308.99	311.06	309.47	308.65
314.02	315	317.74	313.08	317.68	318.16	314.92	313.92	312.93	314.61	315.37	314.58	314.48	315.85	314.12	313.37	315.4	315.48	317.33	313.4	317.23	317	314.89	315.17	315.37	313.44	315.07	316.63	314.43	313.86	316.16	314.63	315.61	316.86	315.88	314.66	311.33	314.34	315.44	316.09	315.9	319.02	314.84	315.59	319.3	318.4	316.17	316.41	318.9	315.19
305.44	306.87	305.58	304.74	306.64	305.15	306.83	306.49	307.83	305.76	306.07	306.66	308.98	305.84	309.25	307.3	306.28	305.75	309.34	305.41	309.74	307.27	308.16	308.1	308.32	306.04	305.52	305.56	305.1	306.31	306.42	304.74	306.02	305.48	304.21	305.15	306.89	306.51	308.13	307.52	307.91	306.85	304.87	306.2	307.16	307.47	306.67	307	305.18	306.2
325.94	328.89	326.24	330.62	329.1	326.83	327.79	326.56	328.15	328.16	328.7	326.48	325.29	328.66	326.69	328.66	326.04	328.18	328	325.49	328.7	327.09	326.46	326.48	326.23	325.49	328.91	329.27	325.27	328.54	329.08	330.97	329.55	327.26	327.44	327.05	325.71	328.49	326.43	327.19	326.89	326.8	324.91	328.52	327.14	327.41	329.52	329.82	328.94	327.45
304.31	301.37	301.49	304.15	302.98	302.71	303.14	301.86	303.04	299.98	302.49	303.76	302.36	302.41	300.32	303.98	302.77	304.37	304.37	302.23	303.76	304.01	303.66	301.85	302.48	302.16	302.55	302.74	302.45	301.88	301.62	302.63	303.86	301.08	303.5	303.86	305.36	304.13	303.06	300.93	301.5	304.2	301.92	301.5	303.76	300.95	304.55	300.97	304.23	300.24
320	318.79	315.71	316.17	317.57	318.67	314.39	315.41	316.92	315.74	315.02	319.13	319.98	319.84	317.45	320.29	317.01	319.38	314.33	317.24	319.46	318.47	317.17	317.28	317.58	318.38	320.05	317	320.65	316.49	317.94	318.31	318.51	317.52	318.16	321.55	319.06	315.01	319.93	318.59	318.71	321.7	315.57	318.21	314.8	316.8	318.65	316.46	317.44	317.74
297.51	295.62	296.55	298.76	296.48	293.69	297.59	297.52	297.66	297.07	297.73	297.61	295.47	296.61	296.97	296.67	294.36	296.81	295.35	296.85	298	296.72	299.25	298.97	296.02	296.57	295.11	298.56	294.19	298.15	297.58	297.27	297.57	294.15	298.05	294.39	297.21	297.89	294.35	297.6	293.76	296	295.76	296.34	296.03	298.53	295.65	297.7	296.23	296.98
303.48	303.6	302.76	303.01	303.91	302.94	302.33	302.52	302.83	303.98	302.4	304.7	305.98	305.97	302.97	303.96	303.66	303.43	305.45	305.95	308.59	303.89	303.33	303.61	303.82	299.67	306.9	304.83	305.47	303.19	302.46	305.11	306.17	304.21	304.58	304.68	305.8	305.18	302.35	302.14	302.61	305.36	303.33	304.58	302.97	304.36	304.63	306.68	305.29	303.04
313.71	313.42	310.89	311.73	311.54	313.64	313.62	309.83	309.24	312.01	311.42	313.64	312.81	311.14	311.64	311.21	311.69	311.87	311.45	313.06	312.18	312.89	315.42	314.13	311.99	312.11	312.22	312	311.92	314.76	311.93	310.98	309.12	312.73	311.66	313.92	313.7	313.58	312.96	310.74	311.55	313.06	312.7	313.78	309.02	313.41	313.5	313.38	311.26	310.44
304.32	304.11	301.36	302.46	302.96	303.01	303.31	302.27	303.09	302.66	302.45	305.85	304.42	304.24	304.1	300.75	302.33	303.55	302.97	303.32	304.67	304.1	303.08	303	304.78	301.27	302.94	304.06	306.99	302.57	305.81	302.1	303.07	302.18	304.69	301.38	304.43	304.29	304.39	301	306.32	301.36	303.71	300.7	301	304.31	305.49	303.15	305.46	305.09
307.3	306.54	310.06	306.1	307.38	309.17	305.22	305.71	309.26	308.66	307.14	308.06	308.15	306.12	309.16	308.63	307.28	307.55	308.22	306.77	306.16	309.5	308.55	307.1	308.72	307.94	308.53	307.68	306.81	306.67	309.23	306.17	306.91	308.7	306.73	306.69	308.01	309.03	307.18	306.28	307.43	307.67	307.39	306.22	305	309.41	304.86	307.27	306.06	310.11
306.03	304.18	302.43	303.17	300.9	304.6	302.4	305.29	302.3	303.1	303.41	304.95	303.75	301.26	300.28	303.43	302.07	302.07	300.91	305.74	301.67	303.05	304.14	304.9	302.01	302.04	303.91	304.79	302.76	306.04	303.53	303.39	301.47	302.89	303.47	301.1	304.44	300.76	302.67	304.87	303.34	304.38	301.99	301.97	303.47	300.44	303.04	302.7	301.47	304.09
323.3	323.67	326.67	320.28	326.28	322.52	323.88	323.7	323.29	322.6	323.78	324.91	324.7	324.76	325.68	324.71	323.05	324.1	323.72	326.96	323.97	327.38	322.92	325.05	324.91	324.87	321.96	324.57	323.79	324.36	324.44	326.01	323.5	327.85	323.26	327.08	323.76	326.99	324.33	325.21	323.75	322.39	323.31	326.15	323.04	327.92	324.32	323.28	322.14	322
316.69	318.16	315.61	313.91	318.75	318.54	317.32	314.94	314.23	316.88	315.32	312.92	313.77	316.86	314.88	316.04	317.88	316.82	318.46	316.71	317.04	315.58	314.39	313.64	314.4	316.43	314.65	317.13	314.8	315.7	316.1	314.24	315.14	315.26	315.93	315.53	315.29	314.71	318.9	315.31	313.64	313.22	315.72	317.35	315.3	317.57	315.5	313.41	317.35	316.14
308.13	311.34	306.97	309.34	310.37	310.85	310.86	311.01	312.3	307.36	309.93	310.56	309.2	308.12	310.03	309.23	309.68	312.85	309.37	309.55	309.58	312.62	309.59	308.48	311.23	311.39	309.86	308.43	311.68	309.6	307.87	312.61	309.4	311.78	309.01	309.77	308.76	312.19	312.96	309.24	310.13	309.39	308.86	308.25	311.31	311.85	309.53	310.94	309.83	312.5
296.97	296.23	295.9	296.25	295.95	297.94	297.1	296.53	297.01	296.38	294.89	298.71	297.07	298.06	296.44	294.73	296.99	297.53	296.11	296.2	294.75	296.85	296.79	299.54	298.03	295.94	295.15	295.55	295.7	297.1	295.42	297.7	296.93	296.68	296.92	296.37	298.53	296	299.53	296.35	295.6	294.36	296.83	297.04	297.97	294.57	299.71	293.68	298.26	294.93
293.2	296.04	294.33	293.11	297.37	298.33	293	295.31	292.15	294.14	296.71	294.52	294.18	295.15	296.93	297.21	294.66	298.77	293.14	293.68	296.85	297	296.6	294.75	293.71	294.68	293.53	295.56	296.68	295.81	296.12	296.42	298.46	294.2	297.1	297.41	297.09	294.59	293.38	294.56	296.71	294.74	295.06	294.69	294.25	296.12	294.08	294.74	294.48	295.4
299.09	298.84	301.69	300.63	300.81	299.9	298.14	302.68	299.66	298.53	302.36	299.62	297.38	301.99	302.74	300.01	301.26	300.45	298.28	303.18	300.89	299.5	302.58	301.15	299.51	298.25	300.52	300.93	301.58	301.84	299.87	301.28	300.47	299.22	301.66	301.08	300.7	302.34	296.71	299.62	301.18	300.07	301.47	298.77	299.67	298.88	300.34	300.41	300.45	299.83
305.86	304.89	302.8	305.46	304.51	304.63	306.66	304.42	308.73	306.61	306.58	305.51	307.4	307.78	304.82	306.75	305.25	303.48	305.31	303.46	304.74	301.57	306.15	305.12	303.81	305.43	305.74	306.02	306.68	302.88	305.83	304.89	307.84	306.27	305.31	305.37	305.49	305.7	302.18	306.25	305.58	304.37	307.21	303.7	307.99	305.74	305.72	306.39	304.23	303.86
306.56	304.51	305.61	306.61	307.12	305.75	308.44	307.32	307.44	305.77	305.07	305.84	308.29	304.75	305.32	307.45	304.87	308.49	306.98	307.18	306.62	304.37	307.28	306.54	306.01	306.97	306.31	305.27	307.53	304.21	306.47	304.63	305.1	303.45	303.59	305.53	303.16	306.62	306.35	303.98	303.61	304.91	305.47	305.13	306.39	307.75	307.08	306.11	304.7	306.15
316.84	316.48	317.71	318.24	319.16	315.13	320.21	318.55	319.17	318.01	315.6	316.71	317.54	316.84	319.64	316.02	316.71	319.33	317.85	313.68	314.85	315.69	315.47	314.5	316.57	314.97	317.38	315.37	318.32	316.94	312.85	317.28	315.49	315.6	317.1	315.69	314.69	315.69	315.71	317.49	316.15	315.85	313.4	318.75	316.16	317	315.72	317.48	317.66	320.5
320.37	319.47	317.29	319.12	317.05	319.1	317.87	319.27	320.11	319.37	317.84	317.74	317.32	317.92	318.83	322.9	317.35	319.59	320.32	316.59	320.8	318.48	318.31	318.81	317.81	318.21	318.65	319.53	318.65	318.22	317.71	318.91	318.82	318.47	319.55	318.55	320.28	317.9	321.65	317.69	317.47	319.76	317.67	319.35	318.02	318.99	316.61	319.83	317.1	317.82
309.42	308.83	311.28	312.87	309.01	309.86	307.89	308.3	308.31	307.58	310.71	307.34	307.74	309.57	307.76	308.43	309.59	310.04	310.5	307.66	307.16	306.4	307.86	308.24	310.24	307.95	307.85	307.73	308.55	309.49	309.04	308.8	309.19	309.31	307.68	309.92	310.55	310.87	307.03	307.75	305.88	308.56	309	309.38	312.3	309.55	308.24	309.2	307.72	308.56
306.73	305.56	305.15	302.87	306.51	305.6	303.82	304.93	301.86	302.68	307.66	303.18	303.59	305.35	301.9	303.02	303.98	302.5	305.61	306.99	305.72	304.92	304.63	303.67	304.59	305.54	305.16	303.56	302.94	302.12	304.67	304.75	304.81	302.74	303.71	304.62	306.6	306.27	303.22	304.53	305.75	302.82	304.53	302.22	304.17	304.03	303.98	305.58	305.95	303.28
305.5	305.01	304.89	304.03	300.17	305.83	305.66	303.42	303.57	305.81	305.79	302.54	303.81	303.93	303.55	303.39	303.79	303.23	304.5	304.24	304.3	304.78	304.5	304.35	304.27	303.5	302.78	305.79	305.21	304.07	303.92	305.05	301.02	306.03	305.04	308.2	305.51	302.8	305.5	305.42	304.67	303.34	300.75	302.78	304.62	303.38	303.63	303.9	303.38	305.58
295.15	294.03	291.96	295.59	294.4	294.78	295.2	295.23	291.46	292.05	290.78	293.9	293.53	296.75	294.36	294.16	291.93	296.27	293.35	295.02	293.9	295.38	292.94	294.91	297.36	293.45	293.15	294.15	295.69	294.6	293.27	295.21	294.88	293.38	295.66	293.63	295.39	293.69	294.58	296.01	293.26	294.45	292.3	293.01	295.85	295.44	296.02	293.53	294.28	291.54
294	297.22	292.91	296.36	296.24	294.5	295.27	293.7	296.6	294.84	295.71	295.28	295.47	296.78	294.88	296.65	296.47	294.62	293.1	294.46	295.29	293.63	294.32	294.71	292.93	296.57	293.96	295.95	295.62	294.01	293.62	294.34	295.15	295.22	295.94	295.02	295.37	294.69	296.15	296.27	296.39	295.47	295.14	293.7	295.35	296.63	296.11	294.59	294.84	294.97
301.24	303.31	301.77	303.49	303.71	304.59	303.44	303.03	303.85	305.25	302.43	306.47	303.11	305.48	303.98	305.26	303.32	304.43	306.16	306.09	303.22	304.09	301.37	305.38	305.73	304.3	302.89	304.36	305.62	303.62	304.45	305.87	302.93	301.51	305.4	302.92	305.34	306.1	305.47	302.88	303.78	307.86	303.05	303.3	306.51	304.89	301.96	302.99	305.19	305.22
316.6	318.42	319.92	316.53	318.53	317.82	321.08	318.36	317.41	318.62	319.03	317.93	319.39	316.54	320.09	317.13	317.75	317.83	316.84	318.11	319.71	317.21	317.23	318.89	317.75	318.13	318.66	315.9	318.6	316.3	314.46	318.25	318.77	320.52	316.54	318.1	318.35	316.02	316.08	317.62	317.86	320.62	320.33	318.7	317.77	316.05	318.28	319.57	318.48	315.15
310.96	311.76	307.37	309.89	312.21	308.14	310.6	310.27	309.66	308.76	311.29	310.04	311.06	311.27	308.43	311.64	310.77	310.64	310.41	309.89	310.09	308.69	309.83	308.45	310.59	312.75	311.43	313.67	311.57	308.43	308.71	309.92	308.95	308.58	310.56	309.09	313.05	309.81	308.3	309.76	308.45	309.69	309.49	309.87	312.33	310.84	310.22	309.67	310.7	310.71
303.07	302.19	301.87	303.76	304.46	301.84	305.38	303.64	305.77	303.66	304.73	303.1	305.69	300.19	304.17	301.57	304.14	300.82	303.96	304.12	303.56	302.37	302.03	303.49	302.53	304.91	301.16	299.6	304.93	300.61	303.88	304.45	302.63	300.32	303.47	303.65	306.34	302.1	302.89	304.14	301.86	304.23	301.39	304.24	305.23	303.24	303.09	304.35	302.79	304.56
310.77	313.72	311.51	315.01	313.39	310.67	309.18	314.52	315.02	315.06	311.84	313.87	315.18	313.5	312.79	314.05	312.24	314.97	311.81	312.33	311.33	314.29	312.73	313.51	312.84	310.95	312.26	313.37	314.39	315.16	314.48	316.22	313.6	314.74	314	312.73	313.44	313.33	311.14	312.55	314.55	313.88	312.7	313.06	309.9	315.34	312.62	313.69	313.13	315
318.75	321.61	320.09	318.24	319.77	323.19	320.14	318.28	317.03	317.74	322.08	318.67	320.53	320.25	318.86	317.66	317.98	318.87	320.18	319.07	321.52	320.87	318.69	318.62	319.61	317.28	320.66	317.52	321.22	318.17	317.99	321.66	321.22	318.08	316.73	319.37	320.07	319.91	319.15	320.2	319.02	319.13	321.77	318.83	321.04	320.55	318.42	320	320.17	318.31
313.19	312.48	311.74	313.55	312.95	310.9	312.62	313.87	312.34	312.68	314.31	312.2	312.26	314.35	310.38	314.49	312.4	312.13	313.86	311.25	314.83	312.57	311.51	314.24	314.32	311.45	313.69	313.36	312.88	311.58	312.24	310.89	314.24	312.65	310.28	312.61	313.54	313.38	311.53	313.99	311.59	313.03	311.51	312.18	314.74	312.91	315.28	313.52	313.49	315.71
306.78	304.81	303.93	304.38	307.3	308.3	306.36	306.14	303.19	306.36	306.98	304.36	305.94	308.7	305.88	307.89	307.45	307.77	305.23	303.95	307.6	305.67	306.28	306.7	306.01	308.87	306.34	303.51	306.87	304.33	305	306.1	306.62	305.55	304.12	308.59	305.05	303.37	305.15	305.03	306.78	308.3	307.27	304.78	306.01	307.73	305.66	307.95	307.97	303.2
327.57	326.17	329.02	329.07	327.84	328.87	326.58	329.29	327.48	327.5	327.21	329.03	327.66	328.33	326.03	328.79	327.38	329.92	327.01	328.99	330.58	327.06	329.17	328.86	325.75	326.21	327.3	329.51	327.7	326.74	328.98	327.12	327.78	327.32	328.64	328.88	325.39	327.97	327.44	326.33	329.85	325.54	328.54	325.75	327.58	328.44	329.03	326.35	328.14	326.38
308.41	305.59	310.01	307.01	305.91	308.25	307.89	307.36	307.53	308.78	308.31	307.7	306.79	306.84	306.36	308.8	304.53	307.49	306.33	306.25	308.2	308.31	305.88	306.73	306.79	305.17	308.54	306.9	305.76	308.11	307.77	306.96	306.77	305.25	305.1	303.94	307.86	309.42	308.98	305.53	306.18	310.12	307.98	309.68	307.23	306.62	306.57	307.55	305.11	305.79
312.79	313.91	310.89	313.98	312.95	313.16	311.11	316.06	311.04	314.51	314.98	311.74	314.97	313.98	313.19	316.16	308.45	312.98	313.99	311.21	314.85	313.22	312.19	314.58	314.81	312.79	311.83	311.71	314.55	312.16	312.58	310.78	313.43	315.38	314.2	314.26	313.63	313.16	313.66	312.25	314.05	312.52	313.3	312.38	312.09	314.42	314.43	313.45	312.5	313.75
316.66	317.8	321.93	316.77	319.21	317.83	316.78	319.12	316.1	319.68	320.13	319.18	318.38	317.87	320.6	318.86	318.99	320.72	320.96	318.65	319.34	320.53	318.63	320	318	318.74	319.59	318.42	317.19	317.13	317.39	321.47	317.56	318.48	317.68	318.3	320.02	319.9	319.36	319.76	318.37	320.44	317.17	319.4	317.27	320.25	315.78	315.92	316.41	316.64
313.48	312.35	314.96	312.63	310.93	314.31	310.19	312.98	311.04	313.48	311.14	314.18	313.99	313.83	313.54	313.17	316.03	309.99	313.32	312.84	314.3	314.36	311.66	313.51	314.12	314.85	312.52	311.83	312.79	314.18	313.15	312.82	313.29	316.95	312.96	311.5	313.49	315.25	311.75	313.97	315.35	314.47	314.64	314.64	312.86	313.05	313.56	315.21	315.16	315.72
305.54	305.35	307.58	308.48	307.08	307.31	307.72	306.87	306.2	306.77	305.73	304.52	307.34	306.41	305.68	305.98	305.57	306.27	309.56	305.95	304.99	308.05	305.32	305.06	307.95	307.76	303.17	308.86	305.52	307.29	309.24	306.86	305.48	306.37	308.17	308.7	306.42	308.32	304.91	308.02	306.45	306.39	305.49	310.1	305.49	306.95	307.89	306.17	308.15	306.79
321.76	322.4	325.02	325.4	324.6	321.93	323.49	324.34	325.01	325.08	322.82	325.34	322.75	325.86	324.1	324.92	322.89	325.98	327.06	325.49	320.8	323.5	326.77	325.85	324.97	322.34	327.22	325.2	322.51	326.39	321.55	326.35	325.13	325.41	323.51	325.18	324.44	326.07	322.85	323.81	324.32	325.55	326.13	324.58	326.31	325.63	326.96	323.13	322.39	327.05
328.69	327.15	328.28	327.51	329.41	328.32	327.73	326.38	327.51	327.16	329.07	324.93	330.15	327	326.84	326.27	329	326.44	328.33	327.93	325.88	327.56	326.3	327.29	326.9	327.47	327.94	327.47	330.83	325.77	327.21	326.49	326	328.86	328.14	329.66	328.88	326.2	327.99	327.24	326.49	325.82	330.07	328.05	328.18	326.36	327.4	327.69	330.33	328
314.03	311.76	313.96	313.36	311.96	311.45	316.15	313.84	311.73	312.19	311.46	315.11	315.21	314.75	312.63	315.37	313.8	315	312.91	315.01	314.5	313.53	314.92	313.98	313.62	312.33	310.06	316.08	315.13	315.3	312.15	314.46	314.84	312.97	312.76	316.24	312.71	314.58	314.73	314.61	312.84	315.57	314.09	314.48	313.24	314.01	313.88	311.77	314.54	315.16
305.2	306.11	306.81	302.39	303.81	307.42	306.48	304.27	305.03	304.57	307.65	304.07	307.65	306.18	304.54	305.53	307.07	305.38	304.79	305.94	306.07	305.29	303.93	303.98	305.1	305.39	305.88	303.86	305.02	304.7	304.99	305.11	305.93	307.04	304.22	303.46	303.41	304.07	305.46	305.52	303.86	304.74	305.71	304.48	306.88	305.32	306.52	306.12	308.06	306.43
316.6	318.67	319.84	319.56	318.43	317.7	319.09	320.22	317.18	318.76	316.88	317.45	317.74	317.49	317.38	316.9	318.52	320.53	317.06	319.68	317.02	319.54	320.42	317.58	314.43	319.01	316.06	317.77	316.57	317.81	317.67	319.83	318.32	320.49	318.48	318.19	319.01	316.62	318.94	319.33	316.88	320.01	318.22	319.57	321.95	317.47	317.82	319.16	317.6	317.7
328.15	328.55	329.59	327.42	328.84	329.8	328.63	329.8	329.43	330.17	327.95	327.19	327.91	328.66	327.29	329.12	326.83	328.89	329.52	330.17	328.11	328.63	328.3	327.06	329.41	328.14	328.68	327.92	327.13	330.12	329.19	328.23	328.09	329.62	325.72	327.26	330.23	330.77	329.29	324.48	327.81	326.08	328.27	330.07	330.98	328.4	326.87	327.86	327.29	329.52
306.66	306.54	306.86	307.06	308.63	305.91	306.31	305.29	306.27	306.28	305.84	308.29	308.34	304.8	305.03	307.95	308.57	306.83	306.08	305.44	305.85	305.85	309.41	305.99	305.12	306.07	304.58	308.02	308.63	306.38	306.23	306.2	307.98	305.99	306.59	306.68	305.32	307.31	307.15	307.14	306.3	306.33	305.46	306.18	306.06	306.36	304.54	307.74	306.53	306.62
313.43	314.18	315.45	313.17	313.15	313.61	313.25	312.73	314.61	310.58	314.49	313.53	314.06	314.89	312.78	314.36	310.8	313.73	312.71	311.38	314.38	313.97	313.49	315.41	314.63	315.33	312.69	314.12	315.04	312.39	315.61	316.27	316.14	314.91	316.99	313.31	315.46	315.26	314.42	313.35	312.91	314.2	315.07	313.52	314.06	313.51	315.48	316.08	315.58	314.12
297.49	296.44	299.28	294.51	296.35	296.4	295.45	295.58	297.36	296.65	297.53	297.85	295.77	300.14	296.3	296.21	296.65	296.01	297.56	297.66	300.75	296.67	296.14	296.2	294.52	296.35	296.3	296.95	297.9	295.97	297.92	295.74	296.8	298.68	294.22	298.45	295.27	296.84	298.07	297.21	299.55	297.78	294.85	295.65	296.19	296.72	300.54	300.24	297.9	295.74
315.76	318.84	317.57	317.29	318.54	319.66	316.93	319.89	317.89	316.9	319.01	315.84	318.18	316.35	317.22	317.78	318.8	318.93	319.15	317.54	317.64	318.87	318.81	317.94	315.93	318.69	317.76	322.91	316.62	320.36	318.07	316.76	321.48	318.92	319.68	318.92	319.61	319.02	316.79	316.33	318.29	316.59	316.32	319.58	319.87	316.31	317.62	316.3	317.23	318.11
301.36	305.44	306.08	305.18	304.3	302.42	304.36	304.93	305.12	305.69	302.24	305.33	305.32	302.69	304.19	304.72	306.07	303.39	304.08	305.8	305.41	301.38	305.15	303.25	302.56	305.37	304.72	303.13	301.79	301.56	303.8	303.23	303.26	305.54	304.51	306.14	305.69	303.78	304.19	304.74	303.3	301.72	304.37	301.7	307.16	305.31	303.21	305.74	303.87	301.46
293.95	293.91	293.9	293.9	295.1	296.76	293.67	297.38	295.11	295.49	295.04	291.02	295.15	294.26	295.18	295.37	294.38	295.56	294.93	294.96	295.69	293.7	293.34	295.14	291.95	294.08	293.48	295.08	294.22	294.75	294.7	291.69	291.7	293.26	293.63	292.32	295.7	292.03	294.02	294.41	296.59	293.38	295.05	290.9	292.93	293.27	295.8	293.14	294.39	295.26
320.11	319.76	321.77	319.91	318.94	319.35	318.75	319.04	318.7	320.8	319.23	320.44	318.18	318.6	319.3	321.07	320.82	320.1	319.28	318.56	320.48	319.05	319.72	317.88	319.2	316.55	320.85	317.99	319.3	318.17	319.77	318.5	319.1	323.45	317.94	317.36	321.45	317.59	321.17	317.62	319.78	320.86	319.05	321.03	319.26	318.71	319.85	317.16	321.65	317.95
316.09	314.33	314.71	315.55	316.12	316.83	313.79	314.97	315.97	318.06	315.42	315	316.66	314.13	314.52	313.23	312.77	316.18	315.13	314.66	315.95	312.54	316.34	315.56	314.29	312.8	315.4	313.67	315.86	314.16	313.13	312.44	313.6	313.96	315.84	315.86	314.82	313.2	312.62	316.21	314.96	317.03	316.57	316	313.57	316.05	312.23	316.58	313.6	313.08
301.44	302.65	301.02	298.89	301.31	299.95	300.71	302.33	300.92	301.22	301.3	301.79	302.56	300.57	299.6	298.71	305.12	300.34	300.26	301.12	300.5	298.06	302.66	301.43	301.49	301.77	304.21	302.33	301.07	301.52	298.8	301.98	301.39	302.24	302.08	302.78	300.1	301.06	299.89	298.85	299.2	300.41	300.67	303.04	301.99	304.72	301.28	301.84	299.71	298.55
301.26	302.59	302.16	303.02	300.45	303.22	301	302.18	302.71	301.53	301.29	300.28	300.15	302.35	302.93	302.47	301.11	303.02	303.68	302.3	301.95	302.81	303.09	305.82	302.86	302.57	300.02	298.89	301.68	303.01	302.64	304.42	302.34	302.93	301.59	300.87	302.99	301.62	301.96	303.08	299.48	303.64	302.56	302.48	304.67	301.27	303.75	301.19	302.74	301.61
300.09	303.98	300.05	299.54	300.34	303.49	301.14	304.12	303.02	302.05	303.94	300.43	303.81	302.7	302.11	301.09	304.37	303.71	303.38	301.8	302.14	302.5	300.55	301.9	301.71	299.69	301.06	301.83	299.18	302.44	299.77	306.35	300.77	301.48	301.06	303.27	303.63	301.6	301.28	302.05	303.04	303.71	305.32	302.46	301.74	302.87	300.87	304.89	302.7	302.78
327.64	326.85	330.48	327.7	328.87	331.07	328.82	329.02	328.88	328.84	329.07	326.55	327.25	330.24	329.97	330.44	326.53	329.54	328.54	330.02	329.62	327.91	327.8	325.36	330.93	325.97	329.56	327.37	328.18	327.06	329.88	327.36	328.6	329.8	327.4	330.05	328.54	325.89	329.71	326.08	328.11	327.14	331.04	328.3	324.91	327.17	329.2	327.88	327.43	328.76
315.6	319.62	316.14	316.44	317.09	319.01	319.29	318.85	319.85	319.17	317.71	320.51	318.1	317.28	319.13	317.37	316.69	318.4	317.28	316.97	319.25	320.42	319.41	317.37	318.89	319.39	320.16	318.64	318.22	320.69	320.67	317.25	317.77	317.23	317.18	319.83	317.84	316.55	318.34	318.49	319.26	317.68	319.64	320.4	317.86	319.13	318.57	316.01	318.79	320.57
314.6	313.49	312.14	315.53	313.36	316.48	313.31	312.42	316.76	315.24	315.71	314.82	315.35	315.67	314.65	315.88	314.93	316.21	314.44	314.76	315.1	315.21	315.72	315.43	314.69	315.14	313.91	311.08	312.7	316.18	315.69	311.52	313.87	312.47	316.45	313.71	314.51	312.38	313.59	313.24	315.65	312.71	316	316.43	314.63	315.66	316.89	315.94	315.2	318.39
300.05	301.44	301.9	300.45	297.28	301.94	302.68	300.98	303	299.29	301.15	299	301.34	302.22	303.14	298.83	301.24	298.63	303.11	300.07	301.91	298.37	299.09	300.81	299.84	300.76	299.67	303.5	301.54	303.33	299.64	299.61	299.12	303.18	300.85	302.35	300.76	297.82	302.9	301.85	300.71	302.83	299.87	301.4	300.46	301.65	301.99	300.76	302.34	300.85
326.49	325.72	322.87	324.54	325.16	324.4	326.55	326.28	324.78	326.71	327.04	323.28	324.92	325.2	325.88	327.4	322.45	325.61	323.99	324.71	322.9	325.64	325.86	324.91	323.81	325.54	324.77	325.69	324.26	322.35	323.93	327.2	326.79	323.42	324.41	328.66	326.17	323.75	325.49	324.21	323.42	323.39	323.25	322.78	326.03	324.23	324.95	324.6	321.86	323
313.96	315.51	313.52	313.16	315.14	315.72	313.8	313.6	316.01	316.01	316.19	317.4	315.16	314.45	319.02	315.33	314.75	315	315.2	315.97	318.78	314.9	314.76	313.47	315.79	312.61	312.25	315.19	315.32	308.56	313.89	314.75	313.77	311.95	318.51	314.38	314.2	313.84	315.74	312.4	316.1	315.75	314.1	314.23	315.03	316.48	314.55	314.83	316.69	317.64
329.19	326.16	328.56	328.38	325.46	330.4	326.75	328.71	325.85	328.73	325.72	325.35	326.17	327.36	327.5	324.84	327.27	326.7	327.27	326.79	327.28	327	326.71	328.68	327.39	326.56	325.52	326.42	326.75	329.33	326.24	325.67	327.39	327.06	328.69	324.22	328.17	324.82	325.35	324.98	327.27	327.9	326.4	324.73	327.63	327.77	326.88	329.72	328.51	325.88
298.32	298.48	302.89	301.14	299.11	301.41	301.76	301.44	301.34	299.57	299.7	300.16	300.15	300.31	301.75	300.04	299.02	299.67	300.43	299.54	299.59	300.48	297.02	300.04	300.32	299.18	300.95	300.24	296.79	300.51	300.13	300.02	300.03	298.61	301.36	298.75	300.24	303.01	299.75	300.59	300.59	301.63	302.67	300.12	301.14	298.13	299.78	298.07	299.26	300.85
313.1	309.85	312.2	314.54	312.41	311.44	312.27	313	310.65	311.41	311.5	309.77	311.33	314.27	309.94	311.19	310.19	311.66	310.28	310.41	311.62	311.08	313.44	311.8	311.98	312.35	313.01	311.93	312.36	312.27	312.18	311.29	313.63	312.04	311.97	313.68	313.53	310.96	311.96	313.08	313.23	314.1	311.96	314.22	312.92	312.86	311.12	312.21	311.98	313.13
319.76	322.5	319.27	320.34	319.78	318.2	321.45	320.19	317.99	320.44	320.99	320.86	320.17	319.15	320.71	318.78	318.86	318.88	319.53	319.37	321	320.57	316.95	321.66	320.12	320.23	318.2	318.79	320	318.03	317.99	317.41	320.52	321.1	319.98	317.64	320.22	315.85	319.92	321.08	318.23	318.05	320.76	320.5	320.55	318.77	319.39	321.33	319.14	318.5
313.16	313.15	309.85	308.66	312.78	309.47	308.86	310.91	309.3	311.18	309.35	312.52	309.74	308.98	308.34	310.65	309.75	311.37	308.07	311.48	308.82	310.27	307.76	310.74	311.71	309.76	312.9	309.99	309.12	310.84	312.35	309.1	310.36	311.37	308.19	312.3	308.52	309.36	309.56	309.32	309.96	310.31	309.27	311.16	310.33	311.09	309.74	308.28	311.55	307.92
304.86	304.59	302.91	304	301.37	303.09	303.81	304.09	307.84	302.51	304.44	303.56	304.71	305.6	304.7	305.18	303.13	303.2	304.2	304.84	303.84	305.27	305.98	302.46	305.4	302.08	306.59	305.12	304.45	305.6	305.41	302.44	303.93	303.18	304.96	304.48	304.67	306.06	305.37	307.03	306.67	305.32	305.6	304.33	303.76	303.53	303.24	303.64	306.62	304.23
296.12	298.5	297.86	297.7	299.06	296.11	297	296.88	297.3	294.01	298.3	297.35	297.03	295.45	297.77	295.91	297.3	295.94	296.55	296.23	296.84	297.01	297.34	294.75	297.57	296.03	297.73	294.84	296.3	296.89	296.41	297.28	297.51	296.77	298.53	297.91	296.77	292.82	297.11	296.84	298.62	300.46	298.88	296.89	295.1	294.54	296.88	296.11	297.47	296.04
326.67	326.04	327.1	327.58	327.7	326.38	329.06	325.85	326.25	328.12	326.52	327.56	328.01	327.72	327.24	327.23	326.01	327.6	325.19	327.02	328.57	328.54	327.52	325.78	326.51	324.81	328.12	328.54	327.72	327.23	327.02	326.66	327.59	326.51	326.07	327.34	326.66	328.64	325.8	326.5	326.37	326.47	326.67	329.48	325.05	328.53	327.18	326.32	326.27	327.23
328	326.93	327.53	331.39	326.62	329.01	325.95	327.18	329.75	327.42	328.83	325.83	325.14	327.79	327.99	328.76	327.05	327.73	327.21	326.35	327.34	326.16	328.68	327.28	328.47	329.36	330.34	325.97	327.34	326.84	327.33	326.74	327.3	327.69	327.45	329.44	328.65	327.4	328.24	328.24	326.25	328.41	325.9	326.74	328.37	327.02	330.11	330	327.37	325.52
302.5	305.42	303.5	306.28	304.45	306.27	303.95	303.02	305.64	302.06	302.86	304.46	304.02	305.76	304.64	305.13	305.23	304.01	303.79	302.93	304.1	306.09	302.93	304.14	304.35	306.05	301.78	306.37	304.46	305.33	305.31	307	304.01	302.87	307	304.91	304.56	306.5	302.77	305.09	305.39	302.9	305.21	302.94	300.96	302.96	303.58	302.2	304.3	302.24
307.48	307.99	308.37	308.32	306.71	305.75	310.51	307.26	310.4	306.12	308.25	310.25	311.98	308.67	306.82	306.89	308.05	308.5	309.13	307.45	309.47	310.75	307.61	306.62	307.8	310.21	307.67	307.68	309.05	309.28	312.2	307.67	308.5	311.84	308.47	308.76	308.54	308.56	309.48	307.48	308.11	310.1	306.86	308.85	305.62	304.37	307.73	307.88	309.29	310.52
309.84	309.66	304.45	305.4	307.46	306.83	308.09	307.55	305.55	305.45	307.77	306.22	304.11	305.4	308.26	308.14	307.33	308.19	304.45	307.46	308.61	307.02	308.09	307.22	308.14	308.65	305.29	308	303.78	307.84	306.65	305.54	307.83	308.07	308.37	306.95	308.22	309.51	308.8	308.45	307.68	309.19	308.55	306.64	307.86	308.07	307.64	306.47	308.61	308.12
316.03	314.99	315.5	314.24	316.08	317.41	315.98	315.2	319.49	316.05	313.97	314.47	315.12	314.82	316.54	314.7	313.22	316.17	313.75	315.49	315.06	314.19	312.52	313.02	315.69	315.26	315.16	314.49	314.65	314.68	314.55	313.61	315.68	315.08	317.7	314.81	315.37	315.62	314.11	315.39	313.82	315.25	314.69	314.77	314.21	314.65	311.91	316.74	314.11	312.67
296.79	295.2	295.9	296.85	296.49	298.52	294.98	297.49	297.19	296.93	296.65	295.14	297.22	295.19	294.35	296.14	296.62	295.75	299.1	297.7	298.26	296.11	296.57	296.18	296.67	297.32	297.12	297.06	297.55	297.93	294.51	294.51	297.43	296.67	295.41	297.57	293.61	294.8	296.09	297.98	296.65	297.27	296.51	295.62	295.62	296.42	298.88	295.65	294.52	297.29
307.48	306.52	307.2	308.9	306.8	307.05	307.37	307.01	306.56	307.04	307.92	308.48	307.35	308	308.37	307.4	308.73	307.22	307.67	306.52	309.11	307.38	306.3	308	306.63	310.62	306.71	306.33	306.51	306.73	306.7	307.1	306.13	309.22	306.89	306.3	307.37	305.54	307.38	308.3	306.53	309.23	308.09	305.77	308.31	309.82	308.66	310.05	306.94	308.48
307.91	306.57	308.12	309.82	308.3	309.42	308.42	307.73	307.19	309.87	309.62	309.24	307.13	310.15	309.49	309.65	308.6	308.99	310.56	307.83	310.85	308.22	305.44	305.8	309.44	308.89	306.45	308.64	307.94	311.51	306.76	310.75	309.27	309.41	305.25	308.43	307.32	309.03	307.49	306.28	309.9	307.99	311.18	308.32	307.42	311.19	309.72	309.8	309.34	309.51
301.1	304.69	304.19	306.41	303.32	306.93	302.34	303.48	305.48	303.83	303.83	305.89	303.08	302.85	303.61	304.83	304.34	302.44	307.48	304.99	303.3	305.93	303.09	304.34	303.34	302.9	302.13	306.53	304.69	305.85	306.26	305.84	301.83	302.84	301.57	303.66	304.65	303.07	304.84	304.83	304.55	303.36	303.1	303.94	303.84	305.1	303.35	305.57	303.2	302.51
305.12	301.69	304.49	304.79	305.62	305.42	307.74	305.04	302.89	304.3	303.15	304.01	304.33	303.52	303.99	302.82	304.71	305.09	304.49	305.12	302.71	302.38	305.74	302.38	304.4	305.77	303.38	303.61	305.81	305.63	305.3	302.4	303.97	304.98	305.24	303.2	303.93	303.35	302.44	304.3	304.06	304.82	305.34	303.81	304.61	303.97	306.19	301.82	305.97	301.05
301.42	303.35	300.36	302.42	306.43	301.67	303.87	304.08	302.71	301.54	301.71	304.7	303.39	304.03	301.96	302.83	301.01	303.04	302.94	303.75	302.81	305.14	303.12	301.65	305.85	302.11	301.78	301.3	306.12	302.81	302.65	306.96	300.46	299.58	304.67	304.45	305.09	302.45	300.71	304.26	301.86	302.12	301.94	302.07	303.38	305.92	304.62	301.76	304.47	302.16
300.68	300.36	302.72	300.81	301.28	301.25	299.07	300.92	300.76	303.09	302.37	301.64	303.04	299.64	300.74	301.1	301.26	301.7	301.72	300.1	300.4	302.47	300.69	300.64	300.93	303.33	300.67	301.06	300.41	301.64	300.96	302.8	302.15	301.54	303.9	300.23	299.01	301.6	303.77	299.26	303.64	302.22	299.85	301.05	299.51	299.86	301.89	301.69	298.4	301.91
327.39	326.31	328.65	328.57	326.07	328.4	330.7	327.97	329.02	329.38	327.5	326.07	328.29	328.55	323.72	328.14	327.13	329.15	327.73	329.15	326.08	326.08	328.73	328.7	328.57	326.2	327.12	328.03	328.8	329.32	328.78	326.66	326.93	327.39	328.82	329.08	329.06	324.8	328.41	326.46	328.92	327.87	326.99	328.36	327.39	324.6	326.66	329.73	330.82	327.17
302.11	299	302.01	301.37	299.7	299.38	299.2	301.88	300.35	299.41	303.34	302.33	300.52	301.04	303.55	303.03	300.78	302.16	300.75	300.7	302.49	304.19	301.37	300.72	301.28	300.29	300.7	300.8	302.81	298.75	300.73	299.92	299.79	302.87	298.5	302.06	302.06	300.63	298.7	301.89	303.53	300.6	300.26	298.89	299.46	300.16	300.8	301.41	300.51	301.24
302.06	301.47	303.73	301.94	301.5	301.48	302.4	301.11	303.82	303.61	304.92	303.94	302.09	302.45	302.48	303.87	303.03	304.42	303.13	301.86	302.28	304.38	302.25	302.28	302.09	304.84	304.46	302.66	306.29	300.76	302.84	302.06	302.28	301.41	303.04	301.36	302.53	302.9	302.53	303.42	303.37	300.87	302.03	303.51	301.89	300.14	302.44	301.57	303.47	302.34
311.81	312.85	313.31	313.17	311.93	314.07	315.56	313.17	314.18	312.2	313.67	313.35	311.83	313.4	315.05	312.05	315.16	312.88	313.21	310.14	314.12	315.06	315.36	312.34	313.48	311.49	314.3	312.34	312.71	313	312.42	312.17	313.08	311.43	313.5	313.64	312.32	312.97	313.42	312.08	312.82	309.72	314.62	310.34	315.15	313.28	312.98	312.68	314.18	313.74
310.62	306.79	306.94	305.98	306.87	304.73	308.68	306.06	308.93	306.05	306.59	308.79	306.15	306.45	308.88	307.78	306.39	310.34	308.51	305.28	310.22	307.39	309.49	308.13	307.52	309.53	306.69	309.07	307.15	305.61	307.52	305.69	304.73	309.02	306.18	307.63	308.88	306.42	305.38	305.99	307.42	308.72	305.88	309.57	305.03	305.45	305.48	306.19	309.77	303.82
303.2	300.64	303.75	303.37	302.91	303.5	303.31	303.55	301.04	304.14	304.19	301.49	303.01	305.44	300.86	301.09	304.01	302.97	304.44	304.4	303.14	305.24	301.51	303.3	304.95	302.51	303.78	302.26	306.36	301.5	302.5	302.32	304.53	302.37	304.08	303.63	302.45	305.81	303.94	300.81	302.95	303.37	301.47	300.94	304.54	303.33	301.21	304.61	302.95	303.16
306.16	306.63	306.98	306.38	305.64	307.57	304.14	308.1	307.71	306.73	304.12	306.47	306.7	305.7	305.28	306.41	307.79	305.19	305.08	307.39	306.45	309.88	307.02	306.48	305.9	305.29	307.72	305.92	309.29	307.41	305.11	309.17	307.9	303.43	306.48	306.58	303.93	304.15	306.83	305.17	307.87	307.1	308.44	306.65	306.16	307.17	307	304.56	307.31	306.6
328.98	328.44	325.64	328.27	328.37	328.04	327.04	326.31	325.98	326.8	327.89	326.14	325.25	327.39	324.78	329.2	329.61	325.82	328.34	326.34	327.41	328.08	326.42	325.93	327.62	327.39	328.82	326.47	328.01	329.51	326.51	327.5	328.19	325.94	328.55	327.6	324.93	328.39	326.32	325.83	328	328.08	326.23	326.45	324.87	329.98	326.66	326.83	329.85	327.36
314.1	315.42	314.37	312.95	315.15	316.03	314.59	313.71	316	316.41	315.37	316.37	314.89	312.94	314.26	314.5	312.2	313.35	317.59	313.17	314.18	314.34	317.87	315.81	313.63	318.24	315.92	314.53	315.71	316.46	316.34	315.47	312.04	315.92	313.74	312.67	315.5	313.75	315.48	314.39	315.02	313.46	317.18	313.32	313.94	314.83	312.6	313.68	314.91	315.39
299.21	300.48	297.46	300.52	302.5	300.48	301.1	302.82	301.6	300.62	302.99	299.2	299.81	302.42	299.25	302.14	300.12	302.17	300.57	301.57	301.99	301.87	301.69	303.52	301.06	299.29	302.7	303.62	299	300.6	299.71	301.28	300.98	299.31	299.24	301.73	299.08	300.16	302.6	300.37	298.97	302.33	303.53	302.56	300.43	300.7	301.76	300.75	301.76	302.86
310.35	313.61	315.44	313.78	316.44	315.39	315.53	314.48	312.7	313.4	312.04	312.62	312.66	316.56	313.36	312.46	312.49	313.41	312.05	313.92	309.99	312.48	313.34	311.88	313.56	312.39	315.37	310.95	311.83	310.17	311.76	313.07	309.35	312.55	316.18	312.94	314.86	310.69	312.79	314.71	314.17	312.89	313.07	314.29	313.19	313.19	315.98	311.36	311.69	313.53
316.55	318.23	316.17	315.41	317.64	318.88	314.35	315	317.39	317.99	316.41	315.24	318.46	317.47	314.51	317.61	316.34	314.8	317.78	318.88	317.87	317.64	319.6	318.09	316.7	318.52	315.73	319.27	317.06	320.48	315.69	317.96	313.76	314.19	318.38	318.64	316.95	317.78	319.44	317.13	317.17	316.17	316.39	314.44	320.75	317.29	316.17	318.35	318.71	316.42
305.69	304.74	304.67	306.02	306.53	303.26	305.88	304.78	304.18	305.17	303.87	305.38	304.45	305.75	307.62	306.36	305.58	305.92	306.6	303.53	303.67	303.17	305.26	304.75	305.24	305.81	304.64	301.88	305.87	303.49	304.96	304.33	306.05	304.06	302.75	305.11	306.55	302.45	305.57	305.41	304.2	305.73	303.89	304.96	306.37	304.08	304.41	305.96	303.79	304.21
303.82	305.69	303.37	304.86	304.4	304.57	302.93	306.43	304.33	304.72	305.53	304.02	305.17	303.46	304.76	305.26	303.9	303.55	305.12	306.29	305.75	303.48	305.27	304.78	306.06	302.76	305.98	303.76	302.06	302.81	303.28	307.16	303.45	302.88	301.41	303.45	303.83	305.6	302.88	306.83	303.62	304.44	305.44	306.1	302.75	304.89	304.55	301.93	303.3	306.17
[truncated: 850 more rows]
[truncated: 150 more columns]
