# Supplementary material for: Genetic dissection of main and epistatic effects of QTL based on augmented triple test cross design
Source: PLoS One. 2017 Dec 14;12(12):e0189054. doi: 10.1371/journal.pone.0189054 (PMC5730204; doi:10.1371/journal.pone.0189054)
Supplement: S9 Supporting Information — (ZIP) [file pone.0189054.s009.zip › z5_2000_0.5_5.csv]

302.39	304.07	304.31	300.73	300.87	302.73	304.1	301.64	305.89	302.69	303.62	304.48	302.98	302	302.56	301.91	299.75	303.49	302.31	305.41	302.28	302.22	306.97	302.63	304.33	305.89	303.18	303.65	302.64	301.85	305.4	304.03	302.31	302.14	304.76	302.62	304.84	299	305.2	299.76	305.39	304.67	305.15	302.28	303.76	305.62	303.31	302.55	303.7	301.72
304.73	307.83	306.25	303.72	303.31	301.05	305.57	305.17	306.1	308.73	306.2	305.43	305.82	305.63	299.97	304.69	306.66	308.84	304.69	303.79	307.61	308.44	304.5	306.15	302.58	303.22	306.68	306.3	303.36	303.31	304.8	301.92	307.26	307.83	302.47	303.32	305.27	306.25	307.5	305.23	303.29	305.67	299.59	307.77	303.01	301.85	304.46	300.05	304.26	305.54
295.98	298.59	297.4	296.38	297.11	296.2	297.96	292.99	295.4	294.76	292.28	292.47	298.29	291.33	292.98	296.17	290.82	292.09	296.91	292.34	294.75	296.98	293.63	295.47	293.25	295.43	299.94	295.97	297.09	293.69	293.9	298.54	295.84	292.95	296.72	294.8	294.51	295.58	291.88	293.98	295.19	295.78	293.35	295.63	294.33	295.77	293.21	294.39	294.23	294.92
309.63	306.25	307.67	309.5	309.5	307.25	306.48	306.65	310.23	306.8	311.35	311.58	310.78	304.12	307.51	311.05	311.58	308.4	310.26	307.87	309.14	304.92	307.72	305.37	310.35	312.42	309.76	311.96	307.93	310.88	306.48	309.25	308.56	312.08	310.18	310.31	310.29	312.84	306.8	306.43	308.74	309.68	310.35	305.61	311.68	309.08	309.83	313.46	308.17	309.27
305.59	304.08	306.84	306.11	304.33	306.25	304.3	305.48	301.57	308.59	303.4	301.82	303.21	304.65	304.05	308.22	304.27	306.44	304.41	305.55	305.21	302.17	307.8	308.02	304.96	307.55	303.71	304.92	302.99	304.66	303.76	303.63	301.74	305.12	305.3	308.26	301.57	305.06	306.99	302.89	306.39	303.97	302.96	302.13	306.26	303.19	302.11	300.37	302.49	306.79
307.57	303.07	304.89	302.12	304.16	305.22	306.28	306.14	304.23	303.64	308.45	306.31	304.6	302.93	303.81	305.85	305.23	307.84	301.59	308.2	302.4	306.23	306	304	306.5	302.65	304.32	306.53	302.46	310.54	307.72	302.84	304.15	307.78	303.43	303.61	307.78	306.61	304.41	303.64	305.43	304.79	301.8	303.86	307.56	305.54	303.67	302.75	305.29	305.14
313.89	313.08	311.62	309.67	314.69	314.4	315.21	312.92	311.71	313.17	313.29	313.86	312.68	312.84	311.71	312.64	312.97	312.82	312.81	313.69	312.53	312.12	312.7	310.93	314.19	314.08	311.91	315.13	310.42	315.15	311.74	314.23	314.96	313.73	313.44	312.18	315.33	313.17	310.54	312.34	313.85	308.66	310.34	309.62	315.51	317.21	310.65	314.37	310.97	312.2
302.38	303.35	298.35	300.29	299.97	302.45	305.62	302.15	300.79	299.88	299.49	297.88	299.79	302.49	299.94	300.25	300.94	300.25	302.61	302.27	302.23	297.16	303.73	298.71	301.57	302.11	300.5	304.83	300.58	300.24	300.82	299.82	300.69	302.14	304.23	299.4	302.75	300.28	303.87	298.54	301.63	300.87	301.98	298.42	299.27	301.53	299.93	301.97	296.36	302.63
329.86	327.19	328.8	330.33	326.84	330.27	327.62	327.52	325.96	329.3	328.62	330.93	330.27	328.87	327.66	332.87	326.95	325.01	327.2	328.43	327.51	327.87	329.92	328.7	328.4	323.41	324.09	327.57	325.46	328.24	327.3	329.08	329.09	326.03	330.65	327.6	328.09	327.5	326.58	321.62	325.14	326.57	331.15	328.13	333.23	327.56	330.43	329.25	327.94	327.23
305.56	309.54	309.79	303.76	307.58	305.33	306.18	302.87	306.5	308.78	308.91	304.58	300.44	305.37	305.33	306.58	303.86	306.94	303.36	306.17	306.29	305.02	305.86	307.51	305.86	305.12	308.38	307.64	308.62	307.13	307.77	306.23	307.97	304.63	309.17	308.01	306.45	307.93	307.11	304.83	306.88	307.02	310.23	307.77	309.12	302.57	305.67	307.61	304.89	305.54
306.12	301.34	307.53	302.42	307.93	302.85	305.94	305.69	305.48	305.33	304.95	306.1	308.42	304.61	304.9	307.51	308.07	306.68	304.52	307.57	305.63	304.89	307.26	306.08	304.64	307.57	302.49	306.77	305.28	306.04	306.42	307.45	306.13	302.28	305.19	304.96	307.48	306.01	307.09	306.46	303.95	307.6	305.3	306.2	304.8	304.8	303.46	306.65	307.86	306.13
316.85	316.65	321.08	314.44	320.77	318.49	321.34	314.91	314.64	316.59	319.15	320.11	318.02	317.59	318.16	319.71	317.59	318.08	317.56	315.48	318.35	320.8	321.11	322.17	317.37	317.7	320.51	318.17	318.96	322.14	317.5	316.73	320.08	315.19	318.06	318.33	316.8	318.88	322.31	317.05	317.13	318.77	318.73	321.05	318.6	317.67	317.43	319.05	323.37	314.5
311.61	312.73	314.99	314.12	310.85	311.4	315.45	314.46	314.56	310.4	313.95	313.22	313.41	313.47	310.84	314.63	314.47	315.52	313.73	312.9	313.97	310.51	317.58	318.53	318.83	310.33	311.57	312.39	316.38	314.95	314	313.5	313.55	313.75	316.03	316.35	313.4	312.81	313.78	312.44	312.43	314.75	314.3	314.43	315.09	314.12	315.62	314.45	312.74	311.44
299.2	304.26	304.64	300.15	302.91	300.64	303.27	303.83	304.33	301.91	299.12	302.06	299.52	303.08	300.75	306.26	308.18	305.58	304.67	303.31	305.12	303.15	301.94	303.52	302.03	302.66	301.91	303.03	300.27	305.43	300.39	304.46	300.96	303.64	304.18	303.42	303.91	305.87	304.61	304.05	303.66	303.81	303.99	309.18	301.86	301.46	301.06	303.82	301.01	303.4
320.54	322.71	318.2	317.47	317.52	318.09	320.82	317.46	313.36	316.01	320.08	317.49	320.89	315.74	317.2	316.63	318.57	317.32	318.25	319.66	319.62	314.34	317.17	322.76	315.88	320.94	317.45	317.26	317.51	317.82	322.63	318.57	316.18	320.23	316.58	315.97	317.33	317.15	318.35	317.55	315.88	318.35	322.91	316.89	317.68	318.15	315.97	315.41	315.68	318.18
312.94	311.16	310.33	316.3	315.18	310.94	312.45	312.17	313.59	312	313.88	313.58	312.87	311.24	316.79	313.14	313.12	312.62	311.34	314.35	310.99	312.18	310.53	314.7	311.71	311.19	313.81	310.46	312.35	313.36	314.05	312.41	310.73	315.59	311.56	311.41	314.47	312.13	314.29	313.99	312.51	313.49	313.47	315.31	312.44	314.12	312.07	313.46	314.4	311.49
315.13	313.16	315.94	316.94	314.2	315.91	315.04	310.23	313.38	315.46	310.8	315.13	314.63	318.32	314.33	310.95	316.66	317.13	312.82	315.23	312.88	313.65	317.16	314.69	314.45	316.07	314.95	316.48	311.3	313.48	313.45	316.16	315.99	313.71	315.05	315.74	315.97	316.96	317.61	315.01	316	314.36	316.01	314.16	313.28	311.21	317.08	313.29	313.61	314.3
313.73	316.48	312.9	310.79	313.23	314.82	314.05	316.59	311.34	308.23	315.01	313.75	312.81	312.9	315.28	314.98	313.11	312.26	308.44	311.08	313.68	312.91	312.21	314.39	314.61	314.18	313.09	311.84	310.45	314.62	314.55	313.94	314.94	314.35	312.08	312.98	310.86	315.47	312.8	314.02	313.52	314.39	316.16	309.69	315.23	313.04	315.2	313.14	312.95	311.72
323.5	321.35	320	324.71	326.89	325.58	323.85	323.01	324.55	322.97	325.92	326.66	326.52	325.38	327.89	322.13	324.29	323.89	324.17	326.12	324.62	326.61	322.18	322.23	323.61	326.77	322.73	324.97	323.36	324.09	327.65	322.92	326.46	324.24	321.88	326.18	322.85	327.71	321.85	323.33	324.59	326.83	323.95	326.44	325.23	322.85	326.91	323.08	321.79	325.42
304.23	298.08	306.08	303.02	304.08	303.26	302.66	300.14	302.3	305.16	303.21	305.57	301.1	300.47	300.73	303.21	303.6	304.3	303.7	306.21	305.01	303.27	304.39	302.05	303.09	303.7	304.19	301.26	299.51	300.42	301.51	302.45	305.64	300.2	303.83	303.08	300.61	300.71	302.52	303.79	304.59	300.06	301.49	301.46	302.84	304.73	302.03	304.43	303.71	303.54
298.48	297.61	299.36	301.84	300.53	302.23	297.4	298.28	300.45	299.8	297.93	303.21	299.37	296.61	302.65	298.75	296.58	301.25	301.81	300.02	300.96	301.41	298.35	298.95	300.67	300.02	298.56	299.51	302.46	297.06	298.26	299.94	299.71	298.25	298.3	300.9	303.52	298.44	299.82	298.56	299.96	299.5	301.39	302.09	301.1	299.04	299.44	299.55	298.82	301.16
301.1	302.55	302.05	301.69	304.04	305.01	305.21	303.05	301.81	302.66	304.77	305.27	302.27	301.68	305.71	303.13	302.66	304.33	305.43	301.73	299.65	303.07	302.81	303.78	300.82	304.94	303.07	304.63	303.56	304.68	300.12	305.14	305.41	302.44	306.22	303.73	302.74	305.46	306.5	301.02	301.65	302.87	302.92	303.34	303.44	303.54	303.63	305.94	303.47	305.44
313.49	311.23	315.04	311.16	310.5	313.1	312.87	313.62	311.06	308.33	314.5	312.08	312.82	314.68	314.4	311.08	314.68	311	314.85	310.76	313.39	314.53	312.98	312.12	314.26	312.77	312.3	315.64	317.16	312.96	313.73	315.71	315.54	312.78	313.26	311.67	314.86	311.08	315.56	312.72	314.53	315.64	312.13	313.9	312.56	313.08	313.56	313.33	313.01	312.11
315.47	316.66	315.43	315.73	315.54	317.81	317.48	313.69	317.47	315.92	314.56	316.42	318.13	313.63	315.97	315.35	315.77	313.99	314.3	315	315.92	316.51	309.88	316	317.79	313.94	315.67	316.52	316.91	316.31	317.3	316.34	317.7	315.98	317.96	316.04	311.96	316.07	315.53	312.89	315.71	315.67	316.1	312.62	315.6	317.09	310.81	316.49	314.67	314.3
315.81	319.78	316.94	316.88	313.77	315.14	316.68	316.4	318.73	317.23	318.92	319.84	317.05	317.79	318.1	320.81	314.59	312.49	317.92	315.49	315.96	321.32	317.69	318.2	318.8	317.74	318.07	317.86	321.56	318.71	318.02	316.84	319.91	318.85	321.07	316.05	315.47	319.12	317.99	314.89	318.65	316.3	316.94	319.53	322.36	320.41	317.37	320.21	316.27	318
317.28	315.13	318.08	317.36	314.01	316.27	317.42	317.48	316.72	319.3	315.62	315.91	316.13	321.25	313.98	320.12	315.04	317.3	318.79	313.14	316.66	318.72	320.62	315.25	320.28	316.82	317.9	316.95	317.9	317.73	315.33	314.26	316.29	317.25	317.19	317.41	319.37	315.03	318.77	315.54	314.38	316.61	317.87	317.75	320.62	318.02	316.92	313.69	317.94	318.08
334.17	329.83	328.25	329.09	331.38	330.43	327.91	329.01	325.84	326.39	326.42	328.31	330.1	326.94	325.65	326.8	329.57	329.66	329.97	328.66	327.63	330.67	329.02	332.51	332.61	329.6	326.18	324.83	324.12	327.15	330.61	327.76	329.4	330.52	332.27	329.23	328.69	327.14	326.35	327.93	324.91	323.94	331.47	331.31	329.94	327.58	324.56	326.57	325.16	326.76
326.85	327.03	325.49	326.91	330.65	328.72	328.5	325.19	327.48	328.7	328.68	327.33	329.3	330.43	326.4	324.13	326.66	326.69	326.49	328.9	327.57	324.3	328.89	327.32	325.4	326.86	329.66	327.56	323.8	326.36	327.56	326.12	328.3	325.1	327.15	328.74	325.33	326.51	326.17	330.88	325.01	326.33	327.35	324.38	326.7	324.97	326.15	328.25	327.51	324.38
315.34	317.25	315.15	313.98	317.33	314.72	314.13	311.96	316.22	313.39	312.33	313.85	313.01	315.4	311.33	309.08	315.15	312.62	314.1	314.19	312.42	309.87	315.49	314.33	315.59	308.74	314.19	314.32	314.65	312.51	314.69	310.98	315.94	318.12	316.22	314.69	313.07	314.59	310.65	311.35	314.66	314.66	314.08	312.3	315.95	313.21	312.87	312.23	316.65	315.03
300.8	300.31	303.01	301.08	298.08	304.35	302.4	297.07	297.85	302.59	298.87	302.42	301.48	300.09	296.85	300.11	300.61	301.29	298.67	303.65	302.36	299.97	301.86	301.87	300.34	302.63	301.13	301.34	299.22	304.77	298.64	300.54	299.9	302.61	301.46	303.01	302.57	299.92	298.8	302.56	302.46	301.75	303.84	300.93	301.14	299.11	300.67	298.35	298.51	300.46
312.57	312.81	312.04	307.99	309.87	314.05	309.07	309.16	311.14	309.33	310.32	309.28	307.36	308.87	308.77	308.64	308.89	311.84	308.61	311.56	310.7	309.23	308.42	309.29	310.62	310.21	310.49	309.51	310.8	312.26	310.3	309.06	307.9	304.67	308.18	311.5	309.21	309.12	314.3	311.62	310.29	310.39	311.26	306.2	311.74	307.42	307.67	309.75	311.65	308.61
316.47	311.57	315	315.51	310.54	313.9	315.65	313.42	317.53	310.24	314.4	312.07	314.84	319.1	312.96	314.84	310.98	313.14	313.83	317.73	315.53	314.2	314.88	316.69	316.5	311.87	311.4	311.4	315.7	314.64	316.77	317.29	314.79	316.38	314.35	317.3	317.12	313.89	313.4	313.5	317.12	313.14	313.51	310.92	315.1	317.26	315.15	315.32	312.47	316.66
320.27	319.86	318.69	317.55	320.87	317.79	318.65	315.89	322.29	317.17	320.98	318.17	318.8	317.1	323.35	320.89	321.9	322.02	316.99	320.13	316.43	316.57	323.1	322.52	319.62	318.25	319.74	320.28	319.68	323.18	319.93	322.27	320.83	317.78	319.9	318.24	322.21	320.68	320.88	317.14	318.79	323.01	319.61	318.22	319.56	316.9	321.92	316.7	322.37	315.49
327.71	327.2	328.3	323.56	327.95	329.91	332.11	326.15	326.81	327.65	329.74	327.92	326.28	330.42	327.01	327.14	326.91	327.48	329.94	329.05	326.67	331.53	326.11	332.03	329.32	325.72	329.33	323.95	328.25	332.59	326.3	325.65	329.57	326.18	324.97	328.09	327.83	327.39	325.88	327.99	329.5	326.58	331.46	329.56	330.54	325.38	325.68	328.75	324.09	328.29
301.76	300.62	301.38	300.14	302.7	298.15	307.36	305.01	300.33	301.72	305.02	302.35	304.72	299.28	304.78	300.37	304.63	301.39	306.2	300.72	306.78	304.47	303	302.86	300.28	301.65	297.49	300.28	304.82	303.39	301.63	300.13	305.76	301.66	304.62	303.2	302.85	300.31	305.69	303.38	302.11	300.27	301.74	302.95	301.18	301.4	304.32	301.88	303.63	298.93
317.1	318.25	319.61	313.83	313.58	315.61	316.08	314.65	315.83	317.33	314.96	318.78	315.86	319.91	315.76	310.88	316.91	314.51	314.59	318.73	315.61	317.43	317.18	322.15	318.78	317.27	319.34	312.21	315.72	317.23	315.15	314.77	316.57	316.34	315.91	317.6	317.7	318.29	316.07	317.31	313.91	315.56	314.18	316.42	312.03	317.13	314.25	320.4	315.84	313.26
300.81	300.46	301.72	301.45	300.42	303.57	302.49	299.37	303.23	301.78	298.92	298.67	300.59	300.76	300.1	300.66	302.32	299.32	301.5	300.01	300.75	303.91	301.3	300.74	302.11	301.3	301.55	302.06	302.97	302.56	301.66	298.56	298.24	302.58	301.53	299.76	299.87	302.26	303.45	301.58	302.33	301.94	299.94	301.24	301.1	299.14	303.65	301.82	301.11	299.32
303.31	304.85	301.41	300.57	304.53	303.78	304.88	302.23	309.09	303.07	308.57	304.17	304.48	306.44	303.2	304.67	304.33	300.68	301.93	304.05	301.55	301.85	304.28	300.62	305.77	306.54	302.89	301.59	302.36	303.59	304.24	305.49	305.67	305.72	303.47	306.71	303.14	305.46	301.27	302.83	301.25	304.84	307.42	303.23	303.54	307.65	302.61	298.7	303.58	303.88
307.49	306.21	309.24	309.26	307.09	307.59	307.97	308.64	308.54	309.68	309.15	305.7	312.77	306.97	309.36	312.01	309.07	308.91	307.02	308.61	311.88	312.53	306.36	311.97	309.97	309.76	307.87	308.9	309.11	306.36	307.57	307.43	307.16	312.04	308.85	306.29	311.62	308.51	306.55	306.28	307.12	310.93	307.35	311.65	309.04	308.52	311.64	305.98	310.07	309.54
307.08	301.51	306.55	303.35	305.12	302.66	306.12	306.2	307.19	299.67	304.76	302.35	302.29	302.82	304.82	301.56	301.13	305.49	304.75	301.36	307.79	306.11	307.21	303.15	305.4	303.8	305.21	301.55	302.57	301.65	299.66	301.49	303.26	301.03	304.96	301.78	307.63	300.55	300.81	302.88	296.98	301.48	299.81	302.88	305.58	301.14	303.19	304.01	303.38	304.36
315.99	316.38	313.51	308.79	314.94	312.98	314.26	317.31	314.09	311.97	315.92	313.28	312.48	314.34	314.92	315.28	313.74	313.01	316.68	318.13	314.48	313	316.86	313.39	315.2	314.83	314.18	315.17	314.69	316.95	313.66	311.96	315.09	315.72	317.63	311.9	314.48	310.53	314.82	311.32	312.76	315.13	314.06	315.55	312.99	314.51	312.64	314.15	313.08	321.3
316.73	313.82	316.37	314.33	313.58	318.16	318.36	315.98	317.47	313.44	311.96	315.26	316.57	312.88	319.23	311.83	313.84	319.97	314.81	310.69	314.93	311.29	314.04	317.06	315.27	314.06	312.42	313.44	314.45	315.48	317.71	316.81	315.12	315.98	313.25	315.98	318.95	314.59	311.27	314.37	313.23	315.25	319.02	314.26	317.53	311.93	315.14	316.79	313.19	317.77
315.3	318.93	313.83	314.1	314.35	311.65	317.2	313.01	313.14	312.4	311.5	315.95	313.08	316.77	313.69	312.96	312.88	316.82	313.3	311.84	310.96	312.5	315	311.19	316.29	315.97	312.39	311.85	311.59	314.29	312.79	314.39	314.9	315.67	309.02	310.4	312.54	311.73	314.22	309.3	315.42	310.48	315.48	312.42	314.06	316.19	317.46	311.48	313.6	312.18
292.34	290.29	291.71	295.19	293.68	294.46	294.24	294.99	295.6	292.41	292.85	293.49	294.47	293.28	293.68	292.59	294.56	295.49	294.85	293.48	294.05	293.62	298.42	296.31	292.84	296.35	296.48	295.78	291.7	296.24	293.91	292.22	294.8	292.35	295.27	296.92	296.14	295.11	299.14	293.56	294.59	290.68	295.71	294.04	297.48	294.67	289.92	290.39	296.83	292.15
307.72	308.18	310.74	309.09	309.06	306.8	308.81	308.29	310.79	309.72	310.5	309.35	309.04	310.48	309.49	310.84	311.57	312.08	309.42	310.25	308.47	306.29	308.38	307.34	313.91	311.75	309.11	309.7	308.24	306.58	305.34	310.47	307.6	305.65	309.28	308.93	306.68	311.13	306.16	310.52	308.82	305.57	308.53	308.42	307.08	311.31	308.05	314.57	311.24	309.94
314.04	312.14	315.48	311.15	312.03	311.7	314.48	309.33	313.17	318.1	312.75	313.75	312.32	311.25	312.18	311.82	310.09	310.95	310.18	314.76	311.61	312.13	314.33	312.59	314.92	314.39	315.03	312.39	312.1	311.39	312.26	313.67	309.47	313.07	311.54	314.49	312.76	313.07	311.17	314.57	309.7	313.12	312.92	313.36	314.42	311.1	312.49	311.81	312.29	313.06
305.51	300.64	305.84	302.31	302.61	298.73	300.58	300.62	302.13	303.79	302.63	304.1	301.48	305.63	305.09	300.1	302.42	303.49	301.87	302.53	303.54	304.38	301.39	303.66	299.07	303.58	305.79	301.78	301.7	310.27	307.16	300.37	301.73	304.74	305.22	302.2	301.8	302.87	301.31	305.69	299.37	300.58	303.87	302.78	304.35	302.63	303.96	302.84	299.88	305.78
328.81	329.2	328.38	327.77	328.49	327.91	327.98	327	327.8	326.13	327.3	329.05	326.54	331.82	330.96	330.36	332.58	328.1	331.42	330	328.26	328.63	329.74	330.33	325.58	331.83	327.36	331.04	325.74	327.96	328.02	326.22	324.38	327.6	328.75	329.63	329.89	329.36	330.01	327.21	329.92	329.84	326.91	329.58	329.36	326.84	331.49	330.33	329.26	328.69
318.25	319.67	317.99	314.68	318.31	321.86	319.64	321.53	319.7	316.44	317.97	319.27	318.8	325.93	317.69	318.97	317.66	317.23	319.36	319.87	319.77	318.81	319.07	318.4	319.99	319.58	320.11	316.05	320.58	319.92	315.03	315.55	322.45	319.13	322.13	318.02	314.26	319.97	319.67	318.83	323.5	320.18	316.78	319.95	318.38	320.97	320.43	317.92	319.72	319.44
295.46	296.03	293.65	291.5	295.58	294.44	294.68	293.59	291.11	295.94	294.31	295.91	299.47	293.22	292.01	290.93	296.29	295.06	293.42	290.54	298.3	293.85	292.35	291.74	291.51	297.47	291.96	294.73	293.89	293.43	294.13	295.22	295.42	293.17	291.92	294.55	292.51	297.11	294.97	289.55	297.15	295.6	294.52	298.73	293.86	294.27	295.15	294.58	294	293.71
296.77	298.02	297.49	296.63	293.66	297.42	296.28	293.81	298.34	297.31	297.5	293.38	295.01	293.82	294.7	294.24	293.62	291.98	295.96	300.46	292.34	292.02	292.76	292.8	297.64	297.55	293.58	298.71	293	296.63	296.22	294.91	296.2	297.41	296.41	292.17	297.33	297.93	297.83	293.55	296.28	295.29	296.09	294.42	294.81	295.01	298.21	294.1	295.58	295.51
300.59	304.17	306.22	302.95	298.54	301.35	302.29	302.7	308.75	298.75	305.12	302	302.55	299.08	302.54	302.96	301.55	303.3	305.96	304.5	298.36	300.51	304.06	302.74	299.68	303.71	302.15	304.04	303.58	300.45	302.69	298.77	301.34	303.1	305.73	303.61	302.87	304.87	302.71	307.73	304.69	304.39	298.44	304.17	300.05	304.69	304.74	296.05	303.74	302.54
302.12	304.86	308	304.28	308.92	305.13	304.71	306.36	303.95	305	307.3	300.86	304.15	305.35	306.56	303.21	303.68	305.05	306.59	303.16	308.68	302.71	304.15	302.11	303.98	305.38	305.89	304.33	304.37	304.12	306.29	306.7	302.44	301.39	302.53	304.56	304.83	304.63	303.97	302.62	305.94	305.73	306.28	308.68	307.73	303.07	304.39	306.29	303.34	305.12
303.07	305.05	300	302.19	306.54	301.89	301.86	300.73	303.34	302.07	303.38	302.8	306.38	302.28	301.2	303.65	301.05	300.97	305.13	305.34	302.26	302.09	303.31	301.55	303.73	302.34	301.92	299.49	299.48	301.96	298.85	302.27	304.13	302.93	301.12	303.39	303.5	303.33	302.43	300.54	302.93	298.64	303.67	301.15	303.59	307.15	305.57	302.06	303.67	302.2
328.6	329.84	327.65	327.18	324.57	329.19	327.88	331.81	328.31	329.84	320.94	327.46	329.29	330.77	327.38	331.35	330.41	326.79	325.43	327.39	328.23	330.4	328.08	326.41	330.03	327.03	327.08	325.4	329.13	326.4	328.96	326.89	329.29	325.41	327.65	330.39	327.18	329.03	328.66	328.26	330.53	326.16	329.59	328.23	326.38	324.14	331.42	329.33	327.31	328.03
303.12	303.12	304.11	303.69	301.56	307.72	301.92	301.74	301.69	304.24	301.92	302.3	300.61	303.22	302.82	308.11	303.57	302.64	303.74	306.5	304.73	302.28	299.95	303.45	300.56	302.37	299.49	303.59	302.59	307.26	303.18	301.1	304.53	308.11	306.72	304.16	302.15	304.3	300.71	304.82	303.43	298.08	304.04	305.77	299.21	304.8	300.79	301.28	302.49	302.83
311.26	312.39	313.1	312.57	312.48	316.78	312.22	308.61	311.99	310.39	315.49	313.69	309.08	311.76	313.92	310.46	313.34	312.43	311.07	311.79	310.57	311.27	312.45	312.56	310.02	312.9	314.26	312.87	312.5	311.17	309.61	314.77	313.27	311.02	309.39	317.89	311.98	313.89	309.71	312.81	311.17	310.82	307.04	315.03	313.17	314.37	314.36	315.78	317.95	313.41
310	305.94	311.41	311.08	310.86	313.18	309.54	311.1	311.31	310.98	314.66	309.47	307.57	310.36	311.9	309	310.96	310.12	307.8	309.18	310.06	308.83	307.83	310.17	312.81	309.39	310.69	313.47	309.72	312.69	309.69	306.24	307.37	314.54	310.11	308.38	315.46	315.22	307.55	308.64	308.55	311.38	308.28	311.98	309.3	308.06	311.82	308.68	310.63	309.59
309.84	306.49	308.94	307.55	307.97	311.73	308.51	310.44	311.16	308.65	310.02	309.18	309.15	313.32	309.29	312.54	308.11	312.94	307.94	309.66	310.39	309.27	304.74	306.6	306.69	310.67	311.7	305.63	312.08	309.01	305.77	308.3	308.78	306.23	308.54	309.3	308.18	309.24	308.73	312.56	309.45	307.67	308.03	309.68	304.79	307.9	308.56	308.21	310.36	312
314.23	316.16	316.82	315.35	317.05	310.5	316.75	315.97	315.32	313.67	315.5	314.76	315.18	313.6	311.08	314.33	316.66	312.31	314.96	314.96	315.64	320.32	313.06	314.92	313.03	315.16	315.21	316.7	309.45	312.03	314.92	314.1	314.94	314.58	316.09	317.83	316.82	310.55	314.84	313.22	317.66	307.91	312.82	313.32	316.05	316.75	317.26	314.93	317.58	316.06
298.62	303.86	300.59	302.36	300.54	302.43	303.77	300.13	300.82	301.63	302.87	299.64	300.36	295.95	297.49	303.83	303.77	301.32	301.35	300.65	300.27	301.21	300.99	301.96	300.19	299.27	300.15	301.62	302.08	302.37	302.26	304.28	300.71	301.39	297.78	301.55	301.05	300.89	298.44	302.85	301.03	302.84	301.94	304.64	297.47	301.72	303.08	302.65	300.5	302.68
305.6	304.78	306.05	302.03	302.68	306.86	303.4	303.69	305.9	304.17	305.51	304.34	302.32	309.59	306.99	303.38	306.6	302.61	303.89	304.76	307.42	304.87	301.8	304.67	303.32	305	306.01	306.2	305.31	303.57	302.34	305.84	304.84	301.69	301.65	300.34	304.63	303.32	298.12	304.74	306.38	304.23	307.27	305.7	302.43	301.46	303.93	303.27	307.38	308
314.9	312.69	313.78	310.33	311.21	312.09	313.88	310.74	315.09	314.58	309.79	310.2	310.77	313.18	311.84	309.39	313.78	309.99	311.08	314.36	308.86	315.94	312.48	313.8	313.05	313.07	313.78	315.46	313.57	310.66	316.76	315.13	315.51	312.68	311.87	311.88	314.47	310.2	311.35	312.47	314.92	316.19	312.14	314.06	310.83	314.18	311.59	315.4	311.86	314.31
302.4	301.85	303.33	300.97	304.57	302.38	305.14	302.81	307.64	302.73	307	304.69	300.25	302.61	304.21	303.41	304.92	303.39	303.03	303.75	303.11	302.87	303.51	303.92	306.39	302.75	302.17	304.98	299.42	302.39	303.41	305.02	307.5	300.12	303.22	303.02	305.48	303.83	302.63	305.24	303.65	303.12	302.64	303.53	303.03	305.05	303.95	302.83	304.67	304.58
307.21	305.27	307.37	307.52	306.2	301.28	305.08	306.26	304.71	309.29	303.68	302.13	311.91	302.95	305.57	305.71	307.57	305.66	304.61	308.49	304.84	305.14	307.78	306.69	307.75	310.28	304.25	305.43	309.48	306.05	304.67	305.66	307.15	305.32	304.89	306.78	306.36	302.94	307.09	307.05	303.66	308.99	303.76	305.51	304.25	305.89	302.6	307.71	305.83	307.04
309.73	312.42	308.13	310.89	308.31	308.6	314.33	312.24	311.46	309.22	311.15	308.74	311.07	310.08	307.74	311.97	310.67	306.23	308.15	310.18	312.9	310.23	311.24	311.33	308.4	309.78	310.99	309.34	310.05	309.24	310.6	310.2	310.75	314.4	311.1	310.97	309.31	310.28	312.95	309.55	313.54	310.9	308.8	311.55	310.16	313.54	313.55	311.69	310.84	307.93
325.4	325.43	322.35	324.23	326.03	328.82	328.85	326.04	326.9	325.37	326.63	323.29	329.11	323.83	324.51	325.78	321.58	327.74	322.09	325.26	327.6	326.83	328.07	327.13	326.18	325.74	326.64	327.15	329.05	324.75	325.63	323.3	322.76	325.71	322.11	324.42	325.15	329.46	327.07	324.67	325.22	325.21	323.48	325.27	325.56	324.58	325.74	324.87	325.98	326.73
306.83	307.41	307.85	306.93	309.11	303.66	307.58	303.77	305.22	309.52	304.69	302.34	304.78	305.8	305.94	308.35	306.14	308.4	306.35	306.44	306.72	303.86	306.05	305.24	305.04	305.39	305.6	303.48	305.39	304.47	309.55	304.01	304.49	304.16	303.3	305.47	304.12	304.78	307.2	305.62	308.46	307.05	310.11	303.95	305.54	307.77	304.37	308.18	303.12	306.82
309.98	311.75	310.29	313.34	313.11	309.65	310.78	313.92	308.63	309.95	307.6	312.06	309.75	311.24	312.71	309.14	311.75	306.45	307.75	307.1	311.75	311.8	304.72	311.44	307.09	308.9	312.27	312.69	310.23	309.9	312.18	312.57	310.95	308.68	310	310.49	308.93	309.6	310.64	311.72	312.39	309.04	307.27	311.86	310.86	312.83	309.49	310.75	311.25	309.12
312.44	314.68	313.06	311.7	313.58	312.29	313.94	315.98	311.55	314.91	315.9	314.03	315.65	312.19	312.92	316.28	313.99	316.22	317.22	312.59	319.39	312.27	314.79	312.8	312.87	317.8	313.82	313.19	314.62	317.07	315.14	315.63	317.26	314.38	316.1	313.62	313.46	313.5	314.28	316.62	312.71	317.48	312.36	314.54	313.63	318.05	316.29	316.52	311.54	310.32
304.86	302.79	302.05	302.43	305.39	302.13	311.82	305.3	302.06	303.49	304.48	302.39	304.25	304.72	302.75	301.29	302.68	307.04	303.67	304.48	303.58	300.15	298.53	302.47	303.79	306.43	305.08	305.41	299.65	302.83	302.27	302.8	301.03	301.38	298.01	306	306.72	306.42	302.46	301.67	300.28	298.26	303.13	303.03	302.79	300.26	301.04	300.04	303.19	305.03
299.57	300.15	297.91	299.2	300.57	297.9	303.22	301.74	302.33	301.04	301.98	298.73	297.38	300.72	302.24	303.18	302.04	297.59	296.81	301.47	300.83	302.87	302.95	304.36	299.36	300.02	298.06	302.15	297.35	300.96	302.93	301.56	300.84	299.55	298.51	298.55	298.66	302.11	300.62	300.8	301.61	299.05	301.52	300.59	299.58	301.07	299.83	300.94	302.04	298.03
303.64	305.04	305.08	302.44	306.66	304.55	305.67	308.09	307.53	303.58	306.72	304.06	302.79	305.81	306.38	304.12	309.03	307.13	304.58	305.09	306.26	308.48	306.45	300.77	307.45	306.95	303.93	306.86	305.36	307.81	307.32	310.29	303.98	309.29	307.44	306.33	310.49	305.34	305.02	306.65	305.47	305.95	303.32	304.83	308.07	308.83	305.06	306.02	310.23	301.18
318.89	319.8	322.61	319.21	317.62	316.78	317.52	318	315.49	315.56	318.13	322.15	319.57	319.26	316.56	319.83	318.7	316.25	318.31	321.96	319.49	319.27	319.06	319.16	317.87	321.31	320.11	320.66	320.14	319.54	318.57	320.57	319.32	318.23	321.25	320.04	319.1	319.24	320.92	320.84	320.19	319	321.18	315.48	318.77	316.96	318.24	322.81	317.28	319.82
328.16	327.46	324.06	330.28	324.29	324.56	329.12	331.47	323.47	325.58	330.74	325.67	326.46	329.79	326.19	327.94	328.16	325.64	327.29	328.62	328.8	327.11	329.83	325.85	326.59	327.78	329.43	329.4	329.83	325.06	325.81	328.82	327.65	326.05	327.09	327.49	327.42	326.05	322.43	326.5	325.57	327.89	327.12	327.12	328.47	328.69	327.8	329.94	330.26	325.96
299.43	302.01	302.91	300.65	299.3	300.09	302.94	301.09	299.8	302.63	301.64	301.37	300.47	299.44	300.28	302.48	298.78	303.97	301.65	299.08	297.83	304.44	303.1	302.15	301.84	299.13	303.15	300.03	300.46	300.67	301.53	301.86	302.41	305.83	299.71	298.93	299.88	301.97	299.72	303.34	300.53	302.76	301.65	300.02	304.92	300.96	297.73	302.93	303.16	303.35
299.46	301.92	297.6	299.36	300.19	299.04	296.55	296.99	300.34	297.23	298.6	302.5	298.9	298.22	300.07	298.42	300.11	302.17	297.12	299.78	298.66	301.69	295.88	299.25	301.47	302.09	301.21	296.74	300.19	296.99	301.15	296.05	299.59	299.81	303.31	301.52	301.12	301.27	302	297.42	300.62	302.24	300.82	300.05	300.83	303.28	300.3	299.16	295.15	302.84
311.48	312.01	309.98	312.63	312.31	312.09	311.22	311.52	312.67	311.07	308.08	308.17	310.51	310.23	311.93	311.94	309.92	311.93	309.7	310.84	313.19	311.83	314.41	309.5	311.56	311.28	308.26	309.33	313.22	312.88	310.45	309.79	312.89	310.71	312.66	310.52	310.73	312.88	308.21	308.9	312.06	307.36	311.05	311.48	316.17	310.73	310.97	312.23	309.5	311.63
312.29	313.12	312.72	314.71	313.82	313.29	311.99	313.47	313.9	315.25	315.46	313.77	314.29	310.19	312.14	312.92	313.2	311.59	315.05	316.32	313.99	314.33	312.37	311.78	314.75	311.98	313.95	313.36	312.37	315.41	311.28	311.58	308.89	310.03	315.88	313.14	311.26	308.1	317.07	310.67	312.9	313.18	317.13	314.16	312.77	310.62	314.95	313.32	314.73	311.8
314.47	316.18	317.04	311.89	312.85	313.02	312.8	312.25	311.57	315.22	311.18	311.63	309.53	313.17	314.63	313.64	309.77	313.16	314.72	313.17	309.54	309.31	312.28	312.74	313.2	310.55	313.02	310.96	310.15	315.45	313.32	313.34	315.9	312.28	313.92	312.3	310	313.23	313.1	313.78	313.23	311.93	311.55	313.99	314.5	309.71	306.17	312.21	310.53	311.98
302.4	305.7	306.83	302.12	302.75	305	307.28	306.76	303.59	301.34	303.6	302.94	303.28	304.83	305.62	306.86	308.32	303.53	302.25	302.64	304.79	305.82	303.51	301.27	302.47	305.11	303.73	303.23	305.67	304.41	303.43	301.72	304.22	306.17	301.02	306.05	303.55	305.11	302.51	302.19	300.49	303.48	305.8	307.79	306	304.75	302.8	303.61	301.06	306.19
318.02	313.69	312.79	312.48	312.31	316.33	317.68	313.17	313.49	312.25	315.37	315.01	313.71	316.41	315.26	314.83	316.15	315.19	315.46	313.65	318.9	312.38	313.9	317.02	315.88	313.4	314.93	314.61	315.47	312.52	318.37	317.37	314.6	314.41	314.21	311.45	312.6	314.8	314.19	318.94	314.83	315.23	312.05	317.21	311.4	312.99	318.07	312.65	314.2	313.97
331.14	329.12	327.63	329.59	329.89	325.08	330.5	331.78	325.62	330.66	330.76	327.63	325.37	330.16	329.69	326.71	328.02	329.42	331.26	329.39	322.07	327.83	330.38	331.39	331.47	324	330.17	329.88	331.63	330.02	326.48	330.71	327.42	323.94	329.36	329.25	329.7	332.97	330.1	326.81	327.81	325.79	326.3	326.78	329.04	327.16	329.5	331.76	328.92	325.52
312.9	313.55	312.08	314.8	314.44	314.12	314.3	315.46	315.28	313.71	313.6	315.58	314.64	317.53	315.3	316.31	310.77	315.17	317.09	319.43	314.64	312.23	316.32	315.69	314.53	315.84	314.01	314.38	316.76	317.86	315.63	314.18	316.87	315.24	313.41	313.01	314.55	315.75	313.98	315.54	312.76	315.99	313.85	316.94	315.61	314.84	315.14	313.83	313.29	316.08
301.94	306.84	306.62	304.26	306.78	304.9	305.36	304.62	308.01	305.08	303.67	305.53	303.05	305.72	307.92	304.43	304.43	307.04	304.79	307.22	305.06	304.14	304.73	305.14	308.51	307.7	304.94	307.9	306.76	309.58	308.42	301.57	307.79	306.88	305.95	305.29	303.07	305.77	304.64	303.76	303.31	305.51	306.4	304.67	304.58	304.73	304.17	308.7	307.65	304.36
301.6	299.51	301.49	302.18	306.06	303.01	303.08	301.62	303.38	302.79	301.77	305.85	305.72	304.62	304.91	300.97	302.59	302.56	302.09	304.26	301.53	300.92	303.96	304.49	305.62	303.01	302.14	304.19	300.32	302.58	300.7	298.54	300.56	303.13	301.35	304.93	301.59	301.47	303.84	302.76	300.42	303.63	303.63	303.71	299.72	303.99	304.45	302.28	301.86	304.82
328.47	328.72	330.42	328.31	325.91	327.99	326.13	329.91	331.1	329.47	331.1	325.98	329.87	324.84	327.95	330.15	326.86	331.34	327.99	330.1	329.17	330.54	325.75	330.57	329.31	330.33	329.81	327.56	329.15	330.06	325.23	329.44	329.44	331.7	326.82	330.5	329.65	329.29	326.18	327.36	330.94	327.54	325.64	331.65	328.83	328.29	331.12	329.36	329.85	329.93
331.73	326.34	329.26	326.39	328.51	330.38	327.1	331.05	332.33	331.26	331.74	325.65	327.52	330.47	333.35	330.34	328.72	330.57	328.8	329.82	328.28	328.02	327.95	328.23	331.06	327.07	325.68	325.27	324.97	329.84	329.5	328.82	330.32	329.34	324.29	331.52	329.03	328.05	327.37	330.33	328.3	324.24	327.14	330.96	329.99	331.33	328.35	332.81	327.46	326.95
298.57	300.25	297.61	296.7	300.45	297.98	298	301.4	300.75	298.67	300.17	298.45	299.18	302.57	303.67	300.35	299.08	299.09	299.3	297.22	301.25	303.97	298.93	297.36	300.87	299.83	297.77	298.91	303.1	302.69	301.39	299.43	302.28	301.6	300.75	302.54	298.25	299.4	300.2	297.82	301.67	297.34	303.67	300.57	301.03	297.2	301.63	298.81	301.27	300.28
304.3	304.76	304.13	306.08	306.28	302.11	301.88	306.96	304.58	309.44	304.12	303.02	306.24	303.02	303.3	304.2	308.66	305.66	301.83	304.59	307.77	305.5	303.8	304.32	301.96	308.09	308.55	305.46	304.86	302.36	306.4	304.61	301.68	306.44	302.69	304.62	305.66	306.73	303.81	309.02	300.53	304.07	306.6	301.5	302.82	305.02	306.36	303.45	302.79	304.03
326.96	326.58	329.69	326.65	323.91	331.09	326.41	326.99	328.54	327.43	326.83	324.75	328.67	328.66	329.54	327.41	322.62	329.74	327.05	327.41	330.09	329.12	328.35	324.41	329.15	326.94	330.11	327	324.38	324.07	333.48	327.13	323.41	327.28	324.95	328.35	331.27	328.54	328.71	325.4	324.81	325.9	327.54	327.47	329.13	326.79	327.35	327.63	326.9	330.1
313.23	308.84	310.77	311.24	311.68	314.09	311.03	311.07	309.99	315.95	312.95	310.79	311	315.51	309.86	309.5	311.92	309.44	308.99	311.24	310.76	312.18	308.63	308.89	308.62	312.35	311.62	308.81	309.33	311.97	312.22	310.4	309.81	307.14	310.8	310.73	312.33	309.67	309.67	312.84	312.63	310.81	313.6	310.4	313.55	312.01	312.68	311.22	313.78	310.79
318.29	319.43	315.2	316.5	318.02	319.38	318.1	314.73	314.02	314.82	316.75	315.8	314.62	315.06	316.72	318.23	317.38	320.19	319.6	317.76	314.04	314.95	315.03	316.77	315.01	323.31	316.49	316.09	314.77	318.18	313.09	316.64	314.9	314.22	314.11	316.13	320.33	317.72	314.38	317.36	317.43	315.84	316.35	317.66	314.18	316.94	314.51	319.43	316.21	317.04
311.39	310.97	311.03	309.13	314.87	311.41	312.18	309.68	313.48	312.98	309.73	310.53	310.07	314.61	310.85	306.8	310.3	311.99	312.79	307.56	308	310.24	311.18	310.66	309.17	310.08	317.15	312.1	313.42	309.84	309.58	310.38	307.49	309.79	309.22	309.54	311.21	309.61	314.7	312.25	312.39	311.63	310.06	310.63	312	310.07	310.3	311.11	309.55	306.07
310.56	315.13	314.98	314.52	316.08	316.13	313.63	315.49	312.21	312.09	314.16	315.34	316.05	313.24	313.63	314.44	312.82	317.63	313.17	313.42	314.11	309.96	315.22	312.88	315.7	313.2	312.74	314.63	312.35	313.84	316.16	311.43	315.85	317.07	314.56	315.83	313.91	314.45	314.52	316.36	313.81	316.75	313.02	312.61	312.01	316.82	310.75	315.19	309.84	315.38
315.98	317.75	315.51	318.05	316.37	316.36	316.54	314.82	317.74	317.07	319.62	318.26	319.88	318.87	313.79	318.78	317.97	318.08	320.36	318.07	319.21	319.17	316.83	318.52	320.6	319.94	318.09	319.14	317.72	316.18	316.25	320.45	319.82	313.11	314.53	318.9	319.02	321.64	316.24	316.73	321.71	320.4	318.82	318.55	319.85	315.97	320.48	318.07	317.36	319.95
313.29	313.64	312.74	313.45	312.9	312.7	315.42	312.44	313.42	311.27	313.21	310.12	310.85	313.88	312.47	314.86	313.22	313.39	314.33	313.4	313.49	312.02	312.22	313.02	315.16	316.46	313.95	312.35	312.68	313.57	314.14	313.33	311.39	314.28	312.55	310.01	313.77	311.34	311.64	313.66	313.64	313.07	311.18	312.3	313.32	312.71	312.73	312.81	313.28	316.74
295.53	296.67	295.41	294.64	291.86	294.87	293.8	293.77	294.41	294.15	290.14	298.94	295.7	296.56	291.41	293.54	294.67	294.46	289.38	295.13	291.91	295.87	292.27	295.7	296.73	295.77	294.23	297.44	296.46	297.5	296.63	293.37	297.06	296.04	291.4	294.66	294.92	297.56	296.25	294.25	292.81	293.14	292.07	293.98	292.35	295.42	293.88	295.9	297.01	294.81
315.09	313.33	316.72	316.2	311.12	312.89	314.6	313.83	315.96	316.24	319.74	315.62	314.38	314.21	314.69	313.68	312.22	313.84	316.23	315.56	316.45	318.81	310.67	318.34	312.65	317.7	315.33	318.46	314.82	316.17	317.57	317.65	312.31	315.81	317.27	315.2	312.23	315.15	315.45	314.88	318.61	314.04	315.69	313.68	315	317.98	311.2	317.66	317.26	314.43
314.66	314.38	313.9	313.53	313.41	315.66	317.13	314.12	315.99	315.53	315.41	311.46	314.38	316.85	315.47	311.95	317.17	312.32	310.73	316.36	315.28	312.35	315.34	314.7	317.28	317.17	315.26	315.46	312.73	315.79	316.74	314.37	316.08	315.42	315.71	314.4	312.45	314.28	311.08	313.7	316.15	317.76	315.03	312.93	315.13	315.1	316.99	313.48	314.02	316.4
306.12	302.99	306.99	305.63	306.93	305.81	309.31	302.94	308.08	304.67	305.32	307.69	311.04	302.39	306.03	307.81	306.24	304.7	308.53	305.07	302.62	308.45	307.71	308.29	308.49	305.18	308.09	309.05	305.38	304.12	307.2	306.42	306.08	306.46	304.32	307.55	307.69	307.6	302.65	307.21	307.91	307.86	307.03	306.25	306.42	302.13	307.14	304.95	308.23	310.11
300.08	298.39	297.31	304.56	299.77	297.69	300.34	299.59	299.57	301.08	300.74	303.39	300.61	299.02	301.69	298.87	301.41	299.52	302.09	299.55	298.51	297.44	298.26	297.82	304.38	299.73	298.55	303.65	299.35	302.38	295.91	302.91	299.89	299.82	301.41	300.73	297.88	297.25	301.89	301.83	302.69	298.99	300.61	299	298.59	298.42	301.91	302.74	297.17	302.08
313.4	308.67	313.91	307.57	312.23	310.31	312.01	312.33	310.13	309.11	311.92	308.18	313.5	315.92	311.18	313.57	312.12	311.68	312.63	312.49	314.85	311.67	313.93	311.87	313.82	310.79	313.36	312.67	313.02	310.58	310.52	314.6	311.63	310.82	312.86	315.98	311.67	315.56	310.65	311.81	312.26	310.63	312.35	314.71	314.78	312.08	310.94	310.56	313.04	312.3
315.85	313.63	308.96	314.51	313.35	315.57	313.42	313.64	314.87	313.17	310.24	315.41	314.19	313.88	313.04	311.25	315.02	312.26	311.43	314.69	313.24	313.33	312.58	314.16	313.67	315.83	313.66	310.18	315.09	314.45	313.86	310.47	312.85	310.73	311.59	313.66	311.34	313.86	315.13	310.94	311.94	316.46	314.57	315.2	313.92	314.63	316.76	315.9	313.35	314.16
299.36	302.46	300.99	300.25	299.52	303.05	300.57	303.42	301.86	301.09	301.89	301.24	299.82	297.62	303.2	302.74	300.35	299.8	300.94	304.72	299.91	298.25	302.92	303.94	297.82	300.33	299.12	301.11	302.71	300.23	301.99	299.98	300.64	302.53	299.24	299.87	298.96	300.58	299.48	301.27	301.31	302.18	301.63	301.69	298.59	298.66	302.21	300.54	303.02	301.24
297.65	294.8	292.88	299.27	294.91	300.8	298.44	297.99	295.67	293.45	294.89	297.96	294.55	298.74	296.57	296.02	296.68	298.03	293.87	299.72	296.12	296.43	296.9	297.78	296.24	295.44	296.14	295.57	295.1	295.12	294.13	299.89	297.19	299.78	295.46	296.17	297.52	295.97	296.9	293.01	294.25	295.63	296.72	296.45	297.52	299.44	296.77	296.05	296.16	296.84
301.41	300.39	303.65	304.33	306.05	302.63	303.08	299.89	303.52	302.02	305.05	301.34	303.96	303.6	302.9	300.73	302.22	302.8	301.67	304.92	302.5	302.91	300.85	302.04	303.42	304.74	303.04	301.33	303.41	302	301	303.51	304.33	305	303.25	303.11	304.68	303.25	304.59	304.53	302.43	302.08	302.32	301.27	301.35	304.59	300.28	302.9	305.94	303.68
300.98	302.91	302.38	306.04	303.47	304.2	304.06	304.28	306.62	304.1	306.45	304.56	303.11	302.27	305.48	303.42	304.37	303.98	306.69	307.19	302.25	304.83	305.82	304.58	305	305.33	305.49	305.83	302.62	302.55	301.88	303.92	304.67	303.5	304.89	305.66	303.61	309.28	305.3	304.18	306.2	307.11	300.87	303.88	305.53	303.81	303.72	305.85	307.34	304.43
312.87	315.52	314.07	311.05	308.93	310.64	309.17	312.54	310.41	311.22	312.81	312.99	313.51	311.83	311.81	307.11	312.9	312.83	313.1	312.15	310.59	310.52	310.76	312.91	310.41	311.26	311.08	309.18	313.15	311.89	312.48	311.28	309.66	311.34	313.4	311.63	307	313.42	312.36	307.86	312.66	306.83	313.1	309.48	311.96	309.76	310.67	311.84	311.42	310.16
310.47	314.93	311	311.92	311.82	310.24	312	311.7	310.89	313.06	310.82	314.52	312.88	316.09	313.84	311	311.15	314.85	311.63	316.09	311.88	315.06	309.31	313.51	314.14	314.03	312.58	309.01	310.6	312.71	310.31	312.82	309.54	313.18	312.22	312.86	314.48	310.63	314.14	311.63	309.24	312.14	314.05	313.58	306.37	313.74	311.33	312.49	314.67	311.09
315	315.37	316.29	316.78	314.36	315.46	313.64	315.12	316.66	315.62	317.47	314.31	317.59	312.76	315.01	314.39	312.74	311.13	316.07	312.37	314.32	311.66	312.5	313.45	313.42	316.62	313.94	313.55	312.04	316.08	315.4	315.75	315.8	316.73	313.82	312.69	313.58	311.98	315.86	314	314.67	319.77	315.25	318.34	314.78	315.45	314.97	316.96	314.34	315.5
311.75	315.33	317.35	315.41	314.77	315.62	313.79	316.53	315.21	315	313.9	314.07	312.8	316.12	313.89	310.64	315.18	315.37	309.18	313.6	314.92	316.57	313.81	314.52	310.82	310.58	312.14	313.75	312.56	317.87	309.83	313.47	317	316.7	315.16	314.13	312.55	315.6	314.34	313.24	312.61	314.68	312.62	313.58	315.44	313.44	314.65	313.18	310.9	314.02
305.72	304.97	305.55	305.22	306.32	305.92	306.29	302.4	306.12	305.79	301.5	303.37	302.9	303.45	303	301.25	305.6	301.73	301.91	305.49	307.03	307.72	305.55	304.01	304.34	305.15	303.4	305.94	304.65	305.89	303.74	307.51	307.27	305	305.4	301.96	305.37	303.29	304.41	305.25	301.94	307.69	301.22	301.68	304.64	303.99	303.72	306.74	308.21	305.85
308.93	307.72	306.51	310.92	305.81	307.94	306.35	309.59	308.18	310.16	308.72	310.05	303.41	309	303.6	306.52	307.16	307.63	311.74	309.19	309.69	306.99	307.44	307.34	305.63	306.35	306.82	304.22	305.69	310.07	308.11	305.55	304.68	303.72	308.08	305.3	305.03	307.98	307.29	307.89	303.8	310.37	303.6	309.06	310.06	308.06	302.2	305.85	307.73	304.43
303.22	305.64	302	300.46	303.6	301.76	301.88	301.68	303.44	303.14	301.29	300.17	302.54	304.76	303.65	302.85	304.75	301.35	304.31	301.84	302.24	305.53	303.12	302.64	303.78	302.1	303.02	303.26	302.67	303.35	304.54	302.01	303.08	302.5	304.25	300.62	304.51	303.03	302.45	302.96	303.96	298.94	302.35	302.39	306.46	305.39	303.7	305.13	305.49	302.89
311.42	310.9	309.38	309.22	309.64	309.94	311.25	312.16	312.36	312.98	309.56	311.84	314.43	313.7	311.05	309.55	311.07	306.83	311.42	310.45	307.49	309.2	311.92	308.53	309	311.54	311.16	315.13	310.23	307.19	314.8	310.7	310.47	312.26	312.69	307.73	310.42	309.84	311.17	310.98	313.33	307.07	307.54	314.62	308.01	312.95	309.25	311.84	308.31	307.81
317.02	316.32	316.04	317.89	318.04	315.43	314.04	316.58	316.27	317.01	318.23	315.25	317.04	317.14	315.19	315.22	317.79	314.39	318.97	316.16	315.52	318.38	319.27	314.98	317.93	319.27	316.49	318.59	317.67	316.07	320.08	319.58	319.92	315.75	315.06	317.54	317.41	319.57	317.05	316.09	317.6	319.54	312.85	318.63	317.62	319.49	316.62	318.32	318.54	314.28
317.98	318.35	315.38	313.7	312.86	314.52	318.61	315.53	315.18	313.34	313.82	313.48	313.42	314.31	315.49	314.04	315.46	314.29	316.47	313.88	312.8	313.97	314.29	316.02	314.18	317.67	314.25	314.08	318.15	316.76	315.82	313.93	314.42	316.6	314.36	315.3	314.54	316.83	312.66	316.69	315.65	317.32	314.43	313.17	315.37	314.46	318.63	314.1	313.73	312.9
307.73	305.08	305.28	303.72	304.01	304.5	305.18	304.02	301.71	302.28	306.28	302.36	303.12	303.69	304.71	302.51	306.11	304.56	303.67	305.14	305.02	306.11	307.08	301.01	304.76	305.21	303.83	304.76	304.24	302.03	304.84	304.73	303.14	307.66	301.54	304.57	302.94	303.32	306.14	301.44	300.26	303.88	299.74	302.03	305	306.17	301.15	305.36	305.58	304.65
290.11	290.32	293.95	292.57	290.37	294.84	294.05	293.02	292.85	291.51	294.28	294.51	294.55	293.22	294.64	291.7	295.65	295.48	293.68	290.9	295.8	290.97	292.62	291.52	291.85	295.34	293.48	292.26	291.69	289.72	292.1	293.92	297.07	298.59	293.49	298.25	290.93	291.53	294.55	290.89	294.86	297.5	293.38	294.47	293.85	293.22	297.6	296.39	296.03	294.15
311.99	311.15	311.58	310.95	310.25	313.81	310.03	312.62	312.79	313.05	313.34	312.81	313.27	311.9	317.16	311.87	312.47	314.18	313.02	311.7	310.12	318.08	312.73	316.52	314.72	313.79	308.76	313.98	309.33	312.4	314.8	309.96	308.47	309.54	311.84	316.58	310.99	313.81	311.64	315.29	314.82	311.07	313.61	311.85	314.61	312.41	317.33	312.5	313.76	309.89
314.49	313.85	316.75	315.13	312.64	311.93	315.72	316.87	316.28	315.49	314.34	312.72	315.61	314.43	313.99	312.28	317.94	315.26	315.65	315.79	312.23	317.07	317.61	317.11	316.94	311.04	317.14	317.05	310.76	318.59	313.52	315.72	316.53	312.96	315.49	315.13	317.65	313.36	313.83	314.78	315.65	316.07	316.56	315.48	317.19	316.1	317.11	313.57	313.57	315.14
296.42	297.1	296.54	298.74	295.08	296.74	294.33	295.82	298.25	296.52	294.34	298.07	294.78	299.47	296.99	297.37	294.63	298.04	296.51	300.08	296.44	297.1	295.8	295.58	294.01	294.93	295.04	294.85	297.58	297.75	296.09	296.34	296.49	295.35	297.84	296.12	293.65	294.89	296.71	297.2	294.4	299.36	294.95	297.63	293.61	294.65	295.21	300.79	295.08	297.87
314.59	312.49	315.13	312.21	312.68	316.45	313.33	316.11	313.44	317.21	313.17	311.77	316.63	316.05	313.94	314.92	310.77	314.61	314.23	310.04	316.4	312.08	312.87	313.14	316.21	315.93	315.53	311.94	313.5	309.69	313.59	316.08	311.03	312.6	314.98	314.42	316.61	316.19	313.2	311.13	312.92	315.34	314.07	316.73	313.19	312.21	313.56	312.12	316.31	313
317.36	318.82	316.28	317.54	318.37	319	315.24	317.92	317.52	317.64	321.21	314.9	316.02	317.81	314.2	312.34	319.39	318.3	312.95	316.4	322.72	320.88	320.25	319.47	321.09	315.89	320.78	318.78	320.13	316.62	317.01	315.82	323.26	316.43	317.89	318.06	316.32	315.62	319.22	316.97	316.5	314.92	317.82	315.84	317.58	315.69	313.15	314.84	316.09	317.78
314.25	315.94	313.38	311.75	312.44	315.4	311.23	315.99	314.38	313.02	315.13	313.61	309.79	311.15	315.57	315.02	312.35	311.9	310.85	311.22	311.23	311.21	312.07	313.2	312.67	315.8	311.52	310.07	313.86	313.35	307.63	311.33	314.02	312.88	309.81	317.02	314.31	314.3	314.02	314.29	317.65	311.67	315.68	312.87	317.13	309.74	313.19	313.07	315.57	312.82
309.25	309.86	311.8	309.96	311.22	309.64	310.43	310.8	309.07	310.94	312.49	307.38	309.84	307	310.75	310.01	309.06	310.81	313.55	306.66	311.24	308.17	313.81	313.09	310.53	308.09	307.59	312.42	310.52	311	306.49	310.95	309.43	306.89	309.1	312.6	309	310.05	310.28	308.37	309.52	309.19	309.33	309.46	309.96	306.7	309.19	308.91	306.28	309.78
318.42	317.53	317.98	314.11	316.5	315.83	314.09	317.02	314.85	316.25	314.31	312.51	314.02	313.6	318.06	313.18	313.24	318.39	313.25	312	313.65	315.65	316.45	315.76	314.11	313.2	314.46	318.66	314.66	319.68	314.36	315.33	315.64	316.75	316.72	316.99	313.73	317.3	315.65	313.68	315.89	312.55	315.41	318.28	319.22	313.68	315.16	317	319.46	318.92
304.49	304.75	305.69	304.77	302.12	300.9	300.41	304.66	301.73	301.98	301.57	302.7	305.56	302.66	299.49	301.5	302.38	302.68	303.71	300.82	304.27	304.2	306.89	302.09	303.63	302.36	301.05	305.08	307.68	300.37	302.08	304.76	304.01	303.66	305.78	300.55	306.41	304.81	303.42	303.02	300.4	302.99	303.97	301.78	303.09	300.98	300.11	301.18	302.66	300.36
316.06	315.68	316.81	316.16	317.72	314.56	314.41	317.38	314.65	318.26	314.36	313.67	318.41	316.6	316.16	314.16	320.02	315.8	314.57	316.13	312.66	312.48	315.05	314.54	314.98	312.57	313.67	315.56	313.91	314.67	313.73	315.52	314.22	313.8	314.41	316.19	316.21	315.08	313.46	314.7	312.01	312.51	314.36	311.29	314.5	316.11	313.61	317.09	315.56	311.03
307.32	310.47	308.74	310.74	307.09	310.29	309.02	312.27	306.98	309.5	309.68	309.74	306.1	306.81	312.34	308.01	310.94	306.7	310.37	309.7	311.9	310.21	306.31	312.6	311.88	307.21	310.63	310.56	313.43	305.09	308.74	309.14	312.12	310.46	310.4	314.64	307.87	309.48	308.78	309.81	307.74	308.73	309.76	306.06	312.51	307.38	310.22	309.08	305.95	311.39
305.41	303.3	305.02	307.09	302.24	302.84	302.78	302.93	302.4	306.83	304.38	301.33	302.64	302.76	303.29	300.89	302.62	301.11	303.32	301.86	301.73	303.68	304.1	302.29	298.75	301.22	305.62	302.78	305.3	299.1	308.13	303.71	302.25	302.81	303.92	301.21	303.62	304.88	300.21	300.13	303.1	303.5	300.51	304.55	303.14	302.22	301.55	302.23	306.71	305.03
306.49	305.5	306	304.83	304.42	302.42	302.26	301.42	303.95	304.45	308.64	303.73	305.74	307.05	301.51	304.35	305.89	306.8	302.06	304.2	304.25	306.3	306.21	307.51	305.67	309.01	302.16	307.05	303.54	305.99	306.95	302.45	303.78	306.89	304.37	305.24	300.16	305.18	302.77	306.22	304.52	304.2	307.83	309.06	304.67	305.7	305.44	309	304.87	304.81
293.15	297.16	296.1	295.72	295.39	293.23	295.82	293.36	294.93	297.91	296.79	295.37	296.4	296.88	294.13	290.26	290.9	294.04	293.03	291.61	293.73	295.86	288.95	290.31	294.36	300.13	296.61	294	297.09	295.18	296.32	292.93	298.39	295.27	293.38	293.64	295.34	293.35	297.27	294.08	296.42	294.64	290.72	295.88	292.78	297.09	300.53	293.13	294.22	292.91
295.54	295.98	300.86	293.77	293.43	294.66	297.38	294.33	297.5	292.91	296.48	296.76	295.49	295.34	294.54	297.06	292.39	296.36	297.91	296.98	296.28	297.51	293.39	296.69	296.78	296.62	297.07	295.79	298.6	296.74	297.92	298.76	298.87	294.54	299.68	300.35	295.41	301.03	295.18	297.19	297.91	300.33	300.2	296.16	294.63	298.38	294.73	296.45	298.86	299.58
308.54	310.59	306.1	303.46	303.46	304.55	306.33	306.94	307.19	308.63	306.94	308.79	303.25	304.68	305.95	303.9	304.27	303.63	306.39	304.91	307.77	306.41	303.22	308.37	305.24	307.28	303.81	304.06	307.66	303.9	310.92	308.83	304.49	305.58	304.07	306.25	306.57	302.51	305.39	306.49	301.78	305	307.82	304.43	303.59	305.32	307.56	305.01	302.91	308.69
312.88	307.92	313.47	311.46	313.3	309.63	314.13	311.85	309.94	311.44	316.16	316.63	314.83	314.23	313.28	314.68	314.25	315.39	315	315.51	314.52	313	316.4	318.02	312.85	309.57	315.63	312.49	315.17	315.92	314.38	311.32	313.09	312.31	319.31	315.6	318.59	313.53	312.08	312.16	314.63	314.39	313.58	312.89	315.68	314.51	316.85	315.13	312.62	315.47
312.73	309.58	310.74	309.11	312.88	311.87	311.36	310.22	309.42	311.62	309.97	312.08	309.43	310.96	312.57	312.04	309.67	309.84	312.16	313.95	311.73	312.18	313.71	311.87	312.12	310.58	316.27	311.48	312.48	311.67	310.32	307.26	313.37	310.73	314.37	312.39	311.71	314.04	315.11	311.74	312.1	310.31	309.54	314.81	311.69	313.26	310.01	308.97	312.01	307.82
304.62	300.42	307.25	306.61	305.55	303.59	309.47	309.91	303.23	307.44	306.15	304.74	307.72	306.17	304.1	307.52	310.02	305.9	308.65	307.36	305.24	309.01	304.9	307.83	306.51	308.44	309.58	307.46	308.65	308.67	306.22	307.48	305.68	306.65	307.99	308.92	305.84	307.82	304.88	303.56	304.18	307.93	306.5	308.4	308.41	307.92	306.94	303.72	307.65	305.61
299.61	299.63	297.81	300.03	298.82	302.92	299.09	298.52	303.6	300.45	303.65	299.81	300.32	298.27	301.31	301.08	301.15	300.95	300.71	302.64	298.55	299.06	298.25	302.09	299.38	304.84	303.19	302.41	300.7	302.43	301.85	302.76	303.75	302.15	302.05	306.86	297.95	300.39	303.1	301.39	301.27	303.95	301.16	300.29	305.14	303.63	299.85	301.18	301.08	295.83
295.11	294.58	293.91	294.73	295.65	294.68	294.83	292.23	295.12	293.16	295.32	294.16	296.48	292.07	294.22	295.44	292.5	292.37	293.84	293.49	293.79	293.05	293.54	295.36	295.44	293.4	289.8	293.82	291.96	293.85	292.12	291	291.3	295.7	292.57	293.97	297.26	293.03	296.7	295.61	290.14	292.28	292.41	293.93	295.94	293.63	296.88	292.98	295.59	291.7
317.69	316.22	313.83	311.21	316.55	318.89	319.08	314.4	314.78	312.54	317.33	315.21	314.45	316.72	316.13	317.01	308.22	316.26	315.43	312.09	318.67	315.66	317.89	315.67	316.39	314.91	314.82	314	317.99	316.17	318.22	315.73	316.83	315.63	314.86	315.53	317.88	316.12	317.74	315.12	315.36	316.95	312.11	316.22	312.16	313.33	310.55	314.63	313.06	316.18
308.52	311.72	310.61	312.33	311.1	312.93	312.2	312.73	313.27	312.68	311.43	312.18	314.18	313.76	315.05	311.09	310.67	314.62	313.82	313.01	313.6	312.45	312.44	313.06	314.01	315.4	318.58	314.53	315.2	313.94	314.82	312.17	315.49	315.42	311.33	312.74	311.41	315.19	314.18	310.14	312.28	311.98	314.02	309.51	313.68	310.19	312.75	312.18	311.45	313.74
308.87	299.99	306	302.82	300.89	303.52	307.43	303.57	303.6	303.02	305.86	308.32	303.26	307.99	300.24	305.33	301.12	303.11	309.52	300.36	304.21	303.48	303.97	308.55	305.2	305.98	304.81	306.41	307.08	305.67	301.9	305.06	307.5	304.35	305.88	303.47	306.85	304.34	307.13	307.27	305.6	302.11	305.59	305.11	306.57	303.26	304.89	302.59	305.17	300.74
312.93	315.1	313.25	314.42	315.62	313.79	314.93	311.01	314.82	313.79	312.72	311.83	314.7	312.95	312.77	312.85	316.32	314.25	311.15	312.15	312.96	310.15	317.27	315.39	309.05	314.19	312.12	313.2	316.82	314.89	312.02	315.1	315.36	313.98	316.03	315.13	310.29	314.02	313.69	314.97	311.44	311.46	311.66	314.83	311.87	314.62	314.68	315.31	311.05	314.22
304.79	306.25	305.95	302.01	300.46	304.66	303.57	302.42	301.6	305.96	301.7	305.96	303.8	305.24	304.37	305.1	306.72	303.94	306.4	301.02	308.13	303.38	306.81	305.14	307.8	303.04	305.24	303.2	303.74	305.82	308.72	298.07	304.9	300.76	306.06	303.66	304.65	305.89	304.54	305.53	305.78	306.17	306.83	303.49	306.4	306.28	303.02	303.99	303.47	303.22
325.41	319.78	326.35	325.37	324.36	327.18	328.67	325.18	328.54	326.31	322.3	322.68	325.44	322.79	326.75	323.32	324.86	326.16	325.01	325.04	321.72	325.94	324.67	327.03	327.43	330.6	325.64	322.93	326.11	325.16	326.63	323.08	325.14	325.54	326.39	326.61	326.58	325.21	325.35	324.9	327.05	324.73	324.57	323.87	326.05	323.3	325.31	320.54	326.76	324.97
302.58	303.19	305.79	307.25	301.57	306.97	306.31	304.99	302.72	300.13	305.21	307.35	307.05	304.57	301.54	304.53	301.87	303.3	305.19	303.95	306.99	307.47	308.73	305.94	300.84	302.54	304.74	304.44	305.42	303.43	304.07	303.2	300.64	307.16	303.89	305.62	302.24	301.72	303.58	301.57	302.54	302.72	305.79	302.65	305.26	306.37	303.56	304.9	301.13	303.5
293.58	291.18	296.56	295.79	294.79	291.01	298.72	297.29	296.27	290.67	290.97	292.47	296.48	293.99	291.5	294.85	295.25	293.91	297.92	296.03	296.75	295.89	293.65	294.97	297.04	294.92	293.73	292.6	294.8	296.7	293.34	294.38	296.38	298.52	294.65	293.96	297.81	292.59	294.36	295.42	295.26	295.1	293.22	296.25	293.76	294.81	294.96	294.63	295.34	292.99
302.01	303.15	302.84	299.85	300.18	303.38	301.29	301.5	304.18	300.27	303.47	300.71	303.87	301.25	302.68	300.94	303.76	304.68	300.94	304.65	299.36	303.89	299.96	301.74	297.8	302.84	301.56	305.44	305.29	305.92	304.34	305.24	303.27	303.95	303.72	302.33	301.68	304.21	300.99	302.15	304.49	303.04	304.74	302.84	303.35	304.46	303.53	301.39	299.76	303.26
312.07	313.8	312.06	310.76	314.75	313.84	309.05	311.67	315.23	308.66	311.78	313.81	314.48	312.65	313.41	312.41	311.9	311.55	316.21	311.21	316.97	314.55	313.43	317.61	311.59	313.02	310.81	313.67	310.29	313.33	314.83	313.33	318.13	311.87	314.53	315.93	313.8	314.85	312.87	312.16	314.69	314.16	312.34	313.82	312.76	314.25	315.49	312.18	315.97	317.47
324.7	326.09	324.57	323.99	325.53	324.45	327.34	323.55	320.42	325.32	325.28	325.91	326.19	322.91	328.57	320.78	324.44	322.61	325.28	322.87	323.57	326.61	325.76	324.54	323.24	323.43	327.42	325.58	322.25	327.06	328.2	327.11	326.4	325.11	319.94	323.68	326.12	326.38	325.1	326.44	322.97	323.1	323.98	324.15	324.5	325.43	321.55	329.11	324.66	326.68
309.95	313.45	310.64	314.36	312.42	312.1	316.01	310.68	313.44	316.92	310.81	314.21	310.22	310.82	313.36	312.4	311.35	315.82	312.81	313.68	314.29	312.78	314.03	311.59	312.45	315.59	308.83	312.32	315.11	309.5	316.75	313.62	313.74	312.32	315.01	312.3	313.61	317.1	313.47	313.83	315.34	312.92	309.44	313.1	313.45	312.99	311.22	313.25	314.58	314.34
315.87	314.24	312.71	316.28	312.24	316.33	314.07	316.29	313.49	316.13	314.22	313.92	314.35	313.28	312.7	309.91	317.5	316.7	315.71	321.35	318.55	311	315.75	316.05	315.43	314.78	313.39	315.57	316.83	314.75	317.74	319.82	313.31	312.15	317.27	315.93	316.9	317.11	313.35	318.11	312.87	314.14	315.06	310.7	318.83	314.26	314.61	318.48	315.23	316.03
308.45	308.22	305.25	308.37	309.34	308.71	310.53	307.3	306.05	305.76	309.25	309.22	305.49	307.91	303.4	308.79	307.36	305.22	308.16	307.38	309.48	307.52	303.15	306.03	305.17	305.77	309.97	309.52	303.09	300.89	310.33	305.99	306.11	304.2	307.71	306.38	304.76	305.44	303.84	303.83	307.21	305.62	307.81	311.47	305.89	305.31	311.5	308.18	303.15	307.06
294.18	297.08	292.22	293.98	299.48	294.29	294.38	292.21	292.39	294.01	292.19	294.28	293.2	294	299.4	292.43	295.27	297.56	295.51	291	297.29	293.96	291.72	292.52	295.85	296.48	295.55	289.78	296.56	295.87	296.6	294.06	294.27	294.11	293.78	294.46	291.82	297.11	288.97	294.04	292.69	291.7	294.44	297.11	291.93	293.92	295.07	295.82	297.75	298.59
306.09	305.57	305.47	305.95	302.57	301.67	304.48	304.35	306.96	306.6	303.3	300.86	302.48	303.82	305.09	303.14	306	303.86	304.86	305.58	304.08	307.97	303.27	304.13	299.29	303.39	302.86	299.69	304.78	309.14	302.37	306.25	306.74	304.01	307.47	302.77	304.35	304.16	309	301.33	301.68	303.68	301.62	306	305.01	304	306.72	303.5	303.19	304.35
302.63	301.55	301.51	302.1	303.73	305.2	304.57	303.03	303.61	305.97	302.13	300.3	301.92	301.29	302.37	304.48	303.62	302.66	301.13	302.08	300.75	305.13	302.14	300.05	301.63	304.64	304.31	302.78	303.53	302.88	298.81	302.14	301.6	301.78	300.86	301.77	300.2	301.57	303.09	303.78	302.59	302.3	303.58	301.99	302.04	303.5	301.82	300.6	303.27	302.54
303.81	303.56	303.74	299.78	304.27	303.81	302.33	306.47	302.85	305.49	303.91	302.99	303.54	303.16	301.94	304.13	302.88	303.62	303.59	306	300.17	304.47	306.31	303.05	303.33	303.48	305.64	306.84	304.36	302.93	305.5	301.17	304.37	299.76	302.46	303.73	300.82	302.14	304.16	304.11	305.06	302.45	302.32	301.58	301.33	300.23	303.41	303.49	302.08	302.09
312.39	316.61	316.27	316.32	314.92	317.34	315.19	316.26	315.68	319.09	315.72	317.07	316.08	314.09	317.72	314.3	314.34	315.67	314.55	319.41	316.73	315.35	311.4	317.97	315.56	317.27	316.67	316.89	316.27	316.82	318.14	318.8	316.44	316.13	315.08	317.37	315.71	314.42	315.8	316.03	315.99	315.36	316.59	315.23	311.75	317.45	317	314.99	316.2	314.61
301.22	299.59	304.39	307.62	301.86	302.03	303.74	305.88	301.92	305.37	302.1	302.22	300.69	302.9	308.03	301.95	304.74	303.86	304.42	304.79	306.42	306.21	302.76	303.11	301.2	305.3	306.72	305.17	304.68	301.82	303.48	300.63	302.86	303.66	300.58	303.57	301.06	303.85	296.86	303.57	302.26	297.57	303.02	304.75	305.52	302.97	303.03	300.24	302.94	303.36
326.01	326.36	324.86	327.15	324.23	326.15	327.56	323.69	327.74	326.89	330.27	324.25	329.08	328.19	330.19	327.56	324.81	327.64	330.49	329.3	324.64	328.46	323.24	326.2	329.14	328.07	324.44	323.84	329.4	322.73	327.55	328.23	328.39	329.22	326.8	328.44	327.33	326.94	327.99	324.22	325.75	325.47	327.12	327.52	327.7	328.49	324.55	327.9	325.83	326.46
303.3	303.37	305.18	303.6	303.18	310.22	305.55	305.98	301.32	303.9	304.76	302	306.9	309.77	302.87	305.56	309.74	301.15	306.76	302.44	305.13	303.73	305.63	306	305.18	306.89	305.34	305.58	304.89	305.62	307.23	302.35	306.07	307.79	304.15	300.54	304.96	300.71	303.89	304.38	303.68	306.39	304.3	304.45	306.62	306.23	307.83	304.21	303.2	305.85
310.89	311.31	311.19	308.31	307.72	308.85	311.32	306.61	309.79	310.86	309.55	311.87	311.35	306.78	309.22	308.78	309.64	306.83	309.12	307.51	308.36	311.25	307.47	310.66	309.48	309.09	308.79	310.71	308.43	313.44	310.37	313.44	308.65	308.68	309.25	309.9	311.33	314.84	309.18	308.63	310.92	307.49	308.92	308.74	309.74	311.65	311.05	310.27	307.93	311.03
302.24	304.89	305.14	305.9	303.78	305.02	309.19	302.38	301.71	305.75	303.82	306.48	303.25	305.14	298.72	302.36	305.01	304.9	301.07	305.02	302.84	303.92	304.28	302.93	302.48	307.54	300.75	303.68	301.26	304.67	304.57	309.03	301.09	304.19	302.41	301.54	306.73	303.2	303.89	305.56	300.93	303.86	302.75	303.78	301.89	306.31	304.88	306.95	305.03	305.58
312.36	311.78	311.4	318.26	310.93	314.84	313.59	315.92	313.73	311.64	313.3	316.32	310.55	314.54	314.19	310.39	312.48	311.72	311.16	312.19	315.51	314.94	310.45	311.25	312.91	312.35	312.81	314.27	315.08	313.47	312.95	314.11	311.42	313.99	313.34	310.88	311.75	312.14	313.39	316.22	314.1	312.62	313.33	318.14	315.79	314.71	312.71	311.11	312.85	314.07
300.83	305.1	302.53	302.28	302.37	303.1	302.26	305.61	304.27	305.13	299.41	305.63	299.64	301.53	301	302.9	307.02	304.81	305.95	300.67	302.61	304.93	304.04	302.72	303.16	303.3	302.94	302.44	304.5	301.98	300.91	302.02	301.45	301.61	301.46	298.84	299.7	302.62	306.38	304.36	301.16	302.64	298.1	303.76	303.84	300.97	304.68	302.4	299.69	302.64
306.87	303.9	309.25	306.63	303.88	307.44	304.5	306.69	303.5	306.41	303.28	305.04	302.03	305.05	306.23	306.57	305.87	303.4	304.64	305.9	305.74	307.36	306.69	307.49	307.95	305.15	308.24	306.67	304.26	305.44	303.72	309.22	309.52	304.63	307.23	305.44	303.85	304.74	306.46	304.3	303.59	303.66	307.48	308.32	307.23	303.51	305.12	301.28	302.84	304.57
312.84	315.03	313.48	318.23	315.04	313.65	316.97	318	313.26	313.2	314.27	312.21	313.41	313.36	313.47	315.69	315.27	315.01	317.55	310.62	315.41	316.04	316.67	312.37	313.15	314.71	317.14	317.74	315.07	315.82	316.79	313.65	314.88	314.56	314.68	316.98	311.56	314.85	313.13	311.28	311.52	316.37	316.11	314.45	315.4	312.7	312.44	313.76	318.86	312.55
313	312.54	315.47	310.61	314.18	311.45	312.72	312.27	312.44	312.43	312.16	311.3	314.6	310.95	312.87	311.26	310.93	311.82	313.22	308.67	313.21	314.07	309.1	314.44	312.92	311.23	314.95	314.93	312.06	312.72	311.92	312.59	312.43	313.91	312.58	315.89	311.9	310.66	315.59	311.11	312.42	312.39	311.8	312.88	312.38	314.14	309.29	311.81	317.09	313.99
316.15	316.23	315.28	314.56	313.01	314.76	315.67	313.33	315.15	313.46	312.59	318.11	319.44	317.39	318.78	311	314.51	317.62	313.83	316.05	317.38	315.46	314.53	315.28	317.13	317.46	313.93	316.81	316.78	310.64	311.24	315.12	314.32	315.55	314.39	313.98	316.21	314.11	315.14	309.71	316.68	310.92	314.07	312.97	316.61	315.14	313.43	318.41	314.44	313.77
304.56	304.72	301.84	305.39	302.97	305.35	303.3	304.7	305.1	303.37	307.49	304.47	307.1	304.94	306.45	306.8	304.55	301.26	309.16	305.68	304.85	305.74	306.5	301.62	305.5	303.27	305.7	306.86	303.32	306.48	305.87	302.64	307.47	301.09	304.28	305.49	303.02	303.31	304.74	300.79	305.91	303.76	304	306.75	304.74	304.83	307.15	303.45	305.08	304.34
314.75	313.23	312.72	315.07	315.54	312.66	317.31	310.59	314.88	310.91	311.45	316.02	315.03	313.93	310.3	317.15	311.89	315.99	316.36	314.02	313.88	313.42	313.65	316.36	314.06	316.19	317	314.54	315.01	312.22	313.89	315.03	315.26	315.23	315.62	315.68	313.9	313.54	316.1	315.19	313.57	318.5	315.95	313.55	314.59	314.71	311.97	314.01	311.97	313.56
303.19	301.02	304.94	305.07	303.93	303.73	302.49	306.28	304.02	307.41	304.78	303.82	309.46	301.94	302.86	303.18	303.63	303.05	301.69	303.33	304.6	302.76	304.24	304.35	304.36	302.78	300.61	305.35	302.86	303.06	308.49	303.72	300.81	301.05	303.4	302.6	303.58	306.26	297.89	305.85	303.15	299.49	304.58	304.18	301.26	300.27	301.3	302.75	298.6	302.83
301.96	301.06	304.58	302.23	302.97	302.85	301.47	299.95	300.16	302.26	299.41	305.2	301.73	305.49	303.19	304.02	303.49	306.3	303.81	304.76	305.72	302.39	306.13	305.83	303.1	302.81	303.94	304.68	304.78	303.55	301.09	298.33	303.67	302.44	302.24	299.67	301.34	302.57	303.57	303.48	302.82	302.86	303.03	301.02	302.92	302.69	305.82	306.42	300.94	299.22
318.23	318.67	318.18	314.82	317.98	314.2	314.49	314.7	317.08	320.02	314.31	313.87	321.12	316.48	318.92	317.63	319.64	318.32	321.47	317.43	316.02	316.1	320.27	319.05	315.38	319.77	317.27	316.34	314.22	318.88	317.23	317.42	320.33	319.31	314.85	318.59	318	316.54	316.45	314.96	315.98	317.93	320.13	315.96	316.16	321.65	314.6	316.29	313.5	316.61
311.49	311.38	312.62	313.87	315.54	313.36	313.47	313.46	315.08	315.58	312.99	314.4	314.84	312.37	314.3	313.07	313.45	313.65	308.52	316.87	313.93	309.22	312.97	312.03	316.21	313.68	312.2	314.17	309.93	314.24	318.65	311.68	312.45	312.04	313.87	311.24	314.82	312.13	315.22	309.91	314.48	316.42	316.29	311.5	314.33	309.73	312.09	313.71	313.86	314.37
313.44	319.33	314.79	317.57	314.75	315.23	319.15	319.3	318.53	315.92	315.45	319.4	319.48	315.51	314.03	316.78	315.8	316.7	318.72	316.66	318.02	319.23	317.77	316	314.75	316.23	313.86	317.84	315.2	316.71	315.45	318.39	316.58	317.02	314.78	315.59	313.5	317.53	317.28	317.84	317.25	317.98	320.15	315.81	314.72	315.13	317.84	315.94	317.73	315.13
311.92	315.98	317.66	312.17	314.72	314.83	314.56	314.81	310.97	313.94	314.94	318.66	311.55	316.51	312.38	313.09	318.38	317.35	313.43	313.55	313.85	315.6	314.19	312.36	314.87	316.2	313.5	318.01	315.82	309.82	312.35	319.96	313.92	313.09	316.25	313.07	312.42	314.93	314.26	315.41	314.04	313.63	309.88	317.93	312.55	316.42	312.69	316.09	316.68	316.14
317.41	316.93	315.59	317.81	314.85	317.87	318	318.24	318.71	313.64	314.72	316.69	313.34	319.43	318.67	316.88	317.44	317.13	314.13	313.52	317.03	316.29	318.57	316.16	310.19	314.81	321.45	317.89	317.41	316.83	317.16	317.89	319.29	319.39	315.68	318.46	318.13	313.4	318.49	318.36	317.28	319.24	314.49	315.52	313.44	315.18	314.41	316.26	320.91	320.48
313.83	313.9	318.04	313.52	317.01	316.83	319.81	315.2	317.28	313.9	318.91	317.71	316.12	318.32	319.01	317.93	315.35	318.99	315.79	316.26	318.81	320.46	315.65	316.81	314.56	314.91	315.78	316.54	313.03	315.12	315.66	315.48	315.38	315.85	315.65	315.4	316.44	312.55	314.59	316.14	317.8	314.18	316.17	316.14	316.78	314.11	316.62	317.39	316.57	317.18
313.86	315.36	310.23	313.7	313.7	310.09	314.05	313.11	313.72	311.74	310.61	309.09	311.99	312.96	311.67	313.38	312.2	311.49	311.67	313.36	312.03	313.45	316.48	315.83	313.79	314.72	313.31	313.15	313.03	314.21	313.67	311.22	315.06	313.29	311.37	312.82	313.48	313.23	311.14	308.81	313.03	312.84	310.93	313.65	315.74	311.65	312.23	314.89	309.63	314.14
317.89	318.63	319.54	317.5	319.19	318.12	319.77	316.8	317.95	320.11	320.8	318.68	321.85	318.81	316.26	318.21	318.58	321.75	319.49	317.11	320.48	315.61	320.48	321.65	316.26	316.3	320.07	319.76	320.71	318.56	321.01	320.35	321.69	318.16	320.53	321.89	317.99	318.66	319.09	317.14	317.02	320.38	318.57	318.4	315.09	318.1	317.41	320.19	318.38	319.59
303.83	306.28	304.93	303.2	300.05	302.7	303.73	303.23	302.06	300.26	304.94	307.09	304.62	304.8	304.56	303.19	304.11	302.12	302.52	303.95	308.05	306.81	306.45	304.69	304.72	304.35	306.94	306.73	303.31	303.54	301.61	301.89	305.47	308.74	305.03	303.35	302.95	305.33	301.35	307.28	303.82	303.53	306.88	300.95	301.18	304.2	306.58	301.71	302.23	305.16
311.65	312.52	314.94	312.96	313.58	310.6	314.65	311.99	312.31	312.81	313.4	309.52	310.8	310.68	317.83	311.44	313.52	314.14	315.1	317.18	310.29	315.9	313.36	316.4	318.37	313.91	312.37	309.13	311.1	315.57	312.42	313.46	314.05	312.53	312.67	311.39	311.9	314.21	313.18	313.51	311.61	310.86	313.95	311.7	314.5	310.5	310.94	313.44	314.42	314.78
331.05	330.96	326.68	327.27	325.25	325.3	327.95	328.66	329.09	325.77	326.33	327.38	328.08	327.35	327.07	326.07	325.15	323.84	330.54	328.4	327.9	330.37	326.48	327.67	326.7	333.78	328.61	329.45	331.37	325.66	326.92	326.48	324.47	329.2	328.01	323.9	328.26	327.94	326.92	329.47	328.24	327.25	329.97	329.67	326.16	326.14	326.86	330.58	329.04	326.99
326.62	325.18	324.7	329.41	330.16	325.59	326.1	328.68	329.39	326.07	325.55	328.01	323.23	326.15	326.38	327.12	326.07	327.22	326.66	326.83	324.65	325.41	325.49	330.38	325.48	325.17	327.36	325.93	329.93	324.76	326.19	326.5	329.48	325.81	329.04	327.87	325.13	327.4	326.73	329.45	326.17	327.5	328.22	324.88	322.95	327.79	326.68	327.17	329.53	328
320.08	317.4	313.73	316.53	314.91	317.21	316.88	316.52	316.73	318.49	316.08	316.89	315.06	316.93	315.26	317.59	313.76	319.09	313.85	314.84	317.45	318	316.3	312.87	319.46	318.82	319.45	315.05	312.56	317.77	318.14	315.48	315.73	319.19	317.68	317.39	315.67	315.58	314.36	318.06	315.99	317.51	316.49	314.73	316.34	315.26	313.91	316.47	318.79	314.64
306.8	304.3	309.65	305.7	304.34	306.77	306.86	307.32	306.08	307.72	309.78	308.48	303.91	304.83	308.58	307.54	306.49	304.56	308.68	307	307.25	308.64	308.02	310.7	304.71	308.92	307.76	309.42	308.31	306.53	304.4	309.77	305.29	313.11	306.46	306.52	306.88	304.66	310.92	305.57	305.93	304.83	310.01	309.24	309.23	305.87	308.11	306.51	307.16	309.57
307.54	307.36	308.55	306.58	305.31	304.94	305.31	302.52	303.06	305.07	306.01	305.81	304.45	306.44	300.57	305.04	302.21	305.76	305.55	305.91	302.03	303.59	303.88	306.04	303.96	305.84	304.8	304.57	305.03	306.87	301.31	302.51	305.35	303.45	305.33	305.11	305.7	304.87	304.85	301.66	306.41	304.46	306.43	308.76	307.52	305.78	307.24	301.96	303.64	307.41
303.4	307.04	308.29	303.51	304.75	310	306.3	306.86	305.95	309.1	308.1	306.81	307.43	306.94	306.25	303.38	304.02	308.86	306.92	305.63	305.07	305.78	307.79	304.78	304.83	306.8	302.95	301.5	306.52	303.95	300.83	305.78	308.33	306.87	307.02	304.53	305.23	307.17	301.88	305.4	305.46	305.67	306.68	305.03	305.12	304.18	304.75	299.32	305.97	306.64
319.4	315.19	322.78	319.87	317.86	317.84	320.11	320.1	316.05	317.53	318.3	318.75	321.23	321.09	315.7	315.52	314.55	317.89	320.36	317.6	319.7	319.22	320.24	318.04	317.04	322.93	318.64	318.08	322.82	317.31	319.76	318.65	320.48	316.23	317.56	320.82	317.45	314.24	317.56	314.23	321.3	319.17	316.1	320.45	316.67	319	317.43	315.11	319.57	318.34
322.35	320.88	319.01	322.9	319.3	320.49	319.82	317.31	319.12	319.62	318.32	321.32	318.32	317.35	320.36	316.18	314.39	319.81	320.51	320.65	322.1	316.51	320.46	316.3	318.3	319.14	319.81	317.92	317.72	319.46	317.93	317.65	319.37	320.55	320.37	320.69	320.35	318.95	319.05	319.88	318.98	317.55	319.97	321.14	319.82	315.59	318.82	319.91	320.14	319.42
315.21	311.14	311.09	313.92	315	317.24	315.86	314.74	313.58	314.7	318.68	313.18	314.92	314.96	312.83	315.6	314.86	317.74	318.41	315.4	315.32	316.88	315.42	313.7	314.98	314.36	316.27	315.63	315.82	314.57	313.18	314.27	318.98	315.9	314.46	315.5	315.43	314.66	314.41	316.52	319.63	316.94	314.43	314.45	316.36	313.14	313.58	311.81	314.89	315.4
314.59	315.91	315.84	318.43	315.64	315.63	316.51	318.13	313.89	315.21	318.58	319.38	316.85	316.1	318.5	316.65	318.92	320.89	316.68	317.22	317.74	318.23	314.21	317.56	314.05	314.96	317.76	315.07	317.75	318.12	314.7	317.06	317.5	319.82	317.08	316.45	317.72	313.73	315.13	318.32	315.86	315.16	317.22	317.68	316.82	320.48	317.11	317.71	312.5	315.76
303.94	307.68	301.41	305.62	306.14	304.91	304.36	301.9	307.12	305.47	306.33	305.24	305.34	303.11	306.8	302.77	303.97	310.03	304.43	305	307.55	306.13	306.89	303.32	304.97	307.6	302.1	308.56	303.03	306.31	306.7	308.22	307.57	302.61	304.45	307.79	305.51	306.18	306.04	306.29	307.85	310.35	303.03	306.65	305.43	304.02	305.9	306.49	302.44	302.91
314.41	311.77	315.69	316.12	313.18	313.83	310.93	316.09	311.18	314.21	313.68	311.94	315.21	313.16	315.19	314.33	314.32	312.43	312.74	314.64	314.31	312.7	312.67	314.48	311.27	312.88	310.7	312.63	311.21	316.04	314.51	312.29	312.91	313.4	315.29	311.98	313.93	312.94	312.24	317.29	316.19	313.01	316.04	308.97	311.23	313.37	311.69	312.26	312.62	314.44
302.29	300.87	303.98	304.3	306.09	303.62	301.21	302.35	302.37	298.94	305.71	301.3	304.18	298.87	304.77	304.25	297.22	301.98	301.66	302.15	300.33	306.94	301.39	299.34	304.51	301.21	302.44	300.69	302.05	301.4	299.93	300.91	301.45	304.08	305.75	301.08	304.09	302.12	300.5	301.67	299.77	301.57	303.73	302.5	302.96	302.34	303.1	302.45	304.68	302.82
319.64	311.98	313.21	317.15	313.23	314.35	316.02	314.29	314.21	313.59	316.98	316.82	315.31	317.55	314.68	314.84	314.6	314.56	317.17	316.06	315.59	318.11	315.01	313.66	312.86	313.2	312.44	315.85	312.46	310.02	316.53	313.3	315.32	316.88	311.86	317.59	316.24	316.31	314.37	313.3	315.92	314.97	316.8	313.9	311.11	311.78	310.28	316.11	314.4	315.86
304.22	302.59	304.55	306.79	303.83	306.25	304.26	305.97	305.17	303.86	304.13	302.75	307.28	307.64	304.91	307.51	308.61	305.78	309.5	304.25	306.37	306.6	306	309.47	303.57	306.37	307.41	307.99	307.77	306.81	309.55	304.08	304.09	304.34	305.43	304.26	306.14	304.77	303.86	307.92	303.67	303.99	304.63	305.61	306.66	306.6	301.89	302.35	306.58	306.33
301.9	306.37	300.76	303.81	304.85	307.59	303.99	303.79	304.4	307.47	304.2	303.09	305.9	306.43	303.47	303.7	303.59	306.85	306.35	306.01	304.39	305.17	305.4	303.61	304.35	304.54	303.82	304.74	305.18	302.13	302.92	303.81	302.51	306.59	304.54	304.95	303.85	302.85	303.94	306.47	302.51	304.55	303.64	307.73	305.26	302.66	305.54	302.65	301.51	302.68
309.34	311.87	312.35	314.09	308.17	312.04	308.85	311.43	310.21	311.83	311.69	310.65	313.38	310.41	310.07	310.66	310.85	312.72	308.53	311.76	307.17	311.79	311.51	307.77	310.53	311.46	307.89	313.6	312.2	312.19	310.93	311.94	313.5	311.61	310.09	309.58	311.87	309.57	309.8	310.12	311.16	313.51	310.14	312	311.46	311.62	313.75	313.24	313.03	308.27
305.58	301.43	308.47	305.4	304.04	306.61	301.54	304.18	302.92	306.07	304.57	304.1	302.96	305.43	303.27	307.91	302.16	303.53	305.72	300.85	303.39	305.29	304.58	303.66	305.2	302.59	305.81	305.85	302.86	306.38	307.76	304.17	304.95	305.18	305.1	301.98	300.21	303.47	306.17	301.65	304.35	302.8	307.93	306.32	305.54	305.58	307.76	303.06	304.33	303.12
302.58	302.75	300.26	302.75	300.59	299.21	301.4	300.13	301.48	300.79	298.58	300.15	300.55	298.48	302.74	301.74	300.11	302.33	301.43	300.87	301.65	299.28	303.75	298.82	300.83	303.34	300.94	302.54	303.73	300.36	301.53	302.48	301.7	302.74	300.77	301.2	304.59	302.5	302.69	299.18	300.23	301.93	300.19	303.74	299.49	303.83	300.82	302.12	299.42	299.92
319.33	317.49	320.23	315.35	317.5	313.49	317.19	316.68	312.95	320.28	318.5	318.01	318.5	314.43	315.66	315.87	313.04	315.35	317.9	313.8	315.35	314.78	317.1	317.59	318.3	318.08	319.04	320.09	318.34	317.82	315.65	314.28	316.49	316.76	315.93	316.11	316.57	317.59	316.07	315.76	318.97	318.15	314.09	313.89	317.01	315.8	316.67	315.81	314.05	318.68
327.65	325.71	328.19	330.47	325.21	327.95	328.98	326.35	331.9	329.07	328.71	330.9	328.17	327.56	329.39	328.94	327.57	327.39	326.97	328.2	328.62	331.84	328.41	329.25	327.64	327.61	326.01	331.89	326.91	328.37	327.63	326.62	327.8	327.34	327.48	330.59	332.77	329.07	327.03	328.03	330.14	332.42	331.76	325.44	325.64	327.9	329.83	327.45	328.35	332.02
318.87	316.87	318.26	322.1	315.65	320.62	316.47	317.39	315.37	318.5	321.39	320.01	320.59	317.93	319.58	315.05	319.02	322.18	322.12	320.3	323.9	318.32	320.29	318.41	314.86	318.23	320.43	318.03	320.28	318.38	321.73	317.86	319.54	319.34	319.11	320.76	323.94	319.86	318.85	317.92	319.83	316.83	318.55	317.68	318.05	319.33	319.56	318.26	318.44	314.39
298.38	299.8	301.34	299.25	301.69	296.62	301.97	299.58	297.84	298.1	299.07	295.22	298.19	300.63	300.11	301.26	298.32	299.19	300.32	304.98	299.7	302.87	300.55	302.82	298.52	300.95	300.08	302.78	297.17	301.29	300.02	297.46	298.39	301.7	299.23	296.49	301.17	300.85	304.01	303.59	297.25	299.35	301.57	304.29	299.72	299.54	302	299.98	297.09	297.43
307.02	306.82	303.37	306.64	304.03	303.5	305.22	302.93	306.22	304.42	306.15	303.39	306.42	301.99	304.12	304.45	302.04	308.18	305.13	305.65	305.29	303.03	305.92	306.17	305.19	307.95	304.99	303.21	305.52	306.33	306.86	305.41	303.39	302.79	305.03	301.73	303.4	304.64	304.76	304.78	303.52	303.76	305.09	304.27	301.89	303.83	303.45	301	304.56	305.06
315.03	317.07	317.79	317.15	318.28	316.7	318.71	317.33	316.06	314.58	318.06	319.48	316.12	319.22	316.34	320.64	316.93	316.87	321.57	316.01	316.66	316.87	316.67	319.73	319.21	320.06	315.81	319.97	317.28	315.08	317.97	318.35	318.77	316.9	314.69	316.9	318.3	317.95	319.11	314.92	313.79	316.91	316.42	315.79	316.68	315.12	315.22	317.94	318.21	317.23
316.53	313.86	313.82	312.93	313.26	315.74	311.99	313.02	311.05	312	313.86	316.26	313.11	314.81	314.16	316.81	312.65	313.92	313.6	312.67	316.65	310.36	313.81	312.51	311.03	313.32	312.62	312.84	313.88	314.25	310.18	313.9	312.5	312.72	314.38	312.65	309.56	311.74	312.24	313.59	316	313.45	313.77	316.86	313.96	314.52	315.7	312.71	314.13	313.57
315.25	318.02	321.71	315.55	315.83	319.44	316.1	316.52	318.58	319.13	314.21	318.62	316.49	315.99	315.34	313.88	321.42	313.28	316.64	319.72	313.25	320.32	315.79	317.53	319.93	316.22	317.78	317.53	317.77	317.65	314.46	316.27	317.95	313.76	319.1	316.16	316.8	315.53	315.8	314.33	318.67	316.68	316.1	317.36	312.85	314.47	321.08	317.77	321.82	319.17
310.84	310.54	309.62	311.12	311.31	314.5	311.15	312.12	311.09	312.33	309.02	308.72	307.19	315.92	309.71	310.23	310.23	311.09	312.99	314.63	310.99	310.3	312.01	313.27	312.87	311.82	313.85	313.3	312.23	312.66	307.89	310.04	311.75	313.22	311.54	310.26	311.37	309.12	311.6	310.34	314.31	307.98	311.82	311.84	311.54	310.38	311.51	312.61	313.08	310.41
306.61	304.59	304.47	301.79	302.47	306.48	302.63	302.67	304.31	306.32	302.42	301.92	303.59	306.36	304.7	304.39	303.52	307.03	304.23	305.26	304.83	305.8	307.31	306.44	304.66	305.36	303.42	302.94	305.56	302.2	303.73	304.91	303.15	307.76	302.37	306.11	306.17	304.34	305.71	303.36	301.44	304.21	302.47	302.18	301.86	305.27	307.29	307.77	302.77	304.97
298.83	298.48	300.57	297.71	296.36	293.69	297.75	297.36	298.29	299.41	296.36	294.04	297.25	299.09	295.85	296.3	295.92	299.54	296.74	297.95	299.79	297.13	295.41	295.49	296.55	297.17	295.79	297.29	297.95	296.75	299.2	294.85	295.5	299.68	296.76	300.68	293.44	296.01	296.59	295.09	298.76	296.49	295.14	298.86	295.27	293.83	296.24	297.23	297.21	299.88
310.87	309.35	313.75	310.09	311.69	313.85	313.05	315.61	314.05	312.46	313.49	314.13	317.48	317.85	314.41	309.93	316.27	317.17	312.09	312.3	313.27	312.63	312.59	317.11	312.49	312.58	314.62	316.58	318.26	312.05	312.74	312.64	313.78	314.01	314.02	312.62	313.79	314.1	316.11	312.99	313.54	312.83	312.74	313.48	314.58	314.13	315.14	313.93	313.35	316.18
312.4	308.25	314.83	311.02	311.5	307.67	310.4	309.43	309.29	308.36	309.62	307.18	306.5	310.81	311.26	306.02	307	310.83	310.48	308	311.56	309.94	310.93	312.04	308.43	312.05	308	312.58	309.68	310.99	311.81	310.34	309.95	309.85	311.34	313.14	311.88	309.9	312.28	307.46	311.68	308.68	312.84	312.22	311.06	309.54	312.25	310.43	310.44	311.52
301.05	302.06	300.54	304.21	300.99	304.85	304.51	303.64	302.94	306.21	303.86	301.71	299.95	302.93	305.67	301.09	303.95	306.81	304.73	302.06	304.47	304.41	302.99	304.88	304.21	301.41	307.63	305.64	302.22	304.73	307.34	302.97	300.92	303.82	307.24	303.41	303.26	308.72	303.08	303.55	300.34	305.23	303.02	303.87	303.01	302.89	302.53	302.66	300.37	301.25
310.04	309.46	307.13	308.42	309.67	309.94	309.12	311.19	310.42	307.48	310.13	308.36	307.92	312.19	309.34	310.95	310.11	305.74	310.71	307.14	309.06	312.47	308.5	309.81	309.76	309.18	310.24	308.98	308.41	307.89	308.79	314.08	306.55	311.84	310.08	304.38	306.43	309.67	313.14	310.7	310.83	307.68	307.93	309.22	310.08	309.11	306.08	306.3	306.64	308.27
303.46	308.37	303.7	303.91	307.38	306.16	308.25	301.54	306.11	305.12	306.33	301.55	303.69	305.18	308.44	303.9	312.34	307.18	309.13	303.48	303.75	306.51	307.65	305.77	306.81	300.98	302.97	299.89	301.92	303.93	306.09	305.92	306.34	306.5	301.81	303.23	304.13	305.55	306.54	304.73	305.58	307.16	305.34	305.05	304.37	305.61	305.25	303.46	307.71	305.67
309.62	308.64	307.32	310.52	311.06	309.85	309.11	309.17	309.49	309.35	310.64	313.21	309.25	309.73	305.85	311.62	310.01	309.67	310.57	308.96	306.03	311.3	308.45	310.19	311.83	309.47	308.09	312.54	312.19	308.09	309.36	311.52	308.42	309.8	308.56	309.67	310.44	306.92	311.23	311.3	309.2	309.25	307.28	310.94	310.32	308.91	312.02	310.08	308.99	307.03
315.7	319.17	312.82	314.14	314.41	316.44	317.29	311.36	315.53	315.59	314.09	314.1	317.9	315.31	311.28	316.31	312.08	317.58	312.11	320.09	312.37	311.29	315.05	314.04	311.29	314.94	315.08	316.51	314.92	313.15	316.15	316.37	316.43	312.74	312.72	310.08	315.89	312.74	309.26	317.61	316.12	316.09	319.22	312.33	312.73	315	313.97	314.18	316.79	317.02
313.37	312.44	315.54	310.98	314.62	319.29	313.98	317.06	312.79	314.76	315.89	313.37	317.1	311.9	314.87	312.67	315.95	318.59	312.85	312.88	315.74	314.25	317.37	314.78	314.41	317.89	313.65	312.59	315.94	315.91	315.46	314.22	317.26	314.33	312.25	312.1	317.15	316.22	314.34	311.28	317.83	317.76	315.56	315.26	317.87	317.51	312.54	313.6	318.63	318.19
310.18	312.58	313.02	312.85	308.9	312.09	312.16	311.24	310.23	313.08	313.58	314.29	316.08	309.87	313.87	310.62	315.07	310.12	317.54	311.02	313.67	312.1	311.7	314.57	311.22	311.34	315.62	313.44	312.66	310.38	309.98	310.73	313.61	312.47	310.72	311.75	311.06	310.76	310.17	309.63	313.26	314.34	312.8	312.06	310.7	312.77	307.91	311.56	313.41	313.25
300.95	298.95	298.45	297.82	300.66	301.59	300.38	301.53	300.28	302.52	298.9	300.64	296.31	300.72	297.53	300.13	300.92	299.31	300.05	301.36	297.59	299.67	303.82	301.37	297.45	301.15	301.63	300.5	302.84	301.96	301.76	302.08	300.92	301.72	296.92	300.45	296.75	299.44	299.6	299.02	298.81	298.41	302.37	296.86	301.37	297.79	299.25	297.8	301.39	302.21
304.75	303.77	304.78	302.56	302.91	301.99	303.64	305.19	303.2	301.35	303.67	304.6	301.27	306.64	305.37	301.3	303.11	302.65	305.05	303.1	304.15	302.58	302.6	304.86	304.04	303.58	304.92	305.39	305.34	306.17	305.32	304.79	301.4	302.04	303.51	304.09	302.34	302.38	304.2	302.49	301.69	304.53	305.32	304.38	303	304.47	302.95	304.29	307.06	298.74
301.74	304.31	304.73	305.79	304.19	305.44	304.82	308.33	303.76	305.34	305.86	301.6	306.74	303.84	303.96	306.5	305.16	304.41	306.99	304.58	304.98	306.18	306.54	309.09	302.77	305.03	302.86	307.48	308.49	304.91	305.55	303.47	306.24	300.47	303.38	307.44	302.12	303.89	306.72	307.38	303.63	305.18	302.66	307.59	307.56	303.29	301.6	305.82	304.09	307.42
310.78	309.13	309.14	308.99	309.99	310.21	308.94	310.89	307.72	305	313.07	309.17	309.58	311.42	311.2	309.71	308.25	309.52	308.33	307.32	306.3	308.73	307.78	308.46	309.3	311.22	308.78	307.5	313	309.01	312.58	308.97	312.29	311.96	309.17	309.03	310.25	311.24	310.53	309.83	308.57	310.92	309.22	310.66	311.73	311.01	310.47	310.32	310.62	310.38
304.95	304.31	302.26	301.39	304.21	305.29	305.6	302.45	304.12	301.96	299.58	298.53	300.57	301.04	305.19	301.15	302.16	306.5	302.39	299.77	303.16	302.35	301.06	302.34	303.49	302.51	304.43	306.15	303.17	302.18	302.03	299.94	301.52	301.34	306.47	303.45	307.51	302.09	300.48	301.97	302.26	303.57	300.23	303.17	304.23	302.9	304.74	303.16	299.22	302.42
305.8	305.24	301.53	303.76	304.41	308.17	310.96	302.03	310.19	305.12	305.29	304.52	308.1	309.12	301.76	306.73	306.45	305.16	304.93	305.82	303.56	309.01	303.03	303.53	305.33	305.87	302.24	300.92	304.86	302.42	306.81	304.7	304.59	305.86	303.58	308.08	305.22	304.76	306.54	305.55	306.34	306.41	304.27	305.82	299.64	305.99	303.56	307.15	306.3	302.68
310.95	308.45	306.86	309.18	310.68	310.64	311.53	310.04	310.12	307.2	308.98	312.46	306.84	310.05	310.41	308.55	309.61	307.06	307.66	308.88	312.92	304.88	312.04	314.62	313.37	305.91	310	310.7	310.71	310.59	309.5	307.43	309.42	307.56	308.03	309.67	310.34	306.66	310.24	310.4	310.55	306.84	305.78	308.86	309.7	307.33	307.56	311.34	312.6	313.48
328.71	326.69	327.59	331.42	326.76	332.31	322.86	329.15	325.71	327.25	326.57	328.59	325.5	330.41	329.45	331.18	329.27	328.81	327.52	323.57	332.49	328.69	325.38	330.28	327.6	326.9	331.38	327.5	330.24	328.21	327.87	328.17	326.76	326.05	327	325.47	326.88	329.2	329.74	325.83	328.12	330	331.48	330.09	329.69	325.06	330.83	328.91	333.05	331.75
305.18	304.38	303.52	302.76	303.48	306.68	304.17	300.74	302.96	303.03	307.01	304.78	302.16	302.81	303.49	306.33	303.38	305.9	302.11	303.46	303.02	304.92	306.14	305.81	305.37	305.53	306.96	305.38	303.39	306.98	306.13	303.59	304.2	300.83	306.22	306.36	303.28	309.2	306.97	301.49	301.56	304.71	302.25	307.01	304.61	300.83	306.02	305.62	306.48	303.56
319.91	314.2	315.85	315.98	319.91	314.99	314.87	317.52	313.48	317.72	318.08	318.26	317.4	314.76	316.51	320.84	316.82	317.4	317.21	316.34	317.21	316.23	319.35	318.04	314.46	318.24	314.71	320.63	317.04	317.84	317.22	317.01	319.81	319.72	317.29	313.24	317.78	313.71	316.2	315.5	314.29	312.57	320.85	313.72	316.53	315.12	314.83	315.52	317.4	319.56
302.78	302.09	301.41	306.74	302.54	302.74	301.02	303.49	306.35	303.21	303.24	303.84	306.33	302.65	305.09	305.24	305	306.13	302.18	305.18	304.28	305.37	301.61	304.45	303.04	300.62	302.88	304.6	310.22	305.49	303.37	304.12	304.79	304.84	303.44	305.08	300.72	304.08	298.49	305.04	306.02	304.95	303.07	302.15	303.11	302.51	308.82	305.41	305.48	299.37
313.09	310.96	310.54	313.68	313.06	312.97	311.67	308.41	313.95	308.34	309.32	312.97	311.14	314.42	315.76	315.82	312.07	317.05	313.76	312.79	309.51	313.42	314.03	311.62	313.64	315.04	314.97	315.64	314.97	315.45	313.5	312.8	314.78	313.58	316.31	313.76	314.63	311.06	312.23	315.49	313.45	313.69	312.67	312.77	311.29	311.11	313.01	316.34	310.63	313.3
308.45	306.38	307.02	304.84	307.18	302.86	302.19	306.05	303.3	302.87	305.84	300.61	304.47	305.62	306.16	304.13	303.85	302.26	303.52	302.02	304.02	302.75	305.7	308.08	304.79	305.18	307.86	306.25	303.11	304.17	304.78	305.48	306.84	306.27	303.6	302.93	311.63	304.06	306.02	308.33	306.57	303.78	304.1	306.55	307.58	308.03	306.79	307.44	306.44	305.95
294.08	298.66	298.52	294.86	298.52	296.47	293.32	296.65	299.35	295.35	294.06	297.15	299.65	295.05	295.29	299.15	296.99	295.49	293.17	294.87	295.46	300.46	292.88	297.46	296.85	293.44	296.74	290.84	298.54	295.49	294.22	296.3	296.97	296.82	297.26	296.35	296	297.04	294.51	292.98	293.92	295.24	296.44	297.4	297.79	296.71	296.82	298.28	298.72	298.02
297.89	294.07	295.35	296.37	294.13	296.12	298.07	299.73	299.51	298.15	298.25	298.49	297.24	296.45	297.95	295.2	297.36	294.3	298.11	298.75	300.71	296.65	297.56	299.61	295.2	296.04	298.05	295.65	294.93	298.59	297.42	297.8	297.83	299.21	296.85	295.2	296.88	299.58	294.97	295.39	298.63	292.79	294.77	299.74	292.88	297.08	294.15	298.63	297.35	296.15
293.35	294.64	294.8	296.68	292.57	293.4	293.85	296.22	298.69	292.38	296.58	295.4	296.83	294.78	296.9	294.73	294.91	295.59	296.49	294.48	293.81	301	296.22	296.59	295.7	291.12	297.84	297.46	295.56	296.93	297.35	295.29	292.92	292.04	292.55	293.17	293.36	295.1	296.31	294.35	294.68	299.19	292.7	299.58	298.08	292.73	295.2	295.68	294.34	293.7
294.97	298.57	292.26	296.72	294.81	294.63	293.56	292.4	290.92	293.4	294.78	293.56	292.56	295.84	292.16	291.82	293.53	293.22	293.25	295.49	297.63	294.78	289.04	295.92	297.71	296.22	291.73	297.23	294.15	292.51	294.92	293.73	292.95	294.48	296.74	293.45	293.65	291.15	295.26	296.3	291.88	292.3	292.68	292.97	297.32	289.5	293.01	292.53	295.23	291.08
304.92	305.67	300.72	304.57	301.52	305.94	304.15	305.98	302.15	302.19	304.35	304.16	304.63	300.52	302.33	300.84	302.58	305.51	300.43	304.83	301.73	304.21	305.33	300.28	301.57	304.12	301.95	303.17	302.82	306.69	301.26	304.42	305.86	300.9	303.3	304.02	303.06	300.57	301.69	300.75	301.9	301.84	304.62	302.86	303.98	304.92	299.36	300.41	305.27	304.17
303.51	303.21	302.2	300.19	299.72	300.5	299.08	299.68	297.5	304.26	302.68	298.7	302.82	300.53	299.39	301.28	302.74	303.49	302.47	301.59	299.67	301.28	306.32	301.62	302.45	299.37	302.11	300.3	301.94	300.87	299	303.13	300.68	302.41	301.79	300.57	303.11	299.26	301.34	299.09	300.39	305.19	299.26	299.35	301.19	300.71	294.96	298.86	298.95	298.8
306.45	303.13	302.18	304.22	299.49	302.93	302.96	303.55	304.79	303.96	300.51	297.98	302.68	304.17	304.48	302.59	300.81	298.78	299.7	306.88	302.86	303.92	299.89	302.66	302.77	302.72	300.97	301.9	304.61	300.8	303.14	302.61	304.28	298.75	302.91	300.73	304.33	303.2	301.89	301.97	301.17	301.64	302.41	305.11	307.94	301.69	300.39	303.68	303.39	300.66
309.5	311.29	311.02	310.25	309	310.4	313.02	312.92	309.82	310.51	309.7	309.25	314.55	305.79	306.9	306.99	311.73	310.29	311.14	311.4	310.19	309.78	307.97	309.42	308.8	311.94	309.53	314.27	312.67	310.7	313.41	309.79	312.32	309.08	310.93	311.66	310.17	311.46	313.1	313.28	310.94	306.67	311.91	309.46	311.38	309.12	310.97	312.87	309.71	310.56
327.13	326.34	327.31	327.21	326.48	328.15	326.14	327.1	328.77	332.43	329.97	330.74	327.3	328.29	326.96	329.86	328.83	328.86	327.8	324.3	329.51	326.61	328.16	326.71	324.02	329.8	327.14	326.5	332.27	327.7	330.64	328.75	330.49	327.49	329.11	326.05	330.79	324.53	326.71	325.78	329.86	330.19	327.71	330.94	325.8	326.62	329.24	327.41	325.4	329.57
295.42	297.02	297.28	292.4	295.76	298.33	296.85	295.09	295.15	297.25	294.92	294.61	297.61	294.99	294.47	294.5	297.8	299.83	296.57	295.93	294.03	297.72	293.68	298.56	296.4	294.45	295.53	295.54	293.64	298.09	293.35	292.34	296.49	295.16	291.93	296.3	296.84	293.67	295.63	295.24	298.1	296.45	295.07	294.78	296.98	292.92	292.12	293.85	294.6	295.82
317.77	317.57	317.53	310.61	317.4	313.35	314.79	317.36	317.25	315.95	315.57	315.85	310.69	316.41	314.1	316.7	316.73	314.52	315.88	315.17	314.75	314.88	314.66	317.94	319.09	313.27	318.87	317.17	315.58	313.56	315.12	317.11	315.74	319.09	314.43	314.88	317.51	312.89	317.76	316.52	318.18	315.58	316.63	313.69	318.42	317.81	316.68	313.75	314.11	316.71
305.36	307.64	308.03	309.34	309.75	304.89	308.1	303.58	307.28	306.42	306.49	304.37	304.48	307.75	309.95	306.01	303.35	305.02	304.39	306.26	307.17	306.45	303.93	306.13	305.75	307.48	305.07	309.29	306.61	307.04	305.16	308.84	302.29	308.15	305.24	307.21	307.75	307.3	302.39	308.58	306.24	304.43	309.69	301.09	304.51	309.08	305.46	305.84	305.6	304.74
312.33	310.35	312.23	308.13	311.87	308.57	308.68	306.69	306.32	310.96	310.28	311.17	309.05	306.56	308.28	309.59	307.58	311.69	310.63	311.22	309.86	308.97	307.27	312.31	308.84	308.78	308.38	312.02	309.67	311.37	307.57	309.15	308.54	309.6	310.13	314.2	309.93	312.58	310.72	309.86	308.8	308.98	311.96	310.68	309.8	310.62	309.13	309.8	307.89	311
302.68	305.47	305.12	304.14	305.32	303.4	306.57	305.93	301.67	298.91	303.16	307.29	303.33	304.91	300.77	303.01	304.32	305.7	304.12	302.43	304.64	306.16	302.73	304.15	302.56	304.7	304.21	302.06	305.52	306.13	305.93	307.11	303.67	305.84	306.77	306.16	304.63	303.91	302.21	302.1	300.4	308.06	305.62	301.93	305.38	305.18	304.31	306.34	307.78	305.21
308.72	312.04	311.77	312.77	313.37	312.6	314.33	314.66	313.28	315.42	312.48	313.08	311.65	315.69	312.25	311.87	311.92	313.83	314.89	312.13	313.95	312.86	313.69	314.46	315.18	313.63	313.77	313.39	313.94	310.39	310.92	314.03	312.82	314.16	315.12	313.56	314.53	313.37	311.77	317.07	311.63	314.88	311.53	312.29	310.42	316.66	310.59	309.65	311.93	312.22
307.99	303.14	302.21	305.68	308.56	305.53	306.66	304.48	306.41	304.52	305.5	304.79	306.43	305.09	305.29	305.32	306.04	305.01	305.02	305.26	306.2	305.72	305.29	305.28	305.56	305.98	305.45	304.56	303.56	307.12	302.52	307.08	303.26	303.15	303.1	307.82	304.12	306.02	303.5	301.94	307.35	305.65	307.79	302.03	304.19	303.49	305.13	303.59	304.05	307.28
309.06	309.66	310.97	309.23	310.43	305.19	308.37	312.16	311.57	308.4	309.93	311.98	310.19	314.95	312.7	309.94	312.73	308.06	310.18	313.39	308.67	310.49	309.26	310.94	309.06	310.52	308.03	312.09	309.64	309.3	313.57	311.05	309.74	310.83	310.11	311.88	311.68	313.3	309.8	311.16	309.23	311.84	311.53	309.37	308.12	308.31	308.27	311.44	309.88	312.08
306.25	305.88	305.71	306.58	306.19	304.62	307.4	303.1	302.65	303.39	304.26	301.31	306.03	308.08	305.69	304.34	306.64	302.33	308.33	308.63	307.54	302.69	305.24	304.4	300.66	303.56	304.1	305.75	303.62	302.79	302.31	306.48	304.08	302.66	305.87	305.66	307.77	307.35	302.41	307.59	305.47	305.58	304.82	303.54	308.65	304.64	304.24	302.2	304.82	306.08
324.31	330.54	330.19	326.89	328.9	328.4	327.08	326.93	329.64	325.54	326.24	328.69	328.13	325.94	327.63	326.16	326.15	329.97	327.8	329.52	326.56	324.49	327.68	328.91	325.93	326.15	325.37	326.71	324.08	325.43	326.02	329.54	328.35	328.74	325.05	324.96	326.93	329.57	325.22	325.65	325.21	327.28	331.5	329.56	325.3	324.68	329.76	328.65	326.76	329.11
306.69	305.88	306.42	304.42	309.43	307.37	310.04	308.69	308.84	312.1	307.61	308.7	309.91	308.34	310.16	309.49	311.12	305.16	307.21	310.77	307.37	309.25	309.73	309.58	308.64	310.49	310.56	312.72	305.32	305.51	312.72	310.43	307.49	311.85	307.91	311.16	306.73	311.25	304.89	306.23	308.16	306.7	309.73	310.12	307.68	313.78	306.81	308.58	305.69	307.4
300.92	303.17	304.41	301.67	307.24	305.05	304.09	302.83	303.35	300.76	300.99	303.34	303.78	305.25	299.89	305.53	307.33	304.19	302.41	302.73	304.73	303.53	310.03	304.87	305.04	305.39	302.35	304.71	302.44	305.46	300.49	303.45	303.02	302.67	305.6	305.37	302.75	300.84	308.91	304.72	300.22	306.22	305.81	303.95	304.58	304.31	303.11	302.75	298.62	301.57
316.88	312.86	314.83	316.26	316.84	313.93	314.83	314.93	312.62	312.37	315.4	315.8	315.32	313.6	311.84	312.41	314.6	311.99	315.36	316.32	315.35	316.6	318.33	314.64	314.74	314.52	316.48	315.13	313.45	317.87	315.42	313.75	315.43	315.01	311.45	313.74	317.24	316.14	315.59	316.48	313.52	316.33	314.65	311.49	315.94	314.56	313.52	317.6	315.55	318.75
305.14	302.16	303.74	304.79	304.86	305.04	305.69	298.66	304.57	301.43	302.27	302.72	303.48	306.95	305.17	303.45	303.52	305.08	301.68	303.27	306.7	303.14	301.47	301.33	305.26	303.94	301.43	301.53	304.75	304.95	303.81	303.61	302.48	304.06	301.48	303.7	305.52	302.23	301.79	303.36	304.59	302.38	305.75	299.42	302.26	300.31	302.89	302.28	308.65	304.17
330.8	325.78	325.7	326.74	329.85	326.84	325.9	325.62	326.62	329.21	326.9	330.04	326.84	328.07	326.46	329.74	328.15	329.54	329.51	329.01	326.73	325.93	321.57	330.92	327.4	326.73	329.67	331.7	327.5	331.28	331.23	330.39	322.97	328.38	330.62	324.51	330.37	326.46	327.24	323.8	327.35	331.2	326.98	323.98	328.81	332.59	326.16	325.48	327.56	326.12
317.16	322.64	318.89	319.28	316.15	318.83	315.31	314.15	315.27	316.3	314.4	313	315.11	316.98	315.6	316.21	314.9	319.42	317.29	312.96	314.9	316.55	316.38	313.23	317.79	313.35	316.62	311.76	311.59	316.71	318.35	318.02	317.8	317.75	314.72	315.35	313.89	313.14	316.33	316.66	315.8	315.72	316.75	311.81	314.16	315.07	315.98	318.2	313.64	316.05
303.08	298.88	301.79	302.3	298.65	299.77	300.68	302.87	298.32	300.9	298.45	301.04	297.84	302.86	299.78	299.62	299.24	302.13	297.21	301.5	301.53	302.1	300.57	297.24	303.53	301.43	298.59	298.61	300.36	300.57	299.45	306.1	298.76	297.28	300.49	300.11	300.26	301.39	299.11	299.44	296.16	302.08	295.91	302.91	303.68	302.05	303.61	297.74	299.45	301.56
312.66	313.34	310.59	315.95	313.3	311.78	310.18	313.83	312.61	311.9	312.44	315.1	310.86	311.23	317.89	317.42	316.57	314.61	313.89	314.62	315.55	310.75	313.6	315	312.2	311.36	310.45	313.08	312.38	313.71	311.79	314.38	312.58	315.31	310.38	313.86	313.48	315.73	308.65	312.8	311.25	313.82	312.93	315.98	313.05	313.38	313.8	310.47	311.42	317.17
328.38	327.7	323.66	329.63	328.38	330.47	328.03	329.65	326.34	330.89	324.81	327.17	330.32	329.31	327.48	330.5	329.72	326.34	327.57	326.82	325.06	324.27	330.44	328.75	325.52	326.66	329.72	323.75	324.92	327.59	327.55	329.48	328.55	327.66	326.67	325.7	329.31	329.7	328.1	328.71	327.67	328.75	329.99	322.89	328.86	325.47	328.64	328.5	327.57	328.34
303.41	305.57	305.44	306.8	305.92	306.09	305.22	307.3	304.2	302.78	304.44	305.64	304.9	304.52	305.44	306.66	304.83	303.09	304.26	305.11	305.92	303.62	307.93	308.2	303.77	308.26	306.95	303.99	304.05	306.81	309.89	304.97	302.78	303.21	307.77	307.96	304.5	305.4	305.27	303.38	308.17	307.03	305.88	305.59	305.95	308.48	301.45	304.12	302.27	309.04
305.52	304.47	309.66	309.26	301.4	307.66	306.6	305.53	307.73	306.54	305.45	304.51	305.76	303.27	308.21	304.94	306.67	305.19	306.15	304.32	304.91	305.88	305.11	305.51	305.46	302.28	308.29	306.93	306.6	301.58	309.72	308.71	310	303.84	308.11	307.1	307.86	303.77	305.45	307.94	306.62	308.49	306.05	310.71	306.55	307.44	309.44	305.11	307.08	306.69
303.13	302.23	306.73	303.56	305.28	306.56	304.48	300.13	304.19	310.38	303.27	305.45	305.08	301.97	304.23	301.33	302.74	303.14	306.94	303.26	305.4	301.73	302.74	306.31	300.9	301.13	302.25	303.89	302.64	302.26	303.75	306.32	303.02	306.55	303.2	302.67	299.96	304.1	300.69	302.33	304.19	305	305.31	305.03	305.01	305.91	303.81	304.8	302.75	302.94
301.25	304.3	305.85	297.15	307.59	303.37	303.25	302.68	304.44	306.53	304.09	306.09	306.74	302.91	303.67	301.94	304.63	306.7	307.9	302.78	302.69	304.43	300.13	300.9	303.78	302.05	304.85	304.55	306.76	303.86	304.35	303.34	300.75	306	301.17	304.55	303.81	304.01	305.33	305.26	303.33	304.8	303.17	303.39	307.33	306.22	303.39	302.64	301.48	300.92
300.76	304.92	308.59	306.37	306.53	305.39	302.07	304.3	304.87	305.86	305.61	307.34	304.81	302.66	306.44	303.75	303.84	304.57	303.41	306	302.11	304.1	305.87	300.02	305.97	303.1	304.6	306.33	303.11	305.14	303.64	301.18	301.44	304.18	306.04	305.97	305.22	304.14	303.12	305.32	302.61	303.15	304.39	305.26	306.43	302.51	302.91	305.74	303.94	300.41
325.13	323	327.18	322.47	323.58	325.83	325.47	323.88	326.08	325.37	323.86	326.32	323.8	325.36	324.81	323.02	325.13	322.94	324.98	321.76	325.58	327.45	325.18	325.46	325.84	324.22	326.24	320.6	323.03	322.57	322.7	325.76	328.16	325.7	323.97	324.96	327.89	326.11	322.89	324.74	327.08	326.84	327.04	324.09	325.58	323.44	321.41	326.71	322.52	322.48
309.66	309.17	311.06	308.72	308.56	308.29	309.41	307.47	307.9	311.25	308.92	307.99	309.97	309.29	309.4	307.22	309.36	309.91	309.41	311.92	307.76	306.71	313.48	309.5	305.24	309.1	309.4	308.24	310.05	306.41	309.58	307.33	307.48	309.99	309.31	309.96	308.71	307.35	309.9	310.65	309.25	311.63	308.66	308.66	310.39	307.51	310.52	309.89	306.11	308.73
317.25	318.5	320.83	317.29	319.2	320.88	317.87	317.22	315.32	320.49	315.58	315.6	319.28	314.73	318.56	317.58	317.08	320.22	319.11	316.7	316.78	325.64	316.65	315.7	318.23	320.14	318.18	317.43	322.01	321.91	318.13	320.81	325.37	317.06	320.17	318.84	314.85	318.88	319.31	317.67	315.69	320.98	319.53	318.27	319.43	318.32	317.61	317.61	318.6	317.56
313.34	316.64	313.83	313.64	313.05	312.27	314.35	312.48	311.79	310.81	309.84	315.05	312.43	311.06	310.58	313.66	314.7	312.57	312.82	312.71	313.77	312.87	311.52	314.2	313.67	314.26	310.85	316.11	311.54	315.08	316.75	311.99	312.12	310.63	311.03	314.32	308.5	311.99	312.37	312.89	315.41	311.48	313.28	312.89	312.57	312.53	314.74	314.15	312.94	314.53
312.63	313.51	311.13	313.09	314.16	314.55	318.01	314.8	312.87	316.32	312.48	314.2	313.52	311.23	314.41	313.66	314.21	313.2	314.43	315.02	312	315.67	315.72	313.58	314.69	311.46	314.45	314.56	311.66	313.76	312.08	311.33	313.34	312.07	313.13	314.27	312.45	314.77	310.91	311.75	312.83	317.53	316.48	310.76	314.89	314.8	314.3	311.58	315.53	316.69
313.24	311.93	314.82	309.41	312.69	315.47	310.33	313.13	312.62	313.77	310.79	312.27	314.1	313.96	313.19	313.3	315.05	310.8	314.52	313.19	314.79	311.87	312.11	311.63	311.56	314.73	306.37	313.69	311.9	313.44	312.01	312.99	311.54	309.27	312.37	310.1	311.56	314.86	311.16	312.29	311.44	309.78	317.85	308.56	311.96	310.64	313.95	310.63	314.37	312.27
300.44	302.85	296.15	298.92	300.78	300.91	300.28	298	301.7	303.38	301.75	301.04	299.08	297.43	300.47	302.34	300.53	299.75	300.16	302.05	299.44	299.64	301.19	299.66	300.86	296.32	296.96	304.45	297.65	297.29	298.96	296.69	300.84	301.06	301.02	297.49	298.16	297.65	298.73	302.34	300.51	303.58	301.09	301.1	299.98	301.37	302.09	298.72	301.04	300.29
304.03	304.5	302.99	303.11	298.89	298.02	298.86	302.95	303.97	304.16	301.2	302.2	302.78	304.12	305.65	301.59	301.87	299.84	301.64	301.31	301.86	300.87	304.74	302.54	298.2	302.63	303.31	300.68	303.93	304.13	301.55	304.65	300.41	304.95	302.96	302.16	304.58	302.28	303.15	306.95	303.67	301.47	302.02	301.19	304.62	301.57	299.99	301.44	304.43	301.69
312.64	312.05	310.19	308.87	311.5	307.94	310.44	310.24	310.86	310.1	309.75	308.61	309.89	309.25	312.59	309.14	311.47	309	307.26	305.91	307.14	311.62	311.09	312.51	308.89	308.98	311.76	308.85	308.95	310.6	310.63	311.48	310.08	310.48	310	308.19	310.76	313.92	312.68	308.86	313.59	307.44	310.74	307.22	309.86	312.98	311.03	309.09	309.08	308.81
318.07	317.41	316.19	319.45	319.46	323.63	318.65	318.4	319.83	317.81	317.43	320.4	317.44	317.58	317.02	315.47	320.68	317.59	321.16	317.5	316.46	315.15	317.35	321.36	315.74	317.41	315.81	318.58	318.24	314.83	319.25	319.2	316.47	316.88	316.01	322.89	318.45	313.8	320.02	318.13	318.95	315.55	318.37	315.23	320.15	316.24	321.44	317.16	319.34	324.63
295.23	292.86	295.1	296.18	292.56	299.7	294.64	298.1	294.8	294.49	295.36	293.83	295.91	296.06	295.93	295.72	293.24	295.42	294.29	294.46	291.03	295	290.16	291.45	296.88	297.78	294.09	294.7	295.41	294.99	291.12	296.11	294.31	296.15	293.21	294.66	294.39	295.92	293.73	296.56	294.43	293.56	295.47	292.88	297.86	298.78	296.68	295.41	296.38	293.27
312.29	314.92	315.89	314.07	315.49	314.3	310.21	311.25	314.18	316.12	311.61	311.6	313.09	311.31	312.37	312.67	311.04	311.76	314.78	312.29	312.07	315.12	313.24	310.95	312.56	311.03	315.53	312.48	313.46	316.54	312.69	314.84	313.54	314.08	315.64	315.19	315.25	314.59	311.38	312.83	313.14	314.88	313.37	312.86	313.65	315.66	313.3	311.11	314.03	311.78
301.47	303.47	303.13	301.87	307.55	305.86	304	303.75	306.77	307.17	302.69	302.78	303.25	304.97	307.86	302.96	301.72	305.62	302.99	308.16	307.59	302.84	305.83	304.19	306.66	306.19	306.22	302.62	304.82	305.11	305.43	306.87	305.13	303.23	302.61	305.84	304.97	301.64	305.48	307.13	306.84	304.1	304.84	303.63	303.44	301.36	308.37	303.14	304.76	301.26
305.62	305.9	304.65	305.85	303.2	304.18	303.92	303.58	306.49	303.18	305.78	305.91	300.58	305.81	305.93	301.24	297.55	301.56	307.1	306.38	304.16	300.96	307.15	304.86	304.27	301.94	299.51	303.98	297.63	303.15	302.13	302.95	300.59	304.22	302.72	305.03	303.96	305.61	302.1	301	304.58	304.23	297.43	302.85	305.1	303.46	303.03	304.42	306.24	299.99
304.67	303.83	306.84	305.87	306.72	308.81	303.39	305.66	306.77	303.83	309.17	304.92	303.71	304.37	306.05	305.24	304.96	303.03	303.8	305.98	301.01	306.33	304.49	303.18	304.13	309.47	307.61	303.47	302.45	301.99	304.74	305.5	306.6	305.92	302.12	302.53	303.8	306.08	304.78	303.5	306.92	306.53	304.64	301.42	305.2	306.55	305.74	306.04	303.38	303.89
321.77	326.84	319.56	326.39	327.89	325.36	325.97	323.77	324.43	322.33	325.71	325.56	326.05	324.2	326.88	323.79	324.56	323.84	324.91	323.36	325.19	326.4	323.19	324.84	324.4	322.78	323.89	328.69	323.85	326.09	323.58	326.43	324.98	322.22	323.8	326.63	324.7	326.75	325.37	326.65	326.9	327.32	322.64	326.41	319.88	326.15	322.94	329.73	321.48	323.47
306.93	307.2	307.34	306.08	310.52	307.13	305.22	308.13	302.55	307.38	310.47	307.33	311.34	308.78	309.55	308.01	306.83	307.24	307.46	308.99	307.37	307.68	307.09	310.87	306.57	307	307.09	306.19	305.76	302.84	309.36	304.2	307.8	308.03	310.22	308.55	308.99	307.34	307.53	309.65	303.81	304.77	304.26	310.23	308.74	304.24	305.9	310.35	307.07	308.35
311.08	313.76	312.93	311.86	313.9	316.55	314.6	313.4	312.85	313.15	314.63	314.09	312.31	311.6	312.25	310.5	310.49	312.46	312.3	308.26	310.8	315.26	313.46	312.49	310.86	313.43	312.42	313.5	312.56	310	313.55	314.41	313.46	310.1	310.27	314.47	312.42	315.57	315.45	311.75	314.59	311	313.05	310.28	312.67	311.01	313.22	313.32	312.55	309.29
298	296.83	293.72	295.23	298.53	298.59	298.1	301.16	294.93	295.9	297.25	296.49	297.19	295.06	299.42	293.28	297.1	294.42	299.42	300.03	297.96	297.8	294.96	299.88	296.59	297.01	293.59	294.51	295.71	297.06	294.94	293.54	294.64	298.93	296.94	300.77	297.5	296.16	298.88	296.62	298.68	296.21	297.65	300.51	295.22	299.61	293.87	297.34	297.68	298.01
324.72	327.41	327.56	332.18	324.56	322.1	324.06	324.77	324.05	326.24	328.32	331.95	328.5	323.62	327.79	326.46	324.95	327.67	323.26	324.64	326.82	327.78	329.22	328.28	324.95	326.68	328.57	328.74	326.69	324.58	325.42	324.8	329.18	325.78	328.61	325.23	329.16	327.61	328.79	324.68	323.86	324.57	327.95	324.27	328.96	327.63	324.9	328.01	325.55	325.27
307.78	309.8	314.79	309.15	309.2	309.81	311.01	314.66	312.59	307.19	313.57	311.62	308.18	309.83	310.97	309.1	309.47	310.11	314.59	308.36	310.87	312.5	311.82	309.48	308	312.88	307.82	312.98	309.05	309.28	306.02	310.53	309.01	307	309.8	313.54	312.52	311.14	309.09	311.75	310.69	308.76	312.49	308.24	309.46	309.75	309.8	311.62	313.9	308.85
299.26	289.09	298.75	295.68	291.84	293.94	292.87	293.54	293.08	293.35	294.19	290.43	294.24	296.51	292.58	290.77	294.7	295.38	294.96	298.56	290.22	294.02	298.24	291.39	294.9	291.24	294.07	292.84	292.7	293.69	291.44	294.51	290.17	294.94	295.2	295.65	298.59	295.52	297.97	290.92	295.18	293.62	293.92	296.73	290.81	292.99	292.84	291.97	295.53	296.21
303.69	302.68	303.07	302.09	302.71	306.66	300.06	304.08	304.6	303.12	303.85	301.4	302.68	300.96	303.01	304.83	305.01	298.71	299.15	302.67	300.84	303.09	303.9	303.33	303.03	301.06	302.79	304.15	306.09	301.49	303.97	303.82	303.11	301.73	298.64	305.4	299.74	304.3	302.8	303.76	302.92	304.97	305.92	304.17	305.59	301.63	303.98	303.4	303.07	304.79
314.65	322.49	317.3	316.33	317.69	315.91	312.95	316.11	313.02	315.29	321.29	317.01	314.35	317.59	317.33	317.02	314.97	316.36	315.31	318.72	315.81	318.72	319.73	321.13	320.99	319.56	312.32	317.24	317.75	317.06	317.54	319.24	319.13	318	317.11	318.28	319.26	319.57	316.74	315.95	315.03	320.63	318.27	319.24	316.59	318.01	317.98	320.99	317.3	315.3
311.13	312.86	309.85	315.33	314.31	314.66	317.49	313.88	313.27	315.92	316.67	313.22	314.52	314.17	314.11	310.97	313.38	316.01	312.93	314.32	313.65	310.8	308.63	314.01	311.44	312.73	312.98	313.09	314.16	311.39	314.71	313.41	310.47	312.18	312.23	311.9	313.68	313.75	311.53	314.04	311.53	314.39	311.36	314.56	311.72	310.9	316.77	311.71	312.87	311.52
308.92	307.16	312.27	310.92	310.34	310.26	317.36	310.77	310.46	310.36	314.76	313.34	312.61	311.49	308.82	313.31	313.82	312.01	314.49	310.76	312.23	310.23	311.1	312.87	311.17	311.33	312.02	313.62	309.65	308.9	312.21	308.67	310.99	312.11	310.87	312.51	308.78	311.36	310.39	314.97	312.53	309.75	309.69	316.18	307.89	314.16	315.75	311.74	316.11	307.66
326.74	326.23	326.26	331.28	327.65	326.89	329.88	325.97	323.03	327.03	328.16	329.65	330.69	322.44	326.94	324.25	330.23	329.34	325.99	327.36	327.5	327	324.43	329.9	328.65	327.13	328.31	328.5	325.38	325.8	328.54	325.88	326.32	331.24	326.39	328.48	328.49	323.67	329.25	331.44	327	329.1	326.23	328.98	330.77	328.94	330.32	328.67	326.07	327.59
311.63	313.1	312.55	313.92	312.01	314.97	312.15	313.87	312.86	312.07	313.69	316.91	313.17	311.45	311.96	314.96	313.97	311.77	311.9	312.92	315.17	309.19	310.36	311.61	309.87	308.83	309.32	313.46	313.35	313.56	312.86	314.89	313.58	312.12	315.55	313.74	311.81	316.31	311.59	311.69	313.45	310.75	314.98	310.14	315.03	311.9	312.6	316.68	314.25	313.69
301.04	303.19	299.69	300.86	301.37	301.06	300.23	301.32	299.73	304.62	304.08	300.92	301.38	299.68	304.72	302.95	303.57	302.63	300.64	302.18	301.74	300.88	300.52	306.13	301.61	300.33	303.62	300.84	302.76	304.05	301.56	306.3	302.35	301.07	301.92	302.47	308.05	303.71	304.65	306.9	303.76	305.24	305.57	299.23	304.42	299.22	302.93	306.18	300.11	302.33
302.66	300.86	306.64	305.29	301.76	304.39	301.02	302.17	301.41	305.55	307.49	302.15	304.52	301.11	306.83	303.9	303.88	302.83	301.62	303.33	303.83	300.34	306.37	303.09	303.87	305.08	302.48	303.25	304.49	299.96	303.38	305.48	302.47	302.14	301.73	304.05	304.88	302.9	304.33	301.4	303.54	304.1	304.66	303.8	305.17	303.06	305.25	304.36	303.18	303.34
313.49	316.7	313.1	312.39	312.64	310.15	310.49	308.26	315.51	311.24	314.04	313.97	312.2	312.33	311.96	311.27	314.47	314.64	313.24	311	310.44	310.51	312.88	315.25	316.43	315.36	312.83	315.25	309.45	315.68	312.99	312.63	310.77	315.51	315.21	308.89	315.69	312.59	313.48	314.04	313.66	310.92	310.8	312.08	311.4	310.12	311.64	314.09	311.89	313.18
314	317.89	316.9	320.34	314.92	319.32	316.17	316.34	314.83	314.87	314.96	315.59	315.14	314.59	314.52	317.5	318.18	315.68	312.5	314.5	314.45	313.17	313.96	312.9	317.52	318.46	313.42	316.66	311.63	315.94	314.33	316.72	316.53	312.46	314.85	315.11	315.58	317.2	314.89	315.68	315.99	314.25	311.27	314.46	316.31	315.58	313.76	316.31	311.73	313.18
313.18	315.17	316.91	316.07	316.14	311.83	316.02	314.85	319.6	314.64	312.98	317.33	316.46	315.43	314.66	314.37	314.25	315.56	314.94	315.14	317.41	314.57	315.13	317.65	314.29	319.78	313.05	316.93	318.09	314.58	312.66	313.15	312.4	314.75	315.31	314.46	315.25	319.01	313.7	315.17	315.91	312.35	316.3	316.29	311.68	313.22	316.28	316.58	315.95	319.27
312.39	310.67	312.42	317.13	315.5	313.65	313.76	310.98	312.73	312.56	312.93	315.45	311.89	313.06	314.16	312.48	315.3	309.51	314.36	316.05	311.67	313.23	313.07	311.94	311.3	313.11	313.88	312.78	312.07	312.39	316.57	314.44	314.14	315.92	312.4	313.74	314.05	315.13	311.5	308.94	313.73	310.23	312.88	315.5	312.71	312.35	310.33	314.54	310.21	310.49
301.36	303.27	300.39	299.38	304.18	300.26	302.71	303.03	303.57	300.29	297.83	302.88	302	298.64	298.5	297.75	297.57	300.95	297.67	301.16	296.86	301.37	296.87	301.97	301.1	299.97	300.53	299.38	302.49	299.92	298.7	299.63	300.26	304.16	298.67	298.6	299.63	301.68	298.03	304.38	298.61	297.05	297.65	302.37	296.1	299.3	300.07	300.43	298.1	300.92
301.94	306.78	299.7	302.6	304.36	306.54	305.93	305.71	307.68	306.58	303.53	301.94	304.08	302.01	307.13	304.07	303.46	301.32	300.02	303.55	305.31	309.69	302.48	304.6	302.27	306.79	305.94	303.21	304.49	303.73	302.1	306.37	299.76	304.14	306.88	303.2	305.16	303.06	299.62	305.35	304.11	303.45	305.99	300.64	303.77	308.77	303.52	303.7	306.43	303.03
307.16	307.78	307.47	305.39	303.53	307.62	308.6	308.47	309.77	307.63	307.24	309.01	308.02	306.96	307.41	311.4	306.5	303.7	306.81	304.72	306.89	307.66	308.71	309.12	307.51	309.81	307.18	308.48	308.93	309.75	306	307.54	309.01	307.14	307.91	305.75	306.31	303.87	306.58	307.84	304.22	311.32	307.39	306.04	305.85	306.61	308.55	310.66	307.25	306.33
309.81	307.81	309.26	307.03	311.27	311.69	308.52	313.37	308.78	309.21	311.03	307.03	305.66	312.72	313.04	308.58	308.08	312.28	309.17	306.94	307.56	306.64	308.89	310.27	311.21	307.55	311.42	308.7	309.68	314.85	310.23	307.84	311.46	305.9	308.62	308.22	308.78	310.4	312.98	309.58	307	311.73	308.81	309.38	310.1	307.31	307.54	309.05	307.54	309.61
306.48	302.56	303.6	305.8	306.13	301.86	304.66	303.19	302.71	301.38	304.22	299.83	308.64	301.96	305.77	298.73	304.76	303.86	300.8	304.64	304.26	304.56	306.23	303.55	303.62	304.76	303.86	299.58	304.71	304.49	308.96	305.82	304.54	305.22	303.37	305.36	305.21	305.43	299.45	304.73	304.98	303.57	299.93	304.77	307.03	306.03	303.82	302.6	305.68	301.54
307.12	302.57	303.52	302.75	302.03	301.57	305.56	302.55	303.78	303.09	304.07	303.95	302.8	303.66	302.5	305.67	303.88	306.59	302.86	301.55	305.42	307.4	305.52	305.25	303.6	306.79	303.47	303.71	302.61	302.92	306.25	303.36	305.51	303.58	300.98	301.22	302.21	303.9	307.38	303.87	301.43	300.89	300.79	303.29	306.79	303.28	306.63	305.55	301.44	300.74
316.31	312.27	314.42	314.92	316.14	311.15	313.83	315.23	314.36	314.47	315.03	316.18	315.15	314.53	315.97	320.63	314.59	313.91	317.27	316.26	315.93	313.8	312.71	312.19	311.79	318.8	318.59	316.05	316.87	314.78	313.07	313.6	312.94	314.91	314	311.09	316.42	314.89	312.67	309.85	312.59	313.54	318.79	314.3	318.9	318.69	314.28	314.27	314.64	314.37
328.01	326.53	322.62	329.76	329.28	324.28	325.02	322.4	329.79	326.83	325.09	326.59	324.74	327.03	326.5	328.1	330.07	325.16	325.86	325.15	329.38	327.2	327.49	323.99	326.99	328.54	322.55	326.69	326.94	326.28	329.48	328.2	329.76	325.4	325.16	323.97	326.79	329.29	330.03	325.29	331.82	328.97	328.49	327.43	327.53	326.62	325.59	327.69	329.44	330.08
313.98	314.81	313.15	314.96	312.08	312.26	321.12	317.66	315.5	316.91	315.24	319.71	317.78	316.73	313.52	317.59	312.61	312.41	315.47	318.59	311.8	318.07	313.03	312.06	314.86	315.26	315.21	317.24	315.41	315.15	319.21	311.55	313.09	314.88	315.19	313.64	312.23	313.83	317.96	312.67	318.53	313.66	314.36	314.12	316.16	314.08	313.1	316.66	312.26	315.21
313.9	310.72	307.78	307.86	310.29	308.84	307.1	307.64	307.78	311.05	312.03	306.17	306.45	310.5	309.39	307.34	308.26	308.96	305.21	309.67	307.24	308.79	307.78	309.99	312.67	311.89	307.56	305.1	310.24	305.97	308.65	309.22	307.26	309.48	310.64	306.93	306.18	313.37	308.3	309.32	306.36	305.74	311.21	309.68	306.93	309.68	310.55	307.66	310.45	309.27
300.4	299.05	299.05	303.41	299.45	301.53	300.28	302.98	303.04	301.75	300.39	296.07	298.94	297.17	300.5	302.34	298.82	298.62	300.97	298.4	298.17	299.11	297.2	298.03	304.44	301.11	299.19	301.35	298.89	299.14	304.61	297.6	297.94	299.57	299.69	301.38	300.46	300.32	298.66	293.47	298.85	300.74	301.21	300.05	297.17	297.62	301.76	297.37	298.12	299.96
303.69	303.47	308.4	303.9	308.89	306.52	305.21	308.83	305.47	300.13	307.81	306.04	303.93	305.3	306.06	303.27	305	302.96	306.17	308.39	306.56	309.85	303.92	307.91	305.7	308.7	305.22	306.43	304.38	305.81	305.16	306.33	307.49	303.3	302.15	306.06	306.09	303.49	306.62	303.87	303.22	303.3	304.73	307.03	304.59	305.43	303.33	304.21	303.6	309.18
292.23	293.59	293.04	294.21	292.26	297.87	290.59	293.47	297.95	294.2	296.99	296.6	290.91	294.05	295.34	293.13	291.44	294.23	294.42	294.49	292.22	294.76	297.98	292.45	297.2	290.81	294.84	295.25	296.63	294.63	297.15	291.86	293.11	290.84	294.4	293.57	293.12	293.08	294.49	293.54	294.52	292.6	293.43	294.24	298.22	292.96	292.85	299.33	294.48	291.68
304.31	301.94	303.68	303.17	304.9	305.29	299.77	303.34	302.08	300.71	304.65	304.35	302.2	305.13	302.9	304.73	302.94	302.83	301.22	302.25	301.67	300.27	301.99	301.97	301.87	302.55	303.8	302.89	302.32	305.81	304.54	299.06	302.64	302.37	306.79	302.52	304.26	300.49	302.02	304.15	301.89	300.53	301.85	301.06	301.85	303.6	303.2	301.81	301.37	303.48
312.42	315.03	308.84	312.68	313.94	315.47	316.91	316.89	309.52	313.99	313.93	309.49	312.32	313.85	315.22	312.63	311.32	313.74	314.58	313.83	314	314.6	309.8	313.35	313.27	310.42	311.54	309.81	311.54	316.52	316.66	315.33	310.31	313.05	312.24	314.54	314.86	314.21	309.46	313.9	313.69	312.23	316.39	311.83	310.97	313.45	312.72	315.11	312.28	315.46
301.2	302.37	301.14	303.63	300.03	300.89	301.72	299.55	303.09	301.17	303.36	305.65	302.61	296.39	303.95	298.86	302.69	301.93	303.65	302.47	306.9	304.6	304.22	300.62	302.43	302.56	300.97	301.09	302.25	304.91	303.63	302.64	306.01	302.36	300.56	305.11	301.71	299.07	304.41	300.4	303.36	303.57	300.1	303.36	300.72	304.99	303.29	300.85	303.2	304.12
304.05	305.38	303.86	309.84	304.33	303.19	305.96	303.87	307.61	302.01	306.92	303.42	304.19	308.32	309.05	303.18	302.35	305.65	311.03	307.59	307.83	302.14	309.03	304.05	308.66	308.18	308.25	301.61	304.62	305.18	306.88	304.61	305.08	307.3	305.09	308.04	303.13	304.81	306.31	305.45	305.71	306.89	307.44	305.31	305.7	307.22	304.29	308	301.77	306.7
329.2	327.51	328.9	324.44	329.83	324.86	326.26	326.41	324.46	328.14	327.26	325.5	328.22	330.09	327.45	327.57	329.85	324.73	323.18	323.23	325.48	330.18	327.15	329.67	325.56	326.18	324.46	325.11	326.25	328.29	324.91	324.08	323.73	322.23	323.09	326.53	325.89	325.36	325.86	326.66	330.82	327.1	326.42	326.23	325.84	326.27	327	328.92	326.16	324.58
316.74	311.82	317.12	314.36	313.06	311.84	313.66	316.77	314.74	318.62	315.43	313.39	315.31	313.47	312.63	314.86	315.36	315.82	314.43	314.54	314.31	314.03	318.25	313.47	315.36	313.37	314.15	311.26	317.19	314.31	313.56	314.95	314.14	312.67	312.05	317.93	311.46	314.37	312.54	313.66	313.18	314.61	316.4	314.62	314.4	313.1	314.56	312.45	310.88	316.03
307.01	303.35	306.2	306.51	303.61	308.01	303.82	304.74	304.29	302.9	302.57	302.58	307.03	304.21	308.99	304.32	305.45	306.86	309.61	303.83	303.2	303.87	306.36	304.93	301.45	307.97	302.71	303.84	304.86	306.92	307.42	305.68	303.74	301.77	305.44	304.34	303.81	299.05	303.9	302.78	303.23	307.08	305.37	308.24	301.85	301.62	303.78	303.63	305.51	306.27
313.56	312.05	310.99	310.38	311.98	311.39	314.32	312.28	315.45	311.32	309.72	310.72	311.78	312.89	308.96	309.87	313.29	313.83	310.19	309.53	315.1	314.93	310.14	312.73	314.03	311.06	310.76	312.09	309.9	315.33	313.14	314.18	310.61	314.25	315.36	315.15	314.5	310.22	311.89	312.22	314.01	312.67	312.59	308.16	316.49	314.96	311.25	312.25	310.84	307.74
316.16	316	314.1	312.73	315.86	315.26	315.57	313.35	315.35	312.67	315.84	315.81	316.87	317.54	314.02	314.08	312.39	312.53	316.02	315.5	314.36	311.15	315.73	316.56	314.32	316.8	313.93	316.96	315.36	318.87	316.87	316.13	314.4	314.58	313.78	315.89	318.36	318.29	318.22	314.83	310.8	312.55	318.8	315.41	313.83	312.69	314.46	314.38	316.21	316.8
313.74	313.42	317.13	316.83	317.29	314.62	316.15	316.82	316.16	315.69	319.29	313.47	317.85	313.42	313.93	317.62	315.16	314.57	314.04	313.91	316.61	311.55	315.02	316.42	314.4	317.32	313.9	315.74	317.72	315.97	316.3	316.29	312.67	315.87	314.58	316.77	314.63	317.34	315.65	315.8	319.14	313.07	314.19	315.51	312.34	318.6	314.17	314.56	313.07	316.09
299.69	299.93	303.67	304.56	304.7	305.33	303.91	303.26	301.51	304.22	302.54	305.16	302.89	304.52	304.3	305.22	305.35	306.49	304.2	302.88	306	304.46	304.63	304.56	303.19	306.45	304.39	305.8	301.66	305.91	303.84	307.95	301.11	309.78	303.4	304.55	302.92	305.73	303.57	303.3	305.38	305.18	305.08	305.6	304.52	306.81	306.7	301.22	303.7	306.43
302.68	300.29	301.3	301.96	306.35	306.85	302.21	302	304.13	297.71	301.44	303.96	306.35	300.63	304.67	302.69	301.29	303.59	302.23	303.82	302.48	303.78	305.92	304.04	305.85	304.88	304.87	304.76	302.44	303.17	304.06	306.38	300.59	302.78	303.32	305.92	305.94	304.94	301.66	304.55	301.43	304.73	303.4	302.06	302.2	303.49	302.38	303.44	301.97	305.49
298.57	304.18	302.78	297.64	302.95	300.95	297.98	300.83	302.09	299.79	299.11	301.97	300.16	303.29	304.73	303.28	303.35	300.11	303.5	299.81	298.28	302.57	301.29	300.78	299.7	304.1	300.25	303.75	303.66	300.76	304.35	300.49	301.8	300.4	301.95	300.21	301.04	301.54	301.64	301.22	300.53	302.58	299.97	297.13	303.52	298.88	297.86	301.43	301.75	304.56
309.05	307.51	305.53	305.13	307.18	308.36	306.06	306.42	309.54	305.41	304.61	301.71	307.19	305.67	310.38	308.86	310.17	304.77	311.23	308.75	306.23	306.98	304.28	305.98	307.11	303.86	310.6	306.96	305.04	308.12	309.26	307.68	313.47	307.25	309.41	308.76	305.4	305.12	307.04	305.55	306.76	309.46	305.9	307.86	305.01	307.35	309.85	310.16	307.61	308.29
313.52	310.61	313.15	316.84	313.83	318.61	309.84	312.65	311.98	309.55	313.37	311.02	314.53	312.88	313.41	313.54	310.27	310.64	314.5	310.78	310.29	313.06	310.83	311.2	314.3	313.27	311.2	313.44	314	312.53	313.96	312.36	316.89	313.19	312.92	307.95	315.21	315.71	313.34	314.17	316.14	309.77	314.65	313.31	315.29	312.78	312.4	313.07	312.44	315.04
316.27	320.7	313.54	316.02	319.91	319.65	316.05	317.39	316.97	317.83	313.09	315.14	318.18	321.23	316.22	311.79	315.51	317.08	317.27	319.88	317.42	319.08	314.95	315.16	315.77	320.23	316.2	315.78	317.1	319.66	321.04	315.76	318.11	316.18	315.12	316.29	317.93	316.79	314.49	315.49	314.32	318.07	319.52	316.63	313.45	316.32	316.28	316.76	317.82	317.55
296.07	298.02	304.5	299.7	299.71	303.74	298.21	300.08	302.03	303.32	299.52	302.64	296.12	298.96	298.22	300.75	300.01	299.2	299.21	302.36	298.42	299.96	305.19	301.71	301.1	302.27	303.27	299.37	298.1	301.74	302.41	299.1	298.4	297.56	299.59	301.26	296.35	301.24	299.72	301.1	298.58	303.47	300.98	297.75	299.95	301.64	298.61	299.02	300.83	297.34
311.54	308.88	313.35	312.87	311.81	313.05	312.74	313.53	311.28	315.59	311.81	310.72	316.23	310.6	309.33	311.13	313.03	311.42	311.23	314.8	314.33	313.29	313.99	309.21	312.01	310.65	308.65	314.11	311.54	310.67	312.75	312.05	312.47	310.88	316.82	315.45	312.08	312.7	310.06	315.75	310.96	317.31	312.34	311.93	313.83	311.65	314.05	312.59	312.81	312.63
300.02	297.08	295.73	299.49	295.69	298.85	296.76	297.36	297.88	292.47	296.51	297.57	296.05	292.58	292.87	296.56	295.23	295.53	296.56	296.61	295.94	297.62	299.21	297.66	297.79	297.26	297.79	297.26	299.28	297.47	297.45	295.02	297.7	294.67	297.2	296.94	294.96	300.32	299.24	297.08	297.19	298.49	297.7	299.49	297.46	295.04	297.43	299.29	294.5	297.48
301.65	305.62	305.15	304.23	302.87	301.54	303.69	303.48	302.29	303.12	301.38	303.82	307.54	302.93	304.54	303.01	301.04	305.93	304.51	301.86	301.69	303.2	302.37	302.87	301.68	301.15	302.96	303.02	305.09	305.97	305.21	301.81	304.83	305.47	305.07	304.9	307.48	306.2	301.42	304.65	303.56	303.15	303.85	303.6	302.47	304.63	301.51	301.68	301.5	304.62
302.81	301.67	299.35	297.96	301.99	300.99	301.12	298.81	300.4	297.7	300.07	298.51	301.55	301.39	297.7	300.65	299.59	301.62	302.08	299.41	300.83	298.39	298.7	297.71	298.96	299.45	303.35	299.9	301.47	298.49	301.11	298.81	301.46	300.08	301.36	300	299.25	298.03	298.97	296.66	297.27	298.03	300.07	298.82	299.39	298.88	298.16	296.89	300.58	299.59
318.64	315.9	317.3	317.88	316.49	317.21	314.73	318.85	315.83	315.38	317.89	314.99	318.11	314.37	314.24	315.15	315.24	315.12	317.61	317.85	317.15	318.2	312.65	315.72	317.42	315.95	315.85	313.01	315.83	310.15	317.11	319.3	316.95	316.01	314.81	317.71	321.31	311.76	316.33	317.4	316.71	320.21	318.31	317.34	314.48	315.89	319.6	317.69	318.22	314.71
302.32	306.71	303.77	305.21	306.45	304.96	306.56	305.16	304.62	303.66	303.2	301.56	303.41	307.53	307.85	305.1	308.36	304.4	303.06	298.9	306.03	305.83	303.98	304.42	305.07	305.7	303.06	306.02	305.24	303.25	307.86	303.91	301.95	303.86	303.72	304.97	308.2	305.63	308.38	303.39	304.15	301.2	304.45	305.15	305.52	304.75	305.4	303.88	304.63	308.66
320.61	321.49	317.63	318.47	319.95	316.63	320.81	319.15	317.39	320.73	319.96	317.77	321.62	323.63	318.35	318.64	315.91	321.33	321.05	322.89	319.82	317.66	321.44	321.56	322.47	321.96	317.87	321.22	320.92	322.9	318.96	320.68	317.13	320.57	319.93	318.4	317.09	315.58	319.36	316.34	318.99	320.3	320.61	314.77	317.21	318.75	319.27	316.31	320.67	321.46
326.32	326.49	329.11	324.71	327.43	327.88	328.67	323.52	327.91	326.09	325.99	327.83	326.15	327.24	322.6	324.74	329.95	327.39	326.5	327.43	324.41	327.56	327.48	326.36	329.26	324.79	327.47	328.75	328.73	329.57	325.73	327.52	325.06	329.67	325.98	323.77	328.62	326.31	328.48	324.22	330.57	326.41	326.87	326.83	329.3	328.37	323.98	328.82	327.98	331.39
313.8	314.75	313.17	313.71	312.83	311.81	317.5	313.22	317.05	314.9	315.41	312.56	314.59	315.45	315.37	317.35	313.47	315.44	316.26	319.63	312.54	314.67	313.84	312.8	314.45	315.39	317.59	314.81	315.31	313.64	316.18	310.9	313.16	312.75	314.56	313.14	317.23	317.27	313.5	311.97	315.16	313.92	315.5	313.21	315.8	313.58	314.18	317.5	316.73	315.74
315.26	316.6	317.23	313.39	316.72	314.5	315.82	313.48	317.14	315.52	316.86	315.52	316.33	313.66	312.54	315.55	312.96	314.94	316.91	317.47	317.06	315.39	314.92	314.61	315.35	313.41	316.28	315.6	315.36	312.95	318.23	314.62	313.23	317.96	311.42	314.17	316.59	316.29	315.47	312.93	313.05	312.71	316.4	314.7	315.6	317.81	313.19	314.34	316.9	314.6
306.85	307.93	310.15	307.72	309.03	307.44	303.1	307.68	305.54	306.59	306.85	307.95	309.59	302.61	306.97	307.45	309.47	308.25	307.04	305.95	309	307.89	304.18	305.89	305.66	306.72	305.6	307.34	311.93	307.3	306.51	307.12	307.26	307.66	307.13	305.32	306.86	307.49	308.63	308.43	308.56	305.08	304.82	307.16	305.8	309.77	302.65	307.19	312.63	305.34
327.96	327.17	326.12	329.75	325.55	324.52	329.87	327.31	330.46	329.2	327.99	330.83	329.13	326.61	328.43	328.77	328.23	330.38	331.89	329.37	327.72	331.23	329.21	325.07	323.91	329.03	331.6	328.34	327.63	329.02	325.5	329.32	328.29	330.6	325.59	329.1	328.72	328.8	324.31	329.84	329.51	323.93	331.01	328.26	327.29	331.21	327.12	330.18	327.33	327.04
317.46	316.27	318.4	316.59	317.09	318.75	316.86	314.44	320.3	317.57	318.76	319.74	316.34	315.7	316.39	314.87	317.55	313.48	315.72	317.06	315.15	314.7	317.46	315.66	315.43	315.34	315.74	316.5	314.08	312.81	317.94	317.14	315.84	314.47	318.56	314	317.69	314.8	315.27	316.85	313.95	317	317.05	316.42	315.75	320.25	316.31	319.37	317.71	319.68
312.75	315.87	314.3	315.04	314.15	314.49	314.17	316.27	313.49	316.73	315.5	312.6	312.07	315.36	315.94	316.52	312.54	313.99	315.59	313.75	313.01	314.14	314.22	313.89	311.94	312.61	315.99	314.82	313.82	315.66	313.08	317.36	313.63	317.16	312.95	317	315.6	315.48	315	312.65	315.24	313.93	312.72	313.64	316.13	317.66	314.74	318.03	314.1	313.35
306.23	306.22	306.73	306.94	304.22	308.91	308.8	303.2	304.07	303.86	309.8	305.94	302.73	304.18	304	307.89	309.47	304.67	305.68	305.64	308.9	308.76	308.13	307.51	304.26	304.82	307.73	308.88	307.96	304.71	309.09	307.78	307.67	309.3	302.72	306.66	304.36	304.72	309.05	307.81	307.45	306.37	307.41	302.87	305.32	309.89	306.19	305.33	309	305.08
296.79	296.8	298.09	297.29	298.32	296.27	296.39	297.34	294.27	295.82	295.93	297.05	297.75	297.82	297.05	296.61	294.38	293.81	296.67	297.16	294.84	299.2	296.76	298.68	299.82	297.15	298.02	294.74	299.34	295.03	298.79	296.71	296.35	297.38	298.5	292.36	294.19	297.51	296.35	296.09	296.65	296.7	296.9	296.32	297.09	295.09	294.03	295.19	295.07	300.85
295.4	302.92	303.58	301.17	298.27	299.08	300.21	300.44	299.95	300.74	299.56	300.07	300.26	302.04	300.74	301.12	297.82	301.32	299.6	298.45	297.78	297.76	300.19	300.5	300.79	298.84	301.18	297.47	298.21	297.88	300.92	296.87	300.28	300.22	296.33	304.4	299.99	299.48	296.52	298.41	297.33	298.83	298.48	302.58	299.9	301.15	301.01	300.14	298.27	302.1
301.71	301.49	302.51	302.27	302.73	306.77	300.26	307.71	305.74	306.48	302.69	301.62	305.69	302.44	302.38	303.87	303.54	302.11	303.67	300.73	305.73	303.98	300.3	304.17	298.25	305.35	303.86	301.14	301.3	300.48	303.58	304.46	306.94	302.83	303.23	304.48	302.97	300.72	302.66	301.73	303.35	301.75	302.75	303.14	301.83	301.61	301.24	301.33	304.45	300.95
312.52	317.73	317.7	316.9	313.06	317.46	319.05	314.58	315.03	314.53	318.09	314.23	311.83	314.33	315.46	318.44	318.89	317.83	316.55	318.2	317.51	315.99	318.16	318.99	317.33	317.79	314.99	318.21	314.41	316.43	317.82	314.79	314.23	315.78	312.23	317.27	316.65	318.25	316.4	319.64	316.13	313.52	314.14	317.89	315.56	314.04	315.74	314.11	321.69	316.23
326.12	326.97	328.55	328.45	327.08	331.16	329.68	326.24	327.17	327.28	328.3	330.98	329.73	327.85	325.78	324.2	327.13	327.84	328.68	326.99	326.81	327.2	329.3	328.47	330.3	329.43	328.8	327.92	331.53	326.02	328.51	327.02	328.25	327.97	330.16	329.31	327.75	324.1	325.74	326.25	327.2	324.56	327.52	325.5	327.27	326.21	330.17	326.87	326.75	328.55
316.2	314.55	315.84	314.72	315.61	315.83	317.26	315.47	308.64	312.2	316.11	314.31	313.28	314.61	314.86	316.66	314.1	314.34	316.18	314.37	315.07	314.85	319.43	312.63	315.63	315.57	316.39	318.26	314.15	315.62	316.59	317.33	314.99	316.81	314.77	311.11	315.56	314.82	313.97	317.53	315.64	313.61	315.33	313.83	317.33	316.49	316.74	315.72	312.78	313.99
327.88	328.06	331.06	327.39	328.23	327.71	329.92	328.15	332.96	327.28	327.92	331.64	330.02	327.1	327.42	325.31	328.29	325.77	330.4	328.59	324.93	325.95	328.48	326.05	325.95	329.42	328.9	328.58	329.36	329.02	325.7	326.87	323.82	327.14	327.57	329.11	330.75	323.82	328.21	328.44	325.75	328.18	324.56	325.91	326.17	329	330.57	323.61	325.98	326.27
311.07	311.42	312.76	309.42	310.93	312.04	311.09	312.68	314	311.16	314.82	311.85	314.73	315.65	315.22	313.84	313.35	313.46	312.5	316.65	313.03	313.74	316.27	313.08	312.26	315.21	311.06	311.99	314.37	312.58	316.1	313.28	314.72	315.01	307.22	310.79	309.65	313.22	311.47	311.16	311.85	312.48	313.21	316.43	313.11	316	314.25	313.62	312.59	311.91
304.74	300.89	305.23	303.52	306.44	302.99	302.59	304.49	309.41	303.67	305.09	303.46	306.44	301.1	304.14	306.62	304.49	303.02	302.55	303.31	302.2	304.76	302.61	303.29	304.46	304.1	306.76	300.75	309.27	304.18	306.03	302.56	303.03	305.5	305.92	304.46	299.93	301.4	304.81	306.37	301.53	306.01	306.54	304.36	302.89	301.48	304.12	303.19	302.12	303.34
294.24	292.57	296.11	291.4	298.76	296.41	297.43	298.12	299.44	293.36	294.31	292.28	296.71	295.21	295.08	298.21	299.71	296.18	299	294.4	293.18	299.59	295.64	293.27	296.1	296.74	294.27	295.85	295.08	292.21	297.77	298.76	293.64	292.73	296.97	294.22	294.37	298.63	292.63	294.64	296.71	294.39	294.36	295.77	293.09	297.73	294.21	297.35	297.31	295.55
303.89	305.48	306.14	304.8	304.47	302.76	305.01	299.75	302.21	298.49	299.54	303.41	308.02	301.4	301.94	303.54	298.88	301.17	304.86	304.34	301.95	303.66	306.51	301.56	304.64	305.56	304	302.42	301.19	303.22	302.43	298.31	302.79	301.58	304.55	308.24	305.36	303.85	305.09	301.2	305.82	304.78	305.31	304.59	303.03	306.9	300.75	303.74	304.04	304.72
320.97	313.77	318.54	320.46	318.94	316.32	319.8	314.65	317.95	320.25	318.1	322.25	314.94	315.63	318	317.27	317.91	318.97	318.95	319.45	318.02	318.76	317.29	318.44	321.37	320.88	317.17	315.94	316.16	316.32	318.85	320.49	318.07	319.92	317.32	317.09	319.25	318.12	321.12	315.97	318.8	318.56	316.49	321.31	313.88	317.82	318.78	322.47	317.82	319.23
305.51	305.13	305.91	304.84	301.55	305.14	305.51	303.33	303.18	300.1	307.8	300.11	302.33	303.16	302.31	299.66	298.43	300.44	303.15	302.05	302.42	302.5	298.97	305.36	301.75	305.1	303.74	301.51	303.98	300.83	299.95	305.3	300.42	305.64	302.9	303.72	305.29	302.04	303.4	300.58	302.36	301.74	302.56	304.31	303.66	306.9	303.38	304.92	304.74	304.01
302.88	299.13	302.47	303.18	300.64	300.94	301.74	302.83	300.54	297.56	302.97	300.33	300.92	301.89	299.91	299.67	299.21	302.77	296.32	298.13	300.09	300.8	300.01	298.24	300.91	300.6	300.47	301.93	300.95	295.98	297.88	301.44	298.19	297.57	297.71	298.77	301.39	298.96	299.84	302.64	300.55	300.19	301.51	300.73	299.85	299.94	303	298.45	296.55	301.75
319.14	316.91	320.76	317.29	316.69	318.61	317.72	319.94	316.52	318.36	317.76	323.44	316.86	319.65	316.3	318.6	315.05	317.91	318.27	318.84	318.33	315.56	322.31	317.2	319.15	320.23	319.66	315.43	317.96	319.19	320.88	320.34	316.62	318.27	319.74	317.72	316.1	319.02	319.98	317.18	317.06	319.37	322.32	317.3	317.3	319.42	317.15	320.77	314.57	317.96
317.32	314.95	314.19	315.23	313.27	314.93	316.34	313.37	316.24	314.74	315.46	314.1	318.45	315.84	314.34	316.52	315.24	315.19	314.39	315.19	313.94	312.73	316.34	316.41	314.5	316.27	316.7	316.97	313.97	314.57	316.24	314.06	316.02	316.09	315.08	315.62	316.62	314.59	318.29	314.57	313.47	314.04	316.03	314.55	313.85	319.34	314.14	314.77	315.46	316.75
302.8	301.72	297.91	299.64	298.8	301.23	301.59	302.66	298.71	301.54	299.69	299.21	298.99	298.78	299.29	299.85	298.94	300.47	296.29	301.73	299.12	298.91	298.88	302.25	301.5	299.31	298.8	302	298.07	299.7	300.1	298.5	298.32	298.88	301.92	302.31	301.94	298.58	303.07	300.51	296.75	295.72	299.97	298.38	301.1	297.53	298.07	303.88	301.46	300.48
306.14	305.14	309.81	308.67	307.53	310.12	309.28	308.66	310.25	308.2	304.86	307.63	308.82	307.96	309.89	308.59	309.04	308.57	310.14	308.68	309.05	308.62	305.8	309.1	308.57	312.13	310.78	306.72	310.52	311.61	308.55	306.95	308.41	310.59	309.9	308.66	305.06	305.88	308.63	308.56	308.89	308.93	308.23	313.05	308.15	308.77	306.89	307.02	312.01	309.17
301.2	302.91	301.54	300.69	304.26	304.12	305.14	303.42	302.76	305.33	302.72	301.09	300.09	303.29	302.69	303.65	304.53	303.54	303.68	302.4	300.63	302.05	300.64	301.21	303.11	305.25	303.19	303.65	301	303.07	304.24	304.08	302	303.41	304.25	300.45	300.59	302.15	302.27	301.31	300.15	305.89	304.39	303.48	303.38	300.37	303.01	300.73	301.71	303.95
303.07	303.8	304.88	304.25	304.49	307.07	307.7	302.83	300.47	305.36	306.57	310.1	307.41	300.9	307.14	305.75	304.14	303.86	305.41	305.76	305.54	302.93	303.6	306.32	303.01	305.84	305.41	303.32	305.13	308.88	304.32	302.59	306.3	304.98	307.93	303.96	303.81	309.16	305.76	305.41	303.61	306.62	301.87	302.58	302.79	303.81	308.3	303.83	301.91	307.98
300.78	302.19	304.31	306.67	302.6	304.33	304.81	303.79	306.51	304.59	300.29	304.69	304.69	305.06	303.47	301.07	301.65	303.66	307.1	306.76	303.36	303.94	305.1	303.48	305.43	302.91	306.2	301.34	304.29	306.37	304.99	301.29	307.97	301.82	305.04	301.77	305.45	303.5	304.58	304.24	307.43	303.47	305.72	301.93	304.52	303.67	304.87	304.06	303.43	301.89
311.94	314.35	314.25	311.87	315.2	315.33	313.79	312.09	313.22	313.31	313.64	314.63	314	312.86	318.16	310.14	313.19	314.55	313.28	313.2	315.78	309.16	313.88	315.55	313.46	312.3	313.84	313.53	316.53	313.33	314.3	309.1	313.16	316.4	315.05	312.23	313.25	312.49	311.26	312.7	315.66	314.1	311.38	315.91	311.13	312.6	315.89	312.38	312.96	315.83
316.19	319.02	316.41	315.21	321.51	313.67	319.71	317.22	314.93	318.69	317.3	316.4	321.77	317.98	319.76	318.82	318.96	317.68	314.91	319.78	322.85	321	315.78	315.22	318.02	319.77	319.56	318.39	317.74	315.27	316.59	318.02	317.38	317.77	317.61	321.48	319.99	318.09	321.98	315.72	319.78	319.39	316.88	315.5	322	319.41	316.61	318.99	320.36	321.64
307.25	306.49	304.1	303.12	308.41	307.64	306.77	305.46	303.66	308.68	302.24	306.76	306.56	304.22	303.29	309.08	304.89	305.33	307.23	307.08	304.43	305.12	307.15	305.64	306.26	311.76	306.52	308.24	307.84	304.92	306.47	306.83	306.75	310.58	306.05	308.33	307.67	305.7	307.21	307.53	306.63	305.85	308.41	308.5	308.14	306.32	301.34	307.14	305.14	306.77
302.33	306.59	307.53	306.63	305.42	308.61	306.61	308.48	305.94	309.66	306.67	305.77	307.57	307.91	305.49	306.86	304.81	309.72	304.04	308.55	305.31	304.05	303.81	305.19	306.78	307.83	306.44	307.61	304.41	307.66	303.65	306.54	307.25	305.43	309.13	307.19	305.85	306.07	305.56	304.64	304.51	305.58	309.03	304.27	304.86	306.58	309.3	306.37	308.42	310.55
314.75	313.87	316	312.73	316.79	316.1	317.97	318.81	316.32	317.98	315.77	313.24	316.12	314.5	315.81	316.54	319.23	317.16	316.52	317.78	312.66	313.73	315.08	314.92	315.03	317.56	314.66	317.38	317.67	317.14	317.63	315.82	315.95	315.61	311.43	313.33	316.91	314.21	312.8	315.87	316.61	312.89	311.37	314.97	317.25	319.85	310.66	315.56	312.45	316.11
303.45	306.76	301.08	306.39	305.45	302.08	305.5	303.62	306.66	303.59	305.7	308.04	302.79	305.99	306.28	307.27	307.69	304.89	305.68	302.22	302.67	308.63	306.14	304.12	302.45	301.68	306.14	306.3	304.61	307.42	305.27	303.84	304.26	304.14	306.85	306.19	306.01	309.21	306.82	303.92	303.84	306.07	304.66	303.1	304.89	303.43	306.01	304.09	304.25	304.1
317.13	312.93	312.79	312.41	313.92	316.17	309.8	313.78	314.37	315.58	315.21	316.51	311.29	311.59	313.09	316.99	316.49	313.6	312.23	314.41	315.33	313.17	314.67	314.41	315.27	313.02	314.72	313.43	315.77	311.34	317.37	314.39	314	312.07	313.45	314.44	310.58	317.07	313.55	313.97	312.97	315.97	317.7	315.26	313.36	314.9	312.89	312.5	314.09	316.12
312.87	307.04	311.95	311.75	307.78	314.11	310.43	310.24	310.81	309.62	311.45	310.3	311.03	308.42	309.72	307.97	308.83	310.79	312.09	309.44	310.41	314.29	309.73	312.05	311.1	312.86	312.84	310.25	308.48	311.83	313.84	312.82	308.92	309.57	308.2	313.51	312.64	309.44	310.45	308.98	309.89	311.28	308.19	312.47	311.45	309.13	314.1	312.67	310.09	310.59
304.33	304.9	309.42	302.97	303.2	303.34	304.63	303.14	307.17	302.05	307.32	307.62	309.33	305.63	308.53	306.55	307.48	307.99	306.54	309.68	307.01	304.16	308.06	302.03	306.91	306.67	305.08	306.8	309.97	307.28	306.8	304.76	306.84	307.34	308.39	305.9	303.91	303.44	304.61	307.09	307.18	306.24	307.43	304.94	305.48	304.52	305.35	308.92	304.42	305.67
302.25	305.01	303.96	302.95	309.8	305.85	306.14	307.17	302.75	301.23	302.9	304.71	302.16	303.86	304.38	303.69	304.28	303.41	304.25	306.5	304.47	301.59	307.25	305.25	300.7	304.61	304.1	305.25	306.02	301.85	303.45	304.68	305.54	305.97	304.53	303.32	306.79	306.95	302.78	304.05	306.72	303.65	304.87	306.28	305.67	306.28	305.93	305.17	304.2	305.58
307.07	304.87	300.34	300.76	303.64	306.27	302.28	302.42	302.35	303.79	306.28	306.25	304.82	300.84	298.56	303.79	304.6	301.88	304.61	302.95	303.77	300.71	304.72	303.49	299.14	304.89	305.45	302.76	306.21	304.61	305.87	308.41	303.9	304.08	300.05	305.97	307.56	305.56	302.02	300.5	300.09	303.78	303.58	304.88	304.96	303.5	306.65	302.39	304.35	304.34
315.11	316.82	311.46	311.7	314.99	316.3	315.52	312.34	314.64	315.2	313.75	311.09	315.09	313.74	311.33	312.66	315.46	311.19	310.63	311.71	315.48	318.23	313.59	313.12	312.27	316.94	310.93	316.17	315.62	314.79	313.39	314.41	314.92	311.57	313.19	318.11	312.97	314.3	312.27	311.59	310.7	315.58	314.68	316.58	312.06	313.91	314.64	313.43	314.75	313.46
319.24	318.76	319.3	315.87	317.82	318.36	319.71	320.6	321.49	318.71	319.34	320.05	317.62	319.71	318.11	315.33	322.5	322.06	321.36	319.61	322.03	317.73	320.35	321.15	321.62	321.2	318.34	320.8	320.78	315.84	318.95	321.3	317.54	322.93	320.57	319.46	319.56	320.82	313.96	320.71	318.56	319.66	321.59	321.06	321.42	321.38	319.32	322.36	319.29	321.95
289.68	295.79	292.49	294.24	295.9	290.89	292.88	295.08	292.83	297.3	290.44	294.37	294.32	293.2	295.81	291.83	295.34	296.5	296.01	296.93	294.71	292.64	294.33	294.6	295.61	293.04	295.06	293.55	295.12	293.38	292.94	293.36	292.79	290.36	297.34	295.3	290.74	296.81	294.26	296.36	293.8	292.73	295.89	296.2	291.03	292.07	294.24	293.18	295.01	292.52
299.42	298.28	303.25	301.47	302.42	301.73	304.03	304.36	303.84	301.51	297.81	302.32	302.88	296.97	301.54	299.83	301.86	300.63	303.13	302.57	301.1	298.33	300.04	300.88	301.45	299.84	300.21	299.66	301.42	301.59	303.37	301.7	300.3	301.21	298.84	302.68	300.98	301.88	300.47	304.25	301.06	303.79	302.44	300.53	299.89	304.99	303.8	300.59	302.95	302.26
305.81	305.39	304.6	306.09	306.75	306.75	309.97	306.07	309.75	302.2	308.42	309.92	307.77	305.59	308.86	304.6	307.19	302.32	307.71	304.81	307.86	308.27	307.24	306.05	304.37	308.84	308.03	304.83	309.04	306.59	307.27	308.51	309.61	304.79	310.12	306.9	305.51	304.9	308.17	311.03	308.41	304.93	305.77	305.74	309.69	308.31	306.49	304.98	304.64	305.96
315.1	309.68	310.81	314.47	311.67	311.72	314.27	313.14	314.11	313.5	313.36	313.11	313.46	312.6	309.32	316.47	314.35	315.35	313.76	314.53	315.11	314.49	313.99	313.39	310.09	314.31	315.18	313.76	314.13	314.19	314.73	314.21	313.7	312.64	314.07	312.97	313.72	316.26	315.11	311.98	313.83	314.25	315.08	312.43	313.12	315.89	311.66	315.5	311.39	310.29
300.46	302.36	303.91	305.07	305.99	300.28	304.38	306.13	302.36	302.81	303.64	299.83	303.49	301.31	304.04	304.15	299.36	304.35	304.4	302.87	303.08	300.29	305.61	296.46	301.77	304.26	302.25	302.85	302.57	301.78	305.57	304.14	303.51	302.48	302.5	303.94	304.21	300.54	305.97	303.39	304.12	297.76	302.95	299.51	301.92	304.95	307.45	304.67	301.68	302.97
315.46	318.16	317.63	319.39	311.84	315.09	316.98	318.75	317.49	314.18	311.67	312.61	314.99	312.32	317	311.36	312.36	316.35	313.33	314.84	315.19	309.75	314.88	312.02	313.23	314.37	311	314.11	314.92	310.53	313.03	312.87	320.28	314.19	313.59	315.05	314.33	311.36	314.35	312.4	312.5	313.36	310.54	312.67	311.97	316.66	317.29	316.36	315.1	314.18
330.64	329.69	324.99	327.41	326.48	329.04	328.13	325.98	327.16	326.57	324.23	327.18	328.35	329.81	328.39	327.09	329	326.63	328.57	327.54	330.75	324.57	328.89	328.81	326	330.86	328.27	328.46	327.71	323.27	324.23	328.84	326.73	324.79	329.44	325.13	328.44	324.95	327.35	327.32	325.41	329.03	330.91	326.28	324.26	326.54	327.04	326.84	323.77	326.32
325.76	329.24	330.28	323.96	327.7	333.37	327.92	328.87	325.65	324.85	330.8	322.85	327.38	325.57	328.44	331.76	325.26	326.35	327.58	326	325.67	328.07	330.52	330.9	324.76	327.05	329.18	328.88	330.57	326.23	329.19	327.18	327.35	332.13	329.53	330.6	327.81	331.09	327.36	328.94	327.48	326.13	327.49	324.39	325.85	325.13	328.95	325.34	329.25	330.75
312.16	313.93	318.1	314.9	314.63	314.23	314.53	316.74	316.04	316.08	317.11	311.85	317.55	318.79	313.61	315.26	315.82	314.99	313.63	316.78	313.26	318.4	317.32	314.36	314.69	313.21	316.82	315.61	312.1	313.37	316.03	317.75	315.43	312.82	314.36	315.48	310.67	309.13	313.3	318.4	312.97	313.04	313.82	311.66	313.47	311.88	317.42	317.13	311.77	317.18
321.74	315.72	319.34	319.87	315.64	316.17	316.84	318.28	320.29	318.34	320.72	319.65	315.25	318.44	317.58	317.04	320.8	317.44	318.44	316.63	316.29	316.25	317.67	316.99	315.2	318.03	318.55	320.78	316.82	319.42	317.22	321.3	318.51	314.72	315.74	320.77	318.06	316.92	319.47	316.72	315.24	316.98	317.03	317.22	316.6	315.05	316.52	317.11	316.59	316.26
314.26	313.45	311	312.72	312.81	315.58	311.1	315.94	315.81	312.31	310.43	311.5	312.82	313.76	315.81	312.74	311.22	313.51	311.05	312.13	314.79	311.63	314.06	314.84	312.97	313.25	313.84	313.71	311.62	310.66	310.68	311.97	311.03	311.37	312.41	312.85	307.84	313.55	312.08	312.27	314.69	316.59	315.72	312.92	309.83	313.66	314.95	312.38	315	311.77
309.53	312.42	309.19	308.51	310.31	311	311.51	311.83	314.85	310.91	310.94	312.03	310.11	310.58	309.79	311.94	309.74	311.95	313.32	308.6	311.43	309.02	310.23	313.48	310.89	311.43	310.45	314.65	311.39	312.05	310.11	309.41	309.87	306.45	312.48	308.09	308.26	305.01	309.16	311.28	306.05	311.54	315.62	311.59	313.78	309.83	310.74	308.64	311.35	310.87
304.81	302.44	302.25	306.48	303.54	304.59	302.11	298.32	301.59	304.75	301.98	306.6	302.92	301.88	303.39	302.67	303.59	299.48	305.34	300.81	306.35	303.13	306.25	301.27	304.02	303.67	306.92	303.94	306.32	304.1	305.46	303.4	306.51	304.71	303.12	300.53	302.02	297.92	304.66	300.29	302.37	301.42	307.39	304.67	305.94	305.26	303.31	305.49	304.1	304.6
310.82	310.3	311.54	311.17	309.55	312.78	309.59	312.38	308.59	307.15	309.44	309.66	308.67	312.07	309.53	310.36	313.15	311.7	316.4	310.94	312.83	311.82	312.11	308.75	310.89	307.94	312.63	309.73	306.94	308.25	309.95	307.11	309.7	307.43	312.14	308.33	310.13	310.02	311.02	309.95	314.8	308.99	308.87	313.44	311.18	311.34	313.43	307	310.19	309.94
310.6	313.48	311.65	308.62	311.41	310.59	307.53	311.58	307.08	310.91	309.39	310.51	308.32	311.45	313.36	311.12	310.32	310.63	309.7	309.65	310.65	309.89	310.56	312.81	306.59	310.5	311.31	309.17	310.63	310.62	308.87	308.29	309.1	309.91	309.6	309.47	312.04	305.26	306.89	308.6	309.3	309.02	311.3	309.6	306.79	309.32	310.4	312.31	308.55	306.69
315.19	316.47	316.22	317.96	321.6	318.16	318.98	321.2	317.31	317.04	318.88	321.13	316.75	317.3	321.82	314.19	319.46	321.15	318.61	321.22	319.18	320.05	323.73	317.34	318.35	320.32	320.5	321.93	316.96	317.26	316.09	320.94	318.73	317.96	318.39	322.25	322.37	317.26	320.32	315.95	319.5	317.39	319.28	316.07	318.44	320.25	319.95	319.59	315.91	319.04
329.07	326.68	327.03	328.12	329.42	327.94	331.69	329.64	328.18	326.66	326.1	328.9	330.34	325.24	324.88	327.39	328.94	328.89	327.93	327.18	332.67	327.14	330.01	327.75	329.28	325.92	327.54	326.58	328.48	328.23	326.53	325.86	325.25	328.49	327.51	327.22	325.9	331.65	326.47	327.81	328.28	330.74	330.22	327.96	326.28	328.64	325.53	326.97	328.69	324.5
300.39	303.27	302.83	302.46	303.42	307.86	305.39	303.44	305.22	303.63	306.06	300.9	305.69	308.12	305.75	304.13	305.99	305.7	301.43	305.62	306.17	302.96	306.26	301.91	304.06	303.34	307.89	305.4	304.06	305.02	306.16	306.27	306.65	304.02	304.65	303.98	307.16	307.34	305.27	303.45	304.93	301.51	307.2	305.07	308.28	305.79	306.24	303.13	303.1	308.82
303.44	303.07	306.75	305.66	303.28	305.78	309.99	300.73	306.66	303.64	303.55	303.76	306.98	305.55	305.21	303.33	304.55	309.15	306.38	306.11	307.53	307.31	306.11	306.23	301.9	305.89	308.31	304.65	305.77	304.15	303.33	302.99	303.94	305.7	304.53	305.53	304.95	305.36	305.02	307.25	307.31	299.94	307.33	303.63	306.54	307.43	304.1	302.26	305.39	305.75
315.42	312.21	310.11	309.67	315.26	312.2	312.56	314.16	314.61	314.92	314.26	314.39	311.48	312.87	313.42	312.04	315.01	310.19	314.72	314.12	314.19	310.29	312.62	315.7	314.19	312.1	314.34	309.12	309.06	314.91	307.88	313.51	308.7	312.22	311.41	311.81	311.55	313.58	308.6	311.11	313.75	310.48	315.03	316.01	312.16	310.57	312.16	314.96	308.88	311.04
300.29	299.47	303.84	299.81	302.29	301.39	302.71	298.63	301.45	298.14	300.31	298.79	302.6	302.95	303.35	297.16	301.98	298.55	298.35	300.4	300.65	299.29	298.68	302.36	300.48	302.84	298.89	297.74	301.08	299.43	304.78	295.69	298.8	297.32	301.66	299.39	299.83	300.76	301.1	301.86	299.9	300.44	299.72	298.1	301.39	303.54	302.24	301.16	302.93	300.41
316.54	315.65	315.9	314.03	313.4	309.2	314.21	312.65	309.5	311.03	308.02	310.29	310.82	314.09	311.2	309.44	310.3	312.53	314.25	312.3	314.38	309.15	312.93	308.94	310.37	311.07	310.53	311.84	311.25	313.07	312.56	310.82	314.31	312.99	312.34	310.71	310.9	310.15	310.56	315.26	312.5	312.67	312.14	313.67	309.29	313.64	312.24	310.28	311.93	310.04
321.23	321.46	316.08	316.55	319.21	321.8	314.07	322.15	318.08	322.12	317.99	320.41	316.73	316.71	320.61	317.72	321.04	320.63	316.24	319.89	318.78	319.37	316.21	314.86	316.32	316.81	317.61	317.96	316.65	317.25	317.2	315.4	317.6	319.43	318.3	317.78	315.61	316.45	315.59	320.02	318.58	316.2	316.18	316.95	318.14	318.03	317.69	318.1	316.32	318.73
308.36	315.31	314.61	312.56	313.88	308.75	316.18	310.97	312.6	316.28	316.49	309.86	312.56	307.14	312.71	312.02	316.01	313.17	313.11	315.16	311.03	312.45	311.73	310.82	313.36	311.66	313.49	310.99	310.39	311.59	311.23	311	311.96	313.21	314.13	312.19	315.64	313.44	311.79	314.29	312.9	312.88	311.19	311.27	314.59	314.51	311.24	315.47	316.73	314.16
306.51	303.84	306.22	307.22	304.52	307.46	304.77	305.22	306.43	300.11	307.34	307.53	306.05	308.01	309.19	307.46	309.89	305.38	307.36	311.14	303.54	306.23	305.6	309.48	304.99	308.99	304.73	305.43	309.47	304.18	308.16	302.96	304	304.49	302.9	305.66	304.93	305.2	307.26	303.39	307.66	303.03	305.62	301.77	305.55	308.74	307.89	308.44	308.98	305.81
315.36	318.15	311.14	314.9	314.01	316.04	315.2	312.68	313.55	315.46	314.32	315.21	312.6	313.14	312.72	314.06	319.59	312.38	313.39	316.63	315.41	313.03	312.5	309.43	315.93	309.94	316.8	314.3	314.84	313.8	315.07	316.07	314.7	314.45	310.27	315.9	316.51	314.75	313.85	315.25	313.19	314.5	317.4	313.69	312.19	316.41	316.67	314.47	316.65	313.89
310.97	317.09	311.97	312.33	313.06	312.34	310.94	314.08	313.65	312.75	313.13	311.38	312.84	316.71	314.21	316.56	312.67	314.85	315.35	311.92	310.29	313.28	312.59	315.95	314.97	316.09	312.7	313.94	311	312.81	311.87	315.33	313.17	313.43	313.41	315.27	308.96	315.02	311.76	312.84	314.49	312.65	312.94	313	313.06	311.93	315.2	313.96	312.77	313.33
300.85	302.37	305.46	301.74	303.12	300.35	301.86	303.43	300.67	299.67	301.35	303.1	298.16	300.91	306.36	300.36	301.2	304.4	301.8	305.32	307.07	301.58	306	303.13	301.75	304.51	301.79	303.6	303.48	302.55	301.73	304.99	305.96	303	302.74	306.35	302.79	300.33	303.83	304.49	300.12	303.28	305.15	301.81	301.95	301.53	302.8	302.51	302.52	303.92
315.25	314.42	316.19	309.33	313.65	314.13	312.41	314.15	315.79	312	315.06	311.48	310.32	313.81	314.18	313	312.42	315.1	316.11	314.02	312.57	313.61	318.36	313.54	313.9	313.9	312.75	313.44	312.07	311.75	315.1	313.36	315.03	309.46	312.26	313.72	310.51	314.56	312.06	311.51	310.57	315.34	310.1	312.35	314.75	311.08	307.91	313.86	313.11	310.95
306.76	305.92	302.92	305.34	300.78	305.84	307.84	304.61	305.37	303.91	304.08	305.02	306.42	305.39	304.29	306.23	304.89	307.34	302.9	307.19	304.88	305.59	303.95	306.09	301.06	308.82	306.61	304.13	306.59	307	305.51	307.65	305.15	304.44	306.39	306.32	303.69	304.98	306.06	302.71	306.13	304.98	302.19	307.53	305.76	302.68	304.86	306.49	301.95	303.26
303.77	307.03	308	304.6	305.12	306.07	306.4	303.82	303.89	307.17	310.39	304.96	306.04	303.19	301.77	303.4	305.24	307.53	309.1	304.12	305.39	307.32	301.35	304.37	304.44	307.96	307.53	305.8	305	305.51	308.59	308.55	305.23	309.87	302.25	306.9	307.17	304.19	305.08	303.41	306.07	303.75	306.47	305.78	305.65	306.33	304.53	305.03	308.75	302.46
297.09	293.14	295.71	297.13	298.72	293.15	298.61	293.17	295.82	301.77	296.33	298.59	295.7	296.89	297.56	298.38	297.22	293.57	295.88	295.28	297.18	298.53	297.02	295.35	295.88	295.84	297.19	299.2	296.76	295.14	298.07	296.18	299.27	297.08	300.82	295.07	297.65	297.44	300.68	295.36	296.21	297.82	296.87	295.51	296.3	296.15	291.52	297.58	295.91	296.62
317.8	318.22	319.82	320.4	319.04	317.86	317.55	321.07	321.53	314.69	318.66	315.35	318.02	318.83	314.58	317.01	321.63	319.25	316.26	315.77	316.88	318.09	316.79	316.92	317.49	316.35	322.43	318.3	317.94	316.37	318.44	315.32	320.23	319.01	317.97	317.76	316.85	317.03	314.25	320.93	321.06	317.47	320.05	314.93	319.44	318.6	317.67	321.45	315.9	321.13
325.65	326.21	324.76	323.28	325.73	329.84	326.03	328.69	329.37	330.92	330.28	327.65	323.5	323.53	322.38	328.03	325.6	330.5	328.8	327.16	328.35	328.01	328.38	328.56	329.57	325.61	326.2	324.79	324.36	330.46	327.04	329.46	325.43	325.74	327.57	327.54	325.98	326.17	328.64	328	328.74	327.67	326.25	324.92	330.95	327.52	329.87	325.47	325.69	325.74
313.86	309.65	308.6	311.91	308.54	309.73	311.84	309.6	307.99	309.58	307.93	306.77	311.34	313.77	307.08	310.96	311.09	309.77	311.54	310.53	311.62	311.02	312.73	310.57	310.87	304.33	312.67	311.78	308.94	310.36	310.7	313.13	310.09	308.76	305.54	307.93	311.02	311.07	311.38	313.32	309.13	307.91	309.66	308.74	307.38	306.45	310.29	307.27	311.88	310.61
325.51	322.33	322.65	328.44	323.14	326.52	324.82	328.03	327.29	325.15	323.48	322.9	320.52	325.89	324.43	324.96	324.32	323.27	328.71	326.93	321.16	323.64	324.83	325.84	326.77	320.82	326.59	323.99	326.74	324.18	326.64	324.96	324.3	326.21	326.13	325.86	320.21	326	323.54	324.6	324.58	323.43	323.57	326.02	325.16	324.35	325.7	325.18	323.62	325.92
312.79	314.71	313.87	313.96	318.03	314.59	313.68	317.51	317.69	317.16	315.74	317.37	315.6	313.36	311.68	317.69	317.93	314.92	311.11	313.03	316.2	312.93	313.61	314.01	313.96	312.75	314.73	314.81	314.72	315.28	316.69	317.79	317.27	316.46	316.24	310.75	312.29	316.56	316.02	314.91	316.75	317.1	315.45	317.25	318.31	313.25	316.71	319.05	318.91	316.07
317.14	320.99	321.43	317.52	318.88	320.45	321.73	320.04	317.24	319.83	318.89	316.64	319.88	318.77	318	322.07	316.38	321.09	318.6	320.23	320.01	319.84	316.52	322.63	318.71	315.58	319.64	318.46	317.93	320.82	320.98	319.43	319.53	320.95	317.91	318.32	318.04	319.74	319.96	316.98	318.45	318.79	318.57	320.3	320.2	317.34	321.42	317.38	316.3	315.3
301.35	300.96	306.26	303.11	299.69	303.96	302.14	305.16	304.93	299.07	300.5	300.56	300.65	304.61	304.43	300.83	304.3	306.63	307.41	303.89	304	305.87	305.13	303.58	303.23	305.13	303.17	304.32	300.38	303.47	299.16	299.53	305.04	301.56	302.96	299.52	304.22	303.04	301.15	301.47	301.35	301.28	303.5	302.55	304.77	305.86	305.28	300.42	303.83	302.37
305.16	300.29	302.95	306.8	303.42	304.31	301.51	304.17	305.97	305.93	303.74	307.05	304.73	306.19	305.41	305.98	304	302.53	303.29	306.44	304.08	303.93	304.48	304.55	308.55	304.24	304.7	308.11	306.2	302.84	301.9	304.87	303.69	305.32	303.56	308.53	304.89	304.97	306.22	306.92	301.44	304.04	300.12	310.81	304.78	304.99	305.38	302.82	304.76	306.44
306.28	307.2	306.2	304.79	308.26	306.27	305.81	307.16	305	303.77	304.67	306.87	305.41	309.4	308.54	308.21	307.48	307.95	305.49	307.51	303.19	307.85	307.78	305.58	304.3	305.21	306.48	304.8	303.09	306.28	305.77	308.54	303.86	305.86	304.64	305.13	303.99	306.38	304.13	303.07	305.56	306	304.01	303.14	308.1	305.01	305.38	303.84	305.97	304.86
313.98	311.25	318.59	314.44	314.27	313.53	316.31	311.93	311.62	311.54	314.19	312.53	315.36	314.99	309.39	313.72	315.1	312.89	314.41	312.74	317.08	315.28	313.1	314.56	313.28	316.52	316.66	311.56	313.06	309.36	315.82	313.88	313.42	311.55	316.35	314.28	308.19	313.49	311.66	313.45	311.2	313.17	313.52	314.05	314.17	313.5	310.57	315.83	314.72	314.83
310.7	307.58	311.48	308.87	309.12	309.63	308.84	308.57	309.57	312.86	310.36	305.15	308.25	311.34	309.21	313.15	312.21	310.68	309.86	311.25	304.59	312.37	308.39	308.14	307.74	310.78	314.24	309.43	311.48	310.65	309.15	307.79	309.47	312.3	312.38	312.82	310.54	311.04	307.94	305.56	310.23	311.6	309.74	309.31	308.44	309.87	309.57	309.81	307.2	309.69
303.12	305.62	304.49	302.44	301.07	305.18	306.11	302.53	303.4	303	303.24	304.48	301.42	302.09	307.59	300.22	303.14	300.77	310.11	303.81	301.96	302.2	304.93	302.86	305.53	305.61	303.19	310.17	309.04	302.41	307.25	303.59	303.05	299.98	301.5	303.48	303.93	304.21	308.09	302.21	304.64	298.67	304.18	304.85	297.74	305.14	304.56	304.34	304.05	304.13
304.55	304.92	303.21	303.57	305.17	305.65	305.12	307.28	304.83	299.8	307.07	302.59	304.48	306.88	302.33	304.12	306.55	302.18	306.53	303.01	304.14	303.63	302.74	302.48	300.82	305.52	302.3	299.49	304.61	307.6	306.74	303.12	304.16	303.68	305.69	303.63	307.23	302.81	301.2	302.51	304.98	304.35	305.05	303.19	299.37	301.46	302.17	303.98	301.92	301.89
325.82	324.27	325.78	325.25	324.44	324.31	325.61	323.27	323.17	324.44	326.26	328.15	326.38	327.58	322.8	322.49	326.49	323.85	327.6	327.8	328.22	325.37	325.44	324.65	327.5	324.82	326.67	325.43	323.68	324.27	324.06	322.23	325.72	327.21	322.9	324.65	327.63	322.23	324.65	327.28	325.59	327.98	324.47	322.13	328.45	325.36	325.34	327.38	323.17	325.93
305.55	303.18	299.79	297.69	305.42	297.54	301.79	299.69	299.51	300.91	300.41	303.98	301.38	301.38	303.14	299.83	302.27	302.2	298.73	303.29	303.63	303.47	300.03	302.64	301.84	303.21	299.86	299.79	300.51	299.58	300.71	300.3	302.45	301.45	302.2	298.99	301.52	301.94	297.86	300.53	294.56	299.86	300.81	302.75	297.4	299.24	302.87	303.94	301.01	296.52
295.87	296.07	290.45	293.29	293.05	295.75	294.18	296.47	296.42	293.46	293.31	297.94	292.2	295.6	294.49	295.72	294.18	292.99	295.28	294.67	296.01	297.33	295.88	295.03	294.68	296.87	292.98	297.76	293.71	297.8	296.61	296.36	293.98	292.93	295.07	298.05	293.48	295.59	294.14	296.35	293.45	292.1	295.33	298.62	299.59	293.64	292.51	293.66	292.34	293.33
312.55	316.9	318.07	316.12	319.34	315.8	318.52	316.74	317.37	317.99	314.61	317.41	316.17	320.12	316.06	317.61	316.76	317.67	319.71	317.15	316.89	321.24	319.23	315.48	320.77	316.25	320.08	319.47	321.08	317.17	318.91	312.85	318.09	317.14	318.13	316.4	316.33	319.21	318.22	315.25	319.37	316.76	317.07	316.27	314.16	318.26	314.79	320.22	318.68	313.01
294.66	294.63	292.1	292.53	291.66	295.81	294.48	293.71	293.18	293.74	294.57	292.49	294.79	292.83	292.36	292.5	293.46	295.48	293.47	293.83	293.8	291.9	293.81	292.52	297.09	292.18	292.54	290.91	294.73	292.47	293.44	294.03	293	294.2	293.09	293.92	295.61	298.11	292.14	294.89	293.29	297.93	292.06	292.91	293.52	293.05	293.55	296.11	295.99	289.85
299.43	303.97	303.62	303.63	300.59	305.73	300.06	302.71	299.52	303.43	304.58	301.85	302.7	302.97	303.01	302.6	303.12	303.2	300.72	302.73	305.42	305.16	300.6	303.4	304.33	304.74	304.79	303.93	300.11	302.2	305.83	300.35	302.52	302.72	302.39	304.23	304.2	304.76	301.33	303.82	301.39	305.27	305.11	300.16	303.35	305.83	301.81	300.55	302.42	303.78
313.45	310.76	311.41	314.06	314.14	310.33	313.88	318.51	314.25	313.64	316.15	313.86	312.74	312.23	312.45	313.18	315.93	308.53	311.28	311.94	314.73	313.71	313.35	309.84	311.83	311.87	316.42	312.44	311.16	312.67	312.88	314.35	312.04	317.17	314.1	311.08	312.2	314.56	313.04	314.18	311.88	312.97	314.7	310.42	312.95	312.19	315.37	312.92	313.76	308.59
317.4	318.11	320.84	322.02	321.6	322.7	319.8	319.47	321.35	317.78	318.58	324.05	323.62	321.67	320.3	318.98	319.52	320.86	317.87	317.27	321.8	319.04	317.61	319.05	320.02	318.29	318.27	317.38	321.97	318.85	319.19	322.42	320.92	318.2	315.39	321.54	319.59	316.65	318.07	314.92	319.92	319.08	320.22	319.35	320.06	322.08	319.52	314.65	318.34	317.34
306.92	307.11	306.29	306.36	304.94	305.59	307.08	307.34	308.71	306.14	307.04	310.28	306.45	301.68	306.22	304.74	308.05	301.83	306.01	304.57	304.7	302.56	306.27	303.25	306.23	306.38	305.25	312.01	309.71	305.78	306.15	307.61	302.11	307.13	307.18	306.03	306.6	307.11	306.8	308.01	306.79	304.94	305	308.47	303.73	308.05	305.4	305.81	308.41	306.3
298.89	299.73	294.42	297.25	297.08	295.33	298.84	290.52	295.88	301.55	296.58	297.64	294.62	297.68	297.39	299.93	297.76	296.65	299.29	295.72	294.64	298.3	296.06	297.14	295.81	293.36	295.14	294.43	293.17	299.59	296.26	300.93	296.37	293.93	294.27	296.32	295.72	295.82	297.35	296.65	295.8	295.72	294.6	297.83	300.46	297.1	295.78	295.61	295.35	298.91
306.75	306.1	305.64	302.42	303.31	305.88	301.11	301.19	302.11	302.33	304.71	303.42	304.55	304.62	302.43	302.92	301.33	303.89	303.43	301.48	297.4	303.45	301.31	304.72	301.41	306.14	302.68	304.31	305.27	305.17	302.54	298.68	302.42	304.62	302.37	300.56	303.01	302.47	305.02	304.22	301.77	305.45	303.15	300.36	300.44	302.79	303.17	306.46	305.8	304.49
305.37	301.06	304.25	301.81	304.22	306.58	305.16	303.42	307.87	300.49	303.11	304.67	304.2	303.17	303.17	304.39	304.35	302.37	303.02	307.62	302.11	299.07	305.7	303.89	305.28	306.53	305.11	302.83	303.87	303.95	308.11	302.69	300.95	304.34	304.37	306.11	305.07	305.86	304.28	305.8	306.02	306.49	304.83	305.21	303.1	306.13	302.94	298.75	298.57	304.06
307.87	309.43	309.59	312.66	309.64	306.75	308.34	312.63	309.35	308.95	310.93	308.23	310.15	309.54	310.66	309.8	310.21	310.14	311.94	309.65	314.76	309.8	310.38	308.92	308.22	308.44	311.6	310.66	307.67	311.46	311.47	310.99	312.37	311.39	311.1	307.56	311.22	308.63	309.64	312	313.23	310.7	309.47	310.18	312.02	310.19	306.67	308.89	311.33	309.51
300.76	301.27	301.32	304.7	301.44	302.38	302.8	304.2	303.29	301.95	303.54	305.09	301.12	300.14	300.47	304.59	302.74	301.47	304.2	302.72	299.78	305.72	301.52	300.33	303.12	298.51	303.08	301.91	301.91	301.08	301.57	297.09	302.68	301.91	300.85	303.96	305.13	301.79	303.45	302.76	301.54	301.55	300.45	303.61	305.87	305.05	304.14	303.75	302.35	303.03
331.58	329.44	332.42	324.92	326.69	327.3	327.42	327.56	329.75	326.5	324.39	331.65	327.24	332.04	328.8	329.35	327.89	330.84	328.85	326.96	330.09	327.79	322.69	330.92	331.08	324.38	328.93	329.33	325.06	329.19	324.74	325.66	327.6	328.12	327.92	328.59	325.16	330.18	326.14	327.42	325.18	328.89	329.23	328.04	328.18	329.43	328.1	325.67	329.25	329.46
306.42	307.52	307.16	304.84	309.57	302.13	304.75	306.42	306.72	301.74	304.5	309.63	307.49	305.29	305.84	304.61	301.53	307.07	302.56	305.95	303.74	306.82	305.29	305.46	307.86	306.78	305.19	304.49	303.26	305.67	303.2	309.98	303.79	301.75	304.27	306.45	300.32	302.66	304.28	306.65	302.68	304.34	300.45	306.81	305.24	306.3	306.68	307.14	304.85	306.35
311.1	312.99	316.21	311.71	312.85	315.67	313.71	313.22	317.7	314.03	316.11	315.46	312.23	316.83	314.31	313.61	312.79	313.09	316.02	314.02	313.59	314.97	314.09	313.81	314.02	314.15	312.07	312.65	316.41	313.32	312.27	308.94	314.51	313.92	311.19	313.58	313.03	317.9	311.06	314.47	315.42	313.77	307.98	314.52	314.82	313.18	313.59	313.06	314.41	314.23
312.51	314.37	315.2	313.34	313.35	311.32	312.25	313.4	315.12	315.45	314.59	312.99	316.88	313.82	312.58	316.64	316.97	315.08	315.4	314.65	313.96	313.85	311.39	317.79	314.9	313.48	316.56	311.29	313.03	315.16	312.87	314.86	311.95	309.94	313.55	317.2	315.78	312.52	314.58	318.36	316.28	318.4	316.62	314.94	315.6	313.96	316.84	312.34	314.3	316.04
315.67	312.89	315.94	313.32	312.78	314.56	314.42	315.11	313.63	313.81	314.17	309.31	314.11	316.66	314.82	317.05	316.57	316.5	314.5	313.03	316.3	313.82	316.26	314.93	312.35	315.78	317.78	309.73	315.7	310.58	314.76	310.86	315.56	315.71	312.23	311.53	313.56	316	317.97	314.47	312.42	312.21	316.25	311.87	310.21	314.47	315.67	314.7	310.77	317.09
313.09	311.88	316.67	315.24	314.39	317.98	314.61	317.17	313.59	315.37	311.65	316.08	310.6	314.46	310.38	314.23	311.94	313.35	315.12	317.97	312.73	315.07	312.01	316.91	315.43	313.39	314.96	313.36	314.24	318.75	312.29	315.02	316.14	312.81	314.99	313.71	309.59	317.9	316.41	313.77	315.62	311.55	316.14	311.92	313.2	315.54	315.17	316.52	314.21	313.79
299.59	301.02	298.75	302.42	301.99	298.96	303.15	300.08	302.21	299.7	300.58	300.01	299.02	299.36	300.82	297.1	297.84	301.46	299.47	298.17	298.41	297.97	300.08	301.75	300.08	295.86	300.76	301.41	297.83	300.16	298.27	297.69	299.38	299.06	299.28	299.65	301.86	300.7	299.59	302.29	297.81	300.28	303.68	296.32	296.95	302.83	299.45	304.16	301.04	299.26
308.59	306.14	303.93	302.69	302.19	302.87	303.7	306.99	305.04	303.78	308.48	305.58	301.78	303.21	302.26	307.98	305.57	305.83	304.26	305.97	304.89	305.99	302.59	303.15	304.61	303.82	304.64	306.59	302.11	299.13	303.66	302.36	305.68	304.2	306.75	301.57	305.49	306.04	305.34	308.12	309.15	303.22	301.64	307.72	303.93	307.67	306.58	300.47	306.15	306.25
305.31	307.02	303.99	302.95	305.69	304.1	302.08	302.88	308.49	307.92	306.8	302.57	304.35	303.9	306.66	302.92	300.74	307.98	302.8	306.8	306.04	310.64	306.41	303.21	308	308.48	301.54	305.78	303.07	304.87	302.7	304.91	304.53	302.17	304.43	303.71	302.93	307.4	303.11	305.09	303.28	303.81	305.34	304.12	304.33	303.13	304.66	301.88	303.89	305.18
319.81	320.02	321.24	321.18	321.63	316.74	321.68	321.51	319.8	320.3	320.77	317.79	323.47	322.83	318.6	322.23	318.53	321.05	316.13	316.05	317.84	321.14	315.76	315.28	319.33	321.71	320.88	320.17	318.86	324.54	321.63	317.52	316.4	320.05	318.44	321.06	320.01	317.8	315.75	319.88	319.7	317	319.11	318.26	321.3	320.55	321.69	321.58	318.84	320.52
308.91	305.03	306.3	304.5	303.8	302.34	307.3	305.78	302.42	307.86	306.35	304.73	304.07	303.42	303.63	306.31	306.16	303.48	305.98	304.6	307.73	304.56	302.64	302.36	303.16	300.97	306.29	303.01	306.7	307.04	307.9	303.96	305.37	303.82	304.85	303.03	305.75	303.92	305.55	305.85	305.03	305.93	302.86	307.51	303.14	304.77	303.17	307.53	304.78	307.99
325.78	324.63	326.9	328.67	326.02	330.28	328.65	328.89	324.34	328.42	327.88	324.76	326.74	327.89	324.9	324.57	327.85	326.11	324.53	326.85	327.8	325.79	324.35	323.54	324.48	325.73	328.29	323.53	325.24	326.12	324.56	323.95	327.39	322.72	325.79	323.65	324.46	324.41	323.04	327.95	323.57	321.9	326.65	323.91	322.11	326.96	327.95	322.89	327.45	323.11
314.78	311.61	314.08	310.98	310.09	311.17	315.66	314.71	308.92	312.55	310.03	312.9	310.35	311.02	310.04	311.04	312.57	314.28	312.91	313.02	310.86	315.35	310.67	312.26	310.08	315.15	314.12	311.54	310.14	312.92	308.99	310.94	314.36	313.66	311.6	309.91	313.55	314.21	316.27	314.55	313.89	311.53	315.71	311.45	311.8	313.77	310.24	312.62	309.04	310.72
292.6	293.58	293.76	295.98	293.38	295.17	292.18	295.25	296.55	292.95	295.25	296.36	295.2	296.03	297.2	294.44	297.56	293.57	292.27	293.38	294.34	296.59	297.46	298.91	294.26	299.7	293.82	294.49	296.63	290.02	294.96	297.81	294.11	299.08	293.87	295.64	292.07	291.95	294.94	295.28	294.64	295.15	291.36	294.26	293.45	293.78	293.91	294.57	298.2	297.74
325.66	323.37	326.92	326.61	331.78	329.42	324.69	331.08	327	330.03	325.05	329.14	330.07	331.32	328.79	327.68	327.19	329.18	326.75	323.59	327.98	328.64	327.28	328.16	327.44	326.72	329.24	327.68	327.48	328.44	329	325.21	327.66	330.58	327.95	328.66	329.98	329.38	330.51	325.85	326.91	324.73	328.2	326.21	329.35	329.07	330.86	327.27	330.01	323.3
302.11	303.06	302.86	301.89	299.8	302.12	300.85	300.48	299.24	303.64	302.42	301.89	305.37	303.53	300.08	302.99	296.78	304.79	303.79	303.83	304.89	300.26	306.4	301.65	302.59	299.54	302.62	304.46	302.83	299.17	302.28	305.25	302.62	299.95	302.25	303.52	304.19	301.18	304.52	300.93	299.12	299.55	301.02	302.05	302.69	302.25	300.44	300.53	301.81	305.49
304.68	303.05	299.82	303.75	304.09	301.96	305.19	303.91	304.19	304.92	301.82	301.23	301.31	300.42	300.37	303.9	304.01	297.18	305.8	304.73	304.49	303.29	302.59	304.01	307.07	305.78	300.5	300.16	305.83	303.89	301.38	303.06	301.87	305.53	303.74	300.46	303.29	299.96	302.38	300.58	305.49	303.28	303.48	302.38	304.46	302.51	304.31	302.35	302.14	301.69
312.31	310.64	311.48	312.32	306.82	314.77	308.31	307.76	308.53	310.15	311.7	311.52	310.74	313.16	311.19	314.89	309.13	309.82	310.68	311.26	309.46	310.2	311.13	315.42	310.14	310.59	311.29	310.7	309.59	316.56	308.99	312.82	311.32	311.24	314.12	311.07	312.8	311.23	315.31	305.82	310.1	313.29	311.74	310.75	308.19	312.55	311.21	312.34	309.61	312.2
300.99	297.87	299.55	301.73	301.47	300.07	298.33	300.75	300.87	302.81	303.13	301	298.02	302.36	299.67	304.61	304.37	299.49	301.12	301.82	300.82	300.55	298.7	299.99	300.18	301.29	299.34	301.83	298.55	302.68	303.21	301.83	299.16	302.25	299.8	298.33	305.86	303.04	299.06	300.76	300.98	299.98	299.95	299.5	297.92	302.37	300.22	300.31	303.11	303.79
318.1	315.05	319.49	317.77	318.65	319.66	318.93	319.04	314.17	315.83	318.9	319.37	317.2	313.95	318.09	318.86	317.1	315.34	319.76	316.1	315.92	318.49	317.27	318.06	316.53	319.21	318.75	318.75	315.89	315.96	315.42	318.36	317.01	316.95	319.42	312.48	316.12	314.71	319.11	316.43	318.1	321.5	316.96	316.17	317.41	315.98	311.74	319.45	317.65	322.34
292.04	292.15	295.96	294.03	295.76	296.01	295.38	298.96	294.44	295.29	295.24	293.98	295.63	298.33	296.32	294.89	298.52	295.9	296.07	298.62	294.63	291.74	297.22	293.04	293.7	295.03	292.86	294.18	294.56	295.28	294.01	293.68	296.04	293.42	294.58	295.57	296.94	295.31	294.17	297.82	294.13	292.37	293.36	295.96	298.69	294.71	292.86	294.97	292.86	294.52
301.79	304.17	306.15	305.88	306.25	307.92	301.5	303.15	308.23	309.78	301.98	307.12	305.4	302.21	299.86	304.39	303.98	304.64	307.45	311.29	302.22	301.65	306.04	305.69	305.02	302.95	304.78	302.57	303.46	304.54	304.08	306.57	303.2	305.97	304.19	307.55	304.65	306.24	304.41	302.49	303.51	301.15	305.34	301.51	306.36	302.55	307.27	305.78	306.51	306.79
303.92	304.41	303.87	306.68	303.62	298.51	302.38	301.12	301.66	303.62	304.04	301.9	298.68	306.2	306.32	303.63	303.7	304.6	303.09	300.14	301.27	302.26	304.36	303.06	301.46	301.07	301.61	300.08	305.7	304.37	305.67	300.2	300.37	303.34	302.26	302.47	306.2	302.21	303.33	300.43	303.41	303.94	306.37	302.77	302.94	301.91	302.7	299.67	301.44	301.11
306.31	304.27	302.9	307.66	304.23	302.04	306.05	303.98	304.05	302.47	303.99	297.92	307.84	304.05	303.97	303.54	302.54	309.28	302.69	303.58	305.39	304.77	301.71	305.17	305.58	305.26	304.78	305.24	301.35	308.82	307.03	305.89	310.82	302.43	306.63	305.49	309.19	310.34	305.32	303.71	303.42	304.75	305.88	305.72	306.99	306.12	306.81	302.83	300.79	301.87
319.22	317.9	320.6	314.99	317.97	315.3	315.75	316.51	316.32	316.47	316.29	316.88	317.48	318.69	316.74	317.63	318.09	317.2	314.21	314.66	316.17	315.41	311.97	314.91	315.22	316.37	317.53	319.7	316.27	319.42	317.04	318.96	316.91	320.73	317.37	314.94	318.92	314.3	313.11	319.61	315.78	316.57	316.52	315.81	314.65	314.59	318.19	314.89	318.75	318.2
317.97	317.15	314.33	313.51	315.47	317.54	316.86	312.76	315.71	313.82	318.79	319.21	319.43	317.33	319.47	318.62	317.34	317.54	318.28	317.09	317.51	318.63	315.14	316.17	314.72	317.44	319.83	313.9	316.74	318.92	316.44	315.53	314.08	316.06	319.83	313.5	314.9	318.24	317.16	318.26	319.31	318.31	316.83	319.96	315.75	314.58	317.1	316.52	317.62	318.72
329.86	326.77	325.27	325.38	327.86	329.32	326.52	328.19	324.69	325.28	327.71	326.36	327.47	327.49	325.4	328.14	327.2	329.55	328.08	324.1	326.23	326.47	324.91	328.4	327.2	327.69	327.72	326.92	324.24	330.03	325.52	330.67	327.2	325.2	326.07	326.82	326.39	326.4	330.35	326.48	325.99	325.02	327.62	324.48	327.11	328.34	326.08	324.94	325.43	325.23
306.83	306.77	307.78	307.57	307.63	307.84	303.38	304.61	305.74	307.24	306.98	305.28	308.32	306.01	308.88	305	305.74	304.3	303.6	312	307.19	307.99	310.81	309	305.54	306.91	307.5	306.54	307.51	304.86	311.65	308.14	303.8	302.57	306.32	310.41	305.85	305.19	308.44	306.43	305.57	309.58	306.62	304.6	308.13	308.38	306.13	310.85	305.32	305.56
319.47	316.39	316.51	321.1	319.3	320.28	321.03	321.32	321.32	317.84	319.66	317.11	317.57	319.96	315.67	319.38	317.73	316.21	320.15	320.08	318.82	319.3	318.73	319.69	318.64	319.5	318.05	318.64	321.18	320.07	319.04	317.94	315.97	314.52	315.51	322.22	321.16	319.63	318.22	317.08	320.69	315.42	317.39	319.26	316.67	316.32	318.57	319.35	317.91	320.17
310.81	309.98	314.37	312.3	313.41	311.03	312.79	312.52	311.69	312.88	310.5	314.75	309.46	314.4	311.39	310.66	311.4	314.03	311.69	310.68	314.16	310.48	313.95	313.45	313.35	313.73	310.58	312.46	315.57	310.77	313.17	311.45	310.34	310.66	310.3	312.84	313.72	313.78	311.98	311.25	312.15	310.5	314.55	311.07	312.54	310.68	313.22	314.63	316.41	314.81
314.14	310.71	314.7	317.51	314.09	316.42	313.95	311.86	314.77	316.69	311.97	315.7	311.61	317.23	317.14	313.73	315.25	312.28	311.01	317.26	312.61	319.97	317.71	315.94	315.16	314.54	318.28	316.32	311.29	313.84	314.96	315.32	314.67	316.05	314.65	311.65	315.76	317.55	312.98	315	320.05	314.64	314.61	315.23	314.8	316.05	312.98	313.81	314.92	312.86
292.16	295.03	293.97	295.08	291.86	293.75	297.34	292.94	295.3	293.96	295.73	294.92	293.17	296.84	295.47	294.43	292.62	298.18	294.24	293.44	297.99	295.13	293.34	295.56	291.39	299.58	295.38	297.94	296.81	294.61	293.97	295.01	294.27	294.2	292.6	296.45	293.09	298.41	292.43	296.25	294.24	297.27	294.88	293.48	293.28	291.99	294.86	294.39	300.03	293.98
300.32	300.01	298.31	302.44	304.05	297.42	304.07	300.28	297.58	299.11	301.19	301.75	295.13	301.43	302.57	298.83	300.94	300.84	301.69	301.27	296.42	299.47	298.28	303.78	300.86	299.19	302.18	302.01	302.98	299.79	295.65	302.4	298.71	300.07	297.11	300.49	303.46	297.83	300.48	295.94	299.4	301.57	304.42	301.5	296.61	300.5	298.05	296.73	302.37	297.78
301.72	303.07	305.29	304.6	305.67	305.36	306.57	307.62	307.04	301.14	299.66	302.83	305.6	305.35	301.6	301.19	300.56	305.32	304.65	307.96	306.94	305.42	303.08	304.5	305.41	305.05	300.91	307.09	306.63	304.33	303.69	304.17	299.99	301.57	303.76	303.78	303.22	304.51	302.49	300.64	307.77	301.98	303.88	304.69	306.13	303.64	300.95	302.58	302.25	305.91
312.51	311.06	318.66	313.99	316.88	315.37	315.98	312.06	314.08	312.12	313.85	313.06	314.08	315.52	313.73	313.27	313.83	318.02	314.25	314.35	315.31	311.96	313.55	312.21	312.91	313.51	313.6	311.4	316.71	312.9	315.49	311.81	312.57	313.36	314.58	316.21	313.33	315.58	315.11	314.95	316.59	314.79	316.45	317.52	312.34	312.8	315.17	314.91	308.93	317.28
303.35	302.12	302.16	301.41	302.16	303.58	302.66	303.33	300.36	303.21	303.63	306.12	305.04	302.07	302.46	303.16	305.49	304.79	301.21	299.27	304.5	301.05	301.12	305.26	304.97	304.73	303.38	304.14	300.76	296.77	300.92	304.25	301.02	300.24	305.73	301.56	302.98	303.4	301.18	301.78	304.94	301.74	302.05	302.48	304.66	303.97	302.91	302.16	304.95	301.63
301.05	302.3	302.41	301.16	298.37	300.96	302.28	304.4	304.48	302.87	299.24	300.66	300.78	301.83	300.13	301.77	304.94	301.32	303.94	305.16	303.2	301.61	299.04	299.45	301.21	304.12	303.66	303.21	302.95	303.3	299.87	303.22	305.55	305.36	302.79	302.6	302.31	304.29	304.69	302.75	302.45	303.31	303.1	297.78	303.15	304	300.66	301.04	302.26	298.26
314.95	310.64	314.72	314.68	314.41	315.94	314.45	313.98	312.36	315.24	312.52	311.83	315.18	312.66	311.99	314.07	312.49	313.65	311.59	312.99	309.7	313.27	312.72	314.92	313.05	315.97	314.64	308.3	314.93	314.4	312.93	316.15	312.73	317.06	314.71	315.43	314.67	311.93	316.35	311.32	313.66	312.53	312.69	312.21	312.41	312.59	313.39	309.09	312.26	314.28
313.8	311.55	313.23	309.15	312.02	310.65	312.87	312.4	312.17	313.9	312.04	311.71	309.98	312.32	316.19	314.45	313.84	310.76	313.28	311.93	314.09	311.03	314.85	312.97	316.27	310.17	307.77	310.94	311.06	312.32	312.13	314.88	312.3	310.28	308.72	313.33	309.96	311.53	309.42	310.16	315.43	310.09	313.62	313.85	313.06	311.64	311.17	307.74	310.77	310.13
313.72	308.5	308.16	311.01	313.38	308.52	311.06	309.55	311.37	312.91	306.48	313	312.05	307.88	310.11	310.14	313.76	311.94	305.46	312.48	310	313.77	312.05	313.38	309.67	314.86	312.87	310.77	314.24	309.59	312.83	311.36	310.95	308.7	311.1	310.97	306.62	306.22	313.07	312.16	313.31	308.48	308.39	314.41	309	313.34	310.27	311.3	312.83	311.69
297.01	292.42	289.34	293.57	291.69	293.01	294.34	296	291.56	295.74	296.69	292.24	290.36	293.25	297.8	294.18	295.82	296.48	294.85	293.9	294.81	292.94	297.3	293.08	295.29	293.74	291.33	294.83	292.23	292.65	292.25	294.99	297.03	293.38	294.24	295.88	290.33	294.06	294.88	297.81	293.65	292.71	293.36	291.12	294.54	293.11	293.74	294.64	294.13	294.6
295.87	294.98	295.48	294.3	296.47	294.87	294.52	292.14	296.31	297.64	295.77	293.03	297.09	298.44	293.41	296.25	296.78	293.52	296.17	295.4	296.51	293.51	293.16	299.64	292.74	296.3	293.18	295.8	295.32	296.86	292.53	293.62	294.8	293.13	291.33	296.19	295.81	297.05	295.47	297.21	296.37	295.59	300.6	296.5	294.63	293.67	297.7	296.56	295.42	293.18
303.94	299.98	302.19	302.72	299.81	300.44	302.92	305.16	303.09	302.13	301.77	301.26	302.35	304.48	299.36	306.11	302.64	302.7	304.22	302.5	302.92	300.31	300.44	301.24	304.26	304.89	304.63	301.22	306.27	304.69	302.04	301.28	300.47	302.4	299.55	302.09	302.14	301.3	299.77	302.05	299.44	301.58	305.38	301.53	303.94	304.23	299.45	299.8	301.95	305.93
321.83	315.58	316.14	317.79	318.76	315.68	317.21	319.36	317.28	318.88	318.95	317.61	318.47	318.28	322.37	318.65	315.75	317.38	318.96	316.72	316.91	319.46	315.41	319.57	320.29	317.06	321.29	318.37	318.64	315.47	319.13	320.65	316.98	318.2	315.87	317.18	319.69	316.5	318.78	315.32	317	318.84	317.69	321.8	316.69	316.39	318.33	317.96	314.48	319.19
293.93	299.95	294.44	297.16	299.08	295.84	298.63	295.29	295.68	300.05	294.56	295.55	297.77	297.42	293.55	297.72	297.88	296.98	298.82	294.05	295.74	294.81	297.75	298.88	296.57	297.21	298.22	299.18	295.36	296.18	297.98	297.43	297.62	300.6	297.73	297.47	293.96	297.36	294.74	297.45	295	295.78	294.64	297.1	296.38	296.35	297.74	297.06	299.26	292.82
327.44	323.94	324.65	326.81	321.44	326.57	324.56	327.85	323.75	324.2	324.97	325.43	325.48	323.65	326.6	325.79	326.19	326.42	323.62	323.9	322.74	329.33	325.78	324.79	324.42	321.85	328.31	325.05	324.85	325.31	324.29	327.21	327.29	326.37	324.14	325.38	325.85	328.38	323.89	326.08	328.93	327.31	327.06	324.82	323.73	324.74	324.38	325.73	324.71	323.52
318.52	321.26	317.9	321	323.25	318.02	319.32	317.83	318.12	317.85	322.79	319.88	320.68	313.83	318.82	319.41	319.62	321.64	320.83	318.97	318.68	319.23	319.1	323.31	318.68	318.77	319.66	319.07	320.82	318.86	317.8	320.55	318.23	320.22	319	321.38	320.49	322.6	321.18	318.6	318.15	317.28	321.42	319.7	317.47	320.9	317.27	318.57	314.02	318.99
297.99	293.32	297.02	295.96	290.85	295.05	292.19	291.07	290.91	294.95	293.9	293.8	293.05	292.62	293.76	292.85	288.02	296.99	293.33	292.55	293.58	293.61	295.2	295.56	292.3	293.78	290.79	290.28	295.29	291.8	295.8	297.54	293.2	295.7	293.37	292.07	292.58	294.59	294.26	291.38	293.77	296.51	294.39	294.68	292.69	295.88	294.84	294.67	294	293.51
315.2	315.35	316.87	316.32	315.38	317.74	313.25	314.02	314.53	314.51	319.21	316.52	316.09	317.06	313.77	313.11	310.39	317.34	317.43	313.4	314.09	316.1	315.05	319.05	313.67	313.03	314.11	315.69	310.48	311.21	315.18	315.78	312.82	314.58	315.4	312.22	314.31	316.02	311.58	315.19	317.76	316.53	313.81	316.48	314.9	314.7	312.13	314.17	317.53	317.25
306.17	308.67	305.53	305.5	310.55	308.45	308.64	304.83	307.05	307.06	310.19	308.48	306.13	306.44	309.68	304.75	307.04	302.73	304.99	307.13	304.84	307.29	309.81	302.92	307.59	306.84	307.04	306.93	309.37	306.66	305.8	307.41	303.82	302.95	307.83	310.1	306.6	309.35	307.72	306.87	308.63	305.93	308.97	308.98	307.29	302.12	307.47	307.46	303.82	300.83
303.88	305.25	303.33	304.22	307.04	306.55	304.13	303.62	300.41	301.51	303.97	308.69	302.64	304.59	303.43	303.69	307.58	305.82	302.18	305.49	303.23	306.24	305.03	304.63	302.5	300.53	303.83	301.44	304.29	300.44	304.73	303.94	304.06	307.03	304.02	302.77	304	305.61	303.45	302.14	304.67	305.92	303.3	304.07	306.15	301.84	303.85	304.87	306.95	303.92
298.27	302.55	298.15	299.3	299.09	300.36	300.68	301.93	300.62	296.81	304.48	298.09	299.85	300.88	298.37	300.34	302.14	298.81	304.35	301.04	297.83	294.87	298.37	303.23	295.65	297.54	302.82	301.72	299.32	305.65	299.2	299	302.09	303.32	299.04	299.58	300.17	298.12	304.06	302.37	298.29	305.88	301.48	299.72	304.41	300.16	298.36	297.3	300.48	298.9
297.16	302.44	298.28	305.91	302.8	303.13	305.15	303.68	300.72	299.52	301.93	299.11	301.09	300.54	298.47	299.18	298.01	303.29	300.99	302.2	299.89	301.33	300.75	302.81	303.55	297.06	300.88	301.52	300.69	301.21	300.11	300.28	301.6	300.62	298.39	301.42	300.21	299.85	301.2	299.95	300.37	299.13	300.4	303.12	300.62	300.25	299.72	299.15	298.69	298.24
308.87	306.74	305.19	305.28	306.49	302.61	306.26	306.68	306.91	309.41	305.45	303.82	305.93	304.85	305.74	302.37	308.83	305.71	304.71	303.44	309.28	305.55	304.73	303.28	307.26	306.63	303.42	307.66	310.16	306	306.28	302.61	306.66	304.9	305.37	308.21	306.42	306.19	309.3	301.22	305.85	304.99	303.29	308.81	310.15	306.19	308.6	306.62	307.81	308.09
297.52	301.33	299.54	299.16	304.22	295.85	302.8	300.08	301.29	301.02	298.29	299.09	297.25	303.77	300.11	299.81	300.3	297.56	297.8	302.07	298.3	299.57	299	299.75	297.17	301.3	300.14	304.92	301.26	301.47	299.29	302.49	306.62	302.1	302.14	299.53	299.84	301.51	303.54	300.33	298.65	300.19	297.89	299.38	301.35	300.91	300.14	299.37	303.33	300.95
318.15	318.08	315.43	320.34	316.94	316.96	320.73	316.09	319	316.09	316.46	319.56	317.48	319.87	312.77	320.34	317.59	317.49	319.17	320.12	316.81	321.24	314.81	314.18	317.26	319.82	317.3	315.11	316.86	318.38	320.29	320.32	314.06	320.77	316.4	318.04	318.79	316.3	316.33	314.91	317.3	320.05	319.34	314.92	315.71	316.68	317.6	318.51	313.12	316.8
312.62	313.22	312.43	313.91	317.86	314.3	314.18	315.24	315.59	312.64	311.48	315.02	312.67	313.34	318.17	313.07	310.93	313.66	312.77	312.21	315.4	312.87	316.5	311.78	313.97	312.4	314.56	316.32	313.56	312.15	310.24	312.11	312.73	311.8	310.93	314.58	310.93	311.5	314.17	314.03	314.7	318.94	309.93	312.26	313.6	314.91	314.04	311.32	312.11	311.63
321.3	316.38	318.67	318.63	317.23	317.63	312	317.67	319	319.75	318.81	319.23	321.06	321.47	321.99	319.4	318.19	319.21	320.72	319.1	318.88	319.94	318.37	321	318.49	318.76	319.52	321.28	321.27	319.6	317.84	320.29	321.32	319.49	322.26	319.19	324.53	321.98	320.3	318.49	317.61	319.71	318.78	316.57	319.66	319.6	318.98	320.2	316.31	320.16
294.38	294.56	292.19	298.62	291.45	294.85	294.16	293.98	298.01	295.11	298.9	296.11	294.41	290.51	295.35	295.34	292.48	295.67	294.8	294.41	297.68	295.47	291.98	293.61	297.71	297.7	295.47	291.53	295.79	290.8	295.03	296.29	293.45	294.3	292.19	293.88	295.25	295.51	296.19	296.05	295.1	295.74	293.48	293.7	292.69	293.64	295.45	293.61	294	295.54
317.99	317.56	310.82	320.69	313.45	318.11	317.75	318.7	316.86	317.02	318.34	315.19	312.9	319.83	314.3	316.88	316.7	318.22	320	315.82	318.06	317.06	318.41	318.15	316.02	317.28	317.28	320.56	319.34	319.01	317	319.14	318.64	317.29	313.55	320.14	318.89	319.39	315.25	317.38	316.6	319.09	313.51	314.61	318.03	315.52	317.86	316.58	317.06	317.41
304.55	307.43	305.12	301.78	304.98	305.41	305.2	305.11	304.62	307.36	303.42	304.91	302.94	308.54	309.92	304.15	306.78	305.51	305.22	303.37	309.05	303.55	303.78	304.99	307.39	306.13	304.82	306.39	305.15	303.07	305.18	307.27	305.98	304.23	303.69	303.95	306.52	312.47	303.95	305.27	305.13	306.91	303.48	303.88	301.75	304.11	305.63	303.73	303.44	307.81
307.33	309.93	304.44	310.58	307.34	306.65	307.75	305.31	305.21	306.05	308.85	303.02	305.34	309.73	307.24	307.75	306.08	304.15	307.79	310.07	305.68	305.79	309.99	307.6	307.36	301.02	307.02	306.66	304.83	311.44	309.01	306.02	307.55	303.67	308.47	304.76	305.58	307.9	306.72	311.71	310.7	307.26	306.27	307.9	304.03	305.51	305.74	304.41	309.42	304.84
327.97	321.76	325.35	328.67	328.27	324.3	323.87	325.38	327.63	327.84	324.72	327.95	325.54	324.34	324.71	327.18	325.6	325.86	320.27	324.93	328.98	323.57	323.94	324.53	322.8	321.71	323.17	326.67	325.04	323.79	323.16	326.19	326.8	329.61	326.68	326.6	323.24	322.37	325.23	326.3	321.66	327.69	323.91	328.01	325.85	323.29	324.64	326.39	328.07	329.64
302.54	303.23	304.94	303.79	303.68	305.26	302.91	299.34	302.04	303.68	302.86	304.98	301.27	309.1	301.2	304.61	302.58	306.1	305	307.03	303	302.86	302.95	305.18	306.44	306.23	303.07	304.15	305.18	299.34	304.55	302.76	304.34	302.73	303.92	305.75	300.36	303.45	305.75	299.75	304.39	303.72	303.18	307.17	306.26	305.7	302.11	303.58	303.17	306.66
317.37	316.67	320.57	316.11	318.76	317.24	315.83	318.58	314.67	318	317.79	317.85	316.06	315	317.65	314.09	314.8	315.08	317.69	318.37	314.44	314.46	318.49	315.87	314.53	317.31	316.2	318.27	319.73	315.42	318.23	315.1	318.01	313.69	313.54	321.86	318.54	318.57	316.26	322.75	318.87	314.15	317.73	320	317.05	313.48	316.33	320.52	317.11	317.09
313.05	311.22	315.27	316.56	316.55	315.67	314.69	315.84	312.81	309.76	319.39	315.33	310.79	312.94	313.01	317.93	313.02	313.12	316.49	313.77	312.2	311.88	312.29	310.04	316.6	315.62	316.89	315.36	312.96	316.32	316.41	309.82	316.81	312.51	315.7	312.13	311.38	316.26	315.94	312.7	310.87	313.17	315.8	318.4	312.13	314.24	315.37	312.01	313.15	313.86
300.05	301.78	300.19	299.69	299.57	299.45	297.29	298.05	300.17	299.09	297.58	301.11	301.59	299.73	300.81	304.66	302.09	299.88	304.08	298.74	301.62	297.53	301.07	300.08	301.56	297.13	302.39	302.11	301.46	297.73	299.36	301.73	300.62	300.66	297.9	299.81	299.45	296.51	299.52	301.44	302.64	298.83	302.65	298.76	297.77	298.49	301.2	300.1	303.69	296.44
304.86	301.82	305.25	304.5	303.69	302.17	304.55	306.04	303.46	303.51	301.81	305.97	307.76	304.26	305.44	305.86	301.44	302.64	303.7	303.58	302.46	303.02	308.29	302.13	302.96	304.22	304.2	303.54	300.85	303.17	304.92	302.73	306.48	303.56	305.04	304.45	305.64	304.76	305.44	301.59	303.02	307.09	301.99	304.96	304.7	301.24	306	303.8	308.65	306.22
306.72	306.08	304.75	304.1	303.42	308.21	305.19	306.17	308.06	301.81	303.98	298.66	301.43	304.61	306.11	305.05	304.76	305.52	304.35	306.11	303.08	304.23	308.19	305.6	304.41	305.08	307.01	305.57	309.77	306.9	308.7	306.76	306.04	302.52	302.77	307.1	306.66	306.47	305.39	309.1	303.47	307.1	303.81	305.41	307.88	302.3	306.26	305.58	306.92	307.36
294.23	296.75	292.52	296.14	298.27	292.96	292.19	296.38	292.45	296.9	296.52	294.22	296.1	293.22	295.28	295.59	296.61	301.38	293.17	295.94	295.05	296.97	297.59	296.41	295.92	295.75	298.19	296.62	299.32	297.52	296.61	296.33	294.74	300	299.89	296.59	294.92	298.79	299.65	296	297.43	301.5	295.3	295.12	297.34	297.22	297.3	293.14	291.51	295.13
309.51	304.27	307.13	305.92	304.31	308.63	310.2	306.32	303.52	307.46	305.09	309.33	304.88	305.26	303.25	307.82	306.45	308.03	306.77	305.21	301.5	308.08	304.6	304.39	306.26	305.73	304.54	304.44	304.28	304.87	303.8	304.36	304.27	304.03	303.21	305.09	306.02	304.35	304.32	305.7	304.08	304.73	305.68	303.32	306.14	305.23	303.57	305.81	303.26	302
302.7	307.15	301.69	303.85	305.21	307.45	301.04	302.74	305.74	302.94	304.13	301.51	304.46	303.15	302.14	303.25	303.99	299.92	303.17	303.8	301.36	303.33	300.64	302.88	301.92	301.94	303.22	299.21	303.86	302.93	299.39	302.52	304.32	301.59	306.78	302.79	308.27	304.67	300.53	300.5	300.4	303.17	303.28	306.17	304.74	302.74	303.69	301.71	303.31	303.71
314.74	311.12	313.05	309.2	314.98	312	311.04	314.94	313.34	316.7	312.13	314.9	309.97	314.77	313.98	314.54	312.34	314.57	314.28	313.48	315.52	311.97	311.11	314.94	312.4	311.77	313.33	314.75	317.45	313.01	311.48	311.07	312.25	310.89	311.27	313.85	313.81	310.64	311.82	316.87	309.07	312.77	313.17	311.74	309.19	312.59	312.23	316.2	315.81	315.47
301.26	299.53	298.25	299.44	302.34	302.71	302.98	296.84	301.95	302.28	297.05	300.4	300.87	299.56	300.47	302.11	302.87	298.19	300.17	299.84	298	297.02	301.93	301.24	305.16	301.01	304.39	299.63	303.22	300.31	299.38	297.45	300.86	299.56	298.28	301.27	300.19	303.15	300.73	302.81	303.78	300.61	298.64	299.32	299.83	298.99	299.06	301.08	296.97	304.04
327.01	327.62	329.36	324.4	327	329.18	326.5	329.1	325.91	328.4	327.87	326.5	331.57	329.15	329.3	326.74	326.57	323.93	326.4	326.08	325.41	326.63	325.18	325.97	329.31	329.85	326.56	329.57	328.43	327.99	329.2	329.43	329.82	329.06	325.91	326.65	327.2	329.19	328.18	326.59	328.82	330.26	328.28	327.88	328.39	327.09	326.64	327.73	327.66	326.05
306.56	306.59	305.83	306.32	303.05	308.08	303.04	306.33	308.04	309.63	303.68	304.25	306.17	307.6	300.31	305.57	303.06	306.88	306.29	307.96	306.5	304.71	305.13	306.54	307.79	306.48	306.22	307.54	305.52	306.09	305.63	305.79	308.2	301.04	308.5	308.82	309.68	305.88	304.49	304.25	310.17	311.44	304.5	306.7	304.95	305.62	306.71	307.53	311.05	307.94
304.04	307.49	304.7	304.21	305.07	303.62	302.78	299.78	297.71	304.55	305.63	305.06	303.94	305.68	306.53	301.06	304.8	303.92	302.4	302.5	302.1	304.78	304.14	303.98	299.05	304.1	305.37	303.62	304.98	304.04	303.59	305.34	304.14	305.33	300.76	304.88	299.85	303.89	301.34	306.63	303.28	304.07	305.11	303.73	301.66	301.85	300.42	302.58	305.14	306.92
326.71	324.67	331.69	329.53	329.69	327.59	328.9	328.22	330.55	324.68	328.24	330.53	332.56	327.91	325.4	326.88	330	325.47	326.84	325.7	328.05	324.94	326.47	329.27	324.32	328.32	325.54	329.24	327.48	328.44	330.17	325.92	327.16	326.77	330.35	329.09	327.32	324.72	328.33	326.42	330.93	331.72	328.45	326.72	323.55	328.27	328.11	326.01	326.61	329.8
316.22	314.78	316.34	312.9	314.15	309.83	315.98	314.9	314.31	316.23	314.03	314.3	315.9	315.67	313.97	314.07	314.65	312.46	313.78	313.47	311.24	314.06	316.25	312.65	312.93	311.41	315.88	314.7	317.37	314.54	316.79	312.25	315.43	314.3	316.39	314.94	315.38	315.59	316.11	313.4	316.27	319.03	315.44	314.68	314.35	313.74	313.63	314.16	318.02	315.12
304.28	301.49	300.85	303.17	299.85	303.85	303.45	303.54	302.79	303.61	302.59	304.52	303.7	306.12	300.24	304.44	304.82	304.27	305.94	300.21	303.94	306.77	305.89	304.85	300.36	305.02	301.99	300.68	304.86	304.89	303.63	303.47	302.93	302.55	305.35	302.44	303.96	300.54	302.97	302.22	301.34	301.23	302.14	307	300.05	305.09	303.15	303.57	302.9	304.72
302.14	303.58	303.9	304.44	301.02	302.93	303.47	303.35	303.82	300.44	302.89	300.17	301.88	304.74	300.01	303.72	302.01	305.17	303.44	302.09	303.79	302.11	303.05	301.9	302.47	307.15	302.01	299.06	301.35	303.59	303.27	302.08	301.22	302.49	303.41	303.62	300.34	307.63	303.03	303.28	302.6	305.57	303.36	306.37	305.88	302.7	305.91	306.12	300.37	302.2
306.87	303.69	299.67	302.8	302.51	301.16	301.25	303.89	304.06	302.73	306.42	303.89	302.38	306.09	307.02	302.98	303.02	302.11	302.78	305.5	301.11	303.69	302.48	302.58	302.1	302.9	303.42	302.6	303.67	301.91	308.42	305.98	300.71	306.83	307.04	300.35	302.71	302.08	303.82	302.21	306.65	304.65	304.13	305.24	303.25	303.12	302.72	301.41	304.51	303.73
304.9	307.81	302.12	307.37	304.64	307.8	305.25	306.8	305.51	304.37	304.4	307.03	304.29	309.83	308.14	306.07	308.29	306.73	309.8	303.2	303.01	306.1	303.51	304.42	308.75	304.08	306.76	308.24	308.06	307.08	307.15	304.96	306.02	306.07	303.79	306.86	307.48	307.76	303.32	307.79	309.95	305.45	307.93	305.61	305.14	304.94	304.37	306.92	303.2	305.04
328.88	325.86	325.1	326.91	325.03	326.05	326.87	327.55	324.09	326.03	329.16	325.05	323.34	325.31	328.77	330.87	324.33	325.72	324.52	326.07	323.67	323.07	323.47	323.83	327.09	325.63	321.36	325.83	325.87	322.97	326.15	323.58	320.54	323.7	328.2	324.25	322.34	326.3	323.99	323.08	325.65	326.45	324.15	327.59	324.04	322.33	327.07	326.66	321.72	319.51
301.97	302.92	300.13	298.54	303.34	299.69	301.71	295.91	302.12	297.1	302.28	299.18	300.91	299.15	303.03	300.45	300.52	299.1	298.3	299.01	301.06	298.6	301.45	299.55	299.96	299.6	299.67	302.17	299.3	299.26	300.9	301.72	301.52	299	299.4	298.49	302.59	294.89	299.09	303.24	297.14	298.46	300.76	297.87	302.55	299.27	301.34	300.25	298.37	300.26
302.08	306.01	301.84	302.45	303.2	302.91	303.22	308.77	302.68	303.9	302.26	303.16	300.16	301.21	305.7	304.34	302.85	305.64	303.05	303.96	299.95	306.74	305.6	303.83	302.61	301.22	304.15	300.07	303.01	302.39	301.21	301.18	304.86	302.19	301.66	305.46	303.55	301.13	304.34	305.16	304.1	303.38	303.67	304.28	304.81	306.27	303.69	296.83	305.63	305.12
301.6	301.47	302.08	304.15	300.79	304.06	300.09	302.87	305.33	297.24	301.14	302.11	303.39	295.64	301.32	302.69	303.2	302.11	300.24	301.01	300.48	303.9	300.82	299.82	301.94	301.4	305.92	300.51	301.95	301.34	302.33	301.69	299.72	303.36	305.61	301.09	303.52	304.74	302.93	300.66	301.42	304.93	300.23	300.91	301.44	301.8	300.26	303.76	300.75	306.83
326.53	329.27	327.88	329.77	326.97	327.65	323.79	323.35	325.82	324.3	322.94	330.05	329.09	329.46	330.18	328.82	325.94	328.37	325.17	326.4	328.37	325.65	326.69	328.17	327.7	327.69	326.93	329.28	326.8	327.71	328.74	329.64	323.89	329.61	325.91	329	326.93	327.82	327.23	327.55	326.94	328.7	326.46	327.76	325.42	329.97	326.86	327.42	329.34	325.62
305.89	305.99	308.25	304.79	304.05	306.79	305.96	308.17	309.91	309.89	305.13	305.01	306.18	309.15	300.58	308.31	309.51	305.47	307.98	307.33	311.02	304.71	305.01	309.62	305.48	308.76	311.11	306.73	304.48	305.76	308.93	307.17	303.02	308.51	306.13	308.71	308.88	304.94	306.43	308.32	304.81	303.56	305.71	302.38	305.58	305.86	305.51	304.61	304.97	305.35
299.66	297.62	300.74	299.64	297.77	299.17	301.26	297.64	299.8	299.09	297.89	301.2	299.13	300.81	301.11	297.95	301.82	298.69	301.35	296.27	299.24	298.47	299.55	301.76	299.29	298.5	300.77	301.54	299.92	296.67	299.9	301.85	299.17	296.99	298.61	300.73	302.37	298.66	299.98	301.12	298.75	299.67	299.75	301.71	299.93	299.56	300.44	303.77	298.38	302.63
330.62	326.78	325.15	326.73	328.49	327.83	327.09	329.32	324.11	330.36	329.13	327.1	324.94	327.56	325.07	328.77	330.88	329.87	326.84	327.43	325.22	329.21	328.83	329.09	327.64	326.97	328.51	326.58	328.4	329.07	325.55	324.17	328.95	326.11	325.17	325.93	324.19	327.02	325.82	331.19	327.81	327.68	329.57	331.25	325.32	328.24	326.54	329.55	326.85	328.2
304.75	306.25	308.78	303.43	309.31	303.08	305.17	304.62	304.24	302.59	306.61	303.87	306.37	301.85	305.21	304.41	304.65	306.74	307.02	304.77	305.85	307.6	301.27	302.2	307.25	308	306.92	303.55	302.48	307.07	309.08	307.38	305.82	304.96	308.62	306.16	307.98	304.91	302.24	307.26	302.75	302.5	301.51	302.6	308.99	302.96	305.51	300.51	304.19	304.43
305.89	310.25	308.43	303.6	309.69	304.15	306.2	308.2	309.28	309.34	306.4	307.56	308.09	309.45	307.02	304.81	307.4	306.16	308.27	304.98	307.38	306.22	307.04	306.88	307.3	305.44	305	306.63	305.87	308.68	305.02	309.21	305.36	307.82	305.56	309.05	310.3	306.46	310.41	306.8	308.21	310.14	312.95	308.42	309.47	305.36	307.24	306.64	307.67	307.89
302.83	302.57	302.09	304.7	302.05	301.38	298.24	303.29	304.64	304.53	302.53	305.37	303.46	299.13	306.54	305.5	304.59	306.29	303.74	305.27	305.49	307.41	302.99	304.16	300.84	305.76	303.8	301.01	303.63	305.44	301.52	306.59	302.59	303.37	303.65	305.47	306.69	303.48	303.34	303.69	302.72	304.9	305.03	306.49	303.35	301.85	303.98	304	303.45	303.61
300.35	296.63	298.66	300.61	302.84	301.66	302.08	301.08	299.38	297.29	301.2	301.24	303.31	304.13	299.19	302.23	300.45	305.35	300.36	301.39	303.04	301.73	299.77	299.83	298.66	301.57	302.9	295.81	302.52	298.39	302.94	303.01	302.59	301.98	298.49	301.61	304.29	300.18	300.79	304.18	302.53	301.36	302.84	300.14	302.77	300	300.4	302.5	300.51	301.06
301.99	302.74	303.01	302.42	299.7	304.66	300.61	302.95	301.84	298.98	298.58	297.52	302.74	301.48	300.44	299.99	301.39	300.01	301.59	301.28	301.9	301.06	299.24	301.7	299.64	299.89	301.32	305.98	302.74	301.85	298.36	300.67	302.97	301.83	298.63	302.28	302.09	299.33	300.79	297.27	302.35	302.22	301.3	300.97	303.74	298.82	302.91	301.22	302.24	300.78
309.29	309	308.59	309.7	305.48	307.54	305.91	304.21	309.78	304.68	307.5	307.42	307.17	309.09	305.35	308.71	305.02	308.13	307.74	310.69	304.7	304.4	306.82	307.89	308.38	307.67	307.78	309.17	308.29	310.57	304.75	305.85	308.39	307.98	306.17	304.59	308.29	306.35	308.23	308.73	307.36	304.82	311.15	308.77	307.32	308.61	304.45	311.01	310.35	308.46
302.07	305.62	305.44	302.88	302.68	305.67	303.88	303.81	303.16	304.69	303.05	304.19	304.31	307.15	304.56	303.04	303.86	306.69	305.54	305.37	304.96	302.53	305.21	303.29	307.1	304.5	301.44	305.07	302.33	306.29	304.71	304.65	302.94	303.64	302.72	306.11	302.36	301.5	307.07	306.35	305.7	303.42	304.54	301.84	301.23	303.18	305.43	303.19	307.26	307.31
312.66	313.45	310.76	311.89	311.13	311.42	314.35	312.61	314.61	316.55	310.65	310.35	313.09	312.13	312.74	315.92	311.53	312.91	312.68	312.62	313.33	310.86	313.07	310.77	313.68	313.07	311.96	311.66	312.68	313.6	311.29	312.25	310.36	315.87	311.09	311.57	312.46	316.95	307.13	310.29	311.34	312.03	313.36	311.21	310.13	312.56	309.24	312.27	314.71	311.23
322.41	327.79	327.21	327.58	325.11	329.73	327.72	329.51	327.69	322.83	328	325.35	327.3	326.59	330.74	325.91	326.8	326.78	328.75	328.13	324.18	329.13	323.82	326.05	326.2	324.85	325.69	324.3	324.4	324.01	331.76	328.58	327.38	328.42	324.76	327.47	328.23	326.9	325.35	329.18	326.32	331.75	325.74	326.5	325.15	324.27	328.09	323.56	328.13	326.93
308.64	310.71	310.49	307.95	309.44	308.09	311.22	310.76	314.07	313.61	308.8	310.87	307.86	305.6	310.23	312.6	311.73	308.52	312.47	309.01	309.43	310.03	307.33	308.12	304.06	310.02	313.53	313.31	312.73	313.74	305.78	309.92	309.19	309.88	313.17	309.79	310.35	310.18	310.85	310.33	311.7	309.5	311.69	306.39	307.37	310.81	308.96	305.61	312.38	307.53
299.72	295.96	293.65	294.35	295.46	294.44	295.42	298.8	294.76	293.84	294.99	294.42	298.33	290.78	294.72	296.79	293.72	295.8	294.28	295.87	295.95	296.9	297.07	291.47	298.14	293.92	297.47	292.62	295.75	293.84	294.91	295.63	294.59	296.25	296.78	293.95	298.44	298.07	294.18	293.44	297.65	293.14	290.59	293.52	294.4	292.31	297.68	295.52	297.08	296.65
304.76	307.06	307.64	305.12	305.36	304.89	304.9	307.98	302.54	305.45	306.28	305.34	306.54	307.88	304.25	304.65	305.65	307.28	304.96	305.44	307.19	306.37	305.02	310.04	305.42	306.4	306.34	306.69	304.67	304.37	306.93	303.73	305.49	305.35	305.7	307.36	307.67	305.64	305.66	307.21	305.95	302.82	304.41	306.12	303.44	301.57	306.17	307.19	303.87	305.25
328.21	333.02	332.11	330.92	328.44	330.57	331.66	328.08	330.21	329.7	329.28	331.19	325.43	327.78	327.82	330.47	328.85	329.39	327.77	327	327.12	324.07	331.27	328.1	323.77	332.02	330.17	327.35	326.05	328.63	325.7	331.08	328.65	328.76	327.78	329.59	328.78	332.77	327.61	328.7	328.81	329.44	328.11	326.79	327.01	328.29	328.07	329.74	329.29	328.32
319.87	319.38	320.07	321.07	321.89	316.2	319.08	317.57	317.36	314.98	320.53	317.81	323.91	315.6	319.07	319.9	318.54	318.64	318.67	319.69	319.21	316.21	320.72	317.35	317.77	323.81	318.12	321.97	318.42	316.94	321.24	320.82	319.31	318.53	319.01	316.94	320.42	318.19	318.7	317.63	314.5	321.93	316.39	313.79	320.69	319.41	321.42	316.43	318.22	319.88
326.5	328.8	332.14	328.93	332.13	326.35	327.9	329.98	329.84	325.25	328.71	326.85	326.08	331.87	327.01	327.12	328.62	327.02	329.71	330.3	327.81	326.63	330.21	329.8	329.31	331.18	329.33	326.64	324.33	327.72	326.16	329.59	333.67	325.91	326.11	329.81	324.86	327.38	328.95	323.9	327.34	327.92	328.07	328.75	333.57	326.73	328.27	326.45	328.91	331.76
301.7	302.96	306.11	299.59	305.54	304.67	304.42	305.34	303.56	305.61	304.62	302.91	308.08	302.62	303.29	304.74	302.55	303.57	302.72	305.95	307.15	302.34	305.44	303.58	304.4	299.66	306.38	301.4	304.47	303.25	305.74	302.2	304.45	305.79	308.09	304.28	305.44	304.26	306.53	306.52	305.1	305.46	303.84	301.53	302.36	304.79	307.4	304.23	304.47	307.03
326.65	328.54	322.87	324	324.57	325.95	326.47	323.29	326.55	327.72	331.48	329.75	322.83	328.44	326.58	323.67	328.04	326.79	326.84	323.09	323.15	326.38	325.71	325.36	327.1	323.63	326.97	327.02	323.65	323.02	329.04	321.31	323.52	326.57	331.3	325.76	324.34	325.63	326.56	324.95	325.81	325.67	324.86	322.33	326.89	323.52	324.11	325.67	323.21	321.1
314.46	312.37	312.94	313.02	315.69	313.99	311.77	314.99	315.19	312.16	312.6	313.83	313.99	312.08	314	314.98	310.69	314.83	315.86	312.45	316.84	312.64	313.48	314.07	313.98	313.5	312.76	314.09	315.2	313.94	316.14	315.93	316.63	311.33	312.62	312.5	309.37	312.72	309.95	314.44	312.91	315.09	313.92	315.28	310.68	315.15	315.08	315.47	317.58	310.64
303.64	305.39	304.41	302.25	296.21	303.09	302.06	305.77	305.8	302.65	303.31	302.44	303.8	303.86	303.65	303.79	304.09	301.64	302.43	303.72	302.29	302.27	302.47	306.69	300.91	303.33	299.42	305.71	301.89	305.79	304.15	305.11	302.42	303.13	305.61	306.19	305.03	305.46	303.21	301.85	303.19	305.02	305.44	306.5	303.7	306.24	304.03	302.79	305.68	303.28
327.96	330.62	328.48	326.43	328.26	327.6	324.82	326.42	331.82	327.55	328.04	330.79	330.21	328.46	326.13	326.38	330.62	331.28	327.33	329.61	328.74	327.03	330.44	328.78	329.35	329.85	329.14	327.58	329.44	327.11	325.04	329.77	328.96	328.3	329.91	324.43	327.48	333.37	328.32	328.34	330.89	327.07	328.15	327.58	326.53	324.16	331.6	330.63	329.41	327.33
314.92	315.92	320.06	311.76	314.45	312.73	314.97	313.25	312.14	314.55	319.51	314.76	312.87	314.53	317.06	315.38	314.73	314.75	311.58	314.51	313.51	315.1	308.28	313.36	314.39	313.4	316.46	313.37	317.53	315.76	312.68	315.51	315.46	314.78	316.11	312.28	317.14	314.71	313.24	319.36	312.57	315.16	314.49	315.06	315.33	315.03	314.41	311.45	314.13	315.53
304.42	299.97	303.3	305.54	305.33	303.85	302.36	302.68	301.87	305.42	303.3	303.62	300.98	299.83	303.25	303.49	303.5	303.67	304.32	300.09	305.11	302.97	301.27	303.33	299.19	302.39	301.4	302.3	301.95	300.52	304.45	307.03	301.96	301.65	302.64	305.52	306.12	301.3	300.82	302.01	303.49	303.27	302.09	302.5	298.87	306.05	301.38	303.36	303.56	305.61
295.69	294.66	294.47	294.24	296.45	293.64	294.72	293.65	296.6	292.42	292.26	298.91	292.64	298.46	293.43	295.43	295.12	294.45	297.14	292.75	293.42	294.44	292.31	293.54	292.74	294.1	294.65	294.61	294.17	293.39	295.2	293.85	291.92	292.95	289.93	294.99	295.68	295.36	294.54	289.93	292.39	296.71	289.95	295.68	296.08	294.98	292.94	292.12	293.97	293.16
306.9	302.12	302.76	306.6	299.95	301.38	302.35	304.19	302.87	303.72	305.05	301.85	305.28	299.17	301.21	305.22	298.72	302.66	301.52	301.82	301.86	303.72	302.18	303.07	301.55	304.84	300.31	301.94	301.87	303.15	302.53	306.12	300.71	302.18	301	300.39	307.39	303.87	301.03	300.58	305.13	303.89	303.15	304.37	300.32	304.32	304.39	305.5	303.44	300.51
310.22	308.28	306.88	309.05	310.74	311.19	308.06	309.91	309.26	311.34	310.45	307.47	306.29	309.06	308.32	310.83	307.97	310.17	309.4	309.26	308.34	310.93	308.87	307.96	311.9	308.47	305.39	309.02	313.61	309.97	303.88	308.32	312.2	307.99	309.43	309.42	309.73	310.3	311.9	306.46	307.15	310.72	308.13	311.5	307.25	309.76	311.57	309.7	308.53	308.5
313.34	308.82	308.95	315.15	313.74	312.22	308.04	312.04	312.02	311.31	310.49	309.55	313.75	311.24	315.09	311.83	306.08	314.17	310.26	307.08	312.73	306.15	310.29	307.77	312.61	310.85	310.83	311.29	311.65	310.71	309.99	308.86	309.1	312.51	306.83	311.55	312.42	313.21	313.08	308.37	311.63	313.8	310.94	312.8	310.04	310.85	308.86	312.09	310.33	310.97
310.65	314.8	312.52	312.79	316.33	312.85	313.65	312.91	312.74	313.03	312.78	315.6	309.65	314.56	313.55	312.78	315.32	313.62	315.33	313.93	313.9	313.56	312.54	314.21	312.71	312.03	312.7	313.71	307.34	312.61	318.5	313.21	314.24	313.13	317.84	312.07	312.25	313.48	310.51	313.67	315.3	313.17	315.4	311.15	314.58	310.16	309.06	314.61	316.89	311.55
319.19	318.72	317.3	320.89	317.54	318.11	317.81	319.29	314.12	316.83	317.11	313.88	319.99	319.75	317.06	319.46	320.09	320.32	314.43	316.61	318.27	315.03	319.54	320.96	314.04	320.95	319.33	319.7	318.14	320.04	316.05	322.02	318.08	317.8	318.06	317.13	317.4	319.79	321.45	316.17	319.81	319.32	317.02	318.52	315.95	316.35	318.94	317.42	318.68	315.32
301.17	305.38	302.93	300.96	300.73	302.26	304.88	302.44	306.54	303.6	303.15	303.52	303.48	305.3	300.96	300.68	302.71	304.99	307.34	298.44	302.24	305.74	305.33	304.9	305.71	301.02	307.68	299.89	304.98	302.48	301.78	300.92	299.95	303.68	304.07	303.27	301.83	301.6	304.24	302.61	303.57	304.47	300.08	301.37	303.51	303.25	303.29	304.35	301.54	306.46
306.95	304.86	303.35	306.2	308.77	305.11	305.49	306.42	306.1	303.2	306.55	304.94	306.35	308.53	308.51	310.89	305.61	306.5	308.28	306.52	308.63	307.8	307.08	307.89	308.09	303.53	306.82	307	306.76	306.42	303.72	309.02	303.95	305.94	308.91	307.95	306.16	306.67	305.96	305.97	306.47	308.28	308.3	305.64	307.4	303.86	305.59	306.36	304.97	306.99
307.96	304.74	307.54	311.52	306.03	308.28	304.59	306.09	308.36	306.68	303.06	302.66	306.1	306.02	304.4	306.22	307.15	307.03	302.75	305.06	303.22	306.92	302.13	308.74	310.31	309.61	307.95	303.88	304.29	303.79	309.65	306.68	310.84	307.2	308.21	306.18	307.48	308.22	309.14	307.04	306.62	303.51	305.29	306.19	309.44	305.48	301.75	309.12	307.05	306.92
311.2	312.57	313.32	309.66	309.08	313.13	314.12	312.15	312.79	313.6	311.17	310.98	308.65	311.88	311.09	310.25	312.62	315.48	314.25	314.05	311.45	312.75	313.54	312.46	315.22	311.67	312.63	315.95	312.04	310.98	311.96	312.3	311.48	313.38	313.64	309.22	314.61	312.53	315.17	311.75	313.8	313.3	316.03	313.61	313.78	312.05	315.07	314.34	309.76	311.22
304.95	298.67	301.33	305.46	304.94	301.01	305.78	302.52	305.29	300.18	303.42	303.36	301.79	303.17	302.41	297.1	302.07	301.81	301.46	305.08	306.7	302.46	304.16	301.27	302.66	300.66	304.1	302.48	303.26	299.01	303.91	303.18	300.75	306.94	298.43	300.53	301.71	302.13	298.27	303.18	302.75	308.59	304.11	300.51	302.28	301.46	300.54	301.38	303.3	301.71
316.29	317.87	315.22	316.88	308.43	313.98	316.13	315.08	315.63	316.49	317.97	316.04	311.55	316.92	319.39	309.38	316.2	316.53	314.87	314.69	314.21	313.76	314.85	314.6	317.11	318.31	314.17	314.47	314.91	317.34	316.89	314.46	311.48	312.97	314.52	317.02	314.65	312.76	314.8	314.39	315.07	316.77	316.34	315.35	314.2	316.16	313.06	314.87	317.19	314.87
317.62	316.42	318.57	315	315.26	316.67	314.35	318.51	320.22	319.01	316.15	313.6	317.96	318.21	320.26	315.59	317.4	316.54	314.8	318.87	319.23	316.61	317.2	319.06	314.15	317.92	317.36	314.69	318.79	319.28	321.06	317.9	314.47	314.66	318.92	310.18	316.95	317.31	319.21	315.49	317.77	315.07	315.78	316.57	315.44	321.08	321.95	319.5	320.42	319.82
315.14	321.26	317.28	318.05	319.21	317.52	321.14	319.45	318.21	317.69	314.93	317.45	321.72	317.64	315.74	317.81	318.16	320.3	321.66	318.53	315.15	317.83	319.47	316.18	316.8	316.92	318.2	320.61	318.5	315.5	321.24	319.14	317.69	318.09	316.8	318.28	317.88	323.44	318.29	319.82	317.58	316.43	317.78	320.3	317.9	316.12	320.87	316.5	317.31	319.57
296.59	298.02	295.33	294.51	296.31	296.78	293.39	294.78	293.22	293	293.42	293.7	294.54	291.46	289.99	291.03	291.82	293.84	295.06	293.26	291.89	293.6	292.86	292.71	297.61	295.13	291.49	293.42	295.2	295.26	297.32	290.28	298.93	292.54	289.32	294.18	295.07	294.67	295.12	290.41	294.52	291.11	295.71	291.57	294.99	294.27	293.84	294.53	292.52	294.76
309.31	309.11	308.26	309.16	303.94	304.32	306.88	308.5	305.05	307.86	307.61	307.81	309.31	305.76	304.45	305.39	304.28	309	305.21	304.93	305.4	308.62	302.72	305.7	312.75	308.1	305.62	305.79	305.71	306.84	307.62	306.89	308.17	305.43	309.01	304.38	306.05	302.88	300.34	305.29	306.26	305.45	303.31	303.24	307.8	306.62	306	310.22	304.71	305.3
314.07	317.54	315.08	316.13	316.82	314.46	313.52	318.53	313.6	314.8	318.58	315.56	311.63	318.21	314.15	316.86	312	316.18	316.8	316.75	314.65	315.84	311.55	314.4	311.75	313.44	314.63	313.69	314.47	313	315.4	314.82	312.69	314.26	311.79	315.31	312	315.22	313.36	314.66	312.19	311.86	314.36	311.42	314.93	316.1	317.31	312.2	314.4	313.35
302.24	303.54	305	303.73	299.75	304.96	305.92	304.03	295.76	301.89	301.84	301.56	304.94	301.76	300.13	301.78	300.39	305.72	303.53	301.87	304.06	303.88	303.55	303.89	305.11	302.65	299.84	302.53	303.97	299.53	298.88	302.24	302.91	305.24	300.35	303.63	303.15	304.03	299.32	299.88	300.9	302.56	300.28	304.23	304.39	302.02	303.95	303.15	301.52	303.83
313.81	316.86	314.65	317.12	314.14	314.25	316.61	316.95	314.3	315.79	312.86	314.44	313.33	315.05	318.04	317.9	314.32	316.34	311.19	316.34	313.83	314.67	313.66	313.14	315.05	315.99	314.14	316.32	318.06	315.53	318.72	316.15	316.94	315.09	312	315.01	316.29	312.86	317.81	318.22	310.92	316.23	314.88	315.23	316.04	313.39	313.66	317.47	313.35	315.51
310.04	311.5	307.81	313.17	307.69	309.73	308.39	308.72	309.7	305.49	309.96	307.27	312.67	311.2	310.2	309.77	308.58	302.84	310.02	310.91	311.08	308.59	311.84	312.54	310.49	308.57	310.87	309.13	312.77	308.52	310.4	306.98	310.78	312.21	310.4	309.88	308.89	311.25	307.55	309.41	312.55	308.77	307.7	313.45	310.75	311.77	311.9	311.58	304.78	308.58
296	294.07	290.74	294.84	297.5	291.11	294.47	296.77	296.62	296.92	294.52	296.89	296.51	293.31	297.3	297.03	292.86	291.36	295.57	296.73	294.71	291.89	297.86	295.87	297.25	294.14	293.11	297.26	294.62	293.72	297.59	294.57	294.61	297.57	298	293.87	294.98	297.18	295.46	292.93	296.4	293.07	295.9	294.57	296.02	296.44	296.1	296.12	294.07	291.04
300.82	302.5	304.67	303.91	302.58	301.68	300.08	304.4	303.08	301.78	302.15	303.21	301.92	304.21	301.9	302.32	305.16	301.41	303.54	306.2	298.92	305.45	302.24	304.32	299.62	299.87	302.06	303.46	303.01	303.91	301.06	302.09	301.13	305.75	301.07	302.67	303.72	304.09	300.54	301.42	304.19	306.56	301.11	298.79	302.6	302.55	302.41	305.6	304.43	304.35
314.32	311.96	312.81	314.87	314.32	313.74	316.97	318.6	313.74	315.69	315.53	312.92	317.81	317.42	316.5	315.41	317.82	315.93	315.87	314.34	316.03	315.57	315.73	315.71	313.8	316.63	316.6	317.93	316.35	313.85	316.42	315	315.91	314.74	314.78	316.46	314.78	315.38	317.04	315.29	316.21	314.32	319.86	315.84	314.99	317.09	314.1	315.41	313.77	315.74
316.13	315.12	317.16	314.05	313.65	316.95	315.41	317.59	316.92	313.9	314.4	313.97	313.11	315.51	315.58	318.03	315.81	320.76	312.57	316.59	312.44	318.38	317.09	315.38	314.43	314.77	313.58	315.79	315.21	313.89	315.2	314.95	313.81	314	313.5	316.02	313.95	315.02	315.6	317.31	312.49	315.78	315.72	316.66	315.96	320.35	315.77	317.53	314.29	314.01
312.8	317.77	315.5	319.94	311.87	316.59	314.29	311.53	317.33	316.87	317.19	314.78	314.09	317	314.32	314.43	316.32	316.47	316.96	318.34	315.49	313.92	313.48	315.15	313.38	315.42	316.27	314.49	314.76	313.51	317.42	319.14	314.99	314.85	312.96	316.91	315.06	318.43	315.55	312.83	313.76	316.67	318.55	316.84	318.85	315.88	318.31	318.58	317.53	314.44
315.63	316.21	316.59	316.61	317.03	313.27	312.59	315.05	319.52	315.77	317.03	318.15	315.53	317.03	318.69	320.35	313.19	317.22	313.82	316.87	316.65	314.22	316.11	316.27	318.91	315.76	318.62	319.14	316.64	316.91	316.99	318.48	319.47	317.61	317.3	314.38	319.24	316.3	311.03	315.92	315.38	314.59	318.25	313.81	318.65	314.66	312.78	313	319.21	315.41
318.33	316.66	316.32	319.15	312.78	316.03	317.41	318.03	317.67	315.49	318.48	320.99	317.49	318.74	319.5	318.76	316.92	315.64	318.73	317.12	320.91	319.85	318.03	317.2	315	318.62	321.68	321	321.32	316.51	313.85	319.84	320.84	316.67	320.61	318.42	320.47	314.94	319.42	316.38	318.84	316.71	316.53	317.99	317.78	320.24	315.11	317.8	318.04	316.31
310.17	308.59	309.42	312.79	310.34	310.45	312.95	315.19	309.76	310.4	310.43	312.53	311.35	307.14	311.71	309.46	308.5	311.7	311.55	311.94	311.58	311.21	311.06	309.69	310.13	310.75	311.02	308.9	309.26	307.07	311.63	309.25	313.26	310.96	312.16	310.45	309.02	312.42	311.92	308.11	309.99	309.44	307.86	310.86	312.29	310.62	311.67	314.01	310.07	307.49
318.59	313.23	316.34	316.76	314.81	315.05	318.51	316.79	313.41	320.59	319	316.38	316.01	318.78	316.27	315.13	316.51	314.35	317.9	318.37	316.69	315.29	318.41	314.5	316.05	319.26	315.19	316.36	315.66	316.08	315.03	319.08	317.89	318.23	317.1	314.88	318.32	317.47	319	318.15	317.77	318.07	314.4	315.87	317.93	317.99	318.78	318.35	316.99	317.23
302.75	304.79	304.53	303.58	302.98	301.43	303.36	305.24	304.31	301.67	301.79	305.14	303.21	306.89	301.62	305.89	304.71	303.81	301.02	300.56	299.43	303.52	304.21	302.71	301.24	302.07	303.71	303.6	304.48	304.16	301.9	307.14	300.43	303.52	305.84	303.97	303.04	300.75	305.38	300.7	305.59	302.34	303.58	303.81	303.63	301.86	304	300.98	305.5	302.88
313.34	311.87	312.52	311.32	313.44	312.48	313.63	308.8	313.14	311.99	311.31	311.68	308.75	311.68	311.14	309.34	312.52	311.07	311.26	311.05	311.35	311.45	311.07	309.07	307.61	311.03	311.57	312.44	312.03	314.28	307.74	313.27	308.84	313.68	310.83	315.65	310.78	312.81	309.99	308.89	313.44	312.53	309.68	311.04	311.4	314.67	310.41	309.47	312.22	313.34
312.92	307.22	312.8	313.07	314.69	314.14	312.86	312.51	314.93	310.85	315.45	312.75	310.43	314.12	311.4	315.13	317.62	314.09	313.08	313.26	311.17	315.77	312.99	315.03	312.25	317.38	315.92	312.59	310.13	310.95	314.35	310.74	314.93	312.06	314.71	312.08	312.24	309.15	315.53	311.31	310.6	305.69	312.18	315.41	311.6	313.34	313.18	310.62	314.29	309.82
305.47	303.54	304.99	300.64	302.54	303.32	302.09	304.02	302.79	301.17	303.88	304	305.4	305.86	301.97	305.57	301.05	304.13	308.7	303.77	303.33	303.48	305.82	306.12	307.19	301.73	303.91	302.82	301.58	303.95	302.66	305.67	304.1	303.21	304.09	304.69	304.14	301.71	303.28	304.47	301.2	305	300.88	300.29	302.82	307.15	302.85	301.7	305.39	302.27
297.77	298.42	302.87	298.8	301.82	302.36	297.82	300.33	299.84	297.94	297.89	303.06	299.84	298.75	301.03	302.61	299.95	299.57	298.8	297.31	300.53	299.25	298.62	303.24	298.24	301.87	298.87	300.15	297.52	301.77	299.85	294.87	299.19	298.62	300.16	298.09	300.39	302.74	301.86	303.53	302.08	297	303.49	298.62	300.99	299.28	298.1	304.54	300.59	303.14
296.28	293.99	296.55	294.54	296.68	292.49	295.41	296.38	293.78	296.59	295.25	296.73	295.29	293.84	290.85	293.36	293.79	298.45	297.08	297.57	294.55	297.33	292.41	292.9	299.15	297.86	294.14	294.08	296.08	298.74	299.69	296.26	292.03	292.7	295.38	297.33	293.15	294.59	292.91	295.67	298.76	299.32	292.11	295.1	295.2	295.05	297.26	294.52	295.96	295.91
293.61	292.97	292.78	296.31	294.56	297.3	295.26	293.33	296.56	296.1	293.48	294.3	295.95	292.92	294.4	295.37	290.74	296.25	295.13	296.16	289.14	292.85	294.11	295.77	294.03	293.45	294.88	293.3	293.6	289.51	295.94	289.83	296.78	292.72	294.51	294.45	297.4	295.93	295.18	292.82	293.8	292.48	295.95	295.59	296.38	296.23	295.71	295.31	297.35	294.56
303.87	302.3	304.62	299.14	306.86	302.49	304.8	305.61	306.39	303.94	300.32	302.69	304.4	307.39	304.67	306.06	305.09	302.64	304.47	303.27	305.88	305.42	305.86	304.91	307.17	302.2	309.02	300.18	305.98	307.53	305.55	304.53	308.51	306.77	305.98	304.25	305.33	305.42	305.63	300.13	305.94	302.3	304.39	305.11	305.76	303.39	302.39	300.03	303.39	301.23
302.23	302.71	300.25	300.93	302.69	304	301.91	304.4	302.24	299.82	298.11	298.88	295.79	299.37	301.02	305.27	297.4	298.86	299.4	302	302.08	301.95	299.89	298.26	301.08	301.15	301.55	305.43	299.08	303.97	300.78	298.83	299.32	298.76	302.68	304.88	304.66	300.33	297.47	298.91	302.41	300.62	300.48	298.79	300.61	297.64	298.27	301.68	297.22	300.3
298.72	300.03	301.94	300.03	301.57	303.79	300.81	299.71	300.57	297.9	299.98	302.11	298.74	305.66	298.76	298.54	301.76	299.01	300.78	301.25	300.18	299.22	298.58	300.01	296.44	298.15	301.37	300.56	296.43	299.93	301.2	301.04	301.19	301.32	298.03	298.37	298.98	303.98	302.88	297.28	299.12	297.44	299.83	301.86	297.18	298.85	302.07	296.45	301.34	299.58
304.01	306.09	303.97	306.27	308.98	304.59	303.65	303.7	300.92	298.25	304.8	306.56	302.52	302.48	304.26	301.27	302.45	304.56	301.13	302.42	303.7	306.43	303.66	302.86	305.83	306.82	304.34	306.62	303.45	303.62	303.26	305.51	301.26	306.5	305.57	307.14	304.06	303.59	301.56	306.15	302.91	304.22	303.33	305.53	305.03	300.13	303.33	303.85	305.65	303.65
311.88	315.88	313.68	315.48	311.61	315.77	312.62	314.6	314.44	314.14	317.24	315.59	317.01	314.39	313.47	311.88	313.08	317.68	311.06	313.68	315.28	314.89	314.36	313.69	313.8	317.36	313.17	312.56	314.99	316.43	312.8	312.58	312.86	314.49	314.98	312.03	314.87	312.93	315.47	314.66	312.1	313.92	318.66	312.5	312.77	314.08	310.23	311.49	312.94	319.72
323.33	324.53	325.93	325.63	326.8	325.68	325.45	321.22	329.97	325.88	324.08	324.01	323.74	329.01	326.2	325.92	320.3	319.98	322.64	327.67	330.09	325.77	326.77	322.74	325.43	321.08	324.95	326.53	324.49	323.77	326.25	322.7	324.82	326.69	324.15	325.48	327.45	326.33	325.22	324.93	321.72	322.19	327	324.67	322.7	324.5	327.89	324.03	323.97	323.02
316.44	312.86	314.51	319.95	312.63	313.69	312.4	312.64	310.93	312.39	311.98	313.98	314.07	315.43	314.61	313.7	313.38	313.12	312.9	314.07	314.91	314.17	313.96	312.21	311.96	315.24	309.53	311.78	311.09	312.08	316.78	315.17	313.99	311.4	311.99	314.46	312.56	311.33	311.28	314.21	313.28	317.32	313.87	311.58	312.73	314.98	312.77	314.95	312	314.16
316.11	317.62	318.19	315.28	313.14	314.11	313.56	312.25	316.52	318.53	316.32	316.51	316.35	312.2	315.66	312.63	313.63	314.03	313.9	311.76	318.82	311.9	313.53	315.53	311.46	317.07	311.1	313.23	313.62	315.28	315.91	316.32	315.16	316.11	311.48	312.83	310.83	315.47	317.06	314.17	311.38	316.5	317.91	314.59	314.98	312.07	315.17	311.71	315.83	314
304.09	303.76	299.96	303.38	306.7	298.88	304.15	303.46	303.99	303.62	303.52	302.88	305.19	302.2	299.87	302.91	301.59	299.26	303.9	302.03	297	300	303.26	303.19	302.43	304.42	302	303.57	304.4	304.36	305.47	305.06	303.58	301.64	303.15	301.75	305.05	302.73	307.37	302.67	305.18	301.69	303.01	304.79	302.3	304.79	307	305.07	305.33	302.55
319.39	316.21	311.02	316.02	312.02	313.07	312.05	313.47	313.18	315.18	316.72	312.22	312.09	315.61	314.56	312.9	314.85	318.39	318.41	315.41	313.84	316.15	314.99	312.82	312.74	315.58	317.89	315.45	309.48	315.11	315.28	312.99	314.17	317.18	313.06	318.59	314.13	317.85	313.27	317.7	313.52	318.31	312.61	315.51	315.03	313.11	313.59	318.55	312.2	314.27
313.05	315.26	315.45	316.99	313.95	315.84	314.98	315.65	315.59	315.89	316.9	317.69	314.44	317.37	312.6	317.37	314.22	317.45	316.3	309.82	314.7	314.54	318.85	315.35	313.47	315.01	314.52	314.18	313.05	316.27	313.88	312.79	313.64	312.85	318.08	312.59	316.02	316.07	318.07	316.73	314.29	313.92	315.55	314.17	314.33	316.53	314.24	313.87	313.97	314.77
300.03	301.91	300.9	303.34	296.93	301.87	305.2	300.88	300.94	300.7	302.18	299.93	302.75	302.48	298.68	298.45	296.91	304.08	304.24	297.88	298.34	301.07	301.54	299.63	300.76	301.17	300.48	301.06	303.99	299.63	302.32	297.54	302.24	299.66	304.07	299.79	302.05	302.61	301.11	301.52	299.71	299.23	296.11	301.6	303.13	301.74	300.41	301.55	301.96	303.47
316.64	313.12	313.35	314.05	310.61	313.26	315.85	315.57	312.41	313.88	314.08	309.09	309.79	312.04	313.59	313.78	313.58	313.63	312.45	315.16	312.4	313.92	313.52	316.09	312.1	313.38	311.61	316.62	313.23	315.04	316.01	313.71	314.22	313.43	314.2	314.34	313.22	312.49	312.33	313.56	314.64	310.87	314.34	317.12	311.58	312.05	310.49	312.62	310.07	316.58
315.05	315.3	311.37	313.17	315.63	315.27	314.4	314.68	313.8	312.45	320.26	317.19	310.89	314.35	312.95	314.68	315.65	313.28	314.64	314.92	317.32	317.18	317.19	314.38	315.06	318.97	312.79	313.9	317.1	317.39	313.62	315.77	312.01	313.76	313.48	312.77	314.78	314.16	312.74	316.31	311	316.42	316.57	315.26	314.87	312.51	315.58	316.27	316.41	316.32
304.32	304.36	302.99	301.11	301	304.73	301.17	301.26	301.98	303.06	302.82	299.94	303.29	302.36	302.03	300.58	302.96	302.47	305.18	301.88	303.82	301.58	306.33	303.31	301.8	300.66	302.53	299.97	302.54	299.19	300.95	301.33	303.77	301.46	303.57	303.52	298.59	300.52	302.19	302.42	303.48	305.27	301.94	301.52	300.47	298.19	303.34	301.89	301.26	304.21
304.37	301.6	309.5	308.84	301.57	302.06	306.87	301.94	305.41	304.48	298.58	304.88	302.14	306.24	304.9	302.37	303.35	306.02	305.66	307.4	304.74	306.76	304.62	306.34	303.85	306.63	306.21	304.1	305.78	300.95	302.08	304.57	304.32	304.43	305.9	306.1	305.65	303.87	304.36	305.11	300.96	306.55	303.62	301.09	303.63	305.84	305.11	304.58	304.05	305.22
311.66	317.26	313.27	316.75	314.3	314.22	318.15	315.67	312.73	315.66	313.57	312.53	314.62	314.43	312.04	317.42	316	312.91	316.93	313.32	312.26	315.03	318.34	316.18	316.85	312.08	316.16	315.93	318.37	317.55	313.78	317.82	313.66	311.88	316.97	312.75	314.71	317.43	314.09	315.06	313.43	319.74	316.42	315.23	315.84	317.23	311.7	315.41	315.74	314.21
312.66	311.54	310.89	306.26	312.52	309.67	309.6	310.01	309.4	309.34	306.8	307.85	308.46	311.38	310.36	310.43	309.71	310.38	309.69	313.61	308.02	309.78	309.8	308.87	311.7	310	307.15	310.86	308.98	310.52	310	309.6	309.02	309.9	311.24	311.54	312.27	308.66	310.29	312.66	309.09	310.09	314.23	311.38	307.75	309.96	310.3	310.74	311.9	307.85
322.03	318.29	321.3	315.27	318.72	317.86	315.9	319.13	320.43	321.8	318.42	318.34	320.08	318.15	318.06	318.74	318.81	319.01	315.96	317.88	314.42	320.77	316.61	318.65	317.44	317.01	314.2	317.74	316.24	320.97	319.14	319.02	320.61	318.41	317.7	320.06	314.64	323.25	320.54	319.13	318.91	316.83	317.76	319	315.29	319.18	317.13	317.69	318.42	314.11
317.46	320.43	319.76	316.91	317.77	316.52	319.02	315.98	319.53	317.5	314.68	317.26	319.16	317.87	318.11	314.64	318.21	319.62	317.48	315.83	319.99	316.06	316.46	318.17	316.09	318.21	311.57	320.21	316.55	319.21	317.65	317.47	318.9	316.85	320.79	316.05	318.09	317.65	315.13	316.89	318.73	318.96	319.03	317.24	318.46	318.15	316.75	317.14	318.27	317.44
303.26	304.71	302.31	306.35	304.81	300.78	302.5	302.85	302.28	300.95	301.68	302.48	303.07	302.92	303.94	301.55	301.83	301.59	301.09	303.8	301.52	307.46	298.76	303.32	304.47	304.18	304.7	302.16	303.67	302.2	306.79	306	306.42	304.63	302.55	302.33	304.13	304.6	301.73	302.25	302.24	306.78	304.65	304.58	301.5	302.34	302.96	302.78	302.23	300.92
318.62	318.42	318.49	318.27	320.06	320.41	319.31	322.36	318.54	321.54	318.7	321.3	317.3	317.69	318.21	319.47	319.38	316.12	319.93	314.68	317.59	321.5	316.97	319.69	319.31	319.37	317.7	322.15	318.92	319.33	318.83	317.66	316.25	319.95	319.01	320.68	322.71	318.81	316.1	319.84	318.95	318.04	316.56	320.25	315.79	319.28	319.27	316.74	319.04	320.53
323.71	324.14	325.36	322.82	328.47	321.77	324.09	323.08	325.16	325.53	323.53	324.86	324.26	325.45	325.3	325.23	321.13	324.53	320.87	324.75	322.8	318.9	320.72	324.05	321.64	324.91	325.73	323.98	325.63	326.55	323.2	321.79	325.23	323.58	328.39	323.29	327.53	327.69	325.52	325.43	324.4	324.26	325.47	323.78	326.24	328	320.62	326.12	322.56	324.76
304.91	299.93	302.63	301.98	304.85	303.12	305.36	303.55	301.14	301.34	305.36	302.37	303.18	303.46	303.03	301.83	302.27	300.52	304.17	306	304.2	303.42	303.18	303.85	305.06	300.89	307.49	303.47	304.77	304.72	303.38	301.3	304.04	299.73	302.55	303.69	301.1	301.59	301.65	301.11	303.16	304.22	298.91	305.77	305.94	301.67	306.14	300.25	300.74	306.47
314.35	311.72	314	311.91	314.22	313.3	315.38	312.52	311.1	312.96	310.03	313.35	312.38	315.03	313.63	314.68	313.51	313.53	311.82	313.6	315.58	312.14	313.64	312.67	315.4	311.29	313.5	313.35	311.94	311.54	315.8	314.38	312.63	310.38	311.59	312.48	313.16	312.65	311.21	313.77	315.58	312.89	310.8	313.36	316.19	312.87	311.56	312.14	313.32	310.78
324.6	326.69	325.25	323.92	326.45	327.51	324.41	327.68	329.09	328.01	327.81	325.08	323.9	326.44	323.32	322.27	327.7	325.65	328.42	324.85	325.31	325.07	325.74	325.87	326.05	325.89	324.33	325.64	325.77	325.43	326.49	324.47	323.45	324.5	326.63	327.41	326.62	325.72	326.5	327.06	327.26	326.47	323.78	326.85	324.83	322.99	325.43	324.86	323.15	324.67
316.25	312.02	311.95	311.75	312.31	311.99	310.48	309.36	314.59	312	314.31	309.53	312.9	315.66	316.29	310.07	309.61	307.77	310.04	308.23	313.54	311.74	312.51	308.29	310.87	309.25	314.41	312.78	309.13	313.29	313.11	308.62	313.2	316.49	309.81	306.12	312.86	312.77	311.02	309.25	311.68	315.07	312.42	309.9	310	312.75	311.27	308.59	311.59	311.61
319.25	319.72	321.55	321.46	321.02	318.78	319.77	319.34	317.15	319.99	318.35	320.27	317.88	319.36	319.71	318.51	323.41	319.4	323.12	318.45	315.5	320.61	318.18	320.68	321.75	319.17	316.58	320.96	321.75	319.01	317.77	318.96	318.85	322.25	320.92	319.42	320.28	320.93	323.22	317.8	317.14	317.77	317.74	321.38	320.73	320.07	320.43	320.24	318.07	320.01
301.6	307.96	303.4	306.52	303.64	308.2	306.36	303.85	304.32	305.97	303.19	305	302.52	304.4	305.57	302.29	306.3	304.92	304.88	305.1	308.23	302.83	301.18	303.91	303.41	309.14	302.45	306.66	306.26	303.85	305.56	307.74	307	306.17	303.44	303.63	304.64	304.55	303.78	307.06	305.51	306.86	303.72	306.84	301.33	305.52	306.86	303.01	309.01	305.55
309.69	312.22	308.95	309.93	308.89	311.83	307.38	312.46	310.78	308.41	309.1	308.85	312.87	305.49	311.38	307.52	307.76	306.43	308.61	309.12	307.1	308.96	307.96	309.91	309.74	312.38	309.76	310.59	307.69	315.28	307.18	309.11	305.92	309.3	314.21	306.45	306.69	309.42	309	308.42	309.59	306.31	310.79	309.11	311.07	308.66	304.54	312.2	309.61	304.2
322.96	322.68	323.05	323.88	322.81	325.48	325.73	325.23	323.46	325.63	325.35	322.84	324.29	329.67	327.83	328.95	325.76	324.23	326.89	321.8	325.09	325.56	324.97	322.52	322.19	323.65	323.96	324.02	325.25	324.19	322.44	320.71	325.11	326.19	325.83	325.14	326.84	325.32	324.33	322.97	324.05	327.39	319.06	327.61	326.42	320.92	323.67	324.54	323.49	324.12
307.08	307.99	304.07	310.78	306.3	301.73	304.84	303	305.49	307.94	309.3	308.94	306.2	305.3	304.73	302.94	302.72	301.32	305.13	307.11	308.81	304.67	302.85	306.14	305.07	309.7	304.42	307.8	304.51	305.03	305.99	307.93	306.13	309.17	308.66	306.58	306.02	306.33	306.61	306.67	307.19	304.26	305.02	305.64	304.59	304.83	307.08	308.56	306.45	307.16
316.35	316.3	317.3	318.64	318.94	317.47	319.24	318.21	314.52	315.01	313.59	321.02	314.9	314.87	317.65	319.34	319.41	316.66	317.08	312.27	315.14	314.15	317.43	318.44	312.87	314.21	318.41	317.22	313.61	315.83	317.62	316.76	312.17	318.37	320.54	316.06	314.78	316.57	315.24	316.14	317.83	316.61	316.09	315.89	316.07	316	315.1	320.35	316.32	316.25
315.49	313.38	310.51	317.22	310.02	314	314.84	312.01	313.33	313.37	314.55	313.82	313.59	314.31	314.5	314.77	315.41	314.81	311.81	314.12	314.71	317.64	311.3	313.03	314.06	313.93	314.08	313.56	311	315.55	312.69	315.72	315.99	315.54	312.38	315.93	313.58	312.54	313.81	312.05	312.34	310.61	312.7	314.87	314.53	315.02	315.73	313.93	313.83	313.76
312.14	312.81	313.39	312.68	311.7	312.33	312.8	308.26	312.07	310.21	313.91	309.69	309.89	312.93	311.06	313.9	312.24	310.86	309.45	311.83	311.62	311.73	312.38	307.79	308.62	310.15	310.95	311.42	314.4	310.34	312.51	308.66	312.56	310.85	311.29	309.93	311.51	315.27	310.99	312.88	309.19	311.06	309.19	313	310.17	308.44	311.22	309.5	312.34	311.42
306.08	305.75	305.02	306.69	304.79	303.24	304.84	306.61	302.04	308.11	303.83	306.49	302.56	304.36	305.1	306.1	304.64	306.37	306.09	305.36	306.98	305.23	304.68	305.38	306.86	307.32	304.6	307.4	305.95	304.36	303.23	301.58	306.01	302.64	302.08	303.75	307.49	306.66	304.34	305.91	304.38	307.32	302.74	305.88	305.43	305.81	304.64	300.11	305.24	305.68
327.43	325.31	328.21	327.17	326.37	329.18	326.84	326.8	329.69	324.81	327.6	328.15	330.09	330.1	328.63	329.78	324.95	328.3	325.51	326.9	327.2	328.98	325.2	328.83	327.54	327.33	326.68	330.76	327.18	328.08	327.16	327.98	329.73	324.48	328.81	328.22	331.5	327.58	328.93	327.72	328.42	325.67	328.95	328.65	329.53	325.08	330.78	329.38	326.53	326.33
316.27	319.03	317.15	315.81	315.35	318	315.65	315.69	311.21	312.07	316.7	313.84	315.6	315.34	313.01	311.47	313.82	316.66	312.85	313.21	316.8	318.15	314.88	315.42	312.85	314.42	316.62	313.86	316.37	314.34	315.07	315.38	313.17	316.05	315.01	316.01	315.33	314.14	312.56	314.91	314.38	315.25	313.5	315.61	313.78	314.83	311.93	314.01	314.93	312.36
328.17	328.1	328.54	330.24	327.58	327.61	327.34	327.97	331.38	328.46	328.69	329.63	329.63	328.07	330.35	330.6	330.37	327.18	330.45	331.16	329.21	326.74	327.75	330.23	332.88	327.42	327.25	329.81	329.17	322.14	328.86	329.01	330.27	328.57	332.42	330.5	329.03	329.77	327.63	326.54	329.23	330.56	330.67	328.05	325.9	325.56	330.02	328.63	329.16	331.66
303.15	303.7	301.87	307.12	302.62	300.69	303.4	305.69	303.44	308.64	303.42	302.4	306.72	305.18	303.81	302.33	301.89	304.21	305.45	305.49	303.65	305.61	305.11	303.11	302.93	304.78	301.55	303.9	304.86	308.71	304.87	305.26	302.43	303.59	302.66	303.85	303.5	303.01	305.17	304.97	305.85	301.25	303.85	305.4	301.53	303.61	303.62	303.51	307.43	307.28
312.72	315.36	314.56	313.5	316.38	313.56	312.33	312.27	316.8	317.75	315	315.38	314.83	314.96	317.55	316.64	311.38	312.85	315.89	315.42	311.97	314.01	315.64	315.7	314.18	320.32	319.08	314.89	316.47	312.54	313.15	313.93	312.53	315.55	315.41	312.76	316.3	313.11	314.5	317.43	316.18	318.67	314.67	313.89	315.01	315.99	313.53	318.2	311.39	313.61
306.15	303.42	309.38	303.52	304.83	308.21	307.08	301.74	304.42	306.85	304.38	307.76	308.29	306.13	304.85	304.6	309.77	304.33	308.37	309.69	308.17	308.15	308.88	306.44	307.55	304.69	306.19	305.96	307.71	303.5	308.24	310.43	307.16	309.2	305.36	305.5	308.6	303.93	306.54	305.17	308.37	306.39	307.74	307.51	310.24	305.5	305.98	308.38	307.04	305.6
317.43	315.87	314.95	314.42	314.22	313.87	317.3	314.57	318.75	316.6	316.22	311.45	314.27	311.03	313.67	312.11	311.67	316.45	312.36	310.64	315.76	311.79	314.29	311.65	312.37	311.76	315.47	315.72	310.67	314.22	313.3	315.57	317.68	310.53	315.3	315.11	312.61	313.3	313.74	314.76	316.33	316.21	314.55	312.42	313.06	314.71	320.16	311.65	315.39	312.48
307.86	307.39	306.93	307.51	310.31	309.28	309.76	307.86	306.3	304.93	308.12	305	305.3	306.36	305.06	310.27	305.46	307.76	304.4	303.97	306.39	307.06	304.31	305.5	302.04	303.72	305.31	306.99	310.89	308.57	309.18	305.18	305.92	304.45	307.15	308.42	308.6	306.14	304.45	309.43	305.39	304.21	304.52	305.74	302.39	305.91	307.8	306.93	307.22	307.63
303.06	303.27	302.09	304.5	302.79	304.01	301.75	302.05	302.42	302.31	304.96	305.71	304.76	302.39	302.4	303.9	305.51	306.75	305.07	300.04	308.85	302.26	302.59	301.53	298.79	304.03	302.12	298.12	303.61	304.76	301.03	305.25	303.16	304.19	301.49	301.63	304.26	302.19	304.57	304.31	303.23	297.91	301.8	302.66	303.73	304.18	304.65	302.34	301.03	302.94
309.52	314.82	313.63	314.73	313.69	308.77	312.1	314.23	312.43	315.87	314.64	314.35	309.49	312.32	313.27	312.81	309.82	309.19	311.92	314.11	313.7	313.37	310.14	311.78	310.69	311.39	314.04	314.61	315.08	310.88	313.01	311.51	313.09	310.97	313.13	315.41	314.3	312.15	312.43	314.12	311.65	311.56	312.69	314.13	314.43	311.36	312.31	311.47	313.87	313.17
310.32	309.92	307.25	310.05	312.06	310.46	310.78	311.54	312.81	309.29	310.92	312.35	311.95	310.3	309.5	309.13	310.6	308.29	310.79	310.39	312.97	310.97	308.54	308.74	313.05	311.6	310.07	311.79	311.6	310.15	308.99	313.62	311.83	311.99	310.42	308.9	309.71	308.92	309.71	305.54	310.08	308.67	310.16	307.43	313.68	306.2	309.19	310.82	313.87	308.77
317.49	317.63	320.4	315.97	321.1	316.86	314.34	315.26	319.84	318.15	317.07	315.3	318.54	321.12	318.5	318.36	321.63	319.6	316.94	314.87	316.97	316.1	317.21	316.88	319.16	318.03	321.43	324.05	317.01	317.5	318.73	317.73	317.13	319.84	315.22	318.9	317.26	324.49	318.11	317.27	319.18	317.08	317.41	318.04	317.23	318.43	316.72	316.1	318.68	315.2
315.21	316.58	315.44	312.21	315.49	314.54	316.43	315.25	313	313.23	313.51	312.53	314.27	309.85	313.97	309.52	316.53	317.56	315.2	316.86	311.19	315.37	315.83	319.34	315.51	315.8	309.52	317.84	315.14	313.17	312.47	313.67	314.72	312.8	316.78	315.59	316.32	317.19	314.06	315.76	314.59	312.27	314.53	311.35	312.14	313.37	315.88	315.98	317.9	313.15
302.62	305.01	302.53	305.11	301	302.32	304.97	301.31	305.23	302.17	300.91	301.52	305.18	302.51	304.08	306.28	302.75	307.37	302.09	302.59	304.39	304.58	303.2	300.73	302.64	304.34	304.96	304.52	302.5	300.07	303.5	301.03	302.92	302.71	305.53	304.01	305.98	305.23	301.19	302.97	303.46	308.15	303.46	303.06	303.54	302.89	304.66	301.51	306.51	301.97
315.39	318.53	315.06	316.5	315.08	315.45	314.81	315.22	315.79	316.23	317.99	316.15	315.86	316.17	315.7	318.17	317.58	315.88	317.52	313.34	312.13	317.36	318.41	316.15	318.57	316.22	315.73	314.58	315.48	317.97	320	316.19	314.69	319.67	314.79	316.97	316.23	318.14	317.95	317.5	311.71	312.26	316.6	317.01	316.49	318.78	319.64	315.36	316.63	317.25
320.55	319.1	320	316.04	317.49	314.6	318.18	316.46	317.96	319.62	314.8	314.04	318.47	319.48	317.21	314.86	316.55	316.94	317.36	316.46	317.91	317.69	313.57	319.62	313.11	315.54	318.83	319.37	315.85	316.63	316.74	315.95	315.43	317.25	320.96	317.82	318.25	315.68	317.34	319.5	321.8	320.48	317.08	319.54	315.2	316.6	318.48	315.56	319.08	318.23
317.51	316.65	324.44	318.02	315.04	318.17	319.66	318.56	315.8	316.57	318.91	317.2	313.76	319.78	320.55	320.97	317.96	318.34	320.12	321.97	321.43	323.38	317.33	319.31	316.55	321.95	316.47	317.64	319.98	322.49	319.59	318.01	317.56	317.09	320.99	317.56	320.24	317.62	321.09	318.38	320.94	319.24	318.23	318.46	320	318.21	319.53	320.6	320.29	320.09
308.6	311.49	306.43	303.72	306.41	308.26	305.92	306.86	303.93	302.55	308.97	308.95	306.65	304.64	304.65	307.88	305.47	303.2	308.49	307.12	304.81	309.38	303.16	305	306.49	304.86	304.42	303.06	307.48	308.74	306.76	303.13	308.06	304.02	308.13	305.85	304.33	306.13	307.06	306.57	308.18	306.31	302.59	308.79	305.71	305.03	307.28	307.36	302.55	304.51
318.16	313.51	311.51	315.91	316.18	314.42	313.64	315.74	313.44	314.35	317.33	316.86	314.85	317.62	316.16	312.24	314.04	313.06	316.59	315.73	317.1	315.59	314.64	316.97	317.28	313.42	315.76	313.49	311.94	315.68	310.37	316.41	318.08	314.36	313.42	314.46	314.98	313.81	311.93	312.91	316.5	313.5	314.52	316.66	310.26	313.89	315.03	311.28	311.97	314.05
306.71	310.15	309.6	309.18	311.49	307.94	311.87	310.85	309.46	308.05	310.9	309.31	306.82	308.75	307.25	312.24	307.56	305.32	306.88	311.03	308.46	309.88	309.04	312.18	308.73	306.21	309.16	304.09	307.66	309.67	309.17	307	312.58	306.55	310.37	308.22	308.02	308.23	307.86	308.85	309.72	306.98	307.62	309.14	310.99	306.28	309.91	305.75	312.72	309.01
306.21	304.48	306.35	303.65	307.69	307.14	306.54	306.78	305.3	305	305.38	306.35	303.96	307.68	306.97	304.6	303.6	307.11	309.14	308.27	304.79	307.59	306.37	310.48	304.87	308.56	308.35	308.94	304.05	306.28	305.5	305.77	308.3	307.05	305.39	307.82	303.69	307.3	305.58	305.33	303.75	304.13	308.61	307.88	304.1	304.38	307.89	302.66	304.98	308.29
306.68	305.88	304.86	310.88	304.63	304.64	308.56	304.36	307.04	304.09	308.98	306.21	305.73	306.37	303.72	306.31	307.37	304.5	303.43	305.06	301.29	302.11	305.56	304.71	303.24	306.36	306.5	309.73	302.41	308.83	308.77	304.73	306.38	302.84	303.84	308.46	308.83	302.97	307.42	307.16	305.64	305.4	307.38	306.26	304.06	305.25	306.84	304.34	306.04	302.01
305.55	304.2	304.06	305.04	301.77	306.93	302.27	305.83	304.34	301.96	303.85	305.2	303.03	304.97	308.02	303.3	305.03	306.58	303.68	304.56	304.1	303.27	302.69	302.37	304.39	302.48	304.85	304.75	303.49	305.57	304.01	306.48	303.81	304.19	306.03	304.33	305.43	304.09	300.75	301.72	305.55	306.52	302.38	303.89	306.2	306.34	308.86	306.33	302.58	302.06
306.31	302.64	306.17	304.14	306.78	307.47	306.67	306.61	305.87	303.18	305.4	305.51	306.99	306.47	306.12	303.95	305.93	306.52	305.93	304.25	303.04	302.92	309.16	307.53	304.79	305.41	304.31	306.97	304.31	306.24	307.05	307.09	306	306.73	306.37	306.16	305.44	308.77	304.25	301.92	308.76	307.04	305.29	306.1	303.87	307.11	307.5	304.85	303.99	305.59
312.17	311.69	313.51	317.17	316.37	318.79	314.2	316	316.3	316.09	314	312.48	311.97	314.72	316.79	317.18	319.58	313.3	314.97	314.86	312.35	314.81	313.25	314	313.71	315.75	314.48	314.77	312.3	314.27	313.82	314.29	313.62	317.75	314.05	317.46	312.67	311.41	317.4	316.57	315.16	313.78	317.04	312.88	309.83	315.12	313.05	313.12	314.97	314.05
316.53	314.74	316.71	311.66	316.41	312.72	317.42	313.71	318.43	316.78	318.48	314.37	315.74	313.86	312.63	314.42	313.93	313.97	315.05	313.63	314.34	315.15	317.12	319.15	317.44	316.2	318.78	316.45	320.17	317.3	315.58	315.66	314.26	316.42	314.48	316.94	315.59	318.22	313.72	314.84	313.58	313.72	315.68	313.41	314.9	318.93	315.81	314.92	312.52	314.93
295.85	297.75	294.95	294.61	292.2	296.87	295.49	297.19	296.25	298.97	295.42	295.57	296.49	301.54	296.16	293.75	299.7	296.22	292.81	295.79	296.1	297.87	295.53	297.06	299.14	301.94	296.74	293.99	298.9	298.05	295.35	298.63	294.64	300.1	293.26	295.11	295.48	296.76	297.41	297.13	295.91	300.53	298.47	297.03	295.54	298.33	299.86	297.29	298.9	297.48
316.9	311.46	316.06	319.65	313.96	318.1	315.76	312.88	312.75	315.37	316.85	317.28	315.32	315.48	317.05	317.16	313.27	317.98	315.68	315.86	312.74	314.96	315.27	315.9	313.94	314.72	314.49	315.46	311.62	313.75	316.1	313.81	314.39	315.38	317.65	314.92	314.8	316.08	314.83	317.13	316.84	313.97	315.88	314.35	313.48	315	314.64	316.39	316.87	315.79
305.83	307.99	307.06	303.87	305.46	305.4	306.54	307.84	305.6	306.46	305.45	304.08	305.77	303.18	307.15	308.01	304.44	307.25	308.04	307.56	305.72	304.44	309.67	307.87	306.42	304.26	309.09	306.79	308.24	306.49	306.06	307.51	307.19	301.24	303.99	300.32	300.35	309.58	306.74	308.36	305.94	304.54	306.12	304.51	308.27	308.01	307.58	306.92	305.86	304.69
303.91	304.52	303.11	303.63	300.79	307.85	303.86	302.56	306.37	303.4	306.05	302.25	303.8	302.87	306.78	306.56	303.07	302.58	302.15	303.14	303.81	306.9	303.64	306.53	303.58	306.13	306.2	306.7	305.19	304.31	302.68	302.43	303.23	301.74	305.33	308.89	302.38	305.42	310.03	303.12	305.98	306.18	302.47	299.95	305.22	302.7	302.92	304.28	304.08	305.72
303.54	305.81	298.88	299.47	304	305.29	303.15	301.51	301.81	301.69	301.59	302.08	299.8	299.94	305.6	301.32	305.6	301.69	304.72	304.59	297.23	304.41	304.34	301.42	300.13	303.31	302.59	303.88	299.79	301.11	304.72	298.58	305.55	302.02	301.7	302.26	304.17	300.97	299.4	298.18	304.62	302.1	302.57	304.33	304.02	299.87	300.98	301.82	301.93	303.68
319.21	311.46	314.35	314.38	315.35	314.56	317.78	317.14	315.92	318.95	318.9	317.17	318.18	315.72	311.25	318.3	313.16	317.07	313.32	314.67	318.91	316.54	313.3	315.17	316.59	313.58	315.1	316.66	315.79	315.88	315.43	315.49	313.42	315.47	314.16	314.44	315.18	315.12	313.23	319.01	318.89	314.79	311.57	313.27	312.18	315.67	313.85	313.7	317.14	314.73
317.58	318.78	315.12	318.96	320.03	315.85	317.34	319.25	314.96	317.86	316.42	319.32	315.52	317.34	314.99	319.17	316.42	317.88	319.15	316.19	318.77	317.76	313.6	316.74	316.2	316.44	319.22	319.05	318.09	314.49	316.77	319.65	316.65	317.79	318.4	320.94	316.66	316.83	318.16	320.17	317.74	313.77	315.69	317.08	314.97	319.31	315.19	316.67	312.89	318.7
329.14	326.59	328.12	329.82	329.04	328.55	327.65	328.46	329.49	329.21	327.07	324.59	330.77	324.45	327.88	322.3	327.1	326.99	327.94	331.22	329.46	325.89	326.25	327.08	327.82	328.3	326.29	325.79	328.49	327.51	327.08	333.51	330.73	330.26	326.35	325.55	327.86	328.26	328.79	327.78	328.95	327.06	325.56	329.45	329.08	327.76	328.66	324.95	327.44	326.75
297.26	298.17	297.26	294.09	295.98	297.49	294.06	297.01	300.48	297.63	296.91	298.62	295.94	296.63	296.9	292.67	301.49	294.34	297.51	296.99	297.03	297.29	295.78	294.07	296.23	298.22	294.82	300.4	296.67	296.57	296.98	298.28	295.87	293.85	297.29	297.56	299.57	294.76	298.24	300.82	297.21	297.76	298.08	298.48	294.75	296.2	296.13	298.1	297.12	298.37
309.18	311.6	315.02	311.86	315.01	308.11	310.89	313.06	310.32	311.59	318.72	313.18	313.88	310.78	312.3	312.04	314.85	312.7	312.59	312.59	312.02	316.21	312.41	314.44	313.34	310.52	313.41	311.03	310.73	312.66	311.16	315.16	314.25	315.95	309.78	312.36	313.05	312.15	315.54	313.07	312.68	315.01	312.49	313.86	314.51	310.92	313.85	313.04	312.43	314.53
319.18	319.76	316.15	315.94	316	317.27	312.03	317.93	314.91	317.5	317.4	319.08	318.9	315.46	318.92	317.49	316.7	316.34	317.36	316.76	316.92	315.77	316.07	317.75	318.28	317.16	315.04	319.89	319.07	317.26	316.08	313.5	319.38	317.29	315.07	318.27	318.8	321.79	319.75	315.64	319.53	319.9	313.51	317.87	315.92	317	318.84	317.85	317.72	316.63
304.38	305.79	303.26	306.23	305.24	308.01	302.51	305.68	307.51	308.87	308.63	304.5	305.46	307.86	306.76	303.35	304.44	307.42	304.05	304.97	305.64	307.61	306.71	304.61	300.32	304.94	301.31	305.74	304.42	305.72	306.47	303.08	306.97	303.97	303.32	305.32	304.8	306.4	306.78	302.3	305.75	300.35	307.54	302.98	307.57	305.66	307.98	307.48	304.35	305.55
309.67	311.88	310.46	309.54	311.16	312.43	310.13	311.84	309.2	310.53	311.3	310.91	313.32	310.08	311.12	310.91	308.62	309.62	312.14	307.72	311.81	309.72	316.37	310.85	304.9	311.46	310.01	310.22	310.51	305.59	309.56	310.24	312.21	311.04	309.31	309.24	314.42	307.91	311.16	309.91	309.51	309.38	310.27	309.85	310.94	308.95	312.28	311.76	307.92	311.97
316.69	320.31	320.9	321.4	320.59	318.06	319.54	319.06	320.86	322.01	321.52	320.65	320.45	319.7	318.91	318.07	318.36	318.16	318.39	314.41	320.58	320.39	318.5	321.83	319.53	318.84	321.19	316.57	318.5	321.93	316.5	315.45	319.89	317.2	320.41	315.78	321.72	322.49	318.59	318.34	322	323.45	316.71	318.24	314.98	317.46	319.21	320.04	322.75	321.32
316.03	312.43	317.32	316.64	314.96	315.14	310.22	314.03	315.1	316.63	315.13	315.13	319.7	313.66	313.28	315.82	316.33	315.31	313.56	314.42	313.14	316.76	316.31	313.35	317.82	313.06	314.57	314.75	314.81	318.19	316.65	317.24	314.11	317.08	313.57	315.36	312.18	315.74	314.97	313.3	315.7	313.41	316.21	311.53	313.22	313.9	316.36	316.27	314.39	313.04
300.76	301.76	298.17	303.41	300.68	300.64	300.51	299.92	304.17	300.71	296.83	298.7	300.94	299.51	302.9	303.04	302.02	302.24	299.65	299.88	301.05	299.82	302.25	299.74	301.15	300.22	303.36	301.66	301.28	300.75	300.92	299.94	300.79	297.38	302.01	305.07	303.8	298.69	300.53	304.41	298.77	300.67	300.59	300.99	303.21	300.47	298.43	302.04	298.22	301.4
315.37	311.61	313.01	313.74	311.29	312.54	311.78	310.33	317.47	313.94	311.09	313.92	316.41	312.05	312.14	316.65	314.69	315.23	312.38	315.82	314	312.66	312.58	313.54	313.91	310.62	313.59	310.89	315.74	316.53	314.31	311.9	312.77	310.28	313.38	309.99	310.67	313.74	312.26	311.55	312.6	314.51	314.85	313.27	313.35	312.66	316.31	313.82	313.36	311.75
299.49	298.25	303.52	301.88	303.37	304.12	306.65	299.83	301.68	300.75	302.74	301.52	298.07	299.69	301.87	301.26	299.97	300.9	302.18	302.29	298.55	304.13	303	299.22	302.31	300.3	301.18	300.93	302.33	302.18	301.23	304.17	302.5	300.6	302.18	300.3	303.28	299.27	299.59	301.72	302.39	301.87	300.28	299.77	304.05	303.27	302.41	303.28	301.45	301.87
316.17	314.42	313.02	315.14	314.36	315.19	314.43	310.19	314.67	315.41	314.51	315.24	313.82	316	314.59	320.39	313.36	316.25	317.42	314.96	315.23	315.85	319.49	314.77	313.92	314.55	316.04	316.65	316.66	318.89	317.08	316.92	318.34	313.84	315.98	312.56	316.01	314.03	315.36	314.63	315.77	317.7	314.79	315.84	315.81	314.58	313.72	313.29	315.02	316.57
323.91	324.18	326.98	325.59	327.14	328.25	329.31	327.03	328.56	328.85	327.94	329.39	325.88	326.85	325.04	324.2	325.37	321.89	327.08	325.97	328.68	327.74	325.07	328.08	321.91	330.02	326.04	327.5	328.41	326.8	325.42	330.02	326.35	329.06	333.41	323.23	328.97	327.05	327.08	322.9	328.04	328.79	325.54	330.58	327.4	325.48	325.63	326.55	327.76	324.97
327.26	321.79	321.69	321.6	327.46	327.28	327.07	320.54	326.79	324.16	322.4	326.07	326.72	326.38	326.85	322.25	326.55	329.04	325.86	323.02	325.94	324.99	322.47	321.45	324.73	324.06	323.65	324.43	328.68	323.2	323.03	326.34	324.43	326.12	326.79	323.82	324.61	321.59	322.43	323.06	325.16	326.14	322.45	328.57	325.67	325.38	326.98	326.31	326.02	320.45
322.37	320.64	320.64	319.14	315.97	316.54	315.43	317.1	316.86	318.73	316.06	318.03	319.94	318.15	319.25	318.88	314.41	317.1	315.92	320.12	314.4	320.96	319.44	313.69	321.83	320.93	317.35	319	320.87	316.7	316.87	322.06	318.92	317.55	320.62	317.62	319.57	320.17	320.25	315.42	314.45	316.82	318.53	318.34	317.33	318.95	317.41	317.89	317.29	315.94
299.83	303.58	305.34	306.19	306.72	304.9	306.29	300.59	307.47	303.02	305.69	300.75	305.77	307.18	302.47	306.47	300.71	302.3	303.17	301.79	302.43	311.56	309.07	300.83	303.13	302.51	306.14	301.45	304.36	303.01	304.53	305.27	307.25	303.03	303.08	302.3	306.7	307.57	302.71	300.27	304.09	309.62	301.71	305.95	303.97	305.05	303.71	305.91	305.69	303.44
304.19	304.09	304.04	302.71	302.63	301.03	299.21	302.76	298.25	301.14	303.34	301.68	304.85	303.81	305.71	303.62	303.53	299.44	302.96	302.96	305.23	305.78	304.49	305.19	301.95	303.44	300.83	302.26	303.21	305.57	301.58	304	304.4	306.15	303.85	304.33	302.89	299.35	304.24	304.64	307.67	302.9	302.55	302.35	305.38	300.58	302.72	302.23	301.37	300
307.25	307.57	310.38	305.04	305.92	307.52	305.89	310.63	307.32	311.28	310	306.87	306.21	308.01	309.82	310.26	306.97	309.9	307.87	312.95	309.91	311.09	305.55	307.08	309.59	310.64	308.35	309.39	308.16	308.77	311.34	305.73	309.15	311.85	307.31	308.78	306.97	310.06	307.59	308.24	307.76	312.35	306.75	310.02	311.49	310.19	309.01	308.59	308.75	308.71
304	300.21	297.6	305.19	303.37	303.12	300.88	302.26	299.88	299.4	302.14	302.23	301.39	301.27	301.91	300.47	302.5	298.57	303.34	302.46	300.26	302.15	303.31	303.61	304.06	302.19	301.17	302.14	302.4	296.71	298.3	300.34	301.89	302.77	301.21	301.19	299.71	303.66	300.55	300.77	297.29	299.85	299.74	303.71	302.53	303.19	299.22	300.88	302.92	301.81
303.39	311.85	309.06	307.58	304.71	304.02	306.02	307.57	307.84	306.02	305.73	306.87	310.67	301.52	305.26	303.49	304.71	308.25	306.3	305.47	304.32	305.2	310.04	310.09	308.43	303.14	301.13	303.53	303.69	303.78	306.78	306.28	305.22	307.21	306.51	313.48	308.99	303.42	305.5	308.97	308.49	307.46	306.42	306.24	307.32	307.83	306.32	304.85	303.55	310.08
312.98	316.33	310.58	316.14	315.65	311.58	312.57	315.37	312.02	312.59	313.17	314.82	312.61	307.94	314.93	313.51	311.76	314.5	313.92	317.22	313.42	314.45	309.65	310.21	315.25	317.66	315.88	315.24	312.72	315.58	315.73	314.56	311.69	314.48	314.28	310.56	313.36	311.53	312.98	310.61	311.38	314.93	312.53	313.39	314.76	312.97	314.85	314.99	316.97	315.98
314.23	313.22	313.95	318.06	316.65	314.06	315.22	314.16	311.81	312.39	315.87	314.68	316.73	315.01	314.29	314.85	314.38	313.91	311.12	318.02	317.18	316.18	316.01	313.9	316.94	317.31	315.06	315.6	312.98	314.1	313.38	315.29	317.01	317.59	317.12	316.89	310.3	313.39	315.48	316.16	313.16	312.79	313.52	317.84	314.93	315.33	312.39	319.57	314.3	313.2
326.97	326.97	324.9	323.01	329.57	327.55	326.8	329.7	329	324.83	327.54	328.93	323.13	328.65	324.4	329.79	329.95	322.86	325.56	328.95	328.04	325.23	329.24	327.04	326.33	325.82	328.14	327.14	327.58	329.46	329.4	329.47	326.83	322.86	327.46	327.8	327	325.64	328.55	322.4	329.06	328.2	325.71	328.37	329.21	325.11	331.93	325.93	327.62	326.6
294.54	295.56	295.37	294.85	298.02	294.21	294.99	293.22	292.78	298.82	294.09	296.96	295.91	295.71	291.5	293.78	293.92	295.03	291.73	294.4	295.33	294.89	293.5	296.29	295.44	293.73	293.67	294.18	294.06	298.49	294.73	293.58	297.71	292.4	290.41	292.81	296.42	293.8	291.43	293.55	292.22	296.55	298.5	295.44	295.52	293.35	294.77	299.78	294.01	295.13
315.28	311.54	320.88	312.23	315	315.38	313.66	317.14	313.97	311.79	314.83	308.26	314.15	317.57	316.17	314.59	314.91	313.62	318.22	313.07	312.97	320.47	317.06	314.38	316.45	314.27	315.35	318.82	314.44	317.85	313.3	312.1	317.22	310.92	313.49	315.19	316.3	315.23	319.43	310.45	315.04	314.3	314.68	317.13	314.65	319.34	314.44	315.12	317.87	314.15
310.9	310.49	311.13	309.24	309.41	309.08	312.51	308.77	312.64	312.32	314.05	305.66	309.1	311.28	312.58	312.81	309.22	313.39	310.76	307.41	310.55	311.58	311.78	308.28	308.1	310.34	310.88	311.12	310.1	310.88	309.07	309.11	307.12	308.37	310.36	311.58	309.71	308.66	311.14	310.86	309.49	308.96	313.64	309.46	307.36	306.65	306.61	309.81	311.14	309.6
302.75	300.78	303.74	302.71	307.26	306.9	304.76	306.72	303.5	304.72	300.83	306.55	307.69	305.53	304	309.67	302.45	303.63	303.25	304.68	306.57	303.74	304.67	303.81	305.98	307.53	304.23	304.3	304.97	303.85	304.59	305.4	302.04	300.8	303.52	304.59	306.36	304.7	307.34	304.47	304.76	307.11	303.81	304.37	305.39	304.19	303.48	303.65	302.76	305.69
301.62	300.88	305.77	300.02	302.23	303.08	300.49	303.11	299.68	303.11	300.94	304	306	304.61	300.78	303.46	303.06	303.05	302.19	304.09	303.79	302.35	300.29	303.44	299.89	306.44	302.51	302.35	302.53	302.33	304.15	301.32	300.98	302.3	303.61	299.87	303.9	302.48	304.81	302.53	299.47	301.01	303.84	302.62	300.53	303.05	301.65	304.35	304.17	304.1
313.57	313.66	314.36	315.33	313.22	312.34	314.15	314.06	315.69	314.45	318.64	311.68	317.21	316.82	315.35	316.41	312.22	315.34	311.07	312.81	313.76	316	316.79	317.05	311.62	312.91	313.06	313.34	316.98	314.27	314.08	316.88	314.19	315.98	314.69	312.3	311.89	315.58	314.44	313.53	316.77	315.14	313.92	316.56	312.75	312.93	312.56	313.43	316.19	313.37
297.76	297.02	296.29	296.85	295.55	295.16	297.07	293.34	297.85	296.26	297.61	295.42	296.66	299.38	296.85	296.51	296.65	299.76	296.73	293.92	292.53	299.55	296.89	295.29	297.4	297.21	298.23	292.86	296.73	293.23	294.28	294.55	294.45	298.67	298.43	292.44	299.43	295.58	297.23	298.96	296.27	296.2	295.35	296.4	297.48	298.13	297.94	297.14	294.38	297.7
311.6	310.09	309.89	309.97	310.27	309.61	310.85	311.06	308.21	307.46	308.74	307.59	307.66	310.14	310.25	307.39	312.69	309.44	308.89	312.85	306.88	309.63	305.53	310.26	307.41	307.65	307.67	306.16	311.18	305.38	311.61	309.64	307.38	308.23	307.94	313.07	307.86	308.83	307.25	309.79	308.74	307.76	311.86	311.14	308.76	308.12	313.38	308.64	313.34	310.66
303.93	302.77	300.07	304.07	305.09	303.84	304.43	302.94	305.79	303.48	304.3	303.44	305.39	306.93	303.25	301.82	303.1	302.75	301.69	305.93	305.17	304.1	302.52	304.75	301.04	303.77	306.31	308.37	307.6	304.23	303.82	308.13	306.13	302.73	305.51	304.52	308.59	305.27	306.72	306.44	306.2	305.6	306.51	306.98	303.88	303.5	304.8	303.06	301.84	303.68
311.31	309.48	311.24	309.39	310.59	309.31	308.67	308.56	308.49	314.31	308.85	312.07	306.76	311.14	311.52	309.09	314.57	309.21	311.88	313.74	310.37	311.32	309.71	307.14	311.21	309.81	309.93	309.34	307.08	309.94	310.32	310.41	313.74	311.82	309.7	313.36	309.07	311.71	309.08	308.29	310.51	309.23	309.28	312.81	310.83	310.82	311.49	312.71	309.83	312.43
311.7	316.07	321.77	314.85	315.66	319.05	317.3	318.21	314.44	314.06	318.75	315.41	316.12	314.87	316.1	316.09	316.06	315.01	319.46	316.16	317.59	313.9	318.09	319.13	316.96	315.68	314.91	318.12	314.72	314.71	313.97	315.46	318.6	317.76	314.65	314.72	318.43	315.19	315.91	315.94	316.17	320.4	318.65	314.73	315.49	315.72	317.47	318.86	314.64	317.88
300.98	304.71	302.91	306.88	300.94	305.54	304.87	304.25	304.51	308.27	305.83	301.84	303.42	306.61	305.43	303.49	307.5	307.19	305.67	305.05	305.06	304.71	304.77	301.92	302.92	304.29	302.69	306.6	304.3	305.95	306	305.55	304.73	305.93	304.79	307.43	306.33	305.36	306.44	308.45	304.25	301.81	302.12	304.3	304.23	306.54	309.79	307.09	303.8	309.86
302.18	298	298.78	303.63	301.92	299.07	302.02	297.4	299.13	298.89	302.09	300.85	302	302.72	299.31	298.66	299.38	297.67	299.6	299.12	299.13	299.02	299	300.39	301.52	302.34	297.61	301.41	300.37	300.28	298.7	302.33	299.6	302.51	299.65	301.05	301.6	301.43	301.46	303.01	298.83	299.54	298.05	299.02	302.41	302.06	302.26	302.14	301.73	300.71
309.48	303.6	308.97	310.25	307.28	307.82	306.27	308.21	309.51	310.9	309.53	306.31	308.37	308.7	308.34	305.79	306.11	305.45	304.68	303.27	307.38	305.99	310.57	305.25	309.76	304.54	306.56	305.85	306.8	309.45	307.51	305.32	305.49	308.72	307.63	306.12	306.79	308.38	308.57	306.11	308.2	308.64	304.6	308.57	306.61	308.72	308.39	307.08	305.41	307.36
311.26	317	313.61	313.47	311	311.72	310.33	313.51	314.47	312.67	311.87	312.6	314.04	313.07	310.9	312.78	310.13	315.48	313.32	312.57	314.13	310.75	312.31	310.98	313.84	311.08	311.9	313.24	311.36	307.02	310.64	312.08	314.62	314.5	316.24	311.51	314.52	315.22	311.26	310.42	313.3	312.83	313.82	309.14	313.75	314.4	309.72	314.42	315.72	312.36
315.38	315.42	318.04	314.31	313.74	313.38	314.32	314.71	317.04	311.08	312.53	317.56	314.52	314.53	316.22	314.75	311.68	314.33	313.89	310.62	316.65	311.9	316.3	311.91	316.27	315.39	314.08	317.38	311.41	315.24	317.05	313.36	315.64	319.09	314.24	313.45	315.9	315.1	311.8	312.24	315.2	316.5	316.88	313.34	316.98	315.84	317.88	313.79	313.47	314.13
308.77	309.06	309.92	310.98	308.05	307.87	309.85	308.7	309.33	310.06	310.18	310.72	311.11	309.26	313.71	310.14	309.15	306.91	308.98	311.75	313.3	310.33	310.71	309.87	309.16	305.73	307.53	312.39	311.22	313.16	315.04	308.61	310.37	312.37	308.18	312.92	308.04	309.94	305.75	312.22	310.64	312.01	309.07	311.25	311.05	308.73	312.38	312.33	310.17	310.3
320.73	317.52	315.69	316.36	316.47	317.88	317.2	319.15	318.25	315.55	318.76	316.08	317.58	315.96	318.59	314.66	314.97	318.5	317.9	322.04	316.49	315.38	320.1	317.55	316.59	319.13	320.31	318.68	320.74	317.41	317.39	313.84	317.75	318.1	316.67	315.25	316.72	315.9	316.53	313.79	320.16	314.22	317.65	321.87	321.29	320.96	314.78	317.07	318.97	320.43
303.71	304.75	301.94	302.46	302.6	303.05	300.84	303.83	305.02	303.23	302.25	304.9	305.42	302.72	299.09	304.26	302.87	306.26	302.95	306.99	305.92	304.11	303.23	301.29	306.04	302.26	306.48	307.31	307.29	303.92	303.29	302.71	301.9	305.76	305.47	304.82	306.44	301.25	305.12	303.11	300.44	304.12	303.46	306.29	305.68	301.15	302.46	304.24	301.68	303.91
314.9	314.64	315.2	315.37	311.83	311.51	313.49	316.25	311.24	309.4	313.55	311.94	314.47	311.31	312.56	314.32	315.16	314.15	313.08	315.15	314.33	314.13	315.81	310.97	312.45	315.1	313.85	311.42	312.81	315.88	318.05	319.23	311.43	311.85	312.44	312.15	311.81	314.83	313.25	313.63	313.55	313.35	313.9	313.96	316.76	314.06	313.4	310.51	315.38	314.82
327.75	322.74	329.67	327.41	330.09	329.84	330.43	328.21	326.99	328	327.39	326.6	324.27	328.79	327.83	328.98	327.28	331.06	331.34	331.97	326.45	327.01	334.17	326.95	326.89	327.09	331.17	329.69	328.13	330.76	327.92	332.76	327.08	324.71	328.92	329.16	328.91	331.39	329.61	333.16	327.57	325.21	331.91	329.51	328.95	327.25	328.17	326.43	326.53	329.93
304.92	308.51	308.92	304.03	307.8	309.05	306.52	303.21	304.38	303.36	305.76	312.05	308.04	310.98	303.99	307.79	304.24	309.95	309.8	305.67	307.91	306.42	302.03	307.1	303.28	303.68	307.11	305.86	305.25	308.56	303.34	306.36	308.25	307	306.03	302.42	306.98	303.73	307.35	303.74	308.61	305.11	308.39	303.24	307.72	308.29	304.44	307.05	304.33	312.61
304	305.81	308.13	304.95	303.43	307.82	304.72	304.2	308.15	303.58	307.37	304.64	302.74	302.91	304.11	304.34	303.92	305.61	303.66	309.29	309.15	303.9	307.43	306.97	305.02	304.6	302.67	307.28	302.76	305.4	305.24	305.25	305.78	309.96	302.34	305.82	301.74	304.56	307.92	306.65	304.12	302.06	302.16	302.6	300.44	307.71	305.43	305.72	303.59	306.32
306.47	302.55	306.78	304.52	304.52	306.23	305.49	302.42	303.66	304.5	306.26	305.89	306.07	303.4	307.25	303.97	303.84	303.64	304.69	304.65	300.8	301.76	303.34	304.6	305.9	303.79	310.36	304.25	305.23	305.94	303.33	304.59	304.02	304.61	302.63	305.27	302.03	304	304.22	305.24	305.74	306.69	305.82	301.2	301.8	303.59	305.69	305.2	300.16	304.16
314.76	314.78	310.81	316.49	313.38	310.6	313.02	309.61	309.32	310.85	316.04	311.89	311.54	310.8	312.65	309.09	310.76	311.02	312.99	315.92	310.41	312.03	313.76	315.83	313.5	311.49	313.99	309.9	313.07	312.85	312.71	310.94	315.16	314.59	311.79	312.76	313.39	314.18	314.57	314.35	312.56	307.07	311.31	313.09	311.17	311.44	311.58	312.72	311.28	315.46
301.64	306.18	305.92	303.78	305.51	303.56	301.78	304.14	303.39	308.05	305.98	304.77	302.14	306.62	304.71	306.29	304.11	305.99	301.04	304.95	300.6	301.7	303.09	306.57	307.29	302.74	303.67	303.04	303.83	304.88	305.49	304.22	306.76	299.65	305.76	307.44	307.99	305.06	301.08	305.65	308.09	306.59	308.22	305.01	307.8	303.02	302.94	306.29	302.61	304.15
324.09	326.49	325.05	324.72	326.18	321.42	322.67	326.74	325.84	327.39	324.91	322.27	324.62	328.35	325.74	322.16	320.6	324.13	323.92	326.75	324.75	325.43	323.56	322.84	324.5	326.16	326.76	325.15	325.76	323.51	324.61	323.46	324.67	323.22	323.86	325.96	327.77	325.75	321.05	327.59	323.41	323.96	326.65	323.26	323.39	325.36	324.36	323.84	323.59	323.67
306.37	303.65	305.59	301.6	305.74	305.79	302.1	301.65	304.32	302.38	305.21	303.64	303.78	301.47	304.08	307.24	304.82	303.17	304.03	306.29	299.5	307.58	307.45	309.07	306.98	304.78	307.59	303.93	304.16	302.23	304.74	300.88	307.09	305.74	304.36	306.93	304.71	304.39	306.8	303.11	304	303.25	308.03	302.93	303.2	303.8	304.99	305.93	304.21	304.35
314.78	315.03	315.11	312.11	314.64	314.25	315.41	315.85	313.65	317.06	318.43	312.83	316.74	311.13	314.64	314.04	313.66	314.4	318.16	314.85	312.95	314.96	315.9	316.18	314.28	314.62	314.18	311.51	312.8	315.44	311.78	313.05	312.57	311.86	315.28	313.4	310.81	317.25	314.39	310.06	315.81	314.07	314.37	318.33	317.32	314.06	315.19	315.61	315.42	312.78
314.67	315.86	316.91	313.88	318.85	317.01	318.49	314.82	314.61	317.02	318.31	317.49	316.45	315.9	315.99	317.15	315.4	317.32	319.43	318.46	316.9	318.46	315.62	316.9	315.63	319.53	316.74	316.08	315.68	317.36	316.41	312.25	318.06	318.96	318.2	318.29	317.75	314.89	317.07	314.09	320.89	313.33	318.11	316.12	319.79	315.48	315.02	318.27	311.44	319.94
298.63	294.68	292	294.21	295	294.65	296.22	298.92	296.78	299.45	294.59	297.87	297.9	292.32	296.49	292.59	291.58	296.44	295.52	299.38	295.86	295.99	292.92	292.3	296.64	298.68	290.35	294.52	297.31	292.58	295.13	295.28	295.43	293.94	296.36	294.34	295.71	292.36	293.97	295.77	293.39	294.69	295.42	292.87	300.57	298.05	293.13	294.76	295.76	297.32
313.01	309.82	309.3	312.43	314.27	313.11	307.65	313.75	312.18	311.16	309.09	307.53	310.31	311.13	311.53	311.13	308.68	310.28	308.54	307.44	307.43	311.19	305.3	309.73	310.68	308.5	309.96	306.17	312.81	309.22	314.95	306.56	313.79	309.57	308.27	310.08	312.68	308.39	311.9	309.89	309.31	313.71	312.08	310.78	309.22	307.89	311.47	311.56	309.79	306.6
325.98	324.45	326.54	326.27	325.68	323.32	323.56	324.06	324.75	323.2	324.82	326.32	323.21	323.62	323.7	327.3	326.65	323.3	326.93	325.43	327.58	319.27	321.92	322.8	322.32	326.41	324.47	323.04	322.76	323.83	325.16	323.06	327.84	322.24	327.32	325.87	325.36	322.38	327.09	321.8	324.77	322.64	322.22	323.65	324.95	325.28	327.78	327.58	324.29	326.1
302.06	300.04	304.56	301.88	304.96	301.2	304.6	305.64	303.07	302.44	301.72	303.08	303.35	302.03	301.97	300.16	305.83	302.17	301.73	298.43	303.32	301.48	302.93	303.51	304	304.62	303.53	301.92	303.63	303.74	302.57	303.64	304.07	298.92	300.48	303.11	306.71	302.59	300.5	302.95	303.98	302.7	304.13	301.31	305.46	303.27	301.95	299.37	302.2	301.04
310.67	315.2	308.39	312.71	316.86	314.46	314.63	316.63	312.67	311.1	315.59	314.29	313.53	311.75	311.51	312.66	312.9	312.29	316.11	312.56	312.15	312.84	315.34	313.69	310.45	314.58	313.62	313.64	310.48	313.54	310.75	317.78	315.32	313.3	314.25	314.58	310.96	310.17	310.88	315.37	315.52	313.93	312.7	309.94	313.28	312.9	313.13	314.45	310.26	312.45
302.84	301.48	302.73	305.39	304.05	300.8	300.28	304.85	302.52	304.31	303.43	307.19	299.25	299.5	302.78	301.7	302.6	301.21	302.24	303.89	303.6	302.66	304.35	302.72	303.46	303.35	302.14	307.67	306.03	303.42	301.58	301.87	306.29	305.76	305.38	305.96	300.76	298.75	306.51	301.11	302.65	305.05	305.84	300.56	304.09	307.47	303.96	304.95	299.05	305.38
299.89	303.35	302.92	302.47	305.05	305.32	301.29	301.2	303.51	301.32	303.06	304.29	300.59	304.22	303.81	302.07	304.89	303.79	309.17	304.59	306.22	303.67	303.57	306.57	307.64	301.98	299.62	304.69	298.27	304.37	304.72	302.37	303	302.4	304.65	304.6	303.63	306.37	303.22	303.25	305.37	305.12	303.23	304.66	302.17	302.17	307.09	306.42	306.21	303.81
311.75	316.85	315.14	316.59	312.01	311.3	311.77	313.66	315.06	315.59	309.74	313.95	314.69	312.61	311.93	312.52	313.74	312.4	315.33	314.92	315.84	316.12	310.74	316.09	317.82	314.52	311.74	312.97	314.16	314.15	315.61	311.57	311.05	313.65	310.69	316.08	314.23	311.48	314.13	315.28	314.28	313.32	313.86	312.6	311.18	311.94	311.51	312.96	311.79	316.37
315.36	317.91	316.41	312.07	316.98	317.45	315.27	317.32	317.18	316.52	315.75	315.28	315.28	318.81	318.37	316.36	315.65	310.45	318.92	317.16	318.02	315.75	318	317.99	314.86	317.41	315.05	317.05	320.28	316.26	311.82	315.83	315.22	318.71	314.22	314.71	316.23	316.2	312.08	318.94	318.9	316.64	317.03	315.86	315.17	313.87	317.94	313.55	316.1	314.52
293.58	290.28	294.05	290.93	295	298.11	297.6	294.72	293.51	296.7	294.12	295.37	296.15	294.48	296.05	293.67	295	297.74	291.52	290.22	296.13	293.94	296.2	292.48	297.17	297.02	295.52	298.83	297.74	292.78	298.6	295.34	299.05	292.67	295.81	294.57	293.71	295.18	297.06	296.31	293.2	295.5	295.02	298.11	292.51	295.13	290.91	298.57	296.2	298.84
305.31	305.36	301.45	302.82	306.84	305.22	305.13	301.93	302.31	305.28	303.86	306.77	305.31	307.66	304.99	305.42	304.84	304.56	303.27	305.95	302.84	306.1	302.79	305.34	305.94	306.81	303.1	300.64	306.18	305.17	307.47	303.35	302.61	306.06	304.9	303.94	306.86	305.72	305.44	306.47	305.27	305.15	305.19	303.17	301.81	304.51	304.75	304.66	304.76	303.34
305.64	301.88	299.45	303.11	301.41	301.76	301.89	301.61	301.16	299.87	299.88	299.65	299.08	302.79	298.72	300.07	304.32	301.92	303.34	299.73	304.77	300.97	298.84	302.26	299.61	298.5	300.4	304.68	301.86	298.64	301.9	298.36	304.19	300.7	301.45	301.87	303.18	301.85	299.38	300.99	304.63	299.68	303.36	301.23	303.26	300.73	300.01	298.06	300.62	301.12
293.03	295.59	293.72	293.68	292.4	293.62	295.29	292.9	295.12	292.69	295.12	293.4	296.52	295.22	293.71	294.04	292.17	295.77	295.39	296.63	289.5	291.64	294.18	291.62	296.54	293.38	293.93	292.38	291.54	292.67	297.49	299.23	291.28	293.82	297.05	291.2	292.81	294.55	294.71	295.93	296.74	292.43	292.3	291.05	292.25	291.79	292.89	293.35	290.82	293.68
306.72	305.96	303.16	309.68	302.29	306.3	304.87	300.98	306.59	310.51	307.06	303.76	306.29	305.43	304.7	306.06	305.77	307.48	305.41	302.72	304.04	308.34	307.47	301.72	304.42	307.42	307	307.97	303.69	304.48	306.05	304.9	303.8	305.47	307.21	307.22	303.71	307.42	308.77	305.07	306.13	307.31	308.5	307.03	304.68	306.69	304.39	304.23	303.45	308.89
303.15	302.47	304.9	307.84	303.53	305.48	305.67	300.58	302.79	303.87	303.88	303.61	301.53	308.05	304.16	304.46	301.9	303.36	302.95	303.04	303.31	302.94	302.56	304.21	304.46	302.76	304.95	304.98	302.32	302.62	308.23	302.68	305.83	304.39	305.8	302.7	303.94	304.93	306.46	304.65	303.65	303.64	303.62	301.96	303.72	304.59	301.84	302.48	305.83	304.71
317.66	316.95	317.57	317.66	313.81	315.25	318.52	318.99	317.74	320.16	314.99	315.52	318.6	314.3	316.46	314.64	317.91	316.9	316.42	317.52	318.96	315.23	314.94	313.31	317.91	312.42	315.4	316.3	316.12	313.42	318.25	321.52	319.11	318.16	317.24	318.36	319.7	314.98	315.67	315.71	321.21	318.96	314.57	316.04	317.52	316.41	316.42	318.36	316.33	318.61
304.59	302.06	303.12	309.11	306.17	299.89	301.47	304.51	305.98	304.39	304.76	305.89	309.24	304.99	301.73	305.43	300.82	306.56	303.96	303.62	304.15	304.72	304.57	303.45	307.34	303.02	303.52	304.98	303.53	302.86	307.05	305.86	306.4	302.38	302.72	303.52	303.21	305.31	304.85	300.7	302.99	302.28	302.31	304.43	302.07	305.38	304.52	301	307.17	303.46
328.17	321.89	327.45	326.54	326.36	323.27	329.17	326.06	327.48	325.74	322.81	325.42	322.31	321.15	326.07	323.59	324.75	322.73	327.31	322.65	327.77	325.72	324.13	325.82	326.76	323.77	325.84	321.49	323.38	326.09	326.84	327.33	325.37	324.17	327.51	323.5	325.15	321.12	322.31	324.07	324.49	326.83	325.61	327.47	325.03	320.84	324.14	325.42	324	326.32
329.72	328.41	328.64	327.58	327.62	326.18	330.07	324.37	330.25	329.98	330.69	330.67	328.14	326.45	322.85	329.63	328.65	324.21	325.22	328.82	328.3	325.07	325.08	330.14	324.79	328.67	329.27	327.32	328.99	327.19	328.41	327.31	324.61	322.9	328.62	325.34	329.5	329.3	326.69	328.71	327.13	329.83	328.38	327.32	325.52	325.72	329	328.56	326.03	328.78
301.65	304.15	301.34	299.71	303.27	305.29	305.62	307.57	305.94	304.43	304.98	303.25	304.48	302.48	301.9	305.23	299.53	304.59	304.08	303.86	305.17	303.94	304.25	309.67	303.27	304.07	299.03	302.53	304.3	301.18	304.29	300.86	303.79	302.01	304.06	301.89	302.12	302.41	305.95	303.06	300.02	302.19	304.12	302	307.46	302.27	304.56	302.5	300.67	300.73
307.51	309.74	308.46	311.38	305.9	307.15	303.44	305.2	304.77	307.06	305.97	308.86	306.04	304.7	305.02	304.71	307.66	306.65	307.03	307.53	303.98	305.98	305.77	305.85	308.22	307.68	305.39	304.84	308.18	308.02	302.22	307.09	310.23	304.58	303.98	306.8	305.04	308.9	306.13	307.95	307.25	306.88	306.58	305.57	305.88	305.83	309.21	308.7	304.38	307.15
295.53	295.68	295.25	293.97	297.1	294.59	296.14	294.32	295.16	293.2	293.2	293.23	291.04	291.93	293.48	294.82	293.41	295.74	294.95	294.79	290.82	292.65	299.09	297.55	292.81	297.94	296.48	297.85	292.9	294.48	298.97	299.88	294.51	296.27	295.7	296.85	293.98	294.6	298.46	292.53	293.3	295.08	293.09	296.85	293.35	298.13	294.15	295.5	296.12	298.03
315.21	314.77	316.8	316.45	318.44	317.9	317.5	317.27	318.9	315.63	316.98	318.86	317.35	320.5	319.31	317.72	314.31	316.08	317.8	317.89	317.33	316.25	314.61	319.34	318.31	319.24	317.82	318.46	319.08	317.71	318.45	316.59	319.37	317.25	319.57	317.2	316.12	317.9	318.76	317.01	316.68	318.76	317.46	315.91	313.17	315.02	316.77	316.2	316.13	320.44
297.26	294.68	293.64	293.97	290.57	294.29	295.45	293.94	293.03	295	295.52	294.87	295.48	293.05	294.3	292.84	294.6	292.95	295.21	295.45	293.56	295.15	292.95	291.64	287.55	295.76	294.3	294.63	296.07	294.63	293.31	291.98	291.89	294.26	296.82	295.21	298.02	294.95	292.65	294.08	294.43	291.92	296.35	291.25	299.26	293.6	291.78	296.57	293.97	294.41
331.18	330.02	331.09	327.46	325.76	329.69	331.69	332.43	330.06	329.02	328.48	323.28	327.84	328.48	327.05	325.28	326.18	330.28	328.8	329.42	331.33	328.27	327.42	324.94	323.71	330.2	327	329.16	327.45	330.28	327.15	327.26	328.3	330.42	325.41	328.1	324.19	328.98	324.88	327.55	327.54	329.36	329.64	329.47	329.79	325.49	329.99	327.33	324.98	326.04
314.9	314.98	313.28	312.34	314.51	312.52	311.27	316.2	311.99	314.78	314.62	317.32	313.69	312.68	311.08	317.27	311.02	312.59	315.69	310.6	309.92	313.37	317.64	309.04	316.84	309.98	311.29	311.31	311.53	311.43	313.09	312.93	312.11	312.92	311.68	317.25	310.62	312.68	312.28	312.68	312.58	317.27	314.04	313.94	314.77	312.66	314.36	310.83	314.78	312.11
303.72	304.5	306.06	309.37	304.03	308.32	307.19	303.33	304.08	307.66	304.37	304.04	306.85	303.06	301.33	302.65	306.79	305.06	306.92	304.52	304.95	309.61	306.4	303.28	304.65	307.13	307.21	304.66	299.88	307.42	305.28	301.68	304.22	306.59	304.54	305.96	305.98	305.75	306.4	305.08	307.12	305.47	305.13	304.14	303.09	304.65	305.22	305.21	306.54	307.82
316.75	318.24	319.57	317.1	319.48	317.82	318	317.38	318.58	318.04	317.49	317.58	318.79	316.83	318.43	316.15	317.92	321.7	318.28	319.67	319.22	316.89	315.7	319.3	323.55	318.59	320.75	317.31	319.94	318.28	321.16	317.59	320.14	317.05	318.83	316.47	319.53	320.35	318.91	315.67	318.42	321.66	320.73	318.52	319.54	318.07	318.28	321.66	318.81	322.04
312.54	309.66	310.35	312.83	312.53	311.33	306.35	307.73	309.83	307.38	308.52	312.2	307.92	309.24	309.42	309.7	311.73	310.86	311.59	308	311.68	308.94	308.93	312.1	309.92	309.03	308.35	307.07	307.04	307.8	309.53	306.5	310.78	309.59	308.28	312.42	310.22	311.21	313.51	313.7	310.64	310.14	310.72	311.66	311.59	313.68	310.25	310.27	312.68	308.67
317.12	317.3	312.7	309.79	312.31	313.65	316.78	315.05	312.52	311.49	315.02	314.27	313.43	320.27	316.2	313.45	315.23	314.31	311.84	317.61	315	311.99	312.12	317.13	318.94	313.76	313.88	314.67	314.47	318.54	313.88	313.78	314.14	312.62	318.14	315.45	315.04	316.44	313.22	315.23	312.15	316.53	311.24	314.83	315.46	316.07	314.24	320.86	314.19	312.34
311.12	314.83	312.01	314.39	313.82	310.19	313.04	312.02	316.14	312.12	310.58	310.36	314.14	310.81	309.78	310.56	313.08	308.42	314.43	311.02	310.77	314.66	315.37	311.39	311.73	314.17	310.33	309.61	307.3	312.07	314.42	312.03	314.21	311.04	315.19	310.85	313.09	309.37	311.6	313.61	314.23	312.93	311.41	310.25	311.14	311.04	308.53	315.14	315.72	311.32
317.22	315.81	316.26	315.69	317.29	317.05	312.99	321.47	313.47	315.96	317.67	314.21	313.06	314.03	316.24	314.21	316.88	317.55	315.71	312.85	313.44	317.76	312.03	313.6	314.83	312.19	316.83	319.37	316.1	316.04	318.32	312.16	321.21	311.49	318.39	313.51	314.56	314.02	313.71	318.62	315.6	313.97	316.77	315.31	318.45	313.35	318.75	312.06	316.77	315.16
320.16	317.6	318.27	315.55	315.66	317.23	317.46	318.68	316.47	315.15	318.48	317.83	314.45	313.25	312.86	316.5	316.74	318.64	317.85	319.8	320.25	318.9	315.75	320.32	315.65	320.51	318.07	314.87	314.4	316.25	318.62	313.55	318.84	317.39	319.05	317.4	317.63	315.07	317.74	316.86	315.72	319.29	319.53	312.99	318.07	321.17	316.4	318.66	320.31	316.8
306.76	307.26	308.64	307.76	309.55	311.04	308.41	310.89	307.93	312.04	310.94	312.81	305.19	312.12	310.22	311.83	308.64	305.58	308.26	306.84	309.62	310.04	309.83	307	310.19	307.61	303.6	310.86	308.99	310.46	311.26	308.21	309.88	308.62	308.54	311.87	309.37	311.43	311.07	310.2	310.64	311.96	305.73	306.24	309.61	303.95	310.14	311.46	308.1	307.6
304.95	300.77	305.21	300.22	303.32	303.56	305.56	306.28	304.2	302.96	302.98	302.35	304.33	305.43	305.42	306	304.49	300.4	304.7	301.94	300.37	304.97	304.41	302.37	298.09	303.92	304.48	301.42	305.63	304.56	306.56	306.49	308.04	303.92	301.52	305.5	302.63	303.79	302.22	305.37	302.59	301.31	301.37	302.78	304.31	303.65	303.87	303.72	306.46	304.74
314.25	315.45	312.89	311.85	316.62	312.75	314.17	315.11	312.63	311.67	312.6	312.4	317.83	315	314.25	314.92	316.51	315.57	314.9	310.64	313.3	311.95	313.22	311.32	312.43	313.51	314.49	314.77	314.84	315.76	310.96	316.44	309.39	314.96	311.12	315.91	315.66	313.12	313.56	316.13	313.69	313.73	316.57	314	314.16	311.1	315.53	315.23	315.95	312.1
297.35	296.9	296.57	295.31	297.1	298.47	292.84	300.57	297.03	297.55	295.93	298.41	297.26	298.16	296.77	298.26	298.13	296.82	296.74	298.79	298.53	298.76	297.6	294.9	293.77	297.97	296.03	297.57	299.44	298.97	297.57	297.47	294.99	300.27	294.36	298.38	296.82	297.74	297.16	293.89	294.92	299.85	297.96	295.68	297.94	296.98	295.23	299.26	297.49	298.02
317.18	313.92	320.61	315.53	317.73	315.77	314.59	314.7	316.73	317.08	316.97	316.67	318.3	313.18	313.13	313.5	313.18	312.52	321.81	315.85	312.31	314.5	313.02	311.04	316.66	312.87	315.87	314.74	316.85	314.88	311.74	311.42	313.98	314	316.27	313.31	315.23	315.45	313.73	312.18	315.99	316.27	314.33	316.68	314.56	314.12	312.24	313.56	316.48	317
317.19	313.18	315.5	314.01	314.23	317.44	317.87	313.73	314.53	313.59	316.74	316.66	314.85	311.78	315.34	315.83	320.17	312.42	316.6	314.23	313.95	311.18	316.86	316.14	313.16	312.62	317.92	312.61	316.03	316.19	315.28	313.06	314.29	314.86	313.43	316.63	315.21	314.68	313.91	314.42	315.5	314.92	313.36	314.3	314.96	316.52	314.29	315.23	317.95	313.84
303.88	303.74	303.74	300.83	303.47	300.49	303.47	306.49	305.41	301.34	302.08	307.99	301.28	302.1	304.12	299.28	303.98	303.62	298.81	301.95	301.68	301.21	298.76	304.15	303.23	301.92	302.37	302.57	303.48	304.97	300.24	300.96	301.34	303.54	300.2	302.56	305.04	302.25	303.71	299.05	305.07	306.07	301.06	301.51	301.48	300.56	308.47	301.06	300.59	303.31
309.8	312.93	312.31	315.23	315.47	312.18	313.87	316.2	309.24	311.24	313	312.51	311.54	313.07	308.44	311.75	312.39	311.79	312.52	309.23	314.43	308.6	311.66	314.5	317.29	311.74	310.37	313.02	314.27	309.75	312.07	315.64	309.92	307.72	314.5	313.68	312.94	313.42	315.44	315.56	313.31	311.65	314	310.9	316.37	310.45	315.78	311.43	310.65	312.58
295.07	291.5	296.77	293.11	292.78	291.92	295.15	290.24	294.43	295.13	296.26	296.35	292.64	293.46	290.17	292.28	292.34	297.14	290.63	292.82	293.85	295.21	293.84	296.3	293.45	295.06	296.13	296.36	293.55	291.59	293.08	289.29	294.3	292.92	295.3	292.6	289.97	296.46	294.47	292.38	291.99	293.1	295.92	295.47	296.42	293.85	290.06	297.09	290.8	298.7
312.54	314.6	312.04	313.78	314.07	310.14	314.18	312.51	308.81	313.78	311.64	312.81	313.13	312.04	311.87	313.01	311.5	312.95	313.56	311.97	312.2	310.7	313.28	314.84	311.42	311.12	313.11	313.09	312.35	310.06	316.72	310.59	315.16	309.02	314.21	311.86	311.8	307.89	310.69	312.75	313.89	312.33	314.62	310.91	314.16	312.13	312.35	312.03	313.02	312.87
331.44	327.52	328.28	330.89	329.29	325.53	328.04	329.19	330.55	327.33	327.47	328.63	324.26	331.2	328.74	328	329.57	326.64	328.46	326.32	329.41	327.07	328.01	327.11	327.08	328.09	328.25	328.82	327.17	329.85	327.34	329.25	328.85	326.36	332.25	329.8	331.29	329.68	327.48	330.4	328.43	327.16	334.17	328.07	327.2	328.64	325.89	328.98	325.35	328.01
316.13	317.2	311.72	314.46	313.55	316.79	316.44	315.81	316.5	311.11	315.05	316.36	315.08	314.7	317.07	315.81	313.64	316.09	316.18	316.35	315.14	312.17	316.37	314.95	312.43	314.01	314.11	317.06	315.65	317.84	314.69	313.8	314.95	313.41	311.68	315.36	315.16	316.3	316.5	315.43	315.63	317.24	313.97	318.4	313.59	312.07	316.12	313.59	313.89	315.81
318.4	314.98	315.49	318.05	317.84	320.39	317.81	321.04	315.89	317.34	319.23	317.05	317.65	318.34	316.28	317.39	318.51	320.2	319.15	314.71	316.88	317.21	315.27	314.02	319.01	319.15	318.15	319.93	315.76	320.7	320.68	320.68	325.86	319.53	316.78	315.55	320.15	315.9	318.42	317.75	319.01	317.5	319.44	317.3	318.81	319.71	319.94	320.71	318.58	316.7
318.74	316.92	322.67	319.78	319.17	317.78	321.34	318.26	318.57	321.26	320.55	320.16	319.06	317.75	319.63	316.29	319.2	321.26	316.24	318.85	318.22	317.75	319.31	318.9	319.64	317.41	319.99	316.98	320.76	320.47	319.85	320.1	321.13	317.83	319.57	318.59	318.84	320.66	321.68	317.95	319.66	321.97	321.97	321.98	318.48	316.31	317.67	319.93	322.48	317.64
321.71	328.53	324.91	324.67	325.21	325.63	329.65	326.02	325.9	326.95	327.89	325.15	325.54	327.43	321.74	326.15	325.98	328.96	328.46	327.84	323.67	324.23	328.14	329.12	326.7	326.17	324.7	325.18	331.15	331.36	329.24	330.19	326.84	326.73	329	326.82	322.6	325.88	329.25	325.12	326.84	325.74	326.75	325.83	329.95	329.35	332.16	324.94	323.71	328.74
311.51	309.64	308.56	312.92	309.56	310.5	310.97	311.34	311.07	310.18	310.88	310.52	310.81	312.6	310.53	308.91	307.25	306.93	308.96	309.02	311.25	312.08	311.75	310.86	310.42	311.85	308.89	315.98	310.61	311.26	309.86	310.27	315.04	312.37	310.71	309.34	309.39	312.78	312.08	310.69	315.51	309.42	311.27	311.64	309.46	309.49	313.42	306.97	312.92	311.72
319.94	320.67	320.8	318.79	319.64	320.3	317.07	316.55	317.18	320.82	320.02	318.07	320.16	317.71	320.88	318.58	315.72	318.51	320.53	318.64	321.1	320.22	320.08	316.98	321.55	319.04	318.97	316.01	319.72	320.47	320.13	319.26	320.98	319.05	321.22	320.34	317.46	320.83	320.84	322.1	320.42	322.08	319.09	319.13	320.91	320.63	317.85	317.69	320.62	323.21
310.23	310.66	312.7	316.96	315.35	313.35	312.09	312.02	313.76	315.8	314.03	312.72	311.6	313.56	312.39	316.24	313.28	314.9	316.17	313.04	312.91	313.55	312.47	314.01	312.63	313.13	316.79	310.33	312.59	313.32	313.36	312.76	315.72	313.29	313.77	313.48	313.55	315.02	315.16	311.69	307.65	317.04	316.59	319.45	314.18	311.47	317.98	315.08	316.71	314.53
308.39	306.97	303.63	303.67	304.77	311.14	302.76	303.13	305.69	306.01	302.78	306.28	305.84	307.08	305.58	303.67	304.84	303.44	309.52	306.18	305.7	306.1	303.84	304.66	304.14	302.94	303.74	306.83	308.05	303.34	303.78	307.98	307.3	301.3	308.43	306.3	305.49	303.56	309.19	303.71	304.54	308.92	304.43	306.54	302.87	303.24	303.43	301.71	304.17	309.02
314.75	315.2	315.3	315.39	313.6	317.3	314.55	316.12	315.54	317.3	315.82	317.74	312.28	315.14	316.62	312.86	314.3	316.95	313.88	316.46	316.23	313.48	311.99	317.18	313.17	312.5	319.38	313.33	314.78	315.17	315.37	314.87	315.93	315.57	315.23	316.48	315.21	315.23	311.77	316.9	317.01	316.31	316.5	317.48	312.39	314.68	315.56	312.44	310.77	315.94
301.37	302.72	306.78	305.63	304.31	301.12	303.37	300.73	308.27	306.74	304.4	307.66	306.86	306.18	307.96	304.03	301.36	307.09	305.02	305.54	305.3	306.52	300.83	303.25	302.54	308.07	307.31	304.83	306.06	303.89	301.46	305.69	304.91	307.68	304.6	305.45	306.45	305.57	300.94	303.08	303.39	307.13	305.46	307.44	304.67	310.23	306.15	303.56	306.85	306.05
306.95	304.7	306.15	303.66	306.95	311.63	303.77	307.51	309.16	308.18	306.7	309.37	305.5	306.03	300.41	308.7	303.78	306.08	304.21	305.86	306.54	308.88	302	306.79	305.79	304.83	306.41	306.78	306.21	305.96	303.71	305.55	309.21	304.47	303.96	302.45	305.31	309.26	308.31	305.67	304.81	305.22	306.28	307.48	306.61	303.92	306.23	305.7	305.62	304.94
310.49	314.98	313.92	310.49	314.75	316.4	315.14	317.31	314.42	311.77	313.94	312.57	314.35	313.19	311.23	313.41	310.6	313.69	312.61	312.95	309.55	311.45	313.27	313.65	312.71	316.51	315.94	313.9	315.55	312.33	313.08	313.4	311.08	311	313.72	315.67	314.91	311.14	312.47	312.39	312.16	313.38	313.27	315.37	312.67	314.98	312.56	309.63	311.53	312.3
303.67	300.76	299.69	303.31	302.92	303.38	298.57	299.89	299.69	300.84	302.13	303.78	300.55	304.55	299.43	300.44	301.04	299.39	301.77	297	298.97	295.97	297.56	302.24	304.28	296.19	301.16	298.97	302.54	305.54	299.33	300.49	300.4	301.63	298.53	301.18	298.06	300.16	300.45	301.56	301.8	300.93	298.26	301.11	301.05	303.22	300.4	302.14	302.96	300.21
307.13	304.87	307.45	307.53	305.4	306.55	308.47	308.01	308.95	305.64	306.59	305.21	306.15	308.76	308.18	307.58	307.52	306.81	305.26	305.31	305.34	305.1	307.07	309.53	306.94	307.06	305.22	306.27	304.59	301.31	305.44	304.57	307.18	308.68	305.4	304.69	303.44	310.15	305.58	304.14	308.02	306	303.75	310.95	303.85	303.12	305.36	309.46	303.74	302.46
310.9	312.28	316.14	315.94	313.55	314.69	314.66	313.87	314.35	319.06	316.5	315.27	316.44	317.04	316.28	312.18	313.67	317.69	314	315.61	316.04	311.25	310.66	316.48	314.02	314.53	316.56	313.17	315.5	313.62	314.64	315.22	315.68	312.54	313.92	312.68	316.85	314.39	313.16	315.09	315.8	314.88	317.19	314.7	314.24	317.14	316.87	314.64	312.53	313.01
313.4	309.32	311.69	309.27	313.56	307.01	311.13	311.99	312.82	309.04	311.86	310.28	312.1	312.43	311.5	314.57	308.68	314.24	311.46	311.71	312.55	312.26	313.83	310.62	311.35	310.22	309.59	308.55	311.09	311.27	313.11	309.06	310.29	312.11	312.1	311.02	314.91	314.02	307.59	309.84	314.47	308.9	313.62	312.99	312.1	314.69	307.48	311.74	308.46	310.67
303.96	301.96	304.72	303.02	304.86	299.72	303.54	301.61	301.65	302.59	305.49	302.87	304.94	300.73	305.31	303.65	304.03	301.74	304.14	303.87	304.26	300.03	301.69	306.61	301.4	305.26	300.22	301.38	303.02	301.35	302.45	303.14	300.68	298.95	304.14	306.73	301.2	299.98	300.34	300.84	302.71	303.91	302.3	304.43	303.9	305.58	303.77	301.44	299.43	301.02
301.34	306.9	305.02	305.19	306.86	303.22	304.01	304.9	305.75	305.03	305.83	304.69	306.19	306.23	301.13	300.32	303.97	298.97	303.83	300.95	304.54	304.24	305.83	304.03	307.48	306.61	304.91	303.54	306.07	304.66	302.82	307.5	306.44	302.74	303.15	304.03	306.88	305.99	304.57	306.51	305.04	303.51	302.32	302.44	300.68	303.59	304.54	303.77	302.53	305.2
329.43	323.81	326.12	327.85	323.27	327.07	327.98	328.54	324.69	328.64	329.34	327.3	329.75	326.3	326.42	327.37	329.73	328.23	330	327.81	326.29	329.67	327.03	328.79	327.07	327.3	325.64	328.69	324.91	327.8	326.59	330.05	330.15	327.85	329.24	327.91	327.44	324.48	324.75	325.75	324.51	328.18	328.39	324.9	328.3	330.43	327.61	329.75	326.73	327.74
294.58	293.97	296.81	298.63	293.93	295.67	295.37	293.53	295.78	296.17	293.78	295.72	294.83	295.19	295.38	294.97	294.23	295.65	297.32	293.92	297.09	294.44	292.6	292.94	295.3	294.85	295.97	296.99	296.03	293.95	294.19	292.65	297.01	298.54	296.52	294.43	293.51	292.4	296.45	294.72	295.28	294.23	290.71	299.77	295	294.39	292.24	296.47	293.31	293.32
310.36	306.98	305.4	302.13	301.11	304.22	302.36	300.43	306.11	305.15	308.67	304.64	304.83	304.1	300.31	303.93	305.11	302.26	302.58	300.57	300.06	305.63	305.55	303.45	305.12	307.4	306.38	305.26	303.9	305.98	305.91	303.86	305.42	307.5	302.22	307.79	304.13	301.36	301.3	304.27	303.9	306.31	304.46	305.11	306.47	304.88	306.26	305.8	303.07	303.41
308.91	309.11	316.17	306.75	312.54	309.02	312.02	308.86	313.77	311.08	314.73	312.77	313.28	314.9	309.11	310.08	310.95	311.03	311.79	309.92	314.31	312.53	312.83	310.84	308.82	311.66	311.39	307.4	308.91	310.59	310.49	307.45	307.35	306.32	310.2	311.85	311.5	313.05	310.02	315.73	311.87	309.43	312.89	312.21	309.38	310.66	307.84	311.16	314.12	310.29
320.05	319.25	319.61	319.49	320.79	322.29	317.77	320.3	316.25	320.25	320.24	316.01	315.35	321.43	321.21	315.76	318.51	315.51	319.7	315.87	318.62	317.2	322.43	319.88	318.72	319.27	318.52	320.94	320.56	319.19	319.66	315.08	318.04	319.3	319.64	321.76	322.36	320.68	319.39	318.95	320.15	325.08	318.1	319.54	316.67	317.27	316.54	318.89	321.4	318.9
304.81	303.13	303.84	306.99	306.64	305.77	307.25	306.97	306.73	308.57	307.24	306.02	309.54	307.14	306.81	303.35	305.61	304.31	307.26	309.6	309.68	308.37	310.15	310.86	305.97	307.58	309.83	306.32	308.8	308.15	311.63	307.94	305.74	309.67	305.32	306.47	308.68	309.39	308.32	308.5	303.03	307.61	305.49	303.28	310.37	307.75	311.98	307.81	303.29	310.36
314.55	313.04	314.57	303.23	311.98	313.71	311.05	312.36	310.62	310.84	314.37	313.86	312.64	307.91	312.12	311.84	312.98	313.94	308.75	311.39	311.21	310.03	311	311.12	313.46	313.19	311.66	310.76	311.89	313.45	312.45	312.55	310.9	314.77	309.8	310.43	312.55	313.02	310.63	309.58	311.57	311.28	311.56	314.13	313.27	313.51	313.57	314.17	308.89	315.61
309.3	310.8	307.32	305.59	309.55	307	307.5	311.05	307.64	307.93	310.16	306.39	310.79	309.71	309.02	306.64	309.23	308.21	309.48	310.4	309.11	309.4	308.87	314.82	309.62	306.02	307.62	308.62	306.35	309.72	306.18	312.04	308.03	310.97	306.09	310.35	311.96	309.63	303.5	307.16	311.14	303.76	308.67	307.06	306.13	307.92	306.94	308.12	309.35	307.66
294.36	295.37	292.61	297.13	295.16	297.01	293.1	297.65	294.42	296.5	297.57	295.8	294.03	293.17	290.44	297.04	296.28	296.8	296.58	295.15	294.45	295.27	296.39	294.72	297.38	295.02	294.59	293.79	294.15	298.35	294.42	294.17	291.03	295.26	292.25	296.03	292.11	295.23	294.49	294.37	289.85	294.8	295	293.92	296.45	296.17	297.57	297.58	296.11	292.49
317.16	322.58	322.41	322.32	319.26	326.06	319.74	316.9	319.8	316.84	320.43	315.12	320.52	320.38	319.87	317.34	318.35	322.92	322.37	322	317.7	317.56	320.42	317.11	318.5	321.04	315.94	319.35	320.88	322.23	321.09	319.2	320.72	319.27	317.75	321.45	319.06	319.26	320.34	318.98	321.08	317.95	315.23	318.33	318.13	320.95	315.09	315.63	317.59	320.35
310.81	310.86	314.35	309.22	308.7	311.92	308.88	307.76	310.99	311.82	312.16	309.44	309.2	313.58	309.24	310.33	310.54	312.16	311.35	311.23	310.45	311.67	311.83	318.53	314.51	311.39	313.32	309.67	312.98	310.66	311.13	314.15	314.87	313.37	315.17	311.53	310.1	311.12	311.48	307.17	310.35	313.08	309.6	311.13	311.35	313.36	309.68	316.45	311.3	311.95
313.56	313.56	311.27	311.86	311.46	311.54	313.46	311.64	311.66	310.77	311.21	308.77	310.79	310.79	314.32	309.91	311.49	309.3	311.62	312.37	309.76	310.98	311.17	311.07	310.66	309	311.83	310.72	307.72	310.56	309.78	317.13	309.76	306.55	315.42	310.56	308.09	306.47	307.79	311.8	309.61	309.28	310.22	305	313.19	309.16	309.66	310.86	313.66	311.19
316.06	313.28	319.89	320.07	316.92	315.52	316.35	321.15	317	318.63	318.15	317.21	313.68	317.42	317.71	313.44	316.6	319.5	318.11	319.92	318.15	319.23	318.19	320.04	317.25	314.62	315.98	320.42	314.62	318.67	316.48	316.3	315.72	317.17	311.42	316.36	316.91	313.7	317.36	319.68	319.84	318.69	316.68	319.29	317.75	318.36	315.6	315.23	316.14	314.15
316.79	318.18	318.11	320.66	316.25	317.59	316.75	315.69	319.08	316	320.57	319.05	318.08	318.27	319.77	319.31	319.55	321.06	319.4	318.75	320.35	321.88	321.35	319.34	314.8	319.46	320.6	319.31	316.71	318.71	316.02	318.05	317.91	316.17	318.07	315.62	316.52	315.54	316.65	320.16	321.04	314.81	317.84	317.61	318.26	321.22	315.43	316.35	319.17	318.42
304.51	307.85	305.95	306.7	302.85	303.36	306.4	306.07	301.82	302.7	306.29	303.56	303.11	306.73	304.84	304.27	304.51	306.64	304.23	302.27	305.26	304.43	301.41	306.46	304.89	301.46	302.24	302.99	302.81	306.79	307.87	306	306.98	305.75	307.34	301.89	302.03	307.94	304.35	300.49	302.37	305.74	307.95	306.74	301.73	302.82	304.98	306.46	302.89	302.17
307.81	310.25	307.77	306.86	308.35	310.77	309.61	307.85	305.52	310.41	310.41	308.67	307.05	308.9	307.25	313.22	307	307.95	313.06	310.28	307.48	310.96	305.76	306.59	308.75	307.82	312.05	310.2	309.49	309.4	309.03	306.74	310.71	304.56	309.84	307.44	309.15	307.49	307.04	310.75	307.63	309.75	307.9	306.13	305.31	307.34	309.03	306.43	308.44	309.38
304.58	307.34	308.18	303.99	305.57	303.01	303.51	304.27	306.91	307.36	312.4	304.75	303.5	302.07	307.67	308.76	306.29	303.48	305.21	305.83	305.7	304.1	304.1	308.27	304.23	307.29	306.52	305.1	308.57	309.03	308.06	304.94	310.18	307.48	304.87	305.85	303.22	304.13	304.97	305.61	306.99	303.26	306.23	304.94	304.85	305.65	307.41	306.96	310.26	308.26
318.29	319.69	316.45	316.39	312.47	320.93	317.81	318.74	317.34	318.28	314.06	321.78	321.05	316.22	314.05	315.68	315.79	316.56	319.28	318.2	320.13	317.12	317.11	315.87	317.76	318.09	318.68	316.88	313.85	317.8	316.13	319.12	316.5	317.73	316.06	315.08	312.09	315.48	313.21	313.44	317.16	317.5	316.05	314.77	315.91	318.83	313.65	319.34	316.24	318.11
307.64	307.49	309	304.75	307.15	306.22	305.65	310.9	303.13	307.91	306.84	305.46	306.84	305.43	308.77	308.65	303.64	308.83	304.09	302.76	308.21	306.99	306.57	308.04	305.89	306.92	302.99	306.83	307.05	307.01	306.35	310.38	306.46	307.41	308.42	307.07	307.67	306.04	308.24	304.35	303.06	305.01	307.01	307.34	306.11	305.98	304.51	307.29	307.41	306.47
303.41	307.35	302.35	306.03	304.14	306.63	303.27	303.14	301.02	304.63	304.43	304.28	303.59	305.81	300.92	305.34	304.37	306.19	306.06	303.23	303.58	303.09	304.73	302.04	303.24	303.6	303.73	302.98	302.09	303.04	302.59	302.79	300.35	301.78	301.12	303.36	302.58	303.22	303.49	300.21	299.89	303.46	308.7	301.59	302.67	305.48	301.16	301.69	303.19	305.82
316.78	317.44	318.2	313.78	315.26	313.53	318.54	311.43	316.1	315.63	314.9	317.41	316.44	311.03	314.38	317.56	316.05	317.88	315.76	317.35	317.72	314.96	314.3	316.75	314.72	315.04	316.75	316	317.13	318.22	317.25	314.65	314.49	320.64	319.6	318.26	316.4	318.44	315.83	318.67	317.37	312.85	311.33	319.44	316.8	317.92	317.49	316.13	316.09	318.22
291.94	293.63	292.89	293.67	295.66	294.97	298.48	296.61	298.59	297.59	296.83	293.67	294.28	297.35	297.51	296.18	295.28	295.93	294.9	296.44	295.88	297.07	296.96	294.67	297.82	295.11	293.45	294.7	296.35	294.03	294.4	295.89	294.64	296.98	294.81	297.44	295.12	291.9	298.24	295.81	295.09	295.97	290.07	295.21	295.8	298.96	296.46	293.75	295.48	297.59
297.78	296.01	292.76	297.8	296.91	295.83	299.25	298.81	292.63	299.46	298.49	296.16	297.94	297.62	297.08	298.26	296.09	295.62	297.5	297.96	297.25	295.24	298.57	296.04	300.27	299.6	296.72	297.92	297.69	293.77	297.89	298.56	295.29	297.52	300.14	297.65	296.74	295.66	296.27	301.21	297.15	295.2	297.39	300.5	298.61	298.33	294.87	296.42	298.83	296.79
304.95	311.1	307.31	308.6	305.36	304.22	306.67	306.5	307.5	305.29	303.21	305.42	304.68	305.31	301.48	306.49	302.86	306.97	309.15	305.81	308.18	302.83	307.47	306.75	309.76	306.87	308.3	308.56	306.5	303.55	305.75	305.05	304.5	305.24	307.48	308.63	306.9	304.85	306.31	303.54	305.29	308.01	308.14	305.38	302.93	308.87	304.71	305.18	308.28	309.11
302.03	307.16	304.84	301.61	299.57	301.18	303.41	303.63	302.7	303.88	301.3	304.43	299.09	302.34	306.62	300.21	303.65	299.31	303.23	302.16	306.18	306.58	304.54	302.05	305.13	302.29	297.97	302.05	303.5	303.22	305.26	302.59	302.85	303.06	299.86	305.4	305.48	302.54	305.15	303.85	297.92	300.85	297.05	304.04	302.69	302.56	305.28	303.52	305.69	306.24
321.65	319.22	318.21	319.05	319.23	317.14	319.88	317.03	315.61	318.39	320.05	319.5	318.28	317.78	318.12	321.7	318.7	316.82	315.26	316.06	317.85	319.39	320.44	318.2	317.68	320.53	322.26	314.09	315.25	322.73	315	316.96	318.17	317.73	321.13	319.28	321.03	319.31	314.78	318.81	321.99	320	316.39	316.12	318.82	318.75	318.84	319.4	319.89	319.1
310.87	316.52	314.25	312.55	312.13	307.49	311.37	309.95	312.44	315.7	312.99	314.54	313.08	311.6	314.39	315.46	313.08	313.64	314.88	312.09	310.96	314.43	310.87	314.78	311.34	312.8	314.88	315.81	315.08	312.18	313.75	312.52	313.84	312.81	313.32	311.97	313.03	311.97	313.95	313.92	312.31	313.26	312.85	314.43	313.17	314.36	312.46	310.38	312.13	315.08
302.63	304.69	303.47	305.69	302.83	307.62	302.72	303.42	306.46	303.46	303.97	303.67	302.2	304.04	302.55	306.44	302.11	302.04	304.95	300.21	305.41	306.53	305.71	302.83	305.77	301.99	303.26	302.58	304.05	304.12	303.54	301.82	308.02	304.3	303.55	307.6	302.17	304.39	303.93	308.49	305.48	299.05	305.01	304.78	301.51	305.19	303.78	304.18	301.31	305.08
308.96	310.74	308.63	310.81	309.65	311.24	305.24	311.35	311.36	306.07	309.05	311.02	312.93	309.01	312.67	312.65	309.68	310.79	309.45	308.78	308.1	310.7	311.91	312.36	312.77	309.24	310.88	308.79	310.06	309.41	309.31	307.41	309.27	307.53	311.73	306.27	307.91	308.91	307.8	310.98	308	309.86	311.33	310.91	309.49	309.89	309.24	308.78	313.31	309.12
312.17	309.92	308.23	310.33	310.2	309.09	306.94	310.02	309.4	310.42	309.32	306.43	306.75	308.63	307.17	309.33	304.98	309.81	308.95	309.21	308.67	309.5	307.85	307.98	306.95	309.88	310.53	310.24	306.96	309.85	305.78	312.03	311.44	309.03	311.41	308.28	311.79	309.2	310.12	313.38	311.02	309.53	312.33	312.26	307.83	309.87	309.85	309.29	309.66	310.28
298.67	301.37	303.42	299.88	302.16	296.5	299.82	297.64	300.63	295.85	299.77	298.5	299.15	299.77	301.68	302.05	299.05	296.93	301.61	300.22	304.73	301.9	300.02	301.55	301.82	301.09	300.32	301.75	305.09	299.91	298.64	301.08	304.37	300.11	302.45	301.7	301.86	300.89	300.06	299.26	297.37	299.15	302.43	300.02	298.63	301.01	299.43	302.14	299.11	301.75
308.08	303.55	305.42	305.07	303.76	304.92	303.43	305.04	304.91	306.61	302.75	307.53	302.57	302.87	302.95	307.7	305.48	304.14	304.83	303.23	304.1	305.44	303.63	304.82	303.02	303.2	304.42	305.39	307.72	304.07	304.55	306.08	305.91	302.29	302.83	303.46	301.51	302.71	304.37	305.16	302.93	303.97	302.24	304.8	303.05	306.59	304.84	305.2	305.36	305.32
327.15	329.27	328.86	329.85	324.86	327.33	327.74	325.58	328.66	327.32	329.18	328.7	327.77	325.27	326.5	329.83	329.87	333.03	328.5	327.83	326.33	328.24	330.17	328.25	327.21	327.93	328.14	327.67	328.23	325.07	334.9	328.58	329.81	323.64	325.53	328.4	328.55	326.77	328.99	325.95	329.69	326.18	325.65	329.12	328.9	327.02	330.05	325.72	326.06	326.69
313.88	316.43	317.98	313.18	313.37	316.05	314.8	315.18	314.46	315.69	314.93	315.48	314.26	316.37	314.72	315.65	312.12	314.42	312.56	313.52	312.38	314.25	312.84	315.1	318.37	313.46	315.48	316.96	313.21	314.7	317.25	314.87	315.34	312.02	316.95	312.5	317.93	315.65	315.3	313.23	311.1	315.02	314.87	317.69	315.52	314.4	316.21	310.95	314.03	311.7
315.51	316.32	318.48	317.36	318.51	316.46	316.18	316.29	317	316.09	313.56	316.2	317.59	316.23	312.61	313.73	313.6	307.76	314.05	318.75	313.81	315.23	316.8	318.61	317.37	315.59	314.49	315.14	318.75	316.35	316.15	314.45	314.53	316.99	314.51	315.15	318.6	316.3	314.37	315.27	315.31	312.7	313.35	319.35	315.46	318.62	315.96	313.49	315.47	316.49
302.64	302.03	306.32	303.38	303.67	303.97	305.33	302.6	299.47	300.9	307.75	303.48	302.34	303.8	304.02	302.86	302.05	303.04	301.57	303.41	305.2	303.82	303.65	302.62	306.39	306.84	305.05	301.99	302.88	302.78	302.44	306.69	304.25	305.15	306.08	299.61	304.28	302.7	304.03	301.1	303.5	305.36	302.75	304.07	304.49	302.1	304.96	303.84	303.94	300.32
306.35	307.52	304.63	308.21	307.22	308.03	304.96	306.54	304.9	303.39	303.33	302.55	308.06	306.69	304.82	301.76	308.59	306.57	307.36	308.19	307.34	306.08	308.1	308.4	306.24	306.01	308.33	301.8	307.4	303.06	308.29	305.43	307.91	304.39	307.12	307.48	305.5	307.08	308.2	304.41	302.64	306.64	305.86	309.89	307.85	303.43	305.36	307.01	305.11	305.73
307.31	308.82	304.99	306.76	309.96	308.88	307.38	309.27	305.35	309.79	307.78	304.69	307.65	302.37	302.63	305.79	306.5	308.8	305.86	306.28	306.92	307.84	306.54	307.8	307.29	305.33	304.01	302.81	307.91	308.15	307.89	307	305.31	307.77	305.14	308.03	308.58	307.79	305.66	306.51	303.05	305.1	305.49	304.54	308.13	308.42	306.68	308.31	310.25	306.22
311.19	312.9	313.72	311.29	309.57	312.48	318.39	314.47	313.43	313.16	311.75	313.52	318.49	313.49	311.52	313.52	315.71	313.46	314.41	313.44	314.84	313.5	312.59	315.48	316.82	311.73	315.81	311.92	316.18	314.27	317.07	313.83	311.14	316.73	310.75	311.15	314.82	316.54	314.01	311.32	313.06	316.36	315.14	310.7	314.31	312.56	313.51	310.05	311.89	314.79
305.42	307.19	306.78	301.6	305.67	307.71	306.64	302.25	303.32	302.27	304.66	305	305.72	310.19	302.06	305.87	305.62	303.84	304.51	305.42	303.93	308.37	304.17	303.05	306.61	307.02	301.78	304.96	306.5	304.25	308.46	304.5	305.12	303.81	305.75	304.48	306.69	302.62	305.04	302.25	307.31	308.11	302.79	307.75	304.82	306.31	303.81	306.83	305.56	308.54
298.7	296.43	298.19	297.2	297.9	294.49	298.66	294.12	298.08	296.27	298.59	297.31	297.17	296.33	296.53	295.12	294.87	300.06	297.83	297.07	296.97	295.64	297.55	295.36	299.16	297.85	295.18	296.49	296.55	295.4	296.99	297.35	297.17	300.96	295.81	297.9	296.78	296.21	297.74	297.25	293.73	293.22	297.03	297.31	296.92	297.52	296.36	292.71	296.62	297.35
332.11	326.61	329.5	331.39	325.7	326.15	326.04	329.19	329.82	330.76	332.47	327.27	328.56	330.15	327.86	330.98	327.32	330.15	331.6	327.2	329.47	329.4	329.42	327.84	328.04	331.53	327.36	328.01	328.78	327.86	328.11	326.81	330.04	329.93	328.45	329.88	328.95	325.19	323.87	325.09	326.39	329.68	330.92	327.28	331.8	324.17	325.93	328.55	326.17	330.18
316.11	312.95	311.09	307.04	311.37	313.07	311.55	313.99	313.86	311.65	312.29	316.08	317.24	315	312.27	311.57	314.14	315.17	311.83	309.49	313.26	315.46	316.65	311.8	316.04	310.64	315.02	312.72	316.48	315.94	316.13	313.8	316.42	316.05	311.66	312.58	315.08	316.71	316.1	315.56	311.32	314.81	312.76	312.04	311.51	316.85	313.39	314.9	315.46	315.56
329.03	329.39	329.88	330.63	326.04	330.8	328.54	328.67	327.93	321.67	330.5	332.17	329.23	329.57	326.69	328.03	326.7	328.58	325.41	327.77	324.36	326.48	325.75	333.58	327.11	329.12	326.74	327.29	326.54	331.85	327.77	325.54	325.86	324.54	326.71	326.86	325.78	329.29	328.33	323.4	324.86	327	325.2	328.17	332.53	324.96	329.73	326.45	329.68	329.76
316.28	316.94	317.76	314.08	317.54	316.8	318.69	315.82	317.98	317.03	317.16	317.07	318.4	314.36	314.12	316.88	314.87	319.96	312.65	316.61	320.93	316.5	317.65	317.16	317.17	317.7	317.51	315.8	314.27	315.57	320.9	313.55	314.26	314.4	316.69	316.19	315.47	320.72	315.97	316.08	316.36	319.94	317.08	316.69	314.64	318.95	315.36	321.98	319.23	316.6
301.12	300.27	301.19	300.76	297.06	300.18	300.34	301.96	302.14	300.22	299.9	303.9	301.93	301.51	300.41	301.93	301.44	301.04	303.74	305.49	304.84	305.51	300.24	305.23	302	302.29	303.33	300.17	305.81	306.67	302.92	302.74	300.79	303.84	300.93	304.89	305.04	302.14	300.04	302.96	302.75	304.2	300.46	300.5	304.12	308.96	303.05	299.86	302.06	301.83
319.51	316.88	315.97	310.39	314.54	315.2	314.88	312.53	315.3	312.27	318.68	313.16	315.68	314.1	313.27	312.99	318.49	316.56	314.57	314.85	312.98	314.39	313.01	309.43	315.08	315.53	314.25	317.46	315.51	312.86	316.42	313.25	315.08	317.56	313.98	314.77	314.22	313.41	316.68	315.94	316.11	311.49	319.21	317.14	317	312.23	318.4	317.75	316.16	316.98
321.15	317.65	318.25	319.85	317.15	315.75	322.44	318.72	320.33	313.81	320.6	316.73	318.65	321.93	318.27	318.1	317.16	316.93	317.7	316.73	322.91	319.9	317.51	317.5	318.39	319.53	318.96	321.1	318	317.15	320.23	319.56	317.18	318.73	318.15	317.24	320.89	321.15	316.19	321.79	314.87	314.36	320.46	317.15	314.04	318.25	318.38	315.77	317.81	319.54
292.39	296.32	294.79	298.98	291.44	294.28	293.54	290.03	294.64	293.55	293.03	293.65	297.51	295.48	293.32	293.23	295.64	291.23	292.53	292.6	289.59	295.73	290.51	293.01	294.11	292.91	294.7	295.43	292.09	293.89	295.2	295	296.96	296.83	293.2	294.97	295.42	295.9	297.56	294.61	292.83	295.6	296.99	292.98	296.94	291.67	294.27	293.12	292.24	295.93
303.27	300.36	305.9	308.01	307.84	303.31	305.59	304.63	305.3	308.43	301.16	307.37	306.12	304.58	304.98	304.43	307.42	303.97	309.44	305.17	305.2	308.91	306.69	300.73	301.57	306.52	305.51	305.24	304.21	307.07	307.73	304.89	305.47	308.06	301.66	303.43	302.85	306.71	307.82	303.61	302.48	308.77	305.88	306.11	301.77	302.26	302.33	302.1	306.02	305.79
318.87	321.06	319.27	317.2	317	318.28	320.77	316.38	317.13	318.44	320.16	316.45	318.69	317.36	316.63	317.4	318.43	316.93	316.72	320.55	316.14	315.27	316.64	318.02	318.99	316.32	318.67	315.9	318.89	318.57	315.04	319.02	319.14	318.81	317.45	315.51	320.2	320.25	319.61	319.15	318.26	319.78	317.49	315.97	319.71	317.73	317.58	317.16	317.68	318.31
291.95	289.85	293.97	295.3	292.85	294.69	295.09	296.84	293.49	299.93	292.45	295.88	293.93	295.54	297.64	293.64	294.47	296.59	293.75	294.61	296.8	293.28	294.19	295.26	297.55	295.7	296.31	294.97	294.95	293.73	293.37	294.85	298.07	297.78	294.81	297.44	293.05	290.59	296.34	293.03	296.38	291.44	291.99	295.31	295.09	291.69	293.33	296.38	296.72	294.6
299.06	300.69	298.03	295.01	295.01	296.05	298.13	292.43	296.17	297.7	298.87	296.53	293.81	294.75	296.45	295.33	297.82	295.62	296.61	297.1	293.19	299.37	298.69	297.36	293.32	296.39	297.99	297.23	295.72	290.8	300.29	295.53	299.3	298.34	297.78	294.81	295.41	296.41	297.9	296.33	294.39	295.16	297.7	295.01	298.43	298.09	294.48	294.76	297.59	297.18
318.93	324.12	317.59	315.94	318.79	317.16	315.16	320.62	318.07	321.1	315.87	318.94	321.69	318.24	316.4	317.02	317.81	319.9	318.63	312.81	319.65	316.48	317.33	320.73	318.68	315.41	317.06	317.93	319.22	316.19	315.69	319.07	318.5	321.5	318.56	316.99	314.37	316.56	319.69	315.68	319.6	319.04	319.4	317.54	321.69	317.27	317.39	314.52	320.69	316.69
302.44	301.75	302.53	296.57	304.61	299.44	301.79	303.74	302.33	300.59	303.46	300.4	301.19	301.57	299.81	305.63	304.21	304.42	300.94	303.66	301.44	301.39	302.95	298.66	302.2	303.29	302.99	298.48	302.05	302.41	300.86	302.03	304.43	305.3	299.83	303.5	303.53	302.92	303.28	301.82	298.87	300.33	302.58	298.86	304.69	302.09	299.97	302.37	298.52	302.15
309.84	310.55	304.17	307.86	309.39	306.27	307.3	306.12	303.03	305.7	308.15	304.1	303.67	308.21	305.21	309.22	309.41	306.47	302.91	304.78	305.52	304.15	305.13	307.78	307.95	309.05	305.47	303.32	301.99	306.55	301.9	307.8	308.27	305.35	304.94	304.06	302.27	307.06	307.52	306.79	306.4	302.45	304.21	307.89	309.38	306.25	303.49	303.77	306.48	306.92
298.57	303.23	306.01	305.74	306.37	305.25	303.3	302.9	304.39	306.29	301.29	303.77	306.24	301.31	304.78	304.23	306.74	303.38	303.65	304.84	303.69	304.02	305	304.08	304.54	303.74	303.75	303.62	305.2	301.98	300.77	304.88	301.77	300.31	301.45	303.43	306.58	301	305.97	303.07	301.02	306.06	305.96	304.64	306.18	305.03	300.96	302.27	300.97	303.9
323.2	326.7	326.25	328.59	327.12	325.67	322.69	327.46	325.44	321.21	329.52	321.85	320.74	327.65	325.18	324.27	326.26	324.51	324.19	320.95	326.47	321.02	323.15	324.02	323.92	321.24	321.59	322.93	323.81	325.31	323.48	323.47	327.8	325.7	323.47	327.9	322.63	325.58	321.89	327.41	324.5	323.67	321.29	324.97	323.7	318.74	326.37	324.32	322.85	322.19
304.24	307.96	304.45	309.65	307.66	306.34	305.99	304.21	305.52	307.07	306.47	304.24	304.82	306.47	305.21	307.25	305.73	307.54	311.1	305.87	305.21	308.42	307.68	306.36	303.67	304.81	306.53	302.67	306.55	304.1	309.96	304.96	304.69	305.07	306.6	304.62	305.56	306.12	305.15	306.6	305.96	302.7	309.91	304.53	307.78	306.59	304.16	309.59	305.72	309.14
325.03	326.29	323.89	323.53	323.13	325.02	327.78	325.06	329.38	323.34	322.49	326.09	322.03	324.76	327.07	325.61	322.44	327.95	328.98	327.68	323.77	327.77	326.87	328.9	325.73	324.64	326.34	322.32	326.47	324.92	325.18	325.21	325.7	326.61	320.28	325.26	323.84	324.97	327.64	330.42	324.48	325.87	324.12	326.82	324.28	324.98	324.32	326.33	325.62	324.58
299.7	301.03	298.22	298.6	302.27	299.3	296.07	302.46	299.47	299.16	300.87	300.24	299.23	300.84	297.34	301.54	299.61	301.01	301.5	301.47	301.09	301.6	299.09	301.92	299.13	298.8	300.63	300.19	297.2	299.83	302.2	298.98	297.39	300.36	300.29	298.55	299.4	296.04	298.36	299.01	302.39	303.45	297.26	300.91	301.14	295.66	302.24	296.39	299.3	297.42
315.64	312.42	316.38	315.36	319.39	318.82	315.89	315.88	314.95	315.45	315.44	318.7	316.09	316.4	316.86	317.18	316.2	316.92	316.65	317.93	319.14	316.36	317.13	312.53	315.65	318.52	319.02	319.67	314.84	317.73	318.44	314.33	317.6	319.53	315.25	314.06	313.88	317.45	316.82	314.1	314.63	318.79	317.49	319.22	314.68	318.53	319.77	315.99	316.73	314.65
318.66	315.99	317.84	316.99	317.53	317.58	319.46	320.53	318.12	320.09	318.54	316.37	319.91	321.99	318.22	317.21	316.94	316.57	320.24	317.83	319.64	316.07	315.31	319.12	321.59	317.97	315.94	319.01	317.38	318.6	317.17	315.29	316.41	320.72	317.58	318	317.95	318.2	317.35	322.88	318.29	317.87	320.44	319.66	316.85	320.75	317.46	320.21	320.81	317.26
313.59	311.66	313.82	317.24	313.76	316.2	313.02	310.07	314.77	319.48	315.29	316.19	317.67	317.66	315.24	317.19	313.1	314.11	316.07	316.06	318.13	315.68	318.03	312.43	310.13	313.91	318.1	315.03	313.71	313.54	311.7	312.2	315.17	313.51	313.36	317.35	314.49	315.88	313.48	314.79	319.2	313	316.71	314.04	315	316.78	316.18	314.31	311.5	317.06
301.72	303.98	300.14	302.85	300.99	303.92	302.8	298.9	303.24	301.68	299.26	303.32	299.11	304.72	305.03	301.4	305.35	304.26	304.4	300.05	301.95	305.33	306.66	307.24	303.71	303.37	301.24	301.53	303.26	302.88	303.57	304.12	304.19	302.03	302.99	303.34	304.18	303.33	305.24	302.68	302.01	305.77	306.23	303.25	304.61	303.37	301.42	302.45	301.05	304.5
312.8	310.52	310.43	306.42	308.39	309.8	316.72	311.38	312.07	312.33	309.08	313.35	311.69	306.62	312.24	309.88	308.3	311.46	307.18	308.34	309.66	310.09	312.22	307.62	310.47	311	308.78	308.26	304.79	309.79	309.82	309.75	312.39	309	313.57	310.28	309.31	310.36	309.12	309.58	307.29	308.15	308.31	313	311.3	310.04	307.62	308.54	311.36	308.12
307.35	306.3	304.63	310.01	302.67	305.5	306.81	307.19	304.85	305.54	303.54	304.55	306.55	306.82	307.75	305.38	310.08	306.32	305.47	305.69	304.22	306	306.28	304.95	306.06	306.05	302.89	305.79	307.93	305.4	304.69	304.29	302.92	303.18	307.99	304.07	304.28	307.07	306.29	308.71	306.85	305.88	307.79	308.27	304.78	305.95	303.09	306.97	303.98	310.08
302.62	304.56	302.45	303.2	303.88	306.45	306.77	302.92	303.33	306.87	305.03	306.1	306.61	304.73	304.09	301.78	304.17	304.59	306.08	301.92	305.38	303.17	303.36	305.17	302.29	306.83	301.95	305.22	308.74	305.61	307.25	301.92	305.8	301.9	306.6	305.92	302.7	304.1	303.8	303.97	306.65	306.75	303.49	302.32	307.83	304.22	301.72	306.13	301.44	304.22
320.89	320.64	316.55	321.17	317.41	317.19	318.35	318.26	318.37	317.12	317.62	319.63	318.85	316.24	319.17	318.14	320.22	318.21	318.87	320.5	317.09	321.29	319.43	317.66	320.3	319.2	321.41	319.2	312.9	318.48	320.8	315.85	320.81	316.93	317.36	320.55	315.9	319.5	319.42	318.21	316.46	321.13	318.87	322.98	316.36	315.71	318.55	320.4	320.71	321.33
305.05	305.79	306.71	304.61	305.93	307.91	306.17	305.2	307.46	309.05	307.98	304.15	306.43	305.11	305.76	308.01	311.49	305.53	306.38	306.72	305.11	305.4	311.02	303.7	307.2	312.26	308.1	309.67	306.33	307.58	307.15	310.55	307.34	302.59	309.5	306.57	305.67	310.82	302.93	307.23	305.83	305.68	305.09	308.64	309.53	306.4	305.42	309.49	308.25	308.78
304.81	300.17	303.46	303.84	300.82	304.35	307.53	306.41	304.55	301.48	303.86	302.84	302.37	303.67	305.62	304.7	304.81	304.24	306.29	303.41	304.76	300.92	302.54	307.12	306.6	306.36	305.18	303.73	302.56	300.83	306.69	301.87	303.9	302	305.51	304.51	304.89	306.6	302.15	304.8	304.15	301.39	308.01	300.53	303.52	303.33	303.96	304.56	305.75	303.73
303.92	304.88	307.09	305.07	306	305.76	302.46	304.54	307.83	305.31	304.68	304.13	308.23	303.01	306.91	302.46	306.22	301.14	305.91	303.78	302.13	304.51	306.1	308.03	304.68	304.09	303.88	306.77	301.85	302.18	305.39	301.13	303.26	305.36	307.29	305.02	302.42	309.29	302.92	301.96	304.89	304.12	308.37	301.78	302.4	306.43	306.81	300.66	307.2	303.97
313.3	313.3	316.65	305.43	309.78	308.6	310.85	309.16	309.27	309.02	308.42	313.82	307.44	310.85	308.27	304.72	312.15	311.25	309.58	307.98	310.75	311.48	310.16	310.06	312.58	310.9	309.59	307.9	309.84	311.27	313.39	308.52	314.15	309.32	311.09	312.17	308.17	309.74	312.96	307.91	313.33	313.5	310.79	310.08	309.38	310.9	307.74	311.31	310.19	312.61
325.95	316.87	316.13	321.63	319.36	316.45	317.75	320.28	320.55	319.01	316.49	322.24	318.5	318.16	316.99	318.82	319.04	316.22	318.17	317.47	318.54	317.91	319.92	318.43	321.05	320.25	320.38	319.58	316.31	316.64	318.4	319.47	314.04	316.72	321.82	319.54	318.86	320.06	319.57	316.15	321.85	318.09	320.79	323.7	320.88	320.31	318.98	319.42	317.58	318.46
318.48	323.57	317.59	319.23	319.51	319.48	318.66	320.1	320.89	321.68	320.03	318.07	318.28	318.32	319.51	320.98	321.81	316.41	318.72	316.32	318.59	323.61	321.65	318.97	317.9	316.55	317.87	321.08	316.47	317.23	316.8	316.57	318.98	321.27	317.9	317.42	321.62	316.95	321.26	319.79	318.91	317.88	319.69	315.76	321.43	317.44	318.06	318.22	316.51	315.27
319.55	316.81	319.51	316.74	317.08	317.23	317.81	318.07	318.74	320.46	321.4	317.23	316.61	317.59	319.22	318.02	321.08	320.51	318.39	319.26	318	320.04	324.32	318.21	320.91	322.41	320.17	318.6	321.47	317.54	318.71	318.35	315.35	318.16	318.43	318.33	318.98	318.2	315.71	322.66	316.96	318.62	317	320.74	320.19	317.54	321.77	316	318.1	315.39
315.12	314.29	313.57	318.57	317.73	313.05	313.27	310.93	311.23	314.54	316.09	316.87	317.38	314.84	316.24	315.78	315.73	315.85	315.56	315.94	316.53	316.97	315.5	316.51	312.19	315.07	316.64	318.5	315.39	312.83	314.98	317.18	317.18	315.27	313.21	316.86	315.24	317.37	319.48	317.75	318.3	313.97	315.15	313.78	315.96	313.08	314.06	314.97	314.45	314.4
304.85	302.12	303.51	300.19	298.59	307.56	304.85	303.16	301.72	303.91	300.33	304.95	302.52	305.48	304.94	301.03	304.18	301.12	304.63	307.15	300.2	304.59	300.02	299.46	301.24	306.06	302.66	303.41	305.72	307.16	302.87	301.69	305.81	303.54	303.04	300.17	304.11	302.07	305.48	306.97	303.24	300.97	303.31	306.75	303.95	306.13	302.61	301.17	305	306.73
315.91	314.12	310.99	313.34	315.18	315.05	312.62	310.4	312.47	314.32	311.9	318.81	314.59	315.32	314.78	312.49	314.54	316.3	313.43	314.35	312.28	315.92	316.32	312.52	315.07	312.75	314.01	313.1	314.9	315.79	313.82	315.87	309.99	310.29	317.46	312.5	314.63	315.35	316.12	316.56	315	314.97	312.27	316.09	318.29	312.49	315.08	316.99	313.78	316.69
316.03	321.96	319.47	316.78	320.52	317.51	325.02	321.07	320.41	320.83	321.73	319.53	322.51	318.62	317.13	317.48	316.92	319.9	321.47	317.86	318.27	321.04	314.91	321.6	319.21	318.66	317.24	316.66	320.28	317.42	318.37	315	320.85	319.8	316.97	319.4	318.94	315.41	317.23	316.38	318.4	319.73	318.18	315.28	318.46	314.97	319.8	322.25	321.49	318.87
315.42	314.47	313.15	313.31	315.25	313.83	313.62	314.96	314.04	314.63	314.18	315.77	312.97	315.39	315.93	313.73	314.02	318.4	314.11	316.52	317.96	314.1	313.67	314.1	314.29	313.1	313.36	315.74	312.52	316.37	314.66	315.7	311.84	314.75	316.15	312.84	316.4	313.45	315.38	315.63	317.48	313.73	314.86	315.38	311.71	313.58	315.04	313.84	310.35	311.89
316.23	316.89	313.09	317.11	318.01	316.96	314.13	308.27	311.58	313.91	314.33	316.23	312.8	314.98	314.93	318.28	315.82	316.52	318.31	313.21	314.79	316.03	317.73	312.78	318.73	312.83	313.41	315.9	316.25	312.86	315.6	315.11	318.3	317.19	311.41	314.99	315.93	315.44	313.68	318.14	311.27	315.72	313.24	314.7	314.85	312.93	313.43	315.6	314.22	315.56
302.95	303.33	299.34	301.49	303.14	301.25	306.66	303.81	304.73	300.32	307.44	302.92	303.21	300.42	305.76	300.69	301.64	305.35	304.31	304.07	300.04	302.54	301.92	302.68	306.18	300.87	304.83	301.54	305.38	303.59	301.63	303.79	303.48	303.89	304.88	301.4	301.48	301.73	299.93	302.3	300.66	301.24	301.61	303.46	302.25	303.2	300.03	302.87	299.74	303.81
311.36	312.72	310.37	311.2	313.79	316.34	315.64	313.87	313.95	309.87	311.28	311.13	314.64	311.12	315.63	310.8	310.24	309.97	310.35	310.81	313.41	311.23	313.23	315.52	312.64	313.84	313.11	315.46	314.08	312.03	311.39	314.07	314.78	314.54	310.86	312.36	314.68	314.04	314.85	311.97	313.8	313.26	314.51	312.21	315.43	316.13	313.37	313.71	315.68	311.1
306.06	300.2	301.44	304.2	304.87	301.24	301.45	304.61	303.12	298.29	302.51	303.61	304.96	300.92	301.94	304.57	300.36	299.85	304.11	301.94	299.41	303.83	301.36	301.75	301.46	302	301.02	304.62	304.68	304.5	302.93	301.9	302.69	301.13	298.71	301.71	303.79	302	300.23	302.41	301.77	300.47	298.21	303.61	304.37	303.6	304.32	304.17	301.69	301.5
310.47	309.48	310.94	310.69	308.35	312.87	313.65	315.8	312.83	314.79	308.57	306.62	310.46	311.64	311.52	308.41	309.02	309.16	312.86	310.93	309.2	312.1	312.47	308.94	313.7	312.05	310.09	310.61	311.68	311.25	310.7	312.34	309.7	312.14	310.53	309.08	310.56	307.1	312.12	309.12	312.76	310.15	311.94	308.96	311.17	310.57	314.97	310.59	312.23	312.02
303.33	303.03	302.47	305.53	308.53	305.27	303.43	305.1	307.6	309.95	305.88	304.84	307.2	305.85	308.15	306.29	303.32	305.84	306.58	307.14	305.39	308.48	303.64	308.94	306.48	304.59	306.46	304.77	304.33	303.48	307.06	304.53	304.48	309.76	306.25	305.7	304.05	304.7	310.62	306.14	306.89	305.41	311.38	305.39	307.8	302.79	304.77	309.88	304.57	309.72
317.66	315.94	319.15	314.56	319.25	317.85	319.4	321.4	319.94	314.12	316.51	317.26	322.26	318.24	318.47	315.33	318.58	314.99	316.53	318.34	316.39	316.68	320.31	314.47	314.93	318.76	315.13	318.94	317.66	317.08	320.4	316.58	319.57	317.43	319.46	317.61	318.08	319.36	318.37	321.3	318.38	317.66	317.27	318.89	320.76	319.86	315.93	321.06	317.77	322.31
317.28	315.75	320.98	316.95	320.51	318.3	321.88	316.69	316.88	321.31	317.73	319.85	321.22	316.42	316.07	319.83	317.26	318.34	316.59	319.82	316.77	317.58	315.11	318.13	314.65	319.53	318.34	318.8	319.13	317.62	314.33	316.16	317.48	318.91	316.21	314.45	317.97	317.68	317.58	317.08	317.78	315.55	316.36	315.7	316.91	315.44	318.68	318.67	319.06	315.09
301.6	303.42	305.39	302.55	306.08	300.77	299.38	298.54	303.89	300.66	302.24	302.69	303.22	301.73	301.04	299.66	299.05	302.76	301.04	298.12	299.63	303.87	301.6	301.71	295.86	302.69	304.06	298.75	301.83	304.88	300.67	301.33	305.6	300.55	301.69	301.34	301.51	304.31	300.51	303.49	298.94	300.89	299.64	300.06	302.74	300.17	302.02	301.79	302.65	299.65
304	302.55	304.44	306.01	301.87	301.82	307.03	300.41	299.35	300.16	306.38	302.87	303.57	302.46	303.32	307.32	301.01	303.46	300.43	303.47	307.36	305.12	301.59	301.63	302.15	307.38	303.15	300.21	302.02	302.84	302.58	303.06	305.16	301.21	301.12	301.86	302.76	304.34	301.24	299.63	305.35	303.61	301.48	301.73	303.63	301.37	300.02	299.27	303.76	303.61
314.49	315.71	317.77	317.77	314.99	320.39	312.79	314.1	320.57	316.87	317.2	313.13	316.48	312.4	317.66	317.47	317.65	318.32	317.19	319.93	319.37	316.92	315.99	317.26	314.25	315.86	318.11	316.1	317	315.85	315.23	316.12	318.24	317.62	319.64	315.78	315.09	316.53	316.23	317.94	315	314.69	312.85	317.24	316.21	316.81	316.31	318.19	316.78	317.9
308.39	303.38	301.21	302.97	302.63	301.57	302.04	304.46	308.03	303.94	301.98	306.46	305.63	304.47	304.24	302.05	305.6	304.79	300.77	304.81	302.23	301.4	306.01	305.49	303.44	305.69	305.27	304.3	301.75	304.13	304.22	303.17	303.19	304.03	305.85	304.74	303.71	304.3	301.89	299.89	304.39	305.08	304.7	303.76	303.34	304.06	302.54	301.74	302.62	306.35
313.42	315.86	315.57	314.04	311.29	312.14	318.38	317.41	319.63	313.37	313.13	311.79	317.24	316.93	314.81	312.85	312.44	317.18	312.73	314.86	315.49	315.12	313.29	317.64	311.61	314.99	316.86	312.11	321.19	316.41	310.99	312.43	314.02	315.82	313.33	318.14	313.03	318.95	315.79	313.68	314.83	313.91	316.26	318.98	312.56	316.49	313.9	315.64	311.71	311.39
296.55	296.66	296.61	292.7	296.73	292.06	292.19	296.3	293	292.5	295.56	295.19	292.66	298.08	297.71	293.45	291.94	297.12	298.67	296.98	294.87	294.27	294.53	296.21	295.53	298.44	294.87	294.55	293.73	288.91	299.87	296	294.47	293.35	296.14	293.32	295.78	295.67	297.95	292.93	295.74	293.9	291.21	291.72	294.62	295.59	295.98	293.34	298.59	293.59
312.49	311.03	311.14	311.66	313.16	310.95	311.87	310.89	313.86	315.15	312.97	311.91	311.26	313.6	316.31	312.04	314.36	312.23	310.63	312.49	311.34	310.97	312.1	314.85	314.61	311.8	312.75	306.35	310.38	318.34	312.16	313.17	315.78	313.29	315.85	312.66	309.64	308.93	309.89	309.88	312.86	309.99	316.06	314.61	313.83	316.08	312.1	311.4	312.35	313.74
310.16	307.42	307.22	304.78	302.04	308.02	309.97	305.43	302.93	303.55	312.78	308.15	304.63	306.24	306.74	309.17	307.08	304.43	308.38	308.21	308.73	304.34	306.7	305.08	302.61	305.6	309.77	304.1	304.07	304.3	305.58	305.76	303.13	304.91	302.86	305.19	306.92	304.4	306.07	307.34	307.41	306.5	308.48	308.99	306.65	306.22	302.64	303.18	303.29	309.32
326.61	325.26	328.4	329.62	325.63	330.83	326.38	325.89	325.36	326.35	324.88	327.22	325.26	326.32	326.35	328.38	328.54	327.38	325.59	326.92	326.84	325.42	328.09	327.64	327.19	324.74	323.74	326.91	323.82	327.73	325.15	327.32	329.16	328.59	326.09	329.85	328.21	324.52	327.56	328.63	326.25	327.6	327	330.1	323.25	323.55	324.79	329.43	327.58	328.37
303.34	301.65	297.16	299.98	306.11	301.08	303.72	300.22	298.53	299.69	304.02	300.82	301.17	299.72	299.05	298.24	303.05	299.3	299.47	303.59	301.17	302.89	298.45	302.68	304.52	301.23	300.04	302.3	301.68	304.78	301.73	301.15	300.08	301.63	301.46	298.56	297.38	302.09	297.42	300.2	303.59	301.27	300.11	302.39	299.65	299	303.36	300.32	298.01	305.01
320.85	326.94	324.23	322.55	325.5	325.59	321.38	323.48	323.5	324.64	325.73	324.22	324.84	324.8	326.67	323.13	324.4	325.96	322	328.27	327.59	327.73	321.69	329.34	327.05	321.5	324.96	325.93	324.61	323.11	325.96	326.46	325.92	326.76	328.83	328.81	323.15	325.52	323.9	321.67	324.8	319.82	329.78	326.57	322.65	325.38	327.6	323.18	322.31	320.51
328.18	326.85	327.71	330.77	328.34	328.05	332.43	331.76	327.98	327.36	325.18	330.64	325.75	329.02	328.17	329.98	330.78	327.59	329.18	327.99	329.8	330.56	331.29	329.03	327.09	330.54	328	328.3	327.24	327.44	330.07	325.12	331.49	329.49	325.6	328.27	323.46	327.92	325.97	330.81	326.8	331.41	330.25	324.58	329.47	330.66	328.49	330.38	329.61	326.6
317.63	319.17	322.05	318.38	320.52	321.42	319.35	319.86	319.18	319.42	320.06	320.4	321.48	319.41	317.26	320.64	320.52	317.17	319.26	320.66	322.01	319.34	320.39	317.22	321.63	318	319.1	321.48	321.98	318.99	321.1	318.91	318.79	320.56	319.31	316.25	321.42	320.52	321.35	321.23	318.28	318.56	317.91	317.67	322.5	319.36	316.74	318.76	316.32	316.52
301.14	305.17	302.36	301.12	304.58	300.8	301.43	305.43	300.41	303.4	303.82	304.78	303.52	301.42	303.44	302.36	302.7	302.73	302.46	302.08	299.68	304.02	302.27	303.95	302.43	306.63	302.66	302.12	298.28	303.97	301.25	304.81	302.56	301.89	304.93	302.75	303.35	301.61	303.07	302.23	304.77	298.42	300.65	301.83	306.51	302.84	302.11	305.51	307.13	304.11
310.52	313.76	318.11	316.04	312.68	313.76	313.37	311.27	312.65	313.82	313.91	312.61	315.33	311.21	309.87	312.13	313.34	312.5	311.58	312.06	314.52	313.85	313.19	312.96	310.42	315.95	313.87	312.96	311.77	313.64	314.31	313.76	315.52	312.03	312.06	310.27	312.24	310.55	310.61	308.04	313.59	313.61	314.45	314.01	314.5	314.08	313.3	315.18	315.09	313.02
317.87	317.31	314.9	314.59	316.7	323.94	316.56	318.37	314.72	316.46	317.41	319.76	321.86	315.2	319.29	320.37	321.35	315.74	318.68	319.89	316.72	318.53	318.35	320.36	316.22	317.26	320.74	317.25	318.3	319.25	320.82	318.85	318.74	316.61	317.58	316.16	320.04	318.27	313.07	315.84	317.71	314.02	319.5	316.18	313.61	317.17	321	315.58	320.63	319.21
329.39	327.2	329.21	328.48	326.24	327.56	327.94	326.06	330.09	329.44	326.16	326.81	328.77	325.72	326.27	326.14	329.92	331.2	331.55	326.93	324.5	331.2	326.82	331.24	326.92	325.99	329.11	328.28	329.51	329.72	324.6	332.7	330.02	329.71	328.74	325.45	330.57	327.35	324.63	329.33	327.79	327.74	329.19	326.3	328.43	329.28	329.94	328.69	334.59	325.55
316.63	318.05	316.95	316.79	314.81	316.25	315.02	319.33	318.84	317.67	318.19	316.58	313.7	316.02	319.17	317.03	317.09	315.7	317.76	314.34	314.48	316.6	316.4	315.35	316.48	315.51	316.65	311.68	316.61	313.86	316.83	313.24	317.32	314.21	318.09	314.36	313.11	319.14	314.78	319.4	319.3	319.1	315.79	318.45	316.34	315.67	315.17	317.69	316.79	317.79
304.79	309.04	313.38	309.47	306.77	311.31	307.23	305.21	307.54	306.72	307.64	307.93	307.58	304.74	307.71	305.98	307.46	308.79	304.18	312.29	311.65	302.44	308.38	306.26	305.21	305.81	307.38	305.75	307.89	309.73	307.44	308.37	308.6	307.63	307.82	313.05	306.77	306.8	309.18	305.54	307.58	306.47	303.54	309.57	305.17	309.69	308.76	305.93	307.96	307.62
311.95	313.72	312.38	314.76	313.23	313.8	311.77	316.79	312.72	317	313.94	316.51	311.52	314.37	310.66	310.21	313.89	314.12	313.62	314.16	312.98	314.73	308.76	313.06	316.69	312.68	314.78	314.54	312.42	313.03	315.46	316.75	313.72	315.15	313.32	312.89	314.85	312.58	314.65	314.28	312.95	313.95	316.5	312.88	312.97	316.05	315.63	311.72	314.93	316.55
293.77	294.81	292.9	293.07	294.44	292.36	289.82	297.51	294.87	297.64	295.27	294.41	295.1	292.87	292.71	293.34	294.78	295.36	295.29	296.88	296.51	291.41	292.89	294.64	296.07	293.69	294.87	294.32	293.58	292.91	289.97	293.08	297.38	294.12	296.82	296.71	295.74	295.06	292.28	295.72	289.35	292.73	294.78	293.35	295.08	294.07	293.92	295.47	295.76	293.13
314.63	314.39	317.34	315.43	318.84	320.17	319.63	318.72	315.42	312.83	321.22	318.09	315.8	313.3	316.97	318.22	323.38	317.47	317.12	317.12	318.77	317.8	315.25	318.31	318.12	318.63	315.89	319.22	316.09	315.86	319.38	316.18	319.67	316.55	317.69	319.57	316.96	317.31	316.6	314.2	315.02	318.84	317.77	321.51	316.56	315.59	315.87	317.7	321.29	318.09
312.17	313.65	316.31	314.68	313.29	313.24	313.8	313.95	313.87	315.08	313.12	315.42	312.13	314.67	312.82	314.75	314.01	316.29	312.56	315.98	310.43	314.4	311.05	315.78	314.71	309.99	314.19	308.47	311.65	318.29	312.95	316.42	309.94	311.45	311.49	314.06	312.82	310.56	316.07	311.24	313.01	315.61	313.68	316.86	315.39	313.29	310.3	309.54	314.05	313.65
303.58	304.69	304.1	307.94	304.17	307.96	303.76	306.05	305.3	308.16	303.52	310.13	309.12	306.52	305.4	305.88	306.07	305.62	304.64	307.16	305.13	303.04	310.62	309.79	306.87	305.34	311.26	309.51	306.05	304.53	303.6	305.65	307.5	303.11	303	304.95	310.26	303.48	308.03	307.18	305.93	306.52	306.52	307.54	306.85	305.83	307.16	302.8	308.88	310.81
300.55	301.94	300.22	302.04	298.78	299.44	301.07	298.89	298.8	297.82	301.51	298.15	299.09	299.69	300.15	302.2	300.08	303.88	297.22	300.45	298.99	302.66	300.31	299.13	301.44	301.71	300.46	298.66	300.56	298.5	299.02	300.26	302.14	300.2	301.16	298.84	301.54	299.5	301.96	298.97	300.01	297.07	300.32	299.92	301.44	301.82	298.81	303.58	301.03	295
319.46	317.73	317.32	318.71	319.35	319.41	316.96	316.03	314.48	316.94	319.83	318.64	320.56	319.87	316.78	316.83	319.95	315.4	320.45	313.8	318.89	322.28	318.73	316.85	317.87	316.14	319.39	318.88	321.11	317.43	320.6	314.75	316.48	314.11	323.02	322.71	318.43	321.59	315.53	315.3	323.51	313.16	315.79	320.43	322.13	319.56	316.3	319.68	319.98	321.4
303.89	304.58	305.03	303.85	305.09	308.12	303.7	301.76	305.3	302.24	306.11	300.71	303.15	303.7	304.47	301.51	304.98	307.75	305.03	306.77	302.99	305.47	307.84	303.86	305.97	306.99	306.23	304.95	302.81	302.19	306.25	298.41	305.1	304.79	307.81	302.22	305.61	301.97	310.32	308.6	305.69	302.28	302.65	304.84	307.57	305.78	306.19	304.68	303.33	304.57
302.46	302.16	299.66	298.73	301.09	303.37	302.08	302.2	298.85	306.16	300.61	299.54	306.92	297.9	303.93	297.54	303.22	302.57	300.53	301.72	302.41	305.62	300.22	299.46	303.12	301.89	299.36	304.12	305.2	301.25	301.75	301.04	302.98	297.65	302.9	303.08	301.69	305.4	305.67	302.02	301.44	303.83	303.25	299.28	301.57	300.48	303.02	303	303.56	300.61
295.87	295.86	302.26	300.81	301.42	298.9	297.92	298.34	303.36	300.37	297.43	299.69	300.91	300.51	300.02	300.66	299.46	301.82	302.68	300.02	298.99	299.22	299.2	300.81	300.8	298.22	298.86	302.37	299.87	299.97	302.09	300.64	300.32	297.61	301.59	299.95	302.43	303.34	300.76	296.05	295.59	300.48	304.58	302.95	300.14	299.9	298.43	301.73	299.31	300.76
301.81	304.33	303.97	306.79	304.37	301.08	304.35	301.93	301.13	304.62	298.79	302.52	304.81	302.04	304.28	303.75	302.5	304.6	306.21	300.48	301.19	304.18	303.16	299.89	303.5	304.85	300	303.48	303.96	306.41	301.24	303.3	305.19	303.71	305.18	302.07	301.27	300.57	303.81	299.79	302.91	305.98	300.1	306.43	302.25	302.39	302.11	303.78	298.73	302.61
307.32	303.53	302.55	306.46	303.63	300.93	306.51	307.59	306.63	307.11	304.35	305.1	307.69	305.07	304.66	303.51	310.41	307.89	306.36	303.27	307.94	306.78	304.64	302.29	303.63	304.69	311.27	302.2	306.09	307.93	306.45	304.07	303.45	307.76	303.6	303.03	306.31	307.43	305.01	305.51	303.57	307.85	306.54	305.5	305.89	305.44	302.9	307.96	303.38	305.18
299.45	298.64	303.64	304.72	301.49	299.9	300.06	302.17	300.35	303.13	297.7	301.46	303.93	300.59	298.76	300.42	300.6	303.87	300.69	301.76	304.35	303.67	298.99	303.5	297.63	299.19	303.31	299.85	298.57	300.41	299.33	301.98	301.97	301.42	298.22	299.97	297.83	304.17	302.68	303.96	301.29	301.07	301.17	302.7	297.95	300.09	297.83	299.94	301.51	301.94
327.07	326.43	327.58	328.81	327.18	329.13	325.19	328.25	328.85	327.79	326.69	330.18	329.18	330.4	324.76	332.54	328.25	325.09	326.56	330.8	328.57	328.93	329.37	329.48	332.67	327.19	325.12	329.41	328.67	330.31	327.96	329.82	328.96	329.39	329.66	330.14	329.4	326.54	327.53	327.36	330.36	328.93	326.97	328.4	331.23	328.35	327.11	328.89	324.39	324.97
299.5	301.81	306.28	303.42	299.02	302.27	301.34	306.15	307.32	303.64	306.06	304.31	306.82	302.43	306.4	307.36	305.98	300.79	304.51	302.15	300.6	300.23	304.28	302.02	301.88	304.87	304.87	304.14	299.69	305.79	302.46	303.91	301.71	302.9	303.43	304.65	301.73	300.22	305.07	302.8	304.71	302	302.18	305.03	305.85	301.53	301.03	302.21	303.58	300.1
288.55	294.58	296.36	295.83	298.28	296.03	294.78	294.32	293.07	297.16	294.94	296.07	291.73	296.91	296.68	293.65	292.42	294.75	292.82	293.91	290.28	295.07	293.7	294.09	291.4	294.88	293.71	295.94	296.99	292.23	295.26	290.73	296.44	293.12	294.26	295.05	294.08	292.75	294.29	295.69	294.66	298.91	292.69	293.82	295.57	296.66	295.77	291.75	290.8	298.65
315.23	312.46	317.91	312.13	316.76	319.4	312.29	314.38	313.58	312.56	313	316.44	316.96	314.94	313.16	316.01	313.58	314.42	313.01	312.29	314.89	314.13	317.4	315.37	317.52	313.66	315.35	316.29	313.87	320.16	316.19	317.68	316.66	315.25	314.04	316.62	316.78	316.11	315.64	315.04	315.3	315.67	313.83	315.6	313.23	317.27	316.64	315.05	315.19	318.78
301.96	300.49	300.03	303.31	301.81	303.05	303.34	305.71	303.19	300.47	302.85	301.26	306.09	303.67	299.86	303.15	306.17	300.57	301.74	301.91	306.35	303.73	302.37	304.7	303.71	304.36	302.18	301.79	303.53	300.4	298.42	300.67	300.64	300.42	303.01	305.08	301.39	304.02	302.18	304.86	300.71	302.99	303.82	301.57	299.44	299.69	304.24	301.81	300.56	300.08
301.49	300.77	300.37	302.95	305.73	302.41	306.86	304.83	303.6	303.27	306.39	304.63	304.67	302.01	303.5	305.25	301.55	301.2	302.79	304.01	301.29	302.4	306.35	304.62	307.09	303.75	306.93	299.72	300.5	304.63	302.41	303.04	301.09	301.44	305.32	305.37	305	306.93	305.05	301.78	303.34	301.19	303.73	303.22	304.47	305.32	305.93	303.92	303.51	304.33
330.05	328.48	323.38	327.25	327.35	327.63	327.38	325.94	325.87	328.11	328.03	324.75	328.67	324.07	328.3	328.74	327.53	329.94	326.68	326.44	326.67	328.26	327.44	329.67	328.7	327.45	327.52	325.4	327.4	328.37	326.29	329.49	327.85	329.09	331.16	328.12	329.41	332.16	325.2	326.57	324.59	326.71	328.72	325.49	327.4	329.51	328.23	329.12	327.25	325.96
305.07	304.47	301.19	308.34	304.33	304.13	304.31	304.41	301.53	307.54	306.07	305.34	304.68	304.74	303.63	303.95	302.84	301.56	306.59	302.93	306.67	304.98	304.9	305.24	307.82	303.04	304.47	305.59	307.2	306.44	308.23	309.29	303.22	310.86	304.55	303.44	305.5	306.46	305.92	304.1	301.79	302.29	303.34	308.61	299.35	303.92	308.3	305.92	304.35	306.39
305.79	304.06	305.44	303.35	301.34	302.73	307.28	299.53	300.69	302.83	309.12	304.05	305.2	303.24	305.55	301.68	301.98	303.85	302.37	301.41	303.95	304.83	303.42	302.85	303.27	303.97	306.45	305.9	301.26	304.62	301.52	303.8	298.96	305.58	299.88	304.64	301.75	304.98	302.22	301.11	306.31	303.25	304.96	303.57	304.01	303.48	301.84	304.85	304.61	306.47
312.33	315.34	313.55	308.96	314.73	317.68	312.14	315.76	312.8	316.07	310.36	315.85	312.46	312.82	312.69	311.05	310.07	313.04	312.93	312.32	313.92	310.77	315.46	314.67	314.1	311.16	314.08	311.4	309.67	310.34	311.57	317.93	312.76	315.95	310.6	315.66	314.4	315.61	315.37	312.52	312.03	310.62	314.73	312.63	312.3	312.52	313.46	312.91	312.08	316.67
299.59	296.68	295.79	298.7	297.24	296.56	297.51	299.78	294.16	294.51	299.21	296.18	296.72	296.19	294.36	296.75	297.18	295.86	297.86	293.58	297.88	295.42	297.69	299.08	294.64	296.28	296.72	298.4	296.67	299.05	295.55	292.18	294.44	298.27	297.4	295.8	295.03	298.8	295.98	299.04	293.53	301.07	299.82	294.54	297.44	298.51	296.17	299.57	296.24	299.45
316.11	312.61	309.74	315.33	312.95	317.74	312.43	311.31	313.55	317.57	314.11	312.53	313.5	314.55	314.73	318.31	314.29	311.46	317.88	316.86	315.64	315.33	315.26	313.21	313.07	313.85	319.52	315.04	316.15	314.88	315.39	316.34	314.94	316.17	315.03	314.5	312.15	316.63	313.37	315.32	313.17	314.83	315.27	313.81	319.02	315.4	311.91	317.72	316.02	315.63
312.68	310.31	311.27	312	314.75	315.39	312.96	312	310.65	310.57	311.35	314.19	311.98	310.08	312.26	313.91	312.21	315.79	316.32	314.43	311.77	313.02	314.28	310.97	314.73	314	314.8	314.45	311.61	311.76	314.08	314.3	317.05	318.08	317.55	313.04	314.2	315.42	312.02	317.88	311.94	310.25	314.39	311.03	315.95	313.52	313.42	312.72	316.18	316.08
306.9	309.06	307.72	308.65	308.86	307.32	309.9	310.93	309.1	310.9	309.39	307.19	309.48	307.23	309.86	306.13	308.82	311.44	305.64	310.33	306.25	306.83	309.82	308.69	310.21	311.78	308.58	306.98	308.25	307.97	310.9	309.99	310.32	309.79	310.94	305.95	310.23	310.7	307.32	309.13	308.18	313.34	311.16	308.54	310.38	308.06	309.76	311.15	306.99	305.42
330.43	324.38	332.27	330.3	328.61	328.33	332.15	328.79	329.09	329.14	327.74	328.85	326.24	327	330.61	325.25	329.83	328.69	328.45	327.53	330.65	327.37	326.55	326.37	327.09	330.69	324.37	327.5	326.99	329.02	327.79	329.22	327.13	324.35	330.3	330.57	325.29	329.98	332.54	332.07	330.76	328.92	325.33	327.2	332.43	333.09	329.84	330.56	330.35	329.55
315.5	318.34	321.37	319.07	315.08	314.92	315.78	321.36	318.63	316.08	317.74	317.4	315.81	318.72	317.29	317.44	317.37	317.48	319.39	317.61	315.69	321.02	317.63	316.46	316.73	317.71	318.32	315	314.35	316.89	315.02	320.35	317.04	314.22	315.46	316.98	320.82	318.11	314.75	317.18	316.53	317.71	314.67	318.88	316.45	313.71	316.46	314.82	318.37	318.61
325.58	324.48	320.86	325.48	325.74	324.04	323.72	325.57	326.03	324.48	325.25	324.03	325.17	324.9	325.8	322.26	322.38	323.64	329.36	328.63	323.39	323.67	323.86	327.08	324	327.05	322.31	325.64	325.75	326.9	325.81	325.82	324.67	329.27	323.07	323.49	325.63	323.04	325.92	327.67	327.37	322.12	325.71	328.28	328.32	327.94	324.49	327.84	322.42	328.36
305.94	306.19	301.9	304.48	305.12	304.8	300.63	301.36	306.41	304.11	304.33	307.76	300.74	303.43	304.45	302.72	307.37	305.28	304.8	305.15	304.98	304.9	306.27	303.06	304.51	301.12	307.42	305.97	301.5	308.32	302.98	302.26	306.32	304.8	303.76	304.98	302.25	307.23	307.1	304.27	304.05	305.34	305.27	305.83	303.87	305.92	304.71	306.91	305.69	303.18
304.68	299.02	305.79	300.51	304.7	302.7	301.32	306.03	303.51	302.98	303.09	304.45	303.87	304.11	304.05	300.59	306.74	304.7	301.88	306.91	303.73	304.19	303.4	300.77	304.3	300.3	303.65	302.01	304.58	303.86	304.35	301.96	297.52	302.1	304.36	302.32	300.8	301.95	301.46	301.09	302.18	303.13	304.04	303.69	305.47	304.04	305.91	304.84	306.09	305.06
312.75	308.95	305.85	312.08	307.86	307.8	308.41	310.68	306.89	310.88	309.63	304.23	309.62	307.01	306.61	309.57	310.44	306.67	311.47	309.42	307.27	310.78	306.84	306.47	312.12	308.15	308.74	309	309.64	307.48	310.53	309.6	307.23	307.26	310.89	308.33	306.52	310.78	309.78	308.95	307.65	310.42	307.7	310.41	309.74	307.85	310.86	303.37	308.89	310.01
326.87	330.9	327.96	326.44	330.44	329	327.82	330.32	330.31	328.86	327.51	329.23	326.8	325.78	330.99	329	330.79	327.44	325.94	332.35	325.14	326.61	328.08	332.06	324.8	325.93	329.63	328.55	327.58	327.48	328.8	330.75	329.3	327.35	325.95	330.13	328.92	327.37	327.48	328.71	329.47	326.71	328.72	329.1	328.44	329.05	330.29	327.97	329.53	325.63
313.29	313.21	311.49	317.6	314.52	312.91	314.99	314.33	314.08	315.53	310.11	315.8	316.92	314.52	314.88	311.15	314.93	313.86	312.33	313.73	311.19	314.08	317.05	316.48	312.95	315.92	311.55	314.76	310.85	319.29	311.68	315.39	315.83	315.95	314.03	313.24	318.54	313.8	315.19	312.84	312.84	312.63	313.99	314.37	313.42	313.99	313.98	312.76	313.31	313.75
300.15	299.15	300.42	294.87	297.96	298.11	293.67	298.23	296.81	296.54	297.08	296	298.84	298.33	297.67	295.77	295.64	296.48	296	299.37	293.07	297.94	299.65	293.06	295.01	297.6	294.94	298.01	298.43	296.85	296.72	300.77	294.42	294.02	296.35	297.64	299.09	293.79	296.99	293.81	297.93	296.87	294.53	292.87	299.1	296.3	295.59	297.16	295.74	297.99
314	315.16	314.82	316.38	313.73	315.4	312.22	312.69	314.92	315.37	311.46	314.66	313.63	316.75	315.75	312.23	313.66	314.23	310.62	314.7	316.5	315	311.85	315.73	312.9	310.76	312.5	312.67	313.36	312.1	314.66	314.14	316.94	309.71	313.14	312.33	313.23	313.94	313.25	316.27	313.21	315.19	313.51	312.9	311.09	311	312.66	316.5	313.47	312.75
298.15	297.46	293.34	293.94	295.55	293.34	292.92	295.18	295.36	295.24	298.4	296.29	297.88	297.84	296.87	294.59	293.53	292.14	290.48	293.49	295.88	296.91	295.46	295.01	295.34	295.17	296.51	298.38	297.75	297.77	297.22	296.29	289.94	296.73	292.09	294.25	294.62	296.61	294.83	294.43	292.76	297.07	294.4	293.51	294.82	294.83	295.61	295.28	295.64	293.61
329.42	325.64	329.86	330.55	326.71	330.99	328.85	327.43	328.44	327.48	328.63	326.45	330.08	327.64	324.78	327.45	323.95	325.75	325.11	327.53	331.62	325.6	324.16	330.39	330.55	326.75	328.63	327.58	328.28	326.55	329.34	330.83	329.24	324.5	326.91	328.85	327.08	330.31	328	330.66	331.11	327.57	325.11	326.37	328.2	326.47	327.42	328.98	324	331.28
301.38	302.19	302.64	302.53	302.85	298.89	302.9	303.54	303.89	306.17	303.08	303.07	298.38	304.27	300.39	302.95	304.41	298.36	303.3	300.23	306.28	300.67	303.6	302.84	300.36	303.54	305.05	305.76	304.86	302.2	302.74	300.62	303.69	303.3	303.42	300.47	304.66	303.33	299.43	301.54	302.83	302.19	302.57	299.99	307.11	301.49	302.19	301.61	302.93	303.86
326.68	328.17	328.32	325.46	325.73	330.41	328.43	328.6	327.29	328.36	328.08	326.91	330.79	328.21	327.6	330.94	331.34	328.45	328.37	326.18	330.56	325.56	327.07	327.92	329.85	326.15	333.26	327.61	325.62	329.97	328.84	329.73	330.13	324.82	328.7	327.8	327.85	328.95	330.2	324.51	326.42	327.15	330.19	327.1	329.9	329.63	329.12	329.21	328.57	330.86
305.65	304.54	305.19	306.15	303.67	306.86	306.07	303.86	305.9	302.66	305.34	307.77	305.79	306.22	307.8	307.8	305.93	304.03	305.58	306.05	301.95	305.43	307.8	302.46	304.9	302.58	304.28	303.3	304.25	303.41	306.28	304.47	304.89	305.58	302.54	301.28	303.94	304.31	304.22	303.97	303.19	307.62	301.77	303.46	303.8	303.9	303.52	304.82	304.74	301.08
323.66	328.34	325.89	323.86	324.82	332.31	327.86	324.64	326.97	324.86	326.58	325.15	324.03	329.01	327.88	327.13	326.2	328.49	328.2	324.58	325.78	327.86	325.17	324.44	327.23	328.26	325.22	325.85	326.47	326.97	325.55	327.35	329.04	327.15	326.13	326.24	324.17	330.38	330.95	329.05	326.1	328.46	325.06	327.2	320.08	325.86	327.16	328.01	328.05	327.2
312.63	313.07	312.15	314	314.34	314.28	315.1	314.36	311.35	311.67	312.24	309.27	315.42	316.33	313.69	310.93	311.64	312.16	313.31	314.98	316.62	315.34	311.83	310.96	311.11	313.11	312.02	311.62	314.02	311.8	313.73	312.58	310.76	314.59	313.91	314.85	312.61	313.17	313.2	314.61	311.49	310.46	311.83	314.24	316.12	310.56	311.51	312.66	317.41	314.61
322.34	325.38	325.17	330.32	321.69	323.29	323.37	329.13	330.8	328.12	325.52	324.85	326.45	325.05	323.38	325.01	323.23	325.11	326.49	322.96	328.48	321.68	324.65	323.98	327.57	323.66	327.32	327.78	327.8	326.85	324.89	323.42	324.14	326.55	328.35	329.73	323.6	323.68	325.85	323.66	322.74	327.93	324.13	328.29	327.2	326.27	323.03	323.64	326.82	321.85
292.78	291.21	293.77	294.63	295.06	294.72	295.96	294.03	293.79	294.38	293.63	292.05	294.62	292.68	294.19	293.55	296.38	294.81	296.67	297.05	294.39	297.46	295.65	293.35	294.35	293.17	295.04	294.71	297.89	292.96	295.92	294.71	295.52	295.44	296.04	297.79	299.56	295.24	294.99	293.45	294.3	297.24	296.16	293.52	298.21	296.78	294.19	297.38	293.66	295.08
306.99	307.23	308.84	310.14	306.73	312.03	309.28	307.93	309.65	309.72	309.78	306.83	310.96	309.19	309.7	307.22	306.5	311.54	304.91	310.87	307.08	306.59	310.25	309.86	309.04	306.73	309.95	305.98	307.03	309.96	310.04	307.41	306.73	306.37	306.32	314.51	307.48	308.33	308.98	311.39	310.19	308.68	308.5	308.26	309.01	310.24	307.76	304	307.8	308.39
290.73	293.69	294.89	292.02	293.35	293.73	293.95	296.51	290.64	298.12	295.25	296.39	293.3	292.9	291.84	292.93	291.47	293.87	298.58	295.02	290.87	295.31	296.49	292.78	292.5	294.26	293.35	297.21	290.18	293.48	296.05	295.21	292.61	296.58	293.36	297.43	298.29	290.55	295.23	295.21	297.38	294.19	294.76	292.85	291.07	295.52	290.78	294.69	297.57	296.99
305.31	305.46	303.91	301	305.86	306.07	305.88	303.08	301.02	307.06	305.88	302.91	306.81	304.37	303.49	303.76	303.1	305.94	302.5	303.83	302.36	306.98	304.42	300.54	306.69	303.33	300.82	305.47	304.74	302.07	304.75	300.7	301.03	304.04	308.5	304.03	301.33	306.39	301.28	304.62	302.96	302.5	307.44	302.99	306.38	301.85	303.75	304.79	305.58	301.69
304.55	302.48	303.91	301.91	304.87	304.37	303.5	303.98	305.28	303.54	308.01	305.46	302.74	303.52	305.26	304.77	305.5	302.61	304.66	305.7	301.4	306.7	303.35	303.05	302.94	302.87	301.64	304.52	306.44	307.91	302.51	305.64	299.73	303.36	305.06	305.4	306.42	303.65	304.32	303.9	305.75	303.27	305.06	300.5	305.97	301.98	305.59	303.96	305.18	303.8
299.86	296.04	295.64	296.1	300.2	297.87	295.76	299.21	299	297.5	296	297.83	295.91	295.49	298.21	295.18	298.01	294.69	295.89	297.19	296.19	295.59	297.18	293.99	295.96	296.4	297.98	299.36	296.65	295.42	295.73	297.22	298.33	301.8	302.19	300.22	295.32	295.21	297.71	300.09	298.67	299.72	295.78	297.12	296.6	296.93	298.43	297.02	296.69	298.99
316.56	318.63	318.45	316.66	314.65	315.12	315.66	314	315.73	316.66	318.88	315.95	318.08	316.4	315.72	316.87	315.3	318.71	319.84	315.88	315.75	317.21	318.44	317.33	318.57	317.6	315.59	318.22	317.13	316.32	316.1	314.78	320.26	316.35	317.77	316.76	317.98	317.32	318.23	316.7	316.29	317.86	318.91	318.5	314.14	316.34	313.39	315.4	314.06	317.97
294.4	296.28	300.15	297.73	299.2	301.01	300.51	294.4	298.7	297.46	295.58	298.47	297.12	300.83	297.79	294.61	297.65	295.67	294.08	298.93	297.22	301.02	298.01	294.19	295.92	296.11	298.12	297.74	296.92	296.9	293.97	294.05	298.61	294	296.32	295.44	294.6	294.95	299.78	292.62	298.36	299.48	299.19	293.7	299.46	295.05	297.64	298.2	296.62	299.02
301.27	304.47	302.23	302.23	302.22	304.29	304.69	305.78	305.07	301.64	305.07	301.98	306.3	304.32	302	305.18	302.47	304.44	302.1	306.33	305.34	304.07	307.16	304.22	304.22	301.66	300.68	304.58	299.49	306.45	305.32	304.8	303.82	304.27	304.35	307.47	301.09	302.67	301.88	303.85	302.38	303	302.01	303.66	303.27	302.89	302.54	305.03	304.42	301.99
317.31	319.79	321	315.51	321.16	316.59	317.81	314.23	317.35	315.42	316.6	319.88	319.85	316.37	317.97	317.93	315.33	317.27	318.4	315.9	318.21	319.17	317.64	322.37	318.49	314.84	317.68	318.81	317.12	320.93	319.54	317.82	316.82	317.2	320.31	318.26	313.54	317.63	319.31	318.78	320.23	317.36	318.42	320.52	320.19	316.69	315.83	318.73	317.93	319.42
318.2	318.66	317.51	316.67	319.94	316.23	316.13	318.72	317.07	317.53	319.1	316.21	316.6	321.54	317.67	317.87	320.78	317.94	319.36	320.43	321.22	319.26	318.58	314.44	319.14	319.06	319.96	317.72	316.41	320.84	313.16	319.21	321.46	318.47	317.83	319.71	321.21	319.11	318.86	319.48	318.39	315.3	316.56	319.21	322.78	316.02	318.9	317.83	317.94	322.81
296.36	294.29	295.14	295.01	294.03	295.47	295.65	292.83	295.54	294.74	295.15	296.65	295.09	290.83	294.97	298.18	291.42	297.49	296.28	295.19	295.04	294.27	296.45	294.79	296.53	297.34	296.91	298.73	293.87	296.26	299.02	297.36	293.98	293.95	296.46	294.5	296.27	295.58	294.46	291.4	295.48	294.4	295.9	296.25	296.59	296.2	295.57	293.66	296.18	296.74
317.58	312.52	314.54	313.69	314.62	315.99	312.59	314.45	314.67	313.62	316.12	314.69	314.47	314.64	315	313.94	316.6	313.43	314.03	314.83	315.81	317.06	315.18	313.88	313.69	311.91	311.41	319.6	314.94	312.08	316.29	313.13	314.18	315.84	316.35	315.21	314.62	317.98	315.27	314.37	314.3	315.19	311.94	317.03	313.91	316.83	314.83	314.9	315.51	309.88
302.77	305.21	304.34	308.95	302.46	304.08	303.12	306.68	303.17	303.45	302.44	303.07	305.62	301.43	301.62	302.95	306.55	301.79	302.96	302.63	306.15	300.16	304.38	301.24	299.51	305.67	305.11	304.76	303.87	303.32	306.3	302.86	301.29	304.11	305.94	301.85	302.62	302.22	303.71	302.93	304.55	304.59	301.88	304.33	302.42	301.37	302.85	302.36	306.08	302.64
308.32	307.12	307.62	310.93	308.25	307.78	308.1	312.94	311.94	306.89	310.88	308.55	309.14	312.2	305.85	308.08	309.8	308.52	309.42	313.28	308.9	308.75	309.8	308.64	310.63	307.64	308.28	307.08	311.94	306.31	307.33	315	309.91	311.54	311.42	312.59	306.57	310.4	305.98	314.81	307.41	309.63	307.61	310.16	309.13	309.22	307.68	308.14	309.58	306.22
315.83	317.77	314.36	313.75	314.48	318.53	314.02	315.82	315.17	318.35	314.21	314.83	313.57	312.55	316.89	312.58	315.93	315.94	314.8	313.68	317.41	312.98	312.58	314.84	318.48	314.31	315.88	310.79	314.95	315.33	315.47	317.27	316.89	318.53	313.77	313.99	314.68	315.89	316.8	312.86	315.21	316.13	317.01	314.56	313.25	311.1	314.15	312.97	316.62	316.91
304.76	302.28	303.49	301.5	303.37	302.06	303.28	304.75	308.69	305.24	305.43	302.89	301.63	305.02	305.07	299.29	308.32	301.82	302.59	308.73	300.86	301.01	303.15	299.36	307.88	307.14	300.35	305.11	307.04	305.11	305.12	303.31	304.22	305.94	305.59	303.74	304.7	302.22	303.66	304.46	301.24	301.59	302.15	303.37	302.44	301.42	302.06	301.7	305.51	302.61
296.42	298.29	293.21	294.8	294.07	292.8	298.07	294.83	297.77	295.76	294.17	293.22	296.6	294.09	292.38	295.41	296.39	295.03	295.28	294.43	294.18	295.05	295.65	296.67	294.94	294.45	295.92	298.05	295.17	292.25	295.31	296	299.2	295.02	297.25	290.81	295.51	296.47	295.52	294.02	294.24	291.94	296.46	297.73	295.75	292.8	297.2	296.9	296.06	292.83
304.46	304.65	306.45	304.7	307.81	304.78	305.71	305.24	306.48	307	304.31	304.11	303.89	303.53	305.23	307.88	306.94	307.39	304.31	305.67	305.35	307.56	303.53	309.24	305.4	304.11	305.31	307.32	310.07	302.22	307.18	303.21	310.04	303.11	305.62	303.14	301.97	303.98	303.12	305.43	304.81	307.82	306.53	306.4	304.79	307.7	307.59	306.28	304.26	308.39
331.25	327.24	326.28	329.48	325.39	329.66	327.56	327.3	325.19	326.83	326.37	325.53	326.06	329.25	327.61	326.82	328.26	321.84	325.83	325.92	326.78	327.93	327.92	325.05	324.46	325.24	328.62	324.42	326.5	329.86	328.03	326.17	325.95	330	324.65	326.58	327.97	328.04	327.13	330.16	322.61	325.27	324.73	329.51	328.37	328.87	327.18	326.79	324.23	331.79
310.57	309.15	312.84	312.62	314.85	310.16	308.65	307.4	312.55	309.59	309.67	313.6	313.66	313.64	308.95	308.15	314.34	312.57	312.06	312.6	310.43	310.28	316.14	316.96	308.25	311.33	313.04	309.58	310.68	311.6	313.92	308.89	312.39	313.09	313.04	313.78	313.79	311.17	312	311.66	316.32	315.72	312.74	312.72	310.66	314.15	311.54	311.56	313.92	308.26
311.29	314.91	316.9	312.64	312.16	312.2	313.65	312.13	308.88	314.16	315.36	317.33	315.27	316.98	316.1	315.22	315.11	315.88	314.44	313.64	311.81	315	312.16	315.55	315.32	315.03	313	314.92	314.84	318.05	316.41	312.61	310.37	314.45	311.14	314.2	314.89	319.32	313.24	308.41	310.31	318.48	313.75	313.5	315.75	314.04	314.02	314.68	315.16	317.92
313.48	315.45	312.79	311.5	313.09	313.78	315.94	311.74	315.51	312.82	311.87	317.22	313.86	314.33	309.05	311.35	314.41	314.53	313.83	316.31	315.52	314.72	310.44	313.72	316.79	312.85	311.62	309.79	317.09	312.66	311.16	311.14	310.7	314.31	312.48	314.36	311.8	315.22	313.21	316.11	312.78	312.59	312.61	309.94	313.98	316.56	312.29	315.46	313	315.74
318.47	316.38	313.4	319.11	316.98	312.3	313.93	311.58	316.25	312.97	315.6	320.01	313.85	314.22	316.5	314.05	313.42	315.7	317.41	315.89	311.29	314.54	313.91	315.45	313.9	313.32	311.06	315.09	310.2	313.06	315.11	312.09	316.47	314.08	314.03	316.24	315.68	315.38	315.05	314.29	313.87	315.48	313.94	317.4	314.24	317.08	313.32	316.72	315.87	315.93
303.41	301.87	298.56	300.47	301.29	299.84	300.69	304.26	301.25	302.19	297.72	303.75	297.77	307.33	302.6	301.94	300.61	299.23	298.11	302.02	296.29	300.76	302.64	302.25	300.15	301.07	303.79	300.78	300.17	297.18	305.22	301.44	304.8	302.5	300.85	301.39	303.84	299.93	303.43	300.01	301	300.49	300	295.9	300.86	301.11	304.52	300.21	304.15	302.75
305.12	307.49	307.89	306.28	302.29	300.18	306.58	304.74	304.96	301.76	304.71	302.93	306.23	307.74	305.88	303.29	305.72	301.73	306.96	304.28	301.81	306.17	306.5	308.34	307.1	307.15	308.78	303.92	305.9	305	306.45	300.89	303.21	307.64	308.85	305.98	306.01	308.63	306.58	302.46	305.22	302.23	301.62	304.75	303.43	303.98	305.36	307.94	301.73	306.48
302.24	302	300.89	302.01	303	305.03	302.32	302.04	304.53	305.27	299.08	300.31	305.43	301.23	301.78	299.95	303.48	305.71	301.27	301.78	303.13	301.67	303.72	300	305.09	305.08	299.25	303.54	307.01	305.08	304.22	305.08	302.3	301.12	304.3	305.04	298.61	303.34	303.3	305.04	303.45	302.82	303.77	301.02	304.98	303.15	304	298.81	304.19	304.21
299.87	301.23	303.46	308.8	303.91	300.79	302.63	303.82	303.16	300.02	305.93	301.54	303.56	304.47	305.17	304.43	302.68	303.44	302.01	300.36	299.86	304.27	302.08	303.71	302.57	302	302.67	302.53	300.37	304.41	302.39	305.13	301.07	303.66	306.2	305.73	307.32	303.55	302.24	303.73	305.64	301.41	304.89	304.2	304.84	306.51	303.78	304.22	301.04	303.85
303.67	303.79	303.16	305.26	303.43	302.59	305.48	304.57	302.64	302.79	303.78	302.48	300.27	301.81	302.98	305.53	307.73	306.01	304.13	306.63	306.97	303.73	304.95	301.41	303.38	302.86	302.22	308.46	303.44	304.21	303.63	301.67	304.26	303.85	303.26	305.38	300.7	303.81	299.91	306.28	301.94	305.09	300.8	303.43	303.68	306.34	304.36	302.79	305.12	303.77
302.47	305.57	303.6	306.82	301.77	302.03	301.84	305.47	303.34	303.54	302.83	304.59	302.45	304.94	305.64	304.51	306.28	300.02	305.51	303.64	307.34	304.99	302.58	302.86	304.79	304.63	301.4	304.83	305.5	304.8	304.69	300.63	308.08	304.67	301.79	303.96	304.86	301.76	305.47	302.43	303.77	301.42	303.87	301.93	307.79	301.69	307.05	302.53	304.92	303.13
314.12	309.63	314.25	317.5	316.05	312.27	313.24	313.43	312.21	314.36	312.41	313.32	313.62	309.72	312.6	314.12	313.55	309.67	314.6	315.74	312.11	311.22	313.75	312.47	313.19	313.24	315.88	312.14	314.09	314.34	311.84	311.56	313.6	316.56	310.28	310.56	312.77	313.9	313.41	309.68	311.29	312.25	312.56	312.85	311.48	311.98	311.65	309.79	314.6	311.81
305.48	300.2	301.04	303.8	302.27	302.13	306.27	305.9	303.13	305.1	304.33	298.99	299.55	302.63	302.4	303.37	299.63	301.59	302.14	302	302.43	303.73	304.51	302.46	302.23	302.45	301	305.15	303.25	301.42	302.52	296.73	303.99	302.48	301.65	302.59	303.02	304.96	302.65	300.43	303.99	304.68	304.29	300.84	302.89	301.63	302.83	299.62	302.25	298.67
303.39	305.26	302.44	304.45	304.23	304.94	304.35	304.22	303.98	300.98	302.88	308.62	304.3	304.93	301.16	303.58	307.56	301.94	303.28	305.15	308.78	304.99	304.18	302.48	303.65	301.24	302.69	300.93	305.88	304.65	302.19	301.26	305.52	302.38	305.04	309.42	299.83	302.96	305.62	299.59	301.95	301.77	303.51	300.75	303.54	299.86	304.16	304.01	302.18	301.81
304.91	304.16	302.47	306.22	306.15	303.56	303.74	304.68	305.42	300.06	306.85	304.88	305.21	304.64	303.78	304.8	303.25	304.06	309.13	302.09	305.83	307.25	303.36	303.64	306.91	301.51	304.26	304.01	302.66	301.94	299.61	307.13	303.04	303.53	306.18	304.51	304.31	304.56	301.05	303.76	306.73	302.94	301.79	303.78	305.82	304.69	306.41	301.02	303.02	305.02
317.08	315.05	313.76	316.57	318.92	313.41	315.75	313.16	313.88	314.89	312.61	311.72	315.96	315.62	315.41	311.3	310.99	317.32	313.95	316.76	312.11	313.94	314.4	313.92	316.04	313.93	314.62	313.82	310.89	315.4	315.89	312.82	315.14	316.09	314.66	314.21	310.58	315.05	311.92	315.23	315.87	314.56	315.65	317.3	313.62	313.56	313.39	314.59	311.17	317.49
318	310.78	315.3	313.67	316.01	314.5	310.71	316.4	312.48	314.64	313.54	315.55	317.49	318.11	317.46	316.76	315.42	312.42	316.19	313.74	313.9	313.77	314.69	318.34	314.29	312.36	318.36	314.3	319.46	320.17	315.53	318.44	314.12	316.44	315.55	315.44	317.76	314.89	312.98	316.56	315.6	316.33	314.86	315.95	313.49	315.74	314.32	312.56	312.18	313.29
304.46	300.68	300.78	301.35	307.76	300.5	298.23	303.01	305.27	304.31	300.15	301.4	303.67	303.28	302.44	303.9	306.15	300.09	305.79	300.73	303.09	299.65	299.65	303.52	303.92	303.69	303.28	302.78	303.62	301.76	305.07	304.84	303.58	304.27	304.69	300.24	301.88	303.37	301.06	302.33	299.7	303.32	302.08	302.78	306.36	302.74	301.73	303.28	299.34	302.19
309.75	315.98	311.76	313.53	310.87	312.31	313.96	312.55	310.9	311.79	309.47	314.71	312.69	309.76	313.43	312.36	310.05	312.04	310.96	310.73	313.99	312.18	313.38	310.83	310.48	310.53	315.86	315.19	313.98	312.88	310.52	311.63	312.14	310.94	313.39	312.64	309.22	315.86	310.85	312.71	314.46	310.17	311.75	313.47	310.87	311.15	313.36	316.06	308.28	313.56
306.5	308.1	299.83	302.35	306.37	306.09	304.96	305.81	307.48	302.66	306.48	306.59	304.62	307.71	303.28	307.25	306.85	303.13	307.36	305.36	308.37	305.49	307.52	303.91	303.64	305.43	304.62	306.31	303.7	304.2	304.96	305.78	302.27	306.74	304.96	303.95	304.62	308.04	306.42	302.98	304.17	305.64	305.62	306.84	302.06	307.86	305.28	305.23	305.03	308.52
305.48	303.59	304.35	305.74	302.97	303.13	305.73	304.83	302.67	303.57	308.38	307.43	303.95	301.54	303.37	300.5	300.49	303.78	305.86	302.12	304.85	303.68	303.37	306.61	300.49	308.68	306.68	307.79	305.85	307.48	302.44	306.06	302.02	301.25	306.89	303.86	306.09	307.44	302.85	305.31	305.25	304.33	300.97	306.8	302.34	303.72	303.26	305.24	300.63	303.31
317.19	319.03	315.49	320.14	315.76	316.8	318.72	317.89	315.99	315.89	320.51	316.4	316.16	320.98	314.52	315.11	318.29	317.18	321.53	317.27	318.11	314.86	318.51	319.48	316.83	318.38	318.42	318.09	315.15	318.44	319.41	318.12	318.68	320.65	322.47	314.77	316.7	317.34	314.92	317.55	319.08	317.68	320.94	318.25	313.88	318.71	314.3	319.1	320.76	318.91
301.03	300.5	302.7	297.6	300.21	298.8	299.05	299.36	298.46	299.77	301.03	299.79	304.62	302.08	296.69	302.68	298.58	300.59	295.45	301.65	298.38	299.4	301.2	298.81	299.28	299.01	302.38	298.94	295.99	303.59	300.2	301.24	297.13	302.52	299.86	300.15	297.38	299.55	297.49	298.66	297.98	298.53	299.94	301.43	298.83	299.62	297.26	301.73	300.28	297.3
311.09	313.9	310.99	314.87	313.08	311.18	309.93	312.18	316.07	315.34	314.8	314.73	314.53	312.13	313.18	314.98	313.54	315.81	313.6	314.97	314.01	314.91	314.35	311.9	314.2	316.05	310.9	316.61	316.21	310.99	316.75	314.17	315.08	312.59	313.53	315.34	312	312.51	317.44	310.62	316.22	308.98	313.84	314.84	315.37	312.74	310.8	316.54	314.82	311.56
295.76	295	294.17	292.56	294.85	298.44	294.21	296.29	295.8	295.33	297.42	292.02	290.84	295.28	296.15	295.21	291.62	293.14	292.53	296.07	292.06	295.59	294.84	295.73	289.56	294.57	294.25	291.86	296.36	291.67	296.01	290.95	294.23	293.53	291.9	292.33	293.59	293.11	292.8	296.31	293.23	297.75	290.36	294.32	293.72	296.13	290.7	295.38	291.93	297.22
315.87	312.55	312.49	318.6	314.48	312.81	312.07	315.45	316.02	311.12	316.99	319.25	318.41	315.85	316.54	313.35	314.17	312.32	312.29	311.08	314.06	317.45	314.05	314.65	315.35	314.49	314.52	315.72	315.28	308.36	313.46	315.44	314.77	316.28	314.24	315.43	316.5	316.98	314.98	316.12	318.46	315.68	317.49	316.98	315.88	313.84	313.33	315.72	316.62	314.26
298.35	299.97	298.9	302.09	302.07	300.98	300.75	303.04	299.6	301.27	301.8	300.04	304.4	301.43	300.34	300.38	300.4	304.67	302.93	302.54	301.98	303.06	300.94	302.86	305.06	301.92	297.68	303.2	302.52	300.21	297.03	301.26	302.05	300.78	301.66	301.84	301.89	300.59	303.2	299.01	301.94	299.93	297.26	302.99	297.61	303.38	300.56	299.51	302.31	300.83
327.36	327.69	329.01	331.57	328.12	327.51	327.6	327.44	327.33	332.43	329.23	328.47	328.57	328	329.6	330.44	326.3	328.66	329.55	328	329.81	328.03	328.08	330.83	327.53	328.2	328.24	327.31	328.67	328.07	329.06	333.1	331.42	329.78	331.01	327.23	332.25	327.79	328.46	327.01	329.88	326.78	327.07	334.11	329.65	326.78	327.44	329.9	330.79	330.23
299.59	297.4	299.94	300.06	300.12	297.02	298.57	299.34	304.08	297.98	300.5	298.68	301.36	299.17	302.56	299.27	298.98	299.31	301.23	298.78	299.73	299.97	303.99	300.01	299.58	300.03	300.15	301.14	299.76	298.64	299.89	300.5	301.68	300.73	299.75	298.78	301.88	300.28	302.96	299.52	299.61	299.54	299.78	296.4	299.07	299.53	298.2	298.5	298.83	299.97
305.69	304.64	303.71	308.23	305.27	305.73	303.94	302.58	303.65	302.42	307.22	302.62	303.88	303.86	305.32	303.14	304.96	303.23	302.67	302.45	306.11	303.85	305.36	304.02	303.61	305.36	301.13	302.23	300.2	304.65	304.71	302.12	304.65	302.48	307.93	303.82	303.26	300.28	301.99	306.52	305.89	301.93	300.12	303.23	302.73	306.5	303.79	304.72	300.33	302.44
309.51	306.72	304.83	309.96	309.47	304.32	304.7	310.96	305.96	306.86	308.98	306.14	308.37	307.95	308.61	305.27	308.88	306.85	307.25	309.93	309.49	306.41	303.74	307.69	310.28	308.02	308.38	309.29	305.86	308.12	306.88	306.38	307.25	307.66	308.1	305.48	305.42	307.97	310.67	305.14	306.71	301.64	309.78	308.96	308.5	303.87	306.47	307.52	308.1	306.19
313.58	313.26	310.54	313.7	311.36	313.05	312.71	312.5	312.19	312.3	311.91	312.66	313.08	314.89	312.47	311	316.46	313.62	309.88	312.9	312.24	312.77	313.32	307.53	311.39	313.16	312.5	314.57	308.6	309.8	310.08	313.22	313.26	315.23	311.17	314.12	309.43	313.44	311.4	310.22	310.04	313.81	308.14	309.63	315.1	309.4	310.6	314.18	315.15	311.24
307.94	305.04	304.96	304.33	307.72	306.19	303.24	302.88	298.71	308.93	301.63	303.41	301.5	304.21	304.45	303.89	304.89	302.4	306.09	301.9	303.34	307.01	304.6	301.56	301.32	303.75	302.85	300.32	301.1	303.46	299.24	303.75	304.97	303.01	300.38	306.58	302.6	304.96	301.99	301.23	302.09	302.31	303	301.61	302.43	304.86	303.06	299.95	303.32	304.37
319.57	316.61	318.99	319.41	319.55	320.16	316.65	315.67	318.22	316.8	317.53	319.5	317.89	316.55	315.64	316.26	320.08	317.03	316	317.65	316.64	316.09	318.69	314.41	316.33	317.15	316.89	319.21	313.6	319.85	315.05	315.05	316.98	319.05	320.95	313.04	314.58	321.11	317.68	316.64	317.62	318.65	317.78	314.22	314.86	318.71	319.25	312.48	319.56	316.53
306.35	303.65	303.9	299.81	302.82	303.34	300.82	300.91	303.03	302.77	303.72	300.93	301.97	304.66	305.94	305.79	303.46	303.83	302.68	302.7	304.81	304.54	302.25	300.61	304.43	304.49	303.65	303.81	303.42	306.28	299.2	304.94	304.01	302.62	305.2	307.96	302.02	301.19	306.75	304.22	304.16	303.39	304.81	303.17	303.48	300.8	303.37	302.7	302.72	302.95
326.97	325.55	324.37	328.03	323.75	322.79	325.83	320.92	328.58	325.82	326.47	323.05	322.76	322.61	330.02	323.73	323.72	325.04	324.67	324.06	327.16	325.14	325.38	323.39	329.37	327.7	326.47	327.96	322.3	324.75	327.34	324.89	323.7	321.05	326.06	327.12	325.74	325.59	324.55	326.76	323.77	325.13	326.77	322.85	325.9	325.07	325.47	325.45	328.33	327.3
315.59	315.57	316.15	318.07	317.47	312.08	314.43	316.05	315.81	316.53	315.84	316.1	319.04	314.78	312.65	318.29	313.1	313.87	315.82	316.79	316.55	318.04	318.23	319.39	318.43	309.99	313.03	312.6	316.57	315.59	319.17	315.9	314.36	315.54	315.68	318.2	316.73	312.69	313.53	314.51	318.64	316.35	317.28	317	319.61	314.77	316.95	314.17	313.36	314.7
314.99	317.17	316.36	312.73	312.44	313.13	316.48	316.07	316	314.06	319.94	312.71	314.92	312.21	315.56	315.83	316.81	314.44	318.74	313.92	319.44	313.84	313.11	317.48	317.37	316.78	315.88	312.68	315.84	315.64	314.92	316.43	312.34	315.6	315.39	317.66	315.88	316.57	312.76	316.69	315.27	314.94	313.64	314.25	316.15	318.19	318.34	315.79	313.98	312.76
296.54	305.34	301.88	302.79	298.74	301.43	301.55	299.42	300.35	297.1	299.49	301.04	299.57	299.96	298.19	300.46	299.25	301.46	301.51	304.63	300.92	302.53	299.87	303.16	299.14	297.47	299.07	300.48	300.43	300.32	297.82	300.92	296.73	300.18	299.12	297.9	299.3	301.95	300.16	299.07	300.61	301.2	300.87	297.61	299.08	301.74	304.85	299.25	303.42	299.02
305.56	302.56	306.48	306.32	308.59	305.4	306.05	304.76	304.72	303.97	304.83	308.52	302.55	309.73	309.31	304.77	304.06	304.67	310.27	306.16	308.81	305.3	306.68	304.55	307.46	307.06	305.6	308.66	309.95	306.21	306.18	308.75	306.4	309.3	307.62	303.36	305.53	309.59	305.57	306.63	305.23	307.38	304.71	302.74	306.17	307.31	308.27	304.28	308.49	307.68
302.81	302.75	302.31	305.12	303.13	303.89	300.8	306.48	306.26	305.81	304.89	307.12	305.26	305.23	307.26	305.73	304.07	307.26	302.65	301.94	305.4	309.95	303.27	304.96	304.56	303.87	306.43	303.61	305.94	305.43	306.1	305.34	303.65	305.04	304.93	303.56	304.62	301.3	300.95	305.38	307.07	304.74	306.92	304.92	306.93	305.75	304.77	307.59	302.12	301.95
316.3	312.65	310.59	313.66	308.11	315.47	315.08	313.63	315.93	315.32	315.43	315.83	312.2	311.82	312.81	313.63	314.61	312.54	313.75	310.02	315.09	317.19	313.68	312.1	316.22	314.42	319.2	312.66	315.92	312.19	311.3	313.78	314.64	313.88	312.11	311.99	313.52	310.08	310.98	315.75	316.23	317.03	311.39	318.28	310.51	315.13	313	311.14	313.66	314.73
311.49	314.1	311.63	313.58	308.63	311.52	311.79	313.54	315.59	313.36	313.62	315.94	315.13	313.06	311.76	310.62	315.4	312.33	312.05	310.34	309.05	314.23	314.38	314.15	310.44	310.07	307.85	312.76	312	315.47	310.73	314.31	313.04	311.84	313.2	310.39	312.06	315.24	314.15	312.03	313.61	313.5	315.16	315.66	308.58	315.71	310.55	312.94	314.26	311.81
295.44	292.05	292.91	294.85	292.39	294.32	293.63	293.61	294.98	291.02	293.08	295.93	294.8	297.71	293.22	290.2	294.47	296.6	294.4	292.16	294.94	296.58	296.09	294.35	290.15	291.15	291.47	295.83	297.26	291.54	294.59	293.1	299.08	296.72	292.58	293.94	293.72	296	293.65	295.89	293.1	289.65	292.11	294.85	291.78	296.07	293.96	294.52	294.5	292.14
300.77	301.62	303.37	301.53	301.4	301.2	300.84	300.01	303.37	301.77	300.67	299.43	302.06	300.47	302.87	297.72	303.93	297.54	301.13	302.97	300.51	300.87	303.41	299.96	302.67	301.35	300.53	298.89	299.95	298.52	300.05	302.14	299.96	300.29	297.76	300.41	299.02	298.81	299.73	300.49	296.64	300.29	305.88	299.95	298.96	298.2	300.81	300.92	302.49	301.07
301.52	301.91	301.81	302.59	301	301.78	303.41	304.57	301.35	302.63	303.84	301.82	300.5	303.81	305.71	305.05	305.21	304.51	302.51	302.73	303.79	308.78	306.9	306.03	299.91	302.57	301.17	305.15	304.43	301.04	300.86	305.91	307.44	301.17	301.85	308.44	302.42	305.21	300.59	305.11	302.27	304.76	302.05	307.55	305.09	300.83	304.92	303.54	303.44	306.46
303.1	300.95	303.03	304.32	300.25	303.09	307.04	304	303.47	302.96	302.04	303.14	303.49	303.61	300.11	302.02	303.43	302.19	303.45	301.58	303.11	302.81	303.35	301.91	304.37	306.03	300.31	300.82	300.76	303.98	301.41	303.14	303.61	302.93	302.08	301.59	302.4	302.82	302.64	302.8	301.03	300.9	299.81	306.04	303.17	304.88	306.08	298.31	299.92	302.04
316.85	313.95	317.42	315.18	317.13	315.4	316.02	318.83	313.29	317.88	315.4	316.27	316.86	317.23	318.18	317.08	318.56	317.26	312.81	314.34	316.12	315.03	316.7	314.86	313.13	319.15	316.76	313.8	315.66	318.02	318.52	314.63	320.62	313.79	317.38	314.37	316.32	318.12	316.63	317.65	313.19	312.69	314.7	312.54	317.29	319.15	316.44	319.59	316.22	318.56
318.82	316.35	318.02	319.63	322.75	319.3	318.23	318.66	320.92	321.32	320.38	319.72	319.07	322.49	318.92	319.67	319.29	319.75	321.55	318.64	320.48	322.11	320.33	317.48	321.56	319.51	318.64	317.43	315.28	317.41	313.43	317.75	318.53	315.98	317.89	323.37	318.09	321.63	318.33	318.62	316.87	321.13	322.8	323.72	317.37	320.11	321.13	321.43	317.84	320.14
305.02	302.26	305.87	301.71	302.55	305.19	309.22	304.5	305.45	306.44	304.83	301.67	309.84	306.32	304.19	300.42	306.85	306.39	303.75	304.97	306.71	300.8	307.11	305.39	304.89	302.45	307.66	304.02	305.39	308.96	303.66	304.27	304.95	306.01	306.56	306.27	304.98	304.26	308.06	301.29	305.04	301.81	302.64	306.45	305.83	306.25	304.62	304.79	307.33	304.75
302.71	303.47	299.82	304.75	300.94	302.38	304.84	303.22	301.23	303.21	300.15	304.32	301.79	306.94	299.47	299.9	303.78	302.89	303.32	306.25	299.94	299.44	301.18	303.89	302.93	302.91	303.2	301.1	303.66	302.92	301.72	297.58	308.17	303.41	306.49	301.1	302.57	303.12	305.83	302.15	305.62	303.95	303.58	304.52	306.13	299.75	303.84	301.5	299.79	306.1
302.78	304.55	306.69	303.57	303.47	306.16	302.84	307.07	302.81	307.71	301.96	304.26	301.22	301.93	304.66	303.83	305.24	305.31	303.41	304.25	302.51	307.04	306.38	303.05	304.74	299.67	303.21	306.09	304.69	300.06	303.95	304.2	306.78	301.77	307.81	304.01	301.33	301.22	303.25	306.04	301.27	306.19	303.06	306.16	301.95	298.36	305.9	306.41	303.43	304.55
304.94	303.85	302.46	305.98	307.36	304.76	305.02	308.43	298.23	305.57	304.09	303.04	304.09	303.47	303.28	299.44	302.71	304.55	305.26	303.17	302.72	302.73	303.91	304.61	305.36	304.66	302.39	302.96	303.67	299.59	298.18	305.51	301.13	306.27	303.2	302.99	308.85	302.11	306.87	306.06	304.55	302.3	303.8	306.15	302.71	301.09	303.44	304.39	302.9	304.13
318.79	319.34	321.34	318.04	316	317.72	315.12	321.12	315.93	317.37	318.6	317.04	315.68	315.63	319.06	317.65	316.71	313.01	316.02	319.1	317.51	316.97	312.89	317.32	314.05	317.01	317.54	315.78	316.19	316.98	315.21	317.39	317.3	314.35	317.8	314.82	315.93	315.75	316.05	320.03	316.32	316.04	317.96	318	322.39	316.63	316.91	316.55	313.84	315.29
294.94	292.83	295.84	291.75	295.19	291.08	294.02	294.63	288.83	294.52	291.69	296.22	292.95	293.89	296.2	292.56	293.81	293.51	298.08	294.88	293.7	292.78	291.24	289.43	296.88	295.55	294.61	291.19	292.56	294.08	296.58	293.88	294.21	292.22	294.49	291.57	296.31	292.88	295.56	294.02	297.05	294.02	295.15	292.39	295.53	291.68	297.37	287.32	290.73	294.66
313.39	313.6	320.17	318.88	316.83	316.4	320.7	315.1	315	318.15	317.78	314.45	318.89	317.26	317.96	316.98	317.51	317.89	318.65	317.15	318.02	318.97	320.28	318.33	317.76	318.4	316.14	314.3	317.31	318.83	318.17	318.43	315.15	317.47	319.34	320.25	320.14	321.36	316.75	318.94	320.32	321.44	319.76	317.2	321.35	317.81	318.8	319.83	316.03	317.12
304.04	304.62	305.71	305.79	301.96	308.55	307.23	304.33	305.63	303.17	302.24	303.66	303.74	304.34	307.49	306.78	304.47	302.36	297.72	307.52	302.4	305.79	303.48	302	303.4	303.83	304.46	303.43	305.5	307.31	306.02	304.87	304.86	305.44	301.23	301.92	302.4	304.95	305.11	301.32	304.41	305.92	301.55	304.4	302.14	303.98	304.49	304.35	306.62	304.85
318.85	317.09	319.87	318.42	317.71	318.69	320.13	317.63	316.61	321.56	319.78	323.49	315.91	317.36	318.19	323.57	314.35	319.26	319.06	319.86	319.65	320.37	318.5	319.95	318.29	319.37	316.03	321.61	317.51	313.05	316.73	318.41	318.43	319.66	319.5	315.51	321.3	316.47	315.75	316.74	317.29	315.81	319.62	323.31	316.31	318.16	316.32	319.64	317.92	317.96
326.41	328.58	328.48	323.53	320.76	328.53	324.4	325.65	324.78	326.91	327.76	327.06	326.68	327.67	323.33	327.23	328.4	326.59	325.7	326.85	328.31	328.38	323.5	326.87	325.04	330.94	325.14	327.96	330.67	324.12	323.14	329.89	328.52	327.17	327.49	327.86	328.28	324.83	324.52	327.92	330.06	326.16	325.42	326.67	330.18	326.67	327.31	328.05	326.22	327.19
295.73	297.49	296.45	293.85	295.35	300.75	295.17	299.73	295.41	298.46	298.61	296.84	299.33	297.01	298.15	297.36	294.82	293.08	295.98	297.51	294.63	301.95	296.45	297.12	297.74	297.67	294.74	296.78	297.08	297.02	298.83	297.54	298.77	295.28	299.43	296.71	297.42	296.71	294.73	296.54	299.2	297.33	298.21	294.75	298.6	299.29	296.65	296.01	299.44	296.45
312.23	309.83	313.7	315.28	312.88	316.24	308.52	315.62	313.46	311.61	313.87	312.77	312.68	314.49	313.49	313.27	313.17	310.62	313.48	312.05	313	314.77	313.86	313.12	317.12	312.06	315.35	312.69	311.46	313.45	316.29	314.22	311.74	313.8	314.08	312.94	311.7	313.08	313.97	310.69	315.93	314.97	316.43	313.68	308.37	316.86	316.57	311.64	311.68	314.88
314.05	312.17	311.58	312.05	314.01	310.32	311.72	312.5	310.13	308.58	314.23	310.87	311.12	311.3	309.27	311.31	310.69	312.36	315.87	312.73	312.49	311.31	308.23	307.83	309.83	311	310.29	310.86	312.4	312.83	309.17	313.54	311.13	312.05	311.56	314.48	308.49	314.1	312.76	312.77	311.27	314.04	312.51	309.13	315.72	310.52	310.66	310.89	308.57	315.48
312.35	310.95	313.55	312.68	308.76	315.75	311.53	310.64	315.74	311.27	313.86	311.54	314.19	315.13	310.07	310.47	311.83	315.41	311.08	310.16	313.11	314.47	310.44	313.17	314.24	312.74	314.22	314.54	311.1	311.65	311.88	315.75	312.42	310.04	312.75	312.31	310.4	310.34	313.71	309.66	314.49	315.28	312.17	312.84	312.12	315	310.05	315.87	311.8	314.23
326.62	326.78	329.53	327.78	327.34	325.84	328.87	329.42	327.36	327.97	328.05	330.26	327.13	328.23	329.63	327.72	328.48	325.32	325.48	327.97	328.57	324.18	330.32	327.06	327.79	327.09	327.95	331.63	327.1	327.43	328.33	328.76	328.21	330.09	325.33	327.29	326.8	325.69	329.59	322.89	324.92	329.24	328.78	326.89	326.85	330.4	328.83	327.13	325.64	328.01
315.26	316.16	316.99	316.99	317.04	317.29	317.29	316.35	317.22	319.27	317.12	311.8	317.84	312.88	319.77	315.18	314.63	315.69	315.15	316.75	318.21	316.43	315.59	313.46	317.21	317.15	317.72	313.49	316.67	313.82	314.09	316.55	313.97	316.49	317.98	313.25	313.1	318.46	312.56	318.14	312.62	315.88	316.49	318.52	317.96	314.13	315.43	313.95	313.92	315.8
322.04	316.18	322.71	316.93	318.77	316.58	319.44	321.82	316.59	320.99	316.39	318.29	319.39	320.82	319.52	320.62	320.8	320.87	314.84	319.95	322.2	316.52	317.91	320.34	319.02	320.24	321.01	323.28	318.37	319.74	320.7	318.72	323.99	323.46	323.6	317.49	321.93	317.95	318.08	320.29	319.86	320.36	320.17	317.17	323.69	320.46	316.97	318.63	314.49	316.09
297.26	299.63	303.05	302.89	302.24	299.98	303.14	300.35	299.41	303.48	301.76	304.74	302.3	302.52	301.05	301.97	303.37	298.23	303.14	300.33	298.87	298.13	301.92	306.25	299.23	298.27	302.8	300.15	301.11	301.45	302.4	301.16	302.07	297.88	300.37	300.4	299.57	296.31	300.07	300.29	298.29	299.72	298.83	301.79	305.76	300.59	299.79	296.37	301.53	299.64
305.65	306.23	306.99	308.65	307.35	308.42	308.23	307.42	305.22	306.21	304.61	304.94	305.23	305.52	307.12	306.13	303.86	299.68	303.57	304.51	305.64	306.39	303.76	302.89	306.54	309.11	307.11	306.41	304.7	306.94	305.45	305.69	306.03	304.7	304.98	302.94	304.39	304.64	305.29	301.94	307.13	307.85	306.47	303.15	305.81	306.38	307.19	301.24	303.28	303.35
313.46	315.35	315.46	316.9	315.8	316.78	315.76	317.96	318.71	314.22	316.97	314.98	317.28	316.01	313.13	315.21	316.33	314.07	317.14	315.25	317.22	316.21	314.95	314.07	312.75	319.95	313.69	317.29	315.52	315.18	315.31	312.23	314.33	319.96	315.14	317.42	319.46	313.61	317.92	313.08	318.23	316.17	315.36	314.19	310.88	315.1	314.46	317.59	314.68	318.72
320.75	318.64	320.65	319.31	318.99	320.47	316.09	319.02	318.49	320.84	320.4	317.53	320.87	317.85	320.61	315.19	320.14	319.57	319.62	320.73	321.05	322.67	319.04	320.28	319.6	319.5	317.59	318.02	323.86	318.84	317.66	320	319.51	320.05	317.46	321.24	316.8	316.53	315.56	318.27	320.32	317.26	323.07	318.56	320.54	319.32	316.73	318.37	321.31	316.62
303.5	308.95	305.92	308.53	303.65	307.21	304.12	305.33	305.7	304.73	304.72	305.06	301	301.79	306.23	305.43	304.25	305.36	303.23	303.65	306.83	302.19	307.68	304.89	306.34	300.45	305.57	305.35	306.83	302.33	304.28	311.81	304.34	304.83	304.21	300.54	305.17	305.92	300.98	302.89	307.26	302.63	303.71	305.56	304.8	304.27	305.64	301.73	304.94	304.9
290.47	292.09	292	292.31	294.27	297.18	296.61	297.74	290.54	292.97	294.97	294.55	293.64	292.5	293.43	292.79	291.57	295.28	295.06	294.49	288.21	292.27	292.28	295.56	295.56	293.32	295.72	290.83	295.44	294.86	296.76	296.84	293.45	288.9	297.19	296.51	296.24	292.14	295.31	294.02	295.58	292.04	292.11	292.27	293.59	291.95	293.44	297.28	291.73	292.02
298.87	298.02	301.86	302.93	301.77	299.47	301.12	298.13	302.12	299.04	302.65	297.27	299.42	301.35	302.97	302.51	296.27	299.66	300.5	300.31	300.71	300.6	302.97	296.45	300.03	300.14	300.58	299.52	296.37	299.51	301.22	298.52	300.6	303.55	300.83	299.2	296.19	302.54	297.63	296.29	300.56	298.8	300.32	303.51	298.06	302.82	299.2	300.43	298.77	300.37
327.58	329.8	328.51	328.27	330.76	331.97	327.12	325.11	324.53	329.64	329.2	328.24	328.27	329.7	326.87	326.75	326.66	325.77	326.44	329.58	326.5	323.33	325.24	327.47	328.55	327.23	327.59	327.84	322.87	329.4	330.85	328.69	329.46	327.16	324.39	328.56	325.48	326.84	325.49	327.43	325.92	327.16	325.55	326.42	329.21	326.2	329.01	330.15	327.73	326.35
316.51	316.32	317.57	312.51	315.03	314.61	315.59	312.97	316.14	314.73	314.97	316.14	317.43	314.48	316.25	315.28	313.33	316.43	315.56	317.21	316.33	313.59	315.9	310.94	311.51	314.11	314.66	315.72	315.49	316.36	312.53	315.68	313.72	314.51	312.6	310.12	311.23	311.26	311.45	315.02	315.3	311.7	313.65	316.15	314	313.9	312.3	313.34	316.17	312.89
313.49	317.08	312.47	318.39	312.66	317.44	313.45	317.47	315.73	316.38	315.88	315.76	319.39	317.2	317.79	313.35	318.19	314.45	314.03	316.21	314.91	318.76	316.86	315.66	314.85	317.91	314.19	316.43	311.7	316.49	318.2	316.47	318.27	316.78	317.58	315.9	313.79	312.45	315.15	317.58	318.22	313.31	313.08	319.05	316.58	314.77	320.26	314.88	312.67	314.2
314.22	316.13	318.82	319.31	317.21	316.96	317.68	319.6	318.93	319.14	318.41	315.26	315.72	315.82	316.61	316.65	318.76	314.05	316.05	315.19	319.63	315.93	314.58	316.21	316.83	317.49	317.87	316.2	318.18	314.32	313.06	319.62	318.11	319.19	313.87	314.71	316.89	319.86	317.14	312.32	313.86	317.11	317.39	312.85	318.35	317.13	319.23	312.76	317.58	320.84
328.19	326.09	328.69	325.38	326.82	326.76	329.32	332.11	329.52	325.62	327.1	327.47	325.29	326.85	327.88	324.79	324.71	324.01	325.29	323.63	326.83	322.3	329.1	323.6	330.45	329.6	326.46	329.62	326.12	323.87	325.94	328.96	327.02	326.05	327.79	327.14	327.89	324.61	327.28	327.15	325.94	324.03	329.44	324.97	324.38	325.78	325.41	327.02	326.07	322.1
319.45	317.61	315.17	315.91	317.53	315.37	319.21	319.11	316.65	313.86	314.4	318.42	315.54	313.27	319.04	319.04	314.37	310.66	314.31	315.04	318.45	316.15	316.67	312.53	316.48	317.8	316.22	315.63	312.81	318.75	314.82	315.19	315.13	319.68	318.71	315.75	315.83	313.8	318.36	312.63	312.62	316.28	313.74	314.82	318.89	316.65	317.95	316.14	316.03	318.38
302.71	302.48	306.17	303.84	303.38	301.51	304.38	299.97	303.97	306.61	303.74	304.93	304.87	304.53	306.19	303.01	303.97	303.86	302.04	304.97	302.48	303.65	301.02	301.84	303.57	308.21	300.36	302.57	301.7	302.04	302.85	304.79	302.73	304.55	302.83	301.81	299.08	302.74	305.55	300.29	300.98	305.69	304.87	305.37	305.49	301.58	306.08	304.14	301.15	306.95
295.45	295.31	293.78	293.78	291.23	297.23	295.13	291.99	290.54	295.11	291.61	298.02	292.64	292.71	296.51	295.04	295.61	293.25	294.39	294.68	295.07	292.21	296.05	293.85	298.5	295.19	294.34	292.99	298.26	296.92	294.06	293.52	295.9	289.19	293.4	293.35	293	293.38	291.48	291.07	297.7	296.63	296.06	294.24	297.73	294.15	294.54	294.07	297.32	297.94
304.8	303.97	304.98	300.98	302.37	303.02	302.84	303.5	302.22	301.77	305.28	303.52	302.61	304.12	299.85	304.91	305.48	305	300.61	304.27	304.47	304.63	306.03	306.28	303.49	306.5	299.07	301.89	309.27	306.74	304.25	305.33	304.69	302.68	303.38	304.04	302.95	301.3	299.82	305.7	304.62	302.01	300.4	301.83	302.98	301.88	303.82	300.07	303.16	303.61
323.15	324.42	325.31	325.89	323.95	327.33	324.25	323.17	323.03	326.07	325.09	324.45	322.8	323.28	323.66	325.12	324.28	326.77	323.28	324.99	322.85	320.22	326.97	326.6	327.2	325.76	324.38	327.37	324.38	325.05	326.19	324.98	324.97	322.57	327.4	328.58	325.02	326.35	326.39	323.62	326.51	324.01	322.99	325.18	325.68	323.01	321.4	324.95	325.57	325.87
290.58	292.2	296.55	290.09	295.23	294.35	292.03	295.73	291.7	296.58	296.75	295.45	292.05	294.81	294.08	293.04	296.98	293.2	294.34	294.2	297.27	295.7	293.2	291.18	296.64	296.64	295.05	295.17	291.81	291.75	293.03	294.39	292.02	293.56	293.05	289.57	292.28	293.22	290.55	291.18	293.98	297.51	293.16	295.14	290.94	293.33	294.86	290.97	293.65	294.78
291.25	294.89	294.33	295.48	294.67	296.88	293.56	292.33	293.88	295.32	293.55	299.23	294.05	295.46	297.11	297.35	293.57	297.68	292.57	294.45	290.9	295.53	294.05	297.78	295.74	295.95	299.57	292.75	292.93	295.8	294.22	292.36	295.85	292.84	298.53	290.43	294.99	296.38	297.74	297.68	292.57	290.74	296.03	296.02	292.03	296.44	293.39	294.4	292.3	294.43
318.8	321.9	318.77	319.35	316.66	317.42	324.58	317.36	320.52	315.8	318.27	315.39	320.16	319.85	317.49	319.82	317.89	321.57	320.96	317.14	322.57	319.29	318.23	322.82	319.66	319.25	317	320.29	322.13	320.47	318.01	317.98	318.97	320.07	317.58	317.33	324.84	318.81	321.31	321.57	320.32	319.88	321.15	320.06	319.29	321.53	315.59	320.19	318.31	321.61
319.42	316.01	320.47	318.18	320.02	319.61	319.3	315.37	315.65	318.95	317.79	318.68	320.54	322.69	317.29	316.99	318.83	319.62	316.69	317.77	321.31	320.75	317.83	320.1	316.72	318.11	322.18	319.69	317.79	319.38	319.9	316.85	317.42	323.8	320.3	318.18	317.13	322.78	318.61	315.23	320.43	316.34	318.61	315.43	318.22	321.64	321.17	320.82	313.95	321.27
307.85	304.83	305.21	303.31	308.09	308.04	306.81	307	305.59	308.13	305.51	304.89	308.5	303.51	307.02	303.42	307.44	304.48	307.25	304.87	306.66	308.58	306.73	310.01	304.75	301.5	310.15	304.65	307.95	307.11	307.69	304.75	309.58	310.17	306.75	305.03	303	306.84	309.29	307.52	305.62	302.48	307.53	308.39	304.48	306.06	305.36	305.52	307.02	306.96
303.42	303.66	305.75	299.09	303.77	300.49	303.32	305.32	307.04	305.63	304.43	302.28	303.46	305.21	302.19	304.17	303.53	300.38	306.97	300.82	305.51	300.44	303.12	300.62	304.36	304.01	302.85	302.09	301.92	301.56	304.06	304.93	304	302.41	304.11	300.92	303.56	307.28	300.64	301.11	305.84	300.84	300.26	299.62	303.59	303.23	303.86	299.36	307.22	303.41
295.01	295.01	296.03	296.01	298.48	297.33	298.8	302.86	292.72	299.16	301.36	295.87	295.64	298.92	297.83	295.86	295.37	296.66	299.7	299.93	299.19	296.71	299.6	300.21	297.62	294.22	296.96	299.63	297.7	298.39	297.22	296.84	295.58	297.45	298.57	301.01	298.55	296.36	298.25	298.12	296.47	297.5	295.43	295.8	297.09	295.85	293	297.04	295.05	297.57
315.8	314.56	315.91	315.41	315.56	317.42	317.78	315.25	314.52	317.7	313.62	314.15	320.07	316.84	311.18	318.88	309.62	317.27	317.33	316.45	317.46	312.21	315.95	312.83	315.61	318.62	313.22	318.21	315.86	316	313.13	315.73	315.38	315.49	314.75	313.67	313.32	314.2	317.25	318.53	311.46	315.93	315.32	313.69	314.32	317.45	315.94	314.52	316.85	314.43
307.39	302.6	299.39	301.19	304.66	302.58	302.64	301.63	302.63	299.97	303.35	301.47	302.61	306.77	303.7	303.45	300.2	304.11	302.11	300.64	300.67	302.31	305.33	300.59	303.94	305.02	305.47	305.53	304.34	304.45	301.41	300.77	302.09	303.11	301.99	308.19	302.62	305.22	304.27	303.52	300.3	302.58	303.76	302.08	302.83	301.47	302.37	303.92	303.38	306.25
304.82	303.68	305.31	302.74	308.6	308.53	303.67	304.2	304.27	304.02	306.6	305.23	305.47	305.57	304.84	307.53	304.25	304.03	304.05	305.84	303.88	304.09	303.51	306.33	303.03	303.15	304.32	307.41	303.18	304.14	305.6	306.89	302.91	306.49	303.3	306.29	303.36	305.24	304.35	305.62	305.59	305.57	303.84	303.37	305.19	305.77	305.88	307	303.99	306.48
303.43	302.88	304.6	302.02	300.46	303.41	304.19	306.09	300.36	304.93	299.3	301.43	302.15	300.41	302.09	303.12	303.52	300.22	299.41	302.46	303.98	301.78	300.29	300.91	300.8	301.93	305.63	303.35	301.09	300.99	302.61	302.09	303.42	301.72	302.46	302.62	303.27	305.41	301.37	303.01	297.22	302.26	304.54	300.55	302.04	303.87	306.69	301.07	305.89	303.6
312.08	313.39	316.55	312.1	315.07	313.41	310.88	313.46	312.43	313.64	313.42	313.34	315.19	309.78	312	313.9	316.12	315.64	311.81	310.33	316.07	312.38	314.63	313.71	314.41	313.99	316.08	314.04	311.24	314.69	312.05	315.01	313.96	313.15	315.71	313.63	312.51	311.34	312.63	316.64	313.81	313.81	316.57	308.86	312.89	312.96	314.86	315.64	311.14	314.07
296.48	291.22	293.1	295.55	296.94	292.56	294.57	291.79	300.41	294.96	294.8	294.93	297.64	291.9	295.12	292.58	296.65	298.11	294.26	295.48	293	296.31	295.74	293.49	294.31	291.55	295.92	293.22	296.09	295.19	294.8	291.94	294.58	298.93	292.86	294.93	295.44	295.54	295.76	291.84	293.45	299.23	298.06	293.78	290.62	294.13	293.4	297.52	294.22	293.89
316.96	315.41	315.35	314.67	315.43	316.39	314.23	317.5	320.46	319.06	319.02	314.94	315.13	313.11	312.29	315.73	317.97	314.94	315.86	318.53	318.2	318.17	318.19	314.97	317.21	316.94	314.92	317.71	323.48	317.57	314.16	318.08	320.41	318.89	317.12	321.41	320.49	319.5	315.3	315.45	319.95	316.58	316.85	313.66	321.1	319.13	317.97	320.13	316.59	319.37
303.76	304.62	301.77	304.19	304.49	305.46	305.26	299.8	302.9	303.64	303.72	301.74	303.17	301.6	302.16	300.35	306.78	304.35	302.27	305.49	302.2	304.86	303.11	305.5	301.84	301.63	305.5	302.87	304.83	304.36	306.56	303.5	306.62	303.65	304.77	303.8	304.21	300.06	303.94	303.38	301.61	300.45	304.33	303.97	302.83	302.5	301.98	302.97	306.66	304.02
301.49	304.17	303.66	305.27	304.8	301.38	301.68	301.35	306.81	303.13	301.52	303.49	304.97	301.33	300.5	301.63	304.39	303.74	305.11	305.84	305.57	304.21	305.33	303.39	303.17	302.17	304.42	304.87	306.84	301.23	305.05	304.01	305.68	299.83	303.71	303.15	302.69	304.36	302.76	306.14	306.36	304.28	305.34	304.74	304.98	305.59	301.81	301.98	303.86	303.71
309.05	307.11	310.81	308.86	306.79	307.31	308.24	310.37	307.62	307.61	310.46	308.41	307.15	311.34	311.27	309.47	306.7	310.01	310.08	306.06	307.52	310.65	309.36	312.34	310.65	310.45	312.39	312.15	311.94	309.56	306.3	307.49	309.58	304.14	302.61	307.12	309.75	308.42	310.39	305.48	306.34	308.84	309.7	305.63	306.94	310.7	311.9	307.44	310.74	310.31
310.01	313.89	312.57	312.84	312.43	311.89	314.4	311.27	312.71	316.01	314.05	311.15	311.97	313.06	312.3	311.76	312.45	314.89	312.08	312.52	317.36	311.2	313.64	315.13	313.3	311.91	312.11	314.23	315.34	313.43	316.46	312.01	316.95	313.93	314.1	312.95	312.67	314.66	312.39	312.26	313.31	311.73	314.56	313.34	314.86	311.86	310.78	311.06	314.27	314.29
314.27	312.17	313.53	315.85	312.87	310.8	313.05	314.24	314.08	314.39	313.53	317.44	312.08	312.75	310.85	309.76	314.81	312.57	315.88	313.43	313.31	314.79	313	314.08	315.8	310.11	312.68	315.64	315.53	310.77	313.52	311.28	314.67	309.72	309.82	313.49	314.03	312.82	311.79	311.46	311.21	314.3	312.38	314.06	313.48	311.67	313.73	315.07	310.89	313.27
304.04	304.17	300.26	301.03	303.67	299.27	303.6	300.18	303.93	302.38	301.52	305.71	303.75	304.44	305.17	300.31	299.65	305.44	302.68	302.39	302.99	304.42	305.83	306.13	301.56	299.24	304.82	301.88	303.02	303.82	303.97	301.44	306.22	302.49	302.02	302.47	303.76	301.91	303.19	304.2	301.22	305.93	306.31	303.34	299.7	305.83	301.46	304.18	305.62	304.92
311.72	314.08	316.12	314.37	315.84	312.33	318.6	314.66	314.72	309.74	316.68	312.58	308.81	310.77	312.76	310.63	313.19	314.74	310.7	310.87	313.69	312.67	308.37	312.07	315.31	311.16	312.66	313.94	312.97	314.36	316.19	310.66	314.31	312.49	311.28	312.75	312.59	312.73	313.11	313.79	312.97	309.37	311.72	313.2	316.17	310.86	310.6	315.94	311.81	313.55
318.47	314.62	319.95	322.4	320	315.27	318.01	318.96	317.44	316.68	319.65	316.94	319.71	321.9	318.21	319.44	320.26	320.13	317.54	317.59	321.61	321.37	319.86	317.98	320.24	319.84	314.97	316.66	319.52	320.39	319.51	318.83	319.74	313.98	317.17	317.76	320.9	320.16	319.79	320.56	321.92	317.89	317.81	318.16	318.6	320.68	316.54	319.12	319.19	319.91
298.8	301.34	300.03	297.69	301.23	299.64	300.84	301.86	303.49	298.33	299.69	302.05	303.7	301.73	305.73	302.58	300.01	300.43	297.89	302.08	301.34	300.24	300.26	300.11	300.22	300.88	303.83	300.17	303.4	300.36	299.55	302.94	299	302.57	303.16	300.18	301.85	300.03	301.5	302.48	305.13	296.34	300.88	304.91	299.92	297.32	300.78	303.44	301.35	300.29
313.71	315.53	317.08	315.87	316.42	314.29	315.47	316.02	314.11	317.38	313.03	312.94	314.75	312.89	314.3	315.39	314.78	316.53	314.63	316.25	319.37	313.85	316.33	311.8	314.21	312.91	316.68	314.48	314.47	314.53	315.42	314.7	315.56	314.98	314.87	312.53	314.08	319.44	315.29	313.54	316.28	311.94	314.83	310.36	314.79	317.75	312.81	316.73	317.41	316.23
303.75	300.8	305.94	304.01	301.58	304.8	305.13	305.18	306.76	301.24	308.34	301.41	304.06	301.33	301.12	299.58	303.28	305.84	303.53	304.57	303.88	307.93	303.47	301.98	303.66	304.94	307.07	306.09	303.43	302.59	304.57	304.91	305.9	306.71	307.4	307.23	303.96	301.46	300.86	302.29	300.4	303.59	300.97	303.31	301.43	303.05	306.37	301.57	303.08	302.78
317.83	313.84	316.27	315.03	316.18	314.58	315.69	317.76	315.4	316.54	312.69	318.33	315.93	314.83	313.64	318.82	317.65	318.03	312.64	318.14	313.54	316.39	319.52	315.57	315.04	316.51	316.85	316.75	319.23	314.37	314.14	318.33	317.74	318.41	317.52	317.1	313.31	315.53	314.27	316.72	317.44	315.8	317.14	316.47	317.99	318.59	317.95	313.49	317.84	314.41
300.2	306.69	299.58	303.29	302.65	302.18	302.17	304.54	308.44	302.78	299.57	298.19	299.21	301.38	300.69	303.14	301.71	304.82	300.81	298.44	299.69	301.64	302.97	298.48	303.34	302.63	300.33	301.9	302.99	301.15	303.41	300.91	301.14	301.49	305.49	302	298.07	300.95	305.07	298.76	301.8	299.07	300.24	302.46	299.25	299.48	298.73	302.35	301.53	302.17
314.57	315.12	317.07	314.2	314.03	313.23	314.16	310.36	317.18	311.96	314.25	313.9	317.22	316.98	309.16	319.31	314.21	312.13	319.67	313.2	313.77	315.54	316.81	312.92	314.57	314.98	312.27	316.9	316.06	314.71	314.39	313.16	315.11	314.56	317.18	315.95	312.79	314.41	311.49	316.95	315.97	316.97	314.08	316.57	315.1	312.74	312.67	318.26	315.42	316.48
317.78	311.28	312.72	316.41	316.07	319	314.77	318.54	312.81	317.12	317.82	315.78	316.76	317.38	318.77	313.53	314.54	317.74	315.07	317.82	319.41	318.71	314.92	318.42	315.32	312.91	314.43	315.21	314.06	315.22	318.15	313.7	317.59	314.64	312.4	312.59	313.48	312.26	318.64	315.6	314.86	315.81	317.73	314.14	315.66	316.09	315.32	318.25	317.54	316.39
326.49	325.96	325.78	322.42	328.89	325.3	325.54	327.63	328.8	328.37	327.01	327.71	326.18	325.7	328.39	327.02	325.52	327.08	329.67	322.66	326.85	329.55	326.46	326.78	328.84	325.73	330.4	327.16	327.87	326.52	328.53	327.4	328.25	329.45	327.96	326.81	326.35	328.39	329.52	328.03	330.02	329.56	330.2	325.79	329.05	325.6	328.45	326.9	330.88	327.46
301.7	303.73	307.22	302.93	302.44	300.55	304.62	306.49	303.89	302.14	301.91	303.04	306.85	302.79	301.75	302.99	302.65	302.9	304.52	302.71	303.35	304.13	302.35	303.64	301.85	298.76	302.37	303.93	303.42	305.38	299.92	304.27	307.08	303.43	305.11	301.52	301.25	304.25	299.81	302	304.82	302.62	301.31	304.65	304.87	302.24	302.54	300.68	299.24	304.44
315.26	320.08	316.16	311.09	316.24	318.23	318.33	316.83	314.55	314.57	314.34	315.89	316.68	316.64	318.5	316.8	319.12	314.43	316.6	315.43	315.57	313.72	314.7	316.35	315.45	313.32	317.83	319.17	312.58	310.27	317.06	319.25	315.81	314.53	314.47	315.16	317.96	315.4	314.86	316.04	316.37	316.14	317.76	314.53	313.73	312.67	315.57	314.28	315.45	310.87
306.87	305.84	306.88	307.85	308.77	305.76	307.11	302.62	304.94	301.9	306.29	307.51	307.14	307.21	310.54	307.51	306.26	307.23	305.62	305.74	308.5	305.6	306.54	307.15	307.24	306.01	308.12	305.69	307.62	306.61	305.45	307.15	305.14	304.35	303.64	304.7	307.51	307.22	307.9	306.18	305.99	307.45	304	305.5	306.77	309.4	304.2	305.28	308.84	308.06
301.75	302.46	303.68	303.5	302.81	302.04	300.87	300.71	300.91	304.61	303.06	302.42	305.69	301.94	300.85	300.95	305.48	302.34	302.01	307.84	303.55	303.88	300.46	300.15	301.91	302.88	301.14	301.99	302.36	301.06	300.98	304.22	306.48	302.27	301.98	306.1	302.67	300.03	299.96	298.82	302.65	300.95	300.63	303.47	299.64	300.06	304.7	302.03	302.08	301.81
307.17	304.78	306.07	306.49	305.7	309.93	306.86	302.73	305.68	305.33	303.7	306.21	306.15	306.14	305.02	306.55	308.32	311.38	303.58	307.23	305.05	306.18	305.85	308.48	308.36	305.54	306.31	306.17	305.86	309.23	307.27	309.25	306.56	302.19	307.31	308.54	307.62	307.43	306.88	303.95	306.77	304.77	308.58	308.12	306.68	309.99	308.24	306.79	303.27	306.82
299.61	304.42	301.8	300.97	301.8	304.93	301.77	299.36	299.41	296.79	302.32	302.04	296.56	301.8	300.56	303.78	305.34	300.99	297.82	301.73	302.47	305.39	298.37	299.61	302	300.56	300.13	301.22	305.77	301.38	299.17	304.27	301.44	298.76	299.86	300.19	302.44	302.08	302.32	303.34	299.34	302.3	299.84	305.48	301.65	297.64	301.66	302.66	300.25	300.71
314.89	314.22	309.86	309.51	313.94	313.07	316.34	308.36	314.96	310.34	314.32	313.64	313.34	309.21	314.03	313.13	312.82	313.66	313.01	311.52	308.66	315.08	314.36	315.4	312.03	313.05	310.61	306.16	311.31	312.76	308.47	314.16	314.41	314.56	312.36	311.75	313.67	314.73	311.57	312.86	311.42	314.56	310.12	313.64	312.49	312.06	314.63	314.73	315.8	310.87
305.79	300.14	305.5	309.26	307.11	300.86	304.67	302.1	306.12	304.78	302.93	305.45	306.54	303.28	307.3	305.8	304.26	308.61	304.8	305.19	304.83	306.98	304.4	306.02	306.88	308.41	303.38	303.73	305.03	304.96	306.63	306.64	304.45	303.97	302.09	304.61	300.74	301.45	303.23	302.73	301.8	300.65	305.29	303.02	305.23	302.68	306.44	303.78	303.08	305.63
296.31	293.19	294.77	294.46	298.04	294.81	294.41	292.82	293.62	292.6	294.4	293.76	292.31	298.53	295.35	293.55	294.41	291.69	293.61	295.76	294.67	297.13	293.94	294.66	298.39	293.54	293.43	294.93	292.65	291.96	294.01	294.59	296.08	291.92	292.72	297.13	294.33	292.37	294.09	290.43	295.26	294.14	294.99	295.32	294.29	293.9	294.04	293.38	294.45	290.8
301.86	303.08	305.69	304.74	305.88	306.47	305.43	303.98	306.23	305.96	304.36	303.05	303.65	308.86	305.49	305.77	304.65	305.96	302.54	306.92	306.62	307.95	302.69	303.6	306.34	303.71	306.3	305.21	303.46	304.17	304.81	308.01	306.12	305.69	302.08	307.41	303.47	305.75	303.47	306.48	305.99	306.97	303.2	304.39	304.93	304.5	304.42	303.5	302.34	303.9
313.87	309.87	316.74	312.94	312.36	314.09	313.15	311.87	315.62	310.76	317.55	312.93	316.73	312.69	315.43	314.45	314.83	312.89	315.38	312.67	314.24	313.51	315	319.05	312.07	313.73	314.86	314.82	312.2	314.64	316.88	314.32	314.46	312.51	312.54	313.22	310.07	313.95	313.83	313.42	314.58	314.26	317.65	316.26	317.39	313.5	316.75	310.61	315.4	312.38
308.99	313.08	310.81	311.26	306.05	309.32	307.34	306.38	310.23	311.03	308.98	310.07	311.79	311.46	310.79	311.6	309.54	309.14	308.72	308.68	309.03	310.14	311.28	310.11	305.94	311.25	309.69	308.4	312.71	308.95	311.18	311.53	309.13	309.14	310.76	310.04	311.28	312.91	310.61	310.99	309.92	310.11	312.14	311.35	310.98	311.23	309.57	313.02	315.7	311.16
305.26	305.34	303.55	304.62	302.59	300.78	301.77	300.13	303.98	303.63	305.65	312.26	304.5	305.43	304.55	305.52	303.66	309.52	301.61	302.11	306.38	306.92	303.4	306.61	306.58	305.75	303.5	305.82	302.35	304.09	306.61	305.37	306.95	304.26	306.02	303.08	305.3	302.44	304.14	306.01	306.3	307.13	305.85	303.22	302.62	303.41	304.68	302.87	303.9	303.38
305.09	305.84	303.11	305.01	305.21	302.62	302.57	300.02	304.16	302.7	302.47	301.27	303.15	306.67	305.01	305.28	302.71	302.14	303.08	301.02	302.79	300.76	300.04	302.13	300.69	303.37	303.42	302.99	306.64	302.76	303.5	303.73	303.25	303.58	304.02	303.45	303.25	303.54	300.44	302.69	300.6	302.29	303.63	301.47	302.75	303.03	302.48	301.98	302.88	304.76
303.98	306.11	304.7	305.32	309.18	302.67	304.1	304.9	307.86	308.88	303.25	306.58	305.07	307.44	304.78	304.52	303.57	305.63	306.85	305.41	304.5	302.9	305.95	302.32	305.44	303.06	305.03	302.64	304.74	308.16	306.08	302.54	301.99	303.92	303.72	304.37	304.05	306.91	306.65	307.07	308.13	302.77	302.88	301.33	306.26	304.66	304.68	303.81	302.75	303.07
302.44	297.98	303.43	303.8	303.72	301.91	300.02	305.45	302.21	304.45	300.75	302.75	302.78	304.36	305.56	302.14	304.09	301.81	306.44	302.69	302.21	303.92	306.09	306.64	304.3	303.6	299.95	303.53	302.68	303.19	303.79	300.92	304.66	305.31	305.26	304.06	306.07	304.14	303.28	307	302.51	302.11	305.83	306.55	298.73	302.01	303.19	303.89	301.96	300.82
313.59	317.22	317.45	317.75	315.68	316.73	313.15	316.69	317.21	311.54	316.84	316.44	316.2	316.32	311.86	316.11	316.89	319	316.52	317.41	314.65	318.78	316.91	318.85	321.36	316.34	316.77	313.14	315.2	313.89	318.25	315.05	314.82	318.56	318.38	314.3	315.3	316.15	316.79	316.19	315.27	313.8	314.53	311.35	314.74	317	313.15	316.12	316.59	312.43
301.64	303.86	304.72	302.58	305.16	303.8	307.59	300.59	306.44	303.52	303.49	302.83	304.99	303.49	303.67	305.43	307.1	302.42	303.95	302.76	303.92	305.39	306.94	301.86	306.06	304.12	304.85	303.82	305.94	305.62	300.41	301.5	303.99	307	303.64	304.09	303.39	301.5	304.09	305.55	303.65	302.14	304.68	304.63	302.68	305.2	305.55	304.72	304.22	303.09
311.71	313.1	311.67	311.39	309.73	307.96	308.66	307.52	307.21	310.85	307.56	310.73	313.8	309.66	312.85	307.77	308.38	313.76	306.69	309.07	308.74	306.94	309.21	312.35	308.21	314.72	307.04	309.03	309.74	311.16	311.38	312.77	313.22	307.78	310.64	311.42	310.59	308.95	308.24	310.44	311.62	307.18	310.67	308.61	311.14	308.68	310.87	310.45	310.28	307.33
303.84	303.1	304.9	300.63	305.56	302.97	305.64	302.66	303.24	304.49	302.77	303.6	303.35	303.16	305.47	305.64	307.09	303.51	302.77	305.41	303.88	303.86	301.87	303.97	304	306.97	302.89	305.49	304.63	302.84	303.96	300.46	303.75	306.13	301.46	304.36	304.8	301.78	304.1	303.92	303.49	303.33	302.8	303.16	306.8	306.04	304.49	302.79	303.25	303.49
303.74	306.81	303.64	301.95	304.75	303.7	302.43	303.57	303.61	300.66	304.17	301.44	304.66	301.04	307.56	303.47	305.17	302.83	300.39	302.28	302.27	300.94	304.32	302.32	303.71	300.4	299.24	302.38	302.83	300.86	305.45	305.09	302.09	303.07	304.94	304.43	303.54	302.02	303.02	299.75	303.55	307.31	305.04	305.15	301.27	305.45	304.62	307	303.27	303.63
317.2	310.03	314.02	312.55	315.06	311.91	313.85	311.2	316.95	314.06	312.93	311.88	313.38	316.78	314.34	314.79	315.23	316.01	316.25	313.35	312.58	313.43	315.82	310.67	313.07	314.1	311.95	312.86	318.17	314.33	312.64	314.22	313.3	317.09	311.9	312.81	314.93	314.4	315.8	313.52	314.07	312.81	312.08	311.31	314.16	312.86	313.09	312.48	314.27	314.9
312.49	311.64	312.99	311.74	313.45	311.12	314.53	312.59	310.51	315.03	311.8	312.13	312.07	313.59	313.94	315.39	311.88	314.8	313.11	315.11	312.56	316.53	314.06	315.71	316.62	311.05	315.1	314.01	315.17	310.8	312.01	313.61	316.25	312.01	314.7	310.12	311.55	312.65	312.57	314.31	314.6	310.32	310.71	313.68	313.9	312.78	312.21	314.68	310.99	312.27
303.89	303.84	303.73	305.79	306.51	306.03	303.74	303.89	304.18	305.29	307.08	303.36	304.37	306.24	302.98	304.25	307.53	309.11	301.66	305.14	305.86	303.67	303.14	307.41	302.93	302.9	302	302.76	305.03	307.72	303.42	307.57	306.65	306.4	304.12	303.24	306.46	306.02	304.93	303.23	305.94	303.22	305.48	305.09	303.4	304.59	309.91	306.76	307.6	305.5
315.07	314.16	312.48	315.17	314.24	312.97	315.69	314.22	311.53	312.69	312.08	310.84	311.39	309.13	309.77	315.37	308.27	311.24	309.96	313.14	314.15	314.71	309.76	316.04	311.78	315.09	312.57	311.96	310.8	311.39	313.75	314.01	314.37	313.31	313.23	309.73	310.08	317.04	313.6	315.77	309.84	317.56	313.28	314.15	317.85	313.19	311.73	312.18	312.47	313.81
313.31	313.48	317.34	314.97	312.86	313.26	312.4	314.43	310.2	313.96	312.16	315.59	317.27	314.97	315.63	318.54	314.16	310.75	315.58	311.87	312.16	314.17	312.89	316.35	314.82	318.51	311.82	312.32	316.04	312.77	313.11	314.12	313.88	316.69	316.96	317.47	317.2	313.85	316.11	314.3	312.29	314.25	314.96	312.66	314.95	314.66	315.98	314.61	311.67	315.17
317.61	316.79	317.41	316.5	319.47	316.92	312.44	315.4	313.81	315.42	316.26	311.56	315.91	314.69	314.98	314.51	319.46	314.9	319.09	317.2	317.62	315.57	313.48	315.67	315.51	318.46	314.5	313.19	315.58	314.17	315.99	318.15	311.48	317.67	317.84	313.71	310.42	318.8	314.2	317.63	310.29	313.86	311.46	314.93	314.18	314.15	312.81	315.04	313.56	313.91
315.5	317.3	315.95	315.55	314.48	315.12	316.39	314.87	311.28	312.74	312.57	315.56	314.71	312.8	314.21	316.26	315.4	316.78	312.23	313.15	315.04	313.41	316.76	311.82	310.89	314.88	317.09	313.55	314.1	315.76	316.21	316.3	312.06	313.25	315.61	312.21	311.87	313.95	312.84	316.09	313.69	316.16	315.86	315.54	314.41	310.18	316.82	316.79	316.16	311.46
297.16	293.33	300.84	296.33	296.29	295.63	299.08	300.54	299.98	297.28	297.54	297.09	297.64	296.66	295.93	295.07	294.63	294.49	298.79	295.81	300.11	297.19	296.81	296.35	296.79	298.08	301.82	295.49	297.42	296.8	300.44	297.05	295.7	294.58	298.49	295.36	296.69	296.21	302.11	297.2	298.18	297.9	295.53	299.57	296.84	295.81	294.8	299.75	296.32	296.09
330.32	328.2	331.01	329.98	326.5	328	327.26	326.56	328.12	327.63	327.17	328.42	328.36	328.21	328.84	328.68	329.44	325.18	329.54	326.05	331.18	330.87	328.51	332.86	327.49	329.02	330.87	322.86	325.96	328.62	328.63	324.51	329.88	323.31	330.87	328.42	325.97	327.96	327.75	325.72	329.11	326.22	331.17	326.73	327.79	330.15	328.6	324.68	330.28	329.28
324.89	326.42	325.55	323.15	324.23	326.04	323.48	321.3	322.19	323.54	325.12	322.5	326.11	325.53	320.48	322.23	320.38	328.22	324.98	322.93	324.8	327.82	325.34	324.59	322.66	325.82	324.59	325.82	321.91	325.68	324.51	322.64	321.23	322.77	323.38	325.41	323.59	324.25	324.37	325.62	324.73	325.92	326.08	324.34	321.51	324.57	325.92	324.44	324.23	320.84
316.51	313.39	315.97	320.43	314.2	314.83	317.43	314.45	318.65	319.13	318.08	315.47	316.15	319.43	314.35	317.25	314.57	316.38	312.91	312.43	316.19	315.92	314.96	319.43	318.1	316.57	320.71	316.74	316.56	317.63	316.8	319.1	316.02	313.7	315.28	316.66	318.69	316.31	317.06	315.2	319.33	318.38	317.07	319.76	315.73	317.35	317.67	312.2	317.07	313.06
317.69	319.56	321.16	315.42	318.87	321.02	319.09	319.69	319.44	318.67	318.82	316.73	318.9	317.56	320.04	316.96	321.07	320.25	317.28	315.57	318.24	316.42	321.33	318.21	321.01	316.86	316.81	319.11	317.04	314.83	316.5	321.04	315.47	315.58	319.11	318.71	319.26	317.67	321.51	318.27	319.18	319.53	316.77	316.29	314.67	314.94	316	317.66	317.39	319.37
318.47	315.04	316.47	318.68	316.52	317.02	315.11	319.71	318.18	318.09	316.55	317.36	314.46	315.14	318.74	317.93	317.25	319.57	316.66	318.53	318.9	317.3	316.82	318.67	318.33	317.71	316.93	318.14	317.61	316.26	321.9	316.74	318.68	315.39	315.19	314.48	316.76	317.54	316.55	318.39	320.93	317.18	317.03	317.36	314.15	319.58	316.71	316.66	317.85	316.71
301.6	305.24	301.42	303.67	302.8	301.19	301.94	302.89	302.09	305.15	301.94	305.43	299.63	305.66	302.45	303.26	304.86	303.85	302.11	302.82	300.29	304.45	301.77	302	300.88	303.01	301.5	303.62	302.65	302.87	305.72	300.39	303.48	302.49	301.36	301.81	306.66	302.64	304.74	302.75	304.65	302.61	299.51	302.56	300.72	306.86	301.9	303.31	299.53	301.35
294.07	293.11	295.75	297	291.01	295.16	295.22	293.38	293.85	297.2	294.19	293.14	293.44	294.07	294.14	297.89	296.49	293.39	288.76	295.36	291.07	294.01	295.77	293.93	293.78	293.35	293.95	292.85	296.01	298.43	294.01	296.59	292.23	293.37	290.59	294.25	292.68	297.14	293.12	294.89	291.61	292.27	295.26	293.16	292.97	293.18	297.41	293.16	296.58	291.75
308.5	314.84	315.18	309.36	309.74	310.59	308.91	307.01	313.3	308.66	312.34	311.81	312.08	309.06	314.2	308.16	311.92	313.37	313.54	312.03	311.89	313.47	308.72	312.21	312.51	309.46	313.71	313.99	312.71	312.68	313.65	311.88	314.03	312.7	310.05	312.09	313.55	309.86	310.77	313.97	310.82	309.97	313.33	312.96	312.75	310.36	311.64	313.85	311.82	311.7
311.39	313.92	313.86	312.92	313.29	316	315.36	311.22	311.73	314.28	310.21	314.51	313.38	314.48	315.31	313.1	309.66	310.89	314.46	314.68	310.31	312.14	311.16	311.24	315.53	311.85	313.57	309.64	314.12	313.9	311.51	314.43	313.71	314.03	314.19	310.47	312.88	313.88	307.09	311.05	313.35	315.06	317.17	312.78	310.47	311.17	312.87	313.11	312.95	311.01
305.05	304.9	302.39	302.99	304.85	303.29	300.08	302.2	303.91	303.66	300.99	302.71	302.42	302.56	303.72	306.59	300.32	302.38	303.77	307.18	300.4	302.49	301.04	300.94	303.76	305.02	304.82	302.82	301.97	301.48	304.48	305	302.43	304.24	305.86	306.27	303.7	303.88	301.83	304.04	303.31	299.58	302	304.65	300.64	301.36	303.22	300.62	303.2	304.42
324.24	323.71	324.62	327.51	322.85	328.22	326.07	324.61	329.58	323.95	325.93	325.87	322.12	323.92	322.57	326.7	324.13	321.98	326.51	325.19	324.79	327.22	324.17	326.01	323.68	327.22	325.86	324.61	322.49	325.21	327.28	323.28	329.12	323.41	326.31	322.73	323.38	325.91	326.2	329.69	321	324.88	328.81	326.3	323.82	326.75	325.96	327.25	327.14	321.65
326.17	330.26	328.69	325.13	327.31	326.73	325.36	330.89	327.94	324.57	325.97	326.59	324.95	329.15	326.05	326.71	329.27	328.05	325.22	333.12	326.61	327.78	330.9	328.35	325.61	326.39	330.17	327.02	325.97	325.92	326.12	328.13	326.46	329.39	325.91	328.32	325.01	329.34	328.52	330.9	325.36	331.79	329.99	329.18	324.54	327.2	329.28	327.26	327.68	327.12
326.46	328.04	326.03	325.35	328.65	325.93	330.23	324.94	326.04	329.21	331.1	327.09	328.3	326.68	328.54	325.73	324.64	326.96	323.61	327.74	328.4	329.85	324.76	328.19	325.25	330.45	328.73	327.77	328.21	324.18	326.29	326.3	324.77	327.77	328.05	322.13	327.93	326.43	329.64	327.19	328.49	329.71	324.83	325.9	327.94	322.82	327.87	330.35	325.61	326.78
293.19	292.45	293.2	294.49	297.48	290.92	294.05	291.5	295.71	293.97	294.28	292.74	293.58	294.77	297.35	291.39	291.03	299.18	290.97	294.99	297.74	290.68	292.34	294.58	292.39	297.2	294.35	291.69	293.2	294.5	291.11	292.94	296.8	291.03	294.25	292.87	295.06	292.16	296.21	295.36	289.03	290.64	295.27	294.16	297.5	292.6	294.62	295.01	294.99	291.05
313.77	313.42	316.14	315.71	313.95	314.44	312.21	317.38	317.29	317.28	315.81	313.5	312.75	315.18	318.55	315.11	315.52	315.67	313.17	317.56	315.69	311.12	313.79	315.1	313.47	317.4	315.2	315.07	311.37	314.08	314.62	314.85	312.02	313.32	316.88	311.11	317.17	316.16	315.63	311.13	315.88	315.48	315.27	314.79	315.93	317.14	313.4	312.46	310.86	316.85
301.4	305.51	301.43	304.94	302.37	304.47	299.71	301.85	308.18	304.13	302.96	305.51	305.36	304.89	304.94	305.81	305.72	305.77	306.71	303.13	303.77	304.73	302.26	306.3	304.82	300.13	302.06	305.29	304.06	306.77	304.24	305.59	306.39	305.02	302.3	308.77	302.8	305.13	301.23	302.38	303.09	301.54	301.36	306.24	300.87	304.72	302.54	302.95	302.77	309.65
310.69	306.65	301.93	307.04	303.35	308.25	307.29	306.09	305.04	307.01	304.51	308.17	304.11	306.54	307.2	307.87	305.43	304.89	308.36	307.01	305.14	308.79	304.64	305.03	310.24	307.37	304.54	307.28	304.61	305.8	307.34	308.46	305.01	304.53	305.51	308.08	305.59	306.4	306.79	303.61	306.47	308.1	305.3	306.55	305.23	304.61	303.96	305.91	306.78	306.95
296.78	299.14	299.17	301.86	298.43	298.08	298.33	300.35	298.28	299.49	296.27	300.93	298.18	300.99	301.21	303.03	300.39	303.29	298.42	296.49	297.13	295.85	302.91	298.08	297.05	298.96	298.42	302.48	300.02	299.91	300.11	299.9	294.74	299.35	300.08	299.98	297.01	301.68	303.88	299.06	296.79	299.56	300.47	300.87	302.01	300.74	299.91	298.29	299.94	302.6
311.96	317.68	317.49	313.53	315.31	314.42	313.1	317.07	315.27	314.48	317.32	315.59	318.36	314.22	312.98	315.1	315.47	314.09	315.85	310.08	314.42	312.01	313.5	314.06	311.03	313.74	315.16	318.17	312.09	313.78	315.19	312.2	312.58	312.57	315.94	311.67	315.28	315.78	315.11	317.33	316.81	312.79	315.23	315.88	311.28	313.62	317.52	318.96	316.28	318.36
318.4	309.8	315.22	313.94	312.7	310.09	314.25	315.96	315.71	313.25	312.18	313.84	313.04	313.18	313.7	313.21	315.67	316.38	311.4	313.11	316.47	311.74	309.97	315.48	313.96	312.61	314.99	316.5	313.91	314.13	311.54	313.02	312.38	313.85	314.56	312.4	309.87	313.64	315.43	312.67	314.6	309.8	312.05	312.29	314.82	313.34	314.18	316.51	315.3	311.78
304.44	304.16	307.57	303.03	303.38	300.74	305.21	302.37	305.19	305.26	308.68	303.08	303.93	306.19	302.7	303.59	303.05	304.06	299.76	302.56	306.74	304.97	300.51	306.44	301.23	305.17	309.28	305.78	303.74	304.25	302.72	306.34	305.28	303.37	302.22	301.57	304.11	304.73	305.03	304.85	301.79	302.09	304.25	305.76	305.25	303.04	303.56	308.14	299.46	304.92
326.8	330.01	327.91	326.95	329.47	327.46	323.75	326.45	328.18	327.16	332.94	327.13	326.95	329.09	331.36	329.96	328.68	328.36	330.56	326.81	331.47	329.02	329.71	329.49	329.94	329.16	327.81	326.08	327.05	327.86	329.9	330.3	329.83	327.29	326.95	328.05	326.11	327.63	328.81	331.41	330.52	330.24	328.03	331.38	330.2	330.18	329.11	325.02	332.63	332.7
295.96	297.54	294.89	298.81	299.47	295.83	297.33	295.97	299.33	294.59	291.52	291.57	299.66	295.91	293.66	292.33	293.15	296.19	291.19	297.69	292.82	295.57	298.1	297.06	296.53	298.46	293.44	296.34	298.31	295.16	293.7	292.73	297.2	296.95	296.88	296.68	295.97	296.24	296.96	298.36	294.95	291.91	291.36	294.89	295.97	291.73	295.73	291.84	294.46	293.56
316.57	317.2	314.61	314.22	314.16	319.67	317.27	315.88	317.08	317.31	319.45	316.62	319.73	316.61	317.25	317.1	317.56	317.05	318.61	313.51	316.73	318.41	317.47	317.76	319.39	317.82	317.31	315.6	319.34	319.92	317.73	321.38	317.28	316.36	317.04	318.06	318.86	319.58	319.19	315.2	315.18	317.69	320.08	316	316.09	320.15	319.56	320.71	318.27	312.93
296.29	297.01	297.67	294.3	299.75	293.1	296.26	295.85	292.66	293.8	290.83	294.09	292.86	295.96	294.51	296.2	296.45	296.39	296.08	294.99	295.89	291.87	292.1	289.7	293.77	294.33	296.33	297.14	296.23	297.67	295.96	288.99	289.82	297.5	297.82	294.28	293.56	292.92	294.74	292.29	292.45	290.66	296.86	296.04	293.64	294.73	295.75	295.03	291.56	292.59
315.67	319.04	315.44	314.87	313.8	316.62	316.6	319.16	318.89	315.83	315.96	321.54	315.84	312.63	315.26	317.3	314.88	317.47	317.06	312.01	318.15	315.98	313.92	319.12	316.71	317.84	318.51	314.1	317.67	316.79	319.6	314.87	315.49	315.22	318.26	315.36	316.62	316.48	318.01	317.47	313.26	313.52	320.27	314.32	314.39	317.95	317.86	316.16	317.19	312.34
309.71	310.33	309.55	306.99	308.32	305.94	307.44	309.19	308.98	310.17	308.59	311.18	309.51	312.42	306.63	306.84	309.51	308.76	308.01	307.16	310.03	303.04	308.34	310.1	305.97	311.25	312.16	307.8	308.92	311.98	312.62	310.57	312.14	311.01	313.31	307.17	305.67	313.5	313.92	307.56	308.13	312.15	306.53	310.07	310.67	311.3	309.98	311.21	308.29	310.02
305.44	305.81	307.03	304.54	302.01	300.78	303	303.25	302.38	304.4	303.45	302.44	302.72	300.34	304.9	302.13	303.38	303.28	308.49	303.37	304.18	305.52	303.57	306.48	303.95	306.07	301.81	304.98	305.17	301.11	303.54	304.08	305.48	303.58	306.3	306.31	301.49	304.74	304.83	299.4	305.16	304.43	305.5	307.09	301.6	302.81	302.15	302.22	303.56	300.58
299.47	302.94	301.75	301.76	303.25	300.22	305.31	298.98	299.45	300.5	300.46	303.35	304.19	302.49	301.22	305.34	305.08	296.22	299.06	303.26	301.25	301.6	302.9	301.92	300.34	302.8	303.34	302.53	301.11	300.54	301.9	302	303.14	303.53	300.06	302.45	304.9	300.33	303.13	302.49	304.42	300.78	304.76	302.52	302.49	305.36	299.3	301.7	301.23	302.02
297.04	296.74	292.06	292.5	296.65	293.98	295.71	291.19	293.5	298.07	296.69	294.57	296.4	293.56	295.94	290.27	294.58	295.12	296.82	297.41	294	294.62	295.63	298.32	293.91	295.53	295.07	289.13	292.37	295.15	295.12	297.15	295.92	292.4	292.39	295.37	292.27	293.24	295.44	294.19	294.1	294.33	295.98	293.13	297.44	291.3	296.43	296.38	298.31	295.14
304.72	308.46	309.11	305.13	307.31	311.32	305.68	304.11	305.67	309.38	304.31	303.64	306.27	300.34	305.85	306.16	303.07	306.63	305.82	302.85	305.24	305.44	301.17	306.25	304.06	308.54	306.65	303.34	304.57	305.05	306.33	304.44	305.47	306.66	302.78	305.03	304.69	310.02	304.42	309.47	307.93	310.18	302.68	305.12	305.48	306.17	303.61	306.72	307.66	305.49
323.03	319.07	320.36	317.13	321.13	323.14	320.7	315.76	320.71	321.91	321.73	314.8	317.27	321.11	315.22	319.19	317.58	317.63	319.16	320.41	315.7	321.37	319.12	320.62	315.96	319.51	317.08	319.9	318.84	319.09	318.04	319.31	316.28	320.07	318.94	318.76	320.24	311.69	318.04	322.03	318.07	320.11	320.83	318.66	319.37	318.05	319.43	316.29	320.23	320.56
319.68	315.72	319.81	319.94	319.33	317.2	318.34	319.95	318.37	321.4	318.7	324.51	320.07	320.8	325.21	318.05	319.04	318.52	317.24	319.63	316.48	320.13	317.96	318.82	317.94	319.81	324.32	319.27	320.6	317.59	318.47	319.05	319.19	319.85	317.71	314.79	322.58	314.98	317.65	319.97	318.79	319.73	319.33	323.69	318.08	323.8	320.61	321.83	320.98	318.14
308.45	308.07	307.8	306.94	309.15	308.78	305.44	309.78	307.49	308.6	311.46	308.7	308.62	308.38	308.95	308.69	308.33	309.78	306.62	310.51	306.18	305.87	312.11	314.23	306.79	308.28	307.78	308.5	311.21	308.59	308.16	306.54	308.34	307.25	310.82	309.24	306.09	310	311.11	311.16	310.49	307.62	308.86	310.89	306.7	308.1	308.3	310.35	308.52	307.38
322.51	318.19	318.67	318.52	319.54	315.51	317.1	318.26	321.02	319.13	318.18	322.57	318.28	320.16	320.86	319.08	318.89	316.67	321.54	319.11	317.18	319.84	320.05	319.9	318.8	318.87	317.07	320.69	318.16	320.38	318.03	317.49	319.2	318.65	313.98	317.05	322.69	315.82	317.46	320.42	321.63	319.2	315.13	317.41	316.31	319.63	319.06	322.85	320.28	321.53
306.99	309.43	309.22	308.95	306.54	306.39	308.82	303.76	306.81	307.22	304.68	304.85	308.4	305.4	307.24	307.95	307.01	306.88	304.73	304.14	308.3	309.52	308.34	306.74	306.74	304.81	303.83	303.99	308.16	305.28	306.99	306.67	305.57	306.89	308.24	307.44	305.37	305.06	303.64	304.57	307.22	306.96	307.32	306.13	307.74	307.42	304.78	308.55	303.76	304.97
295.63	296.83	298.69	300.87	298.44	293.92	300.84	297.7	296.98	292.91	292.44	297.81	296.41	297.15	299.41	295.31	301.08	298.41	297.54	300.02	296.05	299.22	299.14	295.85	293.94	296.18	293.13	297.23	295.78	295.03	295.92	296.15	295.16	299.7	296.45	296.28	297.1	297.93	297.06	296.18	299.07	292.72	293.9	295.89	299.94	296.37	299.21	297.29	296.94	295.33
312.46	316.13	316.89	316.77	313.94	315.02	312.31	313.45	315.96	310.97	316.7	317.22	318	315.56	314.77	316.74	312.21	313.63	312.73	311.67	315.34	315.94	311.25	311.7	312.75	313.44	312.82	313.87	314.05	311.92	312.21	315.24	313.94	312.2	313.45	313.58	314.42	316.33	317.84	317.46	312.33	314.28	313.16	311.98	316.26	311.52	315.12	310.85	316.4	311.44
300.21	298.07	301.36	302.8	301.43	300.2	295.57	301	300.68	300.4	301.2	302.3	297.32	297.55	298.98	297.8	299.66	302.69	300.13	300.21	300.95	302.88	299.51	298.15	298.27	299.81	302.3	300.1	303.95	302.29	298.79	301.54	297.05	303.14	303.18	301.66	296.85	301.15	297.31	300.56	299.67	300.77	300.19	302.67	298.5	299.79	295.56	299.12	301.98	301.8
310.06	315.58	315.33	312.8	318.11	315.78	315.29	314.64	310.59	314.6	313.25	316.47	312.56	317.84	313.79	316.41	315.98	315.15	316.45	316.32	313.04	314.57	313.85	317.44	317.32	312.91	315.46	314.81	316.33	316.14	315.85	315.97	318.19	316.52	314.84	314.63	315.03	316.07	313.8	315.28	313.34	312.66	314.02	311.93	314.27	319.22	314.64	316.29	316.02	311.03
316.1	320.06	319	317.29	315.85	316.93	318.36	319.97	316.73	318.74	317.63	313.89	318.42	316.46	316.18	318.23	315.35	317.93	317.46	316.13	316.66	320.77	319.05	317.4	317.04	320.68	318.74	318.01	318.03	316.98	319.48	316.15	315.94	319.31	317.6	317.2	316.9	323.13	317.52	318.55	322.51	317.56	316.52	318.83	318.67	316.41	317.86	317.33	317.1	315.15
299.38	292.83	295.63	293.53	294.36	295.29	293.92	290.02	294.76	299.03	289.78	294.86	296.43	297.79	295.65	295.03	294.26	292.26	296.28	295.58	296.75	291.82	296.49	296.97	292.56	294.52	294.89	295.99	293.58	291.69	294.27	298.65	294.3	294.78	295.48	295.99	296.58	293.74	293.62	294.67	294.09	291.31	294.52	292.89	294.48	292.82	296.04	293.68	297.2	295.17
303.36	303.83	300.83	305.57	305.64	304.88	301.67	301.19	303.84	302.38	303.35	307.46	305.21	299.08	303.33	305.89	304.75	302.16	304.82	304.2	306.2	304.24	302.99	305.62	303.13	304.79	305.14	305	305.08	303.45	304.88	305.37	304.83	302.2	302.45	302.72	301.46	302.23	300.11	301.7	301.92	302.88	302.31	300.37	306.88	304.35	301.87	303.48	303.85	304.69
315.33	314.96	315.57	313.52	314.29	315.23	315.64	312.45	315.61	318.6	315.24	315.97	317.15	315.61	316.29	316.44	317.26	313.21	316.3	317.78	311.77	313.02	312.08	312.57	315.64	313.42	310.49	314.14	313.38	312.74	317.02	316.1	313.69	315.77	313.19	316.02	315.47	313.63	314.52	313.75	315.68	318.26	316.22	311.85	315.04	312.11	317.48	315.45	319.06	313.05
305.44	304.96	302.02	304.95	304.96	301.05	302.55	303.92	301.93	304.58	302.46	300.13	305.85	301.73	304.55	304.34	305.91	303.86	305.21	303.31	302.75	305.36	302.5	304.27	303.32	305.67	300.97	302.91	304.44	307.73	302.43	304.77	306.25	304.33	300.37	303.33	300.6	306.75	304.43	303.4	299.44	302.88	302.01	305.22	301.16	306	304.11	302.27	303.55	305.44
316.62	315.73	320.34	320.12	316.66	319.34	318.41	319.14	316.61	317.57	316.52	316.24	314.82	318.03	321.16	314.63	316.03	313.32	317.87	319.63	318.49	316.93	318.46	312.91	318.11	315.02	316.51	317.66	317.34	317.38	316.1	315.73	316.79	314.83	317.85	316.03	319.11	315.25	318.58	316.44	315.44	317.41	312.87	314.33	318.26	313.23	321.2	318.04	318.98	321.73
313.52	309.77	312.6	313.74	309.68	307	308.45	314.24	313.32	313.35	313.26	313.6	310.15	315.73	312.22	311.08	312.03	312.11	309.92	312	311.87	311.43	312.22	311.91	311.57	314.36	308.16	313.79	313.36	310.19	307.7	308.61	312.89	313.87	310.33	312.49	312.95	313.04	309.16	310.37	310.26	312.54	312.39	311.95	313.45	313.29	313.3	312.37	316.15	307.69
312.28	310.2	309.53	308.35	307.78	310.08	309.32	305.7	308.48	309.44	305.9	308.81	305.66	309.37	309.74	313.51	306.09	307.99	310.95	305.4	308.45	309.82	311.3	310.66	306.01	309.53	311.96	307.79	311.59	309.67	308.61	309.88	308.15	308.65	308.42	306.99	313.83	308.75	308.71	309.22	310.03	311.15	311.17	307.41	307.21	307.01	307.09	308.98	306.86	310.5
300.48	302.66	302.45	299.17	304.98	302.19	302.66	302.31	303.21	304.72	305.95	302.85	300.98	305.26	301.78	304.32	303.78	302.45	299.46	303.45	305.16	303.26	300.27	302.65	302.96	303.73	302.78	307.1	303.28	302.85	301.09	300.11	300.53	305.32	305.39	303.87	301.32	304.98	303.2	303.06	303.47	304.35	303.9	302.58	304.46	306.77	305.34	302.44	302.19	301.19
304.82	301.77	306.08	303.46	301.85	306.23	303.39	304.66	301.38	302.94	301.39	304.74	303.99	302.98	302.67	303.79	302.54	303.56	306.22	299.08	304.41	302.08	301.82	302.59	303.6	300.92	302.31	302.02	300.9	303.07	306.11	298.84	303.02	300.18	305.87	303.85	302.12	298.94	302.18	301.14	302.76	303.9	303.48	302.16	303.76	298	303	303.4	301.75	301.69
302.25	302.69	305.64	303.28	304.6	304.25	304.97	305.65	300.85	304.17	305.95	304.75	304.92	304.91	306.37	300.57	305.19	302.55	306.3	304.28	304.1	302.81	309.84	306.64	306.13	303.69	304.88	307.41	307.94	305.25	299.75	307.28	306.43	305.85	306.4	303.77	307.33	304.71	305.67	302.71	304.92	303.22	306.56	306.15	308.74	303.47	303.8	303.32	305.44	308.23
305.97	303.98	306.47	307.3	309.89	306.14	307.49	303.18	304.23	306.81	305.15	303.88	306.34	303.89	305.86	303.69	303.87	306.99	305.71	307.15	302.16	303.37	303.45	304.59	306.96	303.19	308.43	301.5	305.01	305.17	303.01	303.26	305.18	303.88	305.11	307.14	304.76	304.67	305.04	304.1	307.12	306.35	303.31	303.8	303.75	307.55	302.56	307.92	304.25	310.17
315.8	316.28	315.14	313.2	315.9	319.46	314.99	317.4	315.82	317.86	312.91	317.82	316.4	312.69	314.96	316.09	316.43	315.94	316.59	317.53	312.55	319.21	312.17	317.74	315.32	314.66	315.54	316.05	314.82	316.12	315.01	316.05	314.16	317.41	317.48	313.55	315.96	313.54	315.76	309.66	316.68	313.63	314.81	316.01	315.88	319.2	319.04	316.93	313.35	314.67
316.69	314	314.18	317.16	311.68	316.68	315.04	315.47	313.08	313.69	315.49	318.38	310.41	314.13	313	315.41	315.17	313.99	314.78	312.66	315.23	317.27	318.23	314.91	317.36	316.54	317.01	311.63	313.41	317.62	315.66	317.5	317.78	313.58	316	313.83	312.92	317.21	312.15	314.71	312.05	313.28	315.23	316.72	312.03	313.4	316.82	315.91	315.78	315.73
324.46	325.99	324.32	325.94	324.92	324.38	323.93	329.15	323.41	327.45	324.76	324.89	326.84	328.08	323.6	324.18	320.49	331.02	326.55	329.68	323.43	327.19	320.88	326.12	322.86	323.09	326.69	328.17	328.33	325.81	323.17	327.61	324.87	326.48	327.7	322.18	327.39	323.31	319.91	325.96	326.86	322.46	327.14	324.89	325.43	324.69	327.59	327.94	323.14	325.09
320.4	314.82	316.29	314.76	318.14	319.35	318.22	318.18	314.68	315.85	314.61	313.43	316.44	317.31	317.23	319.14	318.49	318.93	316.08	316.69	315.72	316.58	318.74	314.91	319.1	316.81	318.42	321.14	315.31	318.65	318.96	322.11	314.4	316.41	318.47	314.6	316	318.16	317.43	314.38	311.94	315.58	316.37	318.38	317.19	317.4	318.7	317.28	315.25	315.26
316.37	319.41	323.81	318.24	319.96	318.37	320.29	320.21	321.88	314.95	317.84	320.51	322.66	315.81	318.6	315.9	319.65	319.81	318.35	317.87	315.31	320.99	317.29	319.51	316.34	317.41	318.17	317.94	316.74	315.71	317.04	317.68	321.93	314.9	317.72	319.63	321.7	317.93	323.2	320.43	321.5	316.58	317.61	320.88	319.33	319.09	317.37	320.24	318.7	319.24
315.97	314.73	318.39	317.27	316.79	318.03	319.06	318.4	317.3	315.67	318.14	324.77	319	318.44	316.62	316.82	316.18	314.06	319.98	319.72	318.36	319.18	315.21	319.6	317.62	312.75	317.46	311.34	318.69	316.34	314.12	316.6	316.11	319.18	318.59	316.55	319.21	314.93	317.41	318.08	313.18	320.71	315.97	315.08	321.97	319.48	314.19	318.71	316.75	318
310.96	314.66	313.85	318.96	312.46	319.08	312.13	313.17	314.79	313.28	310.27	311.91	314.75	314.39	310.33	313.81	310.96	310.71	314.51	312.08	314.76	313.56	313.03	311.49	311.58	314.94	312.8	311.14	316.52	313.59	312.77	314.08	314.58	311.72	313.39	314.56	313.32	312.69	313.77	315.72	312.3	313.28	308.94	310.93	309.46	312.23	310.6	313.31	314.91	311.89
313.6	319.27	312.6	313.2	316.1	319.13	312.63	313.31	313.88	316.01	313.29	314.17	315.19	319.37	318.67	317.47	317.01	315.32	314.8	314.65	315.19	318.67	316.03	313.02	318.34	312.15	315.39	311.82	315.41	317.17	317.76	315.14	317.19	317.08	315.65	316.13	318.26	312.3	315.88	312.88	316.28	315.68	314.33	313.38	315.95	318.43	315.95	315.03	314.77	317.34
300.63	306	303.18	301.9	305.63	301.93	305.47	298.96	303.36	303.36	303.92	305.02	301.47	304.14	303.68	302.17	304.34	307.13	304.8	302.93	302.72	303.27	299.58	302.9	302.4	303.51	300.08	299.44	304.96	303.4	301.96	297.86	302.29	303.56	304.29	304.34	303.69	300.73	300.63	304.9	302.94	303.02	300.88	301.83	302.47	301.73	303.41	305.12	300.28	300.92
317.83	315.01	320.02	315.49	318.54	317.37	314.34	319.18	317.26	315.11	319.91	318.33	317.84	314.98	318.28	318.35	316.26	318.89	317.47	312.43	315.81	316.72	314.48	316.97	317.3	316.4	317	316.34	316.71	318.54	314.89	319.64	320.69	317.56	318.33	319.25	317.99	313.79	318.56	310.7	318.63	318.07	319.67	315.23	312.19	318.02	316.92	317.21	318.23	316.95
[truncated: 849 more rows]
[truncated: 150 more columns]
