# Supplementary material for: Genetic dissection of main and epistatic effects of QTL based on augmented triple test cross design
Source: PLoS One. 2017 Dec 14;12(12):e0189054. doi: 10.1371/journal.pone.0189054 (PMC5730204; doi:10.1371/journal.pone.0189054)
Supplement: S9 Supporting Information — (ZIP) [file pone.0189054.s009.zip › z5_2000_0.8_10.csv]

306.57	307.5	307.92	305.93	307.78	306.28	307.77	307.25	306.82	308.15	306.43	308.17	307.3	307.34	308.55	306.5	306.75	306.69	307.8	307.95	307.27	308.05	308	306.71	307.35	306.97	307.79	306.28	307.43	307.44	306.85	306.37	307.88	307.47	307.42	307.12	307.13	307.79	306.81	306.59	308.18	307.14	306.63	306.45	306.49	306.75	308.17	306	306.31	307.33
304.42	304.6	304.65	304.63	306.71	304.23	305.87	304.33	304.16	305.79	303.22	304.14	304.3	305.14	305.64	304.38	305.41	305.52	304.75	304.1	304.79	304.93	305.77	305.68	304.16	303.48	303.75	304.38	304.63	303.7	305.79	304.43	304.4	303.97	304.19	304.12	304.9	304.34	304.39	305.52	304.63	306.89	304.45	306.55	304.5	304.39	303.78	304.13	304.16	304.19
305.46	305.55	305.13	305.2	305.93	305.42	305.32	305.25	306.55	305.72	305.12	305.66	305.46	304.78	306.69	305.2	305.21	305.58	304.99	305.52	305.24	305.95	305.7	306.76	306.21	305.43	304.85	303.62	305.53	305.17	305.47	305.63	304.82	304.22	305.52	305.96	305.8	305.89	306.33	304.67	306.52	305.31	304.47	307.1	304.9	304.9	305	304.54	304.83	306.53
304.82	303.17	304.51	306.19	305.27	304.36	304.88	305.11	305.46	305.85	304.04	304.51	305.86	306.48	304.69	303.21	305.07	304.13	304.01	304.48	304.9	305.11	304.64	304.47	304.33	304.33	305.67	304.04	304.71	304.82	304.79	305.31	304.75	304.82	303.29	305.37	304.03	304.89	304.82	304.83	303.59	305.24	303.67	303.7	304.09	303.71	304.2	302.87	304.79	304.28
301.35	302.99	303.02	301.95	301.09	302.28	302.43	302.11	302.37	302.52	302.81	303.52	302.32	300.57	301.49	302.38	301.72	302.25	301.71	303.49	302.92	302.78	301.7	302.86	302.51	302.22	302.25	302.64	302.3	302.64	302.91	301.6	302.37	301.4	302.89	302.22	302.71	301.99	301.88	302.09	302.54	303	302.04	301.81	302.45	301.72	302.65	302.46	302.34	301.79
316.49	316.3	316.1	317.11	317.72	317.41	316.27	317.77	315.83	317.55	316.9	316.96	317.16	316.73	316.79	316.93	314.96	317.39	314.95	316.9	316.23	317.64	317.5	316.52	315.43	316.71	317.33	316.52	315.86	315.48	317.04	316.75	316.06	316.05	315.48	317.34	316.49	315.74	317.16	316.12	316.64	315.88	317.86	317.42	315.62	316.66	316.68	316.62	316.29	316.83
301.23	300.32	302.48	300.92	300.95	301.52	299.62	300.61	300.85	300.73	301.43	301.91	302.21	300.74	301.95	301.36	301.3	301.35	301.51	302.14	301.7	300.75	301.71	300.13	300.73	301.75	300.72	300.74	301.4	300.22	301.29	300.56	299.98	300.62	302.12	301.98	300.6	300.31	301.71	301.65	301.52	302.07	301.4	300.68	301.56	301.6	299.81	302.01	300.91	302.53
303.79	303	302.59	303.09	303.84	302.2	302.54	302.2	302.06	303.05	303.31	304.28	303.55	302.52	304.04	302.78	303.98	302.06	303.63	303.6	302.69	302.95	302.84	303.4	301.83	303.87	302.74	302.65	301.74	302.58	302.52	302.42	303.88	303.9	303.19	301.45	302.47	303.22	301.61	301.67	302.91	302.11	303.87	303.84	303.34	304.1	302.56	301.13	302.4	304.2
313.8	314.68	313.88	313.4	313.01	313.29	314.06	313.08	313.02	313.42	313.62	313.53	314.17	314.4	313.49	313.31	313.59	312.06	313.79	314.08	312.77	313.41	313.76	313.72	314.71	314.51	313.3	313.24	313.57	313.07	313.88	312.9	314.76	313.16	314.13	313.51	314.2	313.68	313.61	312.58	314.61	314.41	314.57	313.78	312.7	313.43	314.21	313.75	314.71	313.62
306.89	307.29	307.24	306.05	307.57	307.68	306.84	306.81	306.51	307.53	307.52	308.04	307.08	307.02	307.46	308.01	307.18	306.31	308.8	306.46	307.68	307.47	308.21	308.49	307.7	307.52	306.15	306.98	307.22	307.3	307.41	307.7	306.66	308.23	307.37	307.03	308.08	308.73	306.13	307.67	307.45	306.88	308.41	307.04	307.19	307.16	307.1	307.63	307.94	307.35
301.1	302.69	300.44	300.41	299.45	300.63	302.04	301.14	301.69	300.94	300.26	301.09	301.72	300.76	300.52	301.11	300.41	300.04	301.15	302	300.51	300.56	301.54	302.18	300.14	300.85	301.39	300.69	300.53	301.22	301.45	301.8	300.9	301.52	301.04	301.35	300.87	301.76	301.25	302.43	300.84	300.87	301.96	300.11	302.37	301.12	300.93	300.88	301.67	301.63
311.91	310.88	310.95	312.23	311.61	311.99	310.26	311.96	312.12	311.19	311.46	310.65	312.32	311.99	312.69	310.8	310.86	311.43	310.45	311.53	312.17	310.65	311.62	312.53	311.43	311.01	312.05	311.87	311.62	311.54	311.35	311.44	310.8	311.87	312.16	310.83	310.95	310.29	311.4	310.85	311.65	310.47	311.78	311.98	311.77	312.37	312.09	311.39	311.36	311.58
328.15	328.11	327.33	326.31	326.96	327.63	328.41	326.2	326.8	327.53	328.08	327.91	328.45	327.33	328.44	328.3	328.58	327.19	327.49	327.65	327.67	327.9	327.97	328.77	325.5	327.2	328.6	329.67	327.06	327.34	328.94	328.83	328.62	326.29	328.64	326.32	327.51	327.87	326.68	327.26	327.15	327.23	327.73	328.06	327.99	328.2	327.48	328.74	326.3	326.84
303.47	303.03	301.79	303.42	302.03	302.74	303.76	303.3	302.02	303.9	302.69	301.83	300.7	302.13	303.13	303.01	303.49	303.04	304.38	301.24	302.75	302.68	303.92	301.87	301.01	303.7	303.36	302.63	302.56	301.93	303.59	302.19	300.99	303.41	302.7	302.79	303.07	301.58	302.43	302.95	303.39	302.93	301.85	303.32	302.39	302.73	303.22	302.18	302.82	302.33
314.31	313.98	313.12	314.57	313.96	315.27	313.36	313.24	313.48	313.45	312.85	313.69	313.33	313.36	314.48	313.81	314.94	314.12	314.26	314.22	313.06	314.3	313.48	314.1	313.83	314.28	314.73	312.89	313.75	313.08	313.01	314.53	314.39	313.54	313.34	314.16	313.68	314.96	313.75	313.44	314.3	313.21	312.97	313.67	314.19	313.53	312.7	313.89	313.19	314.1
314.27	316.07	314.45	314.99	316.46	315.48	315.19	314.94	313.67	314.65	313.93	314.88	313.96	315.42	315.02	315.76	315.14	316.18	315.81	316.37	314.9	315.21	316.05	314.19	315.28	316.1	314.86	315.05	314.11	313.82	313.61	316.17	314.37	315.35	314.14	314.76	314.85	315	314.48	314.79	315.3	314.54	314.26	315.24	314.69	313.85	314.75	314.77	314.7	314.22
296.2	294.93	295.57	294.63	296.09	294.88	294.8	294.47	295.89	294.09	294.69	294.49	296.14	295.62	295.42	293.93	293.83	294.88	295.36	294.35	293.7	295.05	294.63	294.99	294.65	294.11	295.13	296.69	295.87	296.69	296.13	295.33	294.94	293.8	295.29	295.49	295.73	294.68	294.16	295.03	295.11	295.04	294.7	294.99	293.76	294.93	294.73	294.32	293.59	293.81
313.81	313.3	313.78	313.6	313.27	312.92	312.97	312.68	314.42	312.95	314.28	314.44	314.39	313.92	314.36	313.29	313.6	312.39	314.22	313.33	313.69	313.43	313.95	314.3	313	315.35	312.87	315.35	314.32	314.49	314.84	312.99	313.56	313.71	314.67	314.3	313.05	314.03	313.2	314.3	312.49	313.64	313.86	312.15	314.02	314.01	313.75	313.38	313.13	313.48
304.22	303.57	304.1	302.68	302.74	303.76	302.39	303.41	300.95	303.27	305	303.64	302.4	303.21	304.65	303.52	303.96	303.4	303.66	303.3	302.86	305.37	303.61	303.06	303.61	303.34	302.94	303.95	302.68	303.15	303.22	302.79	303.8	302.53	303.08	302.3	304.89	303.7	303.91	303.56	303.21	301.68	303.42	302.53	304.19	305.22	303.18	302.85	303.52	304.13
304.76	307.09	305.17	305.94	306.59	304.56	305.68	304.78	304.55	305.43	304.79	306.02	303.59	305.22	304.85	304.08	305.41	304.91	305.49	305.08	305.52	304.77	306.06	307.39	305.21	304.3	306.45	305.26	306.18	305.06	305.02	306.73	304.65	304.5	305.73	306.7	306.49	304.96	306.12	305.95	305.53	306.18	305.7	305.75	305.11	304.83	305.74	306.13	306.16	304.87
304.83	303.73	304.01	304.45	305.47	304.34	303.69	304.88	304.09	304.53	304.91	304.97	303.44	304.91	304.16	304.03	304.11	304.87	303.63	303.7	304.86	304.03	304.53	304.87	305.17	303.7	304.52	305.42	304.36	303.55	304.38	305.14	304.26	304.5	305.02	304.67	304.23	305.04	303.91	304.25	304.87	303.63	304.79	304.85	304.78	303.73	303.89	303.77	304.23	304.27
312.54	313.78	314.25	314.09	313.54	312.42	312.88	313.61	313.56	312.82	314.89	312.84	314.43	312.02	314.03	312.61	313.57	313.49	313.16	314.38	314.19	313.12	311.97	312.85	313.59	313.93	313.67	312.32	313.09	312.52	313.13	312.46	313.05	312.81	311.81	313.42	313.07	312.97	313.26	313.99	313.49	313.03	312.96	313.48	311.22	311.54	311.97	312.09	314.09	312.76
314.75	315.36	314.08	313.3	314.93	314.54	313.78	315.36	312.41	313.77	313.6	312.74	314.56	313.28	313.95	315.07	313.72	313.8	314.76	315.33	314.36	314.24	314.39	314.97	314.45	313.72	314.37	313.54	314	313.91	314.67	314.21	314.21	315.36	313.62	313.77	313.45	312.3	314.67	314.13	313.9	312.89	313.66	313.67	314.02	312.55	313.1	313.54	313.29	313.81
300.07	300.22	301.13	299.84	299.76	300.06	299.99	300.22	301.82	300.75	301.49	300.39	300.51	299.53	299.9	299.92	298.98	300.63	300.19	298.95	300.05	301.15	300.45	299.32	300.26	299.63	299.29	299.82	300.3	301.67	301.47	301.22	301.3	301.08	300.89	301.47	298.95	300.09	300.55	300.32	299.95	299.81	300.41	300.38	300.19	299.16	300.24	299.21	300.17	298.39
309.26	308.92	308.06	309.55	308.18	309.93	308.36	308.05	308.9	309.78	308.52	309.26	309	308.63	308.53	309.69	308.58	309.24	309.33	307.93	307.68	308.89	309.56	308.44	307.29	309.03	308.31	308.6	309.12	308.94	308.77	308.48	308.8	309.24	308.08	309.06	309.55	308.5	309.14	307.26	307.48	309.26	308.69	308.43	309.6	308.92	309.55	309.57	307.97	309.28
311.75	311.84	312.13	310.73	310.74	312.61	311.08	310.19	311.7	311.7	310.89	311.88	313.27	310.84	312.37	311.22	311.23	311.97	312.78	311.13	312.72	311.57	311.47	312.2	312.62	312.5	311.05	311.16	312.99	311.63	311.9	312.1	311.47	311.03	311.47	310.53	310.96	309.74	311.54	309.73	312.39	310.18	311.69	310.91	312.34	311.66	310.09	310.35	311.37	311.81
305.27	304.79	304.7	303.74	304	303.51	303.44	303.19	303.5	305	305.19	303.75	303.22	305.13	304.93	304.41	303.77	302.83	304.09	303.88	303.78	303.56	304.64	304.38	304.35	304.13	304.53	303.8	304	304.54	304.37	304.18	304.2	303.01	303.88	303.78	303.8	303.42	304.26	303.67	303.86	304.72	305.6	304.59	303.57	305.78	305.88	303.61	304.38	304.62
306.69	306.9	306.86	308.14	307.2	307.31	307.1	307.99	307.44	306.61	307.33	307.58	307.23	307.09	307.4	306.51	306.96	306.7	306.52	306.81	305.85	307.92	307.44	307.61	307.36	306.85	307.66	307.23	308.01	307.11	306.51	306.54	306.16	305.88	306.67	306.67	307.36	306.99	308.54	305.57	306.8	305.82	307.74	308.18	307.06	307.02	306.76	308.81	306.03	308.53
314.48	313.91	315.23	314.89	315.4	314.58	315.68	313.75	316.06	315.27	314.35	314.47	314.88	313.29	315.46	313.66	314.16	314.39	315.8	315.15	315.13	315.52	313.65	315.69	315.15	314.55	314.83	316.45	314.8	315.2	314.23	315.95	315.03	314.05	314.15	313.94	314.45	316.68	313.73	315.53	314.31	315.11	314.41	314.07	315.93	315.16	314.32	314.26	314.72	314.24
313.71	313.97	313.75	313	312.43	313.64	314.26	312.83	312.61	313.48	313.49	313.03	314.25	314.24	313.65	313.94	312.74	314.04	313.4	314.48	314.11	313.39	315.32	315.36	314.4	312.22	313.41	314.04	314.24	314.07	314.01	314.33	312.68	315.26	313.73	314.4	314.08	313.91	312.6	314.83	313.18	314.42	313.74	313.7	314.38	314.08	313.42	313.8	313.99	312.66
316.22	316.1	315.81	316.92	315.75	316.95	316.46	314.61	316.98	316.36	316.18	316.82	314.83	316.56	316.17	317.52	317.12	317.26	316.64	316.26	316.68	316.42	315.59	315.98	317.01	316.17	316.75	317.1	317.5	316.55	316.15	317.69	316.03	316.61	316.21	316.21	317.04	316.4	316.16	315.16	318.18	316.74	315.52	315.88	316.17	316.81	315.98	316.97	316.74	316.17
304.19	304.14	302.88	304.22	303.39	303.29	302.2	303.99	303.6	303.9	303.98	303.1	303.95	304.43	303.92	302.45	302.28	303.62	302.9	304.14	303.43	303.78	303.77	303.35	303.21	303.86	303.58	303.29	304.69	303.46	302.99	303.39	304.75	303.09	302.77	304.75	303.07	302.67	303.53	303.54	303.1	304.66	302.77	303.13	304.11	303.04	302.69	302.56	303.55	303.2
301.09	300.63	302.26	301.75	299.74	300.56	300.61	302.54	301.78	299.99	302.08	300.57	301.85	300.78	301.45	300.53	300.93	301.02	302.56	300.33	301.25	300	301.34	300.84	300.47	300.32	301.95	302.69	301.03	301.46	301.23	301.38	299.84	301.86	301.15	301.14	300.76	300.74	300.91	301.59	300.67	300.57	300.81	300.32	302.28	300.67	300.63	301.37	301.66	301.47
327.41	327.26	327.35	327.37	327.12	327.24	327.77	327.73	329.33	327.71	326.51	327.08	327.31	328.05	327.56	328.02	328.26	328.12	327.06	327.41	327.56	327.27	328.52	326.99	327.1	328.13	328.78	326.89	327.01	327.64	326.73	327.96	327.13	327.27	327.74	327.51	326.78	327.27	327.39	328.28	326.83	328.33	327.2	327.76	327.99	327.2	327.73	328.21	327.51	327.7
296.62	296.99	296	297.67	296.17	295.85	295.81	296.28	296.55	297.38	296.65	296.37	296.53	297	295.56	297.97	298.62	295.73	298.75	296.01	296.84	297.12	297.58	298.79	297.68	296.94	297.98	296.91	296.79	296.7	297.12	295.94	297.87	297.31	297.83	295.75	297.37	296.65	294.4	296.17	295.91	295.6	296.68	296.66	297.52	296.72	296.5	295.93	297.22	297.71
312.46	313.94	311.55	312.43	314.19	312.84	313.36	313.45	312.7	313.1	313.07	312.83	314.27	311.39	312.69	313.2	312.29	312.18	313.23	312.78	313.67	313.1	312.13	311.82	311.68	312.17	312.96	313.22	311.61	314.07	313.43	312.26	312.73	313.31	314.26	312.8	313.69	312.24	313.56	312.82	312.68	312.75	313.55	314	313.48	313.36	312.17	314.22	312.43	312.95
294.72	293.61	294.92	294.38	293.73	294.11	294.01	293.32	293.72	293.44	294	294.23	293.23	293.52	293.27	293.9	294.08	294.27	295.4	293.28	294.54	295.19	294.22	293.86	293.65	293.05	293.3	293.9	293.24	295.4	293.71	293.75	293.07	295.12	294.31	293.83	293.83	294.97	295.9	292.93	293.61	294	294.83	295.61	295.33	294.88	293.92	294.16	295.01	293.23
300.81	299.78	300.71	300.53	298.65	300.37	300.39	299.84	300.15	299.45	299.52	300.27	300.69	299.55	300.41	300.62	299.52	300.92	299.38	300.78	299.76	300.79	300.71	299.55	298.7	299.78	300.97	301.13	299.58	299.3	299.83	299.69	300.39	299.1	301.22	299.05	299.93	299.46	299.66	299.97	299.4	300.61	300.66	300.39	300.29	299.19	300.38	299.27	298.84	300.47
315.16	315.75	315.33	315.16	314.44	315.18	314.81	315.68	315.32	314.53	315.51	316.3	314.5	315.14	315.47	315.66	314.9	315.3	315.39	315	314.59	314.7	315.01	314.63	314.85	314.23	314.11	314.51	315.05	315.51	313.28	314.6	314.52	314.99	314.46	315.38	314.3	315.01	315.78	316.69	313.67	315.13	315.28	315.31	314.75	314.66	315.32	314.19	315.5	314.54
293.28	293.27	294.3	294.73	293.45	295.13	294.26	294.28	293.62	294.43	294.08	294.1	294.24	294	294.12	293.46	294.11	293.67	293.54	294.15	294.93	293.7	294.59	294.29	292.59	293.4	294.59	294.74	293.54	293.89	294.64	294.39	294.27	294.15	293.7	293.89	294.44	293.94	294.53	294.19	294.08	294.85	294.49	293.78	294.53	293.9	293.37	293.75	293.88	293.9
295.28	293.81	294.26	295.05	294.79	293.35	295.34	295.08	293.87	293.76	292.51	294	292.89	294.41	294.89	294.68	294.35	294.52	293.46	293.36	293.52	293.27	293.88	294.18	293.23	293.76	293.39	295.33	294.17	293.5	293.47	293.67	294.72	292.67	294.35	294.17	293.45	294.7	293.39	294.98	293.91	295.39	292.73	294.44	294.8	294.05	293.76	294.5	294.76	294.8
305.83	305.65	305.02	303.81	305.51	304.54	306.08	306.28	305.89	305.4	305.73	305.16	304.86	304.38	304.89	305.82	304.86	305.16	304.75	306.13	304.96	305.71	305.07	306.1	304.14	304.51	305.86	305.47	306.2	303.89	305.39	305.41	305.28	304.72	306.45	306.12	304.37	305.07	306.2	305.08	305.86	305.04	305.92	305.25	304.75	304.94	304.71	304.83	304.11	304.44
327.36	327.28	326.69	326.9	326.05	326.35	326.41	326.97	326.68	326.22	327.73	326.61	326.36	327.1	328.44	327.45	327.99	327.39	327.46	327.21	327.35	327.34	327.44	326.93	327.07	326.71	326.8	327.92	326.41	326.78	326.97	327.98	327.49	326.49	328	326.02	327.14	326.28	327.55	327.77	327.72	326.46	326.31	327.7	327.23	326	326.96	326.83	327.63	325.7
307.22	306.41	307.11	305.89	307.04	306.49	305.79	307.64	307.43	305.71	307.26	305.41	307.43	307.36	307.44	305.55	306.26	307.44	307.51	308.23	308.09	305.45	306.84	306.77	305.38	307.1	305.35	307.03	307.65	306.25	306	307.36	307.55	306.64	308.39	306.89	307.16	306.48	306.74	305.24	306.1	306.83	306.68	306.41	306.39	305.97	306.16	306.33	306.79	306.07
313.01	313.05	313.13	315.49	311.91	313.72	312.46	312.59	311.18	311.71	312.02	312.82	313.61	313.73	312.34	314.39	313.58	313.82	312.86	311.83	313.09	313.32	312.09	312.7	313.62	311.5	311.38	313.78	313.07	312.71	313.3	314.23	312.18	312.92	314.09	312.75	311.28	313.57	313.84	312.09	313.37	312.18	313.49	313.05	312.7	313.87	312.83	312.59	312.16	312.31
310.92	309.9	310.85	311.15	311.69	312.08	311.29	312.53	311.27	311.59	311.68	311.17	310.84	312.74	311.4	310.5	311.5	311.15	311.66	312.01	311.91	311.79	312.06	311.33	310.99	310.72	311.31	311.27	311.44	311.43	311.09	311.22	312.03	311.56	312.83	311.19	311.31	311.45	311.14	311.11	311.75	311.13	313.26	311.44	311.16	312.8	312.45	312.99	310.66	312.22
302.66	303.09	304.08	303.17	302.81	302.73	303.44	304.55	301.83	303.77	304.52	304.61	303.77	303.62	303.47	303.2	302.74	304.14	304.04	303.82	303.93	303.41	303.99	303.16	303.62	304.38	304.13	303.7	302.75	303.43	303.17	303.38	304.13	303.47	303.15	304.26	304.14	303.43	303.26	304.47	302.91	303.86	303.83	303.12	303.37	304.21	304.23	303.28	302.71	303.36
317.82	316.76	317.66	317.17	316	316.77	318.92	317.56	318.13	318.04	317.84	318.54	317.96	316.82	317.36	317.18	317.85	317.47	317.55	316.74	317	316.02	318.23	317.01	318.29	318.36	316.74	316.15	316.42	315.95	318.05	317.3	316.82	318.03	317.17	317.25	316.93	319.04	317.4	317.5	315.81	316.76	316.59	317.02	317.52	318.8	316.53	317.74	317.97	316.72
314.81	314.62	313.49	315.7	313.92	314.27	313.94	314.69	314.77	314.78	313.72	314.7	314.61	315.83	314.5	313.67	314.66	315.07	314.82	315.05	315.01	314.33	315.75	313.95	314.79	314.41	315.2	315.68	316.06	313.64	314.95	314.1	314.53	315.55	314.48	314.14	315.85	314.21	315.61	315.24	314.34	314.47	315.14	313.89	313.81	315.17	315.66	315.25	313.64	315.11
294.55	294	294.31	295.03	295.82	294.57	295.73	294.6	295.5	294.85	293.67	294.67	295.82	293.84	294.42	294.54	294.59	293.63	294.62	294.62	296.35	295.86	294.19	295.58	295.61	295.5	295.32	294.81	295.59	296.67	295.42	294.52	294.9	295.18	293.3	295.32	296.57	296.18	294.07	295.4	295.74	293.39	294.48	294.43	295.6	294.63	295.93	294.47	295.25	296.25
305.14	305.29	305.47	305.12	305.15	305.76	305.25	303.66	305.15	306.2	305.05	305.66	305.52	305.35	305.89	306.56	305.15	305.18	305.72	306.44	305.71	307.05	305.96	305.66	304.75	305.96	305.68	305.73	305.91	305.59	305.5	304.71	305.87	304.94	305.32	304.43	305.94	305.6	306.75	306.14	305.56	304.85	306.08	304.03	304.92	305.3	306.05	306.32	306.05	304.94
300.59	299.96	299.51	299.49	299.83	301.07	300.54	299.17	300.8	299.12	299.98	299.15	299.07	298.86	299.46	300.27	299.81	300.23	300.65	301.31	300.25	301.15	298.66	300.16	300.49	300.65	300.06	299.51	299.89	300.12	299.22	298.8	299.7	300.14	300.82	300.21	300.27	300.57	300.69	300.28	300.44	298.86	300.41	299.62	299.43	299.29	300.38	299.95	301.26	300.21
303.07	304.19	302.89	303.53	303.65	302.84	304.53	303.17	302.75	302.56	303.84	304.08	303.8	302.27	302.7	303.1	304.09	303.94	303.21	303.62	304.04	303.56	303.01	302.88	304.52	303.78	304.02	303.59	304.16	303.75	303.71	303.25	304.08	303.26	304.45	303.7	302.42	303	303.52	303.37	304.36	303.2	303.68	303.17	304.02	303.17	302.47	302.15	301.93	302.2
313.35	313.66	312.44	313.23	312.77	312.9	313.45	312.45	313.77	312.63	313.47	312.58	313.37	313.1	312.43	313.15	313.49	313.52	312.38	312.79	313.34	314.42	312.92	313.02	313.09	312.67	312.53	313.65	312.53	312.56	311.67	312.14	313.38	312.96	311.92	313.92	312.87	313.27	313.84	312.33	312.87	311.57	311.79	313.03	313.43	312.36	311.4	312.04	312.83	312.5
299.38	299.65	300.11	300.12	300.6	300.46	299.01	298.7	301.21	301.4	300.91	299.95	300.74	298.9	300.24	299.56	299.59	299.63	299.05	299.37	300.84	300.35	299.58	300.17	299.2	300.46	300.07	300.19	300.16	300.97	299.3	299.19	300.48	300.22	300.61	299.13	299.77	301.41	301.04	299.69	300.41	300.56	299.69	299.95	300.78	300.77	300.84	300.15	299.63	300.48
310.25	308.78	308.99	311.29	310.25	310.27	310.08	310.12	310.19	310.33	309.21	309.6	309.19	309.7	309.16	309.28	309.1	310.69	308.21	308.63	309.17	309.16	310.42	310.13	309.42	309.82	309.66	309.57	312.13	309.9	310.12	309.38	309.87	309.21	309.62	310.21	309.95	309.67	309.14	310.03	309.27	310.52	308.43	310.1	310.45	309.77	309.22	309.56	309.92	310.53
300.44	300.16	299.94	300.12	301.02	301.12	299.6	300.79	300.6	299.31	299.44	300.59	301.24	299.67	299.97	300.6	298.37	299.96	299.7	299.66	299.07	300.41	300.53	299.78	299.2	300.53	299.82	300.71	299.45	300.59	299.6	299.8	299.29	300.11	300.65	299.73	300.75	300.6	299.71	300.55	300.55	300.05	300.35	300.46	299.81	300.41	300.92	300.78	299.8	299.48
301.19	301.03	301.86	300.57	301.14	301.6	301.22	301.97	300.48	301.69	301.41	301.42	300.78	302.22	301.62	300.18	301.1	301.27	300.34	301.29	301.89	300.4	301.27	299.1	300.51	301.59	299.96	300.21	301.02	300.54	300.81	301.77	300.9	300.7	299.86	300.42	300.49	302.64	301.07	300.7	300.61	300.19	300.81	299.94	301.31	301.4	301.38	300.88	301.57	300.76
324.91	325.84	325.02	325.49	325.45	325.79	324.95	325.22	324.85	325.91	326.06	324.66	323.78	325.26	324.26	325.16	325.88	324.88	324.87	324.63	325.42	323.96	324.07	325.2	324.89	325.69	324.34	325.68	324.84	325.45	325.28	325.66	326.15	325.8	325.51	324.83	324.12	324.28	325.36	324.63	324.59	326.13	325.64	326.07	325.62	324.53	324.47	325.08	325.29	325.61
303.25	302.95	301.55	302.67	303.58	303.66	303.85	304.77	303.62	305.84	302.97	304.35	302.02	304.1	304.16	303.21	303.63	303.95	303.45	303.41	303.25	304.02	302.53	303.41	303.61	304.28	303.58	303.34	303.39	304.25	303.92	304.12	303.37	302.59	303.8	303	303.85	303.45	302.37	303.45	303.65	303.26	303.48	303.75	302.34	302.35	303.93	303.13	303.2	303.71
313.71	314	314.48	315.69	313.54	312.58	313.2	314.89	313.91	313.41	313.66	313.41	314.03	313.66	314.17	312.62	314.31	313.7	313.13	314.44	313.85	313.35	313.14	314.02	313.06	313.42	313.98	313.03	314.2	314.02	314.67	313.68	315.16	314.55	313.36	313.83	315.24	314.25	313.93	314.84	312.72	313.04	313.98	313.27	315.3	313.48	313.87	315.12	313.46	313.01
315.28	314.48	315.34	314.46	313.99	315.06	315.62	315.6	315.62	314.53	315.76	314.73	314.48	313.95	314.9	314.9	316.03	314.39	314.6	315.15	313.53	315.05	314.92	314.45	314.42	314.83	313.99	315.42	313.26	314.6	315.53	315.21	314.73	314.65	315.13	314.66	313.57	314.29	314.22	315.61	314.19	314.72	315.62	316.09	314.73	314.49	314.98	313.87	314.03	314.72
300.67	300.93	300.74	301.61	300.77	300.8	302.49	301.26	301.5	300.61	301.25	301.79	299.52	300.08	301.64	301.4	300.56	301.98	301.88	300.96	301.33	301.3	301.09	301.1	302.71	301.09	300.83	301.47	302.16	300.92	300.93	300.56	301.76	301.32	301.64	301.68	301.28	300.81	301.26	300.78	302.17	300.97	300.46	300.82	300.91	299.45	301.78	301.4	300.33	300.9
299.1	301.13	299.99	300.15	301.21	299.84	300.56	299.97	300.05	300.11	300.31	299.28	300.93	299.8	299.51	299.96	300.18	300.38	300.4	301.14	298.89	300.1	300.45	300.88	300.16	300.47	300.77	300.53	299.02	299.6	301.38	299.97	301.2	300.48	300.61	299.51	300.26	299.17	300.06	300.48	299.41	299.92	298.78	299.82	299.65	300.11	299.42	299.5	299.39	299.09
326.35	327.08	327.7	327.99	327.16	327.66	327.21	326.12	327.3	327.74	329.15	327.16	328.55	328.11	328.21	328.31	327.43	327.65	328.02	326.03	327.29	327.66	328.23	328.29	326.11	328.15	327.68	327.97	326.27	328.11	326.92	326.87	327.59	328.6	327.73	328.49	328.89	329.82	327.78	327.89	327.26	328.11	327.64	326.89	328.57	328.18	327.72	326.41	328.39	328.26
310.86	310.83	310.71	310.76	311.14	310.31	310.3	310.92	311.68	310.46	310.84	311.56	310.22	309.6	309.82	310.79	310.17	311.85	311.97	311.48	310.34	309.63	310.69	311.23	310.62	310.95	311.17	310.68	311.28	310.79	309.8	309.74	310.69	310.3	310.15	310.13	309.89	310.33	309.96	309.92	310.61	309.81	312.23	310.13	309.69	310.71	310.63	309.68	312	310.93
303.08	302.38	301.24	301.28	302.58	301.82	302.51	302.92	303.01	302.17	302.38	302.87	303.62	302.91	301.76	302.1	302.07	301.42	301.27	302.29	302.79	301.53	301.74	303.64	302.16	303.9	302.22	301.68	302.55	301.26	302.81	301.5	301.17	301.98	302.63	302.75	302.02	302.33	302.51	303.33	301.49	301.61	303.03	302.86	304.53	303.57	303.66	302.96	301.69	303.69
307.2	305.36	306.9	306.49	307.02	307.24	306.98	306.67	306.87	308.15	308.58	307.47	307.71	308	307.7	306.26	307.6	307.35	307.6	306.17	307.88	306.67	307.47	307.27	308.48	308.08	307.74	307.61	307.62	309.05	307.04	307.52	308.42	307.2	306.84	306.6	308.11	307.75	307.07	306.98	307.64	307.77	306.54	307.56	307.26	306.63	308.41	308.37	305.95	308.05
301.36	299.31	300.68	301.63	300.2	300.4	300.15	300.83	301.48	301.34	302.19	301.84	301.77	301.08	301.87	301.53	301.87	301.64	301.81	300.09	302.07	300.42	300.15	301.21	301.52	301.25	301.12	300.31	301.24	301.39	299.78	300.31	299.85	300.44	300.18	300.65	301.56	300.21	301.4	300.29	301.9	300.54	300.99	302.46	300.09	301.44	301.17	300.69	302.53	301.07
313.54	313.46	314.07	312.7	314.38	314.05	312.66	312.33	314.11	312.39	312.16	313.38	313.5	312.72	314.34	313.57	313.65	311.93	313.01	313.75	313.39	312.84	313.61	314.84	312.64	312.61	313.99	313.35	313.96	312.94	313.6	313.38	312.77	313.26	312.16	314.53	313.33	312.79	314.72	314.68	312.77	312.83	314.27	313.72	314.14	314.2	312.64	312.28	313.77	313.85
305.26	304.9	304.54	304.15	304.7	304.53	305.12	303.98	303.71	303.33	305.19	304.55	305.69	302.82	304.74	303.79	305.7	304.11	304.56	304.39	304.1	303.98	304.86	304.08	303.41	303.09	304.16	304.17	304.43	303.82	304.49	304.01	304.27	304.17	304.92	303.57	303.07	304.58	305.01	304.91	304.02	303.77	304.61	303.44	305.97	304.87	303.73	304.38	304.61	304.4
303.11	302.87	302.52	301.94	302.35	302.49	302.49	302.68	302.09	303.16	302.44	302.57	303.5	303.47	303.61	302.82	302.74	302	301.75	301.12	302.62	302.53	302.13	302.25	301.64	303.21	302.17	302.97	302.23	301.37	302.54	304.06	303.38	302.69	302.59	301.83	303.16	301.82	301.74	301.71	303.08	302.46	303.14	302.05	302.37	301.59	301.99	300.57	302.96	302.44
314.16	312.95	313.58	313.99	313.14	313.76	313.96	313.4	314.14	314.07	313.01	314.6	314.19	314.16	314.5	313.76	313.91	313.22	314.07	313.28	313.52	315.29	313.71	313.24	313.65	314.14	314.75	313.82	313.55	313.81	313.04	311.52	313.89	315.35	315.14	312.63	314.07	314.23	313.28	313.94	314.79	313.58	313.02	314.19	313.44	313.06	314.63	313.95	315.89	313.42
308.15	308.4	309.56	308.73	308.07	310.01	307.74	308.53	308.42	309.43	308.37	307.94	309.06	309.29	308.17	309.22	308.93	308.13	308.5	308.27	308.4	308.97	308.46	308	308.8	309.84	308.54	308.81	309.22	308.21	307.84	308.52	308.73	307.67	308.93	309.12	309.16	308.83	307.53	308.8	308.56	308.83	309.83	308.98	308.59	309.58	308.08	309.31	308.3	307.91
310.27	311.24	310.83	310.66	310.01	309.55	310.87	309.16	309.97	310.3	310.47	311.86	309.97	310.93	310.41	311.04	309.8	310.99	310.43	310.39	310.11	310.46	310.73	309.68	309.22	310.07	309.48	310.5	310.8	309.86	310.49	308.8	310.97	310.51	308.96	309.48	310.31	310.5	310.34	311.49	311.01	310.3	311.3	310.06	309.45	312.05	311.3	309.96	309.77	310.36
328.45	329.55	329.27	328.78	330.12	328.78	328.55	329.27	329.95	328.58	327.52	328.91	328.48	328.08	328.59	328.69	329.79	328.83	328.46	328.98	328.74	329.08	328.62	329.21	328.43	329.57	329.52	329.14	328.47	329.33	328.98	329.28	328.28	329.56	328.95	328.74	328.81	329.13	328.34	327.6	328.69	329.44	328.97	328.37	328.06	327.73	329.14	328.91	328.85	328.53
317.88	318.1	318.77	316.14	317.86	318.79	317.62	318.86	317.89	319.41	317.82	319.12	317.3	319.37	318.49	318.94	318.41	318.15	317.68	318.2	319.26	317.94	318.52	317.52	318.31	319.27	317.61	319.18	317.92	318.45	319.69	318.41	317.91	317.25	319.03	317.88	318.83	318.87	318.5	318.78	318.72	318.1	318.45	319.03	317.38	318.93	319.87	318.66	318.15	317.99
304.45	303.69	304.8	305.44	302.68	303.54	304.51	305.07	304.42	303.71	303.86	304.93	304.73	304	304.64	306.02	304.72	304.66	303.26	303.82	304.06	304.92	305.03	304.1	304.32	303.19	302.84	303.95	304.02	305.25	304.07	303.75	304	304.39	304.28	305.57	304.95	304.33	303.41	303.7	304.27	303.95	304.1	303.19	303.05	305.58	304.81	304.84	304.1	304.57
305.29	306.36	305.18	304.93	304.81	303.96	304.28	305.17	304.81	305.01	305.27	305.63	304.22	304.5	304.29	303.91	305.38	304.77	303.46	304.23	305.3	304.24	304.87	304.3	303.89	304.48	304.67	305.73	304.7	306.19	304.62	305.94	305.21	306.18	305.27	305.04	303.77	303.6	304.09	304.98	303.64	302.62	303.94	305.94	304.62	305.27	305.92	305.15	304.76	305.4
299.88	299.6	300.89	300.98	299.98	299.58	300.83	299.73	299.82	299.07	301.45	299.91	298.46	299.99	298.88	300.23	300.01	300.15	301.25	298.67	301	299.79	299.48	301.25	299.67	300.74	300.29	300.6	300.76	301.6	299.35	299.65	300.72	299.9	301.01	299.22	299.64	300.09	299.24	300.33	300.36	300.45	300.61	300.61	299.58	299.37	299.94	300.39	300.13	301.34
300.69	300.62	301.79	300.66	301.69	300.94	302.02	300.93	301.93	301.38	301.59	300.52	301.48	300.11	300.16	300.42	301.54	300.34	301.34	300.13	300.93	300.6	301.16	301.57	302.66	302.34	301.37	302.57	302.09	301.84	300.82	301.05	301.38	300.57	301.64	301.29	299.08	301.12	300.64	300.44	302.31	301.74	301.42	300.06	302.49	300.71	301.58	300.58	301.75	300.94
314.4	314.77	313.9	314.62	316.15	314.95	314.04	315.77	315.54	315.03	314.73	314.44	315.3	314.83	314.46	315.73	314.1	315.58	313.99	314.92	315.68	314.36	315.06	315.59	315.07	314.75	314.78	314.91	313.98	315.04	313.68	314.94	316.48	315.04	315.12	313.8	315.21	314.75	313.78	315.69	314.93	314.69	315.78	315	315.17	315.32	313.75	315.54	315.92	315.19
315.18	315.54	315.65	316.24	314.9	316.91	314.9	316.13	315.42	314.43	315.32	315.29	316.27	315.77	314.77	315.01	314.13	315.14	316.36	316.83	316.27	316.05	314.81	317.26	315.73	316.27	316.73	316.05	315.49	315.16	315.07	315.84	316.03	315.61	315.1	316.17	315.81	315.01	314.78	315.66	315.94	314.02	316.34	315.68	315.96	315.15	315.42	314.64	315.15	315.47
315.02	314.63	315.11	315.23	315.23	314.59	313.58	313.67	314.45	314.38	314.69	314.31	314.9	314.84	313.77	314.48	313.31	315.55	314.52	315.4	314.44	313.41	314.52	314.35	313.57	313.52	313.9	313.82	313.95	314.52	313.6	315.24	314.1	312.84	314.53	314.59	314.11	314.33	313.78	314.7	313.45	314.4	313.74	314.14	315.28	313.43	313.81	315.25	315.07	314.25
304.1	303.36	303.86	304.51	303.95	303.73	303.33	303.38	304.74	303.37	303.2	303.51	303.52	304.75	302.21	303.43	304.67	304.6	304.13	302.73	303.63	303.32	303.51	303.72	303.96	304.02	304.52	304.33	302.52	304.56	303.33	303.61	303.67	303.35	304.35	304.14	304.26	304.2	303.34	302.85	303.94	304.09	304.88	304.12	303.49	304.58	304.21	304.33	304.82	303.45
317.94	317.25	317.62	317.79	316.82	316.72	317.35	316.87	317.45	317.62	318.1	317.26	317.95	317.41	317.8	317.19	317.97	317.74	316.55	318.08	316.54	316.61	316.53	318.33	316.43	317.92	317.27	317.66	315.58	315.99	317.66	317.64	315.85	316.67	317.35	317.45	316.49	316.6	317.04	318.46	316.75	316.36	317.77	315.93	316.63	317.65	317.95	314.88	316.04	317.36
313.21	312.99	314.86	314.03	314.94	313.29	313.68	314.16	313.33	314.08	315.5	313.85	313.79	314.09	313.27	314.07	314.85	313.9	313.43	314.21	313.82	313.94	314.38	314.23	314.75	313.52	312.43	314.66	314.19	313.43	314.44	313.33	315.19	313.81	314.58	313.75	313.53	314.85	314.62	316.03	314.72	313.17	314.6	315.51	315.29	314.01	314.1	313.9	313.68	312.92
311.57	312.29	312.1	311.09	311.43	312.31	312.56	310.93	313.62	311.5	311.81	312.62	311	310.87	311.65	311.17	312.84	312.23	311.85	312.15	313.01	312.22	310.79	310.55	311.2	311.64	311.72	312.03	311.48	312.14	311.45	311.39	312.01	311.17	311.53	312.87	311.56	311.79	311.38	310.65	311.22	311.05	310.57	310.35	310.02	311.57	311.49	311.66	311.84	312.45
315.18	313.76	315.49	316.25	315.75	313.8	316.37	314.48	315.41	315.08	314.79	316.02	314.7	314.04	314.05	315.93	315.84	314.32	314.13	314.01	314.6	313.97	314.8	314.66	313.99	314.46	314.18	314.93	314.88	312.79	314.36	314.81	314.44	313.89	315.02	315.4	314.47	314.9	314.3	315.24	312.85	314.95	315.18	316.39	314.96	314.52	315.86	315.68	314.28	315.35
314.7	316.46	313.52	314.92	314.16	314.93	315.17	314.04	313.97	314.26	315.5	314.49	315.02	314.91	314.9	315.22	314.86	314.24	314.27	313.44	314.92	315.53	315.79	315.1	315.04	315.41	314.4	314.88	313.91	314.84	315.61	314.01	314.32	314.19	315.77	313.97	315.77	314.49	313.43	315.64	315.08	313.79	315.8	314.58	316.14	314.38	314.84	313.77	313.89	314.3
303.29	301.89	302.02	302.37	302.26	301.43	304.06	302.53	302.42	303.14	302.19	302.45	303.4	302.16	301.77	301.25	301.93	304.36	302.7	301.71	301.82	303.85	302.3	301.88	302.08	302.47	302.7	301.84	301.81	303.06	301.5	303.27	302.26	302.12	302.98	301.71	301.69	302.07	301.79	302.82	301.19	302.92	302.9	303.99	302.14	303.26	303.58	301.56	302.6	301.57
299.38	301.46	298.91	299.57	300.3	300.71	300.49	299.72	301.48	299.13	300.5	300.25	300.7	299.83	299.22	299.4	301	299.8	299.32	299.59	300.88	299.6	298.85	300.03	301.12	299.72	300.74	299.77	300.88	300.18	300.89	298.92	298.97	301.13	299.94	299.3	299.99	300.88	300.01	300.17	299.92	300.75	300.33	301.45	299.26	299.66	299.31	300.41	300.38	299.7
316.36	315.01	313.93	315.6	315.67	314.65	315.61	315.03	314.96	314.63	314.74	314.54	314.46	314.77	315.26	314.87	314.82	314.87	314.35	315.99	314.5	316.43	315.58	315.11	315.27	314.89	315.39	313.85	315.32	314.81	314.29	316.44	315.01	315.13	315.14	313.93	315.81	313.73	315.49	314.86	315.14	315.67	314.12	314.53	314.83	316.03	316.1	315.2	315.65	314.19
302.89	301.74	302.67	302.75	300.91	303.24	302.02	302.61	303.23	303.13	301.72	302.62	301.14	301.14	302.09	303.09	303.16	302.34	303.02	303.01	303.94	302.07	301.19	301.19	302.01	302.37	302.61	301.11	301.49	302.46	302.6	303.44	302.56	301.57	302.2	302.96	302.62	302.5	302.53	301.98	302.99	302.42	301.58	303.16	302.65	301.62	302.24	302.15	303.89	303.98
328.73	328.12	329.37	326.95	326.72	325.93	328.84	327.59	328	328.86	327.96	327.45	327.55	327.29	327.64	328.31	327.59	327.67	327.45	328.83	327.94	326.71	327.27	326.9	327.95	326.93	327.66	327.44	326.79	327.56	326.82	327.06	327.69	329.12	327.18	327.5	327.23	329.07	327.65	326.26	328.78	326.67	328.3	328	328.98	328.24	327.74	328.2	326.12	327.15
304.51	305.32	304.57	306.12	305	303.06	305.51	303.93	305.5	305.26	304.86	303.81	304.07	303.95	305.24	304.85	304.59	305.55	305.94	304.5	304.58	303.85	304.67	306.27	304.58	305.77	305.02	305.38	304.47	304.92	304.56	304.72	305.04	304.72	305.88	304.17	304.9	304.71	303.72	304.74	304.05	303.65	305.75	303.36	304.14	304.88	304.71	304.62	303.8	303.21
293.56	293.41	293.73	293.96	293.34	294.45	292.51	293.81	294.41	295.26	295.43	292.74	293.44	294.72	293.37	293.62	294.01	293.39	292.47	293.54	294.15	294	295.11	293.63	294.11	292.87	293.26	294.56	294.82	294.63	292.58	294.53	295.31	294.49	293.42	293.12	293.9	294.44	293.95	294.39	294.82	295.27	293.9	295.27	294.14	293.88	294.13	294.6	293.64	294.35
318.26	317.5	318.45	318.9	318.42	318.85	318.96	317.72	317.61	319.06	318.66	318.37	318.1	317.7	317.62	318.65	319.04	317.61	318.71	317.75	318.66	318.91	318.13	320.84	319.59	317.6	318.94	318.32	317.53	318.32	318.23	318.23	318.6	317.96	317.68	317.75	319.84	318.76	319.31	319.13	318.83	319.6	316.78	318.86	317.48	318.57	319.2	318.48	318.52	318.7
306.94	306.62	308.45	306.78	307.03	306.67	306.68	306.66	307.29	306.96	307.67	307.71	306.34	306.61	306.56	308.67	306	306.66	307.54	307.45	306.12	306.35	307.87	307.01	307.27	307.31	307.14	306.63	307.69	306.2	308.19	306.38	306.96	307.13	307.84	307.88	306.72	306.33	307.95	306.24	306.4	308	307.58	306.7	307.12	306.84	308.08	308.15	306.92	307.61
296.21	293.08	295.62	294.61	294.88	294.25	294.03	294	295.03	295.25	294.41	295	294.97	294.05	295.94	295.28	294.32	293.7	294.77	296.17	294.9	294.76	295.7	295.52	294.09	294.89	294.88	294.4	293.78	294.3	296.17	296.12	294.74	294.2	294.52	295.51	295.62	294.09	294.49	295.93	295.44	295.34	294.66	293.44	294.06	294.32	294.73	294.87	295.4	294.52
302.41	303.56	303.67	301.73	302.49	302.37	303.09	302.79	302.98	301.43	302.85	302.42	302.1	302.93	302.67	302.91	301.64	303.17	302.9	302.83	301.76	303.19	302.38	302.39	301.97	302.44	303.11	303.21	301.83	302.35	302.8	303.12	303.91	301.32	303.18	301.55	302.39	302.83	302.46	300.96	302.98	302.57	301.08	303.16	301.8	301.39	301.58	302.93	303.44	302.55
326.92	324.72	325.14	324.99	324.34	324.56	323.18	324.92	325.19	326.03	322.89	324.26	322.87	324.72	325.23	325.17	325.05	325.53	325.74	325.61	324.96	323.91	325.38	324.5	325.9	324.77	324.46	325.21	324.06	324.64	323.8	326.44	325.17	324.81	323.58	325.1	323.7	324.49	324.42	325.08	323.48	324.74	324.92	323.97	324.52	324.56	323.44	326.63	325.51	324
314.21	314.29	313.72	314.19	315.24	315.57	313.68	315.26	314.66	313.65	313.57	314.66	313.91	314.39	314.97	313.32	313.61	314.84	314.35	314.14	314.38	313.73	313.23	313.54	314.99	313.55	314.37	314.33	315.47	314.67	313.7	313.65	313.97	313.48	313.79	313.08	314.44	314.37	313.77	314.99	314.08	313.75	314.86	314.61	315.03	312.99	314.22	313.5	314.11	313.37
303.39	302.6	302.38	303.71	302.97	303.64	302.56	303.75	303.9	302.79	303.56	303.86	303.08	302.38	303.46	305.16	303.57	303.87	303.03	303.3	303.03	303.93	303.36	303.85	302.79	303.99	303.01	303.37	303.77	303.73	303.23	302.46	302.66	304.36	303.2	304.24	302.85	303.74	303.8	303.54	301.97	302.79	303.28	304.08	303.38	303.36	303.5	302.33	303.8	304.13
316.68	316.09	315.15	316.04	316.71	314.17	315.66	315.51	315.06	317.13	316.28	314.96	313.89	316.48	315.43	316.79	315.79	317.04	314.57	315.45	316.62	316.19	315.84	316.4	317.62	316.74	314.76	316.02	316.72	316.5	316.16	315.87	315.03	315.71	316.9	316.42	315.44	315.75	315.66	315.35	315.98	316.36	316.96	316.3	317.72	315.73	316.03	316.53	315.9	316.6
293.74	293.43	292.26	294.3	294.25	294.46	294.56	295.82	292.84	295.49	294.82	293.7	293.89	294.44	293.66	293.63	294.42	294.06	293.72	295.31	293.69	294.85	294.72	294.34	294.5	293.48	293.85	294.08	294	293.72	295.39	293.16	293.54	294.04	294	294.83	294.27	293.58	293.48	293.95	294.05	292.93	294.04	292.96	294.78	294.08	294.92	295.07	294.01	294.42
304.36	306.49	304.75	305.8	305.69	304.17	304.43	305.74	306.12	305.96	306.08	304.45	305.47	305.35	304.88	305.75	305.52	306.22	305.44	304.85	305.69	306.27	304.16	305.39	305.73	305.6	304.93	305.49	305.82	305.27	305.44	305.16	306.37	305.1	304.88	305.81	305.15	305.6	304.88	305.88	305	305.66	305.56	306.29	306.14	305.06	305.46	305.11	305.15	304.93
302.48	302.63	303.82	302.62	303.79	302.72	303.88	302.68	300.64	303.16	304.09	302.25	301.97	301.98	303.67	302.35	302.6	302.44	303.15	303.34	302.31	303.4	303.37	302.26	302.79	302.03	303.08	303.89	303.44	302.57	303.86	303.12	303.51	303.9	303.87	303.13	302.05	301.39	302.21	302.22	302.85	302.86	303.22	303.02	302.62	302.88	302.74	303.24	302.72	301.64
305.76	305.23	305.47	305.91	305.42	305.5	306.48	305.55	307.09	305.83	305.48	305.94	305.64	305.31	306.65	305.76	307.27	305.8	305.06	307.36	306	305.61	305.19	306.04	306.54	307.38	305.9	305.34	305.94	305.47	305.39	306.11	307.25	305.68	306.81	306.06	306.59	306.6	305.58	305.99	306.71	305.99	305.58	305.64	304.4	306.33	305.24	306.16	305.8	306.23
302.16	300.49	300.44	300.91	300.59	301.36	299.41	301.33	300.19	300.64	300.82	301.24	300.4	301.14	300.11	300.71	299.92	301.01	300.59	300.92	301.33	302.01	301.69	300.54	301.45	301.68	300.99	301.32	301.08	301.36	300.75	301.26	300.53	301.39	302.18	301	301.93	301.84	299.67	300.3	300.26	300.4	300.78	300.65	300.22	300.1	300.55	301.31	300.26	300.29
312.75	311.38	311.46	312.16	311.6	312.15	313.99	311.82	312.27	311.51	312.54	313.41	311.75	312.53	312.51	312.17	312.69	311.94	312.18	313.14	313.45	313.07	312.09	314.59	313.33	311.59	312.42	312.74	311.41	312.51	313.09	311.99	311.22	312.25	313.76	313.36	313.11	311.89	312.16	313.06	313.61	312.77	313.51	312.17	313.58	312.06	313.08	311.71	312.74	312.29
310.4	309.97	309.78	311.15	310.91	309.65	310.17	310.25	309.82	311.01	308.67	309.86	309.75	309.94	310.55	308.76	308.89	310.28	309.97	309.9	308.53	310.25	309.14	309.26	308.88	309.23	310.38	310.9	309.97	309.83	309.05	309.43	309.7	310.1	310.73	309.29	309.4	310.17	308.25	309.88	309.42	309.19	310.09	309.25	309.02	309.83	310.74	310.27	309.95	311.34
313.12	313.21	312.05	313.23	313.39	314.45	312.87	312.02	312.14	313.12	312.66	313.57	312.94	313.57	313.24	312.29	313.77	313.26	313.13	313.05	313.08	314.31	312.71	313.02	313.12	312.74	312.99	313.24	312.36	312.95	313.08	312.2	312.6	312.22	312.15	313.3	313.52	314.02	313.43	313.12	312.72	312.73	313.51	312.99	312.34	313.82	313.38	313.27	313.56	312.08
301.49	298.73	299.38	300.06	300.74	299.69	300.34	298.66	300.95	297.85	299.69	300.71	299.8	299.9	299.38	299.42	299.86	300.3	300.36	300.48	300.92	300.08	299.38	299.78	300.88	301.41	299.66	300.07	299.44	299.45	299.64	298.94	299.09	299.95	300.18	299.46	299.53	300.54	300.28	300.53	299.42	300.29	300.54	300.6	300.57	300.4	300.38	300.39	299.1	299.95
303.1	302.6	301.41	301	302.19	302.94	302.83	301.85	302.63	302.96	302.53	304.16	302.68	301.54	301.81	303.49	302.15	302.74	302.85	301.68	302.78	303.26	303.79	301.77	302.68	302.15	302.47	302.2	303.23	303.49	302.51	302.7	302.21	302.66	304.05	301.92	302.69	302.12	302.13	302.13	302.77	303.28	304.43	301.31	301.83	302.88	302.27	303.13	304.23	302.47
318.15	317.61	319.04	318.1	317.55	318.82	317.94	319.67	319.05	318.37	317.93	317.84	317.76	318.46	318.67	319.59	317.38	317.27	318.72	318.19	318.1	318.03	317.95	318.16	318.07	317.15	318.06	317.81	320.82	316.87	318.96	317.75	317.81	318.57	318.35	318.56	317.57	318.5	317.32	319.57	317.24	317.11	318.18	318.65	318.79	317.21	318.65	318.23	318.68	318.48
309.33	309.25	308.17	307.76	308.28	310.03	307.81	308.03	309.82	308.09	308.85	309.69	309.05	308.41	309.88	309.1	308.21	307.55	308.3	309.37	308.41	308.81	308.58	309	309.21	309.51	308.35	307.21	307.51	307.75	308.37	310.16	308.8	308.84	309.5	307.74	309.79	309.78	308.74	308.44	309.18	309.85	307.89	308.27	308.66	309.15	308.59	308.89	308.41	308.01
303.34	304.02	304.29	303.97	304.65	303.91	304.41	305.1	304.49	304.2	305.53	305.2	304.05	303.15	304.65	303.4	303.45	304.36	303.81	304.76	303.15	304.73	304.56	305.62	303.86	305.35	304.7	302.92	304.55	304.85	304.59	303.89	305.62	304.21	304.89	303.68	304.39	305.5	305.99	303.8	304.67	305.83	304.54	304.38	304.49	304.6	303.79	303.8	303.71	305.86
312.33	312.9	313.03	312.73	313.89	314.01	312.27	312.24	312.75	313.57	313.39	312.31	312.55	313.13	313.03	313.49	313.63	312.88	313.32	313.3	313.42	312.26	313.42	314.16	313.49	313.29	312.99	312.29	312.69	313.88	312.65	313.22	313.1	313.25	313.11	312.46	312.46	313.15	313.07	313.2	313.94	312.73	313.73	313.71	312.38	313.12	312.81	313.72	312.94	313.62
294.1	294.55	295.52	292.69	293.45	294.2	293.72	295.1	294.71	294.52	293.89	292.45	293.72	293.7	293.99	293.45	293.66	294.22	295.07	294.6	294.99	293.98	294.43	293.48	295.51	294.36	294.35	294.03	294.3	294.15	294.09	293.35	293.97	293.01	294.58	294.41	292.83	295.36	295.1	294.84	293.8	292.78	294.82	292.46	294.6	294.7	293.77	294.08	294.94	294.42
300.1	301.19	298.82	300.51	301.73	300.93	300.81	301.08	300.6	298.76	300.11	298.7	300.57	299.69	300.56	300.97	300.17	299.44	299.68	299.69	299.55	301.6	300.49	298.93	299.55	301.05	299.95	300.53	300.62	300.37	299.8	299.27	299.41	299.01	299.24	299.79	300.51	300.42	300.53	299.29	300.83	299.42	300.02	299.72	299.64	298.84	300.08	300.04	298.75	300.33
315.36	316.98	315.92	316.15	317.1	316.03	315.13	315.05	316.58	315.58	315.74	317.56	315.87	314.53	316.37	315	317.09	316.19	317.09	315.33	314.03	316.37	315.59	315.12	314.7	315.97	315.71	315.17	317.04	317.1	315.84	315.7	317.32	315.28	316.06	316.6	316.06	314.6	315.71	316.69	315.21	315.96	316	315.8	315.25	316.94	315.08	315.38	316.51	316.56
306.55	304.46	306.5	305.95	305.81	305.9	305.3	304.06	304.25	305.63	303.78	306.15	305.24	304.93	305.28	304.63	305.17	306.07	305.53	305.44	305.45	305.62	304.73	305.25	305.39	305.74	305.26	305.95	305.67	304.62	305.62	305.37	305.72	305.77	304.81	304.66	305.65	305.62	305.65	306.17	304.98	304.84	304.94	305.85	305.33	305.33	304.86	305.28	305.96	306.6
311.31	311.48	311.62	312.36	311.24	311.72	312.56	311.47	311.32	313.9	311.74	312.21	311.99	311.54	312.12	312.75	313.32	312.22	311.59	310.87	311.78	311.65	311.85	312.72	312.39	312.96	313.29	311.88	312.5	312.35	312.12	312.38	311.68	312.99	312.62	312.6	313.62	313.61	312.71	313.06	311.98	311.9	311.5	311.83	312.12	313.03	313.28	312.55	311.31	312.04
303.08	302.9	302.71	301.99	304.69	303.66	303.79	304.99	303.38	304.16	301.59	303.49	303.99	302.74	301.87	303.61	303.54	303.22	303.82	304.21	303.02	303.98	304.18	303.05	303.46	303.03	303.24	302.49	303.15	302.8	303.95	302.67	302.34	304.03	302.93	303.72	303.62	304.27	303.23	302.4	304.03	304.39	301.94	302.43	302.92	302.49	303.32	303.66	303.85	302.78
324.46	324.42	325.75	324.98	324.37	324.5	325	323.91	323.85	326	324.33	324.17	325.05	323.74	324.83	324.42	323.9	324.16	324.11	324.52	324.66	325.1	323.49	325.38	324.06	324.83	324.34	324.11	324.11	324.82	323.94	324.15	324.36	325.37	325.62	325.15	323.92	324.1	324.71	325.3	325.03	325.28	324.95	323.3	323.02	325.56	324.01	324.86	324.34	322.24
304.47	305.14	305.16	304.85	304.11	306.02	304.45	305.13	305.18	303.69	304.16	305.2	305.33	304.73	304.87	303.52	304.08	303.99	304.8	304.21	304.4	304.39	304.31	303.22	304.44	305.39	305.82	304.64	302.89	305.39	304.93	303.34	302.77	305.82	304.7	304.78	304.69	305.25	304.65	304.39	303.21	303.77	304.86	304.16	304.7	305.4	303.5	304.39	304.07	305.54
304.55	304.28	304.41	305.33	304.78	304.35	305.93	304.82	304.97	305.19	305.56	303.97	305.19	305.42	305.15	305.14	306.04	306.23	302.74	305.18	306.39	305.43	305.09	304.44	305.52	305.11	303.84	304.63	305.4	305.14	305.22	303.76	306.02	305.07	304.21	305.54	306.39	304.98	305.55	305.2	304.02	305.52	306.34	305.03	305.74	305.63	304.09	306.13	304.57	306.17
301.79	301.19	302.04	301.11	301.09	301.5	300.39	300.54	301.28	300.92	301.18	301.44	300.77	300.42	299.67	301.05	300.89	301.57	301.6	299.53	299.34	301.75	301.3	299.59	302.64	300.11	300.66	301.23	299.64	299.84	301.26	301.53	300.19	299.93	300.82	300	301.11	300.82	301.82	300.81	301.06	301.39	300.16	302.24	300.78	300.63	301.87	301.52	301.23	301.4
314.98	315.07	315.39	315.26	315.02	314.4	314.54	314.59	313.57	316.15	314.88	315.6	314.45	313.94	314.63	315.94	315.07	315.15	314.99	314.58	314.29	315.91	314.73	314.44	314.49	314.24	313.95	315.93	315.81	314.38	314.74	314.83	314.83	314.85	313.15	316.79	315.8	315.69	314.9	314.26	314.96	313.39	314.45	314.35	315.12	315.42	315.27	315.09	314.1	314.47
314.54	314.07	313.89	314.53	313.46	314.38	314.44	314.3	314.08	314.74	313.59	314	313.44	315.27	314.44	312.94	314.1	313.88	313.88	313.66	313.53	312.11	314.09	312.73	314.08	314.12	315.68	313.84	314.05	312.38	315.52	313.51	315.53	314.37	313.73	312.95	314.77	313.62	312.95	314.77	312.95	312.97	313.3	313.96	313.51	312.97	312.95	314.64	315.38	313.51
303.46	303.68	303.18	303.95	303.03	302.49	302.78	301.85	302.82	305.45	302.92	303.57	303.28	304.2	303.36	303.08	304.04	302.74	303.69	304.45	303.97	303.3	304.37	303.56	303.01	303.91	303.05	304.1	303.24	303.3	302.8	304.05	302.45	302.74	304.07	303.94	304.37	304.06	303.29	302.8	302.94	303.33	304.44	303.3	303.55	304.21	303.22	303.02	304.23	303.89
313.19	314.9	313.69	314.47	314.2	312.63	313.87	314.64	313.04	314.09	313.96	314.51	314.32	312.93	313.21	315.34	313.73	312.37	312.65	314.26	313.66	313.74	314.59	314.48	313.92	313.43	313.99	314.98	313.27	313.06	314.61	314.51	313.34	314.9	314.31	315.12	313.84	315.69	314.53	314.52	314.66	314.95	314.15	313.89	314.99	315.01	314.49	312.02	314.59	313.59
327.87	327.17	329.27	327.48	328.16	326.74	327.3	329.07	328.2	327.54	327.75	328.95	328.08	328.58	327.45	327.49	326.58	327.71	327.37	329.26	328.89	328.12	327.3	327.78	327.89	328.43	327.93	328.05	327.75	326.36	327.3	329.74	326.92	328	327.36	328.92	327.64	328.06	328.19	328.1	328.16	326.62	328.38	327.71	327.2	329.81	327.7	328.21	326.81	327.01
313.4	311.8	313.67	314.03	313.59	312.19	313.76	312.57	314.17	314.11	312.87	312.16	313.44	312.89	313.24	312.82	313.18	312.6	313.14	313.35	313.79	313.35	313.74	312.75	312.86	313.94	313.78	313.3	313.77	312.91	313.25	313.44	312.76	313.3	313.32	312.62	313.45	313.86	312.84	314.07	313.27	312.08	313.52	312.64	312.61	313.71	314.28	312.72	313.24	312.52
304.52	302	303.28	301.33	303.53	302.67	303.07	303.29	303.38	303.36	302.68	302.36	304.12	301.92	302.91	302.44	302.36	303.37	304.04	302.83	303.81	303.53	303.4	303.08	302.96	304.03	302.73	303.05	302.53	303.24	303.24	301.91	303.43	302.94	303.99	302.58	303.36	303.25	303.62	303.51	303.37	303.02	303.74	302.17	303.35	302.46	303.61	302.96	304.12	302.76
292.5	293.36	295.21	295.08	294.04	293.22	294.6	294.04	294.43	293.46	294.72	293.68	294.19	294.33	293.53	293.46	293.44	293.81	293.93	293.61	293	294.08	293.85	294.54	293.6	293.55	292.72	294.93	294.4	293.74	294.51	293.27	293.45	293.41	295.22	293.94	292.03	293.16	294.88	294.7	293.7	293.91	295.06	294.51	293.76	293.41	294.81	293.97	293.61	293.6
310.84	311.72	313.31	310.58	310.9	311	310.55	311.12	310.64	311.56	312.43	311.16	310.27	311.23	310.7	311.33	310.84	312.12	312.1	311.58	309.56	312.65	312.88	312.12	312.19	312.35	309.96	310.61	311.21	312.64	311.53	311.15	312	311.71	311.08	311.19	310.94	312.06	312.15	309.99	310.79	312.76	311.87	311.72	311.53	311.22	311.04	312.71	311.97	311.84
299.83	299.77	299.9	299.41	300.62	299.55	300.51	300.96	300.2	299.69	299.14	300.43	300.72	299.75	300.61	300.78	300.61	299.92	300.89	299.61	300.55	299.48	300.96	300.17	300.48	300.58	300	300.29	300.43	301.12	299.65	300.85	299.95	299.88	299.04	299.24	299.14	299.92	301.16	299.54	299.69	299.63	300.09	298.77	299.2	301.28	299.8	299.19	300.09	301.12
315.27	315.57	314.14	316.14	314.69	314.44	314.85	315.18	315.84	313.62	314.44	315.22	314.67	314.41	314.8	314.75	315.79	314.69	315.72	315.39	315.2	315.38	314.64	314.75	313.42	315.42	315.04	315.21	314.65	316.18	315.07	315.96	314.88	314.87	314.9	315.18	314.89	314.5	314.43	313.24	314.55	315.65	316.41	316.13	315.57	313.73	314.44	315.91	313.45	313.89
301.96	302.02	300.79	302.08	301.42	301.23	299.72	301.55	301.8	301.6	301.03	301.01	300.39	300.91	299.94	301.41	302.01	299.91	301.62	299.42	301.13	300.97	300.66	301.74	301.67	300.86	300.28	300.63	301.2	301.49	301.08	302.15	300.22	301.45	299.96	301.42	301.94	300.32	300.63	301.22	300.68	300.6	301.65	301.43	300.71	300.46	301.83	301.09	300.24	300.7
315	315.09	315.23	314.06	314.89	314.13	314.31	315.35	315.58	313.8	314.22	315.86	315.74	314.98	315.3	314.13	315.18	315.04	314.72	314.15	314.41	313.8	314.53	313.78	314.18	315.23	314.79	314.78	313.84	314.45	316.04	314.08	313.96	314.42	315.12	315.16	315.11	314.53	314.74	315.07	314.56	315.49	314.44	315.92	314.78	314.22	315.4	313.7	313.59	315.6
311.43	312.51	311.88	311.77	310.08	312.17	312.11	311.68	313.38	311.69	310.73	312.12	312.16	311.99	311.42	311.97	312.19	311.35	311.16	310.19	310.49	312.32	310.94	312.77	310.39	312.23	312.2	311.98	311.45	312.16	311.42	311.66	311.06	310.72	312.25	311.17	312.46	310.15	310.31	310.61	311.06	311.48	312.05	311.71	310.87	310.29	309.88	311.96	311.4	311.37
304.15	305.39	305.32	305.23	305.41	306.17	303.45	305.71	303.88	305.3	306.42	306.37	304.83	304.56	304.7	305.8	304.7	305.72	305.33	305.25	304.76	304.32	305.22	303.64	305.41	305.49	306.1	305.46	304.85	306.26	305.2	304.46	304.91	304.71	304.61	305.2	304.79	305.8	305.33	304.76	304.86	306.63	305.28	305.42	304.36	305.12	305.05	304.99	304.36	305.48
320.08	320.12	318.31	317.85	319.47	319.69	318.91	319.41	320.31	320.07	319.42	318.75	320.34	318.62	319.63	319.73	318.84	319.04	320.66	318.24	318.93	319.23	319.78	318.55	319.3	318.28	319.21	319.31	319.42	319.75	318.8	319.54	318.7	318.44	319.05	320.23	319.32	319.17	319.22	319.85	320.26	319.78	319.99	319.12	318.84	320.74	319.45	320.26	318.54	318.77
302.29	302.87	302.82	301.94	301.14	301.83	304.19	302.67	303.37	302.81	302.66	301.37	303.07	302.9	304.92	302.91	302.21	302.53	301.54	302.08	303.14	302.63	301.7	302.36	303.2	302.57	301.91	300.84	303.55	301.51	301.95	303.3	303.14	303.15	302.21	302.16	302.18	302.77	301.3	302.81	301.96	301.29	302.2	301.32	301.64	302.53	301.46	302.22	301.9	301.83
300.3	299.84	300.3	299.61	300.07	299.94	299.1	299.92	299.52	299.55	300.41	300.15	299.86	299.78	300.13	299.13	299.87	300.54	301.35	300.66	299.92	299.31	300.67	299.34	300.55	300.43	298.82	299.16	299.22	300.17	298.82	299.44	300.36	299.37	300.41	300.05	300.43	300.27	300.22	300.28	299.69	300.84	299.53	300.27	300.74	300.92	300.45	300.7	299.6	298.99
301.09	300.29	301.02	301.23	299.97	300.03	300.08	300.63	301.5	300.65	300.81	300.93	299.15	302.04	299.93	300.36	299.02	300.33	300.33	299.87	299.06	300.76	298.71	300.96	299.67	299.42	300.92	299.32	299.82	299.28	301.17	300.51	299.46	300.06	299.74	299.29	299.14	300.84	299.95	300.48	300.11	299.44	299.2	300.56	301.01	298.5	300.24	299.17	301.36	301.68
324.53	324.29	324.98	325.38	324.94	322.92	324.71	324.52	325.46	323.81	323.28	324.35	324.16	325.74	325.51	325.13	323.04	325.38	325.64	324.33	325.54	323.55	325.91	325.51	324.82	325.11	323.88	322.76	324.62	325.36	323.97	324.83	324.17	323.16	324.57	324.41	323.85	323.84	323.73	325.3	324.18	323.5	325.03	324.46	324.6	325.04	324.92	325.54	324.49	324.23
296.52	297.56	297.8	296.06	296.04	297.39	297.74	296.95	296.53	297.09	297.04	297.17	296.89	296.51	297.2	296.51	297.75	296.11	296.75	296.4	296.23	297.09	297.02	296.19	297.69	297.16	295.79	295.88	296.87	296.13	296.84	295.39	296.99	299.21	297.18	297.47	295.95	296.99	298.04	297.94	296.8	297.25	296.72	296.28	296.33	297.62	297.76	297.28	297.22	297.25
311.77	311.96	312.3	312.39	312.07	312.57	311.09	311.54	312.61	311.45	312.12	313.43	311.95	313.41	313.88	313	311.76	313.47	312.35	312.56	312.14	311.96	312.36	312.73	312.87	310.95	312.37	311.96	312.62	312.5	312.11	311.71	313.61	313.7	312.86	311.38	312.02	313.18	312.04	313.08	312.89	312.17	313.19	312.32	311.38	312.18	311.71	311.7	311.55	313.5
306.16	306.17	304.53	305.35	306.52	306.37	305.34	305.38	305.32	305.63	305.35	306.08	304.64	305.09	304.93	304.28	306.32	306.21	304.56	305.8	306.11	304.98	305.79	305.58	303.88	304.99	306.18	305.7	306.24	306.42	305.4	306.29	305.84	306.31	306.02	304.14	305.2	306.01	305.11	305.15	306.68	306.72	306.06	304.55	306.13	307.21	306.65	305.13	305.84	305.09
301.39	300.28	300.37	301.48	300.67	299.45	301.3	299.93	299.58	300.49	300.71	300.37	300.13	301.22	302.01	299.88	300.61	300.58	301.68	300.2	300.46	299.88	301.05	301.6	301.37	300.88	303.25	302.13	300.89	300.36	301.27	300.89	300.65	302.39	300.41	301.03	301.3	301.42	300.69	300.94	300.9	300.56	301.39	299.8	300.59	300.89	301.35	300.87	300.42	300.28
305.24	306.34	306.74	306.05	305.31	305.47	306.1	305.58	306.8	305.64	306.12	307.19	306.46	306.41	305.55	306.8	305.3	307.32	304.3	306.72	305.86	306.43	306.07	305.33	306.14	306.99	306.74	305.48	307.1	306.17	306.9	307.15	307.33	306.48	306.55	305.53	305.76	305.57	304.74	306.31	306.1	306.57	306.6	306.08	305.07	306.44	306.03	305.89	306.89	305.92
293.65	294.11	294.41	292.91	292.79	293.49	293.22	293.37	295.08	293.03	293.92	294.43	294.97	293.41	295.66	294.6	294.49	293.9	294.12	293.7	293.09	293.93	293.81	294.49	293.91	293.53	294.33	294.61	294.21	293.19	294.02	293.89	294.45	293.48	293.93	293.47	293.3	293.83	293.73	292.8	293.77	294.37	293.51	294.44	293.3	293.31	294.98	293.53	294.18	294.57
294.89	296.06	295.34	295.95	294.16	296.12	295	295.47	294.27	295.54	297.12	295.54	294.69	295.34	295.88	295.22	294.83	294.74	294.66	294.75	296.71	295.45	294.35	295.56	294.87	295.27	294.86	295.51	294.92	294.67	294.22	295.09	295.91	296.05	295.04	294.77	294.56	294.65	295.41	295.55	294.36	295.5	294.48	293.99	294.11	294.1	295.69	293.94	295.5	294.81
295.83	296.61	297.48	297.86	297.15	295.7	296.69	296.87	296.86	297.36	296.93	297.44	297.03	296.75	297.53	297.77	295.34	296.41	297.85	296.84	295.54	297.57	295.12	296.97	296.73	297.16	296.44	298.69	296.66	297.86	297.2	296.71	297.22	297.93	297.31	296.91	296.37	297.2	296.91	295.98	296.53	297.03	298.3	297.62	296.74	296.5	298.26	297.2	297.8	296.9
299.73	301.26	301.22	299.39	300.1	300.91	300.82	302.1	300.89	300.84	301.28	300.89	299.88	301.3	301.85	300.21	300.31	300.76	301.37	300.67	301.44	299.55	301.01	301.08	301.47	301.18	299.51	301.1	301.67	302.01	301.31	302.04	300.52	301.29	302.33	300.47	300.38	301.18	301.53	299.84	300.25	301.31	301.05	301.45	300.42	300.77	301.47	302.46	300.53	300.87
297.15	296.3	297.98	296.24	297.65	296.34	296.45	297.42	298.16	296.98	295.79	297.02	297	297.14	296.19	296.5	296.29	296.21	297.19	296.29	296.69	297.96	296.78	296.91	296.58	297.09	297.9	298.25	297.42	297.5	297.32	297.03	295.75	297.94	297.22	296.73	296.15	297.57	297.06	297.09	296.68	297.07	296.3	297.64	296.5	296.76	295.52	297.17	297.82	296.91
299.72	300.7	299.83	301.8	300.43	299.71	300.85	301.37	301.41	301.74	301.74	301.21	301.72	301.82	301.58	302.32	300.87	301.1	301.42	302.01	301.35	299.83	300.83	300.96	300.52	300.94	302.25	300.43	300.27	300.44	300.09	300.56	300.86	301.04	301.36	301.04	300.74	301.4	301.09	301.44	300.78	299.71	300.49	303.22	301.03	300.96	301.3	301.81	300.32	300.75
299.67	300.47	301.32	300.61	300.61	300.84	300.72	299.31	300.41	301.07	299.59	301.01	300.49	300.74	299.35	299.81	299.65	300.15	300.06	298.76	298.65	300.13	301.11	300.66	299.81	300.95	300.41	300.19	300.37	299.97	299.98	299.65	300.55	301.16	300.71	300.19	299.72	299.42	299.59	299	300.21	299.97	299.51	300.65	299.34	300.93	300.16	300.74	299.08	300.33
301.55	300.1	301.41	300.63	301.95	300.19	300.72	300.61	301.56	302.12	301.03	300.16	301.79	301.01	300.78	300.89	300.6	301.28	300.98	302.4	301.94	300.95	300.9	300.61	301.31	300.59	302.37	301.67	301.58	301.15	300.2	300.41	300.97	300.62	301.23	300.61	300.19	301.81	300.03	300.35	300.8	299.83	301	301.23	300.86	301.71	299.72	300.87	300.05	301.71
328.95	327.52	327.93	329.7	328.48	328.56	327.52	328.98	328.44	329.51	328.12	328.53	329.27	328.56	329.48	328.91	328.1	330.08	329.33	329.19	329.36	328.94	328.72	327.97	328.61	329.14	329.15	328.82	328.47	329.82	329.07	328.89	328.42	327.52	327.88	328.4	327.96	328	328	328.42	328.57	328.3	328.44	329.03	328.06	328.03	327.72	328.65	327.77	327.92
300.12	300.63	299.09	299.16	300.89	299.73	299.99	301.41	300.57	300.99	299.76	300.27	300.02	299.76	300.41	300.56	300.73	300.14	300.56	300.34	300.12	299.49	299.21	300.5	300.66	299.88	298.5	299.8	299.86	300.44	298.73	300.46	300.48	300.88	300.66	299.66	299.62	299.68	299.61	301.19	300.83	299.69	299.85	299.48	299.49	299.43	300.83	300.15	299.66	299.93
306.59	305.44	305.16	307.12	305.69	306.51	307.51	305.33	305.86	304.69	306.37	305.8	305	306.78	305.66	306.92	306.22	306.4	304.45	305.72	305.97	306.5	307.07	307.02	305.63	307.43	306.41	306.13	305.09	307.74	307.31	304.92	306.13	305.81	306.45	306.74	307.56	306.11	305.11	305.56	305.34	307.63	306.6	306.65	307.23	305.89	307.11	305.04	306.25	306.85
311.2	311.27	310.09	310.9	310.85	310.49	309.51	310.33	310.06	310.77	311.26	310.48	311.2	309.35	311.15	310.05	310.61	310.29	311.11	310.06	310.49	311.04	310.84	311.06	310.89	310.13	309.52	310.84	310.36	312.08	310.9	309.81	310.1	311.56	310.63	311.19	309.95	310.76	310.81	310.84	311.01	311.58	310.11	311.58	310.24	311.61	310.58	310.33	310.59	310.81
313.71	312.85	313.2	313.2	313.81	312.95	313.92	313.58	312.55	312.76	313.23	312.23	313.02	313.13	312.66	313.47	312.86	313.83	313.85	313.45	313.34	313.3	312.18	313.11	311.36	313.22	313.62	312.94	313.61	313.14	312.19	312.92	314.56	313.63	313.46	313.45	311.45	312.13	312.21	312.71	314.49	313.46	313.32	312.93	313.7	312.09	312.29	312.46	312.77	312.61
312.64	312.36	312.49	312.18	313.11	312.65	312.95	312.25	313.59	311.42	312.56	313.55	312.36	312.42	312.71	313.6	313.11	313.24	313.64	313.6	311.86	313.78	313.6	313.12	313.39	312.39	313.17	313.74	312.07	314.91	312.36	312.58	312.73	312.9	314.5	312.83	312.53	314.09	313.12	312.9	313.65	312.91	312.36	312.68	313.57	312.87	313.46	313.23	312.86	312.76
303.21	301.36	301.68	302.87	302.41	301.42	303.18	303.16	302.44	302.56	303.14	302.12	302	302.52	302.39	302.68	301.44	303.29	301.85	302.72	302.65	301.07	302.9	303.04	302.81	302.11	302.72	302.68	302.29	302.98	301.86	301.62	303.8	302.29	302.25	303.03	301.29	303.42	302.56	302.44	303.41	302.17	302.65	302.64	301.82	302.37	302.98	301.91	303.14	302.88
306.65	307.31	306.22	305.93	306.35	307.53	306.36	306.94	307.55	307.45	305.69	306.41	306.97	307.02	306.45	306.09	308.13	305.95	306.33	305.76	306.56	306.13	306.14	306.4	306.35	305.44	305.98	307.03	306.39	306.88	306.61	307.03	306.68	307.18	306.19	306.82	306.3	307.21	306.39	307.39	306.55	306.42	306.34	307.37	306.59	306.43	306.72	307.26	307.21	307.7
300.81	301.41	301.57	300.52	300.84	301.58	301.59	301.12	301.84	300.85	300.68	300.39	300.72	300.78	300.94	300.07	301.98	300.59	300.68	300.42	300.03	301.49	302.09	301.57	300.61	300.64	301.43	301.01	301.02	300.97	300.8	300.27	300.71	301.39	300.87	301.57	301.72	300.02	300.26	299.48	300.73	300.59	301.26	301.16	301.11	300.5	300.91	301.11	301.09	301.97
302.88	302.67	302.38	302.89	303.25	301.58	301.92	303.49	302.34	302.15	302.03	302.48	302.61	302.34	301.17	302.91	301.32	302.09	302.63	303	302.32	301.27	302.42	302.63	301.99	302.59	301.88	301.63	302.59	301.6	302.63	302.77	302.69	302.83	301.96	302.73	302.43	302.66	301.07	303.03	302.59	302.17	301.7	301.29	302.54	302.48	302.49	302.98	302.1	303.25
300.36	300.84	300.06	301.52	300.12	300.64	301.89	299.55	299.92	300.79	301.44	301.02	300.05	300.6	301.8	301.29	301.33	300.57	299.88	301.84	301.58	300.6	300.2	300.47	301.3	301.35	301.47	300.22	299.39	302.22	301.31	301.58	300.73	299.81	300.36	300.75	301.54	300.81	300.38	299.89	301.96	301.17	300.95	301.84	300.94	301.04	299.16	301.46	301.08	300.92
303.14	303.01	302.81	301.2	302.32	301.98	301.42	302.87	302.03	303.22	303.14	302.94	303.28	302.51	302.63	301.62	302.12	302.6	303.35	302.1	302.56	302.03	303.57	301.92	303.03	302.94	302.13	301.89	302.68	302.96	301.74	302.21	302.67	302.27	301.74	303.09	303.25	302.64	303.28	302.73	302.5	302.28	302.19	301.24	303.38	302.2	302.23	301.68	303.23	302.89
294.57	293.8	293.24	294.3	295.33	293.75	293.92	293.42	294.73	293.74	293.51	294.47	294.47	294.32	293.59	294.04	294.28	294.38	295.3	293.39	294	294.3	294.04	295.28	294.03	294.58	293.77	293.73	293.68	294.99	294.51	294.15	295.4	295.41	293.82	294.37	293.2	294.18	293.45	294.68	293.86	295.07	293.73	293.51	293.94	293.25	293.67	293.48	293.49	295.09
303.67	303.55	303.65	302.56	303.11	304.43	302.78	302.97	302.9	304.56	303.47	304.79	303.32	303.54	303.29	303.54	304.28	304.19	302.9	302.48	303.67	302.12	303.45	303.35	303.57	303.87	303.05	303.71	302.64	304.31	303.96	303.97	303.96	302.54	303.02	304.47	302.87	303.14	303.64	302.72	303.59	304.78	304.74	303.01	302.97	304.27	303.34	302.17	303.68	304.37
312.38	312.81	312.69	314.06	311.85	313.02	312.31	312.42	314.14	312.07	312.74	313.41	312.42	312.68	312.18	313.14	313.7	314.01	313.03	313.46	313.55	311.54	313.11	313.6	312.23	313.09	313.68	313.81	313.78	312.85	313.02	313.31	313.47	312.96	312.74	313.83	313.52	313.28	313.71	314.28	313.6	312.68	313.19	313.53	313.01	312.64	315.06	312.84	313.08	313.33
295.06	295.34	293.61	296.39	296.09	293.85	295.42	294.5	294.45	294.06	295.66	293.78	294.5	295.82	295.04	293.49	294.61	296.01	295.83	295.12	294.78	294.37	295.39	294.04	296.98	295.61	295.04	295.72	295.19	294.07	295.59	294.92	295.29	294.77	293.35	294.31	293.86	295.45	293.86	294.73	294.34	295.04	294.83	294.83	295.19	294.37	294.18	295.98	295.29	295.26
301.33	301.9	301.52	299.68	302.28	301.74	301.45	301.14	299.71	301.57	300.39	301.32	301.81	300.73	300.06	301.23	300.35	300.19	299.42	300.98	300.51	301.38	301.04	300.16	300.75	301.07	300.43	302.24	302.05	299.92	300.91	299.98	300.29	301.19	300.08	300.58	301.59	301.44	301.03	301.27	301.12	300.06	301.49	300.72	300.43	300.83	300.88	301.65	301.19	300.11
305.77	306.51	307.27	308.41	305.67	305.96	306.49	305.61	306.7	307.41	306.44	307.55	305.89	307.41	307.02	306.06	305.85	306.77	306.54	305.73	306.23	306.77	307	305.67	307.08	306.98	305.64	308.16	306.24	307.13	306.57	305.93	307.04	305.94	307.73	306.45	307.64	307.2	306.8	307.09	307.29	307.29	305.78	306.55	305.98	308.13	306.62	307.09	307.46	305.39
307.75	305.89	307.24	306.8	306.36	306.73	307.31	307.95	307.09	306.79	307.1	305.96	308.14	307.77	307.49	306.8	307.85	307.83	308.34	307.01	306.84	307.43	307.39	307.34	306.01	307.01	307.86	306.58	307.8	307.5	307.73	307.06	306.18	308.76	307.78	307.64	307.88	306.65	307.83	307.39	305.39	305.67	307.92	307.3	308.33	307.49	308.41	307.76	306.34	307.04
304.23	303.12	305.46	305.03	304.43	304.67	303.7	304.32	305.15	303.91	304.57	302.97	305.06	303.08	304.77	305.08	303.89	303.33	303.8	304.85	305.28	304.46	305.78	306.01	306.13	304.95	304.28	305.02	304.27	306.44	304.66	304.11	304.11	305.25	304.76	303.5	304.79	305.03	304.28	303.62	304.21	305.43	303.86	303.64	304.98	304.64	305.65	304.05	303.15	305.34
317.68	318.03	317.57	317.93	316.19	316.94	317.1	317.91	317.41	317.18	317.23	316.21	317.08	316.66	318.35	317.88	316.41	316.52	317.66	315.66	317.76	317.43	317.25	318.74	318.73	316.37	317.35	317.57	318.07	316.62	316.56	317.9	317.79	318.28	316.7	316.54	317.83	316.14	318.13	316.93	316.67	316.92	317.93	316.37	318.34	318.03	317.34	316.58	317.05	316.29
313.57	314.36	314.83	314.75	314.33	314.39	315.17	314.33	313.93	315.26	313.58	312.99	315.6	314.92	315.83	315.5	315.66	315.48	314.25	315.84	315.04	313.93	315.45	314.28	314.67	313.8	314.01	315.2	316.17	313.83	314.42	314.79	315.79	315.1	313.55	315.58	315.71	315.47	314.21	316.51	315.01	314.81	315.69	314.68	314.69	314.41	314.73	315.11	314.86	314.48
300.93	302.38	301.26	300.52	301.34	301.61	300.33	300.88	299.87	300.16	301.11	301.47	301.11	299.92	299.68	301.36	300.79	300.41	302.37	301.09	301.27	302.39	301.43	301.08	300.5	301.47	301.36	301.01	300.21	299.6	300.2	301.61	301.55	300.36	301.08	300.84	301.51	301.32	300.2	300.69	301.57	300.7	300.01	299.71	299.38	300.85	299.8	301.4	300.77	299.68
315.85	315.31	314.36	314.73	313.48	314.37	315.45	313.6	316.44	314.79	315	316.12	312.84	314.61	315.96	315.88	313.18	314.87	315.5	315.35	315.13	314.86	314.46	315.59	314.46	315.28	315.97	316.79	315.4	314.26	315.48	316.02	315.71	316.12	315.14	313.95	313.95	315.49	315.65	313.32	315.47	315.13	315.1	314.02	315.59	314.63	314.79	313.78	316.05	315.63
312.76	314.57	313.08	313.38	314.3	312.1	314.74	312.41	313.01	312.12	313.35	313.44	314.2	314.57	313.86	311.9	313.49	313.53	313.72	311.75	312.46	312.71	312.05	313.91	313.5	313.1	312.63	312.86	313.56	313.12	312.9	313.61	313.38	314.22	312.95	313.22	314.16	313.47	312.8	313.43	313.08	312.72	311.98	312.95	314.42	312.87	313.48	313.24	312.1	313.14
327.3	328.12	327.8	328.77	328.7	329.12	328.64	327.96	327.84	327.74	327.05	328.98	329.26	327.53	328.24	327.84	326.18	327.12	327.78	327.66	329.08	328.25	326.69	329.39	327.31	326.82	327.36	327.89	327.29	327.83	327.35	327.91	327.49	327.1	328.44	328.82	328.28	328.15	329.24	328.5	327.6	327.62	327.78	328.24	327.44	327.74	328.74	327.1	327.68	328.56
325.7	325.79	325.5	325.79	325.05	326.96	326.18	324.37	326.15	325.11	324.09	325.13	325.5	325.88	325.67	324.67	325.39	325.21	324.02	325.14	325.99	325.83	323.71	325.84	325.01	326.41	325.42	326.33	325.87	325.77	324.65	326.3	325.48	324.69	325.18	325.03	326.72	325.4	324.89	326.17	324.74	323.97	325.12	325.62	325.69	325.28	324.89	324.54	325.26	325.79
294.85	294.34	295.1	293.76	295.16	293.74	294.22	293.58	293.99	294.67	293.63	293.49	294.88	293.8	293.58	294.22	293.49	293.64	292.95	293.15	294.17	294.86	294.37	295.49	294.16	293.88	294.81	293.95	293.28	294.75	294.33	294.36	294.72	294.08	294.14	294.26	293.47	294.52	294.26	293.53	294.15	293.54	293.41	293.94	293.58	293.98	294.06	294	294.75	292.48
317.82	316.8	318.06	318.26	316.12	318.51	315.89	317.25	317.62	317.39	316.51	316.63	318	318.42	317.73	317.39	316.98	316.25	318.35	318.2	317.97	316.66	317.09	318.04	316.61	316.25	318.13	317.51	317.86	317.2	318.13	316.79	316.86	318.43	316.86	316.07	317.01	317.16	318.15	315.68	316.2	316.94	317.39	316.78	317.33	317.49	316.31	318.73	317.95	317.61
325.51	325.4	324.16	325.25	325.63	325.53	327.08	326.7	326.08	325.57	324	325.81	326.28	325.66	324.59	324.96	326.51	325.6	326.3	325.7	326.58	324.6	324.78	325.24	325.43	326.5	325.72	326.02	326.33	325.25	326.06	326.56	325.39	325.72	323.86	325.56	325.31	324.47	325.11	325.87	324.89	325.92	325.86	325.42	324.98	325.43	324.69	325.46	325.37	324.63
316.02	314.76	316.86	314.58	315.04	316.44	316.97	314.74	316.29	316.67	315.98	315.7	315.26	315.65	315.23	316.32	314.17	315.45	315.65	315.34	315.87	316.84	315.58	315.55	316.39	316	316.34	315.58	315.55	314.42	317.25	316.83	315.84	315.82	317.2	315.58	315.54	316.72	315.85	316.11	316.09	314.52	314.83	315.98	314.36	315.76	315.93	314.53	314.74	316.81
327.63	326.07	325.93	326.17	325.82	326.18	328	326.62	326.64	326.12	327.14	327.14	327.83	327.34	327.21	326.08	328.35	327.21	327.04	328.07	327.13	326.9	325.75	328.13	328.72	326.7	327.35	326.83	326.87	326.7	327.45	325.71	326.6	327.33	326.4	325.83	326.23	326.32	327.33	326.38	327.73	327.89	326.7	327.04	326.92	327.19	326.82	327.72	327.27	327.22
313.38	313.99	313.76	312.89	312.46	314.01	314	314.08	312.1	312.39	313.74	314.12	313.89	313.52	312.27	312.76	313.52	314.97	313.77	313.02	313.75	313.12	314.15	314.31	313.61	313.3	312.72	312.86	312.37	314.4	312.36	313.21	312.58	313.11	313.01	313.71	312.98	313.63	313.7	312.29	313.69	312.55	313.06	312.39	313.73	313.51	313.27	312.71	314.74	313.46
304.3	305.73	304.51	304.2	305.8	305.36	305.46	305.66	306.41	306.12	304.4	306.06	303.87	305.88	304.49	303.72	303.67	305.24	304.57	304.48	305.62	303.7	304.76	305.46	305.07	304.7	304.77	304.95	303.98	304.39	304.21	304.89	305.78	304.83	305.25	303.88	305.41	305.81	304.71	304.67	305.46	305.03	304.36	303.84	304	304	304.9	304.95	306.41	304.82
318.39	317.78	318.46	318.68	319.44	318.91	318.06	317.51	317.37	319.36	318.15	317.38	318.68	318.8	319.63	318.5	318.63	318.92	318.24	317.45	317.77	318.84	318.71	318.48	318.55	318.47	318.66	317.7	318.39	317.91	318.4	317.64	317.21	318.93	318.73	316.66	318.69	317.54	318.21	317.45	317.35	317.73	318.59	317.72	318.19	317.01	318.23	317.6	318.15	317.75
312.13	313.33	313.57	313.52	313.75	313.02	313.91	313.17	311.78	313.06	313.22	313.87	312.51	312.92	312.69	313.42	313.23	313.65	313.37	311.11	313.7	313.27	312.19	313.47	312.2	312.99	312.46	312.81	312.77	313.64	314.38	312.27	313.81	312	313.63	312.79	311.91	312.14	312.35	313.17	313.94	313.13	313.98	311.88	312.59	312.88	311.9	313.46	312.23	312.22
312.93	313.36	314.58	314.98	313.85	315.06	312.76	315.23	315.25	314.08	314.25	313.11	313.37	313.42	314.04	314.62	313.77	314.29	314.59	313.21	314.23	313.39	314.41	314.16	313.51	315.17	312.94	314.43	314.52	312.74	313.52	314.53	313.85	313.36	314.57	314.34	315.56	313.66	313.41	313.45	313.61	314.78	314.87	314.31	314.32	313.72	313.74	314.27	313.87	313.73
313.92	312.83	312.68	312.36	312.43	312.96	312.76	313.36	312.33	313.46	312.83	314.09	313.47	313.07	313.53	314.91	312.57	313.92	313.14	313.52	313.33	313.28	313.43	312.15	310.84	312.55	312.63	313.29	312.74	312.64	314.48	313.4	311.96	313.12	312.88	312.34	311.2	312.86	312.11	312.09	313.11	312.01	314.02	312.74	312.25	311.46	312.3	312.91	312.9	311.48
303.77	302.87	303.64	302.57	303.97	302.54	303.88	304.43	303.93	303.04	302.75	303.07	304.08	303.03	302.9	303.89	302.48	303.67	302.89	303.77	303.2	302.4	302.84	304.48	302.98	302.28	304.47	303.25	302.8	303.36	303.84	303.2	302.21	302.59	303.35	303.45	303.3	303.3	303.39	302.58	302.78	303.9	302.52	303.3	303.43	304.54	303.22	302.82	303.18	302.98
307.74	308.23	307.4	308.44	307.98	309.48	307.78	309.07	309.27	308.22	308.71	309.13	307.87	309.35	308.27	309.46	308.29	308.99	308.77	308.83	310.56	308.84	309.49	308.83	308.43	309.52	308.84	308.92	308.58	309.27	309.22	308.59	308.79	309.2	308.18	309.56	309.69	309.28	308.84	308.93	308.12	308.56	309.46	309.85	309.79	309.48	308.98	308.91	309.76	308.19
315.67	315.69	315.63	315.34	316.08	315.5	315.95	314.79	314.87	315.98	315.82	315.36	315.06	314.66	315.48	316.17	314.18	314.45	315.67	315.59	316.58	315.21	316.58	315.1	313.84	315.64	314.08	315.93	315.24	314.32	315.56	316.56	315.54	315.19	315.55	316.42	316.21	316.95	315.77	316.2	315.86	316.3	316.59	316.77	316.03	316.24	315.66	315.34	315.99	315.19
301.14	298.69	299.18	299.31	299.4	299.79	299.66	300.63	300.95	300.33	299.98	300.74	299.94	298.51	299.66	300.48	300.59	299.03	300.53	298.4	300.87	300.55	300.61	300.54	300.8	300.94	301	299.11	299.11	299.7	301.63	300.37	299.62	300.71	300.24	300.14	299.78	299.49	299.74	300.45	299.51	300.35	299.45	299.31	299.63	298.98	300.04	299.58	300.56	301.67
315.45	315.98	316.28	315.96	316.35	316.09	316.18	315.6	315.19	315.64	315.07	316.72	315.41	315.65	316.53	316.43	314.91	316.28	315.88	317.02	314.93	315.77	316.02	314.54	315.46	316.97	315.96	315.06	315.39	314.18	315.92	314.99	316.56	315.44	314.75	315.62	315.84	314.98	316.9	314.53	317.44	315.9	316	315.86	315.41	315.25	315.62	316.18	315.71	315.87
305.71	306.12	305.21	304.9	306.69	305.39	306.75	306.14	305.37	305.96	305.81	306.58	306.33	306.06	305.96	305.73	306.27	305.26	306.13	306.24	306.16	306.91	305.4	305.2	306.66	307.12	306.61	307.38	306.52	306.75	307.03	306.66	305.24	305.83	306.71	305.47	306.13	305.79	305.63	307.03	306.38	306.38	305.93	305.16	306.55	307.21	305.1	306.15	305.88	306.54
300.35	299.76	301.01	299.74	299.32	300.18	299.83	299.29	299.88	300.83	300.27	301.11	301.43	300.58	301.08	300.27	298.66	300.83	300.1	299.74	300.43	299.34	300.68	300.1	299.5	300.6	299.97	300.03	300.13	300.52	299.76	300.17	299.66	298.52	300.92	299.02	299.84	299.4	300.52	299.54	299.06	299.34	300.42	301.19	299.99	300.39	300.34	299.02	300.52	299.25
307.29	306.18	304.8	305.52	305.71	306.08	305.13	306.05	306.61	306.27	306.44	304.73	306.79	306.1	304.86	307.15	305.03	306.67	305.32	306.71	306.12	306.54	306.46	306.53	305.45	306.88	306	305.84	306.43	305.23	307.23	306.29	306.31	305.79	305.35	306.17	305.94	306.22	304.12	305.68	306.93	306.71	306.37	306.29	305.89	306.84	305.4	305.42	305.51	305.43
296.85	294.32	294.89	295.23	296.15	294.88	294.71	295.17	294.21	294.67	294.01	295.96	294.48	293.88	294.22	295.97	295.23	294.98	294.94	294.05	295.88	294.31	293.38	294.41	296.01	294.57	293.38	295.9	295.61	294.51	295.09	294.31	295.09	296.31	296.43	294.26	294.61	295.47	295.36	295.22	295.31	296.3	294.95	296.43	295.67	296.2	294.99	295.21	294.6	294.23
302.81	302.34	304.14	301.28	303.44	302.61	303.19	301.09	304.39	303.1	302.86	302.98	303.75	302.94	302.02	300.91	302.25	303.67	303.14	301.65	302.25	303.18	301.24	301.94	302.32	302.39	302.09	301.29	302.52	302.12	302.4	301.9	302.31	301.83	302.04	301.52	302.83	302.83	302.7	302.4	302.14	302.42	301.53	301.57	301.83	303.33	301.85	301.48	303.51	303.11
297.08	295.68	297.5	297.35	297.63	296.55	297.11	297.36	297.54	296.97	295.76	296.56	297.28	296.09	296.77	297.62	297.69	296.67	296.79	296.14	297.51	299.12	297.21	296.71	295.68	296.51	296.55	297.52	296.46	295.61	296.37	296.63	297.2	294.35	297.08	297.47	297.55	297.25	297.79	297.41	297.18	296.21	296.72	295.97	296.8	296.48	296.2	297.18	296.61	297.25
302.04	302.02	301.89	303.74	302.64	302.99	302.44	302.5	302.1	302.91	302.16	302.82	302.03	302.83	303.44	301.54	301.87	303	302.74	301.59	303.55	301.98	301.8	300.18	302.49	302.44	302.27	302.43	302.12	302.18	303.02	303.06	302.39	303.39	301.37	302.87	302.43	303.45	303.19	302.7	302.41	302.36	304.47	301.99	303.14	301.94	301.21	302.24	302.71	302.44
311.28	312.47	312.18	311.53	312.78	312.6	312.54	313.74	313.5	313.79	312.03	312.05	312	313.27	313.03	313.46	312.46	313.33	314.11	313.9	312.89	312.46	312.3	313.09	311.93	312.67	313.65	313	313.95	313.59	314.05	313.81	312.27	312.83	312.7	311.99	312.66	312.28	312.76	312.54	313.43	313.83	313.09	312.32	312.82	313.25	313.79	312.16	313.32	314.3
315.72	314.94	313.97	315.05	314.89	315.71	313.73	313.3	314.61	315.2	315.62	314.48	315.3	315.83	314.93	314.94	314.4	315.13	313.48	315	315.21	315.51	315.51	315.48	314.64	314.58	315.22	316.11	315.94	314.04	316	314.69	314.46	315.17	315.04	314.92	315.22	314.85	315.56	315.49	315.4	314.77	315.47	315.06	314.64	314.61	316.1	314.58	314.31	314.93
314.23	314.38	313.98	313.68	314.61	315.23	313.68	314.35	313.74	313.56	313.27	314.5	312.91	313.24	314.02	314.55	313.06	314.06	314.65	312.67	314.33	314.28	313.99	314.13	314.02	313.67	313.41	313.61	314.29	313.56	313.73	314.28	314.31	313.95	313.45	314.72	313.36	313.58	314.62	313.45	313.62	315.04	312.89	314.12	314.26	313.58	314.72	315.75	313.64	314.69
314.53	313.91	313.46	315.68	315.14	312.47	314.05	315.33	314.86	313.98	314.7	314.91	315.37	314.82	314.93	316.14	313.66	314.89	314.25	315.29	314.48	315.34	315.77	315.84	315.82	314	314.74	315.32	313.98	315.34	314.78	315.13	313.74	315.14	314.22	316.07	315.14	315.38	314.31	314.89	314.45	315.44	314.06	315.08	314.94	314.36	315.15	315.02	314.49	314.72
312.14	311.66	310.91	312.3	311.24	311.98	311.66	311.89	313.05	311.61	312.36	311.87	310.09	311.65	310.82	311.03	312.08	311.68	311.6	311.28	311.88	311.58	311.17	312.35	311.39	311.27	312.61	310.49	312.94	313.46	311.61	312.03	311.7	311.98	312.56	310.24	312.66	311.4	311.97	311.61	311.76	311.31	311.99	312.73	310.74	310.93	311.32	310.98	310.29	310.75
313.62	313.51	312.73	313.81	312.41	313.24	313.14	313.87	313.4	313.65	312.87	312.29	312.64	313.12	312.57	313.37	312.69	313.74	312.85	312.47	312.3	312.54	313.49	314.31	312.05	313.78	311.2	312.64	312.34	312.53	313.59	312.22	311.99	313.67	312.64	314.46	312.15	312.81	312.52	314.43	313.57	312.01	313.79	313.56	312.24	312.86	312.44	313.05	313.19	313.3
318.05	317.95	317.36	317.71	318.06	317.97	318.42	319.53	317.31	316.91	319.35	317.25	318.14	317.69	318.56	317.91	318.07	318.84	317.29	319.15	318.55	317.71	317.22	317.94	318.92	319.73	319.92	318.33	318.75	318.61	317.77	318.23	316.36	317.62	318.96	318.49	319.26	317.47	317.66	318.45	318.01	317.86	317.96	316.93	317.51	318.97	319.41	317.61	317.22	317.95
293.8	294.33	294.59	293.26	293.47	294.18	293.41	294.63	294.59	292.86	293.86	293.71	292.94	294.38	293.24	293.22	293.77	293.51	291.8	294.51	293.97	293.08	294.66	293.52	293.9	294.75	294.69	293.51	295.55	293.4	294.53	292.88	295.07	294.41	293.67	294.6	293.12	292.9	294.46	295.31	292.06	294.36	294.11	294.4	294.01	295.44	293.78	293.57	294.89	292.64
313.21	313.83	314.43	313.65	312.86	313.84	313.32	314.04	312.45	312.89	313.02	313.15	313.65	314.25	312.43	313.36	313.02	312.69	313.2	313.83	312.7	313.85	313.18	313.25	313.21	313.82	313.4	313.51	314.07	313.42	312.94	313.39	313.6	313.03	312.67	313.6	313.71	314.5	314.12	313.43	312.71	314.07	314.06	313.49	313.46	313.41	312.77	313.6	312.8	313.08
303.48	303	301.68	303.81	303.9	304.19	303.6	302.92	304.77	303.31	302.57	304.31	303.49	303.31	302.09	302.73	301.77	304.52	303.89	303.92	303.72	303.22	303.78	302.04	302.67	303.19	302.69	304.87	302.51	303.86	302.82	302.53	303.15	302.35	303.91	303.4	302.2	303.17	303.06	302.14	304.5	303.62	302.48	303.39	302.3	304.68	303.88	303.55	303.18	304.13
309.22	309.26	307.78	308.35	308.58	307.96	308.46	309.12	309.03	308.62	308.81	308.2	308.92	308.09	309.41	308.71	309.33	308.2	309.11	309.4	309.77	309.55	309.28	309.41	308.72	308.64	308.79	309.35	309.66	308.51	308.87	308.88	308.11	308.93	308.47	308.04	307.96	310.74	308.62	309.34	307.62	308.59	309.48	309.67	308.83	307.97	309.05	309.77	308.27	308.95
304.07	303.65	304.49	303.07	303.2	302.75	303.77	304.3	304.14	302.53	303.06	303.43	304.4	304.57	303.11	302.96	303.64	302.05	303.23	302.82	304.85	304.01	304.87	304.31	303.5	303.22	302.27	303.32	302.64	303.88	303.25	303.51	302.74	304.66	304.19	304.51	303.69	303.92	304.42	304.74	304.71	302.23	302.72	303.87	304.34	304.74	302.97	304.23	303.95	303.06
305.98	306.33	307.56	306.84	305.97	306.35	305.36	305.73	306.53	306.75	305.55	305.07	306.3	307.06	304.32	306.23	303.98	305.66	304.79	305.43	306.66	306.33	306.85	305.87	306.18	306.37	306.99	306.62	305.96	305.76	306.75	305.07	306.47	305.14	306.34	306.64	305.17	306.36	305.09	305.03	305.93	304.67	305.33	305.53	305.19	306.25	306.52	307.25	306.46	306.44
302.63	302.07	302.33	302.42	302.03	303.73	301.87	302.11	301.94	303.15	303.41	301.83	303.9	302.29	304.11	301.79	303.5	302.32	301.87	301.76	303.59	303.02	303.58	303.43	302.36	303.52	303.01	302.67	301.81	304.74	302.46	303.11	300.92	303.72	303.6	301.7	303.18	302.94	303.11	302.17	302.77	302.78	302.79	302.7	303.29	303.04	302.95	301.78	302.78	302.39
293.36	293.97	293.9	294.06	293.44	294.38	294.14	293.13	292.65	292.73	293.69	294.56	294.41	294.23	293.84	294.52	293.61	294.51	293.42	293.99	292.53	294.13	294.49	293.67	294.84	293.69	295.32	294.4	294.78	294.01	294.29	294.95	295.04	293.77	293.33	293.11	294.52	294.62	294.39	294.36	292.72	294.32	293.59	294.35	294.08	292.88	293.08	293.87	293.69	294.88
328.31	327.89	327.75	327.84	328.84	328.15	327.88	327.97	327.95	328.38	327.72	326.86	327.15	327.97	327.56	328.96	327.77	327.83	327.47	329	328.19	328.48	327.59	327.62	327.85	327.95	327.84	326.83	326.26	327.01	327.65	328.89	328.81	328.49	329.23	327.89	327.81	329.1	327.92	328.86	327.98	328.09	326.66	326.72	328.1	327.08	327.49	328.46	327.78	326.07
307.28	306.95	307.12	308.26	306.26	307.83	307.5	307.35	306.14	308.79	307.49	307.6	308.04	308.08	307.41	307.18	307.52	306.53	307.26	307.34	307.58	306.71	306.52	307.1	308.21	307.16	308.32	307.7	307.65	308.17	306.3	308.34	306.91	306.12	307.16	307.8	306.32	307.27	307.5	305.7	306.72	307.88	307.96	307.72	307.14	307.16	307.1	307.63	308.52	307.47
294.23	295.12	293.93	294.49	295.16	294.09	293.8	293.15	294.43	293.76	294.25	293.27	294.36	295.14	293.89	293.83	294.32	295.56	294.76	294	293.78	293.19	293.99	294.07	295.1	293.74	293.55	294.3	294.12	294.57	293.25	293.67	292.29	293.72	293.3	294.51	294.48	295.08	294.31	293.4	294.41	294.54	294.09	293.64	293.32	294.03	293.43	293.85	293.47	294.46
302.08	300.52	299.98	301.86	301.14	300.81	301.8	300.49	301.84	301.09	301.57	301.41	301.92	300.61	301.06	300.67	301	300.23	301.02	300.87	299.81	300.5	300.5	301.93	301.86	301.12	300.67	301.44	301.11	301.27	301.44	302.05	301.67	302.57	300.38	300.45	302.15	301.72	301.02	300.17	301.94	300.06	301.4	301.2	301.13	300.15	300.75	301.03	300.49	301.24
309.32	309.59	308.4	307.42	309.64	309.91	309.64	307.52	310.08	307.85	309.26	308.7	308.37	309.5	309.96	309.84	308.05	307.97	309.16	308.86	307.91	309.91	308.13	309.51	308.23	308.49	307.44	308.85	309.79	309.63	308.38	308.55	308.51	307.86	309.11	309.95	309.32	310.12	309.69	309.26	308.94	308.55	309.5	308.47	309.13	308.04	309.04	309.57	308.77	308.58
303.56	303	304.3	302.57	303.91	304.29	304.02	304.08	303.39	303.33	303.08	303.39	303.93	303.23	303.04	302.84	303.31	303.18	303.14	304.09	303.66	302.8	302.96	303.93	302.87	303.48	302.5	302.72	303.04	303.87	304.25	304.24	303.67	302.53	303.31	304.22	302.97	303.88	303.17	301.62	304.26	302.38	303.64	303.25	303.83	302.61	302.99	302.46	303.51	303.74
313.82	313.25	313.79	311.16	312.57	313.11	313.69	314.07	314.01	311.6	312.43	314.27	313.23	312.86	314.17	314.19	313.27	313.43	313.82	312.49	313.17	311.48	313.61	312.54	313.05	314.31	312.72	314.41	313.89	313.01	313.43	313.29	313.39	311.99	313.55	311.58	312.2	312.54	313.69	313.08	312.7	313.82	313.49	314.42	314.06	312.8	311.96	314.72	313.32	312.86
326.18	324.8	326.48	325.09	325.07	324.4	325.75	325.67	325.35	326.04	325.05	325.31	324.74	325.44	326.6	325.52	326.49	325.59	325.22	325.95	325.74	325.95	325.04	324.99	324.17	325.92	325.74	324.71	326.45	326.37	324.48	324.9	324.64	325.06	325.77	324.85	325.63	326.16	326.38	325.5	326.04	323.79	324.84	326.07	325.29	324.92	324.92	326.11	326.32	327.02
312.17	311.46	311.69	310.78	310.13	311.8	312.17	310.72	310.52	311.44	311.86	311.72	312.31	312.19	312.75	311.78	311.52	310.7	311.98	311.69	309.86	311.72	311.79	312.18	311.81	311.5	311.6	312.97	311.92	311.56	312.08	311.19	311.6	310.63	310.6	310.71	312.73	310.88	310.53	312.79	310.49	311.94	311.44	311.23	311.4	311.32	311.5	312.3	312.76	311.12
313.32	312.02	311.45	312.47	312.34	311.47	311.81	312.26	312.86	312.18	312.07	312.51	312.07	311.97	312.45	312.95	312.19	310.98	311.9	313.56	312.26	311.66	313.93	312.86	311.36	312.33	312.91	312.4	312.32	311.87	311	312.56	311.74	311.77	312.59	312.31	311.57	311.89	311.14	312.86	312.03	311.68	312	313.23	312.02	312.05	312.7	312.77	311.82	312.96
309	307.37	309.15	310.45	308.67	308.2	309.44	309	308.57	308.63	309.62	308.7	308.21	308.64	308.16	308.54	308.2	308.56	309.86	309.51	308.82	310.1	307.36	309.3	308.47	308.09	309.66	309.22	309.03	308.67	309.12	308.08	307.24	308.62	309.58	309.04	309.16	308.98	309.19	308.07	309.02	309.71	309.58	308.38	308.43	308.56	309.02	309.91	308.32	309.34
317.42	317.92	319.27	319.21	318.84	318.56	319.04	317.37	318.2	318.48	318.69	318.56	317.09	318.69	318.82	318.63	318.74	318.09	320.03	318.58	318.76	319.34	320.16	317.56	317.91	318.84	318.95	318.51	319.26	318.4	319.49	318.14	318.19	317.75	318.08	321.11	318.43	318.7	318.72	319.19	318.67	319.23	318.34	319.7	319.71	317.8	318	318.82	320.03	318.06
304.97	304.68	305.24	305.16	306.69	306.69	305.61	306.33	304.44	305.83	305.49	304.72	303.92	304.9	305.97	305.68	305.17	305.94	304.58	305.42	305.16	305.23	304.43	306.56	305.38	304.79	305.31	306.02	305.3	304.95	305.89	304.37	305.44	306.29	304.48	305.09	305.41	305.72	305.65	305.02	306.86	305.24	304.26	306.58	305.13	306.01	305.53	305.8	303.95	305.07
316.26	316.63	317.03	317.5	315.73	315.31	317.84	315.78	317	315.71	316.66	316.59	316.22	316.78	316.7	316.18	317.2	315.65	316.19	317.81	316.67	316.23	316.17	317.59	316.06	318.55	317.22	317.2	316.43	316.74	315.66	317.45	316.32	316	317.77	318.3	317.28	315.88	317.44	316.11	316.16	316.03	317.14	316.8	316.42	316.38	315.51	316.23	316.02	316.71
314.8	315.69	315.85	315.48	315.15	315.26	315.79	315.35	316.28	314.19	315.64	315.79	316.36	314.74	315.44	316.1	314.35	315.47	316.45	316.51	315.51	315.74	316.34	315.73	317.09	315.02	315.13	314.6	315.72	315.96	315.74	314.4	315.16	316.21	315.4	316.56	314.58	315.46	314.96	314.55	313.71	316.32	316.14	314.86	314.68	315.84	317.57	315.75	316.35	316.93
303.29	303.59	302.95	303.18	303.27	302.89	303.57	303.86	303.8	304.61	303.43	303.86	301.87	302.84	302.91	304.15	302.52	304.24	304.09	303.49	303.74	303.35	302.96	303.61	304.48	303.24	302.51	303.31	303.12	303.26	303.56	303.8	303.07	304.98	303.41	302.73	302.31	304.4	303.76	304.24	303.54	304.11	303.66	303.06	302.76	304.77	304.27	304.33	303.88	303.8
305.89	305.65	307.62	305.73	306.46	305.95	307.08	306.02	306.08	305.51	306.52	306.43	305.03	305.76	304.91	305.38	306.88	306.59	305.92	306.48	305.77	306.81	306.62	305.46	305.29	304.91	306.24	305.52	305.94	304.94	306.87	305.21	306.46	306.27	306.69	306.39	306.09	307.02	306.9	305.23	305.3	306.45	306.09	305.67	305.26	305.59	306.27	306.42	307.16	305.77
295.87	294.25	294.75	295.71	296.29	294.92	295.41	295.46	294.4	294.32	294.36	293.61	295.43	294.83	296.23	294.79	296.38	293.43	294.08	295.09	295.03	294.36	295.12	294.01	295.37	294.52	293.71	295.95	295.58	295.41	295.93	294.9	294.89	294.86	295.39	295.75	294.81	294.57	294.37	295.62	295.65	295.22	295.17	295.29	294.99	295.82	295.48	294.29	294.32	294.18
317.73	318.72	316.91	317.98	317.78	319.36	317.97	317.14	318.13	318.97	317.62	318.75	317.41	318.38	318.62	317.39	318.28	317.68	317.66	319.19	318.47	317.5	318.97	318.56	318.1	319.03	319.16	317.89	318.57	318.29	318.36	318.15	318.18	318.87	317.34	318.46	318.03	318.37	319.29	318.74	318.25	319.15	317.31	317.51	319.52	318.6	318.31	317.31	319.39	317.81
311.61	311.53	311.6	311.16	310.09	309.17	310.24	310.94	310.2	309.73	310.52	310.8	311.57	310.18	309.75	310.93	310.81	310.55	310.44	310.71	310.77	310.89	309.97	311.28	308.94	309.89	310.44	310.49	309.66	310.22	310.93	309.28	311.41	310.1	309.41	309.41	310.7	309.2	310.71	310.99	310.55	310.45	308.25	311.09	311.98	310.5	310.71	309.97	310.54	311.87
299.63	299.69	299.88	300.35	300.11	299.98	300.69	299.99	299.95	300.38	299.2	301.11	299.98	300.21	299.77	300.83	300.26	299.51	299.56	300.38	300.24	299.16	300.4	299.98	299.55	300.26	299.78	299.98	299.52	300.59	299.55	299.09	301.22	299.8	299.85	301.01	300.05	300.18	299.26	299.35	300.74	300.46	300.27	300.64	301.1	300.45	300.15	300.12	299.75	301.11
318.26	319.28	318.1	318.38	318.19	318.39	318.53	317.86	317.61	317.91	319.69	319.41	318.02	318.86	319.93	319.58	318.62	318.04	319.08	319.12	318.45	319.73	318.43	317.26	318.26	319.06	319.79	319.41	318.55	318.49	317.14	318.09	318.69	317.66	319.08	319.92	318.73	317.52	317.98	318.04	318.47	319.29	317.88	317.89	318.03	318.71	318.51	318.54	319.04	317.83
311.73	310.83	310.42	310.48	311.12	310.41	312.05	310.06	310.81	311.36	310.79	311.23	309.95	310.82	310.62	310.21	311.1	312.25	310.97	311.16	311.12	310.88	310.68	310.56	310.68	309.58	310.49	310.99	309.94	311.08	311.49	311.6	309.98	310.44	310.1	310.5	310.94	310.88	311.06	310.29	310.84	310.64	310.03	310.46	311.24	311.78	310.54	310.51	312.15	312.45
304.87	303.89	304.42	304.44	304.1	305.06	303.44	303.56	304.37	304.8	304.95	303.02	304.41	304.47	302.59	305.14	305.82	304.67	304.9	304.65	304.94	304.2	305.02	304.42	303.76	303.41	303.99	305.17	303.92	303.44	304.82	303.87	304.11	304.23	303.51	303.92	304.67	304.47	305.87	304.5	303.92	304.57	305.35	305.18	304.29	303.88	303.6	304.21	304.22	305.05
314.09	315.4	315.12	316.11	314.4	315.26	314.72	315.91	316.34	314.72	313.81	315.19	314.71	314.14	314.88	315.49	314.67	314.53	314.12	314.78	313.7	314.35	315.6	314.29	315.19	314.78	315.31	314.77	314.75	315.45	315.47	315.53	314.54	314.43	314.05	313.34	315.24	315.06	314.8	316.4	315.13	314	314.75	314.64	314.28	314.94	314.52	314.67	314.3	313.94
314.4	316.28	314.66	314.66	315.85	313.03	314.45	314.56	314.45	316.12	314.9	314.43	314	314.5	314.37	313.97	315.06	313.31	315.59	313.39	314.42	313.65	315.1	314.21	314.79	315.05	314.53	314.12	315.57	316.14	315.61	314.94	313.42	315.49	314.23	315.02	315.31	314.21	314.93	315.71	315.46	316.35	314.54	313.93	314.29	314.47	315.4	314.53	315.13	312.69
293.7	294.3	293.26	294.25	294.43	294.51	295.21	293.04	295.52	294	293.57	293.74	293.57	294.93	295.59	294.21	292.84	293.7	294.88	294.2	293.66	294.72	294.43	294.79	294.26	293.92	294.28	293.66	295.17	294.58	295.09	294.26	293.11	294.17	294.75	294.59	292.32	294	294.12	293.44	293.19	293.95	293.73	293.36	292.92	295.2	294.22	293.44	294.07	295.07
295.38	294.1	294.67	294.89	295.26	294.89	294.28	295.71	294.93	295.51	293.28	295.1	295.7	294.59	295.26	294.64	294.99	295.47	294.86	295.88	294.95	296.27	295.04	294.87	295.11	295.23	295.08	294.29	296.55	294.43	294.7	295.02	295.31	295.71	294.15	294.77	295.6	294.33	293.69	295.39	294.68	295.32	296.49	294.98	296.32	295.48	295.19	294.72	295.44	294.58
312.9	312.39	312.42	313.1	312.98	314.64	313.43	312.2	312.42	313.61	314.2	314.31	313.84	312.99	313.02	312.9	313.58	313.84	314.52	313.14	314.24	314.46	313.75	312.92	313.46	313.86	312.31	313.06	312.82	313.75	312.91	313.1	312.62	313.14	314.25	312.21	314.13	313.63	312.99	313.31	312.65	314.58	313.78	313.21	314.08	312.37	312.93	313.64	312.55	313.85
313.51	312	312.54	314.49	313.5	314.24	314.6	313.25	312.71	314.3	312.61	312.86	311.44	312.84	314.02	312.85	312.97	313.99	313.07	313.39	312.81	314.78	312.88	312.68	313.42	314.08	314.15	313.52	313.67	313.27	314.11	312.42	313.08	311.97	313.91	312.82	313.38	313.36	313.24	313.56	313.35	311.76	314.47	313.19	313.56	313.22	313.86	313.65	314	314.75
311.62	309.6	310.62	311.87	309.36	310.58	311.27	311.04	310.55	310.38	310.13	311.88	310.87	310.91	310.54	310.44	310.8	311.37	310.22	311.66	310.18	308.93	312.16	309.73	311.45	310.76	311.49	311.21	311.03	310.15	309.82	309.46	310.55	311.33	309.61	309.9	310.87	311.3	311.44	310.1	310.86	311.11	310.88	312.13	310.44	311.01	310.61	310.04	310.75	311.02
293.83	293.62	292.57	292.3	292.86	294.09	293.68	293.78	293.03	294.96	295.51	293.36	293.41	294.18	293.82	293.96	294.39	293.67	294.42	294.62	294.6	294.84	293.5	293.06	294.24	295.2	294.87	293.18	294.01	294.46	294.03	292.54	294.52	294.28	295.23	293.02	293.62	294.81	293.86	293.54	293.47	292.84	295.18	293.51	293.33	294.35	294.36	295.43	294.97	294.58
300.86	300.65	299.97	300.31	300.56	299.19	300.09	300.91	299.61	299.18	300.98	300.4	299.93	300.01	298.46	301.8	297.85	299.17	299.52	300.16	298.92	299.22	299.44	299.55	298.94	300.57	299.32	301.34	300.56	300.25	299.31	300.2	299.81	300.04	300.29	300.44	299.02	300.8	300.45	299.33	301.16	300.17	299.23	300.3	298.85	299.96	300.24	301.55	300.64	300.12
305.01	304.87	305.31	305.38	305.4	305.57	305.35	304.18	304.17	304.61	305.05	306.62	304.77	304.53	304.62	305.13	304.77	305.86	306.23	305.15	305.13	305.82	305.23	306.74	305.55	306.08	305.71	304.48	304.29	305.91	305.28	306.09	303.88	305.32	306.17	304.68	305.21	304.73	304.61	304.59	305.83	305.17	305.05	305.18	304.8	306.02	303.44	305.84	305.73	306.73
302.01	301.76	303.14	303.21	303.16	302.78	303.43	302.33	302.54	302.18	302.88	302.85	302.38	303.08	303.36	303.32	301.89	302.38	303.36	303.11	301	302.96	303.96	303.79	303.17	302.51	301.85	302.44	302.73	301.73	303.12	302.61	304.95	302.68	303.98	301.21	303.01	302.93	302.37	302.82	302.89	302.67	302.57	303.07	302.67	304.32	302.88	302.23	302.17	302.38
314.48	314.25	315.13	314.65	313.45	313.88	314.63	314.11	312.74	313.67	313.47	314.18	314.26	312.95	314.29	314.85	314.85	313.46	313.3	313.93	311.21	313.53	314.13	312.68	312.89	313.8	314.33	314	314.29	314.76	312.98	314.05	313.86	313.6	313.78	315.36	314.04	315.35	313.74	313.68	313.04	312.83	313.19	312.83	313.62	313.98	313.77	313.99	313.22	313.7
294.68	295.92	294.05	296.3	293.93	294.85	294.9	293.55	294.36	294.73	295.19	295.75	294.69	294.75	294.04	295.1	296.05	294.54	295.4	295.76	294.92	296.11	295.39	294.94	294.46	295.37	294.72	294.12	293.95	295.89	294.67	295.07	294.91	295.89	294.91	294.74	295.01	293.94	293.62	294.85	294.77	294.52	295.12	295.85	293.7	295.81	296.61	294.23	294.36	294.59
306.01	306.88	305.6	305.16	304.11	305.94	306.47	304.31	305.97	306.26	305	304.35	305.76	305.89	307.26	306.7	304.27	305.44	306	306.77	305.22	305.41	305.06	307.04	307.67	306.32	306.15	305.65	306.48	305.83	305.22	307.01	306.96	304.62	306.36	306.4	304.51	306.01	306.95	305.97	306.08	306.65	305.79	305.31	305.33	305.89	306.02	306.96	306.2	305.87
311.23	312.39	311.95	311.33	312.36	312.71	312.6	311.16	312.75	312.87	311.29	312.46	312.72	311.76	311.53	311.17	312.09	312.59	312.91	312.14	312.35	313.72	313.16	311.49	312.19	312.07	311.68	311.19	311.89	312	312.12	312.07	311.75	312.83	311.01	314.15	312.09	311.35	311.73	312.5	312.32	311.01	311.99	312.72	311.63	313.17	311.9	311.99	311.83	312.51
294.54	293.52	295.61	294.97	295.37	295.35	294.18	293.5	295.16	294.67	295.28	295.63	294.76	295.21	294.74	294.92	294.7	295.38	295.94	295.84	294.17	294.91	294.62	295.43	294.69	296.02	295.48	294.88	294.68	296.09	295.86	296.42	296.18	296.08	295.36	293.83	295.46	293.84	295.11	294.73	293.85	294.37	296.15	296.11	294.3	294.07	294.74	294.9	294.67	295.8
308.94	307.87	309.73	308.25	309.83	308.02	308.67	308.53	308.83	309.37	309.35	309.18	309.63	308.05	308.95	309.12	308.19	308.68	309.04	308.26	308.37	307.61	309.63	308.61	308.53	310.2	308.02	310.04	307.47	310.3	309.41	309.19	310.11	308.75	308.12	308.99	309.43	309.38	309.34	309.51	308.98	309.51	310.28	309.12	308.37	309.55	308.41	308.14	308.64	308.96
314.91	315.51	315.61	315.74	314.66	314.81	314.39	315.61	313.3	315.26	315.4	314.2	315.45	315.29	314.62	316.18	315.55	314.86	315.91	315.26	314.11	315.22	315.33	315.41	314.69	315.28	314.3	314.38	314.95	314.89	316.09	316.29	314.84	314.76	314.97	314.81	314.34	314.12	314.8	314.52	314.01	314.61	315.74	315.43	315.78	316.2	313.7	314.5	314.63	314.04
303.71	303.89	303.33	304.71	301.33	303	303.63	303.91	303.28	304.09	304.17	303.35	303.97	303.64	302.95	303.78	304.26	303.53	303.71	304.24	303.96	304.44	304.95	303.37	303.81	304.19	304.21	303.62	303.34	302.79	302.61	302.88	303.14	303.38	304.59	302.57	303.83	303.06	302.81	302.82	304.36	303.53	304.46	303.18	303.61	303.92	302.92	301.79	304	303.29
315.82	315.66	315.74	315.16	314.88	314.46	314.12	315.35	315.38	314.26	316.29	314.76	315.34	315.44	315.43	315	315.61	316.18	314.22	314.02	315.04	314.77	316.13	314.16	313.99	315.42	314.37	314.4	314.76	315.27	316.34	314.47	315.54	315.9	315.38	314.13	315.49	315.87	313.6	315.3	316.28	314.64	315.98	313.97	314.69	314.6	314.76	315.19	314.98	315.05
311.12	311.81	312.46	313.5	312.68	313.13	312.37	313.4	314.44	313.72	314.08	312.7	312.61	312.44	313.43	314.98	312.63	312.64	313.45	313.35	312.56	313.65	312.72	314.1	313.27	313.03	312.69	311.79	312.4	312.97	312.09	313.55	312.76	313.22	313.44	313.72	312.97	313.32	314.49	313.35	312.57	313.67	312.74	312.08	313.71	313.72	314.09	313.5	313.57	312.5
304.84	304.29	305.88	305.68	304.08	303.56	304.21	304.37	304.43	304.69	305.4	305.11	305.04	305.78	304.43	305.17	303.67	303.92	305	305.21	305.1	304.72	305.51	304.97	303.86	304.72	304.31	305.17	306.39	303.9	305	304.91	303.55	304.38	305.22	305.62	305.61	303.67	304.64	305.06	305.41	305.56	304.09	304.62	305.14	305.17	304.75	304.46	304.31	305.77
315.54	315.38	314.4	313.67	315.56	315.62	314.48	314.79	314.31	314.75	314.65	314.92	315.92	315.32	314.91	314.8	314.91	314.32	313.3	314.87	316.38	315.33	316.26	315.62	315.58	314.81	315.33	315.31	314.45	315.16	315.67	315.37	314.27	315	314.63	313.88	315.48	314.98	315.23	315.09	317.23	314.82	314.15	314.11	315.85	314.53	315.02	314.06	315.15	314.8
305.9	305.57	304.88	304.64	305.5	304.26	305.4	305.71	305.08	305.18	305.64	306.07	304.04	306.6	305.04	306.02	305.25	304.97	305.95	305.36	305.87	306.09	305.87	306.16	305.42	304.74	304.28	306.18	305.76	305.65	306.26	305.54	306.13	305.18	305.98	305.83	305.63	305.28	304.64	305.39	305.38	304.72	307.13	305.64	305.15	305.15	304.92	305.35	305.62	304.95
315.76	314.63	314.22	314.31	315.97	314.72	314.23	316.55	315	315.9	314.85	314.87	315.52	315.67	314.53	314.62	315.54	315.82	315.04	315.82	314.01	315.49	314.3	314.45	315.63	315.22	314.74	315.33	315.62	314.93	314.05	313.78	315.19	313.95	314.71	313.67	314.16	314.82	313.76	315.1	314.01	314.3	315.79	314.85	314.75	314.33	314.91	314.84	314.41	314.44
308.95	309.58	309.16	307.89	308.52	308.19	309.5	310.94	308.72	308.16	308.67	309.19	310.05	307.34	309.89	309.13	310.17	309.03	307.86	308.61	307.82	308.99	308.08	310.19	310.02	308.44	309.62	307.48	308.8	308.54	308.72	308.51	308.38	309.65	310.12	308.36	308.66	309.47	308.65	307.72	309.14	308.38	308.57	309.58	308.22	310.35	308.07	308.64	309.48	308.33
300.54	302.66	301.78	300.49	300.68	302.37	301.07	302.83	300.66	302.66	301.02	302.39	301.54	300.56	300.32	301.33	300.4	301.6	301.49	301.66	300.9	301.48	302.16	301.99	301.89	301.33	301.5	300.21	300.95	300.39	300.67	301.22	301.06	301.53	299.79	302.22	301.54	301.82	300.96	299.77	301.32	300.96	301.62	302.74	302.54	300.2	300.41	302.61	300.84	301.44
302.47	302.32	301.37	302.77	302.86	303.27	302.74	302.24	304.42	304.08	302.39	303.38	302.41	302.21	302.45	302.47	301.65	303.18	303.96	303.81	303.2	301.28	301.66	302.95	302.97	303.3	303.44	302.37	302.38	303.21	303.29	302.11	301.87	303.64	303.54	302.96	301.86	303.41	302.17	302.08	303.8	302.08	303.11	303.82	304.18	303.89	303.42	302.75	301.61	302.82
307.12	307.53	305.95	306.88	307.52	307.76	306.8	308.59	307.37	308.61	307.28	306.4	307.64	306.77	307.1	307.13	307.39	306.81	307.83	306.58	309.44	307.34	306.37	306.13	307.39	306.93	307.49	307.67	308.25	307.19	306.74	306.88	306.53	307.78	306.68	306.9	308.23	308.26	308.87	307.88	307.53	307.66	307.08	307.92	307.08	307.46	307.19	306.75	307.18	308.67
313.91	314.46	314.16	313.04	313.01	313.68	313.91	314.39	313.8	314.09	314.2	315.41	314.12	313.57	315.63	316.04	312.77	314.1	313.72	314.4	315.47	314.08	313.82	314.39	315.91	315.31	314.09	313.64	313.2	313.52	313.25	313.75	314.47	314.59	314.89	313.41	315.03	314.27	312.69	312.81	313.72	314	314.84	314.12	314.15	315.9	313.38	312.75	314.45	313.79
327.35	327.26	327.44	325.88	327.67	326.64	326.83	327.22	326.63	326.91	326.71	326.87	327	328.41	327.64	327.77	327.27	327.59	328.12	327.47	327.18	327.34	327.38	327.44	327.59	326.81	328.35	326.92	325.73	326.35	326.76	326.15	326.94	326.92	327.17	327.05	326.66	326.57	326.73	326.64	325.14	327.79	326.38	327.18	327.72	327.73	326.72	326.68	325.79	326.07
326.78	325.49	325.08	324.84	324.83	324.28	325.26	326.56	325.54	324.74	326.4	325.44	325.2	324.66	324.19	326	325.34	326.12	324.72	324.25	326.38	324.82	325.73	325.3	325.33	324.74	325.34	325.64	324.79	325.19	326.02	324.74	325.46	326.95	324.64	325.15	325.07	326.78	324.98	324.19	324.17	325.67	324.59	326.12	325.15	325.26	326.64	325.07	325.44	324.73
306.62	306.74	307.15	306.64	308.31	309.56	308.09	307.28	307.51	307.65	307.28	308.17	307.48	308.1	307.95	306.93	307.02	308.16	306.6	307.09	307.51	307.02	307.61	307.09	307.57	306.33	307.7	308.18	306.47	307.13	307.55	307.39	306.72	307.06	307.45	306.91	307.1	306.28	307.17	307.15	307.52	308.11	307.36	307.08	308.58	307.7	307.14	306.89	308.38	306.88
304.21	302.38	302.85	302.76	303.01	303.43	304.61	303.7	303	302.6	302.79	303.86	304.19	303.29	304.16	302.87	302.41	303.84	303.49	303.85	303.05	304.05	302.49	303.19	302.5	302.48	305.08	303.84	302.13	302.59	303.66	303.69	302.71	303.16	303.4	303.22	303.16	303.2	302.56	301.92	303	303.08	302.66	303.4	302.42	303.99	303.05	302.53	303.82	304.21
306.65	305.71	306.86	305.68	306.64	306.47	306.53	305.59	305.47	307.15	305.79	307.33	305.58	306.25	305.6	305.83	305.48	305.76	306.03	306.78	305.74	306.67	305.88	306.34	305.58	306.34	306.92	306.72	305.72	307.92	305.89	306.17	305.62	305.47	306.42	305.97	305.5	305.98	306.81	306.5	305.7	306.48	306.85	305.9	306.32	305.81	305.97	306.2	305.72	305.9
318.39	317.29	318.26	319.14	318.18	318.5	318.1	317.38	318.44	318.16	318.61	319.16	318.23	318.87	317.79	316.73	319.2	317.69	319.28	318.23	317.19	317.73	318.08	318.21	318.88	317.97	317.38	318.78	319.08	317.62	317.43	316.83	318.63	318.43	318.31	318.02	318.83	318.01	318.92	318.17	319.24	318.79	317.93	317.58	317.51	318.71	318.75	319.34	318.21	318.34
309.5	310.63	310.87	311.47	310.99	310.97	310.37	310.74	312.1	311.42	309.71	312.34	311.17	309.87	311.21	311.21	311.37	312.74	311.21	309.95	310.66	309.96	310.3	311.24	312	311.46	311.84	310.74	311.11	310.75	311.28	311.26	310.05	310.87	310.59	311.51	311.73	308.99	309.92	311.9	309.9	310.58	309.4	309.49	311.36	313.15	309.66	309.86	310.46	311.49
327.46	326.58	326.27	327.28	327.84	325.2	327.27	326.36	326.6	326.37	326.14	327.58	327.56	327.59	326.85	325.68	327.65	326.43	326.38	326.25	327.75	327	327.47	327.31	326.23	327.1	325.9	327.01	328.23	326.86	326.45	327.14	326.78	327.3	328.87	326.81	327.32	328.12	326.48	327.13	328.23	326.89	325.99	326.21	326.95	327.05	326.94	326.57	328.44	326.38
303.57	303.39	304.43	304.17	303.43	304.65	303.76	304.41	303.38	302.9	304.01	302.7	303.89	303.91	304.09	302.82	302.7	302.99	303.44	303.52	303.26	304.09	304.42	303.68	303.89	304.07	303.87	304.82	303.05	303.2	304.12	305.05	303.13	303.24	303.13	303.54	304.55	303.38	304.72	303.87	302.5	303.67	303.9	303.96	302.3	303.45	304.98	303.47	305.46	303.4
313.57	313.02	313.77	314.06	312.91	314.49	313.43	315.31	312.77	312.95	314.29	312.64	311.45	313.61	313.78	313.65	313.18	313.21	314.38	312.24	313.52	313.21	312.84	314.04	312.25	313.3	311.86	313.48	314.07	313.44	312.87	313.42	312.12	313.89	313.19	313.07	313.18	313.23	313.26	314.16	313.07	313.15	313.49	312.61	314.39	314.14	314.02	314.02	313.39	313.19
316.64	316.32	318.36	317.19	317.54	318.08	316.52	316.25	316.36	318.27	316.98	318.13	317.44	316.46	317.09	317.93	317.56	317.52	318.46	316.22	318.13	316.65	317.92	318.55	317.34	316.21	316.58	317.87	316.94	315.95	316.44	318.03	317.31	317.76	316.86	316.78	316.72	315.76	317.79	316.11	315.72	318.08	317.66	318.03	317.23	317.96	317.58	316.29	316.75	317.62
302.74	302.77	302.83	302.63	302.56	303.91	302.4	303.55	302.18	302.16	302.48	302.23	301.49	302.35	303	302	302.61	303.76	302.31	303.11	304.38	303.57	301.22	302.43	302.86	303.11	303.16	302.17	302.53	303.85	302.43	301.65	302.85	303.58	303.69	302.41	301.67	301.68	302.37	302.88	302.55	302.76	301.96	302.49	302.14	303.57	301.9	302.56	303.1	303.58
307.14	305.34	304.33	306.56	304.3	305.74	306.36	305.45	304.21	304.75	304.07	304.54	305.47	305.99	305.91	306.29	305.44	304.93	305.17	305.97	304.68	305.25	305.52	304.66	305.9	305.65	306.29	303.93	304.81	304.97	305.12	306.84	305.8	303.99	305	305.29	304.8	305.68	306.57	305.24	304.8	305.23	305.79	304.24	305.46	305.32	304.65	304.65	305.7	306.52
305.42	303.8	304.93	302.97	304.79	305.56	304.94	305.18	304.38	304.12	304.9	306.33	304.9	304.04	304.64	304.6	304.58	303.61	304.85	304.75	304.33	304.36	305.55	305.21	304.87	304.46	305.19	304.33	304.6	303.57	304.77	304.18	303.78	305.1	303.01	305.03	303.95	304.34	302.91	304.86	304.86	304.18	304.75	304.77	305.56	304.1	303.91	304.06	304.21	304.74
319.6	318.78	319.88	318.54	318.77	319.19	319.56	319.71	319.75	319.98	318.51	320.11	317.79	319	319.88	318.33	319.13	320.25	319.46	319.95	318.43	318.9	319.84	318.88	319.37	319.9	319.36	318.84	319.08	320.1	318.82	319.37	319.48	317.31	318.42	318.93	318.91	318.32	318.4	319.02	318.55	320.71	319.2	319.6	318.77	318.64	319.7	319.42	318.99	319.88
300.1	300.21	300.03	299.26	300.52	300.3	300.28	299.76	299.27	299.41	300.38	298.95	300.64	299.69	300.17	299.97	299.7	299.63	299.69	300.71	300.96	299.83	299.48	300.1	300.39	299.48	300.3	299.93	299.31	299.82	301.09	301.13	301.16	299	300.51	300.46	299.48	299.99	299.62	299.14	298.93	300.6	299.23	299.61	299.06	300.09	299.81	299.78	300.66	299.87
314.76	315.89	315.76	314.4	315.27	314.6	314.94	315.11	314.63	314.58	314.72	315.03	315.55	315.11	314.7	314.22	314.14	315.67	315.8	314.82	315.25	315.06	315.28	313.96	313.82	312.95	315.12	315.4	314.79	316.02	314.09	314.77	314.96	315.45	314.63	313.72	315.22	313.38	316.39	314.29	315.26	313.52	315.75	314.84	315.08	316.61	314.17	314.62	315.63	313.78
303.84	304.05	303.32	303.99	304.55	303.33	303.32	303.97	303.95	304.11	304.89	303.86	303.04	304.06	304.76	303.39	303.35	302.96	303.09	303.24	303.01	305.13	303.26	303.62	304.02	304.01	304.16	304.75	303.82	303.89	302.85	303.16	304.16	302.46	304.33	304.12	303.43	303.04	302.89	303.81	305.01	303.51	303.2	303.04	302.27	303.92	303.38	303.69	303.88	304.52
311.59	312.01	311.8	312.76	311.58	312.49	312.16	313.32	312.9	313.06	313.04	312.11	310.59	311.66	311.63	311.33	311.15	313.17	311.71	311.8	310.56	311.98	312.45	312.04	311.69	313.19	312.09	312.54	312.49	312.14	312.15	312.78	312.14	310.46	312.51	311.22	312.52	312.87	313.36	311.21	311.7	311.91	311.64	313.66	313.81	311.9	310.52	311.62	312.78	312.53
303.94	305.02	305.09	303.23	303.85	304.29	303.94	303.08	304.49	304.27	303.67	303.52	304.66	303.58	304.65	304.37	305.03	303.15	304.32	302.64	304.86	304.27	304.05	303.93	303.88	303.09	303.64	304.74	303.45	304.23	304.78	304.42	304.75	304.71	305.53	302.84	304.36	304.03	304.57	304.8	304.08	305.5	304.43	304.33	303.91	303.53	303.14	304.11	303.55	303.7
304.32	302.96	304.19	302.85	304.12	303.27	304.41	302.73	304.26	303.84	304.25	302.29	303.66	304.91	303.11	302.93	303.08	303.71	303.26	303.66	302.39	303.25	304.11	304.67	304.2	303.14	303.11	303.51	304.19	304.36	304.01	303.48	303.68	302.74	303.69	303.96	304.05	303.11	302.81	304	303.83	305.73	304.02	303.88	303.48	304.34	303.78	303.86	302.38	303.38
314.3	314.27	314	314.15	313.88	315.42	313.84	313.76	313.41	314.63	314.11	313.4	313.61	313.17	313.45	313.59	314.43	313.99	312.95	314.37	313.56	314.64	314.66	312.84	314.05	314.28	312.86	313.4	312.25	312.77	313.17	313.97	314.04	313.79	313.64	314.12	311.78	312.91	312.99	314.07	312.64	313.31	312.61	314.36	313.4	314.57	313.61	314.29	313.52	313.96
304.06	303.89	303.85	302.21	301.9	302.66	301.54	303.23	302.28	302.58	304.2	303.64	303.28	302.87	302.51	303.16	302.68	304.71	303	302.36	303.13	302.92	303.22	302.28	302.35	302.44	302.66	303.92	303.16	301.92	303.36	301.78	303	302.55	303.16	302.97	303.06	301.91	303.31	302.82	303.02	302.69	302.15	301.29	303.68	302.48	302.44	302.41	303	303.15
304.69	303.6	303.11	303.8	303.24	302.82	303.7	303.65	303.27	303.46	302.82	304.21	303.63	303.74	303.96	303.65	302.33	303.89	304.34	302.88	303.65	304.09	303.34	302.11	304.41	304.04	303.7	303.16	302.75	303.49	303.69	303.74	301.81	305.53	304.13	303.47	304.21	303.98	302.29	304.55	304.33	303.41	303.74	302.07	303.33	303.93	303.54	304.84	303.63	304
297.69	295.24	296.61	296.95	296.24	296.59	297.36	296.55	298.28	297.74	297.79	296.8	296.93	298.19	296.16	297.39	298.38	296.54	297.18	296.25	296.97	296.28	295.73	296.42	297.14	297.05	296.26	296.25	298.14	298.47	297.14	296.39	296.28	296.61	296.77	296.39	296.14	297.02	297.71	296.28	296.11	296.09	296.77	297.8	297.38	297.03	297	297.43	296.36	296.73
312.7	314.04	313.28	314.99	313.72	313.24	313.3	312.94	312.66	311.81	312.59	314.22	313.28	313.66	313.7	313.21	313.27	313.08	314.22	312.41	313.02	314.44	313.67	313.52	313.42	314.78	313.29	311.84	312.53	313.01	312.52	312.05	313.35	312.8	311.9	313.45	312.98	312.6	312.1	313.31	313.89	313.24	312.37	313.77	312.13	313.24	313.67	313.94	312.67	313.81
305.39	304.03	304.06	303.64	305.35	304.78	304.74	304.64	303.93	305.07	304.42	303.31	306.04	304.19	303.13	304.08	304.19	304.32	305.58	304.46	304.62	305.13	304.37	303.11	304.5	304.36	303.97	303.84	304.52	303.48	305.73	304.51	304.8	304.48	304.25	304.56	304.65	305.04	304.75	304.3	302.68	304.27	305.74	304.47	305.51	304.96	303.9	305.41	304.39	303.74
328.38	328.87	329.47	329.25	328.45	329.28	329.72	328.08	329.55	328.78	328.78	328.9	329.8	327.51	328.24	329.16	328.71	328.8	328.25	327.79	328.24	327.18	328.45	328.99	328.59	328.6	329.09	328.07	328.44	328.48	327.74	328.36	327.39	329.14	328.19	328.85	328.14	327.89	328.1	328.9	328.77	330.13	329.43	328.08	328.41	329.2	328.29	328.28	328.52	329.27
305.5	303.11	302.7	303.56	302.86	304.55	303.57	302.59	303.75	302.95	304.55	304.64	303.15	303.18	302.47	303.63	303.05	304.24	302.66	304.19	303.57	303.04	303.83	303.23	303.25	304.23	303.22	304.08	303.59	303.6	302.88	302.13	303.64	303.48	303.49	303.73	303.07	302.68	303.85	302.68	304.79	303.43	304.03	303.68	303.58	303.36	301.89	303.08	302.81	303.92
294.49	293.88	294.83	293.78	294.11	293.88	293.68	293.21	293.16	291.85	294.57	293.4	292.71	293.92	294.06	295.24	294.94	294.18	293.64	294.53	294.2	294.82	295.23	294	295.52	293.71	294	294.42	293.68	294.27	293.34	295.35	294	293.16	294.46	294.14	295.41	294.23	293.24	293.41	293.98	293.53	293.6	293.66	293.08	293.07	293.92	292.87	294.17	294.92
302.49	304.05	303.1	302.55	303.78	305.35	303.22	303.21	303.33	303.5	303.39	303.67	304.21	303.54	303.49	303.83	302.89	304.3	303.47	303.22	303.58	303.66	302.59	303.64	304.5	306.18	303.97	302.13	303.74	302.83	304.39	303.09	303.61	302.63	303.19	303.49	303.88	302.51	304.41	303.39	303.09	302.91	304.26	303.61	302.58	303.29	304.24	302.68	302.45	303.49
294.95	294.74	294.42	293.88	294.31	293.77	294.92	293.93	293	293.44	292.97	294.45	294.54	292.8	293.27	294.26	294.85	293.74	294.31	293.96	293.47	293.73	294.03	295.16	294.36	295.66	294.1	293.92	292.91	293.26	294.03	295.03	294.65	294.42	295.15	294.33	294.84	294.94	294.71	294.11	294.51	294.65	294.21	293.59	294.25	293.09	294.22	293.54	294.1	293.88
317.46	318.01	316.9	316.08	317.21	317.23	317.41	316.66	317.74	316.52	316.85	317.54	316.49	315.36	316.59	316.78	317.12	318.19	316.01	315.99	317.25	316.63	315.73	316.98	316.67	315.96	317.04	317.14	316.41	317.18	316.18	317.61	316.42	316.42	317.44	316.29	316.69	316.88	316.3	316.7	316.22	315.54	315.95	315.53	316.45	316.59	316.13	317.72	316.69	315.75
309.09	309.31	308.86	308.15	309.6	310.1	309.37	308.95	308.49	309.13	309.24	309.02	307.69	309.37	308.33	309.38	308.88	310.3	309.11	308.88	307.33	309.05	309.77	308.38	308.85	308.34	309.13	308.24	309.49	308.62	308.94	310.58	308.72	309.43	309.1	308.46	308.77	307.54	308.7	308.8	307.25	307.23	309.59	307.74	308.55	308.57	308.96	308.42	308.63	309.26
315.65	315.67	314.95	316.68	317.05	315.82	316.05	315.42	316.46	315.31	315.97	316.04	317.11	314.36	315.86	316.37	316.26	316.48	316.6	315.17	315.48	316.11	315.94	316.06	315.63	315.3	315.81	316.15	315.9	315.83	315.07	316.44	315.45	315.06	316.31	315.86	316.42	315.35	315.09	316.36	315.19	315.68	316.85	316.62	317.92	315.45	316.95	315.02	315.73	315.55
312.65	314.06	313.29	313.07	313.89	314.29	312.11	313.72	313.78	314.23	314.01	312.23	313.14	314.8	312.32	311.57	312.86	313.25	312.71	312.79	314.41	314.14	313.82	313.55	313.72	314.23	312.83	314.41	312.92	312.92	313.41	313.04	313.04	313.61	314.47	312.83	313.4	313.04	313.51	313.8	313.45	313.03	312.16	313.02	313.75	313.09	312.22	313.96	314.05	313.81
299.18	299.77	299.89	299.2	299.66	299.53	300.06	300.21	300.1	300.27	299.73	300.77	300	299.47	300.46	300.35	301.27	300.92	300.55	300.21	299.64	299.83	300.28	300.83	300.36	299.85	300.15	300.96	299.12	300.54	299.01	300.32	300.13	299.62	300.14	300.21	299.76	300.48	299.68	298.85	300.12	302.3	301	300.02	300.09	300.66	298.37	299.77	300.61	298.95
319.52	319.64	318.99	319.5	319.43	318.74	319.45	319.38	318.97	319.19	319.43	319.92	319.22	319.42	320.56	318.16	319.15	319.56	319.57	319.67	318.21	319.25	319.94	320.08	320.36	319.08	320.57	318.41	318.88	319.17	320.94	318.74	320.3	319.32	319.38	319.25	319.25	319	319.28	319.69	318.26	320.55	319.1	320.34	318.69	319.47	317.84	317.7	319.24	320.26
319.72	317.92	317.97	318.13	318.96	318.88	317.93	317.26	318.42	318.68	319	317.84	318.54	317.48	317.65	319.01	318.19	319.45	318.95	318.67	319.35	318.48	319.48	319.58	319.12	319.36	318.35	319.14	318.02	318.55	318.79	318.81	317.57	318.13	319.07	319.16	317.57	318.41	319.05	319.16	317.93	318.79	318.67	317.82	318.83	318.16	319.59	317.88	318.13	318.15
312.64	314.39	313.75	314.51	312.8	313.83	313.83	313.45	312.09	313.91	312.05	313.54	313.21	314.96	312.44	313.64	313.35	312.6	312.06	313.8	312.2	311.75	313.93	313.32	312.05	313.29	313.44	313.52	313.41	313.41	313.69	313.56	313.55	312	313.32	313.65	312.57	314.39	313.53	313.67	312.11	312.82	313.11	313.32	313.33	314.26	314.1	311.9	313.44	313.81
320.69	320.17	320.59	318.85	320.52	317.61	319.39	319.04	319.52	319.6	319.36	320.21	319.5	319.46	319.17	318.49	319.6	318.19	320.08	319.02	319.16	320.21	318.84	318.34	320.11	319.59	318.3	319.72	320.56	320.06	319.58	319.26	319.49	319.85	319.22	318.39	319.73	319.42	319.95	319.36	319.75	318.94	319.4	319.39	318.35	319.3	318.56	320.76	318.92	319.97
303.28	303.32	303.5	303.18	302.7	303.65	302.03	303.09	303.85	304.26	303.25	303.63	303.5	302.71	302.76	303.97	303.53	302.69	303.77	303.2	304.39	303.88	303.4	303.22	303.01	303.65	303.62	302.47	304.09	303.25	301.84	303.32	303.79	303.23	303.18	304.57	302.73	303.67	304.92	302.54	303.64	302.85	302.43	303.79	303.77	304.12	302.07	303	304.36	303.28
294.31	294.13	293.23	293.8	294.83	294.08	294.1	293.85	293.93	293.75	294.27	294.81	294.31	294.39	292.29	294.02	295.04	294.11	293.97	292.79	293.75	294.5	294.5	293.06	292.72	294.61	294.42	294.01	293.17	295.02	293.91	295.46	293.83	293.93	293.94	293.41	293.36	293.72	294.71	294.61	293.64	294.15	294.5	294.28	295.23	293.14	294.2	294.91	294.38	294.88
304.68	303.91	305.84	304.94	305.63	305.41	304.45	305.5	306.01	304.1	303.71	305.06	304.14	304.63	304.75	304.76	304.51	304.85	304.68	305.09	305.29	305.39	305.81	305.58	305.41	304.45	305.84	304.9	304.44	304.56	304.04	305.84	304.37	305.08	305.16	305.15	305.98	305.76	306.49	305.78	305.29	305.69	303.92	305.05	304.32	304.49	305.16	305.13	304	305.79
328.07	327.75	327.51	327.94	329.19	327.62	329.06	328.39	328.12	329.24	328.46	328.16	329.24	328.81	329.13	329.84	328.69	328.09	328.27	329.26	328.1	327.78	327.39	329.23	327.83	330.25	328.44	327.99	329.13	329.02	328.93	328.76	327.67	328.66	328.77	328.8	328.45	327.66	329.06	328.5	329.86	328.15	328.29	328.58	328.75	328.88	328.56	327.43	328.29	328.6
300.88	302.92	302.31	304.5	303.29	302.48	302.42	302.17	301.35	302.69	303.39	302.88	301.1	303.17	303.13	302.1	301.67	301.62	300.78	302.71	302.29	303.2	302.22	302.33	302.56	302.66	303.25	302.04	303.18	302.56	300.93	302.36	302.57	301.67	303.1	303.51	302.51	301.33	302.66	301.81	302.25	303.11	303.39	302.31	302.67	302.77	301.66	301.5	303.43	302.49
328.64	327.72	327.16	328.11	328.03	328.09	326.28	327.34	327.83	327.9	327.87	327.36	328.34	328.12	328.61	327.09	328.56	328.08	327.91	327.4	326.87	329.48	327.16	328.01	327.71	328.49	328.84	328	327.79	327.92	327.63	328.46	327.87	327.3	328.69	327.56	328.13	327.15	326.64	328.01	327.9	327.51	327.6	328.25	326.87	327.53	327.97	328.7	328	327.84
314.48	312.76	314.08	312.76	313.57	312.87	315.5	312.69	314.22	313	312.56	313.59	313.05	313.77	313.37	312.01	313.12	313.26	313.66	312.79	311.62	313.88	313.06	312.7	313.5	313.08	313.7	312.09	313.32	312.79	313.74	313.25	314.63	312.42	314.18	312.71	313.7	312.49	313.52	313.04	313.39	312.71	313.13	312.63	312.33	312.09	311.31	313.2	312.84	312.03
304.19	302.28	302.39	304.32	303.72	302.96	303	303.08	303.02	303.24	302.92	303.34	302.24	303.56	303.09	304.52	304.11	302.52	303.69	302.74	301.92	303.44	303.39	302.41	304.94	302.78	301.66	304.09	303.4	302.7	303.67	303.36	303.7	302.54	303.99	303.55	302.59	303.99	303.03	303.04	303.94	304.01	303.22	303.92	302.66	304.01	304.12	303.77	303.45	304.96
305.87	306.39	304.74	304.98	306.2	305.29	304.5	304.79	305.3	304.74	304.16	306.04	305.75	305.22	304.98	305.86	304.82	304.99	305.73	306.81	306.48	306.18	305.33	304.84	304.81	305.03	304.76	305.93	305.39	305.63	305.43	305.88	305.35	305.85	304.85	306.62	304.93	304.57	306.9	304.86	306.23	305.22	304.63	303.67	305.75	304.48	304.66	306.15	305.2	305.21
301.69	300.34	301.03	301	301.64	301.31	301.34	301.06	301.42	300.05	302.23	301.99	300.03	301.05	300.15	301.41	301.24	300.98	300.79	300.37	301.75	301.08	301.55	301.56	300.68	300.14	300.95	301.8	299.58	301.87	300.72	302.32	299.64	301.97	302.43	300.68	302.83	301.11	301.64	300.73	299.77	299.92	301.58	301.27	301.85	301.1	300.58	299.73	300.85	301.13
318.36	318.09	317.45	318.82	317.1	317.64	317.35	318.46	317.79	317.38	317.9	317.8	318.95	318.48	318.19	318.01	318.41	318.27	317.65	318.6	317.56	318.35	317.89	318.72	318.3	317.63	318.36	317.37	318.55	317.99	318.97	319.72	317.93	317.7	318.64	318.03	318.89	319.02	319.28	317.52	318.82	319.82	317.31	317.66	318.02	317.84	319.35	318.59	317.44	319.15
313.11	312.96	313.54	313.2	313.94	313.69	312.96	312.48	312.91	313.3	312.99	313.4	312.41	312.77	312.96	313.53	313.01	312.25	313.2	313.92	314.02	312.12	315.09	311.89	314.09	314.64	313.33	311.18	313.14	312.74	313.5	312.53	312.97	313.49	312.37	313.52	313.58	312.76	314.13	312.92	312.22	313.42	313.53	312.48	313.82	314.01	313.17	312.54	313.69	313.62
313.02	313.05	312.78	313.66	313.2	313.92	314.04	312.5	314.3	313.29	313.69	313.28	312.98	312.26	312.87	313.14	313.41	313.95	312.88	313.48	312.9	312.51	312.09	313.28	314.3	314.01	312.52	313.11	313.83	312.99	312.04	313.64	312.31	311.71	312.95	312.32	312.46	312.94	312.02	313.24	312.32	313.41	312.42	312.69	312.01	313.2	313.79	313.47	313.59	313.97
293.8	293.35	294.46	294.52	293.4	293.62	294.69	294.74	294.87	293.1	293.65	294.58	293.76	293.26	294.54	294.89	291.67	293.05	293.62	294.53	294.14	296.29	294.86	293.81	293.38	293.9	294.73	294.47	293.2	293.59	293.76	292.98	295.06	294.43	293.67	293.49	294.95	294.47	292.02	292.66	294.36	294.36	293.24	294	294.23	293.24	293.21	293.62	293.44	293.32
318.52	319.27	318.07	319.22	318.51	318.58	319.74	318.28	320	319.93	320.97	318.14	319.04	318.7	319.98	319.31	319.18	320.3	319.54	319.14	320.27	319.79	319.9	319.28	320.39	320.2	319.16	318.85	319.1	320.65	319.18	319.25	318.44	318.55	320.08	319.73	319.38	320.14	319.31	319.89	319.73	319.18	319.44	318.84	319.76	320.15	319.36	319.97	319.64	318.71
316.69	316.42	316.82	314.46	314.87	315.56	316.9	316.78	316.44	314.58	317.08	314.77	316.33	316.28	315.8	314.99	315.16	316.07	316.76	316.24	316.09	316.86	316.1	316.51	317.35	316.93	315.39	316.91	315.26	315.98	316.47	316.43	316.1	315.26	316.82	315.73	317.47	315.24	315.16	316.93	315.27	315.82	315.59	314.69	316.24	316.05	316.13	315.13	315.31	316.34
299.44	299.05	300.92	300.03	299.47	300.31	300.5	300.06	300.32	300.27	300.25	300.12	299.96	300.68	299.79	300.17	299.07	300.68	298.68	299.87	300.97	300.56	301.23	300.25	299.93	300.58	299.7	300.54	300.02	300.04	300.29	301.01	300.13	299.95	299.92	299.91	301.03	300.41	299.52	300.3	299.58	301.44	300.16	299.59	299.95	300.3	300.62	299.57	299.24	300.19
294.93	294.45	295.61	294.41	296.48	295.57	294.79	294.44	294.97	294.43	295.9	295.36	295.15	294.67	294.29	296.09	296.17	295.42	295.58	295.04	294.6	295.39	294.93	294.54	294.19	294.55	295.27	295.37	294.5	294.98	295.93	295.52	294.1	296	294.7	296.24	295	294.96	296.46	294.58	294.33	295.64	295.63	294.1	295.48	296.5	294.56	295.33	295.46	294.96
303.02	303.24	302.48	304.07	303.23	302.52	303.29	302.64	302.83	302.36	303.26	303.11	302.53	302.78	303.52	303.45	302.82	302.78	303.2	302.54	304.13	303.42	303.78	302.77	302.72	302.77	303.48	304.19	303.3	302.87	303.41	303.59	304.31	302.9	303.4	303.34	303.35	303.27	302.94	302.1	303.4	302.28	302.86	303.75	304.17	303.44	302.97	303.32	302.46	302.86
315.4	316.31	315.36	313.39	314.44	316.15	314.49	313.96	315.2	314.79	314.99	315.02	315.96	314.87	314.57	313.76	314.03	313.4	314.28	315.34	315.46	314.26	315.01	315.07	314.48	312.73	315.1	314.81	314.86	314.52	315.32	315.23	313.15	314.81	315.15	314.41	314.89	315.82	315.32	314.8	315.46	314.48	315.35	314.88	315.24	314.44	314.76	314.45	313.82	316.16
315.12	313.87	314.34	315.12	314.5	315.62	315.49	314.88	316.05	316.07	315.42	314.98	314.26	314.62	314.52	314.83	315.7	315.18	315.31	315.54	316.31	315.56	314.3	314.01	315.02	314.69	314.87	314.86	315.61	314.74	316.19	317.18	315.25	315.18	315.41	314.68	315.42	315.68	315.99	314.9	314.97	314.53	315.74	314.61	315.15	314.14	315.23	314.72	313.52	314.6
301.68	301.59	301.89	299.46	302.39	300.33	301.65	302.42	301.2	300.13	301.79	299.73	300.46	301.43	301.58	300.57	300.64	301.34	300.74	302.12	299.77	300.88	301.03	302.12	300.69	301.07	300.94	299.78	302.29	299.92	300.39	299.2	300.85	300.34	300.95	300.92	300.32	300.62	300.13	299.6	300.69	299.86	300.6	301.16	300.44	300.02	301.33	300.93	300.3	300.73
313.91	313.56	312.52	312.8	313.94	313.47	313.02	312	311.66	312.58	312.64	313.77	313.21	313.87	311.51	312.99	313.16	312.65	312.98	312.56	314.7	312.11	312.24	311.95	312.28	312.93	312.85	312.11	312.67	312.45	313.66	312.32	313.4	311.24	312.19	313.32	312.81	311.41	313.7	314.26	312.36	313.14	312.41	314.26	313.33	312.77	313.05	312.76	312.67	313.64
306.17	306.46	305.06	306.06	305.4	305.23	305.65	304.79	304.94	306.4	305.9	305.43	304.17	305.66	304.87	305.8	305.52	306.08	304.53	305.24	304.9	304.47	305.46	304.62	304.71	305.77	305.7	306.34	304.37	304.6	306.51	305.19	305.03	304.67	304.41	305.8	305.41	306.27	306.77	306.45	304.18	304.51	306.37	306.18	304.85	305.39	304.6	304.63	304.17	305.04
300.76	301.32	301.96	300.55	300.08	302.49	301.81	300.84	301.03	302.56	299.82	300.58	300.62	299.72	301.35	300.3	302.19	301.18	301.55	301.04	300.52	300.95	300.63	302.49	301.47	301.76	300.86	302.47	300.44	299.4	301.45	300.85	300.42	301.43	300.68	302.41	300.86	301.98	300.25	301.67	300.21	299.84	299.87	301.08	300.2	301.4	303.21	300.64	301.22	300.3
313.85	313.69	314.39	314.62	314.79	314.32	315.24	315.18	314.37	315.52	314.93	314.23	314.33	314.72	314.38	314.87	315.96	315.43	314.87	314.39	315.66	314.81	316.28	315.8	314.73	313.7	315.09	314.64	316.09	315.05	315.18	315.05	314.73	314.25	313.97	313.7	314.67	314.61	315.09	314.87	315.45	314.29	314.84	314.51	315.51	316.21	315.22	315.23	315.12	315.25
304.03	304.59	304.78	304.62	304.84	305.24	304.36	304.24	304.07	303.46	302.94	304.67	304.94	303.83	305.55	303.81	304.84	303.18	304.62	303.62	304.24	304.31	304.26	305.87	303.98	304.34	305.03	304.83	305.37	304.19	305.06	303.65	305.32	304.59	305.12	303.84	304	304.75	304.76	303.28	303.82	303.77	305.02	305.28	304.16	305.42	304.79	304.03	305.44	304.41
313.93	313.88	314.61	314.67	313.35	314.54	312.9	313.33	312.72	313.22	313.68	314.19	313.88	313.77	313.01	314.64	313.67	313.65	313.39	313.84	314.5	313.91	313.59	315.85	314.86	313.63	314.39	314.49	312.89	312.99	313.18	313.92	313.42	313.44	313.76	313.82	313.2	314.57	313.66	313.37	312.71	313.51	313.78	313.57	313.79	314.63	314.36	313.84	314.21	313.23
313.53	312.76	313.1	313.46	313.8	312.45	313.87	313.22	312.61	313.16	311.65	314.01	313.24	312.03	313.39	313.53	314.49	313.59	312.07	312.44	313.19	312.07	313.55	312.16	312.49	312.11	313.22	312.91	313.15	311.69	312.86	313.85	313.03	312.77	313	313.19	312.99	313.22	313.45	312.19	312.46	313.05	312.49	312.42	313.36	312.67	314.07	312.55	311.8	313.55
301.24	303.16	302.36	302.23	302.78	303.97	303	302.87	302.25	302.63	301.83	302.8	302.01	302.28	302.12	302.78	303.11	301.77	302.32	302.27	303.13	301.87	303.43	302.57	302.22	302.45	302.75	302.5	302.63	302.91	301.03	302.06	302.95	302.15	302.12	301.7	302.59	302.43	303.75	301.85	302.79	301.72	303.38	303.76	302.77	303.44	303.1	302.45	302.78	302.58
312.35	311.99	313.79	311.71	313.02	313.69	311.96	311.81	311.91	311.5	312.43	313.67	313.32	311.84	313.35	312.42	313.11	313.21	311.95	313.67	312.71	313.47	312.99	312.27	312.16	313.06	312.81	311.94	311.75	313.74	313.29	313.84	314.47	312.6	312.87	314.41	312.52	312.59	312.37	311.92	313.18	314.13	312.95	313.07	311.32	313.6	313.33	311.51	312.7	312.04
326.84	328.25	328.53	328.2	327.57	327.36	327.3	326.77	327.62	329.15	328.41	328.12	328.11	328.11	327.49	328.03	327.34	328.76	326.48	328.1	327.09	327.43	327.91	327.41	328.13	326.69	328.47	327.37	327.63	327.78	327.86	327.52	327.8	326.82	328.06	327.81	327.61	328.19	327.74	327.51	327.69	327.57	327.75	327.55	327.35	327.63	328.53	325.83	328.17	327.62
317.77	316.54	315.55	317.16	316.5	315.14	316.3	315.17	315.81	316.81	315.67	315.39	317.18	316.13	314.44	315.42	316.85	314.15	315.1	315.18	315.73	315.83	315.43	316.22	315.76	316.75	316.31	316.51	316.2	315.88	315.75	315.61	315.06	315	316.28	314.77	315.4	317.68	316.35	315.84	315.43	314.64	316.3	315.79	316.68	315.21	315.54	314.99	315.58	316.4
298.22	297.53	295.55	296.79	297.03	297.05	298.23	297.73	296.74	297.26	294.98	296.21	297.07	297.92	296.62	296.58	296.81	296.88	296.98	297.51	297.55	297.36	297.16	294.84	296.6	297.16	297.06	296.22	297.39	296.86	298.38	296.26	296.89	297.35	297.32	297.93	295.17	296.19	297.67	297.56	296.92	297.24	297.26	296.68	298.21	295.53	296.72	295.62	297.19	298
316.2	315.53	313.82	315.95	315.55	315.84	315.98	315.78	316.64	315.56	316.38	315.68	317.07	316.5	315.16	315.74	316.24	315.62	315.79	316.67	315.01	315.68	314.92	317.04	315.88	315.59	315.82	315.02	317.18	316.89	315.22	315.37	315.7	315.57	315.87	315.51	315.76	316.62	316.43	315.68	316.51	314.49	315.77	316.62	314.82	315.84	315.53	315.1	316.46	315.59
327.41	328.16	326.88	328.21	329.27	328.14	327.7	328.27	327.44	326.71	328.1	327.72	328.01	328.89	327.47	329.39	328.71	327.9	328.01	327.98	327.65	327.2	326.87	328.07	328.78	327.72	327.71	328.39	328.07	327.75	328.15	329.23	328.54	327.75	327.53	326.49	328.21	328.61	327.6	328.96	327.52	327.97	327.58	327.39	328.5	327.79	327.39	327.2	327.38	328.35
313.05	311.31	311.39	311.18	310.75	311.01	312.27	311.75	311.25	312.4	311.9	311.55	311.67	310.51	310.18	311.11	310.77	313.13	311.01	311.61	311.42	310.49	311.71	311.19	310	312.65	310.88	312.28	310.63	312.01	311.49	311.58	311.9	311.31	311.73	310.84	312.27	311	310.76	311.2	311.42	311.48	311.08	310.7	310.65	310.94	312.12	311.71	311.12	309.62
297.88	297.11	295.33	297.54	297.5	297.05	296.33	298.01	296.62	296.52	297.06	297.14	298.08	297.58	297.06	295.72	296.08	296.62	295.86	297.91	295.9	297.4	296.27	297.63	296.51	296.65	296.51	297.02	296.5	294.79	297.25	296.26	296.17	297.21	297.36	296.46	297.82	297.55	298.32	296.19	296.68	295.82	297.41	296.8	296.61	296.71	296.45	295.99	296.36	297.55
306.47	306.35	306.46	305.63	305.53	305.72	305.54	306.72	305.36	305.88	305.2	306.13	305.57	306.38	307.11	306.27	305.27	306.59	305.29	306.02	305.71	306.57	305.74	306.01	305.55	307.33	305.41	307.22	305.59	306.6	305.5	305.42	305.67	305.99	306.16	305.22	307.55	306.45	306.73	306.94	305.48	305.25	306.92	307	308.62	306.27	306.37	307	306.1	306.09
299.64	299.72	301.22	299.07	299.8	300.02	299.97	299.76	300.34	300.91	299.64	299.73	299.41	300.13	300.4	300.59	299.74	301.45	300.7	300	300.3	299.49	300.61	301.57	301.15	299.64	300.49	299.64	299.48	299.33	300.35	299.26	299.09	299.29	300.06	301.15	300.56	300.7	300.31	298.3	299.37	301.07	299.84	300.68	299.91	299.31	299.5	300.24	300.74	300.54
323.99	323.98	325.32	324.51	325.05	323.82	324.74	324.96	324.19	324.79	325.69	324.53	324.44	324.3	324.03	326.28	324.92	324.01	324.55	324.89	325.71	324.54	324.43	324.04	325.59	324.66	324.65	324.24	325.37	325.68	323.92	325.49	325.16	324.94	325.23	325.25	324.38	325.17	325.97	324.92	324.23	323.81	323.83	323.63	323.23	324.27	324.06	324.93	324.81	325.66
318.56	318.98	317.21	318.46	317.41	319.2	317.45	317.33	316.59	318.62	318.77	317.82	317.19	318.4	317.73	317.58	317.77	317.85	318.23	317.17	317.65	318.75	317.81	318.77	318.14	317.15	318.69	318.03	318.74	318.59	318.13	318.99	319.12	316.81	317.18	318.87	316.76	317.58	318.37	318.07	318.41	317.38	317.82	319.64	316.78	318.01	318.62	316.61	316.86	318.29
318.02	317.47	318.15	317.68	317.87	317.48	318.52	317.36	318.33	316.9	317.49	318.49	318.17	318.95	317.62	317.9	317.84	318.58	318.19	317.84	316.77	318.03	317.79	318.58	316.13	316.43	319.2	318.27	317.9	319.13	318.13	318.33	318.19	318.79	317.52	317.02	319.71	318.83	318.61	318.1	317.1	318.89	316.94	318.52	318.62	317.47	318.14	319.01	318.74	318.03
296.88	297.89	296.69	297.07	297.36	297.6	296.66	297	296.65	296.57	296.77	297.51	297	296.21	296.8	296.68	296.33	297.06	296.76	295.81	296.4	297.54	297.18	297.18	296.55	295.96	296.87	297.92	297.09	296.5	295.3	296.93	296.87	297.45	297.24	296.82	297.71	296.69	296.12	297.5	297.43	297.41	296.29	298.26	298.63	297.22	297.65	297.06	296.74	295.85
327.29	327.99	326.3	327.39	326.38	327.76	327.22	326.56	327.09	327.3	326.39	326.38	326.74	326.25	327.85	326.25	328.28	326.63	327.93	326.8	326.13	326.99	326.88	326.92	327.03	327.2	326.58	327.82	325.84	327.81	326.01	327.85	326.92	327.18	326.85	327.07	327.49	327.24	326.57	326.23	328.59	328.28	328.16	327.54	326.71	328.05	327.4	326.64	326.07	326.36
319.01	319.84	319.5	319.24	320.48	318.81	319.73	318.43	319.37	318.67	318.99	317.95	319.1	319.22	320.18	319.6	318.94	319.27	318.93	319.21	318.87	319.65	319.27	319.34	319.88	318.66	320.07	318.93	319.37	318.65	319.67	319.23	319.12	320.2	318.03	318.92	318.89	318.31	319.62	318.65	319.63	320.78	319.81	319.92	317.85	318.89	319.97	319.87	318.75	319.38
324.1	323.67	323.66	323.89	325.67	324.79	323.26	324.52	323.56	324.61	324.06	323.91	325.45	324.75	323.97	324.1	324.55	325.73	326.03	323	324.14	324.17	323.72	325.34	325.37	325.07	324.9	323.37	324.85	326.05	324.09	324.85	325.34	324.71	324.75	324.94	323.9	324.31	325.77	325.08	323.84	324.3	325.04	324.62	324.54	324.62	323.61	324.5	324.08	323.28
296.43	296.35	296.41	296.42	297.08	296.85	297.92	297.26	297.06	297.51	297.9	297.9	296.49	296.54	297.52	296.22	295.77	296.93	296.72	297.02	297.13	296.13	296.49	297.14	296.73	297.19	296.9	296.08	297.54	296.1	296.75	296.3	296.86	297.9	295.01	296.9	296.03	296.76	297.03	296.88	296.59	296.38	296.65	296.7	296.12	297.09	295.99	297.14	296.3	296.34
303.08	302.62	302.83	302.76	302.64	303.11	304.08	303.29	303.72	305	303.39	303.87	303.72	304.41	302.89	303.31	302.46	303.83	302.73	303.38	301.92	303.74	303.01	304.4	303.5	302.81	303.25	302.78	303.03	304.06	302.67	303	302.91	303.42	304.47	303.19	304.24	304.34	303.64	303.85	303.84	302.8	303.57	304.4	304.1	302.49	303.75	303.14	302.29	304.19
311.3	313.3	311.11	311.64	312.41	312.54	311.68	311.41	312.58	311.5	313.33	312.17	310.78	311.68	311.03	311.75	312.35	312.9	312	313.75	310.91	311.55	312.83	312.48	310.69	311.98	312.76	312.2	312.35	312.34	312.37	312.9	310.63	312.01	313.41	311.8	311.73	311.93	312.03	311.85	311.43	313.09	311.7	312.85	312	312.59	311.63	313.76	313.07	311.86
309.87	309.14	310.24	309.89	309.97	310.05	309.41	309.64	310.05	310.47	309.16	309.9	309.2	311.02	310.41	309.34	310.05	308.51	311.11	309.54	310.52	309.01	309.71	310.8	308.91	310.07	308.77	310.69	310.51	309.32	310.79	310.21	310.36	309.88	309.37	309.28	308.43	309.26	309.85	308.92	309.16	309.6	309.25	311.19	309.75	309.75	310.46	310.17	309.3	309.93
297.17	296.59	295.58	296.68	296.79	296.72	296.73	296.46	296.38	297.42	296.06	297.55	296.24	297.15	298.09	296.97	298.14	296.22	297.23	297.24	296.18	297.91	296	297.58	296.83	297.13	295.93	296.88	296.01	296.48	297.44	296.24	296.93	297.52	297.2	297.72	295.67	297.37	295.59	296.69	297.62	297.21	296.05	296.77	296.27	296.91	295.97	296.98	297.07	296.37
303.44	302.8	303.28	303.39	303.96	302.61	303.61	302.53	303.37	302.76	302.46	303.39	303.07	302.8	302.28	303.13	302.22	302.13	302.85	303.17	302.72	302.61	302.29	302.01	303.35	303.26	304.2	304.29	302.75	302.98	303.14	303.4	302.36	302.42	303.32	302.24	302.38	302.23	303.54	303.57	300.8	303.35	303.77	304.13	304.25	303.38	302.65	302.69	304.08	302.17
306.06	306.61	307.39	306.6	306.49	307.63	304.95	304.64	305.95	306.77	307	307.12	305.96	306.14	306.71	306.48	305.97	306.6	306.14	306.47	306.08	306.37	305.66	305.83	306.9	306.17	304.17	307.4	305.8	306.85	305.51	306.53	306.35	305.53	307.28	306.5	306.14	306.64	305.81	306.7	306.33	305.27	306.44	305.82	306.46	306.57	306.87	307.04	306.63	305.68
305.34	306.07	305.59	305.13	306.47	307.89	306.49	306.1	306.21	306.46	306.85	306.54	306.64	307.56	308.42	304.89	306.78	306.54	307.09	305.76	306.46	306.33	307.23	306.74	305.16	306.61	305.8	306.55	306.17	306.09	306.75	305.94	306.97	306.82	306.57	307.55	305.68	307.57	307.8	307.35	307.78	306.73	307.39	305.65	305.49	307.13	305.09	306.53	306.16	306.33
311.11	312.17	311.09	311.57	311.2	309.97	309.69	310.93	310.92	310.79	309.91	310.98	311.47	310.61	310.97	310.76	312.31	310.97	310.96	311.46	310.28	310.45	311.41	309.84	311.08	311.02	311.07	310.31	310.25	310.12	310.25	311.07	310.8	310.46	311.2	312.31	311.59	310.1	311.33	311.29	311.51	310.23	310.05	311.64	312.36	311.17	309.79	311.98	310.56	310.88
317.8	316.49	317	318.07	317.91	317.92	318.22	317.92	317.59	316.12	317.49	316.46	318.5	317.41	316.4	317.56	317.51	318.93	317.01	317.65	317.5	316.82	317.3	317.74	318.09	317.1	316.44	316.49	318.05	316.9	317.02	318.58	315.2	318.61	318.2	317.09	317.53	317.47	316.6	318.12	316.9	317.55	317.45	317.21	317.61	318	317.22	316.34	316.34	316.92
312.47	313.04	313.86	313.87	312.99	313.43	312.79	313.83	313.3	313.93	314.19	312.03	312.5	313.35	313.1	313.73	313.33	313.73	313.68	313.01	312.37	313.54	313.44	313.38	313.86	313.96	312.91	313.57	312.73	313.43	313.27	313.26	312.28	313.95	313.34	312.81	312.47	313.45	313.94	313.14	313.3	313	313.32	312.77	313.05	313.15	312.99	312.35	313.46	312.97
326.44	328.09	327.78	327.48	327.97	327.6	327.19	328.07	328.34	328.36	328.24	327.48	327.68	326.94	328.25	327.75	326.4	327.26	327.08	327.69	327.9	327.35	326.77	327.59	328.09	327.71	327.44	327.56	326.05	326.26	328.44	326.46	327.62	326.73	327.74	326.65	327.01	327.46	328.33	325.83	326.55	327.14	328.09	327.55	327.83	328.59	327.69	329.17	328.34	327.23
312.6	310.99	311.29	312.72	311.03	312.5	312.18	313.12	313.04	313.67	312.36	312.53	310.78	313.62	311.84	311.03	312.85	311.48	311.96	311.68	311.88	313.03	313.43	312.62	311.85	311.2	311.87	312.51	312.4	310.37	313.27	312.46	312.1	312.27	313.56	312.89	312.82	313.09	312.86	312.11	312.39	312.98	313.71	312.68	311.76	312.78	313.06	311.32	313.95	313.32
312.97	314.34	313.57	314.42	314.09	313.71	313.09	314.52	314.65	313.17	314.04	314.12	312.96	313.93	313.95	313.5	313.07	314.94	313.66	314.13	313.32	314	314.32	314.4	314.09	313.03	314.2	315.57	313.45	315.3	312.99	312.3	314.48	314.24	314.61	313.78	314.18	312.73	314.49	314.31	314.98	313.8	313.77	313.86	314.79	314.05	314.13	313.63	313.51	313.42
305.09	305.07	305.1	305.16	305.84	305.28	305.88	306.77	306.4	304.37	305.01	306.45	305.12	304.56	305.24	305.65	306.65	304.88	305.38	304.95	306.44	305.36	305.51	304.16	305.37	303.72	306.12	306.21	306.38	305.37	305.78	306.09	304.65	306.12	306.18	305.53	304.61	305.63	305.33	305.95	306.21	305.48	305.26	305.38	304.37	306.17	305.82	305.42	306.53	306.06
306.08	304.95	305.21	303.91	304.89	305.02	305.07	303.55	304.8	303.88	304	305.68	304.26	304.6	305.63	304.27	304.1	305.26	304.75	304.79	306.64	303.63	304.09	303.6	304.93	304.61	305.02	304.38	303.71	304.42	303.69	305.29	304.72	305.56	303.69	304.88	303.13	303.26	303.97	305.19	303.8	305.02	303.6	304.8	303.34	302.91	303.96	307.05	304.16	304.97
327.51	328.41	328.23	329.47	328.11	328.49	328.16	327.54	328.54	329.53	328.55	327.89	328.01	327.85	328.42	328.17	327.7	327.9	327.68	327.88	328.12	328.3	327.32	328.78	327.4	327.72	328.93	327.21	329.01	326.78	327.96	328.11	327.61	328.31	327.24	327.93	328.77	328.18	329.72	327.4	328.43	327.19	327.16	328.09	327.51	327.81	328.46	329.27	327.08	327.49
318.66	315.82	318.4	318.94	318.61	317.47	317.14	318.27	317.89	318.5	318.74	317.68	318.03	318.27	318.31	317.81	318.69	318.53	317.38	317.89	318.5	318.56	319.28	317.16	317.24	317.6	318.4	317.38	317.93	317.75	318.3	318.18	316.48	318.19	318.48	318.97	318.09	318.03	318.09	318.41	318.63	318.87	319.18	318.7	319	318.9	319.08	317.41	319.25	317.2
316.71	316.22	315.15	315.78	316.16	316.17	315.45	316.76	316.42	314.5	315.94	317.6	314.17	314.25	314.82	314.92	315.74	316.23	316.87	315.03	316.77	315.95	315.77	315.35	314.32	316.38	315.47	315.63	314.86	316.71	316.5	315.35	314.6	315.86	316.96	315.7	315.45	314.97	315.02	314.93	314.16	315.66	315.03	315.12	316.47	314.86	315.17	314.59	316.39	315.41
306.79	306.97	304.99	307.75	307.35	306.47	307.3	306.91	306.25	306.51	306.94	305.93	306.12	308.39	305.88	307.8	306.39	306.59	307.68	306.8	306.43	306.15	306.64	306.56	308.31	306.77	307.02	305.95	306.35	306.34	306.91	306.16	308.37	305.47	307.38	307.16	306.6	306.34	306.42	305.79	307.06	307.71	306.23	307.02	307.09	306.49	306.84	305.96	305.24	306.36
327.21	328.02	327.01	325.33	327.6	327.02	325.52	326.85	328.24	326.27	326.46	326.15	327.14	327.16	326.95	327.4	327.03	326.55	327.23	326.94	328.22	327.02	326.56	326.81	325.24	326.94	326.25	328.53	327.36	327.52	326.83	326.85	327.5	327.2	326.84	327.3	326.88	326.92	328.42	328.37	327.52	326.03	326.82	327.27	326.25	327.5	326.23	327.18	326.19	327.52
310.99	311.31	311.6	310.24	310.84	311.51	311.96	310.94	311.47	312.54	311.33	312.15	310.92	312.07	310.83	312.28	311	311.39	311.67	311.24	312.33	310.78	311.78	311.09	311.67	311.12	311.12	311.83	310.35	311.99	313.58	312.19	311.74	312.15	311.63	311.66	311.81	312.2	312.06	311.89	311.02	312.5	312.11	311.01	310.6	312.44	312.01	309.79	311.24	310.57
304.18	304.22	303.43	303.83	303.24	303.38	303.87	303.26	304.37	303.6	302.77	303.1	304.65	304.45	303.85	303.86	303.88	304.4	303.07	304.44	304.52	303.4	303.62	303.2	304.29	304.12	304.32	305.07	304.29	303.38	303.64	303.52	304.74	303.99	303.74	303.71	303.01	302.64	304.6	304.26	303.35	304.33	303.1	304.11	303.67	302.51	304.32	304.55	304.46	303.9
324.73	325.04	324.78	323.26	323.68	324.6	324.07	325.05	325.69	324.31	324.27	324.6	325.53	324.89	325.97	324.55	324.38	324.58	324.59	325.07	323.69	325.23	323.49	326.29	325.08	324.46	324.71	323.71	323.52	325.17	324	324.02	323.39	325.1	324.97	325.38	324.31	324.07	324.35	322.93	324.45	323.91	324.73	324.5	324.96	325.97	324.89	324.64	325.2	323.85
318.3	319.85	319.27	319	319.7	319.08	320.72	318.04	319.06	319.24	319.18	318.82	319.9	319.67	318.18	319.56	319.05	318.41	319.61	318.78	318.57	318.74	319.33	319.53	318.46	319.62	318.69	319.92	319.1	318.95	318.18	318.87	318.17	320.2	319.4	319.5	319.03	318.97	318.7	320.13	319.19	319.69	319.85	319.16	318.96	318.59	319.16	319.73	319.78	320.3
306.42	306.27	307.39	304.79	306.03	306.66	305.84	306.97	305.94	306.93	306.8	305.34	306.53	306.25	305.53	306.12	306.44	305.9	306.7	305.94	307.17	306.6	306.62	306.48	306.42	307.04	307.05	306.18	306.25	306.6	305.43	305.68	306.59	307.56	304.63	305.89	305.68	306.04	306.57	306.62	305.81	306.42	306.65	306.48	306.45	306.2	306.07	306.5	306.82	305.4
327.64	328.14	328.21	327.99	327.96	327.19	327.25	327.09	328.07	327.21	327.75	327.43	328.24	327.5	328.9	327.5	328.49	328.11	327.2	327.32	326.54	327.34	327.86	327.42	327.07	327.44	327.77	326.91	328.46	327.78	326.86	328.06	329.67	326.89	327.52	327.77	327.4	327.19	328.35	328.34	327.81	327.27	326.67	327.57	326.55	328.19	327.97	327.39	326.35	328.76
297.14	297.41	297.27	298.51	297.36	296.97	295.56	296	296.49	297.19	297.56	297.85	296.82	296.34	297.71	295.61	297.33	297.18	296.01	296.75	296.48	296.16	296.85	297.07	296.96	296.83	297.29	297.25	296.75	296.05	296.68	296.77	297.75	296.38	295.93	297.33	296.39	297.26	297.14	296.35	296.5	297.04	296.12	296.13	297.44	296.21	296.61	296.53	297.27	296.96
313.69	313.68	313.61	313.52	312.17	314	311.82	313.24	313.6	313.88	312.35	312.91	314.89	313.41	313.63	313.18	313.33	313.34	314.67	312.77	313.85	313.16	313.54	313.33	314.21	313.02	314.37	313.39	313.14	313.73	313.78	312.47	313.01	314.05	312.91	312.97	313.24	313.6	313.56	313.42	313.94	313.9	313.75	313.38	312.76	313.42	313	313.77	312.89	312.53
302.49	303.07	302.4	303.98	301.84	303.44	303.54	301.85	302.82	301.85	302.07	302.84	302.53	302.32	301.9	302.5	302.05	303.14	301.63	303.31	301.4	302.18	302.82	302.75	302	301.05	302.43	302.31	302.98	303.66	302.28	302.83	301.83	302.49	301.12	302.6	302.6	302.8	303.54	302.62	302.59	302.14	303.49	302.3	301.49	301.52	303.42	302.74	302.94	301.29
313.93	312.63	313.38	313.36	313.65	313.42	312.58	315.03	313.63	313.52	315.09	314.85	314.82	314.08	314.04	314.4	315.1	313.1	315.13	314.04	313.07	314.45	312.75	313.83	314.67	314.02	312.39	313.89	314.72	313.7	314.67	314.05	314.87	315.62	312.73	313.5	314.68	314.48	313.82	313.47	314.06	313.54	314.28	313.93	314.1	313.57	314.08	314.1	313.6	313.64
318.35	318.72	318.23	319.09	318.96	318.6	317.34	318.14	319.49	317.33	318.34	319.56	317.73	319.05	317.74	317.68	318.05	319.15	319.31	318.63	318.58	319.29	318.1	320.25	318.49	318.4	318.58	318.76	317.51	318.17	318.56	319.68	318.74	318.2	318.34	319.01	317.83	317.63	317.96	319.31	319.45	319.34	318.36	319.24	318.54	317.04	318.32	318.73	317.65	317.38
315.1	314.51	315.34	314.44	315.21	314.98	315.54	315.34	314.6	314.44	314.75	315.38	316.24	315.83	315.43	315.81	314.64	314.83	315.16	315.27	312.71	314.36	316.26	315.59	314.61	315.78	313.85	315.07	314.56	315.03	314.13	316.26	315.93	315.16	315.06	314.56	313.86	314.62	314.32	314.45	314.66	314.9	314.49	316.52	315.84	315.37	314.96	313.61	313.65	314.21
312.64	312.85	313.74	312.45	313.01	313.15	313.11	313.75	312.65	312.51	312.71	313.81	313.13	313.01	313.1	313.3	314.5	312.5	313.5	314.32	314.46	311.54	313.99	313.13	313.07	312.28	312.92	312.63	313.85	312.93	314.19	312.51	312.87	313.07	313.66	314.21	313.77	313.78	313.48	314.36	313.38	313.65	312.36	311.86	313.16	313.35	314.25	313.27	313.74	313.86
304.23	305.14	304.87	305.16	305.92	304.93	305.21	304.42	304.6	304.98	304.56	303.25	304.75	304.8	303.77	305.1	305.44	305.26	304.6	305.12	305.04	306.48	304.41	305.25	304.37	304.62	305	303.79	304.02	303.06	305.14	305.01	304.36	304.71	304.79	304.6	305.14	303.71	304.85	305.32	304.4	304.83	303.96	304.79	304.97	305.74	305.07	303.56	304.38	305.61
293.5	294.76	294.08	294.77	294.39	294.47	294.03	295.72	294.88	293.78	294.05	295.38	293.9	293.32	294	293.98	294.86	294.88	293.5	293.96	294.16	294.27	293.67	295.6	293.81	294.76	294.24	293.11	294.22	294.05	295.12	294.3	294.12	293.37	293.5	295.28	294.64	293.62	293.72	294.04	294.9	294.82	293.77	294.41	293.96	295.49	294.41	293.62	294.16	294.03
304.59	305.48	305.36	303.29	304.99	304.98	304.74	304.86	304.09	304.15	305.36	305.36	303.76	305.18	305.79	304.35	306.17	304.84	303.79	305.5	303.34	303.65	306.05	305.83	304.33	305.62	304.53	304.78	306.25	304.61	303.59	304.63	305.47	305.67	305.51	305.47	304.12	304.98	304.49	305.76	305.12	305.32	305.18	305.08	303.73	305.72	305.19	302.81	303.86	304.85
310.48	310.44	309.79	309.51	310.32	311.02	309.94	310.2	311.15	309.86	310.79	309.05	311.15	310.64	310.14	309.69	310.51	309.53	310.64	310.31	311.61	310.96	309.97	311.13	309.38	310.83	310.23	310.15	309.83	310	310.81	311.02	311.04	309.94	311.66	310.11	310.25	311.24	311.22	310.24	310.36	308.04	311.04	309.15	311.01	310.48	310	309.19	311.41	310.23
295.42	294.77	294.59	294.46	295.37	296.36	295.43	295.34	295.66	293.91	295.93	295.88	294.7	294.4	295.24	295.53	295.18	295.61	295.22	294.97	294.63	295.93	295.14	294.56	294.06	294.81	294.53	296.61	294.95	296.01	294.85	294.34	295	295.26	294.97	296.48	294.76	294.65	295.81	294.79	295.44	295.94	296.01	293.15	294.52	295.28	294.12	296.37	295.83	296.8
313.26	313.04	312.47	312.85	313.62	313.36	313.41	313.6	314.84	313.3	312.92	312.93	313.68	312.74	314.24	314.04	314.17	313.18	314.1	313.47	312.03	313.84	313.66	312.45	313.31	313.06	312.89	313.75	313.53	312.72	314.05	313.99	313.29	312.92	311.44	312.52	314.13	313.58	312.92	313.57	312.9	315.03	313.3	313.66	312.62	313.52	313.29	313	312.99	312.48
304.47	303.85	302.95	303.67	303.35	303.36	303.23	303.89	302.81	301.91	303.89	302.47	303.99	303.24	304.04	303.57	303.23	304.37	303.04	303.75	303.42	303.43	304.63	304.63	302.45	302.9	303.42	303.07	303.4	301.73	303.86	303.63	303.37	302.74	303.56	302.84	303.07	303.14	304.22	302.85	303.45	303.94	303.66	303.42	304.22	302.66	303.4	303.44	303.32	304.49
308.09	306.68	307.58	306.39	306.91	307.99	306.89	306.52	306.54	307.24	307.93	306.47	307.53	306.37	306.76	308.28	306.49	306.34	307.09	306.69	308.1	307.42	306.89	307.94	307.66	307.05	307.66	307.3	307.32	308	306.94	306.39	307.61	306.6	307.85	308.49	309.13	307.64	307.33	307.14	306.64	307.44	306.85	307.2	307.44	307.54	306.64	307.22	306.45	306.66
305.64	305.59	305.87	303.15	304.65	305.07	305.3	304.84	304.45	304.61	304.26	305.16	304.42	306.49	304.95	305	304.72	305.16	305.84	305.38	304.19	306.27	305.45	305.69	304.67	303.99	305.3	304.04	303.75	304.11	306.5	303.97	305.07	304.69	305.21	305.3	304.77	304.12	306.41	305.35	303.9	305.51	304.46	305.29	304.75	303.88	304.58	304.65	304.77	306.68
306.72	305.92	305.74	306.9	306.45	306.61	306.35	306.42	306.91	306.7	307.01	305.94	305.25	306.21	305.73	306.09	305.63	306.44	304.92	305.38	306.15	305.63	305.68	305.96	305.21	305.72	306.55	306.48	305.44	305.73	306.01	306.52	305.61	305.46	306.13	306.65	305.4	307.24	305	306.24	306.8	307.36	305.58	305.28	307.46	305.96	306.61	306.25	305.36	306.36
301.9	304.07	304.02	302.61	304.48	303.74	303.78	304.03	303.35	302.99	304.56	303.43	303.86	302.74	303.19	303.87	303.26	304.14	303.81	303.29	304.33	303.36	302.25	304.09	303.23	301.9	304.87	303.49	303.06	303.67	303.68	305.17	302.94	304.34	304.42	304.16	303.3	304.26	302.56	303.58	303.25	302.89	303.5	303.57	302.85	303.12	304.17	305.14	305.02	303.15
312.8	313.01	313.64	315.45	313.96	313.47	312.89	313.39	312.44	313.67	313.08	313.34	313.45	313.42	313.99	314.8	312.86	313.42	313.12	314.34	313.96	313.96	314.52	313.17	312.7	314.13	313.62	311.91	313.98	313.83	314.9	312.65	314.11	313.38	313.18	313.91	314.4	312.95	313.9	314.43	313.56	314.23	313.64	313.94	312.47	314.02	314.86	312.95	313.43	313.72
316.85	315.98	318.26	317.94	316.74	317.23	317.49	316.83	316.4	317.32	318.25	318.39	317.67	317.07	317.99	316.05	316.51	317.36	316.76	318.09	317.61	317.05	317.55	316.86	316.94	319	316.23	317.72	317.68	316.85	316.65	316.87	317.44	317.54	316.96	317.62	316.7	318.11	316.33	317.64	317.7	318.19	316.49	317.35	317.38	316.82	318.44	316.76	317.62	317.36
312.85	313.76	313.84	312.94	311.87	312.88	313.81	312.59	314.18	312.82	313.69	313.38	312.51	312.64	313.21	312.22	312.49	312.77	312.65	312.48	312.78	314.2	312.52	313.36	315.19	312.71	313.57	312.21	314.23	313.51	313.4	314.04	313.66	313.97	312.56	313.91	312.9	312.96	313.22	313.15	313.6	311.87	312.86	312.95	312.66	314.03	312.58	312.77	313.41	313.28
317.89	317.44	318.84	318.5	317.86	318.68	317.82	318.15	318.79	319.09	317.37	317.9	318.69	318.7	317.04	317.47	318.58	318.13	317.52	319.65	315.76	318.58	317.79	317.88	318.41	318.14	317.42	318.68	318.28	318.73	317.96	317.21	317.33	319	318.37	317.07	318.28	317.14	317.17	318.32	318.4	318.34	318.42	318.31	318.48	318.49	317.98	317.26	318.6	318.39
304.11	304.03	302.31	302.91	303.9	304.25	304.36	302.94	302.98	303.67	304.23	304.74	305.06	304.17	303.95	303.08	303.27	303.2	304.11	304.57	303.25	304.49	304.72	304	303.74	304.62	305.48	304.72	302.17	303.67	304.3	303.25	302.8	304.19	303.16	304.4	304.04	303.34	303.2	305.09	302.94	304.28	303.92	303.89	304.29	304.39	302.8	303.99	304.17	303.45
313.86	312.93	314.69	314.53	313.81	313.84	313.27	313.1	313.77	314.97	314.7	313.89	313.54	314.32	313.25	313.71	313.72	314.16	313.88	314.12	314.42	313.68	313.92	314.48	313.98	313.12	313.63	312.65	314.71	315	314.38	313.33	314.59	313.94	313.52	315.03	313.31	316.01	313.68	313.96	314.29	313.33	313.52	313.55	314.74	314.11	315.21	315.07	314.54	314.57
303.95	302.57	301.57	303.7	302.67	303.43	303.73	304.49	303.63	302.29	303.26	301.6	303.53	303.34	302.96	303.56	303.91	303.23	302.46	303.19	303.6	302.65	303.77	302.65	304.04	302.48	303.97	303.23	302.87	302.77	302.49	304.34	303.07	303.98	302.78	303.52	302.96	303.31	303.67	302.98	302.33	304.55	302.55	304.57	303.59	303.23	303.1	305.35	303.93	302.87
313.2	313.05	314.11	313.71	312.18	313.19	313.94	312.75	314.68	312.17	314.7	313.33	313.19	313.4	313.99	313.04	312.59	312.72	312.42	314.72	312.8	313.35	313.34	314.69	313.65	313.06	313.74	313.79	312.85	313.49	313.35	312.87	313.11	313.66	312.48	312.91	313.02	313.87	313.12	312.04	313.7	314	312.2	313.55	311.62	313.27	313.9	312.5	312.42	314.9
309.45	309.99	308.79	308.29	308.8	308.33	309.36	308.53	309.62	308.82	308.92	308.27	308.94	309.31	307.77	308.02	309.88	307.27	308.28	308.59	309.02	308.48	309.25	307.86	308.69	309.06	308.61	309.69	308.38	308.82	309.38	308.17	308.81	307.87	307.77	308.75	308.6	309.02	308.79	309.31	309.17	309.34	309.28	309.55	308.88	308.66	308.47	309.12	309.21	308.61
309.45	310.53	310.44	310.08	310.01	309.57	310.8	310.81	311.24	311.34	310.16	309.56	311.12	310.46	310.67	311.85	310.81	310.08	310.2	309.45	309.96	311.81	311.25	310.81	310.56	311.31	310.35	311.13	310.26	311.46	309.45	310.14	310.22	310.49	310.21	309.29	310.23	310.15	310.91	309.29	310.64	310.07	309.58	309.97	310.72	310.24	309.93	310.88	310.66	310.74
294.47	293.9	294.77	294.47	294.81	294.75	295.94	293.32	295.41	295.39	295.41	296.65	294.58	294.29	295.34	295.4	293.69	294.71	294.37	294.52	295.69	294.78	294.47	294.2	295.37	294.06	295.85	295.3	294.53	294.43	295.45	295.53	295.94	294.71	294.55	295.04	294.85	295.6	295.12	295.58	294.13	295.19	295.79	295.37	294.45	294.94	295.3	293.94	294.3	294.37
328.1	328.46	328.68	327.53	328.1	326.94	326.94	327.84	327.5	327.18	328.01	327.48	327.26	327.46	326.79	328.09	328.26	327.83	328.38	328.27	327.46	327.25	327.8	326.84	326.8	328.44	329	327.45	327.76	328.71	329.1	327.14	326.77	328.22	329.04	328.16	328.13	327.14	326.99	326.97	328.71	327.89	327.31	328.88	327.57	326.7	326.84	327.47	328.01	328.26
303.57	305.11	304.7	304.45	304.56	304.48	304.73	304.25	305.94	304.54	304.65	304.59	305.6	305.42	303.93	305.04	304.28	305.99	303.7	304.33	303.65	304.59	304.61	303.93	305.24	303.65	304.65	305.9	305.04	304.52	303.97	304.58	304.83	306.06	305.39	304.84	304.57	305.74	303.62	303.99	303.47	304.73	304.52	303.72	303.66	304.86	305.57	304.29	303.87	305.36
317.03	315.94	316.32	315.62	315.46	315.08	316.08	316.02	314.83	315.23	315.17	315.44	316.02	314.51	315.61	315.8	316.08	316.22	315.08	315.83	315.99	315.77	316.84	315.46	314.67	316.45	314.54	316.61	315.38	316.27	317.27	314.5	315.77	315.47	315.35	315.9	314.69	315.37	316.24	316.89	316.9	316.39	316.13	316.7	315.04	315.43	316.82	315.26	315.73	316.19
313.1	313.61	313.6	312.9	312.26	313.7	313.3	313.07	313.13	313.28	313.43	313.32	312.6	314.45	313.27	314.52	312.58	312.84	313.64	313.63	314.58	313.04	313.54	313.37	311.82	312.32	313.75	313.55	312.92	313.58	313.17	313.13	313.78	312.78	313.62	312.15	313.61	313.13	313.53	312.18	314.51	314.43	312.3	312.17	312.93	313.18	311.51	313.43	313.74	311.18
310.72	310.74	310.46	309.83	310.65	310.97	309.76	310.62	309.55	308.87	309.43	309.63	308.7	308.86	309.33	309.89	310.18	310.88	309.91	310.53	310.35	309.83	309.59	310.46	308.81	309.78	309.89	309.29	310.26	309.92	310.24	310.45	309.83	308.62	310.3	309.48	310.62	309.37	309.31	310.16	309.86	310.45	309.58	309.35	309.67	308.32	309.65	309.24	309.06	308.76
315.47	315.34	314.51	314.08	314.94	315.4	314.19	315.86	315.31	316.3	315.52	314.66	315.56	314.1	316.29	314.82	315.14	314.33	315.31	314.5	314.21	315.49	314.4	316.36	314.99	315.1	316.04	315.02	315.57	315.08	314.95	315.74	315.23	314.7	314.28	313.12	315.29	314.99	314.89	314.37	316	316.11	314.94	315.41	314.71	314.63	314.59	315.3	315.74	315.13
303.68	301.46	303.37	301.07	304.01	303.64	303.26	302.81	304.07	302.96	303.66	302.94	302.66	303.25	303.3	302.92	302.45	303.21	301.69	302.43	303.09	302.42	303.04	302.57	301.67	303.5	303.49	302.04	302.84	303.28	303.41	301.63	302.32	303.93	303.16	301.8	303.25	303.45	303.41	305.21	302.46	302.52	302.9	304	303.35	303.99	302.71	302.6	303.14	302.53
305.04	305.83	305.81	305.14	305.82	305.17	306.59	306.68	306.56	305.48	304.96	306.03	304.87	306.61	306.01	305.71	305.72	304.94	305.21	306.95	305.41	305.68	305.47	305.96	305.34	305.15	305.54	305.37	305.77	305.67	304.93	305.75	307.01	305.8	305.38	306.84	306.11	307.14	304.71	306.75	304.99	305.64	306.38	305.56	304.6	304.68	305.51	305.77	306.66	306.33
307.43	305.59	308.16	307.69	307.77	306.38	306.88	307.96	306.22	307.62	308.21	307.48	307.66	306.81	307.88	307.97	307.57	307.59	307.93	306.51	307.47	307.57	307.67	307.96	308.74	307.08	305.63	306.69	307.95	307.35	307.08	307.32	307.83	307.59	307.22	305.82	306.49	307.32	307.26	308.26	307.15	306.84	307.14	307.91	306.32	308.35	308.06	307.73	306.04	307.38
304.76	303.06	303	302.84	303.07	303.42	303.33	303.35	302.6	303.82	303.96	302.98	304.49	304.15	302.95	303.52	304.09	303.88	303.63	303.91	303.11	303.34	302.55	302.18	304.45	303.5	303.57	303.79	302.52	304.04	304.16	303.55	303.67	303.23	303.66	303.56	304	303.22	303.86	303.93	304.11	305.53	303.38	302.15	303.5	302.66	303.92	303.87	303.08	303.18
328.91	328.22	329.68	328.2	327.83	328.34	329.2	329.36	330.42	327.83	328.99	327.41	328.11	329.18	328.38	327.83	327.62	327.95	329.04	328.47	327.47	329.31	329.03	328.57	327.53	328.44	328.78	328.28	326.88	328.86	328.81	329.58	328.04	328.18	327.74	327.36	328.23	327.63	327.01	328.97	327.9	330.17	329.63	328.25	327.3	327.84	328.19	326.6	329.7	328.43
313.93	311.75	313.36	313.78	312.49	312.28	312.78	312.81	312.45	312.23	314.56	313.16	312.9	313.1	313.24	312.95	311.76	312.05	312.27	312.52	312.82	311.87	313.08	312.44	312.74	311.26	313.12	313.44	313.84	312.22	313.59	312.3	312.9	312.34	312.78	313.32	312.56	312.81	312.96	312.22	312.13	312.14	313.37	312.4	312.38	312.34	312.46	312.97	313.54	313.33
326.93	327.96	328.31	329.36	328.07	327.74	328.15	328.45	326.96	327.33	329.03	327.47	328.7	328.03	326.81	329.69	327.74	328.77	327.75	328.31	328.38	328.99	326.52	329.11	327.63	328.54	327.36	327.74	327.52	328	328.88	328.32	326.56	327.76	328.77	327.67	327.86	328.79	327.03	328.04	327.7	328.29	329.13	328.42	328.3	326.84	327.65	327.87	327.53	327.17
300.4	300.27	300.06	298.88	301.59	298.34	301.11	301.17	299.15	301.08	300.19	299.98	299.57	300.97	298.97	300.6	301.1	300.03	300.62	300.34	300.37	300.92	300.8	299.54	300.06	300.68	298.72	301.88	300.08	299.88	300.65	300.45	300.29	299.98	301.48	299.94	300.03	299.19	299.62	300.12	298.77	300.34	298.77	300.54	301.17	300.37	300	300.56	299.77	300.15
314.62	315.7	315.72	314.13	316.37	313.83	314.37	316.02	314.4	314.82	315.13	314.73	315	315.06	314.81	315.1	314.82	314.58	314.62	315.58	314.59	313.66	314.2	315.29	314.73	314.65	314.22	314.57	314.5	314.99	315.38	314.71	316.11	316.66	314.8	315.79	315.47	315.26	314.53	315.72	314.04	315.4	315.12	314.18	313.7	315.03	315.93	315.41	315.03	315.81
301.83	302.19	302.71	303	302.78	302.5	303.75	301.98	303.81	303.82	303.43	303.41	302.45	301.51	302.87	303.74	301.92	299.99	302.38	301.64	301.9	301.53	302.28	302.9	301.27	302.49	302.21	302.95	302.68	301.59	304.3	302.56	302.05	302.45	301.27	302.17	302.2	303.12	302.15	301.76	303.35	302.15	301.77	303.16	303.55	302.06	302.95	302.42	303.22	302.4
328.53	326.9	327.82	326.2	326.67	327.28	327.2	326.66	326.75	327.04	326.27	326.59	328.6	326.26	326.01	326.7	327.58	326.39	327.59	326.64	326.74	326.76	327.08	326.66	326.94	327.31	326.73	327.2	327.25	326.35	327.51	327.03	327.09	326.53	326.43	326.83	326.64	327.04	327.25	327.41	328.08	327.78	326.12	327.38	326.97	326.45	326.86	327.09	327.6	327.03
304.83	304.34	305.3	303.59	305.78	303.57	303.91	305.27	304.02	304.7	303.62	303.77	304.12	304.86	303.65	305.02	303.72	304.9	305.35	304.22	304.14	304.07	303.31	304.24	304.67	304.8	304.47	304.2	304.31	304.21	304.3	304.38	305.42	303.82	303.58	303.47	304.65	304.58	304.58	305.12	305.63	305.03	304.07	303.43	304.1	304.05	303.5	303.52	304.76	304.16
306.15	306.2	306.63	306.19	306.5	306.72	305.32	305.19	305.5	305.84	307.02	306.69	306.58	307.06	305.4	306.28	305.81	305.5	305.3	306.18	305.28	305.87	305.91	306.25	306.48	306.48	306.33	305.81	306.55	305.5	306.68	305.36	307.08	306.73	306.78	307.32	306.43	305.65	306.57	306.39	306.64	305.84	305.01	305.81	306.3	305.8	305.67	306.56	306.3	306.78
313.8	314.05	315.02	314.75	313.89	314.57	314.26	313.76	313.84	312.73	314.59	314.47	312.7	314	313.65	313.27	313.65	313.64	314.47	314.27	313.78	314.48	313.3	313.86	313.64	314.5	312.98	313.44	314.33	313.23	312.99	313.82	313.91	314.02	314.25	313.59	313.64	313.88	313.9	313.2	314.3	313.92	313.71	314.14	313.1	314.56	313.68	313.46	315.09	315.29
310.72	310.84	311.2	310.13	310.28	310.9	310.95	311.21	310.92	310.16	310.18	310.86	310.41	311.62	309.86	311.53	311.88	310.44	309.38	312.07	309.45	310.47	310.59	311.29	310.45	311.25	311.92	309.93	310.81	311.89	311.12	309.16	312.32	309.99	311	310.63	309.64	310.25	310.88	310.2	310.67	311.83	310.31	309.12	311.32	310.2	311.37	310.98	310.36	310.43
316.46	315.64	316.86	317.14	316.26	316.73	316.89	316.16	315.97	316.68	318.42	317.78	316.23	317.31	316.34	316.74	316.89	314.67	317.35	316.73	317.29	316.39	316.54	316.18	316.55	316.39	317.35	315.51	318.05	317.01	317.47	316.69	317.13	315.24	316.94	316.33	317.87	316.08	316.15	315.66	317.44	315.98	317.35	318.27	316.63	315.86	315.85	316.48	316.43	316.54
308.24	309.43	308.83	308.6	309.88	309.33	310.15	308.71	309.29	308.74	308.87	308.07	308.21	309.18	309.53	310.07	309.33	308.49	308.55	308.98	308.68	308.53	308.86	309.71	308.59	309.1	309.29	309.82	310.03	307.89	308.97	309.4	308.67	309.09	309.16	308.72	309.4	309.04	308.85	308.25	308.67	308.76	308.35	308.75	309.33	308.43	308.36	309.45	307.83	309.43
309.3	309.74	309.27	307.71	308.58	309.28	309.7	308.29	308.73	307.41	309.06	309.5	308.99	307.54	309.39	308.7	308.8	308.62	307.08	307.88	308.74	307.88	308.22	309.27	309.18	309.22	309.52	308.99	308.07	307.62	308.94	308.21	308.16	309.12	308.13	308.05	308.18	308.72	308.63	309.27	308.53	309.46	309.68	308.61	309.02	308.29	308.94	309.11	308.68	309.23
325.87	325.14	324.97	325.21	325.06	324.99	325.29	324.66	327.32	325.91	325.9	324.52	325.42	325.03	324.77	324.37	324.61	324.62	326.14	325.43	324.41	326.67	325.42	325.25	325.96	325.02	326.64	324.48	324.21	325.07	326.29	325.7	323.77	325.48	325	325.54	325.41	326.12	325.24	325.34	324.97	324.61	325.39	325.57	325.24	325.06	325.7	324.37	325.13	324.96
302.25	299.16	299.64	300.22	300.57	300.03	299.92	299.15	300.08	299.48	300.93	299.44	299.75	300.03	299.48	300.42	300.32	300.35	300.44	298.72	300.21	300.04	299.52	300.39	300.21	299.14	300.81	300.34	299.43	299.95	299.88	298.94	301.22	300.47	299.45	300.91	299.61	300.19	301	300.38	300.15	298.93	300.5	299.17	299.08	301.53	300.72	299.56	300.6	300.71
303.37	303.41	304.07	302.55	303.03	302.1	303.32	303.43	303.01	302.95	303.11	302.84	303.61	303.49	304.19	304.43	302.59	301.96	303.37	303.52	303.26	303.76	304.3	303.28	303.32	302.72	302.85	303.72	302.25	304.13	303.7	303.98	303.54	302.53	302.91	303.31	303.4	304.28	301.53	303.56	304.16	303.57	302.81	302.98	302.75	303.72	303.15	303.32	302.62	302.63
303.85	304.37	303.7	302.55	303.1	302.96	302.17	303.08	303.68	303.91	303.51	305.14	303.23	303.14	303.31	303.74	302.34	302.79	305.02	303.88	304.41	304.24	305.01	303.84	302.81	303.96	303.27	303.54	302.67	304.02	304.3	302.99	303.93	303.39	302.26	303.62	304.1	303.02	304.05	303.47	302.54	305.44	303.39	303.99	301.8	304.18	304.57	304.84	303.74	302.66
305.29	305.34	305.93	304.99	305.51	306.22	305.93	306.05	305.94	306.41	306.83	305.31	305.21	305.39	306.66	305.85	304.88	305.2	306.44	307.94	305.66	306.48	306.92	304.61	306.44	306.34	307.82	306.4	305.84	305.84	306.64	305.69	305.76	306.71	306.05	305.95	306.11	306.15	306.53	307.71	306.67	306.6	306.12	305.79	306.83	306.12	305.46	306.31	306.42	306.54
306.64	306.16	306.46	306.01	308.21	306.71	306.53	306.84	305.56	306.96	306.23	305.34	305.01	307.4	307.12	305.98	306.36	305.43	306.08	306.89	304.36	305.79	305.5	306.39	306.04	305.92	307.61	307.25	306.33	305.35	306.3	305.73	306.96	305.56	305.21	306.51	305.11	305.76	306.25	307.12	306.74	306.58	305.61	304.48	306.41	305.7	304.8	306.93	306.01	306.48
316.41	314.48	315.08	315.87	315.46	314.09	314.94	314.9	315.77	315.06	313.78	315.96	314.97	314.89	314.84	314.16	314.84	314.02	314	314.19	313.68	316.16	315.9	314.52	314.03	315.17	314.89	315.55	314.42	314.64	315.74	315.52	314.31	313.79	314.23	314.87	316.77	314.89	314.5	314.56	315.15	316.1	315.52	315.51	314.55	315.92	314.93	314.32	314.21	314.95
303.72	303.89	302.93	303.99	303.63	304.35	302.96	304.31	302.66	302.8	304.39	302.42	302.72	302.69	303.54	303.6	303.61	303.06	302.96	304.38	303.87	303.16	304.67	302.95	303.57	302.87	303.26	303.25	302.34	302.98	302.96	302.94	302.61	302.71	303.83	303.57	304.13	303.03	303.35	302.69	304.13	303.78	302.81	304.54	302.03	303.18	302.38	302.61	302.41	302.72
319.83	318.64	319.31	318.82	317.61	320.44	318.15	319.56	318.9	320.72	320.13	318.27	319.71	320.21	318.84	319.17	318.51	319.9	319.19	318.93	319.04	319.38	318.78	319.77	318.57	319.1	317.79	318.81	318.61	317.96	320.02	319.23	319.82	320.37	319.38	319.45	319.7	319.58	319.2	319.98	320.17	319.32	319.64	319.88	318.36	319.32	319.25	320.3	318.4	318.73
317.88	319.05	319.74	318.24	318.21	317.09	319.44	319.55	319.11	317.87	318.32	318.38	319.14	319.18	318.73	318.18	317.6	318.87	319.6	319.56	317.47	317.83	319.59	319.19	318.39	318.24	319.42	317.34	318.72	318.88	318.04	317.77	317.75	318.79	316.82	318.36	318.5	318.48	319.66	318.06	318.26	317.65	318.97	319.71	318.31	318.28	317.72	318.39	318.67	318.73
296.2	293.61	295.71	294.47	293.65	294.01	294.61	294.7	293.53	293.94	293.6	293.38	296.26	293.72	294.57	293.8	294.03	294.25	294.15	294.2	294.43	293.86	294.78	294.41	294.29	293.75	293.88	293.49	294.37	294.29	294.53	292.93	293.32	293.25	294.94	293.81	293.16	294.24	293.67	293.82	294.06	294.61	293.27	296.05	294.16	294.97	294.49	294.14	294.37	294.64
305.72	304.92	304.61	303.69	304.69	304.03	303.35	304.05	304.84	304.26	305.69	303.71	304.03	305.01	303.93	303.97	304	305.22	303.38	304.8	305.22	304.41	305.15	303.61	306.1	304.48	304.89	304.49	305.13	304.57	304.05	303.75	305.5	304.31	304.55	304.52	305.08	304.47	305.76	304.18	304.12	304.41	305	304.34	304.53	304.76	304.61	304.23	305.4	305.18
305.97	305.37	306.68	307.28	306.25	306.7	306.06	306.38	304.49	306.35	305.91	306.98	305.69	306.82	307.08	307.25	305.68	305.9	304.68	306.97	306.26	305.1	307.16	304.53	306.17	305.33	305.53	307.65	305.71	305.83	305.72	305.31	306.5	306.16	306.05	305.82	305.5	306.96	306.05	305.66	305.88	305.7	306.14	305.25	304.49	306.56	306.3	306.85	305.22	305.67
314.8	314.24	315.85	315.28	313.67	314.4	315.45	314.44	315.28	314.3	315.28	314.42	315.02	315.35	314.7	314.24	315.7	313.98	315.1	315.7	315.56	314.87	315.17	314	315.45	315.34	314.81	315.5	315.41	314.44	315.53	316.7	314.12	314.51	315.42	315.71	315.03	315.17	315.61	313.66	314.96	314.76	315.15	315.03	315.6	314.49	316	315.89	315.2	315.61
296.31	297.33	296.49	296.99	296.02	295.48	297.16	296.59	297.45	298.19	296.36	295.88	297.24	297.15	296.59	296.42	297.86	296.97	297.08	296.03	297.36	298.03	296.78	296.92	297.1	296.39	298.45	297.13	296.25	296.9	296.7	296.21	296.94	297.82	296.53	297.59	296.35	296.9	298.19	296.98	296.99	296.86	295.72	297.13	296.98	297.47	297.35	298.11	297.46	296.08
314.34	312.62	314.91	313.08	310.89	314.1	313.27	311.32	312.42	312.82	312.89	312.82	312.01	311.78	313.11	312.57	312.36	311.78	312.08	312.05	312.25	312.96	312.75	312.55	311.3	312.12	312.89	312	311.21	313.21	313.2	312.65	312.2	312.67	312.56	312.4	312.99	312.12	313.71	312.14	312.96	313.81	313.4	312.44	311.94	313.72	311.94	313.58	312.56	312.42
311.43	313.26	312.87	314.32	313.08	314.06	313.52	311.81	313.58	313.12	313.61	314.3	312.86	313.26	312.67	312.39	314.08	312.37	313.22	312.9	312.99	312.77	314.61	312.76	313.89	313.23	313.46	311.36	312.6	313.61	311.79	313.66	312.42	313.12	312.89	312.69	312.55	313.68	313.83	312.91	312.32	312.74	312.73	312.48	313.56	313.58	312.88	314.24	312.24	313
314.43	311.6	312.71	311.93	313.72	311.75	312.71	312.39	312.79	313.03	312.8	312.3	313.49	314.08	312.5	311.84	311.85	313	313.94	311.85	313.41	312.68	312.53	311.95	312.91	312.87	312.88	312.06	311.99	312.18	312.47	313.01	314.03	313.29	312.71	312.82	312.41	313.07	310.64	313.13	311.65	311.88	312.27	313.27	311.95	311.72	313.62	313.22	312.31	313.27
296.07	295.85	296.17	296.46	295.6	295.32	296.23	296.17	297.83	296.86	297.28	298.02	297.54	296.75	297.53	296.7	296.52	296.02	297.33	296.31	296.59	295.76	297.56	296.46	297.19	297.62	296.48	296.53	296.93	295.68	297.38	296.67	297.02	296.53	296.78	295.87	296.54	297.16	296.66	296.7	297.52	297.62	296.7	297.77	296.99	296.86	297.73	297.01	296.17	296.05
294.59	294.5	292.68	293.02	293.45	294.08	292.85	294.84	293.64	295.2	292.97	294.99	293.8	292.84	294.25	294.46	294.8	293.86	294.36	294.91	294.12	293.79	293.43	294.31	294.09	293.83	294.01	295.11	292.44	293.67	293.48	293.99	294.22	295.34	294.28	294.78	294.43	292.72	293.35	295.61	294.48	294.24	294.64	294.93	293.98	293.25	294.28	294.86	294.09	294.35
299.97	299.94	299.26	300.3	299.89	300.12	298.07	300.59	300.67	300.69	299.26	299.06	299.95	297.71	300.72	299.46	299.34	301.06	299.14	299.28	300.36	300.67	299.9	300.18	300.03	300.12	300.65	299.52	300.8	301.74	299.2	299.62	300.13	299.3	300.21	299.18	301.3	300.55	299.17	300.62	299.26	300.33	300.83	299.16	299.79	299.42	299.74	299.64	299.5	298.7
313.1	312.41	312.36	312.73	312.44	313.24	312.08	312.34	312.07	312.6	313.05	311.77	312.58	312.26	312.4	313.83	313.1	311.24	313.13	314.31	312.92	313.02	311.23	312.82	312.02	313.47	312.18	312.07	314.03	313.61	312.94	312.59	313.67	312.21	314.46	312.44	311.93	312.79	312.42	314.24	313.98	313.23	312.61	314.07	312.28	312.52	312.59	312.89	312.25	313.95
316.14	315.94	315.7	316.25	316.86	318.01	317.32	316.49	316.45	316.36	317.34	317.31	316.77	317.77	317.65	317.3	316.7	315.61	316.92	315.17	317.27	317.29	316.33	316.25	316.56	315.74	315.39	315.38	316.78	316.94	315.33	317.44	317.23	317.26	316.7	316.74	317.16	316.91	316.4	315.2	316.71	316.89	316.06	315.78	317.02	317.53	317.1	315.19	315.62	318.02
313.41	313.38	312.97	315.26	313.03	314.43	314.54	314.01	314.22	313.85	312.76	314.76	314.42	312.46	312.78	314.14	314.7	313.73	314.16	312.71	313.17	314.32	314.96	314.35	312.96	312.96	314.23	314.31	314.86	314.33	313.82	314.26	314.01	313.9	313.28	313.4	314.11	313.55	314.05	314.11	313.19	313.57	312.68	313.72	314.04	313.53	313.98	314.08	314.07	313.84
312.37	312.07	312.14	312.52	314.41	312.39	313.19	312.65	312.24	311.43	312.64	312.51	312.89	312.1	311.12	313.24	313.12	312.76	312.08	311.72	312.12	312.95	312.11	311.93	313.43	313.38	312.43	312.84	313.17	313.42	312.68	312.42	313.08	312.89	311.93	312.61	312.82	312.16	311.74	311.81	314.02	313.13	311.65	313.86	311.68	313.69	313.53	312.11	312.73	312.28
302.19	303.17	303.35	303.41	303.87	304.22	304.04	303.26	302.8	304.36	303.66	301.92	304.16	303.56	303.42	301.4	303.12	304.48	302.05	303.68	302.41	303.32	302.65	303.73	303.39	302.43	302.43	302.25	302.75	302.87	302.2	303.53	303.61	303.08	303.36	303.32	302.44	303.13	303.23	303.93	303.26	302.23	303.61	303.34	303.56	303.07	303.05	303.36	304.05	302.69
312.46	312.68	311.65	313.79	312.4	312.8	311.85	313.07	311.09	312.19	313.7	313.42	312.85	310.94	313.84	310.8	312.15	312.36	312.42	313.52	313.05	312.86	312.86	311.98	311.78	313.15	312.71	312.72	313.43	311.48	314.05	313.75	311.22	313.14	312.5	313.34	313.33	312.82	311.44	312.72	311.89	312.06	313	312.63	313.38	312.03	313.8	312.84	312.12	312.6
294.36	295.16	294.27	293.46	294.35	295.15	294.11	293.55	293.91	293.05	294.54	294.07	293.5	294.62	293.59	294.01	296.36	293.57	293.87	292.59	293.93	294.24	294.91	293.9	294.57	293.91	292.56	293.51	294.5	293.68	293.97	293.51	294.7	295.07	295.24	294.2	293.95	294	294.44	293.63	293.64	295.03	294.32	293.82	294.08	293.49	293.87	293.68	292.52	294.04
317.11	315.23	315.68	314.64	315.02	316.37	316.56	316.22	315.98	315.48	316.63	314.7	316.51	314.98	316.24	316.13	314.29	315.36	315.7	316.19	315.31	315.57	316.8	317.24	316.07	315.19	314.78	316.93	315.15	317.09	315.42	315.94	317.58	315.44	315.57	315.99	314.95	316.28	317.42	317	315.75	316.2	315.19	315.1	315.7	317.91	315.24	316	315.91	316.41
327.67	328.61	328.98	328.95	328.09	327.51	328.55	328.38	327.9	328.86	328.77	329.98	327.32	328.46	328.04	329.01	328.31	328.54	328.89	328.39	329.26	328.52	328.7	328.83	327.94	328.52	329.03	328.25	329.27	329.19	328.33	327.64	328.49	328.86	329.01	329.86	328.7	328.99	328.62	328.13	328	329.49	328.51	328.05	328.31	329.81	328.91	329.7	327.64	329.18
293.42	294.45	294.82	294.55	294.03	293.55	295.14	293.02	293.39	294.52	293.94	294.18	293.73	293.89	292.97	294.38	293.58	294.97	294.68	293.78	294.96	293.37	293.09	295.41	293.61	293.89	293.39	294.52	294.54	294.35	294	295	291.57	293.81	294.6	293.81	293.72	295.31	294.09	293.83	293.78	294.44	293.27	294.8	295.2	294.86	293.71	293.58	294.16	295.76
305.52	304.26	304.14	304.49	303.78	303.53	305.41	304.13	304.38	304.25	303.61	304.38	305.5	303.47	303.6	304.17	304.31	303.53	303.32	305.03	304.19	304.73	305.9	305.63	304	305.5	305.52	305.2	304.26	303.22	304.4	303.2	303.11	304.41	303.84	304.06	303.89	304.26	304.13	305.37	304.39	303.97	304.39	302.94	304.27	304.26	303.29	304.61	303.86	303.8
318.06	316.95	317.66	316.77	316.71	317.4	317.93	317.66	316.81	319.12	316.85	317.9	317.45	317.7	316.43	317.81	317.5	315.25	317.16	318.26	318.03	317.61	317.8	318.09	317.8	316.52	316.42	317.14	317.29	318.61	317.26	318.57	317.39	319.08	318.69	317.03	317.89	318.08	317.84	316.87	318.16	316.73	316.57	316.93	318.44	317.3	316.4	318.11	317.08	316.92
301.62	303.55	302.32	303.29	302.71	303.91	303.31	304.33	303.98	304.04	303.26	305.58	302.88	303.35	302.59	304.04	302.23	302.19	303.3	303.21	303.19	303.32	303.01	303.52	302.7	304.2	303.35	302.57	302.75	303.52	303.47	303.76	304.44	303.13	304.18	303.06	304.29	302.94	304.28	304.17	302.19	302.29	303.61	302.63	303.81	302.96	304.04	303.8	304.04	304.3
303.74	305	304.5	304.74	305.33	303.84	304.56	304.39	304.87	305.41	304.56	304.88	304.73	305.44	304.82	305.95	304.67	305.35	305	305.77	304.11	305.19	305.03	305.2	303.73	305.77	304.57	304.74	304.34	304.9	305.79	304.67	304.14	304.78	305.29	305.61	305.2	305.34	305.41	304.67	305.21	305.63	305.05	303.99	305.27	305.18	306.02	305.75	304.87	304.88
303.85	302.22	302.92	304	302.89	303.45	302.63	303.12	302.85	304.06	302.64	303.41	302.45	302.97	303.31	303.16	302.81	304.25	302.29	302.86	303.33	302.11	303.96	302.33	303.13	303.43	302.98	301.98	303.39	302.91	302.88	302.85	302.59	303.72	302.26	303.57	302.69	303.29	301.84	301.95	302.63	302.78	303.88	303.4	301.88	302.28	302.91	303.33	301.95	303.53
316.4	314.52	314.31	315.3	314.57	314.49	314.56	314.7	313.74	314.23	314.93	312.77	316.32	315.13	314.15	316.14	314.47	315.2	316	315.77	314.81	314.18	315.86	315.71	314.86	314.23	314.28	315.68	315.23	315.72	313.92	315.74	316.38	313.58	314.47	315.99	315.55	314.84	316.19	315.94	314.25	315.31	315.96	315.78	315.3	316.19	315.87	314.35	314.61	315.08
313.26	314.59	315.36	313.71	314.86	314.35	315.41	315.53	315.03	314.38	314.26	313.98	315.78	315.64	316.69	313.05	314.61	315.71	316.35	314.68	313.52	314.37	314.35	313.44	314.05	315	314.7	314.2	314.12	312.9	314.85	314.24	315.34	316.01	314.75	314.68	315.24	315.93	315.06	316.18	314.44	315.04	313.76	315.16	315.59	314.97	314.2	314.58	315.75	315.33
294.74	296.26	294.92	295.04	294.2	295.06	295.39	294.24	295.78	294.71	295.2	296.03	294.38	294.44	295.43	294.23	294.79	294.57	294.96	295.23	295.62	295.97	294.48	293.21	295.81	294.38	295.75	295.13	294.52	293.3	295.36	294.64	295.33	293.95	295.43	296.66	294.1	294.38	296.17	294.63	295.62	293.92	293.77	294.4	295.78	294.71	296.21	294.7	296.2	295.28
315.8	316.28	314.79	315.84	313.77	314.66	314.97	314.6	314.46	314.19	314.96	315.28	314.77	314.49	315.41	314.58	315.43	314.45	314.74	314.25	315.33	314.39	315.09	316.25	315.22	315.12	315.9	314.43	313.71	314.9	313.74	314.92	314.04	316.12	314	314.44	314.67	315.56	315.1	314.74	313.95	314.36	313.38	314.86	314.39	315.27	315.35	315.7	315.34	315
309.72	310.79	309.42	308.71	308.93	310.15	309.9	309.91	309.65	310.15	310.01	309.98	309.5	309.97	308.75	309.54	310.03	309.36	310.59	309.57	308.68	310.29	308.88	309.68	308.92	309.31	308.56	309.48	309.62	308.35	310.31	308.9	308.89	310.15	309.71	309.67	310.6	310.76	310.29	309.95	309.43	310.48	310.28	309.77	309.45	309.88	310.33	309.02	309.95	309.72
324.14	323.8	323.48	325.16	324.98	325.22	323.96	323.82	324.02	323.51	324.92	324.97	324.88	324.56	325.8	325.84	325.26	325.25	324.2	324.31	325.16	325.25	324.54	324.32	325.23	324.19	323.87	323.73	326.3	324.2	324.51	325.59	324.94	324.32	324.15	325.26	323.7	325.34	326.21	324.37	325.82	323.59	324.49	323.96	325.39	325.14	325.38	324.86	325.13	324.84
294.19	293.3	293.8	293.35	294.32	294.21	293.38	294.76	294.16	294.41	293.86	294.8	294.59	295.1	294.08	293.97	294.26	294.13	293.7	294.81	294.17	294.43	294.01	294.07	294.37	294.24	294.7	293.12	293.64	293.67	295.66	294.33	294.65	294.42	294.7	294.44	293.81	293.03	295.22	293.18	292.84	293.98	294.4	293.31	294.03	294.4	293.69	293.85	295.21	293.21
303.6	302.9	302.72	303.31	302.32	302.67	303.31	302.84	302.94	303.1	303.58	303.33	303.1	301.63	303.47	302.99	302.89	301.94	303.6	303.14	303.46	303.93	302.32	302.89	302.26	302.64	301.86	303.18	301.7	303.16	304.41	303.25	302.31	302.2	302.55	302.97	302.93	303.31	302.72	303.5	303.2	302.69	303.58	302.21	302.44	301.76	303.16	303.52	302.96	303.35
305.45	306.67	307.11	305.04	307.08	307.82	305.43	306.67	305.71	306.11	305.91	306.38	307	306.28	305.44	306.69	305.76	306.11	307.86	306.81	306.61	303.95	306.9	305.98	305.51	306.01	307.84	306.24	307.51	306.21	307.26	305.68	306.2	306.28	306.41	305.63	306.78	306.18	305.69	306.23	306.15	306.11	305.89	305.94	306.57	306.11	305.92	305.12	306.29	305.98
316.92	317.2	317.36	319.14	318.95	319.11	317.88	318.61	318.45	318.11	318.54	316.54	318.55	318.18	318.94	317.71	319.14	318.21	318.2	317.59	317.44	318.51	318.66	316.96	317.69	319.29	318.24	318.71	318.59	317.96	319.03	318.94	318.86	316.38	317.99	318.79	318.8	318.68	317.41	318.88	317.66	319.76	319.49	318.81	318.74	318.04	319.25	315.89	319.37	317.93
318.76	316.63	317.21	317.24	316.54	316.4	316.82	316.83	316.98	318.03	317.3	317.89	317.06	316.16	317.22	317.2	317.07	318.11	317.7	317.26	317.2	318.69	317.18	317.09	317.21	317.94	317.29	316.96	317.54	317.08	317.2	316.78	316.93	316.77	316.28	317.36	317.79	316.68	316.35	318.82	317.45	317.78	317.75	316.54	315.65	317.39	317.37	318.76	316.04	318.12
293.18	294.01	293.92	294.12	293.34	293.42	293.03	294.28	293.89	294.57	294.14	294.42	294.36	293.77	294.68	294.36	294.6	293.71	294.23	294.27	294.02	292.55	293.66	294.48	294.02	294.14	294.45	294.14	294.36	293.13	293.4	293.34	293.47	295.06	294.27	294.49	293.07	293.56	293.23	293.94	294.23	293.18	293.35	293.7	293.79	295.09	293.87	292.54	294.39	293.95
300.02	299.71	299.57	300.42	300.13	299.74	300.9	300.38	300.19	300.04	299.03	300.68	300	299.28	298.92	300.22	301.04	299.77	299.31	299.82	300.95	300.07	298.91	300.73	300.33	300.36	300.54	299.52	299.74	301.28	299.25	299.36	299.47	299.59	300.82	299.97	299.61	299.26	300.8	300.14	301.4	300.57	300.33	299.87	300.62	299.9	301.16	299.4	299.13	299.7
329.48	329.18	329	328.44	327.55	326.72	327.96	328.65	327.77	329.55	328.31	328.17	329.41	327.44	330.06	327.99	328.71	328.77	328.27	329.36	327.86	328.76	327.85	328.43	328.51	328.5	329.04	328.28	328.12	328.8	328.5	328.48	329.88	329.7	330.09	327.98	329.14	328.46	328.15	328.52	328.49	328.74	328.8	328.09	327.55	327.09	328.31	328.54	328.47	328.48
293.03	293.72	294.09	294.44	294.15	293.4	294.39	294.8	294.75	293.23	294.59	294.14	293.55	294.81	292.4	293.44	294.64	293.42	295.06	294.3	294.29	293.57	294.18	294.49	293.87	293.81	293.88	294.31	294.42	294.93	293.79	294.2	292.59	293.73	293.61	294.73	293.94	293.69	294.02	294.32	293.22	293.94	293.98	294.45	293.33	293.37	293.98	292.79	294.4	293.39
312.94	314.21	313.59	312.59	312.84	313.61	315.12	313.08	314.85	312.6	312.5	312.76	312.32	313.65	313.81	313.75	314.48	313.68	312.97	313.33	313.25	312.56	315.31	312.75	313.85	312.95	311.06	313.92	313.68	313.27	314.14	313.06	313.7	312.96	313.82	313.19	313.06	313.47	313.29	313.19	313.03	313.74	313.7	313.37	313.46	313.71	314.08	313.49	314.36	314.47
319.37	319.38	318.61	318.75	321.2	319.22	318.44	318.26	317.61	318.87	318.04	318.38	319.16	320.18	320.02	319.2	318.3	319.67	320.66	317.6	319.96	319.31	318.91	320.89	318.84	320.85	319.65	318.87	318.64	319.85	320.31	320.43	318.53	319	319.06	319.15	319.22	318.94	318.45	318.95	318.88	319.66	319.31	319.7	319.43	320.48	318.26	319.15	318.58	318.88
307.04	307.6	307.03	307.19	306.21	306.98	306.12	307.13	305.63	306.62	307.13	306.87	306.12	306.82	306.15	307.18	307.06	306.81	305.93	306.13	306.49	306.96	306.46	306.78	307.38	306.97	306.22	306.47	306.96	308.67	307.09	305.27	305.99	305.57	305.75	306.66	306.47	307.07	307.45	305.86	306.81	306.44	305.82	307.9	306.36	306.65	306.18	306.5	306.9	307.06
318.19	318.66	318.66	319.06	318.67	318.08	319.77	317.92	318.65	317.68	318.9	318.9	319.76	318.35	317.68	317.64	318.23	317.87	318.84	319.07	316.94	319.06	317.28	318.53	319.03	319.8	318.23	319.27	317.95	319.75	318.29	318.74	319.44	318.47	318.01	318.18	318.76	316.62	318.32	319.05	318.77	319.57	318.06	318.62	318.56	318.52	317.08	318.38	319.08	318.32
313.8	314.76	314.99	314.22	313.72	313.89	313.96	315.32	315.31	314.88	313.97	314.86	313.31	314.47	314.31	315.59	313.54	313.41	314.2	313.86	315.39	314.27	313.68	314.35	314.48	315.28	314.35	314.38	315.42	315.93	316.17	315.31	314.79	314.23	314.59	314.52	314.7	314.25	315.71	314.71	315.31	315.24	315.99	316.25	315.06	315.55	315.08	314.46	315.17	313.75
315.92	315.15	315.59	315.35	314.23	315.86	315.73	316	316.16	316.81	316	315.64	315.25	315.35	314.37	316.41	316.47	316.44	316.68	316.53	316.52	315.31	316.46	316.09	315.97	316.29	315.94	315.23	314.95	316.27	316.51	314.98	315.06	315.99	314.57	315.35	315.54	316.26	315.24	315	315.79	315.37	316.07	316.21	316	315.45	314.85	316.57	315.37	315.56
316.13	315.09	316.77	315.45	317.05	315.74	316.53	316.32	316.22	316.49	315.19	316.29	316.86	315.8	316.67	315.61	315.01	315.72	315.99	316.66	315.55	315.39	316.41	315.31	315.21	315.96	316.14	316.83	314.33	316.14	316.62	316.31	315.96	316.19	315.78	315.33	316.6	316.99	315.56	315.67	316.53	315.32	314.82	315.64	315.59	315.87	315.18	315.64	315.48	316.77
325.88	325.17	326.24	326.89	325.23	325.06	325.05	326.17	325.38	326.09	325.4	325.9	324.28	325.25	325.72	325.15	325.13	324.04	325.04	324.85	325.2	326.2	325.37	326.03	326.14	325.81	324.81	324.85	325.57	325.36	326.02	326.43	325.38	324.87	326.13	325.52	324.45	325.48	325.09	323.76	323.82	325.67	325.13	324.57	324.99	325.04	326.04	325.97	324.39	324.51
315.43	316.66	315.94	316.55	316.9	315.52	317.24	315.68	316.26	314.66	316.34	316.15	316.53	316.14	315.53	315.11	316.39	316.02	316.29	315.75	315.9	315.63	315.69	316.07	316.74	315.63	316.48	316.06	316.63	314.74	314.54	317.16	315.85	315	315.26	315.07	314.45	316.34	315.09	315.44	316.66	314.93	316.16	316.44	316.29	315.24	316.24	315.93	315.57	315.39
319.34	317.85	318.15	319.11	317.48	317.97	318.53	318.48	316.95	318.03	318.18	317.8	317.82	318.11	317.13	318.19	318.82	319.01	318.25	317.16	316.93	318.46	318.22	318.97	318.9	317.6	318.97	318.04	318.13	318.65	317.84	318.4	317.94	319.12	318.42	319.03	317.46	316.76	318.46	320.22	317.64	316.91	317.83	318.22	318.34	319.38	318.14	316.98	317.24	317.92
305.32	305.08	305.48	304.98	304.93	306.51	305.61	306.5	306.84	304.83	305.21	305.09	306.03	305.31	305.98	305.18	305.48	304.44	304.8	304.88	306.44	304.74	305.83	305.95	304.89	306.52	305.06	305.74	305.88	304.55	305.23	305.18	304.89	305.32	304.82	304.32	305.17	305.11	305.7	305.74	306.37	306.02	305.75	303.7	305.22	304.61	304.76	305.18	306.37	304.04
316.96	316.45	316.72	317.22	316.93	316.51	315.9	316.06	316.4	317.87	316.95	316.51	316.23	315.64	317.02	316.85	315.67	316.32	316.29	316.87	316.7	315.87	317.71	315.26	315.69	316.42	316	315.48	316.02	317.15	316.02	316.24	316.13	315.87	315.91	317.09	317.44	317.48	316.36	316.75	316.97	316.59	317.26	316.42	316.69	316.07	315.62	317.26	317.32	317.43
319.83	320.08	319.91	318.57	319.12	319.9	318.5	318.7	318.94	319.32	319.63	319	319.88	317.81	318.64	319.27	318.74	318.93	319.3	320.63	318.82	319.71	317.87	320.61	318.82	319.97	320.01	318.9	319.07	319.59	319.62	320.18	319.71	319.23	319.04	319.31	319.99	319.75	318.51	319.59	319.36	319.24	319.63	319.76	319.14	319.83	318.13	318.57	319.23	319.09
303.82	302.74	303.58	304.04	304.34	305.1	304.59	304.1	302.73	302.81	302.02	302.36	305.28	303.14	304.49	304.01	304.58	303.69	303.85	303.55	304.04	303.41	303.47	303.45	302.13	303.14	303.63	302.96	304.33	303.41	303.51	304.24	304.57	304.35	305.23	303.15	304.22	304.01	304.27	304.83	303.69	303.56	303.35	304.39	304.08	304.47	303.05	302.3	304.53	303.63
297.12	296.84	296.92	296.92	296.38	296.75	297.46	297.92	297.4	295.43	296.32	297.05	297.55	296.44	297.3	296.55	295.79	296.72	296.02	295.23	297.17	297.42	296.87	297.59	296.86	296.37	295.76	298.42	295.87	296.3	296.44	295	296.78	297.5	295.86	297.71	297.67	296.72	296.57	296.38	297.11	296.35	296.41	297.35	297.54	297.27	297.65	297.49	297.68	295.8
301.77	302.13	303.44	303.89	303.56	302.49	304.59	302.42	303.55	302.57	304.02	303.13	303.29	303.77	303.52	304.19	303.26	304.93	303.08	303.3	302.99	303.9	303.19	303.22	303.85	302.64	302.85	304.78	302.42	304.39	303.02	303.56	304.18	302.2	303.52	303.61	303.24	304.21	303.29	303.72	304.37	304.25	303.26	303.12	303.41	304.83	303.28	304.29	302.37	302.84
315.47	315.13	315.21	313.85	315.08	315.5	314.01	315.15	314.36	315.32	315	316.05	315.24	314.26	314.81	313.74	315.52	314.74	314.69	315.49	313.89	315.04	315.16	314.75	314.98	315.15	314.3	315.58	315.29	314.69	315.54	316.32	314.89	314.07	314.37	314.61	314.84	315.55	314.19	314.16	317.23	314.35	313.87	313.98	314.28	314.59	314.44	314.3	314.21	314.49
295.1	294.12	294.1	294.85	294.57	295.24	296.5	294.11	294.88	294.41	295.79	294	294.27	295.78	294.19	294.46	295.77	294.31	296.15	295.16	295.75	294.8	294.73	295.65	295.71	294.43	294	294.17	294.56	295.36	295.37	294.59	294.27	295.58	295.59	294.16	295.6	295.48	295.41	295.08	295.16	294.49	294.64	294.34	295.73	293.9	295.06	295.51	294.71	293.84
305.04	305.72	306.45	305.31	305.1	304.72	304.41	305.58	304.57	304.71	305.05	306.13	305.45	304.56	305.22	305.36	305.08	305.93	305.38	305.68	305.54	306.84	305.14	305.82	304.96	304.79	305.61	307	303.29	306.3	304.97	304.87	305.46	306.26	305.3	305.25	305.6	305.12	306.61	303.99	306.03	304.43	305.57	305.83	305.64	305.86	304.42	304.59	305.33	304.88
307.53	306.04	306.28	307.36	308.13	306.82	307.47	307.32	307.43	306.7	307.06	305.72	307.54	307.77	306.82	307.31	307.46	307.16	307.9	308.66	307.39	308.29	307.53	308.37	307.6	306.92	307.3	306.95	306.66	307.62	307.23	308.06	306.22	308.23	307.18	308.1	307.59	308.02	308.36	307.62	305.96	307.01	308.15	307.11	308.44	307.78	307.29	306.94	307.71	306.21
309.91	309.67	310.34	310.15	310.07	311.12	310.64	310.06	311.22	311.38	310.09	311	310.69	310.58	310.31	310.88	309.55	310.63	309.82	310.84	309.7	310.31	310.75	310.11	311.29	310.65	310.16	309.51	310.42	311.4	311.4	308.01	310.36	309.82	310.76	310.74	310.97	309.07	310.06	309.83	310.37	310.06	310.85	310.39	310.36	310.51	309.85	310.7	311.57	310.36
305.59	305.16	306.01	304.9	305.48	306.22	305.63	303.95	305.05	305.47	304.4	305.53	305.96	306.36	305.53	304.22	305.88	304.74	304.81	306.39	306.52	305.83	305.64	305.04	303.99	306.64	305.4	305.75	305.42	304.97	304.68	305.68	304.7	305.83	305.22	306.15	305.89	304.19	305.9	305.95	305.72	305.59	307.19	306.43	305.45	304.27	305.77	306.12	305.54	304.04
313.82	312.93	314.22	313.91	312.2	313.85	311.74	313.31	313.6	312.34	311.49	313.29	313.21	313.43	311.63	313.7	313.51	313.5	312.14	312.18	312.43	313.97	313.05	312.45	313.45	312.71	313.63	313.31	312.23	313.14	313.65	312.89	314.31	313.29	313.05	312.06	314.27	312.73	311.47	313.06	313.03	314.16	312.25	312.32	312.93	313.15	311.67	312.05	312.73	313.04
311.93	311.25	309.97	310.34	311.17	310.39	310.37	308.68	309.88	310.97	310.22	310.83	308.95	309.94	309.81	310.34	309.06	308.98	310.4	310.59	310.94	310.46	311.37	309.72	310.39	310.6	310.06	310.82	310.16	312.01	310.73	310.66	310.07	311.17	310.37	309.84	310.46	310.87	309.83	310.52	311.04	310.48	309.91	309.42	311.64	310.16	310.5	309.89	311.3	310.74
304.19	304.15	305.06	305.58	305.31	303.9	304.14	303.35	305.73	304.57	304.12	304.65	303.55	304.72	304.84	304.71	303.72	306.19	305.67	304.76	306.35	302.5	303.62	303.46	303.77	304.29	304.6	303.57	304.74	304.47	304.72	304.28	303.65	304.1	305.76	304.45	304.32	304.47	305.95	305.66	304.25	304.51	304.18	305.54	304.09	305.47	303.72	303.29	304.23	304.42
312.6	313.92	311.96	311.24	312.36	312.08	312.45	311.65	313.62	311.51	312.58	312.76	312.27	312.77	312.45	311.87	312.28	312.71	311.85	311.83	311.48	312.14	310.92	311.75	312.56	313.54	312.59	313.11	312.08	311.32	311.77	312.57	312.41	311.82	312.08	311.67	311.99	312.68	310.85	313.12	312.14	312.6	312.5	311.27	311.43	311.33	312.24	312.51	311.45	312.72
314.17	314.09	315.51	314.9	314.91	315.08	314.78	315.98	316.22	315.27	315.42	314.5	314.42	314.07	315.06	314.53	315.53	316.12	312.44	315.01	313.04	314.57	314.09	313.64	314.68	314.68	314.22	314.96	314.52	314.38	314.06	314	313.88	317	315.61	314.76	314.8	313.88	314.59	315.24	314.68	314.55	314.36	315.34	314.66	314.7	313.86	316.19	314.75	315.34
317.01	318.24	317.53	317.57	317.9	316.97	317.24	317.53	317.04	317.91	317.69	317.21	316.69	318.38	317.8	317.38	317.79	317.72	317.1	316.36	317.07	316.77	318.34	317.4	317.49	316.59	316.34	317.14	318.2	316.89	316.5	318.37	317.6	319.05	317.06	316.23	317.25	317.06	317.47	317.34	317.5	317.17	317.92	317.29	317.22	317.66	317.23	316.59	318.36	317.23
317.1	317.23	316	317.41	317.3	317.36	317.88	317.59	316.71	318.52	316.41	318.4	317.69	317.22	317.17	318.43	317.11	316.79	316.06	317.86	317.15	317.69	317.25	316.28	318.3	316.59	316.8	316.82	317.33	316.71	317.22	317.6	318.49	318.75	317.93	317.68	318.83	316.26	315.35	317.03	317.38	315.21	317.08	317.26	317.7	317.46	317.3	316.44	316.53	316.34
302.33	302.66	303.3	303.02	304.08	304.06	304.87	302.5	303.79	303.12	304.72	303.8	303.93	305.26	303.83	303.42	303.04	303.15	303.3	303.59	303.06	303.97	304.11	303.48	303.59	303.41	304.14	302.82	302.99	303.45	304.26	303.76	304.61	304.9	302.37	304.67	304.01	304.18	303.14	303.85	302.91	304.89	304.64	304.14	302.59	303.43	303.01	302.84	304.47	303.88
322.96	324.6	323.53	324.28	324.63	326.08	323.96	325.1	324.21	323.77	324.07	326.21	324.29	324.17	323.66	324.34	325.49	324.18	325.22	325.99	325.6	324.52	324.92	325.43	324.74	324.68	324.27	323.86	324.32	325.16	324.42	324.08	323.73	325.81	325.32	325.26	324.93	325.06	324.95	323.94	325.32	325.2	324.43	323.77	324.26	324.66	324.76	324.73	324.72	324.88
294.32	292.86	293.96	294.49	295.28	293.46	294.67	293.65	293.13	293.98	293.45	293.95	295.01	295.33	294.63	295.48	293.23	295.15	295.55	293.91	293.09	293.99	293.46	293.48	293.69	295.24	294.76	294.81	294.32	294.39	294.27	293.54	292.83	295.09	294.14	293.74	295.32	294.33	293.86	294.43	293.68	293.68	294.73	294.21	294.3	293.38	294.94	293.39	293.9	294.5
303.98	303.19	304.38	303.98	304.45	304.93	303.78	304.38	304.23	304.66	304.99	304.12	302.94	304.47	304.8	305.37	305.61	305.46	303.85	304	303.95	304.62	305.22	304.86	303.52	304.38	305.24	303.28	305.66	305.07	304.47	305.15	303.53	304.19	304.24	304.62	304.99	303.83	304.49	304.42	304.66	304.02	304.28	304.37	303.39	303.59	304.89	303.86	304.48	304.96
314.44	314.97	316.31	315.33	315.02	314.89	314.01	315.57	313.61	314.67	313.33	314.75	314.85	314.33	316.28	314.82	315.5	313.72	315.17	314.8	314.78	314.13	314.42	314.54	314.79	315	315.16	314.99	314.61	314.55	314.42	313.79	314.91	313.79	313.72	315.44	314.14	314.48	313.74	315.03	315.34	313.55	314.76	313.99	314.54	314.96	314.71	314.05	314.19	315.42
305.12	305.05	305.12	305.1	303.88	306.15	306.05	305.37	306.8	303.9	304.6	304.95	305.76	304.49	305.18	305.01	304.27	304.7	305.94	304.61	305.67	305.4	304.29	304.67	305.53	305.01	305.09	305.36	304.51	305.94	304.94	306.22	305.2	305.7	303.34	306.35	305.7	306.04	305.09	305.05	303.75	305.68	305.29	305.11	305.15	305.24	304.95	305.87	304.32	305.67
315.23	315.65	315.73	315.08	314.53	315.1	314.22	315.34	314.28	315.97	314.91	315.19	314.74	314.69	315.59	315	314.17	314.9	314.74	314.54	312.94	315.61	315.41	315.23	313.95	314.66	313.55	314.78	314.51	314.48	314.09	314.86	314.74	314.86	316.1	314.8	314.15	314.8	314.68	314.55	315.63	315.51	314.45	315.53	314.29	314.87	315.78	315.24	313.9	314.71
324.91	325.2	325.47	324.26	324.9	325.61	324.9	326.2	325.22	325.7	325.39	325.2	325.56	324.85	324.85	325.53	325.72	326.16	325.1	325.6	325.34	326.44	324.97	324.69	324.23	324.33	325.11	325.71	325.32	325.11	323.99	325.32	326.73	325.93	326.15	325.48	324.26	325.79	325.1	325.57	326.2	326.01	324.94	325.22	325.84	325.28	326.59	325.97	324.18	324.47
300.42	300.41	300.74	300.76	301.89	300.97	300.45	300.16	300.94	301.39	300.91	300.58	301.91	301.01	301.41	301.43	299.42	300.36	300.79	299.69	302.07	300.56	301.31	300.13	300.78	301.57	301.24	301.33	299.73	301.4	300.75	301.38	300.88	301.08	300.93	300.84	301.13	302.03	301.41	301.26	301.29	301.07	301.5	300.19	301.7	302.06	302.08	301.01	301.88	301.65
314.99	313.76	314.57	313.78	316.2	315.09	314.15	316.38	313.97	314.87	316.19	315.55	315.18	314.05	313.79	313.7	314.82	315.09	314.34	315.47	315.62	314.86	314.53	314.8	314.35	314.16	314.54	314.06	314.87	314.74	314.44	314.79	313.27	316.12	314.73	315.83	316.31	315.19	314.89	314.82	315.13	314.35	315.49	314.88	315.58	315.08	315.73	314.22	313.32	316.54
310.01	308.96	309.61	310.55	308.3	309.09	308.62	308.84	309.3	310.2	307.77	309.38	307.14	307.65	309.03	308.7	308.71	310.15	309.55	308.4	307.85	308.64	308.33	309	308.72	309.33	308.9	309.95	309.91	308.4	308.92	309.1	307.84	308.29	308.28	308.56	309.71	309.63	308.69	308.79	309.26	307.97	308.18	308.74	307.14	308.76	309.32	308.78	309.46	308.7
303.46	302.88	304.51	302.96	304.61	304.71	304.36	304.76	302.83	304.33	305.96	305.17	304	304.26	304.21	304.51	304.23	303.65	303.18	304	304.43	305.06	303.76	303.9	305.59	304.81	305.81	304.88	304.79	304.08	304.44	304.74	303.28	304.41	303.57	304.97	304.16	303.78	302.87	304.01	305.74	305.06	304.55	303.37	305.48	303.44	305.22	304.7	304.06	303.17
312.74	312.44	312.56	312.44	313.2	311.94	312.32	312.36	313.59	312.56	311.91	312.88	313.52	311.65	312.43	311.65	312.14	312.59	312.12	311.94	312.8	311.69	312.76	312.54	312.13	311.4	312.36	312.94	311.69	312.66	312.53	312.21	313.37	312.22	313.08	314.32	312.11	312.89	313.32	313.04	312.75	313.04	311.81	313.08	311.91	311.98	313.55	312.09	312.54	312.51
313.8	314.11	313.25	313.35	312.34	313.54	313.74	313.32	313.9	313.62	314.36	314.91	315.26	313.27	314.48	313.11	314.15	315.87	314.96	311.51	313.64	312.99	313.43	313.46	314.29	314.08	314.25	314.01	314.32	312.84	315.21	313.54	314.24	313.79	313.26	312.92	314.37	314.46	314.13	314.12	315.8	314.06	313.6	314.95	314.84	314.55	314.35	314.6	313.4	313.32
311.57	310.92	311	311.41	311.53	311.67	310.72	312.02	310.49	310.76	311.72	311.42	308.59	309.96	311.17	310.06	309.69	310.98	309.73	311.59	309.54	310.57	309.58	310.17	310.51	310.19	311.68	311.93	312.17	311.44	311.23	311.98	310.57	310.86	309.98	310.1	311.94	312.07	309.61	311.4	311.68	310.92	311.5	311.39	310.3	310.65	311.76	310.03	310.15	310.03
296.99	296.62	296.52	296.53	295.7	296.69	296	295.54	297.23	296.44	295.43	295.99	296.93	296.95	296.44	296.98	297.03	296.57	296.34	296.86	296.99	297.91	297.05	296.43	295.83	297.22	297.07	297.04	295.81	296.86	296.77	296.94	296.32	296.54	297.21	296.86	295.96	296.13	296.88	297.13	296.61	297.36	296.49	297.38	296.86	295.75	297.86	297.13	297.3	297.26
306.65	306.16	305.7	305.17	305.71	306.11	305.88	304.75	305.39	305.93	305.11	304.35	305.38	306.04	304.67	304.41	304.9	306.28	304.24	305.83	304.93	306.07	305.02	306.41	305.69	304.4	306.4	305.69	305.08	305.58	305.61	305.64	304.89	304.92	305.38	307.32	305.68	306.81	304.6	304.88	305.13	306.29	307.29	305.59	306.01	306.25	305.76	304.5	304.57	305.12
325.38	324.41	326.17	325.34	325.17	324.55	325.67	325.8	326.03	325.04	324.55	325.2	324.99	325.13	326.7	326.38	325.75	325.69	326.92	325.16	325.16	325.79	324.7	324.56	324.87	325.14	325.1	326.45	325.28	325.47	324.09	325.2	325.04	324.81	324.41	324.01	324.78	325.39	324.84	325.06	326.1	324.97	324.72	325.84	324.33	324.12	324.13	326.22	325.75	325.88
303.71	303.87	303.88	305.79	304.73	303.75	304.83	305.23	303.91	303.66	304.72	304.72	304.25	305.33	304.91	304.24	304.42	305.01	304.07	303.38	304.34	304.36	303.82	303.49	304.1	303.81	304.05	305.33	304.7	304.71	303.93	305.04	303.64	306.1	305.3	304.94	305.25	304.94	304.89	305.45	304.17	304.63	304.46	303.52	304.15	305.74	304.23	303.97	304.73	303.98
303.84	303.85	302.54	302.55	304.02	304.46	303.17	304.28	303.46	302.93	304.55	303.25	303.89	304.47	302.53	303.91	304.02	304.16	304	304.63	303.33	302.01	302.45	303.8	305.33	302.67	304.82	304.93	304.5	303.41	304.52	303.33	302.52	303.18	302.63	301.37	305.05	303.63	302.57	302.92	304.18	303.62	302.31	304.55	302.25	303.91	302.73	302.3	301.93	303.44
308.62	309.36	310.41	309.61	309.89	308.52	310.57	310.64	309.88	309.64	309.81	309.93	310.05	309.39	310.04	310.01	310.03	309.34	310.2	310.52	309.31	310.12	309.35	310.31	309.24	310.19	310.56	309.11	310.6	310.13	311.28	308.72	309.7	311.63	309.59	309.07	310.07	309.91	310.85	311.52	308.68	310.09	310.18	310.6	309.62	309.96	309.32	309.21	309.43	308.92
316.47	317.26	315.72	316.57	317.36	316.33	317.51	317.1	316.7	315.95	317.44	315.63	317.17	316.39	316.34	316.84	315.56	316.5	316.66	317.39	315.55	316.08	317.18	317.02	316.62	316.37	316.52	317.87	316.15	317.94	316.89	316.94	316.8	316.24	317.09	316.11	316.75	316.2	317.05	315.88	316.72	315.96	316.54	315.21	316.28	316.69	316.9	315.87	315.1	316.29
304.02	302.35	303.16	304.24	303.08	302.94	304.07	303.56	303.43	304.06	303.18	303.13	303.51	302.93	303.73	302.68	303.52	302.57	303.64	303.41	303.51	303.37	304.29	304.3	303.04	303.34	303.78	303.13	303.55	303.1	303.6	301.41	304.43	303.79	303.78	304.3	304.49	304	302.07	303.42	303.25	303.6	304.76	302.82	302.17	302.74	305.53	305.48	302.72	303.78
310.39	310.52	310.26	309.43	310.79	310.34	310.01	308.76	310.92	309.48	310.08	309.44	309.02	309.47	310.32	309.81	307.71	309.55	309.52	309.16	309.67	310.92	310.22	309.73	311.11	309.7	310.11	309.2	309.15	309.15	309.52	308.67	310.04	310.52	309.37	308.91	309.93	309.92	310.01	308.54	309.9	309.72	309.48	310.65	310.61	309.7	309.34	309.31	309.2	308.51
309.35	308.31	307.26	307.87	308.76	309.82	308.96	309.51	309.41	308.26	307.29	308.82	308.17	309.8	308.61	308.95	308.04	309.79	309	307.08	308.37	309.3	308.66	309.27	308.51	308.58	308.33	308.71	308.49	307.44	309.24	308.87	308.3	309.19	308.5	309.6	309.25	309.03	308.51	309.15	307.78	308.13	307.36	307.55	309.43	309.09	308.52	308.33	308.42	308.22
306.63	306.26	306.76	307.48	306.36	305.32	305.9	305.96	305.73	306.1	305.55	307.08	307.26	306.57	306.84	306.85	305.61	305.85	306.35	305.82	305.54	304.66	306.87	306.15	306.05	306.03	305.74	304.61	306.75	305.21	305.28	305.5	306.75	306.37	306.95	307.1	306.66	306.29	304.93	305.92	305.24	304.79	306.24	307.4	305.87	306.24	306.55	307.34	305.34	307.1
310.97	309.79	310.2	310.02	309.71	310.58	309.38	310.91	311.06	310.66	308.72	310.12	310.2	311.12	307.56	309	308.87	309.36	309.61	310.68	309.85	308.69	309.81	310.09	309.96	310.44	309.83	309.57	309.99	309.78	308.63	309.32	310.05	309.44	308.97	309.7	310.83	309.47	309.56	309.31	310.85	310.88	308.9	309.45	310.11	309.74	309.28	308.36	310.65	308.95
304.93	303.4	303.97	305.76	304.66	304.5	304.65	304.33	304.85	305.02	304.32	303.44	304.87	303.81	304.52	304.85	304.61	304.66	302.98	303.94	304.07	303.87	304.17	304.77	303.73	304.03	304.38	304.86	304.06	303.99	304.9	304.38	305.92	303.34	304.27	305.36	304.82	304.03	304.64	305.06	304.65	303.6	304.83	304.88	303.89	304.84	304.68	303.18	303.79	304.8
313.28	313.46	313.89	314.93	314.91	313.08	313.18	314.82	313.52	313.85	312.49	313.41	314.93	313.67	314.34	313.93	313.28	315.07	314.72	313.91	314.49	313.97	314.85	315.53	313.63	314.47	314.91	314.9	312.37	313.83	313.81	314.71	315.09	314.21	314.04	313.18	313.82	314.6	314.37	314.27	313.49	312.89	313.37	314.57	314	314.56	315.18	314.47	313.99	315.07
295.39	295.54	295.74	294.49	295	295.95	293.81	295.64	295.18	294.28	295.66	296.09	295.66	294.41	295.85	294.99	294.93	296.1	296.16	294.61	295.87	294.98	294.87	295.12	295.64	295.33	294.71	295.16	294.57	294.91	294.18	294.55	296.02	294.31	294.88	296.49	295.34	295.82	293.82	295.85	294.73	295.01	295.44	294.79	295.71	295.65	294.65	294.83	295.33	294.24
306.08	306.27	305.5	306.76	306.88	306.36	306.14	305.64	305.96	305.82	307.1	305.04	306.97	305.86	306.79	305.63	306.91	306.84	306.43	306.56	307.21	306.71	306.39	305.71	306.29	305.98	305.52	305.39	305.57	305.76	305.84	306.4	306.26	306.01	304.51	305.64	305.13	305.49	305.89	305.14	306.28	306.81	305.77	305.62	306.37	305.48	306.19	305.05	304.94	306.02
313.63	313.15	315.14	314.3	315.13	313.69	314.05	312.91	313.52	314.13	313.87	313.04	313.35	313.93	313.35	313.43	314.46	313.87	313.87	314.46	313.23	315.13	313.4	314.21	314.14	314.17	313.96	314.91	314.17	315.56	314.34	314.37	314.45	314.02	313.75	314.51	314.49	312.61	313.56	312.37	314.76	314.2	313.19	314.62	314.25	313.67	313.57	313.37	313.92	314.55
305.99	304.75	306.78	305.76	306.55	305.95	307.86	306.73	306.58	306.49	306.21	305.29	305.79	304.38	307.15	306.04	306.63	306.88	306.29	307.12	305.55	306.56	307.73	305.75	306.33	305.15	306.58	305.49	306.23	306.21	306.14	306.45	305.71	305.73	306.38	305.62	305.81	307.26	306.2	306.08	306.75	307.25	305.12	304.47	306.93	306.14	307.53	306.53	304.91	305.81
299.05	300.18	300.75	299.89	300.07	299.06	300.62	299.9	299.6	300.05	301.07	299.81	300.29	301.42	301	299.16	299.89	299.92	299.79	301.14	300.8	300.34	299.98	300.97	299.21	300.01	298.22	300.38	299.32	300.53	299	299.87	298.92	300.31	300.85	299.42	299.12	300.26	299.79	301.27	300.95	300.31	299.96	299.58	299.4	300.02	299.47	301.24	301.29	300.5
305.66	305.93	304.82	305.4	304.85	305.92	306.74	305.65	305.49	305.21	305.35	305.08	305.91	304.46	305.07	305.9	305.86	305.09	306.26	304.81	304.6	304.19	303.92	304.79	305.13	305.25	305.28	305.32	305.38	305.95	304.89	305.44	305.06	305.2	304.2	304.42	304.62	304.28	303.99	305.35	303.54	305.41	305.85	305.14	305.58	304.65	304.18	306.31	306.28	305.29
294.62	295.39	293.85	293.19	295.06	293.58	295.23	292.94	294.76	293.97	294.52	294.8	294.5	294.44	293.73	291.91	294.97	293.38	294.26	294.06	294.4	293.51	293.3	294.83	294.19	296.08	293.79	294.87	293.77	294.3	294.25	293.72	294.54	293.6	293.97	293.65	293.91	293.84	294.95	295	294.63	293.82	294.12	295.8	293.59	293.64	292.78	293.94	294.03	293.67
317.01	316.85	316.6	316.58	317.63	316.63	318.55	316.6	316.84	316.88	316.56	317.65	317.06	316.55	316.04	317.07	315.97	316.72	316.43	316.2	316.47	315.87	317	316.61	317.62	316.71	315.7	317.17	315.97	315.82	314.97	317.99	316.32	315.02	316.97	316.77	316.32	316.89	317.12	317.82	316.83	315.95	316.59	315.85	316.74	317.39	316.01	317.92	316.54	317.39
327.82	326.96	326.63	326.95	326.98	328.45	327.21	327.21	327.52	327.67	327.68	328.1	327.54	327.84	327.4	328.38	327.26	327.28	326.77	327.97	328.09	327.67	328.2	328.58	328.91	327.22	326.66	327.34	326.83	327.13	328.6	326.99	326.68	327.28	328.49	327.47	328.24	327.62	327.86	326.89	328.86	325.65	328.01	328.64	327.66	327.37	326.26	329.13	327.51	328.35
312.4	313.99	311.69	314.12	313.4	312	312.41	312.95	314.25	313.45	313.67	312.3	314.73	313.15	313.83	312.45	314.1	314.03	313.6	312.98	312.32	313.63	313.16	312.53	311.87	313.35	314.2	313.78	312.99	313.24	314.05	311.41	313.89	313.12	312.7	313.35	313.69	312.26	313.59	313.71	313.3	314.05	313.02	312.34	313.78	313.17	312.75	314.23	312.68	313.37
309.99	309.57	311.05	310.3	310.22	310.57	310.73	310.69	310.54	309.75	310.34	309.1	310.63	310.19	310.65	310.63	310.51	311.21	311.79	312.61	310.72	310.9	310.9	310.05	311.06	311.14	311.85	309.57	310.56	311.02	311.65	310.65	309.13	310.76	310.46	311.13	310.68	309.29	309.2	310.75	309.44	311.07	309.95	310.19	310.54	309.66	310.14	310.28	309.99	311.77
305.73	305.39	304.46	305.65	304.33	306.94	305.75	304.15	305.32	304.2	303.65	304.12	305.6	304.14	306.66	305.68	305.51	304.34	304.71	305.82	304.45	305.77	306.07	304.92	305.07	305.04	306.12	305.39	305.9	305.76	305.76	305.84	305.71	305.4	305.71	304.42	305.89	305.3	305.2	306.11	305.18	306.51	305.56	304.39	306.43	307.06	306.02	304.85	304.81	304.96
313.32	314.57	311.78	315.22	313.58	313.86	313.76	313.9	313.2	313.3	314.4	314.23	314.25	314.21	313.79	312.56	313.96	315.51	313.86	314.91	315.66	315	313.36	313.75	315.1	313.15	313.62	314.06	314.47	314.58	314.39	314.84	316.19	313.83	313.16	313.26	313.44	315.78	314.21	315.45	314.94	314.38	314.46	314.67	313.49	313.22	314.76	313.05	312.86	313.74
316.4	317.35	318.51	316.97	317.93	315.59	316.97	318.51	317.4	317.72	316.74	316.33	316.61	317.55	316.68	317.17	317.59	317.69	315.91	316.77	316.95	318.17	317.69	316.37	317.32	318.03	317.37	316.3	316	316.89	317.8	317.28	317.24	316.93	316.5	316.78	317.97	319.14	318.73	317.89	317.42	317.5	316.53	319.13	318.18	316.14	316.28	317	316.7	318.68
300.76	301	300.51	300.67	302.84	300	300.67	300.57	299.76	300.55	300.44	301.11	301.9	301.26	301	299.63	300.7	301.96	301.7	300.16	300.8	300.83	299.88	301.19	301.03	299.98	301.41	300.27	300.68	301.19	300.46	300.37	300.42	302.05	300.52	301.04	300.27	301.91	301.42	301.51	300.52	300.04	302.24	301.6	300.85	300.93	301.84	302.75	300.66	300.49
329.85	328.2	328.92	328.06	328.72	328.7	327.92	328.41	328.64	328.98	328.82	328.78	328.98	329.59	328.27	328.8	328.16	328.42	327.68	328.16	329.23	329.64	329.22	327.79	328.07	329.29	328.09	329.16	327.5	329.05	327.8	328.61	327.6	329.66	328.14	328.2	327.88	328.8	329.45	330	327.34	328.11	328.1	328.89	329.34	329.25	328.34	328.26	328.28	329.32
304.46	305.2	304.05	304.61	304.53	303.32	303.55	303.76	303.26	303.28	304.24	304.11	304.81	304.18	303.45	303.03	304.55	305.31	303.61	304.47	304.06	304.7	304.65	304.09	302.7	303.71	304.06	304.04	304.58	304.59	304.69	304.24	305.79	304	304.54	303.41	304	304.93	304.16	306.41	304.93	304.98	303.49	305.75	304.45	303.67	303.33	304.75	304.19	305
304.9	305.34	304.83	303.94	304.68	305.39	304.52	304.46	302.93	303.75	304.21	304.91	304.61	305.77	304.11	304.83	304.53	304.21	304.78	304.58	304.82	303.48	304.37	303.82	304.8	305.68	304.99	302.69	305.85	305.46	303.5	304.29	304.43	304.78	304.74	303.68	304.87	302.94	303.72	304.08	304.85	305.07	304.83	303.92	303.98	304.01	302.96	304.89	304.46	305.47
302.66	303.66	304.69	304.1	304.79	302.72	303.67	303.69	304.87	304.6	304.4	304.55	305.07	303.82	304.6	303.72	303.3	303.31	303.3	302.53	304.38	303.34	306.17	303.58	304.13	303.1	302.26	303.73	304.42	303.52	303.84	304.18	304.41	304.38	303.74	303.09	305.28	303.74	303.15	303.8	304.24	304.43	303.33	303.14	304.51	303.36	303.32	304.48	302.67	304.06
294.65	294.71	293.1	294.36	295.84	293.73	294.06	294.45	293.24	294.17	294.09	294.28	294.63	293.03	293.76	294.91	293.19	294.15	295.93	294.61	294.92	295.14	293.63	293.22	294.51	294.25	294.94	294.12	293.6	293.35	295.31	293.65	293.83	293.83	292.26	294.53	293.39	294.28	293.85	293.28	293.67	292.83	293.95	293.32	294.52	293.98	293.88	294.35	294.11	293.57
317.81	317.17	316.85	318.13	317.68	316.83	316.04	316.4	316.76	316.41	316.79	316.75	316.13	317.78	316.91	316.86	316.15	317.08	316.39	315.68	315.93	316.74	317.06	316.43	317.35	317.63	317	316.42	316.14	317.09	317.32	316.89	318.23	316.97	315.95	316.54	316.09	316.23	316.45	315.76	316.84	315.02	317.11	317.2	316.99	316.42	317.16	317.18	316.72	317.38
301.24	300.04	300.04	300.73	301.22	300.97	300.98	300.82	301.59	300.37	300.49	300.17	299.74	301.52	300.35	299.47	299.74	302.29	301.34	301.27	301.69	299.49	301.42	300.26	300.75	300.39	301.61	302.12	301.22	301.39	301.72	300.58	299.38	301.79	299.81	300.37	301.53	301.62	302	301.4	301.85	300.7	301.49	301.57	300.26	301.07	300.44	300.2	300.18	302.05
304.51	303.58	305.43	304.36	304.6	304.83	303.65	304.75	303.71	304.08	303.64	304.44	304.25	303.34	303.81	304.89	304.06	305.66	305.24	304.32	304.65	303.98	304.65	304.21	304.26	304.03	304.89	304.63	303.86	304.92	305.01	305.64	302.87	304.35	304.48	303.5	303.58	306.17	304.48	304.17	304.32	305.86	304.77	304.34	304.86	304.14	304.31	305.15	302.64	303.52
327.41	327.58	327.94	327.88	327.65	327.09	327.42	328.15	329.11	327.88	327.6	328.64	327.2	327.54	327.8	328.39	328.38	328.24	326.95	326.46	327.29	327.02	326.4	329.2	328.06	327.19	328.31	328	328.4	328.64	329.29	328.19	327.62	329.08	329.48	328.78	327.64	328.51	328.57	329.61	328.33	327.69	327.81	327.95	328.09	327.2	329.39	328.88	328.58	327.32
294.1	294.46	293.72	294.62	295.01	296.43	294.28	295.59	294.8	295.05	296.19	294.1	294.46	295.22	295.29	294.64	296.01	294.87	294.7	294.22	293.57	295.19	295.57	294.28	294.04	295.11	294.84	294.98	295.35	295.91	295.58	293.69	295.91	295.1	294.35	296.3	294.2	294.44	294.54	295.42	295.17	295.02	295.1	295.08	295.57	294.81	296.72	295.94	295.08	295.52
303.2	303.64	303	303.05	303.65	304.91	301.73	303.56	302.72	305.09	304.43	304.06	304.74	303.89	304.21	302.46	303.88	303.72	304.94	302.35	303.32	304.05	304.33	303.3	303.2	303.58	303.75	303.48	303.22	303.42	303.03	302.66	303.72	303.32	303.13	303.51	302.76	302.39	304.62	303.22	304.06	303.2	302.46	303.49	304.99	302.16	302.47	303.46	303.28	304
299.47	300.41	300.18	300.11	298.99	299.54	301.61	300.94	299.74	298.75	298.98	300.58	301.12	300.08	299.77	300.31	300.81	298.72	300.43	299.81	300.25	299.89	299.41	299.03	301.07	300.44	301.28	300.89	299.81	300.4	299.48	300.02	301.27	300.61	300.41	299.97	299.36	300.56	299.79	299.73	300.29	300.68	300.06	300.05	299.63	300.06	298.84	299.09	299.99	299.93
315.33	315.55	315.19	313.75	314.02	313.85	316.38	315.32	315.15	314.46	314.43	315.17	313.93	313.67	314.66	313.44	315.02	314.78	314.58	314.69	315.65	314.65	315.69	316.58	314.96	315.59	314.14	315.57	314.67	314.55	314.52	315.33	314.32	314.23	315.13	314.23	315.74	314.94	316.26	315.44	315.62	314.6	314.49	314.34	315.35	314.12	315.18	315.39	314.46	314.69
307	305.34	304.39	304.82	306.35	306.06	306.49	305.84	305.36	304.58	305.66	306.45	304.49	305.85	304.86	305.85	305.54	306.03	306.04	304.54	305.84	305.95	304.09	305.47	304.99	306.03	306.67	306.15	305.58	305.37	304.88	305.91	306	306.4	306.29	305.86	304.24	305.07	305.48	306.15	306	305.8	304.48	305.61	306.72	307.05	306.12	305.19	305.66	305.12
327.43	326.74	327.08	326.12	326.24	326.57	327.06	326.32	326.97	326.63	326.95	326.03	327.96	326.81	327.11	326.82	328.15	326.28	327.13	326.57	325.87	327.39	326.01	327.46	327.36	327.19	326.98	327.61	326.04	327.27	326.86	328.04	327.25	326.9	328.01	325.44	327.88	327.16	327.84	327.72	327.1	326.91	327.4	326.82	325.52	327.17	325.75	328.11	327.57	327.79
304.48	304.24	304.83	304.02	304.56	304.77	303.63	304.49	304.59	303.36	303.27	305.14	304.85	304.36	304.22	303.64	304.8	305.2	303.68	304.32	303.81	304.19	304.16	303.29	304.07	304.45	302.72	304.1	304.6	304.66	304.56	305.39	304.31	304.12	304.49	303.93	304.25	305.55	304.39	303.69	304.68	303.93	305.47	303.82	303.53	304.14	303.92	305.48	303.79	303.79
296.09	296.86	297.75	296.67	296.74	296.85	296.17	296.46	296.4	296.19	297.08	296.9	296.6	296.25	297.23	295.68	297.3	297.01	296.42	296.6	295.76	296.98	295.24	295.82	295.67	297.02	295.57	296.45	295.72	296.73	296.82	296.42	295.21	298.04	296.23	296.64	297.31	296.64	297.14	296.45	297.24	296.43	296.97	296.61	297.04	296.57	297.93	296.38	296.17	297.3
303.07	301.69	301.16	303.28	301.8	303.25	301.18	302.81	302.52	301.85	302.95	301.82	303.33	303.67	302.51	302.99	303.33	304.09	304.17	304.12	303.21	302.52	301.26	303.39	303.29	302.38	302.47	301.28	302.21	302.64	304.43	303.16	302.14	303.26	302.14	303.16	302.68	301.9	303.91	301.59	304.42	301.9	302.9	302.78	302.77	303.75	303.56	303.36	302.76	302.03
316.24	315.27	316.09	314.65	315.46	317.11	314.71	315.06	315.74	316.36	316.68	314.56	315.98	316.94	316.17	315.78	316.49	316.34	315.32	315.63	314.44	315.51	315.72	316.14	315.9	316.21	314.9	315.54	316.09	314.44	315.07	314.69	316.17	314.74	317.29	315.67	315.06	315.98	314.43	315.89	314.93	314.74	316.61	314.95	316.42	316.02	316.1	315.4	314.99	315.26
328.89	327.27	329.19	328.68	329.24	327.56	327.4	328.46	328.68	328.24	327.79	328.67	328.68	327.12	327.14	327.77	328.49	328.33	330.1	328.35	328.36	329.34	328.38	327.36	329.31	328.01	329.64	329.31	329.63	328.54	328.19	329.65	329.32	327.89	330.4	328.85	328.42	329.37	327.94	328.97	329.49	328.8	328.71	328.73	327.49	329.41	328.43	328.72	328.94	328.77
306.36	308.12	307.41	307.81	307.91	306.59	307.63	308.24	307.91	307.52	307.21	306.38	307.54	307.62	307.76	307.57	307.52	307.14	305.76	308.02	306.35	307.61	308.24	307.5	307.3	307.76	306.18	307.77	306.24	307.3	307.75	307.75	306.86	307.54	307.95	305.71	306.88	307.36	307.88	306.09	307.08	307.21	308.17	307.27	308.19	307.37	306.07	308.12	306.93	308.37
327.43	328.09	328.26	327.37	326.85	329.03	327.8	328.9	328.32	327.28	328.66	328.02	328.48	327.65	327.04	327.55	326.93	327.81	327.47	327.46	327.93	326.91	326.3	327.6	326.93	328.41	329.69	327.15	329.13	328.03	327.11	327.32	328.27	329.21	328.59	325.96	327.77	328.69	328.34	328.62	327.38	328.65	328.75	328.92	329	328.21	326.94	326.57	328.63	327.29
300.56	301.25	302.04	300.28	301.35	300.64	300.66	302.01	301.89	300.31	300.9	301.17	301.74	301.26	302.22	301.46	300.76	301.87	301.98	300.93	302.06	300.39	300.52	299.22	300.69	301.14	301.69	300.9	300.43	300.77	299.9	301.57	300.71	301.08	301.27	300.94	300.92	301.16	299.99	300.17	300.62	301.59	300.15	300.72	300.14	301.4	301.66	301.01	302.49	302.45
294.51	295.57	295.34	295.19	294.67	294.53	295.05	293.96	294.91	295.45	294.22	294.74	293.97	295.23	295.52	294.58	294.35	294.99	294.74	294.26	294.77	295.99	293.78	295.04	294.71	295.91	294.57	293.79	295.59	294.89	294.99	294.6	294.96	294.01	295.33	295.43	294.65	295.51	295.55	294.44	294.5	294.42	294.43	295.71	295.99	295.04	295.68	295.63	295.33	296.47
302.67	303.54	303.46	302.9	302.45	303.82	304.15	303.79	304.76	303.2	303.92	301.54	302.94	302.61	302.46	303.43	303.56	303.41	302.87	305.08	303.21	302.88	304.04	303.16	303.35	303.47	304.77	302.43	302.92	303.33	302.72	302.33	303.63	302.98	303.42	303.38	303.6	303.43	304.29	304.45	304.6	303.48	302.15	303.18	303.57	302.92	302.48	303.14	304.23	303.65
300.06	300.72	300.7	301.62	299.52	298.98	300.19	299.59	299.51	299.97	300.73	300.52	299.12	299.24	300.15	300.35	299.33	300.98	300.2	301.44	300.3	301.33	299.1	301.26	299.57	300.04	300.45	299.61	300.44	300.2	300.2	300.02	300.14	299.39	299.65	299.16	299.72	300.26	300.12	300.87	300.4	301.44	302.07	300	301.13	298.96	300.81	300.21	299	299.31
315.27	315.73	316.09	315.65	316.23	316.82	315.99	314.83	314.74	315.57	316.06	314.96	315.2	315.38	315.74	316.93	315.46	315.86	315.55	315.3	316.51	316.65	315.38	316.29	317.05	315.38	316.23	317.08	316.63	315.24	314.65	316.04	314.88	315.77	315.4	314.98	315.09	315.4	315.58	316.01	315.86	316.83	315.95	315.81	315.2	316.91	314.88	314.17	317.18	315.45
306.89	306.17	306.17	305.76	306.63	305.16	306.15	305.32	304.18	305.26	304.47	305.79	306.17	305.57	305.54	304.63	305.12	305.52	305.26	305.45	305.42	306.43	305.79	304.85	305.17	306.24	307.18	305.24	304.15	305.27	305.59	305.97	305.67	304.65	305.14	304.41	305.3	307.1	304.56	304.22	306.49	306.6	305.23	305.77	305.53	305.18	304.71	305.04	305.97	304.85
326.78	325.81	328.18	326.67	327.46	327.19	325.93	326.09	327.39	326.95	327.75	327.07	327.35	325.93	327.42	327.47	327.07	327.03	327.14	327.08	325.6	326.77	328	326.64	327.75	326.8	327.85	327.47	326.87	327	325.78	327.19	327.09	326.81	327.86	327.48	327.16	328.21	326.07	326.69	327.01	328.94	326.52	326.85	328.33	326.76	326.05	326.33	326.37	326.93
293.6	294.31	293.21	294.74	293.77	294.01	294.66	293.93	293.19	293.21	294.37	293.03	293.72	293.69	293.24	294.12	293.38	293.39	292.65	294.13	293.72	293.55	292.67	293.5	293.46	293.04	294.25	294.01	293.33	293.83	294.52	294.12	293.85	296.02	294.69	294.6	294.97	293.99	294.54	294.39	294.87	294.91	294.72	294.99	294.06	293.87	294.29	295.45	294.08	293.67
300.82	300.45	301.01	300.41	301.48	301.76	301	300.91	300.7	301.38	300.77	300.77	300.89	300.5	301.12	300.78	301.99	301.69	300.44	299.91	300.62	301.42	300.33	300.83	300.36	301.1	302.55	300.67	301.06	300.75	300.82	301.11	301.84	299.85	302.62	302.1	301.2	301.12	300.21	300.6	301.01	299.87	300.53	300.86	300.88	300.4	300.43	301.25	301.95	300.7
302.89	302.13	302.68	302.46	303.32	301.64	302.26	302.24	302.23	303.08	303.07	302.61	303.05	302.51	302.04	302.99	302.24	303.42	303.14	301.37	302.75	303.16	302.38	302.34	303.02	301.47	302.7	302.02	301.54	303.23	302.95	303.64	302.82	303.99	302.7	304.21	302.15	302.49	302.37	303.23	302.95	303.38	302.07	302.1	302.28	302.89	302.69	302.65	302.44	302.11
313.74	313.66	313.78	312.06	311.07	314.18	314.15	313.58	312.94	312.63	313.95	314.47	312.36	313.87	312.98	312.24	314.56	313.22	313.68	313.32	312.73	314.11	313.69	313.86	313.09	314.13	312.23	313.12	313.75	313.83	311.49	314.03	311.92	314.7	312.71	312.81	313.44	313.94	313.84	312.77	313.32	313.24	314.29	313.01	312.64	313.68	313.34	313.38	312.93	313.84
302.46	302.69	304.24	303.17	304.49	303.5	304.81	303.94	303.53	303.48	302.88	304.82	304.52	304.03	303.62	304.28	303.6	303.39	304.06	302.34	303.08	303.87	304.46	302.66	303.41	303.57	302.81	302.12	302.07	304.02	302.81	302.48	303.07	302.93	302.87	303.41	302.44	304.16	304.28	303.62	303.7	302.68	303.4	303.89	303.21	302.65	303.78	303.07	303.08	302.92
317.88	318.12	318.47	318.47	318.01	317.97	318.11	317.86	316.78	318.62	319.47	318.87	319	318.49	318.05	318.68	318.87	318.81	317.57	318.92	318.84	319.08	317.89	318.87	317.23	318.1	318.81	318.84	318.41	319.24	318.99	319.18	317.68	319.63	317.9	318.5	319.51	318.28	318.18	319.33	319.72	319.69	318.05	319.54	318.39	318.47	319.3	319.32	318.08	318.28
304.96	305.08	304.73	304.26	305.41	305	305.36	304.88	305.41	304.8	305.81	304.01	304.78	303.97	304.92	304	304.54	305.69	304.63	304.51	304.25	303.68	304.5	305.38	304.62	305.25	304.43	303.21	304.1	304.72	304.79	304.31	303.37	303.52	304.08	304.94	304.67	303.98	304.42	304.79	303.94	304.84	303.81	305.91	303.7	304.46	305.01	303.96	304.84	304.52
303.33	305.41	304.16	304.02	304.66	304.42	302.6	303.03	304.21	303.15	304.42	303.94	304.55	304.68	303.93	305.27	305.01	304.21	303.4	303.65	304.41	303.71	304.59	303.67	304.62	304.39	304.26	304.09	304.91	303.74	304.64	303.91	304.09	304.37	305.83	304.94	304.31	305.41	304.2	304.09	303.72	305.36	305.16	304.26	304.21	305.29	304.98	305.54	304.74	304.05
297.36	297.34	296.97	296.8	295.84	297.03	296.82	297.7	296.34	296.66	297.98	295.97	296.74	295.33	298.66	297.93	297.28	295.48	296.56	297.03	297.46	298.18	297.52	297.33	296.23	296.24	296.05	294.75	296.9	296.78	296.84	298.17	296.5	296.59	296.2	296.69	296.1	296.78	296.4	296.39	297.32	297.4	297.72	297.06	297.26	297.05	296.96	297.89	297.36	297.08
311.51	310.59	311.47	311.28	310.9	310.28	312.84	312.35	310.7	311.3	311.07	311.09	312.93	310.6	310.78	310.35	311.63	310.44	310.61	311.12	310.22	311.97	311.15	312.38	310.83	311.19	310.88	311.78	310.86	312.24	311.06	311.52	311.43	310.81	311.47	312.51	311.78	311.27	311.57	311.87	311.56	313.19	312.84	312.26	311.54	311.73	311.67	311.22	312.5	310.1
317.46	316.48	317.1	317.06	315.58	316.93	317.77	317.11	318.33	317.61	317.64	318.44	315.75	316.88	317.41	318.51	317.73	317.11	318.13	316.2	315.51	315.94	317.03	316.75	316.6	318.07	316.14	315.88	317.99	317.24	317.69	317.16	318.22	316.49	317.25	318.02	318.01	317.51	317.6	316.03	318.3	318.33	316.81	318.02	315.78	317.7	317.19	316.99	317.38	316.83
315.71	314.48	315.24	315.7	316.04	315.71	314.71	316.63	315.94	315.72	315.36	316.54	315.31	315.92	315.53	316.39	315.04	315.82	315.21	315.08	316.27	315.67	316.46	315.41	314.78	316.04	315.72	316.6	315.65	315.51	315.3	316.13	315.12	315.11	315.21	316.24	314.86	315.76	316.29	316.07	316.13	317.01	315.54	316.29	315.98	316.06	315.46	314.51	315.75	313.94
318.57	317.92	319.01	318.91	317.34	317.35	318.59	317.91	318.27	318.14	318.51	318.1	317.72	318.73	319.04	319.22	319.08	318.62	317.71	317.95	317.43	317.21	319.19	318.27	317.59	317.41	318.4	318.01	317.29	318.6	317.35	318.95	316.84	317.71	318.03	318.11	316.66	318.91	316.98	318.69	318.06	317.83	316.97	319.11	318.72	317.28	317.11	317.97	318.44	318.9
312.98	314.34	313.28	313.17	313.76	314	313.65	313.76	314.83	314.18	313.15	313.77	314.8	314.39	313.52	314.82	314.01	314.03	313.37	314.59	314.57	313.35	314.36	313.14	314.73	314.65	313.76	313.02	313.13	313.04	313.96	314.12	313.54	314.75	314.07	314.48	314.85	313.12	315.1	313.69	314.01	314.5	313.32	314.18	312.33	313.06	314.64	313.1	315.33	314.18
305.43	305.11	304.34	306.42	305.08	306.48	305.93	306.34	305.41	305.39	305.21	307.36	306.2	304.66	305.18	304.56	306.25	305.08	305.72	305.85	305.7	305.48	306.11	305.84	305.57	306.02	305.03	306.55	304.69	306.15	305.03	306.05	305.64	305.27	305.48	305.27	305.45	305.97	304.57	305.34	304.85	306.75	305.25	305.28	306.33	305.93	303.91	306.78	305.51	304.31
318.66	317.99	320.32	318.59	318.81	318.74	319.44	318.62	319.88	318.89	319.37	319.23	319.83	318.4	319.02	318.96	318.62	318.68	320.16	319.27	319.36	320.02	319.58	319.13	320.2	317.6	318.54	319.15	320.13	320.25	317.25	319.15	320.02	320.61	319.79	319.75	320.54	318.43	319.13	319.53	318.27	318.47	318.2	318.26	320.57	319.36	319.29	318.65	319.35	320.03
296.48	297.47	296.85	296.8	295.59	296.22	297.04	296.36	298.62	295.61	297.08	296.23	296.89	298.05	296.73	296.17	296.61	297.58	296.02	297.21	296.38	296.32	297.46	296.36	297.16	296.77	297.52	297.48	296.74	295.78	298	296.37	296.66	297.74	297.93	294.97	296.69	295.09	297.17	297.5	295.62	295.83	296.38	296.5	296.8	296.61	295.9	296.63	296.32	297.07
311.33	310.21	309.45	308.62	309.35	309.64	310.25	309.96	309.93	309.93	310.4	309.32	310.18	309.41	308.93	309.87	310.44	309.78	309.9	310.88	310.59	310.81	309.25	308.92	310.03	308.99	308.93	310.64	311.47	308.1	309.06	311.12	310.59	308.89	309.27	309.34	309.36	309.87	310.55	309.61	309.65	309.81	309.9	309	310.34	309.27	310.82	308.57	308.82	309.47
327.18	326.15	327.64	326.2	326.2	327.29	326.19	327.52	327.4	326.73	326.65	327.31	327.21	328.18	326.72	326.48	328.07	326.9	325.75	326.49	327.55	327.61	327.22	327.22	327.68	326.9	325.85	327.51	327.33	327.38	326.31	327.71	326.21	326.06	327.92	326.04	328.31	327.15	327.16	327.02	327.34	327.32	328.16	327.58	326.1	327.49	327.21	326.4	327	327.68
303.25	302.11	302.72	303.11	303.77	302.39	302.74	301.87	302.96	302.98	303.41	303.48	303.05	302.65	301.77	302.06	303.48	303.74	303.66	302.98	302.28	302.23	301.56	302.93	302.64	301.89	303.08	303.33	301.69	303.51	303.71	302.93	303.07	304.41	302.84	302.15	303.11	302.76	302.27	303.11	302.76	301.86	303.45	302.92	304.34	303.69	302.99	303.16	302.34	302.41
306.2	306.52	306.9	306.96	306.96	306.53	305.95	307.04	304.73	306.41	306.29	306.28	307.71	307.65	306.72	307.24	306.76	306.41	307.34	306.04	307.8	305.61	306.47	306.92	307.39	307.2	307.18	307.5	307.05	306	306.45	307.11	305.38	307.09	307.71	306.79	306.58	305.73	307.37	306.08	307.4	306.09	307.76	307.8	305.7	306.84	306.6	304.58	305.88	306.19
313.97	314.48	313.25	314.71	312.34	313.73	312.83	314.23	314.07	314.62	314.23	313.88	314.1	312.34	312.71	313.34	312.28	313.9	314.66	311.87	315.08	312.96	313.53	313.33	313.95	313.57	315.22	314.06	314.11	313.39	313.22	313.62	312.68	313.27	312.86	313.58	313.96	314.83	315.09	315.17	312.44	314.78	313.34	313.01	314.41	313.71	314.75	314.14	314.4	313.99
303.3	304.14	303.03	302.76	302.7	303.66	303.14	304.29	302.12	303.22	304.03	301.72	302.11	302.74	303.28	303.83	303.64	302.03	304.18	304.06	303.65	302.65	303.56	304.22	302.84	303.43	304.53	302.55	302.22	303.72	303.62	303.84	303.79	303.77	303.59	303.72	303.35	303.64	304.82	302.75	304.43	303.56	304.35	302.71	303.23	302.97	303.67	303.67	303.12	304.92
304.19	302.23	302.63	301.37	304.1	303.76	302.59	301.79	302.94	303.11	302.45	303.51	304.18	302.95	303.43	302.31	303.76	302.59	302.49	302.9	302.14	301.85	302.17	303.89	303	302.87	302.41	301.98	302.81	303.55	301.59	303.49	302.45	303.37	302.4	303.23	302.88	303.49	303.3	302.9	302.6	302.25	302.68	303.43	303.64	302.96	302.16	302.26	302.07	303.97
310.73	310.8	309.19	311.53	310.79	311.63	311	310.77	311.41	311.34	310.73	310.44	310.61	309.94	309.95	309.33	310.4	311.58	311.45	309.24	310.73	311.74	309.77	310.52	309.63	310.41	310.51	310.48	310.95	310.34	311.01	310.68	310.36	310.74	311.33	309.96	311	309.38	309.96	311.01	310.13	309.88	311.06	310.14	309.99	311.49	310.12	310.55	310.34	310.2
301.23	303.19	303.1	303.36	302.53	301.54	302.41	301.91	302.64	301.63	302.92	303.6	302.1	303.58	301.1	302.97	300.65	302.59	301.45	302.13	304.26	303.21	302.5	302.12	302.54	302.49	302.61	302.4	302.59	302.86	303.12	302.66	301.09	302.61	303.76	301.17	303.86	302.81	303.07	302.89	302.96	302.46	302.39	303.76	302.4	301.36	301.4	302.19	301.82	302.3
294.81	295.23	292.83	294.81	293.37	293.24	293.83	294.43	294.7	293.77	294.66	293.94	293.38	293.45	294.86	293.66	294.15	294.95	294.78	294.32	294.51	292.99	293.37	293.43	293.59	292.46	294.2	294.9	295.43	294.8	293.67	295	292.89	294.72	295.31	293.64	294.19	294.69	294.29	293.35	293.69	293.47	293.36	294.97	293.52	294.4	293.79	294.98	293.43	293.65
328.42	327.14	327.58	328.74	327.47	327.02	327.29	327.69	327.37	327.79	329.05	327.61	326.98	328.73	327.4	327.02	327.91	327.8	328.68	327.22	327.72	327.16	328.29	327.7	327.19	328.63	326.8	328.19	327.81	327.97	327.69	328.43	327.32	328.27	328.49	328.31	327.08	328.74	328.51	327.41	327.91	327.65	328	325.45	327.99	328.35	327.26	326.59	327.53	327.34
317.18	320.02	319.24	317.28	316.86	319.18	319.28	317.84	318.31	317.89	318.25	318.87	317.58	317.96	317.94	318.76	319.04	318	319.83	317.5	318.73	318.93	318.48	318.23	318.44	319.21	320.08	319.95	318.56	318.09	317.3	317.85	317.85	319.6	319.16	317.41	319.17	317.4	318.93	318.15	318.45	319.76	318.44	318.03	318.69	318.02	319.6	317.93	319.73	319.08
314.42	313.91	315.4	313.97	315.47	314.92	314.89	315.45	315.68	314.76	314.4	315.15	313.58	315.57	315.27	314.65	313.04	315.12	314.78	314.48	314.87	314.96	314.75	314.68	314.62	314.21	314.77	315.48	314.6	315.01	314.77	315.17	315.75	314.54	315.2	314.92	315.21	315.33	314.3	316.13	314.91	314.76	315.26	314.7	314.54	313.99	315.61	315.53	314.94	315.74
299.5	300.94	299.05	300.24	300.27	299.75	299.59	300.6	299.46	300.21	301.09	300.34	299.79	300.67	299.06	300.28	299.09	300.29	300.19	299.31	300.02	300.43	300.92	298.59	299.36	300.11	299.55	300.13	300	300.31	299.51	299.84	300.36	299.59	300.19	299.75	299.65	299.29	300.18	300.65	301.04	299.76	298.55	300.06	299.09	300.96	299.64	299.03	300.05	298.88
305.5	304.1	304.28	305.08	305.13	304.78	305.21	304.76	304.33	303.07	304.57	304.06	304	304.48	306.04	304.29	303.75	303.92	303.88	304.91	303.99	304.88	303.95	305.33	303.54	304.73	304.2	303.02	304.08	304.22	303.92	304.75	305.57	303.31	304.11	305.62	302.72	304.68	303.99	303.57	305.31	302.89	305.83	304.49	305.18	303.86	304.19	305.71	304.53	304.42
302.74	303.93	304.29	303.72	302.86	303.63	302.99	302.65	302.87	304.03	303.38	302.85	304.03	305.43	303.15	304.13	303.8	304.12	301.86	303.39	303.07	303.85	303.55	301.35	303.11	303.83	304.22	302.64	303.18	302.59	304.22	302.26	304.01	303.8	302.46	302.69	302.59	304.18	303.32	303.48	303.36	302.69	302.68	305.66	304.15	302.83	304.64	303.43	303.79	303.63
303.91	304.55	304.94	303.55	303.07	304.32	303.36	303.62	303.06	303.46	304.17	302.65	305.49	303.7	303.07	303.64	303.59	303.28	303.18	304.39	303.5	304.64	303.44	304.41	304.16	304.03	304.53	303.71	304.82	303.39	303.18	302.96	305.57	303.5	302.49	303.39	302.55	303.77	303.56	303.34	304.25	304.15	302.29	302.86	302.98	303.35	301.81	305.19	302.91	303.57
313.95	312.62	313.48	312.87	311.88	312.38	311.5	312.66	311.63	311.92	312.59	311.92	311.79	311.59	311.77	311.21	311.78	312.27	311.47	311.28	312.32	311.06	311.99	312.68	313.21	312.44	312.31	310.97	312.13	312.36	312.29	312.2	312.7	312.99	312.45	311.8	311.77	312.04	312.18	311.7	311.57	310.98	312.21	312.26	311.89	312.05	312.01	312.33	314.43	311.58
318.34	317.41	317.78	317.76	317.98	317.97	319.16	318.11	317.77	318	318.38	319.41	319.21	318.37	318.63	317.97	317.72	318.38	319.2	319.34	318.57	317.39	316.76	318.37	319.55	318.32	318.89	318.56	317.43	319.43	318.86	319.19	318.2	319.01	318.41	319.44	319.12	318.97	319.13	319.12	319.99	317.99	320.74	318.45	318.47	318.25	319.32	318.69	319.28	318.54
318.13	318.45	318.51	317.83	317.62	317.93	318.02	317.91	318.34	318.84	318.28	318.81	318.93	317.72	319.18	318.09	317.24	318.31	317.62	318.1	318.69	319.06	318.01	317.85	318.85	318.61	319.55	318.73	318.76	318.82	317.88	317.37	318.87	319.18	317.77	320.13	317.46	317.22	318.42	318.4	319.63	318.33	318.19	319.81	319.03	318.72	318.58	319.23	317.05	318.27
313.18	314.37	315.21	313.28	314.07	314.52	313.56	313.71	315.83	314.17	313.51	313.03	314.49	313.44	314.02	314.62	313.22	312.82	313.24	312.82	314.03	314.65	314.08	312.87	314.86	313.97	313.51	313.94	314.79	312.66	314.91	313.15	314.64	313.89	315.09	314.49	313.72	314.36	314.15	313.62	314.3	313.52	313.12	314.35	313.29	314.74	313.72	313.88	314	314.15
301.04	300.86	301.3	300.88	300.13	302	300	300.22	301.32	301.46	300.96	300.95	300.41	301.1	301.27	301.47	299.97	301.21	299.99	301.87	301.48	300	300.84	301.01	301.61	300.43	301.25	301.57	301.34	301.36	300.18	302.43	300.2	299.76	300.91	301.18	301.32	300.67	300.45	300.62	301.66	300.73	300.44	300.46	300.56	302.06	300.92	300.15	301.1	301.31
294.79	294.53	293.24	294.92	294.27	293.22	293.93	293.64	293.54	293.11	295.07	294.8	294.59	294.44	293.71	294.21	294.38	293.28	293.6	294.37	293.87	294.1	293.48	293.74	293.94	295.12	293.83	293.57	294.21	294.39	294.25	294.47	295.08	293.83	293.12	293.42	295.03	292.68	293.42	293.69	295.09	293.57	294.13	294.56	294.22	293.98	293	293.47	291.82	294.37
310.73	311.27	312.19	311.41	312.8	310.73	311.66	311.54	312.49	311.59	310.9	311.64	311.23	311.65	313.16	310.96	312.22	311.47	312.1	312.07	310.8	311.99	309.85	312.78	311.98	311.19	312.02	313.07	312.73	311.35	310	310.75	312.09	310.76	311.79	311.74	312.08	311.72	311.93	312.77	312.25	312.67	311.51	312.61	312.33	311.05	311.67	310.82	311.14	310.32
315.3	315.47	317.03	317.16	316.12	315.95	317.29	317.19	316.33	316.34	316.01	315.71	317.38	317.85	316.68	316.21	315.34	316.74	317.88	316.63	315.96	317.42	317.05	316.19	316.39	317.11	315.35	316.32	315.62	315.45	316.97	316.27	316.04	316.9	316.69	317.07	316.41	316.1	317.22	317.37	315.85	315.92	316.16	316.62	316.78	316.8	315.63	316.98	317.02	316.34
316.81	317.12	316.82	317.69	316.77	316.67	316.69	317.42	316.95	317.78	315.73	316.56	316.62	317.76	317.71	317.61	319.13	316.92	316.78	316.67	315.96	316.81	318.3	316.91	317.84	316.7	317.52	316.76	318.75	317.42	318.39	317.02	317.15	317.34	317.2	317.87	316.73	317.4	316.25	317.41	316.5	316.71	317.03	316.21	317.39	317.5	315.31	317.94	316.96	317.14
325.03	324.8	325.71	324.85	323.94	324.53	325.27	326.12	324.43	324.97	325.26	325.03	325.69	325.17	323.89	326.6	324.29	325.55	326.23	325.22	326.65	324.15	325.15	324.79	324.64	326.6	325.05	326.76	325.41	326.16	325.25	325.67	325.73	324.53	325.08	325.66	323.71	324.85	326.06	325.15	325.98	325.6	325.44	325.06	325.59	325.66	325.01	324.9	326.2	324.42
303.57	302.28	304.34	301.91	301.97	302.56	303.18	302.09	302.77	302.67	302.9	301.69	302.3	302.51	302.94	302.6	304.48	300.9	303.78	303.38	302.82	302.04	304.22	302.45	302.99	302.75	301.96	302.3	303.25	303.26	302.35	304.21	302.73	302.68	302.83	302.8	303.06	301.53	302.34	302.72	303.1	302.55	301.63	303.22	303.5	302.66	301.71	303.67	302.76	301.91
301.97	302.55	302.35	302.45	303.94	302.52	302.81	302.27	304.55	302.11	302.9	302.57	302.55	302.59	303.59	303.64	303.98	303.15	303.25	301.23	301.81	303.6	302.2	302.72	304.15	302.91	303.97	303.25	302.52	302.88	302.27	303.55	303.3	301.88	303.62	302.46	303.86	303.18	303.04	302.84	303.52	302.14	303.34	303.89	302.52	303.34	302.9	303.49	301.72	303.41
304.61	303.7	305.07	304.96	304.92	304.19	304.41	304.78	305.5	304.77	305.6	304.03	305.45	305.63	304.24	305.3	304.15	304.08	305.03	304.69	304.78	305.69	304.88	305.31	306.07	306.41	305	303.42	305.14	305.27	304.94	304.7	304.87	304.51	304.14	304.06	306.1	303.94	304.61	305.08	305.4	306.28	305.27	305.62	304.55	305.28	303.82	304.22	304.57	304.54
317.07	316.43	315.77	316.46	316.46	316.67	316.4	317.46	317.09	318.16	317.69	317.12	317.17	315.75	317.1	317.14	316.82	317.38	317.51	317.35	317.22	317.61	317.68	317.19	317.2	316.91	317.78	316.77	317.29	317.66	316.62	316.76	317.37	317.2	316.97	316.81	318.39	316.52	316.42	317.92	316.32	317	316.32	316.34	315.88	317.81	317.41	317.35	316.67	317.03
319.17	319.88	319.69	318.89	318.14	319.35	319.14	318.47	319.69	318.31	320.26	318.92	318.57	319.98	319.77	319.86	319.29	320.1	318.46	319.01	319.38	319.76	319.01	318.73	319.4	319.67	318.56	318.58	319.46	321.15	319.9	320.25	319.47	318	318.86	319.81	319.58	319.53	319.31	319.4	319.2	318.51	319.6	320.09	318.72	319.46	319.72	319.32	319.58	318.26
315.14	315.65	315.18	315.7	315.62	315.75	316.26	316.05	315.08	316.46	316.65	316.25	316.85	316.01	317.04	316.95	317.18	316.25	315.41	315.47	315.82	316.21	315.56	315.35	316.04	316.83	316.38	316.8	316.59	316.82	316.08	315.39	315.05	315.92	316.42	314.21	316.71	315.79	317.7	314.49	316.96	316.94	316.82	316.23	316.82	316.03	316.73	316.73	315.17	316.14
304.56	304.1	304.89	303.7	303.96	306.71	303.3	305.09	304.81	304.73	305.55	304.1	304.11	303.43	303.42	304.82	304.48	303.76	304.96	305.62	304.37	304.86	305.12	304.25	305.47	305.08	304.48	304.91	305.08	304.39	304.93	304.78	304.71	304.62	303.6	304.27	305.33	304.45	305.6	305.72	304.92	306.01	304.63	304.37	304.28	303.58	304.57	304.74	304.64	304.28
316.27	314.32	314.23	314.81	314.94	314.71	314.66	313.3	314.42	313.93	314.75	315.47	315.56	316.83	314.85	315.62	314.74	313.95	314.57	314.97	315.48	314.75	315.78	314.59	315.29	315.07	315.03	315.59	315.54	314.91	315.51	316.05	315.56	315.61	315.16	315.43	315.69	314.56	315.71	315.65	316.14	314.43	313.91	316.35	315.14	315.31	315.4	313.47	314.89	314.29
316.43	315.73	315.68	315.41	317.58	316.81	315.86	316.59	315.88	316.8	316.58	317.11	317.21	316.1	316.45	316.76	316.89	316.86	317.85	316.42	316.96	315.71	316.95	316.83	317.5	317.33	317.45	315.86	316.12	316.26	317.05	316.11	316.18	316.82	316.91	317.14	316.75	316.01	316.87	317.1	316.59	316.28	317.41	315.52	317.29	316.97	316.53	316.37	316.63	316.08
319.52	319.49	318.5	319.66	319.79	320.15	318.95	319.22	318.73	319.8	319.09	319.47	318.68	319.95	319.26	317.83	319.51	319.79	319.47	320	319.33	319.29	319.94	319.22	318.5	320.42	319.77	319.83	319.66	319.13	318.44	318.89	319.2	319.89	317.63	318.83	319.46	319.13	320.79	319.15	319.01	318.56	319.85	320.07	318.48	319.82	319.2	318.35	320	319.03
310.38	309.42	310.96	311.24	309.56	309.94	309.35	311.06	309.79	309.55	310.58	311.14	310.41	310.92	310.56	311.51	310.3	311.02	309.64	309.04	310.4	310.71	311.39	311.56	310.58	310.1	309.28	310.17	308.91	310.8	311.61	310.83	309.67	309.89	310.46	310.31	311.45	311.05	310.18	310.48	311.25	312.05	311.04	309.93	309.3	310.58	310.02	309.94	310.45	310.01
323.75	325.37	323.83	325.02	324.45	324.86	324.94	324.48	324.77	322.56	324.3	324.59	324.17	323.59	324.09	324.53	324.67	324.76	325.32	323.73	323.88	323.7	323.25	325.74	324.25	324.63	325.09	326.49	324.4	324.44	323.99	324.13	323.99	324.28	325.04	324.38	324.08	324.77	324.97	325.11	323.32	324.86	324.14	325.31	324.7	325.84	324.34	325.32	324.61	325.21
309.56	308.69	310.92	311.37	310.09	309.98	310.96	309.99	310.33	309.98	309.87	310.96	309.04	311.4	311.16	310.82	310.32	311.06	311.43	310.16	309.62	309.65	310.46	310.87	311.74	309.58	310.48	310.15	311.89	310.15	310.42	310.96	310.48	309.44	311.09	308.81	309.73	310.86	311.19	310.84	310.92	309.83	309.86	310.22	309.67	311.1	309.84	310.08	310.74	309.01
306.06	305.57	306.06	306.76	305.4	306.66	306.97	306.09	307.01	306.41	306.84	305.91	306.23	306	306.48	306.16	304.68	307.7	305.74	306.29	305.86	306.64	306.27	307.88	307.14	307.31	305.88	305.27	306.47	305.6	304.31	306.37	305.27	306.37	306.54	305.83	305.81	307.06	306.43	305.98	306.21	306.86	306.37	306.01	305.81	307.01	306.98	306.25	306.97	306.8
296.26	297.24	296.84	297.5	297.22	296.69	296.67	297.82	296.47	298.38	295.02	297.39	296.72	297.51	296.78	297.45	296.46	297.81	297.34	296.74	296.7	297.09	297.34	297.5	296.89	297.24	296.58	296.02	297.3	296.98	296.32	295.82	296.64	296.61	297.54	297.95	296.31	295.42	296.51	296.95	296.26	297.82	297.06	298.46	296.9	295.83	296.21	297.72	297.18	296.56
302.29	303.9	301.29	302.94	302.29	302.01	303.91	301.74	301.98	302.21	302.23	302.25	301.93	302.55	300.87	302.67	303.5	303.52	302.92	301.89	302.97	302.67	303.12	302.25	301.31	302.22	303.28	301.68	301.03	302.28	301.71	302.15	303.51	301.67	301.31	302.89	302.41	301.99	302.96	302.33	302.3	301.88	301.71	301.66	301.95	303.17	301.52	303	302.62	302.36
303.36	304.02	303.98	302.7	304.03	303.03	302.49	303.19	302.55	304.46	303.3	301.99	303.55	303.48	302.83	304.15	305.21	302.77	304.42	305.08	305.21	302.91	304.04	303.93	302.93	304.59	303.7	302.85	303.42	303.17	303.53	303.42	303.84	303.94	304.48	302.77	303.65	302.53	304.52	304.47	303.36	303.77	304.18	303.57	303.33	303.31	302.73	303.03	303.46	304.41
328	327.5	328.55	327.42	327.24	328.95	328.18	327.16	326.8	328.94	327.99	328.43	327.33	327.14	327.62	327.37	327.37	328.15	328.2	328.25	326.59	328.55	327.54	328.97	328.09	328.5	329.13	329.05	327.66	327.17	328	327.55	327.95	329.03	327.61	328.02	328.82	328.03	328.13	327.54	326.94	327.7	328.63	328.09	326.57	327.11	327.3	327.65	327.1	327.3
317.92	316.95	317.36	317.68	317.85	317.26	317.1	317.47	317.28	317.78	317.55	317.48	317.17	316.53	316.9	316.48	315.96	316.78	315.8	316.89	315.75	317.41	316.82	316.85	316.72	316.08	316.83	317.7	318.25	318.58	316.79	318	317.77	317.72	317.83	316.96	317.33	317.81	317.34	316.42	317.67	316.91	317.23	314.85	316.77	317.25	318.3	317.17	316.77	317.48
306.41	305.88	305.65	304.58	305.61	305.68	303.53	304.75	304.77	305.47	305.69	304.3	304.89	303.13	303.89	305.96	304.25	304.86	302.92	304.87	305.07	305.14	305.03	305.14	304.87	303.93	305.9	303.59	305.34	306.04	304.11	304.74	304.71	304.42	305.21	305.95	305.87	304.81	305.73	304.3	303.89	304.88	303.64	305.56	304.21	304.7	303.99	305.11	304.38	305.06
313.4	313.56	314.15	314.33	313.53	314.32	315.09	315.07	314.05	314.52	313.99	314.92	314.56	313.7	314.67	313.36	314.38	314.21	314.21	314.65	313.36	314.37	313.19	314.25	313.7	313.83	313.95	314.99	313.34	314.49	313.67	312.57	314.13	314.42	315.07	313.95	313.77	314.27	313.67	313.89	314.52	314.42	313.92	314.35	313.7	314.44	313.18	314.16	315.07	314.07
318.28	318.48	318.22	318.08	317.63	317.62	318.3	317.96	317.57	318.75	319.32	318.3	318.55	317.34	317.98	318.21	318.14	318.87	318.16	317.65	317.38	319.19	318.54	318.8	318.18	317.88	318.35	317.42	318.21	318.08	317.61	318.32	317.26	318.19	318.13	318.57	318.25	318.11	318.65	317.26	319.3	318.54	318.37	318.66	318.1	318.28	319.71	318.08	318.58	318.28
314.55	315.25	315.1	315.04	315.45	315.75	314.32	314.4	314.49	315.67	314.8	314	314.71	314.71	316.24	314.48	315.15	314.28	314.94	315.28	314.81	314.61	314.14	314.49	314.87	315.84	314.12	314.4	315.38	315.31	314.86	314.38	315.37	316.09	315.35	316.22	314.71	314.97	314.95	314.37	316.23	314.99	314.7	314.21	315.57	314.82	314.81	314.82	315.36	313.19
312.16	314.09	313.34	312.5	312.49	312.24	312.7	312.86	313.35	312.24	313.77	312.46	312.83	311.9	312.43	312.62	313.12	310.64	313.25	314.19	314.02	314.47	312.05	313.22	314.04	313.29	311.87	312.57	312.59	313.04	313.27	313.28	311.69	313.69	312	313.12	314.38	311.9	312.25	312.92	313.41	313.23	312.08	313.01	312.9	313.03	312.94	312.47	313.43	312.6
311.59	313.36	313.46	312.95	312.77	312.8	312.45	313.48	312.1	313.92	313.54	312.75	313.6	313.72	312.09	312.88	312.85	312.61	311.22	312.93	313.43	312.07	312.8	312.62	312.48	313.22	312.37	313.78	312.74	312.52	312.2	312.19	313.14	311.72	313.1	313.29	313.16	314.72	314.19	311.73	312.87	312.08	312.69	313.19	313.28	313.84	313.06	312.46	312.98	312.87
300.53	300.21	300.27	299.84	300.08	300.04	299.67	300.68	299.29	299.42	302.46	299.72	299.21	299.48	300.46	299.61	299.85	300.48	299.97	299.92	299.89	299.93	300.22	299.58	300.85	300.42	300.91	299.72	299.86	299.14	297.67	299.24	301.26	299.94	302	301.21	300.13	300.86	299.35	298.79	300.49	300.25	299.91	299.9	298.83	299.72	301.26	299.22	299.13	298.73
312.17	313.21	313	312.26	310.79	311.5	311.61	312.1	312.32	311.41	312.06	311.73	312.01	311.83	312.65	312.32	311.37	312.21	311.74	310.99	313.28	312.3	312.05	313.98	312.42	312.36	310.06	311.41	312.46	312.14	313.12	313.19	311.96	313.63	311.7	312.05	313.19	312.2	311.41	312	312.71	312.39	312.16	311.53	312.44	314.19	311.54	312.07	311.57	310.72
312.33	310.95	312.3	313.41	312.28	312.87	312.28	312.6	311.46	313.43	312.3	311.56	310.92	311.81	312.93	311.43	312.53	312.13	311.33	311.85	314.05	312.44	312.38	312.08	313.22	312.41	311.53	312.6	312.19	312.42	312.49	312.74	311.88	311.52	312.45	312.96	312.23	312.26	312.27	311.88	313.03	312.91	311.77	312.82	311.36	312.3	312.29	311.12	311.46	313.71
316.94	319	317.66	318.45	317.65	319.58	319.71	317.65	317.53	318.59	318.6	318.03	316.96	317.27	318.18	318.3	318.24	317.75	319.35	318.89	317.59	318.11	318.93	318.78	318.34	318.02	317.78	317.71	318.45	319.23	317.67	318.6	318.15	318.36	317.82	318.12	318.55	317.86	319.52	317.63	317.97	318.35	318.63	318.48	317.53	317.65	318.05	317.72	318.56	317.39
295.56	295.26	295.88	294.08	295.09	295.09	295.79	295.65	294.98	294.6	295.32	295.88	296.08	294.23	296.02	295.3	295.4	294.28	293.58	295.37	295.02	295.73	294.68	295.22	294.99	295.5	293.88	295.86	294.81	294.67	295.17	294.3	295.36	296.47	295.81	296.56	295.78	293.23	295.97	293.75	294.31	296.11	295.15	293.68	295.63	294.58	295.27	296.08	294.81	296.1
311.32	313.2	311	312.36	311.55	311.63	312.29	313.23	313.57	313.02	312.66	312.03	312.3	312	312.89	312.18	311.92	311.28	312.51	311.88	311.64	310.97	312.02	313.03	312.07	312.42	312.6	311.77	312.34	312.2	313.06	312.55	311.8	312.39	311.76	312.62	312.08	313.19	312.67	312.16	312.9	311.5	311.97	311.72	312.98	313.05	312.83	312.81	312.06	311.78
298.66	298.9	299.98	300.64	299.19	300.35	299.53	299.81	299.86	300.86	300.39	299.55	300.45	299.65	299.12	299.49	299.79	299.59	299.9	300.92	299.8	299.77	300.01	301.47	301.34	301.03	299.67	301.04	300.39	301.44	300.71	299.98	300.12	300.02	299.62	300.15	298.76	299.46	299.93	299.89	300.78	300.09	299	299.76	298.79	299.76	300.31	300.37	300.03	299.61
314.35	313.21	313.42	313.82	313.72	314.24	314.32	313.04	313.12	315.33	315.37	314.9	314.56	313.13	313.82	314.02	313.6	313.67	313.37	314.36	314.14	312.64	314.03	314.48	314.05	313.96	313.66	314.47	313.32	313.78	314.01	313.05	313.22	313.63	314.31	312.73	313.7	313.79	313.96	314.56	313.84	312.69	314.06	313.51	314.3	313.64	315.19	314.9	313.95	313.39
306.01	305.72	306.87	305.79	306.04	305.37	306.18	306.99	306.09	306.32	305.44	307.54	305.79	305.66	306.08	305.29	306.07	307.36	306.36	305.13	306.93	306.85	305.42	306.64	305.86	306.68	306.5	307.5	306.41	307.56	305.06	305.76	306.43	306.53	306.5	306.19	306.13	305.37	306.73	305.85	304.86	305.54	307.18	306.77	305.19	306.08	305.45	305.95	305.78	306.18
313.71	313.55	311.94	313.78	313.01	313.24	313.14	313.48	312.67	313.21	313.23	312.61	313.93	314.62	313.98	312.41	314.64	313.24	312.57	313.39	311.61	312.92	312.77	313.08	313.54	313.24	311.64	312.62	313.37	313.15	312.74	312.4	313.64	312.78	313.44	313.55	312.82	313.38	313.69	313.3	313.62	314.27	311.78	313.58	311.85	312.19	313.7	313.74	314.45	311.79
304.95	304.87	304.6	304.68	303.7	304.25	304.46	303.97	305.35	304.36	303.87	304.61	304.87	305.1	305.19	303.64	303.59	305.07	304.29	304.36	304.08	305.17	304.95	304.08	302.75	304.2	304.51	304.32	304.73	303.05	305.21	305.07	303.9	305.74	304.95	303.67	305.73	304.63	302.87	304.86	304.58	303.71	304.48	304.48	303.75	305.01	303.34	304.46	304.64	302.2
311.55	310.79	312.38	312.74	313.24	311.77	312.45	312.15	311.9	313.85	312.54	312.39	311.52	312.92	312.36	310.97	313.76	312.73	311.42	312.02	312.5	312	310.49	312.21	312.49	312.37	312.57	312.48	313.53	312.47	312.21	311.79	313.02	312.52	313.46	311.36	312.47	312.09	312.19	312.63	311.38	312.44	313.3	311.9	312.03	312.21	312.56	312.49	313.18	312.11
308.58	309.41	308.05	308.59	309.95	308.51	308.81	309.57	310.15	309.99	307.55	309.47	307.68	308.08	309.34	308.6	309.84	309.55	307.91	308.13	308.11	309.14	308.2	309.67	307.32	308.94	308.45	309.51	309.59	308.11	309.86	309.27	308.84	307.65	308.91	309.48	309.39	308.46	309.21	309.68	308.97	308.94	308.44	308.99	309.05	309.84	309.41	309.13	308.21	309.09
312.24	312.37	313.41	311.86	312.82	311.99	312.16	311.82	312.74	312.85	313.14	312.49	312.41	312.31	312.67	314.23	311.91	313.19	311.72	314.18	311.59	311.51	313.24	311.93	312.37	312.46	312.96	312.11	312.78	312.13	312.68	312.8	311.23	312.32	313.47	311.11	312.66	312.45	313.32	312.59	313.96	312.39	312.49	312.99	310.6	313.32	313.22	313.96	311.38	312.81
312.69	313.85	315.08	313.29	314.07	312.86	313.28	314.29	313.41	314.51	314.34	314.27	314.89	313.64	314.16	313.86	314.42	314.3	313.56	314.1	314.06	315.59	315.6	313.1	314.33	314.32	314.05	315.24	313.42	315.48	314.1	313.12	313.26	315.2	314.29	312.86	314.16	313.83	314.75	313.3	314.22	312.45	312.51	315	313.21	314.56	315.36	312.7	314.4	314.32
328.85	327.68	327.66	328.32	326.71	327.93	327.18	326.97	328.63	327.01	327.99	327.65	328.84	327.77	327.94	328.24	329	327.49	326.67	328.08	327.95	326.98	328.13	327.71	329.42	328.53	328.18	328.72	328.44	328.07	326.9	327.33	328.17	326.84	327.4	327.49	327.93	328.51	327.83	329.03	328.3	328.49	327.67	329.05	326.13	328.68	328.81	326.87	326.92	328.71
315.68	313.9	313.85	315.04	315.33	314.21	315.26	314.25	315.57	315.34	314.47	315.15	314.67	314.63	314.05	314.46	314.16	314.17	316.57	314.29	316.84	315.7	314.29	314.22	314.94	315.39	314.71	313.58	314.68	314.28	315.6	314.53	316.83	314.76	313.86	314.83	313.78	314.97	315.56	314.8	314.81	315.43	314.46	315.36	314.84	315.09	314.75	314.23	315.05	314.47
313.16	313.28	313.23	311.63	311.75	313.91	311.34	312.42	313.31	312.91	312.4	311.3	312.2	312.95	311.83	312.89	312.71	311.29	310.4	312.41	311.88	313.44	312.98	313.69	312.58	312.2	313.07	313.16	313.52	313.17	312.46	313.45	313.25	312.48	311.84	313.29	312.61	312.34	312.12	312.16	312.66	312.37	312.78	311.35	312.31	312.44	313.47	312.86	312.96	312.69
306.33	305.18	306.12	305.57	305.95	306.16	304.96	306.67	305.4	306.76	305.31	304.74	305.03	304.84	305.87	305.51	304.4	304.93	306.5	304.64	304.59	304.77	305.02	304.66	306.02	304.6	305.45	304.21	304.95	305.32	304.83	304.89	305.31	304.77	303.43	304.74	305.75	304.21	305.05	304.61	305.89	304.6	305.17	304.74	304.84	306.79	304.93	304.08	306.4	305.18
324.8	323.75	325.39	323.73	325.24	322.79	325.19	324.05	325.65	324.25	324.27	324.79	324.98	324.76	324.78	323.94	325.35	325.19	323.25	325.52	324.39	324.13	324.17	323.62	323.16	324.12	323.74	324.63	325.21	324.6	323.96	325.19	324.2	325.04	324.32	325.49	325.39	323.94	324.65	324.14	324.9	324.88	323.47	325.41	323.9	325.52	323.72	324.61	323.85	323.6
314.46	314.85	314.17	314.62	315.37	315.51	316.14	314.83	315.38	314.52	314.92	314.25	315.92	314.66	314.59	313.12	314.8	314.95	314.92	313.98	315.1	314.62	314.13	315.22	314.24	314.74	315.66	315.89	314.28	314.7	315.3	315.62	315.42	314.89	315.68	314.45	314.49	315.51	314.99	314.08	314.13	313.99	315.14	315.15	314.28	315.91	315.33	314.25	313.85	315.54
307.09	305.59	305.61	304.44	305.95	305.93	306.32	306.43	305.39	305.86	306.17	306.55	306.12	305.85	306.36	307.12	307.32	304.52	306.57	304.92	306.19	304.9	305.71	305.42	305.44	306.11	307.75	305.36	306.44	305.43	306.39	305.9	306.05	305.97	305.92	305.38	305.98	306.59	306.69	306.37	305.4	304.74	306.77	306.88	305.48	305.47	305.75	306.73	305.33	306.66
316.69	316.64	318.12	316.52	318.1	317.85	316.15	317.4	316.58	316.21	318.72	317.37	317.29	316.16	317.2	317.07	316.75	318.01	317.39	316.54	318.12	316.78	317.62	316.23	317.65	318.04	316.28	316.69	318.77	316.16	317.6	317.5	316.93	316.94	317.77	318.5	317.53	317.22	317.18	317.26	317.69	317.35	318.28	317.98	317.51	317.09	317.48	315.98	316.49	317.11
315.33	314.19	314.39	315.51	315.14	314.9	314.79	314.2	314.62	314.84	315.44	314.69	315.31	314.86	314.63	314.43	314.55	314.54	313.87	315.65	312.89	314.56	316.24	314.86	314.48	314.93	315.68	312.34	314.78	313.86	315.22	314.69	314.89	315.69	315.47	315.35	316.1	315.52	314.93	314.1	314.81	314.49	313.99	315.5	314.64	315.5	314.38	314.25	314.46	316.15
317.3	319.35	318.95	318.77	318.3	317.9	318.67	318.37	318.53	316.82	318.87	318.91	319.82	319.24	318.57	317.59	317.39	318.58	317.73	319.65	319.63	317.32	318.38	318.22	319.93	318.79	317.66	317.4	318.25	319.26	319.26	318.96	318.46	317.47	318.43	319.72	318.34	318.23	319.02	319.2	319.48	317.82	318.67	319.48	317.77	318.07	318.34	317.59	318.34	317.54
311.23	313.31	313.28	314.25	311.92	312.84	313.12	313.08	313.31	314.02	313.19	312.06	312.6	311.93	313.27	313.82	312.33	313.49	313.22	312.37	312.92	312.73	312.09	313.53	312.33	313	312.37	313.27	312.21	312.86	313.68	312.96	311.43	313	313.58	313.1	313.58	313.41	312.76	312.79	313.5	313.33	313.92	312.85	312.99	312.47	314.28	313.2	312.5	313.28
313.22	312.48	312.2	313.57	313.25	311.57	312.76	313.24	313.35	314.19	312.93	313.56	313.57	313.44	313.81	312.67	312.47	311.79	312.87	312.51	313.34	313.93	312.09	313.66	312.51	313.2	313.54	312.77	313.52	313.11	313.63	313.42	313.8	313.21	313.24	313.34	314.13	312.63	313.59	313.53	314.05	313.6	313.53	312.07	313.14	312.76	313.39	312.99	312.97	313.13
295.88	293.99	294.78	293.81	294.65	295.75	294.71	295.61	295.14	295.3	295.29	295.9	295.68	294.63	294.64	295.47	295.6	294.75	294.89	295.17	294.51	295.04	294.97	295.2	296.37	296.53	294.93	295.48	294.67	295.48	295.1	294.23	294.36	296.03	294.83	295.34	295.08	294.79	293.27	294.41	295.86	293.77	295.11	295.77	294.59	294.7	294.62	295.67	297.21	294.7
312.12	311.41	312.32	311.21	310.88	310.65	310.28	310.95	311.21	311.04	311.33	311.03	311.66	310.29	311.58	311.42	312.13	311.14	311.29	311.81	311.31	311.2	312.68	310.73	313.48	310.75	310.95	311.93	311.05	311.18	311.2	312.07	311.65	311.67	311.35	311.48	311.56	312.23	311.01	311.12	310.94	311.99	311.86	312.4	311.91	310.92	310.7	312.05	311.7	312.22
299.57	300.33	300.39	300.79	300.17	298.11	299.49	299.4	299.47	300.88	300.55	300.03	302.23	299.2	299.51	300.72	300.33	299.59	299.99	301.77	301.13	299.38	300.47	299.65	300.47	299.75	299.65	299.74	299.3	299.29	299.55	299.95	299.56	300.65	300.83	300.3	299.79	299.02	300.39	300.74	300.49	300.45	299.31	299.64	300.56	298.51	300.83	300.72	300.34	299.38
307.34	306.45	304.72	306.79	307.23	307.37	305.49	305.96	305.81	306.4	305.64	306.56	306.12	306.18	305.73	305.52	306.47	305.87	306.98	305.53	306.42	305.09	305.29	306.9	307.69	305.38	306.81	306.06	305.92	306.88	306.76	306.86	305.44	305.8	306.49	304.91	306.53	306.09	306.31	306.02	306.56	306.53	306.07	305.82	307.78	306.6	305.96	305.26	306.06	305.85
298.73	300.19	300.21	300.63	300.23	300.79	299.93	299.73	299.73	300.28	300.55	300.32	301	299.42	300.09	300.6	299.71	299.69	299.18	301.21	300.15	298.93	298.89	299.11	298.83	300.93	301.42	300.71	300.78	300.43	301.09	299.71	300.91	300.56	299.53	300.54	300.02	299.78	299.24	300.8	300.03	300.14	300.08	299.55	300.4	300.68	299.74	300.42	300.19	299.92
292.58	293.91	294.28	294.77	293.88	293.69	293.47	294.79	294.52	294.15	295.22	293.55	293.5	294.36	294.54	294.9	295.09	292.64	295.37	293.5	293.39	295.05	294.25	294.07	294.85	293.68	293.39	294.04	294.5	294.88	293.83	293.19	294.56	293.61	294.03	294.7	295.21	294.6	293.43	295.04	294.36	293.68	293.82	294.13	293.42	294.27	294.77	294.48	295.67	294.88
295.98	296.45	295.9	297.34	296.2	296.06	296.59	296.46	296.05	297.37	296.75	297.49	295.73	297.31	297.73	296.78	296.92	297.73	298.05	296.54	297.4	297.43	297.41	296.03	297.46	297.54	296.54	297.49	298.45	297.16	297.92	296.26	295.82	296.85	296.85	296.94	296.96	298.26	297.38	296.83	297.72	296.17	296.8	296.83	297.53	296.61	297.34	297.55	298.46	297.68
316.75	315.75	316.43	315	316.08	315.93	316.38	317.21	316.11	316.47	314.91	315.82	316.78	317.05	315.47	315.49	315.67	315.81	315.45	314.98	314.87	317.58	316.02	314.95	315.64	316.82	315.3	315.64	317	317.63	315.84	317.33	316	316.01	315.13	315.63	315.79	316.96	317.25	316.22	316.15	317.38	315.5	315.51	315.02	316.06	316.17	315.36	315.77	315.33
304.82	305.52	304.63	303	304.35	303.07	304.52	304.3	303.12	304.99	303.84	304.47	305.41	305.05	304.71	305.35	303.98	304.93	304.31	303.86	304	303.44	303.83	303.75	305.23	304.1	305.49	304.91	304.69	304.38	305.05	304.1	304.25	304.61	304.21	303.64	304.73	306.01	304.64	305.22	304.15	304.97	304.94	304.65	305.07	304.14	304.98	303.3	303.78	303.2
296.9	295.26	296.29	297.43	296.78	297.49	297.45	297.39	296.91	296.68	296.89	297.26	297.52	297.6	297.44	296.04	296.5	296.19	297.31	296.79	296.11	296.23	297.22	296.75	295.7	298.19	296.77	297.01	294.91	296.53	297.32	296.88	296.2	296.74	297	294.85	297.14	297.45	296.42	296.23	296.45	296.09	296.9	297.87	295.79	297.04	296.65	296.26	297.49	296.01
325.86	325.68	325.52	324.1	324.73	326.56	325.01	324.81	325.6	325.11	324.91	324.7	325.18	326.2	324.94	324.31	325.01	325.26	325.19	325.8	325.52	325.03	325.58	325.57	325.85	325.95	325.77	324.5	326.82	325.14	325.99	325.25	325.7	324.82	325	324.34	326.22	325.29	324.39	324.64	327.48	325.59	324.81	325.41	324.75	325.13	324.32	325.07	325.18	324.71
295.78	295.1	295.7	295.77	294.27	294.65	296.56	295.22	295.09	296.45	295.76	295.91	293.88	294.76	296.58	295.13	294.88	295.56	296.23	294.94	295.2	295.17	295.24	295.24	295.13	295.58	294.56	295.58	295.04	294.51	295.08	295.66	294.12	295.31	294.97	294.05	294.18	294.46	296.04	293.94	294.69	296.5	294.58	293.57	296.7	294.79	295.18	294.63	294.66	295.94
309.03	310.27	309.76	311.14	309.22	309.72	309.84	309.28	310.77	310.25	311.1	309.39	310.77	308.7	309.62	310.52	309.84	311.05	309.51	310.27	311.1	308.77	310.6	310.77	310.39	308.91	308.75	309.09	310.07	310.56	309.84	310.32	310.74	309.85	310.88	309.94	309.71	310.42	310.74	310.74	309.55	309.65	309.58	310.78	309.91	309.8	309.52	309.22	309.29	310.4
313.17	314.07	314.42	312.77	314.46	312.85	314.82	313.2	314.31	312.24	314.26	312.76	314.07	313.6	314.04	314.29	313.8	313.97	313.78	314.04	313.27	313.83	314.99	314.25	313.93	312.84	314.16	313.83	315.03	312.92	313.97	313.98	314.05	314.43	314.2	314.45	314.36	313.35	312.25	313.32	315.68	313.01	313.45	313.94	314.26	314.73	313.79	313.83	313.81	313.75
310.88	311.85	313.17	311.37	311.37	312.38	312.66	312.91	312.27	313.89	312.38	312.03	311.89	313.16	313.06	311.8	312.29	312.84	313.06	312.21	312.61	311.92	312.1	312.26	313.5	312.23	312.34	312.02	312.86	311.47	312.35	311.08	311.47	312.34	312.28	313.15	312.19	312.79	310.57	311.21	312.55	313.56	313.21	313.86	312.76	312.49	312.65	311.9	312.55	311.67
310.41	310.36	310.95	311.49	311	310.65	310.54	310.32	311.03	311.64	311.64	309.89	311.57	310.5	309.79	311.1	310.18	311.18	310.97	311.8	311.02	312.15	310.6	311.5	311.05	311.16	310.86	311.05	311.71	310.08	309.59	310.84	310.13	310.26	311.23	311.09	310.55	310.29	312.06	310.7	310.78	310.66	311.54	311.54	309.49	311.28	310.57	309.96	310.78	309.96
314.94	313.83	312.87	315.05	314.78	315.16	314.47	314.94	315.26	314.38	314.84	314.22	316.03	316.01	314.82	315.23	316.04	314.88	314.01	315.73	315.02	313.94	315.8	314.29	314.6	313.91	315.72	315.67	316.6	314.5	313.73	314.5	315.03	314.6	314.58	315	315.74	314.88	316.35	314.34	314.26	315.16	314.89	315.37	315.84	314.55	315.77	314.47	313.87	314.93
303.82	304.04	304.25	304.47	304.35	304.72	303.97	303.74	305.02	304.39	304.51	304.69	304.28	303.49	304.68	305.29	304.27	304.34	303.9	304.38	304.78	303.26	304.38	303.8	303.09	304.65	304.48	304.76	304.15	304.32	304.86	305.34	305.27	304.8	304.85	304.12	304.78	304.38	304.63	304.44	303.3	304.72	304.11	303.75	304.71	302.65	304.44	305	305.21	305.33
308.45	307.24	306.24	306.02	305.91	307.04	305.64	305.88	305.95	305.42	305.96	307.16	307.09	307.11	305.6	306.2	306.56	305.32	307.85	305.25	305.62	305.19	305.61	305.37	305.28	305.26	307.72	306.32	305.37	306.66	306.11	305.32	307.11	303.78	305.9	305.96	307.02	307.02	306.84	305.02	305.6	307.01	306.4	306.78	306.31	304.95	307.29	305.19	305.49	305.05
296.24	297.63	296.8	296.72	297.12	297.08	296.2	296.5	296.66	296.26	295.69	295.77	297.65	296.61	295.19	297.32	297.36	297.44	296.57	297.64	295.66	296.14	297.25	297.94	297.09	296.79	296.64	297	297.48	296.67	296.73	296.27	297.21	297.1	297.21	297.54	296.52	295.1	296.27	296.72	297.02	295.69	295.63	295.79	296.16	295.87	295.71	295.63	295.6	297.13
312.23	311.63	312.6	312.21	312.57	311.92	313.92	313.2	311.39	312.34	312.2	312.61	312.15	312.47	312.44	312.52	312.58	311.32	312.62	311.59	313.39	312.46	311.67	311.67	313.26	312.31	311.98	312.65	312.81	312.14	313.46	313.72	311.96	311.64	311.94	312.64	311.81	312.82	312.83	312.78	311.77	313.64	311.64	311.45	311.85	313.13	312.58	312.48	311.44	313.22
303.66	302.1	303.47	303.2	304.5	304.08	302.78	303.04	302.87	304.09	303.52	303.08	303.48	304.31	304.19	301.74	303.29	303.61	302.39	302.88	301.79	302.69	303.15	302.24	303.53	302.88	303.63	302.32	301.6	303.2	304.02	303.65	303.35	303.69	304.17	302.96	303.55	303.54	303.62	303.53	302.87	303.28	302.91	303.46	303.63	303.02	303.28	303.02	302.66	303.46
328.9	328.53	327.42	329.58	328.75	328.28	328.53	328.4	328.02	327.08	328.54	330.4	329.01	328.67	327.27	330.32	328.78	328.67	330.09	329.01	328.06	327.36	328.6	328.47	328.72	328.51	328.25	327.95	329.11	329.67	329.02	328.11	327.32	328.18	329.48	327.82	329.54	328.23	328.21	327.75	329.13	327.83	329.08	328.64	328.83	326.38	328.55	329.02	327.4	328.66
325.26	324.53	325.88	326.61	324.41	325.02	325.41	324.84	324.72	325.86	324.4	325.18	325.34	324.93	325.81	324.4	323.86	326.52	325.48	324.42	327.75	324.95	325.31	324.77	325.68	323.92	323.83	324.69	326.74	324.87	325.99	326.34	325.33	323.93	325.62	325.53	326.03	326.03	326.23	325.46	326.39	326.18	326.87	324.83	325.43	325.33	326.25	325.25	325.44	324.36
318	319.29	319.35	319.57	317.9	318.45	318.26	318.91	317.35	317.92	318.81	318.96	317.79	317.37	318.17	318.2	318.17	317.8	318.16	317.57	318.39	318.17	317.34	317.62	318.79	318.43	317.61	318.04	318.23	318.36	318.69	318.74	317.98	317.86	318.12	317.19	317.96	316.66	317.45	317.28	317.42	318.4	318.37	317.95	318.77	318	317.63	317.7	317.59	318.83
308.93	309.2	309.01	310.12	308.69	309.97	309.01	308.99	307.53	307.67	309.73	309.05	307.31	309	309.3	309.41	309.31	308.53	309.38	309.97	308.1	308.06	310.33	309.06	308.58	308.75	309.51	308.77	307.68	308	309.63	309.07	310.08	309.07	308.81	307.93	307.72	310.11	308.2	309.67	309.77	308.7	308.51	309.03	307.89	309.87	307.49	309.22	307.9	307.99
304.79	304.05	304.01	304.07	304.49	303.81	305.25	304.85	306.02	304.29	304.49	305.23	304.53	306.11	305.15	304.68	304.87	303.89	305.49	304.94	304.16	304.82	304.22	304.65	305.34	304.91	304.84	305.2	304.07	305.34	304.86	305.51	303.93	304.45	305.31	304.09	304.48	303.72	304.38	304.71	304.72	305.9	303.89	304.96	305.04	303.65	304.51	304.96	306.15	305.96
305.09	304.65	304.7	304.88	303.76	303.37	305.71	303.24	304.45	304.33	303.09	303.42	304.32	303.5	305.57	306.36	304.47	305.42	305.43	303.5	303.38	304.23	303.58	304.24	304.15	303.91	304.86	304.35	303.84	304.45	305.13	304.88	305.5	305.16	303.83	303.45	303.57	303.63	304.16	305.37	304.28	303.69	304.83	304.4	304.49	305.32	304.77	305.77	304.63	304.23
300.91	301.11	301.61	302.02	302.04	301.34	301.33	301.78	300.53	300.35	300.99	299.67	302.16	300.99	301.05	302.55	300.88	301.8	300.98	301.79	300.77	301.01	301.35	301.61	301.39	301.05	300.38	301.08	300.78	301.42	301.36	300.4	300.37	300.91	301.01	302.6	300.79	299.2	299.91	301.65	301.14	302.59	301.04	301.69	301.47	301.3	300.65	300.87	300.57	301.11
314	313.48	312.23	313.4	313.32	313.61	313.59	314.03	313.73	312.71	313.12	313.6	313.2	312.74	313.4	312.84	313.15	313.34	312.82	313.49	312.58	313.44	312.94	313.22	312.49	313.67	313.75	313.59	313.31	312.65	312.3	314.16	312.9	310.82	312.89	313.89	312.53	313.08	312.62	313.36	313.52	314.03	313.26	312.96	312.81	312.67	312.21	312.74	314.14	312.09
305.6	304.93	305.26	305.33	305.9	306.84	304.97	305.63	305.25	305.84	306.56	304.77	304.63	304.73	305.23	306	305.93	306.76	305.13	304.6	305.16	306.76	305.67	305.16	306.16	304.92	305.1	306.83	304.28	306.61	305.06	305.35	305.85	306.17	306	305.83	304.84	305.51	307.21	305.39	306.26	306.87	304.82	305.05	306.93	305.36	306.43	304.68	305.29	305.5
316.27	317.75	318.75	318.21	316.85	317.45	317.77	318.78	316.84	316.25	316.59	317.4	316.89	316.46	317.52	316.94	317.95	316.07	317.17	318.2	318.59	317.65	318.14	317.4	318.31	316.76	318.11	317.6	316.04	316.39	318.17	316.6	316.51	317.28	318.82	318.46	317.32	316.64	317.55	317.83	317.71	317.06	317.86	317.03	317.87	318.32	317.18	317.65	317.72	316.93
309.22	310.67	310.41	308.65	309.84	309.33	310.31	309.51	309.09	309.46	310.63	310.29	309.66	309.28	309.98	310	308.65	310.91	310.42	309.74	310.31	309.27	310.15	309.67	310.62	310.18	309.2	310.58	311.05	310.12	309.84	309.87	309.87	309.52	309.8	309.62	308.91	311.43	309.39	308.32	310.18	309.72	309.81	310.03	309.77	309.84	308.57	308.91	309.17	310.81
294.07	293.63	294.5	293.47	293.53	294.27	294.26	294.67	293.67	294.38	293.98	294.04	293.18	294.86	294.92	294.35	293.73	292.92	293.51	293.31	294.75	293.11	293.21	293.73	294.2	294.94	294.66	294.48	295.14	293.11	293.99	293.71	293.15	294.21	293.13	294.79	293.16	293.98	294.86	293.98	294.29	294.64	294.24	293.89	295.55	294.02	293.63	293.6	294.76	294.02
306.74	305.82	306.37	306.61	305.18	305.9	305.8	305.94	306.77	306.97	307.51	306.22	306.39	306.62	306.45	306.13	306.27	305.68	306.79	305.49	306.84	305.22	307.25	306.4	305.93	306.41	306.06	305.74	306.59	307.39	306.91	305.92	305.44	306.56	306.26	306.13	306.14	305.13	305.18	306.07	305.65	305.37	305.3	306.28	305.82	305.76	307.34	306.9	305.47	307.38
316.42	316.19	314.61	316.43	315.33	315.94	316.5	315.75	315.21	314.84	315.04	316.36	315.26	315.09	315.67	315.81	316.26	315.95	316.6	315.82	315.85	316.75	314.49	315.55	315.42	316.09	315.88	316.07	316.02	317.39	316.18	316.63	315.88	314.68	314.89	315.64	316.92	316.26	315.81	316.48	315.94	315.62	315.36	316.72	315.39	316.81	316.94	315.91	315.91	316.31
304.32	303.88	304.01	304.39	303.59	303.48	303.29	304.03	303.92	303.63	304.11	303.22	304.58	302.11	304.04	302.56	304.63	302.01	303.98	303.81	302.01	302.3	302.57	302.83	303.37	303.53	303.14	303.13	302.7	303.42	301.77	303.16	304.25	303.69	304.33	304.86	303.16	303.31	304.29	303.32	302.68	304.48	303.15	302.79	304.35	304.17	304.1	304.37	304.18	302.7
306.98	306.63	306.7	305.31	306.25	305.37	306.93	305.43	305.16	305.76	306.7	306.21	307.72	306.69	307.01	306.35	305.1	306.5	305.55	306.56	306.37	306.13	306.08	306.81	306.07	305.55	306.77	307.48	307.23	306.26	306.95	306.24	307.78	306.89	306.31	304.78	305.73	306.12	306.42	307.14	306.39	306.1	306.45	306.25	306.48	307.53	306.71	305.89	306.97	305.4
313.25	313.92	314.08	313.39	314.41	314.12	314.22	314.42	315.38	316.09	313.88	314.26	314.2	314.29	313.82	313.63	314.29	314.29	315.22	314.95	313.88	314.07	315.33	312.92	314.82	313.63	313.6	313.73	313.29	315.38	314.16	315.27	314.46	315.01	312.93	313.8	315.02	313.27	314.1	313.72	312.99	313.1	314.33	314.76	313.46	313.99	313.66	313.71	313.97	315.63
316.13	316.56	316.99	316.52	316.71	316.92	317.69	316.42	317.9	317.81	317.18	318.65	317.8	317.56	317.51	317.16	316.66	316.82	316.4	317.43	317.07	316.45	317.36	317.1	318.17	316.8	318.24	318.03	316.98	316.91	316.66	317.07	317.84	316.79	317.01	316.87	319.17	317.84	318.03	316.45	317.78	317.24	317.73	318.22	316.98	317.18	316.69	317.75	316.69	317.89
318.16	317.13	318.02	318.47	317.29	318.36	320.23	318.04	316.99	318.72	318.28	318.66	317.75	319.22	318.65	318.23	317.94	318.43	318.98	319.07	317.73	317.53	317.75	318.03	319.34	317.69	318.24	317.17	318.64	319.13	319	318.01	318.32	318.9	319.32	318.78	317.47	317.53	317.25	318.04	317.48	317.56	318.08	317.27	317.2	318.06	320.06	318.54	319.51	318.34
309.22	309.25	310	310.92	309.94	309.25	310.66	310.61	311.45	309.18	311.36	309.39	311.47	308.61	310.88	309.97	310.22	310.6	311.17	309.07	310	309.32	310.23	310.64	310.79	308.68	310.03	309.33	311.03	310.32	310.59	310.12	310.3	310.74	310.11	309.73	309.81	309.45	309.14	310.27	310.53	310.77	311.02	310.44	309.79	309.71	308.83	310.71	310.82	309.45
323.49	324.88	326.63	324.97	324.92	324.55	324.23	324.48	325.56	324.99	323.48	324.12	324.35	324.61	323.9	324.87	325.52	323.91	325.38	323.87	325.25	323.98	323.69	325.03	324.3	323.98	323.14	324.45	325.28	324.48	326.13	324.72	325.05	324.53	324.5	324.17	325.28	323.29	325.05	323.95	325.25	323.4	324.19	324.2	323.88	324.81	324.54	324.96	325.24	325.37
304.48	304.77	305.17	305.69	304.82	304.82	305.99	305.66	304.76	305.94	305.87	306.8	305.24	305.84	304.5	305.24	305.39	305.79	305.9	306.16	304.95	304.69	305.78	304.87	306.19	306.66	304.49	305.65	304.83	305.08	305.94	304.62	305.96	305.71	305.95	305.44	305.01	305.05	305.53	305.99	305.33	306.03	305.3	305.98	305.55	305.44	305.49	305.95	304.75	306.3
311.04	310.58	311.15	310.38	310.45	310.6	310.78	311.39	310.48	311.67	309.39	312.44	311.68	310.12	311.67	311.8	311.07	310.54	311.43	310.54	310.17	310.24	312.16	310.75	309.93	310.35	310.71	310.88	310.79	312.24	310.38	311.6	310.53	310.44	310.3	310.45	310.97	310.08	309.94	310.11	310.75	311.31	311.27	310.55	310.17	310.98	310.09	310.06	310.47	310.27
293.94	294.81	295.96	294.25	295.44	294	295.44	294.96	295.88	294.57	295.95	294.96	294.14	295.06	294.72	295.9	295.09	294.51	294.38	295.47	295.01	294.56	296.08	294.39	295.98	295.35	295.39	294.24	296.56	294.64	294.35	293.75	294.54	293.73	293.88	293.98	294.98	294.56	295.43	294.99	294.68	295.64	293.65	293.97	294.12	295.77	294.39	294.54	294.13	293.48
328.4	327.91	328.39	328.93	328.7	329.56	328.2	327.54	328.94	328.73	327.45	327.67	328.06	327.89	329.04	328.88	329.64	328.39	327.61	329.33	328.16	329.81	328.43	328.14	329.31	330.24	328.42	329.21	330	328.65	327.39	329.68	329.71	329.48	328.29	328.54	328.92	328.64	328.47	329.53	328.83	329.71	328.81	328.19	328.25	328.41	329.07	329.04	327.77	328.1
317.39	318.24	317.71	317.36	318.5	319.06	316.95	317.65	318.48	318.3	318.46	318.45	317.09	317.97	317.49	318.43	317.02	317.91	316.6	318.5	318.89	318.89	318.7	317.73	319.28	317.34	317.09	317.72	318.57	318.33	318.65	317.47	317.93	317.84	319.35	318.28	318.16	317.72	317.56	318.1	318.71	319.19	318.48	318.44	317.72	319.36	317.88	319.14	318.45	319.01
310.05	309.63	311.74	310.16	310.29	310.74	310.8	311.45	310.72	311.59	311.55	309.91	310.44	309.82	311.98	310.79	310.29	309.91	310.55	310.5	309.79	311.19	310.58	310.23	310.42	310.61	310.04	311.17	311.08	310	310.81	309.82	309.95	312.5	310	311.07	310.57	310.84	310.52	310.94	309.84	310.66	309.6	310.75	309.97	310.69	311.14	311.44	310.51	310.64
295.32	295.13	295.98	295.45	293.31	295.08	294.68	295.14	295.14	294.65	294.79	293.28	294.65	294.75	296.82	294.37	294.56	294.97	294.88	295.47	295.07	295.75	294.32	295.67	294.29	295.61	294.78	294.2	293.73	295.22	294.68	295.05	294.85	293.52	295.87	294.96	295.24	295.67	296.3	295.73	295.24	294.99	294.67	294.52	294.95	295.91	293.41	294.41	294.99	295.26
312.61	314.37	313.13	313.15	313.59	313.39	312.79	313.24	312.58	313.48	313.65	312.09	315.38	313.06	313.68	313.84	312.9	314.46	314.89	313.33	314.93	313.93	313.12	312.78	314.04	313.35	312.5	311.85	313.38	313.74	313.83	313.28	313.01	312.84	313.6	312.28	314.21	313.48	314.16	312.73	312.66	313	314.29	313.74	313.09	313.72	313.35	312.56	313.23	313.4
300.3	302.38	301.76	298.59	300.13	301.1	300.4	300.7	301.49	301.36	301.07	301.52	301.8	299.94	299.83	301.87	301.07	300.92	301.75	302.01	302.18	302.4	299.99	300.93	300.17	300.77	300.06	300.17	299.76	302.41	299.57	300.13	301.13	300.55	301.51	302.2	300.46	301.92	300.69	301.09	299.98	300.45	300.88	300.6	301.22	299.71	301.15	300.66	300.59	299.95
327.89	327.05	329.06	328.28	328.65	328.84	328.44	327.73	328.4	328.65	327.66	327.87	328.14	327.77	328.1	328.3	327.77	328.33	326.89	326.93	328.22	328	328.68	329.11	326.82	327.62	328.08	328.17	327.64	328.97	327.61	327.8	328.47	326.83	327.37	327.79	327.34	327.78	327.58	327.41	327.84	329.11	327.28	327.21	329.26	328.51	326.53	328.39	327.77	327.47
293.29	292.76	295.14	294.28	293.53	294.22	293.4	294.66	293.32	292.76	294.02	293.76	294.75	294.75	293.61	293.65	293.98	294.16	294.23	293.48	293.6	293.77	294.21	293.1	294.36	293.01	293.55	293.99	296.27	293.4	294.63	294.38	295.34	294.89	294.47	294.06	293.99	294.54	294.37	294.48	293.78	294.66	295.82	294.29	294.33	293.93	294.97	294.84	292.73	295.5
317.28	317.05	318.24	316.85	317.41	317.31	316.38	316.56	316.57	317.05	316.74	317.05	317.05	318.5	315.14	316.99	316.95	316.71	317.66	316.61	316.73	318.52	318.13	317.73	317.39	317.38	317	317.38	316.95	318.42	317.2	317.66	317.3	318.53	316.8	316.04	316.3	318.75	317.85	317.34	318.48	316.59	317.52	316.41	318.15	317.75	318.25	317.44	317.59	317.41
305.39	303.54	305.23	305.88	303.46	306.42	303.68	304.13	304.08	304.67	303.7	304.94	303.69	303.26	305.17	304.74	303.74	304.26	303.38	304.12	303.83	302.08	304.03	305.42	303.22	303.7	304.38	305	304.94	304.65	304.95	304.6	304.22	304.41	304.75	305.68	304.34	303.75	305.13	303.85	304.35	304.88	304.96	305.82	304.72	304.28	304.24	304.71	304.61	304.65
305.4	304.23	304.47	306.59	304.82	306.69	305.64	304.42	304.94	304.98	304.78	303.84	304.96	305.64	304.24	306.61	306.2	305.51	305.39	304.79	304.41	304.4	305.52	303.8	305.14	306.22	305.45	304.21	304.4	305.03	304.2	305.15	303.82	305.3	305.14	304.11	306.39	304.6	305.7	304.83	304.88	305.15	304.97	305.68	305.64	304.09	304.85	305.8	305.38	305.24
299.52	301.37	300.73	300.61	301.82	300.3	301.53	299.74	301.09	300.42	300.45	301.13	301.06	300.62	302.03	301.17	300.29	301.07	300.46	300.99	301.23	301.34	301.03	302.05	300.38	302.27	300.73	299.13	300.26	300.81	300.54	301.33	301.04	301.65	301.86	301.5	301.2	300.33	300.88	301.89	300.88	300.62	301.74	300.53	300.03	301.12	300.06	300.22	301.25	301.2
315.53	316.32	315.74	315.18	314.89	316.2	315.19	316.06	316.01	315.7	317.21	315.95	314.63	315.17	315.38	316.67	315.94	315.21	315.25	316.56	314.01	316.14	314.51	315.82	315.25	315.66	315.81	316.49	314.38	317.06	314.93	315.04	314.45	315.31	315.96	316.24	317.05	315.3	314.72	316.37	317.21	315.63	315.34	315.46	316.63	316.42	315.49	315.1	316.91	315.59
306.09	306.02	306.09	306.97	305.33	305.47	306.6	305.39	306.45	306.52	307.55	304.88	306.4	306.6	306.76	306.41	305.9	305.32	306	306.18	306.78	306.58	306.03	305.53	305.65	305.78	307.05	306.39	306.18	307.79	306.49	305.44	306.44	305.55	306.88	306.24	306.81	305.4	306.42	305.97	306.75	305.38	305.3	305.88	306.93	305.66	307	306.16	305.98	305.71
296.48	297.32	297.2	296.41	295.81	296.37	296.91	296.9	296.15	295.93	296.28	296.7	297.43	296.84	297.44	296.8	296.9	296.66	295.57	297.73	295.99	297.14	297.45	295.93	297.34	295.27	296.97	298.08	298.13	295.67	296.95	296.25	297.5	296.41	296.56	297.82	295.14	297.04	295.24	296.91	296.81	296.43	296.55	296.64	295.03	297.06	297.62	297.83	297.41	296.66
304.15	302.86	304.05	304.26	302.4	304.6	304.09	303.81	303.93	303.27	304.12	303.1	305.21	302.97	303.46	304.25	302.9	302.13	302.69	302.38	301.67	304.29	304.35	303.37	303.38	303.23	303.48	303.45	303.96	303	303.36	304.53	303.85	303.87	302.31	302.95	302.87	301.97	303.76	303.62	302.79	302.46	303.91	303.36	303.16	304.01	303.51	303.61	303.19	302.99
302.46	302.12	302.19	302.73	302.14	302.31	302.82	301.97	301.88	302.61	301.59	302.65	302.19	303.02	302.89	303.72	302.92	302.8	301.72	302.27	302.56	303.42	302.44	302.65	302.21	303.21	302.99	301.75	302.92	303.34	302.61	302.68	302.89	303.6	303.05	302.86	303.16	302.93	303.4	302.2	303.02	302.62	303.37	303.17	303.88	302.71	303.03	302.21	301.69	302.33
304.29	303.61	305.03	304.67	304.37	304.08	303.48	304.19	304.81	304.89	304.97	305.09	304.25	303.86	305.72	304.84	304.81	303.88	304.24	303.78	305.1	303.5	304.51	304.54	302.56	303.99	304.55	304.99	304.24	303.04	304.97	304.86	304.9	303.42	304.37	304.17	304.7	303.8	305.73	304.97	304.79	304.78	304.54	304.72	304.77	303.56	304.83	304.87	304.47	305.07
303.71	304.64	304.25	304.37	304.2	305.42	304.72	305.08	305.18	305.46	304.94	304.29	304.28	304.59	304.23	304.62	303.99	305.26	304.97	303.29	303.03	303.85	304.05	304.88	304.48	304.2	304.2	305.2	304.69	303.81	304.33	304.44	304.66	305.25	304.68	304.76	305.63	304.54	305.24	304.96	305.21	304	305.57	304.05	304.67	304.1	304.94	305.06	305.68	303.65
324.94	324.57	325.69	325.83	325.46	325.14	324.4	325.63	325.65	324.79	326.31	324.71	326.7	325.6	326.01	325.03	325.52	327.21	326.5	325.15	325.68	325.11	325.96	326.36	325.59	324.93	324.79	324.79	323.87	324.66	325.22	325.69	325.7	325.9	324.84	326.18	326.08	324.44	324.25	325.4	325.45	324.74	325.32	324.31	324.42	325.84	325.2	324.72	325.32	325.13
311.03	310.39	313.29	311.89	311.36	312.2	312.03	312.07	311.81	311.41	312.53	311.76	310.52	311.92	311.94	312.58	312.57	310.57	309.92	310.81	311.2	310.32	312.56	312.05	311.74	311.31	311.57	311.8	311.51	311.57	312.76	312.52	310.01	310.88	311.78	310.4	311.36	310.89	311.33	312.46	312.27	310.6	312.07	310.49	313	313.22	311.02	311.43	312	311.12
308.83	310.15	310.12	308.69	309.3	310.15	310.29	310.57	309.72	310.35	309.69	311.58	309.1	308.85	309.45	311.03	309.41	309.24	310.46	309.79	309.22	310.14	310.59	308.63	310.13	310.28	309.54	309.28	309.08	309.78	309.09	309.41	309.75	309.06	309.48	310.12	310.79	309.94	310.2	309.52	309.03	310.35	309.94	310.22	310.3	308.12	309.47	310.22	309.42	309.74
315.98	316.13	316.1	316.21	316.34	316.03	315.45	316.29	315.85	315.62	315.18	315.75	316.19	316.15	315.82	315.1	315.35	315.33	316.37	314.73	316.3	316.3	314.99	316.62	314.82	316.33	316.96	315.48	315.68	315.16	315.89	315.83	316.17	314.9	315.93	316.59	315.07	316.3	315.51	316.39	317.68	317.14	315.77	315.49	315.42	316.72	315.97	315.7	315.32	316.18
312.65	311.78	311.38	312.13	311.7	312.73	312.13	313.03	312.65	312.44	312.4	312.12	310.38	312	311.81	313.29	312.48	312.11	311.95	311.48	311.6	311.44	311.45	312	313.19	311.9	312.85	311.56	312.55	311.97	313.36	311.91	312.35	311.49	313.66	312.42	313.3	311.16	312.33	311.36	312.22	312.56	311.43	313.06	311.27	311	313.34	312.73	311.57	313.55
326.26	325.11	325.58	325.37	325.73	325.77	324.23	326.12	324.29	323.93	326.21	326.53	325.75	324.26	324.95	324.22	324.84	325.17	325.64	326.28	326.16	325.93	325.02	325.66	325.32	324.86	323.73	325.7	324.8	325.44	325.34	325.53	325.35	325.1	325.41	325.46	325.19	324.6	325.43	325.63	325.99	325.49	324.98	324.69	326.37	325.42	325.7	325.78	325.59	324.79
314.63	314.35	314.54	315.21	315.02	313.76	314.78	315.52	316.08	314.08	315.57	314.83	314.53	316.17	314.46	314.6	315.33	314.71	315.58	315.68	315.72	315.05	314.99	313.99	315.64	314.74	313.89	315.22	315.32	314.84	314.76	313.68	315.33	314.95	314.28	315.36	314.78	313.74	315.21	313.48	315.75	314.82	315.15	315.25	313.81	314.29	315.07	314.39	315.57	314.67
305.52	306.23	306.04	305.75	307.52	305.87	305.43	305.76	305.63	305.74	306.03	305.11	306.91	305.89	306.38	306.45	307.23	306.63	307.32	306.59	306.86	306.75	306.24	305.38	306.85	306.06	303.75	306.37	308.01	306.45	305.96	305.67	305.42	306.69	306.43	307.86	306.47	306.71	304.61	306.75	306.46	304.64	306.47	305.89	306.27	307.57	306.03	304.93	307.27	306.74
307.03	306.18	306.62	306	306.16	305.36	305.56	306.9	305.47	305.54	307.36	305.34	305.91	305.86	305.63	305.53	305.92	306.9	305.95	306.61	306.54	306.11	306.09	306.65	306.92	305.68	305.22	305.4	305.27	305.37	305.9	305.74	305.73	304.83	305.08	305.44	304.89	305.49	305.63	307.63	306.34	306.1	305.81	306.97	305.37	307.1	305.67	306.57	305.5	306.93
303.37	302.25	303.26	303.48	302.29	302.67	302.31	302.78	303.08	303.62	302.98	303.86	303.73	301.9	301.39	302.42	302.24	303.05	303.6	303.52	302.54	301.93	301.92	302.76	302.9	302.15	302.79	303.24	303.5	302.94	303.24	302.92	302.91	303.01	302.6	301.35	303.13	302.77	302.31	301.61	302.36	302.81	303.11	302.32	303.11	304.04	302.87	303.37	303.57	302.53
314.54	314.73	313.37	313.57	314.64	314.7	313.69	311.87	313.13	313.66	313.46	314.29	314.22	313.81	314.48	314.49	314.23	315.01	314.45	313.21	313.72	313.78	314.24	314.73	313.05	314.24	314.56	314.85	313.68	313.41	313.6	313.35	313.82	313.71	313.98	312.96	314.84	314.18	313.73	313.5	314.66	315.27	314.37	314.29	314.05	314.03	314.14	313.85	315.69	313.99
316.07	316.05	316.8	316.57	315.63	315.59	316.68	314.99	316	317.25	315.3	314.19	315.61	316.46	317.18	315.22	315.61	315.78	315.61	316.18	315.96	315.43	315.78	316.54	315.43	315.46	317.33	315.75	316.22	315.89	316.37	317.74	317.9	315.52	316.44	316.26	315.6	316.45	316.93	315.76	315.84	315.87	317.4	317.04	316.4	315.73	315.2	316.72	316.07	314.95
304.46	303.93	304.72	304.61	304	305.37	304.45	303.82	305.32	303.92	303.89	304.31	304.42	304	304.94	304.17	304.17	304.17	304.43	304.15	303.17	303.92	303.9	305.24	304.14	303.96	303.97	304.06	303.73	303.66	303.21	303.47	305.14	304.78	304.38	304.2	303.8	304.11	304.75	303.24	303.86	303.83	305.08	304.85	304	303.37	304.85	304.22	303.72	303.77
303.78	301.89	302.22	301.64	302.19	301.51	302.13	302.25	302.87	301.81	302.87	302.28	302.82	301.65	302.67	303.69	302.31	303.34	301.66	301.81	300.75	301.98	301.95	301.77	301.6	301.24	301.32	302.3	302.9	302.42	301.32	303.59	303.18	302.66	303.14	302.27	301.37	302.41	301.28	301.54	302.42	302.47	302.75	302.55	300.22	301.55	302.15	303.26	302.13	301.67
319.54	319.24	318.56	318.63	318.08	318.24	318.76	318.68	318.22	318.73	320.3	319.2	319.29	318.72	317.92	319.32	318.74	317.96	318.75	319.08	318.28	318.84	318.78	319.48	319.5	318.69	318.77	318.25	318.45	318.68	317.11	318.77	317.94	317.81	319.53	318.64	318.59	318.89	318.65	319.62	318.68	318.88	318.01	320.17	318.49	318.31	317.6	319.38	319.76	318.09
314.12	313.76	313.23	314.63	312.26	313.67	313.56	313.08	312.82	312.74	313.59	314.23	313.01	313.54	313.69	314.17	312.15	313.02	312.41	314.61	313	312.58	312.89	313.94	312.45	314.83	313.24	313.05	313.48	312.76	313.61	313.03	312.55	313.91	310.69	312.55	313.35	312.39	313.18	312.75	313.22	314.13	313.49	313.17	313.43	313.76	313.44	312.23	313.56	314.58
301.4	300.6	301.39	300.39	302.09	302.21	300.53	301.14	300.74	300.58	302.03	300.94	301.18	300.73	301.31	302.36	300.07	299.6	300.48	300.58	301.58	301.53	302.18	301.81	300.67	301.46	301.27	300.07	300.4	301.18	300.14	300.17	300.97	299.72	301.03	301.24	301.52	301.68	300.37	301.1	301.35	300.71	301.12	300.22	301.64	300.88	300.35	301.4	301.1	301.68
294.81	295.74	294.93	295.32	293.76	295.57	294.78	296.24	294.37	294.74	296.41	293.7	295.46	295.55	296.9	296.13	295.52	294.27	294.54	294.99	294.63	294.84	294.55	294.78	294.06	295.34	295.43	295.68	294.57	294.98	293.39	295.29	295.1	293.86	294.67	295.12	294.87	295.58	294.59	295.45	294	295	294.97	294.45	294.84	295.16	295.16	294.61	294.96	293.7
305.02	305.42	305.07	305.13	303.87	305.46	305.47	305.72	305.12	305.85	304.85	304.54	304.87	305.23	306.03	305.02	305.53	306.16	305.28	305.62	305.14	304.03	304.54	304.53	303.89	306.73	304.34	304.96	304.41	305.49	305.92	305.89	304.94	304.31	306.21	305.58	304.96	304.47	305.41	305.66	306.62	304.78	305.06	305.29	305.33	303.36	305.3	304.63	305.72	305.4
315.37	314.5	314.88	314.9	315.72	314.24	315.13	315.83	316.24	313.24	315.25	315.02	314.92	314.5	314.69	314.29	315.14	313.87	314.22	315.21	315.87	314.39	314.7	315.62	314.73	315.54	314.32	316.11	315.45	314.78	314.14	317.08	315.52	314.8	314.87	314.1	315.05	316.18	315.63	315.07	315.05	315.34	316.52	314.94	315.44	315.6	314.42	314.19	315.3	313.98
303.23	304.32	302.24	303.62	303.04	304.35	302.93	302.89	303.54	302.66	302.32	303.2	302.35	304.42	303.96	304.96	303.31	303.77	303.08	302.74	302.62	304.1	304.12	304.47	302.17	303.05	302.38	302.84	303.38	304.02	303.84	303.27	303.27	304.32	303.05	303.97	302.79	301.88	302.3	303.45	303.51	303.74	303.14	303.28	303.85	304.01	303.66	302.6	305.08	304.06
309.76	309.28	307.78	309.03	308.6	309.41	309.32	309.24	308.63	308.52	309.36	307.9	308.79	310.14	307.67	308.63	308.26	307.86	308.32	307.39	309.59	308.03	306.89	309.05	308.47	308.93	309.06	308.58	308.61	309.3	308.08	309.23	308.33	309.97	309.3	309	308.6	309.72	309.17	309.82	308.35	307.76	308.73	308.47	308.81	308.14	308.3	308.85	308.69	310.05
304.31	304.85	305.64	303.8	303.59	304.84	304.15	303.84	304.69	304.75	304.29	303.81	304.65	304.4	305.1	304	304.78	304.71	305.45	303.77	305.45	304.32	303.25	304.9	302.64	304.73	304.35	303.34	305.21	304.43	304.46	303.96	305.01	304.3	306.1	304.95	304.69	303.96	305.05	304.14	304.87	303.32	304.44	303.28	305.05	304.54	304.5	305.08	303.99	304.32
306.17	306.75	307.06	306.91	306.32	307.96	307.62	307.02	306.68	306.4	306.04	305.9	306.58	305.7	305.72	306.28	305.45	306.43	306.57	306.77	307.32	308.21	307.99	307.38	306.81	306.6	306.54	306.72	306.49	306.41	307.51	306.08	307.1	306.59	306.68	306.1	305.39	306.87	306.22	307.07	306.79	307.09	307.2	305.07	306.07	306.28	306.72	306.36	306.24	305.78
300.53	300.7	300.34	300.28	299.5	301.34	301.36	299.92	300.58	299.16	299.86	298.75	299.32	300.87	299.13	300.54	299.34	300.45	299.89	299.89	300.51	301.02	300.43	300.25	300.32	300.17	300.21	299.81	299.96	299.88	300.08	299.64	300.28	300.69	299.1	298.95	299.31	300.65	300.4	301.38	300.86	300.06	299.7	299.81	301.12	300.38	300.58	300.39	299.77	299.64
319.41	317.57	318.25	316.84	317.32	319.43	318.95	317.61	316.78	318.67	318.52	317.42	317.78	318.77	317.13	317.91	317.95	317.27	317.5	318.9	319.01	318.24	318.41	318.27	317.78	318.63	318.98	318.93	317.22	317.86	318.66	317.9	318.68	317.6	316.97	319.56	318.26	317.52	317.46	318.16	317.05	319.56	319.18	318.17	318.37	319.32	318.03	318.5	317.06	318.69
325.06	326.19	325.47	324.57	325.48	325.57	324.84	324.91	325.5	324.55	325.16	325.98	324.86	324.11	324.64	324.13	324.28	324.95	325.64	324.77	324.2	325.27	323.55	325.33	325.67	325.37	324.58	325.01	324.18	323.97	325.4	324.72	324.34	325.63	325.6	325.51	325.27	325.15	325.04	324.79	324.6	325.35	325.55	325.97	324.53	325.45	325.79	325.66	325.12	326.24
302.32	303.88	302.84	303.46	302.27	303.09	301.02	303.84	301.81	303.31	302.73	302.66	302.95	303.28	302.03	301.46	301.81	301.38	302.74	301.43	303.45	303.32	301.27	304.46	302.56	302.12	302.92	303.16	304.13	303.94	302.79	303.24	303.31	304.23	302.45	303.02	302.99	302.47	301.66	302.31	301.2	302.96	305.01	302.89	302.46	303.12	302.81	302.33	301.01	302.46
313.98	312.76	313.18	313.79	314.57	313.88	314.02	314.01	312.9	314.21	314.89	312.49	313.43	314.45	314.19	313.77	314.08	313.91	314.3	313.4	313.49	315.27	313.9	314.11	315.07	314.38	313.73	314.75	314.38	313.76	313.57	314.31	313.97	314.91	313.52	312.93	314.07	314.18	313.48	313.99	313.65	312.92	314.22	312.77	314.83	314.36	313.55	314.14	314.83	313.59
316.4	316.2	316.72	316.31	316.77	316.43	317.37	316.45	315.77	317.04	317.41	316.7	316.94	317.29	317.51	316.88	316.04	317.77	315.87	315.91	316.36	315.1	315.74	316.05	316.95	317.68	316.92	316.2	316.85	315.58	317.17	316.08	315.39	316.16	318.28	317.2	315.93	315.38	317.08	316.87	317.36	317.04	317.26	315.18	316.75	315.49	316.29	317.37	316.88	316.72
304.44	303.95	303.22	303.74	301.89	303.47	304.24	305.16	302.27	303.18	302.18	303.65	302.29	303.71	301.89	303.92	303.49	304.18	303.52	303.7	302.26	303.42	303.69	303.92	302.08	303.24	302.51	303.67	302.72	303.19	301.88	303.51	303.76	304.23	302.67	303.36	303.93	303.93	303.11	303.34	302.04	303.73	304.7	303.47	303.14	303.35	303.72	303.72	304.12	304.6
306.06	306.11	306.11	306.64	305.85	306.4	306.89	305.5	306.83	307.97	305.75	306.71	307	307.03	305.75	306.09	304.95	306.09	306.26	307.23	306.84	307.33	305.35	306.87	307.82	305.18	306.79	307.32	308	306.54	306.7	306.91	305.29	306.56	306.21	307.03	306.52	306.29	307	306.89	307.56	306.06	306.07	307.87	305.43	306.66	306.65	306.65	305.61	307.4
327.52	327.59	328.27	326.78	328.53	328.49	327.28	327.24	328.33	327.4	327.28	326.9	329.14	328.44	328.51	326.9	327.42	328	328.32	328.34	327.53	328.72	325.8	327.3	328.09	328.12	327.94	327.98	327.79	328.35	327.75	328.26	327.29	328.11	329.28	327.71	327.62	330.06	327.51	327.28	326.98	328.59	328.67	328	328.69	328.61	327.49	327.92	328.57	328.8
309.67	310.04	310.24	309.61	309.26	309.19	309.33	310.39	312.29	308.95	308.83	308.92	311.37	310.44	309.26	309.41	308.86	309.77	309.92	309.59	309.04	309.03	310.22	309.14	309.41	309.57	309.97	308.98	309.77	310.4	309.97	309.15	310.75	309.22	309.33	309.62	310.6	309.97	309.94	309.49	309.73	309.87	308.68	309.13	308.92	310.09	309.81	310.32	309.28	310.74
310.61	309.52	311.92	311.84	310.65	310.38	312.06	311.53	310.83	310.24	309.84	310.8	310.8	310.17	311.64	309.48	311.57	309.89	310.43	309.84	310.37	309.1	311.09	309.21	311.43	310.12	310.39	309.94	310.81	309.5	310.45	310.59	309.69	309.3	311.47	309.94	309.25	311.05	310.38	310.1	310.43	310.11	310.04	311.01	310.46	310.27	311.75	309.91	309.98	310.57
315.97	315.45	315.21	316.57	314.65	317.8	316.53	316.15	316.19	316.73	316.17	315.32	316.64	315.93	316.34	315.97	315.15	316.29	314.75	315.39	315.56	317.19	316.66	315.62	314.99	315.43	315.19	316.67	317.48	314.53	316.41	316.19	315.78	316.48	316.48	314.97	315.15	316.87	314.97	316.57	316.13	315.14	316.2	313.63	315.98	315.59	315.65	316.37	317.7	315.65
317.53	316.95	316.45	316.83	316.91	316.98	317.55	317.33	316.94	317.08	317.04	316.96	316.65	317.61	319.12	317.05	316.55	315.78	317.3	318.93	317.28	318.43	316.62	317.14	316.87	317.17	317.08	316.96	317.04	317.01	317.08	316.76	316.85	318.42	316.93	317.35	317.83	316.36	317.64	317.55	317.31	316.98	318.81	317.43	317.47	316.96	316.22	317.4	317.79	316.98
305.38	306.49	304.57	306.49	304.76	305.12	307.42	305.28	305.47	304.74	304.93	305.85	305.14	305.55	305.72	304.37	305.29	304.96	305.05	305.21	305.46	304.87	305.92	304.38	303.11	304.92	304.69	305.22	305.63	304.68	305.3	305.36	304.67	305.1	305.24	306.01	306.38	303.66	304.85	306.06	305.81	305.69	305.13	306.27	305.53	305.25	305.1	307.23	306.22	305.98
314.55	314.34	312.18	312.07	313.61	312.95	313.99	313.19	313.57	312.89	312.65	314.05	313.58	313	312.98	312.76	312.82	314.34	313.13	313.48	313.59	313.99	313.78	312.77	314.11	312.85	312.41	314.5	312.09	312.99	313.29	313.85	311.89	313.04	312.62	313.67	313.25	313.34	313.4	313.17	313.18	313.02	312.08	313.87	313.85	314.04	313.05	313.01	313.71	313.31
327.39	327.88	328.69	327.58	326.98	328.46	327.73	326.83	328	327.02	326.63	327.83	328.26	327.86	328.14	326.81	328.56	327.84	328.03	327.2	328.49	327.38	328.06	327.97	326.88	327.9	328.13	327.62	327.74	327.03	327.58	327.1	328	328.94	328.73	327.95	327.59	328.72	328.29	326.73	328.06	327.56	327.98	328.12	327.88	327.84	328.25	329.04	327.93	327
304.99	303.58	303.67	303.66	304.9	304.15	303.68	304.3	305.63	304.86	304.71	304.24	304.11	304.45	305.03	304.21	304.44	305.55	305.1	305.35	305.37	305.25	304.94	303.81	303.43	304.19	305.62	305.27	303.36	303.89	303.61	304.62	304.27	304.94	304.38	304.36	303.37	303.91	305.55	305.01	306.06	305.42	304.51	304.46	304.49	303.75	304.24	304.41	303.84	306.45
316.93	315.16	315.63	314.51	314.92	314.82	315.26	314.35	316.63	315.81	315.08	316.37	315.8	315.06	315.57	315.32	316.02	315.14	316.73	315.02	315.23	316.47	316.07	315.65	316.41	314.99	315.9	315.41	316.21	315.23	315.36	316.88	316.13	315.93	316.19	315.92	316.46	316.12	316.98	315.55	316.66	315.38	316.77	315.45	314.87	316.35	316.4	314.93	316.78	316.09
318.99	320.9	320.1	319.39	319.46	317.57	319.34	320.63	319.04	320.38	318.95	319.73	319.64	318.92	317.99	319.74	318.2	319.51	318.81	319.18	319.2	319.07	318.37	318.63	318.87	319.5	320.18	318.52	319.48	320.09	318.1	318.81	320.91	318.79	319.13	319.6	319.14	319.74	319.92	319.53	319.19	317.97	320.19	318.86	318.99	320.12	319	319.03	318.52	319.2
329.09	326.66	327.9	327.87	328.46	327.62	328.29	327.7	329.68	328.3	329.19	327.99	327.13	327.01	327.12	328.19	328.44	328.1	327.15	327.55	327.82	327.66	327.71	327.29	327.51	329.33	327.61	327.82	327.07	328.84	326.99	329.25	327.51	328	327.55	328.91	328.54	328.33	327.55	326.62	328.09	327.6	329.94	329.05	327.84	327.81	327.99	326.66	326.59	328.12
318.18	319.46	319.75	319.56	319.48	319.79	319.87	319.23	320.4	318.89	319.09	319.2	318.33	320.15	320.33	319.75	319.06	318.87	320.37	320.34	318.22	319.52	319.74	318.28	320.46	319.43	318.46	318.48	318.9	319.86	318.67	319.17	319.87	318.52	320.35	319.14	318.8	318.86	319.2	319.5	320.88	318.43	318.74	319.19	320.47	320.24	319.73	319.24	319.74	319.32
310.33	310.75	310.39	311.36	310.05	310.39	311.28	310.03	310.96	310.8	310.82	310.13	310.47	310.18	311.76	310.37	311.35	310.19	311.69	310.37	310.26	310.62	310.34	310.54	311.05	311.22	309.94	312.4	311.14	311.3	310.09	310.9	310.68	310.47	310.11	311.52	310.71	311.01	310.63	310.88	310.17	311.69	309.26	310.63	311.55	310.32	310.45	311.57	310.91	311.11
312.6	313.59	313.92	312.47	314.04	312.38	313.75	314.56	313.66	314.36	312.81	313.19	313.75	312.89	313.14	313.99	313.12	312.46	313.41	311.82	313.22	313.28	312.75	313.31	311.91	314.13	313.86	312.44	313.21	312.27	313.21	313.22	313.02	313.01	313.78	313.92	313.57	312.9	314.06	312.29	313.41	314.46	312.19	313.14	312.69	312.84	313.4	312.93	312.82	313.31
317.37	316.27	316.65	315.79	316.16	315.86	316.19	317.11	317.05	316.58	317.23	315.92	315.97	317	316.5	314.8	316.88	316.85	316.58	316.36	315.48	317.65	317.79	316.59	315.24	316.81	318.06	314.95	316.75	315.75	316.51	315.85	315.75	315.25	316.15	317.57	316.8	316.22	315.73	315.81	316.36	316.15	316.34	315.32	317.05	317.58	317.88	316.75	316.57	315.49
303	303.03	302.39	301.52	302.83	302.51	303.57	302.77	302.89	301.99	303.85	301.85	301.94	303.21	302.79	303.04	303.04	302.69	303.02	303.22	303.43	301.47	303.1	302.17	303.65	303.13	303.07	304.16	302.03	303.57	303.08	302.15	302.26	302.28	302.94	301.58	303.43	303.26	301.68	302.23	302.08	302.77	302.15	302.69	302.47	302.95	304.17	303.38	302.98	302.43
300.02	300.55	300.12	300.48	299.33	299.82	299.43	299.73	300.6	299.39	301.11	299.81	301.29	301.11	299.77	300.05	299.89	299.42	300.13	301.63	299.57	300.22	300.25	300.96	300.74	299.64	299.79	300.13	301.08	300.84	301.67	299.94	300.07	299.78	300.04	299.86	300.89	299.85	300.08	299.81	300.51	299.64	299.76	301.85	300.25	300.64	300.41	300.75	298.75	299.96
313.46	313.29	313.28	313.97	312.66	313.69	312.88	312.48	314.14	313.1	312.99	312.4	314.43	312.89	312.43	312.72	313.78	313.18	312.52	313.62	313.58	312.33	313.47	312.32	314.13	312.81	313.83	314.25	313.02	313.62	312.99	313.51	312.72	313.64	313.52	314.43	313.31	313.02	311.57	312.58	313.95	314.07	312.32	312.89	313.76	313.37	313.23	311.84	313.44	314.79
316.21	315.4	314.35	314.24	314.96	313.88	315.81	315.41	314.77	314.66	316.38	314.78	314.69	316.19	315.05	314.02	315.14	315.01	316.19	313.83	315.01	315.28	314.77	314.17	314.03	315.5	315.12	313.62	315.39	314.39	315.05	314.17	314.47	315.96	313.3	315.13	314.7	315.17	315.91	314.65	314.04	314.97	315	313.36	314.21	314.02	315.51	315.12	314.59	313.64
316.69	316.21	317.29	317.49	318.39	316.63	317.41	316.26	317.6	317.06	317.37	316.8	317.53	318.52	316.07	317.04	317.24	317.98	316.56	317.97	316.28	317.7	315.89	317.7	317.45	317.68	317.42	317.42	317.45	317.37	316.43	317.18	316.09	317.47	317.94	317.35	316.8	317.35	316.6	316.55	317.49	316.41	317.97	315.83	318.1	316.18	316.75	318.51	317.5	318.51
295.57	294.87	294.83	294.67	294.09	294.67	294.59	294.96	293.25	295.39	294.87	295.67	293.2	296.01	295.83	294.98	294.99	294.92	295.5	294.55	296.37	295.06	295.79	295.56	295.66	295.47	294.82	295.26	294.79	294.98	295.46	292.75	294.88	295.55	294.55	295.38	293.58	296.14	296.4	295.14	294.38	295.73	295.71	295.57	293.62	294.2	295.23	294.7	295.06	294.85
300.32	302.39	299.95	301.29	302.44	300.99	301.06	300.02	300.07	301.44	299.8	301.3	300.96	301.58	301.04	300.03	301.38	300.91	300.5	301.5	300.51	300.6	300.11	301.24	300.96	300.7	301.25	301.42	302.45	300.47	300.45	302.11	300.32	301.44	301.02	300.79	300.6	301.76	301.6	302.57	300.06	300.21	302.47	298.98	301.56	299.3	300.3	301.58	300.03	301.87
303.49	303.93	304.67	302.99	304.72	304.57	303.24	303.86	304.19	303.86	304.4	303.11	303.96	303.96	301.9	303.55	304.38	305.07	303.72	302.99	304.14	303.98	303.89	302.85	303.23	302.16	303.17	303.19	303.41	303.63	303.07	303.49	303.74	304.2	303.2	303.25	303.29	303.91	303.03	303.56	303.09	303.67	303.2	303.22	303.44	302.74	303.44	303.34	303.37	304.11
308.91	308.45	308.97	309.11	308.64	308.6	308.86	309.29	308.74	307.97	308.3	309.42	309.78	309.53	307.33	308.75	308.53	308.64	310.18	309.84	308.29	307.91	309.44	309.61	308.59	309.27	308.78	309.33	308.8	308.93	307.72	308.25	309.85	308.58	308.13	310.97	309.34	309.15	308.95	309.75	308.47	309.86	308.82	309	309.49	309.44	308.84	309.59	308.42	309.08
300.45	300.38	301.43	300.09	302.58	300.5	301.88	300.86	301.07	302.53	302.72	300.84	300.79	299.48	300.69	300.27	300.24	301.51	301.25	301.51	302.2	302.01	300.17	299.89	301.67	301.21	302	300.13	300.85	302.13	301.61	301.71	301	300.04	301.89	301.75	301.22	301.08	300.8	301.17	300.71	299.32	301.41	301.37	299.69	300.15	301.32	301.25	299.88	301.21
302.05	303.51	303.54	302.81	303.12	301.47	302.74	302.98	303.31	302.17	302	303.96	303.79	301.77	302.13	302.88	302.95	303.33	303.04	303.46	302.54	302.64	301.68	303.37	303.49	303.02	302	302.63	303.14	304.41	301.74	301.7	303.6	302.82	303.76	302.27	303.57	303.2	303.39	303.12	302.67	303.45	302.57	303.52	302.3	303.54	303.83	301.87	304.32	302.95
327.03	329.1	328.93	327.94	327.69	328.16	328.32	329.25	328.24	328.1	328.83	328.39	329.26	328.52	329.38	327.3	328.58	328.12	328.05	328.9	328.34	328.92	327.86	326.91	328.17	328.92	329.65	328.44	327.71	327.98	328.82	325.68	328.97	328.81	328.51	328.03	328.54	328.19	329.33	329.44	328.97	327.86	328.52	327.67	328.42	329.43	328.84	329.21	328.34	328.61
304.94	304.81	304.43	304.45	304.63	304.34	304.05	304.71	305.08	305.26	304.35	305.03	304.37	304.59	305.53	304.5	304.88	304.51	304.82	303.68	304.42	304.81	304.63	305.23	304.89	303.42	304.91	303.58	304.63	304.75	304.8	304.52	302.97	303.62	304.13	304.25	303.91	303.29	303.99	304.78	304.17	303.98	303.95	303.91	305.37	304.48	304.01	304.53	304.09	305.02
305.36	305.75	305.83	305.7	304.46	305.83	305.6	304.98	305.15	304.76	305.88	305.51	306.02	303.93	304.63	305.89	306.11	304.67	305.55	304.92	304.21	307.61	303.89	305.25	304.49	306.02	304.48	304.64	305.45	306.12	305.06	306.63	304.73	307.14	305.69	305.93	304.48	307.04	304.36	305.42	304.62	305.24	305.25	304.06	305.62	305.6	303.98	305.89	304.15	305.68
305.05	303.91	304.35	303.46	304.72	304.8	304.78	305.35	303.9	303.78	304.3	304.6	305.15	304.47	304.83	304.45	306.16	304.93	304.05	304.25	304.18	303.6	305.19	306.14	302.87	305.34	303.9	304.91	303.86	303.52	303.36	303.97	303.39	304.49	305.12	304.24	303.56	304.24	304.59	304.49	304.24	303.47	304.23	305.14	303.81	305.22	303.66	304.12	304.61	303.63
324.54	324.55	326.49	324.19	325.42	324.79	325.1	324.37	324.54	326.17	323.65	324.81	326.02	324.24	324.96	325.73	325.29	325.31	325.16	324.37	324.34	325.25	323.94	326.23	325.1	326.06	325.34	326.17	325.33	324.91	325.05	325.54	324.55	325.73	323.59	325.77	324.13	324.85	326.35	325.7	324.85	325.41	326.88	325.95	325.03	325.67	325.62	324.62	324.64	324.93
306.37	307.01	306.8	306.61	307.56	307.69	306.89	304.23	307.25	305.47	307.28	307.9	306.13	307.46	307.3	307.58	307.08	307.89	305.88	305.88	306.71	306.21	306.07	305.86	305.4	305.61	307.07	306.3	307.5	306.4	306.1	307.09	306.32	307.34	307.37	306.74	306.79	305.49	306.08	307.3	305.76	306.2	307.07	307.51	307.03	307.49	306.7	308.51	306.46	306.26
315.5	315.85	315.36	315.93	314.99	315.77	317.01	315.75	315.91	316.86	315.86	315.86	316.33	315.86	317.36	315.63	315.63	315.55	315.58	316.51	315.5	315.26	316.22	316.38	316.16	316.26	315.12	315.5	315.92	314.53	315.9	315.64	314.97	315.95	315.68	315.73	316.11	315.51	315.78	316.21	315.41	315.97	316.46	314.82	314.67	315.44	315.18	316.83	314.94	316.6
319.72	319.13	319.82	320.05	319.25	318.29	318.79	320.13	319.3	320	318.53	318.48	319.48	320.02	319.64	318.96	319.12	317.73	318.84	319.16	319.79	319.09	318.12	319.79	318.82	320.04	319.5	319.44	319.19	319.7	318.7	318.53	319.58	319.88	319.04	319.1	319.02	317.94	319.56	318.68	321.01	319.06	319.77	318.43	319.9	319.5	317.87	318.46	320.16	318.39
312.01	310.81	310.41	310.88	309.82	311.04	311.96	310.31	310.01	311.21	311.45	310.65	310.52	310.66	311.44	311.06	309.65	310.18	310.96	310.88	309.06	310.12	310.55	310.65	310.27	309.76	310.55	309.55	311.3	311.31	309.76	310.87	310.74	311.22	312.04	310.29	310.15	311.19	310.33	311.4	310.17	310.6	310.81	310.23	311.41	310.88	309.78	311.76	309.94	310.45
306.45	305.25	306.48	307.27	305.84	307.91	306.27	306.2	307.17	305.31	306.06	306.1	306.42	305.23	306.13	306.76	306.28	307.01	305.83	305.38	306.22	306.02	306.87	306.43	306.81	306.61	304.73	307.25	304.76	307.12	306.52	305.61	305.97	305.47	306.05	307.58	306.42	305.89	306.32	306.52	306.08	305.86	305.51	305.89	305.71	305.89	306.77	306.85	306.01	306.23
306.02	303.88	305.22	304.03	305.94	304.93	305.31	304.86	305.03	304.69	304.27	305.14	304.29	305.79	305.6	306.09	305.27	305.15	305.67	304.94	305.91	304.84	305.07	306.33	304.91	305.18	304.46	305.33	304.76	305.41	305.82	305.78	305.32	306.66	304.37	305.5	305.62	305.25	304.41	305.93	305.1	304.8	304.56	304.53	305.45	304.99	305.62	305.22	305.06	307.69
303.37	305.55	303.57	303.9	304.24	302.72	304.26	303.65	303.77	304.21	305.74	305.26	304.84	304.85	304.02	303.75	306.08	303.65	304.81	305.03	303.92	304.53	303.56	304.9	304.87	304.16	304.16	304.52	301.97	304.52	305.27	303.97	304.58	303.7	303.71	304.48	305.15	305.06	304.54	302.87	304.2	303.27	304.06	304.4	304.65	304.08	304.1	304.3	302.95	304.09
309.41	308.83	309.32	307.39	309.75	307.77	308.94	307.87	309.56	308.72	308.97	308.19	306.88	308.51	308.79	308.48	309.37	307.73	309.04	309.14	309.53	308.43	308.74	309.38	309.66	308.13	308.88	308.05	308.05	308.64	308.94	309.66	308.87	309.04	308.54	308.32	307.85	308.41	308.99	308.79	309.88	308.59	308.43	308.67	309.27	309.62	308.71	309.07	308.34	308.96
304.64	304.02	304.97	304.43	305.01	304.45	304.86	304.15	304.85	303.11	303.47	304.49	305.94	304.35	305.25	303.86	304	303.78	303.01	303.74	303.24	305.09	305.55	304.81	303.41	304.36	304.8	304.2	304.9	303.55	304.46	303.75	304.86	304.75	304.17	305.3	304.37	303.48	304.62	304.35	304.57	305.01	303.96	303.34	305.13	303.94	304.49	303.16	304.21	304.53
303.28	303.22	303.12	302.79	301.76	300.43	301.82	303.23	303.44	303.67	302.76	302.1	301.59	302.98	303.93	301.36	303.4	302.1	302.82	302.77	301.68	302.63	302.99	302.31	302.44	302.07	302.78	302.33	301.34	303.05	302.5	301.75	302.1	301.59	302.4	302.48	302.96	302.59	302.74	302.38	302.08	301.78	302.64	302.56	303.29	302.21	302.04	301.49	303.17	302.31
293.87	294.6	294.47	294.41	294.67	296.49	294.36	295.7	294.22	295.92	295.47	295.03	295.65	294.69	294.74	295.44	294.32	296.04	294.79	294.77	295.64	294.78	295.86	295.63	294.01	294.97	296.04	294.99	293.97	295.65	294.38	293.52	294.53	296	295.09	295.99	295.65	295.03	297.06	295.08	295.46	295.27	295.39	294.87	293.97	295.7	295.29	294.52	294.62	296
307.59	308.04	306.54	305.3	305.92	307.87	306.27	306.16	306.81	307.17	306.26	306.11	306.19	307.41	307.93	306.72	305.67	307.52	306.11	306.29	306.68	306.15	305.38	306.08	306.12	307.35	308.24	307.22	304.95	305.92	306.2	306.97	306.05	307.2	305.97	306.16	306.34	305.42	305.44	305.83	306.5	306.58	305.75	307.48	305.68	306.73	307.07	307.13	307.38	305.67
297.95	296.69	297.3	296.71	295.76	297.19	296.59	297.74	296.88	296.95	297.67	296.79	296.42	296.61	296.63	297.12	296.81	297.16	295.48	296.96	297.45	298.27	295.88	295.54	297.98	295.68	297.5	296.26	296.22	297.36	296.63	296.77	296.45	296.95	297.01	297.86	297	295.54	295.8	297.36	297.28	297.12	296.9	297.6	295.47	297.17	296.88	296.42	297.66	297.85
317.72	318.9	318.73	317.98	318.53	319.12	317.97	318.15	317.82	318.18	318.17	318.46	316.52	318.2	317.66	318.58	318.86	320.05	317.85	317.67	318.7	318.61	318.07	317.84	317.89	317.55	318	318.64	318.08	317.57	318.97	318.17	318.86	318.34	318.63	317.05	316.98	318.04	318.09	317.99	318.4	318.29	318.67	318.57	318.1	317.72	319.31	317.82	318.4	318.75
315.28	314.93	314.71	314.44	314.52	314.65	314.81	315.37	314.91	314.95	314.84	314.79	314.89	314.91	314.74	315.35	315.81	314.1	315.1	313.92	315.2	313.76	315.55	314.52	314.79	315.14	314.66	313.32	314.63	314.95	315.35	314.89	314.8	314.16	314.63	315.05	313.64	314	314.88	314.31	313.5	315.28	315.28	315.8	315.33	315.33	313.66	315.15	313.98	315.63
303.88	304.17	303.9	305.62	304.99	305.14	304.99	304.68	302.58	304.2	304.56	305.11	306.29	304.77	303.99	304.57	303.62	304.42	303.87	305.64	305.06	303.69	303.59	304.3	303.79	303.97	304.7	305.34	303.35	304.39	302.93	304.99	303.04	304	303.85	304.65	303.83	303.99	305.24	304.84	304.91	305.26	305.27	305.3	305.11	305.14	304.03	304.7	305.32	303.11
301.87	302.95	303.2	303.37	303.98	303.75	302.16	302.15	301.67	304.09	303.66	304.14	303.31	303.68	302.72	303.29	302.95	303.63	304.45	304.2	303.08	302.93	302.85	303.04	302.85	302.18	303.82	303.47	303.85	303.7	303.17	302.17	302.46	303.01	303.53	302.3	303.48	302.85	302.81	302.71	302.87	303.35	302.76	302.89	304.56	303.16	303.58	304.02	303.24	303.66
296.33	297.71	296.03	296.79	296.27	296.29	296.05	296.67	296.38	294.96	297.07	296.83	296.2	297.4	297.33	298.06	297.71	296.91	296.67	296.15	296.7	297	296.85	296.65	294.94	297.41	296.57	296.03	296.63	296.97	297.6	296.18	296.56	295.49	296.6	296.58	297.26	296.42	295.98	296.58	296.82	297.7	297	296.61	296.69	296.56	297.32	296.94	296.89	296.13
313.18	311.49	312.23	313.82	313.01	313.3	313.57	314.48	313.62	312.74	311.95	313.07	311.65	313.1	311.98	311.83	311.93	313.18	312.35	312.33	312.15	312.93	313.63	312.48	312.24	313.17	312.01	312.32	314.15	313.48	313.55	311.81	312.42	312.65	313.09	313.9	313.09	313.64	313.15	312.57	313.36	311.44	312.77	313.87	313.31	311.95	312.26	311.87	313.38	311.92
304.18	304.11	303.37	303.31	303.55	302	303.17	304.11	303.71	303.34	304.24	303.46	305.11	303.25	304.28	305.07	302.54	302.88	303.63	303.61	303.06	303.66	303.41	303.25	303.5	304.12	304.33	303.37	303.24	302.94	305.4	305.09	303.5	302.49	304.91	303.18	303.44	304.08	303.56	304.23	303.28	304.61	304.78	303.91	304.32	303.05	304.25	303.35	303.81	303.99
313.84	314.69	316.33	314.57	314.49	315.84	315.31	315.5	314.6	315.31	315.14	315.01	314.95	314.32	314.49	314.37	314.8	314.8	315.66	315.51	315.24	314.16	315.41	314.58	315.2	314.66	314.22	315.26	315.01	315.64	315.11	313.45	314.94	314.8	315.7	314.65	313.98	315.16	316.8	315.41	316.31	316.06	314.6	314.34	315.32	315.21	314.57	316.26	314.26	316.01
305.22	304.74	303.44	304.89	304.47	304.64	303.01	303.61	304.59	304.9	304.71	304.25	303.49	303.98	305.57	302.95	304.27	304.13	304.43	304.27	304.23	304.27	303.83	303.76	305.73	304.35	304.78	304.66	303.73	303.93	303.27	305.89	304.25	304.87	305.58	303.95	304.53	303.76	304.91	304.25	303.94	304.64	303.61	303.74	302.87	304.21	303.28	303.57	305.31	303.81
313.24	313.8	314.21	314.71	312.24	313.77	313.82	312.61	314.52	313.11	312.82	313.13	313.31	313.67	313.08	313.49	313.64	313.05	313.71	313.05	313.64	314.43	313.14	312.47	314.23	313.63	313.48	312.02	313.3	314.43	312.64	313.4	313.27	312.71	313.33	311.7	313.34	313.51	313.82	313.51	313.03	315.24	313.82	313.23	311.82	313.59	314.24	313.97	314.23	313.75
302.79	303.65	301.57	301.19	302.09	303.2	301.96	302.57	301.83	303.14	303.25	301.98	302.02	302.24	302.98	302.36	303.2	303.17	301.14	302.26	303.71	302.78	302.47	303.32	303.58	303.33	303.44	302.48	302.05	303.14	302.29	302.43	301.86	303.28	303.19	303.36	301.57	301.76	303.1	302.97	302.66	302.75	302.24	302.14	303.08	302.05	303.47	302.5	303.5	301.45
310	309.16	307.49	309.96	308.69	309.12	309.82	309.92	310.87	310.07	309.9	310.75	310.24	309.62	310.27	310.59	310.82	309.2	310.23	308.96	309.5	310.22	309.19	311.43	310.77	309.46	308.55	308.55	311.79	309.71	309.02	310.04	309.53	309.07	309.02	310.66	309.29	310.07	309.71	308.41	311.08	309.76	310.3	310.5	310.02	309.69	309.83	309.63	309.67	310.8
316.38	316.19	317.07	316.2	317.92	317.04	318.41	317.5	317.45	316.82	316.65	316.72	317.46	316.7	316.71	317.03	315.79	317.01	317.11	316.49	316.18	317.73	316.22	317.85	317.05	317.14	317.61	316.55	316.51	318.08	316.32	316.24	317.9	316.58	317.26	316.93	317.22	317.45	316.8	317.99	316.66	316.05	316.87	316.02	316.63	315.87	317.41	316.21	316.47	315.25
314.74	313.15	314.36	314.83	313.54	312.9	313.53	312.28	314.49	313.91	314.41	314.13	313.99	314.9	314.23	313.91	313.8	313.49	314.99	313.34	312.94	314.44	313.75	314.72	315.89	314.79	313.75	313.27	312.71	314.18	313.53	313.04	314.76	314.36	313.99	313.9	312.75	313.98	312.51	312.82	314.58	314.29	314.72	314.55	314.24	313.26	313.83	313.94	314.86	314.12
313.12	311.54	312.36	313.27	313.2	312.11	312.75	312.28	312.39	312.04	312.06	312.75	312.85	312.55	312.46	312.22	314.72	313.5	312.93	313.58	312.34	312.22	313.26	312.62	315.6	312.61	312.68	313.39	312.53	312.49	312.89	312.46	312.56	312.3	312.8	313.88	313.9	313.14	312.94	313	312.85	312.76	312.16	312.18	311.54	312.75	313.33	312.81	313.07	313
303.19	303.89	303.46	302.07	303.19	304.78	303.17	303.31	302.84	304.24	303.41	304.89	302.97	302.86	303.41	303.88	304.53	304.14	303.25	303.67	303.28	303.56	303.37	303.28	303.27	304.03	302.26	303.73	302.74	303.34	303.25	304.09	305.44	302.72	303.82	302.55	303.3	303.35	304.83	304.08	302.77	304.38	302.65	303.52	305.03	303.47	303.38	304.09	303.48	302.46
314.93	314.04	314.61	312.87	314.77	313.65	314.55	314.67	313.79	313.64	313.53	314.76	314.12	313.63	313.16	313.92	313.69	313.38	314.86	313.92	313.27	313.63	313.56	313.24	314.29	314.29	314.12	314.86	314.08	313.64	314.32	312.32	313.69	313.25	314.92	313.5	314.65	313.75	313.54	311.91	313.84	313.75	314.92	313.09	313.86	314.31	313.29	314.12	313.63	315.27
313.23	312.69	312.5	312.21	312.65	312.77	312.38	313.28	312.74	312.42	313.35	311.89	313.67	313.12	313.15	312.2	313.84	312.83	313.49	312	311.57	313.58	313.06	314.04	313.1	313.76	313.5	312.47	312.99	313.41	313.25	313.55	313.35	311.87	311.82	312.64	313.74	312.53	312.34	312.89	312.97	312.07	313.25	313.37	312.87	314.6	313.16	314.13	313.01	312.15
316.66	316.06	317.86	316.81	318.33	317.67	317.83	318.59	316.68	317.33	317.25	317.23	317.05	316.7	318.03	318.04	318.13	317.43	316.77	316.82	316.58	318.49	318.08	317.66	318.11	317.53	317.15	317.7	317.94	316.96	318.1	316.6	317.88	315.98	317.02	317.47	316.83	317.1	319.33	318.2	318.3	316.77	317.13	317.2	316.12	317.09	316.79	317.45	317.49	316.67
304.59	305.78	305.83	305.32	304.99	304.52	304.36	304.98	304.81	304.44	304.87	305.87	305.49	305.72	303.85	305.18	305.52	306.02	306.51	304.76	304.09	305.29	305.6	303.74	303.73	304.94	304.71	305.29	304.01	305.85	305.46	304.91	304.74	305.22	305.75	304.81	303.83	304.32	305.51	305.81	304.3	305.47	305.19	303.91	305.66	304.95	305.31	305.83	305.46	304.73
318.56	317.14	318.6	319	319.23	317.77	316.92	318.94	319.56	319.22	318.42	318.95	318.05	318.42	318.09	318.71	317.5	318.34	317.78	318.3	318.69	317.81	318.65	317.24	318.25	318.89	319.06	318.64	318.19	317.2	317.95	318.35	317.57	318.88	318.37	318.9	318.2	318.64	318.79	318.31	318.93	318.01	318.88	317.8	318.36	317.44	318.98	317.55	317.5	317.71
311.03	311.19	310.52	310.15	309.8	310.67	309.9	312.69	311.1	311.7	310.29	311.04	310.97	311.41	310.88	312.8	309.72	311.08	312.64	310.57	311.74	309.64	310.4	311.15	310.54	309.78	310.1	310.35	309.33	311.01	310.9	311.29	312.07	311.38	310.74	311.41	311.23	310.17	311.08	311.09	310.34	311.12	311.19	311.1	310.86	310.6	310.12	311.66	309.9	310.44
327.78	328.89	328.76	327.34	327.45	327.66	326.39	327.17	327.4	328.1	327.44	326.79	326.99	328.9	328	327.67	327.27	327.34	328.09	326.77	326.91	327.6	327.2	327.55	328.69	326.58	329.15	327.09	329.23	327.84	327.28	326.88	327.12	327.79	327.43	327.89	327.06	329.31	328.03	326.78	328.55	326.48	328.16	328.49	328.31	328.47	326.22	327.7	328.57	327.51
303.53	302.83	304.34	303.26	302.97	303.6	303.13	302.15	303.75	303.92	302.6	302.29	304.85	302.63	303.81	303.96	303.99	303.33	303.14	303.82	303.27	302.08	303.36	303.92	303.56	303.76	303.51	304.51	303.18	303.23	304.84	305.51	303.1	304.46	303.27	302.5	302.11	305.06	302.18	303.84	302.08	303.78	303.89	303.19	303.33	304.42	303.33	302.96	302.42	304.42
303.2	303.71	304.63	303.97	303.85	304.28	303.16	302.83	301.98	303.51	302.86	303.32	303.45	304.38	303.01	303.86	304.29	302.54	304.44	304.03	302.64	303.77	303.62	303.38	304.11	304.09	304.03	304.33	303.55	304.54	303.8	303.66	303.78	303.08	304	304.22	303.6	303.13	303.8	303.93	303.43	304.45	304.02	302.12	304.13	304.88	303.75	304.17	304.05	304.09
327.49	327	327.53	328.76	327.26	326.78	327.99	327.23	328.35	328.14	327.5	328.1	327.56	329.12	327.35	328.03	327.99	327.82	328.65	327.05	327.21	327.12	326.82	327.51	327.55	327.45	327.16	328.68	328.81	328.38	327.5	327.69	326.98	329.32	327.1	327.57	327.49	327.69	328.46	328.71	326.74	328.26	328.52	327.11	327.31	328.99	327.57	327.86	327.99	327.3
311.98	313.7	312.18	314.29	313.13	312.44	311.83	312.42	313.98	312.48	312.16	311.47	312.96	312.83	313.65	312.42	312.95	312.81	313.38	313.01	312.64	312.06	311.61	314.02	311.88	313.03	310.89	313.06	312.67	312.23	311.88	312.75	313.41	312.88	312.9	312.9	310.78	311.77	312.24	312.61	313.22	312.11	312.05	312.15	312.45	311.8	311.66	312.55	312.28	312.01
318.05	316.84	317.89	317.66	316.61	317.3	317.19	317.41	317.57	317.68	316.51	316.65	317.73	317.7	317.57	317.2	316.41	317.59	317.38	318.82	318.02	317.12	318.88	318.47	318.14	316.98	316.41	317.74	317.39	316.95	317.86	318.03	316.61	318.4	317.68	318.38	317.64	315.92	317.15	317.01	316.72	317.69	318.06	317.8	317.01	317.08	317.18	317.06	315.91	318.14
314.2	314.81	315.12	315.27	314.54	315.79	315.78	315.83	314.68	316.21	315.21	314.99	314.38	313.99	315.17	314.96	314.34	314.59	315.4	314.96	315.64	314.58	314.44	314.72	314.15	315.06	314.87	314.48	314.04	315.26	314.92	316.06	314.66	313.86	315.62	314.85	315.26	315.75	315.97	316.03	315.6	314.98	315.76	315.9	315.34	315.23	315.57	314.8	314.76	315.23
312.61	313.34	314.29	313.52	313.68	312.69	314.75	314.18	312.22	313.78	312.57	313.04	313.32	313.4	313.29	313.39	312.65	312.47	313.7	312.55	313.53	312.27	311.99	313.77	313.2	312.17	313.92	312.69	312.78	313.73	313.43	313.49	312.72	313.68	313.96	313.71	311.44	312.99	312.7	313.24	312.54	313.76	312.34	313.14	313.28	313.39	314.34	314.16	312.92	313.03
301.97	301.22	303.37	302.75	303.04	301.41	302.59	301.54	302.22	302.93	302.44	302.81	301.19	303.49	302.24	302.16	302.01	302.79	303.34	302.96	300.96	302.47	302.56	302.04	302.62	301.86	302.36	300.78	302.5	303.17	303.17	302.98	302.27	302.3	301.24	303.16	302.97	302.39	302.28	301.66	302.35	301.75	301.91	302.29	300.84	303.87	301.5	302.43	303.01	301.81
328.21	328.19	327.06	326.68	328.07	327.32	327.81	327.39	327.31	326.5	328	326.68	326.74	326.38	326.24	327.72	327.21	326.26	327.11	327.03	326.69	327.78	327.13	326.11	326.77	326.5	327.66	326.8	327.43	326.25	326.16	327	327.01	327.04	326	326.78	326.07	327.14	326.9	328.62	327.24	326.95	328.52	326.12	327.42	327.05	328.43	327.19	325.74	326.32
313.18	311.89	311.91	313.45	311.79	313.45	313.3	312.89	312.66	312.71	313.08	313.58	312.67	312.7	313.36	313.1	313.71	313.24	312.02	312.61	312.45	310.78	312.26	312.42	312.18	312.77	312.78	312.58	312.24	311.73	312	311.87	313.24	311.85	313.73	313.6	312.11	311.97	312.87	312.7	313.23	311.98	312.46	312.77	311.45	312.75	312.51	311.69	311.75	313.05
301.51	300.07	300.36	302.71	300.38	300.71	301.87	300.52	299.61	300.38	301.12	300.37	299.78	301.7	300.37	303.37	300.97	301.36	301.49	301.28	300.17	300.54	300.87	301.86	301.6	301.15	300.25	301.49	300.84	301.09	299.79	300.98	301.53	299.3	298.99	300.19	301.64	301.4	300.1	299.96	300.52	300.63	300.97	301.23	299.89	301.52	301.63	301.25	301.82	300.41
310.77	310.29	311.55	311.23	310.37	310.72	310.79	311.74	311.58	310.67	309.94	310.66	311.05	310.94	311.03	310.35	309.69	309.62	311.09	312.53	311.74	311.95	312.14	310.39	310.04	311.12	309.8	310.72	311.52	311.52	311.35	310.98	310.73	311.1	310.77	311.36	310.62	310.97	311.75	310.31	311.48	310.53	310.78	311.49	310.33	310.26	310.13	310.35	310.86	311.07
326.7	324.93	324.35	325.78	324.64	325.6	325.63	324.39	325.11	325.31	326.11	325.37	324.23	325.8	326.89	326.09	324.89	326.43	325.76	325.48	324.95	325.25	324.78	325.22	325.55	325.77	325.01	326.13	324.85	326.15	326.5	326.17	325.85	325.46	326.84	326.6	324.82	325.37	325.02	325.85	324.68	324.37	325.51	325.14	325.37	325.44	324.88	325.18	324.72	325.57
314.88	313.65	313.53	314.54	314.67	315.87	312.8	312.79	313.63	313.46	313.55	313.53	314.62	314.28	314.22	313.98	313.66	314.38	314.31	313.83	314.12	314.74	314.26	313.37	314.46	314.96	314.01	314.48	314.4	313.85	313.57	313.95	314.91	313.32	314.46	313.98	314.24	314.7	313.72	313.82	315.64	313.41	314.94	313.02	314.03	314.11	314.93	314.52	315.34	315.39
302.33	303.05	302.72	304.76	304.3	304.52	304.43	303.79	305.26	304.95	304.6	304.03	303.82	304.25	303.71	303.74	303.28	303.02	305.01	303.15	303.73	306.34	304.7	304.19	302.98	304.54	304.21	304.38	304.45	304.78	304.63	304.74	304.32	304.66	304.73	303.6	303.03	303.74	303.29	305.83	304.59	303.11	303.36	303.08	304.07	303.8	305.42	304.16	304.17	304.21
312.01	313.59	314.18	311.94	312.78	312.27	312.28	313.67	312.97	313.61	313.57	312.56	312.92	312.13	312.83	313.24	313.15	313.43	310.94	314.41	313.33	313.09	313.56	312.48	312.55	313.03	314.69	312.46	313.49	311.58	314.01	312.67	314.91	311.98	313.56	313.95	313.02	312.05	313.56	314.89	313.51	312.68	314.27	313.52	312.23	313.12	314.04	312.93	313.24	313.48
323.14	326.32	324.67	324.94	325.95	325.73	326.73	326.97	324.38	325.67	324.32	325.09	324.91	326.08	325.44	323.85	325.18	325.56	325.4	325.84	325.02	326.05	324.89	324.49	325.86	323.85	324.82	325.25	326.33	325.77	326.88	325.98	325.35	325.42	326.08	324.62	324.46	326.24	323.78	325.84	325.81	326.95	325.77	325.48	326.11	324.98	323.44	325.34	325.31	324.53
317.72	318.7	317.96	317.23	317.52	317.32	317.98	317.92	316.01	317.29	317.38	316.53	316.37	317.48	317	317.82	316.43	316.34	317.86	317.39	317.64	316.63	317.06	317.5	317.6	316.57	316.89	316.86	318.16	318.28	317.75	317.22	317.19	317.29	317.86	317.02	317.75	316.66	317.17	316.44	317.41	316.28	316.54	318.44	316.43	316.85	316.43	317.31	316.4	317.35
325.78	326.26	325.92	325.9	324.92	325.84	325.49	324.11	325.81	324.59	325.39	325.33	325.69	326.27	325.18	324.86	325.46	325.65	325.55	325.53	324.42	325.46	326.84	324.65	325.26	325.44	324.4	324.52	325.31	325	325.34	324.62	325.38	323.65	325.9	325.42	324.88	325.05	325.76	325.72	323.51	325.81	326.06	324.88	325.21	324.75	324.07	325.55	326.08	326.5
297.23	296.74	296.83	296.65	296.07	297.28	296.7	297.04	296.52	296.36	296.71	296.55	297.51	296.68	296.72	297.03	297.61	298.13	297.17	297.11	296.62	296.74	296.86	297.37	297.51	296.48	296.03	296.12	296.91	296.07	295.84	298.33	296.48	298.1	296.8	296.65	297.53	297.02	297.22	296.26	296.17	296.77	297.02	296.93	296.32	296.32	297.09	296.41	296.19	295.07
310.63	310.36	310.37	311.73	310.09	310.72	310.44	310.78	310.99	310.85	311.02	310.15	311.66	310.27	309.81	310.9	309.87	310.99	310.76	311.24	310.3	310.77	310.01	311.61	309.94	311.63	311.13	310.12	310.91	310.18	311.82	311.48	310.72	310.85	311.21	310.36	311.13	310.59	311.32	310.04	311.75	310.42	311.08	312.45	311.43	311.78	310.49	310.19	310.79	310.48
303.97	304.13	305.29	304.59	302.88	302.59	303.8	304.48	304.28	303.73	306.05	303.48	302.67	304.77	304.86	302.28	304.11	302.73	304.06	304.42	303.58	303.91	303.43	303.29	304.66	303.89	304.74	304.6	302.31	303.38	304.05	303.79	304.57	303.69	303.66	303.75	304.83	304.43	303.88	303.13	303.61	304.11	303.39	304.8	303.48	304.31	304.25	304.19	303.72	304.34
312.37	311.38	312.28	310.39	312.59	311.73	313.17	311.36	311.25	311.76	311.51	310.92	310.79	312.2	311.34	311.15	310.57	311.95	311.16	311.01	311.73	310.17	311.33	310.42	311.29	311.8	311.25	310.89	311.66	311.41	311.23	314	311.27	310.24	311.72	312.3	310.8	310.82	312.06	311.47	311.9	312.64	311.32	311.63	310.92	311.46	311.86	312	310.13	311.9
319.15	318.14	317.93	319.31	319.69	318.37	317.96	318.27	319.6	319.74	318.8	318.01	317.52	319.33	319.48	319.49	318.02	320.08	319.57	318.69	320.16	317.95	318.21	317.9	319.06	319.31	317.9	318.45	318.88	317.37	318.83	319.13	318.29	318.91	319.43	319.47	317.61	318.68	318.99	319.45	319.43	319.26	318.49	318.36	318.31	317.25	318.57	318.18	319.33	318.45
313.34	313.13	312.15	312.38	312.84	314.65	311.61	311.32	312.57	312.66	312.24	311.74	312.87	312.98	312.86	312.62	313.42	312.64	312.95	312.02	313.4	311.43	311.99	312.22	312.7	311.62	313.21	313.11	311.85	312.86	313.96	312.78	312.26	312.74	313.83	313.39	313.04	313.21	312.27	311.91	311.96	312.71	312.51	312.45	312.76	312.76	312.85	312.41	311.74	312.48
317.63	319.01	318.33	318.81	319.35	319.11	319.58	318	318.79	319.3	319.3	318.11	318.6	318.55	317.45	318.23	318.56	317.18	318.14	319.58	318.77	316.77	319.8	317.22	317.78	317.82	317.5	318.48	317.9	318.7	317.11	319.02	318.15	316.74	318.51	318.4	318.53	318.45	317.3	319.09	319.61	318.94	317.06	317.44	318.89	318.97	318.36	318.03	318.67	318.26
316.72	314.7	316.56	315.24	316.99	314.08	317	315.74	314.88	316.73	314.84	316.23	315.5	314.33	315.05	315.22	317.14	315.66	317.57	316.86	316.23	315.34	315.11	317.41	315.01	316.28	315.31	315.33	315.7	316.26	315.29	316.3	315.61	314.57	316.55	316.21	316.46	315.22	316.29	315.4	315.24	316.2	316.92	315.71	314.69	317.01	314.98	315.84	315.72	316.2
317.5	317.85	316.58	316.71	318.2	316.5	317.03	316.54	316.03	316.33	316.46	315.93	317.04	317.93	317.04	317.46	317.32	317.56	317.96	317.28	318.21	317.69	317.57	316.91	318.26	318.16	317.29	316.86	317.16	317.94	317.87	316.93	317.27	317.04	317.67	317.27	317.28	318.12	317.42	316.88	317.03	318	316.9	316.54	317.1	318.4	317.53	317.29	318.06	315.7
314.85	313.31	314.44	314.51	314.05	316.19	315.58	316.67	315.33	315	315.22	315.19	313.81	313.57	315.46	315.06	315.52	314.96	315.09	315.43	313.55	314.27	315.87	314.71	314.31	314.04	314.47	314.29	314.69	315.4	315.75	315.43	315.84	315.53	315.01	315.43	315.4	313.53	314.29	315.11	314.26	314.13	315.16	315.17	315.32	314.32	314.87	314.58	315.8	315.99
294.06	292.03	295.16	293.69	293.51	293.28	294.24	293.16	294.22	293.31	293.79	293.51	294.87	293.11	293.55	294.58	294.21	294.75	293.77	293.34	293.24	293.78	294.05	293.92	294.97	293.36	294.06	293.94	294.66	294.47	293.56	293.99	293.79	294.4	294.51	294.18	294.32	293.7	294.6	294.35	293.42	295.21	292.97	293.48	293.79	294.71	294.24	293.93	293.34	292.73
316.78	317.47	317.44	316.46	317.01	316.41	316.72	317.1	316.41	317.07	317.43	317.1	316.8	316.58	316.94	316.89	317.64	316.5	317.4	317.19	317.25	317.35	316.38	318.56	317.92	317.94	316.28	317.5	318.04	317.1	315.71	316.81	316.57	317.03	316.04	316.3	316.84	318.23	317.28	316.33	317.23	316.74	316.73	316.94	316.83	317.13	317.94	317.27	317.04	316.98
314.54	316.89	315.15	315.57	315.04	314.93	315.62	314.85	316.12	315.75	316.22	315.25	314.13	315.16	316.08	315.25	315.37	315.46	314.64	317.13	315.63	315.95	313.87	315.19	316.87	315.51	315.97	318.13	315.85	316.53	316.12	314.6	315.76	315.88	316.31	316.13	315.43	316.42	317.18	314.9	314.83	316.65	317.07	316.05	314.56	316.71	315.61	315.89	315.58	315.51
327.82	328.17	326.16	328.78	328.75	327.31	328.22	327.2	326.86	327.29	328.53	326.71	328.35	327.29	327.56	327.81	328.36	326.67	327.78	327.39	327	326.32	326.72	326.75	327.39	326.82	326.85	327.51	328.35	327.07	326.86	327	327.35	328.88	327.74	328.53	327.71	328.15	327.99	327.45	327.54	326.73	328.23	327.72	326.24	327.57	326.7	325.85	326.56	328.87
316.68	317.82	316.01	318.42	317.08	317.77	316.76	317.23	317.61	317.13	316.27	316.94	317.66	318.64	316.31	316.63	317.12	317.16	317	316.58	317.69	317.75	315.77	317.18	317.12	316.34	316.81	317.59	317.13	318	316.76	316.35	317.2	316.29	318.17	317.65	315.91	317.57	316.27	318.24	316.57	316.67	317.61	317.19	316.14	317.44	317.31	317.09	318.06	317.62
311.28	311.42	312.24	312.21	312.27	311.32	311.2	311.51	312.98	312.65	311.63	312.83	310.66	310.84	312.59	311.74	311.99	312.41	311.79	312.41	311.75	313.18	311.21	312.45	311.83	312.35	312.38	311.91	312.25	312.57	311.89	312.14	311.5	312.8	312.25	312.4	312.23	313.39	313.13	311.65	311.86	311.5	312.26	312.43	312.14	313.1	311.51	312.49	311.72	312.75
306	307.43	306.87	308.18	307.76	307.49	306.63	307.08	306.99	307	308.3	307.03	306.74	307.23	308.29	306.86	305.54	307.11	307.84	306.68	306.51	307.22	307.5	306.26	308	306.93	307.62	307.96	306.82	306.69	307.57	306.83	307.38	307.05	306.49	308.21	308.64	307.45	306.57	307.89	307.28	307.43	307.79	307.38	307.49	307.03	307.77	307.26	307.94	306.6
324.46	326.56	325.15	324.82	326.02	325.1	325.8	325.41	325.21	325.79	325	325.46	325.93	324.37	325.43	324.57	325.5	324.86	325.15	324.41	326.44	325.32	327.28	326.01	324.33	325.64	325.51	326.19	326.06	325.2	324.63	325.46	325.84	324.49	324.98	326.12	324.61	325.1	325.73	325.27	324.68	324.42	325.01	326.36	325.28	325.54	324.55	324.94	325.46	324.37
294.03	295.04	294.5	295.24	293.76	295.68	294.09	293.33	294.9	293.9	293.49	294.46	293.08	293.03	293.49	293.54	294.51	294.36	294.87	294.31	293.76	293.18	293.86	294.38	295.39	294.32	292.85	294.37	293.54	294.32	294.38	294.44	293.91	295.38	294.99	292.59	294.18	294.22	293.42	293.7	294.33	293.4	294.04	294.03	294.08	294.81	294.47	293.79	294.63	293.69
305.59	305.61	305.76	304.1	305.85	304.56	304.13	304.5	305.72	303.53	304.83	305.32	304.89	304.96	304.14	304.36	305.72	304.74	305.13	303.46	305.02	305.65	304.19	305.03	304.89	304.76	305.4	303.79	304.21	304.51	303.03	304.03	305.23	304.58	303.92	305.9	305.45	304.53	306.11	302.69	306.11	303.77	305.27	304.53	306.12	304.21	304.77	305.09	304.48	303.59
302.29	300.47	301.33	301.3	300.57	301.47	299.8	301.28	301.05	300.57	302.23	302.07	302.21	302.16	300.29	301.63	302.01	301.88	301.19	301.23	300.44	302.11	300.45	301.88	300.64	302.36	302.14	302	299.67	301.55	300.3	301.25	299.95	300.74	299.95	301.17	300.18	299.32	301.32	301.33	301.29	301.19	301.33	299.95	301.33	300.61	300.45	301.71	301.59	301.73
318.69	318.89	320.31	319.91	319.78	318.78	319.8	320.62	319.12	317.58	318.94	319.13	318.2	319.61	318.29	319.21	319.16	320.87	319.01	318.06	319.24	317.99	318.44	319.94	319.43	321.26	318.72	319.36	320.3	317.87	319.51	319.46	320.33	319.67	319.8	318.9	320.52	319.78	319.12	319.02	319.96	319.47	319.43	319.09	319.48	319.36	319.55	318.69	318.46	319.63
327.1	329.83	329.47	328.02	328.08	328.96	328.39	327.64	327.93	328.84	328.85	328.02	327.73	328.57	327.77	328.01	328	328.67	328.85	329.46	328.74	329.23	329.18	330.09	328.83	328.22	329.57	329.76	328.93	328.4	328.53	328.76	328.07	328.81	328.46	329.12	328.99	328.28	328.6	327.75	329.26	329.13	329.07	329.69	329.03	329.2	327.8	328.25	330.31	328.29
304.83	304.59	304.97	305.17	304.62	304.74	304.45	304.27	305.14	304.51	305.06	304.88	305.03	304.36	304.85	304.65	304.2	304.11	303.37	304.98	304.54	304.66	305.33	305.31	304.57	303.61	305.38	303.35	305.89	304.79	305.27	304.37	304.69	304.7	303.88	304.57	305.13	302.83	305.86	303.62	304.38	304.55	303.58	303.69	305.93	302.95	303.4	303.88	303.99	304.57
303.59	303.59	302.76	303.88	302.64	303.85	303.05	302.21	303.71	303.36	304.5	304.41	302.08	303.45	303.71	303.69	302.86	303.56	304	303.84	304.1	303.93	303.08	303.72	302.83	302.3	303.47	303.16	302.52	302.92	303.62	304.02	303.02	305.18	302.88	302.88	303.49	302.78	303.21	304.56	303.17	303.54	302.79	303.26	302.3	302.76	302.02	304.47	302.14	303.65
306.85	306.26	305.92	305.6	305.14	305.7	306.55	307.1	304.53	306.15	306.82	304.43	306	305.65	304.65	307.61	305.52	307.6	305.65	306.13	306.71	306.8	305.36	305.49	306.29	306.01	306.84	306.18	306.19	305.63	305.55	307.8	306.41	306.2	306.86	306.34	306.01	305.54	305.08	305.07	306.09	306.81	307.33	305.96	305.56	305.33	305.65	306.45	307.37	306.95
304.05	302.49	302.14	303.35	302.97	301.03	302.43	302.01	303.46	302.62	302.07	303.34	301.77	303.07	302.33	302.46	303.15	301.2	302.75	302.41	303.4	302.63	302.73	300.98	302.03	302.7	302.1	301.56	301.98	302.58	303.08	302.24	302.56	302.83	302.33	303.09	302.04	303.69	302.93	303.38	301.05	301.96	303.16	302.63	303.66	302.37	302.98	303.21	302.08	302.53
316.06	313.81	313.78	314.63	314.45	314.73	314.44	314.2	315.05	315.36	315.98	314.04	313.78	315.67	315.22	315.47	315.01	315.61	316.33	315.42	313.54	314.52	315.27	314.49	315.08	314.3	316.33	314.55	313.26	314.36	314.2	315.47	316.22	314.71	314.88	314.05	314.02	314.28	314.31	314.32	315.3	315.7	314.79	313.31	315.44	315.06	313.77	314.73	315.08	314.38
316.37	315.25	314.94	314.29	315.99	315.42	315.26	314.61	314.88	316.87	314.22	315.13	314.92	314.94	315.04	313.86	314.25	315.82	314.36	314.8	315.51	313.95	316.1	313.97	314.75	313.7	313.45	314.09	315.13	314.8	314.5	314.78	315.22	313.61	315.21	314.88	314.61	315.21	315.16	314.6	314.98	315.36	314.97	315.32	313.71	316.02	312.98	314.27	315.51	314.36
294.36	296.07	295.56	293.69	294.24	293.75	295.05	294.91	295.17	294.35	295.5	294.77	294.3	294.89	295.57	294.61	296.81	295.04	295.08	295.01	294.26	295.42	294.27	294.41	294.39	295.3	295.72	294.81	294.88	294.14	295.09	295.03	295.14	293.36	294.06	294.87	293.96	294.79	294.61	295.4	295.72	295.56	295.62	294.38	295.52	294.24	293.94	295.57	295.36	295.62
301.07	302.49	300.68	300.08	301.58	301.89	300.47	301.52	300.72	301.28	301.74	301.66	300.43	300.32	300.65	301.63	300.43	301.42	300.64	302.72	300.54	302.03	299.8	301.67	301.37	300.93	301.28	300.53	300.5	301.09	299.4	301.44	300.27	300.43	300.85	301.81	301.44	300.99	302.18	301.6	300.83	300.12	299.85	300.7	300.82	302.22	301.48	300.8	300.88	301.66
325.49	325.94	325.23	325.41	324.68	324.56	325.17	325.08	324.62	324.81	327.19	326.04	325.02	325.64	324.95	324.97	325.73	325.91	326.13	325.58	325.21	325.61	324.79	325.28	326.26	323.69	324.52	326.81	325.12	324.87	325.81	324.61	324.49	324.74	325.77	325.84	326.13	325.74	325.06	324.56	324.54	323.34	325.13	325.25	324.54	325.41	325.38	324.57	324.75	324.7
305.91	304.48	305.22	306.52	305.5	307.23	306.35	305.03	306.15	304.84	306.78	305.36	306.93	306.42	307.98	306	305.53	306.02	306.73	305.69	306.87	305.53	306.52	306.35	306.47	306.14	305.13	306.33	306.77	305.43	305.99	306.59	306.3	305.69	306.06	305.45	307.38	306.82	306.36	303.89	306.46	306.21	306.22	305.29	306.96	305.99	306.49	306.58	305.33	307.68
317.09	317.4	316.78	317.7	316.24	317.85	317.07	316.24	316.88	316.91	317.57	317.75	316.58	316.95	316.68	317.04	317.63	316.52	317.55	318.34	317.74	318.09	317.33	316.9	317.59	317.62	319.06	319.62	317.65	317.14	318.12	316.96	317.42	317.3	317.36	318.2	317.03	317.25	317.7	317.29	317.83	317.23	317.89	317.37	316.53	317.59	318.58	317.54	316.8	317.71
329.67	327.92	328.99	328.47	329.54	327.92	327.97	328	327.79	327.84	328.69	328.48	328.45	328.96	329.07	328.45	327.39	327.74	328.9	328.61	328.06	327.91	328.99	328.11	328.7	328.48	328.59	329.66	328.2	329.29	329.22	329.71	327.56	329.09	329.74	329.15	328.46	328.6	326.81	328.82	328.97	329.12	328.52	327.99	327.66	328.06	328.89	329.2	327.18	328.57
308.35	308.09	310.02	309.46	309.69	307.93	309.91	308.72	308.37	308.09	307.11	309.92	308.97	309.2	309.76	309.84	309	309.09	308.7	308.08	308.17	308.42	308.28	308.9	308.11	308.31	308.56	309.88	307.69	310.07	309.06	309.22	309.05	309.54	309.17	309.93	309.89	307.78	308.32	308.15	308.95	308.08	308.82	308.69	308.81	307.89	307.98	309.62	308.12	309.03
300.62	300.55	301.75	301.04	300.29	301.03	301.87	300.84	301.23	300.68	299.77	301.23	301.16	301.2	301.27	302.68	300.44	300.82	301.98	300.73	299.73	300.9	301	301.03	300.7	301.81	300.29	300.74	302.02	302.98	302.32	301.93	300.29	301.31	300.89	301.62	301.1	299.95	300.35	300.78	300.36	300.78	300.6	301.34	301.79	302.02	301.55	302.54	299.6	302.56
301.36	299.69	301.78	301.27	301.26	300.44	300.86	300.71	300.62	300.68	301.22	298.87	299.69	300.77	300.08	301.06	301.02	299.74	301.8	300.25	300.86	300.25	300.9	301.05	301.19	299.67	300.58	300.55	300.58	300.62	300.28	300.51	300.02	302.32	301.35	300.74	300.35	301.48	300.39	299.98	301.03	300.29	301.35	302.14	300.73	300.3	301.22	301.36	299.86	300.77
304	302.71	304.46	304.3	305.31	303.56	304.16	303.56	304.78	302.97	304.72	303	304.45	305.07	303.63	304.36	303.78	304.25	304.36	304.67	305.98	304.67	304.01	304.27	303.76	304.81	304.77	304.43	305.62	304.71	303.47	305.83	304.62	304.59	303.97	304.67	304	305.02	304.8	304.2	304.2	305.22	304.2	304.18	302.87	305.33	305.3	305.27	304.84	305.28
315.08	315.34	315.95	314.54	315.13	315.51	316.3	313.72	314.05	315.69	315.41	314.17	315.28	314.25	315.22	314.61	314.56	314.31	314.42	316.09	315.99	315.98	314.69	314.17	313.24	314.7	314.42	314.6	313.43	313.81	315.21	313.92	315.36	314.68	314.84	315.69	313.49	315.46	315.05	314.64	315.92	313.89	314.83	315.29	314.38	314.52	315.25	315.21	315.59	314.89
315.41	315.43	314.94	314.11	315.52	314.6	316.02	314.95	314.27	315.23	313.49	314.84	315.32	315.26	315.25	315.04	314.19	315.33	314.39	314.38	314.8	316.03	314.96	314.21	315.17	314.06	315	315.4	314.81	315.58	314.46	315.03	314.28	315.73	315.01	314.9	315.16	316.03	314.41	314.27	314.45	315.76	313.59	314.79	314.72	314.72	315.48	313.63	313.99	316.6
309.72	310.71	309.65	311.38	309.56	310.17	310.51	309.56	310.43	310.47	308.63	309.72	310.67	310.32	310.28	310.8	309.29	309.17	310.78	310.62	310.12	310.32	310.13	310.52	309.77	310.4	310.69	308.78	310.36	309.71	310.29	310.43	310.18	309.94	308.96	310.78	310.99	310.57	309.76	309.9	308.7	309.87	309.2	309.91	310.76	309.54	308.67	310.69	309.57	309.07
326.81	328.68	327.09	328.59	328.94	327.67	328.12	327.67	329.19	327.95	327.23	327.85	326.93	328.26	328.15	327.29	329.22	327.99	328.2	328.05	328.08	327.49	328.38	327.63	327.93	329.21	328.3	326.86	328.45	327.98	328.39	328.47	326.84	326.56	327.95	327.33	329.12	328.19	327.77	327.59	328.03	326.66	329.31	328.46	329.55	327.49	327.71	329.94	328.76	328.61
313.21	313.46	313.35	314.66	313.48	314.58	313.25	314.35	314.43	313.77	313.96	314.87	313.73	313.94	312.36	312.9	313.47	312.72	313.43	313.32	313.72	313.15	314.46	313.08	314.73	313.73	314.99	313.99	313.23	314.91	312.85	313.35	314.03	313.51	312.73	313.45	313.4	312.95	314.45	314.18	313.58	312.87	314.33	314.46	314.31	313.39	313.74	313.98	313.82	314.36
294.27	294.01	294.72	294.24	293.52	294.98	292.63	293.73	294.68	294.22	292.79	294.69	293.19	293.64	294.35	293.71	294.13	293.67	294.35	294.85	294.12	292.78	294.98	294.33	294.05	293.62	295.43	292.74	293.71	293.63	292.92	294.97	293.55	294.12	293.73	292.55	294.65	293.95	294.16	294.08	293.91	293.96	293.65	292.94	294.28	293.73	293.8	294.32	293.95	294.24
308.16	309.13	308.2	310.03	309.21	308.02	308.8	310.13	309	309.07	309.33	308.7	309.23	308	308.4	308.3	308.06	309.09	310.21	309.56	307.39	310.15	308.46	308.56	309.13	308.81	307.79	308.29	309.16	308.06	308.59	307.82	309.72	307.91	308.73	308.73	308.71	309.96	307.86	308.42	308.43	309.56	308.54	309.29	308.6	308.64	309.97	309.52	309.84	308.55
303.59	304.76	304.24	304.11	304.39	303.91	303.96	303.64	304.91	305.54	303.29	305.49	304.45	303.87	304.89	304.75	305.92	304.92	304.25	304.17	304.49	304.48	304.47	305.24	304.19	304.18	303.96	302.97	304.66	304.03	303.94	304.01	303.15	304.34	304.32	306.4	304.14	303.89	303.75	305.91	304.54	304.87	303.55	303.28	304.46	304.56	302.56	303.6	305.48	305.24
329.02	328.64	329.16	328.35	330.27	328.28	328.51	327.89	329.23	327.77	328.68	328.82	328.56	327.45	328.17	329.23	328.22	327.67	328.38	328.97	328.19	329.01	327.55	328.41	329.05	328.73	328.14	328.88	329.04	327.85	329.42	329.39	326.99	328.46	328.95	328.82	329.51	328.66	330.14	328.96	328.92	327.43	326.9	328.91	329.12	329.74	327.91	328.19	328.71	328.18
305.88	304.75	305.77	305.36	305.07	304.29	304.79	304.79	305.02	304.6	304.58	305.69	305.54	305.71	305.27	303.64	302.74	304.94	305.39	306.21	305.55	304.52	305.19	303.9	304.56	304.22	304.42	303.5	305.02	305.22	304.7	303.46	303.6	302.26	304.53	305.82	302.68	305.17	305.28	304.55	305.55	304.71	303.49	304.45	303.74	304.56	305.49	305.2	305.2	304.1
309.66	309.85	310.63	309.54	310.05	309.83	311.47	309.59	308.83	310.01	310.61	310.32	309.72	310.21	310.09	310.56	309.7	310.45	311.14	309.5	309.49	310.2	310.17	310.05	309.37	309.04	308.88	310.47	309.89	308.82	310.39	308.75	310.7	309.98	309.57	311.66	310.45	309.41	310.66	308.99	310.18	309.89	308.61	310.77	309.31	310.27	309.83	309.95	309.04	310.55
309.28	309.24	309.37	309.59	307.82	307.08	309.12	308.93	309.2	308.18	306.97	308.65	307.95	309.46	309.86	309.72	310.32	307.41	308.24	309.22	307.89	308.31	309.09	309.79	307.88	308.4	307.95	308.18	309.94	309.71	308.01	308.97	308.48	308.96	309.51	307.59	308.33	309.8	309.28	308.82	309.73	308.23	309.28	309.01	308.56	308.14	308.83	308.36	308.58	309.22
315.7	317.21	315.45	316.47	318.21	316.76	317.42	317.17	316.37	318.05	315.43	315.92	316.13	316.94	317.52	316.98	317.09	315.99	315.87	317.05	316.45	317.3	315.72	316.91	315.34	317.81	317.01	316.44	315.39	317.2	315.33	316.61	316.34	315.57	316.8	316.38	316.34	315.56	316.23	316.26	317.03	315.2	316.39	315.96	316.52	314.84	316.86	317.3	315.82	316.02
318.85	318.31	317.29	318.26	318.15	317.78	317.32	318.3	317.52	318.39	317.57	317.82	318	318.91	316.4	318.95	318.05	316.33	317.84	318.48	319.77	316.97	318.66	318.51	318.06	318.22	318.58	317.85	318.39	318.63	319.91	318	317.84	317.85	318.96	317.61	317.75	318.98	318.68	317.88	317.15	316.68	318.5	318.35	318.22	319.07	317.6	317.33	317.97	317.78
319.47	321.48	319.49	319.67	319.54	320.06	318.67	318.59	319.96	320.04	319.53	318.68	320.24	320.38	319.12	320.44	317.78	318.83	320.11	319.31	318.39	319.56	318.29	319.47	318.63	319.59	319.53	319.27	319.47	319.51	319.54	319.77	319.74	319.63	319.85	318.9	319.64	319.08	320.23	319.84	320.92	319.65	318.86	318.92	319.5	320.7	318.9	319.45	320.17	318.86
326.77	327.24	327.95	326.75	327.92	327.16	326.57	327.72	327.7	327.26	327.08	326.96	326.08	327.46	327.45	327.39	326.98	328.03	328.75	326.28	328.37	327.52	325.51	326.53	326.49	325.46	328.33	326.54	325.82	328.24	326.84	327.37	327.53	325.86	327.05	327.77	327.9	325.78	327.98	327.87	326.34	325.85	326.55	327.23	328.74	327.14	328.13	326.58	328.27	326.89
315.25	314.33	314.53	314.01	315.81	315.48	316.56	315.36	315.72	314.41	314.37	314.41	313.25	314.68	315.85	315.1	314.25	314.44	315.2	314.34	315.3	314.93	315.31	314.8	314.04	314.16	314.92	315.08	315.35	315.33	315.41	314.48	315.29	314.42	314.58	313.53	314.14	314.37	313.71	315.16	314.84	314.01	315.45	314.58	315.68	313.86	315.43	314.53	314.76	313.26
304.4	304.61	304.76	305.14	304.46	304.51	305.58	304.65	303.74	304.47	304.43	304.91	302.98	305.55	305.36	304.34	304.43	304.4	303.62	303.64	303.74	304.29	303.88	304.01	305.06	303.7	305.74	303.71	303.33	303.1	305.12	304.84	304.24	305.19	305.07	304.08	304.3	304.7	303.37	305.13	303.73	304.68	304.49	305.03	303.82	305.63	304.45	305	304.47	304.83
303.31	302.51	304.49	302.83	302.91	303.6	303.45	304.17	304.14	302.68	303.44	303.13	303.44	303.73	303.46	304.42	303.74	304.54	303.18	303.21	303.9	304.09	303.92	303.06	304.15	303.46	304.29	303.03	302.66	303.59	303.71	303.59	304.13	303.09	304.15	303.92	303.74	302.66	303.97	304.29	303.93	304.8	304.42	303.19	303.65	303.6	303.26	302.75	303.52	304.96
300.66	301.19	300.89	300.74	301.94	300.22	301.18	300.71	300.61	300.84	301.33	301.33	300.84	301.84	301.32	300.61	301.3	300.67	300.89	300.5	300.62	300.65	300.6	301.78	301	302.03	301.28	301.58	300.93	301.29	301.3	300.69	300.63	301.51	301.62	301.43	301.71	301.72	301.19	300.65	301.01	300.45	299.31	300.83	301.05	300.92	299.9	301.44	301.02	301.07
310.15	311.12	310.71	311.34	311.58	310.48	310.85	310.47	310.84	310.16	310.56	309.96	311.42	309.62	310.97	311.97	310.8	310.87	311.34	312.47	310.66	309.98	310.91	310.81	312.51	311.16	310.06	310.73	312.12	310.12	311.72	311.56	311.65	311	312.31	310.6	310.32	311.43	309.94	310.94	310.97	311.69	311.9	311.08	312.95	312.22	309.63	310.43	310.54	310.43
303.27	302.93	302.61	303.87	302.65	302.06	302.7	303.53	301.43	303.32	302.19	303.2	301.72	303.18	302.03	303.88	303.07	302.93	302.31	301.21	303.75	303.01	302.79	303.38	303.81	302.37	302.2	303.2	303.38	302.66	302.79	302.53	301.91	303.15	302.81	303.88	302.05	302.77	303.52	301.92	301.54	302.13	302.73	302.77	301.77	301.71	302.5	303.93	302.71	301.97
328.53	327.62	328.52	326.58	327.52	327.01	327.23	326.71	327.68	326.18	326.52	327.82	327.42	328.59	327.87	327.83	328.2	327.23	327.54	327.36	328.48	328.25	328.69	328.56	327.02	327.82	328.83	327.77	327.95	327.3	328	325.13	327.93	328.33	327.17	327.69	328.04	326.96	328.32	328.22	326.04	328.24	328.03	329	327.65	328.69	327.58	327.74	326.68	328.73
314.25	313.77	315.79	313.84	313.22	313.76	313.65	313.17	313.68	313.88	313.65	313.2	313.1	314.83	314.34	314.08	314.06	313.65	313.64	313.4	313.66	314.78	315.12	313.19	313.13	314.4	313.45	313.85	312.53	313.11	312.93	314.33	313.33	314.65	314.48	313.93	315.48	313.29	313.4	314.24	312.39	314.55	313.69	314.39	314.38	314.71	313.89	313.13	313.27	313.78
313.52	313.54	312.55	313.82	314.83	313.21	313.54	314.21	314.14	313.3	314.23	314.04	314.85	313.76	314.09	313.95	313.67	313.07	313.95	313.91	315.6	314.66	314.73	314.77	313.84	313.57	313.87	313.63	313.38	313.51	313.15	314.19	313.4	313.99	312.12	313.07	313.09	313.89	312.86	314.48	314.31	313.96	314.31	314.12	315.15	313.44	314.64	313.26	314.82	312.95
304.28	303.42	303.25	303.92	303.29	303.32	302.74	302.77	303.98	303.55	302.62	301.8	304.47	302.18	302.26	305.08	303.94	304.23	304.51	303.75	302.77	301.95	303.25	304.06	303.27	302.82	304.51	301.88	302.46	303.01	302.49	302.82	303.28	304.33	301.59	303.69	302.55	304.19	303.1	303.32	303.43	304.05	303.87	303.73	303.44	303.03	304.03	303.4	303.29	302.98
310.53	311.82	311.82	311.4	311.21	311.22	311.2	310.79	311.63	311.28	311.63	312.6	312.52	311.77	311.31	313.23	313.17	310.98	311.08	310.66	311.81	311.43	310.96	311.59	311.09	311.8	312.37	310.6	312.06	312.73	313.41	311.53	312.12	312.42	310.48	311.34	311.63	311.55	311.12	311.88	311.93	312.23	312.31	311.36	311.79	311.57	311.42	310.75	310.78	311.61
295.29	294.64	294.63	295.22	294.42	294.98	295.66	294.79	295.47	295.09	296.01	295.67	295.63	295.62	294.01	293.93	294.89	295.1	295.79	294.57	294.48	295.83	295.67	296.18	295.56	294.94	294.48	294.54	295.35	295.66	295.41	295.16	293.7	293.62	293.31	295.03	295.56	295.25	293.28	295.09	294.17	295.18	295.3	296.49	294.84	296.56	295.3	294.68	295.18	295.14
320.04	318.05	319.63	320.71	318.26	320.35	319.33	319.3	320.12	320.11	319.19	319.45	319.32	320.44	319.23	319.19	320.01	319.8	319.12	318.83	318.93	320.46	320.05	319.91	319.96	319.49	319.09	319.48	319.23	319.65	319.76	319.19	320.74	319.33	319.09	318.82	318.25	318.23	318.79	319.17	319.63	319.32	319.59	317.77	318.94	319.67	317.96	318.96	319.2	318.92
308.74	308.71	308.96	308.68	309.46	308.62	308.24	309.53	309.83	308.11	308.35	309.29	309.88	308.83	309.15	309.87	308.56	309.02	308.89	309.84	309.49	308.59	309.41	308.12	308.66	309.2	308.01	309.04	308.48	308.25	308.86	309.37	307.38	308.73	309.14	308.37	307.79	309.3	308.69	308.22	309.31	309.96	309.91	308.55	309.22	308.75	309.93	309.26	308.23	307.41
294.06	294.55	294.08	294.14	293.65	292.82	294.64	294.22	293.75	294.48	295.12	293.07	295.06	292.34	293.37	294.31	293.12	294.05	295.15	294.94	294.02	292.86	294.02	293.92	294.33	294.63	295.38	294.32	293.44	292.72	293.94	295.18	294.51	293.87	295.15	293.7	294.17	294.26	294.54	293.17	293.83	293.65	293.85	293.63	294.21	294.02	293	293.21	293.75	293.13
294.48	294.16	295.46	294.72	296.06	294.73	295.12	295.61	295.55	295.23	293.07	294.71	295.16	293.41	295.16	295.1	295.24	295.44	294.28	295.23	295.95	294.44	295.43	294.46	295.33	295.32	293.96	294.99	295.4	295.64	295.07	295.43	295.79	294.05	295.17	293.28	294.3	294.49	294.46	297.01	294.98	294.5	295.23	294.88	295.44	294.18	294.83	296.65	295.43	294.55
309.71	311.14	311.22	310.37	310.41	309.93	310.52	311.27	310.46	310.05	311.18	312.28	310.5	310.65	310.43	311.74	311.58	311.21	310.56	311.16	311.79	311.21	311.56	311.31	310.13	309.95	310.28	311.19	311.01	309.87	310.56	310.17	311.5	311.18	310.46	310.9	310.9	310.79	311.21	310.5	310.97	312.16	311.27	310.71	311.13	311.98	309.62	311.56	309.42	311.36
302.62	303.34	301.71	303.19	302.53	302.37	302.66	302.66	301.93	302.8	302.87	302.59	303.11	302.25	302.95	303.01	303.2	302.6	303.13	302.59	302.44	302.44	302.49	302.37	303.08	302.55	302.62	303.2	304.07	303.82	303.88	303.16	301.95	303.86	302.72	303.45	302.71	304.22	302.23	302.8	301.86	303.56	304.01	302.06	302.32	303.22	303.81	303.85	302.96	303.14
304.54	304.26	303.93	303.41	304.15	304.44	305.54	305.72	303.9	304.75	303.64	305.31	304.41	304.33	305.56	305.33	303.85	303.96	304.85	304.73	305.87	304.89	303.38	304.61	305.46	304.03	305.32	303.42	304.59	304.61	304.59	305.54	303.73	304.79	303.97	306.14	304.66	304.66	305.1	304.94	305.63	304.64	304.56	304.65	305.55	305.54	304.18	304.23	306.16	303.95
305.86	304.78	305.74	305.84	305.36	306.5	307.26	305.64	307.29	305.55	306.25	305.25	305.15	305.53	305.52	304.74	304.16	305.89	305.71	306.54	305.37	305.57	305.08	305.34	305.93	307.34	304.9	306.46	306.04	306.12	305.9	304.75	305.91	305.7	304.74	305.91	304.94	304.61	304.92	306.4	306.85	306.36	306.46	304.01	305.07	305.49	305.12	305.19	305.92	306.3
315.21	315.96	315.25	315.79	316.61	316.33	316.27	317.51	316.62	316.18	315.52	315.88	314.36	315.1	315.47	315.91	315.68	316.09	315.9	314.76	315.33	316.31	315.25	315.37	315.22	314.8	315.71	314.96	315.1	315.02	315.21	315.48	315.58	315.05	315.62	314.97	314.54	316.56	316.06	315.75	317.04	315.8	316.62	314.82	314.91	315.98	315.97	316.71	316.05	315.27
305.76	307.7	306.56	307.63	306.75	306.84	307.51	308.01	306.04	307.98	306.86	308.03	306.59	308.03	308.13	307.92	306.72	307.72	307.38	306.6	308.53	308.3	306.05	307.14	305.92	306.66	308.71	307.91	307.9	307.31	307.06	307.71	307.91	307.51	307.9	306.83	306.56	307.6	307.56	306.03	306.53	306.76	307.16	306.9	307.24	306.28	308.83	307.14	307.72	307.12
303.54	304.27	304.79	304.27	302.94	304.32	302.97	302.58	303.36	303.69	304.14	303.06	303	303.34	303.69	304.07	302.88	303.57	304.32	304.64	303.65	303.11	301.64	303.2	302.57	302.36	304.3	302.69	302.47	304.24	302.73	303.58	303.96	304.32	303.26	302.44	303.73	303.43	304.17	303.09	303.67	304.23	302.51	303.61	303.5	302.54	301.71	304.23	303.52	303
294.94	294.5	295.05	294.46	294.06	296.17	294.89	293.81	294.87	294.99	293.19	294.8	295.6	294.77	295.05	295.42	294.7	295.01	293.89	295.78	293.93	295.53	295.03	294.58	294.13	294.86	293.76	294.22	294.71	294.91	295.4	295.66	295.67	295.71	295.49	294.19	294.88	294.91	295.33	294.26	295.6	294.72	295.75	296.29	295.1	295.21	295.11	294.8	294.63	294.96
306.63	305.89	306.42	306.06	306.57	305.82	307.29	306.31	306.59	306.96	306.17	307.17	305.89	305.8	307.44	305.61	305.96	305.4	305.68	306.59	305.97	305.84	305.84	306.95	304.77	306.14	307.22	305.03	306.83	304.53	305.52	307.24	304.68	306	305.69	306.76	307.31	306.79	305.94	305.38	305.34	304.71	306.19	306.31	306.84	306.61	305.84	306.61	305.52	305.31
314.68	316.21	314.7	314.39	314.49	315.36	315.53	315.04	315.99	314.88	314.65	314.85	313.91	314.39	314.11	314.71	315.31	314.2	315.64	314.39	315.89	315.02	315.42	314.96	314.79	314.84	315.01	313.8	315.13	315.88	315.59	314.71	314.39	315.53	313.91	315.89	314.9	314.58	313.6	314.96	315.13	314.81	314.97	314.03	314.41	314.01	315.37	316.64	314.27	314.9
325.64	324.96	325.43	325.48	325.48	326.24	325.46	324.77	325.71	324.7	324.84	325.57	324.82	325.14	324.55	325.74	324.42	326.8	325.23	325.17	324.31	325.67	325.68	325.29	326.63	324.68	325.18	324.52	324.79	326.25	324.93	324.68	325.34	325.22	325.93	326.5	325.55	325.56	325.87	325.15	326.4	324.78	326.34	324.83	324.92	326.41	324.9	324.95	325.79	325.9
324.3	325.84	325.58	324.54	325.31	324.36	325.01	327.01	325.55	325.58	325.16	326.31	324.31	325.59	325.83	325.85	324.93	324.7	325.63	325.98	324.99	323.98	325.98	325.83	324.18	325.08	326.96	325.73	325.65	325.8	326.05	324.77	324.72	325.08	325.79	324.39	326.09	325.07	326.09	324.27	325.37	326.22	325.24	325.94	326.71	324.8	325.54	325.5	325.35	325.37
295.75	296.05	296.34	296.53	296.44	297.99	296.94	296.3	297.81	296.58	296.07	296.73	296.8	297.62	296.52	296.16	298	297.72	296.99	295.99	297.82	298.09	295.8	297.43	296.57	296.09	297.25	297.14	297.74	295.53	297.06	296.6	297.22	297.65	297.13	295.92	296.78	297.7	297.37	297.84	296.94	296.32	295.83	296.11	296.55	297.87	295.91	296.4	296.43	297.52
313.09	313.41	314.05	316.14	314.01	313.87	314.79	313.7	314.72	314.31	314.48	313.96	313.26	313.81	313.84	314.06	314.69	314.47	314.08	314.15	313.26	315.38	314.62	314.24	314.37	313.09	314.47	314.43	312.83	314.36	314.59	313.69	314.77	313.03	314.12	314.23	314.78	313.96	313.52	314.21	313.74	314.38	314.84	313.61	312.37	313.65	314	314.66	313.7	314.28
314.26	313.05	312.95	314.43	314.48	313.59	313.19	313.72	313.38	314.23	315.31	313.66	313.81	314.4	314.3	313.94	314.12	312.4	313.99	313.04	313.46	312.68	313.9	313.14	314.75	314.36	315.49	315.07	313.92	313.37	312.59	313.79	313.4	313.91	312.44	312.49	314.07	312.52	314.94	313.94	313.76	313.08	313.8	314.44	313.22	313.95	313.99	314.63	312.76	314.53
312.41	311.24	313.63	312.38	313.69	311.54	312.84	311.7	311.64	312.01	312.43	312.03	311.93	312.53	312.82	312.82	313.29	312.29	312.56	312.12	312.78	311.6	312.32	312.46	311.76	312.65	311.29	313.15	312.85	312.67	311.57	312.78	311.44	312.53	312.16	311.3	312.8	313.52	312.33	313.61	313.49	312.86	314.01	311.85	313.48	311.99	312.9	312.61	312.75	312.32
325.75	324.72	325.3	325.22	324.75	325.18	324.44	326.52	324.44	324.26	325.4	326.87	323.89	324.46	325.25	325.84	325.62	324.26	324.23	326.41	325.22	325.75	325.56	324.28	323.82	325.09	325.01	324.48	325.01	326.45	325.76	325.58	325.57	324.32	324.74	325.14	325.35	326.06	325.65	325.45	325.29	324.63	326.03	325.47	325.73	325.24	324.93	326.47	323.98	324.71
302.88	302.91	303.52	303.04	302.26	303.43	301.93	302.61	301.75	302.74	304.32	303.17	302.07	303.73	303.36	303.41	304.14	301.98	302.64	302.61	303.72	303.58	302.3	302.47	302.9	302.65	302.3	303.48	303.43	303.16	301.89	304.18	302.31	302.67	302.91	302.72	302.33	303.5	302.19	303.49	302.43	302.28	301.89	303.16	303.01	304.32	303.22	302.52	302.17	302.98
310.33	310.76	310.57	311.62	310.42	311.08	311.47	311.77	310.95	310.07	310.06	311.49	310.38	309.94	311.11	311.61	310.5	309.96	309.7	310.23	312.64	310.73	310.5	310.53	310.98	309.76	310.22	311.76	309.61	311.26	310.37	311.14	311.02	311.98	312.58	309	311.25	311.93	311.49	310.5	310.68	310.8	309.98	311.6	311.26	310.66	310.3	311.74	311.05	312.56
304.57	305.33	304.56	304.28	303.9	304.63	305.41	304.45	304.86	303.95	304.85	304.61	304.34	304.27	304.72	304.36	303.9	304.09	304.91	303.58	304.14	303.37	303.2	303.97	304.72	304.65	303.85	303.13	304.47	304.94	303.9	304.06	306.5	304.84	305.43	304.91	304.72	303.64	304.79	303.32	305.12	305.09	304.3	303.84	304.86	304.31	305	304.08	303.61	304.74
313.52	314.49	313.43	314	314.38	313.93	313.77	314.44	313.71	316.06	313.27	313.48	312.94	313.51	314.91	313.79	314.37	312.96	314.12	313.1	314.72	314.1	313.76	313.59	313.96	311.91	314.57	312.19	313.64	314.45	313.01	313.89	313.15	313.62	312.38	314.09	313.35	315.25	314.23	313.85	313.92	314.15	314.18	313.78	312.89	313.81	312	313.96	313.24	314.34
311.89	311.01	310.02	312.23	309.99	311.42	310.56	310.71	310.9	312.1	310	311.27	310.84	310.57	310.87	311.45	309.72	311.22	310.16	310.84	311.64	310.67	311.02	309.87	310.02	311.23	311.18	310.35	310.66	309.91	310.51	310.25	309.92	311.44	310.16	310.83	310.84	310.61	311.2	311.2	312.21	310.77	310.24	311.73	311.88	309.88	310.25	310.1	310.85	310.14
304.82	302.48	303.28	304.46	303.92	303.06	304.3	304.05	305.8	303.55	304.02	303.19	305.27	304.52	305.12	303.9	303.68	303.96	303.85	305.38	303.64	303.7	304.61	304.02	304.74	305.02	305.25	304.12	304.7	304.36	304.92	304.39	304.97	303.54	303.93	305.39	303.31	303.8	305.02	304.11	304.24	303.99	303.03	303.22	304.35	304.23	305.06	302.85	305.19	304.66
305.54	307.66	305.88	307.94	306.91	307.49	305.86	305.07	307.26	305.35	306.52	306.88	306.72	305.93	306.73	307.1	304.86	306.18	305.47	307.62	305.85	304.85	307.22	307.1	307.21	307.49	306.22	306.79	307.16	305.23	306.98	306.59	307.1	307.08	307.6	306.93	306.68	306.33	306.12	306.83	306.4	306.12	306.11	307.03	305.08	307.12	306.94	306.24	307.13	307.72
312.85	312.8	314.44	313.14	311.75	312.29	313.84	312.24	312.74	312.13	312.46	312.63	312.34	311.84	312.96	314.19	311.41	312.18	312.59	311.35	313.5	313.74	312.24	312.7	313.1	312.55	312.57	312.58	312.96	313.43	313.68	312.08	314.01	312.31	312.57	311.81	312.64	312.31	311.69	313.22	311.82	313.62	313.01	313.78	311.32	312.58	313.64	311.75	312.82	312.83
306	304.9	304.93	304.08	303.33	305.16	304.32	304.36	304.42	304.83	303.32	303.78	303.96	304.47	304.34	303.07	304.22	304.4	304.94	304.47	305.25	304.55	304.66	304.42	302.78	304.81	304.28	304.68	304.68	304.49	303.63	303.59	304.49	304.07	304.01	305.35	303.75	304.53	304.85	304.31	305.25	305.17	303.2	304.43	304.04	303.8	304.25	304.7	304.18	304.5
313.06	313.88	313.03	312.27	313.79	312.85	314.49	313.25	313.52	312.57	312.28	313.05	313.8	312.18	313.31	313.68	313.03	313.46	312.48	311.26	312.78	313.36	313.39	314.08	312.67	313.49	312.88	313.2	313.31	313.02	313.61	312.12	312.32	313.63	313.33	312.3	312.86	312.66	312.09	314.16	312.42	313.54	312.65	313.71	313.08	313.39	313.89	314.2	312.81	313.16
303.52	303.39	304.33	302.75	303.72	303.82	303.65	303.77	304.03	302.05	303.68	303.33	304.2	303.08	303.25	303.63	304.38	304.48	305.04	303.49	303.52	303.14	302.84	304.81	302.67	303.32	305.34	303.56	304.14	303.45	302.86	303.54	303.97	305.39	303.09	305.54	303.53	304.55	303.49	303.75	303.6	304.61	303.19	304.01	304.39	302.8	304.87	303.46	303.14	303.89
307.34	305.05	305.65	306.29	306.02	305.92	306.85	306.64	306.46	305.77	305.13	305.99	307.01	305.34	305.91	305.09	305.63	306.33	307.29	306.29	305.29	306.77	305.38	304.58	307.06	306.65	305.93	305.07	307.27	305.67	306.17	306.48	305.66	305.45	306.54	307.05	305.72	305.01	305.75	305.56	306.77	305.26	306.31	306.79	307.49	306.39	307.4	305.33	306.04	305.04
305.68	306.17	305.31	305.24	304.76	306.37	304.88	305.59	304.79	306.66	304.92	306.31	305.39	306.04	305.78	304.77	305.04	306.52	305.31	304.54	305.79	305.86	305.94	304.7	306.13	305.31	306.27	304.99	304.87	306.66	305.84	304.74	304.99	305.74	306.55	304.65	304.65	306.66	304.09	304.82	305.19	305.23	305.53	305.83	305.19	304.73	304.77	305.74	306.54	305.85
319.04	319.61	321.15	319.75	319.36	319.31	318.39	318.32	319.7	319.26	318.31	320.16	319.86	317.56	318.04	319.29	319.69	319.52	319.41	318.27	319.28	319.66	320.41	318.36	318.77	319.85	319.62	319.65	318.35	320.27	318.93	319.16	319.75	318.64	320.04	319.05	318.14	320.33	319.01	319.02	319	319.76	319.56	320.34	319.15	319.28	319.6	317.92	317.4	319.31
304.38	303.15	303.34	302.63	304.04	302.52	303.52	303.49	302.57	304.34	303.31	303.35	303.18	303.48	303.86	303.38	303.87	304.14	303.33	303.49	303.47	303.37	302.15	304.31	303.8	303.82	303.45	304.46	302.89	303.94	303.79	302.9	303.36	303.75	304.12	304.06	303.29	303.31	303.18	303.81	305.33	304.27	303.17	303.35	303.94	303.94	302.85	302.52	303.23	303.62
312.89	311.66	312.14	312.58	312.38	312.22	313.46	313.83	313.47	312.71	313.77	314.13	313.67	312.94	312.31	313.34	313.32	313.84	312.91	313.18	313.53	314.78	312.37	313.49	313.28	313.56	313.52	312.35	312.67	313.65	312.94	313.25	312.76	313.58	314.05	313.9	314.92	313.16	313.26	313.11	313.07	313.41	314.47	312.57	312.98	312.84	313.19	313.81	313.75	313.51
312.67	313.51	312.18	312.09	313.67	312.86	311.58	314.05	312.9	313.09	311.83	312.54	311.87	313.26	313.06	313.75	312.23	311.88	313.15	312.41	312.78	313.46	311.95	313.23	313.78	313.13	312.81	313.48	311.68	313.92	313.23	312.96	314.33	311.82	312.03	312.39	313.58	311.96	312.77	313.67	312.19	311.91	312.62	312.78	313.84	313.2	313.82	311.82	312.87	313.84
315.93	315.84	317.32	315.53	315.1	316.22	317.22	317.4	315.98	315.99	317.1	316.22	315.05	317.31	316.73	316.29	316.35	315.14	316.37	315.98	317.08	316.68	314.36	315.99	315.15	317.16	315.65	316.45	315.9	315.29	316.5	315.48	316.39	315.43	315.62	316.34	316.49	315.83	315.78	317.1	315.88	315.49	314.93	316.07	315.31	315.83	316	314.89	315.71	315.08
302.08	302.6	302.7	304.39	301.86	303.88	302.62	303.45	303.66	302.09	303.7	302.98	302.64	301.96	302.78	303.04	302.31	301.16	302.32	302.51	303.64	303.63	302.57	302.3	302.09	301.65	302.63	303.37	303.45	303.32	303.81	301.19	301.59	302.64	303.35	301.96	303.44	302.38	302.87	303.03	303.07	302.21	302.47	302.77	299.71	302.39	302.51	302.81	302.43	303.55
305.86	305.81	305.73	305.15	306.32	306.29	306.04	306.52	305.46	307.57	305.01	306.44	306.74	305.14	305.44	305.49	305.65	304.82	306.58	306.29	306.54	305.59	306.2	306.04	305.57	305.49	305.83	307.8	305.75	304.86	306.71	305.65	307.67	306.38	307.35	305.88	306.23	307.19	306.64	304.82	305.74	305.78	304.57	306.98	306.73	305.38	306.5	305.03	305.34	305.82
293.88	294.86	293.86	293.23	295.14	293.17	295.94	293.86	294.61	293.44	295.13	293.73	295.11	294.28	292.91	292.95	294.17	294.09	294.6	292.73	294.51	295.2	293.66	293.38	295.06	293.51	294.53	294.76	293.59	293.92	294.34	293.68	294.41	294.35	294.45	293.47	294.29	293.62	293.89	295.18	294.09	293.41	293.04	293.74	294.25	293.65	294.45	293.83	294.7	294.42
295.61	296.64	296.57	297.09	296.97	297.55	297.89	297.1	295.06	297.5	297.11	296.43	296.48	296.9	296.84	296.6	296.99	296.38	297.55	297.85	296.25	297.44	298.63	296.75	297.55	297.28	295.8	296.68	296.55	295.95	296.66	296.67	296.7	296.66	296.8	297.48	297.04	297.66	295.93	296.67	296.61	296.5	296.69	297.03	296.97	296.99	296.37	297.28	296.14	296.57
312.38	313.42	312.66	313.73	312.39	313.29	312.63	313.7	313.64	313.45	313.52	314.32	313.18	313.9	312.11	314.34	314.04	313.94	312.23	313.45	314.24	313.09	313.46	313.83	314.51	312.83	314.39	312.56	313.26	313.41	312.75	312.9	313.69	313.6	312.66	313.09	314.32	313.18	313.6	313.87	312.69	312.32	314.57	313.57	312.87	314.48	312.74	313.88	312.56	312.64
314.45	313.85	314.48	314.24	314.4	314.8	314.11	314.83	314.68	313.57	314.66	313.64	314.13	313.95	313.91	313.47	314.55	314.78	314.42	314.42	313.25	315.04	313.46	313.78	313.51	314.69	313.55	313.73	313.19	314.79	314.42	314.93	312.74	313.79	313.56	314.53	312.45	314.08	313.79	314.19	314.09	313.81	313.58	314.12	314.55	315.63	314.92	312.91	313.35	313.19
299.31	299.86	299.1	300.2	300.26	300.46	300.8	300.25	301.04	300.26	300.21	299.33	300.86	299.99	300.63	300.47	299.48	300.34	300.45	299.9	300.69	299.35	299.91	299.88	302.33	300.29	300.76	299.55	300.25	299.89	300.55	299.62	299.99	300.42	298.87	301.42	299.82	300.38	299.47	299.33	301.11	300.71	298.79	299.9	300.43	300.56	301.01	300.71	300.13	299.42
311.45	311.75	310.74	312.12	311.76	311.23	310.98	311.19	311.64	310.02	310.41	311.72	312.12	311.33	310.1	312.07	311.13	310.44	311.65	311.08	311.68	310	310.24	310.13	311.69	311.75	311.74	313.01	311.33	311.92	310.73	311.4	312.12	311.91	311.68	310.68	312.08	311.22	308.64	311.16	312.09	312.54	312.24	311.47	310	311.8	311.86	310.93	311.15	312.63
301.24	302.85	302.89	301.79	302.79	303.33	303.95	302.72	302.29	302.73	303.73	302.99	302.84	303	302.98	301.78	303.41	303	303.32	303.22	302.82	303.31	301.58	302.72	302.43	302.24	303.37	303.3	301.46	301.44	304.45	303.08	303.84	303.12	303.12	302.89	302.3	303.63	303.29	302.32	303.93	302.99	302.64	303.46	303.54	302.62	303.47	303.05	303.9	302.38
297.61	296.62	297.45	297.13	296.5	296.6	296.95	297.03	297.07	296.96	297.42	297.82	297.41	296.41	297.07	295.82	295.8	295.94	297.83	297.95	296.97	296.76	295.34	296.06	297.08	296.9	297.35	297.05	296.55	296.69	296.62	297.25	296.07	297.61	297.86	296.89	296.82	296.65	296.27	295.91	297.08	295.75	296.55	296.46	295.59	296.68	297.06	295.56	297.14	296.91
314.08	313.31	315.22	314.23	314.34	314.33	314.85	315.79	314.71	313.94	315.26	315.7	315.09	315.15	315.4	313.03	314.34	314.42	314.35	315.79	315.55	314.88	314.73	314.08	314.94	314.39	314.39	313.42	314.94	315.69	315.61	315.19	315.85	314.28	315	314.59	315.69	314.99	314.85	313.99	314.61	314.48	313.8	315.04	314.16	314.55	315.62	314.36	315.38	314.24
324.77	324.56	323.95	324.31	324.36	325.9	326.37	325.19	325.85	324.46	325.33	326.25	324.95	325.18	324.86	324.75	324.89	325.28	324.76	326.63	326.61	325.07	325.51	325.12	326.22	324.54	324.53	325.26	323.85	325.9	324.34	325.1	325.81	325.52	326.54	325.95	325.61	325.43	325.42	324.89	324.47	324.95	326.88	324.98	325.15	326.19	326.49	325.32	326.07	325.77
293.59	293.12	292.72	293.92	293.89	294.82	293.35	294.58	295.47	294.36	293.27	292.83	294.3	294.68	293.42	294.92	293.71	294.21	292.26	292.52	294.07	293.35	294.1	294.35	294.68	294.38	292.72	294.97	293.66	294.76	293.61	292	293.95	292.86	293.46	294.53	294.27	294.45	292.99	294.61	293.82	294.12	293.61	294.07	294.09	294.6	292.89	294.71	293.1	294.17
315.15	316.25	315.35	315.97	315.52	315.14	316.14	315.28	316.09	316.42	315.12	316.87	315.7	315.78	315.63	316.07	317.23	315.73	316.57	315.63	314.9	315.16	316.86	315.68	315.28	315.31	314.6	316.18	316.96	315.99	315.21	314.68	316.23	315.39	316.19	315.99	315.27	316.65	315.63	316.82	315.42	315.89	314.79	315.84	315.6	314.19	314.62	315.13	315.68	316.14
300.14	300.62	300.09	299.91	299.77	300.53	299.19	300.61	300.64	300.33	300.1	299.23	299.39	299.73	301.85	300.85	301.26	299.59	300.92	300.31	300.78	299.96	298.76	299.16	300.11	299.14	300.08	299.8	300.8	299.9	300.42	300.96	300.04	300.98	299.42	300.07	299.97	299.8	299.69	301.11	298.8	299.49	300.2	298.76	299.08	299.04	299.35	300.26	301.68	299.32
317.29	319.21	319.2	318.21	318.1	317.81	318.6	317.53	317.58	318.71	318.32	317.5	318.26	317.04	317.01	318.63	319.63	318.59	318.39	319.29	318.24	318.96	317.98	318.32	318.25	316.54	317.71	319.06	318.57	318.03	317.41	316.89	317.53	317.1	318.25	317.52	319.09	318.44	317.59	317.78	318.01	317.41	318.1	318.41	317.67	318.01	318.1	318.12	318.23	319.48
301.42	301.35	302.53	301.03	302.33	299.67	301.8	301.27	301.42	300.02	302.16	301.09	300.76	300.13	300.85	302.29	300.76	301.49	300.73	301.55	300.11	301.11	301.2	300.63	301.74	300.82	300.84	301.46	301.54	300.51	299.4	300.51	301.78	300.35	300.81	302.36	300.74	301.07	301.47	300.96	301.08	301.01	300.82	300.96	301.57	300.84	300.14	302.06	301.34	300.9
294.31	293.91	293.21	294.81	293.77	294.29	293.71	293.29	295.13	292.76	294.53	294.67	292.72	292.66	295.86	294.2	293.98	293.76	293.89	294.89	293.09	293.88	294.05	293.74	292.86	294.45	293.76	293.51	293.37	293.91	293.1	295.79	294.74	294.95	293.69	293.63	293.3	293.24	294.54	293.55	294.24	294.3	294.51	294.23	294.18	294.09	294.14	293.33	293.26	292.76
314.18	314.34	314.77	315.63	315.94	313.82	314.18	315.57	315.85	316.44	314.1	315.11	315.67	315.23	314.26	314.8	312.99	314.7	316.11	315.71	313.87	315.24	313.52	315.06	314.61	314.46	315.2	315.09	315.55	314.08	315.24	314.85	316.27	316.56	315.38	312.7	314.79	315.28	315.87	315.07	314.82	314.15	314.79	314.01	314.55	315.29	315.08	315.02	314.42	314
295.26	293.94	293.95	293.36	292.74	294.62	294.37	294.21	294.51	293.48	294.26	294.49	293.04	294	293.46	294.74	292.88	293.41	293.19	293.4	293.23	293.58	294.27	294.34	293.71	293.13	295.05	294.56	294.01	293.37	292.86	292.47	295.52	292.79	294.3	293.79	293.17	293.54	293.54	293.61	294.13	294.95	293.57	294.53	292.82	293.23	293.16	295.18	294.68	293.44
312.92	312.03	311.08	312.93	312.56	311.93	311.08	313.1	312.25	312.84	311.75	310.64	311.16	312.22	312.56	312.07	311.55	312.53	311.68	312.71	312.88	312.7	311.65	311.91	311.6	312.52	312.58	311.8	312.6	311.71	312.67	311.21	312.28	312.94	312	312.78	313.09	312.13	312.07	312.35	311.53	312.2	312.85	312.47	311.72	313.39	311.83	313.16	312.01	312.34
304.58	305.99	306.96	307.03	306.29	307.14	306.41	306.59	306.96	306.51	307.21	306.35	305.26	306.34	305.59	306.02	306.71	305.18	306.51	305.41	305.27	305.86	307.36	305.77	306.91	306.25	304.45	306.29	307.34	305.82	306.79	306.59	306.31	307.34	305.33	306.1	307.76	307.11	306.3	305.79	305.85	306.03	305.93	305.59	305.89	305.58	305.72	305.53	305.12	306.56
300.4	299.6	300.82	300.69	300.33	299.85	300.41	298.79	300.76	300.93	300.64	300.55	300.58	301.32	298.5	299.85	298.89	299.41	301.43	299.34	300.52	300.35	300.41	300.3	300.65	298.74	300.95	300.74	300.71	299.82	300.21	299.19	299.92	300.12	299.15	299.12	300.42	299.92	300.47	299.67	301.07	300.2	300.96	300.29	299.26	299.2	300.29	300.16	299.36	299.65
315.11	318.34	318.15	317.78	318.97	317.07	317.09	317.66	318.25	318.43	319.49	319.16	317.67	318.22	318.62	319.91	318.99	318.27	317.08	317.08	318.3	318.13	319.31	317.66	318.69	317.68	317.78	317.48	318.34	318.47	317.81	316.43	318.2	317.86	318.23	317.43	317.26	318.75	318.36	318.75	317.78	317.51	318.55	318.66	318.35	317.82	317.58	319.11	318.7	318.21
315.1	315.43	314.9	315.59	314.59	315.48	315.2	315.04	315.93	316.64	315.97	314.91	315.15	315.23	315.82	316.14	316.83	316.09	315.69	314.78	315.05	315.02	316.04	315.15	316.29	315.53	316.42	317.3	315.2	316.09	315.61	315.73	315.1	316.13	316.26	316.51	316.13	315.31	314.8	316.17	315.05	316.52	315.45	314.16	316.68	315.41	315.04	316.13	315.64	315.83
302.89	303.96	303.24	303.22	303.53	302.33	302.99	304.48	302.82	302.28	303.01	303.02	302.57	303.34	304.96	303.56	303.2	303.33	302.92	302.75	303.73	303.17	303.07	302.65	303.57	302.76	303.36	303.19	303.41	302.74	302.87	303.09	302.92	304.11	303.15	301.46	302.73	304.89	302.15	303.08	303.81	304.55	304.09	302.63	303.77	303.35	303.67	303	303.37	303.54
314.32	313.56	313.15	313.02	313.28	312.71	312.47	313.94	311.78	314.08	312.17	313.16	312.91	312.11	313.51	312.05	314.25	314.14	314.14	312.74	312.23	313.63	312.02	312.83	313.6	312.66	312.67	313.74	311.99	313.14	313.53	313.22	313.38	313.03	311.83	312.58	313.54	313.07	312.42	312.77	313.18	313.58	313.57	313.03	313.23	312.86	313.4	314.2	312.81	312.1
303.47	302.89	303.2	303.77	303.57	304.43	303.29	304.3	303.92	302.88	304.15	301.83	303.6	304.35	303.91	303.72	302.87	304.18	303.28	304.39	303.51	303.39	303.34	304.69	303.76	303.11	303.07	305.01	304.14	303.35	303.5	303.44	303.95	303.66	303.84	302.87	303.59	303.57	303.18	304.79	303.58	303.78	303.88	303.35	303.14	302.92	302.41	303.69	303.23	304.53
307.73	306.78	307.55	307.07	307.65	308.12	306.57	308.12	306.78	307.04	306.19	306.7	306.5	306.58	307.81	306.23	306.87	307.83	307.84	307.36	306.97	306.93	307.73	306.89	307.83	308.31	306.81	306.43	308.21	307.98	307.28	307	308.86	307.77	308.64	307.06	308.37	306.14	306.81	306.86	307.17	305.89	307.77	307.55	307.62	307.96	306.73	307.24	308.7	307.58
305.43	305.31	304.87	306.11	305.47	305.04	305.75	306.34	305.35	305.19	305.15	304.42	305.86	305.89	305.42	304.33	305.33	306.9	305.83	305.31	305.36	306.7	304.4	305.27	305.06	304.29	305.45	306.1	305.25	305.7	304.78	305.26	303.62	305.33	305.54	305.4	304.73	305.18	304.96	307	304.94	306.4	305.44	304.32	304.87	304.99	305.49	305.35	306.08	304.56
310.42	309.21	310	309.79	309.6	310.32	310	309.46	310.5	309.48	310.28	308.74	309.68	310.56	309.82	310.94	308.02	308.97	308.36	309.96	310.58	310	310.24	309.75	310.23	309.8	309.32	309.84	309.99	310.4	311.23	310.72	308.71	309.6	309.93	309.74	309.99	309.53	310.11	308.64	310.16	310.47	310.17	309.9	309.69	308.44	309.87	310.15	309.69	310.4
308.72	308.86	308.95	308.4	309.23	309.23	308.73	308.48	308.63	308.69	308.44	309.16	309.56	308.41	307.83	308.28	308.17	308.89	308.36	307.46	309.08	309.26	309.19	309.01	310.59	308.83	308.88	309.05	307.75	309.09	309.63	308.76	307.72	308.68	309	307.77	307.74	308.79	308.85	308.24	308.84	309.25	308.7	307.89	308.73	309.82	309.02	308.22	307.99	308.52
326.43	327.28	327.34	326.89	327.38	327.22	326.3	327.45	327.56	326.82	326.12	327.8	327.41	326.87	326.99	327.28	327.39	325.06	326.98	326.93	326.29	327.44	327.23	325.48	325.98	326.92	327.83	327.95	327.48	326.59	327.59	327.6	327.36	325.74	327.83	327.68	326.89	327.91	327.94	327.19	326.22	326.38	326.68	326.77	327.18	327.44	328.19	326.35	327.92	328.14
323.72	324.78	324.16	324.4	325.27	325.37	325.23	325.26	324.16	324.13	325.56	324.29	325.55	324.95	326.1	324.25	324.86	323.93	325.69	324.08	324.73	325.13	325.08	324.78	323.95	323.93	325.29	324.64	325.5	323.7	323.84	325.42	324.15	324.71	324.26	325.41	325.19	323.68	324.96	323.53	324.11	324.62	322.94	324.5	322.91	324.11	324.16	325.31	324.75	323.33
293.22	293.71	293.51	294.47	293.88	292.64	292.89	293.84	294.47	293.62	294.46	293.96	294.29	295.37	292.89	292.63	293.52	294.67	294.98	295.75	294.68	294.57	294.14	294.24	294.49	293.32	293.93	293.79	295.17	293.89	293.5	293.99	295.65	293.55	294.88	293.96	294.4	294.12	293.52	293.94	292.53	295.22	293.85	294.08	293.44	294.11	294.02	293.41	295.52	293.53
305.08	304.14	305.83	305.73	305.46	305.09	304.54	304.73	306.32	305.14	305.55	304.9	306.05	305.68	304.09	304.47	304.39	305.08	305.28	303.89	305.55	304.82	304.4	303.4	304.94	305.09	305.6	305.79	305.79	305.78	304.94	305.54	305.43	306.15	305.05	305.27	304.99	307.07	305.59	304.68	305.14	305.03	306	304.85	305.37	305.15	305.2	305.41	304.46	305.05
297.07	297.32	297.37	295.84	297.82	296.59	296.18	296.3	298.23	297.41	297.2	297.21	296.98	296.31	297.52	296.99	296.11	296.79	296.86	296.3	296.31	296.55	297.94	296.41	298.07	295.77	296.66	296.57	296.35	296.35	297.22	298.06	296.89	296.09	295.98	296.55	297.41	297.13	297.57	295.66	297.01	296.14	297.76	295.74	297.06	295.44	297.37	297.17	296.82	297.26
305.12	305.69	306.84	304.49	305.45	305.88	305.43	305.08	305.78	305.13	305	306.23	306.23	305.29	305.97	304.61	304.35	305.16	305.53	306.16	304.29	304.56	305.44	306.47	304.02	306.31	304.51	306.85	305.69	303.43	305.28	305.13	304.15	305.51	306.08	304.45	305.14	303.75	305.46	303.49	305.34	305.52	304.15	305.54	304.77	305.16	304.62	305.53	304.66	305.31
295.37	296.22	294.7	295.75	294.51	295	295.32	295.38	295.95	295	295.72	293.83	294.41	295.2	293.79	294.73	295.26	295.06	294.31	294.92	294.75	294.62	295.03	295.96	295.52	294.01	295.35	296.03	294.75	295.62	294.74	293.57	294.92	295.68	295.2	295.69	295.51	293.88	295.89	294.01	294.41	293.88	295.16	295.33	295.14	293.69	294.31	294.46	294.28	295.11
305.35	304.07	304.88	305.01	303.93	303.19	304.78	305.01	304.03	303.95	303.35	304.98	304.44	304.74	305.23	304.42	303.66	305.19	303.42	305.4	304.7	304.11	303.89	304.68	304.97	305.27	305.24	304.66	305.7	304.19	305.53	304.14	304.82	304.97	304.57	304.39	303.22	305.11	305.77	304.4	304.46	304.84	303.88	304.58	304.97	303.98	304.66	304.21	303.55	304.9
317.65	318.45	316.36	317.81	317.44	317.27	317.07	317.54	318.28	317.4	316.28	316.55	319	316.95	317.87	317.72	316.21	317.95	316.19	317.9	316.98	317.46	317.45	317.89	317.17	316.84	316.49	318.25	317.33	316.7	317.9	317.75	318.5	316.58	318.39	318.55	317.54	317.03	316.46	318.27	316.93	317.59	316.64	316.24	318.12	316.76	315.97	317.18	316.94	316.82
304.34	304.83	304.29	304.47	304.76	304.26	304.16	304.64	303.52	305.36	304.36	303.55	304.35	303.66	304.76	304.96	305.75	303.64	304.29	303.67	305.24	303.48	303.48	304.26	303.91	303.82	305.73	303.91	304.74	304.47	304.47	304.9	304.15	305.32	304.43	305.03	304.7	304.13	304.97	304.1	305.73	303.89	303.87	304.5	302.4	304.17	304.55	304.52	304.59	305.54
328.57	326.27	326.68	328.01	327.58	328.49	327.09	328.83	327.12	328.59	327.54	328.18	327.88	327.33	327.56	327.15	326.72	327.26	327.19	327.25	326.82	328.92	327.54	328.16	328.24	328.55	327.96	326.81	328.72	328.28	328.59	327.53	328.97	327.36	326.77	327.4	328.27	328.58	327.55	326.82	327.24	327.75	328.4	327.62	327.62	328.19	328.15	327.49	326.56	328.01
298.32	296.08	296.66	296.21	298.11	296.57	297.81	296.07	295.32	297.88	296.62	297.47	297.68	297.33	296.54	296.57	297.02	296.87	296.29	296.71	297.6	296.99	296.86	296.85	297.93	295.52	296.22	297.58	295.09	296.32	297.65	297.32	297.05	297.75	297.09	296.37	295.95	296.81	296.92	297.98	296.52	295.14	298.04	296.22	296.41	295.65	297.12	296.5	297.3	297.05
314.16	312.47	312.55	312.56	311.92	312.56	312.91	313.54	313.78	313.97	312.71	313.87	313.63	312.1	312.05	314.06	313.14	314.5	313.53	313.3	313.1	312.34	314.33	313.45	313.07	313.18	313.22	313.13	313.29	312.25	314.2	313.93	313.47	312.29	312.98	312.65	312.83	313.37	313.85	313.12	313.27	312.91	313.77	313.49	313.34	312.91	313.13	313.34	312.46	312.79
301.18	300.51	300.28	302.08	300.26	300.68	301.47	298.17	300.11	298.66	299.49	300.52	300.38	299.67	299.34	300.53	299.75	301.47	300.06	299.88	300.28	298.76	299.03	299.8	300.1	300.33	300.18	301.42	300.64	299.33	299.58	300.73	300.07	300.43	299.26	299.53	298.37	299.54	300.19	300.46	300.45	300.77	300.44	299.45	300.73	299.66	299.65	299.95	299.5	299.4
311.78	311	310.38	312.29	310.56	310.11	311.47	310.34	311.22	311.95	311.27	311.94	312.04	311.61	309.84	310.61	309.76	310.2	310.17	310.7	310.54	311.19	310.28	310.49	310.74	310.8	310.68	310.55	311.35	310.93	310.7	310.97	311.57	310.95	311.35	309.8	309.91	310.01	311.11	311.15	309.29	310.37	310.71	309.55	310.98	311.82	312.03	310.9	310.55	311.2
295.23	296.22	296.32	295.06	297.43	297.16	295.6	297.58	297.3	297.28	297.68	297.57	296.9	295.9	296.93	296.53	297.04	296.3	296.61	296.72	297.17	295.84	296.39	297.85	297.67	296.81	297	295.66	296.46	296.43	296.38	296.11	295.68	296.69	296.75	297.06	295.7	297.37	297.28	297.05	297.5	296.78	297.6	296.5	297.11	297.04	297.54	297.88	296.79	297.15
304.81	305.8	304.63	305	305.34	304.48	305.83	304.51	304.21	305.44	305.92	305.81	304.04	304.52	304.42	304.55	303.66	305	305.02	304.71	304.14	305.71	305.04	304.03	304.12	305.6	305.32	304.51	305.42	304.14	304.76	302.58	303.95	304.45	304.53	304.71	305.58	305.17	304.96	304.87	305.1	306.32	305.96	305.18	305.09	304.19	305.8	304.92	305.48	304.16
317.98	319.1	317.91	318.2	317.74	319.59	317.09	317.93	318.34	317.61	318.81	319.42	318.72	318.46	318.23	317.09	318.19	318.25	320.36	317.05	317.96	317.96	317.61	317.27	319.16	318.33	319.46	317.95	318.11	317.33	318.6	317.6	318.26	318.57	316.7	317.43	319.05	318.77	318.98	318.75	318.18	317.68	317.91	318.82	316.83	320.12	318.33	318.68	318.55	318.06
309.6	309.48	309.02	308.44	308.49	308.19	308.15	309.59	308.76	309.2	307.15	308.47	309.55	309.9	307.65	310.06	308.44	308.63	308.1	309.36	308.37	309.23	308.14	309.74	309.18	307.86	309.28	308.39	310	309.45	308.64	308.43	309.07	309.13	308.62	308.96	308.67	307.83	311.12	309.23	309.04	309.38	309.61	309.6	308.98	308.13	309.92	308.87	309.23	309.87
329.13	326.34	327.29	327.27	326.95	327.92	329.17	327.28	327.33	326.82	328.25	327.6	328.38	327.43	327.56	328.48	327.93	328.05	327.69	326.84	327.75	328.53	328.55	326.39	328.77	327.09	328.4	326.64	327.17	328.33	326.65	326.85	329.59	327.97	327.02	328.07	328.2	328.54	328.48	327.95	327.15	327.06	328.92	328.93	329.18	327.78	327.77	328	328.47	329.15
313.65	313.75	314.47	314.35	314.54	312.84	314.53	313.6	315.52	313.35	313.99	314.53	314.43	314.31	314.48	312.49	313.75	313.77	315.01	314.98	315.39	314.52	314.59	315	313.91	313.96	312.53	313.84	313.36	314.55	314.54	314.42	313.45	313.06	312.31	314.9	314.11	312.43	313.75	314.12	313.96	313.74	315.81	314.7	314.72	314.72	314	313.65	314.34	313.68
317.83	317.87	317.89	317.76	315.88	316.83	317.36	316.66	317.94	317.3	316.67	316.92	317.7	317.38	317.58	317.49	318.4	316.61	318.33	316.14	317.86	317.48	317.5	317.83	318.03	317.95	317.35	315.26	316.22	318.29	317.19	316.25	316.84	317.3	316.73	318.25	317.13	317.02	318.24	316.47	317.46	317.02	317.88	316.67	317.01	318.6	317.48	316.27	318.21	317.9
301.45	301.24	301.69	300.87	302.75	301.35	300.71	300.88	299.95	301.2	300.84	301.55	301.75	301.44	301.23	300.57	301.29	300.24	299.99	300.77	300.85	302.25	299.84	301.26	300.85	301.33	299.95	300.47	302.55	302.07	300.4	300.96	300.87	300.07	300.68	301.26	301.08	300.98	300.81	300.39	299.27	302.1	301.03	301.84	300.25	301.02	301.47	301.08	299.97	300.44
304.16	303.96	306.23	304.8	304.56	306.71	304.57	305.14	305.66	305.37	305.74	304.5	305.68	305.29	305.35	306.13	306.56	305.17	305.79	304.44	305.16	306.39	305.12	305.32	304.28	305.58	305.66	304.68	305.61	305.26	306.24	305.13	305.57	304.9	305.49	305.66	305.16	305.92	305.21	304.54	304.97	305.85	304.17	305.82	304.95	304.35	305.89	304.72	305.07	304.78
314.76	313.88	314.62	312.59	315.71	314.53	313.85	313.41	315.5	313.75	314.14	314.54	314.17	313.69	312.86	313.78	314.18	314.61	314.91	315.21	314.89	314.61	313.73	313.38	314.53	312.48	313.43	314.23	314.44	314.57	312.96	315.23	312.99	313.83	314.74	314.29	314.58	314.58	314.02	314.26	313.7	314.49	313.55	315.06	313.13	314.78	315.24	312.87	314.75	314.69
302.21	301.8	305.11	303.96	303.66	302.8	303.6	303.08	303.11	304.07	304.27	303.31	303.37	304.03	304.3	303.78	302.21	304.06	304.09	303.2	303.32	304.16	303.47	304.1	303.94	303.53	303.03	302.56	302.57	304.73	302.95	303.81	303.78	304.65	303.26	303.76	303.62	303.08	304.79	303.86	304.7	303.84	303.25	303.03	303.87	304.07	303.25	304.2	302.83	304.3
307.47	306.29	306.3	306.1	307.78	307.45	306.27	306.21	306.66	305.45	306.49	306.71	306.59	306.66	304.34	304.74	306.56	307.24	305.99	305.43	305.57	306.17	306.4	306.12	305.18	305.78	305.88	306.27	305.8	305.89	306.21	306.43	306.26	305.84	305.28	306.63	306.65	306.3	306.06	305.71	306.15	306.66	306.29	306.52	304.95	306.12	304.61	306.3	304.79	306.38
304.39	305.26	304.34	303.06	302.34	303.58	302.6	301.86	303.39	302.79	304.56	303.5	303.88	303.69	303.96	303.14	304.16	302.88	303.43	303.35	304.59	304.14	304.38	304.63	303.06	304.36	302.53	304.25	304.68	303.76	304.25	303.86	303.52	304.18	303.3	303.14	302.71	303.08	302.7	303.02	302.33	304.62	304.23	304.06	304.52	302.87	302.79	304.44	304.67	304.32
327.14	327.09	328.19	327.21	327.81	325.6	326.82	326.8	326.39	326.76	327.07	327.63	326.83	327.25	326.19	327.84	327	326.39	327.12	326.11	327.65	327.17	327.72	326.54	326.87	326.13	327.35	327.55	328.05	326.26	326.89	326.65	327.76	326.21	327.23	327.37	327.71	327.1	327.86	327.07	325.39	325.86	327.52	325.69	327.93	327.44	327.18	327.94	326.49	327.21
320	318.24	317.48	318.11	317.63	317.24	318.96	318.95	318.11	318.82	318.42	317.49	319.2	318.26	319.06	317.81	318.09	318.5	317.88	319.45	317.38	318.2	319.3	320.87	318.11	318	317.35	318.07	317.59	318.31	318.71	318.41	317.81	317.73	318.48	318.13	317.65	318.07	318.33	318.46	317.34	317.99	317.07	317.07	318.97	318.84	318.84	318.79	318.32	318.33
302.84	302.09	302.29	303.48	302.99	301.92	303.45	303.87	302.17	300.92	302.54	303.3	303.43	302.91	301.64	303.27	302.34	303.21	302.58	302.2	302.69	304.42	304.17	303.5	303.86	301.64	303.61	302.33	303.47	303.09	302.38	303.76	302.77	303.51	302	302.8	303.02	303.64	302.2	302.79	300.97	302.02	303.29	301.9	302.67	302.61	302.68	302.76	302.14	303.01
312.69	313.29	313.51	312.37	313.77	311.78	313.12	313.74	314	313.01	313.97	312.14	313.57	315.22	311.81	312.47	313.38	312.19	313.04	314.41	313.15	312.59	312.3	313.46	312.62	312.03	313.04	312.7	313.42	314.17	312.13	311.97	313.38	312.46	311.92	314.44	313.94	313.32	313.98	312.78	312.33	312.52	313.07	312	312.98	312.34	312.22	311.59	312.63	313.4
300.32	300.55	301.51	302.16	302.13	300.47	300.24	302.4	301.81	300.96	300.95	300.36	301.65	301.02	301.23	300.81	301.24	302.17	300.79	301.87	300.78	300.63	300.11	300.94	300.54	300.92	300.32	301.38	301.89	301.1	300.3	301.99	300.75	300.66	300.71	301.18	301.62	301.29	300.9	300.58	300.41	300.89	300.52	301.23	302.07	300.69	301.41	300.1	302.14	301.07
324.88	325.99	325.22	326.21	325.76	324.01	324.98	324.33	324.38	325.55	324.79	324.55	326.15	325.15	325.78	323.98	326.03	326.41	324.63	326.12	324.89	326.28	324.96	325.14	325.33	324.71	326.29	326.72	325.14	325.68	325.17	325.05	326.43	323.65	324.92	325.69	324.79	325.89	324.73	325.39	326.08	325.76	324.6	325.6	324.83	326.2	325.64	324.5	325.44	325.22
312.84	311.78	311.71	311.71	311.95	311.2	312.74	311.98	312.17	312.59	311.88	310.95	312.08	313.11	311.92	312.69	312.06	310.79	311.82	312.79	311.98	311.58	312.19	312.84	312.5	312.92	312.28	312.38	313.05	312.47	312.7	312.74	312.49	313.59	312.35	312.19	312.15	312.49	313.14	313.02	312	312.83	312.51	313.06	311.79	312.04	312.66	310.73	313.17	312.14
313.18	314.43	311.8	311.33	313.09	313.96	313.27	314.07	313.59	315.36	313.79	312.28	313.33	313.3	314.47	312.89	313.14	311.2	312.33	312.81	311.77	313.04	313.3	313.04	313.63	313.15	312.29	311.73	312.61	313.36	313.38	311.44	312.22	313.31	312.24	312.05	314.1	312.33	312.27	314.31	312.58	312.58	312.61	311.9	312.72	312.16	312.9	311.91	313.06	312.86
316.83	317.98	317.15	318.32	318.11	317.5	319.14	318.72	318.4	317.6	319.06	317.71	317.95	317.17	318.2	318.58	317.6	317.49	318.36	318.52	317.96	316.27	317.98	318.12	318.33	318.35	316.95	317.37	318.75	318.47	317.95	317.26	317.72	317.7	317.72	318.24	318.04	319.4	318.51	318.29	320.15	318.72	318.21	319.25	317.62	317.91	318.22	318.43	318.37	318.7
303.78	302.09	301.76	301.2	302.55	302.08	303.98	303.34	302.85	301.58	303.93	301.72	303.7	302.65	303.17	302.58	303.91	304.82	303.85	302.31	303.59	302.29	302.72	302.94	303.05	302.37	303.54	302.44	304.3	302.08	301.98	302.22	303.16	303.74	302.78	303.71	302.07	303.97	302.01	302.2	303.33	303.06	302.36	303.89	302.21	303.16	302.51	302.18	303.39	302.47
322.86	323.61	324.5	324.31	325.15	323.71	324.09	325.07	324.93	324.94	324.3	323.91	323.85	324.37	324.05	323.75	325.01	324.45	324.55	324.54	324.16	323.42	324.2	325.17	324.2	325.36	325.15	325.12	325.91	324.5	324.1	324.79	325.15	324.84	324.56	324.07	324.33	323.48	324.2	323.9	326.28	323.17	323.85	325.81	325.16	325.85	325.25	323.94	325.37	326
313.05	312.78	312.57	312.19	312.87	312.71	312.49	313.24	312.39	312.69	312.4	313.96	313.77	312.99	311.49	312.71	313.31	313.26	313.08	312.94	313.78	313.99	313.34	312.62	313.97	313.62	313.63	312.73	312.73	311.97	312.62	313.77	313.79	313.49	313.22	312.1	312.66	313.69	312.77	312.55	314.7	312.67	313.43	313.39	313.3	312.12	313.21	313.39	311.86	312.91
313.49	314.91	315.07	313.52	314.62	313.54	313.71	315	314.1	314.27	314.02	313.66	314.06	314.82	313.78	312.94	314.03	314.15	314.52	314.68	313.58	313.74	315.21	315.47	314.76	313.86	313.2	313.13	314.83	313.26	313.82	314.07	315.06	314.51	314.12	315.01	313.41	314.62	314.28	314.08	313.67	313.94	315.27	314.13	313.1	314.48	313.74	315.27	315.1	313.85
305.88	304.23	304.03	304.59	305.44	304.33	303.97	305.26	303.28	304.51	304.82	303.71	303.99	304.01	305.87	303.73	304.97	304.33	304.88	305.15	304.83	304.08	305.09	303.64	304.34	304.44	304.75	304.69	304.53	304.78	305.75	304.49	305.58	304.2	304.49	302.74	303.63	304.56	306.09	304.97	303.73	304	305.26	304.58	305.54	304.78	304.63	305.22	304.71	304.5
306.57	306.28	306.55	306.5	307.19	305.47	307.35	307.14	307.1	305.3	306.64	305.85	305.7	306.01	305.55	305.71	305.27	304.01	306.23	306.28	305.88	306.94	306.35	305.86	307.85	306.82	305.78	305.51	305.73	305.84	305.49	306.46	306.11	306.36	305.25	306.45	306.46	305.66	305.4	305.64	306.34	306.86	306.12	305.73	306.18	305.91	306.48	305.25	306.33	305.7
294.94	294.95	295.97	294.61	294.34	294.16	294.66	294.73	294.58	295.2	294.17	294.53	294.26	293.13	294.71	295.45	296.24	295.72	295.65	295.83	296.24	295.82	296.18	294.68	295.56	294.49	295.24	294.15	294.9	295.08	293.87	294.19	295.05	296.13	296.73	294.22	292.84	294.99	296.15	296.14	295.37	295.97	295.28	294.76	295.21	294.14	293.7	295.3	294.94	296.07
328.43	327.87	328.36	328.4	328.69	327.89	326.67	327.34	328.68	328.1	328.31	328.28	326.7	328.93	328.3	327.85	328.45	326.63	327.45	328.07	327.79	327.08	327.16	327.32	327.27	327.43	327.47	327.81	327.64	327.12	328.68	328.85	328.82	327.02	326.7	327.74	328.84	326.54	327.81	327.6	328.34	327.84	328.13	328.83	328.55	328.54	328.17	327.12	328.09	328.02
294.47	294.91	295.03	293.92	295.14	294.12	294.04	295.48	295.06	295.63	294.54	296.11	294.14	295.55	293.64	295.27	295.79	294.96	294.28	295.13	296.16	294.01	294.6	296.17	293.82	294.76	295.98	293.74	295.58	296.53	295.46	294.07	294.5	294.39	294.55	294.92	296.07	296.17	295.47	296.33	295.92	294.79	294.23	295.15	295.99	295.52	294.93	294.87	294.34	296.68
302.02	302.05	302.75	301.44	303.9	303.47	301.36	302.41	302.74	301.68	301.67	302.87	302.03	302.4	301.88	302.63	302.85	303.25	301.57	303.26	301.21	303.06	303.44	303.18	301.7	302.41	302.72	302.63	302.78	301.77	302.08	302.94	302.5	303.02	302.59	302.89	304.16	302.75	302.91	304.14	302.03	303.14	303.02	302.08	301.7	302.11	302.87	303.64	302.47	302.21
308.28	309.29	308.55	307.09	307.63	309.04	308.24	308.98	309.47	308.75	308.79	308.55	309.12	308.79	309.49	308.65	308.57	309.16	308.87	307.81	308.54	308.83	308.66	307.88	309.32	309.51	307.87	309.48	308.68	309.01	308.45	309.26	307.32	309.24	308.29	308.56	308.7	309.33	310.41	308.55	308.67	306.79	308.25	308.2	307.74	308.05	310.02	308.52	308.82	309.18
327.56	325.9	326.47	325.98	326.69	326.52	326.73	327.01	328.05	327.19	326.42	326.08	327.71	326.66	327.62	326.42	326.92	326.21	326.51	328.25	326.76	327.39	326.38	327	326.64	327.19	326.42	326.18	327.17	327.17	328.52	328.29	327.09	326.64	325.97	327.06	326.6	327.2	326.92	326.24	325.72	327.6	326.77	327.34	327.38	325.58	325.42	326.57	327.86	327.48
303.32	303.71	302.76	304.1	303.09	303.18	303.83	302.35	303.89	303.53	303.85	303.55	302.78	301.93	304.06	303.87	303.96	303.84	303.26	303.94	303.79	303.27	303.29	302.58	303.36	302.66	304.49	303.82	303.41	302.9	304.08	302.88	304.29	303.86	302.47	303.04	303.92	303.96	302.96	304.65	303.31	304.81	304.24	303.13	302.75	302.73	303.9	304.53	302.46	304
306.07	305.95	306.93	306.85	305.61	306.65	305.67	306.04	306.42	306.42	305.53	306.46	306.88	305.84	305.32	305.31	305.07	306.85	307.35	305.06	306.63	306.17	305.84	306.48	307.5	304.96	306.49	305.87	305.16	307.28	306.23	306.28	306.19	307.48	306.35	306.22	307.75	305.75	305.91	307.78	307.43	306.38	306.72	306.17	305.55	304.87	305.94	305.83	305.92	307.01
304.8	305.91	304.43	305.83	304.68	306.06	305.5	305.76	304.57	306.54	304.73	305.1	305.52	305.82	305.28	304.52	305.47	305.42	305.82	304.98	305.44	306.1	305.03	304.86	305.25	304.93	305.28	305.66	306.38	304.59	305.54	306.22	304.2	304.93	305.95	304.59	304.38	306.7	305.44	304.99	305.37	305.63	305.86	305.84	304.98	306	304.04	305.53	305.47	306.21
302.75	302.84	301.88	302.41	302.52	302.86	303.08	303.08	302.56	301.4	304.41	303.5	303.04	302.15	302.18	302.5	302.82	301.9	301.83	302.83	303.71	302.3	301.92	303.12	303.48	302.06	302.37	301.85	302.92	303.38	302.98	303.03	302.25	304.2	303.23	302.02	302.72	301.56	303.01	303.39	301.9	304.57	302.59	303.22	302.79	303.01	303.97	303.87	302.24	303.24
318.57	318.16	317.55	317.75	319.01	318.29	318.7	317.43	318.17	318.54	317.99	318.58	317.5	317.87	319.11	319.07	317.32	318.27	317.91	318.76	317.64	317.82	317.44	319.8	317.97	316.99	318.88	317.99	316.58	318.24	318.4	319.11	317.23	317.3	318.85	318.43	317.57	318.23	319.77	318.89	318.04	316.81	318.46	318.2	317.09	317.11	318.01	317.45	317.51	316.95
329.04	327.65	327.48	328.82	328.89	329.48	327.6	327.57	329.16	328.52	328.9	329.2	327.77	328.83	328.69	329.04	327.64	329.45	328.76	328.63	329.84	328.63	328.18	328.7	328.9	327.96	326.66	327.88	329.58	328.36	328.73	329.24	329.2	329.02	328.77	328.47	328.93	327.88	329.69	329.13	327.86	328.61	328.05	327.56	329.14	329.83	327.57	328.43	329.69	328.58
307.04	306.47	306.2	306.04	306.28	305.18	306.85	306.47	307.57	306.27	307.11	306.6	304.66	307.13	305.69	305.1	305.62	307.13	305.3	304.37	305.87	306.18	306.67	305.7	305.63	305.12	305.92	306.14	306.96	305.85	308.14	306.15	306.85	306.3	305.89	305.85	305.67	305.98	307.55	304.86	306.35	305.9	306.26	306.58	305.57	306.42	305.79	306.56	306.67	305.95
305.68	305.79	306.65	305.8	306.33	305.08	305.35	306.62	305.81	305.87	307.56	307.08	307.25	305.32	307.11	307.03	306.2	306.58	305.88	306.65	306.45	305.47	306.65	305.3	305.39	306.34	305.62	306.3	305.29	305.92	306.88	304.94	306.02	306.8	306.36	306.72	305.11	305.75	305.85	306.28	305.93	306.66	305.98	304.73	307.22	306.66	306	305.87	306.67	306.05
309.88	309.96	311.55	310.96	310.42	310.52	311.67	310.72	310.38	312.49	310.86	311.21	311.33	309.55	310.08	309.65	309.46	311.53	310.47	311.95	309.95	312.26	310.93	310.46	309.42	310.2	310.41	310.78	311.15	310.96	311.02	309.08	310.98	311.56	312.25	310.88	309.78	311.92	310.64	310.48	311.03	310.68	310.63	311.7	310.48	310	310.23	310.57	311.86	311.39
305.92	306.35	306.99	304.86	306.57	306.34	306.56	305.14	305.18	306.8	304.88	307.26	306.15	306.5	305.68	305	306.18	306.4	306.38	306.48	305.62	307.77	306.52	306.52	306.4	307.4	306.07	304.95	306.13	306.8	307.15	305.95	305.84	305.28	306.49	305.95	305.67	307.26	307.48	307.45	305.64	305.83	306.06	306.58	307.04	306.71	306.71	305.19	305.21	304.9
304.21	304.61	303.51	305.37	305.74	304.61	305.63	305.44	304.09	303.96	304.53	303.99	303.26	303.87	302.99	304.19	304.54	303.38	303.6	304.52	303.27	304.07	304.54	303.25	305.46	303.24	304.09	303.95	303.82	303.29	305.36	304.05	303.81	304.04	303.18	304.15	305.86	304.51	303.53	305.02	304.33	304.83	304.59	305.14	304.93	304.34	302.97	303.13	304.22	305.01
306.6	305.24	306.85	303.88	305.11	304.39	304.99	305.8	305.8	306.19	306.75	306.47	305.29	305.24	305.74	305.4	304.39	304.97	305.86	306.39	305.73	304.92	306.11	306.27	305.73	305.75	306.89	305.03	305.9	306.01	306.02	305.25	305.07	305.59	305.24	305.61	305.55	305.08	305.35	304.88	304.73	305.37	303.7	306.34	305.44	306.17	305.72	305.02	305.99	306.34
307.29	307.18	306.33	305.99	306.74	308.03	306.9	305.75	306.39	306.76	306.38	307.38	306.63	306.21	305.92	305.77	307.9	307.91	305.32	308.88	305.88	306.72	306.57	306.99	307.3	306.43	305.1	307.63	306.13	307.08	306.31	305.58	305.47	307.23	306.85	305.84	306.48	306.89	305.41	305.91	305.29	306.21	305.28	305.56	306.71	306.66	305.29	306.71	307.94	306.87
306.41	303.89	304.89	304.6	304.05	305.18	303.94	303.58	304.77	305.33	303.36	305.15	304.07	304.59	305.54	304.4	304.69	304.16	304.53	304.13	305.27	304.61	304.48	305.75	304.54	304.68	304.26	303.7	303.78	302.39	303.84	304.99	303.92	304.5	304.42	304.26	303.01	304.1	304.92	304.88	305.16	304.18	303.94	304.55	304.92	305.5	303.83	305.23	303.22	304.15
301.96	301.47	301.66	301.45	300.57	301.4	301.69	301.25	301.56	300.25	299.9	300.47	302.59	301.68	301.12	300.79	301.56	300.65	300.63	300.7	300.92	300.98	299.94	300.71	300.76	300.65	301.1	300.12	301.09	299.83	300.9	301.27	299.51	301.24	300.55	302.21	301.54	301.57	301.38	300.77	300.61	299.3	300.93	300.61	302.24	301.08	301.71	301.89	300.27	300.23
304.62	303.03	304.42	305.94	305.21	305.23	304.95	304.57	305.58	306.53	305.57	304.57	305.85	305.18	305.29	304.78	305.36	304.78	305.41	305.21	305.36	305.15	305.14	304.85	305.8	305.93	306.47	305.47	305.98	304.62	305.51	305.46	304.02	304.48	304.84	304.95	305.82	306.46	305.71	304.19	305.06	305.66	305.25	304.88	305.39	305.16	305.5	305.21	302.92	305.17
325.15	325.66	323.21	325	325.62	324.26	324.42	326.02	324.38	324.28	325.35	324.09	323.61	324.24	323.97	324.51	323.25	324.97	325.15	323.54	324.08	324.29	323.97	324.87	324.63	326.29	324.91	323.98	324.8	324.26	324.81	324.72	326.02	324.68	324.35	323.55	325.03	324.75	325.3	323.89	323.25	324.85	325.18	324.36	325.21	324.23	324.65	324.35	324.42	324.17
312.18	312.2	312.88	311.7	313.34	313.5	311.29	312.8	313.21	313.2	313.12	311.9	314	312.94	313.06	312.42	312.91	311.36	312.33	312.63	313.46	311.72	312.44	312.41	311.87	314.01	312.71	312	312.74	311.46	312.15	312.69	312.63	313.77	313.75	312.73	313.64	312.96	311.74	310.88	312.49	313.95	312.88	312.5	311.71	312.85	312.26	312.33	313.57	312.81
306.74	304.96	305.34	306.16	305.17	305.53	305.82	306.08	305.78	305.67	305.65	305.82	304.55	305.44	305.02	305.79	304.44	305.11	304.46	306.63	304.05	304.62	305.38	305.13	305.17	304.53	305.93	304.06	304.77	304.34	305.73	305.88	305.18	305.91	304.17	305.44	305.26	305.65	305.57	304.57	305.04	306.15	306.3	304.82	305.35	304.25	305.57	304.93	305.43	304.78
317.25	318.18	317.55	316.94	316.55	317.83	317.27	317.78	317.29	316.15	317.41	317.75	316.72	317.14	316.45	316.46	317.82	318.27	317.79	317.16	317.33	316.77	317.08	318.69	316.42	317.55	317.14	316.63	317.06	317.15	317.73	317.09	317.22	318.67	317.8	316.86	317.48	317.6	317.01	316.94	318.42	317.3	317.2	317.65	317.16	317.61	317.88	317.94	318.14	319.13
318.31	316.36	317.14	317.22	316.63	315.56	317.12	317.53	316.64	317.13	314.82	316.51	317.94	316.65	317.82	316.87	314.1	317.62	316.4	315.31	317.18	316.17	316.76	317.36	316.85	317.34	316.44	316.23	317.07	317.55	316.62	316.82	316.63	317.67	317.27	316.25	316.37	316.25	316.54	316.32	315.94	315.82	316.25	316.98	316.72	318.66	316.91	317.49	315.16	315.77
307	307.14	307.29	306.55	306.99	306.93	307.83	306.17	307.47	308.11	306.77	308.61	306.97	306.81	306.16	307.35	306.74	307.27	306.54	308.37	306.93	307.74	307.05	308.45	306.82	307.62	307.87	307.87	307.29	306.94	307.77	307.28	307.91	308.22	308.47	307.72	306.82	307.99	307.03	307.77	307.02	308.52	308	308.68	307.41	307.15	307.14	308.87	307.88	307.63
314.65	314.48	314.03	315.5	314.1	316.13	315.03	314.52	314.67	314.53	314.31	314.48	313.3	314.62	315.56	315.59	314.87	316.5	315.1	315.12	315.14	314.79	314.43	313.76	314.76	316.12	315.96	315.55	314.96	315.07	314.02	315.36	314.71	315.13	315.42	317.37	313.87	314.78	314.96	315.81	316.02	314.89	314.76	315.22	315.97	316.12	313.7	315.7	313.34	315.73
313.08	313.11	314.22	315.46	315.33	312.7	313.44	312.92	313.66	314	313.56	313.96	312.97	312.62	313.51	314.34	312.69	313.9	314.24	314.06	314.16	314.02	313.92	313.62	314.34	314.31	313.61	312.2	313.51	313.52	314.47	314.72	314.67	314.66	314	314.2	313.63	312.74	314.02	314.22	312.8	314	314.16	314.41	314.14	313.24	313.26	314.79	313.87	313.56
296.81	296.58	297.92	296.96	296.73	296.99	297.39	296.18	297.16	295.45	295.77	297.47	297.09	296.81	296.22	296.33	296.79	295.83	295.72	296.14	296.02	296.07	298.22	296.41	296.54	297.15	297.78	296.15	296.33	297.74	296.45	296.6	296.82	298.01	296.74	297.92	296.6	296.32	297.67	295.11	297.69	295.04	297.96	296.71	297.45	296.51	296.81	297.26	297.05	295.77
314.75	316.15	315.95	315.35	315.97	315.76	315.88	316.2	316.87	316.4	315.27	315.74	313.98	316.7	315.42	317.53	315.43	316.55	314.64	316.62	316.31	315.9	315.54	316.71	316.74	315.8	316.13	315.85	315.57	314.3	317.25	316.45	316.36	316.44	315.29	314.39	316.77	316.72	315.38	316.22	317.05	314.88	315.35	315.05	316.88	315.96	315.52	315.91	315.71	315.13
301.9	304.23	302.57	303.26	303.59	303.58	303.51	303.62	303.58	303.07	303.2	302.04	303.66	303.52	303.02	303.61	303.94	302.78	303.12	304.33	304.72	303.09	303.42	303.33	304.07	303.79	303.14	304.32	304.13	304.24	303.41	303.56	303.87	303.36	303.26	304.89	303.14	304.25	302.67	304.75	302.72	303.16	303.54	303.19	303.54	304.49	303.25	302.25	303.52	303.95
315.1	314.5	314.85	313.68	314.77	316.01	314.65	314.32	315.53	315.02	314.7	314.7	314.22	315.27	315.02	315.16	314.81	314.21	313.54	314.56	314.24	315.05	314.84	315.33	314.59	314.4	314.13	314.98	314.57	315.06	315.35	314.16	314.89	313.2	314.7	315.67	315.13	314.95	316.11	314.26	314.7	314.95	315.4	315.04	314.78	315.18	314.5	313.96	314.15	313.88
308.88	309.66	309.05	307.41	308.93	309.14	309.53	308.25	309.54	308.7	308.25	309.11	308.46	308.7	309.84	309.77	309.1	308.15	309.13	308.89	308.97	307.6	309.33	307.61	308.98	309.88	309.04	307.93	309.92	308.09	308.98	308.61	309.25	308.5	309.06	308.21	309.04	307.76	309.25	308.39	310.12	309.04	309.29	308.76	307.78	308.41	309.2	308.55	308.47	308.41
315.14	316.07	314.68	316.23	314.49	316.35	315.02	316.76	315.81	314.76	315.75	315.34	315.23	315.51	316.21	315.07	315.99	315.42	314.65	315.92	316.84	315.92	314.96	315.98	316.34	315.99	314.88	315.67	316.08	315.82	315.8	316.09	314.96	316.48	316.28	314.95	316.33	316.05	316.08	316.42	315.57	315.8	315.93	316.69	314.76	316.19	316.18	315.57	316.37	314.84
303.1	303.88	303.1	303.14	302.69	303.16	303.89	302.45	305.82	303.75	302.65	302.37	303.67	304.04	303.59	302.64	303.15	302.81	303.73	303.07	303.31	303.09	302.59	303.7	303.25	303.91	302.59	303.31	303.04	302.68	303.48	303.34	302.51	302.46	303.16	303.61	302.37	303.18	303.45	303.97	305.08	304.56	302.18	304.19	303.61	302.83	302.11	303.8	302.73	303.13
313.64	313.47	313.57	313.85	312.14	312.87	313.36	313.7	311.57	314.67	313.22	312.3	313.75	314.04	313.85	313.75	313.26	311.72	313.97	313.96	313.37	314.3	312.18	313.32	312.96	313.27	313.67	312.05	314.5	313.59	312.97	312.6	314.13	313.46	313.82	312.61	313.5	313.05	313.43	313.32	313.77	313.79	314.5	313.22	315.03	314.36	313.34	313.73	313.93	314.07
305.73	305.49	305.48	304.68	305.29	305.02	303.91	303.71	305.91	305.04	304.23	304.6	305.82	306.01	305.1	304.78	303.76	304.03	304	303.74	305.76	305.76	305.94	306.09	304.81	305.12	305.25	304.84	304.75	304.79	305.75	304.87	304.7	305.28	304.8	305.09	304.73	305.94	304.67	305.53	304.93	304.21	306.4	304.71	304.64	306.65	304.71	306.07	304.27	305.16
301.5	299.44	300.68	301.6	301.15	301.82	302.26	299.85	300.03	301.14	301.49	301.09	300.24	300.47	300.03	301.23	300.96	302.53	301.81	302.4	299.81	302.13	300.69	300.26	301.23	301.41	299.81	300.99	301.78	300.05	301.43	300.68	300.71	301.62	300.18	301.05	302.02	302.09	299.57	299.98	301.03	300.61	300.59	301.38	300.7	301.97	301.39	301.57	301.36	300.64
328.82	328.98	327.69	329.13	327.26	328.76	328.67	328.61	329.13	328.71	328.89	326.75	328.38	327.51	329.54	329.18	329.43	328.8	328.56	329.36	328.25	328.75	329.49	328.81	327.89	328.53	328.05	328.6	329.15	329.47	328.28	328.64	327.8	328.89	327.63	329.05	329.79	328.93	328.64	328.55	328.87	328.34	328.45	329.87	329.7	328.28	330.38	327.98	329.32	328.42
298.86	300.26	299.56	300.89	300.18	299.1	299.24	298.49	299.85	298.92	300.54	300.2	298.58	299.25	300.17	300.74	299.7	300.45	299.19	300.34	300.14	300.25	300.81	299.64	299.73	299.79	300.11	299.53	299.28	299.72	298.52	299.78	299.76	300.85	299.9	300.15	299.63	300.49	299.72	301.63	300.49	299.87	300.55	300.11	300.08	301.54	299.7	300.01	300.39	300.54
311.66	311.7	313.85	312.02	313.41	312.42	312.12	312.68	313.13	312.86	312.93	313.02	313.01	313.3	312.18	313.29	313.26	313.5	311.95	312.09	312.6	313.13	313.5	312.16	313.38	312.93	312.2	312.03	311.52	312.77	312.75	312.08	311.78	313.26	312.42	313.02	313.42	313.74	312.14	312.88	313.66	313.88	312.66	311.9	313.99	313.29	312.94	312.95	313.29	311.84
310.85	312.05	312.56	312.36	312.9	312.1	313.34	311.91	311.61	311.96	312.02	312.1	311.64	312.18	310.76	311.94	310.94	311.5	311.18	312.47	312.39	310.86	311.04	313.94	312.15	312.89	311.52	311.99	312.5	313.46	312.26	312.41	311.55	311.14	312.74	311.47	312.28	312.61	313.22	311.72	312.38	312.21	312.37	312.69	312.06	312.01	311.96	313.37	312.09	313.51
315.35	314.75	313.86	314.49	314.31	314.63	313.89	313.73	316.91	314.95	314.91	314.92	313.36	315.56	314.23	313.34	314.35	314.89	315.87	314.91	314.61	315.84	314.15	313.98	315.3	314.8	313.97	315.95	315.78	313.24	315.89	315.69	314.14	314.98	314.38	313.96	314.11	315.35	314.94	314.79	313.14	315.33	313.72	315.18	315.71	315.85	314.36	314.47	314.49	313.96
305.37	306.02	304.62	305.02	306.04	305.11	305.18	303.28	305.32	305.92	305.96	305.48	305.74	305.35	304.94	305.08	304.5	306.17	304.53	304.53	305.06	305.15	305.35	305.29	305.17	306.06	306.49	305.44	305.16	305.33	305.84	305.56	305.47	304.55	305.94	305.11	306.5	304.89	306.21	306.18	305.25	305.31	304.96	305.42	306.02	304.29	306.06	305.51	305.87	304.64
307.29	306.08	307.71	305.81	305.63	306.69	306.3	306.13	307.73	306.68	306.04	305.35	306.48	305.24	306.62	306.94	305.84	306.25	306.78	305.85	305.06	305.58	306.52	306.87	306.08	305.6	306.01	305.9	307.29	305.84	306.55	305.46	306.12	306.62	305.2	306.33	306.12	306.08	306.24	306.22	305.82	305.74	306.26	305.89	305.09	307.21	306.46	306.25	306.55	306.19
313.76	311.84	312.75	311.74	312.81	313.81	312.48	312.02	312.46	313.19	312.07	311.31	312.3	311.71	313.29	312.21	313.4	312.48	310.71	311.58	311.8	312.33	312.36	312.42	310.94	313.93	311.44	313.75	312.04	312.29	312.61	311.31	311.75	313.78	312.52	313.45	311.6	312.29	313.17	312.76	310.94	311.96	312.47	312.75	310.43	311.82	311.32	312.02	312.7	310.13
302.85	301.58	302.75	302.14	303.39	302.14	302.9	302.24	303.17	301.43	303.2	302.89	301.29	300.7	302.42	303.24	302.36	301.45	302.84	302.49	303.09	303.1	304.28	302.48	301.17	301.79	303.16	302.08	302.15	301.13	302.63	302.69	303.97	301.99	303.79	302.46	302.62	301.95	302.08	303.46	301.87	302.41	301.98	303.34	303.09	300.82	302.77	302.06	303.33	301.89
297.73	296.91	297.47	297.59	296.69	296.17	295.92	296.39	297.54	296.84	297.92	296.06	296.84	297.19	296.2	296.82	296.58	297.48	296.43	297.15	296.86	296.01	297.07	297.82	296.11	296.75	295.38	297.92	295.97	296.23	296	297.42	296.12	296.59	296.8	296.86	296.51	296.86	297.02	297.79	296.26	297.31	296	297.24	297.39	297.82	297.01	296.1	297.24	297.33
317.79	316.45	317.55	316.17	317.39	315.73	316.2	317.64	316.26	316.48	316.51	316.03	316.16	315.49	316.62	316.83	316.52	315.7	316.79	316.75	317.67	316.87	315.96	315.47	316.14	316.92	315.38	316.8	317.19	316.61	316.53	317.44	315.61	316.62	315.18	316.41	317.31	316.91	315.78	316.35	316.17	314.13	316.15	317.25	316.55	315.52	316.77	316.18	316.67	317.16
304.7	302.4	303.96	303.39	303.99	304.39	303.54	303.79	305.25	303.33	304.39	303.66	302.06	302.85	304.25	304.35	304.72	303.31	303.84	303.51	303.61	303.11	303.89	304.23	303.7	302.98	303.42	304.34	304.21	303.22	305.55	304.82	305.34	304.53	304	304.6	304.3	303.19	305.34	303.98	305.32	304.8	304.53	303.97	303.93	302.92	303.53	302.49	301.62	303.1
316.57	318.04	317.06	318.18	317.44	317.34	318.07	315.67	316.96	318.07	316.42	317.48	317.62	317.43	316.01	316.87	316.64	317.53	317.36	317.72	317.79	317.84	316.33	317.63	317.57	316.3	317.19	317.88	317.72	317.44	316.4	316.69	316.72	317.31	316.95	315.98	317.22	317.61	317.19	316.59	317.26	317.53	316.6	318.16	315.77	317.34	318.47	318.24	317.19	318.19
317.77	319.3	320.04	319.47	320	319.56	319.45	319.62	318.96	319.73	318.64	319.46	318.65	320.62	319.71	320.17	319.15	317.64	319.84	319.75	319.04	319.68	318.86	318.36	319.34	320.2	318.97	318.18	318.86	319.1	318.94	318.77	318.84	319.39	318.65	319.66	319.04	320.09	319.72	319.23	320.01	318.17	319.82	318.62	318.73	319.9	318.88	318.63	319.61	319.05
315.86	316.06	316.38	315.64	316.89	316.27	314.86	315.66	316.24	317.04	315.83	315.72	315.14	315.36	315.73	316.37	315.35	315.94	316.44	316.15	316.7	314.87	315.49	315.87	315.07	316.33	316.12	315.89	316.06	316.47	315.58	316.32	316.55	317.15	315.55	315.86	316.49	315.94	315.76	315.94	316.52	314.86	314.62	315.72	315.33	316.92	315.92	314.64	316.26	315.91
312.92	312.36	313.31	312.79	314.46	314.52	313.18	312.24	312.86	312.88	313.08	313.52	313.45	314.42	313.52	313.26	312.5	312.92	312.59	312.96	313.35	312.56	313.13	314.66	312.64	312.99	313.25	313.18	313	311.98	313.61	312.86	314.6	313.11	312.26	313.19	313.8	313.43	313.5	313.86	313.49	313.62	313.15	313.95	313.5	313.71	312.99	313.5	312.56	312.32
314.58	313.94	315.49	314.96	313.4	315.01	314.74	314.19	315.39	315.41	315.41	313.79	316.51	313.8	314.32	315.23	314.47	313.96	313.4	314.63	313.79	314.43	314.19	314.62	314.79	314.89	315.04	315.2	315	313.97	314.96	314.28	314.59	314.76	315.33	314.2	314.52	315.38	315.35	315.17	314.18	316	314.35	313.82	315.17	315.25	314.72	314.86	315.2	314.28
326.33	327.82	327.66	328.5	327.74	327.49	328.06	327.83	328.13	327.43	326.67	327.3	328.51	327.71	327.34	328.63	327.51	326.83	327.85	327.9	328.23	328.09	327.82	328.04	327.93	327.91	328.85	327.71	327.76	328.74	327.52	327.72	328.28	327.48	326.97	327.04	327.9	327.88	327.6	327.33	328.58	328.58	327.62	329.03	328.25	327.75	327.95	327.96	328.77	328.07
297.7	297.08	295.87	295.72	296.13	297.16	298.17	297.46	296.14	296.89	297.68	297.7	297.12	296.92	297.62	296.39	298.58	296.33	294.95	296.42	296.65	296.01	296.52	297.31	297.4	296.17	298.01	296.1	296.7	297.57	297.95	297.3	296.53	295.74	297.73	296.7	296.68	296.86	296.64	297.22	297.28	296.75	295.48	296.88	296.35	296.08	296.17	296.81	297.17	296.32
304.35	304.71	305.44	305.56	305.52	305.21	304.68	305.51	304.24	304.62	304.91	304.87	305.8	305.61	305.27	304.75	306.61	305.31	305.18	304.75	305.67	306.6	304.23	304.76	305.18	305.02	304.99	305.83	305.44	305.66	305.35	306.11	304.4	305.64	304.61	305.53	303.98	306.12	305.72	305.31	306.17	305.63	305.9	306.08	306.64	305.11	306.08	304.27	304.74	304.03
313.01	312.89	313.63	313.84	314.4	313	311.86	313.52	313.45	314.06	314.37	311.79	313.72	312.89	312.88	313.9	314.73	313.49	313.4	313.61	314.04	313.93	312.93	314.8	312.89	313.28	313.77	312.43	313.65	313.68	314.04	314.2	312.09	313.33	312.46	314.51	313.5	313.77	314.01	314.08	313.3	311.28	312.03	313.16	313.11	313.47	313.78	313.21	313.33	313.78
303.85	305.24	303.45	303.93	304.01	304.54	304.53	304.33	304.1	305.49	304.06	304.13	304.35	303.67	304.99	304.17	304.82	305.06	304.61	303.11	303.41	304.84	304.46	304.74	304.22	304.81	304.54	304.25	304.36	303.9	306.07	304.78	303.18	303.9	305.04	303.39	305.24	304.07	304.06	305.01	304.14	303.43	303.52	304.11	304.31	304.24	305.46	304.77	304.45	303.98
310.72	311.28	311.1	311.81	311.89	310.8	311.17	311.61	310.92	310	310.03	309.88	311.75	310.19	309.84	309.84	309.54	310.94	310.97	311.29	309.84	311.08	311.5	310.76	310.34	311.12	310.36	310.27	311.05	311.13	310.07	311.1	310.67	310.76	311.45	311.64	311.3	309.61	310.74	309.71	310.68	310.12	311.09	311.65	309.34	310.85	309.94	310.24	310.18	311.11
306.81	306.07	307.46	305.16	305.18	305.07	305.97	305.19	305.06	304.98	305.08	305.16	305.96	306.05	305.78	305.28	305.65	304.24	303.54	304.66	304.71	304.75	305.78	305.32	305.64	305.01	305.47	305.48	305.6	304.87	304.02	304.69	304.56	305.48	306.38	305.99	304.51	305.35	306.16	304.7	304.85	306.22	305.86	305.21	305.39	303.91	304.98	304.98	305.18	305.23
313.22	313.2	312.88	313.74	312.55	312.54	312.22	313.02	313.04	311.91	312.47	313.21	313.43	314.09	312.61	312.89	313.59	312.63	312.81	312.51	313.15	310.96	313.05	312.05	313.11	312.83	313.47	312.78	314.42	313.37	312.89	313.65	313.68	312.43	313.24	314.18	313.01	313.37	311.66	313.52	312.39	312.96	314.01	312.92	313.62	313.89	312.03	312.61	313.23	312.25
315.11	316.51	315.3	316.54	315.07	316.27	315.29	316.57	314.51	315.36	316.51	315.15	313.51	316.14	316.19	315.41	315.91	315.14	316.39	316.1	314.99	315.94	317.93	316.76	315.18	315.87	316.47	315.11	316.46	315.41	315.25	315.52	315.38	316.21	315.81	316.16	315.39	315.17	316.12	315.54	316.1	315.45	316.19	316.1	316.22	315.72	316.51	315.34	315.84	316.07
303.1	304.16	303.07	302.5	301.69	303.91	301.88	303.56	301.91	302.22	303.03	301.96	302.75	302.36	302.82	302.93	302.95	302.91	303.7	302.99	302.32	302.64	303.07	302.38	301.7	302.71	302.13	302.31	303.26	302.17	303.63	303.51	303.32	303.04	302.4	302.58	302.11	303.23	302.49	302.48	302.66	303.45	303.17	301.95	302.96	303.21	301.77	302.08	302.64	303.16
296.3	296.29	295.6	297.07	296.99	296.52	296.51	295.74	297.56	296.79	296.35	296	296.69	297.66	296.45	297.71	295.35	298	297.27	297.06	297.23	297.06	298.13	297.7	295.82	296.31	296.44	296.93	296.22	296.38	296.06	295.59	298	297.91	296.34	296.89	296.74	295.22	295.6	297.52	295.92	297.44	296.33	296	295.81	297.01	297.89	297.56	296.73	297.14
303	303.8	304.23	303.67	305.54	303.32	303.28	303.2	303.71	303.4	302.73	303.32	302.4	303.3	303.56	303.21	303.47	303.1	304.78	303.33	303.12	303.35	302.56	303.36	303.63	302.88	303.18	303.41	303.59	302.21	302.99	304.8	303.46	303.71	303.72	303.1	302.52	303.48	303.35	302.56	304.26	303.04	303.25	304.76	302.64	302.98	304.54	303.58	303.57	302.76
317.19	316.93	317.49	317.03	317.91	316.62	317.44	315.51	317.83	316.77	316.93	316.48	317.56	318.24	318.01	316.95	317.08	316.94	318.55	318.55	316.7	317.56	316.59	317.17	317.14	316.9	319.4	316.31	316.42	317.73	317.71	316.87	317.9	317.36	317.88	317.88	316.2	315.82	316.78	315.42	316.38	317.41	316.91	318.27	318.17	317.96	317.31	317.39	316.81	317.98
311.37	311.4	311.16	312.1	310.95	312.33	309.76	311.16	310.73	310.82	312.08	311.71	311.63	312.04	311.7	311.84	310.64	311.5	312.53	312.2	311.56	312.32	311.78	310.77	311.67	311.71	310.77	311.95	310.33	310.97	311.19	311.78	311.63	311.47	311.74	311.61	311.96	311.4	311.31	311.01	312.01	310.96	311.86	311.25	310.35	309.71	310.39	311.32	311.84	311.04
311.85	313.29	313.56	312.31	311.15	313.45	313.68	314.31	312.6	312.22	313.19	312.64	313.58	313.06	312.76	312.52	311.98	312.53	312.73	312.43	312.35	314.46	312.55	311.52	313.82	312.92	311.78	312.32	312.81	312.83	313.62	312.33	312.28	313.66	313.63	312.94	312.64	312.53	312.68	311.76	311.41	311.55	312.4	312.32	313.51	311.71	312.32	312	312.89	312.49
325.81	327.34	327.73	327.81	328.19	327.07	327.53	326.36	324.47	328.4	325.64	327.61	327.71	326.49	327.29	327.1	326.9	326.76	326.67	327.85	326.94	327.68	328.39	326.02	326.71	327.32	327.93	328.18	326.66	326.28	327.68	327.06	324.95	328.15	327.68	327.29	326.82	327.67	326.74	325.68	326.37	326.19	326.15	327.34	326.8	327.68	327.95	325.92	326.44	327.68
317.89	316.88	316.58	317.37	318.19	317.84	316.87	317.88	316.62	317	316.91	316.15	318.75	317.81	317.73	317.35	317.16	317.29	316.94	316.27	318.25	317.36	317.28	317.75	316.92	317.33	316.44	316.87	318.48	317.67	318.03	318.32	316.65	318.63	319.04	316.82	316.25	317.22	317.94	317.46	316.27	316.88	316.95	318.02	318.7	316.68	317	317.04	316.69	318.41
304.66	304.77	304.93	304.1	304.13	304.07	305.1	303.58	305.44	304.16	303.4	303.89	305.66	304.54	304.26	305.04	303.62	303.91	304.34	304.74	303.57	303.73	303.7	305.67	304.74	305.08	304.42	304.08	304.46	303.77	304.6	304.47	304.43	305.31	303.05	304.36	303	304.71	305.43	304.41	305	305.54	304.31	303.88	304.34	304.28	304.54	303.5	304.19	304.64
296.71	297.45	297.33	296.7	296.47	295.78	297.29	294.91	296.29	296.17	296.64	296.64	297.49	296.29	297.19	296.92	296.21	297.55	296.41	297.55	297.53	297.56	296.41	297.13	296.86	295.84	296.83	296.75	296.92	297.89	296.7	296.98	296.98	297.76	296.28	296.26	295.77	297.07	296.73	296.47	297.01	297.54	296.69	296.23	294.84	295.07	296.39	296.42	296.28	295.82
298.25	297.02	296.56	296.92	294.9	296.26	296.8	297.13	296.08	298.29	296.73	296.56	296.32	297.26	296.04	297.47	297.32	297.45	296.04	296	297.33	296.96	297.14	296.42	296.48	296.85	297.53	297.31	298.2	296.56	296.82	297.86	297.11	295.93	295.8	296.97	296.88	297.08	296.61	295.78	298.31	296.4	297.19	297.41	296.73	296.9	295.77	298.43	296.4	296.8
307.13	306.97	307.12	306.78	306.64	306.88	308.12	307.7	306.39	305.45	306.63	305.67	305.35	306.79	306.63	306.86	305.82	306.5	307.38	306.52	306.03	307.04	306.74	307.3	307.96	307.45	306.77	305.18	305.84	306.15	305.87	307.27	306.55	307.6	304.92	308.43	306.22	306.87	307.43	307.9	306.61	306.06	306.51	306.91	306.75	307.2	306.98	306.23	307.06	307.8
313.16	314.32	315.31	314.83	316.04	314.2	314.43	314.93	314.79	315.47	314.18	315.12	315.73	313.24	315.04	315.58	314.86	315.33	314.66	314.99	314.9	314.69	313.69	316.59	316.66	314.17	315.93	314.54	314.31	315.24	315.12	315.05	315.02	314.91	315.59	315.36	314.43	315.11	315	314.83	315.38	314.86	315.13	314.92	314.68	313.74	313.38	314.77	315.04	316.02
327.14	328.35	329.28	327.87	329.53	327.94	329.63	328.38	328.37	328.85	329.48	329.23	329.44	327.56	329.93	327.74	328.34	327.13	329.09	328.95	327.37	329.68	326.84	329.12	329.56	329.78	327.79	328.29	329.43	328.87	328.63	329.14	327.89	328.64	329.53	328.62	328.22	328.88	328.18	327.48	328.79	329.11	327.85	329.02	328.7	328.39	328.25	328.03	327.16	328.78
306.24	306.19	306.69	306.76	306.82	306.42	306.87	306.55	305.79	306.33	306.52	306.46	306.84	306.5	305.81	305.99	306.66	306.37	306.74	305.32	305.82	306.54	307.37	307.41	305.96	307.13	307.07	305.76	306.46	306.04	307.08	305.8	305.4	305.73	307.28	305.87	306.33	305.89	304.33	306.92	305.57	306.62	307.02	306	307.45	305.75	308.29	306.01	306.99	306.96
308.83	307.59	308.08	309.06	308.59	308.42	309.95	308.12	309.34	307.93	307.72	309.39	308.59	308.13	310.58	308.12	309.35	309.18	310.46	309.35	310.56	308.5	308.93	309.17	308.64	308.75	310.13	309.54	308.63	309.65	309.21	308.98	308.69	309.02	307.4	309.52	309.1	309.69	309.06	308.56	307.97	309.34	309.07	309.7	308.52	308.55	308.92	309.06	308.32	309.34
302.78	303.22	303.57	302.45	301.34	302.03	303.31	301.17	301.81	301.85	301.64	302.78	302.67	302.68	302.32	302.72	302.82	301.83	302.75	302.33	302.63	301.25	302.48	301.84	302.46	302.57	302.61	303.43	302.41	301.57	301.45	301.12	301.95	303.26	301.5	302.19	302.99	303.7	301.79	302.51	303.14	302.42	303.58	301.74	301.79	303.02	302.9	302.48	301.61	302.01
307.89	306.77	307.45	307.22	308.2	307.8	306.92	306.99	307.2	306.39	307.6	306.85	306.37	307.32	307.58	307.32	308.1	307.5	308.06	306.59	306.52	308.02	307.66	307.46	308.37	307.14	307.79	307.4	308.12	308.38	307.54	306.93	307.02	307.25	306.8	306.53	306.61	307.82	306.65	306.98	306.64	307.49	307.78	307	306.8	308.16	307.7	306.95	308.6	307.22
306.44	304.07	305.27	305.06	305.6	305.05	306.38	305.02	305.34	305.52	304.99	304.9	304.09	305.14	305.96	304.93	305.08	305.2	305.51	306.24	304.67	306.54	304.99	305.3	304.85	305.38	304.45	304.49	304.34	305.51	304.76	305.65	305.42	304.5	305.92	304.91	304.79	304.79	305.53	305.49	304.83	305.3	304.57	306.83	305.58	304.61	305.69	305.58	303.01	304.57
302.95	304.05	303.22	303.21	303.73	303.42	303.06	303.48	302.83	304.72	303.67	304.14	302.97	302.51	303.7	302.07	304	303.21	304.35	303.53	303.8	301.6	302.82	302.25	303.87	303.42	302.48	302.99	303.56	303.18	302.48	304.71	302.14	302.75	304.8	302.9	304.45	303.25	303.5	302.75	304.02	302.83	303.93	303.19	302.73	302.87	304.11	303.62	303.55	303.57
303.41	304.01	304.28	304.25	304.68	304.57	303.77	304.51	305.72	304.51	305.47	304.68	304.61	304.27	304.43	303.15	304.35	304.67	305.85	305.68	303.91	304.46	305.03	305.34	303.75	305.48	305.01	303.15	304.76	305.65	304.2	305.21	303.91	304.76	304.11	305.1	304.27	304.99	304.14	303.75	304.53	303.06	305.24	305.29	304.36	305.5	304.71	304.94	303.75	304.89
[truncated: 850 more rows]
[truncated: 150 more columns]
