# Supplementary material for: Genetic dissection of main and epistatic effects of QTL based on augmented triple test cross design
Source: PLoS One. 2017 Dec 14;12(12):e0189054. doi: 10.1371/journal.pone.0189054 (PMC5730204; doi:10.1371/journal.pone.0189054)
Supplement: S9 Supporting Information — (ZIP) [file pone.0189054.s009.zip › z5_2000_0.8_5.csv]

298.98	300.01	300.3	301.35	300.86	298.17	299.46	300.74	301.28	300.85	301.03	300.58	299.6	300.26	300.9	300.96	300.08	298.58	300.02	301.68	300.18	301.63	299.42	299.96	301.12	300.02	300.25	301.45	299.16	298.8	301.86	300.46	299.6	300.99	298.52	298.9	299.92	301.25	298.57	300.62	299.43	299.99	299.48	299.98	299.61	300.88	302.18	300.6	299.83	299.8
316.88	316.68	315.71	316.52	316.98	315.89	317.45	317.52	316.36	315.27	317.02	316.46	317.15	317.86	315.06	315.87	315.21	317.38	318.18	315.94	316.89	316.96	315.52	317.43	318.51	316.86	317.32	316.43	316.49	315.56	318.23	316.56	316.86	315.63	316.97	317.04	316.44	318.51	316.36	317.55	317.39	316.74	315.32	315.03	316.8	317.02	317.34	317.53	318.16	316.87
326.82	327.3	329.98	328.57	327.94	329.25	327.7	328.41	328.34	327.86	328.99	328.24	329.12	327.34	328.04	328.52	326.99	325.96	329.35	326.99	328.52	329.16	329.34	326.94	326.77	328.56	327.46	328.04	328.33	327.1	327.62	328.78	328.39	327.3	327.93	329.55	327.43	328.21	325.73	326.71	327.47	329.01	327.78	328.65	328.46	325.38	327.06	328.65	328.3	328.75
317.06	317.35	315.4	317.13	317.28	317.63	317.75	317.55	318.66	318.36	316.12	316.69	316.98	317.23	315.01	316.96	316.2	318.91	316.34	317.36	316.5	318.82	315.87	316.02	316.64	318.07	317	315.96	316.19	316.92	316.87	316.38	316.95	317.59	317.84	314.3	316.02	317.47	317.62	316.63	316.48	316.79	317.15	318.65	317.62	317.27	317.92	318.01	318.87	318.69
316.45	315.94	314.21	316.52	314.5	316.05	315.76	317.4	315.99	316.78	315.69	315.67	314.52	315.73	316.1	315.59	317.23	316.02	315.53	314.53	317.38	316.25	316.61	315.29	314.54	315.39	315.79	315.48	315.21	315.86	316.07	315.5	315.94	316.52	316.46	316.32	314.83	314.6	316.27	314.05	316.01	316.15	315.23	314.9	315.33	315.9	315.35	315.67	313.99	315.27
314.89	315.68	315.64	314.08	315.64	314.63	315.43	315.23	314.5	315.71	315.66	314.38	316.72	317.2	314.64	315.52	315.59	316.46	316.16	316.23	316.67	315.09	316.28	317	315.52	316.4	315.32	315.25	316.03	316.74	315.62	314.06	315.97	315.81	316.34	315.23	314.69	315.4	316.08	315.96	316.5	315.95	316	315.5	315.91	317.17	316.13	316.01	315.76	313.42
307.9	307.46	306.6	306.95	307.18	307.16	308.43	306.72	308.09	307.29	306.04	306.62	307.81	307.47	307.56	305.93	304.65	307.86	308.04	308.84	306.93	307.74	307.54	306.35	308.41	308.19	306.2	307.87	305.03	306.79	306.42	307.45	306.36	308.61	305.54	308.32	306.02	305.98	306.06	309.47	307.53	308.17	307.7	306.7	307.07	307.84	308.63	308.24	307.82	307.16
313.52	311.31	311.22	313.17	314.08	314.99	311.65	313.43	314.4	314.53	312.35	311.98	312.38	314.51	313.4	312.6	312.78	312.27	312.74	313.78	313.19	313.68	313.23	313.41	312.59	312.83	312.04	312.17	313.28	312.3	311.99	311.26	312	311.77	313.55	314.26	312.94	313.15	312.86	313.68	314.26	311.25	312.99	312.86	312.53	312.34	312.07	312.95	311.77	312.81
324.78	325.95	325.92	325.22	325.59	323.24	324.07	324.33	324.31	324.58	323.73	324.58	324.89	324.09	324.85	327.21	326.49	324.7	324.48	326.59	325.3	324.98	323.41	325.06	324.97	324.17	325.92	325.4	325.44	324.87	323.91	326.4	323.4	324.39	325.33	325.75	324.14	327.01	322.69	324.93	324.89	324.56	326.26	323.53	325.54	325.46	321.98	323.6	324.85	323.93
313.31	313.31	311.97	312.62	313.33	312.68	313.51	315.16	312.17	313.1	313.03	313.63	314.24	312.47	312.79	313.95	311.67	312.99	312.97	312.55	312.96	312.02	312.96	312.35	311.57	313.21	312.05	312.33	312.61	313.79	312.56	314.36	313.76	313.76	311.55	312.56	311.85	311.1	314.32	313.33	313.87	313.9	313.46	315.27	311.65	312.5	312.95	312.39	313.59	313.43
296.29	297.24	297.65	297.7	295.75	295.63	296.29	298.55	295.97	296.88	297.2	296.52	298.21	296.24	295.91	298.36	295.07	296.87	295.56	298.1	297.18	296	296.96	298.52	296.42	297.43	295.78	297.45	296.43	296.87	297.63	296.37	297.46	297.37	297.43	297.19	296.89	297.3	297.5	296.69	296.98	294.79	297.09	297.36	296.97	297.36	296.84	297.64	296.1	297.59
316.77	316.61	316.18	314.74	315.43	314.86	315.98	314.09	314.8	315.11	316.36	314.06	315.65	315.92	315.32	315.36	315.14	315.42	316.9	315.86	316.37	316.07	314.36	316.67	315.01	314.49	315.37	315.5	315.06	315.96	314.79	314.02	315.69	315.11	315.94	317.07	314.4	315.18	316.63	318.6	316.22	315.45	317.45	317.54	316.41	316.55	315.28	316.65	316.52	315.17
305.16	304.03	302.84	304.13	304.65	305.17	305.62	305.8	305.66	304.65	304.21	304.68	304.91	305.67	303.62	303.14	303.68	305.48	303.29	305.24	303.97	305.26	305.92	305.06	303.45	304.65	304.47	303.24	305.73	305.63	305.08	303.49	306.39	305.11	306.06	305.71	304.99	304.99	304.76	303.73	304.08	306.62	307.16	303.71	305.63	305.01	304.48	304.93	304.93	304.24
303.13	305.4	302.35	300.11	303.1	302.07	301.43	301.09	302.82	303.5	302.89	303.13	302.12	304.09	303.94	300.67	301.81	301.6	303.65	302.98	301.95	302.36	302.16	303.05	301.53	302.68	301.41	302.01	301.66	302.68	303.5	301.92	300.44	302.74	305.38	302.35	302.36	302.14	303.64	301.62	301.64	301.66	302.02	302.07	301.24	303.77	301.24	302.35	302.5	304.36
294.24	293.92	294.65	293.9	292.65	295.53	294.27	294.05	294.02	293.48	295.44	294.07	293.85	295.47	293.41	295.37	293.55	294.63	293.06	294.12	293.06	294.52	293.03	294.83	297.8	293.76	293.3	291.9	292.23	294.1	293.61	294.09	294.31	293.69	293.27	293.79	294.25	291.98	295.48	294.07	293.46	293.98	293.88	292.44	293.55	293.3	294.94	294.35	293.44	293.75
311.69	312.44	317.36	311.83	312.76	313.88	310.18	313.02	312.18	313.74	312.27	312.06	311.16	312.22	312.1	312	311.58	310.54	313.02	311.83	312.56	311.88	312	313.5	311.49	313.61	313.84	313.41	312.28	312.16	313.13	312.94	312.69	311.5	311.45	314.78	313.05	313.4	313.76	313.82	312.08	313.4	311.3	312.08	312.61	311.13	314.51	312.9	312.02	313.46
306.73	305.02	304.23	305.45	304.12	303.48	303.29	305.32	304.13	306	307.41	305.59	304.67	303.68	304.96	303.81	304.82	304.56	304.24	304.03	305.15	304.22	305.32	304.88	303.35	305.39	304.53	304.77	304.64	305.75	304.68	304.93	305.32	304.37	304.44	305.04	302.98	304.96	304.43	303.28	303.54	304.38	305.24	303.29	305.35	304.98	304.63	304.08	304.33	304.07
302.48	301.36	302.18	302.96	305.07	303.31	302.04	302.53	301.74	305.04	303.04	301.15	303.7	302.05	301.54	302.97	301.86	302.3	301.82	301.26	303.21	302.44	302.73	302.84	301.6	302.61	303.86	302.55	303.01	303.71	303.33	303.19	302.7	303.53	302.23	302.31	305.55	302.04	302.39	304.02	302.92	302.2	303.59	302.91	302.45	304.72	303.51	301.11	303.08	299.27
316.06	317.19	314.25	315.38	315.78	316.09	316.11	314.56	314.69	315.51	317.87	315.25	315.29	317.02	314.79	314.7	316.44	314.95	316.18	316.32	316.08	317.37	314.65	314.99	315.15	315.22	316.95	315.83	315.46	315.58	314.44	313.53	314.84	314.02	313.88	314.8	318.29	317.4	314.86	316.39	314.2	315.53	315.08	315.83	315.99	314.78	316.75	317.59	316.06	315.56
305.61	308.23	307	304.68	305.48	305.74	303.51	305.61	306.64	307.11	306.94	306.46	305.73	306.16	307.07	306.47	306.12	305.47	306.26	306.36	306.67	306.68	303.46	305.75	307.01	305.42	305.74	306.19	305.43	305	307.71	306.63	307.21	306.02	306.5	304.33	306.35	305.63	306.16	304.18	306.62	304.98	306.17	306.77	305.22	305.4	306.82	306.51	308.14	305.19
302.26	302.59	301.94	304.15	304.17	302.69	303.36	303.88	302.21	303.31	302.64	304.16	301.69	301.8	302.26	301.68	302.24	305.97	303.59	303.21	303.73	303.16	304.15	302.55	303.53	302.69	302.17	302.71	301.68	303.64	303.28	301.75	302.9	302.83	302.89	302.58	303.57	302.66	301.91	302.08	301.37	301.7	302.2	300.7	302.53	303.46	303.97	303.52	302.53	303.44
311.6	312.42	312.11	310.57	311.32	310.76	311.32	310.53	311.36	311.43	311.7	313.26	310.73	313.33	311.71	312.77	313.29	310.55	311.48	312.5	311.58	311.3	313.08	311.14	311.86	311.65	312.15	311.88	311.42	311.35	311.5	311.91	311.94	311.3	311.49	311.53	311.69	313.18	311.16	310.31	309.94	310.71	311.88	311.5	310.19	311.61	312.66	311.85	311.32	311.09
324.01	325.13	324.22	323.83	324.51	323.99	325.12	323.79	324.84	324.48	323.44	324.14	325.18	324.05	325.4	326.36	326.61	323.72	322.49	322.77	323.38	325.17	325.26	323.88	325.5	324.69	323.4	324.89	325.68	322.2	322.57	323.25	325.58	324.68	326.26	322.88	325.39	326.68	324.84	323.88	323.65	324.88	324.24	324.12	325.59	325.69	322.77	325.41	324.97	324.97
305.81	303.96	307.17	304.86	306.05	306.43	308.02	305.71	304.41	303.97	304.14	305.42	306.71	305.18	305.72	306.57	303.77	304.33	305.65	306.38	305.46	305.49	305.23	304.33	305.94	304.14	307.52	304.68	306.71	304.41	306.09	304.81	305.53	305.21	305.47	305.93	305.35	305.32	306.17	307.08	304.9	304.06	306.02	305.31	306.84	304.54	306.45	304.26	306.96	306.8
295.15	295.29	293.38	294.5	293.26	293.66	293.03	294.19	293.77	294.86	295.89	293.15	294.1	294.88	293.82	292.81	293.28	292.39	292.79	293.23	292.31	293.97	295.44	294.66	293.59	294.58	295.62	293.54	294.04	292.87	292.83	293.21	293.15	293.04	293.58	294.88	294	294.3	293	293.61	294.03	293.15	294.92	292.73	295.55	292.76	293.49	293.22	293.16	294.09
304.67	305.27	304.86	302.66	302.36	305.03	302.83	304.82	304.48	304.95	304.08	303.75	304.57	303.45	303.74	305.59	304.75	303	304.11	304.53	304.77	302.73	302.88	303.28	303.7	302.43	305.26	302.98	303.74	305.82	303.87	305.26	304.19	303.57	304.25	303.14	302.91	304.42	304.75	305.07	305.68	303.95	304.37	303.48	303.19	303.7	305.96	305.16	305.11	304.47
313.36	313.66	312.79	314.33	313.46	312.19	313.53	314.74	312.38	311.87	313.33	314.34	313.07	314.53	312.52	312.31	313.48	314.48	315.27	313.73	314.31	314.14	314.12	314.19	314.31	313.3	314.29	312.94	314.94	312.76	314.41	311.71	313.04	312.67	314.79	313.22	315.28	313.95	312.51	313.24	312.23	312	313.5	312.71	313.56	312.49	312.8	312.83	312.43	314.72
315.76	314.2	314.55	314.94	314.63	315.28	315.18	315.23	313.47	314.74	313.73	315.11	314.26	315.73	316.06	314.83	314.16	315.17	315.27	315.19	314.81	314.58	315.77	314.84	315.36	315.68	315.05	313.78	316.11	315.37	314.97	314.47	313.99	314.02	314.59	315.13	315.8	315.36	315.64	313.78	315.17	313.6	313.8	314.1	314.45	314.93	315.18	314.55	316.65	315.49
312.14	312.77	312.14	310.32	310.63	312.54	311.95	310.75	312.51	313.23	311.09	312.38	313.01	311.79	312.76	312.48	312.03	310.21	312.03	310.07	309.7	310.48	311.14	312.72	310.06	312.57	310.68	311.73	310.31	310.88	311.47	309.21	312.37	310.72	312.72	310.11	309.99	310.23	311.86	311.82	313.5	313.32	310.89	311.45	311.56	313.17	311.47	311.56	311.16	312.39
318.4	315.97	318.3	317.18	316.26	317.84	316.95	317.01	316.86	315.24	318.01	315.23	315.47	317.4	315.72	316.65	315.5	317.46	314.9	316.77	317.42	317.52	317.1	318.05	318.37	315.2	316.56	316.32	315.03	316.28	317.82	315.62	316.12	316.67	320.25	315.92	315.49	317.04	316.42	317.43	317.34	316.96	316.26	317.86	316.95	315.52	315.63	315.53	316.49	316.53
306.34	306.05	305.63	305.32	306.24	305.15	308.08	304.78	304.21	305.05	304.71	304.32	305.25	305.38	305.54	305.1	305.7	305.09	304.83	303.71	304.11	305.9	306.13	307.3	305.35	304.56	303.71	305.95	305.03	304.84	306.97	303.29	306.65	306.02	303.82	305.1	304.89	305.82	305.37	306.01	305.03	305.13	306.06	305.39	303.51	306.52	304.74	306.16	306.81	304.15
311.7	311.08	309.58	312.06	312.46	313.44	310.5	311.54	311.48	311.29	311.88	310.96	312.82	311.37	312.36	311.38	311.26	314.05	313.21	311.82	310.98	310.43	310.43	309.57	312.73	310.88	312	312.4	310.86	311.39	309.99	312.63	313.28	311.23	314.49	311.78	310.89	311.29	310.11	311.4	311.36	311.26	311.09	311.33	310.58	311.13	311.35	310.79	311.66	311.09
304.8	305.57	302.74	303.02	303.77	303.98	303.93	305.14	302.47	302.48	304.44	302.77	303.46	303.89	302.97	303.75	304.64	303.1	303.64	304.98	304.91	303.41	304.83	303.19	302.8	302.43	303.62	302.25	302.79	304.37	304.1	304.14	305.94	302.64	303.27	304.41	303.35	303.85	303.52	302.14	304.15	303.64	305.51	302.45	304.12	304.26	302.05	301.22	302.35	302.85
317.7	317.76	317.48	317.1	318.13	316.87	315.6	316.67	316.77	317.99	316.55	317.13	317.48	316.57	316.23	318.42	317.38	317.15	315.66	315.78	316.35	317.42	317.22	317.26	318.45	317	317.65	316.92	318.22	316.85	316.67	316.44	318.68	316.88	318.6	317.79	317.8	316.03	319.55	318.16	316.07	315.99	317.99	317.56	317.56	316.48	316.66	316.77	318.09	316.94
310.89	309.03	311.25	310.99	312.24	311.94	311.95	310.93	310.94	311.71	310.46	310.91	312.35	312.29	310.49	312.09	310.9	309.53	309.99	309.34	312.99	309.93	312.46	311.95	309.63	310.17	310.41	310.66	310.75	310.92	310.93	309.36	312.03	310.66	310.76	310.24	311.32	309.69	310.9	309.14	310.64	312.44	309.71	310.41	311.09	311.32	309.41	311.3	311.55	310.67
312.89	314.79	314.55	314.46	313.41	315.1	313.74	314.35	314.64	314.36	314.66	312.08	314.32	313.15	313.77	314.98	313.46	315.67	313.32	314	314.23	313.39	313.38	312.1	313.76	312.89	314.13	312.5	313.75	313.98	314.95	312.78	315.39	313.71	312.39	313.28	314.27	313.59	314.98	314.06	315.52	312.68	312.76	314.89	313.76	313.46	313.52	313.49	314.1	310.9
306.61	306.26	308.17	306.36	305.98	305.95	304.12	306.09	305.74	306.81	304.64	305.52	305.59	305.09	304.57	306.28	305.03	306.2	306.17	305.38	304.9	305	307.03	304.67	307.46	303.72	303.32	305.52	306.01	306	306.92	304.39	305.28	304.53	306.81	303.26	303.2	306.06	304.95	305.8	305.22	304.82	305.37	306.15	304.64	304.5	304.9	303.9	303.6	307.22
307.66	306.29	304.68	305.81	307.52	306.33	306.68	308.48	306.08	307.07	307.5	305.06	305.6	305.99	306.93	307.6	306.87	307.45	306.07	307.13	306.08	307.49	307.62	306.78	305.56	305.92	307.98	307.89	305.1	305.13	307.5	305.15	305.39	308.68	307.16	306.99	308.23	306.11	306.89	305.75	305.6	305.94	307.02	304.85	305.77	306.14	304.87	308.59	307.23	304.97
312.43	313.51	312.46	313.03	312.23	313.4	312.57	311.1	312.47	313.7	311.97	312.83	312.05	314.04	313.53	313.49	311.59	313	313.62	313.63	312.03	313.08	312.63	313.5	312.64	312.54	314.19	311.72	314.15	313.07	311.13	314	314.76	313.69	311.96	314.1	312.17	312.14	313.22	312.05	310.99	311.84	314.52	315.26	313.21	312.15	312.48	313.48	313.67	313.62
312.65	312.56	313.59	311.65	314.06	313.07	312.15	312.13	314.88	311.29	313.66	312.88	312.81	311.61	312.4	313.75	312.94	312.58	311.77	314.42	313.62	312.77	312.63	312.74	313	313.36	313.57	312.63	312.88	312.81	313.28	312.44	314.18	313.34	312.33	312.74	311.7	313.07	313.12	310.24	312.9	314.61	312.93	313.31	312.65	313.49	312.99	311.79	312.38	311.92
312.7	312.04	312.65	312.85	313.21	313.5	312.75	311.86	314.23	312.62	311.14	312.51	312.7	311.92	313.81	311.89	311.86	313.42	313.59	314.42	313.65	312.13	312.99	312.69	312.01	314.2	313.2	311.3	314.05	313.42	312.37	314.91	311.24	313.2	313.79	312.18	315.15	312.22	313.04	312.75	313.11	313.59	312.46	313.2	313.2	313.44	312.52	311.83	313.88	312.94
308.31	310.83	310.54	310.09	310.67	310.32	312.92	311.52	311.76	310.49	312.41	311.08	312.37	310.73	311.4	309.68	310.64	311.76	311.49	311.03	310.09	310.41	311.65	309.22	310.46	311.12	311.06	312.54	312.91	313.11	312.11	312	313.59	309.78	309.48	311.75	310.76	310.22	311.44	311.34	310.87	309.92	312.19	311.44	311.9	311.36	310.18	310.62	310.51	309.85
308.22	307.63	309.43	307.84	308.92	309.83	308.75	309.08	308.87	308.36	308.49	308.9	308.74	309.53	308.97	309.44	309.96	307.22	309.88	308.52	308.12	308.92	307.63	308.71	309.64	309.6	308.63	308.22	309.96	309.74	308.27	308.31	308.06	307.47	307.76	309.56	307.99	310.4	309.97	308.62	308.64	308.89	309.96	308.8	310.21	308.96	308.89	308.04	307.88	310.03
305.8	304.21	308.62	305.29	304.03	306.24	305.58	304.83	306.77	304.9	305.35	305.41	307.73	305.59	306.86	307.86	305.61	305.82	305.9	306.89	305.38	304.42	305.24	307.24	304.34	307.75	306.77	305.22	306.59	307.68	305.47	305.99	305.19	306.24	306.38	304.61	306.15	305.86	305.82	305.38	305.02	306.99	306.21	306.18	306.91	304.47	306.66	308.14	307.04	305
309	307.51	309.2	311.48	309.39	309.21	308.29	310.41	310.14	306.93	307.64	309.45	308.79	307.37	310.27	308.82	309.55	307.08	309.04	309.16	307.99	310.82	308.31	307.1	308.8	309.31	308.07	309.24	307.21	308.4	308.63	309.25	309.99	308.77	308.59	309.66	308.22	307.25	309.24	307.97	309.93	310.03	309.05	310.52	309.23	307.12	308.17	308.34	309.11	308.37
316.31	317.19	317.14	318.2	316.57	317.34	317.04	316.44	317.71	317.82	318.06	318.34	318.22	317.28	316.78	316.66	318.11	318.75	318.3	316.69	317.65	316.13	316.5	317.99	317.41	317.78	317.8	315.48	318.01	318.44	314.76	317.14	317.07	317.66	319.31	317.81	316.87	317.65	317.47	316.48	316.47	314.31	316.19	318.55	315.97	317.55	316.35	317.34	319.39	316.49
329.06	328.32	327.86	328.68	329.35	328.17	327.75	328.64	329.32	330.11	329.69	329.04	328.9	327.11	327.77	328.3	327.78	328.43	327.89	327.76	327.96	327.03	328.08	329.97	329.28	330.28	328.46	328.19	329.2	326.8	330.51	327.5	329.98	329.33	328.09	328.84	328.2	328.73	327.06	327.93	330.86	329.72	329.3	330.08	328.25	328.67	328.44	329.75	328.71	329.69
315.82	314.26	315.23	313.18	315.43	314.07	315.26	313.49	315.79	313.19	313.98	315.3	314.7	315.02	314.58	315.69	314.02	314.64	314.96	316.75	315.47	314.76	316.49	314.2	315.17	313.24	314.15	313.76	315.76	314.66	313.41	313.15	315.27	315.09	315.84	315.43	314.47	312.6	314.63	316.51	314.7	314.72	314.63	314.63	314.51	315.55	313.82	314.63	314.62	313.56
325.73	325.4	323.84	324.23	327.03	325.43	325.58	323.93	326.77	325.48	325.07	325.13	324.71	326.72	326.02	325.57	325.8	326.72	326.02	325.59	327.51	324.83	325.96	325.71	325.77	325.85	326.3	325.17	323.76	325.31	325.95	326.15	324.26	324.5	325.23	325.8	324.31	326.85	325.18	326.03	325.95	324.79	324.51	325.92	323.15	325.08	325.97	324	324.55	323.75
314.43	313.55	313.47	312.74	313.9	313.88	312.26	315.8	313.63	313.29	313.95	313.37	316.26	314.69	314.14	311.58	314.88	313.53	314.46	313.83	315.26	313.97	315.07	313.52	314.48	315.69	313.7	312.96	313.37	314.92	314.15	314.28	313.31	312.66	313.15	314.52	315.07	313.14	313.57	313.06	314.15	313.65	313.3	315.01	314.95	314.81	314.04	313.73	314.83	314.99
311.79	310.83	311.85	311.18	311.49	310.8	311.43	311.21	310.33	312.12	310.93	313.09	309.8	310.6	311.07	312.1	311.15	311.24	313.21	311.33	310.36	311.16	312.22	309.96	312.32	310.05	312.45	312.39	311.15	311.47	312.43	310.75	309.94	310.96	310.86	313.06	310.78	312.46	311.22	313.5	312.2	311.56	310.06	311.29	310.99	311.7	310.75	311.92	313.29	310.8
329.28	330.06	329.09	329.49	327.29	327.06	327.18	328.98	328.25	327.83	327.95	327.18	326.77	328.4	328.5	327.33	329.66	328.88	327.93	327.85	329.38	330.29	328.48	329.68	329.48	328.79	328.13	329.37	326.32	328.79	326.95	328.38	328.45	328.06	328.58	328.69	329.29	329.12	328.77	328.87	329	327.5	327.93	327.62	328.8	328.99	329.22	328.48	329.02	328.24
304.3	305.69	304.93	303.86	303.79	306.28	303.4	305.33	304.9	303.74	305.97	304.94	306.11	303.66	305.05	305.67	305.14	304.86	304.13	306	303.92	305.64	304.55	305.37	304.59	305.93	302.91	304.5	304.59	304.74	305.8	304.9	305.37	305.46	305.64	304.16	304.82	305.5	306.2	306.15	304.93	303.88	304.17	304.2	305.83	304.94	305.4	303.71	303.4	305.13
299.73	302.16	300.61	302	301.95	301.7	301.4	302.31	302.45	302.56	302.71	302.14	302.22	303.83	304.25	300.62	301.7	303.81	303.36	303.87	303.36	304.15	302.57	304.13	303.89	302.04	301.97	304.51	302.41	303.72	304.3	303.01	302.86	303.14	303.09	303.48	302.98	302.35	303.47	302.46	302.95	303.27	301.67	302.44	301.17	301.78	303.71	302.78	301.55	302.04
307.39	307.6	307.11	304.4	308.48	306.23	306.79	309.14	307.23	307.58	307.79	305.49	306.95	306.56	306.9	306.42	308.88	306.07	306.68	308.02	306.6	308.46	306.23	306.66	306.73	306.42	304.99	304.14	307.91	305.79	307.15	307.89	305.6	306.8	307.15	306.9	305.15	307.38	305.79	308.44	307.12	306.95	305.37	307.25	305.37	306.22	305.82	306.05	306.8	306.87
312.73	312.51	311.94	312.5	312.31	312.26	312.81	313.23	312.8	312.36	311.42	312.68	313.73	313.42	314.01	313.63	311.67	311.84	311.84	310.95	311.52	313.62	313.94	313.86	312.86	311.76	313.5	313	313.59	313.62	314.16	312.28	314.05	313.61	312.2	312.71	309.51	311.1	311.35	311.95	312.82	311.83	312.45	312.45	313.74	313.47	313.89	313.82	311.76	313.5
302.02	302.43	303.29	303.12	301.9	301.38	300.43	302.19	303.43	302.42	302.28	301.91	302.07	302.63	302.4	302.57	302.5	302.16	300.84	303.78	302.27	303.05	303.11	304.9	303.05	300.62	300.35	301.51	302.69	303.44	300.89	303.6	301.92	301.91	304.02	303.91	301.87	301.57	302.96	301.25	302.81	303.3	302.97	302.9	303.64	301.31	303.9	302	303.63	300.72
318.74	319.04	318.91	318.16	318.58	319.56	318.83	319.11	319.72	319.5	319.55	319.56	320.49	318.63	318.86	319.53	320.22	321.95	320.54	317.81	319.77	319.37	318.71	317.88	319.17	319.63	318.79	318.17	320.25	321.27	320.54	321.01	317.99	317.5	319.21	318.6	318.75	320.82	318.55	320.94	318.92	320.25	319.95	318.35	317.88	320.39	319.17	319.46	319.28	319.43
303.08	302.5	303.98	303.83	302.17	301.8	302.46	302.09	302.02	301.95	301.69	300.3	302.56	302.77	302.47	301.85	302.32	302.57	302.84	302.22	301.97	303.37	302.41	301.76	303.4	302.08	303.28	303.07	302.22	303.12	303.55	300.87	303.33	301.72	303.18	303.53	304.25	301.14	301.73	302.33	301.49	301.15	303.94	302.25	301.66	300.72	301.47	302.35	302.17	301.53
328.78	327.39	327.95	326.91	328.12	328.08	328.67	327.5	330.45	328.33	328.11	329.32	327.23	329.88	328.63	328.97	326.46	327.16	328.83	328.3	329.13	327.82	329.31	327.96	327.23	327.17	329.94	330.15	327.58	328.83	325.28	329.85	329.9	329.44	328.26	328.21	328.04	326.83	329.17	328.21	327.49	327.37	328.16	329.45	328.58	328.12	327.93	331.1	327.8	329.02
304.65	307.03	304.8	304.35	305.02	304.97	306.7	306.15	305.78	305.69	307.88	304.49	305.76	303.47	305.05	307.22	304.07	304.85	305.49	306.35	305.2	306.51	306.16	304.22	306.17	306.57	304.61	304.93	305.93	307.41	305.43	304.52	303.91	305.39	304.34	305.39	304.53	303.72	304.9	303.63	304.79	306.29	304.72	305.7	305.14	305.4	305.61	304.58	306.45	305.46
299.96	299.39	300.44	301.23	299.47	297.9	300.81	299.88	302.55	300.08	300.63	299.4	300.61	299.94	300.28	300.11	298.33	300.89	298.76	298.87	300.3	298.37	298.35	300.78	298.26	299.77	298.66	300.64	300.27	298.72	299.72	299.77	298.96	301.66	299.83	298.52	300.05	301.89	300.97	300.44	298.78	300.05	301.33	301.3	298.48	298.88	298.93	301.54	299.91	299.5
300.16	301.14	301.89	300.81	301.18	300.33	300.82	302.83	302.07	301.12	300.94	301.65	301.36	301.03	301.94	301.2	302.45	299.7	301.28	299.6	302.49	300.22	300.23	300.92	301.67	302.26	300.52	301.31	301.14	300.9	301.9	302.03	301.16	300.11	301.23	300.12	299.51	301.87	301.41	301.12	301.18	301.3	301.13	301.9	300.36	302.29	301	299.96	299.29	300.54
305.65	306.86	305.54	304.8	303.52	304.09	305.01	304.72	303.35	304.78	305.25	303.54	306.09	304.01	304.22	303.25	304.46	305.11	306.13	305.19	303.79	306.58	302.99	305.62	305.03	305.06	304.99	305.03	304.92	305.17	303.46	304.36	306.43	306.97	304.86	304.45	304.25	305.67	306.06	304.83	302.83	306.71	306.33	305.8	304.49	305.58	305.21	304.76	304.75	304.25
296.08	296.22	298.36	297.2	298.4	297.58	296.26	297.29	296.81	296.18	297.86	296.14	297.4	296.51	293.64	298.4	295.42	296.74	296.16	297.34	296.06	296.49	296.97	294.62	295.94	296.64	297.98	297.16	294.79	295.36	297.11	296.68	297.75	299.22	295.7	296.75	298.53	298.19	296.08	296.86	296.06	297.5	296.17	297.97	296.03	297.58	297.04	297.53	296.42	297.73
313.15	312.15	312.76	312.66	313.51	312.07	312.47	312.72	312.67	311.21	313.49	314.9	314.08	311.04	313.4	314.02	311.46	313.31	312.49	312.57	312.32	313.85	312.46	313.62	313.02	311.42	313.26	311.09	311.46	314.27	313.2	313.39	312.09	312.96	313.83	312.26	313.84	312.57	312.99	312.6	312.85	312.55	310.94	313.51	313.53	313.65	312.1	312.53	312.2	311.52
300.56	300.72	299.8	299.7	300.03	300.53	300.9	301.05	300.55	300.34	300.97	302.49	299.46	301.78	300.37	300.24	299.13	301.29	302.65	302.26	299.97	300.69	300.3	301.45	301.61	302.44	301.16	300.11	301.56	301.69	300.72	302.42	302.07	300.23	300.53	301.61	302.35	300.4	299.64	300.31	299.74	301.4	302.03	300.61	301.54	301.67	301.93	302.29	300.07	299.72
318.84	318.99	318.52	317.9	317.38	318.44	317.55	318.97	317.47	318.46	317.54	319.23	317.99	317.79	319.4	320.98	316.43	317.93	317.9	317.8	319.1	318.71	317.08	318.04	318.37	319.26	316.58	318.2	319.18	318.21	318.74	318.46	318.03	317.28	319.51	319.2	317.58	318.29	318.24	318.12	319.75	318.16	318.15	318.24	318.27	317.83	318.31	317.82	317.88	318.2
294.33	295.27	295.03	293.08	295.72	294.63	298.04	296.66	293.36	295.85	295.74	294.83	294.22	295.5	295.29	294.22	293.81	294.94	293.76	293.85	293.83	294.27	296.73	295.96	296.11	293.24	295.98	296.54	293.93	293.76	294.37	295.44	294.36	294.24	295.36	293.31	295.02	297.09	293.78	293.86	294.59	295.88	297.09	294.05	295.26	294.83	296.72	294.1	294.52	293.38
324.14	324.34	325.66	324.27	324.67	325.88	325.42	325.02	325.31	325.04	324.9	326.14	324.53	324.33	324.25	324.58	324.12	324.74	326.57	325.42	323.35	326.36	325.14	327.01	325.15	325.22	326.22	326.49	326.61	327.08	323.46	325.92	324.46	323.22	325.07	325.91	325.42	324.7	324.44	324.62	325.66	324.44	325.02	326.35	324.91	326.87	324.96	325.53	326.25	323.37
324.39	324.25	325.32	326.52	323.98	325.41	323.83	323.98	324.24	325.18	324.96	325.47	324.44	326.67	325.98	326.56	326.55	324.58	323.45	324.85	324.17	325.52	324.41	324.3	323.83	325.65	323.3	323.99	324.35	324.92	325.1	325.13	325.09	323.17	325.68	325.53	324.84	324.74	326.2	325.24	323.72	324.48	325.46	324.76	325.22	325.82	324.87	325.51	325.94	323.27
312.65	311.63	313.51	312.37	312.16	311.4	313.06	311.14	311.63	311.92	310.99	313.24	311.66	313.38	311.7	313.12	311.65	312.85	312.18	311.96	312.96	312.93	312.06	312.77	313.23	311.82	313.79	311.93	313.23	313.33	310.03	312.37	312.32	312.98	313.38	313.86	312.59	311.08	313.89	312.8	312.7	311.67	312.93	311.98	312.29	312.37	311.33	314.13	312.31	311.33
301.92	303.04	301.93	303.59	303.17	301	302.25	302.07	302.61	302.69	303.02	302.83	301.09	301.99	302.8	301.55	302.29	302.26	301.09	303.32	301.41	303.26	302.88	302.53	302.7	303	303.71	303.09	300.29	303.51	301.51	305.14	303.15	301.8	301.87	301.71	302.23	300.43	302.15	304.63	302.34	303.18	300.86	302.14	300.74	302.62	303.8	303.04	303.43	301.7
326.84	327.31	325.56	327.25	326.47	327.15	328.11	327.61	328.11	328.12	325.88	329.05	328.39	327.09	327.15	327.1	326.23	327.93	326.24	326.47	327.19	329.07	327.65	328.15	326.48	328.57	327.76	328.37	326.71	325.3	326.36	326.8	326.46	326.78	327.32	326.87	327.1	326.03	326.67	328.25	327.52	327.3	328.27	326.1	327.86	328.18	327.83	328.77	328.53	327.12
305.7	305.72	306.44	306.88	307.58	304.79	306.24	307.22	307.05	307.01	304.73	304.94	306.08	307.49	306.23	306.13	309.27	306.75	306.44	306.77	307.44	306.37	306	306.41	306.75	306.78	307.23	306.72	307.88	306.31	306.21	306.16	307.51	306.76	307.6	306.08	307.43	305.62	307.92	306.65	305.06	307.67	305.44	307.16	308.27	307.24	305.03	306	307.21	306.29
294.69	295.12	294.87	295.22	296.07	293.66	295.39	294.7	294.64	295.45	294.99	294.16	294.64	292.19	296.22	296.46	292.52	295.84	295.49	294.74	296.44	293.92	294.53	295.36	294.58	294.63	294.67	295.69	295.94	292.89	295.9	295.54	295.23	295.11	294.02	296.04	295.41	295.88	294.56	295.22	295.06	294.43	294.75	296.01	296.34	293.8	296.18	295.14	293.13	296.62
315.24	316.57	315.35	314.44	314.03	316.75	315.39	314.46	316.22	314.03	315.57	315.56	317.01	315.87	316.65	316.28	315.97	315.14	316.02	314.46	315.48	315.86	315.78	314.71	315.55	314.96	316.51	314.79	313.13	316.24	315.41	315.47	316.45	316.22	316.11	316.56	316.52	314.29	316.59	317.79	314.66	315.81	316.78	316.21	314.53	315.6	315.52	315.55	315.56	315.64
302.19	304.09	304.56	305.48	304.52	303.2	303.64	305.19	304.74	302.52	303.14	303.96	302.94	303.71	302.47	303.53	304.14	305.35	302.95	305.34	302.93	302.73	304.39	303.68	303.95	304.63	305.73	304.77	304.16	304.22	303.63	302.58	304.02	303.31	302.75	304.31	304.65	303.66	303.95	302.71	303.79	303.06	303.41	305.96	305.53	303.19	303.55	303.33	305.63	304.17
303.25	304.59	304.12	304.43	305.67	302.88	305.67	303.54	304.84	303.42	305	304.23	305.28	305.01	303.24	304.65	303.23	302.85	304.7	305.45	306.21	304.22	304.06	306.98	305.98	305.28	303.49	304.11	304.47	303.34	304.16	304.44	305.59	304.72	305.25	305	304.14	306.41	303.98	303.06	303.49	303.58	304.39	302.79	305.31	306.69	304.92	304.82	303.68	303.68
308.66	307.49	307.72	306.13	306.64	307.32	307.91	306.93	307.42	305.5	308.87	305.6	305.95	306.23	306.64	307.03	306.53	307.68	306.99	307.46	306.22	307.14	308.39	306.32	306.68	307.52	308.55	307.61	308.35	308.02	307.76	308.06	306.87	305.94	307.48	308.6	308.52	306.34	308.15	307.52	308.72	306.74	307.33	306.61	307.39	307.61	306.87	307.78	307.49	307.17
303.41	303.44	304.35	303.79	305.79	303.65	302.85	304.46	303.68	304.99	303.27	303.31	305.13	304.28	302.93	304.63	304.03	304.89	305.8	304.15	305.68	304.43	304.63	304.19	306.22	306.15	302.15	305.93	304.32	306.12	305.19	304.92	303.82	303.61	304.72	305.76	304.82	305.59	303.97	302.76	304.79	305.43	304.31	304.28	305.07	306.49	304.43	305.06	302.94	304.14
315.83	316.26	316.14	317.6	316.19	316.08	317.8	315.63	316.6	317.32	317.71	315.93	316.83	318.78	315.58	317.18	314.53	316.25	317.24	315.96	316.38	316.54	317.62	316.6	317.77	317.21	317.65	317.51	316.18	317.19	316.87	315.86	317.75	315.34	317.48	315.31	317.88	315.64	315.74	316.86	317.17	316.5	318.77	317.73	316.65	317.95	315.6	316.86	318.11	317.69
309.41	308.11	309.5	308.05	308.49	309.16	309.13	308.63	309.67	309.72	306.89	308.75	308.7	308.67	307.03	307.73	309.49	309.22	308.84	310.22	310.17	309.6	308.29	308.08	307.7	309.73	309.24	308.49	308.52	309.11	309.59	309.15	309.37	309.63	307.53	309.2	307.23	308.81	309.92	306.95	310.21	309.21	308.25	309.06	309.26	308.86	309.02	310.21	308.94	308.96
302.43	300.8	301.38	301.55	303.82	304.32	300.94	301.28	300.96	302.39	303.31	300.78	301.17	302.69	302.61	302.77	302.52	302	303.86	303.76	303.29	302.23	302.37	302.32	303.1	303.37	301.39	302.47	301.38	301.13	301.82	301.45	302.78	302.22	302.66	304.22	302.71	301.64	302.47	302.15	302.32	300.95	301.93	302.2	303.57	301.27	303.42	301.1	301.55	300.81
313.91	313.73	316.17	314.81	311.98	311.87	314.49	314.29	312.91	312.36	312.65	314.58	314.49	314.68	315.93	314.19	315.58	314.81	314.36	314.11	312.79	314.39	313.92	316.48	314.31	312.8	314.1	315.36	313.51	313.88	313.4	314.94	315.55	313.88	314.6	313.9	316.15	314.15	315.63	315.76	314.36	314.44	313.6	314.79	312.93	314.13	314.9	314.54	314.98	313.36
314.08	313.61	311.64	312.65	313.39	313.96	316.36	313.24	313.07	312.38	312.8	314.83	314.22	313.39	316.09	314.07	313.02	315.36	314.8	315.23	312.71	313.6	314.72	313.58	313.61	312.66	315.7	313.84	313.22	314.02	315.32	314.37	314.29	312.72	314.9	312.92	313.85	314.45	313.62	313.74	315.89	314.35	313.14	312.46	315.12	314.73	315.5	314.59	313.76	313.66
302.43	299.7	302.59	298.87	300.98	300.92	300.89	299.96	300.65	301.9	301.01	303.93	300.76	299.33	300.88	300.71	300.55	300.61	300.56	298.54	301.29	299.99	300.48	301.14	301.28	299.51	300.17	299.55	302.04	300.79	301.36	300.98	300.42	300.21	301.04	300.57	301.78	300.64	302.47	300.18	300.96	301.65	301.86	301.71	301.1	301.24	300.62	302.56	301.43	302.46
313.36	315.92	314.74	313.25	315.09	314.29	314.91	314.51	312.73	316.18	313.8	311.88	314.66	315.51	315.87	314.23	314.6	315.15	315.18	313.85	315.74	315.52	315.96	314.56	317.26	315.17	316.27	314.21	315.66	313.93	314.93	316.04	313.82	314.42	314.95	315.18	314.34	315.26	316.17	313.21	316.08	314.06	314.34	315.24	316.39	313.41	314.54	313.63	313.56	316.44
300.08	301.21	300.6	300.55	299.8	301.46	300.75	299.17	301.13	300.53	299.82	299.04	299.5	301.06	302.23	298.91	302.65	301.2	301.65	300.84	300.52	300.91	301.71	300.94	301.78	300.07	299.16	300.92	300.22	302.18	299.22	300.58	298.49	299.31	298.9	298.61	301.76	299.99	300.77	298.98	300.15	302.15	298.08	300.7	299.87	299.56	300.51	299.08	299.47	298.55
318.21	320.03	318.91	317.78	318.28	316.84	318.52	317.62	319.71	320	319.84	317.27	318.62	318.06	318.81	318.03	319.24	317.98	319.17	319.48	319.43	317.06	316.52	318.11	317.61	319.29	317.29	316.61	318.74	319.55	316.7	318.12	319.37	317.68	317.57	317.47	317.6	318.48	317.31	317.05	317.43	316.46	318.79	316.92	318.65	318.2	316.93	318.84	316.57	319.5
313.77	312.91	313.4	314.86	314.13	313.56	314.88	314.35	314.65	313.42	315.23	313.47	312.59	311.4	313.75	313.36	316.5	315.56	313.09	315.29	313.08	312.95	313.48	313.06	314.33	313.64	314.42	313.53	314.12	312.98	314.07	313.77	313.57	313.79	315.16	314.46	312.87	316	314.59	314.25	314.13	313.65	313.92	314.47	314.81	313.62	315.54	313.27	315.23	313.16
304.91	304.77	304.44	304.76	305.5	304.97	306.67	304.25	303.95	305.87	304.76	305.73	304.38	305.77	304.82	303.98	304.3	304.88	304.97	306	306.27	304.33	304.69	305.43	303.12	304.11	304.41	304.68	304.87	303.18	305.39	304.95	305.75	304.4	306	305.27	305.17	304.92	304.57	304.12	304.29	306.09	303.48	304.34	304.88	302.33	304.54	306.59	304.77	304.33
326.95	325.89	325.09	323.66	325.03	325.28	325.15	327.28	325.2	324.2	324.83	325.65	326.25	324.27	324.78	323.68	326.31	324.69	326.78	325.27	323.87	325.1	325.19	325.46	324.84	326.23	324.98	325.79	324.41	324.59	325	323.23	324.36	324.54	326.57	324.82	327.4	325.85	324.39	324.48	322.79	325.52	324.58	324.23	325.13	324.32	323.93	323.42	324.05	324.69
305.33	303.33	303.99	305.39	306.03	306.08	305.53	304.56	306.04	304.91	305.49	304.31	305.52	306.28	304.22	304.18	304.72	303.88	304.65	304.76	303.33	303.8	306.63	305.05	304.08	305.7	304.41	306.82	306.17	305.68	304.26	304.78	304.05	304.51	304.64	304.74	304.87	304.66	304.73	305.87	303.93	305.02	304.54	306.34	303.13	305.3	305.98	303.15	306	306.04
304.2	304.47	305.46	302.5	304.47	304.74	304.73	305.31	306	303.19	302.01	304.48	304.91	304.45	303.49	306.39	302	304.54	304.48	303.53	304.19	303.12	304.76	304.55	305.1	304.66	303.66	303.33	306.77	303.78	304.18	305.13	303.41	303.94	304.59	304.07	304.86	305.53	304.53	304.21	304	305.43	306	304.21	306.35	304.13	305.41	303.61	305.84	304.03
324.2	324.08	325.5	325.13	325.03	324.65	324.45	325.25	325.73	324.94	322.91	326.34	324.47	324.94	324.36	324.35	324.91	324.61	323.01	323.4	323.61	323.2	325.81	322.76	325.24	326.71	327.13	323.56	324.03	325.05	324.1	322.53	324.6	324.51	323.7	325.73	323.66	325.25	323.78	325.13	325.22	323.81	325.57	324	324.41	323.28	324.53	324.85	324.89	324.13
317.55	316.72	319.25	319.24	316.78	318.67	316.24	316.69	318.85	317.55	319.39	317.71	317.06	319.05	319.13	318.39	319.28	318.16	318.16	319.03	316.77	318.78	318.57	317.33	317.67	319	318.57	316.02	317.67	317.95	317.32	318.37	317.47	315.71	318.96	319.17	317.51	318.69	317.44	317.31	319.66	317.54	317.27	317.61	318.18	318.86	318.29	317.71	319.23	319.76
306.02	306.55	306.05	305.74	306.4	306.22	307.21	307.62	306.69	307.09	306.61	306.56	308.7	305.59	308.47	306.21	306.5	308.78	306.31	306.21	307	305.42	306.54	307.34	306.08	307.66	305.58	306.34	307.54	305.94	307.44	304.46	305.78	307.42	305.14	307.1	306.73	306.07	306.94	305.33	305.5	307.34	305.66	305.14	307.3	305.91	307.37	307.67	305.16	307.17
306.52	306.21	305.54	305.99	304.95	306.05	304.95	304.52	307.13	304.48	303.51	305.5	306.82	305.89	308.42	305.69	304.42	304.23	306.26	305.38	305.62	305.7	306.94	306.15	304.93	305.57	305.89	304.89	303.15	306.54	305.08	302.97	305.36	305.97	306.16	305.17	305.13	304.83	305.63	305.3	304.8	305.11	306.19	304.64	302.93	304.84	304.78	306.94	305.86	305.23
302.76	302.74	303.32	303.17	302.94	304.81	303.47	305.33	302.69	303.41	303.56	304.47	303.88	301.93	304.14	303.2	303.12	302.86	304.34	304.68	301.32	301.89	303.94	301.98	302.14	303.05	304	302.33	302.78	302.75	302.82	304.63	303.09	304.33	303.26	303.08	303.19	306.26	303.19	304.37	304.22	301.9	302.54	303.7	302.61	302.03	303.39	301.82	304.64	304.32
304.35	306.69	304.99	304.17	306.56	305.4	305.8	305.65	305.3	306.72	304.08	304.79	306.04	306.03	304.13	305.18	305.79	307.42	304.72	304.39	305.22	306.48	304.15	305.67	305.65	304.42	305.26	305.77	305.17	306	307.08	305.44	305.31	305.01	306.7	305.74	305.15	307.21	305.4	304.93	306.78	304.19	305.18	305.67	306.88	306.08	306.44	306.23	306.87	306.11
314.85	312.87	314.82	313.98	313.52	311.92	314.95	313.04	313.62	313.4	313.59	313.01	312.57	314.16	312.63	313.53	314.03	313.7	314.86	313.07	314.55	313.33	313.27	315.26	314.09	312.93	313.12	311.85	312.97	312.97	313.67	313.49	313.49	312.24	314.06	313.9	315.35	311.98	314.79	315.76	312.09	314.11	313.25	311.21	313.55	314.65	313.41	314.7	314.3	312.94
318.93	316.31	317.45	320.29	316.55	315.98	318.28	319.78	317.37	316.35	319.02	318.2	318.06	317.28	318.45	318.05	320.44	319.44	317.45	318.41	319.32	319.21	318.26	319.85	318.04	319.24	317.66	321.05	319.13	318.09	318.76	320.04	318.23	319.86	318.21	318.94	317.45	317.92	319.6	318.18	320.53	317.77	319.14	316.8	318.03	318.99	318.24	318.03	318	320.99
309.35	307.98	307.81	310.16	308.41	308.75	308.57	306.76	310.16	308.11	308.61	309.81	306.97	308.83	308.46	310.03	308.82	309.26	308.72	307.91	308.18	307.39	308.24	309.02	308.83	309.52	307.23	307.19	310.24	307.92	309.63	309.1	308.41	309.48	307.82	309.3	307.75	309.81	309.8	310.79	309.19	308.37	308.94	310.3	309.88	308.6	307.84	309.48	309.19	307.45
305.05	304.91	305.49	303.73	305.57	304.88	302.83	305.12	303.84	304.08	305.17	305.61	304.87	304.13	305.58	305.5	303.94	305.21	304.4	306.1	303.54	303.49	306.23	304.94	307.03	305.94	303.74	303.89	303.64	304.25	303.68	304.68	303.82	304.92	304.81	304.11	304.8	306.22	305.13	303.91	304.78	303.76	304.89	305	305.86	305.57	304.96	303.53	304.82	305.78
312.9	311.95	314.62	311.67	312.92	312.23	311.85	312.34	311.01	311.73	314.28	311.93	314.03	313.13	312.97	312.11	312.24	311.59	311.89	312	311.72	312.74	312.45	312.23	311.43	309.64	312.47	312.54	312.16	312.25	310.94	309.51	312.23	313.06	313.64	311.7	310.48	312.06	312.8	313.98	313.39	311.58	311.11	311.96	311.66	312.79	313.84	312.38	313.75	314.3
326.01	325.5	328.07	327.51	326.99	325.77	328.13	327.02	326.28	327.76	327.92	328.54	325.08	327.18	327.81	326.87	327.09	325.87	326.71	327.74	325.73	327.36	326.73	325.65	327.78	327.46	328.43	327.46	325.6	329.01	325.39	327.18	325.83	326.38	325.64	328.6	327.26	327.5	326.57	327.9	327.34	324.41	327.69	325.66	326.42	327.83	327.5	327.15	327.51	325.21
313.53	313.47	312.1	313.53	312.28	313.94	313.73	312.59	312.05	314.54	313.26	312.3	312.11	313.62	312.54	314.22	313	312.67	315.58	313.92	313.22	315.01	311.84	313.17	315.25	313.17	313.18	313.16	312.7	313.35	314.37	312.45	313.01	314.86	312.7	314.17	312.73	313.35	312.59	314.82	313.27	312.85	315.97	311.56	313.77	312.7	313.04	313.29	312.1	313.24
318.02	318.38	317.97	317.61	318.92	318.81	318	319.04	316.66	317.82	319.03	317.57	317.23	317.25	318.1	318.2	319.29	319.11	319.13	317.42	320.04	317.34	318.01	317.84	317.43	318.37	318.7	318.39	317.85	318.81	317.84	318.87	317.87	319.06	320.07	318.76	316.48	317.16	320.14	318.83	318.83	317.03	319.14	318.82	317.7	317.47	318.81	318.08	316.75	318.01
293.1	293.94	294.71	292.1	292.18	294.34	293.91	292.8	294.96	294.73	293.03	294.66	294.46	291.63	293.13	296.36	293.55	292.27	293.91	293.62	294.12	291.96	292.15	294.19	294.38	294.84	291.9	293.62	294.35	293.52	293.44	295.06	293.88	294.28	292.37	294.42	294.7	294.38	293.67	293.59	293.27	293.98	294.46	294.04	292.3	293.88	294.46	293.85	293.24	292.19
303.12	303.46	302.73	303.64	303.06	304.76	303.22	304.82	303.97	302.45	301.95	304.55	304.63	302.52	302.43	303.47	303.39	304.68	304.87	302.78	304.41	302.29	302.77	302.73	305.63	302.58	303.8	300.97	303.69	303.61	304.11	304.31	304.62	305.72	302.41	302.68	304.22	305.9	302.3	303.47	302.59	303.69	304.62	304.99	304.43	303.79	303.5	304.91	302.3	303.23
315.46	315.99	313.53	314.93	315.07	315.06	313.54	314.91	313.78	313.38	312.51	314.48	315.84	312.99	315.46	315.57	313.65	314.19	314.86	315.28	314.97	314.41	315.73	314.58	313.1	315.57	314.79	315.18	315.42	314.9	314.31	314.67	315.23	315.16	316.26	316.24	314.9	314.9	315.4	315.93	313.76	313.42	313.87	315.09	315.79	314.8	314.71	314.79	317.38	315.4
305.27	301.49	302.74	302.85	304.1	305.51	302.91	302.72	303.44	303.44	303.83	303.77	303.45	303.31	303.48	304.71	304.07	303.49	302.49	304.11	303.57	304.89	303.15	303.9	303.66	301.23	303.7	302.67	304.23	304.72	304.15	301.75	302.86	303.03	303.27	303.08	303.96	304.26	304.46	304.58	303.45	303.78	302.88	303.71	304.32	304.01	302.54	303.5	304.24	305.08
305.9	307.79	304.29	307.26	303.84	306.2	306.19	305.57	306.26	306.3	306.4	304.46	307.11	307.5	305.6	306.07	305.57	306.21	306.28	306.86	306.55	305.93	306.14	306.56	305.64	305.56	306.5	305.98	306.76	306.7	304.84	307.25	305.9	306.49	304.65	305.51	304.36	307.17	305.84	307.66	306.12	305.64	307.58	305.6	304.61	305.29	305.36	304.42	306.98	306.91
314.89	313.82	314.68	314.51	314.43	313.69	315.44	316.16	315.31	314.09	314.69	314.46	314.93	313.87	315.19	313.12	314.13	314.71	313.49	314.18	314.93	315.26	316.43	316.22	315.04	315.27	312.93	315.71	315.58	314.05	315.65	315.44	315.52	316.33	316.3	316.3	314.87	314.43	314.84	317.29	315.63	316.41	313.6	316.31	314.61	314.68	315.56	315.54	314.33	316.6
318.95	318.72	317.86	318.01	316.64	318.06	317.97	318.27	317.82	317.2	315.67	317.04	317.5	316.84	317.77	317.12	317.47	317.29	317.51	316.46	316.66	318.06	317	317.63	317.8	316.73	315.45	317.53	316.86	315.78	317.81	317.25	316.85	317.64	315.67	316.66	316.81	316.22	315.15	317.62	317.55	317.09	316.86	316.3	316.23	316.4	317.3	318.25	317.24	318.78
301.92	304.64	303.5	303.93	302.76	304.17	305.78	305.84	304.2	303.89	304.88	302.24	304.51	302.55	302.68	303.98	302.22	304.66	302.02	304.49	303	302.98	305.15	303.46	303.52	303.82	303.19	302.52	302.58	301.5	304.06	303.55	302.08	301.81	303.37	301.92	304.93	305.19	304.38	303.03	302.4	301.1	303.85	302.75	302.6	302.88	304.14	303.44	303.3	303.51
302.29	302.99	303.38	303.54	302.44	304.97	302.24	304.35	303.87	302.4	301.57	302.53	302.91	305.5	304.12	303.8	305.06	302.88	304.05	303.58	305.26	302.11	303.74	303.96	302.29	304.01	303.15	303.38	302.23	302.56	302.88	303.54	303.45	302.87	303.25	303.03	303.26	304.43	304.39	302.99	303.83	302.98	302.52	302.08	303.32	302.63	305.16	303.77	302.04	303.01
309.78	311.17	310.43	309.42	310.4	310.59	311.82	310.45	311.17	310.14	309.87	308.76	309.52	309.44	307.77	310.3	313.25	310.43	309.91	311.78	311.52	310.35	309.51	311.54	309.98	310.08	311.24	311.5	311.08	309.95	309.64	310.06	310.72	310.04	310.8	309	310.01	309.89	310.47	309.28	313.79	310.94	310.66	311.92	310.98	312.97	310.04	311.86	310.33	310.68
316.29	318.54	319.47	318.46	319.4	320.15	318.55	317.39	317.92	317.76	318.33	318.21	318.53	317.42	319.11	320.33	316.4	316.98	315.53	317.45	318.26	317.41	317.41	316.19	318.76	319.65	319.66	318.58	317.3	317.82	317.56	319.12	317.18	320.11	317.61	320.22	319.4	316.67	317.61	319.04	318.53	317.72	316.49	317.67	317.07	319.58	318.58	316.93	319.17	317.19
315.76	316.67	316.35	314.95	317.23	315.57	316.42	316.69	315.28	314.54	314.67	315.99	315.93	313.34	315.01	317.33	315.69	316.09	316.86	316.15	316.45	314.68	315.04	315.14	315.99	315.34	315.84	315.83	315.89	316.27	315.32	315.35	316.48	313.8	316.66	316.75	315.1	316.2	316.52	314.81	316.4	315.67	315.68	315.16	317.11	315.04	316.33	315.11	316.46	316.82
324.48	328.21	327.49	327.6	326.38	327.94	328.49	326.61	326.73	326.26	326.73	326.73	325.8	327.75	328.38	328.21	327.64	328.31	326.82	327.25	327.07	327.88	328.41	327.18	330.06	327.37	326.17	327.57	328.93	327.9	326.82	327.23	328.71	328.07	327.75	327.47	327.33	328.3	326.41	327.06	326.72	326.57	326.8	326.89	328.4	327.26	327.14	327.32	329.57	326.28
305.86	305.98	306.34	305.46	305.6	304.94	307.8	307.37	307.13	306.4	307.4	307.99	306.2	305.49	305.69	306.39	307	307.17	304.07	305.76	307.66	306.33	306.71	307.65	305.71	306.26	306.74	306.37	305.54	306.04	306.58	308.23	305.57	306.5	305.83	307.1	307.16	308.25	306.37	307.03	306.21	306.92	306.89	306.54	307.16	304.21	307.07	305.46	308.19	305.36
302.18	303.36	303.88	303.29	303.95	303.5	301.87	302.64	301.69	304.75	304.09	301.51	302.87	303.76	303.49	302.47	303.79	303.34	304.29	302.49	303.29	302.61	302.24	304.3	305.11	301.85	301.61	302.98	302.59	304.63	305.02	303.97	302.75	301.71	304.69	304.29	302.26	303.67	301.21	302.98	304.4	303.56	303.1	303.92	302.96	303.18	300.64	301.58	300.94	303.14
326.69	326.06	328.32	328.58	326.15	326.02	326.18	327.42	326.47	327.17	326.68	328.88	325.59	328.55	328.32	327.13	327.35	328.29	327.78	326.63	327.09	326.45	329.3	327.74	327.05	326.72	325.88	327.42	325.73	326.57	326.81	325.94	327.5	326.49	327.33	326.26	326.17	328.44	325.49	327.32	326.58	328.48	327.87	327.42	326.95	328.76	327.5	327.27	328.21	328.55
312.99	313.14	314.17	313.54	312.79	314.85	314.29	314.45	313.69	314.3	313.13	313.55	312.04	313.74	312.46	314.15	313.87	315.27	313.23	313.13	312.56	313.36	315.26	314	312.97	314.35	315.21	314.35	314.48	314.26	312.82	315.1	311.78	314.14	312.28	311.66	311.96	313.82	313.63	313.95	312.86	312.28	314.1	313.79	313.23	315.16	311.85	313.74	312.91	312.47
317.29	318.07	320.62	317.67	319.24	317.57	316.13	318.67	317.63	317.31	318.45	318.06	318.65	318.58	316.76	319.36	315.28	317.5	317.4	317.95	317.88	316.82	317.72	319.98	318.77	317.37	318.11	317.76	318.29	317.1	318.93	318.18	316.67	318.11	318.71	317.24	316.74	319.27	317.33	317.2	317.9	318.06	318.05	318.16	318.54	318.39	316.95	317.73	317.84	319.14
316.04	315.1	316.49	318.09	316.84	315.97	317.51	316.7	316.92	316.03	317.2	315.89	316.24	316.48	316.29	316.62	314.97	317.53	316.84	314.44	317.38	315.31	315.43	316	317.79	315.86	316.52	317.26	316.69	318.01	315.76	315.39	313.33	317.85	315.94	314.57	315.21	314.78	317.79	315.2	316.81	315.16	316.61	316.09	316.76	315.36	316.41	314.91	316.86	315.56
307.64	304.37	306.08	305.95	303	305.94	306.52	308.22	305.73	306.46	303.28	305.94	305.3	304.8	305.48	306.24	305.54	304.93	305.83	305.77	304.34	305.5	305.41	303.72	306.99	307.17	306.07	306.33	304.16	305.77	306.34	305.74	303.77	306.88	306.82	306.66	304.6	306.12	306.59	304.72	305.9	306.61	304.47	305.51	307.09	304.83	307.61	306.36	305.8	303.72
303.31	303.83	300.94	303.54	303.26	303.61	303.77	302.41	304.41	304.03	301.62	301.64	302.82	303.62	303.65	302.87	305.51	301.75	304.29	301.37	303.38	302.94	302.51	302.56	303.14	303.96	302.28	303.03	302.58	305.55	301.97	305.3	304.26	303.22	304.2	303.28	304.15	302.31	302.02	303.54	304.15	302.29	304.18	303.13	304.25	303.72	303.33	303.31	301.64	303.07
318.05	318.68	319.26	319.21	318.93	319.52	321.25	318.35	321.33	320.1	319.95	320.19	317.85	319.93	319.96	317.1	319.03	318.81	318.54	320.41	318.33	319.19	319.44	318.65	319.09	320.44	320.21	317.76	320.36	318.79	318.74	319.08	320.38	319.66	318.06	318.99	319.66	319.35	319.26	318.74	319.22	321.18	319.77	319.95	318.67	318.38	319.11	319.65	320.37	318.43
295.97	295.02	297.75	295.4	295.42	295.23	294.93	293.44	295.59	294.18	296.5	295.41	293.16	294.79	295.02	295.05	293.14	293.9	294.72	294.88	294.17	295.13	295.7	294.73	295.79	294.18	295.32	292.89	295.43	295.16	293.63	294.57	295.69	294.87	294.97	293.82	294.1	294.51	295	295.14	295.02	293.42	294.87	295.22	294	296.38	293.83	295.09	295.22	296.11
300.27	300.05	301.02	298.56	300.12	300.33	300.02	299.24	297.99	299.98	300.34	298.85	300.31	300.19	301.02	300.97	299.16	300.12	298.22	299.56	298.29	300.45	297.91	299.78	298.5	300.75	299.49	299.31	298.63	297.03	298.85	301.31	300.96	297.81	299.21	299.56	299.25	301.39	299.12	299.43	300.99	300.87	300.1	299.96	299.64	298.11	299.3	299.18	300.56	300.83
297.6	295.59	296.11	294.93	296.55	297.58	297.83	295.81	295.82	297.67	295.72	297.65	296.93	297.31	295.04	298.57	295.24	296.91	296.5	297.89	296.13	298.93	296.34	296.52	298.57	297.74	295.32	295.33	295.43	296.14	296.16	297.46	296.11	296.22	296.4	295.68	297.13	298.1	296.1	297.22	297.44	297.74	297.09	297.51	295.82	297.21	294.73	297.43	296.97	294.3
295.08	294.29	293.72	296.07	293.6	295.21	294.4	292.99	292.97	293.49	292.35	294.16	293.98	295.75	293.46	294.17	295.18	294.81	296.17	293.09	296.73	295.41	294.76	295.2	294.27	292.87	293.12	293.71	292.74	294.81	294.98	295.22	292.49	293.7	292.81	293.53	293.46	291.87	294.5	293.47	294.28	293.35	293.17	294.05	294.04	293.96	294.67	294.79	293.55	296.01
293.84	295.6	295.07	296.59	293.65	293.57	292.75	293.4	294.25	295.56	294.63	295.84	296.66	294.54	293.51	295.81	297.46	295.43	295.61	295.7	294.59	295.42	294.65	293.08	295.2	296.33	295.29	295.4	295.01	295.55	295.36	296.47	296.24	296.13	293.85	294.79	294.98	293.12	295.38	295.24	295.59	295.15	295.46	296.5	293.78	296.8	295.22	295.68	294.41	295.56
317.42	319.1	317.5	317.12	318.08	318.39	318.32	316.23	316.57	316.32	318.08	317.98	317.64	317.71	317.2	317.27	318.07	318.33	317.44	318.08	318.1	318.41	318.99	317.9	317.3	319	318.2	317.61	319.81	318.76	319.71	317.97	315.78	319.69	318.14	319.66	317.42	317.67	316.24	319.82	317.51	318.86	318.98	319.23	318.77	317.77	317.04	318.96	319.35	318.35
316.02	315.16	314.57	316.96	314.67	314.78	315	314.58	315.33	315.07	316.43	315.03	314.21	315.92	315.5	314.6	314.72	316.44	315.04	318.4	314.92	314.24	314.12	315.1	315.34	314.2	313.78	314.53	313.53	314.51	314.38	315.77	313.65	315.8	315.47	315.22	314.22	315.16	314.82	314.77	314.28	312.85	314.62	315.77	315.18	313.18	313.73	315.27	313.6	313.87
316.47	314.14	314.16	315.14	315.27	314.41	314.74	315	315.07	314.75	315.02	315.59	313.68	314.84	315.2	314.2	315.68	314.38	313.81	313.69	314.06	314.69	314.63	314.79	313.74	313.79	315.64	314.83	314.49	314.29	313.56	315.51	315.33	315.48	313.85	315.94	314.65	314.45	314.11	316.68	316.65	314.61	316.05	316.68	313.26	314.35	314.62	312.56	313.56	314.9
299.15	299.38	300.29	301.27	299.78	300.64	299.45	300.21	300.35	300.89	300.36	300.27	299.29	300.89	301.2	299.34	300.84	301.5	300.26	299.19	298.18	299.05	300.27	300.9	298.63	299.28	300.51	299.17	301.11	300.64	300.96	299.63	299.56	302.08	299.42	299.72	300.99	301.5	298.27	300.9	300.53	300.77	301.74	300.23	299.39	299.31	300.16	300.59	299.54	300.12
307.78	308.26	308.2	309.39	309.03	308.23	309.68	308.77	307.46	307.96	308.98	309.33	308.36	310.54	308.73	308.24	307.93	309.52	308.2	308.45	309.49	309.43	308.42	308.81	307.49	308.69	309.52	309.25	307.53	308.22	309.41	308.27	307.78	308.18	308.73	309.32	310.75	308.58	307.86	307.58	308.86	308.89	309.82	309.63	309.67	309.02	307.22	309.33	309.82	308.55
301.69	302.75	301.98	304.21	301.43	302.75	302.77	302.04	303.92	301.52	301.82	303.38	303.02	302.56	301.5	302.49	303.08	304.36	304.2	303.13	302.11	301.7	302.97	302.91	300.11	303.53	302.93	303.82	303.09	301.7	302.83	302.22	301.98	302.39	304.23	303.83	302.34	302.29	301.28	304.97	300.71	303.99	302.24	302.67	303.17	303.43	301.68	301.16	303.83	302.7
312.32	312.23	314.03	313.77	312.17	313.48	313.39	311.45	313.07	314.38	311.79	313.22	313.12	312.81	312.45	312.6	313.09	313.13	312.98	313.18	313.83	312.85	313.65	312.75	313.03	313.64	314.25	312.88	312.88	312.1	314.25	313.61	313.77	313.23	313.71	313.53	312.31	314.36	313.75	312.77	313.53	315.04	313.77	313.35	313.38	314.49	311.33	314.44	311.65	315.18
317.1	317.88	317.7	317.96	320.07	317.25	317.33	316.29	317.86	317.63	318.25	319.71	320.04	317.26	319.75	316.79	318.53	318.81	317.54	317.34	317.23	316.94	318.35	316.92	316.77	317.08	318.22	317.22	317.84	318.06	318.23	319	317.94	320.16	317.46	316.42	317.9	317.06	318.08	319.07	319.33	318.65	317.59	319.21	319.97	319.49	320.05	317.5	318.28	317.28
296.1	297.33	297.65	295.82	298.1	297.54	298.67	295.61	296.91	296.37	297.65	296.36	294.99	296.78	297.41	297.57	299.87	296.63	297.56	295.26	298.36	295.87	296.47	297.25	296.97	295.17	297.92	295.97	296.29	297.55	298.2	296.17	295.66	296.97	296.25	295.1	297.29	295.64	297.73	296.66	298.01	296.75	296.99	297.64	297.14	296.89	297.9	296.38	297.54	296.67
318.38	319	316.77	316.44	317.69	316.8	318.33	315.63	317.54	316.4	317.56	317.04	316.77	316.66	315.16	317.22	318.08	316.39	316.7	315.48	318.1	317.19	317.41	317.48	318.27	317.52	318.17	317.46	315.18	318.2	317.64	315.33	317.33	318.12	316.32	318.64	317.02	316.57	318.05	318.31	316.96	317.3	316.57	318.67	315.64	317.75	317.45	317.17	316.27	319.53
303.61	303.14	302.23	302.8	302.64	304.19	302.93	304.44	303.71	305.31	302.61	302.08	302.41	302.87	301.57	304.25	303.76	302.28	301.72	302.9	305.5	301.89	304.47	302.19	304.22	302.78	304.8	302.38	303.78	301.92	302.07	304.03	303.55	302.98	304.11	303.62	303.99	301.57	302.75	304	301.93	304.23	301.77	303.02	302.77	303.66	303.23	304.1	303.85	301.07
315.08	315.74	316.61	315.69	314.4	313.68	314.92	314.05	315.74	315.32	315.2	315.43	313.32	315.89	316.36	315.27	315.28	313.34	314.47	313.85	314.25	314.02	316.38	317	315.97	315.44	315.55	315.85	314.82	315.21	314.73	312.98	314.69	314.81	315.18	314.47	315.06	315.01	314.58	315.57	312.78	313.3	313.4	315.05	313.88	315.96	315.05	314.06	316.46	316.93
303.56	300.94	304.02	301.48	303.88	303.89	301.43	303.51	303.92	302.89	306.03	303.73	302.74	304.66	304.17	304.41	304.03	303.95	302.49	302.66	305.24	303.48	302.37	304.04	304.16	303.52	303.76	303.67	303.77	302.7	302.9	303.26	303.19	303.44	303.85	304.66	301.96	302.08	301.9	301.04	303.23	303.53	302.35	303.35	304.52	303.17	302.12	304.87	301.35	303.11
294.68	294.8	295.33	296.06	295.41	294.62	296.74	294.52	294.67	294.29	297.26	295	295.42	293.05	295.49	294.19	294.78	295.47	294.61	294.58	294.51	295.3	295.29	293.55	295.23	296.86	295.21	294.85	293.38	294.34	295.45	294.46	294.17	294.79	295.43	295.92	296.51	295.06	295.05	295.79	296.11	296.3	293.19	293.75	294.4	294.92	293.55	294.15	295.03	293.91
328.97	328.22	328.34	328.85	328.65	328.56	328.53	328.61	328.86	328.11	329.92	327.66	327.08	329.22	328.67	328.82	328.48	329.79	328.63	329.63	329.03	329.73	329.85	329.67	329.09	329.01	328.18	330.23	327.84	330.34	325.46	328.51	328.42	326.99	328.42	329.8	329.89	329.08	330.46	329.63	328.15	329.53	328.73	329.03	328.42	327.01	329.21	328.64	329.59	328.44
308.12	309.47	308.51	308.85	309.71	308.43	311.43	308.24	308.75	308.28	308.64	309.87	308.03	309.81	309.5	309.88	310.04	311.11	308.62	308.34	308.58	310.36	307.61	308.09	307.98	309.44	310.34	310.11	308.95	307.92	308.2	309.06	308.94	309.61	306.94	310.22	309.18	310.19	308.3	309.16	308.46	307.78	308.39	307.55	308.82	308.51	309.39	310.13	310.86	309.12
325.36	326.08	327.12	327.11	327.4	327.05	326.13	327.49	327.37	326.36	328.68	329.22	327.99	325.88	326.55	327.47	326.6	326.68	327.34	327.7	326.27	327.69	327.06	328.02	325.89	328.45	326.47	325.59	326.7	325.27	325.6	328.37	328.21	326.15	327.1	325.52	325.15	327.74	327.5	326.6	326.59	326.67	328.21	327.44	327.84	327.44	324.88	326.92	326.44	328.79
314.34	316.12	314.26	313.95	314.28	315.11	315.54	316.15	315.93	314.61	314.84	316.65	315.32	316.06	314.95	313.29	314.8	315.85	314.62	314.68	314.25	314.22	315.24	314.34	314.03	313.43	313.62	316.64	313.49	315.2	313.86	315.64	316.72	315.15	313.01	315.81	317.24	314.91	313.16	313.98	315.16	314.17	315.79	315.73	315.19	315.94	313	313.11	316.72	315.67
301.95	301.29	302.88	303.25	302.76	303.69	301.72	304.35	303.21	304.64	302.32	301.94	303.72	302.1	303.89	302.31	302.94	303.07	302.93	303.16	302.67	302.8	302.89	302.54	304.94	303.08	303.13	304.41	302.94	301.38	302.81	303.75	301.32	302.99	303.48	302.83	303.64	302.75	303.72	302.25	303.47	303.53	304.4	302.72	305.73	304.28	302.62	302.66	303.51	303.03
315.63	315.62	316.25	312.9	315.43	314.6	316.39	313.64	316.22	315.69	313.28	316.15	314.1	315.33	315.65	315.05	316.04	314.58	315.66	315.64	314.86	312.99	314.73	314.09	314.06	315.54	314.93	314.06	316.22	314.75	313.27	314.97	315.28	314.38	314.7	314.69	316.37	314.58	316.18	315.49	315.78	313.69	315.55	316.42	315.45	315.66	313.98	316.51	314.45	314.4
314.17	314.34	313.21	311.45	313.52	311.95	312.03	312.92	313.38	313.26	310.63	310.83	312.48	314.05	313.93	311.38	314.2	313.45	313.19	314.5	311.98	314.33	313.46	312.82	314.19	312.21	311.39	313.05	312.16	312.9	314.37	311.77	313.15	313.02	315.29	314.24	315.07	314.87	312.42	313.04	314.94	312.56	313.35	311.64	313.77	313.02	314.15	313.71	310.9	313.44
301.73	302.5	304.43	303.41	303.56	302.08	302.17	301.16	302.96	303.04	303.08	301.43	304.46	303.33	301.72	303.23	302.14	304.32	301.98	302.3	301.42	301.68	303.87	302.38	302.09	303.51	301.28	301.66	302.45	301.71	302.3	302.58	301.85	302.39	302.18	301.28	302.28	302.36	301.82	301.43	302.68	303.16	303.95	301.74	303.46	301.68	304.01	304.52	301.95	304.18
329.27	326.82	328.89	328.67	328.16	326.52	327.57	327.4	329.81	328.07	328.22	326.37	329.17	327.48	327.39	327.26	329.85	328.74	327.95	329.77	328.18	328.33	327.13	327.32	328.38	328.43	327.63	327.41	327.8	327.91	327.21	328.77	327.32	329.06	326.6	328.89	328.24	327.89	328.75	327.75	328.75	326.2	326.8	327.32	328.69	329.54	328.51	329.24	327.47	326.6
315.13	315.49	314.47	316.29	313.18	313.15	315.3	313.06	314.86	313.38	315.15	315.14	314.24	313.03	315.21	315.33	314.67	313.63	315.54	313.89	314.19	313.23	314.73	312.2	314.54	313.15	314.49	314.77	316.15	315.25	317.38	314.09	314.99	315.45	314.58	313.68	315.83	314.85	315.29	315	315.86	313.34	316.33	314.15	314.58	313.98	315.14	313.9	313.36	315.05
317.64	317.69	317.33	316.07	316.72	316.45	317.31	317.84	315.95	317.85	318.23	316.53	317.82	316.73	316.58	317.91	318.9	316.89	318.18	316.19	317.31	316.92	317.51	316.58	316.85	317.58	317.24	317.15	317.22	317.78	318.26	318.07	318.63	317.68	319.18	317.31	317.45	319.49	316.51	317.15	318.36	316.48	318.37	315.89	317.18	315.46	319.29	316.12	318.03	318.05
300.38	302.69	300.89	300.4	302.62	302.55	301.98	300.98	301.07	302.23	299.97	300.99	300.65	300.31	299.84	301.01	300.87	300.6	300.34	300.04	300.41	302.62	300.5	303.09	299.71	301.13	301.44	301.58	300.37	301.61	301.07	299.11	302.47	301	301.46	302.24	301.02	302.9	302.29	299.95	300.99	302.39	302.07	301.68	301.77	300.51	301.01	302.89	300.64	299.88
325.61	325.85	326.75	325.91	325.17	325.62	325.78	325.26	325.3	323.85	326.24	325.59	325.59	326.49	326.13	325.99	325.55	324.59	327.44	324.86	324.41	325.04	325.99	326.84	325.16	326.24	325.48	325.85	327.4	325.18	324.97	326.34	326.38	325.53	327.8	322.3	324.48	325	326.48	327.54	326.75	326.58	326	325.7	325.78	325.56	324.81	326.05	325.35	325.03
306.46	304.96	307.42	305.23	304.02	306.98	306.66	305.84	306.57	306.57	305.92	306.42	305.35	307.61	307.23	305.13	306.87	306.83	307.19	307.09	305.78	305.59	305.43	303.84	306.81	306.09	306.19	306.02	307.4	306.5	306.68	306.89	307.08	306.12	304.53	306.43	306.6	306.17	305.56	303.51	305.84	307.47	304.96	306.27	307.43	306.71	304.95	305.92	303.17	308.03
311.66	314	313.75	313.95	312.82	313.23	313.96	313.72	312.48	312.26	313.93	315.09	315.03	314.06	313.73	312.9	313.94	313.45	312.68	313.6	313.79	312.71	313.35	312.83	312.44	312.93	311.2	311.55	311.94	315.51	312.2	312.24	314.08	312.86	312.2	312.38	314.97	312.4	312.54	312.01	311.72	314.97	314.18	313.82	312.83	314.3	312.8	314.56	312.88	313.65
299.14	299.51	299.56	301.37	300.7	300.1	300.03	300.16	299.92	298.26	300.03	300.67	300.2	300.42	301	299.8	298.75	300.57	299.7	300.56	300.57	298.39	299.57	299.18	298.84	299.15	298.86	300.81	297.19	299.52	299.37	298.88	298.52	299.61	301.56	300.4	299.38	299.55	299.97	300.23	298.94	299.23	299.68	300.06	299.86	300.24	300.37	299.56	298.73	300.46
299.15	298.89	300.74	301.27	299.4	299.52	299.99	300.71	299.57	300.89	298.3	298.53	300.97	299.07	299.53	297.93	298.79	301.09	300.64	301.25	300.22	300.43	298.73	299.96	301.1	300.04	301.21	300.88	299.4	300.11	298.93	301.67	300.54	300.28	298.53	300.65	299.49	299.59	300.69	298.33	301.49	300.11	300.74	299.77	300.44	299.74	299.9	300.61	299.58	299.96
313.37	313.47	313.23	313.98	312.23	313.21	312.87	312.15	311.85	313.54	309.82	311.94	314.76	313.39	313.23	315.35	311.25	315.15	314.84	313.14	312.33	313.78	314.56	311.85	314.97	314.3	314.18	314.51	313.11	313.63	312.84	312.14	313.93	312.2	314.03	313.25	314.22	314.29	312.85	314.12	315.7	311.99	315.11	313.91	313.37	314.66	312.82	311.87	311.38	314.28
318.64	317.32	317.87	318.11	316.99	317.78	315.94	317.38	318.51	319.08	316.15	318.61	318.93	317.94	318.3	317	316.97	317.89	318.67	319.05	319.46	320.73	316.42	318.55	318.57	317.66	318.99	319.02	317.48	318.18	319.89	318.33	317.82	318.18	316.83	315.72	316.39	316.87	317.76	319.71	318.04	319.79	317.31	318.16	318.34	316.98	319.31	317.54	317.49	317.69
301.62	300.55	300.94	301.5	302.52	300.17	301.3	299.9	301.48	300.91	302.57	300.42	301.54	301.53	301.01	301.02	301.07	300.35	301.63	299.97	301.52	303.25	301.88	300.61	303.34	300.17	301.37	299.71	301.55	301.55	301.7	300.3	301.79	299.34	299.75	300.94	301.35	300.83	300.61	302.61	301.93	302.08	301.46	302.96	301.23	302.33	299.88	303.83	300.76	300.09
302.47	302.92	302.13	302.07	302.02	301.98	302.44	301.28	303.35	302.89	303.75	302.97	302.84	302.24	301.91	302.15	302.94	302.73	302.84	303.96	301.98	303.33	302.18	304.36	302.98	303.31	302.28	302.08	302.25	303.76	302.98	302.38	304.38	302.33	302	301.87	301.89	301.79	303.66	303.26	304.27	301.92	302.45	301.25	302.69	301.08	303.38	302.42	302.5	303.21
302.81	303.27	303.06	302.23	302	302.61	302.06	302.55	302.48	302.21	302.75	303.29	303.09	301.76	303.55	301.6	301.23	302.43	300.5	302.34	303.94	301.87	303.31	301.55	302.79	303.26	302.01	301.93	303.9	303.05	301.57	301.63	303.34	301.27	302.8	303.62	302.89	300.5	303.23	303.14	302.67	302.48	302.28	301.13	302.77	300.63	301.84	302.5	303.4	302.98
327.12	326.25	326.48	327.03	328.13	325.98	328.93	327.22	326.89	327.48	325.4	327.99	326.51	327.22	326.63	326.48	328.06	327.78	327.26	327.59	325.74	327.42	327.43	327.2	327.09	327.37	327.69	328.25	326.52	328.51	326.97	325.69	326.97	326.07	327.85	327.45	326.8	326.78	327.41	325.59	329.18	326.63	326.88	328.89	325.19	323.59	326.84	326.62	326.73	326.41
303.12	301.75	303.96	302.47	303.61	302.61	303.77	302.65	302.76	302.36	302.89	301.23	303	302.55	304.3	301.01	301.48	301.86	301.65	301.89	301.83	302.41	303.68	301.93	302.69	302.84	301.88	302.07	303.06	304.13	303.92	302.54	303.07	302.68	301.19	302.43	303.21	304.71	302.56	302.41	303.39	302.8	302.72	303.91	302.75	302.99	302.61	301.56	303.21	302.1
305.71	305.66	306.37	307.24	306.9	308.2	305.96	306.64	304.82	305.34	306.96	308.16	305.11	305.93	306.22	306.85	306.87	306.35	305.93	305.41	305.56	306.19	306.98	307.9	305.72	304.33	306.69	306.11	308.95	306.23	307.3	307.54	305.67	305.72	305.77	306.47	306.42	305.87	305.4	307.44	306.72	306.38	305.4	306.41	307.26	306.98	306.55	306.33	306.42	306.24
318.55	317.79	318.77	317.29	318.84	319.25	317.59	319.72	317.96	316.89	318.04	316.39	318.75	317.49	317.07	317.62	318.13	318.77	318.31	316.79	318.05	317.47	319.63	318.42	318.53	320.71	317.11	317.52	318.54	316.94	318.95	318.77	316.73	318.04	317.45	318.85	319.14	317.11	317.88	320.55	318.17	317.76	318.29	318.33	317.5	318.39	317.32	319.34	317.89	317.78
293.17	294.79	294.03	294.65	293.01	296.19	291.83	292.62	294.35	295.48	295.16	294.03	292.93	295.77	294.04	293.58	292.25	294.21	293.24	293.63	295.76	294.83	293.5	293.98	293.05	294.6	293.45	291.38	294.44	293.96	293.4	294.48	293.28	294.53	293.44	294.33	295.17	293.96	295.6	293.2	293.53	294.61	294.34	293.08	294.56	293.72	293.22	294.61	293.81	294.31
303.87	302.13	304.9	305.09	304.61	303.19	304.63	300.79	303.62	303.98	303.29	303.4	303.75	302.07	304.24	302.05	304.28	302.66	302.7	301.54	302.64	302.85	302.92	304.32	302.49	304.39	303.64	302.77	303.62	303.18	301.8	302.94	305.34	303.33	303.58	305.92	300.51	301.76	303.6	306.46	303.67	302.74	304.01	302.78	301.62	302.52	303.98	303.88	303.67	303.9
298.27	295.21	298.86	295.46	297.12	296.63	295.61	296.87	297.65	296.94	297.9	296.79	295.93	296.47	296.87	297.54	296.12	295.93	295.89	296.54	297.27	296.5	297.77	297.32	297.03	297.18	296.91	295.76	296.15	295.66	296.68	298.52	295.22	296.1	295.49	297.29	295.25	296.59	296.08	297.96	298.44	296.17	296.03	297.28	297.44	298.44	297.4	296.71	298.53	298.12
316.19	316.17	318.82	319.48	316.36	315.78	317.15	316.85	317.51	318.99	318.25	315.95	316.71	317.43	317.14	317.32	318.14	317.65	319.11	316.09	315.2	315.95	316.4	317.55	316.74	317.43	317.09	315.39	316.98	316.01	317.21	315.47	317.02	319.41	317.08	315.51	315.41	317.03	316.74	318.08	315.3	317.14	316.4	317.38	317.43	317.44	316.51	316.97	318.49	316.02
318.38	319.55	317.14	319.94	318.91	318.72	319.08	318.52	317.44	319.25	319.24	317.45	318.43	317.96	318.28	316.88	319.15	318.35	318.4	318.61	316.92	317.74	317.93	317.66	318.4	318.15	320	318.33	319.6	317.04	320.36	320.19	319.41	317.38	317.72	319.17	318.1	318.6	319.54	319.66	318.85	319.42	319.12	318.41	317.67	317.95	319.05	317.98	318.32	319.53
302.65	304.83	302.6	304.84	304.54	303.19	300.41	303.55	303.04	302.62	305.12	303.63	302.75	305.02	304.39	304.51	305.41	301.93	303.92	303.36	303.89	305.32	302.98	303.85	302.27	302.7	303.71	303.51	303.67	302.84	304.19	303.24	302.52	302.82	301.77	302.65	304.75	301.12	303.08	304.62	303.49	303.03	301.42	303.82	303.33	303.18	303.09	302.5	303.95	305
325.63	324.32	325.69	324.78	323.64	324.03	324.15	324.82	323.5	322.45	324.13	325.38	324.41	322.96	325.26	325.47	324.52	324.99	325.99	324.38	323.52	326.4	324.29	324.84	326.44	323.79	325.31	323.15	324.75	326.01	322.99	324.74	325.05	324.42	326.78	324.91	325.38	323.97	325.41	325.65	324.46	321.34	324.94	324.07	324.03	324.71	324.65	325.61	322.42	324.68
296.89	295.91	295.85	296.45	296.47	295.04	297.45	296.72	297.54	294.19	298.6	297.95	297.5	298.56	296.61	296.18	296.37	295.8	297.7	295.97	294.49	297.95	297.14	296.79	295.97	297.65	294.9	295.87	296.21	296.12	297.64	296.72	295.66	296.18	297.81	296.11	295.17	296.69	296.91	295.21	296.6	296.32	296.86	297.4	297.21	296.02	294.23	296.03	297.81	296.22
327.62	326.22	328.06	327.62	327.01	327.35	328.38	326.6	327.87	327.68	328.13	326.59	327.07	328.2	327.8	327.97	328.42	329.08	327.12	327.5	327.03	326.93	327.79	326.02	327.01	328.3	326.4	328.18	326.96	327.7	328.06	327.21	327.28	327.22	326.05	326.96	327.54	328.35	327.85	325.67	329.73	327.78	329.08	327.34	326.83	328.01	326.35	327.18	328.26	326.63
305.29	304.27	305.22	304.73	304.3	303.75	305.54	304.85	303.03	302.93	303.43	305	304.2	303.91	304.42	304.58	304.54	303.91	304.07	304.64	305.54	304.83	302.93	303.46	304.06	304.49	304.14	303.43	303.15	305.05	306.01	302	306.38	304.2	303.86	304.44	304.27	304.72	303.14	303.46	304.58	304.03	304.9	303.39	304.24	304.35	304.29	305.4	303.34	304.23
295.93	294.36	296.25	295.46	293.69	294.61	295.22	296.65	296.49	294.62	294.25	295.2	294.63	296.29	295.32	295.43	296.14	295.07	295.17	295.14	295.55	294.83	294.6	295.7	295.48	295.64	294.8	294.4	295.75	295.94	293.96	294.6	293.55	295.26	294.65	295.83	294.57	295.92	295.05	294.62	294.57	296.35	294.11	293.37	294.54	295.94	294.66	294.46	294.5	296.31
314.95	314.58	312.35	313.28	314	312.07	314.1	314.23	316.3	313.99	313.06	313.16	312.38	315.23	314.74	313.52	312.92	313.74	313.36	312.66	313.75	313.42	313.41	314.95	311.87	315.34	315.47	315.92	313.59	314.78	314.17	312.7	316.13	315.64	313.81	312.3	314.27	314.05	313.89	313.45	312.21	312.75	313.55	313.61	313.72	315.18	313.53	314.15	312.16	314.16
294.31	296.14	293.81	292.76	293.49	293.87	294.01	294.03	292.84	294.99	295.62	293.59	295.82	295.79	294.15	294.47	293.8	293.76	293.15	292.99	294.77	295.68	293.46	292.71	294.79	293.4	291.55	293.32	293.19	293.86	292.9	292.54	291.87	295.25	293.8	294.63	292.19	294.88	293.39	295.28	294.04	294.62	293.74	293.71	295.15	294.87	294.46	294.23	295.84	294.29
318.82	320.16	319.46	317.24	320.54	316.29	317.52	318.56	318.5	317.82	318.53	318.86	317.98	317.76	319.01	318.54	317.57	316.18	318.14	319.03	319.64	318.75	318.47	318.18	318.49	319.46	317.93	317.12	317.07	320.03	317.08	318.41	318.19	318.31	317.26	317.77	317.48	318.98	318.45	321.2	319.66	317.56	318.4	317.39	316.76	316.97	315.86	319.03	318.44	316.85
312.08	313.24	312.8	313.16	314.48	313.31	313.48	313.77	312.96	313.74	313.72	312.2	312.13	315.04	312.61	312.47	314.58	313.14	313.24	316.27	313.77	312.36	314.99	313.16	313.06	313.63	313.12	314.15	312.75	314.41	314.69	313.28	315.18	315.12	313.45	314.33	313.58	314.89	313.87	313.58	315.45	314.25	314.04	313.34	314.85	313.38	313.47	313.36	312.84	313.83
317.59	319.55	317.8	320.88	320.32	318.15	316.91	320.06	320.45	318.76	318.63	320.93	321.07	320.6	321.2	318.8	316.96	320.17	318.95	321.01	321.19	319.56	317.42	319.25	319.23	319.38	319.55	318.64	318.28	318.92	320.62	318.88	320.25	319.1	319.39	320.77	319.35	319.1	318.5	319.21	318.18	319.26	318.75	321.1	318.82	317.98	321.43	318.54	316.84	319.86
303.78	303.24	302.46	302.06	303.1	303.41	303.34	302.9	303.17	303.74	304.09	302.84	305.67	303.92	305.52	304.7	304.16	306.15	302.77	303.07	303.44	303.3	304.98	304.44	302.27	303.06	305.86	303.55	302.51	304.27	304.4	303.76	303.52	303.4	303.27	303.39	302.95	302.65	302.22	303.35	304.04	303.74	304.29	303.16	303.27	303.8	304.39	303.75	302.72	302.22
310.73	314.32	312.81	312.15	313.17	314.09	313.07	311.56	314.04	313.32	312.86	312.23	312.88	310.88	313.64	312.12	312.26	312.08	313.17	313.67	312.99	312.82	310.67	312.95	313.33	312.79	313.49	312.49	312.43	314.08	312.51	312.44	313.14	312.06	312.66	311.13	312.78	314.1	312.38	312.26	311.53	312.42	313.99	312.18	313.76	311.52	312.82	312.15	313.24	314.47
310.06	311.25	311.79	312.37	310.72	311.01	311.2	310	309.82	310.36	311.8	308.44	310.02	311.03	311.31	310.9	309.63	310.01	311.49	311.88	310.28	311.83	312.26	310.94	311.41	310.35	312.61	311.08	311.95	309.69	310.58	312.69	311.14	311.55	311.8	308.9	308.95	310.91	311.17	310.84	308.46	309.52	311.76	310.86	309.07	309.67	308.79	309.79	310.64	310.97
296.77	298	298.58	296.15	297.72	296.25	298.22	298.64	298.12	296.54	297.85	297.31	296.4	297.28	297.27	297.4	296.97	297.79	297.39	297.54	297.9	295.69	297.69	296.02	299.04	296.8	295.73	296.99	296.57	296.86	296.29	296.95	298.13	297.44	297.14	298.33	298.06	295.9	295.57	296.24	296.64	295.48	297.35	297.03	296.84	297.63	297.09	297.06	296.21	295.82
309.93	309.11	308.95	308.79	308.8	309.43	308.14	309.83	306.45	309.35	308.64	308.38	307.79	307.76	309.87	310.75	310.34	309.59	307.93	309.59	308.87	310.36	308.63	307.97	308.42	309.43	306.98	308.28	308.2	308.28	308.76	310.03	308.36	308.62	309.29	308.7	310.54	307.39	308.88	308.67	309.27	309.06	310.65	307.33	308.9	310.33	308.64	308.66	309.65	309.62
305.2	302.14	302.12	303.16	303.33	300.65	304.47	302.39	304.69	305	302.27	301.93	304.84	304.23	304.19	303.77	302.59	302.26	303.88	303.01	303.25	302.98	305.46	306.07	303.95	303.96	302.98	304.65	303.82	303.65	302.08	303.27	305.81	303.11	304.45	302.66	304.17	302.66	304.19	303.02	301.82	301.89	302.19	301.42	304.86	303.82	303.09	303	302.46	302.7
300.69	302.43	301.95	300.95	301.63	299.6	301.71	299.66	302.47	300.92	302.39	301.25	301.58	301.16	299.02	300.24	301.48	301.04	300.44	299.33	301.56	301.15	302.35	301.37	299.9	302.98	299.37	300.65	299.42	298.41	300.81	300.44	299.62	302.47	299.72	300.82	302.02	299.6	299.39	298.73	300.65	300.84	301.79	300.4	300.77	299.97	302.62	299.47	301.72	301.3
324.42	326.37	324.79	325.47	325.66	324.99	325.37	325.44	324.46	325.2	326.03	325.53	325.33	324.93	324.94	324.01	325.28	325.93	325.05	323.53	324.5	326.07	326.34	325.31	325.08	326.17	324.05	324.9	325.32	326.06	324.37	324.52	325.44	323.95	325.95	325.21	325.64	325.9	323.62	325.38	324.92	326.89	326.61	324.01	325.02	325.58	324.32	324.74	325.76	326.95
306.83	307.97	307.15	308.3	307.81	308.49	308.1	308.29	305.46	306.94	306.86	306.08	307.44	307.08	306.92	306.24	308.01	308.27	306.12	306.17	305.25	308.05	307.39	308.18	306.64	309.26	307.36	307.55	307.55	307.26	308.92	306.53	307.7	305.5	307.41	306.49	307.25	306.64	306.44	306.85	306.26	306.67	307.76	306.91	306.4	307.46	305.58	305.72	306.53	306.03
315.02	313.83	315.68	315.26	314.36	315.27	313.99	314.08	316.27	313.44	315.25	315.35	315.67	313.95	314.17	314.45	314.76	313.77	314.14	314.06	315.79	313.29	314.32	312.77	314.76	314.01	313.37	315.37	313.51	314.93	316.31	314.2	315.29	314.85	314.14	315.28	315.86	314.22	317.4	317.16	315.32	315.06	313.6	313.84	315.92	315.25	312.4	314.85	315.02	315.75
318.93	320.08	318.18	319.71	318.38	316.78	316.26	318.55	318.87	317.46	318.44	319.09	317.79	319	318.94	317.4	318.83	317.61	317.22	317.49	319.4	317.42	318.63	318.68	317.83	318.73	318.65	318.6	315.73	319.18	318.26	317.66	317.65	318.56	318.64	317.67	318.38	317.74	316.22	318.42	319.07	318.13	316.45	319.21	317.74	318.68	316.63	319.31	317.84	316.97
304.85	304.64	304.59	302.3	305.67	303.77	305.85	305.04	304.33	303.92	302.97	304.06	305.17	303.97	306.06	303.89	304.66	304.12	305.21	302.31	304.21	305.28	303.94	303.83	304.13	305.14	305.78	305.02	302.56	303.51	303.98	302.34	305.19	304.03	304.45	304.37	306.1	304.31	304.28	302.24	305.12	303.74	304.25	304.95	304.21	306.06	304.43	303.66	302.77	304.36
314.5	313.75	316.8	315.33	314.01	314.05	315.34	317.44	314.95	315.84	313.42	314.93	313.65	314.47	316.03	316.45	315.12	314.82	315.38	315.52	315.13	315.29	314.54	314.4	317.33	315.27	315.89	314.8	315.39	314.11	315.89	314.92	315.67	315.49	314.54	314.82	316.36	314.17	313.62	313.58	316.1	317.48	315.02	313.57	314.54	314.12	314.92	315.64	313.58	316.42
311.67	312.96	313.61	313.79	312.56	313.09	312.63	313.86	313.03	313.79	312.73	315.1	314.06	314.11	313.61	313.53	312.97	312.72	313	313.7	314.77	312.53	312.32	313.03	312.3	313.96	314.41	314.34	314.12	314.71	312.16	312.17	314.03	313.83	313.09	312.51	313.58	315.41	312.91	312.26	314.25	313.27	313.24	311.56	313.01	314.49	312.51	315.49	312.47	312.54
312.76	313.13	311.95	311.7	313.15	311.91	313.81	314.48	313.81	312.12	311.8	313.86	312.77	313.48	312.3	312.48	314.56	313.18	311.59	314.25	312.58	314.57	312.89	312.28	313.03	310.8	313.62	313.3	312.74	313.51	313.53	312.29	312.2	312.64	314.82	313.64	313.72	311.18	312.63	312.64	313.7	313.08	314.78	311.16	314.78	311.42	314.4	312.88	312.74	313.26
297.67	297.59	298.56	297.98	297.41	297.44	296.62	297.68	296.05	297.36	297.17	296.74	296.23	297	295.04	296.82	298.52	298.49	297.96	296.36	298.35	297.06	297.33	297.08	296.18	297.36	296.33	297.04	295.25	298.02	297.44	297.34	297.66	296.75	297.05	296.95	297.2	297.14	296.13	296.63	295.99	296.81	297.52	298.17	297.82	296.88	297.03	298.18	297.09	296.23
302.93	304.18	303.5	304.34	303.61	302.8	301.44	304.05	302.21	302.79	302.81	302.7	302.3	303.62	304.67	302.88	304.33	302.78	302.58	303.77	301.75	303.6	304.32	303.69	303.76	305.8	304.03	302.9	303.11	302.56	304.62	304.2	302.79	304.31	304.38	302.82	302.75	303.44	303.91	303.6	304.19	302.79	304.26	301.69	305.12	301.97	301.26	301.97	304.28	304.05
326.03	328.79	328.13	325.57	326.96	328.58	329.2	326.44	325.91	328.63	325.04	327.75	327.01	327.01	327.96	326.85	327.96	326.88	324.74	326.28	327.47	326.98	327.47	327.01	328.07	327.55	327.17	325.24	325.96	326.65	326.76	326.44	325.81	327.16	325.6	325.61	326.51	326.66	326.08	325.79	327.38	326.24	325.97	327.3	326.2	325.71	327.9	327.71	325.99	326.38
309.3	310.09	309.9	308.65	308.61	311.03	309.89	312.58	310.16	311.73	310.94	309.77	309.89	309.95	310.5	308.24	308.63	308.87	309.33	308.39	308.96	311.07	312.09	309.5	310.67	312.27	308.88	310.86	309.46	310.42	311.06	308.24	308.87	310.57	308.91	308.78	309.75	309.1	309.5	308.78	309.84	308.96	309.82	309.64	311.55	309.48	310.48	309.27	309.57	310.29
307.1	306.67	306.89	306.49	308.56	307.64	307.32	305.67	306.74	308.37	306.08	306.64	307.01	305.94	306.95	306.03	305.66	305.8	307.03	306.13	308.09	306.83	305.94	304.88	307.17	306.25	305.16	307.98	307.54	305.99	308.44	306.02	307.76	306.87	306.47	306.4	307.69	306.73	306.06	305.31	306.2	306.22	307.13	306.8	306.39	305.97	306.45	307.22	307.18	306.37
301.52	299.9	301.08	299.74	299.18	299.5	301.91	299.89	301.67	299.74	299.59	300.02	299.09	299.36	299.86	300.3	299.59	299.74	300.62	300.36	299.68	297.75	299.34	300.62	299.36	299.98	298.91	300.05	302.22	299.6	299.95	299.1	299.64	301.58	299.57	301.61	300.51	299.58	299.76	301.14	300.64	299.01	299.29	300.25	299.52	301.11	299.99	298.68	301.39	300.97
307.77	308.28	305.4	308.04	305.88	305.6	305.94	307.64	307.87	306.14	307.97	304.8	306.65	305.68	308.26	305.96	307.45	307.06	306.47	307.43	306.06	307.11	306.33	306.29	307.46	305.64	307.61	306.18	305.86	305.51	305.67	306.75	306.82	306.88	307.16	304.87	305.77	307.19	306.52	308.51	307.63	306.97	306.13	308.69	309.13	307.12	307.67	306.9	306.64	305.6
311.36	309.99	310.93	310.31	310.41	310.62	309.14	311.35	311.25	311.95	310.01	311.16	309.86	310.2	310.33	310.61	311.08	311.06	311	310.86	310.47	310.56	309.87	310.97	311.37	311.77	309.67	312.67	311.95	311.13	310.7	311.41	310.81	311.43	309.48	311.37	311.3	310.35	312.01	310.36	309.7	311.88	312.83	311	310.32	310.71	311.1	310.86	310.71	311.81
310.53	310.96	309.42	310.94	310.52	310.23	309.7	309.83	312.47	310.83	311.51	311.3	310.19	310.93	309.86	310.16	309.98	310.31	311.03	310.73	311	309.54	311.58	312.32	308.02	309.37	310.4	310.55	310.73	311.95	309.37	310.09	309.99	311.24	311.58	312.07	308.08	310.21	311.4	310.62	309.76	309.4	311.61	311.69	310.59	312.18	308.61	309.77	312.21	310.87
325.26	322.99	326.37	325.99	326.66	325.9	325.04	326.21	325.89	325.29	325.02	325.58	323.79	325.19	324.15	325.27	325.1	326.49	326.74	325.83	325.2	325.73	324.29	324.36	325.45	325.56	323.96	325.12	325.84	326.88	324.79	325.26	325.03	324.65	325.18	323.07	326.21	327.33	325.2	325.69	326.12	323.15	323.65	323.36	324.77	324.89	325.51	325.45	324.4	328.18
293.29	294	292.99	295.22	295.71	294.58	294.65	293.96	294.84	294.02	294.35	295.05	294.51	292.73	293.78	293.46	294.31	294.25	293.91	294.86	295.93	296.97	294.68	294.42	293.3	293.35	294.25	295.35	293.86	291.75	292.93	294.46	295.04	293.3	294.05	293.54	293.27	293.82	294.83	294.18	295.38	293.53	293.67	294.41	293.7	294.16	293.8	293.9	293.37	293.76
303.48	302.09	304.39	302.8	302.98	304.14	303.78	304.37	304.05	304.35	301.29	303.1	302.47	302.28	304.63	302.8	300.74	303.62	302.5	304.32	303.87	303.49	301.05	305.1	304.47	301.46	304.55	303.43	304.09	303.2	302.78	303.69	302.55	302	300.92	303.13	303.67	304.16	303.29	303.24	304.11	303.48	302.72	302.89	302.99	303.63	303.69	304.94	305.04	303.94
300.96	301.65	300.79	301.56	300.48	301.85	303.27	302.41	301.12	302.36	300.88	300.41	301.54	301.08	300.85	302.53	301.25	301.09	301.96	301.25	301.14	300.85	300.57	302.44	300.34	302.05	300.52	303.27	301.33	300.24	300.98	301.4	302.53	300.37	300.77	302.28	300.29	299.38	302.36	302.28	300.23	300.83	301.02	299.96	301.1	299.82	301.68	301.48	302.05	302.14
304.3	303.35	302.13	301.21	303.98	301.53	302.75	300.8	302.55	303.34	301.22	303.29	302.92	301.07	301.81	302.54	303.03	301.82	303	302.76	303.17	301.8	303.39	302.03	302.5	301.06	301.28	302.21	302.34	302.31	302.83	303.43	300.84	303	300.86	304.29	302.9	301.86	302.51	301.05	302.69	302.86	303.27	300.97	302.17	303.46	301.37	301.97	303.1	301.87
304.84	301.36	303.76	303.47	303.52	302.01	303.31	303.68	304.73	303.5	302.95	304.15	302.12	304.39	303.57	302.82	303.33	303.03	302	302.72	302.82	303.7	302.01	304.39	304.15	302.35	304.53	302.96	303.36	303.83	306.15	305.05	303.94	302.35	303.85	302.57	305.01	303.3	301.69	304.74	302.92	304.35	304.37	304.33	303.9	302.98	304.39	304.87	302.6	302.74
314.44	314.52	313.6	312.26	313.06	312.6	313.93	313.65	313.3	312.19	313.05	312.54	312.18	312.59	313.31	312.25	311.38	314.26	315.4	313.28	313.85	311.56	313.15	314.47	312.16	313.89	313.68	311.39	313.53	313.13	314.11	313.67	312.58	312.78	313.05	313.04	312.54	312.39	313.72	312.85	313.21	314.07	313.94	312.92	311.96	314.11	313.31	313.21	313.55	313.19
314.76	314.13	313.72	314.05	314.33	314.4	315.18	314.12	314.28	314.15	315.02	314.42	312.93	314.53	314.24	313.44	314.08	315.12	313.36	314.22	313.33	313.29	314.05	314.36	314.55	313.64	313.84	314.64	315.33	314.92	313.52	313.61	314.07	316.17	314.21	315.14	313.16	314.29	313.56	314.69	315.97	313.79	314.11	314.41	313.07	313.83	315.69	313.64	312.77	314.18
315.36	317.02	315.48	314.13	315.91	315.39	312.65	313.43	314.69	315.32	316.25	315.66	313.36	313.78	315.75	314.28	312.45	313.08	314.81	315.67	315.87	314.91	314.8	314.87	314.87	314.32	313.63	314.2	316.06	313.2	315.3	314.83	314.39	314.86	315.4	313.93	315.98	314.37	316.36	315.35	314.54	313.78	314.81	314.96	315.15	312.82	315.52	316.01	314.75	312.99
326.32	329.27	329.02	328.29	327.46	327.37	327.81	326.75	329.78	326.93	325.85	327.04	328.79	328.15	328.17	326.13	326.72	326.87	326.96	327.21	328.67	327.57	328.6	328.28	326.48	327.56	326.59	328.59	328.55	327.24	328.24	326.6	327.12	328.32	328.99	327.54	327.36	326.66	328.65	327.37	328.22	328.36	327.71	327.73	327.91	327.83	325.92	327.6	325.8	326.99
300.68	299.82	302.82	300.36	301.46	302.18	301.21	301.74	299.67	300.67	302.08	300.58	300.89	301.64	299.62	301.97	302.25	299.84	301.07	299.93	301.47	300.89	302.52	300.9	301.21	300.98	300.69	300.3	300.77	300.35	300.79	300.45	300.89	300.15	301.35	300.04	302.02	302.48	300.04	300.54	300.86	301.04	300.04	300.75	300.58	299.3	301	300.88	300.66	300.09
309.05	309.93	309.27	310.15	313.82	310.12	310.7	310.14	308.36	310.45	310.8	307.47	311.5	309.35	309.84	309.61	310.35	312.9	311.55	308.55	311.11	309.71	310.72	309.1	309.88	310.86	308.72	308.74	309.18	310.3	310.56	311.79	308.96	308.85	309.8	311.02	308.98	308.99	312	310.15	310.14	308.63	312.13	309.02	307.1	309.83	308.62	309.93	311.35	309.06
311.84	311.31	312.67	313.26	312.01	314.05	314.19	312.61	311.73	312.55	314.1	313.45	313.19	313.27	312.7	312.31	313.78	312.65	313.67	313.38	313.65	312.8	311.98	311.86	314.04	313.32	314.15	313.46	311.4	312.7	313.26	312.25	312.11	315.09	311.77	313.18	313.43	313.25	313.79	311.81	313.15	312.58	313.36	312.61	312.32	313.43	311.56	312.96	312.48	312.89
302.49	303.67	304.27	302.72	305.64	303.04	302.39	301.32	304.68	302.7	304.86	302.34	303.62	303.42	304	302.92	301.48	304.91	301.49	302.22	302.51	304.74	303.29	303.58	302.13	303.27	303.87	303.42	302.03	303.26	304	303.63	304.01	303.12	301.76	303.16	302.35	304.67	303.11	304.52	302.81	303.15	302.32	303.6	303.94	303.4	305.32	304.6	301.88	302.11
313.2	314.48	313.27	312.52	313.37	312.41	314.55	313.48	311.3	313.47	313.25	311.38	314.55	312.89	314.75	313.34	313.48	313.52	314	312.95	313.21	312.79	313.81	313.39	312.05	311.86	312.19	312.68	314.2	314.37	311.92	313.1	312.27	312.88	313.75	312.48	313.16	312.6	312.83	312.3	312.76	312.28	313.57	310.73	314.58	313.47	314.02	311.7	315	313.12
308.88	307.58	309.62	308.77	307.48	309.88	307.83	307.32	309.27	307.39	310.08	307.81	309.76	309.04	307.94	309.3	308.35	309.24	307.91	308.32	310.09	308.69	310.25	309.17	309.87	310.56	308.45	308.56	308.79	307.41	308.56	308.49	307.79	309.49	308.64	308.54	309.89	310.84	309.74	308.97	310.08	310.2	309.09	308.46	308.26	307.75	309.39	309.55	307.54	307.99
311.8	311.58	312.83	311.02	312.28	313.03	312.42	311.67	311.47	311.9	312.87	311.12	312.52	311.73	312.49	311.28	312.12	310.73	311.7	312.34	313.15	311.14	311.96	311.42	312.19	312.06	311.14	312.12	312.05	312.65	311.56	313.27	312.52	310.89	312.1	311.71	311.27	312.38	309.85	310.94	312.16	312.62	311.18	313.64	312.67	312.75	311.38	312.5	311.41	314.34
308.48	309.81	308.42	309.44	308.78	308.73	308.22	310.21	308.26	310	308.36	307.87	308.45	310.59	308.78	308.53	306.49	308.83	310.48	309.65	310.74	310.34	307.36	308.42	308.36	308.91	308.51	310.35	308.72	307.98	309.82	309.74	309.95	308.03	307.79	307.8	309.87	308.67	309.03	309.46	308.75	308.41	307.83	310.22	309.18	310.46	309.04	309.7	307.62	308.51
317.09	317.23	317.47	317.86	317.76	316.54	316.13	316.36	315.86	316.21	318.13	318.57	316.62	317.81	318.68	317.23	316.72	318.66	314.2	316.38	316.72	315.78	317.27	316.57	317.57	317.79	317.39	315.98	318.23	317.29	315.56	318.27	316.53	318.81	317.45	319.18	318.51	315.6	317.79	318.42	316.37	316.88	317.17	317.27	316.56	317.63	316.22	316.77	318.37	316.36
305.24	303.43	304.11	307.46	307.04	303.41	306.04	304.81	304.09	305.26	305.73	304.4	305.44	304.93	304.83	303.86	305.67	303.89	305.24	303.89	304.18	305.5	306.89	306.2	306.13	305.71	304.85	302.87	305.71	303.32	305.72	305.7	305.87	305.15	305.98	305.27	306.35	305.56	304.07	304.43	306.78	304.6	303.85	302.92	306.09	304.4	304.55	305.28	302.36	305.18
301.96	303.55	305.3	306.05	305.2	305.49	305.77	304.81	303.12	304.62	304.24	306.62	305.22	305.68	304.06	303.05	306.77	305.18	303.63	304.04	305.37	305.07	303.42	304.13	303.79	304.36	304.64	304.48	304.88	302.62	304.9	303.08	304.06	303.15	303.72	303.44	304.23	306.07	303.38	305.19	303.69	304.65	304.24	303.3	303.34	303.01	303.17	304.67	303.07	304.7
314.32	314.75	316.45	313.65	313.61	313.21	314.33	313.77	313	315.26	314.2	313.44	314	314.57	316.54	316.16	315.92	316.27	314.88	314.51	312.72	315.93	315.7	315.8	315.33	315.79	314.11	313.06	314.8	314.78	314.89	315.76	313.66	312.78	314.57	312.49	316.16	315.82	316.34	313.29	316.59	314.15	315.94	315.6	314.79	315.44	314.26	315.16	313.77	312.54
313.73	315.72	314.91	314.97	313.93	313.86	313.92	313.45	315.09	313.42	314.45	314.74	315.62	314.31	312.95	313.48	313.05	315.3	313.69	314.62	314.45	312.87	313.47	313.86	315.02	313.78	314.7	313.54	313.71	313.05	313.91	313.8	313.17	314.17	314.08	313.7	315.24	313.23	315.06	313.76	313.39	315.03	313.72	315.33	313.79	315.02	313.85	313.92	313.74	312.37
318.25	319.28	318.57	317.37	319.41	318.97	319.03	318.54	319.63	317.06	319.18	318.44	318.39	318.96	318.45	318.49	319.06	317.59	318.58	318.76	318.77	317.25	319.8	318.56	320.27	318.75	317.91	316.7	317.7	320.67	318.14	317.36	319.61	318.58	319.25	318.74	318.79	319.77	319.19	319.6	321.34	318.99	319.92	319.06	317.78	319.58	319.2	318.42	319.35	318.79
306.48	308.61	307.79	305.35	306.91	307.35	307.07	307.95	307.31	307.53	307.03	306.33	306.65	306.38	307.95	307.21	308.97	307.12	307.35	305.62	308.98	306.26	306.2	307.67	307.7	308.66	308.19	307.38	306.36	306.85	306.92	307.7	308.01	308.16	307.72	307.63	308.76	307.62	307.45	307.3	306.84	307.35	309.26	308.26	306.54	306.32	307.37	307.04	307.65	306.98
304.44	305.52	305.94	304.57	304.95	304.22	304.8	304.03	306.06	304.85	305.75	303.58	305.17	303.64	305.11	305.35	302.18	303.77	304.64	305.3	305.31	305.63	304.64	305.98	304.14	306.8	305.96	306.88	303.53	304.55	306.02	303.51	303.91	304.56	304.4	305.09	303.51	303.54	305.82	305.28	305.2	303.91	304.54	304.48	303.2	305.78	306.1	304.95	304.37	306.58
294.3	294.82	294.49	294.58	296.11	297.18	295.66	294.06	295.78	295.76	294.6	295.12	293.66	297.48	295.46	294.41	295.69	295.77	293.41	294.69	296.05	294.6	293.72	295.28	295.46	295.16	294.43	296.38	296.54	295.68	295.54	294.53	294.93	296.4	295.31	295.51	293.24	296.1	294.95	296.71	294.21	294.15	293.58	293.26	294.84	295.31	294.74	295.5	294.65	295.9
302.57	302.95	302.6	302.98	302.71	305.34	303.93	304.3	303.19	304.47	303.08	302.72	304.51	304.07	303.37	303.58	304.69	303.41	304.29	301.83	302.91	302.53	303.78	301.78	304.77	304.73	302.12	303.44	302.96	303.24	301.28	303.12	302.8	303.94	302.94	304.83	303.5	303.02	302.47	305.71	302.28	303.01	303.69	302.96	307.41	304.7	305.67	303.53	305.56	303.47
311.2	311.14	313.09	312.75	312.84	310.23	312	311.91	311.82	310.87	310.82	312.71	312.99	314.03	312.23	311.87	311.68	312.36	312.24	313.49	311.83	313.22	310.76	312.09	313.17	312.12	312.81	311.65	311.6	312.68	312.04	312.53	310.95	313.46	312.01	313.05	310.7	310.8	312.07	313.44	312.91	310.26	311	313.61	311.45	311.21	311.92	312.35	312.17	313.46
304.8	303.54	303.85	303.32	302.9	302.69	304.24	302.03	303.39	303.62	303.08	301.79	304.06	304.1	302.34	302.98	304.02	303.47	303.58	304.64	304.75	303.59	303.88	304.56	303.84	303.78	304.12	304.65	303.37	302.57	304.61	302.04	304.28	301.81	303.27	302.76	302.62	302.12	302	303.32	302.2	303.37	303.06	304.23	303.68	302.6	302.56	302.98	304.54	303.11
315.96	317.75	316.12	317.45	316.69	316.39	316.17	317.47	313.4	317.02	317.97	318.44	315.38	314.41	316.04	316.34	316.6	317.11	317.53	315.37	315.88	315.2	315.59	316.75	317.61	317.16	314.69	317.55	316.39	316.83	314.62	317.28	316.18	317.61	316.82	316.82	316.69	317.42	316.29	315.04	315.78	315.11	317.53	317.11	314.99	317.51	316.41	316.12	317.52	316.28
311.96	312.32	314.08	313.02	312.05	312.31	311.85	312.36	312.55	311.76	313.3	311.02	313.48	313.21	310.49	312.85	313.33	312.41	311.95	312.15	312.92	312.42	312.29	314.35	311.7	312.52	313.48	312.66	312.24	313.55	313.63	312.79	313.53	314.08	312.39	314.09	311.46	314.04	311.61	313.47	313.21	312.91	312.68	312.21	314.05	312.34	312.09	314.18	312.33	312.43
316.87	317.4	317.37	316.72	318.29	316.95	317.35	316.91	317.77	316.39	316.57	317.71	317.07	317.68	315.84	317.45	316.73	316.31	318.72	315.69	317.12	315.49	316.94	318.5	316.61	315.59	316.08	317.78	316.9	317.45	317.98	315.9	318.2	317.52	316.91	317.26	317.86	317.92	318.9	318.48	317.43	315.31	317.37	317.94	317.85	317.87	317.37	317.01	317.11	316.34
316.35	315.4	314.96	315.72	315.9	318.24	315.71	316.31	314.84	315.88	316.68	315.87	317.87	316.95	316.5	316.38	315.98	315.37	316.87	315.51	315.48	316.03	315.51	316.34	317.8	314.33	316.26	316.97	314.28	317.36	315.61	315.86	316.23	317.43	315.84	316.39	313.96	314.74	315.92	317.24	313.85	315.97	315.62	314.16	314.39	314.06	316.47	314.71	315.37	316.22
311.33	313.53	313.27	311.7	314.7	311.15	313.27	312.15	312.28	312.99	310.45	310.88	312.16	313.96	312.96	311.15	311.66	312.17	311.34	311.28	312.17	312.51	312.21	310.53	311.93	311.79	312.97	311.57	311.9	313.61	312.56	312.49	311.79	313.61	311.3	313.07	312.61	311.36	310.85	313.16	310.36	313.95	310.61	312.69	311.5	311.42	312.11	313.16	311.44	311.87
293.47	295.37	293.64	295.9	294.8	296.55	296.38	294.9	293.68	294.98	294.5	294.72	295.3	293.5	295.96	293.93	294.53	293.98	295.53	294.63	292.45	294.41	295.34	294.42	294.34	294.56	294.11	295.29	294.39	292.21	293.44	293.57	294.31	294.04	296.66	294.27	296.9	295.87	295.07	294.09	295.06	297.31	296.37	293.49	293.93	296.98	294.72	296.12	294.83	295.1
303.51	303.55	305.31	303.78	307.05	305.51	304.63	304.42	303.37	304.41	304.5	303.82	303.55	305.1	303.36	304.99	304.6	303.4	305.45	305.56	303.37	304.61	304.48	302.85	304.69	304.18	306.73	305.27	304.32	305.56	305.81	305.72	305.44	305.05	304.58	306.54	304.03	303.91	305.09	304.72	305.19	303.7	303.64	304.25	304.34	303.72	304.67	304.91	304.01	301.86
307.51	305.93	307.17	306.4	305.56	304.71	307.25	306.03	308.57	307.62	306.92	306.03	306.73	306.48	308.88	306.39	305.75	307.7	306.49	305.55	308.22	305.33	308.55	306.88	307.37	307.64	306.62	306.77	306.3	306.24	307.66	306.99	306.65	305.9	305.36	306.13	307.89	305.85	307.04	304.27	305.76	305.43	308.02	306.39	304.98	306.27	305.69	307.48	307.53	307.52
304.64	306.38	304.26	305.06	304.71	303.73	304.58	303.65	301.26	304.99	305.52	305.41	305.19	303.09	305.52	305.52	304.17	303.34	304.21	304.2	304.32	305.55	306.12	304.89	302.95	304.46	303.24	306.35	304.66	303.88	304.22	305.03	303.39	305.3	305.37	304.24	304.16	305.11	303.8	304.6	303.32	303.73	302.87	303.76	304.77	305.72	303.96	306.09	303.44	304.45
295.13	295.36	295.9	295.88	294.85	295.33	295.44	293.09	294.56	296.15	296.37	294.43	296.8	295.24	296.53	296.01	296.9	295.33	293.78	295.95	293.44	294.91	294.83	292.87	295.53	293.44	295.35	292.95	294.7	296.42	295.8	294.85	293.6	295.71	294.23	295.63	296.54	295.44	294.77	296.36	296.59	295.33	295.73	294.26	294.12	293.59	294.84	295.86	293.27	294.33
327.66	329.49	326.87	327.72	326.39	326.5	327.56	327.7	328.3	329.35	328.27	326.56	328.14	327	329.9	328.24	325.71	327.03	325.22	328.06	326.32	327.18	328.91	327.95	329.29	328.85	329.33	327.99	329.54	328.59	325.95	328.31	327.86	328.6	328.75	326.9	325.72	328.11	327.87	329.76	328.14	326.96	327.42	329.19	326.27	326.6	328.55	327.22	328.97	325.88
314.21	312.57	311.97	313.46	314.15	315.11	312.81	313.95	315.04	312.95	311.74	313.6	314	313.31	314.7	315.35	315.16	314.75	314.64	312.82	315.5	314.66	314.11	313.82	313.99	313.77	314.61	312.61	315.52	313.75	312.81	314.75	315.68	313.2	313.44	313.6	314.58	314.31	313.34	312.73	312.34	314.22	314.05	314.83	313.17	314.95	312.33	314.02	313.93	314.53
317.58	317.6	319.18	317.64	318.29	318.78	315.75	318.22	317.71	317.35	316.25	318.18	318.19	317.69	316.88	317	316.69	316.93	318.8	315.13	317.2	315.35	318.28	316.23	318.34	316.55	317.89	318.59	317.17	317.26	317.51	317.89	316.19	316.29	316.44	316.79	318.46	317.49	315.5	316.02	319.01	318.89	316.46	316.34	316.84	317.89	315.97	315.87	315.95	316.56
304.44	304.65	304.1	304.43	303.86	305.6	304.75	304.65	303.69	302.81	303.27	304.17	304.43	303.39	302.94	302.44	302.76	303.17	303.92	304.59	303.94	302.79	303.39	303.68	304.05	304.02	305.15	304.05	305.55	303.26	304.29	304.52	304.74	302.77	301.62	304.45	303.72	303.56	305.47	303.35	303.14	303.99	303.81	302.98	304.83	303.13	303.09	304.69	302.71	303.6
323.84	323.51	322.74	323.65	322.58	325.59	325.24	323.68	325.52	324.07	326.35	323.98	325.57	324.55	324.84	323.6	325.54	323.29	324.46	323.3	322.82	324.24	324.9	325.48	323.33	323.84	325.24	325.75	324.25	324.08	326.51	326.47	325.3	325.54	322.67	323.78	324.08	325.13	325.65	325.18	323.25	324.14	324	323.7	325.59	324.37	324.64	325.4	324.25	323.78
303.72	303.58	303.28	304.44	302.85	302.74	304.58	305.91	302.42	304	303.35	303.75	302.61	303.92	303.04	304.15	303.61	302.56	303.75	302.76	302.74	303.19	302.4	304.33	302.86	301.97	304.9	303.97	302.7	303.64	304.55	303.76	302.73	305.3	301.83	302.64	304.29	303.2	305.39	303.63	303.38	303.61	303.82	304.8	304.39	302.81	302.97	304.31	301.35	304.73
307.46	308.85	309.43	309.11	307.35	307.73	310.26	309.58	309.48	308.48	309.24	306.47	309.52	307.1	310.4	309.21	309.19	309.68	307.89	309.81	308.83	308.93	307.51	309.77	308.05	309.83	309.79	309.9	309.49	308.7	307.67	308.41	308.78	309.41	306.31	307.73	307.3	309.6	309.53	308.37	310.17	309.97	309.09	308.93	309.61	308.79	308.93	309.23	308.15	309.82
309.69	310.22	309.43	310.65	310.49	310.8	310.39	312.02	312.05	310.21	311.9	310.55	311.45	311.03	311.75	310.43	311.8	312.7	309.95	310.82	311.47	311.43	311.44	311.85	311.59	311.53	311.06	311.83	313.03	311.05	312.34	309.58	311.61	311.98	310.18	310.41	312.27	309.93	309.58	310.56	310.07	309.59	311.51	309.65	313.29	309.97	311.79	311.11	311.8	311.04
319.1	317.83	318.07	316.03	316.72	318.05	317.46	318.81	317.07	317.61	315.75	316.31	317.72	315.77	318.42	317.43	315.83	318.54	317.91	317.03	317.28	317.47	319.32	316.78	315.94	316.01	316.68	318.55	316.6	316.8	318.06	318.04	316.77	316.75	315.98	316.81	316.31	318.4	317.61	318.27	317.78	317.44	317.35	317.27	317.01	317.6	316.76	316.74	318.95	317.04
306.47	303.67	304.55	305.51	305.49	303.94	304.93	304.03	303.97	305.19	304	307.08	304.41	304.91	304.82	305.48	304.4	304.93	303.77	304.27	305.22	305.08	304.86	304.17	303.09	304.71	303.82	303.97	303.52	303.44	305.09	304.22	306.01	303.18	303.92	301.93	304.4	302.92	302.37	303.03	303.19	304.97	305.48	304.73	304.01	305.86	302.6	304.07	304.11	305.77
312.36	312.86	313.6	312.64	313.41	313.95	313.22	313.01	313.94	310.98	313.02	314.5	314.29	312.71	313.13	311.04	312.93	313.34	313.04	312.8	314.08	313.44	311.15	312.36	313.23	315.33	313.06	311.34	314.77	312.84	311.78	313.84	314.04	310.49	313.61	314.14	313.14	313.43	314.54	315.41	312.13	315.66	312.98	312.79	311.8	314.11	315.09	312.76	311.31	314.24
300.74	302.75	300.24	299.48	301.72	298.88	301.14	301.32	303.39	301.54	302.93	300.86	301.7	301.41	300.96	300.36	302.74	300.25	301.76	302.31	301.42	298.98	301.1	301.48	300.08	301.83	298.97	300.21	301.15	302.01	301.94	301.09	300.59	301.34	299.97	298.28	300.61	301.45	302.03	300.94	301.53	299.67	300.01	299.54	300.73	300.2	300.64	300.58	300.99	301.92
310.37	310.01	308.84	310.01	310.11	310.29	310.99	310.62	310.47	311.07	310.83	308.21	310.8	311.07	310.09	310.94	308.27	310.68	310.05	309.41	310.67	309.47	309.69	309.77	310.76	311.21	310.44	308.11	311	309.12	310.19	308.02	308.94	309.97	310.78	309.93	311.28	310.03	308.87	309.68	310.63	309.23	308.46	310.9	310.3	309.92	309.87	308.74	310.05	310.57
300.45	302.01	301.38	302.98	299.68	298.71	302.54	300.79	300.68	301.12	298.81	300.87	301.64	301.51	301.34	300.08	299.94	299.71	301.53	300.91	302.49	302.06	301.1	302.01	300.89	300.77	299.48	298.27	299.96	299.63	300.38	299.31	302.61	300.48	302.45	300.02	299.52	301.08	301.66	301.85	301.7	301.59	302.11	302.35	300.35	300.84	299.84	301.35	302.57	300.92
309.26	311.02	311.15	308.86	311.63	310.12	312.84	309.76	310.19	309.37	310.82	310.46	310.97	310.73	310.19	311.38	311.36	311.32	312.31	310.65	308.9	310.93	311.67	310.31	310.41	310.99	309.11	309.59	310.27	309.37	311.72	310.91	309.86	309.51	309.77	309.48	311.42	311.52	311.04	310.57	311.11	310.25	311.3	310.64	308.93	311.17	309.71	309.79	310.55	310.64
299.37	300.27	298.02	298.91	301.23	298.62	299.41	300.32	299.48	299.94	299.5	301.31	299.36	299.99	300.39	298	298.41	299.52	300.83	300.2	299.83	299.64	299.11	300.78	299.47	301.38	302.35	298.63	300.92	300.42	299.11	299.55	299.9	301.04	298.49	299.85	300.82	300.45	301.24	301.04	300.26	301.19	301.35	301.53	299.89	299.33	299.04	300.01	300.6	301.27
306.63	307.24	306.35	306.82	306.81	307.25	305.97	307.45	307.68	308.98	306.68	305.59	307.7	305.89	305.05	305.7	306.41	306.57	307.39	307.9	307.5	307.6	307.56	306.5	307.73	306.66	308.22	306.19	308.68	306.29	307.09	308.72	308.94	307.5	305.61	307.37	308.98	306.9	307.74	307.46	308.05	306.32	308.05	306.33	307.05	307.12	307.43	307.39	308.51	306.61
313.31	314.03	314.88	313.64	313.14	314.8	313.99	313.41	312.95	314.99	314.68	314.16	314.5	314.75	314.87	314.89	312.81	313.07	313.6	312.71	313.1	313.18	312.9	312.31	313.94	312.53	314.91	314.91	313.24	313.6	313.93	312.2	312.51	312.36	315.63	314.14	314.17	316.25	312.36	315.31	315.22	313.66	312.2	314.26	314.3	313.87	313.98	314.32	313.14	312.85
314.64	315.09	314.69	314.57	316.04	315.87	314.83	316.8	314.7	313.01	315.31	312.87	315.07	313.67	315.26	313.69	316.82	315.05	314.94	314.58	313.41	313.19	314.19	314.06	314.53	314.95	314.67	315.05	315.66	315.65	316.15	314.78	314.39	313.84	316.39	316.2	315.86	314.77	314.58	314.81	313.44	315.84	314.76	315.41	317.04	313.43	315.22	314.53	313.89	313.64
301.15	301.43	302.58	301.48	302.1	302.87	303.44	301.96	302.43	303.15	303.51	302.68	301.06	302.41	302.7	302.68	301.78	300.62	302.02	303.57	303.1	302.35	302.62	303	301.05	301.24	303.14	302.06	300.93	302.23	300.56	303.33	302.08	302.92	302.01	303.15	301.56	302.15	302.32	304.23	301.2	302.11	303.41	302.12	302.47	304.34	301.73	300.74	304.42	303.37
296.32	295.08	295.63	293.38	295.68	295.37	294.29	295.11	295.9	293.77	296.54	295.24	296.18	294.98	295.17	294.56	295.18	295.67	294.41	294.94	294.55	293.83	295.45	294.33	295.25	295.4	296.67	295.4	294.55	293.34	296.74	295.03	294.7	296.72	294.93	294.24	295.85	294.12	294.66	293.76	294.04	294.2	295.34	295.25	295.46	293.88	294.67	296.36	294.54	293.84
327.32	330.54	327.8	326.95	328.17	327.26	325.08	328.62	329.56	327.91	329.17	328.5	326.82	327.3	329.48	327.6	327.38	327.99	328.27	327.79	327.53	328.04	326.69	329.29	327	327.71	329.5	326.01	328.67	327.65	325.74	329.12	328.98	328.38	327.34	328.7	328.58	328.62	326.43	326.29	327.4	327.45	329.75	328.67	327.62	327.26	329.67	329.39	328.39	328.51
306.11	304.27	305.53	305.68	303.58	304.49	305.83	305.36	302.77	302.72	304.71	303.95	303.83	304.66	304.6	303.77	302.34	305.15	304.67	303.48	305.59	303.04	305.16	304.82	303.98	304.33	303.04	304.65	304.2	305.36	305.24	303.85	305.76	303.25	305.46	306.26	305.8	303.74	304.91	304.37	304.46	305.61	305.31	302.15	306.65	305.55	305	304.51	304.59	305.68
316.9	315.39	314.63	315.66	315.71	315.39	314.14	314.43	315.23	314.98	316.5	315.05	314.07	315.62	314.42	313.9	315.88	316.15	314.37	316.42	315.09	316.74	315.29	316.92	314.89	316.88	314.91	315	316.02	315.31	317.53	316.08	315.86	316.98	315.45	315.85	316.74	315.03	316.48	315.9	315.07	316.55	314.6	317.92	313.9	314.49	317.16	317.41	315.68	316.12
317.44	316.61	316.51	317.57	315.17	317.19	318.24	316.83	317.14	316.33	319.97	316.79	317.13	317.64	316.27	316.5	316.91	317.92	314.89	317.17	316.79	316.97	315.49	318.2	315.33	316.2	316.86	316	317.78	315.57	317.68	317.65	318.01	316.73	315.07	316.7	316.39	317.46	316.85	318.47	315.66	317.94	319	316.75	315.92	317.87	318.04	315.75	316.28	317.78
325.42	324.62	323.96	323.73	325.44	324.82	323.2	325.03	323.8	324.88	325.32	323.37	323.68	323.92	325.45	325.73	324.69	323.74	323.72	323.91	322.99	324	323.78	322.64	325.29	324.98	322.21	324.33	325.03	323.92	324.72	324.87	324.68	322.59	324.97	325.18	323.7	327.11	324.97	324.3	323.88	323.9	324.36	324.67	324.43	323.15	325.39	326.03	324.99	323.67
305.92	306.6	307.97	306.36	306.31	306.48	305.97	307.58	305.09	305.02	306.14	306.54	307.24	305.6	306.37	308.26	306.15	307.62	305.48	306.09	306.44	305.46	306.44	305.74	304.98	306.11	307.1	305.77	306.06	303.39	306.05	305.31	305.95	304.16	305.85	304.18	306.62	307.07	305.73	305.65	305.35	306.99	304.3	305.28	306.37	305.2	306.14	305.96	306.57	307.46
302.37	302	302.61	302.06	301.81	303.24	301.96	304.16	303.42	302.22	302.76	302.6	302.82	301.25	299.71	302.49	303.11	301.18	301.71	303.43	301.15	303.09	300.88	302.61	301.75	302.79	302.01	301.7	301.51	303.72	301.31	303.37	303.68	302.55	301.02	304.06	301.27	303.71	302.07	302.3	301.61	302.35	300.94	301.31	302.47	303.02	302.4	302.33	303.64	301.93
310.28	310.42	307.63	309.81	309.17	306.2	310.32	309.29	307.9	308.87	307.65	308.9	308.24	308.59	309.63	307.2	309.89	309.52	308.11	309.5	308.39	309.09	310.67	308.07	307.6	309.44	307.96	309.44	309.1	310.36	308.34	309.08	308.4	310.7	309.77	307.98	310.96	308.61	308.52	308.14	311.04	308.84	309.33	309.51	310.36	309.16	309.29	309.77	307.96	309.18
317.22	317.97	318.77	317.35	318.65	316.95	318.75	318.65	319.38	316.29	319.25	319.18	316.96	318.31	317.97	317.88	317.74	317.47	319.04	318.57	318.61	318.84	318.68	317.23	318.69	318.3	318.1	316.66	319.05	317.38	320.83	318.79	318.91	316.74	317.32	317.93	318.1	318.58	317.89	317.6	319.31	318.35	317.85	318.23	317.86	317.61	318.07	317.83	319.42	317.93
313.44	311.82	313.21	313.29	313.03	312.25	314.34	313.72	313.13	312.8	313.72	314.9	316.93	313.03	313.41	313.11	313.57	314.5	313.28	313.93	313.73	312.97	313.95	314.59	315.81	312.64	312.79	312.86	313.69	313.26	314.05	314.73	312.74	312.32	312.61	312.13	312.15	313.53	313.63	314.77	314.22	313.5	315.84	313.54	311.6	314.78	312.79	314.51	313.15	314.6
304.22	302.55	303.74	303.51	304.3	306.44	305.12	304.02	303.59	305.59	302.92	303.73	303.99	304.08	304.47	303.91	305.05	303.52	304.72	305.95	302.4	303.98	306.76	304.15	304.76	303.94	302.97	304.47	305.23	304.33	304.48	306.1	303.55	304.63	305.54	305.48	306.55	303.08	304.64	305.04	304.91	305.1	303.6	303.9	305.05	302.43	303.78	303.9	303.37	304.38
301.38	301.8	300.25	302.36	301.84	300.2	301.81	300.01	300.89	300.55	302.06	300.87	300.25	299.1	300.37	302.91	301.55	300.65	300.18	300.36	301.34	299.93	302.68	299.44	299.01	299.56	299.24	301.26	301.79	300.88	299.58	301.64	299.42	300.65	299.91	302.12	301.73	299.32	301.73	302.01	302	300.84	301.53	301.04	299.82	301.61	300.77	299.94	300.44	300.3
313.06	312.28	312.92	313.63	311.17	313.18	313.15	311.98	314.18	313.01	313.31	313.31	311.72	314.2	313.56	312.34	313.38	312.31	311.95	313.17	311.84	313.68	312.97	314.83	312.54	312.25	313.24	315.05	312.74	312.39	312.96	313.15	314.08	312.29	312.51	310.2	312.25	310.94	313.9	311.52	312.87	313.26	313.6	311.76	312.08	311.79	313.42	314.25	313	310.61
303.11	301.99	303.65	303.65	302.8	304.14	304.42	303.84	304.34	303.71	301.8	305.61	304.72	303.7	302.77	303.31	301.89	304.6	304.3	302.05	303.95	303.14	303.94	302.55	304.41	303.57	304.38	302.77	303.73	303.73	302.66	303.89	304.52	304.96	303.42	304.11	303.33	305.24	302.75	302.02	302.7	304	303.35	303.17	301.55	303.83	304.1	302.37	304.31	301.67
326.72	325.2	325.62	325.21	324.02	325.21	324.57	324.38	324.99	324.9	325.8	325.92	324.82	325.03	324.23	325.01	326.26	324.6	324.45	324.24	325.8	325.31	326.51	324.92	326.51	326.43	326.5	323.36	324.41	325.85	324.25	326.97	323.6	323.29	325.7	324.17	325.72	326.39	324.95	325.23	325.12	326.14	325.06	325.9	326.74	324.95	324.51	326.09	325.81	325.66
304.83	303.73	304.34	304.66	304.99	306.89	308.01	304.93	304.23	305	306.32	304.13	305.94	305.15	304.43	305.1	305.06	304.97	304.53	305.17	306.41	306.97	305.81	305.17	305.87	306.5	307.13	304.69	304.73	305.18	305.57	304.08	305.95	305.91	306.82	304.76	304.25	307.08	304.63	306.13	304.58	305.46	304.79	304.53	304.96	304.04	306.52	305.25	304.93	306.38
310.41	309.84	310.87	310.86	310.29	312.06	310.94	310.31	309.39	309.52	310.44	310.36	311.28	311.35	310.59	310.05	310.02	308.58	309.15	309.72	308.6	310.15	311.15	310.32	310.75	311.9	310.76	311.09	310.11	310.64	310.33	309.49	309.99	309.3	309.75	310.79	310.72	311.28	311.78	308.74	309.09	310.5	310.32	309.49	310.71	311.02	310.44	310.9	312.48	308.72
315.41	314.52	312.93	311.99	311.52	312.51	314.16	312.8	313.76	313.16	313.4	314.05	314.43	312.23	313.38	315.03	313.22	312.54	312.42	313.25	312.21	312.57	313.1	312.51	314.95	313.3	313.34	312.81	310.94	315.21	312.65	310.97	311.42	312.91	313.43	312.96	313.38	314.53	313.9	314.78	314.02	310.96	314.07	311.77	311.99	311.92	313.89	312.59	313.58	314.58
318.38	317.34	316.68	316.44	314.85	317.03	316.82	315.15	316.15	316.3	314.9	316.35	315.32	315.94	316.3	315.33	318.21	319.3	317.09	316.18	316.32	317.46	316.91	317.32	316.35	316.35	316.51	318.74	316.29	315.26	316.73	315	317.91	316.99	316.91	316.38	314.02	316.49	316.65	315.78	317.81	315.96	316.82	316.11	316.67	316.46	317.33	315.68	318.63	315.61
303.41	303.38	304.49	303.21	303.07	302.72	305.07	303.03	303.88	303.42	305.01	303.09	304.13	302.85	302.77	302.8	302.4	304.05	302.29	303.1	305.6	301.64	303.21	303.2	304.15	303.69	302.37	303.72	303.89	302.61	304.09	304.91	303.35	304.04	304.53	303.44	303.34	303.04	304.2	303.44	305.12	304.41	303.03	303.32	305	304.85	303.34	304.47	304.01	304.12
306.28	305.05	304.9	306.55	306.21	305.67	305.12	303.87	304.93	304.7	307.07	305.56	305.16	305.71	306.46	307.74	303.75	306.55	305.36	304.81	305.96	305.09	304.24	305.85	305.48	306.82	304.43	304.71	305.22	304.11	305.2	305.73	304.4	305.89	305.05	306.5	305.19	304.35	304.84	305.97	305.81	305.06	303.98	305.65	305.18	307.49	305.36	304.8	305.04	305.09
307.45	309.35	307.29	306.45	307.73	309.35	307.04	307.08	308.73	308.11	305.91	307.9	307.7	308.16	306.8	307.66	307.84	307.24	307.24	306.4	307.59	307.96	307.88	309.76	307.27	305.95	306.47	306.51	306.47	306.53	307.19	307.36	307.45	305.9	308.12	308.73	306.35	306.64	307.86	308.54	308.18	308.57	306.88	307.88	306.76	307.13	307.84	306.61	308.77	308.79
317.31	317.85	317.75	318.56	317.58	317	316.2	317.02	318.74	319.46	315.87	316.62	317.46	317.3	318.53	316.99	316.78	316.36	318	316.48	317.42	318.17	316.57	316.46	317.91	315.76	318.19	316.41	316.87	317.13	317.51	316.56	316.19	315.96	316.71	316.62	317.87	318.49	317.12	316.97	317.59	318.21	317.1	317.41	317.85	316.61	317.89	316.35	316.5	317.56
311.31	311.02	310.02	311.36	310.13	311.66	309.75	311.63	311.66	311.83	310.69	311.42	309.77	310.47	312.46	308.89	311.7	310.45	311.65	309.53	310.88	312.65	309.83	311.1	311.16	311.63	310.1	309.67	309.63	311.5	311.76	310.13	309.52	311.85	309.24	310.71	310.8	310.02	311.24	312.23	309.55	309.55	312.45	310.45	311.92	311.34	310.51	309.23	310.23	310.32
313.59	314.98	314.82	314.52	313.7	315.26	314	313.49	312.84	311.73	315.71	313.79	314.03	314.8	314	314.16	315.02	315.21	313.91	313.64	314.7	315.11	313.75	314.15	313.94	314.77	314.25	314.96	314.88	313.87	314.16	314.24	314	313.25	313.94	314.14	313.67	314.32	315.11	313.72	314.65	313.61	315.64	313.59	313.47	313.16	313.57	313.36	315.47	314.07
294.8	295.05	295.33	295.17	294.26	295.67	293.37	294.61	295.52	296.8	294.63	296.54	295.36	296.4	295.46	295.13	296.79	294.57	295.7	294.63	296.63	296.67	294.7	295.93	295.87	295.32	294.54	296.12	296.42	294.78	294.06	294.89	297.1	295.14	295.49	295.4	295.65	295.79	295.6	292.95	294.54	294.85	294.18	295.65	295	295.18	294.95	296.21	296.35	294.96
300.39	301.05	300.92	300.22	301.16	302.23	301.36	300.67	301.36	299.18	301.2	301.21	301.07	302.48	301.32	299.89	301.24	300.72	301.1	301.64	300.11	300.34	301.57	301.13	300.55	301.12	300.75	302.69	302.01	300.17	300.59	301.85	300.54	299.79	302	299.55	301.36	301.2	301.76	302	302.22	300.06	302.51	301.01	301.78	301.58	300.46	302	301.05	301.53
292.36	296.71	294.78	294.64	294.02	294.55	294.21	294.14	294.5	293.33	292.63	294.97	295.13	295.05	291.61	294.23	295.23	295.07	292.02	294.46	294.48	293.67	294.12	294.93	294.28	291.74	294.37	293.65	291.93	295.04	293.63	293.01	293.77	293.07	294.69	294.06	294.44	292.96	295.38	296.53	294.23	294.22	293.89	292.62	293.67	292.83	294.25	293.47	293.23	292.82
328.78	328.29	329.13	330.09	328.99	328.27	329.79	327.42	328.77	328.28	327.39	328.32	328.75	328.54	329.78	326.72	329.66	327.44	327.67	327.99	329.12	327.02	327.64	329.3	327.75	327.83	328.17	329.1	327.61	326.68	329.32	331.34	328.08	328.31	327.59	329.13	328.5	329.08	328.17	328.58	327.19	328.6	329.15	328.78	327.88	329.07	329.93	328.09	327.53	330.28
313.05	312.36	313.64	311.95	312.86	313.2	311.83	312.35	311.17	312.78	313.25	312.62	312.09	311.9	311.8	311.98	312.28	312.59	313.74	312.02	313.41	311.86	314.15	313.49	311.87	311.96	311.35	311.25	314.74	312.37	311.76	311.98	312.56	312.07	311.62	314.98	314.09	311.99	312.11	311.41	312.42	313.41	313.31	312.18	312.98	313.15	313.85	311.64	311.8	312
318.37	318.76	316.59	316.37	316.22	317.65	317.35	318.79	317.94	316.54	316.09	316.87	316.62	319.41	316.22	317.07	317.36	316.05	316.38	317.48	317.78	317.65	318.07	316.38	318.06	315.51	318.32	316.94	317.7	315.78	316.3	316.19	316.68	316.95	316.48	317.61	317.57	316.82	317.17	318.21	316.93	316.89	317.81	317.2	317.85	314.83	315.21	316.2	316.56	316.61
316.05	315.52	314.4	316.48	315.52	316.6	314.33	315.34	316.26	316.41	316.04	315.42	315.27	314.6	315.55	316.63	316.72	318.23	314	314.98	315.99	315.24	312.33	315.73	315.73	314.66	316.18	315.39	316.17	315.67	313.67	315.65	315.98	315.94	314.49	317.24	316.55	314.14	316.78	314.97	316.47	314.46	315.86	315.85	315.84	315.03	315.46	314.49	316.08	316.73
306.38	307.09	303.53	308.1	305.36	304.79	306.94	306.7	305.43	306.05	306.59	305.09	304.88	308.29	307.11	307.31	304.75	305.26	306.17	306.81	306.99	305.42	306.17	306.22	306.66	306.11	304.59	305.7	306.38	307.45	305.75	305.45	306.51	305.96	306.34	305.94	306.42	306.25	304.3	306.63	305.6	306.62	307.29	304.86	306.83	306.97	306.71	305.59	305.66	304.38
328.67	329.32	327.77	326.54	328.55	327.72	327.68	326.71	328.34	328.4	328.42	329.11	327.75	327.09	327.07	326.82	329.45	328.75	328.64	329.81	325.61	327.27	328.1	326.31	328.56	328.44	328.66	326.26	327.82	329.36	328.12	328.57	327.01	327.82	329.63	328.86	328.62	327.74	326.49	327.7	328.41	328.64	327.25	326.9	329.09	327.57	327.43	328.07	327.24	328.43
299.05	300.26	300.65	299.93	300.11	300.77	299.55	299.24	298.92	302.13	298.94	302.06	298.81	301.91	300.21	300.57	300.3	299.11	302.38	299.81	298.77	299.14	299.89	301.11	300.93	300.72	300.19	300.25	299.77	300.07	299.45	300.56	298.77	299.93	299.64	300.04	299.57	298.44	300.81	301.42	300.53	299.13	299.96	299.99	298.99	298.97	301.19	299.07	299.99	299.99
318.93	319.09	317.36	317.41	317.8	317.41	317.27	316.43	319	317.26	318.45	319.52	317.68	315.68	319.18	318.31	320.02	317.26	316.82	317.46	318.33	316.46	316.96	316.62	319	317.43	318.14	318.64	317.18	320.07	318.04	317.23	316.84	318.04	318.76	318.51	320.66	318.57	318.87	317.06	319.42	318.1	316.63	319.4	319.22	314.71	318.14	318.75	315.44	317.44
324.75	326.23	325.42	324.73	324.85	324.71	324.54	327.55	324.04	325.96	326.7	325.29	325.93	324.87	325.98	325.3	324.73	325.95	324.11	326.56	326.25	325.52	325.36	324.57	325.41	325.71	324.17	324.1	323.36	323.74	325.37	325.27	325.1	326.71	324.6	324.84	326.61	325.94	325.82	325.52	325.22	325.88	323.36	326.07	326.85	326.75	325.17	326.09	325.78	324.23
311.98	311.7	311.71	311.95	311.12	311.73	312.42	313.54	311.88	311.56	311.38	312.14	310.35	313.23	311.73	311.71	312.68	312.89	311.09	313.47	313.55	313.65	312.59	311.89	312.31	312.93	311.27	311.55	311.8	313.25	312.85	312.59	313.3	311.8	310.49	312.71	311.92	311.01	312.23	312.3	312.3	314.03	312.33	313.44	310.67	313.29	312.7	313.88	311.18	312.23
304.12	302.69	302.98	304.06	304.45	302.89	301.98	302.32	301.68	302.24	302.42	303.17	304.82	302.38	302.76	302.89	303.29	301.46	301.68	302.36	301.31	303.04	303.54	303.03	302.83	302.44	300.03	304.28	301.94	302.25	302.95	303.65	302.21	303.77	302.75	303.27	303.45	303.91	302.77	302.21	303.02	302.22	301.57	303.24	303.93	303.13	304.52	302.76	301.64	303.93
315.94	316.65	316.48	315.85	315.09	314.8	314.2	316.06	315.66	317.11	314.91	316.06	317.21	314.35	317.19	316.87	317.73	316.62	315.34	317.67	314.97	317.64	316.09	316.16	316.47	315.6	315.2	315.69	316.53	316.56	317.18	315.38	314.09	319.05	315.99	314.7	315.11	316.68	314.02	317.12	316.38	316.39	316.08	314.92	316.12	316.19	317.98	316.39	315.47	319.44
303.91	304.24	305.56	306.1	303.76	304.37	305.28	305.14	304.99	304.61	303.39	305.29	303.43	304.84	305.82	306.05	305	303.64	303.86	305.27	302.82	302.73	304.57	304.47	303.33	303.47	305.15	305.86	303.16	303.53	304.27	306.56	305.98	306.11	302.25	303.61	302.47	303.75	304.68	304.76	304.2	304.44	305.13	302.87	304.09	303.73	304.93	302.82	304.27	303.72
302.05	302.44	302.13	301.2	301.52	302.3	303.45	301.5	300.83	302.35	302.55	302.89	305.73	302.41	303.49	303.7	303.14	303.06	303.45	302.95	301.88	301.69	303.07	302.08	302.82	303.98	302.73	303.08	300.86	302.13	303.97	301.25	303.15	302.07	302.02	302.95	303.91	303.34	301.02	303.59	303.31	303.12	302.6	304.54	302.19	303.02	303.62	299.97	302.74	304.26
294.12	293.88	293.53	293.32	295.4	292.34	293.26	293.53	293.37	293.96	294.33	293.57	294.11	292.8	295.66	291.8	294.25	294.98	293.84	294.81	294.54	293.93	294.34	293.54	294.26	294.65	293.8	292.57	295.79	295.03	294.37	291.51	295.81	292.77	294.99	293.56	294.46	291.91	293.9	294.86	295.11	294.7	295.56	295.42	294.23	293.33	292.61	293.51	293.28	293.17
303.41	301.73	302.05	305.3	304.02	302.22	303.85	302.99	303.98	302.29	303.63	302.37	304.18	302.77	302.77	303.56	303.6	303.95	303.95	303.04	303.27	303.61	301.78	302.97	303.08	302.23	301.75	304.33	303.29	304.55	302.29	304.13	302.46	301.56	302.04	302.56	301.57	303.51	302.27	303.3	302.69	301.99	303.33	302.52	301.26	304.84	302.75	300.85	302.99	303.71
310.32	313.33	313.47	313.2	313.35	314.29	313.37	313.27	314.55	313.96	313.45	312.69	313.21	314.22	313.19	313.49	311.91	313.03	313.85	312.95	312.76	312.69	312.66	312.39	313.62	312.4	312.64	312.33	313.99	312.88	311.17	311.26	313.88	312.61	313.22	312.63	313.34	314.61	314.31	311.72	312.94	313.72	313.63	314.21	313.25	311.86	313.45	312.86	311.34	312.98
316.96	317.94	317.8	315.33	317.14	318.15	317.74	315.81	317.77	319.09	317.78	319.78	319.44	316.6	315.08	317.48	316.84	317.45	316.37	317.67	315.94	317.53	317.74	316.19	318.36	317.42	317.03	318.17	317.5	317.08	319.19	317.22	316.28	316.16	317.15	315.58	316.14	316.32	316.73	318.26	316.01	316.78	320.83	316.38	316.59	317.36	318.18	317.52	317.24	316.74
316.98	320.42	318.5	319.48	320.96	319.9	319.53	319.24	320.94	319.78	317.74	318.05	317.56	320.12	316.15	319.65	320.8	320.41	317.87	317.56	319.17	318.12	318.06	320	316.09	319.45	318.84	319.05	318.47	319.29	319.61	318.66	319	317.37	317.86	318.26	317.91	318.02	318.8	317.55	317.19	319.42	318.54	318.65	319.67	317.16	318.57	318.82	318.06	319.31
305.63	305.59	306.51	306.4	305.36	306.17	304.37	306.64	305.4	304.39	306.46	307.2	307.25	306.53	306.07	306.98	306.52	303.65	305.66	307.05	307.29	307.1	307.12	305.84	306.68	305.29	306.41	307.44	305.3	303.55	306.15	305.82	304.97	306.74	305.3	306.15	304.02	305.72	305.17	306.55	305.14	307.21	305.72	307.03	305.01	303.89	307.44	306.89	307.69	308.53
326.8	326.79	327.33	327.02	327.08	327.58	326.66	327.91	326.4	327.67	326.53	326.67	327.04	327.5	326.64	326.39	323.87	327.38	326.15	327.06	328.06	327.57	326.3	327.47	325.83	327.4	326.33	329.02	327.04	325.86	325.54	327.18	325.86	325.77	327.02	325.48	327.29	329.25	327.1	327.58	328.14	325.24	327.41	326.34	327.57	327.43	326.94	327.5	326.95	327.73
297.88	296.49	296.57	298.01	296.92	297.32	298.23	296.76	297.93	298.76	297.49	296.25	298.69	298.29	294.81	297.89	296.03	296	295.26	298.03	295.68	298.02	296.92	296.48	295.37	298.13	296.14	296.83	294.77	296.17	295.87	297.92	296.13	295.98	294.67	297.45	298.21	297.44	298.72	297.25	296.94	295.21	296.27	297.59	297.92	296.43	294.68	297.85	297.91	297.8
310.17	312.38	312.49	313.25	310.44	311.79	310.46	311.89	313.69	311.25	312	312.4	311.14	313.36	311.45	311.21	311.38	312.58	311.35	311.93	311.45	311.23	313.96	311.68	311	312.52	311.84	314.46	310.61	311.58	313.94	312.83	311.7	312.57	312.91	310.84	312.24	313.2	313.35	312.01	313.14	312.58	312.04	312.23	312.31	311.62	310.87	311.31	310.87	312.69
307.08	305.13	305.27	304.12	305.75	305.32	306.39	306.55	305.5	305.79	304.34	304.83	304.39	307.36	307.04	305.11	305.77	304.72	307.82	305.4	307.03	304.42	305.56	305.92	306.85	304.84	305.32	303.48	306.83	306.31	304.95	306.05	303.41	306.11	304.44	304.85	305.21	305.84	305.2	305.37	305.73	305.19	305.93	303.93	305.1	305.24	304.06	305.34	305.53	305.16
302.28	301.11	301.23	302.69	301.81	300.95	302.14	303.04	302.91	302.72	301.12	301.62	303.29	303.29	301.29	300.09	302.07	303.64	303.34	300.85	302.52	303.07	302.05	301.61	304.09	302.06	301.73	303.04	301.31	300.96	302.74	303.58	303.26	303.03	302.4	301.26	302.15	302.36	302.08	303.54	302.52	302.58	301.4	299.76	302.74	302.46	303.66	304.5	302.69	301.67
314.74	316.92	315.56	316.33	316.64	314.64	315.43	315.46	314.93	316.68	315.92	317.47	317.87	317.67	315.66	318	314.31	315.45	315.56	314.77	316.69	314.92	316.02	314.77	314.4	316.6	315.89	315.97	315.39	315.92	316.41	316.72	316	317.61	312.89	314.22	314.74	315.21	314.7	316.85	315.95	316.37	316.77	316.28	315.29	316.05	315.87	314.63	315.17	316.89
327.17	327.81	327.9	327.64	329.65	326.93	327.85	328.15	326.73	327.58	325.35	326.49	328.26	328.81	326.9	329.44	327.84	327.39	326.48	329.29	326.31	327.06	328.7	329.03	327.4	328.96	328.71	327.67	328.98	326.7	329.18	327.36	326.38	328.98	327.06	327.11	327.74	327.65	326.96	328.64	327.37	327.93	328.18	327.91	326.95	327.32	328.99	328.2	327.99	326.88
305.33	306.98	303.82	304.6	304.6	305.76	305.31	302.52	306.01	305.81	305.48	304.02	304.36	305.38	307.18	305.27	304.22	307.49	303.68	305.41	307.16	304.63	304.19	305.67	303.96	306.71	304.76	304	307.24	307.02	303.02	306.03	304.89	304	306.08	305.28	305.39	305.38	305.49	305.31	305.59	304.42	305.14	304.27	307.15	305.27	303.95	305.9	305.78	305.7
303.36	303.52	305.1	303.02	306.3	305.25	303.02	304.55	305.03	303.46	304.18	304.43	303.36	304.69	305.02	305.81	303.65	305.98	304.59	305.92	304.74	302.48	305.69	304.3	304.56	303.83	304.06	304.12	304.35	305.81	304.81	303.4	305.73	304.68	304.18	304.66	304.45	302.94	304.07	303.22	306.31	305.34	303.42	304.84	305.72	303.95	304.68	303.94	304.92	304.57
314.27	312.01	312.15	312.21	312.34	312.68	312.86	312.69	312.14	312.81	312.13	313.92	312.3	312.64	314.39	311.97	313.48	312.53	313.63	313.29	313.99	313.23	311.62	310.36	312.86	311.49	312.18	313.24	311.75	311.57	310.92	313.29	313.14	314.48	313.21	312.41	311.28	311.99	310.14	313.89	313.8	311.96	312.45	311.88	314.82	312.44	312.62	312.05	313.77	312.59
313.39	314.01	313.77	314.66	314.95	314.41	315.96	314.28	313.54	313.1	314.86	314.2	315.12	312.69	312.87	311.67	313.32	313.3	314.41	313.82	313.19	314.63	315.1	311.78	314.52	313.45	313.93	313.79	314.83	314.17	314.43	313.6	314.86	315.82	314.43	314.64	312	313.65	314.28	313.3	312.68	312.62	313.43	313.28	315.93	312.27	314.49	313.14	313.86	315.08
330.53	328.87	328.42	326.68	327.76	328.38	326.85	329.62	329.42	328.94	325.78	327.82	328.97	327.67	330.09	327.84	328.58	331.7	327.74	330.45	326.12	327.88	326.84	329.2	328.9	328.83	327.59	328.04	328.29	329.5	327.46	327.55	328.39	328.92	328.7	329.6	327.16	328.16	328.55	327.19	330.12	328.95	329.23	330.49	328.49	328.54	327.86	326.91	327.99	329.16
306.64	303.7	306.94	304.36	306.14	306.53	306.47	307.17	306.07	306.62	306.15	306.92	306.44	306.44	304.61	307.13	307.68	307.09	306.59	306.24	307.73	306.57	306.49	306.83	306.77	305.43	306.05	304.97	305.9	305.45	305	307.3	307.44	305.91	305.81	307.44	307.13	307.94	307.02	304.59	306.16	305.7	308.58	305.17	308.11	305.67	304.54	305.2	306.87	306.09
328.95	326.39	326.45	325.96	326.85	326.84	328.5	328.84	327.37	328.73	328.12	328.12	328.32	328.79	326.83	328.82	328.02	328.7	328.24	326.98	328.34	326.61	326.56	326.99	329.7	327.65	327.63	327.22	328.45	327.75	327.29	326.91	326.78	327.51	327.29	325.66	326.75	328.83	328.43	328.4	327.03	329.37	326.84	326.73	326.95	327.25	327.93	327.94	326.62	327.77
296.61	297.12	297.17	297.53	297.89	299.03	296.89	297.24	296.61	296.81	297.73	297.01	296.57	296.05	298.26	296.08	296.82	298.33	296.51	296.82	298.48	296.6	297.41	298.7	295.55	299.78	296.72	297.69	297.78	295.42	297.22	296.8	296.97	296.81	297.62	295.74	295.26	295.61	297.73	295.75	296.84	297.47	297.09	297.47	296.73	296.22	298.06	295.25	296.91	297.43
327.44	326.79	326.39	326.37	325.65	326.84	327.94	325.81	329.54	326.62	327.4	326.56	325.88	327.92	327.34	325.86	329.9	326.89	326.91	327.59	328.13	326.31	329.59	326.93	323.97	327.97	327.44	326.69	325.89	329.47	327.39	325.46	328.48	327.95	327.65	327.48	324.41	325.52	327.04	327.39	327.48	328.36	327.69	326.54	327.59	325.84	327.38	326.84	327.54	329.71
296.54	298.19	297.64	297.38	296.88	296.5	295.65	297.8	297.71	296.34	298.24	297.75	296.1	297.59	297.01	296.36	296.59	296	296.54	297.38	297.81	296.21	296.17	297.86	296.7	295.66	296.58	297.51	298.22	295.22	296.65	297.37	296.07	297.12	296.54	297.13	295.95	298.83	297.98	298.17	297.68	295.86	297.61	297.14	296.74	296.7	296.19	296.29	296.56	298.02
301.49	302.35	301.14	303.1	303.93	303.23	302.49	302.94	302.74	303.02	304.93	303.63	303.65	304.34	301.15	303.53	303.4	302.53	302.45	303.77	301.95	302.43	303.11	302.07	301.91	304.71	301.44	301.8	303.3	303.1	304.39	302.17	303.1	303.42	301.53	303.56	304.83	301.59	304.03	303.43	303.57	303.09	302.43	303.66	305.49	303.59	304.86	304.47	303.07	302.68
299.27	301.25	300.12	300.27	299.04	299.84	300.67	300.96	300.73	300.46	300.33	301.4	299.76	298.84	302.09	299.13	299.68	299.83	299.99	299.89	300.7	299.15	299.04	298.85	299.1	298.73	299.59	299.96	300.67	301.01	299.89	301.28	298.94	299.02	300.65	300.36	301.15	301.34	300.2	302.39	298.59	299.31	299.06	299.67	299.67	299.47	301.45	299.97	299.95	297.91
304.8	306.14	303.52	304.34	306.02	304.98	303.99	304.53	305.02	303.85	304.87	302.79	306.82	304.82	305.33	305.54	305.24	305.44	306.28	306.22	305.72	305.37	306.27	305.36	304.7	303.27	303.54	304.23	305.8	304.14	304.41	304.34	307.15	304.3	303.93	304.93	305.42	305.88	302.99	304.56	304.93	304.83	305.58	305	304.54	304.35	304.02	304.73	303.71	304.97
310.13	309.59	311.31	311.69	310.31	309.49	310.67	310.79	311.27	309.91	309.88	313.09	310.26	312.05	310.84	311.96	310.6	312.77	309.88	311.58	309.3	311.25	311.43	309.95	310.45	311.62	309.89	310.66	310.94	311.41	309.19	311.38	310.71	311.25	311.2	310.87	309.57	311.12	311.72	311	311.35	313.24	310.37	311.99	311.3	311.26	310.8	310.85	311.22	310.9
327.97	328.52	327.64	327	327.13	329.5	329.11	326.94	327.33	328.72	330.13	327.89	327.54	329.59	327.17	327.76	326.63	327.61	328.73	326.6	327.75	327.36	327.31	326.75	327.88	326.99	326.48	326.83	329.68	327.88	328.43	328.85	329.55	326.15	327.6	330.02	328.15	326.88	330.39	329.5	327.5	326.81	327.71	327.75	327.32	328.8	329.02	327.66	325.57	328.22
304.12	301.33	303.67	302.56	302.08	302.77	305.07	303.98	302.97	302.54	302.24	304.63	304.47	304.93	301.16	301.59	303.72	303.17	304.14	302.92	301.59	302.87	304.56	305.35	303.57	303.58	301.26	304.04	304	302.22	304.38	303	305.5	303.59	304.45	303.62	303.59	303	303.22	303.98	303.2	303.28	304.46	304.72	303.06	302.15	304.3	303.52	304.9	304.59
295.24	295.21	295.02	294.4	295.77	294.54	295.27	296.02	295.21	294.99	296.33	293.23	293.95	293.64	294.81	296.69	293.59	294.64	293.63	294.64	296.23	295.23	295.8	293.05	293.37	293.7	296.13	294.01	295.63	293.51	294.43	296.08	294.91	295.24	294.04	293.49	297.3	295.01	294.32	295.36	295.07	294.85	297.66	297.66	295.9	296.32	293.66	295.21	293.42	296.02
302.17	299.49	302.93	302.46	302.84	303.66	301.22	302.81	304.03	301.69	302.74	302.71	302.21	302.59	302.11	303.33	302.29	302.46	302.4	303.73	302.41	302.59	301.95	301.92	302.84	302.39	302.95	301.68	302.49	302.69	302.57	302.2	302.59	301.76	303	302.42	302.99	301.68	302.67	302.6	302.23	300.76	301.77	302.34	301.11	301.75	302.53	303.29	301.94	303.84
315.49	314.31	314.37	315.1	315.18	316.65	314.88	315.36	315.51	313.21	315.17	315.79	315.55	315.78	313.81	314.99	314.79	314.91	315.33	316.27	315.1	314.92	313.47	314.26	314.03	315.2	313.88	313.15	313.52	313.72	314.27	314.33	313.94	315.59	313.29	314.16	314.85	315.18	312.79	314.43	316.68	316.22	313.56	314.5	314.33	315.65	315.15	313.54	314.31	314.91
316.25	317.33	316.13	318.77	318.25	317.13	318.76	318.5	316.79	316.96	319.73	316.88	317.07	317.28	317.94	318.86	317.24	319.01	317.46	318.55	317.68	317.76	317.19	316.44	318.71	317.25	319.38	318.57	316.97	319.65	317.74	318.46	317.54	318.42	318.02	318.51	319.2	319.64	319.24	318.39	319.38	317.33	319.54	318.93	317.96	316.94	318.14	316.77	317.33	320.48
303.91	302.17	304.39	300.78	303.02	303.3	301.42	303.83	302.4	302.42	302.98	303.88	301.77	302.36	302.62	301.88	300.57	302.71	302.75	301.77	302.42	302.21	303.35	303.03	299.79	300.58	303	302.22	301.92	300.66	300.5	302.89	301.42	303.37	301.98	303.68	302.57	301.32	301.84	301.02	303.6	302.49	302.13	301.58	301.58	302.65	303	302.8	302.77	301.52
316.29	314.7	315.22	314.98	316.08	314.72	314.46	316.06	316.09	315.36	315.27	313.43	314.37	313.9	314.19	312.81	315.01	315.45	316.8	314.89	313.26	313.52	316.07	315.21	314.45	314.67	316.06	314.52	314.49	313.14	314.51	315.68	315.83	313.48	313.76	313.65	314.48	314.93	314.21	314.93	314.02	316.47	315.64	315.64	315.72	314.26	315.41	315.79	314.8	315.36
302.04	303.03	304.57	303.6	304.65	302.77	304.2	301.24	303.18	304.25	303.3	303.64	303	301.91	301.75	303.44	303.73	301.98	302.79	302.73	304.24	302.39	303.31	302.76	303.03	302.07	302.27	301.38	302.97	302.43	302.97	304.47	303.03	302.65	300.73	302.73	302.39	302.79	303.48	303.36	302.18	300.1	303.23	304.02	304.06	304.95	302	303.83	301.95	301.86
326.84	330.17	330.06	327.82	329.02	329.13	329.31	327.04	328.04	329.82	327.64	327.63	329.3	327.72	327.38	328.37	328.91	327.82	327.33	328.42	327.8	330.4	327.9	327.98	327.89	329.73	328.31	327.09	327.48	326.12	327.51	328.27	328.11	328.49	328.98	328.5	327.48	327.66	328.61	326.68	329.64	329.15	327.81	328.18	327.31	328.49	327.42	327.69	329.66	326.97
327.96	328.22	328.4	328.7	329.02	328.96	327.7	327.1	327.01	326.58	326.36	327.35	328.67	327.99	328.6	328.26	327.6	326.67	329.1	328.29	326.61	327.58	327.77	327.8	327.91	329.83	328.4	326.92	327.03	327.63	328.4	327.42	329.12	326.45	327.81	326.96	327.6	327.69	326.63	327.1	329.49	328.86	329.53	327.93	327.77	328.86	326.42	327.84	327.71	328.3
314.29	313	312	313.29	311.78	311.07	312.11	313.48	311.83	311.85	313.46	309.63	312.07	313.86	313.4	312.71	313.39	312.9	311.54	312.43	312.2	312.45	312.81	312.29	312.57	312.37	311.67	312.4	312.12	311.76	310.1	312.57	313	312.25	310.99	311.61	312.12	312.28	312.72	314.37	312.05	311.3	311.67	311.83	313.68	311.4	312.88	313.62	311.78	312.47
294.24	293.47	291.85	294.17	293.82	294.19	295.22	293.51	293.81	294.78	294.17	294.4	292.63	294.48	293.92	294.82	295.38	293.23	293.34	294.11	294.34	293.92	294.8	294.1	294.07	292.73	294.42	294.92	294.69	293	296.07	293.3	295.08	292.87	294.47	294.15	295.86	295.14	293.2	294.8	292.21	295.45	292.48	293.67	295.78	293.42	293.96	293.26	294.01	292.49
326.22	328.78	326.24	327.57	326.01	328.71	326.71	328.42	326.77	326.34	327.05	326.36	326.13	329.11	329.08	327.82	327.68	326.27	326.63	325.75	326.25	326.79	327.26	326.4	330.33	326.57	328.49	327.46	326.05	326.93	326.04	325.9	328.17	327.09	327.45	327.24	328.43	325.84	328.64	325.94	328.07	326.56	327.48	327.85	326.71	329.2	327.61	329.29	326.17	325.94
314.74	314.2	315.48	313.35	314.79	315.92	313.73	314.48	314.03	313.07	315.4	313.04	312.92	312.89	313.76	313.61	313.69	314.25	315.26	312.65	315.55	313.55	313.59	314.47	313.02	316	313.3	313.13	315.15	314.82	313.77	314.64	313.93	314.25	312.72	315	314.54	315.19	313.27	313.86	313.66	313.23	314.04	313.45	313.79	314.05	315.02	314.27	314.33	314.29
304.41	303.18	302.65	303.08	305.02	303.59	305.04	303.78	302.62	303.34	303.01	303.68	303.97	304.91	303.5	304.06	303.84	303.92	303.97	303.76	303.93	304.34	304.39	303.23	303.1	304.98	305.15	303.44	303.11	305.44	305.29	302.44	303.9	302.94	302.62	303.32	303.78	303.46	305.04	302.8	303.74	304.09	303.1	302.9	304.29	302.51	305.7	305.03	304.19	302.45
302.37	302.6	302.8	303.28	300.56	304.38	301.73	303.18	303.74	303.23	302.39	301.53	302.06	302.7	302.17	301.51	302.75	303.16	303.37	303.32	301.72	303.93	302.8	300.85	302.04	302.57	300.94	300.77	301.68	302.71	303.13	302.93	303.2	302.63	302.94	301.35	303.57	302.48	302.39	302.34	302	300.84	301.92	303.03	300.54	302.33	301.95	302.48	302.31	305.02
307.03	307.65	307.51	308.98	308.56	309.98	309.18	310.29	308.28	308.8	308.15	307.34	306.99	309.64	309.05	306.98	308.53	309.54	307.61	308.65	310.98	308.92	308.85	309.32	309.38	308.73	309.88	308.39	307.82	308.82	308.88	308.99	307.77	308.31	308.35	310.91	309.13	309.87	309.55	310.16	309.22	310.09	307.76	309.04	307.98	309.46	309	308.66	309.77	308.13
312.43	313.52	314.25	313.96	313.38	311.76	313.28	313.04	313.09	313.55	313.95	312.77	312.48	313.24	313.82	313.93	313.38	312.55	312.81	312.6	313.05	311.77	311.91	311.79	313.41	313.05	313.29	312.82	312.13	311.7	313.24	313.1	313.81	310.61	312.78	313.56	313.9	312.17	312.17	313.62	312.01	313.49	312.26	312.77	313.09	313.63	312.98	314.55	312.11	313.17
314.24	313.26	313.67	312.55	312.32	313.14	313.27	313.41	313.96	313.78	313.58	313.12	309.76	311.95	314.45	311.42	313.8	313.99	313.33	314.11	312.59	311.82	312.11	313.27	312.72	313.3	312.38	313.89	313.57	313.22	312.97	312.54	313.25	315.55	313.33	312.55	312.34	313.71	313.46	313.32	312.01	312.54	313.14	316.79	313.29	312.95	312.49	313.37	313.28	313.22
330.04	327.68	326.9	328.49	328.64	328.27	328.52	329.24	329.11	329.29	329.74	328.9	327.07	328.6	328.75	329.94	329.16	329.5	329.77	329.63	329.25	328.74	327.34	328.07	326.7	328.28	326.23	330.18	329.96	327.21	328.87	329.33	328.08	326.72	328.9	328.07	329.51	328.69	329.26	328.21	330.8	328.33	328.8	328.49	329.68	328.17	329.82	330.48	328.82	329.55
306.24	307.11	305.63	304.69	306.74	305.56	307.17	306.47	306.61	305.63	305.62	305.75	305.98	306.46	305.85	306.6	308.35	305.96	307.5	307.63	307.49	305.86	306.34	306.25	306.03	308.07	306.15	306.73	305.8	307.4	305.02	306.67	305.71	306.4	306.77	305.13	305.27	304.66	306.69	306.21	307.88	306.23	307.4	307.91	307.96	305.47	306.8	306.64	306.87	304.82
312.35	312.65	310.99	312.93	312.57	313.05	310.78	312.38	314.48	312.23	311.59	312.64	312.48	311.29	311.33	312.94	312.08	312.69	313.46	313.14	313.86	314.2	312.7	313.07	312.86	312.35	312.4	312.67	312.09	312.34	311.45	314.57	312.59	312.12	312.6	311.74	315.12	313.7	312.57	311.69	313.23	311.79	312.42	313.4	312.93	312.72	312.95	313.34	313.24	313.09
305.68	304.61	305.73	305.93	304.44	303.13	306.07	304.77	304.38	304.63	305.57	302.71	304.84	304.88	303.6	304.79	304.32	303.56	304.43	305.27	306.25	304.41	304.51	304.84	305.76	304.71	304.27	304.32	304.06	305.04	305.34	304.46	305.15	303.39	304.83	303.82	302.86	304.68	305.39	305.19	304.16	304.81	304.59	304.27	304.04	305.39	303.93	306.02	305.2	304.87
305.09	304.34	303.78	304.89	304.59	304.09	305.9	303.66	305.14	306	304.38	305.39	305.2	306.08	306.5	305.05	305.75	305.89	304.26	304.56	304.86	306.44	305.78	304.65	304.99	305.5	307.24	306.39	305.94	306.11	305.66	306.21	305.04	305.09	304.99	304.86	304.08	305.68	305.38	305.06	305.05	304.76	304.61	306.76	306.54	303.57	305.64	306.46	305.38	303.4
304.89	302.96	301.39	302.48	303.49	303.51	304.68	303.74	304.65	304.06	302.93	304.09	301.69	304.82	303.28	302.78	303.58	303.94	302.42	302.41	302.1	304.18	303.17	303.93	302.49	301.79	304.45	304.26	303.43	304.29	303.93	303.44	301.73	303.08	302.99	303.15	301.97	303.89	302.62	303.17	304.43	302.02	303.04	302.92	303.78	303.62	303.5	303.9	303.08	304.66
302.79	304.84	305.91	304.18	305.5	305.04	304.22	305.11	305.03	305.07	303.71	304.5	305.06	304.02	304.33	305.33	305.3	304.6	305.76	303.19	304.72	303.62	303.48	305.81	304.67	305.93	303.39	305.26	302.83	304.01	304.94	306.82	304.77	304.57	304.81	302.71	303.84	303.61	305.34	303.19	305.84	304.45	303.9	304.82	305.33	305.11	304.03	305.4	304.33	303.73
317.87	316.3	317.02	315.89	317.95	317.55	316.55	315.87	318.4	317.64	316.88	317.04	316.44	317.58	315.42	318.16	317.95	317.73	319.06	318.3	316.87	316	317.58	317.56	316.2	316.95	318.49	317.23	319.53	317.03	315.32	317.14	317.58	316.81	317.28	316.88	317.5	316.58	316.92	317.42	317.47	316.66	317.22	316.57	317.54	317.55	320.41	316.55	318.39	317.21
306.2	306.2	306.99	306.05	308.89	306.44	306.11	307.45	306.56	307.28	305.78	305.11	306.34	306.79	306.63	306.33	308.22	306.13	306.48	305.66	307.52	307.09	306.17	305.85	305.99	306.32	306.95	304.91	305.88	306.96	307.76	306.68	304.35	305.75	307.56	307.29	304.97	306.04	307.21	304.96	308.59	306.9	306.8	306.99	306.59	306.99	307.15	305.88	308.26	305.52
318.16	319.29	316.31	319.54	318.34	317.44	319.6	319.26	316.59	318.74	316.94	317.45	318.96	320	318.92	315.96	320.26	318.44	318.24	318.68	319.14	317.72	317.75	317.47	318.13	318.37	318.58	318.37	318.51	317.3	316.63	316.68	319.38	317.86	319.08	318.76	318.42	319.46	319.66	317.68	317.89	318.52	318.4	317.87	317.77	317.16	317.36	317.68	318.44	319.77
304.32	304.47	306.68	305.5	304.02	306.19	306.78	305.92	306.24	306.36	305.42	305.6	306.7	307.2	305.7	305.75	305.06	304.65	305.58	306.93	305.97	306.82	306.06	306.72	304.1	304.56	306.02	306.07	306.79	307.33	306.61	305.45	308.28	304.8	306.93	306.83	305.79	306.48	304.8	306.05	306.86	306.33	304.92	305.28	305.92	306.73	307.63	306.24	306.68	307.14
307.78	308.99	307.89	308.77	307.63	307.54	308.04	309.29	308.98	307.67	308.34	309.41	308.45	307.93	308.58	308.46	307.47	308.42	308.05	309.13	308.54	308.95	309.12	309.57	308.78	308.45	308.31	308.47	309.54	309.23	308.69	308.33	309.29	308.3	308.22	308.61	308.58	308.33	309.12	307.64	308.49	309.35	306.95	307.57	308.79	307.47	307.76	309.55	308.56	309.2
305.99	307.36	309.55	307.99	307.67	308.63	306.13	306.4	307.08	308.44	307.78	307.69	308.38	307.49	305.86	306.7	307.64	307.71	306.79	308.51	306.53	307.35	306.62	306.44	305.83	306.85	307.3	308.82	306.8	307.04	306.58	307.32	308.14	309.97	308.44	307.96	308.56	307.75	308.45	308	305.54	306.45	305.57	306.19	308.12	305.79	306.51	306.99	307.81	306.48
316.05	317.46	316.11	315.63	315.87	315.02	316.14	314.93	316	314.53	314.36	315.1	314.45	315.11	314.62	315.72	314.68	314.47	315.61	314.66	314.21	315.81	315.69	314.13	315.58	315.14	313.33	315.9	314.12	316.38	314.37	314.02	313.79	315.56	316.36	314.01	315.54	314.12	314.02	313.39	315.49	314.38	315.04	316.43	314.65	314.8	316.18	314.41	313.65	316.06
305.74	304.97	305.16	306.08	303.68	305.96	303.64	303.54	307.84	306.66	301.88	303.51	305.02	305.56	304.43	303.71	304.97	305.9	306.26	304.84	306.53	305.03	305.09	304.72	304.86	302.83	305.46	306.56	304.75	305.18	305.11	304.33	306.25	307.25	303.12	308.47	304.4	306.39	305.48	303.85	304.33	306.77	305.01	302.42	306.57	303.38	302.93	304.27	303.79	303.26
316.17	315.16	315.34	313.58	315.61	316.12	316.01	315.57	314.09	315.49	316.74	313.59	315.22	314.12	314.81	314.51	313.62	316.65	316.47	315.21	315.27	315.47	313.89	313.48	314.91	314.22	313.81	313.24	315.05	315.35	314.84	314.1	314.07	314.53	312.36	315.44	315.65	316.53	314.73	313.86	314.86	313.59	315.43	316.75	313.49	313.54	315.13	314.73	316.36	317.17
310.79	307.69	308.03	309.54	307.32	309.03	306.82	309.44	308.11	307.48	311.36	310.49	308.7	310.53	308.39	308.34	307.74	309.32	308.71	309.41	309.07	309.7	309.94	308.48	308.36	309.65	308.85	309.17	308.15	308.16	307.9	308.98	308.69	309.55	309.61	309.29	308.67	307.14	309.12	308.48	308.53	309.57	306.29	309.07	306.68	307	308.16	308.11	308.44	308.88
318.59	317.49	317.59	318.43	316.34	317.5	315.71	318.47	318.65	317.04	317.51	316.65	316.88	318.48	317.06	317.02	318.71	317.06	318.22	317.38	317.44	317.35	315.83	317.6	319.29	316.5	316.12	315.8	317.32	318.7	317.6	318.28	318.36	317.24	318.33	317.74	315.65	318	317.5	317.46	315.74	317.3	316.93	316.34	317.42	318.56	315.87	317.65	318.2	316.54
319.25	317.66	316.28	317.07	318.33	318.93	317.91	318.51	319.22	317.43	319.15	317.14	318.38	317.06	318.64	316.89	317.15	319.3	317.72	316.83	319.14	317.72	318.79	318.27	318.8	316.82	319.37	318.58	318.62	318.63	319.1	317.34	320.07	318.3	317.75	317.26	316.14	318.54	317.8	319.26	319	317.5	316.6	317.26	318.89	318.85	318	318.38	317.74	318.9
297.17	297.21	297.52	295.15	295.11	296.97	296.27	297.73	296.15	297.97	297.66	296.79	295.68	295.86	298.63	296.46	295.6	298.62	294.65	296.99	295.36	297.58	295.6	298.62	297.09	297	297	296.68	295.93	297.28	296.09	295.49	297.04	297.94	296.38	296.39	296.22	296.07	295.24	296.39	297.7	298.35	296.89	298.62	296.58	296.71	297.93	296.02	298.32	296.77
301.41	299.11	299.98	299.57	300.82	300.24	299.86	298.99	301.87	299.01	299.45	300.92	298.79	299.94	300.16	301.57	300.57	299.78	298.66	302.12	300.87	299.41	300.5	300.25	300.4	300.93	300.37	300.56	299.57	300.08	298.46	302.23	300.47	300.77	301.07	298.5	300	299.27	300.33	300.71	299.37	298.78	298.49	301.19	299.1	300.46	298.89	300.65	298.93	300.34
327.1	327.62	326.54	325.7	327.54	327.2	326.46	328.6	325.77	327.82	327.15	326.58	326.77	326.58	328.28	327.55	329.23	326.41	328.67	326.29	325.98	327.59	328.15	325.95	329.19	326.4	327.94	325.46	327.23	327.34	327.78	325.71	327.18	325.36	327.74	325.64	326.47	324.91	327.41	326.32	328.14	327.04	327.83	325.77	327.74	327.71	326.71	327.26	326.08	325.62
309.19	309.85	309.3	306.6	310.09	309.61	308.03	309.03	309.29	310.12	310.22	308.12	308.63	309.96	309	308.21	307.89	309.42	307.99	308.62	307.86	308.53	308.94	306.45	309.73	307.66	309.73	310.11	308.39	309.45	308.78	308.56	308.72	309.73	308.23	309.79	308.28	310.56	309.36	309.37	308.04	308.06	310	309.96	310.31	309.69	308.08	309.15	308.02	309.15
303.26	302.14	303.38	302.74	301.51	303.69	302.46	303.53	301.92	302.94	302.05	303.25	303.77	303.28	304.97	303.76	303.97	302.79	304.88	304.11	301.94	302.48	303.33	302.39	301.8	303.32	303.62	302.7	302.32	303.51	303.38	303.08	302.1	304.69	302.58	301.98	304.06	301.89	304.57	304.06	302.72	302.95	302.93	303.12	303.17	303.62	303.01	303.28	305.01	302.57
302.49	302.84	302.08	302.91	303.83	303.43	302.18	303.48	304.25	304.09	303.42	302.67	304.48	305.06	302.51	302.24	305.01	303	303.98	302.45	303.59	304.25	303.8	303.43	304.05	304.25	302.73	302.58	300.65	304.18	304.11	303	303.61	303.28	306.04	303.42	303.59	302.02	302.3	301.94	303.9	303.06	303.57	302.82	303.12	303.45	302.67	303.97	303.63	304.4
304.44	306.53	306.24	305.52	304.1	307.03	307.13	303.13	306.66	306.26	305.93	307.01	305.62	305.35	304.79	305.24	304.94	306.99	307.24	306.17	306.67	303.19	306.28	305.96	306.63	304.79	304.56	302.85	304.83	305.13	304.95	307	305.89	305.96	306.36	305.7	305.23	305.51	303.28	305.27	304.69	305.08	306.28	304.48	304.19	305.32	304.37	305.26	304.11	305.64
310.93	311.11	312.05	311.66	313.39	310.34	311.82	312.74	310.64	312.41	310.54	310.89	313.26	311.34	311.91	308.81	311.99	312.35	310.96	311.1	310.39	311.88	312.14	312.3	312.26	312.77	311.4	311.14	309.98	311.52	313.74	310.68	313.37	311.26	312.54	310.42	311.83	312.97	311.24	312.86	312.02	309.68	311.22	311.49	311.12	311.35	311.04	312.11	311.05	310.71
313.75	313.58	312.94	313.29	315.08	312.8	314.59	315.46	314.04	315.35	314.99	313.22	313.59	314.64	315.52	314.02	313	312.15	314.76	315.01	314.05	313.59	315.21	311.42	312.83	314.76	315.44	315.05	312.36	315.49	313.3	315	315.19	314.62	313.53	312.6	314.59	313.49	313.89	315.53	312.97	314.59	312.64	314.55	314.42	313.96	314.29	313.98	313.18	314.14
327.09	328.83	327.62	329.46	325.58	327.75	329.43	327.65	327.54	328.32	330.4	329.54	326.86	329.95	329	327.36	328.3	328.32	327.03	328.32	327.28	327.19	327.84	326.72	328.31	329.27	326.71	326.94	328.14	328	327.68	328.56	326.66	328.73	328.94	327.34	327.56	325.54	327.72	328.73	327.44	327.21	328.62	327.02	329.88	327.38	326.38	326.64	327.83	326.82
319.22	318.29	317.3	317.73	318.08	319.11	315.74	318.58	317.95	319.24	315.76	317.08	319.36	317.11	317.07	318.65	317.99	319.25	320.15	318.63	318.43	315.69	318.8	320.15	319.21	316.57	317.6	316.77	316.61	318.42	318.31	317.68	317.99	319.13	317.38	319.87	315.73	317.88	317.63	318.3	318.07	317.78	319.81	318.57	317.33	317.81	318.83	317.29	317.31	317.61
300.88	299.98	300.03	300.32	301.04	300	301.96	299.89	300.6	301.59	300.09	299.96	301.03	298.53	299.24	301.39	301.26	299.8	299.36	298.59	298.26	299.96	301.25	300.29	299.98	300.53	299.5	299.08	299.51	300.28	300.94	299.97	299.94	298.46	302.14	297.84	301.93	300.06	299.32	299.36	299.26	300.53	299.53	300.33	299.32	299.27	298.97	301.01	299.74	300.35
320.32	321.13	318.95	320.91	320.09	318.71	319.73	319.8	319.85	320.22	318.81	321.22	317.93	317.83	318.07	319.07	319.77	319.83	319.41	319.3	320.79	319.61	319.06	321.24	319.35	318.79	318.72	317.26	319.82	318.08	317.88	320.26	318.52	318.95	318.44	318.7	320.39	318.11	319.94	320.07	318.63	317.56	319.06	316.94	318.32	319	319.4	319.81	320.84	318.29
325	327.14	327.11	327.71	327.21	327.25	329.24	327.77	328.22	328.15	328.85	324.63	328.98	325.12	327.41	327.54	328.22	328.85	329.12	327.78	327.26	327.72	328.45	326.97	327.95	326.86	326.53	328.27	327.96	328.21	327.77	326.38	326.6	326.76	327.06	328.32	327.37	327.79	328.93	326.16	328.79	330.38	327.67	327.53	328.56	327.01	328.81	327.3	328.28	327.97
312.5	309.64	312.6	313.48	311.3	310.92	312.63	313.22	312.03	313.37	312.32	312.38	311.04	312.65	313.59	312.89	310.36	312.69	312.83	311.54	313.25	312.06	311.91	312.39	311.81	312.53	313.38	312.67	310.72	310.94	311.72	311.95	313.11	313.77	313.13	311.53	312.03	310.67	312.18	312.76	312.26	313.52	312.25	311.6	312.08	311.63	313.15	311.06	313.74	313.18
314.64	313.21	314.61	313.81	317.45	313.91	316.44	312.72	314.03	316.27	315.41	315.67	316.54	316.58	315.65	313.61	316.08	317.1	314.79	315.98	315.36	315.19	314.4	314.02	315.05	316.64	314.7	315.6	315.31	314.83	313.91	315.56	314.37	314.68	314.08	314.75	315.41	315.44	315.18	315.66	314.44	315.73	314.44	315.19	314.41	315.3	315.28	315.86	314.76	315.63
294.69	296.21	295.06	294.73	294.45	294.92	296	294.43	294.87	295.77	296.15	296.17	296.25	293.62	294.41	295.68	293.85	293.48	294.3	295.03	295.74	295.74	294.31	296.35	296.8	295.98	294.46	295.67	296.21	296.5	294.82	294.45	295.56	296.34	292.94	294.08	293.88	293.95	296.3	296.83	294.91	295.32	295.54	296.55	294.98	294.79	294.1	293.96	295.48	294.47
293.72	295.37	294.43	294.23	293.59	295.12	293.5	294.13	292.52	295.48	296.55	293.86	294.6	292.87	294.91	293.16	291.18	293.44	293.24	293.43	294.02	292.9	295.99	291.65	292.64	293.89	294.05	295.06	295.05	292.93	292.81	294.52	294.59	294.37	294.55	293.98	294.94	294.63	294.03	294.5	291.81	294.61	293.56	295.23	295.24	293.07	294.14	294	293.27	295.31
302.35	302.72	305.1	304.26	302.43	304.04	305.23	304.82	303.85	304.66	304.1	305.53	303.19	305.17	302.99	304.75	304.85	304.13	305.08	303.06	304.19	305.3	304.41	303.77	303.64	303.13	303.6	306.36	303.99	303.37	304.56	303.37	302.75	304.95	304.77	305.22	304.08	304.23	304.6	304.28	305.54	304.52	305.92	305.05	303.91	304.32	303.27	305.17	305.51	304.76
330.38	328.48	328.02	329.43	329.74	329.65	330.16	330.75	326.6	327.66	328.61	328.01	328.26	326.91	328.5	328.97	329.88	328.63	329.49	328.27	328.96	329.88	328.33	328.37	328.42	328.53	329.96	329.48	328.54	328.97	328.01	329.05	328.48	329.15	329.25	328.3	327.32	328.38	326.6	329.13	328.46	329.33	327.65	328.6	328.7	328.83	329.32	331.12	328.83	326.85
326.77	327.29	325.68	327.53	326.99	328	328.25	326.56	328.18	327.3	326.67	328.76	326.09	325.87	326.62	326.02	328.81	328.27	327.34	328.36	327.68	326.57	327.34	326.38	328.86	326.94	326.61	326.37	326.68	327.21	327.42	326.13	328.21	328.9	327.41	326.67	327.18	327.77	326.21	326.12	325.22	327.35	325.11	326.14	328.85	326.73	328.46	325.73	326.73	326.16
317.16	317.61	319.78	319.47	318.45	319.84	318.77	317.93	317.37	317.82	319.09	317.28	317.55	318.65	318.88	318.53	316.33	319.25	317.61	320.46	318.63	318.1	318.42	316.81	317.25	318.83	319.16	319.29	319.48	316.87	319.06	317.03	319.12	318.62	319.81	316.87	318.79	316.96	320.01	319.35	317.26	320.24	317.86	318.3	319.5	317.95	319.07	316.98	318.13	318.39
328.08	327.54	330.3	326.06	328.63	328.6	327.44	327.44	327.72	328.23	327.28	328.94	329.59	328.11	327.23	328.24	327.32	326.17	328.51	327.04	327.95	328.81	328.82	329.28	328.11	327.45	330.37	327.02	328.57	326.01	327.31	327.3	328.29	329.49	328.36	326.71	328.81	327.92	328.13	327.42	326.24	327.98	325.7	327.38	328.23	329.19	329.02	327.22	326.99	329.25
318.63	316.9	318.44	317.22	317.04	319.68	318.5	317.14	318.17	317.2	318.85	318.22	317.5	318.6	317.86	317.78	318.39	317.24	317.34	317.78	318.4	318.5	316.19	317.58	319.17	317.88	318.45	319.12	318.93	319.49	318.79	318.16	319.35	318.17	319.28	319.39	317.39	318.41	316.12	319.81	319.83	318.85	317.69	318.11	316.82	317.02	317.65	317.68	317.63	318.26
311.53	311.72	308.64	311.68	311.85	310.93	310.4	310.86	309.46	312.12	311.71	309.14	310.69	310.74	309.81	313.12	311.51	310.81	309.89	311.21	311.67	311.35	312.8	310.63	311.42	309.95	311.06	312.39	312.89	309.66	309.18	310.32	311.71	311.38	311.11	310.29	309.98	313.63	310.89	309.82	310.95	311.03	310.1	312.6	311.21	312.35	310.24	310.24	310.99	311.85
313.91	316.24	314.99	315.01	317.77	315.03	315.57	314.47	315.35	313.64	314.93	314.9	313.76	314.64	313.97	315.21	315.14	314.14	315.59	315	314.63	315.51	315.71	314.3	316.35	314.92	313.09	315.51	315.72	315.69	314.15	314.55	314.38	315.09	315.41	314.56	316.02	314.88	315.15	314.38	314.55	315.61	314.67	316.24	315.69	315.89	316.8	313.94	313.86	315.83
307.74	309.17	309.91	307.35	309.11	307.43	307.54	307.93	309.5	308.01	310.9	308.07	309.65	311.33	309.4	308.47	309.08	308.35	308.25	310.56	309.33	307.05	309.03	308.75	307.99	309.24	307.77	310.67	309.41	308.64	309.49	308.75	309.01	308.78	306.84	309.48	309.51	310.39	308.98	306.88	308.52	308.07	310.56	307.71	307.88	307.16	307.79	309.05	308.4	308.31
304.08	303.62	304	303.45	303.48	303.97	301.81	304.64	301.91	304.39	303.19	301.13	303.33	302.87	301.69	301.68	303.49	302.98	302.73	304.78	302.68	304.35	302.82	302.7	301.66	302.81	303.41	302.14	302.29	304.37	303.35	303.58	301.46	302.69	301.8	301.87	302.78	301.17	302.75	304.56	302.41	302.33	302.15	303.89	302.09	302.04	302	302.51	302.39	303.35
318.75	318.45	317.86	317.2	318.75	318.28	319.28	318.59	318.6	317.94	318.41	317.55	317.17	317	319.07	317.25	317.67	317.03	317.45	318.54	317.36	317.09	318.29	316.63	317.62	316.84	318.58	318.48	317.77	319.02	319.47	317.63	317.81	318.87	316.82	318.21	317.13	319.05	317.16	319.35	319.53	317.85	317.44	316.62	318.48	318.88	315.86	317.35	319.29	318.49
300.37	302.61	304.43	302.28	302.47	303.4	303.13	300.33	302.91	304.8	304.04	304.7	303.43	302.52	300.21	304.37	302.24	304.07	304.35	303.75	302.56	302.39	304.3	301.92	302.91	301.31	301.66	303.15	302.82	303.15	302.5	301.93	304.1	304.63	301.6	303.04	303.4	302.77	302.66	304.7	302.35	306.2	304.21	303.06	302.85	302.95	302.68	303.04	302.58	300.9
316.81	316.69	318.26	320.23	317.25	315.9	317.21	317.54	318.31	318.05	318.14	317.26	319.14	319.67	317.18	317.11	317.24	319.28	318	317.24	316.24	316.26	316.96	317.59	318.6	317.61	317.46	318.23	317.24	317.1	319.22	317.52	318.01	317.57	317.28	317.35	317.7	317.62	317.09	317.86	319.26	317.57	318.61	318.88	319.57	316.71	317.69	318.47	319.37	319.22
330.56	329.13	329.29	329.55	329.02	329.62	327.97	327.87	331.28	329.7	329.23	328.6	328.3	328.58	327.04	329.8	329.05	329.52	327.8	327.81	329.02	326.93	328.36	330.48	328.96	329.04	328.13	329.01	329.76	327.35	327.77	328.81	326.03	328.05	328.34	329.26	327.93	329.39	328.03	327.73	326.55	329.93	327.92	328.15	329.02	328.57	329.67	328.65	327.25	326.64
317.41	314.8	316.63	316.57	315.57	314.7	317.38	316.44	315.72	316.4	316.66	317.99	317.31	315.86	315.12	318.16	316.03	316.46	315.86	317.02	315.27	316.6	315.46	316.69	316.32	315.88	316.75	316.42	316.16	316.85	317.08	317.89	315.99	318.77	317.32	316.64	317.67	317.49	316.94	317.25	315.61	316.53	317.02	317.42	315.37	316.11	316.14	314.87	317.45	314.99
294.33	294.1	294.34	296.88	295.02	295.17	296.2	297.34	293.82	294.05	295.75	296.5	294.24	294.41	295.69	295.04	293.03	294.05	294.65	295.8	294.77	296.02	295.4	295.2	297.74	294.14	295.54	296.05	293.59	294.81	295.49	296.44	295.63	294.3	294.19	294.64	296.98	295.2	294.69	293.29	294.79	293.37	296.36	293.1	294.77	294.79	296.04	296.02	294.82	294.29
302.49	304.42	303.94	303.23	301.87	302.99	304.82	304.11	303.15	303.37	302.19	303.9	303.98	302.99	304.09	305.33	302.84	302.24	302.07	302.95	302.6	303.49	302.97	303.29	304.81	304.69	304.96	304.43	303.23	303.71	303.09	302.35	304.84	303.22	303.59	303.05	305.3	300.89	304.05	303.55	303.99	302.81	303.58	304.7	303.23	303.63	302.97	303.47	303.39	304.91
301.37	299.63	299.81	301.94	299.34	300.63	299.02	300.24	300.04	300.42	299.25	299.24	300.91	300.76	298.96	299.59	300.44	300.68	298.51	299.45	299.75	299.9	300.95	300.52	300.77	299.43	296.83	299.73	300.11	300.12	299.37	301.48	299.48	299.39	299.98	300.57	301.06	301.11	300.05	298.94	297.29	299.25	301.8	300.51	297.96	299.68	300.24	299.4	300.47	299.81
304.93	303.98	306.25	305.75	307.32	306.45	306.97	308.7	306.2	306.35	306.14	305.96	304.86	305.77	304.34	305.92	304.62	306.03	307.28	305.56	307.28	306	306.06	307.82	306.95	306.25	305.36	304.14	306.09	307.02	305.71	305.85	306.28	306.67	306.08	305.55	306.31	306.33	306.39	305.31	307.04	306.6	306.59	306.82	305.58	306.33	306.88	306.43	307.01	307.89
294.07	295.81	295.07	293.77	295.1	294.93	296.08	293.99	293.98	296.02	294.6	294.84	294.87	295.37	293.86	295.54	296.63	295.7	295.63	295.12	295.58	294.87	294.45	294.96	294.68	294.59	296.9	293.33	294.15	294.91	294.56	295.36	295.76	296.5	292.86	296.14	294.32	295.14	294.47	294.51	295.89	296	295.96	295.3	295.32	293.86	296.76	294.89	294.88	293.19
309.96	308.29	310.28	309.24	310.36	309.67	309.19	309.29	309.9	308.98	309.8	308.04	310.08	310.57	309.84	307.39	309.85	309.65	308.25	310.7	308.96	308.24	309.33	309.9	308.42	311.43	312.7	311.7	309.69	310.83	309.64	310.15	310.41	310.12	307.85	309.61	311.96	310.32	309.77	309.12	309.57	309.68	312.07	309.07	311.46	309.69	309.98	308.94	308.62	307.45
305.54	306.34	305.87	307.23	305.06	306.14	307.08	306.19	307.01	308.48	306.09	305.94	307.2	307.82	305.57	306.6	305.53	305.65	304.85	306.74	305.09	307.14	307.44	305.99	305.86	308.14	304.6	306.24	308.73	305.49	305.31	305.83	307.32	305.46	306.77	306.78	307	306.37	306.45	306.29	306.94	307.3	305.53	305.64	307.04	305.14	307.43	305.85	305.97	307.66
324.55	324.48	325.11	324.89	324.9	325.46	324.47	326.96	325.17	324.17	325.76	324.86	325.61	323.39	325.05	326.4	324.09	324.66	323.39	326.01	325.04	326.29	325.22	325.34	324.51	326.37	325.77	323.3	327.84	325.49	325.3	324.95	324.54	324.52	324.74	326.73	326	324.71	324.97	327.05	323.59	324.39	325.88	326.35	324.45	324.09	324.45	323.72	325.26	326.41
328.42	327.96	329.22	326.95	330.3	327.74	328.6	327.59	328.86	327.84	325.63	328.5	330.26	328.53	328.26	326.81	327.96	326.81	326.66	328.29	326.34	328.69	326.03	329.3	328.96	325.36	327.08	328.38	329.19	328.01	327.87	327.07	327.55	326.9	326.83	327.25	328.95	328.39	328.15	329.58	326.77	328.53	328.39	326.67	326.34	328.19	327.6	327.1	326.16	328.26
312.56	309.28	309.82	310.73	310.27	311.45	311.51	310.09	310.03	311.02	311.8	310.34	309.64	311.85	311.11	310.88	311.05	310.63	310.96	310.73	311.54	310.43	311.16	309.65	311.44	312.09	311.96	309.42	310.49	310.43	310.6	310.18	310.52	311.07	311.05	310.39	309.42	309.22	312.09	310.97	310.47	310.99	310.62	311.21	310.12	312.8	311.23	310.76	310.85	309.79
301.37	299.55	297.64	301.37	300.79	301.67	298.81	298.57	300.68	300.67	299.48	300.12	299.27	300.23	299.31	301.11	300.09	298.49	300.12	300.42	299.59	298.89	301.33	301.2	300.2	299.47	301.6	300.57	301.13	302.06	301.6	298.44	301.58	300.75	298.98	301.51	299.92	299.38	301.32	300.56	300.22	299.55	298.6	300.05	300.74	301.64	300.81	301.55	299.73	300.77
311.55	310.34	310.51	310.57	311.72	309.42	310.26	310.52	311.39	311.03	310.1	310.61	311.16	311.17	311.57	312.11	310.33	310.18	310.06	311.02	310.44	309.67	310.81	311.88	311.07	310.39	310.51	313.16	309.41	307.76	309.76	312.18	310.65	311.16	310.61	310.77	312.79	311.67	310.69	311.27	310.7	310.97	311.42	312.15	310.85	311.72	309.71	312.08	309.76	311.86
317.86	318.65	319.51	317.08	318.48	316.88	316.64	317.08	315.91	319.05	316.93	316.54	318.01	316.14	317.23	318.85	317.84	316.38	317.75	315.48	317.82	317.36	317.87	316.92	317.18	318.65	316.78	319.14	317.71	318.93	314.88	317.4	316.16	319.76	317.55	317.9	317.62	319.33	318.99	317.03	317.1	318.2	318.23	315.32	317.24	316.87	317.2	317.82	316.73	317.04
294.32	294.95	295.69	294.16	295.38	294.59	293.89	295.82	294.99	297.09	294.94	294.15	294.3	295.05	295.5	295.12	296.57	294.46	293.99	297.48	295.37	293.08	295.02	295.32	294.52	295.07	295.76	294.12	296.23	294.42	294.33	293.81	294.78	297.18	294.76	295.63	294.26	295.53	294.96	293.62	295.5	295.17	294.89	295.5	295.45	293.04	295.62	293.85	294.56	294.05
294.46	293.74	293.92	294.93	294.81	294.85	294.46	294.39	293.47	293.97	294.99	292.26	292.39	295.67	294.81	294.18	294.38	292.57	293.44	294.83	295.49	293.61	294.09	293.06	292.79	293.87	293.37	292.99	294.08	295.85	294.07	294.5	293.02	293.46	293.81	293.42	292.51	294.58	294.6	293.94	293.83	295.3	293.37	293.76	294.64	295.04	293.3	293.4	294.22	293.47
329.6	330.63	328.51	329	328.08	328.07	328.09	328.25	328.23	328.99	328.04	329.12	327.52	330.27	328.38	329.25	330.37	330.28	328.65	326.44	327.75	327.01	329.73	328.05	328.28	328.6	328.8	329.45	329.83	328.64	331.16	327.96	329.99	328.12	328.72	329.56	328.75	328.78	329.07	329.41	328.71	328.1	330	330.85	327.88	329.2	329.06	328.71	329.55	328.45
329.46	328.21	328.78	326.77	327.83	327.97	327.79	328.4	327.13	326.03	327.84	326.35	327.24	328.02	328.17	327.9	329.18	327.01	327.04	328.94	326.81	327.66	327.04	326.74	327.44	328.24	326.94	325.78	328.2	327.62	327.05	326.69	327.01	327.45	327.67	328.48	327.46	328.34	327.99	328.49	325.82	327.23	327.07	329.47	326.5	328.35	327.3	327.5	330.02	329.19
317.89	315.67	317.01	315.99	315.35	314.83	315.99	315.77	313.07	316.68	313.83	314.89	316.06	316.89	316.83	315.44	314.41	316.67	315.31	316.26	315.73	313.91	315.5	316.84	314.97	316.52	315.18	315.76	314.07	315.12	314.75	315.36	315.56	314.02	316.39	316.19	317.06	314.42	315.82	315.3	315.72	315.02	316.87	314.19	316.48	315.67	315.18	315.08	315.44	315.43
318.18	318.68	318	319.72	318.57	318.01	319.41	316.33	319.24	319.01	318.99	316.29	319.12	317.84	316.8	317.79	318.45	317.67	319.15	318.89	318.1	317.03	318.28	319.67	317.74	318.13	318.41	318.85	318.88	319.47	318.8	318.46	319.37	317.24	319.2	318.58	317.2	319.14	319.56	318.17	318.25	317.6	320.29	317.96	317.28	318.08	320.87	318.04	319.94	318.53
305.43	307.13	306.4	305.55	304.68	305.93	306.63	306.17	306.62	305.1	307.52	307.68	306.42	306.6	306.37	305.63	305.96	306.57	307.29	307.12	307.38	305.47	307.07	304.88	305.95	307.26	305.37	305.91	306.8	305.06	306.82	307.08	306.17	306.76	308.23	304.99	307.55	307.51	305.83	306.59	305.35	305.49	306.39	306.59	306.12	305.61	305.12	306.71	306.08	306.32
304.26	304.65	304.57	302.54	304.25	303.6	305.26	303.33	304.36	303.55	303.84	303.22	305.01	304.34	303.28	302.41	304.65	304.08	305.81	303.49	306.62	305.93	305.08	305.5	305.05	304.84	302.98	305.44	302.96	304.96	305.45	306.02	304.47	305.29	302.02	303.57	305.03	304.55	305.82	304.13	304.02	306.95	304.15	304.79	303.09	305.12	303.82	305.17	304.71	304.03
309.17	310.76	312.11	310.63	310.94	310.62	310.29	308.79	309.55	310.06	311.82	313.43	311.41	309.7	312.16	310.38	311.38	312	311.97	311.38	311.12	309.85	311.47	310.62	312.21	312.73	309.51	310.72	312	311.66	311.04	310.07	311.91	309.25	312.18	310.24	310.62	311.59	311.26	311.97	312	312.44	311.36	309.51	312.58	310.66	309.56	311.28	311.07	310.71
314.6	314.73	314.94	312.65	312.61	312.91	313.43	314.09	313	312.88	312.46	314.6	313.63	313.32	313.48	312.98	312.6	313.18	310.89	313.15	312.13	315.93	312.35	313.57	315.28	312.37	311.94	312.43	311.7	313.16	312.42	314.32	312.71	312.09	312.69	313.14	314.1	313.87	316.03	314.53	312.43	312.3	312.71	312.19	314.19	311.44	311.16	313.21	311.8	314.2
296.15	295.87	295.95	295.2	296.02	292.55	293.12	294.84	295.58	295.72	294.02	295.35	293.95	294.5	294.56	293.43	294.62	293.96	293.43	295.19	293.92	293.28	295.2	294.92	294.77	294.09	295.59	295.3	295.25	295.56	295.62	293.39	294.64	296.88	293.91	295.26	295.32	295.5	295.15	293.61	295.22	295.43	295.17	295.46	294.24	295.52	295.22	295.75	293.85	295.24
305.04	303.52	304.02	305.44	305.95	306.21	303.34	304.78	305.18	303.64	304.45	305.55	306.05	304.43	304.13	304.08	305.09	305.52	304.92	304.46	304.76	303.82	304.02	305.79	304.62	304.88	305.04	303.62	303.95	305.1	304.69	304.45	305.22	304.82	306.21	305.32	303.9	304.05	304.55	306.57	305.78	303.9	303.88	305.53	305.92	305.46	305.57	303.86	305.74	303.14
310.92	313.06	311.52	311.21	310.44	312.04	312.84	310.91	310.61	312.89	310.84	312.07	310.91	310.23	312.17	310.64	311.87	312.11	311.13	312.64	310.96	310.54	309.86	311.76	310.9	310.85	311.76	312.1	311.98	310.15	312.53	312.23	312.58	313.13	310.61	311.78	310.58	311.7	310.77	311.06	312.93	311.12	308.98	310.69	310.33	311.79	310.81	311.47	311.55	311.96
303.19	305.97	306.52	305.99	305.05	305.96	306.04	306.23	305.01	304.86	305.54	303.94	304.56	307.21	305.57	305.3	304.89	304.91	306.23	305.3	306.44	305.6	305.85	307.65	308.15	304.5	305.76	304.06	303.53	304.21	305.16	305.01	303.96	304.67	305.28	305.35	305.88	305.02	306.47	305.25	305.32	306.88	304.25	304.4	305.51	305.95	303.92	304.38	305.35	303.01
314.12	313.56	310.76	314.54	313.3	311.5	314.65	313.75	311.32	312.17	312.81	312.83	311.71	313.96	313.2	315	313.36	313.07	312.21	314.05	311.7	312.14	311.29	312.66	309.27	312.83	313.25	311.35	314.37	313.95	314.22	312.05	313.63	311.56	312.95	311.68	314.14	313.71	312.87	313.21	311.8	312.1	312.95	313.5	312.32	312.75	312.1	312.08	312.38	311.98
306.18	304.95	306.09	304.85	304.28	304.92	306.57	305.65	306.42	307.32	305.68	306.41	306.76	305.64	306.75	304.01	304.72	308.6	304.2	305.04	304.58	306.17	305.82	305.84	306.04	304.27	306.82	304.79	304.59	305.05	306.6	304.29	305.16	305.44	306.47	306.44	302.81	306.88	306.18	305.71	305.73	305.12	305.49	305.57	303.02	304.7	306.58	305.55	306.21	305.68
316.82	317.76	319.05	318.5	318.05	318.45	317.42	319.51	318.63	317.39	317.94	318.65	317.63	320.04	318.94	318.06	317.37	318.12	317.24	317.78	318.25	318.03	318.57	316.52	318.96	317.9	319.28	319.66	316.95	319.02	317.85	318.36	318.7	319.06	317.37	316.74	318.27	316.9	317.82	316.11	318.71	318.82	319.13	318.59	318.02	317	318.69	318	317.73	318.03
303.14	302.78	302.71	301.78	302.35	301.39	301.51	302.22	302.96	302.39	303.31	301.89	303.31	300.94	302.45	302.61	301.78	301.47	302.49	302.5	303.49	302.67	302.63	301.84	300.98	302.09	302.78	302.03	302.78	303.36	304.27	302.83	303.17	300.35	301.65	301.45	301.96	301.15	301.38	303.91	302.05	302.07	302.32	302.77	302.45	302.1	303.34	302.08	301.92	302.82
308.06	306.62	305.79	304.85	303.97	306.2	304.47	304.84	305.91	305.05	307.25	305.92	305.39	305.34	305.68	305.07	304.54	304.72	305.11	304.74	304.84	305.48	305.73	307.52	304.74	304.72	304.05	305.9	304.39	306.03	305.54	304.43	305.17	306.62	305.13	305.73	304.7	306.79	303.28	305.18	304.23	304.85	306.47	305.78	305.38	304.18	307.55	305.06	307.69	305.12
308.03	306.04	306.77	306.17	303.98	306.97	306.64	306.59	305.92	305.35	304.77	307.12	307.93	305.12	305.9	305.74	307.18	306.82	305.25	307.36	304.83	307.13	306.53	306.65	308.43	304.88	305.32	305.99	306.51	306.55	306	306.81	305.67	306.66	306.41	305.37	307.74	305.04	305.05	305.28	306.89	306.12	306.34	306.76	304.32	306.95	305.73	307.3	307.93	305.5
311.98	311.52	309.85	313.17	312.06	310.86	310.11	311.82	311.25	312.23	311.36	310.34	310.35	311.54	311.42	311.07	312.28	310.6	310.55	312.62	312.58	312.99	310.95	311.85	310.7	312.48	310.33	311.27	310.77	311.93	308.95	311.5	312.01	314.16	312.38	312.37	312.77	312.91	311.27	311.31	311.3	309.23	310.79	312.68	311.06	311.09	311.29	311.83	312.08	311.49
316.49	317.62	315.53	316.33	315.34	316.15	315.46	315.36	316.54	316.02	315.4	315.87	315.89	316.91	315.53	314.84	315.31	314.75	316.73	313.74	316.15	315.56	316.4	316.43	313.87	315.51	315.33	315.68	316.5	316.14	314.52	316.17	315.8	316.31	314.84	316.31	316.25	317.51	315.81	312.72	315.28	315.46	315.53	318.13	315.72	317.49	314.32	315.36	315.37	316.29
329.76	327.86	328.02	328.21	325.97	327.91	326.64	326.95	327.7	325.2	327.31	327.9	326.81	328.38	329.46	328.15	327.2	328.69	327.6	328.48	329.14	326.45	327.56	328.46	328.4	326.98	327.47	325.71	326.42	327.46	327.93	326.88	329.1	327.53	327.08	330.35	327.61	328.28	329.21	328.95	328.02	327.21	326.49	328.15	328.25	327.4	328.04	328.08	327.67	327.98
308.97	309.09	308.12	310.81	309.49	310.82	308.17	309.83	310.3	310.25	309.85	307.91	311.84	307.74	308.38	309.35	309.74	309.74	308.25	309.61	310.39	311.23	308.21	309.34	307.99	309.7	309.48	309.93	309.73	309.34	308.58	310.7	309.38	308.56	308.13	309.12	308.65	308.6	310.02	307.4	309.21	308.64	309.62	308.75	309.03	307.92	309.98	309.52	310.69	307.93
315.86	312.42	314.86	313.99	314.85	314.4	315.34	314.97	314.44	315.41	313.05	314.73	314.02	315.92	316.8	313.72	314.75	316.54	315.48	314.86	316.25	315.71	315.42	313.07	314.29	314.56	317.32	315.06	315.75	314.57	314.95	317.13	315.43	314.87	314.27	315.92	315.83	316.06	314.67	314.36	315.96	315.33	315.01	313.83	314.06	312.86	313.58	315.44	312.8	316.16
304.11	304.26	303.23	301.78	303.58	302.31	302.87	302.67	302.27	303.54	303.24	302.95	303.72	303.27	302.02	302.58	302.9	302.61	303.41	304.75	302.62	303.9	300.97	302.31	303.46	303.09	303.16	302.33	303.29	303.75	301.7	303.13	301.33	302.87	303.97	302.34	303.28	302.89	301.83	301.66	303.31	303.48	302.39	303.53	301.45	301.36	302.72	303.58	303.33	302.42
320.61	317.9	318.22	317.98	319	318.6	320.71	320.03	319.83	320.7	318.81	319.65	318.24	318.83	319.73	318.23	319.01	319.36	318.06	318.48	319.93	319.5	318.9	316.96	319.64	319.2	320.01	318.26	319.48	319.47	319.86	318.45	320.04	318.28	317.98	319.83	318.82	319.01	320.14	321.32	319.94	317.18	319.14	318.44	318.67	317.91	319.3	318	319.29	317.96
317.37	320.73	320.02	319.87	319.37	319.96	319.88	319.19	319.02	319.01	319.35	318.48	317.91	320.57	318.18	319.41	316.84	320.24	319.09	320.43	320.46	319.57	318.31	318.68	319.86	320.64	320.56	318.3	319.01	320.25	319.7	320.68	319.88	319.66	318.72	320.64	318.97	320.12	319.25	318.41	320.19	319.44	320.51	318.46	321.24	320.73	318.37	319.96	319.53	316.84
313.53	314.66	315	311.55	311.41	312.11	312.97	312.58	312.84	313.48	311.55	311.99	312.84	314.17	313.99	314.29	313.08	313.08	310.5	314.06	312.39	311.06	312.44	313.23	311.7	312.82	311.72	312.31	315.58	315.41	313.28	311.52	313.04	313.67	312.09	312.98	314.23	312.94	312.78	312.75	312.51	312.75	312.63	313.03	312.06	312.04	313.21	312	312.7	313.43
303.89	304.27	303.82	303.54	303.74	304.9	302.87	304.63	303.91	304.13	303.06	303.89	304.42	302.09	306.75	304.12	304.89	303.32	304.78	302.11	303.33	303.93	304.53	304.42	303.38	302.25	302.41	304.82	304.18	304.74	302.77	304.24	304.02	302.74	303.1	303.38	304.9	303.97	305.78	303.86	303.26	302.94	303.63	302.71	304.2	303.63	305.23	304.91	302.83	302.39
317.83	316.64	317.12	315.51	316.22	317.23	318.58	316.97	316.63	317.98	317.06	317.88	317.62	318.07	317.27	317.71	316.33	318.5	318.06	317.39	316.97	318.6	317.29	316.36	317.89	317.61	317.67	317.76	316.94	316.92	317.27	317.23	317.67	316.68	317.31	317.47	316.42	317.74	316.55	316.45	317.17	317.59	318.51	317.49	316.15	318.53	315.69	317.18	317.1	315.64
312.24	314.4	313.85	313.27	315.54	313.85	313.82	312.1	314.49	313.86	313.04	315.45	314.06	313.55	313.75	312.7	313.78	313.78	314.33	314.39	315.19	313.87	313.87	313.02	313.4	314.24	313.25	312.65	312.76	313.53	314.91	312.82	313.19	311.94	313.49	314.96	313.81	313.5	314.59	316.44	311.57	313.36	315.38	314.61	314.47	313.87	313.38	315.69	312.46	314.36
316.48	317.12	317.81	317.14	318	320.57	316.18	318.01	320.54	317.88	319.34	317.02	319.15	316.91	317.45	317.24	316.96	319.52	318.06	316.09	318.51	318.18	318.26	317.85	318.35	317.59	318.26	318.31	318.99	319	317.3	318.56	320.33	319.46	315.87	317.92	315.78	317.24	316.95	319	318.12	317.19	317.55	320.21	317.09	317.89	316.53	319.51	317.78	318.78
295.48	298.75	297.15	296.62	297.61	296.61	296.77	296.59	295.47	296.2	296.24	297.57	297.97	296.21	297.36	296.24	297.98	296.89	295.96	297.93	295.97	297.26	298.24	297.51	296.61	295.82	297.77	296.33	296	295.76	298.81	295.34	296.53	298.13	295.88	297.12	298.07	297.57	297.58	296.58	296.82	298.17	297.25	295.44	296.24	296.55	297.35	296.73	296.58	295.93
311.71	312.75	312.34	310.25	310.93	310.11	310.2	312.5	310.95	313.12	312.09	310.66	310.8	313	313.32	310.44	308.9	312.74	311.02	309.77	313.53	313.02	311.74	310.54	311.47	312.3	312.79	313.11	312.07	312.1	311.15	312.19	309.28	312.24	313.5	312.19	312.55	311.61	312.52	311.05	311.94	311.81	312.26	311	312.4	312.1	311.71	313.2	310.55	312.17
311.3	310.21	310.17	313.67	312.53	313.37	312.31	312.79	312.05	312.26	312.66	311.81	312.45	311.98	312.11	312.37	311.77	309.92	311.61	311.52	310.89	312.22	312.42	313.22	311.5	312.69	311.1	311.79	310.81	313.49	312.15	315.21	311.41	312.73	310.82	311.43	311.79	311.59	311.25	312.38	312.81	311.92	312.31	309.72	313.81	311.81	311.37	310.97	311.91	311.94
311.43	312.34	313.6	315.04	313.71	312.73	313.34	312.31	313.17	314.13	315.03	312.94	311.26	313.05	314.2	313.15	313.02	313.68	313.03	312.24	313.87	314.96	313.57	314.77	311.08	312.28	312	312.05	313.18	313.3	312.15	314.56	312.27	313.29	314.9	312.85	313.47	315.31	311.81	313.81	312.63	312.21	312.48	313.02	313.45	312.76	313.04	312.7	313.89	313.32
317.08	317.17	319.74	319.64	319.01	318.01	318.88	319.08	318.34	319.78	319.92	319.87	318.13	317.95	319.12	317.76	318.57	318.1	319.06	316.37	317.66	319.86	317.62	317.88	318.17	318.75	319.76	317.64	317.11	319.32	318.9	319.32	317.22	318.04	317.89	319.34	317.53	318.36	319	317.98	320.25	317.77	316.79	318.4	318.74	318.75	318.59	318.27	317.67	316.87
315.97	315	315.27	315.53	314.29	315.32	314.27	314.6	315.6	315.3	315.27	315.96	314.67	316.28	315.91	316.54	316.21	315.41	314.6	315.19	315.18	316.55	315.09	313.12	316.1	313.59	315.43	317.97	314.93	316.31	317.32	316.64	315.52	315.56	314.05	316.79	318.16	315.98	317.01	312.94	314.57	315.28	315.69	315.97	315.84	317.24	316.54	314.95	315.89	314.78
303.58	304.24	305.82	302.7	305.95	304.92	304.99	304.15	304.88	304.94	305.88	303.09	304.37	304.64	305.43	304.99	306.16	303.3	303.25	306.3	302.78	304.2	305.68	303.67	305.27	305.53	304.66	305.66	303.05	304.38	305.68	307.25	305.08	305.04	303.77	305.43	304.87	306.46	303.61	306.04	305.08	303.53	303.52	304	302.32	305.61	304.35	304.15	306.26	305.55
300	300.29	300.27	300.27	300.59	300.13	301.52	302.18	302.1	301.3	301.98	302.83	299.74	299.82	303.6	300.46	299.48	302.11	302.53	301.53	300.75	301.53	300.69	301.57	298.52	301.15	300.47	301.27	300.21	300.86	300.31	299.38	299.93	299.86	299.39	302.96	299.37	299.8	301.33	300.93	299.15	303.1	300.66	300.64	300.68	302.18	300	299.26	300.08	300.38
301.82	302.29	301.68	301.86	301.92	302.27	302.67	302.05	301.59	301.76	302.62	303.29	304.57	303.7	302.95	300.97	301.89	300.77	300.5	301.91	302.54	301.94	302.85	302.07	302.39	300.28	303.85	301.81	302.31	301.85	303.25	302.37	301.15	302.76	301.7	303	301.14	303.05	303.22	301.68	302.24	302.92	302.77	301.84	302.51	302.65	302.82	301.36	301.54	301.41
307.53	310.29	307.56	308.13	308.26	308.71	308.79	308.72	307.16	309.71	308.36	310.21	307.52	308.96	310.32	309.06	310.55	309.45	308.65	311.66	308.92	309.65	306.89	308.49	307.7	309.49	307.69	309.23	306.78	308.9	309.8	310.53	307.19	307.99	307.91	308.56	308.66	309.52	308.05	308.62	309.43	308.46	307.7	308.27	307.7	307.89	309.11	308.52	309.03	308.83
305.12	304.65	307.25	307.28	304.91	306.07	305.8	305.8	305.33	304.3	305.41	304.62	305.34	306.49	305.88	305.21	305.77	304.68	305.75	304.96	304.9	304.64	304.32	304.91	305.19	304.76	305.49	306.53	306.4	305.47	305.68	305.78	304.85	306.13	304.23	306.11	305.88	304.72	305.35	306.4	305.38	307.65	305.1	305.3	306.87	304.37	303.93	305.78	305.69	304.91
314.44	314.83	312.59	312.51	313.29	314.58	313.5	314.86	315.09	312.11	312.54	313.19	314.06	313.84	314.22	313.8	316.19	314.49	312.43	315.06	314.52	314.05	315.61	312.45	314.11	311.76	313.02	312.78	313.9	314.5	313.86	314.72	313.69	315.02	312.42	313.79	313.03	314.73	312.62	313.44	314.31	313.91	314.43	312.51	311.44	314.51	314.24	314.24	313.44	313.51
293.41	293.01	293.93	293.95	294.67	295.05	294.18	294.2	293.39	295.75	292.9	294.21	295.58	295.01	296.09	293.84	295.36	293.99	293.2	294.84	294.37	292.09	295.17	294.24	294.58	293.83	295.06	294.25	293.26	292	293.85	294.8	293.39	292.02	294.62	293	295.72	293.69	293.56	293.46	295.26	292.18	294.11	293.54	293.23	293.73	293.41	294.22	295.14	294.54
314.93	315.05	313.82	315.6	317.37	314.18	315.87	312.42	315.04	314.86	316.62	313.79	313.38	314.45	314.4	315.03	314.02	315.42	314.82	314.18	317.09	313.23	314.57	313.23	314.14	313.31	314.2	316.22	315.98	314.28	315.05	313.93	314.75	313.54	314.12	315.67	316.49	315.56	315.06	315.34	314.07	315.08	314.53	316.23	314.62	314.91	315.14	313.88	315.23	315.97
306.09	306.31	305.14	307.67	305.15	305.78	306.47	304.7	306.17	305.02	307.58	305.68	304.88	305.22	306.41	306.29	305.47	306.73	305.29	306.37	306.77	304.22	305.22	307.14	305.62	306.58	306.33	306.96	305.98	308.39	306.27	306.07	303.87	305.69	307.11	307.52	305.68	306.2	306.05	305.89	306.42	306.77	306.45	305.41	306.12	307.03	304.35	306.7	306.78	306.26
312.3	314.3	313.41	312.97	312.9	313.02	314.41	312.6	312	313.53	312.99	312.08	313.45	311.91	313.67	311.76	314	312.48	309.85	312.16	312.3	313.01	312.28	311.41	314.95	313.08	312.36	311.41	313.37	311.79	312.55	312.53	314.79	312.23	312.93	312.88	314.25	313.44	312.28	314.09	313.28	312.88	313.31	312.38	311.89	312.64	311.12	312.24	312.99	310.76
306.2	306.4	306.22	307.81	307.06	308.19	305.98	306.47	307.32	306.75	305.88	305.09	308.42	307.39	307.31	305.28	306.22	307.2	306.03	305.36	305.38	306.26	307.34	307.72	307.76	305.51	306.43	306.29	306.61	306.67	308.37	307.05	307.36	307.96	306.81	308.81	307.81	305.31	307.03	306.95	307.71	308.15	306.9	305.54	305.04	306.13	305.43	307.21	306.46	307.32
314.53	312.05	313.44	312.25	313.49	313.66	312.5	313.5	313.22	313.9	313.46	314.3	313.62	313.16	314.18	313.51	313.92	315.4	314.15	313.14	314.14	313.36	313.05	316.77	315.45	314.21	315.34	314.17	314.16	313.45	314.59	311.64	313.62	312.47	313.3	314.05	313.97	312.88	312.33	313.59	313.65	314.35	315.05	313.48	315.6	314.21	314.13	313.28	313.64	313.04
306.14	303.57	304.83	303.41	305.54	303.27	305.99	303.56	303.55	303.65	303.33	301.55	304.27	303.38	303.64	302.18	304.91	303.74	304.34	301.72	302.26	303.14	304.32	302.8	304.5	303.89	304.43	302.25	303.84	304.62	305.16	301.69	303.03	302.71	303.37	304.49	302.53	303.19	304.23	303.51	303.2	303.14	303.92	304.49	302.64	304.04	303.47	304.9	305.19	304.37
300.36	303.04	302.06	299.62	301.13	300.11	302.09	300.34	301.24	301.05	299.61	301.82	300.45	299.98	302.15	301.25	301.05	300.4	299.78	299.96	300.91	299.79	300.9	300.62	302.22	300.68	302.97	301.23	302.89	302.14	302.81	300.46	301.61	300.85	300.23	300.93	300.99	299.44	300.58	302.21	300.43	301.41	299.64	301.1	301.61	301.48	300.77	301.5	302.38	299.77
304.87	304.87	306.49	305.26	305.99	305.12	305.69	306.93	304.93	307.03	307.28	305.79	306.6	307.14	304.77	306.05	304.46	306.96	306.84	306.1	305.66	305.91	304.71	306.04	306.34	307.3	307.42	307.09	304.06	304.39	305.23	307.87	304.74	307.61	306.83	308.31	306.07	306.01	307.39	305.83	305.6	307.08	305.44	306.31	305.9	306.26	305.84	305.47	307.45	305.69
309.35	304.94	305.76	307.64	307.28	305.92	307.48	306.24	305.19	304.8	305.34	305.42	306.2	307.22	306.21	305.28	305.96	307.67	306.21	305.83	306.95	305.55	307.25	306.2	305.47	305.73	306.89	305.89	304.3	306.7	306.62	309.09	307.66	306.36	307.91	306.07	306.8	305.03	305.08	306.53	305.39	307.44	304.14	305.74	306.84	305.92	305.53	304.51	306.02	306.59
300.84	300.21	299.61	300.9	300.43	300.72	299.69	300.78	301	299.66	300.26	300.1	302.32	300.89	299.81	302.69	299.53	301.41	301.58	299.47	300.54	299.79	301.2	301.56	298.92	301.22	299.35	301.19	301.89	300.99	300.26	301.36	302.28	302.49	300.08	301.71	301.83	300.92	301.49	300.91	301.57	301.08	301.09	301.28	300.77	300.21	300.37	299.94	300.39	300.91
307.4	309.49	308.69	307.07	305.87	306.74	308.56	307.67	307.53	307.9	307.41	308.75	307.86	306.47	306.91	305.31	308.08	307.23	307.59	309	308.87	307.37	307.79	308.81	308.75	307.46	306.28	306.94	306.28	308.21	307.64	308.11	307.45	308.96	307.31	306.28	307.74	307.88	307.48	307.65	309.27	307.47	307.61	306.33	305.92	307.7	308.15	307.21	307.52	307.56
313.9	313.31	314.27	313.02	313.29	312.46	313.12	314.47	315.06	313.49	313.56	313.98	312.33	312.64	312.7	313.89	311.74	312.82	312.82	313.97	311.63	312.15	313.87	313.45	314.31	314.34	314.09	314.35	314.32	312.5	313.54	315.35	312.18	312.76	313.56	313.19	313.73	312.6	313.22	314.1	314.82	313.94	311.97	315.32	314.56	312.94	315.32	314.02	312.44	313.3
313.26	312.57	312.26	311.65	313.92	312.3	313.12	312.62	312.3	314.47	311.38	313.14	312.53	312.55	312.39	313.9	313.03	313.12	311.17	312.73	314.2	313.79	312.56	313.5	313.54	313.45	315.13	313.16	313.38	312.67	314.26	313.34	312.48	313.6	312.25	314.45	313.7	310.87	313.44	313.85	311.51	311.83	313.52	312.24	311.82	314.36	313.99	314.51	314.14	312.6
317.78	319.14	318.91	318.48	317.49	319.08	317.7	319.8	317.56	317.59	318.06	316.61	317.73	317.56	317.62	318.69	316.84	317.38	318.43	318.45	320.57	318.14	318.64	320.46	317.58	318.92	316.02	319.03	317.13	318.52	317.84	318.18	318.74	317.94	319.24	319.25	316.24	316	317.58	319.53	317.28	320.17	318.97	318.3	317.65	316.94	318.58	320.21	319.53	317.72
326.71	328.21	328.07	328.8	329.93	327.87	324.86	325.68	327.13	326.59	327.64	329.25	324.3	328.33	326.91	328.48	328.28	327.43	327.83	327.33	325.64	327.52	327.82	327.44	326.75	325.89	327.18	327.73	327.08	329.06	328.27	327.87	328.68	327.11	327.04	326.66	331.07	328.66	327.23	325.89	327.39	328.24	327.71	327.78	325.12	328.1	329.15	326.2	327.44	327.82
308.4	308	308.91	308.01	308.2	307.69	307.3	307.6	307.49	307.78	306.73	307.91	306.86	307.59	307.65	306.76	307.97	307.72	306.66	307.79	308.37	305.81	307.39	307.12	306.69	306.08	306.55	305.2	306.45	306.84	307.2	306.31	307	306.83	307.51	306.45	307.14	307.19	306.79	307.86	307.75	306.5	308.46	308	306.8	307.27	305.13	306.97	307.54	306.96
306.33	304.51	304.24	304.61	303.12	303.17	304.41	304.5	301.96	304.07	304.46	304.31	305.31	304.42	303.69	305.04	305.1	304.67	304.29	303.27	305.91	304.33	304.9	304.38	303.97	305.62	305.74	304.1	304.42	304.63	305.6	306.61	305.17	304.56	305.43	304.95	304.8	303.99	304.85	306.15	304.33	304.87	305	302.61	303.87	305.33	304.57	303.9	304.38	302.9
327.75	329.18	327.72	328.81	327.81	327.49	327.91	328.88	327.43	327.98	327.17	328.11	327.01	327.5	328.86	327.72	327.04	327.88	328.17	327.92	328.35	325.43	329.49	328.11	329.12	327.31	327.99	328.02	328.54	328.18	326.49	327.58	327.82	326.36	329.08	328.01	328.41	329	328.49	326.87	326.65	327.37	327.98	328.5	328.74	327.46	327.48	326.7	328.01	327.42
325.25	326.22	325.63	328.13	325.58	324.82	325.03	324.15	326.03	326.75	325.88	325.16	325.17	324.91	325.57	323.81	323.87	324.95	323.59	325.09	324.94	326.97	325.76	324.86	325.04	326.32	325.22	326.04	325.12	326.94	324.64	326.13	325.6	326.9	323.8	326.21	326.12	325.07	325.95	325.24	325.31	324.95	326.11	325.9	326.22	326.03	326.12	325.42	325.33	325.33
299.75	302.89	301.35	302.01	301.68	300.03	300.19	301.78	300.22	301.21	301.19	301.17	302.32	301.97	301.47	297.8	300.62	299.24	301.22	302.13	299.84	301.21	303.06	299.41	298.68	299.97	301.28	302.7	298.45	301.46	300.87	302.24	302.12	300.41	300.19	300.79	302.05	300.55	304.22	301.76	299.51	299.19	301.33	300.53	301.3	301.34	301.24	301.29	298.92	299.89
314.38	314.74	312.62	313.39	313.82	316.6	315.55	313.75	314.64	315.18	314.03	313.71	314.08	313.55	314.87	314.38	314.84	314.49	314.93	312.69	315.55	314.3	313.53	314.84	312.38	314.59	313.48	313.31	314.25	311.45	312.5	315.32	315.62	314.22	311.86	313.7	314.85	312.93	313.06	313.75	314.02	312.79	314.04	312.23	314.58	313.89	313.83	314.6	315.64	314.46
304.78	302.17	301.84	304.28	302.76	303.34	301.24	301.45	302.39	303.35	304.38	303.1	304.5	302.11	304.04	303.96	303.36	302.04	302.29	303.39	301.6	302.61	301.8	303.06	304	302.41	301.42	303.18	304.99	302.52	302.02	302.93	303.38	302.65	302.96	303.38	300.93	301.16	302.66	302.43	300.16	303.01	302.12	303.67	302.89	302.52	303.87	304.5	303.33	304.5
311.79	314.38	311.5	314.03	313.08	314.81	312.25	314.57	312.97	314.56	313.72	313.14	313.09	314.92	315	311.74	313.67	313.81	313.39	312.11	315.2	312.78	312.15	312.57	313.68	314.76	313.1	312.87	313.75	313.61	312.65	311.96	311.82	312.79	312.17	313.26	312.06	313.66	311.68	313.36	313.52	312.8	313.5	313.12	312.88	314.36	313.52	313.06	314.32	312.94
307.64	306.42	305.64	307.49	305.74	306.93	304.55	306.52	306.48	306.9	306.72	307.84	306.38	307.69	306.92	307.62	305.84	305.76	307.2	305.59	305.84	307.16	306.97	306.7	306.81	306.87	305.1	307.64	306.24	307.69	306.23	305.57	306.79	307.4	307.19	306.09	307.02	307.4	307.81	307.02	307.09	307.79	307.65	306.26	306.42	306.13	306.96	305.95	306.5	308.26
327.08	327.76	327.27	329.24	328.07	328.87	328.21	330.15	328.26	328.19	327.98	328.49	329.47	326.12	328.4	329.64	327.61	328.41	328.22	328.93	328.72	328.34	327.97	329.5	328.52	328.66	330.13	329.88	328.21	327.26	328.33	328.48	328.23	329.05	327.86	328.7	328.11	328.89	328.34	328.35	328.97	329.41	330.51	329.99	328.28	329.03	328.23	328.92	329.15	329.5
303.29	302.06	302.8	303.15	302.71	303.76	303.37	301.59	301.19	303.5	302.52	303.37	302.23	302.01	302.53	303.66	302.2	301.65	300.51	300.96	304.12	302.14	302.58	302.48	302.62	301.91	301.82	302.48	301.65	303.2	302.05	303.86	303.31	303.02	302.61	299.84	302.58	303.66	301.54	304.17	303.85	300.99	301.9	301.15	301.68	302.65	301.81	301.31	304.54	303.14
311.52	308.77	310.31	309.72	310.81	308.62	311.27	310.31	311.14	309.83	310.15	311.69	309.83	310.64	308.63	309.92	308.92	311.05	308.87	310.37	308.05	310.68	310.32	310.02	309.84	310.69	309.41	310.2	311.24	309.79	307.55	309.63	309.16	310.41	308.93	311.4	311.69	310.26	310.2	309.57	310.51	311.14	308.24	309.02	309.83	307.9	309.59	311.12	311.31	308.78
303.35	300.5	299.79	300.38	301.57	299.5	302.27	300.32	299.61	299.17	300.8	300.63	301.91	300.49	300.58	298.8	300.66	302.08	299.19	301.4	300.77	301.16	299.44	300.86	300.09	299.9	299.71	300.93	300.43	302.26	300.83	301.2	299.48	301.34	300.43	301.45	301.06	301.37	302.09	301.25	300.25	301.97	300.81	301.51	300.96	300.48	302.03	300.68	300.02	300.23
297.18	295.59	296.73	296.81	298.24	296.38	297.96	297.25	296	296.8	296.03	295.73	296.8	297.52	296.42	297.56	297.21	295.18	297.77	295.87	296.61	295.22	296.03	295.18	296.57	294.78	297.19	297.13	296.97	296.49	295.84	297.95	297.14	297.73	297.1	296.34	296.1	296.94	296.36	295.35	296.23	295.7	296.74	296.05	297.71	296.22	297.88	296.5	297.11	298.02
305.99	304.66	304.66	306.05	306.58	305.26	304.51	306.9	306.44	305.19	303.99	305.61	306.42	304.23	305.77	305.16	305.16	306.24	304.29	308.27	304.79	305.14	306.81	305.35	305.05	304.62	304.17	306.17	307.51	307.15	305.46	305.32	306.57	305.86	306.35	305.26	303.77	305.13	305.81	306.2	309.56	306.91	306.67	304.83	304.2	306.23	305.93	307.54	306.91	307.33
307.14	306.15	306.23	304.67	307.33	304.01	304.84	306.73	305.62	304.97	305.77	305.58	304.39	305.16	305.3	305.1	305.75	304.73	306.72	307.87	303.61	305.03	304.95	305.84	306.43	307.31	303.77	305.49	305.65	305.38	306.86	306.79	304.85	304.85	305.63	304.08	307.06	304.83	305.29	305.75	305.63	305.03	303.38	303.42	303.02	304.11	304.6	304.9	305.59	305.65
311.04	309.61	310.72	312.07	311.17	312.45	311.65	310.66	309.65	311.36	311.75	309.04	311.99	310.37	311.33	312.38	309.98	311.5	310.89	311.19	311.65	312.04	311.12	310.49	310.95	308.59	312.23	309.8	309.79	310.59	312.79	311.93	311.28	311.69	312.35	310.68	311.49	311.55	310.79	310.85	310.52	310.69	310.52	310.37	309.63	311.11	310.67	311.76	310.36	309.12
311.03	308.52	307.75	311	310.23	309.95	310.44	311.37	309.21	311.75	309.82	309.68	310.23	310.2	309.29	309.9	310.56	310.11	311.08	310.09	312.28	311.5	312.17	311.34	310.28	310.83	310.11	310.37	310.66	311.88	310.97	309.92	311.53	310.72	309.73	310.9	309.62	311.23	309.81	308.47	310.48	310.14	309.89	312.09	309.38	310.35	311.64	308.13	310.65	310.58
314.24	315.81	313.08	314.11	314.86	315.94	311.74	315.24	314.27	314.23	314.64	314.59	313.66	314.97	314.72	314.41	313.81	311.61	314.99	312.01	314.26	313.77	315.1	314.99	314.86	313.93	314.5	315.35	314.07	313.88	313.63	313.75	316.03	313.84	314.04	313.83	313.41	315.44	315.31	314.5	314.98	313.45	315.04	313.15	315.55	315.65	314.62	312.65	312.07	315.01
305.92	309.07	305.73	306.96	307.51	307.95	306.88	307.55	306.8	307.24	306.21	306.83	307.05	306.22	306.23	307.63	307.8	308.45	304.76	306.95	307.02	306.86	306.28	307.28	304.99	306.98	306.56	306.35	306.31	306.37	306.11	306.15	306.84	305.01	306.77	306.4	304.42	306.3	305.95	307.92	306.9	305.38	306.23	306.1	306.62	306.32	304.7	307.35	306	308.45
315.53	315.99	317.49	316.66	314.14	316.39	314.83	315.28	315.2	316.17	314.57	315.31	315.98	315.67	315.89	317.29	316.21	315.43	316.05	315.66	316.72	316.66	314.15	315.1	315.94	317.14	314.74	316.75	315.19	314.75	316.27	313.38	315.03	315.76	315.11	314.44	316.62	316.69	316.81	317.01	316.52	316.47	314.46	316.18	314.46	315.9	317.03	315.12	315.25	315.56
313.64	313.38	313.44	312.47	312.14	311.77	312.87	311.7	313.78	313.6	312.65	313.93	313.71	313.08	314.11	311.62	313.32	314.53	313.22	313.09	313.16	312.84	314.09	311.06	313.41	312.83	312.33	314.07	313.73	311.94	313.59	314.32	314.1	313.13	312.65	312.29	314.8	314.39	314.17	312.93	314.08	312.07	312.33	314.09	314.31	314.62	313.15	312.86	312.31	312.12
296.35	296.05	296.32	298.29	295.16	295.78	297.98	297.1	295.17	296.36	298	297.25	296.01	297.4	297.66	297.04	297.47	296.77	296.34	296.34	296.75	295.85	296.97	296.41	296	296.8	295.12	296.68	296.3	296.46	295.72	298.1	295.44	296.05	296.32	295.05	296.57	296.48	298.35	296.21	296.05	298.16	297.63	294.79	294.86	297.42	296.99	294.67	295.5	298.53
303.11	303.11	302.38	302.64	301.72	303.55	301.01	301.77	302.93	303.88	300.77	302.47	303.91	302.77	303.35	302.16	302.87	302.05	303.88	302.78	302.39	303.01	303.45	303.2	304.02	302.21	304.36	305.46	302.77	302.52	303.1	303.06	301.78	303.37	304.14	303.05	302.55	303.33	304.69	302.93	301.79	303.04	304.12	301.29	303.01	301.6	302.18	300.71	300.42	301.95
303.5	305.71	305.47	305.67	305.93	307.62	304.79	307.01	304.98	305.4	305	303.99	305.48	304.1	304.42	304.39	304.29	305.58	305.5	304.43	305.43	305.06	306.32	305.07	302.89	305.42	305.25	306.2	304.41	306.85	306.75	305.87	306.85	302.87	306.08	305.18	304.42	307.55	303.65	304.5	304.45	305.32	304.66	303.46	306.05	303.98	306.19	305.56	305.14	306.2
301	299.74	301.19	299.14	298.1	299.8	299.63	301.5	301.22	300.94	300.68	300.15	299.69	299.5	301.53	300.71	301.02	298.79	299.94	300.59	301.53	300.51	299.9	300.86	299.28	300.35	300.3	300	301.28	301.71	298.21	300	300.94	298.69	298.53	300.34	300.87	300.02	299.45	300.03	301.27	300.36	299	300.04	300.87	299.9	301.32	299.82	299.67	299.58
309.26	309.28	307.7	306.57	308.45	309.01	309.08	309.57	309.43	307.84	310.06	308.66	308.41	308.63	309.48	308.39	307.64	309.45	308.96	307.09	308.64	309.32	309	310.24	308.04	309.58	310.07	307.44	308.7	310.66	309.78	309.34	307.43	308.08	309.22	306.79	306.85	309.65	308.92	309.87	310.62	309.47	309.02	308.37	308.15	308.53	307.79	309.02	309.09	308.64
292.83	293.95	294.36	292.11	294.14	292.95	295.28	294.79	294.26	295.19	293.21	295.54	293.02	294.1	294.46	293.16	294.57	292.84	293.55	292.6	292.06	295.71	294.81	292.79	293.53	294.14	294.11	294.65	295.2	294.55	293.09	293.71	294.66	294.95	294.67	294.97	295.7	294	294.01	293.36	293.92	293.78	294.23	291.42	293.39	294.15	295	294.04	295.29	295.4
293.19	295.82	294.03	293.03	293.74	294.2	293.85	295.2	293.79	295.15	293.27	293.62	293.28	294.95	293.97	294.96	294.75	293.71	291.54	293.17	294.25	293.78	293.38	294.49	292.37	292.63	294.43	293.11	293.38	293.36	293.01	294.26	294.04	296.49	292.06	293.96	293.56	294.18	293.46	294.49	293.28	294.08	292.55	292.47	294.49	293.89	293.37	292.41	292.6	293.67
312.31	310.33	311.86	311.6	312.63	312.48	312.49	313.05	312.48	312.57	311.83	312.59	311.9	313.53	314.73	311.03	312.13	311.77	310.35	312.73	312.62	311.27	313.15	312.82	312.7	311.03	311.01	311.87	311.49	313.49	310.62	311.89	310.88	310.99	311.74	313.29	311.62	312.35	311.68	312.11	311.7	311.52	313.13	312.53	312.39	312.91	311.74	311.85	311.86	312.16
311.3	311.99	311.13	313.03	311.17	312.06	310.85	311.97	311.43	310.5	310.73	313.03	313.3	311.37	312.96	312.97	310.59	313.12	312.01	310.21	311.48	310.77	312.94	313.68	311.6	310.72	309.64	311.44	310.34	311.77	310.25	309.27	311.94	310.36	311.22	311.63	310.01	311.34	309.69	311.18	313.42	312.18	311.61	309.96	311.37	311.92	310.57	310.42	311.16	311.89
317.59	316.3	317.15	317.69	317.91	317.6	318.99	317.64	314.88	316.25	318.28	316.02	315.2	316.48	317.58	317.83	316.55	317.21	317.37	315.59	316	318.55	317.09	316.44	317.26	317.52	317.31	317.08	316.28	316.04	317.35	317.67	315.49	318.01	316.82	317.74	317.43	318.48	315.83	318.37	318.72	317.21	316.7	318.72	317.01	316.06	317.22	316.6	317.01	316.97
306.02	303.91	304.94	306.26	303.64	304.57	305.2	305.19	306.29	306.23	303.47	307	304.64	306.76	304.19	304.33	303.24	306.22	305.87	305.24	305.46	306.4	305.65	305.09	305.49	305.8	304.97	305.56	306.3	304.44	306.49	305	306.39	303.33	306.28	305.69	305.68	304.03	306.25	304.42	304.4	305.24	305.84	305.71	306.65	304.71	304.89	306.17	306.19	307.26
309.96	310.04	310.52	309.16	309.29	309.2	308.83	311.79	310.42	311.2	310.7	309.49	307.49	310.14	308.92	309.05	308.24	309.02	309.73	309.49	310.13	310.57	308.28	309.15	308.18	308.74	310.3	310.51	311.02	308.84	309.98	308.74	310.94	309.58	308.14	310.64	310.46	309.7	309.72	309.5	310.24	309.35	311.72	308.9	309.29	310.01	309.53	309.26	310.22	309.04
303.99	304.42	304.83	305.07	304.76	304.69	305.28	303.61	303.89	304.63	305.09	305.3	305.09	305.13	305.07	305.21	301.42	303.29	303.76	303.73	304.56	303.34	303.89	305.28	305.25	304.37	305.73	304.69	302.81	304.04	304.64	304.63	303.98	304.76	303.69	304.51	305.16	304.83	302.72	305.43	304.43	304.35	303.2	306.71	303.09	305.02	303.44	303.76	303.28	303.63
319.25	320.02	319.89	317.61	319.21	318.26	318.75	319.22	318.37	317.38	317.74	320.03	317.74	319.59	317.85	317.51	318.38	320.24	319.18	318.87	319.64	317.14	318.92	319.66	319.49	318.1	319.71	318.17	317.51	319.13	318.71	318.44	319.1	320.16	319.06	319.16	319.84	317.9	320.35	320.25	317.78	318.34	318.13	318.67	317.66	317.78	318.35	320.03	317.5	320.67
304.97	303.22	302.19	302.32	304	302.81	303.89	302.67	302.21	302.22	304.04	302.34	302.71	302.82	303.08	304.32	303.57	305.17	303.54	303.55	304.54	303.85	304.8	304.5	302.48	303.48	302.56	302.55	302.19	304.05	303.53	304.32	302.55	302.97	304.48	303.11	303.34	303.32	304.64	304.94	303.74	302.59	302.75	303.05	303.41	303.46	305.06	303.34	303.56	304.13
309.55	311.35	309.61	311.08	311.41	309.94	310.42	310.1	311.28	311.8	309.71	310.41	311.27	310.75	312.1	310.72	311.14	309.56	311.62	309.16	310.93	310.53	310.42	310.01	311.07	310.97	310.17	310.49	308.93	311.69	310.09	310.16	310.85	308.88	310.66	312.04	311.39	310.46	312.09	310.56	310.49	310.47	310.65	311.31	311.31	308.49	309.24	311.14	311.37	312.29
309.04	308.66	310.38	309.05	308.95	309.88	310.18	309.13	309.54	309.68	310.18	309.07	308.56	308.74	309.43	311.21	312.31	308.99	310.83	310.49	308.76	311.28	310.22	309.03	308.79	310.05	309.8	310.96	309.11	309.16	308.62	310.3	310.45	311.19	311.46	309.5	310.14	310.89	309.22	311.82	310.76	310.79	308.81	310.16	308.54	310.62	310.42	310.02	309.38	309.72
309.98	311.33	311.48	311.12	312.25	310.23	312.23	311.31	312.34	312.61	310.81	310.92	311.53	311.09	311.62	311.86	312.33	311.79	312.68	311.52	311.69	312.45	311.01	311.34	312.25	309.46	310.29	310.88	311.57	312.13	312.02	312.1	311.22	312.32	308.53	311.03	312.48	312.47	311.19	311.82	311.44	312.62	310.69	310.78	310.74	311.28	311.82	311.34	310.65	310.55
317.53	315.32	316.56	316.44	316.71	316.06	317.31	316.1	315.06	317.62	316.15	316.91	316.07	317.69	316.8	315.05	315.02	316.03	314.69	317.3	317.33	314.15	315.19	314.54	316.34	314.74	314.48	314.4	317.66	315.04	317.41	317.11	314.03	315.07	316.09	316.77	316.11	314.75	316.36	317.28	317.94	316	316.15	314.79	315.98	316.97	315.1	314.7	315.31	316.75
305.87	306.58	304.74	305.58	306.1	305.45	306.23	305.85	304.87	303.76	305.2	304.39	306.72	306.75	306.32	304.17	306.41	305.77	306.41	302.94	306.07	306.16	304.77	305.14	304.25	303.37	305.37	306.32	304.98	306.26	305.62	304.54	305.08	306.17	305.52	307.01	304.3	304.52	305.76	306.09	306.01	306.28	305.9	304.41	303.88	304.99	305.38	305.51	306.03	304.27
327.63	327.2	328.78	329.83	326.49	328.44	328.54	327.81	329.65	328.46	327.12	327.47	328.33	329.08	326.91	329.75	327.65	326.68	328.53	330.66	328.36	327.88	327.45	329.12	327.73	328.39	328.28	327.58	327.56	329.4	329.64	328.76	327.78	329.06	327.37	330.5	329.37	329.83	329	330.81	328.73	329.34	328.82	327.67	329.35	329.74	328.25	329.11	330.36	327.96
316.32	315.15	313.33	314.52	315.62	315.05	316.74	314.97	316.27	314.51	315.65	315.49	315.82	316.34	316.7	316.97	315.95	315.96	316.58	314.26	317.31	315.85	315.09	315.94	316.79	315.7	315.59	316.97	315.05	315.46	316.56	314.85	316.96	315.63	315.02	314.02	313.54	313.35	315.09	315.58	316.05	314.19	317.31	315.51	316.77	315.41	314.77	314.73	315.85	314.91
293.9	294	294.19	295.02	293.61	294.87	293.97	294.17	293.9	292.04	292.86	292.73	293.64	293.81	295.31	293.93	292.77	293.99	294.27	291.94	295.88	294.86	293.32	293.87	292.8	293.94	295.37	294.85	292.92	293.18	294.13	292.9	294.89	294.45	292.5	295.99	295.83	294.82	294.99	296.6	294.95	293.17	293.03	292.93	295.22	293.79	293.54	293.62	293.88	292.96
305.01	305	302.46	305.63	305.27	303.57	304.3	303.56	302.74	306.19	303.8	302.55	306.42	305.85	304.21	304.8	305.7	304.46	306.64	305.3	303.3	304.87	305.8	305.93	306.47	304.97	304.39	304.34	303.99	304.74	305.54	306.04	303.63	304.13	304.96	303.25	304.59	305.97	304.51	303.02	304.82	304.46	304.32	305.38	305.26	304.45	303.68	303.8	304.63	303.62
292.95	294.93	295.97	295.31	295.92	296.23	296.68	294.3	295.06	294.04	295.69	296.98	295.16	292.22	293.26	294.63	294.68	294.98	295.88	295.14	295.86	294.82	293.77	296.49	294.65	295.41	295.68	295.37	293.99	295.9	292.9	296.6	295.98	293.24	294.68	297.64	296.28	294.83	294.93	294.4	296.01	294.18	296.31	295.26	295.86	295.24	295.14	293.42	295.88	295.72
297.14	296.78	296.19	295.1	294.96	296.9	297.08	297.2	297.22	297.89	296.25	295.64	294.88	297.18	297.28	296.2	297.16	297.84	295.96	296.08	296.75	295.54	298.1	295.64	297.1	298.12	296.16	296.45	296.89	297.06	297.86	297.8	297.94	296.54	295.98	296.03	297.12	296.71	297.15	297.25	296.26	296.68	296.14	296.72	295.16	296.71	297.69	297.18	296.11	294.98
305.44	304.7	303.87	305.46	303.44	305.91	304.19	304.95	302.95	306.82	304.8	303.99	305.21	306.27	305.56	303.76	305.52	304.45	305.37	304.35	305.74	303.81	304.15	304.37	304.1	305.08	305.61	303.27	304.42	303.45	302.89	303.07	306.29	303.01	303.21	304.35	304.5	306.04	306.11	305.52	307	304.21	303.12	304.67	305.68	305.65	305.16	302.77	304.83	302.82
319.46	316.77	320.41	318.29	316.95	317.28	317.38	317.93	318.59	319.73	318.06	320.13	318.34	317.8	316.1	317.31	316.35	317.74	317.89	318.98	318.43	318.58	317.84	317.87	317.64	316.39	316.98	319.02	315.38	318.23	318.21	318.03	317.91	317.16	318.46	317.49	317.21	318.76	317.54	318.36	317.62	320.35	318.13	320.23	317.73	317.23	317.23	318.13	318.21	319.69
293.2	292.85	296.53	293.76	293.18	294.42	295.52	293.74	293.26	295.28	294.12	293.56	294.12	294.93	293.99	295.94	293.35	293.88	295.07	294.63	294.13	294.02	293.15	295.87	293.41	293.43	293.04	294.84	295.71	293.33	292.71	294.09	294	295.59	295.29	291.04	293.08	294.84	294.7	294.09	294.6	293.61	293.38	294.15	293.72	293.1	294.46	293.7	293.06	293.4
296.23	294.33	293.14	294.91	292.75	295.53	293.97	296.05	294.29	294.26	293.23	294	293.6	293.83	293.93	292.93	293.86	293.66	294.09	294.02	292.29	295.13	294.22	292.26	292.2	294.87	294.72	293.83	292	293.25	292.27	293.44	294.14	294.86	293.45	295.17	294.26	293.14	294.46	294.92	293.68	295.68	294.07	293.91	293.1	293.91	293.03	294.04	294.38	293.35
328.35	328.36	329.37	329.25	330.79	328.68	328.28	327.42	328.2	329.71	328.84	328.36	328.48	328.87	327.97	327.06	327.96	329.06	328.62	326.83	329	327.34	328.13	328	328.83	329.94	328.29	328.98	327.62	328.22	327.69	328.46	326.11	328.35	328.76	327.4	327.89	328	328.93	328.96	328.88	330.83	328.68	328.66	326.98	328.44	328.97	326.26	329.22	329.01
301.65	300.32	300.12	302.82	303.12	302.82	301.35	303.95	302.27	301.99	301.72	301.4	303	303.67	301.18	304.31	302.72	303.23	301.32	302.93	300.55	303.28	302.75	301.65	303.31	303.2	303.59	302.28	302.68	302.38	301.36	301.94	301.65	303.34	301.66	301.65	301.46	303.44	303.33	301.68	302.2	302.6	301.83	301.95	301.01	302.31	299.89	302.46	300.24	301.76
306.34	304.33	306	303.83	304.03	304.2	305.7	303.85	304.08	304.63	305.75	306.28	305.17	302.48	305.05	304.14	304.18	304.45	305.23	306.19	307.13	305.43	305.79	305.28	306.75	306.19	304.93	306.05	304.5	306.87	303.89	305.26	305.21	303.77	304.36	305.97	304.24	304.6	304.4	304.44	306.09	304.6	304.18	305.1	305.08	304.32	305.89	304.71	305.25	304.21
325.71	326.83	326.5	325.52	324.19	327.77	325.44	325.56	324.96	324.09	325.34	325.06	325.51	326.06	324.65	324.67	324.81	324.9	325.69	326.47	325.48	326.86	324.25	325.33	326.61	324.62	324.83	325.02	325.95	325.25	325.62	324.88	325.12	325.48	325.23	324.31	327.41	325.07	325.04	325.47	326.78	326.67	326.65	325.48	325.79	325.2	325.04	326.53	325.54	325
317.43	319.29	316.1	317.4	318.53	318.45	318.1	317.31	318.79	316.67	319.46	319.57	317.39	320.34	315.56	316.87	318.58	318.38	317.78	318.37	318.5	319.17	318.36	318.34	318.13	319.1	318.37	319.01	318.32	319.28	318.05	315.76	317.16	317.1	319.02	318.72	318.66	315.96	318.54	318.46	315.85	318.68	317.37	319.15	317.85	316.92	317.32	318.39	318.94	317.7
305.48	305.42	305.78	307.93	308.48	306.11	307.47	306.6	305.16	306.05	306.6	305.36	306.74	305.91	305.7	303.93	305.57	307.13	306.62	306.78	306.81	307.44	305.02	306.73	306.24	306.24	306.37	306.78	306.02	305.82	305.12	305.34	306	304.15	305.77	304.17	304.5	306.13	305.87	305.47	304.88	305.62	306.7	306.24	303.92	306.55	306.39	305.66	306.4	307.12
302.28	301.68	303.56	302.74	303.62	303.19	302.39	300.86	303.72	304.02	304.05	303.07	301.83	301.57	302.95	302.25	301.33	303.23	302.92	302.06	302.89	302.69	302.44	300.66	303.4	303.18	303.39	302.79	302.95	302.67	304.54	302.78	304.21	305.09	303.31	301.99	303.11	303.85	301.6	303.4	303.13	302.77	302.19	301.95	302.93	301.33	304.04	304.64	302.04	303.62
301.68	304.08	302.92	304.24	302.14	302.92	302.73	304.37	302.49	306.63	303.03	303.03	303.68	301.95	301.64	305.02	302.79	305.96	301.65	302.43	304.71	304.29	304.01	303.39	303.92	303.34	304.32	303.38	304.17	305.03	303.6	303.89	302.86	303.41	303.47	302.18	303.29	304.85	302.75	303.68	302.48	302.86	302.81	304.11	302.04	302.61	303.18	301.29	303.17	301.71
307.75	307.58	308.94	310.13	308.67	309.68	309.28	308.38	308.58	308.01	310.29	308.72	308.85	308.21	308.45	310.37	307.14	309.86	309.27	308.69	307.29	309.26	309.82	309.2	307.27	309.41	308.56	307.45	308.41	308.89	310.05	308.92	308.15	307.62	309.45	309.53	308.46	307.99	308.3	308.48	307.9	308.15	309.74	309.97	308.65	307.44	308.09	309.68	308.59	307.22
305.25	306.04	305.33	305.26	306.78	306.72	304.49	305.28	306.34	305.16	304.03	305.6	304.01	303.77	305.43	304.75	304.15	304.49	304.49	304.92	303.98	304.35	304.56	304.96	304.88	304.95	305.4	303.24	303.47	304.42	304.93	303.87	303.03	304.67	305.51	305.68	304.47	306.29	306.49	304.03	304.48	304.48	303.58	304.81	303.49	305.96	304.88	302.97	305.19	304.14
326.47	327.84	327.73	326.07	326.53	327.74	325.97	326.85	326.36	327.16	326.41	326.77	326.84	326.51	328.03	327.15	328.72	327.34	328.45	327.75	327.3	326.53	326.8	326.86	327.99	324.55	326.59	326.73	328.16	326.72	328.73	325.87	328.77	327.86	325.07	326.81	327.64	329.07	327.88	326.43	326.65	325.41	325.35	328.16	326.87	326.75	326.58	327.2	326.03	327.83
312.85	312.86	314.69	314.06	314.31	313.65	314.75	315.76	314.22	313.73	313.46	312.93	312.57	315.62	314.39	313.46	313.47	314.71	313.68	312.75	313.57	313.6	314.04	313.66	313.39	313.38	313.31	314.12	313.44	314.87	313.66	315.33	312.44	313.49	312.9	313.65	314.33	314.53	313.45	315.58	314.37	313.38	314.85	314.94	313.85	311.91	314.67	313.97	314.74	313.68
320.19	316.96	318.64	319.11	320.26	318.12	319.42	318.45	317.73	318.21	318.38	317.83	317.93	318.68	318.52	318.89	319.11	318.55	317.62	317.49	317.17	316.25	318.8	318.83	317.09	316.71	317.79	317.44	318.15	317.03	320.67	319.02	319.31	317.76	317.39	318.71	319.18	318.17	317.17	319.65	316.95	317.57	316.45	317.9	317.45	318.52	318.34	317.21	320.65	318.28
317.04	316.73	318.14	315.74	317.34	317.95	316.98	317.64	318.23	317.55	318.09	317.53	317.7	316.94	316.63	316.56	316.7	319.75	318.1	317	317.34	319.68	315.89	318.35	318.96	319.12	317.03	316.3	317.17	317.86	317	315.97	317.26	317.28	317.93	317.03	317.28	317.11	318.44	318	318.77	316.96	316.3	317.33	317.13	318.8	317.53	317.1	316.71	316.5
300.96	300.44	301.25	300.85	302.13	301.54	300.1	299.74	301.55	302.71	298.65	300.69	301.38	299.81	301.59	300.03	300.7	300.85	302.26	298.72	301.53	301.3	299.87	302.84	300.36	299.69	301.62	300.62	301	301.11	301.73	300.38	301.48	299.48	300.76	300.53	301.84	301.33	301.55	303.37	301.21	301.02	301.57	300.67	302.08	302.33	300.31	300.58	300.91	299.03
317.31	316.01	317.35	318.43	317.85	317.2	317.23	316.11	316.76	319.33	319.34	319.68	318.52	319.06	317.51	318.45	318.03	317.79	318.92	318.03	318.31	318.83	317.74	318.95	317.54	316.05	319.52	317.66	318.36	317.78	318.45	317.16	318.91	317.14	318.02	316.72	318.32	317.7	319.13	317.41	318.88	318.84	319.25	317.68	319.51	317.82	318.82	318.64	317.37	316.64
303.67	303.4	302.76	303.12	304.8	302.71	303.31	302.39	303.03	302.23	303.88	304.02	302.56	303.81	301.38	301.33	302.65	303.05	305.72	302.67	303.95	302.22	303.65	304.42	304.17	304.95	303.09	302.72	303.28	302.2	301.03	302.18	303.76	302.77	303.12	303.84	305.08	301.16	304.37	302.75	303.37	302.24	302.33	305.27	303.91	304.5	303.58	304.17	303.09	304.42
325.6	325.14	326.48	325.35	324.84	325.83	326.15	326.44	324.72	324.02	326.89	323.96	324.94	325.9	324.87	326.05	325.81	326.03	324.2	325.05	325.79	325.48	326.57	323.62	324.72	326.27	326.58	323.6	324.97	326.98	325.73	324.66	325.25	326.72	325.43	324.73	325.74	326.21	325.47	325.74	325.94	326.13	323.75	325.36	324.92	325.81	325.52	325.19	326.97	324.35
301.62	303.29	304.66	303.15	302.99	302.92	301.3	301.8	302.12	301.92	301.76	301.73	301.76	301.87	299.89	301.98	302.2	301.87	302.07	301.94	302.26	302.03	300.93	304.04	301.7	302.6	301.56	304.92	303.05	301.62	301.7	303.83	301.15	303.66	302.06	302.29	300.74	302.56	302.23	304.7	300.93	303.71	302.2	300.29	301.39	303.82	302.55	304.18	303.74	304.09
303.18	301.28	301.58	303.74	303.63	304.26	302.55	303.05	302.47	301.73	303.13	302.56	302.03	304.33	303.41	302.27	302.73	301.75	302.48	303.7	300.74	302.53	303.44	301.6	302.2	303.81	302.7	302.97	303.46	302.77	302.69	304.32	301.93	303.55	304.62	302.77	302.68	302.11	303.25	303.75	303.64	303.81	301.79	301.98	301.34	303.23	302.83	302.13	305.41	303.14
294.85	295.81	295.46	294.95	293.37	294.46	296.01	295.2	294.79	294.88	295.66	295.95	295.43	295.35	295.1	295.73	293.71	296.57	295.75	294.26	292.39	295.03	294.88	294.73	294.68	295.44	294.48	294.6	295.83	295.74	295.05	295.39	293.73	295.55	293.97	295.2	296.82	294.06	295.74	296.71	296.02	295.94	292.59	295.03	293.39	295.31	296.23	296.02	295.27	294.58
312.16	312.95	313.57	312.35	312.12	312.49	313.49	311.25	314.72	313.39	310.45	314.53	312.47	311.64	311.77	312.47	312.11	312.62	312.69	312.72	312.26	313.55	314.53	314.16	311.36	312.44	314.54	311.91	312.3	313.01	313.36	312.2	313.85	311.54	314.62	314.41	313.78	314.05	313.01	313.47	313.46	312.9	313.46	311.41	312.54	311.29	312.41	313.13	313.89	313.98
303.93	303.9	305.94	306.46	305.95	306.43	306.44	305.32	304.62	304.73	305.24	304.84	305.15	305.96	304.22	305.59	304.2	304.52	303.44	305.78	304.98	305.53	305.3	304.59	304.76	304.55	304.47	306.68	305.47	306.22	303.43	306.52	305.3	306.49	305.49	304.11	306.08	305.11	303.35	305.59	305.17	305.39	304.91	304.86	305.57	304.23	306.41	305.8	304.28	304.49
303.1	304.09	303	303.37	302.07	303.48	301.46	304.66	302.62	303.56	303.85	304.29	304.51	303	303.75	303.82	302.87	304.71	302.4	302.94	305.11	302.51	302.58	302.73	303.37	303.65	303.13	305.11	304.14	303.77	302.03	304.29	304.79	305.01	302.2	303.75	304.45	302.35	304.55	302.78	302.34	303.93	304.03	302.31	302.81	303.53	304.9	302.95	301.06	302.1
314.92	315.26	312.93	314.69	313.85	315.26	316.24	314.91	315.04	316.36	316.42	316.18	317.14	313.49	316.31	315.33	316.16	315.09	314.9	315.26	315.27	315.33	314.86	315.18	313.41	316.62	314.27	314.03	315.06	314.83	313.7	313.49	314	317.7	314.77	314.83	314.7	315.05	314.05	314.3	315.2	315.01	315.17	316.43	314.15	313.83	313.91	314.82	315.93	314.74
310.23	310.91	309.92	310.52	309.4	310.68	308.77	311.15	311.09	309.31	311.83	311.88	310.62	309.89	309.19	310.69	310.68	311.87	310.66	311.93	309.99	312.67	309.85	310.11	311.34	310.33	310.89	310.21	311.38	310.13	310.82	310.11	310.86	310.74	311.11	312.22	310	312.01	312.34	312.13	310.91	310.84	310.92	311.39	312.95	313.67	309.83	308.96	311.57	309.98
303.64	302.23	303.07	303.88	302.97	302.61	301.15	303.29	302.12	304.4	303.1	303.34	303.28	303.28	301.73	302.05	303.32	302.24	302.25	304.01	302.53	301.91	303.88	303.69	303.11	303.31	302.06	303.22	302.47	302.5	302.85	303.41	303.84	303.88	303.48	303.63	304.56	302.75	302.47	301.6	303.01	302.78	303.02	302.56	301.39	302.87	300.12	303.33	302.78	302.76
315.85	315	315.21	316.24	314.27	316.14	312.99	316.19	313.96	312.7	314.13	314.59	314.02	313.3	313.72	317.72	313.7	316.04	314.6	315.79	314.06	313.84	315.89	315.1	313.26	315.13	314.6	314.96	315.04	314.83	315.62	314.4	313.78	316.12	315.32	313.29	314.3	312.85	315.64	315.13	314.76	315.5	315.3	313.8	314.82	315.08	315.42	314.83	315.03	313.13
311.84	313.34	312.37	312.15	311.25	311.65	313.84	314.37	312.64	312.04	312.53	311.98	311.79	312.15	313.45	313.02	312.53	313.28	311.69	311.38	312.01	312.98	313.07	311.63	311.96	309.98	311.08	311.42	313.25	313.3	312.23	312.09	313.97	311.61	311.45	312.77	312.08	311.71	313.4	311.46	313.27	311.89	310.68	310.16	310.74	310.8	312.27	313.4	310.61	311.77
305.7	304	304.51	304.33	304.16	304.38	305.05	305.64	304.35	305.61	305.69	305.02	306.01	308.13	305.58	303.16	305.24	303.12	304.14	304.86	304.81	305.73	301.26	304.72	303.25	302.31	303.67	303.15	303.96	303.71	306.21	304.93	303.79	304.38	304.68	304.7	304.02	305.35	303.99	303.72	304.14	304.31	302.67	305.75	304.96	304.62	305.38	301.36	302.52	302.79
305.08	303.34	303.68	303.72	302.55	303.33	306.52	304.03	305.53	304.57	304.24	302.19	304.73	304.5	304.06	304.47	304.88	303.45	304.25	304.64	305.07	302.73	305.96	306.83	303.23	304.25	306.22	304.94	302.79	303.86	303.18	303.74	304.33	304.64	306.51	304.27	303.14	303.38	304.52	303.99	303.8	304.95	304.54	304.26	303.11	304.04	304.62	302.94	304.3	303.11
314.48	314.57	312.76	312.45	312.95	313.14	313.48	313.13	312.03	312.34	314.34	312.54	311.97	314.15	312.54	314.14	312.64	313.85	315.5	313.76	315.56	314.31	315.06	312.53	312.43	313.76	314.28	313.16	312.97	313.63	314.58	312.29	311.82	311.96	313.12	313.55	312.42	313.6	312.01	314.01	313.56	312.55	314.55	312.91	311.96	312.96	312.76	314.03	311.87	312.7
326.48	325.95	327.24	328.83	328.69	327.53	327.09	328.14	327.82	327.36	327.28	328.07	327.17	327.47	328.89	327.67	327.29	327.93	328.52	328.93	327.13	326.39	327.46	327.54	328.36	327.53	327.36	326.48	326.8	326.94	326.8	326.88	329.16	328.72	326.93	327.67	329.16	328.17	327.92	326.86	327.82	327.56	328.43	325.49	326.89	327.74	328.11	327.57	325.95	328.32
300.76	301.34	302.07	301.42	301.39	300.12	299.39	300.48	300.72	299.25	302.78	301.38	301.19	301.57	300.91	301.11	301.52	300.7	301.57	301.77	300.08	301.53	301.79	300.73	301.35	302.23	300.9	300.9	300.92	300.19	303.21	300.8	300.54	299.53	301.11	301.16	301.17	302.01	299.4	300.54	300.63	302.53	299.9	302.59	300.84	300.81	301.89	300.98	303.02	301.81
302.21	301.66	302	301.9	301.27	300.51	301.18	299.97	302.23	301.6	300.67	301.75	300.65	299.86	301.68	300.73	300.29	300.81	300.41	300.49	302.08	301.51	302.21	301.06	300.06	299.38	300.6	300.47	299.9	300.37	300.17	300.36	301.11	300.56	299.81	301.49	300.36	301.38	299.2	300.25	302.98	301.43	302.27	301.71	303.21	301.16	300.69	300.65	301.27	299.84
304.86	303.53	305.38	302.78	305.06	302.59	306.3	304.48	304.68	304.95	303.76	303.5	303	303.81	303.29	305.17	304.76	305.95	305.11	303.87	304.6	306.2	303.04	305.21	303.8	305.89	304.32	304	302.91	306.14	303.77	302.72	302.55	303.6	305.84	305.41	305.2	303.13	304.52	305.71	304.11	306.14	305.57	305.03	305.72	303.95	305.76	304.73	303.09	305.21
316.68	318.01	317.48	317.42	316.24	314.37	318.78	317.42	316.49	318.17	316.67	317.76	316.79	318.4	317.18	317.59	315.73	316.16	317.47	317.85	317.14	317.58	316.22	317.57	317.19	317.89	317.12	317.44	317.96	315.42	317.08	317.71	316.24	315.65	316.8	318.77	316.81	319.77	317.73	318	317.44	316.78	317.52	317.25	315.83	317.32	317.11	317.62	317.72	316.74
309.16	309.67	311.02	308.05	311.75	309.49	310.32	310.26	311.42	310.55	308.4	310.56	308.89	309.62	308.64	308.75	309.79	309.05	309.42	309.11	310.5	309.8	308.54	307.62	309.65	310.06	310.75	309.9	310.8	309.05	309.75	308.41	310.64	309.59	308.26	311.55	309.78	310.83	309.87	310.55	310.57	307.76	308.89	310.3	310.37	311.01	308.38	310.05	308.91	310.83
311.77	311.94	310.33	311	311.85	312.51	312.92	310.3	314.14	312.4	312.38	309.94	311.22	312.16	309.93	311.62	312.14	313.1	311.29	310.69	311.42	310.21	312.43	311.7	311.7	309.5	312.67	310.9	311.97	312.15	312.18	310.7	311.47	313.16	311.07	312.38	311.24	310.8	310.53	314.89	312.62	309.17	310.91	311.68	311.65	311.55	311.43	311.6	310.36	311.31
302.63	301.19	303.38	303.25	303.51	302.18	302.99	303.06	303.61	301.39	304.72	302.36	302.36	303.53	303.64	301.63	303.13	302.92	303.2	303.07	303.19	303.78	304.13	302.58	303.54	302.64	303.88	303.31	303.75	302.76	304.02	304.79	301.48	304.31	304.07	303.77	304.28	304.39	305.68	304.54	304.13	302.65	302.33	304.29	304.12	305.06	301.53	305.03	303.78	302.34
315.02	312.67	313.37	314.35	313.28	313.34	314.41	313.58	313.52	314.31	315.48	313.67	314.71	312.21	314.07	313.92	313.46	313.72	314.16	314.81	314.61	315.87	313.34	313.7	314.63	315.53	314.12	316.11	313.16	315.45	313.74	312.84	316.16	315.07	312.75	313.8	314.23	313.03	314.01	313.53	313.14	314.18	314.06	315.23	315.7	313.83	312.44	312.39	314.09	313.49
296.31	295.14	297.47	298.67	297.04	297.43	297.56	295.82	296.67	297.43	297.81	296.57	297.24	297.21	297.33	296.41	295.97	298.11	295.25	296.47	297.35	296.55	296.48	296.75	297.09	297.22	296.85	296.37	294.93	296.6	297.1	298.13	297.97	298.49	297.05	295.91	297.5	296.1	297.23	297.9	297.24	297.02	296.13	296.75	298.83	296.8	296.21	296.82	297.58	295.63
326.15	325.5	324.83	323.27	322.91	326.01	325.67	324.7	325.61	323.9	325.64	326.31	324.71	323.42	325.11	325.02	325.22	325.25	324.88	324.67	323.64	325.79	325.63	324.47	324.15	324.78	324.09	324.13	323.56	323.9	325.25	325.91	324.94	323.27	324.82	324.94	323.8	325.77	323.54	323.92	324.74	322.83	322.72	325.73	325.55	323.2	325.18	324.37	324.17	325.85
302	302.35	301.9	301.04	300.04	301.96	299.77	301.28	299.63	302.67	300.58	300.03	300.02	300.5	300.64	303.25	300.26	300.31	300.99	301.58	300.85	301.83	300.76	301.63	300.68	301.26	301.13	301.48	301.77	300.26	301.63	299.32	300.69	302.93	301.11	299.3	299.84	300.87	303.1	301.3	300.85	299.18	299.74	300.98	303.22	301.87	303.09	299.84	300.56	300.92
317.18	318.76	317.1	317.25	318.12	318.27	317.75	317.35	319.11	316.92	318.31	316.98	319.73	316.28	315.36	318.2	316.23	316.36	317.21	318.9	318.79	316.87	318.04	317.3	317.61	317.82	317.84	318.25	315.98	318.17	315.65	319.86	318.53	317.78	317.47	315.49	318.67	317.41	317.73	317.75	316.82	316.64	317.04	315.29	316.81	318.31	317.2	319.64	316.28	318.28
295.96	296.03	296.56	296.07	296.08	297.93	297.19	297.76	295.12	296.81	299.06	297.51	296.82	295.68	297.44	298.34	297.01	295.93	296.78	296.43	296.54	297.04	294.37	296.11	296.12	297.47	296.3	296.39	296.98	297.87	295.33	296.59	296.79	297.21	297.61	296.65	297.51	297.5	296.27	298.66	296.43	295.57	296.91	298.22	297.6	297.05	294.97	296.53	296.45	297.81
296.25	296.55	297.11	298.61	297.73	295.98	298.76	297.14	298.03	296.28	297.48	297.48	297.87	296.2	295.56	297.23	297.77	296.17	296.43	297.77	296.83	299.44	296.58	295.88	297.44	296.75	297.25	297.1	297.72	295.01	295.65	297.18	296.98	296.28	295.66	295.77	296.86	297.17	296.41	297.29	297.44	297.55	296.65	297.27	297.83	296.59	298.46	295.98	294.94	295.02
295.44	294.86	295.63	294.58	295.62	295.07	293.83	295.73	294.4	295.77	296.51	295.59	294.93	295.05	295	295.25	295.97	294.54	295.61	294.38	295.5	295.2	296.25	294.58	294.53	295.32	294.57	294.84	296.6	295.75	296.12	294.37	295.5	294.98	294.49	293.68	295.29	294.6	295.3	294.89	296.62	294.45	294.81	295.7	295.4	295.16	294.13	293.57	294.11	294.93
314.45	315.41	315.08	315.16	313.8	314.38	316.29	314.91	314.16	314.83	315.37	314.12	314.64	314.98	314.62	313.78	315.1	314.49	314.23	314.98	314.63	314.3	315.07	315.3	314.88	314.15	315.71	314.63	315.19	314.17	314.13	316	314.72	313.89	314.67	314.67	315.38	314.4	314.91	313.31	313.89	315.51	315.28	316.25	314.18	314.96	315.36	315.21	316.15	314.95
304.45	303.93	302.69	303.32	302.73	304.28	303.82	301.89	303.28	303.34	303.26	302.26	302.38	304.62	301.59	304.3	303.5	302.25	302.71	303.75	304.73	302.92	303.53	304.25	303.84	305.21	303.07	304.7	305.23	303.4	302.99	303.06	303.6	303.28	302.64	302.14	303.78	303.71	302.77	302.78	304.26	304.07	303.36	303.29	301.58	302.58	302.06	303.62	302.55	302.69
325.73	324.72	326.79	325.63	326.23	322.95	326.31	325.83	325.37	325.87	324.47	324.46	324.26	326.03	323.78	325.42	325.25	324.51	326.29	326.65	326.25	325.9	324.15	326.58	324.64	326.04	328	325.66	325.87	326.22	326.68	326.25	326.91	326.7	325.67	324.74	323.99	324.54	325.83	325.16	325.82	324.12	325.47	325.49	323.4	326.39	325.68	326.24	327.49	326.34
312.25	313.11	315.77	313.85	314.66	315.05	314.19	314.92	314.17	313.16	312.97	314.31	312.99	313.37	313.63	313.09	315.76	313.71	314.85	315.82	315.62	314.22	314.04	314.72	313.28	314.8	313.18	314.62	314.51	313.33	313.08	312.49	312.62	313.86	313.96	314.37	315.37	314.28	313.46	313.72	314.23	312.95	315.19	314.06	313.89	313.81	314.42	313.86	314.39	313.22
294.5	294.5	294.53	293.82	295.28	294.88	292.77	295.11	293.12	295.26	293.84	293.65	292.82	293.8	292.64	293.61	295.3	294.56	293.59	292.65	293.35	293.72	294.88	295.03	295.1	292.78	295.72	295.51	294.1	293	291.43	295.98	293.9	295.52	292.97	293.42	295.57	292.8	296.18	293.42	293.45	295.55	293.3	293.39	293.72	294.49	294.22	294.19	293.78	294.09
313.57	312.02	312.37	314.05	313.4	311.61	312.57	312.09	312.57	310.39	312.46	313.95	312.72	313.46	311.44	312.05	313.27	311.28	314.66	312.06	311.35	312.61	314.48	311.03	312.72	311.89	312.3	313.85	310.52	313.8	311.51	313.61	312.78	312.69	312.24	312.45	314.08	313.93	312.65	313.48	313.32	311.86	312.07	312.7	311.33	312.87	313.82	314.26	312.71	313.77
314.32	315.51	314.05	313.97	316.16	315.5	316.32	315.12	315.12	314.32	315.36	315.64	315.22	313.9	314.81	313.35	315.43	315.83	312.54	314.44	316.21	314.44	315.01	316.56	313.49	314.94	315.78	314.55	314.49	315.34	314.28	314.94	314.12	313.83	315.64	315.88	315.26	315.54	315.62	314.81	315.41	313.41	314.94	314.19	316.82	315.71	316.16	313.9	315.6	314.73
304.26	305.17	304.75	306.49	306.05	306.05	304.66	306.43	305.7	306.39	305.2	305.12	306.07	305.02	304.39	305.95	305.89	304.39	304.68	305.6	304.83	305.14	306.95	304.85	305.32	306.15	305.73	306.57	305.67	305.03	304.68	305.18	305.45	304.58	305.28	304	304.04	305.05	304.55	306.16	303.23	304.47	304.37	304.83	304.62	305.93	306.06	305.58	306.49	305.04
304.49	302.84	303	304.03	303.64	303.7	302.79	305.35	303.27	303.22	304.39	301.48	304.15	303.03	302.36	305.45	303.24	302.64	303.54	302.04	304.14	305.37	303.74	302.01	304.06	302.91	303.87	304.69	302.52	304.34	303.9	302.92	301.89	302.37	304.1	303.32	303.62	302.58	304.49	304.92	302.16	302	303.09	303.24	302.89	305.94	302.7	301.91	302.82	304.33
314.45	315.8	313.35	313.84	314.98	314.98	313.24	313.23	313.32	312.53	314.32	313.17	314.7	314.53	313.69	313.57	314.66	314.05	314.96	315.87	315.37	313.52	313.55	314.44	314.27	312.9	312.94	314.05	313.51	313.2	314.05	312.03	313.5	312.91	316.55	312.91	313.55	315.09	314.61	314.18	313.33	313.86	313.81	314.07	314.26	312.53	312.77	314.52	314.11	315.35
318.24	319.11	317.41	317.16	318.82	318.71	318.52	319.3	319.39	317.03	318.22	320.56	319.3	319.57	317.28	318.63	318.2	316.92	316.74	318.92	319.49	319.64	317.68	318.02	318.31	317.55	316.92	319.75	318.12	318.06	315.81	318.46	315.78	317.01	318.76	317.73	318.61	318.05	317.52	318.09	318.75	318.51	317	317.24	319.78	318.3	316.76	317.77	317.48	318.06
295.17	296.36	293.9	294.91	296.22	297.02	293.76	296.16	294.25	295.38	295.33	296.53	293.96	294.35	294.92	296.24	295.2	295	294.74	295.54	294.51	294.76	295.48	295.66	295.42	295.69	293.7	294.09	293.77	295.59	295.48	295.44	293.56	295.39	295.28	296.17	295.16	295.33	294.52	293.79	295.17	297.14	297.09	294.9	294.39	295.13	293.67	295.94	296.15	295.91
320.48	319.76	318.15	321.27	318.3	319.28	320.15	318.11	320.62	319.62	317.78	317.62	318.85	319.64	318.77	319.81	319.94	320.09	318.83	318.52	319.71	318.98	320.46	319.82	318.77	320.01	317.73	318.41	321.67	319.55	320.21	317.56	317.94	319.35	320.63	320.07	318.49	318.26	318.52	320.82	319.49	321.4	318.02	319.34	318.29	318.58	318.83	318.27	318	319.78
317.71	318.8	321.3	319.31	319.57	317.95	317.93	320.02	318.22	317.05	318.43	319.92	319.14	316.51	320.69	317.25	319.13	317.6	318.4	318.81	318.2	318.26	318.06	317.76	318.54	318.2	317.75	318.23	316.48	319.36	321.13	318.74	317.8	318.87	318.92	317.79	319.48	318.23	318.04	319.62	318.63	320.15	319.65	318.52	316.57	319.08	316.37	318.7	318.51	317.86
328.05	326.09	326.96	327.37	326.87	327.35	327.5	327.2	327.1	327.6	327.91	328.26	324.44	326.56	326.22	324.38	326.47	327.02	326.03	326.12	327.6	327.54	327.94	325.81	326.53	327.1	326.88	326.66	327.33	327.7	326.55	327.35	325.73	326.91	328.05	327.1	326.32	326.44	326.09	327.19	328.03	327.4	326.57	327.42	327.23	326.87	328.69	327.06	325.41	329.41
306.42	302.66	306.07	305.51	303.87	303.61	303.67	304.26	304.4	303.29	304.43	304.13	304.83	303.75	305.06	304.08	304.74	303.58	304.23	303.13	304.58	304.35	305.28	304.1	303.99	304.8	303.75	306.38	304.55	305.53	305.45	303.87	305.13	305.93	304.28	304.67	305.86	303.67	303.4	304.73	303.45	304.1	306.68	306.21	302.93	304.29	305.25	304.42	304.34	303.12
318.02	318.86	318.6	318.43	318.56	317.2	319.81	318.68	318.35	318.59	318.52	318.44	317.27	318.38	317.35	319.98	318.76	317.82	317.54	317.64	316.78	318.25	317.85	316.63	320.3	318.01	318.75	318.33	317.72	317.09	318.35	318.57	318.61	317.73	316.9	318.47	317.88	317.6	318.33	319.5	317.12	319.63	315.75	316.98	318.16	317.81	318.2	320.06	317.99	319.47
295.09	296.35	296.8	296.28	296.44	297.86	295.6	296.81	296.8	295.89	297.6	298.34	296.22	298.1	298.07	296.25	297.22	295.75	297.83	297.46	298.64	297.37	295.55	298.17	296.24	298.09	297.12	297.58	296.97	297.33	299.11	298.03	295.48	296.26	296.8	299.4	297.06	298.43	296.42	298.01	298.45	297.37	295.67	297.28	298.37	297.89	296.86	297.76	296.91	297.09
316.05	318.06	313.49	315.61	316.43	316.81	314.24	315.76	316	316.77	317.28	315.38	314.72	314.73	315.98	314.88	313.77	316.73	315.67	314.42	314.42	316.4	315.23	317.3	316.21	314.47	316.72	316.65	316.11	316.27	315.12	316.44	313.71	314.93	315.53	315.68	316.13	316.94	316.29	315.04	315.77	314.41	317.15	316.15	316.12	315.27	316.45	316.27	315.93	314.35
313.78	315.07	313.95	314.17	312.32	312.6	315.07	313.83	312.87	313.59	312.3	313.82	314.05	313.78	312.51	312.91	315.22	313.88	313.12	314.05	313.43	313.7	312.86	313.17	313.01	314.1	314.38	312.03	315.74	314.54	314.04	313.89	315.74	310.91	314.18	314.23	314.86	314.36	315.1	314.91	313.07	312.13	315.43	313.41	312.09	312.71	314.66	313.28	312.67	312.82
313.88	315.03	313.63	315.53	315.58	315.34	313.82	315.6	314.28	315.29	314.69	314.16	314.49	314.54	314.44	314.97	313.48	313.12	314.55	314.54	313.81	317.1	314.73	315.17	312.74	313.61	314.98	313.95	316.05	313.84	316.2	317.16	313.84	315.72	314.87	315.06	314.2	313.29	314.81	314.26	315.45	313.98	317.17	315.55	313.95	314.24	315.95	314.17	314.96	315.17
311.1	313.56	310.44	311.94	311.88	311.1	311.37	311.02	311.56	309.22	311.45	308.6	311.42	311.14	310.91	310.56	311.01	310.82	313.22	310.36	309.53	311.3	310.84	310.84	309.28	311.05	310.25	309.36	310.1	312.66	311.6	310.96	312.29	310.08	311.35	311.98	310.57	311.54	311.05	312.18	310.23	311.79	312.15	310.09	311.21	310.65	311.95	309.31	310.89	311.13
326.6	327.58	328.03	326.98	326.2	326.47	326.95	328.29	328.61	328.31	327.38	327.68	325.71	326.62	326.49	327.85	327.21	327.58	326.9	327.36	326.45	327.31	325.58	327.85	327.03	327.09	326.84	326.57	328.87	325.83	326	326.95	326.46	327.29	324.81	328.22	325.97	327.06	327.75	326.48	327.14	326.38	327.73	327.96	325.19	327.93	328.45	328.17	326.1	327.43
313.22	313.43	313.49	313.39	313.57	311.94	312.59	314.89	314.39	313.64	314.21	311.58	314.09	311.79	313.09	314	312.86	312.7	312.54	311.78	312.38	313.19	312.47	313.3	312.78	313.46	313.05	313.64	313.37	313.21	312.79	314.17	314.47	315.21	313.02	313.88	314.49	312.27	314.67	312.72	312.17	314.24	314.84	314.18	312.74	310.45	313.74	312.4	313.4	312.76
312.01	311.12	313.07	311.74	311.9	311.43	311.06	311.6	312.44	312.33	312.89	311.94	311.82	312.74	312.34	311.32	312.16	310.91	314.98	312.28	312.88	311.68	310.69	311.89	312.43	311.57	312.48	313.06	311.83	312.51	310.94	312.37	312.64	312.78	313.03	312.87	311.17	311.79	311.57	311.45	311.86	312.48	310.52	309.98	310.52	311.8	310.95	312.43	312.48	312.21
312.25	310.47	309.49	311.62	310.45	311.42	310.83	310	311.85	311.04	312.87	312.95	311.31	311.83	311.29	309.78	313.43	311.3	310.42	310.81	312.25	312.2	311.33	310.38	311.56	312.02	310.48	310.38	311.32	310.76	311.87	310.99	311.31	312.36	311.55	311.14	313.34	310.32	309.49	311.28	312.21	311.01	313.05	310.4	311.62	310.49	312.73	311.89	310.74	312.01
303.63	307.42	308.08	306.76	305.16	305.43	306.21	305.35	306.85	306.79	305.72	305.86	306.29	306.82	305.57	306.04	307.94	306.35	307.51	307.09	306.31	306.58	305.06	303.21	306.6	307.03	305.18	304.7	305.15	306.1	306.41	307.4	306.37	307.48	305.89	306.25	304.38	306.48	304.56	304.49	306.18	308.01	304.03	306.21	307.29	306.54	307.27	304.78	304.99	305.92
308.78	311.17	310.61	308.14	309.73	311.58	309.93	308.27	309.75	311.16	309.68	309.38	309	311.05	307.31	310.14	311.43	309.42	311.07	309.09	308.8	310.81	308.37	308.46	308.92	310.01	311.5	309.63	309.99	309.75	309.76	310.71	310.29	311.12	310.45	310.78	309.56	308.17	309.38	308.48	309.43	312.93	310.19	307.54	309.44	308.33	309.7	308.26	310.23	310.36
294.65	296.22	296.99	296.61	297.42	298.27	295.95	298.17	296.78	297.74	299.69	298.29	297.48	296.71	296.83	297.14	297.22	297.51	297.29	296.97	296.63	297.15	296.47	297.51	295.68	298.06	297.71	296.15	296.09	297.53	295.6	296.69	296.74	296.63	296.34	297.54	295.11	296.74	295.26	297.65	296.04	296.61	297.62	295.65	297.16	296.17	297.01	296.01	297.75	296.54
306.61	305.72	306.3	305.32	304.21	307.28	307.19	307.13	307.61	306.71	306.27	304.77	305.1	308.28	305.35	307.25	305.99	305.61	305.78	305.88	304.89	306.91	306.43	308.1	305.68	305.47	305.54	305.12	306.25	306.35	306.54	306.21	305.42	305.69	306.08	305.8	305.55	306.74	307.31	306.11	306.9	306.88	307.2	307.36	305.96	305.31	306.18	306.42	305.86	306.62
313.77	314.62	314.96	313.15	314.05	313.18	312.5	313.95	315.46	313.59	313.36	315.01	312.43	314.49	314.3	315.99	317.27	313.72	314.39	314.21	314.05	314.85	314.07	314.32	315.3	314.25	314.39	313.34	314.73	314.76	313.61	314.92	313.39	313.9	314.46	314.5	314.69	313.68	314.36	314.07	314.34	313.08	313.87	313.35	316.79	314.81	312.13	315.26	313.79	313.99
311.75	312.5	312.81	312.56	313.73	313.86	314.25	314.24	313.42	313.33	313.67	314.6	315.16	312.02	312.58	312.45	312.75	315.22	313.99	313.85	312.88	313.59	312.57	313.15	313.76	313.4	311.73	313.95	313.9	312.72	311.86	313.61	312.34	312.04	314.02	312.78	311.58	314.79	311.49	313.48	313.1	313.57	313.68	312.18	313.38	312.76	314.83	312.55	313.25	314.28
304.25	305.02	302.01	303.74	304.77	303.57	303.25	305.64	304.45	305.38	304.31	305.14	303.86	304.41	304.16	304.59	303.61	303.85	304.82	304.96	303.62	303.57	304.74	303.54	304.89	306.41	303.5	303.22	304.08	303.84	306.71	304.01	305.58	305.31	305.14	305.01	305.74	304.77	304.97	305.64	303.97	303.43	304.12	304.74	304.14	305.94	304.98	303.49	304.88	304.98
297.36	297.03	296.88	294.95	297.7	296.63	297.89	298.16	295.86	296.64	294.81	296.72	296.37	296.68	298.12	296.85	298.55	296.82	295.93	294.7	295.51	297.64	295.02	295.8	297.37	296.03	296.89	299.04	295.6	296.76	294.65	296.6	297.57	296.67	297.66	296.92	297.81	296.56	296.05	297.73	296.34	295.99	295.41	295.59	297.24	296.28	296.91	296.82	297.07	297.95
294.83	295.54	298.42	293.64	298.61	295.31	293.95	295.21	292.48	294.03	297.39	295.69	294.53	293.85	294.53	294.45	295.34	293.72	293.92	295.01	296.86	295.66	296	295.23	294.85	293.57	296.1	293.15	293.43	294.08	295.16	294.85	293.73	295.42	294.12	294.73	294.27	296.34	293.57	292.92	296.51	295.56	291.83	295.13	293.63	294.67	293.94	295.94	295.18	298.19
311.72	312.03	309.39	310.7	307.17	311.19	311.84	312.41	310.24	309.29	313.11	311.78	309.99	309.77	310.49	310.63	312.54	309.63	312.6	311.45	310.02	309.12	312.05	309.24	311.91	309.7	310.41	310.39	311.83	309.9	310.82	310.41	310.91	310	311.18	310.48	311.26	310.35	309.24	311.97	310.98	309.59	311.92	310	310.23	311.02	310.58	310.1	312.14	311.5
303.97	304.56	306.24	305.05	304.63	305.78	304.46	306.74	304.34	304.14	306.48	305.11	304.73	305.17	305.04	305.35	306.64	305.87	305.49	305.26	306.03	305.54	304.16	303.66	303.63	305.48	305.68	305.11	304.19	306.7	303.98	306.45	303.91	303.42	306.5	306.16	303.28	307.34	303.41	307.27	304.66	306.1	306.23	304.79	304.62	306.4	304.38	305.87	306.01	307.34
307.68	307.72	304.91	307.34	308.19	308.88	306.06	309.34	305.25	307.02	307.18	305.19	307.52	306.6	307.69	307.67	308.01	308.58	305.48	307.45	304.93	307.57	308.04	307.82	305.52	307.05	305.89	308.03	306.28	307.09	306.89	306.06	307.66	306.95	306.35	307.3	306.88	307.99	306.94	306.6	308.09	307.8	307.27	308.43	307.49	308.68	307.54	307.08	306.93	305.48
300.85	300.78	300.63	300.94	301.7	300.86	303.61	299.4	301.23	300.59	299.18	301.28	300.04	301.96	299.78	302.15	300.67	301.12	302.05	300.74	300.73	300.41	300.87	300.36	301.75	301.22	300.42	301.67	301.1	300	301.48	301.01	302.23	299.76	303.27	301.4	302.21	302.41	300.46	301.13	299.9	301.22	300.79	300.26	301.91	300.89	302.06	300.91	301.15	302.16
317.2	315.85	315.9	314.58	315.1	314.93	315.36	316.24	316.69	316.17	315.6	317.3	316.26	316.36	317.57	316.1	317.6	316.03	315.97	316.25	314.7	316.2	316.26	315.45	316.83	315.86	316	313.91	313.74	314.08	316.31	316.72	315.45	314.75	315.6	314.29	315.12	314.23	316.77	315.36	317.69	315.04	314.2	315.32	315.41	317.05	315.2	315.56	314.98	314.81
298.08	299.17	296.24	297.3	295.95	297.65	295.83	298.75	297.56	296.6	296.68	296.61	295.33	298.78	295.14	298.07	296.69	297.01	295.86	296.38	297.89	296.72	297.83	297.13	297.11	295.55	296.82	296.14	296.26	296.76	297.03	295.69	296.71	296.88	298.65	296.71	296.38	298.47	296.6	295.3	297.11	297.61	298.52	297.58	297.83	296.55	297.37	296.21	296.06	297.66
317.92	318.7	318.87	319.07	317.18	317.85	318.2	318.09	318.86	318.35	319.83	318.15	318.19	317.41	318.1	318.78	319.68	318.29	318.37	318.02	318.39	318.53	318.29	318.17	317.47	318.48	317.71	316.31	318.02	317.55	317.21	317.38	318.15	318.24	319.1	318.33	316.85	318.8	318.77	317.68	317.64	316.13	317.25	316.56	316.56	319.01	316.71	317.04	316.23	316.53
325.17	325.56	324.76	325.52	327.07	323.99	324.73	326.43	323.55	326.06	324.51	325.61	326.26	324.53	327.16	324.8	326.47	327.37	326.15	322.92	324.31	326.24	326.68	323.26	324.72	327	326.44	326.52	324.1	326.85	324.94	324.84	325.7	325.75	325.59	325	326.24	324.4	324.27	326.96	326.54	324.41	325.67	325.38	325.52	324.3	325.73	324.55	326.69	322.82
302.92	304.36	304.93	306.15	304.98	304.11	304.47	304.03	303.02	304.52	303.26	304.63	303.88	302.55	304.77	304.81	304.49	304.1	304.76	305.54	305.38	305.49	304.25	304.29	304.69	303.83	305.17	303.15	303.74	305.41	303.77	303.82	303.91	303.31	302.95	304.3	303.91	304.5	302.87	304	304.22	304.48	304.98	303.95	304.53	303.87	304.62	305.4	303.3	304.46
319.34	318.45	319.87	320.16	319.55	318.45	320.15	320.62	319.51	318.1	319.31	318.74	318.45	319.16	318.02	319.54	317.06	318.58	320.22	318.86	319.47	318.96	321.24	317.32	320.19	318.98	317.89	319.17	319.72	319.29	319.63	319.57	319.6	316.63	319.8	320.97	320.41	320.72	320.22	319.78	317.14	318.91	319.45	320.56	318.63	319.88	319.63	318.14	317.79	318.39
305.02	304.72	304.31	303.6	303.77	302	303.41	302.93	304.18	302.2	302.86	302.45	303.84	301.53	303.37	303.27	302.9	302.09	300.41	301.48	302.24	305.28	303.43	303.89	303.83	303.33	304.07	304.27	302.81	302.71	304.22	304.79	303.81	302.29	304.22	302.27	302.68	302.66	305	303.1	302.48	302.62	304.32	303.85	303.13	302.97	301.09	302.97	303.77	303.13
312.92	310.71	312.56	313.61	313.02	312.89	313.24	313.3	312.91	313.27	311.58	312.7	312.87	312.94	313.27	312.8	313.36	313.23	312.33	313.19	312.21	313.12	311.69	314.88	311.92	312.75	313.09	313.02	312.51	312.84	312.64	313.34	312.82	312.26	312.8	313.27	313.13	312.51	313.96	312.27	313.83	313.03	312.33	312.69	313.53	313.38	311.54	313.32	313.8	312.2
305.87	303.98	306.49	306.59	306.61	305.74	306.84	304.87	307.3	306.27	307.54	306.3	307.47	304.9	306.62	304.99	307.55	307.41	307.54	306.09	306.36	308.54	306.87	305.19	306.3	307.1	305.86	307.83	306.06	304.95	307.47	306.52	306.28	305.21	307.05	307.66	307.92	305.46	306.15	307.7	309.03	305.97	306.52	306.77	306.23	304.77	308.79	306.44	306.16	306.69
317.98	318.14	320.08	320.82	319.2	317.58	319.53	319.02	317.75	318.1	317.65	318.49	316.97	318.28	317.4	317.74	319.8	319.47	319.35	318.88	318.17	316.98	318.74	318.14	318.59	320.19	319.13	319.11	318.32	318.4	316.93	318.36	319.13	319.08	319.09	319.16	319.8	317.11	318.5	319.22	318.56	318.65	318.31	320.51	317.9	319.56	317.69	316.95	318.23	318.24
304.6	303.87	302.48	302.53	301.75	302.15	301.89	301.13	301.73	303.04	302.54	304.02	303.64	305.28	303.09	303.17	303.45	303.06	301.94	302.51	304.96	303.01	302.96	301.14	303.74	304.63	301.77	303.74	301.7	303.3	302.99	303.8	304.09	302.69	301.98	301.65	302.84	302.32	305.41	301.86	304.08	302.3	302.65	301.92	304	304.91	301.69	303.58	302.24	301.76
311	310.12	310.22	310.76	309.94	312.97	310.72	309.06	310.75	309.65	310.81	311.04	309.85	311.02	310.53	311.22	310.96	308.34	310.17	310.96	310.15	308.71	310.74	313.04	308.98	311.2	311.46	311.04	310.69	311.23	310.99	311.92	312.71	311.64	310.52	310.1	311.54	311.2	309.91	310.33	310.49	309.99	311.3	311.47	310.63	311.88	310.07	311.04	311.28	311.24
302.58	301.52	305.34	303.2	304.29	303.9	302.75	303.09	302.3	303.52	302.92	303.75	303.22	302.58	302.86	302.6	304.59	304.19	300.95	304.56	301.94	301.85	302.71	303	303.2	305.34	303.39	302.38	304.05	302.48	303.71	302.27	304.73	302.28	302.85	302.84	302.48	302.79	302.85	302.68	304.92	303.22	301.17	303.76	303.26	304.34	302.17	303.52	303.6	301.33
327.21	326.16	327.67	325.95	329.28	326.79	328.94	327.1	327.94	327.18	325.22	327.23	329.05	330.01	326.51	327.76	328.17	327.72	327	327.03	327.42	327.6	326.47	327.75	325.4	328.18	327.32	327.4	327.93	327.81	327.9	329.83	328.72	326.58	327.76	329	327.64	328.42	328.13	327.29	328.44	329.3	328.49	327.56	327.61	328.22	327.21	330.14	327.22	327.66
317.11	317.91	319.57	316.95	318.58	319.2	318.45	317.72	320.02	318.09	319.33	318.1	318.46	319.37	317	317.42	317.61	319.69	318.13	318.11	318.92	317.67	318.39	317.87	316.85	319.43	317.61	317.88	317.47	318.28	318.16	318.67	319.27	317.79	320	317.46	318.12	316.85	318.47	319.87	318.37	317.36	318.79	318.07	319.21	317.45	318.82	319.37	317.35	317.77
314	315.4	314.88	313.51	316.95	315.9	316.58	313.36	313.3	313.89	313.75	315.14	314.85	314.66	315.36	315.67	315.83	315.16	315.66	315.99	314.96	315.97	315.86	315.7	316.04	314.67	315.28	314.51	313.6	313.98	314.41	315.32	314.13	314.27	314.85	314.36	314.93	316.91	315.84	314.73	313.87	313.63	315.63	314.76	315.2	316.17	313.28	313.78	315.27	314.12
307.59	307.54	306.76	305.65	305.35	304.83	305.94	306.26	306.05	306.03	306.44	306.29	305.29	306.88	306.57	306.2	306.27	306.79	305.21	305.28	305.06	305.15	307.68	305.35	305.67	307.65	308.33	305.84	306.4	305.95	306.07	307.9	305.8	304.73	305.37	304.49	305.52	306.5	305.38	305.34	306.19	305.21	305.5	305.95	306.81	305.94	306.3	305.43	307.18	307.11
320.22	318.01	317.94	316.61	319.03	317.76	318.9	318.51	320.89	318.89	319.78	318.14	319.09	318.72	318.91	318.06	317.26	317.28	318.83	317.49	317.18	318.89	317.18	317.4	318.4	317.53	318.77	317.92	319.62	316.96	320.29	319.03	317.32	319	319.49	319.65	319.02	319.16	319.72	317.46	317.49	316.8	319.34	318.05	318.09	319.15	317.18	320.69	317.78	317.88
318.05	317.65	319.14	319.9	319.02	319.4	320.2	318.61	320.12	318.44	318.32	319.02	318.23	320.52	318.8	319.84	320.23	318.68	318.79	318.67	318.74	321	318.87	319.84	319.4	319.74	318.6	317.7	318.67	319.49	319.76	320.09	320.56	319.8	318.54	319.85	320.18	319.03	321.35	318.23	319.01	316.92	319.04	318.64	319.82	317.19	319.48	319.21	319.44	317.68
303.98	304.69	303.99	305.39	306.34	306.74	305.32	303.89	307	305.2	303.45	304.5	304.85	305.71	305.06	306.6	305.29	306.29	304.11	305.56	306.46	305.31	305.48	305.28	305.82	305.27	304.6	305.4	304.98	305.4	305.83	305.52	304.5	305.44	305.24	305.26	306.03	307.04	305.8	304.49	304.9	307.55	305.82	305.55	304.94	305.07	304.08	304.87	305.53	306.06
318.12	317.38	318.59	318.73	316.7	318.41	317.33	318.42	318.74	316.76	320.03	318.06	317.36	319.06	317.02	316.83	319.24	318.99	319.35	317.97	318.05	317.34	318.04	318.96	318.63	318.38	316.8	318.78	316.82	319.33	318.32	317.55	318.62	318.18	318.01	320.24	319.02	318.55	319.13	318.96	318.36	317.28	318.1	318.25	319.91	319.29	318.2	318.24	317.35	319.94
318.2	316.56	318.32	317.87	317.05	318.25	317.92	319.28	319.65	318.5	319.81	318.77	316.68	318.26	317.01	318.05	316.64	317.25	318.14	318.51	318.97	319.17	316.92	318.81	318.71	317.69	315.32	317.32	318.9	318.7	317.89	319.41	317.21	317.8	319.99	316.79	319.23	318.61	316.93	318.71	318.45	318.85	318.6	318.3	317.89	317.73	317.13	316.92	317.77	317.7
314.92	314.61	312.9	314.83	314.3	314.2	316.8	315.47	315.75	316.11	317.79	315.19	316.53	315.26	314.54	314.84	316.94	315.08	316.27	314.06	315.16	315.94	315.31	316.42	314.46	316.2	314.69	315.57	314.56	316.06	313.71	316.57	314.71	316.11	314.52	314.85	317.7	315.94	313.78	314.65	314.95	314.43	312.29	315.24	316.18	314.4	315.53	314.64	315.05	315.77
312.19	311.3	314.76	312.32	312.19	313.21	312.38	311.77	311.78	310.78	312.72	311.61	311.27	311.51	311.78	312.24	313.06	311.21	311.43	312.33	311.56	311.96	311.92	311.94	312.93	311.83	311.98	312.27	312.68	313	310.88	309.79	313.89	312.7	311.45	310.71	312.93	311.2	311.71	312.34	312.13	313	313.39	312.75	312.1	311.38	313.58	312.13	312.21	312.39
317.5	318.47	318.01	317.58	316.53	318.08	318.48	316.56	317.61	317.31	316.56	317.16	317.22	316.56	316.4	318.06	316.78	314.45	316.77	317.51	316.46	318.43	316.49	315.64	318.58	316.61	317.89	316.39	317.3	318.82	317.58	317.42	316.37	318.19	316.98	316.8	317.31	315.81	316.6	317.54	317.14	317.07	315.1	317.47	317.1	316.28	316.28	318.41	316.61	318.01
293.87	293.04	294.53	293.91	294.03	294.19	294.73	295.43	293.32	294.88	294.2	294.32	294.02	293.87	292.19	295.04	293.81	294.58	293.06	293.63	294.25	293.75	293.2	295.4	293.29	294.9	293.59	292.51	294.22	294.04	292.56	293.77	293.54	292.33	294.78	293.86	294.08	295.22	292.7	295.1	293.74	296.08	294.92	292.58	295.79	294.58	294.51	293.92	292.75	294.03
305.8	307.16	304.99	305.69	305.25	306.22	305.76	305.71	305.1	305.64	306.72	306.23	307.43	306.76	305.71	306.05	307.61	304.8	305.07	303.68	306.54	307.04	304.2	307.03	304.03	305.75	307.05	306.59	307.39	304.73	306.65	304.88	305.41	305.11	306.87	304.41	305.23	305.58	306.04	305.86	306.22	306.04	306.77	307.62	307.97	304.89	305.78	306.57	305.4	305.95
319.79	318.72	318.28	319	319.76	317.02	318.94	319.61	320.2	319.1	321.07	320.17	318.1	319.58	318.74	317.29	319.41	321.03	319.93	319.07	318.96	319.37	319.87	318.05	319.38	316.99	319.54	319.03	320.09	319.99	318.45	319.45	319.61	320.71	318.81	318.56	319.68	320.42	318.85	320.61	320.14	320.83	321.4	319.19	318.86	321.72	319.29	319.37	318.64	318.93
305.23	306.19	305.45	304.4	303.66	305.83	305.89	306.29	306.7	305.71	304.76	305.34	306.9	303.16	306.25	305.63	305.97	305.99	305.27	305.6	304.26	305.44	305.04	304.85	305.52	305.8	302.95	305.91	305.79	304.1	305.46	305.9	304.12	305.76	306.57	304.74	305	304.95	305.05	305.53	305.24	305.53	303.1	304.77	304.69	304.87	304.67	304.78	304.33	305.5
312.73	312.88	312.72	312.53	313.36	313.74	313.87	311.41	311.87	314.05	314.23	311.61	313.8	312.06	314.31	312.69	313.29	311.71	313.68	313.34	311.49	310.87	311.41	313.18	313.61	313.48	313.27	312.19	312.51	313.36	312.31	312.73	313.19	313.07	314.49	314.91	314.99	312.06	311.97	313.39	313.95	312.18	313.07	313.77	312.34	311.95	313.54	314.36	313.14	313.65
318.51	316.97	318.89	318.77	317.14	318.67	318.59	317.88	316.42	318.53	319.61	316.61	319.1	317.23	320.11	319.53	317.46	318.18	319.64	319	317.62	318.14	319	317.38	317.34	318.58	317.42	318.7	316.6	318.16	317.08	318.39	318.55	319.68	317.42	318.82	318.37	316.37	317.56	317.97	317.41	316.72	318.02	317.84	317.28	319.09	317.13	318.84	318.08	318.28
324.67	324.2	324.87	325.42	323.58	323.99	325.28	322.69	324.79	324.85	324.27	324.9	324.16	325.12	324.02	325.55	323.59	322.72	323.86	323.74	324.65	325.43	323.4	323.83	324.37	324.64	324.01	326.53	323.71	325.22	324.97	325.4	323.35	324.65	325.25	323.65	325.71	325.4	324.36	323.39	323.34	325.17	324.66	324.87	324.01	324.39	323.36	323.74	323.8	325.69
311.84	311.35	310.22	310.4	309.26	309	309.72	309.78	311.02	311.54	309.75	309.79	310.87	309.92	311.4	309.91	310.65	310.08	308.99	310.21	310.91	310.65	309.66	311.01	311.74	311.74	308.46	310.52	310.33	310.46	309.82	311.26	308.74	310.33	310.82	311.47	310.22	309.45	308.97	310.35	310.88	310.81	308.61	311.79	310.08	311.7	310.51	309.47	311.66	310.48
304.03	305.24	305.3	303.95	303.27	304.61	304.15	304.08	304.13	305.24	305.44	304.14	305.34	304.42	303.89	305.37	303.63	305.18	303.13	305.35	304.73	305.77	304.11	305.59	305.57	305.18	306.04	304.28	303.76	304.23	302.59	303.77	304.02	304.21	305.35	303.95	303.24	304.95	305.17	306.58	305.76	303.96	305.2	305.39	303.44	303.4	303.89	305.4	305.14	303.51
318.81	320.04	319.26	320.53	319.16	319.13	319.36	319.75	319.27	320.65	320.24	320.23	318.2	319.95	318.29	318.81	318.58	320.08	319.35	319.9	320.04	320.6	319.25	319.19	319.29	321.55	317.58	318.95	319.72	319	318.21	318.68	319.49	318.92	320.33	317.85	323	318.39	319.67	319.45	319.4	319.6	319.67	322.22	317.49	319.3	319.92	320.22	320.07	319.65
293.33	294.64	291.82	293.35	294.38	292.41	295.46	293.85	295.77	294.49	293.17	292.96	292.85	293.55	294.74	294.59	292.05	293.88	295.26	295.33	294.13	295.81	292.52	294.45	293.52	292.9	295.51	294.28	295.58	292.81	294.04	294.41	292.97	295.3	294.1	296.03	294.03	294.45	295.18	293.94	293.9	295.19	292.98	296.18	293.38	293.27	294.71	296.44	291.84	294.37
314.78	312.1	311.23	312.45	314.37	314.11	313.96	312.31	313.34	312.12	312.86	312.48	315.07	312.39	312.97	314.16	313.68	312.19	312.32	312.16	312.72	313.34	314.3	311.77	315.48	312.82	314.37	313.22	313.91	310.08	313.57	313.64	314.03	312.65	313.36	313.27	315.35	313.18	312.14	313.01	314.48	313.56	313.73	312.92	312.22	314.02	313.29	312.15	313.76	314.89
303.6	303.71	304.05	304.36	306.04	303.81	304.34	305.01	305.38	305.19	303.78	303.78	303.85	304.19	304.08	304.53	304.34	303.22	304.1	304.78	302.74	303.93	304.21	306.14	304.56	306.28	303.25	304.83	304.97	304.75	305.47	302.55	304.79	303.09	304	304.7	305.29	304.17	303.47	304.38	304.06	304.44	304.96	304.95	304.79	305.62	304.73	305.12	306.11	304.32
308.48	309.88	308.88	308.29	309.34	309.62	308.47	309.04	309.03	308.43	308.29	309.36	308.75	306.9	308.83	310.04	308.88	310.98	310	307.18	309.54	308.31	309.91	307.44	308.96	309.49	308.25	309.45	308.27	309.34	309.56	308.4	309.26	309.41	309.2	309.68	308.26	308.18	309.15	310.27	307.47	307.59	308.49	309.05	308.18	307.54	310.12	310.62	309.38	309.66
318.64	318.47	317.79	319.65	316.67	317.05	317.06	316.73	318.38	318.16	317.44	318.49	317.53	318.08	317.89	317.24	317.07	315.25	317.38	318.51	317.18	316.9	319.19	316.73	317.96	316.93	316.76	316.82	318.19	317.17	318.3	317.21	316.84	316.88	315.81	318.8	315.94	317.72	315.83	317.18	316.96	318.32	317.76	316.45	316.02	318.32	315.66	317.66	317.45	316.13
316.76	315.93	316.39	317.06	317.48	316.92	315.11	317.99	315.51	315.7	315.71	314.92	317.06	317.25	317.85	316.55	315.23	317.66	318.74	314.92	317.26	315.79	315.34	315.9	317.6	315.74	316.5	316.58	314.88	315.5	315.73	316.67	316.32	316.85	315.52	316.96	318.16	315.99	318.72	318.13	318.02	316.21	315.18	314.84	314.54	318.41	315.78	316.05	317.02	316.3
304.52	305	303.42	302.56	305.61	304.67	301.68	304.72	302.33	302.44	302.61	303.41	303.53	302.4	302.88	302.13	304.11	303.17	303.6	303.89	303.96	304.95	303.39	303.54	302.6	302.13	303.53	302.73	304.98	303.55	305	302.13	304	303.81	302.44	304.56	302.94	304.38	304.44	303.7	304.72	303.82	304.02	303.64	303.47	303.12	303.89	304.19	303.85	303.17
305.29	301.87	304.72	302.77	303.9	305.67	302.9	303.98	304.23	304.41	304.81	304.76	303.33	303.94	305.53	301.81	304.72	306.8	304.32	304.48	304.98	305.7	304.34	303.32	303.29	303.96	303.9	305.4	303.55	306.01	304.8	303.83	303.24	305.83	305.64	303.78	306.06	303.22	303.15	303.72	302.29	304.72	303.14	304.94	305.98	305.37	304.31	307.29	305.34	305.39
316.33	317.17	317.03	317.69	317.62	318.7	319.45	318.97	319.48	317.98	317.52	317.31	319.53	318.23	316.6	319.01	318.36	317.23	318.32	317.78	318.8	319.53	318.99	317.05	316.32	318.21	318.35	318.36	318.69	317.92	318.77	318.9	317.73	317.77	318.39	319.64	318.12	319.63	318.21	318.28	316.76	317.73	318.32	319.38	317.44	318.24	318.33	319.24	317.24	317.29
295.44	296.08	295.08	298.14	297.98	296.16	296.84	296.68	296.62	297.05	296.75	297	296.82	295.79	296.89	295.25	297.99	297.46	296.73	297.01	297.67	295.53	298.3	295.44	296.89	295.8	295.58	296.59	295.4	295.4	296.63	297.8	296.74	298.57	297.64	298.02	296.15	296.27	298.05	296.16	297.19	297.87	297.26	295.07	295.95	296.03	297.02	298.46	296.53	297.65
312.78	312.25	311.1	312.8	313.62	313.09	313.61	313.2	311.74	312.61	314.97	313.85	312.87	314.18	313.87	312.79	311.51	312.89	312.54	312.86	313.4	311.93	315.46	314.06	313.43	313.42	312.58	312.04	314.18	314.46	314.35	314.36	313.65	312.49	315.97	311.18	312.58	314.59	313.58	313.28	314.43	312.62	313.91	312.34	311.44	314.7	313.98	312.01	312.67	312.86
301.99	304.5	304.45	304.76	302.13	304.56	304.91	302.93	304.13	303.84	306.42	303.44	303.94	304.38	304.03	302.51	304.65	303	304.69	304.78	303.79	303.65	304.15	306.11	302.99	304.77	302.49	303.75	306	303.73	304.47	305.5	303.91	303.53	303.99	304.33	305.21	304.23	304.38	304.38	303.6	303.86	303.87	304.56	302.94	305.89	304.84	301.71	305.27	304.95
324.73	327.99	327.6	324.96	327.75	326.63	330.21	328.06	327.27	327.18	328	327.01	327.6	326.48	327.53	326.51	327.87	326.51	327.25	326.8	326.67	327.44	328.32	325.37	326.48	329.52	327.36	328.39	326.97	327.2	329.03	327.09	328.19	325.76	324.75	328.29	326.18	327.51	326.84	327.54	326.17	326.9	328.05	327.33	327.66	326.79	326.67	328.31	327.69	327.35
319.59	319.12	320.73	319.27	320.19	317.67	316.86	318.07	319.64	319.94	319.41	319.94	319.63	320.57	318.78	318.54	318.95	317.92	320.72	318.95	320.26	319.52	317.64	319.61	318.65	317.81	320.33	318.19	320.53	320.12	319.29	320.09	317.24	319.27	319.69	315.1	319.88	319.17	318.46	320.3	318.78	318.28	317.42	320.1	319.46	317.65	319.36	319.11	319.53	318.76
302.77	303.46	301.59	304.61	302.87	302.38	302.85	301.64	304.57	302.56	302.42	302.8	303.82	303.27	302.23	303.29	304.81	302.71	303.03	302.1	301.94	303.17	302.62	303.23	303.87	303.56	302.26	304.64	302.72	303.45	302.59	303.34	302.7	305.04	303.32	303.22	301.94	304.17	305.43	303.66	303.58	304.31	304.87	303.4	304.22	303.12	303.8	303.23	303.29	302.68
300.85	302.04	300.83	300.36	300.94	300.5	301.88	300.86	300.09	300.28	301.32	300.86	301.02	300.45	300.36	301	299.76	301.45	301.75	300.25	300.85	301.23	302.46	299.81	300.24	299.46	302.17	301.62	301.69	301.62	302.17	299.12	300.21	301.52	302.38	300.98	301.77	301.32	301.82	301.65	303.37	299.98	300.82	303.26	302.55	300.48	302.22	300.87	299.31	301.5
309.53	310.01	308.55	310.06	307.81	308.47	309.74	308.87	308.6	309.37	309.32	307.56	309.81	308.28	307.3	309.8	308.51	309.29	307.99	308.74	308.02	310.29	307.58	308.8	309.67	307.64	308.72	308.89	310.5	308.64	307.12	309.69	308.47	306.67	309.56	309.35	309.73	309.06	307.82	308.82	308.28	310.24	308.73	309.52	309.1	308.84	307.71	308.97	308.33	308.85
300.96	300.93	300.96	302.19	300.71	299.18	300.13	301.05	300.68	301.05	300.15	301.07	301.66	300.18	300.07	300.76	301.55	301.92	301.27	301.46	302.75	299.82	301.63	301.36	302.42	301.15	301.07	300.48	299.75	301.37	299.98	300.75	302.55	300.8	301.94	300.59	300.3	300.35	303.08	300.74	300.33	300.97	300.76	300.46	299.89	300.54	301.49	301.34	300.3	300.02
295.68	294.62	293.71	295.49	296.84	295.42	294.06	295.31	295.15	295.2	295.21	295.56	294.49	294.64	292.96	295.27	293.26	292.61	294.1	294.05	295.98	295.95	294.97	294.89	295.95	294.31	295.24	296.23	294.92	296.08	293.24	295.09	295.41	298.1	295.86	295.27	294.66	295.81	293.27	294.7	297.12	294.58	294.77	294.1	294.99	295.41	294.93	295.27	294.42	294.42
299.85	299.12	299.96	300.01	298.84	300.19	298.39	299.93	299.32	302.49	301.16	300	301.87	300.88	299.52	300.5	298.96	300.07	300.84	301.51	301.16	299.7	302.14	299.14	300.58	300.66	299.08	299.73	298.01	299.23	301.01	300.91	300.45	297.9	302.33	301.67	300.9	300.35	300.38	299.91	300.13	300.75	299.65	303.43	301.12	302.98	299.13	299.63	299.86	301.06
304.81	304.75	305.27	303.31	305.47	304.44	306.27	304.09	304.5	307.08	304.18	306.15	303.9	304.57	304.56	304.05	304.38	304.13	304.71	305.54	305.3	304.21	305.1	304.54	305.89	305.35	305.73	305.75	304.66	305.22	304.98	306.76	306.15	304.52	305.31	304.86	306.73	306.26	306.26	305.64	305.26	305.55	305.97	306.48	305.59	304.75	305.98	303.59	304.58	304.66
316.86	315.48	315.01	315.05	314.74	315.66	314.95	315.9	313.49	314.77	315.97	315.19	316.2	315.87	313.34	315.28	315.04	316.47	313.94	314.22	312.99	315.55	315.28	315.72	314.13	316.67	313.26	316.39	314.15	315.74	316.69	314.8	315.78	314.89	314.23	314.68	315.23	313.64	314.74	312.99	315.03	315.51	313.27	313.28	314.46	316.6	315.84	314.63	312.84	313.59
300.34	301.23	299.83	299.05	299.43	299.99	299.25	298.52	298.5	300.19	299.83	299.48	300.4	300.13	300.44	300.58	300.78	299.59	301.56	300.58	299.81	300.27	299.71	298.94	299.61	299.22	299.59	299.74	303	299.39	300.82	298.64	299.7	300.96	300.64	301.4	300.61	299.88	300.35	299.47	299.23	300.21	299.98	299.24	298.68	300.55	301.16	300.71	300.99	302.17
317.89	318.03	318.81	317.09	319.06	318.08	317.88	319.23	317.07	317.11	318	318.32	317.97	318.12	319.01	317.96	320.26	317.23	318.08	317.82	316.83	317.56	319.7	317.85	318.4	318.56	319.7	317.9	318	318.81	319.48	318.5	317.77	320.08	319.07	316.43	316.35	316.52	318.95	317.81	317.17	317.07	318.88	317.33	318.6	318.41	318.48	317.19	317.6	318.39
303.11	302.79	302.96	303.02	302.48	302.72	300.97	303.93	301.52	301.32	301.03	301.96	302.84	303.24	302.85	302.22	302.93	302.4	302.4	302.5	300.75	301.17	303.75	303.5	302.88	302.09	300.48	300.52	302.24	301.85	301.48	302.07	303.67	303.11	301.41	303.18	301.75	301.16	302.24	302.76	302.99	304.06	302.76	302.71	302.58	301.89	304.05	303.21	302.48	303.83
324.78	322.43	324.49	324.84	322.66	325.31	324.11	324.63	324.17	323.34	325.06	325.8	324.4	324.01	322.23	322.7	324.81	325.37	323.77	324.79	326.51	324.7	324.85	324.48	323.88	325.44	324.04	323.87	324.79	324.06	325.51	325.41	324.37	323.63	323.61	322.51	324.54	324.45	322.98	324.9	323.26	325.98	323.8	323.12	324.53	323.61	325.19	323.97	324.39	324.49
314.36	314.61	316.73	315.79	315.17	314.48	315.09	316.59	315.06	316.1	314.61	315.93	316.97	316.74	315.11	314.15	316.29	317.05	316.53	316.25	315.6	313.68	316.18	315.16	317.88	316.07	314.91	315.29	317.77	316.75	315.45	314.93	316.86	314.24	317.05	314.85	317.38	315.74	316.84	316.19	316.16	316.87	315.56	316.73	315.77	317.19	314.61	315.61	315.72	316.44
316.14	314.58	315	313.82	313.19	313.91	313.47	316.98	314.38	313.49	316.37	314.64	313.61	312.8	314.82	315.51	313.53	315.55	314.92	315.21	313.83	314.8	315.46	315.68	313.36	313.52	314.33	314.54	314.33	315.4	314.55	312.25	314.55	314.92	314.01	315.43	314.11	314.35	313.62	315.87	314.22	314.16	315.29	316	316.32	315.22	313.55	314.74	315.34	316.19
309.78	311.07	311	309.82	309.75	309.94	310.42	310.77	312.86	309.81	309.58	310.42	311.93	310.28	311.86	309.92	310.2	311.64	310.47	311.69	311.65	312.51	309.18	310.2	309.47	310.82	310.17	312.29	311.07	310.52	311.76	309.02	310.29	310.9	310.99	309.49	310.2	311.05	311.02	309.94	308.55	310.78	310.12	309.59	311.71	311.14	311.6	311.14	310.83	310
303.63	305.02	306.24	303.93	304.14	303.54	305.02	306.74	302.1	303.25	304.57	304	302.89	303.35	304.23	306.21	303.98	306.5	305.45	304.01	303.62	304.18	304.36	304.11	304.83	305.28	304.61	304.23	305.74	302.61	304.84	306.72	302.8	304.2	304.65	305.59	303.45	304.14	303.69	304.88	306.78	303.96	303.76	305.04	304.65	304.73	305.06	304.05	304.14	303.7
324.26	324.02	325.03	324.83	324.01	326.94	324.56	324.54	324.01	324.42	324.02	322.07	324.08	324.6	322.95	325.09	324.01	324.53	325.34	323.5	324.77	325.49	324.04	326.35	325.12	324.01	323.28	323.58	325.65	326.38	324.74	325.39	324.46	324.33	322.87	324.52	323.25	323.78	324.04	325.76	324.39	322.9	326.59	323.31	324.29	323.97	326.47	323.54	325.73	322.29
315.73	315.32	314.93	314.87	314.1	315.4	314.65	314.33	315.33	313.33	313	313.68	313.31	313.48	313.18	314.57	314.42	314.23	314.39	314.93	314.12	313.82	314.05	314.77	313.8	313.34	314.33	313.25	313.44	314.28	315.16	313.67	314.32	313.53	315.24	313.5	315.07	313.94	314.49	315.08	313.89	313.96	312.79	313.51	314.71	314.36	313.51	311.67	315.72	313.52
325.5	324.43	325.87	324.63	325.51	325.79	323.94	323.64	325.74	324.5	324.62	325.68	324.62	327.07	323.31	325.84	323.1	323.53	326.89	324	325.33	325.72	326.73	325.68	325.36	325.51	325.79	324.05	326.01	323.84	324.39	324.26	325.68	325.66	325.51	324.44	326.93	326.76	326.35	324.24	326.11	326.26	325.07	323.12	324.41	324.56	326.13	326.22	323.65	324.42
302.26	300.32	300.99	300.54	301.6	300.22	300.89	298.67	301.39	300.33	300.09	300.02	298.6	299.75	301.5	299.85	300.71	298.51	299.71	299.93	298.75	301.59	298.73	300.27	301.58	300.43	300.94	300.26	298.09	299.88	298.96	297.25	299.74	299.97	300.42	299.95	300.23	298.42	300.12	300.55	298.51	298.09	299.18	299.93	299.27	300.81	299.13	299.27	298.61	299.77
309.8	309.2	310.02	309.59	312.01	310.67	311.2	310.9	309.7	310.28	310.18	311.24	310.82	308.31	310.9	309.23	309.33	309.52	308.98	310.28	312	308.97	310.19	309.47	309.13	309.83	310.5	309.97	312.28	309.23	311.14	309.98	310.28	311.14	310.15	308.82	308.49	307.95	308.09	309.06	311.12	308.92	310.71	308.97	307.5	309.95	310.05	309.8	310.45	311.39
319.03	317.58	316.19	317.13	317.2	317.56	317.16	319.08	317.24	317.19	316.22	317.02	319.04	317.6	316.15	315.84	316.16	318.79	315.48	319.91	317.9	317.4	317.66	317.43	318.96	317	317.17	316.6	316.69	317.66	317.03	316.78	317.74	314.93	317.6	316.87	315.42	316.44	316.61	315.81	314.93	319.1	319.71	318.57	318	316.46	318.18	317.88	314.79	317.38
302.03	304.95	302.91	303.58	302.3	303.33	301.33	302.8	302.31	302.71	301.93	303.06	301.76	302.9	301.53	303.99	302.08	304.81	302.27	301.91	305.32	303.66	303.35	302.12	303.91	303.4	302.05	303.33	302.26	302.83	302.5	303.74	303.34	302.56	301.88	302.85	303.9	301.14	302.06	303.29	302.66	303.27	301.79	304.62	302.57	300.21	302.26	302.55	303.39	303.49
304.79	305.01	306	306.2	307.74	306.28	304.48	304.47	305.06	305.44	305.4	305.55	305.49	305.44	305.96	306.87	307.13	306.59	305.88	307.48	305.5	306.51	306.6	306.36	306.96	306.03	306.04	305.61	305.79	307.1	306.76	305.87	305.58	306.23	308.05	306.22	306.62	305.9	305.93	306.7	305.43	304.95	303.71	305.34	306.57	305.83	306.65	305.94	305.75	305.26
310.51	307.68	308.14	310.71	308.64	308.17	309.54	306.51	308.48	309.14	309.37	309.51	307.55	309.86	309.12	310.49	309.5	309.03	307.67	308.04	308.32	310.51	308.7	309.4	308.19	309.86	308.27	309.54	306.52	307.67	309.48	310.03	310.85	309.68	311.47	306.88	307.8	307.99	308.23	308.14	308.74	306.71	308.04	308.51	305.89	307.94	309.25	307.33	309.52	309.46
309.24	309.47	308.35	309.49	308.26	309.54	309.09	307.91	308.07	308	308.09	310.3	309.32	309.49	308.37	307.4	309.22	309.73	308.36	308.47	308.68	308.42	311.14	308.81	309.55	307.43	308.69	309.12	307.88	311.2	308.18	310.26	310.47	307.99	307.75	307.86	308.36	307.94	309.09	307.81	309.1	308.9	310.74	309.54	308.36	308.54	308.44	309.56	308.55	309.41
319.4	318.32	317.24	318.62	318.61	317.97	319.32	318.46	318.72	318.84	319	317.8	319.54	318.1	318.52	321.37	317.79	319.21	318.46	317.93	317.3	320.01	318.06	318.93	319.35	316.4	319.36	317.67	318.89	317.49	320.19	318.38	319.62	317.9	319.25	317.16	316.45	317.91	318.52	318.95	319.46	318.44	319.23	318.19	318.66	317.94	318.03	319.06	317.67	319.37
298.08	297.57	296.56	297.32	294.72	296.33	297.33	296.66	296.76	297.44	297.49	298.03	297.32	296.27	297.52	298.08	297.95	295.55	295.41	297.9	298.04	297.58	298.75	296.3	298.15	297.44	296.75	296.11	297.67	298.01	297.65	298.23	298.09	297.2	297.2	297.08	296.51	297.75	295.09	298.2	296.08	298.02	297.55	297.89	296.68	296.85	297.46	296.89	296.75	297.6
315.6	315.95	314.77	316.4	317.58	317.85	317.83	319.21	315.88	315.85	316.23	315.73	317.54	313.86	316.13	317.38	316.91	316.43	316.64	315.65	317	315.42	316.85	317.17	317.15	314.73	315.18	316.09	317.52	316.6	316.53	318.79	315.8	316.54	315.29	314.17	316.04	316.56	316.4	317.14	315.27	316.11	316.07	315.33	316.81	316.84	316.47	317.72	317.92	316.06
308.89	308.95	308.87	307.95	310.95	308.61	308.59	309.54	307.68	308.91	309.58	308.6	309.5	307.99	308.41	308.02	308.34	308.33	309.72	309.6	308.75	309.3	309.1	307.76	308.88	310.5	307.9	309.48	308.56	308.18	308.98	309.47	309.32	307.26	306.37	309.76	309.53	308.11	308.47	307.85	308.02	308.14	308.41	307.44	309.18	310.74	309.12	307.02	307.73	309.09
313.77	316.07	316.23	314.9	315.52	313.49	314.77	315.58	315.14	314.77	317.24	316.4	316.16	315.26	316.28	318.7	313.63	315.78	314.05	314.97	314.7	313.97	315.96	317.21	316.32	315.65	315.31	316.18	314.92	317.02	318.58	315.92	316.49	317.45	314.94	315.54	316.81	313.68	316.35	314.8	316.2	314.98	315.25	315.25	315.54	315.28	315.45	315.38	317.01	316.74
294.2	294.07	293.2	295.01	294.1	293.23	293.07	293.82	294.93	294.7	293.87	293.24	296.07	293.29	294.32	294.56	294.18	294.16	294.21	294.77	293.7	294.71	295.43	292.92	293.67	291.75	293.39	293.58	294.3	292.27	293.45	293.27	294.95	291.97	292.54	294.54	294.88	292.53	293.86	293.59	293.65	293.85	293.94	294.42	295.13	294.77	292.83	295.37	294.23	295.64
304.47	305.82	306.49	306.18	306.7	306.21	306.35	305.92	305.81	305.7	304.12	306.17	306.09	304.34	306.29	303.13	304.52	306.54	306.32	306.18	306.26	305.2	304.32	304.55	304.93	305.21	304.47	304.34	308.65	304.31	304.1	305.1	305.67	307.64	305.5	306.91	305.47	306.25	304.71	305.01	306.74	305.38	305.88	306.08	307.47	304.16	306.13	305.22	306.3	305.85
327.94	328.26	329.47	326.97	329.15	329.44	328.05	327.79	326.74	327.94	327.74	326.99	328.29	329.64	328.05	329.06	326.28	328.18	328.95	326.43	328.19	328.31	327.31	327.63	327.87	326.74	325.49	329.3	327.46	328.27	328.48	328.47	327.38	327.59	328.59	328	328.13	327.43	328.67	327.11	326.39	328.68	328.12	328.71	326.65	328.1	328.84	329.91	327.44	326.9
297.36	294.45	298.13	297.64	296.87	294.92	297.85	296.61	297.49	297.57	297.7	296.06	294.39	295.69	295.55	297.31	295.48	295.33	298.1	296.43	296.64	296.26	297.53	296.2	297.95	297.34	295.74	296.21	296.97	296.66	296.05	298.37	297.15	296.63	296.39	296.96	299.37	296.16	297.71	296.5	296.74	297.61	297.23	297.19	297.03	297.39	296.35	297.76	296.45	295.46
327.94	327.81	329.38	329.04	327.29	329.57	326.78	329.17	327.45	329.18	328.57	327.68	328.19	328.55	328.96	326.16	327.92	328.67	329.25	329.53	327.78	328.8	328.27	329.65	329.18	328.79	328.16	328.8	330	329.48	327.99	329	328.87	328.47	328.5	331.31	328.74	328.06	329.25	329.25	328.22	327.08	329.23	327.33	328.59	328.52	330.41	329.27	330.06	328.86
312.14	314.22	313.58	313.45	312.07	314.73	313.19	314.73	313.82	313.37	316.08	311.38	313.12	313.96	314.1	313.3	311.47	312.62	313.66	311.75	313.46	311.49	314.6	312.25	312.82	313.43	312.04	313.16	311.45	312.91	314.01	313.9	312.52	314.48	313.42	312.35	313.14	313.48	313.48	311.39	312.69	310.57	311.79	314.17	313.25	312.24	314.92	313.43	312.6	313.68
327.48	327.64	327.85	327.39	327.42	328.09	328.37	329.16	327.45	328.54	329.28	329.64	329.56	328.12	329.25	326.4	328.99	327.88	327.53	326.54	328.76	326	328.49	328.44	327.65	329.34	328.03	327.04	328.89	327.56	325.61	327.79	328.06	327.06	326.53	328.98	327.47	329.06	328.93	327.31	329.07	327.75	325.93	328.32	328.38	328.36	327.59	327.22	328.01	328.59
305.69	306.15	306.01	307.39	307.31	306.05	305.86	304.47	305.51	305.68	305.99	308.88	308.12	307.16	304.37	307.85	305.38	306.05	305.85	305.62	304.9	306.99	306.79	305.94	305.55	306.19	306.94	306.95	305.71	307.43	307.03	306.16	306.11	305.62	303.74	306.56	306.28	305.49	307.64	305.67	307.2	307.68	307.39	305.01	306.56	305.02	305.98	306.68	304.78	304.84
297.11	297.63	296.93	294.81	296.72	297.17	296.12	296.76	297.33	295.06	297.54	296.61	297.37	294.59	297.73	296.06	298.61	297.68	296.88	296.51	296.48	298.58	297.71	297.32	294.02	295.66	296.5	296.09	294	296.12	296.59	298.07	296.18	296.92	296.64	297.16	297.02	295.71	296.95	296.33	295.65	297.41	297.25	296.32	296.82	297.03	296.93	296.46	297.6	296.31
316.29	316.26	314.5	314.23	313.92	313.79	315.07	314.99	312.84	313.97	315.25	314.11	315.13	315.04	313.18	315.99	314.32	314.87	314.97	316.04	314.38	314.53	316.08	314.48	313.43	314.61	315.52	315.74	314.37	313.38	315.66	314.3	315.14	314.22	314.12	314.72	315.09	314.01	315.84	314.72	316.46	313.68	313.7	315.6	314.32	314.46	315.94	316.46	314.74	315.82
313.6	312.11	313.39	312.6	312.7	311.77	311.34	314.62	312.09	311.86	313.02	313.03	313.11	313.2	311.85	315.36	313.03	312.97	311.99	312.62	313.37	312.23	311.56	311.63	312.47	312.06	313.12	313.47	313.21	311.71	315.05	312.33	311.09	313.29	313.87	313.16	311.21	313.27	312.79	312.81	312.5	313.66	310.81	312.57	310.9	312.25	312.63	312.74	312.45	312.18
306.92	305.67	305.57	304.92	306.71	303.5	305.91	303.63	305.41	304.49	305.21	304.97	306.09	306.01	305.15	303.98	304.94	305.24	303.78	305.19	303.63	305.97	306.25	307.07	307.84	306.4	304.18	305.39	303.58	306.14	305.54	304.42	306.38	305.58	306.38	304.8	306.34	303.84	305.69	306.19	303.34	304.02	305.18	304.26	305.23	305.61	306.13	305.39	304	305.7
299.51	301.68	301.56	301.29	302.1	300.27	301.35	301.79	301.95	299.84	302.18	300.6	301.54	300.91	300.57	302.29	302.36	302.02	302.01	300.41	301.49	301.84	301.17	299.23	301.04	301.03	301.28	300.2	301.07	300.48	302.24	300.16	300.69	299.25	300.91	303.11	299.89	302.04	300.82	301.32	299.88	301.89	300.03	300.67	300.96	300.92	301.39	299.77	301.01	302.48
296.16	294.34	296.07	295.66	294.46	296.42	296.57	294.68	295.32	294.47	295.25	295.32	293.52	295.49	296.54	294.1	295.05	294.1	295.46	296.78	293.67	295.39	295.03	295.16	296.2	294.96	295.18	293.86	293.79	297.13	294.24	295.35	295.66	295.07	294.98	294.84	297.15	294.66	295.95	294.4	295.45	295.67	296.27	295.57	294.83	295.21	294.04	296.58	294.82	294.77
303.95	308.47	306.11	306.65	307.62	304.31	304.85	304.1	307.2	308.21	304.86	305.02	306.69	306.91	308.2	307.27	308.04	305.45	304.95	306.01	305.97	305.23	305.7	307	307.16	305.65	307.88	305.9	306	307.16	305.21	306.65	306.73	306.63	306.83	305.31	304.22	302.99	306.53	306.28	306.43	307.59	307.64	303.44	307.07	306.02	305.54	305.27	304.74	306.76
308.15	308.22	308.74	309.04	308.61	309.11	309.66	307.66	309.85	307.35	309.69	307.97	309.28	309.03	308.55	308.71	308.46	307.8	308.66	310.08	308.2	308.31	308.07	310.92	308.65	310.12	309.11	308.86	309.62	309.21	309.34	307.99	307.65	307.09	309.76	309.32	311.41	307.92	309	310.05	308.91	308.47	309.11	308.77	310.69	309.01	308.97	310.84	307.47	307.71
314.78	312.58	314.14	314.77	312.76	313.35	313.57	313.52	312.75	312.48	313.61	312.71	314.8	317.12	312.69	314.66	313.57	313.55	312.17	314.15	313.84	314.16	313.31	312.63	312.68	313.47	314.48	312.93	313.69	313.9	315.19	313.6	313.18	311.13	314.8	315.4	315.06	312.16	313.78	313.85	315.29	313.92	314.21	314.24	313.77	314.44	312.29	313.52	312.76	314.7
310.68	310.68	311.79	309.48	309.87	309.28	308.72	309.57	310.02	310.67	311.48	309.65	310.94	310.59	312.06	312.2	311.3	310.86	310.45	310.15	311.22	311.69	312.15	311.37	309.4	310.13	310.67	311.5	310.75	310.14	309.29	311.92	310.8	309.59	310.87	311.86	308.94	310.06	310.47	310.55	310.23	308.86	311.12	309.59	310.82	310.7	310.34	309.52	310.69	309.81
304.38	303.17	301.96	301.78	303.67	303.82	302.58	301.3	303.24	301.98	299.74	302.46	302.75	302.21	302.6	304.01	304.64	303.54	302.2	303.04	301.6	302.87	301.4	303.91	302.97	301.89	301.12	303.83	301.91	303.24	300.64	303.35	304.79	303.34	301.46	302.26	303.98	303.1	303.19	302.31	303.45	303.01	301.88	302.27	301.88	303.93	302.95	302.71	301.48	303.54
292.75	294.76	293.08	294.48	294.39	295.75	291.81	294.23	294.53	293.8	290.64	293.89	293.74	293.67	293.45	293.47	292.79	296.36	293.58	294.24	293.23	293.57	294.41	294.72	296.33	293.1	295.32	294.69	295.08	293.51	295.69	295.32	294.25	294.72	294.62	294.56	291.72	296.15	293.27	294.22	292.93	292.98	294.61	294.99	295.64	294.66	293.51	294.02	294.43	293.83
301.95	301.57	300.79	299.3	301.14	301.11	299.44	300.29	300.88	301.46	300.57	302.31	301.05	300.14	300.34	300.5	300.82	301.55	301.77	300.02	299.87	302.27	300.45	301.11	301.77	300.21	300.56	303.56	299.18	301.35	300.07	301.94	299.73	301.81	300.41	300.73	301.67	299.98	300.35	302.07	300.52	300.39	301.45	302.22	300.57	299.94	300.03	302.16	299.63	300.91
306.12	305.18	303.63	305.43	304.67	305.53	304.34	304.64	304.2	303.94	305.86	304.1	305.49	306.42	305.04	304.47	306.87	305.23	305.26	303.99	304.87	305.61	305.54	303.99	305.44	304.94	305.41	305.16	305.46	305.19	305.11	305.35	306.58	305.72	306.34	304.69	304.97	307.31	305.57	303.86	304.31	304.34	304.68	306.99	305.27	305.18	304.72	305.73	305.9	302.91
315.94	317.13	318.99	319.01	317.63	318.31	317.83	318.44	318.72	319.25	319.39	319.01	317.4	319.88	318.68	317.86	318.7	318.46	319.06	319.77	319.63	317.46	319.96	318.2	319	319.21	318.11	317.91	316.68	318.09	318.45	316.47	317.68	318.7	320.44	319.99	318.21	319.04	317.91	319.53	318.18	318.13	319.37	318	319.69	319.26	317.11	319.77	318.6	319.89
310.52	310.85	309.7	310.72	309.94	310.74	309.33	312	309.48	309.36	313.23	311.37	311.28	310.57	310.58	309.27	310.11	307.32	308.36	310.74	308.78	311.3	309.34	309.42	309.04	308.46	310.13	309.49	310.96	310.59	310.97	310.89	309.17	309.72	310.46	311.66	309.92	308.36	311.55	309.46	310.95	309.77	307.41	310.77	311.29	312.19	309.45	309.35	310.29	310.66
328.83	326.83	328.49	328	327.73	327.07	327.21	328.82	328.33	328.63	326.94	327.1	327.58	327.89	328.27	327.58	329.16	327.85	327.43	327.62	330.42	326.74	327.77	327.36	327.58	327.16	328.36	328.8	327.35	325.95	327.92	329.82	328.97	328.32	329.18	327.51	329.65	327.96	327.3	329.78	326.87	329.01	328.56	325.77	328.4	327.09	326.97	327.93	329.62	329.12
325.11	324.73	325.59	324.72	324.79	324.31	323.71	324.24	327.4	324.77	324.79	325.73	325.47	326.37	326.22	325.6	323.45	325.43	325.31	325.47	323.39	325.95	325.62	324.88	324.12	323.99	324.27	324.97	325.94	324.91	323.24	326.22	323.64	327.3	326.51	324.78	325.88	324.32	324.65	325.42	325.12	326.62	324.24	325.31	325.37	322.72	325.33	326.3	324.55	324.86
318.56	317.98	319.42	319.43	320.77	318.45	317.53	317.09	319.45	319.85	318.64	318.76	320.53	317.68	319.48	319.29	316.66	321.74	320.2	318.66	318.02	319.75	319.36	317.78	318.2	318.47	319.61	319.68	320.85	318.24	318.85	318.41	318.22	318.44	320.17	319.07	319.03	318.5	317.75	319.34	317.38	318.78	320.21	318.88	318.47	318.72	316.47	317.88	318.19	318.62
304.21	304.88	304.58	304.58	303.7	302.58	303.48	304.33	303.86	305.5	305.72	304.22	305.4	305.02	305.76	306.35	304.75	304.58	304.34	306.17	306.37	304.79	304.82	303.84	304.95	305.16	304.51	306.65	305.63	305.1	305.65	303.87	304.7	305.17	305.69	305.42	305.26	305.83	305.92	306.07	304.86	303.99	302.95	305.36	306.09	306.13	306.06	304.37	304.62	305.03
314.49	313.51	315.41	315.76	314.68	316.28	313.44	313.81	314.56	314.04	314.94	315.83	315.8	314.72	313.71	313.32	313.17	314.26	314.7	314.11	315.21	315.21	315.38	315.47	312.04	315.2	314.37	316.92	313.85	314.54	314.51	315.34	316.68	313.97	314.9	314.37	315.7	315.61	316.99	313.97	314.78	316.1	315.51	314.76	314.14	315.72	315.66	315.47	314.14	314.2
306.39	305.77	305.63	305.66	305.36	304.67	306.4	305.23	305.3	305.41	304.02	304.71	306.53	305.34	305.25	305.49	307.53	305.55	305.64	304.33	306.38	304.65	305.1	306.24	303.68	305.75	305.19	304.21	305.83	305.21	305.3	304.51	304.69	304.82	305.36	306.65	306.09	305.87	304.14	304.53	305.53	304.91	304.9	303.57	305.26	304.78	306.13	304.47	305.34	304.01
302.99	303.42	302.62	303.57	302.16	302.57	302.17	301.14	301.56	304.47	301.35	300.36	302.34	302.43	300.86	303.18	302.63	301.27	304.28	299.08	302.64	302.38	303.86	303.29	301.42	303.61	302.49	303.33	302.31	303.37	303.73	301.35	302.63	302.15	301.48	302.1	303.64	302.01	301.07	303.3	301.61	302.53	302.63	302.42	301.7	304.11	301.94	302.13	302.78	302.03
315.61	316.29	315.9	315.62	316.26	315.73	314.28	314.71	316.51	314.77	314.72	316.58	315.79	315.23	313.62	314.82	314.94	317.66	316.98	317.17	315.02	315.05	315.83	316.11	315.73	315.68	314.91	317.16	315.78	315.88	316.37	315.84	314.91	315.1	317.15	315.85	316.03	316.78	315.83	316.8	315.65	315.34	315.84	315.36	314.84	314.68	316.72	317.44	314.53	314.95
301.98	301.86	300.45	299.92	300.97	299.85	301.76	301.73	301.39	300.29	301.03	301.38	301.63	301.89	299.52	301.18	300.17	301.42	299.76	301.11	300.91	301	301.39	301.31	301.44	301.18	301.95	301.08	301.43	302.72	301.34	301.57	301.26	301.03	301.73	299.55	301	301.83	301.73	301.3	300.35	301.61	302.03	301.48	300.91	299.16	300.76	302.01	298.98	301.3
327.3	329.02	327.91	328.58	328.54	327.33	326.11	326.87	330.19	328.7	328.12	327.81	328.41	329.18	328.59	328.44	328.06	330.24	327.41	328.38	330.65	326.32	327.79	328.4	330.21	327.38	327.84	328.59	329.84	327.4	329.26	328.61	327.45	329.15	327.51	327.98	328.47	328.05	326.78	327.82	328.94	327.67	329.87	326.97	329.9	328.72	328.43	328.66	330.36	327.13
313.61	314.84	312.99	316	311.96	314.25	314.93	314.25	312.82	312.4	313.3	312.73	315.45	314.18	313.45	313.38	314.32	312.73	314.29	314.4	314.24	314.07	313.83	312.96	312.92	314.6	315.18	313.36	313.59	311.69	313.76	313.64	313.93	314.58	313.41	313.47	313.85	315.96	313.74	313.53	312.41	315.12	314.63	313.27	313.19	314.89	313.54	314.31	314.41	313.29
308.28	308.64	308.54	309.13	310.16	307.29	309.76	308.57	309.21	309.34	309.76	308.86	307.51	309	307.35	308.3	306.84	309.01	309	309.61	308.39	309.25	311.08	308.44	307.19	309.08	308.49	310.29	310.98	308.46	308.07	308.16	310.52	309.73	307.29	309.18	307.13	308.45	309.6	308.67	306.28	306.62	310.14	310.11	310.44	309.37	308.61	307.47	307.16	307.46
304.55	305.28	304.61	304.56	304.24	303.98	304.21	306.93	305.43	306.46	304.55	304.7	304.31	305.34	305.95	303.21	304.55	304.18	303.8	302.43	306.83	304.73	303.88	303.38	304.41	303.53	304.22	302.85	303.21	305.26	304.65	304.07	306.57	305.77	306.35	305.84	304.25	303.85	303.85	303.2	305.73	303.69	303.95	305.22	305.59	303.7	304.44	303.62	305.72	304.48
300.76	301.23	301.65	301.46	301.76	303.05	299.91	301.07	302.58	300.98	300.97	300.85	299.66	302.16	301.45	299.38	300.19	299.65	301.78	299.36	300.5	301.99	300.54	300.55	302.11	302.55	302.12	301.59	300.08	300.58	300.64	300.48	300.34	300.63	301.27	300.18	298.28	300.3	300.53	299.6	300.36	301.36	302.11	303.13	299.62	300.38	302.49	300.34	300.99	301.36
305.24	303.29	302.94	302.88	304.37	305.22	303.07	302.52	303.39	303.48	302.97	304.82	303.14	303.24	302.74	301.26	304.14	303.6	305.37	304.92	304.16	303.19	303.33	303.47	303.41	304.26	303.65	304.71	301.95	302.62	303.52	302.51	304.37	305.1	302.81	301.62	303.9	304.5	304.88	303.15	303.81	304.47	302.91	301.79	303.05	302.43	303.96	302.86	303.68	304.22
312.95	313.16	313.55	311.24	312.07	314.31	310.76	311.38	313.6	310.38	311.81	312.92	310.44	311.05	312.69	313.37	312.91	311.18	312.14	312.43	311.71	312.05	312.67	314.39	313.5	311.06	312.49	312.99	313.46	311.34	313.72	312.3	312.05	312.88	312.53	313.44	314.11	313.24	312.04	311.25	313.26	311.77	312.53	311.96	313.44	310.21	311.95	311.62	312.58	311.72
296.27	295.05	295.68	297.97	293.59	294.84	296.39	295.69	295.75	294.31	294.8	295.19	292.94	295.87	296.16	293.69	296.3	294.89	297.76	295.6	294.25	294.01	294.27	294.22	293.82	295.58	294.41	294.28	294.72	295.58	295.39	295.58	296.28	294.31	293.49	294.49	294.45	293.76	294.54	295.69	295.26	292.77	294.72	294.97	294.84	295.12	295.21	294.45	296.12	294.23
328.03	329.13	327.94	326.6	326.36	328.43	327.87	328.96	327.55	327.55	326.37	327.81	328.76	329.21	328.67	327.76	327.3	327.63	328.23	326.33	327.82	327.44	327.64	326.56	327.46	325.97	327.65	328.67	328.25	326.51	329.44	327.78	329.08	327.56	326.67	328.08	328.19	328.41	328.58	326.3	327.83	327.08	327.92	328.11	325.8	328.06	326.43	328.29	327.7	328.05
316.21	316.11	317.87	317.26	314.36	316.91	315.88	315.11	314.77	316.53	315.21	315.51	316.94	315.64	315.72	316.97	315.67	315.41	316.37	315.48	314.78	317.31	315.2	317.78	316.55	313.86	316.86	315.7	316.52	316.65	316.98	314.33	315.65	315.12	316.24	315.97	316.74	316.77	316.51	315.59	315.07	316.15	315.73	316.64	315.97	317.81	316.2	316.4	315.93	316.03
307.29	307.37	306.81	304.83	305.85	307.6	306.57	306.99	307.69	306.77	306.21	308.21	307.26	310.18	306.48	308.04	307.95	307.16	305.27	307.68	308.16	306.75	308.42	308.83	307.77	306.96	307.82	306.85	306.28	308.31	308.71	305.46	307.87	307.41	308.64	308.87	305.62	307.28	307.65	307.94	306.81	306.99	308.6	306.65	306.89	309.32	307.54	305.49	306.27	307.08
317.9	315.09	316.66	315.98	316.02	318.1	316.74	316.46	316.12	316.36	316.72	318.43	316.15	316.72	318.69	316.17	315.11	316.07	315.68	316.78	317.51	317.18	315.94	317.81	316.72	317.41	316.46	314.69	314.91	315.24	314.77	317.7	316.51	315.26	315.95	315.98	316.34	315.94	315.65	316.91	316.26	318.04	316.48	318.1	316.61	315.86	315.98	315.57	316.63	316.76
306.12	303.89	304.32	304.99	304.04	304.29	306.68	304.7	304.66	304.16	305.63	304.79	305.9	303.97	304.66	302.61	304.5	305.75	304.23	303.91	304.36	305.95	306.26	305.87	304.93	304.93	305.31	304.22	304.29	305.39	303.53	303.2	305.51	303.73	305.2	304.84	303.74	305.45	304.5	305.84	305.54	304.68	304.6	304.91	304.17	304.3	304.93	304.79	305.73	305.46
306.66	305.24	304.7	303.37	303.94	304.81	305.81	305.62	304.99	307.25	304.02	302.8	305.36	306	305.41	306	305.84	304.65	303.76	306.09	306.74	305.4	304.7	305.31	307.03	304.55	306.74	306.69	305.25	305.43	304.55	305.26	306.15	303.89	306.68	305.26	305.64	305.3	306.42	307.4	304.89	304.16	303.18	306.5	305.6	306.94	304.85	304.75	305.7	304.56
296.44	294.83	294.68	295.07	294.32	294.72	294.37	295.81	296.18	294.92	295.21	295.02	292.54	293.58	295.7	294.62	294.59	293.49	297.83	295.17	294.59	295.43	295.58	294.82	295.48	296.09	293.65	294.49	295.31	295.79	294.14	295.3	296.24	295.49	295.88	293.74	293.19	294.68	296.15	294.58	297.09	295.16	294.17	295.33	295.66	294.62	296.16	294.66	296.36	293.76
293.12	295.17	292.07	295.63	294.99	294.94	294.6	293.13	294.35	293.61	295.29	293.45	293.81	294.18	295	292.45	294.36	293.73	295.76	294.49	295.1	293.87	293.78	294.93	295.43	293.04	294.9	294.4	294.8	293.48	293.66	293.98	294.38	292.74	294.32	293.4	293.18	295.07	294.53	293.52	294.42	294.09	292.07	295.73	291.73	294.08	292.84	292.98	293.36	294.7
300.71	301.85	299.5	300.37	301.76	299.74	301.35	300.82	302.19	300.83	303.04	301.63	299.71	300.46	300.86	300.99	300.96	300.45	300.37	301.59	302.09	301.48	300.06	300.15	299.99	303.02	299.94	298.83	302.3	299.45	299.27	300.89	301.16	300.84	299.49	300.1	300.47	299.54	302.06	301.43	299.03	301.37	298.77	302.03	300.42	300.95	300.27	301.3	300.61	302.04
301.47	300.51	301.58	300.3	300.68	302.29	299.92	301.54	302.91	299.54	301.37	302.06	299.16	300.73	301.23	300.33	300.92	302.4	300.96	301.26	300.73	301.11	299.95	301.34	302.03	301.34	301.29	302.04	302.41	300.33	299.99	298.92	302.31	302.01	301.9	300.43	299.28	298.72	300.59	300.03	299.47	301.1	299.62	300.91	299.47	301	301.16	302.08	300.7	300.64
305.52	305.91	305.15	304.23	305.16	306.62	306.93	306.98	306.45	307.39	306.18	307.34	306.33	306.03	304.07	306.03	306.88	304.91	306.77	306.86	307.86	305.87	305.59	307.86	307.14	306.93	304.58	304.93	306.2	305.86	306.08	306.92	305.11	306.01	304.36	306.1	303.35	304.59	307.06	305.38	307.69	306.71	306.01	305.56	304.82	305.46	307.07	306.88	306.03	306.66
312.56	312.42	312.46	312.41	312.73	313.77	313.11	312.3	313.04	311.85	312.76	312.83	311.77	310.91	311.81	311.02	310.47	311.47	310.95	313.19	312.77	310.52	313.2	312.36	313.17	313.71	312.2	311.13	310.37	313.66	312.21	312.67	310.15	312.41	312.18	312.79	311.46	310.75	312.32	310.93	312.56	312.87	311.61	311.97	313.71	313.81	311.86	310.98	312.35	313.53
301.46	304.91	304.32	302.86	303.74	302.54	303.98	303.59	303.63	303.29	303.67	303.62	303.82	303.67	301.68	304.21	303.5	302.75	304.08	304.7	302.45	303.98	303.77	301.77	304.26	303.45	303.61	304.77	304.25	304.25	303.01	303.81	302.67	304.1	302.77	303.02	302.91	303.33	305.13	303.72	304.94	303.44	303.81	303.66	302.9	304.25	302.38	302.99	303.47	303.34
305.11	304.17	305.56	304.65	304.67	305.18	304.76	303.72	304.91	305.2	304.36	306.83	305.67	302.53	305.15	304.77	304.34	304.62	304.58	305.85	303.96	304.81	304.94	304.05	304.33	303.43	303.79	306.01	302.55	302.32	303.65	301.9	303.32	303.8	304.65	303.72	304.8	304.29	303.08	304.37	302.25	305.17	302.95	304.17	303.66	301.74	304.84	304.26	303.25	303.51
302.62	302.58	301.36	302.47	302.59	304.52	303.89	301.31	304.28	302.5	304.3	303.72	302.48	301.44	303.16	303.71	304.74	303.32	304.04	303.09	304.92	301.4	302.65	300.97	304.13	301.94	302.35	302.66	301.96	304.39	302.13	303.16	304.63	304.25	302.94	303.99	301.53	302.18	302.98	303.6	300.64	303.39	302.99	302.01	303.27	303.27	302.9	304.87	302.99	301.6
302.77	300.86	299.67	301.14	300.2	302.27	298.97	300.19	301.8	302.11	300.03	300.87	301	301.21	302.19	299.01	302.03	300.26	298.86	300.32	301.46	301.1	300.51	301.23	301.55	299.97	301.06	302.19	303.32	301.85	301.16	299.76	301.05	301.81	300.97	301.07	298.67	300.41	299.54	303.2	301.29	301.59	300.71	300.47	300.83	301.04	300.92	301.97	300.43	299.32
313.64	314.46	314.37	312.31	314.22	313.17	314.7	314.73	313.85	313.78	312.26	315.75	313.84	314.07	313.47	314.76	314.28	312.86	314.08	313.82	315.04	314.92	313.59	312.23	314.13	314.19	313.27	312.82	312.12	312.61	315.06	314.84	314	313.27	313.31	314.6	313.61	311.54	314.42	313.39	316.18	314.7	313.46	314.2	313.94	312.22	314.01	314.08	313.6	314.54
317.09	319.38	317.78	315.42	317.28	320.13	317.08	317.38	317.84	316.3	317.65	317.49	317.18	318.26	317.64	315.52	317.5	317.75	318.69	316.58	316.78	316.94	316.76	318.95	316.41	319.47	317.43	316.33	318.24	318.27	316.35	319.11	318.69	318.84	317.05	318.79	317.04	316.69	317.13	316.31	316.66	316.62	318.21	315.2	316.44	316.69	317.45	318.52	316.93	316.71
316.45	313.76	313.38	314.68	314.79	313.96	316.36	314.63	314.82	313.67	314.39	315.24	315.09	315.52	315.82	312.93	313.26	315.23	314.92	313.73	315.33	315.26	316.87	314.71	315.04	314.86	315.25	314.59	313.6	314.6	313.79	315.13	316.41	314.97	314.27	314.39	315.69	315.11	315.42	316.87	316.17	314.27	315.34	313.83	315.44	315.12	314.6	314	315.72	315.89
319.15	317.6	319.12	318.29	318.59	319.09	318.17	317.67	319.1	319.4	318.56	320.46	318.28	319.98	318.58	317.17	318.87	319.64	317.46	317.88	318.75	317.48	318.78	320.13	319.15	318.4	317.73	318.51	319.27	320.87	318.51	316.89	318.29	319.79	317.98	318.21	318.07	319.85	319.6	320.47	317.48	318.27	319.35	319.37	318.95	316.98	318.73	317.78	319.22	318.7
312.75	315.04	313.37	313.96	312.75	315.2	312.36	312.77	314.06	312.7	313.26	313.49	313.23	311.02	313.77	313.44	312.91	313.42	313.11	312.61	314.02	313.75	313.45	312.78	313.58	313.22	311.05	312.18	313.31	314.13	313.54	312.1	312.19	313.07	312.84	313.52	314.28	313.1	313.19	312.93	312.5	311.95	312.9	312.95	314.6	312.88	312.94	314.39	313.48	313.72
311.32	309.33	309.53	310.06	311.07	308.98	311.11	311.05	311.36	310.37	309.37	310.34	310.51	310.23	311.21	310.46	309.31	310.5	309.43	312.11	311.06	309.85	310.54	311.3	309.9	309.52	307.51	311.48	310.46	311.03	309.12	309.48	310.25	310.66	310.38	311	309.77	312.75	311.05	310.08	309.02	309.64	311.06	311.85	312.6	310.85	308.81	311.09	310.76	311.53
312.91	311.38	312.25	311.96	312.12	313.89	310.75	311.37	312.18	312.09	312.62	311.93	312.85	312.09	310.58	313.36	312.41	312.53	310.8	312.38	311.21	310.98	312.39	313.78	311.84	311.47	312.02	311.87	313.03	312.44	312.19	313.37	313.45	311.68	313.58	311.75	311.64	313.85	314.07	311.61	313.71	315.08	312.52	311.91	312.16	311.37	311.9	313.59	312.24	312.17
315.94	314.78	316.66	316.41	314.6	315.18	314.31	315.14	315	313.92	314.23	316.11	317.18	315.75	314.8	313.91	314.91	314.99	313.49	315.07	315.18	314.54	314.8	313.96	314.54	315.78	314.65	315.17	315.87	312.84	313.96	315.47	316.09	313.93	314.28	316.16	316.25	316.74	315.12	316.16	314.59	315.83	313.83	315.27	313.46	315.11	315.13	314.13	314.25	313.43
302.8	303.83	302.74	303.05	302.75	303.44	305.21	303	301.9	304.03	304.22	302.95	302.2	302.97	302.46	305.27	303	303.06	305.35	304.48	302.59	302.84	303.64	302.43	302.43	301.64	302.85	302.96	304.61	303.07	301.8	302.61	303.64	301.01	301.62	304.29	304.1	304.22	301.46	304.44	302.86	303.73	303.05	304.12	303.49	303.48	302.74	303.61	301.7	303.81
304.15	302.78	304.19	303.86	303.5	302.21	303.46	301.85	304.57	302.85	303.92	304.19	302.72	303.5	303.17	304.35	303.76	302.55	302.85	305.28	303.33	304.43	302.28	302.33	303.05	304	304.41	302.77	303.82	304.7	303.22	304.25	304.19	303.95	305.44	304.42	302.24	303.99	304.06	301.71	301.71	302.28	303.31	304.77	303.79	302.87	302.93	304.18	303.02	301.33
309.08	308.61	308.03	309.6	310.12	308.31	306.34	310.47	310.46	306.94	309.11	308.99	309.38	307.88	307.94	309.38	308.17	309.55	310.6	309.08	309.51	308.89	307.89	308.64	309.58	308.06	309.32	308.01	308.85	310.07	308.87	307.24	307.48	309.06	309.51	308.55	308.32	308.71	310.21	307.97	309.07	307.13	307.91	308.66	308.44	308.9	308.82	308.55	308.78	309.18
310.38	312.29	311.06	311.4	311.09	311.48	310.51	310.7	313.07	310.35	309.44	310.79	310.68	311.39	309.65	311.09	311.4	311.51	312.61	311.6	310.24	312.3	311.19	312.37	311.97	311.36	311.43	312.67	311.42	311.6	312.96	312.01	311.86	311.63	310.73	311.88	312.14	312.49	309.26	312.14	310.06	310.08	312.78	312.2	311.62	313.18	311.69	311.54	312.24	310.79
315.61	313.94	315.13	314.39	315.25	312.7	315.39	314.66	315.16	315.26	315.99	315.07	316.49	315.09	314.14	314.21	313.78	313.49	315.93	316.27	313.94	314.09	313.46	314.51	315.81	314.98	314.02	315.1	317.1	314.17	314.77	312.55	314.73	313.84	313.69	315.62	312.64	314.4	314.25	315.71	315.84	314.57	315.53	314.94	314.31	312.98	314.43	314.46	314.94	314.76
304.14	304.88	305.91	304.82	304.38	304.13	304.82	304.57	305.12	304.25	306.36	302.79	303.61	304.26	305.37	303.2	305.96	305.88	304.7	303.74	303.63	305.94	303.16	304.99	304.52	303.82	304.19	304.79	302.73	305.09	304.75	305.72	303.41	304.95	304.35	303.56	304.75	304.96	305.13	305.32	306.51	303.88	304.59	305.29	303.55	304.55	304.36	305.19	302.79	304.57
318.25	318.4	315.46	318.09	317.53	317.73	319.16	319.43	316.84	318.78	318.22	317.45	316.03	318.83	318.37	318.09	318.55	317.42	320.14	318.45	317.14	315.85	319.08	316.87	317.65	317.91	317.87	318.35	318.9	317.61	317.72	319.05	318.12	314.96	316.76	318.94	318.08	318.41	317.34	316.59	319.97	317.19	317.5	318.42	316.56	317.79	315.52	318.33	317.47	318.28
313.48	311.71	312.69	314.6	311.92	312.72	313.17	311.48	313.46	314.73	313.13	313.78	314.9	311.61	311.56	312.37	313.72	313.87	312.91	312.02	312.43	313.17	314.05	311.95	313.62	313.93	312.55	313.32	312.63	312.06	312.08	313.54	312.78	313.67	313.68	312.18	314.65	313.53	313.23	312.06	311.76	311.82	311.69	311.11	311.87	312.34	314.65	312.35	314.47	312.15
292.5	292.21	294.84	293.94	295.23	295.15	291.78	292.18	293.13	294.4	292.77	294.1	295.75	292.45	293.37	294.01	293.03	293.07	293.65	293.74	291.49	293.18	294.98	294.81	293.12	294	294.16	294.64	293.42	293.37	293.69	295.18	293.79	295.13	294.43	294.74	292.06	292.21	293.45	295.37	294.39	292.69	293.03	293.68	293.95	292.75	293.57	293.4	292.88	294.22
305.4	302.88	303.86	304.68	303.66	304.43	303.78	303.41	301.92	302.97	303.28	304.41	301.65	302.91	301.2	303.79	303.69	300.24	302.91	302.82	303.05	304.68	304.18	302.46	302.72	302.14	302.94	301.68	302.08	302.97	303.35	304.38	302.65	303.99	303.58	302.14	304.41	303.49	304.09	302.67	303.75	303.89	302.23	304.26	304.51	303.89	302.4	304.49	303.69	302.28
323.05	324.64	326.52	325.91	324.53	324.16	323.48	324.1	325.48	325.51	326.58	326.42	325.61	326.67	325.52	326.84	325.18	325.98	325.34	325.81	323.85	324.72	326.23	325.31	324.42	325.79	324.35	325.04	325.27	325.99	323.59	326.18	328.19	323.32	324.56	325.5	325.33	326.21	326.33	324.36	325.36	326.23	326.52	325.8	325.62	326.84	326.2	325.64	325.82	324.47
315.79	318.29	317.88	317.01	317.69	314.99	316.7	316.18	317.41	317.85	317.22	318.77	317.03	315.9	317.7	318.43	318.09	315.44	317.33	316.03	316.16	315.36	318.12	318.96	317.91	318.64	317.79	316.07	316.05	318.51	315.79	318.07	318.33	317.12	317.79	318.13	316.09	317.53	316.94	315.63	318.97	317.24	315.6	318.53	316.96	318.77	317.75	316.33	316.09	315.35
315.47	317.59	318.37	319.23	318.23	318.09	319.8	317.86	318.06	319.59	318.78	317.49	317.95	317.28	317.33	317.72	319.14	318.41	320.09	317.84	318.56	318.58	318.13	319.26	317.68	319.75	317.99	317.38	319.82	317.68	318.82	317.9	317.86	318.5	319.06	320.52	318.02	319.35	318.48	318.71	318.33	319.41	317.77	319.29	319.16	317.91	317.65	319.99	318.5	320.61
315.76	316.32	311.58	314.44	314.1	311.83	313.69	312.16	313.32	314.23	313.19	316.44	313.53	313.12	314.47	313.22	314.38	311.73	314.38	313.37	316.03	314.75	313.5	313.96	313.58	314.05	314.64	311.68	313.54	312.45	312.73	315.16	312.91	312.58	313.57	312.6	312.72	314.66	312.68	313.64	312.55	315.03	313.68	316.01	314.88	314.01	313.51	312.93	315.45	314.16
296.67	297.39	296	296.53	298.04	297.19	296.94	296.36	296.55	298.19	295.93	296.51	299.14	296.54	294.99	295.53	295.88	298.49	296.87	297.13	296.89	296.11	297.46	296.4	294.68	297.85	295.11	297.42	295.27	297.56	297.76	296.02	296.07	299.43	297.37	297.44	298.53	297.04	295.55	297.78	297.45	296.65	297.83	298.64	297.76	295.96	295.07	297.6	297.97	295.67
312.81	311.08	310.86	312.51	312.58	310.5	311.42	310.83	310.16	310.92	312.62	313.3	311.7	311.81	313.67	312.7	310.62	312.83	310.68	313.02	311.25	312.3	311.66	313.52	311.8	310.34	310.54	312.12	311.13	311.86	312.24	311.36	311.81	310.18	311.75	309.29	311.32	309.82	311.22	312.91	311.43	310.09	311.41	312.56	311.15	309.78	311.56	310.96	312.67	312.73
324.32	324.85	326.24	325.2	326.2	326.09	325.35	325.89	325.33	323.43	325.55	323.91	325.93	324.51	323.9	323.68	326.32	325.33	323.98	325.51	323.7	323.93	325.29	325.47	324.07	323.61	324.22	324.3	326.12	324.18	323.96	325.55	325.22	323.63	326.15	321.55	323.82	325.55	322.88	326.06	325.15	326.42	324.78	324.99	322.88	323.62	323.17	322.85	323.67	324.39
299.36	299.95	300.94	300.38	298.97	300.83	300.22	299.78	299.16	297.98	300.14	301.23	299.42	299.63	301.65	300.19	299.24	300.64	300.64	299.76	301.47	300.37	300.84	300.14	298.16	302.52	300.3	301.39	300.38	300.45	299.61	299.29	301.83	301.57	301.02	298.92	299.92	298.74	301.1	300.77	300.05	300.45	301.96	299.53	301.14	301.64	299.69	298.22	300.33	299.18
313.2	314.47	313.83	313.35	312.71	311.73	314.06	313.23	312.79	314.27	314.6	313.84	313.9	315.06	311.4	312.96	313.96	312.69	313.28	313.76	313.99	314.53	313.44	314.06	312.46	312.91	313.48	314.76	313.72	313.9	313.87	312.68	313.77	313.4	314.72	315.08	312.94	313.09	313.71	312.58	313.41	315.32	312.81	314.42	312.5	313.75	312.96	312.6	314.74	315.67
318.52	318.24	319.15	321.12	321.49	320.01	319.01	320.28	318.71	318.36	318.55	320.36	318.75	320.19	318.09	319.33	319.46	321.07	318.88	318.62	320.13	319.55	320.16	319.99	318.95	317.89	319.49	319.09	320.59	318.64	318.56	318.25	319.17	319.32	318.68	317.97	316.72	318.58	318.31	317.73	318.04	320.31	319.67	316.97	319.87	319.21	318.64	317.49	318.63	318.19
326.47	323.33	325.54	323.59	326.17	325.68	324.12	322.81	325.53	326.58	323.96	326.85	323.6	325.35	324.38	326.41	325.05	327.01	323.81	323.99	326.04	325.25	325.03	324.15	324.08	324.28	325.98	325.07	326.31	324.37	326.97	325.01	325.51	325.32	324.27	323.21	325.21	325.01	323.02	323.21	325.58	325.33	324.67	327.05	325.78	325.03	322.94	325.95	326.25	325.19
317.7	318.85	318.41	318.83	317.96	318.97	319.36	319.07	319.59	319.32	319.66	318.83	317.85	319.09	318.52	317.88	319.92	318.78	319.33	318.78	320.14	318.47	319.71	318.59	317.72	318.49	318.35	319.85	318.96	317.72	317.62	318.03	318.55	319.66	318.67	319.92	318.02	319.09	318	318.78	318.76	316.72	318.04	316.64	319.59	319.73	317.38	317.36	317.19	318.22
306.84	306.37	308.23	308.15	307.2	306.98	306.37	310.32	309.18	308.1	305.86	306.85	306.84	306.38	308.08	307.59	307.4	308.12	308.46	307.92	306.11	307.05	308.74	307.38	307.12	309.43	305.82	306.51	307.23	305.94	307.74	309.17	307.42	306.48	306.52	307.18	309.86	307.94	306.59	307.8	307.35	307.66	308.31	307.24	307.47	307.85	310.68	307.33	307.23	307.22
317.7	317.7	318.18	319.68	317.72	319.93	320.18	318.88	318.87	318.71	318.19	317.03	314.87	318.72	316.88	319.23	317.78	318.12	316.71	320.07	317.16	317.5	319.89	317.13	318.97	318.78	316.35	318.82	316.23	317.46	315.94	318.56	318.31	317.84	317.9	319.51	321.41	320.39	318.45	320.27	318.39	316.98	316.9	320.28	320.57	317.5	315.98	318.63	318.24	318.4
318.11	318.31	318.94	318.33	320	318.49	317.83	318.51	319.23	317.77	319.36	320.49	316.29	319.13	319.12	319.2	318.71	318.91	317.74	320.31	317.24	318.65	319.75	318.08	317.86	317.49	319.01	319.36	317.8	318.3	318.92	318.7	321.21	318.44	318.41	318.75	318.42	320.17	319.08	318.74	320.52	317.1	319.08	318.96	317.66	317.77	317.27	318.51	318.71	317.76
312.12	316.18	313.93	315.2	313.83	315.04	315.57	316.16	313.91	313.51	314.62	315.6	315.07	314.92	314.74	316.03	314.63	314.98	313.77	316.83	315.58	315.9	315.79	316.04	315.31	315.73	313.74	315.31	316.28	314.79	315.01	317.01	312.54	316.35	316.01	313.53	314.09	312.36	314.78	314.41	315.12	314.11	315.62	315.01	314.73	315.61	314.52	314.43	315.14	314.15
304.04	301.86	303.48	304.6	303.77	304.62	302.46	305.13	304.89	303.49	303.82	303.95	304.46	302.56	304.2	302.32	302.47	303.04	303.58	303.19	304.15	305.23	303.84	303.78	303.98	303.23	304.08	301.23	304.07	301.74	303.46	302.94	304.1	303.35	303.12	304.8	303.37	303.27	304.71	303.15	301.63	303.36	304.54	304.44	303.69	304.12	301.54	302.4	303.46	305.08
305.08	303.88	305.25	303.29	304.93	303.92	305.21	305.34	306.7	305.14	304.42	306.3	304.8	302.48	301.12	304.09	306.27	306.63	302.94	303.28	304.97	306.08	304.79	304.71	302.53	305.58	304.83	305.34	303.39	304.53	303.19	305.59	305.38	304.54	304.37	304.94	303.56	304.17	304.72	303.36	304.14	304.24	304.04	303.97	303.66	305.53	304.05	304.82	305.02	305.92
310.54	309.28	309.02	310.29	307.78	308.94	308.91	309.75	308.43	309.71	308.04	308.28	307.71	309.6	310.19	308.57	310.56	309.95	308.49	310.37	308.1	308.66	308.93	308.67	307.18	308.25	309.73	309.89	308.64	308.78	308.6	307.4	308.82	309.9	307.36	309.89	308.74	309.6	307.81	309.41	309.15	309.72	307.48	309.04	307.35	310.87	307.65	308.96	308.6	309.88
298.42	300.41	301.35	299.39	301.71	301.18	300.81	300.86	299.76	300.02	299.53	300.1	301.3	299.28	302.13	301.99	300.62	301.78	301.87	299.85	302	299.48	301.01	303.04	301.89	300	302.31	301.84	302.28	300.81	301.58	302.29	301.97	300.2	300.73	299.54	301.33	300.87	301.78	300.27	301.73	300.29	300.34	301.43	301.19	300.4	301.47	299.47	300.42	300.39
304.14	301.95	304.22	302.19	303.68	303.99	303.16	304.72	304.53	304.61	304.34	301.09	301.53	302.22	302.97	303.63	303.29	303.53	302.71	303.28	303.77	302.8	305.32	301.53	303.11	304.38	301.58	302.05	304.32	303.58	302.75	303.01	303.3	302.82	302.82	304.45	304.61	302.32	304.97	303.07	303.86	303.28	303.08	302.72	304.59	303.82	303.31	304.25	302.22	302.91
305.17	305.74	304.12	304.25	304.43	306.2	306.48	305.8	306.2	304.51	305.51	303.94	304.9	305.17	304.48	303.5	306.21	306.22	306.36	305.62	305.06	303.46	305.51	305.2	303.73	303.39	305.29	305.45	305.1	304.56	305.91	304.98	304.11	303.78	306.88	305.14	305.31	306.02	304.82	304.83	304.69	305.28	305.29	305.62	304.17	305.44	306.59	305.43	305.52	304.75
316.59	314.67	315.38	315.45	315.68	314.79	315.86	317.05	315.39	316.6	314.69	315.16	315.48	316.27	315.4	316.01	316.59	314.92	316.17	315.09	316.05	314.72	314.12	314.61	315.93	314.81	317.87	314.33	316.43	315.03	315.6	316.01	317.14	318	315.47	314.86	316.08	316.03	317.7	315.15	314.95	316.79	316.34	314.49	317.05	316.01	315.49	316.83	316.03	316.09
311.75	311.84	311.65	309.72	310.37	311.24	311.96	308.44	309.84	312.21	310.79	312.24	311.27	309.35	310.24	309.19	311.25	308.21	309.72	311.28	310.75	311.32	310.27	310.03	309.66	310.1	311.54	311.28	308.57	311.07	310.66	311.36	313.21	310.25	309.44	311.86	309.33	310.44	311.25	311.23	309.88	309.83	311.55	311.16	310.21	310.9	311.93	310.06	309.43	311.39
307.51	305.87	306.83	306.44	304.77	304.72	305.36	307.04	307.2	304.43	306.47	305.83	306.04	306.08	305.72	305.59	306.18	306.22	307.14	305.89	305.42	305.25	305.57	305.91	306.36	307.63	306.06	306.24	306.63	306.5	308.43	305.29	307.87	306.66	304.46	306.96	306.41	305.24	307.23	305.28	305.82	304.85	305.77	305.77	306.93	307.29	307.52	306.62	306.51	306.59
316.82	317.07	316.86	315.8	318	316.39	316.08	316.55	315.11	316.64	317.61	315.62	316.6	316.92	317.13	317.79	317.19	315.83	317.46	316.07	316.69	317.97	316.35	316.92	315.47	316.63	317.81	317.69	317.24	316.36	314.1	316.86	315.47	317.4	317.26	316.44	316.34	316.99	315.69	315.88	316.59	316.76	316.68	315.12	315.11	317.04	315.74	317.65	315.71	317.92
317.82	318.38	316.19	317.65	319.04	319.4	316.28	315.84	320.08	318.8	318.99	317.78	318.92	318.24	316.72	318.48	315.46	317.82	319.92	317.88	317.9	317.57	318.22	318.9	319.36	318.93	317.68	319.04	318.4	319.63	316.88	319.49	317.85	319.52	317.75	319.52	317.24	317.6	317.92	317.48	319.27	319.25	317.8	319.81	316.84	319.34	318	319.2	318.42	318.28
304.04	303.09	303.79	302.14	303.84	305.9	303.24	303.47	303.72	303.21	303.64	303.31	302.3	303.11	303.3	304.22	303.48	303.7	303.1	305.08	304.6	305.69	303.48	303.87	303.51	305.19	302.01	301.4	304.28	303.2	304.74	304.35	304.46	304.99	304.29	303.09	304.18	303.8	303.81	305.18	303.43	303.03	304.01	304.94	303.18	304.76	305.21	304.18	303.34	304.81
306.39	307.36	308.67	307.6	306.08	308.49	305.62	307.16	306.43	306.09	307.44	308.41	308.82	309.16	306.57	306.49	306.23	306.8	307.59	306.68	308.56	307.89	308.65	307.5	307.89	309.67	309.71	307.14	306.83	306.52	308.6	308.01	307.07	305.26	308.14	307.6	306.59	307.38	306.51	307.63	306.17	307.65	307.16	307.34	306.98	307.65	308.34	307.98	306.68	306.41
294.3	292.57	294.22	293.77	293.73	295.15	293.19	295.57	292.93	292.33	294.07	293.06	294.94	293.14	293.59	295.13	293.14	293.79	294.74	292.64	293.77	294.12	293.57	293.15	294.34	294.03	294.72	293.43	293.39	293.44	294.51	293.05	294.65	294.83	293.53	293.68	293.65	295.71	292.24	292.31	294.41	293.96	292.93	291.14	293.14	294.14	294.88	293.48	293.61	292.56
298.75	300.58	299.83	299.96	299.88	299.21	301.85	301.17	299.44	300.64	299.69	301.2	302.69	300.05	299	301.06	299.58	301.29	301.37	299.93	298.9	299.83	299.23	301	301.8	297.98	299.49	301.65	301.26	300.4	300.34	298.55	299.41	300.25	300.45	301.34	298.14	300.16	301.35	300.33	299.91	301.05	299.95	302.28	299.87	300.64	301.18	299.47	300.98	299.18
311.2	312.17	314.45	310.99	313.13	313.39	313.73	312.45	311.12	313.4	312.46	312.45	312.56	313.66	313.61	312.53	313.09	312.54	311.44	312.4	311.19	312.3	313.34	313.15	313.72	313.24	313.43	311.83	314.42	313.29	314.27	314.6	312.55	314.06	313.34	313.09	311.52	313.77	313.2	312.94	313.89	312.87	312.48	313.09	310.59	314.03	311.82	311.35	311.84	312.64
330.33	326.42	327.68	329.27	328.43	328.31	328.54	327.01	328.96	328.62	328.15	329.02	328.39	329.51	328.48	329.35	327.51	328.97	327.73	327.5	327.81	330.66	328.25	328.6	326.14	330.19	328.86	327.53	329.71	329.14	328.51	326.68	328.49	328.2	328.09	329.21	327.88	329.71	328.57	330.02	327.62	330.16	327.34	328.68	326.7	329.59	328.59	329.42	328.19	327.67
307.71	309.88	309.13	308.33	308.91	310.36	308.16	307.25	310.14	308.29	309.04	311.81	308.5	309.28	308.49	309.21	307.85	309.34	310.48	308.61	309.22	309.43	309.61	310.14	309	308.38	307.68	309.02	309.12	308.24	309.19	310.42	309.83	308.69	308.28	309.46	310.09	308.53	309.51	308.9	307.03	307.98	309.52	310.2	306.87	308.78	310.52	309.15	307.38	308.66
302.39	302.74	304.57	301.83	302.73	303.06	302.22	304.09	302.08	304.04	304.28	303.59	302.4	304.9	304.4	303.07	303.6	303.01	302.94	303.57	305	302.7	301.16	301.59	303.2	303.6	302.06	303	303.54	303.83	304.67	304.21	303.98	301.89	303.25	303.88	305.55	303.77	304.4	303.69	302.17	301.81	302.61	303.62	303.4	303.65	303.57	304.2	302.89	303.97
305.56	304.91	302.16	305.29	304.7	305.39	303.41	304.05	304.25	306.08	304.32	304.65	304.78	303.91	304.02	304.64	304.21	304.87	305.05	304.47	302.78	304.48	304.13	305.56	303.89	305.59	305.27	304.61	304.16	303.8	303.64	304.67	305.95	304	305.52	304.24	305.93	304.39	305.66	305.68	305.26	304.79	304.76	304.63	304.5	304.41	303.6	306.21	306.45	304.53
313.99	315.27	314.6	312.3	313.15	314.29	314.56	314.97	315.39	313.48	314.61	314.57	313.36	314.02	315.49	314.33	315.31	314.64	314.33	316.4	314.7	314.46	314.92	314.67	314.66	314.75	313.51	313.53	314.44	314.17	314.45	316.5	315	315.9	314.87	317.25	312.87	314.26	315.27	314.2	315.48	314.29	314.24	313.94	315.95	316.41	315.22	314.11	313.17	315.38
325.66	325.51	326.09	324.13	326.05	324.72	325.45	326.55	324.71	326.43	327.38	325.24	326.45	325.05	324.88	326.26	325.9	321.51	324.8	324.57	324.83	325.25	325.09	324.82	326.94	324.85	326.07	326.38	325.73	325.26	325.17	323.54	324.9	328.66	327.37	325.45	326.87	325.81	325.24	324.11	323.77	325.21	324.94	326.23	327.13	325.69	325.24	325.31	325.33	325.58
317.56	314.24	314.26	316.25	313.78	316.19	314.55	315.93	318.33	314.36	315.56	315.91	315.03	315.04	317.76	315.82	317.48	315.94	314.81	316.16	315.37	315.82	315.63	315.69	316.72	316.27	315.68	316.05	315.43	316.77	314.37	314.4	316.15	315.53	315.04	314.78	315.17	316.07	316.07	315.58	316.36	315.5	315.84	315.36	316.78	317.5	315.11	315.05	317.45	315.26
328.77	329.24	327.54	329.12	328.35	329.14	327.01	328.65	327.58	327.19	327.21	326.07	328.58	329.99	328.05	327.96	329.55	326.86	327.94	329.77	326.58	328.98	328.49	327.84	328.25	328.04	327.17	328.27	328.43	327.59	327.42	325.68	329.32	328.15	327.73	329.68	327.84	327.52	327.96	328.24	329.71	329.04	327.64	327.14	327.68	327.56	327.27	326.69	328.22	327.96
315.92	315.11	314.79	315.47	316.55	314.62	315.81	315.96	315.1	315.67	318.44	315.97	315.9	315.41	316.11	315.91	316.2	315.86	317.22	315.17	315.25	314.14	316.98	316.37	314.5	315.52	314.95	314.39	316.05	317.63	315.64	315.5	316.66	315.3	316.75	313.79	314.12	316.78	317.14	316.27	315.19	316.35	316.57	317.35	315.26	315.69	314.58	316.05	315.88	317.27
310.92	310.55	310.52	309.55	310.17	309.61	311.01	308.83	310.63	311.22	310.26	310.13	310.15	308.91	310.02	310.24	310.77	309.45	310.2	310.87	311.56	310.72	310.01	311.16	310.23	310.37	309.9	310.34	309.05	310.05	311.68	311.25	309.37	311.12	310.99	310.4	309.29	310.91	310.02	309.69	310.98	311.16	312.54	311.52	311.09	312.73	309.98	310.23	312.1	312.03
317.18	316.17	316.04	316.21	316.62	315.73	316.72	317.27	314.8	316.88	316.63	316.36	315.76	315.58	315.57	315.52	316.78	314.6	316.59	316.26	314.93	314.39	316.84	316.71	313.85	315.85	315.5	315.85	315.85	315.53	316.13	315.77	316.1	317.21	314.41	315.56	316.79	315.91	315.86	315.05	317.18	316.17	315.15	315.37	317.27	316.64	317.51	315.87	315.95	317.02
327.81	328.48	327.78	327.21	328.72	326.81	327.55	328.25	326.38	328.07	327.65	326.37	327.95	328.25	328.99	327.81	327.93	329.22	328.49	326.55	326.26	327.96	327.11	327.54	327.47	327.1	327.41	327.73	325.86	328.49	327.46	327.27	327.41	326.96	328.46	326.77	326.42	327.38	328.96	328.37	328.01	328.55	326.73	328.14	327.22	327.36	327.19	326.3	328.39	327.67
311.55	312.39	314.41	315.69	313.95	313.71	312.84	314.78	313.05	313.62	316	314.94	315.22	315.19	315.59	314.34	314.05	313.08	312.83	315.55	315.01	312.8	314.67	315.19	314.49	314.68	314.98	314.47	313.8	313.29	312.58	313.68	312.86	312.86	314.34	312.97	314.96	312.8	314.57	313.29	314.01	315.37	316.18	313.7	315.49	312.81	314.79	312.72	315.62	314.76
317.46	315.88	315.45	316.26	314.54	315.6	315.99	316.93	315.32	316.45	316.65	315.27	315.11	315.43	316	316.32	314.8	316.27	315.37	315.85	315.87	316.28	315.41	315.72	314.28	315.21	315.26	313.99	315.36	315.58	314.39	316.49	313.33	316.73	313.68	315.4	315.96	313.79	315.54	315.8	315.92	315.72	316.55	314.63	316.23	316.08	315.73	315.99	316.05	314.82
318.7	317.58	318.08	318.01	319.03	320.36	317.71	318.02	319.48	319.51	317.72	319.13	319.68	318.06	319.16	317.9	316.88	318.13	318.34	316.72	317.98	318.02	317.16	319.13	318.92	318.26	317.95	319.34	317.4	317.16	318.88	317.32	318.96	320.43	318.68	317.56	318.98	318.83	318.87	319.57	317.13	317.38	318.2	317.75	317.33	317.04	318.84	317.04	318.13	317.53
319.67	318.7	316.47	318.78	319.05	317.02	318.12	319.42	318.45	316.96	317.89	317.23	318.43	319.35	317.32	318.49	319.13	318.26	317.87	320.21	318.55	320.07	317.64	319.75	319.1	317.6	319.8	318.91	316.9	316.59	318.26	319.47	317.62	320.52	317.79	319.55	317.43	320.28	319.17	320.24	318.33	317.73	318.25	319.14	319.18	319.3	318.09	318.14	319.16	316.62
312.52	314.34	314.39	313.85	314.65	312.81	314.88	312.41	312.2	315.44	313.55	314.83	313.28	314.07	312.97	313.01	313.96	313.07	314.33	313.11	312.22	313.03	312.17	315.02	314.73	315.53	314.62	313.67	313.94	313.77	313.94	312.14	313.09	313.57	314.77	313.66	312.61	313.17	312.84	312.4	313.53	315.77	312.7	312.8	314.18	313.21	315.63	314.26	313.92	314.27
314.7	317.03	314.06	313.4	314.92	315.11	314.49	316.15	312.66	315.6	315.32	315.68	315.51	315.27	314.88	314.18	314.86	316.78	314.73	315.72	313.24	313.16	314.87	313.5	314.19	313.68	316.89	316.93	313.77	315.89	314.49	314.37	313.53	315.09	314.21	315.48	314.84	313.83	315.56	313.89	315.02	316.13	316.22	315.28	316.2	315.35	313.62	313.47	315.65	316.51
297.43	295.32	298.36	297.17	296.65	295.43	296.66	296.65	296.66	296.96	297.77	295.35	298.06	297.94	296.39	295.87	297.12	295.46	296.61	297.18	296.12	296.46	296.47	297.96	297.02	297.45	297.57	294.84	296.12	298	297.12	297.43	296.93	295.95	294.52	297.19	296.29	296.77	297.33	297.02	297.97	296.98	297.37	295.42	297.35	295.72	295.86	295.12	298.51	297.86
305.44	303.43	303.02	306.41	304.27	305.96	305.16	306.01	305.35	303	304.09	304.68	304.62	304.37	304.53	305.47	304.62	304.73	306.2	306.05	305.61	304.14	304.69	302.74	305.51	305.26	304.68	305.77	305.91	303.53	303.43	303.85	304.93	305.8	303.79	305.37	305.51	304.85	305.59	304.44	305.58	304.29	305.22	305.32	303.79	304.45	303.46	305.95	304.82	304.24
304.35	303.66	302.67	303.88	302.42	304.34	304	302.23	304.69	303.19	303.23	302.79	302.82	304.37	303.5	303.65	304.86	301.65	302.74	304.42	303.34	302.9	302.52	304.26	305.01	302.03	303.3	303	304.4	304.62	302.76	305.76	303.07	303.13	303.16	303.88	304.15	302.34	303.56	303.47	304.8	304.22	302.95	302.99	302.28	302.01	302.99	302.82	303.13	304.01
305.69	307.23	306.22	306.3	307.44	304.92	307.46	307.86	305.78	306.96	307.07	307.36	306.18	307.98	307.58	307.05	307.22	307.89	306.91	306.72	305.49	306.59	308.71	305.97	307.22	309.01	307.11	304.82	304.56	306.63	307.48	306.91	306.88	304.79	305.69	306.09	308.64	306.04	307.02	306.46	307.09	305.23	306.85	306.95	305.61	308.14	307.34	307.66	307.49	306.66
318.33	317.81	316.25	316.35	318.04	318.14	317.03	318.02	315.43	318.53	316.77	318.48	318.75	315.95	318.37	318.12	318.55	316.87	317.43	317.41	317.17	316.35	317.2	317.35	316.67	318.43	316.57	317.23	317.47	317.63	315.75	317.02	316.31	316.22	317.12	318.13	317.67	318.92	319.24	315.5	316.73	318.71	317.99	319.07	318.37	316.57	316.03	316.97	315.76	316.29
303.29	302.53	301.53	302.46	301.98	304.19	301.51	303.46	302.92	302.81	303.1	303.93	302.32	302.65	301.78	304.56	303.98	303.58	303.4	301.09	301.98	303.57	302.93	301.87	301.35	303.11	300.93	303.11	303.51	302	303.96	302.14	303.03	303.28	302.29	303.1	304.98	301.9	302.85	301.59	303.42	302.75	303.02	303.27	302.83	303.15	300.88	301.1	302.03	302.91
314.81	316.43	316.28	316.24	318.54	314.63	316.17	315.68	315.46	315.36	315.07	316.63	316.05	316.6	315.77	314.13	315.95	316.87	315.4	316.47	315.51	314.79	315.38	316.56	316.29	315.19	315.99	315.35	316.18	316.86	316.06	314.83	316.09	316.05	316.51	316.54	316.06	316.89	316.31	314.99	316.11	316.22	315.53	316.78	316.9	315.28	315.85	314.5	315.53	314.62
328.41	326.63	328.46	330.99	329.82	328.16	328.4	329.04	328.72	328.66	330.03	330.39	327.43	326.96	330.17	328.42	328.29	327.5	330.87	327.57	326.39	328.58	327.59	330.86	327.49	328.92	328.25	327.42	329.05	328.28	328.5	327.7	328.39	328.39	328.23	327.95	327.51	328.26	329.71	330.58	328.91	328.46	327.37	328.68	328.4	327.89	328.36	327.28	328.9	329.47
306.63	304.78	307.53	307.47	306.72	306.68	304.45	305.16	304.88	305.77	304.96	306.37	306.69	309.68	305.72	307.04	305.61	305.66	306.65	305.59	306.87	304.74	305.2	304.96	306.54	306.27	305.89	306.67	307.75	305.53	306.23	306.88	306.57	306.66	305.84	306.61	304.72	306.84	304.93	305.41	306.22	307.42	308.13	306.56	307.33	307.79	306.64	307.01	305	305.41
310.63	310.19	309.72	310.41	312.33	311.64	311.85	311	312.21	311.59	312.93	311.12	310.16	309.05	311.29	309.75	310.41	310.71	309.6	310.7	312.15	310.75	309.84	310.15	310.18	311.26	311.05	311.47	313.31	311.27	311.82	312.22	312	310.35	312.62	312.1	308.82	311.45	310.01	311.08	309.29	311.12	310.3	309.31	311.26	310.52	309.71	311.29	309.18	311.4
313.41	312.58	314.25	312.58	314.07	314.97	314.76	314.45	312.24	314.53	314.27	313.89	312.95	313.91	314.51	315.52	313.89	314.53	314.06	313.23	314.17	313.41	313.41	313.96	315.64	313.89	313.8	316.15	315.2	315.29	314.89	315.03	315.79	314.7	313.48	314.42	313.31	314.64	315.66	313.79	313.53	314.87	314.03	315.18	313.96	314.01	311.77	313.39	313.48	315.57
316.67	313.83	313.94	311.88	312.89	314.85	313.07	315.67	313.52	314.11	314.83	316.36	315.33	313.84	315.97	314.09	314.26	314.01	315.03	315.89	315.54	315.74	315.63	315.67	312.15	313.84	315.05	315.37	315.49	315.44	315.92	314.77	315.67	316.87	314.59	314.69	316.44	313.76	316.82	315.06	315.34	313.22	315.2	315.09	314.68	314.84	315.93	316.56	314.5	314.13
311.12	314.3	312.12	312.97	312.56	313.51	314.34	314.08	313.95	313.79	312.8	312.57	312.59	312.31	314.02	314.96	313.01	311.84	313	311.82	312.57	311.97	312.93	313.02	313.99	313.12	313.64	312.84	314.93	312.02	312.29	313.34	314.53	312.2	314.65	313.66	312.74	312.87	313.73	313.27	310.97	313.76	310.7	312.68	313.94	312.36	312.4	312.44	312.92	312.91
298.02	296.11	297.14	296.63	296.67	296.03	298.97	296.13	297.37	295.84	297.63	297.33	297.69	297.1	297.36	298.57	296.96	297.17	296.39	296.16	295.98	297.03	297.78	297.17	297.55	296.41	296.89	296.65	297.9	296.11	296.52	297.24	296.86	298.07	296.49	297.6	296.65	296.3	297.16	297.4	297.42	296.04	295.29	296.78	296.93	298.51	296.31	296.6	295.8	297.55
327.03	327.58	330	327.27	327.21	326.89	327.49	328.44	329.71	328.77	329.42	326.98	325.86	328.18	327.83	326.96	330.69	327.18	326.75	327.69	326.67	327.92	327.47	328.27	326.33	326.7	327.76	327.59	327.23	326.49	328.37	328.02	326.5	327.59	331.06	326.9	327.15	327.78	328.15	327.32	328.98	327.63	329.21	329.22	327.1	328.05	328.56	329.3	327.26	327.55
303.28	303.81	304.43	303.28	303.08	304.04	304.26	302.11	303.54	304.6	304.01	301.24	303.69	303.47	304.89	304.59	303.44	304.99	305.58	304.74	304.15	303.61	305.73	304.95	303.37	303.32	306.11	304.03	304.13	303.24	304.16	303.47	301.67	305.96	305.03	305.22	302.59	303.93	301.18	301.92	303.56	302.95	304.3	304.86	306.38	303.64	303.02	304.55	301.44	305.64
327.53	327.1	328.06	328.36	327.8	328.81	326.09	327.34	327.5	326.62	326.96	328.25	328.59	328.11	327.46	329.32	327.68	327.8	328.1	328.02	327.74	326.61	327.16	326.88	327.99	327.26	327.41	328.18	325.48	328.33	326.25	327.71	327.04	328.13	327.93	326.95	328.36	327.28	328.7	327.76	327.46	326.08	328.43	328.07	327.47	327.82	327.21	328.61	327.67	329.01
295.48	295.36	293.53	293.73	294	294.63	295.11	294.3	294.47	294.33	296	294.58	296.16	294.71	294.46	296	294.36	295.93	296.61	295.03	295.26	294.78	295.88	296.74	294.21	295.87	294.68	294.72	293.72	296.81	295.13	296.46	296.14	296.53	293.66	293.86	293.65	292.75	295.86	294.37	294.96	294.77	296.16	295.68	294.94	294.39	296.79	297.07	295.5	294.76
309.7	309.34	309.65	308.92	310.11	309.5	310.72	307.77	308.45	308.62	307.52	309.28	309.16	309.18	308.84	308.49	308.23	309.65	310.11	308.87	310.81	311.07	307.96	308.4	308.48	308.73	311.67	306.84	309.53	308.56	308.88	309.45	307.26	307.81	309.44	308.16	309.31	310.01	307.51	307.58	310.66	308.93	309.39	309.57	309.06	308.71	308.4	311	308.27	308.12
311.8	315.07	314.36	311.45	314.93	313.14	313.06	311.89	311.76	312.41	313.58	313.84	313.57	313.7	313.3	312.02	313.39	313.23	314	315.23	311.9	311.56	313.55	311.78	311.7	313.04	312.66	314.12	311.29	312.49	314.21	313.32	312.98	312.2	312.02	312.34	312.56	313.55	313.2	313.1	312.08	313.31	313.69	312.79	312.42	312.55	313.2	311.89	311.8	312.11
309.35	309.06	309.45	310.03	308.6	309.34	308.67	309.52	311.97	310.02	311.19	309.3	307.92	310.39	307.85	310.47	309.04	308.33	309.83	310.79	311.6	308.62	308.84	310.77	310.03	310.54	309.78	307.45	309.44	309.91	310.41	309.24	307.02	310.09	310.35	310.6	308.12	308.32	308.14	309.4	309.9	308.55	308.62	309.71	310.33	308.51	308.4	310.06	309.28	310.64
308.62	311.2	307.35	309.73	311.1	311.14	310.93	308.87	308.75	309.24	309.04	310.26	308.28	310.91	311.86	310.36	308.4	309.97	311.09	309.32	309.14	309.65	309.62	310.18	309.34	309.89	308.85	312.22	310.08	310.15	308.63	309.93	310.1	310.25	311.89	308.76	311.53	311.72	311.12	310.3	309.35	309.85	308.99	309.6	309.05	310.23	308.81	310.54	307.88	310.32
305.2	306.89	306.33	305.7	306.79	306.11	305.57	309.19	306.45	306.02	304.55	305.46	306.19	306.62	306.08	306.05	305.36	306.11	306.75	308.02	305.6	306.79	305.8	306.13	305.66	306.04	305.77	307.08	304.83	305.76	305.42	305.61	307.7	303.93	307.41	305.83	306.69	305.61	305.96	305.63	305.16	306.9	306.85	304.16	303.59	305.39	305.87	306.29	305.03	305.35
315.75	315.17	315.78	317.12	317.75	316.08	316.35	317.96	317.32	317.64	317.76	318.12	319.03	316.57	315.15	317.65	318.45	317	315.09	318.87	315.85	316.37	317.29	317.52	316.53	318.04	318.18	314.72	316.32	317.98	317.77	317.62	317.82	317.99	317.26	316.63	317.23	317.33	317.08	318.04	317.75	318.27	315.14	316.23	316.63	318.01	316.22	317.66	318.83	316.4
295.72	297.05	297.83	297.5	296.85	296.81	296.54	294.9	295.54	297.67	296.66	296.2	295.54	295.75	296.75	296.45	296.45	297.09	297.59	297.56	295.73	297.05	295.99	296.64	295.06	296.95	296.13	295.65	296.9	297.07	296.65	297.97	295.87	296.25	296.41	297.88	296.28	296.41	296.23	296.54	297.16	297.06	296.04	297.78	298.17	297.32	295.92	298.49	296.75	296.3
317.18	317.09	317.72	317.83	318.41	317.89	315.57	318.9	317.79	318.07	318.09	316.12	318	318.32	319.9	317.55	318.61	317.47	319.95	318.6	317.32	318.89	318.72	317.31	317.69	319.43	318.76	318.3	317.81	320.57	318.08	319.84	316.34	318.29	317.67	317.66	315.57	319.44	318.07	319.22	316.33	318.77	317.7	319.69	317.94	318.04	317.28	319.43	316.82	316.75
315.85	317.6	315.81	317.12	317.23	315.89	314.48	316.55	316.14	318.96	316.24	315.09	315.96	317.15	316.92	316.93	316.74	319.67	317.26	317.31	316.32	314.64	316.4	316.77	316.56	316.55	316.56	315.96	315.7	315.56	318.43	318.99	314.07	317.03	315.68	316.81	316.52	317.57	317.38	316.94	317.16	317.84	316.31	316.02	317.23	315.38	315.71	317.45	316.64	316.15
312.06	314.01	312.42	313.05	313.8	314.2	314.46	313.45	312.25	311.99	311.99	312.15	311.71	313.59	312.1	314.39	312.92	311.92	312.11	313.01	312.76	311.52	313.71	312.12	313.64	312.68	316.01	310.25	314.09	313.99	312.4	312.72	314.18	312.61	313.1	312.14	313.35	311.77	312.9	313.38	313.06	312.91	314.08	315.21	313.39	314.32	312.42	314.36	312.76	312.86
308.49	310.06	309.27	307.95	308.22	309.52	308.95	308.77	309.4	309.37	308.47	309.44	308.94	307.58	309.92	309.36	308.65	308.79	308.47	309.99	307.6	309.11	308.14	308.96	309.3	309.27	309.01	307.5	305.28	308.04	309.56	309.26	308.45	307.55	309.97	307.79	308.86	308.38	307.89	308.13	309.15	308.7	309.67	307.84	309.06	309.55	309.93	309.17	308.76	307.66
293.91	294.22	295.07	295.4	294.03	293.17	294.91	294.58	294.02	294.79	294.51	295.97	295.09	295.97	293.18	293.7	295.27	295.18	295.45	295.69	292.94	293.41	294.74	295.43	294.43	296.96	294.34	296.51	295.88	295.95	295.05	296.48	295.02	296.07	294.03	296.12	295.08	295.46	294.88	295.27	294.64	295.53	294.87	295.36	294.89	297.03	293.25	295.05	293.32	293.94
301.28	300.18	300.56	302.05	300.66	301.91	300.99	301.09	301.14	302.82	301.07	301.66	300.16	300.04	302.62	300.66	302.11	299.8	301.6	301.76	299.93	300.67	300.64	300.44	301.79	300.53	301.49	301.57	300.89	301.21	301.76	301.58	300.85	299.54	302.03	302.4	301.56	301.01	301.56	302.1	301.63	299.34	299.42	301.34	301.28	301.79	301.47	302.17	301.19	302.24
314.18	312.52	313.23	316.62	313.4	314.94	314.48	313.22	313.95	313.87	314.09	313.56	314.32	313.54	313.75	314.69	314.43	314.15	313.81	314.63	314.12	314.12	313.88	315.22	314.12	315.78	314.52	315.05	314.63	313.8	312.39	313.96	314.61	314.93	314.37	314.93	313.45	313.52	313.65	314.87	314.15	313.12	313.29	313.03	314.1	314.19	312.78	311.64	315.5	314.85
309.51	310.66	311.37	311.71	309.67	310.92	310.16	311.58	309.8	310.86	310.41	309.21	310.45	309.23	311.9	311.24	309.56	310.73	311.32	309.07	311.55	312.17	309.85	310.25	310.96	311.43	310.12	311.03	310.93	312.01	311.56	310.02	312.94	310.12	310.79	311.79	310.51	309.75	310.08	310.34	312.26	310.85	309.79	311.23	308.83	310.48	311.76	311.57	312.74	309.64
316.97	313.61	314.33	315.92	313.37	315.31	314.72	315.42	314.33	315.71	314.17	314.24	315.74	312.4	315.65	315.37	314.85	313.62	315.37	315.42	314.21	312.96	314.24	314.98	314.24	314.65	313.11	313.51	314.45	315.18	315.5	316.72	315.4	313.29	316.2	315.52	314.94	314.21	313.82	314.47	316.6	314.5	313.72	312.81	314.6	313.97	313.85	315.84	313.87	316.25
300.83	301.78	300.82	301.37	300.33	301.17	299.97	300.07	299.74	301.63	298.03	299.15	301.23	298.5	299.52	300.29	300.09	299.4	299.58	299.78	299.41	299.34	300.66	298.1	299.94	300.09	301.09	298.8	300.23	300.97	300.14	298.62	299.02	298.23	300.03	300.13	300.71	299.29	301.22	299.74	299.7	300.8	300.72	300.3	301.55	299.49	300.85	300.4	298.24	298.85
293.42	295.87	295.63	296.49	296.22	295.64	294.66	295.77	292.75	294.67	296.54	294.62	293.31	295.18	293.72	294.62	295.31	294.29	294.48	295.71	294.43	294.56	293.99	294.46	294.02	297.12	296.66	294.81	293.65	293.4	295.74	294.56	294.44	295.04	295.08	294.03	294.43	295.37	293.65	298.46	294.58	294.52	294.49	295.87	294.09	294.21	297.36	293.46	294.65	296.21
312.3	311.72	312.96	314.6	315.84	313.85	312.31	315.43	313.57	312.69	314.67	313.87	314.57	313.84	314.77	313.36	313.54	314.81	313.51	313.73	313.71	313.42	313.95	315	313.93	314.04	312.08	314.14	313.88	312.14	313.01	314.36	315.24	316.11	314.28	314.11	313.72	312.64	315.83	313.25	314.82	313.99	314.12	314.24	313.89	314.07	314.11	314.39	312.76	312.85
314.42	315.28	313.94	314.88	313.54	315.27	314.83	314.49	313.48	315.87	315.58	312.55	315.18	314.34	314.09	313.64	315.4	313.38	311.93	314.98	313.74	313.62	315.07	315.13	313.84	314.43	315.28	313.25	313.87	311.54	312.96	313.86	314.23	313.45	315.01	313.91	315.2	314.58	314.31	313.42	315.13	314.78	313.59	314.1	314.7	314.06	315.64	313.9	313.6	313.29
318.4	316.84	316.15	316.41	316.48	315.24	316.69	318.61	316.56	316.04	315.26	316.12	315.67	318.35	316.1	317.48	316.17	317.52	314.83	316.79	317.62	317.65	316.13	314.55	317.34	317.15	317.26	316.31	317.77	317.69	317.69	316.36	315.75	318.15	316.45	315.99	317.24	315.45	315.94	315.71	315.99	316.65	315.44	317.83	316.4	316.09	316.57	317.2	316.9	318.49
329.73	327.74	327.5	327.49	328.19	326.29	328.53	328.7	328.32	330.3	328.72	331.14	329.48	327.93	328.83	328.45	329.75	330.53	328.26	327.36	327.06	328.31	329.5	328.21	327.18	329.07	328.47	327.61	329.73	329.69	328.05	327.87	328.91	328.35	326.5	327.18	328.34	328.76	328.86	328.68	327.74	329.1	328.58	328.89	329.51	331.19	329.35	329.27	329.06	328.39
313.96	313.63	313.53	314.13	314.58	312.36	313.39	312.76	312.93	310.78	311.4	312.5	313.82	312.88	314.32	312.81	313.95	311.22	313.18	314.23	312.87	313.54	314.02	312.74	313.92	312.61	312.03	312.84	312.45	312.93	312.65	312.47	314.5	313.11	312.98	312.57	313.36	313.21	313.12	314.23	313.96	314.83	313.18	313.39	313.23	312.7	314.26	314.74	313.22	313.7
315.25	312.7	313.7	315.64	314.92	314.38	315.54	312.9	316	314.04	313.75	314.45	314.91	313.86	316.28	315.4	315.76	314.2	315.76	315.11	314.95	314.25	315.56	314.76	315.67	314.1	314.88	314	314.81	314.02	315.47	314.14	314.11	315.32	315.65	315.2	312.91	313.29	314.34	314.41	315.49	316.15	314.99	315.53	312.27	314.59	315	315.19	315.16	315.24
319.59	318.23	317.36	318.52	318.85	319.48	320.7	318.72	319.48	319.62	317.36	318.77	318.61	320.42	317.9	318.36	320.86	318.69	318.24	318.89	319.14	319.45	318.08	319.67	321.15	319.04	319.58	318.25	319.42	318.36	319.23	318.43	318.7	319.56	319.34	319.42	317.85	318.91	319.14	320.05	318.07	318.41	318.99	320.27	319.34	319.41	319.58	319.7	319.81	320.89
294.74	294.33	293.49	292.67	293.85	292.43	293.69	295.03	293.08	293.4	294.5	295.86	293.5	293.94	294.9	294.12	294.03	293.91	295.65	295.43	292.59	293.42	295.51	295.07	295.71	294.1	294.96	294.78	296.04	294.48	293.89	294.03	293.33	294.46	294.43	294.71	295.74	293.94	294.45	292.62	296.45	294.27	293.93	295.07	294.71	295.69	296.25	294.35	292.66	292.91
307.45	306.86	304.86	306.76	304.96	307.33	306.71	307.39	305.22	304.85	305.81	307.11	306.73	306.39	307.25	306.32	307.95	306.93	306.24	305.47	305.25	305.46	306.43	305.17	306.5	306.25	304.02	307.89	304.66	308.3	306.8	305.21	307.36	306.57	307.21	303.66	307.34	305.11	305.94	305.42	304.05	305.72	305.38	306.35	308.06	306.73	305.55	306.59	306.83	306.47
300.47	301.63	302.59	300.44	300.44	301.06	298.64	300.85	300.51	300.68	299.4	300.35	299.11	300.47	300.33	303.52	298.83	302.6	301.13	301.32	302.37	300.07	301.39	300.27	299.34	301.85	301.37	301.23	300.08	302.33	301.86	302.23	301.2	301.25	300.56	301.43	302.05	301.47	301.11	300.58	301.21	302.08	300.9	302.06	300.84	298.62	301.91	301.77	301.84	300.17
304.17	304.28	306.53	305.32	304.88	304.02	305.9	305.28	306.56	307.55	306.2	306.31	304.94	305.55	306.4	304.42	304.75	305.55	305.43	303.72	305.29	305.62	304.77	306.55	305.3	305.09	304.52	305.48	304.11	305.61	304.24	305.31	305.53	305.32	304.77	305.76	304.82	307.05	306.62	305.22	303.78	303.54	306.12	306.17	304.65	304.18	305.97	303.87	306.14	306.85
314.7	313.56	312.86	314.7	312.4	314.11	313.68	313.56	314.28	311.84	313.58	315.02	314.04	314.05	314.31	313.83	313.19	312.85	313.37	314.5	313.9	313.22	313.24	313.46	313.74	312.75	312.03	313.58	314.12	312.77	313.1	312.6	313.29	314.2	313.49	313.25	312.55	312.84	312.42	312.6	313.74	313.72	313.36	313.87	313.75	314.2	311.84	313.19	314.74	312.71
294.28	295.02	295.69	293.7	295.83	297.14	297.64	294.12	296.4	293.94	294.74	295.39	293.86	293.52	295.3	295.4	293.46	294.78	295.4	296.3	295.53	295.06	293.52	295.15	294.69	296.82	294.66	295.37	296.67	294.2	294.87	296.26	293.96	297.35	296.53	295.26	296.43	295.07	293.25	296.48	294.97	296.69	295.54	293.5	296.23	294.37	295.21	293.86	296.23	297.36
312.93	315.57	315.96	314.38	312.27	314.27	312.87	313.11	313.66	314.63	314.15	313.78	313.69	313.04	312.95	314.74	313.97	314.9	312.52	315.77	314.86	313.65	314.93	312.1	311.99	313.38	312.61	312.46	313.99	312.85	314.37	312.93	313.72	314.95	312.12	313.43	313.23	313.09	313.66	313.01	314.1	312.55	315.36	312.81	313.96	314.18	313.92	311.47	314.79	312.85
311.71	310.51	312.3	310.73	310.34	311.59	311.48	310.48	310.9	311.04	312.55	311.1	313.85	311.98	312.16	310.53	310.75	310.18	310.43	311.89	311.15	312.02	312.8	312.43	311.21	313.12	311.58	312.35	312.81	311.35	312.03	311.24	311.73	311.55	310.41	311.46	311.55	313.33	311.38	310.53	310.74	312.69	311.88	313.94	310.29	310.63	310.72	312.28	311.07	311.61
314.32	314.08	313.3	313.93	313.13	313.9	311.68	312.91	313.52	310.82	313.83	311.55	311.24	311.31	312.68	312.85	312.66	312.2	310.94	313.33	312.68	314.07	312.84	313.82	312.21	312.04	312.63	313.16	310.92	311.6	312.07	312.51	313.65	311.21	311.8	313.4	313.17	311.95	314.95	314.79	312.02	312.76	311.72	312.03	312.04	310.54	313.29	311.6	312.63	312.16
314.16	315.27	314.45	314.83	315.29	314.1	315.75	315.5	313.33	313.91	315.9	315	315.05	314.69	316.3	314.77	315.67	316.32	315.16	314.64	315.67	314.18	315.79	314.68	315.16	314.48	315.96	314.41	315.94	316.04	316.59	315.68	313.81	313.95	313.91	315.09	315.14	314.68	315.45	316.49	314.81	315.27	317.8	316.65	315.28	314.78	315.03	315.7	314.83	314.54
304.38	305.01	306.07	305.89	305.25	306.79	306.13	305.36	306.06	303.96	308.43	305.85	306.29	307.64	305.69	305.78	307.25	306.35	306.52	304.81	305.8	307.04	306.65	306.8	308.2	306.68	306.81	306.07	306.13	306.32	306.93	305.86	304.96	308.31	305.35	305.54	304.73	305.25	306.29	306.13	306.02	305.14	305.26	306.66	305.14	306.63	306.63	305.34	307.25	307.92
300.64	302.67	304.23	303.51	301.93	303.1	304.07	301.87	301.54	300.84	302.02	303.76	303.8	303.15	303.35	303.8	303.09	303.02	300.38	302.33	303.11	301.2	304.16	302.92	303.91	303.16	303.43	303.37	300.3	302.5	303.39	301.98	301.4	301.49	303.27	304.57	303.78	301.99	303.49	301.76	302.66	303.24	303.37	301.93	303.45	302.42	304.31	306.13	304.25	303.53
303.58	303.53	302.23	304.27	302.49	302.88	304.07	305.14	304.5	303.49	303.31	302.55	303.65	303.78	302.65	303.15	304.34	302.93	305.41	302.37	303.45	303.77	301.62	303.24	302.1	303.72	304.48	302.14	304.19	303.01	303.31	304.67	303.51	303.83	302.95	304.63	302.92	305.18	304.84	302.38	304.77	302.98	301.99	303.68	302.43	302.25	303.3	302.95	304.08	303.08
306.04	304.68	305.72	303.66	304.41	303.69	304.53	303.74	305.92	304.85	304.03	304.76	305.41	303.3	305.71	303.65	302.35	304.61	303.25	305.09	303.67	303.64	305.16	306.4	304.96	304.83	303.26	302.76	305.28	303.94	305.33	302.45	304.71	303.57	304.45	303.78	304.61	303.51	304.39	304.59	303.96	305.67	304.52	303.81	304.05	303.68	304.68	305.75	304.8	305.03
303.18	302.89	303.02	303.29	303.39	304.68	302.92	303.93	305.04	305.44	301.89	303.44	301.11	302.29	304.22	303.9	304.53	302.67	304.27	304.89	303.02	303.77	303.4	304.66	301.56	305.34	303.99	304.26	303.84	303.85	303.78	304.33	303.4	304.22	304.35	303.59	303.36	302.57	304.12	305.31	303.76	304.33	303.44	303.07	303	304.31	302.39	304.39	302.32	303.98
313.5	313.9	315.62	315.79	313.43	314.22	314.05	314.8	314.74	314.49	313.39	315.15	315.95	314.14	314.91	314.42	314.47	314.59	314.66	314.21	314.28	312.91	313.42	315.99	314.99	312.94	313.55	312.95	315.19	315.22	315.03	314.54	313.29	312.92	314.65	312.78	313.96	315.74	313.22	312.41	313.77	312.95	314.26	314.97	313.67	313.55	314.88	317.01	313.75	312.6
294.99	294.97	292.53	295.05	293.83	294.48	295.24	293.31	293.18	293.96	294.2	293.43	294.34	293.32	293.11	292.95	294.9	292.88	293.77	294.86	293.02	291.6	292.39	295.46	293.66	294.75	295.52	294.68	294.49	296.22	293.69	293.94	294.01	295.81	293.78	296.15	293.85	293.44	293.59	294.68	295.57	294.97	294.67	295.41	292.74	293.6	294.01	295.54	292.71	292.44
317.79	315.78	317.02	316.2	315.75	318.57	316.42	317.02	318.35	316.95	318.02	315.33	317.85	316.82	318.84	316.46	316.46	316.48	316.42	316.37	315.33	315.77	319.64	315.91	317.11	315.99	315.22	316.36	316.28	315.18	318.34	316.24	316.86	316.72	316.33	315.7	316.51	316.95	314.75	315.73	317.86	315.34	316.13	314.26	316.74	314.86	317.32	316.66	316.25	316.02
305.29	302.13	303.55	303.37	303.98	305.29	303.73	305.14	303.3	304.6	306.61	304.24	303.79	304.8	304.77	304.45	301.85	302.86	303.84	304.1	303.7	305.4	304.43	303.79	304.23	304.12	303.67	302.71	306.39	304.37	303.11	305.99	302.92	304.24	303.07	303.22	303.84	304.68	306.39	303.98	304.34	304.67	304.2	303.47	305.1	303.28	303.25	303.24	303.58	304.53
313.93	313.16	312.7	312.44	311.6	313.27	314.75	313.23	314.33	313.83	314.66	313.99	315	313.41	314.12	314.14	311.3	313.48	312.58	314.24	312.45	313.1	313.83	312.68	314.67	312.01	313.29	314.75	313.74	313.89	312.96	313.62	314.23	313.18	313.18	313.86	313.97	314.46	313.84	315.34	312.27	315.86	313.08	312.73	315.56	313.9	313.64	314.96	314.83	314.61
296.26	298.89	296.36	296.4	295.44	297.7	297.09	296.94	294.97	297.01	296.11	296.26	297.25	296.18	294.91	295.22	296.95	299.74	297.45	297.7	295.73	296.63	296.23	296.32	296.69	297.6	296.9	297.12	298.42	295.94	296.71	296.69	296.18	297.8	296.49	299.17	298.3	296.85	294.94	296.53	296.45	296.96	297.1	296.65	298.06	296.41	296.89	296.23	297.9	296.63
294.91	296.03	295.48	293.79	295.23	294.39	295.62	295.14	297.22	294.65	296.95	293.65	296.67	295.05	294.56	294.79	295.68	293.23	295.72	294.49	294.8	294.94	294.54	295.26	297.43	294.88	295.8	296.04	295.51	293.88	295.52	296.76	296.99	296.06	295.83	294.63	296.1	293.85	294.79	296.52	296.52	295.43	295.39	293.21	295.57	294.35	295.54	296.62	292.34	295.48
311.05	314.1	313.09	313.3	312.11	312.11	311.61	312.34	313.47	310.93	310.29	310.98	312.8	309.41	311.58	314.44	311.73	312.6	311.93	311.4	312.67	311.8	310.56	312.39	311.68	312.67	313.38	312.97	313.55	311.3	310.96	312.92	311.71	311.58	311.84	311.17	312.33	313.88	310.82	311.07	309.36	312.96	309.29	311.97	312.19	311.69	313.55	311.6	311.17	312.27
294.65	297.09	294.69	295.71	293.63	295.2	296.64	296.71	295.41	294.26	294.55	295.7	296.54	295.39	295.78	295.66	295.34	295.83	294.03	295.93	296.24	295.89	294.81	295.29	295.2	295.39	295.19	294.81	294.4	293.52	294.44	296.56	296.51	294.67	297.7	294.6	294.78	296.2	295.63	295.84	296.77	293.89	295.37	294.67	294.95	295.09	294.86	294.16	295.46	295.22
311.37	314.04	312.73	314.24	313.63	314.56	314.35	315.13	312.58	313.93	313.24	313.73	313.31	311.24	312.7	313.36	312.84	311.93	314.82	312.2	312.06	312.88	315.78	314.35	313.74	312.05	315.15	311.67	313.22	313.22	311.57	312.03	313.68	313.91	313.11	313.95	312.4	312.66	312.56	313.77	314.98	312.77	314.25	315.19	313.63	313.97	310.86	312.21	312.3	312.53
305.68	305.86	306.68	307.03	305.49	307.71	306.79	305.89	306.22	306.23	305.95	305.57	305.82	305.85	306.73	305.82	306.49	305.62	305.72	306.85	305.73	304.87	306.16	305.74	305.8	305.85	305.78	304.25	305.65	304.66	307.73	307.08	305.99	308.12	306.29	306.61	307.01	306.88	306.73	306.68	303.75	306.77	307.42	306.21	307.19	304.6	307.52	305.12	305.96	305.25
306.34	305.68	304.15	303.67	304.57	305.11	304.65	304.3	304.49	306.14	307.23	304.32	306.65	306.56	305.99	307.28	305.29	305.26	303.57	304.05	305.68	304.3	305.19	305.17	305	304.66	307.43	303.76	307.34	306.69	306.72	306.28	308.23	306.94	306.32	305.91	304.71	304.46	305.77	303.92	306.64	307.28	307.55	305.17	306.39	305.35	306.19	304.77	305.97	306.91
314.17	313.1	314.43	314.09	314.54	314.67	313.16	314.68	314.62	313.8	314.9	312.74	313.76	314.45	314.45	313.79	314.07	313.56	315.28	313.74	314.8	315.25	315.17	313.06	315.14	311.92	314.06	313.35	313.84	314.19	312.1	314.62	314.15	313.45	313.88	314.65	313.1	312.98	314.31	315.13	313.64	315.2	311.77	314.47	312.9	313.66	312.15	314.19	313.06	314.06
308.52	308	307.15	310.31	308.55	309.56	308.64	308.59	307.79	309.38	308.41	309	308.37	308.19	310.18	308.19	310.08	309.26	309.02	309.68	308.75	309.43	310.54	311.39	307.54	310.09	309.74	308.08	310.18	309.11	309.28	310.04	308.67	310.09	309.65	308.98	309.03	307.37	310.17	310	309.1	307.47	309.8	310.26	309.3	308.35	307.52	309.68	308.92	306.58
302.44	302.12	302.24	304.42	301.9	302.38	303.04	303.62	301.08	302.58	303.37	302.66	304.09	303.23	303.64	303.64	303.38	304.22	303.01	301.62	301.72	303	304.55	303.14	304.11	301.87	303.48	302.99	303.5	302.6	303.88	303.31	303.43	302.82	304.4	301.97	303.62	302.9	304.38	303.53	303.19	303.55	302.54	302.91	304.6	302.89	303.05	304.99	303.46	302.12
318	318.43	317.96	317.02	317.07	317.6	316.88	317.44	318.95	317.54	318.54	319.32	317.24	318.09	318.53	319.17	318.35	318.18	318.18	318.69	317.76	319.53	318.29	318.13	317.77	318.68	318.4	319.33	319.18	317.04	318.53	316.74	317.18	319.01	317.25	318.85	318.05	317.87	317.87	318.38	317.76	318.05	318.75	317.66	318.38	316.19	317.65	317.02	317.32	317.53
302.93	302.66	301.6	303.29	300.94	303.59	301.85	302.78	303.13	303.08	301.74	303.59	302.45	302.88	301.43	301.68	303.25	304.06	304.5	303.86	302.97	303.2	303.29	303.22	303.72	304.32	303.27	302.77	303.74	301.98	301.79	302.52	304.73	303.51	302.99	302.38	302.3	302.78	301.65	304.01	303.97	303.43	304.51	302.02	302.8	301.97	302.74	304.28	305.24	300.85
314.64	312.74	314.29	315.03	313.5	314.44	314.22	311.52	313.14	315.53	311.71	312.17	314	314.71	313.03	312.36	312.92	312.41	313.68	310.77	313.29	313.42	313.85	313.23	314.47	312.11	312.67	311.83	312.78	314.06	312.93	312.39	312.56	313.72	313.65	313.7	314.18	313.48	313.23	311.86	313.79	313.62	313.09	313.74	312.68	314.1	313.12	313.3	311.16	313.58
303.16	304.53	304.32	305.03	303.21	303.41	305.26	303.5	304.02	302.55	305.13	304.3	303.41	303.61	305.78	304	305.49	305.01	304.94	302.18	304.51	305.35	302.43	305.43	301.95	304.19	303.95	305.48	303.02	302.42	303.84	303.28	304.11	305.14	305.03	303.24	305.29	304.41	304.57	304.76	304.69	305.72	303.65	304.28	304.37	303.61	304.97	304.74	304.57	304.65
297.64	295.13	296.45	297.16	296.74	294.86	295.11	294	297.38	296.23	297.74	297.38	297.05	296.25	297.77	298.03	296.55	294.66	295.13	297.31	296.63	296.9	297.89	297.7	295.11	299.93	296.55	297.27	296.53	295.47	297.09	296.36	295.95	296.15	297.1	295.47	297.45	297.59	298.21	298.39	295.93	296.54	296.82	297.5	296.48	295.7	294.51	296.16	296.11	297.28
300.55	300.84	300.22	299.46	300.33	301.27	300.36	301.06	300.49	300.98	301.6	301.91	301.04	300.45	299.82	301.91	300.57	300.37	301.45	301	302.5	301	299.27	300.71	301.98	302.83	300.89	301.28	298.14	300.69	302.48	301.01	302.33	301.82	301.98	301.54	302.38	300.19	300.85	300.06	299.78	301.33	301.1	301.07	303.25	301.53	301.35	301.94	300.09	302.57
293.37	294.59	294.12	293.47	294.33	293.43	293.97	293.71	294.7	294.72	292.5	294.77	293.29	294.62	294.54	294.24	294.81	295.73	294.06	294.81	294.55	293.52	293.18	293.68	292.86	294.85	295.26	292.69	293.64	294.21	294.69	293.94	292.49	294.61	294.66	294.09	292.59	295.28	295.53	294.64	294.07	294.36	294.31	293.75	296.1	292.79	293.35	292.95	295.67	295.35
301.61	301.56	299.5	302.37	300.17	300.51	301.25	300.18	301.1	301.47	301.4	301.74	300.43	301.99	302.03	299.69	303.63	301.22	301.5	300.34	300.61	300.3	303.13	300.68	301.03	301.18	300.55	301.31	300.56	302.42	300.11	301.26	301.31	299.71	302.83	301.07	301.64	300.17	302.03	302.07	300.82	300.83	302.22	300.28	301.09	300.64	302.1	302.64	301.31	302.25
327.46	328.31	327.3	327.52	327.5	327.68	328.02	327.27	329.17	327.28	327.56	326.83	328.63	327.08	326.99	328.22	328.04	327.07	329.49	324.69	326.71	326.97	326.22	329.59	327.64	329.1	328.44	327.12	327.35	327.42	328.12	329.22	328.39	328.06	326.85	327.19	326.66	326.53	328.43	327.9	327.7	327.52	328.46	327	328.78	328.06	326.88	327.55	325.8	326.85
313.72	312.61	315.11	312.13	313	314.21	313.36	312.62	311.3	315.03	312.65	314.18	312.82	313.37	313.33	314.48	312.73	311.5	313.31	311.82	311.92	314.16	313.6	312	313.69	313.27	311.99	313.14	312.92	313.41	313.98	313.79	313.86	312.59	314.02	314.01	313.29	312.38	313.74	312.23	312.8	313.49	315.7	311.57	314.29	314.02	312.78	313.13	314.05	313.68
303.32	303.34	304.81	302.38	303.55	303.32	304.82	302.76	303.76	305.28	302.28	303.68	302.99	303.14	303.44	304.39	303.77	304.33	301.23	304.12	303.78	303.46	301.68	302.47	303.42	302.35	305.42	303.96	302.59	302.88	303.27	302.07	302.63	303.14	303.92	303.2	303.14	303.32	302.4	303.01	302.63	304.37	302.85	304.5	304.67	301.07	302.63	304.47	303.36	303.43
305.9	308.12	308.81	309.11	306.79	307.22	306.41	306.27	305.75	306.3	306.71	306.64	307.24	307.24	308.34	306.76	307.64	305.72	308.42	307.63	307.14	309.7	306.28	305.34	306.59	309.74	306.64	307.6	308.62	307.14	306.7	307.51	308.2	307.65	308.05	308.94	306.72	306.68	305.83	307.99	306.34	305.46	308	307.27	307.39	308.73	307.29	306.09	305.62	308.08
303.59	303.13	300.61	302.88	303.23	303.48	303.37	301.92	301.64	301.8	304.77	301.96	302.21	302.68	302.84	302.75	300.71	302.65	301.93	301.31	302.18	302.05	302.93	302.57	302.47	302.46	303.14	303.21	302.77	300.88	302.63	301.13	304.03	301.89	303.01	303.36	304.93	303.09	302.48	302.44	304.33	302.42	302.44	301.74	301.12	299.59	302.87	301.19	302.59	301.82
306.57	307.47	304.84	306.84	304.76	305.51	305.87	305.62	305.49	305.68	306.41	307.52	304.38	304.93	307.13	308.06	304.99	306.47	306.99	305.68	305.66	306.23	306.77	307.17	303.29	304.04	306.89	306.67	305.89	308.28	306.76	306.1	307.41	307.6	306.99	304.39	306.33	308.08	305.91	305.76	305.39	306.29	304.31	305.97	306.6	305.48	305.8	305.13	306.61	306.47
315.04	314.56	316.74	314.28	316.66	313.82	315.09	314.22	315.95	314.33	315.55	314.08	313.47	314.33	314.42	315.93	316.18	314.76	315.83	314.14	314.12	318.52	315.84	313.19	314.7	315.8	315.83	314.98	313.78	315.1	314.18	314.58	314.13	314.04	315.93	316.25	314.2	313.51	314.57	314.94	314.19	314.45	314.86	315.01	314.34	313.48	314.98	316.88	317.1	314.03
315.05	315.43	315.38	316.32	313.69	316.44	316.01	314.7	314.63	314.9	314.67	314.67	314.55	315.92	315.81	313.45	315.55	314.24	316.46	315.63	314.93	315.32	315.6	314.02	316.04	315.89	314.99	314.31	315.14	313.85	313.64	315.23	315.09	315.65	314.58	313.8	316	314.27	315.27	313.82	314.04	315.08	315.95	315.09	313.49	314.62	314.31	316.08	317.73	313.91
302.73	303.84	303.9	305.66	303.23	302.97	302.47	302.89	304.71	303.52	303.1	301.66	303.09	303.86	303.53	303.36	303.74	304.52	302.74	303.43	303.85	303.15	303.56	302.9	304.86	305.18	301.69	303.18	303.03	304.44	305.25	303.84	299.8	302.35	301.95	302.7	304.49	301.68	304.13	302.58	302.45	305.77	301.27	304.71	303.79	304.14	302.7	302.69	302.72	302.54
324.45	324.28	324.74	325.66	322.89	324.83	322.47	326.34	324.04	322.94	324.66	323.95	326.28	325.9	324.25	324.87	324.22	322.7	325.02	324.29	324.8	325.92	325.08	323.8	325.75	324.3	324.87	325.15	325.61	324.49	325.09	326.27	324.24	327.27	325.15	324.55	324.52	323.99	323.12	324.34	324.5	324.01	325.26	324.56	324.6	324.57	324.38	322.53	323.47	324.96
304.02	305.79	305.1	303.84	305.67	305	306.24	304.76	304.46	304.01	306.74	304.74	305.95	303.07	305.39	304.96	305.86	304.59	306.23	303.51	304.95	303.38	303.47	304.65	306.65	305.24	304.57	305.31	303.44	304.12	303.36	303.83	305.17	305.36	305.36	304.69	303.72	302.92	305.6	306.21	304.66	303.41	305.4	304.13	305.87	304.59	305.05	306.14	304.61	304.07
312.08	310.72	310.89	311.47	311.31	312.42	310.16	310.14	312.7	309.91	312.89	311.31	310.68	310.52	311.27	312.07	313.53	312.56	310.7	312.9	310.56	311.48	311.69	310.86	311.22	311.29	311.91	312.39	312.28	311.16	311.86	310.67	311.86	309.21	312.45	310.99	311.56	310.97	313.94	313.05	311.98	312.82	311.01	309.88	311.87	312.33	312.81	313.13	310.54	311.55
312.67	312.98	311.7	312.16	312.86	311.85	312.98	313.98	312.27	312.34	311.3	312.51	311.26	310.17	312.86	312.79	313.16	313.23	313.61	311.98	312.2	312	312.96	311.32	312.57	313.46	310.58	314.54	312.77	310.54	312.1	311.61	311.61	311.68	312.25	313.44	312.53	312.87	313.59	311.22	312.58	312.78	311.28	311.97	311.68	312.12	313.02	312.46	313.28	312.44
311.8	313.7	311.86	312.58	310.97	312.38	310.79	313.12	313.88	311.65	312.75	312.72	310.8	313.03	310.9	311.47	312.8	312.85	311.6	310.67	313.01	313.1	312.33	312.16	311.28	311.52	313.61	311.35	312.66	313.23	311.66	313.27	310.28	312.09	314.14	312.51	312.54	312.67	313.7	312.6	313.75	315.73	311.8	311.45	310.76	311.43	310.17	313.12	311.97	312.25
311.25	314.73	312.42	313.52	313.76	314.27	312.64	314.23	313.8	313.9	313.05	313.4	315.15	312.56	313.69	312.52	314.79	310.56	313.41	312.16	315.01	314.3	312.14	313.09	314.35	312.54	314.01	312.07	312.81	314.16	313.15	313.12	315.7	313.22	312.6	313.87	311.43	312.26	314.2	312.96	313.2	313.47	314.82	313.28	314.38	310.93	311.9	314.64	315.72	312.04
318.86	317.63	317.48	317.3	315.56	319.51	317.8	317.39	319.41	318.16	316.94	317.64	317.53	319.77	318.58	317.84	318.12	318.29	317.66	318.76	317.41	318.5	318.97	316.61	318.28	319.65	319.05	318.37	317.61	318.64	318.25	317.5	315.79	318.42	318.01	317.05	318.56	321.27	318.46	317.03	318.5	318.22	320.16	316.97	318.44	319.56	318.55	318.61	317.82	318.99
302.75	305.49	301.81	302.51	302.5	304.13	302.4	302.25	302.32	301.48	301.15	302.09	302.85	302.85	302.18	302.9	302.31	302.75	301.97	300.95	302.49	304.65	303.18	301.95	300.92	302.43	302.33	302.26	302.49	302.61	302.32	303.87	302.4	301.83	302.23	304.19	302.89	302.92	303.79	301.37	301.31	300.6	302.47	303.86	302.81	303.41	303.1	302.58	302.24	302.69
311.61	310.19	311.13	311.52	309.91	311.13	310.65	309.7	309.86	311.28	309.99	309.85	311.04	309.25	310.14	309.44	311.23	311.11	309.46	309.81	310.23	309.67	311.66	312.71	311.19	312.1	311.2	310.68	310.54	310.9	311.16	310.26	311.67	310.79	308.48	309.16	310.54	311.14	310.96	308.36	310.81	310.07	310.22	310.34	309.67	310.83	310.21	310.03	311.44	309.12
316.92	315.06	318.21	316.01	317.09	319.02	315.21	318.25	317.78	318.68	318.33	316.99	317.5	316.42	316.95	317.25	317.43	316.92	317.13	317.68	318.26	318.12	316.25	317.39	316.4	317.23	316.78	318.17	317.28	317.97	316.52	315.42	317.13	315.84	319.43	316.84	317.31	315.74	318.02	315.38	317.12	317.35	317.94	316.36	316.18	316.28	318.11	317.44	315.64	318.56
303.3	302.19	304.22	303.74	302.94	302.02	303.33	302.14	302.61	303.1	303.19	302.93	303.84	303.02	302.9	302.76	302.28	303.09	303.22	302.48	303.02	303.13	302.32	303.28	302.87	299.82	303.78	303.32	303.38	302.6	300.92	303.76	303.35	302.36	302.63	303.5	301.45	302.23	303.96	303.18	302.81	303.48	302.28	301.11	303.17	303.28	303.58	301.96	304.15	303.04
323.8	325.06	324.67	325.93	326.25	323.51	323.42	322.65	324.77	325.28	323.7	323.06	322.09	322.67	326.83	324.1	323.71	325.63	323.96	323.68	324.33	325.06	325.79	325.15	323.04	326.02	324.85	327.83	324.01	324.57	322.85	324.88	323.41	323.89	325.53	325.32	325.61	323.55	324.04	323.31	325.38	324.39	325.09	325	323.94	323.89	322.22	324.65	325.36	325.42
314.46	313.74	315	314.42	314.82	316.33	314.33	316.17	313.93	315.41	316.29	315.31	315.73	313.82	314.84	316.07	315.7	315.79	314.57	315.05	314.39	315.41	315.08	314.17	315.44	313.52	314.71	313.09	317.28	316.08	315.97	315.61	314.81	316.63	315.92	313.84	313.58	314.78	315.42	316.56	314.06	313.7	316.02	313.89	315.81	313.98	315.13	312.95	315.42	315.26
304.61	305.19	303.91	304.36	306.21	304.26	302.66	304.43	306.04	306.24	303.62	304.29	304.63	306.74	304.91	305.09	304.07	303.7	305.05	305.76	304.88	305.2	304.16	305.68	304.04	304.56	304.6	306.24	304.66	304.07	304.91	305.04	303.55	304.09	303.55	304.76	304.8	303.41	304.52	306.55	304.71	305.07	304.91	304.53	306.46	304.56	305.18	306.06	305.27	304.18
316.25	317	318.47	318.12	318.91	315.64	317.96	316.97	319.63	318	317.36	316.62	317.55	317.29	317.38	316.7	316.78	318.71	316.34	317.64	317.83	317.13	318.8	317.08	316.1	317.92	317.97	316.01	317.3	317.19	317.4	317.4	317.7	317.7	317.41	316.6	317.48	317.41	315.59	316.66	317.95	317.52	316.1	315.75	317.77	319.74	316.83	318.33	318.12	318.94
313.16	313.39	314.42	312.87	315	313.46	314.76	311.63	315.53	311.61	311.35	311.55	314.12	313.82	313.37	314.77	313.32	313.58	312.59	313.67	312.89	312.83	312.43	312.22	314.03	314.12	314.01	314.33	312.46	312.53	312.29	313.79	311.28	313.45	313.14	313.25	313.2	312.15	312.64	313.71	313.82	312.85	314.08	312.76	312.1	315.36	313.98	312.65	313.8	312.9
329.11	327.62	326.75	326.95	327.36	328.23	326.97	327.18	328.33	326.76	328.6	328.5	328.12	327.98	326.88	326.79	327.04	327.97	325.97	325.95	327.48	327.59	326.53	328.99	328.21	328.53	329.93	328.96	329.99	327.25	327.23	327.99	327.47	328.35	329.43	329.7	328.29	326.31	329.91	327.99	328.57	327.75	325.54	329.27	329	328.26	326.97	327.57	328.09	329.52
294.57	294.67	295.47	295.24	296.01	297.66	297.93	294.79	295.35	295.9	295.71	292.8	297.09	295.14	296.12	294.55	295.33	295.09	294.08	295.33	294.1	294.67	293.81	296.33	294.47	295.42	294.63	293.53	294.95	294.55	296.45	296.23	295.03	296.36	295.52	294.43	294.25	293.26	296.03	295.4	292.54	295.48	293.63	295.08	295.16	296.41	296.54	294.63	295.2	295.78
309.26	309.29	308.78	308.06	310.06	308.62	309.71	309.2	308.46	309.6	307.52	307.18	306.69	309.48	307.76	308.99	308.26	310.2	310.44	309.71	309.38	310.32	307.71	309.26	308.32	309.84	308.83	308.67	306.75	309.64	309.84	308.8	308.16	307.75	308.95	310.01	308.84	308.64	309.94	309.26	309.42	310.94	309.14	307.25	309.88	306.56	309.13	309.14	308.2	308.16
301.13	301.77	302.55	301.39	303.57	302.11	303.15	302.78	303.86	301.5	302.39	301.93	301.44	302.67	302.51	303.64	302.85	302.7	302.81	301.1	302.47	303.97	302.92	302.86	302.46	301.48	301.17	302.91	301.33	303.5	301.56	302.95	302.18	303.56	301.78	301.49	301.6	301.87	302.82	303.2	301.25	302.63	301.92	301.93	301.68	302.45	302.3	300.91	302.31	301.84
330.33	329.45	328.93	328.81	327.58	328.52	328.65	329	327.5	329.24	328.84	329.09	328.46	330.15	328.84	327.33	329.35	329.04	327.94	328.85	328.08	328.81	330.24	328.02	328.67	329.69	327.25	330.12	328.6	328.47	331.49	326.94	328.92	326.82	327.79	328.94	327.74	329.18	329.61	328.6	327.38	328.5	330.09	328.11	329.88	328.08	329.54	328.11	328.25	329.15
302.76	303.24	304.6	303.2	304.54	303.25	303.38	302.27	304.26	304.3	302.37	302.05	303.63	304.67	304.66	303.95	304.42	303.95	303.23	302.99	304	301.87	303.62	303.42	302.36	302.78	303.35	303.27	302.25	305.57	304.09	303	303.65	304.26	300.05	302.09	303.1	301.73	302.94	303.35	304.24	302.07	303.31	302.51	303.21	303.23	301.89	303.41	303.94	302.78
313.34	315.04	315.76	314.03	313.56	314.36	314.48	314.31	313.56	316.29	313.79	314.92	315.23	313.55	314.7	312.78	315.84	315.28	314.78	315.01	316.32	315.3	314.92	316.27	315.82	316.54	314.03	314.92	315.51	315.03	315.36	313.63	313.69	313.77	315.69	317.54	313.96	316.26	315.13	314.96	313.48	314.53	315.09	313.86	313.85	313.74	315.56	316.94	313.09	314.82
328.29	325.76	326.75	326.5	325.59	328.38	326.45	326.97	326.59	328.18	324.95	327.35	327.75	329.51	327.67	327.47	326.2	327.16	325.85	327.19	326.62	327.26	327.34	327.31	326.6	327.05	325.56	327.17	325.65	325.74	325.89	326.17	328.36	327.75	327.93	327.16	329.02	327.75	327.36	327.38	326.17	324.67	327.32	327.18	326.13	325.79	326.14	326.36	327.19	328.17
293.76	295.38	292.95	293.77	291	295.09	292.73	294.19	293.38	293.09	293.26	294.4	294.54	293.96	294.31	295.65	295.35	294.78	296.54	294.44	294.58	293.9	293.43	294.82	293.81	295.07	295.22	294.56	292.64	294.16	292.67	293.86	294.55	294.26	293.69	291.9	294.83	292.97	294.59	295.58	293.52	294.53	293.69	293.93	295.17	295.13	293.42	291.73	294.69	293.01
314.61	312.73	313.7	313.6	314.99	312.9	314.34	314.44	314.57	314.1	313.82	312.63	314.94	314.43	315.01	313.98	316.11	312.52	314.95	313.45	313.74	312.71	315.62	314.16	315.68	311.09	314.49	312.94	315.17	311.45	313.37	314.05	314.76	313.36	313.15	316.42	313.21	314.23	313.79	313.26	313.71	313.13	313.45	314.62	313.38	313.22	312.3	313.45	313.71	314
311.74	310.11	311.17	310.87	310.76	312.14	311.04	309.17	312.16	309.96	311.43	312.37	310.86	310.87	311.23	309.31	311.13	312.03	311.51	310.02	310.83	311.72	310.97	311.73	310.33	310.13	308.76	311.88	311.14	310.24	310.16	309.84	310.86	311.83	311.2	310.15	311.6	310.85	310.45	310.79	310.42	309.36	309.75	311.23	309.97	312.61	310.89	310.93	310.99	313.3
306.41	305.16	306.79	307.96	305.94	305.71	306.69	305.35	306.09	306.84	306.74	305.89	307.49	306.19	304.97	305.66	305.96	306.96	305.57	306.21	307.12	307.22	307.46	305.51	307.56	306.49	305.29	306.35	306.01	306.18	306.98	307.46	305.94	306.5	304.04	306.48	304.33	307.22	306.5	305.66	305.53	305.88	306.15	305.51	305.92	306.46	306.18	305.81	306.85	307.4
305.4	307	306.67	305.74	306.86	305.97	306.47	307.05	306.74	306.74	305.86	305.24	306.14	306.23	305.79	305.43	307.32	306.58	305.12	305.59	307.83	306.68	305.47	307.37	305	304.04	306.68	306.1	307.71	307.33	304.9	306.47	305.36	305.98	305.2	305.67	306.32	307.14	304.93	306.66	306.33	305.81	306.02	306.03	307	304.77	306.38	307.24	306.23	304.8
294.35	293.23	294.54	293.61	295.01	294.81	293.96	292.32	294.35	294.45	294.93	292.75	294.87	294.61	295.98	293.58	292.69	294.88	294.89	294.29	293.74	294.74	294.75	292.44	292.88	293.89	292.81	293.08	294.32	293.36	294.65	293.69	292.54	295.09	294.15	294.09	292.73	293.61	293.56	295.22	293.8	296.11	294.54	292.74	294.04	293.48	293.67	295.38	294.07	293.41
316.75	316.79	316.67	317.42	317.88	318.93	315.04	316.46	318.65	318.14	316.38	317.25	317.29	315.93	317.35	317.2	315.61	318.18	317.49	318.94	318.17	316.97	317.78	317.34	317.06	318.82	315.76	318.11	318.35	316.8	316.6	319.96	315.56	317.37	319.19	318.56	318	317.91	319.1	316.14	317.07	317.22	318.53	317.35	317.18	318.87	316.52	317.61	318.41	317.55
318.72	318.85	319.68	319.12	319.77	320.16	319.67	319.48	320.44	318.15	321.72	320.06	318.86	319.91	319.07	320.17	319.01	319.22	319.19	319.7	320.32	318.28	318.47	321.46	319.28	320.59	319.35	319.23	317.31	319.23	319.39	320.19	319.58	318.76	319.46	318.66	319.47	320.35	318.81	319.03	320.63	320.44	321.07	319.62	319.09	319.84	319.78	317.78	319.32	318.55
311.56	309.77	310.45	310.15	309.75	311.23	309.68	309.55	308.4	309.94	310.1	309.12	311.06	308.29	309.75	310.28	312.05	311.2	310.3	308.87	310.72	309.83	309.91	308.52	312.75	310.8	310.94	309.29	310.5	310.51	310.63	310.28	311.42	308.97	312.11	309.65	308.59	311.91	310.31	310.08	311.4	309.59	309.98	308.58	309.24	310.32	309.71	309.56	310.53	310.82
314.28	315.81	316.75	315.94	314.59	315.39	315.96	316.24	316.27	316.47	314.24	314.13	314.83	316.44	315.4	315.78	314.88	315.35	315.42	317.47	315.45	317.5	316.97	316.45	316.53	314.91	317.09	314.3	316.22	315.42	314.22	314.21	315.39	314.44	316.94	315.2	313.68	314.6	314.69	314.39	316.11	316.56	317.02	316.87	316.85	315.99	314.69	313.8	314.57	315.6
324.36	325.27	323.21	324.5	326.41	324.54	326.22	323.34	323.51	325.55	325.34	323.66	325.17	324.97	325.75	323.9	325.26	324.96	323.67	323.04	325.05	325.29	323.93	325.17	325.15	326.46	323.38	325.09	324.38	324.52	325.49	325.91	324.33	325.24	324.46	322.68	324.48	324.1	323.62	323.2	323.57	324.15	322.99	324.81	323.23	325.47	323.85	323.63	325.36	324.12
325.25	329.07	327.3	325.47	325.98	326.15	326.77	327.44	328.02	325.86	325.63	326.91	326.81	326.93	327.44	326.48	325.71	326.16	328.72	327.23	327.47	326.98	326.6	326.98	327.79	327.33	327.5	327.08	327.23	327.67	328.82	324.75	327.57	326.96	327.31	325.93	328.2	327.21	327.3	326.13	326.92	327.48	325.94	328.55	326.54	327.83	325.56	326.41	326.18	326.39
316.26	314.45	312.93	316.1	315.22	312.7	313.34	314.19	314.29	313.32	313.83	313.92	316.59	314.88	313.92	314.04	316.1	314.46	312.7	314.03	312.85	313.12	314.27	313.02	315.67	314.56	314.98	313.57	313.57	314.25	313.71	315.69	315.6	315.17	312.91	314.38	313.22	314.54	314.72	316.22	312.66	311.94	314.27	314.63	314.25	313.6	313.57	313.96	311.42	314.48
314.13	315.5	314.69	314.65	314.89	313.81	313.43	314.05	314.81	315.13	315.58	314.54	315.94	313.65	316.22	315.57	315.06	315.89	315.13	313.97	315.12	313.38	315.48	315.54	314.3	314.76	315.7	312.98	313.86	314.75	315.52	315.16	314.16	313.59	315.19	316.35	314.59	315.15	313.29	316.04	315.93	314.98	316.29	315.09	314.4	315.89	315.43	314.52	315.59	314.36
317.19	316.52	317.89	319.1	317.63	317.88	317.87	318.23	317.79	318.03	318.87	317.44	318.87	317.28	317.51	317.37	319.07	317.44	317.97	319.58	317.46	316.92	318.78	319.16	317.25	318.56	318.42	317.77	317.8	317.79	319	318.34	318.5	319.91	319.61	319.11	317.17	318.2	316.98	316.95	318	317.58	318.1	318.91	317.22	318.73	318.31	318.19	317.61	317.05
324.29	324.52	324.92	326.19	327.24	324.73	322.5	323.48	325.77	323.63	326.43	324.63	325.56	324.72	324.68	324.27	325.2	325.98	324.49	325.59	324.23	325.16	324.78	325.64	324.52	324.61	325.77	323.82	323.8	325.08	325.5	323.97	322.19	324.49	324.74	324	326.25	324.19	323.91	324.66	324.63	324.11	324.77	324.76	325.74	324.8	323.36	324.37	323.72	325.63
304.5	304.51	306.2	304.97	305.03	305.72	305.37	304.44	305.33	306.3	303.86	307.8	304.85	305.65	303.57	305.3	304.44	306.48	304.51	305.79	306.06	305.5	307.02	305.49	304.24	304.25	306.21	304.97	303.11	306.02	305.04	306.84	304.47	305.52	305.8	304.87	305.47	304.96	305.37	307.34	304.98	306.29	306.37	306.64	304.3	306.09	304.82	303.01	306.04	305.59
301.9	302.86	302.22	301.63	301.43	301.78	304.24	302.66	300	302.43	302.35	302.85	302.89	302.99	303.79	301.63	303.56	303.23	301.71	302.08	302.82	302.88	302.74	303.27	301.89	302.05	299.91	302.89	301.71	303.18	303.21	303.56	302.52	301.6	302.29	302	300.6	303.34	303.82	303.61	300.94	301.87	303.27	302.62	301.83	302.83	302.98	301.83	302.84	302.82
307.98	310.74	309.34	310	309.58	308.35	308.43	308.77	307.95	307.86	307.89	308.98	309.95	308.43	309.06	311.06	308.21	307.73	307.18	309.89	310.57	308.4	308.21	308.75	309	308.73	309.7	308.4	310.47	308.76	306.89	309.3	309.88	307.85	308.38	308.83	310.46	309.29	307.26	307.37	309.43	308.21	309.61	310.63	307.68	308.65	309.81	310.07	307.85	309.83
298.71	298.76	300.34	299.31	302.17	300.25	301.6	302.03	301.16	301.09	301.05	304.15	299.84	301.2	301.16	301.58	300.69	301.23	302	301.02	301.43	301.81	300.83	302.7	301.2	299.93	299.85	301.59	301.12	302.08	300.94	302.52	301.22	300.9	301.15	302.05	301.64	300.64	300.35	299.18	302.48	301.73	302.6	299.52	300.81	300.88	301.93	299.06	302.02	299.96
308.96	310.83	309.22	309.88	311.61	311.27	311.85	311.62	312.08	311.68	311.72	310.33	311.49	311.86	309.69	310.82	311.56	311.4	310.99	313.27	312.23	310.6	312.41	312.2	311.92	311.15	311.11	311.53	312.03	310.12	311.03	309.93	311.16	311.34	311.41	313.51	314	310.72	309.28	313.39	311.28	312.39	310.96	311.83	311.12	311.52	311	310.33	311.93	312.31
326.7	327.51	326.4	328.23	327.69	326.73	328.32	326.88	327.16	326.83	327.88	328.02	326.39	325.66	327.61	326.43	326.8	325.93	328.68	327.04	326.29	327.19	327.03	326.32	326.69	327.39	328.67	328.34	327.25	325.7	324.9	327.94	328.6	326.65	326.61	328.64	328.72	325.97	325.74	327.14	326.73	326.28	329.35	325.53	328.27	327.16	329.08	327.06	326.41	327.9
307.25	306.6	308.49	306.12	307.34	307.45	306.78	307.32	307.8	307.73	307.05	307.31	308.54	306.75	307.05	307.33	308.71	308.67	307.13	307.13	306.37	306.41	308.31	306.66	306.49	308.31	307.1	305.72	304.82	308	306.92	307.68	306.36	308.25	308.73	306.97	307.28	306.41	304.9	307.69	306.87	307.88	306.26	307.37	307.82	306.6	306.84	305.73	306.63	306.72
317.08	317.38	317.69	316.71	319.14	316.46	317.97	317.37	319.37	317.2	319	317.74	318.22	316.97	318.78	319.04	319.13	317.11	318.55	318.28	318.17	317.29	316.53	318.96	318.42	318.04	318.48	318.38	318.39	317.7	318.58	317	318.04	317.92	317.07	316.69	317.12	317.28	318.19	318.29	316.91	319.84	318.42	318.02	318.58	317.73	318.98	316.67	318.97	317.03
299.48	299.8	300.02	300.98	300.31	299.53	299.66	300.21	298.53	299.15	301.73	300.46	300.52	300.07	299.2	301	298.98	299.3	300.23	299.63	299.8	301.65	299.74	301.61	300.43	302.87	298.4	297.92	300.35	298.21	300.52	300.29	300.08	298.88	299.97	300.18	299.24	299.95	301.36	300.25	300.56	300.75	300.38	299.56	298.84	301.82	299.91	302.47	298.39	299.75
307.47	307.01	306.4	307.65	306.7	306.54	307.66	305.56	307.16	306.93	307.9	306.38	308.06	305.51	308.04	306.54	307.08	307.8	306.92	305.79	306	305.66	306.48	305.04	306.4	307.18	305.79	306.38	304.4	307.91	306.5	306.37	305.95	306.77	304.64	307.29	306.44	308.37	308.88	308.62	307.12	305.47	308.61	305.98	308.84	306.1	307.2	306.39	306.47	307.51
313.87	316.19	315.79	315.39	313.66	315.61	316.11	315.5	315.3	315.48	315.16	313.82	315.07	314.91	314.22	314.63	315.33	314.78	316.6	315.88	315.64	315.41	315.04	315.93	315.61	315.03	314.65	313.5	315.09	314.49	315.29	314.5	314.08	313.83	315.58	315.02	314.52	314.61	315.3	316.95	314.94	316.24	315.21	313.01	314.44	315.38	314.85	316.32	315.7	313.33
310.6	308.13	309.1	308.8	309.63	308.2	309.69	308.5	308.26	308.46	307.17	308.32	308.95	309.37	309.04	308.94	309.21	310.93	308.51	307.8	308.31	309.79	309.48	306.78	307.89	308.39	309.66	309.45	310.25	311	311.65	309.63	308.86	309.3	308.26	309.11	307.9	310.2	308.93	309.23	309.35	307.29	308.01	308.61	308.56	308.54	308.07	307.25	308.19	307.3
308.78	309.83	309.63	309.49	306.9	309.07	308.44	309.85	309.84	309.51	310.01	309.51	308.46	309.77	308.03	308.49	309.81	307.74	310.24	310.96	307.43	306.83	308.28	308.44	309.62	309.41	310.74	308.7	309.77	308.74	309.49	307.95	309.16	309.2	308.38	310.14	308.81	308.11	309.83	308.17	309.08	308.62	308.83	309.64	308.52	310.48	309.76	308.61	308.5	307.46
316.74	318.37	315.51	317.85	316.17	317.92	317.26	319.97	318.06	319.1	318.2	318.35	317.01	317.83	319.29	316.89	316.85	318.75	316.72	317.84	318.08	317.67	317.7	318.74	316.82	318.07	316.62	316.75	318.03	316.75	315.31	316.67	318.55	318.82	319.31	317.19	319.31	319.14	317.56	318.64	317.27	317.75	318.29	318.6	316.63	318.39	319.87	318.42	318.61	317.57
308.33	309.96	308.3	309.68	310.99	310.86	309.75	309.19	310.42	310.91	308.76	309.11	310.47	307.09	309.7	309.13	307.68	311.18	308.73	310.28	309.55	309.19	309.72	308.24	309.47	311.06	310.2	310.48	310.04	310.22	310.65	309.11	309.31	309.79	310.11	308.13	308.67	309.27	309.17	309.45	309.71	309.51	308.38	309.61	308.97	306.85	310.03	308.89	309.42	311.03
301.78	302.83	301.81	303.83	302.53	303.62	303.67	301.08	302.8	301.43	302.32	302.76	302.39	302.28	301.33	302.21	302.1	302.31	301.25	302.3	301.73	301.36	301.43	304.53	301.87	301.87	303.17	302.09	302.15	302.16	302.08	302.75	304.49	302.63	303.53	302.67	303.3	301.42	303.19	304.48	302.31	302.62	303.05	302.56	302.24	302.52	300.95	303.77	301.74	305.01
319.22	317.91	318.31	319.39	319.84	319.42	319.82	318.69	318.12	318.39	317.94	318.76	319.11	319.52	317.92	319.32	316.87	318.78	317.12	318.9	317.2	319.62	316.72	317.22	318.83	319.08	319.77	319.25	319.02	317.32	316.98	319.89	318.1	317.21	317.5	318.88	318.4	318.12	318.33	317.3	320.07	317.82	318.8	317.35	318.33	318.36	319.46	318.56	317.9	318.86
313.93	313.2	313.22	313.93	314.18	312.78	313.11	312.06	313	313.58	311.8	313.38	313.09	315.27	313.77	312.71	312.82	312.85	314.69	313.45	313.21	312.1	311.5	312.8	313.89	312.84	314.64	313.07	315	313.88	313	312.37	312.11	311.72	313.68	313.28	313.32	313.11	311.83	312.53	315.56	313.21	313.69	312.51	313.97	313.24	312.5	312.14	312.9	313.59
325.87	325.56	326.24	325.75	324.25	324.46	326.41	325.12	323.97	325.23	326.2	324.55	325.96	324.69	325.5	325.96	327	325.16	324.65	323.45	324.43	325.96	324.28	324.46	327.7	326.26	326.2	325.47	323.06	325.16	326.2	324.44	324.64	326.42	325.58	325.01	325.68	326.04	325.38	326.81	326.53	325.4	325.13	324.75	322.88	325.52	325.22	325.12	325.81	325.61
296.83	297.69	296.68	297.45	296.44	297.69	296.29	299.48	295.13	297.61	295.39	296.5	297.33	298.17	295.76	297.98	295.82	294.72	297.62	297.2	296.2	297.49	297.34	296.77	296.22	297.18	295.66	296.65	296.59	298.18	295.39	297.16	298.12	298.28	296.44	297.89	298.02	296.8	298.58	295.68	296.62	296.03	295.87	297.07	296.39	297.16	296.38	297.08	298.65	296.45
319.59	321.38	318.68	319.08	320.33	318.65	320.69	320.23	317.77	319.02	317.84	319.34	318.12	319.05	320.93	319.13	320.78	319.58	320.01	321.41	319.85	318.77	318.14	318.87	319.06	319	319.37	317.68	320.11	320.54	318.42	320.7	319.69	318.87	320.34	320.22	319.18	319.91	320.94	320.37	318.65	318.94	317.86	319.76	319.39	319.69	317.88	318.71	319.85	319.86
310.82	311.9	310.23	311.14	310.57	310.71	313.05	310.62	310.41	311.3	310.71	311.25	312.6	312.79	313.42	312.41	311.4	310.58	311.32	311.78	311.78	312.8	313.1	310.37	311.99	312.53	311.82	313.31	310.76	310.7	311.09	311.91	310.61	311.8	310.81	311.24	309.92	312.47	310.13	309.79	311	311.53	311.83	311.72	309.81	310.87	310.37	312.73	310.2	309.9
305.32	305.12	304.78	305.87	305.82	305.94	305.47	306.6	305.49	306.61	307.79	306.73	304.88	306.15	304.49	305.89	305.01	306.63	305.45	306.4	306.28	306.52	303.78	307.04	305.37	305.75	304.19	303.89	304.21	305.36	307.36	306.35	305.93	307.05	303.52	307.44	305.73	304.72	305.41	305.04	306.14	305.72	304.96	307.38	306	307.59	305.43	305.22	305.87	305.98
303.11	302.08	302.83	304.48	304.05	301.46	304.44	305.64	303.87	304.2	303.66	303.21	304.47	303.24	304.4	303.44	303.66	302.32	304.35	303.54	305.21	303.61	303.1	302.35	304.36	302.65	304.45	306.67	305.14	304.43	303.39	302.61	304.66	303.72	303.1	302.99	304.36	305.53	303.41	303.68	302.37	304.88	305.04	302.91	304.3	302.22	303.14	303.15	303.58	303.19
327.58	326.64	328.44	328.23	328.15	328.61	328.35	329.05	327.95	326.9	329.78	328.63	328.06	324.88	329.23	328.3	327.15	328.36	327.45	329.63	327.6	327.44	329.35	327.86	329.63	328.48	327.63	328.15	328.03	329.06	328.66	326.93	328.95	329.46	327.67	327.67	328.37	328.18	327.55	327.59	327.92	329.44	327.94	327.18	327.09	327.26	327.27	327.8	325.26	327.35
300.37	299.4	300.61	300.64	298.91	300.11	298.74	301.76	299.42	299.1	298.58	300.28	300.33	300.66	300.35	298.39	300.21	301.29	300.18	299.29	299.77	300.71	300.65	299.22	300.95	300.33	299.76	299.09	299.99	299.61	301.23	301.26	301.17	300.38	299.46	299.56	301.8	300.65	299.23	299.85	298.14	298.45	300.14	301.12	301.13	300.57	299.89	299.39	301.91	299.35
302.56	304.85	303.24	303.72	304.94	305.29	302.54	305.48	303.21	302.46	303.69	302.39	304.07	304.11	303.81	301.84	304.58	303.7	302.88	302.94	303.23	304.42	303.14	304.44	302.99	303.41	302.12	303.78	303.98	303.81	305.18	303.37	302.1	302.53	302.25	303.04	303.23	301.58	305.36	302.62	301.46	300.64	301.7	302.9	303.96	303.18	304.59	302.92	303.31	303.46
312.22	311.77	314.04	310.97	312.1	312.81	311.22	312.39	313.22	312.16	311.43	312.34	311	312.4	313.9	312.05	313.4	311.98	313.52	311.65	311.19	310.87	311.89	312.98	312.79	313.35	311.09	311.58	313.45	310.47	310.95	312.37	312.1	310.2	313.01	311.12	311.85	311.86	312.79	313.99	311.11	311.71	311.58	312.32	312.06	311.27	311.79	312.65	312.31	313.71
314.3	314.31	315.61	314.67	314.1	315.11	314.77	316.02	313.84	315.61	314.86	314.79	314.95	314.98	314.95	314.29	314.49	313.17	313.55	314.79	316.16	315.59	317.35	316.07	315.66	315.06	315.82	316.04	314.54	313.84	313.7	313.72	314.41	315.65	315.38	313.48	313.82	313.99	315.11	315.19	315.74	314.65	315.25	314.42	315.65	315.27	314.74	315.57	315.95	313.55
311.72	309.42	309.38	311.7	310.08	311.11	310.27	310.9	312.51	310.44	309.5	311.24	310.33	311.1	309.94	309.35	310.09	310.71	309.5	310.57	311.88	311.33	310.03	309.98	309.71	309.92	310.99	308.84	310.38	308	310.18	311.34	309.68	310.43	308.93	311.25	309.71	310.53	309.62	308.13	310.78	310.08	310.69	310.36	312.26	311.28	312.93	311.47	310.46	309.12
309.4	307.52	307.66	308.38	309.12	309.4	308.94	307.31	307.55	307.65	307.74	309.52	309.24	308.27	306.72	308.02	306.32	310.52	308.74	308.58	306.4	309.21	306.73	308.33	309.02	309.87	308.47	309.68	309.14	307.05	308.57	307.87	308.52	306.52	307.83	307.3	308.58	310.21	308.08	308.19	308.15	308.86	309.34	308.07	309.04	309.57	310.12	308.79	306.78	307.96
311.59	310.29	311.17	311.86	312.73	312.64	313.35	310.16	313.01	312.61	311.95	311.92	311.07	309.96	312.38	309.91	313.34	311.93	311.56	311.96	311.13	311.93	311.68	309.72	313.96	309.94	311.95	312.01	311.89	311.26	313.21	311.28	312.61	311.95	312.56	311.18	310.95	311.15	312.79	310.97	309.37	311.52	309.62	308.38	312.98	310.47	310.39	311.15	309.99	310.83
306.44	306.91	307.34	306.76	306.34	308.13	308.91	306.3	306.81	308.8	308.44	307.35	306.08	307.67	306.07	307.56	305.94	305.3	308.03	307.44	305.79	307.14	307.28	306.06	306.67	307.02	306.99	306.84	306.41	306.06	307.07	308.54	306.43	307.02	307.1	306.47	306.25	307.44	305.71	304.83	306.09	309	306.2	306.11	307.31	306.55	306.38	306.31	306.64	305.38
301.73	304.19	303.38	301.35	301.63	303.55	301.5	302.87	302.91	300.84	301.14	303.64	301.94	303.62	302.56	300.55	301.45	302.86	302.83	302.72	302.61	301.7	301.57	302.75	302.86	301.45	303.51	302.33	302.22	301.34	301.99	300.84	302.29	302.51	303	303.32	303.15	303.21	305.35	302.96	302.84	300.7	303.03	302.44	301.31	303	303.37	301.41	301.84	303.7
308.48	308.69	309.43	307.32	309.28	309.35	308.49	307.9	310.88	309.22	308.81	310.16	310.39	310.48	309.55	307.03	308.99	308.34	307.06	309.35	308.52	309.57	307.75	308.69	308.71	309.75	307.31	307.47	310.65	307.82	306.08	309.29	310.08	309.97	308	309.33	309.16	307.9	308.75	308.76	308.78	310.58	309.66	309.69	307.47	310.24	307.12	309.3	309.05	309.26
326.65	326.37	328.08	327.48	327.92	326.38	329.01	326.1	327.02	328.53	326.62	328.53	327.83	328.01	327.17	328.03	328.53	327.7	327.29	325.94	327.24	328.36	327.09	328.5	327.4	326.47	327.98	327.35	328.13	329.64	329.52	327.98	328.36	327.22	325.67	328.03	328.84	327.8	328.9	326.89	326.27	326.89	326.42	327.58	326.04	326.88	326.58	326.76	327.49	328.47
317.25	315.24	316.04	314.94	316.71	316.99	316.13	314.73	314.77	313.96	316.02	314.43	315.45	315.96	316.34	316.82	315.02	317.7	313.24	316.15	316.5	316.49	315.21	316.45	316.71	315.46	315.66	315.53	316.83	315.88	315.84	317.13	317.21	314.32	315.45	315.81	315.89	315.05	318.25	314.59	315.18	314.97	315.59	316.83	315.34	316.17	316.21	314.68	317.57	315.02
301.22	300.22	299.44	300.3	299.88	299.39	299.95	300.26	300.32	298.45	300.08	300.9	300.52	301.02	300.16	301.43	301	300.04	298.86	297.79	299.6	298.89	298.8	300.75	299.85	298.54	299.34	300.47	298.86	299.14	300.81	300.18	300.47	300.58	299.68	300.53	301.37	299.87	301.56	301.27	302.99	300.39	301.19	298.97	300.99	300.67	299.21	299.22	299.56	300.72
302.55	303.48	303.28	301.93	302.45	303.22	302.68	302.48	300.65	301.51	302.64	300.82	303.92	302.95	302.62	302.75	304.12	303.63	301.8	301.17	300.09	302.26	301.82	301.1	301.28	302.1	303.11	301.2	302.26	303.17	300.95	303.94	302.82	302.6	303.08	301.18	300.62	301.36	301.3	303.26	302.52	301.73	304.19	303.52	301.76	301.1	303.5	303.56	303.07	300.74
316.4	315.97	316.39	315.06	316.53	315.46	316.62	315.95	315.82	316.8	315.43	316.59	315.63	313.9	315.21	315.53	318.16	315.46	315.97	317.6	316.61	317.08	317.16	316.43	316.13	317.44	316.18	317.3	315.43	315.66	315.01	315.02	314.12	315.13	318.2	314.15	316.86	317.45	316.04	315.76	316.23	315.66	315.71	316.18	317.2	313.77	316.45	314.69	314.09	314.21
303.81	302.77	304.75	303.12	302.91	305.14	306.93	306.64	305.22	303.48	303.94	303.09	304.23	304.06	304.59	301.51	302.38	303.57	303.61	302.2	304.12	305.35	303.8	304.74	303.89	304.4	302.87	305.14	304.62	302.86	301.59	304.84	303.87	302.54	302.93	305.41	303.23	304.03	303.3	302.05	304.43	303.75	305.74	305.05	303.37	303	306.06	305.95	303.52	304.44
311.85	310.13	313.37	310.05	311.61	310.78	310.16	310.83	310.93	311.37	310.06	312.83	311.15	312.11	311.92	312.15	310.06	311.88	311.64	310.85	311.71	311.07	311.8	310.85	310.84	309.59	311.47	312.05	310.91	311.82	311.47	309.86	312.55	311.75	311.51	311.84	312.69	312.13	310.65	312	311.65	312.89	310.31	312.18	310.57	311.79	312.75	313.4	311.63	310.07
312.62	310.98	309.2	310.55	310.4	312.47	309.54	310.62	311.3	309.53	309.78	311.67	312.07	310.51	310.44	309.73	311.87	309.85	310.49	309.51	309.58	308.25	311.49	310.89	309.71	310.34	311.69	310.49	310.79	311.38	311.95	310.68	310.66	309.7	310.95	310.94	311.9	311.52	312.69	310.94	310.47	310.73	310.18	309.48	310.17	310.74	310.53	310.3	309.82	310.35
319.16	317.58	318.95	318.55	317.19	318.11	318.4	320.19	319.21	316.96	319.01	318.96	318.51	319.09	319.3	318.03	319.84	315.76	315.27	318.36	319.4	317.65	318.86	319.53	316.6	317.64	318.04	317.67	317.39	319.63	317.55	316.26	318.41	318.84	318.22	319	316.91	317.93	316.75	318.65	317.91	319.56	319.01	318.49	317.63	319.38	318.61	318.39	318.05	318.64
310.89	312.09	311.93	310.15	312.6	311.72	310.01	311.1	310.41	312.33	311.46	311.68	310.38	311.32	312.29	310.76	311.61	312.98	310.68	312.33	310.63	310.45	312.18	311.9	311.4	310.41	311.6	313.57	311.6	311.64	312	311.98	312.27	312.53	312.45	311.94	311.66	310.43	310.62	310.18	312.37	311.19	312.63	311.33	311.39	311.92	312.69	308.85	311.33	310.15
313.47	313.78	312.81	314.17	312.76	312.3	313.35	313.79	313.78	312.6	313.66	311.79	313.57	313.06	311.06	311.96	313.31	312.48	314.28	310.88	312.68	313.94	312.17	313.05	312.56	313.4	312.91	313.91	314.53	313.53	312.53	312.74	311.44	313.14	312.48	313.99	313.04	314.45	312.86	313.38	313.32	310.87	313.05	314.14	313.32	314.57	313.33	312.95	312.35	314.08
319.41	317.09	318.28	316.97	319.49	319.99	319.87	316.39	318.97	319.55	318.01	318.3	319.59	317.11	318.34	318.74	319.79	318.88	317.93	317.37	320.05	317.55	317.56	316.92	318.38	317.39	317.83	320.31	318	319.15	319.96	318.34	318.65	319.74	319.01	317.98	317.06	319.84	317.73	319.12	318.23	320.61	320.62	318.77	316.93	318.61	317.76	319.72	317.59	320.27
312.77	309.9	313.75	312.26	311.59	312.61	311.13	312.07	312.16	311.59	312.61	311.85	311.84	312.68	312.66	312.71	313.93	310.41	312.58	313.01	311.73	311.81	312.41	311.66	311.57	312.81	314.29	312.05	312.71	313.03	311.69	312.51	313.44	313.33	314.61	310.44	312.61	312.33	311.33	312.64	312.28	314.24	310.9	313.47	311.14	313.76	310.18	312	313.28	310.62
294.18	294.7	295.27	294.76	294.83	294.44	294.3	295.97	295.68	295.18	293.59	296.04	295.53	294.63	295.73	295.83	295.62	294.39	296.52	294.26	294.38	293.6	294.82	296.52	295.04	294	294.09	296.14	294.84	296.12	294.46	295.36	296.26	294.13	293.53	295.19	294.55	293.97	294.69	296.17	295.4	293.71	293.45	295.16	293.6	295.11	294.33	296.21	294.2	294.95
314.71	316.46	315.34	316.57	316.17	314.09	315.93	315.06	314.46	315.44	315.97	316.15	315.95	315.73	315.88	313.52	315.77	315.97	315.96	315.3	315.57	315.92	317.56	315.31	315.98	315.04	315.4	315.03	315.45	315.64	315.36	315.91	315.01	316.88	315.58	314.82	316.31	316.08	315.04	315.86	315.81	315.18	316.44	316	314.45	316.72	317.21	314.66	314.98	315.57
305.47	305.6	305.97	307.13	305.25	305.24	306.91	306.95	305.99	304.92	306.61	307.01	306.47	306.69	306.72	306.71	304.6	305.46	307.71	306.93	306.78	306.45	307.93	306.93	306.94	306.16	306.71	305.87	306.41	305.42	307.61	306.67	307.46	307.01	307.89	307.38	306.33	307.96	305.76	305.65	306.59	308.27	307.3	306.66	307.01	306.17	306.53	305.18	306.23	306.94
302.42	302.82	304.08	303.63	303.93	303.96	303.09	301.68	305.4	304.66	302.49	302.81	302.88	303.67	303.13	303.93	304.34	304.37	302.5	302.17	304.52	303.98	302.59	302.7	303.19	302.12	303.03	300.52	304.23	303.75	304.56	304.55	302.53	303.12	303.69	304.32	303.88	301.99	302.97	304.79	303.22	303.56	304.15	302.99	303.39	304.56	304.43	303.28	305.41	302.62
316.11	314.16	314.88	314.03	315.54	316.08	317.68	314.84	315.96	314.56	314.92	318.55	314.41	314.23	314.49	314.06	315.97	314.5	313.49	313.25	313.79	315.56	314.64	315.75	314.94	315.16	312.52	314.31	314.83	314.75	316.93	314.7	316.5	315.03	315.3	314.8	314.18	315.56	313.58	314.39	315.15	314.86	315.79	313.93	313.48	315.07	314.1	314.55	315.33	314.96
306.28	306.62	306.22	307.26	305.57	307.72	305.78	306.82	307.01	307.37	307.61	306.6	305.59	306.8	305.6	306.84	304.8	308.68	307.34	304.26	306.43	306.36	305.9	307.8	307.06	308.03	306.43	305.83	307.24	305.88	307.12	306.04	306.37	304.86	305.19	306.96	307.11	306.32	307.39	308.08	306.58	306.82	305.7	307.12	307.53	308.76	307.44	306.77	307.14	306.4
309.23	306.29	306.91	304.1	307.74	304.55	306.29	305.2	306.03	304.67	303.97	306.51	305.61	305.12	306.63	305.63	305.46	305.83	307.57	305.1	306.45	304.17	305.38	306.4	306.92	307.72	307.74	306.33	308.87	307.3	305.03	306.15	308.36	305.24	305.58	306.26	305.35	305.06	306.1	306.08	305.65	306.32	306.48	306.59	307.9	304.03	306.77	305.98	306.85	305.73
306.82	305.88	307.04	306.24	305.86	305.84	306.35	307.59	307.23	306.73	305.78	304.75	304.66	305.01	306.18	305.13	306.12	306.27	306.25	305.15	305.51	305.36	306.66	307.46	305.62	306.11	306.07	306.75	307.57	305.86	305.94	307.47	305.33	306.82	305.76	306.34	304.84	307.88	306.51	306.01	306.68	304.32	307.51	305.53	306.37	305.54	305.56	308.21	307.1	308.1
301.73	304.12	304.19	303.22	300.75	302.53	302.91	305.12	301.61	303.15	302.91	303.32	302.99	304.05	302.31	301.69	302.81	301.01	301.07	302.24	301.09	301.83	304.11	303.04	302.46	300.58	300.86	302.34	303.47	302.76	301.56	301.5	302.13	303.65	300.88	303.03	301.18	303.03	303.9	301.81	303.04	302.87	301.72	301.41	301.91	301.52	303.98	302.83	301.79	303.4
304.01	303.06	303.42	301.58	303.49	304.89	301.67	302.84	303.21	304.66	303.46	303.65	302.99	306.18	303.37	302.83	302.94	303.96	304.26	302.86	303.5	302.4	303.56	303.6	303.87	304.24	305.09	303.87	301.86	303.88	303.3	302.95	303.93	303.82	300.49	302.39	304.72	305.05	301.91	302.44	303.46	302.67	303.51	302.39	304.34	302.9	305.82	301.98	303.12	301.31
300.92	303.59	302.97	303.94	304.26	304.05	301.83	302.66	303.74	304.24	302.3	303.56	304.53	301.59	303.89	303.99	302.21	303.23	302.14	302.64	303.51	301.98	304.95	302.36	302.03	302.4	304.21	303.11	302.49	304.04	305.04	302.92	304.76	303.34	304.7	304.81	304.32	304.37	304.22	304.23	303.06	301.3	301.24	302.96	302.44	302.75	302.03	302.18	303.42	302.83
304.29	304.13	306.13	304.07	304.15	302.69	304.58	305.08	302.41	305.17	303.39	305.4	304.42	302	305.56	302.02	302.8	304.35	303.39	303.32	305.32	304.28	305.76	305.01	305.06	305.04	306.09	303.39	305.73	302.89	303.2	305.26	305.66	302.96	304.29	303.66	304.4	303.28	303.76	304.22	304.49	304.98	304.67	304.74	304.86	304.66	304.06	304.96	304.84	303.17
307.2	306.17	306.56	308.03	307.34	307.81	307.53	305.77	307.72	308.09	306.81	305.3	306.98	308.6	308.44	306.97	307.8	307.53	306.39	307.55	306.24	307.58	308.58	307.35	308.16	307.28	307.69	305.4	305.77	306.41	309.04	307.67	309.05	305.21	307.89	307.3	307.34	307.47	307.99	308.59	306.5	306.11	306.46	308.31	307.66	307.65	308	305.54	306.99	309.5
304.84	304.08	304.35	304.16	304.11	307.02	305.09	305.44	303.75	303.87	305.46	305	303.49	304.4	305.73	305.2	304.77	303.28	304.58	306.56	305.65	303.81	304.2	305.79	304.28	305.44	304.78	305.65	303.02	305.52	304.32	304.85	305.5	304.34	305.67	304.66	304.79	304.47	306.27	304.31	305.54	306.85	304.02	304.17	304.81	304.61	305.34	306.19	305.69	306.48
306.17	304.53	304.86	306.79	305.97	305.41	305.94	304.88	305.28	306.38	304.55	305.57	305.79	303.29	306.68	304.64	306.47	304.93	304.79	305.9	306.28	305.37	304.79	306.39	303.93	305.24	304.44	305.01	305.64	304.18	305.91	305.93	305.13	306.31	306.07	305.44	306.51	303.77	305.72	303.71	305.7	303.92	304.68	305.56	305.55	305.48	303.71	304.02	304.53	303.97
315.33	316.34	316.68	316.14	315.98	315.52	315.05	316.18	316.01	316.11	316.24	316.38	315.94	316.78	317.22	318.11	317.32	316.21	316.47	315.06	315.85	317.27	315.73	316.53	316.75	316.56	315.37	316.56	317.25	315.81	316.3	316.61	316.13	315.55	315.23	316.28	316.57	314.58	316.19	315.13	313.92	314.59	313.99	315.05	317.56	317.2	318.42	317.34	314.57	315.92
309.64	308.18	311.07	309.75	309.14	311.47	309.26	310.03	308.63	309.7	309.08	308.06	309.22	310.83	308.53	309.48	310.93	308.45	310.04	308.58	309.38	311.64	310.15	309.91	311.15	308.73	309.84	311.18	308.01	310.86	307.95	310.47	310.94	307.81	309.98	311.05	310.15	308.35	309.69	310.43	309.09	309.4	310.82	309.53	309.45	307.96	308.74	309.53	310.99	309.79
305.45	304	305.79	306.4	305.73	306.12	305.39	305.66	306.73	306.78	307.25	306.4	306.8	305.49	305.77	306.04	308.25	305.57	307.7	307.89	307.2	308.25	308.69	304.96	305.55	304.89	305.96	305.67	307.47	305	304.91	305.98	306.63	306.46	306.03	306.57	306.28	305.42	305.61	306.18	306.81	306.98	306.86	305.13	305.98	304.42	308.08	303.93	305.72	303.98
296.45	293.45	294.72	295.83	295.02	296.29	294.85	295.79	294.4	294.69	294.38	296.49	294.72	294.08	296.4	293.38	294.32	295.58	296.21	295.63	295.33	293.78	294.46	296.28	293.38	296.03	296.44	296.78	295.44	294.07	295.59	294.31	294.78	295.21	296.27	296.35	293.99	294.31	295.89	297.51	294.06	295.63	294.33	296.17	294.27	294.42	296.56	296.13	296.67	294.85
311.74	311.68	313.03	314.61	314.44	313.21	313.87	313.16	313.05	313.02	314.15	316.17	313.56	315.06	313	315.52	312.03	315.95	314.67	313.02	313.13	313.78	312.61	314.12	313.59	314.67	313.55	313.63	313.65	314.77	314.62	313.29	316	315.68	313.22	313.97	314.38	315.21	313.86	313.59	312.05	312.71	314.25	314.63	314.58	312.62	313.35	313.26	314.25	312.68
316.22	315.67	316.14	316.13	315.49	317.12	316.05	314.75	315.3	315.56	315.1	317.51	315.23	314.88	315.78	314.81	316.54	315.35	315.22	314.64	316.27	315.65	316.85	316.99	316.31	315.19	314.33	315.21	315.93	316.75	316.03	315.24	315.49	315.08	315.73	314.75	315.34	315.35	315.22	315.41	316.13	314.41	314.91	315.78	314.3	314.01	315.66	313.81	316.93	316.65
300.22	300.75	299.22	299.74	300.36	301.33	299.57	299.64	298.98	301.04	298.18	299.64	301.53	299.43	298.82	300.19	300.88	299.54	299.68	301.55	299.65	299.23	300.8	298.87	300	299.15	300.27	297.05	300.35	300.61	300.47	300.41	299.59	301.24	298.93	299.51	300.48	298.99	299.83	300.52	299.9	300.07	298.14	299.13	301.56	299.63	300.89	299.83	300.25	299.24
327.3	327.23	327.28	326.79	326.14	327.94	328.4	326.74	326.91	326.71	325.19	326.01	325.22	327.81	328.55	326.76	328.1	326.33	326.48	327.13	326.29	327.83	327.1	326.49	329.44	327.74	325.76	328.55	328.64	326.48	327.37	326.13	326.9	327.05	328.5	326.89	327.52	326.5	327.86	326.71	327.27	327.89	326.41	328.54	324.44	328.44	325.28	326.78	325.74	328.38
313.1	314.96	312.74	314.03	311.78	312.82	313.04	314.67	312.04	313.14	312.66	312.47	311.94	313.88	312.5	313.43	314.46	314.9	313.21	313.94	312.89	315.31	313.8	312.49	312.95	313.96	313.87	311.44	313.95	313.26	313.69	313.25	313.1	312.98	313.69	312.92	312.46	313.55	312.71	314.86	313.64	313.4	311.89	312.54	312.86	313.52	312.16	313.52	312.31	313.04
305.14	304.96	304.22	304.05	305.18	306.58	306.83	305.1	304.66	304.44	303.41	305.99	305.12	304.78	305.8	304.29	305.03	305.83	304.36	304.34	304.17	307.25	303.54	303.22	305.04	305.26	305.16	303.27	305.67	304.97	305.52	303.96	305.09	306.85	303.62	304.06	305.21	303.91	305.63	305.51	303.93	305.35	305.58	305.86	305.37	303.68	305.46	304.98	306.16	303.14
311.53	314.04	315.3	312.1	314.55	311.87	313.19	312.97	314.46	314.23	311.8	313.2	314.41	312.25	312.55	311.7	314.76	311.75	312.22	313.2	312.54	313.46	314.4	312.98	312.5	313.86	311.48	313.53	312.65	312.37	313.88	311.33	312.97	314.22	314.1	313.11	311.07	313.77	313.41	314.01	311.73	314.15	311.68	312.17	314.9	312.37	313.46	312.79	312.94	313.12
314.17	314.27	312.88	315.26	313.1	315.01	314.35	313.25	317.44	313.6	314.48	317.21	315.62	316.54	314.17	313.46	315.17	312.99	316.89	315.27	314.57	314.83	312.43	315.43	315.5	314.09	315.18	315.65	315.64	314.06	314.6	316.27	316	314.94	314.58	314.18	314.94	315.34	313.76	313.96	314.82	314.66	314.96	315.95	314.22	313.52	313.14	315.36	313.86	314.04
300.28	302.42	302.29	300.89	300.06	301.16	301.7	301.84	301.09	301.02	301.97	300.95	300.21	300.36	301.24	301.82	299.67	302.27	300.97	301.8	301.26	302.08	301.9	300.28	301.08	302.08	301.13	301.99	302.57	301.39	300.86	300.46	301.9	302.5	300.37	299.12	300.81	301.72	301.72	300.41	302.76	300.54	301.08	301.66	298.59	301.45	300.94	301.68	302.51	299.55
306.42	305.37	305.01	304.76	303.95	304.9	304.39	304.17	302.67	303.87	303.67	303.61	304.41	305.23	305.43	304.97	304.39	304.29	303.42	304.51	305.92	305.65	305.46	305.52	302.94	304.37	304.31	304.67	305.04	303.7	305.1	303.15	306.29	305.51	305.39	304.51	305.68	304.82	305.45	304.34	303.27	306.96	303.92	306.53	305.31	304.53	303.04	305.7	306.15	304.73
303.12	302.03	304.01	302.14	301.57	304.09	300.86	302.73	303.74	302.67	302.74	303.86	301.92	302.16	302.86	304.14	304.06	302.91	302.9	304.42	304.14	304.87	303.82	301.43	305.19	302.83	303.22	301.99	302.87	303.08	303.17	304.67	303.64	303.61	303.79	304.05	303.82	303.41	305.36	303.13	301.41	304.2	303.32	303.72	303.99	302.83	305.05	303.38	303.62	304.11
310.85	310.13	311.55	311.29	310.83	312.41	308.93	312.94	312	310.43	308.87	309.44	310.48	309.94	312.91	310.26	309.86	311.07	311.69	309.93	312.53	311.21	310.47	309.48	310.16	307.68	311.25	309.07	311.4	310.27	311.56	311.87	312.35	309.45	308.38	311.76	310.67	310.17	311.33	308.02	309.45	310.6	312.63	309.73	309.47	311.73	309.61	309.33	312.77	308.6
307.3	305.39	306.36	308.41	307.76	305.74	306.33	306.6	306.72	307.82	306.27	306.83	304.1	305.54	307.26	307.38	306.33	306.87	306.44	306.97	306.04	303.83	308.59	304.82	305.61	305.3	306.11	308.17	305.69	307.69	304.13	306.33	306.58	304.45	305.23	306.6	306.14	306.29	306.48	306.44	307.47	306.58	304.94	305.74	305.8	308.24	305.5	305.31	305.99	305.38
324.41	324.03	325.51	325.43	323.5	325.1	325.96	327.19	324.97	327.39	325.5	325.15	324.87	324.75	325.26	325.88	326.24	324.7	326.23	326.71	325.04	324.13	325.87	324.6	324.47	323.46	324.92	324.13	324.59	325.48	322.73	326.6	326.1	323.98	325.22	326.11	324.65	324.3	323.83	325.75	324.9	325.25	323.29	324.43	324.62	323.16	322.6	324.85	325.32	323.47
298.76	299.47	302.16	300.82	299.67	301.48	300.13	299.54	301.13	299.87	298.82	300.52	299.53	299.88	298.12	300.62	300.25	301.2	297.2	300.07	301.28	299.83	301.25	299.74	300.02	301.83	298.25	297.74	300.37	299.24	299.85	299.08	299.94	299.9	299.85	299.76	298.15	301.1	300.79	300.57	298.84	301.55	299.06	299.17	299.76	300.04	301.25	301.63	300.34	300.79
314.4	317.27	315.85	315.47	314.71	314.01	314.62	315.95	314.91	316.15	315.84	314.51	314	315.29	316.83	315	314.81	315.12	313.37	315.94	314.62	314.51	311.89	317.24	313.78	316.21	314.74	313.8	315.21	314.33	315.91	314.45	315.3	316.15	315.53	314.56	316.57	316.64	314.91	314.33	314.24	316.2	314.03	313.7	314.92	315.01	316.05	314.78	315.58	314.61
298.69	299.4	302.18	301.06	299.96	300.54	299.25	301.66	300.84	300.08	300.76	298.19	301.25	300.28	299.51	300.84	300.31	299.44	300.83	299.83	301.09	299.49	298.77	299.79	299.32	300.96	299.53	300.19	300.67	300.31	298.43	299.38	299.25	299.48	300.77	300.42	299.59	298.64	299.76	300.51	299.6	299.73	301.36	301.02	300.24	299.76	302.3	300.11	299.99	300.14
296.71	297.1	296.58	296.21	295.76	295.7	298.26	296.24	297.8	296.59	294.98	297.25	297.83	295.83	296.19	296.57	296.85	296.66	296.63	295.42	298.34	298.08	298.65	297.93	296.01	295.37	297.46	296.13	296.23	296.29	296.79	295.92	295.64	297.33	296.09	297.79	297.44	296.26	298.08	299.16	295.64	296.95	298.68	295.36	295.07	297.35	298.02	297.9	296.5	297.68
318.77	318.31	319.15	318.74	319.12	319.95	321.55	317.93	319.9	321.06	319.53	318.53	319.1	318.6	319.79	318.41	318.6	320.64	317.89	319.54	320.19	319.15	319.21	319.05	318.02	318.63	318.67	320.12	319.14	318.68	320.15	318.18	318.96	319.21	319.3	316.41	319.56	322	319.92	319.34	318.46	318.84	319.62	320.32	320.37	319.5	318.45	319.99	320.6	320.42
305.02	306.12	305.22	305.01	305.42	303.98	305.02	305.76	303.9	305.17	303.02	304.32	304.3	304.92	303.91	305.53	305.61	304.19	303.46	304.75	305.21	304.91	304.83	304.1	304.04	305.17	303.3	303.91	302.5	303.61	304.2	303.79	303.16	304.64	305.95	305.88	304.96	304.81	303.63	305.27	305.44	302.85	303.27	305.68	303.6	302.61	306.01	303.1	304.3	304.42
312.74	313.38	313	313.68	313.84	313.53	314	315.15	314.19	312.3	314.3	312.63	313.12	313.64	313.18	313.44	313.01	314.94	310.6	311.56	313.12	313.93	312.39	313.37	314	312.33	312.13	313.61	313.03	313.72	313.43	312.18	314.73	313.37	311.13	314.86	314.3	313.93	313.98	313.58	312.32	314.82	313.25	313.47	313.27	314.09	314.57	312.86	311.75	314
304.04	304.46	302.83	302.67	302.73	302.65	302.54	303.18	303.72	304.83	304.01	303.95	304.11	301.38	303.84	304.85	302.42	304.22	301.28	302.71	303.66	301.58	302.89	304.08	303.92	303.31	303.27	301.32	302.93	303.69	300.88	302.21	304.37	302.76	303.27	302.93	302.23	302.99	303.17	303.73	301.72	303.53	301.74	301.04	303.08	302.17	302.87	302.81	303.42	302.25
294.46	294.47	294.85	294.81	293.57	295.38	295.23	295.33	295.76	296.06	294.52	294.56	295.59	295.16	294.65	295.28	294.95	294.62	295.26	292.95	296.03	295.16	295.69	295.54	295.56	295.86	295.3	293.85	294.53	294.99	296.3	295	295.06	295.51	295.7	295	295.66	296.72	294.43	296.28	295.33	293.95	293.38	295.48	295.66	297.13	293.62	293.37	293.8	296.69
327.75	329.67	328.2	328.4	328.99	327.8	327.89	327.19	328.72	329.3	327.09	329.88	328.56	328.08	328.12	329.99	328	327.52	328.19	328.42	328.79	328.74	328.81	326.52	329.6	330.04	328.96	328.79	326.21	328.04	329.33	327.52	328.35	330.17	329.83	326.95	327.22	327.87	329.49	329.67	327.72	328.14	330.17	328.24	329.6	328.1	330.33	327.13	328.29	327.37
312.91	312.16	313.02	312.04	314.25	313.82	313.41	312.55	313.66	313.9	313.68	312.81	311.28	313.98	311.57	312.46	314.61	311.73	314.73	313.82	312.34	313.63	313.53	314.1	313.16	312.23	313.8	314.6	313.05	313.24	313.41	312.53	314.42	312.56	314.15	315.1	314.01	313.59	311.78	313.57	313.4	312.15	313.02	312.26	314.9	313.45	312.98	311.9	311.26	312.77
314.96	313.17	314.6	314.1	314.65	314.13	313.07	314.34	313.33	314.73	314.26	313.08	313.87	313.7	315.88	313.92	314.22	314.04	313.47	315.14	314.39	312.61	314.6	312.91	313.09	313.68	313.67	314.35	315.49	315.05	313.73	315	311.47	316.11	312.92	312.66	315.13	312.78	314.3	313.21	315.38	314.76	314.73	315.03	314.8	313.91	313.69	312.65	313.48	314.27
324.42	324.63	324.42	324.62	323.15	326.39	325.7	324.91	324.5	324.85	324.77	325.83	324.26	325.01	326.48	323.84	324.25	325.99	325.66	323.78	324.33	323.61	326.27	325.33	324.18	325.94	324.28	324.94	324.39	324.81	324.95	322.3	326.66	324.12	323.96	325.85	323.11	323.66	323.33	326.68	324.62	325.5	323.05	324.6	322.61	324.38	323.77	325.55	324.92	325.63
295.5	296.23	294.87	294.59	295.77	295.38	294.89	296.85	294.72	295.92	294.67	295.2	295.19	293.49	295.78	294.3	295.62	293.78	294.81	294.73	295.54	295.05	295.19	297.03	295.84	294.33	296.07	293.82	293.54	293.96	296.05	295.29	296.71	293.52	295.74	295.72	294.38	294.07	294.6	296.17	295.41	294.26	293.32	295.54	294.77	294.4	295.69	293.51	295.78	294.92
313.6	311.93	312.6	311.51	311.54	312.98	313.03	313.46	312.64	312.49	312.66	313.48	313.02	311.83	313.12	312.6	313.67	314.61	313.32	313.03	313.69	311.78	313.73	312.92	312.71	312.29	315.32	310.96	313.44	313.21	312.42	313.5	313.37	312.69	311.89	313.19	314.02	313.14	314.24	312.66	313.32	313.05	314.12	313.99	312.97	313.85	313.71	313.77	313.73	312.19
313.26	312.95	314.52	311.52	312.34	311.36	313.2	311.8	313.69	312.75	314.54	312.88	313.21	311.75	313.23	312.25	314.03	312.77	312.73	312.15	314.31	313.75	313.04	312.1	313.42	314.3	313.2	313.61	314.67	312.87	313.39	311.94	312.12	312.65	312.95	313.59	311.4	311.71	312.04	315.07	312.25	313.22	313.79	311.5	312.8	314.5	312.65	314.06	312.62	313.03
314.39	314.61	314.32	312.64	314.07	313.38	314.16	314.94	312.67	312.51	313.5	313.95	314.4	314.63	314.78	313.82	313.74	313.44	313.2	313.26	313.88	315.48	313.85	314.24	313.77	312.25	314.43	313.42	315.33	314	314.53	313.83	314.89	313.38	314.91	314.01	314.19	314.81	312.31	314.6	315.32	312.64	314.14	311.7	313.84	314.23	313.14	315.8	313.36	314.44
309.9	310.16	311.29	307.9	310.82	309.7	308.76	309.94	310.29	309.44	311.26	311.13	311.16	307.8	307.91	309.5	311.18	311.22	308.99	308.4	310.4	309.07	310.01	309.1	310.49	311.09	309.51	308.48	311.16	310.81	310.91	311.46	310.86	310.19	308.6	308.71	309.46	310.3	309.4	309.29	311.06	310.43	312.38	310.72	310.63	307.78	310.05	310.8	310.14	309.04
306.33	307.2	306.5	307.71	307.86	307.77	306.86	307.84	304.79	305.98	307.08	303.94	303.98	307.02	305.57	305.31	305.48	306.08	305.73	308.27	306.34	306.77	306.14	306.5	305.41	306.13	307.5	306.76	307.16	306.24	307.58	306.58	308.96	306.48	306.73	305.44	305.72	306.88	305.13	305.97	305.31	307.17	307.12	307.08	308.32	308.06	308.23	307.59	306.42	305.65
314.41	314.79	313.77	314.88	314.07	314.76	313.76	315.49	313.45	315.01	315.64	312.97	314.87	314.98	316.43	316.74	314.59	315.59	315.2	314.39	314.54	316.85	315.84	314.76	314.96	315.05	314.74	314.51	315.67	315.44	314.16	314.01	314.75	316.56	314.63	314.96	315.18	315.5	314.87	314.79	315.19	312.76	316.69	313.93	314.61	315.42	314.88	314.77	314.27	315.51
315.93	314.78	316.52	314.12	315.97	316.48	315.64	316.09	316.71	316.11	318.4	316.66	315.44	315.78	313.47	314.42	317.01	316.22	316.31	315.64	316.62	315.41	316.81	315.89	315.9	315.31	314.49	314.74	315.85	315.07	316.05	316.55	314.49	315.83	315.02	317.15	315.05	316.39	315.88	316.68	316.05	316.91	315.58	316.03	313.67	316.31	316.63	314.69	317.41	317.67
304.26	302.21	304.33	303.61	305.29	304.58	303.4	303.37	304.89	303.14	304.75	304.04	303.23	304.04	303.94	303.15	304.4	304.48	303.99	303.2	303.68	303.4	305.87	302.91	305.04	304.31	303.74	302.53	303.79	303.62	303.32	305.6	303.92	302.4	303.74	303.16	302.38	303.18	302.3	303.38	304.42	304.08	304.81	302.57	302.31	304.44	302.54	302.81	303.45	303.33
297.36	298.05	298.04	297.13	295.36	296.18	296.3	296.3	295.2	295.98	297.29	296.38	298.78	296.08	296.47	295.97	295.18	296.19	297.77	296.15	296.78	296.28	295.88	297.12	298.19	296.77	297.62	295.02	297.78	297.08	296.47	296.69	296.39	296.05	295.42	297.51	297.01	298.07	296.23	296.51	296.55	295.44	295.22	296.61	295.37	297.28	296.32	297.15	297.19	296.73
309.17	308.92	308.95	308.8	310.58	308.56	307.55	308.34	310.67	309.26	309.25	310.28	309.49	309.18	309.51	309.2	310.3	309.05	309.25	309.03	308.77	308.78	307.51	311.91	309.03	309.46	308.87	309.54	310.04	309.72	308.32	308.48	310.88	309.61	308.5	307.4	308.92	306.7	309.7	309.47	308.12	308.62	309	308.73	307.78	309.45	308.09	310.5	308.38	308.17
318.59	319.67	320.11	319.02	318.07	316.41	318.86	319.39	318.16	318.24	316.99	317.79	318.73	316.52	319.22	319.22	317.57	316.07	318.69	316.71	316.87	317.59	318.76	316.85	317.65	319.07	318.3	317.95	318.79	318.25	319.15	318.4	319.68	316.61	317.94	317.61	315.54	318.38	318.55	319.27	319.18	318.83	317.46	316.8	316.24	316.9	317.37	319.05	317.89	316.03
298.12	299.65	298.88	299.93	300.73	300.59	300.44	302.57	299.77	298.33	298.98	300.61	301.11	299.37	300.81	302.02	297.98	298.97	299.98	300.35	302.28	299.29	299.26	299.9	299.57	300.43	299.64	299.17	300.68	299.96	299.94	300.01	299.7	299.02	299.25	300.59	300.65	300.58	300.26	300.36	300.23	300.81	300.08	300.33	299.5	301.39	299.07	300.95	299.82	300.45
309.51	311.77	310	309.36	311.32	310.72	310.79	310.11	309.91	309.91	310.71	310.76	309.89	310.41	309.92	310.93	312.61	310.94	310.16	311.56	311.52	310.08	309.8	310.98	310.77	312.57	312.39	310.89	311.81	312.54	311.09	311.08	310.79	312.3	309.39	310.03	311.53	311.3	310.58	310.06	310.99	310.69	309.94	309.62	309.24	310.75	310.41	309.86	309.69	309.52
304.87	304.79	304.77	303.69	304.82	304.04	304.67	304.61	304.72	306.58	303.14	303.82	303.9	305.82	305.49	303.46	304.71	305.26	305.2	304.51	303.56	305.18	305.18	304.65	304.72	304.91	303.12	304.5	303.72	304.75	304.8	304.55	303.57	305.43	303.74	306.25	304.41	303.98	305.02	304.13	304.49	305.49	305.55	306.26	306	305.98	306.38	305.16	304.8	304.73
315.46	315.04	314.04	313.85	316.02	315.52	313.32	315.65	315.3	315.09	313.03	314.71	315.87	312.47	314.66	315.62	314.24	315.74	314.1	315.94	314.57	314.62	314.76	314.89	313.86	315.01	314.79	315.79	314.23	316.03	313.54	315.43	315.15	314.11	314.2	315.39	313.91	314.66	315.29	314.21	313.31	314.94	315.92	314.88	314.27	315.76	314.97	316.51	315.45	316.52
305.29	304.54	305.55	303.93	304.17	304.18	303.88	304.72	305.39	303.38	304.34	304.97	304.4	304.44	303.28	307.48	305.21	304.63	304.39	303.46	304.52	305.36	305.41	303.54	302.74	304.32	304.86	304.91	302.99	305.8	306.46	305.54	305.35	302.23	304.2	303.93	303.53	303.6	304.24	303.89	304.3	304.32	302.52	304.46	303.9	304.64	306.37	305.23	303.91	302.46
304.69	303.32	300.99	303.33	302.34	302.39	302.87	300.88	300.6	303.51	302.52	302.77	302.41	301.87	303.29	302.17	304.46	304.19	304.35	302.79	302.35	302.69	302.41	303.55	302.16	302.48	302.71	303.3	303.82	301.5	303.49	303.05	303.87	302.09	302.66	302.6	303.81	304.83	303.32	300.98	304.52	303.37	302.7	301.63	301.13	302.55	302.15	303.31	302.38	300.94
313.77	311.16	313.87	311.58	311.61	312.73	312.77	312.57	314.15	313.83	311.64	311.09	311.17	312.74	312.6	311.17	312.54	312.02	313.5	312.03	313.32	311.91	310.81	310.98	312.41	312.61	313.22	314.62	312.42	312.47	311.65	311.35	313.07	312.4	313.46	313.02	312.6	310.34	312.31	313.18	314.09	313.3	311.33	312.81	312.33	312.99	313.68	313.81	312.15	314.21
302.96	302.73	302.89	304.35	303.72	304.98	303.85	302.75	302.79	302.84	303.7	304	301.86	303.48	302.54	302.13	303.21	303.39	303.1	305.05	302.01	304.57	301.84	302.02	303.24	302.89	302.17	304.94	302.04	302.96	303.02	302.71	304.46	303.15	302.31	302.9	302.09	302.85	304.21	303.97	302.83	303.21	305.1	303.49	303.59	302.72	305.58	302.94	304.11	302.75
297.6	298.09	295.6	294.07	296.53	297.41	297.16	297.34	296.6	297.33	296.3	297.6	296.83	295.87	298.45	294.55	297.54	298.21	296.21	297.42	295.16	296.08	296.1	296.84	295.74	297.22	297.5	297.45	297.65	298.37	297.85	298.62	296.6	297.86	297.05	297.22	296.89	296.48	295.6	295.85	297.29	297.21	294.98	296.85	297.52	297.56	296.67	295.85	297.88	296.87
307.32	307.46	305.89	307.37	304.19	307.34	307.9	308.53	307.65	306.85	308.38	306.84	308.54	306.82	308.38	308.17	306.78	307.64	306.22	308.75	306.83	308.74	307.2	306.21	307.33	307.17	306.97	305.78	306.25	307.38	308.6	305.93	308.15	308.59	306.83	309.85	307.4	306.98	309.07	305.43	305.29	306.19	307.9	307.88	306.54	307.61	306.96	306.58	307.12	305.69
326.62	327.27	327.58	326.32	326.83	326.36	328.45	328.51	326.86	326.55	326.57	325.67	327.63	326.89	327.92	328.08	326.47	326.59	329.32	327.68	326.13	327.28	324.74	326.67	326.88	326.67	328.5	325.52	327.16	327.62	327.43	326.15	324.43	327.81	326.65	327.05	328.25	327.93	328.72	326.85	328.06	328.02	327.37	326.31	326.01	327.59	326.49	328.96	326.78	326.42
293.4	294.99	295.67	293.63	294.38	293.61	293.14	296.34	294.61	293.39	294.56	293.24	294.46	293.25	294.29	293.52	292.12	292.28	295.22	295.56	294.55	293.25	294.29	295.37	294.48	294.58	293.58	294.87	293.23	294.2	294.11	293.81	293.82	291.74	293.26	291.91	293.92	294.01	295.96	293.68	293.55	294.28	294.71	292	294.88	293.22	294.61	294.65	294.25	293.72
311.8	312.51	312.2	311.7	310.93	310.82	312.06	310.96	310.36	310.67	311.45	311.35	312.53	311.56	310.24	311.95	311.39	311.08	312.4	311.93	311.28	312.6	311.34	312.39	310.03	311.6	312.07	311.68	310.9	312.8	310.83	312.35	310.11	312.05	311.92	312.25	311.21	311.25	311.83	311.61	312.21	312.38	311.69	310.28	309.83	312.5	311.33	312.27	312.63	310.38
299.48	299.99	299.87	300.43	298.45	300.59	300.17	299.15	302.55	298.12	299.3	299.89	299.73	300.72	300.54	301.88	298.94	301.36	299.85	299.69	300.39	298.65	301.52	300.27	300.73	300.26	299.61	300.04	301.24	301.14	298.57	300.84	300.07	300.25	299.96	299.69	300.68	301.33	299.45	297.93	299.59	300.05	298.61	299.13	301.36	300.19	299.75	302.13	299.69	300.62
313.45	312.11	313.09	312.71	310.82	312.5	314.43	313.58	312.47	312.94	313.22	312.41	313.16	311.77	312.26	311.77	313.22	315.84	312.76	313.89	312.87	313.23	312.57	311.54	313.04	313.65	313.15	313.18	313.24	312.9	312.29	314.28	312.36	313.95	312.58	312.85	312.65	313.35	311.32	314.31	312.74	311.06	312.1	312.53	311.95	312.69	313.56	315.4	313.83	314.61
293.88	294.17	293.71	295	294.46	295.34	295.92	294.15	296.57	295.99	293.81	294.95	295.22	295.77	293.02	294.49	296.28	295.23	294.5	295.13	295.56	295.88	294.72	295.03	294.95	295.9	295.39	295.05	294.22	294.75	294.48	294.8	295.05	294.63	293.87	294.55	295.55	294.97	294.26	295.84	295.26	295.13	294.76	294.2	294.32	293.53	296.8	296.09	295.99	293.93
327.83	326.45	326.55	327.28	329.17	327.74	327.32	328.36	327.58	329.42	329.1	329.28	327.02	329.38	327.19	326.23	327.47	326.69	327.51	326.44	327.51	328.99	329.21	328.31	327.99	326.96	326.46	327.81	326.08	329.68	327.77	327.74	329.05	327.23	328.84	327.65	326.88	328.54	327.6	330.51	328.81	327.73	329.32	328.61	329.83	328.97	328.34	327.13	327.72	326.15
310.97	310.69	308.65	309.55	311.62	309.37	309.83	310.02	311.51	310.54	310.63	309.07	309.38	310.92	311.14	311.03	311.29	310.58	310.57	310.35	311.14	309.18	309.64	310.91	311.63	311.82	311.37	309.69	310.61	310.41	312.11	310.87	308.53	309.88	311.78	308.65	312.06	309.45	310.66	309.48	309.37	309.83	308.57	312.55	312.05	309.75	309.2	311.16	310.68	310.43
314.8	313.15	312.49	313.99	313.66	313.69	311.24	314.49	313.56	314.94	312.88	312.87	314.45	313.56	312.78	312.85	314.12	313.63	313.07	312.7	313.32	313.16	313.68	313.65	312.59	313.42	316.18	313.23	312.88	312.83	313.11	314.77	313.07	314.76	312.3	314.25	312.2	313.88	312.29	312.53	311.93	313.52	313.74	313.33	313.38	313.06	313.18	310.1	314.49	313.18
314.58	314.26	314.9	315.43	314.35	314.24	313.58	316	316.09	315.05	316.94	314.93	313.65	315.85	315.08	313.49	315.84	313.62	314.53	315.99	314.02	313.22	315.15	314.13	313.52	314.8	316.52	316.43	316.81	316.16	316.19	316.76	315.58	313.68	313.6	315.16	315.31	317.96	314.2	314.79	314.04	314.17	314.98	314.65	314.28	316.53	314.05	314.83	315.25	315.49
312.64	311.92	312.02	313.98	313.67	313.35	313.82	312.23	313.03	314.38	314.1	313.4	312.15	315.14	312.03	312.23	314.38	313.18	311.82	312.72	312.9	312.94	313.32	313.47	312.87	313.16	313.99	315.88	313.08	310.97	313.31	315.07	312.66	313.63	311.61	313.31	312.16	312.96	312.72	311.85	312.56	313.89	312.72	313.99	312.17	312.77	312.23	313.88	311.55	312.91
307.56	308.09	307.36	307.41	306.58	308.77	308.63	307.75	307.78	306.85	308.24	306.86	307.45	307.95	306.56	305.64	305.18	305.69	306.53	306.67	306.13	309.24	307.49	306.58	308.93	308.03	307.77	306.6	306.73	308.89	308.01	306.92	306.65	306.37	306.96	307.46	307.09	307.52	307.51	308.04	308.96	305.87	306.32	307.77	306.88	309.21	307.53	308.16	308.45	305.58
305.09	303.05	302.45	303.39	303.66	303.42	302.79	302.6	303.69	303.89	301.87	303.41	302.74	304.76	303.1	301.58	304.18	302.27	303.92	301.86	302.13	304.28	302.24	302.6	305.29	302.48	304.25	303.21	301.86	303.71	304.24	301.13	303.91	301.48	303.51	304.06	304.18	303.78	302.73	302.91	304.4	302.13	302.62	303.78	304.08	302.8	304.25	303.45	302.66	302.15
316.54	315.7	313.45	315.64	315.23	314.56	314.88	316.08	315.46	314.61	316.17	313.49	315.7	315.93	315.7	316.03	314.68	317.01	315.27	315.32	314.02	313.61	314.63	315.82	314.46	316.2	316.57	314.19	315.92	314.75	314.95	315.25	315.01	315.54	315.7	314.72	315.03	315.17	314.55	316.78	315.52	315.1	313.93	314.11	314.12	314.87	314.54	315.65	315.39	312.94
311.58	311.16	312.19	313.04	310.87	311.99	312.94	311.28	315.88	311.51	313.21	311.68	311.24	312.24	313.21	311.52	312.29	313.94	312.56	312.92	312.54	313.29	314.23	314.43	312.76	311.68	311.34	313.54	310.86	311.5	311.78	313.75	312.36	312.08	311.59	311.8	312.27	314.39	310.77	313.01	312.45	310.9	313.78	310.51	313.55	312.4	311.79	311.68	312.99	311.98
299.1	300.57	300.01	299.46	300.89	301.59	299.12	300.39	300.41	299.29	299.37	298.91	300.9	300.49	298.99	299.78	298.95	297.86	299.68	300.91	299.33	299.33	301.34	300.28	299.05	299.42	301.33	301.85	299.27	298.75	300.53	300.59	300.61	298.64	300.22	301.46	298.53	299.46	300.38	298.23	299.22	300.28	299.42	301.21	300.37	302.24	300.51	300.68	298.78	300.25
324.36	324.23	325.9	324.46	324.56	324.82	324.08	324.88	323.64	324.55	325.04	323.86	325.02	324.98	324.86	324.39	324.74	325.03	324.34	322.95	324.76	323.27	324.54	325.52	324.76	324.46	323.81	324.54	325.05	324.7	325.69	323.09	324.77	324.43	324.2	324.37	324.03	325.17	326.19	324.99	324.04	324.11	321.69	322.92	323.43	324.98	325.41	323.86	323.65	322.64
297.89	300.25	301.17	298.57	299.82	300.63	298.74	300.51	299.54	300	299.51	298.6	300.71	299.71	301.2	299.77	300.59	300.55	299.34	301.58	299.12	298.52	299.05	298	299.93	300.41	302.42	300.97	299.35	300.1	298.67	301.14	300.25	298.25	299.63	298.79	301.33	299.41	299.79	299.57	299.69	299.66	301.77	299.82	299.69	300.61	301.09	299.8	301	298.49
323.49	326.98	324.82	324.84	326.47	324.42	323.61	323.63	324.65	325.54	323.81	324.49	324.82	326.46	323.71	325.33	324.77	326.19	325.03	324.19	327.3	326.58	324.24	324.47	323.28	325.93	325.44	325.62	326.56	326.7	325.23	324.7	325.07	324.29	324.78	325.81	324.06	327.23	322.99	323.49	325.38	323.88	326.13	326.32	326.25	325.26	325.02	325.9	326.11	323.84
299.47	299.93	299.82	299.95	300.83	299.09	300.28	299.08	299.97	299.2	298.7	300.78	300.48	300.05	301.28	299.72	299.16	299.37	301.22	300.25	301.09	301.7	300.34	299.77	299.82	300.08	299.7	298.38	300.03	299.58	302.19	300.1	301.26	300.68	300.56	299.58	300.41	301.54	300.84	299.71	301.14	301.01	300.55	299.98	298.76	299.35	297.96	300.03	299.55	300.5
323.78	325.09	323.79	325.84	323.88	324.19	324.96	325.37	325.13	323.18	324.2	325.21	324.5	325.28	325.4	324.31	324.33	324.02	324.74	323.55	324.79	326.04	325.28	325.5	327	323.32	324.47	323.58	324.74	325.08	325	324.61	326.18	324.91	325.24	324.23	324.68	322.96	325.2	323.54	325.8	324.61	326.04	324.57	325.06	325.39	323.52	324.62	326.09	326.15
313.05	313.21	312.77	311.3	314.06	315.06	314.21	314.05	313.07	315.37	314.17	312.09	314.54	315.12	312.08	313.63	313.21	313.85	313.81	315.5	313.07	312.9	313.64	311.57	312.2	312.98	314.04	313.29	313.89	311.91	314.39	313.48	313.23	312.07	313.39	313.17	313.79	312.84	313.18	312.7	312.52	312.19	312.46	312.93	313.04	314.04	314.7	312.11	313.68	313.03
303.33	301.77	301.38	300.77	302.56	304.28	303.75	302.92	302.93	303.91	301.12	303.24	302.33	302.67	301.03	302.85	301.95	302.75	302.38	302.42	303.03	302.35	303.98	301.17	302.32	302.43	301.64	301.33	301.73	302.33	302.07	301.64	304.45	301.85	302.41	304.92	304.5	302.68	301.3	302.13	301.55	301.81	303.06	302.66	301.22	301.52	302.83	302.22	302.4	301.02
310.38	310.34	310.67	310.34	310.22	309.36	311.29	308.89	310.35	309.8	311.97	311.58	310.91	309.47	311.01	310.4	311.15	311.41	310.64	311.24	309.47	311.16	309.82	309.72	312.24	309.89	311.01	309.86	312.33	312.24	310.11	312.42	308.86	310.62	310.4	309.29	310.44	310.02	310.7	311.41	311.15	310.35	310.23	310.26	311.92	310.85	311.27	312.43	310.56	310.01
312.43	313.99	313.75	314.93	315.67	313.18	312.73	315.14	314.15	315.94	314.07	311.85	313.7	313.3	313.03	314.17	312.77	313.48	310.77	314.48	313.36	313.66	314.7	314.04	313.38	314.2	314.32	314.39	312.7	314.28	313.46	313.16	315.42	314.74	313.57	315.35	314.62	315.15	314.06	314.98	312.38	313.96	315.97	314.53	313.67	315.95	316.04	314.22	314.12	314.83
302.75	302.87	303.58	302.7	303.56	302.6	302.73	301.89	301.85	301.18	302.12	304.03	303.5	300.93	300.26	302.82	303.12	302.33	301.29	302.53	302.41	301.64	300.49	302.86	300.87	303.35	302.46	300.84	302.57	302.41	302.87	303.61	301.86	303.76	301.18	303.19	301.61	302.19	302.85	303	302.55	302.39	303.39	303.45	302.02	302.59	300.9	302.8	303.66	302.13
305.24	305.14	303.87	306.55	305.92	306.15	305.61	305.64	305.32	307.01	304.17	306.8	305.74	307.6	307.25	305.69	305.01	307.06	305.97	304.44	305.28	305.41	305.2	306.58	305.38	305.57	306.13	305.57	306.55	304.8	306.42	305.23	307.23	306.51	306.05	305.41	306.72	305.82	306.36	306.69	305.27	305.95	305.97	305.54	307	305.92	306.29	305.09	305.64	306.43
304.54	304.82	304.58	305.03	304.65	304.46	304.69	305.65	304.79	302.59	306.31	306	305.6	303.92	303.88	305.31	305.36	303.56	305.21	303.42	305.49	304.79	305.04	304.94	304.42	304.04	305.52	304.42	303.61	306.01	304.53	304.14	303.84	303.71	303.5	303.67	302.66	304.82	304.03	304.52	302.92	304.82	304.87	305.39	302.62	304.37	304.65	304.91	305.31	305.33
327.95	326.63	327.41	329.48	330.3	329.2	327.55	328.79	327.2	329.28	327.94	329.4	327.77	328.22	328	328.55	328.33	328.48	328.6	328.57	327.93	329	328.85	328.14	327.96	329.07	329.5	329.12	329.09	328.09	325.66	329.79	328.98	327.52	328.1	328.29	327.12	328.82	328.73	328.13	328.1	328.02	329.1	328.73	327.18	329.09	328.73	328.42	328.91	327.58
325.47	325.59	324.34	326.82	326.29	326.02	324.92	324.19	324.08	326.41	325.16	325.36	324.11	325.88	325.84	324.75	325.46	324.19	324.58	325	323.71	326.08	325.63	325.95	324.65	324.73	323.84	325.3	324.87	324.85	325.87	325.42	326.42	326.1	325.79	324.01	325.89	325.22	324.99	324.54	325.57	327.2	326.76	325.58	325.05	325.04	325.62	325.37	325.88	326.22
310.2	309.55	309.65	310.54	308.97	310.08	311.11	310.68	308.78	311.1	312.29	310.77	310.23	310.19	311.4	310.95	311.77	311.98	309.75	310.22	311.17	310.53	313.81	310.37	311.57	309.06	311.08	310.17	310.63	310.08	310.66	311.52	312.03	311.35	311.01	309.92	310.66	309.54	310.63	310.77	310.67	311.79	309.95	310.09	308.47	309.99	310.47	311.93	309.79	310.04
307.17	307.58	307.2	305.98	305.43	306.22	306.74	306.29	306.97	308.87	305.7	307.75	307.99	306.78	307.17	306.07	308.19	306.17	307.36	305.48	307.09	306.04	307.3	306.1	306.02	305.99	309.1	307.13	305.42	306.64	308.04	306.04	306.57	306.31	307.32	307.55	307.25	305.56	306.87	307.6	308.25	307.15	306.67	306.4	306.58	307.61	306.6	306.55	308.2	307.82
296.72	297.16	298.34	297.21	297.51	295.04	295.5	297.71	296.56	297.29	297.69	295.57	293.69	296.21	297.36	297.21	296.31	296.26	298.54	295.4	297.47	299.07	295.84	295.98	295.34	296.73	297.67	297.7	297.3	296.86	297.35	295.36	296.58	298.03	295.74	297.93	296.16	298.61	299.05	296.11	295.85	296.89	295.24	297.44	296.65	297.33	297.24	297.61	297.19	298.34
294.62	295.53	294.88	294.44	296.02	294.41	294.76	295.37	296.32	294.12	294.75	295	295.73	292.67	293.89	294.71	295.32	293.99	296.65	295.49	295.34	295.7	295.96	295.03	293.3	296.1	295.25	293.2	294.19	293.5	295.25	295.03	293.22	295.7	293.67	295.97	293.89	295	295.41	295.5	295.37	295.87	293.72	294.69	294.36	295.21	295.02	294.53	294.73	295.8
303.64	303.87	305.64	303.78	302.79	303.27	303.12	302.45	304.11	302.65	302.46	304.94	303.01	303.74	302.34	301.28	302.84	301.7	302.52	303.17	304.21	303.46	304.59	302.19	302.15	302.28	304.85	302.91	303.61	303.13	303.93	301.87	303.25	303.59	302.34	304.14	304.14	302.18	302.48	303.3	303.15	302.97	305.54	302.51	305.56	303.04	304.26	303.65	302.45	304.37
301.47	302.7	304.05	303.76	303.46	304.62	304.08	304.22	303.08	301.64	301.06	304.68	302.63	304.54	305.11	303.07	303.38	302.44	301.73	302.66	301.24	304.31	303.99	302.58	302.39	302.29	301.78	303.41	304.82	303.6	303.27	304.16	302.55	303.85	303.2	302.58	302.45	304.77	303.75	302	301.78	303.59	303.4	303.05	303.11	303.03	305.59	303.44	304.05	304.66
309.38	307.74	307.83	308.71	309.09	307.76	307.98	307.7	308.69	309.03	309.68	308.21	308.75	308.02	309.78	307.69	307.24	309.22	308.95	309.09	308.41	309.11	308.57	307.87	307.25	307.83	309.77	309.67	309.84	309.55	308.49	308.24	309.03	308.96	307.8	308.7	310.26	308.65	308.25	308.65	307.25	309.3	308.9	309.66	309.45	309.05	308.26	308.06	308.71	309.84
303.72	303.31	303.39	303.4	301.31	302.41	302.61	303.12	301.85	300.86	302.98	304.03	303.2	302.37	303.81	300.66	302.49	302.17	303.09	304.06	301.58	303.71	304.84	302.22	301.97	301.01	302.4	302.74	301.88	301.13	305.39	303.44	305.1	302.2	302.36	303.56	302.12	303.94	303.18	302.81	302.79	303.01	303.69	304.04	304.14	302.41	304.62	300.39	304.43	301.73
292.27	295.09	294.56	294.1	295.14	294.45	294.5	293.96	293.96	293.72	294.09	293.39	293.85	294.07	293.06	295.14	296.39	292.33	293.41	293.36	294.62	293.9	294.46	293.4	293.67	296.2	294.49	295.56	293.12	293.75	292.66	293.05	293.83	294.27	291.53	294.47	294.77	295.01	294.16	294.06	292.18	293.81	294.18	294.4	294.25	293.73	293.47	294.68	294.26	295.57
321.12	319.17	319.28	319.44	319.84	317.78	318.25	320.09	318.19	319.03	318.53	320.97	318.49	319.26	318.61	321.7	319.77	321.38	317.86	318.99	318.94	320.53	319.72	319.39	320.25	320.08	320.02	318.89	319.5	318.61	318.72	319.94	319.65	318.61	317.18	320.52	318.79	318.99	319.52	319.96	318.73	320.41	319.7	319.01	318.82	319.96	318.23	320.63	318.07	318.89
301.14	299.36	299.53	299.61	300.05	300.23	300.5	300.56	301.32	299.8	299.58	301.15	299.13	300.06	299.99	299.9	300.32	299.09	298.45	300.88	299.59	299.18	300.43	300.77	300.5	300.27	300.21	301.31	301.21	300.7	299.28	298.63	300.56	300.58	298.5	299.94	299.72	299.06	301.06	301.18	301.17	298.83	300.56	299.82	300.53	298.88	300.88	299.44	298.18	299.99
305.12	301.2	303.98	302.8	303.67	302.83	301.91	303.85	304.73	302.03	305.09	301.07	303.27	304.72	303.71	302.72	304.53	302.06	303.88	303.62	301.93	303.03	303.79	303.33	304.89	303.97	303.28	304.88	304.14	303.16	303.92	303.06	303.07	303.33	304.34	303.41	302.03	303.12	303.94	305.97	303.09	302.54	304.24	303.4	303.71	304.53	303.1	304.4	302.89	304.24
301.13	303.32	301.24	301.92	300.28	302.33	300.3	301.88	302.73	300.01	302.59	300.35	301.71	300.35	300.92	299.1	300.55	302.59	302.32	301.81	301.88	300.28	300.7	299.4	301.84	302.12	300.48	300.1	301.9	302.18	299.72	300.69	301.39	301.17	299.85	301.08	300.73	299.66	299.34	301.37	301.05	302.46	302.82	300.82	302.09	299.43	299.28	301.88	301.05	301.88
314.76	315.2	315.88	316.23	315.57	315.01	315.97	314.6	314.09	315.16	315.19	315.11	313.55	314.75	314.46	315.02	314.49	315.16	313.61	316.24	315.14	315.95	315.94	314.42	315.28	313.71	313.75	314.09	314.44	315.85	314.44	315.9	315.1	314.52	315.68	314.05	313.62	316.51	313.32	314.26	313.28	316.96	315.98	314.26	314.86	314.77	315.71	315.3	314.61	315.62
303.66	306.55	305.09	304.07	304.54	305.48	306.55	306.42	305.21	303.78	304.64	306.04	304.55	305.42	304.63	304.91	305.44	305.89	304.93	307.22	302.85	305.48	305.22	304.86	305.22	304.45	305.79	305.37	302.63	304.93	304.31	305.15	305.29	306.06	305.64	305.7	305.57	304.99	304.96	304.3	304.81	305.47	303.44	306.2	304.08	305.22	304.95	307.61	303.91	305.11
306.55	304.1	305.77	304.96	307.32	308.06	305.85	307.35	305.74	307.19	304.56	306.79	305.63	306.54	305.76	306.26	306.26	304.42	306.91	304.56	306.19	306.32	305.78	307.31	304.64	305.91	306.84	305.68	308.12	305.81	305.31	306.07	305.26	307.88	305.52	306.3	305.35	305.47	305.38	305.45	306.09	306.44	305.74	306.23	306.83	305.38	305.66	305.26	306.54	305.76
301.52	300.15	301.33	300.06	301.22	299.59	302.89	302.78	301.93	300.22	300.8	298.74	299.85	302.04	301.69	301.89	302.25	301.39	300.53	303.12	300.97	300.94	301.25	301.82	301.04	303.31	301.08	301.09	300.6	302.16	299.88	301.77	301.02	301.87	300.43	301.78	301.38	302.17	301.36	300.49	299.77	301.31	301.2	301.07	301.77	301.78	301.91	301.52	299.3	301.13
294.65	293.77	296.03	294.68	295.31	295.17	293	294.52	293.51	292.91	293.32	293.57	292.23	293.87	293.52	295.48	292.74	294.4	294.43	295.17	295.91	294.87	294.62	295.15	294.85	293.77	294.61	294.24	294.39	294.87	293.25	295.17	293.27	291.38	293.9	292.92	293.48	292.87	294.18	293.26	293.22	294.27	293.37	292.52	293.33	294.39	295.25	292.93	293.41	293.3
314.35	314.58	312.8	315.26	312.41	315.32	313.21	313.65	314.33	314.41	311.01	313.24	314.74	311.57	314.89	315.15	314.18	313.66	313.18	312.78	315.02	314.58	314.21	313.05	313.54	315.07	314.54	314.6	312.8	314	314.12	315.17	315.28	313.47	313.68	313.16	313.43	313.26	314.66	314.75	313.11	314.94	315.51	313.78	314.06	315.55	314.4	313.11	313.89	313.67
310.24	307.56	309.6	310.38	309.47	309.84	310.58	310.99	309.09	307.95	309.59	311.17	306.89	308.56	310.36	309.29	310.22	310.26	310.55	310.53	307.35	309.78	310.11	309.73	308.67	309.18	308.69	309.15	311	308.72	310.36	309.89	310.55	309.56	310.89	309.15	310.78	311.22	312.61	308.58	310.15	309.73	309.89	309.77	310.05	310.4	309.71	308.54	309.52	309.59
297.06	296.04	298.76	297.65	296.89	296.32	295.68	296.6	297.24	298.07	295.58	297.14	295.57	297.01	296.24	296.56	297.63	296.84	297.29	297.68	297.89	295.65	296.1	296.43	297.39	296.72	296.66	298.01	296.9	296.2	297.66	296.6	296.97	296.03	295.54	297.72	296.23	294.95	297.78	297.47	297.88	300.19	297.99	297.02	297.41	297.91	297.03	298.56	298.62	297.68
296.84	297.8	297.09	295.06	295.91	297.69	296.74	296.31	295.85	296.88	295.11	296.77	296.45	297.87	298.22	295.52	294.82	297.28	298.69	298.49	296.66	297.29	296.49	296.9	296.29	299.87	298.39	296.71	297.06	297.1	296.45	296.38	297.07	295.56	295.85	296.43	296.01	297.72	296.22	295.99	295.36	296.53	296.31	296.02	296.97	296.96	298.63	297.1	296.01	296.46
314.56	315.47	316.38	313.77	315.65	314.5	316.47	312.54	315.52	315.01	314.72	315.18	314.72	315.81	313.72	315.22	314.42	316.32	314.68	315.66	313.92	313.61	315.15	314.94	315.55	314.14	312.99	314.79	314.99	314.55	316.07	316.71	315.94	314.79	315.43	314.86	316.27	316.99	313.12	313.46	315.09	314.78	314.87	314.88	314.69	312.61	315.66	312.67	314.46	315.57
299.87	303.66	302.11	301.46	304.35	302.33	302.25	303.14	303.58	303.22	301.14	303.97	300.76	302.8	304.2	303.36	301.14	303.82	302.76	301.81	303.34	303.41	303.28	302.33	302.65	301.99	300.65	302.91	302.78	302.65	303.08	301.99	302.85	302.33	300.89	304.33	303.57	302.99	302.89	304.45	301.22	301.66	302.3	304.08	302.18	303.31	300.46	301.83	302.51	300.7
303.23	302.57	302.11	303.56	301.76	303.03	302.62	302.43	303.14	303.64	302.95	303.35	304.09	303.92	302.68	302.94	302.83	302.43	303.62	302.8	302.37	304.39	302.25	304.23	304.1	302.39	303.37	301.78	303.94	303.73	303.83	302.65	302.35	304.26	303.01	303.22	301.85	302.87	301.87	301.92	303.7	302.73	301.93	303.55	303.69	302.71	303.65	303.16	303.76	303.9
305.7	306.08	306.43	306.31	306.79	306.07	306.81	307.45	305.63	306.5	307.18	304.21	306.9	308.48	306.77	307.95	306.94	305.84	307.52	305.34	306.44	307.01	306.15	305.8	305.99	306.56	306.48	305.86	306.41	306.85	306.38	306.58	305.65	307.31	306.51	307.44	304.94	306.66	306.18	307.25	305.21	305.64	308.17	306.09	305.43	306.42	306.39	307.15	307.07	307.3
302.49	305.06	303.25	302.91	303.1	302.79	303.02	302.88	302.18	302.97	302.63	303.3	302.18	303.01	304.36	302.37	302.58	302.61	302.31	300.34	301.53	304.94	302.82	302.63	301.93	301.85	301.97	301.6	302.92	303.54	303.11	301.3	301.39	302.97	303.08	302.23	300.62	302.23	302.23	302.44	301.47	304.45	302.57	301.71	302.8	303.26	301.46	302.85	303.61	303.13
307.01	307.22	306.92	305.93	307.63	305.88	305.54	308.16	308.26	305.81	308.72	307.62	307.77	306.75	305.72	308.97	308.33	306.92	306.94	307.67	306.57	307.98	307.52	307.39	307.98	306.77	306.55	307.86	308.02	307.69	307.13	308.49	307.67	307.47	307.93	306.71	306	306.88	307.48	308.05	307.83	307.56	308.54	306	307.71	307.67	306.87	307.75	306.87	307.27
327.32	328.4	327.73	327.5	327.22	328.28	327.6	329.12	327.7	328.57	328.44	328.25	325.98	327.78	326.88	327.88	328.35	328.47	327.71	329.73	326.11	326.57	328.15	327.24	326.55	328.05	328.39	326.56	326.78	327.88	328.01	328.36	327.89	328.74	327.44	328.76	328.01	327.07	327.62	327.45	329.52	328.52	327.12	327.74	325.88	327.15	328.19	327.17	329.07	327.61
315.72	316.38	316.74	315.37	315.61	316.85	317.86	317.1	317.48	316.02	316.71	316.35	318.21	316.42	316.23	318.19	317.68	317.58	315.16	315.83	317.45	317.3	315.93	318.44	316.35	318.49	315.82	315.92	315.95	317.59	315.12	316.78	317.07	315.85	317.08	315.12	316.33	317.58	314.65	316.95	316.74	317.25	315.59	316.59	315.24	316.86	318.44	316.37	315.76	315.89
314.6	312.8	312.63	313.55	313.49	315.16	313.38	314.06	312.73	312.33	314.12	313.61	313.49	314.45	312.68	313.44	313.26	311.54	312.65	313.34	313.19	311.47	315.26	313.42	312.62	313.18	311.96	313.61	313.56	314.63	313.46	313.48	312.33	313.58	311.35	312.96	313.09	311.94	313.28	313.29	313.61	311.99	314.03	312.4	312.89	311.99	311.3	312.69	312.17	312.23
314.69	312.94	314.25	315.06	313.55	311.92	313.65	312.64	314.7	313.27	313.86	312.33	311.98	313.94	313.71	314.49	312.88	312.83	315.41	313.97	314	315.78	313.22	314.44	314.75	311.6	312.37	313.48	312.93	313.88	313.54	315.19	313.45	313.17	312.77	314.56	313.94	314.01	312.82	313.02	313.8	314.93	315.01	313.2	312.78	315.34	314.72	313.49	313.82	312.24
304.71	303.98	303.11	304.77	305.38	303.61	302.9	305.89	303.09	303.79	304.95	306.44	305.51	304.28	304.47	303.22	302.9	306.04	304.45	305.44	304.91	305.3	303.55	304.75	304.62	302.87	304.68	304.19	303.39	304.23	303.74	304.16	304.58	303.62	303.44	303.41	305.82	305.6	303.06	304.15	304.69	303.86	305.21	304.85	304.72	304.33	304.93	306.08	305.05	303.41
303.47	301.75	303.34	304.8	300.82	303.25	302.67	301.67	301.58	303.47	301.92	302.81	302.7	302.63	300.53	303.03	302.29	303.34	302.71	302.2	301.83	301.56	301.28	302.51	300.69	302.45	303.82	301.5	302.32	302.11	301.5	302.41	302.49	302.92	301.65	301.48	302.5	301.05	301.39	301.83	302.36	302.66	301.88	301.88	302.31	301.63	299.5	303.33	303.86	302.49
317.89	316.06	318.5	318.26	319.6	318.05	318.4	317.84	318.1	318.98	315.13	316.76	317.63	319.63	318.24	318.06	316.51	319.18	318.77	317.2	318.15	316.51	319.95	317.45	317.42	317.62	317.31	316.55	317.49	316.97	319.06	319.08	318.56	318.15	318.36	317.84	319.71	317.55	318.92	319.3	317.07	317.9	316.24	318.47	317.13	318.25	319.26	318.4	317.7	318.23
311.48	309.22	311.32	310.43	310.96	312	313.14	309.94	312.75	309.42	311.76	311.83	309.45	313.15	310.68	309.06	312.75	311.51	312.4	312.67	313.37	313.32	309.94	311.17	312.1	311.52	311.15	312.28	311.38	310.26	311.48	310.64	311.86	311.46	310.95	309.43	309.74	312.15	312.41	311.34	311.21	312.94	310.79	313.71	312.11	312.14	311.16	312.33	312.01	312.39
297.57	296.51	297.73	296.32	296.26	296.36	296.46	296	295.73	295.62	297.62	298.05	296.12	297.9	295.71	296.62	297.79	299.46	297.27	297.12	296.23	297.12	297.22	298.19	294.81	296.51	297.31	297.28	295	298.54	297.22	296.32	296.73	295.3	296.23	296.68	297.45	296.17	297.06	298.19	297.97	295.69	298.32	297	297.11	294.8	294.29	297.38	298.48	297.26
328.23	328.52	328.98	327.92	329.64	326.45	328.64	327.34	329.07	328	329.82	326.93	327.44	330.87	329.53	328.83	328.75	328.71	329.42	326.97	327.94	328.43	328.05	327.91	329.42	330.16	328.82	328.11	328.01	330.37	329.29	329.18	328.97	328.55	328.7	327.71	329.46	328.21	326.28	329.21	328.97	329.78	328.78	328.42	329.18	328.02	328.71	328.98	328.14	328.04
[truncated: 850 more rows]
[truncated: 150 more columns]
