# Supplementary material for: Genetic dissection of main and epistatic effects of QTL based on augmented triple test cross design
Source: PLoS One. 2017 Dec 14;12(12):e0189054. doi: 10.1371/journal.pone.0189054 (PMC5730204; doi:10.1371/journal.pone.0189054)
Supplement: S9 Supporting Information — (ZIP) [file pone.0189054.s009.zip › z5_200_0.2_10.csv]

313.31	317.1	311.59	319.39	316.26	320.58	324.15	313.79	318.72	316.77	316.06	316.38	319.17	318.48	316.58	315.79	320.41	317.87	313.5	323.59	318.47	316.52	317.2	316.55	317.21	313.16	316.92	317.48	316.16	320.86	316.24	314.99	320.41	321.31	321.02	315.25	314.93	319.74	320.93	317.11	320.16	313.94	317.22	323.44	320.68	319.97	316.2	320.93	319.76	321.06
310.24	314.99	315.97	318.55	322.32	311.81	313.07	319.49	317.47	314.55	317.29	311.58	309.64	315.26	318.19	314.9	314.16	316.88	319.24	311.13	314.9	315.71	315.15	318.47	308.53	315.91	316.95	312.62	321.01	317.2	314.95	314.72	314.6	317.58	315.48	315.63	317.05	316.31	315.55	310.46	315.57	315.98	314.89	316.07	317.89	313.44	316.38	312.37	318.29	318.8
301.76	299.58	303.13	300.74	302.39	298.58	299.19	303.25	305.97	300.79	299.39	299.57	299.25	296.46	301.14	301.15	300.49	297.38	301.19	302.95	301.31	305.54	305.26	301.72	301.11	301.34	294.83	299.71	302.11	294.16	299.07	301.7	298.16	301.79	299.37	297.65	298.11	298.13	306.1	296.65	305.47	303.02	303.75	301.41	295.35	301.81	300.97	301.42	300.39	298.73
307.88	304.87	307.65	305.54	304.37	303.85	309.65	308.9	298.28	301.71	302.22	309.97	307.45	308.94	306.56	304.57	305.53	305.35	305.78	303.63	300.67	310.99	309.5	302.61	303.44	302.05	304.24	309.06	303.4	303.44	309.81	307.14	304.8	303.01	311.61	302.92	307.37	309.13	308	301.36	305.89	303.39	300.59	310.57	300.32	303.71	303.44	310.96	304.42	305.58
309.83	309.07	306.51	308.64	308.06	311.85	312.61	309.89	305.99	309.19	302.6	308.92	306.01	307.66	308.2	301.97	304.14	310.47	304.43	306.44	303.43	308.54	305.57	309.51	304.97	311.09	304.86	305.76	304.74	306.17	312.52	311.83	309.38	302.36	301.33	309.77	308.58	306.71	307.76	315.19	302.12	313.86	306.42	305.86	307.5	305.92	303.72	307.5	307.92	303.76
302.58	301.64	300.43	304.09	297.61	301.76	298.95	301.06	303.56	302.46	302.29	299.28	295.84	295.23	302.11	303.3	302.38	305.68	300.06	301.85	300.71	305.12	297.87	305.17	297.27	301.29	301.32	298.2	299.86	299.76	298.59	303.39	303.03	301.05	299.78	298.43	300.49	305.2	300.44	296.15	302.84	303.18	301.08	302.15	297.64	299.25	302.68	303.76	298.57	299.36
310.92	311.75	309.01	307.57	307.43	313.62	313.14	310.76	311.16	315.22	308.06	318.14	314.36	309.33	310.92	318.18	314.96	314.64	313.97	315.62	309.57	319.36	312.69	310.83	308.27	313.45	311.08	310.61	307.63	314.54	312.4	310.49	314.93	311.33	310.63	312.53	317.12	312.07	312.96	316.23	308.43	311.11	312.15	310.39	315.49	310.21	308.94	313.16	318.24	309.83
308.78	317.45	313.27	318.24	314.11	318.67	311.19	312.25	316.63	310.98	312.48	312.92	312.7	317.75	312.6	313.61	317.1	314.01	311.38	313.24	308.85	311.21	314.32	311.35	317.5	311.05	314.05	314.74	318.36	311.77	309.14	308.92	310.85	312.42	312.49	313.33	315.68	311.16	310.35	312	314.46	314.34	306.4	314.06	312.73	315.85	314.86	313.45	315.53	315.66
309.85	309.76	310.49	310.92	310.12	315.51	318.52	310.27	313.43	314.02	309.95	314.59	309.62	314.5	305.91	308.87	310.27	311.74	309.91	306.53	308.13	306.9	307.89	311.92	306.87	309.53	312.43	315.98	312.07	311.76	309.05	309.47	307.25	312.83	312.83	313.68	313.91	315.08	313.83	309.14	310.01	312.61	314.76	310.84	313.18	316.65	312.11	310.74	306.55	311.38
311.71	312.96	315.65	311.54	313.62	314.38	317.4	311.95	315.14	318.07	313.83	316.94	313.53	313.64	312.71	314.35	306.29	312.28	309.87	312.85	312.86	314.45	318.19	310.3	304.6	313.93	311.34	314.43	316.37	312.23	314.44	313.5	313.33	315.41	312.41	312.56	312.25	308.89	312.07	310.76	316.84	317.07	315.46	313.75	309.14	311.01	315.02	315.49	310.3	308.73
316.59	322.17	312.23	316.7	315.68	318.05	322.08	312.53	324.28	317.07	315.8	313.9	315.73	318.26	318.66	317.84	320.75	313.54	318.83	320.81	317.68	317.08	323.06	314.42	319.03	320.23	312.99	317.38	315.11	316.64	316.61	312.46	312.49	320.89	317.05	314.83	318.99	322.95	310.17	316.4	310.63	315.37	316.51	315.48	320.8	316.91	316.12	322.22	316.1	317.69
302.18	308.65	305.47	301.93	303.86	301.61	300.99	302.93	302.91	305.5	296.15	298.31	301.72	303.28	298.92	309.33	302.47	302.17	303.19	306.25	303.67	301.29	307.86	301.12	300.51	305.77	301.81	299.92	301.34	299.69	302.56	304.64	298.9	304.48	302.02	304.87	305.36	310.08	302.79	301.29	304.07	305.2	301.04	304.49	305.54	305.84	301.64	304.02	306.18	304.91
323.34	316.87	314.56	321.49	321.06	318	320.17	318.51	318.79	319.1	317.86	319.18	319.36	322.69	318.31	318.82	322.03	323.21	313.48	316.34	320.83	319.54	321.43	320.33	322.9	320.17	319.47	322.2	318.24	319.82	314.53	314.96	318.69	320.7	314.53	316.39	323	319.62	323.55	315.93	316.01	312.73	318.22	321.72	318.07	320.91	318.07	316.05	322.37	314.39
317.06	315.34	308.45	312.28	315.04	313.7	313.06	317.02	315.92	313.07	311.66	308.59	315.81	318.26	311.7	310.68	311.42	310.65	315.96	314.73	311.73	319.61	311.25	318.51	315.07	312.2	314.12	315.93	316.34	315.63	314.5	317.42	314.35	313.18	314.62	315.87	314.54	314.05	316.94	317.93	310.87	313.44	313.48	319.1	314.58	312.63	312.92	316.21	313.62	312.77
318.21	326.44	324.22	328.79	325.04	322.81	327.98	322.56	322.84	325.59	325.99	328.28	328.34	323.23	325.07	320.31	328.01	327	328.95	328.82	324.51	326.56	322.82	328.31	325.45	320.93	322.84	325.35	322.43	321.83	319.49	329.12	323.8	326.48	321.44	323.33	327.94	323.88	322.62	325.82	323.09	325.67	321.91	321.48	326.27	324.44	324.89	322.94	326.6	324.39
306.93	299.93	304.12	308.91	302.56	301.62	309.33	302	306.26	306.37	306.09	308.87	307.63	306.08	303.34	306.63	304.59	305.7	305.06	306.93	300.18	304.38	304.78	310.4	306.39	302.28	304.33	306.77	301.83	302.29	304.29	304.8	304.33	300.57	305.17	309.44	304.1	311.93	304.15	303.09	306.3	304.28	307.13	310.1	307.85	303.96	305.39	308.62	306.49	306.11
294.62	293.92	287.26	299.18	294.08	292.12	289.65	295.42	289.87	292.15	295.46	294.31	291.3	294.81	296.79	292.73	296.16	294.61	296.5	289.44	295.08	291.55	292.39	290.54	293	295.7	291.42	298.72	290.77	291.88	296.4	293.08	293.83	296.12	292.54	291.82	293.39	296.57	300.52	299.56	292.2	290.64	296.86	292.82	297.12	295.53	291.18	294.76	291.47	296.53
314.57	308.94	312.48	311.23	310.58	316.06	313.42	307.4	308.23	312.06	309.29	307.1	313.21	314.36	314.29	310.28	313.86	307.12	312.32	314.4	307.41	312.21	309.36	313.66	312.76	311.38	313.96	313.07	314.82	310.34	311.49	313.99	306.89	308.84	308.49	315.87	315.77	315.78	311.68	307.91	309.79	314.55	311.91	310.47	305.38	307.6	311.57	318.77	311.19	314.31
305.99	301.87	303.68	307.15	304.83	307.53	302.84	302.1	303.73	306.58	304.6	305.2	305.73	303.67	301.4	308.5	301.94	302.67	299.21	304.62	306.1	306.28	301.31	303.25	306.18	300	309.07	312.37	300.88	308.91	304.99	300.82	309.29	306.69	301.78	304.39	304.16	303.96	305.76	306.53	306.42	302.3	304.15	302.26	304.01	304.8	305.83	301.8	300.93	298.41
325.38	328.63	326.19	327.92	327.28	326.49	327.52	323.14	330.64	326.12	322.3	329.69	327.53	325.65	326.23	326.99	328.47	328.53	330.67	332.48	323.79	321.49	331.08	329.31	330.71	327.71	328.24	330.66	325.67	324.66	332.28	328.33	328.95	326.36	321.52	326.02	323.61	330.58	325.03	328.78	328.51	330.56	323.1	331.98	327.53	329.05	329.47	326.71	327.09	329.41
323.54	324.96	326.43	330.09	324.51	329.9	326.49	323.42	325.6	330.06	324.62	323.97	323.05	324.82	325.61	323.76	328.93	330.84	324.75	325.48	325.36	328.55	325.06	329.72	328.36	329.97	330.56	320.26	332.31	326.79	324.08	329.45	327.06	326.92	330.96	330.44	325.33	330.17	331.28	327.43	321.28	330.64	327.48	322.24	330.29	329.81	326.63	323.03	322	329.42
325.25	318.17	323.08	326.28	326.78	324.68	326.1	325.45	324.28	325.11	327.56	330.52	326.41	323.96	327.5	322.4	325.54	326.95	326.46	323.35	321.57	326.06	320.57	326.5	323.12	327.38	317.74	323.91	323.87	324.78	322.34	326.32	319.55	327.61	326.17	320.25	331.79	326.98	324.27	325.85	327.75	321	324.39	321.42	326.59	325.97	327.99	326.24	327.34	324.18
305.32	300.92	300.18	307.56	299.25	304.39	307.83	303.29	304.13	308.16	304.2	304.05	304.33	306.84	308.55	303.8	309.17	308.62	304.02	308.38	301.6	298.58	303.26	303.44	302.53	302.39	308.43	301.34	307.28	304.47	305.83	305.33	307.06	307.49	308.53	308.51	311.08	308.22	302.5	298.89	306.53	302.72	310.54	303.37	307.26	304.79	306.91	309.78	305.78	300.31
305.63	298.9	309.6	306.2	301.61	304	306.07	302.57	303.52	303.38	308.71	302.7	303.56	305.3	309.97	305.37	302.81	306.34	301.93	306.95	305.06	305.07	306.1	299.8	305.21	299.65	305.48	304.53	307.71	306.14	305.7	309.24	307.74	301.2	307.32	305.8	306.47	304.61	305.96	311.82	307.83	307.32	305.27	302.82	307.56	307.93	308.24	302.54	302.53	302.01
300.28	302.59	299.04	301.98	299.4	305.03	301.57	298.73	300.86	303.6	297.28	301.49	299.49	296.95	303.08	297.31	301.11	296.78	303.08	299.26	299.53	302.44	298.49	296.06	298.62	299.91	296.83	298.62	299	296.34	296.89	298.18	303.61	297.73	302.52	304.55	302.45	298.06	302.79	302.16	300.87	304.2	296.59	303.34	303.18	301.41	299.54	297.51	301.8	306.61
311.76	311.27	307.67	314.34	306.58	315.28	310.39	307.89	306.5	312.37	313.04	305.56	308.64	309.45	308.76	306.32	311.42	312.45	309.71	305.31	309.76	304.22	307.67	314.84	306.71	316.38	312.07	313.06	308.04	309.37	310.25	308	310.1	308.02	310.32	311.75	309.36	306.6	311.48	313.3	313.55	306.15	313.7	306.37	308.47	310.58	308.76	309.24	308.41	306.08
294.4	295	292.25	294.79	295.26	294.42	295.04	295.25	293.58	289.23	294.16	295.85	296.75	293.54	289.85	298.34	295.62	297.65	296.89	294.29	294.57	294.14	292.45	291.32	291.19	295.56	295.96	297.33	298.45	298.72	294.05	296.11	294.58	291.21	293.73	297.79	297.77	294.85	292.21	294.11	295.48	295.81	297.82	295.85	291.43	294.93	291.91	291.61	291.45	297.11
309.38	307.27	305.88	308.41	304.25	303.69	303.6	305.84	304.06	300.83	305.96	303.74	308.94	302.48	305.96	312.92	309.21	306.71	303.35	306.01	304.81	307.3	307.44	308.41	309.76	302.42	309.58	304.63	303.42	303.34	305.32	306.09	305.45	305.85	301.3	301.1	308.87	307.61	307.88	298.6	306.98	301.91	306.59	305.5	307.76	304.73	305.58	306.58	301.99	309.23
316.83	313.81	313.94	315.75	318.81	318.08	319.61	322.8	314.55	314.43	316.32	311.79	312.49	316.87	316.01	316.2	318.62	315.01	314.84	309.88	313.92	318.69	317.6	319.27	312.94	317.01	314.01	315.4	315.88	319.55	317.7	313.92	317.17	317.55	321.95	314.1	316.72	314.04	314.79	317.51	309.07	322.01	312.39	317.18	315.02	310.33	318.82	316.13	313.96	319.21
300.98	305.83	301.97	302.34	302.97	299.44	302.48	305.11	301.89	296.01	306.91	297.24	298.36	301.21	308.24	298.41	300.17	297.77	298.77	300.9	304.78	301.52	303.21	303.49	299.08	305.33	300.15	300.7	305.21	308.4	302.13	304.57	298.16	304.29	303.3	297.46	304.74	302.46	306.13	301.35	301.67	300.3	307.43	302.5	301.87	307.97	300.74	302.77	304.16	299.41
322.24	321.32	314.84	314.78	320.05	313.85	313.71	320.39	320.06	316.81	320.75	318.59	320.86	315.29	315.24	327.42	317.07	320.38	321.87	316.58	315.97	315.81	317.57	324.07	321.2	314.97	322.3	319.79	324.27	318.85	320.28	319.79	317.2	319.18	320.39	318.1	319.02	318.88	318.01	322.44	319.95	320.04	321.45	317.06	316.75	319.44	323.16	321.51	319.77	320.61
305.41	300.3	298.46	303.65	301.44	307.21	303.16	302.98	306.22	304.46	297.37	304.37	302.64	302.32	303	307.32	302.72	301.31	300.38	301.85	305.24	310.02	304.53	305.46	302.8	302.84	299.4	309.97	301.14	302.48	303.94	306.08	304.28	302.78	301.26	305.16	303.4	303.54	300.93	301.42	301.29	299.33	302.9	297.71	297.99	303.06	298.05	305.06	302.58	301.57
301.51	311.86	308.65	304.12	307.17	311.35	303.33	301.66	308.82	305.09	306.69	303.39	307.59	311.61	308.14	305.14	304.29	300.86	302.11	301.92	303.09	302.45	301.7	301.26	304.79	303	310.48	309.37	302.79	305.6	302.71	305.93	308.13	308.84	312.64	301.32	302.75	307.45	306.83	302.51	302.71	307.05	305.04	301.34	303.18	308.38	304.57	303.69	301.48	303.51
311.74	312.35	319	316.71	319.24	315.73	319.28	317.17	314.05	316.97	315.58	317.91	317.13	319.41	318.38	317.72	314.24	317.34	314.96	318.25	315.77	322.01	320.68	321.11	316.84	320.05	319.34	316.32	314.24	316.58	317.51	318.75	319.26	319.29	315.91	313.95	322.29	317.92	315.18	314.27	314.21	315.23	318.44	314.63	319.27	319.93	313.59	315.18	315.4	315.01
318.59	322.25	320.28	316.72	318.38	319.44	314.75	314.75	315.29	318.22	322.6	316.58	317.21	314.18	314.48	321.44	321.15	320.27	326.14	317.96	318.22	320.99	318.11	320.17	318.88	315.56	317.16	319.63	315.48	320.18	314.4	322.32	318.13	317.23	318.64	315.5	322.68	312.94	319.61	317.44	316.24	320.69	318.3	319.9	320.35	317.28	317.31	322.42	318.6	314.74
313.48	322.89	312.13	311.62	313.3	313.48	310.49	318.74	320.54	314.13	314.35	313.25	313.46	315.53	316.05	314.88	314.88	317.66	316.39	312.83	314.26	317	311.71	317.36	316.57	318.06	313.47	312.98	315.53	313.7	315.59	311.26	317.34	317.43	313.48	311.22	312.5	314.2	311.27	317.96	317.59	316.55	309.78	313.38	318.06	312.32	316.61	316.05	312.98	311.4
301.41	305.96	306.3	303.29	305.61	304.07	309.8	308.13	300.17	305.49	301.52	306.2	302.25	309.29	305.97	307.07	303.03	308.77	303.61	309.59	305.11	304.17	301.9	304.28	304.91	302.06	308.96	303.76	305.32	301.15	301.86	305.1	299.19	307.04	301.13	302.55	303.25	305.32	305.78	302.35	304.25	304.5	304.91	305.76	303.45	299.63	304.88	306.04	307.3	305.63
323.49	330.34	330.97	329.88	325.19	324.04	327.46	329.79	326.76	330.76	326.86	327.8	323.4	326.67	331.58	327.82	325.73	330.35	321.05	327.36	329.06	327.8	326.3	324.08	326.09	322.64	330.35	328.33	325.75	331.3	333.93	326.04	324.25	325.38	332.58	329.29	327.15	333.51	326.96	331.74	323.61	326.83	326.59	326.86	332.71	324.58	330.21	325.48	326.52	327.39
306.32	304.45	305.38	302.25	303.43	308.09	302.16	306.11	299.72	307.1	301.13	304.37	308.02	305.4	301.36	302.93	308.34	300.5	303.7	306.51	307	303.26	307.95	305.45	306.6	302.43	301.39	304.81	306.83	306.56	312.6	300.16	300.42	307.72	304.67	307.72	304.22	299.99	306.93	305.96	310.43	308.73	306.79	299.35	303.47	300.02	302.56	301.04	301.42	304.19
322.8	319.22	315.86	318.21	316.03	316.76	315.86	313.86	317.76	314.91	318.67	316.32	315.62	313.19	314.33	318.48	310.7	315.51	312.37	316.59	317.51	313.38	323.67	314.76	318.37	318.98	312.89	315.39	314.7	315.17	316.81	316.37	317.09	320.74	319.4	316.18	318.9	311.1	318.33	317.01	313.1	318.76	317.34	315.51	320.39	317.87	313.87	306.7	317.3	318.52
317.57	314.22	313.01	313.31	312.79	315.64	314.37	314.42	319.87	318.32	319.32	316.24	314.57	311.05	310.21	316.42	317.66	317.93	315.92	317.75	310.95	314.68	317.43	314.11	316.98	308.89	320.58	312.67	317.21	318.5	319.25	316.02	315.52	314.85	315.82	313.64	312.52	315.63	319.3	318.89	316.5	315.62	315.63	312.52	315.79	312.1	315.67	313.95	318.39	317.7
302.98	306.75	306.88	306.17	303.73	305.46	305.76	306.7	309.47	310.61	301.13	302.73	310.79	306.66	302.16	307.05	307.93	305.55	310.7	311.13	307.89	307.52	304.56	312.7	305.78	304.12	303.94	301.38	305.87	305.52	310.72	301.41	303.56	304.94	301.87	308.16	306.15	306.48	307.63	307.05	307.56	303.68	303.08	309.58	302.41	305.59	307.21	305.14	305.01	305.12
302.75	304.54	303.01	304.99	305.92	307.46	307.75	301.67	299.34	292.68	303.99	305.44	296.78	301.98	307.38	296.87	304.04	305.19	302.53	304.32	304.17	303.47	299.84	301.86	301.11	299.89	301.47	301.38	308.47	307.08	303.91	302.29	304.59	304.67	304.2	306.09	306.13	302.09	302.6	304	302.65	306.08	302.73	304.72	304.52	299.05	304.2	297.87	295.53	303.57
303.5	301.5	301.79	301.38	304.69	304.05	303.16	306.39	305.13	304.04	300.38	298.03	301.28	300.47	303.45	306.38	303.98	304.63	300.03	303.17	306.49	306.62	303.55	303.79	303.5	306.02	305.97	301.69	297.1	305.43	305.62	300.45	302.21	305.13	306.4	305.25	302.15	308.71	307.4	305.18	302.94	301.37	299.19	303.95	306.72	304.34	303.28	300.92	302.59	304.35
299.19	303.15	300.12	301.98	310.02	300.22	300.51	305.8	299.19	302.29	303.94	304.59	303.39	303.44	307.07	302.93	308.47	305.41	304.22	301.76	299.31	302.39	308.92	298.2	304.22	298.76	305.56	304.66	301.43	304.62	307.34	300.2	303.47	303.43	298.29	298.34	303.2	303.63	301.5	301.81	307.21	304.64	299.94	305.72	306.41	304.22	307.02	298.12	303.92	303.93
298.27	297.4	297.28	291.43	293.66	294.26	293.94	291.3	296.15	295.05	295.19	292.59	295.31	297.27	293.67	292.65	296.95	294.81	291.55	290.36	293.68	293.67	296.2	297.03	293.16	292.24	294.29	293.45	296.19	297.82	293.97	294.5	296.79	298.18	293.48	293.67	297.89	295.06	293.31	294.77	299.94	295.24	292.27	296.29	292.05	294.48	292.24	293.84	297.13	294.48
310.82	314.87	310.44	316.86	313.84	314.57	313.8	321.8	311.71	319.77	315.72	313.47	310.52	315.43	314.98	312.5	312.08	316.25	312.31	313.49	309.78	310.69	309.62	311.99	317.35	313.94	312.34	316.35	310.83	310.07	308.93	310.19	314.45	312.41	314.45	313.35	313.7	315.68	313.74	311.64	310.38	311.55	318.01	315	311.15	310.25	316.22	309.86	316.91	307.52
324.15	335.47	326.4	329.85	325.49	321.78	324.01	326.33	325.69	330.03	332.75	327.77	324.2	325.79	328.79	331.21	327.45	322.66	324.96	327.81	324.08	326.36	325.61	327.36	326.15	327.08	328.83	322.94	324.45	328.29	328.38	331.28	327.32	324.88	331.96	324.38	325.26	327	325.81	327.36	325.46	324.53	329.51	323.68	329.41	326.23	328.9	325.14	332.59	324.64
329.42	328.57	321.28	325.93	322.43	327.07	325.35	329.54	322.96	327.03	330.2	327.56	324.34	329.57	331.05	329.68	326.45	328.18	324.85	326.44	330.55	328.45	326.81	326.14	329.94	331.49	323.75	326.88	325.32	332.74	326.9	329.62	331.85	325.57	329.28	324.7	329.96	330.1	327.4	331.37	325.22	323.48	324.3	327.19	325.8	329.12	327.55	325.66	329.27	327.82
317.66	316.39	311.16	311.3	310.73	311.87	316.47	312.97	316.28	314.7	313.05	308.61	311.27	317.58	316.15	313.94	310.62	314.27	307.78	315.04	312.43	316.45	312.89	315.3	311.81	319.05	316.2	313.65	314.67	316.29	313.13	318.96	311.39	314.3	313.88	315.98	317.44	310.3	317.91	312.89	311.1	315.82	310.6	315.83	308.27	311.97	307.4	311.35	314.03	310.75
299.24	300	306.43	302.44	306.08	306.56	306.47	304.29	304.44	303.47	308.31	302.72	299.78	301.07	300.97	301.84	304.85	306.26	303.11	309.87	304.33	302.83	300.55	299.84	301.76	304.86	302.32	306.86	301.31	303.94	304.43	305.32	304.46	301.93	299.75	302.69	300.6	302.83	301.22	307.18	302.05	300.57	302.6	301.97	304.64	306.68	300.37	307.11	307.5	303.45
314.74	313.62	314	306.39	313.04	310.65	312.43	311.62	314.18	316.3	309.92	311.15	311.71	312.99	312.08	311.51	313.51	310.93	307.2	308.89	311.01	312.68	314.72	315.15	310.1	313.34	312.11	309.67	313.49	315.5	309.17	313.61	307.39	307.54	311.05	316.93	309.74	306.44	314.51	311.38	309.73	316.88	314.62	311.89	314.97	315.34	314.49	310.65	310.11	314.32
316.22	314.01	316.77	315.59	320.7	317.42	316.1	319.76	317.18	314.38	315.99	315.36	317.05	312.75	318.73	316.32	313.52	317.51	320.88	318.07	317.56	314.65	318.23	313.09	315.76	320.79	310.89	313.5	310.1	321.43	310.89	313.9	317.42	315.76	310.37	317.5	313.62	320.24	314.09	314.56	318.41	314.28	316.66	312.71	321.51	314.26	316.36	309.39	312.7	315.89
315.81	312.59	314.17	312.85	316.46	305.02	305.72	314.03	311.49	311.58	309.27	309.18	313.95	311.76	315.41	315.57	315.76	314.66	306.84	309.03	319.38	311.55	314.29	314.86	307.02	311.15	311.36	311.09	311.15	318.98	313.12	308.64	310.56	311.93	310.59	307.21	315.04	312.98	309.31	311.48	317.23	314.31	312.05	308.45	312.97	319.34	313.77	311.93	312.57	314.67
304.14	304.43	301.45	301.51	305.13	301.33	303.09	304	306.99	310.79	301.22	303.3	306.71	304.04	303.39	299.13	303.51	300.61	307.51	297.74	302.28	302.38	303	301.04	299.81	296.69	303.83	306.11	301.77	300.8	307.33	300.29	306.61	298.98	300.1	304.84	306.75	304.52	304.89	306.49	305.89	303.71	310.92	301.47	304.5	302.13	305.26	305.78	299.94	304.14
314.27	319.03	314.6	317.5	313.77	313.59	311.1	311	314.49	313.18	312.89	308.7	313.33	310.17	316.07	314.35	314.89	314.29	309.97	318.13	315.13	316	313.61	311.34	314.46	315.82	312.97	313.26	313.39	317.12	320.63	316.11	320.89	311.92	313.79	312.12	316.18	319.56	312.62	314.14	319.03	314.15	320.75	314.46	311.31	313.9	311.37	319.12	316.86	318.43
315.38	312.72	311.01	307.72	311.24	314.6	308.31	312.36	314.62	306.31	308.1	307.29	309.66	304.09	313.79	308.39	309.48	310.63	305.8	312.21	311.86	312.41	308.72	311.39	308.47	308.41	311.64	304.51	308.73	313.51	308.29	311.51	311.61	312.93	310.09	310.39	307.78	309.71	313.55	308.21	308.71	315.22	311.88	309.68	315.55	312.3	310.09	309.23	308.3	310.94
293.28	299.38	296.69	296.58	296.22	288.74	292.8	299.01	294.34	301.2	296.07	298.55	297.43	294.45	296.76	296.82	296.67	297.31	296.89	295.2	292.95	295.49	296.1	296.47	297.17	296.2	294.5	299.6	295.2	302.67	295.11	294.35	300.19	303.27	294.27	297.75	291.5	300.88	299.52	297.39	296.23	298.56	302.2	305.61	297.78	294.96	298.22	292.75	295.79	296.42
309.58	312.48	314.87	314.98	311.87	308.29	316.71	309.43	313.35	313.77	306.4	314.49	312.74	310.93	313.12	310.99	314.15	313.96	317.48	313.97	314.51	316.1	310.6	307.51	315.16	313.05	310.12	319.92	311.58	310.66	315.92	313.93	311.78	313.11	309.41	310.8	313.77	316.58	315.8	312.08	308.67	314.27	310.56	310.87	315.67	311.39	313.56	313.46	311.71	317.46
312.05	312.01	314.73	308.01	302.54	314.38	315.37	310.46	307.42	309.89	315.45	313.79	316.43	311.24	310.52	317.24	315.56	311.27	312.49	315.5	309.68	306.68	312.53	319.68	313.24	310.54	310.58	315.78	314.04	318.13	312.37	315.75	314.83	313.25	309.04	314.9	312.88	311.41	314.14	312.17	318.92	316.95	310.27	315.42	312.51	309.85	315.35	309.71	315.32	313.05
327.41	329.01	318.63	321.35	325.88	320.7	329.41	330.89	320.92	326.33	323.85	322.97	329.41	325.87	332.79	326.58	325.27	322.8	324.53	324.18	321.08	327.6	323.24	323.23	324.86	321.99	318.9	321.7	324.34	322.28	322.59	324.82	321.86	325.12	327.85	324.64	327.11	327.28	323.7	324.15	325.6	322.68	326.97	326.44	320.61	322.49	329.47	328.16	324.66	324.01
318.38	320.07	317.65	313.49	319.71	317.9	326.29	315.27	318.77	318.12	312.81	315.27	316.12	318.21	316.19	318.71	315.37	316.74	316.44	315.65	315.31	314.63	316.45	315.7	314.97	318.68	325.34	318.27	320.92	321.43	314.61	316.75	313.27	315.21	318.14	319.24	317.7	308.95	314.39	316.35	317.83	313.1	313.66	317.73	314.22	318.51	318.04	313.97	317.34	315.91
294.48	295.45	296.03	295.87	293.75	293.43	297.07	291.37	294.23	293.42	294.38	290.84	295.4	294.44	294.48	294.7	293.85	297.17	295.54	294.15	292.09	293.26	295.98	297.02	292.14	296.18	300.34	290.66	297.25	292.8	290.21	295.66	293.05	304.66	292.61	291.92	297.1	295.94	294.25	292.87	295.12	296.04	292.79	296.33	293.27	291.05	295.05	289.23	292.54	294.88
313.89	318.03	323.18	315.63	318.39	312.82	320.89	320.91	319.13	317.92	320.73	319.82	317.04	318.3	316.54	323.41	319.32	319.33	321.2	319.07	323.13	316.74	311.81	318.38	315.97	318.38	317.68	314.07	315.94	316.71	313.54	316.25	314.45	317.6	316.65	322.8	318.59	317.35	316.04	316.96	315.19	315.36	319.83	318.38	318.24	311.78	316.07	314.22	317.9	318.67
305.69	301.8	304.69	302.79	307.17	305.76	303.71	304.02	301.59	307.51	304.67	306.82	302.03	307.09	304.61	305.68	306.88	302.91	300.49	308.76	305.06	307.2	303.27	304.21	303.69	308.54	302.22	304.06	302.42	305.73	307.42	300.67	304.68	304.02	306.17	308.44	302.74	302.9	301.98	308.24	303.23	305.81	304.73	305.5	305.78	302.5	304.93	307.01	303.84	309.56
296.6	300.38	293.5	296.31	295.58	295.15	296.04	300.53	294.79	301.44	300.33	297.35	301.15	294.78	294.14	295.59	296.85	299.08	297.85	299	295.07	295.9	293.8	292.36	294.2	294.02	298.1	294.1	299.63	291.96	298.38	294.74	302.18	299.46	297.19	296.68	297.28	296.66	294.51	292.49	297.06	296.39	296.16	299.03	293.41	294.69	300.34	297.1	297.65	296.62
316.01	313.99	318.11	317.54	313.49	317.48	318.54	316.71	319.77	316.14	309.86	322.68	314.75	315	317.59	320.42	320.24	323.6	319.5	318.56	311.22	315.43	313.82	320.27	319.31	320.93	313.92	317.8	312.53	320.49	321.93	313.52	315.92	317.88	316.36	314.78	313.53	317.29	325.44	316.69	315.48	317.9	318.51	314.94	319.26	320.59	321.25	320.47	312.41	315.62
302.43	305.73	298.42	298.33	305.2	303.68	302.63	307.27	312.49	302.23	306.4	309.69	303.23	305.68	305.08	302.84	304.87	305.99	310.02	303.98	305.31	306.63	309	305.52	298.86	303.42	307.02	304.66	302.99	304.59	304.75	308.77	303.04	304	303.39	301.63	302.26	303.48	304.29	304.41	303.3	309.19	302.53	306.49	303.54	306.28	306.67	307.67	302.2	308.7
305.14	307.17	304.23	301.61	301.39	309.07	300.94	307.19	302.14	302.48	300.33	304.66	304.99	304.6	302.86	310.14	308.15	303.24	310.08	303.44	304.21	304.36	304.68	304.84	306.14	307.06	302.18	303.74	307.51	304.6	306.9	303.8	297.53	300.05	299.98	305.79	301.52	304.19	308.65	304.64	305.03	308.9	307.8	304.7	302.99	303.08	303.89	304.72	305.04	300.99
302.9	296.46	298.17	300.3	299.25	303.51	298.79	296.08	298.81	299.34	298.83	295.38	301.3	297.94	299.84	298.71	300.3	295.79	302.15	296.73	297.97	303.81	297.17	303.93	299.74	300.01	298	302.52	299.09	293.67	295.26	300.85	301.52	300.32	293.56	300.4	296.26	303.59	300.63	302.08	294.84	298.73	300.91	296.32	299.72	297.69	303.92	297.37	299.7	301.2
312.58	318.51	311.43	315.42	316.3	316.02	318.03	311.4	316.97	316.59	315.05	314.32	317.2	318.71	316.19	315.34	317.54	313.35	316.64	315.41	314.02	316.51	313.99	323.8	313.88	321.55	311.94	319.04	313.61	314.75	312.18	315.92	318.91	315.38	314.99	313.59	310.24	316.1	317.41	316.62	315.65	314.79	316.45	313.94	316.48	313.69	319.66	316.75	316.91	313.91
325.46	324.46	325.11	325.72	325.68	323.61	327.03	328.48	322.13	320.24	325.69	332.36	323.75	324.79	323.88	324.82	325.56	324.15	327.13	326.82	326.79	326.49	322.25	323.77	318.85	327.29	322.71	328.1	330.18	326.66	324.89	322.49	325.33	329.32	327.62	329.48	326.4	325.73	325.12	327.66	326.66	325.34	323.85	324.63	324.88	326.46	322.37	326.85	325.1	324.56
318.77	317.47	316.41	319.55	320.18	314.65	315.73	315.52	314.26	317.22	317.37	321.01	316.94	317.58	319.6	319.57	318.78	319.01	314.61	317.28	314.68	318.44	314.17	315.81	314.41	313.63	313.59	316.98	314.79	319.72	318.27	315.73	316.6	319.32	318.92	315.27	312.96	310.39	319.41	316.41	318.51	312.03	319.8	314.85	310.31	314.25	317.42	323.73	313.4	315.68
316.11	308.05	315.77	311.83	313.32	317.3	313.92	318.12	314.88	316.31	315.22	311.4	311.74	318.94	311.2	311.46	316.68	315.1	314.87	313.35	318.11	318.72	317.22	311.92	314.14	316.25	316.59	315.35	311.8	313.83	317.28	310.97	314.24	310.77	315.49	317.4	317.09	316.58	317.14	314.73	319.78	320.37	315.74	315.15	317.76	318.86	315.98	313.1	313.22	316.26
324.18	320.48	324.78	328.25	325.04	320.88	321.59	329.42	319.55	323.89	323.11	321.9	324.14	326.31	323.82	331.41	319.39	321.54	324.54	327.78	322.16	323.71	322.86	328.13	324.03	324.18	326.06	330.86	325.05	325.69	323.21	330.65	320.87	326.94	328.2	324.74	326.19	326.82	324.09	322.44	321.2	325.14	323.33	321.74	327.05	323.44	325.1	325.87	325.38	324.25
311.27	305.44	310.02	310	311.78	311.38	308.22	312.07	307.45	306.8	307.32	306.78	304.97	310.09	307.97	309.21	306.19	310.02	309.24	308.54	310.42	307.74	311.06	310.89	308.32	309.21	303.37	315.66	312.81	318.33	315.26	312.47	309.86	312.76	306.93	311.26	309.51	306.1	307.7	306.62	304.38	307.84	309.32	309.39	305.27	312.35	306.13	311.09	305.36	304.79
304.74	303.38	309.17	305.16	299.93	304.74	300.6	303.86	302.13	302.75	301.83	304.81	311.96	299.17	310.86	300.32	304.09	307	306.66	297.07	303.33	306.36	305.8	305.38	308.08	303.2	302.87	303.32	304.95	306.57	304.25	305.5	301.32	304.5	303.99	302.93	307.52	302.24	301.67	301.85	308.21	305.76	303.67	304.41	302.06	302.27	298.98	311.59	305.42	301.7
315.58	311.4	314.49	315.81	310.41	315.97	312.77	312.98	317.92	318.64	313.29	314.34	314.42	314.35	312.53	313.2	318.14	310.64	313.32	311.75	315.61	313.15	309.58	307.49	313.36	311.69	314.4	312.39	319.59	313.66	312.14	314.46	312.94	310.17	314.56	313.94	313.6	314.92	316.92	318.39	313.25	317.72	314.39	316.39	315.19	312.15	317.7	313.92	314.69	312.58
314.26	309.33	316.83	316.2	319.44	317.29	313.24	315.26	311.86	311.92	310.73	317.86	318.03	314.34	315.86	314.87	313.83	317.06	312.7	309.17	316.8	308.83	309.05	314.95	310.72	306.34	316.06	313.1	311.71	307.5	314.33	316.73	316.62	319.48	310.69	307.91	316.19	316.28	311.65	313.06	317.45	308.71	311.41	311.75	314.85	315.61	313.44	312.97	314.44	311.93
299.2	303.18	300.5	300.17	301.99	298.58	306.77	295.22	299.45	300.33	297.98	298.69	295.57	296.29	299.19	304.7	298.12	297.61	301.61	298.79	298.02	302.09	298.73	299.32	298.39	297.83	294.75	299.55	301.57	294.06	300.4	302	303.36	299.34	296.29	302.47	296.27	300.07	304.81	300.26	302.52	298.28	303.47	298.23	305.14	299.8	302.94	301.6	300.31	303.63
301.29	299.27	297.65	302.62	298.77	297.91	301.95	301.92	296.54	297.41	295.92	304.83	301.47	304.67	299.04	297.93	301.32	297.91	298.15	299.78	304.84	304.36	296.96	303.43	300.94	302.29	301.03	301.8	297.59	298.84	300.69	303.88	297.63	302.91	303.73	293.72	304.18	305.36	306.16	301.59	302.6	303.43	295.39	297.26	301.73	300.11	301	303.1	305.16	301.28
307.94	305.65	299.46	301.8	300.37	306.27	300.5	302.55	304.34	302.4	304.02	299.73	303.49	302.32	303.65	307.25	303.14	305.46	303.92	306.41	302.28	301.19	302.58	305.84	302.07	302.92	302.5	299.02	297.03	302.68	304.72	305.81	304.58	301.03	300.59	306.93	306.56	299.76	304.35	301.18	302.69	300.27	301.93	301.54	301.2	301.15	302.29	298.77	302.38	300.98
302.03	304.92	307.85	305.99	309.37	303.43	304.02	304.41	308.04	307.05	308.02	306.46	307.64	309.24	308.81	308.88	309.1	307.23	307.91	310.2	308.16	309.68	307.13	305.81	306.14	309.59	305.57	303.4	312.46	299.47	304.49	311.61	305.36	308.29	304.14	307.87	311.59	308.6	300.17	304.76	312.01	305.23	308.63	305.4	302.32	308.75	306.26	306.74	310.18	308.44
316.2	315.58	316.6	311.93	311.88	314.89	314.4	319.69	323.3	314	312.75	312.65	318.18	312.59	319.07	320.17	316.45	314.61	320.18	316.21	315.47	318.9	317.21	317.68	313.44	315.4	306.72	315.3	312.69	314.96	316.68	313.4	319.96	318.3	311.51	314.28	317.27	313.29	312.49	315.26	316.51	318.98	317.81	316.87	312.1	323.31	312.84	314.48	318.91	317.58
308.26	303.99	305.84	303.25	302.58	302.06	312.37	300.65	304.74	306.18	307.25	304	300.86	302.23	303.59	304.92	310.47	302.09	299.88	304.55	303.71	306.41	303.78	300.67	305.32	303.15	301.32	307.63	302.27	304.72	302.87	300.63	300	308	305.8	301.91	307.49	307.87	300.55	307.87	304.83	304.81	302.47	303.14	299.84	304.76	305.12	300.28	299.25	305.51
322.44	315.84	316.71	317.38	314.92	316.45	316.98	315.29	320.88	320.56	318.31	321.11	314.87	313.08	318.95	322.7	321.16	316.86	314.21	320.24	314.29	319.5	316.61	317.09	318.33	319.37	325.18	318.55	313.66	324.74	317.75	321.1	321.26	319.65	318.09	315.96	322.69	319.91	320.13	316.17	314.03	319.09	313.8	317.15	321.23	315.65	320.28	320.61	322.71	318.58
305.07	302.65	298.6	299.97	304.06	298.02	303.17	297.3	298.38	301.32	298.89	298.94	299.57	298.37	301.66	298.4	299.51	301.14	302.43	299.7	302.31	297.88	301.67	305.94	300.38	298.53	302.44	299.09	301.23	302.97	298.68	298.57	297.67	300.46	299.62	301.85	304.02	298.61	306.61	296.8	305.91	299.9	299.61	300.4	303.79	299.07	301.64	301.31	296.62	295.68
318.53	313.59	309.62	312.88	313.53	309.93	311.93	312.66	315.08	312.25	304.92	313.54	306.48	313.3	317.92	310.57	317	312.17	307.37	310.79	310.03	313.4	310.97	310.68	310.35	307.17	313.86	311.42	312.88	310.35	310.49	314.78	314.26	312.24	312.15	311.59	308.23	313.86	309.47	309.16	313.71	313.22	312.26	313.19	305.1	310.49	311	312.69	312.11	314.38
331.13	333.13	325.65	324.37	328.6	327.35	326.52	328.91	333.43	321.36	327.37	328.94	329.6	328.29	327.85	326.87	327.44	325.74	334.16	329.92	328.65	330.95	330.99	327.69	325.12	329.93	328.14	328.3	329.51	327.35	329.73	323.77	328.67	330.52	327.47	327.67	326.98	330.6	331.14	327.81	322.95	330.07	327.87	325.61	326.6	329.08	329.66	328.88	329.25	327.59
332.88	327.78	329.08	329.08	332.67	328.9	328.38	326.79	327.14	325.58	328	331.45	324.79	329.42	332.48	325.35	328.42	329.25	326.12	327.56	330.94	330.87	329.33	324.34	329.47	330.06	328.41	327.71	327.59	323.36	323.47	328.57	330.28	328.31	331.53	325.53	326.85	331.78	330.59	328.22	328.09	324.26	326.07	329.82	326.8	326.29	330.79	330.56	331.6	331.01
313.87	315.81	315.69	315.65	313.5	315.31	313.51	306.8	314.42	314.27	314.47	320.52	320.25	314.47	312.51	317.08	314.38	316.7	312.36	315.69	314.72	312.87	315.84	318.61	311.79	318.99	321.56	309.59	311.31	312.94	311.91	318.22	313.27	315.73	314.94	315.7	312.48	310.58	315.7	313.19	321.22	314.26	313.89	317.48	315.43	317.93	315.61	310.09	315.49	313.41
293.84	291.88	295.15	291.11	292.2	291.87	293.06	289.24	291.68	291.15	290.64	293.84	288.84	294.53	297.21	289.39	292.65	296.19	294.48	291.56	298.72	295.99	290.22	296.72	298.26	293.4	293.16	296.03	295.58	295.05	295.73	292.98	294.86	295.42	292.79	299.23	285.89	293.67	292.62	291.26	292.75	294.27	290.82	295.36	291.36	293.29	289.79	296.53	297.91	291.43
306.82	312.49	306.69	312.93	311.39	307.83	310.56	313.29	317.81	304.12	310.66	306.02	315.66	310.18	309.66	310.78	304.54	310.3	310.91	306.93	312.02	304.25	306.22	311.69	306.78	312.49	305.98	307.35	307.11	307.09	311.05	307.54	313.33	309.33	307.56	308.57	306.29	308.36	306.47	305.98	314.08	307.06	307.54	305.5	310.49	309.77	306.3	309.66	310.45	307.45
309.51	309.12	306.14	312.78	309.62	312.44	309.25	306.36	311.99	306.95	306.74	311.24	313.51	310.43	306.79	308.39	304.51	309.1	309.2	308.92	310.92	309.02	302.38	300.62	312.37	309.6	309.26	312.54	302.51	308.53	310.26	310.34	307.39	310.62	308.95	305.67	312.16	312.23	308.46	307.46	313.24	312.89	306.36	311.34	304.63	305.76	311.71	308.67	307.35	308.1
314.63	315.01	311.23	307.76	310.73	310.58	317.14	312.14	311.8	315.03	311.85	312.89	313.16	308.1	316.36	312.64	312.38	309.92	313.98	321.26	313.55	310.79	314.17	313.4	309.17	315.97	309.42	314.24	314.34	309.26	314.1	312.34	316.11	312.86	309.01	309.6	311.81	314.33	311.99	309.78	310.78	316.07	308.31	311.47	310.59	309.85	312.65	313.32	313.7	318.39
319.09	319.59	317.18	314.41	318.25	318.24	316.78	318.96	313.77	320.41	327.4	318.61	318.51	315.9	316.4	315.66	317.18	317.59	317.35	318.49	319.18	316.8	318.03	315.9	316.09	316.24	320.47	319.95	317.13	320.18	320.84	316.98	316.17	317.61	316.99	318.44	318.46	316.51	321.84	311.82	320.29	319.48	317.79	315.56	319.63	317.05	314.4	319.89	315.29	316.62
299.93	306.52	299.74	304.34	299.05	303.5	309.59	305.55	302.3	300.96	307.43	303.65	305.82	303.26	307.51	299.7	302.69	298.75	301.29	305.89	306.15	303.13	307.9	308.47	300.84	302.41	303.71	300.82	304.92	303.5	308.33	303	302.43	300.43	304.87	301.59	303.87	306.89	302.48	304	304.35	305.53	307.11	302.86	297.86	303.1	303.58	306.37	304.81	303.86
323.16	324.8	322.7	329.45	328.53	325.76	320.83	325.65	330.34	322.67	324.36	321.93	321.14	327.22	324.34	326.4	328.94	327.6	332.85	324.94	323.98	322.76	323.87	324.36	328.76	322.9	319.21	319.8	325.24	328.2	323.3	323.85	326.4	325.84	330.73	325.98	325.28	324.74	325.4	324.88	322.95	329.08	325.78	328.98	320.04	325.9	324.76	319.07	322.25	325.71
318.4	313.07	315.33	313.86	315.75	313.31	319.93	317.9	316.02	319.28	316.7	317.55	313.11	318.19	320.23	316.98	318.23	316.41	315.88	318.05	312.78	321.44	313.04	312.78	316.55	319.21	313.34	313.94	315.31	315	313.98	309.04	316.39	318.51	314.79	311.1	316.57	322.48	315.48	314.93	315.18	315.43	315.49	320.88	313.85	310.81	314.67	315.93	314.5	317.76
315.86	311.26	307.42	310.64	316	309.71	314.49	312.3	313.42	312.26	311.81	316.64	312.61	310.99	314.19	310.94	311.94	316.29	315.01	314.54	316.9	310.45	317.53	310.04	315.31	309.67	310.21	314.95	311.97	309.33	310.65	312.57	309.26	315.61	309.29	314.13	313.93	313.54	311.43	312.73	310.87	309.96	315.22	314.7	307.26	311.79	313.17	319.24	315.78	311.87
302.54	300.31	301.12	305.46	302.16	302.65	305.6	299.84	303.06	302.08	307.21	301.17	304.96	301.15	303.06	305.31	307.21	303.01	301.78	305.18	304.06	302.88	309.34	302.29	304.81	302.41	299.91	303.84	304.87	303.58	304.46	300.83	303.97	302.41	300.98	299.63	306.42	306.5	302.95	309.35	306.25	304.51	307.76	311.63	303.07	303.14	304.97	303.28	299.9	304.3
309.94	309.69	310.84	307.51	310.52	311.11	305.32	311.31	306.36	311.55	307.59	308.92	306.53	306.04	314.01	312.19	306.89	313.72	307.5	306.1	315.37	306.75	308.2	311.93	307.28	310.47	309.46	310.85	306.12	313.15	314.33	308.72	310.29	311.79	310.92	310.41	307.82	314.03	312.97	306.67	310.11	310.96	311.4	314.18	306.97	308.82	308.83	307.2	312.66	314.02
307.29	307.46	308.99	311.77	309.13	310.11	306.73	307.15	312.03	310.64	309.44	310.56	309.09	311.38	302.45	306.96	306.38	310.69	313.75	307.36	310.8	308.57	306.79	303.7	310.07	312.61	308.54	311.01	311.15	310.44	312.76	311.68	313.88	309.49	306.67	307.26	303.6	312.78	310.08	314.64	314.84	305.62	312.79	307.73	311.35	308.71	307.83	310.38	307.37	305.96
324.39	328.7	330.86	330.08	327.38	326.6	329.73	322.12	327.23	325.28	326.63	332.79	324.55	326.84	329.27	326.45	329.98	331.63	326	329.66	330.33	330.63	326.17	327.26	322.08	330.44	329.19	329.29	324.8	330.54	327.53	328.46	328.9	326.88	330.71	319.85	332.58	323.93	327.36	326.97	328.01	329.4	328.45	328.9	328.11	324.2	327.35	322.72	330.33	329.62
326.9	323.91	325.35	323.12	323.33	320.5	324.02	326.61	326.95	327.04	327.69	324.09	325.69	324.52	324.84	321.85	329.69	325.16	325.4	327.48	328.33	326.31	323.92	330.63	324.64	327.18	321.63	326.52	323.7	320.11	326.36	322.56	325.59	325.15	329.22	324.13	328.43	322.64	323.42	326.22	324.08	321	331.18	325.06	324.18	327.94	324.28	324.92	326.85	324.11
303.51	304.35	308.08	305.89	304.72	311.64	306.19	309.02	303.35	305.41	309.33	304.58	307.71	306.8	311.14	305.18	307.13	300.8	301.46	307.24	305.98	307.63	304.59	308.17	307.63	301.11	305.4	307.89	307.76	302.93	307.72	307.25	306.5	305.71	306.02	306.4	302.96	294.96	305.33	305.81	303.78	310.03	304.06	306.25	305.14	304.28	305.35	306.09	302.33	305.06
303.49	307.75	305.18	304.26	305.9	307.24	311.01	308.85	309.91	304.47	310.03	309.51	303.42	303.53	303.53	305.69	306.76	308.22	306.64	311.74	300.42	304.43	311.52	305.29	307.03	305.14	309.08	310.7	305.38	305.39	308.25	307.93	306.76	303.68	308.58	307.9	307.2	310.12	308.9	306.71	308.13	305.8	302.22	304.96	314.17	307.66	306.34	311.94	306.19	308.48
304.48	303.6	302.61	302.17	300.06	298.74	304.12	303.14	303.44	300.92	309.5	301.33	300.93	305.95	306.79	302.75	302.42	297.94	304.09	303.14	310.32	302.5	300.93	305.78	304.27	297.5	305.24	302.89	301.22	304.46	299.96	300.56	309.08	299.21	295.7	300.96	296.6	305.03	303.78	305.88	305.88	303.88	304.83	304.99	296.24	303.67	305.75	306.71	306.74	300.12
309.3	304.02	308.51	315.48	308.01	311.6	302.75	311.38	307.5	311.99	309.04	311.1	310.88	307.86	312.33	311.3	310.97	307.22	309.69	310.11	308.66	307.5	306.47	308.38	307.46	313.84	311.81	307.91	312.07	311.36	306.73	309.8	311.95	306.16	311.94	307.26	309.77	311.06	306.61	311.48	310.45	314.36	315.35	310.18	309	308.31	315.42	311.65	308.98	308.52
329.47	329.73	328.92	323.47	322.15	328.24	324.01	327.58	320.72	324	330.79	323.66	327.49	329.16	329.67	327.12	328.83	330.29	324.26	329.8	327.62	326.97	329.83	322.11	326.48	327.44	323.15	332.9	326.14	325.65	328.48	327.11	331.65	324.99	325.34	326.18	331.32	327.77	325.37	330.01	331.24	324.52	328.77	327.93	327.29	322.49	328.72	331.82	329.77	327.6
312.96	319.77	311.62	311.5	309.82	314.8	311.67	309.74	315.82	315.97	313.7	311.07	310.67	315.27	308.96	312.48	314.94	315.62	312.43	314.99	312.66	313.17	312.16	313.06	312.43	315.99	312.64	308.29	307.28	307.94	314.2	310.35	310.55	317.21	308.39	306.18	310.68	313.46	311.27	309.11	310.45	314.62	309.81	308.52	314.2	312.86	314.53	309.35	308.68	311.5
311.49	309.58	308.14	306.48	305.47	304.44	309.01	308.02	302.78	311.35	303.32	306.08	308.57	308.7	302.24	309.49	308.56	300.61	309.15	309.31	310.46	310.31	307.32	307.93	301.84	307.37	307.36	311	307.73	303.36	309.39	305.31	311.35	306.03	302.45	306.34	307.65	306	309.56	307.49	310.27	307.75	306.03	310.58	311.87	312.23	309.82	309.67	307.2	306.2
301.73	297.7	298.02	296.96	292.45	294.48	297.13	291.59	297.43	298.45	293.98	296.03	296.75	294.72	298.67	293.41	296.81	296.06	297.66	296.09	296.8	295.5	295.55	295.84	298.79	297	297.78	293.13	297.57	298.96	296.97	295.85	291.22	287.75	302.41	294.78	296.33	298.71	299.33	300.68	297.35	303.27	295.74	299.19	298.36	291.9	295.69	294.88	293.96	292.89
309.3	304.05	307.93	309.04	303.49	307.13	303.64	305.41	310.91	306.34	307.32	303.9	301.4	310.74	307.2	309.46	304.32	306.54	303.6	307.57	306.82	303.81	311.18	305.49	306.76	302.4	305.26	304.47	307.01	306.48	306.08	307.69	309.81	306.96	305.12	309.47	307.24	303.9	307.51	309.16	304.32	307.87	310.49	303.77	303.49	307.55	309.45	309.56	308.63	309.93
317.27	311.51	315.85	315.66	315.58	314.82	310.05	317.1	312.44	313.01	317.08	316.85	314.33	313.82	318.54	314.55	313.83	314.7	319.32	315.61	314.65	316.72	312.09	320.48	315.76	313.02	314.48	312.08	317.29	311.51	314.1	311.99	312.5	311.21	318.15	307.98	310.56	317.62	312.11	317.8	313.54	314.17	311.51	312.25	311.81	313.92	312.46	310.29	312.25	322.44
329.43	325.87	333.86	327.81	325.14	329.76	333.63	329.06	334.88	325.67	331.97	327.01	326.77	325.93	328.92	331.11	329.03	330.02	324.74	326.47	320.6	326.12	323.17	324.88	327.55	332.31	319.82	326.94	330.12	329.33	328.57	329.33	328.45	333.11	323.93	322.81	329.75	326.99	321.19	326.2	329.96	326.26	324.72	329.47	324.87	327.35	323.79	329.42	329.08	325.82
298.99	304.81	301.46	303.63	299.7	296.9	300.16	301.31	301.85	302.04	306.72	302.36	306.02	301.63	302.13	301.67	302.42	305.36	306.31	306	302.3	303.39	307.27	305.48	301.28	306.4	305.67	304.1	302.67	303.83	300.6	302.81	300.07	307.36	302.48	297.45	302.79	302.04	298.16	302.31	304.01	303.86	304.75	301.93	306.16	304.76	299.64	305.88	307.43	300.78
326.87	326.86	329.74	326.25	321.83	323.59	330.99	326.26	332.15	326.56	325.87	326.46	326.72	329.19	320.18	325.51	332.43	328.77	325.8	327.17	323.87	332.62	327.07	331.84	328.06	326.06	326.06	324.77	327.12	324.37	324.98	323.91	327.43	326.43	330.59	328.04	328.31	329.35	327.76	331.82	330.6	331.79	327.34	330.85	328.08	331.94	325.92	330.29	329.36	330.92
311.07	310.91	313.65	319.62	314.09	313.52	319.46	315.67	315.31	319.09	313.99	310.71	312.44	320.24	315.13	317.11	316.32	315.48	316.87	315.32	313.3	318.12	311.96	317.94	316.27	316.8	314.41	308.17	315.87	314.78	318.27	310.9	313.42	313.94	316.87	313.93	318.44	318.51	318.6	314.06	313.46	314.22	314.42	318.64	310.61	320.95	316.62	315.91	319.97	317.76
311	308.03	310.02	305.72	308.03	314.92	308.9	315.35	314.25	310.49	307.22	308.97	310.73	313.53	307.18	309.9	310.9	309.17	307.58	313.5	316.25	305.41	311.44	311.19	308.54	315.11	308.4	307.62	309.63	310.41	305.63	307.26	313.65	310.32	309.14	305.87	310.81	306.64	311.52	314.64	313.69	308.7	311.3	310.47	310.4	312.42	309.25	306.52	310.85	307.38
312.5	309.6	311.52	314.45	306.63	310.6	312.57	312.25	314.1	309.26	311.12	310.13	314.67	313.96	313.64	311.31	311.35	308.23	312.77	304.82	308.69	316.64	316.53	311.49	313.59	308.2	307.86	312.51	313.96	313.26	312.03	319.55	316.71	308.05	315.85	307.71	311.02	312.85	312.35	308.74	315.25	309.8	309.13	310.26	311.51	312.77	308.48	309.18	305.03	315.92
299.47	291.13	297.17	298.19	295.75	300.97	292.66	292.73	301.25	295.29	293.48	291.39	294.2	295.58	300.08	296.65	298.89	297.79	294.79	294.21	295.46	298.61	300.51	295.94	300.24	300.75	295.76	298.05	292.94	295.47	296.09	297.09	299.57	297.05	293.19	294.65	295.63	295.68	298.82	297.27	297.22	294.76	292.37	296	298.94	295.8	295.43	297.4	292.88	297.59
297.68	296.48	300.22	302.13	305.95	295.66	299.55	304.19	302.18	295.58	295.24	297.96	298.98	290.11	297.36	298.64	289.28	298.95	299.58	297.98	294.67	296	298.02	296.38	291.86	299.74	296.91	294.48	299.2	295.35	295.55	295.41	297.06	298.35	297.45	294.74	294.26	297.05	295.43	297.91	296.11	297.33	297.36	299.25	298.99	294.72	295.94	298.04	296.48	295.41
318.3	316.42	318.19	315.76	312.9	316.6	321	314.83	315.94	316.73	318.28	319.27	316.14	320.07	316.95	317.01	314.39	315.1	313.24	316.4	320.44	319.87	317.32	320	314.58	315.77	313.14	321.13	321.4	320.11	315.62	320.59	322.24	314.59	315.07	318.6	318.79	318.11	314.79	317.43	316.71	321.61	317.84	312.91	320.55	315.21	318.41	315.66	316.91	314.84
312.39	316.15	313.94	314.25	315.37	311.08	309.28	317.14	309.95	309.34	316.12	310.03	314.97	312.25	314.59	310.54	315.6	314.59	314.22	312.8	313.54	318.47	315.39	310.52	320.14	313.61	315.86	314.86	310.4	312.73	314.78	314.38	309.68	312.64	315.41	311.41	306.39	313.71	314.39	316.36	314.24	311.26	309.92	317.74	315.48	310.45	316.74	310.73	316.14	306.99
310.89	318.59	319.65	320.81	319.11	319.1	316.85	319.77	313.89	315.47	319.35	316.5	320.98	319.28	314.33	317.24	313.52	319.31	316.74	315.11	315.73	316.56	315.1	313.47	322.24	316.62	313.92	313.96	317.46	322.86	317.48	320.53	316.05	317.24	316.46	315.78	318.63	313.87	317.5	320.4	318.47	319.75	321.02	318.4	313.89	317.37	316.77	318.78	314.25	319.8
305.42	303.96	304.01	309.45	308.18	302.07	308.39	310.21	304.07	304.67	307.51	305.34	304.78	308.91	303.27	306.48	304.34	306.8	305.83	306.99	305.35	302.99	305.08	307.7	298.57	303.03	309.63	306.19	304.21	306.93	305.47	307.12	303.95	311.93	304.31	311.95	304.18	306.27	305.16	300.5	306.93	306.61	307.12	310.55	307.75	301.63	309.99	303.1	303.77	308.74
300.32	299.43	300.58	302.64	299.01	295.62	302.43	297.42	297.78	299.68	302.03	295.94	308.69	300.99	303.58	301.05	297.75	307.12	299.58	303.12	297.77	299.24	296	304.66	301.12	298.42	298.59	296.72	299.84	302.08	293.7	303.87	302.05	302.02	300.43	296.91	294.65	299.03	300.41	299.3	305.16	305.35	297.4	301.28	300.69	298.14	301.51	300.34	296.01	301.57
331.03	323.83	327.5	328.86	327.47	325.4	328.63	328	325.93	323.91	325.6	328.43	322.75	328.1	333.6	326.84	327.37	329.92	328.5	331.43	330.49	323.11	323.8	324.24	331.26	328.23	328.78	330.29	327.05	327.48	327.31	329.01	322.56	323.96	329.79	326.56	326.29	327.86	330.18	330.96	330.42	322.5	327.52	327.73	331.57	326.84	328.26	324.27	324.98	329.06
324.55	321.21	322.72	321.98	327.57	322.49	320.23	322.76	327.05	321.01	318.53	321.31	319.52	323.13	327.36	329.48	326.08	330.76	322.82	321.37	326.12	324.21	322.1	324.93	326.12	322.19	326.5	321.34	321.53	325.86	325.02	328.06	325.19	325.97	328.76	326.29	324.31	326.81	322.53	325.07	324.36	321.74	325	324.32	323.28	322.38	323	326.69	324.24	321.32
305.07	304.96	302.58	301.6	305.84	303.01	303.19	309.38	304.3	309.21	303.92	303.04	302.15	306.09	302.87	299.89	303.13	306.29	296.84	304.9	304.14	306.26	308.07	300.39	306.94	306.22	303.03	306.31	301.41	305.84	304.6	300.82	304.17	302.86	306.54	310.96	301.94	299.45	303.37	304.56	304.66	300.43	301.12	303.86	304.08	303.84	299.49	301.37	305.02	302.67
312.02	311.61	316.7	310.43	310.45	305.79	317.04	317.42	313.47	313.86	310.65	314.77	313.25	316.14	316.92	314.89	311.13	309.44	313.62	316.86	313.79	315.16	308.62	314.27	315.52	316.24	314.79	314.35	308.86	312.41	310.86	309.04	314.18	313.76	313.32	306.16	312.72	315.25	310.87	315.4	313.81	313.34	314.59	309.31	312.02	313.01	308.77	313.46	316.01	309.35
314.1	312.44	318.35	316.99	321.04	320	317.5	320.54	317	314.03	316.42	316.51	321.31	319.76	318.29	318.35	318.97	322.88	320.48	317.52	313.14	314.75	317.63	321.33	319.45	317.13	316.94	315.08	314.12	314.59	317.92	315.29	320.78	315.59	320.13	316.92	312.71	321.54	319.62	315.14	312.64	314.89	317.75	313.96	317.21	321.6	318.82	316.88	322.38	316.08
306.45	304.07	302.14	305.13	305.02	308.68	306.58	309.34	301.96	302.27	309.94	304.29	304.01	301.55	310.27	299.75	305.64	302.38	303.66	307.29	307.75	299.33	304.2	308.3	302.41	305.66	300.86	304.88	310.78	310.8	308.74	307.24	306.08	302.2	310.97	308.84	305.89	301.45	302.24	310.77	300.59	304.39	302.79	304.64	309.13	306.76	303.34	304.3	305.89	305.41
314.05	316.3	313.66	313.95	315.04	315.53	316.65	316.02	316.19	315.44	312.57	313.03	318.29	317.92	316.83	313.33	315.62	314.9	321.42	318.83	317.44	315.75	312.72	313.44	318.4	317.32	315.51	319.47	312.84	319.59	319.75	314.13	316.01	312.58	312.64	322.59	311.44	316.89	317.13	317.72	317.75	313.95	312.79	316.43	316.12	319.27	313.49	314.11	316.05	318.97
326.43	324.54	332.77	324.62	328.39	327.13	328.77	330.43	327.44	327.01	331.77	328.74	329.24	329.67	330.04	322.34	331.94	328.83	331.92	322.39	328.18	326.72	328.14	324.72	322.43	324.59	328.48	325.39	327.74	325.39	330.14	326.92	327.24	322.36	326.49	327.77	328.93	327.98	326.48	325.48	324.21	330.91	328.29	328.29	329.73	325.42	329.26	325.03	323.96	328.86
301.43	297.09	302.41	303.61	304.09	305.81	300.05	301.46	300.99	300.29	301.75	298.76	299.65	301.81	300.96	298.82	304.91	304.56	297.07	300.66	297.78	298.37	296.14	302.9	301.9	301.13	299.54	304.08	300.84	302.52	298.55	300.44	301.61	300.9	296.9	299.36	295.36	301.93	300.35	299.86	302.93	303.54	302.1	300.62	299.24	304.49	296.17	296.88	303.19	299.63
303.15	299.38	303.41	302.5	303.63	304.46	303.83	300.18	305.05	301.62	304.54	306.18	301.21	304.12	304.89	305.27	305.38	298.17	304.29	300.4	299.99	308.12	306.59	304.77	300.1	304	302.46	306.62	302.03	302.85	304.23	297.51	303.96	307.08	303.14	304.74	303.62	304.76	305.49	306.15	307.56	304.08	302.86	307.4	306.9	308.2	301.06	303.95	305.13	300.23
299.97	302	299.99	301.05	304.26	302.2	300.72	296.74	299.61	301.61	299.74	303.02	301.93	302.85	297.71	299.9	304.71	304.96	303.33	300.22	301.01	296.02	301.65	297.68	303.44	302.13	303.51	301.75	300.06	301.76	303.28	300.48	301.96	303.6	299.28	303.03	300.63	308.74	304.21	305.14	306.54	299.16	305.63	304.52	302.11	297.47	305.16	302.04	302.62	302.88
316.2	312.33	311.37	313.02	319.51	312.17	314.82	314.62	312.67	313.57	316.77	308.84	314.93	310.43	311.29	308.17	311.74	314.91	311.53	315.11	309.65	314.83	314.99	317.37	318.35	313.59	315.63	314.75	313.54	310.27	310.08	313.94	309.92	313.19	317.17	306.65	312.92	320.59	309.02	312.01	313.09	310.22	310.95	316.77	313.95	312.72	310.12	320.19	314.35	311.94
318.75	311.55	312.25	313.79	307.82	315.16	312.44	320.25	313.09	315.98	308.81	313.43	312.23	309.11	316.93	313.68	310.01	313.9	312.47	313.56	312.02	304.52	317.06	316.48	311.81	314.77	309.96	312.99	313.13	315.18	316.88	312.93	310.89	311.59	314.6	316.41	315.81	313.71	316.16	312.11	310.19	314.57	311.4	312.51	310.41	318.55	316.54	313.94	313.93	314.77
305.55	310.91	310.61	307.56	306.9	309.44	307.72	312.39	304.42	306.86	305.66	310.72	308.77	305.16	307.07	314.34	309.11	306.78	305.39	309.09	304.37	307.22	310.28	307.32	310.21	307.85	313.2	310.07	311.14	307.28	307.17	313.46	309.25	308.09	309.26	307.12	307.67	307.17	310.63	304.96	306.77	306.57	305.84	310.02	308.84	308.49	309.57	305.44	311.15	308.48
302.95	299.83	299.37	307.87	305.92	302.88	299.11	306.87	304.68	303.34	299.81	298.26	304.6	302.58	303.09	299.34	305.05	305.09	302.49	305.14	305.62	299.81	308.77	304.29	297.78	304.43	305.9	298.13	298.92	311.76	300.81	299.75	298.27	304.86	300.8	303.25	301.78	301.69	300.02	295.84	302.98	302.01	304.42	299.83	300.51	297.33	299.42	304.21	300.73	304.37
317.11	309.37	311.51	313.24	315.28	315.92	309.87	310.38	315.17	314.6	312.62	317.13	311.85	313.5	314.87	310.87	315.11	311.3	312.97	314.16	318.13	311.73	307.41	316.24	312.62	314.89	308.33	310.07	315.87	312.44	308.64	317.33	310.73	311.74	315.31	309.87	313.97	308.4	318.57	314.46	313.95	315.1	312.66	308.19	313.63	311.73	313.45	311.96	310.9	316.71
319.72	322.68	318.36	321.26	324.97	320.18	317.09	322.04	319.83	319.75	322.1	314.58	317.15	318.92	319.19	316.66	318.41	323.59	319.26	318.31	325.19	317.84	318.85	317.9	320.41	322.97	314.05	321.11	321.43	318.12	318.92	320.3	318.66	317.79	319.73	321.47	319.52	316.39	318.24	317.52	320.7	320.61	318.37	322.12	320.51	320.95	312.84	319.23	317.54	318.84
314.69	325.44	317.48	317.46	320.06	322.16	321.8	321.04	315.87	319.83	322.9	319.49	318.5	317.56	316.32	314.42	319.92	315.78	317.16	319.51	314.43	320.74	321.48	320.38	317.95	322.42	318.17	322.72	312.57	320.07	318.63	321.02	321.83	320.82	316.11	318.85	315.92	320.25	323.35	322.12	319.1	321	315.21	322.6	320.44	319.03	317.3	321.61	320.22	315.55
309.43	300.51	306.2	306.46	307.31	308.53	306.54	304.77	307.17	304.91	305.69	308.37	306.5	304.91	309.85	307.32	302.56	308	304.45	302.83	302.56	301.2	304.27	299.88	308.73	309.36	309.12	302.8	309.89	304.3	300.41	308.41	303.44	303.21	301.71	303.89	304.53	309.14	310.25	305.69	303.19	299.69	308.54	305.52	302.95	307.82	307.81	306.82	306.49	305.18
301.44	306.8	303.82	303.18	305.91	311.67	307.66	303.73	305.32	302.43	305.66	303.45	306.72	307.79	306.25	304.01	304.18	308.39	302.11	305.77	303.48	303.34	312.91	313.98	308.04	304.18	305.49	305.75	302.41	305.08	309.96	312.66	309.21	303.59	303.23	303.14	308.97	303.8	303.42	307.83	311.63	301.25	307.51	302.1	308.6	301.35	306.78	312.11	307.8	308.93
325.04	328.23	327.87	323.95	322.01	325.98	328.55	323.29	324.36	332.99	319.11	329.81	320.51	324.91	321.18	326.51	326	321.45	322.3	324.04	324.69	322.66	330.6	324.89	322.9	323.95	322.35	325.45	322.39	323.57	326.66	327.12	327.42	323	323.82	325.55	321.39	323.03	324.56	326.05	324.14	323.61	319.83	326.4	322.41	322.93	321.87	326.8	326.4	323.78
313.2	322.19	319.29	316.73	318.31	317.43	317.38	312.69	312.95	322.37	316.4	315.28	311.29	309.84	317.28	310.31	316.13	316.48	310.06	314.87	317.01	310.51	310.78	313.89	320.53	314.83	316.34	312.55	313.73	313.22	313.82	317.11	313.4	313.89	317.12	317.08	310.19	318.18	311.81	319.92	317.38	314.5	309.93	308.19	315.8	314.25	308.62	314.77	317.27	313.09
311.38	307.85	309.5	315.37	314.16	308.22	310.18	315.38	313.8	308.37	310.49	311.94	310.77	312.22	312.29	310.45	308.51	309.4	315.04	313.9	307.51	310.56	310.12	308.69	310.41	309.47	303.03	314.08	309.4	309.31	307.94	306.47	311.51	308.74	313.37	309.28	309.65	312.38	311.43	310.45	310.06	308.64	312.37	312.88	316.71	307.06	311.15	307.72	315.12	312.92
312.2	317.19	313.87	312.99	318.34	314.99	314.07	317.81	318.97	312.52	312.75	316.83	320.82	312.49	312.21	315.54	314.33	314.83	316.09	312.56	315.65	311.89	318.17	316.03	312.07	313.63	315.65	316.05	316.04	315.34	318.15	314.07	317.08	314.23	315.37	317.4	315.17	313.34	318.85	309.65	314.32	313.22	315.35	315.72	314.77	316.96	315.4	314.91	313.26	315.23
297.78	290.21	294.87	289.45	294.97	296.34	293.7	300.37	299.37	294.84	296.86	296.47	298.89	291.06	295.53	287.78	292.71	301.43	292.25	291.24	287.41	296.88	290.56	290.72	291.87	292.87	292.11	292.77	294.09	287.95	296.64	294.1	292.76	294.03	294.6	292.79	298.91	297.9	291.1	293.42	289.53	298.88	291.41	291.46	295.27	291.25	290.34	290.08	299.09	293.01
314.75	312.96	314.05	312.38	314.5	313.36	316.46	311.21	312.33	309.83	312.31	314.58	306.57	313.81	309.86	316.62	314.33	318.29	314.13	310.81	317.21	312.37	307.92	313.9	315.17	310.94	313.25	316.79	310.93	314.05	311.42	314.17	313.04	310.3	313.1	315.58	312.25	306.63	311.87	305.76	314.44	313.26	313.44	311.85	315.85	307.18	310.52	319	307.19	310.84
300.55	306.21	307.11	311.76	298.37	308.15	302.41	307.39	298.51	306.14	310.23	305.06	304.37	305.33	301.68	303.82	305.05	300.79	299.56	297.87	299.95	301.74	302.81	301.06	301.6	302.22	302.69	308.4	302.1	309.43	301.79	300.96	310.44	301.67	302.26	302.63	305.64	305.4	307.69	303.25	304.13	303.15	299.11	300.92	298.43	300.55	304.16	299.83	302.03	306.12
315.36	318.61	312.37	314.07	311.13	314.34	311.63	312.39	317.62	308.66	312.94	315.03	315.59	314.15	309.52	312.62	316.84	314.41	312.75	317.13	312.44	319.6	311.77	313.92	314.01	316.84	314.1	310.05	309.86	314.66	314.96	313.87	314.65	313.31	312.87	313.31	314.08	314.83	315.91	307.57	313.47	307.74	311.55	309.91	316.74	315.95	316.98	315.6	315.11	313.57
310.65	311.77	311.89	309.82	312.6	310.79	310.49	313.66	311.81	310.56	313.46	310.98	313.22	312.92	312.31	308.15	316.8	313.42	314.14	316.05	311.86	308.48	316.4	311.03	314.43	314.2	315.27	308.34	309.76	312.14	311.84	315.93	314.29	313.48	315.18	311.84	313.49	313.35	312.12	315.05	311.23	312.25	310.04	318.93	313.88	312.51	313.02	315.29	315.83	312.76
314.62	311.04	317.52	319.01	314.04	317.57	319.34	318.62	321.61	320.94	316.47	317.35	312.09	317.05	321.68	318.94	318.11	320.45	310.26	317.26	322.86	315.77	320.07	319.37	318.99	319.68	316.97	319.83	315.09	318.85	318.27	323.59	317.73	318.1	315.36	323.07	318.37	316.14	314.77	319.04	319.3	322.21	321.51	315.92	318.65	320.95	319.56	318.17	322.38	318.14
319.42	321.93	318.33	323.83	322.9	320.12	318.88	320.31	318.15	320.69	313.78	319.78	321.12	319.66	320.5	318.02	322.94	321.68	320.32	321.34	315.55	317.18	318.58	322.9	322.75	318.1	317.19	321.98	317.34	319.95	317.59	318.05	316.19	319.53	317.24	317.21	315.93	316.77	316.14	315.18	319.45	314.78	316.22	322.75	318.86	318.73	320.81	316.85	321.35	319.81
299.22	304.08	303.86	307.31	305.68	302.36	304.26	300.46	306.22	304.87	305.44	300.94	305.93	305.58	310.31	298.2	304.35	301.58	306.38	303.85	310.37	297.76	301.71	300.79	305.68	305.18	306.07	304.54	297.81	302.95	303.04	305.05	303.1	305.69	299.36	309.87	303.59	298.29	307.95	302.14	306.2	307.41	303.9	305.74	307.07	304.4	306.94	302.49	301.17	304.7
319.77	320.56	319.44	324.06	320.88	323.52	319.87	321.01	318.17	318.51	318.43	321.12	318.5	321.27	321.99	317.55	319.23	316.29	319.95	317.12	319.22	316.79	321.1	321.99	317.09	315.55	317.91	321	315.32	320.4	315.55	320.04	328.95	320.99	318.95	322.41	317.14	322.56	318.07	320.09	320.23	316.21	319.52	320.85	320.01	319.87	320.92	323.52	323.7	318.42
313.13	314.97	318.51	315.96	313.12	315.01	316.46	311.83	316.95	315.89	314.69	319.9	315.89	317.11	316.7	316.3	315.84	315.84	318.68	315.38	313.88	313.37	314.87	313.18	318.29	315.09	313.23	313.83	315.58	316.05	319.35	313.28	316.45	311.22	318.53	322.93	320.05	313.87	312.68	314.2	316.14	313.39	318.78	317.85	315.15	312.41	315.17	320.04	317.5	315.28
303.49	305	298.85	305.35	300.44	301.42	298.57	298.29	303.37	303.33	303.06	302.63	301.73	301.44	308.61	304.9	300.34	305.99	302.14	306.34	303.85	301.67	307.55	305.26	302.33	299.74	305.34	305.21	306.77	303.87	302.77	302.32	300.96	299.67	303.51	306.61	302.4	299.64	299.16	298.72	307.51	305.31	303.77	302.45	305.18	300.31	301.44	300.65	306.17	297.07
305.24	309.46	299.63	301.94	307.33	304.49	305.07	303.46	301.81	301.51	304.64	300.45	298.09	302.33	306.38	302.85	304.39	306.43	304.65	301.2	299.33	302.79	297.94	300.88	300.35	304.83	303.42	307.99	305.2	306.93	303.94	307.71	298.29	301.5	297.55	302.43	299.69	302.67	303.77	304.71	304.33	301.51	304.59	305.32	302.03	302.56	304.63	306.04	306.76	305.06
314.4	314.69	314.69	310.96	312.77	313.8	313.31	314.06	314.49	314.09	312.92	312.47	313.84	315.17	314.26	317.16	315.39	316.31	312.68	315.65	310.29	312.5	310.16	313.07	311.27	319.77	311.47	310.78	315.76	322.87	315.46	316.05	312.51	315.43	314.05	316.72	314.61	314.4	312.58	315.26	313.89	311.23	311.58	312.43	315.41	313.76	313.62	318.17	312.34	313.57
307.4	307.14	304.63	300.84	304.39	305.87	304.76	303.44	308.16	306.47	307.08	308.28	302.2	309.41	299.91	305.18	298.94	306.52	299.05	304.41	304.64	306.71	302.07	307.05	303.58	302.62	308.09	304.22	307.52	305.16	300.8	304	304.42	304.89	303.83	310.78	301.67	306.48	304.89	307.08	307.42	304.76	300.06	307.01	307.52	300.99	302.59	303.47	304.88	302.91
299.52	299.96	309.48	301.54	305.37	303.1	302.6	305.17	311.53	303.32	303.24	303.86	307.7	302.32	303.96	306.35	305.99	305.23	308.67	305.52	302.49	305.31	304.65	308.05	303.74	306.45	302.33	305.61	304.49	303.94	305.41	301.05	309.17	307.8	300.78	305.08	302.8	309.12	305.68	307.4	308.99	303.94	302.55	306.23	309.33	301.43	305.97	307.58	301.24	301.6
309.19	312.4	311.9	306.45	306.55	312.4	315.31	309.04	312.16	313.82	311.34	314.71	312.95	309.18	310.95	315.13	313.02	314.91	312.05	312.7	313.81	307.34	312.76	312.32	322.09	314.73	312.79	315.72	312.71	312.95	311.94	315.65	315.49	312.14	317.47	317.14	314.99	309.51	312.65	312.31	314.35	315.45	310.05	308.96	314.93	313.45	309.28	315.19	311.92	310.68
311.9	313.4	312.96	316.23	315.98	310.28	314.38	319.16	319.16	314.27	312.67	312.33	316.2	314.01	311.53	313.25	317.07	312.68	312.66	312.22	315.35	316	313.42	320.27	321.73	315.01	313.21	310.33	313.03	316.8	315.67	315.09	316.64	310.97	316.45	314.1	313.39	309.84	312.85	312.45	313.48	314.25	314.11	313.06	314.84	313.2	317.91	314.65	316.36	318.15
295.97	294.51	296.87	295.75	294.38	291.03	295.18	290.21	294.46	294.24	296.14	296.59	292.23	292.9	296.13	295.05	297.35	294.32	298.71	296.83	295.05	296.93	293.35	296.88	300.74	297.44	296.89	292	297.29	293.53	294.91	292.15	295.86	291.05	290.34	289.23	297.82	296.13	298.31	295.31	292.85	288.74	297.52	292.47	297.77	299.4	291.93	295.82	304.12	297.69
307.98	311.81	306.63	304.16	304.84	307.65	308.01	304.21	308.15	308.08	306.57	304.07	300.3	304.1	305.43	305.44	311.34	302.96	304.72	308.51	302.92	305.43	300.37	310.45	302.89	307.84	311.21	304.32	299.72	301.95	305.53	305.37	310.67	302.19	301.7	305.22	305.25	304.55	308.1	307.55	311.41	311.81	309.6	307.01	306.22	306.57	306.09	303.19	305.57	307.21
303.14	301.87	308.48	299.87	305.09	298.02	306.47	304.11	304.46	301.79	308.64	307.6	303.01	306.21	302.1	303.32	304.49	302.16	303.44	305.46	303.54	307.62	301.14	300.37	306.12	307.07	304.73	303.56	303.55	299.14	302.32	303.87	303.88	300.95	307.87	301.88	306.48	306.66	300.84	305.27	301.51	305.05	311.57	302.38	303.12	303.89	304.54	301.49	304.95	297.51
305.66	308.02	303.39	307.83	309.43	308.67	310.5	309.1	301.24	308.51	306.7	307.51	304.42	306.36	305.01	301.5	306.23	304.84	305.3	306.73	305.03	302.76	304.23	305.61	302.86	305.88	305.1	306.15	305.29	307.88	303.91	310.72	304.87	304.89	304.02	308.17	302.77	307.65	309.13	307.21	305.5	308.45	306.24	302.06	300.53	304.31	309.22	305.32	306.63	308.53
304.23	296.53	307.38	305.44	305.9	300.85	303.5	304.16	297.88	301.96	304.31	302.47	304.84	302.4	303.61	301.79	302.73	300.34	304.23	302.7	307.19	303.7	296.05	300.48	299.51	299.16	307.6	297.86	293.95	302.74	304.66	303.91	304.08	302.49	300.62	297.72	300.07	303.83	299.96	301.69	297.58	301.95	302.51	300.03	299.72	305.32	303.05	303.6	304.21	302.22
298.2	303.54	305.92	300.22	300.64	306.67	303.76	299.72	300.62	303.55	302.75	302.64	304.43	299.21	306.45	301.53	302.4	302.26	306.68	304.75	306.52	300.99	303.5	300.72	304.36	297.67	304.1	303.48	302.69	303.13	306.79	302.25	298.8	302.05	303.17	300.57	298.45	299.86	303.79	306.68	306.1	303.9	303.9	301.9	300.1	300.08	298.69	304.27	301.75	301.14
303.39	304.37	301.49	298.83	303.6	300.37	304.54	308.5	304.29	301.99	302.58	301.59	303.91	304.73	307.46	303.79	303.81	302.49	304.6	297.71	303.42	304.27	305.41	300.42	302.41	303.76	301.35	306.43	306.42	304.05	307.32	299.49	300.89	301.16	301.14	302.65	307.24	304.46	299.32	305.31	298.47	306.8	308.66	301.97	302.61	303.6	305.34	305.75	305.31	301
317.52	312.91	314	314.23	316.43	318.54	317.72	318.38	318.82	317.53	318.26	318.1	313.37	317.17	312.51	319.67	316.77	316.35	318.26	313.64	317.49	317.72	319.57	315.32	310.96	313.48	319.24	317.26	320.21	314.98	315.32	315.28	316.43	313.05	319.19	321.45	316.26	316.41	313.47	314.17	321.05	317.74	319.18	316.18	320.41	320.91	318.09	314.16	315.1	314.99
314.11	317.75	316.83	319.36	322.05	322	322.94	320.58	322.12	315.43	319.56	316.8	319.66	319.94	315.36	319.54	316.18	317.49	322.29	322.21	319.08	319.04	319.56	317.08	317.44	315.67	318.24	314.04	322.18	320.72	320.52	323.25	322.43	315.74	317.74	315.94	322	318.05	321.51	317.46	313.75	320.34	318.52	319.8	320.57	313.05	314.59	321.49	317.55	315.58
310.92	315.95	316.15	318.29	314.85	309.25	313.46	313.97	311.3	313.88	313.79	317.17	309.26	309.28	314.72	315.69	316.31	312.07	316.04	313.12	309.08	313.15	312.48	314.11	311.16	311.56	313.56	313.9	322.72	315.98	308.36	313.62	317.02	314.49	311.47	306.83	309.26	316.91	310.25	313.7	312.47	312.44	317.97	314.24	309.6	314.13	312.79	314.49	314.43	316.03
316.26	311.18	311.86	314.37	316.16	314.01	304.92	311.16	311.9	314.1	315.21	313.79	311.36	312.67	313.62	314.89	311.48	315.36	314.3	312.84	314	312.26	313.88	312.76	314.95	308.88	310.29	314.09	313.03	318.52	316.45	313.27	318.57	312.86	311.28	312.31	312.97	317.27	315.16	316.86	313.93	313.2	314.92	313.85	317.66	316.48	316.92	313.77	320.68	312.29
306.28	298.31	304.91	304.98	307.08	303.59	309.53	308.85	303.33	305.68	307.76	307.38	306.22	305.07	302.86	304.6	305.95	305.03	307.44	304.1	304.89	304.19	306.64	311.65	304.82	306.72	307.74	302.91	309.19	300.51	309.77	308.54	306.24	307.77	304.86	305.6	302.7	301.2	310.33	310.9	303.81	306.93	306.57	306.33	308.75	310.19	299.64	306.57	299.1	304.78
311.15	313.79	319.79	314.38	310.44	313.45	316.49	317.11	314.86	318.71	316.55	313.41	314.74	316.55	321.21	314.12	321.39	316.42	314.55	319.33	312.98	319.57	317.28	311.77	317.08	311.43	312.14	313.6	316.22	314.45	314.17	313.66	317.01	316.94	318.61	312.3	318.98	316.48	318	315.88	315.38	317.33	315.61	314.64	314.02	312.23	318.05	310.15	315.39	315.39
329.16	327.85	326.39	329.59	327.74	329.94	332.77	327.57	324.78	324.09	326.25	329.62	327.42	333.23	326.12	329.54	332.41	327.81	324.04	336.79	335.07	328.72	327	323.51	333.23	326.89	329.03	329.1	332.65	329.85	330.41	325.72	330.4	326.65	330.05	325.76	332.98	328.02	325.27	332.41	330.97	330.76	328.91	330.8	330.14	322.04	327.02	330.77	331.4	326.34
304.43	309.84	309.46	312.29	308.92	307.07	309.3	305.59	299.3	300.01	304.94	307.5	310.65	303.75	302.27	308.15	303.79	305.59	302.6	301.22	309.15	304.73	307.05	301.68	308.33	307.35	304.46	305.35	300.13	310.63	309.09	305	309.67	304.59	310.84	306.16	305.73	306.73	305.05	306.11	305.49	308.56	308.21	306.75	302.37	304.92	309.83	304.78	303.42	300.75
304.79	306.43	303.38	310.8	295.42	300.1	309.37	301.11	303.26	304.8	303.97	303.05	308.46	304.13	303.73	309.46	304.38	303.39	303.31	303.39	307.21	302.12	308.52	305.3	297.6	302.19	309.09	307.2	302.99	299.83	303.47	307.29	304.44	305.62	300.51	307.07	304.27	303.69	309.66	300.43	303.64	306.19	303.13	300.92	307.01	305.13	302.68	302.59	301.46	308.27
300.55	306.47	300.96	302.3	303.62	308.53	303.39	298.94	299.7	300.34	300.97	302.68	301.41	299.62	310.25	307.62	308.52	305.36	309.15	300.81	302.13	303.53	304.28	301.47	303.72	304.55	307	309.48	301.86	300.07	295.45	302.89	298.09	301.14	301.14	307.07	301.52	300.37	301.81	301.92	302.98	303.56	305.52	301.34	305.15	303.54	306.19	300.02	298.27	306.98
322.15	315.97	323.31	310.67	321.4	319.85	314.51	317.06	317.72	319.25	320.97	315.66	313.04	318.89	316.99	313.78	313.75	318.26	321.12	317.16	317.6	315.08	318.64	317.38	317.85	320.06	314.3	322.01	317.18	314.88	317.8	319.69	315.32	314.64	315.41	315.5	318.34	319.22	312.89	318.02	319.7	316.07	317.64	314.63	319.61	313.89	314.27	318.04	321.25	314.34
301.3	302.35	303.68	305.83	300.31	305.74	307.48	307.76	300.56	306.51	305.08	305.57	306.6	307.78	307.38	302.38	310.57	303.71	306.15	302.84	303.32	305.79	305.1	306.62	306.2	307.6	305.27	303.81	304.63	305.26	303.63	307.95	310.8	300.22	306.97	304.83	303.66	308.67	303.04	307.44	303.48	296.94	302.67	304.67	305.51	308.91	307.74	304.29	300.61	308.52
311.29	320.2	319.59	316.79	314.8	315.12	322.4	313.7	313.72	314.55	317.9	317.24	311.55	322.1	318.63	316.19	312.59	316.57	318.29	316.6	310.91	316.42	317.42	313.27	316.58	314.3	312.06	314.38	316.43	316.64	322.38	315.09	311.21	318.79	311.64	316.49	318.61	316.22	317.96	318.3	318.97	316.1	318.98	318.07	314.05	311.77	315.91	321	317.62	311.19
299.39	302.78	304.52	303.27	297.38	308.52	302.51	301.21	298.5	306.03	296.72	302.43	301.02	302.02	302.78	308.14	305.05	303.27	303.73	303.14	305.63	299.49	299.51	303.76	306.21	305.13	301.2	302.03	302.97	306.79	302.16	305.29	301.76	301.6	303.6	300.97	298.85	303.63	305.94	301.24	299.76	299.78	302.04	302.95	303.74	302.98	301.46	298.63	306.77	300.85
304.98	308.95	306.99	304.59	305.06	310.07	309.7	305.81	304.15	306.33	305.1	303.09	309.28	309.53	307.05	308.66	308.61	308.24	313.5	305.31	308.59	307.01	309.41	307.77	309.59	306.02	307.41	308.47	311.77	308.74	312.39	311.41	310.2	302.44	310.5	302.14	310.42	307.08	305.37	310.03	310.8	311.26	308.03	311.97	310.05	307.59	308.58	309.92	310.11	308.38
298.15	298.76	295.63	291.63	295.36	292.4	296.82	295.28	292.57	292.77	294.36	297.48	293.05	296.99	297.22	295.99	294.11	289.52	292.98	293.13	298.88	296.58	298.49	291.38	298.87	295.29	293.88	293.35	298.33	296.18	299.51	297.76	297.34	294.65	292.5	299.15	290.6	297.01	287.8	294.17	290.95	299.52	296.11	295.9	293.8	292.62	295.84	294.65	296.17	295.64
300.66	302.29	296.67	303.94	303.92	303.02	297.67	301.39	302.84	299.55	299.9	299.33	300.28	301.85	301.08	297.94	298.79	299.2	301.07	303.64	302.86	300.05	293.47	301.92	298.44	302.27	302.05	305.1	298.96	298.77	295.6	303.75	298.92	297.6	300.37	295.59	299.22	298.89	303.69	300.73	299.27	299.14	298.22	297.25	301.69	304.25	296.36	297.27	300.02	305.25
306.43	309.68	306.65	306.41	307.12	304.17	304.71	309.43	306.76	308.19	312.27	305.34	307.29	301.71	299.48	306.06	306.06	303.85	304.01	304.68	300.03	300.35	308.06	304.58	307.55	305.64	307.05	307.04	302.94	301.5	304.5	308.61	305.13	305.25	304.09	307.23	302.09	304.23	308.1	303.67	304.57	305.59	305.82	308.26	307.65	305.55	306.14	300.81	301.73	302.84
314.41	317.1	316.08	319.92	317.94	314.9	317.37	315.85	321.07	314.55	314.5	319.67	319.92	318.83	320.04	318.1	320.3	319.61	321.43	318.99	316.07	317.19	318.55	315.65	322.27	319.73	314.05	319.41	314.67	319.54	320.6	315.13	319.41	316.17	317.13	319.59	315.13	315.18	323.19	319.87	315.72	321.51	318.75	324.15	317.96	320.43	320.13	317.27	318.73	323.27
293.28	295.18	296.01	297.69	297.54	295.51	297.02	292.55	299.16	294.21	302.24	296.39	295.86	293.4	297.8	297.96	302.64	292.13	292.04	299.72	297.54	298.63	293.06	303.61	294.05	301.72	293.09	299.26	295.05	299.55	298.5	300.34	296.79	296.02	293.95	295.67	300.06	300.06	294.9	294.48	299.2	298.16	298.33	297.84	296.68	301.08	297.81	296.68	294.05	294.43
315.33	309.08	308.74	311.28	312.49	311.4	301.17	314.4	310.1	311.31	304.49	314.27	314.85	313.01	314.91	312.55	307.56	314.04	310.79	312.09	311.81	312.05	309.8	313.76	311.82	317.78	307.59	309.78	314.57	309.77	310.85	310.9	307.26	308.19	306.15	303.3	313.54	312.32	308.61	312.68	309.87	311.92	310.04	307.86	313.17	313.24	313.67	313.28	311.72	311.66
299.51	300.87	305.94	300.02	300.37	302.53	301.12	299.67	299.24	305.52	303.09	300.2	302.55	302.28	298.91	298.27	296.28	302.15	299.21	301.23	301.9	299.27	302.1	302.67	301.86	299.59	300.75	308.17	301.8	301.46	301.33	303.79	300.85	302.52	299.6	300.55	298.93	296.04	301.58	300.86	303.32	298.65	301.27	304.66	298.05	294.92	303.63	301.73	299.77	302.88
315.88	312.98	315.66	320.33	317.8	313.33	312.45	312.49	310.5	312.27	318.9	318.69	315.73	317.05	313.39	314.9	314.82	315.7	310.6	321.31	316.93	317.24	311.55	312.25	319.48	319.2	313.14	320.82	314.92	314.22	310.95	315.72	318.86	319.17	317.32	315.73	312.49	315.96	317.55	315.57	319.24	311.27	318.16	310.28	314.16	313.47	316.37	311.45	316.79	317.67
306.05	304.28	307.86	301.54	303.63	304.12	302.3	300.17	302.88	304.28	300.88	303.57	301.45	304.02	301.64	298.33	303.06	303.74	301.5	299.3	302.46	299.29	302.23	305.65	303.36	299.37	305.82	296.54	303.56	301.8	302.39	303.03	298.12	303.68	308.12	298.43	302.06	305.04	299.18	305.57	306.09	303.25	301.1	307.48	297	303.9	306.23	300.68	299.84	305.25
[truncated: 150 more columns]
