# Supplementary material for: Genetic dissection of main and epistatic effects of QTL based on augmented triple test cross design
Source: PLoS One. 2017 Dec 14;12(12):e0189054. doi: 10.1371/journal.pone.0189054 (PMC5730204; doi:10.1371/journal.pone.0189054)
Supplement: S9 Supporting Information — (ZIP) [file pone.0189054.s009.zip › z5_200_0.2_5.csv]

308.23	307.9	304.74	307.51	303.9	309.38	301.56	300.74	307.85	301.39	309.57	296.6	302.96	305.46	306.01	298.19	302.64	311.52	304.78	310.51	306.63	303.93	306.49	301.95	306.73	302.1	300.55	302.94	308.18	301.94	304.79	308.24	308.71	313.25	306.12	300.37	304.92	299.32	304.41	308.73	297.54	300.1	306.34	303.48	305.02	296.05	303.28	300.77	302.9	303.28
318.35	312.06	319.66	317.85	311.71	315.68	309.34	317.9	313.59	316.48	321.01	311.69	322	317.81	313.66	314.2	315.47	313.18	313.43	311.99	316.9	321.03	311.61	324.58	316.81	317.77	314.66	316.65	315.94	319.45	315.59	319.51	319.19	322.08	317.31	317.89	318.23	314.61	316.84	312.49	319.24	318.34	313.18	312.06	316.85	314.42	311.75	314.65	323.79	316.32
302.63	307.96	303.32	309.98	307.89	299.5	294.95	301.69	306.5	302.57	302.85	305.31	303.58	301.71	302.06	307.25	302.46	306.54	305.36	307.39	311.45	303.98	308.4	307.32	303.62	301.48	299.42	308.07	304.65	301.57	303.33	310.45	310.1	305.84	309.78	307.32	310.84	309.17	310.31	306.12	305.02	301.23	303.61	302.06	298.54	302.76	307.97	309.25	303.18	316.53
301.01	306	305.23	310.81	300.44	310	303.53	307	300.61	300.87	307.05	304.52	296.73	306.21	307.64	301.67	306.6	304.6	302.96	307.69	303.53	305.61	306.8	309.82	305.39	296.39	311.42	302.81	308.65	303.83	307.23	303.1	307.87	297.14	305.07	306.48	302.34	300.59	301.93	300.22	301.06	297.55	305.15	298.71	306.81	303.82	304.05	299.73	305.01	298.2
314.58	315.45	320.65	318.26	319.02	326.07	311.52	316.86	321.77	318.43	318.05	321.47	317.72	323.63	321.99	319.83	320.96	309.18	317.44	312.63	312.57	313.06	316.06	314.33	317.26	321.82	314.76	319.43	309.94	314.09	321.64	313.83	320.81	321.16	315.52	314.8	317.84	322.51	316.58	313.69	313.1	313.24	318.3	312.62	317.52	315.48	316.79	319.14	320.9	325.5
303.46	314.14	319.91	310.84	315.45	313.58	316.79	313.64	307.53	313.82	309.64	321.72	319.14	312.17	311.04	320.84	306.37	312.55	309.88	313.97	322.04	308.02	312.77	317	320.47	321.23	314.06	313.94	316.27	313.73	311.09	311.54	318.91	311.65	311.94	312.05	312.54	310.92	319.51	316.23	326.34	315.09	311.13	309.71	304.68	312.83	314.26	319.43	308.6	317.5
304.08	302.31	307.21	311.24	296.26	303.19	317.77	303.96	310.51	312.29	304.18	310.77	309.3	309.99	305.49	318.41	310.84	310.3	308.77	305.48	301.97	309.83	313.74	303.61	314.29	309.16	312.6	310.55	311.58	314.16	308.79	304.6	314.42	315	309.42	303.15	309.66	313.09	307.18	311.27	303.43	308.46	309.5	314.11	309.3	305.29	309.84	308.04	305.87	312.94
320.37	315.47	314.7	311.55	315.29	321.01	316.52	313.03	315.11	314.67	313.42	307.43	312.33	314.79	312.25	313.61	313.04	311.06	316.51	315.8	317.63	312.39	312.92	319.97	318.04	315.21	312.56	313.71	319.06	311.07	310.31	314.28	315.65	316.17	305.69	315.9	312.62	309.21	315.51	309.08	316.41	310.86	306.11	313.95	309.97	311.69	321.62	321.69	319.12	318.48
309.85	315.32	308.03	319.66	317.98	315.09	313.45	315.91	324.91	308.83	317.13	316.15	319.77	315.55	308.23	312.6	318.32	313.67	313.79	309.98	311.89	313.58	320.94	317.49	313.94	319.66	316.6	311.94	322.07	310.17	311.46	306.02	317.63	305.28	319.29	321.35	320.8	321.47	315.78	313.29	310.7	310.55	319.23	309.71	318.03	319.23	318.18	320.81	317.15	313.34
318.66	314.41	313.18	311.42	308.45	314.57	312.83	314.61	312.71	314.98	317.5	309.16	313.35	307.4	313.23	319.42	309.58	307.93	315.21	314.48	312.66	308.11	314.3	307.41	306.71	316.85	308.06	309.45	313.28	311.67	316.69	311.02	312.46	316.12	312.65	307.59	310.12	318.86	306.89	311.83	310.4	311.46	313.87	305.81	314.82	311.52	308.27	320.08	314.98	317.96
300.44	300.86	305.34	304.84	304.3	301.83	305.57	302.83	304.02	303.99	300.37	304.28	297.74	305.38	295.71	302.57	308.22	297.13	298.21	302.76	301.2	297.19	301.95	304.49	303.09	300.24	304.87	300.64	298.91	308.41	306.65	301.68	300.93	305.98	296.3	308.62	312.41	305.05	294.89	306.83	308.97	310.08	304.95	294.43	297.93	296.85	302.8	311.07	307.29	300.8
323.89	314.72	321.34	317.88	318.4	310.99	316.72	320.29	316.36	320.66	324.57	321.27	312.83	320.07	318.66	317.85	324.07	314.08	322.41	314.82	311.68	318.59	321.43	318.72	320.2	324.75	315.32	319.34	317.53	313.52	319.33	316.17	320.51	311.36	318.01	320.8	327.99	310.08	318.54	320.66	322.55	311.02	314.41	319.4	319.05	318.13	323.64	316.51	317.98	310.86
324.18	322.89	330.32	325.04	330.25	320.41	322.5	323.23	328.87	337.55	324.64	326.33	328.57	328.32	336.2	330.09	327.32	327.54	327.63	332.3	324.34	332.09	329.77	325.91	324.96	324	328.33	330.61	329.32	330.28	324.37	328.72	332.55	325.46	327.99	327.64	327.41	320.61	332.86	316.27	333.86	327.24	326.12	329.06	324.78	334.97	333.52	319.42	328.7	332.49
299.54	304.11	303.43	309.55	310.85	304.95	306.05	305.97	299.16	307.26	305.47	309.53	295.51	299.42	306.56	305.22	299.91	301.38	302.4	294.85	311.1	300.3	302.39	310.22	302.38	307.69	304.33	300.94	304	300.69	307.74	302.89	311.91	303.42	309.36	296.83	298.2	308.87	302.71	303.6	305.26	299.86	306.65	302.07	305.22	309.07	301.48	302.15	300.27	306.9
311.79	307.94	302.17	305.61	302.16	308.18	305.92	311.32	304.73	304.12	314.29	312.47	310.35	305.77	303.86	305.52	304.39	308.72	309.52	305.03	307.15	304.76	310.19	302.64	302.76	310.1	310.02	301.52	305.02	306.04	309.11	302.62	309.17	302.49	306.78	304.14	309.96	301.56	308.69	304.89	306.42	307.04	310.53	306.26	299.15	304.1	313.09	309.66	305.08	301.9
303.88	303.67	308.67	299.95	301.34	299	304.65	296.1	296.86	301.98	300.18	297.94	304.42	299.3	307.94	306.33	299.47	298.83	295.44	301.99	299.55	299.61	300.83	301.18	298	298.76	303.15	302.49	306.28	303.17	304.57	302.03	305.49	308.63	303.33	306.65	308.53	300.69	304.87	306.76	311.4	306.3	304.73	294.35	307.54	305.14	304.43	297.83	299.01	307.42
326.76	314.53	322.86	318.28	323.51	321.99	312.06	317.57	316.96	321.57	317.25	321.33	317.62	317.58	317.89	317.05	314.42	316.32	317	322.8	316.02	316.9	319.31	323.21	320.14	312.78	319.66	313.39	313.93	317.81	311.08	314.4	317.98	311.03	307.69	312.43	315.47	310.66	309.69	318.49	314	316.15	315.31	314.95	313.2	315.15	316.89	315.79	314.19	315.58
326.04	316.02	317.16	320.01	311.12	315.79	321.53	313.97	313.98	312.72	318.3	315.44	317.41	319.21	318.66	315.69	316.31	318.15	324.77	310.81	322.87	316.32	317.57	310.09	316.27	316.46	318.9	313.88	313.27	318.91	318.49	311.58	315.74	316.86	315.58	319.22	318.81	322.39	311.16	314.44	319.2	317.36	309.67	315.72	316.28	321.13	315.43	318.78	314.11	310.74
311.74	316.99	314.93	313.77	318.13	315.02	303.9	313.55	317.33	313.93	309.41	317.88	307.14	321.73	316.73	314.9	315.26	316.59	321.24	318.18	317.72	313.53	328.78	317.29	317.51	316.78	317.98	316.05	321.37	318.44	316.36	318.85	310	314.29	326.45	310.6	315.42	318.43	311.51	317.27	314.94	316.21	314.35	317.71	313.98	320.68	312.48	318.12	317.09	315.95
307.27	309.88	304.58	305.37	304.01	300.98	307.93	309.58	304.03	305.28	302.8	301.97	303.68	301.12	303.75	311.46	315.53	311.75	309.46	302.3	309.09	305.26	303.28	298.88	304.91	301.48	304.14	306.12	300.65	302.8	308.38	302.15	310.08	302.51	307.29	305.8	300.34	305.39	309.19	307.69	303.2	306.37	306.66	307.04	302.76	300.96	300.67	305.78	310.07	303.13
329.47	320.89	325.37	331.56	330.28	329.7	324.28	334.83	328.98	329.24	328.93	326.32	330.5	324.81	334.58	333.51	324.38	330.77	331.08	323.86	331.67	326.4	332.78	325.18	321.17	328.69	328.2	329.6	332.19	329.94	329.44	329.32	322.31	331.99	328.53	329.23	325.75	326.02	329.16	329	329.26	327.93	333.15	330.34	326.52	332.83	327.9	327.66	328.37	322.77
317.71	314.85	313.36	316.75	314.87	310.62	312.53	319.62	316.5	311.4	306.85	316.38	322.71	305.07	310.86	310.14	310.56	307.64	311.45	312.28	318.95	317.18	315.72	321.18	317.45	314.76	310.04	312.08	319.45	311.88	321.59	319.18	315.2	316.37	314.78	315.49	313.99	318.81	311.72	322.9	320.81	321.22	312.07	322.34	314.24	312.77	318.43	318.18	313.37	316.24
303.92	315.23	309.07	311.04	305.76	307.35	305.24	305.14	314.72	296.36	309.25	308.88	313.45	298.54	300.37	299.98	311.93	306.95	300.93	310.93	303.47	306.64	308.23	307.48	303.84	299.12	304.04	305.8	299.58	310	301.5	305.35	304.42	302.12	299.54	307.18	305.06	302.93	304.29	307.29	300.53	301.81	305.03	301.72	304.75	306.53	303.21	305.06	299.25	302.27
297.07	306.06	304.95	293.66	307.84	298.76	302.46	299.48	298.71	298.61	299.14	308.04	307.92	303.33	298.97	306.38	301.55	303.88	303.6	302.74	299.4	294.62	303.31	299.76	312.3	306.47	307.59	297.98	301.77	307.89	297.05	302.84	299.93	304.49	301.72	302.82	303.72	304.55	303.39	303.59	307.53	306.63	306.17	298.79	307.36	309.15	306.29	305.38	296.46	297.7
309.28	299.27	307.46	310.82	315.59	306.36	304.65	314.02	309.95	307.38	304.6	304.12	306.65	308.56	303.95	298.26	298.15	308.07	306.88	304.72	305.01	310.76	305.99	301.9	310.86	305.77	307.46	308.24	306.37	311.85	307.64	304.77	294.84	304.01	303.76	306.09	304.79	306.67	311.58	307.51	306.14	308.71	303.18	305.08	308.68	311.44	306.77	311.73	307.99	311.66
312.92	313.87	317.83	314.52	308.41	314.08	306.27	310.6	310.06	304.45	309.49	308.66	308.32	314.93	312.68	311.76	318.82	313.47	311.84	304.58	310.8	315.42	311.61	302.53	313.38	311.49	314.66	309.23	309.4	306.53	311.19	318.92	310.39	310.04	312.1	313.15	320.85	315.72	308.42	313.1	317.8	316.79	316.7	308.4	314.33	314.11	309.58	309.24	315.23	309.55
308.14	317.53	313.5	311.18	313.76	312.88	312.79	313.3	317.99	318.25	314.54	310.67	313.51	321.24	310.49	311.81	309.95	307.11	314.3	314.2	311.78	313.06	316.64	310.59	312.56	311.19	317.53	315.99	312.4	314.62	314.35	317.74	314.51	310.69	310.18	315.8	314.05	317.48	315.23	310.06	309.95	313.23	308.3	313.74	311.64	308.72	321.1	311.08	309.54	312.24
315.4	317.32	317.66	317.37	327.3	314.39	311.01	316.67	308.73	314.73	306.2	317.41	319.13	312.87	315.6	308.8	316.31	315.83	317.87	313.12	318.95	311.6	318.57	320.03	319.98	308.16	315.64	314.61	311.51	312.57	307.93	313.59	318.55	308.93	309.51	312.26	313.84	314.99	318	312.59	318.72	307.59	318.72	310.77	309.9	314.56	320.84	318.21	317.6	313.17
310.13	313.49	316.49	319.98	320.87	308.9	314.56	319.8	308.19	305.81	307.87	311.4	313.58	316.8	314.02	315.14	310.28	319.67	314.77	313.68	308.17	311.98	314.59	311.7	311.71	316.76	313.29	317.95	315.01	311.01	316.6	320.51	318.75	312.96	309.6	316.04	311.33	313.36	312.8	319.05	312.76	317.05	313.07	315.71	309	314.01	310.41	320.99	314.03	312
306.36	300.73	309.75	311.42	306.85	309.39	307.4	309.63	314.84	296.66	307.63	303.43	305.44	310.01	304.28	301.97	299.4	308.02	296.77	304.6	312.24	301.92	306.19	303.82	304.05	298.7	299.6	302.46	310.42	309.92	306.51	309.97	300.9	307.13	306.41	299.7	305.93	309.3	306.93	315.66	308.22	303.01	305.83	301.04	305.64	302.64	304.75	301.15	310.25	304.32
313.75	319.37	314.71	320.09	314.78	312.48	308.98	321.81	311.5	319.42	311.33	316.38	312.94	316.96	311.55	315.56	315.85	312.01	313.12	312.17	308.88	314.07	311.66	318.07	316.76	301.44	313.49	307.81	317.23	309.68	312.92	308.25	319.84	310.41	309.56	314.65	319.22	316.44	313.8	313.19	317.82	313.46	316.7	318.1	314.95	314.4	313.21	312.26	309.88	316
295.2	301.84	301.81	298.13	299.66	310.07	299.39	299.53	300.04	301.51	299.98	295.79	294.76	300.27	296.46	295.56	302.24	297.37	295.67	301.16	303.31	302.14	300.99	303.03	303.52	300.86	299.27	306.6	301.87	298.43	301.21	305.76	305.26	296.92	299.02	295.85	298.98	303.69	295.01	300.26	298.94	306.41	302.6	307.72	296.75	303.44	304.86	294.71	295.2	304.81
315.59	313.74	314.95	308.92	314.28	317.33	313.44	312.31	313.35	315.08	308.56	308.37	324.46	304.75	311.64	307.1	311.28	306.14	313.31	311.62	312.3	311.9	312.34	312.61	314.15	315.81	307	308.71	309.55	309.24	315.14	308.47	308.08	305.09	309.91	314.4	316.16	313.58	307.5	311.22	317.86	309.82	311.98	315.26	311.42	316.18	313.4	317.03	317.49	314.36
301.6	308.98	306.2	303.7	314.28	309.04	304.45	309.64	305.57	313.19	310.08	300.28	310.02	307.6	308.58	312	312.39	309.85	306.01	305.21	304.56	308.23	300.62	306.98	309.53	303.05	308.84	308.38	314.38	311.15	310.19	305.42	309.7	308.3	311.52	308.61	302.69	307.59	304.38	298.94	313.78	303.15	301.66	309.66	308.07	307.85	303.04	305.77	312.44	306.23
293	287.51	289.39	288.77	289.47	295.37	297.15	296.15	291.03	296.5	287.67	295.58	291.67	291.46	289.51	294.71	290.1	293.94	297.27	293.35	291.9	292.87	294.41	288.5	298.35	298.25	295.15	292.75	279.57	296.76	291.46	296.2	301.71	294.5	297.29	300.17	293.84	289.36	295.42	292.32	291.68	293.39	297.07	288	291.6	293.41	298.11	293.57	291.31	290.99
294.39	293.48	300.51	299.38	298.96	291.55	293.1	292.37	292.4	292.4	298.41	305.91	295.17	296.09	295.57	295.04	295.19	300.05	301.03	304.68	288.52	297.68	295.68	290.7	298.59	305.41	299.29	295.44	297.35	297.03	290.02	299.68	297.72	301.95	300.17	292.54	295.75	294.66	302.85	292.07	296.29	301.53	298.85	292.36	297.81	290.78	298.55	288.97	301.35	297.87
304.45	301.72	310.34	307.83	300.17	306.89	311.24	304.51	308.01	304.38	310.31	308.79	309.13	304.6	297.08	300.49	308.55	306.41	309.04	306.54	309.71	307.38	308.47	306.86	312.55	309.49	301.15	296.08	305.26	304.01	307.16	306.8	309.53	304.25	312.16	307.92	307.93	308.5	307.54	301.25	311.6	308.47	306.89	307.88	303.71	303.27	302.58	305.07	303.8	304.73
328.24	325.55	326	328.69	325.61	334.28	329.73	326.9	324.99	332.29	332	324.74	329.8	318.29	323.42	332.57	330.23	326.05	325.24	328.64	332.9	330	321.6	325.54	327.39	323.65	328.54	330.31	325.43	326.7	324.52	320.73	326.65	331.52	320.4	318.4	320.76	333.83	334.36	332.25	325.73	323.52	326.28	332.79	327.49	326.34	330.66	333.85	332.86	330.16
305.39	306.61	304.89	306.04	303.35	308.45	300.77	307.77	312.4	300.11	314	300.42	300.62	312.11	302.29	306.76	306.07	311.94	308.23	306.58	301.88	304.52	302.54	310.51	306.27	310.17	307.67	308.49	306.26	308.57	304.65	302.6	306.94	304.37	305.75	304.46	298.2	308.49	301.03	304.66	306.25	304.41	306.24	308.61	306.39	309.44	309.72	308.44	300.23	307.67
300.43	305.21	308.59	300.28	295.76	303.23	304.4	311.99	298.75	306.35	304.32	302.41	308.67	305.96	298.49	302.73	307.72	297.09	304.25	306.03	300.91	306.09	307.19	306.87	309.77	306.71	301.36	301.68	298.35	302.79	306.29	301.8	302.98	303.27	307.69	297.8	300.47	304.33	304.08	312.01	306.72	301.11	302.83	301.28	292.43	300.82	296.48	298.22	302.27	300.09
295.77	295.25	299.35	310.34	294.52	300.18	302.14	298.64	300.3	300.61	300.52	308.76	304.13	306.27	301.38	295.73	299.4	298.62	299.26	300.93	297.17	297.83	299.64	301.03	309.1	304.65	306.86	295.08	297.31	300.84	299.51	305.24	301.6	306.47	297.78	300.68	301	300.15	304.41	303.78	296.81	305.78	302.61	299.52	300.98	301.18	297.09	295.71	300.82	299.16
306.46	293.34	301.78	302.95	293.87	300.16	298.91	305.9	300.59	302.58	311.73	304.53	300.43	306.1	302.18	301.64	295.32	305.92	297.76	303.59	295.84	307.39	298.79	296.11	303.65	306.74	298.66	306.39	303.23	298.6	299.48	306.68	306.16	300.84	306.31	298.7	302.34	299.36	295.31	294.97	301.04	294.77	296.72	306.1	302.33	295.38	303.14	299.76	298.44	302.62
306.19	304.76	297.85	299.45	297.84	304.78	295.16	295.43	301.43	299.19	298.29	301.44	299.61	297.59	292.28	287.16	302.35	305.61	306.59	295.8	304.09	302.85	290.75	302.12	299.5	302.32	303.06	297.52	299.25	299.57	298.4	311.9	298.35	303.88	296.3	301.93	295.68	298.16	301.39	302.25	307.31	300.56	296.66	299.16	299.21	297.83	303.94	304.76	303.3	305.32
312.94	312.94	316.7	310.07	317.21	314.88	309.52	317.68	310.96	310.58	313.93	306.87	308.44	310.95	312.93	317.97	311.55	311.96	311.9	307.31	311.27	312.71	307.86	318.28	310.77	312.2	320.25	311.12	310.21	312.33	313.74	303.36	306.83	319.86	319	314.55	313.06	316.89	316.59	313.12	309.42	313.52	311.15	316.67	312.4	306.39	311.38	313.87	312.55	307.61
311.29	319.8	312.49	316.61	314.28	317.24	308.68	309.42	313.82	312.43	310.07	315.11	314.32	311.06	311.24	322.05	318.66	311.48	310.71	320.45	314.56	316.52	313.13	314.93	309.01	315.89	313.36	313.27	313.92	320.58	312.83	317.17	315.01	314.96	313.96	315.26	301.81	312.51	317.65	308.06	316.12	312.09	318.01	310.72	318.49	310.77	313.29	313.38	316.02	313.61
316.37	309.92	313.71	309.38	313.03	310.4	310.89	316.34	316.09	312.73	316.41	319.65	313.18	310.52	311.58	311.09	313.71	308.85	316.54	318.33	314.89	316.21	311.86	313.4	311.44	320.48	309.9	317.66	316.28	312.07	317.55	312.27	322.18	315.5	319.57	308.45	311.37	312.14	316.46	313.52	312.01	310.14	316.27	312.96	315.86	315.95	313.17	313.24	315.73	320.51
311.8	306.47	307.09	308.51	303.88	305.85	304.83	313.7	305.36	300.34	303.25	308.52	296.54	301.76	300.72	303.69	311.29	307.21	304.85	302.13	304.51	301.84	312.89	307.04	308.39	308.43	300.1	299.33	303.08	312.35	306.13	296.3	307.65	305.24	306.82	300.41	307.53	309.79	309.69	299.35	304.25	296.55	303.5	306.79	305.52	300.33	307.45	308.42	303.96	305.27
309.32	319.41	309.84	316.07	312.41	314.55	314.74	315.61	304.72	308.42	313.99	308.32	312.33	313.62	310.23	310.44	311.36	312.11	308.69	317.41	317.76	315.45	311.04	313.62	309.35	317.29	304.48	315.46	311.55	314.56	315.93	314.24	306.63	315.73	305.02	307.33	313.93	312.19	316.02	312.7	312.41	313.74	316.72	315.62	313.19	312.54	309.34	300.57	310.92	316.73
314.11	311.89	320.23	315.01	315.35	315.75	325.42	317.42	316.88	307.12	311.94	320.42	311.53	321.39	314.81	313.59	314.68	315.74	319.24	316.58	314.14	317.25	312.23	314.35	313.81	313.61	316	313.95	316.22	319.2	312.9	312.99	321.91	316.36	313.91	311.32	310.79	315.14	309.5	319.64	309.83	315.78	310.25	315.35	319.8	310.23	326.49	317.2	314.25	312.81
305.05	311.19	307.25	307.44	300.34	308.16	304.4	305.29	304.42	298.82	305.23	300.49	307.31	302.6	308.46	302.4	305.19	301.03	304.12	302.64	311.02	307.79	302.59	302.37	304.94	298.87	310.14	302.49	302.66	304.04	303.32	300.48	308.34	297.8	303.95	295.24	303.88	301.85	299	301.6	302.38	302.92	307.5	303.87	298.69	301.93	307.72	304.42	301.84	308.62
315.42	311.6	309.66	311.03	311.54	314.29	302.31	312.9	309.7	313.31	313.41	314.84	309.91	315.04	309.81	312.69	311.27	310.16	309.79	316.13	316.08	309.86	309.32	314.17	312.51	308.82	313.52	311.75	309.09	307.35	310.35	310.83	315.59	305.51	307.23	307.45	308.09	314.09	309.68	309.21	309.85	314.83	315.87	309.87	311.06	311.67	305.97	310.38	309.25	311.07
304.92	315.21	307.8	302.07	309.28	306.15	303.82	304.15	314.84	309.79	311.28	300.83	299.61	306.7	304.88	308.49	305.92	307.83	312.14	300.42	312.32	314.84	305.6	303.22	301.04	303.23	301.09	305.75	311.85	311.22	307.29	309.54	303.23	310.22	301.32	310.41	305.07	309.93	303.02	303.66	310.6	307.99	306.44	312.07	302.47	309.83	303.11	300.36	290.81	305.04
314.97	317.72	318.23	307.71	306.21	313.93	311.5	312.31	315.95	310.98	324.1	314.62	310.59	318.29	314.05	313.67	315.36	311.62	322.98	314.8	314.09	310.34	322.16	310.72	318.88	317.7	310.45	315.06	308	312.3	315.29	316.43	304.83	309.39	315.08	308.09	319.91	313.91	318.93	311.72	311.05	314.86	316.46	316.59	310.29	311.7	316.04	319.45	322.25	311.4
304.26	311.77	301.62	309.18	307.94	306.67	306.93	307.76	298.28	314.06	312.07	306.84	303.22	312.22	312.78	309.56	308.93	300.98	300.66	307.64	308.12	300.51	309.51	301.85	308.42	305.78	309.21	303.63	311.15	303.71	305.06	305.74	306.39	304.36	308.23	305.08	299.97	304.98	302.92	308.74	314.78	310.51	305.55	302.33	303.83	300.77	296.78	310.4	303.78	301.85
293.36	295.96	300	297.68	291.69	296.08	294.98	295.25	287.23	296.76	293.29	295.86	297.35	304.14	296.25	300.2	294.83	300.91	296.08	293.01	294.76	298.07	301.05	290.14	293.04	295.79	304.04	298.61	290.9	300.82	301.46	292.56	300.97	296.99	292.2	290.18	299.73	297.79	294.96	303.08	297.28	296.04	300.1	297.75	297.65	305.11	296.99	296.72	294.44	298.04
304.4	305.52	301.24	304.3	295.52	303.66	304.19	295.36	296.02	310.16	302.5	300.74	298.6	298.42	299.46	302.85	308.67	302.74	301.28	300.94	303.6	304.58	304.44	301.17	302.7	302.52	296.87	309.51	301.81	308.87	296.38	307.17	302.85	303.67	309	301.68	300.95	303.95	312.15	296.19	299.74	307.32	301.22	304.76	302.81	300.43	305.71	312.12	302.74	309.32
304.37	303.29	308.24	304.27	311.24	301.53	301.62	311.07	306.28	316.75	312.5	304.25	302.92	298.74	301.69	304.01	300.23	309.24	304.91	309.89	299.24	306.4	299.93	310.47	304.54	303.61	305.73	301.6	305.83	301.73	297.99	305.84	296.75	301.92	311.54	308.61	300.11	304.77	309.71	307.58	298.75	298.09	305.57	307.99	301.18	311.06	303.93	309.09	306.82	301.82
299.77	294.78	298.22	301.33	309.73	310.45	304.81	301.17	309.39	306.88	301.23	304.28	305.49	307.51	297.86	307.85	297.47	296.98	303.7	303.64	299.75	302.23	298.78	303.25	312.72	296.75	305.21	298.26	306.31	303.76	306.55	298.58	306.9	306.16	300.14	302.1	297.27	296.38	302.01	305.79	301.71	295.41	300.18	308.62	294.86	301.58	307.3	302.67	305.99	294.49
309.68	308.55	303.87	313.72	309.69	308.04	309.59	310.1	304.42	313.21	312.35	308.23	311.82	309.56	311.1	314.54	309.01	308.52	313.42	310.27	308.89	311.6	310.3	314.44	309.15	317.86	310.83	320.7	308.25	316.75	310.1	312.14	311.88	312.96	310.48	313.46	309.8	312.46	314.31	316.05	310.36	310.39	307.8	318.71	311.86	308.36	313.41	317.51	314.7	315.23
295.98	293.95	296.46	293.06	291.58	296.93	296.42	298.55	292.44	296	293.4	297.18	300.45	298.38	300.93	297.23	300.08	288.89	298.55	296.34	289.98	291.48	300.78	292.52	302.01	297.95	294.75	302.32	293.54	300.82	290.95	296.39	296.43	290.97	290.2	290.87	288.26	298.62	297.43	293.93	301.24	286.92	295.3	290.96	290.76	290.31	299.24	292.25	298.87	292.72
296.57	306.02	303.92	302.19	301.36	300.63	296.97	303.28	306.59	302.84	303.37	306.41	305.16	300.89	308.98	306.07	303.26	302.53	305.38	304.68	302.21	302.66	300.06	301.05	302.43	299.55	305.26	299.59	299.01	296.44	304.49	303.59	305.88	303.96	298.74	304.1	306.11	304.36	310	305.7	301.01	300.9	301.12	299.92	301.87	302.11	300.42	308	302.48	302.04
313.62	318.12	321.11	319.49	320.05	319.61	313.82	319.38	310.56	317.11	314.98	319.47	317.1	323.8	316.48	326.13	318.9	319.94	317.76	319.76	317.78	320.32	314.52	323.5	314.25	319.6	316.12	315.98	311.68	308.12	314.43	318.09	312.67	316.84	312.6	314.76	313.31	320.8	315.22	320.27	322.14	311.6	318.76	317.23	320.66	319.37	316.34	322.99	314.95	317.92
299.49	298.18	304.46	303.84	305.21	306.66	303.15	296.35	299.87	300.43	307.54	307.53	308.74	304.03	305.18	296.63	300.2	301.63	303.83	304.54	304.57	297.63	310.24	306.04	305.9	306.54	305.81	300.83	299.61	300.37	302.26	303.09	300.62	309.31	300.45	301.95	298.62	299.51	297.71	297.78	307.07	301.26	301.27	305.91	301.54	300.53	306.21	307.22	303.39	309.32
311.29	300.22	298.67	299.95	306.42	305.2	308.71	304.18	305.18	297.78	304.48	307.07	304.84	299.14	310.61	304.7	309.44	304.72	310.77	301.87	305.99	306.82	299.83	307.7	306.04	306.72	306.35	301.94	306.76	308.06	297.99	303.04	304.42	302.79	297.89	305.55	308.56	299.26	309.82	296.39	311.62	300.5	306.52	301.78	299.37	310.72	299.93	303.87	305.42	310.11
305	300.75	304.7	302.9	302.46	298.86	308.75	308.61	304.28	304.66	306.72	297.4	311.1	303.3	303.82	302.9	308.92	301.38	309.39	313.75	303.23	302.2	309.5	305.04	300.57	302.04	302.12	301.37	308.36	299.89	299.43	300.45	304.24	309.06	305.86	309.22	306.79	306.69	303.96	309.37	310.72	300.72	304.14	305.9	300.88	311.91	295.37	303.11	308.28	303.6
295.22	289.55	296.44	297.49	297.66	297.12	295.43	294.09	290.85	290.23	290.36	284.4	299.81	298.63	292.95	292.36	297.07	300.16	298.6	289.4	302.27	295.62	292.85	296.84	300.68	291.13	290.68	294.74	297.55	302.69	299.21	303.77	301.34	294.44	289.84	297.88	293.02	290.16	298.44	294.49	285.97	297.76	292.71	299.34	304.34	297.09	301.16	296.07	291.2	297.67
304.43	298.99	305.57	303.46	304.73	303.59	306.63	302.44	304.35	308.18	306.47	297.34	304.1	302.37	307.62	308.02	299.73	305.62	300.07	302.17	313.04	306.87	300.57	306.45	301.52	300.85	301.13	299.91	306.01	303.3	302.71	302.51	310.8	308.15	303.82	307.33	295.38	304.92	304.53	300.9	302.04	299.94	307.44	302.5	307.39	300.03	302.45	311.04	301.82	307.1
314.77	317.81	314.61	318.01	311.81	324.66	318.52	311.25	321.94	311.69	319.93	311.33	319.69	314.57	314.06	312.31	317.06	320.25	310.93	309.68	321.15	320.89	318.88	318.92	319.36	318.2	319.97	314.51	315.71	315.07	315.8	319	312.47	309.67	311.56	316.28	320.05	312.62	317.23	316.61	315.82	316.3	314.44	316.43	315.14	319.77	314.1	311.45	312.78	314.87
298.2	292.71	300.6	295.48	299.08	294.98	292.69	292.64	292.83	295.04	291.23	292.98	297.38	296.03	305.47	296.34	293.85	303.56	296.5	295.86	302.43	291.19	295.91	294.76	289.14	293.61	299.69	295.35	298.11	299.89	295.76	295.56	301.1	294.49	302.61	299.91	302.44	296.5	287.99	289.57	289.58	288.86	296.18	295.03	294.69	305.29	301.69	295.26	298.6	305.36
297.07	309.81	314.75	306.35	311.26	313.56	298.32	309.25	307.5	307.31	307.83	308.99	308.78	306.53	311.51	308.17	312.92	315.92	309.22	306.92	303.38	306.38	301.61	303.53	308.37	297.23	307.05	305.35	303.78	305.08	302.93	305.55	303.3	307.13	311.18	302.74	310.68	305.68	305.78	308.49	310.62	305.93	301.94	306.7	306.49	307.42	302.88	312.35	305.19	306.25
315.7	304.41	314.01	308.56	314.88	310.31	311.94	316.27	304.98	309.64	313.77	315.31	312.18	318.55	311	310.29	306.47	311.36	308.35	312.1	314.66	305.32	309.83	309.63	299.25	305.32	309.94	306.82	306.61	318.37	310.28	311.1	306.68	306.28	304.26	304.74	319.13	312.85	307.09	315.36	315.82	307.39	312.16	311.15	310.45	313.3	306.67	308.55	313.43	308.16
311.53	304.33	309.85	307.65	307.45	302.46	306.69	308.16	306.31	303.15	307.4	309.76	312.64	315.83	309.86	308.36	307.22	310.21	317.8	315.85	306.45	305.16	308.57	302.81	306.56	312.9	307.98	307.42	317.36	314.85	308.64	311.4	308.46	306.71	307.26	306.03	303.22	300.72	303.51	306.89	307.96	299.71	307.87	308.41	304.38	310.92	307.63	308.04	316.86	311.48
306.12	304.64	299.67	301.41	305.33	301.05	304.7	305.62	305.26	306.22	303.27	308.03	310.96	303.87	306.56	310.77	302.31	304.48	310.15	307.25	312.92	312.27	303.61	303.08	309.77	304.19	303.21	302.82	291.38	302.61	298.41	307.33	312.16	303.27	310.73	304.68	303.39	305.57	302.34	307.38	307.89	311.31	305.83	305.24	301.41	299.15	308.54	298.15	303.7	302.76
310.91	313.7	315.34	308.37	312.31	310.47	315.23	313.99	306.32	310.4	318.93	312.01	316.73	320.39	308.06	311.35	310.05	316.34	303.38	317.57	309.33	311.58	309.19	311.72	319.95	315.58	309.11	317.62	316.81	314.09	315.23	316.89	311.59	314.64	316.04	316.93	318.93	310.2	319.69	316.45	313.98	309	314.39	315.92	309.17	314.71	312.18	311.21	314.2	307.15
334.6	328.93	330.24	327.99	324.4	331.43	330.53	330.06	321.69	329.79	327.44	330.82	332.68	323.36	328.44	324.5	325.12	328.98	337.69	329.35	323.98	330.42	327.55	334.19	324.92	337.56	326.2	327	330.8	322.11	324.78	323.14	333.74	321.59	326.29	324.12	324.38	324.05	330.52	331.94	321.57	325.7	327.51	327.6	329.2	323.62	323.65	332.94	335.99	332.26
308.07	301.14	306.41	301.88	306.99	301.33	305.29	304.88	301.22	304.2	302.61	306.99	302.49	299.93	303.2	307.83	296.63	300.54	298.54	294.79	301.88	307.29	307.83	299.49	303.24	307.73	303.22	299.01	306.44	304.62	299.99	303.73	297.37	304.68	301	297.43	301.22	297.93	304.02	306.35	302.15	303.84	306.62	300.28	297.05	303.65	298.93	304.55	304.66	299.79
323.99	327.21	322.97	326.41	329.46	329.07	324.94	324.88	326.94	329.12	332.57	325.16	326.38	329.42	325.75	328.14	326.48	326.49	326.67	329.5	322.95	322.54	321.25	322.58	330.73	329.69	322.08	326.87	326.03	320.12	331.67	322.67	323.55	321.82	325.58	325.4	332.15	319.62	330.9	323.07	323.08	326.91	322.6	327.67	324.44	319.13	323.93	329.38	323.73	316.16
298.4	298.5	301.17	299.89	301.26	301.38	304.07	301.67	296.18	307.54	305.04	309.87	304.27	298.54	298.91	293.28	297.87	307.16	299.23	295.98	292.65	302.36	301.87	298.04	306.06	296.61	306.3	299.9	302.92	298.51	303.26	301.53	295.23	299.84	300.01	296.35	300.42	299.47	295.68	301.72	302.97	302.17	303.04	298.1	300.3	298.64	299.24	298.87	291.92	301.67
305.73	312.76	314.69	309.66	299.55	304.29	310.96	303.64	312.58	310.51	306.48	301.54	306.84	312.84	307.87	306.96	308.8	316.59	315.58	313.61	312.51	310.19	309.3	304.61	310.34	308.21	308.1	316.48	315.1	303.59	315.16	309.58	314.44	313.86	313.09	305.57	303.31	305.96	311.46	309.85	309.67	303.81	308.56	314.93	310.22	313.83	313.94	311.87	307.61	312.47
320.73	310.26	314.68	318.08	317.51	317.92	317.38	319.79	310.3	312.24	319.31	315.64	313.11	313.69	320.02	324.3	314.92	318.02	317.88	318.58	315.08	316.59	317.64	313.71	318.04	326.91	316.47	316.5	318.42	312.62	316.02	310.82	316.53	315.11	319.6	318.05	313.81	319.02	308.72	314.18	315.92	313.25	320.71	318.31	309.09	318.16	313.25	314.41	314.36	316.81
315.78	310.76	310.66	322.23	301.61	316.32	318.44	311.02	310.99	312.81	310.12	318.92	317.2	313.65	315.27	318.21	314.61	311.89	317.48	318.23	321.81	312.33	316.88	311.02	314.77	318.71	312.85	315.01	314.55	318.14	307.19	317.68	308.35	318.36	313.16	315.66	317.34	318.63	306.44	316.14	317.88	315.31	322.71	318.56	306.95	311.54	311.55	315.91	311.34	314.66
301.28	298.85	298.01	308.29	301.43	304.24	305.33	303.42	308.29	301.12	303.28	304.47	303.31	301.76	302.58	307.69	303.84	297	308.17	295.24	303.91	301.03	294.25	302.78	293.5	304.95	305.79	296.11	302.23	306.46	303	305.89	300.56	303.96	299.55	297.05	300.7	303.74	302.12	295.43	303.29	307.92	302.41	299.39	302.28	304.67	296.86	304.27	302.15	302.88
305.47	321.73	315.32	309.37	317.04	313.21	313.72	309.57	314.71	306.64	309.98	307.83	313.67	309.97	312.83	312.32	313.11	310.86	307.29	316.32	312.19	313.71	322.73	316.52	325.38	318.7	311.46	312.47	309.81	312.5	320.11	318.74	318.64	314.01	316.68	320.69	315.2	311.73	304.72	321.14	310.44	317.81	319.04	316.3	312.72	312.78	318.8	310.92	316	311.55
315.11	316.93	310.03	324.52	323.67	318.2	318.19	320.06	317.71	323.79	315.63	316.04	329.38	321.68	323.6	316.05	319.35	317.07	319.09	314.35	319.29	317	317.54	313.72	320.75	322.33	319.58	319.88	315.89	321.3	317.19	315.35	314.54	315.97	315.12	316.79	320.63	313.48	311.52	307.83	324.18	318.77	319.73	316.58	313.92	324.09	312.06	318.17	316.99	320.23
315.23	313.48	308.29	309.84	317.15	318.09	310.34	316.03	308.23	310.18	310.89	316.92	310.41	311.11	313.33	310.16	315.52	311.65	315.89	309.33	311.58	305.61	312.9	315.76	311.42	313.43	312.36	315.23	310.15	311.72	316.32	321.73	312.44	313.98	316.6	312.95	303.05	312.25	320.49	314.24	318.02	303.68	312.23	314.13	314.57	309.59	314.2	315.84	313.12	312.8
301.31	304.26	296.94	300.46	300.37	298.57	303.53	298.85	298.61	300.93	303.23	301.03	303.84	296.8	300.27	305.15	294.35	301.79	299.92	301.45	299.62	292.96	299.55	299.18	292.77	299.73	293.25	288.63	295.42	295.32	297.88	296.42	291.53	300.38	297.98	299.74	303.04	299.68	301.08	302.56	305.87	305.15	295.28	297.59	303.61	299.7	299.06	302.27	303.17	304.91
319.44	321.28	315.17	317.82	323.53	321.1	316.9	318.71	315.34	309.59	318.55	321.92	314.47	322.59	322.58	319.14	312.14	313.94	320.65	318.65	330.04	317.98	324.63	323.33	319.78	317.04	307.54	318.82	311.42	319.25	316.02	315.14	322.21	317.53	310.38	316.17	317.07	315.86	314.43	317.35	317.37	311.54	318.68	316.02	322.23	321.97	321.04	320.81	320.17	315.19
306.4	304.58	305.92	304.64	301.12	311.25	297.43	298.5	300.82	305.17	305.09	307.91	301.89	309.9	296.67	302.18	294.16	303.55	310.86	311.34	303.28	293.04	300.09	302.4	299.59	308.28	296.5	306.2	307.65	297.54	304.94	301.27	306.36	302.89	302	297.66	301.3	302.96	297.73	303.89	302.91	307.61	299.23	303.64	305.51	301.36	304.42	302.36	304.22	307.94
328.51	328.9	326.12	323.74	329.43	324.59	324.93	328.09	323.41	327.26	323.18	321.95	333.32	320.74	325.27	333.11	323.35	328.16	330.18	329.25	330.3	328.17	323.36	326.28	328.76	327.51	328.42	325.1	328.39	330.04	332.89	328.02	329.58	321.83	327.47	328.28	332.57	324.57	328.27	329.31	328.87	329.03	329.4	326.48	328.27	332.79	324.22	322.62	330.97	327.71
330.42	329.88	324.08	329.33	325.54	328.42	325.43	323.56	326.68	326.61	333.13	327.93	329.04	327.82	321.26	322.22	324.06	325.65	330.35	329.19	332.41	325.28	330.44	326.01	335.32	326.04	329.69	327.07	328.17	331.18	329.81	324.84	326.56	327.32	324.38	331.92	329.69	330.81	321.84	326.97	330.01	332.25	318.34	332.31	325.81	330.3	328.57	324.71	326.82	318.01
298.18	303.82	298.38	299.43	306.25	301.78	304.66	310.47	303.17	303.07	298.69	304.86	303.48	304.13	300.11	296.87	305.59	295.88	302.32	302.24	300.39	303.36	305.84	305.32	304.64	298.47	304.52	301.61	300.77	304.16	296.29	311	299.24	298.33	300.28	306.23	306.51	296.67	301.61	304.6	296.39	303.6	301.22	293.97	300.99	301.67	305.11	295.4	302.91	300.51
301.68	302.59	309.21	302.28	296.79	306.86	309.26	300.06	312.89	311.98	300.32	295.94	307.76	304.59	302.4	309.67	305.58	299.23	300.78	302.17	299.09	302.79	299.12	303.38	301.18	307	299.82	300.76	303.72	305.11	306.43	299.11	298.8	307.04	301.8	305.79	305.64	308.58	307.67	309.35	308.28	306.61	301.37	299.76	295.59	305.65	305.3	305.17	299.53	298.9
298.55	294.09	297.84	292.91	293.84	292.02	295.9	296.14	300.74	297.82	288.85	304.37	296.76	297.36	297.51	298.64	289.61	294.47	302.72	303.43	290.52	297.13	297.55	296.9	298.52	294.4	296.19	296.71	300.66	301.53	292.34	299.08	296.27	288.52	291.91	297.18	294.98	299.61	300.06	297.26	295.91	297.31	297.43	294.21	297.68	299.39	297.32	300.98	294.92	291.77
308.24	306.75	309.26	309.64	319.62	309.06	307.77	308.78	306.81	305.04	299.08	311.25	310.63	305.6	309.05	310.07	307.49	314.91	309.67	315.24	310.24	312.45	310.61	311.46	308.2	310.9	309.87	314.97	301.36	307.06	308.38	307.22	306.79	310.52	309.2	310.6	304.01	309.16	307.89	309.3	307.67	309.29	312.74	310.92	305.04	307.52	308.37	307.76	304.56	308.45
311.05	308.01	306.57	306.65	311.28	310.15	311.12	304.65	311.07	305.88	309.57	305.51	308.26	304.4	313.74	308.99	306.42	308.13	304.45	304.48	306.51	306.09	313.76	305.79	307.77	313.81	308.15	313.32	305.31	306.36	309.16	313.22	304.73	302.09	300.62	307.14	309.78	317.32	304.09	308.6	312.26	306.57	294.2	303.15	301.55	304.08	303.74	299.4	304.62	304.5
316.73	312.53	307.2	308.49	312.59	315.08	309.77	314.35	305.91	314.28	315.48	308.93	321.92	321.64	317.35	312.66	314.37	317.84	313.8	308.76	320.44	315.12	312.43	308.74	314.27	316.98	307.64	318.96	313.71	322.04	317.44	313.07	313.88	314.55	314.4	318.26	313.85	319.73	311.29	313.88	310.64	317.29	322.47	313.05	313.25	313.98	319.94	311.08	313.95	314.94
308.89	315.77	314.58	318.04	311.03	312.86	322.23	312.04	313.89	310.69	312.97	310.3	306.36	313.27	318.32	323.18	305.98	319.65	312.59	310.9	310.3	313.47	317.51	317.05	316.86	309.62	312.96	315.26	310.78	312.97	309.53	320.69	312.15	307.09	318.13	312.17	315.75	314.26	313.64	314.18	312.69	310.77	316.61	314.04	312.28	325.05	310.6	312.72	316.1	309.43
305.6	305.17	297.59	300.62	305	305.15	299.89	306.01	294.76	291.84	295.9	304.08	298.31	303.15	300.6	305.11	303.07	303.49	302.78	297.78	298.62	304.29	299.45	309.69	306.84	304.46	305.09	299.37	303.25	300.96	302.92	303.62	300.33	308.4	302.57	306.24	308.35	303.75	294.06	301.75	297.7	304.24	303.15	308.24	306.12	306.23	302.7	300.03	308.14	295.91
293.43	294.82	303.06	291.38	297.62	294.46	300.87	295.25	298.52	301.88	304.23	292.23	301.56	301.91	297.28	301.34	295.44	292.06	291.55	296.18	288.94	302.39	298.24	305.3	301.1	293.16	302.62	288.55	296.56	293.38	294.89	295.2	302.39	299.25	293.99	296.85	299.93	294.57	297.81	293.7	299.2	297.13	300.48	301.09	298.03	295.92	298.67	291.67	299.26	298.94
298.4	298.85	299.37	291.41	292.75	295.99	303.39	287.54	289.11	296.07	291.39	298.6	295.87	292.44	293.05	294.02	287.91	297.47	295.5	296.26	292.54	294.51	289.81	290.2	292.8	292.5	289.51	304.17	301.91	287.72	294.72	295.59	293.44	301.03	294.69	293.63	296.9	291.47	289.67	286.94	288.03	301.36	297.07	289.04	290.41	294.12	296.94	289.54	290.51	295.5
303.59	309.14	306.32	306.96	302.57	303	309.08	304.71	303.65	312.28	308.16	310.43	301.41	304.31	300.97	305	304.22	305.31	308.12	305.93	308.39	307.48	303.81	297.69	306.29	311.91	305.73	305.01	303.56	303.8	307.95	305.7	315.75	306.8	310.38	298.63	304.91	313.13	304.5	311.05	299.82	306.59	307.01	302.84	307.45	306.66	305	302.68	307	304.11
320.6	317.12	314.03	322.06	313.93	320.53	316.62	313.21	311.42	319.6	318.47	327.21	320	320.09	318.81	323.87	314.5	320.8	316.66	311.46	318.9	319.91	318.71	316.97	320.52	317.98	317.2	323.66	312.68	315.46	311.49	317.45	318.05	314.81	321.39	320.88	318.16	316.76	311.93	316.43	320.65	324.87	321.2	311	324.97	318.45	323.7	305.19	316.42	317.81
313.98	315.55	319.42	320.52	316.5	319.1	317.33	311.17	317.82	320.74	318.24	312.74	314.61	320.53	320.9	314.68	315.24	316.96	314.43	320.05	319.88	319.43	314.23	315.9	313.39	319.61	315.62	315.88	315.71	318.36	316.24	314.28	321.84	315.18	315.71	324.57	315.58	318.79	311.8	313.57	319.51	312.9	315.95	315.06	319.93	316.25	321.39	321.59	317.15	319.59
295.67	292.27	297.54	293.18	289.47	288.39	302.55	285.26	290.15	299.4	294.98	293.07	288.78	295.53	290.75	305.3	294.99	292.36	290.62	291.99	289.31	290.68	301.24	297.01	296.6	294.56	294.73	296.03	295.93	295.51	301.81	295.67	288.16	297.29	289.37	289.66	285.96	293.51	291.87	300.41	293.43	294.84	290.21	300.14	294.01	299.97	292.83	298.88	292.5	292.59
319.41	311.43	299.87	308.22	313.66	303.6	311.95	316.24	307.88	305.86	312.36	310.24	314.92	308.95	310.65	308.7	311.38	312.83	312.99	317.61	306.99	312.52	311.89	311.89	306.36	319.51	316.2	308.05	310.42	316.86	316.31	314.36	311.43	307.89	315.35	312.52	304.78	313.99	307.17	314.54	317.43	314.63	317.19	309.87	309.7	311.12	309.88	310.54	308.08	309.57
304.13	299.14	298.72	298.33	299.76	298.53	297.63	289.62	303.16	303.89	303.96	295.03	300.48	301.28	297.16	302.53	300.38	298.47	308.46	298.06	300.27	302.8	295.37	306.63	295.64	297.08	298.3	301.99	301.13	302.75	297.97	299.92	298.08	294.59	307.56	301.84	302.03	299.3	290.44	298.77	303.6	306.45	299.64	302.5	301.59	294.71	296.08	305.5	300.85	298.33
303	296.3	302.96	301.75	302.07	298.19	303.83	304.59	301.61	297.71	304.44	299.78	294.25	306.71	303.58	300.47	304.77	299.45	301.36	296.18	299.24	300.84	292.34	302.1	306.08	299.6	304.16	298.63	305.05	309.05	294.59	302.47	298.18	303.8	303.49	297.72	299.28	302.88	297.85	300.44	303.82	297.07	303.28	306.75	308.33	304.34	297.7	295.15	300.81	302.35
309.64	314.83	307.83	313	309.39	315.02	314.05	311.98	312	309.13	315.96	314.97	311.19	310.04	314.53	313.46	315.9	314.92	318.68	311.32	317.02	308.28	310.67	315.21	323.16	312.17	316.94	316.01	317.09	311.39	315.47	315.22	319.25	316.95	317.03	313.8	316.62	307.36	316.37	311.66	317.58	314.29	314.92	312.51	318.15	318.68	315.7	313.6	306.48	312.16
309.3	317.62	310.77	307.86	310.38	316.58	313.03	314.33	315.14	310.89	319.58	310.63	313.09	323.12	313.3	313.2	310.9	315.98	304.92	311.47	318.17	316.13	314.3	311.89	304.99	313.02	315.6	320.81	312.77	309.59	311.64	320.27	312.48	317.25	307.54	306.45	313.76	315.28	312.17	310.03	318.85	317.32	317.6	308.02	317.18	309.89	314.94	316.02	308.2	307.79
318.08	315.63	316.31	319.53	317.57	318.9	316.94	319.71	309.26	316.99	317.98	320.34	318.68	309.02	308.05	316.78	314	315.45	324.87	316.94	311.42	320.4	321.15	322.57	313.59	316.48	323.75	313.96	312	315.96	317.72	319.04	322.45	323.37	316.35	311.97	317.44	318.7	315.25	316.87	313.03	325.65	316.89	317.29	321.73	319.18	311.19	324.21	316.38	321.21
316.77	320.07	315.33	316.34	314.64	318.97	314	318.58	324.43	320.62	313.99	307.13	320.86	320.66	315.23	319.02	313.82	316.22	309.89	318.49	318.2	313.26	316.43	312.82	312.32	320.41	319.72	314.85	311.36	318.33	315.47	324.37	309.18	318.5	321.28	318.04	317.35	323.54	318.13	317	318	311.98	323.38	316.35	320.4	314.09	318.21	321.5	314.88	318.46
305.05	300.88	304.54	307.25	306.56	300.1	306.45	306.52	296.19	302.44	301.01	296.6	294.89	297.13	304.35	298.55	301.73	298.19	307.7	301.33	301.73	301.43	303.34	307.4	301.2	309.21	302.27	305.8	311.29	309.3	302.15	308.16	303.92	308.18	299.72	307.46	303.85	312.54	302	304.67	307.14	303.16	306.61	309.06	310.62	303.38	311.49	299.97	299.07	306.15
308.58	306.09	311.74	312.83	314.03	311.5	314.96	309.26	306.84	312.83	314.33	319.86	310.65	302.49	305.75	313.81	310.58	310.36	310.76	311.89	315.47	310.13	314.31	310.46	309.95	313.99	307.99	307.39	312.27	310.02	313.61	315.57	310.46	311.18	312.53	313.23	308.15	305.33	308.03	315.54	310.14	315.29	305.26	310.13	314.66	310.21	305.4	309.72	312.96	312.76
315.05	313.77	311.68	314.08	318.74	315.33	313.39	319.34	314.79	314.82	311.54	318.09	309.42	315.43	317.02	313.99	315.8	316.17	309.72	315.09	309.77	312.98	316.8	321.06	317.35	316.1	319.85	315.59	312.56	313.72	314.61	312.31	309.8	318.65	319.4	318.61	305.29	321.84	312.55	316.55	317.13	315.55	312.23	316.63	313.77	320.58	306.09	312.11	312.81	316.69
291.71	297.86	300.19	292.86	291.75	305.98	292.35	292.25	297.35	290.85	293.94	292.88	295.66	287.49	289	300.89	292.52	295.11	293.72	297.85	293.87	295.6	291.31	300.62	297.62	297.84	296.42	292.62	297.95	295.44	295.24	298.98	295.4	298.09	300.84	294.1	291.15	294.02	294.66	301.42	301.2	292.87	288.78	302.59	292.56	296.98	301.01	294.54	305.78	296.55
311.23	317.18	319.35	312.77	318.46	316.52	318.59	317.15	316.24	317.91	318.13	310.29	311.03	317.38	316.86	314.52	314.74	311.83	323.24	312.52	307.38	312.08	313.09	310.52	317.04	314.6	316.05	309.3	312.57	314.46	319.17	318.53	317.61	323.42	319.55	320.64	312.82	310.55	314.14	309.14	315.02	317.83	315.73	313	317.23	317.76	312.04	325.61	314.92	308.1
308.81	315.48	312.96	308.01	314.02	308.04	308.63	316.72	308.8	306.55	307.31	318.54	315.22	317.61	311.1	315.63	315.85	307.68	312.56	313.76	311.13	311.46	311.54	310.84	317.49	319.31	313.66	316.71	311.72	314.14	310.42	314.28	314.68	319.04	317.29	306.2	309.24	316.9	309.06	313.25	312.46	315.19	312.7	310.53	317.26	314.64	317.06	310.76	317.89	316.39
292.5	290.03	294.69	300.06	291.59	289.32	299.94	299.65	301.31	296.78	298.65	294.32	294.76	295.44	296.9	290.09	299.16	297.84	300	296.67	299.03	296.86	295.11	299.7	298.84	301.72	294.72	290.78	295.96	295.83	296.26	286.11	295.14	300.81	294.19	291.97	294.13	287.6	299.9	293.1	294.45	293.15	296.69	293.85	294.88	294.22	295.29	295.48	294.03	299.77
314.57	307.3	316.46	305.94	314.76	316.2	315.08	315.39	311.67	315.74	318.47	310.97	301.47	312.83	304.95	314.2	312.99	312.71	308.95	320.49	305.07	310.58	317.91	312.34	321.66	313.52	311.55	308.9	309.49	309.78	314.27	312.78	305.71	309.21	310.13	314.54	311.47	312.33	311.19	311.65	308.69	317.54	310.89	307.86	308.61	306.07	310.4	311.98	317.67	321.59
304.88	305.36	302.85	300.44	305.79	297.29	301.22	311.59	297.4	297.48	306.68	302.42	307.17	302.82	300.8	302.46	303.05	303.07	302.92	304.39	296.97	301.32	298.9	299.2	305.73	309.74	302.93	300.89	309.68	306.45	305.86	297.52	302.12	303.65	309.58	301.61	305.95	298.13	307.18	303.86	308.6	302.48	302.24	301.06	302.27	304.77	292.54	305.66	307.36	304.7
317.07	317.94	317.13	311.16	309.37	323.05	321.24	319.69	323.1	310.33	317.72	319.72	314.96	318.93	319.79	314.17	324.03	310.61	314.06	323.61	312.64	318.19	309.35	317.27	315.62	310.35	319.37	314.26	312.92	316.84	318.18	316.43	313.3	315.42	320.19	321.82	308.35	326.21	320.54	318.61	320.17	314.8	322.28	323.65	313.78	319.66	318.79	319.58	319.6	315.99
315.33	310.76	311.2	311.87	308.62	307.84	314.04	314.99	311.8	314.36	311.5	315.57	311.17	316.85	312.8	315.18	316.76	311.36	316.62	314.93	313.94	311.79	315.36	307.37	311.1	302.16	308.36	303.41	317.79	317.79	308.26	310.27	306.85	310.74	309.2	313.68	307.6	314.91	316.05	308.37	313.11	318.49	315.92	310.73	313.36	312.07	312.48	307.27	314.33	314.69
314.16	312.89	320.65	316.42	308.8	311.95	307.35	315.22	310.42	314.2	311.19	307.4	313.03	317.26	315.14	315.1	313.46	313.38	312.61	314.36	315.45	313.66	312.04	319.35	314.91	312.59	318.32	315.35	318.5	311.11	311.25	308.51	312	311.13	310.56	314.31	318.17	312.6	311.41	310.91	316.04	311.85	309.15	317.68	309.66	312.38	317.31	316.74	311.06	315.07
306.33	311.78	315.98	306.33	307.64	308.19	306.14	308.82	314.1	305.6	310.01	314.98	315.34	305.44	306.15	310.36	314.08	306.05	314.57	308.24	304.56	311.09	304.67	308.81	313.5	311.5	305.05	311.35	306.75	312.13	308.25	309.92	306.14	313.81	312.33	319.06	311.26	312.45	320.31	312.06	314.04	308.6	306.32	313	314.18	311.49	307.39	300.24	311.26	308.67
315.17	314.52	316.11	309.15	311.21	305.61	309.47	315.37	308.55	313.53	310	316.3	309.62	308.28	308.52	307.15	312.15	316.69	306.89	320.39	306.7	316.95	305.63	316.73	312.74	317.47	312.85	312.13	307.51	317.95	314.63	320.28	315.06	313.98	318.04	312.91	306.09	311.82	311.18	306.76	313.25	309.92	314.73	309.26	309.08	315.35	316.72	318.58	317.4	314.7
311.53	315.3	314.86	315.52	322.33	318.31	313.67	313.48	318.88	315.93	312.56	315.87	321.72	316.58	312.65	313.21	321.39	323.19	303.59	321.07	316.51	315.82	318	314.76	314.03	315.96	318.49	321.07	321.92	316.28	319.25	318.73	319.48	312.11	312.69	311.67	314.07	317.58	321.4	318.53	316.36	312.97	316.07	314.81	317.77	319.87	321.36	323.28	312.29	318.74
299.44	296.89	295.03	297.06	300.57	304.16	296.83	303.2	302.27	305.29	304.96	298.07	299.16	304.75	306.23	299.89	296.91	303.1	309.08	305.14	292.87	299.07	296.73	307.85	297.26	302.11	300.38	303.09	301.59	303.04	302.88	301.04	299.39	301.34	298.43	297.89	300.82	297.29	301.97	297.28	300.74	298.2	307.61	302.9	306.78	306.19	307.2	296.9	308.92	298.16
303.29	301.48	299.94	304.08	300.66	301.88	295.06	300.34	307.82	301.12	296.21	299.87	294.09	301.81	307.88	296.61	307.47	302.76	298.62	300.51	296.34	309.86	302.73	303.97	299.31	304.97	302.72	301.58	299.74	303.6	293.19	301.37	304.25	300.02	299.53	311.98	304.35	300.92	307.26	306.39	301.79	302.61	297.35	301.11	294.43	303.1	296.97	301.95	304.28	305.35
316.53	312.1	313.7	313.58	312.44	309.83	314.5	313.33	314.06	317.6	316.1	313.31	313	313.09	312.53	309.67	319.11	315.56	308.01	316	310.71	315.61	301.36	311.61	307.18	308.07	309.31	315.56	310.89	310.71	313.53	309.64	312.36	312.5	313.27	307.15	310.34	303.27	319.08	308.98	309.3	312.77	315.49	312.12	305.76	307.85	313.13	316.36	306.73	311.44
317.84	316.53	307.66	314.32	309.41	312.08	322.39	313.71	317.4	313.57	311.11	313.77	307.58	321.57	314.24	318.29	312.34	315.75	320.43	318.86	312.44	310.47	321.53	315.83	315.15	312.09	317.13	310.23	310.89	311.19	315.8	318.92	321.6	314.02	311.05	317.17	311.58	315.06	315.38	312.72	317.39	318.97	313.25	309.19	308.62	315.07	318.79	311.06	316.23	311.41
307.56	310.4	307.35	306.76	318.62	317.07	310.78	311.82	308.75	311.83	312.47	317.76	311.03	317.65	317.28	313.61	314.17	312.24	315.32	313.49	310.27	311.07	313.13	313.05	310.09	314.22	317.13	318.93	312.82	311.49	319.58	315.53	307.39	315.1	314.36	320	312.04	310.27	309.42	315.08	318.96	315.73	309.1	314.57	312.38	309.99	314.67	319.24	319.82	315.12
307.6	313.24	309.95	313.97	317.45	307.22	313.33	308.61	315.67	317.42	320.35	314.09	311.7	319.96	315.07	312.85	320.44	316.69	319.16	314.8	315.06	306.23	319.87	312.93	312.53	317.23	312.72	308.98	311.5	317.63	312.05	315.15	315.12	319.71	314.34	310.56	322.3	311.26	317.97	319.79	307.71	314.32	316.54	315.47	314.26	312.7	310.6	310.47	314.24	311.04
320.75	312.67	320.5	314.58	318.22	318.34	312.1	319.36	318.11	314.33	312.24	313.65	314.58	314.78	311.3	316.74	314.58	320.92	316.7	317.04	316.35	320.09	318.65	316.09	323.13	313.2	311.17	312.34	310.57	325.91	315.98	316.14	317.7	319.39	320.59	314.96	312.8	320.83	306.04	317.44	316.28	322.72	310.97	315.51	317.91	314.03	313.43	317.07	316.92	322.13
316.14	314.87	315.09	317.05	312.73	319.21	323.14	316.89	322.86	319.01	313.12	317.58	317.77	322.34	320.15	319.61	318.38	319.27	318.8	311.64	320.2	316	313.68	319.76	311.32	315.69	323.62	319.71	316.31	308.24	313.71	317.57	318.16	320.24	318.62	318.59	320.56	318.02	313.33	316.71	312.99	319.63	319.43	320.49	313.87	321.54	318.85	317.08	311.52	317.49
309.3	317.41	316.97	315.04	318.61	314.51	320.52	315.15	311.81	312.25	315.42	311.56	307.73	320.23	313.75	306.58	311.82	318.55	312.69	313.44	316.29	309.66	306.02	315.38	311.52	315.12	309.14	317.46	318.66	312.22	317.66	311.93	309.48	310.09	315.11	320.49	311.17	315.59	314.08	315.79	309.38	309.56	309.1	315.99	308.98	314.19	305.33	311.3	318.8	316.67
306.18	304.42	306.91	304.02	304.22	304.97	310.26	301.49	303.52	297.87	309.42	305.71	301.54	304.09	299.49	299.79	303.62	300.54	306.1	305.68	303.74	298.63	304.85	311.33	305.63	301.15	305.11	305.71	304.76	307.71	305.09	299.97	299.22	304.14	299.21	308.49	305.05	301.14	301.55	307.71	295.93	300.45	305.3	298.56	307.45	301.75	307.87	301.05	304.36	309.01
329.51	325.97	323.59	327.55	324.95	324.41	324.2	322.57	332.54	321.1	323.45	327.17	328.32	315.83	325.07	328.36	319.68	329.76	320.25	325.2	327.19	321.16	328.58	325.36	326.14	327.88	321.82	332.86	319.72	330.13	326.66	327.05	324.72	327.92	324.47	328.86	329	322.83	324.3	319.34	322.68	321.27	329.49	320.94	323.64	323.43	318.05	327.03	319.55	327.07
298.85	304.79	296.73	295.75	304.44	304.55	303.97	307.55	307.86	300.14	304.98	303.24	301.28	299.39	302.29	301.53	298.77	304.65	302.94	298.7	310.85	309.19	299.66	297.53	303.66	309.95	305.51	305.97	309.84	308.68	300.03	296.63	301.15	308.01	310.4	308.53	307.9	309.33	302.2	305.14	302.42	299.03	306.08	302.74	309.87	303.12	298.34	299.27	306.09	304.82
303.19	305.15	306.77	308.31	305.47	302.73	305.21	312.27	305.51	305.87	305.84	304.57	314.36	305.94	303.32	300.77	301.93	309.76	307.29	306.15	310.35	308.09	310.5	306.06	304.76	302.48	308.12	302.25	304.87	306.82	309.45	301.64	309.85	301.74	301.1	310.91	309.29	310.31	309.27	307.16	315.5	304.1	307.83	303.68	313.07	307.24	309.93	309.13	306.08	312.65
293.61	295.29	288.65	286.48	294.95	291.37	293.68	296.02	290.39	299.38	296.22	293.58	291.38	297.02	301.39	288.81	290.92	296.32	301.52	298.34	288.06	297.55	291.07	296.29	291.48	295.64	294.46	291.57	293.11	300.33	291.39	290.15	293.33	289.5	294.15	295.71	300.99	291.52	296.84	296.19	291.24	292.77	292.25	297.87	293.31	294.45	294.98	296.75	295.39	294.29
325.91	322.81	325.04	327.84	328.31	326.43	327.89	326.2	324.79	321.94	322.11	330.97	322.66	332.69	329.91	331.7	327.08	326.67	319.19	326.6	323.39	327.14	330.65	324.85	322.95	327.99	329.29	333.1	328.33	328.69	318.15	334.74	326.75	323.76	320.08	326.7	326.48	333.85	324.34	324.76	324.75	335.85	330.05	322.96	332.21	327.93	328.97	329.07	318.12	331.97
325.13	312.58	320.28	316.17	317.11	318.95	316.74	316.97	324.73	318.81	318.19	318.01	315.67	313.91	316.88	320.32	325.9	323.19	311.55	320.95	317.39	322.41	309.71	318.66	316.85	322.48	317.86	326.15	312.42	314.28	316.63	311.19	319.9	324.87	320.83	320.96	325.19	326.66	314.39	321.04	319.22	315.6	320.1	315.1	323.03	321.61	313.14	319.24	320.22	324.03
308.43	304.75	307.15	306.17	304.77	297.43	308.13	308.65	303.23	305.71	305.61	304.42	303.85	310.95	309.17	308.22	303.32	307.41	298.2	301.64	300.63	310.75	298.47	307.79	302.29	303.67	301.36	307.04	305.65	307.65	301.44	308.02	313.72	308.23	309.18	304.45	306.96	307.79	310.72	304.32	304.55	308.53	309.83	311.77	314.2	304.87	308.64	305.82	309.72	300.43
297.67	302.24	302.82	304.27	301.45	296.91	292.09	298.64	297.5	298.17	298.71	304.26	297.91	298.35	305.12	295.98	303.56	306.38	298.05	300.53	296.97	301.9	298.97	297.29	301.63	296.91	302.1	300.09	293.59	299.69	301.29	299.71	296.48	296.13	305.84	302.01	297.52	304.61	296.33	301.93	302.42	295.73	298.96	296.55	296.88	308	300.72	301.58	306.31	296.07
310.01	315.65	311.28	304.34	315.32	310.87	312.05	310.21	321.33	307.46	317.45	304.9	308.87	310.6	301.37	312.05	300.42	311.41	306.1	305.49	311.1	309.39	312.11	311.66	317.75	303.11	304.88	313.45	301.82	305.57	313.52	304.16	312.09	312.14	306.86	307.45	311.89	309.06	305.59	316.95	311.35	310.38	299.32	303.19	310.82	309.31	321.92	315.16	312.33	311.03
321.38	323.24	322.32	322.81	320.25	331.24	312.21	324.73	321.12	327.9	314.15	328.07	317.09	323.02	322.9	314.8	328.2	312.59	323.67	322.71	328.88	323.78	319.59	326.9	328.09	322.56	328.62	326.73	323.6	326.74	326.84	325.4	322.06	321.26	322.2	321.63	325.46	323.91	323.25	325.5	324.67	326.9	331.15	333.2	322.36	327.86	326.01	318.4	329.99	320.99
294.6	296.14	298.85	306.28	292.48	294.9	292.33	298.46	299.31	295.1	296.7	296.74	300.94	300.49	297.45	302.08	291.45	292.86	295.85	297.46	294.81	296.48	298.96	296.46	302.41	299.39	301.1	298.06	289.7	296.74	291.74	292.17	293.72	289.74	295.55	294.39	291.96	291.18	298.72	293.56	295.9	291.41	289.73	295.13	301.43	303.71	290.19	295.95	295.67	305.32
302.35	302.55	299.03	304.44	302.31	307.69	301.95	297.58	306.24	303.28	300.88	303.97	302.7	296.57	303.76	306.7	304.72	300.47	303.01	309.38	300.97	298.64	304.35	300.45	307.46	297.93	299.89	302.09	303.54	303.17	299.65	303.39	300.19	298.09	297.88	302.88	294.65	305.52	304.94	298.21	307.5	302.3	297.58	300.76	304.07	297.58	303.74	301.22	293.86	302.41
323.11	314.07	314.3	317.8	315.1	316.52	316.52	317.33	321.6	313.89	315.86	318.23	311.16	318.96	323.01	312.47	314.63	312.91	322.62	320.3	313	313.63	315.75	315.7	323.16	323.21	325.02	319.32	315.97	321.56	318.33	324.1	320.16	324.04	322.75	317.76	317.69	314.09	326.56	320.06	314.95	318.63	315.01	310.53	320.31	322.23	318.12	311.58	316.04	317.12
300.62	305.86	300.44	301.03	299.76	294.23	302.56	302.72	298.07	301.83	311.46	292.29	305.55	298.86	299.74	303.55	303.7	303.91	299.73	302.04	304.58	312.3	308.26	306.12	307.11	299.54	304.57	303.05	305.09	305.3	301.77	308.54	302.96	298.7	296.51	306.75	306.73	302.49	300.64	305.83	306.87	302.96	309.34	301.69	297.42	300.94	304.93	306.11	304.05	303.43
299.62	303.09	303.73	296.51	299.45	298.1	305.81	306.45	300.79	295.07	301.78	300.77	305.18	299.39	300.19	300.78	302.13	302.06	305.63	295.99	296.46	296.73	300.57	300.4	295.67	292.58	299.02	303.83	299.44	304.56	297.41	308.18	300.53	301.79	300.25	301.16	301.53	303.39	306.41	299.36	299.5	302.71	296.14	299.93	297.97	300.29	302.83	303.68	301.54	300.94
302.02	300.19	299.85	300.56	295.45	304.6	303.63	310.18	304.67	304.75	304.07	300.48	305.87	301.52	298.99	309.81	304.43	304.9	302.79	302.99	306.02	297.51	303.16	308.01	304.27	306.66	295.34	306.89	295.38	298.07	302.31	297.47	302.8	300.73	304.8	297.03	301.12	295.28	306.26	300.22	301.5	302.06	301.72	309.4	301.52	299.04	299.54	301.04	290.71	301.11
329.19	323.97	323.01	326.92	325.8	324.26	323.37	322.82	327.05	326.85	329.8	329.62	330.2	328.32	327.08	329.11	318.7	327.98	323.55	323.35	320.52	321.47	322.62	325.22	323.4	324.98	321.28	329.32	326.9	324.63	321.6	316.14	326.93	318.07	326.36	325.5	330.19	331.26	333.18	327.88	327.01	317.41	328.74	324.35	327.64	326.15	323.48	322.2	321.9	321.62
312.94	305.21	319.16	306.6	313.23	305.13	303.97	308.8	303.44	309.93	304.3	306.41	308.58	315.49	315.66	313.23	307.79	306.39	311.92	306.02	302.98	308.04	312.61	301.01	308.29	311	314.54	306.66	313.36	311.91	304.04	302.55	312.43	301.15	313.61	309	314.86	310.19	312.39	305.53	312.86	310.95	306.85	308.64	311.87	306.6	317.42	304.34	303.05	313.86
307.67	317.6	309.01	311.45	312.05	310.51	313.05	313.8	308.59	318.23	317.72	317.37	314.28	315.93	312.13	313.61	310.54	309.93	310.25	313.14	313.18	311.57	308.33	310.38	311.84	319.09	310.59	315.96	319.28	317.14	316.78	309	313.63	315.82	308.13	312.22	314.55	315.38	308.8	306.37	310.53	303.12	308.8	305.93	303	315.74	311.76	309.61	304.01	311.41
334.15	327.17	321.67	325.95	326.89	325.48	330.92	332.6	328.47	325.95	328.61	329.34	327.26	328.8	326.13	323.41	325.08	328.18	328.24	323.42	328.44	325.46	325.35	329.01	322.23	331.87	329.79	333.33	328.75	324.94	319.44	322.47	329.32	322.91	321.35	328.61	324.39	323.95	325.38	334.39	322.82	325.83	329.33	329.62	326.29	331.93	326.29	326.95	329.83	327.74
329.28	326.89	319.21	325.19	318.28	326	325.82	322.9	327.92	325.27	322.11	321.42	326.59	323.61	323.21	326.14	326.55	320.94	322.34	327.69	321.52	326.57	321.2	325.56	323.33	321.81	331.15	322.76	323.79	321.9	320.02	321.65	321.29	321.24	329.14	325.05	324.38	321.55	327.71	324.71	326.28	321.33	321.39	330.16	326.14	324.64	325.63	323.72	326.23	321.8
329.8	328.16	322.91	335.67	324.26	325.12	327.6	328.49	322.28	326.1	326.94	324.27	328.68	330.62	327.97	325.06	329.4	324.49	322.27	325.69	330.04	335.56	320.09	328.78	330.32	325.99	331.05	325.21	329.04	329.51	321.79	324.68	325.5	328.92	327.43	328.61	327.89	329.48	328.4	328.02	333.28	334.09	326.06	319.25	329.92	328.83	327.9	329.95	329.2	328.75
303.42	296.7	304.13	308.46	302.02	302.71	298.1	300.26	297.67	308.28	297.95	301.83	296.76	299.06	295.34	294.21	299.29	309.3	298.9	295.81	299.81	298.03	303.4	299.75	304.55	296.84	306.12	300.92	304.08	301.13	298.98	294.33	303.35	301.95	304.16	299.06	301.63	296.42	306.03	297.65	305.05	301.84	295.96	304.09	298.95	300.81	307.55	297.58	295.57	299.24
299.59	297.53	298.53	290.96	295.01	295.14	293.29	290.26	296.4	296.19	292.08	293.04	290.9	295.24	293.45	297.61	300.8	297.69	300.84	294.01	294.42	290.64	293.13	288.48	292.21	296.33	300.52	306.57	292.68	293.35	292.18	288.88	298.92	296.37	287.95	289.28	302.06	291.85	292.43	297.29	295.31	294.31	298.96	292.07	288.75	295.91	292	293.94	295.84	294.04
302.6	298.63	305.92	309.78	295.49	299.11	300.85	304.15	298.24	304.49	307.86	303.88	309.41	307.96	297.42	300.21	301.2	305.97	301.37	302.17	299.62	307.58	306.21	298.83	305.35	301.81	299.5	300.6	299.14	296.46	302.04	300.69	302.84	302.4	303.91	307.85	299.32	308.56	305.59	302.27	296.36	298.28	301.94	299.36	304.3	304.43	305.68	307.5	306.77	307.67
324.89	326.87	333.79	332.41	328.66	329.64	328.58	329.18	330.02	324.52	328.55	333.69	330.5	332.83	329.55	325.65	328.49	334.38	317.21	321.33	324.13	329.68	328.86	323.66	330.63	325.91	328.09	328.83	322.52	329.62	330.69	327.29	324.53	326.82	335.38	323.69	320.62	330.46	324.21	321.2	334.13	326.21	327.92	328.6	329.21	332.14	325.33	329.23	321.15	326.24
286.28	291.82	297.54	285.7	294.76	299.81	292.97	300.49	292.35	286.93	297.65	297.1	289.52	297.61	297.94	301.14	291.64	299.59	291.91	291.7	295.33	291.84	291.98	296.49	295.65	299.13	299.51	293.31	297.9	294.67	295.88	297.06	286	295.26	297.76	296.48	293.21	288.14	297.26	294.17	295.3	295.67	294.07	293.91	289.96	301.88	292.16	293.53	291.69	306.05
301.89	304.45	303.95	308.97	308.19	294.41	303.41	301	305.01	302.72	302.61	302.67	301.69	303.17	304.1	307.53	310.97	303.94	306.83	310.05	305.81	310.36	301.51	304.85	302.9	297.71	304.53	305.36	305.21	307.81	306.26	309.73	299.05	301.83	315	305.62	304.24	296.13	300.78	297.84	297.12	303.78	303	304.19	305.33	305.36	301.93	298.43	301.4	305.98
317.87	316.56	319.84	313.68	317.55	316.97	310.27	306.76	312.92	311.2	314.09	313.2	316.38	310.01	312.5	311.66	315.08	316.66	314.41	313.06	309.47	321.62	308.61	313.92	319.09	311.88	318.64	313.38	313.67	311.29	309.18	312.48	313.19	310.99	313.05	310.48	310.14	308.75	311.49	311.78	309.84	315.28	315.38	306.17	309.63	311.79	317.28	312.65	322.29	311.66
306.58	301.37	301.7	299.44	300.65	300.12	293.47	299.97	304.36	299.76	304.49	301.14	304.22	303.44	307.26	298.57	306.73	305.46	307.34	303.08	303.58	300.74	300.97	299.87	303.56	299.75	303.8	299.91	300.27	298.24	304.45	301.53	304.95	311.02	311.45	290.75	293.73	294.91	306.14	303.21	303.17	294.36	305.1	301.25	298.46	303.65	304.5	302.41	296.94	300.6
302.9	300.25	301.27	300.03	308.76	305.43	306.11	306.23	306.43	303.82	302.2	307.51	304.05	302.06	308.07	305.09	307.65	315.37	305.31	309.81	300.47	299.49	305.52	310.51	303.67	305.01	306.84	310.87	301.57	304.28	310.4	303.35	307.34	312.81	300.65	305.66	311.13	305.67	307.73	305.82	302.1	305.68	304.25	300.91	303.14	305.41	304.8	305.63	309.11	310.27
304.18	301.93	301.44	306.34	300.34	299.92	302.45	304.56	301.35	306.6	296.11	299.84	304.62	300.09	306.77	298.25	299.24	302.35	301.3	302.49	303.62	297.37	302.83	302.34	302.46	301.41	301.91	298.74	305.12	305.28	295.9	300.8	299.82	292.89	297.83	297.9	301.1	299.05	295.43	305.63	301.96	305.07	301.53	305.1	300.51	306.09	308.06	299.63	300.42	296.63
309.81	307.51	308.5	300.85	303.17	306.13	304.18	310.18	308.82	309.66	300.55	301.55	304.44	303.71	303.74	303.49	306.71	298.24	299.62	301.28	303.52	304.54	309.1	305.7	300.35	310.06	299.7	305.19	300.22	299.57	304.45	302.34	305.54	306.38	299.77	305.36	301.08	307.94	312.77	306.8	304.46	301.17	309.1	300.73	301.79	294.45	307.88	314	301.75	306.77
315.13	309.37	314.84	312.53	308.14	307.67	312.77	324.03	308.43	308.98	311.45	310.11	318.67	314.83	317.71	308.78	313.4	311.19	311.48	312.83	312.66	316.3	313.36	313.21	311.72	315.67	310.32	316.97	312.48	307.15	310.91	308.81	309.37	310.84	313.32	315.48	309.99	314.23	312.53	315.02	310.86	308.93	307.8	311.65	317.03	310.89	313.67	303.77	304.33	317.04
298.04	302.8	300.96	309.67	293.12	302.12	301.46	305.03	301.89	302.19	296.32	303.57	297.96	297.13	305.28	301.75	300.7	305.03	300.22	302.35	303.55	305.62	297.7	298.29	306.54	305.03	305.48	308.14	300.64	303.86	301.89	304.3	309.04	299.43	299.88	299.23	298.31	305.28	306.02	296.96	298.96	300.52	303.59	298.87	299.31	300.17	303.94	296.97	307.54	290.56
308.38	308.23	311	306.58	309.88	307.43	313.14	311.32	308.41	307.82	314.81	315.11	306.29	314.18	307.42	308.4	313.68	310.46	319.64	309.82	310.71	308.12	308.04	308.57	309.86	309.13	312.97	312.89	313.35	312.37	321.3	311.56	309.19	313.48	312.34	314.45	316.87	316.79	310.07	312.75	314.01	311.05	315.37	308.85	312.71	318.22	311.88	313.97	315.63	308.13
327.78	329.45	330.95	325.59	326.58	324.37	320.47	325.14	317.08	324.61	321.22	327.52	325.33	318.66	325.59	326.17	331.05	327.51	329.15	325.16	332.29	331.16	323.92	328.47	332.55	323.84	327.35	329.52	328.45	325.93	321.56	320.15	331.07	331.4	324.79	328.44	319.72	338.02	317.9	327.82	328.28	320.59	325.02	333.03	326.09	320.74	325.4	333	336.46	329.5
307.05	299.14	302.21	305.21	298.88	302.06	312.28	306.36	304.55	302.03	308.25	305.16	302.73	304.18	305.61	308.22	303.05	302.28	306.14	305.12	302.26	301.68	309.07	300.5	298.33	302.71	308.79	300.97	306.81	307.72	308.45	302.05	310.02	303.8	305.51	305.23	300.73	303.35	297.78	298.32	307.39	304.32	305.18	304.24	302.3	298.1	293.98	302.85	298.62	303.46
313.2	317.53	308.42	304.4	307.72	314.2	310.46	315.64	309.65	312.54	311.27	311.88	311.12	317.05	305.15	313.21	315.19	313.07	309.95	306.39	319.46	313.01	313.85	309.56	315.78	315.74	307.97	313.4	315.17	313.66	306.48	308.79	311.24	315.27	316.81	310.73	316.86	312.06	313.73	312.49	305.33	312.72	310.7	317.56	314.14	317.57	314.24	317.64	318.96	317.87
317.02	317.4	303.81	305.92	315.05	313.68	304.96	313.76	306.9	313.52	313.03	305.72	312.7	314.02	313.98	309.32	311.64	312.84	309.33	313.83	311.64	305.66	308.29	309.4	310.79	306.32	309.59	310.9	307.45	309.41	306.23	313.69	317.81	314.21	310.69	308.61	309.69	309.22	314.74	312.25	314.17	313.44	314.99	304.92	310.88	312.91	311.87	306.56	314.43	306.76
299.9	292.61	305.6	301.17	310.24	299.8	305.56	302.74	300.89	297.09	306.02	301.11	304.38	300.99	298.74	308.58	302.34	303.45	306.21	305.83	298.25	306.04	302.32	303.6	301.92	302.73	302.36	307.16	299.22	295.33	305.92	304.08	300.67	301.3	306.48	303.91	300.49	302.22	301.55	299.26	303.5	301.44	298.07	302.61	304.03	305.66	298.33	295.44	306.02	303.85
302.17	301.88	299.3	303.14	304.81	306.28	304.35	302.96	304.44	304.96	299.87	295.74	299.27	298.34	303.59	297.07	299.72	304.58	302.42	298.75	311.41	305.53	303.17	300.57	302.65	301.83	297.44	301.45	299.29	298.65	306.43	310.46	301.81	310.05	302.85	305.91	307.43	297.73	313.44	303.93	298.69	307.28	307.49	304.81	305.77	308.95	306.37	307.35	307.11	300.74
312.92	316.19	314.17	309.71	317.37	315.42	317.6	310.73	322.04	314.74	309.81	315.78	318.42	307.75	313.06	312.61	312.09	321.05	317.91	318.21	321.66	317.55	319.48	312.29	311.19	312.5	316.15	315.64	311.66	316.4	318.47	309.87	316.6	314.35	314.82	315.85	312.01	317.42	316.38	319.02	317.26	321.35	322.4	315.29	320.93	310.93	318.46	316.16	316.05	322.16
301.1	301.58	307.08	304.66	302.4	305.19	304.32	302.94	313.3	305.41	303.96	302.21	303.73	306.39	300.4	307.52	292.58	303.98	304.67	311.68	301.43	300.76	304.32	306.86	304.56	306.53	303.28	300.86	302.76	298.11	301.11	303.75	308.32	297.01	298.6	312.06	299.64	298.05	304.25	308.23	301.84	296.25	295.11	302.28	308.87	299.55	307.67	307.1	304.08	304.73
315.74	313.61	317.74	314.85	305.84	306.08	312.91	309.81	313.64	315.52	307.74	313.14	311.31	314.14	315.92	311.36	307.27	305.63	311.09	314.87	315.16	305.96	310.57	305.44	304.31	311.25	313.84	310.73	312.61	313.83	306.38	317.96	310.52	318.67	312.54	314.29	303.76	306.34	313.41	309.96	308.49	312.94	307.66	304.18	308.81	323.29	306.38	310.38	313.22	307.31
300.29	297.51	307.2	296.23	305.88	303.28	295.35	307.36	305.4	299.35	300.07	302.34	313.31	298.5	311.58	305.42	301.55	305.46	307.77	299.01	305.61	303.25	303.35	309.8	304.48	305.28	313.16	299.99	301.34	300.64	299.61	306.54	309.08	302.75	304.18	301.77	300.96	295.92	303.67	313.45	304.1	306.53	303.05	300.1	305.27	306.82	305.97	303.81	302.15	301.92
309.06	315.72	314.61	309.52	314	314.45	308.3	316.54	311.92	305.5	312.56	312.7	315.89	314.52	311.76	309.48	310.07	304.9	311.86	311.33	317.18	316.66	310.75	307.59	312.62	316.34	311.92	312.91	316.34	316.88	311.33	303.33	310.42	312.26	316.95	311.79	307.58	312.95	308.81	313.7	316.11	311.54	311.67	309.42	314.59	313.54	306.37	307.63	311.74	315.1
303.16	303.94	298.19	308.9	299.52	307.66	304.72	303.77	303.39	308.33	304.14	301.85	310.64	301.75	301.4	303.81	305.06	301.85	306.6	301.06	306.03	297.34	299.7	304.84	302.64	306.62	310.12	295.53	309.24	306.6	299.64	309.92	300.67	299.7	299.58	302.91	299.6	307.88	303.66	306.6	296.63	308.49	304.94	304.37	304.72	299.75	297.98	298.45	292.11	297.49
326.72	326.29	327.55	328.96	331.22	321.96	327.22	332.66	322.89	331.18	330.74	326.7	327.32	329.47	330.65	331.91	324.87	330.37	328.5	326.03	320.61	338.53	328.31	334.32	332.32	329.77	327.19	333.83	329.44	328.04	334.4	333.9	327.57	321.33	338.86	326.07	327.05	328.02	327.43	327.96	317.14	325.92	330.61	323.18	335.33	333.14	338.59	323.36	337.37	320.14
311.16	314.84	313.24	315.75	318.11	315.22	317.04	326.33	306.79	311.84	312.86	316.86	308.14	313.1	310.83	318.47	308.42	315.88	313.56	311.24	320.53	311.07	317.08	315.44	318.49	315.82	312.15	320.29	314.32	312.57	316.65	322.63	323.23	318.35	318.85	312.86	314.99	319.56	315.52	313.82	319.83	314.18	314.73	316.03	310.91	312.74	306.05	311.1	316.47	316.32
310.73	309.11	318.48	315.33	312.2	313.65	307.7	310.42	312.65	316.47	311.91	321.24	312.99	327.43	308.6	316.91	312.19	320.5	322.72	312.61	320.64	308.69	317.99	318.46	322.61	315.01	311.11	312.49	309.4	314.74	312.36	315.91	321.25	321.4	311.11	311.35	308.2	306.01	317.64	316.15	315.69	310.93	313.48	315.54	315.79	312.23	316.72	319.65	319.61	310.18
311.81	313.06	304.69	311.47	309.68	314.47	305.26	310.14	313.61	314.53	307.89	318.31	309.32	320.18	311.37	312.9	312.14	308.84	306.84	309.17	311.95	307.11	311.44	309.27	307.58	315.07	306.82	308.92	312.48	310.05	309.86	307.86	312.39	310.05	314.9	311.5	306.89	316.49	312.34	313.07	305.21	317.55	317.39	315.28	306.62	311.75	312.93	313.89	310.63	309.76
316.29	320.34	320.88	316.7	319.82	314.24	313.23	311.39	313.27	323.65	316.34	312.04	319.88	314.7	320.05	317.41	316.91	314.91	313.66	310.54	313.84	318.69	320.39	309.5	325.26	325.75	313.78	314.51	309.34	316.41	317.6	313.85	318.8	315.12	322.45	317.11	318.5	317.08	315.13	320.53	314.42	322.87	311.99	312.76	323.42	313.03	321.22	316.1	320.93	313.66
311.98	310.86	307.8	314.45	314.06	310.85	313.1	307.07	310.11	307.07	312.14	311.41	312.71	309.09	306.31	311.01	306.36	305.89	315.47	305.43	312.81	308.86	309.01	308.6	306.41	306.01	308.51	307.02	310.79	307.66	313.47	311.73	306.67	306.69	309.42	313.06	315.26	307.58	306.53	308.84	309.82	302.5	314.06	312.3	308.87	313.74	308.39	308.03	313.44	312.91
303.56	309.28	305.49	305.45	299.63	294.7	300.14	303.24	300.7	309.51	304.55	301.82	303.09	303.76	297.31	299.55	301.09	296.4	304.84	309.02	306.82	309.93	302.55	304.88	301.69	302.13	302.66	306.28	305.34	306.84	308.4	298.98	306.08	300.28	297.44	308.54	303.72	305.24	297.01	299.81	305.31	305.85	305.07	303.41	299.01	305.85	304.85	308.96	305.29	309.67
319.34	325.25	323.77	326.57	325.8	323.99	327.7	332.43	325.49	325.2	331.82	329.43	322.29	328.07	328.9	325.4	329.79	326.97	326.43	329.37	326.83	328.41	322.68	328.75	321	330.25	321.99	331.91	327.14	329.32	324.29	328.94	327.16	330.74	324.52	334.83	331.15	331.92	327.54	328.91	336.27	328.52	330.6	325.81	329.77	324.14	332.04	326.54	326.13	332.9
297.03	292.53	293.99	303.75	304.91	300	295.74	298.82	297.21	295.57	296.69	298.98	298.92	294.43	292.86	300.72	299.65	297.5	298.29	296.25	297.13	300.54	292.02	292.23	295.56	294.99	302.46	301.07	293.74	296.16	294.28	299.11	297.53	294.05	292.34	301.93	297.71	300.7	300.99	300.3	293.31	292.13	294.61	296.33	293.58	291.18	303.43	302.21	298.21	298.35
311.39	312.59	306.83	312.46	309	306.07	313.78	309.24	308.83	312.52	313.62	306.31	315.25	304.03	314.68	307.41	311.29	310.03	309.86	307.18	306.78	301.44	312.67	301.8	312.01	311.13	307.45	306.87	297.84	312.57	302.7	313.48	306.95	312.1	306.13	313.55	311.64	308.59	314.22	306.62	308.58	304.44	312.99	309.27	312.13	308.45	310.84	302.41	302.58	313.63
306.52	311.89	311.86	313.42	307.48	302.32	312.41	313.24	302.24	309.22	305.47	308.87	308.29	307.08	303.74	304.25	308.56	302.94	306.36	306.87	309.61	311.7	304.39	307.12	304.63	300.87	307.43	309.05	308.07	305.08	311.16	307.81	306.19	309.78	306.12	305.29	307.55	312.78	305.89	306.9	306.65	306.12	308.09	303.98	313.47	316.08	306.92	303.7	303.33	305.39
316.33	312.29	314.26	307.53	308.11	310.44	312.01	314.31	314.26	317.68	312.65	308.07	309.65	312.32	305.63	320.09	304.91	310.68	315.31	313.81	319.74	310.22	307.47	316.84	311.18	308.13	317.12	320.09	311.1	311.77	314.13	317.63	307.88	316.63	310.24	314.38	310.41	309.12	306.56	307.38	317.27	314.68	304.83	312.97	312.33	305.43	310.73	318.76	313.28	313.46
302.79	303.33	306.04	301.56	305.52	305.64	306.07	296.62	303.31	304.67	298.92	307.96	299.57	303.34	304.19	306.52	306.5	306.73	304.47	307.77	304.81	304.05	298.77	298.22	304.42	302.43	296.91	307.79	304.53	301.85	302.06	301.46	304.83	304.27	298.18	302.69	297.16	296.53	301.1	298.29	308.69	303.52	303.05	302.71	302.68	303.53	303.09	302.23	305.12	300.49
302.59	306.83	301.29	300.39	301.94	302.26	295.4	305.03	300.21	303.38	293.25	296.7	298.51	297.08	296.82	295.19	306.87	302.33	305.6	291.64	306.59	298.76	308.14	297.24	298.52	303.53	298.01	300.43	305.18	297.7	298.37	302.98	304.88	295.8	306.01	305.39	300.84	303.22	298.91	306.27	298.24	307	300.31	301.53	302.85	298.75	296.52	303.04	300.41	301.53
301.44	306.83	302.25	297.71	304.08	300.16	304.8	300.54	305.23	300.45	301.23	305.86	295.12	302.06	302.29	303.13	304.3	303.6	302.78	299.47	293.59	309.61	303.91	304.28	298.62	307.27	306.32	296.44	302.12	307.64	302.82	311.02	305.99	309.85	303.39	304.94	305.36	304.11	303.68	301.85	297.99	295.56	303.47	301.42	307.86	301.12	304.14	301.4	305.06	303.79
321.97	322.22	325.7	331.42	329.52	322.55	322.32	324.66	327.56	325.61	327.5	329.47	329.26	331.17	326.51	328.57	332.34	325.14	324.16	325.26	334.15	335.22	325.48	323.07	326.83	334.3	335.04	322.36	333.88	328.13	331.9	327.06	328.23	330.25	327.78	330.46	329.18	327.95	324.27	331.57	327.47	329.22	335.86	326.24	332.98	333.17	324.46	324.54	329.97	326.47
[truncated: 150 more columns]
