# Supplementary material for: Genetic dissection of main and epistatic effects of QTL based on augmented triple test cross design
Source: PLoS One. 2017 Dec 14;12(12):e0189054. doi: 10.1371/journal.pone.0189054 (PMC5730204; doi:10.1371/journal.pone.0189054)
Supplement: S9 Supporting Information — (ZIP) [file pone.0189054.s009.zip › z5_200_0.5_10.csv]

304.5	303.59	303.53	305.63	302.29	303.73	302.41	302.64	303.59	303.79	302.61	303.6	304.02	302.93	303.46	299.59	302.08	303.52	304.05	302.68	302.9	304.03	303.33	304.14	304.13	303.68	302.88	304	305.22	304.23	305.37	302.17	300.37	304.42	302.27	305.26	302.84	303.73	303.22	304.98	304.26	303.14	304.36	304.65	306.3	303.35	300.9	304.24	302.86	304.11
311.71	312.92	312.52	312.94	314.01	312.5	311.76	313.75	313.9	313.64	310.22	313.15	313.81	312.94	314.02	313.89	311.26	310.86	314	313.35	314.09	314.12	314.52	312.36	313.31	308.31	311.33	312.27	313.9	312.3	314.15	311.86	315.47	315.95	315.35	314.26	312.11	312.35	315.48	313.6	315.58	314.44	312.04	310.51	312.66	314.67	314.39	314.13	314.29	312.19
301.61	304.02	306.38	301.95	304.23	303.96	304.38	300.66	303.94	304.63	302.37	305.3	304	303.82	302.69	304.27	304.13	298.33	301.34	304.65	304.39	303.27	303.21	302.27	303.91	304.29	299.74	301.03	304.9	306.28	302.17	304.97	302.12	301.01	303.81	300.5	300.61	303.6	301.45	301.14	301.11	304.39	303.14	302.53	304.57	304.55	301.17	301.65	303.59	302.98
318.05	317.58	318.11	317.96	320.75	317.3	315.45	317.8	317.42	318.18	318.36	319.42	318.23	318.81	317.83	319.34	319.22	316.52	319.33	318.31	319.8	317.55	320.49	320.35	320.78	317.47	319.95	319.83	318.69	319.29	317.54	318.13	317.79	318.77	318.33	318.86	317.92	319.49	320.34	318.76	319.09	318.48	319.6	318.61	316.81	318.17	319.07	319.3	318.12	315.91
311.39	313.06	312.2	314.34	312.65	312.3	314.02	311.04	310.59	313	312.77	311.06	313.91	316.35	312.15	313.65	314.21	312.09	314.52	315.68	311.75	312.83	311.58	309.88	312.46	313.58	310.26	315.44	312.13	313.95	315.95	316.27	313.04	313.66	312.35	313.48	315.2	313.31	311.33	311.5	313.12	314.9	314.11	311.46	315.83	311.43	310.12	315.2	312.22	311.72
314.38	312.26	311.54	315.41	311.73	314.13	315.48	314.96	314.13	313.23	312.54	313.41	313.62	311.78	316.69	314.11	314.79	313.12	315.09	314.73	315.21	313.44	314.4	316.21	313.14	311.83	312.95	314.89	312.78	312.12	314.06	313.14	316.68	315.43	313.96	312.83	310.51	314.19	313.89	314.36	314.74	313.89	314.19	311.49	311.57	315.1	314.71	312.75	312.18	315.51
301.96	302.26	301.72	303.78	303.13	303.34	301.68	305.97	301.61	302.63	303.95	301.99	301.33	304.86	301.73	302.22	303.03	301.89	301.3	302.4	303.73	302.4	303.3	303.92	304.42	302.82	304.28	302.44	301.1	301.72	301.8	301.6	301.42	304.44	300.09	304	302.95	304.24	303.31	302.19	301.96	300.77	303.97	302.41	301	303.02	300.39	301.95	299.36	302.59
311	315.29	313.01	307.93	314.92	314.17	312.83	310.49	309.84	309.88	313.06	311.47	311.64	312.09	313.25	309.96	312.26	314.14	311.06	311.21	312.9	315.06	311.39	311.9	313.25	312.45	313.88	312.69	313.53	311.33	313.18	313.98	309.59	310.38	312.43	311.82	309.78	311.34	312.2	311.32	311.56	311.73	312.08	313.67	313.76	313.11	312.24	310.97	312.86	313.18
296.04	294.95	292.99	294.63	294.37	295.85	293.38	292.84	295.22	294.01	291.9	292.75	293.15	295.02	296.21	295.91	294.35	293.25	294.52	295.22	296.62	293.09	299.6	295.29	298.26	295.21	294.77	294.35	291.84	294.47	292.88	294.39	296.81	293.93	296.24	293.43	297.3	296.27	297.68	293.99	294.9	296.16	293.48	290.13	295.75	294.33	293.5	294.13	293.83	294.61
303.88	303.48	304.84	305.37	303.07	305.67	303.47	304.46	306.19	304.13	305.13	304.97	305.35	303.57	307.67	305.59	302.96	306.16	307.27	305.58	304.41	303.45	306.86	306.28	302.25	304.57	306.12	306.78	303.62	307.12	304.76	306.15	304.53	305.9	303.22	306.52	305.5	305.34	304.99	304.66	304.77	302.68	303.33	308.33	306.11	306.13	305.9	305.28	306.33	306.77
311.74	309.51	310.33	310.41	312.22	310.59	309.72	309.7	310.39	311.77	309.93	311.62	311.45	311.28	309.06	307.86	311.21	309.96	311.24	309.08	310.44	310.82	312.82	310.45	309.67	308.16	311.19	310.85	309.94	309.15	310.36	311.57	310.19	311.85	310.55	310.14	310.82	310.85	308.11	309.75	314.25	308.84	310.92	308.94	311.15	311.05	309.85	310.23	309.34	308.85
317.72	322.07	317.57	320.36	316.22	319.64	319.77	316.91	319.61	319.04	319.27	318.38	320.25	317.97	320.46	318.88	317.96	317.68	317.82	316.31	317.32	317.33	319.7	320.1	319.63	316.56	319.09	319.4	317.91	318.52	319	316.43	318.04	318.35	319.01	319.2	317.73	319.18	317.67	319.24	316.91	317.66	321.29	317.63	321.27	320.08	317.96	317.69	317.77	319.22
303.91	303.24	302.23	303.65	302.94	305.01	304.08	302.17	302.03	304.59	302.43	303.56	302.61	301.62	303.43	304.86	304.23	304.8	304.4	302.29	307.17	303.18	304.06	302.94	302.22	301.97	302.63	302.88	302.91	302.04	304.26	303.96	303.04	301.36	301.91	301.96	302.13	304.37	303.52	301.96	304.25	303.26	303.59	302.92	302	302.47	301.94	306.16	303.27	305.15
305.19	305.15	305.08	300.67	303.63	305.35	302.34	304.64	304.32	302.71	302.96	303.34	304.69	304.87	304.3	302.94	302.24	302.29	304.93	303.91	305.06	304.5	304.47	301.31	302.17	301.23	304.27	303.97	305.81	304.08	305.54	301.87	304.94	301.03	304.74	304.39	303.66	304.72	305.12	303.05	302.17	304.7	304.64	303.7	303.86	304.86	304.23	303.98	301.92	304.65
296.8	295.17	294.67	299.02	298.66	296.13	297.24	295.3	294.84	298.65	299.44	298.46	296.37	297.47	296.85	295.8	298.61	297.21	296.5	298.15	295.72	299.92	296.71	298.06	296.34	299.43	297.36	295.58	296.49	295.94	294.85	298.66	297.59	295.92	296.06	294.83	294.15	298.63	299.21	298.1	298.43	296.6	298.69	299.21	297.39	299.25	296.15	297.19	298.65	295.66
315.18	318.48	316.5	316.44	318.33	317.68	318.71	316.25	317.94	316.68	317.27	315.57	315.77	317.29	317.55	316.58	317.19	318.74	316.66	313.59	317.9	318.19	317.09	316.17	318.33	313.48	316.9	317.68	314.02	317.17	315.63	316.65	317.78	316.75	316.03	318.23	315.6	318.25	315.17	315.71	316.01	317.1	317.19	317.25	314.52	315.74	314.93	316.34	318.3	316.68
303.9	305.98	305.63	305.47	304.35	306.12	304.15	308.07	304.9	306.93	304.8	304.35	306.2	306.94	306.09	306.2	305.75	307.48	305.99	304.53	307.78	308.13	305.35	308.06	307.36	306.84	303.6	306.06	304.65	305.25	307.02	305.89	304.01	302.9	306.07	304.59	306.77	306.45	305.38	303.48	304.84	307.55	306.45	305.45	306.31	306.67	304.37	304.7	306.86	301.92
307.57	306.37	308.6	306.7	304.37	306.93	307.87	304.04	309.96	304.71	305.8	303.4	305.19	305.35	304.48	305.71	305.89	308.04	307.13	305.84	306.19	306.6	308.49	304.39	307.75	307.5	307.34	306.02	306.14	303.94	308.85	305.11	307.39	306.63	306.04	304.71	305.61	307.7	306.41	306.64	306.76	306.79	306.66	307.79	305.7	306.61	304.16	307.42	304.44	305.1
305.16	303.84	300.44	303.57	303.21	305.46	303.23	303.81	303.69	302.88	305.13	303.86	303.27	302.86	302.82	302.64	302.75	302.78	302.6	303.94	303.43	304.05	302.2	303.94	302.19	302.73	304.01	304.84	301.23	304.13	305.86	302.1	301.39	302.08	304.39	301.43	306.74	300.72	304.96	303.52	304.6	304.73	305.22	303.6	302.73	303.97	301.81	303.31	302.56	301.78
315.89	313	313.93	313.75	311.99	313.22	312.43	312.85	316.58	315.74	315.01	314.47	314.13	313.88	315.67	314.3	312.98	311.85	316.19	315.04	312.51	316.92	313.19	312.12	315.03	315.12	316.99	312.32	312.76	314.07	315.28	313.14	313.15	316.15	315.29	316.25	312.78	311.88	313.17	313.3	313.86	312.88	313.87	313.62	315.16	314.63	311.44	313.7	312.59	315.89
304.06	304.44	305.48	303.79	303.59	302.67	302.42	302.94	302.84	302.24	303.66	303.88	305.98	304.18	303.09	304.43	303.36	301.96	302.72	304.13	303.81	308.03	304.89	304.5	303.37	307.58	304.76	304.23	305.29	304.5	304.73	304.61	302.93	307.47	301.57	302.65	303.2	303.08	305.92	305.24	304.25	304.09	301.81	303.28	300.69	303.31	304.17	303.27	304.27	304.43
302.42	300.95	299.89	301.61	301.4	302	303.86	300.95	302.12	300.43	301.7	303.94	301.25	303.35	300.54	302.54	300.58	304.23	302.71	302.12	301.5	303.74	301.81	306.04	303.13	300.79	302.08	300.89	302.43	300.9	304.45	298.24	303.28	303.52	302.25	302.15	301.44	303.47	301.32	304.58	300.95	300.58	299.13	299.3	301.86	303.76	301.26	301.48	302.53	299.73
304.29	304.89	304.63	302.76	303.92	303.23	303.74	302.88	303.27	304.98	301.53	305.15	304.09	303.27	304.68	305.67	307.34	303.89	303.96	303.89	305.12	304.35	303.04	304.75	303.41	305.6	304.08	302.25	302.59	306.18	304.83	306.27	302.16	304.27	303.57	303.02	304.86	307.54	306.96	304.49	306.63	306.15	304.03	303.96	301.67	305.44	302.74	304.85	303.22	303.9
304.49	305.25	304.63	304.42	304.27	302.7	303.01	303.4	303.11	304.04	301.87	301.42	301.95	302.43	300.95	303.26	304.61	304.09	302.69	305.32	301.74	304.27	304.07	302.21	300.25	305.84	305.55	304.4	305.29	302.13	305.01	303.91	304.31	304.02	301.74	303.04	302.87	303.59	302.67	304.86	305.08	303.45	305.65	301.85	303.61	306.16	304.04	302.33	303.43	302.47
315.5	315.24	313.42	315.01	313.38	314.39	315.52	313.01	314	315.06	314.91	311.2	314.01	314.31	316.8	314.57	313.53	315.59	313.12	315.22	313.1	315.65	312.65	313.45	311.81	315.1	313.93	314.66	313.1	313.15	313.93	313.13	312.63	313.26	312.24	315.33	316.46	312.86	311.41	314.82	316.33	313.23	313.81	311.26	314.24	314.43	313.37	312.17	313.41	316.11
303.02	303.16	301.54	303.39	303	301.6	302.52	299.78	304.39	302.53	301.69	302.93	302.19	301.26	306.99	303.37	300.87	305.96	302.99	304.1	300.28	298.03	302.9	303.22	302.82	301.43	300.67	302.03	302.9	302.15	302.96	302.24	302.58	302.29	301	305.43	303.5	299.77	301.46	301.6	301.22	303.16	302.49	302.72	301.39	299.53	302.59	303.6	300.55	301.62
294.65	294.29	293.74	296.64	293.88	295.83	296.51	293.77	294.48	293.78	294.1	294.24	295.19	295.1	294.97	291.32	294.61	295.58	293.49	292.9	292.24	294.17	291.8	296.52	294.16	294.56	294.82	291.88	297.78	295.34	293.99	292.76	292.97	294.12	294.32	296.56	293.98	293.88	294.38	294.33	294.25	293.39	293.54	291.97	292.57	294.06	293.42	292.98	292.94	291.96
310.61	310.32	308.32	310.87	309.52	308.25	312.95	310.64	313.74	310.82	313.97	310.19	309.43	309.78	311.78	309.3	312.28	309.95	311.88	312.18	310.53	309.36	312.23	311.83	309.53	309.46	310.36	309.96	308.67	308.84	311.38	310.88	308.39	310.78	310.5	306.83	311.3	310.91	310.11	310.6	310.69	309.09	309.61	313.66	311.85	310.74	310.35	311.29	310.1	306.78
303.95	304.1	306.39	304.16	304.52	305.09	302.77	303.08	304.23	304.54	303.2	303.52	306.4	305	304.58	308.13	303.54	303.81	307.04	305.75	302.93	302.83	307.36	303.4	304.45	304.67	307.92	300.4	304.66	307.67	305.22	303.95	306.5	305.07	303.84	304.98	305.13	303.4	304.94	303.32	304.61	306.64	305.96	305.14	305.91	305.81	305.34	302.63	305.52	305.28
303.7	302.61	303.97	305.5	302.56	304.54	305.76	305.09	303.28	304.7	304.23	305.52	304.2	303.05	302.93	300.14	302.51	302.96	302.58	304.63	303.94	305.46	303.14	305.45	306.26	302.21	303.5	304.38	307.22	303.54	303.71	303.3	304.78	303.97	303.87	303.37	301.45	306.25	303.6	306.21	303.36	307.61	302.47	303.17	304.61	304.45	304.77	304.39	303.87	302.51
314.22	311.02	313.13	315.36	311.51	313.71	314.08	314.78	314.38	311.85	312.22	313.35	313.78	313.4	312.94	311.93	307.99	313.8	313.54	314.5	312.45	311.96	310.53	314.68	312.64	314.47	310.63	314.25	313.88	315.38	310.07	313.28	315.24	314.79	312.09	313.22	312.27	313.57	313.67	311.49	313.2	313.95	312.81	314.14	314.8	314.45	314.27	314.7	313.11	312.5
313.34	314.95	314.39	313.54	311.31	311.22	312.37	311.8	310.92	311.9	311.77	313.27	314.74	312.43	315.22	314	311.8	313.27	313.47	311.2	313.76	313.89	313.03	313.84	313.51	313.5	313.72	313.55	313.4	312.54	312.77	313.11	315.69	315.58	314.37	314.12	312.74	312.71	313.72	314.05	313.85	312.01	312.44	314.95	313.41	313.47	312.95	315.44	311.08	311.85
315.85	319.44	317.76	319.53	316.6	317.14	318.04	319.14	318.97	318.19	320.01	319.04	317.85	317.45	316.16	320.44	320.31	317.44	317.02	318.24	320.42	317.65	318.9	319.18	318.34	317.57	318.67	319.92	322.39	317.69	319.37	319.89	318.7	316.07	317.62	318.95	316.72	319.04	318.48	317.93	317.26	320.42	319.64	319.85	319.06	319.2	318.82	319	318.82	320.78
327.48	329.13	326.31	329.19	327.94	331.2	326.47	328.75	329.69	327.25	325.59	327.99	328.9	329.15	325.91	329.56	326.55	328.1	329.11	324.24	328.23	328.84	330.34	327.8	326.6	330.68	325.85	327.59	330.24	327.59	328.75	327.47	329.91	326.61	330.61	326.45	329.19	328.31	329.54	328.62	326.89	326.75	327.99	328.71	326.9	329.51	329.77	330.24	326.52	327.98
302.84	303.61	305.61	303.26	301.68	304.21	302.73	305.56	301.82	305.61	304.94	304.29	303.32	301.35	304.76	304.02	304.66	303.25	302.46	302.31	304.95	303.38	303.33	303.51	303.68	304.16	305.93	304.86	300.03	304.81	302.29	304.03	303.07	304.32	303.46	302.16	303.2	304.05	306.08	303.49	304.72	303.35	304.94	304.94	303.26	303.15	303.93	304.67	303.93	304.86
305.7	305.22	307.94	307.03	307.65	304.28	307.31	305.83	308.74	305.92	306.44	305.56	306.5	306.88	306.79	308.11	309.35	306.32	305.2	306.88	305.83	306.23	305.38	304.87	306.65	307.7	306.28	306.28	306.43	306.06	308.42	308.33	306.63	307.89	307.24	310	308.07	308.07	306.61	307.63	306.4	306.39	307.57	305.58	307.97	305.66	305.37	306.82	303.18	308.21
314.67	315.39	316.26	312.35	313.98	313.57	313	314.46	314.2	314.56	318.66	313.83	314.76	313.86	314.01	314.93	316.27	315.19	316.19	313.59	311.07	313.28	312.45	315.19	313.97	312.73	316.02	312.12	317.14	315.93	314.31	315.25	314.33	315.28	311.99	314	314.44	316.5	315.92	316.04	313.47	312.76	312.72	313.01	314.53	312.4	311.87	312.8	314.26	313.5
326.55	326.7	326.02	327.1	326.22	326.88	325.59	329.19	327.11	325.65	325.89	327.57	325.8	325.63	326.59	326.78	328.43	325.36	327.44	326.64	325.99	327.79	330.26	324.12	323.57	326.59	328.07	326.67	327.93	328.07	327.49	327.9	328.19	328.62	326.69	327.5	328.05	329.16	328.5	328.35	327.45	327.1	325.55	324.79	327.23	330.19	326.49	327.12	324.93	327.37
320.66	317.72	320.25	316.53	320.19	320.18	317.56	313.97	317.79	318	318.94	317.99	318.57	317.11	318.09	317.22	317.79	320.52	318.29	317.82	317.83	318.2	320.07	318.59	316.88	320.51	318.8	317.08	316.51	317.04	318.13	316.71	319.54	318.75	318.34	316.55	316.82	317.27	318.42	316.74	320.68	319.21	317.91	318.48	318.62	318.25	314.31	319.21	314.81	319.39
311.29	312.7	313.09	310.36	312.56	310.68	312	315.04	310.77	311.75	311.31	312.97	312.24	314.08	310.27	313.47	310.07	313	311.28	310.62	310.8	312.6	311.6	312.55	311.02	314.42	311.29	310.03	312.87	310.69	313.18	313.75	313.77	314.37	313.93	313.31	310.2	311.88	313.79	312.4	310.67	310.41	313.53	311.16	312.76	310.16	310.76	311.17	311.27	312.07
305.03	301.14	305.34	304.96	307.96	304.51	304.82	303.02	303.72	303.59	305.68	305.4	299.93	303.26	304.99	302.2	302.83	307.01	304.82	302.86	305.06	307.05	303.51	304.67	307.15	304.23	302.08	305.45	302.27	305.43	305.99	304.16	304.02	304.11	303.95	306.16	303.64	302.67	301.94	304.23	300.01	302.37	302.56	305.65	300.89	302.52	300.65	302.81	305.66	303.18
313.39	312.6	314.16	313.29	312.59	313.5	313.5	313.88	315.3	314.57	312.67	313.84	312.63	313.84	313.51	313.95	311.97	314.35	316.55	314	314.75	314.72	313.67	316.81	312.36	312.87	311.27	314.39	314.35	313.82	313.55	312.68	312.88	312.94	314.13	313.43	311.49	313.18	311.86	311.83	314.94	313.8	313.64	312.92	313.72	313.53	314.86	313.66	313.54	313.2
297.5	296.52	291.75	293.97	295.62	293.21	294.11	295.31	296.31	294.47	294.64	294.83	294.09	297.01	291.54	295.49	297.63	295.17	295.39	293.36	294.96	293.69	295.55	295.93	293.26	296.57	294.93	294.29	293.91	295.85	293.1	295.4	295.76	295.12	296.83	295.15	296.19	295.5	295.68	295.53	295.21	292.22	293.83	295.81	297.02	294.02	295	297.42	296.7	296.65
302.29	304.85	303.63	303.07	301.33	304.96	303.6	303.69	301.59	302.1	303.15	301.4	303.86	304.21	303.29	300.58	306.05	302.19	303.62	305.74	301.48	301.7	304.81	301.6	302.99	303.92	301.95	304.6	304.28	306.66	303.97	303.51	303.63	304.85	303.52	305.19	303.31	304.61	304.28	305.45	302.08	302.53	301.73	305.31	303.01	304.84	303.23	306.42	305.35	305.25
300.38	298.83	301.2	299.46	300.16	299.13	299.72	300.46	301.36	302.57	299.86	300.19	303.09	300.44	299.87	299.28	300.16	300.66	299.82	298.66	299.14	299.15	299.51	301.45	300.61	299.35	301.76	301.2	298.51	301.36	300.65	301.27	299.37	298.78	298.67	298.49	299.75	300.7	298.47	300.27	299.38	299.21	299.09	302.37	300.34	300.05	302.52	300.14	300.19	296.96
318.46	318.62	316.59	315.3	317.69	318.15	319.76	317.06	317.71	318.27	319.25	317.48	319.19	317.34	317.21	317.75	316.85	316.41	318.02	316.86	316.27	317.78	314.27	319.67	315.44	315.48	316.09	318.99	316.83	320.74	314.65	319.47	315.38	318.32	320.32	313.48	316.84	315.68	317.09	317.65	316.18	318	318	319.44	316.76	317.4	315.72	319.29	317.36	315.86
314.96	319.39	315.68	316.75	316.46	315.48	316.63	317.97	316.08	317.94	314.26	316.97	319.8	313.57	313.66	317.42	315.25	317.55	318.51	318.78	316.53	315.93	317.84	314.31	314.55	317.45	318.86	315.74	316.41	316.59	313.39	316.85	313.19	314.38	315.46	319.39	316.47	316.87	314.85	315.03	315.48	315.63	318.66	317.17	314.62	313.84	315.69	316.63	318.77	317.78
328.11	323.61	327.63	326.88	328.44	327.54	327.38	327.14	328.03	328.1	326.61	325.38	329.77	328.01	325.88	325.04	327.48	327	323.89	325.71	329	327.07	328.47	324.74	326.47	327.53	325.44	325.06	328.59	326.55	329.43	327.26	327.64	327.54	327.73	324.91	326.44	327.98	327.75	326.09	327.87	326.79	326.82	326.56	327.25	326.87	326.56	328.37	326.52	327.3
307.2	306.76	305.06	308.1	308.17	305	307.5	308.4	306.76	306.74	305.44	306.03	305.6	307.17	306.82	307.39	307.13	306.37	307.46	305.31	308.65	304.83	309.1	305.95	307.03	303.04	305.73	307.35	304.15	306.96	309.43	306.33	307.05	305.58	306.93	304.03	306.29	306.34	307.16	309.13	307.67	307.87	306.2	307.98	306.03	305.05	304.59	305.66	305.65	306.42
291.71	293.12	293.73	293.9	291.51	294.05	292.73	293.25	294.72	294.5	295.2	294.99	296.15	296.12	293.84	297.82	294.26	293.92	293.23	294.1	293.27	293.89	292.36	293.27	294.41	294.26	292.71	293.46	292.76	294.76	293.96	294.9	296.58	291.49	294.24	295.23	295.76	294.19	293.62	295.37	294.22	297.86	292.49	295.81	294.73	294.6	291.68	294.83	293.68	296.28
302.54	302.32	303.84	302.61	301.78	303.64	303.37	301.77	300.02	301.39	303.13	300.9	301.14	304.09	302.51	299.68	302.88	303.58	301.56	300.99	300.77	302.72	302.85	301.55	303.67	303.27	303.09	302.72	305.25	301.74	302.72	301.57	302.61	303.82	301.88	300.03	303.66	302.13	303.6	303.15	303.58	304.64	300.3	301.79	300.55	299.5	302.83	300.77	302.34	303.31
307.84	306.71	309.4	306.62	308.58	306.81	310.13	305.94	310.24	308.31	308.49	310.48	309.17	308.71	308.57	309.87	306.57	306.83	309.86	308.51	307.28	311.56	306.93	308.64	310.56	309.08	308.44	309.62	307.85	308.18	308.74	309.38	307.92	308.55	309.88	309.65	311.15	307.56	308.7	307.74	307.53	313.54	309.74	307.83	307.68	312.31	308.84	307.74	309.27	310.94
304.78	304.99	304.56	302.88	303.83	306.56	305.69	306.93	305.06	304.24	307.25	307.15	306.63	304.63	306.16	305.93	306.96	305.47	304.82	303.08	310.86	305.85	306.93	308.27	307.54	306.14	305.12	303.95	307.32	305.04	301.26	307.05	307.81	305.41	306.26	306.33	307.2	305.44	305.13	307.24	307.53	304.27	308.08	302.45	306.15	302.63	305.67	305.69	305.29	305.18
299.82	301.95	300.78	297.63	300.89	300.58	301.2	299.75	302.58	302.52	303.63	298.96	301.28	302.36	300.97	299.59	302.57	299.76	302.14	300.23	301.25	300.19	299.23	299.14	299.3	301.97	300.72	300.74	303.68	297.89	299.74	299.31	302	301.21	305	299.63	303.16	301.41	303.31	301.68	300.23	301.84	301.12	299.75	300.03	300.61	298.36	301.77	301.33	299.04
312.9	316.39	314.16	316.64	312.85	316.04	316.52	315.45	314.83	314.3	314.2	315.53	313.28	317.04	313.93	314.52	315.09	316.28	314.66	316.31	313.53	314.85	313.26	313.39	316.6	312.06	314.39	314.88	315.61	313.69	315.94	314.55	316.17	315.65	316.31	315.47	318.22	315.31	313.89	314.55	312.25	315.28	313.63	317.29	316.25	316.67	317.03	314.88	314.49	314.16
298.6	297.87	299.96	296.3	298.15	297.05	296.82	296.19	297.87	298.25	297.41	297.81	294.34	295.67	296.68	296.66	297.25	297.4	295.97	295.14	295.84	296.03	296.24	295.62	298.62	297.73	296.07	296.47	295.29	296.85	297.7	296.85	297.14	296.35	295.2	297.94	294.91	294.96	296.67	298.34	295.63	296.17	295	298.85	297.26	297.15	298.92	295.84	296.5	297.58
312.82	315.14	313.98	314.83	316.37	316.38	315.52	313.07	315.19	315.75	315	314.94	314.46	315.75	315.37	314.72	317.73	315.62	314.74	316.32	315.66	312.87	316.76	313.26	315.63	314.4	312.31	311.68	311.25	315.24	314.35	316.2	316.59	316.36	313.59	316.06	313.31	313.41	316.24	314.88	316.13	313.81	314.97	312.44	314.81	314.45	314.29	314.99	313.19	315.24
306.89	305.85	302.88	303.19	302.69	304.49	305.79	304.16	304.33	305.18	306.32	304.8	304.12	303.53	303.07	306.95	305.27	304.84	302.64	305.08	304.46	306.04	304.82	305.88	304.78	303.5	304.51	304.66	305.34	305.74	300.25	305.01	305.48	306	303.44	304.79	305.43	304.58	304.03	305.1	304.86	305.25	305.74	306.68	305.87	302.13	303.96	304.73	305.13	303.22
297.34	295.66	298.07	296.26	299.83	298.32	296.64	296.51	296.25	297.6	295.53	296.94	298.48	296.69	296.7	297.11	297.06	296.92	295.92	292.79	295.39	296.52	297.82	295.95	295.79	296.55	296.62	298.21	296.84	294.37	296.23	295.33	297.41	298.6	297.91	297.74	298.33	298.26	298.76	295.3	295.93	294.74	295.8	295.62	297.54	296.83	295.2	297.25	297.4	297.17
308.33	309.08	307.69	310.3	309.05	307.99	309.68	307.15	308.89	310.54	308.26	308.51	308.12	308.7	309.87	308.7	306.39	312.02	306.68	307.35	305.09	308.91	307.72	309.54	308.14	310.31	307.33	306.51	308.53	309.01	313.16	307.23	308.99	309.51	306.69	309.46	311.58	308.18	309.77	309.13	306.22	308.95	307.06	306.34	310.58	311.25	309.95	308.55	310.59	309.88
326.05	325.67	329.32	325.84	325.14	325.02	325.46	325.29	326.02	326.58	324.77	324.68	324.6	324.57	322.3	326.01	325.87	325.47	325.19	325.73	326.35	323.98	323.51	324.52	323.97	326.42	325.59	324.69	326.9	323.95	325.53	325.4	327.31	326.1	324.57	326.62	325.82	326.11	327.37	324.43	324.25	323.39	324.8	326.59	323.5	324.26	326.05	326.6	326.27	325.16
297.12	296.93	296.88	296.22	297.38	294.53	295.47	296.04	295.93	295.43	295.46	296.94	294.56	297.83	298.04	295.04	296.84	297.47	293.17	294.54	296.41	295.48	300.45	293.93	296.33	297.62	294.09	299.49	297.37	297.24	299.53	296.15	296.42	298.2	297.56	298.98	295.93	294.56	296.36	294.27	297.78	297.57	295.81	298.45	295.83	296.25	298.15	298.41	293.62	296.57
304.15	307.36	306.89	303.57	302.93	304.38	304.44	304.28	302.52	304.92	305.82	303.16	304.85	302.85	305.43	304.3	305.53	303.16	303.05	305.19	306.35	304.47	303.18	305.02	303.05	304.01	304.82	302.41	304.49	301.8	305.54	304.48	302.88	303.67	303.8	303.36	303.23	304.92	304.51	304.97	304.94	304.54	303.77	305.54	303.25	306.31	302.84	306.28	305.95	301.88
294.04	296.05	294.02	293.25	295.33	296.49	294.97	295.94	293.76	296.27	293.52	292.24	295.42	294.54	295.12	294.61	296.44	295.09	296.03	295.3	295.17	293.65	295.27	295.09	293.72	294.58	296.74	293.89	293.84	294.55	294.22	294.9	296.03	294.77	292.15	294.41	292.55	296.45	293.76	296.65	295.78	294.68	296.44	296.29	297.88	294.22	296.78	293.98	296.42	293.52
303.73	302.43	300.95	304.09	304.5	303.68	305.11	300.54	303.43	302.96	304.85	302.43	301.44	303.97	303.62	300.4	303.78	303.38	302.12	304.59	304.89	306.02	303.88	302.31	302.16	303.14	302.5	301.34	301.24	305.33	303.33	304.71	304.81	303.76	303.83	305.97	303.99	304.13	300.59	300.31	304.09	303.98	305.51	304.74	305.93	304.83	301.14	304.2	303.22	304.15
330.8	327.58	327.91	325.64	330.1	327.79	327.59	328.84	326.83	327.81	328.92	327.12	328.65	326.26	327.86	328.5	325.92	327.68	329.62	327.12	327.36	329.63	324.58	327.55	326.1	326.22	329.26	328.95	326.46	331.2	326.7	329.23	326.91	324.73	330.36	327.09	326.58	326.64	327.06	326.02	330.26	325.05	327.57	326.81	330.79	332.1	329.7	327.39	329.52	326.01
302.81	302.43	302.45	303.96	302.08	301.71	303.93	302.03	302.04	302.87	304.91	303.45	302.5	302.19	301.72	302.92	302.21	301.98	301.17	301.73	301.99	304.28	302.79	303.41	299.59	300.87	301.36	302.59	302.19	303.86	304.2	302.01	302	300.96	304.67	301.61	301.1	299.06	302.8	303.34	302.43	304	301.47	301.99	303.13	301.82	303.17	304.35	302.87	305.09
307.16	303.04	309.07	308.72	306.02	308.03	306.97	306.6	305.78	305.22	306.94	304.69	306.46	307.76	306.89	305.92	304.56	308.98	307.04	304.72	308.63	305.83	307.06	308.38	306.06	307.2	307.5	308.49	309.23	306.82	308.76	306.76	307.95	308.09	308.25	308.97	308.61	305.73	308.38	305.34	308.25	308.02	307.68	309.65	307.01	305.04	306.16	307.44	305.91	308.22
313.82	313.74	316.06	311.71	313.22	312.04	312.86	312.26	312.14	312.43	310.32	312.78	311.05	313	311.27	310.22	315.61	314.14	315.67	313.82	314.23	312.13	309.71	311.48	314.16	314.44	314.83	315.55	313.12	313.05	312.07	311.56	312.11	312.92	315.84	315.26	311.93	314.4	313.94	312.94	315.48	310.64	315.63	313.51	315.88	314.01	310.85	314.31	313.08	313.92
312.74	316.14	314.58	313.54	314.59	313.82	312.54	315.07	312.61	312.7	312.84	312.86	312.11	313.58	314.22	312.74	312.01	313.35	311.92	313.88	312.68	311.17	311.65	312.15	314.57	312.29	313.25	313.11	313.12	317.03	311.62	312.37	316.15	314.1	313.05	312.98	315.56	311.37	311.41	313.31	313.84	313.75	313.69	311.76	310.27	314.47	313.6	313.11	313.25	312.91
311.8	314.15	313.91	311.65	311.84	315.32	311.67	311.84	315.18	310.38	312.05	309.49	312.79	314.38	311.43	313.3	310.79	313.51	314.52	312.67	310.06	313.45	311.6	312.36	312.15	313.82	312.43	315.25	311.52	312.03	311.02	311.89	312.83	311.25	313.81	312.41	310.42	313.72	310.53	312.02	311.21	313.28	312.86	311.78	312.97	314.06	311.36	312.52	312.01	312.9
306.54	304.14	306.14	305.65	304.69	307.7	305.88	306.85	303.82	303.04	306.42	304.91	305.44	304.76	305.28	305.15	305.43	308.59	304.1	306.36	305.44	307.03	306.25	307.42	306.52	306.18	306.1	307.99	308.87	306.04	304.52	304.98	308.96	310.27	305.67	304.45	306.2	306.67	306.5	303.35	306.34	305.45	306.94	308.72	305.83	305.43	308.24	308.94	305.2	305.39
304.88	303.41	301.69	304.86	304.81	302.35	304.07	307.39	306.02	301.2	302.69	302.83	302.04	305.31	303.78	303.89	303.89	304.76	305.85	301.5	304.23	301.93	302.37	305.59	302.96	304.94	302.88	304.98	303.41	302.6	302.02	304.23	306.04	303.74	303.87	305.9	302.07	303.41	302.23	304.24	303.12	304.78	305.13	300.15	305.84	303.53	306.24	303.4	304.79	306.63
312.86	312.34	310.49	314.1	314.1	313.05	311.93	314.21	312.52	310.61	310.49	311.35	312.32	313.21	315.58	313.92	310.75	313.47	311.78	311.81	313.42	314.59	314.26	315.73	312.32	314.9	310.65	312.57	314.37	314.88	310.75	313.99	313.83	314.82	311.81	315.1	312.2	311.13	312.53	311.11	315.33	312.28	316.14	312.39	313.75	313.76	311.11	312.44	310.74	311.73
309.79	311.61	309.87	308.96	311.79	309.48	310.2	308.86	311.41	310.82	310.27	310.43	311.16	314.35	310.02	309.5	310.12	307.05	312.77	312.02	307.43	309.36	310.62	311.28	309.65	312.07	312.81	311.79	310.99	309.23	311.83	311.06	311.38	309.18	310.34	309.19	310.08	310.59	308.09	312.31	310.87	311.15	313.7	312.74	311.18	309.94	311.21	312.15	310.86	310.64
293.29	292.79	295.46	294.07	295.46	295.36	291.97	294.04	294.35	293.97	291.26	294.22	291.2	292.41	291.22	292.16	295.07	292.64	293.17	293.55	292.53	293.31	293.95	295.41	293.65	296.71	293.56	294.45	294.33	292.37	295.03	292.49	291.8	295.86	296.2	296.68	293.7	294.29	293.39	293.59	292.79	293.01	295.86	291.91	294.09	291.76	294.09	293.21	292.74	295.06
329.9	328.77	329.12	326.65	329.65	328.63	328.77	327.79	328.62	329.15	330.05	326.96	327.87	330.28	328.01	326.79	328.38	328.83	329.7	327.73	328.41	328.71	329.02	329.2	330.54	328.52	328.91	328.53	329.61	329.12	330.22	328.78	329.24	330.49	331.24	326.58	329.11	328.42	328.75	330.27	330.84	327.52	330.22	328.57	328.51	330.63	332.01	326.83	329.44	327.09
316.87	315.11	317	316.23	314.48	312.74	315.68	315.04	316.15	317.11	315.84	311.33	317.06	312.54	314.79	314.51	315.62	313.63	313.49	314.42	314.85	316.82	315.78	318.67	317.32	316.23	315.92	314.87	316.61	316.37	316.96	314.81	315.78	312.01	316.2	314.67	315.39	316.71	315.66	314.17	318.8	317.01	315.78	316.18	317.93	317.23	314.04	317.69	314.72	314.25
313.71	315.17	312.71	312.72	315.3	312.6	313	313.11	311.27	312.62	314.7	312.8	316.08	313.5	313.42	313.84	312.14	316.82	313.84	313.22	313.63	316.3	312.91	312.52	312.17	314.18	313.57	312.7	313.6	314.54	312.52	314.07	313.25	315.92	313.67	312.05	313.64	310.47	310.94	312.32	312.61	312.27	315.83	313.26	315.35	313.18	311.48	312.83	314.16	313.4
316.7	317.11	315.85	316.48	315.52	316.6	315.3	315.39	315.23	315.84	317.28	314.99	316.64	315.4	315.96	315.9	314.12	314.69	315.91	317.04	315.42	314.18	314.74	315.1	317.29	316.96	316.73	316.27	318.62	311.91	315.76	316.47	313.21	316.5	314.67	314.57	314.94	314.77	311.63	314.52	315.06	317.37	314.19	315.39	315.99	319.07	316.77	316.42	313.87	316.6
326.3	329.33	326.97	328.45	328.36	326.91	328.76	328.78	328.65	329.48	327.57	326.61	328.21	325.99	325.82	329.51	326.8	328.51	323.55	330	325.66	323.61	327.15	330.49	327.38	325.94	329.06	328.21	326.28	328.01	330.49	327.26	325.61	327.55	328.25	326.97	328.46	329.78	326.02	330.72	328.88	328.05	327.1	324.15	322.89	328.81	328.81	327.24	329.61	327.96
306.55	306.43	306.72	307.88	307.3	308.4	306.4	304.96	302.08	308.84	305.87	305.78	306.25	306.47	306.77	304.35	303.92	307.15	307.32	305.69	309.34	308.88	306.15	306.35	305.95	307.41	306.44	305.19	308.33	304.89	307.55	304.89	307.48	305.18	304.69	306.99	303.93	305.48	308.83	307.05	305.28	308.12	308.18	306.34	307.62	308.35	304.14	305.2	308.34	305.93
309.55	314.98	315.37	311.15	311.15	311.04	312.58	311.43	312.66	312.9	306.89	312.83	310.62	312.18	311.47	309.18	310.92	311.89	310.33	311.78	309.49	309.1	310.7	311.59	309.69	312.51	311.18	313.97	314.6	310.41	310.61	312.97	312.1	312.56	312.58	310.24	311.99	312.15	310.12	312.53	312.39	309.83	316.71	312.65	311.64	311.42	312.37	310.82	315.62	313
304.58	303.31	304.09	306.5	302.68	301.85	305.91	306.18	302.74	307.46	303.28	304	303.1	302.62	302.68	303.22	304.1	300.53	302.36	302.92	303.48	303.86	302.65	302.74	303.52	303.75	302.93	303.43	301.42	304.7	304.08	304.87	304.62	304.33	303.81	301.85	303.52	303.99	303.61	302.04	305.27	304.09	303.3	302.67	303.96	304.63	305.92	304.41	304.07	303.82
310.41	312.75	314.1	312.84	313.19	313.3	313.8	314.69	312.15	315.28	313.49	312.85	313.31	311.01	310.1	313.37	313.35	312.59	314.3	313.1	315.1	312.53	313.64	312.56	312.28	314.34	312.86	314.07	312.69	313.01	311.58	311.15	313.16	311.75	312.93	313.53	315.48	312.45	312.12	314.78	313.67	313.14	313.5	311.54	311.05	314.71	313.61	313.83	310.25	312.18
302.5	307.93	304.36	303.43	302.94	303.01	302.81	308.23	305.94	304.49	304.78	302.35	304.98	306.21	304.25	306.31	304.53	305.5	305.12	302.8	303.34	304.13	304.23	304.03	305.49	302.65	303.83	304.36	304.82	304.58	304.02	303.63	305.56	302.86	307.4	303.1	301.88	303.49	306.83	305.12	306.43	305.95	302.07	301.98	302.67	303.78	303.77	304.17	303.6	304.45
318.03	315.63	315.37	317.29	316.13	315.58	318.33	317.39	314.23	314.85	317.7	318.18	317.87	316.22	317.68	316.36	315.81	313.98	317.23	316.63	315.62	312.87	316.7	318.94	314.89	317.36	315.65	316.87	317.71	316.89	314.89	316.93	316.34	316.08	317.08	317.25	316.22	315.79	314.78	317.6	317.45	315.59	315.08	316.31	315.4	317.13	316.01	315.69	315.9	316.51
314.5	312.39	311.64	314.25	313.2	313.51	311.67	311.75	314.75	314.52	314.14	312.01	313.69	311.85	312.98	312.28	313.54	311.74	312.89	312.66	312.14	314.21	314.22	311.6	312.13	314.29	314.09	310.5	313.58	313.61	311.77	312.84	313.01	315.18	311.3	315.86	314.69	313.68	312.94	313.65	312.97	316.43	312.37	313.49	314.13	311.75	312.52	310.2	314.98	313.81
319.66	319.13	319.59	315.81	319.04	316.1	318.23	317.97	317.2	314.68	317.17	315.15	318.23	319.05	315.67	317.4	316.05	318.39	319.87	315.28	317.58	319.3	317.08	317.98	319.38	320.33	317.69	316.76	320.74	315.71	319.38	315.25	314.46	316.82	317.31	316.54	317.67	318.11	316.76	317.3	319.44	317.92	317.55	315.75	317.64	318.47	317.59	318.84	318.46	316.28
294.51	294.54	297.44	296.82	297.53	297.38	296.77	297.75	295.05	295.66	299.25	293.06	296.68	295.18	298.43	296.85	297.3	298.82	299.54	296.52	298.75	295.54	298.25	297.1	298.95	295.66	298.28	293.57	295.86	296.72	295.28	294.86	299.77	297.23	299.19	294.86	298.45	295	295.35	298.5	296.28	297.03	295.35	298.65	295.67	295.87	298.42	296.57	296.61	297.62
315.52	314.96	313.71	316.78	318.43	312.94	314.66	314.79	314.95	315.81	315.08	313.26	314.33	314.52	315.15	314.09	313.22	314.47	313.12	316.87	315.66	315.21	315.41	312.6	316.04	314.18	314.58	315.34	315.85	316.32	311.21	315.71	314.16	315.1	316.95	314.08	314.49	313.88	313.28	314.1	314.44	313.28	316.06	311.75	317.07	311.31	315.64	314.88	315.17	313.81
316.44	313.36	317.98	312.24	315.06	313.71	317.38	314.15	313.43	317.71	316.88	316.69	317.51	314.45	314.23	316.61	314.4	316.57	316.48	318.78	315.28	315.37	314.88	316.24	315.59	315.39	315.15	315.63	316.46	318.17	315.91	317.18	314.38	315.54	318.73	316.01	316.57	316.6	314.86	317.17	314.11	316.16	315.21	315.93	317.79	313.33	316.57	314.03	317.76	318.88
320.27	319.13	317.84	317.57	319.95	321.08	319.13	320.36	320.47	318.12	320.47	317.32	317.52	320.77	320.21	318.92	318.05	319.16	321.02	320.36	318.79	319.46	318.01	318.04	317.32	318.42	318.94	320.37	318.96	318.16	319.9	316.56	317.97	320.86	318.94	319.71	318.49	318.97	317.92	321.41	320.61	318.5	320.12	318.27	317.93	318.93	318.36	319.28	318.03	320.24
301.41	301.68	301	302.65	300.71	304.11	305.57	303.08	304.18	301.13	302.2	304.54	302.22	304.61	302.98	300.43	303.48	302.5	302.64	303.25	302.49	303.21	304.18	300.56	303.38	305.13	301.46	304.53	299.82	300.73	300.03	303.46	303.66	307.07	306.33	305.54	303.51	305.22	302.52	301.76	302.63	304.15	301.9	302.83	302.68	303.83	304.17	299.43	302.03	300.89
304.57	304.76	302.89	304.06	305.41	301.81	305.25	303.37	304.14	303.41	305.47	305.04	304.91	305.02	302.23	303.24	301.24	301.28	305.97	299.92	303.74	302.7	303.57	303.6	302.15	305.45	303.72	303.91	304.06	303.33	302.59	302.25	305.15	305.41	305.78	304.38	305.71	305	306.84	304.31	303.68	306.21	302.88	307.23	306.89	303.81	304.15	303.19	303.01	303.7
313.53	313.87	316.88	314.33	313	313.25	315.64	313.51	314.35	314.99	315.22	312.03	313.86	315.73	316.08	314.56	314.3	317.41	312.03	314.81	318.23	315.56	312.61	317.87	315.65	312.52	316.36	315.6	315.1	318.31	316.35	313.06	315.32	315.93	314.71	312.79	316.84	314.35	313.7	318.43	315.3	312.49	312.95	315.73	315.23	316.55	314.41	314.65	315.65	313.38
306.93	306.11	305.42	306.87	304.65	308.11	306.28	305.06	305.85	305.62	304.67	302.71	306.3	306.92	304.88	302.69	304.36	305.29	305.28	307.08	303.07	306.17	304.43	305.28	304.52	304.37	305.84	305.6	305.94	304.97	304.91	305.07	304.97	303.93	306.25	304.92	305.49	304.44	306.36	303.37	305.4	304.55	307.93	306.76	304.4	303.86	304.8	302.76	307.55	307.83
301.91	302.74	299.92	304.21	303.89	303.12	302.58	306.16	302.67	304.39	303.23	302.13	303.69	304.19	301.63	304.42	304.78	304.37	304.03	301.92	303.77	301.58	302.71	301.88	300.95	304.16	300.32	302.94	303.83	302.35	303	301.51	305.06	303.01	305.32	304.77	301.53	303.76	304.83	304.51	302.11	304.59	299.21	303.44	305.48	302.71	302.8	304.22	301.91	302.59
310.2	312.13	312.53	309.59	311.87	312.89	309.93	311.49	310.49	310.15	312.93	310.57	311.2	310.63	310.52	310.52	314.17	309.4	312.55	312.61	310.13	310.75	312.59	309.95	312.66	309.08	311.25	309.92	311.94	311.01	309.37	309.66	308.89	312.28	310.23	312.55	309.82	308.6	312.41	311.85	311.41	312.95	310.53	311.1	310.25	312.04	310.35	311.12	309.04	309.81
305.74	303.86	305.69	305.46	304.24	304.08	305.83	303.68	305.01	303.96	305.97	305.55	303.96	302.91	305.31	305.29	302.89	306.77	305.79	304.12	304.26	304.05	303.08	301.99	303.23	306.01	306.17	305.09	304.44	305.6	305.65	302.84	306.14	303.93	305.38	304.19	305.41	303.66	304.27	301.05	303.34	305.67	303.04	304.09	308	306.63	301.75	306.11	304.41	306.91
301.49	298.6	301.04	297.99	298.91	299.75	299.22	300.15	300.33	301.06	297.7	300.3	298.83	300.94	299.77	301.12	298.18	301.44	299.19	302.2	302.52	301.17	299.82	299.7	299.32	298.18	299.86	303.56	299.64	298.23	300	299.92	300.17	299.66	297.42	299.55	300.45	300.16	299.81	300.54	301.99	299	299.46	301.5	298.95	299.65	301.7	299.18	301.53	297.67
326.65	324.32	324.87	325.52	325.25	327.16	328.47	322.18	323.82	326.38	323.38	325.58	327.08	323.6	327.83	326.99	326.35	325.87	324.16	327.47	327.73	327.42	327.05	325.32	325.08	326.53	326.94	324.65	326.06	325.55	327.63	328.48	323.46	322.51	326.63	326.53	325.24	324.89	327.43	325.71	322.56	324.87	325.35	325.15	323.55	326.16	325.12	325.37	325.74	324.91
313.72	312.81	311.1	314.95	312.03	312.97	313.33	312.5	315.06	314.32	314.89	310.27	313.82	313.79	313.47	312.92	314.19	313.54	315.65	314.58	313.16	314.1	312.88	311.32	313.34	312.76	314.63	313.9	310.88	313.44	313.95	313.04	314.61	312.99	313.3	313.45	313	313.39	312.39	312.38	311.98	317.31	312.23	312.62	315.76	313.16	312.33	312.33	311.71	311.81
317.04	312.45	315.09	311.06	313.86	313.41	316.17	315.87	312.36	313.64	313.26	315.32	314.42	314.65	312.34	312.4	312.65	313.1	313.6	312.74	314.47	312.47	311.4	315.64	313	315.75	313.03	314.34	316.07	314.22	313.72	316.28	313.2	315.41	314.05	312.25	315.33	313.49	316.16	312.77	314.11	310.69	311.89	312.41	313.92	314.17	314.31	314.54	315.23	313.9
309.36	306.85	308.68	307.1	306.98	308.82	310.21	310.19	307.91	308.78	309.04	308.18	308.1	312.04	311.37	309.07	309.18	308.15	310.46	305.51	310.32	309.71	309.76	308.29	308.17	307.92	309.23	311.16	309.14	309.18	309.19	309.63	305.14	309.86	306.66	308.04	307.46	310.62	310.19	312.14	308.03	305.51	308.08	309.24	307.38	310.03	309.89	306.22	310.33	309.18
318.78	316.76	317.47	317.6	316.65	318.58	320.14	317.71	318.78	319.37	317.7	318.19	318.07	317.52	315.2	315.84	317.38	318.23	318.13	320.1	316.71	318.93	316.79	317.05	319.88	318.38	317.6	314.79	316.84	317.96	317.6	318.94	318.52	315.89	318.64	317.81	318	319.43	318.92	317.72	318.04	313.46	317.24	314.58	317.87	315.94	317.57	315.53	317.62	316.48
300.97	300.02	302.21	299.39	300.12	299.37	300.06	300.42	302.63	300.58	301.98	301.2	300.8	299.78	300.6	301.01	301.64	302.59	302.85	302.09	301.88	299.72	301.51	302.52	302.04	300.64	301.73	299.73	299.68	298.2	303.18	298.2	299.34	302.46	300.23	303.09	302.48	299.42	299.13	303.64	301.01	301.66	302.47	301.79	300.82	302.14	299.99	301.68	303.63	301.47
304.64	305.2	306.05	307.78	307.26	305.42	307.72	302.97	308.82	308.07	305.25	306.64	307.41	306.74	306.66	303.39	306.17	308.54	305.43	305.45	305.53	305.91	306.38	303.69	304.88	305.89	305.54	307.84	306.21	305.59	306.82	304.94	306.38	308.51	308.72	305.34	304.49	305.83	304.26	305.54	307.9	305.63	307.28	308.31	306.15	307.08	303.56	307.05	306.59	308.42
307.36	305.19	305.42	305.6	304.85	305.41	305.81	304.15	303.25	302.86	304.64	300.76	304.37	304.14	306.08	303.19	303.07	302.8	304	306.49	305.44	303.42	303.52	302.23	302.18	303.01	304.16	299.53	305.17	302.57	303.12	302.55	305.39	302.06	301.22	303.41	308.29	301.73	303.36	302.91	302.64	302.92	305.09	303.09	304.46	303.42	302.79	305.15	304.32	305.39
311.3	309.17	311.74	309.29	313.09	312.06	308.6	311.41	311.69	309.19	310.96	310.59	309.38	309.39	311.32	308.72	313.79	312.23	308.09	309.54	312.74	310.6	310.17	309.62	309.31	309.88	311.11	311.02	310.68	310.42	308.27	310.33	311.42	311.78	308.42	311.96	309.61	312.03	308.4	310.06	308.57	311.2	309.32	310.62	308.53	307.33	309.94	309.96	310.79	311.22
315.67	312.33	312.79	316.22	315.91	314.15	315.56	314.38	314.66	312.17	316.1	315.17	313.46	314.15	316.49	313.78	314.3	314.17	313.46	313.51	313.13	312.01	315.94	311.52	313.82	313.34	312.21	311.06	315.12	313.3	312.34	315.39	315.52	316.36	314.41	313.42	313.99	313.62	315.11	314.11	317.07	313.46	310.53	314.2	313.91	315.12	313.63	314.21	311.86	315.68
294.95	297.14	297.97	297.1	297.28	298.09	297.07	296.42	296.65	296.43	299.47	297.54	295.49	297.44	296.96	296.95	298.21	294.99	296.33	295.5	298.12	298.19	300.83	299.84	297.34	296.15	297.33	298.42	297.05	293.97	297.15	297.38	296.45	298.26	297.49	297.57	297.39	299.04	296.68	294.44	296.03	296.65	294.26	297.91	296.89	296.78	297.38	296.81	298.64	297.85
320.69	318.09	319.67	317	321.42	318.85	318.76	318.59	322.13	319.28	318.4	318.59	317.88	317.88	322.09	318.04	318.78	319.87	318.25	317.67	319.63	318.64	319.4	321.28	320.66	318.27	322.51	319.29	319.26	320.76	320.87	320.27	319.03	318.27	319.9	320.89	319.17	319.46	318.09	321.96	321.79	319.63	319.62	319.92	318.95	318.7	321.48	318.97	318.09	320.28
301.05	303.65	302.76	303.69	301.9	305.28	304.1	305.62	305.35	304.36	301.89	303.23	304.37	303.32	303.44	299.2	302.09	304.1	300.5	302.31	304.74	303.91	303.05	301.63	305.48	304.09	302.69	301.67	302.8	301.16	303.01	302.62	302.12	300.39	305.32	300.91	302.69	302.58	302.45	303.08	303.34	301.79	304.53	305.23	303.3	300.59	304.15	303.92	302.41	301.94
302.4	302.77	303.47	303.08	303.43	304.77	303.23	302.35	303.99	307.25	301.28	305.64	303.04	305.53	305	306.62	304.92	305.97	308.19	304.97	305.9	303	303.86	304.57	303.29	304.82	304.73	302.65	305.9	306.55	306.93	304.44	305.65	304.73	306.49	303.25	304.54	306.15	304.88	302.98	303.14	304.66	306.15	304.13	303.46	303.38	304.83	305.46	306.92	306.83
326.73	326.26	329.56	328.74	328.6	328.58	329.41	328.27	328.39	328.84	326.71	328.58	326.56	329.92	328.42	331.29	329.76	330.04	329.32	330.25	328.54	330.27	327.23	329.63	328.77	328.16	330.84	326.7	330.63	326.84	329.89	328.2	331.19	326.97	326.98	329.26	326.6	328.54	327.79	329.06	328.02	330.75	329.74	328.58	327.81	329.19	330.19	327.04	329.15	328.02
314.19	314.98	313.61	315.69	312.36	311.95	312.4	314.4	314.3	314.7	313.81	312.43	315.15	314.32	312.98	318.75	312.85	313.22	313.33	311.77	314.4	311.77	315.35	312.96	316.22	310.68	313.41	312.82	314.95	313.49	314.81	314.56	315.17	312.94	314.73	311.86	312.22	314.64	314.28	316.88	317.91	313.8	311.85	311.22	313.82	313.99	317.08	315.5	313.25	312.65
293.67	295.53	295.22	297.12	295.58	297.39	294.39	297.45	296.09	293.8	293.36	296.12	297.7	297.06	296.18	293.29	297.41	297.32	294.41	294.66	293.28	295.31	293.9	294.63	297.45	294.5	293.93	298.06	292.66	294	294.15	296.29	294.99	294.43	295.84	294.93	296.02	293.23	296.66	296.72	292.76	294.09	295.42	296.73	293.52	294.22	296.86	289.65	295.05	296.72
297	297.19	294.71	295.85	293.77	295.75	296.42	297.63	295.24	298.12	297.5	297.2	297.9	297.02	297.83	298.18	295.38	293.94	293.55	296.51	296.21	296.21	297.95	295.45	295.62	299.46	299.25	296.73	295.73	297.87	298.1	298.03	297.2	297.33	296.44	295.98	297.46	299.08	296.64	298.23	298.15	297.53	299.06	296.34	298.14	297.21	296.75	296.99	297	297
304.88	301.11	302.91	302.41	301.95	302.37	303.79	303.4	303.56	302.71	304.49	300.63	304.27	303.03	303.28	304.89	302.16	300.22	303.99	303.78	303.66	301.64	302.43	304.29	303.07	302.93	304.9	304.38	305.6	304.03	303.58	302.76	300.33	305.31	302.9	302.56	302.62	305.01	299.55	302.84	302.8	303.27	300.65	302.26	302.09	303.91	303.08	300.11	299.84	300.94
303.88	297.94	302.6	303.78	305.13	302.29	303.42	301.87	301.95	304.87	302.15	302.91	301.61	305.03	303.34	300.4	303.89	302.35	302.8	301.51	304.64	301.86	303.47	303.94	301.57	301.17	302.46	302.52	304.23	301.79	304.51	300.94	304.2	305.36	303.66	304.43	300.17	303.51	302.48	304.6	305.01	301.86	304.23	303.07	303.22	300.9	299.92	301.78	300.18	300.71
305.47	309.32	308.73	305.79	308.44	307.04	306.85	304.32	305.49	305.89	307.23	304.69	305.24	305.29	305.85	307.59	305.73	305.46	305.31	306.65	306.79	304.61	307.24	308.71	305.52	305.4	307.07	306.56	306.45	306.26	306.07	302.79	307.12	308.2	306.26	308.6	305.8	307.04	303.36	306.07	306.19	306.82	304.14	307.06	306.73	307.43	305.17	303.87	306.34	307.57
317.76	320.83	319.67	322.03	318.55	317.73	318.94	318.71	319.32	319.92	319.48	315.41	317.48	318.72	318.62	319.57	317.63	318.65	318.79	316.28	320.31	320.35	315.99	318.19	318.86	320.24	319.81	320.11	319.05	317.43	319.49	317.92	320.25	317.19	319.99	316.13	319.14	316.16	320.4	317.8	318.05	319.36	319.34	319.93	317.07	317.25	320.86	319.99	318.26	317.8
301.84	303.23	301.03	303.61	305.44	301.83	302.86	303.75	301.72	303.84	299.51	302.14	302.47	303.62	300.8	302.61	302.5	302.11	301.71	303.1	305.75	301.54	303.5	302.24	303.74	303.53	303.05	303.25	302.4	303.43	302.82	302.47	302.4	303.85	301.28	302.46	302.98	303.63	303.29	302.9	303.1	303.2	304.53	301.81	304.28	304.04	304.4	303.47	301.24	305.03
302.67	304.14	303.86	302.15	303.39	300.3	301.14	303.67	301.67	304.36	303.73	301.31	302.5	304.34	303.38	304.77	302.12	303.28	301.67	300.75	303.5	301.56	303.03	305.91	303.38	302.25	301.77	300.97	302.95	303.31	303.23	304.45	302.34	302.03	300.48	303.95	299.29	300.79	301.42	299.85	303.63	303.98	301.87	303.14	302.95	302.85	303	300.95	302.27	301.33
305	301.09	305.17	304.23	303.24	302.53	303.35	303.12	300.29	304.36	302.06	303.29	302.69	301.51	304.54	303.28	305.01	303	301.99	303.29	304.29	302.63	304.27	304.21	304.04	303.28	302.63	303.39	304.92	305.36	305.73	304.08	305.06	304.71	303.4	302.3	304.78	302.49	302.91	304.35	300.92	302.48	301.95	300.04	302.88	305.54	303.33	303.8	303.42	301.99
294.89	295.22	292.77	294.65	293.65	292.84	295.72	293.42	290.88	295.3	294.26	295.58	296.28	295.68	290.81	294.14	291	297.12	293.3	294.86	294.43	292.77	295.11	293.06	293.31	295.92	295.48	295.3	294.88	291.94	292.3	295.51	293.05	294.18	294.79	296.91	295.1	293.88	293.73	296.18	294.98	294.84	296.53	293.93	293.27	294.34	292.59	295.1	294.09	293.75
306.84	304.9	306.7	304.07	307.43	307.12	307.12	304.28	303.61	304.86	304.2	306.07	305.23	303.2	305.06	307.54	307.01	305.77	304.5	304.57	306.32	304.92	307.74	305.22	307	309.61	306.64	306.13	310.08	304.97	306.89	305.43	305.78	303.66	305.97	307.36	304.97	308.2	305.91	306.98	307.98	305.23	305.02	305.16	307.06	308.27	305.31	305.78	308.37	307.08
313.46	313.91	315.04	313.68	313.55	310.78	313.88	310.93	314.48	314.88	316.13	314.98	310.84	315.52	315.99	316.16	314.06	317.27	313.36	314.96	316.7	310.06	315.25	313.6	316.83	315.11	314.91	317.2	314.78	315.67	317.23	313.63	318.08	314.87	313.29	313.26	317.22	314.34	317.47	312.13	314.86	315.03	315.99	316.09	314.58	316.93	318.43	316.64	314.47	316.33
326.68	326.65	324.27	327.3	325.32	324.63	325.27	326.26	322.97	326.59	325.83	325.48	327.9	325.27	325.36	325.42	324.65	326.13	325.7	323.83	324.73	325.32	324.14	327.25	324.05	324.76	325.09	326.39	323.69	325.14	323.89	323.61	326.35	325.2	321.23	323.3	327.28	324.75	326.97	326.87	323.86	325.1	321.96	327.41	324.35	327.96	326.31	324.69	325.86	325.44
293.1	297.12	295.91	294	293.19	296.9	296.05	295.19	296.37	294.5	294.59	298.88	294.03	293.75	296.5	293.86	293.73	295.82	294.84	295.17	292.64	295.1	294.81	297.73	295.76	296.06	296.1	295.65	296.44	294.82	297.97	293.38	295.63	295.72	293.73	293.54	295.73	293.06	293.89	295.87	295.83	295.88	294.21	292.9	294	294.02	296.29	293.88	295.45	293.74
306.03	307.42	306.64	308.53	307.71	307.5	306.52	303.09	306.58	305.47	304.24	306.68	306.98	307.55	305.22	306	304.96	307.87	306.37	305.88	307.24	304.69	305.59	306.1	303.74	306.33	304.77	307.11	306.44	304.79	306.12	305.52	305.15	307.45	309.04	305.5	306.05	307.43	306.05	307	306.54	306.39	307.67	306.72	307.02	305.85	307.92	303.76	305.88	306.33
326.63	328.67	325.52	328.21	329.84	326.03	328.57	328.91	325.32	327.53	327.53	327.47	326.69	324.68	327.07	324.18	327.23	325.34	329.12	328.43	325.44	324.56	326.62	325.34	328.29	328.64	327.88	325.35	326.37	324.61	327.93	327.47	324.95	325.24	327.78	328.73	327.03	329.25	324.99	328.17	327.6	324.16	326.37	326.81	326.06	327.3	324.9	327.38	327.61	326.69
294.69	293.69	295.56	291.97	295.96	294.81	294.13	294.65	296.2	295.54	295.98	294.11	294.61	295.93	296.7	295.09	296.24	295	293.11	296.42	292.08	293.88	295.17	296.62	295.26	291.85	295.11	296.14	295.63	294.1	294.8	292.62	294.85	293.18	297.86	293.13	294.03	295.82	296.69	297.7	296.33	295.91	292.78	294.02	292.22	293.6	294.23	295.88	293.44	294.45
308.7	305.95	306.76	306.62	303.91	305.92	307.91	305.88	306.3	305.59	304.38	306.49	306.79	304.02	307.37	304.85	305.64	304.17	305.18	308.48	307.35	306.16	307.68	305.26	303.55	306.81	307.17	304.83	304.27	304.02	308.52	307.58	304.84	306.14	309.59	306.25	305.64	305.71	307.46	303.97	307.53	307.55	307.87	303.37	308.61	305.05	307.79	305.45	304.85	306.33
304.07	303.6	305.49	303.2	306.38	302.89	304.62	302.16	304.08	301.89	302.84	302.53	301.3	304.43	306.58	305.19	303.47	302.96	304.14	303.02	305.02	304.65	305.21	304.84	304.48	304.82	305.98	302.26	303.44	301.73	303.69	305.09	302.3	304.85	306.84	303.77	303.95	305.2	303.27	305.96	304.77	304.07	303.24	304.44	305.05	303.02	304.71	304.31	305.64	306.59
301.78	304.14	305.05	304.05	304.07	301.62	300.49	301.92	304.17	304.65	300.59	303.74	302.04	303.94	304.1	303.22	301.86	301.56	302.92	303.04	303.06	300.94	304.26	303.19	302.96	303.54	303.26	301.48	305.65	303.38	301.32	303.66	300.91	302.51	304.92	304.61	302.91	303.08	300.96	303.1	303.25	301.98	304.15	301.05	303.92	302.5	303.42	306.49	304.5	303.45
317.99	317.46	318.99	320.05	319.41	318.11	319.09	317.12	318.48	319.07	317.66	317.42	316.24	317.92	319.22	321.77	317.92	319.38	320.79	317.59	320.18	319.71	320.37	319.35	319.36	319.15	320.36	319.49	319.41	320.31	319.1	317.6	321.16	321.12	318.7	316.09	320.21	320.54	316.31	319.68	319.32	317.28	318.06	319.02	318.59	316.84	319.82	315.86	316.88	319.72
316.55	317.22	315.82	312.31	314.49	312.7	314.81	313.72	316.42	313.43	314.94	316.28	311.27	315.86	317	315.19	314.22	313.04	315.51	315.35	313.85	314.48	318.98	314.1	313.92	317.62	315.23	316.44	315.59	314.86	313.88	316.03	312.54	313.6	313.14	313.14	313.4	314	315.19	314.99	316.36	312.45	313.65	315.42	314.41	314.4	314.22	315.82	314.44	315.17
313.79	312.92	314.45	316.49	312.93	314.78	317.9	314.54	313.72	314.47	314.53	313.66	312.34	313.05	314.61	312.95	315.61	312.69	313.65	312.65	313.33	311.75	312.78	313.95	312.66	316.45	314.16	313.09	314.06	315.38	315.13	313.13	312.25	315.98	314.25	313.99	316.57	316.56	316.75	312.33	315.33	316.32	316.91	315.58	313.28	315.14	314.73	316.14	315.68	314.72
316.12	312.49	316.36	317.08	317.21	314.23	314.67	314.74	313.34	312.37	315.86	316.32	313.03	316.37	314.81	316.76	314.45	314.35	316.47	313.69	314.01	315.87	315.6	314.84	313.74	314.01	313.59	315.66	312.6	313.83	315.07	314.52	314.17	313.12	314.46	314.13	314.87	315.34	310.95	314.33	315.67	313.92	314.35	313.46	315.62	313.49	315.95	313.53	312.86	316.77
304.98	306.4	302.76	305.38	305.77	302.93	303.73	304.09	302.21	304.3	304.13	303.24	303.99	306	304.13	303.69	306.98	303.58	304.94	304.73	307.34	303.9	304.99	303.86	304.8	304.81	301.89	305.65	303.94	303.97	304.77	302.15	301.95	305.78	304.47	304.3	303.67	302.69	304.91	302.7	303.74	305.81	304.34	303.24	304.98	305.32	305.18	305.54	305.31	303.45
309.75	309.29	312.56	308.54	307.45	311.06	310.65	310.35	308.25	309.03	308.51	311.08	309.71	308.31	310.09	308.65	311.17	309.57	307.87	310.58	309.29	311.42	311.01	308.28	311.89	311.01	310.61	308.16	308.68	310.75	308.93	308.83	307.8	307.86	310.39	309.3	310.72	310.13	309.71	307.99	308.38	310.46	310.73	308.16	309.71	310.46	311.01	307.59	310.45	312.37
313.67	315.29	313.29	315.82	314.21	314.82	317.31	314.38	314.88	315.46	314.21	315.22	316.61	314.61	312.61	313.64	314.43	313.93	316.89	316.3	315.62	315.59	314.91	315.56	315.8	315.04	315.85	315.38	313.42	313.55	313.61	313.98	312.73	315.36	314.85	312.76	315.24	311.64	315.66	314.85	315.01	314.75	316	315.53	315.13	314.76	314.54	314.75	314.31	316.17
315.34	312.9	315.07	315.07	311.53	312.27	312.78	314.79	312.67	310.34	312.61	313.47	313.16	314.02	313.35	311.54	313.75	315.62	311.21	313.96	310.79	312.75	313.79	314.22	311.17	312.98	314.3	314.25	311.24	311.72	313.05	311.52	313.08	312.11	314.41	317.91	313.63	314.56	312.5	310.87	313.05	314.52	312.61	315.1	313.29	313.71	311	312.24	313.87	313.29
325.17	325.28	323.78	327.32	324.43	326.82	325.66	325.64	324.96	328.43	327.25	326.2	325.92	326.27	323.86	321.87	324.68	323.11	323.63	326.41	325.85	323.53	327.12	323.41	327.35	326.01	323.65	324.64	324.76	324.68	326.44	326.15	327.07	326.05	323.62	324.47	327.57	325.91	325.49	324.44	324.74	326.81	326.38	326.41	322.42	328.49	324.66	325.39	325.5	326.94
323.96	324.07	322.03	327.56	326.54	325.29	326.35	324.3	325.51	325.06	324.36	324.32	324.02	323.42	320.85	325.08	326.35	327.28	321.71	324.11	324.39	324.82	324.47	324.68	325.77	322.98	325.31	324.3	325.82	325.12	326.52	325.65	325.92	325.46	325.18	323.86	324.52	321.98	324.28	326.31	324.91	325.5	325.71	323.92	323.78	325.47	323.57	326.27	324.48	323.13
317.63	318.57	319.18	318.49	317.95	318.11	318.7	317.53	319.53	320.79	320.09	318.8	319.07	318.87	318.44	317.31	319.78	319.94	320.36	318.17	317.56	319.33	315.82	317.84	319.41	318.91	316.68	318.84	316.76	317.94	319.98	318.24	318.31	317.76	316.66	318.68	319.82	320.28	317.8	318.29	321.07	317.08	316.84	319.38	317.28	319.47	318.15	320.69	318.65	317.04
302.24	304.98	303.16	302.4	302.74	305.07	303.6	303.59	303.77	304.25	300.9	299.89	301.6	305.13	301.27	302.84	305.41	303.62	305.6	300.2	300.01	303.49	303.06	303.55	303.95	302.13	306.46	304.2	304.19	301.65	304.75	303.34	304.85	305.91	304.63	304.41	298.49	301.36	302.39	302.5	302.89	303.91	303.35	302.32	303.63	302.9	303.41	301.95	302.69	303.11
314.53	315.27	314.42	313	315.61	316.65	313.98	313.59	313.79	315.66	314.04	312.34	315.31	317.5	312.71	313.8	317.05	316.18	316.54	316.71	316.05	315.75	314.26	315.31	313.85	312.48	314.98	316.41	315.36	315.88	316.68	316.37	315.38	319.39	315.09	317.07	313.01	314.28	316.03	315.22	313.92	313.95	312.76	317.39	315.38	313.9	316.55	315.77	316.45	314.3
309.04	308.1	311.05	306.63	308.81	308.77	309.23	309.33	312.34	311.8	308.77	310.51	310.99	310.55	310.53	313.51	308.77	315.06	309.85	310.25	309.67	308.85	307.7	309.93	310.53	312.12	310.85	311.91	308.8	309.54	308.8	309.03	309.71	309.17	308.96	309.44	311.21	310.62	308.84	309.85	309.18	311.24	312.16	307.55	308.23	310.21	310.03	307.31	308.29	311.14
314.61	312.72	313.61	311.7	315.33	315.63	315.57	315.35	312.66	313.91	313.04	313.12	313.03	312.65	313.03	314.42	316.72	311.78	312.21	313.68	313.7	315.79	313.27	313.8	314.42	313.72	312.94	312.77	314.88	314.44	313.64	311.08	312.75	314.22	314.61	312.98	315.59	311.54	314.4	314.17	314.48	312.82	315.5	315.5	313.07	315.41	312.86	316.52	313.37	313.15
304.67	306.8	304.75	308.3	303.67	305.48	304.22	303.59	305.91	304.98	306.15	304.29	306.96	303.77	304.72	303.73	306.89	305.92	305.71	307.08	306.71	306.26	306.3	306.08	306.12	306.01	304.82	303.09	307.26	305.22	306.18	304.28	304.52	304.4	305.51	304.09	310.25	306.7	306.82	306.06	305.8	307.14	305.71	307.04	304.93	304.5	304.01	307.67	306.58	306.35
308.15	311.12	310.15	311.1	311.86	306.76	311.27	312.03	309.34	309.31	309.52	311.05	312.74	308.96	306.84	309.63	311.28	311.07	308.76	310.27	311.12	312.19	307.62	309.18	309.12	311.79	308.91	310.02	310.76	312.22	312.95	310.07	311.42	309.47	311.21	311.38	310.95	308.52	308.99	309.64	310.36	311.65	309.31	312.57	309.31	311.99	310.24	310.82	310.15	308.62
309.32	309.85	309.22	309.76	309.22	310.21	309.83	310.14	308.52	311.26	311.26	308.01	311.21	308.55	308.27	306.56	308.94	309.11	306.14	307.76	308.93	311.2	310.25	310.33	307.7	310.62	309.24	306.86	310.81	308.71	309.59	309.75	310.4	305.46	310.4	306.55	308.11	308.86	309.6	308.92	308.96	309.7	307.71	308.92	309.23	309.26	310.34	307.52	308.22	308.7
297.67	297.1	295.93	298.58	294.49	296.57	299.15	297.51	295.54	296.4	296.26	296.59	298.14	295.99	297.53	295.46	298.27	296.26	297.33	295	296.05	296.48	297.26	296.43	296.71	295.35	299.79	298.52	296.6	295.3	297.75	297.04	295	296.87	296.4	297.42	298.17	295.87	297.79	299	295.26	299.82	298.26	296.16	295.52	295.94	297.36	298.19	296.16	294.09
314.22	313.43	313.46	314.32	313.86	312.98	313.33	313.4	313.67	313.92	312.71	312.79	311.13	310.29	313.02	314.49	311.27	312.95	312.9	311.81	312.89	313.01	312.94	310.96	312.95	313.52	312.59	313.09	314.26	311.91	312.48	316.28	312.95	312.54	312.29	314.23	313.55	314.63	312.52	312.54	310.5	314.07	310.74	312.14	313.92	311.17	315.49	314.79	315.02	314.89
313.83	314.96	310.75	313.88	314.4	312.1	312.82	312.18	311.47	315.56	311.13	313.66	311.9	311.92	314.53	315.75	312.24	314.6	313.21	313.43	313.36	315.14	311.94	313.99	313.22	311.81	311.57	310.77	314.95	312.74	310.67	313.64	315.7	314.15	315.9	314.52	313.84	314.79	313.21	311.95	313.65	311.6	312.9	312.73	309.95	312.34	313.9	313.89	315.28	314.06
307.24	304.78	305.2	305.4	306.13	304.58	307.68	305.88	307.71	305.78	303.97	305.11	302.38	304	303.8	306.95	307.91	304.47	303.65	304.57	304.53	307.53	301.64	308.92	302.88	306.3	306.57	304.84	308.2	308.63	305.66	304.19	305.23	308.28	305.66	306.18	305.85	305.29	304.47	303.83	307.23	301.18	306.41	305.31	307.39	303.66	305.48	305.97	304.55	306.59
310.15	309.44	308.37	310.31	310.23	309.57	308.92	308.26	310.39	310.36	312.42	311.25	311.69	308.67	311.72	307.21	309.61	309.2	307.61	308.35	309.28	310.08	311.12	307.17	308.81	308.59	310.11	308.53	307.32	310.88	309.03	309.46	308.02	310.69	309.18	310.16	312.05	308.94	309.46	311.7	306.11	308.87	309.87	310.6	307.72	310.38	308.19	307.57	310.66	310.13
326.13	323.71	324.77	322.54	325.56	324.21	324.8	323.25	323.52	323.52	327.11	324.28	324.82	325.97	322.54	325.09	324.55	322.87	324.98	327.39	324.74	325.72	326.41	326.36	322.89	325.26	324.7	323.51	323.28	325.6	324.68	324.61	325.72	323.2	324.56	325.1	325.32	323.01	321.57	323.53	323.42	325.5	326.15	326.29	323.83	325.46	323.91	323.46	326.38	324.07
315.67	314.66	314.6	316.54	314.39	315.9	313.82	317.9	315.02	315.62	313.19	313.6	312.57	315.23	315.08	313.47	314.71	316.96	315.55	316.31	313.39	316.41	315.43	315.43	316.52	313.67	314.7	314.42	317.44	313.37	317.27	315.3	314.85	313.17	314.18	316.82	315.51	315.11	315.13	315.56	311.36	314.35	314.14	315.13	314.52	313.81	318.12	314.07	314.58	314.39
301.26	301.56	301.52	300.75	301.63	302.32	304.73	300.7	303.06	304.05	302.51	299.21	302.22	300.37	303.35	304.96	303.91	301.05	301.7	301.02	303.35	302.78	301.52	305.15	303.4	302.99	303.3	302.83	304.03	301.65	302.46	304.4	306.95	304.42	302.93	302.79	303.35	303.94	302.81	302	302.86	303.77	304.92	301.19	302.54	301.3	303.39	304.41	303.04	304.57
295.94	295.74	297.8	295.45	296.43	296.8	298.81	298.73	296.62	296.63	295.75	293.91	296.07	294.92	295.94	296.52	296.77	296.26	296.1	297.52	298.78	297.91	299.21	296.73	296.95	295.38	293.14	296.84	297.56	296.29	296.68	295.45	295.63	296.9	294.06	295.38	296.17	297.41	296.59	296.63	299.37	297.08	295.66	295.79	296.96	295.31	295.83	296.77	297.7	299.12
306.66	304.35	307.7	307.06	305.75	307.86	303.61	310.52	307.83	307.41	304.83	304.9	304.81	305.46	305.47	307.3	306.55	305.2	305.86	305.61	307.99	304.69	304.99	307.97	305.97	307.06	304.92	305.78	307.04	305.82	306.84	307.93	306.14	307.29	305.29	302.85	305.27	307.03	307.33	308.4	306.84	305.94	307.57	304.4	304.38	306.38	305.73	306.1	304.92	304.89
313.28	311.45	309.86	311.65	310.37	311.82	314.52	311.03	311.98	310.47	311.2	311.46	312.13	309.68	313.16	311.07	310.22	311.45	311.3	311.5	312.61	310.73	312.08	312.22	311.86	314.4	310.78	311.93	310.79	310.46	311.57	311.94	312.96	312.32	312.79	308.51	314.35	312.35	311.45	312.13	310.2	310.5	315.11	310.62	313.53	313.66	311.55	311.27	312.8	311.92
312.05	313.12	313.67	311.76	313.93	312.49	314.08	312.53	311.76	311.53	312.19	312.93	313.79	309.58	311.06	314.22	313.54	310.85	311.72	314.99	312.88	314.27	311.88	313.76	313.21	310.14	310.21	310.24	312.26	311.94	313.2	313.4	313.27	312.2	310.5	313.3	310.69	313.62	310.32	310.48	314.92	312.34	310.9	311.92	312.56	311.76	311.02	311.66	312.79	312.56
312.51	312.9	310.8	312.18	309.31	313.69	310.9	313.15	311.91	308.81	310.36	312.34	310.77	311.7	311.25	312.86	309.81	310.53	311.86	310.89	311.42	314.59	311.11	312.94	313.71	309.2	311.71	313.06	312.84	315.13	312.07	312.14	309.74	313.62	312.11	313.45	311.61	311.68	311.96	313.27	310.43	313.35	312.36	314.54	312.72	312.41	311.33	312.76	312.29	312.82
316.31	314.77	314.03	313.88	315.53	316.09	314.84	313.46	312.04	315.13	315.05	315.06	313.27	316.69	312.27	317.18	315.85	315.6	316.82	314.06	317.16	316.52	314.32	312.97	313.68	314.62	313.82	316.62	313.49	314.29	314.86	315.54	314.75	315.04	316.13	316.69	315.09	315.34	315.28	314.81	314.16	316.51	316.24	314.68	317.76	314.5	315.63	316.53	316.41	312.54
329.85	325.58	327.39	329.05	329.38	327.29	326.74	327.24	329.71	327.59	326.67	325.56	328.14	327.62	327.28	327.95	328.78	326.68	326.36	326.91	326.45	327.85	328.06	329.03	325.27	325.29	328.99	329.41	328.24	329.36	327.42	330.43	326.33	328.31	328.13	329.51	324.85	326.44	328.63	327.3	326.59	326.6	326.71	325.35	329.62	328.17	326.8	326.62	329.24	327.85
292.26	291.24	295.23	291.64	292.15	295.25	293.69	295.74	293.29	293.69	293.58	294.79	294.29	294.95	294.51	297.68	295.08	293.72	294.03	294.05	293.48	294.74	293.32	295.12	291.65	295.72	292.17	295.15	296.04	294.32	295.97	294.93	296.83	296.63	294.1	294.48	293.54	293.69	295.37	294.66	294.42	293.54	293.91	297.79	293.78	293.67	291.01	291.34	293.37	293.54
303.82	305.51	304.19	302.75	303.96	303.57	304.25	300.81	304.92	303.63	301.01	302.63	303.75	302.11	302.81	305.94	302.83	301.37	302.87	301.42	304.52	302.8	303.65	303.18	305.4	303.31	305.27	301.01	307.2	303.2	303.64	303.82	306.16	303.44	303.32	299.26	301.78	305.33	305.55	304.38	303.12	303.04	305.62	305.86	301.49	302.93	303.11	302.89	303.89	303.62
305.65	303	305.11	305.52	304.11	303.99	306.07	304.3	304.14	303.16	304.27	305.17	304.88	304.35	307.03	305.25	306.67	300.61	304.99	304.85	303.34	306.72	305.04	303.7	304.35	301.73	302.4	302.31	305.8	306.16	306.01	301.22	304.53	303.66	302.64	304.64	302.38	303.64	304.16	304.42	304.16	303.1	303.95	304.27	305.05	303.41	303.32	302.1	303.99	305.12
323.77	326.57	329.89	328	327.07	327.62	327.41	329.24	326.48	325.91	326.15	327.17	326.16	327.76	328.2	327.58	327.06	328.34	325.36	326.45	325.63	326.3	327.87	326.61	324.27	326.35	326.63	328.33	328.16	325.49	327.79	326.28	326.6	327.61	326.14	327.47	329.14	326.89	327.46	329.28	328.03	329.44	327.4	327.76	328.79	328.19	327.48	325.97	329.36	326.84
312.67	314.05	314.35	312.35	314.27	311.8	314.65	314.98	315.64	310.86	314.22	313.36	311.17	311.66	313.73	316.14	313.63	312.53	311.93	314.14	315.64	312.86	313.83	311.32	313.37	313.79	313.2	315.91	313.2	314.28	313.9	310.85	312.83	312.22	312.62	313.22	315.65	312.07	314.6	313.91	313.56	313.41	312.41	316.08	312.78	311.61	310.11	312.46	311.88	311.55
312.26	312.46	314.11	310.78	314.49	312.3	314.69	311.99	314.33	313.14	314.34	312.31	312.78	314.14	315.23	314.75	314.13	313.22	313.55	313.89	313.92	312.9	313.32	313.08	312.72	312.6	314.04	311.64	310.81	311.6	312.53	313.18	313.07	318.12	314.78	312.29	313.33	314.22	317.15	312.27	313.45	314.24	312.51	311.53	311.4	311.6	311.82	310.49	310.11	313.07
310.58	312.91	308.89	310.89	308.16	308.81	309	311.44	310.58	306.88	309.51	309.77	308.9	310.24	307.82	311.78	308.38	306.11	308.96	311.36	310.21	308.28	310.88	309.81	309.53	309.54	310.73	310.27	311.28	310.3	309.77	311.47	309.92	308.32	308.93	312.02	309.62	310.39	308.89	310.71	310.23	307.29	308.19	308.34	312.29	308.68	309.56	307.88	308.05	311.18
299.25	298.06	299.63	296.43	295.74	298.13	294.4	296.66	297.78	296.24	295.57	295.63	294.6	296.73	297.62	297.74	297.66	297.01	297.32	296.95	297.47	295.08	295.6	294.53	296.4	296.49	295.7	297.87	297.98	296.55	294.81	299.17	295.96	298.79	295.6	299.07	295.08	296.26	299.81	297.63	298.74	298.25	295.7	296.23	297.14	296.7	297.31	297.81	294.49	296.61
301.97	303.44	303.61	304.62	303.95	304.66	303.95	306.21	304.99	305.13	302.53	304.61	303.31	305.2	305.72	306.41	304.4	303.31	306.28	307.5	304.39	303.43	304.46	304.25	302.25	302.85	303.63	305.62	302.86	305.89	305.9	304.81	304.25	304.22	303.59	303.27	301.81	303.17	303.62	303.25	303.98	307.22	304.39	303.36	306.08	303.82	304.36	305.24	304.67	305.79
317.18	315.5	313.56	315.29	316.13	315.39	315.13	314.27	313.17	313	315.2	315.95	312.08	312.08	313.93	314.87	313.67	315.99	313.36	310.82	314.68	315.45	313.83	314.11	314.76	312.82	315.18	312.56	312.89	314.32	313.08	312.35	313.13	316.42	313.79	311.13	313.99	316.26	315.94	313.65	315.84	314.81	314.66	316.58	313.09	315.38	312.73	313.43	314.8	313.49
326.09	326.73	326.27	325.89	327.81	326.99	323.12	326.99	327.55	326.91	326.65	324.94	324.62	324.99	325.51	323.33	323.55	325.23	325.8	326.17	323.85	324.41	324.58	327.03	327.35	325.97	325.8	326.19	324.63	324.06	322.81	324.69	327.7	325.18	322.84	324.11	322.27	325.22	323.1	325.09	324.69	326.01	323.38	324.95	327.1	327.61	326.34	324.23	326.43	324.21
308.83	310.92	310.13	310.21	308.82	311.11	308.77	309.74	309.74	309.44	309.87	309.69	310.27	308.46	309.54	310.1	312.84	310.16	309.7	313.78	310.81	309.63	307.68	309.16	309.79	310.86	310.47	310.35	310.51	309.91	309.3	309.06	308.55	308.87	310.71	308.53	305.7	310.47	309.01	309.19	311.6	310.33	309.83	309.1	311.32	310.6	311.08	308.07	309.03	308.61
302.81	303.29	303.32	302.35	306.5	301.23	303.31	303.3	302.23	301.6	305.4	305.1	302.76	301.99	302.79	302.41	304.98	301.94	301.98	302.75	303.18	304.97	303.79	302.98	304.36	300.57	302.41	304.17	300.36	304.35	302.45	303.89	302.6	303.32	300.97	301.87	302.05	302.57	303.03	302.15	301.25	301.91	302.14	303.27	302.21	303.59	304.85	303.79	300.55	302.99
306.2	302.82	303.86	304.43	302.82	305.03	304.7	307.36	305.84	302.02	303.68	305.64	304.68	304.34	304.64	306.65	303.92	304.5	305.11	307.92	304.55	304.78	304.09	304	303.69	306.7	304.6	304.94	306.08	302.6	305.31	306.52	306.38	306.89	305.42	306.29	303.51	305.59	303.04	302.8	302.41	305.63	305.53	305.05	304.31	304.28	304.51	302.32	306.66	304.67
314.11	318.3	313.8	315.11	315.64	314.31	317.08	315.71	315.44	318.23	316.4	316.62	317.99	315.43	314.58	313.97	318.56	317.47	316.02	318.01	316.23	319.14	313.55	315.63	314.1	315.77	316.41	312.37	316.67	316.86	319.17	315.46	317.43	314.86	316.06	315.34	315.87	317.52	314.39	316.86	316.23	314.2	316.55	317.33	317.42	314.09	317.12	316.49	315.13	313.38
306.14	305.47	305.58	305.92	307.03	305.7	305.63	302.95	305.74	306.49	310.32	303.79	308.08	303.38	305.86	303.33	306.46	305.72	304.54	305.82	303.16	306.17	305.7	307.09	304.55	307.15	305.5	304.65	308.78	306.71	304.55	307.07	307.81	305.72	304.81	307.15	306.41	304.39	304.12	305.88	304.72	305.48	307.82	305.3	307.22	306.61	307.02	310	309.72	305.61
301.33	302.61	303.4	300.59	303.89	301.98	302.73	299.25	302.27	305.68	303.46	303.01	304.87	305.76	299.76	304.26	302.37	301.21	305.55	305.14	302.19	303.36	303.2	302.24	302.45	302.09	304.92	304.32	302.65	299.58	301.67	302.15	306.59	304.77	303.45	302.95	303.83	305.01	302.47	304.27	303.63	303.16	301.29	300.19	302.59	303.32	304.17	302.6	301.57	300.88
329.38	331.45	327.72	328.8	328.75	328.53	328.13	329.4	327.46	329.71	329.32	328	328.48	329.33	326.89	328.57	329.68	329.58	330.63	330.53	330.62	326.84	328.31	328.16	328.66	326.96	329.76	329.43	329.37	326.58	328.01	326.65	327.27	329.96	328.21	330.06	328.12	329.3	329.07	329.01	330.5	328.04	328.45	330.29	330.13	326.63	330.53	329.74	328.96	326.45
305.1	303.26	304.09	303.08	302.8	299.46	302.59	303.83	304.06	302.22	304.9	303.96	305.01	303.74	303.35	302.28	306.43	302.02	302.74	302.11	302.69	303.39	303.44	304.14	303.76	301.53	302.08	302.9	301.32	303.64	302.45	305.29	303.2	302.2	303.12	302.58	301.48	305.16	306.45	306.05	304.08	300.58	305	304.26	304.86	301.46	303.41	301.85	304.76	301.92
305.86	303.66	301.45	303.76	305.62	302.91	305.24	304.97	303.49	304.13	305.71	303.4	302.39	303.89	306.32	305.86	303.66	302.79	303.06	304.81	306.23	304.33	302.57	306.17	304.96	306.4	305.64	306.84	302.12	304.25	302.97	305.2	301.77	304.85	303.93	301	303.24	303.85	304.51	306.89	304.51	304.82	305.74	304.83	304.39	305.16	304.86	302.2	304.78	305.37
313.7	314.51	312.92	317.7	314.44	314.76	313.75	316.07	310.8	313.6	314.49	316.58	315.46	314.95	316.45	315.92	316.41	316.38	315.52	314.8	315.03	315.5	317.49	315.42	317.51	314.93	314.34	315.64	316.63	316.43	317.17	317.07	315.55	314.39	313.94	312.55	317.45	315.72	315.18	315.18	313.91	315.9	313.9	317.47	315.32	315.62	314.85	313.95	316.58	313.72
301.55	302.98	304.49	298.09	302.57	304.28	304.36	301.94	301.98	300.86	302.66	303.11	303.25	303.92	303.69	303.24	305.07	303.89	302.91	305.72	304.66	304.06	302.52	303.03	305.71	304.14	302.79	303.06	305.18	303.33	303.33	300.5	305.03	303.55	300.38	304.53	305.21	305.54	304.39	302.83	301.84	304.64	304.33	302.5	304.76	304.93	303.7	303.11	304.89	303.92
315.37	316.77	319.71	318.6	317.72	314.59	317.62	316.2	318.05	317.92	317.32	314.06	314.64	318.18	315.48	317.64	318.19	315.33	318.72	315.35	316.89	317.22	315.55	316.16	319.43	316.39	315.49	313.34	318.87	316.36	317.29	320.31	317.74	318.48	317.29	315.54	320.17	316.24	317.94	318.32	317.23	318.08	315.77	316.02	316.33	317.01	317.25	318.69	318.44	319.93
314.03	314.82	314.28	314.79	315.92	313.52	312.67	314.29	313.34	313.98	315.49	314.79	315.25	314.06	313.32	312.89	315.84	318.46	314.36	313.23	314.96	316.8	314.35	314.28	316.06	313.9	315.84	312.51	315.01	310.55	316.37	314.01	312.83	313.83	314.24	314.78	314.72	315.72	313.1	312.2	316.16	314.76	314.45	312.89	312.97	316.3	314.11	315.66	314.16	311.68
319.02	320.61	320.8	317.71	317.86	318.09	316.27	318.88	317.81	318.4	318.09	319.55	317.77	319.25	320.75	317.92	320.31	318.77	322.65	318.53	316.57	316.08	318.12	318.59	318.41	317.7	318.49	317.13	316.13	319.65	316.93	318.63	319.3	319.47	318.23	319.84	316.96	318.04	320.24	318.03	317.89	318.32	318.03	315.94	317.36	317.31	319.72	320.35	319.69	318.16
293.22	294.26	294.6	297.15	296.36	294.36	294.22	292.85	293.13	293.8	294.8	292.83	297.02	296.9	295.55	294.63	297.3	297.51	295.54	291.89	294.71	291.93	292.16	293.26	293.94	293.56	295.34	293.9	295.7	294.78	290.92	293.48	292.41	294.57	293.28	292.74	295.04	294.69	293.15	295.72	295.22	293.55	291.4	292.46	293.38	292.41	295.66	295.81	295.54	290.55
297.43	296.54	297.14	296.57	296.79	296.58	296.52	299.29	297.07	296.05	295.63	294.93	296.21	295.9	296.83	296.7	296.66	294.85	294.18	293.4	297.26	296.21	297.76	297.98	298.18	293.6	298.24	295.48	298.2	294.96	298.49	298.01	297.86	297.75	296.87	297.14	295.62	296	298.39	296.37	296.86	295.22	297.39	294.78	295.02	293.99	298.54	297.03	296.96	300.23
315.64	315.49	315	314.89	316.27	314.79	314.57	314.76	315.89	312.32	314.99	315.42	315.07	313.9	315.11	315.44	316.11	317.54	314.71	316.38	318.16	314.85	315.89	312.89	317.01	315.03	315.7	315.92	317.06	315.3	313.03	316.43	316.99	313.63	314.04	313.55	314.01	315.7	315.27	316.57	316.62	316.99	317.49	313.84	315.65	314.27	316.27	314.94	316.68	314.64
308.61	309.03	309.04	310.52	308.64	304.98	308.17	307.79	307.3	307.22	309.13	306.37	310.19	307.9	309.59	307.45	308.98	307.23	307.24	310.81	308.37	310.23	308.65	308.37	308.45	309.88	307.23	309.16	308.59	308.18	308.21	310.45	309.52	309.09	306.46	309.43	307.71	308.42	309.52	308.97	309.22	307.1	308.45	310.5	310.16	310.67	310.45	306.77	309.88	309.22
299.18	300.67	301.37	299.74	299.09	302	300.12	299.92	301.87	300.24	300.88	299.86	302.85	300.11	299.01	301.88	300.69	299.91	301.37	302.35	299.24	298.24	300.35	302.33	298.44	300.55	302.11	303.08	299.42	301.3	301.66	300.9	301.02	297.21	302.94	301.98	298.04	300.35	301.38	299.03	301.68	299.93	301.2	302.26	298.64	298.14	300.83	300.41	298.78	299.82
[truncated: 150 more columns]
