# Supplementary material for: Genetic dissection of main and epistatic effects of QTL based on augmented triple test cross design
Source: PLoS One. 2017 Dec 14;12(12):e0189054. doi: 10.1371/journal.pone.0189054 (PMC5730204; doi:10.1371/journal.pone.0189054)
Supplement: S9 Supporting Information — (ZIP) [file pone.0189054.s009.zip › z5_200_0.5_5.csv]

303.22	301.91	306	301.3	301.73	304.85	301.34	300.48	301.62	302.09	300.27	300.95	303.67	301.79	301.52	304.5	299.61	301.59	303.31	303.59	301.28	302.28	301.56	305.06	302.53	303.87	301.1	305.26	306.4	305	302.6	301.63	304.7	300.03	304.88	305.05	306.48	301.45	301.09	302.42	302.82	304.15	302.15	302.62	299.76	300.86	306.21	304.36	299.47	300.28
302.17	304.33	304.87	302.87	302.04	303.67	308.34	305.8	304.03	304.97	306.75	301.27	303.59	305.93	301.02	304.2	305.37	303.3	305.06	305.56	305.88	304.49	306.46	303.98	304.09	306.96	303.51	301.37	301.57	306.5	306.56	307.54	304.49	304	302.37	307.03	306.05	303.04	305.14	302.17	307.13	303.86	305.2	302.89	303.08	306.25	301.34	306.3	306.24	305.06
306.39	306.64	310.34	311.27	309.81	307.87	306.09	312.96	308.51	308.32	309.04	312.66	306.64	307.78	308.77	310.25	310.96	304.22	307.6	306.04	310.31	311.67	307.95	309.14	306.78	306.83	311.31	309.29	305.79	310.03	309.81	312.09	308.2	309.81	309.36	307.22	310.92	310.87	308.7	309.51	309.55	309.57	306.96	311.9	312.95	308.63	309.47	306.75	309.15	306.36
315.33	316.53	320.51	317.49	315.8	314.38	317.74	317.78	321.7	315.58	320.28	321.07	320.32	319.6	318.69	318.96	316.73	318.57	314.89	316.06	317.54	315.28	317.2	316.91	316.06	321.19	319.38	312.44	317.66	318.35	315.84	315.29	314.67	319.83	316.65	318.34	317.12	316.26	321.08	315.92	318.01	314.8	317.31	315.96	314.6	314.01	314.78	315.87	316.39	315.9
315.48	313.35	313.62	314.64	316.66	311.35	315.08	312.13	314.97	315.01	313.24	314.06	314.43	313.41	317.18	314.25	316.23	315.29	313.17	313.61	314.65	310.55	313.83	315.04	314.31	310.84	313.55	313.79	312.75	312.2	313.22	310.76	316.4	313.39	315.1	313.87	315.3	313.15	312.65	310.08	312.34	312.81	312.22	315.84	312.63	312.33	315.18	313.97	316.07	314.92
313.12	310.55	313.98	317.33	314.75	317.11	310.58	317.02	314.53	314.94	316.88	318.38	315.01	313.58	312.35	314.38	314.47	316.71	316.37	313.63	312.29	313.14	316.12	314.76	313.7	314.96	315.24	310.42	315.83	314.65	314.28	313.5	313.05	316.05	313.44	317.3	314.43	313.58	313.42	312.34	313.26	314.84	313.93	315.83	313.59	317.84	310.55	315.22	313.93	314.06
307.86	309.68	304.04	308.7	308.38	307.51	309.24	307.38	310.7	310.39	310.63	306.78	305.08	310.27	312.45	309.24	308.01	307.34	311.34	307.87	305.64	307.2	308.7	307.69	309.27	307.17	306.3	309.12	308.17	307.1	307.91	308.26	306.1	310.57	309	310.35	310.43	310.8	306.81	308.49	309.77	308.35	313.22	307.46	308.62	310.11	311.37	310.37	303.71	307.83
321.84	319.18	318.55	319.5	320.5	320.5	318.22	315.61	317.83	316.1	318.7	318.07	318.15	319.35	317.49	318.57	322.59	318.2	317.34	319.79	318.51	317.52	321.6	318.37	314.11	315.28	321.43	321.01	319.01	316.94	315.96	319.72	317.41	318	316.37	318.17	317.86	317.63	321.15	318.64	316.63	317.02	316.62	314	317.38	315.05	322.51	319.44	314.78	319.39
309.61	312.88	314.25	313.63	311.11	310.92	311.04	314.38	312.32	314.22	309.52	312.11	317.89	313.2	314.05	310.16	314.26	311.16	315.31	311.84	312.1	312.75	313.6	314.24	315.53	313.67	319.45	313.08	312.24	311.29	312.31	314.31	312.86	308.93	309.83	316.99	315.38	314.03	314.99	312.41	314.32	311.32	313.48	313.1	315.82	315.52	312.87	310.38	310.89	312.9
316.23	315.8	317.88	312.46	309.84	315.66	315.24	314.83	315.09	313.07	314.53	316.11	318.13	317.74	314.69	317.06	312.36	313.36	318.15	316.92	313.49	315.21	312.9	313.84	314.54	314.56	319	316.95	315.59	314.82	315.67	313.34	316.32	314.58	310.94	315.58	311.48	314.12	316.2	317.74	313.63	312.89	311.93	318.54	315.76	315.4	314.01	314.96	314.51	311.92
326.91	327.66	326.66	326.45	328.75	327.99	327.67	329.45	327.58	329.21	329.54	330.42	325.69	329.87	329.53	327.94	325.48	325.92	327.06	326.85	323.73	329.17	326.57	326.33	325.34	328.77	331.55	325.19	326.66	329.49	330.24	323.3	326.88	325.47	324.16	328.04	321.94	324.13	328.71	330.54	329.55	332.45	328.67	325.75	325.16	327.83	326.53	328.53	328.9	327.56
305.16	306.09	302.19	301.17	302.8	303.38	307.42	306.65	304.14	309.8	304.09	306.32	305.3	301.92	303.87	306.64	300.18	307.3	303.68	300.15	301.91	304.11	305.37	308.26	301.46	301.74	304.58	306.9	306.52	302.93	302.31	305.69	301.54	303	305.05	306.31	302.88	306.56	300.97	304.47	302.3	306.07	305.36	304.04	308.04	303.13	301.67	307.54	305.43	303.95
317.42	316.23	317.32	315.32	320.43	321.78	318.95	320.11	315.94	317.19	319.69	316.58	317.95	316.19	319.93	316.46	319.22	320.12	317.67	322.3	321.01	320.93	319.42	317.94	316.84	316.72	317.8	317.99	317.47	316.4	318.59	315.98	319.15	317.82	316.87	319.72	315.21	315.91	318.65	317.45	316.89	321.79	317.03	318.7	318.88	319.99	320.33	313.7	317.87	317.72
327.63	326.73	331.89	331.59	328.62	327.1	328.97	326.61	325.68	327.52	328.4	332.26	326.32	327.65	330.01	323.82	330.81	330.93	326.83	331.45	328.08	326.22	324.82	328.41	329.66	326.95	330.59	327.59	327.93	328.37	325.7	327.27	333.8	330.68	329.68	327.33	325.1	325.52	326.76	327.14	327.47	324.48	327.49	331.06	327.87	327.03	328.05	326.37	328.88	326.36
296.55	298.13	297.12	295.19	295.92	293.83	296.09	295.66	293.89	294.93	296.64	297.74	293.66	298.34	299.62	298.14	296.85	294.86	296.79	296.34	295.64	295.09	294.42	297.26	294.74	296.3	296.89	299.07	298.31	296.38	299.26	296.46	298.58	295.24	294.41	301.32	297.34	299.94	296.57	298.41	299.65	295.29	300.68	298.72	299.35	295.7	299.58	295.76	294.43	300.11
310.88	311.85	310.51	310.19	312.29	308.05	307.72	311.97	307.52	308.57	311.5	314.71	313.46	307.19	311.09	311.24	313	313.63	310.42	311.61	310.62	310.28	313.38	311.67	312.77	307.39	311.07	308.89	312.07	312.22	310.67	314.7	310.89	307.71	309.85	310.48	311.86	309.78	310.12	311.37	311.36	311.3	312.53	310.16	307.11	312.62	312.27	311.58	307.98	311.88
304.38	306.87	302.54	307.59	304.89	304.22	307.21	305.61	303.07	308.19	306.89	303.67	308.33	307.9	305.02	303.35	306.68	311.29	305.9	307.09	303.38	303.74	307.08	306.71	303.07	301.72	306.31	304.04	305.29	306.5	306.35	306.56	303.97	300.93	304.93	304.01	303.44	306.21	304.81	305.16	302.52	302.33	307.34	309.53	309.05	306.29	304.81	305.31	305.05	305.22
319.81	315.59	316.86	315.78	315.97	321.49	320.94	320.42	318.68	318.26	320.53	318.43	317.74	314.44	317.17	317.91	318.06	318.37	315.11	315.96	316.08	314.24	316.25	317.71	317.62	316.99	315.74	315.18	318.81	321.17	318.15	317.67	311.65	320.53	318.6	318.57	318.5	316.95	313.87	316.78	319.19	316.91	319.66	319.47	321	315.86	317.55	319.1	315.23	317.1
297.21	294.17	294.34	294.57	296.37	294.48	297.15	294.22	293.28	297.07	295.98	293.63	297.42	296.44	293.27	293.24	292.37	298.53	298.46	296.11	297.43	292.48	298.76	295.04	297.88	296.91	293.91	295.79	295.06	296.16	295.48	292.8	293.48	291.45	294.99	292.17	292.92	292.07	294.17	297.81	293.57	298.63	294.68	299	291.99	294.17	296.3	294.47	292.16	295
312.44	313.74	315.74	314.01	316.41	312.75	316.69	315.22	314.41	315.17	316.17	313.71	314.67	314.88	315.53	316.39	317.23	316.24	316.07	311.66	311.29	319.13	315.64	310.12	317.12	316.26	314.42	314	313.35	313.78	312.3	312.29	313.53	316.03	315.44	315.16	316.47	316.72	313.63	316.85	312.6	315.41	317.66	318.08	312.13	312.67	314.56	314.75	316.55	313.43
302.29	302.89	297.11	303.82	299.93	303.59	297.54	301.12	300.78	300.8	300.68	305.1	303.25	300.6	304.56	303.85	303.27	303.33	303.58	302.57	302.22	302.46	303.51	303.45	305.33	302.68	300.6	303.55	300.05	306.47	301.91	299.99	304.71	304	301.02	306.44	301.61	303.89	302.02	305.91	306.9	303.29	303.95	301.47	302.63	300.62	300.52	301.99	304.73	299.49
306.23	302.96	303.9	305.1	305.69	306.01	301.92	304.21	303.75	305.41	305.73	305.91	303.69	305.02	305.51	305.25	300.84	306.95	306.97	304.22	303.64	304.81	306.15	300.14	305.18	305.15	302.91	304.7	302.49	307.3	304.5	308.28	305.62	305.42	304.9	304.8	303.88	306.01	299.7	305.23	301.32	303.37	303.67	305.63	305.87	305.28	305.67	303.29	305.99	304
318.63	317.02	321.99	318.02	318.39	316.15	317.53	319.02	319.86	321.68	323.1	317.28	320.72	317.25	315	317.76	315.91	317.38	315.43	316.94	321.38	317.29	321.92	317.4	318.23	318.88	319.01	318.24	319.94	318.95	314.7	318.5	319.42	319.26	319.5	317.27	317.12	318.85	316.55	316.17	318.93	315.26	318.56	320.74	313.86	318.06	318.95	316.03	314.56	317.48
293.23	293.78	297.84	300.64	296.65	299.57	298.07	295.91	297.61	292.62	298.27	292.73	294.44	298.33	294.42	294.25	299.94	296.63	296.71	298	298.44	299.77	294.02	297.87	294.07	296.45	298.41	297.81	297.79	295.06	297.46	300.09	297.16	298.82	299.39	295.81	296.33	298.46	298.21	299.26	300.75	295.38	301.97	297.95	297.44	293.25	297.28	300.09	298.99	298.99
303.09	304.39	305.69	305.41	305.73	304.16	306.31	303.02	302.83	302.5	303.01	304.48	302.68	302.74	304.62	307.65	303.92	306.19	302.69	307.14	303.74	301.77	309.84	308.85	302.53	307.9	304.41	300.89	303.67	306.63	307.21	304.13	300.61	304.19	308.68	303.61	304.65	305.07	304.42	304.52	303	304	305.93	302.97	305.54	301.8	302.38	305.07	303.28	300.76
302.17	299.39	305.58	299.68	306.49	300.75	303.24	303.71	301.19	301.7	301.24	299.04	305.6	305	299.62	303.25	303.55	302.55	300.36	303.9	298.81	304.78	300.38	303.76	300.05	302.5	298.23	304.48	300.54	303.19	302.07	303.41	303.35	301.42	301.31	301.53	299.72	302.86	301.59	303.72	302.65	300.23	304.37	304.7	302.81	301.77	305.29	303.49	305.15	301.69
309.97	312.73	311.42	312.05	309.17	309.19	311.6	308.63	309.79	310.73	310.31	310.88	308.81	315.24	306.81	309.71	311.61	308.04	314.15	304.86	310.03	311.79	311.48	310.89	309.35	309.53	307.22	310.46	311.3	312.93	309.08	310.69	308.09	308.69	311.64	309.11	310.05	310.59	311.26	309	310.22	311.08	311.14	309.66	310.92	311.33	312.4	309.57	307.95	312.42
300.21	300.02	304.53	300.85	301.75	303.57	302.44	303.27	302.27	302.63	302.65	303.61	303.44	301.7	301.25	301.74	299.09	305.22	296.39	299.85	299.05	303.13	299.83	300.74	301.1	298.4	298.42	299.7	303.27	305.08	302.35	300.18	297.82	300.89	300.65	300.04	302.71	301.52	301.46	302.74	299.26	299.62	300.08	302.95	304.57	302.34	302.92	300.12	301.1	297.51
326.14	323.65	323.32	324.2	328.4	327.4	327.22	322.15	323.68	327.56	322.8	324.69	322.53	327.58	328.09	326.03	326	325.36	326.14	327.12	324.64	330.51	325.95	324.11	326.04	324.28	324.31	325.11	323.96	323.05	322.45	323.32	326.37	324.28	326	328.87	326.88	328.79	326.19	321.96	325.4	321.42	327.4	324.6	329.94	327.16	325.25	323.85	322.47	323.11
305.68	305.66	305.27	307.09	303.14	305.47	305.2	308.64	305.68	310.8	308.14	305.32	304.68	305.96	305.32	301.24	304.59	300.69	304.16	307.29	304.03	304.53	302.06	304.5	302.74	309.01	308	304.23	307.69	305.12	303.7	304.83	303.73	305.53	305.6	304.37	306.34	306.25	302.56	306.84	302.8	302.56	306.66	310.06	303.64	302.94	305.27	304.34	305.43	307.1
301.19	304.44	301.84	303.26	301.81	300.42	302.56	301.83	305.76	304.2	305.31	304.83	305.91	305.35	303.27	305.76	305.67	305.11	305.72	299.56	303.91	303.64	304.39	303.86	300.97	302.6	304.6	304.74	304.38	301.7	306	305.88	302.54	300.96	302.26	305.17	307.02	304.25	305.68	301.9	303.95	307.66	301.07	300.9	301.79	301.85	306.18	305.81	301.23	305.04
306.09	301.53	302.17	302.48	307.21	308.65	305.01	305.53	306.74	304.03	305.57	304.22	302.52	305.99	304.87	300.75	302.95	303.59	304.64	304.62	302.01	306.91	307.61	304.45	303.86	304.63	303.44	306.54	301.96	308.83	304.45	304.01	305.44	303.46	307.41	305.21	304.07	302.21	302.6	299.66	301.94	309.63	308.91	306.09	305.99	301.06	302.62	304.1	306.02	303.32
313.79	316.36	309.78	310.44	312.36	316.42	309.73	314.38	314.15	315.9	315.49	315.53	312.4	313.08	316.87	312.06	315.95	312.18	311.99	317.59	316.04	315.3	313.69	317.63	314.87	312.73	311.99	313.33	314.92	311.95	316.79	311.74	311.86	315.82	316.52	312.57	315.85	312.2	312.66	310.16	315.47	311.92	315.79	314.97	313.67	317.77	312.53	314.18	315.15	310.05
296.43	296.99	296.31	295.09	297.81	294.03	296.84	296.76	296.75	293.77	295.78	299.79	295.51	297.35	296.08	296.49	295.74	299.47	295.95	296.46	296.44	297.42	295.43	298.03	297.56	299.14	295.55	294.99	296.16	295.47	297.52	293.39	293.86	296.63	296.48	293.75	296.32	296.35	297.98	296.47	296.03	300.07	297.62	299.52	296.08	293.13	294.55	296.23	296.71	297.02
318.08	321.76	313.69	314.63	315.34	314.25	314.87	313.14	314.52	313.08	314.43	312.86	314.49	317.35	313.48	315.51	317.21	316.16	311.67	314.02	315.57	316.6	316.89	315.81	314.72	316.6	316.28	315.74	314.6	312.91	316.41	319.24	317.2	314.25	314.06	312.99	313.3	314.41	316.44	313.64	314.73	315.28	312.37	315.23	316.22	313.51	317.99	314.15	316.61	313.88
302.42	301.67	303.47	301.41	300.42	302.56	301.58	302.74	304.81	300.16	298.98	302.72	305.96	301.28	303.24	301.78	303.5	302.98	301	305.15	304.73	299.29	302.15	300.66	302.65	300.04	301.56	301.73	297.13	306.03	301.97	306.05	300.38	304.32	301.35	303.48	300.33	304.17	304.69	302.17	299.17	302.75	301.99	299.29	296.68	299.68	303.37	301.12	300.98	299.58
293.08	292.26	289.5	294.56	292.04	296.43	299.18	293.84	296.42	294.32	294.84	295.11	296.63	298.5	291.35	294.8	293.86	296.01	292.62	294.75	296.51	295.53	292.7	301.02	293.36	293.99	295.66	293.61	294.73	298.35	296.95	296.19	295.06	297	293.18	296.19	293.95	295.53	295.67	297.84	295.49	294.8	295.37	295.28	293.98	294.08	293.69	293.15	291.83	298.17
289.36	296.96	293.59	290.01	291.93	292.73	291.77	294.94	289.75	294.29	292.58	295.5	295.84	295.01	293.24	298.01	292.22	292.44	295.06	294.99	292.28	292.64	291.79	290.67	296.11	293.66	295.97	297.02	294.2	291.88	295.74	295.58	297.03	293.33	294.51	293.79	295.64	292.71	294.86	292.59	291.64	293.32	295.23	293.38	296.15	295.87	289.25	294.66	293.74	292.43
302.03	302.73	301.95	303.56	300.57	302.48	302.59	306.86	302.87	302.69	298.79	296.3	302.36	303.73	301.64	298.57	301.07	303.34	300.74	304.73	299.45	299.47	304.57	306.22	301.23	301.45	300.58	300.17	303.47	300.27	301.47	304.5	305	300.13	298.27	303.18	299.54	300.83	306.57	301.28	298.39	301.14	303.31	302.79	303.36	301.23	302.95	304.27	305.14	303.3
302.11	302.94	303.42	301.95	299.94	302.14	306.49	302.27	303.5	302.51	303.97	307.64	299.99	303.74	301.95	303.17	303.94	303.38	301.36	302.25	301.55	303.54	302.28	305.71	304.25	300.87	307.64	302.72	302.25	305.02	301.25	303.71	303.45	304.21	302.39	302.05	301.12	300.43	305.77	301.96	305.69	304.85	306.45	303.44	301.55	301.11	304.99	305.44	304.8	302.75
314.04	315.91	311.52	312.62	312.35	314.49	311.85	313.23	310.14	309.79	314.59	308.36	311.1	313.52	310.2	314.99	311.12	312.11	313.73	315.18	313.92	314.26	316.67	314.74	312.58	317.01	315.19	314.22	314.5	312.47	314.41	309.57	310.8	314.15	312.84	314.86	312.47	314.09	311.87	308.93	312.79	314.54	313.18	312.76	315.54	312.15	312.22	312.55	313.39	311.27
296.66	294.35	295.79	295.25	292.52	296.08	297.34	292.37	292.81	297.56	294.68	297.08	292.31	290.26	292.84	289.75	295.12	292.87	295.44	295.7	292.49	295.2	294.75	292.76	294.49	296.01	295.09	296.23	293.41	291.92	294.33	297.17	293.08	296.08	295.62	292.84	291.17	293.53	292.88	295.54	297.45	293.29	294.24	298.44	289.14	294.77	296.29	293.51	292.46	295.35
316.52	317.35	312.65	317.49	318.59	315.94	314.7	315.17	317.56	316.88	319.72	318.53	319.85	317.15	315.44	317.42	318.16	312.17	314.99	315.52	319.26	319.95	319.9	317.92	318.07	319.4	317.83	316.76	315.96	316.19	316.3	317.9	316.88	318.13	317.69	318.55	316.98	319.7	316.49	311.2	316.36	318.13	316.3	315.52	312.95	314.63	317.99	314.79	319.22	313.41
320.37	318.48	323.28	316.95	317.18	318.72	321.42	320.81	317.91	320.7	315.18	319.83	313.35	316.2	317.55	321.7	321.42	318.82	318.39	317.6	315.19	318.81	316.87	318.41	318.85	314.79	318.01	316	315.22	319.17	320.24	315.13	319.77	319.64	315.68	317.75	317.63	317.11	314.86	321.91	316.75	316.74	321.29	316.87	320.49	316.94	315.04	317.15	317.7	315.92
298.34	303.05	297.41	299.08	299.65	301.66	300.28	299.37	296.12	304.16	300.16	299.04	295.98	302.26	297.16	301.05	298.82	294.86	295.11	300.84	298.74	299.46	296.72	299.79	299.95	300.61	295.9	297.64	299.95	297.62	302.26	301.75	302.92	299.96	298.85	299.74	300.95	299.68	300.85	299.2	303.1	299.53	297.92	300.58	303.71	300.12	301.1	300.12	301.28	300.19
318.1	316.04	317.93	316.82	318.04	315.92	317.48	320.3	321.21	318.38	320.78	318.18	316.38	318.67	315.85	319.9	315.37	320.39	318.8	315.71	317.94	315.01	320.55	317.48	314.98	319.33	315.99	314.15	313.96	318.18	319.79	321.9	319.83	316.08	321.18	315.36	320.53	318.41	318.62	317.62	320.97	318.58	321.53	316.74	317.68	317.21	319.17	317.17	312.78	318.17
316.22	319.19	317.97	317.71	321.89	322.52	316.83	316.95	317.21	319.15	318.15	315.89	321.44	320.67	319.35	320.42	316.74	323.3	321.01	320.4	318.9	319.9	316.99	317.22	320.63	316.75	317.75	319.86	317.99	319.8	323.24	320.39	319.8	319.97	320.97	321.32	318.61	318.86	319.59	319.29	321.54	320.37	318.41	317.67	321.2	318.91	318.89	321.85	317.1	318.38
320.46	318.87	318.81	319.05	316.07	319.52	318.53	317.74	319.6	318.02	316.78	315.53	318.18	318.96	319.89	312.57	318.86	322.54	315.87	317.42	321.64	318.01	317.95	314.6	320.12	317.89	321.3	318.13	318.64	314.67	318.76	318.93	317.93	318.75	321.99	319.76	318.74	321.32	318.94	317.75	318.52	313.28	315.85	318.6	320.37	316.54	317.49	313.15	320.27	318.17
301.44	304.91	306.17	301.4	301.7	301.14	300.73	306.12	302.35	306.26	301.89	302.36	302.34	305.06	302.12	302.1	303.9	302.92	300.71	301.6	304.27	303.03	302.88	304.4	302.99	301.29	305.27	303.47	300.7	299.86	302.19	301.88	303.26	301.69	301.47	303.22	306.86	301.99	304.09	302.96	298.24	304.19	301.92	304.06	308.34	303.82	303.61	305.5	301.36	302.69
304.95	300.93	305.34	301.19	300.85	303.18	303.56	304.57	303.02	304.27	303.29	306.31	304.31	300.96	303.04	305.83	303.08	304	303.48	301.87	303.62	306.12	304.18	304.57	304.89	308.01	304.99	304.82	305.71	305.6	305.37	306.23	304.19	303.17	299.22	304.18	302.26	307.61	304.46	306.88	302.27	304.26	304.65	305.56	303.52	305.24	301.79	301.18	307.47	305.94
313.49	311.43	308.97	308.54	309.97	305.42	310.68	315.36	307	315.73	311.68	312.17	309.15	308.82	312.72	312.28	309.09	311.5	312.97	308.26	312.4	310.62	312.12	312.66	308.84	309.35	314.48	309.59	312.67	311.94	309.84	310.47	310.65	312.54	312.12	313.79	310.09	309.18	311.07	309.98	313.73	311.21	309	307.55	312.61	311.92	312.01	312.04	312.79	311.05
318.97	317.11	320.67	316.82	316.17	318.1	319.34	316.52	318.45	318.97	320.54	319.6	319.8	317.55	320.28	314.16	315.87	313.81	318.89	319.75	319.96	318.14	323.89	321.21	317.91	316.17	317.81	315.4	317.84	315.83	318.53	315.1	318.08	317.78	318.07	317.44	316.98	319.33	316.94	319.42	317.73	317.21	319.91	322.56	320.37	318.84	317.71	318.06	321.82	314.62
302.42	304.37	305.73	304.52	301.37	302.91	302.9	301.67	303.18	302.8	306.29	302.58	306.27	299.99	300.96	303.96	305.8	302.16	304.79	299.12	301.91	307.66	303.05	304.95	300.35	302.76	302.38	304.31	303.28	303.05	305.82	304.95	301.08	300.52	303.33	304.74	301.9	303.44	304.5	306.18	304.93	304.95	304.89	302.54	297.22	304.21	306.92	304.71	301.85	302.34
297.69	298.17	298.15	296.7	294.44	292.99	293.88	296.19	296.27	293.71	295.46	296.31	294.02	295.16	296.57	295.01	298.71	299.02	297.34	292.62	291.73	294.74	297.53	292.11	292.23	295.6	294.48	293.14	294.57	293.71	294.87	298	295.7	294.95	295.18	297.5	292.25	292.23	295.93	294.74	295.63	294	296.28	296.21	295.73	297.29	294.82	294.98	295.04	298.83
308.05	301.73	305.44	306.78	306.41	304.75	304.76	306.95	307.56	308.25	304.27	303.1	308.38	306.93	308.15	304.93	304.55	307.26	302.9	308.79	304.03	310.01	302.67	305.6	306.76	303.25	307.38	307.08	308.7	305.7	304.32	304.05	305.99	302.31	306.47	309.54	307.11	309.39	305.05	305.91	306.51	306.68	307.33	305.03	302.1	306.34	306.37	305.82	306.27	305.06
298.09	301.62	304.64	302.98	301.47	304.28	301.83	298.67	301.59	304.34	302.97	302.58	301.15	303.69	302.4	300.16	304.04	304.44	302.4	307.88	302.42	300.79	301.24	301.07	303.64	306.11	300.99	301.78	302.8	302.17	301.01	302.09	304.95	304.02	303.34	303.45	301.62	301.73	301.18	303.6	303.46	301.83	300.42	305.09	302.2	301.67	304.73	303.54	302.3	302.51
314.97	320.06	320.94	318.27	317.91	318.88	318.06	317.32	316.43	317.88	315.48	319.17	315.84	314.31	314.85	317.49	316.86	324.82	319.17	317.32	316.12	318.85	318.08	316.14	316.2	317.18	315.48	318.7	319.59	315.18	313.5	317.86	317.39	319.15	317.29	317.94	312.31	314.59	315.05	318.76	316.55	318.45	315.2	317.35	321.25	317.4	319.06	313.56	316.72	318.35
316.93	316.07	315.68	316.24	315.37	320.56	321.51	314.13	316.68	317.99	317.62	318.69	315.83	315.3	316.55	315.05	318.72	318.16	316.56	315.26	315.95	319.49	317.04	317.92	318.39	319.31	316.91	315.98	317.79	312.81	318.83	320.6	314.88	315.98	319.14	318.82	314.52	316.57	315.4	317.77	319.41	314.53	316.13	319.38	317.14	317.38	316.94	317.79	317.48	317.71
295.43	296.21	297.08	295.2	299.28	296.48	294.71	294.6	296.01	300.34	299.19	293.67	295.74	293.46	294.35	293.94	292.47	295.81	293.28	294.93	293.59	293.18	296.71	296.05	298.02	296.68	294.3	297.53	291.54	291.18	295.67	298.13	296.27	294.23	292.44	294.28	297.47	295.74	295.4	296.31	295.82	295.69	293.95	299.67	294.76	294.9	296.55	295.88	295.26	292.7
306.58	306.21	308.73	305.2	309.5	307.44	303.48	307.33	309.56	307.45	306.74	304.79	307.16	305.62	304.43	309.6	303.52	306.22	307.59	308.86	303.55	308.51	309.76	306.85	307.6	306.02	307.79	306.5	306.8	305.89	304.65	309.3	306.59	308.9	306.29	306.73	305.5	304.81	304.23	303.18	306.5	309.09	309.27	308.88	306.02	307.12	306.25	311.05	304.58	305.15
297.43	294.53	291.28	296.22	291.6	293.89	294.83	293.83	290.8	297.8	294.27	294.78	296.26	293.82	294.97	296.03	292.43	295.62	294.38	295	294.25	293.97	294.11	294.2	292	291.94	293.72	298.88	292.07	291.08	293.13	293.45	289.68	296.91	291.55	296.82	292.96	291.4	294.79	294.48	297.12	296.09	295.13	293.53	296.99	295.43	292.84	292.93	294.71	293.37
300.82	300.45	301.84	298.15	305.24	301.55	301.04	303.8	300.03	304.01	302.76	303.68	303.36	305.22	301.09	304.44	304.55	305.2	303.08	306.02	302.56	301.43	301.56	301.56	300.47	304.85	304.49	301.59	303.73	304.45	302.26	304.43	302.19	306.76	303.41	304.14	299.82	305.08	302.14	306.06	303.22	304.01	301.78	300.39	305.17	302.1	302.22	305.14	304.42	303.66
312.08	314.21	312.31	310.45	314.48	313.37	313.28	313.02	314.89	310.02	313.82	314.78	314.29	315.91	313.24	313.03	313.91	315.57	312.46	311.8	312.28	316.27	311.37	314.03	311.87	312.73	309.74	310.32	314.18	314.22	311.39	310.96	311.57	312.26	314.2	316.55	313.29	317.62	312.4	310.15	313.59	314.99	311.67	316.25	311.75	309.83	310.35	312.72	314.2	311.75
295.36	296.3	294.91	294.98	291.92	293.13	297.66	294.48	297.52	297.61	295.8	296	292.39	295.08	295.87	295.78	292.91	290.98	296.61	298.28	295.48	294.32	293.96	294.46	294.96	292.61	293.59	290.63	294.48	296.13	296.46	290.41	294.46	296.7	291.59	293.9	294.59	298.87	289.27	294.41	293.16	298.05	297.72	294.36	296.11	294.34	295	294.46	294.63	295.07
312.76	313.47	316.83	315.74	312.78	315.52	313.83	313.02	313.39	316.36	315.67	313.43	316.67	312.88	314.79	316.5	313.37	314.42	317.71	314.13	317.31	316.39	316.96	314.27	314.77	315.14	312.01	315.74	315.56	318.39	317.88	317.84	315.86	314.13	312.26	310.64	317.09	316.91	312.38	315.95	313.76	317.18	315.14	317.46	315.92	314.32	315.51	319.17	312.87	312.51
304.39	308.14	306.97	308.42	305.72	304.16	305.53	305.16	304.61	305.76	305.07	303.71	304.28	303.06	300.55	306.49	302.44	305.82	303.82	304.39	305.49	301.93	303.86	302.04	303.03	302.63	304.46	302.11	305.14	303.16	305.55	301.13	304.45	299	303.83	300.41	305.57	302.94	304.41	306.99	303.07	305.78	302.12	305.42	303.01	304.04	306.35	303.55	302.46	305.26
320.16	319.85	317.76	317.31	322.31	318.16	320.97	322.2	317.24	317.13	318.34	319.5	319.44	318.06	319.42	321.54	317.86	315.84	316.07	315.5	319.51	313.72	315.5	319.75	321.05	317.2	320.38	318.08	317.78	316.29	320.02	319.57	318.22	321.58	318.24	318.66	317.02	318.34	319.59	318.76	315.59	316.06	319.18	317.91	316.59	316.44	318.81	317.77	316.73	317.63
303.98	300	301.24	302.39	300.47	299.5	300.87	299.38	304.4	300.01	297.12	301.14	299.07	300.16	298.43	299.59	301.65	299.27	299.18	300.37	301.44	299.44	299.7	300.44	299.03	297.42	297.31	298.34	302.61	301.15	293.63	302.71	300.49	298.72	300.62	302.33	297.4	302.6	302.15	295.52	295.74	297.96	298.9	300.24	297.62	301.03	298.51	299.7	299.43	298.55
306.45	304.27	305.5	306.1	303.26	307.01	307.48	306.34	305	303.79	305.44	307	310.37	304.28	303.98	305.72	304.17	309.4	306.31	308.42	302.17	304.41	306.2	303.38	306.92	307.38	304.3	312.1	303.99	303.97	306.9	306.86	304.39	306.28	306.91	306.91	304.37	305.33	306.07	302.43	305.23	304.18	307	308.13	310.33	304.62	305.36	304.06	304.66	305.72
304.78	303.68	304.18	303.34	304.72	305.59	301.68	307.18	304.45	305.87	303.23	304.96	303.94	307.22	304.37	304.73	304.91	302.95	305.55	303.16	302.37	304.31	306.22	304.37	305.69	299.35	301.3	304.75	305.59	304.65	301.37	307.52	302.23	305.19	301.04	301.89	304.33	303.31	301.27	305.08	304.47	305.2	304.79	305.19	305.87	305.51	306	302.55	306.68	304.74
307.16	312.19	314.38	309.64	307.74	310.59	314.57	310.37	309.52	314.83	310.43	311.71	313.43	310.2	312.78	312.87	308.27	308.79	310.64	308.35	311.62	313.06	315.45	313.22	312.26	309.22	310.41	314.06	313.46	312.71	309.19	311.13	309.66	311.58	312.03	312.5	312.9	309.69	308.3	314.9	313.1	309.17	310.53	308.87	310.28	309.14	314.77	311.54	307.66	311.23
308.35	307.08	310.31	304.8	307.15	310.07	309.13	309.64	310.29	307.12	312.48	307.81	309.57	311.65	309.04	307.81	310.32	312.05	308.59	308.83	305.97	310	312.07	310.38	310.88	308.05	310.31	308.76	309.94	309.74	313.38	309.68	309.15	311.38	311.9	309.88	308.35	308.71	314.23	307.95	308.14	311.54	306.9	311.32	307.51	309.39	311.74	311.41	307.76	306.84
309.35	307.25	306.48	306.39	303.09	303.71	305.12	304.91	303.03	307.45	308.03	302.02	304.3	307.02	306.34	305.67	307.61	303.94	307.71	305.52	304.04	306.58	306.83	304.52	305.5	305.76	303.06	303.67	304.67	305.06	303.99	302.02	307.96	305.51	305.17	307.85	306.43	305.44	307.17	307.86	305.55	305.3	302.5	307.89	304.57	305.49	305.65	304.44	304.72	302.77
296	293.27	296.2	292.59	294.49	296.97	296.94	294.77	296.11	294.53	295.12	291.4	293.7	293.3	293.92	294.75	294.44	291.65	294.01	290.21	293.48	295.32	295.34	294.11	294.32	296.92	297.52	291.34	297.06	293.59	297.77	293.93	297.39	297.2	293.36	295.33	293.33	293.61	290.07	292.46	297.28	291.4	295.58	295.32	294.23	295.01	293.16	294.01	290.25	294.71
313.77	312.79	314.18	312.71	316.97	312.51	312.19	311.32	313.96	312.52	309.83	310.66	316.25	311.43	311.73	314.19	313.75	313.06	312.96	313.61	309.94	311.53	312.28	312.11	313.01	312.68	314.89	310.5	313.56	313.16	311.71	314.45	317.5	310.25	312.16	312.24	310.05	314.5	314.96	315.43	314.64	311.88	307.26	313.02	316.23	313.24	311.38	314.67	314.57	313.11
315.26	315.79	315.83	313.13	313.93	316.4	313.83	311.71	312.51	315.1	315.9	317.54	317.59	313.25	315.89	313.9	312.83	311.48	313.51	312.74	311.98	313.53	311.91	316.68	315.06	312.62	311.41	314.46	310.51	311.84	315.06	308.79	315.72	311.35	314.01	314.24	314.78	311.78	316.14	312.12	314.48	316.84	316.41	313.09	311.15	312.04	311.27	314.97	313.14	312.09
296.24	295.82	298.73	294.95	293.61	293.44	298.2	296.86	297.21	292.71	292.17	297.33	296.2	294.44	295.21	297.61	299.72	295.18	297.18	298.21	296.89	298.36	298.57	297.45	296.39	297.27	294.44	296.74	294.98	295.42	298	297.99	296.69	298.6	295.49	292.8	297.94	293.91	294.92	295.79	296.5	298.26	295.37	295.96	298.3	297.72	298.6	299.25	298.75	299.6
307.02	306.57	310.33	307.07	308.99	305.49	303.87	305.27	307.38	309.54	304.27	305.61	304.64	308.01	306.15	305.92	304.16	302.76	306.04	305.85	304.61	304.44	305.14	305.04	308.16	305.37	308.39	306.38	309.14	307.27	306.18	304.29	304.48	309.59	304.27	306.99	305.83	305.52	309.42	303.81	305.35	303.39	305.58	304.81	308.12	306.46	305.41	307.22	302.47	307.98
316.23	316.78	316.17	319.24	320.07	316.93	317.6	315.98	318.34	320.69	314.93	313.84	314.9	315.17	316.56	316.42	317.2	313.84	313.63	316.45	319.98	314.12	315.95	316.44	315.15	319.36	318.08	316.72	315.84	318.03	316.49	320.05	318.88	313.44	317.85	311.97	314.84	315.73	317.74	314.48	317.44	316.81	316.07	318.93	312.36	318.04	312.31	314.74	315.64	321.18
325.75	327.37	325.1	325.82	323.55	324.85	323.94	325.14	324.57	324.43	325.48	326.34	323.33	325.14	321.28	323.62	324.17	326.97	326.5	324.69	324.81	322.61	326.68	328.19	324.29	323.32	323.23	322.76	324.88	322.11	327.99	324.94	322.2	324.94	325.75	322.77	325.28	325.24	326.04	324.15	323.81	324.5	326.56	326.12	322.45	324.29	326.34	323.74	326.1	327.17
300.75	304.87	303.13	304.87	300.93	303.18	303.11	303.17	303.06	305.34	299.75	302.89	303.21	300.69	308.11	301.04	303.29	302.82	303.11	302.98	303.1	304.71	305.41	303.92	299.23	302.07	302.39	308.71	306.1	302.34	302.83	304.25	305.07	302.61	303.58	302.62	306.59	303.15	305.36	301.98	303.59	306.37	304.35	303.59	302.08	304.32	303.87	305.47	299.87	306.3
301.5	304.97	301.84	304.07	304.62	309.72	304.17	303.57	302.32	301.5	306.36	306.03	305.11	299.34	304.24	303.09	301.32	305.64	300.81	303.64	302.29	303.82	300.19	304.32	307.85	304.72	303.49	304.42	300.35	297.85	300.47	300.32	302.57	302.09	299.02	303.87	305.99	301.8	308.07	299.87	304.48	304.42	303.5	308.72	300.24	302.69	303.31	304.15	302.08	306.51
304.71	304.61	304.61	310.03	306.19	307.4	303.21	302.85	303.4	309.05	306.64	306.99	306.31	304.13	303.45	303.88	307.09	306.89	305.18	308.08	304.59	306.56	304.92	308.39	305.48	304.36	305.93	307.29	307.82	304.43	308.64	309.15	307.64	309.2	305.03	305.75	305.41	307.79	304.39	307.69	307.16	304.98	308.7	305.18	306.17	303.57	305.02	307.53	306.59	307.36
308.39	307.5	305.14	307.15	304.93	306.4	304.6	303.82	301.09	299.82	303.7	306.32	307.05	307.51	302.09	305.49	303.85	302.31	305.47	305.89	304.68	305.54	305.16	305.51	305.32	305.01	307.4	302.66	303.37	307.51	305.94	307.05	302.12	307.21	305.19	307.4	309.7	307.02	305.32	305.9	304.9	304.59	307.29	307.31	306.32	308.99	304.15	302.57	306.57	306.55
308.45	304.73	306.78	303.5	304.01	299.51	303.08	305.43	305.23	303.52	301.95	304.22	304.04	304.03	301.05	305.16	302.86	306.87	299.92	304.11	305.13	304.4	306.84	299.14	303.46	303.61	305.43	302.86	305.57	303.97	302.39	303.39	306.05	303.71	308.16	299.52	302.37	304.3	306.04	301.21	303.45	301.44	305.56	304.29	302.26	302.31	305.92	300.11	306.42	305.23
304.09	302.89	302.01	304.25	304.5	304.78	304.01	304.09	304.04	303.34	304.99	302.34	303.25	303.32	306.61	303.47	303.67	303.47	299.35	304.81	303.09	300.72	307.38	306.27	298.8	308.48	304.14	304.89	300.92	304.97	304.55	305.79	304.03	303.16	302.76	302.63	301.2	302.84	304.3	305.32	300.75	303.4	306.89	306.88	302.04	303.72	303.53	303.03	305.79	301.04
326.48	326.94	326.08	327.61	326.44	323.43	327.57	328.57	327.6	327.01	328.15	325.93	327.94	327.93	328.4	329.21	323.55	329.27	329.68	329.2	329.41	325.87	328.07	327.54	325.95	326.55	326.21	326.49	326.91	327.59	327.86	327.24	327.61	327.63	326.26	325.21	331.9	327.77	329.9	326.88	325.75	330.6	327.79	324.4	329.99	326.16	327.05	325.15	330.27	326.46
314.04	316.77	314.12	316.94	314.25	317.53	313.58	311.92	316.47	315.85	312.15	313.53	313.95	319.05	313.67	313.86	312.82	316.73	311.78	317.6	317.38	315.86	314.77	314.56	315.69	313.71	314.97	312.87	319.39	316.43	317.08	313.53	312.57	316.76	312.87	316.6	315.91	311.08	317.64	314.7	315.41	313.25	318.3	312.59	314.65	313.89	316.14	315.59	315.61	315.27
308.87	315.57	309	311.78	312.02	313.75	310.55	310.13	312.67	310.08	311.11	311.21	311.66	309.24	311.17	310.27	313.35	311.98	312.73	313.27	308.76	308.45	306.36	312.14	313.77	313.24	313.54	311.16	313.03	311.33	311.07	310	308.48	309.58	312.79	309.82	313.14	309.62	311.18	310.86	308.8	311.86	308.13	311.96	311.32	311.36	312.78	311.34	312	313.07
316.28	316.04	318.45	319.45	314.67	318.9	317.02	312.25	317.14	318.04	317.22	318.16	318.75	316.61	315.17	316.77	317.61	314.37	318.07	317.15	321.88	317.03	316.99	318.45	319.75	318.77	316.81	318.94	318.44	313.41	315.12	315.01	318.49	315.53	317.23	317.53	318.67	317.02	313.39	314.48	321.01	316.79	316.18	320.69	321.26	321.22	319.66	317.1	320.92	318.43
297.58	300.76	305.25	301.27	300.92	303.64	300.04	302.56	300.45	303.35	303.78	300.08	299.13	301.18	303.4	301.83	302.53	301.2	301.57	306.12	300.11	299.13	302.67	302.68	298.58	301.26	299.67	301.92	300.97	298.6	299.98	299.02	298.43	301.2	302.94	304.67	302.62	301.56	305.11	301.28	299.23	299.51	301.05	301.92	296.55	298.95	304.85	299.01	301.72	301.6
324.57	326.27	325.83	327.99	327.47	326.8	327.18	329.51	327.67	326.57	324.14	325.19	328.01	329.47	326.09	331.38	328.63	328.39	325.92	326.73	327.54	328.05	327.83	326.78	327.41	329.3	325.46	326.91	326.63	331.07	326.31	329.62	327.91	327.68	329.66	327.27	328.16	329.2	332.08	326.09	330.33	329.09	326.31	323.57	324.35	327.34	328.19	327.72	328.24	327.69
312.25	316.33	313.63	310.6	314.75	312.28	312.13	312.1	312.41	314.82	312.84	310.66	308.7	310	312.92	312.71	316.56	309.77	307.39	310.83	310.71	313.57	312.4	316.75	313.47	312.59	316.19	309.23	310.44	313.64	317.94	313.64	316.66	311.65	315.28	311.08	314.35	311.98	310.29	312.09	313.2	310.47	307.98	310.46	314.08	309.54	308.18	314.44	312.3	310.86
305.64	306.73	306.86	305.12	304.46	303.55	301.72	304.97	304.66	304.72	303.17	303.57	303.29	303.98	303.9	305.96	307.01	308.09	304.87	304.1	303.73	303.32	307.3	305.98	305.04	305.45	304.5	303.62	301.41	308.65	302.52	304.25	308.12	306.13	304.6	303.97	305.82	307.45	308.63	305.21	304.65	306.57	304.54	306.15	304.38	306.08	301.03	306.27	304.4	307.65
292.95	293.42	297.23	296.41	292.54	293.69	298.32	294.85	294.62	294.41	294.24	296.1	293.26	296.59	296.8	295.4	294.36	297	292.86	295.79	296.42	295.18	294.75	294.84	293.5	290.43	297.78	294.56	294.21	297.36	296.57	296.83	293.05	294.19	295.2	296.71	292.68	292.61	294.84	296.12	295.34	292.64	293.9	296	292.54	296.44	295.37	291.77	294.51	297.46
303.7	305.66	305.23	302.91	301.97	300.3	303.43	301.72	301.79	303.03	298.48	302.77	301.91	302.31	305.26	305.62	306.08	303.53	305.05	304.4	300.72	302.54	302.5	302.84	301.01	306.67	302.72	303.35	299.77	301.27	304.64	300.57	302.6	302.57	302.91	306.01	305.67	301.71	300.58	304.07	301.49	301.02	298.95	302.67	299.78	302.56	302.84	301.38	302.29	301.37
307.16	303.1	303.19	301.77	304.14	301.75	305.05	302.29	304.25	308.17	300.47	304.67	303.2	304.59	300.83	302.38	304.02	301.85	303.7	305.35	305.79	304.43	303.63	301.57	304.46	302.89	299.87	305.67	303.83	304.86	302.38	305.5	302.73	303.23	301.32	300.85	300.48	301.72	300.76	301.22	303.45	302.72	303.06	300.63	304.98	299.17	305.3	302.27	305.76	302.43
298.09	298.52	297.29	296.75	295.3	298.41	294.19	294.92	295.13	293.76	297.29	292.3	293.49	296	295.19	296.77	293.36	297.89	299.23	294.58	296.84	298.65	296.43	298.38	297.68	296.91	297.05	294.81	298.54	296.21	295.4	297.34	295.54	298.36	297.94	298.56	296.46	296.21	299.67	297.24	295.02	295.38	297.55	292.13	300.2	294.64	295.77	298.32	295.13	295.93
301.08	303	306.42	296.47	303.02	296.36	301.18	300.27	295.21	300.19	298.81	300.93	302.1	299.89	300.25	301.6	299.63	299.86	303.93	299.46	298.52	299.59	299.34	300.07	299.63	300.97	298.83	301.46	300.13	302.21	301.28	300.02	303.13	300.26	301.99	302.11	301.25	296.79	297.69	298.77	305.26	297.07	298.45	298.8	299.07	301.48	297.96	301.12	301.32	299.64
331.73	323.69	330.04	327.06	328.11	325.99	328.5	329.15	326.43	325.02	326.06	330.23	327.9	335.28	324.95	325.63	325.95	329.26	326.58	327.22	329.2	326.67	328.42	328.95	324.55	326.93	328.92	327.44	325.66	329.64	324.58	325.48	327.47	329.9	330.8	328.71	331.01	324.86	326.63	326.32	325.22	327.69	326.61	327.89	327.96	327.96	328.9	331.15	327.27	324.51
303.86	306.38	305.59	305.55	303.14	306.81	308.46	307.2	305.12	305.27	306.76	302.99	308.75	308.62	306.89	307.35	304.96	305.31	304.85	304.63	304.36	307.67	306.84	303.55	301.9	305.72	310.07	301.26	303.45	303.72	301.84	303.82	306.41	303.69	304.71	303.06	304.14	306.2	302.18	305.65	305.52	303.83	309.57	308.7	305.85	305.29	304.67	304.87	305.99	303.51
318.23	313.7	309.55	314.45	313.91	316.04	311.57	312.45	309.96	311.97	314.89	315.85	317.75	314.83	313.32	315.15	311.56	316.7	313.64	309.52	310.73	314.36	317.34	313.7	314.74	312.72	314.21	316.13	316.82	310.8	315.82	318.41	318.13	316.52	311.05	313.56	317.35	313.57	314.9	314.34	313.82	312.91	309.72	315.11	313.32	312.4	313.66	311.95	313.74	313.44
302.31	300.11	304.54	303.18	302.09	301.52	305.32	303.87	302.84	305.08	304.71	308.35	304.82	300.68	304.18	302.22	301.12	305.18	305.31	306.91	303.03	303.68	302.34	302.79	303.65	300.61	306.99	302.95	300.63	303.41	303.37	299.04	301.67	303.42	302.53	300.51	306.51	302.17	303.12	302.28	300.8	305.22	303.37	301.44	302.11	301.56	304.57	304.81	303.82	302.71
319.03	318.99	321.38	317.75	317.98	319.51	319.06	316.5	317.12	315.2	322.87	316.69	317.42	317.98	316.56	316.72	312.68	320.84	317.93	315.51	317.45	318.24	319.31	318.21	320.41	319.65	316.44	316.48	319.13	319.16	318.99	316.37	317.1	321.56	316.43	322.36	316.36	313.84	314.18	321.26	321.82	317.87	318.71	316.83	318.46	320.19	314.77	318.27	318.33	321.26
309.91	307.72	306.54	307.18	304.86	307.1	310.99	306.28	305.37	310.1	306.96	304.32	307.62	304.57	305.97	304.7	307.39	308.71	305.22	302.27	307.31	305.15	305.56	309.13	307.89	309.2	307.12	306.67	307.78	305.44	306.21	306.03	307.78	306.49	306.82	307.86	307.05	308.24	307.55	306.06	309.32	307.48	303.65	307.21	309.38	310.28	306.97	306.19	304.29	308.62
300.62	301.67	302.87	304.85	303.05	303.36	298.99	307.41	301.2	302.25	302.05	297.95	302.6	300.81	305.9	303.93	302.09	304.16	303.3	303.79	300.64	299.71	298.92	299.79	303.17	303.71	302.58	302.22	304.8	301.81	301.42	302.05	304.89	301.3	298.83	303.31	304.51	304.45	301.8	301.67	300.81	302.62	302.34	298.5	302.65	304.54	305.28	302.09	303.11	301.94
306.42	306.73	307.63	307.55	309.42	306.58	306.01	307.09	305.18	303.12	309.2	305.94	307.56	305.82	308.11	306.72	306.78	306.53	307.34	309.48	307.32	307.18	309.93	306.8	307.13	307.06	309.27	305.71	306.77	306.4	303.96	303.68	310.27	307.49	306.99	305.15	304.06	310.12	312.48	305.32	306.56	308.83	308.37	311.25	304.47	309.23	306.72	304.47	307.3	307.05
305.99	303.16	306.95	302.53	304.25	302.56	304.32	302.98	298.76	303.52	304.71	303.57	303.78	299.92	302.17	301.27	299.78	304.94	300.4	305.07	300.12	302.66	306.14	302.93	299.38	302.91	300.92	302.69	297.58	302.59	302.45	301.34	302.95	303.16	305.17	307.21	299.55	303.88	301.46	301.7	303.98	302.6	299.05	304.72	300.94	303.43	299.35	299.04	301.26	306.26
303.23	303.74	307.28	303.12	301.43	302.71	305.03	300.46	303.87	304.89	302.58	304.98	307.7	305.47	302.36	301.66	302.52	303.76	304.29	305.25	303.58	303.28	302.02	303.04	303.08	306.05	303.93	305.96	303.24	301.18	301.87	298.45	302.39	304.21	305.14	307.01	303.97	301.31	303.33	304.39	302.16	305.28	302.39	304.3	303.27	305.59	304.06	303.15	304.03	303.72
312.85	313.49	314.69	309.79	319.12	315.6	313.37	318.61	316.7	315.76	312.87	315.75	317.38	314.66	311.52	318.78	317.87	309.97	312.82	312.87	315.94	312.25	313.6	318.7	312.21	312.17	312.48	313.2	315.39	312.15	316.68	315.27	314.14	315.94	318.77	314.38	317.06	314.45	309.22	313.73	317.52	314.9	313.62	314.3	317.35	313.78	315.92	314.78	314.45	315.92
304.57	306.38	303.49	305.77	306.62	306.42	302.74	304.35	304.71	309.64	304.08	306.41	304.66	306.64	304.62	305.07	306.29	305.19	305.61	303.48	307.5	306.63	305.5	303.92	306.39	306.1	305.97	303.95	305.78	310.18	306.65	307.18	304.3	307.87	304.81	306.68	305.58	305.48	306.03	307.57	304.46	302.26	306.85	307.32	306	307.23	303.24	301.68	308.3	306.85
304.48	306.38	304.33	302.88	307.59	303.36	305.39	304.56	300.85	305.34	299.66	302.97	305.2	300.94	304.55	303.84	304.05	301.77	305.11	304.1	301.93	307.73	305.55	303.69	308.11	305.29	300.18	300.96	301.55	305.16	303.47	303.97	305.07	304.89	305.2	303.32	300.3	305.02	303.47	304.68	304.64	301.43	302.03	304.95	305.13	302.48	305.89	302.41	304.41	306.75
313.58	313.99	316.44	313.54	316.15	317.34	315.59	314.81	314.02	317.32	316.77	316.6	317.57	317.3	313.07	314.36	318.21	315.27	314.15	315.84	318.27	318.51	319.31	316.95	312.55	315.37	314.47	315.83	312.94	312.8	317.01	316.81	318.49	315.06	317.76	315.65	317.42	315.43	318.5	316.77	314.76	313.77	313.76	311.61	319.01	314.41	314.11	315.82	315.18	314.39
303.17	304.01	304.29	304.79	303.37	304.69	304.3	301.13	304.72	302.68	300.08	304.24	307.77	304.77	302.73	301.18	303.26	306.28	299.51	302.43	304.18	301.99	304.34	308.77	308.93	307.51	306.07	305.18	305.36	302.63	302.43	303.19	304.28	305.53	305.42	307.12	302.07	301.31	302.43	303.97	305.68	304.45	304.47	304	303.17	305.01	306.65	306.65	304.24	303.78
313.81	314.52	314.26	314.83	313.74	315.02	313.19	315.01	317.86	316.65	312.83	311.61	315.21	315.59	315.94	314.49	314.92	311.46	312.19	316.21	311.21	313.1	314.63	312.73	317.28	314.42	315.87	313.28	313.92	314.32	314.79	311.33	316.25	316.53	317.43	317.89	316.39	308.93	315.52	313.22	313.09	312.18	314.87	312.66	313.55	313.2	314.47	314.9	311.99	316.1
328	327.5	325.91	325.94	326.32	328.28	328.71	329.24	330.92	330.26	328.57	327.88	327.7	327.8	326.83	321.88	328.19	334.84	328.4	326.83	329.7	331.58	331.95	327.06	328.49	327.75	326.28	330.86	327.56	327.29	325.58	328.77	328.27	327.81	326.97	329.52	325.3	329.95	328.58	329.46	330.24	331.61	331.8	328.08	329.69	329.56	327.46	329.73	328.34	325.99
299.87	296.32	297.32	300.46	297.46	297.47	299.17	296.5	298.32	295.73	294.41	294.56	296.49	296.89	299.87	299.34	296.05	297.99	299.12	298.08	302.37	299.93	294.96	295.11	292.75	299.38	296.36	297.26	294.77	296.79	294.2	296.37	295.64	300.24	296.54	297.29	296.91	295.61	300.11	292.84	294.66	297.52	295.78	295.45	297.84	297.74	302.35	295.54	294.93	298.59
298.57	299.46	297.75	299.72	296.99	301.18	299.88	298.71	297.47	297.14	293.65	295.96	296.97	298.62	295.81	297.93	295.72	299.79	296.65	296.35	296.86	297.58	298.62	297.04	298.29	298.8	293.44	296.23	297.51	295.05	294.93	296.77	299.14	296.54	296.62	295.54	298.33	300.1	300.82	298.41	301.82	297.91	298.37	295.8	297.05	299.81	300.3	293.6	295.05	295.99
296.18	294.32	294.7	295.77	294.55	291.13	292.98	294.54	291.53	293.37	293.35	293.45	291.67	296.92	294.16	293.8	295.79	294.33	294.53	295.13	293.22	291.46	290.61	294.84	296.92	294.68	294.97	294.94	295.75	296.03	293.16	294.45	294.86	290.97	294.01	295.18	293.01	291.59	292.12	292.86	290.07	295.4	296.77	292.65	296.25	292.5	294	292.32	291.31	289.49
303.52	298.62	299.73	299.92	302.85	301.35	298.28	298.77	300.56	302.97	298.34	301.07	300.16	298.98	297.77	297.37	298.48	299.52	296.23	299.97	302.02	296.95	296.22	298.46	297.78	298.07	297.24	298.72	301.01	299.48	298.24	300.97	303.23	299.66	298.6	301.83	301.9	297.94	299.79	301.37	303.07	300.44	297.93	298.54	304.14	303.1	298.82	298.98	300.97	301.44
311.3	309.11	311.36	311.45	310.84	310.25	310.06	316.3	310.26	312.48	313.23	314.23	313.94	306.37	308.37	309.47	312.61	311.98	316.45	311.95	311.15	311.17	309.22	315.32	312.7	309.78	313.19	313.66	305.44	311.2	312	307.91	312.35	312.05	309.1	311.06	312.61	310.01	311.95	309.18	311.52	312.14	311.93	313.21	314.22	313.6	312.22	312.45	307.2	310.42
328.17	329.04	330.19	328.81	327.16	326.86	327.07	325.25	327.77	329.68	327	326.53	327.27	330.9	329.86	329.31	331.09	332.08	328.96	330.86	329.56	329.8	330.26	327.03	327.53	331.67	329.36	333.96	330.52	329.98	327.31	330.03	331.75	328.13	326.42	325.58	328.97	330.74	331.67	330.38	328.39	323.75	325.92	330.97	329.22	327.68	333.83	323.67	322.93	330.08
313.84	312.35	312.36	312.95	312.55	315.03	315.74	314.56	312.17	312.75	313.36	312.68	317.62	316.42	312.74	310.53	311.35	311.75	313.34	309.66	312.73	315.38	312.57	311.93	311.21	313.52	314.61	311.34	315.61	311.7	313.88	311.65	314.04	311.82	311.6	313.34	307.31	312.84	312.08	314.69	317.72	318.91	313.27	314.57	312.53	311.47	311.53	309.9	313.61	308.5
310.69	313.43	308.73	309.71	310.39	313.45	312.16	309.63	314.66	313.37	313.34	309.32	311.4	308.77	308.2	308.27	312.04	311.27	309.6	314.12	310.46	310.76	308.21	311.64	307.87	306.16	305.87	312.13	309.08	312.44	308.9	309.96	311.08	313.32	313.93	312.94	310	310.2	311.51	311.76	310.62	312.04	312.55	308.07	309.07	312.47	308.01	312.74	312.25	314.04
316.6	315.27	315.59	310.94	315.06	312.18	312.33	313.93	315.52	313.38	315.47	311.68	309.68	316.57	314.83	313.79	313.48	315.31	312.89	314.68	315.05	313.96	316.93	312.77	313.13	315.07	315.18	314.42	314.39	313.18	311.86	315.94	313.45	312.42	313.62	314.52	312.76	312.88	314.74	312.97	312.1	312.45	316.83	312.72	314.75	311.19	314.97	313.29	311.05	313.3
295.95	294.98	296.58	297.25	292.14	292.18	295.05	294.42	292.17	292.26	296.95	293.97	294.34	293.12	296.53	289.21	293.51	292.04	292.31	291.2	297.27	292.98	290.34	295.58	296.68	293.94	291.56	293.05	297.08	292.11	291.59	296	291.31	289.88	290.47	296.58	295.64	293.64	292.33	291.82	292.57	294.17	293.56	294.71	297.33	296.17	294.85	292.52	294.01	290.43
307.02	307.01	309.23	311.61	311.87	308.48	308.28	311.48	307.55	308.42	310.78	309.91	309.08	309.53	307.88	306.35	310.57	307.16	306.31	307.25	311.47	309.19	307.68	311.23	306.58	310.88	311.82	307.01	309.59	305.92	307.95	309.76	306.94	308.42	308.8	307.68	311.14	310.21	306.6	309.01	309.57	308.56	309.73	309.08	311.54	309.6	309.4	311.89	314.29	307.72
312.7	317.52	313.46	315.58	317.1	316.23	313.81	313.93	314.14	314.08	313.34	315.96	312.55	317.81	318.41	316.66	316.72	316.95	316.42	314.71	313.98	315.15	314.56	309.87	314.85	316.95	317.19	314.8	315.24	316.61	310.83	315.31	318.09	318.35	317.33	315.76	312	313.61	318.01	317.36	315.88	315.46	315.73	316.82	314.51	312.47	318.53	309.52	314.27	317.55
296.42	293.55	293.18	294.18	293.8	295.23	296.93	294.62	298.39	294.72	294.92	293.52	291.61	294.87	293.82	291.81	294.39	289.5	295.22	294.7	292.24	294.43	294.7	292.09	296.04	291.87	292.92	298.97	292.75	294.47	297.59	293.4	295.04	290.96	295	292.55	293.95	290.59	296.67	297.01	292.19	294.1	294.71	296.37	291.24	296.42	291.68	293.67	292.91	292.62
316.22	319.05	312.53	315.29	315.45	316.11	315.42	317.27	316.33	313.27	317.09	318.16	315.37	317.37	317.37	315.77	316.12	314.15	317.13	316.51	319.7	313.54	314.52	313.37	313.37	312.69	316.36	319.64	315.99	315.96	310.41	313.55	314.07	315.82	312.96	317.59	318.25	315.45	315.23	310.92	312.97	315.08	312.73	315.57	316.02	315.77	316.04	315.14	315.04	314.08
307.73	305.07	305.3	304.04	304.69	302.16	303.71	304.67	302.48	302.8	303.67	303.71	301.52	306.01	303.08	301.94	301.9	301.08	304.53	299.94	301.23	303.03	300.46	302.23	302.12	302.28	300.24	304.31	303.02	301.59	301.14	303.45	302.21	299.17	303.9	303.55	304.78	305.5	297.97	302.86	300.52	306.7	299.23	303.67	304.15	302.21	303.22	305.22	301.72	304.98
298.56	292.78	297.11	293.19	295.36	297.23	295.46	296	295.37	294.01	291.59	294.3	293.89	294.39	297.67	292.8	298.15	294.93	295.88	297.75	299.58	295.83	292.13	294.33	293.64	292.96	295.3	295.98	297.98	295.43	296.04	296.37	296.47	296.26	298.16	294.9	299.6	299.07	291.56	293.78	295.34	298	298.99	294.01	293.08	300.38	293.32	298.24	295.93	293.73
300.53	303.74	302.33	304.24	304.42	303.83	300.15	306.45	302.29	302.94	301.6	301.73	303.26	302.24	306.46	307.71	303.79	301.51	304.86	306.63	302.5	304.05	303.4	300.12	304.88	301.74	301.77	305.57	303.27	304.9	303.65	302.48	302.08	300.12	304.54	303.92	304.22	306.13	303.92	304.94	302.38	303.87	299.82	305.12	303.85	304.32	304.09	302.41	303.74	304.57
308.63	307.39	304.2	310.84	307.55	304.85	308.23	308.51	306.08	306.18	306.32	302.69	304.74	308.31	310.11	304.65	307.07	308.44	305.61	305.92	304.67	306.4	306.2	306.74	309.21	309.04	308.17	306.1	306.53	305.51	307.09	306.79	307.43	309.41	308.92	306.36	304.6	308.9	305.71	309.78	308.4	308.73	302.31	307.21	305.77	306.87	308.22	305.97	304.9	307.81
310.79	310.27	313.27	311.23	313.68	313.71	314.45	313.55	312.9	311.83	313.95	313.09	315.6	312.25	312.5	314.91	308.42	309.96	310.42	310.41	314.99	313.04	311.06	313.33	311.49	313.12	310.45	315.18	315.46	314.62	312.34	310.97	310.23	314.9	310.84	312.65	312.54	310.79	309.89	310.99	314.97	309.7	313.08	314.29	311.88	312.83	317.77	314.69	312.12	312.99
319.5	319.5	320	318.86	317.53	320.07	316.18	315.89	318.48	317.63	315.41	318.52	319.41	317.81	317.36	320.13	318.65	320.78	319.26	316.47	319.77	320.92	314.72	318.91	314.97	318.41	319.54	317.58	319.31	318.07	316.05	316.03	313.7	318.79	318.67	316.93	321	321.02	320.51	317.65	317.44	315.18	318.03	318.06	317.93	321.85	320.73	321.43	318.26	311.47
309.31	304.33	307.67	307.21	308.59	306.7	308.8	304.82	307.87	309.66	308.42	309.05	305.13	307.75	305.95	303.98	306.31	305.8	307.21	306.14	310.59	306.96	311.72	307.62	306.04	307.28	308.59	307.08	306.71	304.96	305.08	306.97	306.06	308.49	305.67	304.1	304.34	311.49	306.19	309.74	306.26	307.88	307.79	306.04	304.83	303.25	308.83	306.32	305.19	307.24
313.46	315.88	308.91	314.94	312.03	311.79	313.12	310.52	313.35	312.91	316.65	314.38	316.08	313.76	313.24	310.2	313.22	313.51	309.87	311.02	313.77	311.57	311.61	313.13	315.38	313.56	312.95	316.74	310.21	317.79	313.4	310.55	312.72	315.96	311.38	315.8	315.63	312.42	312.19	313.05	313.21	312.16	313.44	314.32	311.7	314.21	312.41	311.97	310.9	312.75
327.59	326.64	325.07	328.96	323.62	326.52	328.42	326.57	325.31	327	325.55	326.78	326.19	328.17	327.82	330.29	328.22	323.49	326.29	330.24	325.85	329.45	327.48	328.85	326.18	323.76	325.43	326.92	327.64	326.37	325.41	328	327.12	327	326.74	326.74	326.75	326.28	325.4	326.54	330.15	326.63	330.87	327.66	325.67	323.32	327.58	327.11	324.67	325.82
318.38	316.59	317.26	317.77	315.72	314.55	320.46	316.68	319.02	315.49	316.73	314.75	318.87	321.46	314.45	318.3	318.25	316.5	315.78	318.61	317.46	316.48	319.13	313.92	318.05	315.44	315.64	318.9	316.35	315.58	320.22	317.93	315.92	313.28	315.72	317.39	317.88	316.77	314.53	314.87	318.95	312.85	316.32	315.96	315.82	318.86	315.57	316.41	317.21	317.58
314.14	314.63	309.83	315.93	311.13	313.05	313.75	316.25	313.59	313.07	316.88	311.93	316.69	313.94	316.08	310.99	316.48	315.94	316.99	311.83	316.43	316.64	313.28	313.97	313.87	314.4	314.12	313.7	313.13	312.69	313.18	314.55	313.77	313.35	311.66	314.69	312.94	313.02	309.14	313.24	312.53	314.25	311.49	313.42	311.91	313.47	309.8	314.55	314.24	315.6
325.28	326.04	325.23	325.22	322.75	324.96	326.74	325.95	325.5	326.01	324.04	324.81	326.07	321.68	325.12	323.76	323.97	324.46	323.7	323.75	327.44	325.67	325.4	326.04	326.54	324.02	326.37	322.03	321.81	321.83	326.36	325.81	325.99	325.12	324.68	323.67	327.86	324.15	324.2	326.18	324.44	322.6	323.52	326.17	325.97	325.34	326.51	326.11	322.95	328.3
307.16	303.3	304.96	305.21	306.74	304.6	307.07	308.69	303.74	303.54	304.59	305.46	302.72	310.65	304.17	305.73	307.23	308.62	306.07	305.04	308.57	305.59	310.42	303.27	303.67	303.05	304.6	307.15	304.86	307.58	305.97	304.73	307.65	306.97	307.1	304.8	307.07	306.4	304.05	304.71	302.49	301.85	306.27	305.32	307.7	306.48	304.96	304.29	304.63	303.66
314.15	315.53	317.22	319.42	314.62	313.99	318.83	314.84	316.78	313.45	314.17	316.28	314.72	313.48	315.54	316.38	314.56	314.44	315.87	317.08	315.76	317.08	315.15	316.32	317.93	318.22	314.3	312.48	319.9	312.05	317.87	316.19	314.62	314.77	318.11	318.35	318.33	315.86	315.49	313.33	313.73	314.55	314.55	315.86	315.66	315.28	315.67	315.26	313.42	316.65
309.31	308.78	311.09	311.13	307.85	312.63	313.06	307.22	314.67	311.95	308.71	312.07	311.87	310.45	309.37	306.53	308.21	310.38	311.12	307.91	306.85	311.1	311.78	310.63	310.34	311.23	310.37	310.29	311.23	315.1	310.65	311.46	309.41	311.64	308.01	310.58	312.13	312.41	308.54	308.76	310.51	309.76	309.75	307.18	314.97	312.6	308.36	309.82	310.24	313.52
302.29	299.78	302.49	302.02	297.51	300.83	301.53	295.46	299.76	301.24	304.84	300.13	296.54	299.17	299.91	298.59	302.48	301.72	303.92	303.35	302.04	300.55	303.53	302.2	301.7	302.55	300.56	301.1	299.8	297.15	301.67	298.44	298.21	301.46	301.6	301.77	303.29	298.14	303.22	305.19	300.69	301.44	302.46	302.09	299.11	302.29	305.67	300.93	301.26	303.28
315.3	317.57	318.41	317.25	317.06	316.77	320.46	313.56	317.2	319.82	317.16	311.97	319.19	318.41	315.12	319.13	314.82	318.43	315.9	316.99	318.23	312.68	318.8	315.81	317.44	316.75	317.76	313.18	320.31	318.65	314.13	316.98	318.27	317.9	317.32	314.19	317.49	317.87	319.44	317.75	318.9	321.5	320.24	315.67	321.67	319.35	314.93	317.2	318.12	316.73
306.41	306.04	305.25	303.9	308.27	306.44	301.46	305.01	305.47	306.06	304.53	301.76	306.42	303.64	302.47	302.32	307.75	303.28	304.81	304.56	308.79	300.66	306.64	305.13	306.88	307.82	304.56	305	305.51	308.29	306.63	304.65	304.13	303.44	303.62	302.71	307.49	299.75	301.2	303.82	300.34	305.13	304.22	305.32	306.27	306.62	302.72	306.32	301.8	305.1
305.38	305.12	306.82	307.18	306.76	304.4	309.88	305.48	307.79	304.63	305.83	303.78	307.9	306.22	302.79	308.53	302.35	303.55	311.44	306.96	309.49	305.68	309.94	307.41	306.86	307.68	304.16	307.64	310.86	306.25	308.78	305.93	303.67	305.63	306.46	306.78	305.99	308.4	304.81	308.54	305.47	307.3	307.09	303.83	306.61	305.17	306.87	307.97	305.41	306.98
301.01	305.92	303.5	300.32	302.9	303.95	302.24	302.68	299.55	303.14	300.53	302.68	302.52	299.98	299.38	303.97	301.05	302.04	302.02	303.93	302.43	301.02	301.4	301.27	302.72	304.23	304.65	303.35	306.35	304.91	302.82	303.09	300.33	303.53	302.31	303.97	299.07	301.32	301.29	303.35	300.41	300.41	301.89	306.35	302.59	305.73	305.9	305.74	302.84	301.88
311.08	311.75	315.45	310.93	314.34	314.06	312.81	315.76	313.16	315.88	313.31	316.89	310.61	316.94	313.58	313.33	316.25	313.83	316.78	315.39	317.09	313.28	313.41	314.33	316.96	310.84	315.37	315.65	318.8	313.02	312.26	314.29	315.81	315.15	314.74	316.34	314.42	312.38	315.67	315.05	315.02	313.96	313.65	313.44	312.62	312.72	313.18	315.17	317.03	313.82
296.82	298.45	297.93	297.15	297.5	292.99	294.45	296.78	299.83	296.69	297.83	296.96	299.22	297.5	295.78	297.47	293.89	297.51	299.51	295.03	295.98	295.7	295.93	300.42	298.01	295.24	294.58	296.94	300.8	295.79	295.93	294.32	299.47	297.05	296.47	295.52	293.19	296.88	296.26	299.9	300.29	298.81	295.74	297.18	295.27	291.32	295.63	294.9	299.46	297.02
314.71	317.35	315.46	318.98	316.43	318.28	316.55	313.67	315.98	315.28	319.46	318.26	316.56	315.92	318.43	317.24	316.24	314.22	315.95	319.99	318.25	319.29	315.04	314.26	316.9	316.97	316.34	314.76	313.39	319.99	313.32	316.17	314.58	316.03	318.94	315.64	316.8	317.58	316.33	314.89	318.08	316.43	315.75	317.21	316.9	318.23	314.86	315.9	316.27	321.97
293.93	292.01	293.92	293.62	294.35	295.41	293.3	292.51	294.3	293.49	294.8	296.36	295.79	295.49	295.19	296.45	295.42	292.33	293.65	292.4	291.66	294.5	294.33	288.09	295.51	292.16	292.76	289.8	290.76	294.8	288.27	297.84	294.55	293.14	294.68	296.32	294.29	290.92	289.59	296.64	297.33	293.81	293.57	297.7	295.6	290.9	293.98	292.76	295.6	295.52
297.63	299.05	303.45	300.31	301	303.54	301.37	299.24	299.3	296.77	302.73	300.08	300.41	298.83	303.68	300.71	302.01	299.4	299.84	299.61	301.03	300.78	300.47	295.49	298.52	301.97	297.79	298.88	299.64	300.45	295.84	301.29	299.18	295.19	300.49	297.23	299.21	299.64	298.24	301.26	300.8	301.82	301.37	295.65	306.78	301.4	303.17	301.66	300.3	302.05
296.54	294.36	291.08	295.31	297.59	294.61	300.29	293.17	295.02	294.64	290.17	292.62	296.55	292.81	294.33	292.97	293.79	296.01	293.24	296.26	289.72	297.21	295.66	293.96	292.58	292.74	294.49	293.07	293.17	293.69	296.48	295.77	295.19	295.52	289.14	292.32	292.51	295.95	295.62	295.02	293.21	294.3	292.2	294.33	294.36	293.35	289	295.21	293.01	290.78
310.47	313.88	314.1	313.53	310.99	314.13	316.49	315.03	318.21	316.15	318.28	316.27	313.3	313.71	313.29	317.06	317.67	311.91	316.74	316.56	314.25	318.03	315.14	315.98	316.23	315.78	312.95	314.67	310.81	315.94	312.28	317.37	315.73	316.31	313.04	315.74	316.79	316.41	315.58	314.93	317.18	313.81	314.21	318.43	314.65	316.51	316.88	321.82	314.56	317.93
317.72	319.17	320.3	319.82	317.64	315.33	319.19	319.31	320.7	321.32	321.53	321.55	320.67	318.91	322.96	322.23	323.06	319.82	317.02	316.78	320.1	318.26	318.2	320.92	320.05	317.25	320.62	320.66	315.65	318.93	321.99	320.73	317.31	319.64	318.48	319.59	321.08	319.45	319.32	318.26	320.12	321.41	318.25	317.25	321.46	320.54	318.55	316.81	323.5	317.31
313.74	318.1	312.38	315.85	314.47	313.57	315.69	314.29	314.9	315.12	313.14	312.51	313.19	314.66	317.33	313.36	312.45	316.58	311.17	313.8	315.72	311.29	316.33	312.45	315	315.56	313.82	313.8	312.58	312.27	313.39	313.87	317.87	317.57	313.8	319.16	312.98	311.02	311.13	315.48	313.91	313.8	316.74	311.76	317.3	316.67	314.71	313.63	316.06	315.67
292.95	297.09	295.99	291.89	295.64	293.48	294.86	295.43	296.09	291.56	291.26	294.13	294.17	294.32	291.64	292.79	296.78	295.45	291.64	294.07	292.47	298.3	292.02	293.64	292.95	293.64	297.08	292.38	293.74	291.46	292.85	294.67	293.08	292.14	295	291.4	293.93	295.12	293.62	291.85	294.75	293.07	292.14	292.47	294.7	292.23	294.29	290.41	294.41	295.36
296.54	294.33	296.61	292.84	290.51	295.5	294.31	294.84	297.26	294.07	296.49	294.21	291.2	295.57	294.74	294.06	293.78	294.85	292.66	296.03	295.13	292.61	297.37	292.2	295.91	291.88	294.14	292.71	296.53	292.39	293.78	296.85	296.34	295.6	293.2	292.61	290.72	293.06	294.65	293.69	295.09	297.24	295.79	295.37	296.31	290.86	292.13	295.16	294.54	292.77
314.81	317.9	313.57	311.96	311.72	314.3	312.95	315.64	316.13	311.24	315.04	317.01	319.13	310.92	315.66	314.73	314.14	314.49	313.67	312.15	313.26	311.25	309.94	313.83	314.57	316.25	311.6	313.17	314.95	313.48	316.11	316.26	311.49	309.72	312.12	312.55	313.67	313.11	316.58	315.72	314.94	314.99	310.69	313.77	314.54	316.24	311.98	315.25	315.62	313.39
314.32	317.44	314.32	315.5	316.61	315.05	314.87	311.79	316.55	315.89	313.17	315.71	315.55	312.82	310.72	311.19	313.13	315.32	313.56	316.4	314.32	312.7	312.14	313.48	311.44	312.57	314.99	311.28	313.63	318.5	316.01	315.61	314.34	316.54	314.79	316.84	313.83	314.76	314.24	315.16	312	313.68	315.43	316.02	317.01	316.57	316.22	316.26	313.45	318.19
310.05	306.39	313.01	310.05	309.42	310.84	307.13	309.49	310.96	306.87	311.43	313.92	313.16	311.71	311.27	309.81	313.32	311.41	310.62	312.17	309.13	312.51	313.2	312.98	310.75	313.04	315.13	305.49	310.13	307.83	312.19	310.05	310.68	308.25	307.61	311.14	310.75	310.53	308.04	310.36	312.23	313.59	309.98	312.83	313.68	316.25	309.77	314.58	308.51	309.98
322.96	324.22	323.26	321.74	320.98	327.28	325.61	326.78	325.86	327.81	324.05	326.32	323.99	325.59	324.32	324.45	324.91	323.59	326.35	324.74	325.95	323.2	324.12	327.94	326.17	325.78	326.9	323.74	325.22	326.94	325.74	324.26	327.83	327.93	326.79	323.54	328.09	325.32	325.5	326.31	326.31	323.42	325.52	326.08	324.91	327.15	323.89	324.57	326.18	324.96
317.42	318.57	316.43	322.18	323.08	318.81	315.79	319.98	317.21	319.5	320.29	318.52	318.24	314.2	316.31	319.19	319.26	317.18	321.5	318.53	316.6	317.51	320	321.4	313.99	317.1	319.21	317.46	316.96	316.28	320.41	320.57	320.73	320.7	319.42	319.43	317.4	317.32	321.8	319.29	320.12	318.47	317.57	318.55	317	316.59	318.97	317.24	318.89	317.14
313.51	315.31	314.14	313.75	313.7	314.42	317.27	313.93	316.41	317.44	311.77	315.25	316.82	314.11	319.15	315.61	315.29	314.07	314.47	317.65	314.59	312.86	314.29	312.49	315.04	317.85	315.75	313.35	316.59	314.99	313.18	320.17	313.73	317.45	317.2	316.07	315.05	315.53	316.45	315.95	316.24	316.93	312.87	315.64	318.61	314.16	319.41	314.44	314.66	316.75
320.11	321.15	319.19	320.2	320.56	321.8	318.94	319.1	322.54	317.47	318.36	321.96	318.18	316.74	314.15	317.28	317.46	317.6	321.48	316.36	319.74	319.25	316.43	318.7	318.96	319.21	319.37	320.19	321.35	318.75	317.33	318.1	316.06	319.76	319.91	319.61	316.64	318.19	318.42	316.77	321.54	320.89	319.68	314.02	318.14	316.99	317.63	319.55	318.33	317.21
314.44	314.47	309.75	308.38	312.63	313.43	311.69	310.53	312.65	310.49	308.86	309.76	313.7	309.03	310.17	309.75	311.79	312.03	312.09	308.87	310.07	310.39	311.44	312.84	310.34	309.27	314.4	312.44	311.58	309.03	310.19	310.49	309.39	313.98	310.47	309.38	309.33	313.93	311.58	312.33	310.41	308.93	313.57	311.74	312.26	309.49	309.74	312.19	310.82	309.27
312.36	310.18	310.13	312.7	312.05	313.26	314.16	311.8	310.98	312.49	312.93	314.05	308.7	308.64	311.56	310.06	309.93	312.12	308.83	314.15	310.97	312.7	311.48	311.52	310.11	310.68	314.12	312.7	308.08	313.17	310.65	311.01	308.7	308.8	308.97	312.44	308.39	313.04	310.33	311.59	311.51	313.28	313.04	309.97	314.33	313.02	309.95	309.81	308.82	308.59
303	299.34	301.33	305.15	302.28	306	301.55	310.23	304.09	305.47	307.28	307.41	303.86	300.73	302.76	308.74	302.6	301.65	305.89	303.42	308.16	306.06	302.78	304.09	302.16	302.86	305.92	303.18	305.2	307.47	305.17	303.97	304.93	302.95	304.03	301.77	304.69	302.24	305.34	302.51	302.24	306.43	303	305.1	306.75	307	300.58	302.14	303.83	300.85
309.67	310.11	309.2	310	308.78	306.21	307.33	306.61	308.92	307.08	307.11	308.48	309.69	307.58	307.5	311.63	305.94	308.16	305.03	306.9	313.14	309.09	311.86	311.6	308.49	308.72	306.06	303.88	305.08	308.42	308.83	309.1	305.71	306.85	308.38	310.82	309.52	308.05	310.4	309.3	309.49	307.26	309.45	311.42	310.67	306.43	307.66	310.51	311.07	303.91
304.81	303.17	303.3	302.36	301.97	304.4	306.21	303.96	301.71	303.25	303.82	306.21	304.17	304.63	303.64	303.59	304.56	305.55	302.73	301.26	306.83	303.23	304.16	304.68	304.03	301.62	304.12	307.37	298.9	301.44	307.99	304.21	302.36	301.07	296.8	301.18	303.57	302.09	303.08	301.96	302.11	302.13	304.06	303.42	301.62	306.34	301.01	304.99	304.28	303.11
307.99	310.47	309.43	309.08	308.94	307.83	307.38	305.1	311.21	307.78	309.7	307.43	307.12	307.99	310.53	307.92	309.6	308.52	306.75	308.52	307.55	310.6	307.16	309.83	309.96	308.9	307.38	308.5	309.79	311.88	309.98	309.76	313.53	309.99	306.11	307.67	308.43	309.62	304.88	308.63	307.33	310.75	309.83	310.65	310.25	308.58	309.34	308.12	309.97	310.44
298.34	301.4	298.07	297.97	299.71	305.52	300.8	298.18	299.32	301.37	299.91	301.04	297.13	299.14	300.84	298.94	299.9	302.74	300.44	303.32	298.81	302.93	299.81	300.83	301.45	300.91	299.45	297.28	299.51	303.5	303.39	302.9	302.6	303.23	299.14	298.41	300.94	300.64	297.39	301.02	299.12	300.02	299.59	302.76	301.94	302.6	303.54	301.64	300.28	302.35
302.79	305.35	306.64	301.98	306.24	302.84	302.06	301.27	302.18	301.96	304.88	302.31	303	303.36	304.42	306.5	304.54	299.28	302.24	302.93	304.81	303.39	303.87	301.45	305.89	302.36	300.62	300.81	304.43	303.28	304.19	304.5	302.51	302.6	306.06	303.73	303.33	303.58	302.4	303.42	302.27	306.1	303.36	303.35	301.43	304.4	304.32	303.3	302.45	303.69
312.7	310.05	315.68	313.63	317.72	314.03	315.67	310.03	313.31	313.2	313.61	314.26	319.68	313.99	314.77	309.14	313.78	313.74	314.89	314.08	316.48	311.15	318.25	310.53	314.71	312.72	313.83	317.67	316.78	315.85	315.68	321.68	310.25	312.17	315.39	311.87	313.87	312.86	312.22	314.28	314.57	313.16	316.03	311.97	316.13	314.84	314.73	313.39	316.02	311.83
315.53	321.15	322.13	318.64	317.55	316.8	316.65	318.24	317.89	315.01	320.8	317.55	320.71	320.23	316.39	321.46	315.55	318.59	319.75	320.85	322.94	321.69	317.23	318.63	319.39	316.84	318.97	312.92	314.25	319.28	319.34	316.49	314.96	316.33	320.84	318.78	319.59	318.12	318.27	317.09	323.95	316.27	320	316.66	318.95	318.83	322.71	316.67	316.4	320.31
328.8	332.27	323.45	324.77	329.12	328.61	326.99	326.78	324.86	327.79	329.18	327.05	328.42	328.28	325.94	325.23	329.91	325.99	327.56	329.28	325.33	326.58	327.45	328.05	328.94	324.63	326.43	329.08	329.74	327.79	329.12	327.43	328.16	326.39	327.37	324.62	328.98	327.78	325.93	324.19	329.63	331.52	330.44	329.66	330.06	329.79	328.45	329.2	325.83	323.9
299.45	302.28	300.91	303.79	301.82	298.21	298.76	302.39	298.5	303.53	302.43	299.46	301.26	300.13	295.83	295.67	301.05	301.43	303.64	297.81	305.23	298.63	302.34	301.04	301.01	303.94	298.72	295.52	302.21	303.9	304.53	300.06	303.68	301.48	301.49	301.71	299.26	303.55	302.83	299.53	304.05	300.56	299.7	303.98	298.07	299.2	304.02	304.97	299.03	305.66
324.27	325.32	327.03	324.91	322.98	319.27	323.57	323.78	329.2	324.35	326.14	322.65	322.78	324.04	322.8	322.25	328.44	328.26	323.93	326.09	325.5	325.26	322.63	324.7	322.57	323.59	325.04	326.06	325.2	324.68	324.6	325.13	324.7	323.42	327.33	324.61	325.49	324.37	322.99	325.58	323.97	325.25	322.97	325.29	327.09	324.65	327.44	322.14	324.37	326.59
312.89	311.87	315.13	310.94	309.99	312.76	314.74	312.75	310.62	311.34	315.78	310.61	312.66	311.84	314.93	309.84	313.51	317.14	313.52	315.35	313.43	313.07	312.78	313.62	315.84	312.29	313.09	312.68	315.35	314.02	312.92	313.68	319.47	314.5	315.72	313.15	314.51	314.16	311.75	309.93	311.54	315.38	314.21	315.42	315.31	314.19	315.09	309.34	310.15	312.03
328.78	325.27	326.59	329.34	327.63	325.89	327.62	327.88	325.89	326.56	328.89	326.07	325.98	325.96	326.83	325.6	328.45	327.8	327.25	326.89	323.86	326.39	325.56	329.13	329.74	329.61	325.64	326.94	328.85	329.14	328.21	326.47	330	327.28	324.72	327.43	329.63	325.65	329.98	327.82	327.15	325.81	327.41	326.91	326.87	324.24	326.23	328.74	324.82	329.2
302.73	306.39	302.5	305.19	303.43	305.16	302.68	305.31	304.76	301.53	304.19	304.98	303.84	303.01	302.82	297.45	304.83	305.07	304.73	303.43	308.31	305	304.73	305.96	304.54	303.04	306.85	306.61	300.8	301.52	303.97	304.93	304.02	306.63	304.99	302.24	302.58	304.12	300.64	304.09	304	304.69	306.74	304.39	308.29	303.75	305.42	301.61	304.04	302.78
310.9	312.97	314.06	315.33	310.55	312.68	314.97	316.25	315.28	311.74	312.9	315.55	312.27	312.01	310.98	313.56	311.8	313.95	314.9	315.84	312.07	315.13	312.99	314.02	316.69	317.07	316.33	313.41	309.93	314.93	312.23	314.19	312.93	314.03	316.92	313.6	313.52	314.17	312.44	315.3	315.68	313.5	314.62	316.05	317.58	308.16	312.26	312.77	317.09	311.82
314.21	314.55	316.04	316.11	317.14	318.13	317.41	317.75	312.49	318.58	313.26	314.81	314.01	316.58	316.33	316.83	310.84	315.37	312.78	313.69	312.23	310.99	311.92	316.76	317.47	316.36	314.73	312.32	312.91	309.52	315.48	311.28	312.5	318.27	315.26	314.79	312.58	316.9	316.46	314.61	317.12	316.91	316.17	316.95	316.11	314.49	313.83	311.58	316.14	314.36
297.77	295.31	298.13	298.47	300.9	298	300.96	301.7	301.75	300.61	297.55	298.07	295.78	299.33	296.99	299.43	305.31	300.7	295.98	299.97	300.81	302.05	298.6	300.79	297.9	299.3	303.78	296.36	302.4	298.78	298.39	299.5	301.54	299.77	298.48	302.63	296.88	298.34	301.16	301.72	302.06	300.07	301.45	300.48	298.28	300.14	304.57	298.42	301.64	302.35
300.36	304.21	302.38	300.9	303.12	305.05	301.66	305.39	304.92	298.41	302.52	304.74	303.95	302.28	300.97	303.29	303.02	302.67	305.28	298.38	301.61	300.59	306.59	300.99	302.05	301.42	300.18	304.22	302.62	303.47	303.17	302.1	301.75	304.89	303.92	302.4	299.48	305.17	303.96	303.54	303.24	301.41	300.16	305.49	300.49	301.4	300.52	306.15	302.13	302.3
306.73	302.76	303.27	303.03	303.06	303.96	304.03	302.37	300.7	304.24	304.22	307.27	306.17	302.7	298.71	303.42	303.57	303.92	307.21	306.63	303.94	305.73	303.07	304.84	305.89	303.71	301.59	307.93	307.15	305.49	304.62	301.67	301.28	305.08	305.82	307	306.3	304.61	304.96	305.45	304.86	302.13	305.88	306.77	303.89	306.08	305.3	306.22	300.67	305.71
303.28	301.64	299.24	298.76	304.59	304.84	300.37	302.41	301.8	304.7	303.19	303.2	305.28	300.75	301.98	299.86	301.12	303.32	301.39	302.19	304.26	304.3	302.66	302.1	305.33	300.89	305.92	302.74	303.06	297.96	302.17	297.67	303.06	303.08	301.39	304.8	301.51	301.37	307.96	303.59	303.09	300.31	301.22	306.06	304.02	304.32	303.09	303.15	303.32	303.12
303.33	305.5	303.83	303.95	307.32	304.46	305.33	305.73	307.75	306.09	304.52	303.98	306.94	306.39	304.3	301.89	305.38	308	304.5	307.29	305.28	306.52	305.79	304.89	308.37	301.73	310.44	304.64	302.08	306.48	308.52	307.62	305.34	301.78	303.65	298.58	303.54	305.08	303.03	305.47	306.05	307.21	304.2	306.51	306.68	303.16	308.2	306.79	305.8	305.07
314.7	314.27	311.97	312.34	315.7	317.81	315.27	316.61	313.51	314.29	314.35	308.92	313.07	316.17	311.74	316.73	310.59	316.82	312	314.12	313.41	313.35	313.58	314.7	319.34	309.75	314.8	316.26	309.23	314	314.19	315.76	312.73	313.51	309.87	315.13	311.74	314.17	313.39	312.44	315.34	313.64	310.7	313.5	315.54	312.55	309.65	312.95	314.75	309.88
293.8	292.97	295.35	292.22	293.63	294.36	292.38	293.53	292.06	296.61	293.62	290.39	287.78	295.33	293.98	294.69	295.94	293.56	294.26	292.24	293	292.69	294.83	295.75	293.23	292.97	293.84	294.47	293.79	292.69	295.67	296.33	288.53	292.91	297.65	295.5	293.87	291.46	291.82	293.29	292.83	295.23	292.21	292.96	293.59	290.53	294.17	295.98	295.44	298.92
317.07	312.58	314.6	312.06	315.44	311.5	313.3	311.58	313.6	314.54	312.31	318.26	317.51	316.47	311.62	316.19	318.13	310.85	313.45	318.12	310.39	309.74	312.06	311.92	314.71	310.01	312.58	315.95	312.89	317.78	312.57	314.99	312.73	312	311.44	314.69	315.59	314.27	312.67	314.51	313.91	320.06	314.05	314.14	315.62	312.66	315.09	313.38	318.8	314.08
298.36	303.44	303.63	298.83	302.3	299.98	299.15	299.01	299.54	300.58	298.21	298.1	299.57	297.75	301.05	301.31	296.74	298.76	297.55	306.67	298.14	297.11	302.55	301.07	298.7	297.48	300.12	300.88	297.87	300.76	298.6	300.7	301.16	301.52	299.35	300.72	303.46	299.84	302.07	301.68	304.89	300.04	301.91	297.56	303.13	297.75	302.25	303.66	299.24	301.3
327.14	324.88	325.29	329.37	324.76	327.49	327.57	327.03	327.25	324.43	325.04	326.75	325.55	324.91	325.24	327.67	328.58	322.5	324.67	326.55	326.56	327.84	329.35	329.03	326.23	326.76	327.58	325.57	326.86	327.82	328.54	323.76	327.05	325.9	324	329.55	329.98	326.07	325.57	328.4	326.84	327.93	327.14	324.81	329.05	327.16	325.63	329.47	330.22	324.55
316.84	315.19	314.01	314.4	318.86	317.95	315.57	312.67	315.86	317.65	317.06	317.43	314.89	316.87	317.3	313.42	315.87	317.47	314.95	314.96	315.39	313.16	316.8	316.09	312.52	315.91	315.95	316.47	314.92	319.31	316.8	317.02	314.89	315.42	316.49	314.52	315.91	316.94	312.93	316.09	314.41	315.01	315.49	319.5	316.59	319.51	312.45	314.08	317.55	318.27
297.46	302.59	301.96	300.21	300.18	300.47	303.05	300.11	299.66	297.21	298.55	302.1	298.89	299.06	300.07	302.04	297.42	299.57	299.44	297.61	302.33	298.12	304.7	300.72	300.41	297.53	299.47	300.24	300.91	297.58	300.45	298.45	296.44	296.62	297.42	299.13	298.55	298.03	297.66	299.12	299.17	300.66	296.53	297.25	300.73	300.39	299.35	299.73	298.34	297.86
319.99	318.06	319.79	319.26	316.97	320.73	318.57	317.38	314.54	315.62	317.24	321.26	319.84	316.47	313.91	314.21	314.95	317.86	320.07	315.4	319.29	320.46	318.61	316.86	316.73	315.43	319.37	319.42	318.34	315.86	316.33	319.41	319.98	318.94	320.03	318.17	315.65	317.96	317.69	317.31	319.76	318.32	319.18	316.21	318.82	315.93	317.93	319.44	318.94	315.9
307.06	302.06	301.22	303.28	304.93	302.97	303.44	300.4	301.4	303.32	303.31	305.64	302.5	299.43	303.07	300.53	301.36	303.61	307.48	307.82	301.79	307.24	305.04	302.22	303.25	301.19	304.05	307.21	304.61	303.78	306.72	302.68	307.9	305.63	300.89	303.85	301.03	304.68	301.76	300.88	300.63	302.13	302.35	303.38	302.2	299.24	301.76	307.82	302.17	301.84
[truncated: 150 more columns]
