# Supplementary material for: Genetic dissection of main and epistatic effects of QTL based on augmented triple test cross design
Source: PLoS One. 2017 Dec 14;12(12):e0189054. doi: 10.1371/journal.pone.0189054 (PMC5730204; doi:10.1371/journal.pone.0189054)
Supplement: S9 Supporting Information — (ZIP) [file pone.0189054.s009.zip › z5_200_0.8_10.csv]

314.27	314.28	313.84	313.01	313.36	313.9	312.91	312.78	313.42	312.68	312.96	314.25	313.44	313.56	314.62	313.74	313.71	313.88	313.2	314.66	313.6	312.55	312.98	313.67	313.82	313.07	312.86	313.47	313.99	313.52	312.73	313.52	312.91	312.81	313.4	312.02	314.65	312.81	313.5	314.08	312.75	311.25	312.84	312.8	312.57	312.22	312.65	313.54	313.46	312.77
303.49	303.79	303	303.33	304.3	304.14	303.62	303.54	304.53	303.3	303.1	302.57	303.91	303.96	303.47	302.82	304.01	303.23	303.68	303.82	303.1	304.06	302.96	304.55	303.62	303.94	302.81	305.3	304.51	301.67	304.23	305.21	304.5	303.53	303.33	303.42	304.06	304.36	302.32	304.71	303.24	304.91	304.52	304.57	303.55	304.55	304.24	304.29	303.61	304.59
312.86	313.37	313.03	314.03	313.2	312.04	313.33	314.34	312.24	314.06	314.23	313.66	312.78	313.33	313.29	313.12	313.19	314.23	312.67	315.52	313.36	313.99	312.52	311.82	312.56	313.6	314.21	313.47	312.88	313.36	314.53	313.27	313.71	313.86	313.79	312.83	313.09	313.49	312.89	314.36	313.2	313.36	312.86	312.94	312.85	312.59	313.08	313.67	313.17	313.29
304.48	305.08	306.75	304.31	305.94	304.32	304.84	305.32	304.74	305	305.96	306	304.25	304.3	305.14	305.27	305.31	303.58	304.25	303.6	305.07	305.24	304.6	305.46	305.19	305.64	303.63	305.28	304.96	304.13	305.9	306.2	305.01	306.57	303.38	304.17	305.63	304.15	305.52	305.28	305.29	305.55	304.72	305.71	304.91	304.8	306.53	306.25	305.2	303.71
314.61	315.14	314.62	314.2	314.72	314.11	313.08	315.17	315.48	314.91	314.58	315.14	313.68	314.44	314.67	314.77	313.62	314.67	315.34	315.18	316.05	314.68	314.61	315.87	315.25	313.58	314.53	315.84	315.49	316.23	313.8	314.91	315.68	315.15	314.75	314.79	315.68	314.21	314.83	313.33	314.76	314.56	313.7	314.42	315.15	315.38	313.69	314.41	313.68	314.77
304.27	303.52	303.1	304.34	304	304.6	303.7	304.76	304.14	305.42	305.07	304.93	305.6	302.67	305.22	304.89	303.24	303.97	303.43	303.92	304.06	304.26	304.25	304.17	304.02	304.72	304.41	304.46	303.62	305.01	305.16	305.28	304.59	304.87	304.01	304.14	304.55	304.1	305.43	304.26	305	304.11	304.49	304.26	303.04	304.43	305.28	305.3	305.03	305.64
304.79	305.12	305.1	303.82	304.56	305.43	304.65	305.21	304.57	305.04	304.59	305.86	305.12	305.24	305.71	305.19	305.82	304.22	304.92	304.12	304.92	304.03	305.62	305.71	305.57	305.33	305.49	305.45	304.86	305.54	304.42	305.69	304.3	306.63	304.24	305.48	303.25	304.89	303.82	305.07	305.04	304.23	304.01	305.07	304.5	303.57	304.39	305.8	303.05	304.06
303.5	303.14	302.92	302.22	302.78	302.56	301.12	302.38	301.06	302.41	303.26	302.53	302.02	300.46	302.63	302.12	302.26	303.23	303.56	302.89	302.28	302.21	302.87	303.9	302.86	303.08	301	303.4	302.9	301.27	302.12	302.18	302.11	303.11	302.59	303.34	302.31	303	303.99	301.99	301.11	303.4	302.08	301.09	303.34	303.86	302.71	301.25	302.48	302.81
317.3	317.78	317.91	317.39	318.6	317.47	318.49	317.66	319.3	319.08	318.14	319.02	317.78	318.59	319.99	317.15	319.26	317.78	317.38	319.03	317.68	318.22	317.66	318.15	318.85	316.38	317.57	320	318.29	318.29	318.23	317.83	318.4	318.97	318.53	316.78	317.85	319.13	319.99	316.39	318.77	317.93	318.53	318.3	318.56	319.62	318	317.4	318.38	318.23
328.88	328.08	327.54	327.93	327.98	328.88	328.57	327.93	327.17	327.41	327.83	327.69	327.41	328.04	327.71	327.19	328.61	327.62	328.39	327.74	329.13	328.19	328.09	328.48	327.66	326.85	329.04	327.71	326.91	327.15	327.96	329.31	328.51	328.81	327.79	328.15	328.97	328.51	328.58	328.06	327.72	328.2	328.8	326.77	329.12	327.81	328.2	327.88	327.97	326.12
304.59	303.55	303.35	302.77	302.87	302.62	303.54	303.17	303.21	303.47	304.07	302.68	302.96	302.52	303.92	304.53	303.2	302.16	303.05	303.5	303.41	302.23	303.03	302.35	302.81	303.18	302.84	303.47	302.59	301.84	303.46	303.69	303.32	302.23	303.97	303.28	303.17	303.77	304.1	302.77	303.95	303.08	303.14	303.34	304.09	304.08	302.79	303.02	303.9	303.05
300.31	300.52	301.1	301.31	302.48	301.35	301.05	300.63	301.05	301.24	300.16	301.81	299.8	300.92	301.69	300.77	301.93	300.55	300.2	299.64	300.47	299.98	301.94	302.19	300.2	299.73	301.36	301.07	299.56	301.44	301.68	300.54	300.56	300.9	300.61	300.92	300.73	300.01	300.5	300.78	301.32	301.14	301.15	300.74	301.79	301.59	300.91	301.2	300.75	300.61
306.89	306.89	308.08	306.05	306.69	306.37	305.94	306.77	306.98	306.95	306.05	305.79	305.76	306.35	306.44	305.93	305.79	305.8	307.16	305.58	306.14	305.88	305.05	306.92	305.86	307.14	306.26	305.7	304.91	306.27	306.01	306.46	306.08	305.74	305.64	307.2	305.94	307.06	305.69	306.39	307.12	305.97	307.87	307.04	305.99	306.8	306.18	306.64	306.07	305.32
305.54	306.14	305.64	304.76	305.28	306.07	305.52	306.08	305.33	306.01	305.01	305.32	306.16	306.01	305.33	305.58	304.35	304.5	305.33	305.27	306.09	305.74	306.13	305.12	305.27	305.02	306.5	305.02	305.35	305.63	305.95	305.54	305.3	305.1	305.21	305	306.93	305.14	304.76	305.73	305.03	304.33	305.47	305.31	305.83	305.47	304.16	305.82	305.52	304.52
316.56	316.37	316.25	315.24	315.05	315.47	315.25	315.77	313.72	316.61	316.92	316.5	316.88	315.44	314.77	315.66	315.74	315.71	315.94	316.13	316.11	315	316.02	315.07	316.55	316.06	315.01	315.13	315.84	316.04	317.75	316.14	316.66	314.15	316.26	316.52	316.12	314.01	315.57	315.13	315.83	315	314.67	315.63	316.26	316.11	315.52	315.02	316.28	315.93
304.59	303.31	303.93	304.77	303.82	304.58	303.92	303.61	305.32	304.39	303.6	303.78	303.76	305.08	304.27	304.73	304.62	304.99	303.95	304.72	305.46	304.97	303.15	304.14	303.13	305.11	304.27	305.31	304.52	306.84	304.33	304.48	304.35	305.83	304.08	305	304.83	303.83	305.7	305.07	304.13	305.86	304.05	304.62	303.97	304.7	304.54	303.47	303.62	304.81
296.57	296.83	296.46	296.77	297.5	296.54	297.4	296.61	296.78	295.05	297.4	295.83	296.08	297.17	296.28	297.74	297.44	297.19	295.85	296.68	295.88	295.89	296.73	297.29	296.88	296.36	295.67	297.6	297.29	296.16	297.84	296.33	296.59	297.67	296.76	296.17	298.09	298.08	298.52	296.4	296.48	298.01	295.98	297.85	296.66	296.07	297.07	296.25	296.36	295.98
327.78	327.23	327.73	328.46	327.64	327.38	328.01	327.75	328.46	327.84	328.47	328.59	327.7	327.05	327.59	328.66	327.25	328.54	327.77	326.58	328.41	326.81	326.88	327.78	328.18	329.71	329.16	326.81	327.84	328.44	327.12	327.27	327.86	328.68	326.98	327.51	327.96	327.34	327.58	327.21	327.31	327.42	327.64	328.78	327.07	327.61	326.61	327.82	327.4	328.32
312.67	314.17	313.67	312.77	312.72	313.59	311.53	313.21	313.16	312.04	314.01	313.83	313.05	312.48	311.83	312.03	312.99	313.29	313.06	313.77	313.49	313.79	313.41	313.17	312.21	312.31	313.43	313.06	314.4	312.29	313.27	313.27	313.33	312.36	313.18	313.21	312.76	313.51	314.53	313.14	314.35	313.09	313.27	313.86	313.19	312.91	314.12	313.88	311.7	313.63
310.26	310.14	310.63	309.58	310.34	310.6	309.37	309.87	309.71	309.88	309.86	309.98	309.66	309.69	309.95	310.04	309.97	311.25	309.31	310.08	309.04	308.65	310.15	310.37	308.61	308	310.03	308.19	308.81	309.39	308.13	310.5	310.81	309.31	309.9	310.94	309.82	309.64	309.23	309.27	309.78	309.81	310.59	310.01	310.21	308.6	308.87	309.64	309.78	309.77
300.5	299.19	300.67	298.6	299.41	299.21	299.86	299.36	299.84	300.25	300.22	299.46	300.74	298.92	300.72	299.96	300.84	300.21	301.24	300.79	300.8	299.76	299.84	300.16	300.15	300.78	299.92	300.34	300.31	299.19	300.59	300.67	301.36	299.91	300.35	299.6	299.34	300.27	299.49	301	300.6	300.67	300.73	299.62	300.29	299.54	299.59	299.83	301.22	300.46
307.21	306.64	307.92	308.11	308.12	307.68	307.65	306.73	306.64	308.07	306.48	309.01	306.76	308.67	307.59	306.01	306.51	307.06	307.03	308.36	307.95	306.67	308.39	307.15	307.54	307.11	306.27	307.76	308.67	306.28	307.5	307.63	308.34	306.79	307.13	307.55	306.58	308.86	306.95	306.54	307.47	306.47	307.91	307.37	307.2	308.02	307.79	305.55	308.14	308.68
296.32	297.81	296.19	296.53	296.89	295.96	297.51	297.58	295.64	296.23	297.09	296.4	296.61	296.39	296.1	295.56	297.1	298.59	296.5	297.25	297.31	298.09	297.25	297.02	297.52	297.03	297.62	297.19	296.65	297.4	296.47	295.88	297.21	296.66	296.58	296.08	297.1	296.57	295.76	296.94	296.19	297.16	298.12	296.05	297.24	296.03	296.24	297.03	297.55	296.67
303.1	302.26	303.63	303.03	304.75	304.28	301.99	304.09	303.38	303.75	303.77	303.08	303.87	303.87	303.93	302	303.24	302.72	303.04	303.71	303	303.57	303.48	304.44	302.97	302.96	303.24	302.91	303.48	303.55	304.29	303.55	303.13	303.51	302.27	302.33	303.99	302.84	302.72	305.43	304.97	304.17	303.85	302.67	302.82	302.21	302.41	302.8	304.9	303.16
318.21	319.07	319.11	318.86	319.17	317.73	317.26	318.01	318.66	317.23	318.06	317.94	318.03	317.9	317.28	318.88	318.34	318.65	317.75	317.76	318.24	318.66	318.11	317.76	319.3	317.49	319.05	317.57	318.51	318.06	318.12	317.16	319.33	317.81	318	317.26	318.3	317.33	318.11	318.75	319.41	319.3	318.66	318.58	318.36	318.44	318.6	317.44	317.24	317.72
317.25	318.03	318.31	316.93	317.8	317.23	316.74	317.65	317.52	316.8	317.75	317.52	316.73	317.14	317.14	317.43	316.75	317.58	317.2	318.02	317.71	316.77	318.2	317.55	317.73	317.98	316.55	317.65	317.33	316.7	318.07	317.87	317.24	318.77	316.83	316.3	317.29	316.95	318.04	316.78	316.35	318.95	317.35	317.3	317.42	317.45	318.16	316.64	317.07	316.58
313.55	313.74	312.25	314.39	312.92	313.03	313.67	312.48	312.97	315.21	314.74	312.9	314.41	313.41	313.32	313.74	312.62	314.34	314.53	313.94	313.95	313.24	313.45	313.3	313.63	313	314.82	314.62	315.16	313.93	313.57	314.55	312.56	313.04	312.2	314.63	313.92	315.44	313.54	313.26	313.48	313.13	312.35	312.78	312.84	312.98	315.54	313.75	312.67	312.5
307.53	306.38	306.22	307.76	307.29	308.07	306.98	307.52	306.85	307.51	307.95	305.96	307.79	307.76	305.77	306.34	307.64	308.06	306.36	307.81	309.53	308.08	306.86	306.03	308.22	306.89	308.44	306.44	306.66	305.79	306.62	307.76	307.1	306.16	306.15	306.94	307.48	307.91	308.03	308.11	306.48	307.96	306.86	305.71	306.79	307.96	306.23	306.22	307.69	308.04
325.32	324.83	324.66	324.61	324.59	325.08	325.32	324.62	326.06	324.56	325.84	325.2	325.16	324.67	325.66	324.45	326.79	324.78	325.31	326.19	326.04	324.68	325.41	325.82	323.85	324.41	325.67	326.04	324.03	325.95	324.88	325.04	324.73	326.64	325.74	325.2	326.15	325.78	324.88	325.21	325.95	325.32	325.05	328.66	325.64	326.13	324.34	324.04	324.58	324.25
325.44	326.06	324.21	325.29	325.12	325.73	324.95	326.3	326.12	324.94	325.17	325.27	325.08	324.69	326.64	325.73	325.45	325.83	324.62	326.89	326.05	325.39	325.57	325.51	323.8	324.54	326.02	325.58	324.33	322.92	326.27	324.7	325.73	323.4	324.5	325.64	324.21	326.55	325.28	325.12	325.86	325.89	325.2	325.44	324.92	324.43	324.75	324.84	325.23	325.05
326.73	327.12	326.98	326.06	326.6	327.23	327.16	325.42	327.96	328.75	327.13	326.86	327.81	327.68	327.3	328.33	328.21	326.83	326.92	326.52	328.9	327.49	327.1	327.15	326.98	326.14	326.66	327.61	326.18	326.23	326.17	326.72	326.52	327.9	326.92	327.91	326.52	326.18	326.12	327.6	327.3	326.87	327.54	328.18	326.72	326.88	326.22	326.77	327.61	326.64
328.23	328.81	329.14	328.96	328.54	327.36	329.16	328.56	329.33	328.32	329.32	328.5	327.69	328.82	328.61	327.09	329.31	329.68	328.5	328.08	328.97	329.25	327.84	329.05	328.63	326.22	328.98	329.59	328.48	327.08	328.37	328.08	329.27	328.25	329.03	327.63	329.48	329.19	328.97	329.38	328.07	328	328.38	327.51	327.57	328.45	328.77	328.4	329.69	327.69
304.43	305.09	304.82	303.96	305.82	303.86	303.24	304.17	305.45	304.5	304.51	305.32	304.69	304.47	304.13	304.65	305.78	304	305.56	304.51	304.33	305.18	304.66	303.88	304.53	304.34	303.98	305.06	303.83	304.2	303.57	305.25	304.19	303.61	305.31	304.68	304.56	304.9	304.04	304.37	304.16	305.14	304.22	303.82	304.22	304.31	305.08	305.7	304.95	303.62
319.58	319.73	319.76	319.24	320.07	319.27	318.79	318.05	319.34	319.13	319.21	320.28	320.68	319.87	319.63	320.79	318.45	318.58	319.18	318.06	318.56	318.94	319.21	319.21	319.77	318.83	319.2	319.04	318.57	319.53	319.76	319.15	319.29	319.85	319.78	320.32	318.73	319.75	320.26	318.29	319.19	318.25	319.46	319.12	320.23	320.4	320.1	319.58	319.36	318.55
306.48	304.88	305.98	305.65	304.79	305.07	305.77	304.95	304.65	304.91	305.43	306.3	306.51	305.31	305.94	305.27	305.19	306.04	306.1	305.14	305.81	306.38	305.24	305.29	305.37	304.54	305.11	305.06	305.63	304.59	304.64	305.02	305.43	305.55	304.9	305.63	304.82	306.03	305.3	305.92	304.61	305.47	304.36	306.55	306.54	304.42	305.73	304.89	305.04	305.56
307.94	308.22	310.27	309.39	309.03	308.62	308.61	308.57	309.48	308.67	309.01	308.82	308.87	310.08	308.99	309.03	307.68	308.81	308.86	307.8	308.88	309.33	308.93	307.71	308.21	309.29	309.97	308.74	308.01	308.11	308.24	308.7	309.37	309.37	308.69	310.46	308.13	308.38	309.17	308.34	308.19	311.08	308.37	310.03	309.41	309.02	308.56	308.97	308.37	307.82
327.15	328.03	326.47	326.34	325.29	326.71	326.44	326.5	326	327.19	326.53	326.22	328.48	327.22	328.09	326.84	325.95	325.94	326.85	327.74	325.37	326.3	327.34	325.83	328.55	327.62	326.42	326.21	327.89	326.22	328.18	326.5	326.85	326.97	327.59	327.62	326.41	327.07	326.45	327.65	327.27	327.85	327.23	326.42	326.84	326.94	327.79	326.08	326.81	326.01
314.34	314.16	313.66	314.54	313.18	314.31	313.7	314.26	314.8	315.07	314.01	314.58	313.65	313.81	313.86	314.54	313.74	315.51	314.19	314.49	313.87	313.48	313.33	313.13	313.41	313.81	312.58	314.45	313.44	313.46	313.39	314.36	314.36	313.93	314.46	314.28	313.77	314.57	313.54	314.65	313.68	313.64	314.39	314.89	313.63	315.45	313.39	313.05	313.92	314.72
307.16	307.1	305.89	307.2	307.2	306.65	305.17	305.85	305.19	306.03	305.58	306.3	306.18	306.18	306.91	305.96	307.34	306.55	305	307.3	304.9	306.32	306.71	305.11	306.13	306.91	306.85	305.94	307.34	306.56	306.11	306.63	306.64	305.7	305.91	305.76	306.1	304.05	306.31	305.39	304.22	306.91	306.02	306.13	306.49	307.09	307.51	305.7	305.24	306.63
306.11	306.86	306.06	305.45	305.47	307.99	304.57	304.85	305.32	305.57	305.15	305.68	305.46	306.38	305.65	304.58	306.18	306.62	307.39	305.45	306.02	305.52	305.21	304.92	305.24	305.7	305.79	307.28	305.62	306.48	305.55	305.11	305.45	306.93	305.11	306.98	306.2	305.25	305.61	305.65	305.96	306.78	307.27	306.73	304.67	306.28	305.77	306.34	305.13	306.63
304.01	303.38	303.04	304.09	303.91	303.02	303.62	302.12	304.03	304.34	304.52	303.13	303.35	303.66	303.17	303.44	303.23	304.84	302.81	304.75	302.46	302.71	302.52	302.87	302.79	303.45	304.39	303.92	303.26	302.28	302.34	304.52	303.28	303.09	304.28	303.31	302.85	301.88	304.17	302.54	304.07	303.73	303.66	303.62	303.23	304.25	303.17	303.02	302.3	303.43
325.31	325.44	324.92	325.26	325.68	325.93	326.41	325.25	325.54	324.76	325.23	325.81	325.64	326.58	325.66	325.59	324.88	325.11	325.87	326.11	325.27	325.03	325.46	325.16	325.73	326.9	324.57	326.11	324.24	324.56	325.62	324.07	326.19	325.47	324.89	326.23	324.75	325.93	325.15	325.86	325.5	326.86	324.4	324	326.77	326.1	324.83	324.04	324.89	324.47
324.85	324.61	324.98	325.4	323.8	322.72	324.55	323.85	324.51	325.37	323.97	325.86	324.14	324.72	325.02	323.32	324.03	324.27	324.51	324.5	324.51	324.63	324.26	325.65	325.26	324.03	324.86	325.15	323.15	324.12	325.54	323.86	325.24	325.39	325.05	325.77	324.38	324.52	324.17	323.95	324.92	323.54	326.64	324.57	324.36	324.35	324.96	325.12	325.71	325.01
300.46	300.04	300.06	300.25	299.34	298.17	299.51	300.13	299.62	298.62	298.6	300.2	298.82	300.72	300.72	300.62	301.52	299.23	299.47	300.63	300.6	299.45	301.41	300.81	299.77	300.69	300.13	299.85	300.6	300.85	300.67	299.62	299.6	299.36	300.78	299.83	300.11	298.35	298.51	299.01	300.57	298.72	300.98	300.04	299.37	300.16	300.71	300.5	299.79	299.69
312.14	312.4	312.93	312.76	313.88	311.79	313.09	312.28	313.59	313.31	312.9	312.5	313.25	313.46	314.29	312.11	313.55	314.46	313.33	313.38	313.12	312.58	313.03	313.94	313.4	312.53	313.52	312.36	313.29	313.45	313.15	312.31	314.24	313.61	313.45	313.02	313.77	312.8	313.21	312.63	313.01	314.56	312.01	313.27	313.52	313.03	312.23	312.84	314.76	313.15
311.21	313.24	311.84	310.57	311.54	311.4	311.72	312.44	312.02	312.24	310.21	310.23	311.88	311.76	312.85	310.11	311.6	311.54	311.08	310.79	311.18	312.79	310.18	311.04	311.37	311.73	310.54	311.83	312.66	311.52	311.96	311.41	310.92	312.32	311.38	311.35	312.19	311.99	310.31	311.38	311.21	311.49	312.3	310.96	310.43	311.74	310.76	311.74	310.87	311.13
313.03	312.95	312.93	313.54	314	312.93	315.26	314.82	314.05	314.06	314.33	314.42	313.58	313.58	313.19	314.03	313.8	314.8	315.02	314.64	313.93	314.66	314.08	314.05	314.35	314.66	313.23	314.45	315.21	313.21	313.15	313.69	313.29	313.06	314.7	314.19	314.09	313.06	312.7	314.61	314.24	314.42	314.02	312.96	313.5	313.72	314.45	313.5	313.55	313.34
308.2	308.22	309.42	309.63	307.48	309.15	308.84	307.94	310.38	308.76	307.85	308.74	308.51	308.34	308.53	310.12	307.9	308.35	308.44	308.02	309.49	309.93	309.16	307.07	308.72	310.15	309.11	308.83	308.74	310.39	308.84	308.89	309.71	308.48	309.1	308.24	309.56	308.39	309.26	308.71	308.02	309.05	307.19	308.39	308.67	308.32	308.86	309.56	308.71	309.58
314.62	314.99	315.13	314.63	314.59	314.68	314.55	314.34	314.42	316.29	316.34	314.51	313.18	314.39	314.95	313.48	314.41	316.1	315.23	316.13	314.56	314.31	314.4	316	314.2	314.49	313.63	314.47	315.48	314.83	314.65	315.08	314	313.99	314.67	314.31	315.66	316.34	313.47	314.85	315.58	315.06	314.61	315.3	315.67	315.19	315.62	314.16	315.79	314.9
305.82	307.7	305.02	306.78	305.81	306.36	307.53	305.07	305.88	306.95	306.9	306.53	307.03	306.78	305.96	306.86	306.23	307.04	306.7	306.24	305.98	306.55	306.22	305.75	306.46	307.2	307.67	307	307.36	307.7	307.33	306.97	306.34	307.27	306.83	306.52	306.32	305.77	307.83	306.61	307	304.37	305.93	306.03	307.3	305.66	306.87	306.87	305.74	306.76
302.74	303.66	303.99	303.47	302.8	303.37	303.04	302.43	302.21	304.02	302.45	301.84	302.84	301.86	302.79	303.08	303.73	303.57	303.55	303.63	302.32	303.3	303.07	302.9	302.69	303.21	303.64	302.99	303.1	300.83	302.1	302.94	302.12	303.32	303.76	302.56	303.34	303.75	302.58	304.42	302.42	303.81	302.14	304.19	302.03	303.77	302.98	301.54	301.87	304.96
317.28	316.21	319.3	318.14	317.02	318.3	317.95	317.2	317.02	316.61	316.4	316.95	318.07	318.88	317.55	317.26	318.08	317.28	318.99	317.74	317.36	317.05	318.25	317.8	318.3	317.52	317.35	315.19	317.36	317.21	317.56	316.93	317.7	316.67	317.67	315.97	315.86	316.74	316.95	317.66	317.88	317.24	316.88	317.84	317.86	317.06	317.13	318.02	316.73	317.39
325.3	324.66	325.59	324.97	325.25	325.78	323.93	325.17	324.6	326.08	326.33	324.26	325.27	324.7	324.58	326	324.08	325.9	324.44	325.67	326.43	324.6	323.99	325.14	325.84	324.39	326.81	325.8	326.33	326.38	324.64	324.91	324.03	324.52	324.27	325.42	326	325	326.48	324.31	325.97	324.14	323.73	325.74	324.94	325.53	326.34	325.79	325.48	324.95
316.23	314.59	314.89	313.81	314.92	316.07	314.56	315.72	314.73	315.43	313.78	314.48	314.76	315.3	315.48	315.26	314.96	314.9	315.91	314.95	314.32	315.08	314.54	314.15	314.21	317.03	315.87	313.51	315.22	315.35	313.86	314.32	316.14	315.64	314.35	315.62	314.65	314.55	315.6	315.6	315.22	313.97	315.13	313.5	314.92	315.08	315.42	314.48	313.12	314.51
300.61	299.68	300.62	300.51	298.77	300.09	299.99	299.71	301.08	299.42	299.76	299.14	299.88	298.92	300.64	301.26	301.35	300.54	301.28	299.75	300.03	299.5	300.57	299.44	300.68	299.96	300.73	300.82	299.25	299.81	300.23	299.91	300.07	300.8	300.09	299.54	300.18	299.51	299.57	299.63	299.98	300.24	300.17	299.5	300.61	300.36	301.1	300.44	300.13	301.25
299.65	298.21	300.58	298.71	300.31	301.37	300.23	299.53	299.98	299.63	301.75	300.63	300.68	298.43	299.13	301.04	300.05	299.41	298.94	300.73	301.59	299.26	301.14	299.44	300.73	300.14	300.79	300.78	299.61	300.22	300.33	300.39	299.7	299.7	300.15	300.94	299.75	300.67	300.84	298.99	299.75	299.97	299.71	299.05	300.36	299.03	300.62	301.13	300.8	298.87
309.33	308.68	308.85	309.75	308.6	308.06	308.55	310.24	309.81	308.94	308.63	309.18	309.56	309.38	308.83	308.32	309.13	309.52	309.48	308.67	308.02	308.7	308.94	308.27	309.45	308.9	307.86	307.89	310.31	308.86	309.42	308.73	309.38	308.29	307.84	310.64	308.95	309.15	309.54	310.53	308.55	309.5	310.32	309.61	307.8	308.38	309.86	309.33	309	308.34
293.53	295.24	294.29	292.32	294.02	293.84	294.56	294.22	294.95	295.02	294.16	294.73	295.07	294.95	295.04	293.7	293.66	294.7	294.54	293.72	294.47	294.37	294.99	294.4	294.53	293.06	293.64	294.08	294.06	295.87	294.13	294.88	293.89	295.1	294.4	293.72	292.19	295.47	293.67	294.4	293.44	293.81	293.61	293.57	294.89	293.31	294.19	294.47	294.11	293.21
302.82	303.38	302.98	302.78	303.86	303.25	302.47	303.13	303.62	302.68	304.09	302.86	303.31	302.81	303.87	303.62	303.53	302.93	302.36	304.4	304.23	304.17	304.31	302.3	303.72	303.49	303.87	303.43	301.61	302.51	303.61	302.49	303.18	303.9	303.84	303.81	304.36	302.5	303.77	303.52	303.18	303.41	302.77	303.27	301.33	302.59	305.31	303.76	302.86	303.32
312.76	311.48	312.12	311.71	311.6	312.55	313.3	311.88	311.95	312.91	312.14	311.56	313.2	311.83	312.49	311.93	312.41	311.66	311.53	311.32	312.79	312.41	313.08	312.9	311.87	312.43	311.69	311.5	311.91	312.08	311.48	311.6	311.84	311.49	312.2	313.88	312.34	311.27	312.49	312.46	312.71	312.14	312.98	313.03	312.41	312.47	311.83	312.88	311.27	312.18
302.23	301.65	302.24	301.72	302.27	302.82	301.77	303.12	302.3	303.17	302.11	301.8	302.31	303.03	302.39	302.74	302.06	300.62	301.2	302.02	301.85	302.16	303.57	302.73	303.22	302.4	302.84	301.62	302.95	301.46	302.9	302.06	302.9	302.2	301.66	302.01	302.48	301.92	301.79	302.38	301.8	302.42	301.73	300.9	302.85	304.21	301.11	302.38	303.01	302.33
327.77	325.93	327.84	328.1	327.08	327.53	327.43	327.3	328.18	328.35	326.53	326.51	328.8	328.23	328.11	328	327.4	327.06	327.91	328.71	327.42	327.75	329.67	329.31	326.85	327.48	329.54	326.35	328.71	327.57	327.85	326.5	327.81	328.27	328.26	326.92	329.22	326.99	327.12	327.88	328.24	328.83	328.25	327.62	329.03	328.99	327.24	327.23	328.65	327.56
305.66	305.44	306.6	305.38	306.35	306.1	305.87	306.36	306.08	306.75	305.91	305.32	306.26	306.66	306.38	305.97	307.01	306.35	305.88	306.88	305.32	305.27	306	305.83	306.29	307.8	306.3	305.95	306.61	307.95	306.59	306.86	307.05	305.11	307.09	306.41	306.02	306.4	307.7	305.8	306.41	306.56	304.8	305.74	305.99	305.4	307.41	305.99	306.94	305.45
318.83	318.78	318.18	317.98	317.94	318.99	320.27	318.48	318.7	318.58	319.04	318.3	318.17	319.96	318.29	317.89	318.23	317.38	318.47	317.84	318.22	317.46	318.46	318.66	318.5	318.58	317.49	317.41	318.16	317.82	319.54	318.61	319.31	317.68	318.5	319.51	318.54	318.71	317.47	318.4	317.61	316.81	317.54	318.95	318.38	318.15	317.32	318.22	317.91	318.57
306.21	305.47	305.15	304.87	305.27	304.43	305.53	304.46	304.72	305.32	305.13	305.13	304.75	304.25	306.63	305.83	306.32	305.18	305.01	303.66	306.18	305.2	304.32	303.88	305.52	304.6	305.29	304.11	306.4	306.73	304.56	304.95	305.93	306	306.63	304.74	305.52	304.58	304.11	306.49	304.81	306.18	306.14	304.55	304.74	306.41	305.07	305.42	304.52	305.81
302.5	303.18	301.68	303.71	304.32	304.12	303.68	302.28	302.76	302.38	302.78	302.95	303.3	303.72	303.56	302.81	304.19	304.58	303.99	301.98	303.89	303.98	303.36	303.71	304.19	303.59	304.12	303.39	303.94	303.38	303.29	303.26	303.63	303.42	302.92	303.2	304.09	303.29	302.48	304.05	304.19	303.45	303.15	304.82	303.13	304.34	303.92	302.6	303.6	303.02
319.36	320.37	318.91	320.05	320.38	320.58	319.55	320.67	319.6	318.63	319.07	319.11	320.06	319.19	319.52	319.09	319.25	318.3	319.67	318.66	319.83	319.33	318.94	319.63	319.53	320.04	320.2	318.45	319.47	318.27	319.73	319.54	319.36	319.06	318.4	320.72	318.43	318.9	319.98	318.91	318.63	318.92	319.55	319.75	319.62	318.79	318.72	316.7	319.04	318.21
293.39	293.33	293.89	295.08	293.43	293.84	294.93	293.37	293.87	294.44	294.03	293.81	293.55	293.22	294.3	293.28	294.6	294.07	293.16	292.86	296.33	294.02	294.83	294.47	294.52	293.99	294.46	293.58	294.37	293.15	293.54	293.76	293.07	293.38	293.31	293.78	293.63	293.75	295.2	293.02	294.46	293.65	293.51	293.57	293.27	294.04	294.11	292.9	293.46	294.82
316.08	316.86	315.84	315.99	316.33	315.79	316.86	317.18	316.6	316.39	315.6	316.01	316.22	317.23	316.26	316.53	314.82	315.79	316.76	315.94	315.7	316.29	317.32	316.69	316.48	316.1	317.63	316.73	317.32	316.55	316.5	316.12	316.89	317.14	316.38	316.29	316.54	316.98	316.8	315.8	316.01	316.92	316.15	315.5	315.87	317.08	316.2	316.84	315.51	316.32
315.26	313.8	314.25	313.53	313.96	314.52	312.95	312.75	313.94	313.59	314.14	313.95	313.28	313.16	314.05	313.19	313.63	314.68	313.2	314.5	314.69	314.85	314.17	313.03	313.95	314.12	313.8	314.88	313.43	313.21	314.15	313.83	314.26	313.83	313.98	313.35	313.64	314.83	314.23	313.46	312.57	316.03	313.81	313.9	313	314.77	314.38	312.78	314.35	313.2
328.19	328.72	328.56	327.92	327.61	327.74	327.84	328.16	328.48	328.22	329.41	328.01	326.77	328.58	327.69	328.21	329.12	327.58	327.98	328.14	328.78	327.53	328.44	327.4	327.79	328.41	328.18	328.43	328.31	327.73	328.75	326.91	326.4	327.76	328.58	328.87	327.89	327.88	328.24	328.04	327.67	328.56	327.82	328.67	328.34	326.82	327.03	327.18	328.28	327.45
313.12	313.6	312.55	313.21	314.19	312.42	313.1	313.67	311.87	315.33	312.55	313.04	312.54	313.46	310.16	311.62	312.38	313.5	313.24	312.69	312.42	313.71	312.7	312.53	313.18	314.3	312.66	312.49	312.51	312.47	312.88	312.65	312.46	312.48	312.59	312.45	311.92	312.16	312.91	312.4	313.25	313.41	313.2	313.64	311.59	313.17	315.32	313.21	313.76	312.73
327.95	327.57	326.89	326.4	327.64	327.58	327	326.78	327.62	328.13	326.23	325.79	326.13	325.5	326.78	326.88	326.84	326.99	326.66	328.36	326.62	327.13	328.78	327.34	327.78	325.66	327.32	327.66	327.48	327.51	326.55	326.2	326.69	327.57	326.93	326.38	326.55	325.71	327.91	328.23	327.92	325.65	326.17	327.55	327.16	327.07	327.54	327.81	327.8	326.25
314.5	314.55	314.76	314.29	313.92	314.46	314.7	314.48	314.31	314.05	316.24	313.61	315.29	314	315.85	314.43	315.55	315.4	315.35	314.45	314.39	313.83	314.78	314.88	315.47	315.93	314.03	315.17	313.33	314.6	315.67	314.12	314.92	314.08	315.04	314.66	314.67	314.11	315.05	314.38	314.95	314.16	314.33	314.4	315.21	313.07	314.28	315.3	315.45	315.06
293.12	294.04	294.66	292.13	294.61	293.55	294.78	292.99	294.05	294.01	294.6	294.14	293.3	292.68	293.54	293.84	294.35	294.62	294.22	294.55	293.86	293.41	296.01	293.31	294.25	294.42	293.33	293.93	295.05	293.49	293.24	293.57	293.4	293.07	295.39	294.33	295.47	295.07	292.79	293.51	294.64	294.24	293.32	292.64	293.26	294.26	293.74	295.56	293.95	294.71
303.54	304.45	304.73	304.93	302.33	303.4	304.41	305.92	303.72	304.04	304.26	304.21	305.41	304.39	303.56	305.28	303.28	304.61	303.87	303.08	304.36	303.88	304.09	303.66	305.74	303.64	304.92	304.45	305.06	305.28	303.96	304.91	303.89	304.17	303.63	304.1	305.89	303.92	304.66	305.5	304.2	303.14	304.21	304.88	304.17	305.43	304.04	304.86	304.23	304.55
302.02	302.74	302.65	301.63	302.19	302.8	302.25	302.56	302.23	303.3	301.61	302.77	300.92	301.83	302.84	300.48	301.79	302.58	302.41	301.79	303	302.48	302.24	301.92	301.72	303.05	303.22	301.39	301.99	302.89	302.09	302.91	301.82	302.36	302.25	302.37	303.84	301.98	302.29	301.84	302.49	302.06	302.23	303.3	304.96	302.87	302.08	302.28	303.39	301.92
316.38	315.89	315.08	315.31	316.27	313.8	316.09	315.39	316.03	315.7	315.77	316.88	314.51	314.39	315.53	316.8	315.32	315.6	316.44	315.74	314.63	316.22	315.88	316.2	315.14	316.65	317.19	316.16	316.48	316.6	315.03	315.39	315.32	315.42	315.3	315.72	316.45	315.14	315.21	315.05	316.43	315.5	316.62	315.28	314.58	315.88	315.55	316.27	314.3	315.37
318.11	316.38	318.01	317.23	317.15	317.77	316.98	316.31	317.25	317.94	317.93	317.04	317.72	316.75	317.54	317.31	317.87	317.82	316.41	317.31	316.31	317.21	316.46	316.34	317.22	316.52	318.31	315.49	316.76	316.78	318.3	316.77	317.1	316.46	317.01	316.03	316.32	316.49	317.78	316.98	316.94	316.27	317.09	317.32	317.99	317.2	316.57	317.09	316.38	317.02
310.78	310.97	310.22	312.01	311.81	310.93	311.2	309.88	312.47	310.79	309.95	310.54	310.85	310.03	310.99	310.8	311.59	311.73	310.31	310.37	310.59	309.9	311.7	309.71	310.28	311.98	311.1	310.65	311.69	310.25	311.63	311.38	309.11	311.19	310.32	311.55	310.86	309.54	310.64	312.14	309.55	310.51	311.38	312.44	311.29	311.09	310.93	310.22	310.79	310.12
313.97	313.91	313.93	313.25	313.36	312.02	313.33	313.83	313.55	314.53	312.45	313.59	312.05	312.48	313.31	313.19	312.85	312.9	312.77	313.6	313.21	313.02	312.41	312.71	313.91	312.82	314.11	312.56	312.19	312.05	313.08	313.13	313.14	312.94	312.52	311.34	312.47	313.66	312.86	312.81	312.32	314.36	313.2	313.92	313.18	313.01	313.83	312.85	311.68	314.11
302.53	303.61	303.14	303.45	303.31	302.4	303.51	302.46	303.55	304.14	304.61	303.41	303.89	303.23	302.84	303.41	303.24	303.25	301.66	303.58	303.24	302.7	304.7	302.02	304.02	303.72	303.34	302.8	304.76	304.13	303.45	304.03	302.97	304.26	303.14	303.86	302.85	303.02	301.7	302.78	302.65	302.22	303.81	302.61	303.8	304.85	303.39	303.8	302.79	303.01
317.77	318.77	318.6	318.37	317.9	318.76	317.45	316.51	318.03	317.38	318.57	318	317.91	318.9	318	317.86	319.35	317.48	318.64	317.49	318	319.64	319.15	319.33	318.09	317.08	319.02	317.22	317.54	317.93	317.13	319.37	319.39	317.51	317.26	318.66	318.43	318.04	317.85	317.74	318.22	318.46	317.97	316.77	318.8	317.19	319.22	318.58	318.75	319.65
294.98	294.42	294.32	294.91	293.98	295.56	294.86	294.83	295.69	295.36	295.95	295.81	295.34	295.84	294.08	296.07	295.56	295.23	295.08	295.45	294.69	296.06	295.32	293.34	295.38	294.5	295.38	294.52	294.79	293.96	296.12	294.47	295.05	296.42	296.25	295.02	295.51	295.29	295.17	294.9	294.38	294.61	296.08	294.53	295.38	294.81	296.11	295.3	295.71	294.45
306.54	308.52	307.14	308.42	306.6	306.95	307.33	307.26	307.5	307.7	305.48	307.82	308.13	307.25	307.13	309.32	306.65	306.42	308.72	307.16	306.28	307.49	307.34	307.23	305.38	308.07	306.79	306.96	306.86	307.32	308.8	306.98	306.83	307.01	307.87	307.98	307.48	307.31	306.63	308.06	307.45	306.33	306.54	307.63	307.18	309.06	306.87	308.28	306.28	307.31
304.99	305.5	305.08	306.78	304.27	305.73	304.61	304.16	304.66	305.29	305.29	304.83	304.73	306.68	305.08	306.66	307.41	305.44	305.29	304.68	306.34	306.97	304.14	306.06	305.76	305.25	306.28	305.89	306.79	304.89	305.5	306.19	306.31	305.11	304.91	306.18	305.52	306.64	305.45	306.64	306.38	305.53	305.96	305.74	305.33	304.34	304.52	306.1	303.54	304.93
292.69	293.56	294.59	294.27	293.36	293.06	294.78	294.69	294.11	294.16	294.43	294.27	293.63	293.97	294.8	293.63	293.81	293.7	294.03	294.06	294.01	293.37	292.42	293.3	294.6	293.58	293.91	293.5	292.5	294.4	294.64	294.55	295	292.55	294.82	294.87	294.88	293.57	293.9	293.03	295.27	293.6	293.59	294.48	293.56	294.01	293.94	295.32	294.49	293.8
302.18	303.23	302.86	302.66	301.53	303.87	302.13	303.45	301.83	303.58	302.12	302.7	300.65	302.2	303.08	301.96	302.79	303.14	303.22	301.42	302.7	303.11	303.04	302.81	302	302.24	302.13	304.21	302.75	301.84	302.5	302.84	303.38	302.2	303.6	302.86	302.75	302.11	302.47	303.65	302.58	302.35	301.45	302.12	301.51	302.76	303.73	303.18	302.33	301.75
306.63	304.27	306.88	305.07	306.06	305.29	305.86	304.9	307.06	306.08	306.14	305.55	306.77	304.9	305.42	304.32	305.73	305.34	306.76	305.84	305.45	305.65	306.82	306.88	305.71	304.57	306.18	305.04	305.16	304.94	304.69	304.04	306.03	305.92	305.2	305.05	304.99	304.9	305.46	304.42	305.03	304.83	304.75	305.83	306.58	305.91	304.63	306.77	306.24	304.9
312.29	311.97	312.8	312.16	312.17	311.86	311.18	312.21	313.62	313.03	313.46	312.9	311.99	312.52	313.66	313.28	312.02	313.69	312.2	314.68	311.97	311.89	312.19	313.16	312.42	314.02	312.59	313.5	314.58	311.92	312.57	312.38	312.13	311.72	312.02	311.71	312.64	312.63	313.45	312.82	313.18	313.65	312.45	312.24	312.99	313	312.83	313.09	314.27	312.6
313.69	312.37	313.56	313.53	311.72	312.58	313.62	312.96	312.65	311.88	313.37	312.94	313.36	312.05	313.1	312.6	312.89	312.67	312.14	313	312.36	312.89	313.17	312.99	312.86	314.46	312.6	312.8	312.16	313.39	312.7	313.15	312.97	312.75	311.5	312.65	312.99	313.05	312.68	311.71	313.39	310.97	312.96	312.41	313.73	314.61	313.08	312.41	312.42	312.55
304.7	305.64	303.23	302.58	304.38	303.11	304.32	305.27	303.96	304.45	304.25	304.28	305.38	304.21	305.04	303.99	305.03	304.69	304.16	303.53	305.32	305.65	304.48	303.34	304.85	304.01	304.4	304.38	304.41	305.26	303.63	303.46	304.59	304.59	304.76	304.84	304.09	304.26	303.98	304.28	303.58	304.45	303.56	305.3	305.07	304.86	305.44	303.8	303.42	304.29
316.76	317.07	315.91	318.08	316.11	316.39	317.25	314.52	317.95	316.89	317.09	316.14	315.56	317.56	316.82	315.32	316.22	316.49	316.18	315.61	316.1	316.39	316.91	315.77	316.64	315.59	316.41	317.83	317	317.04	316.73	316.87	317.42	317.11	317.65	316.08	317.09	316.29	317.24	316.66	316.53	317.37	315.04	316.12	316.8	317.12	315.49	316.74	316.71	315.6
315.6	315.88	314.94	314.96	314.81	316.65	315.19	315.36	317.32	315.2	316.54	314.71	314.98	315.41	315.59	314.69	315.86	316.43	316.11	315.87	314.67	316.42	316.95	314.36	315.76	315.41	315.17	317.01	315.35	316.09	316.74	315.8	314.29	315.39	315.53	315.99	315.96	314.26	315.92	315.57	316.46	315.01	315.25	316.23	316.22	316.13	315.78	314.5	315.84	317
304.47	304.11	304.76	305.61	304.84	303.8	303.52	303.78	304.09	304.67	305.78	305.11	304.93	304.39	303.41	303.37	304.2	305.55	303.45	303.26	304.78	303.82	304.68	305.49	304.23	304.46	304.25	303.88	304.34	303.05	305.68	304.65	305.02	304.38	303.32	303.91	304.64	303.61	304.95	305.52	306.14	303.37	303.87	305.33	304.23	305.78	305.22	304.55	303.56	304.26
313.49	312.47	310.9	312.95	311.74	314.04	312.97	311.24	313.08	313.21	314.05	312.98	312.45	312.97	312.33	312.96	312.43	313.14	312.41	311.37	311.4	313.02	312.92	312.81	312.33	312.48	312.02	312.92	312.12	312.19	312.79	311.78	312.95	312.14	312.28	312.98	314.7	313.09	312.21	311.68	312.33	312.14	312.54	313.04	310.93	313.17	313.86	313.47	313.59	313.36
302.98	303	304.52	303.59	302.52	302.93	302.74	304.91	302.82	304.07	302.98	302.25	303.19	302	304.06	302.62	303.1	303.59	303.1	304.44	302.41	302.46	303.19	304.37	303.87	302.76	303.68	302.62	302.43	304.56	303.71	302.01	302.62	304.39	303.65	303.18	302.65	303.75	302.88	302.68	303.2	302.62	304.05	302.66	303.85	303.37	302.92	303.48	302.95	304.29
300.9	300.73	300.57	301.84	302.14	300.73	299.7	302.11	300.89	300.46	301.22	301.5	300.55	301.36	301.68	301.76	302.14	301.41	300.9	301.69	301.74	300.25	299.9	301.75	300.72	300.86	300.72	299.22	300.59	301.42	301.49	300.24	300.88	301.37	302.74	300.55	301.86	299.94	301.08	300.56	300.13	300.6	301	300.43	301.73	302.42	299.61	300.54	300.51	300.16
318.29	318.09	317.4	316.81	316.57	317.04	317.26	317.42	317.64	316.93	317.41	317.41	316.05	317.8	316.48	318.09	317.14	317.84	315.93	316.76	317.09	318.14	317.39	317.31	316.72	316.89	316.83	317	317.12	317.78	316.19	316.77	317.45	317.4	316.77	317.57	317.47	317.02	316.98	318	317.11	316.72	318.04	317.3	316.88	315.8	317.22	318.63	317.1	316.83
318.48	318.86	318.72	318.84	318.1	317.63	317.27	317.64	318.49	317.69	318.96	318.07	319.1	319.26	317.76	318.47	319.53	319.08	318.83	318	319.89	319.53	318.65	320.6	318.3	317.95	318.58	318.66	318.24	317.48	319.33	317.98	318.99	318.42	318.8	318.17	318.59	318.02	318.67	319.48	319.44	318.87	318.43	319.42	317.72	319.5	319.77	319.24	317.34	318.24
318.56	317.94	318.91	318.22	317.7	317.95	318.25	318.26	318.16	316.87	317.47	318.39	317.66	318.17	317.78	317.72	317.93	317.96	318.79	317.51	317.28	318.32	317.9	317.05	318.61	318.64	317.97	316.81	318.38	318.23	318.45	317.41	318.34	318.26	318.32	317.96	318.27	317.58	318.45	318.46	319.23	317.75	319.22	318.47	318.73	318.24	318.31	316.69	318.19	319.49
326.91	326.47	327.36	326.73	327.33	326.54	327.08	327.61	327.6	326.24	326.7	326.9	327.41	325.67	327.53	327.33	328.04	326.91	326.94	327.06	327.09	327.06	327.46	327.55	327.8	327.27	327.62	327.5	327.71	326.14	327.92	326.31	327.64	325.81	325.98	325.97	326.25	326.98	327.74	326.9	327	328.37	326.6	326.38	326.79	327.43	328.3	327.23	327.57	326.69
318.35	319.34	318.48	319.06	318.16	318.23	319.16	318.98	319.36	319.42	318.62	318.57	318.25	317.92	319.02	319.68	318.13	319.58	318.93	317.88	319.83	318.85	318.79	318.57	319.76	318.46	318.19	318.55	318.62	318.59	318.05	318.1	318.91	318.81	318.79	318.2	319.14	319.26	317.9	318.55	316.76	319.44	318.89	318.4	318.71	319.58	317.79	319.32	319.08	318.17
305.44	304.26	303.74	304.74	305.73	303.43	303.5	305.19	305.23	305.52	303.32	304.82	304	304.6	305.5	303.45	305.17	304.33	304.55	304.1	304.33	304.16	304.94	305.08	304.01	303.96	304.2	303.99	304.69	305.47	304.09	304.99	304.21	303.98	303.78	304.51	304.29	304.36	305.88	305.73	303.98	305.52	303.85	303.59	305.51	303.97	303.58	304.51	303.17	305.27
303.53	303.26	303.14	303.53	303.96	303.42	302.12	301.95	303.37	302.48	303.55	302.79	302.38	302.18	303.28	303.4	303.45	302.45	303.53	302.89	302.19	302.64	303.96	303.72	303.34	304.15	303.27	303.79	303.95	303.49	303.69	303.44	303.01	303.29	302.76	303.81	301.69	304.23	301.61	302.86	303.25	303.6	302.8	303.79	304.28	304.25	302.45	304.21	302.75	304.55
300.7	300.53	301.01	301.49	301.57	301.64	301.69	302.28	300.37	301.53	300.14	301.35	302.32	299.54	301.72	301	299.86	300.29	300.22	300.58	301.37	300.11	300.6	299.93	302.76	301.14	300.95	300.58	300.45	300.37	300.4	300.48	301.32	299.93	300.75	301.68	301.12	301.67	300.7	301.07	302.61	300.59	301.85	301.04	300.72	301.23	300.63	300.74	301.52	301.48
297.35	297.15	297.16	297.49	295.88	296.35	296.46	297.06	298.38	297.26	296.96	296.66	296.78	296.31	296.16	295.74	296.49	296.12	297.25	295.8	297.58	297.1	296.14	297.26	296.04	296.54	297.42	296.75	296.97	297.36	297.19	296.12	297.34	297.39	297.2	297.25	297.55	297.31	295.7	296.48	296.94	296.33	296.36	297.93	296.52	296.03	296.87	297.47	297.5	295.57
302.1	302.49	301.88	303.08	303.08	303.45	301.95	302.84	301.71	302.56	302.53	303.44	303.97	302.72	302.65	302.62	303.47	303.42	302.13	301.7	303.84	302.89	303.17	303.09	302.93	303.01	304.28	303.93	303.94	302.27	302.57	302.03	302.51	302.48	303.69	303.24	303.39	302.51	303.22	302.38	302.68	302.89	302.42	303.65	301.29	303.72	302.99	302.4	301.99	303.05
311.25	312.05	311.4	313.65	312.51	312.73	312.31	312.12	313.06	312.75	311.94	313.39	313.14	312.69	311.48	312.12	312.63	311.3	311.97	313.82	312.17	313.89	313.16	312.71	312.09	312.05	312.77	312.78	312.84	313.87	312.47	313.54	313.23	312.16	313.27	312.11	311.47	311.54	312.25	310.63	312.75	312	311	312.87	313.23	312.01	313.53	312.17	311.9	312.52
313.88	313.57	312.67	312.37	313.55	313.3	314.49	314.34	314.02	313.51	314.22	314.88	312.2	314.31	314.91	312.78	312.57	313.93	313.93	315.43	313.9	314.34	312.84	313.64	314.72	313.63	312.91	313.49	313.98	313.6	313.38	313.69	313.52	313.53	314.88	314.13	314.32	313.81	311.73	315.01	313.4	313.74	313.76	313.29	312.75	314.05	314.73	313.6	314.6	313.61
320.35	319.29	319.68	319.37	319.04	319.3	318.92	320.13	319.71	318.88	318.3	319.53	319.57	319.1	319.89	320.02	319.67	319.94	318.99	319.14	318.24	320.38	319.44	318.8	320.08	320.04	319.15	319.12	318.99	320.41	319.24	317.9	318.91	318.93	319.14	319.58	318.98	319.25	319.48	320.43	319.15	318.04	317.56	319.87	318.78	319.32	318.63	318.76	318.91	317.77
304.7	307.02	305.16	305.01	306.36	306.61	307.52	305.83	305.3	305	305.89	305.85	306.07	306.32	305.58	306.74	304.99	305.75	305.53	305.89	306.82	306.23	306.79	305.41	306.52	306.36	307.75	306.5	308.53	306.05	306.7	306.8	305.44	305.32	306.09	305.71	306.36	306.29	305.49	306.75	305.38	305.71	305.88	305.59	305.62	307.46	306.15	305.85	306.56	306.02
327.37	327.29	326.38	327.13	327.91	329.29	327.87	326.61	327.06	327.48	327.46	328.14	327.95	328.85	328.87	327.13	327.85	327.69	327.34	327.34	327.34	326.1	328.23	327.21	328.22	327.91	327.87	327.17	327.99	328.23	327.24	327.64	327.88	328.67	329.41	327.51	328.15	327.48	327.47	327.19	326.36	328.75	327.55	327.65	328.68	328.47	327.11	327.56	327.76	328.06
312.6	312.69	311.24	312.75	312.94	312.71	312.82	312.97	313.24	313.03	312.3	313.38	311.95	313.26	311.85	311.87	311.75	312.02	311.94	313.01	311.03	312.95	312.27	313.03	311.65	311.91	313.55	312.07	313.18	313.14	313.06	312.29	313.43	312.11	312.74	313.23	312.17	312.1	312.79	312.76	312.29	313.22	313.76	312.46	312.06	311.83	312.3	312.14	313.24	312.46
314.18	314.64	313.85	314.77	314.15	313.71	313.23	313.89	311.63	313.26	312.65	314.66	314.62	312.12	313.49	313.25	313.4	312.03	313.96	314.11	313.67	313.66	313.6	312.51	313.26	313.46	312.18	312.56	312.91	312.61	313.61	314.5	314.95	313.33	313.15	312.91	313.39	313.49	312.4	314.38	313.74	314.65	313.54	313.45	313.69	312.63	313	312	313.18	312.4
326.56	325.12	326.71	326.23	326.68	327.79	326.48	326.68	326.11	326.22	326.78	327.08	327.27	325.77	325.75	327.85	328.11	326.95	327.25	327.41	325.65	327.96	325.64	327.66	327.44	326.48	326.59	327.81	327.48	325.06	327.23	327.46	326.76	326.16	326.68	327	326.65	327.99	327.21	326	325.7	327.51	326.02	328.4	326.57	326.74	327.2	326.48	326.59	327.18
313.18	312.83	313.28	312.55	311.68	311.85	313.51	312.42	314.26	312.49	313.12	312.42	311.64	313.35	312.32	311.51	314.62	312.06	313.02	311.49	314.19	314.19	313.83	313.21	312.96	314.18	313.56	312.79	312.88	314.15	313.4	313.05	312.92	313.43	313.83	312.32	312.92	312.84	314.18	312.51	313.24	312.25	313.48	311.59	312.78	313.56	312.96	312.69	313.28	314.58
303.55	303.33	304.91	304.96	303.21	304.14	304.43	304.38	304.97	303.65	304.53	304.56	303.94	304.54	304.69	305.15	304.07	304.42	304.07	304.12	303.62	303.13	305.26	303.4	305.58	304.47	304.21	304.8	303.48	304.82	304.65	304.15	305.11	304.38	305.05	306.23	305.61	304.39	303.85	304.61	304.06	305.57	304.53	303.95	305.42	304.31	304.73	304.26	304.86	304.3
319.01	317.29	319.84	319.74	317.7	319.18	317.56	317.74	318.03	318.92	318.97	319.01	317.39	319.54	318.07	318.67	318.2	317.82	318.57	318.65	317.94	317.29	317.8	318.76	319.26	319.33	318.88	317.35	317.82	317.42	319.42	318.79	319.39	318.57	316.83	318.44	318.45	318.1	318.92	317.78	319.11	319.04	318.34	317.94	320.4	318.49	318.99	319.52	319.4	318.56
328.43	329.25	328.74	327.33	328.08	328.97	327.18	327.47	327.31	327.43	329.52	328.05	326.91	328.88	327.95	327.03	328.31	328.28	328.89	328.66	327.84	328.67	329.04	329.52	327.7	327.21	327.99	328	326.81	327.01	328.34	327.31	327.53	329.33	328.89	328.25	328.72	328.44	328.59	327.34	328.37	329.75	329.25	327.44	327.6	327.91	328.35	327.91	327.72	328.56
310.53	310.18	311.92	309.44	311.19	311.83	312.04	312.26	310.86	312.75	310.69	311.09	311.44	310.75	311.57	311.1	310.64	310.93	311.09	311.81	311.17	311.69	310.58	310.1	310.01	310.61	310.31	310.35	311.82	311.32	310.9	310.52	311.55	312.37	311.06	311.87	310.75	310.67	311.22	311.62	309.55	309.6	309.91	310.42	311.51	310.75	311.3	310.28	310.04	310.55
316.57	317.78	315.53	317.14	316.86	317.85	317.24	316.02	317.05	316.75	318.21	315.88	316.93	317.72	316.14	315.87	315.62	317.76	316.75	316.77	315.72	317.02	313.87	316.95	316.5	316.56	317.12	315.83	316.41	316.36	316.81	315.7	318.1	317.22	315.72	316.94	316.5	316.31	316	317.69	316.83	316.05	315.7	316.45	316.87	316.82	315.79	316.67	316.6	316.1
304.42	303.54	304.06	304.29	304.01	303.34	303.14	303.22	303.2	302.64	303.57	303.12	303.86	302.51	304.15	303.67	303.44	303.79	303.65	304.1	305.48	304.45	305.08	303.9	302.94	302.21	304.37	303.43	303.52	304.81	304.3	304.17	303.58	303.6	303.58	304.02	303.96	302.92	304.6	303.16	303.16	304.37	304.61	304.18	303.33	304	304.22	303.7	303.82	304.66
316.97	315.84	316.27	315.65	315.38	314.5	315.21	315.49	316.04	315.8	315.77	316.33	315.97	315.8	315.59	315.5	317.18	315.86	315.56	316.45	315.9	316.09	316.37	316.55	315.87	316.88	317.17	315.62	316.13	314.63	316.09	316.81	315.45	315.22	316.87	317.19	316.62	315.53	316.07	314.58	315.79	317.41	315.09	316.91	315.1	316.02	314.75	315.5	317.38	315.07
328.87	329.18	328.16	328.53	328.63	327.58	327.66	328.93	329.25	328.43	329.35	327.71	328.16	329.59	328.11	329.44	327.65	326.89	329.41	329.36	328.02	329.09	329.21	329	326.95	327.2	327.97	328.44	328.8	329	327.34	328.87	328.64	329.73	328.23	329	328.37	328.53	327.96	328.86	329.14	329.9	328.86	328.37	328.45	329.61	329.02	328.56	328.82	327.7
294.41	294.16	292.75	293.45	294.78	294.26	295	294.02	294.57	293.93	293.78	295.17	293.28	293.39	294.19	293.26	294.22	293.58	294.59	293.95	295.84	294.06	293.55	293.2	294.15	294.55	293.76	292.91	294.95	292.46	294.46	294.48	294	294.5	294.7	294.25	294.72	293.31	294.43	294.9	294.22	294.45	294.08	294.96	293.83	292.76	293.91	294.65	294.45	293.72
303.05	302.21	303.19	303.28	302.7	302.01	302.58	302.29	303.41	303.81	303.69	303.35	303.1	303.33	301.94	302.69	301.76	303.33	302.51	302.96	302.11	302.85	301.94	302.9	302.66	303.99	302.36	303.07	302.87	304.74	302.85	303.44	302.2	302.35	302.36	303.03	302.52	302.41	304.07	302.88	303.27	302.77	302.87	302.16	303.6	302.26	304.71	301.74	303.18	302.17
310.59	310.74	310.59	310.68	309.16	308.81	309.92	309.12	310.21	310.83	309.53	308.85	309.75	309.93	309.13	310.33	310.6	310.28	309.21	311.2	307.98	309.19	309.76	309.09	311.44	308.97	308.73	308.49	310.69	309.89	310.14	309.77	311.06	309.83	310.36	310.87	310.9	309.37	309.38	311.16	310.14	308.45	309.55	309.49	309.9	309.79	310.42	309.59	310.28	309.9
306.27	305.94	304.88	305.14	304.96	303.97	304.42	304.76	303.78	306.08	304.75	306.36	305.1	304.95	305.74	305.95	304.86	304.88	304.61	306.11	305.91	306.25	305.69	304.63	305.99	304.91	304.5	304.58	305.34	306.11	305.96	306.4	304.37	305.21	306.3	304.06	306.16	304.97	305.39	305.17	304.88	304.57	303.83	306.16	304.97	305.41	306.34	304.27	305.52	305.83
318.15	319.24	317.29	317.82	316.92	318.01	316.86	317.4	318.04	318.28	318.08	317.51	317.11	318.17	316.21	316.99	317.24	317.29	317.86	316.96	316.51	317.32	317.15	317.42	317.25	316.41	317.79	316.82	317.25	317.59	317.24	317.04	317.66	318.67	315.27	317.94	317.58	316.59	318.09	317.45	317.39	316.78	316.3	318.25	316.76	316.69	317.82	317.57	316.45	317.06
326.6	327.95	327.24	328.1	327	326.82	327.27	327.78	326.34	327.88	325.42	326.61	326.44	327.78	326.73	327.6	326.29	327.73	326.69	326.66	327.47	327.59	326.88	327.87	326.53	326.14	326.79	327.69	327.96	326.01	326.97	328.02	326.34	327.21	327.04	327.81	326.53	326.36	327.32	327.63	326.9	326.21	326.04	327.26	327.73	327.16	327.7	327.54	326.65	327.7
304.59	304.11	304.32	303.6	304.16	303.99	304.01	304.33	305.68	305.41	303.62	304.64	303.58	303.12	304.44	304.99	305.47	306.46	305.83	304.68	303.22	305.18	305.25	305.5	305.09	303.43	304.7	305.06	304.74	304.16	303.61	304.7	305.5	306.32	303.36	304.73	305.76	305.16	304.1	305.32	304.17	305.69	306.11	304.96	304.42	305.14	304.32	304.47	304.03	303.56
297.18	296.45	297.36	296.54	296.04	297.73	297.4	296.66	296.3	296.9	296.46	296.94	296.46	297.92	297.71	295.95	296.69	296.79	296.81	297.09	296.08	297.06	295.92	295.75	297.61	297.1	295.91	297.53	296.16	297.45	296.62	297.22	298.01	297.5	296.45	296.82	296.02	296.95	296.25	296.07	297.16	296.04	295.39	296.8	298.04	296.43	295.64	296.57	296.87	296.14
326.15	325.46	324.72	325.97	326.01	324.16	324.93	326.89	325.26	324.89	323.97	326.21	325.29	324.82	326.22	326.64	325.65	325.76	325.05	324.88	324.3	325.21	325.17	324.71	325.38	325.54	324.77	324.89	323.75	325.29	325.2	325.11	325.26	326.18	324.95	325.41	324.37	324.57	325.5	326.94	324.52	326.74	324.84	326.08	325.96	325.24	325.64	326.78	325.15	326.48
315.34	315.92	316.01	315.97	316.02	317.14	316.62	316.87	315.73	316.64	316.51	315.31	317.91	317.04	315.43	315.22	316.56	317.1	316.3	316.57	316.26	317.92	317.16	316.53	315.85	316.72	316.82	317.72	317.84	317.08	315.91	317.46	316.48	317.29	317.48	316.75	318.08	316.95	316.38	316.34	316.86	317.68	315.08	316.35	316.57	315.23	316.51	317.45	316.81	316.86
318.21	318.14	318.16	318.25	318.6	318.83	318.76	319.11	318.15	319.14	317.28	318.48	319.9	319.11	318.37	317.83	318.34	319.29	318.52	317.44	319.52	319.41	317.66	318.86	318.28	318.14	317.71	319.37	318.4	318.2	319.18	318.51	319.36	319.09	317.45	319.13	317.53	318.94	318.09	318.62	319.23	319.29	317.96	318.23	318.77	318.72	318.89	318.7	317.57	318.29
305.29	305.67	304.67	304.2	304.57	304.84	304.01	305.64	304.89	304.62	304.02	304.66	302.98	304.89	304.35	304.18	304.33	303.96	306.49	305.18	304.52	305.93	303.26	305.24	305.33	303.17	304.12	304.4	303.47	305.63	303.41	303.7	303.67	304.74	304	303.89	303.84	305.2	302.43	304.19	305.32	303.92	304.08	302.73	303.98	304.68	305.11	304.35	304.13	304.57
309.17	309.43	309.35	308.69	309.98	309.72	310.85	310.61	308.9	310.2	309.76	309.37	309.62	310.51	309.81	308.97	309.89	310.25	310.48	309.8	308.73	310.16	311.06	309.34	309.58	309.62	310.71	309.03	308.16	308.43	310.27	309.21	309.54	309.45	309.28	310.64	309.79	310.51	309.71	310.09	311.38	309.85	309.69	310.47	310.4	309.32	309.6	308.42	308.78	309.82
304.25	303.76	302.66	303.27	302.69	303.96	304.79	303.75	302.71	303.14	301.26	304.02	303.66	303.81	303.65	303	302.68	303.07	303.91	302.43	302.78	303.45	304.84	303.65	302.19	302.07	302.6	303.57	304.57	303.02	304.98	304.35	303.78	303.9	302.93	303.57	303.68	303.71	303.52	303.2	303.99	303.78	303.95	303.25	304.4	304.3	303.52	304.07	301.87	304.05
328.93	327.84	326.95	327.05	326.66	328.94	326.3	327.76	326.81	328.55	329.73	327.6	328.31	329.46	327.97	327.81	327.34	328.68	328.25	326.39	328.65	328.05	328.44	327.28	327.81	328.64	327.01	327.67	328.43	327.38	328.4	327.96	327.53	328.37	327.99	327.38	328.17	327.38	328.94	328.73	327.33	327.73	328.69	327.01	326.85	327.05	327.82	328.31	327.92	327.63
301.94	301.92	302.6	302.46	303.19	301.21	302.02	302.98	302.38	302.94	303.32	302.39	301.58	302.9	302.61	302.23	301.78	302.15	302.24	302.75	301.34	302.12	303.38	301.86	302.09	301.41	302.66	302.07	303.21	303.76	302.58	302.42	301.74	302.51	303.49	301.43	302.76	303.03	301.9	302.72	302.13	302.24	302.99	302.99	301.68	303.21	302.17	302.66	301.96	301.76
301.6	300.16	300.95	301.6	301.09	301.31	300.72	301.02	302.79	302.4	301.26	300.76	301.84	301.75	302.62	302.03	300.66	300.84	301.19	301.92	300.61	302.17	300.91	302.46	300.06	300.57	301.57	300.6	300.47	300.97	300.31	301.11	301.3	301.1	301.45	301.68	302.44	300.69	300.56	300.07	301.63	301.16	301.42	300.93	300.57	300.85	301.48	300.9	299.84	301.68
316.66	317.15	315.41	315.35	315.99	315.04	316.86	315.75	316.8	315.48	314.52	316.15	315.84	316.35	315.48	316.38	314.85	315.98	316.83	316.2	315.51	315.17	315.3	315.89	316.21	315	315.7	314.5	316.15	316.49	316.23	316.84	317.45	316.26	314.87	316.37	314.89	315.99	315.57	316.47	316.11	316.54	315.48	314.99	316.06	317.44	316.71	316.34	315.97	316.22
303.87	302.78	302.96	302.21	302.61	302.03	301.87	302.76	303.02	303.18	302.98	302.72	302.84	301.86	303.64	302.4	302.78	302.52	302.21	303.23	302.75	303.14	302.42	303.43	301.35	302.96	303.47	304.04	303.23	303.34	302.45	303.37	302.62	302.41	302.66	303.09	301.95	302.92	303.94	302.04	302.04	303.53	302.13	303.31	304.12	301.97	302.48	301.64	303.22	302.97
317.24	317.01	316.07	315.56	316.84	316.44	315.62	316.16	315.25	315.82	314.96	315.29	315.89	315.26	313.91	315.75	315.06	316.51	316.68	315.39	314.67	315.31	316.18	316.11	316	315.53	315.3	315.32	315.56	315.08	314.8	314.79	314.52	316.57	315.72	317.48	316.73	316.17	315.63	317.15	315.08	314.25	315.71	317.07	316.74	316.16	316.18	316.63	317.81	314.85
310.07	310.38	310.6	311.66	311.17	311.08	310.92	309.95	309.86	311.79	311.42	310.85	310.76	311.17	310.4	309.94	309.75	311.32	311.49	311.59	310.95	310.48	310.87	310.24	310.11	311.66	310.22	310.19	311.16	311.61	310.53	312.54	310.85	311.51	310.67	310.95	309.48	310.09	310.46	310.65	310.57	310.4	309.73	310.57	310.9	311.69	311.83	310.69	310.37	310.73
314.05	314.85	314.44	314.09	313.96	314.76	313.63	313.72	314.78	314.43	314.22	313.34	314.61	314.34	313.86	315.17	314.67	313.72	314.14	314.94	314.92	313.12	314.5	314.86	314.56	313.94	314.28	314.54	315.59	313.83	313.35	312.57	314.73	313.19	314.83	314.4	314.19	313.5	313.14	314.38	314.24	313.98	314.27	313.81	314.2	315.31	314.72	314.02	313.68	314.85
302.26	302.17	303.96	303.09	302.92	303.43	302.03	302.96	302.3	302.74	302.42	303	302.98	302.48	302.2	301.72	303.02	302.54	302.43	302.64	302.37	301.75	301.39	302.28	302.47	302.02	301.72	303.21	302.32	302.36	303.47	301.6	301.19	302.77	301.63	302.68	302.27	302.83	303.57	302.92	301.9	302.77	302.72	301.71	303.37	302.5	302.5	301.98	301.77	301.9
314.07	314.71	312.97	314.03	313.54	315.62	314.4	313.72	313.51	313.59	313.99	313.47	313.57	314	313.97	313.69	314.09	313.29	313.93	313.67	314.03	314.07	314.23	314.78	314.19	314.39	313.59	313.03	313.47	312.09	314.26	314.15	314.44	313.26	313.26	314.4	313.63	315.2	314.28	314.63	313.99	313.79	314.21	314.69	313.67	313.84	315.42	313.9	312.9	312.95
313.4	313.59	314.47	312.2	313.41	313.99	313.41	313.67	312.96	313.38	312.94	313.95	312.38	312.75	313.67	312.45	312.93	314.03	312.12	313.01	313.8	312.61	315.04	313.26	313.27	313.63	314.89	314.26	313.92	312.9	314.06	314.01	312.99	312.48	313.65	312.57	313.23	312.59	313.27	312.5	313.95	313.22	313.27	313.15	314.37	312.85	314.08	313.17	312.5	313.47
314.49	315.48	315.94	314.64	314.01	315.13	316.55	313.96	315.33	315.32	315.34	314.92	316.58	315.08	315.72	314.94	315.56	315.01	315.54	314.64	316.6	313.96	314.83	315.66	315.3	313.9	313.55	314.32	314.43	314.95	315.08	314.57	313.31	314.31	315	315.18	315.5	314.73	314.56	312.97	314.58	315.22	314.94	314.78	314.89	313.86	313.92	315.76	315.56	315.12
303.41	303.37	304.37	303.12	303.38	304.3	304.01	303.61	302.72	304.52	302.01	304.06	302.42	304.69	303.98	303.47	302.26	303.09	303.42	302.89	303.81	304.24	303.3	303.27	304.73	302.59	304.27	303.44	303.28	303	303.38	302.91	301.85	304.18	302.9	302.29	303.1	303.24	302.16	302.62	303.2	303.55	303.09	304.37	302.93	301.42	304.17	300.99	303.76	303.11
303.04	302.27	302.19	302.4	302.86	302.78	303.31	301.1	301.1	302.49	302.88	301.7	302.03	303.72	304.2	301.7	302.34	301.64	302.44	301.27	304.54	302.56	301.35	301.6	303.29	301.61	303.22	302.85	302.27	302.94	301.67	303.38	302.6	302.6	302.48	302.68	302.07	302.17	302.45	302.5	301.69	303.09	302.09	303.89	302.5	301.98	302.57	302.27	302.24	302.03
310.27	310.96	310.22	310.26	311.32	310.43	309.23	311.53	311.16	310.62	310.57	310.3	309.65	311.31	311.2	310.31	310.94	311.2	310.8	310.06	310.78	310.46	310.43	310.1	310.46	310.28	310.87	310.09	312.08	310.33	309.67	311.05	310.92	311.77	309.45	311.2	310.73	311.47	310.91	309.84	310.31	311.01	309.65	310.71	310.33	310.23	310.23	311.68	309.34	310.77
300.1	301.11	300.08	299.66	300.63	300.03	299.49	300.01	299.53	301.27	299.4	300.63	298.69	299.65	298.78	299.99	299.06	301.13	299.9	300.85	299.88	298.75	299.03	299.83	300.67	299.75	300.33	300	299.19	300.2	300.28	299.95	300.2	300.01	299.45	300.29	300.4	299.67	300.21	300.49	300.13	300.26	299.55	300.19	300.15	300.6	300.41	298.73	300.67	299.19
311.02	311.34	311.32	310.31	312.2	312.05	311.51	310.88	310.74	309.28	311.49	310.87	309.79	309.87	310.73	310.12	309.82	310.72	310.52	309.91	310.36	311.46	310.41	310.89	311.23	310.34	309.42	311.81	310.63	310.24	310.75	309.96	311.14	310.71	310.02	310.62	310.69	311.33	310.43	310.47	309.8	311.77	311.32	309.67	309.27	310.03	310.46	310.86	310.86	310.97
314.73	313.51	313.7	313.59	313.91	312.74	314.32	313.28	313.4	314.12	314.56	315.52	314.33	313.92	313.57	314.02	312.5	314.65	314.33	313.34	312.71	315.41	314.3	314.23	314.6	314.39	315.43	313.58	313.89	314.13	313.83	313.19	314.35	314.1	313.35	313.82	313.98	314.31	312.31	313.17	313.69	314.05	314	313.81	314.81	313.62	315.04	313.81	313.23	313.69
316.03	314.81	314.57	315.36	316.28	314.64	315.16	314.82	314.9	313.62	314.1	314.36	314.71	314.66	314.56	314.03	314.57	315.03	314.68	314.97	315.84	314.93	315.03	316.21	313.99	314.29	315.18	315.13	315.24	315.14	315.33	314.56	315.79	315.69	314.58	314.49	316.36	314.79	316.13	316.29	315.79	315.07	314.9	315.24	315.18	314.69	314.02	314.21	314.4	314.76
312.63	312.79	312.95	312.43	312.67	313.46	313.2	311.57	311.75	312.17	312.27	312.36	312.39	313.07	313.45	312.49	312.61	312.58	311.05	312.62	313.86	313.63	312.83	312.87	313.18	312.41	313.22	311.91	312.33	311.16	312.91	312.44	313.07	312.74	311.78	311.7	314.22	311.63	312.97	312.8	312.45	311.48	312.48	313.05	312.98	313.56	313.57	312.91	312.21	312.96
302.66	303.23	302.44	303.36	303.03	302.75	303.3	302.72	301.99	303.5	302.24	301.85	301.96	302.14	302.82	303.04	301.65	302.1	303.47	302.37	301.52	303.4	303.75	303.33	302.2	302.67	303.57	301.7	303.46	303.67	303.39	301.04	302.42	302.09	301.57	304.29	301.83	302.77	302.83	302.67	303.13	302.88	302.39	303.07	301.82	301.98	303.27	303.3	301.48	303.27
304.63	305.27	305.07	306.42	306.18	306.17	304.71	307.07	304.64	306.95	306.02	306.52	305.16	304.95	304.34	307.11	306.59	305.19	306.12	305.59	304.81	306.06	305.36	306.83	304.55	305.8	306.69	305.79	306.31	306.63	305.56	305.3	305.29	305.67	304.06	305.49	305.52	306.29	304.24	305.57	305.24	305.52	305.38	306.73	305.41	303.29	305.65	305.43	305.11	305.63
311.7	309.28	310.89	310.33	310.97	309.93	312.19	310.02	310.18	310.57	311.35	310.73	310.91	309.61	312.03	311.44	310.35	310.85	310.8	310.82	310.11	310.35	311.04	311.06	310.42	310.84	311.76	310.8	311.59	311.12	311.26	310.44	311.1	309.63	311.41	310.65	309.37	309.56	310.08	311.23	310.11	310.59	310.29	310.97	310.63	308.77	310.11	310.19	310.63	310.59
327.4	328.12	328.1	327.16	328.48	328.54	327.49	327.86	328.08	327.45	328.18	328.35	326.69	329	327.51	327.56	328.37	327.99	328.02	328.36	326.44	327.7	328.76	327.56	327.8	328.51	327.41	327.21	327.79	327.51	327.71	327.83	327	328.06	326.5	327.82	326.77	326.83	328.5	327.25	326.5	327.82	327.11	328.52	327.01	327.28	325.73	327.9	327.69	328.22
308.4	307.96	306.87	306.49	307.17	305.67	307.29	307.41	308.58	308.51	307.09	307.09	306.02	306.4	306.8	306.33	308.19	307.87	306.14	308.23	306.76	306.7	307.72	308.69	306.61	307.15	306.99	307.98	308.58	305.93	307.59	304.96	308.55	306.78	307.45	306.78	306.35	308.47	307.5	307.71	306.99	307.23	307.48	306.34	306.66	307.61	308.32	307.63	307.67	306.78
316.18	315.77	315.93	315.8	315.06	315.06	316.18	315.25	315.69	316.11	315.93	316.84	315.78	315.26	316.26	315.5	315.72	315	315.66	317.02	314.98	315.66	316.37	314.94	316.3	316.18	315.33	315.4	316.76	315.83	315.67	315.82	315.72	315.42	315.78	317.9	315.81	316.56	316.11	314.61	315.24	315.71	317.1	316.03	316.81	315.25	316.39	317.51	315.5	315.43
303.15	304.68	304.99	303.61	304.56	304.1	304.2	304.85	304.08	305.56	305.07	304.92	304.92	305.82	303.47	304.52	302.73	304.35	304.6	303.85	303.99	304.49	303.8	304.24	304.22	305.28	304.23	304.23	305.14	304.53	304.96	305.81	304.12	304.82	305.63	304.11	304.45	304.39	303.78	306.03	304.27	304.69	304.44	304.91	303.45	304.87	303.96	306.04	304.9	303.69
317.45	318.99	318.12	319.07	318.42	318.26	318.53	319	317.91	317.6	317.16	317.51	317.78	318.27	318.06	316.85	316.45	318	318.03	318.91	318.48	317.62	318.72	316.61	318.37	317.47	317.95	318.16	318.03	319.1	318.19	318.15	318.11	318.59	317.88	317.5	317.59	318.73	317.17	318.39	317.85	319.06	317.52	317.76	318.12	318.38	317.77	317.57	317.4	318.87
313.7	313.74	314.23	313.19	313.64	313.75	312.44	313.92	312.87	314.01	314.41	313.09	313.57	314.63	313.16	313.73	315.45	313.31	313.67	314.3	314.3	314.07	314.44	312.79	314.07	314.04	313.94	313.23	313.79	314.03	313.93	313.7	312.98	313.36	314.5	313.89	313.71	313.38	315.81	313.74	314.33	313.92	314.35	314.55	314.96	314.01	313.79	313.71	314	313.66
306.97	306.78	306.95	306.57	307.09	307.85	307.63	308.14	306.68	306.48	306.76	307.27	306.99	307.64	307.04	307.39	307.11	307.48	307.38	306.9	307.35	307.83	307.39	306.87	308.11	307.52	307.05	305.76	305.73	306.5	307.24	307.69	307.99	307.32	306.71	306.47	308.7	307.21	308.42	307.36	307.89	308.05	306.71	307.68	308.58	306.84	308.64	306.68	306.88	306.87
317.55	315.96	316.83	316.65	315.63	316.56	317.79	317.71	317.75	317.43	318.03	316.84	316.47	318.09	317.99	316.73	316.82	318.58	318.35	317.61	317.47	316.02	317.16	317.37	316.45	318	317.02	316.78	318.23	317.81	317.68	318.42	317.66	317.13	317.08	316.22	317.24	316.67	316.95	318	317.76	317.1	316.54	317.37	317.4	317.26	317.69	317.61	317.78	316.52
304.27	303.56	303.45	303.91	303.03	302.59	302.45	303.5	303.45	302.38	303.16	303.05	304.13	302.39	301.39	304.35	303.19	304.38	303.53	303.63	303.35	304.22	303.38	303.78	302.84	303.1	304.1	302.98	303.62	303.74	303.45	303.04	302.99	303.05	303.09	303.99	303.74	302.45	302.83	303.88	302.2	304.42	303.53	302.82	302.97	302.4	303.63	303.05	302.1	303.49
304.99	304.27	304.73	303.37	305.28	303.02	304.45	304.45	303.58	305.4	304.44	305.14	305.12	304.05	305.45	304.72	304.36	303.1	304.38	305.69	304.51	303.44	304.43	303.66	303.62	305.19	304.53	304.92	303.82	303.83	305.22	306.26	304.53	304.62	304.3	303.83	304.27	304.4	304.32	305.27	303.79	304.03	304.23	303.87	303.97	303.95	304.54	306.17	304.16	304.51
320.35	319.9	319.42	318.7	320.47	319.29	318.93	319.71	320.64	320.19	320.29	318.73	319.88	320.04	318.14	320.46	318.87	318.58	320.1	319.36	320.21	318.55	319.81	318.52	318.51	319.23	319.23	319.5	319.94	320.3	319.39	320.5	318.85	320.63	319.2	319.28	320.04	319.71	320.37	319.81	319.28	318.66	318.98	317.86	319.38	319.6	319.35	320.28	319.03	319.1
300.49	300.62	300.17	300.36	299.14	299.54	301.29	300.74	300.47	299.63	300.69	299.59	299.03	300.37	299.29	300.72	301.87	300.45	300.42	300.17	300.23	298.77	299.64	300.91	299.74	300.81	300.1	301.15	300.07	298.8	300.13	300.45	298.44	299.55	300.06	299.77	300.43	300	299.4	299.53	299.98	300.31	300.52	299.37	299.19	300.46	300.06	300.75	300.29	301.04
318.87	317.89	319.4	317.67	318.91	318.29	317.49	318.89	318.49	317.8	317.84	317.95	316.71	316.67	318.58	318.34	317.31	318.31	317.29	318.31	318.87	317.76	317.91	319.92	317.91	319.18	316.72	318.43	318.97	319.55	318.55	318.82	318.49	317.2	319.52	317.96	318	318.03	317.61	318.05	318.88	319.39	318.54	318.99	318.2	317.03	319.39	319.33	318.32	318.1
325.06	325.47	324.8	325.65	324.64	325.27	325.43	324.71	324.04	324.35	324.84	323.97	325.06	323.54	324.77	324.46	324.78	324.11	324.57	324.76	325.1	324.76	325.16	324.63	324.99	322.7	324.7	324.06	325.86	325.3	325.32	325.6	323.3	326.36	324.16	324.36	325.51	324.79	324.43	325.12	324.6	324.92	324.13	324.04	325.47	324.22	325.02	324.35	324.45	323.71
302.5	301.31	300.83	300.38	300.97	301.65	301.06	302.12	301.92	300.3	300.56	300.27	301.84	302.18	302.24	301.88	300.93	300.1	300.49	302.01	301.66	300.2	301.79	301.51	300.76	300.81	302.29	300.67	301.18	301.02	301.55	301.04	301.16	301.32	301.39	300.37	301.26	300.43	300.89	301.55	301.55	300.64	301.28	299.9	300.96	301.66	301.13	302.04	301.83	302.69
310.85	311.14	311.47	312.46	311.52	311.73	310.84	311.23	311.62	311.07	312.24	310.85	311.96	312.12	311.47	311.72	310.69	311.56	310.55	311.89	311.51	312.29	310.27	311.32	312.16	309.42	311.96	311.39	311.62	312.12	311.44	311.3	312.78	312.3	313.22	312.54	310.22	312.32	310.4	310.31	311.13	312.23	312.12	311.75	311.41	310.6	311.01	311.57	312.41	310.45
313.38	315.26	314.6	314.62	313.69	314.02	314.62	315.47	314.4	314.76	312.59	313.79	313.53	313.35	313.95	313.53	315.8	314.96	314.04	313.87	315.3	313.44	312.95	313.89	313.45	315.49	313.16	313.69	314.18	313.59	314.82	313.25	313.72	314.24	314.4	314.23	314.7	313.95	313.98	314.38	314.4	313.27	314.97	313.82	314.47	315.08	314.39	315.51	312.69	313.55
302.84	304.66	302.43	303.45	303.79	303.74	302.78	303.52	302.65	302.51	302.14	303.9	303.4	302.29	303.2	302.22	303.29	302.75	302.93	304.1	303.4	301.67	303.92	302.94	303.98	304.81	303.78	303.9	303.1	303.24	302.98	302.24	303.11	303.42	304	302.81	303.42	302.73	302.45	302.79	304.14	302.86	304.65	304.32	302.97	302.62	303.12	302.37	303.34	303.31
306.82	306.87	305.08	306.55	305.25	306.77	306.83	306.2	305.33	305.43	304.14	305.77	306.85	307.05	306.27	306.61	306.39	306.54	305.55	305.48	307.13	304.98	305.98	306.25	306.18	305.78	305.78	306.99	306.98	306.3	305.94	307.35	306.52	305	306.63	307.42	305.27	304.82	305.94	304.94	306.31	306.54	305.86	306.09	306.75	306.44	307.96	306.42	304.88	306.49
309.85	310.79	311.28	310.45	309.87	310.29	310.36	310.64	310.71	311.18	310.37	311.38	311.7	310.95	309.72	309.86	310.46	309.74	311.34	310.39	309.04	310.52	310.59	310.06	310.13	311.19	308.72	310.73	311.53	309.47	310.75	311.12	311.68	310.37	310.17	311.42	310.6	310.47	309.91	309.32	309.96	310.56	310.33	310.64	311.09	309.98	311.59	310.82	311.38	310.68
319.74	320.64	319.86	318.64	319.76	318.02	319.44	319.3	319.34	320.17	319.58	319.31	318.62	320.35	319.61	318.9	319.89	317.85	319.67	319.92	317.8	319.61	320.45	320.74	319.73	319.3	319.89	320.02	317.83	318.45	319.46	319.94	318.5	318.39	317.9	319.65	319.65	317.72	319.51	318.59	320.54	318.91	318.82	319.59	320.16	319.58	318.13	320.42	319.52	319.16
295.47	295.6	294.47	295.11	294.41	294.44	293.79	295.2	294.22	295.26	295.15	296.19	295.92	294.89	295.49	293.3	295.33	295.4	294.86	295.22	293.94	295.15	295.34	295.63	295.52	294.88	293.62	295.79	295.83	293.83	295.32	293.67	295.36	294.29	295.01	293.67	294.33	296.37	295.42	295.03	295.66	294.08	296.06	294.34	294.76	294.6	293.92	296.28	294.38	294.66
312.58	311.15	309.93	310.76	311.19	309.95	311.19	311.07	309.8	310.21	309.55	311.2	310.89	310.6	310.88	310.74	311.1	309.71	311.56	311.01	310.82	309.36	309.85	311.43	310.89	310.23	312.3	311	310.07	310.5	310.6	311.56	310.55	310.56	311.43	311.63	310.16	311.44	310.45	312.06	311.22	310.39	311.38	311.43	311.57	310.37	309.94	310.96	309.59	311.32
307.45	305.99	305.53	306.05	306.47	306.69	305.09	307.31	305.24	306.21	306.46	306.38	306.23	306.87	304.72	306.94	306.89	307.25	305.42	307	305.51	306.56	305.03	306.24	306.75	305.22	306.84	306.46	306.24	305.59	308.08	305.88	306.62	306.78	306.27	305.19	306.07	305.57	306.66	306.55	307.41	305.25	305.81	306.63	306.84	305.47	306.62	306.24	306.8	306.25
299.73	300.74	302.32	300.23	300.24	300.28	302.24	301.62	301.09	302.09	300.41	299.52	301.99	300.31	300.32	301.33	301.78	301.03	301	301.49	301.58	299.57	301.23	301.7	301.32	301.36	301.34	300.77	299.55	300.83	300	300.43	300.04	303.23	301.36	300.4	301.1	301.69	302.48	301.11	302.04	300.38	300.6	301.09	300.83	301.46	300.86	301.21	301.64	301.17
300.64	298.97	299.97	300.04	299.96	298.61	299.7	301.18	299.39	300.73	299.39	299.51	300.34	299.55	299.89	299.87	299.04	300.34	299.9	300.57	299.09	299.56	300.89	301.47	299.67	298.47	300.62	299.97	300.55	301	299.25	299.72	300.13	300.68	299.3	300.5	299.8	300.31	300.66	300.42	299.46	300.21	300.34	300.23	302.67	300.9	300.27	299.32	300.37	300.85
312.56	312.39	312.9	311.9	312.33	313.09	314.06	312.37	313.02	313.92	311.97	312.57	314.22	312.11	312.41	313.76	313.41	312.88	312.48	311.6	311.58	312.69	312.59	313.44	312.57	311.85	313.37	313.73	312.32	313.53	313.17	312.35	312.4	313.08	311.52	311.65	314.06	313.05	314.09	312.84	312.38	313.79	313.64	313.1	312.8	313.09	312.76	312.75	311.7	312.98
317.6	317.89	319.24	317.95	318.48	317.74	318.69	318.33	319.46	317.61	318.68	320.01	318.8	318.31	318.2	319.75	318.13	320.14	318.67	318.85	318.15	319.03	319.49	317.78	318.53	320.27	318.67	318.74	317.94	319.34	318.77	319.8	318.98	318.71	319.34	319	318.74	317.99	319.8	318.61	318.31	317.63	318.73	319.01	318.79	319.29	318.69	318.55	319.53	319.97
304.25	306.28	305.49	305.37	306.1	305.08	304.47	304.83	305.71	304.67	305.14	305.2	304.69	304.45	304.99	304.62	305.17	305.29	305.36	303.52	304.56	306.36	306.23	306.84	304.65	306.59	305.48	305.14	306.33	306.08	306.24	306.53	305.32	305.33	306.3	304.56	305.57	305.71	306.2	305.67	305.55	304.32	304.84	306.67	304.68	305.59	304.05	305.14	304.65	308.11
313.05	314.2	314.9	313.83	313.8	313.29	313.21	314.22	314.08	313.74	314.1	314.03	312.27	314.23	313.54	314.43	313.11	314.03	314.51	313.67	314.49	313.7	313.73	313.15	314.34	313.64	313.77	313.88	314.21	313.34	313.55	313.21	312.83	314.19	314.22	315.04	313.49	313.13	313.83	313.49	314.02	314.46	313.49	314.24	313.47	313.52	313.46	313.78	315.01	313.78
305.25	305.98	306.03	304.86	306.46	307.25	305.15	306.43	305.58	307.79	307.61	306.83	306.85	306.49	305.73	307.33	305.69	306.58	305.62	306.49	305.89	306.48	306.59	307.1	305.63	306.53	306.3	307.43	307.64	306.8	307.23	305.97	306.37	306.27	306.16	305.34	306.87	306.65	306.09	305.34	307.06	306.77	304.79	307.4	306.24	306.31	306.98	306.42	305.82	305.71
316.71	316.98	317.71	317.02	318.23	314.93	317.5	317.98	317.07	317.53	316.95	316.42	317.54	317.34	316.87	317.53	317.13	317.66	316.01	318.58	316.83	317.13	317.94	317.02	316.65	317.39	317.32	317.43	317.46	316.92	316.61	318.08	317.59	318.25	318.15	317.43	317.42	317.05	316.22	316.92	317.35	317.36	315.73	317	316.84	315.89	316.32	317.65	316.5	318.93
312.34	312.89	313.97	312.93	312.83	313.74	313.28	313.57	313.68	315.66	313.95	313.24	314.08	313.6	313.82	313.05	313.58	314.04	312.73	313.73	314.2	313.51	314.57	313.71	314.54	312.81	313.73	314.54	314.48	314.03	313.52	311.97	313.62	314.09	312.79	313.7	312.82	314	314.03	313.54	314.16	313.37	313.19	312.8	313.58	312.85	313.8	312.83	314.14	314.81
306.15	304.4	304.1	304.71	304.76	305.23	304.76	305.57	305.39	305.31	306.1	304.28	304.85	304.43	305.4	305.67	305.22	303.84	305.8	306.6	306.03	306.28	305.23	304.99	306.09	304.88	304.61	305.77	305.57	305.47	304.84	305.28	305.32	305.34	305.05	305.2	305.55	304.01	305	305.49	304.93	304.27	305.8	304.63	305.16	305.13	305.87	305.55	305.91	304.31
319.26	318.83	319.74	319.27	319.58	318.87	318.96	318.18	319.55	320.3	320.97	319.8	319	319.65	319.38	319.66	319.79	319.34	320.47	319.26	318.9	318.01	320.19	319.83	320.1	319	320.15	319.44	318.39	320.09	318.83	320.17	318.76	318.37	319.22	319.05	318.51	319.57	317.41	319.59	318.76	319.37	318.81	318.03	320.23	319.42	320.15	319.92	319.72	319.31
304.33	303.05	302.52	303.46	303.12	302.78	302.79	303.98	302.5	304.2	303.21	301.55	303.79	302.3	303.24	303.94	302.59	305.51	303.87	304.74	303.41	302.11	303.55	304.51	302.64	302.61	303.68	303.5	302.61	304.09	304.12	303.24	302.66	303.36	302.64	303.88	303.17	303.97	303.96	303.02	303.02	303.13	304.28	303.01	303.65	303.8	303.37	302.81	303.86	304.51
302.95	303.47	303.23	303.57	304.47	302.5	302.83	304.49	303.19	304.2	303.43	302.84	303.14	303.12	304.72	304.53	302.79	302.75	302.75	305.45	303.14	303.23	304.32	302.95	303.2	303.47	302.41	302.9	304.56	303.86	303.16	304.48	303.06	302.59	303.03	302.83	303.83	302.43	303.62	303.9	303.95	304.47	302.97	304.05	304.32	304.23	303.4	302.74	302.78	302.6
315.67	316.28	314.82	315.45	316.19	315.94	316.17	316.39	317.25	316.81	315.23	315.48	315.26	316.35	314.48	315.4	314.53	316.52	316.76	315.13	314.24	316.48	316.05	316.36	315.18	315.86	315.08	315.56	316.82	316.18	316.45	315.65	313.71	315.52	315.36	315.4	315.89	315.61	315.69	315.77	315.47	315.64	315.31	315.83	315.43	314.67	316.52	315.27	315.58	315.77
[truncated: 150 more columns]
