# Supplementary material for: Genetic dissection of main and epistatic effects of QTL based on augmented triple test cross design
Source: PLoS One. 2017 Dec 14;12(12):e0189054. doi: 10.1371/journal.pone.0189054 (PMC5730204; doi:10.1371/journal.pone.0189054)
Supplement: S9 Supporting Information — (ZIP) [file pone.0189054.s009.zip › z5_200_0.8_5.csv]

295.46	292.78	293.61	293.79	292.6	293.12	295.15	292.19	293.6	295.24	294.39	293.08	294.18	295.44	293.58	292.11	293.32	293.73	293.65	296.51	294.87	291.46	293.84	294.09	295.81	293.87	295.76	293.46	295.39	295.98	293.81	294.04	294.9	294.24	295.84	294.35	294.2	293.86	294.26	295.73	293.87	292.88	294.23	294.22	292.44	293.46	295.5	294.56	293.21	295.54
314.56	316.87	315.88	314.51	315.21	314.39	314.26	315.36	314.24	314.87	313.27	313.49	314.81	315.16	313.95	315.33	314.05	313.98	315.02	316.27	314.15	317.06	315.58	315.81	316.64	314.27	313.66	316.1	314.37	312.71	314.7	314.93	315.59	313.97	315.01	314.94	312.93	315.6	314.7	315.71	316.67	315.13	315.23	314.19	316.04	315.31	316.04	316.51	316.03	314.72
326.41	326.62	329.75	328.19	327.39	328.25	327.3	329.1	328.4	329.57	326	327.12	330.75	327.77	327.49	326.4	329.45	328.97	327.63	328.34	329.85	326.87	327.73	328.74	329.93	329.33	331.66	329.05	327.91	328.52	328.91	327.84	330.08	328.96	328.28	330.73	328.39	329.26	328.01	327.6	327.98	329.1	328.27	328.93	328.55	327.79	329.35	327.53	329.43	328.11
303.25	305.55	303.83	304.97	303.53	304.53	304.12	304.97	305.06	303.87	305.05	302.89	305.29	303.47	303.84	304.06	304.03	302.83	304.65	302.98	305.24	304.24	305.3	302.93	305.95	303.9	304.51	305.02	304.33	305.52	306.53	305.6	302.95	304.25	304.17	303.76	304.82	305.12	304.15	304.63	303.33	303.57	304.26	305.63	305.19	304.78	304.82	303.71	304.93	303.89
327.24	329.47	328.98	328.22	328.01	328.24	327.41	325.78	327.96	327.9	327.26	327.54	328.94	328.51	328.76	327.71	326.01	327.13	328.81	328.01	328.38	327.44	328.58	327.06	328.45	326.45	327.58	327.15	328.65	327.23	327.19	326.86	327.15	327.67	328.75	326.99	327.26	327.65	328.28	327.6	328.34	330.87	329.13	328.01	326.89	325.82	327.2	328.89	326.47	327.16
293.02	294.71	293.06	293.09	293.18	293.56	294.8	292.31	293.05	293.3	295.16	294.08	294.9	294.81	294.59	293.18	292.85	293.46	294.18	293.17	293.1	293.41	293.57	294.37	293.47	294.99	293.8	292.74	293.83	293.96	294.31	293.14	292.55	292.39	292.14	293.18	294.48	293.53	293.91	295.15	293.97	293.7	292.99	293.43	291.98	293.04	292.89	294.24	295.22	293.68
298.02	296.12	297.16	296.81	297.12	296.6	296.89	296.71	297.31	298.08	296.17	296.18	298.55	295.75	298.34	298.25	296.66	296.48	296.82	296.58	296.05	297.4	297.1	297.22	295.87	297.4	295.98	297.57	295.49	296.32	296.88	295.6	296.86	296.6	297.67	297.13	297.4	294.76	296.71	295.82	297.24	296.44	297.24	297.43	296.93	296.49	297.04	296.43	296.95	297.87
312.8	314.78	313.69	314.58	313.77	312.77	312.12	312.86	312.59	314.71	314.41	312.12	314.84	311.28	312.83	313.03	312.66	313.65	312.1	313.3	312.38	314.31	313.88	312.09	314.25	313.16	312.22	312.65	312.6	313.17	313.52	314.57	314.29	312.25	311.61	312.27	313.02	314.27	312.16	314.64	312.89	313.84	312.88	312.84	313.46	311.33	314.25	311.27	311.9	313.51
324.87	325.85	325.71	325.06	324.84	325.37	325.67	325.89	323.87	325.4	325.35	325.09	326.69	326.25	324.12	324.6	324.54	325.48	325.14	327.71	326.42	324.8	325.87	326.13	326.1	325.84	325.21	324.92	325.45	325.43	324.49	324.18	325.13	324.47	325.7	325.03	324.7	324.92	325.41	327.02	327.18	327.76	326.27	326.14	324.68	325.3	326.28	324.99	326.34	323.84
311.87	313.63	312.77	313.41	312.89	313.22	313.45	313.13	312.77	314.09	312.22	312.67	314.92	314.05	312.73	313.96	312.53	313.71	312.93	312.47	312.34	310.91	314.59	311.53	313.39	312.99	313.26	311.11	311.29	312.8	312.69	312.65	312.06	313.64	314.83	312.6	313.63	313.81	311.9	312.47	313.13	313.43	313.41	314.02	312.89	313.35	315.04	312.88	313.34	312.62
326.1	324.74	324.38	323.45	322.85	322.46	325.63	325.27	325.76	324.17	324.55	326.72	325.66	323.74	323.77	323.08	325.12	323.41	322.68	323.63	326.15	324.84	324.46	323.69	324.81	324.54	324.86	325.17	326.16	326.44	323.34	323.6	324.75	324.93	324.6	325.22	324.55	323.59	325.89	323.17	324.48	323.55	325.97	324.62	325.73	324.45	324.89	323.2	325.43	323.93
307.68	308.3	308.15	309.76	308.65	306.89	309.69	308.3	307.48	307.97	308.85	308.23	308.6	307.47	308.21	308.13	309.06	307.72	308.04	309.11	310.94	308.04	309.51	308.14	308.44	308.05	308.78	307.48	308.73	307.82	307.51	309.6	309.46	310.26	308.81	309.34	308.73	308.4	307.55	308.28	307.12	310.02	307.56	307.44	309.64	308.48	309.22	308.42	308.93	309.08
314.69	311.77	313.04	313.24	312.76	312.96	312.27	313.33	313.92	312.37	312.18	312.45	311.89	313	313.31	313.01	311.57	313.9	311.47	311.32	314.06	312	311.92	310.62	313.93	312.53	312.08	313.5	312.88	312.86	312.59	312.62	312.36	314.59	314.03	313.23	312.81	313.69	312.1	313.3	314.78	312.74	312.71	313.04	313.15	312.17	311.74	312.86	312.19	313.62
314.45	312.34	312.62	312.32	311.34	312.25	312.35	313.67	313.25	312.51	312.53	312.2	311.8	312.61	312.94	312.77	312.28	313.78	312.3	312.2	312.87	312.83	313.05	311.65	311.41	313.85	313.49	311.75	310.24	313.36	311.36	311.48	312.35	312.98	313.47	311.41	313.74	313.38	312.03	312.13	312.05	313.47	313.08	312.63	310.98	311.26	314.21	311.97	314.57	312.9
329.02	329.08	327.28	328.11	329.68	329.42	329.34	327.71	327.56	328.02	328.05	328.39	328.02	326.24	325.2	327.2	327.78	328.65	328.73	327.24	328.49	326.98	328.36	328.72	327.39	327.77	327.43	327.39	328	326.56	327.05	327.29	328.32	328.93	327.11	328.58	326.99	328.88	326.41	327.71	326.46	327.35	326.2	328.04	329.05	327.59	329.74	329.28	327.52	327.37
309.97	310.96	310	311.93	310.87	311.34	310.88	309.69	310.72	309.72	309.4	309.98	308.71	310.07	311.57	310.92	309.59	310.71	311.34	310.68	312.26	311.2	312.66	309.94	310.95	311.12	310.27	311.11	311.32	312.66	311.7	312.55	312.75	311.18	309.05	312.42	310.55	311.19	310.42	311.14	310.37	308.75	311.09	312.54	309.87	311.19	310.79	312.43	310.78	311.09
305.38	308.27	306.31	304.92	306.2	305.37	306.24	305.45	305.27	306.96	305.42	305.55	303.43	305.99	306.1	307.1	304.61	306.56	305.58	304.51	302.03	305.18	304.07	304.92	305.74	306.03	306.09	305.46	305.37	306	306.95	305.47	303.73	305.3	306.21	303.61	305.56	306.54	305.05	305.49	306.81	305.43	305.83	305.16	305.2	306.45	305.35	303.84	305.27	306.35
326.59	328.61	329.01	330.17	327.34	327.96	328.95	327.33	328.26	328.31	328.08	327.9	328.92	327.49	327.48	327.57	327.41	328.07	327.22	329.19	327.5	329.12	327.54	327.86	329.63	326.54	329.26	327.61	327.34	328.26	325.94	328.61	327.24	328.76	328.46	329.15	328.96	326.67	330.39	327.15	327.33	327.01	325.95	328.88	328.76	328.73	327.47	327.12	329.19	326.46
306.41	305.96	304.18	302.85	305.1	304.19	304.4	305.73	303.54	302.56	305.21	305.66	303.62	304.51	304.6	304.79	305.18	303.9	305.34	306.14	304.53	306.6	304.26	304.46	303.37	304.41	303.27	305.36	304.71	305.45	304.66	304.52	305.8	304.36	303.9	305.01	303.92	304.45	303.19	302.16	304.54	303.04	305.69	303.6	303.12	306.74	302.86	303.08	304.8	304.41
306.54	306	305.49	307.85	304.79	307.23	305.81	307.01	307.41	308.96	304.34	306.56	305.25	306.86	307.61	305.89	306.96	306.63	304.29	307.23	305.49	305.49	305.92	306.84	304.98	306.97	306.66	306.31	306.59	306.38	306.37	306.9	306.39	307.56	305	306.93	306.55	306.85	305.85	308.15	307.65	305.57	307.18	305.01	305.63	304.35	306.38	306.2	308.16	306.45
315.39	317.14	317.01	316.53	316.47	318.47	316.12	317.17	317.48	316.42	316.32	317.71	317.14	317.24	317.64	315.69	315.45	316.06	315.9	316.88	316.72	316.64	315.7	317.08	317.98	316.33	316.29	317.73	315.55	314.49	317.54	315.32	315.46	317.12	317.92	317.47	317.29	316.73	316.26	317.1	317.54	318.13	316.38	317.33	315.76	315.89	315.41	316.18	318.06	315.53
312.74	313.57	314.32	311.72	311.29	313.31	312.11	313.05	313.4	313.47	314.86	314.06	313.36	312.25	314.43	313.02	312.9	312.79	311.55	312.37	309.62	314.4	313.3	313.13	314.15	314.37	314.4	314.84	313.57	314.04	314.59	312.37	312.46	312.26	313.29	313.75	316.4	311.65	313.08	312.87	311.77	313.52	313.78	313.21	313.4	313.7	314.64	311.72	313.85	313.01
296.58	297.63	296.01	296.2	296.46	295.1	298.36	296.68	297.02	297.88	295.76	296.25	296.89	296.92	296.82	297.62	298.28	295.58	296.53	294.83	298.23	297.22	296.84	296.98	296.65	297.94	297.28	296.33	297.31	296.34	297.16	297.75	297.09	296.18	296.5	298.75	295.27	295.09	296.66	298.31	295.95	296.31	296.42	298.16	297.37	298.9	295.68	296.98	294.17	298.04
302.29	303.01	304.21	303.46	301.21	302.9	302.78	303.38	302.91	304.67	304.11	304.6	303.2	304.26	302.37	304.7	304.22	303.15	303.22	303.5	303.4	303.69	303.53	303.26	302.69	304.53	303.29	303.94	303.86	304.58	304.27	303.03	303.82	303.51	300.6	302.98	302.87	303.34	303.92	303.33	300.69	304.68	304.47	303.15	306.1	303.13	303.23	303.44	302.97	302.11
318.67	319.05	319.52	316.58	317.22	318.41	318.73	316.67	318.34	318.98	318.38	318.68	317.76	318.83	319.51	318.04	317.69	317.95	318.37	318.91	320	316.31	318.47	316.4	318.16	317.44	317.3	316.43	319.1	317.84	316.8	316.41	319.21	319.16	316.88	317.1	318.57	317.99	317.43	320.73	318.01	319.67	318.61	318.46	318.37	319.1	318.98	316.96	317.89	318.24
327.42	327.45	328.52	326.88	327.79	329.62	327.47	330.02	327.94	327.42	327.89	326.04	327.75	327.09	328.38	328.24	326.84	324.8	327.39	327.29	326.35	328.17	327.19	325.25	328.29	326.65	328.68	327.4	326.93	326.43	326.33	326.41	327.41	327.92	328.31	329	328.61	327.9	327.54	327.71	326.19	327.1	326.84	327.85	326.35	327.6	326.25	326.86	329.59	327.95
305.81	305.53	303.83	305.24	304.54	304.24	304.89	303.59	305.77	305.74	306.72	305.95	303.71	304	304.84	305.84	304.66	305.07	305.59	305.26	305.17	305.32	306.44	306.35	305.24	305.56	305.24	304.13	304.62	304.52	305.5	305.65	303.98	304.99	305.23	304.32	304.91	304.5	305.69	304.81	305.91	304.87	305.27	306.98	306.25	305.69	304.89	304.89	305.95	302.92
314.85	315.4	315.43	315.28	315.46	314.69	314.13	315.03	314.74	313.81	316.37	316.2	314.17	314.4	315.18	313.74	313.26	314.06	315.18	315.81	313.3	316.04	314.72	313.98	314.71	315.96	314.85	314.73	314.89	316.13	315.66	314.18	315.03	315.92	315.33	314.39	313.61	315.83	314.96	313.47	314.41	314.58	313.89	315.31	315.84	315.45	314.11	315.23	314.28	313.26
302.86	305.24	304.41	305.84	303.57	306.92	306.88	306.7	305.2	303.87	306.16	304.93	305.49	305.97	304	306.31	304.12	305.65	306.6	305.27	307.44	304.87	305.53	303.73	307.5	305.58	305.51	306.07	305.84	302.81	305.43	304.47	306.07	305.17	305.83	307.3	305.9	305.47	306.18	304.75	305.05	304.44	306.28	303.33	306.62	304.35	305.3	305.83	304.29	305.11
309.22	310.46	308.66	309.94	309.02	308.39	307.98	309.76	309.32	307.68	307.9	307.56	309.77	307.56	308.99	307.71	308.79	309.02	309.52	308.05	307.53	309.71	309.83	308.77	309	308.22	307.55	310.14	307.67	308.57	309.52	306.91	309.16	310	307.41	308.92	308.67	310.83	309.24	309.27	308.53	309.03	306.35	309.97	307.91	307.36	308.58	309.65	310.78	309
296.58	298.07	297.55	297.24	295.01	296.03	295.08	296.41	296.95	297.45	298.16	295.03	296.66	295.97	299.27	294.91	295.95	296.56	297.36	297.38	297.29	297.09	296.87	295.06	296.27	294.36	298.46	297.32	297.25	298.21	296.7	297.55	297.03	295.07	297.11	298.68	296.87	297.13	296.57	296.5	296.13	296.19	297.56	295.95	295.55	296.79	297.72	297.37	298.15	297.29
325.11	326.01	326.71	325.68	325.13	324.34	325.67	324.8	325.44	323.87	324.7	324.57	326.75	325.17	324.77	323.18	325.55	325.55	324.63	325.1	326.19	325.03	325.44	326.51	325.98	323.99	324.49	322.94	323.55	326.42	325.47	323.55	325.08	324.54	324.35	326.13	323.65	324.53	326.26	326.49	324.02	325.13	324.79	324.7	322.8	323.82	324.51	326.49	327.12	326.23
310.92	312.06	312.72	312.62	313.42	313.7	314.12	313.2	312.07	313.13	312.61	311.62	312.5	311.7	313.41	312.32	313.3	311.76	313.56	313.5	311.18	310.33	314.31	312.81	314.16	312.21	311.47	313.69	312.79	312.87	311.65	312.37	313.43	312.11	310.62	314.3	311.48	312.77	312.57	311.96	311.83	312.8	312.52	312	311.05	312.57	313.96	314.49	313.43	311.87
300.6	299.9	300.83	299.65	301.05	300.65	299.73	299.54	301.3	300.54	300.39	298.52	301.53	300.79	300.38	300.16	300.24	299.3	299.82	300.52	301.47	299.95	301.8	300.23	300.17	299.76	300.49	302.58	300.21	299.49	300.67	301.14	298.82	299.7	301.4	299.8	300.01	299.95	299.24	300.42	301.17	299.35	300.25	301.72	299.44	299.13	301.41	299.65	300.75	300.95
314.56	316.37	317.26	316.41	315.15	314.97	313.85	313.66	314.63	314.67	314.81	312.63	315.18	315.22	314.1	313.9	314.35	315.69	314.59	315.63	313.56	314.92	314.24	315.8	314.83	315.57	315.1	314.14	315.78	315.72	314.26	315.36	314.2	314.47	316.33	315.38	315.47	314.63	316.02	315.02	316.07	315.04	312.69	314.56	314.49	315.39	314.78	314.77	313.66	313.87
309.95	308.84	310.64	309.42	309.17	308.49	311.06	309.79	311.26	308.93	309.41	309.66	307.36	310.97	309.3	308.05	310.19	309.24	310.69	309.4	311.36	311.01	310.49	309.74	310.84	310.97	308.97	309.62	310.02	309.8	310.14	309.6	309.17	309.88	310.66	309.25	309.3	310.07	310.85	308.89	307.89	310.45	311.8	310.03	309.82	308.52	309.63	310.4	309.17	311.83
307.28	306.61	305.49	305.59	305.93	307.44	307.19	305.08	305.29	307.07	307.22	308.02	306.58	307.54	306.12	305.63	305.92	305.21	306	308.54	306.1	306.17	306.29	307.37	306.29	305.62	304.7	305.56	307.13	309.19	306.3	305.16	309.07	307.88	306.3	306.48	308.07	305.42	306.53	306.82	306.56	308.26	307.3	307.81	308.04	305.71	305.39	305.94	306.41	305.98
303.97	306.25	304.76	304.75	306.28	305.7	304.33	304.92	305.47	303.3	305.4	305.99	305.08	304.06	305.05	304.73	304.64	305.72	306.13	304.27	303.77	305.33	306.63	304.42	306.24	303.77	305.97	305.55	305.12	307.31	305.12	308.05	303.25	305.78	304.23	305.33	304.83	305.85	307.64	304.41	305.2	304.78	306.43	304.38	305.97	305.46	303.88	304.39	303.6	304.84
315.93	315.67	314.98	314.72	312.79	315.1	313.9	314.8	314.97	314.34	314	314.72	315.58	313.53	315.69	315.6	314.04	314.93	315.12	313.68	313.43	314.8	315.43	314.99	315.91	314.44	313.24	316.02	314.74	315.46	316.62	314.54	314.56	315.46	313.35	315.38	314.82	315.28	315.34	316.07	316.54	314.72	314.81	313.71	313.09	316.18	315.91	314.56	316.26	314.83
295.25	293.54	293.3	294.19	294.88	293.3	292.27	294.32	295.6	293.39	293.3	293.68	294.02	291.39	293.97	295.5	293.93	294.76	294.18	293.27	294.69	295.81	293.28	292.89	293.59	294.1	295.35	295.39	294.49	293.55	293.6	294.06	294.48	293.92	292.44	295.23	293.83	294.98	293.47	293.03	294.1	293.41	293.92	293.57	294.65	292.61	294.86	294.86	294.8	294.31
314.06	313.5	314.4	315.02	313.47	312.79	313.2	312.64	313	311.94	315.26	312.63	312.97	314.37	313.87	312.52	313.36	312.89	313.7	313.59	312.34	312.41	313.08	312.64	311.35	311.46	313.17	313.32	315.65	314.09	312.58	312.2	314.04	312.42	314.83	313.05	314.02	313.36	312.04	313.85	314.17	313.98	314.18	312.62	315.52	314.26	313.91	312.57	312.76	312.95
313.21	312.85	312.94	311.87	313.06	311.42	311.81	311.68	312.94	311.6	313.17	312.45	315.16	313.13	310.48	312.49	312.56	313.19	313.91	314.75	311.99	314.89	313.83	310.97	312.46	314.06	312.67	313.33	311.53	312.75	312.96	313.02	313.06	312.91	314.42	313.46	312.74	313.83	312.57	313.77	313.1	314.27	311.99	312.87	312.39	310.97	311.01	311.98	311.71	312.96
297.51	296.66	297.08	295.28	295.89	296.39	296.35	297.56	297.34	295.02	296.89	297.86	297.2	297.32	296.4	297.18	296.9	295.81	296.69	297	297.28	295.89	298.23	295.38	296.51	294.28	297.04	298.62	299.64	297.49	297.68	296.22	298.2	295.82	296.19	295.48	294.47	297.15	296.3	296.56	297.48	295.9	297.21	296.5	296.39	297.13	296	297.46	295.77	297.15
300.01	300.75	299.92	302.51	300.45	300.65	298.82	299.32	300.8	299.39	297.39	301.34	299.94	299.83	300.48	299.52	299.63	299.56	300.05	299.74	301.15	299.18	299.2	298.74	300.14	301.64	299.48	299.25	301.17	301.29	300.58	300.3	299.85	299.71	299.53	298.84	300.38	299.28	300.7	299.02	299.63	300.03	299.84	300.25	299.8	299.98	298.91	301.34	300.94	299.69
316	316.81	316.36	318.81	317.38	317.3	316.62	318.02	318.96	316.27	318.49	317.5	315.99	318.5	318.51	317.58	317.16	316.58	317.95	318.97	317.27	315.39	315.61	316.28	318.08	316.2	316.96	317.35	317.42	317.81	318.13	314.91	316.97	317.01	316.56	316.75	316.43	316.18	317.38	318.71	318.12	318.45	317.16	317.56	316.64	317.26	317.59	316.59	317.15	317.32
306.61	304.1	304.25	305.15	304.9	304.74	302.96	305.23	303.68	304.07	303.17	306.11	303.23	304.63	304.33	302.92	305.89	303.95	305.71	304.32	303.41	304.01	305.62	303.47	307.03	303.37	303.82	304.42	304.65	306.13	304.37	304.26	304.32	304.4	304.4	304.54	304.91	304	303.69	305.5	304.34	303.86	305.39	304.4	304.39	306.66	304.74	303.24	304.68	305.38
304.66	305.47	305.03	303.92	305.06	305.13	305.04	305.59	303.93	304.3	302.58	304.8	303.55	303.95	302.58	304.35	305.57	303.94	305.38	303.34	305.08	305.23	306.22	305.21	307.04	304.46	304.87	304.48	306.2	304.48	301.31	305.87	306.01	303.69	304.75	304.83	305.68	303.88	307.1	302.9	305.27	304.05	305.38	305.71	304.31	303.77	304.51	303.48	304.7	305.24
305.22	306.09	305.1	304.41	305.98	305.6	303.14	303.47	306.37	305.76	306.69	304.61	304.19	307.85	304.85	306.09	305.98	306.47	305.36	303.03	304.3	305.29	306.91	304.75	305.61	303.92	306.84	304.27	304.93	305.6	306.15	303.49	304.8	306.05	306.18	306.71	305.39	303.97	304.99	303.54	305.55	305.28	304.16	304.91	305.01	304.76	306.13	304.61	305.77	303.96
313.42	314.3	314.54	311.51	313.4	316.44	314.81	315	315.57	316.12	313.4	315.49	316.3	314.63	316.01	314.85	313.74	315.01	313.24	314.28	314.5	314.14	314.5	314.81	316.2	314.46	313.79	315.61	315.73	315.22	315.11	315.07	313.63	315.52	312.09	316.71	315.46	314.36	316.18	314.66	315.54	314.35	313.99	314.15	315.56	314.56	315.34	314.35	315.74	316.67
303.34	302.35	304.35	302.71	302.99	301.97	303.95	304.15	301.26	303.93	301.69	303.58	302.17	303.19	301.91	305.83	302.82	301.31	303.36	301.1	301.46	302.62	302.18	301.74	303.24	303.35	303.18	302.95	301.17	303.53	303.59	303.08	303.04	301.61	301.93	302.63	302.53	302.85	301.63	302.03	302.64	302.5	302.95	303.37	300.73	301.95	303.4	300.8	304.31	302.85
301.84	302.8	301.35	303.4	304.87	303.18	301.73	303.73	302.57	303.7	304.7	302.11	303.7	303.37	303.93	302.74	304.17	302.64	301.7	302.59	305.43	303.8	302.35	303.18	302.52	303.38	301.13	302.5	303.96	302.7	303.25	304.14	302.96	304	301.78	301.94	303.57	301.12	304.77	303.58	303.89	304.08	302.82	303.22	303.27	302.06	303.72	304.48	302.14	305.43
312	312.17	312.36	311.95	311	310.62	312.15	310.96	311.69	311.28	311.54	311.78	313.2	310.61	312.48	311.53	310.69	312.46	311.65	310.21	311.38	309.98	312.94	312.25	311.73	312.46	311.26	309.84	312.31	311.94	310.08	310.43	311.89	310.15	312.16	312.41	310.55	312.45	312.21	311.66	311.28	311.37	311.31	313.15	312.75	311.92	309.72	310.49	311.51	311.07
315.91	314.47	315.57	314.09	314.25	313.96	315.94	314.94	313.46	313.41	314.68	314.58	314.4	314.7	314.29	312.91	313.82	314.94	314.04	311.81	313.52	312.08	314.22	314.34	312.22	314.64	315.05	315.35	315.62	313.71	313.94	313.75	314.99	314.01	314.14	314.09	314.44	314.89	315.39	313.78	315.65	314.3	313.65	313.43	315.37	314.51	314.41	313.82	313.09	314.75
311.32	311.39	308.06	311.48	311.93	311.36	312.28	311.05	310.62	312.65	313.66	311.47	312.25	311.87	312.7	310.24	313.02	311.82	311.21	312.2	313.31	310.15	310.86	311.43	310.77	311.7	312.52	311.77	311.65	311.53	312.35	309.4	312.05	312.17	311.09	311.64	312.49	312.28	311.77	310.5	313.49	309.9	311.2	312.31	310.73	312.63	311.27	311.54	312.2	312
308.9	308.74	309.46	308.88	307.65	308.67	309.45	309.41	308.64	309.36	308.41	309.99	309.09	309.73	308.88	308.44	308.56	309.26	307.2	309.2	308.13	309.39	308.07	308.2	309.47	309.51	308.35	309.18	308.2	307.29	309.37	309.78	309.7	308.67	310.02	307.47	306.99	308.81	308.26	308.89	308.2	309.6	310.59	309.75	310.73	309.18	308.14	308.22	307.96	307.63
305.76	305.83	306.91	305.58	304.41	304.57	306.64	307.53	306.09	307.43	305.02	306.66	304.71	304.77	307.16	306.7	308.22	307.04	304.47	306.28	305.85	305.56	305.55	305.74	305.93	305.77	307.98	304.57	305.59	306.05	307.54	306.98	306.78	306.57	304.64	307.16	305.92	306.96	306.14	307.24	307.51	302.39	306.4	305.81	305.79	306.17	307.01	306.16	306.92	304.88
305.8	306.37	306.2	307.58	305.64	305.96	304.83	305.08	307.16	304.73	306.71	304.89	305.95	306.02	305.66	307.18	305.47	307.61	304.65	305.76	305.1	306.81	305.58	307.06	305.92	305.7	306.55	306.36	306.39	305.78	307.4	305.98	305.88	306.45	305.77	307.26	306.09	305	304.09	304.77	305.92	304.73	308.33	306.62	305.53	303.74	305.95	305.46	306	307.25
303.57	306.47	303.55	304	303.72	303.76	305.28	303.48	305.32	303.88	303.27	305.35	304.81	305.1	304.19	303.65	302.71	304.16	305.64	303.66	305.18	304.53	304.75	302.52	304.32	305.08	303.08	304.61	305.07	303.55	303.09	305.08	303.72	305.67	304.27	305.1	303.65	303.58	302.66	303.8	302.88	305.63	305.46	305.4	304.38	304.58	302.77	305.09	302.69	302.6
302.33	301.64	303.25	303.27	301.66	302.16	303.54	302.6	300.75	302.1	301.24	303.67	303.17	304.08	302.52	303.1	302.71	302.96	303.43	302.52	303.79	304.02	302.16	304.11	300.67	301.23	301.17	302.85	301.6	303.65	302.5	302.68	301.5	302.82	303.57	303.29	303.65	303.07	303.24	304.05	302	304.32	304.49	302.33	301.78	303.11	303.96	304.31	304.04	304.8
302.18	301.7	301.51	303.1	302.2	303.42	301.94	301.33	301.62	301.07	301.62	302.84	302.42	302.8	301.57	300.91	301.73	302.42	302.16	302.86	302.44	303.07	300.95	301.05	302.78	303.55	303.2	302.71	300.53	301.45	303.2	302.4	302.23	302.84	301.52	303	301.44	302.87	302.01	303.57	301.37	304.35	303.05	300.45	301.44	303.62	301.67	303.54	302.47	300.83
317.79	316.21	316.48	317.36	314.84	317.52	318.55	317.98	317.07	318.84	317.95	316.21	316.27	316.58	318.99	316.73	315.93	317.3	317.39	316.86	315.55	318.13	318.38	318.99	317.13	317.71	318.32	315.1	316.01	316.59	317.96	318.44	315.53	317.23	318.28	317.11	316	317.4	317.71	318.06	317.1	317.97	317.59	317.84	317.18	316.75	317.4	317.28	317.77	313.91
316.88	317.4	318.09	319.48	316.29	318.04	317.42	315.9	315.6	316.65	317.59	320.03	317.38	316.04	317.58	316.26	317.54	317.53	317.06	316.95	316.47	315.37	317.56	317.76	317.82	316.86	317.63	316.17	318.58	316.86	317.65	317.13	316.54	316.63	318.07	318.55	315.87	317.89	316.08	316.29	318	314.81	317.69	315.7	317.47	316.97	316.32	317.26	317.98	317.44
316.83	318.33	318.1	318.99	317.57	317.82	318.07	317.14	319.3	316.98	317.35	319.48	319.3	320.06	317.97	320.33	318.15	319.16	318.04	318.18	319.16	318.57	318.61	319.29	318.23	319.88	317.87	318.44	316.35	317.02	316.44	320.55	317.47	318.28	318.71	316.93	316.66	317.73	318.1	317.2	317.56	318.02	318.24	319.82	317.64	317.8	319.36	318.61	317.79	316.51
325.12	326.26	327.05	325.29	325.7	324.76	326.17	324.92	325.61	322.52	324.78	324.12	326.49	324.64	325.04	325.02	325.63	325.28	326.64	325.21	325.22	325.46	324.2	325.21	325.4	324.72	324.34	325.73	327.84	323.17	323.08	325.67	326.56	326.73	325.75	325.4	325.52	325.81	323.25	326.02	327.32	323.27	325.95	324.36	322.74	326.39	325.62	327.53	324.8	326.58
317.49	317.13	314.85	317.31	316.41	318.72	317.85	316.13	316.54	319.34	319.34	317.75	317.4	316.53	317.82	318.57	317.53	317.77	318.27	317.1	316.89	316.76	315.77	317.4	315.52	316.25	316.42	317.04	316.86	315.92	316.16	317.07	318.69	316.78	315.86	318.9	316.72	317.04	317.14	317.3	317.91	318.03	315.65	317.23	317.68	318.16	316.81	317.55	318.39	316.29
303.17	302.89	304.58	304.8	303.84	302.87	304.64	304.91	302.05	305.3	302.94	304.54	303.27	302.87	303	304.01	303.21	302.89	303.64	302.49	303.28	302.53	302.74	303.49	304.05	303.76	303.47	303.21	303.95	304.3	303.59	303.43	303.54	302.25	304.48	303.15	301.55	303.24	302.12	303.45	304.74	302.97	304.19	304.48	303.99	300.96	303.65	304.87	303.91	303.49
309.96	310.88	309.02	310.83	310.14	311.83	310.64	310.38	311.19	311.44	308.42	306.77	308.75	310.74	311.12	308.84	311.42	310.62	311.12	310.61	310.88	310.47	310.99	308.79	310.16	309.6	310.04	311.45	311.5	309.08	311.55	311.19	311.03	309.38	311.02	310.38	312.31	312.25	309.2	311.34	310.14	310.71	313.42	309.6	308.83	311.28	312.63	311.99	310.97	310.57
294.59	293.5	293.81	294.72	295.48	294.34	294.81	293.61	294.1	295.19	293.95	294.5	292.57	292.01	294.25	295.66	293.83	294.11	294.22	293.58	294.32	294.44	293.05	294.55	294.01	292.44	292.9	295.86	294.23	294.29	294.48	294.15	294.52	295.19	294.54	294.24	292.41	294.23	295.34	292.92	293.73	294.83	295.47	294.59	295.27	293.93	293.87	294.41	293.13	294.07
315.98	316.86	315.5	316.49	316.61	316.33	316.86	316.36	315.91	315.67	316.2	314.42	316.25	314.04	316.37	316.89	317.68	315.25	316.6	317.29	317.53	315.88	316.53	317.25	315.88	317.48	317.14	316.17	316.47	317.3	315.94	316.63	316.66	314.83	316.27	314.88	317.09	315.12	315	316.74	315.39	315.58	314.83	314.15	315.68	315.98	316.08	318.59	316.13	315.44
314.48	313.21	312.52	312.13	314.07	313.83	314.65	314.01	312.83	313.91	311.64	313.62	312.78	313.78	314.07	313.56	313.57	314.1	313.62	314.47	311.87	313	311.68	314.21	313.35	313.07	313.78	313.02	313.19	312.35	313.72	313.04	312.88	312.84	314.65	313.05	314.31	314.55	313.11	312.73	314.24	312.22	314.32	313.45	313.85	314.56	312.5	313.71	315.35	313.93
329.32	327.25	329.31	328.79	327.97	326.98	329.05	327.25	327.05	328.98	327.07	328.18	327.66	328.8	329.68	328.19	329.09	329.28	330.29	328.74	328.84	328.13	329.2	327.68	327.64	329.62	329.64	330.72	327.94	327.96	329.72	328.5	328.58	327.19	331.28	330.24	326.95	330.28	327.39	327.94	328.07	329.03	329.17	329.42	326.79	327.22	329.96	328.42	327.1	327.84
302.63	303.32	301.06	301.84	302.79	304.02	302.03	301.37	303.13	303.8	302.56	303.43	302.87	303.04	302.61	302.9	301.7	302.61	302.56	302.14	303.37	304.9	302.14	301.69	302.52	302.23	302.63	302.77	302.86	301.48	304.87	301.02	303.43	301.82	302.72	302.59	305.26	300.69	302.6	302.08	302.76	303.93	303.1	302.4	303.96	304.24	303.99	304.34	303.23	304.42
305.15	304.19	302.34	303.8	304.72	304.55	304	306.42	304.88	304.49	303.12	303.23	305.9	305.09	301.91	302.3	304.7	304.51	304.59	303.49	304.71	304.7	303.95	305.41	304.09	303.47	306.34	303.51	303.68	304.81	302.68	303.69	305.48	304.58	303.26	303.77	305.53	303.8	305.42	304.68	303.85	305.37	303.22	304.94	305.33	306.53	304.24	304.59	306.12	303.29
296.14	297.92	297.11	298.47	297.82	298.43	295.88	295.77	297.8	296.48	296.26	297.41	297.07	296.64	296.72	297.62	297.29	296.62	298.03	296.14	297	297.05	296.13	297.67	297.17	295.56	297.67	296.95	296.67	296.25	298.12	295.96	297.45	298.12	295.3	297.26	297.39	296.75	296.07	296.35	296.8	296.93	298.99	300.07	295.82	296.31	295.99	295.46	295.31	295.9
305.67	305.59	305.25	305.92	304.8	305.85	305.97	305.2	303.84	304.62	305.23	307.15	304.79	304.66	305.41	304.74	305.09	304.92	305.22	304.59	305.31	303.51	305.43	304.98	304.21	306.9	307.07	306.13	305.13	306.97	303.84	304.91	302.68	304.53	306.26	304.23	304.3	305.71	304.67	305.22	304.13	301.95	306.01	305.39	305.7	304.15	305.46	306	306.3	303.81
301.88	301.11	302.22	303.09	302.75	302.18	302.27	302.85	305.99	302.98	303.66	304.33	305.36	301.67	303.36	304.59	303.67	306.48	303.87	302.24	301.46	303.27	303.74	304.43	303.49	301	303.09	303.14	303.64	303.96	303.58	304.86	304.08	304.73	304.24	304.41	303.71	302.4	302.51	302.88	303.32	303.94	303.91	302.11	304.1	303.81	303.98	303.99	303.5	302.32
316.68	317.86	317.73	317.16	318.48	316.36	317.12	318.76	316.75	316.82	317.25	316.33	316.33	316.98	316.43	316.61	318.08	318.08	316.43	317.33	315.13	318.06	316.25	316.32	316.87	317.39	318.38	319.02	317.8	315.46	316.4	317.98	315.92	317.72	316.55	314.74	316.32	318.77	316.77	316.72	317.89	317.51	316.47	316.08	317.06	318.12	317.8	316.64	317.35	317.98
328.04	327.38	327.44	327.91	329.78	329.21	326.26	327.29	329.75	329.87	329.6	330.69	326.96	329.49	328.12	329.75	328.64	327.57	327.74	328.18	326.72	328.74	325.2	328.6	327.18	328.57	326.67	327.43	328.4	329.73	329.22	328.2	327.95	329.65	326.34	328.21	326.23	328.36	325.95	328.84	325.92	328.74	327.9	328.77	328.7	326.11	327.12	328.65	326.56	328.96
309.43	307.6	311.69	309.74	310.83	311.08	310.87	310.2	309.36	310	309.21	309.21	309.65	310.83	311.36	308.6	309.03	311.3	309.23	310.12	310.16	312.32	309.46	309.99	308.77	309.65	310.73	309.62	309.86	309.92	310.27	310.04	308.45	311.62	311.42	308.95	310.19	309.71	310.3	310.72	311.72	311.01	309.78	310.57	310.38	309.94	311.77	310.38	311.14	310.18
313.75	313.1	313.35	311.68	312.38	312.4	312.94	314.14	310.91	310.5	313.46	312.97	313.65	313.45	313.67	313.51	312.67	312.65	314.47	313.04	311.17	314.35	313	313.8	313.2	311.99	312.22	311.47	311.95	313.81	314.54	311.69	313.58	313	312.76	311.86	313.14	313.16	315.15	313.32	313.54	312.91	313.01	314.14	312.55	313.3	316	313.22	313.26	313.01
318.01	318.89	319.37	320.2	319.86	319.6	321.36	319.34	320.19	318.71	318.98	319.31	320.74	319.4	319.08	315.29	318.58	319.78	318.57	320.17	318.64	319.36	321.29	318.51	319.21	321.29	318.74	318.97	317.21	316.8	319.55	319.78	320.74	320.69	320.05	320.36	319.9	320.15	317.56	319.68	317.78	318.28	319.65	319.21	319.49	320.43	319.74	318.85	318.74	318.62
292.84	291.74	293.43	293.29	295.27	294.47	293.17	293.89	293.03	293.78	293.38	293.91	293.14	295.36	293.96	295.61	294.95	293.54	293.03	294.77	295.53	295.41	293.53	295.09	293.78	292.27	293.78	293.53	293.63	294.86	294.76	294.02	293.42	294.97	295.28	294.79	294.6	294.93	294.41	293.8	295.38	292.64	294.19	294.27	295.54	294.91	294.41	295.28	292.65	295.29
303.25	303.25	303.67	302.92	304.32	304.1	302.89	301.04	303.47	303.91	301.82	302.74	303.51	305.27	302.71	303.25	305.21	301.47	301.97	303.97	302.65	304.8	302.69	301.87	303.12	302.18	303.54	302.71	302.49	304.78	306.01	303.99	303.91	302.06	303.22	303.09	304.18	303.56	304.22	304.34	305.22	304.13	302.51	305.6	303.51	304.63	302.13	303.28	304.25	305.11
309.3	311.08	308.93	307.14	309.35	307.93	308.33	307.71	309.81	308.15	308.66	310.05	311.23	307.57	308.46	307.51	309.68	307.88	308.92	308.3	308.8	309.87	308.92	307.99	307.62	308.33	308.58	309.08	307.62	308.93	309.41	308.14	308.39	308.27	308.55	309.14	307.91	308.59	307.05	307.76	308.71	308.34	309.13	309.64	309.87	309	309.23	307.67	309.5	310.13
304.88	303.01	303.22	303.65	301.18	304.29	302.96	304.74	303.92	302.32	302.7	303.53	304.83	304.45	301.87	304.11	302.74	302.9	303.6	303.13	303.63	303.26	303.33	303.55	302.31	305.49	304.72	302.99	305.27	302.68	304.49	303.68	303.75	303.13	303.49	303.44	302.77	303.27	304.02	302.9	303.19	304.64	304.59	305.55	303.99	301.7	302.03	302.56	302.84	304.74
307.89	307.12	307.15	307.92	307.07	306.8	306.7	307.29	307.8	307.16	309.3	305.8	309.23	308.39	307.17	308.58	307.21	307.8	306.72	307.35	307.47	306.26	307.99	308.04	304.74	307.22	308.47	307.21	306.68	309.53	307.36	307.61	306.97	307.41	307.59	307.66	309.05	306.12	307.71	308.44	306.44	308.75	308.88	307.85	307.65	307.98	306.14	305.9	308.44	307.08
312.13	310.5	310.73	311.19	309.42	310.3	312.54	311.84	309.93	311	310.05	312.09	312.36	311.19	311.73	311.4	312.65	310.57	311.39	312.12	310.07	310.39	310	310.26	311.21	311.71	312.61	309.8	309.28	309.76	311.3	309.44	311.81	310.96	309.6	310.43	310.65	310.88	312.55	310.86	309.16	311.96	309.95	310.41	311.18	310.89	310.7	312.53	312.82	312.49
309.7	308.07	309.39	308.9	308.18	309.19	309.05	309.45	308.07	310.31	310.87	309.55	308.48	310.6	309.81	309.74	310.69	308.79	310.15	308.2	307.88	308.84	310.58	308.43	310.29	309.91	309.08	311.1	307.84	308.83	309.53	310	308.98	309.41	308.52	310.01	309.17	307.78	309.33	311.18	307.77	309.89	309.57	308.86	308.85	309.38	308.54	307.94	309.74	309.52
303.48	302.89	303.93	304.27	305.57	305.12	303.8	304.72	304.4	305.4	304.74	305.85	305.85	302.88	303.38	305.17	304.53	304.86	303.73	303.69	304.23	304.63	304.12	304.49	304.32	302.89	305.17	304.55	303.01	303.75	304.53	303.94	305.18	305.52	303.32	305.6	302.92	303.17	302.83	306.32	303.8	304.97	304.11	303.53	303.14	304.13	304.74	305.01	306.35	303.55
296.55	295.36	296.75	296.75	296.42	296.54	297.42	295.71	294.6	297.3	297.54	298.64	297.74	295.58	296.19	298.5	297.1	296.03	296.49	297.43	297.18	296.09	296.24	297.75	295.66	298.75	296.39	295.27	297.43	296.07	297.83	296.53	296.48	298.67	296.39	296.46	295.95	295.96	297.95	296.5	296.79	296.84	296.17	296.97	298.82	296.29	296.64	295.79	297.88	296.16
304.69	304.32	307.91	305.15	306	305.77	304.85	305.43	303.43	302.79	305.08	305.33	304.66	305.31	305.5	305.51	306.05	305.33	306.15	305.26	305.92	305.96	305.91	304.58	305.18	303.6	305.22	304.79	304.19	304.2	304.74	305.11	304.77	306.63	306.68	303.55	304.76	307.08	304.38	304.85	308.18	306.5	302.45	305.79	304.11	305.35	303.14	307.39	307.06	307.2
299.51	300.01	301.52	301.07	299.42	299.03	300.92	301.25	300.98	300.94	301.51	301.09	300.23	300.46	301.8	300.49	301.23	302.52	300.55	300.11	301.79	301.81	300.62	299.61	299.35	301.56	300.07	300.64	301.47	302.05	300.63	300.95	301.75	300.4	301.27	301.14	299.76	301.35	302.49	300.7	302.48	300.94	300.94	302.48	300.94	301.57	301.89	302.59	300.55	301.68
300.93	299.96	300.26	301.82	301.74	302.02	301.21	298.49	303.2	301.17	301.57	301.63	301.12	300.57	301.8	302.82	300.89	299.68	301.08	301.23	301.23	301.19	301.01	300.99	299.25	299.73	301.08	300.15	301.38	301.14	300.09	302.12	300.32	301.58	301.39	301.35	302.84	300.56	300.59	301.86	301.57	298.16	301.01	300.32	301.8	301.91	302.77	302.82	301.09	299.82
311.31	311.07	311.2	310.75	310.46	310.98	309.99	310.71	309.34	311.22	310.07	308.92	310.74	311.35	311.25	310.91	310.25	309.59	310.41	308.7	308.53	310.15	311.02	309.98	310.21	309.33	310.21	309.11	307.09	310.79	310.26	309.89	310.06	311.39	312.1	309.54	309.88	312.14	312.73	312.48	311.66	311.8	310.85	310.04	310.73	311.71	309.71	310.38	310.48	310.98
314.59	316.56	315.26	314.13	315.88	314.69	314.67	315.71	316.07	314.77	314.18	317.19	315.6	314.18	315.78	315.27	314.45	314.67	316.6	315.9	315.55	315.92	314.73	315.24	315.25	317.09	316.77	316.46	316.62	314.25	315.93	317.95	314.51	316.58	315.29	316.22	314.23	316.47	315.35	315.05	317.16	316.43	316.41	316.25	315.68	315.29	312.86	315.13	316.34	315.86
309.98	310.15	310	308.19	307.26	307.87	309.9	309.84	307.33	307.24	306.83	310.01	309.05	307.79	309.27	309.04	310	308.2	309.56	308.02	308.21	309.44	308.94	310.08	308.9	309.97	308.48	308.88	309.06	308.22	308.11	310.18	309.41	308.15	309.54	308.04	311.78	308.87	308.84	309.04	307.73	307.56	308.67	308.15	310.13	308.75	308.54	310.48	309.14	308.89
305.67	304.91	305.48	305.06	305.43	304.45	305.15	305	305.83	304.86	304.12	305.45	306.3	306.01	305.95	305.54	304.71	306.69	305.67	304.02	305.62	306.03	303.83	306.57	306.52	305.49	304.77	303.44	304.24	304.77	305.01	305.12	306.23	305.28	305.3	304.86	306.37	304.97	305.6	304.76	304.63	305.16	304.51	306.97	306.86	304.77	305.68	305.95	306.92	305
316.2	317.66	315.1	316.27	314.91	316.07	315.3	315.44	315.77	315.66	317.76	316.99	314.48	315.31	316.96	315.33	314.4	315.7	316.36	315.95	315.66	319.7	316.72	314.66	315.47	316.96	316.01	316.61	317.16	315.28	314.3	314.65	314.77	315.37	315.93	314.37	315.66	317.86	317	315.9	314.88	314.87	315.9	315.62	314.87	316.23	315.15	314.91	316.95	313.65
319.23	316.31	316.92	317.4	319.33	317.77	319.47	318.28	318.57	318.91	318.47	317.89	316.89	317.51	316.36	318.11	317.68	316.81	316.92	317.62	317.28	315.2	318.07	318.76	319.33	318	316.88	317.11	318.55	318.45	316.66	318.98	317.36	317.84	317.39	319.27	316.25	317.83	317.18	316.79	319.78	318.62	318.06	318.4	317.6	317.1	317.09	316.82	317.41	318.26
313.67	316.17	314.87	313.94	314.02	315.91	315.43	314.45	314.34	314.84	316.73	314.4	313.86	314.76	314.53	316.42	315.49	316.11	315.26	315.85	313.95	314.44	312.5	316.22	313.51	314.53	316.53	313.69	314.41	315.1	314.08	315.3	314.79	314.38	313.86	314.93	316.46	314.25	313.89	314.93	315.6	314.36	315.48	314.51	315.6	315.32	314.47	314.38	315.23	314.97
306.15	306.63	304.33	303.87	304.75	303.15	305.55	303.9	303.33	304.8	306.02	304.34	306.13	306.34	303.68	306.36	305.8	303.09	305.12	306.08	304.31	302.76	305.13	304.75	304.78	304.62	305.26	304.2	306.17	305.27	304.3	305.67	304.31	304.28	305.61	305.06	304.38	304.95	304.51	302.27	305.79	303.28	304.06	305.38	305.49	305.24	302.87	304.42	304.11	304.97
312.77	314.75	315.92	314.73	314.66	314.48	313.82	314.36	315.62	313.49	313.35	314.55	314.47	314.72	313.29	314.56	314.78	315.52	315.08	314.48	315.28	315.16	315.5	314.08	315.82	314.72	315.41	314.84	314.02	314.37	314.36	314.36	315.55	312.27	313.57	317.92	314.92	314.78	314.69	314.28	313.34	313.31	316.57	315.05	315.5	316.06	313.55	315.67	313.36	315.88
294.7	294.85	295.91	294.94	294.12	295.02	295.39	295.51	295.76	293.49	294.99	294.32	293.84	295.4	294.9	295.6	294.03	294.75	298.34	294.15	295.48	294.18	295.43	296.16	295.49	295.04	296.5	295.45	293.4	294.61	295.21	294.7	295.92	292.95	296.26	295.54	296.67	294.47	296.54	295.98	295.94	295.4	294.64	295.54	294.53	295.2	296.59	295.02	295.55	294.33
316.47	315.5	317.16	317.51	316.41	314.38	315.93	316.51	316.91	316.55	315.87	317.22	314.75	315.98	315.72	314.71	316.91	318.29	316.35	316.96	315.92	317.89	314.95	316.31	317.64	316.82	316.64	317.65	317.72	316.38	314.11	316.6	316.81	315.43	315.18	315.95	316.42	315.24	318.95	315.84	316.86	316.52	314.82	316.06	316.35	317.19	314.95	315.59	318.57	317.46
314.83	314.25	314.51	314.37	313.44	314.59	312.62	315.29	314.33	314.45	314.92	312.82	314.83	314.99	314.68	314.44	313.61	314.47	316.18	313.95	315.89	313.44	316.81	314.85	314.63	315.85	315.36	315.71	315.35	314.6	314.62	315.29	315.52	315.05	315.21	315.71	314.88	314.2	313.37	315.9	316.89	313.61	314.38	315.08	314.6	314.13	314.52	316	316.78	314.83
315.26	314.44	314.19	316.04	314.55	315.16	315.73	316.25	315.69	315.54	316.03	313.84	315.38	314.57	313.48	317.22	314.36	313.82	314.49	313.93	315.27	314.51	315.05	313.55	313.69	314.13	313.56	315.45	315.69	315.1	314.17	315.43	315.27	316.37	315.5	316.16	314.58	313.74	316.52	314.29	314.5	313.6	314.67	316.12	313.72	314.88	315.98	313.77	315.27	315.43
305.91	307.46	304.06	305.97	307.78	305.35	306.34	305.29	306.24	307.14	305.8	305.93	307.16	305.22	306.92	306.06	305.18	305.46	306.74	306.33	306.79	306.6	303.97	306.61	306.33	305.73	304.36	306.4	304.21	306.52	305.97	305.01	305	304.85	306.64	305.32	304.91	305.38	304.88	306.49	307.95	306.13	306.65	305.69	307.68	305.05	306.7	306.16	306.18	306.24
311.13	308.29	308.8	311.16	309.84	311.22	312.56	308.37	310.44	310.23	310.81	308.93	311.93	309.84	309.25	310.72	309.68	309.83	309.78	310.36	309.93	311.09	310.35	309.96	310.75	309.46	311.53	309.14	309.6	310.32	308.41	310.87	309.76	309.74	310.76	310.62	309.08	310.91	310.23	310.32	311.48	310.08	311.74	309.58	309.56	312.39	310.98	311.67	308.39	311.15
303.55	303.15	303.33	303.7	304.42	303.62	305.12	305.53	302.5	302.53	301.71	302.89	303.11	302.31	302.74	304.17	303.17	302.16	301.97	303.9	304.19	303.7	303.01	305.56	303.54	303.83	303.09	304.35	302.18	303.95	305.63	302.23	303.87	304.64	305.11	304.1	302.06	304.4	304.48	303.33	302.23	303.12	302.99	303.58	302.8	304.58	306.56	303.01	303.16	304.11
316.11	313.24	316.21	316.77	314.51	315.31	315.7	316.07	314.89	315.31	314.64	315.77	316.83	315.47	314.98	315.9	314.6	315.47	315.1	316.25	316.49	316.9	315.9	316.15	314.67	313.82	315.59	315.38	315.18	314.28	315.72	315.35	314.7	315.06	314.53	316.31	313.31	315.6	316.04	316.42	315.36	314.72	315.07	313.67	315.78	314.81	316.7	315.41	315.55	315.2
326.25	327.48	327.93	329.07	327.26	328.87	326.63	327.34	328.42	328.06	326.57	326.72	328.86	326.84	327.11	328.21	325.68	328.68	325.14	328.15	326.66	328.28	327.2	327.58	328.88	326.78	327.44	327.73	327.49	328.21	328.46	327.59	329.02	326.5	328.52	328.3	327.02	327.97	328.7	327.92	326.99	327.22	327.61	326.7	328.42	327.22	327.68	327.62	326.54	328.37
305.26	302.76	304.68	304.29	303.97	304.86	304.14	305.78	305.01	304.82	302.87	303.49	304.43	304.22	305.96	304.41	304.25	303.48	303.05	306.06	302.33	305.08	305.19	303.98	305.21	304.58	302.48	303.13	302.85	304.63	304.81	303.15	306.15	304.54	302.9	304.93	302.3	304.28	306.19	303.95	304.64	303.7	304.7	306.31	303.61	307.69	303.35	305.02	305.3	303.84
305.8	305.08	304.95	305.67	306.76	305.52	306.16	306.39	305.63	306.21	306.81	305.37	306.56	305.93	306.21	305.71	304.24	306.81	305.96	306.65	305.53	308.85	305.14	304.93	307.24	307.24	307.28	304.05	304.3	305.38	306.7	305.59	306.08	306	306.28	305.23	306.04	308.7	307.05	307.13	305.75	305.01	306.12	306.88	306.64	306.18	304.78	307.26	306.49	304.22
304.74	303.84	305.37	304.44	304.91	304.47	304.34	305.44	302.19	305.03	305.29	303.11	306.06	302.57	303.2	304.88	303.6	304.43	304.67	304.69	304.1	304.69	303.78	303.1	304.18	303.82	304.99	305.44	304.53	304.04	307.09	302.53	303.48	304.85	303.46	304.05	304.53	303.94	304.81	303.25	304.43	302.95	304.7	304.98	304.37	303.8	304.46	304.71	305.48	302.07
311.58	310.77	310.93	309.95	310.92	311.46	311.33	309.59	311.11	311.39	309.65	310.6	309.11	310.92	310.03	310.22	311.81	311.3	309.57	311.11	310.49	309.94	312.58	309.03	310.76	311.9	308.7	310.82	310.77	311.18	311.4	311.03	310.85	308.48	313.69	310.59	309.58	310.07	311.08	310.69	310.29	310.52	309.85	312.08	310.82	310.21	310.69	310.77	311.14	310.57
303.54	302.43	303.33	304.52	304.97	302.29	303.93	302.67	303.61	304.35	302.87	303.94	304.54	303.19	303.32	303.03	303.01	302.89	303.84	303.27	303.16	303.73	302.88	304.7	303	301.64	303.86	302.93	302.73	303.47	302.9	304.01	303.89	304.62	303.75	304.17	304.16	301.81	304.78	303.07	302.76	304.2	302.62	303.55	303.38	302.33	302.43	302.97	302.16	303.91
312.02	314.15	314.71	315.39	313.78	314.44	315.86	314.25	314.57	314.31	314.23	313.64	313.94	313.35	313.87	314.84	312.9	313.37	313.71	316.44	311.73	314.12	313.63	313.77	314.69	316.67	312.46	314.1	314.92	314.89	315.16	313.98	315.27	315.5	315.43	312.98	314.51	315.39	313.41	313.98	313	314.07	314.41	312.99	312.03	314.12	315.61	314.43	314.85	315.38
303.68	304.15	303.62	303.03	303.28	304.28	303.22	304.95	304.31	304.16	303.31	303.08	303.51	302.69	303.3	303.23	303.21	303.74	303.26	302.5	303.4	302.97	302.94	303.5	304.74	303.66	302.12	302.07	303	300.77	301.91	303.86	303.79	304.07	303.62	304.96	304.39	303.33	304.3	304.73	303.38	305.18	304.37	305.02	303.82	303.02	303.63	304.19	304.16	303.9
326.32	326.61	326.56	327.87	327.7	326.27	326.96	327.63	328.89	326.31	326.4	326.93	326.51	327.23	327.16	327.57	328.06	327.6	328.8	326.71	326.84	327.1	327.78	327.43	327.83	327.12	327.48	328.08	327.88	328.51	326.36	327.58	325.92	328.08	326.31	328	326.8	326.22	326.13	327.71	327.82	324.68	326.18	325.76	326.95	327.25	324.81	326.42	327.64	327.63
299.39	300.5	298.8	301.22	300.91	298.81	300.35	299.54	300.81	299.84	301.16	297.6	300.84	299.52	299.6	298.7	301.81	299.26	297.14	302.16	299.38	299.86	299.89	298.93	298.56	301	300.7	299.96	298.93	298.48	299.25	300.56	300.67	299.58	298.75	300.5	300.72	299.99	302.03	298.22	299.57	299.45	299.75	299.31	299.32	298.77	299.47	300.33	301.38	300.28
300.7	300.71	301.21	299.92	301.55	300.57	302.09	300.96	302.45	301.4	299.22	302.4	301.59	301.83	302.13	302.38	300.7	299.57	301.62	300.08	301.01	300.09	302.17	300.93	300.2	299.95	301.1	299.68	298.89	301.4	301.95	298.89	300.04	301.16	302.63	299.91	301	299.65	301.33	299.9	302.07	302.07	300.4	302.57	301.55	301.66	303.2	301.73	300.76	302.04
295.1	294.45	294.9	295.91	295.01	294.52	296.17	295.01	294.53	295.41	294.62	293.14	294.61	294.63	293.78	295.85	296.02	295.2	297.47	295.64	294.64	295.32	296.3	295.68	294.84	293.91	296.23	296.69	296.01	293.66	294.29	295.41	295.02	296.69	296.62	295.75	296.35	295.29	294.8	293.66	295.37	293.08	293.9	296.29	293.89	294.03	296.32	295.76	295.75	296.45
304.45	305.4	304.74	305.94	305.65	304.78	305.29	305.75	307.82	304.16	305.66	304.48	305.92	303.58	304.9	305.65	304.41	305.73	304.87	306.58	306.12	303.86	306.65	305.08	305.25	305.9	306.64	305.78	305.62	306.69	306.05	305.54	305.05	306.81	305.64	306.75	304.43	306.98	306.86	305.79	306.35	304.22	306.21	305.22	304.45	306.19	305.03	306.27	306.59	306.17
301.98	303.04	303.8	302.31	302.52	305.36	303.4	305.07	304.17	303.26	305.24	302.75	302.3	304.78	302.24	305.13	302.57	302.65	304.11	304.56	305.63	303.28	302.67	302.84	303.27	301.74	303.38	302.58	303.59	305.09	304.39	303.02	303.52	303.25	303.27	303.79	304.83	304.43	304.84	304.65	304.03	304.84	304.4	302.69	302.72	303.91	302.81	300.94	302.17	305.21
325.88	325.28	323.71	324.77	325.77	325.55	326.04	325.05	326.55	325.51	323.91	325.75	324.74	326.78	326.4	325.51	324.21	323.34	323.57	324.83	324.53	325.47	323.95	325.35	324.19	322.53	324.22	323.88	324.79	324.34	324.01	324.98	326.41	326.22	324.98	321.88	325.45	324.11	323.68	326.41	324.86	325.86	324.08	323.65	324.36	325.9	324.77	324.21	324.97	325.4
296.06	292.05	294.82	295.82	294.64	294.65	294.27	294.62	295.32	296.58	295.06	295.05	294.75	294.73	295.22	294.81	294.8	293.87	294.11	295.06	295.65	297	296.21	293.81	293.85	294.45	293.31	294.14	296.73	296.08	294.81	294.76	295.23	293.74	294.09	295.83	295.25	294.11	295.07	294.51	295.38	295.19	295.89	295.56	294.77	294.33	294.11	296.84	294.99	295.07
321.51	318.79	317.54	319.77	317.93	319.91	318.99	318.15	318.74	319.58	320.48	320.05	321.37	318.84	319.1	318.49	319	320.24	319.21	319.96	317.34	319.08	318.44	320.82	319.87	319.86	318.38	317.72	318.99	318.59	318.76	318.94	319.17	318.35	320.32	320.83	317.38	320.25	319.31	318.14	319.48	319.54	319.82	318.97	319.11	318.39	319.54	319.51	319.11	320.19
304.36	303.27	303.1	303.15	303.02	303.31	304.72	304.28	304.72	304.44	303.38	302.5	302.46	303.27	304.38	304.42	303.93	304.52	302.78	304	302.64	303.36	303.72	303.39	302.08	303.99	301.66	303.13	303.91	302.58	302.8	305.29	304.07	301.79	304.01	304.3	302.56	301.35	303.35	304.02	303.12	303.36	302.39	304.57	302.87	304.49	302.85	302.89	301.12	304.13
308.58	310.75	310.47	309.74	310.59	308.14	310.76	310.4	308.46	310.32	310.71	310.74	310.69	309.02	309.47	308.83	309.01	309.14	308.54	311.29	310.35	310.63	311.24	309.52	309.02	309.48	309.21	309.79	308.52	309.98	310.31	308.53	311	310.06	309.72	311.15	311.96	310.6	310.26	308.88	310.54	308.36	308.51	309.84	311.16	311.68	309.9	310.16	310.09	310.93
298.93	299.41	299.85	300.92	299.61	302.52	299.63	302.86	300.22	301.65	302.19	302.52	298.69	300.67	300.42	300.33	300.42	300.67	301.16	300.32	300.87	300.03	302.35	300.75	300.75	301.18	301.68	301.47	301.48	300.89	300.62	301.56	300.24	302	299.98	300.46	302.16	302.69	300.75	301.37	299.56	301.28	301.12	303.44	302.27	299.74	301.81	301.66	300.73	300.26
310.04	309.39	310.5	309.99	309.21	309.38	309.28	309.18	310.22	308.91	310.08	310.07	312.18	309.77	310.01	309.91	311.1	310.77	311.31	310.65	309.87	310.91	309.64	310.41	309.24	309.29	308.44	311.27	310.09	309.97	308.33	310.97	308.97	311.2	308.28	309.7	309.51	308.99	308.84	310.28	310.67	309.33	310.1	310.25	309.31	308.34	310.59	309.9	310.47	310.03
314.78	314.65	315.34	314.47	314.21	314.15	314.27	313.61	315.41	315.59	315.77	315.83	317.1	314.28	316.37	315.71	315.84	314.22	314.74	316.05	315.35	315.21	314.52	314.69	312.75	313.97	315.11	314.2	315.42	318.03	315.19	313.92	314.6	315.5	315.14	314	315.15	313.67	315.33	314.94	313.67	313.09	312.15	314.83	314.38	315.72	315.26	313.43	315.22	315.77
313.45	313.36	313.4	313.84	314.23	314.59	313.7	312.69	313.68	314.66	311.6	314.46	315.56	314.8	313.79	313.48	315.09	313.45	315.15	315.67	313.05	314.77	313.47	314.01	315.85	315.21	313.14	315.05	313.02	315.12	313.8	315.59	314.76	314.29	313.06	314.62	314.61	314.44	313.34	314.12	313.72	313.29	314.84	314.64	313.74	312.78	314.23	311.77	313.71	315.49
307.11	306.48	308.8	306.5	307.98	307.04	306.56	305.94	306.71	308.37	305.44	306.84	307.11	307.73	307.87	307.02	307.46	308.47	307.21	307.51	308.04	307.01	306.54	307.98	306.23	306.56	308.58	307.22	305.7	307.99	308.12	307.34	307.79	306.57	307.09	304.31	306.53	308.19	307.43	307.88	306.75	306.6	306.11	306.05	307.64	307.43	306.97	307.32	306.54	308.5
316	317.62	317.09	316.01	317.08	317.71	317.58	316.12	317.8	316.41	316.78	316.06	315.24	316.69	314.83	315.73	317.11	317.51	316.48	317	315.65	317.2	317.28	318.63	315.54	317.35	316.56	316.25	314.78	316.96	315.65	315.86	317.95	315.55	317.05	315.49	316.82	316.13	316.12	315.82	317.51	315.53	315.84	319.27	317.05	317.3	316.42	317.04	316.31	316.01
312.25	312.18	314.4	314.15	312.51	311.6	314.54	313.91	313.82	311.93	313.84	314.86	314.82	313.05	313.91	310.71	312.67	314.34	313.14	313.67	314.46	311.36	312.11	313.45	312.77	313.19	312.73	313.5	313.36	315.05	313.23	313.23	313.81	311.65	312.79	315.01	311.6	312.59	313.5	313.39	313.12	312.13	312.48	312.79	311.79	313.57	314.1	315.03	312.81	311.4
313.2	314.36	314.09	313.03	313.24	313.89	312.99	313.7	313.74	313.64	311.32	310.28	311.94	312.54	313.33	312.18	311.78	313.65	312.88	313.45	315.03	314.01	314.58	314.31	313.61	313.42	313.48	313.37	313.86	313.03	314.38	311.85	311.01	312.91	312.78	313.73	314.29	313.86	313.28	312.96	313.91	314.15	312.31	311.92	312.95	312.11	313.81	312.09	314.93	313.94
315.99	314.8	315.19	316.6	316.09	316.56	314.62	317.16	312.65	318.3	316.76	315.73	317.02	316.69	315.14	315.53	314.58	315.53	316.24	315.33	314.86	316.65	314.62	315.11	316.37	313.52	317.07	314.89	316.89	316.2	316.75	316.82	313.77	315.73	315.54	315.94	315.58	316.58	314.29	315.32	315.6	315.08	315.36	315.94	315.08	315.7	315.56	315.75	314.52	315.6
310.65	310.22	312.83	310.56	309.76	311.02	310.46	311.56	311.02	311.58	311.16	310.15	309.56	311.57	310.43	310.22	310.75	309.34	309.2	311.32	310.91	309.67	311.99	310.74	309.9	309.38	309.74	309.11	311.29	311.22	311.6	309.78	311.12	310.39	308.43	310.07	308.72	311.34	309.47	310.93	310.9	312.6	310.75	311.43	310.5	310.99	311.04	311.37	310.43	311.02
311.76	312.3	312.02	313.22	313.81	312.05	313.03	313.62	311.96	311.69	314.41	312.78	312.43	312.95	313.69	314.12	313.54	312.36	312.98	312.35	312.25	313.76	314.3	312.01	312.94	311.65	312.79	312.06	312.84	310.96	313.91	312.88	313.26	311.72	312.85	313.55	313.61	314.31	314.16	311.86	312.29	313.25	312.43	313.77	311.34	312.85	313.98	313.48	315.6	311.36
314.12	316.37	313.42	314.53	313.34	314.92	316.67	315.17	314.36	312.95	314.2	314.6	315.86	315.24	315.1	315.36	316.09	315.18	314.48	315.31	314.06	314.69	315.84	315.06	317.16	315.6	315.15	314.51	315.1	314.04	314.39	314.55	314.17	314.48	314.41	315.41	315.05	312.41	314.68	315.41	315.85	312.28	315.26	315.42	314.65	312.41	315.06	314.66	315.51	316.77
300.54	301.87	300.61	298.08	300.38	298.67	299.9	298.91	299.14	301.51	301.49	300.26	301.63	298.82	298.93	299.15	301.87	298.85	299.33	299.63	299.08	301.03	301.47	299.79	300.16	299.51	301.65	300.29	297.56	298.52	299.27	300.93	300.09	300.38	299.39	299.65	301.22	300.44	301.01	301.87	299.8	300.58	299.11	299.76	300.25	300.79	299.13	300.08	301.57	300.17
296.04	297.39	298.72	296.8	295.89	297.29	295.47	296.11	296.84	297.91	296.28	297.61	297.7	295.89	297.51	295.61	297.83	296.37	298.1	298.01	297.2	296.6	296.71	295.8	296.94	297.47	296.57	296.77	297.22	295.89	295.55	296.95	297.45	297.03	297.58	296.14	296.78	296.26	295.19	297.76	296.82	297.74	297.64	297.85	298.27	296.34	297.69	297.19	296.65	299.01
303.18	301.96	301.8	303.03	303.44	302.38	303.16	303.05	306.37	302.56	303.03	301.89	303.22	303.85	302.43	303.03	304.7	302.73	303.39	303.6	302.37	303.82	302.23	302.55	303.25	304.17	305.58	302.47	304.17	303.46	304.07	303.47	302.38	303.81	304.83	302.59	304.42	301.74	302.19	302.78	302.47	303.12	304.26	304.04	303.81	304.09	302.66	303.67	302.58	302.83
300.53	302.01	301.11	303.36	303.89	302.18	302.06	302.12	300.58	299.75	303.68	302.94	302.77	304.63	300.92	304.97	301.82	302.47	304.39	303.51	302.83	302.4	301.31	303.29	301.78	302.08	301.96	300.82	303.85	303.22	302.87	303.18	304.04	302.85	304.16	302.85	302.84	303.08	305.07	302.45	301.56	302.16	300.28	302.43	302.74	302.57	303.87	302.24	302.43	302.48
315.72	317.23	317.28	317.33	317.75	316.72	317.36	317.97	316.96	316.94	316.59	317.5	315.96	318.15	319.08	320.26	317.42	316.79	317.56	315.33	315.97	317.89	318.45	313.73	316.32	317.45	317.28	318.23	317.16	317.23	317.9	317.43	317.76	315.71	316.38	317.6	316.66	317.21	317.37	318.79	318.5	317.5	316	318.75	317.32	316.7	316.64	316.19	316.72	319.41
315.41	315.1	316.92	315.94	315.3	316.4	316.31	316.1	316.69	314.46	316.79	313.16	316.37	315.83	314.96	316.58	316.34	315.24	314.92	315.96	316.2	318.73	315.03	315.57	314.16	314.31	315.14	317.73	317.15	316.02	315.93	316.09	315.74	316.28	315.13	315.26	317.09	315.39	316.37	317.87	315.62	315.8	315.62	316.22	315.27	314.8	314.12	315.7	314.92	315.36
306.16	305.37	307.03	305.51	305.74	306.89	305.07	305.42	304.38	304.68	305.19	305.69	304.22	304.89	305.47	305.75	306.23	305.27	305.38	304.56	306.53	305.86	305.73	304.12	305.75	305.83	306.69	305.46	304.8	305.96	305.08	304.93	306.02	303.98	305.31	307.78	305.47	305.74	304.23	306.22	303.68	304.81	305.75	305.62	306.98	305.78	304.53	308.52	303.41	304.95
310.7	311.83	313.23	314.66	312.05	312.92	311.24	312.42	312.98	313.03	311.31	314.2	313.74	313.43	312.99	311.84	315.1	311.51	311.69	312.51	313.79	313.79	312.38	312.93	313.64	314.47	313.22	313.99	312.7	311.82	312.49	314.39	312.82	312.33	312.77	312.27	313.87	313.23	313.13	312.52	312.95	311.97	313.45	312.8	313.57	313.07	312.44	314.93	314.01	312.74
303.87	304.76	304.59	301.95	304.19	300.78	301.86	301.63	304.93	301.83	302.45	304.34	303.86	303.46	301.58	303.51	303.38	302.97	301.36	302.4	303.77	303.44	301.81	301.28	303.45	302.73	304.44	301.86	301.43	304.83	303.37	302.15	302	301.53	303.66	302.29	303.14	304.39	302.34	300.81	303.4	302.85	299.28	302.06	302.2	302.82	303.03	301.93	304.22	301.87
311.63	310.7	310.4	309.18	311.67	309.72	310.16	311.21	311.13	311.2	310.41	309.96	310.69	310.89	310.49	310.45	311.18	310.35	311.65	311.97	309.28	311.11	311.58	312.37	310.99	312.01	310.74	310.41	310.55	307.22	309.76	309.8	310.06	311.33	309.52	309.58	310.05	309.8	309.81	309.22	311.79	309.71	310.03	310.39	310.5	310.16	311.37	309.25	310.53	310.43
315.53	315.52	315.01	315.07	313.65	314.39	314.03	313.15	315.11	315.84	316.41	312.77	316.22	315.08	314.66	314.59	315.12	315.3	314.32	314.46	313.92	313.73	312.9	313.76	314.45	314.12	314.1	314.73	314.06	314.09	315.51	315.55	315.37	315.13	312.61	314.12	315.63	317.23	314.51	315.25	315.14	314.37	315.35	314.1	315	313.76	314.7	316.68	315.6	312.83
325.57	324.67	323.75	323.74	324.41	325.85	324.76	326.6	324.68	325.81	326.19	323.21	324.77	323.53	323.26	325.89	322.17	323.41	325.87	323.76	326.5	324.43	323.87	325.86	323.21	325.59	325.11	324.47	324.28	326.91	325.78	323.52	324.94	324.99	325.36	325.25	324.28	324.08	324.25	324.67	326.08	324.22	323.79	325.56	323.15	325.21	324.09	324.46	325.53	324.98
317.66	319.87	317.3	320.21	319.72	318.87	316.46	320.38	319.57	320.96	320.29	320.14	322.15	320.02	319.19	319.4	319.91	318.98	320.06	317.63	319.06	319.82	319.07	319.45	318.87	319.13	319.03	318.25	320.44	321.37	319.8	319.96	320.35	318.5	319.34	318.38	319.41	317.99	318.74	319.86	320.4	319.14	319.16	319.17	320.28	319.9	319.26	317.51	318.41	319.19
300.3	302.81	302.55	303.58	302.95	302.14	301.4	303.56	301.84	303.1	301.58	301.69	302.43	301.4	301.69	301.46	300.82	302.5	301.81	304.2	302.66	302.73	302.3	303.03	303.32	303.61	302.5	302.81	302.7	301.58	300.29	304.09	302.38	301.48	301.34	302.08	303.73	302.53	301.63	301.1	301.39	302.35	302.12	299.91	300	302.95	304.03	303.24	301.59	302.75
312.69	312.8	314.13	313.45	313.76	312.76	311.75	309.72	312.96	312.76	312.56	311.58	312.7	314.15	313.42	312.23	313.62	310.48	312.38	312	312.34	312.64	312.66	311.09	314.04	314.01	313.19	312.27	311.32	313.5	311.23	313.49	311.75	312.09	312.2	313.28	313.7	311.71	313.45	311.56	312.41	312.1	313.28	312.99	312.52	313.3	312.27	313.89	312.81	313.69
302.97	303.33	302.65	303.22	301.97	302.96	302.77	303.29	303.48	302.96	301.62	302.44	302.41	303.93	303.07	303.65	303.75	302.63	302.15	303.07	303.79	303.2	303.05	302.88	300.26	303.14	303.5	303.74	304.32	301.76	301.91	302.53	304.22	302.03	302.53	303.19	301.78	302.66	304.05	303.04	302.41	302.23	305.73	302.21	301	301.81	300.48	303.58	300.94	303.89
303.59	302.58	302.48	302.84	304.12	303.98	304.4	303.94	302.09	303.27	303.82	304.11	303.53	304.12	303.53	302.8	303.41	303.16	304.48	302.95	304.36	302.93	302.49	305.04	303.35	304.7	304.44	303.05	302.18	304.18	302.92	302.24	304.85	303.72	304.09	302.26	303.88	303.85	301.37	302.31	305.35	305.08	304.39	302.61	302.3	304.46	303.34	302.83	302.26	304.4
318.37	320.86	320.65	320.11	319.78	320.25	319.96	318.76	318.88	319.33	317.6	317.64	319.77	318.56	319.59	318.77	321.17	318.28	319.61	320.35	320.08	318.66	319.85	319.51	318.64	318.7	319.43	317.42	318.71	320.17	317.85	320.11	319.6	318.63	317.84	319.8	319.87	317.9	318.03	319.16	319.85	318.83	318.88	319.32	318.63	319.75	319.64	318.54	319.79	319.53
302.97	303.83	303.18	303.78	301.93	305.5	304.21	303.26	303.35	302.8	303.82	303.04	304.04	302.3	302.76	303.33	302.84	303.15	301.49	302.17	304.27	303.38	301.81	303.15	302.15	303.51	301.37	304.05	300.27	302.37	302.99	303.68	303.49	304.5	303.94	303.5	304.22	303.85	306.92	303.44	300.43	304.43	302.81	301.63	303.01	303.95	302.85	303.99	301.55	302.66
300.84	300.09	301.48	300.65	301.4	301.11	301.27	301.52	300.67	301.29	301.32	298.91	298.92	301.15	301.32	301.8	300.5	302.21	301.58	300.92	301.06	300.53	303.44	301.3	300.69	301.11	302.23	301.53	299.74	301.29	301.12	300.84	300.96	301.7	302.33	301.04	299.63	300.53	299.95	299.93	300.02	299.61	303.01	302.81	302.07	300.52	300.89	299.76	302.46	300.89
318.28	317.61	319.6	318.19	320.74	318.74	317.39	317.31	318.56	318.26	318.93	318.45	317	317.52	319.73	319.27	319.05	318.95	317.87	317.19	318.29	317.26	317.38	319.07	316.38	319.92	317.36	317.97	318.44	317.62	317.33	319.28	318.74	318.91	319.24	316.42	318.8	320.45	319.53	317.71	318.19	318.12	319.12	318.16	317.52	317.6	318.24	317.58	318.26	318.24
314.32	314.41	313.55	315.42	315.58	313.87	314.98	313.51	314.89	314.94	314.12	313.93	316.03	314.69	314.96	316.06	316.08	314.71	314.1	314.25	316.26	316.2	314.07	314.3	314.89	315.43	315.25	313.2	315.41	314.17	314.48	314.83	314.94	315.47	315.42	312.63	315.09	312.86	315.46	314.99	314.72	315.93	314.46	314.75	314.78	314.47	314.94	314.34	314.77	317.29
303.97	303.12	303.33	304.47	302.67	304.19	303.23	304.97	302.09	303.21	302.9	301.99	302.28	305.24	303.66	303.68	305.03	304.39	302.67	300.99	302.52	302.33	303.56	303.15	303.6	303.68	304.28	302.36	302.31	303.93	305.75	303.81	303.85	303.35	301.95	303.71	303.09	303.21	302.08	303.25	304.39	303.94	302.39	303.08	302.42	303.84	304.97	305.58	304.4	302.81
307.01	307.37	305.41	305.55	306.59	305.35	306.31	305.19	307.25	307.24	306.05	305.93	306.43	305.62	307.11	305.22	304.23	306.12	304.98	305.67	306.53	306.74	305.8	305.34	304.47	306.15	306.21	307.05	306.78	306.57	306.91	307.23	305.97	306.96	304.69	305.68	304.21	308.93	305.65	305.8	304.41	306.87	306.77	305.27	306.14	306.83	305.89	304.68	306.75	306.38
316.63	314.71	314.54	315.1	314.36	314.45	314.64	314.61	314.39	314.07	315.44	315.19	313.47	314.68	315.24	315.7	314.88	312.88	314.77	313.91	315.49	314.61	315.9	315.83	315.94	314.35	314.35	313.77	315.49	314.7	315.01	313.56	314.92	314.94	314.66	315.86	314.92	313.94	314.8	313.44	315.53	314.04	313.87	314.61	314.75	314.7	314.95	314.93	315.56	315.01
292.95	294.83	294.25	296.58	294.64	292.68	294.33	295.12	294.55	295.17	296.27	295.84	295.3	295.36	294.12	295.67	295.01	293.33	297.09	296.45	292.88	294.85	295.12	294.5	295.84	296.16	295.37	294.83	296.67	294.62	295.61	296.77	293.49	293.38	295.69	295.68	296.49	294.55	294.83	294.77	295.04	296.53	296.67	294.75	294.2	295.02	293.69	292.35	294.94	294.83
302.24	303.86	304.23	303.96	302	303.99	303.73	304.15	304.97	303.72	303.69	304.88	302.76	303.29	303.69	305.42	303.88	305.91	304.87	304.49	302.05	302.3	305.56	304.43	304.44	302.81	303.63	302.81	301.63	305.28	304.9	303.1	306.37	304.43	304.59	303.93	304.84	303.55	302.69	302.38	302.89	303.64	303.59	304.84	303.68	303.55	303.37	303.13	301.42	302.95
303.58	302.87	303.36	302.1	302.16	306.41	302.69	304.09	304.9	302.98	302.94	302.79	304.66	303.12	302.84	302.46	303.87	303.15	301.93	303.53	302.05	305.4	302.08	304.02	301.51	301.87	302.58	304.43	303.15	303.91	302.21	302.8	303.04	303.95	303.13	303.03	301.28	302.92	303.23	304.49	303.04	302.42	303.32	303.23	304.41	303.88	303.59	302.4	302.68	303.05
312.8	314.89	315.7	313.28	314.94	314.02	314.1	315.18	313.35	312.97	313.37	314.53	317.03	315.33	316.16	314.77	311.83	315.55	314.52	314.32	314.1	314.99	312.59	314.59	314.6	315.35	315.74	316.11	314.91	315.53	315.69	314.5	315.89	314.13	315.11	314.39	315.52	313.75	313.6	313.02	314.36	314.03	313.25	312.55	313.66	315.23	315.02	316.14	314.96	314.12
300.69	301.48	301.5	302.61	299.86	301.19	302.09	299.74	300.49	302.47	299.34	303.25	299.97	299.34	301.86	301.49	300.94	300.65	301.23	300.61	300.39	299.02	300.31	301.45	302.2	300.33	299.86	301.1	301.49	301.87	300.64	299.38	301.25	300.43	302.29	299.57	300.47	300.85	302.04	301.38	300.48	299.91	300.5	300.99	299.76	300.22	299.15	301.03	302.6	301.43
295.42	298.23	297.18	296.15	295.47	296.27	296.38	297.5	297.49	296.76	295.9	295.67	296.79	296.84	297.38	295.23	296.27	298.43	294.69	296.26	296.82	298.99	298.43	298.49	294.66	295.26	297.29	297.41	295.54	296.52	296.65	295.2	298.83	297.74	296.87	296.97	297.77	297.06	296.37	295.8	296.76	296.35	295.68	297.52	296.13	297.39	296.94	296.75	297.29	296.76
302.58	302.87	304.3	303.51	305.49	303.46	305.18	303.87	302.32	303.87	303.5	302.22	304.39	302.18	304.79	301.83	306.51	303.84	303.28	302.1	303.58	303.85	303.46	303.13	304.16	302.64	303.3	306.59	304.49	304.33	303.04	305.94	304.95	304.87	304.37	304.6	304.56	304.99	303.96	304.96	303.59	305.93	303.04	303.71	304.32	303.97	302.89	304.17	304.52	304.07
314.85	313.72	314.92	316.06	315.53	314.58	315.36	314.75	315.11	313.19	314.96	316	314.11	316.33	315.65	314.72	314.63	314.04	314.89	315.5	314.43	314.57	315.22	314.32	315	314.45	314.11	314.6	314.96	313.61	316.61	315.68	314.4	315.46	314.6	314.03	313.64	314.21	314.26	314.78	315.42	315.6	314	316.52	314.67	315.92	315.2	314.11	315.56	314.39
305.27	303.31	300.98	303.5	304.74	301.62	304.36	303	304.25	301.85	303.47	302.59	303.99	304.88	303.99	303.9	304.11	304.77	303.53	304.91	302.93	304.95	302.87	304.35	303.75	302.57	303.9	303.66	304.47	303.47	303.38	302.83	304.92	303.6	303.88	303.67	302.99	302.29	301.86	302.39	302.48	304.34	301.32	304.35	303.45	305.3	304.73	303.46	304.03	302.02
312.99	311.71	313.05	311.8	315.19	313.1	313.5	312.29	311.7	311.59	315.05	312.7	313.09	313.79	309.94	313.72	312.8	313.35	312.17	312.24	314.09	314.62	314.1	313.54	312.23	313.81	313.6	314.62	314.18	312.82	311.82	313.56	314.18	313.53	312.35	313.57	313.48	312.24	312.78	313.43	314.06	314.39	312.32	311.95	314.55	314.54	312.84	313.28	313.06	313.48
303.01	304.89	302.39	305.53	304.38	302.76	304.06	303.06	304.36	302.07	303.25	304.46	303.32	305.3	301.66	303.14	305.17	305.32	302.79	301.38	304.31	304.08	304.22	303.77	304.75	302.74	303.86	304.09	302.9	304.92	302.59	304.45	301.83	303.83	302.26	303.78	303.16	301.89	300.6	303.65	303.02	303.14	303.71	303.23	301.5	305.65	303.7	303.78	303.31	304
296.78	296.36	297.5	295.82	295.83	297.78	295.84	296.5	296.9	296.41	299.1	296.58	295.36	296.67	296.34	297.21	295.73	297.03	296.92	297.47	295.84	296.59	298.24	297.33	297.11	296.32	295.09	296.71	296.81	296.57	298.01	294.34	295.99	297.49	296.45	296.97	296.91	296.1	298.11	297.06	295.41	295.9	295.17	296.42	297.57	296.59	296.14	296.66	298.05	296.71
323.89	324.18	324.07	323.09	323.97	324.96	324.13	325.5	324.17	325.56	323.19	323.81	325.15	323.86	324.39	325.24	324.14	324.13	325.36	326.01	325.6	324.48	324.88	323.93	323.98	324.83	324.23	325.31	323.59	323.15	324.34	324.31	324.6	325.45	324.68	324.17	324.94	325.47	324.93	324.75	325.26	324.32	323.38	324.61	326.03	324.69	324.38	324.21	325.62	325.69
301.74	301.67	303.34	303.91	302.19	302.34	301.68	302.04	303	302.65	300.48	302.9	303.92	303.04	303.98	303.41	303.18	302.14	302.67	302.9	302.16	301.51	303.78	302.43	304.61	303.84	302.6	303.52	306.06	301.1	303.99	302.06	301.9	301.25	304.02	304.9	301.52	303.36	301.99	302.64	304.87	303.66	303.63	303.77	302.81	302.14	303.51	301.89	303.94	304.14
327.08	327.92	326.72	326.89	328.59	328.42	325.43	325.8	326.39	326.48	326.24	327.43	326.7	327.12	325.42	327.16	326.34	327.52	327.93	327.54	327.61	325.49	326.16	326.13	325.06	327.8	329.11	325.5	326.21	328.08	324.93	327.31	328.8	327.15	325.82	327.47	327.53	327.93	326.76	325.56	326.66	327.5	326.55	327.75	326.11	326.52	326.98	326.45	326.74	325.87
328.74	328.97	329.43	329.65	327.8	329.48	328.19	328.91	327.02	329.23	329.95	326.75	330.15	328.49	327.99	329.62	329.87	328	328.38	327.39	329.8	328.63	328.87	328.95	329.09	328.19	328.09	327.21	328.27	327.98	327.19	328.68	328.82	328.19	328.82	329.01	327.82	328.11	327.08	327.45	328	328.44	328.23	329.52	326.64	327.37	326.32	327.64	328.32	328.42
294.71	293.6	294.78	294.09	295.15	292.67	293.59	294.51	293.11	296.16	293.15	296.04	292.6	295.91	292.43	293.21	292.9	294.3	294.43	293.59	292.29	295.35	293.96	295.56	294.55	293.53	292.47	294.27	292.67	293.89	293.63	293.62	292.93	295.21	293.75	294.78	293.96	293.17	294.3	295.43	293.68	292.91	294.48	294.88	295.07	293.61	293.66	295.46	293.43	294.83
304.48	301.74	302.72	304.09	302.69	302.74	301.15	302.95	303.11	303.9	303.81	303.97	302.68	303.34	304.4	302.46	302.19	301.34	300.49	300.77	303.48	303.29	301.38	301.78	303.94	303.05	301.33	303.15	303.75	303.48	304.04	302.43	303.87	303.58	301.94	303.06	303.23	303.38	303.5	303.67	302.58	301.06	301.52	302.73	302.89	304.09	302.57	302.96	303.55	304.21
307.6	307.55	307.85	307.27	306.09	307.84	306.08	307.89	308.66	307.43	307.47	307.33	307.48	307.13	306.26	307.77	308.83	305.71	306.38	308.65	305	307.28	306.89	308.65	306.9	309.06	306.89	307.95	305.86	306.21	307.59	307.24	307.31	307.35	305.68	305.11	307.09	309.08	307.01	305.65	306.55	308.87	307.57	307.44	307.69	307.49	306.21	307.41	308.47	307.42
304.56	303.92	304.57	304.92	304.91	305.35	304.94	304.93	305.48	304.6	305.75	304.8	305.06	303.79	305.77	305.88	305.48	305.26	304.1	304.85	304.21	303.06	306.28	303.71	304.66	305.55	305.1	307.41	303	305.66	306.11	305.05	304.56	304.77	304.83	305.43	306.5	305.59	304.32	306.56	306.39	304.71	306.8	305.55	305.88	304.26	305.48	303.59	305.81	303.49
313.67	315.65	315.91	316.66	316.22	316.94	316.17	317.63	317.03	317.92	317.92	316.09	315.88	317.71	315.79	314.89	316.56	315.27	314.96	317.72	316.86	317.69	316.06	316.51	316.32	316.06	315.66	315.42	316.82	317.32	316.66	316.3	316.84	315.07	316.74	315.04	316.46	317.21	317.46	318.13	316.14	317.2	316.11	317.18	318.83	315.69	317.16	317.07	316.39	316.05
304.8	305.89	305	305.26	304.28	305.58	304.76	304.17	304.96	304.07	305.35	305.54	304.75	304.64	305.35	304.16	305.08	304.81	305.88	304.03	306.46	305.71	304.6	305.36	306.05	305.03	304.63	306.01	305	305.48	305.31	306.43	306.05	306.44	304.93	304.51	304.92	303.65	306.6	303.84	303.74	304	306.09	304.17	305.46	306.33	304.24	304.88	306.91	303.26
312.31	313.54	311.04	312.7	310.75	312.65	313.49	313.73	312.68	312.8	314.01	312.35	314.02	313.41	312.21	313.82	312.35	312.27	312.42	313.23	313.67	313.06	312.61	312.8	312.98	313.19	312.9	312.41	313.34	313.89	313	313.26	313.03	313.09	313.9	313.2	312.48	312.69	313.16	314.55	313.69	311.31	313.77	313.06	314.67	313.57	312.57	312.2	312.8	312.41
301	301.55	302.06	300.99	303.82	303.92	302.32	303.45	300.57	302.45	303.12	302.04	303.34	302.53	301.38	302.91	303.07	303.08	303.04	302.07	302.94	302.84	302.28	300.77	302.72	304.14	303.54	301.61	302.27	304.21	303.78	301.7	300.9	301.82	303.25	302.47	302.49	302.5	302.89	301.45	302.28	302.6	302.31	302.97	303.29	301.88	303.3	303.54	303.18	304.45
294.23	293.86	293.64	292.87	293.08	295.11	293.97	295.51	294.25	296.31	294.12	294.08	293.49	291.52	294.41	293.33	295	293.83	294.83	293.4	293.4	294.33	294.92	294.42	294.7	292.93	294.43	294.36	293.29	293.79	293.42	293.44	293.43	291.66	294.89	294.87	295.13	295.3	293.75	292.48	295.06	292.97	292.56	294.44	294.62	292.72	293.28	294.98	293.7	295.1
318.51	318.55	318.1	318.95	319.39	318.9	317	318.56	317.17	318.23	318.27	320.27	319.72	317.96	318.61	319.57	318.88	320.13	317.74	318.6	318.02	318.53	317.92	317.96	317.49	317.59	319.15	317.36	318.48	318.65	316.65	317.1	317.69	318.91	316.87	317.55	318.16	319.08	318.39	318.46	320.08	318.78	318.8	318.8	318.59	317.17	319.95	318.19	317.74	317.02
325.98	328.82	326.88	328.77	328.69	327.96	329.11	326.84	327.84	329.17	329.75	328	329.49	328.42	327.99	327.01	328.57	327.45	328.09	328.54	326.59	328.71	329.29	327.7	327.61	328.08	327.75	328.34	328.34	327.35	329.1	328.23	329.1	327.42	327.64	328.43	327.15	330.42	326.32	327.2	326.97	328.75	330.29	327.57	327.73	325.6	327.68	327.31	327.69	327.57
302.49	304.09	301.96	302.84	304.31	303.2	303.06	303.77	302.47	302.41	303.23	304.21	305.12	304.44	304.41	303.29	302.45	303.26	304.64	303.29	303.37	303.13	303.99	304.17	303.02	303.76	303.17	304.39	304.31	301.78	302.12	304.03	302.32	304.07	301.67	303.08	304.48	303.62	303.47	302.27	303.53	303.84	304.67	302.39	304.75	303.1	302.89	305.22	304.83	302.42
304.59	304.71	304.24	305.58	303.02	304.41	304.99	303.84	304.94	303.81	305.68	304.75	302.43	303.51	304.6	305.71	304.45	304.11	304	302.81	304.55	305.63	302.74	305.05	303.79	303.72	305.34	303.95	305.43	303.87	304.05	303.22	304.86	304.17	306.17	304.42	304.22	303.37	303.72	302.74	305.29	305.15	302.87	302.83	304.3	306.2	304.4	304.36	306.31	303.37
313.85	316.15	315.86	315.38	313.42	314.32	314.37	314.9	314.25	314.12	314.42	315.74	314.54	315.45	315.22	314.39	314.21	313.98	314.93	315.33	314.71	316.35	314.31	313.47	314.39	314.63	313.86	315.02	314.94	315.13	316.51	315.55	313.68	315.38	315.27	313.11	314.64	314.74	313.92	315.16	315.01	315.78	315.05	313.74	315.74	315.15	314.5	316.45	314.46	314.3
306.12	307.11	307.29	307.13	307.19	305.9	307.23	307.04	304.77	303.99	305.99	308	305.75	308.72	306.43	308.75	307.14	306.31	305.24	306.93	307.75	305.5	306.14	305.77	306.14	307.41	307.43	306.87	306.73	305.63	305.97	305.51	308.02	306.83	307.71	306.74	305.16	305.86	308.28	306.18	305.9	306.02	307.96	306.63	306.72	307.69	304.84	305.57	306.53	306.3
297.72	297.56	296.51	296.92	296.48	297.4	296.93	295.3	296.72	297.46	296.47	297.65	297.26	296.84	296.16	297.19	295.61	296.36	296.29	296.84	294.17	297.9	297.67	297.41	297.76	296.18	296.81	295.59	298.83	298.03	296.75	295.33	295.1	295.99	296.24	297.75	295.76	295.7	295.84	296.38	298.1	294.48	296.93	296.35	296.33	297.7	297.66	296.47	297.18	298.71
305.09	305.71	305.17	305.8	303.88	305.92	305.84	305.45	302.74	305.61	307.11	306.02	305.35	305.71	304.3	304.31	304.57	305.76	304.68	306.83	303.88	306.64	306.14	304.81	302.63	304.82	306.84	304.55	305.17	304.02	303.97	303.29	305.77	304.84	306.12	305.86	304.91	304.76	304.21	304.14	306.03	305.79	304.76	306.29	305.07	305.35	305.16	305.57	303.73	306.49
308.89	308.94	309.26	308.73	309.6	309.65	307.7	308.58	307.57	309.87	307.39	309.62	307.48	309.63	307.99	309.36	308.89	309.48	307.79	308.14	308.25	308.71	308.55	308.65	310.5	307.04	309.92	307.51	308.7	307.67	309.44	308.3	310.52	308.58	308.88	310.78	308.8	309.72	309.77	308.82	309.54	308.41	308.26	308.22	308.55	310.16	309.02	308.57	309.34	308.69
[truncated: 150 more columns]
