# Supplementary material for: Genetic dissection of main and epistatic effects of QTL based on augmented triple test cross design
Source: PLoS One. 2017 Dec 14;12(12):e0189054. doi: 10.1371/journal.pone.0189054 (PMC5730204; doi:10.1371/journal.pone.0189054)
Supplement: S9 Supporting Information — (ZIP) [file pone.0189054.s009.zip › z5_250_0.2_10.csv]

300.38	304.72	296.55	302.17	301.21	301.59	298.12	301.57	297.69	298.31	296.39	301.34	300.16	303.56	300.04	301.96	297.43	300.31	298.87	301.49	301.02	295.71	298.98	303.23	301.23	302.04	300.81	297.58	298.27	299.91	294.44	304.61	304.98	298.02	302.29	303	299.99	307.73	301.09	302.91	304.39	300.14	303.58	304.22	299.81	299.94	296.58	297.64	308.28	301.11
330.76	327.35	332.01	327.96	325.51	330.26	323.63	326.73	325.34	328.31	330.16	326.74	330.84	325.57	327.35	336.03	327.18	324.78	328.34	327.25	329.99	327.52	326.95	325.48	329.27	325.18	323.39	327.49	327.31	327.21	326.94	328.5	324.97	325.22	325.62	329.78	332.24	325.22	332.22	326.47	327.81	324.81	323.06	325.53	327.84	332.57	327.39	330.67	325.11	328.57
303.87	306.12	301.5	302.45	305.74	302.65	302.88	301.71	303.62	303.07	294.36	304.47	298.92	306.94	299.17	307.93	301.29	302.44	307.12	306.99	304.54	303.39	305.54	296.13	307.27	305.82	308.76	303.85	307.33	304.93	308.15	299.65	304.28	303.88	305.46	298.65	310.65	305.99	301	296.34	306.25	303.62	298.83	303.77	303.71	303.04	304	300.3	306.63	297.7
323.94	321.18	322.08	325.31	326.51	329.38	324.24	323.82	324.8	324.65	319.85	326.73	328.67	324.7	322.36	322.64	327.3	329.1	326.53	323.4	324.62	324.85	326.02	321.39	320.89	329.19	324.91	320.46	323.79	322.32	323.8	323.67	319.44	326.07	319.91	324.12	325.35	326.74	324.93	323.88	322.16	327.23	324.5	326.95	325.66	325.13	326.51	324.47	321.6	323.77
304.2	305	303.54	303.56	306.93	306.76	308.23	305.94	306.15	301.63	302.01	305.26	306.97	301.43	309.4	308.49	305.7	297.65	309.03	301.17	300.8	305.82	305.7	303.75	308.19	310.94	306.55	309.21	304.14	301.59	303.7	311.51	304.74	307.65	304.54	304.19	301.73	307.08	308.01	303.18	300.16	304.4	304.71	302.31	306.96	307.48	309.36	305.11	309.26	307.3
317.13	320.19	316.09	318.73	314.56	313.18	313.23	315.28	311.3	312.46	315.01	317.97	312.49	319.09	317.1	312.7	317.28	310.2	318.32	312.46	319.36	326.16	315.31	317.39	310.31	320.2	311.84	315.76	315.76	315.73	316.1	313.19	313.2	320.76	318.02	315.92	311.62	313.43	313.45	314.72	310.91	312.87	318.59	313.53	313.03	316.2	314.44	317.64	313.93	316.54
307.62	301.69	300.37	309.52	305.24	302.26	307.21	301.06	301.93	304.29	306.53	300.03	303.99	303.82	302.08	312.11	301.52	300.21	304.83	304.57	302.24	303.13	304.85	303.78	305.74	306.5	303.4	303.93	305.05	299.81	305.64	299.85	300.94	302.7	302.4	311.64	305.39	303.62	304.67	303.32	306.6	305.6	302.81	302.47	306.83	304.64	306.1	306.71	305.31	305.44
298.76	293.73	294.34	292.02	293.75	296.31	290.04	291.04	293.35	296.4	294.64	293.68	288.99	290.58	297.5	292.39	295.49	289.83	292.43	291.45	299.25	293.7	296.09	290.51	298.33	296.95	291.67	292.57	293.79	291.74	289.43	295.04	298.64	293.05	294.51	292.96	293.35	298.51	290.08	290.73	292.76	296.99	292.25	292.89	293.13	297.8	296.37	293.07	295.13	293.36
294.31	292.6	295.72	294.51	297.05	291.89	295.36	294.79	291.08	292.36	292.02	292.21	291.95	293.28	293.19	293.34	290.28	299.36	295.25	294.54	290.44	291.54	294.53	295.22	287.8	294.67	294.61	291.4	294.21	290.6	293.42	291.82	289.43	291.05	292.83	293.57	292.31	296.95	295.13	297.45	295.66	296.95	291.68	296.16	293.27	295.32	293.81	292.69	291.43	289.5
302.18	305.81	306.87	309.01	299.77	303.58	304.76	304.37	302	302.96	305.24	298.49	305.85	301.29	306.24	303.4	303.89	302.49	298.4	299.27	301.07	305.8	309.72	303	297.28	306.43	310.4	301.23	306.99	298.05	305.57	300.23	299.03	304.09	302.99	305.57	300.74	306.97	302.11	297.96	298.81	304.06	306.19	298.04	302.95	300.59	305.23	303.51	301.18	299.35
302.91	304.56	299.31	302.93	299.23	301.52	303.49	302.15	307.02	300.62	305.41	301.76	301.44	305.97	305.76	305.61	301.76	307.75	304.09	308.33	302.05	304.88	304.01	306.24	306.83	308.76	304.36	305.33	303.04	307.33	306.47	306.23	302.53	306.26	303.43	304.22	309.98	307.77	302	304.62	306.02	302.63	308.73	305.02	306.6	306.19	303.84	304.78	302.84	304.41
306.83	312.36	309.39	308.78	313.49	317.35	315.63	312.8	312.81	313.86	313.67	312.66	310.47	316.43	308.01	309.39	314.19	311.12	302.61	313.18	310.99	320.68	312.83	315.3	311.84	307.87	309.82	314.87	310.06	317.92	313.41	310.31	313.45	319.11	309.59	311.5	313.89	315.27	313.35	310.25	308.51	311	312.83	309.73	312.57	311.1	313.7	315.42	314.84	303.71
313.47	313.31	313.13	309.56	318.75	316.44	313.97	309.51	307.97	312.53	312.28	312.87	312.25	310.23	314.87	306.29	310.54	310.1	311.22	314.86	315.92	307.47	312.89	315.85	307.11	312.54	310.08	314.4	308.98	314.97	309.97	312.68	318.2	312.04	308.85	313.23	309.31	310.65	315.83	311.05	313.89	313.78	313	308.95	314.68	314.76	313.89	308.57	311.76	308.2
314.2	312.21	308.68	307.86	306.86	308.03	307.62	305.29	306.56	307.69	306.06	311.24	310.63	310.18	309.56	302.55	309.11	312.09	313.11	309.14	304.36	309.5	312.67	310.66	306.7	311.59	309.55	308.36	308.5	310.17	306.62	309.01	308	303.57	315.98	307.36	314.2	304.84	310.96	308.31	305.56	309.87	309.95	313.32	314.02	309.35	303.79	309.73	313.76	309.42
306.46	305.51	304.19	299.28	301.97	302.39	303.65	299.93	300.1	304.83	301.84	302.91	299.62	304.61	301.65	300.2	306.01	300	299.95	301.5	301.58	301.16	299.28	299.76	305.21	300.72	299.91	302.04	301.54	301.31	301.59	303.74	302.45	301.32	308.72	302.5	302.58	308.75	300.37	299.42	302.15	296.4	306.85	303.66	306.24	300.57	298.1	300.13	304.71	307.08
331.97	327.68	326.14	331.6	327.95	327.79	332.19	327.12	326.67	327.75	330.12	327.37	329.21	327.38	331.31	329.67	331.98	324.8	328.09	329.8	326.54	325.9	327.01	332.22	331.08	328.91	327.67	331.12	325.88	332.13	329.36	328.76	333.02	333.34	332.36	328.77	330.76	327.1	325.78	323.48	328.24	328.75	335.19	331.21	327.36	334.4	330.21	332.07	323.91	329.96
299.14	301.47	300.66	299.03	296.05	298.09	294.61	297	299.39	295.06	297.77	295.2	300.41	298.84	296.96	295.15	292.89	296.48	293.24	296.49	295.61	292.55	291.04	295.89	299.2	297.57	296.27	299.57	297.44	296.35	298.45	301.4	295.62	295.93	296.87	295.79	297.32	292.53	299.68	296.95	299.62	295.84	295.28	290.1	297.3	298.17	294.53	291.05	297.63	296.49
317.81	314.06	306.9	312.2	308.32	313.34	308.34	312.63	312.71	311.09	313.67	319.83	317.48	310.32	314.84	313.71	318.96	312.13	313.84	310.17	310.26	316.46	310.93	313.74	316.76	312.34	310.52	323.03	316.8	312.7	309.88	322.74	315.57	315.54	312.19	310.44	312.21	314.07	319.32	317.19	312.86	312.62	316.1	314.88	315.34	311.31	312.84	322.24	311.77	311.13
321.92	318.08	313.54	319.67	315.99	319.58	318.66	317.61	320.44	319.26	319.6	318.91	317.59	313.18	319.11	318.18	318.26	322.32	315.93	315.91	318.11	318.9	317.51	317.72	320.52	315.09	323.77	317.99	312.95	313.79	322.59	315.58	319.74	317.85	312.29	315.53	314.92	320.58	313.6	317.05	318.69	321.77	318.42	317.37	317.97	316.59	315.02	317.14	320.67	316.36
299.93	303.79	307.82	299.52	296.74	298.44	302.55	303.56	300.35	299.55	299.36	308.46	301.53	303.85	298.55	295.29	301.17	304.35	302.45	295.03	301.68	298.4	301.04	296.28	306.05	302.96	297.07	298.47	298.17	299.76	302.08	297.06	305.13	299.16	298.51	300.32	303.33	305.4	300.64	306.18	293.68	297.9	298.32	299.17	304.36	295.74	300.01	297.86	298.24	297.37
307.83	314.08	313.83	308.62	306.13	310.74	312.53	311.35	313.46	317.37	314.21	314.59	311.7	312.95	309.45	315.39	311.15	311.45	313.54	315.9	316.19	311.58	314.95	315.46	313.64	311.75	314.39	306.45	317.63	310.02	313.52	313.35	309.31	312.61	317.31	312.58	313.37	311.19	316.35	309.29	312.42	312.89	312.35	310.88	306.66	314.04	312.42	307.73	310.25	313.22
323.82	323.51	322.19	320.49	319.17	319.17	325.16	320.72	325.81	325.6	320.7	323.81	325.58	320.55	322.11	325.89	320.38	322.32	324.55	328.02	324.39	325.28	321.48	325.54	329.51	320.85	324.12	325.52	328.45	321.22	327.69	323.55	324.36	327	324.33	321.85	327.88	325.35	321.99	322.83	321.45	323.63	326.55	325.31	324.88	322.87	324.23	328.01	322.88	326.16
319.23	313.63	316.77	323.84	319.42	316.47	316.22	319.17	322.55	318.72	322.47	323.15	321.58	319.56	317.9	322.64	321.41	320.44	320.23	320.98	319.99	313.1	323.26	318.9	318.82	318.51	316.57	322.45	321.4	320.94	318.83	320.59	318.92	320.74	318.32	324.6	320.28	316.46	309.63	321.1	318.05	318.22	317.01	318.39	318.85	323.79	315.48	317.09	318.61	319.72
306.69	307.6	311.8	309.73	305.88	311.02	307.47	306.14	305.92	314.97	311.69	308.21	308.62	310.58	308.97	310.08	312.91	312.5	307.26	306.34	307.47	310.09	304.01	314.9	306.24	312.28	310.95	315.08	310.52	310.19	310.98	309.98	312.91	309.09	306.56	314.12	303.55	308.58	315.54	308.03	309.43	313.14	314.15	308.91	311.03	308.28	309.92	312.23	307.66	309.36
322.42	325.34	328.81	328.27	327.19	332.71	326.5	322.35	327.96	329.6	329.55	325.15	326.7	324.2	319.52	331.87	330.72	324.35	325.05	328.6	326.57	323.7	329.56	323.99	329.64	326.52	325.86	331.09	327.08	321.83	326.66	326.3	332.79	327.77	326.24	332.77	329	330.04	332	325.3	332.35	328.86	329.75	325.11	322.96	326.6	326.32	325.58	327.09	321.88
312.28	311.28	311.49	308.48	313.05	308.48	306.31	309.85	312.46	311.18	311.9	304.17	307.99	311.97	311.99	309.33	309.2	312.61	315.47	307.49	312.64	315.02	310.23	311.54	314.63	309.2	314.8	310.8	310.7	312.27	304.01	308.14	309.8	311.43	309.4	311.54	306.11	310.87	312.18	312.48	311.42	310.99	315.49	318.6	315.53	312.13	313.69	303.59	306.06	311.85
319.84	316.28	319.19	318.21	319.64	315.9	321.15	320.84	319.15	318.31	320.03	317.16	320.54	321.67	315.83	317.27	322.97	316.17	317.8	314.07	320.54	314.8	318.16	314.21	318.74	312.32	314.19	318.19	317.81	315.16	318.99	320.75	313.88	317.59	319.58	316.76	323.63	316.51	317.52	317.88	313.69	320.85	322.96	313.35	318.1	317.24	315.34	317.74	320.56	319.95
308.1	306.57	301.35	301.82	308.41	306.21	306.64	307.06	301.58	302.97	304.1	305.88	307.11	305.99	302.99	301.79	308.39	301.74	305.35	305.93	303.66	295.59	306.21	310.73	306.84	308.65	299.96	307.92	301.3	301.54	306.43	306.99	309.01	304.61	304.14	305.24	303.56	305.63	307	302.98	300.84	305.72	308.51	306.6	303.97	304.71	300.41	308.66	301.2	303.01
299.98	303.13	303.58	306.68	299.35	307.78	307.8	304.91	300.83	302.55	306.34	303.64	301.89	303.61	303.77	306.94	306.31	299.36	311.22	306.19	297.2	299.37	307.94	299.35	303.71	303.73	304.03	302.33	309.67	301.24	304.89	293.99	294.65	301.11	301.19	298.7	304.07	302.68	303.61	301.03	304.58	302.01	303.32	302.18	302.4	311.8	301.97	299.71	305.21	298.62
320.51	312.21	315.32	313.99	316.96	316.41	314.44	315.97	311.31	314.38	310.67	308.98	315.29	317.53	314.03	308.82	313.42	317.15	313.63	312.35	315.06	314.94	312.76	315.29	309.82	314.75	312.21	311.88	312.15	313.86	317.1	319.16	311.04	313.83	317.51	315.95	314.36	313.42	308.73	314.86	308.37	316.85	319.1	323.11	319.36	316.46	314.74	314.79	310.42	315.61
297.7	306.23	307.98	301.22	305.02	307.39	300.81	301.16	303.46	299.04	305.49	296.43	299.17	298.31	303.68	297.79	305.18	302.15	296.77	303.98	302.06	304.6	301.75	301.43	307.72	296.82	303.07	303.58	299.75	303.13	304.93	297.72	301.61	308.55	305.5	305.79	307.14	302.35	297.72	305.72	301.61	304.69	298.4	303.83	304.95	300.05	303.77	306.48	307	304.31
316.87	312.28	319.55	321.52	316.5	311.99	318.49	311.66	317.3	314.96	315.36	316.5	318.05	314.73	312.62	316.47	320.48	315.88	312.73	312.7	315.35	315.91	316.81	309.79	306.71	314.56	312.82	312.15	312.09	316.79	315.13	313.35	315.8	313.11	314.61	311.13	314.03	317.57	311.01	312.19	312.46	311.36	315.96	315.39	316.13	318.29	313.01	321.64	321.92	311.75
297.41	304.22	303.2	305.4	300.44	302.55	296.78	300.7	296.84	297.84	301.45	301.05	298.01	299.48	298.51	300.5	301.65	302.83	301.11	300.15	300.86	295.42	300.56	296.15	296.75	299.93	299.25	304.24	302.62	300.85	296.09	297.15	301.98	305.96	300.74	295.16	299.45	303.59	295.8	296.47	299.07	293.29	300	299.7	301.06	301.32	296.72	296.29	294.57	299.56
305.84	306.06	308.99	313.6	304.19	307.84	310.32	307.92	299.48	301.66	310.04	304.66	307.87	302.68	302.38	306.76	304.87	307.48	303.78	312.37	306.14	307.54	308.04	302.2	306.54	305.67	308.13	305.69	307.21	306.75	306.54	303.72	302.47	309.02	302.82	301.37	309.46	303.67	309.83	306.96	307.43	305.35	305.99	306.39	299.32	307.84	306.48	302.68	306.75	301.92
305.32	303.23	298.98	305.42	301.38	302.15	300.26	310.12	301.21	301.75	301.25	299.88	300	306.54	305.79	306.33	305.99	301.17	299.57	301.92	307.2	304.26	304.04	301.67	303.7	299.46	304.98	306.35	305.83	303.66	300.25	300.73	300.59	301.89	305.47	303.04	302.75	300.52	302.95	307.14	305.82	304.38	302.41	303.61	299.02	296.09	300.38	302.1	304.1	308.09
313.34	314.03	307.89	307.91	308.21	313.4	311.5	312.68	308.94	307.44	308.39	311	309.02	306.75	312.96	312.23	309.68	313.06	311.12	312.29	313.3	314.5	307.71	307.38	309.03	311.37	314.7	311.22	307.01	308.11	317.56	312.59	309.28	312.79	312.47	317.04	308.31	310.08	309.02	313.13	313.52	308.91	307.86	304.75	307.01	311.12	310.43	318.91	310.72	310.53
309.03	303.93	314.05	311.44	312.14	308.97	303.4	308.48	306.35	309.72	313.48	314.75	312.84	305.99	310.52	312.93	313.11	309.76	310.12	310.1	310.56	312.49	309.66	308.17	311.96	309.38	308.28	315.1	309.05	315.04	312.45	312.47	311.99	313.13	306.46	311.22	313.11	306.87	312.66	314.59	311.61	312.6	309.66	305.79	309.88	311.06	316.62	311.08	308.55	314.69
300.82	300.88	303.92	298.93	304.18	303.08	300.49	302.77	303.42	298.96	304.09	300.55	301.88	305.74	299.03	297.42	298.7	295.73	306.02	298.71	299.69	302.97	298.14	301	301.55	295.13	299.63	301.17	304.88	298.79	302.34	303.9	307.13	299.61	299.6	300.02	299.22	297.47	298.84	301.48	303.92	299.64	294.47	297.05	303.14	305.82	298.08	299.97	305.71	301.05
304.31	300.39	300.18	298.18	301.52	296.1	298.7	300.39	298.82	296.89	295.09	301.6	305.28	296.48	302.62	296.13	301.45	305.64	298.06	300.53	295.5	299.96	300.59	297.06	298.47	300.11	303.21	302.7	302.36	297.29	301.61	296.23	299.28	302.85	292.56	301.78	302.85	297.72	302.32	303.73	300.6	302.15	306.06	302.15	300.17	298.82	301.73	304.97	305.55	298.18
299.11	292.74	293.66	293.53	301.69	298	300.81	297.56	298.55	295.42	302.6	295.87	298.47	292.62	293.65	296.99	299	295.87	295.27	291.63	299.09	297.66	293.02	298.11	299.17	291.82	292.51	294.77	300.42	298.01	298.54	300.24	296.94	298.68	298.39	299.63	302.45	296.22	291.93	298.6	298.42	300.08	298.35	297.47	300.18	295.91	299.08	300.8	299.66	294.62
302.01	304.64	298.42	308.64	306.06	308.09	305.09	302.77	303.81	303.2	303.18	306.81	303.84	301.32	309.57	304.36	307.56	303.42	304.75	307.01	305.06	308.04	305.87	304.7	296.85	303.94	308.13	308.61	303.4	310.49	304.58	305.77	305.11	309.05	307.83	299.59	303.59	308.66	310.61	303.26	303.84	310.8	304.05	307.63	306.4	311.67	303.97	306.64	305.01	309.6
310.84	311.8	307.69	315.8	314.02	315.72	308.47	313.71	314.52	314.78	315.07	317.08	312.46	322.39	315.38	312.42	314.87	309.77	313.73	320.04	321.66	312.18	319.84	316.04	317.66	313.24	317.95	313.57	319.77	314.72	313.2	319.91	309.35	311.82	315.14	309.35	325.06	309.45	312.15	315.17	314.48	311.81	318.41	316.96	314.98	314.35	317.44	315.37	315.99	317.58
298.7	295.88	293.75	298.6	297.9	293.71	298.26	297.47	294.57	290.6	294.88	297.23	287.5	294.67	296.14	292.77	301.58	293.28	294.05	293.93	297.02	294.13	295.17	293.33	295.51	295.43	297.46	296.76	292.95	296.56	298.16	296.34	296	296.48	295.31	292.32	297.72	299.22	298.06	296.26	296.44	292.8	294.14	293.32	294.06	291.93	290.52	290.32	292.22	292.99
295.53	295.28	296.73	292.29	289.8	291.25	296.26	299.14	293.62	295.84	292.27	294.08	290.02	288.4	294.11	295.17	290.75	293.41	293.1	289.37	294.38	302.1	292.71	294.3	291.6	289.24	297.57	295.92	292.42	289.77	292.76	292.79	290.82	291.97	297.57	295.92	291.07	293.61	296.83	296.95	296.51	297.13	291.68	292.58	294.28	293.5	294.33	290.35	288.15	287.77
303.4	308.11	305.91	307.14	304.29	305.42	298.04	295.53	303.16	310	297.99	308.56	306.72	304.94	300.82	301.21	300.06	303.81	303.98	302.07	310.6	303.82	299.1	303.73	299.85	306.27	302.31	305.22	299.63	300.97	303.21	306.86	299.14	302.49	307.04	303.88	300.75	302.04	307.39	307.16	306.58	297.26	300.9	299.49	304.31	296.51	303.07	307.14	306.3	306.22
329.44	324.44	329.31	327.04	324.34	324.73	325.86	326.19	330.33	323.49	329.74	325.39	328.95	323.47	325.04	335.32	329.36	328.33	330.26	326.42	324.84	323.62	323.96	327.6	329.13	321.28	326.95	329.42	331.26	332.52	330.99	331.04	324.94	329.7	327.73	325.45	332.55	332.48	322.79	329.39	329.44	324.62	323.35	328.15	325.62	330.08	327.73	332.1	324.79	328.95
297.8	293.36	295.71	294.02	295.62	297.95	291.72	298.39	297.78	299.04	289.65	293.77	291.31	294.25	287.25	292.78	295.25	290.34	292.36	296.44	292.18	293.21	291.42	289.95	287.07	288.1	293.52	293.37	292.68	297.18	294.78	291.48	296.96	296.28	294.32	291.38	295.56	293.02	297.13	300.03	292.42	295.43	298.29	293.06	292.97	290.99	293.82	292.99	290.33	290.7
312.54	314.19	311.28	315.25	312.62	315.02	312.23	310.24	317.4	316.5	313.84	313.31	313.57	317.39	319.32	314.41	314.49	309.48	315.56	312.04	307.89	313.01	312.7	307.6	316.42	307.49	313.46	314.14	312.9	316.21	310.94	316.24	307.39	314.77	316.92	310.57	310.28	317.18	312.86	316.9	311.41	313.75	315.06	311.88	317.58	309.43	313.28	310.25	311.67	313.63
320.46	316.98	312.5	313.8	309.97	313.2	309.35	313.65	312.84	307.81	314.15	311.77	311.11	308.24	314.88	313.84	312.35	313.44	312.37	314.17	312.92	312.02	310.69	310.82	313.32	308.4	315.85	317.54	313.28	316.69	309.36	311.85	310.81	309.82	315.06	316.87	313.92	313.76	307.65	316.35	313.83	312.87	314.49	308.2	311.09	315.25	314.46	311.29	311.17	309.24
297.36	298.61	299.2	299.09	301.31	304.88	308.52	307.72	306.82	303.62	301.34	298.87	302.57	302.32	303.77	307.46	303.45	297.88	302.44	303.43	301.32	297.43	306.17	307.93	300.69	302.49	303.76	303.69	301.01	302.74	302.65	306.05	305.79	304.55	300.06	302.09	301.01	301.47	300.75	303.62	304.24	300.4	305.94	297.85	306.23	301.42	299.46	300.24	304.35	303.75
323.74	327.02	330.25	329.61	327.26	323.79	325.67	329.59	324.79	331.4	324.03	328.77	327.05	326.79	326.11	323.07	325.71	327.76	327.82	325.78	325.83	324.89	330.18	329.84	331.69	331.32	322.46	329.67	329.31	322.59	326.16	329.42	330.11	324.97	331.22	326.16	327.49	330.78	327.69	324.83	322.64	329.47	327.23	320.03	328.17	326.7	328.88	325.78	329.53	327.97
289.41	289.67	291.31	295.67	293.01	296.39	290.57	299.8	288.71	290.87	288.42	301.05	295.9	292.89	292.29	291.35	287.1	295.33	294.52	291.07	286.79	288.21	292.96	295.74	291.04	291.77	292.6	295.79	293.63	295.77	300.36	301.27	294.25	294.26	298.92	294.13	294.74	294.02	298.16	292.34	296.76	292.02	295.53	290.5	293.96	290.24	297.67	295.06	289.01	293.63
316.23	318.56	318.24	321.41	319.13	318.98	311.09	316.57	314.85	319.96	316.12	319.06	314.51	321.71	314.86	317.56	319.85	316.55	315.14	324.43	315.31	311.61	316.82	317.61	316.71	313.84	318.01	322.3	311.88	318.63	319.76	312.36	314.42	316.51	317.87	317.51	319.11	317.89	312.87	316.39	321.44	319.48	317.85	318.66	318.2	314.39	318.22	314.12	318.21	317.65
309.11	296.71	301.02	299.53	304.8	299.89	299.76	302.75	303.56	306.15	303.44	302.05	293.47	305.67	304.73	309.26	304.35	302.38	300.92	299.97	302.62	303.42	297.94	300.08	302.75	300.6	301.08	301.61	303.28	306.28	302.69	301.09	301.46	303.3	304.31	306.09	300.78	304.51	302.12	302.37	304.64	305.8	304.53	299.05	302.42	297.24	304.87	300.87	301.65	304.24
323.1	320.9	321.54	322.96	322.96	322.51	326.69	328.19	321.83	325.15	327.48	327.08	322.52	325.82	327.92	319.51	322.36	325.79	325.89	323.92	324.31	325.14	323.43	322.33	323.06	326.93	325.51	325.15	324.48	320.07	326.73	327.33	328.53	326.11	325.44	325.33	323.84	324.92	321.51	323.62	325.73	324.88	325.66	322.55	320.79	322.57	320.85	326.32	329.62	325.69
300.44	299.93	302.95	299.29	298.71	301.69	299.82	301.4	300.94	301.38	305.39	304.5	298.08	302.55	299.3	300.39	297.83	297.48	304.6	300.98	301.78	302.34	302.2	300.96	302.32	303.79	302.37	299.93	300.65	300.02	298.99	296.16	297.68	304.32	306.17	305.41	305.48	295.27	298.38	300.19	299.6	301.03	298.09	299.25	303.3	304.19	299.62	301.5	297.43	307.56
305.61	302.15	306.21	311.16	306.67	304.22	301.84	306.17	303.43	296.98	301.67	305.8	304.04	306.21	302.21	306.74	307.17	303.42	304.27	300.13	303.56	304.64	301.21	303.67	307.97	304.84	303.59	299.86	296.59	304.04	304.03	305.4	302.18	300.39	308.56	305.52	302.4	302.38	305.11	307.09	305.54	303.71	304.5	306.97	301.79	306.22	302.54	302.45	304.09	303.23
305.79	300.95	299.48	303.13	299.5	302.17	306.58	309.69	300.77	299.25	302.82	301.47	298.87	306.17	296.57	305.1	302.1	301.48	299.33	306.49	304.84	298.25	301.06	304.52	305.48	302.38	302.08	302.02	304.12	306.37	301.11	300.1	302.43	303.3	306.49	302.39	302.87	306.05	305.43	299.35	301.7	302.85	305.14	304.6	303.3	303.91	305.64	306.55	301.45	306.6
312.51	314.81	316.98	314.81	315.76	320.18	319.98	316.07	316.91	317.52	318.08	316.55	316.58	319.74	317.6	317.55	315.81	313	316.07	317.37	311.38	314.96	317.85	317.81	325.03	318.27	315.29	317.01	322.02	314.76	319.85	317.5	320.39	314.41	320.29	314.88	316.43	319.27	317.89	313.5	313.25	311.89	311.93	321.04	320.37	315.44	322.82	318.85	321.2	316.61
314.84	318.08	323.2	319.79	318.51	314.93	316.6	319.86	318.13	316.88	321.41	318.76	321.23	318.38	321.53	318.32	325.23	320.22	317.57	314.74	317.89	319.43	321.54	322.97	321.1	316.57	320.99	315.93	314.3	315.73	318.05	321.51	324.89	318.2	322.24	322.93	316.81	318.05	321.37	314.82	316.55	317.41	320.54	321.89	322.74	318.3	312.72	316.74	323.19	322.15
310.17	307.7	302	310.04	307.93	305	306.26	304.19	307.04	306.79	303.34	312.57	306.23	307.02	308.94	310.86	302.09	304.22	306.84	303.98	303.28	302.96	306.72	303.5	304.01	307.63	303.21	306.9	305.83	301.93	307.82	301.65	305.91	310.3	300.69	307.31	303.91	306.1	302.04	299.44	302.4	306.48	305.22	304.95	307.81	305.85	305.31	303.08	299.93	305.55
308.9	304.45	307.57	309.06	306.93	301.82	304.49	307.3	305.16	303.44	309.39	300.95	308.94	302.28	305.57	307.37	302.89	308.54	302.67	305.63	302.87	306.09	303.62	309.28	305.77	307.99	305.47	306.69	302.28	306.03	307.75	307.31	306.1	300.08	304.81	307.07	301.99	306.75	305.27	306.44	307.49	308.52	304.6	309.1	304.24	305.91	307.24	305.05	303.91	306.61
320.97	324.59	324.12	324.91	325.8	324.53	328.14	325.39	324.76	325.83	327.03	329.01	323.72	325.75	326.35	332.31	330.3	325.05	323.51	326.05	325.24	323.11	327.26	323.28	332.27	324.33	326.92	327.25	328.57	328.49	326.55	332.34	328.42	325.88	325.2	326.32	327.4	322.69	326.74	330.23	326.5	329.96	328.54	331.26	324.36	328.15	328.99	328.95	326.44	326.11
311.84	312.05	308.25	307.92	312.66	305.42	307.55	310.19	313.51	309.31	311.08	306.54	311.6	316.02	310.04	312.27	307.82	310.65	307.62	313.01	312.07	308.01	308.17	311.59	305.57	304.83	305.69	311.02	314.55	310.41	308.25	310.31	307.34	308.12	309.27	308.39	308.68	311.29	314.2	313.42	315.24	307.47	307.29	307.33	308.14	313.25	308.61	312.28	307.63	314.14
317.53	318.68	315.03	317.28	312.31	311.22	314.11	318.13	318.52	315.51	320.73	309.33	315.25	318.11	307.84	314.16	319.88	317.58	316.73	315.71	314.41	309.77	314.29	318.07	313.82	322.86	317.62	320.21	315.49	315.75	313.73	313.13	314.21	316.19	316.38	313.78	317.13	315.73	320.27	319.57	313.05	318.99	315.3	319.11	308.03	318.04	313.45	317.95	316.67	317.54
308.1	305.17	307.62	302.9	298.87	300.62	305.1	306.76	296.05	306.04	306.28	304.04	307.49	299.87	302.94	304.77	300.88	303.18	299.79	305.25	301.38	306.23	301.35	305	307.54	301.57	307.24	304.01	303.62	305.03	304.25	305.39	305.23	298.51	303.72	300.62	302.35	305.76	304.29	309.9	300.77	305.12	304.41	303.41	302.81	300.22	303.39	303.02	301.1	302.03
302.68	300.48	299.79	295.07	300.9	300.69	302.17	298.45	298.78	303.75	296.84	294.71	301.22	303.92	302.06	302.14	304.23	303.38	304.53	303.01	297.96	295.51	296.2	296.18	301.19	301.32	298.11	308.4	297.13	297.37	300.6	298.1	301.47	300.83	299.17	299.1	297.13	300.89	300.3	300.77	296.99	303.03	301.13	301.06	303.02	302.71	297.64	299.61	299.58	297.11
327.95	324.38	328.16	326.02	328.9	329.23	330.29	327.33	329.73	325.85	328.43	331.14	327.21	328.12	326.38	326.26	324.2	328.84	330.54	326.47	326.45	325.37	331.67	329.97	330.01	328.07	331.97	327.55	328.55	330.85	323.37	326.14	329.39	326.32	329.09	330.37	331.78	328.57	327.03	333.2	331.84	326.46	325.57	325.81	327.25	332.06	329.38	327.41	327.62	331.77
305.66	302.27	308.47	310.75	311.42	307.62	312.53	306.72	302.14	304.15	307.86	305.17	306.28	304.76	308.78	309.05	304.6	306.11	304.81	303.89	309.48	300.91	308.75	310.76	307.2	306.54	306.14	306.28	309.82	307.49	304.65	303.58	308.31	303.95	309.12	302.28	306.24	307.1	302.8	307.19	305.61	306.01	305.46	308.46	306.61	302.42	310.48	301.67	306.8	308.61
297.33	301.45	299.07	297.21	300.3	300.12	304.46	296.89	305.68	298.62	301.47	301.23	297.84	302.41	298.86	299.79	303.61	301.51	296.36	302.85	300.31	301.56	301.41	301.6	298.56	296.89	304.89	297.27	297.26	302.12	301.65	297.48	300.62	296.89	300.72	302.99	300.54	300.6	296	299.67	299.5	301.43	302.01	299.44	300.95	301.73	296.88	298.32	296.48	301.63
298.58	297.94	299.78	302.82	300.14	299.25	300.36	300.26	300.71	302.87	303.13	300.67	303.74	295.09	299.7	302.23	298.12	300.8	300.76	299.6	300.42	303.37	297.6	299.58	305.85	301.31	298.88	301.71	299.41	303.45	299.33	303.33	301.21	297.88	300.49	296.05	295.34	305.98	302.61	304.3	300.95	300.35	299.66	301.58	301.69	297.07	301.81	299.77	298.53	299.62
302.51	301.12	300.63	297.63	300.19	300.48	298.91	304.1	294.05	297.65	304.54	302.99	302.8	299.97	300.62	302.4	303.08	299.75	301.24	301.09	297.2	298.83	300.05	300.56	301.29	296.72	302.7	299.86	298.13	301.2	299.53	304.7	298.23	301.7	302	302.36	302.18	301.78	301.79	301.61	303.79	302.22	301.77	297.17	305.42	305.18	300.68	306.45	303.99	302.9
306.6	307.77	304.05	301.22	304.95	305.43	302.92	310.7	299.5	303.15	307.46	304.7	304.91	306.24	306.11	305.71	299.56	303.71	307.09	305.01	308.29	299.45	306.58	304.66	312.05	306.19	305.27	306.41	309.56	304.9	305.96	309.65	306.42	306.61	311.14	306.55	307.07	306.85	299.85	306.43	308.22	303.22	307.41	307.99	306.62	299.17	309.03	298.68	306.04	300.78
314.54	311.64	313.61	312.53	313.77	312.99	310.76	309.15	313.34	315.2	313.38	310.58	310.88	312.59	314.72	317.9	307.68	315.07	312.94	313.54	310.96	312.04	318.16	309.31	314.3	319.13	309.18	317.67	311.29	312.07	311.01	314.39	316.67	311.72	313.19	314.19	312.49	311.22	312.66	315.34	315.36	313.43	314.58	310.12	312.47	311.36	311.85	314.32	315.38	311.38
295.21	295.01	297.15	295.22	294.89	300.23	292.85	291.46	295.17	295.33	294.71	295.81	292.78	291.7	295.28	298.08	287.14	294.97	295.46	295.44	292.65	298.43	297.59	293.08	291.62	294.66	295.1	301.76	296.2	295.84	293.3	296.04	290.19	296.28	297.58	292.3	296.19	293.93	297.43	292.15	298.86	299.05	289.97	290.46	297.09	296.17	294.08	296.29	294.5	292.83
324.68	332.21	325.19	328.12	326.38	330.57	328.92	329.93	322.9	327.68	325.66	328.72	324.24	327.64	330.82	329.21	329.06	333.94	321.07	326.96	329.88	327.29	324.53	330.91	324.82	328.48	323.77	327.16	325.99	328.49	332.26	325.39	326.91	327.27	329.5	328	329.51	329.63	328.27	332.28	325.19	327.49	329.07	323.71	329.74	330.22	328.77	328.98	334.17	323.66
319.38	317.31	319.24	322.29	316.34	315.73	313.82	313.67	318.02	315.69	319.21	314.13	316.72	317.63	316.84	321.79	312.81	320.01	319.96	320.87	316.01	317.88	319.69	315.1	315.74	319.76	316.75	315.91	318.91	314.63	314.95	324.32	314.38	317.21	323.49	316.55	313.82	317.04	317.03	315.49	314.54	317.1	319.74	318.93	320.76	318.73	314.6	313.12	318.69	323.47
305.06	304.9	307.94	306.29	305.78	314.26	306.61	306.54	308.02	308.63	307.11	307.38	311.4	312.14	309.83	314.45	308.49	307	311.91	306.45	308.01	304.31	306.53	312.21	304.01	304.35	309.05	307.77	307.68	303.6	309.21	308.88	304.53	306.04	303.68	307.02	306.94	310.77	305.89	309.78	310.32	310.61	307.15	305.28	306.87	314.46	312.03	309.17	313.12	306.9
317.93	319.56	315.72	323.04	318.37	317.8	317.38	320.54	317.13	318.92	315.79	316.49	311.14	317.08	316.57	317.95	317.9	313.45	315.38	323.33	314.76	318.24	317.36	322.6	317.37	319.59	309.78	313.37	320.59	314.46	318.61	318.47	317.6	315.51	316.71	317.91	315.79	318.57	320.19	318.45	315.12	316.63	317.78	320.74	319.47	319.09	318.01	318.83	319.59	317.44
320.12	320.32	312.4	318.25	320.35	318.58	318.42	320.28	312.52	320.01	317.87	315.87	314.45	316.71	314.37	316.41	318.56	313.31	314.49	311.59	316.61	315.58	317.4	317.21	317.35	315.97	316.2	317.69	315.77	319.4	318.37	321.65	314.43	315.12	314.15	319.99	314.94	313.76	319.79	316.77	318.49	315.58	313.68	316.43	312.98	307.89	320.35	312.56	318.97	319.37
304.08	302.01	304.13	305.87	309.1	311.14	309.63	300.54	316.75	305.89	305.37	308.76	302.3	307.66	303.07	307.48	303.34	308.41	305.91	309.16	305.99	306.35	307.45	302.66	300.72	305.03	302.09	305	308.57	307.15	300.91	307.26	300.28	303.09	311.13	301.73	301.22	304.97	299.58	302.77	304.01	309.24	306.77	300.69	303.2	306.72	303.53	303.94	304.17	304.75
312.85	314.32	308.4	312.08	303.74	312.1	309.55	312.76	316.85	310.42	305.51	312.94	311.3	305.84	309.06	307.28	304.07	308.49	315.02	309.27	312.23	309.29	313.77	311.31	308.59	315.34	310.84	309.94	311.51	308.8	314.9	310.92	310.4	314.95	305.75	306.91	318.87	306.77	312.34	311.69	309.64	311.97	303.77	307.02	310.22	313.49	314.67	306.31	307.54	312.77
302.88	302.91	305.02	302.11	305.25	301.2	301.67	303.53	300.99	303.25	301.1	299.87	306.45	298.61	302.57	299.08	301.07	304.45	300.32	301.64	303.55	297.58	305.46	307.57	298.67	295.85	300.6	306.15	299.72	302.57	308.66	305.47	297.16	305.07	304.6	297.85	305.38	299.73	299.86	300.07	300.6	299.66	304.46	298.06	302.86	304.12	303.78	300.83	303.41	299.84
318.79	318.3	316.37	318.87	319.27	311.11	313.12	315.54	311.48	310.2	315.11	317.47	316.68	313.21	315.69	314.99	321.16	318.18	313.07	315.84	314.49	311.98	315.59	316.22	317.5	311.94	314.34	311.26	314.64	316.31	314.49	317.69	312.47	311.84	317.37	319.28	321.41	311.73	316.13	315.37	316.34	312.63	317.43	310.3	313.68	316.19	315.52	315.74	312.16	307.05
314.15	316.05	318.46	313.52	322.11	318.3	313.25	311.74	311.85	318.5	318.78	312.37	315.16	313.49	316.89	315.73	315.23	315.74	311.47	314.41	314.73	318.11	316.81	315.3	311.13	314.19	311.25	312.97	316.42	319.28	317.58	319.75	314.91	319.76	311.65	318.53	317.3	317.74	313.79	315.05	312.08	312.08	312.87	318.23	312.25	313.31	312.26	316.54	316.53	315.45
313.76	319.75	314.74	313.07	308.34	318.44	317.2	308.62	314.29	315.65	313.52	313.36	314.42	311.02	313.07	314.83	316.92	308.49	316.55	316.69	312.12	315.58	311.4	309.02	311.56	312.93	313.51	312.27	307.06	315.58	314.25	312.5	308.86	307.04	309.66	313.84	313.49	310.82	314.42	317.99	315.73	310.94	311.41	307.76	309.76	310.95	316.54	312.92	312.7	312.81
313.44	313.13	309.38	313	308.17	311.46	311.72	312.16	316.59	308.58	312.19	312.83	311.94	313.64	312.93	315.4	309.18	313.65	308.65	314.87	309.14	308.05	312.26	310.09	313.17	308.79	309.58	311.02	312.18	311.17	312.93	313.18	309.45	313.74	311.14	313.18	312.34	309.67	305.87	313.5	311.93	313.92	302.77	307.67	309.45	309.36	308.52	310.42	315.76	312.94
321.28	325.52	326.75	324.11	326.22	328.74	327.29	328.86	330.26	330.3	323.13	325.52	327.99	323.87	324.96	325.36	329.05	326.91	333.08	325.9	325.27	325.43	327.25	330.95	324.57	326.79	330.18	325.94	328.48	326.8	328.57	326.55	325.43	326.69	325.54	329.73	330.57	330.92	326.37	328.56	324.55	326.9	324	328.31	329.54	327.7	329.22	328.09	336.21	327.05
302.89	308.41	302.95	305.29	301.58	299.78	302.47	305.03	304.66	307.93	306.13	304.32	302.58	301.52	304.36	304.29	305.77	304.61	304.26	302.14	303.95	304.37	302.91	302.08	307.61	304.7	302.39	301.78	301.49	304.56	301.32	304.93	308.3	303.64	302.64	305.2	302.96	306.55	305.08	299.73	303.69	302.24	307.6	300.34	300.79	303.68	306.3	305.71	308.78	301.72
316.13	314.37	305.12	313.86	313.76	318.89	315.55	317.59	318.23	317.97	317.49	316.07	311.18	314.33	315.08	310.39	306.1	313.85	317.81	317.86	313.26	318.34	318.1	317.02	318.21	313.59	313.19	315.48	311.54	313.22	316.89	311.19	314.59	313.24	316.82	320.23	313.09	314.03	314.13	316.6	313.56	313.07	314.58	316.2	317	314.37	310.78	311.1	315.53	311.57
296.13	296.58	298.83	303.48	297.96	302.76	300.06	303.54	301.43	301.07	299.18	300.69	301.29	298.81	299.24	295.75	302.96	306.22	294.93	301.28	297.48	302.28	302.03	302.64	301.47	298.67	300.12	302.72	301.9	303.13	302.72	298.92	295.9	299.27	300.55	302.28	300.85	300.04	301.85	299.92	298.9	298.72	302.53	296.13	301.96	297.48	297.71	300.02	298.59	306.41
307.03	301.95	304.09	305.91	306.75	307.43	302.84	307.13	311.82	303.5	303.92	300.77	305.78	308.74	306.99	303.74	300.77	306.54	301.6	303.77	304.73	305.77	304.44	306.84	303.93	306.74	303.02	303.57	304.32	306.93	302.62	300.68	311.86	307.14	301.77	304.2	307.57	306.09	311.48	309.59	304.89	297.56	306.19	305.08	309.15	305.22	302.6	306.13	306.92	301.53
312.5	313.51	313.6	318	314.72	316.33	314.36	316.47	311.61	313.96	313.15	318.26	311.41	312.18	316.22	313.48	313.36	313.52	316.33	315.23	312.35	314.58	310.71	311.92	310.78	318.66	314.26	315.28	318.01	315.78	310.91	312.94	314.17	311.8	316.87	314.32	309.69	313.09	316.51	311.54	313.18	316.38	313.95	316.68	315.37	309.29	315.1	310.92	312.25	311.41
315.28	309.4	315.62	314.43	313.59	312.25	314.62	312.59	312.38	315.18	309.43	315.96	316.53	310.96	313.16	316.49	312.57	313.4	314.04	311.42	313.79	315.34	315.14	310.21	314.29	311.81	314.5	313.65	310.7	314.05	316.45	312.3	318.99	315.98	315.03	314.5	316.2	308.31	310.16	309.74	315.13	314.07	316.85	310.82	312.2	312.05	310.38	313.42	314.45	310.53
329.13	322.67	321.64	329.83	325.9	328.24	325.49	326.31	316.31	325.89	326.69	324.41	321.33	328.49	326.52	324.18	326.99	323.37	324.01	327.16	324.92	326.28	322.08	325.34	322.1	325.49	323.27	323.04	320.27	324.38	319.92	321.75	319.84	330.13	325.36	324.04	320.77	323.7	326.45	324.87	327.64	329.26	325.13	325.83	327.66	325.73	326.09	326.77	328.06	326.63
300.12	303.76	300.27	297.33	297.82	304.94	298.66	302.42	305.27	304.35	303.66	303.77	299.45	305.9	304.69	301.49	297.03	300.47	301.72	302.56	303.56	301.26	304.8	304.57	297.46	300.22	301.17	300.25	299.56	301.68	303.39	302.75	306.68	302.82	304.44	296.95	300.64	304.73	303.27	304.08	307.29	298.71	302.68	295.62	300.94	302.43	305.27	298.46	304.81	305.51
305.78	304.83	301.05	297.75	301.79	299.12	303.6	299.23	301.83	298.6	300.88	301.42	297.74	302.06	297.43	303.2	307.68	297.59	301.57	298.36	295.86	298.24	305.35	304.06	301.03	300.46	300.21	299.14	303.22	303.45	296.42	297.48	303.05	306.88	303.6	301.85	298.15	294.05	301.49	301.25	300.72	299.81	306.2	300.08	298.51	303.89	300.88	301.62	298.85	301.59
315.27	312.7	307.35	308.83	309.63	312.05	307.06	311.72	310.55	309.5	315.82	314.83	315.19	312.05	309.46	314.5	314.16	309.77	311.61	314.41	317.59	314.95	313.28	318.56	317.04	311.88	316.52	306.79	313.01	311.03	307.35	317.81	309.36	308.7	311.77	313.98	311.56	312.3	316.85	307.82	313	311.33	310.69	306.78	310.8	312.12	314.14	311.17	308.03	313.55
308.14	304.35	312.77	307.73	307.94	307.17	308.11	308.51	305.47	305.59	308.64	314.03	303.88	306.9	311.47	306.65	305.87	306.27	299.99	307.15	306.44	302.91	307.59	301.07	310.02	307.55	308.52	309.81	310.32	308.56	306.26	303.26	310.65	305.87	308.06	311.51	305.02	310.23	309.62	308.4	304.59	308.59	307.21	306.13	306.03	308.95	305.48	307.1	303.88	305.24
297.09	304.33	293.68	290.39	301.4	300.33	295.97	300.3	296.8	295.86	299.45	300.24	300.48	296.56	295.75	292.59	296.72	297.99	301.52	299.49	293.18	297.82	298.92	296.24	296.73	294.56	296.6	297.52	300.85	301.19	298.76	302.12	300.77	297.51	295.1	299.27	298.32	295.07	291.9	297.7	296.35	298.89	297.5	297.7	293.77	294.58	299.5	296.38	296.31	296.37
297.19	296.74	293.95	293.75	292.53	297.49	294.05	290.48	294.22	294.25	294.72	294.73	293.76	299.67	295.25	290.98	294.89	297.34	294.58	296.29	294.99	292.33	289.79	291.75	294.73	301.46	294.67	290.3	291.65	291.94	298.65	293.27	296.52	296.75	293.88	293.93	295.57	290.11	292.66	290.22	301.73	298.04	297.42	294.06	294.84	292.91	298.02	292.47	295.09	296.28
329.36	330.47	330.14	321.13	329.4	327.29	335.54	326.09	327.83	328.67	327.69	331.29	322.76	329.06	328.16	332.01	331.44	328.89	326.27	328.78	327.61	332.86	328.24	330.05	327.8	325.46	325.87	323.81	327.15	326.15	329.96	331.98	328.37	329.47	324.35	325.69	329.34	327.75	326.78	327.86	325	326.73	330.27	330.31	328.32	322.54	324.01	333.08	325.19	330.45
316.05	321.38	317.55	315.44	315.65	315.92	320.39	317.19	318.12	316.63	317.11	318.55	317.18	312.82	319.34	314.56	318.3	314.54	315.01	318.05	318.72	310.58	317.47	316.84	313.91	317.3	318.36	314.68	315.02	314.13	311.27	322.56	318.3	315.06	309.16	307.16	317.5	320.24	319.9	314.47	315.27	318.32	314.74	316.08	316.63	312.13	315.94	319.29	317.97	316.68
304.86	294.57	302.73	304.92	303.56	302.12	297.63	304.64	300.44	303.49	299.36	304.84	304.04	306.73	304.06	302.83	300.05	302.23	302.95	300.45	303.79	302.36	301.68	301.91	305.61	301.26	302.96	302.73	298.76	300.14	302.77	307.32	298.73	297.27	304.14	300.61	296.98	301.65	302.52	297.77	303.39	309.55	301.22	299.28	303.53	298.06	301.46	304.69	306.38	301.2
300.55	303.07	296.89	300.5	298.27	304.05	309.22	304	301.61	301.41	310.32	303.37	308.73	299.55	305.41	307.4	304.56	300.75	306.29	301.87	303.28	305.08	300.52	308.14	309.81	306.06	308.63	301.93	306.26	302.14	302.44	300.02	304.59	305.16	303.04	304.57	302.93	305.96	300.9	303.2	306.79	307.21	309.26	301.33	301.52	310.38	304.68	303.76	303.98	300.78
321.79	320.21	314.7	321.15	317.91	313.03	317.7	319.09	313.05	320.25	319.68	315.82	318.14	317.32	317.89	324.61	314.88	316.46	319.95	316.93	320.01	315.04	320.77	316.84	323.47	316.59	318.13	311.99	315.35	321.4	317.62	314.52	320.4	319.7	321.43	320.27	319.31	319.61	325.82	318.25	322.65	315.13	322.57	313.23	318.65	320.92	320.17	314.1	317.19	322.3
308.25	300.71	307.59	309.37	306.35	306.63	302.36	306.17	310.86	303.29	305.3	304.33	301.62	305.98	306.44	303.86	307.04	309.1	301.37	308.53	302.47	308.33	302.75	304.89	302.83	306.2	304.26	308.32	301.87	306.19	306.29	302.02	304.69	305.35	306.54	305.73	306.92	308.09	310.51	310.51	306.85	304.46	303.05	311.23	305	305.81	307.92	309.92	304.2	308.48
309.84	312.53	313.83	318.32	316.21	314.87	311.83	311.63	311.27	315.44	315.41	315.1	315.92	315.04	315.6	315.66	314.69	308.14	312.61	309.95	315.4	313.09	311.26	309.37	312.46	305.95	310.13	313.21	317.24	310.31	313.47	317.18	315.95	314.54	312.39	313.14	313.8	316.26	308.88	308.18	314.24	315.58	315.63	312.41	313.91	310.51	311.07	311.87	313.57	310.96
312.4	325.83	324.24	316.57	320.45	319.01	321.89	324.76	316.65	318.31	314.52	323.23	320.1	321.73	315.15	313.89	316.42	323.58	320.27	318.17	321.3	314.7	318.13	324.76	319.23	319.57	318.61	318.26	313.44	319.97	322.52	319.27	320.13	320.07	315.52	318.91	317.22	317.61	320.52	319.79	316.88	323.48	324.9	323.02	318.65	318.54	321.99	316.4	318.66	309.99
302.15	303.67	309.57	303.23	306.98	305.5	305.48	299.07	305.66	301.01	301.08	302.99	299.9	303.83	303.49	308.2	305.13	303.14	307.06	303.15	305.03	312.85	305.67	297.41	299.56	304.1	301.52	305.9	304.68	306.65	309.55	304.12	308.47	305.16	298.01	302.84	309.71	306.38	302.17	301.61	307.8	304.02	302.06	300.42	303.04	300.61	303.42	308.02	305.51	306.96
312.93	314.55	314.63	312.52	315.37	314.86	313.76	314.74	315.04	320.22	314.55	312.54	311.95	318.58	315.49	318.5	312.59	317.2	314.96	312.37	314.86	311.13	318.56	315.95	314.04	315.56	314.85	317.72	316.65	313.88	313.23	313.86	313.95	312.3	316.26	316.92	312.95	318.02	309.58	312.19	309.26	317.88	317.13	309.34	314.77	313.84	318.25	318.51	313.77	314.67
316.67	316.38	314.89	312.05	315.13	312.92	314.24	310.99	313.55	314.79	305.93	308.69	311.79	311.77	313.17	311.95	309.72	313	313.24	310.78	311.37	316.46	309.98	312.81	306.45	307.83	307.37	312.03	311.91	308.05	314.02	313.94	313.33	312.13	314.08	312.19	311.64	313.95	311.77	315.05	315.43	312.38	312.31	314.2	314.64	313.12	312.04	311.95	315.23	307.88
317.86	320.96	314.64	314.37	315.39	321.3	315.4	318.96	314.65	310.82	319.53	316.23	314.13	320.27	315.36	315.53	315.88	312.6	313.09	316.3	312.61	315.69	313.91	323.39	317.32	312.78	314.89	315.85	318.51	313.73	319.52	317.7	314.27	315.94	315.68	315.39	314	314.29	313.91	317.63	314.87	316.31	313.89	318.82	309.85	317.36	320.38	317.17	312.48	309.48
311.94	308.47	310.59	310.2	311.26	305.05	306.06	308.65	305.88	304.87	308.1	308.24	309.51	312.06	306.78	310.11	303.9	308.31	313.62	307.35	308.74	305.33	311.45	310.48	310.71	310.08	309.45	306.27	305.46	306.32	308.15	312.37	308.64	312.21	310.68	313.35	306.02	309.52	305.48	304.24	306.57	306.38	313.03	309.1	312.23	308.86	312.45	307.72	303.77	308.33
324.99	326.26	322.86	323.91	324.15	323.17	324.75	323.94	327.5	325.16	324.55	324.26	322.27	319.58	322.11	327	319.38	321.59	322.83	330.08	324.82	317.73	322.73	323.99	325.11	322.72	324.65	324.17	324.24	319.28	327.31	324.96	325.68	322.44	327.28	323.26	332.76	329	330.75	322	328.25	321.42	321.27	326.63	326.07	323.25	328.06	331.11	324.39	322.71
308.64	303.11	301.35	304.1	294.74	297.14	299.44	297.25	300.11	300.84	302.04	297.47	296.89	304.56	306.16	303.46	299.71	300.19	296.34	298.43	301.16	303.64	300.87	300.53	297.02	302.34	297.51	302.49	304.64	295.71	302.03	302.33	298.16	298.44	298.1	301.41	302.65	303.15	297.82	298.66	300.97	296.46	300.65	303.4	301.49	301	302.23	302.38	303.67	300.36
299.34	303.1	305.61	304.06	305.49	307.3	305.81	305.19	299.96	303.67	305.97	304.35	307.56	295.47	308.15	301.21	305.05	304.91	304.71	301.22	304.33	302	300.39	303.38	304.09	301.73	303.55	304.11	299.11	303.01	301.88	307.25	296.91	304.82	303.82	300.87	302.88	301.92	301.92	299.44	308.81	306.2	299.93	304.15	303.94	299.17	301.04	296.2	302.63	307.76
307.82	301.5	304.95	307.5	307.1	302.29	304.97	303.91	307.87	304.92	306.88	305.04	304.66	308.94	306.04	305.7	301.27	299.95	308.95	305.29	308.2	301.4	300.08	312.42	301.28	307.76	302.03	302.2	309.95	305.16	308.36	307.18	307.44	304.66	306.58	300.32	307.17	305.57	303.14	305.07	309.29	308.77	305.85	309.5	307.07	309.76	308.41	305.38	309.41	304.03
322.19	324.29	326.99	325.69	324.33	323.95	325.21	325.15	333.69	323.18	319.65	326.38	326.73	328.64	327.41	324.65	323.97	327.27	325.78	324.94	330.36	322.43	321.41	324.16	324.78	322.22	326.33	323.87	325.96	326.74	323.93	326.67	324.56	323.07	328.19	323.88	326.11	328.49	323.04	326.55	325.11	327.33	326.59	322.73	322.21	322.71	325.48	322.68	324.73	330.14
302.68	305.44	304.1	300.06	302.08	303.37	306.19	301.88	307.2	309.17	303.55	305.28	300.9	304.5	302.01	306.37	305.51	309.22	307.38	302.35	303.81	303.5	307.8	307.58	306.13	306.84	300.18	303.06	303.85	305.65	307.11	307.67	305.26	308.07	306.45	305.9	300.42	301.46	308.29	305.57	305.52	309.46	298.84	310.53	304.19	302.16	304.24	301.32	301.75	298.54
292.11	299.12	294.81	301.77	292.74	292.68	293.78	297.18	301.32	294.86	294.31	297.97	299.01	296.32	296.94	293.86	299.11	297.83	294.85	297.9	300.37	297.82	297.11	293.49	291.75	299.65	297.44	297.16	301.13	295.7	295.24	295.72	296.43	299.24	295.53	302.56	294.23	295.08	294.1	292.85	297.76	291.68	296.86	293.83	294.06	295.97	302.65	302.64	290.39	296.74
313.92	310.41	311.41	308.33	303.51	308.48	305.96	312.35	309.15	309.17	311.97	306.58	310.63	309.1	308.82	312.28	310.85	308.94	304.2	309.2	311.76	310.74	309.19	310.88	304.37	304.48	308.1	311.52	311.54	306.22	309.55	310.49	307.01	310.37	307.74	311.89	304.4	311.39	304.24	311.2	308.13	303.51	307.34	305.57	307.36	312.06	303.86	305.26	310.47	307.56
306.29	300.47	310.84	309.99	303.69	310.03	305.21	306.42	305.07	307.69	303.68	309	305.93	305.79	307.54	304.19	308.3	303.28	308.06	308.32	307.2	306.55	308.97	303.4	306.07	305.34	303.91	306.01	304.2	304.4	304.3	307.84	301.84	304.86	300.34	304.35	305.05	308.28	302.77	307.66	302.46	305.65	311.29	305.68	303.73	311.41	303.99	303.23	309.6	306.04
312.57	308.31	309.61	303.55	313.28	303.03	309.8	311.75	305.48	304.54	308.7	312	309.99	309.42	311.11	315.26	312.45	312.2	307.13	310.2	314.32	307.92	313.63	312.65	311.45	313.22	313.77	310.87	307.85	306.93	305.92	308.45	312.65	310.83	309.88	306.3	312.1	310.59	313.64	311.77	313.83	313.71	312.46	307.6	308.5	309.9	311.93	310.58	312.81	312.26
294.19	291.08	291.53	294.3	292.92	296.3	295.88	297.05	296.98	302.02	295.53	302.19	291.45	301.17	297.16	296.71	295.79	301.07	298.11	295.38	301.06	297.61	304.33	293.41	292.81	298.26	294.02	296.45	295.85	297.89	297.31	293.06	297.45	299.65	292.82	297.96	296.95	302.57	299.37	292.02	299.54	297.46	304.04	300.58	298.55	294.28	290.68	299.66	293.81	290.98
298.58	303.34	304.84	298.44	304.62	303.79	301.05	305	307.73	299.19	303.68	304.94	307.45	299.51	300.3	300.6	293.49	300.93	308.09	305.44	305.29	300.86	300.84	305.49	305.55	298.08	297.03	297.23	304.58	301.14	307.83	301.21	305.88	305.9	301.48	303.32	299.54	299.16	301.22	305.98	303.13	309.83	298.95	301.13	304.12	300.15	298.98	307.35	293.74	304.82
302.41	297.94	302.01	297.88	304.09	302.71	307.95	303.46	304.1	300.21	300.43	303.95	308.05	302.41	303.7	303.93	301.32	304.61	299.42	301.02	306.71	301.49	304.99	304.28	308.64	305.28	300.5	301.29	304.38	312.32	300.45	302.87	301.79	306.5	310.84	306.3	305.97	298.88	302.29	301.25	299.43	299.48	309.25	299.19	299.13	298.49	307.35	299.35	298.93	295.45
326.71	324.98	327.81	323.61	322.92	330.04	326.14	321.31	329.09	326.94	329.47	323.64	325.22	329.45	323.62	324.83	318.14	322.32	325.54	323.61	330.55	327.17	325.17	323.3	325.32	327.63	328.06	324.99	326.04	326.46	326.89	325.37	329.95	321.05	320.32	323.58	325.67	323.79	325.41	324.76	325.96	327.75	325.81	327.29	328.12	322.26	327.1	321.49	325.69	326.69
305.09	309.21	312.11	307.48	309.3	312.74	311.1	310.93	309.76	310.07	309.72	308.16	304.67	311.29	307.04	308.01	312.75	311.05	305.74	310.09	304.88	309.13	309.15	307	311.76	311.32	308.1	308.15	311.55	313.51	309.3	312.06	314.99	310.81	312.34	308.59	308.91	307.57	313.36	304.14	302.85	310.89	309.54	306.58	310.37	302.77	304.83	305.44	312.19	310.53
301.86	303.98	303.33	306.72	301.23	305.26	296.5	300.83	307.02	298.77	299.97	297.34	302.68	299.92	300.34	298.91	299.56	300.86	302.79	307.43	303.52	302.52	300.32	300.94	311.14	295.08	300.25	299.59	307.78	303.8	300.49	302.92	303.67	310.2	301.23	302.56	301.66	294.23	304.29	306.81	306.29	304.22	298.87	302.24	300.42	301.08	298.45	300.61	301.12	306.83
298.85	298.77	300.91	298.55	303.16	305.06	301.21	296.5	299.94	302.12	301.27	300.44	297.04	301.36	304.87	297.78	304.71	293.22	301.64	298.37	297.13	301.13	301.05	299.32	301.42	301.58	299.56	298.75	302.66	304.63	302.01	299.45	303.97	299.33	299.12	298.67	297.29	302.31	297.19	307.78	300.28	300.15	300.83	301.78	299.81	303.33	300.58	296.69	300.38	296.44
324.81	327.04	325.63	331.14	327.77	331.79	325.12	329.57	325.45	330.35	327.85	329.41	327.9	327.53	329.82	325.59	325.6	323.51	320.28	329.47	326.55	330.2	324.18	328.65	324.6	329.74	330.26	326.18	328.87	323.77	329.13	327.95	323.7	325.45	319.91	327.43	322.84	331.25	330.87	332.05	331.92	328.53	323.55	326.34	328.48	326.74	331.02	328.11	326.16	328.27
308.6	310.93	312.84	323.83	317.21	320.38	317.74	316.69	314.73	319.32	316.87	315.84	318.66	312.81	313.95	315	314.63	318.23	320.07	314.1	321.1	319.04	316.69	314.69	319.4	313.46	314.1	319.81	317.05	315.14	313.94	311.59	316.43	311.62	322.84	318.63	315.25	320.83	315.55	316.18	311.63	316.25	315.34	321.26	315.04	317.37	316.99	321.93	319.43	316.66
306.91	299.29	303.17	304.6	308.25	307.3	304.84	304.55	310.26	311.2	309.91	305.78	303.69	310.72	307.95	310.48	314.69	301.22	303.19	304.73	309.23	309.19	306.76	309.63	307.62	305.69	304.92	310.89	310.23	307.3	304.82	307.03	308.12	310.55	302.12	304.28	303.7	300.19	308.62	309.72	300.63	304.74	304.97	305.8	302.42	301.5	307.39	308.67	304.2	308.47
307.14	299.32	303.41	305.72	300.59	299.92	296.73	304.32	303.22	297.11	301.06	299.07	301.54	301.05	303.26	300.45	301.65	301.84	300.6	303.35	300.09	300.65	303.62	299.05	304.51	307.63	303.18	301.94	302.11	302.7	304.59	304.46	302.81	302.27	304.13	304.17	301.99	299.13	302.12	304.12	302.77	306.56	303.73	301.78	302.53	308.52	299.89	301.98	303.53	300.27
296.08	295.26	294.67	295.83	294.43	298.86	297.42	299.91	297.2	293.59	297.62	300.86	301.29	299.4	297.02	290.85	301.72	296.52	301.68	299.86	294.36	292.59	294.78	300.41	293.53	296.8	297.37	300.4	294.78	295.78	297.84	292.94	299.87	295.78	294.76	301.16	292.28	296.99	294.29	296.4	295.26	299.13	297.41	300.48	297.38	296.97	300.92	294.76	300.27	299.78
298.13	304.38	302.27	304.86	303.33	301.76	306.48	306.99	304.97	303.37	305.89	307.04	304.03	302.83	299.63	306.73	304.63	307.94	302.36	299.77	301.29	304.72	303.42	298.61	306.1	304.12	296.36	303.09	307.43	304.97	303.15	304.35	303.34	300.67	295.97	305.72	299.06	302.81	308.38	300.84	299.64	303.48	302.77	304.26	308.62	301.21	299.83	302.16	302.53	303.69
306.61	306.31	309.39	309.32	303.61	303.53	311.31	304.35	308.42	307.31	310.43	308.82	307.47	308.23	304.5	310.81	306.9	308.25	314.64	312.66	305.13	307.39	304.25	309.3	308.11	308.91	303.84	310.17	307.35	312.18	305.08	307.75	305.08	302.9	306.04	311.08	302.9	306.36	304.24	302.25	305.51	309.76	304.81	304.86	303.99	307.12	308.96	305.59	310.65	310.72
313.44	311.5	312.37	316.86	314.05	311.72	311.42	317.01	312.52	313.62	319.11	310.57	309.89	314.44	305.53	318.08	313.31	307.96	316.78	311.11	315.18	310.36	313.74	312.64	313.5	314.67	311.8	311.38	316.86	317.01	310.14	312.13	312.58	315.97	311.59	309.69	313.09	315.09	314.94	311.58	316.95	311.52	315.23	317.45	315.54	312.74	314.32	314.84	313.62	316.33
332.45	326.95	324.61	328.6	328.91	329.14	331.7	330.43	330.58	326.81	324.69	332.83	329.34	329.68	331.32	332.84	326.58	325.33	332.79	331.49	327.6	327	333.47	332.57	331.99	331.54	332.87	331.44	332.86	330.15	326.5	328.46	331.88	328.29	327.8	325.7	331.83	324.76	325.74	327.95	327.63	331.55	325.85	328.84	329.87	322.7	327.22	326.06	330.13	326.74
323.6	324.99	326.88	322.79	324.52	326.4	324.81	325.98	325.95	320.71	323.65	322.66	325.56	329.7	320.99	328.39	326.54	323.95	322.98	327.27	326.57	325.87	319.65	325.46	326.24	329.2	320.05	324.87	322.17	327.21	319.21	319.24	324.23	323.68	331.84	324.39	325.84	326.93	327.22	325.77	321.99	320.51	329.31	321.7	323.76	324.73	329.24	321.57	327.36	330.94
326.12	322.32	324.25	318.54	322.3	322.15	320.02	322.77	328.43	322.75	327.98	324.57	327.4	323.94	320.94	326.13	323.34	320.67	324.7	321.07	324.24	317.76	327.24	319.52	321.99	322.29	325.1	327.34	323.48	327.71	326.58	324.62	325.06	322.85	329	328.97	326.46	326.6	327.6	324.05	321.69	326.36	325.38	325.61	328.55	322.87	323.7	319.85	325.11	326.51
302.33	304.12	305.12	304.18	301.33	304.17	308.66	304.73	306.19	303.17	306.17	302.16	310.01	306.27	303.93	307.16	304.68	306.83	307.38	301.71	306.16	302.37	305.13	304.23	309.07	308.93	304.39	303.55	309.34	304.63	309.1	301.19	302.65	303.8	302.88	305.37	308.09	302.47	308.35	299.99	305.49	307.3	306.63	297.11	303.48	309.12	302.54	306.75	309.3	305.73
304.1	302.87	307.11	303.96	304.44	304.78	306.41	307.73	303.74	298.12	307.91	305.76	306.13	305.13	304.02	302.08	297.74	302.57	300.38	301.16	305.87	307.97	299.7	303.63	306.82	297.51	301.6	299.43	297.76	300.41	305.5	305.54	303.99	298.69	302.64	300.3	306.42	303.04	297.84	302.07	300.9	302.46	300.26	309.12	300.39	304.36	308.15	306.64	310.87	306.07
301.09	303.04	304.59	303.63	301.49	302.24	301.7	298.44	300.5	302.21	304.16	305.15	301.22	301.96	299.23	300.56	300.95	299.15	300.47	301.86	301.96	302.6	301.82	303.61	301.41	299.04	300.35	299.84	302.01	300.49	299.33	304.71	303.19	298.28	301.08	300.23	300.1	300.75	299.98	302.32	300.57	302.68	305.39	298.18	295.5	301.34	304.97	296.51	300.46	303.57
311.48	310.17	301.73	304.26	309.21	308.77	310.45	310.45	310.02	308.31	304.2	304.16	302.62	306.06	308.92	302.93	305.19	310.61	306.47	314.52	304.89	308.65	309.26	309.97	303.48	308.13	308.44	307.83	304.06	304.25	303.63	306.17	309.65	306.1	303.04	310.67	307.95	308.67	307.66	307.29	305.74	302.07	305.75	305.64	308.49	307.12	306.1	308.38	309.19	309.84
319.05	317.62	316.42	320.67	319.06	318.55	309.23	312.95	317.9	314.33	318.46	319.34	318.51	319.31	313.9	319.23	316.17	315.48	320.89	315.34	317.49	311.78	318.12	323.54	313.83	320.82	319.37	320.4	317.51	317.77	315.47	313.89	317.12	317.01	315.43	322.15	315.86	322.36	318.04	317.95	319.21	320.44	319.98	314.7	315.86	316.32	323.03	313.27	317.03	318.19
309.72	311.42	311.54	310.66	303.15	313.38	313.51	306.71	311.71	312.1	309.49	305.73	306.25	308.21	310.78	307.48	308.62	308.16	309.09	306.84	309.15	307.27	310.28	308.32	306.81	312.26	309.38	309.82	308.99	311.75	309.12	312.73	312.08	317.01	305.2	306.52	304.39	311.2	312.98	308.72	309.03	311.86	310.47	306.11	310.87	307.78	314.94	314.43	313.53	306.38
302.18	303.09	308.58	299.19	301.24	301.47	295.94	302.47	305.44	304.38	299.46	304.01	304.22	303.2	300.78	304.64	301.75	305.81	306.4	305.38	299.81	301	305.86	300.99	300.63	301.35	303.46	301.94	305.89	307.99	307.8	303.73	302.65	304.97	302.54	302.06	311.66	303.01	303.45	309.89	300.67	302.75	301.04	298.57	303.6	308.21	302.42	302.96	298.48	299.53
299.56	301.18	302.76	306.5	305.93	299.67	300.97	301.06	304.14	306.05	302.33	304.17	306	303.79	300.09	297.87	301.81	303.42	302.41	302.01	298.34	304.43	306.89	308.04	302.66	298.7	301.26	299.55	306.75	295.83	302.05	300.99	302.33	308.25	305.7	305.2	298.61	305.86	299.89	302.96	302.56	300.6	305.12	305.26	302.7	304.36	300.41	303.08	300.55	306
325.79	329.22	328.97	325.14	326.32	331.92	329.39	330.96	325.43	327.39	327.09	327.9	323.11	330.88	324.81	329.82	326.12	329.11	331.94	330.21	331.81	326.36	329.05	329.48	326.37	331.38	328.81	325.37	334.13	328.75	329.01	326.52	330.35	328.82	328.25	328.75	330.91	330.28	330.11	329.14	327.71	328.04	322.91	326.03	327.78	330.39	328.26	328.87	324.87	333.3
300.18	302.24	302.67	300.82	303.31	304.89	299.47	299.85	305.05	301.68	302.83	306.97	305.6	305.02	297.58	303.49	306.86	300.74	306.59	300.32	302.28	304.49	305.28	306.42	306.87	305.82	302.65	306.94	305.18	303.7	307.51	306.6	302.79	304.53	305.71	304.57	305.33	305.08	304.32	301.93	307.44	303.9	304.57	298.05	303.33	308.11	301.66	306.29	305.13	306.21
304.87	298.91	297.38	305.56	303.38	302.17	302.88	301.41	296.46	300.58	300.21	301.87	305.14	301.29	302.21	304.1	301.96	307.82	299.42	302.48	301.21	295.97	300.33	303.33	303.54	301.49	304.41	303.86	300.48	311.49	303.35	303.87	305.11	307.06	303.92	307.28	301.87	306.9	300.05	299.58	303.63	303.15	304.43	306.73	303.03	301.44	300.04	302.01	305.74	298.48
304.4	300.03	299.75	306.44	300.07	301.01	302.24	303.32	300.91	305.38	301.98	305.69	297.08	303.64	306.21	305.25	299.4	302.03	301.19	304.61	303.05	302.39	300.7	299.84	309.13	302.83	307.65	301.22	310.83	305.61	306.94	304.22	302.7	306.95	300.62	305.94	306.83	303.63	305.15	301.51	302.39	299.85	303.86	302.35	302.03	304.12	300.59	298.71	304.29	297.96
317.91	315.6	312.54	314.82	312.64	318.27	319.06	318.1	320.41	312.88	314.82	313.49	317.96	319.16	317.3	314.72	313.79	318.01	319.54	313.07	311.75	315.8	318.42	316.45	317.04	316.13	322.01	314.78	317.1	310.89	321.92	318.17	317.28	318.75	313.65	315.1	316.97	312.61	317.84	319.24	316	318.51	317.91	319.31	314.96	321.72	316.26	318.98	319.69	314.01
321.82	318.08	315.2	316.45	316.22	314.79	320.68	324.57	314.65	316.59	322.19	318.46	317.58	317.19	316.39	320.07	319.34	313.41	316.63	315.97	319.13	318.85	315.29	315.61	316.62	314.19	322.85	314.09	319.49	314.65	316.01	317.01	316.03	319.39	319.88	316.03	319.13	316.69	317.44	319.43	316.89	319.86	315.42	318.18	316.24	316.11	313.46	315.02	316.15	317.11
312.22	313.67	313.33	313.2	321.34	309.2	311.9	311.61	311.93	313.77	310.83	316.75	311.39	313.53	307.53	314.26	315.69	308.82	313.27	318.39	311.33	307.71	314.82	314.85	312.95	313.11	311.62	313	309.66	309.93	310.47	315.96	312.28	309.16	308.91	310.19	314.65	308.9	309.61	313	313.88	308.15	309.22	311.55	315.46	309.56	313.12	311.15	314.63	310.71
325.9	324.69	320.45	324.92	326.11	329.66	324.1	324.35	325.89	323.75	326.86	321.86	326.1	323.5	327.88	324.44	322.35	322.65	326.46	326.43	324.7	329.56	316.55	329.3	323.26	327.31	330.06	326.9	327.21	324.03	326.35	322.93	321.51	326.09	325.92	332.73	324.48	322.65	320.62	321.76	326.91	324.8	323.96	321.69	324.27	326.06	325.43	326.3	326.68	323.56
309.44	306.59	306.17	306.93	310.56	306.13	310.42	308.51	310.59	310.07	307.68	304.14	311.35	307.09	307.51	308.72	309.72	317.75	309.44	315.52	311.35	310.73	309.8	312.17	306.37	311.87	308.13	314.52	304.78	310.22	307.54	307.45	314.17	308.99	311.87	305.35	314.7	308.31	304.52	309.73	309.73	312.54	310.54	309.85	308.06	312.72	306.57	313.6	308.1	313.93
299.54	292.11	297.66	296.22	299.88	293.32	295.7	297.67	298.22	297.23	293.28	298.27	289.94	293.31	290.56	294.89	297.93	295.72	296.94	295.49	293.87	294.85	292.27	295.35	296.2	297.45	292.34	298.11	299.82	293.76	295.36	299.95	296.05	297.26	296.5	299.29	297.24	298.34	300.19	297.82	293.77	298.49	296.9	296.47	296.66	299.74	299.39	294.55	296.77	298.54
298.41	306.63	298.24	300.5	295.78	298.74	300.15	303.88	298.41	298.44	300.68	299.56	296.64	304.52	300.04	300.52	301.1	297.98	297.95	301.71	303.18	303.93	304.05	299.87	300.51	296.44	299.41	302.36	302.62	300.49	303.51	300.67	298.97	304.48	300.88	299.83	299.22	303.73	303.94	299.97	299.75	303.71	300.94	298.36	297.87	300.85	302.57	302.16	297.15	302.08
303.75	303.7	299.76	300.66	302.66	301.3	306.52	303.52	305.62	307.8	307.17	302.38	307.55	298.96	302.05	305.56	305.15	299.52	306.26	297.66	305.81	303.18	303.44	296.03	298.07	302.23	302.66	302.65	303.92	301.1	304.94	310.44	302.61	309.32	302.01	303.02	301.7	299.69	304.24	302.75	301.97	299.41	301.89	303.14	308.78	300.88	304.52	302.75	304.02	301.74
312.44	314.66	315.29	311.6	311.99	315.49	320.39	321.48	318.25	312.01	317.21	313.94	313.84	318.87	316.31	317.52	312.21	317.33	314.52	315.65	318.75	315.87	315.15	315.28	313.79	315.79	318.52	315.9	315.65	313.91	315.15	316.14	315.57	314.39	318.25	309.96	308.38	314.87	315.91	312.27	311.34	310.55	315.06	313.63	317	316.85	314.69	317.61	311.41	308.99
305.54	306.22	303.6	304.24	307.43	309.35	304.36	308.27	310.99	306.26	308.93	303.07	311.2	308.87	310.25	311.68	303.97	306.17	306.72	311.8	303.82	306.54	303.96	305.06	304.97	307.28	306.49	306.74	306.61	314.95	304.13	308.65	306.29	303.56	305.62	308.33	308.64	303.23	307.14	307.66	304.8	307.25	309.57	306.1	305.41	305.68	302.09	309.12	302.35	305.48
311.42	316	311.39	309.67	312.62	313.16	312.68	311.05	311.03	307.47	311.05	311.53	313.15	311.57	316.56	309.58	307.41	306.61	316.42	311.87	310.62	308.88	309.11	306.96	310.55	312.65	309.65	314.61	310.81	312.08	311.69	309.16	310.32	307.53	307.04	310.97	309.45	312.28	308.47	306.21	304.96	317.73	308.84	308.11	307.09	310.75	308.15	308.28	310.61	310.34
324.2	329.43	328.67	324.04	327.68	324.13	324.39	325.28	330.9	326.58	330.06	331.57	329.7	329.5	331.01	324.87	328	326.51	329.6	324.74	329.87	329.31	333.12	327	328.02	330.93	328.37	327.97	330.63	323.06	327.78	333.38	329.23	324.8	331.12	336.55	329.73	324.71	331.54	322.03	328	326.53	328.98	325.44	325.73	327.42	326.79	331.67	332.14	326.82
292.48	298.88	298.42	295.15	296.48	293.63	292.75	296.18	293.12	296.74	294.43	294.61	299.51	296.21	294.38	297.25	299.68	298.55	293.49	300.5	293.73	294.95	293.38	296.7	293.74	304.42	294.47	295.4	294.65	298.81	299.11	297.19	298.67	297.25	300.92	294.7	293.76	296.41	289.39	295.15	294.85	294.15	296.27	292.62	293	295.33	292.77	293.91	292.7	291.01
311.87	303.08	309.42	305.86	305.26	301.41	305.24	307.53	300.6	308.71	307.75	308.9	308.66	308.57	310.04	310.07	306.05	308.91	310.16	308.15	303.88	310.61	307.97	304.27	309.53	313.91	310.21	304.12	308.17	306.55	307.09	307.14	306.5	309.89	304.32	308.26	308.71	308.14	315.24	307.53	308.6	308.67	311.69	309.5	305.7	306.44	306.38	310.92	308.31	311.11
315.21	316.38	318.14	315.34	310.42	319.7	314.43	316.37	316.94	325.76	319.55	311.91	317.28	312.71	313.39	313.12	322.55	313.53	317.25	314.29	316.75	315.76	318.47	316.53	315.23	315.4	317.18	315.99	315.75	315.26	316	312.35	315.56	317.39	312.2	316.32	315.34	316.37	315.44	316.62	315.47	320.54	319.09	319.36	317	316.47	312.89	315.99	315.12	313.55
310.37	310.47	312.71	305.32	314.19	305.34	308.22	306.65	306.81	314.66	304.03	310.64	310.54	308.9	303.86	305.19	309.12	309.3	309.2	307.4	315.44	306.27	305.1	313.73	311.36	305.72	305.71	307.06	310.16	312.78	303.2	305.63	311.19	314.09	309.14	308.7	306.45	306.01	306.37	310.9	314.64	312.78	307.95	308.09	306.34	309.11	310.75	310.22	312.72	308.43
307.99	315.06	306.83	310.97	310.51	311.97	313.38	309.9	312.58	310.45	310.8	310.63	313.69	312.19	312.89	310.33	312.46	311.41	313.47	312.79	304.55	311.01	312.07	310.78	311.59	306.97	310.43	312.1	310.77	308.28	311.2	313.62	312.85	310.35	312.05	306.85	311.28	309.85	317.29	307.86	309.84	310.19	303.91	312.17	308.96	313.15	308.22	311.05	311.47	306.16
315.79	316.05	313.2	309.21	315.66	313.07	310.68	310.65	312.93	314.72	313.03	310.89	316.76	320.83	315.67	314.55	318.13	313.56	313.08	319.07	314.36	312.46	312.5	312.89	312.93	317.45	314.94	310.5	313.01	313.36	312.4	314.49	311	313.25	313.55	317.46	315.67	313.3	313.32	312.8	311.54	317.62	310.24	318.31	312.6	314.61	318.25	316.33	309.72	314.7
296.81	297.15	296.09	294.17	291.79	296.84	300.51	296.21	297.67	294.62	298.02	294.62	295.38	299.52	290.51	295.96	296.84	298.03	298.66	295.46	296.19	300.72	291.05	294.26	297.81	293.13	294.85	300.68	292.57	297.37	294.3	301.2	300.22	293.1	295.04	297.33	297.81	296.63	299.25	298.68	296.62	296.28	295.65	296.1	294.28	294.91	299.17	294.66	291.58	302.45
312.69	314	310.63	309.4	310.76	316.38	314.03	315.72	314.11	314.97	312.58	312.18	316.03	311.29	312.09	316.7	312.52	317.51	315.33	317.75	314.62	316.09	307.14	312.5	313.34	311.67	311.87	309.32	312.94	312.72	313.8	313.99	315.33	307.29	313.6	315.63	315.29	309.4	313.65	313.58	311.21	316.4	307.98	317.92	309.22	312.85	311.37	313.34	313.47	318.4
297.86	300.74	301.1	301.25	302.41	299.32	303.21	304.39	304.61	300.92	303.33	299.08	301.75	304.31	307.16	302.45	306.36	303.3	301.73	306.63	301.94	298.69	307.91	304.38	304.26	296.87	302.93	307.07	304.37	307.05	305.26	301.92	304.93	300.61	303.4	302.28	302.32	297.58	303.7	300.34	300.85	299.09	309.44	302.04	305.34	297.43	299.27	298.47	303.87	303.09
308.82	311.64	306.25	302.8	307.79	304.43	306.88	306.88	309.07	306.62	302.96	307.59	309.16	302.5	306.2	300.71	304.56	305.14	303.62	306.84	306.69	309.99	307.65	304.15	304.85	304.24	302.88	299.95	307.74	304.71	307.8	302.1	304.84	305.77	308.08	307.85	300.32	301.85	301.62	304.08	298.25	303.78	305.79	309.23	304.12	309.7	311.64	297.28	306.59	307.46
305.11	303.89	302.23	304.12	304.92	303.12	301.02	309.3	305.81	299.6	302.66	309.98	306.24	305.23	305.01	301.79	300.86	301.47	304.63	302.66	305.24	300.33	306.76	310.1	299.73	310.33	301.19	308.08	307.58	300.7	302.41	302.54	305.72	302.31	300.54	305.55	303.06	304.51	298.57	301.91	297.8	307.35	306.93	302.65	305.82	304.36	306.73	306.24	303.89	302.16
302.27	308.16	301.66	307.51	302.07	307.66	306.52	305.05	299.54	303.79	302.96	306.96	308.15	307.34	299.75	300.08	303.81	306.32	304.89	299.61	313.83	302.36	304.24	305.57	303.19	301.21	306.96	305	305.2	307.92	299.88	307.14	301.55	306.02	305.02	306.92	304.09	301.84	305.93	297.5	304.88	302.38	300.77	304.78	304.9	304.94	300.4	301.79	299.16	302.13
313.26	323.37	313.97	317.29	317.27	316.74	313.41	314.26	316.71	315.65	317.17	316.92	321.25	313.31	320.87	317.06	320.67	314.82	315.43	317.51	314.7	313.25	316.17	316.95	316.83	314.23	312.58	314.59	314.3	311.68	320.01	320.09	314.58	318.03	316.99	318.91	313.41	312.69	320.7	319.58	313.93	313.27	321.75	315.45	318.15	318.66	315.2	320.53	315.18	316.81
324.15	320.88	321.79	323.81	328.55	324.11	327.68	330.91	327.24	324.89	322.05	323.6	325.93	323.74	328.9	321.26	322.31	321.37	320.63	320.71	325.23	326.28	325.75	324.16	324.27	325.94	330.19	320.98	321.04	327.86	323.17	328.38	324.41	321.88	325.2	323.97	323.05	324.54	327.66	328.61	327.04	319.19	322.4	325.22	323.62	314.83	319.25	328.57	320.01	325.81
300.57	297.55	301.65	305.47	303.76	304.38	300.29	307.12	303.81	309.06	297.67	299.8	305.38	301.25	303.78	301.61	299.98	304.92	306.23	297.81	308.11	302.29	302.12	305.04	304.4	302.95	306.43	303.55	305.06	297.76	303.78	303.52	300.74	296.87	301.21	306.67	296.33	301.52	300.2	298.3	301.18	297.84	305.25	303.76	298.17	298.21	304.14	302.85	303.18	302.7
315.12	308.41	306.87	306.56	312.7	312.55	308.4	304.43	310.75	306.61	311.59	309.41	304.45	309.46	306.58	311.89	309.83	305.1	313.39	303.72	311.04	307.83	307.37	308.42	311.22	311.46	307.68	308.2	310.44	309.35	310.43	302	309.74	302.74	309.94	307.81	307.95	308.49	316.52	311.67	311.58	311.21	309.56	308.52	307.01	307.38	313.89	310.9	305.47	312.06
295.15	293.49	293.88	297.27	293.62	296.57	293.65	297.35	296.22	295.95	297.17	297.56	294.7	295.14	295.33	292.79	292.15	293.43	298.71	296.99	297.6	297.35	296.68	298.65	293.35	296.18	294.74	296.28	294.25	298.95	290.82	297.87	296.11	293.25	299.69	292.63	294.46	293.7	290.17	293.35	294.55	293.24	295.13	297.42	293.02	293.25	297.07	290.94	298.72	293.58
310.75	311.24	307.25	310.82	314.26	311.26	306.76	314.59	311.15	309.68	313.18	314.87	312.06	309.01	313.47	310.33	310.66	313.18	309.97	315.26	309.11	314.89	312.7	312.05	307.22	312.74	315.47	314.96	315.05	307.28	317.73	312.19	310.99	315.82	311.7	315.13	313.15	311.24	311.8	312.16	307.09	317.47	306.47	312.35	308.3	308.57	314.21	312.6	314.2	315.46
328.24	326.35	327.99	330.1	332.62	331.09	330.28	323.44	331.86	325.7	326.32	329.36	329.04	327.76	324.13	333.56	328.77	325.4	329.09	322.01	323.8	326.42	329.37	328.5	327.95	324.49	329.02	327.33	329.61	327.96	329.8	328.76	326.38	329	330.53	329.19	325.41	324.91	323.54	323.88	325.18	324.3	325.02	329.13	322.6	329.48	331.73	324.2	330.68	325.44
308.83	306.97	306.32	307.81	305.41	301.41	309.13	304.27	308.76	306.27	305.07	303.5	307.04	299.68	308.74	306.2	302.16	301.45	304.93	308.75	305.52	306.94	300.64	306.51	303.69	301.88	305.68	303.52	301.43	305.94	307.97	301.96	309.4	310.7	301.79	308.33	308.73	301.87	307.45	306.17	304.83	302.75	304.92	305.26	309.75	304.45	303.64	304.08	305.03	303.37
319.35	314.93	316.65	312.6	318.51	319.78	315.3	321.1	317.5	314.84	311.32	317.6	319.01	320.89	321.64	316.28	318.86	320.52	320.01	314.9	320.16	321.95	325.12	320.54	322.97	315.26	310.73	317.71	318.42	321.09	317.2	316.26	312.29	317.23	311.69	317.6	314.34	319.25	319.45	317.62	316.64	317.76	323.63	318.48	317.03	317.16	323.26	318.54	318.55	320.82
310.41	310.39	313.35	311.14	314.4	322.48	314.82	317.44	312.66	313.44	312.18	316.54	316.45	314.06	310.54	314.52	314.64	312.88	318.23	312.74	311.99	313.78	313.71	317.97	316.32	313.29	314.42	316.88	314.43	309.65	314.47	313.99	315.25	313.15	312.29	312.62	320.98	311.24	311.49	313.03	317.39	316.26	312.25	312.22	311.32	312.5	317.44	313.3	310.76	314.62
317.35	321.49	326.23	319.81	320.12	318.03	319.85	325.7	314.39	316.46	310.66	317.09	315.56	320.74	316.39	316.81	318.34	316.78	322.26	315.73	320.85	319.37	323.07	315.76	321.86	322.43	321.91	315.89	322.17	318.19	322.03	320.28	313.66	317.52	316.35	315.83	314.13	318.2	318.41	317.64	317.94	319.32	315.95	319.6	316.54	317.15	321.93	318.21	312.68	317.73
302.68	303.86	305.93	306.62	303.76	302.66	307.55	299.52	305.03	303.02	301.15	300.98	300.2	306.81	300.16	301.1	301.89	299.99	301.62	301.56	299.17	299.32	305.24	302.89	299.23	303.95	302.77	299.63	304.88	306.38	307.82	302.32	306.7	303.09	304.07	300.93	301.68	307.13	299.16	301.06	301.1	301.08	302.54	302.92	300.41	299.84	303.03	306	303.52	298.47
304.86	298.86	300.99	301.1	307.3	304.74	301.3	301.34	298.84	299.77	304.44	305.16	300.6	300.39	299.59	297.36	296.07	300.83	297.1	304.42	299.87	300.14	299.42	297.04	304.01	302.66	305.63	303.52	301.57	299.68	298.3	297.74	299.85	300.92	302.02	297.2	303.87	300.21	301.45	303.59	304.32	303.73	301.31	303.19	300.39	305.34	295.65	293.11	302.19	300.92
304.04	302.18	299.49	302.45	301.93	302.22	307.95	299.46	303.43	302.17	306.49	299.57	296.91	299.15	298.86	301.92	296.52	299.61	303.6	305.06	297.67	304.21	303.59	300.63	303.19	301.99	309.63	302.39	301.43	304.87	298.02	296.91	304.32	304.82	304.76	300.34	301.58	304.77	305.81	301.5	305.2	303.04	297.72	297.4	302.45	299.57	307.14	305.86	300.61	304.19
296.12	301.41	303.78	302.51	304.39	301.08	305.12	302.17	300.44	301.66	302.11	307.08	300.73	306.69	302.83	299.57	304.77	309.23	304.16	300.8	304.6	302.25	298.67	302.14	296.51	299.33	302.23	306.6	302.34	305.35	297.06	304.32	305.65	305.49	301.72	302.51	298.27	304.28	297.13	297.99	302.67	302.27	298.84	302.73	302.4	303.35	300.31	302	299.9	303.22
304.1	308.25	307.75	301.87	305.6	307.83	304.78	304.09	305.66	304.66	303.69	305.11	304.62	306.03	309.77	307.19	306.28	308	311.5	308.16	313.16	309.24	305.46	304.48	310.38	301.97	307.62	306.69	307.27	303	306.69	306.37	308.1	310.32	305.46	304.08	303.6	301.82	299.83	306.97	302.96	305.49	301.64	302.17	302.8	300.19	302.69	301.44	305.65	305.51
301.64	311.44	301.33	307.79	301.01	306.66	309.82	304.11	303.65	306.78	305.12	301.45	304.01	301.61	304.85	302.31	301.02	303.89	303.04	305.17	306.56	304.28	308.42	306.72	305.38	302.92	304.24	302.53	309.86	307.07	307.53	306.1	301.06	302.77	308.36	309.26	304.06	304.38	304.28	303.83	308.33	307.84	305.29	306.37	308.29	301.93	305.18	300.4	304.37	304.65
308.15	312.19	310.31	312.02	313.88	314.08	312.46	313.22	313.85	311.41	309.16	313.4	315.21	318.8	310.69	309.86	315.55	312.69	306.82	315.37	315.44	310.04	315.13	311.4	311.97	318.89	314.98	311.96	312.93	318.78	309.6	309.71	311.6	316.2	312.11	307.62	311.25	313.01	313.08	314.19	311.24	312.83	316.43	308.47	310.65	316.23	312.29	315.25	314.94	313.3
325.54	327.14	324.48	331.98	325.93	324.45	325.65	324.98	322.15	326.4	323.3	326.91	334.13	330.32	328.14	325.66	326.29	326.09	325.74	329.47	331.07	326.47	325.33	328	324.74	327.93	324.81	326.21	325.58	327.44	326.17	329.67	329.32	325.51	332.97	329.95	328.6	331.04	329.22	330.23	323.41	326.62	325.25	325.84	329.31	332.65	333.35	329.58	332.75	326.33
328.09	325.96	328.06	329.36	329.25	322.05	329.65	328.77	329.56	328.11	328.89	326.91	327.42	333.18	324.01	329.4	327.4	329.17	330.5	328.83	329.1	331.02	327.96	324.37	327.88	326.96	332.29	331.55	330.11	330.14	328.02	332.23	329.19	325.69	326.14	330.47	328.71	323.19	325.18	329.76	331.97	325.74	324.73	323.35	324.86	325.47	331.01	328.65	327.09	327.28
316.73	316.27	314.75	322.16	316.52	315.29	310.91	310.05	318.29	316.29	317.67	317.72	316.13	313.7	317.06	312.64	316.5	318.33	314.64	318.49	314.6	316.52	313.98	315.97	316.38	314.03	311.98	315.57	321.87	317.92	312.16	311.97	320.05	317.01	315.79	309.61	312.28	318.53	316.07	308.19	313.65	312.52	312.96	316.42	314.58	314.84	316.06	313.94	319.26	316.94
305.84	304.25	302.04	298.99	304.8	300.34	306.14	306.51	305.7	300.16	306.62	303.08	304.43	301.43	301.96	300.1	303.9	300.84	309.39	304.93	300.86	304.35	306.77	305.76	301.97	300.28	300.5	303.17	301.25	306.19	298.94	306	307.77	305.77	302.65	302.08	308.47	303.08	301.64	308.68	301.53	302.94	302.28	301.27	302.96	305.62	306.38	309.74	304.06	299.19
300.93	297.47	300.77	303.69	308.6	302.99	305.84	304.08	309.27	302.91	308.35	306.05	301.88	303.88	301.52	305.06	301.2	307.65	304.3	302.6	305.71	307.55	303.26	307.27	304.2	310.81	305.24	300.72	301.8	303.75	305.88	301.88	301.25	305.54	306.37	302.02	304.47	303.47	298.9	309.2	298.51	309.04	299.66	303.95	302.12	300.62	305.08	302.62	299.74	306.17
318.32	314.8	314.1	311.82	317.43	315.48	317.59	312	313.93	315.98	314.63	314.5	310.7	314.43	315.73	314.54	313.86	314.63	318.65	317.8	313.6	314.45	311.69	314.09	310.26	314.38	319.59	313.48	315.26	314	319.52	316.28	313.57	318.18	310.75	317.77	316.61	317.43	316.67	314.12	319.35	316.46	314.61	317.38	314.85	312.43	316.02	315.28	313.08	316.73
324.94	323.83	328.83	330.6	326.54	334.71	324.33	330.24	325.55	326.47	322.18	321.44	327.4	334.17	328.75	330.11	324.5	328.89	325.88	327.8	335.86	323.48	329.27	326.92	327.65	324.14	327.54	328.58	330.07	334.07	328.95	327.03	327.32	333.33	325.71	332.96	327.53	331.71	323.48	326.1	327.11	331.52	330.48	330.52	334.19	332.67	326.73	326.07	332.22	329.7
312.17	312.2	313.73	316.18	317.68	316.52	315.44	312.79	307.87	312.98	312	311.49	310.25	318.61	315.05	315.89	315.11	317.54	312.46	309.28	311.14	309.22	313.8	317.4	315.91	315.49	312.84	317.21	314.84	312.26	315.24	310.53	314.05	308.55	313.44	315.57	321.28	315.33	311.41	313.73	321.69	313.61	311.85	307.5	310.4	316.11	313.08	314.86	315.76	316.19
296.52	299.12	297.91	311.19	302.78	295.61	305.61	302.8	294.51	303.08	303.86	301.33	306.38	298.97	298.41	301.44	301	302.94	299.81	302.37	301.47	299.5	296.97	303.84	304.67	304.76	305.29	300.49	300.02	299.99	302.56	305.37	296.78	301.05	294.73	297.87	301.63	295.17	306.48	303.79	301.07	298.32	301.74	300.54	303.77	301.08	298.43	299.77	299.1	301.78
299.63	303.13	302.62	295.92	302.21	305.21	300.15	299.64	303.16	297.11	300.5	303.4	296.85	304.49	298.86	300.62	297.92	300.32	303.05	300.64	301	301.97	304.22	301.23	299.33	298.36	299.83	303.47	302.81	299.82	304.08	298.3	301.1	301.09	303.11	303.86	301.02	301.24	299.32	299.27	301.45	297.2	304.93	299.23	302.53	296.26	295.12	301.39	300.47	303.76
327.23	328.83	325.54	328.02	325.22	329.82	332.3	325.95	327.51	334.45	326.82	326.67	326.19	332.96	327.79	327.33	331.8	327.51	323.25	331.2	324.09	329.15	327.74	328.89	330.57	334.2	328.07	327.73	324.13	328.95	334.59	330.88	327.59	328.34	324.36	326.11	325.76	333.12	325.4	327.35	329.91	327.58	327.97	329.05	328.47	330.75	328.15	323.58	332.87	329.8
295.55	298.25	294.74	295.05	294.78	296.44	294.07	292.37	295.77	298.44	295.09	295.86	291.35	293.57	290.07	293.57	293.92	295.28	294.86	297.71	298.23	286.59	294.86	297.54	293.22	295.8	295.03	292.82	295.18	295.4	295.46	297.34	292.35	296.04	292.51	299.93	295.33	294.9	288.7	294.26	290.11	292.94	297.81	290.07	292.73	297.14	294.77	291.42	292.74	293.02
314.68	314.09	311.77	306.55	312.85	319.28	312.98	315.67	317.62	310.63	317.27	314.62	313.25	313.36	306.23	310.82	315.03	314.19	311.39	308.04	318.01	314.76	314.43	312.43	314.48	314.34	309.42	312.25	315.64	313.62	319.88	314.19	309.24	318.26	311.25	309.43	310.04	314.99	315.32	312.74	311.66	315	309.25	314.09	314.6	314.41	313.53	315.14	313.62	309.71
314.74	309.56	316.42	317.44	313.77	317.25	313.65	314.03	314.98	316.87	312.11	315.1	306.66	314.62	315.13	320.92	317.38	313.43	315.87	309.69	311.22	316.39	314.86	319.33	317.59	314.56	310.6	314.83	315.75	309.33	311.81	319.75	312.22	315.17	312.81	317	309.76	313.33	318.71	312.95	315.5	315.16	315.68	318.74	315.3	315.76	316.91	313.43	311.68	312.27
306.58	305.75	300.51	305.9	304	304.4	304.37	302.07	307.25	307.28	306.86	301.55	307.23	302.78	303.45	299.78	304.97	304.61	307.6	302.95	308.45	309.15	304.35	310.28	306.17	309.41	304.05	307.5	305.78	302.22	300.63	301.06	300.99	300.39	304.56	308.21	306.24	304.29	305.51	305.9	304.88	310.88	306.56	304.61	310	308.08	305.1	306.44	302.49	306.23
316.75	313.67	314.46	316.68	316.75	316.19	319.65	315.87	314.21	314.49	313.39	308.11	310.02	312.81	312.87	310.8	313.87	311.77	309	309.66	313.49	309.6	314.4	315.62	312.5	314.61	313.61	310.2	311.82	314.25	309.79	317.67	318.85	321.24	312.85	312.66	312.11	313.15	312.95	310.33	315.05	312.99	306.26	309.07	309.59	312.3	311.51	313.96	313.37	309.16
306.7	309.96	303.5	303.57	306.73	305.26	301.77	304.91	306.51	304	300.6	310.06	306.77	303.12	305.45	306	307.61	301.86	302.29	305.92	308.9	304.46	303.45	307.43	303.07	306.21	305.98	311.88	304.89	303.66	303.76	306.38	307.73	306.93	311.52	304.68	304.58	307.09	310.32	306.35	312.24	305.11	303.1	304.01	305.83	303.29	300.37	306.73	307.05	302.7
306.02	305.29	310.04	307.9	306.81	310.04	308.68	307.56	304.78	306.04	304.72	302.85	308.94	306.44	310.01	301.64	305.09	305.71	304.23	307.94	304.8	310.8	307.58	313.31	301.22	305.56	300.27	306.13	306.26	310.6	307.52	307.27	308.52	305.69	308.4	310.14	309.11	308.46	302.15	303.86	304.23	305.5	308.88	308.39	307.38	305.75	307.3	304.03	309.02	307.19
325.2	323.45	330.23	325.76	329.89	330.37	326.85	326.06	328.41	325.35	324.73	324.73	323.84	324.79	328.35	323.38	328.28	327.96	325.77	324.41	324.11	328.1	327.09	331.15	324.62	327.48	326.01	331.29	320.2	321.74	330.9	326.85	329.86	325.01	330.37	327.6	325.73	323	332.73	324.23	328.93	325.55	325.8	330.97	327.61	330.89	324.96	326.6	329.48	329.52
318.83	318.54	315.85	322.59	319.46	318.21	318.62	322.14	317.13	323.92	314.58	312.95	316	314.67	318.34	321.87	316.23	321.3	312.9	310.33	319.27	315.27	322.45	318.56	317.61	325.08	315.89	317.82	320.69	326.27	319.54	316.19	315.95	318.29	317.1	317.63	316.53	318.92	315.82	314.75	318.02	316.77	319.5	322	313.74	315.8	316.32	317.61	313.49	317.93
306.48	302.05	308.72	309.52	309.07	304.3	304.61	305.41	310.35	298.44	309.42	308.62	308.24	303.28	310.85	304.28	307.5	306.95	308.35	304.2	304.76	309.75	303.4	305.12	304.5	305.96	301.87	307.01	310.36	307.15	305.93	305.18	304.52	311.95	304.75	311.52	305.35	303.63	302.45	309.74	308.54	307.48	309.59	304.12	303.95	311.32	304.34	300.74	307.47	305.45
326.75	327.41	319.27	324.91	325.39	323.78	322.76	328.69	326.08	325.31	319.22	321.55	326.63	326.21	323.73	324.44	327.59	326.39	324.44	319.08	323.09	324.32	325.59	326.46	323.6	320.72	327.15	327.79	320.29	325.49	327.28	326.91	330.6	326.15	324.09	322.03	323.85	329.96	323.16	325.53	327.81	329.53	330.71	320.24	322.88	326.82	325.33	323.71	330.03	323.83
305.2	306.61	304.97	303.06	305.18	305.16	311.92	303.26	306.87	307.76	308.38	303.07	305.35	304.44	303.57	302.49	302.37	303.59	300.89	303.63	303.83	310.84	306.74	302.68	305.5	307.18	308.81	307.84	302.28	301.99	305.46	311.1	303.76	301.04	305.9	299.96	309.29	310.57	306.02	306.01	301.99	303.82	306.24	310.26	303.59	304.53	304.04	303.61	301.64	303.23
307.52	303.36	305.81	308.61	309.17	306.24	303.96	309.46	304.14	304.15	305.36	305.02	305.27	307.55	306.15	311.11	303.34	307.06	309.96	309.75	303.99	309.15	304.08	301.82	303.11	294.73	307.04	302.55	307.12	306.07	303.22	305.26	306.28	307.85	305.12	306.02	305.41	306.68	304.62	305.61	306.12	305.1	305.12	307.63	304.26	303.83	306.28	306	305.84	306.23
314.84	315.22	318.33	317.99	317.15	318.15	318.24	317.97	321.2	319.73	319.23	318.03	318.78	320.58	312.98	316.89	316.31	314.33	320.39	319.2	318	316.63	311.87	315.86	327.58	319.57	315.24	320.43	317.89	316.19	313.06	317.3	315.52	321.03	315.21	320.51	318.77	317.43	314.54	317.55	321.22	318.32	321.84	317.02	319.52	314.38	318.29	317.85	319.93	316.25
315.21	321.27	316.32	312.4	315.42	312.79	315.69	316.46	315.6	313.18	309.2	312.33	318.09	315.31	313	314.41	307.72	313.29	316.9	310.7	316.33	322.67	314.29	308.76	319.28	314.91	312.48	314.14	312.49	311.79	312.91	310.07	315.46	314.79	312.86	312.48	316.26	314.37	310.37	315.12	315.3	319.3	313.87	311.59	316.18	312.43	317.9	312.75	317.88	308.88
313.52	313.64	315.94	313.31	315.59	317.82	317.58	317.87	314.69	314.6	314.17	318.94	312.07	315.31	317.11	319.44	320.25	313.92	316.74	313.29	312.52	313.44	314.18	312.22	317.11	311.82	312.17	316.48	315.48	315.05	314.51	310.89	311.46	314.96	310.91	316.7	317.99	311.8	314.65	310.48	316.35	314.9	314.48	316.78	311.93	315.41	316.54	318.59	313.18	317.26
303.2	305.72	301.67	306.33	306.59	304.64	307.32	300.17	302.13	300.54	303.31	301.84	305.69	303.52	305.12	304	306.1	301.96	305.51	306.05	305.51	300.4	308.61	306.71	296.77	303.33	306.89	302.98	300.46	309.96	300.7	304.18	302.9	302.37	302.58	299.18	299.78	302.84	305.63	304.79	305.52	299.5	302.09	300.66	300.11	300.03	302.81	298.02	305.32	303.07
311.39	316	317.97	312.93	318.27	317.18	311.02	313.65	315.7	317.18	314.64	313.46	317.86	317.22	312.24	314.76	317.36	311.62	313.53	318	314.31	313.05	308.36	316.07	314.69	310.56	319.35	315.75	314.32	318.41	315.04	314.47	315.73	317.73	310.02	312.72	316.82	317.1	312.36	314.85	314.82	311.43	312.7	317.03	313.56	315.03	317.01	313.12	318.67	311.45
326.1	331	326.56	326.01	326.74	333.3	328.42	331.4	331.2	331.29	327.52	327.25	331.8	323.5	328.91	326.74	326.78	328.35	329.71	329.59	323.92	325.9	334.28	326.69	325.52	326.99	331.06	335.03	326.45	324.97	329.61	327.42	326.89	325.4	327.5	330.19	326.6	324.71	329.18	326.8	324.72	324.04	326.68	324.4	327.46	325.63	328.57	330.91	329.21	333.72
304.93	306.82	307.18	313.22	309.21	305.49	307.66	308.84	307.77	309.1	303.87	319.36	308.01	309.66	305.12	304.24	311.91	308.96	312.12	310.73	305.68	312.42	307.48	311.72	311.33	308.96	305.71	303.9	307.12	306.71	309.43	310.12	304.09	309.81	308.03	311.85	310.69	307.18	307.68	305.23	309.67	305.72	308.22	302.15	309.58	309.54	307.78	304.83	314.44	313.53
312.59	321.92	311.68	312.74	319.15	316.27	317.61	312.83	316.39	313.45	314.37	316.77	322.15	317.5	311.05	313.13	315.95	314.98	322.94	313.01	320.31	314.64	312.79	312.02	310.86	308.24	313.1	311.58	308.79	315.84	312.03	319.21	319.36	317.36	313.63	311.4	317.67	318.95	313.99	312.42	321.14	316.36	313.46	308.37	315.57	316.07	316.07	313.65	313.51	314.04
300.62	305.05	296.9	300.48	301.96	304.98	301.64	301.03	302.32	300.98	301.23	305.68	302.11	303.38	302.8	304.26	305.81	306.16	302.84	303.14	299.3	304.22	299.89	304.96	299.75	302.44	303.46	300.43	301.44	304.97	298.59	301.49	299.86	302.66	304.71	302.79	304.52	305.22	304.39	301.58	304.33	302.71	306.21	304.32	303.4	302.34	304.77	300.37	304.1	299.25
302.59	304.79	309.25	302.58	304.88	309.03	301.83	302.51	305.75	301.37	298.01	301.88	304.21	307.11	301.16	299.28	304.29	305.89	308.11	304.79	309.28	301.58	301.48	303.49	305.29	307.12	303.25	303.19	307.94	300.4	310.72	309.24	300.73	304.11	308.99	304.75	303.07	304.21	302.17	300.74	305.19	301.91	304.32	309.69	308.83	301.15	305.22	304.66	312.05	304.7
326.57	324.94	324.89	324.14	329.56	323.26	327.11	324.02	326	327.83	327.78	323.52	325.43	325.66	327.34	328.74	326	327.76	330.66	324.8	327.79	318.29	328	323.09	324.85	326.62	328.9	326.58	323.35	333.81	329.93	331.26	326.66	327.69	330.82	325.15	325.78	326.26	326.49	325.65	325.35	331.06	327.9	325.47	322.07	325.95	326.71	323.84	327.74	324.44
293.28	302.46	303.62	301.25	304.16	303.71	303.58	300.47	303.7	302.45	305.15	304.01	302.56	304.16	306.76	300.88	301.77	298.75	305.07	305.17	301.59	300.74	307.42	298.7	301.98	302.92	307.35	302.31	302.38	302.68	304.62	303.33	302.56	305.78	304.95	300.24	303.14	299.01	301	307.86	305.73	304.17	305.02	302.71	303.58	304.97	300.22	305.72	297.53	299.15
308.39	307.41	308.25	312.56	311.33	314.64	305.53	308.33	311.3	310.38	313.28	309.54	308.84	309.73	312.75	308.63	312.05	313.49	311.54	312.1	310.94	311.89	309.42	310.2	311.2	309.95	312.28	316.3	312.07	312.48	306.77	315.73	312.83	311.6	306.17	310.36	315.09	305.47	310.83	310.08	313.46	310.96	308.98	307.76	313.93	308.8	305.66	311.66	313.03	315.76
310.74	313.42	309.8	313.73	314.13	314.06	314.03	316.79	314.46	317.98	310.19	306.71	313.03	315.31	318.28	318.06	313.85	311.24	320.1	315.74	318.43	312.75	311.33	321.01	315.85	314.37	315.77	315.28	316.52	310.9	313.81	315.98	314.81	319	310.09	315.2	318.51	319.41	315.61	316.74	315.13	315.31	317.44	317.73	315.61	313.16	309.57	316.33	317.3	314.19
294.7	296.7	293.32	292.9	290.97	287.77	295.05	295.04	299.88	291.36	295.4	298.82	292.45	297.99	291.9	298.45	296.98	299.12	296.34	292.73	292.4	292.28	294.6	294.36	295.53	295.41	299.23	296.2	295.42	293.32	291.33	293.9	300.34	291.6	297.66	292.85	295.24	297.13	295.8	298.88	297.34	297.46	290.22	298.35	290.32	294.54	290.55	293.26	293.03	290.71
308.84	306.2	308.97	308.61	301.29	315.2	309.5	305.01	311.29	306.67	309.17	308.09	308.59	308.86	306.1	303.47	308.94	307.98	307.4	310.43	310.13	311.81	308.07	305.94	304.42	315.73	315.84	310.18	308.31	309.25	310.26	306.8	308.76	312.66	308.63	309.39	307.95	309.89	307.93	312.84	310.52	311.04	308.36	311.27	309.47	308.69	314.1	309.99	304.32	307.87
318.31	316.03	318.53	315.13	315.07	316.8	317.3	319	317.24	325.14	318.62	319.96	316.68	313.75	314.88	316.91	313.49	319.05	319.41	319.22	321.01	311.37	317.03	319.42	310.79	316.56	317.99	316.96	318.63	318.28	315.92	315.75	324.99	320.26	318.51	315.88	314.78	319.75	315.73	320.32	320.31	316.17	313.13	318.22	314.81	322.77	316.25	315.47	316.19	318.22
291.22	295.05	290.87	291.99	292.79	295.72	292.13	293.14	297.06	294.02	297.03	294.34	290.33	292.3	290.37	297.62	298.5	297.46	287.97	295.73	295.37	290.93	288.03	292.48	293.3	294.6	290.18	290.59	296.87	290.71	296.38	295.27	292.29	292.53	295.89	294.28	291.95	298.46	295.65	294.86	292.86	295.49	295.46	294.83	291.39	297.27	300.88	295.14	289.73	300.19
314.04	312.34	309.77	307.34	307.62	314.11	308.79	310.53	319.95	310.75	315.84	309.19	314.91	308.33	316.28	313.25	311.87	312.7	315.81	309.88	310.24	309.64	309.65	315.88	312.69	310.68	315.17	310.14	313.24	314.84	316.21	314.02	312.53	314.44	312.84	311.58	311.12	313.33	311.24	314.89	310.05	311.42	319.19	318.29	314.64	312.15	313.24	310.02	309.93	313.59
310.54	311.42	314.41	314.7	319.05	309.33	310.89	307.96	317.34	313.87	313.14	310.96	310.96	310.39	311.16	310.85	306.81	306.67	313.12	306.74	312.36	315.52	311.54	310.89	315.7	312.22	317.09	312.92	311.83	314.71	316.04	313.85	312.28	311.93	314.49	317.48	307.4	312.55	315.56	310.18	311.11	310.08	309.04	314.37	311.26	310.6	314.13	315.82	309.09	314.94
316.32	310.52	315.74	312.98	316.19	309.93	310.26	315.51	306.41	311.61	314.02	313.99	312.23	317.3	312.96	305.95	309.16	311.14	314.32	313.06	311.01	313.4	307.6	313.63	315.36	316.88	310.95	306.78	313.86	313.69	312.02	314.11	316.47	313.04	316.8	311.08	318.08	306.81	316.39	314.27	316.34	312	314.65	309.72	316.1	313.33	312.02	315.18	312.3	310.05
301.09	305.31	310.3	306.26	305.62	304.35	306.17	306.23	304.1	308.66	301.41	306.05	308.06	305.33	304.04	307.9	308.85	303.44	307.83	307.17	299.42	312.77	305.27	303.95	304.71	308.36	299.92	307.45	302.75	299.56	305.13	303.53	308.53	308.57	308.21	302.94	301.48	305.67	306.55	310.6	306.38	308.85	306.06	302.93	307.39	303.72	306.05	309.7	307.15	308.8
293.07	295.88	296.01	293.88	293.47	300.09	292.76	296.77	290	294.68	293.74	296.38	292.34	301.11	296.37	297.2	294.25	300.78	298.27	293.15	300.35	298.01	298.32	298.79	301.11	297.11	290.29	292.46	296.11	294.49	290.2	289.57	288.61	295.2	297.71	296.44	293.61	296.97	290.85	296.84	291.55	296.98	295.04	296.96	292.2	295.5	298.97	297.4	296.84	295.3
326.59	327.59	328.23	325.73	327.24	324.35	318.93	326.76	326.35	324.34	326.06	323.53	322.7	325.38	324.86	325.25	325.93	325.78	327.57	325.82	320.36	321.97	324.74	321.26	328.42	329.45	328.68	322.02	331.86	321.68	319.81	322.81	322.67	324.28	321.73	325.26	325.85	322.21	326.6	328.42	323.1	325.9	322.66	326.39	325.52	323.18	326.82	328.5	326.65	324.76
318.48	315.82	312.85	318.25	313.53	312.82	310.02	314.54	314.79	316.75	314.27	312.69	313.97	308.94	312.4	316.27	312.05	315.87	314.84	316.52	315.65	320.32	316.26	313.28	317.24	316.19	316.23	315.06	313.57	320.2	316.76	312.76	312.7	311.69	316.81	312.07	311.24	315.63	312.37	315.58	316.79	310.65	314.94	314.04	318.48	317.76	311.24	314.24	311.79	318.39
303.12	302.52	303.82	301.45	311.42	302.58	309.66	303.23	301.67	307.59	307.29	302.16	309.9	304.61	305.09	309.13	303.68	304.73	306.62	303.98	308.33	308.16	309.16	306.55	303.25	308.25	302.51	303.05	306.66	308.96	305.82	303.9	308.56	309.86	303.93	309.06	314.77	301.62	306.75	309.28	306.17	304.79	301.86	306.6	304.67	301.88	302.74	304.83	309.55	303.15
327.42	324.86	321.08	332.13	332.52	329	321.61	328.89	324.33	330.56	326.39	325.19	327.46	325.72	332.88	322.87	328.75	323.68	325.42	325.56	324.66	328.34	330.89	330.27	329.77	325.77	332.25	321.85	329.99	324.39	327.74	332.79	321.97	322.72	323.3	330.72	328.04	325.94	327.97	323.9	326.39	324.89	324.73	329.39	333.65	329.46	327.97	328.55	331.86	329.5
314.96	308.65	316.57	314.67	311.85	312.09	315.72	314.32	312.38	318.13	317.16	309.29	316.33	309.46	313.18	314.9	315.59	314.38	315.91	312.84	312.13	312.67	315.02	315.35	309.42	313.23	315.06	319.14	310.5	310.29	310.87	312.75	309.38	310.47	308.38	315.6	314.07	313.45	314.05	309.08	314.1	311.33	313.91	311.6	316.2	307.59	311.53	314.33	308.7	313.43
318.07	314.87	317.06	311.55	313.18	315.42	314.5	316.58	316.79	317.78	319.45	309.08	320.21	310.06	314.16	311.88	313.22	311.97	320.42	313.95	313.42	321.64	312.08	310.46	317.02	308.94	319.95	314.73	316.92	318.68	320.28	308.3	311.11	316.64	312.1	310.04	310.71	317.98	312.4	314.16	316.17	316.27	310.03	314.4	309.75	319.01	313.79	313.47	312.79	314.57
326.37	325.78	329.49	326.57	332.98	329.14	327.32	326.8	330.02	326.42	327.35	325.31	324.77	326.73	328.67	326.35	326.77	325.72	325.76	327.62	326.2	331.85	331.61	336.05	323.78	329.78	330.38	327.94	331.16	328.87	329.24	329.79	330.54	326.42	331.68	331.16	323.97	329.12	326.75	327.96	324.32	329.03	328.27	329.21	325.18	327.32	334.07	330.23	326.79	326.52
[truncated: 150 more columns]
