# Supplementary material for: Genetic dissection of main and epistatic effects of QTL based on augmented triple test cross design
Source: PLoS One. 2017 Dec 14;12(12):e0189054. doi: 10.1371/journal.pone.0189054 (PMC5730204; doi:10.1371/journal.pone.0189054)
Supplement: S9 Supporting Information — (ZIP) [file pone.0189054.s009.zip › z5_250_0.2_5.csv]

305.46	300.95	310.19	304.3	299.84	309.3	305.2	302.71	303.73	301.05	301.69	310.21	307.14	303.99	309.4	301.94	309.39	306.19	304.17	306.11	303.22	304.53	307.23	305.77	303.02	300.93	302.12	301.03	306.24	311.27	307.42	308.6	304.13	301.02	306.58	304.72	308.17	302.71	306.58	303.1	314.14	310.44	304.53	315.52	306.32	299.35	303.55	308.12	305.57	302.19
313.57	306.46	316	309.46	311.23	309.66	302.47	313.11	308.18	312.88	315	312.72	318.31	305.01	311.75	315.22	311.64	320.56	311.44	314.39	309.57	305.12	305.83	317.12	313.64	313.38	311.19	313.01	313.54	318.66	306.44	310.26	310.6	315.93	306.65	310.61	309.64	315.01	316.65	305.65	312.77	316.28	315.99	309.36	310.19	310.73	313.87	313.92	310.33	305.69
312.66	302.04	302.45	303.26	304.27	301.48	309.53	306.58	298.21	308.49	307.85	306.18	308.35	305.83	304.54	302.4	304.97	310.2	303.33	300.85	310.88	306.08	298.04	302.16	301.71	307.7	309.45	306.12	306.76	300.64	307.38	301.75	306.68	300.73	301.98	302.02	295.41	298.98	305.48	310.08	301.29	305.53	301.59	314.41	309.49	302.49	310.49	302.43	313.57	305.35
316.31	316.6	316.43	318.17	323.09	310.08	319.46	322.81	319.86	313.9	313.11	318.91	317.54	324.72	316.35	318.24	306.74	314.87	319.92	326.37	325.37	315.53	318.73	312.23	314.05	312	323.96	318.37	318.09	319.83	326.7	318.26	318.15	320.25	320.09	314.92	315.99	318.61	318.06	323.51	319.71	317.72	322.39	313.83	317.74	315.53	322.42	317.14	316.13	316.8
296.68	300.78	308.12	301.29	297.71	309.1	308.65	305.58	306.38	304.65	310.16	296.11	305.32	295.3	303.62	297.66	300.39	302.5	306.1	301.38	293.08	306.7	303.13	305.06	297.29	304.93	303.71	301.87	306.09	300.98	302.89	307.95	305.75	314.13	300.82	300.96	301.04	295.76	306.44	311.26	298.31	300.67	302.69	307.44	301.1	311.36	301.58	296.21	303.69	305.3
308.26	309.4	315.68	313.39	308.63	307.56	308.67	306.44	303.88	314.41	303.08	310.01	306.56	311.12	309.03	308.12	307.3	306.38	310.08	310.19	307.54	302.54	305.38	314.34	306.44	312.04	297.73	313.28	312.61	309.96	309.21	310.11	308.83	310.79	313.08	308.88	314.55	310.29	308.99	308.59	309.43	312.05	309.77	313.69	311.31	305.48	313.48	312.93	303.82	311.14
317.08	319.37	319.09	311.48	313.56	316.14	313.15	311.72	308.15	310.65	308.37	314.31	315.4	310.72	316.61	314.77	317.94	316.06	306.39	316.6	313.75	314.01	316.84	317.13	316.01	306.76	312.9	307.3	313.5	316.69	310.95	306.94	311.62	317.9	315.18	310.99	311.63	318.07	316.76	315.44	307.31	310.65	313.97	322.5	308.79	315.48	313.84	308.7	311.89	311.17
316.06	311.92	316.15	317	319.41	319.14	319.74	324.31	308.92	317.99	314.79	316.67	322.09	325.56	319.62	317.19	317.48	317.7	318.07	312.3	308.19	320.71	324.88	317.18	319.47	325.3	320.99	319.63	313.77	323.17	324.43	316.21	321.85	317.19	313.43	318	317.59	322.77	318.31	317.49	314.38	311.87	321.53	310.58	315.8	314.4	317.3	321.47	321.98	325.34
291.04	293.41	295.01	299.84	293.08	297.54	292.98	293.9	295.01	297.05	291.39	299.83	294.65	306.14	291.93	291.29	300.15	294.85	303.23	296.04	291.32	290.65	299.84	292.19	296.92	294.94	292.61	291.95	297.9	301.3	292.94	295.8	298.99	293.72	293.68	302.02	294.53	290.92	286.55	298.88	297.76	300.4	297.29	296.32	296.29	298.07	292.94	289.24	292.94	296.43
302.9	305.58	300.26	304.71	307.4	306.22	308.84	305.56	304.83	309.11	299.58	304.98	303.34	305.65	302.86	303.12	299.13	308.45	303.5	305.02	301.41	303.59	302.19	300.37	308.49	307.03	300.44	311.01	303.99	299.96	299.59	302.91	299.39	301.49	302.12	307.71	308.61	302.34	309.77	296.56	301.88	303.1	307.3	300.9	306.37	306.49	305.07	307.08	306.08	295.28
301.79	294.08	302.83	296.74	301.74	304.57	303.49	305.38	305.95	299.25	307.54	305.93	293.86	299.28	302.19	300.24	305	308.4	299.25	296.91	305.38	302.44	304.03	308.2	307.6	300.16	300.13	300.45	302.22	302.8	310.06	303.46	295.08	296.68	300.64	306.71	302.21	303.45	298.49	302.22	305.8	299.67	302.32	303.64	301.48	289.99	302.2	300.82	296.67	305.84
307.6	310.5	301.65	306.95	309	319.65	300.81	305.62	306.07	304.31	298.48	312.1	309.5	304.18	305.85	303.43	309.01	304.09	304.52	297.42	307.17	301.21	306.87	306.35	306.26	308.84	300.16	304.11	307.79	294.28	309.14	298.2	300.98	303.29	297.13	303.34	308.47	309.01	306.28	301.19	308.16	307.62	304.31	308.33	306.26	306.87	304.25	304.18	306.92	301.06
316.96	316.79	315.02	319.9	314.09	310.36	309.94	314.82	312.29	310.6	315.79	314.64	308.34	317.8	320.19	318.68	311.56	307.81	314.15	320.12	307.29	308.91	317.16	319.21	323.52	313.81	313.98	318.59	314.72	314.23	311.25	313.68	325.8	313.47	320.14	316.56	311.87	315.93	314.02	310.18	309.93	310.39	318.51	313.39	322.01	317.43	316.44	314.32	307.29	324.82
295.33	304.47	302.59	303.98	304.36	315.04	300.62	303.3	296.4	309.1	299.74	302.36	301.88	304.27	298.67	304.1	298.11	311.54	301.57	295.51	310.47	302.65	306.8	296.62	294.8	295.24	309.46	299.71	299.98	308.05	303.21	301.17	303.6	306.08	310.06	303.89	302.01	301.27	304.25	301.29	305.65	305.61	302.24	304.45	305.73	298.79	305.75	309.53	308.48	301.06
326.85	322.97	332.38	324.17	327.15	327.12	318.21	326.07	327.63	323.1	325.93	320.19	327.85	325.29	326.52	326.96	327.53	316.83	326.68	323.68	326.69	325.22	321.09	324.91	327.76	322.4	323.33	314.32	320.51	321.98	317.18	322.83	328.62	313.44	323.86	321.83	326.44	323.3	327.24	315.64	326	323.53	327.57	325.13	319.54	325.77	324.41	326.68	330.81	332.68
295.44	304.91	294.01	299.16	297.83	294.07	297.96	300.95	298.98	291.64	299.43	298.07	296.68	294.96	297.93	301.35	294.07	292.24	295.84	290.91	298.45	297.35	301.56	294.03	296.56	299.01	300.38	296.92	293.22	300.92	289.04	299.45	296.33	300.45	295.58	295.81	293.85	293.8	299.25	291.95	299.92	293.86	296.17	291.6	290.21	289.98	291.19	287.58	295.7	298.38
301.22	295.03	305.87	292.61	296.69	295.77	298.18	297.49	294.69	291.95	293.85	301.46	303.53	298.27	301.81	293.01	297.79	296.51	298.87	301.61	295.74	294.81	300.11	286.5	294.36	301.16	302.53	301.05	300.73	295.84	298.56	292.14	295.16	295.87	292.32	294.36	299.28	300.45	292.16	296.9	301.07	301.35	295.38	292.01	294.44	299.82	300.06	296.98	293.1	289.08
317.75	312.58	315.94	315.46	316.05	311.46	311.18	317.59	307.53	315.37	315.55	307.61	311.44	314.34	320.41	315.47	313.63	321.37	314.56	310.71	325.36	310.87	321.65	310.92	308.81	304.88	317.84	315.51	313.29	311.86	313.23	319.09	314.48	311.57	311.54	320.52	306.19	313.11	324.44	316.91	319.26	310.69	316.73	310.66	308.37	308.16	313.6	312.6	318.86	312.29
308.94	307.24	303.69	305.32	311.27	301.03	307.11	308.16	305.03	304.14	309.14	299.98	308.73	309	311.69	300.95	306.92	308.15	304.62	308.65	303.98	304.89	299.57	296.99	307.64	307.95	305.33	305.21	305.26	308.56	302.29	311.55	308.75	305.59	305.48	299.93	312.91	310.61	308.87	308.95	308.88	315.08	304.32	305.99	307.61	310.27	309.96	301.69	304.11	302.67
319.37	310.97	318.53	320.07	312.38	308.51	319.82	317.76	303.91	315.97	315.67	310.15	315.8	317.52	315.15	316.04	309.2	310.68	309.42	316.44	319.3	318.83	315.5	317.94	310.7	311.95	309.23	314.58	324.84	317.68	311.29	318.88	309.92	310.27	318.24	311.77	311.47	307.66	314.57	319.26	312.93	316.97	317.95	310.81	321.72	309.28	305.84	310.78	314.64	311.01
305.84	303.32	302.89	302.69	303.31	302.5	302.83	302.63	301.84	302.68	305.7	303.33	300.55	301.29	306.45	303.95	304.33	301.04	303.68	303.14	305.05	300.11	299.92	303.64	304.8	306.72	304.62	303.72	307.81	310.29	300.98	306.28	302.2	304.72	302.17	302.59	308.22	309.4	296.97	308.05	307.27	302.84	305.75	309.39	304.15	306.5	302.89	301.29	306.79	296.66
308.51	312.7	299.99	296.91	303.12	308.86	300.26	305.07	304.71	299.09	301.87	301.18	310.23	307.6	308.67	300.67	300.9	301.75	302.05	294.27	300.53	306.54	299.58	305.42	306.29	299.01	311.59	308.97	306.26	303.99	304.97	309.42	301.44	300.7	311.72	299.7	303.39	310.2	305.39	304.93	302.71	303.97	302.25	295.37	302.03	299.77	309.88	305.29	301.77	302.81
295.03	308.44	304.31	301.25	305.68	301.39	301.98	298.64	305.6	302.06	305.75	308.33	300.74	301.59	305.14	303.3	305.07	296.71	301.66	302.14	304.15	306.92	312.92	305.67	308.98	303.32	309.26	310.4	303.36	311.91	304.75	301.43	303.38	307	310.91	316.16	305.76	307.34	306.47	306.43	314.61	304.66	307.3	305.54	304.54	304.28	305.92	302.57	310.88	299.72
321.16	327.95	327.25	321.51	337.4	323.19	334.42	324.88	336.18	326.03	326.63	316.21	336.89	326.94	324.65	334.18	323.25	332.12	336.93	335.21	330.29	334.06	327.16	333.35	322.05	325.6	332.32	333.75	329.52	333.75	331.47	325.6	331.92	333.6	323.67	334.9	333.33	327.11	325.89	328.98	324.96	327.6	332.7	321.84	332.96	329.24	321.88	327.77	329.3	325.15
319.24	316.3	314.22	312.9	321.71	310.29	315.9	316.29	312.81	307.05	319.07	315.93	318.57	315.75	316.74	320.33	310.05	307.5	312.87	319.89	303.97	317.47	316.64	315	312.68	311.68	316.38	317.2	317.37	311.25	320.84	311.83	320.34	308.14	319.45	310.43	310.33	320.78	317.44	318.15	319.41	308.4	323.8	318.55	307.54	315.85	319.51	319.2	318.37	311.51
304.1	299.27	310.55	304.69	307.78	316.9	309.11	314.64	307.06	307.6	307.14	303.94	305	299.89	306.62	307.01	309.59	308.98	309.91	305.97	300.08	307.48	308.41	312.15	311.69	301.03	311.16	299.91	300.06	304.92	306.18	302.34	311.56	308.9	307.64	307.17	304.51	311.11	304.15	309.61	308.24	307.42	296.54	305.06	307.58	299.21	306.99	308.36	312.11	309.67
297.16	313.59	307.2	300.28	300.58	300.66	302.25	298.57	295.01	297.01	297.36	306.23	307.5	298.3	305.02	299.98	296.11	303.48	298.47	303.96	304.42	303.27	303.62	292.74	309.67	305.77	301.66	299.34	308.83	301.6	301.26	297.22	301.11	299.8	298.99	308.31	311.64	300.27	297.44	307.63	307.19	301.2	296.18	306.13	307.06	307.4	300.21	306.87	308.08	300.72
300.15	306.25	310.18	305.63	301.74	303.14	308.1	296.43	309.12	299.4	306.77	307.06	302.26	302.78	308.07	304.93	306.16	311.2	302.94	303.81	306.56	305.62	300.07	308.26	303.88	300.13	305.05	302.8	305.12	303.5	306.29	308.33	307.02	309.67	299.95	314.52	302.25	313.93	299.99	302.38	306.52	310.36	294.01	306.37	309.06	306.16	301.26	310.93	307.59	305.5
318.8	318.85	318.93	320.14	309.69	319.4	325.11	317.02	314.97	324.8	319.14	315.6	321.06	324.55	316.3	316.07	316.73	322.45	323.15	319.31	312.7	320.62	319.84	321.66	320.25	325.75	320.43	318.77	320.73	311.21	321.84	317.88	321.04	322.45	321.62	315.78	322.94	318.88	321.56	321.72	322.02	311.61	316.52	322.22	318.67	318.03	327.18	319.03	309.9	314.24
301.04	302.77	290.66	303.61	302.6	296.89	295.41	294.53	295.78	304.2	303.57	299.98	296.95	294.17	299.2	306.15	299.18	298.94	296.03	304.09	297.34	299.07	297.43	296.43	298.03	300.25	294.04	298.6	297.82	301.27	304.57	302.69	300.23	308.14	301.58	294.11	285.45	295.04	298.89	291.77	301.42	294.88	294.86	299.85	301.97	303.77	300.3	300.4	303.46	304.27
311.21	312.25	312.39	309.99	312.41	310.13	311.9	308.16	312.78	313.41	316.73	315.08	310.08	309.48	307.41	317.72	310.24	313.36	312.44	310.73	311.92	312.81	313.92	309.89	309.88	311.73	314.62	304.18	306.97	307.02	312.35	313.39	311.39	309.71	313.54	307.15	309.61	307.9	311.52	309.22	307.14	309.03	313.83	311.8	310	303.2	311.65	314.01	304.88	313.02
317.22	318.82	317.77	321.83	306.68	320.16	318.26	309.88	317.28	312.31	308.98	321.78	314.46	316.39	316.55	319.65	311.63	314.48	312.96	313.64	312.14	318.08	320.35	322.76	314.93	322.44	318.84	313.36	314.65	321.77	308.73	320.88	318.54	319.36	314.77	316.54	310.97	315.62	318.55	307.82	322.19	313.22	309.76	313.4	317.69	320.28	315.56	316.35	316.74	309.62
293.83	298.26	289.41	297.16	291.61	294.67	291.85	298.95	291.03	294.39	296.97	293.24	292.09	292.86	294.43	290.13	296.99	297.85	293.92	291.96	289.82	291.41	299.1	290.93	295.93	289.81	291.54	294.08	298.68	288.65	293.21	301.27	297.93	293.94	294.84	293.23	293.36	299.19	298.13	293.06	290.71	285.44	298.63	298.42	292.92	292.69	296.11	296.75	290.41	302.89
307.26	307.75	306.76	304.03	319.44	305.31	311.51	306.91	309.42	309.42	313.94	305.63	312.81	311.27	312.88	311.26	318.86	308.91	321.61	307.51	307.39	308.96	314.27	305.62	314.24	309.89	307.22	307.12	309.27	309.57	310.74	313.03	310.08	314.05	307.57	309.43	318.43	304.61	305.07	311.34	311.62	312.51	309.15	310.81	312.11	312.24	313.7	304.5	306.47	313.01
330.04	329.29	325.01	326.32	327.2	333.77	325.35	331.97	323.04	326.52	333.34	333.9	330.14	332.13	333.28	333.13	321.11	329.78	329.44	330.19	322.29	327.88	332.71	325.51	325.1	329.85	323.26	328.74	323.3	330.7	329.21	329.57	327.46	326.8	330.7	327.79	329.67	328.57	333.9	333.86	327.9	328.47	326.67	327.13	322.6	318.66	328.31	329.65	324.74	324.11
301.73	305.81	308.87	307.3	309	305.97	304.51	304.97	307.28	306.39	305.48	310.11	298.88	301.9	310.08	301.42	304.98	298.03	303.59	305.12	309.78	302.64	300.15	306.26	303.98	300.67	300.08	306.55	309.69	313.79	304.78	306.57	306.96	306.71	307.09	307.81	310.13	302.58	303.49	302	313.86	304.62	303.81	306.98	309.95	304.47	302.54	299	298.12	299.24
309.19	302.05	307.46	309.71	306.35	309.67	305.66	310.94	310.22	304.3	309.91	313.29	310.92	304.7	310.4	312.77	308.28	312.35	314.34	307.55	308.84	311.61	302.68	309.36	308.33	303.85	301.4	313.32	312.22	307.67	309.33	314.07	309.47	305.3	311.37	307.51	310.13	306.57	313.57	306.18	313.54	304.49	307.39	310.81	315.71	315.17	306.81	319.27	312.79	306.34
292.41	300.42	293.88	291.17	302.8	301.87	302.93	294.42	299.18	297.98	287.49	296.27	294.66	293.73	302.81	297.48	298.06	291.94	294.42	289.38	298.35	299.07	293.04	298.83	296.07	297.2	298	304	300.22	294.87	303.24	296.3	295.09	289.26	295.09	298.56	295.23	298.52	294.13	295.76	288.43	291.41	292	295.51	285.24	289.21	295.92	285.74	297.64	289.62
305.97	305.46	297	310.51	300.21	308.67	299.74	297.72	304.45	298.04	301.68	304.95	300.86	301.11	302.35	305.84	309.83	302.81	296.24	308.25	298.95	300.31	308.53	304.78	296.84	296.29	302.44	304.04	307.03	305.95	292.07	299.39	301.49	305	304.13	301.51	296.93	305.41	304.6	299.22	303.12	312.63	309.08	299.53	301.8	303.04	303.9	302.07	300.71	305.37
319.19	317.4	316.43	316.21	314.32	320.02	316.84	318.19	323.72	310.79	322.54	311.63	317.73	314.99	320.26	319.7	324.36	317.64	323.54	320.13	320.9	315.16	319.61	320.66	317.07	323.78	318.14	316.48	314.82	321.64	316.58	310.22	324.28	312.03	310.69	312.69	317.04	322.4	317.59	314.96	310.96	310.44	315.54	319.4	317.02	308.38	318.09	319.02	315.5	324.96
328.5	321.8	329.23	329.28	329.01	326.23	325.29	330.39	327.19	328.15	330.31	329.68	329.76	326.89	331.09	323.63	318.28	323.43	327.29	336.24	331.26	326.71	337.25	328.58	333.98	328.96	328.65	328.6	334.16	328.49	336.78	329.55	322.71	326.08	330.9	332.83	322.89	327.56	334.68	330.22	330.87	326.09	321.31	330.87	328.01	329.68	320.4	330.45	329.9	331.28
303.42	305.39	304.72	309.74	311.13	299.42	302.6	303.94	315.57	311.06	299.97	307.13	316.82	318.59	302.99	302.74	309.05	310.5	307.45	299.95	312.47	310.19	302	310.66	303.92	304.81	307.28	303.52	304.66	304.38	307.87	301.63	308.71	304.87	309.36	304.88	299.2	301.41	305.97	313.03	314.39	297.87	316.12	311.65	308.62	297.89	310.06	308.94	309.76	304.25
322.83	322.86	330.15	327.53	323.24	330.03	329.07	328.62	320.36	329.17	331.43	333.28	332.92	320.69	329.1	326.68	332.51	330.34	323.92	334.9	329.94	333.31	328.36	327.39	326.19	326.66	323.25	321.21	333.6	326.7	326.2	326.6	327.22	320.48	327.77	333.76	328.1	331.03	331.84	325.61	326.02	328.51	328.49	327.32	320.88	326.89	325.66	330.05	332.71	325.96
305.13	304.24	307.32	302.59	308.5	302.32	300.47	305.16	299.05	298.27	297.83	303.79	308.31	298.88	307.4	293.15	307.01	304.96	305.89	307.48	307.59	301.46	304.04	300.39	303.18	311.66	306.2	303.5	307.02	303.3	297.73	302	303.75	314.9	303.16	300.68	304.18	300.92	300.57	297.46	310.83	304.07	310.02	299.38	301.6	301.46	299.5	301.27	302.55	306
316.1	314.1	315.12	313.88	316.3	311.92	317.75	322.82	313.38	321.55	317.26	313.91	316.25	312.55	319.48	316.71	319.14	317.19	317.34	316.85	318.02	314.99	320.22	321.08	313.31	319.5	316.01	317.62	316.3	316.8	314.71	315.06	316.49	316.6	309.34	322.77	320.04	317.34	320.03	321.05	318.81	313.39	315.9	312.13	317.39	318.2	306.91	324.14	312.17	310.82
294.83	304.21	305.72	294.92	297.98	300.74	299.34	298.88	301.2	295.3	300.07	305.47	296.56	304.71	291.46	305.69	299.14	301.85	302.47	300.35	297.97	300.18	302.53	303.84	294.93	295.76	295.45	301.04	300.46	297.72	302.37	303.59	296.86	297.36	301.67	299.52	307.44	297.02	303.39	297.39	301.83	302.05	301.01	300.92	305.02	294.63	299.71	303.48	304.17	297.9
296.23	302.77	316.47	311.69	308.97	309.55	305.57	304.23	310.85	307.52	308.65	314.36	308.01	313.99	315.03	313.79	308.73	308.94	309.59	302.29	304.12	309.18	302.88	313	311.11	314.29	316.36	308.4	307.47	316.36	314.51	312.48	316.25	308.5	310.71	309	309.3	310.53	322.99	310.39	308.67	318.14	310.07	312.11	318.05	316.9	320.79	314.62	313.78	312.44
304.1	303.59	311.91	298.49	304.73	306.57	302.66	295.51	309.97	298.51	304.33	301.66	304.27	300.22	310.07	310.25	306.94	302.33	304.62	303.17	302.87	298.09	303.4	303.09	303.07	303.14	299.37	302.34	307.45	298.51	300.92	307.05	303.13	308.86	302.1	309.77	308.65	313.14	303.87	306.85	305.12	302.53	299.33	298.17	306.49	304.75	303.19	306.5	302.36	303.82
318.96	317.27	317.08	316.83	309.34	313.63	322.24	313.4	317.75	314.68	315.21	311.82	315.21	316.07	314.11	311.97	316.65	316.09	307.19	316.12	309.97	314.43	311.98	323.1	311.92	307.21	316.06	322.79	321.4	318.28	318.66	314.59	318.01	316.3	316.08	311.86	315.55	303.46	313.88	314.87	306.94	319.21	317.07	317.98	318.83	315.76	319.27	310.58	300.64	313.3
319.76	328.33	327.63	322.91	334.72	324.24	329.11	323.19	328.78	329.59	322.6	334.39	322.56	329.98	329.59	329.13	320.05	323.12	331.07	328.9	331.99	333.19	327.5	323.73	323.64	324.23	330.33	322.86	332.85	333.46	326.08	325.66	324.39	327.52	323.99	323.41	324.99	324.18	323.58	330.74	331.47	325.46	328.53	325.54	332.53	333.64	324.52	329.07	327.03	327.07
302.49	309.15	308.3	301.67	314.38	313.25	303.21	307.64	312.06	310.59	301.61	306.18	311.25	311.25	315.35	314.6	309.92	308.55	311.39	308.22	314.74	308.98	306.85	313.42	305.87	306.98	306.78	309.43	316.07	305.25	312.51	306.8	305.2	309.88	307.54	307.87	312.06	309.63	312.79	306.1	310.72	310.36	310.39	311.44	308.38	305.43	308.09	308.62	314.81	310.61
295.19	289.48	293.91	290.68	295.78	287.33	295.34	298.33	300.19	296.61	290.54	292.67	293.1	298.55	295.66	298.27	295.92	292.05	296.67	300.44	300.2	298.11	293.21	292.77	298.38	287.5	291.6	304.03	295.23	294.77	299.05	294.87	293.61	289.37	292.01	290.84	286.78	294.47	299.42	299.21	286.78	293.53	291.39	292.8	303.05	300.72	291.53	295.94	297.44	293.26
303.39	305.11	302.2	299.44	303.69	294.47	306.19	303.28	299.33	308.23	295.69	300.22	304.81	308.21	302.39	302	303.6	306.39	300.15	298.32	305.64	297.95	293.39	296.15	309.83	295.42	302.26	302.54	296.53	302.15	303.04	313.19	311.39	305.52	308.8	299.43	299.5	306.05	304.32	293.03	300.52	302.52	299.27	298.19	307.7	299.91	299.01	305.78	305.66	302.5
326.72	328.8	328.29	334.42	330.74	328.39	329.05	331.65	333.61	336.57	329.5	326.43	326.88	329.69	328.63	334.43	322.95	327.08	329.99	329.04	322.53	330.45	327.74	326.75	322.35	328.43	334.48	323.51	331.89	327.06	329	332.7	320.73	322.58	317.77	325.06	326.31	331.47	332.71	332.65	338.06	321.36	333.86	332.89	329.92	323.71	327.82	329.34	331.16	326.25
309.62	313.8	313.29	309.5	315.98	317.51	308.54	312.23	309.99	314.66	316.8	318.8	313.47	312.42	313.87	319.73	311.82	314.12	307.9	310.15	308.94	311.64	310.46	308.34	308.95	308.55	315.77	312.59	318.46	311.15	316.02	305.02	315.9	307.23	313.3	314.75	316.44	311.84	305.8	312.57	309.27	309.03	313.53	310.2	315.53	312.62	312.95	310	308.09	311.62
300.4	310.58	296.19	299.1	306.91	307.87	304.45	300.78	296.91	300.41	305.42	298.64	301.78	303.65	300.8	306.45	304.96	302.33	298.53	298.19	307.53	304.49	299.97	302.5	307.26	295.38	294.22	299.17	308.32	301.32	307.08	298.01	302.17	306.5	301.97	303.47	303.07	296.69	306.92	308.03	307.15	305.06	302.56	299.62	303.88	300.29	300.15	305.11	301.77	304.86
302.07	292.74	304.19	298.04	295.65	302.66	298.51	295.24	305.49	292.15	298.01	300.16	295.73	294.38	301.63	295.69	306.85	293.54	300.48	291.26	297.81	297.65	300.52	298.93	293.5	296.4	295.99	301.05	297.62	296.92	295.2	291.93	296.27	292.75	291.17	302.29	293.81	298.8	294.36	294.28	296.12	301.25	301.63	298.09	296.67	304.16	293.49	294.69	292.23	297.32
308.28	309.98	306.67	309.14	305.19	310.72	311.25	310.07	310.21	311.52	304.74	304.97	299.35	304.88	311.54	310.75	301.96	309.32	299.34	304.38	307.67	311.18	308.81	297.55	304.68	302.44	305.61	307.05	308.39	313.77	304.56	299.46	314.54	308.64	306.52	299.36	305.93	308.25	301.01	308.23	300.91	318.11	302.67	309.44	314.5	306.76	305.4	309.1	305.58	303.67
301.16	303.57	313.3	313.2	298.71	307.09	302.87	306.97	305.19	300.06	308.06	305.34	309.35	310.87	307.89	307.89	312.74	314.32	310.38	314.58	298.55	306.97	307.11	307.55	306.67	303.45	312.93	308.23	317.19	307.87	308.52	306.19	309.21	308.45	307.17	306.38	305.82	305.84	307.18	310.28	310.59	310.86	307.22	307.86	310.96	298.48	313.06	310.7	304.13	304.89
325.72	332.7	317.72	332.16	323	330.22	324.04	324.14	332.66	331.55	328.36	329.57	327.15	325.21	324.23	324.58	328.16	333.21	328.72	330.12	340.44	320.47	324.96	320.95	328.31	330.18	332.35	324.82	327.18	325.6	322.36	329.21	323.06	330.27	323.98	332.45	324.88	335.52	325.26	328.93	332.19	331.27	330.03	327.36	329.47	325.29	323.64	325.83	322.86	325.8
312.79	299.65	315.07	315.53	314.96	305.54	303.29	305.3	300.42	308.15	305.94	307.06	298.62	307.37	311.74	299.66	309.59	301.5	310.51	304.65	302.15	298.92	301.57	307.51	298.09	300.56	303.47	306.22	304.69	306.86	310.31	310.48	304.29	310.31	295.97	301.17	305.91	305.03	313.34	304.61	304.38	301.27	311.78	308.58	304.79	305.48	308.91	306.69	309.7	305.89
302.83	300.87	301.75	297.16	301.71	305.55	307.07	301.07	295.02	295.12	295.83	295.99	302.99	298.06	298.35	304.67	300.35	303.91	304.89	302.97	301.25	299.33	303.74	301.17	297.41	301.07	303.3	294.61	292.11	300.63	304.37	297.1	296.52	296.7	298.59	295.45	302.09	299.98	294.1	297.56	303.28	300.09	303.7	307	300.91	305.37	309.29	297.62	291.62	292.25
324.19	317.8	318.61	315.47	311.28	322.77	319.25	326.58	316.09	315.32	320.98	316.19	320.03	319.04	320.16	320.5	317.13	317.15	308.47	325.39	313.63	319.86	314.43	320.43	318.61	318.41	324.46	315.6	317.66	318.31	320.23	313.71	315.22	315.05	308.59	312.61	315.47	322.26	314.04	311.95	321.59	313.41	321.82	319.16	317.26	319.09	319.8	312.95	317.87	318.79
299.06	305.85	308.95	310.79	300.42	302.62	304.42	304.54	301.02	308.72	310.36	298.65	304.13	304.25	308.58	304.31	297.13	309.79	306.42	301.64	301.63	304.15	305.12	307.51	297.91	308.35	309.16	309.34	299.29	305.91	305.41	307.3	314.12	307.61	308.8	307.98	305.46	304.03	310.88	304.06	301.26	303.74	310.69	302.25	310.15	304.86	303.84	301.52	290.45	300.98
303.31	302.3	309.27	301.99	302.6	305.1	297.43	310.31	302.84	305.46	302.13	305.44	298.85	306.04	306.6	300.56	303.75	309.44	301.11	306.01	304.61	307.62	304.56	307.08	302.12	304.2	299.3	302.96	302.23	300.52	303.47	296.36	308.68	300.75	300.04	301.56	302.45	299.44	307.68	308	308.36	306.75	303.37	299.57	304.18	304.38	310.16	306.62	303.08	301.91
317.39	317.36	317.78	324.1	311.86	322.3	318.9	321.08	310.91	324.77	318.08	317.89	324.23	316.41	322.93	314.49	317.41	311.61	315.56	318.52	318.66	319.91	326.8	317.99	318.94	320.67	319.82	315.61	314.18	324.56	318.64	314.78	322.95	321.17	324.67	328.48	318.28	319.08	325.81	316.24	316.88	315.99	322.1	319.37	317.8	314.61	318.4	312.57	319.09	317.3
295.17	302.56	292.05	289.49	297.12	289.3	297.93	294.88	294.02	292.24	291.42	293.08	294.2	293.71	298.37	292.29	295.96	303.92	295.91	297.7	292.89	290.52	289.82	298.22	299.85	297.61	290.92	286.39	292.16	299.62	296.93	292.51	285.87	293.78	289.46	296.91	294.33	299.08	297.15	300.74	297.57	294.38	295.35	294.9	298.01	292.55	296.81	285.99	290.65	291.92
329.95	329.93	329.73	325.08	328.85	328.96	326.99	329.65	326.18	325.19	327.04	330.45	322.28	328.68	324.4	329.59	329.31	322.4	325.38	317.8	331.36	330.77	324.11	331.89	323.38	322.48	325.12	326.31	331.25	324.59	328.24	331.02	327.12	332.98	328.27	323.41	332.06	327.92	322.99	322.9	332.76	331.4	331.61	324.78	325.82	327.08	325.84	327.37	332.22	331.34
312.64	310.49	317.9	313.44	313.69	312.72	312.52	312.81	309.34	312.48	310.67	311.29	314.85	316.51	322.85	308.46	317.09	313.76	316.57	317.22	306.76	313.68	302.45	309.7	304.89	313.81	316.75	310.61	311	320.05	305.61	313.82	314.32	311.27	311.88	311.62	305.19	309.39	323.82	310.85	313.86	309.28	312.36	309.16	311.79	313.11	315.48	309.74	308.55	317.9
299.68	294.56	294.26	293.07	296.89	290.16	294.95	302.56	298.33	299.2	293.24	300.33	293.1	294.13	301.84	297.31	296.53	295.2	299.08	295.29	295.2	298.94	294.71	298.71	297.18	293.81	297.64	293.99	305.63	287.69	294.47	287.33	301.5	298.95	289.88	295.5	293.41	303.77	296.43	297.21	296.63	290.3	289.49	292.39	296.02	294.44	297.99	295.25	290.93	295.91
323.25	320.92	332.65	327.31	320.31	327.85	338.73	323.89	330.73	332.48	328.04	326.13	324.34	332.96	328.16	324.88	325.76	332.09	328.35	325.47	330.8	333.28	331.72	327.55	329.37	320.39	325.64	330.28	330.96	325.88	329.08	335.54	329.46	327.58	334.29	327.96	331.26	322.8	328.63	326.96	328.99	327.05	319.21	327.29	334.07	326.64	329.98	325.28	323.63	337.69
294.6	300.53	296.1	295.34	298.52	293.12	299.42	292.86	294.32	303.71	299.06	297.11	302.17	292.99	298.84	296.71	305.72	292.74	296.97	297.87	298.2	295.21	299.79	301.39	295.52	294	294.63	294.94	296.95	296.26	296.41	303.99	294.48	299.83	286.13	300.56	297.41	298.69	299.02	300.43	300.9	292.23	291.99	296.4	296.9	296.95	300.91	295.83	289.97	292.14
301.81	299.36	304.05	300.34	301.97	305.96	300.76	305	305.97	301.78	299.46	311.88	300.58	299.37	306.7	298.08	303.32	299.23	301.08	304.75	302.25	302.01	301.46	299.26	302.62	301.76	300.89	294.96	306.67	305.56	302.88	304.83	304.71	297.62	301.84	302.32	300.52	302.65	310.36	302.67	308.26	300.94	307.23	303.82	306.32	301.58	296.9	300.76	294.94	306.87
294.71	295.52	297.68	306.89	298.62	301.53	294.91	306.43	298.95	298.48	296.74	297.57	297.01	296.23	311.52	305.08	302.02	298.08	301.88	299.92	302.95	303.21	301.76	301.3	300.64	299.64	298.33	302.52	301.79	292.55	300.51	301.27	308.79	299.19	307.14	295.37	299.08	299.17	300.05	300.88	303.99	301.92	303.03	296.51	300.05	311.01	300.64	298.75	299.7	304.45
323.47	316.27	315.48	317.95	309.45	317.84	317.83	315.07	319.39	311.22	319.35	314.78	328.35	315.86	315.49	308.99	309.11	314.92	316.2	314.98	314.45	310.48	316.32	316.52	320.15	317.62	312.6	309.09	317.04	318.92	313.95	321.72	313.87	316.51	319.62	317.14	319.04	314.23	311.66	318.7	316.27	314.31	316.25	315.25	314.62	321.99	308.32	314.31	313.74	321.21
320.55	315.96	320.24	306.14	316.5	321.86	319.94	316.39	311.72	314.57	311.36	310.5	309.82	312.68	312.57	315.46	317.42	317.81	308.91	319.66	318.55	323.25	312.94	318.92	316.43	317.03	312.01	307.34	314.5	320.11	314.49	318.35	316.47	309.95	319.35	313.52	311.74	323.77	311.7	317.87	318.16	315.08	313.46	311.2	311.29	317.62	314.04	313.64	316.48	320.52
312.36	312.16	312.06	311.01	306.75	314.24	307.41	312.82	312.76	310.52	310.43	309.83	302.97	315.12	306.57	309.35	314.16	307.54	307.48	314.25	303.98	317.28	304.66	300.01	305.44	311.97	305.3	301.47	308.85	313.43	308.73	301.33	307.87	315.21	307.24	315.07	310.24	309.62	311.14	304.84	311.26	311.01	304.2	311.74	301.38	310.41	305.28	308.38	302.89	315.51
305.11	297.16	297.24	300.61	301.7	306.71	299.86	303.92	304.54	297.53	304.51	308.39	300.05	302.55	303.32	304.05	303.31	300.11	304.16	306.97	304.33	299.59	309	305.63	298.22	297.94	303.63	304.39	304.29	302.61	303.59	301.03	308.83	306.74	310.31	297.34	303.68	301.95	302.48	304.78	299.87	308.43	305.9	298.87	300.19	299.98	301.39	299.14	307.16	305.34
306.03	305.38	298.43	301.07	303.98	303.4	300.29	307.35	303.9	302.85	305.07	304.29	297.54	302.87	299.05	304.21	304.78	304.83	307.93	308.66	303.44	305.59	300.75	305.78	302.58	307.01	311.07	294.03	308.23	298.9	299.78	294.75	298.77	308.87	301.61	308.45	301	313.01	305.74	302.57	305.64	306.92	301.64	304.79	309.65	305.42	298.54	301.85	298.28	297.59
315.41	314.6	309.72	310.42	307.05	309.61	305.81	307.33	313.6	302.13	303.19	310.88	306.82	303.83	309.44	315.79	311.14	314.21	312.02	303.35	306.76	303.6	312.33	310.17	303.93	311.99	306.6	309.48	305.05	311.46	308.07	305.31	310.17	303.08	311.53	311.28	308.97	311.97	306.56	301.84	312.55	312.05	311.62	311.33	310.62	304.23	317.4	316.99	309.44	307.61
321	322.34	310.61	319.9	312.53	315.1	312.47	314.94	319.08	319.26	318.52	311.93	312.89	313.99	319.44	314.87	319.08	314.5	315.7	317.47	323.99	321.65	321.82	312.35	321.23	316.13	320.1	320.92	320.28	322.11	323.64	320.19	318.05	322.02	321.11	313.8	314.34	308.39	324.64	321.28	324.12	319.18	313.87	314.58	314.42	314.74	322	319.16	324.6	315.09
319.62	314.7	315.81	311.76	319.25	309.2	315.33	306.57	316.38	308.7	313.99	312.08	309.59	308.56	309.41	313.63	317.97	314.33	308.23	311.96	315.28	306.43	307.52	310.84	312.71	309.87	308.42	306.09	307.44	314.59	319.77	311.75	317.76	312.62	310.9	306.18	305.33	312.63	313.28	310.24	305.27	311.3	315.19	308.98	305.4	314.99	309.85	314.74	310.26	303.72
301.52	302.21	300.59	303.01	294.89	301.44	299.14	306.37	302.86	298.95	305.13	312.62	307.37	304.09	305.92	307.33	305.53	307.32	296.88	299.93	306.24	299.66	310.17	311.52	302.45	306.47	307.86	305.37	300.5	299.77	303.83	307.89	302.2	306.84	306.41	301.01	301	304.23	302.13	308.47	296.87	300.27	303.53	297.93	309.71	305.9	303.33	301.46	305.61	305.83
299.28	301.99	295.73	305.41	308.63	303.02	302.37	302.39	303.52	302.96	307	303.68	310.63	305.08	310.85	296.71	303.05	304.77	305.12	306.96	302.22	309.19	304.89	306.24	302.31	295.15	303.12	309.7	306.49	305.72	299.16	303.36	301.12	307.12	295.8	307.78	301.23	292.39	303.57	309.35	302.47	301.16	298.92	304.86	309.82	303.2	298.69	302.91	299.75	301.88
317.59	316.83	316.17	315.65	309.33	311.88	313.46	318.44	319.7	306.02	307.37	317.2	304.75	320.07	319.59	310.94	314.17	311.25	314.25	312.83	310.03	311.19	307.04	321.43	314.25	312.18	310.11	316.33	314.34	312.19	317.37	308.14	318.56	311.54	319.71	314.56	312.67	310.51	311.35	313.51	316.96	314.79	315.63	310.57	326.38	316.44	315.7	311.21	315.79	317.04
310.41	313.81	306.23	322.84	316.95	312.8	310.73	313.89	302.85	312.64	313.74	312.22	309.19	306.75	315.93	312.66	313.83	309.81	312.88	309.51	318.33	310.44	318.1	316.21	307.77	311.6	312.8	318.42	318.31	311.99	310.84	317.91	319.28	325.7	315.18	316.84	308.15	311.11	310.56	314.69	308.1	312.5	309.13	311.23	314.21	314.48	314.89	314.17	306.39	311.98
302.38	292.73	300.19	303.09	292.95	293.36	298.95	298.65	303.55	304.71	300.8	299.25	288.85	301.26	303.07	306.42	303.56	296.1	303.49	296.12	296.37	301.13	299.67	296.63	299.18	295.32	304.64	297.13	299.51	297.41	300.43	302.14	297.33	298.18	300.34	299.58	298.97	295.78	292.74	298.43	298.25	303.74	304.68	301.79	298.21	291.82	299.76	301.14	294.56	302.09
316.14	316.01	321.73	317.69	323.53	327.28	320.04	322.54	316.39	322.2	314.04	313.32	318.18	317.63	317.24	318.21	323.67	315.45	323.13	325.15	320.83	319.8	319.79	317.79	323.9	314.36	320.24	330.55	317.56	316.57	316.4	317.65	317.22	317.53	312.97	318.75	316.95	324.68	322.75	322.75	321.8	328.73	320.58	312.73	325.48	320.2	317.39	320.06	325.8	317.74
302.54	308.23	299.78	305.42	307.51	305.09	303.45	304.14	300.74	310.14	306.83	308.87	307.93	307.51	309.38	298.82	305.86	294.15	304.77	309.07	301.55	311.63	308.17	312	311.14	303.57	308.81	309.27	309.92	306.15	306.65	306.55	304.11	309.43	304.76	305.34	312.26	298.66	314.54	302.19	301.74	306.97	301.78	302.62	307.05	309.56	305.95	310.56	310.42	305.83
297.57	301.69	303.15	301.82	303.74	308.81	300.47	305.5	301.74	298.52	304.62	297.72	299.05	298.16	299.93	303.29	293.8	307.09	305.72	298.02	307.51	294.09	306.28	302.98	300.29	306.35	305.53	298.65	305.37	300.88	303.46	309.46	306.56	301.63	301.22	305.57	307.39	295.57	296.79	304.04	298.5	300.79	304.54	294.65	301.09	306.99	305.47	302	298.43	304.65
303.55	304.37	303.05	303.4	307.94	308.25	310.92	306	312.63	307.11	313.57	309.25	306.36	310.52	311.02	305.97	303.02	308.39	302.95	304.42	307.19	304.33	309.72	301.45	306.88	310.5	303.8	315.58	304.71	303.18	310.47	303.34	307.4	303.73	308.68	310.49	310.92	306.18	305.85	310.31	307.12	305.93	308.07	299.68	307.68	303.41	304.62	309.05	310.16	307.61
302.39	304.87	307.22	308.02	309.93	307.13	315.28	306.99	303.86	306.19	311.04	300	317.96	304.06	308.66	309.96	310.97	307.95	305.39	313.13	306.82	308.5	307.52	303.96	307.28	310.44	307.2	298.02	301.51	302.2	304.78	306.78	305.29	313.08	306.98	310.91	303.79	303.69	319.37	304.95	305.15	302.61	304.33	306.39	305.68	308.92	309.29	311.33	305.68	303.91
313.8	315.3	302	317.69	315.99	312.66	309.1	313.84	311.96	312.54	308.68	314	310	309.24	311.51	314.76	314.06	313.37	309.9	313.13	315.62	302.09	315.8	305.94	316.24	310.51	310.73	307.49	314.22	318.22	309.78	306.96	308.75	318.28	309.23	309.21	316.09	311.53	311.06	314.85	311.22	308.9	305.19	311.36	307.22	314	312.27	314.44	304.94	307.32
316.59	311.79	316.01	311.69	312.56	305.31	309.32	307.55	307.7	311.14	309.57	314.56	317.58	315.08	310.48	320.15	306.95	306.72	314.51	315.23	315.63	312.61	310.63	315.13	309.12	318.35	310.88	314.22	311.5	308.6	315.85	307.04	312.79	318.72	308.6	312.43	313.91	319.38	308.81	307.85	307.59	313.15	316.55	309.68	316.16	307.89	315.56	311.05	309.39	315.78
300.47	298.7	303.49	301.2	306.86	299.35	303.65	296.02	306.53	297.4	300.39	297.29	298.6	301.57	296.98	298.52	303.32	304	303.27	302.93	300.62	302.14	302.83	305.88	301.11	304.25	299.08	297.06	297.48	299.71	294.1	301.72	294.81	302.7	299.44	302.99	297.41	302.08	292.63	309.29	300.98	299.51	298.96	300.88	305.88	299.08	301.86	307.39	299.99	299.59
318.59	303.43	316.92	316.39	317.68	319.33	314.19	312.48	315.2	311.43	310.26	315.55	313.96	313.39	314.42	315.53	312.96	319.13	319.73	316.71	319.95	310.32	323.72	316.63	320.72	317.17	318.31	320.81	312.68	316.81	313.76	314.66	311.43	323.94	315.88	315.22	315.02	319	317.86	314.03	312.81	320.71	315.2	318.56	316.58	314.49	315.97	314.65	312.69	315.06
304.72	304.06	308.83	298.44	307.06	300.91	310.12	303.45	309.93	299.07	302.66	300.23	304.76	302.97	307.16	306.09	309.64	308.65	297.08	300.75	301.11	313.4	301.91	310.94	304.14	301.98	304.6	310.54	303.26	303.48	311.04	307.74	302.56	310.57	300.92	306.36	307.61	306.48	308.69	304.02	300.95	312.56	292.62	306.08	301.62	307.67	303.19	300.46	306.16	307.5
315.96	308.11	319.1	312.69	319.03	309.34	313.91	314.74	314.04	310.47	312.54	303.08	311.75	308.02	314.26	310.59	314.33	314.03	316.19	314.46	311.96	312.12	308.63	313.07	310.85	316.41	313.59	317.73	312.87	309.65	308.85	315.73	316.47	320.23	315.35	313.16	313.32	306.23	313.13	315.52	322.45	319.75	310.93	314.08	310.35	311.48	315.54	313.35	315.78	313.02
311.51	307.47	308.55	308.51	303.05	305.92	301.42	307.11	302.99	302.69	308.87	301.38	311.63	308.5	306.5	298.03	306.7	309.01	301.31	305.04	308.86	310.01	302.94	302.94	305.29	310.43	307.92	302.52	304.65	313.46	305.39	306.05	300.96	307.14	311.2	313.3	302.34	302.8	303.5	304.43	305.88	302.46	300.16	303.88	302.97	307.32	306.62	309.26	306.6	303.38
315.43	310.86	319.62	311.36	316.71	317.22	322.61	316.3	314.35	323.32	322.08	312.92	315.39	316.37	312.49	318.59	314.78	319.44	320.98	316.16	316.08	311.92	322.34	316.16	316.1	318.31	313.92	317.97	325.1	311.99	312.58	319.12	314.63	330.63	317.62	321.52	317.81	317.32	323.36	318.59	319.34	311.36	318.92	321.73	312.11	314.79	312.65	317.21	314.21	315.9
314.67	309.94	316.32	316.85	317.09	320.07	324.01	316.91	315.69	322.17	318.76	321.93	315.65	317.86	316.72	325.96	317.13	321.91	313.18	323.99	310.17	317.79	321.49	319.99	314.69	325.02	322.33	312.78	322.37	320.82	317.48	316.19	319.03	328.37	318.73	317.25	318.54	317.78	314.84	314.27	310.76	312.21	323.06	315.9	315.12	318.1	321.84	320.07	314.2	321.71
325.46	315.36	308.03	309.99	311.48	316.47	315.83	315.11	314.67	323.05	320.3	318.4	313.73	319.05	324.65	316.44	318.73	314.27	317.53	304.8	323.91	320.1	316.83	319.87	319.99	313.92	320.17	311.84	319.91	315.08	318.1	321.21	315.05	321.6	317.1	317.27	316.38	312.27	313.1	316.36	314.99	317.25	315.32	318.5	320.27	316.52	319.64	318.61	314.93	316.24
314.92	324.87	321.13	310.89	313.28	318.01	324.93	312.74	319.16	320.44	317.66	320.03	320.76	321.06	317	317.14	326.2	318.06	315.97	321.68	315.99	315.84	320.14	317.09	318.22	322.53	319.74	317.66	317.36	309	316.02	319.23	319.4	318.08	319.87	312.25	318.27	318.19	320.98	320.44	313.37	317.55	325.9	318.09	308.73	321.24	316.96	321.99	322.04	317.9
304.11	311.84	307.36	306.86	307.02	307.05	307.82	306.74	309.91	310.99	311.2	315.75	301.07	304.54	310.86	313.32	305.79	307.2	313.06	299.21	303.68	303.29	307.09	303.35	302.87	300.73	310.5	306.93	308.37	302.13	298.79	318.09	305.04	306.06	307.36	307.4	310.01	312.2	302.78	303.63	302.98	304.04	307.07	308.95	307.24	306.89	310.77	305.79	304.64	303.8
302.94	304.99	296.48	296.31	300.77	307.69	303.35	306.79	308.42	300.56	304.08	302.36	299.02	304.03	309.07	310.43	306.6	305.52	303.99	300.05	301.39	300.57	304.94	307.35	302.17	300.14	304.31	303.65	299.06	309.83	307.03	304.2	306.05	296.88	304.21	301.06	299.14	299.76	297.69	312.46	304.03	305.06	308.55	295.52	298.54	306.62	296.49	300.13	311.3	302.47
318.77	314.53	310.06	321.14	317.72	318.81	312.48	315.99	319.68	321.22	316.87	318.35	317.4	320.66	320.09	321.2	316.91	319.32	314.03	316.05	315.96	311.2	323.58	321.31	321.29	323.91	317.85	320.49	319.71	315.59	317.07	322.96	319.91	324.01	321.5	327.45	307.79	317	318.49	319.68	321.3	322.79	312.64	321.96	320.92	322.36	314.43	318.19	318.37	321.1
320.42	317.88	326.06	318.13	321.98	325.65	319.77	316.19	315.13	321.92	313.43	322.04	311	330.81	311.06	318.44	318.87	326.95	317.41	319.96	321.02	313.82	312.85	326.32	320.53	318.92	318.6	316.2	317.72	314.8	314.46	320.76	317.61	310.19	324.06	316.78	321.14	321.35	319.03	320.07	306.8	324.36	316	311.68	320.29	317.83	314.2	317.86	317.84	312.87
306.86	317.61	317.93	316.63	315.31	314.7	316.77	325.68	315.63	321.45	316.56	315.11	315.18	317.22	307.23	309.32	317.92	317.45	310.12	321.2	311.31	316.99	309.49	312.04	322.53	316.75	325.11	310.9	317.41	314.89	313.24	320.48	317.95	323.08	325.12	314.81	315.78	317.34	315.95	315.74	319.55	318.9	313.75	317.53	319.18	312.13	310.27	306.17	315.64	311.54
301.9	307.46	299.32	305.89	303.27	306.04	302.49	307	311.59	302.3	306.08	307.26	305.14	306.19	303.29	310.11	303.97	306.46	306.02	299.36	307.76	310.67	304.2	303.37	304.14	296.43	308.39	311.67	293.99	303.2	304.9	309.08	302.44	294.01	303.65	309.7	308.53	303.1	309.01	300.66	313.2	308.94	307.43	307.45	308.07	306.69	307.51	298.73	310.03	298.93
306.81	308.23	306.96	298.07	302.35	304.2	301.43	301.86	298.82	303.21	307.09	297.8	302.44	305.9	302.42	299.68	305.09	304.62	298.18	291.68	301.5	303.14	306.59	308.12	302.61	294.03	311.2	303.88	301.63	300.55	301.29	299.52	298.91	301.23	301.95	298.76	300.51	304	302.46	304.83	302.78	302.82	307.77	303.79	298.5	301.22	292.72	295.53	300.44	308.98
304.07	312.13	298	301.59	307.19	305.2	305.1	298.35	305.32	305.24	308.1	301.87	309.1	310.9	302.12	295.76	299.43	302.41	301.2	308.56	306.08	307.02	307.19	302.46	299.81	302.5	305.63	305.4	303.42	300.85	313.23	305.98	309.16	304.8	306.88	312.53	297.29	301.07	309.82	302.32	300.5	306.78	303.76	303.9	312.22	296.05	298.54	303.03	295.55	298.67
311.16	309.41	298.32	303.61	307.64	311.05	310.46	305.56	308.48	305.54	305.2	310.75	308.47	313.01	305.03	305.1	312.25	301.78	306.77	303.69	305.38	296.48	306.82	303.22	303.71	305.12	306.7	308.82	307.51	304.65	307.12	303.19	301.98	299.5	311.6	315.76	307.49	305.67	307.09	309.8	307.27	306.79	311.81	308.7	303.76	316.53	307.2	306.42	305.7	308.76
306.82	307.21	313.63	314.03	313.78	314.88	320.16	314.36	316.06	315.5	314.92	316.09	313.08	311.68	313.66	304.68	318.7	311.92	312.02	311.74	312.35	311.8	308.52	312.97	313.79	317.49	316.42	314.1	309.53	312.77	307.9	320.22	313.57	309.69	310.67	325.11	311.24	305.18	311.14	309.75	315.84	320	303.98	311.96	309.7	311.05	317.75	308.07	311.15	316.36
304.78	301.22	309.21	308.73	308.68	301	314.29	303.96	300.55	291.83	310.11	310.05	302.46	309.69	302.59	311.17	305.13	303.44	301.69	301.83	306.75	300.5	305.99	311.88	300.94	301.73	305.3	308.53	306.41	302.23	310.32	303.09	305.02	302.26	307.73	307.96	305.3	300.18	310.23	304.97	299.87	300.67	308.22	308.15	304.79	303.54	305.85	302.55	305.78	308.88
305.62	301.27	297.27	301.46	310.67	303.19	305.38	307.57	309.67	307	304.1	305.69	305.5	296.55	306.25	303.75	306.94	304.39	302.46	299.3	307.23	302.86	299.82	299.35	292.71	301.43	304.42	307.32	301.36	305.27	303.09	301.54	299.02	308.09	298.18	308.19	300.53	310.3	305.36	307.27	299.52	309.61	303.02	301.1	305.57	303.07	301.49	299.68	301.49	298.67
326.6	321.68	323.85	326.77	326.26	331.22	329.89	328.39	320.05	328.22	329.19	326.41	323.91	324.9	326.82	327.07	322.35	325.82	325.57	326.67	326.12	328.44	325.62	326.47	331.52	320.28	325.2	326.59	327.32	332.53	320.94	333.71	326.79	320.61	324.01	323.21	331.52	321.59	329.09	323.68	324.35	322.81	331.34	332.45	325.76	326.46	324.57	324.07	323.94	320.44
306.05	310.99	306.09	302.42	299.14	298.28	307.63	310.73	303.29	312.11	308.69	303.95	304.49	307.9	305.12	305.88	308.59	302.9	304.78	301.2	300.26	301.88	301.69	310.26	301.86	306.57	301.73	309.04	300.79	307.06	311.94	303.73	311.54	302.84	299.9	310.3	304.24	305.1	302.56	303.28	302.97	304.9	302.08	307.59	306	303.69	304.22	303.57	300.41	302.22
305.87	303.1	304.07	303.57	314.31	304.72	304.09	307.49	313.41	300.33	312.99	306.03	301.85	301.79	304.41	300.29	300.6	303.12	306.47	309.38	303.41	308.44	304.09	299.39	305.04	303.11	300.86	307.43	300.3	304.64	301.09	302.74	304.69	302.58	310.06	308.8	303.76	304.42	305.29	312.35	313.44	305.16	303.57	306.53	301.35	306.54	306.19	302.39	306.49	303.46
305.47	315.12	307.01	316.53	311.68	307.54	307.55	313.33	315.32	309.32	309.55	318.18	312.13	309.24	314.82	317.56	313.93	311.69	314.48	318.02	311.32	309.87	312.89	312.44	311.29	316.29	317.11	311.81	313.81	312.79	313.59	307.55	313.11	316.23	310.22	308.88	313.49	310.92	311.29	309.34	312.67	316.19	312.64	316.15	311.22	317.3	313.2	310.91	317.98	312.74
312.78	318.38	313.84	321.48	310.93	317.17	318.11	315.52	317.41	319.06	310.84	309.72	305.48	314.35	317.33	316.73	314.2	313.66	315.09	316.34	317.13	317.31	313.46	307.7	314.37	316.38	315.34	313.6	309.74	316.31	310.61	313.73	316.05	314.9	311.72	318.39	316.45	312.38	321.21	316.14	320.18	311.79	313.96	312.03	320.82	311.39	313.8	314.51	310.18	315.82
305.86	316.19	308.16	315.98	311.17	307.5	316.74	314.44	302.72	314.98	304.87	311.34	305.16	314.6	310.62	314.96	310.1	319.19	307.64	307.8	312.06	312.52	305.76	312.74	308.84	310.04	310.43	315.28	314.75	311.03	310.04	313.57	318.24	310.08	308.93	321.59	307.23	315.68	307.28	310.98	306.95	308.28	311.85	315.36	315.09	312.84	306.42	312.06	305.04	310.99
316.31	320.87	319.8	311.56	320.73	324.46	315.05	318	318.52	327.74	315.49	321.43	316.65	318.95	324.34	315.03	310.72	323.44	318.03	321.19	327.54	317.49	320.64	312.8	321.15	313.52	327.05	319.12	322.38	313.9	316.98	320.59	323.16	317.19	324.87	323.67	320.81	325.17	324.32	315.31	321.08	324.69	318.59	311.6	322.17	316.52	313.98	317.24	321.53	320.04
314.91	319.65	316.98	312.03	314.31	315.12	314.21	311.66	305.19	316.95	302.05	318.15	308.17	314.84	316.77	321.21	309.02	312.64	321.28	307.81	320.5	314.4	317.86	310.13	310.22	313.88	319.33	313.07	305.19	314.42	314.03	308.81	312.2	316.89	313.61	308.16	320.84	319.56	308.84	314.32	311.99	311.49	314.03	318.29	317.28	313.57	313.3	307.26	318.17	312.41
293.49	297.64	296.82	297.88	295.86	299.49	295.06	292.9	293.52	295.88	287.02	291	296.44	287.51	292.95	292.2	292.65	289.14	296.44	300.01	300.25	303.35	291.26	292.35	297.02	284.3	295.95	297.63	293.82	295.65	299.31	300.86	295.5	293.78	293.73	293.52	295.78	297.53	294.08	295.13	293.01	294.11	288.09	297.19	299.91	287.34	290.02	296.12	291.03	288.38
300.33	301.71	300.59	309.83	301.98	304.35	301.3	312.87	304.03	296.41	299.81	304.63	299.7	305.08	302.57	306.45	306.15	299.57	303.75	302.57	307.34	304.89	305.8	307.09	303.7	308.91	302.41	307.57	305.15	311.49	298.98	300.32	304.98	299.06	300.19	310.81	306.45	308.03	303.9	304.09	305.92	307.23	304.13	306.43	310.05	302.56	306.83	305.84	301.7	308.32
312.83	318.44	316.27	321.12	317.67	320.93	310.25	317.71	312.87	322.17	315.34	312.6	318.1	311.59	313.47	315.36	310.64	315.7	312.85	313.55	313.71	312.4	311.8	314.97	316.55	313.9	321.1	314.25	314.37	317.3	312.27	318.2	311.5	313.27	311.12	314.84	317.96	321.46	316.56	314.07	310.88	320.58	308.79	310.95	324.44	317.11	313.79	318.97	309.14	312.69
323.65	326.08	325.17	328.63	327.26	330.25	332.55	325.88	325.56	325.24	325.66	336.43	333.63	329.19	334.19	322.51	329.42	323.09	330.21	323.23	327.14	328.18	326.13	328.66	327.09	332.77	331.74	324.48	326.44	324.33	326.29	330.94	326.92	326.48	327.6	321.82	340.42	326.33	325.84	324.33	322	331.25	329.25	326.7	330.88	327.64	328.14	327.98	336.42	331.13
312.84	309.55	308.4	320.56	312.3	316.62	317.93	306.28	315.03	315.41	319.5	316.22	310.96	315.2	315.32	303.75	317.51	319.06	314.68	317.57	314.58	310.41	307.37	309.53	323.31	311.59	305.5	314.33	315.12	314.73	318.78	316.48	311.32	311.9	317.74	318.96	317.57	319.65	318.3	311.4	315.34	318.05	308.6	309.95	319	317.14	315.09	317.79	316.72	317.26
312.88	321.41	313.97	319.46	321.43	311.7	319.88	319.64	314.94	322.95	313.34	319.38	317.77	317.01	323.24	317.65	318.6	318.53	306.57	313.63	314.15	313.71	321.08	317.24	319.74	313.41	314.43	319.79	318.31	317.18	314.92	310.69	312.06	313.25	310.19	310.52	317.32	324.34	318.15	316.39	311.56	315.89	312.86	317.17	317.88	318.25	312.99	322.68	322.8	312.36
310.32	307.8	312.66	315.19	312.39	312.94	304.33	305.75	308.28	311.98	309.9	315.33	307.98	315.57	312.4	312.47	308.16	310.47	315.51	320.39	316.69	313.7	303.4	312.53	307.78	318.9	317.47	316.3	319.67	313.6	306.44	311.78	309.55	308.27	318.11	314.77	314.35	306.6	316.18	318.94	307.92	318.66	319.77	306.69	312.9	315.12	313.44	314.98	315.92	314.43
299.54	301.18	298.37	299.79	307.12	305.59	311.57	296.32	303.88	304.5	301.76	305.08	299.95	304.4	301.62	301.98	303.39	298.35	305.44	301.87	300.34	305.5	298.11	302.23	308.84	311.79	307.5	304.46	305.41	307.83	296.05	297.8	301.09	308.28	307.94	306.15	299.61	294.68	304.53	308.95	302.19	303.81	295.02	309.5	301.51	298.02	304.9	306.31	301.26	302.44
305.06	309.91	308.29	314.49	313.2	313.18	311.51	312.96	314.78	316.82	314.04	312.88	309.21	311.32	305.74	311.76	316.19	309.48	314.83	312.82	310.78	311.37	315.98	316.53	310.97	305.69	304.4	311.66	315.89	308.36	311.23	319.94	314.7	314.25	316.91	312.13	310.86	316.5	308.57	311.18	316.71	305.22	311.22	312.21	319.47	315.59	319.27	316	306.72	305.99
315.71	316.27	322.74	312.41	317.48	317.36	319.15	311.35	313.13	323.23	314.83	314.04	320.52	321.99	317.75	314.65	317.07	318.46	311.49	318.25	316.28	320.92	315.17	321.87	317.41	317.32	310.11	314.65	322.19	317.5	317.37	319.37	318.23	315.95	321.28	320.37	316.19	316.22	326.16	318.96	315.94	317.65	309.95	320.49	327.04	318.51	323.22	318.04	320.57	319.24
322.55	327.06	330.77	329.16	330.76	336.48	324.56	327.23	327.26	332.64	330.37	325.88	325.34	332.09	321.71	329.64	325.23	335.13	328.95	333.41	330.05	331.96	327.11	330.47	323.85	323.74	324.32	327.52	333.9	333.33	331.55	326.18	329.46	332.33	324.01	322.03	332.97	328.46	328.02	330.08	324.51	337.3	324.9	323.81	325.11	328.74	326.69	335.34	331.84	328.89
308.86	314.98	308.54	312.31	315.11	308.99	319.44	319.67	308.6	315.41	309.27	311.18	317.05	313.49	310.95	308.17	309.12	316.69	318.45	313.94	321.16	314.47	317.79	315.24	308.36	317.72	311.39	312.33	315.44	309.91	309.63	314.98	311.3	314.78	310.11	305.11	312.97	316.72	312.27	317.52	320.93	308.5	316.01	315.66	311.26	315.94	318.85	322.55	313.97	310.74
331	329.49	329	327.68	326.98	338.63	325.6	326.74	329.94	329.32	327.12	329.04	328.81	327.81	331.29	326.93	335	323.48	330.96	321.36	324.9	330.33	324.99	327.23	333.33	323.98	327.07	321.95	334.91	323.22	325.35	328.68	334.5	324.78	321.11	334.36	338.9	329.99	328.71	326.85	329.79	333.47	321.29	329.09	329.25	321.88	332.45	327.66	332.12	326.98
311.57	311.74	305.84	300.43	309.53	305.72	303.95	300.71	310.94	308.36	304.1	308.45	305.59	304.79	299.58	307.04	306.19	312.6	300.68	310.88	302.71	302.15	297.05	309.89	308.21	304.96	306.33	307.68	305.2	304.33	307.09	305.75	310.83	301.63	308.3	300.91	298.58	308.41	306.9	306.05	311.15	303.57	301.33	305.13	302.22	309.03	301.08	311.85	303.03	307.75
315.24	311.67	313.47	313.72	317.13	321.61	321.58	319.05	320.04	305.75	315.36	316.27	310.68	311.99	321.95	312.93	317.67	310.9	316.98	317.8	312.2	313.09	320.36	318.57	314.6	316.1	321.03	317.77	310.36	319.31	319.03	313.11	316.13	314.77	316.89	329.72	317.01	322.71	314.55	319.23	319.16	323.41	316.56	314.4	314.69	318.57	326.58	318.74	321.04	315.19
306.79	303.18	305.18	301	304.38	311.83	307.13	304.94	308.57	299.63	312.28	306.71	304.74	307.81	306.98	304.78	302.46	298.02	300.45	302.74	308.1	310	306.26	305.91	298.6	307.88	304.1	303.15	298.66	298.7	313.31	300.24	307.14	308.77	313.06	309.33	305.56	306.85	307.16	300.69	297.26	314.9	309.61	303.81	306.96	306.95	304.46	303.75	301.51	301.61
328.41	321.88	329.02	328.85	322.74	332.99	331.61	327.07	331.1	330.92	334.77	324.55	328.81	323.45	337.29	330.8	322.36	324.88	329.33	330.72	328.11	326.22	326.23	318.36	333.61	330.04	323.52	328.15	333.67	328.38	324.01	332.85	329.83	323.57	330.88	328.22	327.06	331.7	327.96	331.9	327.25	323.38	330.26	332.83	320.07	321.7	328.35	317.71	327.35	327.79
307.17	313.21	315.07	307.39	311.99	308.05	306.44	307.36	309.55	310.24	315.39	309.78	315.06	310.79	314.27	319.25	316.32	308.55	312.38	315.74	317.26	316.34	313.86	309.6	308.75	307.94	311.36	318.66	313.22	315.87	303.55	310.78	315.44	310.04	307.81	312.89	308.56	312.08	319.85	307.52	315.77	324.09	309.56	317.61	308.99	317.18	305.08	304.19	309.78	306.64
311.7	311.14	309.66	310.89	319.8	318.17	307.25	315.82	311.67	308.37	307.1	316.78	310.28	313.36	308.89	308.61	309.75	307.54	308.45	311.06	308.73	312.77	308.41	305.99	309.75	307.4	308.64	305.3	313.05	310.42	309.87	312.98	311.08	310.84	313.52	307.1	302.83	313.47	310.79	320.21	316.01	309.52	312.84	312.95	311.79	315.99	310.34	313.53	305.1	314.2
311.47	314.96	312.97	309.28	314.09	312.77	305.21	313.95	313.16	317	311.97	305.88	312.18	314.52	312.48	311.27	310.44	301.4	314.16	302.86	309.53	307.18	312.92	310.46	311.54	310.36	312.1	311.63	310.94	314.69	309.71	313.19	305.04	311.5	314.15	311.97	310.92	316.94	310.31	309.09	309.2	304.82	304.99	310.64	320.58	313.17	308.87	318.48	310.18	312.09
325.03	327.76	323.61	326.22	314.88	330.86	331.38	330.89	328.6	323.94	326.13	328.5	329.68	325.91	328.28	331.83	327	320.7	333.08	322.94	323.42	335.09	328.26	330.66	322.74	323.22	325.69	336.5	322.59	330.28	326.5	330.56	328.16	330.52	329.54	321.61	327.04	332.12	331.41	335.33	328.87	327.91	330.27	330.49	327.63	325.86	328.7	326.82	330.99	329.32
306.72	298.87	309.21	308	307.56	308.6	307.63	307.98	309.29	305.8	309.19	300.49	298.38	308.13	311.13	303.91	308.12	303.29	311.67	306.1	303.84	312.86	309.68	303.28	306.05	308.78	307.13	314.69	310.9	302.67	311.24	308.68	312.56	309.11	307.35	304.23	301.48	301.71	299.38	310.56	308.51	299.28	308.4	309.84	307.94	311.15	317.33	317.06	309.99	307.36
298.56	303.37	303.88	308.67	304.83	303.65	302.45	311.29	296.25	306.44	310.72	302.82	299.91	298.88	304.77	306.06	304.57	304.02	307.8	307.99	306.75	311.36	303.67	307.25	301.52	303.65	305.44	304.99	306.93	300.25	307.31	298.95	309.67	302.86	307.26	308.9	301.92	306.86	304.58	305.25	301.2	297.52	296.98	306.31	303.88	309.96	306.47	308.83	314.19	306.08
317.2	320.29	319.89	314.43	311.13	317.84	313.13	321.26	325.23	313.7	314.19	312.71	317.2	313.89	318.86	319.79	320.24	316.02	325.25	319.61	315.15	315.69	315.52	319.99	316.23	315.73	317.94	317.87	312.9	317.77	322.16	320.01	314.94	316.86	320.89	320.95	319.64	321.58	317.18	307.5	320.34	315.33	314.58	319.15	313.83	317.33	317.87	311.35	326.17	315.94
307.12	305.77	313.5	309.75	305.46	306.2	304.18	317.62	307.15	309.26	301.79	303.06	307.28	305.51	304.81	314.27	306.08	309.15	304.53	309.69	308.4	303.96	304.65	308.62	306.76	309.33	313.61	306.73	309.68	304.79	304.25	305.81	299.59	307.62	306.51	310.41	303.07	315.02	305	306.25	305.49	299.96	303.86	298.47	311.58	305.49	306.07	306.98	304.01	296.36
300.75	311.44	304.36	309.52	304.99	304.49	314.23	307.39	311.72	308.83	307.91	307.52	307.94	309.86	302.5	305.72	301.22	310.39	310.51	311.34	318.63	313.75	307.84	305.27	308.96	307.52	303.86	306.44	311.88	312.42	301.59	311.3	309.22	304.83	311.63	310.97	306.45	308.64	305.83	308.27	308.48	309.22	307.91	310.43	304.82	307.35	305.8	307.12	307.67	300.73
315.14	312.26	313.54	301.68	307.28	311.55	314.35	316.1	307.23	306.71	314.32	306.87	319.6	317.13	314.2	305.51	310.51	314.9	315.59	319.35	312.59	312.91	311	313.19	315.11	318.07	313.33	313.29	319.32	323.34	307.09	312.69	313.13	316.48	312.22	311.8	307.03	314.95	316.6	322.38	311.27	315.15	322.57	306.75	311.93	310.27	309.12	311.89	310.65	305.06
316.58	317.42	317.08	314.41	319.73	308.31	316.36	319.26	311.12	316.67	314.38	314.48	319.34	317.87	320.47	313.48	315.78	309.95	311.64	311.65	310.32	310.89	318.31	311.86	313.15	315.01	314.76	321.22	320.34	316.18	318.43	311.2	316.87	315.89	320.68	314.92	317	322.77	304.12	313.43	311.1	310.16	319.67	320.63	315.09	323.38	315	319.37	314.15	319.73
311.03	314.6	315.93	308.13	316.16	306.46	313.6	308.31	323.41	312.61	316.3	317	311.68	302.32	318.86	315.66	310.3	311.77	314.61	313.18	312.51	314.65	308.52	320.66	315.54	316.14	317.06	310.47	311.32	310.84	314.46	314.66	310.46	304.56	310	310.28	315.22	307.24	316.95	310.39	305.47	309.74	314.42	308.09	315.93	312.56	315.61	317.19	314.03	314.56
309.68	309.97	308.01	304.95	302.23	304.13	294.83	300.79	299.7	300.86	301.23	298.6	301.45	297.24	298.73	299.2	298.48	301.6	305.16	305.81	306.94	301.05	303.94	307.82	299.47	298.54	292.38	302.96	302.83	304.29	308.19	295.27	301.26	300.27	300.55	298.02	300.54	305.9	299.87	313.12	292.68	301.37	308.61	304.3	303.67	303.02	299.81	298.93	305.36	301.66
309.88	303.92	300.23	301.68	301.74	301.46	307.68	300.96	302.78	305.99	291.85	299.58	296.07	303.07	305.87	301.95	300.07	304.11	301.74	297.67	301.41	299.6	299.3	306.46	298.8	297.87	301.67	292.33	294.69	303.48	303.24	296.3	300.74	307.71	300.25	297.84	311.02	297.65	303.7	310.31	303.14	306.55	302.79	305.65	304.54	312.89	299.19	297.44	298.54	294.05
320.13	312.04	317.59	324.18	315.7	318.3	320.45	314.98	317.17	312.14	324.47	322.37	323.96	319.44	325.93	317.88	319.57	320.1	314.8	315.81	316.5	316.33	321.02	316.57	314.09	323.85	316.34	316.99	320.17	320.81	316.85	317.94	326.68	318.95	319.51	322.38	320.01	312.18	312.07	320.42	318.03	315.47	315.43	315.22	318.96	315.36	324.18	314.88	320.78	314.46
310.72	314.37	314.26	312.83	312.31	317.17	315.66	307.04	311.55	314.69	312.74	311.25	314.16	312.32	306.42	312.39	318.11	314.98	313.07	312.47	310.86	308.26	315.93	317.07	319.93	313.4	312.7	312.2	318.05	313.6	320.8	315.75	314.98	312.4	323.28	312.21	309.45	316.21	316.81	313.88	313.15	313.22	315.36	316.65	317.64	316.15	315.19	314.38	311.1	303.44
305.38	302.96	293.77	307.41	308.12	304.28	297.1	301.71	300.31	301.06	295.58	302.72	301.62	298.32	299.09	304.93	301.8	302.54	304.17	297.84	306.31	303.27	299.32	307.07	302.3	305.55	300.66	301.83	299.03	304.92	303.28	312.12	298.51	302.06	304.15	302.3	301.56	300.08	298.8	304.62	302.42	306.87	300.49	301.63	305.18	296.58	301.7	299.39	304.27	301.11
316.96	314.52	315.94	317.54	306.43	313.47	317.01	310.49	317.18	315.1	315.83	306.68	313.28	318.01	309.85	316.35	313.67	310.98	311.29	316.73	308.51	314.35	315.05	320.51	314.59	310.21	318.72	322.22	312.42	319.51	319.44	310.97	312.02	313.9	311.82	320.55	316.3	317.06	312.64	312.66	313.11	316.94	307.47	306.11	314.08	311.01	305.36	315.57	313.18	322.34
328.6	327.41	331.03	327.99	335.43	321.17	328.29	327.67	333.6	323.52	326.99	332.19	332.79	325.93	333.33	327.69	335.32	327.81	332.43	332.24	321.69	333.36	333.01	323.56	332.06	324.38	332.66	329.56	327.36	326.14	328.18	327.67	330.43	327.24	328.77	330.56	330.34	325.89	325.59	319.72	326.76	328.95	328.06	329.92	329.54	326.79	327.45	326.26	330.15	328.98
300.83	301.49	302.42	299.92	305.27	304.01	304.16	305.78	298.86	299.54	299.87	303.36	310.27	302.17	301.64	299.22	303.73	305.5	301.23	299.27	308.44	298.07	301.26	312.2	303.19	299.63	296.66	304.19	297.93	305.51	303.96	313.16	297.7	296.51	303.27	303.75	302.16	295.26	304.1	302.6	302.77	301.04	299.4	303.06	303.06	296.46	308.69	292.96	305.22	298.93
307.07	303.07	308.33	303.94	304.15	310.31	308.17	303.91	303.79	304.63	301.01	302.63	310.4	300.76	302.22	298.42	305.35	297.75	300.37	307.23	297.35	308.75	302.13	301.72	304.19	302.06	305.15	305.28	305.42	305.35	306.66	300.39	302.01	297.86	303.34	301	303.97	301.85	297.11	302.45	310.29	307.96	305.12	304.58	303.47	300.87	301.95	300.15	308.39	307.13
317.07	303.66	312.47	314.08	317.2	314.22	312.38	315.13	314.99	321.62	317.99	319.47	309.23	318.01	314.08	313.27	314.23	313.55	311.22	318.55	315.77	315.1	325.71	319.47	309.78	313.11	314.84	317.12	316.56	319.88	317.01	313.02	317	314.25	315.79	316.26	316.71	319.82	310.66	312.46	318.28	316.67	314.94	318.34	311.91	314.38	312.54	319.79	313.48	316.95
322.89	320.81	328.99	320.24	328.73	322.45	320.94	332.39	325.99	321.47	327.02	330.06	322.73	324.85	315.22	330.29	325.93	327.74	330.03	324.93	327.15	324.6	323.64	325.76	334.05	320.9	330.54	323.48	323.92	329.36	320.55	320.15	323.61	324.97	322.42	332.69	321.87	326.84	322.82	331.48	319.97	326	329.48	328.08	321.86	321.57	322.56	325.61	322.69	319.29
312.24	308.62	310.97	306.68	308.37	306.15	306.03	311.46	309.93	311.91	308.09	301.57	318.77	311.38	303.86	305.08	308.02	310.5	305.73	310.73	312.55	309.65	310.81	313.76	299.39	305.19	308.03	311.13	299.41	311.32	307.09	307.77	309.68	304.08	310.59	309.49	310.94	308.3	306.53	311.33	304.33	307.05	307.29	309.39	303.79	308.17	305.4	310.05	310.05	309.82
315.92	312.95	313.23	313.45	316.61	307.99	308.31	313.03	317.47	311.71	315.5	307.73	310.92	320.5	315.72	305.64	317.38	319.73	318.76	313.55	310.27	313.81	319.51	312.54	310.23	319.38	318	310.89	315.07	313.26	310.41	309.97	310.62	313.17	320.2	313.72	320.61	318.89	314.58	310.85	318.3	315.49	316.9	310.42	313.59	312.36	314.56	314.72	321.19	321.47
319.54	315.67	317.76	317.45	318.93	323.04	317.83	311.65	321.93	316.97	316.01	320.42	313.74	322.34	319.8	317.32	317.51	325.9	320.57	317.52	320.09	306.75	314.42	318.74	316.06	314.59	316.46	323.44	317.89	318.93	317.92	314.53	312.7	313.25	323.11	317.94	313.64	321.51	316.99	314.53	316.76	322.49	319.51	316.58	309.01	317.49	316.19	319.42	318.78	313.43
307.84	314	312.31	303.75	318.01	309.63	314.45	312.74	315.55	311.5	314.55	302.68	313.67	313.12	311.59	314.59	311.91	309.67	313.18	315.43	309.69	305.63	315.83	318.55	315.67	308.67	322.42	313.79	307.67	311.72	317.35	316.77	315.68	309.7	312.33	317.29	308.96	319.43	313.64	322.52	316.41	314.54	317	312.66	318.43	311.62	311.98	307.2	320.78	310.04
337.29	323.77	321.82	330.18	329.34	324.6	323.97	319.76	330.25	330.58	330.36	321.07	324.29	322.54	325.04	329.81	325.59	327.94	328.14	326.45	330.79	327.76	325.81	330.21	320.03	329.5	327.91	323.51	325.39	330.35	327.68	329.62	326.11	327.75	325.48	325.3	325.06	331.9	320.82	329.04	329.38	329.55	322.51	326.28	328.82	325.01	326.45	331.2	328.52	324.29
307.31	306.15	308.89	299.69	300.86	296.43	303.97	308.7	302.27	310.55	303.35	300.4	298.84	310.43	301.04	299.28	297.61	304.42	299.94	299.51	302.94	298.32	296.87	307.81	299.09	301.32	298.28	305.8	297.87	299.83	296.74	301.41	307.57	298.37	292.49	303.39	305.97	301.55	302.83	306.55	304.21	306.63	301.01	295.17	298.61	297.98	303.69	296.81	297.86	306.2
313.53	309.87	308.98	311.4	315.91	313.12	308.96	309.37	305.27	310.57	310.23	305.2	307.47	306.39	311.84	316.09	308.55	320.2	308.99	307.68	306.57	305.05	306.16	311.01	303.88	310.2	314.34	307.95	312.93	310.63	308.68	312.61	309.65	308.46	308.62	311.82	313.58	308.71	312.23	309.04	308.53	305.99	304.01	314.08	310.07	311.13	311.9	308.83	314.19	316.77
326.14	319.39	325.76	316.45	315.84	320.92	309.92	320.6	320.26	315.12	320.01	320.11	316.11	313.17	316.82	314.37	309.77	318.15	321.19	322.17	325.31	311.9	311.88	317.32	315.4	316.81	323.96	316.39	318.3	320.36	321.18	321.4	318.17	319.43	311.23	318.99	313.62	318.38	322.24	314.45	313.68	318.51	321.85	313.04	317.97	315.92	320.73	326.36	320.06	310.97
299.12	303.59	295.39	309.69	302.78	303.25	300.47	306.99	300.64	307.52	303.67	300.14	300.84	309.84	306.89	306.54	306.85	303.05	303.17	307.01	302.29	302.12	300.27	304.35	309.14	301.17	299.12	302.65	301.2	296.27	301.94	292.99	299.75	304.02	303.63	298.77	300.62	301.26	303.43	305.81	299.91	302.57	309.3	306.83	299.98	302.93	308.17	307.85	301.63	291.93
295.84	295.49	295.63	294.8	301.01	299.37	296.93	292.64	298.23	299.85	296.99	299.58	301.17	297.95	301.18	298.66	297.69	297.83	292.53	300.76	294.81	296.11	295.4	297.68	293.53	300.37	304.38	297.18	294.87	304.99	299.87	294.58	293.15	302.24	290.81	296.81	303.23	301.72	298.09	298.19	301.98	296.96	298.27	297.4	298.98	289.04	302.49	294.06	297.73	295.65
305.49	302.95	319.36	314.77	308.18	310.01	310.54	319.11	313.09	313.15	307.42	313.61	308.71	310.41	307.23	315.93	309.01	312.34	313.16	308.23	315.27	318.19	314.32	311.11	311.27	313.51	314.75	310.6	313.52	316.64	317.83	310.91	311.95	307.27	304.85	314.81	320.84	315.01	316.12	312.35	315.67	318.16	319.03	317.6	312.14	315.75	315.46	304.99	314.92	314.47
300.81	309.41	303.18	299.39	306.94	300.79	298.41	301.59	305.48	295.83	302.32	308.18	306.02	301.91	301.33	307.9	310.49	303.19	303.38	298.38	302.77	300.08	300.84	298.99	300.31	308.82	305.37	307.11	296	300.03	301.05	307.83	304.88	300.72	309.22	300.98	305.43	304.47	300.14	303.23	297.78	304.94	306.19	292.22	304.22	300.55	307.36	311.58	307.29	308.67
296.47	306.93	296.57	304.25	304.75	302	301.74	310	298.17	298.22	303.65	305.13	304.43	306.36	298.42	301.28	303.48	305.97	310.73	303.36	296.03	302.4	311.45	310.23	303.35	300.41	303.57	311.69	306.88	300.72	300.04	302.89	308.85	305.14	308.35	311.93	306.59	306.69	310.06	308.93	306.12	296.98	305.78	303.46	303.8	305.07	306.01	306.68	305.65	298.02
331.47	325.86	325.04	319.92	326.38	330.33	329.95	337.82	322.88	331.55	327.63	332.1	327.42	338.19	324.02	325.46	333.73	331.8	324.41	332.19	328.25	330.48	328.2	324.03	324.75	334	328.81	329.67	330.1	335.14	318.99	329.7	327.45	325.56	326.86	323.43	337.17	331.22	326.96	328.37	325.5	319.65	326.53	329.99	321.12	329.39	330.62	320.23	331.33	329.29
311.92	303.66	310.23	308.59	317.94	314.86	309.34	310.87	309.57	313.36	306.85	313.15	312.55	318.18	314.98	311.5	312.98	310.89	309.82	314.62	312.25	311.54	311.77	317.09	302.33	301.58	306.23	306.21	309.17	305.52	305.39	313.04	321.28	311.17	313.46	314.16	310.48	316.83	317.27	306.44	318.16	315.48	318.45	308.89	310.93	310.98	309.75	309.46	315.33	306.58
310.76	315.44	310.26	310.46	313.59	319.67	316.51	317.97	317.24	316.63	321.96	310.97	315.03	316.44	312.67	312.01	319.79	308.5	315.9	319.01	316.94	316.9	318.81	317.13	316.6	315.52	315.28	313.75	314.54	317.53	320.52	316.69	317.01	318.49	316.51	318.1	314.94	315.09	311.3	310.98	305.18	322.53	326.77	312.3	310.45	321.9	311.5	319.14	312.07	314.11
304.8	297.44	300.81	294.01	306.01	302.78	300.35	303.27	296.42	308.46	301.53	299.94	301.3	308.73	304.92	295.43	297.22	301.82	304.87	300.38	302.43	305.09	302.24	306.94	302.83	308.56	304.6	305.78	303.06	306.54	296.47	303.48	304.61	306.37	296.13	305.94	304.59	304.46	299.79	300.36	301.59	299.78	301.33	304.56	297.45	302.03	299.51	292.08	300.78	308.57
308.94	312.24	307.94	322	312.75	313.17	319.17	318.36	305.42	305.88	312.34	311.33	308.26	306.37	315.07	313.38	311.57	311.62	310.94	312.94	316.42	317.06	319.42	314.47	305.92	308.62	314.86	316.38	327.69	312.48	304.88	317.54	312.57	307.08	310.32	306.08	316.22	317.98	311.75	314.73	312.23	311.24	312.91	311.4	314.51	306.73	312.12	306.59	312.04	310.12
303.33	303.73	297.26	301.23	298.14	310.16	306.23	306.76	300.29	305.9	300.3	299.85	299.66	306.97	300.8	306.35	304.03	307.05	300.44	304.08	294.41	301.72	300.76	309.45	307.53	299.99	301.79	302.95	300.05	310.16	309.03	300.35	300.38	298.51	304.9	307.78	302.93	302.36	303.73	301.68	304.91	300.1	301.35	305.73	294.05	309.46	304.58	308.4	303.45	297.97
307.67	312.82	307.43	305.88	314.81	309.51	304.35	311.37	302.82	306.79	316.5	310.48	312.92	308.8	312.6	309.46	306.68	307.92	314.93	314.2	310.46	316.8	305.2	307.39	304.92	304.45	308.04	310.57	306.02	307.51	308.42	310.4	308.52	310.24	310.17	311.6	303.41	312.77	306.76	315.36	309.13	306.11	306.87	311.98	303.99	309.59	307.69	305.14	314.13	317.54
314	314.39	298.57	309.99	302.05	305.45	300.26	313.69	304.27	309.47	306.81	301.23	303.52	302.35	308.56	304.14	304.84	299.98	301.53	302.32	304.47	305.17	304.6	314.84	298.82	304.62	302.96	309.16	303.6	309.51	308.85	309.41	303.35	311.4	311.52	299.39	301.96	299.67	308.32	306.11	305.07	306.1	309.74	308.67	307.47	303.9	300.53	299.83	305	302.9
308.31	313.28	315.33	307.12	309.89	306.97	315.78	312.02	318.88	308.97	316.75	313.05	311.58	317.64	316.2	316.61	310.63	312.74	314.42	316.27	306.26	312.78	312.22	304.18	310.63	312.81	309.03	317.18	311.19	309.54	310.44	311.73	315.14	309.15	309.25	304.49	306.9	313.94	312.71	317.85	312.53	312.4	311.77	304.13	304.88	311.68	317.72	314.96	314.41	312.81
304.17	299.98	292.61	298.21	297.62	306.46	294.2	308.35	304.62	295.67	305.75	302.69	301.65	302.05	299.84	300.63	307.59	302.72	302.03	307.22	304.5	297.97	299.87	306.32	306.71	295.83	299.03	303.87	292.11	303.95	305.32	303.55	308.73	297.65	301.33	303.15	299.19	296.61	308.7	302.03	301.77	304.17	302.24	309.77	299.93	295.67	299.72	302.71	301.77	301.01
317.76	321.47	314.02	313.44	311	314.64	316.85	317.77	314.53	322.09	322.44	319.43	311.1	325.5	312.19	322.56	313.21	315.61	309.45	314.78	310.66	316.02	312.45	314.59	315.42	313.7	313.2	312.64	312.01	312.75	315.13	313.23	320.12	313.37	322.23	311.29	313.21	318.3	319.81	313.69	312.62	318.07	318.73	319.2	316.7	316.76	311.42	320.02	311.99	319.15
306.49	300.05	297.86	307.17	298.69	298.82	304.66	301.06	306.63	299.25	295.01	294.07	295.9	295.23	301.6	298.58	298.5	300.5	301.94	301.47	298.63	300.89	297.8	296.71	306.44	300.65	294.73	297.71	307.03	292.33	298.09	302.29	299.58	298.73	297.68	302.13	305.07	299.31	299.86	307.99	298.26	300.85	299.52	292.11	296.07	303.58	301.86	305.98	297.66	305.83
310.56	305.15	299.82	302.62	310.7	306.59	302.78	301.1	305.38	300.74	307.44	299.43	309.73	295.34	305.66	301.66	310.18	293.54	310.44	307.2	310.54	305.74	303.26	306.97	305.59	314.68	305.55	298.33	309.86	303.08	307.48	302.66	302.25	299.52	300.9	297.25	307.49	309.56	307.75	308.38	307.32	303.3	311.53	308.47	302.37	309.79	294.84	308.24	300.99	308.54
305.44	305.31	297.95	298.74	298.73	304.04	304.26	308.58	304.51	303.18	305.9	292.08	298.16	303.8	302.56	297.38	294.24	301.57	300.77	298.63	290.39	298.62	294.84	295.89	303.58	302.83	294.4	300.31	296.15	303.62	303.72	299.05	302.91	302.2	303.29	304.18	300.79	299.85	299.39	299.3	291.41	297.7	297.94	303.84	303.06	296.08	306.83	298.3	291.71	304.66
304.68	299.46	300.8	307.83	311.84	302.64	302.66	298.22	307.64	307.64	308.29	310.03	305.15	309.84	297.06	304.76	290.56	299.76	312.69	297.65	307.02	306.57	301.49	303.71	308.98	304.57	306.5	306.98	310.55	302.11	301.63	303.86	300.21	304.44	304.76	302.88	304.98	308.07	306.67	308.41	304.44	297.03	299.56	302.16	308.66	306.13	306.76	308.11	302.25	309.58
311.52	300.41	313.95	311.54	304.11	309.57	308.34	312.65	305.76	310.5	307.11	302.78	304.87	305.75	307	311.42	307.63	304.68	316.35	315.97	309.16	308.18	307.61	310.93	305.36	307.69	304.8	305.79	303.76	309.09	316.13	308.49	307.26	313.4	305.16	305.59	310.93	303.69	315.68	318.08	314.76	312	310.79	307.86	309.49	309.35	308.85	309.78	308.1	305.33
309.24	313.63	314.26	314.62	317.01	318.07	319.3	318.56	310.23	315.38	318.44	311.08	310.91	318.35	305.93	314.69	314.39	317.1	316.24	314.6	305.53	307.09	316.87	309.35	313.31	321.2	311.8	309.41	307.91	318.11	314.29	309.57	304.55	307.45	315.25	309.92	318.28	315.18	315.47	316.41	314.54	311.89	310.91	310.64	317.99	313.97	311.56	309.94	310.96	313.8
298.53	305.29	297.88	298.28	302.29	301.81	300.59	301.82	293.93	298.4	299.29	296.13	294.87	299.72	301.61	300.39	302.12	297.86	297.92	298.58	299.47	305	304.25	302.36	308.38	305.65	290.54	297.67	297.85	300.6	294.99	291.64	301.96	303.82	303.52	300.58	303.25	306.79	301.44	298.16	298.65	300.66	301.92	292.55	298.92	300.34	300.83	292.93	308.08	293.33
305.81	304.07	311.48	301.6	304.05	310.7	307.18	307.14	302.06	306.42	308.25	303.59	303.58	311.24	305.28	304.92	304.07	308.4	308.51	303.43	307.97	307.09	300.5	311.82	310.54	308.95	302.93	306.93	304.91	314.31	309.76	303.8	302.58	302.38	307.32	308.89	303.25	307.85	304.91	307.59	306.45	302.01	307.88	309.55	304.95	303.18	302.99	298.64	303.31	309.58
310.95	311.16	305.18	310.08	306.81	301.37	314.79	309.27	300.72	313.2	310.08	307.17	306.02	315.75	312.85	311.13	300.99	304.9	313.2	305.08	307.31	311.16	308.45	310.24	304.33	309.97	304.75	307.53	308.46	310.71	308.94	309.92	312.23	314.61	310.93	305.4	308.02	311.15	305.98	312.33	313.96	307.3	305.08	313.99	305.52	310.88	310.44	314.58	309.76	311.05
293.97	298.55	302.76	301.48	302.09	310.21	305.74	302.64	303.47	303.92	307.47	299.82	299.66	300.68	305.45	301.88	296.3	304.25	300.33	299.7	302.19	299.17	298.4	298.16	303.57	297.14	299.85	301.56	295.23	293.72	309.09	304.33	303.45	292.12	308.48	296.55	302.26	300.31	306.55	303.44	302.77	312.77	302.44	302.78	297.35	303.5	303.85	304.86	300.53	300.61
307.59	307.96	318.86	311.08	307.45	314.91	312.07	312.79	312.82	312.12	310.69	321.3	314.14	314.67	314.14	302.79	315.2	312.53	312.52	314.24	314.36	309.69	311.96	305.29	318.7	314.51	313.68	308.95	320.31	310.52	313.16	310.19	314.03	312.64	312.85	310.33	323.84	318.82	320.16	310.82	323.21	309.24	311.53	307.44	309.33	311.31	310.4	307.48	313.39	316.69
300.05	301.9	305.86	305.15	301.58	300.16	304.8	303.9	308.09	303.12	308.92	303.82	310.46	303.56	304.77	309.05	304.58	308.22	299.58	311.76	299.84	309.55	301	301.4	305.27	317.47	287.55	309.98	309.47	309.11	305.48	308.19	304.63	300.76	304.44	314.18	303.2	303.36	308.31	311.55	307.81	302.23	300.06	304.02	299.14	300.35	305.99	306.61	311.17	302.25
298.14	303.02	306.21	307.55	310.98	305.01	296.55	300.25	300.56	301.67	306.99	302.85	297.21	305.46	304.7	300.61	304.62	300.55	304.58	299.22	307.62	309.24	306.27	310.1	298.71	294.34	303.22	297.59	299.58	301.22	307.62	296.14	300.47	307.21	297.47	303.67	298.63	303.99	308.08	308.37	301.32	295.84	306.75	302.3	302.59	305.07	307.01	302.38	306.79	303.81
306.28	305.87	307.54	302.88	304.41	293.94	307.12	303.73	293.01	300.22	297.95	303.75	300.87	292.08	306.81	304.44	304.78	306.68	303.25	300.79	302.3	301.3	307.89	304.27	296.92	302.7	309.5	295.83	307.5	304.17	307.18	299.57	303.15	301.74	303.06	295.9	300.95	306.89	304.03	300.05	301.07	299.8	302.12	306.76	303.15	299.3	296.87	309.75	302.12	304.33
313.72	311.69	307.89	306.82	309.26	310.23	308.21	307.11	304.79	300.38	310	308.97	309.78	306.99	304.66	307.99	305.24	308.88	306.55	310.84	300.16	308.5	302.32	297.67	303.73	305.4	305.33	304.69	305.95	299.75	306.43	302.26	307.03	305.38	303.32	305.69	305.71	306.92	305.16	305.3	302.25	309.05	304.32	312.06	308.66	302.2	305.41	301.61	307	306.32
315.62	314.47	307.94	318.81	310.65	317.76	312.41	310.3	314.54	317.22	314.59	311.75	313.46	320.31	321.3	311.27	315.53	318.25	309.29	319.04	314.8	316.44	315.54	318.71	311.94	313.24	315.44	313.39	315.61	308.73	313.96	313.7	312	309.07	310.93	315.9	315.79	314.99	313.07	312.2	306.92	309.52	314.65	308.67	320.16	313.07	313.02	313.22	314.46	318.65
310.82	296.92	301.42	311.29	305.22	305.09	313.44	313.21	304.5	311.8	315.02	305.49	303.65	311.95	300.47	306.78	322.71	312.43	307.5	309.42	305.9	313.55	304.31	316.77	301.46	312.51	303.91	308.2	317.57	312.25	308.67	304.4	308.43	309.22	314.18	309.2	318.25	311.76	305.79	306.89	305.61	302.26	304.42	311.98	309.83	307.59	314.57	310.97	312.21	308.22
299.59	312.63	304	304	310.14	307.63	301.83	308.9	307	304.44	299.01	302.12	314.55	306.32	310.05	300.55	303.87	297.88	307.09	304.96	297.76	302.91	297.5	304.01	308.45	308.31	309.42	304.52	304.71	309.14	305.77	312.56	301.87	307.98	309.3	303.62	304.24	305.26	302.7	306.96	307.87	304.69	305.71	304.62	302.93	305	303.34	302.45	309.97	312.06
315.22	314.57	317.49	320.12	315.96	318.16	323.28	327.77	319.63	322.69	320.68	322.63	315.22	321.74	317.49	313.32	312.18	311.09	319.62	322.3	316.45	311.9	320.68	319.4	321.53	312.68	321.99	320.5	316.97	321.56	316.62	321.01	317.44	318.42	320.21	318.72	321.79	316.99	323.33	320.39	319.34	315.77	313.98	321.68	323.87	317.43	318.63	314.22	317.95	315.34
299.28	299.59	299.7	298.41	296.59	304	308.76	294.98	309.56	301.48	299.12	300.56	302.82	298.31	297.86	294.15	302.03	304.42	298.19	302.6	302.94	299.76	301.07	298.02	295.61	300.94	298.77	305.53	310.75	299.32	301.27	307.53	298.19	294.51	301.23	300.02	300.32	301.19	294.36	300.98	301.3	293.92	302.02	294.58	297.05	302.84	299.37	298.47	300.34	302.36
302.75	300.42	294.56	300.44	295.54	306.13	293.85	309.78	294.51	295.19	290.55	299.89	294.15	308.69	296.59	296.67	300.24	295.47	297.96	303.48	297.39	294.83	298.12	299.94	300.56	302.41	301.22	297.54	295.53	304.22	298.47	304.28	299.63	294.36	297.77	304.7	298.71	305.77	296.36	296.27	303.84	305.8	299.04	304.63	293.87	300.7	296.87	300.03	299.59	297.94
312.35	307.59	317.1	315.17	304.62	320.93	309.25	315.76	317.3	321.19	310.75	311.54	312.99	318.9	315.39	308	319.77	318.91	313.56	317.61	312.02	312.7	313.82	313.69	313.93	321.62	312.53	315.34	310.52	313.4	310.96	315.36	309.58	324.17	315.27	316.25	311.5	315.15	319.47	308.4	318.66	314.43	308.51	313.07	310.02	309.41	310.57	312.88	317.57	317.51
315.66	316.2	313.07	315.62	312.19	321.85	317.86	314.21	312.33	304.49	314.6	314.04	310.94	319.23	315.21	304.99	306.02	320.99	313.09	312.53	320.98	309.31	318.67	309.18	316.37	312.61	314.2	323.15	309.91	308.11	304.23	319.45	307.85	313.32	318.34	310.59	313.43	313.53	318.21	320.41	310.3	316.75	315	315.68	314.71	314.67	312.75	313.3	315.97	312.31
294.1	292.25	293.36	289.71	300.94	290.5	300.78	299.65	293.09	294.61	299.12	292.61	294.81	299.4	292.03	295.06	295.01	300.97	298.24	290.52	295.87	294.8	291.36	299.65	291.21	296.88	288.65	293.39	294.32	300.38	297.87	299.12	295.73	290.03	299.21	290.42	301.51	293.22	294.02	298.74	291.12	295.68	292.9	299.06	302.92	304.29	293.9	297.41	295.7	300.52
296.21	299.68	301.55	300.78	304.24	302.3	302.55	304.62	305.76	304.05	302.75	302.8	299.9	300.71	304.99	304.19	308.61	297.76	305.82	297.51	301.18	301.98	296.77	302.58	292.08	304	297.2	298.8	301.92	299.56	298.06	299.48	301.5	297.82	300.15	301.71	304.34	306.09	301.66	308.57	305.77	306.1	302.88	306.62	308.56	313.53	299.72	301.06	301.19	308.34
291.38	296.23	296.72	290.94	294.61	289.9	291.85	294.48	300.05	299.81	298.99	299.23	294.69	294.64	294.36	299	299.15	301.54	291.68	294.75	293.56	295.59	294.01	294.33	297.72	296	299.27	289.04	291.91	289.61	301.56	294.21	301.17	299.8	291.5	299.6	290.76	288.82	293.87	297.08	296.71	292.67	300.1	293.46	297.41	290.86	291.84	294.57	293.68	291.08
303.82	301.59	305.48	299.29	305.85	305.93	313.44	310.48	303.39	313.22	306.6	311.46	303.53	304.12	308.4	301.32	310.37	298.29	305.47	301.49	309.06	302.25	308.38	306.33	304.91	304.72	307.33	303.79	307.69	309.72	302.31	304.62	302.12	307.8	308.48	309.63	301.54	303.14	308.31	310.62	302.04	302.48	298.5	306.05	298.77	301.13	306.03	298.45	306.78	310.59
303.4	307.42	298.21	302.81	308.08	307.92	306.45	296.56	312.1	299.42	306.12	301.19	304.35	304.53	304.84	304.47	296.5	298.35	300.46	308.48	300.38	301.22	302.14	301.71	302.88	304.22	299.6	302.24	305.79	304.75	309.09	300.1	299.66	307.45	306.48	306.83	298.73	303.34	312.55	297	309.82	306.51	303.01	301.46	304.42	310.18	300.17	302.06	303.69	310.87
313.24	315.35	312.17	316.16	321.84	316.46	315.58	313.11	314.26	316.9	318.05	320.02	314.5	306.51	317.87	310.43	306.34	327.16	312.36	313.69	316.63	324.39	313.45	317.27	316.1	320.63	323.47	311.7	316.21	315.58	317.65	312.76	304.12	315.8	313.66	316.08	318.85	311.25	312.12	312.88	311.14	305.39	320.68	318.56	312.65	308.06	313.07	309.95	321.12	312.83
306.1	296.92	307.11	306.19	292.42	303.69	302.09	303.68	307.14	310.1	300.77	305.38	305.75	300.4	304.15	306	306.42	306.66	296.7	304.23	297.63	303.72	302.62	305.11	303	306.94	303.01	295.86	300.9	301.8	306.54	309.71	297.82	305.95	300.14	298.36	301.98	301.07	301.63	300.46	304.4	305.12	302.6	304.24	297.15	306.73	297.25	302.78	302.8	295.6
315.24	311.01	308.55	302.59	305.58	309.19	310.22	314.07	309.5	305.93	304.52	303.6	312.54	307.49	308.01	313.28	310.9	310.21	310.71	308.11	312.99	306.8	304.5	308.76	314.31	311.9	306.6	306.51	313.75	311.45	314.11	312.88	300.46	312.24	313.27	312.57	308.63	308.14	309.98	310.56	309.33	314.14	308.25	319.2	311.53	309	313.6	316.58	317.61	313.16
316.03	312.46	326.4	310.72	314.53	319.3	315.03	312.5	314.02	316.81	315.63	314.86	314.73	317.5	315.25	313.09	317.7	310.95	319.55	315.12	316.48	311.76	317.82	322.21	310.7	310.99	312.06	305.82	310.48	315.45	303.57	306.36	315.54	309.97	315.31	317.01	311.32	311.64	323.34	319.11	312.61	308.45	311.21	314.03	309.89	315.37	312.86	313.81	312.77	317.91
312.79	312.09	320.58	311.89	306.55	307.79	307.58	312.76	311.55	309.41	315.75	312.77	306.27	311.65	318.67	308.74	314.08	317.04	309.96	312.99	303.7	306.74	310.89	314.05	311.62	310	304.37	316.13	307.41	315.49	301.34	315.75	312.35	316.84	315.38	311.97	308.65	308.66	315.7	314.68	312.95	304.72	310.64	309.59	312.89	309.43	308.59	310.68	310.2	311.71
313.97	306.9	312.53	313.59	311.08	309.7	312.03	311.33	315.9	315.76	310.64	304.25	311.73	313.08	306.7	311.54	312.81	310.54	312.29	317.74	315.17	320.18	320.4	315.19	312.83	314.83	315.08	303.73	312.71	315.36	311.73	308.06	320.79	311.22	310.56	310.63	315.01	308.24	311.46	313.24	303.42	308.46	316.6	312.64	315	313.78	314.51	312.06	308.09	320.49
331.45	325.55	324.92	325.28	330.51	332.5	327	332.21	331.34	332.38	334.05	329.27	335.51	327.61	331.66	327.26	330.28	329.62	328.15	331.66	324.14	329.42	326.17	331.67	333.81	332.49	333.04	326.67	327.93	329.73	321.89	326.26	329.29	333.18	324.4	327.45	321.69	329.51	333.67	328.07	329.33	335.43	328.89	329.08	321.3	327.51	335.12	333.56	327.44	325.24
304.96	301.25	303.88	298.46	300.29	299.16	297.66	304.08	303.52	298.77	302.17	297.75	306.73	302.02	302.57	299.32	308.31	299.91	302.14	295.3	305.92	295.51	294.16	307.84	301.12	299.1	301.68	302.61	298.72	301.58	299.56	306.79	299.88	295.9	300.16	308.06	301.9	302.25	309.36	306.26	296.72	298.17	290.25	306.14	302.31	298.4	301.44	302.22	295.77	298.52
306.89	309.18	312.07	314.84	311.83	314.45	317.72	307.09	312.55	313.67	311.24	309.74	309.14	316.19	309.87	317.23	310.61	313.97	301.28	306.53	314.65	314.33	309.5	319.27	313.81	308.93	298.75	315.25	308.96	314.15	327.67	306.9	315.7	315.72	310.64	307.93	313.94	311.31	310.7	314.53	317.85	315.76	308.47	313.42	311.66	311.33	314.73	311.72	316.26	311.5
312.8	307.31	314.76	302.79	314.04	315.12	308.45	313.44	306.94	307.86	318.36	313.67	307.82	299.61	305.54	304.88	312.13	308.52	309.08	316.38	307.06	313.48	308.15	308.8	306.14	314.24	312.78	306.1	316.85	312.09	308.19	313.63	310.48	310.66	304.76	309.14	316.38	311.27	303.52	313.71	307.48	312.14	305.37	318.4	299.63	307.13	303.05	307.42	309.84	305.82
310.83	320.58	317.12	319.54	323.32	316.82	318.76	320.94	319.51	320.46	324.15	317.57	321.37	315.52	314.42	315.52	316.93	321.19	316.87	319.14	312.6	320.59	317.07	312.68	317.84	317.16	321.91	317.87	325.36	314.37	321.81	319.3	320.19	314.42	320.83	323.09	318.95	317.92	311.75	311.73	310.76	311.08	317.05	315.43	325.19	319.72	321.58	317.88	321.44	315.57
307.66	304.05	303.67	301.49	298.21	312.13	309.37	303.31	311.34	300.51	314.5	301.62	307.37	302.46	303.49	308.26	299.69	303.01	302.17	311.69	311.36	306.03	304.55	314.95	307.91	303.02	302.65	302.46	305.9	302.54	311.34	302.46	304.64	312.27	300.95	310.84	306.74	303.89	312.78	299.69	298.13	301.6	309.43	306.9	306.12	302.84	308.75	308.58	297.39	303.1
312.34	312.53	306.79	311.74	308.42	311.97	307.83	313.51	312.72	311.73	313.58	317.44	306.54	310.83	306.37	316.51	311.71	309.94	309.5	313.63	314.8	319.2	309.52	306.71	310.72	323.27	313.51	308.66	311.76	316.6	319.48	314.95	310.76	314.08	315.23	314.91	313.26	314.08	315.3	318.19	317.76	313.19	315.64	310.49	316.97	313.52	314.62	308.73	311.49	311.18
318.73	317.38	311.93	317.78	318.91	317.01	318.89	316.84	315.6	316.82	317.44	310.53	311.16	314.47	316.4	322.86	319.74	309.3	316.86	317.65	321.47	310.9	320.1	314	308.84	317.67	315.55	311.28	311.54	312.89	312.56	316.57	311.76	311.42	320.76	314.5	320.43	319.87	316.69	316.07	310.56	316.31	316.46	316.07	316.57	317.2	317.11	327.75	316.03	319.41
306.35	300.88	299.95	304.91	305.2	299.76	302.37	312.7	300.64	301.03	305.55	307.42	295.59	305.22	305.14	308.16	298.55	303.61	304.9	311.76	308.71	311.44	307.27	294.01	310.22	304.44	298.53	306.68	304.32	295.21	302.5	304.42	302.48	303.56	304.46	307.15	302.82	307.38	305	300.6	303.45	302.84	303.65	309.57	305.26	310.29	303.38	298.11	296.64	309.05
305.57	314.55	311.86	317.42	305.28	312.82	314.75	316.71	308.78	310.76	317.87	314.16	315.18	306.7	313.69	314.64	317.91	313.28	313.88	320.26	314.42	319.89	314.18	314.01	314.98	305.99	321.73	311.5	314.88	322.76	311.68	313.53	313.59	318.62	315.96	310.4	315.9	309.72	315.15	315.29	317.6	314.03	314.61	306.93	319.08	312.58	320.42	315.31	313.22	311.23
285.22	291.16	300.58	292.41	285.82	294.21	287.14	299.16	291.27	296.62	295.11	292.91	288.72	294.99	291.04	289.45	294.97	293.94	294.1	304.38	294.55	290.44	292.55	302.42	296.66	301.15	299.77	297.45	292.49	298.3	285.31	297.33	298.96	296.69	288.67	295.72	295.61	291.26	293.9	295.91	297.21	291.3	290.83	299.32	291.44	299.64	294.26	292.34	294.45	299.17
314.98	316	318.93	311.57	319.67	306.77	309.51	311.04	308.76	315.75	309.78	310.79	318.1	318.21	318.1	314.03	308.52	317.99	313.36	313.91	317.83	308.47	314.63	315.87	312.26	314.51	314.84	322.38	310.64	312.6	312.28	312.6	314.02	312.13	310.03	316.82	306.41	314.3	317.03	310.45	312.52	311.42	307.11	312.34	313.76	315.3	319.79	314.34	312.23	315.15
305.55	303.11	299.35	306.55	296.64	306.79	303.51	303.46	304.74	310.49	305.4	305.2	298.64	301.31	298.85	309.06	303.32	313.17	307.52	309.02	305.21	299.37	303.53	305.95	300.56	300	302.18	304.37	305.22	309.32	293.76	302.48	301.98	306.38	302.74	299.22	306.77	301.43	302.45	310.03	303.08	302.51	303.51	302.23	303.5	310.68	298.23	299.8	305.11	307.57
315.25	314.41	318.27	321.27	317.78	307.76	316.2	315.26	315.54	317.4	315.14	310.08	305.78	309.56	309.1	318.73	311.26	316.66	313.45	315.87	315.33	313.5	311.3	309.91	317.17	316.01	314.46	310.08	313.76	312.62	322.1	310.23	305.2	315.79	314.58	313.3	318.74	313.9	313.7	315.1	314.23	312.78	312.57	312.79	312.17	317.71	305.88	311.12	315.5	316.17
316.18	315.35	307.8	312.54	313.45	314.18	312.31	314.29	315.61	314.07	315.24	322.28	317.09	323.14	314.46	310.24	311.29	312.48	312.72	311.53	313.03	309.17	310.47	319.66	309.59	317.75	311.72	305.27	308.11	320.71	310.97	319.33	316.67	311.45	314.55	311.8	319.53	317.9	317.35	311.84	316.4	310.13	315.45	314.59	315.18	319.45	317.45	309.03	310.88	313.51
298.58	299.73	302.34	301.43	292.24	299.33	289.92	295.79	299.25	292.98	296.85	293.23	299.79	292.22	291.74	294.33	300.69	295.74	291.8	293.21	290.39	298.44	293.23	300.2	294.72	295.38	291.73	287.39	296.04	298.08	293.7	301.14	296.21	293.9	295.25	297.02	292.84	300.94	297.03	295.3	291.77	291.83	293.73	293.66	291.98	302.1	299.23	295.1	298.01	295.78
318.57	309.32	319.46	313.7	312.81	308.39	321.08	318.23	315.14	312.55	309.98	315.36	311.52	313.66	315.83	311.09	311	313.76	316.86	318.92	316.79	322.22	309.65	310.86	317.27	306.15	310.4	308.79	309.29	314.72	314.04	313.24	316.51	319.74	308.77	314.93	318.09	314.33	314.49	318.81	307.07	309.79	308.09	316.7	319.18	303.77	302.77	325.04	314.9	317.41
309.38	314.06	309.02	304.31	306.98	308.27	300.61	309.76	310.28	310.9	305.2	306.86	307.74	303.36	306.26	311.19	310.36	303.74	300.81	310.38	305.69	307.33	308.13	308.27	300.06	310.94	307.43	311.29	303.66	302.66	312.66	310.81	304.61	306.72	302.15	307.5	305.23	303.31	308	302.05	307.6	303.56	306.8	308.49	308.03	308.72	312.7	304.11	310.16	304.32
313.68	311.15	315.35	309.83	314.21	309.18	308.38	312.97	311.77	317.79	306.91	315.26	314.33	308.6	307.43	310.87	315.22	302.94	303.71	310.23	308.7	311.96	304.72	309.66	315.37	311.02	299.13	311.25	309.57	315.95	309.92	312.98	315.25	307.86	304	302.2	308.79	305.93	311.98	303.3	301.9	306.71	312.87	305.57	310.25	299.66	308.88	312.72	306.53	304.67
309.09	294.13	304.46	304.49	307.54	305.03	304.36	301.03	306.79	312.14	306.85	304.02	304.12	306.83	312.75	305.02	298.93	312.26	296.24	305.47	302.84	303.69	306.97	303.51	300.29	304.38	299.83	306.94	302.94	304.7	305.92	306.41	305.28	302.97	302.64	299.15	299.37	313.12	303.34	301.99	297.55	304.98	298.51	300.25	302.91	307.57	306.67	309.87	306.61	299.58
325.13	317.46	320.98	316.53	315.5	313.16	322.4	322.5	318.79	324.89	314.98	319.79	317.35	315.17	323.77	323.3	315.32	319.26	322.56	308.63	322.7	314.66	317.96	319.07	319.05	326.64	323.12	320.16	318.79	321.1	316.16	323.52	315.84	321.68	320.3	317.37	320.53	317.99	320.07	306.91	321.91	325.89	319.38	321.09	319.42	323.32	313.43	328.41	315.33	314.85
306.46	305.67	302.86	304.38	307.73	302.7	296.94	302.48	302.48	305.03	301.2	301.88	303.48	304.89	301.41	300.9	310.54	302.75	308.06	305.6	311.37	300.75	307.3	297.65	308.17	300.73	302.64	305.25	311.26	303.84	306.8	303.91	299.61	300.78	303.86	303.21	303.3	303.74	304.35	303.17	303.05	301.04	297.03	301.09	303.82	306.33	305.95	307.08	311.49	295.83
315.37	309.74	315.61	313.92	309.44	315.43	315.98	318.85	313.78	311.9	311.45	314.98	315.4	314.92	311.29	310.01	322.68	312.28	313.17	307.78	311.12	309.95	315.69	314.46	309.75	316.99	313.21	311.72	318.5	319.24	317.24	315.36	316.18	312.92	305.06	313.66	311.53	314.11	319.86	316.49	307.8	321.61	314.62	311.37	310.38	317.6	318.74	312.13	310.74	317.95
300.41	298.77	300.73	310.61	304.75	305.18	302.22	303.01	300.18	300.95	298.7	294.02	296.82	301.39	304.94	303.11	303.18	297.07	302.42	300.47	300.78	304.98	307.79	305.62	298.17	305.46	307.43	301.43	303.83	301.95	302.12	301.24	306.66	296.25	301.98	300.64	300.3	301.69	302.95	296.99	307.07	304.01	298.79	303.65	299.54	305.58	299.24	309.78	310.21	305.15
323.68	316.67	309.96	315.65	314.74	307.31	318.49	315.16	310.33	313.16	311.24	313.36	314.68	314.37	309.86	309.18	319.21	311.16	316.66	312.84	313.48	313.11	311.56	316.23	311.93	316.89	319.2	314.98	315.25	315.65	313.16	314.86	317.08	321.01	314.08	318.33	316.02	313.22	318.49	308.53	321.52	309.55	318.38	314.6	308.91	312.53	307.47	321.21	312.33	307.86
311.5	306.87	308.82	312.59	308.56	313.06	305.24	310.76	313.64	307.13	303.56	316.56	310.17	307.05	302.63	313.85	303.97	301.37	310.23	308.82	299.38	302.98	311.13	307.98	309.36	305.38	308.17	304.41	305.27	307.68	309.86	306.83	310.24	304.44	299.86	313.79	313.93	309.25	310.72	305.23	313.22	308.46	316.44	307.79	308.87	310.25	307.54	306.24	311.35	300.29
315.86	315.86	318.33	314.39	315.1	319.27	314.32	317.96	316.81	306.98	312.16	319.1	314.65	308.94	321	309.22	311.26	307.25	317.21	321.46	315.51	305.9	316.26	316.41	318.02	321.23	314.24	317.39	314.21	309.69	324.67	315.64	316.47	306.69	316.43	315.94	317.83	313.8	316.79	311.67	316.18	306.64	313.76	314.5	311.61	315.28	323.4	311.83	320.95	319.14
300.18	303.08	302.96	304.01	301.06	299.49	303.9	293.11	304.45	298.66	298.99	304.37	303.57	295.18	301.56	297.12	300.33	298.41	308.73	302.17	307.97	302.87	297.85	304.79	298.08	292.5	303.68	302.71	303.71	303.73	304.4	302.28	298.44	299.21	304.86	298.73	297.14	303.49	299.33	299.63	306.94	299.68	308.56	299.9	303.75	302.72	296.3	294.98	296.13	299.9
306.71	298.04	308.03	299.91	303.76	306.74	307.36	311.22	312.14	315.51	309.8	313.23	302.67	300.37	298.01	309.49	304.13	307.3	302.72	306.07	310.85	306.51	303.35	301.96	302.43	307.34	305.77	306.3	309.38	302.13	300.61	302.34	306.72	302.95	306.59	306.16	310.38	305.34	306.18	308.69	310.18	306.32	302.56	308.88	310.12	309.73	303.6	310.9	305.69	307.41
[truncated: 150 more columns]
