# Supplementary material for: Genetic dissection of main and epistatic effects of QTL based on augmented triple test cross design
Source: PLoS One. 2017 Dec 14;12(12):e0189054. doi: 10.1371/journal.pone.0189054 (PMC5730204; doi:10.1371/journal.pone.0189054)
Supplement: S9 Supporting Information — (ZIP) [file pone.0189054.s009.zip › z5_250_0.5_10.csv]

294.47	294.2	291.86	294.48	293.2	295.05	292.76	291.41	294.23	293.6	291.45	294.32	293.13	293.12	293.26	296.82	294.13	292.38	292.54	293.25	293.94	294.53	293.79	295.06	294.39	292.66	292.78	291.9	293.13	293.54	292.72	294.61	294.34	292.06	295.08	294.85	295.79	292.26	294.17	294.92	294.96	293.79	292.51	293.99	292.79	295.43	294.6	293.18	292.84	293.45
303.22	306.26	304.02	303.55	304.74	304.22	304	303.85	303.79	301.82	304.57	302.51	303.28	302.76	304.51	304.06	303.09	301.3	306.11	304.54	303.21	305	302.29	304.73	302.81	304.4	303.8	305.49	303.24	303.17	301.94	304.31	302.8	303.84	305.97	303.72	302.09	305.35	303.99	303.37	304.49	303.62	303.01	302.46	303.48	301.37	305.62	301.46	304.3	303.86
312.84	312.21	314.43	313.19	314.21	311.77	312.71	313.26	312.97	312.59	311.64	314.08	314.89	311.65	313.76	313.1	311.5	312.73	313.14	314.1	313.79	311.94	312.54	313.57	314.37	310.88	310.62	312.55	310.3	311.72	313.63	312.72	313.55	312.91	313.8	314.13	313.01	315.19	311.85	314.34	314.91	313.99	313.71	312.92	312.26	315.47	312.63	315.81	312.18	314.93
298.93	303.04	300.39	302.85	299.34	299	299.65	301.07	299.93	299.56	300.59	301.07	302.87	299.53	299.73	301.02	300.5	300.5	300.36	300.57	300.7	303.27	300.79	302.32	302.17	301.65	301.69	299.33	303.24	300.87	300.98	298.63	298.93	299.54	300.51	300.03	302.01	301.29	298.59	301.43	300.38	300.24	299.64	299.84	302.83	300.43	301.04	302.13	299.98	300.75
309.09	308.06	306.76	310.02	308.56	309.28	307.2	307.91	306.87	306.44	305.55	307.12	306.85	308.74	308.48	306.11	308.58	306.33	308.03	309.15	307.07	307.64	307.42	307.44	306.34	306.94	307.52	307.14	307.26	308.82	307.03	308.55	308.44	308.7	307.52	308.67	304.91	306.81	308	309.18	308.42	308.22	306.4	310.12	308.2	308.84	306.55	307.48	307.23	306.21
310.92	308.73	309.06	308.36	308.17	310.61	312.69	309.66	311.92	312.34	310.67	308.18	310.89	311.21	310.87	311.53	311.48	309.18	309.01	309.78	309.73	308.48	308.46	310.38	310.47	310.11	309.13	310.34	309.06	309.92	310.21	308.98	309.87	310.63	308.83	310.71	309.42	312.42	312.08	310.12	310.17	309.13	310.77	309.12	310.67	311.39	310.51	311.49	310.13	308.4
302.48	300.52	301.42	303.31	298.7	300.53	298.92	300.93	301.26	299.45	303.23	302.46	302.08	303.55	302.03	300.01	302.55	300.24	300.57	300.58	302.9	299.99	299.62	302.44	298.65	301.37	302.28	302.47	300.88	301.12	301.12	301.65	300.37	300.24	300.76	301.83	301.28	299.25	300.85	301.28	301.12	299.71	301.82	299.78	300.87	300.14	299.99	300.87	301.98	301.59
302.95	302.72	305.2	306.18	304.68	306.5	303.13	306.64	304.37	305.85	303.24	303.94	306.24	303.35	301.7	303.33	305.47	302.15	302.78	304.61	306.53	304.49	304.57	302.73	304.53	302.78	303.73	304.02	304.53	303.04	306.93	306.04	305.71	306.57	303.08	304.79	306.71	304.03	304.32	303.15	305.12	306.9	306.34	305.75	305.44	305.35	302.79	303.36	303.47	302.55
306.73	303.97	306.46	306.7	304.92	305.54	307.46	308.85	307.12	306.39	307.65	306.22	306.73	305.61	304.23	309.51	306.01	307.94	306.66	306.79	307.76	305.74	307.5	306.75	305.29	303.75	309.22	304.6	308.48	308.54	305.31	305.57	306.86	303.96	306.25	307.81	305.21	304.04	306.46	306.51	305.08	303.89	308.01	306.71	306.13	302.56	303.67	305.53	309.03	305.16
295.62	297.21	296.07	297.12	297.38	299.89	296.61	297.42	296.77	296.61	296.62	297.59	296.24	298.47	296.2	297.61	297.02	297.79	297.64	295.33	296.25	292.9	296.24	296.75	296.62	301.1	298.66	298.57	297.31	297.1	298.07	297.58	298.14	299.18	296.92	295.02	296.86	297.91	296.84	298.39	295.67	297.86	298.38	296.57	295.48	297.48	293.1	297.92	297.65	297.86
324.67	325.42	323.75	323.35	325.76	322.17	321.85	325.49	324.45	325.02	324.52	325.04	323.87	322.65	323.73	324.24	326.54	323.47	325.42	324	325.71	324.71	325.55	324.3	324.41	325.68	324.13	324.22	325.58	326.01	326.63	322.29	325.33	323.76	325.25	322.37	326.94	323.62	323.62	322.92	328.38	323.97	325.02	322.9	326.22	326.55	322.09	324.11	324.14	324.81
300.8	299.67	299.8	301.34	300.56	301.24	300.61	300.26	301.16	302.19	300.05	299.67	302.69	300.26	299.99	301.17	303.23	301.13	301.21	301.7	299.56	301.38	301	299.35	301.19	300.62	300.57	302.89	301.18	299.27	299.08	299.43	302.28	302.93	300.67	299.85	300	302.69	299.86	301.5	297.31	298.39	301.6	300.79	301.13	303.19	303.33	301.96	303.99	299
311.71	311.55	311.39	312.92	312.01	311.31	312.98	312.28	314.22	310.26	314.3	313.4	314.3	310.36	312.57	311.84	314.35	314.65	313.89	315.46	314.61	312.61	312.52	311.15	313.63	312.95	312.43	312.27	314.44	313.21	313.03	311.5	312.11	311.9	312.66	312.46	314.33	313.91	310.67	313.02	312	313.25	314.74	313	313.3	313.12	310.34	309.6	310.6	312.85
300.23	301.91	299.77	302.06	301.75	300.95	300.12	300.98	300.41	301.67	298.84	300.82	298.8	299.52	301.07	300.31	300.13	299.21	302.15	297.71	300.62	298.63	301.69	299.92	300.97	301.81	300.85	300.56	299.42	300.98	300.77	299.18	304.2	299.63	299.67	302.29	300.77	300.34	299.63	296.54	300.88	299.96	301.5	301.34	299.83	301.46	301.58	300.08	300.23	298.39
310.95	312.5	314.18	312.04	312.08	313.56	313.22	312.28	313.78	312.53	312.18	310.52	313.59	311.43	313.31	313.79	314.87	312.26	314.38	311.83	312.89	313.46	312.91	311.87	311.5	312.09	312.52	311.59	312.06	313.05	312.23	314.02	310.5	312.28	312.47	311.26	314.87	310.42	313.89	311.71	311.21	313.44	310.3	314.37	311.15	313.61	313.08	313.85	312.95	311.05
317.29	314.1	316.53	316.71	317.37	317.38	316.16	317.43	318.58	316.97	316.75	316.93	317.36	317.3	316.45	313.92	317.6	316.03	316.94	315.35	315.99	317.6	317.91	316.64	316.83	316.31	318.78	316.83	317.63	314.58	314.44	315.61	318.12	318.37	316.68	315.07	317.16	315.32	317.07	314.02	317.58	317.37	314.02	315.18	318.93	314.7	316.57	317.22	315.48	315.74
328.04	324.27	323.75	324.35	326.15	324.55	325.49	324.96	323.49	325.2	326.23	321.15	324.34	325.62	323.51	321.98	326.52	322.92	325.41	323.98	324.43	325.07	325.57	324.61	326.06	326.04	326.58	322.55	322.93	324.98	323.06	325.77	323.25	325.44	322.67	325.39	326.09	325.98	322.81	323.62	323.35	324.52	325.71	324.27	324.09	324.56	325.09	324.72	328.94	326.3
319.03	314.47	317.18	315.67	319.52	317.32	319.65	320.02	317.84	318.25	316.28	320.08	317.67	316.16	318.69	317.66	315.36	318.21	319.26	317.8	314.33	317.49	316.77	317.72	320.04	318.23	316.89	316.38	318.26	315.14	317.84	318.7	314.85	318.25	316.38	319.67	317.67	317.69	316.82	316.76	317.71	317.32	319.03	318.11	317.92	317.99	317.41	317.53	317.92	317.53
302.81	300.81	304.35	303.19	304.26	302.35	304.03	304.21	302.91	303.35	303.48	303.84	303.28	301.69	300.81	302.12	305.35	304.05	303.46	302.16	299.16	302.45	302.04	302.84	302.7	302.72	301.77	304.18	303.04	301.6	303.77	302.05	303.03	301.52	306.32	303.91	304.66	302.19	303.08	302.32	303.15	302.58	300.72	301.99	305.12	304.87	300.78	303.27	301.83	301.33
328.72	327.88	324.87	327.68	328.03	327.49	327.87	326.22	327.51	326.81	327.79	330.36	325.03	329.61	326.83	328.97	325.94	325.02	327.9	327.84	328.76	330.25	326.48	325.95	328.82	326.36	328.35	327.19	327.98	330.24	329.44	328.35	328.06	326.41	327.49	327.99	330.07	326.88	326.44	328.67	327.94	329.86	325.39	329.64	327.57	327.74	327.03	329.46	327.12	327.44
303.32	301.68	297.67	302.27	301.03	301.87	302.94	300.85	299.74	299.25	299.21	299.74	302.31	300.75	301.23	299.31	301.76	300.89	301.22	301	303.77	302.72	300.4	301.59	299.83	299.73	300.25	301.52	301.52	298.58	300.06	302.28	301.77	301.18	302.01	302.49	302.89	301.22	301.96	299.88	303.42	300.41	302.32	301.54	301.34	299.47	303.18	299.87	302.14	300.43
304.25	302.15	302.22	305.44	303.82	302.8	303.23	304.43	304.06	303.72	304.06	303.06	302.83	303.5	300.42	301.41	305.01	303.34	304.68	304.47	303.78	303.89	304.2	303.28	303.67	304.15	303.98	302.84	303.83	303.26	304.69	304.09	304.79	302.71	303.55	302.09	302.91	304.08	305.54	304.48	303.84	304.92	305.21	302.09	303.1	302.54	302.78	303.8	305.5	301.26
303.56	302.46	305.92	302.4	301.79	299.61	304.79	301.88	300.98	301.31	300.48	303.08	301.47	301.77	304.41	303.83	302.61	301.87	300.59	302.74	304.8	305.31	302.35	303.15	305.23	300.65	304.17	304.82	304.56	301.89	301.3	301.18	302.23	302.32	306.09	299.24	302.53	305.82	304.32	302.57	303.52	302.02	303.47	302.71	303.6	302.49	303.61	303.97	304.07	301.96
318.66	318.35	318.97	317.82	317.09	315.89	315.26	316.34	317.75	317.24	317.75	318.41	314.63	315.29	318.54	318.07	319.3	317.38	317.11	317.29	316.79	316.84	319.24	315.83	313.74	316.34	317.45	318.07	316.16	317.21	317.74	316.07	317.19	317.32	317.39	316.84	319	318.26	316.36	318.81	316.01	318.52	319.13	317.42	317.64	316.47	318.82	316.44	317.04	315.6
316.51	318.45	317.97	317.16	316.49	316.32	320.31	319.3	315.28	314.68	315.43	317.82	316.61	316.41	316.96	317.63	317.99	317.65	317.7	318.41	315.61	317.5	319.52	317.95	316.97	317.44	314.45	316.38	315.94	314.21	315.72	319.23	318.35	320.54	317.48	317.35	315.46	316.5	314.79	318.24	317.87	317	318.56	317.26	317.1	315.19	317.19	319.16	317.93	319.62
311.38	311.18	308.92	310.74	309.81	311.7	311.48	311.8	308.72	312.63	310.96	308.73	311	312.68	311.79	308.14	309.85	310.5	310.68	310.82	310.78	310.3	308.34	310.48	312.56	311.86	310.45	311.73	312.37	310.95	312.49	310.15	311.13	311.31	311.06	308.5	311.21	310.11	311.83	311.83	311.26	310.12	309.03	311.03	311.47	309.77	308.39	309.05	309.94	311.05
319.15	317.9	315.65	317.51	315.21	316.48	316.57	317.36	318.89	317.68	320.01	318.28	317.11	318.74	314.47	317.81	315.9	316.57	316.11	316.1	317.57	316.54	317.41	314.92	317.94	318.81	317.33	315.28	319.51	319.23	318	316.83	317.52	315.54	316.58	316.75	316.95	317.32	317.39	317.9	317.72	317.45	315.1	313.78	316.15	319.04	317.21	316.43	317.04	317.27
312.61	312.56	315.57	312.19	311.09	313.66	316.66	312.61	314.22	312.86	315.17	313.32	312.67	311.51	312.87	314.11	313.34	313.69	310.59	314.39	313.93	312.52	313.17	317.39	311.91	313.63	312.01	311.09	314.46	310.37	311.77	312.76	313.65	313.92	312.35	312.98	315.06	313.57	314.1	315.66	312.08	312.68	312.61	312.8	314.99	314.74	312.37	314.09	313.25	316.34
300.77	299.36	300.44	301.15	301.74	299.12	301.73	301.07	300.73	300.37	296.66	300.68	298.7	301.76	301.75	301.16	300.26	301.32	299.36	302.11	298.77	297.88	300.03	301.04	301.21	298.63	301.57	301.64	303.09	301.47	297.5	300.67	299.6	298.5	299.34	301.23	301.48	299.29	301.1	299.9	300.06	299.37	301.04	299.31	302.21	299.5	298.58	299.1	298.68	300.66
329.9	328.08	327.24	325.94	326.18	328.74	327.77	324.53	326.29	325.85	329.63	326.72	327.85	327.25	325.55	329.78	326.72	329.49	326.47	327.72	325.58	326.44	327.09	328.56	327.84	329.31	325.06	327.28	327.92	325.92	327.66	324.99	328.61	327.78	328.45	328.28	328.32	330.4	326.73	328.29	327.72	326.85	325.82	326.97	327.2	328.59	325.94	326.25	326.74	324.31
317.85	317.89	318.64	320.43	318.27	317.6	317.63	316.43	316.19	317.88	316.04	317.22	319.43	315.86	316.1	317.24	314.74	317.41	317.46	317.93	319.42	317.2	316.75	318.1	316.91	317.8	316.63	316.56	318.88	314.39	317.94	316.93	317.77	316.32	319.12	317.57	317.77	317.77	319.03	317.72	321.32	318.52	317.34	317.81	314.92	315.32	316.69	318.85	316.73	315.39
328.37	329.19	330.38	328.86	328.09	330.08	326.41	327.29	328.7	326.3	327.62	329.79	330.13	328.18	327.51	327.07	324.58	330.23	328.43	330.55	327.13	327.94	330.71	330.11	330.5	328.77	326.67	326.85	330.43	329.78	328.61	328.26	327.2	329.62	328.28	328.04	328.43	326.39	327.06	328.39	332.88	327.82	328.71	331.33	329.44	327.67	328.64	327.91	327.73	331.16
302.3	305.45	306.16	305.54	304.42	305.88	304.67	306.9	303.98	304.17	304.39	304.51	302.93	303.76	304.01	303.83	302.17	304.15	304.53	303.12	303.52	305.1	304.38	304.36	300.89	304.11	300.69	301.98	304.06	302.31	305.2	304.49	303.88	305.46	303.94	304.25	303.65	305.67	303.45	303.13	305.64	302.96	303.79	303.64	302.82	306.96	305.72	303.11	305.41	304.96
320.26	319.65	318.53	320.06	319.42	320.55	321.45	319.47	318.9	321.81	319.86	319.53	320.5	320.26	319.54	320.23	317.33	318.19	319.89	318.07	320.18	319.7	318.68	321.05	317.92	318.81	318.44	321.55	319.53	319.24	319.64	319.84	318.78	316.48	321.82	316.76	318.8	321.07	318.28	318.2	322.3	316.83	320.58	320.09	318.51	319.89	318.15	318.36	318.86	317.35
315.58	316.65	316.87	314.44	314.36	315.5	315.56	314.75	313.52	315.08	315.48	313.42	315	316.14	315.65	316.51	316.15	314.33	314.8	315.2	314.61	317.1	314.94	317.72	314.59	314.02	314.01	315.83	314.5	314.29	315.2	315.79	314.71	315.52	316.43	314.95	314.13	314.14	312.64	313.4	314.69	315.07	315.36	315.12	312.62	312.97	315.11	314.15	313.96	316.03
295.94	294.45	292.4	296.51	291.96	294.97	292.28	295.62	293.74	298.28	294.54	295.4	293.53	292.68	293.77	291.34	295.41	298.46	294.21	294.89	295.04	293.2	294.18	294.94	289.82	296.06	295.45	292.19	294.11	291.44	295.8	293.6	294.6	290.21	292.19	293.78	294.47	292.83	293.52	293.41	295.04	295.25	292.71	294.52	293.82	294.02	291.37	293.4	294.72	293.65
309.8	308.28	309.2	308.86	307.41	309.56	309.5	309.37	309.45	308.98	311.3	307.9	307.79	308.53	306.58	309.72	306.95	307.92	310.76	308.49	308.29	309.07	307.69	310.36	307.72	311.6	309.03	307.08	308.83	308.23	308.85	309.33	309.94	306.59	308.29	308.47	307.47	306.52	308.83	310.5	308.77	311.34	309.52	306.38	307.9	308.15	309.74	309.35	308.28	308.33
315.13	314.29	316.48	316.21	313.81	316.62	314.15	314.58	315.08	317.24	317.2	312.74	314.86	314.92	315.28	315.04	314.97	315.61	316.92	314.14	313.91	313.55	316.14	315.88	317.95	317	313.34	314.93	317.23	316.28	316.25	317.04	317.3	315.15	316.71	318.18	316.49	314.89	317.57	315.28	315.49	318.87	315.2	313.69	315.49	316.18	317.67	314.25	314.32	313.66
325.27	324.56	324.48	325.49	326.27	325.5	324.97	321.55	326.04	325.57	326.01	323.25	324.97	326.03	325.62	323.21	324.05	324.75	325.89	325.81	325.15	324.87	324.3	326.21	323.91	325.44	325.43	325.4	323.74	324.26	323.89	324.45	323.12	325.18	323.65	324.96	326.84	325.31	324.63	327.28	325.24	323.52	326.51	322.81	325.81	327.54	324.94	327.55	328.18	324.28
303.46	304.78	307.33	306.66	306.69	303.87	307.6	304.99	304.81	304.4	302.31	303.87	306.35	305.01	303.53	306.02	305.02	307.03	306.99	303.6	304.02	302.51	305.48	306.09	305.38	306.27	304.73	305.56	305.03	303.54	307.18	306.7	304.88	304.68	306.87	306.3	304.59	303.92	306.75	305.94	304.18	304.51	303.91	306.19	305.43	305.19	304	307.12	305.93	304.45
315.09	314.84	311.11	312.94	312.89	312.3	310.26	311.07	312.38	311.58	312.05	315.83	310.43	312.92	313.43	312.89	312.37	311.23	311.31	313.47	312.1	313.56	313.06	311.77	315.15	311.26	315.45	312.28	312.74	313.21	311.75	313.65	314.52	313.71	312.5	312.27	312.68	311.84	314.45	310.86	312.61	312.53	311.67	310.79	310.94	309.56	311.8	310.5	312.45	312.08
329.08	329.21	328.33	327.83	327.89	329.56	329.21	327.5	328.97	327.76	326.22	326.76	328.11	329.75	328.41	327.79	327.43	327.7	327.19	327.66	328.63	327.61	327.56	328.32	328.99	329.71	330.68	329.98	331.2	328.92	327.94	328.79	329.01	329.16	328.99	328.44	328.89	329.73	329.78	330.31	326.39	328.74	327.85	329.18	327.99	327.11	327.25	325.37	328.52	329.06
303.84	301.81	304.79	302.01	300.58	302.01	303.2	302.49	301.27	301.27	300.97	300.33	301.5	300.58	301.89	299.68	299.13	298.55	303.57	300.84	299.92	300.84	301.72	304.17	301.67	300.94	300.21	301.57	299.93	299.21	302.83	299.91	300.35	304.19	299.58	301.48	300.95	301.23	301.83	300.12	298.51	299.94	298.29	303.65	299.72	302.17	299.73	302.17	301.06	301.68
305.4	305.94	305.95	303.71	307.2	305.09	306.14	307.98	306.38	304.87	305.46	307.53	304.82	306.01	305.91	304.83	305.06	304.76	307.63	304.75	305.3	305.33	304.41	307.91	306.18	304.99	303.3	307.32	305.75	304.26	306.85	307.04	308.15	305.18	307.05	303.45	304.89	304.98	306.75	304.32	303.1	307.2	301.62	308.15	306.16	306.13	303.81	305.04	303.16	305.31
300.38	298.97	298.77	298.69	301.06	300.52	301.33	299.91	300.41	300.57	299.92	300.76	299.76	300.24	298.07	300.47	297.13	300.38	299.32	298.24	299.15	300.96	302.44	298.9	298.07	301.22	299.01	299.79	298.35	299.57	298.78	300.51	301.95	300.6	298.34	300.06	298.55	297.79	301.12	301.01	299.01	300.92	298.56	300.39	301.73	299.75	299.85	300.21	300.53	299.46
327.46	330.07	328.03	325.99	329.85	329.34	328.92	330.49	332.6	329.01	328.34	330.67	331.38	327.65	326.61	328.08	327.15	329.11	328.55	328.9	327.44	328.78	327.18	327.64	329.06	329.69	331.09	329.46	328.86	330.18	328.36	328.61	328.18	328.05	328.32	330.23	328.3	329.89	328.8	328.23	327.93	330.56	328.59	331.86	329.39	330.97	326.94	329.15	327.36	326.74
304.21	304.02	303.41	301.01	302.84	301.98	304.95	303.26	303.06	301.38	301.57	302.47	303.11	302.42	303.04	304.83	303.32	302.47	302.91	302.91	304.03	301.55	302.57	303.74	303.54	301.16	302.61	302.09	304.39	303.22	301.98	302.7	302.64	302.26	305.33	304.54	300.88	304.48	300.87	303.52	301.63	304.47	302.47	304.93	301.72	303.13	301.93	303	303.97	303.13
309.16	311.57	312.04	310.95	313.26	310.52	311.3	312.31	312.51	311.73	311.51	311.36	311.18	311.54	310.78	311.17	312.41	312.79	314.99	311.47	308.72	312.76	313.37	312.5	313.83	314.16	313.1	313.7	314.46	314.82	311.84	313.83	309.98	312.31	310.53	311.6	316.11	310.84	308.48	312.18	312.24	312.54	312.32	310.49	312	310.87	312.56	311.4	312.08	311.26
328.66	328.41	328.8	329.4	329.2	330.21	326.49	326.86	327.71	327.37	327.82	327.05	328.89	329.23	327.43	329.53	329.08	327.76	328.46	330.47	328.2	330.65	330.27	329.07	329.1	328.22	328.82	326.96	328.74	327.31	327.92	327.94	327.38	325.49	326.5	326.36	326.07	324.56	329.01	327.59	328.88	329.36	329.02	328.13	328.94	326.53	328.05	328.71	327.99	327.99
314.79	316.44	315.11	314.33	314.04	315.22	313.9	314.94	314.62	314.04	315.08	314.64	315.95	316.69	313.53	315.44	315.32	315.92	317.14	314.05	316.24	316.35	314.2	316.07	314.14	311.54	316.56	314.92	314.67	313.47	313.77	316.51	314.19	315.63	313.75	316.33	315.64	312.32	316.22	315.28	312.48	315.57	314.85	313.68	316.11	312.47	315.68	313.29	315.96	314.78
309.93	307.68	308.19	310.33	309.52	307.67	310.21	307.52	306.79	308.23	308.05	308.45	307.93	308.14	305.61	310.11	309.88	309.73	308.61	310.18	308.7	308.35	307.38	309.4	310.04	309.39	308.09	309.66	309.46	308.97	310.92	309.98	309.3	308.19	306.99	308.21	308.94	308.18	310.53	308.23	309.59	308.05	305.72	307.53	307.49	311.2	308.6	310.74	306.48	310.41
305.28	305.85	307.33	305.12	303.58	304.86	302.99	305.98	303.02	305.09	303.85	303.45	304.48	305.6	304.09	306.95	303.4	306.28	303.15	304.84	305.71	304.78	302.52	303.36	304.05	304.34	303.95	306.22	305.82	302.7	305.49	305	303.61	305.17	303.36	303.21	303.61	305.12	303.73	305.46	304.1	302.61	303.49	305.57	304.45	305.27	302.86	301.27	303.17	304.15
313.23	315.27	313	310.99	311.42	314.69	312.49	314.34	315.17	312.97	311.45	311.09	315.02	313.76	309.11	314.52	313.53	316.08	312.04	313.53	312.35	313.02	314.53	312.7	313.17	314.04	312.93	315.18	311.59	311.34	316.73	312.48	315.79	311.94	314.63	314.29	313.77	314.27	312.53	313.01	313.16	314.34	310.69	314.01	309.29	312.87	312.78	313.02	310.4	312.05
300.18	300.7	299.99	298.05	300.51	299.84	301.14	302.06	301.05	301.55	300.76	299.16	300.69	302.11	300.58	300.97	299.56	301.11	301.9	303.58	303.75	299.51	301.16	298.12	300.43	300.53	300.58	301.35	301.85	299.98	302.61	301.84	302.08	302.39	302.04	300.56	302.75	300.74	304.82	302.02	300.59	301.64	302.68	304.65	301.22	299.76	298.6	303.62	300.09	299.77
325.93	325.7	323.35	326.14	324.67	323.38	322.53	325.35	324.82	327.17	324.56	325.02	322.55	325.38	326.29	324.45	323.94	326.84	323.88	324.87	322.88	324.85	324.56	324.23	327.03	326.43	323.35	324.3	326.54	325.05	326.56	325.67	323.81	322.42	324.04	323.67	325.43	324.34	322.96	325.99	323.96	324.07	322.51	324.17	324.46	323.4	322.49	323.38	324.52	323.83
303.48	306.09	305.84	304.28	303.96	303.3	307.94	306.15	306.77	305.98	304.3	307.44	307.66	304.37	305.27	304.03	304.58	306.16	306.15	307.06	303.21	306.07	304.31	304.93	305.1	304.83	308.15	304.21	304.01	307.3	307.22	304.09	305.28	303.82	305.04	304.83	306.37	304.97	305.92	304.49	307.67	306.97	306.19	304.92	305.99	304.83	306.1	303.22	304.27	304.67
309.79	307.69	312.26	306.51	311.76	307.88	310.55	308.09	308.16	310.37	308.16	308.7	307.83	309.07	309.22	309.17	309.53	308.71	306.83	309.46	306.3	306.87	308.53	310.11	308.17	309.2	307.19	308.29	310.17	309.72	308.75	309.01	311.14	312.99	308.45	308.67	309.33	309.9	310.13	308.74	308.8	308.76	311.24	308.4	307.35	309.09	308.55	310.04	306.69	308.56
310.15	308.86	310.28	308.81	311.32	309.95	308.61	309.97	308.72	308.84	310.43	307.26	307.84	310.01	310.17	309.28	309.35	309.83	308.64	309.28	308.48	308.1	308.46	309.15	307.99	310.33	307.42	310.79	309.86	309.19	311.7	307.51	308.63	311.65	307.59	308.69	308.15	310.23	310.1	308.35	307.12	308.86	310.76	309.52	306.62	312.19	307.35	307.87	308.15	308.1
304.31	302.28	304.87	303.69	303.34	303.31	303.11	303.13	303.7	303.64	303.73	303.1	305.7	301.56	304.77	303.73	303.67	302.23	303.77	303.91	304.01	304.17	303.43	302.74	303.13	305.22	305.97	304.18	302.29	302.81	303.72	303.1	304.16	304.12	304.14	304.6	306	305.86	302.41	305.29	305.01	303.91	303.08	301.69	305.26	301.41	303.3	302.53	303.39	304.65
310.06	309.92	309.47	311.01	309.93	312.62	309.82	309.66	310.09	311.27	309.46	310.59	309.72	311.4	311.16	311.31	309.77	312.05	308.51	312.95	307.83	311.74	310.44	310.56	309.72	310.79	311.52	311.04	307.51	310.98	309.53	311.17	311.6	310.56	309.15	311.1	312.42	310.07	312.87	310.58	309.87	308.86	311.05	308.14	311.98	309.92	308.84	309.86	309.3	313.23
329.37	331.74	327.86	326.21	329.13	329.17	329.8	328.44	327.3	328.35	329.93	329.02	328.12	329.92	328.92	328.43	330.29	329.22	327.66	327.34	327.78	328.31	329.12	328.01	327.97	326.03	328.48	326.92	326.52	327.79	328.34	327.26	328.97	327.29	327.4	328.97	327.43	330.16	328.29	328.86	325.96	329.82	329.72	329.75	327.83	326.95	328.21	329.33	329.05	328.38
330.15	327.78	330.45	327.16	329.7	328.68	324.7	329.08	329.08	326.49	327.86	329.71	326.65	328.73	328.43	326.75	328.69	328.22	325.64	328.08	328.67	328.48	330.92	327.65	329.3	327.73	325.52	328.14	326.43	326.23	328.15	328.21	328.89	325.81	325.42	327.18	330.37	325.01	327.99	329.91	327.78	329.17	327.11	328.96	327.48	329.17	326.62	326.14	328.06	327.69
319.4	320.41	318.03	318.14	315.88	315.61	320.22	319.13	318.29	318.58	319.91	316.53	318.66	319	317.6	317.83	319.13	319.33	319.23	317.33	319.39	322.97	322.21	317.54	319.56	316.88	319.26	318.89	316.6	318	315.91	318.39	319.25	318.16	319.24	318.16	318.92	317.1	317.21	320.2	318.64	317.6	316.63	319.78	319.29	317.27	319.95	320.86	321.23	319.5
329.16	329.23	326.56	326.27	329.09	329.44	327.59	328.97	327.68	329.85	326.53	326.15	328.57	327.91	329.42	330.73	327.96	328.06	329.62	325.75	327.59	325.97	328.24	328.01	326.84	328.97	329.35	330.46	327.04	327.28	327.88	325.72	329.3	331.82	328.35	328.51	327.68	327.77	326.97	326.83	327.34	328.53	329.53	328.42	330.13	328.63	329.67	328.68	329.31	326.37
302.8	302.15	301.87	302.09	302.46	303.89	303.41	300.29	303.21	303.18	300.15	302.09	302.29	301.89	304.23	300.27	305.22	301.62	304.2	302.1	302.83	302.11	300.7	300.43	302.12	302.17	301.84	303.42	302.84	300.64	303.75	302.7	302.63	303.27	302.37	303.3	301.13	301.84	303.54	303.31	300.04	303.09	302.41	302.16	298.34	305.88	303.31	301.4	303.04	300.96
317.64	319.62	319.43	315.23	316.35	320.03	317.76	317.62	316.67	318.4	318.84	318.81	321.33	319.25	321.55	317.21	319.25	319.51	318.68	317.69	317.06	319.55	320.02	319.63	315.27	318.61	320.47	317.33	321.04	318.95	320.08	317.79	317.76	319.44	318.98	320.08	319.13	320.57	319.28	319.31	318.76	319.1	320	318.05	320.3	319.99	321.24	319.4	319.4	319.13
304.2	304.71	300.91	305.14	301.15	303.68	304.11	304.65	302.44	304.94	302.42	306.2	304.93	304.76	304.82	301.7	303.45	303.64	302.87	301.93	306.59	303.87	302.8	300.44	304.51	303.2	303.83	302.45	304.71	303.67	300.46	304.77	304.16	303.74	305.51	302.14	303.01	303.15	304.15	303.88	303.35	303.05	304.31	303.94	304.82	303.28	302.14	302.86	303.91	303.25
313.93	313.72	316.56	315.82	314.39	314.75	313.57	316.38	314.4	312.87	316.1	315.19	314.92	315.79	314.46	313.03	314.72	314.62	316.07	314.15	316.74	315.67	314.89	315.47	315.33	315.45	314.95	314.87	314.67	317.87	316.92	311.92	312.95	315.27	314.29	314.01	313.6	312.4	312.64	315.62	313.61	314.69	313.7	312.36	315.22	314.63	313.43	315.26	315.91	313.83
316.09	316.41	315.64	315.38	316.56	318.6	315.72	318.11	317.04	318.54	316.02	315.72	312.83	318	315.03	316.68	316.75	314.06	315.02	319.83	314.54	319.33	319.98	315.35	314.29	316.97	317.2	318.18	316.19	314.79	315.81	317.45	316.03	316.7	316.7	316.22	317.45	316.51	316.6	316.47	314.22	318.06	315.46	315.08	319.82	314.92	318.52	315.42	317.18	317.33
312.2	314.32	311.74	314.32	311.83	312.5	310.27	313.68	313.21	314.28	315.94	313.31	313.08	316.15	312.03	313.24	312.95	312.76	313.88	314.21	314.67	314	313.54	311.54	316.24	314.82	315.01	316.42	314	313.85	313.17	313.78	313.22	313.05	311.39	316.45	315.19	313.57	313.6	311.68	313.38	315.09	313.53	314.76	311.03	315.31	314.67	314.13	312.68	313.71
302.43	303	306.06	305.63	302.49	303.57	303.24	304.8	303.36	307.1	304.04	305.2	302.71	302.25	303.86	304.81	304.59	304.41	305.33	304.65	304.48	304.47	304.39	304.87	305.54	303.81	305.22	306.71	305.97	302.95	303.94	304.5	303.25	304.35	306.49	305.62	304.47	306.95	305.4	306.6	305.6	305.69	302.67	306.78	304.71	301.67	304.09	305.77	305.15	306.94
315.04	312.34	312.32	316	312.07	312.98	313.17	315.24	313.48	317.64	312.46	312.95	313.27	314.38	313.35	314.34	314.08	313.9	313.35	310.83	314.55	314.07	314.67	314.17	312.56	314.33	311.99	314.58	313.57	312.72	313.76	314.54	313.52	311.08	315.1	313.09	314.3	312.8	311.94	312.66	311.75	309.77	313.25	312.47	312.87	314.04	316.09	312.49	314.83	312.96
306.81	305.7	303.46	307.18	304.87	305.07	304.08	305.14	306.13	305.52	307.2	302.72	304.2	305.49	305.35	308.08	302.36	306.49	306.54	306.79	307.06	307.49	307.06	306.85	303.84	305.78	304.92	304.54	306.71	306.81	304.85	306.3	307.64	304.69	304.04	303.93	304.08	304.15	306.85	307.51	304.67	306.32	305.58	305.99	306.97	305.75	304.9	306.37	304.04	306.21
303.63	305.8	303.11	303.76	303.52	303.94	305.6	299.92	304.11	303.55	302.29	303.53	303.88	303.83	303.13	304.47	303.66	305.36	299.89	303.89	304.94	299.74	302.87	304.43	303.24	301.89	302.31	301.31	304.72	302.94	301.85	304.69	301.83	300.75	305.22	304.64	302.81	303.2	300.75	303.23	302.74	305.8	303.65	302.21	302.71	305.12	303.14	302.33	301.81	301.76
330.25	329.89	329.68	326.98	326.43	328.23	326.74	327.75	327.15	329.7	327.78	329.35	330.91	328.09	328.1	328.58	328.86	327.97	328.19	328.03	328.54	329.28	327.83	328.03	329.42	327.95	330.76	328.76	331.03	330.68	329.49	328.06	329.22	329.81	330.29	329.9	328.69	328.34	329.48	328.03	327.93	330.23	327.63	331.29	327.2	329.9	329.56	329.64	330.07	329.32
295.61	292.96	295.82	293.4	293.72	294.06	293.12	295.17	298.01	295.05	293.92	294.32	294.13	295.39	292.22	292.61	294.44	291.78	294.41	292.91	296.86	293.94	293.85	295.26	291.56	295.25	290.72	296.17	292.35	294.03	295.76	292.27	295.78	293.37	294.99	292.78	293.31	294.53	294.72	294.41	294.57	294.91	291.11	294.91	294.77	295.11	292.96	293.4	296.49	292.17
325.26	323.93	326.61	325	324.51	323.72	325.99	322.77	324.65	323.05	324.31	324.18	324.56	323.96	323.24	323.68	324.88	324.36	325.56	325.17	321.74	325.16	324.96	323.89	325.8	325.13	323.31	323.53	324.12	326.98	326.26	323.64	323.86	323.59	325.18	322.95	322.78	324.06	326.65	323.45	323.25	324.01	322.43	326.61	326.15	321.83	324.56	324.38	325.19	326.4
312.31	312.02	312.22	314.04	312.14	313.72	310.73	312.29	311.52	312.91	312.64	311.32	313	312.79	312.9	312.98	312.81	313.67	313.26	310.52	311.88	311.99	313	309.69	311.94	311.07	310.72	311.87	313.31	313.49	311.67	307.86	311.99	314.79	314.07	312.03	311.86	310.31	311.99	312.33	310.7	311.58	311.36	313.32	311.48	313.67	313.1	313.09	314.78	312.87
313.47	313.58	313.24	312.83	314.59	313.09	311.08	313.22	313.34	313.66	311.22	314.99	313.73	314.01	310.9	316.1	313.25	314.84	313.77	312.72	314.14	313.58	313.26	312.92	311.33	314.48	313.97	314.39	314.25	312.61	311.32	316.33	310.22	313.5	311.26	315.03	311.91	312.29	313.86	311.37	313.62	315.69	311.35	315.58	314.3	314.65	311.15	313.9	315.45	314.36
305.73	302.84	301.09	304.82	305.55	304.94	305.2	306.21	304.15	303.77	306.09	301.73	304.77	301.45	303.57	302.97	305.22	307.45	306.04	303.39	303.77	303.09	305.66	305.81	303.4	303.61	304.03	305.52	302.48	303.09	303.46	305.8	303.64	305.32	302.99	304.42	302.83	304.21	304.61	304.24	306.2	299.62	307.06	304.84	304.25	302.44	305.09	304.38	306.35	301.91
309.4	314.67	309.69	310.48	311.5	311.57	314.83	315.97	311.7	314.94	313.65	312.86	313.81	311.84	312.65	312.27	312.91	312.08	312.4	313.19	313.75	311.35	312.63	312.33	313.98	310.88	312.11	311.53	313.65	311.86	312.48	311.22	310.87	312.51	314.1	309.83	313.3	315.56	310.85	310.21	312.49	312	311.82	314.91	310.94	312.9	312.27	314.16	313.27	312.21
305.67	306.08	304.8	307.77	304.68	306.79	307.82	304.44	306.1	304.99	305.19	308.24	305.87	306.57	306.48	305.85	308.54	308.34	306.99	306.5	308.28	307.5	306.92	306.96	306.82	306.28	305.49	305.95	308.37	305.22	307.91	306.04	306.49	307.18	308.42	306.1	304.71	308.32	306.63	306.92	305.79	305.26	308.07	305.14	307.29	304.77	306.73	305.7	305.39	308.26
297.26	299.41	299.98	299.78	300.84	303.25	297.42	300.39	299.94	300.69	299.31	298.36	303.68	300.72	300.96	300.87	300.93	300.64	299.75	299.73	300.74	301.52	298.7	301.8	299.16	298.16	303.74	300.01	300.12	300.67	301.33	301.86	298.7	300.27	300.66	302.37	299.65	298.28	301.28	301.56	299.79	300.04	299.06	299.84	302.25	300.32	297.99	301.19	298.05	298.34
311.85	310.13	311.11	308.82	308.46	309.38	308.19	310.75	309.71	312.34	308.47	307.7	311.2	309.46	310.08	309.08	307.94	307.91	312.75	310.58	310.38	311.52	311.57	309.79	310.42	308.5	308.79	310.94	309.78	307.94	309.98	309.13	310.35	309.86	310.31	308.74	310.48	310.8	308.06	308.09	311.26	310.55	309.99	309.34	309.09	309.26	312.05	310.34	307.63	309.41
314.34	314.5	316.26	314.86	314.19	314.4	318.6	317.77	313.88	315.48	312.93	316.08	314.51	313.51	316.16	315.46	317.72	315.97	313.58	313.82	315.75	315.56	316.38	318.15	316.45	316.15	314.6	314.16	316.16	316.26	317.29	314.49	312.95	314.42	314.87	316.21	314.52	311.65	314.75	314.92	315.63	314.5	313.98	313.98	315.74	318.06	317.66	313.58	316.53	315.11
318.62	317.46	317.08	319.11	318.91	317.5	317.47	316.07	316.67	317.96	319.96	317.96	316.1	319.44	318.63	316.56	318.21	318.24	318.67	316.82	318.26	315.21	316.87	320.42	318.52	315.86	317.65	315.98	318.78	317.36	316.77	317.99	317.05	318.92	317.05	318.83	315.77	317.34	318.05	316.44	316.91	320.98	316.2	318.29	319.96	318.96	318.52	317.22	320.04	317.92
319	319.13	319.62	318.53	320.16	322.01	320.37	319.88	318.77	319.51	321.61	320.11	322.66	320.89	314.7	320.01	318.78	318.43	319.78	321.49	321.21	318.35	318.89	317.89	320.25	318.9	318.09	319.3	320.12	318.84	318.41	319.64	318.01	318.3	316.97	316.3	319	319.82	318.15	318.65	320.58	320.11	320.94	320.07	318.97	321.64	319.16	319.43	316.67	319.33
306.68	303.71	302.79	304.49	305.76	303.57	303.8	305.37	304.86	300.82	303.69	306.29	303.6	306.84	303.46	304.04	303.69	305.04	305.2	304.99	303.68	306.49	304.37	305.45	306.19	305.59	305.66	304.62	305.4	305.23	305.33	305.12	303.34	305.24	304.85	304.05	304.59	304.1	307.77	302.89	305.26	305.08	303.11	304.48	303.36	304.88	307.03	304.46	302.69	305.19
305.7	306.06	306.76	306.86	308.05	308.96	305.47	307.11	308.09	304.3	308.44	305.8	308.5	307.71	306.9	310.01	306.49	305.72	307.24	308.09	306.81	308.82	307.45	307.02	306.98	307.18	309.23	307.99	306.31	305.13	309.93	308.11	307.63	308.32	306.51	307.21	305.84	308.94	307.11	306.25	306.67	307.27	306.43	307.03	306.87	308.59	306.94	307.51	305.79	306.75
294.14	294.03	295.84	296.18	295.38	295.87	293.77	294.46	295.13	292.58	295.29	293.96	294.71	296.05	294.24	297.16	293.1	293.9	293.4	294.03	292.99	293.33	292.91	294.07	295.34	292.92	294.24	295.5	294.91	294.6	299.14	295.76	296.17	295.61	297.01	293.78	295.04	296.33	295.64	295.88	294.57	293.75	294.31	293.39	297.36	294.58	295.71	296.79	293.06	297.89
295.78	295.11	298.33	297.03	294.73	295.94	297.41	297.86	294.61	295.52	297.22	301.43	295.54	298.76	296.03	298.36	293.63	296.76	296.9	294.08	295.61	298.32	297.19	297.88	296.66	297.69	297.04	297.71	299.01	295.84	295.4	294.57	297.61	297.49	297.31	295.99	297.59	297.55	297.65	296.41	296.66	296.05	295.99	299.13	297.56	297.55	295.93	298.09	297.42	296.96
313.19	312.8	314.57	313.15	312.99	311.84	313.3	311.12	311.47	310.95	310.96	310.23	314.54	314.88	310.84	310.68	311.21	312.55	314.76	315.23	313.83	311.66	313.05	313.37	312.46	309.92	313.49	313.55	312.4	311.9	312.53	310.12	311.55	313.75	311.25	310.34	312.22	312.35	313.33	312.09	310.38	314.17	311.57	310.08	311.61	309.49	310.24	312.81	312.73	312.49
319.19	316.13	318.29	318.46	317.3	320.29	317.84	319.12	318.9	320.07	319.7	317.23	317.25	317.24	319.05	318.89	317.96	320.29	320.8	319.77	320.73	318.71	317.41	319.23	320.04	320.1	319.97	317.93	318.64	321.9	320.04	320.76	319.62	318.86	316.98	318.3	318.97	317.15	318.78	318.87	318.11	318.46	318.33	317.05	317.57	317.43	319.45	316.45	318.7	315.75
314.38	312.87	312.71	310.57	309.92	311.46	312.55	312.81	313.51	313.29	313.19	315.09	310.54	313.2	310.65	310.14	312.13	314.65	312.02	311.49	313.56	313.41	311.35	312.51	309.32	312.99	311.17	312.22	313.55	312.53	311.01	309.79	312.66	312.73	312.63	312.38	309.07	312.63	313.14	310.46	313.48	312.65	312.24	311.68	313.11	312.34	312.88	312.42	311.88	313.87
310.57	311.67	313.62	311.15	312.86	313.73	311.96	312.72	313.06	313.34	312.11	313.96	312.5	315.67	312.39	314.49	311.41	313.8	312.31	312.75	311.72	313.53	312.22	312.48	312.11	312.42	310.78	311.62	313.38	314.97	314.14	312.51	311.53	310.12	314.04	312.39	313.7	310.21	311.67	311.39	311.83	312.97	310.83	311.97	312.32	314.56	315.02	311.73	312.54	311.17
294.17	293.02	291.82	296.01	292.46	294.25	295.71	293.21	293.49	294.63	293.58	294.14	294.93	294.04	293.1	295.97	294.36	293.9	292.62	295.62	295.34	294.39	296.35	294.22	296.63	293.73	295.86	292.44	294.59	293.97	294.3	295.53	292.7	293.6	293.43	293.34	293.29	293.4	295.09	293.01	294.71	293.96	293.93	294	296.17	293.41	291.95	294.03	292.61	293.86
318.25	317.58	319.89	317.95	322	319.19	319.18	318.26	317.65	318.29	318.92	319.3	318.86	318.91	317.05	319.59	317.82	319.14	317.39	317.14	315.84	318.78	317.81	316.07	317.77	317.45	318.81	319.59	316.38	318.14	318.57	316.43	318.28	317.95	319.17	318.53	319.87	317.35	320.47	319.98	317.72	320.04	318.17	319.41	317.6	316.25	318.34	318.05	318.1	318.97
317.86	317.34	317.65	319.31	317.65	320.67	319.19	320.73	319.34	318.34	318.07	317	320.48	320.36	321.88	318.5	318.75	318.92	321.38	318.49	318.7	317.4	319.61	320.87	319.81	319.84	319.58	320.67	317.54	319.75	320.16	317.18	317.71	321.25	320.24	321.18	318.91	319.42	319.58	322.13	320.69	316.6	319.55	319.32	315.84	318.54	317.28	319.67	320.34	316.14
310.26	310.83	310.18	311.85	311.91	313.81	311.49	310.65	311.41	312.18	311.66	312.08	311.46	312.35	313.81	312.51	312.49	312.44	311.45	310.91	310.93	311.76	309.91	309.78	311.68	314.27	311.23	310.43	310.99	312.34	312.19	312.57	312.19	307.86	313.2	311.42	311.32	313.35	311.42	311.29	312.15	314.99	309.82	311.08	310.25	311.23	311.62	311.52	311.63	312.74
310.85	312.16	311.44	310.78	308.83	311.4	312.2	309.86	309.79	310.15	310.28	309.58	310.78	310.87	311.56	312.12	311.71	309.54	311.7	309.97	309.87	311.15	312.11	313.08	310.77	313.83	311.76	312.06	309.34	311.45	312.46	311.23	311.77	310.89	309.22	311.49	311.8	309.52	312.64	313.24	309.45	308.3	309.18	311.76	312.25	310.11	312.63	310.95	311.86	310.86
303.45	302.65	303.64	303.26	303.92	304.41	306.38	305.44	302.84	302.42	302.48	305.29	305.86	302.38	304.78	305.61	302.99	303.12	305.37	302.19	304.5	304.8	302.76	303.33	301.59	304.36	303.25	304.69	302.61	304.45	302.57	305.04	304.12	306.79	304.12	304.64	304.39	303.03	304.12	304.01	305.51	303.96	305.9	305.68	306.31	306.59	302.14	305.86	302.44	302.67
300.76	303.42	304.7	303.1	305.12	304.35	305.66	304.12	304.26	301.48	302.14	302.4	304.89	304.05	304.33	305.83	303.37	305.5	302.67	303.73	304.8	303.56	302.41	304.21	304.76	304.43	302.89	303.21	302.25	303.03	304.93	303.09	304.08	304.35	301.76	304.04	304.28	304.58	303.71	302.37	304.5	303.83	304.51	306.46	302.75	304.36	305.26	303.53	302.63	303.35
312.45	311.71	310.9	311.13	311.64	312.48	313.02	310.83	314	311.39	311.34	311.93	313.78	311.06	313.89	313.87	313.08	311.67	311.95	312.4	312.16	312.76	311.84	312.48	313.07	312.24	310.01	311.82	313.6	313.04	313.36	308.6	310.46	312.13	311.08	312.87	309.29	312.65	312.6	311.51	312.46	311.82	311.97	311.92	311.06	312.54	311.09	310.22	312.65	313.53
316.35	313.25	315.25	314.63	315.24	315.79	316.87	316.52	314.57	317.96	315.6	317.89	316.07	318.8	316.92	314.93	316.3	317.28	314.75	316.2	314.52	316.21	315.63	317.3	314.67	317.52	314.04	315.86	315.53	316.79	316.77	315	316.3	315.46	315.71	316.78	315.47	314.13	315.5	316.39	315.34	317.16	316.1	316.16	314.24	316.94	315.08	315.55	316.21	315.74
299.44	299.93	299.69	297.7	300.53	302.03	299.55	300.71	299.39	298.65	299.77	299.56	302.47	298.65	298.01	301.65	296.93	299.67	299.36	301.3	300.21	300.43	299.63	300.97	298.58	298.71	301.59	302.05	297.67	298.58	298.24	299.59	300.42	299.48	301.67	299.61	298.88	297	300.64	300.89	300.09	300.33	300.02	300.04	300.83	298.1	298.81	301.07	298.59	299.81
313.82	314.53	312.68	315.09	314.96	312.6	314.27	315.18	313.04	313.12	315.25	313.09	311.89	312.4	312.55	312.75	313.14	312.79	311.66	314.55	312.64	312.04	315.82	313.69	311.65	314.92	312.49	312.08	314.1	313.36	314.43	311.32	311.9	312.16	314.49	314.62	312.43	314.4	314.87	312.01	313.22	313.03	311.02	314.88	312.73	312.61	313.53	312.14	315.66	311.14
313.77	314.38	311.79	314.6	315.46	311.62	308.8	313.64	310.38	311.56	309.99	312.57	314.19	311.06	310.72	313.01	311.3	313.05	312.82	312.82	313.82	312.38	311.78	310.17	314.16	312.34	313.2	310.04	312.87	311.7	312.16	313.18	309.89	312.69	312.12	312.21	311.84	310.7	311.99	314.29	310.94	310.58	313.76	311.3	309.74	312.79	311.82	314.09	314.26	314.21
303.02	303.87	305.15	303.92	301.23	300.91	301.28	302.01	303.64	302.38	302.18	303.86	303.08	303.46	303.17	302.11	302.61	302.49	301.84	301.48	302.67	299.65	302.65	302.07	301.84	301.41	302.42	303.9	300.05	304.61	302.31	304.66	302.66	303.2	301.8	305.58	300.97	303.7	302.57	302.98	302.12	304.74	301.62	304.26	303.51	302.35	302.36	305.23	302.16	302.15
304.32	305.23	307.88	303.62	304.65	305.34	307.46	305.44	306.28	306.96	305.77	306.29	306.39	306.58	306.89	307.11	306.34	305.61	306.82	306.29	307.23	307.57	305.65	308.46	303.38	307.14	304.66	306.56	302.92	306.26	306.02	306.27	304.61	304.61	307.44	304.39	304.22	303.56	307.32	304.14	304.76	306.65	306.28	305.1	306.84	305.62	304.57	304.89	304.97	307.27
317.97	318.46	317.17	318.15	317.77	319.1	316.9	320.9	317.12	317.48	317.11	319.07	317.1	319.5	316.33	317.05	316.75	317.48	316.66	319.96	316.55	316.25	318.85	318.69	318.86	320.1	317.3	318.54	318.77	318.31	319.25	316.91	318.2	315.92	317.92	318.47	316.72	318.34	316.82	317.63	318.09	317.64	316	315.77	319.23	318.41	318.11	318.04	316.02	318.73
305.64	303.38	303.36	304.13	301.78	305.59	301.57	302.99	302.88	304.27	304.41	303.69	303.89	302.93	305.98	304.86	304.62	304.02	302.95	305.07	303.51	305.28	306.01	304.47	303.26	304.21	303.82	306.51	303.59	305.57	303.41	302.56	304.2	305.53	303.9	301.82	303.19	302.77	302.52	304.07	305.09	303.24	302.66	304.65	303.3	304.76	303.34	304.2	303.87	301.32
327.96	328.87	329.88	327.62	327.78	329.37	328.21	329.84	326.94	327.98	327.85	327.21	327.45	327.65	328.09	328.64	326.32	328.39	329.18	326.41	325.54	328.47	327.48	324.77	329.01	327.71	328.8	327.32	328.55	328	326.76	327.71	327.73	327.44	326.85	326.67	327.35	325.8	328.47	329.51	327.26	326.87	328.01	327.4	327.47	327.21	326.34	328.62	325.77	327.69
311.13	307.7	307.59	306.31	305.65	306.85	308.57	307.42	310.47	308.47	308.63	309.62	309.37	307.84	306.95	307.56	303.9	307.82	308.55	306.22	307.65	307.07	304.34	310.51	306.88	308.27	308.74	303.9	308.01	307.58	304.85	307.21	308.17	306.29	308.19	307.13	309.2	310.07	307	306.94	307.09	307.28	307.2	306.96	307.23	306.46	304.67	305.61	304.53	305.78
302.79	302.61	302	303.12	302.35	302.46	305.07	301.44	302.67	302.78	303.41	305.99	300.66	300.8	301.38	302.11	304.02	301	303.47	303.55	305.96	301.8	301.85	301.78	305.15	301.58	302.73	301.54	303.51	303.72	301.08	303.62	301.12	303.03	304.26	301.2	302.61	301.49	305.56	303.71	300.83	303.71	304.4	304.79	302.03	303.24	302.42	301.58	302.92	304.62
318.22	318.97	317.57	319.76	319.23	318.01	317.67	320.19	316.62	317.04	319.79	317.23	317.93	318.92	317.33	317.82	316.07	319.19	318.51	319.73	318.5	319.41	318.48	317.85	319.95	318.53	316.43	317.57	318.35	318.17	316.87	316.52	316.76	319.19	320.01	317.58	318.34	318.85	316.2	315.81	319.95	318.15	317.8	317.04	320.36	317.83	317.41	317.41	319.83	313.61
303.5	304.55	302.07	303.84	304.62	301.67	304.2	303.52	304.46	303.89	304.09	302.4	302.89	303.02	303.69	303.82	303.1	304.25	303.47	303.51	301.03	303.55	302.4	303.83	303.84	305.74	301.98	301.59	302.35	305.28	305.05	304.48	304.3	304.06	303.69	302.74	303.27	302.39	303.28	302.11	303.03	304.78	303.68	300.53	303.83	303.07	303.14	301.53	302.51	303.72
300.11	300.81	301.05	301.45	298.76	301.74	297.33	299.91	302.92	299.04	300.23	299.37	302.13	304.89	300.38	299.18	301.17	299.7	300.81	298.75	301.96	298.55	302.35	301.3	300.79	302.88	301.94	300.8	300.43	300.57	301.43	300.22	299.22	300.67	301.94	301.9	299.93	302.34	302.66	303.11	301.73	302.18	301.93	300.48	301.76	302.9	300.02	300.37	300.8	301.3
318.94	318.5	318.78	321.06	318.32	316.63	316.88	320.29	320.09	316.37	318.71	319.74	318.39	316.91	319.93	318.07	319.69	318.95	318.53	318.46	316.05	316.98	318.76	318.8	317.34	319.12	319.15	318.17	316.25	319.28	316.51	318.85	317.12	317.2	318.24	315.86	318.17	319.85	318.21	321.24	318.92	319.68	318.36	318.73	318.25	318.03	315.59	318.29	316.64	317.54
317.44	319.27	318.36	316	317.14	318.51	318.5	317.64	318.35	318.19	318.77	318.7	318.55	319.38	318.49	316.5	319.43	317.41	318.21	317.13	316.11	320.44	318.12	317.7	318.95	318.9	318.29	322.79	318.36	319.34	317.98	318.05	318.21	317.57	317.51	317.4	319.92	319.8	319.49	320.35	321.39	318.64	314.88	317.1	319.62	318.49	319.14	317.25	319.27	317.07
327.03	328.9	330.37	328.63	330.34	329.48	326.55	328.71	327.74	329.57	327.55	328.39	329.44	326.26	326.75	329.61	328.96	329.39	329.7	329.06	328.77	330.61	328.48	326.88	328.78	330.08	327.86	328.82	328.38	330.78	330.62	330.02	329.65	326.79	328.26	329.16	331.72	328.13	330.18	326.24	326.9	327.27	329.08	326.33	328.26	328.38	328.75	327.65	328.45	328.78
312.24	311.1	313.68	312.54	314.22	313.17	309.11	314.77	313.86	312.56	312.85	313.01	311.15	312.78	314.57	315.16	316.1	314.43	313.92	314.02	310.82	313.68	312.49	312.94	312.98	314.66	311.78	313.54	312.62	311	312.95	315.21	315.1	312.18	311.77	311.78	312.09	313.44	312.63	314.89	313.16	314.91	310.67	312.32	313.51	313.14	312.18	313.54	314.94	311.7
314.7	311.63	312.87	312.05	313.48	313.14	310.77	311.31	312.31	312.48	312.93	312.21	313.28	310.44	312.93	311.46	315.66	313.06	309.35	311.98	313.29	311.59	311.39	312.89	313.89	312.6	312.67	311.98	310.35	312.63	312.43	312.08	313.87	312.88	315.17	312.67	314.41	313.05	316.14	308.75	311.55	312.76	312.97	311.73	313.3	313.97	311.96	313.19	311.69	311.1
313.17	315.21	317.25	316.51	315.47	314.98	315.75	316.71	316.04	315.7	313.69	314.92	316.32	315.35	314.54	314.88	311.07	316.5	314.16	313.02	312.61	315.77	317.24	316.85	315.53	318.14	316.04	315.44	315.88	314.57	316.44	315.19	316.17	314.63	316.77	314.86	314.3	315.44	312.84	316	312.86	313.25	315.87	313.59	316.16	317.21	314.27	315.38	315.74	314.47
318.55	319.14	316.61	316.75	318.03	316.24	318.21	318.61	318.93	316.82	318.08	317.25	318.65	317.87	317.56	315.77	320.32	318.92	315.37	319.34	318.02	317.02	317.51	320.45	318.01	318.19	319.09	317.95	317.15	318.31	315.28	316.89	318.15	317.9	318.07	315.95	321.13	319.88	320.67	318.87	316.72	318.32	319.09	318.98	319.94	317.12	317.27	317.82	317.26	317.49
303.2	303.76	306.08	303.8	301.59	302.6	303.5	302.99	306.13	300.06	302.33	301.22	302.11	303.55	301.72	304.38	304.77	304.64	302.93	305.1	304.42	304.19	302.06	305.15	302.85	305.47	301.74	303.45	305.06	305.57	306.79	306.13	305.45	304.56	303.25	303.39	304.29	305.75	303.68	305	303.54	302.03	305.14	304.08	305.28	304.26	305.59	305.4	305.77	301.77
316.33	318.89	319.1	317.9	318.79	318.25	320.07	319.17	318.95	321.7	319.87	319.17	318.17	318.64	316.5	318.05	318.63	318.43	319.56	317.05	319.31	319.26	318.76	318.27	319.02	319.07	320.1	317.5	317.25	319.92	317.39	319.68	316.44	320.69	318.62	318.68	319.28	318.04	315.89	316.42	319.15	318.01	318	318.49	318.14	317.98	319.5	318.84	319.03	316.91
298.93	300.06	302.49	301.1	301.76	300.07	300.12	300.74	299.55	299.64	302.33	303.55	300.89	301.11	301.81	302.51	303.65	301.77	300.71	300.35	303.86	300.52	301.17	301.66	298.93	302.43	300.46	301.75	302.32	302.48	299.65	300.12	303.29	300.2	301.63	300.41	300.35	302.15	303.78	299.14	303.1	300.89	302.41	300.78	300.36	302.61	301.19	298.86	300.83	301.02
318.4	317.98	317.05	318.15	316.93	316.62	317.91	314.6	318.29	315.42	315.92	320.8	317.26	317.96	317.39	319.31	317.55	315.5	317.86	317.15	319.07	316.18	317.74	316.93	318.37	317.27	316.88	317.53	319.02	319.25	318.3	314.81	316.4	317.65	316.34	319.24	319.46	319.09	317.94	318.25	317.61	317.67	322.14	319.48	319.29	314.83	315.35	319.15	317.6	318.96
296.72	296.53	294.59	297.76	298.97	297.59	295.1	295.99	298.41	296.78	295.22	295.97	296.69	296.31	298.05	295.78	298.54	297.45	296.11	298.18	298.87	296.48	298.49	299.84	297.85	294.9	296.89	298.26	298.21	297.6	296.62	297.46	295.66	296.39	297.17	296.75	296.87	297.17	297.85	296.74	296.95	299.38	299.84	294.3	294.85	298.18	295.29	297.95	296.59	297.66
303.44	302.64	302.47	304.83	304.83	302.66	301.9	303.75	302.56	304.21	304.23	304.55	303.68	302.03	303.17	303.43	304.13	305.36	303.87	303.91	302.31	304.08	304.02	303.86	302.31	304.46	304.15	302.51	303.04	303.79	299.68	304.85	301.44	304.17	303.32	301.65	304.49	302.64	300.88	302.52	304.07	305.22	303.49	300.89	304.05	305.42	301.41	304.37	302.37	302.55
310.28	307.69	308.62	307.47	310.11	309.96	308.36	309.88	309.36	309.1	310.21	307.85	311.15	309.99	309.9	310.74	309.4	307.26	308.34	310.82	308.73	306.6	310.01	307.6	308.74	311.06	307.1	309.5	310.02	308.13	309.97	307.25	310.84	309.42	306.47	310.35	308.34	311.79	306.67	309.13	309.79	308.5	307.87	310.16	307.65	308.7	309.55	307.91	306.91	308.31
300.12	297.21	301.3	297.89	297.91	299.35	301.55	297.14	300.51	299.26	301.76	300.93	301.5	300.13	300.14	300.37	300.63	300.56	300.01	299.4	301.15	299.6	300.71	299.77	299.6	300.18	299.56	299.91	301.21	300.85	300.66	300.04	298.41	299.31	302.34	299.96	299.39	299.88	300.12	300.94	296.88	299.5	299.67	301.17	301.95	299.47	298.4	299.97	299.33	301.11
306.23	306.45	306.42	304.98	306.1	307.46	306.16	306.97	306.84	307.3	308.86	306.96	308.3	304.49	304.93	307.6	307.08	307.44	306.36	307.22	307.16	305.8	305.29	308.08	308.99	309.15	307.26	303.83	308.37	307.35	306.97	308.46	304.82	307.09	305.01	308.58	306.32	306.12	305.21	307.6	305.54	305.62	307.22	305.04	304.32	307.71	308.25	307.95	307.2	306.04
326.39	329.3	328.83	330.8	328.83	327.74	326.75	326	329.16	325.64	330.98	327.75	328.03	327.84	328.54	326.83	325.46	328.18	327.92	328.82	327.86	327.81	328.71	329.86	325.09	326.87	328.35	327.23	327.67	326.89	330.99	327.57	330.13	328.78	327.18	328.09	327.17	327.4	327.98	326.37	326.79	329.2	329.52	329.42	328.63	330.04	327.05	327.19	326.55	325.67
317.41	317.53	314.85	316.5	315.92	317.49	314.83	316.88	316.62	316.83	315.66	315.57	316.47	316.29	316.09	317.63	317.42	319.47	319.76	315.63	317.22	313.95	316.23	316.37	317.99	315.85	316.03	316.53	316.87	315.19	317.53	315.05	314.47	315.06	319	314.98	315.7	317.36	315.01	315.52	315.82	315.39	316.27	315.04	316.67	314.81	314.92	315.34	318.39	317.61
300.45	299.13	302.82	299.92	301.7	300.55	299.9	300.31	301.95	303.08	301.93	305.19	299.99	301.87	301.33	304.65	301.96	300.47	300.85	298.98	301.19	302.67	300.06	302.18	300.9	298.21	300.77	300.66	299.93	301.46	300.39	301.31	303.07	301.2	302.64	299.45	297.1	301.84	302.43	301.92	300.17	299.95	299.9	298.27	296.3	301.88	301	302.79	302.84	300.74
303.12	301.11	302.03	300.63	304.54	301.26	302.47	303.01	301.47	300.27	300.61	301.14	304.02	301.85	302.61	300.16	300.55	300.78	302.92	300.18	301.43	300.35	301.86	300.42	300.43	298.83	301.24	302.06	299.21	299.52	301.94	299.67	301.39	302.26	300.57	301.76	301.78	302.46	302.4	300.88	299.76	301.42	300.73	303.23	299.67	299.71	300.69	301.17	301.6	301.02
308.67	305.33	306.93	307.73	307.5	307.47	305.75	306.68	308.19	306.68	307.47	307.44	308.11	306.78	308.08	306.93	307.7	308.46	306.12	307.31	308.71	307.34	306.35	306.42	310.45	306.71	307.17	307.08	306.95	307.78	307.18	308.09	306.37	306.55	307.36	309.38	307.2	307.53	306.45	309.15	307.5	305.43	306.28	307.27	308.18	306.28	310.44	308.34	307.2	306.79
298.2	300.96	299.88	300.41	300.87	300.07	299.33	299.84	301.88	299.35	299.7	301.53	300.55	298.39	299.45	297.94	302.52	300.99	298.72	299.34	299.65	302.43	300.25	300.26	300.03	299.15	303.82	300.76	297.65	299.09	298.81	300.51	302.08	299.96	301.77	297.69	298.45	298.49	301.4	298.85	297.73	300.6	298.25	300.06	300.28	298.88	300.24	300.84	303.04	300.36
295.72	296.65	295.31	294.48	296.26	297.79	296.07	298.41	296.75	296.99	297.95	297.77	297.52	297.41	294.89	295.48	297.62	296.04	297.22	295.99	297.93	300.37	297.98	294.5	296.31	298.04	298.7	297.34	299.13	297.45	296.59	295.73	294.98	295.74	297.98	299.54	296.4	298.08	295.83	296.38	295.44	295.95	295.86	297.02	296.55	297.57	293.37	296.03	296.15	296.48
319.31	318.01	318.77	316.03	318.92	321.22	318.74	318.04	320.18	320.57	318.27	322.15	320.05	319.25	320.42	320.23	319.29	319.8	319.22	323.12	319.61	321.4	321.33	320.96	322.21	319.76	318.79	319.69	317.78	319.97	317.87	317.95	320.53	318.1	319.71	320.31	317.59	319.13	320.81	319.48	320.91	319.12	319.36	320.32	321.36	322.3	319.21	320.31	320.04	320.42
303.68	304.32	302.03	303.31	305.07	302.79	303.19	301.6	304.15	302.47	304.42	304.05	304.57	305.45	301.88	304.39	301.82	303.47	305.45	305.7	304.78	304.58	305.24	302.4	305.1	302.78	306	304	303.35	303.81	302.98	305.02	304.48	302.32	302.63	302.35	303.22	304.73	304.08	303.79	303.15	305.1	300.21	303.05	304.53	304.27	301.98	302.59	305.16	302.95
299.77	300.27	300.96	303.96	300.83	300.67	300.39	302.66	300.3	302.11	302.36	302.58	300.84	299.18	302.54	300.51	299.13	300.7	300.6	303.38	299.46	301.79	301.48	299.44	300.58	302.36	301.94	301.28	300.23	299.06	298.44	300.41	300.35	302.52	300.97	299.43	298.89	300.78	301.21	302.55	298.29	301.79	299.2	301.96	300.65	302.35	302.05	301.92	300.94	301.18
313.45	316.25	311.32	315.66	316.09	313.63	314.85	314.11	314.53	315.07	312.55	314.82	313.64	314.06	313.64	312.51	313.48	314.95	314.81	314.77	315.15	310.37	313.66	315.79	314.49	312.27	316.12	313.62	311.7	313.58	313.95	312.38	313.2	311.71	315.52	315.25	314.54	313.96	314.6	313.48	312.88	312.36	312.06	313.2	312.56	312.98	311.99	312.25	313.57	315.67
313.39	314.21	311.5	311.91	311.01	313.06	314.2	311.35	312.63	313.7	313.18	312.54	313.8	312.88	312.83	312.28	313.16	316.19	314.05	312.02	314.71	312.98	312.79	312.16	315.68	312.19	312.71	311.81	313.56	315.19	313.25	313	313.87	314.58	310.78	314.61	314.43	316.17	312.17	311.16	309.95	311.68	313.53	313.04	314.94	313.25	313.56	311.94	313.96	313.56
303.92	304.2	304.45	306.87	305.3	303.8	304.28	305.15	304.36	305.07	305.68	303.91	307.25	303.29	304.37	304.06	306.08	304.65	303.69	305.26	305.22	304.99	304.98	303.63	304.86	304.31	304.34	303.88	304.71	304.76	305.53	304.06	307.55	305.72	304.07	304.94	304.83	303.75	304.57	308.28	303.52	307.29	304.54	304.89	307.03	306.78	303.74	305.32	306.32	305.72
315.73	316.43	317.1	316.94	317.31	317.82	316.68	314	318.34	315.59	318.8	315.6	315.15	317.59	316.55	318.88	317.93	314.83	317.03	316.36	314.4	315.96	314.47	313.48	318.16	315.97	314.8	316.15	317.87	316.01	314.78	314.04	316.35	317.24	315.59	316.37	317.99	316.3	314.26	313.51	316.62	312.94	317.37	316.76	314.73	315	314.13	315.82	316.26	317.76
313.46	312.69	313.28	310.94	314.23	312.08	314.3	312.76	312.56	311.67	309.58	311.1	310.65	312.15	309.44	313.44	314.86	313.75	312.46	312.72	309.92	313.28	311.38	313.08	313.03	311.34	310.18	314.69	312.82	315.55	312.98	313.14	314.64	312.71	311.96	311.83	313.07	311.86	313.26	310.01	311.5	314.11	311.06	313.76	312.48	311.49	310.89	314.26	313.09	312.03
304.06	302.29	304.64	305.92	303.12	301.07	304.66	303.79	305.35	304.49	303.76	306.15	302.18	305.15	302.11	304.23	305.85	303.9	302.84	304.38	303.7	303.17	302.54	301.76	302.86	304.75	303.64	302.83	304.27	303.94	302.81	305.95	300.38	305.29	303.22	303.96	302.64	304.97	303.31	304.23	301.61	302.63	304.41	302.14	301.08	301.87	303.68	301.96	301.88	302.39
310.72	311.35	309.64	309.81	310.39	309.66	311.13	310.27	310.27	311.65	311.28	310.87	309.97	312.88	310.54	311.63	309.24	311.58	309.77	313.63	312.25	310.64	309.31	310.93	311.56	312.81	310.95	310.1	311.66	310.49	308.97	312.83	312.38	311.33	307.98	312.92	310.63	311.04	312.05	310.44	310.73	312.21	310.77	308.11	311.01	311.07	311.31	309.93	307.41	309.34
313.72	315.43	312.37	314.81	313.75	316.63	312.68	312.95	312.64	314.91	316.32	313.24	312.95	314.71	312.83	313.98	313.23	313.75	311.52	313.43	313.8	312.18	311.78	314.19	316.43	315.14	314.18	316.1	314.52	315.95	313.31	314.63	312.37	314.84	316.23	316.16	310.91	314.85	312.92	315.82	314.11	314.21	314.43	314.53	314.42	315.18	311.25	313.89	314.23	315.23
312.54	314.19	313.9	314.15	314.08	314.97	314.79	314.3	312.7	315.07	313.25	311.89	313.17	314.03	313.62	314.55	313.82	310.65	312.01	312.28	312.85	315.43	313.12	314.19	315.34	312.94	315.84	312.96	314.3	314.83	315.01	314.95	313.99	314.53	314.36	314.63	311.51	313.58	314.95	315.34	313.88	314.11	313.21	311.47	312.61	314.12	312.78	316.41	316.65	314.14
304.13	303.58	302.39	304.68	304.56	303.85	304.76	298.99	303.46	303.65	303.89	300.99	303.92	301.25	302.02	305.68	302.72	301.55	302.13	304	304.34	304.82	304.17	303.07	301.83	300.57	303.7	300.68	304.02	304.65	306.04	303.68	305.03	300.77	303.28	303.27	305.63	301.36	303.42	304.58	304.47	303.6	303.04	302.26	303.35	303.82	301.56	301.16	304.6	300.85
327.79	325.72	330.83	326.41	324.7	326.25	329.82	332.15	329.74	326.63	326.44	328.3	325.82	326.24	324.8	323.07	329.06	326.14	327.45	328.92	324.93	326.96	324.94	328.07	327.75	328.06	329.85	324.99	328.39	326.86	328.09	326.71	327.88	326.16	327.17	328.48	328.73	327.93	325.44	328.24	325.07	329.01	327.69	326.82	326.49	327.4	328.42	327.72	326.69	326.12
315.96	312.34	316.05	314.21	313.64	313.7	314.51	314.23	314.87	315.89	313	311.19	313.64	316.24	316.49	315.92	314.93	314.91	313.96	313.98	312.95	313.96	315.54	313.45	315.97	315.29	314.59	313.42	314.9	315.3	315.14	314.73	317.26	316.73	314.6	314.85	313.64	315.76	316.16	316.24	315.87	314.83	312.91	316.03	314.91	314.1	315.65	315.48	314.04	313.77
299.63	304.21	301.46	301.05	302.99	303.25	303.43	300.25	304.25	300.63	301.24	305.93	303.48	302.86	302.08	304.18	304.6	301.94	303.07	300.67	299.52	302.39	302.66	301.15	302.43	302.01	302.55	301.57	303.79	303.25	300.47	303.1	301.94	301.91	302.19	303.97	303.06	302.86	304.25	303.3	303.22	301.5	306.43	302.27	302.74	300.95	304.28	301.06	302.55	303.89
316.4	317.41	319.93	318.17	320.78	318.86	317.77	319.5	323.13	319.07	320.22	319.54	321.23	319.79	317.56	319.86	318.37	320.42	318.39	319.37	317.55	318.94	317.8	320.76	319.15	317.28	318.9	321.4	319.27	320.13	320.44	319.38	319.99	322.52	317.84	317.38	318.41	319.66	318.79	317.28	319.54	318.13	318.23	320.4	320.64	317.21	316.9	319.1	319.49	320.46
314.4	314.4	315.04	313.8	314.32	317.13	313.43	315.72	313.6	315.63	315.66	313.39	313.69	315.85	311.53	314.61	315.45	312.74	314.23	315.26	311.74	314.44	314.27	310.41	313.32	313.26	314.73	313.01	315.71	310.91	312.84	313.63	314.39	313.42	313.06	315	314.53	313.98	313.95	313.82	313.3	314.93	314.14	313	314.64	314.65	314.49	315.94	312.93	314.88
305.49	306.89	308.34	305.79	306.32	307.05	305.11	306.53	305.8	306.41	306.19	305.48	305.81	304.62	304.07	306.95	306.85	306.9	306.96	303.11	305.32	304.9	307.34	307.89	306.4	305.39	306.68	306.25	305.71	306.66	309.35	304.68	304.84	306.15	307.02	305.23	303.31	306.78	307.07	307.19	308.39	306.03	305.98	307.15	305.65	307.51	305.55	306.28	304.78	306.7
307.52	306.44	308.74	305.94	306.3	304.26	303.69	306.42	306.2	304.67	308.4	306.2	305.49	308.02	303.37	306.39	306.96	306.21	307.08	305.57	308.32	305.22	306.59	308.58	307.66	306.81	309.1	306.48	306.88	307.69	305.8	305.83	307.13	308.22	306.23	307.24	306.98	306.11	305.93	306.28	306.8	306.22	306.92	307.58	308.24	305.92	303.85	307.17	303.99	305.56
307.54	305.83	305.11	305.32	305.23	305.21	304.88	304.97	303.34	303.74	304.24	302.86	304.29	304.53	305.66	303.93	306.43	305.59	304.84	303.92	305.86	304.3	305.54	306.4	304.07	303.41	306.91	304.94	307.53	308.39	304.14	304.37	303.93	304.55	303.86	304.6	303.89	305.29	304.64	303.52	304.82	304.78	303.54	302.74	303.75	305.32	303.68	306.01	304.56	304.79
306.26	302.81	305.4	306.83	303.61	306.93	305.35	306.39	305.09	306.19	306.27	303.83	302.02	305.86	304.08	307.6	305.62	303.56	304.66	303.85	304.84	305.85	301.87	306.74	306.65	305.58	306.27	305.72	305.71	306.17	304.88	307.67	305.25	306.57	305.19	303.26	306.33	305.95	305.21	305.01	302.95	305.05	306.82	304.06	304.58	306.13	305.38	305.56	307.1	306.12
304.5	303.36	302.27	303.7	302.47	302.44	303.28	301.03	301.72	303.9	302.55	304.26	302.83	301.77	304.82	304.34	305.06	301.32	302.49	303.32	302.94	302.49	302.86	304.79	300.62	302.6	303.68	303.79	302.24	304.06	304.12	302.15	301.26	303.05	303.76	305.36	302.33	299.51	301.19	303.53	303.68	304.44	304.38	304.48	302.79	301.99	304.37	303.38	300.05	300.9
302.07	300.25	303.91	302.72	305.23	302.1	302.32	301.19	300.28	302.82	300.96	306.49	305.16	301.91	299.69	303.63	304.07	301.09	302.92	304.33	302.44	302.47	303.76	303.54	301.83	302.37	303.47	302.92	303.87	301.48	301.02	302.18	303.25	304.23	302.33	302.74	301.24	301.86	300.64	300.61	302.54	301.84	300.9	300.49	301.82	301.98	301.14	302.69	301.71	301.81
308.13	307.23	308.15	308.53	309.49	307.71	307.23	306.35	307.85	307.1	307.79	307.74	306.08	305.52	308.23	308	307.94	307.56	309.93	305.47	308.8	308.51	308.16	306.94	307.58	307.01	307.61	309.58	307.3	309.8	306.75	308.53	309.38	308.41	308.43	310.24	307.52	308.71	307.57	306.98	306.62	304.67	306.49	307.27	307.23	306.43	307.42	308.66	306.06	306.71
294.94	296.97	295.67	294.8	296.19	297.4	295.83	298.5	295.57	299.15	295.8	297.7	298.05	293.96	294.49	296.16	297.98	299.08	297.21	295.56	297.52	295.13	297.25	296.07	295.53	296.37	296.6	297.15	297.12	299.23	296.29	296.9	294.95	297.75	296.42	295.24	295.93	294.96	295.52	298.15	297.86	298.48	297.57	294.95	296.52	294.09	296.92	299.21	294.92	296.86
303.86	304.08	304	302.95	301.37	303.62	305.3	303.44	302.57	303.64	302.68	304.26	302.92	302.64	301.71	302.78	305.02	302.22	302.23	303.78	302.48	303.49	301.72	304.8	303.23	303.68	304.03	301.6	305.13	303.46	301.92	304.21	302.96	305.84	301.27	304.58	301.72	303.11	303.94	303.64	302.5	304.58	303.97	303.69	303.31	301.16	305.11	304.32	305.68	305.05
303.37	303.28	305.07	304.46	305.26	306.06	305.88	304.15	300.54	305.54	304.59	302.74	301.52	306.06	305.74	306.43	302.99	306.91	302.98	306.7	306.63	302.51	304.47	303.5	303.27	302.39	306.23	303.87	305	305.79	304.05	302.85	305.43	304.17	300.89	304.4	304.01	302.09	303.06	305.55	303.57	303.53	304.03	304.64	304.05	303.14	305.35	304.9	307.26	302.62
323.71	324.64	325.8	323.62	320.98	324.01	323.12	324.47	324.01	322.74	324.21	325.02	324.38	322.69	324.94	323.13	325.84	325.96	326.03	323.26	327.98	325.33	325.48	323.28	323.99	326.01	325.8	323.12	323.68	325.04	325.36	326.18	325.43	325.16	325.15	324.79	325.03	324.77	323.73	325.93	325.56	325.07	325.21	323.41	322.79	323.9	324.05	327.35	325.94	325.12
315.44	313.2	313.94	314.38	310.51	312.28	310.02	311.1	313.33	311.2	313.77	315.69	311.35	311.43	313.42	313.62	313.54	314.14	311.92	312.35	313.1	311.71	314.96	314.42	311.59	313.29	311.34	314.25	313.11	315.96	311.68	312.76	311.13	311.16	315.37	312.35	311.3	312.89	311.36	313.6	311.91	310.96	312.08	313.24	311.44	310.5	313.09	313.59	312.89	312.54
306.22	306.04	304.75	305.6	305.53	301.72	302.12	303.59	304.98	306.3	302.74	301.29	302.68	305.16	306.07	304.2	302.77	304.22	302.06	303.29	302.43	302.32	300.85	304.66	305.88	304.14	303.39	303.6	301.55	304.45	304.26	301.19	300.14	300.43	303.07	301.58	301.61	303.2	303.41	305.39	302.02	301.43	305.25	301.93	301.96	303.85	302.52	302.09	302.43	300.77
312.93	313.92	315.61	314	316.03	313.63	314.43	314.12	313.01	314.22	313.69	312.01	313.67	314.68	317.37	314.37	311.75	310.8	317.53	314.25	315.44	313.97	313.53	315.63	311.46	314.26	313.08	312.1	314.82	312.12	313.36	314.28	313.82	311.92	313.52	315.12	313.47	315.45	316.82	314.92	315.83	314.45	312.78	313.12	312.72	313.38	312.02	312.5	314.77	314.57
316	315.5	315.7	318.51	316.12	318.23	312.92	314.22	313.14	317.71	312.32	316.37	316.33	311.59	315.69	313.85	316	313.81	313.55	317.83	317.31	315.53	317	315.5	315.73	314.05	317.55	317.42	314.65	315.42	317.51	316.75	315.67	314.12	317.86	314.64	314.45	315.75	314.16	315.57	313.63	314.99	313.34	313.1	319.24	317.3	316.46	315.2	318.37	316.19
304.65	308.16	305.77	306.2	303.93	304.57	307.03	306.51	305.73	305.96	305.1	303.89	303.33	304.73	306.85	306.86	304.79	305.53	304.37	304.33	306.29	307.43	306.55	305.07	306.04	306.65	307.07	306.14	308.49	305.13	306.93	305.08	307.52	306.05	304.18	304.08	305.94	306.41	308.56	305.76	304.62	305.96	308.14	307.03	304.91	305.99	304.57	304.5	304.92	304.38
317.38	315.85	315.63	316.06	317.97	316.33	316.56	318.29	318.49	316.73	316.42	315.67	315.71	315.17	317.87	318.69	317.34	315.11	316.07	314.97	316.86	317.41	316.33	315.62	315.33	316.34	315.78	317.76	317.76	316.93	317.44	315.45	314.49	315.96	316.84	316.55	316.15	315.56	313.96	317.85	315.19	316.8	318.15	314.61	316.86	316.24	313.5	315.56	317.45	315.18
303.15	305.79	305.89	304.64	305.9	305.97	301.92	304.21	304.3	302.27	306.58	302.85	307.39	306.03	307.02	305.59	304.27	303.39	304.61	301.31	303.85	301.76	303.65	305.2	304.37	305.84	307.2	303.02	303.47	303.48	305.47	306.33	302.99	303.45	303.64	302.93	308.44	303.66	303.35	305.19	302.93	304.41	307.53	303.6	304.57	303.05	306.42	304.83	302.92	303.07
306.07	307.33	307.75	303.23	307.15	306.25	307.97	306.21	305.83	308.97	306.45	306.25	306	304.95	305.25	304.11	306.15	305.64	306.03	307.31	306.63	306.48	307.24	307.09	306.92	307.15	305.22	305.96	307.45	307.06	305.29	305.57	308.15	307.25	304.8	305.59	306.04	306.55	307.4	305.59	306.83	307.24	306.15	307.23	306.43	307.15	307.2	305.63	305.72	306.32
307.58	307.46	302.81	305.03	304.7	305.49	304.58	306.37	303.86	307.27	305.74	307.43	306.46	306	306.42	307.75	304.72	302.91	303.41	305.59	303.7	304.99	306.68	307.52	305.06	305.81	306.02	305.81	305.94	305.82	304.29	302.47	304.81	306.76	303.78	305.15	305.32	306.24	305.95	303.33	305.27	304.84	304.37	307.91	306.24	306.28	304.96	303.65	304.98	308.32
302.1	302.82	303.66	304.13	302.13	304.69	302.57	301.7	304.14	302.42	302.21	304.11	303.63	303.31	301.25	300.7	304.51	303.63	304.05	304.71	299.12	301.36	303.48	301.59	304.32	302.97	301.16	301.39	305.1	301.61	301.91	301.73	300.77	300.85	303.24	301.67	302.79	303.13	303.24	304.6	304.15	303.44	303.47	300.65	303.78	302.09	303.96	303.85	303.38	301.9
316.23	314.53	314.36	317.27	314.1	316.09	315.3	314.99	312.93	312.61	315.45	316	313.17	313.57	312.66	313.4	315.45	314.78	318.7	315.83	317.51	315.97	314.27	314.88	315.14	314.75	314.93	315.99	315.01	313.21	317.36	312.82	314.72	314.27	313.53	314.76	313.65	315.93	316.35	313.49	313.53	315.52	312.33	314.48	315.59	314.8	316.24	314.06	315.9	315.75
327.18	326.36	327.21	325.25	329.31	326.38	324.79	326.87	328.61	326.34	327.63	326.96	327.56	324.74	327.21	327.46	328.71	326.88	326.39	327.28	327.44	325.86	326.25	326.2	326.35	327.84	326.62	328.91	329.08	325.46	326.72	327.06	326.22	326.45	326.13	325.74	325.35	326.34	327.9	327.06	327.09	327.66	327.16	325.51	327.37	328.05	327	327.11	328.02	326.11
304.36	302.21	305.51	306	307.06	307.63	306.24	307.79	306.97	306.28	306.62	305.28	307.25	307.01	305.74	304.63	305.86	306.48	305.15	304.09	306.05	303.14	306.36	306.8	306.85	306.49	304.99	305.44	303.44	304.53	305.95	308.3	305.68	304.99	304.82	306.05	306.8	305.63	307.41	306.79	307.31	306.32	304.14	307.39	306.81	307.85	307.99	305.87	304.94	306.34
301.34	301.16	299.26	301.37	298.97	300.5	300.46	299.93	299.69	301.61	300.95	301.34	300.34	300.47	298.16	299.95	300.44	302.25	300.41	300.26	303.12	299.99	300.63	300.18	299.87	298.88	300.17	300.26	300.5	299.84	298.01	300.46	301.35	300.13	300.52	303.29	302.12	298.84	300.73	300.14	301.66	299.73	300.6	300.03	301.65	301.67	299.77	301.75	299.21	301.81
324.32	323.08	326.37	323.7	324.32	324.7	325.91	325.54	324.82	324.35	323.31	325.33	323.79	324.7	325.08	326.82	326.37	323.84	325.89	324.33	322.48	325.31	322.81	326.74	326.59	325.55	325.97	323.77	323.52	325.33	327.5	324.26	325.1	325.17	323.63	325.72	326.32	325.67	326.65	325	325.42	322.22	324.82	324.76	324.04	324.72	325.44	325.42	324.43	323.52
315.59	318.57	318.71	318.85	316.05	317.7	319.59	318.52	316.27	316.93	316.53	317.77	317.23	317.82	316.62	315.87	320.38	316.27	315.43	318.33	316.83	316.37	315.68	316.61	315.79	316.44	318	316.07	318.64	317.72	317	315.13	316.89	312.64	318.98	317.7	316.36	314.5	316.69	317.3	316.58	318.05	316.2	315.72	318.13	317.7	318.66	318.54	315.62	319.13
304.74	301.81	304.64	302.98	301.38	301.45	300.54	302.3	304.4	301.26	302.42	303.67	301.46	305.37	304.94	302.28	303.49	303.65	306.42	303.98	301.58	300.44	302.41	305.19	302.26	305.06	301.69	302.95	304.26	302.94	305.82	304.83	302.66	303.16	303.54	303.45	304.4	302.1	304.77	303.69	303.95	302.47	304.55	302.26	306.56	302.88	302.73	303.6	304.61	304.74
298.8	300.97	298.93	299.31	299.28	300.87	299.91	301.32	302.26	299.15	301.66	299.11	298.85	301.82	300.02	302.52	298.46	300.92	298.3	299.27	300.13	298.33	300.2	300.58	299	299.78	300.78	301.66	299.21	300.19	302.12	299.49	299.96	300.01	299.9	300.12	300.14	301.58	297.76	301.57	298.37	300.58	301.26	299.39	299.67	301.44	301.12	300.35	298.85	301.21
295.44	294.45	296.8	296.13	298.14	298.51	297.85	297.2	297.35	294.62	297.24	296.82	299.62	295.31	297.09	297.12	295.19	297.27	297.27	294.82	296.92	298.11	297.33	296.97	298.63	297.9	295.8	294.9	297.96	297.86	295.82	295.95	296.08	295.67	296.88	297.18	300.46	297.92	297.82	296.8	295.95	298.02	294.63	297.29	299	297.86	299.39	297.09	297.2	297.24
301.88	303.98	302.94	304.86	302.82	302.1	302.72	303.38	305.77	304.57	305.95	304.45	304.19	301.36	304.84	303.88	303.57	303.13	303.89	304.35	302.74	305.38	302.36	302.33	305.31	303.26	303.27	302.93	304.06	303.19	301.5	303.92	303.65	304.24	302.26	304.44	303.7	303.22	306.98	302.8	302.52	304.52	304.72	301.58	304.58	300.98	302.67	305.33	299.3	305.92
315.88	316.63	320.19	317.11	318.57	319.48	316.95	320.81	317.95	320.66	318.27	320	317.64	318.04	318.26	318.58	317.56	316.92	316.38	317.13	318.05	317.03	320.85	317.02	317.83	322.11	319.97	317.36	319.47	317.21	319.35	321.33	319.22	318.8	319.74	317.81	319.24	318.67	318.31	320.09	317.6	315.51	318.75	317.92	320.76	316.43	317.05	317.9	319.9	321.12
297.58	294.19	292.6	294.5	293.39	292.25	296.26	295.28	294.61	291.26	294	295.99	294.62	295.64	297.14	292.45	294.25	293.61	296	294.03	293.91	294.62	293.73	295.13	295.84	297.78	293.3	294.43	293.89	293.15	291.64	295.73	293.19	293.8	292.75	290.09	295.21	293.06	294.93	295.91	296.13	294.27	293.36	294.69	295.03	294.03	293.14	296.36	291.94	294.93
294.6	294.97	296.92	291.97	294.65	297.41	294.96	295.85	295.23	295.65	294.96	292.83	296.27	294.59	294.43	295.38	294.1	294.74	295.41	294.2	295.16	296.18	296.13	294.65	296.07	295.02	290.66	292.82	296.66	295	295.47	294.49	292.45	295.54	293.89	294.53	294.06	294.96	294.99	297.63	294.72	297.01	298.2	295.71	295.93	295.2	295.92	296.83	296.57	295.19
325.18	323.06	326.35	325.6	325.14	326.48	324.92	324.13	325.17	326.01	325.08	326.12	324.35	325.76	324.35	325.94	326.57	326.95	326.55	324.47	324.74	323.82	326.86	326.47	324.69	325.8	326.37	322.26	322.92	322.96	323.51	328.12	326.39	325.34	323.86	326.82	326.33	325.22	327.43	324.47	323.84	322.38	324.95	327.32	324.94	324.94	324.38	322.6	326.59	326.04
294.86	298.34	294.02	294.58	296.06	296.84	294.51	294.1	295.44	293.92	294.19	295.39	295.78	295.85	294.14	292.74	297.42	295.32	293.63	296.43	296.02	296.53	291.93	294.06	293.62	294.05	296.79	295.71	295.89	295.36	296.83	296.1	292.24	295.26	299.21	293.94	296.08	293.28	295.97	294.6	295.51	293.5	294.79	293.17	294.32	294.66	294.88	296.24	294.74	297.2
308.4	305.45	307.62	308.15	307.93	307.28	304.18	305.64	307.14	303.9	306.75	306.73	305.2	307.97	307.02	305.59	308.54	308.24	304.58	307.63	307.93	308.31	306.05	304.87	308.6	308.99	307.76	308.9	308.04	304.92	304.72	308.45	307.47	306.5	303.98	305.33	306.66	307.42	308.41	306.71	304.72	303.57	306.86	306.43	305.86	306.63	306.27	308.51	307.29	304.82
319.31	318.5	320.61	319.81	320.3	319.24	318.2	321.1	318.96	317.87	320.79	320.69	319.07	319.02	317.56	320.67	318.94	320.12	319.75	316.51	319.66	317.82	318.8	318.58	320.31	318.91	317.86	319.68	318.07	319.91	318.99	318.61	317.09	320.28	317.43	320.43	318.27	320.99	322.06	320.66	319.36	319.19	319.73	320.61	320.31	318.09	318.92	318.39	319.67	319.68
300.09	298.65	302.98	298.8	300.82	300.78	299.38	301.12	301.31	299.13	304.01	301.53	299.28	300.96	299.7	303.29	301.59	299.1	300.63	303.05	302.17	298.47	301.33	301.33	301.01	299.99	300.44	302.6	300.68	301.53	300.89	300.58	299.98	300.48	302.25	301.86	300.76	302.11	303.39	301.89	301.59	299.79	298.21	299.26	302.39	300.97	301.85	300.84	301.9	303.08
312.39	313.23	313.16	313.5	314.75	311.71	311.52	312.16	314.71	313.74	315.23	313.38	312.28	313.15	313.66	313.7	311.1	312.43	313.66	313.36	311.55	314.86	312.11	310.9	315.57	313.73	312.66	313.12	311.54	312.98	313.94	312.55	310.75	313.51	311.27	313.98	312.13	313.34	313.28	312.04	312.86	316.59	315.31	312.87	314.15	311.73	314.81	314.37	310.13	317.06
319.66	317.23	315.67	317.71	315.13	316.47	316.38	317.45	316.63	314.52	316.87	316.74	318.19	317.97	317.9	317.76	314.89	316.13	314.42	314.78	316.26	316.93	315.64	317.37	317.39	317.45	316.9	318.43	318.06	318.99	316.69	312.58	315.84	317.44	316.07	316	318.36	315.87	317.41	317.7	317.73	316.74	316.49	316.77	316.77	314.99	318.27	315.56	315.98	317.06
327.72	326.95	329.24	328.88	326.21	328.28	326.67	326.75	326.43	324.8	326.87	327.08	325.69	328.55	327.42	327.41	326.38	325.64	328.11	327.52	327.01	328.61	326.76	325.73	329.66	327.1	326.16	328.46	329.62	326.06	329.6	326.34	328.25	327.83	327.52	327.61	327.84	328.03	327.72	327.15	326.31	326.5	326.03	326.11	329.96	325.61	327.83	327.43	325.71	327.32
305.66	306.18	304.77	304.58	305.01	304.83	306.34	305.88	306.39	305.61	305.15	305.12	304.1	307.07	305.95	304.78	303.58	304.16	306.15	305.6	304.67	304.76	307.64	303.32	304.51	307.02	305.8	303.95	302.71	305.51	307.34	303.53	306.04	304.52	307.27	306.48	304.15	305.25	304.24	306.63	307.19	304.98	304.26	304.99	305.3	304.08	306.81	306	303.77	305.33
320.48	319.6	317.47	317.49	321.84	318.79	320.85	319.32	319.35	317.55	319.73	317.66	319.25	318.53	319.64	316.81	317.74	319.2	319.39	320.08	319.12	322.02	319.99	318.42	319.06	321.71	319.72	318.63	319.04	317.67	320.46	319.57	319.68	320.64	317.51	319.69	318.59	317.03	320.74	316.35	319.55	321.92	317.62	318.94	320.45	318.52	320.03	320.21	319.74	322.31
304.3	302.79	300.62	302.52	304.23	300.31	301.95	302.92	302.02	302.33	300.97	303.2	304.31	301.85	302.17	303.62	304.79	303.77	303.34	303.64	301.22	305.64	303.07	303.46	304.27	301.83	305.29	303.5	304.01	306.77	300.98	305.7	303.1	302.1	303.32	304.35	301.89	303.51	303.73	304.09	303.98	302.32	304.31	303.33	305.38	305.4	301.19	301.73	303.59	303.98
309.96	305.13	304.6	310.63	307.95	305.97	303.36	307.1	307.99	309.43	305.3	308.77	307.66	308.98	306.13	308.62	308	307.1	305.14	307.18	308.98	306.75	306.12	307.95	308.16	308.45	306.59	309.82	307.77	307.97	306.96	309.07	306.72	308.64	307.01	307.99	307.99	309.51	304.99	308.22	308.06	307.77	308.56	308.57	307.45	305.66	307.39	307.79	307.33	308.08
307.99	308.72	308.38	306.24	306.77	309.73	306.23	306.8	310.04	309.66	310.11	309.3	306.61	306.97	309.66	310.2	307.29	309.06	310.15	310.33	312.5	307.99	305.82	308.03	308.82	307.42	310.9	308.34	310.12	310.66	311.57	311.23	309.72	306.97	307.83	306.04	309.32	309.12	308.99	309.14	311.15	309.22	310.89	307.53	308.04	309.16	307.33	308.84	307.92	310.72
316.04	314.36	313.87	318	315.06	315.65	315.65	315.35	315.73	314.86	315.41	314.86	316.7	318.39	317.44	315.06	317.16	316.51	316.49	314.74	316.86	316.55	314.54	316.9	319.6	316.6	316.35	317.35	317.08	317.78	318.1	314.8	317.02	315.84	313.32	318.44	317.18	318.46	315.65	315.11	315.65	315.12	315.89	314.84	317.53	314.83	315.65	313.17	317.99	313.9
297.17	295.39	297.13	298.57	299.06	295.18	295.86	296.45	296.67	295.69	296.19	299.71	297.18	295.93	295.03	296.54	296.93	296.16	297.15	297.72	295.42	298.28	295	296.79	296.39	294.57	296.8	296.87	298.14	295.15	296.05	293.86	297.61	297.71	298.39	297.71	297.38	296.5	296.14	295.31	297.99	295.92	299.08	292.46	298.15	296.53	299.55	299.24	295.19	294.28
308.17	306.44	309.44	308.11	307.08	309.01	306.73	309.74	307.96	307.72	309.22	306.32	309.86	309.83	307.7	308.24	308.32	306.16	307.24	309.25	310.58	307.9	306.91	308.96	309.99	311.31	308.19	308.9	308.4	308.4	308.87	308.61	308.6	308.93	307.72	308.66	310.34	305.07	309.1	311.37	306.69	306.53	308.61	310.72	310.83	311.01	305.93	309.33	307.5	308.92
310.23	309.16	312.57	308.58	311.96	308.85	310.59	310.99	309.66	312.27	310.6	310.89	308.83	308.61	311.2	313.02	310.03	312.41	312.14	309.88	310.92	309.94	311.54	310.8	311.05	308.81	310.01	309.85	314.3	309.73	311	311.7	309.09	312.34	309.61	312.24	311.3	312.06	310.39	309.69	310.63	310.49	311.94	309.68	311.76	310.09	310.67	309.81	310.69	310.07
310.33	309.88	310.49	307.47	307.83	309.47	308.2	308.34	307.03	307.15	306.96	308.55	309.68	309.35	307.79	310.89	310.39	307.4	307.27	311.6	309.4	309.77	312.15	309.16	307.83	310.13	308.48	309.97	307.62	307.65	309.39	309.44	309.29	308.46	306.47	309.14	307.57	307.08	308.82	310.02	309.82	308.51	308.47	307	308.01	307.84	310.65	308.97	310.27	308.62
319.07	318.63	319.68	318.38	317	314.64	318.03	318.66	317.67	320.03	316.7	317.89	318.29	320.83	320.28	316.51	317.62	317.05	318.6	318.18	318.93	317	318.85	318.39	316.68	320.4	317.37	319.87	319.19	317.41	319.2	317.13	318.08	318.09	317.91	319.87	319.6	319.49	315.23	320.06	317.61	316.86	320.73	316.46	318.58	319.42	316.45	318.32	316.9	316.67
309.17	305.35	307.87	308.59	308.07	308.67	305.47	305.88	306.62	306.59	307.16	306.53	308.43	305.96	307.31	306.31	306.67	305.56	306.62	304.48	306.67	307.94	309.17	305.52	307.16	306.39	305.71	308.93	306.52	307.65	308.04	307.18	307.34	306.95	306.78	304.19	306.56	306.07	306.86	307.87	307.82	304.88	305.28	308.69	306.19	305.92	307.14	306.99	307.75	306.68
314.38	316.8	312.48	315.18	314.66	312.07	314.02	315.49	312.82	313.08	316.45	314.59	313.44	313.88	314.45	313.04	310.67	314.64	314.58	314.74	314.73	315.08	314.65	312.42	313	313.7	316.54	316.08	312.81	315.73	311.67	312.57	312.43	314.84	312.55	312.44	313.84	313.12	314.5	313.49	313.29	311.86	313.9	314.31	314.3	313.52	313.26	313.33	314.3	314.44
304.66	305.59	303.26	306.1	305.18	306	306.15	305.04	305.83	304.37	303.74	307.29	305.3	306.73	304.3	305.82	303.27	306.66	303.57	304.61	306.6	304.12	304.13	305.22	307.29	304.16	306.45	304.96	304.91	302.22	307.51	302.42	305.94	304.23	302.73	304.38	303.73	304.38	305.64	306.38	305.74	305.21	307.39	304.37	309.36	306.48	304.51	303.62	305.75	303.6
304.44	303.16	301.82	302.44	305.14	305.17	303.54	301.92	304.39	304	303.34	306.26	303.61	304.85	302.81	305.6	305.36	303.42	304.96	304.98	305.78	304.85	303.02	304.78	305.22	300.29	302.3	304.82	306.72	303.7	301.54	302.81	303.65	305.35	299.89	306.25	302.96	303.52	302.36	304.57	305.82	302.16	304.11	304.48	307	302.92	304.08	303.59	303.13	301.92
304.71	305.77	305.07	304.9	302.9	305.08	307.8	305.09	306.98	306.3	306.5	304.86	306.06	304.59	306.48	306.09	304.11	303.39	305.36	305.2	304.06	302.08	302.21	304.49	305.21	304.09	303.66	304.03	307.37	305.07	305.03	303.74	306.49	303.41	304.8	305.01	302.68	303.7	306.09	302.98	303.36	306.54	305.24	302.37	305.32	305.26	306.36	303.72	305.13	301.46
301.8	301.17	299.92	300.36	304.39	301.62	301.68	302.32	305.09	302.83	303.2	300.9	301.49	302.9	303.28	301.13	305.28	304.74	303.25	303.37	302.03	300.24	299.33	300.6	303.55	301.48	303.44	302.22	298.18	302.65	301.83	303.83	301.48	300.53	305.25	304.33	302.6	302.74	303.2	303.86	301.67	303.75	302.87	300.36	302.99	301.94	302.13	301.52	303.66	300.61
303.91	303.43	299.9	302.94	302.28	301.81	302.37	303.56	301.72	302.66	301.65	300.92	304.4	304.02	302.5	302.12	302.93	300.51	305.4	302.51	301.51	303.01	301.93	300.87	300.9	301.71	301.09	301.38	301.75	303.27	299.62	302.51	300.39	301.48	302.64	301.62	301.84	300.3	303.41	303.43	302.06	301.45	303.96	301.74	303.64	302.86	301.85	303.5	301.53	302.96
299.81	299.92	302.9	304.04	299.59	300.89	300.68	301.29	298.79	302.06	303.42	301.54	300.05	301.58	302.22	299.21	299.08	302.47	301.96	302.54	300.57	303.56	300.92	299.95	301.83	301.97	300.18	300.47	300.65	300.28	298.36	300.5	302.17	301.39	301.84	302.13	298.75	302.02	300.71	301.39	301.88	299.7	302.2	301.87	299.63	301.91	302.24	303.1	300.99	302.23
295.95	292.05	294.8	293.52	293.82	294.43	293.18	293.26	295.28	295.51	293.11	294.62	293.44	295.18	294.09	292.46	291.43	291.42	294.26	289.32	294.96	295.53	294.87	294.03	293.02	294.3	295.99	293.86	294.31	293.14	292.37	293.88	292.97	292.99	297.24	293.45	293.86	294.37	294.16	293.33	295.34	296.15	295.32	293.87	294.63	290.79	293.54	296.08	293.15	294.44
314.17	314.3	315.21	313.52	312.33	312.4	314.99	314.98	317.64	314.75	316.33	318.3	314.33	312.77	314.26	317.11	316.38	312.31	314.52	316.99	313.29	314.41	312.52	317.3	314.53	314.2	316.24	316.35	313.08	311.73	316.27	314.81	314.18	313.15	314.67	316.43	314.71	314.77	313.01	314.81	313.46	314.72	314.75	315.5	316.84	316.92	314.54	316.26	315.37	314.45
313.91	315.57	315.07	313.25	312.91	312.24	315	315.04	312.5	313.88	315.86	314.08	314.14	317.18	311.7	316.57	314.38	318.32	312.72	315.08	313.45	315.58	316.55	313.18	313.81	315.64	312.97	315.04	316.27	315.07	314.77	315.84	314.35	316.5	315.73	312.93	315.42	314.58	316.38	313.4	314.5	316.54	315.07	314.75	314.56	319.89	313.95	315.35	315.39	315.2
295.24	294.62	292.98	293.91	293.64	297.28	293.34	295.93	291.74	292.98	293.17	295.88	291.89	295.11	294.23	291.88	293.1	294.19	296.9	292.62	295.22	295.47	291.76	294.09	294.25	292.68	293.78	294.44	293.49	293.02	295.73	293.56	293.48	293.32	292.98	294.61	293.4	294.3	295.44	295.62	292.37	293.54	292.86	293.78	295.2	294.88	293.55	294.01	295.58	296.43
301.61	302.98	301.33	301.66	301.37	297.52	299.39	300.03	298.16	299.09	299.06	300.87	300.9	301.33	297.69	298.14	298.11	299.24	299.43	299.76	299.81	299.49	298.7	301.18	300.77	299.91	300.84	298.98	298.78	298.16	300.39	302.27	300.85	299.66	299.43	301.42	301.32	300.99	301.87	301.04	300.91	300.16	299.23	299.19	300.92	300	299.32	300.76	301.22	300.01
303.52	302.52	302.74	301.98	302.63	303.57	303.6	302.42	302.6	302.59	302.82	303.43	303.14	301.11	302.94	304.78	304.27	306.97	303.92	301.66	303.28	303.75	299.33	302.55	305.3	302.6	304.03	302.13	303.57	301.13	302.69	303.03	302.15	302.3	303.78	303.58	302.1	301.31	302.77	303.47	303.07	304.88	301.83	304.48	306.39	301.33	301.99	302.34	302.18	301.44
301.22	304.13	304.08	306.05	304.04	306.16	302.33	304.49	304.75	302.4	302.09	302.67	302.9	303.47	304.65	301.78	303.59	305.02	303.47	302.91	300.03	304.99	304.5	304.98	303.48	302.63	306.44	302.16	303.03	303.05	304.02	301.97	302.39	301.39	303.06	302.78	301.81	304.45	302.38	302.29	304.3	301.94	304.58	300.59	305.15	304.67	303.51	304.62	303.16	302.05
320.08	315.84	318.19	316.93	316.3	316.83	319.15	315.79	314.74	317.63	318.36	317.07	318.14	315.5	315.91	316.96	315.37	315.62	315.42	318.59	317.42	316.85	317.53	318.67	315.02	318.8	317.3	314.86	316.95	316.55	316.27	317.14	314.69	315.86	316.32	316.51	315.1	314.53	318.93	316.81	316.89	317.15	316.73	316.32	316.92	314.89	318.19	317.95	318.12	320.03
306.76	310.42	307.67	310.51	307.05	306.24	308.59	308.53	308.24	308.83	307.38	309.08	305.66	309.63	309.76	309.99	310.53	308.29	309.6	308.05	309.97	311.26	309.22	310.04	310.84	309.6	310.07	308.89	308.24	308.77	308.36	309.68	307.98	308.56	307.96	308.03	307.47	310.11	308.95	309.54	310.16	310.07	307.07	309.51	307.27	309.49	307.03	308.77	308.17	308.03
309.91	312.72	308.92	309.83	312.21	309.36	312.52	309.76	307.82	311.81	309.49	309.15	311.04	310.22	312.19	311.5	311.89	312.89	310.35	310.73	308.2	309.78	311.34	308.94	309.56	310.36	309.86	310.3	311.01	310	308.1	311.63	308.62	308.92	310.64	310.17	311.53	310.05	309.33	308.64	311.01	310.48	310.64	311.19	311.54	309.03	311.28	312.23	312.13	311.21
312.27	314.32	313.12	313.78	316.14	313.97	314.41	310.96	314.08	311.46	317.6	314.19	314.75	315.53	313.79	313.19	314.87	314.48	316.77	315.6	316.61	313.95	313.25	313.06	313.54	312.62	313.75	314.33	315.33	314.58	313.03	312.35	315.07	312.96	314.63	313.28	311.13	313.11	312.76	314.17	313.99	312.33	316.48	313.1	315.58	313.17	313.54	312.68	312.3	314.86
324.03	324.59	325.05	326.25	324.59	323.76	326.46	325.39	326.89	325.49	324.86	325.8	327	326.15	325.68	324.43	323.8	327.5	324.23	326.69	327.52	326.17	325.06	326.57	325.29	324.54	324.21	325.66	325.34	324.64	325.18	325.04	327.26	323.98	325.72	325.86	324.12	325.8	327.18	327.79	325.92	323.5	324.7	324.07	327.14	325.39	324.36	324.45	326.47	326.78
318.1	317.48	315.53	317.36	314.36	316.59	315.35	319.27	316.68	315.76	316.77	316.49	314.84	319.97	316.21	315.91	316.36	316.63	315.38	316.33	316.99	316.5	315.89	315.34	316.76	317.67	317.25	318.11	315.14	314.97	315.61	318.69	314.15	315.63	316.12	316.55	315.42	315.55	316.74	316.11	315.42	315.33	318.38	316.65	313.94	316.53	315.07	319.61	316.32	318.19
319.31	320.8	320.24	319.92	318.52	318.78	317.53	319.3	318.77	318.87	318.55	321.08	321.05	318.09	318.56	319.39	320.15	318.48	317.84	321.59	319.39	320.34	319.18	317.62	318.94	319.52	318.23	316.79	318.94	321.64	320.36	317.67	320.21	319.51	319.1	319.36	316.83	318.29	319.22	320.64	317.48	319.33	320.7	319.26	318.55	318.43	318.66	321	318	320.14
302.9	301.72	305.49	303.95	302.2	304.36	302.86	303.57	300.53	303.73	301.97	301.4	304.41	303.53	303.21	302.11	301.63	302.95	301.07	302.04	302.15	301.23	302.39	302.13	304.49	303.85	303.32	303.7	301.45	300.27	302.15	303.03	304.79	303.04	305.91	301.71	304.24	302.29	300.81	303.38	301.49	303.02	303.12	301.96	299.96	302.53	302.48	302.71	302.17	302.31
303.2	301.35	303.82	302.01	303.68	302.4	302.34	300.03	302.85	302.65	301.31	303.64	302.39	300.3	302.42	303.09	302.63	301.82	301.12	302.3	301.98	303.21	302.28	305.33	300.81	299.75	304.9	303.09	302.7	300.76	301.38	301.73	303.51	302.03	303.04	302.6	304.65	303.42	302.92	303.54	301.66	300.92	303.51	305.73	301.59	306.23	301.55	302.26	301.8	304.66
310.23	311.07	313.58	312.41	314.15	311.63	314.7	313.25	312.17	313.83	314.1	313.07	312.16	313.17	310.96	312.07	312.93	314.64	312.01	312.02	314.57	313.82	313.94	312.66	313.84	314.2	312.02	314.69	313.48	312.35	309.89	313.83	315.2	313.07	314.77	313.63	311.82	313.6	311.29	311.95	312.64	313.59	310.5	310.09	312.99	313.11	312.61	312.76	311.49	311.93
316.18	316.81	315.79	316.64	315.05	315.19	315.27	315.9	315.76	314.63	315.18	317.18	314.03	315.58	315.19	314.84	314.82	314.31	315.92	316.13	315.58	314.98	314.23	316.33	314.29	316.24	316.31	316.26	317.02	317.47	316.77	313.77	315.83	314.84	316.79	316.65	316.68	315.95	317.04	316.97	315.9	314.13	316.05	313.95	315.47	318.17	317.85	314.6	314.47	316.82
316.66	317.39	315.63	314.36	316.59	315.29	315.81	317.13	313.37	312.37	317.68	316.59	316.12	319.83	316.67	317.92	313.59	316.9	316.52	314.85	314.95	313.59	316.53	315.99	317.37	316.62	317.9	314.41	316.38	318.06	314.15	314.86	318.28	317.15	317.3	316.68	315.45	313.86	315.29	314.86	314.95	315.88	314.32	317.51	317.6	318.06	315.93	315.29	313.4	313.66
314.21	311.1	313.55	314.68	314.71	312.9	313.22	311.74	312.59	315.08	312.54	313.53	311.88	313.22	310.12	313.41	315.02	314.4	314.13	311.07	313.38	313.38	315.68	312.16	313.3	315.31	314.59	313.37	312.54	312.35	315.32	314.87	313.61	312.46	312.2	311.79	313.04	314.76	312.47	314.98	311.68	314.02	314.33	312.39	314.67	313.78	313.72	311.38	314.22	312.69
316.52	315.9	319.61	319.24	318.89	317.47	317.96	317.81	314.21	316.75	318.62	316.67	318.34	317.88	318.2	318.37	316	315.8	317.25	318.06	316.48	316.63	316.32	318.29	318.11	319.34	316.82	318.44	316.07	314.96	319.02	316.31	318.5	316.36	316.53	317.95	317.25	317.45	317.93	317.28	315.77	317.35	319.01	315.8	318.96	316.19	316.79	316.36	317.51	319.85
312.96	313.94	313.51	311.46	312.62	315.29	309.93	313.23	311.43	314.18	314.45	314.62	312.05	311.5	313.79	315.17	311.32	311.68	315.36	313	312.35	313.64	313.46	313.7	311.68	311.82	316.59	312.93	311.29	312.36	311.56	313.81	311.55	312.73	311.88	313.23	313.01	312.45	314.29	311.15	314.95	313.97	311.43	312.02	314.26	313.67	314.28	314.54	312.76	312.59
315.38	314.36	317.91	315	314.99	315.07	314.75	311.11	315.84	316.03	313.91	313.76	315.44	315.34	313.57	315.28	317.81	312.77	315	312.64	313.53	312.4	316.09	313.52	312.79	314.39	315.4	313.83	316.51	313.96	314.97	317.8	313.95	313.35	313.9	314.61	314.74	313.4	313.61	314.99	313.69	313.61	313.31	315.83	315.22	313.52	313.53	312.46	312.2	316.02
318.09	315.02	316.42	320.7	317.36	316.59	319.1	317.54	317.44	318.15	317.32	318.47	318.43	317.9	317.25	316.46	319.04	316.32	316.23	318.17	320.12	317.28	319.04	318.18	315.49	318.61	319.24	317.63	318.55	319.8	319.88	316.96	318.42	317.9	318.67	315.41	317.44	316.42	320.14	320.32	319.4	319.08	318.22	318.08	318.49	316.59	319.75	317.68	318.4	318.08
320.25	317.79	318.75	318.34	319.08	319.91	317.34	317.68	317.03	316.12	317.61	316.4	314.69	315.97	316.46	318.02	318.71	316.27	316.21	315.01	316.73	316.7	317.65	314.27	319.37	313.31	318.51	317.44	316.19	318.39	316.96	320.24	318.92	315.34	319.37	316.46	319.1	316.26	317.37	318.35	316.55	317.09	318.33	313.25	316.53	319.01	316.04	315.02	318.14	317.49
315.81	314.38	316.59	313.46	312.57	314.2	314.07	315.23	315.92	314	314.72	313.96	313.41	315.91	314.17	314.45	314.82	312.22	313.63	313.94	314.02	314.23	312.83	313.56	314.88	313.88	317.03	315.11	314.52	314.57	314.9	314.76	315.17	316.09	314.91	312.38	313.87	314.63	315.24	315.54	314.19	316.56	318.17	313.63	312.13	318.17	314.9	314.93	314.88	314.35
303.79	301.03	301.22	301.87	302.81	302	303.76	301.34	300.92	303.4	302.36	300.98	302.31	300.62	301.06	299.95	302.42	302.81	303.74	301.25	301.91	304.29	301.89	302.58	303.2	300.29	299.74	304.28	301.07	301.5	298.77	301.6	304.21	301.37	301.42	302.13	301.17	300.44	301.78	301.29	301.86	306.02	302.16	301.6	301.58	302.18	303.5	300.75	303.16	302.55
301.39	301.78	301.07	301.83	301.4	302.08	299.52	300.33	301.04	302.28	301.27	300.94	302.49	303.28	300.78	305.63	302.74	301.59	302.12	301.49	302.44	298.56	302.97	299.64	302.09	305.12	304.8	302.19	301.68	299.88	302.63	304.41	304.99	304.02	300.49	302.61	302.52	301.86	303.79	301.13	302.46	301.34	302.85	300.94	302.4	301.79	302.79	299.86	304.94	301.61
300.59	300.9	301.63	299.69	299.54	301.56	299.22	300.77	301.02	302.24	300.84	300.08	300.29	303.77	301.51	300.9	300.69	302.47	302.89	298	301.24	301.1	300.18	300.62	301.88	298.92	302.6	299.51	303.27	300.79	298.73	299.85	301.52	299.88	301.6	301.01	301.59	300.64	301.94	302.33	298.7	300.33	300.32	299.29	300.92	299.21	302.43	300.77	301.28	298.86
303.61	301.75	301.77	303.48	302.61	303.85	302.37	304.59	303.76	301.73	302.32	304.25	304.88	304.9	300.49	302.9	303.15	305.35	303.9	302.66	304.65	300.63	302.26	304.11	304.51	302.53	304.17	303.21	304.22	304.2	303.23	304.13	303.95	305.96	303.15	301.72	305.11	304.39	303.06	302.2	303.21	305.91	303.27	301.05	303.93	304.61	303.21	304.32	304.73	304.41
303.44	306	306.62	302.51	302.92	305.69	304.94	305.89	305.48	305.81	305.83	303.49	305.37	303.35	304.47	304.51	306.2	304.27	305.73	304.22	306.47	305.08	306	304.61	305.19	303.75	302.49	306.35	302.37	305.1	305.97	305.02	305.52	306.11	304.29	304	304.73	301.85	304.87	305.35	304.59	304.19	305.9	305.53	305.99	308.68	304.61	304.85	302.35	304.92
[truncated: 150 more columns]
