# Supplementary material for: Genetic dissection of main and epistatic effects of QTL based on augmented triple test cross design
Source: PLoS One. 2017 Dec 14;12(12):e0189054. doi: 10.1371/journal.pone.0189054 (PMC5730204; doi:10.1371/journal.pone.0189054)
Supplement: S9 Supporting Information — (ZIP) [file pone.0189054.s009.zip › z5_250_0.5_5.csv]

309.76	310.4	308.74	311.58	310.31	309.54	308.18	310.96	309.53	312.09	310.46	312.79	306.61	308.62	307.63	304.26	309.64	309.12	310.7	307.77	308.34	309.69	310.09	308.41	310.3	308.37	308.92	311.76	308.47	311.4	311.57	311.65	307.61	311.59	306.84	308.03	306.44	304.43	307.58	307.51	304.21	310.41	311.69	308.72	306.51	310.02	311.75	306.63	307.84	311.68
317.75	317.97	314.77	315.57	314.87	317.16	315.44	315.72	315.49	314.36	314.6	313.79	315.34	315.92	314.11	313.7	311.65	317.19	313.02	312.38	315.59	314.76	314.22	317.38	317.53	312.16	314.37	314.49	316.37	314.1	316.63	316.15	316.89	314.78	313.64	317.12	313.9	312.28	313	312.64	313.3	315.02	315.3	312.25	317.31	313.43	314.75	315.77	318.12	311.89
326.47	328.16	326.64	329.63	326.39	325.03	327.27	328.84	326.51	328.59	326.48	326.41	326.86	327.39	324.19	326.42	325.08	328.46	327.76	324.06	326.75	328.12	323.52	324.24	327.48	328.72	325.51	329.38	325.42	327.73	326.44	326.65	327.49	328	327.53	324.34	330.33	325.16	325.49	326.04	329.17	328.14	329.47	330.19	328.16	325.35	327.16	326.02	329.52	326.85
330.85	327.33	326.76	328.11	329.34	327.16	330.69	326.98	325.63	330.78	329.59	329.83	327.4	328.21	325.96	330.14	332.06	327.32	330.87	327.52	326.85	330.74	329.42	327.03	327.49	325.38	329.34	326.04	330.93	330.22	326.5	328.98	327.01	326.88	328.91	326.71	326.91	324.41	329.65	328.03	326.86	327.06	329.89	326.88	327.06	328.89	327.48	324.16	327.2	326.13
308.3	312.73	312.47	308.95	308.94	311.42	312.14	310.83	315.51	313.14	309.19	314.26	310.88	311.3	310.71	310.25	311.22	313.25	307.87	310.49	311.33	315.25	313.73	312.29	308.14	311.51	311.6	310.49	309.92	309.17	312.89	310.92	311.32	316.14	310.42	313.42	310.66	311.65	310.15	314.08	310.65	312.6	311.75	314.11	308.82	313.11	310.21	311.46	316.03	311.33
314.22	311.38	310.03	315.93	311.26	312.55	314.96	314.27	316.85	312.52	313.49	313.17	314.76	312.7	312.88	315.02	314.33	315.76	310.12	309.2	312.12	312.34	312.44	312.36	317.59	310.69	313.64	311.66	312.15	311.27	312.23	312.54	310.4	315.94	311.4	311.73	315.25	315.04	312.84	314.39	314.84	311.54	313.29	310.87	311.83	312.42	311.91	308.21	307.6	314.54
318.72	319.73	321.4	319.64	322.29	316	318.58	319.81	319.77	319.03	320.29	319.81	321.17	318.33	318.58	316.86	317.87	319.88	316.23	316.27	322.55	320.75	318.06	317.49	319.49	319.22	319.55	320.99	319.97	318.37	318.73	317.52	321.12	321.75	317.84	319.4	318.47	316.82	318.24	318.68	315.67	321.46	314.76	317.78	319.24	321.51	319.8	320.19	319.16	318.74
315.79	315.12	310.43	310.84	312.27	314.03	310.61	308.6	308.07	313.52	313.41	314.25	314.57	311.22	315.46	308.46	312.9	312.62	313.68	315.36	313.3	310.93	313.51	314.2	312.74	312.23	314.18	314.78	313.18	314.36	313.48	314.33	312.89	309.91	311.7	310.59	310.79	312.4	313.98	310.75	310.74	312.38	315.39	311.95	313.04	315.44	315.83	313.81	312.3	309.03
307.49	307.35	306.38	308.97	307.49	307.96	305.19	310.02	307.12	306.1	308.24	305.46	305.08	311.34	308.35	306.77	308.46	308.15	307.97	309.01	308.63	308.19	304.12	310.49	306.76	307.79	306.15	308.17	307.17	303.94	309.85	310.6	305.28	304.4	306.41	310.65	308.38	308.71	305.57	308.4	311.7	305.17	308.41	305.7	312.42	309.28	309.53	312	308.13	304.95
306.72	303.81	305.46	307.14	307.12	307.57	308.09	303.04	308.4	303.14	304.61	307.34	309	303.89	308.09	303.92	308.32	308.18	307.19	307.37	308.21	301.58	306	306.44	305.31	309.3	306.57	305.63	305.06	308.71	307.01	306.11	306.41	307.4	303.59	307.87	307.83	308.13	309.29	308.06	305.27	304.46	309.8	305.99	309.7	305.29	307.82	308.08	304.23	306.76
303.79	303.73	303.08	302.28	303.09	302.5	301.49	302.09	304.11	303.31	302.17	303	304.29	303.26	301.63	304.66	306.39	302.16	306.87	300.95	301.97	302.73	303.11	304.76	301.73	302.01	299.93	300.48	307.93	301.54	304.07	300.33	302.42	302.82	304.07	299.96	304.16	302.51	303.52	306.11	301.16	302.1	303.6	301.92	305.5	301.37	305.17	302.86	304.93	303.58
316.95	318.47	323.64	318.42	316.67	319.27	315.81	318.3	317.27	321.09	320.44	316.27	319.85	317.63	319.85	317.96	320.5	318.03	319.24	317.98	317.36	319.37	318.36	313.57	315.88	319.61	319.55	317.55	319.17	319.97	320.29	318.53	319.08	317.08	318.31	317.76	318.77	321.97	321.32	319.65	316.48	319.29	316.49	314.86	315.87	314.14	318.93	318.24	318.36	319.49
297.34	296.94	297.9	298.32	296.85	296.06	296.55	298.12	297.06	296.49	298.62	300.39	292.16	295.1	298.96	298.37	298.22	296.65	295.58	298.98	298.27	300.26	297.75	297.4	297.19	293.62	297.59	294.13	300.5	295.73	297.69	297.71	297.95	297.78	295.78	298.4	297.22	293.3	293.99	299.87	298.9	296.83	296.35	295.51	298.29	297.27	296.8	296.45	300.95	299.04
321.68	325.7	318.96	327.29	323.55	329.1	324.2	327.17	325.94	322.71	321.68	326.81	323.15	327.47	325.16	325.19	323.96	325.97	325.42	329.33	324.04	323.92	323.7	330.25	324.32	323.91	323.9	323.17	323.2	328.41	323.33	326.5	324.8	325.25	326.58	328.76	323.7	325.43	325.12	328.27	323.99	325.34	324.27	325.69	326.96	327.51	326.6	325.67	326.75	324.75
300.76	302.1	300.03	297.82	300.12	302.95	299.45	303.61	299.63	298	303.47	302.79	299.98	296.4	300.94	301.88	300.21	300.6	305.75	303.77	296.24	300.74	297.38	295.34	303.33	303.71	302.02	301.55	301.1	299.54	301.55	298.42	303.6	304.59	302.95	302.6	298.92	299.29	302.53	302.09	301.31	299.2	300.33	300.38	301.77	300.26	299.07	297.18	299.87	300.06
311.32	308.23	313.19	311.88	312.6	316.71	313.88	311.69	313.09	316.06	314.31	313.79	315.97	315.23	312.58	310.81	314.52	311.41	312.37	318.04	314.38	309.19	318.11	311.65	313.64	316.07	310.34	317.34	313.48	313.9	315.13	311.75	315.81	317.38	313.33	314.42	314.33	311.79	314.44	315.09	314	311.84	315.71	314.8	312.36	313.96	313.03	312.21	313.88	315.76
312.51	309.03	309.09	311.13	309.2	310.1	307.92	308.19	306.08	310.9	311.15	311.01	309.24	309.32	308.53	311.41	311.2	305.06	309.42	306.58	309.31	305.74	307.6	306.88	309.69	307.05	310.55	306.45	307.38	307.64	309.87	307.81	305.62	308.49	307.95	311.11	310.2	310.12	306.66	307.57	307.68	308.74	307.05	309.69	311.09	306.02	310.6	307.7	308.18	307.03
318.64	314.27	315.43	319.38	317.43	314.35	319.3	318.57	318.35	320.84	317.64	315.55	317.61	319.01	315.49	319.8	317.12	316.06	312.26	316.34	313.76	313.1	317.02	315.46	320.5	318.75	318.8	315.76	316.59	316.26	316.89	318.61	317.65	313.54	317.12	316.2	313.46	318.45	316.15	316.49	318.48	319.07	316.01	318.73	322.57	316.32	316.31	319.83	317.39	316.19
325.14	325.95	324.91	326.11	326.28	325.43	326.01	325.58	329.93	330.46	329.91	326.1	324.18	323.3	327.93	323.76	325.32	328.85	323.7	324.54	326.13	324.36	328.11	330	325.97	327.91	326.59	325.97	326.36	328.99	330.82	328.04	326.58	327.03	328.25	321.3	328	325.49	328.95	327.65	325.58	328.18	328.24	323.84	324.94	326.5	324.93	326.79	328.44	326.1
311.77	312.88	315.79	316.31	313.56	309.89	313.8	311.15	312.55	314.69	310.04	312.85	308.26	315.2	312.88	312.94	311.77	312.67	312.47	314.13	317.45	311.67	313.61	313.05	313.04	309.48	312.81	314.33	314.23	311.64	313.24	313.46	310.95	310.83	312.13	316.91	310.75	312.77	312.29	311.31	311.72	313.84	314.08	317.52	314.22	311.17	312.04	314.01	311.12	309.2
303.9	303.53	302.53	306	302.87	303.42	301.66	302.22	304.67	304.26	304.77	304.18	305.68	303.64	304.29	304.3	305.63	301.86	308.52	301.9	304.34	304.14	302.22	300.88	304.05	300.34	301.99	301.54	304.1	303.43	305.5	303.73	302.97	300.87	301.43	304.78	301.43	305.05	305.19	304.16	302.09	303.88	300.43	301.64	303.01	301.64	304.45	302.42	303.57	301.74
302.72	304.8	303.11	303.91	304.63	305.65	303.68	306.83	304.56	303.33	306.6	302.48	302.87	306.79	304.48	304.23	301.71	302.31	306.21	303.27	303.92	303.91	301.45	305.75	303.37	304.29	302.47	307.37	302.89	303.3	302.02	302.32	306.45	305.53	308.29	304.58	303.31	304.99	302.53	303.13	303.73	305.72	304.75	302.83	304.4	304.5	305.79	302.97	300.72	303.75
318.82	320.61	317.77	319.49	318.74	316.17	319.18	315.3	314.75	317.55	317.47	318.55	317.09	315.76	318.31	317.61	314.68	319.53	318.07	320.11	317.4	315.85	315.48	319.37	318.01	315.66	320.77	315.11	316.53	316.46	319.61	315.69	318.82	318.3	316.25	319.91	320.24	318.46	315.31	317.02	317.36	317.55	316.48	318.35	315.97	317.93	319.5	316.35	317.75	318.55
305.3	305.46	301.61	304.57	303.15	300.69	303.09	305.92	305.59	306.75	306.01	306.83	301.8	303.8	305.22	305.38	304.18	303.06	302.87	307.91	304.86	305	304.43	304.24	305.97	305.13	306.72	301.53	302.39	306.11	300.39	302.42	301.79	305.13	305.72	305.56	308.17	301.89	307.18	304.71	307.38	305.94	308.73	301.94	303.27	303.65	307.19	303.21	304.51	304.74
301.79	305.48	301.41	300.72	299.66	301.46	303.52	297.61	299.55	300.25	304.96	302.38	300.02	302.18	305.35	299.8	301.71	302.59	299.81	297.73	303	301.24	299.08	299.8	301.9	304.64	301.16	298.58	300.29	304.21	301.37	303.4	303.52	300.86	305.69	301.6	301.31	302.13	295.48	306.58	300.92	302.92	298.71	300.35	303.12	299.47	302.93	300.16	300.65	303.31
299	300.61	304.42	302.13	306.29	301.08	303.45	303.38	304.46	306.91	303.72	302.3	303.78	303.38	301.72	300.79	306.89	303.31	300.71	303.73	305.91	301.51	301.23	304.1	304.13	301.32	300.78	305.83	301.41	305.66	304.14	303.18	303.48	300.22	301.52	306.3	302.9	299.63	306	304.47	303.61	304.41	302.82	306.59	304.5	299.74	303.23	305.67	301.68	300.67
304.58	301.46	306.81	305.95	302.95	308.3	304.16	305.2	303.3	304.67	304.39	304.72	304.83	303.25	301.04	302.29	303.43	306.15	303.36	308.37	303.19	301.51	305.62	307.35	303.62	306.25	306.68	303.26	305.31	303.23	305.96	302.37	306.29	301.11	305.99	303.86	302.19	300.68	304.26	303.1	300.97	306.2	306.93	307.22	305.76	306.15	306.36	305.53	304.24	306.91
310.5	306.31	306.04	303.65	302.23	309.41	309.27	309.14	306.41	306.45	302.68	306.23	305.14	307.67	305.49	304.9	307.62	306.55	307.76	301.98	305.18	305.14	304.37	302.07	307.11	309.85	304.62	306.04	306.2	307.27	307.53	304.75	308.39	307.62	309.25	309.68	305.59	308.31	305.81	307.47	306.69	304.14	302.68	303.16	308.9	306.42	310.76	307.45	306.37	307.38
302.05	304.45	301.19	304.09	302.04	303.76	300.54	300.3	304.68	303.02	301.44	303.81	300.11	302.1	303.32	301.92	301.97	304.78	300.65	301.25	300.97	299.4	303.02	299.02	304.95	300.8	300.82	303.94	299.95	300.94	305.81	303.48	303.36	303.08	299.99	303.57	301.4	305.64	299.08	304.8	300.04	299.83	301.33	302.86	303.48	303.03	303.27	301.59	302.6	303.51
298.9	299.68	298.8	301.37	301.3	300.55	300.78	298.27	302.13	300.11	299.81	300.26	298.82	298.91	300.11	300	302.22	299.94	299.59	300.86	300.21	299.78	300.9	304.2	300.07	298.83	301.11	298.92	298.67	300.73	303.26	303.37	297.83	300.22	299.15	302	299.78	301.25	299.35	302.64	302.55	299.96	298.6	298.97	301.59	302.96	300.35	302.47	302.9	303.65
317.48	317.74	319.11	318.38	318.72	322.2	319.56	316.65	322.92	319.09	314.94	317.9	315.14	318.56	314.58	312.98	319.07	316.61	315.3	320	317.26	319.82	317.97	314.61	321.21	318.5	321.75	319.5	316.7	319.22	317.71	318.46	315.46	319.83	316.06	313.64	318.52	320.4	317.26	319.48	318.88	315.03	314.89	319.96	317.58	317.99	317.21	318.96	315.47	315.51
309.32	313.45	312.3	314	312.56	312.13	307.36	311.35	315.07	312.85	311.39	309.69	313.47	312.24	311.13	311.5	310.41	313.53	312.99	312.53	309.44	313.87	309.69	312.75	313.06	310.49	308.33	311.2	311.22	312.72	310.47	313.77	312	311.14	314.08	311.05	315.27	310.88	310.4	313.16	312.08	316.6	311.58	310.88	313.85	310.54	312.2	312.21	314.03	308.66
313.52	311.07	311.87	310.22	311.29	309.67	310.39	313.6	311.74	310.84	314.08	307.48	309.05	314.44	311.1	313.52	309.25	312.91	313.14	311.82	311.15	311.19	309.45	311.17	313.41	313.21	311.8	309.16	314.52	309.3	310.25	313.38	312.66	310.19	308.34	311.98	308.54	311.02	311.73	313.2	313.01	309.73	311.09	311.38	310.55	310.77	312.48	313.36	311.04	308.35
305.44	304	305.94	302.05	306.01	307.89	305.82	306.91	304.9	306.54	306.69	307.36	308.99	307.52	306.46	303.01	301.77	304.15	306.06	303.29	303.68	305.08	304.57	305.26	305.11	306.65	302.6	305.81	300.56	305.73	306.56	305.04	302.91	305.09	308.23	308.51	304	305.17	305.87	304.39	305.76	305.65	307.23	304.71	303.77	304.31	307.06	305.14	305.71	303.76
328.16	328.95	327.73	332.11	325.53	330.07	330.39	324.84	325.13	325.35	328.98	327.61	323.49	325.63	329.05	326.7	328.26	327.98	327.04	326.2	330.4	325.52	326.27	326.49	323.86	323.44	323.7	326.75	327.3	326.05	329.23	324.99	325.52	329.72	323.94	326.43	325.02	326.34	326.79	327.48	326.96	323.38	326.26	329.9	324.86	326.23	325.7	327.42	327.73	328.65
318.54	318.44	318.78	319.04	317.24	321.13	318.14	319.37	314.94	318.35	318.07	318.09	321.75	318.6	316.77	320.32	317.87	316.19	320.02	315.27	318.64	316.87	316.61	322.83	320.66	319.47	315.6	319	320.4	317.69	314.66	318.34	319.61	315.81	316.39	319.15	320.74	320.81	319.71	319.03	317.82	317.43	318.72	318.36	322.82	318.11	319.21	316.86	316.53	315.8
315.5	312.99	311.72	314.34	316.12	312.34	315.76	313.08	313.52	311.82	312.79	314.14	312.97	315.23	311.21	314.08	310.03	313.91	316.02	309.8	313.29	314.94	314.12	312.77	316.1	313.62	311.93	314.77	312.9	315.01	315.26	312.03	316.48	315.2	315.3	312.27	316.19	311.94	314.53	314.78	312.24	311.95	315.85	313.71	311.97	311.99	314.39	317.86	312.12	315.65
305.38	305.07	300.86	301.55	304.36	301.08	303.21	303.94	303.52	304.11	304.39	305.71	304.05	300.29	303.39	305.95	302.5	302.75	302.95	302.87	302.21	300.01	306.92	301.02	301.57	302.97	302.63	306.34	303.69	302.71	300.67	305.35	303.05	307.86	305.29	305.51	305.61	304.93	300.87	304.19	306.23	301.11	305.2	300.12	303.31	303.62	303.13	307.59	303.94	301.41
310.61	311.29	307.64	305.94	309.33	308.21	305.54	308.93	305.89	311.4	310.15	307.73	310.94	310.33	308.61	308.35	309.07	309.99	310	308.2	307.49	309.76	312.22	308.94	307.72	309.37	310.92	305.96	311.6	308.16	305.67	310.03	305.27	307.52	311.85	311.54	308.47	312.58	307.24	309.22	310.45	308.24	308.45	309.22	306.84	308.48	306.13	308.87	308.88	310.76
290.28	294.35	294.98	293.34	295.02	293.91	295.1	293.43	294.81	293.18	288.08	297.36	292.32	291.71	295.04	294.02	295.53	291.5	292.56	295.19	299.67	294.4	292.71	294.27	291.55	296.43	293.43	295.47	292.42	295.98	293.92	293.47	296.27	290.49	293.64	294.73	293.56	297.73	294.8	295.7	295.1	293.29	293.62	294.27	294.54	296	292.31	293.1	297.58	298.16
296.94	296.29	294.86	294.09	299.97	296.2	294.52	296.48	294.33	296.71	297.05	297.02	295.08	294.61	296.67	295.49	297.62	294.1	296.52	296.29	297.4	294.67	297.11	300.3	294.65	296.17	295.32	296.99	295.8	297.48	293.09	297.26	296.26	294.35	296.2	294.64	297.7	297.06	297.58	297.47	294.63	295.76	301.04	295.2	296.27	298.5	296.52	298.2	296.98	297.57
305.56	305.85	304.61	307.52	303.62	303.34	304.71	308.49	304.84	306.47	307.46	303.44	304.09	303.46	303.95	300.56	301.98	300.79	304.75	303.4	303.39	305.78	303.5	307.38	302.88	305.61	308.77	309.29	304.35	304.97	305.84	305.31	304.86	307.83	307.72	301.44	301.8	303.17	306.59	301.15	306.47	303.33	306.29	308.4	304.35	304.29	301.33	303.7	300.95	304.41
311.95	314.32	313.77	310.29	315.04	316.11	311.19	315.48	309.38	311.28	313.75	311.83	316.87	315.11	313.48	312.83	313.96	314.62	315.79	313.4	312.81	310.33	316.23	314.52	313.41	312.7	318.65	310.85	310.98	310.87	314.24	312.39	309.9	315.2	312.23	314.43	312.53	316.94	314.94	311.99	314.15	309.52	315.11	312.89	312.39	314.14	315.11	310.33	313.87	312.62
297.26	297.39	295.77	295.94	298.29	295.55	297.77	299.07	294.37	296.91	295.67	298.45	295.55	296.02	293.94	296.27	295.98	297.13	298.28	294.58	296.38	296.65	296.25	303.39	297.43	298.79	294.77	293.67	297.96	294.99	297.02	298.26	299.24	297.78	297.31	293.6	297.03	297.63	300.7	296.22	294.22	300.37	297.36	298.25	293.56	294.72	295.31	300.11	295.59	295.38
298.17	295.28	294.84	297.62	297.73	296.36	293.47	294.56	296.79	295.99	293.24	297.66	300	293.95	297.69	297.97	294.45	296.1	295.65	296.78	298.22	297.02	297.06	299.26	293.46	298.91	296.72	296.98	295.6	296.76	299.84	295.41	297.4	295.65	296.68	300.33	297.86	294.82	298.05	295.43	300.06	294.67	295.21	295.38	296.41	298.41	296.23	295.32	297.75	303.18
305.52	303.77	302.52	305.94	305.71	304.4	304.82	303.79	305.81	304.48	302.81	305.51	309.1	306.54	308.68	303.57	302.53	303.81	306.32	304.46	303.3	306.65	305.69	306.17	302.78	302.39	304.21	308.71	302.6	305.82	306.31	304.8	303.85	303.66	306.54	303.4	301.51	304.67	307.06	302.76	303.22	304.87	303.22	304.11	305.08	303.4	304.18	306.73	304.91	307.48
295.57	292.33	293.01	292.11	296.01	296.19	293.53	294.19	299.33	292.65	291.21	294.86	298.13	293.47	293.18	294.74	294.44	293.57	295.04	294.5	296.3	293.25	294.31	298.65	295.19	293.09	293.84	292.84	294.34	294.12	292.06	296.89	296.41	291.83	292.89	292.26	296.46	292.11	293.98	290.66	294.62	290.55	294.63	294.07	295.6	296.52	298.36	295.12	296.14	290.62
305.38	302.73	304.19	305.53	304.86	303.59	305.34	304.93	299.17	307.13	303.3	301.56	303.89	307.44	307.53	301.43	303.56	306.14	301.02	302.38	302.93	304.96	305.36	306.45	304.26	304.87	304.42	304.25	304.1	308.27	305.48	306.62	308.43	304.1	303.98	304.53	305.68	307.16	304.75	304.2	303.5	308.06	305.97	302.96	302.73	305.48	301.72	302.75	303.7	303.66
300.7	302.27	305.01	299.25	304.35	300.58	304.68	301.74	299.76	303.26	305.81	303.94	303.44	301.44	304.98	299.64	301.43	305.89	302.02	302.35	301.69	304.84	305.29	305.23	303.85	306.53	303.39	304.4	301.87	304	302.04	303.86	305.04	302.37	303.97	304.97	306.18	305.4	303.16	303.93	305.43	304.24	303.57	305.69	302.99	303.31	301.62	302.58	304.48	304.69
288.99	294.01	296.45	291.85	293.9	295.27	292.89	292.24	290.34	294.36	296.74	295.16	295.72	294.2	293.89	297.18	294.19	293.09	296.75	295.12	290.5	294.05	294.66	293.87	298.37	292.65	295.04	297.06	294.24	293.12	293.03	296.42	295.44	294.3	292.12	295.44	293.24	295.24	292.14	296.41	289.19	293.13	295.84	294.59	294.24	292.24	294.03	297.68	296.89	293.87
303.73	302.99	299.97	301.66	305.45	305.61	300.83	305.62	304.99	300.98	301.55	304.31	299.36	303.67	303.95	304.77	301.07	302.82	300.76	305.85	305.79	301.79	302.19	307.87	306.49	300.54	306.17	301.46	306.15	302.84	304.82	306.52	302.54	300.4	300.78	302.61	302.09	302.29	303.27	304.69	303.85	307.35	304.34	301.83	300.25	305.66	301.46	299.79	301.47	306.9
314.21	315.16	316.56	315.11	309.13	315.38	313.57	313.51	312.46	310.03	314.09	313.07	314.31	308.5	312.71	315.65	311.46	312.03	312.03	309.49	315	311.29	315.86	312.82	310.35	312.34	313.79	314.79	316.89	314.44	312.68	312.33	311.26	315	315.04	313.36	310.46	312.96	315.76	313.14	315.21	313.38	313.91	312.82	312.43	312.02	315.27	314.69	315.24	312.75
304.33	303.71	303.29	302.6	301.9	300	304.3	301.35	305.52	304.09	299.33	304.58	302.46	302.47	306.52	305.78	303.4	305.53	303.52	301.9	304.12	300.29	299.42	302.42	306.55	302.79	305.19	304.31	303.56	300.39	297.94	305.18	303.43	302.43	301.46	302.91	308.71	301.23	303.35	302.98	300.95	301.66	303.29	306.77	310.54	304.25	302.19	303.24	300.98	302.05
318.02	316.9	317.86	317.03	318.34	319.64	317.72	320.06	321.22	321.47	321.06	315.89	319.63	321.65	317.49	316.48	317.2	317.83	317.58	320.71	319.88	317.41	316.04	316.45	315.2	318.54	317.25	317.55	320.56	317.86	318.56	322.61	318.41	319.06	320.51	319.43	316.08	318.86	316.9	318.53	316.85	318.89	318.73	317.34	317.94	320.03	316.31	317.55	316.4	318.51
320.35	312.7	314.74	313.85	316.82	312.58	317.23	318.11	314.78	315.81	314.77	317.12	319.03	317.38	316.65	316.58	318.21	314.92	313.87	317.76	315.17	316.76	312.59	312.64	317.26	312.38	316.46	317.45	316.29	315.93	315.9	313.86	314.23	316.28	315.48	313.57	315.42	317.17	313.78	316.1	318.04	316.59	315.61	315.42	315.87	319.4	314.44	316.8	316.2	316.37
303.74	304.55	300.04	304.49	299.65	304.35	307.54	303.23	303.77	299.3	306.7	307.16	302.46	303.39	304.2	303.79	302.4	303.09	300.51	301.68	305.69	305.13	302.44	303.69	304.4	305.13	304.84	302.84	304.11	305.51	304.42	306.24	304.16	302.26	305.2	302.23	304.35	303.81	303.8	305.84	302.08	305.87	303.21	305.96	303.57	303.79	307.94	306.28	304.64	301.7
326.98	323.53	326.32	323.88	324.23	328.58	325.6	324.65	324.66	325.91	327.12	325.34	328.02	326.22	325.45	326.22	322.8	324.27	329.47	327.23	327.42	324.97	321.07	325.71	325.67	323.12	321.65	324.58	327.14	324.29	322.44	322.04	326.27	326.79	324.23	326.51	323.87	324.34	323.79	326.08	326.83	325.79	324.4	324.38	324.27	325.94	327.61	327.47	322.65	325.27
327.16	330.4	328.21	326.61	327	326.16	325.5	327.09	328.17	325.64	327.75	328.68	327.78	326.55	324.03	326.16	327.43	326.25	324.06	324.63	325.71	326.53	326.88	326.91	326.29	325.98	326.72	328.55	329.7	323.96	328.04	325.79	324.58	324.83	323.87	327.39	325.97	327.63	328.07	327.81	329.31	324	324.35	326.16	324.6	326.07	327.3	328.46	324.5	328.61
324.43	323.11	323.27	323.18	322.99	326.33	324.91	327.63	326.1	324.38	326.85	325.19	329.66	323.77	320.16	326.95	325.71	324.97	326.65	320.17	321.27	325.05	324.74	321.56	324.88	325.64	324.68	325.33	321.07	325.55	325.61	325.13	323.43	323.57	322.48	328.55	322.31	324.25	323.34	326.92	320.41	320.42	326.29	325.37	325.55	323.06	324.37	327.3	323.63	326.83
318.05	314.3	318.02	317.91	318.34	317.75	318.09	316.93	316.23	318	319.31	320.35	323.03	313.85	319.47	317.94	318.19	318.41	315.58	320.5	319.88	319.73	323.2	321.41	314.49	316.41	317.59	318.12	319.52	318.48	320.55	316.55	317.05	317.28	315.24	317.42	319.39	316.07	318.3	316.71	316.68	315.8	318.41	315.1	317.56	320.55	323.74	319.1	316.17	319.72
317.6	320.26	324.79	318.44	319.62	322.36	321.11	319.47	319.9	319.99	320.45	320.75	319.11	317	320.17	324.3	320.68	320.23	317.64	317.59	319.91	322.85	319.14	317.88	317.81	320.82	322.78	323.69	317.16	319.11	320.73	318.25	318.74	320.42	315	318.93	316.09	318.53	320.95	321.46	319.69	318.92	321.41	318.25	318.57	320.76	320.28	319.76	319.39	319.32
300.95	297.99	298.86	300.5	300.16	299.07	298.95	296.06	299.84	301.35	300.59	303.74	302.82	296.29	303.18	300.25	297.48	300.58	302.74	300.45	301	298.71	300.76	301.49	299.94	301.87	302.77	301.89	295.69	298.1	303.05	300.07	298.78	301.6	298.73	300.44	302.57	299.16	298.4	300.06	301.65	301.91	302.09	301.23	300.55	299.2	300.51	307.03	301.64	301.26
297.02	300.04	299.13	297.83	300.16	301.97	302.79	300.64	300.07	300.96	301.38	302.23	300.42	300.9	301.54	298.71	297.03	304.06	303.97	299.98	298.27	301.78	303.98	297.85	300.08	300.9	303.04	299.66	299.63	299.44	302.49	299.73	298.07	300.59	300.31	302.99	299.73	298.51	304.8	301.23	303.58	299.63	301.37	300.25	299.06	299.14	300.67	298.64	301.81	300.26
303.42	306.49	304.6	307.26	305.62	304.67	308.45	309.32	307.42	307.03	307.06	304.34	308.64	304.7	303.91	305.09	307.45	307.57	305.17	300.87	308.79	306.53	305.83	306.93	306.93	306.95	305.76	309.36	309.55	306.4	306.65	309.98	308.03	307.35	303.78	306.76	305.12	305.96	307.38	305.05	303.4	311.32	304.87	303.59	305.77	306.15	305.84	307.6	309.73	310.84
317.9	315.93	315.59	313.08	313.97	312.43	319.07	317.68	318	314.36	318.13	313.55	315.37	316.48	314.64	315.1	317.87	311.82	316.2	315.9	317.39	315.42	314.54	317.62	315.95	312.96	317.11	314.24	316.68	319.38	313.66	315.9	314.7	313.65	318	315.04	313.72	318.61	315.97	313.72	314.42	317.5	316.07	312.78	311.87	316.57	313.34	319.1	315.76	316.23
294.83	294.93	292.37	293.27	295.56	297.11	293.23	293.7	295.54	294.87	294.25	295.52	295.16	297.37	295.65	297.93	298.11	293.77	297.56	293.75	296.32	294.69	295.7	296.24	300.09	297.2	293.33	295.05	291.93	293.78	296.38	293.62	292.88	295.73	293.69	296.33	294.65	295.61	292.72	294.06	297.18	298.12	294.06	292.45	295.19	296.17	295.57	294.57	295.48	295.65
319.5	318.16	319.36	316.15	317.14	323.45	319.86	318.99	316.24	317.02	321.29	315.83	317.78	319.93	319.58	318.58	319.21	318.99	319.47	319.87	321.58	315.96	322.09	316.64	318.24	318.25	317.07	317.71	318.94	319.62	315.83	319.89	318.15	319.47	317.65	319.88	314.61	320.12	317.64	318.92	316.54	314.44	319.65	320.95	316.99	316.49	320.75	318.48	319.78	317.44
314.24	315.95	312.48	314.43	312.58	311.05	316.29	313.01	312.29	310.21	312.44	312.84	314.66	310.08	312.94	310.27	311.08	312.15	311.73	314.22	312.41	311.43	309.77	308.89	314.02	315.26	312.92	313.73	317.33	312.31	312.99	311.64	312.93	312.13	310.5	312.4	316.04	310.53	310.6	308.13	312.17	314.67	313.91	314.39	311.79	307.48	314.24	311.98	312.68	313.52
307.46	314.39	314.12	316.55	312.77	312.92	311.15	312.08	314.78	313.31	315.3	312.18	314.05	313.73	313.36	317.6	316.05	316.98	310.19	313.65	313.2	312.91	312.01	317.87	314.37	312.61	313.84	310.34	311.3	316.63	315.2	314.8	316.32	313.55	312.19	311.22	312.21	313.35	315.63	316.66	313.47	313.89	315.24	313.25	313.15	314.71	317.39	312.74	315.1	316.6
294.47	295.02	295.7	296.93	296.99	295.22	296.43	298.28	301.16	297.09	296.96	298.01	296.48	296.68	296.51	298.75	297.47	299.17	298.12	297.69	296.92	295.82	296.5	296.35	299.94	296.71	295.5	297.52	295.15	294.08	295.58	297.6	294.84	298.8	297.44	296.95	295.7	294.09	296.02	298.09	296.98	296.33	298.63	298.65	296.56	295.89	298.19	294.76	298.55	299.18
306.23	305.37	298.36	304.42	300.38	303.14	301.97	303.4	302.49	300.71	299.07	308.07	304.56	303.6	299.6	300.86	303.07	301.23	304.12	304.85	304.02	303.26	299.64	305.26	302.45	303.08	303.32	302.84	302.08	300.73	300.23	302.66	303.31	302.56	299.96	302.76	305.2	302.21	305.03	304.03	303.71	301.52	300.84	300.22	303.13	300.67	303.4	303.42	304.78	305.09
301.91	299.47	302.75	301.26	302.76	303.69	302.89	301.31	303.31	305.72	303.3	301.35	305.06	301.45	303.62	306.29	305.9	299.13	303.93	301.5	301.88	301.61	300.47	300.67	298.87	304.73	301.85	303.07	298.53	303.53	300.27	302.56	300.14	300.7	300.76	302.48	301.13	301.83	302.65	303.49	299.68	300.56	304.25	302.64	298.95	304.64	303.51	302.91	304.09	303.97
302.53	303.85	306.63	307.07	305.89	304.6	305.3	306.88	306.37	305.71	304.94	305.42	306.32	305.36	307.01	304.99	304.56	306.04	302.93	302.78	301.93	304.39	307.25	303.9	305.84	305.18	309.43	303.24	304.29	304.88	308.21	307.44	303.45	304.48	306.34	303.58	305.24	308.26	308.65	304.84	306.37	305.91	303.5	303.3	309.21	304.72	305.23	306.56	307.47	302.65
317.33	315.44	317.14	316.39	322.29	316.12	318.49	318.14	319.54	318.88	317.65	320.28	320.37	318.32	318.01	315.91	322.24	319.95	317.76	319.25	317.67	317.91	320.54	318.83	322.23	318.77	315.29	319.46	318.27	316.34	319.09	316.64	319.46	317.98	317.37	321.22	319.59	317.44	320.47	318.08	319.77	318.28	316.44	317.6	321.26	318.76	321.66	321	320.32	318.94
304.87	308.47	305.89	305.55	307.96	307.98	308.17	309.75	308.2	308.57	310.07	306.36	304.71	304.78	304.76	307.15	303.59	308.26	307.9	307.16	305.75	308.64	306.79	307.49	306.4	307.97	308.73	311.96	309	304.43	310.42	306.55	308.06	309.48	307.36	309.88	305.89	306.89	305.96	306.25	308.81	309.3	307.72	306.6	306.71	305.97	305.78	305.81	309.92	306.44
310.12	311.07	311.34	308.34	315.25	313.07	310.71	314.09	310.57	311.36	310.28	308.22	312.33	311.17	308.59	311.14	312.63	311.41	312.08	312.57	311.59	308.69	310.78	310.9	309.33	309.59	311.42	309.5	310.54	308.46	306.27	312.21	310.5	310.16	307.71	311.68	309.07	311.85	305.72	310.9	311.32	310.71	309.11	311.65	309.61	311.43	308.74	309.78	315.37	310.13
303.83	301.97	303.88	304.04	304.19	305.82	302.69	300.64	300.99	299.91	302.54	301.23	302.43	303.56	302.12	300.93	301.51	300.16	304.65	301.08	301.77	303.59	302.2	303.18	307.14	303.11	303.57	301.3	303.2	302.52	305.09	305.94	299.01	302.4	301.11	305.05	300.15	305.04	301.73	299.93	305.21	300.46	302.29	300.15	298.85	303.05	301.67	305.6	299.61	302.66
307.9	301.53	306.67	304.84	303.76	305.19	304.17	304.14	301.27	302.32	304.99	305.9	305.59	302.64	305.01	303.83	304.55	304.64	303.86	306.61	303.78	302.38	303.4	304.07	299.97	301.43	307.89	305.64	299.18	301.92	303.36	304.78	304.26	302.8	301.45	302.48	300.02	302.34	301.85	302	304.83	305.8	301.57	304.76	304.68	305.56	304.7	302.33	301.37	300.91
306.82	298.82	303.28	302.87	305.21	304.58	305.07	303.61	301.79	301.34	303.44	304.81	303.87	301.42	301.35	304.9	300.79	297.85	306.85	305.68	301.86	304.89	306.55	304.03	308.04	303.52	303.8	300.93	299.46	305.41	304.04	304.49	303.15	305.51	303	303.74	303.59	303.25	301.86	303.76	303.65	297.3	306.14	301.92	301.63	303.75	302.17	303.56	301.92	302.5
295.85	295.35	298.92	297.55	296.87	299.41	294.71	296.29	295.73	299.84	297.12	293.42	297.99	296.85	294.93	297.48	296.57	298.11	296.96	292.61	295.81	294.12	296.1	294.38	296.79	297.65	295.1	297.83	298.65	293.92	294.54	296.79	296.58	296.52	299.81	295.12	297.52	295.97	295.6	295.6	296.9	296.34	295.16	298.42	298.72	296.63	298.4	298.24	298.09	296.18
315.42	315.24	318.63	318.54	318.08	318.07	320.05	318.96	315.97	322.14	316.2	322.32	321.37	317.21	320.31	317.2	318.48	316.68	316.87	318.35	316.02	315.83	318.12	321.25	318.41	317.5	320.23	320.67	318.73	319.39	314.85	316.61	316.94	318.71	319.26	314.94	318.32	315.13	317.87	316.57	312.43	315.43	316.8	320.12	316.91	317.74	317.7	316.87	314.75	318.28
310.11	314.35	311.86	311.77	309.24	312.61	311.13	308.9	307.55	310.75	310.24	309.91	308.02	309.78	306.79	308.05	310.79	310.46	308.27	308.53	312.92	310.1	309.03	308.15	306.76	310.36	312.04	306.17	307.72	309.91	307.25	311.16	310.42	308.15	309.43	312.15	310.8	309.56	310.65	311.21	312.55	309.5	311.4	308.18	311.92	311.76	309.24	314.02	311.21	312.88
315.82	316.74	314.65	312.65	314.02	313.79	313	314.88	316.74	317.58	310.53	314.65	314.3	315.2	315.8	317.85	313.25	314.13	311.92	314.28	316.5	311.16	315.2	312.3	313.17	312.48	315.97	312.24	314.9	316.27	315.1	314.66	312.2	318.01	313.33	317.89	314.35	314.52	313.37	314.02	314.01	315.2	314.89	314.43	315.55	317.66	318.8	314.98	314.06	315.11
306.27	303.58	300.06	300.84	302.59	305.47	302.2	304.36	305.18	302.75	302.31	303.84	304.17	305.72	302.77	304.53	304	302.69	304.58	301.67	306.53	304.02	304.9	305.73	303.41	304.11	306.27	306.82	305.78	305.4	304.54	305.92	304.52	299.97	306.89	307.07	301.81	307.4	304.41	303.66	306.66	304.01	305.8	305.51	304.12	306.31	305.28	306.41	305.08	307.3
307.08	310.97	306.69	307.31	304.05	306.16	307.09	308.94	308.38	308.24	304.53	304.94	306.02	308.17	304.7	307.86	303.49	307.77	307.25	301.89	305.8	306.27	304.92	306.53	305.47	307.27	308	304.6	308.77	305.71	307.75	300.44	304.72	304.22	303.38	305.65	303.01	310.08	307.87	305.23	310.36	306.69	308.77	305.07	309.93	309.19	312.02	307.35	307.34	305.18
297.2	298.06	298.45	297.13	301.42	296.1	296.36	296.06	297.81	297.61	297.6	298.83	299.05	296.43	295.61	296.18	299.26	294.46	294.52	297.68	294.66	299.89	295.8	294.46	295.68	297.19	293.95	298.93	296.04	299.93	296.86	293.18	297.88	299.72	296.71	297.61	297.15	298.82	293.68	299.9	297.36	294.91	294.93	293.37	298.52	291.63	295.91	295.96	294.86	296.35
300.43	306.38	303.95	303.25	305.19	302.13	305.24	305.63	300.48	299.81	303.01	302.65	303.83	300.26	300.75	305.67	302.96	301.54	305.66	302.75	303.83	305.5	306.44	304.4	302.15	304.76	306.61	299.87	302.99	300.24	301.75	305.6	303.48	303.22	303.93	303.15	306.9	306.53	303.65	298.91	305.69	301.95	303.58	305.77	303.61	300.88	303.26	303.55	303.42	302.52
314.16	315.12	314.36	316.27	316.82	315.91	315.32	314.79	314.24	313.1	315.51	312.7	314.95	313.48	311.3	317.07	314.35	314.77	317.35	315.94	315.98	314.75	316.86	313.68	311.22	313.49	313.45	312.18	315.57	311.93	315.07	311.62	313.46	317.22	312.1	313.07	316.68	313.91	313.9	313.18	314.06	313.74	313.76	314.94	312.17	318.44	312.47	315.65	315.58	315.83
305.27	301.95	298.94	303.93	299.38	304.92	299.85	301.99	299.09	298.56	299.6	300.66	299.94	300.82	301.86	299.35	304.36	301.03	302.88	302.31	302.59	299.94	299.44	301.01	300.41	301.83	299.31	297.01	300.88	297.38	301.24	298.97	301.95	300.44	298.82	298.5	300.71	301.56	297.41	301.49	299.61	303.73	299.18	300.84	302.26	300.95	298.19	299.9	301.41	301.8
304.31	304.08	308.61	301.66	305.64	302.27	303.38	299.37	303.57	302.36	302.52	303.22	304.43	304.08	298.97	299.92	300.72	304.91	303.58	304.32	305.36	304.65	303.25	301.37	304.39	306.3	301.64	300.47	303.39	300.4	301.72	302.26	301.6	302.37	304.13	302.09	300.27	303.53	301.53	305.92	306.1	303.6	303.25	304.8	303.6	302.63	303.99	303.64	301.81	300.35
302.17	297.64	299.34	300.43	300.5	301.56	296.54	301.69	297.5	301.44	305.23	300.61	303.93	300.1	299.72	302.35	300.35	299.34	297.24	297.68	300.21	301.66	300.64	299.62	296.6	298.38	302.33	298.34	301.07	299.66	299.21	301.25	298.89	301.09	300.78	301.59	300.68	304.13	302.41	301.42	299.86	302.03	296.79	301	301.07	301.77	301.87	302.95	298.72	302.71
303.06	309.1	300.99	302.15	305.11	302.57	305.22	302.65	304.77	307.28	302.77	301.61	305.56	303.82	304.18	305.02	299.59	304.7	304.81	301.58	304.06	305.73	301.33	305.18	305.25	305.35	301.73	308.8	303.04	306.37	306.74	305.6	304.47	304.44	302.76	302.82	306.69	301.51	304.8	302.13	303.54	303.66	307.09	306.44	301.99	301.71	307.61	305.04	302.24	305.81
307.77	302.01	301.43	305.1	305.48	304.97	303.82	309.27	303.12	303.77	302.68	299.68	305.89	306	306.65	307.91	301.57	305.15	304.15	302.81	306.72	303.59	305.88	304.76	304.15	306.59	307.18	302.08	307.45	305.9	302.14	309.42	305.46	307.46	299.27	304.39	302.63	305.01	303.76	304.12	306.53	305.06	304.07	304.42	301.08	303.82	302.32	307.37	304.56	305.34
306.58	300.29	304.08	301.34	308.41	303.67	301.98	301.7	302.49	306.34	306.37	300.37	299	302.64	301.23	303.21	303.73	306.31	301.26	302.56	304.52	304.33	304.22	304.84	304.7	305.77	301.47	300.57	301.92	305.27	304.86	301.16	302.51	307.7	304.44	301.63	302	305.16	301.19	305.52	305.23	306.93	303.55	305.23	304.29	303.42	302.54	305.77	304	306
303.51	305.14	303.35	304.06	305.47	302.81	303.66	304.16	302.98	306.55	303.92	304.94	303.74	309.12	304.19	306.29	304.31	302.13	305.79	301.72	306.44	301.18	301.09	306.51	303.77	308.25	303.23	301.86	304.76	305.36	303.9	303.05	307.32	301.89	304.29	306.05	303.97	305.52	307	303.61	306.51	304.36	303.4	306.45	305.07	303.92	302.97	304.15	305.98	306.48
311.91	320.46	318.22	321.59	318.31	317.71	315.25	315.48	314.78	317.38	318.2	316.63	316.5	315.92	319.57	317.05	318.5	316.7	319.16	318.36	320.91	317.37	315.41	320.54	316.64	309.88	319.04	314.44	318.42	321.18	316.87	316.22	317.19	315.81	315.08	317.2	317.56	316.24	316.74	317.18	319.2	319.18	315.9	317.7	319.23	316.06	318.96	315.98	316.28	315.63
312.07	309.45	312.44	311.86	307.31	311.88	308.31	314.36	311.95	307.82	309.38	312.02	308.48	309.91	312.31	305.97	308.62	310.03	307.69	306.73	309.95	313.97	306.6	310.39	310.22	312.52	314.02	309.77	310.33	309.51	310.83	311.79	310.14	307.71	307.47	308.65	306.97	312.3	312.12	309.01	306.73	308.21	310.36	312.47	309.82	303.38	312.74	311.11	311.64	306.62
305.6	307.11	307.96	309.43	302.66	306.52	306.63	309.37	308.08	309.43	306.51	304.27	306.14	304.52	307.91	302.75	307.05	305.37	305.14	304.25	307.4	304.51	304.98	304.06	309.27	304.27	309.67	308.83	305.84	305.07	303.38	306.58	304.12	305.39	306.6	305.44	306.78	307.13	308.69	305.17	306.33	305	307.68	304.99	310.69	309.19	307.46	305.33	309.15	305.27
301.5	304.24	305.73	305.54	302.01	305.15	307.19	304.23	303.12	300.88	305.45	302.05	303.1	304.86	305.29	306.3	304.54	306.54	301.03	306.13	302.99	307.55	301.97	305.42	305.51	309.3	300.81	308.5	304.4	305.04	305.5	304.81	304.23	304.32	307.84	305.82	303.54	306.92	306.19	306.46	302.71	308.02	309.95	305.57	306.51	303.98	302.15	304.72	303.89	305.59
303.13	298.49	298.11	303.01	302.31	298.71	298.98	303.1	301.7	301.31	304.59	301.32	301.78	303.13	300.45	299.92	300.25	298.58	302.23	299.06	300.33	302.02	302.62	300.87	304.67	299.27	298.31	300.13	297.17	301.4	302.31	298.62	303.68	299.44	300.37	300.2	300	300.98	304.35	301.27	302.51	299.18	300.32	298.84	301.75	302.58	303.71	303.09	297.38	301.34
328.72	327.31	328.72	327.43	329.55	329.65	328.93	327.26	329.76	326.56	324.95	327.92	327.2	330.49	329.12	325.8	328.09	328.84	324.55	328.81	328.25	326.09	334.22	330.44	330.28	331.03	330.4	329.66	329.77	332.2	328.64	326.48	329.65	325.78	328.82	331.4	329.69	327.76	330.15	325.48	329.76	330.12	329.12	328.15	326.74	329.81	329.77	328.48	328.52	328.83
303.77	300.65	300.73	301.14	304.17	301.49	300.81	303.15	302.28	303.11	301.07	303.43	303.32	300.59	301.71	303.1	301.46	298.82	299.57	302.56	300.15	302.56	300.4	300.67	303.63	298.35	302.64	303.09	300.37	298.54	304.56	302.69	304.02	301.03	303.43	303.46	303.77	299.68	298.58	301.9	305.09	304.24	302.34	301.03	302.88	303.58	305.66	303.41	301.41	301.56
294.44	291.92	296.63	295.09	294.45	294.84	294.48	292.58	296.22	293.97	295.56	293.13	295.23	292.17	298.8	295.02	293.73	291.4	290.4	292.08	295.34	296.7	293.56	294.37	292.83	292.43	292.67	294.77	294.79	292.29	289.81	293.47	294.41	294.29	296.04	295.3	295.01	292.76	294.53	293.59	292.7	295.38	291.7	295.2	290.95	297.39	291.97	292.54	292.49	293.92
312.35	316.16	315.68	315.5	311.47	314.75	310.65	316.52	317.3	309.68	312.96	316.9	315.14	313.68	317.33	312.11	316.54	311.82	313.7	318.15	314.81	310.8	315.68	314.62	311.85	312.63	316.97	312.01	317.34	315.77	311.94	317.59	311.71	314.89	314.54	315.56	314.68	308.22	316.78	312.54	314.58	314.22	309.3	315.46	313.96	314.52	313.73	314.14	312.18	313.62
306.99	304.67	310.71	305.04	305.33	306.04	302.71	307.87	309.04	302.96	303.77	304.46	308.58	304.1	307.75	306.02	305.53	302.96	306.83	303.37	305.31	308.49	306.33	304.33	304.92	305.05	302.49	306.13	304.12	307.79	306.2	306.74	306.51	300.79	307.82	306.08	306.07	304.09	301.03	301.01	306.46	301.38	308.3	307.35	302.95	303.68	306.05	303.57	306.38	309.37
306.65	301.86	302.55	302.94	300.14	302.58	303.01	304.57	304.58	302.92	303.86	303.86	302.06	306.55	301.35	301.3	304.51	303.49	306.78	307.31	304.92	300.95	301.87	301.25	301.46	307.87	303.29	302.56	305.57	304.61	303.79	304.11	302.9	304.64	305.47	306.24	305.91	305.62	306.77	302.68	304.62	305.8	307.14	302.48	304.17	305.89	305.34	305.06	304.82	301.36
317.19	318.32	319.84	315.41	317.64	316.37	318.08	316.59	317.52	318.82	322.29	319.49	318.25	319.94	317.1	315.82	320.33	319.81	317.5	322.72	317.04	320.87	318.04	322.72	319.16	317.06	316.88	321.31	318.14	324.85	321.6	320.59	319.64	322.9	317.93	321.29	320.45	321.47	319.17	321.59	320.62	318.57	319.82	318.48	320	323.36	317.22	320.73	316.92	319.76
311.86	308.36	310.98	310.65	311.44	310.38	308.43	310.98	309.12	308.95	308.84	308.85	309.94	307.46	310.94	309.65	306.99	311.22	306.15	312.07	309.92	308.07	310.95	311.09	309.19	307.76	307.51	311.48	310.8	306.74	313.2	308.16	310.35	309.01	310.08	312.49	310.86	311.01	313.32	310.56	309.65	310.97	313.16	310.27	307.65	311.02	312.29	308.2	307.57	309.32
327.59	325.49	323.09	324.79	322.04	323.99	325.13	322.61	324.34	325.44	326.67	323.98	324.69	322.77	325.13	324.23	325.72	327.96	325.67	324.93	323.2	324.44	326.26	325	327.15	325.58	325.66	325.92	323.75	327.56	326.74	327.48	321.86	322.11	325.87	325.49	325.71	327.05	326.59	326.82	326.97	323.36	323.01	326.09	328.24	326.58	327.88	324.62	324.49	323.5
306.85	302.39	300.45	304.24	306.85	303.85	301.22	303.72	303.46	298.43	298.17	300.85	304.24	302.1	307.16	306.01	302.4	299.48	300.05	302.55	302.84	304.25	303.67	303.18	306.64	308.76	304.48	301.67	305.47	301.89	303.41	304.94	303.26	304.13	305.08	303.01	303.92	302.48	304.17	301.47	305.33	301.13	302.59	305.01	301.13	303.03	307.66	303.24	304.54	304.75
308.69	312.17	306.81	311.51	309.16	309.51	308.98	310.37	308.57	308.74	309.85	311.49	312.67	311.78	308.03	308.33	312.95	313.16	308.08	310.54	308.84	311.73	312.19	313.06	312.38	311.81	311.82	309.09	308.65	310.85	310.15	310.41	312.13	312.18	312.01	311.03	310.15	310.58	311.96	308.42	310.79	307.31	312.95	309.14	311.69	311.7	313.38	307.91	311.1	309.02
302.49	301.69	302.45	301.49	305.62	304.14	302.18	300.86	302.25	302.75	306.66	304.69	301.12	306.16	304.23	304.96	303.26	301.74	302.82	302.92	303.54	300.53	301.36	303.27	305.97	305.33	304.09	302.17	305.43	304.37	303.72	299.89	302.45	303.59	305.64	301.73	304.07	304.25	305.17	304.51	302.49	298.99	302.85	304.24	306.61	305.92	306.32	303.25	308.68	302.93
313.85	313.23	315.48	318.02	315.39	317.12	317.28	316.03	316.51	318.67	318.41	317.17	318.72	317.31	318.16	317.84	314.56	321.1	316.15	321.2	317.32	317.84	319.95	312.58	316.81	319.84	320.01	317.5	312.79	319.92	318.47	315.57	319.92	318.72	317.42	315.6	317.26	318.56	316.92	318.5	313.89	317.43	321.89	318.58	313.88	320.66	315.34	315.51	318.13	316.19
319.9	316.21	317.98	314.75	313.26	318.17	321.46	314.87	316.99	316.82	314.36	317.12	319.67	317.41	317.85	318.77	318.57	317.22	315.99	314.2	314.99	317.89	315.84	314.28	315.68	318.01	317.17	316.93	313.94	313.64	314.91	320.09	316.68	313.84	316.3	317.08	312.23	318.31	318.02	313.68	313.6	318.72	316.07	318.71	317.51	317.65	316.31	319.48	312.75	316.45
303.13	301.94	305.24	304.63	303.27	305.21	303.87	301.41	301.76	303.62	305.22	299.63	303.84	301.39	303.8	303.14	301.81	303.48	302.96	306.42	303.98	302.1	304.24	303.07	301.96	301.5	306.44	303.62	305.88	302.36	305.38	302.42	302.98	301.38	302.27	300.39	300.9	304.76	300.44	304.79	300.55	301.58	301.2	301.65	305.12	300.59	300.89	297.28	302.93	307.11
302.34	302.87	302.78	305.44	305.31	307.29	300.82	304.23	306.71	299.62	303.98	304.38	305.55	304.69	303.95	303.62	304.02	301.9	303.96	303.27	301.31	300.89	305.55	302.7	307.14	305.68	300.68	305.04	305.64	302.84	302.4	303.93	304.16	299.58	304.87	308.12	302.56	302.07	303.5	305.69	304.96	302.41	304.65	304.2	304.03	302.39	302.13	302.7	303.13	305.02
308.02	307.85	304.42	303.93	303.82	306.44	303.42	306.08	306.74	307.02	306.25	305.55	306.53	305.09	303.81	304.53	307.43	306.15	305.41	305.21	307.82	304.71	308.98	307.47	306.68	306.37	305.92	306.83	305.86	307.57	305.97	309	304.32	311.25	307.06	305.39	307.03	301.79	309.7	305.89	310.2	305.99	307.71	308.71	305.65	308.69	308.11	302.95	308.72	306.05
318.09	314.61	315.79	314.7	312.39	313.88	313.46	318.99	315.59	316	315.64	315.72	314.8	315.37	314.88	316.03	314.24	316.3	316.35	313.53	321.64	315.5	316.07	317.91	312.57	322.32	315.08	313.01	314.23	317.99	317.01	319.19	316.32	312.18	315.99	318.59	314.53	316.57	318.45	312.26	312.75	315.13	312.73	318.18	315.34	318.47	314.77	316.42	311.85	319.75
315.14	319.65	316.09	316.12	313.51	316.33	314.66	318.59	315.63	319.15	317.87	318.37	313.21	318.28	316.68	317.63	316.25	313.81	315.08	316.84	316.1	315.87	316.86	319.36	317.98	318.45	313.98	318.19	314.9	319.32	318.19	318.69	314.83	315.61	315.18	316.45	319.04	315.91	315.92	318.52	318.29	315.51	318.37	315.5	317.41	318.46	322.89	317.83	317.51	319.59
305.48	306.53	304.85	303.07	304.85	307.17	303.97	302.76	303.09	305.39	307.05	304.55	304.45	302.28	303.29	304.31	302.85	302.56	303.3	303.76	304.99	304.42	304.53	304.67	304.43	302.89	303.67	303.33	299.83	304.45	303.43	305.3	307.5	301.69	307.04	310.48	305.28	305.91	304.06	301.97	303.61	304.19	306.43	304.62	308.23	304.8	303.14	305.48	307.03	306.85
324.47	327.36	326.96	330.67	329.65	328.38	325.25	329.32	327.71	329.36	326.23	329.49	327.7	325.82	327.05	329.36	330.02	328.9	325.4	329.1	327.32	325.43	328.07	325.09	328.62	327.91	324.96	329.64	328.91	325.05	327.11	327.65	331.84	325.25	324.29	325.65	327.64	327.53	326.73	329.57	324.85	326.49	329.84	326.62	327.37	324.34	328.85	329.89	327.01	323.47
326.69	327.06	328.34	327.38	325.06	326.28	325.81	327.23	328.91	327.86	324.5	325.84	326.9	326.59	329.86	326.4	330.41	326.46	327.57	327.85	327.6	327.86	330.49	325.49	328.3	326.19	324.12	327.79	328.08	329.92	327.46	328.3	326.08	329.45	328.73	326.74	326.18	327.31	323.97	327.9	330.39	324.85	329.06	329.83	327.34	326.21	328.64	330.91	326.72	331.9
327.14	330.26	330.13	330.54	329.71	322.68	327.94	327.3	327.06	328.86	325.73	326.56	326.62	325.83	328.28	330.07	328.3	330.82	331.52	327.07	328.5	328.41	328.3	328.08	327.65	327.47	328.59	329.67	328.64	324.3	324.1	330.82	331.58	328.97	325.98	327.91	327.45	328.05	328.47	323.03	325.68	324.78	329.77	328.71	329.08	329.85	329.85	329.17	329.16	327.72
324.68	328.47	323.21	326.83	325.38	327.16	326.76	326.43	324.85	328.62	333.21	323.72	325.75	326.8	325.82	325.25	327.71	326.77	327.55	331.03	329.21	329.22	330.27	327.14	325.02	325.6	323.59	326.85	323.87	328.29	329.27	329.31	328.79	326.74	323.88	325.05	327.31	326.35	325	327.11	328.79	323.76	325.86	328.21	326.98	327.59	324.92	327.01	328.53	324.51
316.81	314.88	321.7	315.47	316.47	318.62	317.53	317.72	320.02	318.55	317.5	319.28	315.9	316.96	315.38	316.48	317.57	317.68	319.89	318.88	315.86	315.7	322.34	315.53	318.82	315.17	319.04	320.37	318.85	318.3	317.1	317.72	319.91	318.18	321.2	316.79	313.99	320.01	318.67	320.14	317.85	317.04	319.53	318.36	315.43	316.32	318.12	317.56	317.2	317.57
298.28	289.73	300.48	297.97	295.96	295.02	296.14	296.38	296.37	296.51	298.26	297.75	299.88	297.8	296.33	298.42	298.81	295.81	296.99	297.77	298.64	298.67	293.81	297.76	295.89	299.4	296.82	295.34	295.37	295.28	299.89	297.47	299.27	296.22	295.81	297.58	296.63	297.67	295.73	294.73	298.65	295.21	296.75	296.51	299.64	298.55	295.17	298.22	294.46	294.44
304.9	303.71	304.2	306.62	308.16	304.8	303.56	305.45	304.33	302.99	306.67	301.85	308.21	305.47	304.21	307.15	305.88	299.44	305.66	305.95	306.1	304.69	302.36	303.12	302.77	305.06	302.4	309.59	303.75	306.46	305.54	303.49	304.69	302.73	305.42	307.79	303.18	308.41	305.78	302.39	304.32	301.23	308.28	302.57	306.46	307.43	305.79	305.97	305.8	306.85
316.04	315.33	313.61	316.55	318.91	316.83	318.95	317.83	317.32	317.31	315.55	316.88	312.61	318.94	313.43	316.02	317.45	313.41	315.46	315.94	314.22	318.41	319.57	316.71	318.85	315.11	316.69	317.82	313.78	317.18	316.77	317.31	315.69	317.03	316.76	320.76	318.89	316.18	318.03	319.25	317.85	320.46	317.59	319.15	317.19	313.78	318.04	315.83	317.46	315.15
307.01	305.39	308.1	302.76	305.2	305.4	304.19	304.03	304.94	307.79	305.93	305.44	303.74	305.38	305.11	304.67	304.36	304.18	305.26	305.48	301.79	302.39	306.05	305.49	299.27	307.45	303.43	304.77	303.13	302.45	303.58	302.78	306.15	305.05	306.97	301.61	308.5	305.59	303.81	303.94	304.56	305.04	305.18	307.44	300.87	303.01	304.45	306.95	305.81	301.89
323.34	324.2	326.01	326.33	322.81	324.41	328.15	327.44	325.01	325.07	324.3	322.08	326.16	328.96	323.26	325.87	325.1	325.29	327.05	326.18	321.88	323.6	323.93	327.21	323.86	327.02	327.65	328.65	324.9	324.9	326.1	329.72	321.67	321.94	322.97	324.66	324.69	327.04	324.06	327.92	326.73	325.98	326.1	323.92	328.32	325.54	328.57	324.98	326.63	326.6
307.18	307.45	307.41	308.34	308.79	310.38	312.23	308.04	309.19	309.57	312.73	308.29	307.06	309.42	309.69	309.46	305.78	305.22	309.58	309.84	313.49	307.96	304.13	309.35	309.36	310.28	306.98	307.45	307.79	308.83	306.02	308.41	312.31	310.05	311.91	310.23	312.73	310.14	310.11	309.95	310.37	306.5	306.72	309.66	307.32	311.15	308.35	314.95	308.62	310.85
304.26	301.96	304	306.18	304.34	302.97	303.81	306.6	301.21	300.83	300.1	302.91	301.25	302.68	301.03	303.02	302.04	309.38	303.71	305.42	305.22	303.65	300.65	298.21	306.19	302.14	302.66	303.27	304.97	304.25	301.21	301.18	300.84	303.7	303.34	301.75	302.42	303.98	299.87	303.18	300.49	300.79	304.05	305.14	305.18	300.64	305.77	301.77	305.98	304.83
307.9	303.08	306.07	304.66	305.27	301.58	304.59	304.93	306.72	307.07	304.68	304.86	304.78	302.74	307.16	306.33	307.79	306.95	303.08	309.16	303.85	309.47	307.34	302.57	304.29	303.25	304.39	303.64	303.15	306.73	302.23	307.27	304.72	306.31	305.81	304.65	306.81	304.39	304.74	309.75	302.96	302.85	307.09	307.52	307.6	302.88	305.12	304.53	303.95	306.8
308.88	308.42	304.85	305.42	303.85	302.14	301.96	305.12	306.9	300.61	301.95	303.91	303.42	301.55	305.79	306.82	305.75	306.48	305.07	300.49	304.16	307.28	305.76	301.63	304.26	304.51	305.18	305.59	306.3	304.9	304.13	305.57	305.14	305.28	304.99	303.89	303.07	301.97	304.81	306.42	305.49	302.08	304.38	305.84	304.02	303.79	304.33	306.51	304.67	302.57
301.81	304.48	303.62	301.61	304.94	302.22	302.13	301.86	301.31	302.97	302.01	305.35	300.22	302.84	302.12	300.73	305.5	305.75	301.2	300.63	299.49	306.48	305.93	301.16	307.19	304.21	303.21	302.86	302.08	301.52	301.57	301.01	301.94	307.13	301.79	300.26	304.34	303.8	302.04	308.16	302.69	299.67	300.15	302.38	304.37	300.42	305.09	301.76	302.43	300.58
312.53	316.59	311.63	315.66	312.44	313.85	310.84	319.73	314	315.72	315.75	314.36	316.39	311.47	316.08	313.65	314.55	316.9	311.54	314.78	316.49	315.05	314.1	316	316.07	313.3	315.59	313.75	315.65	318.04	315.18	314.04	312.9	314.56	318.02	317.6	311.43	316.91	317.97	316.84	313.13	314.23	315.51	312.36	317	314.42	314.93	318.33	313.17	316.16
301.25	303.76	305.42	305.92	304.16	303.37	304.56	302.92	303.84	300.68	305.63	299.92	301.35	307.01	304.83	302.7	303.42	303.79	303.18	301.69	301.29	304.8	300.77	300.57	306.11	305.42	305.37	304.55	307.29	304.5	303.7	303.39	301.94	300.77	306.53	303.47	303.23	300.82	301.48	305.21	303.49	303.73	304.53	301.56	304	302.21	303.2	303.68	303.83	301.56
319.53	318.94	318.63	321.1	321.88	320.28	317.28	320.06	317.25	317.6	318.23	321.55	315.36	318.63	315.16	320.47	315.29	317.16	316.77	319.64	320.34	317.19	315.64	318.01	319.8	322.23	320.43	318.31	318.23	318.55	319.99	319.54	322.37	317.24	317.78	317.9	317.09	317.11	319.69	320.14	317.6	321.18	318.42	318.74	320.95	317.71	316.88	318.6	322.66	322.84
305.38	304.59	307.88	306.25	304.31	303.02	308.23	304.47	306.59	305.33	305.6	300.14	305.06	306.87	304.03	301.03	301.52	303.56	303.99	305.13	303.79	302.37	301.26	304.03	304.88	304.28	307.52	304.1	303.49	303.94	305.08	304.51	303.13	304.12	306.45	303.97	306.51	304.05	303.47	305.41	303.46	304.72	306.97	303.38	302.66	299.79	302.27	304.3	302.39	307.67
295.4	293.85	293.64	295.22	294.27	292.41	294.86	293.37	290.66	292.48	294.58	294.14	294.13	294.67	291.85	294.2	295.92	293.65	290.6	294.08	296.98	298.01	294.7	291.97	291.87	294.75	295.34	294.92	296.72	291.71	295.41	292.29	294.2	291.61	292.31	295.23	293.12	294.72	295.16	294.65	293.26	294.48	293.4	295.19	297.3	293.04	292.53	293.71	293.66	293.27
315.96	314.91	313.98	315.51	315.73	315.06	311.06	314.75	314.11	314.63	315.62	315.58	313.7	316.48	311.93	312.13	313.61	314.39	316.56	309.82	314.51	313.56	315.9	313.78	316.9	312.34	316.18	317.78	311.65	312.9	316.7	318.1	315.62	316.19	313.58	318.45	315.1	314.13	314.63	313.11	315.43	314.68	316.31	313.52	311.42	316.38	312.29	316.44	313.51	314.12
312.28	315.24	312.68	314.27	318.31	312.79	314.08	316.43	312.15	311.54	313.8	311.93	311.02	316.71	310.47	314.88	314.29	321.2	314.51	316.37	309.32	310.91	313.8	315.78	313.23	313.37	314.08	314.83	310.63	312.57	313.23	315.96	313.34	313.9	311.35	312.85	313.12	319.34	315.36	313.03	319.14	316.81	316.25	314.51	312.31	313.21	312.18	313.7	313.32	313.46
306.29	307.12	307.05	309.01	307.73	314.06	309.32	309.77	306.87	308.47	306.6	308.27	306.55	308.76	311.24	307.05	309.43	306.35	309.8	310.59	309.41	306.78	306.65	307.52	307.39	308.21	306.08	308.39	310.8	311.84	311.08	307.98	308.75	308.61	307.46	307.97	310.31	308.62	308.57	309.07	308.56	309.18	309.69	311.43	307.21	309.16	306.92	310.98	305.34	309.37
312.3	309.67	310.92	311.02	311.61	311.18	309.72	310.3	310.49	312	309.47	310.31	313.03	312.06	313.01	312.97	309.89	312.8	309.13	311.02	310.81	309.86	310.97	308.42	313.11	309.34	312.9	311.47	314.48	312.73	309.97	310.92	312.78	312.64	312.8	314.24	313.92	313.14	312.21	314.14	310.83	307.84	311.82	310.33	308.38	311.78	309.23	312.93	310.91	309.23
311.49	312.59	315.72	310.02	312.17	310.85	313.24	310.7	314.21	310.68	316.31	313.98	312.35	315.19	312.65	311.46	311.62	311.75	315.32	314.07	310.96	312.94	312.48	313.71	312.95	312.99	315.1	311.28	312.86	311.97	311.17	313.61	311.99	311.98	314.16	310.85	313.15	312.24	312.33	319.13	315.45	314.26	317.38	314.59	312.06	313.46	312.72	313.98	312.61	313.12
321.99	319.98	319.1	318.82	319.07	320.89	318.16	322.25	321.61	319	319.71	320.23	319.61	320.27	317.76	314.58	319.01	320.38	319.83	318.88	321.06	319.83	316.64	315.26	317.89	318.35	320.08	318.04	318.2	320.3	317.83	320.33	320.04	324.61	317	318.44	319.1	319.41	317.29	322.3	318.61	320	317.06	320.45	316.83	318.56	318.31	316.18	324.25	321.41
306.4	303.13	305.24	300.05	302.97	302.2	302.61	303.31	302.2	301.91	307.4	305.34	302.99	305.35	302.39	300.94	306.11	299.08	305.39	302.51	304.57	303.41	305.55	303.72	301.81	303.63	303.14	304.99	304.13	303.38	305.97	300.43	306.1	307.12	302.19	304.17	303.41	304.34	304.34	303.61	302.5	301.82	303.33	302.64	305.24	301.72	306.01	301.97	301.75	301.05
314.93	316.38	314.48	316.56	316.66	314.59	312.27	317.01	314.88	316.38	314.68	315.16	314.38	312.26	314.6	314.92	313.97	315.65	315.68	316	314.57	310.67	313.52	316.24	315.12	313.99	314.21	316.34	314.14	314.83	313.1	319	314.76	312.68	313.28	314.3	315.89	316.58	312.07	318.85	314.12	313.86	313.57	312.86	317.4	319.53	314.92	314.58	310.88	310.61
298.95	302.2	301.75	301.56	303.38	303.06	301.09	300.27	302.5	300.35	303.36	299.37	301.87	300.2	301.73	297.26	299.77	298.88	302.95	299.66	302.32	303.83	301.56	302.65	302.54	302.3	304.85	301.14	300.29	299.95	299.98	300.14	299.14	304.04	303.57	301.28	301.17	298.84	302	300.41	302.75	301.29	298.93	300.46	300.86	301.55	299.59	299.97	301.7	301.48
321.32	329.44	322.93	324.63	328.61	325.48	328.38	326.29	325.74	328.42	328.14	325.82	326.89	325.74	324.46	326.26	325.83	325.25	327.14	325.61	326.52	322.42	325.58	326.42	328.25	322.29	323.1	324.65	324.31	327.68	326.53	326.05	324.13	323.05	325.87	327.63	323.43	327.06	325.39	328.7	322.31	322.92	323.95	325.21	327.13	326.72	323.82	328.31	322	323.17
303.36	302.27	304.95	305.36	303.39	302.05	304.72	302.04	300.61	305.7	305.98	300.53	304.07	302.89	303.52	305.5	304.21	302	302.15	302.9	306.43	308.83	311.09	304.92	306.08	302.74	302.19	301.66	305.61	302.21	305.62	304.86	302.99	301.28	302.29	300.94	303.62	301.68	303.88	301.76	303.74	303.81	302.67	303	303.9	304.23	301.33	304.89	303.42	303.68
304.43	303.71	302.97	303.16	303.26	303.28	302.01	303.66	302.22	305.44	305.39	303.51	303.96	304.1	301.93	303.14	304.01	305.92	304.27	304.43	304.75	303.87	304.4	302.32	307.5	303.03	305.86	305.36	303.19	302.27	304.26	301.12	303.86	304.01	304.8	304.57	304.51	303.22	308.15	302.29	307.75	302.1	304.03	304.11	305.12	304.58	303.95	305.37	303.46	301.27
307.01	301.8	306.78	306.96	301.71	308.67	305.62	306.12	305.68	307.23	305.19	309.18	302.91	305.29	301.43	307.4	304.51	304.79	303.43	307.48	306.82	301.46	304.93	307.83	305.14	303.54	306.87	306.53	303.85	304.03	302.41	307.68	306.27	305.48	303.34	304.47	306.88	306.99	303.35	305.35	303.51	303.17	304.46	303.52	303.9	306.69	304.68	303.41	308.26	306.35
295.57	293.46	297.2	298.29	298.14	300.22	297.09	299.68	296.31	296.27	295.06	299.17	295.31	294.77	294.81	294.89	296.15	295.01	296.24	295.15	299.04	296.29	298.67	295.17	297.69	295.11	296.92	297.54	293.07	296.38	297.43	297.74	297.34	292.77	294.62	294.77	295.35	297.45	294.06	293.83	291.75	294.59	296.9	291.88	296.44	294.66	298.43	298.23	298.09	297.52
315.26	317.28	313.06	316.65	312.86	315.07	314.92	314.75	311.88	311.56	316.65	317.82	317.96	314.61	313.09	317.58	319.81	317.03	313.96	316.3	318.74	313.24	312.61	314.61	318.74	310.46	314.37	315.54	314.64	314.41	313.09	314.97	314.22	316.59	313.94	314.73	311.22	315.94	315.42	316.64	319.07	317.39	314.68	316.04	318.45	313.53	312.46	313.75	315.99	317.16
308.16	309.58	311.05	309.04	312.4	311.94	310.9	312.93	309.4	310.99	312.2	313.09	311.93	312.77	312.71	311.95	310.6	312.71	310.23	309.17	311.31	313.62	310.33	310.71	310.46	309.31	309.94	312.25	308.01	312.75	310.38	311.59	313.64	311.03	315.17	309.52	314.2	308.95	310.52	315.81	312.53	308.69	308.54	310.06	309.68	309.37	309.41	310.64	309.15	313.01
308.83	308.58	307.51	302.35	305.02	307.24	309.33	304.64	305.59	309.54	304.14	306.63	305.83	305.88	305.97	309.34	307.47	306.29	306.9	307.67	305.79	306.47	303.45	306.83	309.49	308.66	303.83	307.11	306.96	307.08	301.96	303.95	309.07	310.59	308.16	305.95	306.45	309.58	306.22	306.99	307.53	304.79	309.9	304.59	307.99	304.81	305.9	304.13	305.5	308.15
314.3	310.87	314.42	313.8	309.94	313.41	313.45	319.1	311.77	314.65	317.14	314.06	314.17	315.51	313.82	310.65	312.77	315.43	308.31	313.08	313.65	313.63	317.25	312.93	311.89	310.76	316.24	316.95	313.38	313.16	315.14	315.06	315	315.08	311.68	311.67	313.36	311.06	314.3	313.17	311.57	311.87	312.62	316.07	312.29	314.76	313.66	311.65	310.93	310.25
309.8	307.18	308.2	309.35	309.35	311.38	309.98	311	305.85	310.49	308.06	310.5	308.68	308.16	307.56	306.47	305.21	304.78	310.61	306.96	309.6	307.61	303.87	306.24	308.07	306.96	309.15	304.48	310.18	311.71	308.2	312.12	311.2	307.11	308.75	309.28	309.39	308.56	311.91	310.64	306.63	309.73	309.56	307	309.82	310.41	309.65	308.13	310.1	307.84
303.23	303.25	301.55	302.48	304.19	303.38	305.3	303.41	302.57	302.4	305.67	306.6	304.86	307.05	304.01	303.9	304.6	306.38	304.04	302.84	302.8	303.65	307.07	306.86	307.83	299.72	304.63	306.56	307.09	302.76	305.69	307	306.99	303.51	303.96	302.96	307.23	306.82	303.84	306.56	305.38	312.28	307.54	303.97	303.38	304.69	304.08	303.84	305.58	304.26
295.61	294.03	290.24	293.74	292.79	296.98	293.95	290.48	297.94	295.87	293.77	293.74	296.59	293.67	293.4	293.43	293.86	293.58	292.22	296.72	296.87	294.79	296.75	294.95	291.62	293.47	291.19	293.43	294.53	294.71	294.58	292.05	293.82	295.8	296.36	296.14	293.95	295.14	291.19	295.61	295.34	294.29	295.67	293.19	290.68	295.62	292.73	293.83	295.73	292.2
300.56	305.39	303.87	307.82	305.27	308.49	301.49	306.29	301.24	303.94	306.18	305.28	302.63	303.83	303.01	303.51	302.21	304.53	303.77	302.45	304.75	304.89	305.1	303.99	304.53	301.33	304.02	303.71	304.48	301.41	301.87	303.45	305.8	304.12	303.9	301.67	299.78	302.04	308.89	304.04	304.44	302.71	303.08	306.77	307.03	305.08	302.53	306.96	307.34	304.47
315.03	312.28	311.88	308.86	311.03	312.67	313.71	317	309.13	317.39	312.96	313.36	313.63	311.3	311.97	312.88	312.93	311.97	317.53	314.07	310.34	311.88	314.82	313.89	314.24	314.48	314.33	316.11	312.65	311.45	315.12	314.62	312.8	313.62	314.41	314.68	313.81	311.11	312.99	311.31	312.8	313.2	312.75	313.84	312.9	314.93	312.08	313.72	310.29	310.89
311.02	311.69	313.88	312.8	311.63	316.11	314.14	311.39	312.63	313.44	312.65	315.2	316.02	312.22	310.59	312.99	310.16	317.2	314.99	314.46	315.38	310.09	312.32	314.58	313.39	310.58	311.16	317.26	317.33	315.32	311.98	313.31	312.2	314.1	313.68	312.14	311.38	312.62	312.92	315.62	313.82	312.77	310.12	312.86	313.48	315.11	314.26	313.45	314.57	314.13
306.76	312.24	307.88	311.85	311	308.21	306.58	311.04	309.3	311.82	308.61	308.12	311.23	309.4	307.16	307.63	309.27	307.73	312.42	310.93	309.24	307.45	311.29	310.59	307.76	306.16	311.13	311.2	308.19	311.61	314.38	308.52	310.78	308.12	306.54	309.47	311.13	311.29	309.53	309.96	307.8	311.85	310.87	308	312.96	309.67	309.48	307.24	308.99	308.2
330.25	326.43	327.81	328.31	329.07	325.52	327.83	325.69	328.05	326.35	328.56	328.09	324.76	327.16	327.59	327.11	328.23	329.05	324.61	329.4	328.17	327.62	328.75	327.8	327.8	327.69	326.54	327.51	325.8	326.38	330.13	325.77	329.07	329.18	326.13	327.91	328.37	324.12	324.03	327.05	326.05	326.33	327.68	325	329.65	325.04	325.3	326.29	328.32	324.7
312.67	315.44	311.78	313.1	313.24	315.69	314.95	312.8	318.65	314.38	316.67	314.66	314.44	314.27	315.35	317.65	316.27	314.17	315.92	318.46	311.41	311.17	312.11	314.44	317.77	314.87	313.37	313.7	313.44	313.05	316.94	313.83	314.65	315.44	311.45	315.56	314.99	312.98	317.43	316.63	316.16	315.98	313.07	315.45	312.63	315.58	313.48	315.77	313.03	315.47
302.16	302.01	299.37	304.74	298.67	301.5	305.35	302.44	300	303.28	303.29	300.62	300.43	302.27	299.98	304.7	300.39	304.22	303.9	302.29	302.91	301.23	304.12	302.51	303.55	303.18	298.19	301.41	298.27	303.78	305.51	303.58	304.64	301.44	303.04	303.86	305.39	302.32	305.21	302.1	298.96	299.43	302.64	304.38	299.77	302.36	305.51	304.79	303.17	300.2
305.2	303.37	300.21	302.65	303.34	308.85	302.67	305.17	305.76	305.31	303.25	303.53	302.79	301.94	305.09	303.39	302.76	308.2	308.22	304.79	305.04	300.53	303.31	302.93	304.73	301.73	303.19	302.73	301.56	303.51	304.84	303.23	300.99	299.64	302.27	303.04	305.85	303.53	304.56	300.19	301.43	306.7	301.43	307.07	302.68	303.45	303.81	304.58	301.98	305.74
316.1	312.97	315.06	314.68	313.72	313.09	311.18	312.88	314.47	312.36	312.12	312.64	310.41	312	311.22	315.03	313.84	313.02	313.75	311.9	312.93	313.05	313.42	313.22	313.52	311.85	311.54	309.29	312.92	310.21	311.28	313.34	312.24	312.27	310.71	311.84	311.22	310.73	313.52	312.47	312.14	311.64	312.07	309.6	309.27	309.42	312.8	311.84	312.14	311.98
306.12	306	305.47	304.34	303.84	305.57	306.66	305.23	302.96	302.87	304.52	303.36	304.37	305.91	302.73	302.23	307.37	303.79	303.86	301.89	304.53	306.58	304.32	305.45	305.17	306.99	303.84	305.59	306.99	303.99	304.01	302.71	302.66	305.42	307.55	304.67	305.39	303.23	308.01	308.51	305.69	304.48	306.65	305.89	305.72	307.72	304.83	304.75	307.33	305.4
298.8	300.47	299.97	301.17	301.06	302.55	301.89	299.81	302.43	301.41	302.58	299.89	300.54	301.83	300.21	301.87	301.43	299.83	299.87	301.76	300.45	302.69	301.12	301.58	301.97	295.91	300.07	303.79	298.08	300.57	303.16	302.84	301.58	300.03	298.74	299.56	295.51	301.02	303	300.57	301.54	298.13	302.94	303.71	305.1	301.39	299.49	302.12	303.1	301.37
310.27	305.87	306.09	305.81	306.34	310.93	305.08	310.88	309.55	305.95	305.39	304.77	308.38	307.55	310.24	308.75	306.7	306.69	308.92	307.73	311.61	305.2	305.46	304.87	304.17	306.79	311.12	307.32	309.62	309.39	306.96	307.75	310.24	306.21	307.32	307.35	304.69	309.22	304.15	305.41	307.68	307.91	308.69	305.82	308.74	305.93	308.41	306.9	307.9	306.95
302.05	304.3	302.78	306.67	305.56	301.5	306.83	304.17	305.51	307.16	304.9	303.99	304.17	304.89	304.7	304.96	304.47	303.46	303.31	305.66	304.85	305.97	303.56	300.69	301.77	303.81	304.66	301.25	302.59	303.66	306.51	302.42	305.38	305.46	305.4	306.12	301.26	305.42	306.09	305.53	305.8	300.98	307.71	304.1	304.39	304.79	303.69	303.3	304.5	307.38
300.67	300.23	300.22	303.6	301.55	300.49	300.45	300.6	300.33	302.19	302.2	300.73	300.4	299.11	298.29	302.59	299.75	303.4	300.09	300.32	301.75	302.87	299.27	301.84	302.94	297.25	300.37	300.77	301.56	302.55	295.02	299.87	301.79	304.37	297.76	299.5	300.55	302.06	300.79	301.79	302.79	301.05	301.28	295.36	298.9	301.99	303.17	300.42	300.65	302.92
320.22	316.35	316.86	313.42	319.38	316.21	319.09	312.15	314.05	318	314.59	317.99	317.04	317.06	316.13	318.31	317.86	316	316.62	316.3	317.67	314.92	317.1	316.01	318.79	319.19	320.1	314.49	315.4	314.43	317.83	318.66	316.64	316.34	318.01	319.85	317.93	316.23	315	319.01	317.53	310.38	315.96	318.5	320.24	317.32	315.95	320.2	321.99	316.37
319.99	314.86	315.66	314.02	318	319.85	317.43	315.21	317.16	316.52	317.31	318.67	319.54	322.51	314.9	317.81	318.93	318.14	317.23	316.33	319.29	318.3	317.27	315.21	320.46	314.85	316.22	316.78	315.83	322.43	317.5	318.28	319.18	315.33	313.37	316.1	318.62	317.39	318.66	316.85	315.89	317.96	315.13	316.95	317.69	319.53	314.27	317.83	318.99	318.1
312.77	316	315.75	318.97	313.83	315.76	313.86	314.46	314.62	315.71	310.91	312.95	313.62	315.09	312.09	317.5	313.24	315	317.19	313.42	312.66	316.74	317.04	313.27	313.17	312.44	317.88	313.87	316.03	314.99	313.56	315.38	315.98	316.47	313.4	313.81	313.26	313.57	318.71	311.29	313.73	314.78	315.72	315.17	318.23	315.68	315.64	315.76	311.73	315.71
315.57	317.93	321.09	317.5	318.06	318.61	317.14	318.07	317.48	318.5	317.85	318.7	318.21	319.67	318.1	316.47	318.34	318.55	320.61	319.39	320.55	316.65	315.49	318.52	317.84	318.85	317.83	317.47	318.71	315.35	319.61	320.27	317.47	317.31	315.99	315.08	319.95	317.18	319.63	318.69	315.13	319.96	318.74	319.09	314.78	317.7	319.75	315.25	320.08	318.19
307.1	305.47	300.99	302.54	303.96	301.7	307.39	303.67	304.16	303.57	304.21	304.73	304.54	305.47	304.58	305.74	303.14	306.79	305.62	306.23	302.48	303.18	300.58	303.3	302.77	304.74	302.3	302.59	307.5	304.77	302.91	301.64	305.19	309.56	303.88	303.41	305.01	302.48	306.48	305.09	302.97	306.21	304.22	304.22	303.22	302.8	302.99	301.92	305.19	306.18
293.22	291.79	294.98	297.15	296.88	295.55	298.82	296.32	294.66	297	295.37	298.01	293.59	293.25	291.18	295.03	292.73	295.65	292.27	294.66	293.7	296.38	295.8	294.57	293.27	293.28	293.36	294.1	296.06	297.69	295.25	297.7	295.65	294.91	293.17	297.94	295.52	294.08	296.7	296.27	293.47	295.51	295.15	294.23	296.04	296.19	297.68	295.33	295.43	292.18
312.59	308.51	312.94	310.8	310.03	313.26	312.88	311.66	312.2	308.53	309.3	313.1	315.29	315.52	311.56	311.08	310.87	314.82	311.22	310.12	312.77	312.08	313.57	315.09	312.54	310.68	308.49	313.1	312.19	312.23	311.02	316.69	314.84	311.96	311.61	311.34	309.56	312.58	313.57	314.26	312.61	310.47	313.24	311.36	311.87	315.34	312.38	312.93	311.42	314.64
303.7	307.49	300.59	304.73	306.77	306.92	305.73	304.51	303.58	305.57	307.53	304.65	307.82	303.07	304.72	303.18	309.94	304.85	305.1	303.37	307.27	309.73	305.76	304.42	302.55	306	307	305.88	305.41	303.07	306.5	304.78	299.7	304.97	300.3	306.44	302.34	305.01	302.93	310.8	300.97	303.79	303.27	302.4	306.02	305.26	306.69	305.11	304.71	304.81
315.33	311.66	309.64	315.82	315.71	309.95	308.59	312.03	318.57	313.97	313.67	308.13	311.4	311.61	313.16	310.4	312.4	311.62	311.99	312.42	311.34	309.25	312.53	311.42	309.57	308.45	307.91	313.82	313.12	313.47	308.62	311.15	311.03	313.54	315.58	310.22	311.67	311.98	315.17	314.27	314.92	313.2	310.9	311.72	314.08	311.34	312.79	312.28	312.1	314.16
329.24	331.68	327.8	327.89	328.66	329.16	329.53	328.62	327.89	328.96	330.65	328.84	327.9	325.99	330.12	326.81	325.6	327.1	326.24	328.51	330.21	325.09	329.58	327.47	328.23	326.89	330.6	325.59	326.39	326.9	326.74	330.21	326.82	329.66	325.21	328.49	326.55	327.07	327.96	327.35	324.95	328.77	330.08	327.71	327.02	326.22	328.13	323.91	328.92	323.99
312.31	312.38	310.47	315.62	315.51	312.54	314.87	315.78	313.82	314.33	312.79	317.71	312.29	311.74	313.29	315.7	314.2	316.64	314.13	314.44	315.39	315.18	312.78	315.16	310.83	315.22	313	313.03	312.79	314.55	313.28	315.53	317.2	316.13	316.45	311.27	311.95	316.22	311.9	313.11	310.13	311.92	313.24	313.13	312.24	311.33	317.18	313.92	315.14	311.63
308.04	310.19	308.7	309.95	313.11	310.55	310.6	310.4	307.45	310.36	310.31	313.43	314.56	310.69	310.56	312.46	309.23	306.57	312.01	313.7	309.43	313.39	312.22	311.05	313.52	309.88	308.53	314.42	311.55	309.72	309.18	312.25	312.67	310.88	314.23	310.59	310.56	314.19	311.68	311.01	313.58	310.14	309.53	311	309.51	311.66	314	308.98	311.78	309.4
310.49	310.61	313.06	313.3	311.37	314.02	311.49	316.93	311.56	315.36	315.4	312.87	314.07	315.1	312.48	313.83	313.83	313.6	310.19	314.01	313.14	314.26	313.11	310.88	314.78	313.32	313.92	315.23	313.42	311.05	313.42	318.59	316.47	311.46	308.93	315.41	312.26	316.18	314.04	308.17	314.95	311.65	311.73	313.69	310.81	312.94	314.9	310.66	311.09	310.93
313.73	312.37	313.83	310.33	316.57	309.14	313.41	316.03	313.51	312.31	313.4	312.56	313.01	316	313.3	314.29	315.36	315.32	313.09	316.64	313.26	315.18	313.47	316.3	315.98	315.34	313.36	312.31	309.62	313.53	311.49	313.36	313.24	314.43	314.31	309.84	313.26	314.17	315.45	317.59	313.41	312.07	313.89	316.3	315.1	316.36	312.76	313.46	312.85	310.95
300.32	293.88	292.91	296.13	291.25	296.45	296.23	295.61	294.55	295.55	291.85	301.82	294.81	296.6	296.91	292.76	292.77	299.33	296.47	295.14	293.36	294.87	296.98	295.28	292.31	296.74	295.72	294.83	294.39	293.85	298.04	297.44	293.35	292.69	296.89	292.12	295.91	299.31	293.88	292.84	292.76	295.92	296	297.71	294.03	296.46	290.25	293.43	295.22	298.26
315.8	309.16	312.66	313.82	314.31	313.18	316	312.15	312.86	311.56	313.58	312.48	311.91	317.8	311.76	312.05	315.76	314.97	315.22	313.83	312.14	313.59	309.54	312.8	317.07	314.89	310.54	311.18	313.98	314.23	312.32	314.61	313.09	315.72	311.85	315.33	317.75	312.56	309.48	314.26	311.37	313.95	311.5	316.55	315.44	317.3	313.98	309.42	313	311.61
301.18	305.94	304.07	302.78	305.37	304.43	308.31	304.96	302.63	301.55	302.9	304.47	302.37	302.99	307.83	303.1	303.58	305.79	304.14	304.91	304.31	302.37	304.1	308.24	305.58	302.01	304.46	307.11	306.78	300.66	304.28	303.89	298.86	306.91	304.42	307.32	302.68	304.39	303.63	306.52	304.74	302.14	304.6	306.01	304.07	306.5	305.18	305.96	306.24	303.46
314.74	315.16	316.08	315.28	317.49	319.16	316.08	317.47	317.82	312.46	314.87	316.51	315.39	319.51	315.56	316.98	317.46	319.46	315.87	317.04	316.15	316.33	316.1	315.65	315.32	319.03	317.33	315.1	315.05	318.17	316.91	316.49	317.27	320.12	316.8	318.77	316.22	317.86	317.02	316.11	315	318.41	315.98	315.54	315.58	317.49	315.84	314.81	316.27	319.88
309.86	310.42	310.12	312.59	306.04	312.93	314.22	311.84	313.54	313.07	314.79	310.06	313.31	311.15	312.35	313.79	313.03	314.69	313.16	310.28	312.75	311.56	313.84	312.99	314.01	311.82	313.7	312.09	313.07	312.97	316.18	311.38	314.86	311.97	308.62	314.13	309.1	313.76	312.32	312.81	311.22	312.25	309.02	314.37	312.88	313.81	313	311.66	314.25	312.22
302.69	300.15	300.61	303.82	303.39	304.52	303.84	301.2	301.3	299.77	301.97	306.36	303.2	301.01	302.84	303.74	301.62	304.7	303.34	302.88	304.41	304.33	304.15	300.73	301.64	303.29	302.25	302.17	302.28	301.25	306.28	303.19	300.57	301.31	301.35	300.62	301.93	302.14	304.35	304.39	306.05	301.24	298.03	299.83	304.94	299.95	299.94	303.76	301.76	299.87
304.25	300.75	298.42	297.69	300.5	296.81	299.59	301.75	298.25	299.89	295.56	299.39	302.89	302.02	300.2	301.82	298.71	299.57	298.91	297.44	300.74	299.26	300.35	298.9	301.82	300.1	299.95	298.17	299.8	297.82	302.29	300.42	299.67	301.27	300.56	301	300.67	299.15	296.15	304.29	299.18	299.61	298.62	302.28	302.31	299.24	300.78	299.49	300.42	301.93
314.86	312.85	313.38	310.5	314.9	316.15	316.38	317.85	314.57	315.68	319.81	314	317.34	315.49	315.84	312.98	315.31	316.1	312.54	315.84	316.95	314.19	313.31	315.35	317.24	317.15	311.51	313.98	314.76	313.12	312.77	315.56	312.69	314.06	317.01	312.11	313.79	318.37	313.68	318.37	315.46	314.73	311.76	313.53	316.66	316.48	314.05	313.39	319.22	313.68
308.89	305.92	308.62	304.06	307.81	306.39	306.28	303.82	308.84	305.69	305.81	304.54	308.32	307.04	306.08	303.06	304.03	305.6	310.25	304.03	304.08	308.27	307.8	306.52	306.69	304.91	309.42	307.3	306.96	307.6	305.27	307.44	305.15	306.25	307.03	304.71	303.87	306.62	307.12	307.05	303.69	306.93	305.91	304.36	307.02	306.24	305.86	309.85	305.63	308.28
322.16	316.93	318.53	318.59	317.54	319.79	320.95	320.42	319.82	316.49	316.29	316.69	316.93	315.75	321.92	318.03	318.7	319.29	320.08	318.93	317.47	318.44	320.12	316.37	316.28	315.77	315.43	315.12	317.59	320.05	317.17	317.9	321.64	320.27	318.58	321.47	322.11	315.01	312.15	317.76	319.17	316.48	317.48	316.68	316.86	316.41	315.4	320.14	315.2	314.54
326.66	323.88	322.73	322.39	323.03	322.97	327.82	324.87	327.14	326.46	323.34	322.73	324.83	323.17	324.11	323.13	324.28	324.97	324.3	322.65	328.36	324.64	324.31	322.64	323.8	326.08	324.22	325.35	322.98	325.79	322.72	324	323.17	319.09	323.82	322.9	325.48	326.96	325.56	327.33	324.44	327.11	323.76	325.72	325.79	326.69	325.13	324.22	322.07	325.97
313.92	311.99	314.75	314.72	314.62	312.01	312.18	311.1	313.33	314.72	318.21	313.12	312.98	310.4	315.13	317.07	317.1	313.92	313.91	313.59	317.24	317.04	311.97	312.82	312.64	316.17	316.13	314.75	314.85	313.63	316.53	309.73	311.96	312.87	315.11	312.19	316.1	317	315.91	312.5	311.29	311.26	313.89	313.33	312.43	312.78	314.06	313.72	312.36	311.3
304.64	305.72	304.32	303.93	305.57	303.61	302.36	305.76	306.47	305.79	304.36	308.69	304.69	304.79	304.05	306.17	303.57	302.58	307.24	304.46	304.02	308.63	306.44	304.5	307.06	303.45	306.78	308.23	308.51	305.84	304.48	308.75	309.78	303.34	306.14	308.1	305.57	303.49	307.66	306.26	304.57	304.05	307.23	307.16	305.11	306.93	301.66	303.9	302.83	303.03
301.8	303.32	303.87	299.87	300.28	300.85	306.9	302.1	303.45	303.47	302	302.8	301.3	302.63	305.04	304.69	303.79	303.46	303.07	302.42	304.32	305.23	302.85	306.48	302.98	303.61	304.74	306.06	304.9	306.04	299.84	302.39	301.4	303.77	303.48	302.9	304.96	304.2	304.92	302.56	302.52	302.55	303.77	303.36	304.52	302.05	300.75	305.4	303.63	304.49
317.06	315.02	320.3	320.53	320.82	315.28	318.52	312.93	315.73	315.63	316.96	315.43	315.16	314.29	314.46	315.05	314.94	315.82	313.51	314.41	317.26	317.06	319.13	320.26	316.37	315.92	315.08	314.71	318.66	317.99	320.08	315.99	317.14	315.03	319.45	317.29	314.04	317.11	314.42	319.44	317.77	316.55	317.56	318.48	315.07	312.63	318.37	319.47	314.38	315.37
305.51	308.25	303.4	305.24	304.01	308.55	306.3	305.59	304.27	305.79	304.8	305.41	309.52	303.86	305.49	306.08	308.06	307.52	307.24	307.06	305.62	305.16	311.01	307.39	303.97	303.17	306.84	305.52	306.08	305.03	304.9	303.21	304.49	306.79	309.31	303.23	306.26	306.01	302.53	306.26	305.29	306.49	307.34	305.04	304.28	306.27	304.09	306.89	304.2	304.64
302.68	303.03	304.57	304.34	301.23	304.2	302.99	303.89	301.47	305.54	302.98	301.61	305.71	305.04	303.45	306.8	305.45	304.89	299.8	308.46	301.83	308.31	303.08	305.06	304.45	302.87	301.31	299.02	303.95	307.35	301.92	301.06	306.23	298.37	306.25	304.03	308.03	303.91	303.1	306.09	302.18	303.53	297.92	304.1	302.41	306.65	304.39	301.94	305.38	302.74
294.15	294.01	298.67	293.39	291.52	291.73	292.13	295.95	293.15	294.17	291.99	295.06	294.33	295.56	294.46	293.86	298.52	295.67	294.57	293.02	292.38	290.22	293.65	293.78	292.45	293.87	291.94	297.76	296.83	295.3	293.14	296.11	294.16	291.65	295.29	291.8	297.35	299.19	295.28	293.33	296.47	295.98	291.89	295.25	297.66	294.5	293.82	299.72	296.07	295.94
305.03	302.36	305.08	302.27	305.41	307.95	308.73	303.79	306.22	305.27	303.2	303.15	302.92	303.4	304.57	302.89	302.46	307.23	306.93	307.2	306.24	302.51	307.38	307.05	304.57	305.2	306.84	305.6	305.97	305.48	306.15	306.19	304.48	303.88	303.79	305.15	307.58	305.97	306.83	304.41	305.07	306.56	303.28	304.54	305.51	303.29	307.78	305.33	305.84	303.01
304.63	302.21	306.62	305.18	303.18	306.65	305.15	302.53	304.03	303.83	304.1	302	304.66	305.41	304.14	305.45	305.4	306.91	303.83	306.18	302.26	304.47	306.13	302.99	304.56	302.65	301.2	302.3	303.37	303.76	304.12	304.3	303.28	303.65	303.81	303.35	299.78	301.54	302.92	305.16	305.9	302.02	302.3	303.38	302.39	304.76	305.68	302.48	302.63	307.07
314.44	317.06	313.63	315.81	315.45	315.07	312.84	315.81	314.88	316.76	315.4	315.58	317.58	319.37	313.88	314.46	313.98	316.94	316.23	315.11	314.71	313.4	313.99	315.24	315.78	314.66	315.18	317.2	315.15	314.61	313.83	315.5	314.62	315.35	314.65	311.98	317.03	311.95	316.62	316.33	314.64	314.19	315.79	316.92	312.91	316.35	314.31	312.26	316.56	313.69
296.54	294.36	292.42	294.29	292.54	291.77	296.42	296.75	292.68	295.47	294.83	293.58	292.32	292.72	293.5	294.95	294.47	295.22	293.01	293.74	295.01	294.72	291.21	295.94	293.25	293.29	293.93	293.53	296.94	288.89	292.22	296.66	295.85	291.46	296.33	296.75	295.04	294.43	293.76	296.07	294.54	292.78	296.36	293.76	297.43	296.65	293.77	294.04	295.26	291.74
313.18	314.62	316.37	313.87	318.74	315.1	314.37	311.72	312.25	316.46	314.83	315.56	313.05	315.41	316.34	315.64	312.12	315.16	313.64	315.33	311.94	320.58	315.39	312.79	313.28	314.56	309.17	314.98	314.73	315.04	313.14	313.46	319.32	311.47	316.43	313.37	313.42	314.45	314.58	312.39	310.53	312.88	316.38	313.93	313.87	314.82	312.37	314.4	316.75	316.12
309.5	307.64	310.98	306.7	305.52	307.34	306.5	305.58	312.03	305.83	306.38	308.97	307.94	310.13	310.82	311.7	308.76	313.36	310.47	310.04	311.46	310.09	309.64	313.83	310.67	308.02	308.06	305.97	310.66	307.1	309.62	308.72	308.17	307.93	308.66	307.93	308.44	307.94	305.38	306.83	309.3	307.94	310.46	307.72	312.22	306.1	306.56	311.16	311.95	307.77
292.47	296.96	296.24	295.32	296.39	295.44	294.25	293.35	295.31	292.79	293.95	295.64	296.09	296.85	295.63	295.88	294.17	290.62	296.87	294.87	295.57	294.54	291.88	297.19	292.04	294.64	295.08	298.79	296.5	293.36	298.12	296.26	293.83	295.89	295.39	298.11	296.36	293.83	298.31	294.89	292.39	291.68	293.4	295.32	295.45	291.16	294.63	294.55	295.96	292.8
315.93	320.02	317.87	320.16	321.27	318.32	318.03	320.78	317.08	316.14	317.67	319.11	322.02	313.38	318.98	318.76	322.47	315.67	320.58	315.79	321.62	317.44	318.61	318.96	317.42	320.92	320.22	314.75	319.27	321.53	319.29	319.24	318.13	316.86	321.59	318.96	318.47	318.72	316.53	319.4	321.4	316.51	317.22	314.95	315.91	320.14	319.33	315.19	313.48	318.22
321.93	329.17	326.54	327.29	323.51	326.93	324.46	328.33	325.55	324.28	330.76	330.7	326.37	329.43	326.96	330.13	325.92	330.1	324.82	326.89	326.32	324.41	325.04	326.23	328.36	325.92	325.16	327.08	327.53	325.71	328.76	326.71	327.46	327.23	323.66	325.87	326.06	325.56	330.63	325.55	326.27	326.55	323.82	325.43	324.1	326.97	326.41	328.64	328.37	327.67
301.67	303.74	304.37	306.78	305.47	303.26	307.88	304.5	304.04	305.06	304.58	305.49	302.57	303.25	299.43	302.69	306.06	307.65	304.59	306.77	306.38	305.89	306.27	303.56	303.89	303.18	302.74	306.56	304.51	307.71	307.37	301.43	308.21	305.35	307.7	303.96	300.46	307.43	302.04	303.73	305.81	306.34	305.71	301.88	305.54	302.67	303.34	304.72	304.23	302.98
323.54	327.02	326	325.1	327.63	325.95	325.62	329.13	329.5	326.97	328.02	324.31	326.68	327.2	327.56	328.28	328.96	327.67	327.44	327.48	328.32	327.77	327.03	327.14	325.63	324.92	328.76	326.69	328.18	327.97	329.21	329.34	328.94	327.3	330.37	328.9	327.49	325.24	327.05	326.71	327.36	328.89	330.48	330.42	323.66	328.83	330.15	323.83	327.44	326.94
294.13	294.4	298.14	293.05	296.71	295.55	293.69	296.9	294.83	294.61	295.63	296.25	294.86	296.86	299.49	299.91	296.75	293.55	295.34	293.86	295.58	294.99	294.9	293.91	291.59	295.32	296.95	296.87	296.74	295.44	296.14	292.99	290.82	291.94	294.41	294.47	297.53	296.75	296.58	295.15	296.75	295.18	294.96	293.79	294.68	293.39	297.04	292.59	295.18	296.5
308.01	311.19	311.04	312.52	312.81	310.11	312.19	312.01	307.45	308.93	311.7	308.08	310.77	311.07	310.84	311.63	311.27	312.23	310.87	311.22	310.62	313.14	311.99	312.77	312.58	310.41	309.58	310.38	309.27	311.55	309.15	310.02	310.2	310.34	307.83	313.73	310.66	310.98	311.05	309.19	312.16	307.57	307.51	311.65	314.08	310.53	308.28	312.4	312.73	307.57
314.25	315.3	317.53	313.49	313.86	317.06	312.3	313.77	314.2	312.99	315.09	317.27	310.95	312.91	319.67	313.14	315.1	313.03	313.05	314.6	315.44	315.6	315.96	310.73	313.52	315.39	314.13	316.12	316.13	313.2	314.43	314.46	317.48	315.58	314.06	316.48	319.25	309.99	315.83	315.61	312.26	317.5	314.28	315.25	311.57	315.03	313.91	315.99	313.88	316.34
311.6	310.14	311.58	313.84	314.32	312.94	310.82	313.8	311.41	311.03	313.62	314.52	313.71	310.02	314.04	308.7	312.32	313.09	309.07	313.06	309.87	315.88	309.11	311.34	313.88	313.1	312.88	310.68	312.97	311.78	316.96	309.99	315.29	315.96	313.75	312.06	312.67	315.46	312.33	315.75	313.2	312.86	309.47	313.54	312.31	310.68	318.69	314.95	317.28	311.4
318.18	310.15	311.65	315.7	308.71	314.77	314.78	316.91	313.46	310.59	309.8	311.51	311.79	314.67	313.94	311.99	312.48	312.58	314.58	311.85	316.47	313.45	316.99	315.01	313.33	314.45	312.28	317.96	317.29	315.77	315.01	315.34	314.87	310.61	309.83	311.05	310.14	315.06	310.84	315.55	311.08	313.81	314.98	313.45	313.33	314.32	312.57	310.77	312.54	311.15
299.31	298.44	300.51	295.73	299.01	297.87	300.59	299.4	298.72	297.14	292.89	299.16	297.12	294.15	296.31	298.38	297.7	296.45	297.95	297.92	292.29	294.07	298.94	296.02	296.72	297.88	299.8	296.86	299.48	293.9	297.52	293.06	297.07	298.52	295.61	298.03	299.81	298.22	295.25	295.18	298.81	299	297.4	293.21	297.97	294.11	298.94	297.2	296.05	298.28
303.59	301.16	303.62	301.49	303.44	306.42	300.86	300.1	301.58	294.48	299.85	299.88	304.12	297.62	301.67	302.76	298.81	303.48	299.9	298.47	301.97	298.99	303.23	300.03	301.1	302.28	298.97	301.11	299.32	303.01	295.93	299.77	303.62	302.66	301.82	302.02	301.29	302.35	299.54	301.09	299.03	300.14	302.83	297.55	299.78	298.17	302.29	297.21	300.44	301.13
308.69	309.5	310.69	308.67	309.18	308.64	308.3	308.02	311.44	306.54	309.78	308.57	311.1	309.87	309.53	310.08	309.6	309.41	311.38	309.42	311.73	306.48	307.07	311.96	312.2	313.69	306.5	310.04	310.94	309.69	309.94	309.07	310.67	311.46	315	309.29	307.04	307.95	309.1	309.93	309.81	308.68	311.15	308.75	312.13	307.98	307.54	308.26	310.06	306.25
304.12	304.04	301.67	303.76	302.7	304.16	301.11	304.41	305.25	303.36	304.61	305.87	301.25	306.45	304.63	300.76	304.43	305.89	302.82	303.35	301.04	299.8	302.72	298.69	305.02	306.71	301.66	304.53	301.71	305.68	300.89	303.73	304.44	302.53	303.83	302.28	304.01	304.19	304.28	304.46	300.67	303.74	302.07	303	302.77	301.06	301.61	302.12	301.09	302.83
328.28	326.44	327.93	327.94	328.86	327.6	330.99	329.71	323.99	330.18	325.91	326.74	328.91	324.44	328.05	327.88	325.76	328.67	326.44	326.45	331.7	329.23	328.3	324.82	329.75	328.29	325.29	327.72	329.04	325.89	328.45	328.45	328.01	327.35	328.29	326.7	327.76	327.07	328.68	327.82	326.86	327.99	328.85	327.6	325.07	325.97	329.24	330.33	327.36	327.29
289.81	294.43	292.75	292.91	296.86	297.97	293.16	292.53	293.06	293.48	292.93	291.5	295.14	295.11	293.93	295.51	293.24	291.14	297.87	293.4	291.31	293.93	291.63	290.14	293.51	294.78	293.28	290.83	293.28	292.14	294.32	291.8	291.25	291.76	293.89	293.66	294.51	293.36	290.45	295.85	290.82	291.61	293.58	294.52	295.58	292.32	293.13	294.81	294.47	296.92
306.87	305.18	306.92	304.77	306.19	302.54	303.43	305.64	303.43	306.82	301.61	307.58	306.3	305.74	305.8	303.75	304.92	304.93	303.3	304.81	306.71	306.02	307.97	306.64	304.33	306.03	305.52	308.45	304.58	302.41	305.43	306.83	306.02	309.38	304.01	305.92	306.34	306.6	303.05	304.89	309.3	309.2	302.66	308.05	306.17	304.7	303.75	306.86	307.86	304.48
305.26	303.95	306.84	306.24	304.39	299.93	306.61	304.43	308.25	308.26	307.3	304.71	309.73	304.31	307.53	303.18	305.39	303.98	307.36	304.67	307.62	305.77	303.85	307.31	307.68	309.39	306.98	305.24	300.93	306.03	303.51	301.78	310.3	305.78	306.49	305.43	304.82	305.65	308.05	306.63	304.43	301.13	306.47	302.42	307.28	305.33	305.13	301.6	303.02	305.86
317.83	311.95	312.95	310.3	315.41	313.26	310.27	314.43	313.3	312.75	311.6	313.45	314.24	311.61	315	312.21	312.08	314.63	313.63	312.16	315.67	313.78	315.89	315.79	313.94	309.91	310.6	312.94	310.85	313.09	309.99	313.13	313.2	313.33	312.27	308.9	313.68	312.46	312.69	314.31	311.37	312.94	315.23	311.46	310.45	309.81	312.84	313.01	317.01	312.43
327.6	330.89	329.41	326.16	329.79	329.79	329.03	331.04	324.62	328.28	327.71	325.13	327.94	327.09	329.38	330.89	328.25	325.69	325.29	330.52	326.46	327.16	327.3	328.57	329.53	326.33	325.73	325.93	326.64	329.44	324.49	324.8	326.05	332.41	329.73	327.9	327.66	326.46	329.78	329.74	329.33	327.58	328.74	328.25	327.83	328.18	327.38	327.88	326.6	326.13
292.21	296.3	295.58	294.4	297.05	298.1	295.77	292.84	296.87	294.47	296.87	294.78	294.92	296.56	295.3	296.78	294.17	294.88	292.95	292.56	294.37	294.53	297.76	297.74	292.62	293.09	295.87	293.16	292.54	293.62	295.14	294.88	289.95	290.76	295.73	295.74	296.54	297	295.08	296.05	295.25	293.93	293.91	296.11	295.74	294.93	295.11	299.49	294.69	293.94
301.03	302.89	301.23	303.99	302.74	303.85	305.47	300.78	305.93	304.82	305.31	305.83	306.75	308.7	304.59	304.51	304.07	306.28	305.47	302.89	305.13	302.75	306.81	303.4	300.89	305.07	303.94	302.55	301.07	305.6	300.68	300.5	302.88	303.48	307.14	298.78	302.4	306.6	306.28	305.97	302.22	305.34	302.05	305.16	306.49	301.45	304.42	308.19	303.25	304.63
311.59	313.92	317.01	314.43	309.46	315.39	312.31	318.07	313.39	312.61	313.27	310.84	311.02	310.96	313.12	314.83	314.53	310.6	314.64	308.77	314.95	314.53	316.97	316.48	312.98	312.54	314.46	314.63	311.2	314.4	312.7	314.08	315.14	314.87	313.03	311.21	312.11	312.59	316.65	316.45	315.75	313.79	314.05	312.75	313.14	315.22	311.96	312.26	313.77	314.18
298.76	304.11	300.46	301.61	301.82	305.35	300.22	299.46	301.54	297.56	299.88	297.56	300.19	299.14	301.14	301.9	303.78	302.32	302.93	299	299.81	301.5	305.15	304.6	300.7	299.64	299.48	304.73	298.81	302.32	303	301.89	298.42	305.37	300.46	300.27	302.52	306.64	304.01	299.43	299.14	300.25	302.99	303.11	300.54	299.2	297.04	303.26	298.88	303.53
301.6	303.3	301.08	299.25	300.06	299.49	299.21	301.49	300.91	301.27	298.51	301.4	300.92	300.2	301.32	300.58	301.97	302.67	300.18	302.82	301.15	304.14	302.9	300.91	302.09	298.77	301.77	299.77	298.32	301.36	301.42	301.77	299.02	303.56	302.72	299.65	300.36	300.76	304.13	300.54	298.07	303.48	299.11	300.61	301.36	298.52	301.09	301.83	300.14	299.68
308.66	306.31	312.07	308.35	312.16	309.03	308.85	309.33	309.6	309.09	309.45	311.06	309.82	307.38	311.82	313	309.79	307.3	306.59	314.1	310.79	311.01	310.66	304.68	313.05	306.4	307.53	310.96	309.33	310.12	310.39	308.44	311.91	310.26	304.75	311.7	308.83	311.08	310.62	308.8	310.23	307.93	310.09	308.39	309.7	310.22	308.67	313.2	309.82	307.92
303.88	303.75	304.54	305.18	302.12	304.53	306.07	303.25	302.9	306.05	306.71	305.53	306.15	303.49	306.5	305.9	305.52	304.02	304	301.61	303.75	301.44	300.27	305.89	304.59	303.27	305.8	306.28	303.89	304.93	305.1	302.46	308.25	304.91	309.13	304.35	301.86	301	305.09	304.78	304.93	304.4	300.48	304.52	302.27	301.38	305.17	304.74	305.86	305.41
315.9	317.28	318.54	315.35	314.62	318.51	318.32	316.15	315.97	314.35	313.12	314.6	318.58	313.19	316.98	312.53	314.37	317.65	312.58	316.73	315.66	314.8	317.8	314.37	313.6	314.24	318.79	316.1	313.64	313.87	315.18	314.55	313.72	313.69	316.31	312.85	314.3	317.66	313.57	313	315.53	315.62	315.06	317.35	315.39	315.38	315.67	313.95	314.49	315.07
301.47	299.29	299.26	300.67	301.45	302.19	297.43	299.17	301.51	301.7	300.13	297.22	304.24	300.34	299.9	300.19	302.08	303.23	297.71	297.64	300.2	303.14	300.61	299.76	299.52	302.87	299.72	300.67	300.78	303.49	297.61	303	300.08	300.39	299.82	299.39	303.21	304.42	300.74	298.4	302.47	296.37	300.66	303.23	300.9	299.56	298.18	300.97	305.44	302.04
313.57	311.15	311.92	312.25	312.57	308.21	312.72	313.41	313.27	313.13	312.21	312.61	315.04	313.43	313.2	309.57	313.3	314.31	312.96	313.92	315.18	314.77	310.11	316.19	312.33	311.87	311.7	316.95	310.8	314.42	310.24	313.18	314.92	314.71	310.77	312.77	313.53	314.62	316.6	314.65	312.33	311.48	312.4	315.63	311.96	315.97	313.55	315.08	312.22	313.83
323.19	323.53	325.48	324.79	327.45	321.25	324.34	327.12	326.73	325.04	323.01	327.22	322.22	325.21	326.88	327.57	322.8	321.13	327.76	327.69	325.36	326.62	325.59	328.38	325.91	323.9	322.56	321.18	327.04	325.26	324.48	322.92	324.74	320.81	328.57	328.17	328.01	324.65	330.35	323.31	325.29	326.86	323.32	324.3	322.61	326.23	325.49	321.78	325.19	327.34
303.01	301.12	304.96	307.2	302.91	299.24	303.69	307.18	301.54	300.46	302.28	303.77	302.52	303.18	302.8	303.84	302.28	301.9	307.13	302.49	303.05	305.69	304.78	304.32	303.54	308.12	304.33	304.01	301.7	302.75	303.35	300.01	301.23	303.26	303.78	303.87	302.32	302.95	302.1	302.11	303.67	305.1	303.07	305.12	304.75	302.2	302.77	299.38	300.03	306.33
311.35	312.97	312.69	313.99	316.1	312.95	316.04	315.78	313.11	317.28	313.56	308.37	316.33	317.17	315.75	318.2	315.86	316.47	315.6	316.53	314.33	317.38	315.52	314.7	315.53	316.65	313.79	314.4	315.15	311.71	311.34	317.88	313.67	313.53	315.57	311.7	312.03	309.99	310.11	313.15	316.99	311.92	319.12	313.41	315.59	315.1	311.4	310.75	315.85	312.82
312.74	311.64	307.86	308.3	309.75	308.81	312.61	311.44	305.06	310.49	313.88	307.73	307.73	310.22	308.57	310.04	309.39	307.5	310.09	307.81	313.71	311.89	312.02	310.62	310.86	307.06	311.01	308.35	309.78	313.21	310.25	314.07	311.09	304.08	312.17	312.33	313.24	310.68	311.19	307.03	311.02	309.04	313.34	312.96	310.44	309.29	313.3	307.4	309.32	310.41
303.68	303.76	308.88	303.37	307.76	305.39	305.14	303.95	306.66	306.13	303.51	302.55	307.75	307.62	303.12	305.9	304.79	308.26	307.68	303.82	306.3	304.61	304.75	302.71	308.71	305	306.13	302.68	306.19	305.67	305.27	305.62	306.98	304.68	304.24	302.9	305.39	305.54	305.69	309.78	306.11	305.1	306.62	309.73	306.81	307.86	301.73	305.58	304.78	304.82
315.48	313.84	314.44	313.54	315.35	316.36	312.71	313.49	316.42	315.4	316.08	313.63	313.95	316.14	310.66	314.33	312.61	314.48	313.54	309.88	313.67	314.19	311.5	316.13	313.73	316.23	312.23	312.61	312.5	314.17	312.72	313.94	315.94	314.85	312.5	316.53	314.07	311.7	315.57	311.39	318.52	313.75	316.44	315.58	315.52	313.64	313.17	311.55	313.02	313.38
305.12	303.38	304.74	299.8	303.02	300.67	302.1	303.36	302.22	305.7	304.44	303.58	301.86	299.81	305.1	300.18	303.37	301.69	302.65	302.7	302.78	300.96	303.71	301.31	302.8	302.13	302.85	301.29	300.07	304.42	303.91	296.9	302.79	302.91	301.72	299.91	303.29	303.78	304.35	302.81	300.44	301.7	300.54	303.25	301.13	304.8	301.61	301.51	302.65	301.69
[truncated: 150 more columns]
