# Supplementary material for: Genetic dissection of main and epistatic effects of QTL based on augmented triple test cross design
Source: PLoS One. 2017 Dec 14;12(12):e0189054. doi: 10.1371/journal.pone.0189054 (PMC5730204; doi:10.1371/journal.pone.0189054)
Supplement: S9 Supporting Information — (ZIP) [file pone.0189054.s009.zip › z5_250_0.8_10.csv]

327.96	327.11	327.34	329	328.18	327.93	327.89	328.67	328.36	327.02	328.31	329.03	327.77	327.86	328.81	330.03	327.24	329.43	328.54	329.11	328.17	328.03	328.83	329.05	327.74	329.64	329.21	328.73	328.74	328.58	328.01	328.04	328.04	328.44	329.91	328.38	328.5	328.87	328.84	328.9	328.94	328.36	329.03	329.24	328.44	329.01	329.04	327.01	328.73	329.15
310.22	311.59	309.49	310.08	311.48	309.71	308.53	309.18	310.04	309.23	309.13	308.73	308.76	309.07	309.87	309.28	310.36	309.6	309.8	309.58	310.58	309.35	309.7	310.17	310.25	310.41	309.29	310.29	311.76	309.14	309.99	308.75	309.48	309.49	311	309.03	309.41	309.69	308.74	310.39	310.78	310.42	309.68	309.48	310.58	310.13	308.19	309.77	310.53	309.86
302.16	302.81	303.23	302.85	302.19	302.84	303.73	304.13	302.91	301.94	301.61	303.33	304.77	302.6	303.86	303.19	302.62	303.12	303.64	303.35	302.9	302.67	303.25	303.83	301.67	303.53	303.63	303.21	303.24	304.32	302.93	302.93	302.36	302.45	302.35	303.48	303.3	303.32	302.16	302.58	303.28	303.76	303.6	302.93	303	303.51	303.64	302.62	304.41	301.77
307.79	309.12	308.78	308.73	308.48	308.41	309	308.72	309.8	309	309.83	309.81	307.48	308.85	308.75	308.39	309.07	308.61	307.94	309.22	309.61	308.83	309.11	309.85	309.18	309.98	309.14	308.43	308.54	309.75	308.69	308.51	309.09	308.6	308.37	308.38	309.25	310.83	308.91	309.85	309.71	310.62	308.68	308.7	309.59	308.4	308.92	308.79	309.73	310.07
310.63	310.77	311.38	311.91	310.28	310.95	309.43	309.59	311.54	310.22	310.28	309.88	312.19	311.06	309.53	310.76	310.69	311.44	310.81	311.16	310.42	310.31	312.62	311.24	311.47	310.44	311.15	310.76	310.8	312	311.66	310.32	311.99	310.69	308.8	311.09	311.58	311.28	311.92	309.98	311.16	309.92	310.03	311.92	309.87	309.51	311.66	310.34	310.39	310.21
300.92	302.63	303.2	303.08	302.46	303.33	302.67	302.92	304.28	304.04	303.84	302.6	303.06	303.31	303.11	302.93	304.05	302.8	304.11	302.11	303.69	303.9	302.64	302.76	303.37	302.89	302.4	303.81	303.07	303.6	304.06	303.38	303.5	303.22	302.84	302.95	303.69	303.8	303.26	303.71	303.62	303.51	302.46	302.06	302.42	304.06	303.99	302.06	302.98	302.99
313.57	313.46	313.32	312.57	312.85	314.19	313.39	313.63	314.08	313.61	314.65	313.17	313.35	313.17	312.46	312.84	313.19	315.23	313.73	313.63	311.74	313.44	313.32	312.47	314.31	313.36	314.01	313.08	313	313.43	312.29	313.91	313.14	312.66	313.26	312.84	311.85	312.67	314.13	313.03	313.21	313.93	313.8	314.29	312.46	313.12	312.94	313.59	313.26	314.15
310.88	310.72	308.11	311.33	310.77	310.22	310.97	311.12	309.55	309.85	310.71	309.58	309.14	311.64	311.07	311.36	310.42	309.98	311.13	310.1	310.96	311.04	310.82	310.09	312	309.95	311.06	309.13	309.47	310.66	312.52	309.32	309.92	310.41	310.69	309.48	310.97	311.72	309.71	310.65	311.07	311.66	310.14	310.04	309.98	309.74	308.75	311.42	310.56	309.97
314.1	313.36	314.45	313.55	312.62	314.7	314.24	313.91	315.22	314.27	314.03	313.77	313.84	313.23	313.77	314.35	313.54	314.62	312.86	313.49	314.44	313.73	313.51	313.2	313.19	313.23	314.57	312.67	313.28	314.52	314.54	313.62	313.27	314	314.56	314.01	313.81	314.8	314.95	314.7	313.75	313.58	313.3	314.55	313.91	313.35	314.04	312.77	314	314.72
303.27	302.42	303.62	301.26	301.93	302.53	302.71	304.67	303.21	303.1	302.48	302.97	303.3	302.41	301.96	303	303.49	302.43	301.78	303.53	303.86	303.1	303.46	302.72	303.76	302.69	302.66	303.73	302.82	303.92	301.78	303.64	303.2	301.69	302.2	301.8	303.83	303.13	304.98	304.17	302.81	302.48	301.56	303.07	303.26	302.47	301.68	303.55	303.55	301.97
327.46	326.54	327.94	327.33	326.88	326.57	325.5	326.04	328.04	326.67	327.21	326.39	326.73	326.68	327.44	327.08	327.29	326.36	327.62	327.4	326.73	327.63	328.05	326.43	327.12	327.71	326.01	327.04	326.76	327.67	328.15	327.88	327.07	326.48	325.63	326.76	326.7	327.4	327.18	326.24	327.2	328	328.27	327.49	327.86	327.32	328.24	327.58	326.42	326.73
302.67	301.11	302.86	302.55	301.01	302.05	301.8	302.65	303.42	303.04	302.55	303.33	302.11	302.51	302.91	301.91	301.22	301.52	302	303.16	302.48	303.38	302.93	303.12	301.78	301.74	302.31	301.76	302.58	304.9	301.51	302.32	302.36	303.41	302.62	301.89	301.51	302.22	302.41	304.14	302.27	303.23	302.76	303.37	303.22	302.86	302.08	303.52	303.77	302.14
328.62	328.81	327.81	329.96	328.45	328.6	328.59	328.6	328.42	327.46	328.46	327.32	328.78	328.83	328.71	328.01	329.08	328.57	328.34	329.71	327.86	329.23	329.37	326.5	329.16	327.89	329.05	327.99	328.12	328.09	328.89	328.33	327.64	328.75	327.93	328.8	329.67	328.94	327.73	328.73	327.88	328.43	329.72	328.2	328.95	329.68	327	329.57	328.43	329.25
304.98	304.53	303.09	304.76	303.95	304.12	304.17	303.5	303.39	303.18	303.92	303.92	306.2	303.7	305.3	304.66	305.17	302.92	304.91	303.75	305.23	304.34	303.84	305.63	304.56	305.09	305.66	304.67	305.72	303.85	303.65	304.25	304.6	303.75	304.2	304.96	304.55	302.84	304.93	304.45	304.21	305.19	303.41	304.19	305.45	302.78	304.56	304.37	304.79	304.58
312.73	312.8	312.69	312.08	312.33	313.21	312.46	312.19	311.45	312.4	313.34	311.3	313.82	313.11	312.64	313.37	312.38	311.21	311.95	313.19	314.11	313.79	313.18	313.57	312.79	312.15	313.69	312.5	312.62	312.69	313.35	313.94	313.41	312.79	311.5	313.26	313.76	311.37	311.91	312.98	313.66	312.75	313.24	312.25	312.59	312.49	312.74	313.26	312.67	312.69
302.67	302.98	303.26	303.45	304.33	302.06	302.41	302.1	301.52	302.63	303.42	303.14	301.42	303.54	303.02	303.46	302.37	302.29	302.39	303.37	302.99	302.1	302.22	302.13	302.25	302.58	303.04	302.64	302.81	302.05	301.19	302.75	301.46	302.57	302.44	301.58	303.56	302.72	303.68	302.91	302.37	302.47	303.13	302.05	302.87	303.91	301.99	302.04	303.89	302.71
303.34	302.65	303.49	302.08	303	304.67	303.08	303.75	302.44	303.85	302.62	303.21	303.14	302.68	302.58	303.86	303.55	302.44	302.05	302.77	302.64	303.28	303.16	303.86	303.22	302.87	302.41	303.49	303.61	303.26	303.58	302.25	304.58	304.5	302.73	303.22	303.59	304.72	302.53	303.95	304.06	303.11	303.54	302.96	303.81	302.35	303.58	302.79	302.98	302.53
327.37	327.74	326.9	327.79	327.75	327.12	328.84	328.8	327.13	328.24	327.91	327.83	327.55	327.8	326.51	327.76	328.83	327.76	326.03	326.85	327.17	327.56	327.54	327.76	326.78	328.93	328.91	326.77	326.87	327.52	327.21	327.91	328	327.09	328.31	327.13	327.67	326.99	326.78	328.12	327.93	327.83	327.63	327.01	326.6	327.15	327.84	328.25	327.53	327.59
315.95	314.4	315.69	315.06	315.24	314.97	314.8	315.3	315.39	315.57	314.66	313.91	314.13	314.02	314.41	315.42	314.78	314.42	315.15	313.81	313.82	316.76	315.22	314.63	315.35	315.48	316.06	315.02	314.22	314	314.65	315.11	315.42	315.19	315.32	315.29	315.24	316.35	314.42	315.13	314.79	313.64	314.94	314.44	314.33	314.4	314.53	315.31	315.37	314.25
317.08	317.35	317.16	316.37	316.99	316.6	317.05	316.69	318.37	317.74	317.37	317.48	316.78	317.03	318.29	318.69	316.8	317.51	318.08	318.01	318.23	317.81	318.04	317.33	318.37	316.79	317.87	317.45	316.82	317.6	317.53	317.22	317.03	316.71	316.46	318.01	317.5	315.98	316.88	318.19	316.76	317.85	315.85	317.42	316.97	318.38	318.02	316.97	317.56	317.77
314.63	313.19	313.01	314.97	313.84	312.78	312.8	314.38	314.44	313.95	313.56	313.77	314.05	313.6	313.12	314.17	313.72	313.89	313.73	313.08	314.79	313.82	312.87	314.78	314.02	313.49	313.39	313.41	314.48	314.36	314.75	312.4	312.98	313.91	314.13	313.9	313.65	313.06	314.39	312.29	312.96	313.82	314.64	313.14	314.88	314.21	313.44	313.02	314.17	312.7
304.21	303.03	302.04	305.07	303.53	303.49	303.37	303.83	303.27	303.91	305.04	302.9	303.77	303.13	304.28	304.16	303.71	303.73	304.34	303.16	303.71	304.21	303.88	304.83	303.69	302.83	304.3	304.8	302.92	302.58	303.84	302.95	303.9	302.74	303.88	304.07	302.73	304.22	303.49	303.55	302.99	303.26	303.3	303.15	304.12	303.44	304.05	304.57	303.3	303.56
318.78	318.58	318.75	317.87	318.56	317.74	318.68	317.62	319.06	319.15	316.9	318.59	317.8	318.93	316.86	317.6	317.53	318.73	318.78	318.74	318.09	317.24	317.39	318.02	318.07	319.08	317.85	318.53	318.51	318.47	317.88	319.37	318.26	318.05	318.59	317.55	318.91	318.64	319.46	318.68	317.98	319.02	318.12	318.62	319	317.57	318.14	318	317.39	317.75
305.97	305.38	305.79	305.87	306.46	305.48	305.39	305.77	305.11	305.2	305.6	305.93	305.28	304.71	305.1	305.99	305.43	306.89	305.98	305.03	304.77	305.5	305.95	304.67	305.2	305.53	306.56	307.07	305.05	305.86	305.32	305.9	305.03	305.54	304.43	306.22	306.93	305.33	305.84	305.45	305.79	304.26	305.35	305.48	306.65	305.5	305.93	306.96	306.04	304.1
327.79	329.74	327.13	326.71	327.73	327.27	327.55	324.89	327.04	327.14	326.48	327.11	326.8	327.04	327.27	327.74	327.47	327.55	326.9	326.98	325.61	327.33	326.08	327.67	326.97	327.86	327.44	327.24	326.96	326.42	328.21	326.28	327.08	326.83	328.03	327.64	327.46	326.45	325.74	327.3	326.26	327.5	326.6	327.1	326.22	326.59	327.12	326.94	326.32	327.63
294.18	294.45	295.18	295.34	295.94	295.82	293.76	294.55	296.02	295.69	294.05	295.88	295.09	295.77	295.81	295.55	294.17	295.86	295.4	295.42	295.44	295.1	296.54	295.61	295.14	295.75	294.72	295.56	296.68	295.31	295.58	294.45	294.23	294.59	293.59	294.52	294.05	295.64	294.91	295.08	294.35	295.84	294.06	294.37	295.2	294.75	295.07	295.62	293.82	294.45
328.47	327.99	327.79	327.98	326.98	326.23	327.02	327.58	327.5	327.78	329.01	328.49	326.88	328.22	327.58	327.68	327.21	327.83	327.78	329.24	326.64	328.48	326.95	327.78	327.92	327.92	328.37	326.29	326.3	329.1	327.35	327.89	326.65	328.39	328.71	327.09	327.54	326.9	327.49	328.93	327.15	327.18	327.42	329.58	326.81	329.15	327.9	327.35	328.44	326.98
297.61	297.46	296.09	296.26	295.84	296.08	297.05	297.32	297.19	295.57	297.9	296.34	297.2	298.09	298.06	297.97	296.9	298.36	296.47	296	298.17	296.31	296.42	296.96	297.15	297.45	296.26	297.4	296.41	296.75	297.18	298.17	296.99	296.08	295.37	296.42	297.34	297.81	295.99	298.01	297.88	297.55	296.39	296.53	296.68	295.94	297.13	296.19	297.29	296.27
319.33	318.7	319.86	319.22	318.75	319.48	320.32	319.65	320.28	319.07	318.27	319.05	317.98	318.49	320.29	320.04	318.65	318.75	318.08	319.3	319.18	319.06	318.51	319.05	319.64	317.71	318.65	319.19	319.18	318.81	318.14	319.39	318.92	319.52	319.24	318.89	319.45	320.04	318.4	319.28	318.71	320.65	318.82	318.65	319.47	318.8	319.4	319.18	320.73	319.44
314.55	316.52	315.52	314.79	315.76	315.44	315.54	315.63	314.35	315.4	315.41	316.11	315.95	314.25	316.41	315.5	315.1	316.29	316.36	316.69	315.84	316.84	316.18	315.95	316.96	315.5	315.65	316.59	316.67	315.04	315.59	316.42	316.38	314.61	316.36	315.25	315.9	316.18	317.15	315.89	316.12	316.38	315.78	316.52	317	315.59	316.79	315.78	316.52	315.81
302.32	303.25	302.09	303.68	303.42	302.58	302.65	304	302.3	302.01	303.41	303.38	301.65	302.92	301.1	303.32	303.32	303.47	302.27	303.21	303.14	303.45	302.12	300.98	303.92	303.12	301.51	303.81	303.73	304.36	302.91	302.67	303	302.85	303.45	302.11	302.46	303.18	303.53	302.7	301.22	303.34	303.73	302.96	303.96	302.87	303.23	303.05	302.44	302.22
302.23	302.92	303.29	302.92	302.22	303.09	302.64	302.69	301.68	302.99	302.82	303.17	303.55	303.46	302.75	305.16	302.2	303.72	302.22	302.71	301.75	302.84	301.81	302.37	302.68	302.64	302.78	301.89	302.94	301.69	301.86	302.34	303.05	303.23	303.35	303.38	302.27	303.54	302.76	303.4	302.32	303.98	302.86	303.89	303.38	302.37	302.59	303.19	302.9	302.09
301.44	303.26	302.51	302.25	303.29	302.8	301.47	303.64	301.8	302.14	302.35	304.13	302.45	302.9	301.23	301.94	304.58	303.88	302.36	304.1	301.59	302.71	302.37	303.91	302.38	302.11	303.33	302.9	304.18	303.28	302.48	302.67	304.53	302.4	303.03	302.7	301.96	302.92	302.47	302.99	303.84	303.51	301.04	301.1	301.98	303.44	302.36	303.37	301.52	302.86
319.79	321.2	318.82	319.72	319.9	320.92	320.47	318.29	319.76	319.22	319.67	318.35	318.53	318.51	319.02	319.08	320.4	318.5	319.3	318.18	320.54	320.37	319.07	318.78	318.71	319.08	320.02	320.08	319.09	319.94	320.49	318.63	320.18	320.54	319.5	318.95	318.54	319.04	319.55	319.27	319.79	319.14	318.89	319.43	319.62	318.56	319.01	318.14	318.83	320.04
305.39	306.4	307.99	306.12	305.98	307.06	306.9	305.77	305.23	306.58	305.13	307.02	305.77	306.94	306.8	305.29	307.05	305.16	306.06	306.6	305.78	307.63	307.53	307.39	305.71	305.72	305.84	306.47	305.52	307.42	304.97	305.59	306.38	306.48	306.83	305.47	306.04	306.71	305	306.9	306.93	306.43	306.08	306.08	306.82	304.97	306.91	306.27	306.58	305.64
296.51	296.92	295.89	296.81	296.91	296.99	296.7	297.36	296.63	296.29	297.22	296.33	297.28	295.87	298.21	297.28	297.65	295.38	296.87	296.58	296.42	297.59	296.03	298.27	297.18	296.21	297.4	295.9	296.61	296.27	296.82	297.38	297.47	296.03	297.19	296.53	296.51	296.97	296.15	297.94	296.94	297.59	296.41	295.91	296.49	296.75	297.69	297.57	297.07	296.97
294.95	294.44	294.23	295.04	295.26	295.3	294.88	296.29	295.79	295.4	294.72	294.93	296.1	294.98	295.94	294.85	295.45	293.78	295.48	295.69	294.85	295.16	295.36	295.4	293.85	295.05	294.14	294.43	295.08	296.02	294.72	296.38	294.96	294.98	294.26	296.35	295.73	295.15	294.06	295.02	294.58	295.35	293.75	295.94	294.81	295.05	294.07	296.08	295.47	294.55
302	301.35	302.78	301.93	301.11	301.79	302.14	300.09	302.44	302.43	302.49	301.75	302.66	302.65	302.97	303.68	302.75	302.52	301.38	302.71	302.26	302.22	302.91	301.87	303.25	301.96	303.29	301.4	301.94	302.89	300.93	301.31	301.33	303.21	301.47	302.59	302.06	301.68	304.1	303.11	301.92	303.08	302.36	302.05	303.52	303.52	303.48	301.35	302.25	302.59
306.24	306.7	307.26	305.93	306.21	307.73	306.44	306.81	305.18	305.97	305.59	307.09	306.38	306.57	305.64	306.09	305.79	306.58	306.76	306.7	306.62	306.09	306.17	306.41	307.46	305.99	306.21	306.21	307.37	307.02	307.6	306.55	304.81	306.15	306.42	306.44	305.98	305.83	307.71	306.35	306.04	307.39	306.74	305.93	306.99	306.01	306.7	306.79	306.66	305.18
314.19	313	312.74	313.14	311.82	312.82	313.58	313.21	314.27	314.27	313.72	312.15	313.47	312.59	313.15	312.45	313.54	313.16	313.6	312.71	313.44	312.2	314.67	313.59	312.98	313.23	313.36	313.22	314.24	313.35	313.82	312.58	312.72	312.78	313.23	312.59	313.45	313.96	313.37	312.77	312.68	312.77	313.85	312.33	312.6	312.26	312.64	311.64	313.37	313.67
314.3	313.19	313.3	313.39	314.03	314.39	313.91	314.81	313.34	313.76	313.84	314.53	313.73	314.29	313.59	313.69	314.39	314.8	314.66	313.17	313.28	313.17	314.46	313.95	312.18	313.41	312.44	313.21	313.8	314.55	314.82	315.64	313.65	315.23	313.33	313.97	313.27	314.44	314.05	314.58	313.43	312.78	313.12	313.56	314.02	313.03	314.17	314.32	314.07	314.36
303.29	302.44	301.73	302.39	303.09	302.4	303.02	303.56	303.25	302.4	302.02	302.23	302.95	302.84	302.56	303.47	304.04	302.97	303.15	303.48	303.38	303.37	303.38	303.41	303.06	302.55	303.07	302.53	303.74	303.16	302.29	303.54	302.01	302.37	303.4	305.17	302.68	303.69	302.3	303.1	303.6	304.03	303.64	302.44	302.58	301.1	303.33	303.18	302.56	302.43
302.92	304.83	304.58	304.1	304.07	304.37	304.2	305.09	304.27	304.42	304.32	304.75	304.44	305.32	304.7	304.45	305.53	304.67	304.93	304.83	304.98	304.79	304.69	305.17	304.66	305.52	305.37	304.79	303.25	304.72	303.58	304.21	305.01	304.98	302.99	304.12	304.96	304.22	304.74	303.55	303.76	305.03	303.05	305.32	303.51	305.12	305.2	304.1	305.95	305.38
300.33	300.57	299.67	301.18	299.38	300.79	300.66	300.35	301.01	300.81	300.92	299.11	300.34	299.34	300.19	300.15	300.86	300.17	300.24	299.07	299.02	301.27	300.68	298.78	301.48	300.17	300.52	299.34	300.51	299.9	300.59	297.77	300.22	300.37	300.65	299.58	299.51	300.57	301.27	300.79	300.22	300.08	300.33	297.9	299.46	300.31	300.27	300.7	300.09	301.58
305.39	306.9	307.66	305.92	307.53	306.52	308.31	307.83	306.97	307.71	306.03	307.33	307.91	307.5	307.12	306.99	307.71	307.52	307.39	306.93	308.2	307.24	308	306.61	307.72	307.39	307.34	306.74	306.78	308.18	307.91	307.84	306	308.09	306.8	306.67	308.4	308.13	308.89	307.15	306.45	308.48	307.3	307.11	308.3	306.99	306.07	307.29	307.22	307.76
315.84	314.2	312.85	314.02	313.56	313.9	314.11	313.5	314.56	312.24	315.07	313.41	312.68	314.62	313.7	313.95	315.38	313.63	313.98	313.15	313.6	312.45	313.71	313.6	313.32	313.58	314.11	312.85	314.33	312.82	313.62	313.4	313.65	313.23	313.26	313.35	314.35	313.63	313.95	314.45	314.13	313.13	313.61	313.69	313.28	314.06	314.2	313.32	314.18	314.08
328.26	328.68	327.08	328.17	327.13	327.86	327.61	328.17	327.42	328.04	327.09	328.03	327.59	327.79	328.74	327.42	327.93	327.83	328.05	327.57	327.29	327.97	327.08	328.74	327.92	327.95	328.26	327.09	328.05	327.87	326.67	328.16	328.03	327.63	327.71	326.44	328.59	327.65	328.8	328.11	327.66	327.18	328.96	327.84	326.57	326.78	329.08	328.26	326.1	327.77
317.45	318.96	318.26	317.07	317.49	320.2	317.57	317.47	318.98	318.45	319.46	317.92	318.07	318.03	317.73	318.22	318.72	317.27	318.14	318.53	318.81	317.17	318.82	317.92	317.87	318.6	318.1	320.14	318.31	318.17	318.82	317.22	316.62	316.13	318.39	318.7	317.5	318.11	317.49	317.21	318.59	316.4	317.69	318.49	317.57	317.16	317.51	317.41	318.61	318.26
317.66	317.99	316.92	317.16	317.18	317.3	317.22	318.06	316.01	316.18	316.97	317.49	316.2	317.37	315.63	317.02	317.14	316.53	318.81	317.05	316.4	317.05	318.15	315.94	316.43	316.99	316.62	316.88	315.62	317.59	316.85	315.71	316.1	317.89	317.37	317.16	317.05	316.64	316.85	317.29	318.49	315.81	317.27	315.96	317.3	316.78	317.96	316.28	318.13	316.08
319.75	317.89	318.49	319.42	318.24	318.26	317.92	318.49	316.59	318.68	318.51	317.82	318.1	317.93	318.77	317.93	318.52	318.13	318.38	318.11	318.86	317.25	316.8	318.53	319.05	318.72	317.4	319.21	317.44	319.36	317.9	317.7	318.95	318.77	316.51	318.57	319.04	318.37	317.91	318.19	317.62	319.28	318.82	317.58	317.81	318.47	319.21	317.91	318.87	318.65
306.99	305.32	305.51	305.37	304.75	305.59	305.41	305.31	305.73	304.23	306.48	304.02	305.94	306.28	305.44	306.54	305.12	305.52	305.52	306.92	306.12	304.09	305.01	305.09	305.1	305.18	305.64	304.3	305.58	304.16	303.73	304.67	305.15	305.65	305.87	305.86	306.02	305.2	305.04	305.11	306.51	305.97	306.47	305.47	305.76	305.75	305.37	305.85	306.1	304.71
302.73	303.02	304.61	303.99	304.04	303.89	303.39	304.54	304.81	303.55	302.74	304.43	303.69	303.32	304.38	303.21	303.4	303.83	303.21	303.41	304.48	303.87	305.18	304.06	303.72	303.32	303.45	304.22	303.63	303.79	304.65	304.12	303.81	303.03	303.91	304.1	303.04	301.33	304.01	304.23	304.37	303.36	303.61	302.98	302.91	303.11	304.48	302.89	303.88	303.14
302.93	303.42	300.96	304.07	301.75	302.2	302.86	303.05	302.07	302.99	302.02	303.08	301.07	303.04	303.87	301.6	301.96	302.39	302.14	300.89	303.79	302.8	301.95	302.74	304	301.38	302.32	302.71	302.84	302.51	302.05	303.52	301.54	303.02	301.58	303.48	303.77	301.42	301.97	303	302.52	302.68	302.12	303.3	300.94	302.85	303.94	302.9	304.58	301.67
315.83	314.68	314.25	315.57	314.41	315.7	314.69	313.72	314.84	315.17	313.93	314.75	314.83	315.26	314.3	314.23	314.57	314.23	314.4	315.11	314.91	315.45	316.29	314.88	315.09	315.53	315.15	314.2	315.03	314.35	313.91	314.39	314.41	314.68	316.32	315.1	313.74	314.62	314.62	315.79	315.46	315.63	315.64	315.9	315.09	315.68	314.78	314.78	314.53	315.32
295.44	294.99	295.98	294.41	295.69	295.52	295.14	293.97	294.84	296.22	296.15	297.1	295.47	295.6	294.91	295.72	295.22	295.32	295.37	294.71	295.3	294.96	294.77	296.3	295.47	294.93	294.28	294.97	295.02	294.93	293.19	295.32	293.97	294.59	294.72	295.76	295.52	295.61	295.61	294.56	295.74	295.5	295.52	293.56	295.26	294.72	294.84	295.07	295.09	296.75
303.34	304.4	303.88	304.07	304.22	304.09	303.72	302.99	303.72	304.55	302.44	301.99	302.83	303.73	302.93	303.36	303.48	303.12	303.68	302.54	304.42	302.91	302.52	302.91	304.57	304.27	302.66	303.14	304.78	304.33	302.96	302.95	302.94	303.87	304.12	303.29	303.52	304.65	304.37	303.51	302.76	304.04	303.88	302.91	303.03	303.26	303.37	303.46	303.59	303.59
304.06	304.19	304.73	302.64	303.82	304.34	304.48	305.07	304.61	304.72	305.71	304.25	303.22	305.29	304.81	304.66	304.85	303.55	303.49	304.94	303.6	304.4	304.85	305.95	303.69	304.2	305.65	305.44	304.56	306.01	304.32	304.79	305.14	305.07	305.37	305.06	304.02	304.42	304.98	305.1	304.85	304.41	303.9	304.26	305.26	303.32	303.68	305.59	304.19	304.46
302.25	301.95	302.68	304.26	302.85	302.29	302.86	300.94	302.86	302.3	303.08	303.17	303.84	302.68	302.14	302	302.19	303.27	303.61	303.52	302.26	302.07	302.62	302.09	302.91	302.49	302.76	302.91	303.79	302.3	301.46	304.3	303.1	303.01	303.55	303.01	302.08	303.78	302.35	303.1	302.37	302.78	302.8	303.49	302.17	303.39	303.75	302.5	303.58	301.77
316.34	316.6	316.88	317.47	315.1	316.23	315.7	317.66	317.16	315.81	316.69	316.57	318.02	316.36	316.88	317.07	317.77	316.99	316.39	315.99	316.86	316.97	315.68	315.95	316.2	316.55	316.85	316.23	316.44	315.66	316.46	317.01	317.31	316.75	316.26	316.43	316.78	314.38	316.15	317.19	316.42	315.94	316.82	316.44	316.1	316.73	316.2	316.07	317	317.3
315.51	315.93	314.29	313.86	315.6	313.55	315.14	314.9	314.78	314.55	313.17	314.24	314.5	314.22	314.18	314.65	315.86	315	314.44	315.02	314.04	313.91	314.92	314.87	314.84	314.96	313.3	314.05	315.95	314.58	315.76	315.4	315.1	313.88	313.93	314.39	314.87	313.66	314.5	315.46	314.1	314.38	313.45	315.33	313.65	314.79	313.6	314.14	314.95	315.11
327.29	328.13	328.43	327.74	327.24	327.66	327.52	326.95	328.29	327.64	327.75	328.23	328.07	327.31	328.51	327.48	327.85	327.4	328	327.65	328.31	327.92	328.41	328.54	327.37	328.41	328.56	326.52	328.28	329.49	326.77	328.05	326.81	328.12	327.08	327.52	326.12	328.2	327.68	328.84	328.1	327.89	327.8	328.54	327.51	327.58	327.49	327.76	328.56	328.51
301.84	300.42	300.95	299.55	299.68	300.85	301.2	299.2	301.03	300.07	299.39	300.61	299.9	299.39	300.95	300.22	299.73	300.13	300.4	300.08	300.82	299.81	300.48	298.87	300.64	301.32	299.73	299.9	299.88	300.34	299.88	299.49	302.25	300.25	299.27	300.09	299.21	300.11	300.33	299.98	301.31	300.82	300.66	301.34	300.7	301.37	300.47	300.16	299.82	300.71
302.8	303.16	302.08	302.93	303.85	303.11	303.5	303.4	303.17	302.94	301.82	302.14	302.34	302.01	303.23	304.16	303.04	302.35	303.17	301.89	303.08	303.23	302.97	302.65	302.62	303.07	302.09	302.16	303.32	302.92	302.92	302.5	302.16	303.39	303.02	302.92	301.89	303.61	302.13	304.06	303.21	302.73	302.25	303.28	302.8	301.93	303	302.66	301.94	302.74
304.34	304.71	304.68	306.07	305.16	305.4	304.94	305.91	304.95	305.37	306.07	306.27	306.35	304.3	304.46	304.64	305.43	306.06	304.92	304.53	305.03	303.33	306.06	306.08	305.88	303.88	304.27	305.47	306.26	304.4	306.01	305.03	305.63	305.36	304.26	304.15	304.92	304.71	303.53	303.35	305.22	305.47	305.63	305.89	305.34	305.29	306.36	306.25	305.32	304.33
304.34	304.31	304.32	304.91	303.96	305.22	305.39	304.83	304.28	303.67	304.74	303.7	303.62	305.65	303.24	305.26	305.5	303.8	305.24	306.14	304	304.51	305.24	305.19	306.56	304.62	304.24	304.44	303.62	303.64	304.68	303.92	304.2	304.79	304.37	304.68	304.55	305.7	303.43	304.29	303.17	304.29	303.95	305.5	304	305.06	304.6	303.7	303.74	304.64
303.5	302.22	303.43	301.25	303.16	303.42	302.42	302.3	299.84	301.22	301.57	302.72	303.07	302.53	303.27	302.85	301.97	302.89	301.49	302.03	302.61	303.38	302.47	302.42	301.46	302.47	303.48	302.43	301.85	301.77	302.73	303.73	302.95	302.84	303.81	303.21	301.84	302.46	303.59	303.27	301.9	301.68	302.01	303.09	301.81	302.54	302.58	302.03	301.87	302.44
327.96	327.68	326.23	326.54	327.39	328.09	326.78	327.94	328.16	326.99	326.46	327.51	326.37	326.97	327.02	327.16	326.81	325.96	326.36	326.79	327.88	326.35	326.41	327.11	327.18	326.45	327.77	327.05	327.5	326.32	326.59	327.23	325.81	326.94	326.43	326.75	327	326.42	325.59	327.23	326.93	326.48	326.05	327.21	327.09	326.68	327.79	327.07	328.62	326.13
324.22	325.83	323.8	323.7	324.28	325.05	325.35	324.07	323.89	325.28	324.39	325.4	325.85	324.93	322.7	324.45	325.58	324.86	325.26	323.63	324.72	324.6	325.39	324.36	324.71	324.07	323.39	324.74	324.18	324.6	324.34	324.83	324.55	323.83	324.74	323.05	324.12	323.35	323.79	325.43	324.67	324.48	326.39	325.52	325.9	323.86	325.49	324.32	325.25	324.94
325.87	326.55	325.92	323.85	324.72	324.68	324.02	325.08	325.99	324.33	324.13	325.39	324.72	325.88	326.17	326.08	326.38	325.57	325.88	325.82	326.3	324.46	324.71	324.69	326.31	325.3	323.58	325.02	326.2	325.01	325.89	324.32	324.36	325.15	327.09	324.94	324.01	324.76	325.93	325.68	324.93	325.74	324.77	325.57	323.7	326.65	324.83	325.63	325.95	324.84
296.76	297.18	296.98	296.48	298.48	297.76	296.86	296.46	297.75	297.02	297.38	297.86	298.03	297.26	295.85	296.91	296.25	296.73	297.2	296.88	297.26	296.22	296.36	298.09	296.43	296.3	295.97	296.89	296.08	296.53	295.63	295.9	297.28	296.64	298.21	297.66	296.84	297.56	298.22	295.42	297.13	296.83	295.69	297.08	297.42	295.76	297.81	296.77	297.25	295.9
318.31	317.68	318.2	318.55	318.9	319.24	316.59	317.61	318.98	319.06	317.87	317.87	318.21	317.63	318.07	318.32	318.38	318.84	318.36	317.74	317.84	317.27	319.11	318.8	318.45	318.15	319.51	317.68	317.81	318.23	317.29	317.18	318.18	317.9	316.96	318.6	318.46	317.31	316.7	319.13	317.25	317.24	318.05	318.92	319.07	316.62	319.12	319.47	318.13	319.59
327.5	327.84	329.5	329.5	327.35	330.05	327.94	328.34	330.07	327.97	329.25	327.53	329	329.76	328.59	328.26	328.69	328.05	328.37	328.82	328.84	328.91	329.31	328.42	328.49	328.7	327.7	327.74	327.88	328.54	328.12	329.99	328.01	328.42	328.65	328.83	329.11	327.36	328.76	329.61	327.68	327.38	328.57	328.92	327.43	327.33	328.42	327.86	328.46	329.97
308.75	309.28	309.49	309.47	308.06	308.61	309.8	308.74	308.09	308.51	308.1	309.91	308.69	308.5	309.45	308.88	308.77	308.72	308.08	308.19	309	309.7	309.02	308.61	309.47	308.86	309.35	308.82	308.94	308.71	309.32	309.53	308.41	307.65	309.02	309.26	307.68	308.4	308.92	308.78	308.87	308.94	308.4	309.3	309.32	309.39	308.61	309.1	307.73	308.46
317.08	315.84	316	315.98	315.93	316.14	317.41	315.95	317.61	315.89	317.02	317.25	315.73	316.5	316.97	317.45	317.7	316.87	315.9	316.65	316.33	316.47	317.11	316.93	316.84	316.42	317.83	316.07	317.55	317.06	318.43	316.78	316.68	318.13	316	315.55	315.41	316.91	316.96	316.48	315.57	317.32	316.08	315.49	315.95	316.19	315.57	317.29	316.31	316.4
314.24	312.74	313.04	313.18	312.88	312.92	312.22	312.41	313.02	314.14	311.72	312.73	313.32	312.07	312.17	314.98	312.94	313.37	312.63	313.64	312.82	314.07	313.1	314.01	312.47	312.22	313.19	313.2	312.92	312.61	312.05	312.28	313.18	313.53	312	311.92	314.02	312.9	313.86	313.61	313.18	313.38	313.54	312.98	311.87	314.31	311.93	312.15	313.06	312.96
305.69	306.09	305.34	305.27	306.37	304.57	306.46	306.26	306.51	304.91	305.18	305.71	306.23	305.46	306.48	304.14	303.86	304.81	305.48	305.7	305.74	307.11	305.77	305.44	304.92	305.18	306.59	304.93	305.08	305.83	305.33	306.24	305.31	304.97	305.76	306.02	304.52	306.27	304.93	305.34	305.1	305.05	305.78	304.36	306.75	305.39	305.63	306.07	305.33	305.33
318.68	319.07	316.88	318.24	318.18	318.3	318.53	319.62	318.45	319.31	319.75	318.86	317.12	318.19	319.42	316.98	319.23	319.01	318.9	318.21	318.8	318.95	317.23	318.84	317.34	319.88	318.96	317.49	319.05	319.65	317.85	319.11	319.12	318.09	318.63	319.46	317.36	318.98	318.36	317.55	319.52	316.32	317.7	318.58	320.05	317.14	318.03	319.08	319.04	318.63
299.08	299.03	299.24	299.88	301.62	300.55	299.79	300.93	298.94	299.77	299.53	300.01	298.83	299.06	299.4	299.8	299.99	299.41	299.9	300.24	301.03	300.66	301.58	299.2	300.12	299.12	300.33	299.75	301.75	299.03	301.23	300.06	299.39	300.93	300.33	300.84	301.53	300.41	299.8	300.5	299.3	300.16	300.65	300.67	299.71	299.06	299.76	299.79	298.87	298.95
306.08	305.83	306.56	305.78	304.47	304.96	305.05	307.03	306.24	304.45	304.44	304.93	304.52	304.41	304.53	304.04	305.94	305	305.81	306.66	306.2	305.38	304.06	305.53	304.97	305.89	304.46	304.64	305.81	305.29	306.51	304.44	305.59	306.9	304.27	306.18	306.19	305.44	306.22	305.83	305.05	305.54	305.47	304.23	305.26	305.65	305.84	305.36	304.75	305.8
318.34	317.92	317.18	316.79	319.05	317.53	317.71	318.57	318.04	318.24	317.41	319.19	317.75	319.11	318.05	317.56	318.5	318.89	317.87	318.28	318.81	318.71	318.21	318.77	318.42	318.53	317.47	317.86	318.41	318.07	317.52	317.67	317.41	317.2	318.68	317.76	317.84	317.91	319.57	318.05	317.87	318.76	317.59	319.42	318.07	317.85	318.4	317.81	317.83	317.81
305.77	304.47	304.86	305.34	305.16	305.09	304.46	306.33	306.21	304.71	306.15	304.49	304.92	305.74	304.82	305.67	304.11	304.15	304.94	305.51	306.05	304.93	305.82	305.07	303.98	304.78	305.16	305.57	305.96	305.87	306.64	305.94	304.72	304.65	305.98	305.19	305.28	305.72	304.86	304.95	304.75	306.74	305.18	305.99	306.56	305.85	305.12	304.63	305.22	304.54
315.21	315.08	316.22	315.19	313.73	314.92	315.85	314.17	314.99	314.74	314.58	316.08	314.11	315.47	315.04	315.42	315.25	315.17	316.11	315.77	315.44	315.4	314.85	315.37	315.86	316.16	314.05	315.48	314.35	314.83	315.29	313.67	314.91	315.79	316.18	314.21	318.04	315.17	314.92	315.28	315.39	316.4	316.44	314.58	314.46	314.12	314.22	314.93	314.64	314.97
320.18	319.44	320.33	318.37	320.86	320.05	320.18	319.47	318.89	319.94	320.11	318.5	319.18	318.31	318.99	318.89	320.79	319.76	319.73	320.08	317.67	318.37	319.36	318.73	319.71	317.79	320.05	319.66	319.22	319.16	319.37	320.37	319.95	318.98	319.11	319.03	319.12	320.05	319.14	319.22	319.16	319.91	320.1	317.96	320.09	319.3	320.37	319.3	320.46	320.08
313.15	311.14	310.78	312.64	311.57	312.4	312.34	310.97	311.95	311.64	311.83	313.1	311.8	310.54	311.64	312.13	311.82	311.33	312.88	311.95	311.66	310.66	310.62	311.48	312.26	310.86	311.19	311.71	311.58	312.75	311.22	312.06	312.08	312.41	311.96	311.18	310.97	310.02	311.58	312.63	312.66	311.5	312.33	312.31	311.45	311.19	310.22	311.8	310.95	309.86
327.43	327.72	328.91	328.75	326.93	326.28	328.91	326.45	327.41	327.88	328.51	328.55	327.84	326.28	327.88	328.54	327.26	325.72	327.48	327.44	327.91	328.15	328.72	328.52	328.35	326.58	328.51	327.81	327.11	327.53	327.23	327.52	326.47	328.58	328.65	327.63	327.91	328.04	326.49	327.67	327.9	327.73	327.39	328.67	328.12	328.3	328.19	328.05	327.88	327.15
306.11	306.15	305.84	305.17	305.3	304.64	305.39	305.47	304.71	304.49	305.39	307.02	304.95	305.68	305.33	304.72	305.91	305.49	304.75	305.9	304.2	303.99	304.81	306.23	306.42	305.87	304.97	305.28	304.19	305.85	304.78	305.77	304.43	304.68	305.5	306.4	305.58	304.38	306.29	305.24	305.43	305.45	306.33	305.75	303.24	305.78	306.24	303.74	305.29	306.35
305.33	304.17	304.31	305.35	305.77	305.23	303.18	305.33	305.06	305.22	305.32	307.42	304.98	304.72	305.61	305.05	305.46	305.03	305.67	306.14	304.47	305.42	303.87	305.76	303.93	306.27	304.1	304.45	304.2	305.46	306.08	305.74	305.06	306.58	305.66	304.94	304.61	304.03	305.47	305.95	305.4	305.11	304.99	304.48	303.96	306.38	305.41	304.69	306.64	306.08
294.98	294.57	294.5	294.19	294.97	293.68	293.68	292.42	294.43	293.45	295.33	294.02	295.1	293.95	293.54	294.61	294.81	294.49	294.92	293.37	293.06	293.71	294.72	294.3	294.26	293.71	294.24	294.78	294.06	293.83	292.97	293.47	293.03	294.27	293.79	293.72	293.77	293.7	294.78	294.12	294.39	295.16	293.14	295.47	294.83	295.65	293.53	294.24	295.19	294.33
318.28	318.91	319.39	319.25	319.14	319.21	317.76	318.65	317.23	318.57	318.75	317.68	319.27	317.69	319.24	319.02	318.66	318.06	319.61	317.65	318.51	317.4	318.27	318.2	317.23	317.96	318.72	318.47	317.03	317.19	319.48	319.57	319.14	318.75	319.81	318.17	319.21	318.83	318.59	319.61	319.51	317.88	319.26	319.77	319.88	319.61	317.91	319.37	318.82	319.57
315.84	313.91	315.28	315.08	314.05	314.45	315.27	315.41	315.82	315.5	313.6	313.69	314.7	314.59	315.31	314.72	315.55	315.11	315.92	314.24	314.68	314.55	315.57	314.53	314.47	315.14	315.43	316.08	315.62	313.35	315.23	314.41	315.12	314.1	315.6	314.88	314.59	313.9	315.02	314.55	314.87	314.75	314.28	314.4	315.72	314.5	313.92	314.3	314.59	315.31
303.66	304	303.65	304.57	303.68	304.43	303.77	303.55	302.42	301.63	303.35	302.73	302.96	303.54	304.17	303.51	303.3	303.63	302.38	303.09	304.34	303.35	303.77	302.87	304.11	302.26	303.38	303.01	301.88	304.06	304.04	302.92	303.05	303.84	303.43	303.62	301.66	303.02	302.97	303.69	302.71	303.36	303.04	302.9	302.97	304.37	302.31	302.81	304.22	302.31
302.15	303.1	301.9	303.47	302.62	303.15	301.9	301.92	302.48	303.39	303.65	302.48	304.58	303.35	303.48	302.94	302.85	303.11	303.59	302.71	303.51	304.55	303.31	303.93	304.54	303.26	303.03	302.47	303.69	303.45	302.55	303.46	303.42	304.7	304.06	304.12	303.08	302.13	303.7	303.74	303.07	302.63	303.41	304.21	303.04	302.54	303.86	303.13	303.57	302.8
327.65	328.75	328.98	328.32	329.04	328.53	329.42	327.05	328.81	328.64	329.28	328.77	328.66	329.43	329.05	328.96	328.19	328.64	328.23	328.89	328.84	330.17	328.6	329.24	328.1	328.6	328.68	328.33	328.1	328.54	327.91	328.4	328.81	327.72	327.23	329.05	328.11	329.49	330.12	328.75	329.78	328.1	330.67	328.96	329.48	328.52	328.36	327.8	328.65	328.86
302.29	303.19	303.8	303.5	303.89	302.89	302.04	302.34	302.52	302.96	302.68	304.1	303.88	301.89	303.27	301.31	303.8	303.76	302.14	303.51	301.78	302.19	303.22	302.52	302.46	301.45	303.5	303.83	302.91	302.66	303.47	301.94	302.08	302.07	301.39	302.07	302.08	302.83	301.89	303.21	302.6	303.56	302.81	301.87	302.04	301.96	302.92	303.3	302	301.45
305.98	307.1	306.84	305.16	305.39	305.94	304.98	305.05	305.97	305.35	306.28	305.13	304.01	305.05	304.19	305.6	304.82	305.44	305.87	305.46	304.07	305.44	303.69	306.17	305.87	305.84	304.95	305.64	304.78	303.46	305.96	305.24	305.77	305.21	305.56	304.45	306.07	305.13	304.02	304.91	305.92	304.41	304.57	305.26	307.48	305.83	304.98	305.58	306.9	304.02
301	300.66	300.82	301.97	301.95	300.48	302.95	301.35	301.79	301.11	301.73	301.45	302.3	300.83	302.38	300.68	301.38	301.2	303.02	300.78	299.99	302.25	300.77	300.54	302.51	300.8	302.07	300.23	300.49	300.09	300.47	302.16	300.68	300.03	302.3	301.71	300.79	301.99	301	300.23	301.02	300.58	301.39	300.29	300.95	301.24	300.2	299.22	301.83	302.86
320.2	318.47	319.36	319.32	319.43	320.11	318.24	318.97	319.15	318.53	319	319.93	318.09	319.67	319.4	317.97	318.53	319.31	319.76	318.86	319.18	321.25	319.09	320.11	320.16	319.93	319.87	319.52	319.02	317.16	318.11	320.34	320.25	319.4	318.44	320.44	318.77	319.85	319.65	319.71	320.33	318.79	319.43	319.61	318.82	319.83	318.64	318.41	319.08	320.33
317.25	317.53	317.8	317.77	317.03	318.38	316.49	317.37	316.08	316.26	318.34	317.01	317.35	317.67	318	316.59	316.57	317.86	317.69	317.58	316.85	317.08	316.96	316.37	316.32	315.39	317.21	317.81	316.5	315.88	318.37	316.32	318.05	316.34	317.46	316.73	317.09	317.3	318.39	317.3	317.04	317.74	316.93	318.58	317.36	318.96	317.4	315.92	318.22	316.69
309.44	312.11	310.72	310.09	311.19	309.8	310.35	310.03	313.08	309.09	309.54	310.31	309.81	310.8	310.56	311.02	309.79	310.14	310.88	311.18	310.48	310.35	311.19	310.06	310.57	309.12	311.14	310.53	309.68	311.98	310.82	310.04	311.47	311.11	310.75	312.06	308.81	310.03	311.28	311.13	311.79	311.01	310.14	310.48	310.53	310.65	310.25	310.58	310.74	309.88
302.76	303.81	303.26	304.24	303.72	304.15	304.44	302.59	303.7	303.37	304.33	303.69	305.23	303.74	303.78	303.37	304.31	303.06	302.73	302.62	304.8	304.37	303.65	304.52	303.7	302.36	302.82	303.46	304.42	302.84	301.84	302.93	304.47	303.23	302.57	304.35	301.8	303.14	304.49	302.94	302.62	304.78	303.98	304.87	303.31	303.14	304.59	303.34	303.09	304.28
312.27	312.8	312.94	313.23	311.5	312.03	313.74	313.17	312.51	313.17	312.83	313.23	312.48	313.26	313.22	313	311.4	312.35	312.6	314.04	312.2	313.41	311.03	312.33	312.24	312.3	312.58	312.84	312.21	312.09	313.39	312.96	311.73	312.89	312.01	313.34	312.32	312.43	312.11	311.57	311.42	312.72	312.43	312.96	311.85	312.5	311.84	313.21	311.63	312.76
328.46	326.28	325.45	326.24	326.16	327.24	328.83	328.39	328.07	326.26	325.78	326.31	327.02	326.44	326.95	327.01	327.18	328.23	326.64	326.07	326.33	328.2	327.21	327.97	327.9	326.22	327.24	328.86	326.93	328.4	327.12	326.4	326.49	327.88	327.57	327.63	326.24	327.77	326.44	327.4	326.79	327.31	326.3	327.84	326.35	327.19	327.51	328.01	327.85	325.76
313.91	312.99	312.65	311.7	311.8	312.05	313.43	312.22	314.07	312.33	312.37	312.44	313.05	312.63	313.25	311.96	314.25	313.59	312.17	312.41	313.55	312.58	312.87	312.33	313.23	312.57	312.97	312.81	313.1	312.51	311.99	312.57	313.75	312.46	311.38	312.98	312.94	311.31	312.12	313.07	312.97	311.89	313.41	313.46	311.18	311.6	312.22	312.35	312.66	314.06
293.71	293	292.44	294.46	295.32	294.96	294.7	293.35	293.71	294.84	296.04	293.54	293.68	294.13	294.38	293.75	292.93	295.02	294.3	294.1	294.16	293	294	294.01	295.19	294.65	294.42	293.27	294.78	294.96	294.13	293.66	294.68	294.75	293.35	294.04	293.48	294.88	294.65	293.89	295.63	294.95	293.44	294.41	293.65	294.33	293.38	294.95	293.04	294.48
303.24	304.72	303.64	304	304.13	302.3	303.58	304.83	302.91	302.61	302.99	303.28	304.29	304.13	303.61	303.4	304	302.65	304.61	304.49	303.39	304.69	302.55	303.25	304.88	302.55	305.54	304.28	304.31	303.58	303.77	303.94	303.87	302.87	303.17	302.54	304.23	304.04	303.4	304.02	303.05	303.82	303.27	303.47	303.49	304.34	304.03	304.76	303.19	303.91
308.8	308.75	310.27	309.3	308.88	309.64	308.7	309.81	308.63	307.26	309.41	308.56	308.48	308.49	309.56	309.35	310.54	309.04	308.15	309.27	309.7	309.12	308.72	309.43	309.44	309.63	308.69	309.72	307.74	308.91	309.74	309.53	308.89	309.56	309.11	308.17	308.7	308.54	309.08	308.78	307.77	308.75	309.61	308.04	309.13	308.64	309.06	308.07	308.01	308.05
296.56	297.18	297.22	296.57	297.7	295	297.54	296.18	296.75	295.05	297.11	296.57	297.53	297.2	296.54	297.37	297.45	296.18	295.77	296.91	296.76	296.5	297.2	297.65	297.48	296.63	296.71	297.42	296.59	296.88	297.45	297.94	296.96	297.08	295.53	296.82	296.88	297.58	296.61	297.01	297.5	297.67	297.44	297.08	297.18	297.08	296.82	296.13	296.37	297.44
318.9	317.36	318.99	319.35	319.34	316.24	320.02	320.03	318.9	317.98	319.36	318.22	319.33	319.22	318.75	318.25	317.57	318.48	317.34	320.15	318.04	317.31	317.41	318.63	319.16	320.56	318.62	319.53	319.14	319.39	318.29	318.19	318.77	319.92	318.91	318.6	318.36	320.1	318.94	319.15	318.48	318.35	318.77	318.98	319.75	318.05	318.75	320.29	318.99	318.59
310.37	310.67	310.26	310.88	310.38	310.55	311.16	309.86	309.62	310.19	309.72	311.54	310.62	310.4	311.13	309.85	309.98	309.85	309.43	310.08	310.27	310.87	310.21	311.05	311.17	310.84	309.99	310.11	309.97	310.27	310.21	311.78	310.36	311.03	310.75	310.15	310.65	310.59	311.59	309.88	311.52	310.74	310	310.42	310.33	310.19	310.36	310.52	311.12	310.01
297.89	300.58	300.94	300.04	299.76	300.81	299.68	299.47	300.7	300.82	299.32	300.6	299.15	300.69	301.16	300.55	299.41	299.81	298.52	300.21	299.77	299.1	299.85	300.05	300.17	300.66	301.01	299.94	300.8	298.43	300.37	300.03	300.25	301.26	300.77	299.32	300.83	299.12	300.07	300.49	299.8	300.1	299.36	300.45	300.3	299.65	300.63	299.8	299.87	301.06
294.12	294.85	294.73	294.95	295.67	294.88	295.04	293.31	294.64	296.66	296.35	293.7	295.16	293.87	293.85	294.82	295.22	294.39	294.41	294.13	295.12	294.9	295.93	294.61	294.72	294.73	294.49	293.77	293.77	293.93	295.45	295.41	295.7	294.97	296.01	296.26	295.31	295.27	294.84	295.39	295.03	295.44	295.07	295.98	295.68	294.96	294.83	294.48	295.4	294.52
296.28	297.68	296.47	298.57	296.09	297.21	296.5	296.73	296.3	298.22	297.47	296.97	297.43	297.46	299.16	298.82	296.75	297.46	296.28	297.97	296.53	296.68	297.3	296.92	298.04	295.71	297.14	295.47	295.66	295.23	297.39	296.23	297.15	295.84	296.79	295.02	297.15	296.78	296.39	296.38	297.43	297.83	296.4	297.36	296.63	297.32	296.34	296.42	297.28	297.14
313.94	312.86	313.35	313.12	314.02	312.49	314.42	313.53	312.52	314.27	315.04	314.1	313.86	313.28	313.55	314.93	313.46	314.41	313.58	314.04	314.49	314.46	313.2	315.36	313.93	314.84	312.61	315.06	313.83	315.43	312.41	314.35	314.69	314.21	314.71	312.89	313.78	312.96	313.63	314.2	313.3	313.75	313.44	314.8	314.55	313.62	312.68	313.87	314.34	313.76
327.17	327.78	326.89	326.17	327.86	327.65	329.05	328.32	325.66	326.29	328.13	326.13	328.04	328.7	327.92	327.89	327.54	328.36	327.02	328.11	327.87	326.77	328.61	328.38	326.98	328.63	328.46	328.42	328.53	328.19	327.61	327.77	326.93	327.87	328.03	326.94	327.38	328.3	328.74	328.45	327.92	327.28	328.58	326.64	327.12	327.79	328.34	328.42	327.83	327.92
312.12	313.05	312.58	312.62	313.06	313.82	313.68	312.64	312.1	312.06	312.36	312.33	311.95	313.84	311.65	312.01	312.83	313.43	311.65	312.22	312.69	312.44	312.26	312.85	311.64	312.88	312.77	312.13	313.51	313.59	311.16	313.23	313.06	312.42	313.89	312.76	311.8	313.71	313.1	312.48	313.49	313.1	313.33	313.43	312.75	313.38	312.49	313.28	312.54	312.21
313.14	313.79	313.93	314.22	312.85	313.32	312.97	314.25	313.14	312	313.15	312.99	312.76	313.03	312.57	311.31	313.76	313.22	312.32	313.24	312.66	312.94	311.89	312.96	312.84	313.67	312.19	313.52	312.6	314.23	312.96	312.58	313.94	312.35	313.23	313.13	313.25	313.56	313.26	313.22	312.59	313.15	313.89	312.81	312.9	313.3	312.57	313.12	311.95	313.61
305.79	308.29	307.04	306.84	306.48	307.09	304.79	306.83	305.97	306.36	306.06	305.24	305.48	305.85	305.1	305.24	304.36	306.67	304.93	306.11	306.05	306.68	305.27	306.56	306.2	305.64	306.08	307.5	306.31	306.25	307.58	306.45	306.16	304.31	305.94	306.39	307.35	306.79	306.21	306.43	306.47	305.03	307.03	307.54	306.45	306.35	306.78	307.03	304.71	305.93
312.18	311.46	311.65	309.16	310.46	311.57	310.68	310.97	310.53	311.67	310.92	311.43	310.54	310.55	310.19	309.84	310.78	311.57	310.6	311.12	309.98	310.87	311.82	312.21	311.02	311.32	310.18	310.38	310.68	310.18	310.72	311.37	310.11	311.45	311.71	311.33	311.46	311.01	310.7	310.77	310.98	312.27	310.63	310.19	310.35	310.72	311.35	311.85	310.21	311.95
317.79	317.33	315.93	317.66	316.91	316.6	316.77	318.14	318.04	317.49	316.65	316.23	317.09	317.89	316.2	317.73	316.28	317.3	317.67	316.46	315.89	317.48	317.8	318.09	316.5	315.95	317.8	316.05	318.38	315.85	317.07	317.81	317.84	317.47	317.99	316.45	316.79	317.6	317.45	315.84	317.73	317.03	316.44	316.77	316.42	317.05	315.56	317.82	316.71	318
295.94	298.03	297.05	296.83	296.99	295.63	297.12	294.99	297.09	295.65	296.62	296.63	296.59	296.06	295.75	296.67	296.91	297.3	296.8	296.57	297.06	298.14	296.91	297.47	297.47	295.83	296.7	296.14	297.24	295.16	295.76	295.67	296.11	296.41	296.89	297.79	296.74	298.36	295.91	296.35	298.62	296.51	297.08	297.36	298.16	297.21	296.96	296.29	296.84	296.87
301.46	303.35	303.02	304.38	302.97	303.54	303.44	301.83	301.63	301.73	303.26	302.37	304.17	302.39	302.72	303.05	301.55	302.48	303.56	303.18	302.09	304.37	303.22	304.05	303.6	303.34	303.64	303.29	302.5	302.38	303.23	304.34	301.96	303.79	301.3	303.09	302.73	302.54	301.83	303.48	301.95	301.48	304.32	301.75	301.55	302.5	303.31	303.59	302.02	303.01
303	301.11	301.48	300.56	301.75	301.68	302.34	300.84	301.11	299.93	300.45	300.27	301.18	301.47	301.12	301.17	300.74	300.41	302.88	301.66	300.77	301.28	301.39	300.72	301.01	301.48	301.21	301.49	300.76	300.72	300.76	299.69	301.29	300.42	300.71	300.2	298.7	301.41	301.34	301.18	300.37	301.2	300.88	302.13	301.19	300.39	301.11	301.67	301.33	300.97
314.93	315.3	314.78	315.56	315.33	313.4	314.63	314.93	315.05	315.4	316.28	314.67	314.38	314.51	315.29	314.57	313.9	314.47	314.65	315.15	314.35	314.81	315.33	315.95	314.87	314.06	313.33	313.59	314.95	314.25	314.78	314.08	314.35	313.05	316.33	314.1	314.7	315.49	314.76	315.12	314.17	314.22	315.99	314.38	314.18	314.14	316.24	315.49	314.89	315
312.02	311.87	310.73	312.26	310.1	309.93	311.57	311.92	311.22	311.99	310.68	310.75	310.99	312.01	311.81	310.52	309.48	310.97	310.27	310.03	311.01	310.86	309.17	311.2	311.3	311.47	311.44	310.8	310.3	310.93	312.27	310.76	310.92	312.13	312.09	310.33	311.33	311.92	310.3	311.33	309.83	309.49	309.34	310.29	311.85	309.78	310.38	309.69	310.15	310.31
305.72	307.79	305.95	306.77	307.05	307.29	305.84	306.97	306.94	306.74	306.89	307	305.44	306.7	306.83	306.8	306.84	307.58	307.16	306.32	307.1	306.58	306.49	304.7	306.24	306.69	306.2	306.46	305.92	307.6	306.29	306.86	306.58	306.13	306.12	306.13	306.73	307.24	307.76	306.45	306.86	307.52	307.4	306.38	306.19	306.63	306.79	306.47	306.23	306.44
312.66	311.63	310.36	309.28	311.02	310.22	310.15	310.31	310.78	309.36	311.23	310.4	308.82	311.9	311.61	312.16	310.6	310.51	310.85	311.52	310.54	311.1	309.96	311.21	311.13	311.02	311.13	310.71	311.82	309.92	311.22	311.59	311.68	311.32	311.23	311.83	310.69	311.3	312.97	310.92	312.03	311.99	311.22	311.11	311.39	310.33	311.29	311.21	311.04	311.78
310.5	308.31	309.88	308.88	309.32	309.77	309.72	310.43	308.42	309.59	310.08	310.49	309.71	310.23	309.16	309.44	310.28	310.25	308.8	310.76	310.05	311.03	309.5	308.76	309.72	310.48	308.75	309.74	309.43	310.78	309.69	308.75	310.26	311.01	309.02	310.26	309.28	309.61	309.51	309.39	310.44	309.07	308.5	310.77	310.41	310.25	310.51	309.61	308.76	309.31
309.11	309.27	308.58	309.54	307.51	308.93	308.77	308.62	308.65	307.7	308.41	308.63	308.87	308.9	308.29	308.39	308.57	309.04	309.75	309.88	310.1	308.05	308.64	308.1	308.92	310.26	307.61	308.32	309	310.31	309.1	310.59	309.8	308.9	307.43	308.98	308.63	310.04	308.31	308.74	309.09	308.88	308.16	308.86	308.07	309.11	309.57	309.55	308.58	309.79
306.38	304.8	306.18	305.24	304.47	305.13	304.42	304.57	307.29	305.74	305.44	305.85	305.31	304.42	305.56	304.68	305.1	304.53	306.12	306.34	304.48	306.61	305.16	306.21	306.67	306.02	304.85	305.47	305.27	305.12	305.82	304.92	305.89	305.05	306.2	305.58	306.99	305.67	305.81	306.06	305.05	305.22	306.48	306.67	304.43	304.38	304.43	303.94	305.62	304.4
303.94	305.57	304.34	305.68	303.96	305.61	304.07	305	305.12	305.82	306.7	304.68	305.86	306.25	304.8	304.22	304.98	305.85	305.93	304.27	303.58	305.63	306.96	305.04	304.38	304.86	303.9	305.73	305.75	304.68	304.82	306.73	303.93	304.21	306.41	306.27	305.42	304.7	305.59	306.24	305.25	305.07	304.53	303.3	305.79	305.48	305.58	305.43	304.9	306.39
315.04	315.03	314.83	313.8	314.88	315.9	315.05	315.76	315.83	315.14	314.58	314.92	314.85	314.02	314.56	314.77	314.36	315.08	314.83	314.76	314.47	315.57	315.36	315.12	314.4	314.2	313.4	314.74	313.9	313.93	314.94	315.11	314.18	316.05	315.97	314.57	314.99	315.14	316.04	314.74	315.03	314.93	314.67	314.44	314.03	314.45	314.56	314.04	315.22	314.36
309.35	309.03	309.4	309.51	309.26	308.05	309.72	309.51	308.51	308.66	309.5	307.44	310.91	309.4	309.73	308.55	309.64	308.56	307.94	308.01	308.74	307.64	308.41	308.95	309.08	309.87	310.09	309.26	307.52	308.58	308.78	308.67	307.85	309.19	308.67	309.68	308.29	307.92	308.61	309.12	307.66	308.9	308.3	308.9	307.85	309.96	309.32	308.67	308.3	308.3
293.65	294.94	293.19	293.67	294.02	293.93	293.43	292.78	294.53	293.11	295.01	293.43	292.68	293.38	293.31	293.7	294.7	294.37	294.73	294.66	295.22	291.79	294.55	295.27	294.74	294.22	293.56	293.81	293.44	293.99	295.26	292.81	295.1	293.3	293.65	295.82	295.29	294.31	294.8	294.22	293.95	293.37	294.85	294.29	292.26	293.29	293.33	294.43	295.89	294.57
293.05	293.9	294.21	294.38	293.93	294.61	293.82	293.35	293.42	293.88	295.1	294.22	293.92	294.51	294.27	294.41	293.81	294.51	294.84	294.56	291.99	295	295.62	293.79	294.24	294.89	293.34	293.67	294.38	295.54	293.05	294.4	296.05	293.3	293.32	294.7	295.89	294.25	293.83	294.65	295.29	294.59	294.02	295.37	296.08	294.51	294.34	294.59	294.21	293.97
305.81	305.54	305.22	304.42	303.55	304.58	305.3	305.45	304.44	304.95	304.22	305.33	305.59	305.43	303.54	304.15	305.62	306.23	303.88	304.33	304.48	304.17	305.02	305.22	303.87	304.37	305.59	304.24	305.29	304.64	303.79	304.85	305.64	306.23	303.39	304.91	305.47	304.63	303.4	303.29	305.5	302.8	306.17	305.37	303.83	303.88	305.12	303.65	303.47	305.69
296.67	296.99	295.96	296.03	297.64	297.48	296.15	297.04	296.04	298.57	297.94	296.71	296.04	298.2	296.26	298.16	297.96	296.92	295.74	296.6	296.19	296	297.54	297.71	295.88	295.39	296.64	296.89	295.68	297.13	296.71	297.09	295.62	296.15	297.06	296.82	297.32	297.35	296.66	296.69	296.69	296.45	296.79	297.09	296.69	297.12	296.88	296.54	296.14	296.99
318.84	319.27	318.78	317.43	317.45	318.72	318.38	317.89	317.61	318.38	318.19	316.34	318.47	318.84	318.4	317.27	319.39	317.12	318.02	317.14	317.74	318.27	319.09	318.04	317.88	317.49	318.92	318.43	316.62	318.71	318.18	317.44	318.03	318.2	318.86	318.54	318.97	318.07	317.99	317.96	319.01	318.23	320.08	317.26	318.98	317.57	318.48	318.49	316.08	318.73
304.3	305.58	305.13	306.18	307.08	305.14	305.14	304.82	305.55	304.81	305.41	305.86	305.02	304.75	304	306.45	307.52	305.85	304.8	304.19	305.26	304.69	304.49	305.39	304.95	305.7	306.21	306.24	304.53	306.07	306.65	304.07	304.82	306.31	305.53	307.28	305.94	304.93	305.63	305.83	303.8	305.65	305.51	305.51	305.97	305.86	305.85	305.33	305.91	306.49
326.62	326.38	327.37	328.19	328.06	326.41	326.62	324.9	327.62	327.99	326.04	327.85	327	325.91	326.78	327.82	327.25	326.41	326.37	326.26	326.01	325.42	327.46	327.01	326.62	325.93	326.62	327.99	328.24	326.61	326.45	325.88	326.03	327.01	327.19	327.51	326.68	327.61	327.93	327.21	326.44	327.96	326.06	326.85	327.58	327.59	327.16	327.46	326.87	327.18
312.93	313.27	312.98	312.62	314.8	312.1	312.06	313.42	313.23	312.36	313.32	312.94	313.31	315.03	313.67	312.91	312.38	312.75	313.51	313.83	313.68	314	313.08	313.08	313.77	313.74	314.19	314.03	312.95	313.22	313.13	314.5	312.79	313.12	313.09	313.66	312.99	312.9	313.52	312.77	314.07	313.84	313.04	314.06	312.69	312.91	313.03	313.7	312.68	314.09
303.41	305.07	306.08	305.11	304	303.89	303.64	303.78	304.35	304.62	304.53	304.89	303.79	303.46	304.67	304.37	304.14	304.53	304.31	303.99	304.92	304.82	304.47	304.1	303.85	304.12	303.25	304.37	304.02	303.46	305.56	305.09	304.54	303.54	305.15	302.58	305.79	305.71	304.52	304.29	305.07	304.13	304.93	303.91	304.25	304.48	305.33	305.57	305.01	304.89
303.51	303.76	303.71	302.74	302.81	303.49	304.23	303.6	304.21	304.35	303.71	301.9	304.41	303.04	303.29	303.4	302.96	303.42	303.37	303.32	304.33	303.58	303.44	304.35	304.48	303.96	303.37	302.58	302.53	302.32	302.74	302.49	304.02	303.09	301.8	303.61	304.77	303.55	303.84	304	302.94	304.62	303.26	304.49	304.61	303.54	304.13	302.88	303.09	303.17
295.34	293.65	295.09	293.54	294.12	294.08	293.97	294.15	293.29	294.78	294.45	293.04	294.91	294.53	294.11	293.93	294.98	293.78	293.76	294.69	293.38	293.18	293.76	295.04	294.3	294.48	294.1	294.88	293.42	294.85	293.77	294.24	294.6	296.65	295.05	292.87	293.95	294.62	293.97	295.06	294.81	294.68	294.01	293.75	294.55	294.39	293.58	293.8	294.34	294
293.63	293	293.81	293.48	294.84	295.01	293.96	293.97	294.85	294.49	294.45	293.98	292.7	294.43	294.98	294	293.06	294.44	294.17	293.33	293.71	293	294.66	292.89	294.81	293.51	294.61	294.07	294.75	293	294.24	295.05	294.32	293.43	295.15	292.17	294.2	294.97	294.66	293.39	293.35	293.82	292.89	294.26	293.83	293.2	295.85	293.68	294.52	293.99
297.84	296.75	295.36	297.13	295.93	296.53	296.47	295.64	298.17	294.94	296.88	298.07	297.91	297.31	297.55	297.27	297.58	295.72	296.89	295.66	296.36	296.96	297.67	295.56	297.36	297.42	297.24	296.69	295.67	295.76	297.23	297.17	296.98	297.43	296.77	296.2	297.01	295.2	297.94	296.56	296.6	296.17	296.87	297.02	296.4	297.54	296.64	296.68	297.91	296.26
313.94	312.43	311.84	313.21	313.29	313.75	312.71	312	312.76	313.17	313.69	312.34	312.7	313.16	312.6	312.42	313.17	311.63	313.62	312.89	311.79	313.28	313.75	312.33	312.53	314.27	312.2	312.51	314.4	313.42	312.42	313.03	312.46	313.35	313.73	313.23	313.58	313.25	312.59	313.21	313.42	313.28	311.83	313.35	312.3	313.21	312.4	312.88	312.61	312.51
318.17	318.68	316.15	318.13	317.63	317.39	318.36	317.47	317.12	317.49	316.55	318.05	316.16	317.47	316.63	317.45	316.39	318.16	317.42	318.62	317.53	317.07	316.49	317.49	315.74	317.3	317.32	316.13	317.85	316.76	318.38	316.26	318.08	317.04	317.42	317.24	316.4	317.3	318.31	317.44	317.34	317.83	317.63	317.69	316.88	317.27	316.43	317.92	317.75	317.03
315.23	315.34	314.63	315.34	315.17	315.14	313.23	313.95	314.47	314.65	315.4	315.27	313.1	314.63	314.71	314.49	315.44	315.59	315.65	313.91	313.84	315.85	314.67	314.92	313.88	313.92	314.42	316.4	314.84	314.19	314.29	315.37	315.92	314.56	314.54	313.56	315.15	315.8	316	314.57	314.71	314.83	315.23	313.54	314.74	313.35	314.5	314.07	314.19	315.34
304.6	304.67	305.58	304.01	304.57	303.28	305.21	303.65	304.84	304.36	304.38	304.75	303.71	305.08	304.55	303.91	305.07	303.97	303.83	304.9	303.14	304.39	303.91	304.6	304.1	302.39	305.21	304.63	304.96	304.41	303.82	304.62	304.68	304.62	305.24	304.26	305.38	303.83	304.27	304.09	303.39	303.74	303.71	304.79	303.11	303.13	303.76	303.16	302.8	303.63
300.38	301.93	301.72	301.12	300.56	299.83	301.08	300.95	300.91	300.62	301.48	300.48	301.22	299.77	301.17	301.84	301.98	300.41	301.35	299.38	300.65	300.53	300.6	301.65	301.27	301.41	300.32	300.65	300.67	301.68	300.45	302.78	301.97	300.14	301.46	300.02	301.2	300.5	301.82	300.55	302.29	300.95	301.3	301.37	301.18	301.4	300.72	300.69	300.79	301
303.21	302.34	302.83	302.39	303.06	303.09	302.07	301.61	302.58	302.31	301.75	303.12	302.21	303.82	301.96	302.4	303.08	302.01	301.44	302.01	303.05	302.31	302.04	301.54	302.26	301.97	302.17	303.73	301.96	301.8	303.44	303.36	302.77	300.8	302.39	302.84	301.4	301.44	302.73	302.82	302.38	302.04	303	301.52	302.28	301.58	301.71	302.77	302.47	302.96
318.55	317.53	319.66	317.25	318.67	319.19	318.55	318.34	318.3	317.57	319.31	319.05	318.21	318.47	318.56	318.78	316.86	320.4	318.84	318.92	320.13	320.14	319.08	317.87	316.93	318.08	316.9	318.38	318.52	318.39	317.88	318.26	318.95	318.87	317.35	317.32	318.58	319.57	318.74	319.13	319	319.29	318.81	317.64	317.11	319.09	318.39	318.52	317.96	318.31
319.52	319.16	319.22	318.52	319.96	319.71	319.97	319.5	319.49	317.86	320.16	320.05	319.11	318.1	319.6	318.28	320.43	320.03	319.55	319.34	320.06	319.49	319.34	319.27	320.82	319.74	318.44	319.98	319.15	319.27	319.1	319.86	319.1	318.64	318.38	319.76	320.68	320.13	319.86	318.45	318.84	318.99	320.67	319.67	317.96	319.5	318.99	319.28	317.84	319.18
313.6	314.75	313.55	312.83	312.89	314.57	312.73	313.74	313.87	314.9	314.12	313.16	314.58	313.5	313.58	313.43	313.67	315.71	312.82	314.37	313.22	314.11	314.56	313.67	314.63	313.91	313.76	314.67	313.68	314.83	314.29	313.32	313.49	313.79	314.23	313.1	312.97	315.16	315.13	313.97	314.64	312.77	312.18	314.81	314.21	313.5	314.04	313.8	313.66	313.05
313.22	312.72	313.82	312.75	314.58	313.87	314.44	314.08	312.94	312	313.4	314.86	315.32	312.93	312.48	315.08	314.01	314.82	314.77	314.69	314.78	315.24	314.33	313.94	314.94	313.64	314.99	313.7	313.63	313.95	314.15	313.78	314.12	315.01	313.88	313.22	314.64	313.63	314.01	313.83	314.7	313.88	314.25	315.51	313.35	314.75	312.79	313.05	314.02	313.27
303.27	302.81	303.08	303.32	302.5	302.62	301.43	301.98	302.42	302.67	302.67	302.79	302.96	303.44	303.06	303.21	302.38	302.14	303.03	303.24	302.45	303.01	303.28	302.3	302.88	303.2	302.82	303.02	303.13	302.74	302.95	302.25	302.78	302.39	303.93	302.85	301.89	302.76	305.09	302.39	303.36	303.6	303.55	303.02	303.52	303.32	303.72	303.56	303.1	301.83
296.96	295.5	296.21	296.39	297.66	297.43	297.37	297.22	297.22	296.45	297.09	295.66	295.65	297.38	295.86	297.26	297.17	296.69	296.73	297.66	296.44	296.29	296.57	297.01	297.87	296.43	297.83	296.47	298.01	296.48	295.67	296.13	296.83	298.06	297.06	297.66	296.04	296.27	297.73	296	296.7	296.12	296.42	297.01	297.01	296.96	296.77	295.96	297.36	297.47
313.3	312.48	312.72	312.82	312.88	313.62	313.6	312.44	312.97	312.45	313.92	313.76	313.66	311.21	313.49	311.73	312.43	311.81	312.61	313.11	312.79	313.68	311.98	314.37	313.33	313.23	311.99	313.73	312.65	312.19	312.47	312.31	313.31	312.65	312.92	312.13	313.21	312.97	313.09	311.94	312.16	312.35	312.84	312.77	312.52	312.7	311.59	313.64	312.79	313.1
296.32	297.62	297	297.03	296.83	296.02	297.92	297.04	295.72	296.53	298.08	297.53	296.86	296.67	296.88	296.73	297.35	297.22	297.12	298.99	297.25	297.87	296	296.77	295.62	297.03	297.61	297.13	296.99	295.45	296.85	296.8	297.67	297.49	297.57	296.08	298.52	295.64	296.9	296.62	295.95	296.5	297.79	296.29	296.85	296.67	298.11	296.85	296.02	297.03
293.88	293.95	294.91	293.79	293.81	295.63	294.07	294.22	292.66	294.17	294.82	293.9	294.49	292.94	294.15	295.51	293.97	293.29	294.01	293.77	293.67	294.47	293.71	294.29	294.28	294.39	293.54	293.89	294.19	294.17	293.37	294.95	292.78	293.73	294.12	294.61	294.58	293.98	293.87	294.01	294.12	295.86	294.89	293.52	294.13	295.02	294.39	293.97	293.82	293.09
299.67	299.54	300.84	300.64	300.29	301.02	300.17	297.87	300.36	299.79	299.81	298.58	300.17	300.85	300.94	300.95	299.07	299.68	299.77	300.35	300.25	300.03	299.73	300.39	300.77	299.73	300.28	299.43	299.88	301.31	300.08	299.14	300.06	300.64	300.08	300.24	300.79	300.99	299.37	299.56	300.46	299.33	299.44	300.61	299.98	299.89	299.57	300.41	299.77	299.79
304.12	305.46	303.54	304.21	303.97	305.8	305.16	304.32	304.16	304.72	303.66	305.3	304.72	303.56	304.21	304.16	304.73	304.49	304.34	303.93	305.69	303.71	303.79	303.87	303.3	304.85	303.83	305.45	304.62	305.05	305.26	304.21	304.44	304.8	304.96	303.34	305.09	303.98	305.26	303.48	303.43	304.14	305.97	304.7	305.84	304.99	304.68	304.26	303.89	303.45
303.95	304.66	303.66	304.25	304.84	305.31	304.35	305.31	304.68	304.23	304.35	304.6	304.61	303.29	303.42	304.38	304.07	304.33	304.16	304.43	304.76	305.18	304.33	305.22	304.48	303.4	304.24	303.17	304.18	304.63	304.08	303.52	303.74	305.1	304.42	304.44	304.74	304.21	303.33	303.92	304.35	303.51	304.93	305.05	303.3	304.24	303.97	304.48	305.41	305.74
295.44	295.25	295.83	294.24	294.99	296.14	295.57	294.87	296.76	296.02	294.54	294.68	294.31	294.22	294.18	294.79	295.09	295.87	294.44	295.17	295	294.76	295.13	293.86	295.25	295.01	295.89	293.76	295.42	295.52	292.35	294.6	295.94	296.23	294.1	296.66	293.99	294.29	295.89	292.75	294.6	294.82	294.97	295.34	294.17	295.01	295.41	296.06	294.22	293.42
310.85	310.8	309.7	310.18	308.7	309.54	309.29	309.96	309.52	310.7	309.59	310.21	309.7	309.7	310.1	309.91	308.66	309.51	309.63	309.45	310.16	308.65	309.95	309.48	310.01	309.51	309.83	309.69	310.45	309.62	309.82	309.75	311.72	311.65	309.45	310.41	309.49	308.88	311.07	309.07	310.61	310.52	310.51	309.92	310.13	309.55	309.43	309.85	309.26	309.48
295.22	297.74	297.54	297.67	296.02	296.9	297.09	298.09	295.76	297.01	297.14	298.48	296.54	298.03	296.31	296.24	297.63	296.74	297.3	296.6	297.76	295.52	296.18	297.77	298.3	296.38	295.76	295.62	297.15	297.1	297.41	295.85	298.05	296.56	296.92	296.27	297.31	296.8	296.81	296.44	297.26	297.98	296.28	297.19	296.13	297.91	297.36	296.85	297.9	298.2
312.45	312.06	312.85	311.69	311.8	312.89	311.73	312.44	311.56	312.12	313.02	312.24	313.09	312.22	311.25	312.12	311.87	314.23	311.8	312.61	312.48	311.19	313.16	311.44	311.94	312.74	313.29	311.17	311.18	311.09	312.72	311.81	312.38	311.68	312.07	311.49	313.5	312.97	311.61	312.2	311.48	312.11	312.06	312.85	313.04	311.85	312.1	312.01	312.38	311.57
307.87	306.93	307.11	307.48	306.63	306.75	307.28	306.56	307.35	308.25	307.09	306.79	307.62	306.66	307.32	308.11	308.47	307.3	308.36	306.98	306.13	307.61	306.59	307.9	308.06	306.96	306.44	307.81	306.15	308.24	307.17	307.77	306.81	307.12	306.63	307.83	307.82	306.93	305.64	306.29	305.82	307.55	307.81	307.64	307.79	306.99	307.09	306.46	306	309.21
308.86	309.32	308.29	308.32	308.86	309.31	309.4	308.44	309.2	309.04	308.01	307.81	309.55	309.18	309.76	308.45	309.28	308.61	309.79	309.38	308.58	308.1	307.94	308.33	308.38	307.85	309.07	310.51	307.73	308.65	308.39	308.34	308.84	308.99	309.05	309.23	308.81	307.91	309.38	308.95	308.97	308.84	308.79	308.3	307.63	307.48	309.36	309.33	307.68	309.15
314.1	312.96	313.13	310.91	312.81	313.38	313.21	313.1	314.16	314.12	312.72	311.49	313.08	311.91	312.31	313.89	311.53	313.78	312.4	312.85	311.99	312.83	312.96	312.09	310.88	312.73	314.07	311.67	314.2	313.2	313.25	311.64	314.16	312.78	312.82	312.75	313.31	313.76	313.21	312.59	313.51	312.14	312.06	312.39	314.24	312.75	313.56	313.19	313.6	311.71
318.16	318.43	318.05	318.53	317.99	318.75	319.33	318.13	317.78	319.12	318.29	318.76	318.78	317.03	319.29	318.34	318.69	318.28	318.28	317.73	316.09	318.94	318.99	316.57	318.75	318.58	318.9	318.37	317.2	318.08	318.37	317.53	317.22	319.6	318.29	316.61	318.26	317.43	317.27	316.44	318.21	316.63	318.65	318.53	318.59	317.2	316.85	318.81	317.93	318.32
305.47	305.49	305.43	307.17	305.74	305.95	306.14	306.09	307	306.24	305.15	305.02	305.2	305.49	304.79	305.89	305.72	306.13	306.19	305.83	305.66	306.26	305.51	305.72	305.63	305.39	306.21	305.25	306.44	306.18	303.88	306.3	306.39	304.78	304.75	305.53	306.07	305.17	305.61	304.8	304.77	305.73	305.72	304.25	304.36	304.97	305.42	306.34	305.58	304.99
303.63	303.62	304.28	303.08	304.84	303.26	304.45	302.63	302.85	303.99	305.51	303.46	304.44	304.41	303.43	303.98	303.29	303.12	304.93	303.58	303.52	304.29	304.51	304.72	303.77	302.97	303.8	304.99	303.68	304.54	304.6	303.44	304.01	303.67	303.66	303.5	303.97	303.34	302.86	305.25	303.42	303.47	304.08	302.68	302.98	303.69	304.8	303.62	304.81	302.75
307.36	304.54	306.87	307.39	306.13	306.59	306.17	307.23	306.24	306.12	306.75	307.06	306.34	305.61	307.17	306.06	305.79	305.66	305.85	306.09	306.2	305.9	305.91	307.12	305.79	306.6	307.03	305.63	307.31	307.72	306.5	306.36	307.11	306.46	306.21	306	304.78	306.04	305.63	307.84	307.18	306.16	307.1	306.8	306.99	306.46	308.85	307	305.84	306.54
328.17	327.45	329.63	329.35	326.46	328.86	326.43	327.79	328.11	328.13	328.5	326.1	327.73	327.11	328.48	329.42	328.81	326.9	328.45	326	328.42	328	327.85	327.03	327.87	327.93	328.64	327.52	327.68	326.84	327.66	327.46	328.54	327.25	328.69	328.23	328.3	327.88	327.5	327.06	327.6	328.44	327.67	327.72	328.39	327.86	326.71	329.97	326.79	327.14
315.51	316.19	314.2	313.24	315.35	313.91	314.86	315.46	315.18	315.28	315.81	315.27	314.59	315.31	314.29	316.16	314.49	315.96	314.66	315.51	315.54	316.26	314.91	314.85	314.19	315.61	315.18	314.56	314.67	315.56	314.92	315.08	314.74	314.23	315.22	315.12	314.78	314.09	314.62	315.4	315.45	314.34	315.3	314.91	313.89	314.49	314.84	315.23	314.51	315.42
318.88	320.06	319.57	319.52	319.07	319.14	319.83	318.96	318.25	318.31	319.03	320.09	318.52	319.47	319.53	319.18	318.83	318.74	320.22	319.58	319.06	319.1	320.23	318.91	318.35	319.65	318.79	319.5	320.26	319.72	320.06	319.95	319.61	320.16	319.37	320.11	319.77	319.03	319.45	318.19	319.11	319.88	317.74	319.26	319.75	320.12	318.74	319.54	319.11	320.43
312.33	313.36	312.94	311.69	312.33	313.32	312.03	312.09	312.49	311.83	312.76	311.61	312.08	313.8	311.52	312.75	312.46	311.06	311.72	312.22	313.46	314.2	312.27	312.53	313.19	312.19	312.04	313.51	312.75	311.7	311.94	314.27	312.21	313.63	312.8	312.68	312.78	312.75	313.43	313.15	312.69	312.93	312.09	312.49	312.01	312.27	311.27	312.83	312.76	311.14
308.92	307.97	308.17	309.25	308.97	309.18	308.81	308.45	309.29	308.34	308.61	308.26	308.94	308.72	307.43	309.42	309.48	308.84	309.4	308.14	309.37	310.57	309.22	308.61	306.22	308.81	308.04	310.25	310.5	309.37	309.63	309.49	309.5	308.87	309.14	310.4	309.56	308.15	308.07	309.91	308.15	308.52	308.78	309.7	306.9	308.36	308.84	308.9	308.48	310.22
301.48	302.94	303.36	304.63	303.49	304.48	303.26	303.07	304.44	303.11	304.21	304.68	303.32	302.23	302.56	303.99	303.8	304.15	303.59	304.34	304.42	304.13	304.46	302.27	301.93	305.41	305.41	304.87	304	303.18	303	303.67	302.8	302.7	303.01	302.97	302.75	303.46	302.34	304.04	304.62	303.1	304.8	303.94	302.72	302.92	304.16	303.37	302.54	303.93
305.87	305.56	305.36	304.98	306.21	303.97	306.88	305.22	305.66	305.04	306	304.53	306.14	305.96	306.9	305.68	305.4	305.33	306.12	306.24	305.29	305.86	304.95	304.84	305.46	306.77	305.78	305.71	305.03	305.74	306.2	305.76	307.12	304.6	305.96	305.78	305.47	306.44	305.38	304.58	304.6	305.92	305.13	305.6	304.82	306.17	305.57	304.51	306.41	305.1
293.47	294.85	294.17	293.4	294.1	293.44	294.67	294.44	293.93	294.94	294.13	293.66	294.57	294.93	294.15	293.88	294.64	293.49	293.87	293.03	295.33	293.49	293.77	293.63	294.08	294.03	292.65	295.84	293.07	294.16	294.31	293.23	294.6	294.3	293.57	293.8	293.23	293.93	293.89	295.49	294.49	294.23	293.1	294.21	292.02	292.93	293.97	293.66	293.15	294.58
311.72	311.91	312.81	312.68	311.43	312.54	310.83	312.67	314.04	311.91	311.71	312.85	312.38	312.03	312.52	312.55	312.32	312.46	311.7	313.01	312.22	312.56	312.35	311.26	310.74	312.62	311.51	310.92	313.81	312.36	311.19	312.52	312.4	311.82	311.36	312.55	313.36	311.82	310.93	312.01	313.03	312.38	311.79	313.39	313.91	312.72	311.02	313.3	311.46	312.31
310.59	309.9	310.62	310.56	311.93	309.58	311.08	310.27	311.55	311.81	311.63	312.29	311.18	310.76	310.11	309.98	310.71	310.84	311.92	311.48	310.13	310.79	311.07	310.04	311.81	313.31	310.57	310.68	311.31	310.11	310.7	311.61	311.32	313.12	310.5	310.53	311.93	310.17	310.95	309.95	310.14	310.95	309.98	310.61	310.33	312.28	309.42	311.63	311.4	310.46
302.29	301.6	302.37	301.54	302.35	303.34	301.67	302.37	302.4	301.99	302	303.21	301.9	304.23	302.18	301.21	301.66	301.76	302.17	302.22	304.21	302.62	303.12	302.97	303.86	302.43	303.58	303.29	301.77	301.8	303.56	302.59	302.97	301.29	302.23	301.89	302.19	302.1	302.85	301.82	302.03	302.35	302.45	301.95	303.24	301.38	302.63	301.92	301.74	302.95
312.5	311.28	312.45	312	311	310.82	311.43	311.86	313	312	312.47	311.72	310.77	312.42	313.02	312.79	313.35	312.64	312.86	310.59	311.72	312.72	311.25	311.92	312.38	312.82	311.1	310.21	311.43	312.43	313.1	312.84	312.61	311.88	311.54	313.29	313.38	311.38	311.3	311.59	312.43	312.04	311.08	311.53	312.57	312.43	312.42	312.92	311.96	312.81
314.49	313.17	311.88	312.45	313.04	314	313.67	311.96	314.09	312.22	312.12	312.66	312.71	312.67	312.04	313.42	313.26	312.46	313.62	312.89	313.91	311.69	314.3	312.64	313.52	312.54	312.06	312.77	313.47	313.17	312.3	312.69	313.49	314.06	312.35	312.45	312.83	312.6	311.89	314.39	311.94	313.04	310.8	312.86	314.53	312.48	311.96	312.97	313.89	313.83
314.82	314.7	315.27	315.46	313.16	315.83	314.91	314.09	313.59	315.23	314.88	314.67	314.37	314.54	315.42	314.41	314.04	315.05	314.21	312.81	314.32	314.77	315.09	314.8	314.15	313.99	315.32	315.02	315.11	313.37	314.2	314.99	316.47	315.24	314.28	315.14	316.13	315.32	313.96	314.37	314.12	313.81	314.29	314.25	315.65	315.09	314.5	313.91	313.69	314.27
303.16	302.42	304.43	302.4	303.92	303.25	303.85	303.75	303.75	303.35	303.31	303.7	304.5	303.12	305.04	303.22	302.7	303.25	303.6	302.84	303.95	303.9	302.84	302.34	303.64	303.83	302.97	301.55	301.88	303.09	301.99	302.77	303.4	303.23	302.77	302.62	303.25	304.04	301.84	304.26	304.04	301.75	304.45	303.65	303.36	304.46	303.66	304.61	304.4	303.76
302.03	303.03	301.5	302.25	303.09	303.49	302.4	303.49	302.6	302.98	303.37	303	302.74	302.66	302.57	304.07	302.96	303.34	302.8	302.07	301.85	301.83	301.72	301.63	301.56	302.61	301.58	302.07	302.46	301.88	303.04	303.08	303.74	302.31	303.42	301.47	303.6	302.96	302.03	302.24	302.06	303.43	302.46	302.18	302.75	302.6	302.01	302.09	302.42	301.6
295.29	295.38	294.67	294.39	294.79	295.45	293.83	294.34	296.12	294.93	295.66	295.35	295.84	294.38	294.97	294.55	294.71	295.2	294.58	295.82	295.09	294.49	294.18	294.58	295.52	295.07	294.27	295.09	294.23	295.95	296.82	294.87	293.96	294.06	294.64	294.93	295.55	296.03	294.87	294.94	295.95	294.35	294.25	296.66	294.07	294.13	294.1	295.27	295.38	294.51
294.41	296.13	294.45	294.43	293.85	293.46	294.03	292.61	294.88	293.94	295.73	294.7	293.55	294.4	294.24	294.05	293.78	294.29	294.6	295.6	294.2	293.64	292.94	295.13	295.28	293.92	293.96	293.44	294.2	293.57	296.07	292.13	294.7	295.27	293.74	293.49	294.81	293.63	294.46	294.3	292.52	294.15	292.75	294.25	293.62	295.23	294.19	293.15	293.81	293.58
295.1	294.04	295.98	293.82	294.82	295.5	293.67	295.75	294.48	293.9	296.48	295.44	294.58	294.38	295.87	294.22	295.82	294.81	295.31	294.65	296.81	294.63	295.44	294.3	294.55	295.11	294.03	294.8	295.4	295.89	294.78	294.86	293.7	295.37	295.03	294.48	295.42	294.33	294.84	295.36	295.59	295.11	293.54	295.63	294.58	295.07	294.57	294.31	296.21	295.21
317.84	318.38	316.74	318.04	318.11	317.26	315.37	317.54	318.28	316.26	317.24	316.81	317.16	318.46	316.9	317.71	317.63	318.01	318.4	316.98	317.13	318.61	318.19	317.64	315.39	316.92	317.19	317.45	316.6	317.3	317.21	318.12	316.79	316.3	316.16	316.17	316.9	316.33	317.57	316.58	318.19	317.13	318.23	317.04	317.56	317.6	317.17	317.99	317.87	316.65
324.8	323.68	323.82	323.87	326.28	325.23	323.26	325.29	324.3	325.18	323.62	324.52	324.59	324.98	323.73	324.75	323.99	323.41	325.93	325.01	324.46	325.08	326.54	324.65	325.64	325.25	325.06	325.57	324.68	324.77	323.43	324.49	325.18	325.27	325.7	325.14	324.31	323.94	325.13	325.13	324.01	324.55	325.02	324.63	323.84	323.33	323.61	324.98	325.04	324.92
307.37	307	307.8	308.15	308.45	307.59	307.87	308.26	308.16	307.53	307.7	308.42	307.05	307.48	306.97	307.69	306.44	306.46	305.76	307.54	307.77	307.55	307.06	305.94	306.76	307.42	307.79	308.38	306.36	306.75	307.17	307.94	307.29	306.86	308.14	307.27	308.26	307.38	307.69	306.18	308.26	307.32	308.81	307.6	307.98	307.31	307.1	308.78	307.2	308.47
293.15	293.87	294.77	293.83	294.19	295.09	294.31	291.81	292.77	293.69	294.39	292.96	293.61	294.85	293.05	296.05	294.1	295.08	295.76	293.28	293.88	294.53	293.86	293.48	293.5	294.12	294.3	295.32	294.48	292.86	292.74	293.5	295.39	293.88	294.41	294.18	292.39	294.5	293.4	294.54	294.64	292.58	293.48	293.47	294.06	293.97	293.06	294.26	294.18	293.88
318.59	317.77	315.85	318.05	315.9	317.33	318.6	316.79	317.43	317.55	317.11	317.61	318.07	316.83	317.69	316.26	317.94	317.02	317.21	316.93	319.11	317.08	317.1	317.57	317.68	317.42	318.48	317.01	316.19	317.69	317.78	318.9	317.89	317.32	316.32	316.88	317.42	316.27	317.05	315.94	314.45	318.03	316.31	317.89	317.89	317.38	317.11	317.03	315.94	317.84
300.29	300.89	300.77	301.06	300.98	300.25	300.34	300.15	300.14	300	299.56	300.3	300.33	301.61	300.45	300.06	298.63	301.1	299.91	299.27	300.47	300.2	299.12	300.38	299.14	299.93	300.82	299.96	300.34	301.14	299.15	299.03	301.34	300.41	300.39	300.37	299.28	299.82	300.32	300.56	299.06	300.63	300.1	300.5	299.84	300.41	299.74	299.55	300.24	299.89
307.7	307.76	306.02	306.17	306.4	307.32	307.74	307.5	306.79	307.94	307.04	306.8	307.38	306.03	306.1	307.01	307	307.18	306.6	305.92	307.72	306.96	307.01	307.58	306.92	307.15	308.55	308.6	307.26	305.94	307.96	308.51	306.95	307.1	307.65	307.5	307.2	308.73	306.62	309.35	308.01	307.72	308.13	306.7	306.48	307.65	307.19	306.83	307.05	308
314.32	314.34	314.57	315.69	315.17	314.87	314.09	314.22	314.45	315.03	314.42	314.29	314.88	313.79	314.48	314.22	316.38	316.04	315.65	314.14	314.36	315.1	315.09	314.58	314.22	313.56	315.5	313.94	314.86	314.8	315.01	314.35	314.77	314.6	315.41	315.14	313.53	315.25	315.68	315.16	314.51	315.39	313.25	314.97	315.95	314.46	316.3	314.65	314.73	315.33
313.43	314.42	315.68	315.28	314.58	316.25	314.49	314.23	315.47	314.29	314.57	315.27	314.77	314.47	314.89	315.48	314.98	315.07	314.79	315.69	315.03	314.28	314.47	314.97	315.27	314.38	314.38	314.77	315.01	314.8	316.03	314.88	314.4	313.98	313.66	313.74	315.1	314.56	314.22	315.02	314.94	315.81	314.92	314.52	315.82	313.57	314.21	315.11	315.68	315.43
314.84	315.72	315.77	316.36	317.02	315.71	316.69	315.69	315.56	315.82	316.54	315.75	316.02	313.95	315.35	314.92	315.15	315.39	314.93	316.58	315.94	315.2	315.19	314.67	315.37	314.71	315.73	314.76	316.44	315.75	316.33	315.08	317.12	315.59	316.41	315.77	315.71	314.88	316.56	316.35	316.93	315.1	315.22	316.84	315.21	316.29	315.11	316.27	315.5	315.11
316.9	316.08	316.73	316.44	315.94	316.88	317.24	316.29	316.21	317.94	316.17	317.63	317.16	316.59	317.29	317.49	317.01	315.99	316.82	316.54	316.28	317.9	316.35	315.65	316.96	317.15	316.03	316.69	316.65	317.49	317.15	317.54	317.09	318.17	317.24	316.51	316.86	317.69	315.47	314.55	315	316.62	315.6	317.44	316.21	317.61	315.49	318.13	316.85	316.55
299.6	299.06	299.8	300.06	299.52	300.45	301.16	300.12	299.66	299.45	299.24	299.11	300.53	299.44	300.6	299.63	299.29	300.16	299.06	300.61	300.86	300.58	299.96	299	300.42	301.32	300.25	300.22	300.93	301.9	300.51	299.35	300.75	300.38	300.9	300.17	298.54	301.25	300.11	300.93	299.78	300.33	299.07	299.83	300.39	299.56	299.97	299.62	299.6	300.23
325.57	325.74	325.55	324.32	325.04	324.22	324.2	324.86	325.57	325.81	325.31	325.33	326.41	325.07	325.61	325.61	324.1	326.11	325.39	325.25	324.08	325.42	325.43	324.36	325.09	326.51	323.81	325.55	325.46	325.3	325.72	325.29	324.92	326.24	324.99	324.92	326.39	324.66	324.64	325.24	325.96	326.37	324.85	325.55	324.54	328.12	325.32	325.58	324.16	325.29
292.86	294.14	293.28	294.65	295.07	294.59	294.23	294.05	294.6	293.01	294.42	293.53	294.15	293.62	294.62	293.06	293.28	294.08	294.77	294.8	293.83	292.94	294.85	294.84	293.55	294.12	295.61	295.36	293.55	293.94	293.75	294.04	293.85	293.82	293.92	294.7	293.93	294.97	294.07	294.37	294.31	293.81	293.65	294.65	294.68	294.13	293.58	294.33	294.09	294.59
307.43	307.33	308.02	307.87	306.99	307.88	307.7	306.61	306.99	307.86	306.42	306.71	308.18	306.71	307.32	307.08	308.3	307.57	308.06	306.87	306.94	307.95	307.25	306.73	307.26	306.79	306.77	307.73	308.73	306.58	306.98	307.43	307.7	308.22	306.5	306.85	307.85	308.84	307.02	306.75	307.52	306.9	307.68	307.57	307.29	307.71	307.12	307.23	307.83	306.12
324.84	324.75	324.69	324.43	323.95	325.01	324.85	325.67	324.57	325.28	325.27	325.07	325.72	325.9	325.77	324.58	325.56	325.97	325.84	325.55	324.95	325.49	326.43	325.5	326.6	325.27	324.71	325.28	324.66	324.79	326.12	325.34	324.6	325.04	325.91	325.87	324.18	326.97	325.08	324.29	324.85	325.32	325.77	325.33	325.02	325	325.96	325.07	326.01	324.22
301.3	301.33	301.22	300.59	301.76	300.6	303.16	302.03	300.53	301.56	301.58	300.96	301.32	301.67	302.58	299.6	300.27	302.04	300.58	302.06	300.63	300.58	301.98	299.66	303.03	300.2	302.87	301.53	301.08	301.43	301.34	300.33	301.13	301.76	299.73	301.48	301.99	302.31	300.68	300.86	301.52	300.93	301.53	301.16	300.76	300.18	300.51	300.49	301.56	300.34
325.71	325.66	325.68	324.73	324.6	325.93	325.58	326.04	324.48	324.61	325.62	325.08	324.25	325.36	327.22	323.85	326.13	325.86	326.25	325.87	325.76	325.01	324.68	324.91	326.19	324.76	326.37	325.85	324.56	325.29	325.15	326.26	324.11	325.66	325.61	324.51	323.89	323.82	325.4	326.19	324.37	325.27	326.13	325.91	324.89	325.69	325.19	325.89	325.44	325.62
307.54	306.95	306.26	306.81	307.35	307.28	306.77	306.44	307.72	306.85	307.15	307.47	306.36	307.31	306.44	307.51	306.32	305.69	308.27	306.35	305.2	306.99	307.39	306.88	305.68	306.84	306.46	304.78	306.43	306.57	307.57	305.46	306.44	306.71	305.84	306.28	306.44	305.41	307.17	307.94	307.04	306.16	306.97	305.9	305.51	305.75	306.75	306.86	305.55	306.19
296.53	297.19	296.75	297.53	297.89	296.73	296.49	296.33	297.75	296.66	299.37	297.14	296.32	297.29	297.67	297.04	296.76	297.84	296.95	296.67	296.66	296.65	297.45	296.41	296.75	296.67	295.54	296.93	297.55	297.73	296.52	297.06	296.86	297.73	297.32	296.57	297.23	295.76	295.84	296.18	296.63	296.39	296.68	298.97	296.2	297.7	296.9	297.45	296.99	297.18
298.66	300.61	298.48	299.72	300.91	299.3	301.3	300.79	300.84	300.59	299.19	300.94	300.62	299.92	299.35	300.61	300.31	299.28	298.67	300.99	300.71	299.98	300.19	300.28	299.55	300.09	300.75	299.9	300.97	301.55	300.43	299.05	298.89	299.61	300.33	299.09	300.73	299.84	299.85	301.12	299.89	300.6	299.88	300.28	299.66	298.62	300.98	299.88	301.07	299.41
315.69	314.15	315	313.63	313.75	314.85	313.92	314.55	314.77	314.56	315.07	315.6	314.31	315.62	315.35	314.1	315.37	315.67	314.89	314.85	315.47	315.71	313.74	314.93	314.89	313.93	315.57	315.44	315.14	315.5	314.22	313.12	314.1	314.63	315.24	314.52	314.3	314.62	314.96	316.04	315.77	314.13	314.3	314.41	314.51	313.81	314.77	315.93	314.92	314.23
311.08	310.55	310	311.46	311.81	310.45	311.98	311.38	311.03	309.87	312.6	310.83	310.89	311.85	310.92	311.55	310.08	309.21	309.72	310.67	310.35	310.53	310.19	310.12	311.3	310.07	311.46	311.53	310.28	310.66	311.16	311.19	309.97	310.11	311.36	311.48	311.47	312.01	311.47	310.85	310.16	311.87	310.17	310.63	310.84	310.57	310.39	310.54	310.61	311.1
306.89	306.75	305.31	306.5	307.13	305.73	307.24	306.83	305.59	306.93	305.38	305.04	305.52	306.32	306.55	304.97	306.13	306.81	305.75	306.32	306.82	305.42	306.89	305.94	305.95	305.75	305.98	307.94	306.41	306.11	305.45	305.15	304.76	305.56	305.52	305.04	306.95	306.91	305.53	304.42	306.01	304.49	305.86	305.2	305.01	306.2	306.53	306.53	306.09	306.21
305.92	305.56	304.24	304.41	306.09	305.09	305.63	305.36	305.77	305.3	306.14	305.05	304.78	305.44	306.23	305.48	305.61	305	305.56	305.49	304.22	305.54	304.94	305.06	305.66	305.66	303.69	306.39	305.91	305.17	305.27	304.5	306.91	307.55	305.66	304.45	305.2	304.18	304.74	305.82	305.85	304.36	306.73	305.29	305.44	304.81	306.25	306.61	305.49	304.32
309.88	309.26	309.51	310.43	310.57	310.71	310.27	308.96	310.28	310.25	310.12	309.61	309.49	309.42	309.16	309.85	309.93	310.95	310.43	310.01	310.08	310.9	310.19	308.2	309.41	310.41	309.24	309.38	310.02	308.44	309.8	309.32	310.52	309.94	310.02	310.2	309.81	308.61	310.41	308	310.61	310.42	308.61	310.35	309.51	309.99	310.71	310.73	309.63	309.02
316.78	313.98	314.15	314.95	313.64	314.67	313.77	314.19	314.35	313.28	314.96	314.42	315.74	315.06	314.8	314.98	314.89	314.79	314.39	315.72	313.98	314.18	315.21	314.96	315.95	315.4	314.64	313.68	314.17	314.02	314.77	313.71	315.21	313.85	314.72	315.15	314.49	314.77	315.88	314.96	313.75	316.35	313.77	314.93	315.13	314.7	315.2	314.67	314.77	315.15
306.54	305.96	305.69	305.6	306.44	305.74	304.79	305.44	304.34	304.52	305.26	305.27	304.09	306.44	305.29	305.99	306.45	306.58	304.57	303.29	306.54	305.36	305.35	306.23	305.29	305.38	305.98	304.89	305.09	305.71	304.45	304.42	305.14	305.51	305.63	306.49	305.23	306.01	305.84	304.7	305.36	305.36	304.57	304.86	304.93	307.01	305.72	304.63	304.08	306.15
324.98	323.82	323.49	325.04	324.53	324.76	325.58	323.87	324.76	324.99	325.52	324.14	324.79	325	325.14	324.11	325.4	325.61	323.72	323.55	324.74	324.93	324.76	324.23	324.11	323.97	323.18	324.67	324.45	324.43	325.42	324.76	323.71	324.94	324.33	325.34	323.64	325.88	325.39	324.93	324.83	324.13	324.56	324.85	323.37	324.58	323.22	322.85	325.03	324.96
304.12	304.27	302.91	303.24	304.25	303.69	303.49	304.65	305.1	303.16	304.18	305.28	304.6	303.45	303.73	304.43	301.82	304.44	303.81	304.56	303.86	303.87	303.72	303.16	303.96	304.21	304.5	305	303.67	302.69	302.81	304.26	304.88	304.06	303.79	304.19	302.35	303.67	304.35	304.93	304.5	303.93	304.39	304.14	303.67	303.13	303.26	303.66	303.76	303.22
304.45	304.76	303.81	304.62	305.12	304.87	304.64	304.58	305.41	305.02	304.75	304.5	305.76	304.86	305.02	304.96	303.95	304.57	304.63	306.01	306.65	305.37	304.37	305.44	304.67	303.55	303.6	303.96	305.53	305.4	304.54	305.12	305.85	305.79	305.01	306.23	305.18	305.48	303.41	306.33	306.31	304.24	305.27	303.19	305.23	305.56	305.17	304.72	305	305.64
296.93	297.01	296.34	296.04	295.74	296.31	295.85	296.37	297.08	297.5	296.26	297.56	297.05	296.81	296.75	296.91	296.1	297.65	296.88	296.01	297.52	296.27	296.83	296.82	296.44	296.82	297.12	297.68	296.98	296.9	296.8	296.36	296.38	297.03	297.39	296.2	297.1	297.07	297.47	296.89	295.53	297.14	297.77	297.11	297	296.53	296.59	296.86	297.32	296.37
314.41	313.3	315.37	315.42	314.59	315.36	315.66	315.04	314.11	315.4	314.95	315.22	315.4	313.52	314.82	315.46	315.05	314.09	314.92	313.99	314.05	314.88	314.63	315.28	316.01	314.36	314.24	314.61	314.13	315.61	314.5	314.36	314.33	314.07	314.41	314.33	314.39	314.8	314.81	314.81	314.74	315.41	315.55	315.17	315.08	314.59	313.94	316.23	315.32	315.77
328.5	328.13	327.3	328.42	326.96	326.63	327.84	327.22	327.39	328.06	327.79	328.27	327.97	326.74	328.76	326.16	328.13	326.95	328.21	326.9	327.76	327.03	327.7	327.04	328.29	327.22	328.02	327.06	327.53	328.41	328.55	328.47	326.91	328.55	327.21	327.4	327.86	328.21	326.63	328.48	327.76	327.01	327.53	328.19	326.8	328.14	326.91	328.14	326.52	327.45
313	314.81	314.61	316.11	314.81	314.86	314.02	315.78	314.27	315.64	315	316.21	315.19	314.23	315.49	316.17	315.17	315.08	314.85	315.03	314.91	315.82	314.4	315.83	314.19	314.97	315.29	313.99	315.75	314.64	314.97	314.84	315.77	314.93	314.58	313.96	315.18	314.4	314.77	314.96	315.74	314.92	314.97	315.04	315.38	313.61	315.6	313.9	315.23	315.48
303.87	302.48	303.38	304.35	304.02	304.65	303.35	302.98	302.7	303.59	302.52	303.77	302.94	303.05	303.6	304.7	303.22	302.56	302.42	303.8	303.68	302.46	303.23	303.71	303.22	301.72	302.08	302.41	301.99	302.95	301.55	302.19	303.12	305.93	303.11	304.37	302.53	302.54	302.79	302.88	303.03	302.53	303.59	303.74	302.97	303.47	303.43	303.21	303.53	303.44
304.42	303.28	304.11	301.69	303.4	303.63	304.82	302.19	303.2	302.75	302.28	302.97	304	303.05	302.48	303.34	301.68	303.59	303.5	304.5	303.37	303.17	303.27	303.59	302.89	302.73	302.5	303.55	303.41	304.4	303.12	302.97	302.97	302.72	303.16	303.33	302.83	303.41	304.08	302.52	303.99	304.15	304.23	303.32	302.25	303.04	304.01	302.54	302.75	302.52
313.54	313.1	313.75	313.02	312.86	312.08	314.29	313.92	313.75	313.07	313.48	314.05	313.13	315.54	313.6	312.31	313.76	313.37	314.3	313.23	315.22	312.79	312.95	313.45	312.83	313.43	313.71	311.66	313.27	312.87	312.89	313.83	312.35	313.06	313.79	313.09	313.97	312.64	313.53	312.84	313.43	314.5	312.72	313.77	313.34	312.87	312.37	312.49	312.3	313.64
315.14	314.62	315.63	313.94	316.01	313.76	315.34	314.3	314.84	314.88	314.45	314.93	316.01	314.5	314.16	314.92	313.36	315.9	313.97	314.66	314.24	314.26	314.79	315.49	314.28	313.31	314.49	314.14	314.66	314.95	314.22	315.02	315.99	313.98	315.52	315.19	313.99	314.64	315.06	315.71	314.43	314.3	315.89	315.07	314.75	315.66	314.18	315.17	314.79	314.68
301.1	300.75	300.18	301.83	300.44	300.91	301.41	301.07	300.21	301.04	301.5	302.9	300.85	301.72	302.16	301.24	301.8	301.2	301.25	301.26	301.5	301.19	302.11	300.72	300.4	300.63	300.23	300.67	300.18	299.43	300.86	301.76	300.38	299.24	300.44	301.61	300.76	301.06	301.37	301.51	299.83	300.15	301.22	300.47	301.31	301.2	301.24	301.55	301.76	301.69
312.95	312.91	312.78	311.27	311.16	312.42	311.35	311.89	312.21	311.61	311.1	311	312.4	312.2	311.54	311.65	312.7	309.28	310.86	312	311.17	312.07	311.53	312.03	312.55	312.25	310.22	311.72	310	311.37	309.94	311.67	310.83	310.8	312.19	311.4	311.17	311.93	312.51	312.32	310.66	312.48	310.35	312.81	311.03	311.08	311.74	310.13	311	311.66
305.89	305.93	306.45	306.92	307.28	307.16	305.73	305.61	306.53	306.4	306.21	307.64	306.15	305.73	305.52	305.89	306.69	306.28	305.91	307.58	306.17	305.9	305.24	306.25	305.47	306.87	305.96	305.7	306.89	305.67	304.83	307.3	305.83	305.38	306.93	305.39	306.01	307.24	306.52	306.2	305.63	306.39	306.25	306.37	306.42	305.11	306.04	306.41	305.73	307.51
328.26	327	326.91	325.98	327.39	326.66	326.33	326.82	326.71	327.43	326.42	327.08	326.84	326.9	326.26	325.62	326.59	327.15	325.68	326.21	325.09	326.6	326.15	327.05	325.09	327	327.18	326.61	326.32	326.11	327.45	326.56	326.56	325.7	325.83	326.62	325.44	326.5	327.29	327.03	327.01	327.03	326.61	326.47	326.46	326.14	328.76	328.01	327.55	327.01
320.58	319.96	318.77	320.18	319.63	320.29	317.9	319.99	318.81	320.93	319.97	319.88	318.75	318.77	320.05	318.09	318.25	319.68	317.9	320.27	318.77	318.92	319.18	319.11	320.08	318.89	319.19	319.38	319.27	318.92	318.96	319.48	319.66	318.87	319.17	319.21	321.1	318.49	319.33	320.3	318.96	319.68	319.56	319.08	319.35	318.91	320.1	318.72	318.94	318.71
318.4	317.27	317.83	317.8	318.81	319.67	318.66	318.39	319.54	318.58	318.48	317.72	319.43	319.13	318.38	318.69	319.42	318.85	318.92	318.9	318.7	318.79	317.75	318.44	318.04	319.09	319.07	318.5	318.35	317.91	320.2	318.66	318.1	318.4	317.27	320.32	317.46	318.2	318.85	318.34	318.36	317.53	318.36	318.73	318.51	317.93	318.25	318.63	318.78	319.29
307.26	305.79	307.28	305.95	305.42	305.4	304.22	307.28	306.08	305.95	305.65	306.37	306.46	305.68	304.7	305.78	305.89	306.58	306.39	305.99	306.94	304.89	304.56	305.67	306.85	306.04	306.45	307.01	306.12	305.08	306.42	306.18	306.21	305.82	306.74	306.97	305.06	306.98	306.16	305.85	307.37	306.38	305.66	305.83	306.47	306.67	304.88	306.86	306.55	304.93
302.25	303	302.69	303.41	302.82	302.64	301.26	301.45	301.81	304	303.21	302.17	303.52	302.62	301.29	301.98	301.82	303.4	300.77	303.8	302.68	301.97	303.05	302.14	302.81	302	303.34	303.57	302.64	302.39	302.66	301.98	302.32	302.71	302.15	300.34	302.45	301.85	303.66	304.64	303.34	303.04	304.09	303.01	303.66	304.75	302.58	302.54	303.78	301.31
301.01	300.58	300.66	301.26	300.96	300.91	300.76	302.15	300.95	300.7	300.79	300.82	300.49	302.11	299.93	301.5	301.76	300.83	300.56	300.52	301.05	301.3	300.69	300.87	301.86	301.41	301.59	301.16	302.39	301.76	301.78	300.38	300.75	301.18	301.57	302.72	301.25	299.79	302.01	301.04	301.34	301.8	301.48	300.97	301	302.42	300.78	299.92	300.93	300.23
304.19	303.43	303.08	303.89	303.02	302.74	302.71	304.05	303.35	304.38	302.79	303.15	303.23	301.81	303.65	303.73	303.45	303.18	302.51	303.31	303.38	303.02	305.63	302.44	302.98	303.17	302.99	303.23	303.57	303.07	303.77	304.3	303.94	303.94	303.8	302.84	302.96	304.22	302.93	304.09	303.16	303.33	304.69	302.67	304.67	302.76	303.29	302.45	302.99	302.43
294.61	295.52	295.07	293.97	293.6	293.6	296.83	296.2	294.64	293.64	295.41	295.68	293.78	294.82	294.63	294.01	294.71	295.35	295.01	295.34	295.43	296.26	295.36	293.85	294.6	294.6	294.84	294.95	296.24	295.8	295.27	295.29	294.98	295.27	294.72	295.29	294.59	295.35	295.65	295.2	295.09	295.14	295.66	295.38	294.3	294.87	296.24	294.5	294.51	294.32
304.09	303.22	303.27	304.6	302.41	303.85	303.5	302.88	303.72	302.49	303.63	303.77	302.36	303.62	303.59	303.21	304.64	302.15	304.2	304.68	304.22	302.25	303.26	303.74	303.79	303.47	302.46	302.85	302.85	303.01	303.81	304.12	304.59	303.97	304.33	302.18	303.94	303.45	304.16	304.49	304.83	302.45	303.99	303.88	303.9	303.17	302.62	302.48	304.19	305.2
310.82	312.36	311.22	310.88	310.64	312.41	309.87	311.34	310.74	311.68	310.91	311.43	312.59	311.08	311.27	310.85	311.69	309.49	310.88	310.69	310.42	310.35	311.52	312.38	310.47	311.11	310.06	309.74	309.85	310.41	309.35	311.4	310.82	309.91	310.17	309.55	309.91	311.02	311.3	310.49	310.89	311.54	312.33	310.95	310.5	310.75	309.66	310.49	310.55	310.38
317.39	316.88	318.88	318.53	317.87	319.06	318.6	317.85	317.6	318.49	318.46	317.59	318.35	317.81	318.39	319.94	317.34	317.31	317.36	318.69	317.95	318.4	318.82	317.71	317.44	317.69	317.81	318.98	319.8	318.17	318.43	318.45	318.35	317.91	318.34	318.32	318.7	319.83	317.86	317.84	317.41	318.07	318.76	319.1	317.09	319.51	319.03	317.83	318.08	318.55
303.9	302.43	303.21	301.21	303.38	302.19	303.27	303.41	303.28	301.55	303.02	302.81	304.68	302.19	302.12	303.58	302.4	302.47	302.25	303.82	303.36	303.25	302.68	302.45	303.68	303.09	303.24	303.76	303.71	303.11	303.63	302.85	302.01	303.44	302.96	303.57	302.56	303.75	303.27	302.12	303.42	304.01	303.55	302.19	302.92	302.23	303.24	303.47	302.83	301.26
314.71	315.17	314.83	316.48	314.4	315.21	314.57	313.84	314.46	313.9	314.79	314.51	313.42	314.99	313.65	314.76	314.52	315.83	314.06	314.82	314.66	314.6	315.37	313.17	314.22	314.85	314.44	314.33	313.64	313.84	314.53	315.81	314.06	314.82	314.73	316.54	313.98	314.98	315.63	314.29	315	313.56	316.32	315.22	313.8	315.22	314.88	314.33	315.41	314.94
306.7	306.65	306.05	307.57	306.08	306.62	306.68	306.28	306.68	305.14	305.41	306.12	304.52	306.46	305.93	306.94	306.3	306.22	306.03	306.53	305.53	306.15	304.87	305.95	306.99	305.3	306.47	306.54	305.68	306.32	305.19	306.69	305.68	306.27	306.45	306.13	306.07	304.91	307.18	306.4	306.88	304.13	305.62	305.58	306.18	306.98	306.43	305.36	306.95	306.34
300.71	300.18	301.14	300.57	300.42	301.31	300.14	303.09	302.06	301.08	300.56	301.43	301.35	302.03	302	301.52	300.98	300.87	301.47	301.67	301.12	302.09	301.99	301.19	301.03	301.45	301.9	301.88	301.43	301.01	300.8	300.43	300.99	301.9	300.37	302.01	301.92	300.12	301.02	300.86	301.71	300.69	300.91	300.64	300.78	301.86	300.57	302.14	302.04	300.3
[truncated: 150 more columns]
