# Supplementary material for: Genetic dissection of main and epistatic effects of QTL based on augmented triple test cross design
Source: PLoS One. 2017 Dec 14;12(12):e0189054. doi: 10.1371/journal.pone.0189054 (PMC5730204; doi:10.1371/journal.pone.0189054)
Supplement: S9 Supporting Information — (ZIP) [file pone.0189054.s009.zip › z5_250_0.8_5.csv]

302.15	303.11	302.69	302.27	302.78	301.12	304.2	302.02	303.75	301.31	301.52	301.23	301.78	302.73	302.12	303.32	302.06	302.45	301.52	302.56	300.57	302.46	302.26	304.54	303.5	301.51	303.09	302.9	302.24	302.17	302.44	304.43	301.51	303.53	302.33	301.94	301.22	303.58	301.5	303.23	302.85	302.69	302.02	303.01	304.15	301.81	303.59	302.78	303.9	301.63
312.37	313.12	312.63	312.33	312.76	311.61	311.67	309.62	311.42	314.07	311.78	312.7	311.84	312.24	312.94	313.28	311.65	312.16	312.31	312.55	311.92	312.58	311.43	311.54	311.27	311.38	313.15	312.66	313.32	311.47	313.89	312.73	313.66	312.02	311.94	311.21	313.4	312.68	312.84	313.58	312.23	314.38	314.38	312.73	310.54	313.52	311.46	311.24	314.06	313.09
329.78	328.18	327.98	328.2	328.29	326.54	326.77	329.17	329.61	328.26	327.77	328.46	328.36	329.76	326.95	329.04	327.59	329.14	328.47	328.49	328.06	328.36	328.33	327.39	328.18	327.26	328.69	329.73	329.04	327.25	327.76	326.09	328.06	327.25	328.58	329.13	327.65	326.78	327.26	328.07	327.49	329.24	328.84	330.05	328.01	327.68	328.57	328.44	328.07	327.87
318.08	319.58	318.3	319.93	318.75	318.76	318.31	319.22	320.7	319.57	319.62	319.16	318.15	320.14	317.27	318.66	319.26	318.87	320.18	319.85	318.53	318.57	318.84	319.2	318.46	317.27	317.77	318.58	319.64	316.92	318.13	319.1	317.57	317.71	318.69	317.97	319.19	319.8	320.14	318.76	319.54	319.87	318.78	319.09	319.18	318.55	318.38	317.41	316.95	318.67
300.93	306.23	305.24	303.69	305.01	304.65	304.67	303.49	304.2	303.57	303.98	304.79	304.27	305.14	306.07	304.74	303.43	305.19	304.94	304.97	304.13	304.8	302.71	305.07	303.87	305.58	303.99	302.93	304.69	304.01	304.49	306.27	304.27	304.05	303.78	303.8	304.5	304.76	305.13	305.78	304.39	304.07	304.66	304.58	304.88	305.11	303.32	304.06	302.94	303.63
320.76	319.26	318.64	318.95	319.06	318.4	318.53	319.25	319.72	320.23	319.08	317.59	319.79	319.73	317.16	319.85	317.48	319.14	320.98	320.67	318.84	321.2	319.48	316.47	319.03	318.45	319.46	318.91	319.64	318.98	319.41	318.1	318.71	318.41	318.99	319.96	320.52	319	319.88	319.57	318.86	318.3	319.41	319.1	319.26	318.25	319.43	319.49	319.82	320.78
300.53	303.66	302.29	301.95	301.27	302.58	302.14	302.44	302.57	301.19	306.24	302.99	302.1	301.06	303.29	302.62	304.94	302.24	303.15	301.77	301.64	302.01	303.37	301.28	300.18	302.52	301.34	303.02	301.27	301.93	303.38	301.42	302.2	304.39	304.14	302.65	303.88	301.84	302.99	302.44	302.8	303.09	303.5	303.03	301.74	302.89	301.45	303.52	301.97	302.03
316.65	315.09	314.96	316.74	315.23	315.92	315.61	313.94	316.44	316.03	316.33	315.06	315.62	315.51	316.68	316.58	314.74	316.58	314.27	316.44	317	315.09	314.52	315.39	315.66	316.35	314.83	316.3	316.52	315.74	314.78	315.5	315.35	314.07	315.99	315.88	315.29	314.57	315.89	314.28	315.08	315.81	316.34	314.63	316.04	314.91	317.26	316.18	317.95	316.28
326.66	324.9	324.48	324.69	324.67	323.94	325.4	324.24	324.46	325.26	324.39	323.88	325.24	324.88	325.65	324.43	323.83	322.61	325.39	324.25	325.38	323.28	324.53	325.1	324.96	325.17	324.41	324.76	325.07	323.67	325.37	323.72	325.48	325.01	325.79	325.1	325.37	326.84	324.97	324.02	323.74	324.26	324.34	325.05	321.56	324.16	324.93	325.71	323.27	324.39
303.67	304.48	304.06	303.39	305.32	305.16	301.73	304.47	305.15	304.87	304.79	305.39	301.57	304.28	302.57	305.55	302.9	305.26	303.75	305.76	304.62	304.24	304.41	303.75	303.25	305.38	303.04	304.24	304.64	304.78	303.57	304.88	303.98	305.36	305.8	307.21	305.4	304.4	305.25	304.76	303.51	303.99	303.4	304.23	304.46	302.71	304.46	303.94	305.23	304.38
299.9	301.61	300.57	299.47	298.13	298.92	299.21	299.94	299.99	299.81	298.87	299.01	298.85	299.43	299.66	299.97	298.27	301.75	300.02	298.57	301.04	300.06	299.44	299.58	300.16	298.93	300.53	300.43	300.19	301.79	300.01	301.21	301.04	299.17	301.87	299.65	301.05	299.75	301.29	299.67	298.93	302.78	301.39	299.94	299.18	299.22	300.77	299.94	300.24	300.44
303.46	302.84	303.49	303.38	303.57	304.2	303.59	302.46	302.78	304.72	303.34	304.91	304.6	303.41	304.11	304.62	303.13	304.88	304.46	305.04	303.57	304.8	304.4	303.95	304.49	303.88	304.72	304.61	302.82	302.8	302.71	303.72	303.22	302.5	304.07	304.51	304.32	303.68	303.11	302.75	302.57	303.22	302.47	303.58	302.43	304.97	303.31	302.88	304.24	305.03
303.06	303.18	303.58	302.93	304.44	302.6	304.1	302.28	302.74	302.08	304.59	301.61	303.42	305.29	304.13	304.06	303.6	303.01	302.52	303.1	301.45	303.2	301.77	304.43	303.43	302.77	302.49	304.81	304.92	303.66	302.05	304.47	304.48	303.06	302.62	304.31	303.35	302.93	304.12	303.6	300.53	302.76	304.59	302.44	305.1	304.1	303.19	304.93	302.8	303.7
329.64	329.21	328.27	327.4	328.3	327.57	328.57	329.56	328.9	329.04	327.83	327.31	328.74	327.99	328.31	329.26	329.74	328.58	328.81	327.64	327.26	328.87	329.71	329.49	328.42	328.74	330.14	328.43	329.83	328.7	328	328.16	328.39	327.21	328.57	328.48	328.75	330.29	329.51	328.56	327.53	328.28	329.91	328.97	328.61	329.56	327.29	328.3	328.03	327.37
313.6	311.91	313.61	313.71	312.72	315.42	312.78	313.03	310.75	312.92	312.5	311.78	314.56	313.95	314.08	314.06	311.97	312.65	313.67	313.14	311.61	313.58	311.29	313.23	312.35	314.46	313.53	313.57	312.63	314.71	315.64	313.24	313.64	312.91	313.07	313.32	312.46	312.3	313.65	312.75	314.19	313.17	312.38	314.24	314.39	314.39	314.85	312.03	311.31	314.32
303.93	303.97	302.47	304.86	303.59	302.63	305.11	304.32	303.45	303.1	305.19	304.77	303.12	302.74	302.17	302.16	304.48	303.56	303.36	302.97	303.37	302.35	304.37	303.87	302.11	302.74	303.22	305.72	303.93	302.18	304.38	303.93	301.92	303.39	302.65	305.95	303.41	303.73	304.21	304.87	304.31	304.32	304.62	303.82	304.53	303.14	304.66	303.75	304.55	304.69
315.35	314.41	314.93	315.03	314	315.12	312.87	313.34	314.69	315.72	315.28	313.55	315.18	315.03	314.97	313.96	314.39	314.71	313.04	313.52	315.21	314.28	314.25	316.27	316.44	316.11	313.32	314.47	313.87	313.77	314.76	315.33	315.02	314.65	315.15	315.28	315.32	316.46	313.72	315.11	316.71	314.6	314.98	315.17	314.85	317.41	315.8	314.41	315.2	315.93
304.2	304.08	303.85	303.26	304.52	303.12	303.13	302.37	303.04	304.05	303.69	304.86	303.68	301.92	303.3	304.43	302.99	302.04	302.44	302.53	303.88	303.66	303.78	303.03	304.57	302.51	303.77	304.23	303.48	303.81	304.47	303.56	302.54	303.08	303.27	302.74	302.67	304.27	302.3	303.84	301.65	302.49	303.7	303.74	302.66	303.02	303.69	303.21	303.22	302.15
328.01	327.84	328.36	330.74	327.95	327.6	328.32	328.97	328.99	329.19	328.19	327.99	327.39	329	328.04	328.76	328.41	328.21	328.33	330.42	327.5	330.63	326.92	328.45	328.48	330.08	328.14	326.15	329.36	328.76	326.14	329.2	328.32	329.41	328.95	327.33	328.83	328.44	328.91	329.2	329.34	329.29	328.84	327.89	328.57	329.57	329.33	329.09	327.74	328.43
299.66	301.93	300.9	300.09	301.86	301.26	300.5	301.78	301.52	301.1	302.65	301.54	300.66	300.1	301.21	300.84	300.01	301.73	299.5	301.53	302.47	301.58	301.96	302.76	301.31	301.38	301.24	300.26	302.35	300.81	300.88	302.56	301.51	300.31	301.01	300.31	298.93	302.02	301.83	302.52	299.08	300.44	302.28	301.99	302.45	301.49	300.09	302.91	301.15	301.82
308.68	308.91	308.08	309.39	307.3	309.45	307.63	309.42	309.03	308.14	307.73	308.46	308.79	308.49	307.11	309.51	308.85	310.02	310.15	308.82	308.06	308.9	307.5	309.76	307.5	310.42	308.91	308.52	309.07	309.12	308.78	308.33	308.58	307.69	307.41	308.65	310.47	308.4	308.01	308.49	308.13	309.79	309.8	309.65	309.44	309.81	308.61	309.44	310.54	309.51
313.88	314.14	311.77	315.02	312.89	313.97	312.6	313.38	313.01	313.78	313.53	312.17	312.39	312.82	313.62	312.77	314.44	312.22	312.82	313.37	315.85	313.82	311.89	314.77	312.25	315.1	313.79	313.65	313.02	312.28	314.25	311.46	312.75	313.46	313	314.35	314.12	312.38	312.32	313.08	313.13	311.1	312.58	312.81	313.62	314.86	314.02	314.07	312.38	315.58
296.03	297.82	297.95	296.26	297.24	296.05	296.11	296.93	295.96	296.16	298.67	297.36	297.97	296.4	295.96	297.39	297.07	296.23	297.26	295.6	294.31	297.84	296.81	297.58	296.65	297.58	298.95	296.68	296.85	297.09	297.66	298.2	299.61	297.38	297.77	297.15	296.81	297.46	295.84	298.48	297.87	298.07	297.86	296.48	296.7	295.67	295.6	295.6	297.04	295.82
295.86	296.68	296.02	297.23	296.23	297.7	296.23	297.62	296.27	295.66	296.28	296.45	297.56	296.6	296.27	297.44	297.1	299.17	297.29	295.54	297.85	296.58	297.68	295.91	297.44	296.72	297.61	297.26	296.59	298.03	296.62	297.95	295.79	294.6	297.51	296.41	298.33	298.17	296.36	296.78	296.01	297.88	295.47	297.55	296.44	294.82	297.46	295.81	296.29	296
306.25	305.64	304.18	306.18	307.83	305.49	306.69	307.24	307.98	306.89	305.86	306.1	304.68	305.9	307.13	306.11	307.75	306.52	308.71	307.44	305.82	306.6	305.81	306.59	308.69	306.35	307.89	305.69	305.28	307.05	307.51	305.96	306.38	306.7	306.34	305.36	305.76	305.67	307.2	304.57	307.81	307.94	304.64	307.84	305.65	307.28	306.54	306.12	307.03	306.47
299.39	299.73	302.02	298.61	300.39	300.34	299.31	299.68	299.62	300.85	298.92	301.06	301.1	299.14	299.64	300.99	299.28	300.52	302.01	299.03	298.43	300.53	301.08	298.17	299.27	300.5	300.27	301	299.64	300.41	299.75	300.37	298.58	301.61	300.89	299.79	299.87	299.31	300.8	299.69	299.36	299.92	299.17	300.04	298.99	299.09	300.21	300.11	299.72	300.71
292.16	293.61	294.3	294.95	295.61	294.63	293.67	293.58	293.69	295.47	293.09	294.41	295.11	294.17	293.28	296.37	292.13	292.8	293.34	294.88	293.43	292.69	294.69	293.94	294.02	293.08	294.64	292.66	294.57	293.93	295.07	293.27	296.21	294.09	294.93	294.52	294.3	293.71	294.55	295.83	293.26	293.45	293.85	293.2	294.3	294.43	295.13	292.99	293.08	295.55
309.39	308.48	307.55	309.06	309.18	306.45	310.43	309.18	307.66	310.17	308.82	308.78	308.68	308.14	309.7	309.12	309.85	307.55	308.06	309.4	307.52	309.33	308.06	308.19	307.17	309.54	307.8	308.94	308.42	308.35	308.08	308.46	309.49	309.04	308.49	307.44	307.73	308.11	308.91	310.34	308.54	308.92	308.31	310.61	308.04	309.44	310.18	308.75	309.01	307.54
301.78	302.27	301.87	298.89	300.04	302.44	301.2	301.75	301.34	302.12	301.75	301.02	300.44	301.4	300.96	300.48	299.94	301.7	300.59	300.96	299.06	300.96	300.88	299.32	301.27	302.18	300.23	300.43	302.97	301.77	301.59	300.03	301.74	299.63	300.77	300.56	301.62	299.89	300.91	301.2	299.4	302.39	301.15	299.52	300.89	301.46	300.35	299.04	300.34	298.29
302.28	301.79	301.27	304.21	303.26	304.91	304.02	303.22	302.1	304.31	302.98	301.97	302.02	300.78	301.26	302.85	303.23	303.26	303.18	302.82	303.15	302.89	304.15	302.42	303.95	303.03	301.65	302.95	302.76	301.42	303.88	303.94	304.59	304.64	303.98	304.28	302.99	304.79	305.5	303.27	303.96	301.76	304.96	303.39	302.93	303.7	303.25	302.61	305.25	303.74
295.79	293.53	295.56	295.26	295.41	295.5	295.76	294.84	294.77	294.63	294.84	294.04	296.35	293.73	293.63	297.51	293.94	295.09	295.42	295.78	295.13	293.73	295.4	293.72	294.67	294.81	295.05	296.32	293.55	295.56	294.84	295.99	296.31	296.4	294.84	295.63	295	294.85	295.19	294.73	295.55	294.95	296.1	295.89	294.21	295.34	296.2	295.49	293.86	295.99
324.33	326.74	326.19	325.5	324.56	323.72	324.78	324.7	323.8	327.17	323.01	325.83	326.07	326.23	324.92	325.97	324.56	324.09	325.57	323.85	323.95	324.26	325.28	324.77	325.1	324.56	325.25	325.29	324.96	325.39	325.73	325.82	323.87	325.7	325.55	323.91	326.1	324.52	324.44	325.63	326.09	325.2	324.96	327.12	324.87	327.13	323.69	325.06	325.49	325.16
312.43	310.96	309.49	310.97	311.36	310.75	311.52	310.47	311.72	311.78	310.97	312.59	310.04	310.1	310.92	311.51	309.41	312.63	310.52	310.98	309.85	312.34	310.06	310.38	310.8	311.1	310.97	310.36	309.51	310.47	311.75	310.89	309.79	310.06	310.63	311.32	312.45	310.44	310.52	311.34	310.17	310.46	309.48	310.2	310.47	310.48	310.6	311.53	312.02	312.89
314.94	313.83	314.02	315.76	314.94	316	315.18	314.08	315.9	315.49	315.17	313.85	315.44	314.12	315.39	315.27	316.28	314.42	315.08	312.63	314.54	315.87	315.41	316.61	314.98	315.87	315.37	315.54	315.08	315.51	314.93	315.35	314.45	314.52	316.3	315.53	315.63	314.67	313.62	315.08	315.92	314.51	314.3	315.2	316.16	315.75	313.76	314.94	314.96	315.09
316.75	315.65	313.37	314.3	314.74	314.04	313.56	314.38	315.15	314.28	314.46	313.5	315	316.64	315.44	314.32	313.15	314.37	315.54	313.62	314.98	314.71	315.07	314.75	313.96	315.84	313.53	313.11	314.11	313.93	314.99	315.85	312.08	315.05	315.93	315.24	315.3	313.3	314.66	313.81	314.76	316.32	313.35	313.48	315.29	313.62	314.27	314.74	315.38	315.73
314.37	314.29	312.72	312.76	312.46	312.17	313.26	313.41	312.81	313.61	311.17	314.22	313.53	312.96	311.71	312.45	313.8	312.8	312.76	312.81	311.27	314.43	311.47	314.17	312.08	312.95	313.75	312.39	312.55	314.59	312.22	314.54	312.61	311.34	314.58	313.66	313.7	314.17	313.49	313.78	314.46	314.35	311.14	312.84	312.25	314.03	312.39	313.05	311.34	313.2
316.87	315.23	314.91	312.7	314.89	316.39	316.1	315.94	316.23	314.58	315.84	316.49	316.04	316	316.54	315.62	316.75	316.27	314.54	316.82	316.13	316	315.95	316.39	315.93	314.45	315.5	317.07	315.48	315.36	315.01	317.83	315.62	316.71	316.61	317.13	312.64	315.3	316.4	317.06	315.48	314.67	315.05	315.58	315.97	316.66	316.29	314.86	315.92	314.34
314.83	315.87	315.46	314.81	314.88	315.41	315.47	314.63	313.41	314.14	314.01	315.88	314.3	314.37	317.09	314.55	313.91	313.69	315.43	313.22	314.72	314.52	314.98	313	314.21	314.92	316.17	315.54	314.61	314.94	314.42	316.37	316.07	314.85	314.37	314.98	314.63	312.64	314.52	315.72	314.16	314.43	313.58	313.77	314.18	314.24	314.28	314.69	314.43	315.81
315.59	315.94	315.64	316.08	315	315.34	315.58	313.7	315.42	316.51	315.83	317.45	317.36	315.64	315.41	313.34	317.57	315.65	317.54	315.48	316.79	317.29	315.24	314.91	316.83	317.02	317.09	315.25	315.66	314.67	315.76	316.09	316.05	314.64	315.59	316.75	315.41	316.36	314.36	315.96	315.39	315.19	316.05	314.21	314.61	317.22	314.69	315.49	315.1	316.39
301.47	299.3	299.46	300.8	300.66	300.72	300.74	300.52	300.55	300.99	300.13	299.8	300.42	298.65	301.51	299.27	299.06	302.12	299.11	299.94	300.54	299.99	299.28	300.29	299.08	299.43	300.27	300.67	300.8	300.66	300.48	301.72	301.89	300.67	300.14	299.36	300.59	300.6	300.08	301.48	299.82	301.62	299.54	299.99	299.15	300.57	300.39	298.4	300.22	299.26
295.58	294.27	294.8	292.51	293.82	294.19	294.62	294.32	293.6	295.83	294.28	294.38	294.38	294.07	293.58	294.35	293.29	294.26	294.69	294.76	294.56	292.24	292.68	294.13	294	294.66	293.81	294.26	293.07	294.95	292.65	292.64	292.87	295.39	294.9	293.29	293.47	294.03	295.23	292.01	294.02	293.49	292.29	293.59	295.59	294.49	292.31	293.53	292.77	293.59
303.88	302.64	302.75	303.79	302.64	302.98	301.22	302.78	301.08	303.7	302.94	304	302.17	301.26	303.7	302.57	302.37	302.85	300.82	303.19	302.23	303.3	301.04	303.03	301.34	300.94	300.62	300.87	302.93	301.98	301.49	302.88	302.65	301.95	303.61	301.5	301.63	301.9	302.45	301.79	301.74	303.1	300.44	301.38	302.11	303.53	301.87	302.51	303.4	303.91
304.74	304.5	304.9	306.1	306.99	306.95	305.56	304.76	306.85	306.87	306.43	307.21	305.56	306.46	306.54	306.31	307.49	306.99	307.18	307.18	304.99	305.24	306.33	304.8	306.14	307.07	305.81	304.96	304.73	306.4	308.12	306.28	306.75	306.49	306.38	307.38	306.8	306.93	306.25	306.21	306.72	304.69	306.02	306.25	304.87	304.82	306.12	305.81	306.64	306.93
313.57	312.32	314.78	315.03	314.79	315.55	313.6	311.69	314.48	313.05	313.41	312.65	312.63	313.23	314.13	313.83	313.16	314.88	314.03	313.59	313.12	313.75	313.8	315.32	314.03	314.86	313.1	313.18	314.36	313.84	313.97	313.14	313.47	313.49	314.04	313.22	313.09	315.48	313.54	313.87	315.24	313.75	313.02	314.41	313.14	314.57	314.2	313.39	313.06	314.03
314.8	313.14	311.8	313.56	312.76	312.62	311.57	311.77	313.98	313.25	314.25	311.94	313.24	314.19	314.25	314.49	312.02	313.39	313.58	314.08	314.48	313.13	315.1	314.61	314.82	314.36	313.37	313.71	311.83	313.97	313.49	314.64	313.42	313.5	313.05	312.63	310.63	312.46	314.27	313.27	313.04	313.15	313.56	315.29	314.83	312.66	312.78	314.73	312.46	314.11
304.52	302.76	304.81	304.49	306.73	302.85	305.14	305.26	303.69	304.75	304.12	305.08	303.58	304.44	303.9	306.76	304.27	303.46	305.25	306.58	303.22	304.37	305.01	305.21	303.97	302.93	303.84	303.38	304.99	303.91	304.72	305.53	304.88	302.87	305.33	303.85	303.7	305.97	304.83	304.94	303.63	304.05	304.97	304.49	304.4	302.92	304.28	304.06	304.61	303.64
313.03	312.24	313.07	311.64	312.96	315.68	312.93	314.47	313.88	313.95	312.7	313.11	311.95	313.82	311.3	313.42	313.51	312.81	311.91	312.03	312.06	314.26	312.78	315.62	312.63	312.28	313.35	313.25	314.02	311.01	313.51	313.09	313.1	312.93	314.63	311.77	312.9	313.04	312.07	313.79	313.74	314.17	313.85	312.4	314.75	313.79	313.38	312.53	312.82	311.61
317.45	316.3	318.3	317.1	317.44	318.4	317.41	318.45	317.42	317.08	316.6	316.71	314.86	319.04	315.86	316.19	318.26	317.85	316.11	318.8	317.42	317.25	317.95	316.74	317.46	316.54	317.93	318.18	317.97	319.72	316.37	317.24	315.58	318.16	316.82	317.22	319.46	316.65	315.85	317.23	317.27	317.67	317.95	315.96	318.2	316.65	318.14	317.04	316.5	319.95
303.42	302.98	301.77	304.54	304.88	302.01	301.85	302.06	302.08	302.9	302.94	301.63	302.47	302.81	300.84	301.92	300.73	302.51	304.32	303.46	301.27	303.07	302.28	302.26	302.57	303.18	302.47	301.78	302.29	302.69	301.39	302.81	303.02	302.11	299.91	301.63	301.75	302.19	301.46	299.95	302.64	303.69	301.43	302.82	301.79	303.52	303.9	301.75	302.46	303.32
313.31	312.27	312.99	312.76	313.1	313.61	311.43	312.47	313.79	312.77	314.3	314.77	313.54	313.13	311.84	311.73	312.09	312.76	312.54	313.23	312.56	311.8	312.89	311.39	312.67	311.66	313.45	313.11	311.72	313.76	312.51	312.21	313.88	311.53	312.67	313.12	312.3	314.43	313.2	313.27	313.17	313.44	312.1	312.33	312.33	311.07	311.52	313.68	313.67	312.87
309.76	307.61	309.26	307.22	307.94	308.5	308.36	308.38	307.98	308.92	308	308.48	305.92	307.75	308.79	307.96	307.46	311.43	308.27	308.27	307.56	309.79	307.92	308.67	309.61	307.93	307.6	307.87	309.29	309.06	309.26	309.43	308.29	309.47	309.55	306.85	308.82	309.61	308.96	307.61	308.03	307.21	309.18	310.22	310.71	308	308.37	309.62	307.67	308.21
301.65	303.42	303.57	302.98	305.09	303.87	302.54	304.62	303.26	303.84	304.21	303.92	303.17	303.15	303.17	303.32	303.27	305.02	302.64	302.67	301.74	302.88	304.73	303.33	305.3	304.64	304.02	303.48	303.29	303.44	302.81	302.89	302.46	303.37	302.16	304.61	304.25	304.55	302.88	300.82	302.89	302.83	304.44	302.88	303.34	302.79	305.25	302.42	303.65	301.79
308.59	307.98	307.38	307.91	307.22	308.44	306.72	307.54	307.78	307.7	308.07	306.2	306.96	307.63	307.36	307.77	305.85	307.03	307.8	309.09	305.63	305.93	308.58	307.56	306.57	306.91	305.98	307.13	307.06	306.98	306.47	308.1	306.45	307.57	306.22	308.37	305.55	306.47	307.75	307.06	308.45	306.83	308.04	308.17	308.23	309.3	307.41	307.26	306.55	308.31
295.13	294.86	293.76	293.18	293.75	294.84	294.9	293.39	295.14	294.52	294.36	293.98	294.06	295.06	293.65	293.44	293.27	294.15	293.72	291.99	293.93	294.77	295.26	293.07	293.51	293.96	294.93	293.76	294.8	295.16	293.37	294.09	293.64	293.96	293.47	294.81	293.7	294.07	294.31	294.25	293.08	294.68	295.54	294.74	293.75	294.37	292.95	294.18	293.48	294.47
326.75	322.97	326.08	325.32	326.17	324.01	323.44	325.58	324.64	325.67	321.84	324.85	324.39	326.22	325.6	324.7	324.63	324.08	325.11	323.4	325.67	326.22	325.04	325.33	323.58	324.77	323.27	323.45	325.36	324.9	324.97	325.39	324.07	326.37	325.92	324.53	324.85	323.17	324.22	325.32	326.41	324.58	323.54	324.96	325.14	323.07	324.52	325.76	324.8	325.53
298.45	297.61	296.68	296.39	297.52	298.45	296.57	297.23	297.4	296.71	294.74	295.66	298.31	295.93	296.06	297.41	297.5	296.66	297.67	297.82	296.15	296.5	296.89	297.15	297.03	296.82	297.17	297.72	295.87	296.63	296.93	295.64	295.96	295.05	295.87	296.84	295.99	297.26	296.14	296.46	295.96	296.7	296.35	296.13	297.65	296.13	296.55	296.93	296.95	295.83
310.67	311.19	311.28	311.66	312.51	312.28	311.25	309.29	310.58	312.73	310.4	311.16	311.22	310.68	310.44	312.84	311.76	311.06	311.64	312.35	311.19	310.36	310.57	311.71	310.76	311.41	312.1	310.26	310.44	311.5	311.05	311.02	310.99	312.37	309.04	311.43	310.02	310.7	309.84	310.84	310.89	311.36	310.93	311.57	309.69	310	309.6	309.91	311.43	310.11
316.64	317.56	316.38	316.62	315.72	317.77	316.87	315.41	317.31	316.2	317.4	317.15	318.45	316.39	316.49	316.26	317.42	318.3	319.4	316.53	318.55	316.57	315.22	315.95	316.27	317.52	317.84	317.18	317.94	319.34	316.36	317.83	317.03	317.89	316.58	317.5	317.4	316.83	316.36	315.27	317.46	316.87	317.4	316.83	317.44	316.65	317.39	317.19	315.15	317.62
314.22	313.96	313.92	314.23	315.28	313.65	314.54	314.85	312.88	313.93	314.42	313.99	314.43	312.33	313.84	314.54	312.85	313.54	314.56	314.72	313.98	314.69	313.66	314.5	314.84	313.84	314.56	313.99	313.88	312.95	315.69	314.27	314	313.56	313.81	313.82	312.88	315.01	314.19	314.27	313.32	313.68	312.69	313.83	313.76	312.26	314.09	315.21	311.97	313.85
313.24	312.65	311.42	313.71	313.41	312.66	312.54	312.75	313.62	311.77	312.76	314.18	314.42	313.51	313.26	312.24	314.21	314.12	312.95	314.41	312.09	311.64	312.25	313.7	312.41	313.24	312.8	312.81	311.46	314.66	311.59	312.28	314.12	312.1	313.32	313.79	314.43	314.64	314.83	314.15	312.89	313.61	315.28	313.72	313.01	311.85	313.02	313.39	314.07	314.02
304.35	302.96	303.96	304.56	303.19	304.29	303.77	303.14	302.93	305.48	301.92	302.33	304.55	303.88	303.67	302.58	302.65	303.96	303.67	302.85	303.78	303.55	303.95	304.81	301.76	301.46	303.66	303.6	304.13	304.32	303.97	302.95	302.39	301.86	304.25	302.45	303.75	306.06	305.06	303.65	303.91	303.29	301.97	301.94	303.82	303.81	302.66	303.11	302.81	302.2
300.22	301.67	299.44	299.76	301.19	300.03	300.28	301.45	301.02	299.91	301.03	300.55	302.25	301.91	302.44	298.73	299.5	302.2	300.33	300.37	301	300.99	299.31	301.67	301.02	301.35	300.45	303.14	301.98	301.88	300.2	302.04	299.93	300.9	301.54	300.43	300.11	301.87	300.82	299.65	301.05	300.85	303.5	301.27	301.58	301.27	301.42	299.92	300.89	301.27
303.19	303.89	301.94	305.34	303.88	302.36	302.05	302.73	303.08	302.21	302.1	303.73	304.53	303.5	303.12	303.01	304.03	301.82	302.1	302.36	302.71	301.97	304.13	303.57	302.6	303.58	303.7	302.3	304.1	302.89	303.96	302.48	304.81	303.09	304.62	304.26	304.39	302.04	304.11	304.7	302.99	304.71	302.42	304.13	302.24	302.72	303.6	303.02	302.8	303
307.55	306.69	306.1	306.4	306.29	306.29	306.74	306.53	304.92	307.9	307.23	306.03	305.18	306.59	309.17	305.47	306.02	305.99	307.06	307.92	307.69	306.97	305.53	307.63	307.74	305.8	307.98	307.4	308.11	306.07	306.19	306.58	307.82	307.63	307.11	305.93	306.19	306.54	306.14	306.23	308.66	306.63	306.74	308.13	307.47	306.49	307.02	307.11	307.21	308.82
303.26	304.57	304.39	303.98	302.77	303.26	304.28	302.94	304.09	302.99	304.02	304.59	303.96	303.2	303.6	302.92	304.41	303.34	303.33	304.46	304.49	305.85	305.35	303.86	304.42	302.71	302.49	303.35	303.51	303.08	303.41	305.12	303.67	304.23	301.34	304.44	303.63	303.23	304.33	303.4	303.28	305.7	303.38	302.48	304.05	304.02	304.78	302.96	302.87	303.78
315.79	313.96	313.16	315.64	313.51	314.21	315.46	316.06	314.17	313.88	315.43	312.99	316.42	314.21	314.42	313.87	316.98	313.97	315.37	312.85	313.15	314.61	313.99	315.22	315.83	313.81	316.51	312.11	314.15	315.22	312.98	313.75	313.57	314.1	314.52	313.97	313.34	313.23	314.37	315.09	314.45	314.42	314.93	314.92	314.9	315.04	313.6	314.6	315.06	316.29
307.68	309.04	308.63	308.63	309.79	308.56	309.08	309.25	309.35	308.24	309.21	309.14	307.47	309.19	308.82	308.64	309.25	308.93	308.43	308.88	308.19	309.67	308.52	309.75	310.17	309.05	309.94	307.92	308.63	306.13	308.59	309.71	307.79	308.42	307.82	308.59	309.31	310	307.1	309.49	309.83	308.64	307.97	310.26	308.67	309.13	309.47	308.5	308.64	308.88
312.12	312.6	313.54	314.5	312.09	312.6	311.94	311.84	312.78	312.53	311.32	313.84	313.97	312.98	312.59	313.05	313.25	313.02	313.23	312.32	310.58	313.15	313.19	314.16	311.98	313.71	311.94	311.58	313.98	314	313.08	312.53	312.03	313.39	314.13	311.71	313.57	312.48	312.61	311.46	312.4	313.05	311.84	313.95	312.91	312.5	314.1	311.62	312.89	312.57
317.05	318.31	319.07	318.55	319.81	318.15	318.15	319.34	318.11	318.39	317.61	317.98	318.64	318.43	320.09	319.42	318.06	317.38	317.32	318.73	319.29	319.09	318.18	318.38	318.39	317.79	319.14	319.23	319.45	319.23	320.14	318.85	318.56	318.45	320.09	319.56	317.73	320.21	317.54	320.71	318.37	319.15	317.28	318.9	317.7	316.64	319.21	319.56	318.6	319.96
317.48	317.87	317.03	317.67	317.11	317.75	318.73	317.6	316.21	318.4	317.35	316.25	318.81	316.59	316.37	316.63	315.94	318.21	317.49	318.67	316.91	316.66	317.39	316.52	316.47	320.09	317.55	316.8	316.84	317.01	316.19	318.38	316.54	316.9	318.23	316.71	316.68	317.25	315.6	315.92	317.6	318.06	316.97	317.45	316.36	318.63	317.37	319.5	315.35	317.05
315.64	316.05	316.32	314.12	315.51	316.79	316.56	316.67	316.49	314.03	315.58	316.25	316.76	317.17	317.11	315.08	317.51	315.09	315.21	315.73	316.3	315.58	315.17	315.56	317.45	316.12	314.16	317.32	316.44	315.8	314.17	315.36	315.03	315.99	317.9	314.6	314.13	314.91	315.99	315.31	315.27	314.98	315.67	317.39	314.18	315.17	315.14	316.22	317.26	314.96
303.31	301.6	300.95	302.13	299.78	300.71	301.41	300.63	299.88	300.82	300.96	300.69	301.7	300.98	302.52	300.99	299.65	301.04	302.91	301.06	300.49	300.99	300.37	300.93	304.07	300.73	300.14	301.03	302.26	301.08	301.72	302.25	300.34	300.3	300.79	301.54	299.18	300.3	300.7	303.68	300.75	300.24	299.25	301.66	301.42	301.06	301.12	299.84	300.45	300.95
300.88	301	301.71	301.63	300.79	300.01	302.4	300.88	300.36	300.34	300.49	300.78	301.87	300.54	300.64	301.8	300.39	301.6	300.31	300.78	300.5	300.81	301.1	301.35	301.95	300.77	301.98	301.52	302.04	301.68	300.95	302.18	299.37	301.13	301.25	301.27	299.58	301.57	300.01	300.73	300.95	301.29	301.22	301.2	301.33	299.8	301.06	299.53	301.61	299.93
314.98	314.04	314.75	312.8	313.96	315.3	316.98	316.01	315.54	314.29	315.52	314.48	314.66	315.5	314.42	316.89	314.38	316.18	314.57	313.94	315.24	313.73	314.3	315.55	315.23	315.03	314.55	314.93	315.85	316.07	316.75	313.94	315.23	314.59	315.73	314.37	315.11	313.58	316.23	316.16	315.93	314.95	315.94	314.42	315.08	315.05	315.19	316.68	315.76	316.18
304.23	305.07	305.34	305.68	303.82	304.25	303.95	304.78	305.5	304.22	303.49	306.05	304.84	302.66	304.49	305.19	304.76	305.74	305.93	306.59	304.56	303.16	304.74	304.8	304.21	304.75	303.04	303.7	305.03	304.6	303.93	303.96	305.07	304.85	303.62	305.5	304	305.18	305.23	304.29	304.11	305.1	303.8	306.27	306.86	305.68	303.83	302.98	304.68	305.46
302.75	302.82	303.18	302.65	301.95	303.48	302.23	302.49	301.88	303.87	301.07	301.61	303.03	303.19	302.22	302.73	302.88	302.94	302.41	301.78	301.65	300.73	301.92	304.35	302.78	304.86	302.62	302.08	302.34	302.17	303.55	302.82	303.26	303.38	304.05	302.95	301.94	302.62	302.59	303.61	301.58	301.55	302.06	302.52	301.93	303.46	301.27	301.82	302.4	302.51
320.39	318.22	317.96	317.7	318.35	317.78	318.2	317.79	318.29	317.19	319.14	319.74	318.04	319.9	318.2	319.3	317.85	318.37	318.1	318.59	317.84	319.34	318.19	318.9	319.1	318.04	319.05	319.34	318.24	316.35	318.88	317.78	317.29	316.57	316.06	318.48	318.36	318.39	318.78	317.7	319.44	318.1	318.02	316.5	319.98	318.37	317.27	319.54	317.66	317.63
305.45	304.91	305.51	303.93	304.78	306.89	305.58	304.98	305.01	305.87	304.12	303.94	304.06	306.96	305.76	304.16	306.27	304.8	306	302.82	306.2	305.52	305.06	304.65	304.42	303.86	306.69	306.58	303.52	307.62	304.22	305.09	307.23	305.19	305.18	304.12	305.82	305.38	305.37	305.6	303.82	305.54	306.46	305.25	306.54	304.89	306.33	304.09	305.24	305.68
303.45	301.95	302.87	302.69	302.47	305.07	303.18	300.97	303.45	302.99	302.44	303.9	301.34	301.97	302.66	302.45	304.08	302.13	302.46	303.43	302.77	303.46	300.86	302.69	302.8	303.01	301.7	303.19	302.86	302.36	303.02	303.14	301.86	302.65	303.76	302.52	302.95	302.57	301.52	303.48	303.88	301.23	303.35	303.21	301.67	303.44	301.33	303.23	303.21	303.51
305.43	303.34	303.96	304.38	303.3	305.47	305.45	304.81	303.72	304.62	304.72	303.66	303.54	303.63	302.55	305.81	303.95	303.91	305.8	305.57	305.4	304.75	305.19	305.85	305.61	305.1	304.3	304.36	305.91	303.94	304.03	305.43	305.08	302.55	304.52	304.9	303.87	303.53	303.03	305.32	302.83	303.94	303.52	303.56	304.6	305.39	303.45	303.26	304.29	303.89
310.42	312.77	309.65	309.92	311.12	309.56	311.04	310.28	308.55	310.17	308.88	310.07	310.83	312.39	312.04	310.89	309.43	311.01	311.74	311.69	311.44	309.78	310.79	310.13	310.04	310.86	310.19	311.43	308.88	311.05	311.24	309.45	311.67	310.52	309.44	311.54	310.12	310.2	310.66	310.53	309.83	309.68	311.9	312.55	312.43	310.53	310.73	310.77	309.91	310.44
305.89	303.8	305.55	304.61	304.32	307.16	304.23	303.24	304.67	304.05	303.51	304.87	303.13	304.09	304.29	306.31	305.21	302.9	303.77	302.92	305.68	303.59	303.07	304.26	304.28	305.75	305.58	303.61	305.6	304.81	304.33	303.79	304.31	302.88	306.26	305.68	304.9	304.25	302.87	304.77	303.96	304.53	305.48	304.32	304.66	304.27	305.74	303.71	303.36	306.2
323.88	324.02	326.82	325.75	325	325.28	326.88	326.15	324.84	325.11	325.19	325.15	325.01	324.81	326.13	325.33	324.53	323.89	323.36	324.97	323.93	325.05	325.77	324.47	325.82	325.49	325.92	325.43	324.42	324.9	324.27	324.7	325.36	325.14	323.7	324.77	325.48	326.39	323.51	325.36	325.34	324.01	324.32	325.44	325.03	325.23	325.77	326.02	324.94	323.34
300.24	299.95	301.29	301.35	300.29	300.92	300.75	301.29	300.23	300.76	299.38	301.46	301.53	298.31	300.62	302.03	300.67	298.51	298.09	300.13	301.61	299.67	300.31	302.13	299.42	300.66	299.05	301.12	300.29	300.36	299.88	299.43	300.97	301.11	301.06	299.93	302.19	299.67	298.68	301.18	300.82	301.35	299.94	299.2	302.27	301.57	301.22	301.5	300.04	301.94
294.83	294.89	292.29	294.41	294.13	293.73	292.49	294.53	294.26	294.95	292.76	293.85	291.72	296.02	294.04	294.47	295.26	293.87	294.79	295.15	296.11	295.37	292.64	293.46	295.77	294.34	294.32	294.01	293.51	292.62	294.65	292.87	295.82	293.43	293.29	294.01	293.78	292.96	293.71	294.73	294.76	294.52	292.93	292.84	294.73	293.09	295.12	293.78	292.88	291.81
313.03	313.01	313.46	312.84	312.95	313.64	312.16	313.25	311.62	311.71	311.44	313.15	311.1	311.79	311.37	310.32	313.34	313.28	312.85	312.8	312.84	311.16	313.42	312.56	312.35	313.48	312.85	313.1	312.54	313.21	312.45	313.02	311.76	311.98	312.78	313.49	311.89	313.55	311.88	310.41	312.41	313.11	313.54	313.67	312.42	311.31	313.89	312.45	312.47	313.94
311.77	313.39	312.68	313.8	312.71	313.82	314.15	311.62	313.63	313.25	313.22	312.8	311.95	311.04	313.59	313.03	314.21	313.57	312.92	312.71	314.48	311.77	313.66	312.45	313.5	313.22	311.49	313.04	313.49	312.3	313.73	312.52	311.36	312.2	313.52	312.99	313.28	313.5	312.54	313.29	312.92	312.55	314.79	312.15	313.85	311.49	312.11	312.98	314.97	312.14
303.29	302.13	303.73	302.39	304.26	303.97	302.82	304.14	302.13	303.36	303.28	302.86	303.11	303.18	302.47	303.32	304.84	302.26	302.49	303.19	303.38	302.47	303.77	305.05	304.93	303.06	302.67	301.92	303.18	302.91	304.41	303.34	303.17	303.86	302.9	303.8	303.27	302.62	302.71	302.03	301.24	303.63	300.67	303.16	304.19	304.72	301.03	304.27	304.59	302.69
304.43	306.24	305.64	302.83	304.53	302.96	303.28	304.02	302.47	303.86	304.01	304.69	305.08	304.18	302.46	302.8	305.3	304.95	304.31	304.12	303.64	304	303.79	303.87	303.71	304.17	301.63	305.91	303.76	302.55	304.75	306.31	303.83	306.25	304.62	303.67	305.53	304.02	304.75	304.31	305.93	304.6	303.64	303.24	305.91	304.32	303.3	304.31	303.45	303.57
305.65	308.51	306.32	305.92	306	306.56	305.31	307.4	305.95	305.76	306.46	306.24	307.15	306.47	306.55	305.46	307.2	305.15	305.98	305.84	304.45	307.32	306.36	306.29	307.95	306.53	306.32	307.34	306.14	306.54	306.75	306.05	306.51	308.46	307	306.34	306.75	306.89	307.3	306.02	307.59	305.83	306.7	306.38	305.91	306.02	304.72	306.58	309.28	306.47
307.6	308.71	307.28	307.39	308.1	309.41	307.91	307.23	306.62	308.39	307.41	308.2	307	303.69	306.12	306.09	306.09	307.29	306.37	308.29	307.4	307.12	305.88	307.38	307.52	308.11	307.53	306.46	307.88	306.96	307.13	306.69	307.27	307.61	305.83	306.11	306.13	306.02	308.07	306.93	307.53	305.68	308.26	307.26	307.11	306.55	306.8	308.18	307.53	306.56
293.72	293.19	293.62	295.36	294.41	294.14	293.94	293.19	295.4	293.09	294.83	292.8	294.12	294.65	293.16	293.31	293.87	293.5	294.49	294.29	294.07	292.73	291.9	294.73	294.88	294.37	293.22	295.24	293.85	294.89	292.22	293.65	293.14	292.57	294.19	294.91	294.75	293.23	295.04	293.75	293.34	295.45	293.94	293.48	293.6	294.29	293.94	293.49	294.67	294.14
302.86	301.63	302.18	302.22	303.38	300.08	304.43	302.63	303.89	302.12	302.47	303.72	303.67	302.04	301.69	303.12	302.81	302.8	303.26	302.7	303.19	301.4	303.01	301.62	303.22	304.02	305.13	303.44	302.49	303.31	302.53	302.22	303.83	300.4	301.94	302.38	301.38	303.41	303.06	302.92	303.42	303.04	303.05	302.77	302.04	303.07	301.91	301.5	302.94	302.84
313.79	313.16	312.83	312.41	312.99	312.37	312.82	313.83	312.65	312.1	313.26	310.89	313.16	312.55	312.41	312.82	312.21	314.79	313.81	313.01	313.31	313.17	312.31	312.04	312.73	312.56	312.51	313.24	312.71	314.14	313.3	313.23	314.49	312.47	313.63	313.21	312.99	311.58	312.72	313.36	313.31	312.01	313.75	312.15	312.16	313.05	313.58	313.2	312.73	311.9
299.41	300.02	299.68	300.05	299.72	299.22	298.8	299.75	300.31	301.78	298.82	300.97	301.3	301.51	299.02	299.19	300.42	300.66	300.21	300.72	299.54	299.47	298.99	298.72	299.54	299.04	299.63	298.09	300.54	298.05	299.87	299.84	300.43	298.01	301.2	299.88	300.3	301.48	299.54	300.62	299.82	300.29	301.73	298.84	300.15	299.38	300.85	300.59	301.89	299.97
294.32	295.26	294.95	294.85	295.81	293.85	295.85	296.24	294.61	294.83	294.33	294.05	295.66	296.14	295.77	293.88	295.39	294.12	294.36	294.64	297.08	294.77	297.03	295.4	294.61	295.12	295.94	295.81	295.1	296.14	294.8	295.97	295.64	294.63	293.56	294.91	293.67	294.64	295.86	294.89	295.41	295.16	294.86	294.87	295.65	294.5	294.67	295.57	294.84	296.14
306.39	305.03	305.12	307.37	305.82	306.63	306.03	303.33	307.16	305.46	307.56	306.18	306.35	307.57	304.58	306.89	307.77	306.81	305.82	305.06	305.38	306.88	304.26	305.82	304.64	306.16	304.92	304.6	304.58	305.44	308.07	304.98	305.87	304.41	306.18	307.2	304.98	304.39	305.67	305.75	306.43	305.17	306.05	306.6	304.87	306.28	307.68	304.92	304.24	304.42
299.48	301.34	301.5	301.2	303.21	302.54	301.45	302.14	302.33	301.25	301.44	301.48	301.65	303.1	301.55	299.11	300.32	301.32	300.53	300.91	301.05	300.29	301.1	302.4	301.45	301.54	302.39	298.34	299.71	302.1	302.19	300.27	301.64	301.99	300.56	299.39	300.37	300.06	301.4	301	301.64	303	301.03	301.28	301.37	301.32	299.57	300.17	301.95	302.97
303.03	305.15	305.9	303.23	303.84	306.03	303.11	303.08	304.09	305.7	303.67	304.96	304	304.04	302.92	305.3	303.59	304.77	307.3	302.85	304.76	305.44	305.51	303.2	303.17	303.81	304.42	304.36	304.83	304.7	304.24	306.23	304.42	305.59	304.73	303.88	304.51	304.41	304.2	304.2	303.55	303.77	304.76	306.46	304.72	304.27	303.22	302.69	305.15	306.32
316.2	314.16	316.32	316.51	315.72	314.62	314.54	314.7	315.19	314.77	314.73	315.07	315.09	317.1	313.58	316.26	315.34	315.94	313.59	314.6	313.84	316.04	314.7	314.21	317.55	315.91	315.19	314.88	315.48	314.54	312.99	315.53	314.52	317.95	314.13	315.37	314.51	315.28	316.06	316.61	314.25	317.34	314.04	315.16	317.34	314.74	314.83	316.73	313.97	314.81
315.02	313.27	316.82	313.13	313.71	314.45	315.22	312.37	313.13	313.38	314.93	314.24	314.84	313.16	315.05	312.99	314.23	314.37	313.86	313.68	315.79	316.5	313.4	313.63	312.68	314.91	312.53	314.23	314.24	314.37	314.08	314.37	314.07	312.86	314.52	313.76	314.02	313.93	313.9	314.75	313.78	313.14	314.61	312.79	315.1	313.52	314.12	313.04	313.61	312.8
326.32	327.37	327.4	327.6	325.79	327.73	327.2	328.33	328.08	326.11	329.08	328.32	327.48	328.91	327.53	330.69	328.99	326.6	328.43	328.95	327.24	328.31	326.69	327.76	328.54	328.28	327.95	327.13	329.76	328.15	326.94	328.37	327.09	326.98	328.44	326.82	327.49	327.89	328.95	325.6	327.76	328.84	328.23	328.19	328.13	328.38	327.26	327.67	328.54	327.51
318.11	317.7	315.24	318.58	317.2	315.78	315.79	315.92	317.86	317.36	318.75	318.21	317.67	315.82	317.3	317.19	317.91	317.17	315.83	317.84	318.09	317.1	316.42	316.72	317.58	319.05	317.43	318.42	316.71	318.28	319.24	316.65	318.52	318.71	318.1	317.22	317.67	318.1	318.68	316.02	317.41	317.44	318.17	316.07	316.3	316.83	317.62	315.23	317.29	317.95
315.2	315.15	315.89	313.8	316.43	315.01	314.81	314.54	315.45	316.07	314.16	314.61	316.31	316.14	316.08	315.34	315.7	316.02	315.81	314.42	313.93	313.17	313.16	314.5	314.06	315.9	315.01	316.34	316.55	315.03	314.98	314.38	314.42	315.8	314.2	313.85	315.39	315.15	315.14	314.46	314.79	315.21	315.21	316.55	316.09	314.66	313.94	314.51	315.53	316.44
310.36	307.96	311.93	310.23	310	308.67	309.6	310.79	310.04	309.58	308.71	310.93	310.86	309.68	308.89	309.69	309.5	310.39	307.91	310.21	310.1	309.14	309.43	310.43	308.27	311.63	308.55	309.94	308.04	308.92	309.35	311.96	308.84	311.17	310.81	310.59	309.03	308.8	309.59	308.37	309.87	309.77	309.69	308.72	310.51	308.43	310.19	309.33	309.35	309.91
331.37	328.17	328.72	329.9	329.09	327.4	327.72	328.29	328.53	329.22	329.35	329.45	328.81	326.09	329.04	328.42	328.62	328.31	330.29	329.9	328.61	328.29	327.12	328.19	327.77	329.16	328.08	328.08	327.12	329.49	327.26	327.84	330.24	329.43	330.68	327.3	327.5	329.58	328.54	327.52	330.2	327.49	327.02	328.3	327.64	328.19	328.98	328.67	330.62	329.22
326.82	329.37	327.12	327.09	327.04	326.43	327.93	327.14	326.25	326.92	326.84	326.64	327.9	325.64	326.63	325.99	328.1	327.22	326.71	325.14	328.12	327.27	326.01	325.53	329.02	326.93	327.43	328.16	326.34	327.61	326.21	327.16	327.31	326.19	326.96	327.14	326.52	327.62	327.03	327.51	328.11	327.8	326.61	326.2	325.5	328.34	326.97	325.62	327.18	327.11
319.4	319.1	318.26	318.76	317.45	319.42	319.62	319.97	317.47	318.11	317.09	318.55	317.69	318.57	319.55	319.29	318.94	316.85	317.75	319.05	319.8	319.19	318.52	319.08	318.33	318.94	318.14	319.76	317.7	318.17	319.47	318.75	319.06	319.13	317.35	319.18	318.55	318.14	318.15	318.94	318.12	318.35	317.98	319.36	319.59	317.96	320.6	318.53	318.14	320.34
306.18	304.15	304.37	302.84	305.59	303.2	305.18	305.32	303.29	304.11	306.34	303.67	302.66	303.57	305.31	304.96	305.59	304.6	304.07	305.9	303.1	303.64	302.26	304.55	302.61	303.97	304.38	303.71	304.62	302.86	305.33	302.97	304.26	303.5	304.12	304.23	304.69	303.98	304.86	306.06	305.99	304.04	304.85	304.54	304.29	303.73	304.54	302.71	304.26	305.45
298.38	298.59	298.84	297.12	295.86	297.02	296.71	296.7	296.28	295.22	295.99	298.29	299.3	295.89	297.88	296.93	296.12	298.46	297.25	296.9	297.89	294.03	295.29	295.65	297.01	296.81	296.39	296.78	296.82	296.18	296.22	298.13	296.66	298	296.04	295.89	294.88	297.77	295.66	297.85	296.87	297.06	296.88	298.11	297.95	298.24	297.65	296.97	296.85	297.38
295.23	296.98	293.83	293.72	296.1	292.44	295.61	293.81	294.58	293.79	293.84	295.35	297.04	295.55	294.41	295.7	296.19	293.88	295.93	295.19	294.26	296.12	293.91	295.39	295	295.11	296.65	295.15	295.69	294.72	294.45	294.32	294.74	296.01	293.98	295.48	294.43	296.08	297.35	295.05	295.68	296.65	294.95	294.07	295.03	295.31	294.39	294.2	295.31	296.98
316.81	318.92	317.33	317.99	319.01	317.97	317.91	319.89	318.69	318.75	320.1	318.76	317.6	318.74	317.96	317.49	317.86	318.69	318.33	318.66	318.65	319.6	317.76	319.75	316.9	318.11	318.85	319.66	317.76	316.49	317.36	317.57	319.62	318.76	317.93	317.35	316.93	319.11	317.62	319.02	317.96	317.84	318.01	318.94	317.52	319.41	318.61	320.14	317.46	318.12
304.32	304.36	303.66	304.94	306.63	304.36	304.12	304.89	306.18	304.19	304.88	302.66	305.41	304.45	305.23	303.85	303.75	305.33	304.83	304.34	305.88	304.16	304.65	304.89	305.7	303.91	306.52	305.14	302.6	304.16	305.38	305.27	305.41	304.14	304.29	302.94	305.81	304.81	303.04	303.85	303.99	304.1	305.12	305.23	304.85	306.36	305.39	303.64	302.43	307.22
315.88	314.87	315.42	313.26	313.44	314.72	314.47	312.67	313.31	314.35	314.01	313.35	313.88	314.47	315.47	313.75	312.66	311.46	313.02	314.69	312.73	312.2	314.27	313.25	313.21	315.52	314.75	315.09	314.81	313.37	314.77	315.13	314.39	313.91	314.07	314.39	312.95	313.32	313.38	315.51	314.84	314.08	315.78	313.48	312.91	312.78	313.23	313.76	314.4	313.68
300.08	300.94	298.85	299.77	299.61	300.26	300.06	301.56	299.64	299.41	301.23	299.61	301.24	298.93	302.1	300.35	298.69	298.97	301.52	299.26	300.33	301.37	301.63	300.02	301.02	299.62	298.52	300.63	301.28	299.48	299.41	298.31	301.54	299.12	300.49	299.86	299.01	300.16	300.6	299.41	300.6	300.3	300.82	299.2	299.66	300.74	300.04	300.34	299.96	299.32
309.17	309.36	310.33	309.73	309.97	309	311.14	309.78	309.57	308.16	309.46	310.94	309.96	310.68	309.85	310.55	311.22	310.27	309.77	309.05	311.48	309.34	309.32	312.87	309.71	309.06	311.04	309.47	311.1	310.55	310.16	309.54	310.07	310.68	309.68	309.09	309.92	310.44	309.03	310.53	310.17	309.76	308.55	309	310.68	310.74	311.31	310.65	310.67	309.65
304.63	306.18	306.17	306.18	305.53	307.32	306.17	305.99	307.45	306.1	306.51	305.23	306.88	307.05	305.51	305.02	304.82	305.15	307.41	306.12	305.85	306.37	306.94	307.81	306.66	305.71	305.55	306.46	305.8	307.88	304.88	305.9	305.23	306.35	306.7	307.38	306.47	306.46	306.63	306.13	306.72	306.42	307.2	307.62	306.24	304.95	306.92	307.48	305.78	306.03
319.63	318.6	317.71	316.24	318.19	318.27	317.74	319.01	317.93	317.95	317.63	320.47	318.04	317.98	319.58	318.06	319.06	318.87	319.24	319.31	319.39	319.06	318.5	319.44	318.67	317.07	317.02	317.36	316.81	316.89	317.52	318.22	318.38	318.06	317.77	318.49	318.23	317.6	317.33	319.54	317.29	317.31	318.13	317.73	318.58	318.38	317.8	317.27	318.6	317.69
315.33	317.06	315.42	316.81	314.19	313.4	314.75	315.39	315.1	315.2	316.18	314.99	316.57	313.6	316.53	314.42	315	314.96	313.1	315.98	315.29	315.85	316.15	314.44	316.3	316.68	316.49	315.59	315.38	313.39	315.08	314.65	315.19	315.95	315.85	314.09	314.28	315.73	314.65	313.73	315.04	316.51	317.31	314.21	314.98	316.08	315.36	316.4	314.66	315.93
303.89	303.28	303.7	305.23	304.39	302.49	302.37	305.3	302.27	301.52	303.65	304.27	303.74	303.51	302.99	304.63	304.73	302.5	303.46	303.38	303.62	303.1	302.61	304.98	303.5	302.31	302.72	304.14	303.43	304.73	303.87	303.88	302.89	303.72	304.74	303.86	304.32	303.47	304.9	304.69	301.11	302.89	303.19	303.25	302.3	303.45	302.63	303.5	300.99	303.92
311.27	312.92	313.04	312.04	313.65	314.35	314.55	312.13	312.58	313.69	312.22	315.98	312.13	312.4	312.52	312.37	314.24	312.49	315.01	312.01	313.75	313.29	313.12	312.78	311.75	312.12	313.4	312.87	312.88	313.51	312.49	311.99	312.81	312.31	314.56	312.88	313.48	312.91	312.76	315.08	312.79	315.72	311.79	314.19	314.21	314.04	313.63	313.72	314.72	312.85
313.82	314.2	315.35	315.82	314.08	314.09	315.46	313.81	315.62	316.56	314.25	314.2	316.1	314.63	315.44	315.2	314.95	314.68	317.22	316.67	314.65	314.1	314.96	314.9	316.71	314.78	315.9	315.84	315.41	315.43	317.3	314.23	315.48	313.94	314.82	314.07	313.77	315.98	313.57	314.72	314.35	315.28	314.52	314.82	315.08	315.22	314.56	314.07	315.03	314.18
311.03	309.49	309.6	309.71	310.29	309.28	310.87	310.59	309.45	309.91	310.74	308.36	307.28	311.08	309.65	310.01	310.58	309.69	310.68	311.3	310.97	309.96	308.53	309.99	311.27	309.18	309.63	309.85	310.82	310.93	309.57	310.69	310.47	310.15	310.13	309.24	310.92	310.8	309.76	310.32	309.82	309.5	309.04	308.87	310.24	311.1	309.2	309.81	308.64	309.38
315.33	316.41	315.35	314.64	316.41	314.81	316.56	317.43	317.26	315.07	317.05	316.18	315.87	317.44	316.06	314.77	315.35	315.14	315.91	316.4	315.66	316.22	314.92	317.4	315.57	314.84	316.11	317.23	315.35	315.04	315.76	317.3	315.59	314.35	315.73	315.74	317.7	314.77	314.31	316.28	316.6	316.74	316.77	314.75	317.13	315.49	315.79	315.21	317.2	314.72
302.27	303.07	302.45	301.14	300.71	303.99	303.73	300.32	301.72	301	304.94	301.46	303.26	302.88	303.51	301.97	302.91	301.22	301.21	302.01	301.72	303.58	302.67	302.59	303.39	301.77	301.24	304.09	302.99	303.2	301.65	302.22	303.38	303.08	301.7	303.12	301.68	303	302.16	302.49	301.03	302.66	302.86	304.08	302.61	302.7	304.42	303.16	302.29	303.75
312.83	314.26	313.38	315.76	314.06	312.23	315.14	314.18	314.23	315.44	314.93	312.91	312.24	312.48	312.42	313.48	314.72	314.2	313.87	314.59	313.3	313.1	312.77	312.52	313.13	313	312.4	312.13	312.92	311.39	313.3	313.23	313.27	313.92	313.94	312.59	312.01	312.22	314.08	312.97	312.87	313.84	313.8	312.76	311.88	312.83	313.99	313.39	313.33	313.69
312.83	313.43	312.66	313.92	314.56	312.11	313.05	314.62	314.02	313.34	313.6	312.78	313.88	310.93	313.87	313.48	312.98	311.19	312.31	312.45	312.29	312.33	313.39	312.95	312.37	312.93	314.84	312.84	312.13	313.33	311.98	313.22	312.92	314.56	313.94	314.07	311.69	311.82	312.87	313.03	311.85	312.11	312.67	313.89	314.37	311.19	313.08	313.23	312.74	313.21
305.99	305.66	306.54	307.55	306.78	306.52	306.43	306.51	304.74	307.33	307.31	306.22	306.53	306.71	307.7	306.04	307.5	306.37	307.06	306.09	306.86	305.86	305.3	306.49	306.92	306.54	305.85	307.97	306.63	307.41	304.69	307.78	306.32	305.85	308.41	308.29	305.65	302.83	307.35	306.79	306.4	306.46	308.38	306.85	305.48	306.75	306.15	304.96	307.17	306.68
315.37	314.95	312.77	314.75	314.78	313.5	314.79	316.9	316.01	316.21	314.65	315.11	315.87	313.03	314.68	317.02	313.7	314.21	314.91	314.32	314.29	315.3	315.89	314.94	314.03	314.72	316.27	314.89	315.72	315.19	314.75	316.51	312.91	314.92	314.88	315.74	316.24	313.89	314.78	315.72	314.73	315.26	315.53	315.25	317.15	317.25	314.81	315.74	316.05	315.79
314.06	314.5	313.69	312.44	312.02	314.52	312.88	312.81	314	311.95	315.05	313.49	312.59	311.45	315.04	315.77	314.43	315.17	313.05	311.67	314.69	313.67	315	311.28	312.73	314.32	313.79	314.2	313.91	314.64	313.19	314.48	315.48	313.57	312.77	314.63	313.56	313.44	313.28	314.27	313.06	313.66	314.23	313.92	314.04	314.52	313.99	314.72	315.44	312.18
294.81	296.9	295.15	295.01	295.56	295.66	294.58	295.61	295.78	294.59	295	295.72	296.15	294.89	293.92	297.71	295.71	295.93	293.52	296.04	296.6	293.62	295.39	295.29	296.01	294.61	295.92	295.76	297.13	295.53	294.91	294.8	295.21	295.91	295.92	294.19	294.52	295.48	294.73	295.48	295.07	296.46	295.47	294.28	295.63	296.17	294.82	295.01	295.93	295.73
304.31	304.17	305.72	305.32	304.73	305.16	304.94	306.08	305.47	307.1	303.43	303.31	304.58	305.29	306.06	303.42	305.77	304.91	304.06	305.52	304.41	305.94	305.53	305.01	304.35	303.78	304.65	305.34	306.27	303.65	305.01	304.44	304.77	302.83	304.56	305.81	305.03	304.85	304.79	305.56	305.38	305.57	304.18	304.26	304.22	304.31	304	304.48	305.03	304.18
310.47	307.32	309.79	311.63	309.57	308.79	309.29	308.7	308.88	307.38	309.23	308.19	310.79	308.45	309.91	309.39	308.76	309.56	307.89	308.56	308.76	308.82	308.43	307.91	309.2	308.5	308.21	307.31	307.84	310.32	307.59	309.58	306.55	308.98	310.06	308.05	308.21	309	308.65	307.97	310.59	308.83	308.6	306.69	311.16	307.7	310.23	307.31	310.52	309.09
306.24	305.39	306.52	305.38	305.69	304.89	306.49	305.6	304.9	306.28	304.25	303.63	305.01	306.23	304.06	304.64	305.44	303.7	307.16	305.46	305.59	303.94	305.23	305.06	305.12	305.22	305.93	304.86	306.02	305.55	303.75	305.04	303.51	305.5	305.2	303.4	305.98	305.95	304.81	306.75	305.33	306.03	305.13	306.53	306.06	306.28	304.62	305.51	304.24	303.72
304.03	305.64	305.07	303.77	303.23	305.15	304.71	306.04	305.64	304.97	304.99	305.23	304.78	305.27	304.74	306.13	305.66	305.31	303.81	306.63	303.69	304.25	305.53	305.11	305.51	303.71	306.63	304.01	304.93	306.82	304.02	305.88	304.57	305.54	304.44	303.7	306.59	305.34	305.44	304.76	303.95	305.36	304.51	306.71	305.16	304.74	304.65	305.38	306.62	306.09
313.18	312.73	312.94	312.74	313.06	312.59	312.49	314.19	312.91	315	313.26	313.15	312	314.61	313.38	313.19	312.76	312.23	313.21	313.23	312.01	311.68	313.74	313.81	313.27	313	312.49	314.3	314.47	314.32	312.43	314.23	313.72	313.87	313.66	311.66	312.5	314.33	312.74	313.54	311.82	313.09	312.01	310.75	313.74	313.67	312.96	312.69	314	313.38
316.41	314.72	315.29	315.62	314.38	315.49	315.46	316.27	317.25	316.58	315.57	316.76	315.01	316.4	315.57	314.93	313.94	317.67	316.54	316.29	315.61	315.12	316.49	315.03	315.85	315.5	315.9	316.9	315.56	316.14	314.37	314.12	314.75	317.36	315.43	315.05	315.49	315.42	314.99	315.06	315.02	315.79	315.67	315.48	316.21	314.21	316.04	315.33	317.01	314.87
324.72	325.21	325.37	325.76	325.21	325.66	325.76	325.6	325.69	324.81	324.64	325.7	325.93	324.95	325.81	325.87	325.29	323.9	326.06	325.96	324.32	325.54	325.88	325.72	325.45	325.2	325.69	325.01	324.45	327.65	326.27	326.05	323.81	324.79	325.42	326.53	327.61	325.65	326.89	325.5	326.4	324.4	327	323.82	325.37	324.65	326.45	325.47	323.89	323.85
303.24	303.07	304.22	306.36	301.93	304.8	304.2	303.17	303.54	304.68	303.85	303.33	302.47	303.47	301.92	302.34	303.94	305.04	304.05	303.5	302.85	304.03	303.38	302.45	303.95	302.1	303.28	302.7	302.82	304.26	304.65	303.68	303.13	303.06	302.8	304.23	305.38	303.17	302.35	304.51	302.51	303.97	305.69	303.12	301.3	303.66	302.53	303.23	305.48	303.01
303.99	302.99	304.2	304.71	302.54	305.49	302.2	303.5	304.34	303.45	303.22	302.35	304.01	303.46	303.83	303.1	303.74	302.21	303.94	304.07	303.84	303.32	300.78	304.35	303.66	304.16	303.21	302.93	304.96	302.46	302.12	302.53	303.04	303.5	302.54	302.45	304.5	304.61	301.66	305.04	303.82	304.68	302.97	303.02	303.78	302.74	302.79	302.58	304.26	303.19
304.02	302.9	304.73	302.35	302.67	302.68	302.54	303.94	305.6	304.68	302.82	301.98	302.66	301.95	303.68	302.68	300.48	302.36	304.44	303	302.4	303.34	302.46	303.46	300.92	302.67	303.96	300.87	302.89	302.57	302.61	304.06	303.79	302.36	303.92	301.09	301.54	304.03	303.96	301.66	302.52	302.91	303.93	302.92	304.39	302.8	302.28	302.85	302.7	304.94
302.2	302.4	303.95	303.23	303.39	301.69	301.59	300.6	302.75	303.86	302.67	300.66	302.18	302.42	301.46	301.9	304.34	304.18	299.12	300.82	303.56	300.46	302.17	302.22	302.16	302.66	302.3	300.7	303.31	300.99	301.14	302.11	303.17	301.39	302.43	301.9	302.72	301.25	303.03	302.16	302.83	301.22	302.25	301.9	301.89	303.46	300.97	302.4	301.81	301.39
314.97	315.23	313.53	313.66	314.31	315.64	314.36	314.33	314.99	313.96	315.86	314.72	314.12	315.59	313.95	314.86	314.99	314.14	315.27	315.01	314.68	314.1	314.47	314.5	313.53	315.3	312.89	314.2	315.78	314.84	313.38	313.87	313.83	315.88	315.39	314.99	314.86	314.04	314.72	316.66	315.63	314.05	314.75	315.56	314.1	314.91	314.82	314.79	315.29	315.85
307.85	307.03	306.39	307.98	305.94	307.51	307.12	307.15	307.33	306.02	305.8	306.31	305.65	306.22	306.49	305.52	306.2	307.68	307.83	305.15	305.24	305.91	306.58	305.95	307.04	306.33	305.36	306.75	305.93	306.98	306.78	306.21	305.67	305.41	305.9	306.39	305.63	303.91	306.26	306.67	308.21	306.66	307.05	306.31	305.76	305.53	306.31	305.29	307.06	307.83
304.27	304.45	303.64	301.98	301.85	302.91	302.6	303.32	303.39	303.71	304.37	303.81	302.91	303.06	302.72	304.36	302.85	303.2	302.41	302.08	303.54	303.51	302.99	303.28	301.57	302.89	303.31	304.22	302.65	303.35	304.33	302.83	303.83	303.69	303.12	303.44	304.23	303.9	303.66	303.48	301.49	302.57	302.79	303.33	303.01	304.36	303.42	303.75	304.52	302.5
303.68	303.53	305.24	304.78	306.67	304.92	303.73	303.44	304.47	303.82	304.37	304.82	303.68	304.09	304.79	304.39	303.14	302.94	304.46	303.6	303.84	305.2	303.56	305.05	305.43	303.53	303.22	304.96	304.22	304.4	302.36	303.66	304.39	304.63	303.34	304.59	307	306.07	305.12	305	303.5	304.26	304.01	304.39	305.41	304.62	304.36	304.73	304.79	305.1
301.1	300.88	300.98	301.19	300.49	301.73	301.72	300.05	300.03	301.4	303.12	303.4	300.37	302.04	300.23	302.7	299.76	300.61	300.61	301.98	300.56	300.85	301.43	300.59	300.7	300.8	300.92	301.59	300.34	300.8	300.12	298.68	300.45	300.71	301.5	302.65	299.7	301.86	302.09	301.31	301.54	301.74	301.67	301.22	300.99	301.32	300.93	300.73	300.1	301.99
315.33	314.76	314.71	314.95	314.58	315.26	314.93	314.68	312.69	314.73	314.17	316.82	315.59	314.28	314.23	313.87	315.24	313.46	313.58	314.11	314.33	314.97	314.99	316.78	315.73	315.17	316.29	315.76	314.34	313.07	315.7	315.86	315.33	314.38	315.85	315.66	316.52	315.56	314.94	313.89	314.37	315.75	314.73	314.4	315.51	314.8	313.9	315.13	313.96	314.48
298.46	296.13	295.95	298.24	298.12	297.05	297.02	295.96	296.89	296.55	298.75	297.48	297.52	296.86	297.58	295.88	296.25	297.32	296.69	296.59	296.2	297.45	297.51	298.66	297.17	295.66	296.51	295.65	297.92	298.11	298.26	296.83	297.56	296.77	296.7	297.02	297.78	296.55	296.33	298.64	296.38	297.78	294.61	296.35	298.33	296.46	297.3	297.37	296.05	297.48
304.52	303.9	304.05	304.35	304.52	305.1	305.97	304.07	304.13	302.7	304.92	304.45	303.65	304.11	305.65	304.42	304.04	304.78	306.14	304.39	303.31	305.13	303.8	303.75	306.01	304.4	304.96	305.24	304.3	305.56	304.77	306.42	305.52	304.25	303.13	305.34	304.86	304.46	304.36	304.31	304.85	306.67	304.56	305.33	304.9	304.84	305.36	306.78	305.69	305.01
295.39	295.65	297.74	292.94	296.06	295.41	294.91	294.12	296.35	293.2	295.94	295.04	295.73	296.87	294.73	295.04	294.86	293.34	292.87	294.72	295.14	295.07	294.37	295.39	294.86	293.21	295.35	295.01	293.92	295.19	294.61	295.98	293.64	294.34	295.85	296.85	295.7	294.58	292.89	295.86	296.79	294.77	295.71	292.79	295.06	295.64	295.22	295.41	295.32	295.32
310.23	307.76	307.53	309.49	309.55	308.07	309	308.27	308.56	308.56	310.52	308.82	307.33	309.4	308.86	309.51	309.82	308.41	307.41	309.61	308.8	308.64	309.77	308.73	307.1	309.01	308.19	309.44	309.5	311.06	308.83	306.07	309.26	307.94	308.49	308.81	308.88	309.66	307.85	307.88	308.17	309.64	307.38	309.03	310.59	308.49	306.54	308.87	306.65	308.15
303.36	301.53	301.49	302.69	301.93	300.78	300.38	302.12	302.6	300.73	302.53	301.18	303.02	301.86	304.3	302.81	302.71	302.3	302.84	303.92	302.77	302.83	303	301.29	302.6	303.2	301.39	300.95	301.62	303.38	301.38	301.87	300.45	302.05	302.94	303.54	302.19	303.62	301.14	302.3	302.43	302.99	302.27	303.24	303.22	301.73	301.19	302.15	302.62	304.86
304.43	304.44	304.4	305.26	302.52	302.94	305.37	303.84	305	302.54	306.09	306.83	304.42	305.62	303.28	305.76	303.67	305.14	304.5	305.35	302.6	305.04	304.68	304.7	304.85	304.7	305.44	305.35	304.09	304.34	306.08	305.16	302.75	304.11	303.12	305.09	303.55	302.41	303.92	303.92	304.25	305.88	304.34	303.79	304.29	304.59	302.13	305.08	304.07	303.69
300.51	302.19	301.1	300.62	300.98	301.12	299.4	300.6	300.48	299.89	300.84	301.69	300.49	300.66	301.32	301.49	300.07	299.86	301.15	301.95	301.01	302.4	299.71	302.01	300.38	300.58	300.29	303.06	300.9	302.63	300.29	301.5	300.67	299.82	301.7	300.95	300.84	300.53	300.34	302.37	301.41	300.72	300.28	300.83	301.43	300.95	302.56	300.22	300.48	298.76
316.3	316.09	315.85	314.45	314.82	315.8	315.11	315.07	317.08	316.31	315.68	316.38	317.4	314.34	316.34	316.61	315.68	316.19	314.24	315.43	315.84	314.67	318.31	316.28	314.64	315.49	315.17	315.76	314.28	314.68	316.14	314.73	317.11	317.04	315.24	316.23	316.14	315.8	316.5	316.44	315.49	314.26	316.84	316.26	314.16	317	315.83	316.87	315.83	315.65
317.11	316.89	316.4	315.01	317.75	317.88	318.05	317.3	315.76	317.19	317.75	316.89	318.44	318.28	316.96	317.03	317.44	316.68	318.49	317.76	317.33	318.41	317.67	319.32	318.12	316.99	318.19	317.39	317.33	318.64	316.5	317.88	318.12	315.4	318.75	318.03	316.14	318.4	317.7	317.19	316.46	320.27	315.44	317.9	318.33	318.07	316.64	317.48	316.39	316.48
314.13	312.06	315.43	312.86	315.6	314.06	313.8	314.29	312.96	314.62	314.64	312.5	313.7	315.89	314.1	314.22	313.03	314.81	313.25	314.08	314.77	313.58	313.91	312.86	313.6	315.62	313.16	315.02	312.86	313.26	314.24	311.87	312.58	313.96	312.19	312.59	314.25	314.04	312.09	313.13	313.85	313.92	314.36	313.77	314.04	313.39	314.86	312.8	315.37	313.7
313.56	313.98	314.91	314.99	313.19	314.48	313.12	315.11	313.52	313.43	314.94	313.38	311.4	313.06	313.01	313.58	313.06	314.55	314.85	313.87	314.34	314.34	311.12	312.8	313.01	314.26	312.93	313.64	312.87	313.51	313.01	312.84	313.9	314.67	313.41	312.48	312.92	314.06	313.37	313.58	312.79	312.91	314.44	312.27	314.43	313.79	313.16	315.16	317.21	313.99
310.63	314.11	313.31	311.55	311.74	313.97	311.95	312.75	313.99	313.87	312.27	312.09	312.93	313.25	312.08	311.87	311.65	313.7	313.01	312.79	312.32	312.2	311.29	313.37	309.88	313.95	312.24	312.68	312.41	313.13	313.58	312.03	312.82	312.71	312.29	313.37	311.88	311.65	312.44	312.01	313.26	311.35	312.17	311.51	315.01	313.14	312.59	313.28	313.85	312.89
327.19	327.71	327.72	327.31	327.54	327.24	328.3	325.39	327.7	328.51	328.67	327.79	326.22	326.51	327.86	326.23	328.64	328.94	327.77	328.38	328.42	324.94	329.13	327.75	329.44	327.38	326.71	327.21	328.26	325.72	327.85	327.77	328.5	326.98	328.75	326.68	328.79	327.5	328.32	326.59	327.54	326.64	327.66	327.84	327.99	328.29	329.04	328.75	327.78	327.05
297.6	296.5	297.09	296.14	297.8	298.73	295.13	297.19	295.71	295.22	295.62	297.44	295.06	296.06	297.97	297.36	297.01	296.9	297.71	297.28	296.1	297.44	296.19	299.21	295.46	296.7	296.16	295.09	296.36	297.72	296.48	297.6	295.51	298.12	295.13	296.53	297.05	297.65	298.01	297.39	294.51	295.59	296.83	296.72	296.96	296.11	299.13	294.99	296.5	297.14
311.58	312.77	312.46	312.59	313.39	312.9	314.07	312.64	310.98	313.37	314.64	312.17	314.02	312.79	313.85	314.84	312.72	312	312.04	312.24	312.35	313.5	314.19	313.03	312.18	313.77	313.01	312.88	313.86	314.08	314.16	311.46	313.04	312.91	311.77	312.25	312.94	312.51	311.67	313.96	312.52	312.7	313.88	313.4	313.34	314.36	312.5	313.16	312.42	312.09
302.26	302.39	302.27	300.01	301.99	302.1	301.19	304.39	302.14	302.9	301.07	301.87	303.04	301.78	303.02	302.46	301.37	302.47	304.59	302.51	303.51	302.76	302.67	302.07	301.98	301.47	301.44	303.29	302.07	301.04	301.14	303.27	303.29	300.94	303.22	302.41	301.59	302.17	304.27	304.01	303.73	302.65	301.61	302.11	304.37	302.76	302.09	302.8	303.03	302.83
301.92	302.42	302.3	303.58	302.93	301.1	301.98	303.46	302.95	301.97	302.47	301.39	302.15	301.55	302.21	300.7	302.02	303.77	300.34	302.86	302.81	303.82	302.07	304.01	301.57	301.79	302.59	302.83	300.9	301.24	304.56	303.52	302.01	301.74	302.61	301.53	301.68	302.74	303.93	303.58	303.39	302.05	302.87	302.58	303.53	302.48	302.73	302.08	301.65	302.83
310.79	311.83	311.54	310.27	311.87	311.55	308.81	311.06	311.01	311.78	310.78	307.27	307.87	312	309.72	309.21	309.53	310.15	311.81	309.45	311.1	311.44	309.99	310.55	309.86	310.82	310.08	309.74	310.61	312.6	310.62	310.35	309.08	311.22	310.03	309.83	309.68	309.43	311.53	309.51	310.51	310.73	309.48	310.01	311.06	310.6	310.58	311.56	310.76	309.75
303.37	303.35	304.55	303.87	303.76	304.41	303.04	303.33	302.6	303.56	304.29	305.18	306.34	304.55	303.67	304.89	303.78	301.98	304.74	304.76	303.79	303.83	305.08	304.26	305.03	303	304.62	303.3	303.52	302.72	303.82	303.86	304.67	303.26	301.94	304.15	302.93	303.26	303.93	304.75	303.59	302.33	302.74	303.34	304.07	303.58	303.23	305.53	304.22	301.88
303.3	305.3	304.66	304.04	304.29	304.97	304.63	304.23	305.07	303.84	304.97	302.24	304.14	304.44	304.99	302.96	304.34	304.57	305.1	303.36	305.5	304.04	304.84	303.23	303.52	303.71	305.36	303.51	304.43	305.73	302.84	305.22	306.64	303.45	304.47	304.49	304.91	305.12	303.77	307	303.86	305.11	305.74	304.35	305.16	303.77	305.36	305.06	303.47	305.96
313.24	313.63	315.65	312.55	313.08	313.24	312.08	311.97	313.19	313.17	312.83	312.9	312.87	311.17	313.11	312.46	313.57	313.77	314.33	312.12	313.03	312.97	314.18	311.79	312.75	313.45	313.72	312.13	313.85	313.56	313.21	313.75	315.06	311.99	312.22	311.6	314.12	312.46	313.89	313.12	312.77	312.84	312.37	313.29	312.79	312.3	313.73	311.43	313.32	313.47
307.94	307.87	307.58	307.17	309.48	308.51	308.77	307.18	307.75	309.3	307.99	308.37	309.4	307.99	311.2	309.13	310.03	307.17	308.56	308.81	307.44	309.4	307.95	309.3	309.27	308.39	306.89	307.94	308.5	308.1	308.64	306.2	308.83	307.24	309.43	308.83	307.31	308.5	309.1	308.25	308.85	307.82	308.74	310.28	309.38	309.05	308.04	307.88	309.39	309.13
327.71	327.3	327.34	328.7	328.93	327.66	327.5	328.85	327.94	327.97	327.2	328.68	328.69	329.8	327.72	327.66	327.58	325.51	328.03	327.92	328.61	326.38	328.39	328.1	328.58	326.74	328.37	328.3	327.98	328.49	327.11	325.71	327.08	328.06	325.97	326.75	328.4	329.51	329.16	328.29	327.72	329.28	327.01	327.59	325.96	328.54	329.07	327.48	328.46	328.46
300.46	299.84	302.06	301.98	300.97	301.3	299.68	301.55	302.16	301.34	300.69	300.59	299.52	301.03	300.15	300.99	301.11	300.76	300.05	299.19	301.81	301.09	300.61	300.78	300.78	301.35	300.45	301.5	302.06	300.35	302.4	301.1	300.79	301.59	299.63	300.08	299.13	300.56	300.45	300.64	301.39	301.06	301.72	301	300.48	302.2	299.92	301.47	300.5	301.35
310	308.86	311.09	312.05	311.46	309.62	311.81	309.51	312.01	310.06	310.07	310.72	311.58	310.98	310.9	308.89	308.69	309.2	311.03	310.73	310.69	310.33	310.23	310.52	310.17	310.91	309.8	311.04	309.44	310.03	309.36	310.32	309.63	310.9	310.77	311.86	310.24	310.85	310.86	308.84	311.15	310.33	311.78	311.17	311.36	311.33	311.7	310.48	309.99	308.93
304.77	304.1	303.06	305.19	303.54	304.52	302.58	303.68	302.86	304.91	304.02	304.26	303.1	304.58	304.4	303.94	304.49	302.88	302.88	303.27	303.42	302.72	302.99	304.38	303.43	301.26	302.55	302.22	304.07	304.2	302.96	303.5	303.88	303.51	303.48	304.69	304.48	302.96	305.57	303.13	303.01	302.98	303.85	302.24	304.68	301.43	304.29	304.84	304	302.85
295.73	293.86	293.17	293.23	292.46	294.26	294.66	291.94	294.14	294.16	293.73	294.24	294.55	293.21	293.91	293.34	293.79	294.27	292.05	293.63	296.15	293.56	293.32	295.08	293.89	294.6	294.76	293.55	295.72	293.74	292.49	294.66	293.23	293.36	294.26	293.97	294.14	291.8	294.46	293.27	293.77	292.53	294.4	294.41	295.67	295.39	294.16	292.71	293.21	295.41
298.24	297.75	296.51	296.17	298.69	296.19	296.09	297.8	296.62	296.9	296.17	297.81	297.27	298.13	295.84	295.64	294.79	296.28	295.83	295.79	297.16	294.23	298.95	298	296.33	296	298.13	296.39	297.63	294.42	296.96	296.31	295.58	296.37	297.79	296.35	296.03	296.59	297.69	297.52	296.08	298.52	297.37	297.69	296.97	295.99	298.42	295.27	295.78	296.63
327.41	328.61	328.12	326.45	328.16	327.68	327	326.91	327.69	326.96	327.32	326.77	327.91	326.62	327.84	327.39	326.55	325.9	327.45	327.2	328.91	328.02	328.02	327.28	327.06	328.1	329.09	328.47	330.15	329.86	327.95	327.3	327.93	328.77	326.4	329.21	327	329.18	328.17	327.24	329.53	329.61	328.4	327.07	327.27	327.89	326.5	328.56	327.89	329.35
307.38	307.57	307.03	306.51	308.38	308.35	306.8	306.8	308.03	308.54	305.09	308.3	307.3	308.08	307.56	307.12	306.54	305.73	309.06	307.79	307.64	307.57	307.02	307.09	306.21	307.23	308.48	306.15	307.32	307.76	307.55	307.87	306.96	308.02	306.15	307.92	306.7	307.27	305.8	305.97	306.93	308.61	307.23	307.08	309.68	306.95	309.12	307.19	307.71	306.34
306.27	304.38	305.84	305.92	307.2	304.84	304.87	306.43	305.64	304.39	306.22	305.83	308.2	307.74	306.66	305.7	307.04	306.22	304.31	305.77	307.11	304.93	306.07	307.88	305.48	305.75	306.45	306.19	305.83	305.86	305.87	305.72	305.58	304.1	306.63	305.84	305.56	305.08	305.6	305.54	306.48	306.03	307.33	304.97	305.76	305.34	305.99	305.97	304.66	305.77
302.63	302.29	302.82	304.88	302.43	301.49	302.78	303.1	304.12	304.42	302.59	303.17	303.13	301.92	304.73	303.83	302.33	304.76	305.07	303.64	303.36	302.35	302.92	303.43	304.34	305.65	302.98	302.28	303.92	303.49	302.61	303.56	305.45	302.64	303.16	302.43	303.83	303.35	303.53	302.87	303.07	302.12	302.75	303.04	303.36	303.95	303.18	304.45	304.78	303.76
306.99	307.58	306.1	307.74	308.84	307.9	309.08	309.63	307.1	306.96	305.42	308.91	307.24	306.22	307.63	306.89	307.43	307.45	306.45	306.3	306.6	307.43	308.84	307.69	307.14	308.93	305.91	306.48	309.04	307.13	306.6	307.68	306.84	306.57	306.71	305.29	307.13	308.03	308.52	308.38	306.19	307.73	306.58	307.79	306.63	306.01	306.01	305.96	306.75	307.83
300.11	300.25	299.92	301.12	300.62	300.17	298.92	300.05	298.37	300.05	298.11	301.96	299.67	299.56	299.16	300	301.55	298.86	300.23	301.11	299.9	300.24	301.99	300.64	301.82	299.33	298.69	300.14	300.3	300.5	299.81	299.46	299.08	299.96	301.15	301.49	300.22	301.03	301.48	301.16	300.06	299.4	302.42	299.54	298.75	298.93	299.32	300.15	299.58	299.45
293.01	293.96	294.88	294.49	294.38	294.81	295.29	292.17	294.94	293.79	294.95	294.48	293.01	293.42	294.2	294.01	293.93	293.78	294.67	294.38	293.84	294.37	293.49	293.69	293.55	293.79	292.67	293.21	294.44	294.46	293.34	293.71	293.44	292.76	296.16	295.36	294.51	293.21	294.34	293.43	292.87	293.44	294.14	293.55	293.41	294.74	294	293.91	295.55	294.99
309.7	309.87	309.03	309.48	309.66	309.54	311.18	309.97	309.73	309.7	310.04	309.11	309.36	309.84	309.47	309.18	309.08	308.08	309.42	310.4	310	308.97	308.85	309.06	309.78	308.97	309.98	309.57	308.84	310.08	309.49	310.02	310.91	311	309.09	310.03	308.56	308.47	309.21	310.93	309.79	310.14	310.43	309.31	309.48	310.71	308.95	310.84	309.64	310.05
312.87	313.02	312.45	311.51	312.4	312.38	312.65	313.25	311.93	312.41	311.69	312.95	313.88	312.78	314.16	312.89	313.03	312.67	313.38	311.96	314.24	312.24	313.33	312.65	313.29	313.17	311.07	313.2	315.9	314.1	314.08	312.62	313.68	313.2	312.99	312.75	314.66	314.81	313.98	313.65	313.58	314.63	313.04	312.37	312.16	312.53	312.84	313.19	312.78	314.32
311.53	311.58	311.06	309.79	311.63	312.01	310.8	311.71	309.58	311.17	311.3	310.44	310	311.53	311.89	310	311.8	309.57	310.92	310.69	309.95	308.53	311.17	309.78	311.69	310.79	310.26	310.24	311.7	311.14	310.6	310.51	312.33	310.44	310.89	309.39	311.83	311.36	311.98	311.52	311.11	311.92	312.45	309.69	311.38	309.84	311.14	310.4	310.66	310.22
304.3	304.24	306.84	304.13	304.92	302.18	304.6	307.53	304.75	304.6	305.1	303.45	305.63	304.28	305.97	305.17	305.11	304.15	303.93	303.79	305.11	304.82	303.97	304.64	304.17	302.41	303.51	304.92	303.62	303.73	302.8	303.65	304.37	304.25	304.48	305.07	304.96	305.53	303.51	304.06	305.56	303.33	303.88	304.98	305.96	304.56	303.7	305.26	306.22	305.07
303.18	304.33	303.78	303.34	303.13	303.24	303.96	302.99	304.14	302.24	301.33	303.69	302.78	303.12	301.48	301.87	303.99	303.06	303.69	301.73	303.77	302.5	302.84	301.78	301.75	303.48	301.12	302.45	301.47	304.15	304.06	301.51	303.61	304.97	300.78	303.25	303.61	301.88	301.73	300.89	303.21	303.5	303.48	303.23	303.79	301.93	303.78	303.1	303.87	302.86
303.91	303.43	303.86	304.51	303.12	304.88	304.64	302.47	303	305.11	304.1	303.98	304.47	303.48	302.23	303.58	302.13	303.67	303.82	304.23	302.81	303.2	304.11	304.7	304.61	303.31	303.52	305.63	304	304.43	301.82	302.43	303.12	304.71	303.11	305.18	302.63	303.14	303.09	303.61	304.8	303.53	303.71	303.34	303.98	304.51	303.9	303.05	304.67	304.54
308.62	306.12	307.38	305.46	305.98	306.36	306.81	305.81	305.38	306.37	306.85	305.54	306.42	306.61	306.05	308.62	307.62	305.53	306.29	309.97	307.75	307.15	307.1	305.16	305.66	305.92	306.37	307.43	308.51	307.26	304.72	306.84	307.01	306.63	306.19	306.97	304.81	306.24	306.55	306.18	306.9	307.79	306.43	306.72	305.87	306.18	305.33	306.07	306.83	306.23
303.37	300.87	304.14	301.9	303.46	303.66	303.58	304.92	303.18	302.17	302.54	304.13	304.05	304.91	304.56	303.1	302.52	304.44	303.69	303.16	303.81	302.4	303.04	303.78	303.73	301.91	303.54	303.86	304.99	304.2	301.74	303.78	303.57	303.3	303.85	302.45	302.68	301.72	304.71	303.84	303.31	303.6	303.23	303.54	303.01	305.9	303.84	304.42	303.44	302.5
317.63	317.63	317.94	317.03	317.42	318.72	317.52	317.42	316.91	318.08	315.93	317.64	316.02	316.86	316.07	315.06	316.34	318.19	315.93	316	317.13	315.74	316.65	318.51	317.99	317.32	316.03	317.28	316.14	316.61	317.28	318.85	316.94	317.51	317.54	317.25	315.79	315.4	317.3	315.88	319.47	317.5	317.26	315.7	317.47	316.42	318.04	316.68	317.07	318.06
305.33	305.34	306.61	302.96	305.44	306.26	304.31	306.05	303.72	304.27	303.06	305.41	303.83	304.35	305.2	305.66	305.35	305.66	303.74	304.45	303.9	304.8	304.39	305.37	303.78	304.85	304.62	304.5	306.29	304.56	305.38	305.71	306.19	306.16	306.13	304.36	302.55	304.86	304.9	304.76	305.64	302.52	304.54	303.81	304.05	303.44	305.05	304.16	303.31	303.97
310.97	311.27	311.41	311.22	312.05	311.69	310.22	312.1	311.05	312.28	311.72	309.92	313.61	310.47	310.15	311.82	312.03	312.37	309.46	311.14	311.16	312.05	311.75	311.25	311.48	311.03	312.71	311.4	311.66	310.93	313.47	311.68	312.14	312.07	312.04	311.04	312.23	310.64	311.16	311.47	312.89	310.66	313.69	311.3	311.79	311.04	311.57	312.39	312.11	311.61
294.53	294.8	296.09	294.12	294.93	296.45	295.04	294.92	292.83	294.13	293.35	296.18	293.41	296.77	294.22	294.41	295.15	296.46	294.17	295.05	294.91	297.03	294.45	294.2	294.27	294.96	295.48	294.95	294.42	294.46	293.61	294.41	295.99	295.22	294.28	293.3	296.57	294.7	295.59	295.55	293.95	295.18	294.98	294.57	296.43	294.73	296.15	296.37	295.37	294.08
312.54	314.61	312.68	314.29	311.64	311.14	312	311.3	311.52	311.01	312.69	313.99	313.75	312.59	312	312.51	312.77	312.48	312.58	314.69	313.84	313.09	313.3	312.11	312.9	314.14	313.38	314.76	313.38	312.35	313.16	313.05	313.48	312.34	312.22	313.69	313.08	312.34	314.54	312.25	312.77	313.29	310.64	311.92	312.23	314.47	314.65	313.56	313.29	313.38
312.18	312.53	311.78	313.56	312.22	312.01	312.21	312.15	313.03	312.41	312.23	313.66	312.95	314.25	311.8	312.96	312.81	311.19	312.23	311.47	311.22	313.41	311.57	313.11	312.02	313.32	313.14	312.16	310.73	312.14	311.86	313.2	311.28	311.68	312.96	311.79	312.28	311.63	314.01	313.31	313.18	311.33	312.18	312.3	313.28	312.34	312.45	312.21	314.04	312.78
310.38	310.61	308.55	309.09	310.24	311.12	308.44	308.75	308.79	309.41	309.48	308.76	307.92	308.94	310.48	308.13	310.31	310.12	308.71	308.26	309.26	307.73	308.84	308.9	308.6	309.5	308.03	308.36	309.67	308.02	308.24	306.97	309.74	309.2	309.83	308.93	308.41	309.08	309.24	310.07	309.24	306.36	308.64	308.86	306.55	309.96	308.68	306.86	310.2	308.62
315.63	316.52	316.72	317.56	316.63	316.69	313.93	315.84	314.9	315.67	316.2	316.64	316.08	316.05	314.71	314.41	316.34	315.04	316.26	316.19	313.37	316.28	314.68	317.53	316.91	314.16	316.57	317.2	313.17	313.45	314.79	315.73	316.04	316.62	315.11	318.05	316.07	314.94	316	317.55	315.97	315.68	316.94	316.43	316.62	315.57	317.98	314.01	316.51	315.8
304.63	304.21	303.74	302.24	304.65	302.77	303.84	303.14	302.66	304.26	304.21	301.06	302.95	303.5	302.47	303.65	304.04	304.54	303.86	302.41	302.94	303.12	303.82	301.9	304.16	302.51	302.7	302.74	302.99	304.08	302.78	304.47	303.65	304.23	302.03	303.08	303.67	302.66	304.9	304.82	304.57	302.1	303.92	303.87	303.45	302.46	302.43	302.71	303.44	304.43
310.04	310.11	309.11	311.03	310.39	308.45	312.16	311.62	310.34	309.95	311.42	310.87	312.3	310.05	311	310.02	310.46	309.43	311.58	311.63	311.23	309.54	310.73	309.77	310.04	311.79	308.66	310.83	310.45	311.51	311.39	311.32	310.4	310.43	310.57	310.31	308.91	310.25	311.58	309.41	309.61	310.86	309.19	309.89	311.04	310.19	310.75	311.7	310.61	311.32
316.94	317.93	316.84	317.89	317.47	318.19	316.09	316.09	318.31	318.23	316.84	318.24	315.51	315.8	317.32	316.14	316.51	315.76	318.34	316.91	315.98	318.32	318.05	316.26	316.92	317.73	316.18	316.79	318.07	317.17	316.39	318.22	317.3	319.12	317.45	317.04	317.17	316.92	316.72	317.81	316.94	316.73	318	317.72	317.83	316.9	318.27	317.18	317.79	316.4
303.24	304.93	303.35	303.92	301.74	303.29	304.36	304.45	304.85	302.52	303.98	304.73	304.62	303.22	304.87	303.8	302.85	304.55	305.26	302.77	303.12	303.01	302.17	303.04	303.26	303.55	302.51	304.85	305.46	303.19	303.27	305.7	304.31	302.8	304.66	303.28	304.91	304.26	304.52	305.68	302.39	302.52	304.88	302.23	304.11	304.02	303.49	303.26	303.25	305.28
304.01	300.66	301.6	304.03	302.39	301.97	302.9	301.57	301.08	303.2	303.35	301.5	301.04	300.57	301.99	302.76	303.43	302.04	302.75	303.24	303.08	301.68	303.6	304.01	301.39	302.43	302.52	303.55	302.88	303.59	302.39	301.97	302.99	302.44	303.42	302.66	301.76	302.29	302.63	302.57	304.69	302.18	302.34	302.59	301.4	300.8	302.02	301.43	302.77	303.06
303.41	304.43	303.53	305.04	304.18	305.99	303.39	303.49	305.49	301.41	306.43	304.74	302.96	304.9	305.17	304.82	304.58	302.56	305.73	304.73	305.51	305.54	305.5	304.14	304.63	304.97	305.73	304.84	304.71	304.27	303.99	305.88	304.92	304.57	304.38	303.98	305	303.99	304.12	303.84	305.16	304.85	306.24	303.91	304.44	304.39	303.89	304.85	305.19	303.94
302.77	304.5	303.45	304.2	305.3	303.14	304.52	305.05	303.56	304.38	303.11	302.53	301.48	303.31	301.71	303.92	303.22	304.23	304.34	301.85	304.05	303.46	304.1	304.57	302.58	302.07	302.58	302.41	302.85	304.31	303.42	302.27	304.7	303.39	303.58	303.36	303.58	304.22	305.3	303.54	303.73	303.43	304.32	301.7	302.85	303.94	303.59	303.05	303.07	304.78
313.41	313.77	314.19	314.24	313.61	313.67	311.01	315.58	314.03	315.31	313.56	313.32	313.16	313.59	313.88	312.84	313.72	315.21	314.94	315.36	312.92	312.39	315.6	313.2	313.57	314.77	314.61	314.09	315.52	314.86	313.09	314.11	313.94	313.49	314.72	314.49	313.06	313.57	314.25	315.19	313.84	315.66	314.31	314.26	315.47	314.5	314.29	313.5	313.37	312.57
296.21	296.67	294.78	295.23	294.57	294.64	294.76	293.59	294.36	294.7	295.57	296.03	295.1	293.46	293.91	296.17	296.11	292.76	294.71	294.41	295.14	293.81	297.21	296.24	293.55	294.93	293.65	293.85	294.28	295.85	295.86	294.91	296.6	296.59	294.94	294.65	294.63	295	294.33	294.86	295.31	294.98	295.68	295.97	294.25	294.93	293.87	296.04	296.41	295.92
315.05	315.19	316.64	315.55	313.62	313.41	315.22	315.15	313.8	314.47	315.64	316.22	315.15	313.84	313.43	314.91	315.18	312.86	314.35	314.45	312.62	315.38	314.19	315.66	313.62	315.54	316.08	314.79	313.25	315.73	314.17	315	314.81	315.56	314.81	314.59	316.04	312.97	315.25	315.55	314.34	314.96	314	315.51	314.22	313.91	315.21	314.16	314.55	315.2
305.5	304.46	305.23	305.52	307.18	304.98	305.13	306.52	307.86	305.16	307.12	303.99	304.25	306.32	305.62	305.91	304.7	305.38	306.68	305.78	305.51	305.93	306.65	306.81	305.52	304.71	306.19	306.11	303.78	304.77	305.7	304.9	305.57	304.73	304.89	305.94	307.11	306.52	306.79	304.19	304.33	305.2	305.86	304.68	305.23	304.23	306.23	305.75	305.69	304.04
300.65	302.3	300.38	300.41	301.95	302.25	301.91	301.22	302.25	301.64	301.75	300.33	301.38	299.72	302.26	299.1	302.52	301.75	298.86	298.89	299.89	302.54	302.03	300.37	300.63	299.84	299.84	302.97	300.66	300.45	299.54	300.09	299.49	300.99	300.79	298.25	300.86	301.77	301.9	301.9	300.61	301.56	302.4	300.69	301.74	302.12	300.95	301.19	301.73	302.41
301.59	304.15	302.26	303.42	304.62	301.99	300.78	301.37	304.1	302.66	301.83	303.54	300.53	302.14	301.83	302.73	302.81	301.5	300.37	302.41	302.38	302.5	302.13	300.96	300.32	302.28	303.36	300.55	301.53	302.01	302.08	301.56	302.63	302.95	304.31	301.93	300.94	302.3	301.91	302.49	303.01	303.58	302.99	301.79	301.19	302.67	303.57	302.63	301.76	302.74
303.74	304.89	305.02	306.68	303.89	305.08	305.46	305.99	304.65	304.39	302.82	305.84	303.99	304.16	303.03	302.53	304.37	304.57	307.19	306.93	305.41	307.83	305.42	304.35	305.15	303.6	305.47	306.24	304.89	304.74	304.86	305.88	306.34	305.13	304.41	305.13	304.86	307.5	304.96	305.05	304.07	306.5	303.5	306.58	304.13	305.68	305.87	305.75	307.08	306.19
300.71	299.93	300.19	301	299.65	300.09	300.2	300.77	298.42	300.05	298.23	299.45	298.71	297.67	299.63	302.01	301.15	300.07	300.55	298.92	301.69	298.41	300.76	300.26	301.02	300.27	300.33	300.94	299.53	299.73	300.16	300.71	300.95	301.8	298.02	300.13	299.94	299.41	301.1	301.49	300.51	300.55	301.05	301.47	298.61	299.31	300.41	300.41	299.9	300.28
301.53	302.42	300.93	303	302.77	305.04	301.85	302.85	303.39	303.56	301.96	303.21	305.34	302.69	302.56	303.09	301.92	302.56	303.16	301.97	302.63	301.96	301.94	302.35	303.05	303.54	302.91	303.69	300.72	302.47	302.67	302.92	302.86	302.49	303.01	302.95	304.07	302.11	302.04	301.93	303.07	302.98	303.06	301.88	304.21	303.51	302.21	302.73	303.44	303.45
318.91	318.11	318.03	318.49	318.07	318.54	318.65	317.94	317.6	318.23	318.71	318.66	318.27	319.68	318.6	318.28	318.96	318.3	316.08	318.61	318.47	317.39	318.09	318.86	318.65	318.85	318.46	319.54	318.27	319.68	318.28	319.7	319.77	317.44	318.69	317.35	317.94	317.67	317.09	317.06	319.15	318.04	317.79	316.27	317.78	317.93	318.32	318.52	319.5	316.84
303.83	304.14	303.88	303.56	305.03	303.82	301.89	305.59	304.08	302.9	302.14	302.33	304.61	303.86	302.31	303.5	302.79	304.13	304.05	305.25	304.52	303.73	303.46	303.12	304.25	302.5	303.92	302	303.48	303.82	303.95	303.53	302.14	303.34	303.19	304.44	302.51	303.78	303.35	302.84	303.88	304.09	304.91	303.6	304.97	305.51	303.61	302.27	305.4	303.48
307.03	305.23	306.94	305.79	305.89	306.81	306.35	305.65	306.94	305.69	304.8	303.87	307.13	307.17	305.65	306.46	307.42	305.38	306.79	305.9	305.87	306.93	309	306.66	306.7	304.74	307.38	306.32	305.55	306.17	305.61	307.11	305.53	307.1	307.46	304.64	305.13	304.99	307	307.75	306.87	306	304.47	305.94	307.06	307.16	305.81	306.43	305.66	306.85
310.15	310.89	310.64	311.42	312.4	310.45	310.58	311.58	310.45	309.59	309.48	309.71	310.11	309.62	311.5	311.43	310.07	311.3	310.61	310.5	309.5	311.24	311.68	311.43	310.3	310.27	311.05	310.93	311.92	310.18	310.43	314	309.71	312.01	310.97	311.33	309.15	311.21	310.76	311.18	311.17	309.19	310.37	311.86	309.86	312.57	307.91	310.37	310.14	309.22
327.88	326.98	327.18	327.42	326.77	326.33	326.93	328.2	326.82	328.49	326.75	327.35	327.61	325.98	326.62	327.32	327.54	328.09	327.37	328.5	327.99	328.29	326.05	327.43	327.18	327.13	327.96	326.74	326.05	326.94	326.64	327.7	326.31	326.64	326.58	325.04	325.26	327.91	326.17	327.7	326.14	326.19	326.06	327.09	327.43	325.74	326.89	326.35	327.44	327.65
300.23	300.25	299.47	299.93	299.63	297.93	300.18	299.55	299.04	299.33	299.71	299.21	300.62	300.56	297.91	299.19	299.79	299.81	300.78	299.76	299.74	299.86	300.4	300.68	299.33	297.77	299.32	300.14	299.59	299.8	299.73	299.25	302.17	299.68	300.87	298.3	300.32	300.18	301.46	301.57	299.15	300.84	298.2	300.58	300.89	299.18	301.98	300.11	299.31	298.61
305.2	305.77	304.97	304.2	304.27	305.49	304.83	302.43	304.13	306.5	304.89	304.54	302.43	305.68	304.34	303.17	305.84	303.71	306.06	305.37	303.81	302.93	304.81	303.23	305.44	303.98	304.79	305.57	302.06	304.18	303.78	305.12	303.25	303.64	305.07	303.22	305.71	305.32	304.42	303.64	303.38	302.22	305.89	304.54	304.55	303.32	304.44	305.14	305.08	303.71
306.34	306.81	308.58	308.7	308.02	307.31	307.39	306.88	305.68	306.57	308.64	306.66	306.21	306.82	307.24	307.75	307.08	308.45	309.96	307.77	307.46	307.97	306.37	307.63	305.97	308.78	309.24	308.32	308.51	307.29	307.49	307.03	306.79	307.97	307.93	307.87	307.79	309.26	307.57	307.01	307.29	307.39	306.99	308.13	305.61	308.73	308.39	307.9	308.5	306.93
303.83	305.15	304.06	305.28	304.79	304.94	304.59	305.05	305.1	304.43	305.55	305.07	305.82	304.6	303.75	305.64	304.29	304.64	304.66	307.3	302.22	303.21	308.16	304.04	304.11	304.43	305.17	303	304.5	306.35	304.89	306.79	305.24	303.4	304.49	303.98	304.3	303.07	304.05	304.25	305.28	303.12	304.58	305.24	304.02	304.74	302.71	305.47	305.08	303.28
312.55	310.75	312.87	310.58	312.65	311.7	313.31	310.38	312.27	311.92	312.85	312.51	312.06	312.1	310.34	311.14	311.94	312.21	311.09	311.41	314.1	314.72	310.41	313.05	311.23	313.99	312.94	312.14	310.94	309.99	313.56	313.02	312.26	312.18	311.92	312.79	314.07	310.95	313.13	311.18	312.07	313.81	313.11	312.05	312.16	312.2	310.49	311.79	312.14	312.41
310.43	310.35	309.94	310.37	309.92	309.86	310.25	310.65	311.73	310.65	312.66	310.61	310.3	310.97	311.35	311.42	310.78	311.14	312.97	310.95	310.56	310.9	311.97	310.23	312.38	310.19	309.6	311.3	310.49	310.83	310.27	312.22	311.96	309.21	309.81	312.22	310.3	310.43	310.55	309.29	310.07	312.03	311.17	310.61	309.82	310.4	309.13	310.77	310.23	311
314.99	315.02	315.67	316.56	315.69	313.75	315.19	314.12	314.36	314.7	314.74	314.17	314.83	315.3	315.26	314.55	314.95	314.63	313.57	314.17	316.13	313.05	315.81	314.61	317.71	316.21	315.47	314.39	315.14	316.24	315.19	313.19	314.49	313.8	314.89	315.02	313.55	315.38	314.86	315.81	313.12	314.95	314.06	314.26	315.67	316.8	314.5	314.6	313.91	313.95
304.27	304.38	303.18	303.91	305.75	304.92	303.99	304.21	303.96	303.14	304.87	304.75	307.03	304.76	304.7	305.27	303.82	305.61	303.79	304.76	304.66	304.49	303.98	305.24	303.35	303.75	304.23	303.28	303.32	303.88	303.87	304.53	303.5	304.9	305.11	304.02	304.61	303.97	304.25	303.99	304.7	305.16	304.95	303.84	304.28	302.65	305.08	303.38	303.69	302.91
316.55	316.12	317.34	316.09	316.86	315.85	316.11	317.41	316.7	316.02	316.8	317.44	315.71	317.34	316.58	318.79	314.56	315.91	316.44	316.72	314.58	316.74	317.38	318.32	317.25	316.44	315.26	317.02	316.47	317.5	317.74	316.41	317.1	315.16	315.07	316.04	317.01	315.53	317	315.29	315.77	316.66	315.22	318.77	316.75	316.42	316.45	317.39	318.17	316.11
326.31	325.04	325.42	325.4	325.18	324.59	323.67	325.16	326.9	325.87	323.7	324.68	326.07	326.37	326.06	325.41	324.61	324.07	324.47	324.94	326.05	324.26	323.64	324.77	324.28	324.9	325.52	325.51	325.81	322.4	324.75	325.7	324.98	324.8	324.57	326.44	325.24	324.36	325.24	324.44	326.46	325.61	326.06	325.51	325.47	324.76	326.84	326.95	326.93	325.34
306.89	306.79	307.13	308.77	306.05	307.39	305.61	305.08	305.04	307.71	306.14	305.3	306.42	307.27	306.37	307.74	307.65	307.68	306.95	305.97	307.66	307.59	305.17	306.94	307.23	306.68	305.79	304.63	307.42	306.1	308.37	305.75	307.67	304.61	306.21	306.86	306.17	305.76	306.9	308.15	306.77	306.31	308.38	306.26	306.35	305.63	307.89	305.87	306.1	306.86
322.63	325.39	324.56	325.02	325.97	323.03	324.92	322.06	323.41	322.63	323.07	324.72	326	325.91	324.04	324.98	324.07	325.05	325.38	323.99	324.17	323.44	326.78	323.89	325.92	323.77	324.93	323.05	322.54	323.77	325.61	325.52	325.05	323.97	324.55	325.29	322.86	326.1	324.17	323.9	323.91	323.48	325.2	323.48	324.55	323.94	325.21	324.13	325.01	324
306.24	304.77	305.22	305.43	305.84	304.88	303.58	304.35	304.81	305.42	304.68	304.89	304	306.1	305.78	307.07	305.59	305.71	303.92	304.44	308.32	307.56	305.68	305.97	306.3	305.78	305.03	305.79	305.71	304.25	305.61	304.31	304.76	304.63	305.85	304.91	303.59	304.57	305.83	303.95	305.74	307.13	305.57	305.74	305.97	304.78	305.46	304.99	305.42	306.31
303.37	303.46	304	303.5	303.1	303.28	303.9	305.77	304.07	301.77	305.04	304.95	304.41	300.8	302.25	302.81	303.3	304.18	303.97	303.45	303.32	301.88	303.08	304.07	303.77	305.45	304.63	303.58	304.1	305.84	303.06	303.95	304.02	305.13	302.22	304.28	302.95	303.98	302.36	302.8	303.18	302.92	303.15	303.71	303.39	303.75	303.99	303	304.57	302.72
305.12	305.41	303.77	306.32	304.4	303.97	304.33	305.27	303.36	306.18	305.56	305.39	306.74	304.84	304.02	305.24	304.54	304.54	304.98	304.26	305.64	303.73	305.75	304.52	305.86	304.73	304.39	303.94	305.98	304.65	304.2	303.89	307.58	305.66	305.29	304.91	304.45	304.99	304.61	304.96	303.35	304.07	303.68	303.8	306.77	304.55	305.04	303.36	303.72	305.06
300.36	303.7	301.39	302.84	301.87	301.6	303.67	301.62	302.68	303.54	302.95	302.21	303.85	302.89	301.43	302.72	304.5	302.89	301.04	302.73	301.66	300.96	301.68	302.35	301.4	301.01	302.61	302.57	301.43	301.68	302.69	300.96	300.24	302.21	302.52	302.17	301.97	302.17	302.32	301.73	301.78	304.58	301.85	302.94	303.21	302.99	301.23	299.51	302.18	302.13
312.24	310.18	312.24	310.43	312.05	310.98	312.12	310.91	311.03	311.09	311.32	311.76	310.68	310.18	312.67	310.22	313.6	311.61	310.34	311.43	313.39	310.48	312.05	311.37	312.54	312.42	310.83	312.6	311.3	310.23	311.72	310.63	311.81	310.58	309.22	310.32	313.51	310.88	312.56	313.29	310.5	310.11	311.47	311.23	309.75	311.25	310.45	312.74	311.53	311.89
302.1	302.37	302.5	302.46	304.17	302.2	303.54	302.26	300.5	302.75	303.53	302.06	303.85	303.02	301.68	302.47	303.59	302.9	302.15	302.18	301.18	302.86	302.7	303.14	301.92	301.11	301.74	300.4	302.55	302.76	302.26	302.64	300.88	302.2	305.48	301.72	302.67	301.76	302.06	303.62	303.87	301.04	302.44	302.51	301.62	302.08	303.44	300.81	302.65	301.98
299.57	299.93	300.39	299.85	300.24	300.28	299.19	299.93	299.7	297.91	299.67	299.36	298.51	301.2	301.2	301.14	299.11	299.01	298.36	300.05	302.32	299.33	300.7	300.21	299.4	299.06	299.18	298.46	300.58	297.97	299.54	300.66	303.05	300.8	299.32	299.63	299.38	301.1	299.74	299	299.84	302.18	300.27	298.18	299.29	299.1	301.56	300.43	299.97	299.21
302.1	303.25	300.4	302.66	303.36	302.9	304.66	303.41	300.99	301.56	302.81	303.36	304.16	302.51	301.63	302.81	301.64	301.72	302.93	303.48	301.66	303.1	303.09	302.76	302.6	302.2	301.76	304.7	303.01	300.64	303.52	303.52	300.82	302.51	303.13	302.66	303.28	301.93	303.04	302.14	304.17	302.94	301.77	303.7	302.59	302.99	303.33	302.84	301.5	302.6
303.61	304.12	304.33	304.4	304.52	305.31	304.03	304.25	303.48	304.38	302.85	303.72	303.61	302.6	304.37	303.86	304.44	304.05	302.82	304.43	302.16	303.32	304.15	302.47	303.43	303.9	304.23	302.97	302.71	303.93	304.56	304.44	301.8	303.83	303.82	304.5	304.72	303.93	304.43	302.94	304.22	303.36	303.62	304.05	304.73	302.96	305	304.56	303.27	303.21
315.27	312.93	313.6	313.2	315.67	313.48	314.63	312.93	314	314.41	314.76	313.34	314.43	314.33	313.53	312.65	312.95	314.19	314.11	313.98	312.21	314.38	312.57	313.86	312.5	312.44	311.65	315.86	314.33	314.03	314.48	314.03	313.41	315.03	314.06	313.77	314.34	313.07	313.06	313.1	314.74	313.12	313.81	314.93	313.35	313.54	314.21	314.4	314.72	312.11
319.25	318.09	318.03	318.44	317.48	318.34	318.99	318.54	318.16	317.42	319.09	317.65	318.24	320.26	316.11	318.55	317.03	317.96	318.19	320.12	319.95	321.04	319.22	319.7	319.91	320.86	317.13	319.16	317.75	320.45	318.99	318.58	317.01	318.7	318.57	319.92	319.78	317.87	318.92	318.36	316.94	319.03	318.26	317.24	317.79	318.7	318.75	318.89	317.97	317.44
318.51	319.14	318.46	319.65	317.78	319.09	319.01	317.94	318.12	317.38	318.78	318.13	319	316.51	320.29	317.56	318.51	316.55	317.44	316.81	319.32	318.89	317.23	320.43	316.57	317.87	318.83	316.17	319.13	317.86	317.72	317.77	318.81	318.11	317.8	318.51	318.17	317.85	317.69	319.34	318.28	317.7	318.83	319.3	318	315.95	317.57	317.04	319.59	319.12
304.92	306.03	304.97	306.05	303.58	305.63	306.13	305.78	304.15	305.33	303.58	303.79	304.45	305.83	305.34	304.4	305.01	305.11	303.26	304.12	304.55	304.53	304.29	305.46	303.65	305.06	303.03	304.26	305.37	305.24	304.27	305.27	304.95	305.24	303.02	304.89	305.45	303.64	305.14	303.61	306.07	304.91	304.99	305.32	304.8	305.73	304.12	304.55	305.65	305.08
301.72	300.98	299.08	301.21	300.83	299.93	300.41	299.83	301.68	302.55	300.37	302.02	301.39	301.16	300.22	300.86	301.58	301.78	300	301.02	301.95	301.16	299.69	300.26	301.36	302.05	301.59	299.78	301.26	300.5	302.19	299.92	302.01	301.7	300.16	301.22	301.05	299.18	302.89	300.65	301.29	300.42	302.03	302.77	301.52	301.33	302.87	301.59	301.56	301.16
300.92	301.55	302.51	301.97	301.21	299.95	302.1	301.13	302.77	300.59	300.9	302.18	301.24	301.24	298.98	299.47	300.82	301.17	301.57	299.84	300.58	301.88	301.34	301.4	301.01	301.32	300.27	301.21	299.1	299.77	299.36	302.64	300.34	300.79	301.26	302.96	300.28	301.65	302.42	301.77	300.62	301.09	300.4	301.27	300.49	299.96	302.71	299.82	301.11	300.3
306.18	304.38	307.68	304.34	306.44	306.99	304.91	306.2	306.66	304.96	306.7	305.32	306.91	305.52	306.96	305.16	305.92	306.06	306.65	304.99	306.78	305.15	307.64	305.57	308.23	308.56	305.81	305.24	304.55	305.88	305.78	307.4	306.89	306.94	306.8	304.69	306.16	305.3	306.48	307.12	305.93	307.44	307.69	307.01	305.56	305.26	306.12	305.75	306.27	305.11
311.6	309.94	310.44	311.25	311.67	310.21	309.85	311.16	310.21	309.87	309.81	310.18	311.95	312.55	310.59	310.55	309.48	309.56	308.91	310.76	310.57	310.43	313.06	311.98	311.68	310.99	309.4	309.97	310.42	310.83	310.99	310.21	310.25	311.4	310.91	310.46	312.12	309.57	310.77	310.45	311.1	309.88	308.32	310.64	311.61	310.77	310.67	310.83	311.57	309.19
303.68	302.23	304.11	303.12	303.8	303.29	304	304.67	301.59	304.02	302.88	303.15	302.74	301.86	301.04	302.21	301.39	302.44	302.2	302.6	303.31	303.46	301.04	302.45	303.08	300.8	302.46	304.34	301.34	302.29	302.81	303.18	301.73	301.44	303.47	301.53	303.36	302.55	302.94	302.95	303.5	301.23	302.99	302.42	302.1	303.73	302.47	301.3	302.02	303.21
[truncated: 150 more columns]
