# Supplementary material for: Genetic dissection of main and epistatic effects of QTL based on augmented triple test cross design
Source: PLoS One. 2017 Dec 14;12(12):e0189054. doi: 10.1371/journal.pone.0189054 (PMC5730204; doi:10.1371/journal.pone.0189054)
Supplement: S9 Supporting Information — (ZIP) [file pone.0189054.s009.zip › z5_300_0.2_10.csv]

302.99	307.65	300.79	310.98	302.56	305.37	300.97	301.83	305.26	297.02	303	304.44	303.11	302.29	304.05	306.29	300.03	305.14	297.12	304.49	304.04	299.68	304.03	300.29	298.73	307.06	302.63	301.22	300.51	307.7	301.6	299.61	300.2	298.22	305.1	303.52	302.81	304.36	301.15	299.38	301.86	300.73	301.69	302.37	302.28	305.94	302.32	298.49	303.41	305.73
319.09	318.38	318.25	322.52	321.94	320.44	320.12	317.24	317.05	319.78	317.57	316.85	321.75	316.22	320.65	317.83	319.01	313.28	313.73	317.58	318.16	325.12	318.46	319.27	320.12	315.46	320.57	320.6	318.8	314.36	316.75	319.77	318.75	318.17	319.72	321.16	317.74	322.7	322.02	321.91	313.71	319.22	324.4	319.41	320.37	321.41	318.55	317.45	314.78	318.54
319.5	315.93	312.65	316.46	316.64	316.81	314.45	324.15	317.39	313.96	308.07	308.61	316.25	314.67	312.51	319.3	313.53	316.12	317.1	315	313.28	315.76	314.25	310.43	319.29	316.91	315.45	316.79	318.98	315.9	314.97	317.85	314.16	314.59	314.44	320.23	318.56	309.45	318	317.87	317.86	316.11	315.45	315.56	313.02	314.44	320.35	318.98	311.73	315.64
330.9	328.3	326.73	328.8	327.44	331.1	331.39	324.94	327.81	331.88	330.25	325.53	331.86	329.6	332.57	330.23	333.61	326.68	322.19	331.8	333.15	327.5	328.59	328.56	327.5	329.77	327.27	327.87	329.03	328.98	333.63	330.96	325.75	327.76	332.32	325.97	324.7	322.42	329.66	330.47	331.71	326.88	332.07	326.44	332.32	328.98	323.14	326.08	328.49	328.64
318.55	314.42	322.79	315.14	317.58	318.44	319.6	317.89	319.25	319.69	320.2	316.54	314.22	314.81	318.85	315.54	316.08	317.58	318.34	313.04	317.64	318.8	314.5	316.94	312.68	321.8	319.96	318.07	320.87	317.35	319.46	319.54	315.5	320.98	323.47	318.73	317.15	321.5	319.48	318.51	317.33	314.89	316.51	315.36	318.26	314.47	319.67	319.56	324.19	315.98
312.48	312.93	305.77	312.38	309.01	310.69	307.39	305.41	313.89	305.76	309.79	310.55	305.83	308.37	310.31	310.15	306.08	308.14	311.13	310.56	307.23	305.9	311.48	311.16	306.01	313.49	310.32	308.66	313.06	306.94	311.59	311.05	311.84	313.84	308.32	312.32	306.28	309.86	309.73	311.04	310.41	307.85	305.95	312.6	312.41	313.24	307.76	305.81	309.07	313.38
296	298.74	300.37	298.4	294.91	295.33	294.72	298.2	297.82	296.58	294.24	300.36	299.26	295.4	293.26	295.58	288.81	297.51	294.45	294.69	297.32	296.82	300.13	299.6	297.6	292.06	296.55	296.02	297.25	299.69	297.49	296.87	302.46	293.11	295.34	300.11	296.95	294.25	299.58	293.27	299.11	296.43	297.08	294.03	293.05	297.27	295.44	291.91	294.64	293.84
307.25	303.67	311.96	305.84	303.29	305.3	309.33	308.08	306.17	304.65	307.32	306.84	306.31	307.96	305.77	307.74	306.18	309.97	308.85	310.98	308.71	303.75	310.59	305.21	306.08	305.69	314.08	310.92	303.56	306.65	307.47	310.23	310.18	305.5	306.88	306.56	306.93	305.92	310.33	302.22	308.01	307.29	310.04	308.3	307.02	311.47	308.31	306.27	307.84	308.83
307.21	303.92	300.17	305.96	302.05	305.75	306.87	304.36	304.87	301.34	304.81	309.34	301.16	303.96	306.07	304.84	309.41	303.78	306.86	308.58	305.27	305.12	305.94	302.89	305.47	309.03	308.47	305.85	308.17	301.77	309.26	298.41	301.45	303.85	308.45	310.51	298.46	303.39	301.98	304.08	309.24	305.47	305.08	304.32	299.37	305.01	298.7	302.68	302.55	306.09
310.71	310.65	307.55	311.31	311.33	312.67	309.69	315.05	309.93	306.11	313.83	312.08	310.48	306.69	312.7	308.61	309.23	307.74	312.48	317.4	304.69	309.98	310.95	311.02	310.72	306.78	312.03	308.14	311.41	312.62	310.52	305.98	309.76	305.97	310.84	302.78	306.73	306.4	308.99	313.49	313.25	309.89	307.8	311.04	307.2	304.89	305.15	307.84	311.01	304.49
293.01	294.28	286.17	295.46	297.62	296.32	293.62	291.07	294.94	293.3	297.53	292.22	293.54	294.57	296.49	295.52	292.77	292.7	294.4	293.43	292.31	294.28	292.51	291.79	293.48	295.36	294.49	292.7	299.47	298.05	297.27	295.15	294.83	299.24	288.42	294.1	291.09	292.92	295.52	291.54	295.28	294.17	290.41	291.7	296.97	298.88	292.22	292.85	298.36	295.39
325.02	327.4	329.02	322.7	326.22	325.54	326.06	324.45	326.65	325.89	329.68	321.28	317.92	325.75	322.3	329.54	323.04	326.71	324.54	334.04	323.01	323.29	324.91	326.21	326.17	323.89	324.64	322.49	320.36	327.29	325.11	325.94	323.7	319.83	328.93	330.32	323.11	326.39	327.27	324.51	323.15	320.76	328.02	323.13	323.16	325.38	328.34	323.79	329.29	321.26
297.74	300.48	297.44	296.83	297.14	301.06	305.2	303.28	298.56	301.42	300.88	297.98	300.59	297.14	296.33	300.38	300.7	301.04	295.53	300.44	297.87	298.17	297.49	298.92	296.93	300.79	302.91	305.31	296.57	304.87	296.15	301.41	302.51	304.1	297.5	296.17	297.56	300.65	297.66	302.51	299.55	301.96	300	307.33	300.05	296.45	304.22	299.95	296.58	302.97
312.26	314.37	312.16	316.23	312.19	316.51	312.72	311.27	318.5	315.08	310.68	310.62	317.39	317.48	317.37	314.52	313.52	314.34	313.26	311.05	310.93	315.67	318.6	311.48	312.23	314.75	316.08	309.72	315.17	312.56	312.3	312.42	315.86	313.29	311.17	314.89	315.96	312.16	316.2	311.34	310.62	309.17	313.46	310.65	308.45	313.95	311.97	310.45	310.85	311.58
313.2	312.6	306.41	303.4	308.93	309.63	310.48	314.26	307.11	305.28	306.83	309.32	307.06	302.34	310.22	304.3	305.73	307.89	308.43	306.22	312.25	308.99	313.38	300.69	307.09	307.65	311.67	308.56	314.59	307.35	312.24	310.64	307.1	310.58	307.66	310.99	311.27	309.23	306.11	310.46	308.37	309.53	308.38	308.32	308.12	308.71	308.85	313.34	304.72	312.04
302.55	309	300.78	308.99	308.72	305.26	309.23	304.18	297.55	303.24	310.92	303.83	304.77	305.92	308.86	311.47	304.74	298.16	302.67	305.86	304.4	306.64	305.23	302.61	311.89	302.52	304.06	305.29	306.21	306.63	307.51	304.22	310.69	302.58	304.1	305.92	308.38	297.63	304.36	303.33	305.54	303.64	304.74	305.17	308.47	310.86	308.05	302.19	303.62	309.16
305.09	310.84	304.25	309.31	307.39	306.44	307.3	303.39	303.8	303.49	309.55	305.76	306.16	304.92	304.73	309.38	309.34	307.44	306.67	307.5	305.74	303.45	305.01	301.15	305.17	301.66	300.98	309.97	308.04	308.81	309.17	304.3	308.1	307.07	308.25	305.36	299.05	306.48	303.39	308.9	304.51	301.61	304.61	304.1	307.99	305.52	302.37	306.77	306.48	306.88
294.26	297.34	292.59	294.58	291.99	296.61	291.75	293.36	293.44	297.2	298.56	298.99	299.28	288.15	292.57	291.59	294.94	291.19	295.21	294.67	290.52	296.9	292.42	294.22	294.09	300.07	298.81	294.24	293.1	295.77	294.61	294.47	300.72	294.21	295.86	294.14	299.04	298.28	296.1	294.86	298.83	297.76	294.8	292.17	293.4	292.56	290.72	298.85	295.04	298.18
302.9	303.07	302.55	298.18	300.13	301.24	300.06	309.68	296.76	308.54	299.37	303.39	298.82	300.68	302.52	301.94	301.22	305.11	299.35	302.71	299.86	303.08	305.57	300.69	303.2	303.27	299.3	305.13	295.87	304.27	295.07	302.17	304.39	302.14	300.77	304.79	306.19	310.7	299.42	302.46	299.4	298.37	305.24	299.21	301.62	305.46	303.95	298.83	301.94	298.81
291.01	297.59	301.57	296.26	296.27	297.27	293.47	298.16	300.97	299.41	303.01	297.66	294.02	298.46	294.14	298.86	294.08	298.02	293.76	297.55	292.89	294.72	301.78	300.61	295.36	298.92	302.84	293.41	298.53	303.31	292.08	300.26	294.66	294.92	297.21	294.11	299.13	296.31	290.41	297.24	292.82	291.82	297.25	303.95	296.47	297.3	295.46	301.3	295.32	296.54
301.66	295.54	294.65	296.84	299.02	295.63	295.75	296.74	297.8	295.49	302.05	296.41	299.91	294.47	295.37	295.4	297.34	300.4	294.46	295.69	295.54	300.1	297.62	295.68	294.58	298.46	298.05	298.01	299.2	296.76	296.07	301.5	298.34	299.49	297.58	296.05	293.94	296.69	297.11	289.79	295.14	295.69	298.69	296.77	294.78	295.96	293.33	297.01	296.02	295.95
317.32	319.56	319.33	312.46	317.62	315.91	316.86	316.59	316.1	316.44	321.32	317.28	312.03	312.7	316.35	315.92	321.23	312.78	318.8	318.56	318.56	314.37	317.44	314.22	317.24	319.05	318.74	316.68	317.15	316.72	316.59	316.26	313.31	313.65	312.04	323.49	317.02	317.47	318.52	321.33	319.41	317.27	317.72	318.34	318.65	314.79	312.49	313.85	317.26	319.75
292.5	295.09	298.69	295.82	290.7	293.68	296.56	289.27	296.95	296.51	292.45	294.36	293.01	297.42	298.31	294.66	295	292.91	289.93	292.63	291.92	297	291.02	293.54	290.73	295.26	292.87	295	294.38	298.41	298.28	298.06	293.57	294.7	294	293.28	296.25	298.1	292.04	295.78	295.87	294.95	293.96	295.62	295.23	294.82	290.95	299.6	292.65	297.95
310.73	314.13	314.46	311.19	306.69	309.47	314.69	309.41	308.46	313.95	307.79	307.09	312.47	311.21	311.34	306.11	310.71	309.19	311.56	311.48	315.63	309.22	311	311.93	309.89	310.67	312.68	313.92	314.17	316.12	310.65	316.58	308.12	315.65	308.29	309.63	311	308.43	311.23	310.07	312.63	305.79	306.05	314.98	307.51	306.9	308.3	313.23	310.85	310.18
315.24	311.04	312.39	310.91	312.51	314.26	312.68	315.19	313.03	312.2	315.58	308.41	312.77	318.03	317.55	311.42	318.59	315.7	314.74	310.12	309.59	312.31	315.89	312.48	318.98	312.9	314.21	312.06	310.97	314.45	313.97	309.29	313.31	309.45	310.72	312.34	311.54	313.3	311.42	310.5	312.55	316.33	311.82	310.1	317	318.86	312.8	312.06	317.19	316.12
309.68	310.25	314.1	315.08	317.4	312.62	317.26	316.25	315.39	309.51	311.04	312.42	315.53	315.91	313.08	309.28	311.23	307.26	310.64	312.86	315.25	313.14	316.89	310.25	311.84	315.73	312.49	313.85	311.87	316.52	311.16	315.39	312.43	307.92	311.6	316.37	313.42	316.55	313.36	310.9	312.54	317.21	313.17	308.86	310.22	309.58	310.96	312.4	308.93	305.13
295.02	290.91	296.27	298.04	297.58	294.96	296.3	294.72	296.59	299.76	296.25	297.01	292.89	291.52	294.92	296.77	293.51	296.48	300.12	297.52	294.68	295.99	295	292.03	296.79	293.58	301.24	297.6	293.47	299.08	294.71	298.44	299.49	293.64	300.61	295.92	296.31	296.81	295.77	297.63	296.39	297.47	294.7	294.25	301.13	292.43	299.9	298.02	297.52	302.62
298.77	305.57	301.93	304.2	299.63	303.6	302.98	304.29	306.89	301.97	304.06	301.81	303.43	305.35	304.55	300.08	307.43	302.85	302.66	304.83	300.54	299.36	300.48	308.78	305.35	300.13	301.24	300.27	306.25	304.43	306.5	299.23	306.44	298.45	303.4	304.06	297.42	304.59	299.21	304.88	302.15	304.81	302.43	302.89	303.83	308.69	305.62	304.79	304.52	306.68
315.43	315.15	317.45	315.58	314.94	313.83	309.95	314.4	312.22	317.97	313.93	312.73	316.12	314.52	314.96	312.2	314.45	309.35	313.37	316.37	313.17	314.4	312.43	312.78	314.53	316.06	315.36	309.38	312.16	310.35	314.53	316.81	313.74	317.85	314.51	310.8	317.55	315.1	316.73	312.84	317.51	315.34	314.79	316.21	307.43	314.47	314.83	312.02	312.2	308.96
292.06	296.48	293.25	295.57	292.73	291.86	298.68	294.79	293.91	295.24	298.94	292.01	296.18	296.76	297.65	294.8	294.25	291.69	295.07	295.85	291.86	295.22	294.67	297.63	297.11	291.54	288.96	291.44	298.95	296.81	291.98	297.34	294.72	296.56	292.29	295.35	296.27	293.15	298.85	294.08	297.31	290.33	296.34	295.9	298.06	294.26	298.3	297.21	297.49	297.35
312.91	313.19	315.27	315.01	315.09	318.85	317.19	313.44	313.9	311.07	312.1	312.8	308.83	316.27	314.65	310.77	317.05	317.04	311.15	314.94	319.51	313.76	316.49	317.13	312.29	313.09	318.37	316.23	314.7	313.56	309.72	308.63	311.46	314.04	315.93	315.29	314.86	316.86	314.71	316.86	324.55	312.56	311.14	315.37	310.64	313.26	318.05	315.09	314.57	312.81
320.45	320.3	314.56	316.23	323.64	323.6	317.56	316.5	318.44	319.63	314.54	321.51	321.24	317.17	318.44	318.3	317.58	322.45	319.13	323.06	319.36	318.74	320.76	323.83	319.18	320.98	324.67	315.55	321.08	317.02	315.09	318.77	313.91	322.13	319.63	318.7	320.07	320.61	313.2	315.74	316.38	315.21	315.22	315.01	320.4	320.18	319.15	315.5	317.8	323.43
306.41	311.54	309.91	306	311.98	307.01	305.95	310.58	313.61	310.24	307.57	312	309.18	305.62	307.09	307.26	310.47	308.78	305.56	311.62	309.95	308.68	313.15	307.21	310.37	309.97	307.07	304.32	305.1	310.49	308.3	309.06	307.76	307.61	308.6	307.26	310.67	310.46	312.4	307.78	312.61	305.43	310.74	308.56	310.99	305.7	310.39	305.65	310.86	310.66
293.68	293.22	288.14	293.52	301.03	297.37	298.93	293.86	297.91	292.4	293.11	288.92	293.23	294.11	292.1	293.05	295.52	292.65	291.14	294.27	293.1	291.57	294.68	294.13	293.9	290.76	297.65	291.7	296.4	291.77	288.52	295.28	296.61	291.07	297.69	297.8	302.32	292.01	293.05	291.87	294.34	293.08	290.82	297.6	295.52	291.76	292.72	294.32	294.14	294.68
308.15	315.85	315.02	312.28	315.94	317.43	318.62	307.78	316.02	313.05	312.64	318.46	312.54	309.99	311.16	314.62	311.07	311.54	313.4	314.15	315.96	316.04	317.78	310.7	314.56	314.87	310.92	308.5	311.1	310.87	319.35	314.82	312.63	311.21	316.13	308	311.6	309.03	310.22	317.47	314.72	309.49	316.55	316.59	310.09	311.99	314.2	314.4	311.92	308.19
308.36	313.45	315.86	318.92	314.19	311.2	313.95	312.16	312.4	313.48	310.64	310.79	313.7	310.95	307.2	310.12	312.32	312.65	311.59	317.77	314.37	314.29	310.52	312.7	312.03	309.4	312.27	313.82	314.42	309.41	309.88	308.9	311.25	316.62	314.1	311.43	313.21	312.29	312.13	311.92	316.34	310.35	304.73	316.04	314.78	317.12	314.44	307.43	310.34	312.52
308.68	311.62	305.62	306.71	310.99	312.64	311.64	310.22	308.51	315.13	307	314.78	308.14	315.65	305.55	309.47	307.37	314.32	308.54	307.98	307.93	307.48	310.2	313.66	306.4	308.41	307.23	309.77	312.68	309.88	308.39	309.37	311.12	309.21	307.98	308.38	311.31	313.81	311.6	310.89	306.08	307.14	313.68	307.25	312.48	312.83	314.43	308.1	308.28	319.78
306.82	306.02	306.05	311.01	307.22	308.7	302.02	305.38	301.01	306.51	303.68	304.44	304.82	307.49	305.2	305.92	304.06	307.83	308.24	306.75	304.99	302.59	305.99	309.78	305.7	302.98	304.31	300.83	298.97	307.36	306.13	304.16	304.72	308.08	307.8	309.99	307.03	306.83	304.08	302.64	308.17	306.79	308.75	304.17	305.28	305.89	302.09	305.64	305.2	305.32
307.92	313.97	316.41	318.65	313.54	312.86	313.5	314.6	316.32	307.93	323.21	316.23	318.23	316.95	311.43	316.49	321.04	310.35	316.02	314.82	313.74	315.36	313.49	314.23	310.93	317.63	313.87	315.46	316.86	307.04	312.33	323.11	317.68	317.66	311.79	312.8	316.08	315.88	311.03	313.21	317.11	317.67	314.6	320.07	315.8	316.88	314.97	318.25	311.06	316.87
301.03	300.22	299.21	298.92	300.68	305.55	302.93	303.02	302.29	301.67	300.9	303.23	304.71	302.26	302.06	297.52	295.04	303.3	296.22	302.85	293.64	297.76	299.71	299.47	295.28	298.49	303.86	297.48	303.27	296.52	303.09	293.36	300.11	300.05	300.53	299.38	299.11	299.39	301.27	297.15	303.7	298.27	300.36	300.09	307.55	300.25	299	303.42	299.16	303.25
324.54	323.56	321.18	325.6	327.11	320.81	330.21	330.72	323.46	328.15	329.85	322.35	326.89	329.69	325.24	323.07	327.41	321.32	322.85	328.06	321.19	329.45	329.74	323.96	323.55	332.19	324.78	327.75	326.12	330.76	325.69	327.23	322.31	326.73	324.97	327.97	321.17	328.08	328.44	328.6	327.65	328.38	328.23	330.14	323.18	327.79	325.57	324.5	327.38	327.85
301.86	307.31	304.21	306.49	303.95	304.65	302.76	303.42	305.01	308.36	305.65	307.47	303.21	305.95	308.78	306.65	309.83	303.87	304.38	313.06	303.62	310.84	307.02	305.75	307.17	305.64	308.47	302.77	304.41	302.54	303.79	305.28	307.12	312.21	297.91	307.82	309.76	304.64	305.85	306.15	310.82	306.4	308.8	304.19	303.13	310.92	307.47	305.04	307.23	309.95
322.91	312.83	317.24	317.41	317.85	319.41	317.62	315.35	318.42	318.09	314.81	315.11	315.28	311.79	318.81	311.89	310.74	314.92	314.7	309.92	311.52	317.49	312.82	311.81	316.59	309.17	316.98	319.31	310.08	314.45	314.26	312.82	317.21	316.53	313.26	312	313.71	318.46	317.5	318.69	308.34	316.62	318.75	313.61	309.8	309	317.03	313.7	312.57	312.7
327.05	322.05	319.98	320.26	319.4	319.84	322.88	323.85	313.65	321.35	320.35	319.9	314.61	323.42	320.89	315.02	319.43	314.25	322.92	317.84	324.03	320.24	315.49	318.52	318.16	320.53	318.11	322.45	321.05	324.37	313.98	317.56	320.3	316.73	314.63	320.34	321.47	317.05	320.75	319.07	317.25	319.84	319.83	317.61	323.08	319.61	320.95	319.11	321.66	322.47
315.83	319.31	316.73	319.09	318.46	314.42	317.09	319.54	316.66	319.48	313.81	315.8	316.03	312.88	316.71	316.78	314.44	313.97	314.54	319.4	316.33	314.45	315.67	311.46	315.11	316.01	318.83	316	314.72	318.84	316.37	318.97	317.62	319.5	317.04	320.1	315.38	317.01	319.69	319.06	317.49	321.62	319.08	315.98	317.38	321.15	316.17	312.62	320	313.13
296.36	305.77	300.58	304.16	301.82	303.29	302.26	306.57	309.37	301.73	309.45	307.67	303.69	302.6	302.8	305.13	304.54	302.5	300.31	308.51	302.16	305.04	309.56	304.53	298.51	308.81	303.87	302.7	304.8	304.73	302.38	304.83	302.15	302.52	306.14	305.49	305.88	308.51	300.35	299.16	310.56	302.35	307.89	303.88	304.4	301.77	308	305.22	301.45	306.14
304.9	302.57	308.57	306.43	316.35	300.23	303.17	306.76	309.7	309.37	309.13	312.69	307.17	302.24	302.21	308.87	306.66	308.8	299.48	311.72	307.73	311.1	307.45	308.16	301.05	310.4	308.7	308.9	307.33	312.84	307.47	309.62	308.52	302.85	308.88	305.48	310.1	304.78	309.98	312.56	310.24	306.35	308.53	306.6	304.32	307.32	307.16	301.47	305.81	305.53
309.02	303.09	306.79	302.07	300.36	303.13	306.03	306.82	306.67	303.7	303.1	301.36	303.54	302.95	307.29	300.1	301.09	304.43	308.38	307.3	303.14	302.56	301.6	304.35	301.32	302.17	304.07	300.95	306.18	307.4	303.6	300.27	304.37	307.6	302.82	301.75	309.12	305.69	304.35	307.85	307.7	300.91	300.98	304.22	302.71	308.48	301.72	303.26	298.3	305.46
309.7	311.56	299.82	310.34	308.81	307.96	307.63	308.89	304.67	307.78	306.61	311.1	313.15	308.25	306.07	307.22	308.43	310.99	310.26	314.48	305.27	309.48	308.96	307.03	310.36	307.79	316.34	308.78	310.05	315.34	307.72	304.36	308.38	308.06	306.32	310.32	304.72	306.21	311.48	303.86	305.83	308.21	304.68	307.17	306.07	308.73	310.22	305.59	308.89	309.37
309.91	310.44	303.97	312.5	316.43	306.15	310.5	311.23	310.93	312.7	312.73	312.02	303.63	312.82	307.53	313.94	305.65	307.94	312.38	313.1	307.33	310.49	315.62	309.83	311.5	307.73	309.2	315.99	309.9	312.43	314.04	310.67	309.2	315.1	310.66	311.01	308.72	312.57	310.67	311.07	311.9	307.48	312.38	309.66	310.45	311.54	314.81	313.13	309.99	313.82
315.67	316.36	312.81	315.98	311.46	310.87	316.06	314.03	316.28	320.49	309.42	310.38	308.27	313.72	311	315.15	312.03	312.25	315.03	317.94	320.34	317.25	316.03	309.94	314.42	306.82	315.75	312.1	313.26	309.29	317.69	312.99	310.68	309.63	313.41	311.79	310.8	310.34	314.45	315.92	309.37	314.76	311.54	310.41	314.18	315.88	313.11	306.37	316.46	316.01
301.58	301.36	303.43	302.11	303.55	304.8	306.65	304.3	304.35	300.24	301.86	306.01	299.52	307.48	301.48	302.81	299.94	299.78	302.98	304.3	305.93	302.39	302.18	302.09	301.54	300.2	300.91	303.74	303.55	304.55	301.42	298.41	302.5	304.42	303.11	303.02	299.73	300.8	303.38	304.6	304.63	300.37	301.13	307.1	303.27	302.19	300.97	299.74	299.66	304.27
310.93	307.58	312.25	311.04	311.21	307.19	309.77	309.24	309.94	309.78	309.98	304.11	315.84	311.79	314.9	310.48	307.62	311.34	309.14	312.27	311.48	311.28	306.65	310.97	305.92	313.86	316.69	309.63	307.54	304.52	310.47	312.86	310.3	311.9	314.24	316.63	313.05	310.87	313.1	309.05	312.47	309.27	311.62	311.7	309.74	310.68	309.28	314.56	303.07	308.03
326.12	322.02	329.73	330.66	322.01	332.43	332.03	327.73	326.6	328.16	328.2	326.68	327.13	326.02	326.29	331.33	327.27	325.48	328.74	327.99	329.34	326.06	326.51	326.53	329.58	323.51	324.95	331.85	328.35	330.46	327.02	327.16	323.96	328.33	327.85	326.65	328.03	321.76	323.54	329.16	325.81	322.95	328.33	323.19	326.6	328.37	333.55	326.53	326.95	324.67
328.38	321.93	335.4	328.27	322.1	324.07	323.03	328.11	325.65	330.99	322.18	327.44	328.23	324.31	328.14	321.1	323.81	319.85	320.36	321.45	318.64	328.29	330.58	322.57	321.85	327.66	327.42	325.59	322.94	326.9	329.07	331.28	319.14	321.75	320.83	329.42	327.68	325.51	330.44	321.99	324.5	324.27	324.4	324.49	322.84	326.07	325.87	324.78	326.34	327.67
300.01	294.38	292.07	291.38	294.53	290.99	292.15	296.22	295.08	292.94	294.19	294.67	298.09	293.99	294.77	291.08	292.88	292.86	289.66	289.11	289.77	293.34	294.39	292.29	293.67	293.3	293.82	296.07	293.64	294.48	296.56	298.91	289.91	291.22	291.3	294.49	297.03	294.41	288.83	293.71	294.76	292.21	291.91	295.61	295.64	292.41	293.57	296	293.08	292.78
299.24	301.15	310.18	306.75	305.03	301.54	307.42	306.06	298.82	306.22	300.48	301.23	310.38	307.5	304.04	301.99	302.7	307.86	298.73	297.11	309.39	301.33	303.26	305.63	307.3	301.87	300.8	303.46	299.02	299.32	303.76	300.2	305.49	298.85	305.63	305.2	299.75	305.95	300.21	303.41	305.58	299.9	301.63	303.42	304.12	306.18	303.54	305.59	307.98	299.52
318.13	320.27	322.38	320.16	314.67	316.15	320.98	319.23	320.33	318.14	318.09	314.04	317.33	324.49	320.92	315.37	321.91	317.08	322.04	316.13	318.95	322.15	320.13	314.22	310.05	321.13	315.7	321.76	318.84	315.9	320.73	324.18	320.7	317.68	318.05	318.81	315.41	316.63	314.11	318.77	318.4	318.69	314.24	315.87	319.13	316.95	315.93	323.35	321.27	319.03
317.67	320.35	320.47	319.62	317.61	321.34	318.47	321.13	319.47	316.4	316.74	318.34	320.33	325.43	322.54	324.55	315.3	321.21	316.96	317.79	317.81	320.33	318.06	319	322.08	317.97	319.26	321.74	318.66	318.8	321.1	320.13	320.22	321.18	317.62	316.86	314.6	317.94	318.18	317.52	318.86	320.52	318.84	317.71	318.8	319.64	320.74	319.99	316.71	315.75
326.21	333.32	327.59	326.27	333.17	333.91	328.96	330.15	323.41	329.94	329.72	328.76	327.3	328.65	332	326.76	326.91	330.04	333.51	325.91	328.35	324.7	325.61	330.38	334.1	331.65	329.38	329.07	327.54	327.19	326.74	329.73	330.9	326.94	329.2	331.35	324.87	326.72	323.08	327.32	328.54	332.37	331.22	331.04	330.9	326.95	334.61	324.21	328.36	331.85
310.27	296.79	296.76	299.48	303.78	304.6	307.13	305.71	309.53	305.2	308.27	306.01	306.9	303.82	304.29	309.07	299.3	301.04	296.44	300.71	295.22	304.89	304.17	304.22	302.78	301.05	303.87	304.61	303.36	306.39	301.9	300.19	301.94	306.79	304.58	303.8	301.31	307.83	302.52	307.72	304.62	297.58	303.92	302.27	305.97	305.88	294.98	303.57	309.25	302.9
317.15	307.79	315.72	316.94	315.06	315.51	309.92	319.2	314.54	315.4	314.11	316.57	312.26	312.26	317.8	316.71	317.17	314.78	317.48	311.79	316.37	317.95	313.72	314.87	309.92	309.69	315.89	311.3	310.93	314.27	313.51	319.02	312.14	318.27	313.87	313.58	310.1	316.03	311.71	314.91	306.91	309.82	315.28	315.95	313.85	315.88	310.66	314.18	318.92	313.71
300.15	301	300.19	298.95	304.2	301.45	298.52	298.49	298.58	299.88	307.1	302.95	296.68	303.05	300.9	306.16	299.62	298.46	303.03	302.17	297.55	301.23	302.35	302.23	301.19	301.23	300.67	305.92	300.14	301.55	297.43	297.54	300.23	303.59	303.98	298.89	300.05	304.17	301.92	300.62	302.08	301.83	298.89	303.6	301.77	297.78	303.91	304.72	295.81	298.86
319.21	314.83	316.64	315.85	315.87	314.59	310.36	316.37	314.52	315.48	310.73	316.6	320.14	319.65	312.46	311.37	315.08	318.84	320.31	317.38	313.7	313.14	313.65	316.59	318.38	317.99	313.32	315.23	319.71	315.77	317	317.13	319.87	315.58	316.67	317.46	313.86	314.61	316.46	313.11	315.55	321.8	315.76	316.93	317.47	317.8	313.34	315.18	315.55	316.31
318.71	319.76	319.38	320.2	316.95	316.65	315.63	316.57	315.72	317.17	315.79	314.69	318.69	316.32	314.8	320.77	319.9	314.2	315.88	313.83	312.28	316.13	319	319.9	318.25	318.12	311.82	317.48	321.66	316.62	315.44	322.53	320.61	315.91	318.89	318.6	316.84	315.06	320.93	319.2	318.02	309.99	319.98	317.35	317.76	317.37	314.89	320.05	315.91	319.97
304.15	302.76	299.83	306.82	305.64	303.37	301.64	305.73	305.81	302.73	302.64	302.69	302.45	302	304.15	302.63	300.59	305.89	304.87	299.91	303.25	300.34	305.32	300.72	305.48	303.18	304.81	306.69	302.42	306.27	304.54	302.06	306.4	306.91	304.63	301.32	301.17	303.01	301.33	310.65	306.59	301.92	303.26	303.6	302.58	298.41	303.65	305.1	302.59	304.82
303.33	308.55	306.93	308.91	305.14	304.24	303.96	303.95	313.11	303.46	304.97	303.51	309.79	308.94	309.72	306.11	307.99	304.36	308.1	302.72	305.98	308.94	305.6	303.32	306.86	300.44	307.81	308.13	305.55	309.26	306.5	305.19	302.03	301.79	301.68	307.86	306.58	307.6	304.71	304.44	307.15	302.72	305.49	301.04	308.55	299.8	305.88	305.16	309.57	304.74
300.82	299.18	304.22	303.65	300.32	300.23	307.42	296.44	301.07	303.49	303.39	299.71	302.11	298.3	300.17	299.61	297.28	300.76	296.56	304.86	302.59	305.25	297.71	296.97	299.29	298.13	300.01	298.07	296.27	302.3	295.42	306.05	297.8	301.11	300.42	296.43	297.36	296.3	294.91	294.15	296.66	296.01	301.04	296.95	299.27	301.64	303.33	297.18	299.68	296.19
311.75	315.16	313.37	314.33	316.8	316.32	315.68	312.33	312.31	310.84	307.89	312.91	314.82	313.75	315.26	314.35	312.68	314	317.31	318.87	314.41	315.75	315.42	314.89	309.23	316.3	313.95	311.89	312.22	316.01	312.16	312.79	313.07	313.76	315.44	312.05	307.47	316.52	316.6	314.13	312.56	315.29	311.01	314.77	314.47	314.83	315.1	316.33	313.02	312.92
321.02	317.93	321.98	319.86	322.39	319.39	323.83	320.03	320.57	321.1	321.19	319.41	317.58	317.93	313.94	320.91	321.37	318.78	322.54	319.46	313.87	314.09	318.29	325	318.97	316.89	322.52	321.68	315.91	321.51	319.26	318.37	319.64	320.26	320.02	322.89	322.29	320.6	316.73	317.65	319.59	316.82	319.77	319.51	318.85	318.35	317.19	319.01	317.14	321.58
293.67	292.72	295.76	296.42	303.52	295.77	296.86	295.99	289.95	301.11	295.23	294.5	295.24	290.23	294.52	291.8	293.29	292.46	292.95	299.36	295.04	294.77	295.21	291.93	291.67	293.27	294.72	292.8	292.77	296.85	295.23	293.49	293.53	295.76	296.97	290.3	301.37	291.83	297.11	296.34	296.73	294.83	294.14	301.45	294.4	295.48	295.93	291.46	294.08	297.77
315.5	314.91	312.2	316.56	317.35	311.89	315.68	314.61	321.16	313.13	314.58	313.79	314.22	319.71	315.15	317.1	313.45	313.62	316.45	312.69	311.57	313.68	314.31	311.27	315.65	313.61	312.33	314.8	317.86	317.46	317.01	319.02	312.23	317.61	312.76	312.54	311.58	316.24	313.08	316.04	316.27	315.51	316.03	318.08	314.22	313.41	314.58	316.15	317.27	314.23
301.68	304.16	303.25	303.38	305.63	305.35	302.62	305.66	301.47	298.48	301.75	305.85	306.51	299.65	306.39	301.67	303.17	303.3	305.28	294.89	306.91	304.7	306.99	307.3	302.1	305.32	306.48	302.86	308.62	300.8	300.02	303.06	308.09	305.31	303.83	306.78	304.3	302.08	303.51	300.49	301.97	304.63	308.64	305.66	309.49	303.41	299.43	300.79	300.81	299.99
293.49	291.38	289.27	297.51	297.83	294.08	298.64	295.77	297.4	298.06	294.19	290.43	292.52	293.86	292.16	292.17	299.73	297.28	297.05	295.06	294.55	294.09	295.03	294.05	297.73	296.95	295.99	297.24	298.73	295.81	295.65	292.93	300.96	291.83	299.01	294.38	293.25	295.23	290.61	295.75	296.56	294.28	294.49	293.57	290.58	293.4	297.66	292.62	300.13	298.35
293.75	294.18	297.2	291.38	293.79	294.65	295.49	291.79	292.03	294.49	292.53	292.76	298.1	293.23	291.51	293.35	293.13	290.82	298.43	291.86	292.8	294.1	293.96	296.48	293.58	298.26	294.55	297.84	295.84	296.47	296.77	297.08	296.33	294.12	291.71	296.58	296.08	289.05	290	288.32	291.43	295.09	293.94	293.35	294.14	294.45	296.8	292.66	292.56	293.76
311.59	307.94	315.97	318.36	310.77	312.22	310.45	314.63	314.97	313.02	315.38	316.07	316.89	317.91	315.99	312.22	313.12	315.93	311.14	311.91	313.5	311.91	314.36	313.66	308.38	312.34	314.63	315.33	315.58	314.33	321.03	313.67	316.68	313.52	315.38	318.99	315.58	316.01	314.08	312.23	317.66	315.55	316.64	311.6	313.05	314.47	317.36	313.75	312.5	314.36
311.22	313.98	314.13	316.07	311.99	313.77	315.43	305.93	315.25	317.88	312.13	314.38	309.68	312.85	313.82	311.23	313.09	316.25	311.97	316.73	315.08	311.57	312.24	312.12	312.82	309.82	312.9	311.93	315.13	312.24	315.92	315.94	313.36	316.54	314.14	315.11	314.16	315.67	311.81	314	311.71	315.32	310.76	312.68	311.76	312.05	310.64	313.72	311.55	310.76
311.33	309.01	313.44	311.56	312.04	316.11	317.1	312.88	311.31	309.16	311.92	310.06	311.14	310.59	314.85	313.86	314.86	314.15	316.9	316.66	312.54	309.99	307.81	316.48	309.02	311.55	314.23	311.8	315.37	315.62	314.61	313.38	315.43	308.67	314.74	305.26	313.67	314.66	315.67	309.38	315.42	310.97	316.62	309.68	309.63	308.34	313.47	317.18	315.75	314.78
310.33	308.13	307.18	303.1	302.65	303.09	305.45	307.3	305.25	304.63	307.65	303.55	307.78	307.38	304.32	304.8	303.12	309.99	309.89	305.53	307.74	305.74	308.41	306.25	303.68	306.1	305.06	302.46	303.5	305.98	308.8	306.14	302.62	303.26	307.95	302.05	302.85	308.8	306.11	306.33	304.66	306.6	306.35	302.73	306.58	305.26	309.16	310.69	313.39	307.58
304.87	303.68	302.73	304.16	304.21	300.91	300.1	298.97	301.9	298.06	298.01	296.14	296.26	303.96	297.46	301.18	299.91	301.1	296.91	298.45	304.26	304.33	299.43	300.74	297.39	299.73	295.67	299.08	305.54	298.63	298.76	303.82	299.17	302.56	303.49	309.22	301.76	305.8	297.43	307.05	300.9	301.68	295.5	296.81	294.96	301.18	296.41	301.61	295.11	298.7
308.31	309.02	311.29	308.24	309.67	311.01	310.3	304.03	310.34	307.89	301.71	313.75	305.33	309.71	307.8	313.03	309.81	309.11	310.78	308.21	309.09	306.9	306.18	309.17	308.41	307.31	309.38	313.3	306.23	310.16	311.29	310.46	311.27	310.25	311.73	310.08	306.45	308.44	309.54	311.33	310.93	306.56	309.01	309.21	310.31	305.73	307.89	311.71	310.73	311.37
307.59	306.87	304.07	302.2	307.6	303.37	308.83	306.2	299.52	301.89	303.73	304.27	305.68	302.15	304.54	305.59	304.06	300.81	303.22	303.37	301.21	305.39	305.67	300.24	304.24	305.46	302.77	305.73	306.79	301.95	299.72	303.01	304.79	298.93	297.85	303.66	306.51	308.67	304.25	305.41	305.78	306.27	302	302.23	297.02	307.07	303.64	304.23	296.69	309.79
317.98	320.31	318.76	312.12	315.63	318.25	319.01	317.21	317.44	318.96	314.02	316.64	318.14	317.76	321.37	314.23	314.64	317.24	314.45	317.88	308.15	318.69	314.78	309.43	317.02	313.24	315.25	320.4	311.96	319.54	314.44	321.77	317.6	315.17	315.15	313.86	312.66	316.06	318.35	322.26	316.98	318.91	316.7	311.59	315.8	313.29	319.39	320.81	321.38	318.12
322.18	319.3	321.31	317.7	313	315.8	311.78	316.61	312.21	314	316.11	317.27	315.86	316.58	309.3	317.96	313.8	316.24	312.07	309.23	313.48	316.1	315.21	312.17	315.38	314.91	313.01	312.58	315.91	309.28	315.24	309.82	313.9	304.52	320.87	318.02	317.42	313.25	311.67	311.21	311.16	317.72	317.13	310.6	315.28	317.95	318.79	311.04	314.75	310.75
312.22	314.85	311.63	320.77	314.68	315.81	314.47	314.79	313.23	319.5	312.71	313.58	318.56	318.33	315.36	314.6	314.45	312.24	310.47	316.01	312.63	316.5	314.02	315.01	315	317.49	316.71	313.93	315.07	315.11	312.76	314.3	312.87	312.05	309.79	314.41	310.52	312.94	315.87	312.5	312.26	316.8	313.62	316.25	315.01	316.03	317.1	309.84	316.79	311.73
303.72	305.14	305.04	305.07	304.64	309.08	303.98	304.59	301.1	308.06	303.35	303.25	305.14	303.66	308.49	309.24	305.81	303.49	304.07	306.93	311.33	303.38	305.54	303.07	302.24	306.22	304.97	303.94	303.99	301.18	304.14	301.91	307.69	299.79	308.55	303.06	308.24	306.8	304.18	298.85	299.8	303.83	305.78	305.87	306.56	307.01	302.23	300.92	309.85	308.87
309.04	312.86	315.67	314.77	313.28	315.73	310.39	313.48	311.81	310.32	313.12	315.27	313.68	316.39	312.83	312.62	316.89	314.95	313.72	313.6	315.79	309.56	313.6	310.71	313	314.4	316.94	316.26	313.61	314.07	314.78	307.87	313.74	317.51	317.75	311.18	314.93	314.83	314.61	317.15	311.96	315.75	315.74	314.34	311	314.14	314.79	312.33	315.38	311.83
305.47	303.4	298.76	305.48	305.53	304.66	307.69	301.55	306.89	307.51	306	309.99	306.81	303.05	305.73	306.59	306.75	302.46	308.67	297.63	304.24	308.99	306.95	301.77	300.72	303.4	305.16	304.7	307.63	303.77	308.8	303.98	303.05	307.75	307.31	310.84	304.11	304.39	305.85	306.16	303.16	307.25	299.13	304.61	304.16	301.88	307.61	305.44	305.37	306.15
309.49	310.11	310.13	307.6	309.22	305.55	308.68	304.48	307.46	310	309.42	306.05	304.43	308.97	307.87	305.2	308.91	306.01	308.66	305.54	314.83	306.56	308.22	309.28	308.68	308.49	309.13	310.15	312.44	310.28	307.91	305.87	312	308.6	306.09	308.66	304.36	307.13	308.46	306.21	313.96	313.53	306.39	307.45	315.85	309.41	308.05	314.39	309.32	308.76
299.11	304.05	299.49	303.63	300.13	303.52	305.01	296.51	297.78	300.66	304.02	301.76	304.01	300.08	301.44	302.49	297.35	299.75	298.57	299.2	302.17	298.73	297.51	305.29	304.08	303.61	298.75	299.58	300.35	294.94	303.04	300.19	309.68	298	301.93	305.93	296.93	301.21	302.72	299.96	299.29	301.79	297.86	301.92	299.24	304.29	305.29	300.59	302.81	298.77
319.67	314.57	316.05	321.14	322.67	315.96	315.52	318.68	318.53	318.8	319.29	319.94	319.5	318.89	320.4	321.65	321.4	318.94	315.02	314.66	316.17	322.84	323.16	318.89	314.02	318.87	316.73	313.46	320.32	316.42	316.95	320.37	316.76	319.07	318.78	320.22	321.03	317.57	323.49	317.31	317.41	316.35	322.67	318.65	322.54	318.04	322.35	308.66	316.97	319.63
313.57	312.28	324.02	317.99	317.49	316.51	316.61	317.66	323.95	316.85	313.32	317.91	313.35	315.63	315.75	316.52	317.03	319.33	317.56	316.33	317.33	314.23	318.86	313.98	313.17	319.68	314.46	317.27	316.38	317.99	318.02	319.46	318.04	317.91	317.81	311.51	317.88	321.95	315.17	315.89	312.73	320.68	316.93	314.44	314.1	319.14	317.34	312.92	321.53	318.85
304.85	310.68	310.6	305.45	298.89	306.99	302.13	305.08	301.55	306.04	312.29	303.7	304.18	304.95	308.67	307.81	305.61	302.58	303.14	306.8	310.11	305.97	301.18	300.8	305.7	302.73	306.03	307.64	303.38	300.06	299.13	300.7	306.16	302.34	304.04	303.95	302.56	308.18	303.91	304.74	299.73	305.51	305.86	305.3	302.72	307.2	308.12	306.76	305.65	308.6
321.65	319.96	323.82	317.6	316.2	319.14	316.23	314.13	318.64	315.32	319.1	318.08	318.21	316.91	319.59	315.19	318.66	314.02	315.5	320.05	314.75	318.69	318.3	315.97	324.43	314.46	317.88	315.18	318.2	317.1	317.89	318.56	320.18	319.47	320.55	316.01	319.4	318.39	314.81	320.17	320.95	318.6	317.54	318.61	318.07	319.18	316.45	314.31	319	319.54
298.5	305.99	301.22	302.48	306.59	303.21	300.16	301.59	301.88	303.09	303.08	306.11	303.01	306.18	300.48	306.45	307.36	303.32	301.46	305.08	308.55	302.86	302.36	300.09	302.74	303.36	306.22	303.59	300.21	307.33	298.85	304.01	296.97	303.53	300.72	303.08	301.61	304.61	297.97	301.29	302.53	301.21	307.52	305.71	307.12	303.02	303.55	302.16	304.35	302.88
306.48	309.46	308.32	305.84	305.83	309.61	307.08	306.08	301.61	305.93	303.93	304.91	305.17	311.78	304.76	300.09	306.98	305.84	303.2	304.44	310.47	303.69	307	311.28	305.46	308.1	305.81	307.6	301.31	305.88	304.12	304.43	303.42	307.35	307.06	308.9	307.43	306.25	305.35	304.86	306.58	305.66	304.82	308.49	301.33	309.34	305.05	307.46	304.88	305.42
306.77	302.98	306.36	299.79	302.72	303.73	305.24	303.55	301.49	300.42	299.9	300.48	302.55	299.11	300.95	303.43	302.15	301.76	298.01	303.73	308.78	299.51	306.16	304.45	306.27	303.82	302.12	305.51	299.41	303.06	302.44	301.31	302.07	307.65	302.48	300.77	300.19	301.1	304.09	298.92	301.9	303.2	301.14	303.35	304.81	304.69	302.12	303.67	307.73	306.6
304.22	303.64	305.93	309.59	303.06	307.22	301.72	306.18	302.57	302.45	308.05	308.81	307.09	303.33	305.36	302.47	305.15	309.7	306.48	303.54	306.97	303.2	301.71	308.14	303.52	302.29	303.12	297.35	302.71	305.4	312.36	304.36	303.1	303.33	304.13	305.15	301.49	302.68	307.81	304.07	307.09	303.75	304.94	307.5	305.77	305.27	305.44	307.96	307.02	300.83
318.94	316.29	314.14	315.7	317.54	320.61	315.54	315.62	318.36	320.2	318.27	319	315.08	318.14	319.51	322.51	317.58	316.17	320.1	316.67	323.52	320.69	314.4	319.87	318.65	316.55	314.76	318.3	322.22	316.91	321.53	314.34	318.73	317.01	315.78	325.17	315.37	318.86	316.57	321.12	314.04	318.41	315.81	316.56	318.93	323.32	317.3	315.53	317.12	315.49
319.49	315.21	316.4	319.12	322.05	315.32	316.84	320.82	314	319.71	316.92	308.86	315.29	318.59	318.37	315.9	314.27	317.29	320.38	321.12	323.58	319.28	318.97	316.72	319.7	314.37	318.49	312.4	317.15	318.36	320.82	316.37	316.65	317.47	315.77	319.71	313.88	317.85	316.71	317.54	316.3	316.25	325.75	314.63	318.67	316.8	316.6	320.28	318.87	315.77
315.84	317.33	317.18	316.03	316.33	312.28	319.13	317.99	316.19	311.93	316.22	315.64	317.64	314.26	317.52	318.13	317.88	316.71	319.24	320.39	316.52	318.88	316.21	313.91	311.48	317.87	319.63	319.25	312.37	320.8	317.65	315.46	314.91	319.88	315.98	320.89	316.31	322.2	319.43	316.72	316.3	318.39	318	315.52	312.07	319.63	318.84	315.77	314.92	314.81
313.53	314.72	315.56	317.4	316.75	317.99	317.2	314.22	314.94	310.72	319.86	313.97	317.61	313.97	318.6	319.73	314.38	316.27	311.21	316.76	313.16	316.49	313.29	314.13	312.43	316.76	314.65	318.59	314.98	317.73	316.57	314.7	318.25	319.06	315.63	309.81	315.15	318.26	313.52	315.53	312.96	318.1	317.59	313.66	316.08	314.53	314.01	313.48	312.51	308.63
292.15	295.11	289	292.84	299.29	296.58	291.52	293.09	293.11	296.03	290.41	299.37	290.92	290.7	291.53	291.2	295.99	293.75	296.75	293.58	299.88	289.22	296.73	294.42	289.04	294.78	294.77	296.34	293.36	289.29	293.41	301.26	291.47	294.55	298.66	292.55	293.39	298.26	295.31	299.86	290.95	297.8	294.48	296.35	290.65	295.14	290.7	296.62	296.69	299.16
302.7	307.03	298.94	303.88	307.51	303.4	301.52	307.18	302.33	303.71	304.85	306.64	307.62	305.75	303.75	308.56	300.59	305.82	306.36	300.17	307.66	306.14	302.56	305.85	302.24	302.84	308.49	303.76	305.13	310.83	300.75	307.39	304.63	307.28	305.98	304.89	305.32	303.78	307.96	305.24	302.19	308.4	307.97	305.46	301.71	307.39	307.94	310.4	306.05	307.51
314.46	312.11	313.38	308.23	305.95	311.33	312.99	313.77	315.31	310.91	317.22	311.17	311.23	305.81	315.71	313.95	304.47	311.89	308.62	313.79	311.63	310.03	311.24	308.05	310.01	309.68	309.92	315.58	308.62	313.15	311.16	312.53	309.85	310.54	306.64	308.89	310.61	309.78	312.21	310.75	309.66	314.04	314.13	309.95	311.39	311.9	307.46	311.73	310.56	311.88
309.27	310.28	304.55	308.79	312.48	307.36	307.93	309.09	309	307.2	309.79	305.77	311.57	310.04	307.82	309.31	305.95	306.72	313.09	305	303.63	308.86	307.99	307.57	307.4	308.03	307.16	303.82	308.99	305.55	307.93	308.7	310.05	311.7	310.71	311.54	314.91	314.04	314.11	310.94	310.49	308.59	311.29	311.73	311.78	309.51	305.79	303.96	306.73	309.2
306.58	305.88	308.78	304.26	307.12	303.15	308.41	307.15	306.66	305.67	306.76	305.24	303.91	308.78	311.15	303.86	310.31	305.11	302.84	302.56	306.53	301.41	306.98	306.8	304.99	305.89	305.79	306.04	312.6	311.34	310.88	305.48	308.89	309.98	307.64	307.13	302.16	305.73	310.73	307.13	307.04	304.49	304.61	304.25	307.74	303.23	299.97	307.42	311.24	302.93
315.89	313.82	312.24	307.11	313.98	314.46	313.13	318.19	314.46	316.87	313.99	314.57	313.58	309.2	319.18	312.07	316.13	315	314.6	315.49	313.69	313.94	311.91	315.54	314.89	310.72	315.97	314.13	315.77	313.99	317.01	306.89	311.89	309.96	313.01	308.09	312.1	312.61	315.72	318.24	313.38	313.76	315.51	306.61	319.45	319.73	314.43	313.97	313.99	315.77
294.07	295.91	296.89	294.49	290.57	290.58	291.03	294.41	294.13	294.88	295.27	294.61	295.92	292.95	292.34	293.44	291.43	292.21	296.99	296.93	292.06	292.9	293.79	293.37	290.16	298.18	294.52	298.8	294.5	295.15	299.15	300.22	294.03	297.74	291.54	296.59	291.57	293.99	293.09	290.77	288.1	293.27	296.58	292.66	293.46	291.19	295.7	299.15	294.64	291.93
305.51	304.33	298.99	300.22	306.54	305.69	303.62	299.31	303.49	303.93	302.67	301.92	297.29	304.81	299.24	302.21	298.74	304.86	304.28	304.66	307.61	304.93	302.44	301.6	302.19	299.99	302.26	302.02	306.39	304.88	302.93	303.5	300.19	299.74	302.91	301.15	299.16	297.38	303.06	302.19	302.9	303.19	297.67	302.6	301.77	304.42	299.74	300.81	301.56	300.88
312.13	317.02	316.42	316.28	310.49	309.82	313.81	308.34	308.36	315.37	307.87	310.83	311.5	311.3	317.56	307.35	312.29	308.76	311.84	309.82	314.5	319.25	314.58	307.39	310.07	313.14	315.6	310.77	313.22	313.98	310.08	311.47	315.46	310.29	312.12	312.87	315.56	316.61	307.96	314.14	308.16	312.37	307.7	311.38	318.95	306.6	311.44	317.35	316.03	313.99
317.3	316.53	318.3	315.85	320.49	318.85	317.05	319.01	314.98	320.03	318.33	318.28	317.99	316.96	322.27	317.34	319.95	317.47	315.21	316.62	320	316.18	317.48	315.94	321.16	317.69	315.73	319.55	320.48	313.81	313.5	317.63	314.82	318.43	318.39	319.35	321.26	318.03	318.99	315.6	319.65	318.73	324.96	319.67	320.89	321.73	321.6	316.17	318.66	320.35
300.06	308.23	307.35	303.79	306.54	301.28	303.36	304.64	308.04	304.46	307.07	308.83	306.43	299.52	308.56	306.51	304.55	304.29	303.45	303.35	303.5	305.75	304.91	307.97	298.45	304.45	307.34	303.74	305	307.09	305.32	300.44	307.38	305.52	304.88	303.79	306.94	300.63	300.55	312.17	301.57	308.24	306.78	305.79	305.26	305.78	305	305.42	304.95	306.25
292.34	297.76	292.22	294.92	294.15	296.99	295.69	292.4	294.09	294.53	292.95	292.33	292.37	291.69	290.24	298.88	295.48	293.66	292.63	294.98	296.36	293.57	295.44	293.3	288.42	290.56	293.67	292.07	290.84	295.78	292.75	292.89	295.62	289.61	297.91	291.27	290.58	296.92	294.67	295.57	293.94	296.32	288.26	290.62	294.47	299.05	293.47	290.45	292.33	289.56
332.92	325.26	326.93	329.36	330.39	325.95	324.87	329.74	332.27	327.22	331.22	331.05	328.15	328.11	326.95	329.03	329.76	328.29	329.77	326.71	327.52	330.37	329.26	327.96	328.61	329.71	332.7	332.47	328.64	329.43	324.21	326.37	327.59	324.17	327.38	328.8	326.91	328.13	330.25	326.35	328.43	327.37	326.86	328.69	325.84	331.25	330.37	328.08	331.06	323.92
303.04	308.69	304.01	306.86	309.37	307.31	306.05	302.95	303.76	302.24	306.58	307.62	307.77	306.36	303.46	305.97	309.15	305.36	303.55	308.7	305.47	305.94	303.27	304.98	304.17	306.4	303.19	311.47	303.42	301	302.93	306.96	308.11	301.49	301.72	307.25	306.63	309.06	305.22	308.21	303.18	308.37	307.68	306.05	302.76	305.31	308.16	305.99	305.36	310.14
317.33	313.4	313.43	313.78	317.42	315.29	317.39	309.7	316.14	316.07	311.41	313.48	316.77	315.57	317.94	311.84	319.03	317.92	316.45	314.46	315.16	314.11	313.56	315.69	313.99	309.95	313.33	319.75	316	319.58	313.96	317.05	313.19	317.06	314.32	314.96	314.43	317.21	312.84	314.99	313.51	312.84	309.93	317.09	315.89	319.44	316.78	317	308.61	322.29
307.63	307.6	303.58	300.68	304.35	309.21	305.79	304.13	307.04	307.37	302.54	306.22	304.27	306.31	304.65	305.06	299.39	309.14	305.78	302.57	309.06	304.31	310.33	306.22	305.35	305.97	304.36	308.52	302.76	309.33	308	302.79	303.34	303.47	302.42	302.13	304.4	308.11	307.59	308.32	307.9	305.37	303.93	309.03	304.3	308.36	306.8	310.07	301.43	303.73
309.82	310.94	308.7	310.28	310.86	316.83	309.31	305.08	309.65	308.98	308.97	310.94	311.6	308.01	313.6	307.53	313.95	311.22	310.1	313.33	308.59	314.51	313.25	307.96	306.52	310.61	312.68	306.81	311.53	308.36	312.94	312	310.32	311.6	309.38	310.47	312.28	312.26	315.96	313.71	309.46	314.63	315.71	312.33	313.57	309.31	308.6	306.62	313.81	306.83
305.39	304.56	301.23	306.38	302.97	309.92	306.39	305.19	301.22	306.79	304.91	303.51	303.89	303.37	308.15	308.7	307.03	298.72	306.87	304.27	307.56	305.67	303.33	303.36	299.32	309.01	308.02	304.4	304.47	307.57	305.19	306.15	304.14	302.82	303.97	298.93	306.49	309	302.66	299.34	306.17	306.74	303.92	305.3	303.87	302.35	304.31	308.09	309.16	310.69
311.04	309.72	305.9	308.52	311.7	306.69	306.49	310.61	310	309.13	309.44	311.53	308.28	311.98	306.64	311.08	309.27	306.72	307.3	307.71	311.58	309.54	309.17	303.89	308.72	310.06	306.15	313.97	309.29	309.92	310.27	310.21	309.97	306.54	313.86	311.81	311.27	307.14	302.26	312.13	301.71	310.79	309.02	309.97	313.45	311.43	314.38	308.53	309.84	309.73
304.13	304.6	302.4	303.42	302.36	302.92	301.61	305.26	306.07	301.8	310.5	304.73	309.5	301.25	300.9	306.54	306.55	306.37	304.43	306.79	305.45	304.6	302.6	300.41	304.2	305.06	312.35	302.66	303.51	307.58	303.27	304.04	301.64	306.07	310.37	306.33	307.56	305.96	306.92	307.74	307.11	307.82	303.51	302.94	308.54	298.9	304.89	299.07	306.59	303.66
313.15	318.53	320.13	317.67	315.04	313.87	312.68	318.09	311.2	315.61	317.63	317.23	312.83	313.79	316.66	318.19	314.5	318.48	313.58	309.91	314.89	317.05	312.61	319.83	315.18	318.12	312.72	317.73	313.52	318.17	320.97	316.37	314.39	321.73	319.82	317.63	317.53	315.05	315.61	316.09	317.38	316.06	314.98	315.86	315.94	313.65	315.02	313.88	316.56	314.56
323.59	320.98	321.3	320.59	320.04	312.07	321.57	321.95	317.68	323.59	316.02	317.73	318.12	320.98	316.99	318.59	318.07	320.86	321.09	321.96	322.37	321.03	325.65	319.17	313.83	319.52	316.2	317.46	318.91	318.18	323.18	322.19	318.3	313.24	323.54	324.06	320.79	317.63	319.38	318.88	315.43	320.66	323.03	317.46	318.84	320.96	320.25	319.82	320.43	317.79
305.82	302.77	305.38	304.28	304.08	306.04	300.86	308.62	308.3	306.04	308.81	303.16	307.29	303.65	297.53	302.75	301.6	305.54	307.74	298.52	305.04	309.8	308.33	309.39	304.04	306.98	306.28	305.73	302.1	304.03	306.75	305.12	303.96	304.1	301.35	302.37	307.55	305.9	303.04	300.34	308.59	305.61	302.12	302.84	301.53	310.76	303.52	308.25	309.22	302.17
304.07	303.39	304.44	303.03	302.58	308.07	305.94	303.61	304.67	302.29	300.96	305.72	303	302.25	305.02	302.64	304.14	299.47	306.82	307.6	303.52	304.18	303.63	302.23	302.01	307.26	302.33	305.7	299.9	300.88	302.57	303.37	308.12	305.68	303.63	305.19	306	303.8	302.91	307.13	304.44	305.36	307.1	302.54	301.1	304.44	303.23	301.89	302.24	303.07
313.1	313.96	317.15	314.92	321.61	314.73	318.44	323.32	317.27	318.41	319.31	320.47	320.12	318	319.04	320.56	318.88	320.22	317.48	316.91	321.23	320.68	324.34	320.33	322.54	316.72	318.38	318.44	318.98	321.61	319.93	322.83	321.48	316.56	318.54	317.11	318.86	319.49	315.83	317.93	319.72	318.78	316.95	321.2	321.89	318.33	324.39	324.3	320.45	325.46
311.83	317.1	312.92	312.46	317.64	313.77	311.98	310.02	310.29	309.17	320.5	313.14	315.63	311.63	314.04	308.07	315.52	313.49	316.63	311.75	316.59	314.29	310.66	310.45	315.49	314.68	315.1	315.54	313.45	316.6	308.9	314.64	314.55	315.21	309.67	313.06	318.37	312.72	308.38	315	314.96	313.09	310.82	310.43	312.58	315.33	316	316.42	319.93	315.62
314.66	316.06	319.42	313.31	318.25	312.62	315.43	315.1	312.49	316.73	315.57	315.18	316.16	313.65	318.94	315.03	311.31	311.12	311.82	315.15	310	314.83	313.61	321.34	312.1	315.51	315.05	311.33	312.79	314.56	312.4	314.53	315.69	315.34	312.88	309.65	312.92	315.8	312.24	311.4	318.9	311.54	317.18	317.59	316.26	323.98	313.87	319.7	314.97	315.2
306.52	304.69	304.08	302.44	300.82	306.17	303.37	305.8	299.69	306.53	304.83	300.39	305.24	303.85	301.59	303.73	310.21	306.86	303.9	306.88	301.34	304.31	304.84	299.46	303.96	302.19	303.13	301.07	305.4	304.09	304.78	302.25	301.05	302.35	302.72	303.34	303.4	302.06	305.66	301.03	303.09	299.93	307.09	303.55	309.22	302.9	307.47	309.91	307.51	304.01
319.78	320.69	315.61	322.1	318.07	312.1	318.66	320.02	316.88	312.4	319.42	322.57	319.61	314.17	312.46	316.06	314.01	318.97	313.85	315.62	316.39	318.81	317.29	314.97	319.92	317.06	322.59	319.7	320.35	312.09	314.47	315.47	313.92	316.8	318.15	321.37	320.53	315.96	317.73	321.1	317.4	313.26	317.02	315.75	314.77	316.47	312.26	315.14	315.15	316.92
311.33	316.59	311.87	313.13	313.87	314.32	313.06	313.3	314.82	312.67	311.71	309.02	315.28	310.69	316.57	313.13	318.11	314.91	316.61	312.1	313.48	307.22	313.61	315.4	314.35	316.46	306.99	316.83	312.73	315.82	318.25	312.49	313.63	315.46	314.6	313.32	312.93	318	316.07	314.23	308.91	313.79	311.34	315.24	316.78	311.74	317.39	318.59	313.19	314.46
312.12	309.95	313.67	310.44	312.38	315.81	317.35	313.18	313.75	311	310.84	315.65	319.88	313.7	314.68	312.83	315.44	315.71	314.7	310.4	312.99	308.54	317.11	321.33	313.58	313.1	312.18	309.8	308.48	309.57	314.07	309.81	313.24	313.01	308.88	320.01	315.32	319.24	310.32	316	312.78	317.36	315.17	312.37	316.07	311.33	318.79	311.21	309.57	316.2
307.51	303.82	300.55	306.88	308.7	304.62	305.85	301.14	301.96	306.05	304.14	305.32	305.32	304.92	300.75	304.8	296.98	304.42	306.14	298.29	305.73	305.52	301	300.3	298.59	300.62	302.71	307.12	302.24	306.21	308.46	304.05	302.08	303.49	300.13	303.04	302.58	308.84	305.09	298.12	302.76	305.14	300.74	302.87	303.96	305.52	301.78	302.89	301.13	306.56
310.42	299.8	308.95	306.89	303.97	306.25	310.17	305.62	308.24	306.29	301.67	307.31	308.32	306.04	309.39	308.52	311.11	301.81	310.13	305.89	303.83	305.9	302.62	306.83	311.52	309.68	307.55	304.7	304.86	308.03	303.74	312.62	307.74	307.42	311.08	305.12	308.19	309.04	310.18	308.72	308.58	301.56	307.68	309.27	307.85	308.54	310.15	302.17	304.38	307.65
313.35	311.19	311.12	313.12	314.71	312.19	311.68	312.8	313.67	311.67	318.79	314.12	318.41	314.49	313.75	314.83	311.13	308.55	310.14	315.14	311.12	317.57	316.35	309.94	313.62	312	318.27	311.85	316.83	313.23	313.83	315.42	315	318.51	318.11	317.73	312.17	311.49	315.14	316.21	314.41	315.33	310.84	309.51	315.7	309.56	313.82	305.18	315.6	310.67
315.88	316.61	317.6	313.12	317.42	317.51	313.78	318.92	317.32	313.11	313.03	318.31	314.55	320.46	318.7	317.49	316.46	318.72	316.92	323.11	314.15	321.23	320.02	316.19	309.33	322.32	316.83	319.98	314.07	312.61	313.92	314.23	315	320.88	321.07	320.62	320.71	315.82	320.52	310.14	318.97	317.59	317.23	318	316.78	314	316.32	312.8	312.55	317.86
320.09	314.49	314.96	312.07	312.15	316.94	319.94	315.89	315.83	322.21	320.44	315.82	320.06	318.56	321.31	321.54	317.65	318.77	319.14	321.81	324.13	321	320.84	318.59	315.73	321.42	319.38	314.37	318.02	319.21	317.04	318.79	315.91	322.01	318.32	320.43	324.38	316.62	319.16	319.74	318.08	316.3	320.38	316.53	316.39	321.86	313.27	317.55	322.78	318.98
319.71	316.41	318.33	316.5	315.61	322.62	315.38	317.24	316.02	318.67	318.9	319.87	319.73	318.21	316.92	319.88	315.11	319.05	320.13	314.64	315.98	319.77	319.34	316.92	316.43	319.92	317.94	316.28	316.39	316.45	314.88	313.9	321.74	320.07	315.84	312.36	321.4	316.66	313.45	315.06	318.3	323.7	317.72	315.93	317.2	318.68	317.97	319.98	320.7	317.74
303.02	307.39	310.62	305.49	309.35	305.3	305.96	302.67	305.19	306.76	307	304.78	302.14	305.51	303.99	304.43	313.6	304.27	306.85	305.94	304.43	305.21	307.63	305.39	309.5	306.72	300.6	309.02	302.86	307.68	300.82	299.78	305.87	303.98	299.39	305.02	303.9	308.32	303.55	301.98	308.68	306.58	307.15	305.62	311.59	308.11	302.28	301.9	305.14	303.2
308.49	311.63	300.64	304.4	302.97	308.93	302.67	308	303.17	306.47	308.16	308.87	305.49	300.01	305.3	307.07	305.54	307.21	302.74	300.28	307.11	306.55	301.79	307.88	309.71	307.14	302.25	305.64	305.17	306.55	304.18	308.2	302.5	304.57	303.25	304.41	305.96	307.37	301.84	305.04	309.38	300.2	304.87	307.11	306.8	302.65	306.22	307.33	303.25	305.24
314.36	312.59	311.29	312.69	309.13	312.66	312.84	315.44	313.34	311.47	313.32	310.97	313.72	310.78	318.52	311.6	313.05	313.59	312.44	314.42	311.73	312.97	312.51	312.28	312.45	312.31	310.48	313.03	311.13	314.43	316.4	314.12	314.2	312.68	314.89	317.95	308.73	310.61	314.47	312.96	317.42	310.31	319.14	313.76	311.54	313.13	311.17	317.46	317.35	313.52
305.4	304.57	303.03	307.73	305.27	301.32	300.46	307.01	308.96	309.46	308.54	303.49	305.72	304.76	302.84	305.1	301.97	307.46	299.67	304.8	308.17	301.76	301.54	304.25	305.37	302.68	305.56	305.18	304.5	299.7	306.21	303.76	298.2	307.92	302.13	305.41	307.47	305.74	305.92	305.36	300.92	301.6	305.12	306.55	303.78	311.68	304.18	306.49	301.58	300.51
303.14	310.24	308.34	307.8	307.09	304.4	306.29	299.82	305.36	300.19	304.85	306.26	306.3	302.48	305.67	305.64	307.71	302.28	308.86	302.33	309.33	305.46	302.86	299.05	306.6	306.95	302.95	305.89	307.79	311.27	307.39	310.01	307.59	301.55	306.47	302.12	308.23	304.89	301.98	307.04	302	308.32	306.57	301.72	302.73	302.12	305.88	305.71	305.98	309.47
302.44	301.92	305.63	299.65	302.74	308.04	304.91	300.58	304.07	303.88	299.76	305.65	306.15	304.9	303.27	302.15	297.2	303.57	306.28	305.55	304.14	300.54	302.05	300.29	301.61	302.15	312.54	301.44	304.25	304.54	303.29	301.16	305.3	308.23	300.29	299.63	301.61	301.88	306.52	304.97	301.46	307.15	304.27	306.29	303.1	299.85	303.04	301.72	304.89	302.3
316.7	320.9	313.85	311.44	312.23	319.66	314.26	315.09	317.02	316.01	317.17	313.08	317.26	317.04	316.48	317.91	317.6	317.5	315.75	318.1	311.4	318.65	313.33	319.45	315.3	317.32	316.5	312.18	318.12	313.77	317.32	317.6	316.29	319.25	314.98	317.02	321.05	313.94	317.57	314.74	315.35	314.73	318.12	317.97	315.04	316.4	316.99	312.89	315.64	320.16
294.61	293.05	289.56	297.21	294.67	293.06	292.66	290.07	294.04	291.62	294.91	291.75	292.39	296.05	289.5	292.22	300.81	291.27	294.04	298.59	292.18	295.32	292.08	293.31	288.65	293.75	298.39	291.92	293.49	292.16	295.22	299.85	291.69	295.37	291.24	294.76	296.61	295.82	300.86	295.66	294.39	295.8	292.87	295.01	292.72	293.58	299.48	295.74	291.22	292.25
296.35	297.33	293.97	295.51	291.75	292.63	291.14	288.32	289.35	298.75	292.57	292.19	294.57	293.54	289.49	291.77	294.62	295.52	292.72	296.42	295.42	294.37	298.98	294.79	293.35	294.42	293.73	295.15	289.26	294.31	295.63	288.98	294.77	295.51	295.28	295.91	286.63	296.98	290.06	293.75	294.64	295.27	295.66	296.81	295.58	292.95	292.23	294.63	298.96	293.4
316.11	319.16	321.03	313.63	318.49	319.14	321.91	316.13	320.37	317.63	318.65	314.76	312.43	318.94	313.11	317.76	312.17	317.44	316.62	315.8	317.94	316.71	316.7	315.45	318.44	322.98	316.86	321.22	313.34	315.44	321.63	316.53	313.89	316.59	321.39	317.07	316.6	320.59	321.12	320.53	319.7	308.19	316.73	319.48	316.89	320.51	317.72	318.13	318.53	317.41
303.67	303.41	299.93	298.76	299.84	302.23	303.01	304.17	303.36	302.91	304.92	298.63	297.82	302.13	305.03	299.1	301.15	306.8	304.56	299.91	304.44	302.23	301.85	299.21	305.28	310.76	304.44	304.64	296.9	302.5	303.07	300.67	303.48	306.87	308.28	295.99	302.78	303.78	305.71	300.29	305.29	299.43	300.52	302.28	305.79	305.64	302.51	302.28	299.45	300.73
330.74	330.81	328.16	326.81	329.79	330.08	322.54	328.57	329.07	328.88	323.91	324.07	326.91	327.83	325.45	329.6	331.07	330.36	324.98	335.89	332.67	331.71	323.03	325.83	323.88	331.17	328.67	326.03	331.62	326.79	326.44	331.4	331.83	332.39	332.3	330.85	328.72	324.02	328.36	328.18	329.94	324.49	328.36	327.92	327.54	326.98	327.82	331.21	326.36	325.69
312.76	315.87	314.62	313.27	317.76	312.27	312.48	318.42	310.61	317.44	314.27	315.4	314.91	314.78	317.45	319.1	315.63	316.07	315.92	311.66	315.68	314.71	314.92	315.01	313.78	316.68	315.71	316.05	315.76	317.24	320.3	315.21	312.4	317.59	313.01	320.71	315.5	316.09	313.27	315.41	313.57	317.93	314.83	313.82	310.33	314.87	316.82	316.23	313.67	309.71
316.83	320.42	320.5	310.44	314.51	312.25	315.07	315.16	315.8	316.57	316.15	316.43	313.95	316.97	308.48	318.19	319.31	313.24	317.43	316.5	317.83	311.27	316.18	315.98	315.99	314.4	316.27	318.08	318.04	317.32	317.73	315.45	317.03	316.52	314.82	311.24	312.79	314.97	315.83	318.45	315.4	310.7	313.74	315.5	315.49	320.72	317.95	310.61	318.04	317.28
327.71	328.76	325.39	327.33	330.79	331.32	326.22	324.71	332.21	327.47	329.48	325.14	328.6	328.95	326.18	327.66	329.71	325.04	329.05	328.13	331.14	328.3	331.12	326.09	328.71	325.78	331.94	328.74	326.91	325.07	328.18	334.04	331.55	329.97	330.1	331.32	329.05	326.67	332.62	327.6	329.02	330.32	328.44	327.37	331.43	331.26	323.78	332.21	326.56	329.15
305.33	303.63	307.34	308.4	307.49	310.18	309.68	310.18	305.22	308.81	303.6	306.21	309.09	315.48	309.97	306.88	307.29	303.38	303.74	306.89	309.08	309.84	308.67	311.32	311.94	308.8	310.38	307.43	313.27	312.15	310.55	300.42	305.68	311.29	310.15	305.04	308.55	311.26	310.02	310.43	309.56	310.6	306.8	308.73	303.31	309.07	310.88	306.52	314.11	311.99
310.95	304.78	302.33	299.21	302.85	309.49	307.6	306.32	309.97	302.87	307.86	302.35	307.45	306.36	302.26	300.78	305.56	305.24	307.56	304.39	303.1	304.03	306.87	308.82	305.18	312.36	304.24	305.63	304.77	305.03	304.79	309.49	300.07	309.5	307.58	301.47	304.29	303.7	302.32	307.2	302.85	308.06	302.2	303.58	308.33	303.88	308.59	305.66	305.24	302
307.16	309.27	304.41	304.06	304.64	308.02	306.07	305.9	307.37	308.51	310.93	303.81	305.88	304.73	311.1	310.69	312.57	311.51	302.78	309.48	305.29	304.99	303.36	304.76	308.63	309.69	305.27	304.53	305.14	308.28	305.37	309.66	302.7	307.49	307.22	303.92	307.95	306.16	306.34	308.94	309.66	307.81	302.83	302.04	304.3	304.77	304.2	300.99	302.09	309.56
302.12	311.48	307.76	300.95	304.64	301.67	297.82	302.56	298.88	296.16	299.52	301.38	297.41	300.02	302.91	304.81	304.88	302.82	306.8	304.72	299.38	303.96	300.71	297.47	302.6	301.64	297.28	298.33	302.41	303.89	299.19	299.85	305.06	299.72	303.79	307.38	302.24	305.53	305.61	303.47	302.71	304.16	300.46	304.33	299.91	303.91	298.76	298.91	302.24	304.8
300.34	297.2	298.07	300.76	299.17	301.9	295.6	296.02	293.34	297.89	302.17	294.75	298.39	295.14	293.3	291.95	297.66	295.45	295.34	293.57	300.37	295.44	296.71	292.78	292.08	292.63	297.11	295.13	291.44	290.1	293.27	297.57	294.18	299.37	291.47	291.87	298.23	296.85	301.63	300.58	296.13	296.84	296.77	294.17	299.54	304.87	292.51	300.69	295.83	293.93
318.89	314.14	315.39	321.33	312.93	317.18	316.9	318.41	317.03	318.45	318.5	318.86	319.31	316.27	313.6	315.94	317.58	318.83	320.08	313.78	316.15	318.25	316.24	316.18	315.04	314.95	318.96	317.84	316.71	315.91	319.45	318.24	314.75	314.99	316.62	316.46	311.93	317.79	314.86	313.56	317.47	321.33	313.44	313.89	317.56	317.63	310.41	320.57	317.49	317.11
315.07	316.24	317.75	312.78	316.44	313.08	313.87	310.34	311.55	313.21	314.5	311.25	311.33	314.37	314	305.84	316.83	316.81	313.01	314.42	313.43	310.2	313.1	314.02	312.49	307.82	314.97	313.85	308.61	315.49	311.21	306.61	317.97	313.08	311.32	312.04	314	311.26	320.13	312.7	313.94	310.62	310.2	309.89	316.51	316.01	314.16	315.84	312.25	312.48
316.67	307.59	312.84	315.37	310.24	312.87	311.34	310.63	316.06	314.74	311.92	315.21	311.77	312.08	310.13	316.74	310.06	310.79	311.48	313.74	312.22	311.54	311.35	312.6	310.87	310.23	316.93	313.45	312.3	313.57	315.86	310.86	311.85	312.4	307.93	316.55	311.1	312.24	313.33	312.02	314.78	312.57	312.78	309.2	313.3	309.8	316.43	314.08	317.45	311.94
301.59	299.47	303.12	292.2	295.05	296.79	290.06	298.94	297.55	297.99	295.05	302.13	298.47	295.15	301.47	300.09	301.64	297.68	291.85	297.71	294.63	297.01	297.25	300.29	297.17	300.04	296.66	295.87	296.63	301.89	296.24	297.84	300.34	296.54	296.44	294.1	297.86	296.92	300.73	297.43	297.4	290.55	300.53	296.92	296.2	297.5	297.52	296.51	301.17	289.77
304.48	305.34	301.4	302.38	299.01	302.46	308.88	307.09	307.41	304.71	304.79	309.63	302.64	304.84	301.9	299.52	305.91	300.08	300.87	297.96	302.98	299.25	304.85	301.25	300.44	298.28	301.41	302.33	299.32	300.42	303.99	307.65	307.5	308.32	302.49	304.01	300.28	305.19	306.41	296.8	302.13	299.78	300.77	307.26	300.92	299.59	303.2	302.16	303.58	305.64
308.24	302.73	307.81	314.62	303.41	309.81	301.61	303.1	306.72	305.88	308.78	304.56	311.7	310.18	301.13	306.45	308.51	304.1	305.81	304.24	307.92	308.3	304.75	308.61	309.7	308.42	303.55	305.9	308.69	306.51	309.93	303.55	308.83	309.61	312.95	305.39	305.56	305.44	308.01	303.25	305.79	308.27	305.72	306.6	305.36	305.5	309.04	303.57	306.76	306.86
311.08	311.87	311.68	310.41	305.32	302.67	310.06	305.34	308.42	310.2	311.55	307.19	310.95	311.96	308.25	311.99	310.57	306.51	309.58	308.1	309.56	304.37	310.32	312.74	311.77	307.84	312.81	308.88	313.59	309.12	306.13	312.73	308.41	304.49	304.75	310.83	306.78	309.89	306.95	299.93	308.88	315.26	310.14	312.87	307.67	311.56	312.27	309.52	311.42	312.91
296.58	302.95	304.16	302.6	303.41	300.75	301.53	306.52	302.93	305	309.3	301.62	306.15	304.28	301.35	302.09	304.1	302.88	302.45	301.88	306.38	304.32	303.82	305.24	304.51	299.85	301.82	307.03	307.48	299.62	304.39	308.43	305.36	302.47	303.47	304.17	309.51	308.65	299.59	301.91	301.7	302.66	300.79	299.32	303.6	303.74	305.85	302.46	300.52	300.72
300.6	302.62	304.52	303.71	307.16	304.01	302.85	301.53	302.06	304.29	303.08	302.01	303.22	301.01	305.56	301.6	300.53	304.11	302.18	301.34	301.56	305.25	302.21	300.64	299.84	304.37	302.86	299.83	299.96	304.92	306.29	299.24	304.43	299.46	304.51	302.21	300.9	304.58	298.44	299.85	299.88	298.16	303.24	305.39	302.2	301.59	299.18	304.39	303.99	302.27
308.75	305.34	303.21	304.68	306.08	311.97	307.75	306.73	309.35	302.87	303.54	302.81	304.55	309.18	307.49	311.31	310.34	306.94	308.65	305.69	304.67	311.54	302.63	309.88	310.33	303.86	314.21	311.92	308.28	306.85	306.49	308.56	305.2	305.47	306.98	309.94	308.47	307.25	305.6	306.51	306.46	309.52	313.08	309.64	302.87	309.36	308.19	307.79	309.75	305.08
313.47	316.42	316.92	316.88	312.7	310.79	314.79	312.64	313.61	310.76	310.07	313.64	315.16	314.66	313.2	316.21	316.92	318.86	317.35	321.71	316.21	312.56	314.76	316.43	309.79	313.69	321.03	311.91	312.3	315.73	314.99	317.61	311.7	315.17	314.75	312.28	317.01	315.95	317.53	315.58	313.56	310.56	309.74	318.66	312.25	313.52	309.4	318.1	311.68	309.42
302.55	304.65	297.64	302.92	299.43	298.71	306.88	305.05	305.52	307.01	304.39	303.77	301.61	302.73	302.35	299.58	304.38	306.91	306.48	304.22	303.15	303.73	304.73	305.69	299.34	305.45	306.45	306.3	307.7	304.79	300.53	302.13	301.89	305.88	299.89	305.64	306.62	301.61	306.32	299.8	304	310.66	304.87	306.2	298.72	308.55	302.48	300.79	305.44	305.85
318.23	317.41	316.7	319.55	315.37	317.71	319.8	314.85	317.01	320.58	316.81	315.08	322.09	317.83	318.77	316.55	314.55	312.02	314.07	314.62	319.87	313.08	318.3	321.58	320.43	313.15	318.91	321.49	314.18	320.18	313.38	315.76	320.81	316.07	315.68	315.47	317.94	318.95	316.67	318.24	317.65	316.6	315.64	320.2	315.99	319.23	314.43	320.76	315.04	314.72
311.01	309.81	310.3	315.75	309.61	313.98	309.73	308.85	307.48	313.89	308.92	312.36	308.61	309.66	311.07	306	313.87	310.09	310.6	313.78	311.18	305.29	315.52	308.27	306.01	308.4	310.56	311.11	309.7	304.75	308.75	309.21	306.13	313.54	305.96	310.85	314.86	302.02	316.1	307.61	305.18	315.33	300.19	313.05	314.86	307.06	307.99	307.9	310.35	312.06
314.95	317.16	311.07	313.79	308.15	312.76	311.52	315.03	313.46	314.02	315.67	308.6	314.68	317.16	310.73	315.59	313.18	315.06	308.34	308.58	317.65	310.11	312.3	313.15	310.3	312.62	313.56	310.47	309.13	312.94	309.08	318.32	315.95	319.57	306.58	311.52	318.06	310.63	310.81	315.58	315.04	314.12	309	317.26	314.96	317.23	308.85	310.05	311.98	314.24
319.57	322.93	321.09	322.32	317.41	315.68	320.15	319.44	317.86	319.13	317.41	320.64	315.47	316.38	319.88	318.56	318.24	315.55	316.52	321.12	321.28	316.66	315.77	319.86	314.28	319.4	321.1	319.18	319.87	315.59	315.8	320.61	318.05	320.8	323.31	318.78	319.17	318.58	319.24	319.59	322.24	323.22	317.08	321.2	312.83	311.26	314.33	318.63	320.09	314.66
299.73	299.36	297.59	298	299.05	298.62	302.78	297.36	302.42	297.97	298.88	300.44	304.24	301.18	296.03	297.98	300.98	303.39	297.61	303.64	302.35	300.07	305.69	298.23	305.56	303.42	308.26	300.98	296.12	299.51	297.02	299.19	302.23	301.46	305.62	301.53	298.42	302.96	299.49	301.3	300.62	303.23	302.93	298.41	299.72	302.04	300.7	299.91	302.06	296.71
315.13	308.8	312.34	312.73	316.12	310.47	314.53	318.13	316.81	313.76	309.7	319.71	313.03	313.41	308.89	312.62	310.57	310.85	312.71	307.13	314.29	317.6	319.62	315.56	310.21	312.31	314.63	315.46	315.86	313.19	311.12	311.35	316.08	311.64	314.07	312.71	314.34	312.6	311.68	313.5	309.31	307.56	314.46	317.22	311.47	314.78	316.99	309.73	312.72	312.84
317.51	317.46	318.75	325.27	320.63	321.4	320.87	317.18	311.56	314.69	317.37	322.9	315.61	316.04	317.71	319.05	317.8	318.84	319.66	316.86	317.09	319.95	317.74	314.95	316.03	315.95	319.5	322.44	318.99	319.85	313.55	324.66	317.44	321.46	319.8	318.29	318.94	317.69	314.49	316.81	320.59	320.02	321.85	316.84	316.76	317.62	316.74	315.55	319.45	315.27
301.01	302.43	300.48	305.17	299.48	304.94	307.83	304.06	303.82	305.48	298.43	300.31	304.27	303.87	301.59	306.1	305.23	304.49	302.65	297.68	299.41	306.25	305.12	301.69	300.31	301.66	300.32	303.33	304.92	305	299.74	304.43	302.74	304.77	306.27	306.15	301.12	305.32	305.9	302.91	303.02	305.09	301.78	303.95	300.96	303.51	303.28	304.69	304.5	302
310.97	312.52	315.87	312.39	314.59	313.64	314.18	311.03	318.6	317.26	313.23	311.53	315.23	316.04	313.09	313.58	315.47	311.94	319.71	317.41	314.05	310.81	311.92	316.21	313.59	315.42	317.82	309.61	315.18	314.79	319.9	312.78	309.59	318.88	317.39	308.6	315.67	317.7	310.84	317.59	316.06	312.3	314.26	313.86	314.31	314.25	312.54	314.66	315.76	311.84
310.3	308.18	312.88	308.09	311.64	307.49	308.84	309.39	313.49	314.71	315.4	309.09	308.09	312.63	311.01	314.39	311.82	309.35	311.17	311.47	311.87	310.12	311.73	312.02	308.56	308.59	306.71	308.73	312.94	316.58	311.21	311.26	306.27	308.54	309.03	306.59	307.04	310.12	305.9	314.38	316.94	308.81	307.92	315.73	307.8	311.71	312.21	311.06	315.12	306.11
319.56	317.1	316.12	312.49	312.8	315.44	317.67	316.61	318.55	315.2	315.47	318.22	312.49	318.14	315.51	318.34	316.61	319.26	317.08	310.51	316.44	317.05	314.28	319.24	318.65	314.79	314.11	315.78	317.6	319.24	318.03	314.72	319.65	317.64	318.17	313.62	313.68	314.47	312.3	316.33	319.7	319.57	315.79	317.32	313.81	314.88	313.33	314.55	318.65	317.26
302.84	300.39	303.01	305.18	297.78	295.72	297.03	294.92	300.98	299.38	306.39	301.87	303.75	302.72	302.88	300.18	305.05	304.37	300.26	297.09	299.38	304.71	304.64	304.04	302.59	302.1	309.76	304.21	302.22	304.02	296.72	305.03	310.95	302.23	301.47	301.92	305.33	301.36	304.16	304.68	301.93	296.64	300.44	297.59	302.91	299.26	300.92	301.95	303.24	300.69
304.5	307.75	305.51	307.46	308	304.42	304.22	303.4	303.98	304.65	303.61	303.39	309.54	304.09	304.19	301.76	304.67	311.56	302.47	304.52	304.98	306.88	303.74	304.37	304.91	304.53	307.15	308.8	301.71	305.45	304.49	308.85	305.83	300.35	305.11	305.06	300.71	307.24	301.85	305.71	309.64	302.27	309.97	303.74	302.83	304.17	307.29	306.7	310.7	305.11
299.1	300.6	300.82	306.87	306.39	309.02	305.33	303.75	302.64	298.73	299.45	296.89	298.39	300.26	304.1	297.26	303.47	304.51	305.63	299.06	299.85	301.43	304.86	299.17	303.73	298.01	302.02	297.98	308.56	301.97	298.88	301.48	304.55	309.33	304.12	299.01	302.27	299.4	297.99	304.92	305.81	304.63	307.31	299.61	301.67	303.35	300.55	296.87	306.45	302.66
307.6	301.16	305.79	302.53	303.25	303.25	304.61	305.2	307.52	307.18	303.69	305.9	304.55	306.59	305.55	306.89	304.04	305.09	307.88	304.51	308.82	305.71	309.53	307.26	309.9	305.53	305.25	298.55	305.67	304.78	308.03	307.78	307.25	309.68	302.32	300.39	304.46	305.09	306.04	307.58	302.14	305.82	303.27	304.24	308.98	305.36	307.29	306.8	310.82	304.71
302.39	303.13	304.35	303.29	299.91	300.28	302.72	303.96	304.45	303.44	308.47	306.65	304.24	302.16	300.58	304.34	299.07	305.03	298.71	301.67	305.69	306.53	304.09	305.43	310.61	305.24	302.28	303.52	295.79	302.57	296.84	301.5	304.4	303.9	301.62	305.27	302.42	298.96	303.5	306.82	301.8	305.02	303.71	301.48	303.18	304.26	300.27	306.81	304.27	301.69
300.82	296.1	301.48	307.85	303.44	302.45	304.33	302.37	302.45	300.51	300.27	301.22	302.54	301.42	301.71	298.71	305.51	300.79	302.45	300.07	303.23	301.51	301.07	300.54	303.8	296.79	304.02	298.85	301.01	303.9	306.57	297.82	303.48	299.36	303.21	303.64	297.2	302.16	304.26	301.63	300.24	300.52	302.59	303.8	303.39	302.52	304.36	301.83	300.6	300.4
326.52	328.34	325.16	326.8	320.41	325.56	327.14	329.84	328.8	332.03	330.96	326.54	320.44	329.26	324.24	329.57	331.88	327.06	329.16	330.12	328.27	321.59	322.48	326.97	324.91	324.26	324.33	332.18	325.9	323.96	325.52	326.61	325.17	323.62	326.77	325.24	324.73	322.17	324.34	326.81	328.43	324.74	329.63	326.43	326.86	327.91	327.64	328.71	327.4	325.96
304.57	310.56	314.43	310.71	310.68	314.05	313.08	312.21	314.48	313.15	311.51	306.89	307.54	307.89	313.85	311.97	307.83	313.46	313.49	309.49	310.83	305.93	311.56	311.72	309.05	313.66	311.52	305.46	309.84	311.14	311.4	313.44	314.3	311.29	311.63	314.96	311.37	307.81	308.01	313.4	312.77	311.12	310	309.26	309.99	312.01	309.22	318.81	315.41	310.9
307.74	301.25	301.35	304.56	307.78	301.1	307.82	307.97	302	307.44	301.38	304.99	307.22	304.14	305.13	305.45	308.2	302.98	307.13	303.96	302.04	306.87	304.57	305.54	307.95	302.91	303.85	304.13	296.03	307.77	299.78	307.6	306.63	304.87	302.73	306.69	301.94	307.49	307.15	306.11	298.37	303.9	308.75	302.09	301.77	304.27	302.63	301.74	307.8	304.75
315.73	311.54	315.4	315.26	313.63	315.67	311.52	313.16	309.74	315.63	313.65	315.17	315.11	311.82	310.31	313.36	319.86	309.22	313.52	312.35	310.61	312.87	318.13	311.84	318.01	315.5	313.93	311.72	310.07	318.46	313.57	314.72	312.32	312.93	308.38	317.01	316.34	314.5	316.39	314.53	315.6	315.8	310.83	306.77	312.97	314.14	315.78	313.08	314.33	312.94
321.53	323.94	328.5	329.31	325.55	328.71	327.44	329.33	326.2	329.05	326.87	331.44	326.11	325.55	326.52	325.92	329.7	326	329.5	328.32	329.5	332.7	320.95	326.82	327.91	325.84	331.1	325.37	327.69	329.13	323.54	326.74	323.52	324.73	324.78	325.54	329.56	324.74	324.16	324.41	325.72	324.62	329.29	330.99	327.59	331.35	328.48	318.48	323.64	323.16
316.88	314.07	315.27	318.73	319.03	317.6	315.76	315.43	318.65	312.96	316.95	317.32	318.13	317.53	318.92	313.06	316.15	313.99	322.82	316.01	312.75	318.36	311.34	319.37	318.07	313.76	318.27	317.92	317.64	312.46	314.2	315.41	321.61	310.66	314.67	322.57	314.29	316.73	313	318.45	315.87	312.38	319.47	318.66	311.45	314.99	315.21	318.7	318.7	314.84
331.2	326.07	324.86	323.84	326.17	330.09	324.48	330.49	326.3	329.49	334.06	325.4	329.16	325.37	330.97	323.45	326.62	327.45	328.13	327.22	329.15	328.89	329.22	325.59	325.22	325.69	324.52	331.91	328.18	330.72	335.2	328.97	324.7	325.04	328.04	327.03	326.85	326.96	322.65	325.43	328.04	328.4	322.73	323.43	333.7	324.75	329.25	329.51	327.95	328.73
319.15	325.38	326.66	319.51	317.82	316.11	318.58	316.29	322.1	319.63	318.68	322.05	321.26	319.95	319.9	320.57	319.53	319.64	324.91	320.34	321.28	312.41	323.04	321.56	316.79	319.39	319.36	319.98	321.69	317.58	322.9	316.03	322.16	320.05	325.49	318.89	321.28	315.23	320.47	324.14	318.45	321.22	321.61	317.28	321.18	325.44	313.27	317.91	318.05	317.18
300.37	301.51	302.08	301.23	303.54	303.77	307.1	300.35	305.68	304.88	305.7	303.08	303.83	302.3	303.13	302.96	303.87	303.31	301.75	306.32	303.84	303.31	303.86	309.89	302.69	304.44	308.89	300.6	300.76	305.49	303.96	298.89	302.29	304.4	303.84	303.13	308.55	303.13	307.3	310.09	306.6	305.3	304.08	306.36	301.85	301.32	301.24	301.28	302.58	303.44
303.87	305.9	306.44	307.23	307.29	303.85	304.8	307.41	306.63	312.52	301.56	303.96	299.27	299.94	308.7	302.27	302.91	304.05	299.71	308.21	307.39	302.55	303.13	299.79	306	304.9	303.75	308.01	308.41	309.54	304.83	307.96	303.67	304.98	302.71	303.45	305.54	294.57	305.68	299.89	306.87	303.12	304.23	305.52	304.73	307.15	307.84	307.2	303.87	308.71
304.53	306.93	304.85	303.16	304.86	309.19	308.19	310.42	302.87	302.14	308.4	308.33	305.46	305.59	304.81	306.72	301.83	301.19	305.2	307.34	307.99	307	309.71	306.65	306.99	307.21	302.89	305.85	311.66	305.8	301.97	308.2	308.69	304.94	307.95	308.65	302.18	310.5	304.33	309.19	305.34	309.65	308.04	305.65	304.74	303.42	303.09	306.94	301.92	301.01
329.07	325.9	328.51	325.48	330.18	330.3	330.17	328.62	332.13	324.78	329.91	331.47	330.96	330.55	331.04	331.59	328.07	328.71	329.23	328.2	329.31	330.1	329.47	332.54	325.15	323.84	325.98	324.84	330.36	329.15	329.2	324.72	329.09	330.95	334.81	330.31	329.45	329.77	332.81	329.86	323.57	327.13	329.03	332.32	329.91	327.38	326.86	325.35	331.29	324.45
302.09	294.74	296.34	295.56	293.6	301.83	299.98	296.96	296.57	298.76	293.1	299.5	296	295.01	294	292.63	298.22	296.27	296.82	295.61	294.47	292.94	298.48	300.92	295.07	296.1	297.47	297.18	297.7	297.02	293.69	294.19	297	295.76	303.16	292.84	297.33	298.35	296.95	295.15	299.2	299.05	294.2	296.04	294.59	296.76	299.02	298.23	295.11	299.39
313.83	313.46	313.53	314.02	311.46	310.24	310.37	319.61	315.01	311.74	313.36	314.66	312.24	313.04	313.9	317.03	314.13	314.13	316.06	313.38	312.78	312.52	316.47	316.38	312.91	307.73	306.61	313.26	309.42	313.24	309.99	317.51	315.72	316.25	309.99	314.41	310.47	310.71	315.67	310.65	315.26	312.93	316.55	308.76	307.43	311.28	308.45	318.21	314.49	309.1
318.32	320.42	316.6	326	326.05	322.31	321.39	321.49	319.99	318.22	316.82	318.91	318.28	321.9	319.28	316.79	320.79	325.76	318.84	318.13	322.53	319.41	321.09	323.28	314.41	324.61	315.76	320.94	317.71	316.53	318.42	320.78	322.13	316.86	316.08	323.91	317.46	317.89	317.31	321.44	323.95	319.53	316.88	321.09	318.9	315.6	319.69	318.32	318.94	315.89
302.71	299.53	305.45	305.2	301.39	305.97	302.37	302.27	305.28	305.12	305.06	304.01	304.3	304.38	300.81	299.78	303.03	304.58	302.71	303.87	299.83	305.85	307.31	304.1	303.99	305.8	306.68	302.8	305.71	302.6	303.91	301.52	305.68	302.86	303.72	299.24	303.77	303.46	302.6	307.84	303.23	305.03	307.65	306.21	308.6	309.31	302.66	305.26	308.4	304.67
314.85	317.83	322.8	318.04	319.57	314.5	318.66	319.88	317.45	315.41	315.78	320.24	319.83	320.07	319.69	318.13	321	320	323.86	321.32	319.33	321.11	315.87	318.55	321.45	317	315.76	322.91	320.19	318.34	319.41	312.68	319.68	317.69	322.36	317.73	323.25	319.78	317.89	318.53	312.98	318.61	322.72	318.97	321.27	317.84	316.77	321.37	319.11	317.75
315.95	311.75	314.86	311.4	313.65	313.57	315.77	312.11	317.79	312.63	315.17	311.96	313.66	317.75	317.24	316.13	312.52	314.4	315.64	315.91	312.89	315.01	315.37	312.68	314.85	317.32	311.14	313.46	316.21	313.87	308.92	318.62	311.35	314.6	316.28	309.5	316.63	315.73	312.32	309.56	311.27	318.43	306.75	307.55	313.23	310.67	313	315.75	312.6	311.45
297.82	296.14	303.03	300.94	299.7	296.3	300.48	301.13	302.39	301.98	301.74	302.95	299.95	302.16	297.73	299.72	299.99	304.09	301.53	301.89	300.86	294.96	302.47	300.05	299.15	298.62	297.93	293.55	304.61	299.48	299.1	296.29	302.57	298.17	298.21	294.87	298.59	295.28	301.59	304.1	298.08	302.22	302.28	297.25	299.33	298.78	302	297.53	298.81	298.94
303.86	302.6	299.94	302.2	299.6	306.96	305.83	300.62	304.21	300.13	303.19	299.99	307.26	299.13	301.53	301.64	305.36	302.52	308.33	299.92	299.7	302.93	299.14	303.9	305.43	305.62	301.9	301.96	301.9	300.29	301.87	307.97	301.74	299	303.89	303.14	304.62	300.33	303.52	305.08	307.43	305.08	299	303.76	303.78	305.54	304.04	300.71	302.25	301.42
306.46	310.56	313.88	309.08	308.62	311.9	320.11	313.39	309	313.25	310.25	309.6	311.35	313.04	309.33	309.11	306.45	307.04	312.57	310.78	306.04	307.17	311.77	306.64	313.13	308.15	308.29	309.33	312.08	310.78	312.82	311.26	313.31	306.36	309.53	309.73	309.03	306.82	311.87	308.8	312.96	311.6	309.23	303.79	308.39	312.4	312.82	304.78	306.5	314.15
306.27	303.18	305.72	307.57	300.55	303.98	304.32	305.81	301.92	303.53	304.36	303.39	308.65	306	304.09	300.86	306.48	305.1	306.41	303.95	311.7	303.97	298.75	305.66	305.92	311.86	305.47	306.46	303.13	305.15	310.42	307	303.44	310.76	301.2	302.89	305.45	305.28	305.99	306.33	304.71	303.5	304.74	302.69	305.64	306.44	304.29	304.47	305.58	302.15
306.13	306.14	301.07	309.02	300.65	306.69	302.15	304.61	306.94	308.79	310.13	309.22	307.81	307.98	303.43	309.84	303.19	301.66	307.02	307.51	303.1	308.24	303.18	304.07	307.91	301.58	298.84	306.61	305.64	308.52	303.54	309.67	307.47	303.49	310.28	302.27	300.03	302.55	309.35	306.66	303.71	297.69	307.97	301.71	307.09	307.91	306.23	309.65	310.18	305.72
326.63	325.12	329.03	322.89	327.87	325.55	325.53	325.5	327.65	317.09	321.6	325.13	324.77	324.58	326.44	322.79	327.76	318.92	326.9	325.22	325.68	326.57	327.4	329.1	319.69	328.32	322.74	326.46	326.8	326.69	327.2	324.96	325.08	324.09	321.7	332.5	326.04	323.94	325.96	323.84	323.24	324.1	323	328.26	322.75	329.04	324.93	324.08	328.9	324.97
297.43	296.54	300.49	302.86	298.52	303.29	297.91	296.67	298.32	302.51	299.08	297.13	299.52	302.43	299.85	300.37	301.4	300.24	304.06	296.5	296.83	297.14	302.39	306.63	299.56	297.67	300.08	304.36	306.13	301.89	292.2	300.24	301.68	301.55	301.42	295.66	298.68	302.56	302.14	301.64	302.88	295.96	299.13	303.39	300.67	300.83	301.89	303.95	300.64	297.46
312.57	310	313.13	315.63	314.88	313.37	308.55	315.3	312.91	312.21	316.57	308.81	313.96	310.15	312.89	316.36	309.94	310.08	310.59	312.58	310.46	309.78	307.48	313.99	312.1	313.54	306.96	307.66	312.43	309.49	311.05	314.42	313.17	313.04	315.61	311.34	312.76	315.12	314.86	314.08	314.36	310.96	313.91	313.83	311.71	318.05	316.87	312.92	313.22	318.16
314.03	314.39	311.16	316.66	315.68	313.78	312.42	315.09	318.26	316.07	320.59	318.99	319.72	317.47	319.55	312.71	314.73	310.92	316.69	312.64	309.64	311.75	308.58	312.76	311.41	313.47	317.32	311.31	311.3	311.87	316.98	316.06	313.14	312.87	317.72	313.9	316.03	311.95	313.26	316.66	309.64	318.01	315.8	314.24	322.38	317.32	312.32	316.04	316.81	317.47
308.15	309.44	305.26	299.53	301.27	308.7	302.75	307.65	303.58	298.37	306.56	297.64	305.52	306.98	305.47	306.18	301.35	308.88	302.66	302.26	298.31	298.07	300.28	302.86	305.46	306.31	303.55	307.55	299.04	302.46	305.44	299.97	302.32	304.82	304.97	303.4	302.56	307.68	306.52	302.53	299.77	303.93	305.36	307.13	304.25	302.67	304.99	306.49	301.72	302.56
307.75	305.23	301.47	312.34	302.9	304.27	303.9	307.92	306.01	303.12	305.27	300.28	310.82	301.81	304.17	305.28	306.69	300.28	304.01	303.77	302.81	309.76	306.18	308.16	304.32	305.48	302.33	309.68	303.03	305.34	304.47	303.71	304.36	304.92	304.2	304.14	308.88	304.88	301.17	301.63	306.6	303.44	305.66	303.64	309.49	302.91	307.96	306.11	312.14	304.41
305.18	303.98	310.19	304.99	305.48	296.9	301.48	306.53	304.51	298.45	303.72	307.46	303.15	303.94	305.04	299.9	303.37	303.83	310.34	303.3	307.6	302.71	295.26	302.46	304.34	298.41	301.23	306.19	300.71	303.63	304.41	302.05	305.53	305.09	297.13	300.98	303.15	306.31	306.15	302.22	302.67	307.72	301.8	302.25	303.02	307.76	302.79	307.4	307.36	299.43
306.23	310.42	305.25	307.37	305.1	305.53	309.97	304.9	305.1	306.17	305.6	306.56	302.24	304.54	307.11	303.41	310.41	307.11	305.03	306.03	306.72	307.73	305.99	306.34	305.31	303.6	303.67	305.81	308.83	303.04	304.79	301.41	307.66	307.87	304.29	303.6	306.23	308.72	307.13	306.64	309.32	309.35	305.56	303.1	307.68	305.44	310.97	308.91	304.61	311.63
304.06	296	304.15	309.24	305.05	301.66	302.35	302.29	304.61	302.73	303.53	301.38	299.53	303.87	301.45	306.3	303.31	302.53	304.14	304.03	306.56	307.51	307.59	303.6	307.95	304.87	304.49	302.69	299.26	305.01	304.79	305.6	304.47	300.98	304.96	302.25	306.98	305.14	305.47	301.78	306.92	301.83	300.41	302.33	303.1	301.17	302.08	300.85	305.78	306.14
319.15	320.47	319.85	319.64	319.19	316.26	320.27	314.51	316.07	318.45	316.09	315.83	318.38	313.71	311.57	318.14	321.29	315.68	318.15	318.62	315.5	316.62	318.55	320.51	316.25	317.16	316.7	317.9	318.31	311.63	313.57	315.74	318.31	315.02	317.59	321.03	321.69	319.79	319.98	315.26	321.35	314.27	317.56	321.31	311.65	315.96	322.95	315.29	318.8	323.74
308.52	313.57	316.21	313.74	314.19	315.78	316.15	315.9	314.14	313.45	314.74	319.25	315.37	315.4	312.29	311.92	317.23	313.4	312.42	310.04	310.51	319.38	314.29	314.67	316.14	312.35	312.37	316.15	310.02	311.99	313.17	309.3	315.65	313.09	320.75	314.99	317.68	318.95	320.81	314.36	312.54	312.37	305.73	318.25	318.1	315.22	311.87	316.88	314.62	310.9
309.77	314.96	308.96	308.68	311.55	314.05	318.05	308.69	313.9	315.52	313.48	313.1	309.78	313.31	312.48	307.88	316.32	314.36	315.17	312.22	312.2	317.21	311.54	312.26	312.03	314.52	314.78	318.35	316.84	314.34	313.58	313.85	308.63	311.42	312.98	314.57	312.16	319.18	313.97	314.47	313.72	310.83	316.3	312.1	316.97	310.72	312.86	311.86	316.5	315.19
304.96	303.67	310.06	301.85	308.67	306.86	305.96	304.8	304.78	304.63	308.34	306.99	300.91	303.32	314.44	301.33	304.21	308.78	306.25	306.26	308.24	303.88	308.14	309.28	307.34	316.4	304.98	306.65	308.32	305.49	302.76	304.51	303.68	302.81	304.36	302.2	306.93	303.32	308.12	305.96	303.69	308.23	308.4	306.03	305.57	312.21	298.63	303.16	301.24	302.74
316.96	314.52	313.67	316.59	317.59	320.94	315.31	311.3	319.68	311.14	320.16	320.19	317.02	320.23	320.92	314.6	321.23	310.01	315.6	318.19	319.39	315.09	315.3	316.61	321.91	319.77	318.77	308.38	318.11	317.39	316.63	313.29	316.5	321.02	315.06	315.5	320.67	315.47	316.3	313.89	319.48	318.94	312.43	322.65	321.78	320.66	317.98	317.24	319.76	323.03
296.28	297.38	295.3	291.94	297.91	293.57	289.32	298.43	295.42	292.2	293.45	292.82	293.61	296.4	295.4	297.36	297.31	292.45	297.97	293.18	296.15	297.06	295.69	297.6	294.03	296.89	294.16	292.98	299.4	295.75	293.21	290.89	292.92	297.25	297.03	296.66	292.48	296.24	295.66	290.71	294.1	295.76	296.67	294.05	295.41	297.72	295.25	291.32	296.32	299.73
314.77	315.65	312.08	312.35	319.72	316.98	317.23	315.77	316.85	312.91	315.69	316.9	314.18	317.56	314.07	314.88	314.43	310.88	313.96	310.11	318.21	310.04	312.83	313.27	315.95	316.69	317.63	317.95	317.93	312.38	315.88	313.83	312.64	310.82	321.27	318.02	315.79	318.05	315.35	313.45	310.58	313.49	313.62	313.43	315.48	317.42	311.16	312.81	309.36	313.64
294.14	296.08	300.24	298.63	294.37	288.42	292.87	297.54	291.29	290.77	293.66	295.22	290.05	301.21	294.72	288.72	289.47	296.69	290.28	295.86	293.57	294.75	294.7	288.8	292.26	288.38	293.95	298.01	290.08	297.69	290.23	294.31	292	294.09	293.04	291.25	291.04	294.16	297.85	295.81	294.66	292.68	292.96	293.29	296.78	294.46	294.89	289.12	294.28	294.63
321.72	311.22	316.14	316.67	317.46	313.11	308.95	314.89	321.61	314.48	309.71	312.57	314.05	313.31	312.13	311.8	312.42	315.13	311.64	317.11	316.05	311.68	316.22	312.89	311.17	315.61	312.84	311.52	310.64	314.6	310.01	308.3	315.12	311.54	312.82	313.64	321.96	314.83	315.19	311.02	308.09	308.57	315.77	311.06	319.74	317.7	311.65	314.97	311.82	313.12
311.38	309.87	310.58	308.44	313.33	312.47	308.83	309.94	312.09	307.01	307.89	315.87	310.13	309.74	308.78	308.96	310.15	310.96	305.22	309.66	310.85	307.94	309.95	313.26	309.15	311.08	311.33	315.06	312.54	312	308.72	314.57	311.62	314.09	312.95	310.02	308.68	309.46	311.59	308.57	312.4	312.4	307.35	315.11	312.43	310.4	315.37	304.87	313.5	307.66
304.1	301.47	303.79	304.3	304.82	296.79	307.6	306.03	298.78	305.46	303.42	304.72	303.92	305.4	302.01	305.64	304.82	308.27	303.74	305.59	302.27	299.63	307.22	298.26	301.96	302.88	302.67	305.47	300.87	299.73	304.37	303.45	304.78	302.88	303.5	303.93	298.28	303.7	301.36	308.47	300.19	305.49	306.81	302.52	305.16	301.91	303.71	303.63	302.97	303.19
308.51	303.94	306.51	311.95	307.64	311.74	312.26	307.89	309.06	313.4	311.27	313.69	308.42	307.39	313.19	306.84	306.18	310.13	312.78	307.36	307.72	301.32	306.74	309.57	308.72	308.76	312.81	308.75	315.83	308.07	306.76	309.92	306.38	313.25	308.34	309.2	307.45	312.59	311.04	306.27	309.65	310.18	309.42	314.54	312.08	308.2	307.33	313.28	304.6	311.46
305.08	305.89	309.91	307.18	302.21	304.09	303.31	307.03	309.8	303.9	307.18	311.6	303.16	303.74	302.85	302.76	305.72	301.4	305.81	305.68	303.98	303.94	307.78	309.04	305.16	302.79	308.14	306.46	303	305.05	305.89	314.18	304.76	305.92	307.7	304.56	311.22	305.44	301.04	309.94	305.36	305.79	308.76	306	307.77	305.27	303.64	305.59	306.6	313.22
312.03	312.88	317.68	315.57	314.87	312.73	314.1	317.45	318.49	314.29	308.61	315.44	315.34	314.02	315.14	315.38	313.44	314.82	313.52	315.4	320.57	317.46	314.07	316.9	318.45	310.65	315.95	315.53	314.99	318.45	310.1	310.96	313.89	315.6	315.62	312.87	313.98	317.3	313.78	310.72	316.96	307.89	308.34	320.62	320.3	313.21	313.89	317.03	314.78	307.89
304.05	302.15	301.34	309.23	296.42	299.39	305.02	304.13	303.42	304.08	301.69	303.54	297.95	304.61	304.14	303.99	302.07	306.59	301.37	301.06	298.91	306.75	306.71	299.28	297.09	299.71	299.33	308.46	304.13	302.24	302.89	303.13	302.41	303.2	304.8	301.91	302.83	305.41	305.93	301.55	301.85	302.12	303.56	302.85	305.23	301.66	307.06	298.5	305.42	301.18
313.87	311.5	313.05	320.95	315.5	316.45	316.77	314.17	317.13	314.85	309.45	314	318.59	316.01	316.52	314.99	310.49	314.14	314.48	313.81	316.16	318.26	314.27	316.41	315.07	314.38	315.23	318.19	319.23	320.32	315.93	318.77	315.44	312.45	315.74	317.22	317.95	320.06	314.57	315.98	314.73	312.33	315.06	315.02	314.86	317.55	316.71	313.94	316.98	314.05
300.28	300.06	304.63	305.15	303	300.87	301.41	305.7	303.35	301.49	305.39	307.09	300.94	306.29	304.98	303.17	304.57	302.3	303.55	304.02	300	297.8	300.67	301.34	302.71	306.55	304.65	301.5	294.36	301.62	300.03	304.97	303.95	302.73	295.98	303.83	303.24	305.76	304.52	301.11	303.37	305.47	301.9	301.92	305.67	300.97	304.67	304.3	307.89	299.93
317.98	313.76	314.47	312.76	320.76	308.7	317.98	314.97	321.15	314.44	312.59	315.67	315.45	319.37	319.81	314.42	316.71	322.07	317.41	313.56	315.91	318.18	312.92	314.58	313.35	313.13	312.3	317.66	318.89	312.91	316.86	318.22	316.96	313.34	314.23	312.04	318.3	316.55	313.26	316.65	314.63	316.91	317.2	318.76	308.2	315.85	315.6	316.97	313.22	314.85
312.76	308.51	310.86	310.57	308.26	314.81	310.93	310.32	305.93	308.14	310.87	311.53	304.9	308.29	305.61	308.56	307.74	312.18	313.32	311.87	308.34	310.6	313.86	310.39	308.22	302.26	309.36	306.15	306.67	306.62	311.36	308.94	306.18	308.23	310.76	310.37	309.45	307.32	309.77	312.75	313.16	308.36	307.8	313.28	305.86	310.65	305.63	311.65	309	311.92
320.25	313.93	317.93	321.37	317.14	317.72	322.98	315.72	319.24	321.01	319.52	322.95	320	321.09	312.92	316	321.72	321.28	311.25	316.39	314.72	317.25	322.74	321.39	316.91	321.55	324.36	317.59	319.41	315.77	321.24	316.13	316.68	320.46	315.88	317.53	322.65	323.17	318.78	314.18	320.74	319.08	312.69	321.98	319.77	316.04	320.29	323.06	317.11	320.13
305.23	305.17	307.32	307.46	311.57	300.83	302.12	306.24	303.22	307.55	307.89	309.64	300.73	305.59	305.03	305.85	302.51	307.33	308.49	307.73	302.01	300	305.86	301.09	302.94	306	309.6	308.05	306.62	306.82	305.92	306.29	305.97	304.72	310.32	310.02	304.52	302.79	303.04	310.16	304.84	303.55	308.88	305.24	304.04	307.28	306.76	303.23	300.55	301.68
296.59	294.08	292.23	301.94	299.96	295.54	290.31	291.02	295.13	294.35	291.86	295.02	292.38	295.51	292.75	297.49	295.64	293.9	296.86	296.8	293.18	294.84	294.08	294.04	289.83	291.98	294.62	299.23	297.4	292.78	295.62	296.47	294.24	295.96	299.01	290.06	293.25	292.74	288.9	293.92	296.65	292.68	297.28	297.63	295.5	297.63	295.31	298.01	292.64	295
295.43	293.35	292.83	291.07	295.21	292.11	290.77	295.99	294.47	296.83	291	297.17	294.99	293.94	296.83	294.46	293.44	295.15	294.68	296.27	296.51	292.63	294.83	294.39	292.34	298.18	291.23	294.26	300.79	296.94	296.31	298.2	299.69	298.8	297.65	298.44	295.03	297.1	296.53	296.61	293.92	296.09	288.74	294.93	297.35	295.55	290.5	295.23	296.8	295.59
312.1	314.16	309.69	316.86	314.51	317.91	314.1	305.8	312.93	315.29	312.84	318.22	313.97	310.3	315.53	311.64	313.39	312.03	313.19	312.7	312.53	304.73	312.62	314.78	311	310.48	311.94	308.7	311.72	314.97	314.77	316.75	314.02	313.41	312.31	315.85	311.82	312.96	311.1	311.67	310.1	310.16	312.35	311.83	310.68	318.64	316.57	306.82	314.3	315.78
291.12	296.29	300.17	293.02	295.57	296.88	295.29	292.63	293.35	295.64	292.02	295.48	297.79	292.03	296	289.31	298.85	298.46	292.52	297.43	293.61	292.68	296.57	292.81	291.43	300.75	295.72	294.03	293.91	296.1	299.03	299.74	293.57	291.8	295.72	296.66	297.56	296.57	297.51	298.41	296.66	297.79	288.15	299.64	295.39	292.7	298.15	293.63	296.28	298.6
305.05	298.72	305.3	296.83	299.75	300.6	303.4	299.92	302.68	305.84	304.39	299.58	307.68	302.41	301.03	301.54	299.95	303.41	302.57	301.58	303.45	304.04	307.53	294.55	303.7	301.43	305.93	301.78	300.9	299.34	304.54	306.52	304.75	306.99	302.83	303.51	301.62	303.22	304.13	302.86	304.6	296.83	302.83	300.49	299.3	299.55	301.49	300.52	299.27	303.54
297.36	302.2	304.44	303.29	295.52	301.46	298.71	306.48	304.06	299.67	299.53	304.4	304.96	300.99	299.69	304.97	295.24	304.67	306.12	300.7	295.83	299.55	301.15	298.38	300.11	300.45	303.3	294.67	299.19	297.96	301.29	300.56	301.19	302.09	304.84	299.07	300.59	303.5	302.77	299.2	299.37	302.14	300.24	302.7	297.9	300.79	302.21	301.18	305.66	302.57
299.36	304.2	298.75	300.45	302.68	298.41	305.92	304.35	305.21	306.73	301.03	299.46	305.71	305.41	299.05	302.57	307.99	300.8	303.09	302.15	298.95	302.42	304.02	304.28	306.72	300.7	306.34	304.56	306.77	305.13	299.95	300.3	306.6	305.5	310.83	305	307	302.18	301.34	301.09	305.78	303.8	303.39	297.02	301.13	307.48	304.46	302.06	303.15	303.67
310.7	311.17	310.24	307.91	320.48	318.41	315.48	309.96	311.44	317.79	313.17	310.41	304.42	317.79	313.59	316.48	314.52	312.93	310.96	310.33	314.5	311.28	311.57	315.08	314.7	313.98	312.59	317.45	308.43	310.9	312.71	314.96	314.98	311.46	309.38	315.29	313.06	313.01	310.16	313.92	309.88	313.59	315.18	314.02	313.01	315.46	313.91	316.43	316.32	315.93
303.15	302.39	303.25	303.34	299.84	305.02	301.61	301.75	300.12	297.07	301.71	296.73	301.48	295.88	302.86	294.39	300.86	301.49	300.04	303.52	304.27	304.23	302.79	299.84	302.38	302.93	299.35	304.15	299.52	299.37	300.67	295.73	301.17	305.68	297.02	298.66	304.81	297.19	301.01	300.46	301.04	305.29	307.44	305.06	305.2	301.49	300	299.04	297.56	296.93
320.23	315.67	314.77	318.49	314.33	312.46	315.42	319.5	319.35	316.52	312.13	316.55	319.5	319.52	315.38	318.61	318.26	317.04	320.98	313.56	320.56	313.41	313	316.75	320.31	316.8	314.94	315.91	320.37	314.51	319.01	318.37	316.23	317.45	321.09	316.7	313.44	319.1	312.66	321.94	319.31	312.47	317.76	319.56	317.94	313.78	314.32	316.5	322.1	316.61
312.57	315.13	309.61	318.9	317.79	312.17	317.66	304.64	309.46	310.32	311.5	314.55	312.35	318.4	318.45	312.61	317.06	313.23	310.75	313.92	317.34	320.42	311.99	313.89	317.65	313.56	308.53	317.87	319.94	313.92	312.13	313.74	311.91	314.32	318.56	316.56	314.41	318.35	317.57	311.92	313.89	312	316.94	314.37	315.84	323.04	312.67	313.09	315.35	316.39
297.2	301.15	295.08	301.05	300.73	297.45	300.86	298.33	297.52	298.38	299.41	300.18	301.19	301.33	298.68	299.31	301	299.63	296.27	302.84	298.4	299.49	302.24	302.7	297.28	303.79	297.4	300.64	295.17	297.36	303.01	301.29	299.5	299.77	295.36	300.27	298.78	298.4	298.92	298.38	298.03	303.62	295.6	297.26	298.29	301.29	297.92	300.33	298.92	299.42
318.27	320.58	315.59	319.24	324.18	322.02	314.39	324.25	319.57	324.91	315.54	314.85	315.13	316.93	319.88	314.69	316.78	319.15	316.2	315.26	317.26	316	314.98	324.34	320.06	313.63	321.6	317.66	311.68	316.45	316.83	317.78	322.1	318.54	318.69	318.79	320.29	316.79	319.79	311.91	312.19	320.59	317.39	315.6	318.82	313.4	316.11	319.47	317.03	317.64
313.56	315.16	314.24	310.94	313.96	312.08	314.94	312.73	314.71	318.14	318.15	318.59	315.16	310.87	315.84	318.41	313.93	312.98	314.34	314.38	311.72	310.97	315.27	317.7	311.16	309.04	310.24	309.9	308.62	313.56	316.83	311.63	313.05	313.5	307.53	317.12	313.35	311.41	312.09	317.09	314.78	310.24	316.14	315.93	314.35	317.34	315.99	313.89	317.87	313.62
325.27	320.86	317.69	320.34	322.59	320.04	313.35	319.24	313.99	317.1	315.01	315.79	317.3	317.42	318.25	318.55	318.33	321.74	316.22	316.07	322.4	313.56	317.02	320.51	320.37	320.48	321.07	318.02	318.37	316.87	316.1	315.15	311.44	323.11	318.93	319.73	319.89	315.39	312.95	317.73	319	316.64	320.54	316.86	316.06	317.43	318.2	314.51	319.07	315.55
319.8	314.69	318.81	316.28	315.29	318.83	319.83	320.58	313.04	317.47	316.13	317.02	320.28	320.12	316.41	315.84	316.92	323.86	312.46	318.8	316.03	317.01	314.88	318.78	318.54	319.09	314.76	321.94	320.45	318.66	313.83	316.57	315.79	314.31	318.08	313.53	316.51	313.28	316.97	316.25	321.91	318.06	316.34	314.9	313.92	311.08	312.91	317.47	315.4	314.58
318.29	315.6	313	311.33	307	314.26	316.58	310.02	312.53	312.89	311.88	312.12	308.58	322.09	318.08	312.73	316.44	318.16	312.07	319.84	313.65	314.87	311.84	316.66	315.16	316.92	313.26	310.56	319.83	318.39	315.35	316.12	312.15	317.5	315.39	318.1	312.53	312.96	312.66	313.9	314.53	308.88	317.62	311.38	316.16	315.85	312.87	315.91	316.59	318.37
309.96	309.51	310.51	309.43	309.68	308.2	312.76	310.7	304.75	315.17	311.02	314.73	309.97	307.03	314.5	312.93	307.86	310.32	307.54	306.88	305.98	307.06	308.93	311.89	313.91	310.62	309.43	317.61	310.13	315.14	304.79	314.88	313.75	309.67	311.99	308.28	308.54	311.94	313.7	313.34	312.43	312.5	318.85	306.56	311.42	313.2	312.05	314.72	312.77	309.45
315.67	319.32	318.59	321.11	320.73	318.55	317.02	320.91	319.86	317.96	312.43	320.89	322.44	324.72	315.12	324.27	321.43	312.77	318.09	321.86	314.93	317.25	319.8	318.35	321.41	316.17	316.78	314.35	323.99	316.25	317.18	318.59	319.76	319.66	314.39	317.3	316.88	317.77	319.17	317.18	315.07	319.23	319.02	320.25	316.97	319.54	315.79	316.03	317.86	317.68
305.36	305.93	306.41	308.03	304.29	311.93	304.46	300.1	304.66	304.16	298.12	307.66	303.83	296.33	303.59	303.97	300.5	307.02	304.98	299.38	303.24	306.24	305.72	303.21	302.92	305.98	302.22	301.41	298.57	303.69	306.38	299.56	299.13	303.12	300.81	305.34	302.68	306.04	301.97	305.76	303.35	297.88	307.98	304.25	300.12	300.66	308.22	304.24	302.83	300.65
317.48	319.76	315.49	317.06	311.06	313.71	311.64	312.49	313.78	315.3	314.94	313.87	311.57	312	312.02	314.77	314.65	315.88	309.93	316.14	313.14	315.41	312.72	311	318.5	308.02	310.94	313.85	312.35	310.56	313.96	312.16	311.73	307.76	314.26	312.43	316.2	316.13	314.71	319.09	316.06	306.96	310.03	315.68	313.96	313.62	317.32	310.52	309.58	314.14
304.13	301.17	305.21	303.4	299.44	302.22	307.27	303.24	306.01	302.25	300.25	298.81	301.22	301.39	306.32	304.58	302.08	307.58	299.91	300.37	303.27	302.24	306.24	302.56	305.87	304.79	304.54	302.48	299.35	300.29	303.27	303.07	303.3	305.03	307.13	305.57	308.18	297.59	304.43	304.56	308.6	308.6	301.78	302.65	299.02	303.28	303.42	305.09	301.38	304.19
317.89	313.72	317.38	315.22	312.89	316.22	316.42	319.01	321.64	318.53	312.93	317.36	315.95	314.25	313.52	315.95	311.46	311.84	316.2	309.25	319.3	312.6	312.61	318.68	315.6	315.67	312.29	316.94	312.65	312.29	316.19	315.23	313.85	317.62	311.3	325.3	320.06	312.12	313.32	318.17	317.98	309.67	309.15	315.09	310.49	318.3	318.59	314.27	315.23	312.33
302.21	305.14	300.77	305.24	299.19	308.58	300.08	302.62	306.61	308.57	306.59	301.01	303.1	307.17	305.83	301.7	303.65	303.04	307.37	304.56	302.01	296	309	301.05	306.45	301.16	307.48	304.93	304.47	302.65	305.52	305	306.77	305.02	299.04	305.14	301.07	309.03	305.63	305.86	307.26	302.93	302.5	304.87	304.69	303.15	301.59	306.24	303.08	305.39
317.67	320.84	331.17	323.75	323.89	325.56	327.05	324.4	324.11	320.32	327.8	326.26	324.04	325.91	325.88	317.83	326.8	325.94	324.18	328.82	327.26	329.17	320.53	324.91	321.8	322.11	328.14	325.9	321.99	323.09	329.84	323.78	325.49	326.52	325.31	322.52	326.63	331.25	325.85	328.8	330.02	324.51	330.74	324.21	317.21	325.51	323.06	322.51	325.76	325.51
300.94	299.26	304.41	302.27	306.08	298.53	296.8	302.68	302.54	306.52	303.58	302.71	303.23	303.86	305.76	299.42	308.46	298.17	302.41	302.5	306	301.26	303.69	303.76	309.4	307.07	296.09	302.94	306.12	299.39	303.23	302.91	303.3	301.68	303.74	305.91	299.35	306.41	299.49	301.72	306.7	302.47	303.19	302.91	302.81	300.16	308.88	305.03	299.06	307.61
293.54	300.14	285.71	293.8	293.68	289.85	296.14	297.87	290.67	296.13	291.79	297.09	292.96	288.9	294.24	294.7	290.69	295.39	295.4	292.81	297.73	288.5	290.72	296.56	295.02	295.53	293.9	293.46	291.9	296.2	294.55	297.11	296	295.13	296.48	294.51	292.91	299.45	296.5	299.48	295.38	292.02	300.91	296.62	295.95	290.77	303.56	298.3	290.39	291.71
326.46	329.22	328.78	323.96	325.91	329.47	320.61	326.36	334.84	329.08	320.02	327.2	326.2	322.69	323.57	329.52	331.32	330.42	332.58	328.21	325.98	330.39	322.17	329.96	328.95	325.45	325.52	325.84	333.14	329.88	332.47	324.85	323.3	332.41	327.36	326.05	326.31	325.87	325.44	328.85	327.89	329.06	325.71	331.21	331.02	325.48	325.38	331.02	327.21	331.81
309.13	313.26	309.77	307.23	306.13	307.7	306.49	311.34	305.32	310.37	306.28	308.58	315.2	313.06	307.01	308.25	311.99	300.47	314.99	309.66	305.38	306.93	309.05	310.05	307.67	307.2	305.01	309.63	304.95	306.89	309.29	307.56	311.16	304.68	310.14	309.03	309.07	312.12	310.33	310.49	308.18	307.89	302.39	306.18	308.52	311.12	308.79	307.65	309.72	307.29
300.53	302.74	299.37	303.29	301.72	299.46	300.31	302.33	299.86	300.12	295.83	301.47	298.71	302.11	300.08	297.73	303.09	296.38	302.82	300.92	298.68	295.31	300.07	302.43	298.86	302.24	302.01	299.37	299.9	303.04	301.48	298.88	303.02	296.84	296.84	297.79	294.85	302.38	298.88	300.83	304.5	306.96	299.55	300.3	304.31	306.37	297.81	298.71	296.32	291.13
303.67	307.61	303.62	304.94	306.18	302.11	304.93	304.96	305.78	301.32	307.26	304.58	310.04	305.22	304.3	305.81	305.35	299.51	310.73	305.58	301.23	303.86	301.95	300.98	308.73	308.18	306.62	305.37	299.6	301.23	300.28	302.56	303.11	307.23	302.42	301.63	299.74	307.99	304.75	304.84	305.67	308.9	304.17	302.96	306.56	303.38	301.85	303.14	304.82	304.41
310.91	306.79	308.8	310.32	308.4	305.18	313.29	310.16	307.15	306.24	306.29	308.93	307.28	311.5	309.14	309.43	306.45	306.02	306	306.8	310.21	306.52	306.97	305.22	306.09	303.52	310.21	306.98	311	301.47	304.71	305.93	307.25	304.35	310	303.6	303.84	304.25	309.53	307.2	303.71	307.01	307.89	300.24	306.98	305.38	306.14	306.02	305.88	306.65
290.03	293.61	295.46	295.6	295.84	292.58	286.65	292.36	296.18	299.67	293.73	297.49	293.88	297.72	300.16	293.6	292.77	294.41	294	301.48	294.86	298.53	294.35	291.48	294.06	294.78	293.75	294.75	294.55	288.95	293.72	293.65	296.97	294.05	293.26	299.79	291.15	296.82	292.46	292.81	291.78	296.89	296.83	296.81	294.09	290.64	293.38	295.18	291.08	295.15
291.71	293.19	291.8	291.47	289.02	292.4	300.97	298.54	296.3	296.22	294.19	301.97	291.15	297.09	293.91	293.98	292.98	295.97	294.18	293.53	297.52	297.22	297.71	296.13	291.9	292.36	293.86	293.24	295.9	297.91	293.42	298.11	295.12	296.98	293.79	293.82	294.89	298.09	295.84	291.57	298.26	290.95	293.85	297.25	294.71	293.57	294.2	294.91	297.23	296.43
314.61	313.92	312.3	308.81	316.59	314.4	316.01	319.63	322.35	313.17	315.56	310.07	310.78	315.46	310.6	312.98	316.26	309.85	310.35	315.23	312.71	313.96	316.98	312.74	313.48	317.86	318.02	315.24	314.63	317.87	313.69	312.52	309.18	315.66	314.12	316.06	310.74	310.66	312.17	318.35	311.24	317.68	316.78	313.13	310.32	313.87	314.23	308.79	316.87	312.48
315.9	319.43	314.88	315.08	315.42	319.6	312.83	320.18	316.52	318.95	319.1	317.72	313.43	313.65	319.31	317.09	319.37	312.04	311.56	314.33	315.53	317.4	317.47	314.11	317.95	315.26	317.03	320.16	317.02	318.49	317.88	318.71	323.57	316.9	319.54	313.15	319.73	317.31	323.94	320.02	315.1	315.74	316.44	318.55	313.74	320.73	313.24	310.83	317.69	315.53
315	314.05	313.53	313.26	316.3	317.05	312.63	315.96	312.1	315.77	315.02	317.81	313.11	314.05	311.53	311.59	310.81	313.31	317.16	315.56	313.34	312.24	320.39	316.3	316.86	309.33	317.93	315.36	314.4	312.2	313.96	316.27	312.82	321.4	316.61	313.81	318.21	315.99	318.43	317.81	315.73	313	316.19	315.08	314.44	313.79	311.46	311.83	312.19	312.07
308.46	309.95	304.62	312.92	306.6	310.82	312.77	308.38	310.45	308.88	311.13	306.58	308.63	309.04	311.35	307.39	312.93	310.69	309.98	308.3	308.86	309.07	314.63	314.05	310.91	309.21	313.48	307.97	311	312.66	308.97	309.35	311.49	308.37	313.18	305.84	311.55	308.87	308.5	312.43	306.66	309.04	308.27	308.63	307.92	309.68	310.92	312.39	306.48	307.34
301.92	304.27	300.15	310.78	307.3	301.34	303.99	303.15	302	304.59	302.02	304.09	298.89	305.05	300.98	302.25	304.94	301.59	303.06	299.69	302.12	301.63	301.48	299.95	305.25	302.2	300.02	302.47	301.49	304.47	304.11	302	299.4	306.16	301.32	298.41	302.94	300.89	298.15	304.37	302.38	303.87	309.3	300.64	304.07	301.75	306.5	307.02	304.44	302.94
306.76	308.57	304.91	303.73	306.67	305.1	304.71	300.92	308.85	307.62	301.31	303.89	309.01	304.03	307.02	305.8	301.73	305.31	307.2	307.41	306.36	310.73	308.13	306.63	301.88	302.12	303.48	302.64	307.27	304.46	304.76	303.83	303.34	303.91	307.24	309.99	308.71	312.05	305.08	308.5	302.19	304.12	300.48	301.6	309.95	306.39	307.41	303.48	307.88	299.79
322.2	313.38	314.13	314.83	316.98	317.95	321.72	314.73	315.53	315.92	316.06	317.28	316	321.36	315.6	313.88	321.37	320.67	316.56	318.23	316.43	323.69	316.76	313.19	319.02	318.42	316.59	316.52	317.92	316.69	319.29	318.48	318.84	318.62	319.06	318.64	319.88	320.38	323.96	316.45	315.47	319.97	322.2	317.34	319.47	321.46	321.15	313.93	317.17	317.59
298.58	300.82	302.71	299.3	307.25	303.53	308.71	304.54	307.37	303.91	304.01	300.79	304.09	309.15	303.78	302.77	302.3	300.31	303.27	305.23	308.2	301.89	308.08	299.87	305.22	312.34	312.28	306.91	305.98	296.35	299.67	302.73	306.74	300.4	300.62	303.91	302.53	310.66	297.11	299.66	305.33	297.32	306.91	301.69	298.45	304.1	301.71	302.91	308.31	302.23
297.96	295.74	295.51	294.59	288.75	297.81	289.12	291.47	300.31	288.89	295.17	291.08	295.12	293.45	294.07	291.47	292.44	293.98	292.75	294.15	297.15	297.48	296.7	294.99	293.14	292.24	298.48	291.06	296.53	295.92	291.46	294.04	296.07	292.96	297.37	299.81	298.44	296.59	295.87	293.84	292.82	300.77	292.25	292.02	295.9	293.29	288.46	293.3	294.45	293.32
309.43	301.15	303.67	310.6	309.57	304.75	308.4	307.39	306.86	307.25	305.55	312.37	305.4	306.36	306.45	305.13	307.3	307.06	306.54	309.87	306.21	306.29	308.05	305.52	302.49	309.05	307.21	305.92	307.53	311.08	305.3	309.88	308.22	311.56	311.05	308.58	308.04	305.86	307.14	309.17	310.47	306.86	306.68	306.78	308.94	314.79	310.63	305.14	311.44	303.52
294.66	297.91	301.42	298.31	303.03	294.79	299.27	296.98	295.83	293.68	297.71	295.3	295.71	292.65	305.15	298.27	296.19	301.04	294.58	298.72	300.01	291.59	295.3	293.31	302.76	299.33	299.38	298.6	294.74	294.38	294.35	295.95	297.09	294.69	288.99	300.35	295.92	296.08	299.87	296.35	296.33	297.17	294.34	300.49	295.48	295.3	299.7	298.73	295.75	294.87
309.77	312.45	315.91	310.82	311.58	310.92	310.19	314.5	311.77	312	313.11	311.76	317.48	310.9	313.75	311.69	319.88	314.61	318.27	310.37	316.29	310.04	314.8	317.79	313.81	313.25	314.37	312.44	314.82	313.68	314.68	310.91	317.45	313.98	316.56	313.19	315.02	311.14	312.44	312.14	314.8	310.83	313.56	311.16	314.38	311.93	314.43	313.44	318.89	307.73
314.37	306.53	312.6	314.49	315.6	311.85	315.86	313.04	305.82	309.49	311.72	319.97	310.37	313.68	307.16	311.05	315.1	311.56	311.63	311.97	309.8	315.81	313.67	308.88	314.3	310.2	310.19	305.38	312.67	313.63	311.04	315.22	313.17	308.88	311.15	311.04	310.38	318.76	307.22	309.45	309.02	311.31	313.44	312.9	305.77	311.99	313.13	309.95	311.13	313.58
302.95	307.59	297.85	306	301.91	297.32	305.87	303.21	300.12	301.14	303.58	303.85	303.57	306.33	303.88	304.02	298.51	302.67	302.75	300.12	300.55	311.34	306.79	303.55	301.29	299.78	303.93	303.65	305.93	299.55	308.03	305.56	302.54	306.35	302.15	301.77	302.44	307.11	305.57	301.96	304.93	304.12	301.43	305.56	304.14	301.63	299.48	302.2	304.22	304.49
304.55	308.31	303.88	307.54	310.24	308.33	304.4	310.3	305.43	304.06	311.08	308.85	306.73	307.32	309.6	309.61	310.2	304.7	308.68	310.25	307.52	306.11	308.61	306.56	307.95	304.68	308.64	310.73	311.45	311.01	304.22	304.12	306.92	311.61	302.62	309.39	306.33	307.91	308.72	309.86	307.67	309.54	305	305.14	307.97	306.6	307.11	302.9	302.96	306.08
315.12	315.9	319.13	312.25	308.63	313.33	313.95	314.48	315.92	318.41	311.6	316.79	310.81	313.15	316.19	316.46	314.05	317.34	317.61	314.92	313.23	317.39	314.77	313.06	318.48	316.14	318.82	311.69	313.45	318.24	311.33	311.53	317.07	319.2	321.9	309.16	312.18	316.52	313.99	317.96	315.99	313.01	317.23	315.27	311.4	311.36	311.78	316.2	312.03	313.11
304.62	297.47	307.31	304.64	301.09	305.97	296.7	304.67	299.55	302.72	301.52	301.99	300.01	302.17	307.68	301.2	305.99	300.56	303.26	301.66	306.01	300.67	299.63	308.15	302.19	301.58	300.88	302.58	301.41	305.21	303.8	301.56	299.56	302.61	300.28	298.51	302.91	299.67	304.87	302.97	302.89	302.53	305.96	298.63	304.33	300.74	305.13	301.65	302.57	298.16
312.97	315.83	316.46	321.01	314.52	313.78	315.4	316.44	318.1	315.42	314.02	313.44	318.65	313.75	315.53	318.81	316.9	318.17	314.88	313.41	316.37	318.03	318.87	313.91	319.95	316.92	319.13	314.93	318.1	314.11	317.01	316.9	317.52	318.07	319.91	312.86	314.5	318.32	314.26	316.79	313.87	313.91	316.39	311.92	316.18	314.67	312.76	321.07	318.65	313.71
295.3	297.07	292.24	295.08	287.93	292.22	291.42	294.51	293.26	292.12	293.33	294.35	288.89	294.1	288.88	292.09	294.44	295.89	289.84	294.7	288.56	293.02	296.69	289.8	294.27	291.92	288.57	293.73	290.87	292.49	291.94	295.37	297.49	294.83	295.58	296.07	290.88	294.48	292.78	297.78	297.02	295.88	289.08	295.76	294.2	291.92	293.16	293.45	290.07	295.44
300.16	300.88	300.4	298.76	298.32	300.79	303.69	306.63	302.07	298.55	302.87	299.25	301.35	301.14	298.92	303.91	299.31	301.46	300.97	296.64	299.08	299.72	303.45	299.33	302.45	302.7	295.65	298.27	298.12	302.82	299.39	300.73	300.91	302.72	304.18	297.41	304.79	300.32	301.96	301.84	294.27	295.76	299.35	303.74	301.12	302.44	302.98	298.58	301.53	303.29
314.77	318.11	317.57	315.6	320.22	316.59	314.46	315.34	317.63	318.51	317.39	319.1	319.57	316.76	321.31	319.73	315.71	321.49	311.92	316.54	320.85	318.46	316.88	319.88	315.71	320.09	316.35	321.82	323.93	315.13	319.92	319.39	322.15	319.35	319.65	319.96	317.88	317.59	314.71	318.12	318.29	316.24	316.15	320.02	315.53	320.54	314.1	315.84	318.31	321.39
310.74	309.05	314.05	308.26	313.41	308.06	306.14	312.22	310.55	309.35	312.06	314.76	310.21	313.48	311.21	315.31	312.59	309.11	315.88	310.94	308.88	313.11	311.02	306.45	309.78	311.84	308.56	311.8	308.74	310.54	309.15	314.32	309.73	309.08	307.56	314.15	313.52	309.19	307.82	310.71	315.04	309.71	310.55	311.25	309.67	307.09	305.8	306.46	311.24	310.04
316.2	310.62	313.4	315.72	320.27	316.88	309.08	312.05	314.04	310.38	315.2	318.74	316.54	311.7	312.98	312.59	314.16	315.55	311.04	313.01	312.13	316.43	314.83	309.77	318.42	311.01	311.06	312.33	312.81	314.74	310.43	317.66	311.3	315.61	316.12	316.47	313.63	309.98	314.8	313.22	316.39	314.73	311.47	312.21	312.77	313.42	314.3	314.57	319.28	317.63
307.87	308.32	304.83	305	308.34	307.87	307.36	306.91	308.86	311.46	308.37	308.17	308.64	309.01	304.91	311.52	307.25	310.42	308.68	310.57	306.47	302.65	309.17	312.47	310.94	302.4	307.61	308.67	313.03	305.64	311	305.27	309.33	310.3	310.34	312.29	302.3	312.58	315.79	310.71	306.16	308.63	303.93	310.01	311.78	307.71	312.18	309.42	304.55	306.93
319.85	318.28	311.56	317.86	314.44	316.86	317.67	315.61	315.79	322.06	315.92	314.73	316.98	315.79	315.69	320.69	316.77	313.64	319.93	314.78	324.32	317.4	321.69	318.94	313.84	317.1	317.95	318.42	317.78	317.24	314.26	320.71	311.75	316.61	316.48	324.77	316.54	318.64	310.97	311.83	316.15	317.18	321.29	315.58	316.02	315.08	319.77	312.42	319.39	310.54
[truncated: 150 more columns]
