# Supplementary material for: Genetic dissection of main and epistatic effects of QTL based on augmented triple test cross design
Source: PLoS One. 2017 Dec 14;12(12):e0189054. doi: 10.1371/journal.pone.0189054 (PMC5730204; doi:10.1371/journal.pone.0189054)
Supplement: S9 Supporting Information — (ZIP) [file pone.0189054.s009.zip › z5_300_0.2_5.csv]

306.84	320.11	307.5	310.22	315.07	311.09	305.54	313.38	307.8	304.69	310.99	302.9	309.01	309.87	316.25	315.49	314.9	311.22	309.82	308.61	314.09	314.79	306.16	307.88	319.14	304.22	305.75	312.84	309.98	304.72	311.57	313.92	317.89	308.99	304.73	313.72	312.41	314.25	304.47	313.46	310.54	312.19	310.13	310.86	313.46	302.04	310.77	317.6	310.27	314.79
314.18	313.68	316.93	325.14	311.09	317.94	312.1	323.53	326.2	315.17	315.21	310.59	319.88	315.7	321.68	322.78	325.45	313.26	315.41	322.24	317.18	321.71	326.8	321.06	316.35	310.69	324.82	317.81	318.5	315.93	316.58	313.73	312.76	326.13	323.02	320.93	315.51	317.79	323.19	321.61	317.55	315.93	315.19	313.59	323.69	318.49	320.5	310.94	315.62	320.54
315.7	322.48	311.83	318.34	309.25	312.61	315.43	313.69	311.53	316.92	315.51	311.42	308.89	310.8	309.09	316.92	316.94	318.86	315.69	315.47	311.9	322.83	315.94	317.44	314.18	314.46	316.67	312.02	311.98	319.93	310	314.03	304.1	314.61	315.58	315.3	310.21	314.17	323.85	314.47	313.78	316.14	313.95	312.47	317.27	316.82	309.18	319.38	322.35	312.4
306.34	302.17	302.72	310.89	303.34	302.04	304.31	299.96	301.72	304.91	303.35	306.06	303.96	303.74	307.4	302.56	303.72	299.89	308.37	300.33	298.93	306.29	299.12	308.79	307.53	304.92	302.4	302.24	307.91	299.45	295.82	302.11	301.36	305.27	303.08	302.36	304.13	299.45	301.19	294.39	298.17	305.31	304.82	304.98	300.27	306.7	300.1	300.37	310.1	310.26
314.42	316.42	313.44	321.07	316.16	311.58	317.49	316.24	311.57	318.08	316.78	319.86	319.34	318.96	311.5	317.58	318.95	312.36	320.4	316.9	322.15	316.55	313.01	319.58	319.07	314.35	311.01	320.38	321.83	320.76	313.15	325.68	311.64	313.15	314.36	320.2	311.99	325.9	320.41	323.96	314.27	321.47	319.65	319.93	320.34	314.37	324.55	318.4	318.08	315.3
316.65	307.48	315.15	314.62	313.19	311.9	317.12	309.92	312.73	308.48	308.76	315.65	314.03	312.44	314.94	312.17	319.03	313	310.98	311.28	312.83	316.15	306.81	317.52	316.26	313.25	318.01	320.42	315.12	307.31	308.87	318.27	310.3	315.13	309.08	318.68	311.51	316.84	311.62	312.52	314.34	317.65	314.9	316.15	313.71	320.27	312.86	308.16	312.08	312.68
309.33	316.53	309.91	302.24	318.32	316.03	310.3	308.82	311.1	311.15	311.1	315.1	319.66	312.56	309.38	322.6	311.44	314.58	313.16	310.01	310.14	321.28	315.5	320.24	316.3	315.16	314.32	316.96	310.08	309.28	309.32	310.6	314.01	308.15	313.42	314.07	321.26	308.75	308	315.3	309.78	310.47	316.91	312.54	309.47	317.24	312.84	313.31	316.33	311.59
308.81	320.29	314.97	316.37	319.47	313.39	310.88	325.89	319.17	316.93	318.06	313.24	316.19	309.91	311.84	308.46	314.34	316.27	314.31	317.74	315.9	308.61	307.6	315.75	321.4	313.79	315.98	317.63	325.14	314.26	313.54	318.66	320.41	318.03	315.59	319.97	316.06	313.36	317.9	322.36	319.39	314.34	312.83	327.9	315.01	310.97	318.05	318.48	307.74	314.39
327.22	328.2	329.63	319.45	322.25	329.44	324.67	324.1	327.55	324.02	324.7	327.69	327.76	326.88	322.91	328.01	331.89	323.16	324.34	327.15	334.13	331.12	326.61	331.32	332.02	331.71	330.92	333.86	332.18	319.81	326.52	332.38	324.93	330.06	329.17	326.68	334.1	326.33	327.84	324.3	328.46	325.14	326	323.13	325.26	325.67	325.36	326.93	325.6	327.58
304.87	304.57	304.98	305.84	302.79	299.61	297.32	304.15	308.95	299.16	305.24	302.8	304.98	304.77	303.62	302.44	297.54	312.21	296.48	307.3	304.8	296.8	304.42	300.99	300.37	305.51	306.82	305.29	309.46	298.24	300.12	310.37	294.62	303.17	308.7	309.32	303.35	301.21	311.71	304	306.01	304.93	304.51	298.1	308.58	309.09	304.18	307.32	313.36	303.66
333.14	328.36	323.75	324.78	330.61	322.64	324.15	337.46	329.73	329.44	322.37	332.9	328.93	328.05	331.56	328.62	332.93	332.53	322.2	326.8	330.68	328.43	334.98	325.37	320.79	329.74	330.99	328.45	328.84	331.39	333.22	329.9	337.95	327.42	322.34	334.23	326.97	325.45	332.44	331.24	329.32	329.01	329.79	336.96	328.92	328.14	327.91	326.82	330.56	326.05
301.44	300.3	303.59	304.19	303.92	305.56	306.27	304.22	298.46	315.47	308.14	297.9	305.3	306.74	303.62	313.64	300.4	298.88	307.41	299.22	306.07	307.72	305.16	303.93	306.95	304.37	302.71	303.5	308.4	302.24	300.32	306.56	300.34	302.44	303.84	309.88	297.77	307.11	306.86	300.9	306.28	308.79	311.35	305.56	308.3	305.47	301.71	311.11	301.46	308.65
303.59	310.06	310.47	306.14	302.5	305.26	301.64	308.96	306.87	303.83	307.36	301.79	308.82	305.1	306.91	306.28	310.38	302.51	315.73	302.3	298.67	313.13	309.4	311.97	303.57	300.58	311.1	311.32	300.33	305.92	312.37	314.63	309.2	301.67	306.19	304.69	309.25	310.93	303.07	303.19	307.98	303.98	308.28	303.3	306.06	306.32	303.98	304.73	307.8	305.86
304.52	306.91	291.35	303.63	299.63	300.88	310.34	307	301.14	309.18	302.12	305.18	308.39	303.2	300.22	304.89	307.48	297.24	291.72	300.75	301.9	307.2	306.53	298.73	298.79	303.3	300.32	306.6	298.22	302.98	305.41	303.13	297.31	303.3	303.02	305.52	301.87	297.65	305.5	301.13	310.47	314.65	305.46	301.98	304.47	303.76	303.7	297.44	300.94	305.5
313.32	309.25	311.4	308.1	301.77	306.41	307.54	304.23	301.86	307.56	301	309.34	299.42	305.09	313.42	306.35	311.43	305.83	303.9	310.06	309.11	311.75	315.85	307.52	307.61	308.69	303.25	307.42	312.34	309.64	315.69	313.78	302.3	304.27	304.72	311.75	308.92	305.77	302.51	310.05	310.16	307.44	306.63	306.87	307.22	307.19	309.49	313.53	308.77	310.92
312.6	304.87	315.82	312.79	317.42	311.34	305.69	317.63	313.23	315.45	309.81	304.36	308.91	315.07	318.79	313.4	315.81	310.45	306.05	314.69	318.02	311.61	315.04	306.39	318.97	315.03	314.24	316.55	317.09	316.27	313.25	317.04	309.53	314.97	308.3	315.7	319.84	303.66	308.14	317.15	317.54	321.14	314.64	314.58	309.58	315.37	310.15	326.07	312.27	302.14
307.08	315.52	315.06	313.42	307.17	307	310.64	312.08	307.59	313.4	312.74	309.45	308.26	311.82	308.76	301.89	310.9	308.71	322.22	316.85	301.95	307.35	311.37	315.93	320.78	311.21	312.12	308.39	306.75	317.93	308.76	312.42	298.94	309.09	307.91	315.89	315.46	308.35	311.98	308.2	312.9	312.56	318.69	305.92	309.17	306.01	312.65	312.29	300.34	308.72
322.9	329.76	330.77	326.98	323.58	330.87	326.12	320.62	327.8	322.16	325.51	327	331.06	322.21	331.31	324.63	328.38	332.62	333.94	325.77	330.38	330.36	329.19	330.3	331.84	327.38	326.92	324.61	335.13	323.28	337.78	333.07	323.89	319.56	328.33	325.87	330.01	329.58	328.33	326.36	334.48	326.47	326.86	326.07	327.65	329.58	324.42	325.84	331.67	334.07
325.59	321.67	330.2	331.92	330.31	331.62	327.3	329.78	325.17	324.26	331.63	326.69	326.12	323.89	332.68	332.32	328.3	325.68	329.36	327.87	336.06	328.04	327.21	330.6	330.04	341.45	328.69	328.46	327.31	321.89	332.23	332.17	335	319.99	328.44	329.55	327.64	326.77	324.15	332.48	328.47	326.46	329.67	330.71	328.23	330.66	329.69	320.55	323.4	329.55
300.62	294.3	300.07	298.38	302.37	303.7	299.11	300.41	300.14	293.2	299.17	303.55	302.09	305.09	296.63	297.09	304.97	313.96	310.65	298.67	307.26	298.58	305.03	295.43	307.99	306.5	298.59	297.84	303.59	300.82	300.03	299.51	301.47	300.97	297.2	299.67	300.57	297.65	294.06	298.75	310.93	303	298.14	300.09	300.14	293.74	311.08	289.55	299.15	302.09
322.3	313.94	316.14	320.07	318.52	319.98	320.57	314.59	320.87	318.71	315.66	316.79	320.01	320.36	321.4	314.46	321.95	320.92	316.66	316.36	313.75	321.08	319.03	323.92	321.85	319.95	317.05	313.79	320.21	314.76	317.37	326.58	312.49	314.32	312.58	316.47	316.03	321.48	325.45	318.93	316	315.26	318.88	324.13	321.4	316.29	317.66	318.42	314.53	320.99
317.64	321.84	312.1	319.04	320.05	320.9	314.52	316.82	323.81	320.28	322.29	311.51	327.36	322.58	318.05	325.96	323.35	324.59	320.68	315.28	321.18	315.55	318.1	318.59	324.74	319.24	323.98	321.2	321.48	317.78	318.88	322.27	317.8	319.11	315.78	318.08	314.63	318.13	308.16	320.36	314.02	328.87	316.43	317.45	320.58	318.65	316.58	313.51	319.59	318.85
302.24	307.73	293.99	311.55	301.98	303.69	303.54	294.49	298.49	304.71	298.19	298.25	302.74	304.25	298.9	303.33	304.55	302.81	303.68	301.05	295.18	301.73	307.24	309.15	306.09	303.21	304.37	297.02	307.42	303.77	295.32	301.16	304.72	300.93	302.34	296.42	304.64	301.93	305.3	304.19	301.3	301.8	300.63	305.09	300.45	303.46	299.99	311.18	304.06	308.09
312.5	317.39	315.65	315.71	317.44	313.52	314.61	317.13	316.95	313.04	319.47	315.45	310.28	317.32	317.82	314.3	317.64	313.35	313.58	313.4	312.92	312.94	315	316.34	314.86	311.24	315.01	316.15	314.43	312.79	313.95	314.5	304.97	309.06	310.82	312.6	313.76	318	317.55	314.74	316.69	316.11	316.17	316.91	316.55	315.33	317.3	310.93	313.37	320.09
310.77	316.79	316.01	318.23	313.08	314.56	314.34	315.25	323.99	318.22	315.89	311.69	316.12	313.73	312.12	312.65	307.17	317.05	312.39	317.19	306.31	312.34	310.41	314.66	317.13	314.6	316.27	315.79	311.04	314.77	311.37	316.52	318.45	312.6	314.95	315.8	318.05	316.94	312.53	314.43	313.27	312.16	315.5	317.77	308.71	308.9	313.13	315.38	314.72	318.29
300.62	294.03	293.03	303.21	302	306.05	295.35	299.39	300.51	301.99	303.13	302.33	300.56	306.73	296.95	298.13	301.38	296.29	299.11	296.26	302.19	306.4	300.58	297.22	300.24	309.14	300.59	301.48	300.73	299.86	298.43	299.48	294.5	293.84	298.01	304.84	300.82	303.65	293.9	297	304.61	303.64	299.49	296.6	301.87	302.58	306.7	293.03	300.17	298.7
296.48	288.26	287.15	294.78	296.53	293.92	293.57	293.05	296.35	295.16	299.4	293.15	293.8	300.08	297.53	294.19	301.44	291.91	293.02	296.06	291.93	295.47	294.28	299.66	298.14	301.74	297.39	295.72	295.21	290	294.66	295.13	295.61	294.28	296.35	295.53	297.58	295.51	299.28	299.08	288.94	294.27	294.38	294.36	298.84	292.19	296.35	290.21	296.37	301.13
303.69	307.99	307.85	304.22	310.36	314.03	311.88	313.24	312.35	307.18	310.98	316.83	304.66	315.99	308.73	307.67	310.28	316.1	305.29	306.98	306.93	311.79	314.87	310.18	300.35	303.9	311.41	309.84	309.71	316.38	307.64	307.44	307.07	315.01	306.13	305.75	304.63	301.06	309.98	307.2	317.12	311.49	303.54	305.96	304.31	309.16	303.2	313.91	307.75	311.66
306.2	296.53	300.84	302.36	305.41	302.86	305.19	298.35	304.21	303.32	305.79	305.41	299.54	304.41	298.74	300.96	301.65	297.87	306.61	312.1	309.54	298.67	297.31	306.97	308.21	299.99	301.45	312.47	305.38	299.11	301.86	303.55	304.12	304.26	297.38	300.23	303.72	304.83	305.62	303.57	299.23	305.23	303.79	300.82	303.39	300.79	304.75	306.88	302.85	302.99
296.4	296.4	286.91	293.57	288.95	294.14	293.03	291.4	295.98	290.38	297.2	293.3	291.84	292.63	295.73	295.75	291.12	292.33	292.82	297.32	298.02	295.11	292.13	306.96	292.38	293.5	300.87	296.69	296.09	298.39	302.38	298.11	296.21	295.28	297.16	293.96	292.64	288.71	292.29	292.6	299.64	296.05	294.07	294.17	289.7	295.53	291.7	298.13	296.49	300.48
301.7	307.84	304.54	307.91	310.92	308.44	305.07	298.04	306.07	312.19	306.34	309.9	305.57	309.75	303.14	300.25	312.55	304.74	310.02	305.46	306.03	304.94	305.29	311.23	311.74	302.46	306.84	308.36	306.8	308.11	306.84	307.14	311.54	308.91	304.75	303.21	307.64	303.33	310.92	305.51	307.68	310.17	307.6	307.97	311.75	307.29	307.49	304.49	311.65	309.93
292.76	288.15	293.21	292.25	294.98	300.75	291	291.33	289.47	291.34	289.86	292.86	290.82	295.03	297.48	290.39	291.4	291.52	293.05	290.03	293.32	287.67	297.63	294.62	295.05	299.7	292.1	300.08	292.02	292.27	292.37	290.55	298.82	298.06	302.36	295.63	294.38	289.79	288.18	296.89	290.24	292.75	297.16	295.26	290.85	295.84	297.09	294.5	296.24	295.01
323.43	312.45	324.92	319.52	317.17	317.88	326.17	318.2	316.64	322.05	320.45	329.12	323.71	315.54	319.22	315.73	326.4	320.44	322.41	317.56	319.45	316.53	318.46	314.29	318.16	324.28	320.05	320.57	319.99	322.22	320.93	318.92	316.13	311.91	318.05	315.97	315.62	318.7	318.97	317.76	317.69	319.66	320.64	319.11	320.95	321.6	320.87	319.18	317.85	324.51
302.42	305.41	302.3	302.45	299.51	307.86	299.53	305.78	300.53	304.67	301.4	308.11	301.94	301.57	305.69	300.3	304.36	305.45	302.09	300.82	296.79	301.53	303.92	309.48	301.9	307.1	303.11	305.26	305.94	307.34	301.3	300.47	296.59	294.05	302.89	307.05	303.74	305.69	303.83	305.71	299.44	300.48	307.31	304.61	302.55	303.46	308.48	300.68	303.13	305.32
315.62	318.09	309.07	308.37	312.49	316.58	320.43	318.4	315.92	314.13	313.21	312.57	312.92	314.82	312.81	316.38	312.1	320.3	318.91	308.97	317.66	318.54	318.37	311.67	318.7	317.66	316.2	312.41	310.37	309.59	311.59	324.06	312.24	317.78	317.14	314.8	313.77	314.06	315.7	315.89	314.57	317.93	319.6	308.01	318.25	315.27	312.18	311.99	316.58	319.74
317.53	323.23	313.25	317.86	321.46	321.45	319.76	320.48	317.46	322.12	318.22	317.46	317.78	315.7	316.74	321.43	320.7	322.53	319.69	322.64	315.89	317.67	316.52	310.02	320.23	317.49	316.63	323.46	318.5	315.47	322.71	322.64	319.75	319.44	318.27	310.4	321.79	313.08	312.02	312.3	317.85	310.94	316.03	322.49	314.74	321.52	313.69	318.12	316.99	312.08
297.2	305.05	299.42	301.64	301.33	309	307.51	295.67	299.86	304.62	305.14	301.43	302.78	300.07	303.99	300.11	303.33	307.75	299.95	312.43	303.55	308.82	307.26	297.95	308.32	292.91	307.85	301.65	298.97	305.56	303.69	301.2	304.23	308.49	302.19	305.76	306.07	302.08	304.73	302.96	299.26	302.79	296	311.01	301.33	301.26	297.73	294.95	306.98	296.29
322.85	320.41	315.28	320.28	322.71	323.55	321.53	326.14	317.81	315.82	325.46	313.02	321.37	319.27	316.53	327.07	314.77	317.67	323.89	314.12	318.6	321.68	321.97	317.89	318.24	320.72	319.75	328.78	323.97	318.02	321.35	321.33	319.95	313.85	309.21	314	318.71	320.21	320.36	318.18	319.44	319.96	320.08	318.55	312.64	319.05	320.25	322.81	317.92	319.53
294.99	303.03	304.26	292.8	301.95	301.98	307.14	300.72	301.28	295.69	301.15	291.54	300.41	301.66	304.42	300.57	297.11	306.61	303.5	303.98	292.59	297.42	300.05	302.06	301.67	299.3	288.59	290.88	297	298.32	307.86	299.92	294.33	302.8	300.43	302.71	311.29	300.97	300.78	299.61	305.92	303.84	306.93	298.27	306.22	308.44	296.06	300.76	295.62	297.42
298.58	302.68	299.31	298	291.78	300.58	293.91	293.23	302.66	293.13	290.11	296.27	302.75	293.5	294.65	292.16	295.56	293.7	298.7	298.19	295.51	289.57	295.49	299.09	294.59	302.1	299.75	298.8	294.94	294.85	290.03	296.13	300.41	293.93	292.16	293.94	299.48	291.13	295.23	301.18	292.12	301.69	294.25	296.34	302.17	295.43	301.09	293.11	300.11	298.38
313	317.28	315.47	318.93	322.38	315.08	319.43	318.07	321.81	315.94	322.07	316.95	314	322.95	324.17	318.6	321.33	314.92	320.8	317.72	317.64	323.49	326.56	318.51	318.08	319.89	314.61	314.82	310.9	319.5	315.13	317.07	314.8	322.9	317.4	329.59	322.98	313.68	319.8	322.49	320.93	317.36	320.39	315.3	323.61	318.63	321.32	317.36	321.28	319.13
295.04	306.28	305.11	298.77	301.01	302.86	301.47	303.32	294.87	306.11	308.41	302.52	306.46	301.39	303.73	297.13	301.32	303.7	300.59	300.46	299.51	292.43	313.7	304.12	301.71	300.41	298.26	309.52	303.2	301.82	301.77	301.02	302.91	297.86	300.04	305.78	313.6	295.98	298.04	309.5	301.66	294.53	305.35	293.38	302.07	298.43	296.17	301.4	297.41	298.58
327.39	322.18	327.54	319.2	326.32	322.61	324.19	325.97	320.46	325.05	326.07	326.26	320.2	320.32	326.1	331.88	312.86	321.92	323.04	330.41	319.43	329.19	327.19	329.52	323.32	321	327.87	322.09	322.69	330.24	328.99	329.07	332.04	328.64	315.75	326.1	321.14	330.61	333.62	331.27	322	330.18	324.33	321.61	323.74	318.45	322.6	320.03	325.13	332.71
309.1	317.86	324.32	314.41	315.05	311.49	319.9	316.63	310.62	312.27	315.19	313.43	315.74	309.76	313.17	310.27	317.1	315.09	315.52	306.89	306.08	316.97	300	317.44	306.96	318.62	321.41	322.57	314.96	314.21	317.22	314.93	318.14	312.2	317.36	317.01	314.32	310.03	314.24	313.04	307.41	320.1	313.12	310.98	313.93	314.66	316.83	312.5	314.09	313.47
309.26	305.36	299.9	306.93	300.35	308.18	307.27	300.99	300.56	308.45	309.19	307.55	302.5	303.09	302.61	306.67	301.52	306.02	308	307.03	305.04	312.41	303.55	304.67	309.06	306.61	303.43	311.47	302.57	308.89	309.78	302.73	303.99	309.83	296.38	309.7	301	293.94	308.41	309.55	304.16	309.41	310.95	311.31	304.51	307	302.25	308.14	302.45	301.93
309.76	302.49	302.03	307.22	309.08	306.57	306.15	300.21	308.96	308.68	302.73	305.93	302.29	305.57	306.48	306.58	304.67	304.33	301.58	303.03	306.52	312.18	307.09	307.41	305.93	300.06	296.88	306.41	304.74	301.86	304.11	304.46	309.34	303.59	307.24	302.54	305.38	303.81	300.9	300.57	304.1	310.93	310.72	304.84	306.14	309.1	303.77	305.02	300.61	301.58
316.18	311.91	314.48	309.56	305.74	311.98	308.95	307.79	307	313.36	309.57	308.69	308.06	313.17	305.02	317.98	308.72	312.85	305.37	308.18	313.98	308.98	314.43	313.08	314.55	307.6	308.41	303.96	316.6	310.27	313.08	310.81	307.54	303.73	306.88	317.21	309.07	308.02	306.13	312.86	306.5	307.66	305.22	314.03	307.83	315.02	313.39	311.23	302.56	310.62
312.77	313.19	314.15	317.07	311.96	322.28	314.32	313.55	313.18	314.08	313.52	316.04	308.55	313.36	315.16	316.1	319.56	315.72	311.13	310.14	309.6	315.62	318.53	312.52	317.49	318.79	312.89	312.46	317.9	320.67	313.83	310.34	320.05	313.81	318.19	319.54	310.53	313.5	314.8	317.54	316.69	319.29	317.1	314.12	319.08	322.13	316.14	319.57	317.43	314.68
327.59	322.51	318.9	318.15	312.8	319.06	309.58	321.53	313.48	320.1	315.89	312.68	319.98	322.38	326.89	321.73	321.46	316.34	321.55	319.39	316.67	326.2	322.15	317.73	320.15	323.23	320.26	325.01	317.69	322.73	319.98	315.61	312.54	319.55	319.42	315.44	321.81	314.64	326.82	319.75	318.86	317.53	319.65	319.99	327.91	313.96	317.44	318.51	318.35	323.41
300.06	308.99	300.86	300.44	304.89	305.22	298.31	303.28	311	298.46	306.55	306.68	303.88	297.31	302.68	301.95	301.45	307.64	304.43	300.44	298.62	302.13	296.29	301.38	302.47	302.4	302.44	301.8	300.21	301.22	301.65	299.1	302.14	305.81	305.99	305.79	303.95	301.39	301.83	305.08	301.27	299.33	306.08	303.09	298.61	288.34	304.5	301.29	298.61	288.95
313.21	312.07	314.79	307.01	314.69	310.16	308.48	318.12	322.57	315.16	309.64	313.42	319.24	311.7	312.5	310.32	309.49	310.97	313.24	308.05	318.89	311.88	311.35	310.93	312.12	313.68	310.77	311.42	318.71	312.73	312.38	315.42	317.55	307.76	316.16	317.21	316.6	312.18	314.27	312.55	307.76	317.29	317.43	311.25	309.6	315.23	313.25	303.89	319.03	312.56
317.32	317.45	324.56	320.55	319.61	316.62	322.92	316.36	314.26	326.72	312.79	315.15	317.65	321.92	318.39	321.11	316.2	314.75	321.44	309.91	319.1	318.72	312.17	313.85	320.85	325.42	319.33	311.85	308.4	322.99	320.45	321.94	319.2	317.69	319.38	322.24	320.43	314.58	316.42	315.37	311.1	315.77	320.62	319.38	315.15	317.55	312.83	326.03	317.77	314.8
326.48	323.01	321.4	311.44	316.46	315.57	325.16	324.26	322.62	320.05	319.54	317.05	311.15	314.97	310.74	319.05	312.87	318.27	324.59	318.51	322.2	317.46	314.71	317.1	317.56	314.79	318.96	317.71	322.04	312.44	317.34	308.33	316.6	312.76	316.31	321.72	320.22	316.11	319.22	323.93	323.35	326.75	314.21	318.06	316.43	316.76	324.65	321.38	316.25	317.6
309.17	313.78	318.97	315.15	313.2	320.33	315.26	314.65	312.08	313.85	316.68	311.96	312.93	311.43	312	316.83	309.93	317.62	312.05	315.37	313.43	315.82	321.78	312.02	315.65	318.48	306.83	311.19	314.08	313.64	313.18	315.99	315.62	315.09	318.31	312.32	312.62	315.58	319.03	307.86	317.81	317.59	313.52	316.75	316.39	311.56	323.69	313.96	318.21	314.72
300.91	306.42	303.98	305.39	303.35	303.13	307.99	311.76	305.64	305.77	302.08	311.83	297.15	305.38	299.27	303.67	302.31	303.05	301.66	302.71	296.46	308.83	303.35	302.67	302.85	314.59	306.15	305.39	307.95	303.06	307.64	305.55	304.99	306.94	297.96	308.05	298.83	309.59	310.35	304	308.16	308.34	307.94	300.8	307.76	299.78	299.35	305.05	316.77	304.84
306.94	296.55	304.01	300.38	296.2	306.24	306.85	306.71	308.04	304.62	302.97	310.42	304.13	306.41	313.63	297.18	301.97	302.68	303.31	300.92	305.76	301.2	303.48	306	300.63	308.09	295.76	306.32	300.04	306.42	310.65	303.44	298.79	304.85	300.83	303.79	300.56	300.12	304.42	292.96	303.51	307.25	302.22	295.49	305	308.32	307.08	303.83	302.75	304.98
309.23	320.5	318.25	316.58	314.1	307.27	315.38	309.01	311.77	316.5	316.19	315.19	312.41	313.65	318.9	310.76	320.07	313	312.92	312.04	317.01	317.47	309.21	315.16	314.55	318.02	315.52	316.66	317.32	316.87	311.99	312.49	310.35	314.32	303.05	318.04	317.06	319.7	314.41	317.66	304.64	317.65	310.12	312.37	308.99	319.51	317.09	313.41	310.66	312.37
306.04	310.1	303.48	308.56	308.19	306.56	308.64	305.68	305.69	299.99	314.26	308.7	309.34	306.01	311	294.76	306.55	298.1	310.4	305.15	302.77	303.06	304.67	299.63	310.1	306.5	305.8	303.26	311.59	306.56	305.48	301.28	304.25	298.9	304.59	303.81	301.69	305.61	304.49	307.66	304.66	301.91	309.92	297.42	303.84	309.03	303.17	306.37	306.53	309.42
296.5	298.36	303.54	302.16	296.24	296.21	306.2	301.84	296.61	295.5	303.75	297.24	291.97	302.73	298.18	303.14	295.93	294.42	295.04	298.22	300.03	299.27	303.73	300.99	302.58	293.97	294.48	295.47	303.06	308.19	294.11	299.98	302.26	310.82	301.51	301.52	298.87	299.43	307.82	301.96	302.44	302.44	300.71	296.45	298.58	298.34	301.11	290.24	297.26	297.64
309.16	316.04	317.98	313.1	315.83	317.21	317.46	314.66	318.03	314.85	309.23	311.67	313.68	315.2	318.37	309.08	315.77	313.13	312.62	313.04	316.25	321.01	317.51	313.86	311.24	311.62	310.75	321.72	316.45	311.87	316.98	313.94	316.5	319.99	315.43	310.91	319.01	319.31	318.21	316.21	313.69	320.05	319.2	319.96	317.05	313.8	315.09	312.7	314.89	316.49
313.31	308.3	307.28	303.72	309.66	300.14	306.1	306.87	312.39	311.97	305.57	307.33	314.38	308.35	310.25	311.8	316.64	304.94	307.84	301.92	312.97	307.47	304.12	314.11	311.73	309.19	319.13	303.42	311.76	312.52	309.71	311.66	309.91	303.59	310.19	312.9	313.6	307.62	308.36	313.91	311.96	315.98	306.02	308.9	313.73	311.02	315.06	308.5	306.73	313.7
315.59	309.99	312.74	308.83	314.61	313.97	311.92	321.65	317.72	308.71	309.82	309.73	318.27	315.76	320.22	311.81	313.64	322.46	313.92	316.76	314.23	314.25	317.11	307.24	316.13	304.89	314.96	312.86	314.39	314.76	312.51	316.31	318.33	308.33	321.16	306.61	317.29	322.86	309.49	313.25	317.27	315.35	311.36	312.91	316.26	313.99	311.25	314.41	316.1	317.83
318.81	315.19	313.83	317.49	311.31	312.05	314.69	316.45	321.86	321.22	316.31	318.17	318.6	317.86	315.89	313.81	311.37	316.32	315.74	312.86	312.59	312.01	312.19	311.8	318.86	313.98	317.39	310.73	316.53	314.53	312.49	322.15	311.27	318.33	314.86	312.03	309.01	316.39	315.03	316.27	319.26	320.8	318.06	312.14	318.16	314.25	307.83	314.8	312.05	314.78
303.5	304.03	299.03	299.66	301.11	297.81	301.35	303.57	296.94	299.71	300.01	311.25	301.74	302.23	303.92	298.31	302.57	295.6	307.59	297.76	307	299.28	307.54	301.71	306.39	302.28	303.51	299.12	305.82	303.67	302.47	303.79	299.85	294.39	301.56	307.67	297.99	304.6	300.02	304.14	302.18	303.1	306.75	302.88	312.92	300.06	306.22	297.92	301.94	302.7
301.63	302.51	305.06	307.45	309.12	300.82	300.05	304.23	304.51	307.61	307.08	298.02	309.59	300.15	304.77	311.52	308.98	300.97	311.76	303.5	303.39	300.84	309.13	304.45	302.53	308.25	307.14	304.93	305.01	305.99	295.64	306.26	304.83	304.02	318.64	295.9	302.4	295.55	298.47	307.97	303.13	297.93	313	307.77	306.08	302.59	301.97	305.18	308.27	301.76
330.22	326.27	328.42	324.86	321.21	322.62	322.85	326.02	332	317.97	334.93	331.51	331.2	329.98	325.55	327.57	331.49	323.25	327.63	329.98	327.23	332.28	324.53	327.37	327.9	326.83	327.82	321.61	331.19	319.03	326.56	327.8	325.53	324.37	332.54	333.51	328.46	328.08	325.04	326.84	328.04	327.35	328.34	330.35	324.74	335.24	327.4	324.42	327.83	329.59
317.6	327.81	326.01	326.38	324.01	323.16	323.56	327.16	323.3	324.6	328.38	325.43	328.03	325.47	319.42	323.09	321.35	321.06	324.55	321.96	317.98	322.43	326.57	322.61	322.06	322.19	327.44	321.39	322.98	327.46	324.08	331.52	330.39	332.96	329.2	331.35	322.1	324.7	327.55	325.82	329.22	327.14	326.68	319.16	322.99	322.07	327.6	324.39	320.08	313.9
303.13	297.08	309.54	306.2	301.26	312.27	304.95	302.38	307.01	309.73	302.02	306.22	302.6	307.43	297.84	310.75	308.73	308.44	303.49	310.12	305.56	302.73	301.04	310.96	303.04	301.94	299.09	304.1	298.75	301.53	305.94	302.96	307.01	303.57	304.25	308.59	312.87	303.64	307.39	310.33	310.42	304.24	300.75	296.66	298.59	303.21	300.76	301.21	302.2	306.14
296.87	301.47	304.48	298.6	302.57	300.02	296.91	310.02	301.78	310.09	304.98	301.59	302.24	306.63	305.14	302.34	312.49	303.3	303.19	307.02	300.66	307.11	303.96	306.29	303.64	296.72	307.41	304.03	305.59	297.56	302.38	307.46	299.29	305.09	300.87	302.35	302.17	306.35	300.37	304.1	302.21	304.27	306.57	295.7	296.23	306.74	300.4	309.72	304.53	301.42
314.49	317.2	314.89	306.47	313.32	312.59	314.72	314.17	314.02	312.68	311.77	307.58	311.6	311.44	309.99	310.51	309.57	316.44	320	312.79	311.3	315.72	311.95	311.42	309.26	306.88	308.98	320.08	314.99	313.55	307.25	307.68	306.37	317.4	317.78	315.72	309.83	318.76	314.03	311.98	309.79	313.5	310.48	314.43	311.4	313.09	316.83	319.79	304.92	309.76
297.12	303.45	298.28	305.41	305.71	291.95	300.79	299.77	298.09	299.56	298.3	296.78	298.28	294.4	311.14	301.65	294.75	301.49	302.17	296.09	289.83	295.59	295.1	301.59	294.1	295.88	300.55	295.78	297.89	290.65	300.08	303.39	298.68	299.78	299.49	290.6	302.63	302.27	300.58	295.4	296.82	300.67	298	302.62	307.84	297.06	303.76	294.92	309.41	297.92
306.78	311.99	314.04	316.72	312.11	305.29	304.33	310.76	312.2	308.76	312.31	314.25	311.69	313.63	311.35	312.13	312.28	312.91	311.05	305.61	308.77	318.97	313.76	299.78	306.7	313.97	305.16	308.23	316.85	317.86	309.85	318.92	311.16	314.76	300.95	302.48	307.86	312.86	299.34	308.63	307.03	309.36	304.39	308.29	303.97	310.93	304.25	313.92	306.85	308.2
298.14	298.66	298.66	291	299.11	299.5	295.72	294.61	302.72	290.98	291.04	301.58	293.11	296.81	293.77	301.66	301.84	297.38	300.29	292.63	296.67	282.93	299.86	289.48	292.68	285.94	300.6	289.7	293.49	298.98	299.18	299.25	295.76	302.09	292.39	292.15	289.58	294.16	300.44	295.14	294.78	301.22	295.43	294.3	292.81	292.71	289.13	297.56	292.93	298.77
298.4	298.8	300.38	303.71	301.03	305.91	301.21	294.84	308.31	296.81	299.66	294.1	298.43	294.11	299.7	298.14	296.44	305.73	300.81	307.53	307.94	305.65	303.01	302.27	298.29	292.89	298.28	301.48	296.91	305.91	300.28	308.5	297.07	302.69	300.3	301.78	296.92	299.62	295.98	300.8	298.12	303.92	300.26	297.8	306.02	295.42	300.79	306.49	299.82	302.1
317.81	309.71	309.13	306.68	310.08	309.83	315	321.03	314.83	319.61	313.56	319.28	316.05	308.08	318.15	312.28	308.24	315.66	308.78	315.7	313.88	310.14	314.7	312.93	314.6	314.05	310.66	317.74	309.92	311.45	315.53	314.28	313.51	323.66	310.4	311.28	319.05	311.74	318.32	319.06	309.26	311.47	314.39	307.3	311.41	312.08	312.49	314.12	319.04	321.59
309.99	305.59	294.77	310.91	303.73	301.51	305.09	306.76	313.91	293.14	308.27	307.33	302.35	306.16	303.22	304.56	306.67	304.39	300.38	305.29	307.88	311	311.27	307.28	306.86	304.86	311.56	299.86	306.91	306.24	309.71	301.98	301.25	303.71	312.94	311.62	303.37	303.38	308.15	303.93	311.51	314.69	301.58	304.04	301.79	305.24	307.34	301.01	312.8	305.47
318.23	318.25	315.2	320.57	318.06	317.33	316.05	315.36	317.56	311.97	318.28	310.26	314.84	316.71	312.97	315.1	315.23	317.2	320.05	322.11	314.79	310.53	322.05	317.66	311.71	314.06	316.55	319.28	315.74	307.86	320.94	317.84	311.04	316.16	309.22	317.7	320.15	312.14	318.73	317.72	315.44	313.78	312.39	315.14	312.33	316.88	313.45	317.01	316.31	310.49
304.97	303.25	306.15	307.17	305.55	306.98	311.65	305.91	302.65	302.56	310.05	303.18	315.76	304.12	305.91	308.83	306.92	305.4	308.23	308.42	310.48	299.42	310.46	304.57	300.45	303.21	309.93	303.92	308.25	311.65	309.08	307.68	301.22	310.15	309.73	309.67	303.17	309.05	307.15	314.2	305.94	310.52	301.76	311.9	301.95	309.97	303.08	306.82	303.59	302.61
306.62	297.38	301.25	304.01	303.15	301.26	306.55	304.94	300.94	307.78	302.53	303.52	303.27	309.32	307.65	298.69	303.8	309.85	312.01	298.6	303.01	300.78	308.08	299.69	306.44	295.37	310.52	299.66	308.07	310.83	302.45	304.26	308.78	305.33	302.31	304.6	300.8	305.07	306.19	304.96	299.65	303.2	300.2	309.25	304.6	304.95	301.53	310.22	301.57	302.93
326.76	331.76	333.04	326.86	326.03	321.76	334.12	328.88	326.96	334.05	329.72	334.84	327.11	332.74	331.37	332.64	330.53	324.85	329.43	326.31	324.68	328.71	329.93	327.85	326.32	329.08	328.55	327.15	324.56	333.69	327.87	324.05	331.14	327.68	323.04	327.77	328.48	330.77	326.01	329.12	332.05	334.49	326.88	333.16	332.04	331.59	330.75	334.75	329	335.85
299.1	297.62	292.7	291.49	299.6	292.8	297.33	300.72	302.88	294.32	293.07	288.93	299.51	288.48	296.56	297.05	294.46	286.19	291.64	293.34	293.77	299.51	298.25	293.39	290.54	291.61	294.99	294.86	295.29	295.23	298.55	287.76	298.33	291.16	299.31	298.19	293.07	303.51	303.28	294.87	306.37	302.55	298.74	289.75	298.15	297.72	292.91	292.9	296.5	294.82
324.92	326.83	320.88	326.36	321.95	320.44	325.49	326.72	326.99	326.35	333.67	321.11	324.71	322.45	326.51	323.68	320.74	333.86	325.31	324.92	329.24	336.97	330.13	327.37	324.16	321.4	324.73	326.09	318.1	322.81	328.3	326.71	327.5	325.58	331.18	322.36	321.2	321.64	329.56	329.18	331.99	325.91	320.18	328.7	329.77	330.15	330.08	322.37	321.13	324.68
300.53	302.73	305.57	290.46	293.54	299.23	299.85	291.43	292.32	297.04	293.74	293.76	295.79	301.26	299.05	299.75	297.58	297.07	298.95	296.83	295.69	298.35	298.09	298.4	296.67	298.23	289.88	294.98	298.22	302.08	302.33	299.21	296.94	299.86	296.78	297.35	295.08	295.74	301.41	293.44	296.97	297.1	303.03	299.53	300.67	290.68	302.67	295.65	296.94	297.67
300.11	296.04	307.41	297.27	304.63	299.24	301.17	304.34	303.34	301.19	299.86	299.62	300.1	304.33	304.6	300.76	300.39	304.7	302.67	296.56	304.46	304.42	303.84	306.02	304.73	301.16	300.22	307.58	300.39	299.28	303.17	306.01	302.73	306.07	307.74	302.24	304.22	305.13	305.09	308.8	305.62	307.2	304.89	297.95	296.6	303.65	314.2	304.15	304.88	309.87
310.14	320.31	312.85	315.26	321.22	317.06	320.26	317.81	320.09	318.49	319.11	316.21	316.6	317.76	320.42	321.9	310.21	316.69	316.38	323.2	320.8	323.51	321.54	319.13	313.02	318.25	321.1	317.71	316.06	313.22	316.44	313.58	317.82	320.76	326.64	318.57	319.51	317.65	317.35	318.36	318.77	322.16	317.11	319.93	315.54	313.7	314.78	316.34	318.68	313.36
290.14	295.39	292.51	295.83	299.97	291.26	291.97	300.61	294.85	298.17	293.16	288.02	291.85	295.77	298.86	301.91	290.32	296.41	300.26	300.26	293.83	296.59	298.16	287.06	288.76	294.07	290.12	298.27	300.41	295.98	293.42	293.89	299.21	296.51	290.11	292.62	294.9	294.79	288.34	291.01	293.99	292.85	290.13	294.74	301.86	291.62	298.1	294.2	299.17	290.89
323.47	319.36	323.75	322.62	323.48	323.48	322.7	322.61	323.11	322.2	325	328.33	329.28	318.03	317.05	321.86	328.37	324.84	323.14	330.31	329.52	323.41	325.55	321.17	330.9	331.5	328.13	316.77	314.25	323.93	323.11	332.91	325.54	331.67	328.53	328.08	328.69	324.14	327.67	328.83	326.69	324.28	318.38	321.21	316.08	324.66	330.19	320.66	325.38	326.38
298.07	301.38	304.13	304.8	309.26	304.73	308.7	304.41	306.79	305.47	308.36	309.17	304.01	309.1	300.97	312.99	307.43	307.04	312.05	309.6	302.18	303.16	302.4	310.24	306.11	305.39	303.3	309.41	304.99	307.48	312.38	308.21	308.35	306.21	306.99	307.36	303.65	299.24	301.71	308.21	309.91	313.28	304.72	305.76	305.2	302.72	306.57	310.97	307.4	304.62
313.56	315.21	313.4	318.21	316.67	311.61	311.13	308.04	310.62	311.06	315.58	319.17	318.22	307.06	317.2	315.87	312.9	314.03	316.69	313.32	319.62	314.51	309.37	309.73	310.73	315.74	308.28	311	313.94	305.49	317.34	312.17	317.18	315.43	317.87	315.32	312.57	318.49	309.08	319.32	319.69	313.63	312.25	319.43	304.8	316.63	315.09	311.19	315.83	319.73
302.2	308.26	311.5	303.28	302.56	293.68	299.95	302.96	304.69	302.84	298.86	304.57	300.9	305.03	303.99	316.87	302.79	303.72	302.72	303.29	300.49	300.9	296.04	301.99	304.11	300.92	302.2	298.36	296.19	302.92	297.41	293.84	295.78	302.89	296	306.48	305.57	301.42	305.6	301.84	300.2	305.04	304.4	308.32	304.07	299.11	296.66	302.95	299.51	305.41
319.53	330.87	323.11	327.96	326.04	324.77	326.65	325.8	328.07	327.19	325.32	330.94	331.88	329.41	326.8	330.9	326.04	332.51	327.8	333.45	329.46	320.97	325.39	329.59	329.61	330	331.07	331.37	330.65	326.96	330.98	323.23	328.05	328.65	326.24	332.8	328.16	321.83	326.74	337.2	325.66	332.32	326.32	326.14	327.05	323.93	330.09	323.93	337.44	325.85
334.59	329.27	322.83	325.65	328.69	334.92	330.75	325.2	328.08	335.18	324.49	323.92	323.99	327.72	337.34	322.37	328.54	331.69	327.89	325.09	330	322.56	326.53	322.28	324.21	328.05	332.92	326.81	331.28	325.62	327.14	326.69	330.83	324.89	325.32	323.34	327.26	329.17	324.51	325.02	326.58	323.94	330.05	322.9	324.44	331.4	330.94	333.34	323.62	331.31
306.93	311.5	317.14	312.85	312.61	311.88	307.12	310.76	311.08	305.94	313.79	315.91	313.63	317.75	311.18	311.24	314.2	307.17	315.46	312.57	308.76	311.28	312.96	307.59	303.8	310.59	308.06	306.06	314.19	310.64	309.84	313.06	305.78	316.76	305.25	313.4	320.62	314.97	316.31	315.18	304.54	316.33	314.04	305.82	311.9	316.88	316.77	310.73	317	311.57
304.82	298.59	304.78	304.36	302.84	301.13	307.62	308.74	309.85	313.93	310.92	303.79	304.64	306.64	305.39	308.59	305.84	310.54	304.63	303.02	297.63	305.69	300.69	308.78	301.79	304.14	307.04	300.57	308.08	305.3	308.77	305.75	308.58	304.67	304.83	312.1	297.45	302.17	306.62	306.45	305.35	311.24	301.56	306.94	310.9	305.7	298.47	302.79	304.59	302.65
316.13	319.97	316.52	317.56	319.49	307	311.68	313.08	319.41	306.35	302.31	318.52	324.61	312.34	315.94	314.76	318.2	311.35	318.68	313.98	307.57	315.9	312.58	318.21	322.69	312.93	313.86	313.52	314.95	317.74	316.9	321.99	316.27	315.39	316.16	321.18	312.84	317.43	315.59	320.05	308.48	314.36	312.23	308.64	315.64	321.3	318.05	316.26	316.34	314.12
313.8	316.64	318.62	315.72	313.39	312.12	323.74	324.17	323.8	320.36	315.33	318.59	324.39	312.6	317.86	309.81	316.11	323.73	314.64	326.16	321.58	323.12	322.01	320.59	317	317.96	316.83	322.24	320.86	312.85	318.42	313.29	317.87	320.13	324.92	317.5	321.84	315.44	327.04	316.27	326.35	318.53	316.25	321.02	326.12	323.67	317.93	315.03	325.82	319.27
312.56	314.35	315.76	309.99	315.07	312.53	311.04	312.74	318.88	306.43	312.38	301.34	314.53	314.15	307.97	311.41	308.88	313.31	311.52	317.83	313.88	308.64	315.61	316.82	316.72	308.52	312.54	307.1	311.13	311.36	312.66	314.44	314.56	311.15	313.06	310.95	312.63	309.44	308.28	307.22	314.7	318.81	310.82	315.47	315.89	310	311.02	314.77	309.7	309.51
308.93	312.73	312.58	307.1	313.98	316.31	310.9	314.34	309.47	314.26	315.33	306.49	315.52	314.55	323.88	319.02	304.49	312.23	313.83	311.9	309.36	317.34	306.57	308.57	318.37	322.5	306.2	311.6	318.76	318.39	314.31	316.67	315.71	316.9	315.27	315.2	314.49	316.3	308.14	308.99	313.82	317.63	319.99	309.3	313.56	317.31	310.45	313.07	310.89	309.96
314.98	319.36	319.14	318.4	315.05	321.52	318.3	318.47	320.95	316.62	313.92	325.7	319.49	320.53	322.47	322.73	321.71	325.5	321.46	320.15	325.2	319.31	315.76	316.91	322.51	317.85	320.89	321.41	323.6	315.04	321.19	321.42	309.81	317.31	314.83	316.75	315.98	316.62	319.67	316.97	324.73	327.8	315.56	323.48	326.61	321.51	320.17	316.71	320.39	319.77
311.7	313.09	315.73	306.79	308.85	313.51	308.27	318.56	314.03	314.13	308.88	319.1	313.99	307.35	310.79	312.21	313.53	314.32	314.43	310.46	317.12	311.99	308.7	312.91	307.2	307.08	311.66	313.18	311.72	308.41	316.38	319.26	310.35	309.53	306.07	313.57	315.82	316.8	311.13	312.89	311.79	304.99	313.92	300.3	315.22	308.92	309.33	309.3	312	309.24
305.57	311.94	309.51	301.51	312.21	314.17	307.97	313.96	307.49	314.48	311.69	310.61	312.83	305.22	305.76	314.71	305.81	303.19	307.42	310.68	308.29	314.25	320.08	313.89	309.18	312.46	301.74	311.44	316.76	311.53	311.36	310.8	316.08	312.48	308.45	314.42	311.45	310.75	312.02	315.16	316	304.66	312.14	307.45	308.41	304.94	315.84	306.32	301.23	316.53
291.41	295.78	294.98	292.37	301.73	296.87	294.65	303	292.35	297.16	293.98	292.29	294.76	292.46	296.74	296.96	296.44	298.14	297.73	297.99	295.22	287.35	303.18	296.1	300.63	294.17	298.7	292.96	295.04	289.68	295.34	290.72	297.42	297.23	298.5	299.86	295.92	297.89	297.35	289.42	302.85	292.65	293.82	286.89	298.01	290.95	294.95	288.81	292.44	293.14
311.67	306.97	315.65	313.67	308.48	308.38	316.13	306.19	312.64	314.79	317.74	310.84	312.99	301.12	310.85	312.82	319.06	318.73	313.78	310.48	309.11	321.02	309.74	308.36	306.66	310.53	310.99	313.64	305.59	312.71	306.83	310.25	315.32	306.81	323.98	304.32	313.2	315.59	315.17	312.41	308.74	310.53	310.47	314.67	311.28	312.82	311.73	311.98	306.05	312.87
305.63	299.77	305.64	304.97	298.94	299.76	303.99	304.34	300.71	299.02	303.33	305.93	301.19	292.38	306.12	310.21	304.82	304.78	302.69	309.24	307.34	308.22	303.06	302.44	302.35	298.31	305.12	304.59	300.49	301.12	298.16	305.99	298.99	301.75	299.78	302.9	301.3	308.17	305.78	305.53	300.95	306.17	305.04	302.4	302.44	307.45	303.8	300.99	303.82	305.18
312.74	314.18	313.65	316.76	317.04	315.36	310.06	314.18	304.56	311.86	311.18	307.99	316.7	314.52	313.01	322.7	315.66	310.97	313.53	311.33	319.88	314.23	317.86	313.76	318.85	313.88	311.85	308.47	317.63	327.06	315.31	314.41	311.04	317.09	314.58	314.49	312.14	309.1	319.46	315.25	316.59	318.26	314.63	319.06	324.53	319.43	317.03	313.7	312.19	305.81
299.84	306.85	295.83	295.8	301.74	312.71	301.14	306.18	303.69	313.17	307.92	305.07	302.31	300.84	304.59	302.07	305.06	308.06	303.5	306.55	305.38	305.08	308.44	302.05	298.62	303.39	313.17	307.76	303.57	307.74	305.31	304.43	307.87	304.62	304.02	300.96	304.88	296.72	303.39	308.2	305.83	304.17	299.34	296.82	295.44	304.58	311.91	305.18	301.57	305.99
331.05	330.42	321.99	326.02	317.59	326.06	327.44	324.3	329.76	323.5	326.85	325.3	328.81	324.21	317.76	323.98	328.86	325.99	324.33	323.57	333.28	322.88	328.02	328.14	325.8	322.38	324.76	330.1	332.26	329.39	324.4	323.01	330.77	323.12	330.05	323.51	322.11	329.28	334.12	320.45	319.61	321.78	329.79	329.41	329.33	319.97	328.27	317.09	327.34	328.85
300.08	304.01	299.91	304	304.26	306.97	302.71	302.3	298.52	305.26	302.55	305.63	305.04	304.36	302.91	297.97	306.89	296.99	300.08	303.35	305.76	302.85	304.79	303.1	307.88	301.32	306.68	300.02	300.79	313.13	304.23	300.93	307.31	301.72	302.77	301.42	312.63	302.07	298.66	306.76	301.77	301.33	299.1	313.76	304.17	301.48	306.59	299.06	300.15	299.97
323.6	315.6	330.26	330.62	323.89	331.19	324.6	325.55	328.53	322.06	323.1	329.32	316.94	326.42	325.43	324.34	321.2	326.74	327.47	331.9	323.64	323.87	332.9	325.61	327.27	325.43	311.82	316.48	324.01	325.64	320.54	324.04	319.15	323.31	319.88	322.52	325.53	324.24	326.87	323.51	331.54	325.69	324.67	324.47	335.17	322.56	327.58	328.85	329.98	320.8
320.83	312.79	321.09	320.56	317.82	315.47	315.19	319.19	315.07	319.84	317.28	314.16	316.22	321.25	314.75	313.45	314.36	327.04	321.9	316.04	316.48	316.86	314.7	315.56	309.04	313.07	310.91	314.67	310.68	313.5	316.12	313.32	316.26	316.9	310.62	316.57	312.88	319.27	312.01	316.39	315.14	309.01	322.63	318.85	312.1	317.38	319.8	315.56	312.96	318.56
318.89	320.15	319.06	315.41	315.56	316.11	316.83	308.93	317.61	318.01	315.35	311.25	311.91	313.64	315.72	317.34	314.61	310.66	317.37	309.94	304.6	314.58	317.12	316.3	323.14	315.69	323.08	314.5	320.11	313.93	324.74	317.56	314.41	307.43	317.44	318.9	319.48	314.86	313.79	318.71	315.06	314.13	317.82	318.72	317.41	314.91	317.56	311.43	314.8	326.06
299.74	298.92	305.19	299.15	305.19	300.18	304.19	304.54	301.09	308.3	298.05	311.1	304.37	297.89	306.55	304.67	299.74	309.44	299.68	303.13	301.61	300.03	301.9	298.92	305.11	304.26	301.76	305.26	300.9	311.15	300.96	302.5	297.22	306.37	306.46	311.1	304.9	303.68	310.9	303.43	303.65	298.51	301.55	303.02	303.11	311.7	302.36	300.96	301.2	307.51
298.67	293.59	296.01	291.5	297.19	301.83	297.39	299.01	297.61	297.93	300.65	296.31	293.85	293.34	300.89	298.64	302.93	293.45	289.33	291.21	297.4	296.63	299.59	303.61	296.93	298.31	301.63	293.31	301.2	296.39	294.66	294.18	296.65	302.45	290.31	297.65	300.19	299.97	296.21	293.4	298.81	294.54	305.98	302.85	296.25	290.92	301.63	299.49	293.45	300.38
323.34	319.42	320.63	319.12	319.85	318.58	312.51	318.37	318.68	322.23	323.1	321.63	317.2	321.36	323.7	322.49	320.18	318.38	316.5	315.98	315.88	318.41	321.62	328.63	320.93	322.35	318.29	316.02	326.21	316.71	323.15	315.41	320.11	319.93	315.33	325.76	315.65	316.4	316.87	318.07	324.46	316.48	317.11	321.13	325.42	320.69	319.3	317.72	315.53	316.06
314.1	295.87	308.23	303.28	300.34	312.63	307.65	297.15	308.13	304.39	301.53	305.58	298.52	303.67	305.64	303.94	307.46	307.31	303.81	301.82	305.1	300.14	312	302.94	302.65	306.37	304.1	307.04	306.93	304.95	305.75	300.15	310.89	301.63	305.78	309.53	306.18	308.56	308.73	309.05	304.92	306.27	312.52	305.87	310.44	310.1	299.59	309.38	308.71	306.92
312.23	315.57	312.69	310.83	312.27	307.24	314.48	301.93	311.57	315.1	314.48	313.5	322.95	311.85	313.19	317.66	312.56	312.05	306.03	321.17	318.2	308.9	311.1	315.63	312.19	311.98	312.87	305.9	313.57	312.21	304.09	318.09	311.23	311.22	304.88	307.34	306.18	310.2	308.24	307.89	310.86	315.39	312.18	313.72	316.22	308.9	314.63	310.1	310.12	316.65
332.04	331.3	330.49	325.02	322.49	328.59	327.18	330.31	326.2	323.02	329.59	330.63	325.82	329.54	326.61	328.25	326.19	325.35	326.84	323.86	328.72	322.78	324.35	327.08	325.55	325	321.08	330.34	326.94	321.41	329.17	335.57	324.15	327.82	322.56	329.8	327.1	332.2	327.74	332.9	326.07	328.44	323.42	320.3	325.14	331.44	329.41	335.85	320.79	326.75
307.54	318.43	317.55	306.52	316.16	303.39	311.38	308.42	304.46	312.16	312.84	312.73	316.7	316.76	308.42	322.01	308.29	315.21	310.07	319.11	312.6	310.02	313.48	310.86	307.33	309.01	313.1	312.4	311.55	316.93	312.77	316.38	314.06	312.48	310.61	309.66	306.79	310.58	311.93	301.81	314.06	310.38	306.26	310.98	313.21	319.21	309.52	307.89	306.43	317.57
310.57	308.97	306.08	302.53	304.38	303.54	305.45	311.61	308.44	311.4	305.72	312.29	300.33	301.23	304.71	306.28	305.66	297.45	299.27	305.42	308.76	304.52	310.28	312.97	303.83	303.9	304.73	301.15	305.93	305.28	307.07	305.39	300.87	300.94	306.64	302.85	302.37	302.94	304.16	302.81	307.71	296.49	306.95	302.5	307.7	304.99	305.07	308.57	303.33	302.99
308.68	303.32	313.72	308.25	305.67	314.07	304.58	312.05	304.47	317.48	307.81	310.8	298.17	299.1	310.06	305.99	312.51	308.2	307.42	303.11	304.16	302.71	299.16	295.1	301.52	316.12	313.4	309.95	304.58	305.92	309.41	309.67	308.41	304.96	313.3	306.46	310.22	303.88	307.27	304.09	310.45	308.45	308.45	304.66	312.78	302.53	314.5	302.8	310.89	305.18
320.07	315.33	315.24	312.76	310.55	316.68	311.8	312.53	310.85	316.76	315.29	314.33	312.4	320.08	319.33	321.05	317.39	318.48	312.22	318.99	315.3	310.71	310.29	320.65	311.59	313.51	317.42	317.71	319.91	309.34	313.77	312.63	318.03	310.59	318.35	310.91	314.36	312.01	312.52	319.37	316.95	312	315.2	313.82	313.88	315.65	313.82	313.65	312.01	310.09
308.41	309.29	305.45	306.79	301.95	302.21	305.07	308.88	310.73	306.37	306.2	309.54	306.12	307.11	314.37	308.72	306.12	314.75	301.94	310.36	310.14	302.59	303.84	307.54	304.31	301.51	306.83	312.68	305.97	305.77	310.79	299.04	310.73	308.33	307.3	303.29	309.14	307.59	310.85	312.16	308.17	308.65	308.92	306.76	313.02	308.39	307.01	307.38	312.24	304.73
308.12	294.28	300.06	312.95	303.28	305.27	307.85	304.39	309.11	300.55	307.98	300.97	313.33	300.53	311.34	296.46	300.41	302.15	300.8	304.89	306.86	300.91	303.11	303.11	296.26	303.22	308.17	296.75	302.04	300.55	295.05	307	303.55	303.53	301.61	306.95	305.11	303.29	295.63	307.12	304.78	305.95	297.93	302.61	305.15	306.73	302.08	311.76	299.2	304.39
306.43	308.78	303.35	306.43	301.14	300.66	292.48	297.04	302.98	300.83	304.67	306.08	301.13	299.47	304.15	299.18	299.92	297.84	309.49	298.97	302.88	298.56	300.55	300.26	303.08	311.38	303.42	295.76	306.84	303.9	306.99	300.23	305.62	303.57	297.98	305.96	299.68	303.75	301.25	307.16	305.15	300.41	306.46	306.38	296.65	295.62	297.81	303.59	310.29	302.29
306.86	309.13	306	305.42	302.56	309.37	310.48	307.85	306.97	302.83	307.83	301.95	304.93	301.79	308.85	304.99	304.9	299.5	298.71	305.41	298.66	302.61	301.48	306.82	301.81	305.2	300.76	296.92	305.38	309.91	307.57	305.53	307.2	299.78	305.6	306.91	305.44	304.82	307.64	318.88	307.11	305.8	306.45	301.84	302.76	302.43	310.81	305.11	308.38	309.6
306.04	309.96	298.24	300.55	305.66	304.42	298.91	307.77	302.97	309.46	305.86	303.76	301.71	302.01	311.61	301.65	304.04	300.58	302.72	302.01	298.46	298.41	302.2	302.26	299.7	299.97	304.3	301.84	302.13	303.23	306.78	299.12	295.55	307.35	304.88	306.57	309.02	299.41	299.18	304.72	299.84	301.05	297.41	310.27	302.01	308.43	298.97	303.78	295.95	309.46
304.03	300.77	305.5	302.66	293.16	299.49	304.89	293.41	300.51	292	300.51	298.22	295.01	301.49	295.73	296.85	304.59	302.13	295.92	297.94	301.79	304.12	300.62	303.06	305.35	306.81	300.44	297.7	296.78	296.93	294.52	300.47	305.51	298.62	296.16	297.19	301.73	307.69	305.6	298.15	297.95	303.64	299.49	299.77	299.31	307.64	303.07	299.84	298.09	299.91
296.23	305.09	309.46	301.12	301.1	306.91	306.52	302.64	297.01	304.8	305.43	303.73	300.43	299.82	299.04	301.74	304.08	306.35	304.38	304.48	306.69	308.87	299.53	300.29	310.51	303.17	307.01	301.87	305.85	309.13	307.89	309.88	304.62	307.28	300.34	300.54	303.12	300.76	309.93	296.79	304.73	300.39	306.94	305.78	299.09	298.85	310.76	304.01	302.34	306.86
306.14	308.67	308.16	304.41	305.7	303.98	302.51	297.77	308.12	305.6	312.88	306.49	307.22	303.71	301.14	295.91	299	309.76	298.2	302.3	303.44	295.28	305.26	304.78	304.53	303.48	308.77	303.02	305.37	297.98	302.48	305.95	308.69	307.44	299.5	301.93	302.29	310.93	304.88	302.36	304.26	305.59	298.28	292.84	304.65	305.68	303.65	304.26	301.21	311.19
306.66	312.75	317.59	318.56	315.39	311.7	314.65	311.01	317.01	319.14	315.85	316.01	319.28	315.7	313.13	319.01	312.29	315.68	317.66	313.13	311.7	315.98	312.16	307.62	305.31	308.99	312.38	309.59	309.12	317.43	312.23	317.7	312.97	308.56	316.12	313.96	313.3	313.24	306.93	311.96	310.83	312.13	315.65	315.15	313.42	315.47	322.83	320.38	316.3	323.84
320.06	318.75	317.23	319.65	320.31	318.15	317.14	313.59	316.31	308.3	318.76	319.62	318.95	315.07	308.96	310.92	318.38	318.45	319.22	314	314.56	313.32	325.97	314.15	321.65	314.28	319.21	317.81	311.96	324.03	313.48	316.24	314.8	312.72	324.54	321.33	317.67	322.09	321.05	320.08	315.81	315.94	326.12	320.04	315.73	318.76	316.07	319.7	316.29	310.05
305.35	303.29	311.16	305.61	305.01	302.37	305.65	302.56	295.56	303.19	303.59	302.98	304.1	300.71	303.04	298.61	302.62	299.96	305.27	303.43	304.26	305.69	307.56	310.16	302.74	309.86	303.67	299.8	295.61	302.55	300.12	299.53	303.15	308.46	303.2	302.12	301.46	305.46	300.78	292.38	298.96	305.35	297.63	303.03	306.31	299.05	308.2	300.86	298.69	302.81
304.91	291.43	296.96	299.99	295.22	295.21	297.23	301.5	295.52	303.02	304.69	296.97	296.73	290.79	301.28	299.7	296.87	286.9	294.36	303.67	288.76	293.56	292.98	296.34	296.71	299.78	301.66	293.33	296.22	300.73	300.03	293.44	294.41	293.29	294.27	293.37	297.87	297.38	300.68	291.66	309.68	293.61	296.7	296.62	297.22	298.75	294.52	294.34	302.72	294.23
304.61	305.39	304.47	295.24	301.64	302.67	307.63	299.13	302.48	299.79	308.55	302.39	309.38	297.05	310.56	298.51	301.5	305.25	305.23	304.45	305.06	309.02	303.51	306.33	303.1	306.8	308.7	305.36	307.26	308.5	300.71	296.7	302.07	303.55	300.5	310.18	300.48	299.18	294.67	300.46	305.64	301.97	301.94	305.6	302.58	302.17	308.5	302.83	297.22	299.3
300.04	299.06	308.6	300.45	297.15	303.61	300.21	308.69	299	306.15	304.82	304.44	300.87	304.49	304.84	302.02	296.8	300.08	301.77	300.93	301.16	303.51	300.03	299.21	298.04	307.05	301.79	305.36	296.34	301.67	297.27	304.27	305.3	307.96	297.14	301.27	301.64	300.4	302.89	302.16	294.98	302.18	301.29	309.96	309.19	302.12	303.36	303.07	304.57	298.25
300.72	308.68	309.23	310.64	301.09	299.38	296.7	307.38	303.66	302.11	305.57	303.11	300.69	298.5	307.44	308.96	298.6	297.41	302.88	303.77	310.46	300.7	299.57	310.71	311.04	301.26	300.02	306.52	305.17	303.92	300.22	304.86	297.21	302.55	305.02	305.19	305.01	301.07	299.98	304.62	307.35	305.82	308.95	308.14	308.43	307.83	306.36	307.43	306.03	305.97
318.39	314.32	315.62	316.43	318.32	314.02	313.52	307.39	321.45	317.71	315.21	313.02	314.71	311.73	315.11	316.18	318	312.64	316.52	314.52	313.07	319.3	313.46	322.88	314.93	314.95	319.18	317.21	317.25	318.57	314.79	314.82	322.03	322.05	316.88	315.16	314.43	311.44	321.32	315.61	316.11	312.44	314	318.76	310.75	310.41	315.11	314.16	322.86	308.47
322.57	324.72	327.67	328.46	326.52	322.36	323.84	329.19	324.77	321.39	327.59	332.01	323.13	322.93	323.36	325.51	321.21	323.8	331.77	321.62	324.84	331	333.12	326.94	327.23	324.04	325.28	331.53	321.38	325.85	330.65	323.54	327.98	327.03	329.08	327.52	317.44	321.87	331.98	326.19	324.26	324.38	320.27	325.2	326.98	322.53	321.02	325.82	327.67	314.86
300.26	303.03	315.31	308.46	308.69	300.83	309.5	304.21	297.14	305.93	304.66	314.56	303.13	309.86	304.26	297.4	305.95	310.12	308.15	302.02	302.19	297.29	309.41	305.02	302.97	304.45	305.65	302.84	310.36	307.95	308.35	299.81	304.05	306.49	302.87	305.68	308.11	308.65	300.43	303.13	298.57	308.04	304.95	311.28	303.2	305.5	306.43	311.26	301.64	305.59
305.3	299.55	306.7	307.12	307.85	295.13	295.58	297.15	301.96	297.87	305.67	292.52	302.01	295.28	300.89	303.73	295.56	297.02	300.61	297.1	300.88	293.91	305.22	301.22	302.46	302.63	295.99	304.56	297.68	298.35	301.04	300.34	300.47	296.77	297.54	298.35	299.79	301.88	300.38	303.33	301.15	301.57	294.94	302.01	304.25	297.12	298.44	300.67	290.35	304.32
327.89	325.13	326.04	329.44	327.57	331.2	326.45	331.51	324.4	325.41	329.26	335.31	325.65	330.68	330.16	330.34	328.08	330.84	321.61	331.48	334.9	323.49	329.39	326.97	332.42	321.81	338.35	327.12	332.29	323.63	329.66	328.02	324.84	328.86	326.2	336.24	329.24	333.87	325.98	334.59	328.59	324.66	332.82	325.25	332.15	324.68	330	329.06	331.36	328.32
315.21	322.51	308.48	319.9	306.23	300.85	314.17	314.2	311.74	316.3	316.09	309.86	318.56	314.25	309.24	316.14	317.81	309	313.46	309.06	320.2	307.88	312.2	322.89	319	313.01	308.43	311.88	310.15	309.78	317.51	315.79	320.84	312.7	314.17	322.3	320.7	308.05	315.4	317.34	312.61	312.65	316.87	313.44	315.5	310.11	320.58	313.86	311.81	309.19
321.08	320.96	314.35	314.36	317.06	319.83	313.46	314.61	316.31	322.87	311.48	316.84	317.48	318.54	316.7	322.63	315.67	317.36	316.8	315.21	316.16	316.78	320.08	324.17	322.24	310.69	318.73	317.73	309.11	311.51	319.85	315.1	322.76	314.9	317.07	318.42	314.89	321.46	314.36	317.05	316.36	310.76	324.13	309.8	319.34	316.27	313.55	315.32	322.18	323.08
305.53	312.47	311.21	306.27	310.43	309.34	310.52	308.28	310.66	309.66	304.73	306.77	313.42	314.24	306.75	303.73	306.54	301.02	307.5	311.95	309.24	312.03	304.02	308.46	312.13	310.07	307.95	307.55	315.46	311.16	308.93	312.86	303.65	305.99	312.97	313.59	316.92	308.61	308.79	310.29	301.18	307.66	308.6	305.89	312.84	307.81	308.69	316.74	314.85	303.86
302.38	306.22	302.24	301.34	307.15	305.39	301.47	301.17	297.9	304.93	304.67	299.55	308.77	299.47	307.33	303.72	306.84	302.93	306.58	304.13	303.69	305.41	309.26	304.27	312.87	303.37	306.98	303.93	310.08	308.75	307.54	305.74	302.23	308.52	305.48	313.31	311.96	303.85	307.77	309.38	309.75	304.24	301.54	301.89	311.19	314.43	302.26	298.87	300.18	302.84
314.02	306.54	309.28	315.6	309.29	315.47	316.53	318.54	313.26	317.84	312.93	314.86	313.54	319.01	311.88	305.98	310.19	311.79	314.24	306.45	308.67	317.43	314.23	311.67	320.39	310.62	308.52	313.82	310.84	304.88	312.42	312.4	304.97	317.88	304.55	312.69	314.61	311.78	318.37	313.84	310.89	312.81	313.89	315.66	312.64	308.33	315.92	316.9	311.21	316.6
311.4	311.7	309.02	301.39	311.74	305.16	303.27	309.09	306.82	302.98	302.75	300.81	302.98	311.59	313.58	308.16	303.42	296.78	310.24	301.44	302.25	303.58	304.4	303.7	306.33	298.61	309.23	308.53	308.95	308.58	305.56	304.9	305.23	304.12	302.77	306.83	305.42	308.68	310.28	311.36	308.87	301.24	305.51	303.54	310.33	304.9	305.01	306.48	306.5	309
300.18	307.08	309.65	301.47	300.84	305.74	298.12	302.68	304.36	301.47	303.56	301.51	306.52	307.21	308.15	307.03	299.05	309.29	306.05	310.2	299.4	302.58	293.99	303.44	302.92	301.05	308.73	303.03	299.1	301.96	298.45	302.6	299.22	301.83	304.35	304.52	301.8	307	301.67	304.28	304.32	301.99	302.32	302.66	303.37	303.06	301.07	302.47	300.96	302.21
308.53	308.76	299.25	299.67	303.49	301.99	297.74	298.05	297.07	297.62	300.45	308.02	312.51	301.31	302.47	302.42	309.62	309.67	307.96	304.57	303.82	302.47	303.05	299.87	304.29	303.07	307.15	309.44	303.21	305.79	305.07	298.38	301.05	303.15	301.54	307.95	299.68	303.7	295.75	310.9	305.76	311.65	300.61	300.5	295.43	297.37	297.08	308.18	299.28	297.75
313.35	308.03	317.87	311.29	319.39	311.94	308.92	306.59	321.33	307.96	310.73	317.46	315	310.96	307.06	311.19	317.47	305.96	316.49	315.51	320	313.55	317.69	307.77	314.05	316.51	315.69	317.15	313.24	317.89	315.48	315.49	314.13	315.8	312.93	314.63	315.64	309.44	316.49	314.98	312.96	315.18	318.35	314.86	316.19	312.97	314.4	316.2	315.68	316.7
310.91	311.44	315.18	309.6	312.51	310.92	313.62	317.81	305.78	309.48	312.77	307.54	318.34	310.41	311.01	310.8	318.01	313.68	306.08	315.78	318.17	318.63	320.17	305.56	311.8	317.64	306.9	312.32	317.7	308.95	305.03	314.06	313.44	313.07	310.61	309.44	314.13	312.74	320.4	310.1	308.72	312.74	321.72	313.51	316.2	312.39	316.12	304.66	320.03	309.71
315.38	306.42	311.32	307.67	312.02	309.21	314.02	307.38	307.37	314.44	317.27	311.43	308.33	311.05	308.65	315.02	310.55	316.17	310.52	310.81	315.56	311.34	306.71	306.69	311.51	308.11	310.86	313.19	309.34	312.3	306.68	314.85	309.41	313.67	312.04	316.26	312.76	307.1	305.64	311.41	313.22	305.76	315.36	316.27	306.87	300.13	316.22	308.45	308.9	306.09
307.19	307.4	313.25	307.2	311.41	317.08	303.31	309.6	305.49	312.61	303.41	305.54	307.85	306.72	303.16	300.13	298.9	301.82	306.07	303.24	307.03	308.27	307.27	305.86	304.05	300.05	306.51	306.12	308.04	306.76	300.13	297.82	309.13	312.79	306.51	303.81	309.44	313.54	312.6	307.07	307.47	305.62	314.42	315.32	301.06	304.75	312.72	305.57	310.13	312.14
306.02	304.61	306.03	306.32	299.57	298.67	295.98	299.43	299.65	304.04	299.21	300.63	302.76	307.25	297.31	299.72	302.59	299.77	300.72	299.34	302.28	302.76	306.15	304.7	304.37	300.59	304.29	305.01	302.91	300.9	307.99	303.98	302.61	304.35	302.17	300.38	304.26	298.25	301.03	306.74	296.31	304.01	302.17	305.35	301.21	302.97	303.34	298.88	299.38	304.28
308.57	302.66	311.9	306.14	302.34	305.68	305.95	304.06	304.47	306.51	300.91	310.78	310.5	304.52	300.89	307.61	313.57	308.27	302.01	300.95	308.02	307.22	296.7	301.62	309.03	301.52	304.36	304.85	305.92	300.95	307.64	303.09	306.18	300.45	308.09	306.46	305.12	311.29	303.75	303.6	309.12	303.32	299.06	296.69	305.52	308.69	306.95	304.05	309.18	306.49
308.08	310.55	315.11	310.21	316.92	306.03	311.03	309.62	302.93	311.57	314.22	317.15	302.45	308.91	307.15	313.64	317.89	307.87	311.8	303.03	309.6	304.16	316.58	312.26	304.03	312.13	312.55	308.35	310.95	315.62	312.12	312.98	313.3	307.15	313.35	311.25	315.02	313.52	309.6	311.53	301.49	311.57	313.13	310.5	304.35	313.75	305.15	313.75	305.51	314.48
290.61	295.94	296.79	296.55	291.66	293.18	297.81	294.4	297.6	296.88	295.72	294.11	295.96	296.79	299.9	291.08	294.53	295.97	297.29	294.51	297.01	297.09	292.84	294.08	296.02	299.19	292.86	296.61	291.4	300.04	289.3	290.56	287.59	288.83	298.3	300.04	302.92	296.56	292.57	292.43	296.95	288.18	303.18	292.16	294.1	298.84	293.44	299.42	298.21	297.96
293.1	294.86	295.02	295.47	299.41	293.11	297.72	291.98	300.2	294.98	297.94	297.32	300.36	291.03	293.3	297.32	294.39	292.66	294.66	292.71	295.8	298.93	286.63	292.9	289.71	295.27	295.72	295.44	298.24	300.28	293.81	296.78	299.26	298.97	295.54	296.34	296.77	296.55	295.05	299.42	300.73	298.46	292.98	296.94	295.5	296.81	291.79	298.2	292.19	293.31
329.19	334.65	330.07	329.71	326.96	328.56	331.75	323.96	327.58	325.4	333.24	326.8	328.87	329.82	326.72	331.4	331.23	324.63	331.63	329.51	329.28	325.44	331.74	331.89	318.71	331.8	332.78	330.98	323.49	329.35	323.1	328.75	327.41	329.73	329.57	321.31	324.25	337.98	330.86	325.95	328.02	327.37	325.37	330.29	327.82	326.62	328.04	326.3	329.77	325.51
314.41	319.66	314.92	312.52	319.34	312.2	314.86	313.34	311.11	313.46	308.47	312.98	313.44	313.69	317.29	309.34	310.85	305.89	304.38	312.49	309.5	309.63	317.35	320.05	314.37	318.74	311.78	312.04	312.27	316.06	318.31	312.58	317.21	316.22	316.56	313.78	311.61	303.01	311.52	318.66	315.66	312.2	314.8	316.47	314.27	312.51	311.12	307.52	316.14	312.62
303.47	305.74	305.45	299.31	306.08	300.78	297.08	306.1	305.83	292.89	298.11	298.62	294.69	300.24	302.34	302.46	300.19	305.79	302.23	299.61	308.7	305.63	305.76	296.17	304.72	305.09	299.65	304.21	302.78	298.21	304.12	297.49	301.96	308.62	292.35	301.63	308.48	298.12	297.81	301.38	301.82	301.64	307.25	303.42	296.32	298.67	296.26	299.52	294.51	296.93
312.27	315.62	307	307.72	304.4	309.47	306.62	311.41	313.23	308.85	308.32	316.32	317.37	315.62	311.49	321.23	318.66	311.78	314.96	317.06	309.93	315.87	315.39	311.85	318.14	312.92	311.62	312.89	308.41	314.73	313.16	309.55	313.57	310.24	310.25	315.86	313.09	323.27	315.88	310.74	314.62	313.83	314.66	311.05	306.27	312.44	313.63	312.81	307.86	318.93
311.08	313.67	311.61	310.12	311.62	314.05	319.72	314.65	317.76	313.54	314.39	311.09	317.55	310.35	314.05	313.77	312.08	310.97	316.96	313.96	317.65	304.21	313.5	319.41	311.95	309.29	312.47	314.84	312.7	313.37	314.2	316.65	317.35	322.02	314.7	319.2	317.82	312.96	314.68	315.63	308.77	310.87	314.27	306.6	314.45	313.15	317.2	314.32	312.55	312.82
308.86	310.32	312.59	320.23	310.33	317.05	306.97	309.92	306.81	307.07	314.42	316.42	313.36	316.68	315.91	317.89	309.96	317	314.62	314.12	317.8	311.15	315.62	317.5	318.45	315.1	315.31	313.44	315.6	307.41	306.62	315.02	311.2	320.57	315.77	313.91	311.19	317.07	318.74	317.05	312.53	306.38	311.23	310.57	317.95	322.26	318.53	306.26	309.28	305.46
314.84	309.68	313.17	312.31	320.9	309.11	310.07	311.71	318.57	312.47	310.01	311.89	310.96	319.49	307.89	312.69	310.55	316.11	305.22	314.42	312.73	309.39	317.15	308.93	312.69	310.39	316.29	315.51	318.56	314.27	316.57	314.77	315.86	318.97	319.19	317.57	320.89	317.99	317.62	316.35	318.43	318.96	314.24	316.99	316.73	312.87	311.36	320.38	316.54	319.86
326.03	324.95	332.33	329	335.8	328.29	327.38	322.9	320.88	326.4	329.45	324.01	330.03	330.46	332.47	330.62	328.27	329.91	324.73	328.97	329.86	332.74	329.07	328.3	321.51	328.62	329.49	323.73	323.2	326.75	329.26	324.48	328.71	326.76	327.5	319.96	333.08	324.3	333.21	324.28	324.33	332.61	326.77	333.16	324.42	320.92	331.69	333.1	327.66	331.34
307.86	307.93	307.77	310.44	306.77	313.52	303.02	309.38	302.93	304.81	305.79	303.2	312.87	313.36	307.95	310.28	307.89	302.13	306.62	304.02	307.04	309.76	310.96	310.62	302.95	314.86	305.29	305.94	304.62	307.86	308	305.41	304.07	302	308.39	308.83	313.98	304.3	309.27	306.12	314.78	310.68	303.11	302.18	312.5	301.87	307.89	309.25	303.83	311.09
318.92	306.6	317.14	315.06	319.6	318.08	314.75	307.57	309.56	307.97	311.35	314.61	306.12	313.29	310.37	312.74	311.71	307.58	312.64	312.64	314.19	311.5	308.02	307.02	315.16	315.69	312.35	311.52	312.55	316.54	312.63	300.98	306.49	313.42	311.53	312.59	308.04	317.68	315	312.45	307.77	303.23	306.72	312.73	314.68	311.4	312.48	307.01	309.16	305.88
314.44	308.04	315.75	311.95	318.42	311.37	311.02	311.8	313.34	313.3	312.9	310.67	311.45	319.39	310.03	320.5	317.68	308.59	317.54	315.65	309.18	311.9	318.25	309.42	311.17	312.14	315.9	311.41	317.13	311.33	314.48	314.81	314.54	314.27	305.95	314.01	307.15	315.51	309.97	312.93	318	312.89	317.39	312.59	306.78	312.47	317.22	314.04	314.17	306.13
317.17	318.21	323.36	317.3	313.09	308.91	316.03	317.94	311.8	315.5	311.01	315.89	314.53	308.72	313.47	320.33	310.32	317.47	310.24	309.6	312.29	306.61	315.39	308.73	310.56	313.72	311.11	319.53	315.59	318.83	319.22	314.84	308.69	310.79	312.78	312.45	308.84	311.06	313.9	306.92	313.91	316.09	304.7	306.55	315.76	310.02	320.81	313.03	319.64	311.08
304.43	300.46	305.6	302.69	303.59	304.29	298.36	305.85	303.14	305.82	300.54	307.14	307.42	302.73	307.37	303.4	296.91	296.87	303.24	297.15	300.48	303.44	311.51	305.8	300.04	299.98	300.94	307.8	302.65	300.07	299.39	299.17	305.13	308.18	298.18	302.5	299.27	299.93	302.74	307.33	305.44	299.53	303.47	304.35	301.48	301.89	305.59	304.05	304.69	303.95
323.77	335.64	330.35	329.3	325.28	331.83	327.2	323.32	335.27	329.44	333.57	329.35	325.48	326.82	328.26	328.17	328.4	324.09	327.9	321.36	328.89	324.8	322.04	327.64	332.52	327.98	331.8	334.62	330.69	324.91	329.43	329.12	326.71	323.05	324.95	326.81	327.38	323.76	326.08	328.41	324.24	329.64	322.47	331.8	330.23	329.4	325.9	320.55	327.83	328.88
313.87	312.65	313.05	320.33	312.08	318.58	316.15	323.81	308.96	319.18	314.98	307.27	316.49	313.01	307.3	311.66	313.3	315.77	313.28	315.8	319.4	320.54	312.01	315.9	309.89	314.16	309.06	310.13	313.28	308.76	310.6	317.75	313.24	314	313.52	310.69	315.58	315.84	315.78	317.88	319.9	319.56	319.92	315.1	314.69	305.71	307.75	316	309.75	313.58
316.72	318	311.13	316.4	319.21	312.51	316.1	315.01	312.25	310.45	312.31	313.3	310.4	317.78	324.16	317.62	311.88	312.02	317.66	312.05	321.16	315.58	313.37	314	320.95	311.92	321.99	319.25	322	320.27	312.11	317.06	313.14	320.3	311.11	318.46	312.02	315.76	313.95	316.94	316.8	316.69	306.83	321.98	314.37	312.57	316.62	314.96	309.32	312.41
307.83	309.96	309.31	310.32	314.95	316.67	316.62	314.35	318.41	317.29	306.25	313.67	311.6	310.51	316.85	313.69	314.08	307.56	321.13	310.86	310.26	315.54	316.06	312.36	313.3	319.93	315.56	315.7	319.66	309.45	313.28	317.18	309.92	313.03	315.05	316.38	312.46	308.44	317.25	308.69	312.87	318.44	316.54	318.48	314.05	314.25	300.91	318.09	311.93	314.84
314.18	315.02	311.56	316.88	309.33	315.33	307.02	307.94	314.71	312.9	319.47	318.95	316.36	310.18	313.31	317.01	314.4	322.39	306.15	316.71	312.67	311.93	319.56	314.58	316.26	318	312.14	313.8	311.33	317.28	317.48	321.8	309.47	315.39	312.02	319	311.62	316.91	314.11	318.08	311.29	319.77	315.7	313.31	313.42	314.97	310.1	313.07	322.97	322.39
316.34	314.93	316.63	318.45	307.22	312.41	311.38	305.45	317.12	313.77	312.72	307.23	309.57	309.24	314.04	315.88	308.67	312.63	311.56	313.58	311.5	310.04	318.26	314.33	314.05	308.07	317.73	306.96	314.08	318.11	316.94	309.17	315.17	312.93	315.66	314.83	319.99	316.51	313.72	317.92	312.92	310.54	315.96	311.18	310.37	322.52	314.47	312.89	316.69	311.35
314.66	318.41	318.03	310.27	309.56	316.22	316.46	322.35	318.65	317.15	316.97	308.6	312.56	314.86	308.23	316.26	318.54	318.17	309.55	317.49	313.83	313.73	322.33	311.47	309.41	321.48	319.44	314.77	318.91	310.38	320.28	319.33	314.86	313.14	313.5	312.47	318.06	319.4	318.8	313.91	308.79	317.87	308.68	309.42	316.05	314.68	314.15	320.15	315.01	311.63
298.5	303.06	307.86	315.76	302.03	302.77	309	303.43	309.16	308	308.48	304.79	298.6	305.77	305.72	305.06	307.22	303.68	303.85	306.06	301.93	305.73	309.84	309.38	306.65	303.5	311.22	312.39	300.45	306.36	301.2	308.62	306.15	310.87	308.83	304.21	299.58	299.77	297.15	305.01	295.96	308.82	307.35	310.79	304.61	314	308.14	310.67	303.85	310.51
302.5	314.82	307.36	309.09	307.7	306.4	314.92	300.38	302.11	305.2	307.71	308.58	306.85	304.96	306.44	304.41	302.64	304.78	307.61	311.73	306.74	313.2	303.65	304.21	302.25	305.07	310.61	304.11	309.25	307.47	303.61	306.82	312.61	304.41	309.61	309.73	304.83	306.23	297.69	304.17	306.68	304.06	303.13	311.76	307.16	308.46	305.14	306.71	306.85	303.83
300.23	298.29	298.51	298.8	296.21	302.97	299.66	305.08	301.91	302.78	303.37	293.79	300.63	309.44	300.89	299.42	295.16	300.03	300.78	298.49	304.52	299.71	301.07	301.37	299.62	299.95	298.31	296.43	297.76	299.28	298.08	306.01	297.92	293.98	297.2	296.88	301.98	302.55	298.57	302.3	296.6	298.59	304.65	302.65	304.83	299	301.44	296.88	297.39	294.63
294.28	299.69	293.44	290.02	292.05	290.71	298.03	299.31	292.54	288.5	298.61	280.76	293.54	296.12	297.14	295.5	290.14	294.95	290.95	294.82	296.85	286.21	298.94	291.82	294.19	300.56	295.83	291.23	299.15	291.54	291.97	291.32	291.87	289.22	299.16	288.86	296.23	293.99	299.57	300.31	286.88	295.22	293.96	295.97	292.02	295.5	299.82	291.05	296.5	298.57
302.51	300.11	299.15	297	296.26	305.2	309.66	291.25	297.54	299.17	297.12	302.8	306.12	299.96	300.31	301.55	299.55	308.82	303.6	305.9	302.94	299.13	304.46	300.33	312.07	292.94	298.38	306.13	296.08	306.12	296.56	302.32	301.14	303.08	304.99	296.6	307.42	302.5	299.91	304.34	299.99	300.23	298.88	304.47	302.51	310.21	302.35	300.06	308.92	299.59
318.49	312.35	314.25	318.3	316.52	314.45	313.71	309.68	312.37	315.28	316.86	315.34	315.43	312.87	318.91	316.27	318.39	317.9	309.31	311.94	322.46	314.6	314.42	313.05	319.92	312.91	314.22	321.4	318.3	319.72	316.42	315.85	318.93	313.2	321.46	314.86	314.06	310.47	311.88	312.27	310.05	319.81	321.25	313.68	314.71	317.21	315.58	319.1	315.49	311.01
317.04	309.35	309.03	317.05	314.45	321.54	313.04	311.52	317.29	313.12	313.53	315.02	320.88	311.82	311.38	313.42	316.53	316.53	326.46	314.85	320.15	315.67	310.07	312.1	309.96	314.59	312.09	311.27	319.17	317.83	314.05	316.22	317.47	313.66	315.77	320.32	312.34	317.03	317.21	311.8	312.39	321.66	311.84	313.5	312.24	307.86	306.95	315.29	316.74	305.24
307.69	306.15	311.36	306.19	304.41	309.38	297.24	303.31	305.71	302.91	310.8	301.76	307.79	309.4	301.7	300.74	308.81	304.22	306.02	306.19	301.83	299.47	308.48	299.3	305.18	309.46	303.71	308.5	307.52	303.81	304.57	302.81	302.57	310.93	301.15	302.97	303.05	308.95	302.65	305.85	302.53	302.1	300.59	311.32	302.42	305.26	310.68	307.41	308.24	315.05
323.4	319.31	318.21	325.57	317.65	316.36	320.58	319.24	311.77	315.59	320.83	322.73	314.86	317.82	318.98	318.14	317.93	318.22	324.04	312.46	322.14	324.33	314.76	322.22	318.58	324.83	321.74	315.24	318.55	322.77	323.38	315.93	318.93	318.28	318.36	317.95	318.31	324.42	306.47	318.78	318.63	323.52	317.71	328.83	315.83	319.22	320.9	321.87	317.75	314.7
290.44	291.23	298.43	296.84	285.73	297.67	290.95	295.47	295.04	302.5	289.05	292.19	293.64	286.96	292.39	295.57	289.72	297.5	294.35	287.29	289.76	292.83	293.33	298.34	294.58	300.93	295.46	299.33	293.28	299.29	295.02	280.89	296.08	302.34	293.02	293.15	297.26	300.73	291.2	299.54	285.65	291.83	294.12	291.47	289.37	293.85	295.58	295.89	292.87	297.53
308.26	300.39	305.8	303.03	298.04	295.43	304.74	304.43	300.45	305.03	305.46	299.81	305.38	302.23	304.02	299.85	302.22	301.78	295.69	301.77	305.89	313.44	295.11	310.84	305.34	305.83	308.47	309.24	307.53	296.9	307.46	303.06	298.17	301.38	303.31	303.51	301.79	306.19	300.96	305.35	299.34	304.57	305.23	308.41	304.44	308.46	299.57	303.75	307.49	301.67
312.95	311.6	304.89	301.57	315.68	317.55	311.36	318.2	316.25	313.93	308.14	315.98	313.26	314.48	306.14	311.45	313.39	314.35	317.76	316.64	318.58	315.2	311.16	315.07	308.74	316.05	308.06	311.01	319.06	307.75	309.75	316.29	313.05	309.91	310.78	320.04	309.45	311.52	316.39	309.3	315.18	311.7	312.09	313.41	306.75	317.14	315.09	307.92	318.14	313.56
301.93	297.51	298.79	298.4	302.43	304.3	300.08	301.76	301.74	301.19	306.21	306.78	307.72	293.35	294.5	301.85	297.73	295.53	297.43	298.94	299.78	292.78	305.48	294.94	305.5	300.84	304.27	300.2	303.24	300.79	299.53	296.24	305.45	300.76	306.46	300.3	303.43	295.57	291.43	298.09	301.8	294.6	299.92	295.46	300.07	307.13	305.79	304	293.45	301.83
317.83	327.09	321.57	315.79	324.91	321.15	319.22	317.56	319.97	318.85	320.01	321.66	316.03	319.62	319.42	324.66	322.14	314.67	317.66	316.66	316.36	327.6	316.9	317.6	313.95	325.1	311.23	317.21	316.97	314.95	318.23	311.34	318.33	318.87	320.14	311.2	314.38	313.83	313.86	320.77	317.75	317.61	322.2	325.69	307.9	321.83	322.68	320.22	320.05	323.98
310.73	319.31	311.82	316.63	308.02	308.83	317.35	312.08	299.92	304.09	315.04	308.61	305.54	312.02	313.92	310.29	312.46	313.43	313.76	312.87	306.81	318.53	308.81	315.6	316.82	313.46	312.33	313.34	312.28	305.8	307.65	318.5	314.63	313.37	312.14	306.72	309.79	313.89	309.08	305.61	305.09	309.53	310.06	316.08	303.11	311.21	307.78	308.21	314.06	313.46
314	321.09	317.86	316.97	314.41	314.78	308.76	315.35	315.45	314.34	315.77	315.82	315.61	321.96	319.6	313.73	313.81	314.57	315.15	313.69	314.8	314.56	313.2	316.02	315.9	309.94	311.62	316.44	320	311.22	319.44	307.45	315.06	311.17	309.69	313.37	318.63	321.28	316.74	323.62	314.97	320.54	316.62	319.07	311.53	313.57	307.97	312.91	314.57	311.74
302.81	301.58	307.08	310.12	301.66	302.7	303.06	301.6	305.41	309.28	300.6	305.94	307.67	300.47	305.93	306.84	309.67	311.51	303.25	297.81	302.85	303.15	306.67	310.45	299.3	302.52	308.01	297.95	312.35	302.25	311.19	308.72	299.47	302.81	303.27	309.06	300.99	305.11	301.08	303.12	302.2	305	302.77	305.35	302.98	304.63	313.21	305.1	301.03	308.59
327.63	330.13	328.03	325.06	327.4	329.96	323.7	325.83	328.35	334.09	329.11	328.65	321.8	331.91	330.21	332.67	330.95	330.05	326.37	330	330.34	334.62	331.71	332.7	333.07	329.74	328.03	326.82	320.33	327.65	327.99	327.92	326.85	330.63	328.21	326.92	323.35	330.28	323.37	317.24	330.01	326.44	333.59	329.67	329.38	321.9	329.94	322.56	324.48	328.32
302.05	290.79	290.32	296.12	304.98	301.06	301.82	304.01	306.1	298.09	303.21	304.44	300.12	305.91	294.19	302.78	298.52	293.62	302.8	306.75	297.91	308.73	298.05	299	301.52	290.29	303.93	297.77	307.56	297.86	304.31	307.2	297.47	304	294.56	298.46	299.1	294.82	302.67	306.2	294.75	295.81	300.46	299.56	298.79	296.84	301.55	297.2	297.72	295.81
307.17	308.13	304.35	310.81	305.53	303.26	310.74	308.2	306.61	303.85	311.68	307.66	305.45	304.94	311.82	312.15	305.67	305	308.72	310.7	315.33	306.2	303.39	314.34	303.87	301.95	309.24	318.36	314.17	309.79	308.41	306.79	312.52	308.36	301.29	303.84	299.68	308.13	312.47	309.9	314.05	303.18	310.51	308.92	308.62	312.72	309.16	314.95	303.04	306.97
315.74	311.65	316.98	319.56	319.74	326.4	319.9	318.22	325.54	318.79	317.69	318.65	316.32	312.96	313.18	315.27	318.44	316.28	317.85	319.87	319.64	315.62	322.96	311.71	316.21	315.59	321.45	319.28	315.58	316.35	320.91	316.44	313.14	320.02	314.63	314.67	317.47	318.49	315.14	315.95	321.45	317.55	309.24	321.13	314.11	316.86	318.45	319.62	319.68	315.48
322.71	330.69	315.93	318.86	325.74	325.49	325.7	327.56	317.41	323.6	325.47	329.96	338.54	321.97	326.75	327.28	321.02	330.49	322.65	322.11	329.2	326.64	327.22	326.1	322.93	328.63	316.63	329.11	328.06	329.83	325.46	323.49	325.53	323.08	328.14	326.86	322.3	330.06	330.11	324.76	323.34	330.37	320.81	318.28	322.3	320.41	323.95	327.55	326.37	329.92
310.26	315.49	314.43	316.95	320.19	317.53	320.24	310.94	316.92	315.47	313.74	314.66	318.9	310.12	312.45	316.92	308.37	315.79	313.07	313.36	315.98	314.12	310.46	318.46	312.56	304.95	321.59	311.14	317.68	311.2	312.36	322.31	307.46	315.4	314.74	317.82	322.08	315.08	312.9	311.29	307.32	310.21	311.94	315.23	316.04	312.97	312.31	316.97	310.51	306.93
294.31	307.91	294.62	306.03	301.42	302.57	297.53	303.6	304.11	301.01	302.33	301.82	303.21	292.22	300.43	297.72	300.2	298.81	306.31	294.15	300.67	304.9	297.58	301.87	304.77	304.1	299.7	297.69	301.2	300.68	300.36	300.74	303.24	298.64	303.63	293.72	303.08	300.36	304.68	304.87	295.35	296.69	303.92	302.77	299.68	293.56	304.87	311.09	296.28	298.63
315.31	317	317.8	307.33	311.19	317.31	314.38	313.27	312.46	310.26	310.22	309.26	313.98	315.86	315.92	314.14	321.15	308.51	310.04	313.41	318.05	312.78	309.97	314.24	314.08	316.12	315.5	314.38	311.95	316.88	314.22	307.68	315.97	311.17	316.75	314.65	307.67	309	308.7	313.5	313.03	313.38	310.64	312.99	309.79	307.83	311.45	308.37	310.01	316.56
308.42	296.51	302.5	302.47	308.08	308.48	301.18	301.38	304.77	304.11	301.22	302.45	293.47	303.4	299.77	294.87	306.99	303.85	299.77	308.13	310.9	295.71	303.81	306.55	298.5	299.2	295.23	293.97	297.49	298.75	303.08	310.8	303.76	304.45	302.89	308.17	295.93	307.51	291.94	305.37	304.72	304.49	306.9	296.43	307.34	303.16	302.23	300.18	303.11	301.86
322.33	317.22	320.62	315.62	316.21	319.39	317.96	319.01	311.86	322.25	318.22	317.15	318.87	322.08	310.2	310.81	314.13	314.45	313.03	316.2	319.85	317.6	321.15	307.35	314.76	305.56	307.47	316.67	317.26	320.44	316.11	311.8	308.28	322.59	316.16	315.45	315.72	320.85	314.54	307.23	316.41	322.51	316.26	317.39	315.4	317.01	313.13	318.36	321.26	310.06
316.55	308.87	311.71	307.45	307.07	310.88	313.03	320.05	317.21	304.94	312.26	319.35	308.29	311.21	307.16	317.35	314.8	313.44	313.05	309.39	316.05	310.41	310.94	318.59	300.52	310.42	314.59	317.43	316.58	314.1	314.72	314.81	309.69	313.64	312.51	310.82	310.98	309.98	314.21	302.97	309.1	312.84	312.27	312.56	309.63	309.98	303.8	312.34	313.41	309.3
301.83	307.13	303.65	305.04	302.15	306.83	296.61	302.05	294.81	304.46	309.3	307.46	305.32	302.31	305.37	308.39	298.59	306.67	306.41	306.4	307.1	302.51	303.52	302.64	305.5	303.1	302.91	303.82	306.52	307.29	300.72	300.91	298.04	301.9	300.64	302.45	309.42	309.42	307.83	310.47	310.73	303.47	305.9	301.4	303.14	301.28	306.18	305.47	297.1	306.16
326.41	329.22	327.44	331	327.39	321.89	332.48	325.51	333.03	326.61	324.9	319.12	330.86	329.15	336.35	331.09	333.68	328.2	333.42	336.87	334.84	337.6	325.59	326.74	324.25	325.47	326.12	326.57	327.34	334.82	330.08	325.86	322.54	324.41	323.49	331.47	332.09	325.33	331.46	328.85	325.74	323.38	324.6	325	326.56	326.62	327.31	324.43	325.3	326.35
321.31	320.27	307.33	310.19	314.87	309.39	314.28	307.86	315.4	315.55	307.49	321.84	318.73	307.8	321.65	312.01	310.41	312.8	312.07	314.57	317.43	308.64	313.38	311.72	315.25	311.94	314.09	317.78	314.93	312.51	319.51	314.68	309.23	313.97	313.91	320.39	314.63	315.61	317.69	310.73	317.18	311.77	319.52	311.73	311.8	312.42	304.91	310.52	312.51	319.15
321.22	313.49	312.34	320.71	321.64	318.41	316.36	319.15	314.63	317.53	315.72	322.43	317.85	312.58	309.13	315.8	324.74	316.31	319.32	319.57	311.16	318.62	314.1	315.74	323.26	322.1	311.31	322.03	310.57	313.01	318.49	313.05	313.48	318.4	323.03	321.14	317.87	324.52	320.29	314.2	316.16	318.61	313.76	310.74	320.65	322.15	322.26	312.98	317.4	322.22
309.38	306.06	308.3	312.41	302.48	306.36	302.4	306.97	301.35	302.59	308.4	306.25	314.42	298.29	300.09	307.23	303.88	301.33	305.78	302.98	307.27	307.89	310.57	312.28	304.28	296.37	306.29	305.78	308.81	305.46	304.5	310.17	304.53	303.88	299.73	304.82	304.4	307.48	303.73	309.39	305.09	308.7	304.62	298.2	306.53	303.47	299.67	314.09	305.08	300.07
305.12	303.96	300.01	302.53	310.44	306.77	305.76	298.46	310	309.04	308.26	302.5	301.33	308.31	299.07	307.75	308.94	306.78	311.72	305.99	304.35	302.49	306.67	307.36	307.88	302.96	302.64	299.26	308.15	309.52	304.62	311.45	308.8	310.8	305.74	304.34	305.15	304.41	302.47	305.79	311.59	306.2	302.3	318.49	305.09	301.71	307.74	306.09	305.44	313.13
302.87	307.91	303.49	305.81	306.17	307	305.24	306.93	303.4	300.65	303.03	304.74	308.82	310.68	305.22	311.83	298.13	309.98	304.13	304.22	305.01	301.01	304.48	305.56	306.43	309.87	306.32	305.18	305.74	306.74	302.17	296.19	302.73	300.15	305.16	302.54	304.37	307.56	297.46	291.91	306.23	300.16	304.56	302.68	308.92	302.76	303.26	300.9	301.2	294.83
314.26	312.72	315.92	310.63	316.48	309.33	316.22	312.3	317.39	313.82	323.29	313.4	313.6	313.19	315.91	315.85	313.74	316.05	317.41	325.45	310.62	319.2	317.23	311.7	311.47	312.03	321.05	307.51	316.27	310.96	320.21	311.04	310.05	316.66	311.68	312.96	312.84	311.91	317.4	318.04	319.5	313.89	310	315.36	317.85	316.58	323.76	311.61	315.22	316.01
302.35	312.68	314.68	310.4	309.8	309.19	305.03	304.4	306.44	308.96	311.89	316.64	313.41	304.15	314.31	320.06	312.62	316.28	305.12	306.86	312.7	305.06	297.51	312.89	313.15	321.68	306.04	302.75	305.41	305.7	298.45	307.08	307.94	313.4	306.88	311.56	314.98	308.02	305.37	303.89	315.14	310.76	298.96	310.07	306.19	311.38	308.83	307.74	315.9	310.48
307.08	302.51	303.79	311.34	310.63	311.13	308.5	306.5	294.21	303.79	310.51	308.01	308.25	315.55	292.47	299.25	301.12	305.55	307.87	301.86	305.76	312.46	303.59	305.2	305.19	311.18	306.98	307.83	308.51	301.95	304.98	305.93	305.8	307.68	302.03	305.66	307.87	298.83	312.13	305.17	309.63	306.93	309.04	305.73	301.78	309.8	305.49	302.91	298.11	312.12
308.11	316.86	309.44	310.23	300.77	307.26	314.43	316.1	318.85	309.23	307.25	303.92	305.92	309.86	307.78	311.35	302.59	309.6	307.5	314.43	309.61	307.52	311.39	316.46	312.49	307.95	313.29	309.85	309.45	309.22	310.76	312.17	311.39	307.11	309.01	301.07	302.95	306.87	307.98	311.76	306.97	318.22	309.86	311.39	308.4	306.96	310.27	306.54	306.93	306.8
312.76	307.56	307.95	313.67	301.02	301.61	304.34	305.15	308.88	304.05	303.78	303.16	308.76	309.12	303.69	309.97	308.89	305.22	309.88	309.32	315.89	309.3	301.64	302.26	311.2	304.56	303.24	306.7	306.78	306.88	304.69	303.31	307.54	306.32	304.65	307.68	297.88	306.36	307.32	307.42	307.15	309.05	301.57	306.4	308.89	303.64	302.89	308.14	306.19	311.76
298.33	296.15	297.97	294.55	291.23	290.78	300.04	287.32	295.31	298.85	291.43	299.05	294.91	296.3	297.06	292.46	291.84	290.12	296.71	296.88	292.07	302.45	298.3	293.64	297.78	295.31	291.99	289.71	291.06	299.32	295.87	287.6	298.69	297.37	291.96	297.32	295.21	292.92	294.44	298.63	298.36	300.99	291.21	296.54	292.16	291.42	292.28	296.3	294.26	292.75
318.35	324.51	328.43	321.1	315.69	327.46	328.95	316.75	323.05	316.97	332.12	322.87	324.04	331.81	324	325.17	326.97	325.1	323.54	325.72	318.24	325.82	321.08	323.19	323.53	325.18	324.42	319.76	323.01	324.8	325.13	321.86	329.69	325.61	320.21	322.63	321.98	326.59	322.91	320.29	321.67	323.98	321.86	323.06	323.28	317.31	325.54	332.42	325	324.26
312.55	310.39	307.98	310.59	312.34	310.65	313	314.49	308.28	317.37	306.74	308.92	306.83	311.46	319.3	314.37	308.86	316.6	311.36	304.51	316.05	313.73	308.79	318.92	314.43	310.19	310.03	304.3	316.97	309.74	308.98	312.17	309.42	309.29	308.26	312.69	314.44	311.59	311.05	303.34	310.8	314.42	308.56	312.98	308.1	312.61	310.84	310.72	307.63	322.2
309.26	313.14	319.07	319.45	308.94	319.23	317.01	311.74	326.89	315.99	316.27	316.64	312.6	312.69	315.14	317.72	314.78	313.91	308.5	312.52	316.09	315.69	310.19	315.11	311.8	315.23	311.23	312.69	301.24	321.42	316.29	309.4	312.51	309.33	311.75	317.09	316.31	305.63	310.19	314.64	316.1	314.67	311.04	319.8	314.27	309.9	312.53	326.55	316.25	310.37
302.93	311.82	302.76	314.18	309.23	308.46	309.84	307.57	312.52	307.52	310.61	308.73	310.47	315.05	311.42	314.57	309.07	314.2	307.37	307.63	315.91	308.41	308.75	308.65	308	303.58	311.25	306.93	310.31	311.55	305.96	306.86	309.53	304.56	315.08	306.06	301.01	310.52	309.76	313.04	307.17	305.69	310.77	311.17	301.68	303.52	307.95	315.25	307.23	313.32
323.85	325.29	316.34	312.64	319.18	324.22	313.57	319.48	318.65	322.63	316.31	313.47	318.76	309.44	311.46	319.19	321.66	317.75	324.86	311.48	312.1	310.93	311.13	314.33	314.54	315.58	316.12	316.21	318	322.84	314.63	319.65	318.98	319.23	324.04	319.18	315.6	326.9	320.56	321.58	315.61	309.49	324.82	319.15	322	318.33	320.61	316.32	313.78	314.62
310.05	316.98	315.25	314.66	316.75	318.66	318.01	308.28	323.26	313.73	319.48	312.47	313.91	314.77	312.77	313.39	317.97	314.88	309.5	312.76	315.17	316.39	313.72	314.45	314.8	313.16	316.46	318.61	314.6	313.86	314.16	315.26	309.01	311.4	312.34	319.13	318.87	320.75	325.79	315.1	310.87	317.47	317.23	316.95	313.23	314.43	316.75	313.89	314.97	317.27
310.67	315.6	311.48	319.76	322.36	307.44	314.92	320.63	309.73	308.17	314.57	313.54	311.13	307.51	313.46	316.12	307.86	305.54	310.41	309.78	313.56	312.99	313.17	306.61	305.35	314.89	311.35	315.64	315.05	313.81	307.67	310.83	313.58	304.87	316.07	309.59	313.05	310.88	308.57	309.3	312.69	313.27	312.84	311.05	315.24	310.19	311.21	319.44	308.88	307.93
323.26	319.69	309.81	313.06	314.13	319.55	314.17	312.98	316	305.85	310.11	314.27	305.38	312.4	307.82	317.81	317.17	311.27	313.72	317.34	313.36	310.68	318.78	313.8	305.46	313.55	324.63	306.27	314.23	317.65	311.71	313.23	322.56	311.76	313.36	308.27	312.01	316.7	308.96	315.65	307.79	309.45	316.05	318.09	310.08	311.38	312.72	309.3	309.46	313.51
302.65	301.57	302.1	304.1	303.51	301.34	299.04	307.64	301.17	304.02	300.39	305.71	303.22	299.79	300.18	306.93	297.65	303.31	303.89	303.55	304.84	306.83	307.35	304.05	305.04	300.43	302.32	297.52	306.9	303.92	299.86	300.64	304.42	297.33	300.97	300.24	307	296.17	306.32	304.05	302.08	305.61	305.89	298.6	307.55	303.7	308	308.36	305.42	300.44
309.95	306.76	301.25	304.75	305.48	298.71	304.42	304.51	309.34	305.17	313.4	304.42	306.98	305.03	305.52	301.82	301.12	305.58	306.29	303.84	306.66	309.14	302.77	305.36	301.61	302.99	307.84	307.84	306.39	298.62	306.22	310.29	300.47	308.3	307.28	310.19	306.46	301.74	311.17	308.61	306.42	299.66	301.31	303.83	302.5	306.18	306.29	309.52	306.12	302.08
314.99	323.2	306.78	309.71	317.09	314.12	324.74	313.91	316.64	312.41	316.02	313.26	310.03	313.8	306.53	316.91	311.12	311.54	320.71	316.32	316.05	318.76	317.75	320.19	313.74	313.56	319.29	313.89	312.2	308.55	321.6	308.94	310.06	319.22	316.35	311.88	315.21	319.71	310.12	312.55	315.37	308.3	308.53	313.36	314.22	322.01	312.37	318.66	309.15	312.3
296.1	296.67	298.35	294.71	294.79	294.92	296.49	298.96	295.98	295.98	297.98	294.79	296.12	302.68	296.72	298.04	295.07	299.07	299.74	299.11	298.87	291.62	296.02	298.65	302.36	293.5	297.37	302.45	298.29	296.69	303.25	297.47	296.33	296.95	294.58	295.68	295.42	300.03	300.84	294.22	290.6	300.87	293.82	297.04	304.61	297.69	296.56	298.4	296.51	293.72
313.79	312.39	309.78	310.38	311.4	320.24	308.23	314.01	310.84	313.85	316.89	319.88	317.65	309.24	313.97	312.07	311.7	317.65	315.75	314.05	310.64	314.46	319.79	309.69	314.13	313.12	307.54	314.07	317.62	319.91	312.3	311.07	309	318.46	321.81	318.07	316.13	311.79	306.46	317.22	313.37	313.58	311.32	310.11	311.66	319.06	317.41	312.36	314.07	309.03
328.34	331.68	327.03	327.52	319.95	330.97	330.99	329.53	334.54	332.27	327.06	328.48	327.81	334.9	319.29	330.54	327.46	333.68	329.55	326.5	328.38	331.56	326.12	329.88	328.91	332.41	333.6	327.82	324.68	327.79	327.21	330.1	334.04	326.88	325.4	329.72	328.61	331.83	333.88	329.08	329.09	325.64	329.64	328.87	330.69	329.33	330.41	329.25	333.78	325.73
320.47	317.2	322.6	316.08	319.15	316.88	318.06	315.18	320.82	317.98	318.52	312.55	316.22	316.16	316.41	325.17	315.48	319.61	318.41	317.37	318.78	321.67	322.34	314.26	310.97	319.62	316.97	316.13	320.61	324.05	321.48	321.23	320.04	313.85	323.65	323.69	318.85	320.45	315.01	314.55	322.93	319.98	316.96	317.72	316.67	316.82	316.2	317.41	317.4	320.58
311.36	312.62	313.92	315.59	312.9	312.71	306.02	316.81	313.32	309.75	307.38	307.15	313.28	308.09	314.49	313.55	309.4	309.97	313.36	314.23	313.53	310.93	309.72	307.28	306.3	314.91	317.17	311.95	313	312.9	313.96	306.15	301.02	313.79	307.06	315.37	313.07	312.95	312.62	308.33	313.03	310.39	317.28	313.11	314.85	308.07	308.34	315.42	315.36	313.32
302.93	304.21	302.15	308.54	302.88	300.41	308.74	307.29	302.05	306.28	303.16	307.33	313.19	313.26	305.24	304.75	299.01	305.23	295.19	308.29	303.82	299.83	303.15	296.69	306.04	319.65	303.32	308.66	301.68	299.69	307.53	299.55	305.03	301.71	300.11	300.97	301.95	304.18	303.29	307.05	299.58	307.2	320.93	308.59	302.09	299.11	308.1	295.8	303.68	304.94
302.02	310	309	312.02	309.51	306.1	303.49	304.48	302.85	312.75	308.97	307.49	301.03	309.29	311.93	298.72	312.49	309.26	313.41	316.68	311.06	311.75	307.81	315.8	307.26	306.35	308.25	309.19	312.89	314.27	313.83	312.5	304.75	307.64	305.83	306.1	317.45	314.38	310.99	310.58	306.88	304.51	309.27	305.81	303.18	303.17	309.26	308.69	301.19	305.44
302.46	302.53	300.75	304.31	305.52	297.27	304.47	307.96	306.24	311.47	300.08	304.41	302.78	296.86	304.19	302.22	305.78	299.9	303.02	298.11	301.6	295.96	303.5	299.58	297.33	303.52	310.2	297.23	300.31	301.17	303.77	303.94	302.22	303.07	303.35	307.46	303.91	300.38	296.96	303.1	298.1	307.77	298.5	301.52	303.12	301.94	307.26	301.53	304.93	298.75
308.59	307.91	309.58	304.21	307.18	304	313.02	306.1	314	309.63	316.29	312.99	314.73	304.45	312.4	309.59	305.33	308.38	310.33	307.02	305.59	307.97	315.39	306.53	309.01	316.38	306.64	308.87	305.52	306.2	309.49	307.65	305.23	311.72	307.88	308.77	313.69	311.31	310.57	313.23	308.56	309.1	318.7	306.65	312.87	316.2	319.24	313.17	300.26	304.19
303.92	303.62	302.79	303.83	313.65	297.91	306.69	308.83	311.63	307.82	308.17	295.33	303.87	299.29	304.8	305.61	302.16	305.99	304.42	306.32	303.25	302.64	308.7	293.1	301.91	309.36	301.85	308.55	303.93	307.86	313.98	300.37	308.41	297.15	306.29	307.16	307.07	309.73	300.06	311.31	308.1	308.86	310.38	308.63	302.81	311.77	306.67	311.27	305.11	312.61
317.51	309.53	315.15	310.36	318.42	307.23	310.05	312.38	312.45	300.38	315.86	315.43	313.61	301.8	316.34	306.84	314.16	312.21	307.2	310.3	316.82	307.96	317.61	314.49	316.86	317.64	316.4	318.05	308.98	311.27	313.84	314.56	315.02	309.06	318	312.44	314.26	315.39	309.65	312.36	311.56	314.07	306.43	309.26	308.2	316.5	315.56	311.15	312.09	319.11
325.82	328.73	321.59	322.26	325.62	327.31	324.77	332.37	327.89	319.29	326.38	330.62	322.22	319.06	323.03	325.36	325.52	331.28	326.35	336.65	334.83	322.12	332.13	326.12	326.73	325.42	334.38	330.85	332.75	324.92	327.38	333.22	325	330.26	329.7	326.26	331.72	325.14	327.73	326.22	330.82	327.26	325.21	330.63	323.42	332.16	329.03	322.7	335.08	328.15
299.49	301.3	297.81	303.61	297.94	297.97	307.09	311.55	299.6	300.59	303.42	310.14	294.91	305.95	299.13	301.45	301.28	303.82	309.74	304.27	304.73	297.4	306.65	299.25	302.81	304.07	303.93	304.11	311.41	305.05	300.04	308.6	309.1	307.16	300.05	305.59	306.38	300.59	304.27	303.14	303.79	302.94	300.92	302.73	300.93	302.47	301.17	304.2	310.04	298.17
316.27	308.37	310.91	310.05	312.2	309.07	309.28	322.37	312.78	314.15	316.02	313.93	311.84	306.43	309.42	319.65	306.27	310.36	316.38	313.85	310.13	320.16	313.54	315.73	316.41	309.22	310.37	310.08	316.76	313.65	314.37	310.35	311.73	306.23	313.59	312.25	310.08	317.34	313.9	308.71	310.9	313.83	315.46	320.04	313.48	314.87	311.94	312.77	312.65	314.35
322.87	321.26	316.28	313.44	323.82	320.44	312.74	324.1	320.63	316.92	315.04	315.67	319.72	320.35	315.11	319.16	312.13	316.84	323.13	321.5	318.95	324.84	320.73	310.37	309.87	319.6	313.24	324.36	312.99	321.98	322.02	321.19	311.83	319.28	318.73	320.73	323.72	318.62	323.07	317.38	318.36	320.31	318.05	316.35	320.54	314.63	317.25	325.6	322.64	324.82
301.65	308.21	299.81	303.72	308.12	307.69	298.71	302.77	308.2	299.68	301.9	303.77	304.62	298.11	303.26	301.92	298.37	304.27	298.8	301	304.92	301.85	305.56	299.61	304.51	303.24	307.11	308.35	302.51	298.54	304.06	299.3	295.59	302.41	303.55	309.12	305.29	305.44	303.87	305.25	306.96	306.75	314.7	304.18	304.55	309.07	301.36	303.28	300.98	304.15
309.53	301.09	311.67	302.59	310.97	301.41	303.49	304.34	304.52	307.03	305.77	308.17	308.72	308.43	312.61	301.2	303.91	302.15	304.4	308.85	308.5	306.38	306.09	311.07	309.99	298.17	303.43	304.61	300	306.24	301.85	305.19	306.96	305.71	304.75	304.34	302.9	305.33	306.2	308.61	303.44	307.67	302.33	303.64	310.72	305.53	298	307.11	305.43	306.41
309.14	309.78	305.86	312.13	310.49	311.7	317.52	315.36	309.92	315.86	315.71	302.59	302.04	314.85	302.19	309.97	312.65	308.96	315.21	308.52	311.54	310.18	316.66	312.18	300.19	309.56	316.03	306.44	306.6	307.72	310.86	306.13	306.61	304.96	315.22	306.68	308.89	309.99	308.57	314.08	306.32	314.72	313.4	317.68	308.56	313.55	304.44	305.25	308.93	309.67
314.96	317.59	320.36	321.48	318.81	316.27	318	316.13	321.52	317.1	319.18	314.12	322.46	325.74	310.66	323.31	321.55	312.71	321.35	318.65	315.82	314.17	318.44	317.3	313.82	317.11	314.98	314.8	315.04	317.83	319.12	321.91	316.06	322.04	312.96	317.22	311.23	322.76	321.02	318.19	310.78	322.99	317.3	323.37	320.85	313.59	313.31	323.22	309.46	321.14
323.42	310.99	313.99	310.58	317.14	315.19	317.65	319.58	316.72	318.44	311.35	315.65	316.23	307.99	318.73	321.61	315	313.27	304.96	312.44	321.09	315.02	318.25	314.95	316.32	319.52	320.51	319.72	314.38	317.31	315.24	312.51	318.65	313.52	311.86	319.26	313.36	314.92	322.42	312	311.29	314.12	319.98	314.39	318.74	321.79	311.94	314.57	322.59	317.6
315.94	309.01	313.12	310.86	323.62	313.29	310.65	318.78	314.21	314.38	317.14	308.21	317.78	315.15	308.99	310.74	315.09	316.61	320.88	312.68	309.55	305.68	309.7	318.7	319.34	320.38	321.8	317.6	313.01	312.86	317.63	305.35	319.61	317.69	318.01	317.6	319	321.48	314.77	313.77	312.09	317.71	312.04	310.7	313.15	316.27	306.04	313.42	313.76	318.6
325.3	327.58	324.56	325.09	326.09	331.43	321.54	325.91	316.21	323.3	335.11	328.4	326.64	323.9	325.89	326.81	320.06	328.23	316.02	320.67	324.14	331.57	327.97	326.5	326.09	331.81	328.19	324.11	319.7	334.41	336.06	325.75	318.99	325.27	328.06	322.96	323	327.06	323.11	325.16	320.54	326.5	331.72	327.07	331.13	330.64	320.89	330.41	331.05	328.57
304.14	298.71	300.54	312.42	304.28	299.03	309.31	307.79	310.36	299.51	302.23	301.62	306.36	301.6	307.47	306.42	302.76	299.54	301.51	313.22	300.62	298.3	303.65	298.99	307.84	302.78	300.02	302.97	306.33	306	302.76	301.6	305.82	303.79	302.66	306.98	304.31	306.08	307.02	301.3	310.33	305.42	309.2	296.09	310.28	303.04	294.78	307.46	297.17	315.01
314.67	307.07	312.27	314.19	306.1	314.56	313.13	312.59	315.55	306.3	317.61	311.02	309.52	317.76	311.54	319.48	310.08	307.17	309.64	322.79	319.26	313.83	308.93	313.9	320	318.65	310.56	311.89	312.99	308.34	311.53	313.82	313.25	315.88	311.49	310.23	312.81	315.23	309.08	315.25	303.08	308.98	311.8	322.62	317.85	311.49	314.37	314.39	312.2	311.42
304.36	307.37	306.65	303.98	299.52	303.91	306.77	303.68	303.13	299.04	309.17	301.59	310.75	308.93	305.05	303.7	303.72	307.77	302.28	304.88	302.44	303.61	311.66	305.95	289.39	299.16	307.09	309.76	305.37	305.78	300.63	307.34	308.29	302.86	305.56	304.58	300.22	305.06	301.16	297.81	304.65	302.63	300.6	299.76	304.04	301.64	301.61	301.11	302.61	303.75
314.64	316.65	323.13	311.67	321.54	318.14	319.04	317.51	313.47	317.49	320.44	325.58	314.41	315.5	314.87	316.22	317.72	319.83	321.69	321.29	313.28	315.22	307.77	318.2	315.7	316.73	316.01	318.92	319.76	313.36	319.89	316.08	317.51	312.76	318.6	313.52	318.29	314.68	319.31	319.23	321.94	314.85	319.44	313.44	315.69	329.26	319.81	312.09	316.77	315.97
315.36	315.99	321.88	313.87	313	313.15	320.79	315.27	319.39	316.76	310.72	313.37	314.41	319.79	317.45	321.06	314.22	312.16	312.67	316.73	321.81	320.37	318.37	313.84	310.4	315.08	316.17	314.37	320.8	313.5	311.65	319.93	318.22	311.12	317.96	321.67	315.13	315.07	307.83	312.94	313.76	318.11	320.38	314.91	315.23	312.32	318.42	309.47	312.88	316.96
303.07	307.37	302.64	303.97	304.83	306.52	304.79	311.74	306.07	300.9	303.58	293.61	303.58	304.43	306.04	299.01	298.83	299.61	298.4	299.75	302.32	304.08	308.29	307.62	291.32	302.99	310.38	301.66	303.67	308.96	306.67	301.57	307.39	302.96	302.93	299.4	312.84	301.57	307.36	299.88	300.99	308.28	305.66	305.09	303.26	294.62	301.37	307.01	299.45	302.18
310.1	303.78	302.17	307.36	302.34	310.12	303.65	304.58	306.61	305.23	300.08	305.95	305.77	303.9	306.38	311.92	301.88	307.92	315.84	305.38	303.32	304.84	305.29	308.97	304.75	305.33	308.29	301.93	308.15	300.33	307.83	310.59	297.05	303.33	302.45	308.2	297.75	302.76	312.9	310.18	309.26	309.98	308.17	311.35	305.94	304.26	297.06	303.86	300.53	307.02
322.55	315.2	319.12	313.03	326.19	314.77	325.07	316.01	311.57	312.46	322.36	316.09	318.36	320.31	310.85	315.84	323.42	310.22	320.07	321.15	317.37	311.94	315.05	316.45	317.4	313.71	319.47	319.78	316.05	316.66	319.66	319.5	310.16	319.3	321.38	310.87	316.72	313.4	311.73	317.37	315.54	312.55	318.98	318.6	312.15	319.08	318.62	315.98	319.91	318.11
324.67	321.5	318.37	317.48	315.91	318.18	315.74	320.26	326.22	323.03	329.11	318.09	308.3	317.32	320.79	317.93	320.59	313	317.39	314.54	321.44	317.67	313.47	323.37	312.43	316.65	319.97	316.6	311.18	318.06	314.13	323.59	321.13	322.71	322	320.04	317.04	323.99	319.55	318.16	320.73	322.63	325.81	312.94	316.2	319.01	316.07	326.05	318.21	310.4
311.22	316.96	308.9	304.83	304.26	313.54	305.86	315.93	311.4	304.64	307	299.88	312.67	314.53	311.72	310.84	317.2	307.06	306.39	308.45	305.89	309.41	313.39	308.37	315.05	313.49	305.63	304.23	306.46	309.72	312.87	316.24	306.09	316.66	313.2	302.43	310.24	305.35	310.48	307.31	309.31	300.32	302.09	310.96	311.32	301.53	316.36	310.18	305.96	316.78
331.28	326.9	332.86	326.18	325.56	329.02	330.86	325.61	327.29	328.78	332.74	336.51	329.03	336.87	322.9	322.66	329	325.51	322.64	322.11	324.26	330.04	330.91	328.77	328.37	330.6	325.51	323.76	324.37	326.19	330.1	325.78	331.51	331.92	324.38	332.16	334.48	323.27	332.22	322.43	333.78	334.16	323.55	330.89	336.42	330.81	328.6	327.38	335.25	323.45
318.53	314.51	310.46	316.87	314	324.73	312.97	309.07	316.61	312.3	309.62	309.91	312.77	310.43	311.27	318.28	317.55	309.1	313.52	314.63	307.46	314.94	304.19	313.75	321.81	315.79	308.15	309.63	314.39	313.71	308.96	315.82	312.16	315.22	305	318.71	322.46	315.79	319.98	312.05	308.57	319	321.67	313.39	318.59	308.86	312.83	320.86	311.9	315.21
319.36	314.01	315.36	314.54	324.7	309.17	314.95	311.01	314.66	322.45	319.77	315.35	315.79	311.32	317.42	314.49	319.56	317.07	313.8	315.92	318.74	318.87	309.09	314.76	315.99	309.84	320.85	311.45	322.6	322.73	324.65	316.13	315.2	320.47	310.39	311.12	316.4	321.34	322.85	311.17	308.51	313.42	319.42	324.74	318.02	318.06	312.3	313.9	323.99	317.29
313.11	312.73	308.03	310.47	314.67	312.64	320.22	313.31	310.64	312.41	305.73	320.76	315.03	313.3	307.52	307.96	309.7	313.48	313.93	316.45	307.93	304.46	319.36	318.42	308.77	306.85	311.41	318.02	313.32	309.47	305.38	312.9	316.84	315.26	319.61	312.6	312.48	315.81	308.84	319.09	310.14	319.26	313.8	319.16	312.21	315.25	315.62	303.84	310.61	310.85
319.58	306.37	314.25	313.43	305.44	313.5	314.57	312.02	317.01	318.4	308.23	317.25	316.29	313.95	302.18	316.59	317.31	310.8	313.88	319.31	312.27	313.09	313.92	309.33	306.63	318.48	309.34	308.63	312.24	311.66	311.2	316.72	308.08	310.1	315	307.07	304.37	310.69	307.55	313.1	308.75	309.85	306.88	314.39	313.33	309.02	316.32	305.58	310.64	307.69
315.44	299.72	316.51	317.29	311.07	314.05	315.32	313.87	312.43	311.34	316.11	312.94	313.18	309.99	303.28	312.31	311.13	311.23	311.8	317.83	311.5	311.16	315.32	314.48	307.03	314.02	313.53	310.59	311.46	308.15	317.04	309.72	313.88	313.17	309.9	310.57	308.14	308.35	314.28	315.4	314.93	312.42	311.4	309.28	314.26	306.32	306.15	306.69	317.91	314.31
311.59	308.95	318.46	311.52	317.89	318.09	319.02	315.07	318.14	315.2	312.37	316.99	316.71	317.54	317.74	312.78	318.63	319.14	323.99	313.88	314.33	313.01	313.22	307.98	313.28	311.5	313.43	324.16	310.46	311.67	318.08	322.96	311.34	316.24	309.34	309.32	308.71	314.75	312.03	312.38	311.12	314.61	319.12	313.53	311.25	316.03	317.06	316.76	305.05	314.3
322.42	312.19	313.37	314.94	312.75	309.16	311.16	314.25	316.53	308.98	310.06	316.31	309.29	311.94	313.24	309.37	318.02	315.71	314.42	315.88	314.4	309.21	310.13	310.94	308.76	311.51	320.86	316.86	307.3	315.3	308.92	306.88	314.15	319.61	313.4	312.82	313.22	312.48	309.59	315.36	313.49	305.62	307.05	307.8	311.87	315.86	311.62	311.8	311.26	308.08
297.83	294.24	289.9	297.03	295.77	296.44	295.77	297.22	294.92	292.8	295.24	292.4	291.04	298.88	288.83	298.53	296.9	291.94	296.1	288.97	299.85	289.72	291.32	297.15	292.08	290.48	296.2	295.43	295.41	295.22	294.49	289.17	298.57	292.55	294.9	295.52	289.65	299.21	296.99	295.25	303.12	289.66	295.47	293.96	292.4	298.56	297.93	292.61	302.31	297.14
307.49	306.89	296.13	311.11	306.87	304.83	300.4	302.08	310.34	301.26	306.05	301.41	302.41	298.62	305.79	298.88	303.12	307.53	307.38	306.97	302.82	296.93	300.55	305.04	306.74	304.65	313.24	300.31	302	300.33	304.57	309.85	305.77	305.79	296.03	300.23	301.27	302.18	299.76	300.26	303.45	300.35	305.39	306.42	295.08	303.91	304.45	304.33	302.34	300.35
322.77	320.1	321.1	317.95	314.26	319.72	326.15	319.33	309.19	316.37	322.33	319.47	318.53	321.99	318.57	314.04	324.42	312.34	322.68	325.84	319.84	316.27	314.9	314.45	318.27	323.47	322.52	322.68	316.53	324.73	326.12	317.38	328.83	313.14	325.54	321.07	323.99	328.21	321.76	316.37	315.81	325.15	317.11	317.24	317.34	316.91	317.48	316.43	317.6	315.29
304.59	305.26	293.24	310.43	305.49	303.13	303.49	301.51	305.72	301.3	298.56	299.46	307.26	300.02	307.1	303.62	300.23	307.35	302.63	294.95	305.92	300.27	308.69	302.53	304.7	308.01	303.48	303.41	301.65	302.44	298.83	302.69	311.29	305.42	297.8	300.3	298.74	299.26	303.3	302.3	294.6	298.28	294.07	302.96	301.66	308.77	304.36	310.64	312.59	311.49
323.65	313.86	311.05	319.77	313.95	314.87	322.23	312.96	313.04	315.64	313.59	305.9	314.9	314.53	321.55	312.73	312.18	313.24	312.52	311	317.84	313.42	314.01	312.99	311.99	308.13	311.42	318.52	315.54	310.8	310.41	318.44	321.16	313.98	319.73	313.67	314.81	320.64	303.82	311.07	308.65	316.5	310.75	320.08	312.92	312.91	314	314.12	312.18	311.94
296.44	292.21	301.21	313.51	306.89	307.37	303.2	308.07	306.24	298.67	308.59	303	303.64	306.88	302.11	312.31	302.29	305.23	307.11	303.29	309.8	300.75	302.38	300.34	307	301.64	298.76	303.01	300.59	308.08	310.57	305.81	295.68	295.94	303.54	304.36	299.11	303.13	309.38	299.5	306.99	305.82	306.85	306.72	296.73	304.34	302.53	295.71	303.88	310.96
312.38	309.99	313.66	314.02	310.25	309.44	310.01	307.87	316.32	310.47	310.64	318.1	314.35	306.54	312.93	304.84	313.57	320.16	312.69	316.37	316.39	309.73	309.3	313.85	307.82	310.54	304.58	311.68	315.25	318.1	311.26	303.56	316.55	309.29	318.41	317.99	312.85	317.38	316.5	311.33	306.49	314.3	313.92	308.73	318.04	309.08	313.75	307.44	308.47	305.18
298.33	302.39	305.72	302.65	312.67	304.48	308.14	299.01	299.45	308.6	296.86	303.37	305.15	308.39	296.56	300.7	300.73	309.64	302.65	303.06	305.09	299.86	303.3	299.33	300.08	307.97	301.67	303.26	307.53	296.51	294.51	301.07	303.41	309.42	306.28	300.75	309.12	304.49	301.49	303.76	297.05	305.2	303.63	302.73	295.96	303	303.62	301.82	299.56	296.9
314.81	311.05	307.42	303.99	313.87	307.66	311.65	315.18	303.96	316.04	303.8	308.01	306.11	310.12	308.43	303.58	313.84	306.19	299.49	303.24	307.66	310.79	312.51	310.5	306.66	304.15	311.81	300.63	306.76	313.74	315.73	309.36	316.94	302.39	309.44	313.91	309.43	312.02	305.37	306.72	312.41	304.5	308.31	314.8	306.24	308.05	302.07	306.87	308.83	307.9
313.41	313.92	310.17	310.17	310.52	305.76	313.29	315.27	305.96	310.18	312.35	310.05	308.43	313.75	308.92	308.09	304.88	314.78	312.41	305.77	309.07	310.09	307.84	310.79	310.32	308.95	309.83	315.94	315.09	305.97	308.02	309.33	311.56	310.1	310	317.05	312.43	304.22	307.13	309.67	306.01	307.5	313.88	308.31	315.13	301.98	308.7	317.88	311.37	313.83
302.39	295.89	302.67	301.67	306.41	307.97	306.12	303.9	306.71	306.44	306.48	309.56	311.82	306.18	303.51	300.65	296.93	305.48	305.81	302.33	305.08	302.81	305.28	310.85	305.34	306.19	314.56	307.16	297.09	306.2	301.44	306.15	306.63	305.18	307.28	304.16	306.7	311.14	307.14	307.03	300.87	308.73	298.61	298.44	303.14	308.39	294.55	306.32	302.06	303.99
289.74	293.19	297.54	300.8	298.99	294.26	302.12	300.01	301.87	298	282.59	298.03	299.06	293.53	297.48	298.77	286.03	292.01	290.73	294.26	298.37	296.32	300.45	290.46	306.15	297.13	295.11	298.34	299.87	291.89	295.64	294.87	294.63	295.69	289.96	296.17	294.93	300.37	288.57	302.23	294.73	300.33	292.44	289.5	303.67	294.64	298.75	293.77	301.66	296.05
306.51	308.65	310.94	303.38	308.3	308.11	300.93	312.83	310.01	300.16	296.33	301.27	310.29	299.94	314.33	313.78	310.17	311.81	304	312.76	301.13	316.59	316.25	310.43	303.47	310.93	304.35	305.03	303.36	310.4	300.64	309.24	304.85	303.92	314.34	303.69	306.88	305.88	305.33	308.4	311.18	303.5	305.83	305.68	308.26	303.35	308.98	307.04	302.86	312.23
290.78	300.17	300.9	299.69	294.67	297.63	303.27	298.93	298.77	293.95	299.6	301.07	296.51	297.38	292.35	299.35	294.48	301.7	297.73	294.95	304.04	303.21	296.35	294.05	298.84	298.55	301.46	297.48	288.85	300.7	297.26	305.03	294.49	297.07	298.79	296.48	294.65	289.36	291.54	296.64	293.61	295.33	296.7	302.74	295.95	298.36	299.58	299.9	303.97	298.44
318.13	314.88	327.74	318.29	320.28	314.05	325.17	315.79	324.64	321.4	323.85	314.96	321.28	322.39	318.2	311.04	322.76	312.39	313.31	326.36	319.57	320.59	321.9	322.81	321.86	318.74	313.47	314.58	319.72	322.03	312.38	317.39	322.83	316.23	317.7	314.24	321.64	320.23	310.98	321.72	318.39	323.67	318.02	320.86	315.74	320.65	315.24	320.26	323.63	322.82
310.4	317.93	304.07	310.35	299.62	302.12	301.28	306.97	304.65	305.09	306.18	308.51	305.74	309.63	311.55	305.24	307.22	312.54	307.97	313.39	311.31	311.49	300.66	303.28	305.91	309.86	304.01	307.28	308.92	305.71	313.25	312.78	307.7	301.35	305.51	307.54	303.75	305.11	309.54	309.35	314.53	310.71	302.86	301	303.33	300.73	303.98	301.65	305.12	304.44
293.3	298.89	292.1	302.92	296.01	299.99	294.57	297.68	298.71	297.58	297.49	292.44	296.64	291.92	296.92	300.46	296.42	296.45	287.36	295.94	298.69	289.83	296.22	290.62	288.42	292.15	296.16	293.89	293.63	294.16	291.59	291.32	292.18	293.9	299.07	285.81	292.02	288.07	301.16	291.89	292.39	294.41	294.21	303.29	294.16	295.06	292.59	296.34	294.02	292.24
316.5	323.6	326.11	317.71	320.79	312.71	317.83	320.52	317.72	318.58	315.5	312.25	319.96	324.28	313.74	319.11	318.39	316.15	321.58	317.83	315.15	322.08	317.22	317.36	316.14	317.71	315.2	325.13	321.44	318.25	312.63	315.92	318.22	317.41	323.22	317.87	329.66	319.44	318.14	317.43	318.84	319.75	316.33	315.34	318.58	318.75	322.28	321.34	316.62	324.42
305.74	307.17	304.27	304.77	301.65	306.03	301.5	300.06	300.1	305.89	309.51	303.75	299.43	306.1	303.79	303.51	301.08	306.98	306.46	307.46	300.8	306.32	308.1	299.6	305.75	301.13	309.67	307.34	304.77	299.61	298.94	302.7	306.56	311.91	308.81	304.17	303.76	304.57	300.94	306.75	299.9	305.79	301.01	307.83	305.78	302.05	302.61	300.7	302.57	304.74
307.51	303.78	302.8	302.22	312.95	308.57	305.8	306.53	308.58	304.13	302.56	301.6	294.5	307.04	299.44	305.65	310.53	309.14	303.41	305.56	302.74	303.55	299.1	299.65	308.7	303.35	314.94	304.72	305.42	308	308.02	302.63	308.91	304.68	310.56	305.8	311.43	309.68	303.15	309.83	310.97	304.3	311.89	307.1	310.21	302.04	313.96	305.47	303.43	312.09
311.07	313.27	313.8	318.23	309.73	308.43	311.95	309.58	307.02	315.7	311.64	309.45	313.76	309.42	305.59	315.29	318.52	309.9	309.51	311.04	309.74	307.71	310.18	306.68	309.8	312.64	319.04	319.79	312.84	315.14	307.39	322.02	310.58	319.49	314.27	310.55	307.75	309.15	311.23	315.23	310.48	310.77	308.92	313.61	306.78	306.5	305.37	312.42	316.59	312.62
320.42	319.3	316.61	318.2	316.87	310.52	320.77	309.63	315.03	320.32	314.51	313.6	313.19	319.69	312.36	309.69	325.34	314.71	318.32	315.79	318.95	307.43	315.92	318.25	316.96	316.88	311.88	317.38	327.35	313.16	316.38	313.57	314.06	315.69	311.63	315.9	316.23	315.74	319.2	311.41	315.73	321.16	315.43	316.48	312.64	308.34	314.04	321.67	315.33	319.67
306.09	299.99	301.06	302.39	305.53	307.61	293.32	306.85	305.33	301.43	306.06	307.09	299.26	301.39	300.87	310.07	309.12	306.06	297.28	299.03	305.65	299.95	305.23	305.27	303.37	306.55	298.31	296.96	304.92	298.76	302.06	308.45	299.66	303.97	310.24	298.05	310.09	298.57	306.67	305.25	310.16	306.56	307.91	305.2	308.95	306.72	296.3	305.16	307.62	304.67
318.57	313.68	307.65	304.86	310.74	311.14	312.29	313.99	309.8	312.63	311.59	303.31	310.88	310.84	311.2	311.22	313.67	314.6	312.79	308.44	309.94	314.68	322.2	314.11	316.1	311.07	316.47	312.09	313.07	314.21	307.58	313.73	310.76	307.51	312.46	309.51	311.52	305.27	315.21	316.1	315.78	312.58	308.64	310.8	312.76	311.31	311.72	308.03	304.59	311.01
299.99	305.56	308.02	307.71	308.19	309.24	301.6	304.95	308.56	312.1	313.92	309.53	303.35	299.17	298.51	302.56	307.2	307.83	299.92	310.43	300.59	305.42	309	301.86	306.35	303.41	303.1	305.77	304.6	310.21	305.48	305.39	298.43	303.69	305.94	303.1	311.85	305.46	310.82	309.65	310.02	303.61	300.79	306.02	295.31	304.65	299.17	308.27	299.9	307.33
317.35	316.27	320.25	318.98	325.58	318.74	317.22	313.06	317.62	318.39	318.42	313.52	326.81	314.76	318.66	318.17	320.69	313.24	320.67	318.99	314.51	316.16	315.97	316.7	318	317.16	317	314.44	316.83	317.11	318.89	320.06	316.08	318.85	319.76	319.71	315.13	315.28	319.08	324.49	321.39	314.26	317.83	324.58	313.47	312.26	316.4	317.44	308.99	317.12
318.24	314.42	324.55	320.52	317.76	318.27	314.46	318.72	314.59	313.6	320.17	314.9	317.72	315.8	317.81	318.54	315.45	312.1	309.36	319.03	309.78	318.79	321.25	312.68	310.17	320.04	319.37	318.32	313.87	314.3	317.95	310.11	316.8	320.24	312.57	316.32	319.77	317.87	317.08	320.88	314.74	318.93	312.81	320.5	317.25	313.97	316.06	314.57	315.24	321.4
328.05	333.61	325.22	331.3	329.48	336.33	321.46	322.09	329.24	330.65	326.53	332.92	337.3	321.31	334.3	326.76	332.31	330.14	334.47	329	332.98	326.22	330.35	326.89	325.02	328.82	327.86	324.19	332.86	327.43	326.84	326.6	331.95	320.29	333.66	324.26	327.87	327.62	330.99	323.88	329.63	329.04	333.11	322.66	326.38	331.22	327.73	329.34	331.08	328.47
286.28	291.57	298.33	295.63	293.05	293.08	291.07	289.58	290.49	306.05	301.35	292.8	286.48	291.25	285.85	296.97	296.87	290.48	289.44	299.37	302.75	288.71	301.96	296.37	295.79	299.2	295.91	291.41	297.53	292.96	291.14	301.17	288.97	292.54	304.88	293.24	297.91	296.53	301.69	299.15	292.61	295.62	292.13	295.17	297.31	291.84	291.36	289.69	296.69	296.51
306.19	303.62	302.75	304.65	307.09	307.9	304.33	306.62	299.91	304.64	305.95	307.93	308.94	298.26	306.65	311.05	314.82	306.84	304.66	298.57	300.46	308.16	304.15	302.69	309.88	304.78	304.72	315.57	304.62	298.13	310.89	307.84	306.62	294.35	312.11	309.78	302.46	301.63	315.27	305.92	307.81	308.08	307.76	301.6	308.18	303.05	302.99	299.84	302.17	295.87
[truncated: 150 more columns]
