# Supplementary material for: Genetic dissection of main and epistatic effects of QTL based on augmented triple test cross design
Source: PLoS One. 2017 Dec 14;12(12):e0189054. doi: 10.1371/journal.pone.0189054 (PMC5730204; doi:10.1371/journal.pone.0189054)
Supplement: S9 Supporting Information — (ZIP) [file pone.0189054.s009.zip › z5_300_0.5_10.csv]

305.5	306.72	304.78	306.21	308.63	306.66	307.98	309.82	310.19	309.23	307.61	306.93	306.82	310.45	306.51	307.15	305.38	305.51	303.95	304.62	306.46	307.6	304.56	307.06	304.78	306.67	305.18	307.65	307.73	306.72	307.92	305.68	306.09	310.61	305.14	303.32	308.41	309	308.29	306.42	306.92	306.22	306.61	306.88	307	306.41	308.39	305.51	307.65	306.47
302.07	301.51	305.99	303.34	303.73	304.68	304.8	303.44	304.16	305.15	301.48	302.28	302.63	304.88	300.24	303.57	301.5	303.53	305.33	305.02	303.71	304.15	302.35	304.12	302.92	303.07	306.19	305.03	304.15	303.81	304.66	304.34	303.08	305.02	306.08	305.68	301.44	303.51	305.22	305.92	305.08	305.08	305.1	303.97	305.32	303.29	304.29	303.78	303.25	300.87
303.13	303.96	301.4	302.48	303.48	303.19	304.73	303.85	301.05	304.57	304.28	303.53	303.58	302.53	301.36	304.21	304.63	303.12	302.58	302.57	301.01	300.72	303.04	303.1	304.8	302.65	304.81	304.17	304.23	305.23	302.13	304.19	304.3	304.35	303.24	304.94	303.57	301.11	301.59	303.89	305.5	302.91	304.19	300.23	303.86	304.05	302.9	300.83	303.31	302.9
320.27	319.17	317.55	318.78	318.14	318.25	317.77	322.85	320.19	318.71	318.01	316.8	317.66	320.03	315.57	317.2	318.43	316.48	320.94	319.12	317.66	317.84	318.03	316.53	317.72	320.03	317.41	317.38	320.21	318.34	319.65	318.13	321.06	321.73	316.19	320.05	318.24	317.9	317.03	319.85	318.02	318.45	318.67	319.12	317.9	318.11	317.88	318.25	320.7	318.37
306.76	306.1	308.09	304.97	308.72	306.54	308.25	307.09	307.3	306.47	308.21	306.68	308.92	308.16	307.86	305.47	305.13	305.81	309.33	307.34	307.2	306.68	304.78	307	306.79	305.49	306.89	306.17	305.58	309.79	304.99	308.09	307.43	308.2	308.67	307.92	307.32	305.58	305.88	307.97	307.47	309.18	305.81	308.18	308.01	306.76	305.68	308.78	308.32	307.44
310.1	309.81	311.11	310.8	308.63	313.97	310.89	310.04	310.41	310.17	311.28	311.24	309.2	310.73	312.39	310.58	311.31	311.08	308.08	309.9	310.22	310.28	312.23	309.69	311.84	309.44	312.29	311.87	309.88	310.03	308.74	312.84	311.33	308.63	309.45	311.96	309.61	309.18	310.32	310.29	309.29	311.32	310.47	312.27	311.9	309.18	309.9	310.89	308.55	309.83
315.96	317.57	317.67	315.98	318.97	319.5	316.89	317.44	317.03	316.21	317	317.45	316.22	316.58	318.97	317.23	314.6	317.38	318.45	319.24	317.41	316.44	318.18	320.99	316.42	317.09	315.33	315.31	317.49	317.8	318.27	317.48	319.49	317.96	316.89	317.02	320.11	318.82	316.85	317.44	314.66	316.62	317.91	316.52	318.14	315.51	315.85	319.53	318.02	317.17
326.77	327.41	328.15	327.44	325.5	327.71	325.16	325.21	326.84	324.21	328.4	326.29	324.46	323.74	325.98	325.42	324.67	327.45	330.04	327.41	328.42	326.4	327.67	326.89	325.24	327.02	327.39	327.26	325.24	327.39	325.38	328.15	328.21	327.74	325.51	325.73	326.39	327.86	327.07	327.59	327.08	325.06	329.18	325.65	328.12	324.81	326.21	327.75	327.84	325.54
312.8	313.9	312.91	314.68	313.87	310.86	313.67	314.68	312.31	312.48	312.11	314.53	313.25	312.37	313.78	311.24	312.65	313.02	312.65	313.77	311.8	312.48	312.42	311.21	311.7	310.59	312.33	314.69	314.78	311.95	313.41	312.03	312.92	311.85	311.33	315.81	313.28	313.44	312.26	314.28	313.43	312.26	314.34	314.06	312.52	311.62	314.85	313.92	312.32	313.38
305.8	306.71	307.71	305.64	304.17	304.03	305.42	304.98	303.08	306.21	306.37	303.94	307.21	302.75	304.3	306.5	303.91	304.61	301.67	305.11	303.99	303.91	306.63	306.64	302.45	303	301.76	303.01	302.82	306.5	305.84	305.72	304.88	303.55	304.54	304.17	304.67	306.14	304.28	304.62	303.77	304.85	306.27	304.84	306.06	303.59	303.16	306.08	303.11	306
306.59	306.47	307.34	304.67	306.41	306.81	305.94	306.3	306.29	308.46	307.02	305.27	307.67	305.75	305.12	306.8	306.05	307.78	306.46	307.37	306.79	307.12	307.4	305.11	305.53	306.78	306.15	308.51	306.02	305.47	306.85	305.12	304.81	305.56	303.53	307.79	305.26	306.65	306.5	306.65	305.38	306.4	306.35	305.94	303.28	307.3	304.57	304.67	304.53	306.39
300.83	300.88	296.91	300.56	298.51	298.79	299.58	297.63	298.98	298.28	300.09	300.87	299.32	296.88	297.24	300.68	297.22	300.61	300.22	300.84	298.74	300.93	298.37	300.07	301.01	299.51	300.31	297.18	297.32	301.45	300.17	300.39	300.55	296.99	303.19	299.72	299.33	299.01	300.96	302.05	299.47	300.27	300.15	300.45	300.78	299.62	298.5	296.33	297.46	295
302	302.28	302.23	302.22	302.52	301.54	303.34	299.73	303.16	303.88	302	298.51	300.65	304.72	299.82	301.49	301.27	302.47	303.36	299.23	301.78	301.11	300.63	300.28	302.07	300.16	303.12	300.43	303.34	299.98	299.76	304.01	299.45	301.24	301.63	297.57	300.42	301.28	299.71	300.1	298.59	300.71	300.92	300.61	299.33	299.52	300.78	300.07	300.9	300.1
306.56	308.07	304.98	305.3	305.92	307.17	306.62	306.04	309.1	308.79	307.21	305.75	307.47	306.81	308.91	307.35	308.56	305.49	305.21	308.37	305.08	307.95	307.56	307.22	306.43	307.76	307.59	307.08	310.14	308.29	308.72	309.96	307.33	306.53	305.94	308.84	308.57	305.8	307.58	308.49	307.06	306.62	307.6	307.14	307.44	306.16	305.73	305.84	307.62	307.39
315.04	314.27	316.29	314.19	313.36	314.04	314.17	316.65	312.78	312.76	318.23	313.12	313.65	313.07	313.15	311.67	314.79	312.29	311.96	314.94	314.82	313.9	313.85	313.39	314.43	313.27	312.28	315.79	314.33	315.87	314.35	313.45	314.42	315.53	313.9	316.38	314.21	315.45	314.25	314.31	315.51	315.05	315.2	314.97	312.68	315.81	314.47	310.77	314.82	312.17
305.49	307.9	303.82	303.64	305.75	304.34	305.26	299.77	303.92	305.89	306.4	305.36	305.89	303.69	304.23	303.06	302.82	303.12	303.24	305.94	306.97	306.28	304.87	305.65	303.4	304.65	305.58	306.05	306.25	307.49	305.54	302.8	305.7	303.02	306.17	304.78	305.16	302.36	307.53	305.6	302.84	305.8	304.71	304.44	303.95	306.48	306.71	305.44	307.77	305.75
327.68	326.62	329.25	328.23	326.96	330.99	329.23	330.83	327.57	327.77	325.96	328.77	329.72	328.05	328.73	327.7	329.54	328	328.91	328.61	327.78	327.84	330.13	328	328.7	330.51	330.29	329.65	328.63	329.13	327.29	329.3	327.63	330.92	329.92	328.1	325.99	327.03	329.07	328.47	328.1	329.01	326.5	327.77	330.43	329.69	329.53	327.52	327.54	327.53
293.92	292.8	294.21	296.31	291.9	294.05	295.42	294.3	293.97	295.92	295.65	295.65	292.77	294	294.25	288.53	295.01	294.01	291.95	293.64	294.95	293.85	293.55	294.88	293.29	293.68	295	294.65	293.86	293.16	294.04	294.1	296.22	293.84	293.97	291.98	293.29	292.11	294.01	294.34	293.31	295.1	293.4	293.48	293.72	293.48	292.93	295.06	293.82	294.18
313.56	312.24	313.47	313.96	316.36	314.47	313.12	314.12	314.45	314.49	314.35	314.62	311.65	316.05	315.59	313.41	314.42	314.64	315.12	314.31	315.87	313.23	315.11	314.01	314.52	315.16	312.45	317.55	314.5	314.24	315.4	313.77	316.42	315.66	314.61	314.13	316.06	314.5	315.03	315.81	314.52	314.37	315.96	315.54	317.08	315.15	314.89	313.78	312.34	314.14
320.77	319.07	320.46	320.68	321.02	317.8	317.63	320.85	317.49	317.78	318.1	321.07	318.04	318.91	319.98	319.8	317.64	319.07	317.95	320.04	318.34	319.73	317.78	318.98	318.66	320.84	320.48	317.95	320.99	320.91	321.08	322.01	315.32	319.72	318.42	319.04	319.69	320.76	319.57	317.9	320.36	322.24	321.38	321.35	319.22	320.34	318.1	319.92	318.2	317.3
307.45	306.45	307.79	308.49	308.37	307.39	307.15	308.32	306.36	308.73	304.94	304.35	307.69	306.38	307.02	306.43	305.73	304.57	309.18	308.13	308.01	304.97	305.49	306.72	306.01	308.02	308.16	309.71	306.91	308.05	307.13	306.48	307.15	307.44	304.34	307.58	305.98	305.71	306.04	307.62	307.48	306.28	306.39	304.93	308.09	307.88	306.66	307.88	306.02	305.3
306.34	303.97	304.77	303.04	305.57	305.12	305.69	305.4	305.92	306.06	306.25	303.27	306.16	304.18	304.56	305.39	304.98	305.72	305.18	305.99	305.32	304.96	306.78	303.03	306.33	306.77	304.34	302.69	306.85	305.49	309.01	305.28	304.94	305.34	305.27	302.42	306.11	307.34	303.3	307.34	310.85	304.46	302.63	304.97	301.64	305.19	304.92	303.84	307.61	305.58
298.37	297.44	297.47	298.57	296.48	296.08	296.04	297.59	295.64	297.07	299.34	293.75	296.03	297.15	299.79	297.06	295.99	297.03	298.62	299.21	298.57	298.48	296.23	295.93	295.54	298.32	296.95	295.68	297.87	294.57	295.81	295.43	295.15	296.29	299.2	295.88	295.21	296.52	296.37	295.55	296.5	296.99	298.18	295.34	297.01	297.67	296.44	298.48	297.81	295.06
315.23	317.82	315.69	316.31	315.83	317.38	315.09	318.55	319.31	318.94	316.97	315.47	317.41	316.77	313.97	319.32	312.2	315.37	314.53	314.37	315.4	317.36	315.51	315.53	315.58	316.49	314.7	317.19	316.14	313.47	314.05	315.18	314.92	317.23	314.13	317.03	312.67	315.26	316.43	314.74	315.61	318.16	316.67	316.31	315.49	311.91	317.54	314.11	314.71	314.31
307.5	307.39	307.97	304.47	307.6	305.86	308.15	306.84	305.09	305.59	306.6	306.37	307.76	307.08	308.69	307.74	307.59	303.69	305.45	305.9	306.26	307.41	306.37	306.01	308.19	308.24	306.04	307.24	308.06	307.04	307	307.33	308.74	306.29	302.91	305.84	306.9	307.02	307.95	306.96	307.28	305.01	307.95	303.41	307.6	306.01	309.84	305.92	305.41	306.51
303.65	305.33	306.1	303.99	303.49	304.91	302.05	306.32	305.72	302.98	303.79	304.18	304.14	307.82	303.95	305.14	302.4	304.77	303.59	306.41	302.51	305.49	305.05	306.3	305.42	308.91	306.05	304.18	307.81	305.05	302.87	304.91	303.92	306.59	303.62	303.61	303.45	303.48	305.76	304.9	302.53	305.75	304.53	305.21	303.19	304.88	304.4	302.93	303.25	304.5
315.33	313.27	314.14	315.64	317.32	315.98	314.64	316.15	313.45	313.36	314.76	316.47	315.69	315.35	318.24	313.23	313.81	315.34	314.36	315.56	315.26	313.14	315.43	313.75	316.33	314.31	314.54	312.82	315.43	314.15	313.47	315.68	312.47	312.81	316.95	314.07	313.39	316.11	315.29	316.67	313.49	315.33	313.95	312.2	312.33	314.13	315.76	317.77	314.25	316.04
305.29	304.46	305.25	302.3	305.2	306.15	302.32	300.88	302.86	304.91	303.31	301.15	302.74	306.31	304.25	302.76	301.33	305.11	301.86	304.79	303.64	305.56	301.87	302.13	306.32	303.89	303.55	305.31	304.34	303.29	302.66	303.27	303.3	303.6	301.6	303.84	306.22	304.64	303.4	304.13	304.19	305.68	305.6	303.12	303.21	301.14	302.93	303.01	303.24	304.71
316.62	317.33	319.82	318.63	319.54	316.67	317.28	318.43	317.89	317.78	317.87	319.6	317.08	318.97	319.41	321.36	318.43	319.35	317.65	317.33	321.79	318.93	319.03	317.76	319.7	319.1	315.1	318.06	318.41	316.06	318.7	316.05	317.22	322.02	318.01	316.05	318.32	318.69	317.34	320.88	318.73	317.29	318.16	320.56	316.81	320.21	319.6	319.66	316.69	318.16
303.79	302.05	302.77	302.31	303.03	302.93	303.78	302.5	304.91	306.65	303.54	306.7	305.14	303.82	301.53	303.66	303.87	303.26	303.27	303.19	303.73	302.81	304.47	302.04	302.02	302.97	302.8	305.27	302.52	301.77	302.73	303.45	305.53	305.33	303.15	303.79	304.53	304.42	301.39	303.33	302.78	304.61	305.39	301.17	305.55	302.41	302.95	301.97	301.57	304.28
305.87	305.24	303.19	304.36	304.2	304.13	303.84	305.06	305.04	306.4	306.26	305.13	303.33	305.24	305.1	304.04	306.42	306.16	305.86	305.4	304.77	300.26	302.64	303.8	305.89	305.29	305.18	305.25	305.19	305.53	303.93	305.42	304.59	306.19	303.6	304.59	304.48	306.16	307.14	306.16	304.66	305.58	304.71	304.57	303.83	304.13	307.93	303.63	304.55	305.6
304.24	304.12	301.5	302.4	303.06	302.27	300.15	304.14	304.56	303.81	301.61	304.45	304.97	302.22	303.3	305.38	302.64	302.22	303	300.63	302.08	305.95	304.77	303.25	304	302.49	302.35	304.84	303.19	303.96	304.03	304.58	304.51	303.67	301.73	301.88	301.91	303.38	301.13	302.22	304.35	304.04	302	304.21	303.37	304.58	304.48	301.66	302.31	302.58
305.65	308.01	305.61	306.79	305.38	304.25	308.98	307.04	309.34	305.79	306.42	307.03	304.54	307.88	306.51	306.35	307.12	305.15	307.5	304.39	304.58	303.88	306.64	304.72	305.15	304.35	306.73	304.46	307.34	303.81	305.86	308.68	308.08	304.84	305.72	306.38	306.03	307.22	303.38	305.75	307.69	302.91	306.34	306.41	305.68	306	307.66	307.54	305.61	307.27
315.35	315.45	314.51	315.03	317.46	317.41	316.29	314.95	311.52	315.16	314.96	315.61	317.46	318.29	314.69	315.9	316.86	314.11	315.18	316.45	315.14	313.3	313.4	314.99	315.78	315	315.35	317.79	315.62	315.42	313.2	315.6	314.81	315.93	314.67	316.24	315.76	314.3	316.72	314.04	317.25	311.55	316.1	316.4	315.22	315.73	317.16	317.7	311.97	318.19
296.91	292.72	296.12	293.61	296.07	295.54	295.45	295.66	292.54	295.91	295.59	294.05	293.95	293.07	297.95	293.41	294.26	296.84	294.17	293.31	294.54	298.06	296.09	294.84	295.66	294.6	294.26	293.53	293.04	295.16	296.23	296.77	295.38	294.03	293.66	294.19	293.53	296.3	296.44	293.61	295.43	296.84	297.36	293.98	296.78	293.75	295.29	293.65	296.77	292.93
329.53	328.73	327.5	329.21	326.43	330.15	323.93	327.15	329.09	327.26	326.98	330.39	327.42	328.36	327.99	330.82	326.24	329.56	327.49	328.1	332.31	326.04	326.9	329.51	328.86	326.37	326.96	329.93	328.14	326.14	327.52	329.48	326.83	325.72	328.8	326.61	330.57	329.95	326.92	329.03	327.56	326.72	331.32	329.66	330.54	330.53	327.73	330.75	326.24	330.85
306.61	304.88	305.24	303.68	304.88	301.9	308.2	304.58	306.21	306.22	305.39	302.33	304.05	303.3	303.42	305.43	305.83	306.19	304.85	302.21	304.88	307.73	304.25	305.53	304.45	304.39	305.67	304.3	307.48	306.22	307.67	302.76	304.35	302.52	302.62	304.25	302.92	304.06	306.98	305.98	303.55	306.1	305.62	308.4	305.47	304.5	307.73	305.05	306.58	304.86
314.22	313.26	312.64	311.7	314.12	312.74	314.93	313.62	314.35	314.04	311.02	314.72	315.32	314.66	312.5	314.01	313.29	314.63	312.07	316.85	312.1	313.66	314.3	311.93	313.6	314.71	311.23	315.91	313.01	313.18	314.28	310.76	312.14	313.79	314.14	310.51	316.15	317.11	314.32	317.55	315.06	313.71	313.66	312.29	313.43	313.92	314.29	313.34	313.07	311.55
305.55	304.94	304.2	305.4	304.73	304.69	303.06	307.42	306.18	303.57	303.78	305.35	305.84	304.84	302.11	306.29	303.24	305.18	306.52	305.23	304.56	307.25	306.42	305.42	304.77	304.75	307.43	303.37	303	302.92	305.98	307.04	303.82	305.72	306.99	302.73	307.65	306.56	304.41	305.94	305.09	305.55	306.36	307.21	305.35	304.86	306.27	307.51	306.19	306.33
314.36	315.79	316.29	314.88	313.92	313.88	315.2	317.3	314.78	317.89	313.75	314.36	314.75	314.71	314.76	315	315.13	315.75	313.53	314.2	317.63	313.55	315.2	315.25	315.37	313.42	314.15	313	314.11	315.09	313.34	313.07	317.56	316.61	315.92	316.23	314.53	315.21	316.19	316.42	314.22	313.8	314.46	314.21	313.55	317.95	314.8	317.95	315.38	315.03
328.49	328.29	327.64	328.86	328.18	329.24	330.96	328.71	330.87	329	331.06	328.87	330.04	328.69	328.69	329	328.67	330.05	329.55	328.5	330.93	330.47	327.83	328.89	328.7	327.32	327.24	330.74	330.18	327.78	328.76	326.72	330.33	327.59	328.22	329.31	330.49	326.63	328.07	328.39	328.13	330.21	328.85	331.26	328.41	329.61	328.28	326.96	329.88	326.07
305.81	307.72	304.25	307.04	305.13	304.96	305.8	305.32	302.94	304.86	303.91	306.32	305.31	306.01	306.32	304.66	304.17	303.75	307.89	307.96	306.51	305.86	304.75	305.43	307.08	306.32	304.49	302.13	305.7	304.27	304.14	306.35	308.97	305.16	306.35	303.2	305.01	307.86	308.24	307.27	304.69	304.66	305.33	305.06	303.55	303.8	303.69	303.88	304.66	306.79
314.65	316.2	314.44	314.89	312.45	314.04	314.05	314.74	313.72	317	314.5	317.97	314.6	315.56	314.85	311.68	313.93	313.53	318.07	315.2	313.08	313.77	314.13	314.91	314.9	316.57	315.32	315.23	316.54	312.56	314.45	311.74	314.17	313.07	316.54	315.26	315.92	314.39	314.86	312.24	315.35	316.04	315.23	311.68	314.85	312.57	313.52	317.13	314.31	316.1
295	293.23	292.68	295.1	293.41	296.57	295.36	295.18	295.86	298.05	295.75	292.36	292.79	292.18	291.71	295.88	294.33	296.98	294.5	295.9	297.82	293.05	292.89	296.3	293.97	293.37	295.23	295.73	294.94	295.41	294.7	295.42	295.69	296.57	294.98	294.2	294.46	294.44	293.46	296.5	293.63	296.58	292.43	294.29	295.88	292.91	295.95	292.7	293.35	294.25
312.28	311.6	313.71	313.05	316.38	310.76	314.54	314.63	312.35	311.85	312.88	316.55	314.14	313.32	312.89	311.32	314.46	312.19	312.17	313.2	315.92	316.11	313.93	315.65	315.14	311.13	314.28	313.61	313.07	312.79	313.04	312.84	312.79	312.25	314.04	311.96	313.34	311.14	312.64	313.23	315.79	311.16	314.87	314.14	314.05	310.98	315.9	311.61	313.85	313.62
305.38	304	305.27	304.6	306.74	305.56	305.49	301.66	302.66	304.87	304.39	302.43	306.73	302.69	304.65	302.2	304.4	303.77	304.01	304.58	307.09	303.37	302.07	302.79	302.57	304.44	303.97	303.32	306.58	308.74	303.84	300.92	304.68	305.54	306.35	304.57	301.77	305.17	303.74	307.19	306.24	306.71	306.8	304.13	306.23	306.42	303.37	303.52	304.38	306.11
306.57	309.37	305.51	305.91	305.89	305.58	307.9	307.84	306.29	305.37	306.12	305.31	306.4	306.45	303.73	305.11	306.01	305.41	309.01	304.51	304.34	304.81	306.46	307.98	301.69	305.79	306.58	304.27	306.49	304.96	304.24	304.3	306.53	304.8	303.49	305.03	308.29	307.97	305.95	305.43	306.65	303.9	305.73	308.05	304.68	305.22	305.97	307.07	305.21	305.91
324.81	324.43	326.63	322.13	325.16	324.53	323.77	324.91	326.17	325.3	325.51	325.87	326.28	327.87	327.16	324.88	324.73	326.05	326.5	324.76	325.55	325.58	324.49	324.46	324.49	328.31	323.76	326.67	324.59	327.91	326.18	325.06	324.95	325.23	324.48	322.8	326.51	323.48	324.87	325.03	324.53	324.21	323.87	326.49	324.34	321.97	322.7	322.34	323.38	326.5
304.54	304.38	307.09	305.75	305.06	305.5	307.2	304.81	306.67	304.59	304.76	306.94	303.38	304.64	306.23	307.32	305.33	305.31	304.71	306.27	306.91	305.13	305.04	304.4	307.39	304.45	306.78	302.95	310.72	306.6	303.97	306.8	304.6	305	305.04	304.46	306.59	303.97	305.63	303.41	305.49	304	304.4	304.07	305.04	305.58	306.45	304.26	307.02	308.32
326.19	324.97	324.31	326.08	323.57	324.99	322.27	321.78	324.45	326.25	323.73	324.1	325.13	321.6	324.36	323.65	323.39	323.8	326.65	322.83	323.35	324.82	327	325.13	324.15	324.13	323.43	325.26	324.88	325.38	323.44	322.52	323.15	324.83	327.17	324.06	325.95	326.09	326.05	325.5	327.29	323.17	324.74	326.71	322.94	323.72	323.58	321.15	323.59	324.6
306.79	308.19	308.13	306.45	309.99	310.02	310.99	309.53	308.05	308.68	310.53	310.29	311.26	310.96	307.32	308.05	311.6	310.73	310.03	308.31	308.88	306.78	307.52	308.16	311.07	308.45	308.33	309.89	305.73	310	308.39	307.72	310.91	310.65	306.5	309.84	304.91	309.37	310.02	308.66	308.68	310.68	307.95	310.79	308.99	307.38	309.38	308.42	308	308
302.45	302.41	303.59	299.28	303.96	303.45	299.71	303.8	303.72	301.69	306.24	301.83	302.66	301.83	303.9	302.14	301.9	305.96	301.57	306.47	301.91	303.61	302.7	304.41	304.15	303.38	303.03	303.58	302.05	302.41	304.1	303.71	303.08	302.97	302.26	305.33	303.54	303.26	301.48	301.79	303.32	304.44	302.37	304.69	303.09	304.44	304.42	303.55	303.38	301.46
308.15	304.8	305.72	304.01	306.94	302.58	305.72	305.13	304.98	305.13	305.42	302.23	303.18	305.55	302.26	304.52	302.27	303.88	306.23	301.61	304.26	307.1	302.4	304.15	303.03	301.6	305.53	305.06	306.49	303.08	302.92	301.79	302.54	302.62	303.9	304.92	302.73	304.78	302.47	302.9	303.07	304.45	304.3	305.55	305.44	305.44	305.62	302.19	303.38	302.56
305.24	305.46	305.13	303.8	304.32	301.83	306.1	304.83	305.64	303.09	306.15	306.61	304.72	303.55	303.42	304.44	303.5	304.17	304.95	302.85	302.67	305.84	303.11	302.85	302.33	303.07	305.72	305.38	303.74	302.65	303	306.5	303.76	304.65	304.57	303	304.8	308.28	302.44	306.5	304.21	304.15	305.28	306.98	302.63	303.95	305.74	303.76	303.9	304.35
328.18	326.28	331.54	326.76	330.1	329	327.52	330.13	330.35	327.5	330.47	326.28	324.4	326.8	326.47	326.63	328.34	328.03	328.96	327.1	328.44	326.49	331.07	327.6	326.8	328.23	328.03	326.35	325.61	327.4	331.63	330.38	328.55	328.62	326.46	326.57	326.35	325.96	324.36	327.88	327.58	328.3	328.25	328.17	326.89	326.85	328.06	327.31	327.84	325.14
303.5	304.29	306.17	305.47	306.15	307.78	305.71	307.64	305.08	302.65	304.17	304.72	306.35	303.35	307.66	306.26	304.26	306.4	303.95	306.95	305.07	305.32	305.96	304.83	305.15	306.68	303.86	304.84	306.49	304.77	303.36	304.83	307.36	307.4	305.37	306.74	304.45	307.89	307.59	305.23	304.85	304.07	303.47	305.94	305.27	307.06	305.7	306.2	308.59	305.49
314.48	309.24	312.43	313.18	311.4	309.92	312.07	311.3	312.85	311.28	315.03	312.4	311.61	311.73	313.17	313.12	311.5	312.54	312.08	312.61	309.62	312.29	313.15	311.25	314.38	312.21	314.49	312.8	310.18	312.7	316.46	314.82	311.85	311.06	313.05	309.56	313.31	312.82	312.31	313.53	311.66	312.17	312.64	311.4	312.25	313.13	315.26	313.14	313.31	310.33
319.73	319.23	318.11	317.85	320.19	318.89	318.62	318.98	318.8	320.61	314.69	315.64	317.98	318.55	316.53	314.99	319.86	317.24	318.39	318.65	317.22	318.84	318.75	316.5	319.54	319.01	319.27	316.79	316.97	317.69	318.47	316.95	316.23	318.73	320.09	315.73	317.7	317.87	320.24	319.25	317.65	318.42	318.18	318.95	318.1	318.62	317.18	316.23	317.81	318.49
301.97	302.53	304.89	303.5	303.95	305.43	298.41	303.51	302.84	302.08	304.68	302.16	301.79	303.7	301.68	302.58	306.5	302.54	304.88	303.68	301.39	301.22	302.01	301.12	303.18	303.82	302.03	304.45	305.35	302.55	304.04	305.47	302.31	304.46	302.77	302.7	301.36	303.49	301.09	301.85	302.88	302.39	302.17	303.73	302.01	302.75	301.63	305.64	303.12	304.43
311.36	315.9	316.77	313.77	315.12	314.75	312.95	312.26	313.28	311.99	312.53	314.47	314.31	313.99	310.64	313.55	314.01	313.19	314.94	313.92	311.28	315.84	312.7	314.68	314.33	314.98	315.22	317.79	314.74	312.25	314.53	313.79	313.73	315.83	315.6	313.45	313.82	313.15	311.43	313.71	316.32	311.73	313.02	313.42	309.97	314.58	314.91	315.65	315.01	313.62
292.07	293.47	294.12	293.68	295.25	291.33	298.49	291.92	294.61	293.57	293.91	294.61	293.27	293.65	294.97	295.96	293.71	293.44	294.76	291.27	294.04	294.05	292.96	296.4	292.47	295.14	292.58	294.69	294.01	295.38	294.9	295.08	296.96	292.12	292.41	294.23	295.07	294.82	293.27	293.14	292.22	293.17	296.59	292.27	294.49	294.81	292.27	294.19	293.2	295.85
323.79	323.74	323.27	324.57	326.04	328.63	324.2	323.54	325.6	326.28	326.15	323.73	323.69	325.47	322.17	324.47	325.57	322.07	326.18	323.39	324.8	326.8	324.55	321.96	324.64	325.17	323	327.77	324.64	324.99	325.12	325.58	321.98	325.53	325.59	322.91	323.77	324.32	324.01	324.84	325.27	324.57	324.48	326.15	323.77	323.67	324.94	324.76	326.46	326.55
314.93	315.84	320.34	317.56	318.87	318.22	318.52	317.84	319.15	318.55	315.34	319	317.73	319.15	317.78	318.33	316.32	318.76	318.8	317.15	319.51	315.66	318.69	318.56	319.48	319.89	319.13	318.29	318.89	315.19	318.07	315.82	317.43	315.54	318.66	317.83	316.44	317.53	320.1	319.65	320.85	317.55	319.64	316.91	315.17	317.73	320.17	317.02	315.68	317.81
302.38	301.31	303.82	303.83	304.26	302.75	303.61	304.36	306.08	303.4	304.16	302.83	303.36	306.42	304.39	302.19	303.21	303.11	305.45	301.62	304.08	304.73	303.65	302.25	303.53	304.09	303.07	304.49	305.34	304.32	302.33	304.19	303.75	304.57	305	302.75	304.22	303.75	303.45	299.95	302.75	305.77	299.47	302.94	302.47	304.41	304.58	303.95	302.44	303.55
303.79	303.7	303.66	301.65	302.42	303.36	303.32	303.24	301.83	302.28	304.55	301.51	303.56	301.24	302.86	300.05	303.21	301.98	303.19	301.01	301.24	301.48	303.83	302.46	300.15	302.69	301.67	301.5	301.93	302.45	301.18	301.02	302.61	300.71	301.6	301.83	303.59	301.56	302.92	302.62	304.07	300.83	303.4	305.63	303.07	301.64	305.11	302.89	300.48	303
299	302.38	302.81	299.17	301.4	301.32	298.5	300.34	300.96	301.91	302.38	297.96	303.93	302.59	301.51	303.55	298.06	300.87	300.99	299.47	302.72	302.04	301.25	304.87	302.48	302.16	299.41	300.71	301.6	299.92	302.73	300.97	300.8	305.01	298.13	300.77	298.71	301.42	301.56	299.35	299.58	302.35	299.38	299.29	302.94	300.53	300.37	301.48	300.7	300.49
304.67	305.92	306.71	304.34	306.49	309.03	304.12	306.71	305.09	306.25	305.87	306.8	307.63	305.78	306.32	306.75	306.12	305.85	306.44	307.38	305.19	306.56	305.63	306.61	305.84	305.58	306.15	309.33	305.97	306.29	306.73	307.64	306.99	304.73	305.72	306.84	305.05	306.36	307.65	308.58	305.31	310.69	304.86	307.22	304.97	303.52	303.98	305.94	306.27	305.61
316.59	315.61	315.82	315.66	313.62	314.11	314.78	316.42	315.47	314.73	313.91	313.48	314.12	315.45	314.66	315.25	314.31	313.76	314.24	313.27	316.88	313.91	314.7	316.28	317.91	314.2	315.98	314.72	315.32	316.25	312.96	312.89	315.16	314.42	316.72	315.32	313.38	314.53	317.57	315.99	319.41	315.13	315.62	316.56	315.92	315.3	314.7	313.86	315.31	315.66
302.21	302.97	305.8	303.04	304.09	303.44	302.95	299.06	304.43	300.97	301.18	303.19	303.49	304.02	301.47	302.97	302.46	299.66	304.05	303.56	303.78	302.41	302.18	302.97	305.28	303.78	304.13	302.18	303.89	304.78	302.14	305.09	304.9	305.54	303.04	303.67	301.35	303.48	304.67	303.72	303.61	303.02	304.43	304.83	303.07	302.84	305.06	302.09	301.63	301.65
308.94	307.9	305.89	307.56	306.25	307.61	306.47	305.6	305.72	305.99	306.31	305.63	307.37	306.03	304.73	304.49	303.02	305.22	306.5	307.12	305.85	304.12	306.84	304.73	306.22	305.23	307.03	307.24	303.75	305.9	306.14	306.42	304.88	305.93	304.53	305.84	305.3	307.63	304.54	306.68	306.91	305.33	308.76	306.2	306.03	303.82	308.62	305.14	306.29	306.08
304.1	304.37	304.4	305.39	301.71	303.78	303.71	303.71	302.1	304.17	307.36	301.2	302.1	305.34	306.24	304.04	305.93	304.51	303.77	306.48	305.97	305.12	305.51	303.11	305.47	305.39	304.22	304.71	303.83	305.01	309.4	305.75	304.75	306.62	303.49	306.35	305.78	306.87	306.48	304.79	305.49	305.54	304.55	306.16	305.24	304.04	304.22	303.48	306.23	303.64
316.14	314.7	315.61	317.99	314.2	315.01	315.59	316.46	314.5	315.57	318.33	317.7	317.97	315.83	317.82	314.96	315.18	315.71	314.98	315.79	313.92	315.32	315.28	313.87	318.66	316.59	316.88	315	315.71	314.19	313.48	318.15	316.42	314.98	316.26	314.13	315.7	315.85	319.1	312.75	314.16	314	314.91	314.43	316.05	313.89	313.97	316.66	313.24	314.76
304.81	304.49	305.29	304.79	307.61	304.76	306.43	303.37	305.57	306.4	304.15	305.86	306.5	306.99	306.04	304.68	308.08	305.71	304.02	304.02	307.31	302.13	304.4	306.14	307.31	306.02	305.63	307.47	306.69	306.14	305.02	306.11	303.58	306.8	305.61	306	306.45	304.09	305.36	302.13	304.64	306.02	306.78	304.6	307.43	305.07	306.96	305.21	303.31	306.96
305.87	305.72	306.49	303.31	304.43	307.69	303.74	304.81	307.94	305.96	304.55	303.98	306.77	305.24	305.66	306.59	306.86	307.38	307.52	300.71	304.42	307.87	304.13	305.86	306.87	304.9	305.42	305.31	306.68	305.93	303.56	304.98	304.66	305.85	306.13	305.48	307.74	305.46	305.07	306.44	305.42	305.87	305.43	305.06	306.11	304.15	303.69	303.28	305.5	305.65
326.02	327.44	328.27	324.61	326.61	325.68	324.17	323.99	326.61	327.29	327.28	326.62	326.84	325.39	325.7	323.15	326.44	326.76	327.08	326.96	327.31	324.84	326.28	327.62	326.17	325.06	326.55	330.17	327.71	326.94	328.65	326.23	326.84	327.69	327.06	328.77	327.45	325.55	325.77	326.51	326.25	329.68	329.6	327.36	329.03	330.05	328.28	325.69	327.23	327.7
314.82	315.68	314.68	316.25	314.07	313.44	313.19	315.08	315.89	313.04	314.24	311.89	312.04	314.45	315.56	312.16	312.46	313.35	315.33	312.78	312.78	313.67	314.89	312.2	311.25	313.51	314.05	313.88	317.25	312.18	313.26	315.85	313.56	316.44	313.62	314.11	313.19	312.42	312.96	317.31	314.53	314.75	316.41	313.95	313.71	313.58	312.58	313.9	316.37	316.06
305.64	308.25	305.7	306.94	304.36	305.03	308.91	307.39	307.33	308.24	306.67	305.29	306.38	307	307.39	308.53	307.16	307.04	304.96	306.71	308.7	307.94	304.08	303.49	308.06	307.09	307.62	305.42	306.12	308.37	307.74	306.62	305.7	308.22	306.94	304.53	307.49	304.87	305.67	307.17	304.64	305.9	305.49	306.48	306.98	305.13	307.76	307.79	306.82	307.74
313.05	312.15	312.65	312.93	313.7	312.68	314.91	313.71	316.34	313.57	313.65	312.97	313.67	314.16	315.78	312.38	316.4	314.18	313.42	313.73	311.7	312.41	315.97	315.54	315.13	313.19	315.07	315.51	313.78	311.75	314.43	312.48	312.25	316.51	313.14	314.18	313.98	312.01	315.09	312.77	313.29	312.59	313.09	313.94	312.56	312.43	313.12	314.63	312.69	314.04
316.79	315.35	317.16	318.25	315.97	318.62	318.33	315.73	316.43	319.99	319.5	318.4	319.14	318.87	317.1	316.74	318.05	316.54	319.07	317.35	317.25	317.66	317.14	317.65	318.07	317.66	319.8	317.54	316.4	318.49	316.99	318.64	318.56	318.09	320.1	317.9	319.72	321.92	317.98	317.77	320.53	320.86	320.39	316.3	319.17	318.02	317.24	319.76	317.11	317.88
307.86	311.22	308.51	307.87	307.71	306.63	311.6	306.91	308.34	308.2	308.84	307.1	309.77	308.79	308.1	306.38	311.14	307.38	308.96	306.74	308.35	310.16	310.7	308.56	307.58	308.45	309.02	308.78	305.38	306.25	309.66	308.11	310.79	310.72	306.94	307.3	308.89	308.15	309.82	307.68	310.8	307.96	305.19	308.89	308.52	308.66	309.75	308.15	310.08	308.63
307.41	307.11	303.85	307.26	302.87	306.46	302.43	307.12	304.89	304.17	303.68	306.06	307.58	305.6	305.76	304.02	303.96	307.75	304.43	304.33	306.4	303.58	304.65	305.27	305.97	304.63	306.51	303.65	303.76	305.59	304.68	306.15	307.61	307.13	306.58	301.45	305.71	305.7	303.47	304.68	306.08	302.91	305.55	305.5	305.05	307.72	304.74	304.28	304.88	306.78
300.06	304.05	300.47	300.36	304.41	301.82	302.03	300.76	300.54	301.91	301.04	301.1	300.79	300.84	297.31	303.08	297.22	300.64	301.49	303.32	301.84	304.13	300.79	300.29	299.61	302.8	302.05	297.52	301.85	298.18	299.65	301.48	299.57	301	303.07	301.18	301.35	301.33	302.99	303.14	301.4	300.63	299.41	302.07	301.05	304.14	301.17	300.24	299.34	297.95
309.53	312.13	313.26	312.14	311.93	309.49	312.88	312.51	310.54	310	310.68	312.29	311.62	311.54	310.7	311.34	311.63	315.44	310.31	309.07	313.72	309.23	311.13	311.57	311.2	310.67	309.85	311.54	311.78	310.19	310.86	311.01	311.54	310.9	312.03	310.34	309.6	312.93	311.52	311.75	310.5	311.62	312.58	310.77	312.49	313.18	312.82	311.51	310.05	311.53
303.64	305.7	304.29	301.14	306.35	304.72	308.2	303.4	306.07	303.97	304.9	303.97	305.71	303.06	303.92	303.35	305.01	300.48	307.01	303.83	303.15	304.15	306.84	303.26	304.93	306.01	306.51	302.95	304.16	306.11	305.88	304.29	303.07	304.05	301.01	305.35	301.41	307.07	304.39	303.03	302.48	307.98	302.06	304.63	304.62	304.57	304.9	303.43	303.29	306.56
315.92	315.94	317.23	316.94	318.1	317.59	314.8	316.5	314.97	317.77	315.76	316.08	316.89	319.58	316.33	318.37	320.08	318.06	314.24	319.48	314.78	317.06	316.67	316.23	316.14	315.3	313.67	316.49	316.27	319.22	316.48	316.73	318.99	315.89	316.01	315.87	315.07	317	315.17	317.66	316.09	316.8	318.18	317	314.95	317.31	320.67	313.58	316.53	315.29
304.09	302.3	302.47	306.25	301	304.17	299.92	303.89	305.16	304.5	303.57	306.61	304.35	302.66	305.59	301.11	302.8	303.88	300.83	302.42	303.16	305.39	305.35	300.21	302.52	306.43	306.76	303.28	306.38	303.05	305.48	306.47	303.72	306.56	303.88	303.7	302.31	304.52	305.56	301.75	304.91	303.01	302.94	302.54	302.74	304.84	304.9	303.47	303.98	302.65
296.16	295.61	296.1	295.11	296.48	296.29	294.87	295.69	298.41	296.34	295.68	297.35	296.65	296.49	298.22	298.5	294.97	295.33	297.95	297.72	298.09	295.78	296.79	296.79	293.95	297.56	296.59	294.98	298.32	293.52	297.23	297.25	297.53	297.52	298.36	298.54	297.15	296.99	294.84	296.12	295.75	298.35	295.51	296.27	299.36	297.79	295.98	294.69	296.86	295.9
305.61	305.41	303.83	302.89	307.66	305.08	305.76	304.85	303.73	306.51	303.03	302.9	305.78	306.14	302.17	307.45	303.97	302.21	306.3	306.79	305.01	303.65	306.44	308.44	306.41	304.82	306.04	306	301.89	308.46	305.62	303.51	302.01	304.73	305.51	305.73	304.56	304.42	305.48	306.57	304.21	304.04	304.93	304.26	305.67	305.54	304.46	305.64	305.81	303.86
320.12	319.72	319.86	313.96	319.27	320.58	316.12	314	318.21	319.61	316.81	319.28	319.15	319.16	319.69	319.48	319.16	318	316.75	317.75	316.73	315.85	318.44	318.39	318.24	318.64	318.95	319.32	319.6	320.38	317.67	316.26	317.28	318.08	316.42	319.9	320.52	316.08	317.75	318.2	319.54	319.8	319.24	319.63	318.33	317.44	314.34	318.6	317.96	318.72
315.86	316.53	312.13	314.52	316	314.99	313.94	312.99	315.51	316.32	313.8	315.09	313.95	314.66	315.88	314.89	313.81	318.12	316.61	318.74	317.15	315.39	314	313.81	315.91	312.49	312.93	315.18	313.06	314.37	315.2	317.66	313.89	315.88	313.78	314.29	314.05	316.6	315.27	315.08	318.18	313.22	313.38	313.26	313.03	315.24	316.71	315.03	313.61	314.17
307.88	305.49	308.12	306.1	303.51	307.08	305.41	301.92	303.08	304.12	303.52	305.13	304.59	303.31	303.97	307.26	306.98	305.26	304.94	307.2	305.59	302.86	303.16	302.1	304.12	306.4	306.44	304.63	303.81	303.38	305.37	306.68	304.84	303.38	304.5	303.51	305.64	305.18	305.5	305.03	305.04	303.59	305.47	304.16	305.24	305.02	304.27	303.48	305.43	304.01
303.42	305.32	305.31	305.4	304.87	307.04	305.62	306.24	304.64	303.68	303.95	306.81	305.01	302.77	305.68	306.76	303.09	306.26	305.92	307.63	306.98	305.66	306.42	303.81	304.26	304.32	306.07	305.43	304.22	305.39	308.96	306.95	304.77	307.44	304.66	305.02	303.53	306.09	304.88	303.91	305.09	306.24	305.52	306.34	306.32	305.67	308.29	306.31	302.67	305.2
296.93	295.75	296.95	298.92	294.09	297.9	298.6	295.85	296.29	297.91	295.39	296.92	296.64	295.89	295.97	296.38	297.18	296.39	297.74	295.21	296.82	298.17	297.94	295.66	297.4	298.6	298.05	295.58	297.68	299.42	297.49	295.72	295.15	296.27	295.54	298.82	294.21	297.47	296.24	297.47	297.86	296.42	296.68	295.9	297.88	296.51	294.86	294.63	297.11	299.7
305.28	303.37	303.62	305.22	306.03	305.89	304.96	304.25	305.53	305.78	305.37	304.48	306.16	307.22	307.74	308.63	307.63	306	306.11	304.45	305.4	306.27	308.08	304.72	306.15	305.58	306.82	303.77	302.77	305.36	303.41	305.82	305.14	306.82	303.76	307.21	304.74	302.83	304.08	305.03	305.8	304.41	307.34	305.22	305.57	305.89	307.13	304.21	307.09	305.7
324.34	325.12	325.64	325.35	322.95	326.01	323.25	325.23	324.58	325.49	324.78	326.43	326.17	324.47	322.97	326.37	324.29	325.51	326.86	325.4	323.24	324.69	322.47	325.68	326.42	325.28	325.12	324.23	323.89	324.89	326.4	325.5	322.07	323.28	324.96	323.82	319.24	322.9	325.13	324.83	323.52	324.65	324.72	324.63	323.61	325.46	323.71	325.38	325.02	323.84
314.6	313.43	314.69	314.75	315.76	317.47	314.72	314.66	315.45	313.78	314.55	314.74	316.76	313.8	315.21	313.87	314.34	313.36	314.6	313.22	313.77	315.12	318.17	312.58	315.94	315.98	313.06	316.89	313.33	315.81	312.27	313.63	315.94	315.01	315.63	315.3	314.36	314.81	314.84	315.37	312.96	316.66	314.48	317.08	314.12	316.32	316.6	314.84	316.11	317.26
316.22	317.28	315.27	314.52	315.56	315.83	314.94	317.31	315.34	314.31	315.55	316.81	313.32	311.9	315.41	317.01	314.73	313.2	315.98	316.21	314.59	315.89	314.66	317.63	316.97	317.39	317.21	315.58	314.72	315.9	317.1	314.53	315.69	317.82	316.45	316.64	316.17	317.52	313.83	315.42	317.65	315.09	314.82	313.68	315.96	316.88	317.42	317.72	316.12	316.12
302.14	304.48	303.77	303.34	302.7	304.46	304.66	303.29	301.36	307.33	303.63	302.94	304.87	303.89	304.8	301.74	301.12	303.88	301.91	305.82	305.29	303.96	304.59	302.86	301.57	305.24	302.51	303.58	301.97	300.84	302.51	305.88	302.36	302.95	303.75	303.97	302.32	302.77	303.07	302.56	304.27	303.68	305.49	304.71	303.12	302.45	303.57	302.57	303.47	304.79
303.88	305.2	304.22	303.88	306.63	305.23	306.13	304.23	302.8	303.72	302.7	306.85	303.94	305.33	304.81	303.69	306.61	306.08	305.79	303.18	303.17	301.49	301.41	301.94	305.62	301.86	305.15	301.41	303.17	306.02	302.1	305.07	304	304.67	305.19	301.98	303.79	304.49	305.03	303.5	304.85	303.92	304.18	305.77	304.78	304.98	304.06	305.08	305.79	304.15
300.21	300.14	299.18	302.14	300.66	299.85	302.24	300.31	299.54	301.37	301.08	301.54	300.07	302.36	299.68	300.15	301.58	299.75	298.63	299.51	299.91	302.03	296.81	301.09	299.54	301.6	300.42	298.58	302.01	300.13	299.06	300.29	298.1	302.84	301.13	298.6	296.94	301.38	300.15	299.34	299.54	299.35	299.77	299.43	300.65	297.71	297.86	300.35	297.52	300.71
312.62	313.52	312.66	310.02	311.82	312.74	316.35	313.98	313.54	313.08	314.29	313.01	313.4	311.63	315.84	312.1	314.46	314.09	313.38	313.06	312.92	311.49	312.46	312.67	310.94	312.35	313.65	313.47	315.72	312.42	314.57	311.74	314.1	312.64	312.35	311.92	312.58	313.31	312.07	312.74	313.39	314.45	311.32	315.4	312.43	313.14	312.84	314.48	310.6	313.11
302.55	304.21	303.87	303.54	303.54	304.17	304.7	302.27	305.34	303.57	306.73	305.22	305.53	300.7	306.9	306.22	302.65	302.31	304.25	300.46	304.8	304.97	303.64	304.78	303.67	303.52	305.19	304.36	304.29	302.81	304.4	302.75	302.86	304.92	303.12	301.7	302.23	305.91	304.81	303.51	304.52	302.38	303.23	304.78	303.92	305.2	302.25	303.65	304.43	305.13
300.03	300.45	302.38	298.82	301.31	299.57	298.05	299.14	300.41	299.36	300.48	299.96	299.28	299.13	302.33	298.34	299.26	300.08	298.73	299.53	299.78	299.32	299.18	300.06	299.93	301.14	301.26	299.42	300.53	300	298.92	302.92	300.76	298.71	298.46	300.94	301.12	299.41	300.03	300.29	297.96	299.37	301.22	299.67	299.46	300.8	298.29	299.38	300.41	299.82
317.26	317.13	316.73	315.54	316.98	313.55	314.69	315.1	315.31	317.25	315.34	316.47	315.01	321.05	315.32	317.92	315.84	315.36	316.01	313.38	317.27	317.36	316.99	318.13	315.72	316.89	315.52	314.68	315.89	319.25	315.85	315.59	316.13	313.46	315.24	313.44	314.16	315.75	314.39	315.69	316.8	312.93	317.21	313.97	315.73	315.12	316.04	316.15	316.5	317.85
328.12	327.42	327.83	327.92	328.81	328.57	326.77	327.03	328.83	327.79	328.9	328.38	325.58	327.43	328.74	327.31	328.62	328.18	326.08	325.77	328.3	328.25	326.13	326.18	327.69	327.9	327.62	326.24	328.82	327.18	328.25	327.58	328.53	327.68	326.47	325.95	325.9	329.82	326.11	327.68	329.07	328.59	328.04	325.46	324.36	326.69	327.52	327.02	328.55	326.84
308.07	309.52	313.45	306.98	309.78	307.23	308.79	310.46	312.04	310.85	309	309.43	308.89	310.05	308.63	309.46	310.61	308.25	308.5	309.52	311.13	308.89	308.5	310.38	310.36	307.18	309.42	309.14	308.15	307	310.21	309.99	308.51	307.77	310.17	310.55	308.49	307.28	306.96	309.83	308.88	307.77	309.77	306.43	306.5	309.96	308.94	309.5	305.58	305.23
293.13	293.13	297.23	295.01	295.76	292.69	293.29	292.81	294.73	294.2	293.25	292.37	291.86	296.06	294.96	295.29	291.61	295.55	291.42	292.99	294.69	295.1	294.82	293.69	288.98	292.45	293.9	293.9	293.5	296.69	295.2	293.46	294.65	295.69	296.01	295.29	292	291.68	295.66	295.84	293.96	293.02	295.5	293.07	294.07	295.09	295.85	293.23	296.51	296.69
303.72	302.38	303.21	303.21	302.98	304.83	302.89	299.12	305.09	302.66	302.24	302.37	306.5	302.4	301.59	304.01	303.15	304.18	303.87	301.84	301.34	303.91	302.7	302.82	302.2	301.48	305.12	304.6	301.33	302.36	304.3	304.76	305.39	301.96	304.58	304.72	302.39	305.07	306.71	301.24	304.6	305.54	303.54	303.49	304.4	303.4	300.8	303	304.01	303.24
297	300.8	300.32	300.69	299.1	300.71	300.39	297.81	300.3	300.65	299.5	300.5	300.64	300.53	299.99	301.8	299.36	298.57	298.73	300.94	302.11	299.95	297.96	299.25	299.95	301.88	299.48	299.96	301.2	300.96	300.38	299.8	302.75	301.44	300.86	296.68	302.78	298.71	302.01	300.61	300.84	300.04	299.41	299.37	301.02	298.34	296.43	300.36	301.41	299.62
316.75	315.82	319.16	318.61	316.08	317.83	318.61	316.12	315.62	319.85	319.03	314.76	318.25	319.86	318.21	317.79	320.33	318.65	317.29	318.44	318.99	316.51	318.24	315.07	317.83	317.55	319.14	318.1	316.6	320.14	320.33	318.19	320.09	321.41	318.75	319.86	316.18	317.18	319.93	316.01	315.98	318.39	317.71	317.35	319.24	317.84	317.78	320.18	319.29	319.96
314.51	313.69	315.45	317.33	313.43	316.88	316.39	313.17	315.58	315.05	312.07	317.13	316.27	313.54	314.91	314.97	313.67	312.33	314.41	317.07	315.72	313.78	315.73	314.89	312.87	312.36	315.69	315.03	314.97	314.8	315.85	317.8	315.74	317.47	313.24	314.66	314.96	311.17	313.26	313.06	313.61	314.99	314.84	313.53	315.51	314.88	317.07	315.52	314.39	314.85
293.04	296.51	292.38	296.26	293.13	295.23	293.38	296.79	295.18	295.55	293.62	292.74	295.63	291.53	294.85	292.07	295.17	295.36	294.3	296.64	295.62	295.14	294.83	293.34	292.32	293.3	292.27	295.64	295.89	296.5	294.25	295.05	292.85	293.54	292.59	290.08	294.15	293.71	293.17	293.94	292.4	294.57	294.05	295.29	293.26	295.36	294.04	294.48	294.44	294.49
305.5	302.89	303.85	306.07	302.98	304.61	305.15	305.4	304.21	306.74	305.33	306.91	306.31	307.36	304.66	304.77	307.87	304.34	306.85	304.4	307.45	306.12	304.16	304.63	304.41	305.23	301.87	305.52	302.42	306.81	301.42	304.6	303.76	304.54	303.46	302.96	304.95	304.95	303.66	304.42	303.23	306.22	305.12	307.22	302.78	302.15	305	305.33	307.38	305.26
325.4	325.44	328.85	327.93	327.52	326.11	327.12	327.94	327.58	328.87	329.6	326.19	327.68	326.49	327.23	329.81	327.67	329.78	326.88	327.05	327.51	327.01	328.42	324.7	327.48	328.19	326.46	328.95	328.13	328.79	328.92	329.84	326.04	327.91	328.35	328.63	329.7	327.49	329.13	328.65	329.39	327.94	325.67	329.19	327.18	328.89	326.09	328.13	327.72	327.89
307.5	308.12	308.47	304.3	303.59	302.71	305.34	306.76	305.7	304.69	303.74	306.26	304.04	305.1	304.44	305.13	305.02	304.78	305.01	307.88	301.35	303.47	305.02	304.87	304.86	304.72	305.09	305.68	304.13	305.49	305.25	303.17	304.22	305.59	305.63	305.66	306	305.87	305.49	308.62	302.53	305.74	308	302.45	304.53	303.84	303.84	304.35	307.46	305.23
310.7	309.96	311.86	306.96	310.16	312.32	313.36	311.15	310.22	312.22	311.3	310.8	313.77	313.26	311.45	313.75	309.87	310.11	310.16	311.46	309.53	310.37	309.79	313.19	308.8	313.02	313.96	311.08	310.27	311.73	312.84	312.02	312.38	313.09	309.74	311.44	311.34	312.5	311.72	311.97	310.1	310.8	311.83	312.02	311.36	312.39	310.22	310.69	311.54	311.57
315.84	315.18	314.44	314.14	314.28	315.67	315.8	312.31	315.85	314.77	314.63	313.43	313.57	316.02	316.56	316.11	315.86	315.77	315.8	315.15	315.99	314.22	314.24	313.64	314.06	318.03	315.04	314.7	312.89	313.96	314.33	314	313.21	316.23	315.72	314.6	314.15	315.21	316.1	314.95	313.33	315.44	314.19	315.41	314.76	316.22	312.56	314.98	316.16	316.07
303.46	303.23	303.1	302.7	304.02	300.85	305.37	301.56	298.9	304.52	303.41	301.62	302.12	301.96	302.82	299.93	302.64	300.97	301.3	303.02	304.21	304.67	301.63	303.4	301.89	302.12	303.85	305.49	303.64	302.31	300.9	303.04	307.05	301.34	303.85	303.12	302.52	299.33	303.39	301.61	300	302.19	301.18	305.6	302.69	301.67	303.31	300.4	301.21	303.88
306.93	303.58	305	304.22	303.63	306.13	305.78	304.02	305.48	300.87	304.7	306.04	307.92	304.55	305.24	304.26	303.63	303.59	304.69	305.55	309.68	304.57	306.18	305.43	304.15	306.69	305.98	302.54	304.36	306.97	305.6	304.76	304.5	304.99	307.11	306.09	306.65	304.2	303.43	304.02	306.15	304.21	307.44	304.94	307.09	305.21	305.64	303.95	304.01	305.69
295.78	295.45	295.85	293.78	295.78	295	293.22	296.59	297	293.47	297.54	295.28	293.81	296.4	295.58	294.17	294.21	295.91	292.54	296.86	295.99	294.49	296.12	293.55	295.05	293.53	297.04	293.63	295.39	295.69	295.59	295.15	296.35	293.28	293.14	295.66	300.14	292.05	292.93	295.42	294.04	295.06	293.81	293.29	296.92	295.77	293.05	296.53	295.25	295.15
301.03	298.7	299.79	300.55	300.91	299.63	300.19	302.86	300.49	301.77	301.21	299.93	300.86	300.06	298.68	300.07	298.54	299.61	299.52	301.7	302.87	300.95	301.03	300.5	302.82	302.08	300.82	296.51	303.47	298.75	300.49	299.34	299.94	299.59	300.89	297.6	298.36	302.48	299.7	300.18	299.68	301.59	302.03	301.19	298.73	300.51	299.62	299.86	298.19	299.82
302.69	304.32	304.95	305.45	303.33	303.42	306.36	306.88	302.34	302.98	303.11	302.46	302.04	305.86	305.57	304.53	304.65	305.74	303.83	305.37	305.33	304.9	304.26	303.93	305.57	304.35	306.64	302.67	304.3	305.69	306.07	307.45	302.95	306.89	306.38	305.08	303.41	304.98	307.12	303.19	303.09	303.36	303.62	304.1	305.48	303.9	303.3	304.15	304.89	304.91
310.75	310.17	305.74	308.65	307.93	308.01	307.28	306.65	309.76	311.27	308	307.91	307.02	308.48	309.02	309.2	309.49	308.95	308.37	310.63	307.71	308.97	306.87	308	309.59	307.2	307.02	306.75	311.53	307.76	308.1	309.21	308.92	307.23	309.48	308.38	310.69	308.44	306.61	311.4	306.07	308.17	309.79	309.7	309.18	307.39	309.82	309.47	310.22	308.23
325.82	325.86	323.74	325.4	327.84	325.36	325.43	327.01	324.65	323.44	325.39	326.32	325.7	327.12	325.03	325.74	325.3	327.32	325.35	324.14	326.81	329.85	323.98	325.62	325.52	327.66	326.04	323.28	325.76	324.5	326.28	323.98	324.21	324.1	324.77	325.77	322.99	327.53	324.09	325.85	323.97	324.4	324.77	326.65	324.45	324.83	324.75	324.5	324.81	325.41
318.64	317.2	319.27	318.08	317.26	316.93	318.32	317.94	316.72	319.43	317.2	316.26	319.69	319.24	320.02	318.5	315.72	318.78	317.62	317.82	320.36	317.35	317.96	319.94	319.73	320.81	317.09	317.28	316.96	320.31	318.66	317.05	321.05	318.52	317.82	319.69	319.55	318.64	319.3	319.63	318.89	318.62	318.43	316.72	320.86	318.57	316.13	317.55	320.39	319.82
303.9	304.08	302.06	301.36	301.14	300.52	302.42	303.19	298.91	303.23	304.08	303.18	301.83	303.18	303.48	304.38	305.08	305.8	301.71	301.39	302.62	303.33	302.68	301.51	302.67	306.72	302.01	302.33	304.08	303.08	303.43	301.87	300.87	303.23	302.78	301.99	300.74	301	306.96	301.45	303.65	301.37	305.17	300.83	302.83	303.13	304.94	302.43	304.82	304.8
313.7	312.02	312.54	313.74	310.97	312.74	312.46	311.84	313.94	311.53	310.8	311.17	313.36	312.39	315.55	310.57	312.47	313.64	311.58	313.65	313.14	313.96	313.16	313.04	310.96	312.55	311.54	313.83	311.98	312.24	313.59	312.93	313.27	313.29	313.14	313.07	312.33	313.34	314.28	311.81	311.22	311.59	311.22	311.35	311.37	312.1	312.64	312.31	312.44	312.29
303.34	304.39	303.83	306.4	302.83	303.75	302.99	303.84	301.78	303.54	303.97	303.3	302.07	300.67	303.26	302.29	303.5	303.65	306.9	302.08	305.72	303.15	304.16	302.91	303.24	304.24	303.58	304.32	301.78	302.21	303.91	302.39	303.46	303.6	306.18	303.86	304.13	301.21	300.71	303.95	303.67	302.31	300.73	303.93	303.83	305.04	304.84	300.29	301.47	302.62
298.48	297.59	297.26	296.5	296.7	296.16	295.47	298.22	295.45	296.63	298.12	298.56	297	294.94	298.17	296.28	293.9	296.95	295.99	297.28	296.52	297.31	298.72	296	297.58	296.79	295.75	297.26	297.21	297.86	296.05	299.79	296.27	297.95	296.39	298.19	295.37	295.82	297.84	298.24	296.88	294.22	293.99	298.14	295.35	295.52	297.39	295.48	298.86	297.7
302.39	301.66	304.14	303.43	304.51	302.99	301.38	301.13	303.07	305.14	300.88	303.8	299.43	304.15	304.45	303.62	302.17	304.79	301.39	301.42	304.18	305.46	302.95	302.82	302.42	302.62	303.22	301.04	303.77	303.05	304.8	302.97	300.82	302.56	303.41	300.82	303.93	303.1	302.76	304.94	303.98	299.98	302.92	301.97	303.55	303.37	299.74	303.66	304.65	303.25
325.64	324.55	326.13	324.16	326.62	324.46	324.58	323.06	325.46	322.62	325.51	327.51	325.62	326.56	325.74	324.62	322.92	325.6	326.86	323.45	324.02	324.8	325.16	322.75	322.24	323.56	323.79	324.68	323.9	323.84	324.97	326.37	325.75	322.77	323.37	324.5	325.58	323.59	325.73	323.96	323.48	324	324.03	327.45	324.83	324.73	325.06	327.43	324.35	322.71
316.16	315.99	316.61	314.93	315.59	314.95	313.76	319.27	315.06	316.85	315.94	314.46	314.5	316.64	314.35	316.04	318.14	316.29	316.86	314.64	314.79	316.47	313.21	318.95	316.58	314.54	316.55	316.26	314.14	315.05	319.33	315.36	312.51	317.87	316.43	316.78	314.81	315.45	317.68	315.36	314.76	314.4	316.69	313.62	313.62	314.95	313.78	316.99	317.97	317.43
293.97	296.15	295.26	294.88	295.91	297.19	293.42	293.7	295.69	292.76	291.64	293.42	292.92	293.88	293.98	294.82	293.65	291.52	290.54	293.96	296.19	295.54	295.03	293.27	293.07	296.22	295.82	294.43	294.28	295.11	293.16	293.52	294.73	294.47	293.68	294.2	293.54	294.87	294.45	294.02	294.9	295.96	293.82	296.32	293.39	294.76	294.51	295.21	294.68	293.76
301.48	302.37	298.89	304.76	304.96	304.76	304.64	302.1	301.78	302.2	302.64	305.27	301.08	300.84	304.49	304.94	301.6	307.67	303.61	301.31	300.59	304.67	302.97	302.93	305.73	301.48	303.58	303.68	300.4	303.79	303.39	300.18	305.2	303.3	302.97	301.9	300.33	306.37	305.47	304.01	302.27	302.59	304.49	301.95	304.07	302.15	305.52	300.18	300.74	302.16
311.54	315.88	314.7	313.61	311.64	313.94	314.06	313.89	315.32	312.81	314.93	312.82	312.35	313.68	310.32	311.76	313.96	312.04	313.82	315.24	312.89	311.84	314.92	310.38	313.14	313.52	308.98	313.98	312.1	314.86	310.71	313.14	315.21	314.22	313.56	310.82	311.26	313.53	310.33	309.72	313.46	314.57	315.11	314.09	311.72	313.53	314.62	312.44	315.36	312.17
308.2	308.76	308.96	306.97	309.21	310	309.99	308.94	307.37	311.87	307.68	307.31	308.34	309.3	308.78	310.72	307.92	309.67	308.47	306.77	309.04	309.43	306.55	310.91	309.33	309.01	308.36	307.02	309.67	308.51	307.74	307.02	307.58	310.51	309.19	310.6	309.65	309.51	309.31	309.22	310.2	308.66	309.94	309.2	306.5	306.76	309.96	311.07	310.77	309.84
305.61	304.93	304.58	304.39	303.19	302.08	305.03	304.13	306.03	303.99	305.31	303.31	303.11	304.19	307.93	308.09	305.15	304.53	305.05	304.01	306.63	300.69	302.37	307.28	303.19	303.25	303.66	305.04	303.86	303.06	303.07	301.95	303.82	304.67	304.47	304.97	307.01	304.09	303.61	302.54	305.77	305.47	306.51	305.59	304.79	306.43	306.23	303.7	304.12	302.27
324.96	325.72	324.1	326.89	324.54	322.52	323.8	324.82	325.09	324.03	322.85	327.69	325.67	324.76	325.69	328.16	326.52	325.79	321.37	325.56	324.89	326.81	324.9	324.49	325.14	325.33	325.33	325.7	323.71	324.32	324.08	323.92	327.19	322.2	324.54	325.63	327.06	326.3	325.96	324.4	325.36	325.41	327.1	324.97	322.05	324.7	323.52	328.47	324.92	323.76
293.45	293.65	292.38	297.17	293.3	297.39	296.18	295.26	294.99	293.62	295.21	293.77	293.9	293.42	295.71	291.54	292.16	293.14	294.25	295	292.64	292.75	295.76	292.65	294.65	293.97	294.93	294.67	294.74	293.6	293.95	291.94	296.19	291.84	291.4	291.72	293.9	292.91	294.04	298.24	293.21	293.24	292	293.73	292.17	291.29	293.62	293.72	292.88	293.86
304.6	305.39	306.37	301.57	303.71	303.26	304.68	304.59	305.66	306.88	305.05	304.5	305.8	307.36	307.12	306.58	300.33	306.95	305.19	307.24	303.79	303.68	300.28	304.79	306	305.72	304.31	304.34	304.23	302.47	304.14	305.55	305.36	307.57	305.46	304.72	303.39	305.76	305.46	302.65	306.32	305.06	304.02	302.78	302.9	305.36	302	306.72	304.45	304.57
304.79	304.61	307.19	307.96	307.44	305.88	303.69	306.13	305.16	305.09	304.15	307.99	305.33	306.98	304.21	306.62	306.57	305.24	306.69	304.54	305.66	305.01	304.52	303.62	305.99	305.19	306.5	304.65	304.65	306.16	303.8	303.67	305.47	302.7	301.67	304.43	304.62	306.22	303.62	305.88	304.38	306.3	304.67	304.04	306.17	306.08	307.33	301.62	307.25	304.64
307.73	306	306.96	305.02	302.67	304.98	305.91	307.86	306.56	305.64	306.59	306.24	302.77	306.46	307.48	307.24	307.09	305.12	309.2	307.79	306.67	310.83	305.24	305.71	305.09	306.49	307.73	305.55	306.19	307.83	306.03	308.74	306.76	307.28	307.07	306.64	305.74	305.8	306.18	305.85	305.81	307.22	310.84	305.8	302.34	306.54	306.25	305.23	306.83	305.54
297.5	299.93	303.07	298.15	300.3	300.41	299.43	297.89	299.76	299.75	303.98	302.1	300.01	299.11	298.95	300.1	298.3	301.65	299.81	302.24	301.93	299.65	300.3	300.97	299.67	303.58	302.15	299.19	298.77	298.38	299.43	301.09	301.91	298.09	301.13	301.53	302.43	299.74	302.78	299.07	300.81	300.1	299.31	299.74	300.06	299.35	300.04	299.76	299.44	301.01
304.88	304.1	303.95	304.27	305.48	301.59	304.82	304.3	303.68	303.67	305.42	302.39	304.09	304.97	304.13	302.55	304.66	303.2	304.53	302.95	300.01	305.45	304.13	305.12	306.09	304.01	305.13	302.53	305.65	305.84	304.38	306.11	304.38	302.59	305.83	304.68	303.81	307.1	302.77	303.44	305.44	302.82	303.19	304.37	303.64	303.02	307.17	305.41	305.05	303.06
314.19	316.1	313.14	314.18	314.73	314.1	312.44	315.8	313.33	310.88	311.19	315.33	312.28	312.37	313.07	314.58	313.92	312.1	314.13	313.35	313.02	311.79	313.15	316.02	313.86	312.96	313.75	312.25	315.03	316.81	313.86	315.46	314.51	312.74	315.01	314.71	313.26	313.66	313.15	311.09	311.81	312.71	315.02	313.55	316.33	315.96	313.28	315.11	313.19	314.08
299.54	299.14	302.08	301.61	300.11	298.91	300.06	300.88	299.37	299.6	302.31	300.03	298.87	300.9	302.84	302.92	300.41	302.14	298.06	300.71	302.8	300.61	301.85	299.85	299.39	301.45	300.06	301.39	302.32	304.28	300.08	302.09	302.66	300.97	299.71	300.21	301.08	299.81	298.35	301.15	300.27	299.64	301.99	301.83	301.47	302.1	302.48	300.98	300.88	302.38
314.12	316.19	315.37	314.77	315.88	316.23	319.69	316.15	317.88	314.22	313.63	315.81	314.12	317.54	316.91	313.08	313.91	315.76	316.5	317.07	317.14	313.86	315.4	318.38	316.27	317.02	314.82	314.89	316.26	316.41	316.7	320.18	314.62	316.81	315.3	314.29	316.66	316.61	314.96	315.11	315.47	317.51	313.16	314.94	317.77	315.09	318.48	316.77	313.73	318.02
306.91	302.28	304.78	304.45	305.34	303.53	303.7	306.98	307.37	304.88	304.74	304.24	302.72	304.39	306.71	305.46	307.22	307.39	304.99	304.51	306.44	305.54	304.15	303.8	305.63	305.9	303.03	304.06	305.3	306.94	305.33	306.47	306.06	306.95	304.79	306.06	302.98	305.35	304.31	302.8	303.56	305.36	303.52	306.09	307.94	304.97	306.22	305.87	304.07	305.55
304.01	304.08	302.6	302.86	304.2	301.58	303.75	303.89	304.11	303.89	304.8	304.91	304.56	301.1	303.88	302.78	304.17	304.34	304.77	302.72	304.02	305.83	302.81	304.7	304.83	305.48	303.16	303.34	301.81	304.98	302.63	301.06	303.41	300.73	302.66	301.56	301.93	301.37	302.7	302.48	304.47	303.43	301.12	303.56	306.86	304	301.8	302.21	302.78	304.37
305.25	304.97	305.62	305.57	303.81	306.1	306.96	304.76	304.74	304.69	304.99	306.13	307.06	307.58	306.28	303.01	304.29	303.85	304.24	305.1	303.25	306.31	306.82	303.62	306.34	305.79	307.17	307.7	304.25	307.1	304.54	306.06	304.7	303.84	307.05	306.82	305.99	302.52	306.34	306.3	306.29	306.83	304.37	305.31	303.31	304.49	303.75	307.59	302.94	302.72
315.64	317.28	314.39	320.08	316.93	317.03	315.37	318.63	316.72	318.07	317.34	319.08	318.82	315.28	317.67	316.95	316.09	315.97	316.92	319.14	316.66	317.61	315.54	320.15	316.82	316.91	319.02	317.91	316.75	317.91	317.26	317.09	316.5	315.98	312.77	317.71	318.78	319.24	315.23	316.6	316.1	317.2	314.88	319.13	315.9	317.37	316.07	316.25	315.8	319.38
299.54	301.27	301.73	301.53	301.14	299.56	300.1	301.77	304.89	301.92	299.82	301.07	302.3	300.69	301.97	300.79	298.89	300.61	301.29	302.43	299.19	299.49	301.68	300.52	301.56	299.51	301.15	300.23	300.45	298.38	303.83	302.59	304.14	303.58	299.82	300.2	299.79	299.44	302.7	299.73	303.04	301.55	300.95	302.35	301.11	301.39	302.05	301.69	300.56	302.07
316.96	316.97	318.22	318.61	317.5	318.99	316.65	317.84	316.46	315.23	317.29	316.78	317.93	315.11	316.76	318.14	319.01	318.84	318.42	315.76	317.91	317.04	316.37	317.85	318.93	318.1	317.57	320.5	318.18	315.31	316.53	319.12	317.36	320.29	316.92	317.98	316.21	318.13	318.71	316.55	317.35	318.28	320.23	318.29	316.51	316.7	316.89	317.47	316.84	318.32
301.38	300.24	299.52	300.09	299.54	296.32	301.77	299.01	301.71	299.89	301.31	299.22	301.96	300.78	300.24	298.99	300.51	298.67	299.49	301.09	301.34	298.96	299.57	300.68	299.95	299.41	301.05	302.17	299.79	301.23	301.06	296.68	299.96	302.7	302.36	301.5	301.6	299.85	301.22	303.03	298.57	301.32	298.73	296.87	300.72	301.43	299.76	300.24	300.36	300.96
303.49	303.95	306.17	305.95	303.99	305.53	305.56	306.12	305.75	303.46	302.12	304.62	303.73	306.19	305.8	306.31	305.22	306.63	305.06	304.65	304.68	306.53	304.38	303.52	303.22	306.15	303.9	306.34	306	306.75	304.02	305.49	303.9	304.05	305.25	303.32	305.57	305.46	304.52	302.81	301.48	303.81	305.3	306.9	305.44	304.65	303.54	305.08	305.66	305.81
304.85	304.4	303.53	303.14	305.16	305.98	303.86	304.45	307.76	305.26	305.67	304.78	306.86	303.19	303.91	305.79	301.84	304.49	307.18	304.6	304.76	304.36	303.03	303.82	305.66	303.35	305.72	303.29	306.01	304.63	304.23	305.23	309.61	304.43	304.63	304.48	303.88	302.88	305.62	304.03	301.8	304.46	304.11	304.71	303.36	307.89	305.79	304.25	307.2	306.17
311.15	309.94	310.29	311.7	310.53	310.87	311.23	311.9	310.17	310.92	308.05	310.48	309.7	311.36	310.56	309.82	310.35	312.21	311.86	314.06	309.65	312.17	311.61	308.33	311.11	307.64	312.2	310.47	309.36	311.61	310.5	308.96	311.84	311.12	309.39	310.45	308.19	309.66	308.7	312.04	309.03	311.16	310.08	309.64	310.91	310.11	309.86	311.82	311.73	309.59
318.25	315.66	316.77	319.38	316.55	317.79	314.57	318.64	316.96	314.21	315.16	316.62	318.31	314.4	319.62	316.29	317.28	319.54	318.39	320.03	316.9	315.76	317.05	319.24	317.72	318.85	317.08	319.35	318.72	316.8	316.37	315.85	318.58	317.35	318.89	316.46	319.73	319.05	316.77	316.07	316.46	318	316.09	316.28	318.9	316.52	315.6	313.04	319.54	317.47
313.51	314.44	310.51	312.94	314.68	313.57	313.56	312.48	313.39	312.08	311.67	312.84	313.55	316.02	310.6	312.23	315.44	313.13	314.16	313.44	314.69	313.71	312.8	311.85	310.99	314.72	312.97	314.72	317.28	311.57	313.7	309.6	310.41	312.45	314.12	313.68	310.73	312.51	311.37	310.64	313.01	317.22	311	312.16	315.11	315.91	312.29	314.91	313.35	314.17
328.33	327.8	326.13	327.1	329.89	326.8	328.51	326.74	327.87	329.33	330.26	328.32	327.89	327.18	326.71	327.18	325.83	326.09	328.22	330.69	326.3	326.51	327.3	328.95	328.06	327.33	326.45	324.31	326.72	330.93	327.32	327.98	327.79	328.67	329.72	324.25	326.14	326.9	326.39	327.38	330.59	329.13	330.2	327.38	330.54	326.94	327.74	330.19	327.29	325.46
308.04	308.35	308.86	306.81	306.77	310.67	307.28	306.19	304.8	306.19	308.66	305.45	307.25	305.1	306.3	310.27	307.97	309.92	305	307.87	306.89	308.71	309	306.52	305.57	307.08	305.09	304.86	308.54	309.13	308.27	306.09	306.85	308.34	306.18	307.25	305.1	306.25	307.41	309.3	309.54	304.97	304.34	307.85	310.57	304.26	306.78	307.52	308.65	307.61
325.38	323.01	324.27	325.83	325.07	326.14	324.58	324.42	323.38	323.87	325.57	327.73	325.46	325.28	325.85	323.3	326.7	323.04	326.81	325.1	324.53	326.78	322.92	325.65	326.22	327.03	324.78	324.72	326.59	324.78	324.75	325.51	323.16	326.12	326.48	325.92	325.54	322.65	325.66	324.97	325.29	324.16	323.54	326.4	322.66	324.01	326.26	326.98	323.27	325.85
324.01	326.21	325.31	324.15	323.5	327.6	325.55	324.91	326.04	327.82	323.89	324.46	324.02	325.41	325.94	326.52	324.34	326.14	325.32	322.63	325.1	326.05	324.89	326.13	326.03	323.53	326.04	324.64	324.9	326.23	325.46	326.29	324.06	326.41	322.78	326.66	325.42	328.26	325.65	325.35	325.99	325.23	323.92	324.01	328.62	326.49	322.23	322.19	325.3	327.97
304.6	301.57	301.84	303.17	302.75	302.87	302.72	301.9	302.41	301.42	305.15	303.84	301.47	302.73	299.52	301.21	303.43	300.05	302.06	304.6	303.06	304.02	302.16	300.29	301.29	300.16	300.4	303.72	300.39	302.39	302.27	304.18	303.4	298.23	303.07	305.7	303.82	299.68	299.78	303.37	303.14	301.73	303.99	303.68	304.03	302.77	301.7	302.32	302.97	302.48
316.79	317.62	315.54	315.09	314.78	313.99	315.09	315.27	315.82	312.92	312.28	312.83	317.04	314.44	315.31	313.63	315.07	315.86	314.41	317.02	315.62	316.02	314.59	314.32	315.69	315.37	314.92	314.58	312.65	313.91	315.66	316.11	316.13	316.83	313.72	315.25	314.66	315.37	313.22	316.95	315.3	315.65	314.67	317.41	314.24	316.75	315.55	315.11	313.04	316.53
312.96	315.62	313.74	313.96	314.14	314.46	315.01	313.88	315.55	315.87	312.66	317.59	314.84	314.33	314.04	315.05	314.14	316.18	314.96	313.35	314.56	314.16	314.27	315.24	314.35	316.15	315.43	314.29	318.08	313.98	316.95	316.11	314.58	314.43	315.81	313.46	315.21	315.77	315.2	315.77	314.94	315.36	314.98	314.44	315.3	315.23	315.09	313.76	314.59	315.58
300.48	300.99	299.71	299.98	299.83	303.01	299.56	297.08	300.77	298.32	299.64	301.12	299.23	299.07	297.48	300.49	300.59	300.05	298.18	297.85	298.09	301.02	302.37	300.6	301.32	302.69	300.14	299.85	299.19	298.93	299.7	301.06	301.89	300.86	300.48	300.96	297.42	300.45	300.53	300.46	299.73	300.92	300.2	299.44	300.07	300.21	298.95	299.81	300.41	299.34
302.9	302.06	303.06	303.74	304.75	303.94	305.05	302.72	302.05	305.82	305.48	304.57	301.67	302.7	302.21	301.03	303.13	304.51	301.52	302.07	303.35	301.72	302.95	301.9	301.58	301.91	302.28	302.22	304.81	301.83	304.22	300.66	301.41	302.69	301.8	301.28	300.28	302.31	303.12	301.98	303.91	301.73	302.08	302.52	302.44	304.19	301.7	301.8	304.31	302.99
303.44	304.48	305.94	304.03	302.74	302.26	304.39	304.17	303.65	304.18	303.57	302.99	303.03	305.06	303.89	302.47	303.67	302.32	303.51	304.37	303.93	303.9	301.54	304.46	303.14	302.32	303.61	306.1	304.16	303.75	302.18	304.44	302.25	302.34	305.61	303.06	302.84	302.98	302.94	304.75	303.85	302.07	303.35	303.87	301.07	304.65	302.65	304.65	301.96	301.3
325.34	323.99	324.9	325.83	326.06	324.09	323.76	323.5	326.81	323.89	325.5	323.67	323.35	326.53	327.34	323.96	323.83	324.62	324.16	323.14	325.46	326.78	324.68	325.13	325.33	324.4	325.12	323.09	325.11	325.82	327.14	323.05	323.15	323.42	324.46	324.32	324.51	324.87	325.55	326.8	323.6	326.87	326.85	324.9	325.85	327.2	325.25	321.94	323.2	325.82
306.76	304.48	307.55	306.52	305.03	307.24	302.95	306.05	303.37	304.62	302.95	307.95	306.86	304.29	305.08	306.02	301.82	305.12	305.61	306.79	306.38	304.53	306.93	305.98	303.47	305.57	306.23	305.82	305.07	305.52	307.31	306.11	303.8	306.4	306.77	306.4	304.24	302.48	303.84	305.89	303.98	303.92	306.57	306.84	305.3	307.48	304.52	305.84	305.25	305.49
310.83	306.56	308.07	308.27	310.82	305.39	309.91	311.75	307.38	308.9	308.64	310.76	308.14	308.64	308.5	306.3	308.47	309.85	310.05	307.99	309.64	309.03	307.71	307	306.03	306.48	306.38	311.93	308.68	309.23	312.79	307.43	308.81	306.71	307.51	307.41	308.7	311.01	306.32	309.23	309.14	310.53	308.23	308.03	309.04	309.68	307.93	309.02	308.98	306.48
315.55	313.83	313.78	315.19	313	313.4	314.41	314.44	314.84	312.54	313.38	315.69	312.12	313.25	314.57	312.78	313.76	313.7	313.24	313.57	314.63	313.87	317.84	315.15	314.61	314.19	313.78	315.17	312.84	313.94	311.93	313.99	314.52	314.75	311.11	315.54	313.27	314.58	313.75	315.07	313.71	312.2	315.75	313.18	314.52	310.78	313.21	315.67	313.93	313.63
303.74	302.27	304.05	305.11	302.62	303.77	302.42	302.95	302.44	301.87	304.03	302.22	305.45	303.35	301.97	300.42	303.14	301.42	303.4	303	302.87	300.76	304.45	302.12	303.8	304.55	301.86	302.72	304.4	301.37	303.19	302.88	304.04	305	302.73	303.27	303.16	304.06	300.9	301.16	305.42	304.22	302.96	303.77	298.48	303.56	304.27	302.6	304.02	303.73
315.41	312.81	312.21	313.19	313.16	310.19	313.49	315.16	312.56	312.48	312.93	311.54	313.04	312.26	309.12	313.41	310.72	314.34	314	312.41	310.37	313.23	313.06	313.23	313.59	310.21	313.59	313.74	311.64	313.71	312.31	312.83	312.96	313.19	310.43	313.07	315.02	312.6	312.24	310.97	312.11	310.17	312.62	312.22	312.84	312.1	311.31	311.35	312.55	314.1
326.87	327.77	327.51	326.18	328.15	326.33	326.84	328.1	327.03	328.15	327.27	326.35	326.55	327.62	326.67	326.14	325.99	325.42	327.56	328.16	329.43	325.4	328.44	328.58	329.64	328.28	326.97	328.42	328.04	327.95	328.59	325.74	330.45	329.08	329.6	325.21	327.19	330.42	327.15	326.66	329.57	329.61	328.7	328.84	327.89	327.88	327.48	326.27	329.11	325.95
306.77	305.64	306.62	308.14	305.68	306.62	303.93	307.73	307.16	306.91	308.71	307.02	303.77	307.28	307.7	304.98	306.28	308.48	306.66	307.48	306.07	305.74	306.72	306.76	306.54	306.56	306.87	305.67	306.07	307.19	303.56	307.63	306.53	306.5	305.53	306.8	305.54	305.71	305.55	305.04	307.13	306.56	308.34	309.11	304.97	305.09	305.32	306.1	305.96	307.12
304.2	300.91	303.23	303.95	302.72	299.54	303.82	301.73	302.36	301.77	300.75	302.57	301.44	300.89	301.66	302.62	301.11	305.84	303.32	303.77	301.05	303.11	300.38	302.61	301.57	303.12	302.88	303.4	302.43	301.62	304.59	301.11	302.97	301.83	303.54	301.55	302.42	300.58	301.49	302.29	305.03	303.65	303.42	302.21	301.59	301.54	303.05	301.55	300.77	305.54
314.35	315.39	318.15	315.21	315.4	317.58	314.67	314.76	317.87	316.85	315.41	316.41	313.8	315.34	316.3	314.22	316.83	318.43	318.27	314.51	316.24	315.52	315.36	317.15	316.23	314.85	318.07	316.52	317.7	316.75	316	318.48	314.41	316.75	316.48	318.91	315.39	317.61	315.4	316.88	317.52	315.13	314.76	319.39	315.31	315.14	317.05	317.16	317.12	314.29
304.07	304.18	303.03	306.94	306.67	307.88	307.39	307.9	306.44	307.58	306.69	305.95	307.52	307.16	304.33	306.12	305.5	307.2	308.55	305.94	306.46	306.62	306.68	304.97	305.95	301.93	303.62	305.12	305.05	305.89	305.29	305.54	306.77	305.79	304.75	307.68	308.01	307.55	306.5	304.78	304.73	305.64	307.38	308.57	307.47	306.33	307.46	304.25	305.5	305.36
315.52	311.94	315.75	317.66	317.57	315.89	317.33	316.48	316.54	316.62	315.58	316.33	316.14	319.11	315.78	316.16	316.47	316.07	318.06	314.91	314.64	318.13	318.13	315.96	318.24	314.88	316.18	317.33	314.94	314.11	316.47	318.09	314.36	319.16	315.4	316.5	317.65	314.93	317.19	316.59	316.14	316.29	315.52	317.4	316.28	315.08	315.23	317.14	313.06	315.41
308.88	307.67	308.08	307.26	307.1	309.37	308.87	307.76	310.86	308.68	308.26	307.3	309.21	308.52	309.36	309.88	307.52	308.9	308.55	307.97	308.44	308.22	307.32	306.44	305.93	309.09	309.36	308	310.02	308.46	307.93	307.36	310.6	309.03	307.47	308.18	308.27	311.37	308.44	310.8	306.51	308.65	312.14	309.59	310.38	309.79	308.06	307.96	309.02	308.25
304.7	301.36	306.53	303.39	304.68	303.55	304.45	306.22	306.41	307.76	301.57	305.15	304.94	305.65	300.78	306.81	303.65	306.15	307.52	303.29	306.48	303.56	304.75	306.91	301.36	305.85	305.93	305.66	303.16	303.47	304.92	303.98	305.08	305.36	304.78	302.12	303.08	304.06	304.7	305.97	303.97	305.37	303.64	304.27	303.97	301.46	304.95	305.5	306.35	305.3
302.95	303.17	304.45	303.39	301.46	301.87	302.65	304.59	304.07	302.17	303.07	304.98	303.16	302.79	304.73	305.12	303.22	302.72	303.67	304.93	304.15	304.72	305.62	301.34	302.24	304.7	303.26	305.1	305.64	305.91	302.04	302.86	305.35	302.15	302.34	300.72	303.59	302.77	304.53	302.14	305.98	304.67	305.53	305.06	303.3	301.66	304.77	301.08	303.2	305.29
304.74	302.11	304.72	306.93	305.49	307.55	304.14	305.43	303.43	305.88	304.2	304.84	302.93	304.5	305.44	304.01	303.65	304.18	305.98	305.1	303.68	305.51	303.38	305.76	303.94	305.25	306.22	305.43	303.99	307.28	303.41	304.47	302.63	305.56	304	306.55	303.15	308.5	303.54	304.75	305.79	304.41	304.08	304.77	304.68	302.32	303.92	303.85	306.77	301.5
300.91	304.61	303.15	303.14	304.08	303.38	303.76	301.32	303.46	302.8	305.06	304.01	301.52	303.69	302.98	303.81	303.82	301.33	304.67	305.18	305.87	306.03	304.02	302.88	302.67	301.93	306.13	302.5	304.94	303.85	305.02	304.23	303.63	306.04	304.12	302.82	303.12	302.12	304.76	303.47	303.49	303.19	301.85	302.62	302.27	301.19	304.12	305.79	304.31	304.3
310.98	311.75	314.45	312.6	314.45	312.89	313.12	310.3	311.15	314.58	314.3	311.36	310	312.97	313.05	315.31	312.91	311.21	311.65	310.66	310.14	311.77	311.73	312.25	311.72	313.38	314.32	313.02	312.29	310.74	312.6	310.25	311.1	311.88	312.85	311.16	313.1	312	312.31	310.74	311.1	313.78	314.02	311.57	311.81	312.41	314.58	311.26	314.56	309.89
306.87	309.15	303.34	303.82	308.2	306.59	304.27	304.77	308.66	305.88	303.49	306.24	304.54	305.35	305.87	304.24	305.89	303.18	304.96	303.81	303.67	305.18	303.76	305.95	304.84	306.45	305.1	303.56	305.98	307.75	304.68	303.78	305.33	306.12	304.19	305.66	305.65	305.79	306.13	304.7	304.63	305.36	307.73	304.02	305.01	305.06	305.66	307.04	306.87	303.77
301.78	303.11	302.6	303.81	302.08	304.14	303.2	301.49	306.29	301.59	301.86	304.29	304.76	301.92	304.25	302.93	302.15	304.44	302.69	300.21	302.82	302.57	300.96	303.58	301.49	302.92	303.43	304.1	300.56	305.04	299.15	301.62	304.59	303.37	301.98	302.7	303.24	301.9	302.57	304.75	301.77	302.76	306.07	303.49	300.94	301.29	300.59	300.7	301.24	303.51
316.83	320.31	315.48	320.6	316.12	317.3	320.84	318.52	318.11	316.94	319.68	317.16	317.5	316.98	320.19	318.83	314.75	317.75	317.69	318.79	321.03	318.79	321.87	315.99	317.38	315.93	319.05	318.02	317.63	317.83	315.55	320.05	318.1	315.4	318.61	318.38	317.09	317.19	319.39	316.26	315.81	318.01	319.57	319.86	317.39	317.55	319.53	319.64	319.88	316.64
304.81	307.93	309.37	308.62	309.37	309.68	306.44	307.38	308.84	307.48	304.94	307.22	307.9	309.47	309.27	308.33	308.32	307.94	306.84	306.99	306.03	306.35	306.08	308.18	307.04	305.44	308.92	307.01	310.75	307.67	309.12	306.61	307.06	306.41	306.57	309.84	308.16	307.75	306.65	307.98	304.97	308.58	307.99	307.02	307.8	309.14	307.55	307.24	305.29	306.45
312.27	314.17	313.48	313.57	314.29	313.83	315.59	315.83	314.79	314.26	312.89	312.53	315.5	312.53	312.63	312.17	313.92	312.97	311.7	314.39	310.93	313.44	313.93	314.2	314.01	313.61	313.75	313.4	313.92	313.35	313.99	313.31	310.23	313.54	314.72	314.05	312.59	312.75	313.95	311.3	315.16	315.76	312.43	312.01	313.41	312.14	314.66	314.3	312.09	315.17
300.37	303.01	302.59	301.67	302.53	300.4	300.06	301.14	301.98	299.7	299.12	300.85	298.08	299.45	299.76	302.75	298.31	300.65	301.22	302.03	299.85	301.88	300.04	298.96	300.51	301.47	296.82	302.43	300.83	301.9	299.9	301.76	301.09	303.48	302	302.48	300.19	301.07	302.25	301.77	300.34	299.86	299.54	303.73	300.3	302.11	301.78	299.32	301.37	301.73
315.27	315.06	313.36	315.73	312.82	311.99	313.45	311.8	314.33	312.08	310.06	312.76	313.81	312.93	313.42	315.26	311.1	311.62	313.17	311.31	315.04	312.81	311.45	312.82	311.81	314.65	314.41	311.14	314.96	314.93	312.52	312.01	313.9	314.89	313.63	312.53	311.13	314.64	316.34	310.62	311.98	314.49	313.93	310.46	311.4	313.82	313.53	311.09	311.04	315.07
305.99	305.54	307.19	305.98	306.22	308.1	309.21	302.82	305.78	304.59	305.64	304.85	306.04	305.95	305.26	305.47	305.66	306.76	303.76	307.49	308.15	306.42	305.62	307.69	305.48	304.74	305.57	305.33	307.16	306.08	306.64	307.59	305.67	304.9	305.32	307.39	306.55	306.64	305.4	304.64	306.79	307.04	305.53	303.97	305.26	305.26	302.94	305.64	306.37	306.65
304.95	301.88	303.2	302.39	303.74	301.93	300.55	304.75	301.03	304.24	301.4	301.32	302.93	303.99	300.95	300.73	304.99	302.53	303.75	301.65	303.76	301.35	302.63	304.32	303.87	299.7	304.46	302.85	302.77	302.07	301.29	303.88	302.42	301.7	301.98	304.16	303.38	303.87	302.01	300.57	303.27	300.39	299.7	303.8	301.44	302.49	302.55	302.9	301.8	302.3
312.28	313.78	312.8	314.18	314.48	313.9	311.43	311.55	311.61	314.19	311.23	313.86	312.22	315.8	310.65	313.61	313.02	311.1	313.77	313.39	311.32	313.72	314.25	311.64	314.77	314.28	315.01	314.33	314.02	313.99	314.97	312.54	312.08	317.13	314.75	313.57	313.51	314.37	312.56	314.08	313.75	312.12	310.27	314.93	313.69	312.23	315.45	311.39	311.37	312.19
300.7	298.73	303.1	300.71	300.25	303.38	300.27	301.44	300.98	302.28	299.96	299.43	301.64	302.06	301.41	300.92	300.44	300.02	301.19	299.69	302.58	301.07	301.37	302.02	301.61	302.73	299.75	302.61	301.32	302.62	300.63	299.86	299.92	299.5	299.99	301.5	299.34	298.56	299.03	298.51	301.34	298.9	300.21	301.68	303.51	302.52	300.33	301.54	303.71	301.8
315.8	311.12	313.29	316.61	316.51	316.56	313.63	312.29	314.47	316.08	311.52	315.54	315.91	316.76	313.8	315.45	312.54	311.85	313.83	314.43	314.73	314.4	314.84	313.44	313.42	316.05	316.18	315.95	315.17	313.68	314.28	311.4	313.42	313.12	316.07	315.34	315.92	314.42	316.61	313.88	315.9	315.31	313.41	314.41	314.44	314.26	314.14	314.94	317.9	317.47
302.46	306.57	306.78	305.79	305.86	304.33	306.51	306.88	304.78	306.21	305.46	306.97	305.28	303.77	303.81	304.45	304.03	303.54	304.39	303.28	306.45	305.42	305.95	305.58	305.81	306.42	304.29	302.05	305.54	303.59	304.82	301.63	305.72	307.16	306.18	302.96	306.53	305.63	306.65	303.47	305.09	305.21	306.05	304.81	307.56	304.82	304.03	304.71	306.54	304.26
324.99	323.31	325.74	323.85	324.17	323.99	325.24	323.33	325.36	325.22	324.36	322.91	324.06	325.33	325.39	326.55	323.6	323.19	323.52	325.6	322.58	325.03	323.43	325.03	323.9	325.08	325.86	326.64	323.72	325.28	324.95	326.56	325.73	325.43	325.31	328.06	327.63	324.31	325.96	326.82	324.59	322.28	326.92	326.87	326.2	323.36	323.77	323.4	324.77	324.49
297.84	299.36	299.28	300.09	299.22	298.29	298.63	300.81	301.56	298.78	299.73	300.33	301.38	300.52	299.19	298.44	301.07	300.14	300.86	299.72	301.65	299.97	300.85	300.05	297.89	299.01	298.73	300.43	296.16	298.4	299.83	302.11	300.79	302.14	300.53	298.57	303.28	300.09	298.19	297.89	301.96	300.03	301.04	301.31	299.93	300.49	301.62	301.58	300.36	299.46
305.47	303.71	306.86	302.73	304.26	300.25	304.12	304.63	302.58	305.19	303.75	303.5	301.7	303.68	303.84	302.83	303.94	301.76	303.51	304.26	303.25	303.83	305.09	300.92	305.87	303.67	305.42	302.62	303.36	301.55	306.11	303.79	304.13	302.58	301.78	304.26	304.59	303.94	303.47	304.38	302.81	303.35	303.8	302.08	303.61	303.85	301.9	302.44	302.74	300.85
313.02	314.43	314.12	313.37	315.32	314.84	313.54	312.92	313.4	314.76	313.43	314.65	313.54	314.59	314.38	314.77	313.43	312.95	313.77	312.23	315.53	311.84	313.22	310.21	312.98	316.45	314.07	314.59	312.5	312.59	312.36	315.9	314.28	317.5	313.91	315.84	313.87	315.28	315.69	315.7	312.66	314.03	313.35	315.94	312.18	314.17	312.37	314.57	316.28	313.8
311.89	310.14	312.51	308.73	309.97	313.02	311.94	312.68	313.83	312.19	310.96	308.66	312.11	311.95	311.01	310.36	312.55	309.9	312.54	312.43	312.58	312.36	311.63	313.1	312.02	314.44	313.83	312.06	313.34	312.1	310.71	313.42	312.01	311.78	312.66	313.88	309.05	310.89	310.23	313.18	309.56	312.37	313.53	312.44	311.32	310.51	312.6	311.11	311.66	313.33
308.26	309.57	310.77	308.14	309.15	308.49	310.8	308.41	309.21	306.65	309.87	309.77	308.99	309.74	311.52	310.72	310.73	307.19	310.41	308.05	307.02	308.16	310.55	309.59	307.42	307.17	308.79	310.69	308.92	306.24	310.48	307.55	310.14	307.63	309.06	311.62	310.32	309.56	308.73	307.8	310.66	307.91	307.03	307.08	309.18	310.11	308.46	308.56	308.52	307.45
297.89	295.97	295.71	298.36	298.22	294.87	296.76	300.23	296.94	295.91	293.15	295.05	296.16	297.39	300.52	297.45	297.55	298.75	295.5	295.12	295.09	299.04	296.06	300.34	295.05	296.93	296.54	298.24	296.95	295.96	296.82	297.28	296.75	295.57	299.87	297.97	295.73	296.79	297.82	295.41	299.24	297.14	296.94	295.12	295.74	296.6	296.2	296.01	298.55	299.64
293.28	294.35	295.75	293.34	293.79	295.06	295.89	293.48	294.64	296.61	293.65	294.3	292.22	294.45	293.41	295.15	293.61	291.21	295.58	293.07	291.92	292.12	293.62	293.7	293.53	294.88	293.52	289.49	293.65	292.55	291.78	292.47	294.19	294.58	294.73	294.77	295.68	294.21	293.24	292.5	294.85	292.64	293.92	294.89	291.54	296.16	295.19	292.85	292.32	293.02
302.4	302.27	302.93	303.63	302.26	302.16	301.55	302.08	303.85	303.21	301.75	303.13	304.51	303.9	301.7	301.46	301.44	304.68	302.18	301.85	301.49	303.36	303.19	301.26	301.92	302.22	301.5	301.29	304.36	301.41	301.26	302.6	303.33	300.47	302.69	301.13	302.89	303.64	303.4	302.93	304.35	302.25	301.95	300.48	302.06	304.82	301.61	301.09	303.95	301.8
316.04	316.61	313.86	312.94	315.87	316.39	314.4	315.45	314.99	314.9	316.89	314.17	315.55	312.39	313	315.57	315.5	317.87	317.45	315.29	316.41	316.3	313.01	317.27	313.89	315.08	315.98	312.85	314.63	315.87	315.42	315.24	318.43	315.4	312.96	315.53	315.6	313.28	316.67	314.69	316.1	315.92	317.03	315.12	313.42	315.25	315.2	315.11	316	318.06
311.18	312.05	311.24	311.84	310.67	309.24	309.82	309.51	312.72	312.08	311.29	310.34	307.54	309.47	308.34	310.72	307.51	311.64	312.2	308.97	312.28	309.48	310.08	309.43	311.62	310.37	311.73	310.44	310.22	311.33	309.86	311.33	309.64	310.46	309.63	314.17	309.9	312.12	311.94	312.64	310.91	311.08	310.66	309.65	309.28	312.32	309.84	309.71	310.93	310.11
312.62	313.51	312.12	314.75	312.23	313.86	314.42	314.6	312.01	313.9	314.51	314.69	311.72	312.09	313.88	312.96	313.18	312.45	313.43	312.39	314	313.41	311.51	310.89	313.2	313.28	314.17	315.68	311.9	313.81	312.21	311.75	311.91	315.04	314.13	313.27	314.33	312.26	311.34	313.5	314.18	312.51	312.48	315.31	313.78	312	313.05	312.75	312.17	314.97
302.54	304.86	303.66	305.52	304.28	303.74	303.38	304.89	305.07	301.91	302.5	301.77	306.15	303.75	303.31	304.5	304.06	302.87	302.45	303.36	305.89	304.38	302.47	303.2	303.48	304.94	303.28	301.08	302.74	305.21	302.88	301.7	303.61	304.03	302.49	301.12	304.22	302.95	303.43	303.12	304.44	300.11	302.37	302.26	301.94	301.24	307.69	304.53	301.69	300.79
305.22	302.56	302.23	302.03	303.75	302.62	303.72	303.93	301.17	302.93	303.28	302.2	304.74	304.22	302.23	304.15	301.75	302.89	304.61	304.49	302.43	303.61	303.82	303.49	303.98	302.33	303.74	304.94	301.87	304.82	303.62	303.4	301.39	305.34	301.82	303.66	305.78	301.85	303.55	304.12	303.3	303.78	302.64	306.35	303.34	304.62	303.36	303.76	302.66	301.77
302.99	306.83	303.36	305.05	303.6	302.9	304.3	304.8	306.82	304.31	305.62	302.41	304.52	304.31	304.97	304.94	305.79	303.98	303.81	304.4	301.72	303.18	304.53	302.99	303.14	304.04	307.36	303.99	300.92	303.1	303.01	302.55	305.43	301.63	304.75	301.41	307.24	305.58	304.17	307.67	304.15	301.78	304.03	304.02	305.22	305.4	306.91	306.06	306.93	305.33
305.54	306.24	304.98	305.63	307.13	306.27	305.88	305.75	304.16	307.46	307.55	305.08	308.44	304.2	305.2	304.82	305.49	304.09	304.07	303.31	306.98	305.11	306.13	307.2	305.1	306.39	306.98	304.02	306.2	305.69	307.55	306.48	307.11	305.36	306.23	307.13	307.31	305.62	306.44	304.96	305.75	306.21	304.2	304.41	304.51	306.28	304	307.03	307.12	303.6
307.47	305.56	305.33	308.92	307.37	306.42	308.08	306.34	306.25	306.87	307.14	308.29	305.99	305.22	309.58	307.59	306.42	307.31	306.31	305.29	304.06	307.82	308.82	306.82	308.71	309.01	306.15	305.82	306.99	309.46	305.54	306.64	308.36	305.56	305.56	308.15	306.6	305.32	304.8	308.97	308.5	308.7	307.12	306.01	306.37	310.6	308.03	308.61	307.74	307.91
326.81	329.35	329.71	327.81	329.13	330.12	327.37	329.63	327.61	329.86	326.67	330.15	331.96	331.47	327.83	329.21	330.89	325.61	326.18	329.2	325.68	327.96	330.75	327.5	330.12	327.18	328.7	329.23	329.26	330.61	330.65	328.27	330.24	327.03	325.79	329.32	328.85	327.98	329.3	326.24	328.06	328.89	327.26	328.93	329.12	329.97	327.49	327.35	327.36	328.65
307.37	310.39	308.78	307.81	307.7	308.75	307.78	306.84	308.41	311.09	310.16	308.62	312.44	309.61	307.74	307.66	308.13	307.49	307.76	307.27	306.66	308.34	310.41	308.26	308.44	307.63	307.17	311.49	309.26	309.95	305.48	307.47	309.4	306.78	309.21	309.47	307.9	308.24	307.16	310.5	308.18	306.9	312.03	308.54	306.3	307.65	307.65	306.94	310.21	305.75
295.18	293.79	296.46	294.11	294.02	294.49	294.4	296.04	294.26	294.57	295.18	295.44	294.75	296.64	294.3	294.22	292.29	294.4	296.89	293.94	297.19	296.7	294.96	293.88	295.89	295.11	293.76	297.12	295.79	295.14	296.59	294.61	294.37	295.21	294.41	295.18	295.31	296.37	294.61	295.22	293.06	295.75	293.96	293.84	294.88	293.4	293.15	295.15	295.04	295.26
301.07	303.15	303.57	303.66	302.89	303.42	302.69	301.76	303.77	304.9	305.41	306.78	304.23	301.88	301.33	303.89	306.06	305.64	303.87	304.53	302.94	305.66	303.98	304.34	304.69	302.47	302.79	304.78	303.82	304.45	303.01	304.81	303.92	304.01	305.74	302.89	303.02	302.5	304.56	304.43	305.69	301.09	304.85	303.42	305.95	304	303.02	302.17	303.79	303.47
303.62	303.56	302.87	303.35	304.81	302.39	303.53	303.99	301.27	304.05	301.4	302.09	302	302.68	299.73	302.49	300.65	302.84	303.74	302.59	302.36	300.68	301.78	302.1	302.84	302.42	302.24	304.4	303.39	303.23	302.97	301.69	301.78	303.5	304.58	302.96	302.19	301.82	302.06	303.54	303.46	302.7	301.92	301.83	303.34	302.98	302.5	302.75	303.37	302.87
306.3	305.98	308.74	306.4	305.56	306.8	306.06	305.45	305.18	307.51	305.44	305.69	306.45	307.8	304.45	305.49	308.03	311.14	306.01	306.19	303.16	306.63	305.36	305.73	304.62	305.21	303.88	304.51	309.41	307.39	304.25	306.42	307.56	307.53	307.78	307.57	307.38	306.61	304.73	308.13	307.01	305.76	306.23	306.95	304.85	306.12	305.72	306.12	306.14	304.81
311.87	313.35	313.4	315.28	314.14	314.62	313.37	310.65	314.08	316.91	312.56	314.58	311.77	311.78	312.16	312.04	313.66	315.88	312.93	314.09	314.7	313.33	313.14	312.99	312.26	312.83	314.07	313.71	313.61	314.02	314.97	314.39	313.65	313.34	312.76	313.83	313.36	312.45	313.74	314.98	311.71	312.71	312.8	314.69	310.24	312.67	307.26	313.74	312.78	313.31
306.9	303.96	305.84	305.32	304.98	306.93	307.08	304.45	305.51	306.59	304.72	307.8	306.88	307.47	304.68	306.01	305.67	304.05	304.72	304.46	303.71	305.21	305.38	305.77	304.22	304.07	303.15	307.78	305.65	305.39	305.39	304.12	306.36	305.17	308.32	307.54	307.48	305.13	306.34	306.97	305.64	306.72	305.31	305.94	304.62	305.66	304.8	306.45	305.32	305.11
293.27	292.05	292.03	296.24	293.18	295.02	295.58	291.63	292.47	294.06	299.11	293.29	293.36	293.42	293.93	293.28	295.07	295.78	296.29	295.9	294.56	296.38	295.09	294.97	294.21	294.81	294.03	290.67	294.1	293.09	292.07	293.19	292.96	293.49	291.78	295.18	295.01	295.38	294.15	293.13	295.33	293.39	295.13	296.14	293.38	296	294.4	292.45	294.46	295.38
305.37	304.56	305.38	302.28	301.77	306.33	305.85	305.13	304.96	303.21	306.27	303.96	303.94	305.25	308.1	306.06	301.47	305.99	305.96	305.96	305.23	305.07	305.17	304.75	304.3	304.58	302.87	306.2	307.1	306.24	304.65	304.29	305.85	305.41	307.14	302.82	305.04	305.82	305.84	305.48	305.06	308.82	305.95	303.3	304.4	306.31	303.14	303.04	305.63	306.76
301.33	303.17	303.09	301.95	302.44	302.97	303.21	305.36	303.93	303.64	304.97	303.39	300.56	304.42	304.61	301.03	303.13	299.57	302.54	304.5	303.6	304.26	302.17	304.19	303.89	303.07	301.26	302.14	303.77	302.36	299.34	301.81	304.49	303.11	304.73	303.68	304.29	302.53	304.43	303.65	303.92	304.71	302.14	302.37	302.61	305.23	303.36	302.48	303.93	302.13
304.66	304.96	302.31	304.67	305.17	306.11	303.54	305.85	303.75	303.41	303.91	302.71	303.28	302.85	305.68	304.57	304.45	302.28	304.54	301.96	305.28	305.78	304.55	301.21	304.2	301.12	304.35	304.41	306.49	303.63	304.84	303.36	302.02	304.05	305.5	302.95	307.21	305.29	306.08	302.33	303.76	302.29	301.06	303.64	303.53	305.32	305.01	304.91	303.3	304.22
302.53	303.59	302.81	304.94	303.23	303.89	301.83	303.41	303.53	301.58	303.21	303.52	301.65	303.75	303.32	301.36	300.22	300.51	304.42	300.19	305.3	305.13	302.68	303.01	303.47	305.48	301.82	302.7	302.9	298.26	303.08	304.06	302.5	303.2	304.02	302.99	302.69	300.82	301.34	304.91	299.57	300.8	303.71	303.26	303.58	301.94	302.89	303.91	303.63	301.99
295.83	297.59	298.57	297.26	297.33	297.07	294.9	297.8	295.38	295.69	297.06	296.25	297.12	298.48	298.68	296.07	297.77	296.77	296.29	296.96	297.87	297.6	294.97	298.7	293.63	298.96	295.56	297.1	299.46	294.5	295.29	297.68	297.27	299.55	296.43	298.01	295.57	296.9	298.5	295.43	296.19	296.78	299.63	298.63	298.78	295.78	293.56	298.14	295.74	297.44
311.53	312.76	311.92	315.12	311.66	313.16	312.28	314.94	314.45	310.24	314.22	312.68	314.52	315.14	315.72	314.02	315.1	311.73	311.41	313.13	310.8	314.83	311.81	312.55	314.46	313.56	314.96	315.1	314.92	312.51	310.24	313.47	313.48	313.12	311.34	312.37	313.37	313.48	313.84	312.36	311.65	312.26	313.46	315.51	311.41	314.26	314.57	315.2	313.25	313.85
314.25	311.11	315.69	314.13	315.32	313.48	312.37	313.73	314.25	314.57	314.73	313.9	314.01	315.96	318.27	314.82	314.08	316.96	314.41	315.72	317.32	314.52	315.55	314.59	313.74	314.79	316.04	314.94	314.54	314.57	315.43	315.49	314.25	318.8	312	312.99	313.84	314.12	316.89	317.85	315	314.93	314.45	315.29	314.04	314.63	316.45	315.97	313.73	316.51
325.83	322.87	324.72	323.12	325.44	325.26	325.73	322.64	325.1	322.81	324.54	325.69	322.8	324.69	323.14	325.88	324.22	323.11	326.49	323.92	326.1	324.14	324.09	324.47	323.93	326.66	325.26	322.94	325.1	324.5	325.94	324.53	324.04	326.36	324.08	325.74	324.67	321.33	324.25	322.28	324.51	324.63	325.59	324.1	324.02	324.31	323.52	324.33	325.24	322.97
303.83	305.21	307.41	303.14	302.32	307.06	305.44	302.72	304.84	304.77	304.91	304.84	306.12	306.21	303.64	305.23	303.12	305.28	305.09	304.5	308.25	308.72	305.29	301.82	302.61	304.53	306.46	303.37	306.72	305.76	305.23	305.47	306.02	304.86	305.03	302.98	305.04	305.1	304.77	307.16	304.29	304.49	303.54	304.94	305.15	306.13	303.95	302.74	303.12	306.05
315.54	315.5	316.78	315.62	315.01	318.2	316.78	317.91	316.42	319.77	317.72	318.05	316.68	314.57	316.19	318.85	319.01	319.53	314.47	315.1	318.66	317.28	320.18	319.28	316.47	318.62	317.32	317.22	318.21	317.23	317.46	317.75	319.73	317.1	318.38	319.47	317.38	317.93	318.64	316.13	316.82	317.42	318.24	317.07	319.02	319.59	317.76	316.16	319.56	316.98
313.87	312.27	313.1	313.39	313.03	313.66	314.17	315.99	314.63	312.64	312.19	312.83	314.04	311.62	311.94	312.7	313.12	313.25	313.8	313.04	313.57	313.64	312.28	313.62	316.09	315.77	310.18	311.88	312.58	313.08	314.72	312.23	315.09	312.41	310.54	313.85	313.46	313.14	312.81	315.09	314.27	313.83	312.8	315.81	315.49	313.83	312.15	314.63	315.04	314.34
296.8	293.41	295.54	295.51	297.16	294.46	292.14	296.85	296.27	295.98	293.36	296.03	295.43	295.84	292.95	294.82	295.33	291.75	295.77	294.41	296.7	294.09	294.86	294.54	294.1	296.96	295.41	295.98	295.59	294.06	293.18	295.86	297.13	292.9	295.25	295.19	293.44	292.94	291.89	295.71	292.63	293.72	298.03	296.4	295.45	294.33	294.92	293.42	294.15	296.67
317.16	313.47	311.94	315.22	314.44	312.61	312.38	315.36	313.11	313.83	312.54	312.61	314.61	310.76	314.11	313.54	314.73	312.02	312.34	312.8	314.97	316.05	315.56	313.98	310.88	313.52	315.57	313.99	314.13	311.25	312.52	310.78	311.46	313.46	317.41	313.11	311.85	311.9	312.48	312.25	312.62	313.71	312.8	315.41	312.8	314	313.43	313.95	314.54	312.02
292.75	290.72	293.53	294.8	291.8	296.04	295.21	295.2	295.33	293.33	291.54	291.61	292.9	292.23	292.59	295.78	294.1	291.06	293.87	298.21	294.82	293.17	295.37	293.61	295.19	293.33	294.57	292.5	293.78	294.7	294.43	295.5	292.98	294.88	294.73	292.82	295.46	294.75	292.98	295.73	292.77	296.95	294.17	296.06	293.89	293.45	294.3	294.24	292.7	292.01
304.55	302.61	303.23	306.36	304.12	305.23	301.48	301.46	302.42	300.84	300.84	303.78	305.3	303.29	301.73	302.82	303.39	303.14	302.58	301.45	303.45	303.3	303.86	301.76	300.57	302.73	301.69	301.25	303.98	302.33	304.01	303.05	305.03	304.68	307.24	303.38	302	301.65	303.96	303.79	303.46	305.81	303.81	305.45	301.36	303.74	301.68	303.4	302.65	301.8
307.28	304.12	304.97	306.14	308.24	303.53	304.64	301.29	306.44	304.13	304.15	305.74	304.87	302.5	308.73	303.84	304.84	303.48	304.19	304.22	306.05	306.16	305.55	303.24	307.68	306.07	305.47	305.21	303.91	305.4	304.15	305.09	303.78	304.28	303.79	305.56	306.75	303.3	304.68	305.33	305.06	305.16	301.94	303.85	305.82	306.61	308.31	304.5	303.7	304.56
318.15	313.52	318.19	317.23	317.51	315.25	318.4	315.92	317.25	319.86	316.78	316.74	316.41	317.72	317.15	317.79	316.19	318.24	315.6	317.34	316.48	316	316.3	316.11	317.6	318.8	318.22	318.62	317.01	316.13	318.19	317.65	315.28	318.09	317.56	317.09	315.96	314.21	315.69	318.4	317.44	316.62	315.53	317.56	318.41	316.06	317.62	314.13	317.88	315.92
301.87	300.94	299.8	300.54	301.01	298.59	299.13	301.19	298.87	300.31	300.06	297.77	304.19	297.17	300.95	298.84	299.1	302.36	299.64	300.4	302.26	301.56	298.34	300.74	300.98	299.09	300.83	300.7	298.43	298.32	300.78	298.91	301.26	299.68	300.96	299.89	297.5	299.42	299.47	298.28	296.91	302.51	298.65	297.77	299.85	300.74	298.72	299.05	301.04	299.82
308.33	309.38	310.49	309.09	308.4	306.12	308.09	308.88	307.24	307.84	308.81	309.08	306.64	306.3	309.45	307.6	309.04	307.66	309.55	309.37	309.83	310.82	307.06	309.04	309.89	308.25	311.35	310.22	306.46	309.99	310.06	308.95	309.68	311.7	308.34	308.45	311.66	307	309.45	307.74	310.6	309.46	308.22	309.25	310.46	310.04	309.5	307.97	308.29	308.47
317.75	319.9	319.7	318.42	319.55	317.21	314.49	318.45	315.52	315.89	318.24	317.03	318.28	317.82	315.25	318.12	316.66	320.94	317.2	316.04	315.35	315.41	316.7	318.13	318.52	318.95	316.21	316.67	315.7	318.4	316.98	316.59	316.5	318.27	317.55	319.63	315.86	318.05	318.86	317.34	320.43	317.99	316.12	315.37	315.66	318.94	317.68	316.41	318.06	314.37
299	295.66	299.38	296.87	295.56	296.84	295.34	297.41	298.56	297.08	295.23	296.02	297.82	296.05	299.28	297.34	295.38	295.58	296.6	295.13	296.15	297.11	296.25	298.97	295.34	297.03	298.03	297.88	295.33	294.69	297.72	296.63	293.65	294.59	297.24	296.1	296.92	294.49	295.76	298.07	298.13	296.76	296.09	296.81	295.5	296.01	298.58	297.54	296.52	297.36
314.66	314.05	313.73	311.93	315.05	315.1	314.45	314.07	316.28	313.99	313.63	312.58	313.7	314.43	316.04	315.67	315.44	314.07	317.18	312.8	314.9	314.82	313.66	313.19	312.32	315.31	316.1	313.82	314.88	316.76	314.97	314.55	315.33	314.07	317.4	313.39	313.32	315.01	314.62	316.06	315.25	314.39	316.61	315.42	313.76	317.22	314.36	316.44	314.73	315.6
304.14	304.76	303.07	305.62	301.02	302.34	305.75	304.18	301.45	304.92	303.72	303.51	304.63	301.51	303.46	303.31	305.81	304.32	302.6	305.14	303.8	302.32	300.96	300.69	303.68	303.87	305.19	303.95	302.38	303.61	302.23	303.85	301.69	302.76	301.3	301.3	304.29	302.82	305.66	302.33	304.1	301.49	303.29	305.29	302.68	302.86	303.17	302.79	302.47	302.86
327.06	328.13	328.56	326.86	327.63	330.1	330.07	327.8	327.38	327.62	326.2	328.18	326.71	328.09	329.51	329.84	325.53	329.48	323.28	327.31	325.59	328.55	329.65	330.25	330.09	329.45	329.37	326.39	328.41	328.06	326.45	326.65	328.41	327.2	327.21	330.15	328.86	327.7	327.46	326.54	328.68	327.03	329.03	327.01	329.99	326.03	327.36	327.09	329.61	326.81
300.4	300.23	299.46	299.81	299.36	300.79	300.92	298.25	300.24	298.86	300.16	299.9	300	301.04	298.37	298.08	298.15	299.75	300.87	300.22	299.19	296.9	301.14	300.45	301.16	298.13	298.42	299.34	299.92	296.28	300.36	298.96	299.18	297.94	297.43	302.88	299.78	299.86	299.69	302.43	301.44	299.32	301.34	301.42	299.56	301.65	301.01	299.42	297.49	300.67
311.78	313.91	310.43	312.07	315.19	311.31	312.48	312.36	313.6	316.29	313.07	311.35	311.44	314.51	310.5	313	313.27	312	312.12	313.79	313.92	313.42	310.3	313.62	313.61	313.57	309.83	310.85	311.28	313.48	313.87	315.07	312.58	311.39	311.93	311.54	310.57	312.25	313.29	313.58	313	314.19	311.17	311.3	317.11	314.43	313.66	311.52	314	314.66
313.51	313	312.84	313.69	311.89	311.32	314.79	311.21	312.95	311.87	314.75	314.08	313.88	312.88	313.26	311.28	313.67	314.04	314.31	312.85	309.83	314.13	317.05	314.48	312.61	315.11	313.96	313.74	311.29	315.66	314.42	315.71	314.6	314.21	313.64	313.64	312.63	313.73	311.73	312.82	312.37	314.69	314.83	313.24	313.34	312.6	314.39	313.79	314.28	314.63
301.17	298.97	298.66	300.48	299.54	300.43	300.2	299.64	299.39	301.32	301.52	299.41	298.04	299.14	300.22	302.04	300.07	301.78	298.37	299.16	298.89	299.49	301.67	300.43	302.55	299.36	298.97	299.85	300.31	299.66	299.04	301.51	300.53	301.39	298.53	299.12	300.54	299.62	301.21	300.94	299.72	298.65	301.74	299.28	298.97	300.18	301.57	301.33	300.07	302.38
299.34	300.84	298.86	299.29	300.25	299.62	300.69	303.19	298.79	300.2	301.3	300.81	300.2	300.86	301.72	302.01	300.27	301.48	300.36	302.56	301.27	301.24	301.68	297.58	302.29	299.48	301.55	301.16	301.97	302.46	298.63	302.19	301.85	303.26	304.47	301.95	300.34	300.54	302.37	301.02	300.63	302.23	300.99	300.5	299.6	300.78	300.46	301.93	302.35	298.46
314.94	319.24	315.02	318.05	316.48	315.59	316.16	316.19	314.77	315.2	317	317.09	315.82	314.85	316.55	316.05	316.98	315.62	319.33	314.2	313.55	316.26	318.51	313.4	316.34	315.92	316.37	317.08	315.56	317.26	314.64	316.32	316.04	315.09	317.43	317.8	317.93	316.01	314.53	316.4	315.24	316.97	314.1	318.35	315.61	315.9	317.64	317.93	318.82	315.82
326.91	329.74	326.84	328.01	328.48	326.96	328.58	329.12	328.84	326.85	328.47	329.58	327.23	327.72	329.13	330.5	329.93	329.19	325.33	329.51	327.55	326.79	329.22	327.7	328.18	327.81	327.28	327.58	328.5	331.34	331.91	329.64	328.84	330.45	329.58	329.54	326.78	330.06	329.33	328.31	329.05	329.12	325.87	328.23	328.4	330.39	331.44	327.54	329.58	328.58
298.3	298.31	300.13	298.47	294.76	293.82	294.51	297.09	300.57	296.27	296.65	296.69	297.16	297.5	295.46	295.99	297.97	298.2	296.63	295.59	295.03	296.57	294.62	294.64	294.94	296.68	297.24	294.4	297.3	296.65	297.15	296.38	296.9	295.77	296.55	295.18	297.35	295.86	296.94	295.55	298.78	300.45	295.54	295.6	298.11	298.95	295.83	298.51	295.14	293.62
302.72	303.1	305.61	304.87	306.62	305.86	303.76	303.52	304.66	304	304.63	305.5	305.81	303.96	305.07	306.1	306.49	306.01	305.26	304.04	304.94	304.9	304.25	305.45	306.07	302.94	302.61	305.66	305.55	304.03	303.75	303.85	305.75	304.21	304.32	306.21	306.62	304.63	306.59	305.98	305.5	307.53	303.75	302.65	308.51	306.89	306.5	307.4	306.71	306.96
304.92	304.71	302.71	304.14	302.17	304.96	304.26	304.13	303.22	305.06	306.68	303.91	305.97	301.75	302.35	305.18	303.19	302.06	300.76	302.95	306.12	302.85	304.94	304.22	303.46	306.04	303.08	304.34	305.81	303.52	302.78	302.07	303.22	304.03	305.86	305.98	303.09	305.68	303.42	305.6	306.01	305.44	304.51	303.62	306.38	306.18	304.86	304.14	303.8	305.32
313.74	315.2	315.44	315.08	314.99	315.62	315.6	314.63	315.13	314.42	313.4	312.21	316.08	317.41	314.05	313.59	315.73	317.32	315.82	315.14	313.11	314.16	313.92	316.45	315.7	315.03	316.1	315.54	314.16	314.06	313.3	313.72	317.22	316	316.62	313.99	316.13	315.09	317.03	314.06	312.58	313.8	316.46	318.32	314.37	316.86	314.99	316.52	317.13	318.73
315.76	316.05	313.71	313.17	316.32	316.8	314.13	317.7	314.98	313.1	313.25	315.08	311.19	315.05	315.22	314.81	315.31	316.12	314.63	316.29	315.62	313.12	315.66	313.61	315.61	314.46	313.64	316.63	315.28	315.42	317.55	315.5	314.16	315.62	311.21	316.68	313.91	315.65	313.35	315.47	312.73	316.09	316.67	314.3	317.14	315.5	314.56	314.52	315.24	315.36
301.68	305.66	304.93	303.68	303.48	304.82	302.36	302.36	303.87	303.41	304.35	301.68	302.5	299.68	304.61	305.01	304.18	304.7	301.95	304.38	302.08	302.62	302.78	301.29	305.54	305.36	301.83	303.83	305.22	302.69	303.9	303.37	300.26	304.42	306.31	303.28	301.16	303.93	303.81	302.66	302.84	305.16	302.44	303.07	303.28	301.89	306.66	302.87	303.13	303.65
314.55	314.41	316.28	314.98	316.29	315.52	313.33	314.57	311.61	313.74	316.96	317.13	316.96	315.94	314.56	314.13	315.24	314.99	315.32	313.17	314.5	316.27	316.51	315.17	313.89	318.57	314.01	314.45	315.48	313.11	314.78	313.17	313.66	314.19	317.28	315.37	314.34	314.34	312.96	315.59	317.77	316.2	312.61	315.55	314.95	314.39	314	314.23	316.12	315.87
304.93	307.45	303.93	307.16	306.5	305.85	306.93	308.02	306.14	308.89	305.72	305.62	307.82	307.82	304.42	305.82	308.2	306.32	307.88	308.33	306.87	305.38	307.85	309.4	304.07	304.3	305.23	307.99	305.83	305.7	306.21	306.26	303.84	306.99	307.66	306.6	304	308.01	306.74	306.4	304.72	305.62	308.08	306.93	306.74	305.79	305.2	303.34	308.61	305.29
328.21	327.81	327.19	327.11	326.5	329.68	329.85	327.62	329.68	329.94	325.05	330.47	325.99	329.51	326.77	328.59	328.11	324.42	326.48	327.76	329.14	329.45	327.44	327.77	328.2	328.49	327.85	328.58	327.05	329.49	328.22	328.79	329.14	325.74	329.26	328.66	327.58	328.1	329.83	325.19	325.72	327.4	327.3	326.8	326.91	328.16	325.57	326.43	329.1	327.6
324.03	324.32	323.64	324.94	323.32	323.31	325.24	324.73	325.16	322.67	325.54	325.98	323.15	324.55	321.91	324.69	324.84	325.2	323.49	323.58	323.69	323.73	322.59	328.25	325.03	325.52	324.72	324.4	325.78	326.58	323.01	323.2	323.35	324	324.77	324.22	321.25	322.86	324.37	321.5	326.2	325.12	324.62	325.03	325.36	323.54	324.02	324.09	325.15	326.47
311.55	310.84	312.07	312.48	312.1	313.11	313.54	314.1	312.91	312.74	313.53	310.62	313.84	311.66	312.89	310.93	313.21	312.85	312.79	311.79	313.39	314.93	309.96	315.94	314.29	313.26	313.53	312.2	312.88	314.07	313.58	314.61	311.47	313.23	313.27	312.16	311.96	312.87	313.99	315.02	313.48	315.27	311.53	313.41	312.59	311	311.62	312.39	315.33	311.44
318.52	317.88	316.52	317.82	317.41	315.47	317.75	318.37	319.04	318.25	318.84	317.67	317.35	318.72	316.17	318.85	319.72	318.88	318.66	319.32	318.57	316.53	317.79	316.48	318.36	317.52	318.75	319.51	318.88	318.49	317.45	317.23	319.33	317.96	318.17	318.23	318.04	319.11	318.24	319.43	318.9	320.15	316.09	318.18	318.66	318.18	317.54	318.32	319.09	315.6
303.6	302.88	304.51	305.44	303.72	302.72	304.49	304.98	302.11	304.51	302.16	304.19	301.8	306.74	306.44	302.84	300.54	304.16	304.56	302.04	303.73	304.62	303.93	301.08	305.53	302.69	302.3	303.96	302.57	301.93	306.58	302.94	302.85	304.31	302.61	302.48	304.22	306.53	303.5	302.17	303.77	303.11	301.83	303.29	304.73	304.09	302.18	302.43	303.81	302.7
318.5	319.7	319.71	320.22	317.86	320.27	316.92	319.71	316.82	315.29	318.89	319.69	319.96	319.04	319.48	321.64	317.55	317.95	319.75	319.24	319.28	317.91	316.01	319.16	318.15	318.4	319.77	315.63	318.03	316.79	317.89	317.19	320.78	318.1	316.89	320.34	319.6	319.51	317.99	319.72	318.77	317.43	317.9	316.54	320.62	318.41	320.18	315.04	319.83	317.44
304.35	302.81	305.78	303.17	304.45	303.44	300.62	300.92	303.37	303.17	303.11	302.28	306.16	304.25	302.52	305.14	301.37	301.59	302	303.32	304.25	303.89	305.36	304.02	303.24	302.98	303.9	304.41	303.95	304.26	303.61	305.82	303.84	304.28	300.89	303.64	302	303.4	304.28	299.96	303.05	305.69	304.15	304.41	303.66	304.7	304.45	302.03	304.44	302.46
301.85	300.81	302.81	303.28	303.5	301.69	303.02	305.76	302.33	302.26	305.42	304.13	302.14	301.69	301.96	301.7	300.6	303.98	301.64	300.85	299.88	301.59	301.72	301.6	300.12	301.13	301.87	303.08	301.02	305.82	304.13	301.8	302.11	300.45	302.4	303.76	302.63	301.5	302.56	303.39	304.2	304.21	301.76	300.2	300.24	301.21	298.82	303.1	303.08	304.99
328.41	329.04	326.75	323.32	325.52	326.27	328.2	330.11	327.72	327.64	327.91	327.99	330.22	328.78	330.12	329.26	327.72	331.1	330.36	328.5	331.03	326.94	328.99	327.97	329.64	328.11	328.34	327.59	327.62	328.75	327.91	331.58	329.02	328.08	326.33	328.74	330.81	328.02	331.93	329.53	327.07	326.77	329.47	326.85	329.22	328.32	330.78	329.5	329.9	327.13
295.79	297.32	297.45	291.89	294.08	297.16	293.77	294.49	292.75	297.41	294.3	295.02	291.78	294.71	295.89	295.73	296.64	296.07	295.48	296.57	293.37	292.59	295.77	297.48	294.62	295.07	292.9	296.26	296.55	298.01	295.84	295.56	294.05	294.02	297.48	296.39	294.26	297.66	295.6	293.3	296.33	296.3	297.91	295.85	294.11	295.57	295.29	294.9	295.59	295.91
307.58	306.85	308.26	308.39	311.82	308.09	307.28	309.59	309.63	308.31	307.52	313.05	311.1	310.26	307.76	311.49	309.2	308.26	306.24	307.42	308.31	306.45	309.22	309.13	309.06	308.81	309.15	309.11	308.6	309.44	307.69	310.5	308.74	307.17	308.34	308.51	306.6	305.88	309.92	310.14	310.15	306.23	307.18	308.67	307.44	308.99	306.35	309.01	309.7	311.17
301.61	302.19	304.51	305.1	303.01	303.83	303.9	304.29	303.12	304.58	301.21	303.83	306.38	302.39	303.99	303.8	303.76	300.72	303.05	305.88	303.68	305.57	303.27	303.18	304.58	301.93	301.81	304.66	302.27	306.33	304.21	304.47	305.03	304.51	304.2	304.18	303.61	302.62	305.5	304.3	303.09	303.39	305.85	302.95	301.79	304.24	303	302.83	303.05	303.11
306.41	308.68	308.59	308.38	308.54	309.2	309.87	308.32	309.16	310.54	310.46	308.9	307.67	307.97	308.23	306.48	306.21	308.22	309.53	309.99	306.81	308.84	308.26	308.02	308.93	311.93	309.23	308.46	307.56	308.3	308.91	306.76	308.65	307.66	307.88	310.35	307.76	305.39	311.14	307.82	310.53	303.63	308.67	307.01	305.82	307.35	309.6	307.6	310.44	308.54
292.94	293.71	291.73	293.49	292.16	292.67	295.51	293.73	294.45	293.12	294.74	293.5	291.95	293.43	295.15	292.33	293.69	294.19	291.46	294.28	294.37	293.75	293.27	292.67	293.99	294.94	292.37	293.9	293.57	295.83	294.75	294.56	295.3	293.59	295.11	293.95	292.23	294.61	292.13	294.19	294.98	295.87	296.56	291.78	290.29	294.59	296.74	296.83	294.4	294.65
314.87	315.05	313.24	315.62	313.67	314.45	314.57	315.29	314.4	316.36	312.24	316.24	313.59	316.22	313.5	313.33	313.14	314.08	314.98	314.46	313.81	315.1	312.71	314.09	315.08	313.03	313.48	315.16	314	313.77	315.16	316.45	318.46	315.04	315.01	311.82	314.54	315.4	316.24	315.34	317.05	315.59	316.75	312.95	314.85	313.4	314.94	316.09	314.24	317.49
310.77	313.43	312.25	310.85	312.94	309.51	314.03	315.23	310.04	312.27	312.11	311.79	312.39	312.64	311.07	314.23	310.44	314.04	311.42	312.11	312.64	316.39	311.75	311.76	311.19	312.34	312.22	311.3	313.96	312.14	312.43	312.31	312.12	314.23	313.13	313.43	314.51	313.27	311.85	311.94	315.13	312.67	310.73	311.7	316.06	313.8	313.12	314.11	311.66	311.29
305.58	308.94	303.08	304.3	305.14	305.28	305.48	306.74	304.94	305.28	305.85	307.31	305.03	307.54	305.92	304.54	305.17	307.46	306.37	305.24	308.09	305.05	305.71	305.9	306.11	305.9	306.18	306.6	306.51	306.27	304.77	305.52	304.43	306.58	304.31	306.18	304.97	303.12	305.19	306.85	303.97	305.96	304.92	305.17	304.59	307.87	307.7	305.72	304.01	303.89
300.12	300.16	300.11	303.82	302.14	302.65	300.95	300.98	302.31	300.31	301.4	300.35	301.45	299.15	302.68	299.72	302.6	301.8	302.08	301.4	301.34	302.57	301.06	301.18	303.54	300.81	298.8	299.25	299.85	299.24	304.14	302.24	303.21	300.95	301.98	299.14	299.82	301.34	302.64	302.03	301.98	301.98	300.51	300.8	301.79	300.48	301.19	300.74	303.48	298.37
314.28	311.65	312.49	314.13	311.96	311.95	311.48	312.44	312.81	310.18	313.48	311.68	310.02	311.24	313.71	310.54	312.26	311.79	312.16	310.41	311.38	314.56	312.42	313.18	310.66	312.85	313.73	311.92	311.2	311.86	312.82	313.95	310.55	311.75	312.01	312.7	313.25	312.04	309.42	311.4	313.41	311.4	313.08	312.47	310.93	309.33	313.93	314.09	311.4	312.14
302.58	305	302.83	306.01	307.31	306.97	302.54	303.27	306.38	306.25	303.66	305.75	302.01	302.9	305.31	305.05	305.64	302.58	303.73	306.7	304.73	304.16	305.74	307.05	304.53	306.5	305.03	304.6	303.57	304.98	304.59	302.85	305.04	305.26	305.63	304.96	305.69	303.79	304.24	303.6	305.22	304.39	306.79	301.97	304.12	304.96	305.73	303.22	305.17	305.9
308.35	309.21	308.61	305.59	305.36	309.86	309.98	307.43	307.62	308.54	306.47	307.86	307.32	307.48	309.06	306.07	307.11	306.51	309.23	307.08	308.02	309.18	305.9	306.57	308.68	306.37	306.79	307.68	309.12	306.2	308.13	308.57	307.85	307.38	309.78	304.62	306.98	306.02	308.45	309.88	304.84	305.42	306.62	306.91	309.39	307.42	307.36	308.55	304.87	308.42
304.48	305.1	304.33	304.05	305.64	306.07	305.59	304.83	301.89	303.17	306.64	306.81	304.97	302.71	306.41	304.98	306.34	306.96	306.17	302.27	305.21	306.42	305.4	305.29	304.97	306.23	305.01	305.94	303.1	305.47	306.65	304.98	306.39	306.29	305.35	307.33	305.02	307.26	302.8	305.03	304	304.98	307.27	305.98	305.49	303.65	304.26	302.2	304.01	304.2
310.36	310.53	309.43	308.9	312.72	312.27	311.11	310.23	310.71	311.14	309.65	310.1	311.41	309.75	311.43	308.72	309.39	311.4	310.43	310.18	311.57	310.08	312.52	310.8	309.34	310.23	310.31	312.43	310.3	308.43	310.53	310.76	311.82	310.44	309.59	311.98	312.66	312.61	312.92	309.18	311.33	313.37	312.93	309.77	310.38	311.78	313.7	310.08	310.76	309.64
310.69	309.63	310.39	308.53	311.25	309.85	310.97	310.76	309.61	310.48	311.17	311.36	313.3	313.35	311.43	311.61	312.71	310.55	312.01	308.32	309.22	310.12	311.09	309.05	312.66	315.73	311.23	312.08	310.08	311.37	310.31	313.06	309	309.43	308.22	314.07	311.26	312.75	311.06	311.36	312.22	313.7	311.95	311.27	310.3	310.45	309.99	312.1	310.82	309.69
315.62	320.21	318.12	317.44	314.26	315.91	318.59	316.71	315.78	314.49	317.33	315.31	314.37	319.13	319.4	318.19	317.39	316.8	316.88	317.41	316.93	314.85	317.16	317.5	318.52	316.12	317.31	317.09	315.21	315.23	316.45	317.63	319.66	318.93	316.01	320.17	316.37	316.99	315.88	315.98	315.93	318.25	317.16	317.72	317.53	318.28	316.52	317.49	316.12	317.72
330.92	332.97	325.75	331.65	330.35	328.94	329.45	329.49	332.14	329.99	330.44	328.27	330.9	330.76	328.41	328.96	327.34	329.81	327.99	329.27	328.48	327.66	327.65	329.06	329.6	328.85	328.58	329.05	326.94	329.08	327.37	329.78	328	331.38	326.88	328.7	327.63	328.83	329.3	328.14	329.49	327.73	327.73	327.27	328.5	329.7	331.7	327.28	324.89	328.04
328.03	329.55	329.73	329.63	328.05	329.97	326.11	328.32	327.72	326.96	328.34	327.27	326.8	328.98	329.26	326.59	329.02	328.07	329.06	326.46	327.44	325.5	328.58	327.66	328.36	328.98	326.47	328.5	330.98	329.45	327.88	325.75	324.68	327.93	326.43	327.77	328.62	329.77	325.95	329.21	325.94	327.69	327.94	325.78	327.82	327.41	329.39	327.97	328.08	327.67
310.97	314.11	311.45	313.14	311.35	312.83	312.05	313.42	311.09	313.25	311.8	315.87	313.25	313.18	312.38	308.31	311.06	314.57	309.42	311.96	312.83	309.58	313.16	312.37	312.33	310.86	313.9	313.58	311.52	310.42	311.79	311.56	313.6	314.56	311.92	311.56	308.15	311.54	312.31	310.06	310.91	312.7	311.33	312.15	312.93	313.05	314.1	309.66	312.53	311.75
303.58	303.95	303.95	306.7	301.16	305.3	304.26	301.74	305.03	304.47	304.07	304.08	305.09	306.15	303.23	304.1	305.87	307.35	304.77	304.74	307.92	301.94	304.82	305.9	306.28	305.24	303.07	304.83	305.05	304.96	304.18	304.45	304.72	306.57	303.77	304.12	303.67	305.65	307.08	305.07	304.86	305.8	307.61	305.96	306.09	303.92	303.32	303.74	304.11	304.76
312.24	314.91	316.64	315.27	315.58	313.18	314.66	313.59	313.96	313.87	317.34	316.46	312.08	315.11	316.79	315.72	314.79	314.25	314.21	315.46	314.53	314.99	313.74	313.59	314.19	314.7	315.85	313.89	313.38	312.44	316.49	315.46	318	312.06	313.69	317.92	313.05	315.84	316.38	313.96	317.61	316.64	315.83	315.78	316.59	314.55	315.52	314.94	315.85	313.34
312.44	312.26	312.26	316.4	311.49	313.11	314.02	314.69	311.54	312.87	313.77	314.3	314.39	313.57	313.15	312.59	312.7	312.51	312.84	311.64	311.64	314.29	313.04	314.85	311.89	311.84	314.5	312.43	312.11	313.55	312.11	313.39	314.57	312.75	310.83	313.09	310.89	312.23	312.86	312.79	310.05	313.47	312.04	312.73	312.31	311.55	311.61	310.68	316.9	310.86
312.41	315.31	311	312.06	313.96	311.26	311.58	312.6	315.7	312.23	312.66	312.47	312.08	312.51	311.73	314.34	315.92	313.2	313.61	310.6	314.83	311.15	311.66	312.74	315.38	311.79	315.05	314.57	314.42	312.48	311.84	312.34	314.42	314.25	313.41	315.29	312.86	314.71	316.08	314.53	310.01	312.12	313.11	311.1	312.37	313.79	312.32	311.09	312.63	314.12
307.68	309.42	310.66	309.66	309.77	314.07	308.8	309.36	311.67	310.54	309.29	310.75	308.75	311.37	308.87	309.06	309.2	309.08	309.88	309.13	308.37	310.15	311.96	307.36	307.08	310.29	308.63	310.06	309.01	307.82	311.24	310.27	308.91	310.65	311.21	307.85	309.27	308.61	309.1	308.48	310.29	315.13	309.27	310.94	309.12	308.72	308.98	309.88	310.34	312.3
305.88	304.41	301.75	304.39	304.01	305.21	304.4	304.35	304.84	303.4	303	303.85	303.86	303.37	304.43	303.54	304.68	304.76	303.54	301.82	302.44	303.89	303.31	303.49	302.36	301.87	302.7	301.58	302.99	303.08	306.77	303.45	304.24	303.05	303.87	303.25	306.46	304.08	303.64	304.03	304.81	304.47	304.97	304.92	303.05	305.67	302.06	305.21	304.23	303.9
323.79	325.91	322.46	324.05	324.61	324.43	325.73	325.26	325.2	326.16	325.08	323.28	324.6	324.73	326.06	327.02	325.67	325.43	325.19	322.31	325.95	324.67	324.63	323.99	324.52	321.93	326.84	327.53	324.11	323.99	325.29	323.85	325.6	324.25	325.77	326.89	326.85	323.47	325.14	327.34	323.55	323.63	323.64	324.59	325.31	326.78	323.49	323.75	323.48	324.44
[truncated: 150 more columns]
