# Supplementary material for: Genetic dissection of main and epistatic effects of QTL based on augmented triple test cross design
Source: PLoS One. 2017 Dec 14;12(12):e0189054. doi: 10.1371/journal.pone.0189054 (PMC5730204; doi:10.1371/journal.pone.0189054)
Supplement: S9 Supporting Information — (ZIP) [file pone.0189054.s009.zip › z5_300_0.5_5.csv]

311.62	311.2	313.25	314.58	310.52	313.42	313.28	311.35	308.7	313	313.32	314	316.45	311.58	316.25	309.27	314.21	312.83	313.72	310.71	312.3	317.05	313.7	314.29	312.87	314.96	315.11	313.02	315.68	310.47	313.85	311.21	314.58	309.07	312.1	312.42	313.66	311.96	311.71	312	312.7	309.85	311.34	311.92	311.67	309.42	311.15	307.85	313.32	312.92
316.96	318.61	316.53	315.27	316.34	321.13	316.08	312.63	315.54	317.29	317.24	315.84	317.5	313.65	314.14	312.68	316.35	316.05	316.94	313.39	318.65	314.22	320.4	314.1	312.69	316.31	317.04	314.22	314.65	314.04	313.86	314.42	315.34	312.5	316.64	315.56	316.69	313.93	314.77	318.62	316.02	317.52	314.42	315.97	319.07	318.47	314.61	312.5	313.76	314.6
307.89	309.06	306.77	308.4	309.01	309.3	306.36	310.65	311.87	312.17	308.96	309.52	308.93	309.66	310.43	310.69	308.53	310.62	307.98	308.47	306.81	307.29	308.3	312.8	309.31	308.09	307.08	306.92	306.13	309.65	308.59	308.94	307.61	309.9	309.09	306.29	309.34	306.31	310.5	309.3	310.75	309.37	306.85	309.88	309.72	308.73	309.65	310.78	307.64	308.78
313.42	312.18	314.49	315.27	313.5	314.29	315.6	314.55	314.05	315.12	312.2	316.81	312.78	320.07	312.96	316.87	315.76	314.19	315.57	316.96	315.52	317.38	315.71	315.85	313.47	315.35	317.15	319.28	313.94	315.73	314.39	314.46	317.67	315.88	314.52	314.92	317.18	314.01	315.45	314.98	309.26	314.44	315.75	316.04	314.71	316.03	310.96	311.69	313.05	313.4
306.8	308.92	311.04	309.95	309.44	309.39	309.54	307.65	312.08	308.48	307.82	313.72	312.36	309.04	311.51	313.67	311.57	310.47	307.6	308.88	310.11	307.9	310.47	312.06	308.01	310.23	305.24	307.82	312.64	309.49	310.2	309.05	309.05	310.95	310.86	307.86	309.87	309.49	309.41	311.36	309.19	305.31	306.24	309.41	311.29	309.46	307.43	309.11	309.87	311.31
305.6	307.79	307.66	306.58	307.48	305.3	306.74	303.65	304.59	303.56	304.22	304.52	302.92	304.98	304.7	306.28	309.07	304.51	304.69	305.77	304.65	306.4	304.74	303.96	302.38	302.74	303.27	305.39	306.14	305.46	304.43	306.51	309.07	305.25	307.51	303.45	304.69	304.44	303.22	304.56	306.11	307.53	304.47	302.49	304.54	306.69	308.2	305.88	305.72	311.32
298.94	302.09	293.92	298.8	301.38	301.25	307.4	301.34	300.22	297.71	302.33	300.21	300.29	297.62	300.17	299.71	300.33	299.69	299.36	299.76	299.33	297.98	297.65	297.5	299.65	299.86	299	300.89	302.58	299.7	302.53	298.57	299.91	299.42	298.37	297.95	301.09	298.24	301.7	301.08	300.89	297.89	301.38	299.08	302.26	298.13	298.42	301.12	298.24	299.13
321.13	319.72	319.32	318.21	317.9	316.9	318.28	319.54	320.54	319.39	316.48	310.31	318.27	317.42	316.88	319.24	321.33	316.23	318.51	320.24	315.38	314.37	316.68	315.9	319.59	318.69	318.03	316.94	317.75	312.76	317.64	316.13	319	318.86	318.35	320.94	319.39	321.89	316.99	316.26	319.75	317.21	317.79	317.23	318.92	321.27	317.29	319.46	314.6	319.97
319.88	319.02	316.39	319.93	318	320.35	318.67	318.46	319.23	317.31	318.05	318.14	317.64	319.4	315.49	318.88	319.38	315.97	319.27	321.38	318.49	316.89	316.32	320.39	315.05	319.09	320.1	317.57	315.59	321.32	321.58	318.08	319.59	317.63	321.74	317.77	319.82	317.02	321.13	315.03	315.79	318.66	318.97	317.49	316.68	321.2	321.96	316.47	320.86	316.07
320.88	320.75	319.42	317.45	316.95	320.63	315.97	315.61	318.14	317.22	318.56	316.71	318.68	317.63	318.5	318.58	319.48	320.28	314.3	318.04	319.17	317.46	317.21	317.19	318.39	317.89	318.79	318.6	318.43	319.68	319.67	315.85	315.72	314.54	318.68	315.65	317.39	317.63	320.17	319.82	317.89	317.77	318.96	318.92	319.38	315.77	317.97	318.47	316.29	318.83
303.77	305.01	305.64	304.93	300.06	304.05	300.85	306.85	303.09	305.31	302.07	300.71	302.06	302.47	306.44	304.52	304.3	305.6	301.8	302.79	305.67	306.04	306.13	305.42	306.58	306.25	306.58	306.46	302.91	308.52	303.86	302.86	305.45	305.22	305.83	308.4	302.68	302.83	304.69	305.59	304.82	304.15	305.66	306.74	307.98	303.61	304.21	307.65	308.68	306.3
304.59	303.21	307.04	301.55	305.06	305.47	304.98	305.7	302.03	304.45	303.88	308.19	303.69	304.55	303.68	301.8	307.05	302.37	302.95	305.68	304.05	298.74	306.05	305.95	302.08	308.53	305.91	302.56	303.37	305.03	305.18	311.23	303.02	300.66	301.94	306	304.04	304.41	306.69	303.7	305.87	299.14	306.75	303.41	306.83	301.65	301.07	304.75	305.19	302.34
303.76	304.55	303.07	301.99	303.79	302.51	306.97	304.37	305.49	305.62	304.82	305.51	304.93	306.35	308.1	303.09	305.65	305.1	301.02	302.28	307.25	302.53	309.43	304.78	307.59	307.48	305.12	306.13	299.83	305.06	307.33	303.61	307.14	305.52	303.15	305.77	308.42	307.95	305.5	304.81	307.08	304.98	302.66	303.48	306.6	304.7	309.18	304.04	304.95	305.59
315.78	315.75	313.54	315.12	312.12	316.82	313.53	315.67	313.47	313.42	311.91	315.62	314.07	316.19	313.61	312.72	315.63	314.89	314.03	312.52	311.98	314.76	317.32	316.62	314.77	317.82	313.25	314.12	320	313.41	317.13	311.96	314.25	316.52	318.54	313.25	312.66	312.98	312.83	318.02	317.79	318.52	315.18	314.08	317.81	316.24	316.55	313.99	314.07	316.52
305.93	306.41	306.96	303.13	307.09	303.58	308.84	304.41	305.06	306.37	303.49	304.9	304.11	306.65	305.69	306.12	308.98	302.03	307.81	303.24	305.28	310.83	305.15	305.48	306.53	304.99	304.15	304.29	304.41	304.12	308.19	302.32	306.81	305.59	308.32	302.76	308.04	304.16	304.37	301.22	307.84	304.87	307.34	304.19	306.34	305.53	300.74	305.11	305.2	305.52
313.5	318.83	315.24	314.66	318.16	315.62	314.9	312.84	317.44	319.16	318.57	315.18	317.32	316.1	317.15	321.22	314.6	314.84	316.63	313.24	315.5	315.58	316.19	316.79	316.2	311.42	314.77	314.79	316.54	315.78	314.53	311.71	316.78	315.25	314.95	316.07	313.35	318.03	316.13	314.06	319.04	316.68	316.76	313.99	320.04	316.23	315.35	315.26	315.09	313.32
301.36	305.18	304.42	304.99	302.89	305.64	303.82	304.29	306.08	302.75	302.67	306.14	306.12	303.76	305	303.78	305.91	301.59	305.74	305.79	302.53	304.06	302.71	305.82	301.68	303.88	302.87	303.79	306.7	307.97	306.25	306.85	309.56	302.11	300.21	302.05	304.14	305.28	305.77	303.05	301.41	305.8	302.04	304.91	304.11	305.07	307.86	305.13	304.47	301.89
311.81	314.06	312.17	312.67	315.41	316.88	315.13	312.78	318.31	310.17	315.6	317.97	315.15	312.35	311.18	315.66	312.2	314.34	315.44	315.14	311.75	313.97	312.86	310.73	313.08	312.35	311.85	312.91	315.43	314.2	312.39	314.7	313.38	315.46	313.19	312.53	315.22	310.86	308.46	315.56	316.75	312.32	313.65	314.16	313.75	313.44	314.18	312.8	311.56	314.18
323.86	326.46	324.39	326.07	324.01	328.51	319.4	323.84	323.27	322.38	329.09	325.96	325.3	325.23	324.47	320.51	326.51	328.16	326.46	325.43	322.11	320.02	324.08	320.57	324.06	326.3	324.19	323.95	324.09	324.32	325.65	324.28	325.58	321.24	324.98	324.8	327.11	323.28	327.42	324.57	323.19	326.9	324.83	325.55	322.86	326.69	328.05	326.03	325.67	324.44
299.36	297.02	297.64	300.36	300.7	300.41	297.53	299.49	300.85	301.67	299.73	299.81	298.46	299.81	299.97	296.08	299.61	301.03	296.13	299.92	298.82	300.04	298.86	298.17	298.68	298.7	301.11	299.37	302.97	301.04	301.73	301.9	302.66	299.67	297.94	300.58	302.2	298.26	298.31	299.33	301.06	299.8	297.11	302.61	297.97	298.85	301.87	298.35	299.19	299.17
312.65	311.2	312.58	313.17	311.45	311.95	312.86	315.61	309.83	315.95	310.95	313.68	308.27	313.23	314.07	313.02	314.1	315.79	314.05	310.85	312.05	313.33	313.41	315.34	308.41	311.35	309.48	311.73	310.77	316.65	310.61	312.2	312.48	315.63	313.23	310.13	313.32	313.76	311.07	310.2	311.6	315.16	311.48	315.77	315.23	312.23	314.6	312.83	310.76	310.66
314.21	318.56	312.52	310.83	312.28	313.37	319.23	318.18	314.03	313.06	314.87	311.88	315.13	314.13	315.86	313.64	312.72	314.62	317.83	316.89	315.7	312.86	314.08	313.07	317.03	316.92	314.91	311.38	315.36	314.57	313.17	315.98	317.09	311.54	310.52	314.59	311.85	316.47	313.81	314.14	312.16	313.26	317.9	315.36	316.28	316.76	315.97	315.87	317.38	314.34
309.23	308.97	308	309.83	308.11	307.82	308.4	307.51	306.6	307.97	309.8	309.58	307.77	309.91	308.98	309.04	307.9	308.2	310.18	310.55	310.07	303.24	309.5	311.31	308.83	310.22	307.81	308.51	308.46	309.26	306.15	308.38	308.63	311.86	307.08	307.66	309.23	307.33	308.64	309.02	309.05	307.7	311.15	311.23	309.15	309.24	310.11	312.45	308.07	308.69
300.36	300.56	304.37	302.31	299.59	299.65	296.03	298.49	300.36	299.56	301.05	297.89	298.52	301.54	298.67	300.9	299.43	300.49	300.07	300.6	297.27	300.98	301.65	299.28	299.86	300.22	298.41	299.49	298.51	298.2	301.82	300.07	300.65	299.49	300.72	301.02	300	299.06	300.67	303.79	298	298.56	299.59	298.66	298.44	300.58	300.05	301.71	302.28	299.35
303.36	301.51	301.61	305.42	303.74	300.95	302.2	302.79	305.19	303.7	301.31	299.69	303.38	300.45	299.57	300.4	301.18	302.73	302.59	305.08	304.58	301.67	302.87	304.05	301.81	302.85	301.58	302.89	302.33	299.54	303.78	298.51	302.04	299.61	301.18	302.07	303.9	302.44	303.95	302.18	303.82	302.11	299.32	299.96	303.15	303.04	304.99	300.82	304.98	300.32
302.4	306.02	300.24	303.5	304.29	304.97	303.9	301.8	307.06	303.43	305.84	302.91	302.87	304.39	305.12	301.26	307.55	307.36	305.37	303.78	305.89	303.08	301.72	306.65	302.18	303.99	300.76	307.64	301.82	304.61	306.08	304.48	299.1	303.03	305.11	303.62	305.94	303.99	303.87	303.12	304.21	302.94	305.91	303.88	302.48	302.96	302.88	303.34	300.97	304.51
292.19	296.52	294.59	290.67	295.91	294.93	295.72	293.83	292.89	292.91	293.6	295.21	297.72	294.99	293.34	291.79	291.87	297.43	296.91	294.4	294.43	293.66	294.56	293.75	295.86	294.51	295	298.79	298.22	293.2	295.99	294.81	293.79	293.43	295.25	292.53	293.38	296.24	294.24	294.34	292.15	295.67	294.94	293.91	295.8	296.06	295.48	293.12	298.86	294.29
320.01	316.92	317.56	315.27	318.94	317.1	319.45	318.94	319.97	318.06	318.55	322.16	317.69	318.01	316.15	319.78	320.04	316.39	320.78	317.39	318.71	314.01	317.62	313.87	313.75	319.75	317.63	314.5	321.94	315.78	312.91	319.09	321.02	320.23	317.65	316.87	317.9	318.44	319.16	316.17	318.68	323.19	320.32	320.56	319.66	318.86	318.28	318.66	318.95	317.34
326	327.81	327.21	330.28	329.08	326.81	329.74	329.42	327.08	327.63	328.91	327.86	328.66	322.73	324.94	327.41	325.94	327.52	328.09	325.6	324.7	326.82	327.6	322.71	327.39	328.8	325.65	331.43	329.94	326.37	328.63	327.7	327.01	327.2	323.48	324.25	323.66	325.14	328.33	326.03	329.36	330.55	327.71	326.32	329.98	330.47	326.02	329.09	324.19	327.3
327.39	324.84	331.11	323.12	328.29	325.08	328.3	327.07	324.99	327.72	328.59	326.65	327.99	325.61	330.66	323.32	325.44	328	326.06	329.86	323.54	329.96	325.67	327.49	326.08	326.39	327.74	326.12	326.89	326.19	328.12	327.19	329.4	326.85	324.02	328.08	327.91	326.38	324.79	327.29	325.24	329.38	323.45	327.82	328.31	328.15	328.41	326.33	327.41	329.29
302.91	305.22	309.33	303.84	305.19	299.77	304.7	304.89	308.55	302.73	302.7	303.71	303.95	304.85	303.92	301.34	300.59	299.4	302.28	301.22	302.12	303.46	302.5	303.07	303.11	301.28	299.9	304.04	300.62	303.56	303.09	304.67	301.72	301.96	307.2	301.87	302.13	302.2	302.89	304.24	302.11	301.29	301.35	303.46	298.95	304.11	306.35	303.83	302.29	302.43
318.79	318.5	316.52	317.98	318.9	316.28	319.57	315.95	317.53	315.15	316.91	314.93	316.63	316.69	315.98	317.58	314.82	318.83	314.52	316.1	316.07	318.45	318.68	317.87	315.74	316.44	314.17	318.24	314.57	315.47	319.1	313.86	317.32	315.74	313.43	321.23	314.56	313.99	317.39	316.62	317.09	316.25	313.89	317.83	315.52	319.28	316.44	316.55	318.18	314.31
300.72	301.47	305.51	304.57	306.71	301.57	305.98	302.48	307.66	302.86	308.05	306.48	306.63	307.53	299.68	303.6	306.58	305.79	306.08	303.05	303.78	306.74	307.43	308.44	304.96	304.64	306.9	307.68	305.37	307.32	304.98	304.39	305.77	305.44	307.69	302.6	306.59	304.5	303.34	305.13	302.14	303.37	306.38	304.61	304.11	307.98	308.18	305.05	299.79	301.11
314.3	314.97	317.34	317.75	317.56	312.35	308.18	312.01	315.95	313.85	316.52	312.77	314.31	314.88	316.73	314.55	313.18	312.54	314.23	314.16	313.89	318.7	311.02	314.51	312.41	314.61	316.27	320.52	312.38	313.95	313.54	314.15	315.06	313.56	314.3	316.55	314.03	314.41	312.2	314.87	315.91	315.52	313.32	314.56	309.79	313.59	313.97	313.39	314.15	309.49
314.14	309.14	313.23	313.56	311.8	314.51	311.22	310.48	310.06	313.46	313.4	319.9	315.14	312.57	309.74	313.55	313.62	314.09	312.1	314.62	310.78	312.91	310.45	311.43	314.6	314.31	318.94	311.78	313.13	309.47	312.52	310.88	312.44	315.49	314.67	312.66	313.29	311.66	312.42	314.48	315.22	314.28	313.08	315.61	313.47	314.07	314.66	311.26	311.89	311.58
316.72	314.4	312.54	316.33	310.83	315.76	316.3	316.43	314.41	313.18	313.21	318.2	316.38	314.94	316.15	313.45	317.27	314.95	320.77	314.72	313.49	316.22	316.01	315.68	315.52	315.4	316.08	314.98	315.5	314.61	311.87	315.41	314.33	315.96	314.3	315.4	317.61	315.16	313.94	317.48	314.63	313.96	313.07	313.62	317.48	314.39	310.92	314.63	311.63	311.34
316	320.17	319.76	321.02	318.64	319.89	318.29	318.23	314.79	317.51	318.23	315.5	320.03	316.56	317.26	320.74	320.79	318.94	320.44	318.05	317.99	317.89	320.14	319.67	320.64	317.93	318.41	321.66	319.42	319.96	320.81	317.29	315.41	319.6	317.85	318.62	322.07	321.1	316.74	313.83	316.39	317.29	319.45	318.26	317.28	316.07	322.13	321.39	323.78	316.69
304.56	306.47	306.44	305.34	306.26	307.58	308.39	308.46	308.7	304.33	307.76	306.62	308.19	305.22	305.29	307.23	304.98	305.29	305.44	300.93	307.55	307.47	306.62	304.49	307.13	306.65	304.29	302.57	305.87	305.94	302.96	309.06	305.62	310.73	307.07	304.38	307.28	310.48	306.38	306.77	306.95	310.21	307.59	307	304.01	304.45	308.8	306.21	308.48	307.45
302.68	302.56	301.15	305.57	303.07	304.18	305.42	304.42	306.8	300.11	303.91	308.04	303.68	304.44	305.56	310.44	303.25	305.09	301.96	303.31	304.32	300.62	301.01	307.15	303.33	305.39	305	305.85	304.57	304.75	303.52	303.88	304.13	304.7	302.17	301.65	306.98	303.02	304.01	305.37	305.51	305.74	302.07	302.95	304	307.02	305.16	305.21	307.3	306.55
292.95	295.7	297.44	293.8	289.66	292.47	291.46	292.6	294.89	293.91	292.28	293.85	292.62	299.29	294.53	294.9	293.2	289.14	294.24	292.52	292.17	292.69	292.12	293.52	295.11	295.99	294.22	295.64	291.36	290.93	290.95	295.35	291.05	291.48	296.86	294.96	291.67	294.17	298.04	292.67	292.82	295.74	300.1	295.39	295.08	293.88	297.82	291.16	295.81	291.81
306.09	309.12	307.07	308.68	307.05	307.67	310.49	304.32	309.43	300.93	305.49	309.38	306.49	304.25	305.28	305.6	306.01	303.62	305.98	302.6	305.83	304.97	303.68	306.28	305.85	306.37	306.13	308.49	305.28	302.95	303.5	308.07	304.16	305.15	306.81	302.69	304.47	304.43	307.79	304.09	306.17	306.72	303.87	306.97	306.59	305.67	302.87	303.98	306.59	306.24
316.4	314.61	319.86	318.4	316.94	319.24	318.25	316.37	317.11	318.23	316.76	317.64	319.09	318.09	316.81	315.36	315.65	313.5	317.98	317.57	319.35	318.05	321.04	316	316.71	315.01	319.34	319.23	315.9	316.78	313.63	317.84	318.55	317.33	316.52	314.74	317.63	315.97	318.39	317.66	319.37	320.55	315.88	318.21	316.93	319.41	316.07	317.57	316.83	316.09
303.27	302.81	302.73	307.87	306.01	305.48	303.85	305.36	304.65	307.21	305.18	307.14	306.22	302.95	308.54	305.29	302.19	302.13	304.68	305.77	306.1	305.74	304.16	303.56	304.63	305.47	303.86	306.92	303.22	307.43	305.86	304.89	301.44	305.91	303.71	303.68	304.54	308.13	309.33	305.98	309.72	304.32	306.09	306.15	308.17	306.95	302.45	308	307.07	303.84
305.1	302.76	303.33	298.51	301.16	303.25	304.26	300.85	301.18	303.8	306.91	304.27	302.27	301.47	302.65	303.65	304.26	303.71	302.5	304.47	302.94	301.82	302.04	304.45	303.79	303.83	304.74	301.06	302.37	302.47	298.89	306.05	303.79	302.49	303.64	301.41	303.11	301.04	303.45	303.97	300.28	302.37	301.26	304.35	303.79	305.3	304.25	303.05	302.82	305.2
315.48	312.88	310.77	311.36	312.76	313.47	313.44	312.36	312.26	312.08	313.4	313.8	312.62	309.75	316.87	313.59	314.37	316.92	311.13	309.44	312.58	313.89	312.68	313.35	311.87	310.89	310.35	311.14	316.59	314.58	313.44	309.24	311.26	317.19	312.03	314.2	312.67	313.87	314.54	316.51	310.31	314.9	314.79	311.7	311.46	312.87	312.03	308.78	314.84	313.96
314.12	319.81	319.38	316.35	325.14	319.7	319.84	320.49	317.69	318.36	318.21	319.21	316.24	320.29	320.66	320.29	317.92	315.82	314.28	318.52	317.04	319.73	315.11	314.47	322.58	319.85	319.57	321.14	315.83	319.27	319.7	315.62	318.67	314.58	321.07	317.97	317.23	318.56	319.89	313.75	321.74	317.58	321.52	313.5	318.82	320.55	321.48	321.57	320.93	317.99
316.54	315.51	315.71	316.45	313.44	312.33	314.19	314.07	312.62	313.01	315	313.92	312.39	314.51	314.06	314.5	317.6	312.91	314.56	315.53	310.75	313.35	313.01	314.07	315.65	316.9	315.09	310.2	315.54	313.46	317.25	315.37	313.04	312.38	313.65	313.97	315.92	316.42	312.89	313.09	314.31	315.74	313.61	314.32	313.36	313.08	316.81	314.58	312.61	313
314.74	314.37	314.33	315.92	315.79	314.14	318.05	314.59	318.27	314.39	311.99	315.11	316.8	312.51	313.11	317.04	316.83	315.92	314.77	313.95	316.79	312.18	312.01	313.18	313.03	312.63	310.72	309.74	310.56	315.74	312.98	315.62	313.53	317.2	314.98	313.89	312.57	315.36	312.18	315.95	315.95	314.51	311	314.84	314.23	314.12	315.13	315.27	313.97	311.86
317.91	318.33	320.57	319.87	315.44	317.4	314.82	315.97	316.81	318.5	317.74	319.76	316.28	318.87	317.24	317.05	316.3	316.39	314.12	319.63	317.24	317.36	316.99	316.11	314.65	316.8	316.18	316.74	313.04	319.38	314.65	317.3	315	319.1	320.43	318.76	318.33	319.04	317.33	318.91	319.11	319.9	319.48	315.31	316.09	316.34	316.5	316.88	314.77	315.8
328.24	326.41	325.99	321.95	327.95	328.77	327.66	328.08	325.88	328.18	326.58	329.21	330.34	328.85	325.97	328.78	324.36	328.56	329.63	330.13	328.72	328.03	326.3	327.7	329.23	326.78	326.53	329.32	327.88	323.88	327.66	334.28	326.64	327.79	325.99	325.53	324.94	326.36	326.25	329.44	324.83	328.7	327.58	331.31	328.17	324.09	327.89	325.49	326.12	327.61
300.76	301.15	301.16	303.82	304.28	301.74	301.69	305.08	301.18	299.93	303.17	306.43	300.97	303.24	300.89	304.83	303.23	303.06	304.52	301.37	302.46	301.14	302.96	301.82	302.28	303.61	304.18	304.4	300.83	303.53	305.94	303.71	306.03	303.24	301.23	303.57	303.39	305.48	299.64	300.44	305.71	305.09	306.96	302.48	303.06	305.44	304.18	304.26	306.45	305.95
303.47	301.06	298.9	299.41	305.83	301.29	307.34	300.53	305.66	300.55	305.37	300.43	304.34	303.1	300.94	301.86	300.84	301.68	302.77	302.55	304.97	302.64	301.97	302.95	302.47	300.31	301.76	299.81	302.64	305.99	299.66	302.26	304.41	301.86	301.38	300.61	304.76	303.51	300.23	304.59	306.02	298.4	301.57	301.54	302.11	300.04	301.66	302.47	295.66	303.84
304.17	301.61	304.73	302.1	304.97	304.15	304.56	307.56	305.64	304.88	305.38	303.54	304.44	303.66	305.11	307.42	306.62	306.91	304.65	304.95	302.8	307.15	304.79	304.98	304.91	303.17	304.29	304.99	305.98	306.79	306.63	302.57	304.57	304.35	303.8	308.2	303.92	304.67	306.59	307.13	306.23	307.3	302.66	300.25	303.84	302	303.1	303.39	300.55	304.42
312.68	312.25	314.93	313.45	313.75	311.14	311.19	315.25	309.07	309.82	313.17	310.86	310.84	317.43	311.9	313.66	311.67	313.61	313.89	315.72	313.7	311.44	313.02	313.32	310.62	314.46	311	313.28	310.71	311.22	312.68	314.56	313.96	312.77	312.91	313.42	312.24	311.61	314.19	310.88	312.05	314.08	312.63	316.73	311.4	316.23	312.18	310.77	313.23	312.61
295.01	295.23	295.66	295.44	294.19	293.43	294.79	294.13	296.41	296.4	295.75	293.51	296.57	297.46	294.87	294.04	295.76	294.78	295.42	292.95	291.49	291.7	294.43	295.8	294.49	291.58	293.9	292.53	296.44	295.17	295.62	297.08	296.83	292.59	288.92	295.44	293.82	292.43	298.88	295.33	293.21	296.33	296.24	296.78	299.47	292.7	294.28	297.6	294.26	294.18
314.24	315.99	317.31	320.79	316.48	314.61	317.26	311.5	316.3	312.41	312.38	317.65	311.77	312.72	316.34	315.24	315.02	313.18	314.99	314.12	315.48	313.34	319.19	312.63	317.8	315.19	313.16	317.01	317.88	314.4	314.83	312.2	311.45	312.92	313.18	314.95	313.82	314.88	312.96	314.51	317.47	314.2	315.11	315.28	311.37	314.51	316.62	317.44	315.88	314.13
312	312.2	312.68	310.45	312	309.97	311.25	312.75	316.02	312.94	314.96	311	314.19	311.61	310.24	312.42	311.94	311.58	314.03	305.99	311.29	309.87	312.95	312.24	311.95	308.95	311.54	307.79	310.38	306.7	313.53	314.38	311.63	311.6	311.82	310.4	313.25	309.99	311.03	313.44	308.22	313.71	310.76	310.27	315.13	312.82	311	307.98	312.15	312.65
308.08	304.97	302.48	302.51	301.99	303.13	300.26	305.97	307.07	305.8	305.07	305.31	305.45	303.58	303.54	299.79	305.28	303.1	301.24	303.15	302.21	307.15	299.71	302.84	304.87	304.19	304.6	299.64	302.42	305.09	303.6	306.34	302.33	304.98	304.09	302.54	301.85	301.29	300.77	303.85	301.75	305.78	303.68	304.33	304.41	303	306.08	303.24	304.71	303.41
306.22	304.45	306.49	306.47	303.71	304.16	304.01	304.39	305.31	306.8	307.94	305.71	310.59	307.5	303.09	304.3	309.67	303.9	302.09	304.79	306.95	305.95	306.61	306.53	308.52	309.02	306.55	306.84	306.74	301.18	305.38	305.83	305.49	309.79	302.64	307.06	302.75	302.8	304.59	304.28	305.05	307.4	304.91	307.76	303.46	301.76	307.36	306.41	306.62	304.73
302.31	301.93	302.68	303.15	302.5	304.53	303.05	303.35	300.9	300.38	303.55	305.97	300.43	305.51	308.69	300.4	301.21	304.8	301.83	304.99	305.79	300.49	303.41	303.19	301.35	304.21	306.61	303.5	305.64	303.96	303.97	299.15	303.31	302.93	304.43	307.14	303.09	303.83	304.34	302.2	306.15	304.66	304.27	303.84	298.85	300.34	299.92	298.36	303.18	304.87
306.88	301.46	304.3	306.48	304.86	309.47	304.87	307.83	307.83	303.41	304.26	304.08	305.19	302.5	301.86	304.73	306.55	308.07	306.4	303.57	301.67	306.74	308.26	303.79	304.26	308.05	302.2	305.09	304.82	304.72	307.24	308.64	306.77	302.71	308.49	305.3	304.96	301.59	301.98	308.4	304.29	306.18	306.25	306.32	305.7	303.67	305.73	304.83	304.64	310.57
319.5	317.31	323.06	320.55	318.35	315.99	318.25	322.1	318.33	317.69	313.89	319.23	323.37	317.92	317.79	319.04	320.85	321.96	320.95	319.41	315.38	317	321.22	318.26	318.08	317.76	319.33	319.16	317.57	317.35	314.84	316.43	317.7	321.6	320.22	317.17	317.08	317.31	318.01	313.92	318.55	315.45	318.64	321.78	318.5	318.29	319.88	314.43	320.66	319.63
318.64	320.59	317.32	315.08	316.25	315.87	318.14	316.38	317.1	322.19	321.72	320.92	316.78	320.51	315.4	318.07	317.2	321.15	319.23	319.39	319.6	319.43	318.96	320.97	319.93	320.07	316.39	319.31	318.14	320.23	321.71	320.68	321.67	315.64	321.37	317.66	318.63	314.65	319.45	318.92	315.15	316.83	320.08	319.02	318.17	320.44	318.69	317.15	319.17	321.16
315.76	313	313.73	315.68	315.26	313.03	315.33	314.61	315.75	316.12	315.07	312.69	315.55	318.36	313.74	313.08	316.1	311.98	314.19	315.34	318.47	312.88	314.65	317.95	313.62	317.31	316.39	316.98	316.81	314.55	312.29	315.27	315.67	315.57	313.33	320.25	315.71	316.5	313.49	313.11	311.45	315.3	313.53	314.59	319.3	315.6	315.76	315.46	317.27	315.36
318.52	315.88	317.54	313.72	319.27	318.02	318.64	318.55	319.53	319.6	317.92	320.51	316.77	325.52	319.45	315.19	318.98	320.38	315.95	318.16	314.85	316.87	318.22	316.22	319.07	320.23	317.1	322.32	320.57	319.76	319.17	319.38	321.53	315.95	320.16	319.01	319.72	316.35	316.52	313.82	319.17	319.38	313.49	318.15	319.36	318.64	320.06	316.5	318.54	315.86
306.37	302.6	303.08	304.19	304.97	303.15	305.26	303.76	305.57	301.29	305.3	303.86	302.18	304.21	303.65	305.55	301.16	303.48	299.54	301.25	298.95	300.37	304.39	302.77	300.27	302	304.68	306.57	300.66	308.24	303.19	304.79	303.88	300.63	299.8	301.65	301.65	303.45	303.5	304.23	303.61	303.79	305.22	302.89	304.93	306.79	299.69	302.66	305.62	304.36
309.64	311.29	314.41	308.39	311.84	311.23	309.47	310.58	311.92	316.32	311.99	312.82	311.66	311.66	315.35	308.94	313.34	312.23	309.69	313.46	310.67	311.13	309.58	312.79	312.57	310.22	310.78	311.24	311.35	310.83	310.57	313.89	309.36	308.58	307.22	314.34	309.67	312.55	312.57	309.81	312.33	311.27	313.74	311.74	312.59	309.09	311.11	312.71	312.92	310.99
317.46	316.13	316.79	318.11	315.65	316.89	317.27	319.8	314.39	316.84	319.36	315.5	319.28	316.27	315.64	314.82	317.21	312.25	317.65	315.39	318.39	317.68	318.2	320.25	314.09	316.89	313.47	312.56	312.66	317.99	317.83	313.97	314.84	316.86	315.01	317.37	315.19	315.17	315.65	319.01	315.16	317.83	313.82	318.51	315.87	319.1	316.27	315.13	314.88	319.36
310.82	310.93	309.79	308.71	306.95	308.6	313.96	312.82	307.79	308.11	308.66	311.94	310.54	307.85	309.56	308.51	309.52	307.54	311.23	309.78	308.27	306.94	309.77	306.94	308.18	308.86	311.73	310.66	308.88	306.5	307.23	306.4	307.63	307.2	313.06	309.14	308.91	309.14	312.16	305.03	306.09	307.5	307.58	308.05	308.23	307.08	307.34	308.99	305.67	311.93
303.52	300.44	302.05	301.72	300.53	301.51	302.24	302.12	306.49	301.36	303.12	300.34	304.66	298.92	303.48	305.38	306.79	302.79	301.54	296.76	302.12	304.26	303.83	302.04	304.54	301.58	303.04	303.56	303.71	304.04	301.33	301.21	301.19	301.48	301.71	300.22	302.66	302.51	302.05	302.04	299.52	303.08	303.31	305.17	302.54	300.53	302.43	306.53	305	297.51
303.12	303.64	306.08	299.91	308.19	305.12	308.22	307.87	299.28	307.87	304.25	299.78	304.18	306.8	303.85	306.41	309.44	303.32	302.56	304.32	306.52	303.57	301.79	302.86	304.77	300.67	300.82	305.15	304.83	303.41	305.78	306.46	307.28	308.66	303.1	308.82	303.78	305.79	307.57	304.01	303.73	301.66	304.05	307.71	302.8	305.05	305.06	305.98	304.49	308.51
318.29	316.64	317.63	318.76	319.42	316.36	313.34	316.21	313.98	315.3	315.75	313.89	317.89	319.84	317.67	316.17	318.9	317.98	314.84	321.47	317.69	315.64	318.77	318.79	316.51	314.79	319.65	312.75	315.6	316.71	316.74	318.14	315.83	321.25	315.79	317.25	316.74	312.97	314.55	322.42	320.71	316.29	314.48	316.71	316.72	315.72	318.76	318.72	315.19	318.78
306.68	309.36	309.56	308.46	310.23	304.94	307	305.71	304.51	310.59	305.73	310.87	310.63	306.76	311.56	305.6	307.9	307.23	313.56	309.31	306.95	309.67	307.24	309.84	308.14	310.3	308.19	309.1	308.33	306.05	307.96	307.9	312.3	309.78	310.56	308.55	309.99	306.89	306.82	306.85	307.85	307.08	309.72	310.08	306.59	309.63	307.39	305.42	309.96	305.08
300.98	302.54	303.56	304.41	303.28	304.13	302.12	304.59	302.23	304.49	299.73	302.51	302.13	300.1	304.97	304.09	306.53	305.57	302.12	302.94	304.57	298.95	302.77	301.34	303.01	300.46	302.46	303.78	306.35	305.8	305.48	303.61	297.8	301.23	300.89	301.81	299.33	303.02	300.1	302.62	299.31	301.87	302.46	303.11	300.77	303.24	301.91	300.29	302.77	304.76
306.28	307.35	303.67	304.12	305.59	307.2	300.08	303.31	302.56	306.27	304.28	306.56	303.3	302.27	306.6	302.21	301.56	308.59	306.8	304.27	300.79	304.05	303.77	303.42	302.71	303.15	303.37	303.11	302.56	304.29	301.39	309.19	308.21	307.56	304.45	307.81	302.76	303.78	303.45	306.7	305.34	303.83	303.75	303	307.42	305.47	305.32	302.15	303.84	304.31
316.09	315.53	310.48	313.36	316.09	314.3	311.45	314.73	316.61	312.61	310.38	313.69	317.91	315.57	320.45	316.06	315.64	315.57	315.58	311.67	316.28	312.06	313.55	317.44	313.24	317.25	309.01	314.42	314.95	312.88	310.28	313.97	313.83	314.03	313.78	317.45	316.7	314.07	312.33	313.63	313.43	310.46	317.01	311.45	317.26	314.62	315.96	316.03	316.52	315.65
302.78	303.2	306.92	305.26	306.15	306.95	304.18	303.47	306.47	308.31	302.7	300.36	305.7	304.24	308.24	304.22	303.96	305.2	302.14	308.24	306.8	303.83	306.28	306.53	309.23	304.11	305.1	303.24	306.35	305.46	305.82	306.5	301.73	305.23	304.71	306.41	305.85	308.51	302.74	301.98	303.57	305.52	307.28	306.76	302.31	308.95	303.62	306.51	305.38	306.46
318.45	316.77	316.85	320.11	320.92	318.34	318.45	320.01	319.61	317.64	316.68	319.44	319.11	315.37	322.21	317.49	318.87	315.1	315.81	318.15	318.72	316.74	316.06	323.67	315.51	314.33	317.57	318.71	319.29	318.37	320.53	315.6	320.18	317.75	322.54	320.1	315.55	318.53	320.12	321.67	315.53	317.74	320.17	318.43	322.87	320.06	320.09	317.57	318.79	322.13
328.54	325.45	328.87	323	329.76	326.29	326.15	325.7	325.63	326.12	328.15	326.79	324.97	326.28	326.07	326.55	330.6	325.77	323.4	326.81	324.01	324.56	329.65	326.84	328.19	326.33	325.35	326.61	326.13	326.29	326.94	326.84	328.41	323.3	326.23	326.84	325.73	329.35	329.53	325.5	328.78	328.57	331.96	326.79	324.15	322.51	328.8	325.06	329.03	326.74
314.76	315.22	316.94	320.26	319.33	316.45	315.08	318.82	315.18	317.12	317.1	318.93	314.77	314.74	320.11	317.06	319.93	318.4	318.42	318.62	312.96	318.14	315.92	316.77	317.26	320.97	316.21	318.68	315.34	314.98	317.06	320.47	318.53	319.4	319.23	316.12	317.9	318.89	319.8	319.23	321.95	319.76	317.65	316.75	317.47	318.05	316.43	316.47	316.44	315.75
302.81	304.3	303.96	305.56	304.83	309.11	308.89	306.09	304.26	307.6	304.04	304.09	307.66	303.87	306.34	303.42	307.6	303.72	304.5	301.73	304.53	303.38	305.5	305.67	304.24	307.04	307.01	308	308.04	306.8	304.88	305.75	305.89	304.96	307.19	305.31	305.68	306.9	309.25	304.08	306.75	306.55	303.31	305.26	304.94	301.74	305.22	305.15	306.67	307.5
310.22	314.14	312.96	307.09	312.17	315.07	314.75	314.16	313.81	310.56	315.25	309.78	311.91	310.88	311.97	316.34	314.41	315.61	314.27	310.43	312.27	310.63	308.89	313.12	312.1	313.75	311.7	312.9	311.19	316.31	309.84	312.74	309.99	309.77	311.18	311.07	315.34	311.19	314	313.16	312.47	311.66	314.81	313.23	313.15	312.28	310.37	314.16	314.2	309.76
305.56	303.93	304.08	305.07	303.86	300.61	305.37	303.54	304.18	303.98	304.59	304.46	306.6	305.99	305.21	304.39	306.08	304.52	305.51	302.65	305.17	303.36	301.77	303.94	302.82	304.7	302.63	304.68	304.49	303.64	304.44	307.7	304.03	303.61	300.44	303.31	300.23	303.28	300.62	306.27	302.57	304.43	304.35	309.13	304.58	306.86	304.71	301.31	304.9	305.72
303.99	302.38	305.69	301.11	302.15	301.65	305.45	303.41	303.28	302.93	304.74	303.99	303.24	301.98	304.81	301.63	304.72	305.47	304.36	300.87	305.87	306.41	307.51	304.93	302.77	306.49	308.16	305.75	302.89	304.06	303.33	303.97	305.23	305.35	302.77	306.24	300.89	303.56	302.82	304.99	302.12	306.26	303.91	303.53	303.47	307.96	303.58	303.34	302.96	300.24
300.93	293.02	296.97	295.16	297.03	298.45	293.93	297.37	298.12	294.81	294.46	298.25	299.9	295.1	292.94	294.8	301.1	294.64	294.24	296.49	295.88	295.35	294.09	299	298.6	293.9	297.08	294.57	294.81	296.75	297.86	293.62	298.1	297.63	296.49	295.07	299.08	297.46	299.55	297.08	294.69	296.23	294.9	298.75	300.05	297.32	295.82	298.03	297.08	293.97
292.06	296.24	292.6	292.91	298.07	294.08	297.2	292.58	296.92	293.22	299.28	294.83	294.42	300.42	298.62	293.47	291.88	295.37	295.71	297.15	293.82	294.88	295.56	293.33	293.87	296.52	294.34	295.78	293.94	295.07	293.48	294.82	291.63	291.54	293.91	294.95	293.31	294.88	296.6	292.25	291.68	292.75	299.22	294.03	299.3	296.14	295.56	291.84	295.12	296.61
315.67	318.87	314.21	316.57	319.41	315.24	313.96	317.45	316.49	316.68	319.07	317.63	317.25	317.29	316.32	313.78	319.12	312.9	316.14	317.72	316.59	317.52	318.36	313.13	315.75	311.21	316.2	316.04	317.09	315.08	316.33	314.16	317.89	317.14	316.63	314.08	318.13	317.17	316.63	317.87	314.75	317.64	315.97	315.32	317.07	317.27	316.56	318.73	316.05	317.96
311.03	313.58	309.85	312.71	307.38	308.84	308.42	310.36	309.99	312.1	310.29	310.06	309.55	308.77	311.61	310.65	310.52	309.47	305.71	310.68	311.14	308.6	308.96	312.82	314.95	309.68	309.26	310.21	307.56	310	313.59	310.25	311.16	308.87	310.58	311.56	311.9	309.71	311.44	310.72	313.83	307.31	310.78	310.94	315.38	308.4	311.31	309.83	310.52	312.33
317.58	316.78	313.63	314.72	313.98	317.73	313.74	315.18	317.28	318.18	320.34	315.1	318.77	316.33	317.1	315.24	314.37	315.48	316.98	316.04	314.69	314.02	316.45	315.74	313.11	318.29	314.93	316.43	319.73	313.55	320.21	316.34	316.65	317.94	317.01	316.4	318.62	315.44	317.51	314.73	317.66	316.65	316.94	320.6	316.48	315.24	315.45	316.78	316.31	316.59
302.3	302.91	301.7	302.29	305.64	299.47	300.85	299.45	304.2	298.71	301.18	299.05	306.2	301.26	298.24	299.3	301.82	299.14	302.25	304.84	303.07	302.08	302.93	297.08	297.74	298.28	304.74	302.01	306.43	300.09	303.89	303.3	300.86	304.22	300.66	300.09	305.02	297.28	301.59	298.96	304.35	297.84	300.83	301.2	301.98	302.17	303.45	303.34	300.55	302.5
319.28	317.58	318.36	317.73	315.46	314.26	320.75	318.23	318.38	317.61	316.97	316.96	314.64	318.27	319.76	314.94	317.07	311.8	313.3	314.77	314.16	316.67	313.76	319.76	317.17	319.52	314.73	318.47	316.03	317.64	316.59	317.28	317.92	319.33	318.92	316.02	316.39	317.76	318.65	313.75	319.67	320.4	318.42	318.01	318.79	316.18	319.28	318.32	316.42	312.42
313.92	310.75	312.77	313.02	309.17	313.32	313.9	316.35	313.96	309.93	311.08	313.98	314.35	315.86	314.06	315.07	312.37	313.28	311.09	313.4	312.37	310.75	314.64	310.61	312.71	314.92	311.09	312.64	311.83	314.77	312.74	313.31	315.56	312.12	311.73	313.05	310.94	310.35	311.99	313.42	313.67	310.27	315.39	318.55	312.53	310.1	313.91	313.15	311.81	312.89
315.55	312.15	310.68	314.19	311.57	316.93	310.8	314.1	312.17	317.33	310	313.6	312.42	313.92	312.59	313.29	311.8	313.46	312.1	314.42	310.47	311.61	312.16	314.88	313.68	310.77	313.51	314.13	311.51	313.98	313.35	313.71	310.27	313.08	311.17	311.36	312.12	312.75	311.52	311.23	315.29	311.86	312.91	313.13	312.42	315.78	313.36	313.59	312.04	311.04
313.75	312.56	313.68	311.46	310.84	310.97	313.03	308.56	311.9	311.29	316.24	313.96	307.99	314.09	308.4	314.71	314.05	313.5	314.1	310.91	311.54	310.86	318.18	312.54	317.71	319.47	308.96	311.03	311.49	310.07	312.73	311.05	314.03	312.46	313.34	312.57	314.09	313.61	311.16	311.77	311.25	313.74	315.27	310.75	307.31	312.06	315.61	312.2	315.1	315.1
325.52	321.87	326.65	329.15	325.95	321.29	322.53	322.73	325.23	322.67	323.15	323.68	325.05	325.87	324.11	327.14	323.2	324.11	322.48	321.89	323.2	324.3	325.47	322.87	324.16	327.08	326.83	323.11	323.82	326.72	322.2	323.77	325.58	323.6	328.32	323.07	324.26	327.98	324.26	323.73	322.74	322.11	322.96	327.87	325.1	325.78	322.3	321.31	323.28	326.97
297.11	295.39	297.34	298.47	299.04	295.97	297.91	295.88	297.06	298.01	297.16	296.83	293.41	293.83	298.4	294.93	297.52	295.87	298.95	295.93	297.94	298.36	298.28	294.46	294.32	294.63	297.98	293.91	299.01	296.15	294.46	294.74	300.03	298.33	295.66	295.57	295.88	297.87	297.25	294.88	295.07	299.39	300.2	297.19	294.97	295.57	294.05	293.98	297.02	294.92
316.27	315.92	314.77	313.67	317.02	316.52	313.09	316.5	310.89	309.45	318.19	313.48	309.81	313.12	313.64	316.57	313.05	314.06	314.04	312.47	313.22	311.66	316.44	314.89	315.98	317.97	313.02	312.62	311.05	314.81	313.03	312.67	315.69	311.19	314.92	314.68	312.34	311.27	316.79	314.12	312.03	312.36	312.69	314.82	315.03	315.47	313.91	314.76	312.56	313.62
304.66	304.33	306.56	305.08	306.36	303.74	304.61	307.61	304.61	308.81	310.73	306.65	303.09	308.15	308.03	305.02	304.81	304.96	305.82	307.48	307.15	305.37	307.7	306.39	307.44	305.25	306.46	310.62	302.7	306.97	307	305.13	304.63	305.78	307.42	306.41	305.77	306.22	308.83	305.4	306.71	308.48	306.74	311.97	304.3	308.39	305.94	305.85	307.85	307.34
302.45	304.34	303.78	302.99	300.87	300.86	302.89	299.9	304.48	304.68	302.95	304.99	302.46	303.58	303.7	301.87	304.01	305.56	304.3	303.84	305.62	301.08	303.52	303.86	305.22	299.76	300.1	305.46	300.19	302.1	301.46	303.32	302.33	300.12	300.84	300.05	302.08	304.31	303.29	301.84	305.9	302.95	300.93	303.48	302.78	301.57	304.74	304.14	305.75	302.12
306.23	301.66	298.98	305.09	303.3	303.06	304.13	303.96	304.17	301.83	304.7	304.43	305.39	305.88	302.33	305.33	302	303.55	303.23	304.93	303.35	302.28	304.58	304.82	304.98	309.08	302.4	305.09	305.9	302.19	304.34	300.46	304.36	301.79	304.24	301.2	303.96	305.11	301.73	304.96	304.93	303.87	300.66	302.24	309.24	305.57	304.09	303.47	302.09	298.26
318.42	317.26	314.93	314.3	320.31	317.71	317.74	316.16	315.76	316.67	316.54	317.52	318.73	319.54	316.02	316.56	318.89	317.84	317.5	318.23	317.57	321	318.38	320.15	315.44	316.14	319.15	318.33	316.42	319.82	318.15	320.08	319.14	313.87	321.86	318.05	314.81	323.47	317.99	318.92	317.27	318.08	315.15	319.06	319.89	319.45	314.43	318.82	318.82	315.91
301.92	304.84	300.77	302.67	303.32	301.04	303.84	304.71	302.75	304.42	300.76	305.38	303.81	302.3	303.07	301.2	301.67	300.43	304.02	303.59	305.92	305.07	299.56	302.02	305.46	296.55	301.5	303.12	299.19	303.06	299.77	298.75	301.77	300.4	304.87	302.98	301.47	301.63	303.45	302.46	302.93	301.27	301.19	303.86	298.61	302.43	299.12	304.71	301.33	302.95
316.53	313.53	317.31	315.69	315.81	318.01	312.37	313.85	315.71	315.48	312.74	315.82	313.19	313.35	316.21	317.07	318.63	313.86	318.39	313.1	314.5	312.83	312.39	319.7	310.27	316.43	315.18	314.42	317.78	313.81	314.91	315.85	313.21	316.06	314.53	315.54	313.27	313.86	315.86	313.44	316.46	315.91	313.43	317.87	316.25	315	313.75	316.15	313.93	314.56
314.12	309.61	310.33	311.13	311.09	313.33	308.49	309.05	309.82	311.63	312.39	311.14	313.26	305.15	308.22	311.53	311.27	309.28	310.42	307.21	303.28	310.23	314.4	311.58	311.54	309.32	307.4	307.94	309.61	310.39	312.87	307.68	308.66	311.36	310.98	307.57	305.51	309.94	312.14	310.39	309.74	309.5	312.91	311.79	305.07	310.31	307.35	311.7	309.19	309.75
307.33	310.47	304.58	309.66	309.62	311.57	309.64	309.54	309.08	303.01	310.51	308.37	308.43	307.19	308.35	308.11	308.06	306.58	306.65	313.03	306.15	307.06	309.18	307.66	308.94	309	305.55	310.85	307.56	308.53	305.83	310.1	312.12	310.69	306.58	312.52	308.26	308.56	308.68	308.11	309.22	311.06	308.32	309.49	303.86	308	310.31	307.93	309.49	309.82
300.2	299.54	301.14	302.11	303.2	303.51	300.97	305.04	302.5	304.02	302.85	303.44	304.71	302.64	303.23	300.32	300.35	302.67	299.85	301.57	302.45	301.12	300.38	299.49	302.9	305.35	304.84	300.55	301.02	305.38	304.27	303.86	302.86	300.04	299.04	303.47	301.13	302.35	303.25	301.5	304.15	300.93	305.03	304.21	306.4	302.24	302.36	300.78	302.75	303.53
317.9	319.01	319.56	321.23	322.39	322.57	318.14	318.3	320.18	316.28	318.27	316.02	320.82	317.32	318.75	318.87	318.09	320.81	318.86	318.43	318.05	318.75	321.32	318.31	319.33	319.37	317.67	320.2	317.34	317.06	319.17	320.26	319.89	318.37	318.99	315.94	318.37	319.65	319.9	318.12	319.27	318.1	323.12	318.38	318.17	315.12	320.19	316.34	319.56	318.05
315.19	314.17	314.87	316.72	317.75	319.76	311.45	314.61	312.43	311.26	313.19	318.98	314.25	315.07	314.13	311	313.26	313.23	314.35	312.27	316.26	314.81	316.05	313.69	311.81	316.87	315.4	316.05	314.29	317.11	318.95	314.72	311.79	314.95	313.72	312.24	321.08	313.1	317.07	315.93	313.3	316.43	315.15	313.72	317.1	318.94	313.44	313.29	314.66	313.31
313.54	317.05	319.26	314.07	312.41	316.62	315.2	314.55	317.24	312.46	317.69	313.86	312.78	314.49	311.74	311.66	313.91	313.65	313.25	318.43	312.1	313.85	315	316.87	316.46	316.18	314.15	315.3	315.12	313.79	316	317.13	312.57	312.4	314.06	317.07	315.13	316.21	314.17	317.62	312.81	316.89	315.83	316.59	316.32	313.24	311.95	314.39	315.97	316.36
306.49	307.41	306.59	300.27	303.25	305.12	307.16	303.54	302.39	303.77	304.99	306.74	305.38	306.99	303.16	304.77	302.81	302.57	302.23	305.17	305.17	304.7	309.86	302.17	305.18	303.51	305.78	305.79	304.58	302.11	304.96	306.8	303.67	304.34	303.83	304.43	306.7	300.16	305.21	309.36	305.13	303.63	308.39	305.86	304.95	305.84	307.13	304.92	306.51	306.78
313.71	311.02	313.42	309.2	312.84	312.52	314.13	311.8	311.97	314.11	309.12	312.35	315.08	311.95	313.88	314.65	313.98	310.38	312.02	309.16	315.01	311.96	308.7	308.65	309.12	311.9	312.41	317.25	310.7	311.46	313.12	312.69	310.06	308.97	310.55	315.02	313.09	314.2	316.21	310.89	314.55	316.68	309.44	312.07	312.53	315.62	312.8	311.97	314.71	315.76
305.35	303.15	304.45	304.26	305.68	298.8	303.11	302.97	301.66	301.16	302.74	303.64	302.55	300.45	300.51	308.13	304.85	301.18	305.15	304.52	303.9	306.42	304.56	302.26	303.61	302.34	301.8	304.57	301.73	302.04	303.47	301.6	303.55	303.06	300.28	302.32	302.9	305.17	304.74	301.31	300.7	304.27	304.12	299.82	303.45	305.19	301.34	303.51	304.16	304.43
305.86	307.13	304.09	303.8	307.52	301.46	308.18	304.46	307.8	306.7	302.57	304.81	304.92	301.53	305.18	303.19	304.67	300.5	305.68	305.89	306.48	301.6	305.5	305.67	306.42	302.7	304.42	303.93	306.01	304.36	303.32	304.93	303.38	300.87	302.37	304.09	305.88	302.51	305.9	299.71	305.14	302.16	305.53	302.94	304.44	303.74	303.63	303.3	305.21	300.97
300.47	303.72	300.87	300.21	301.31	305.7	306.67	302.6	301.98	306.53	305.24	304.02	301.7	304.32	305.05	300.16	302.07	300.5	302.33	298.7	302.17	301.57	300.4	305.99	302.7	301.05	304.74	303.66	295.13	300.13	304.84	302.33	302.7	301.9	303.89	300.07	305.35	301.81	302.9	303.64	304.4	302.02	303.84	301.77	300.48	303.11	303.53	303.02	305.03	301.71
304.86	301.37	301.64	303.36	301.48	306.82	302.5	303.72	300.43	307.83	305.34	302.85	304.08	303.07	302.53	305.09	303.34	302.38	302.2	301.23	303.98	300.97	303.22	305.37	301.67	302.27	304.66	302.74	302.22	303.89	302.32	302.78	300.32	303.92	305.97	307.47	302.26	302.9	304.56	305.19	304.28	304.67	299.56	303.56	304.51	302.58	302.77	304.12	304.09	303.45
328.33	329.03	327.51	331.12	326.29	323.94	324.93	326.82	327.4	326.16	327.22	328.46	326.2	330.59	328.25	324.88	323.24	328.28	324.99	330.13	326.54	329.53	327.86	328.44	327.94	328.75	325.71	322.41	327.41	326.7	325.1	327.38	329.34	328.31	326.44	326.41	328.29	329.72	328.61	327.5	329.81	329.81	328.99	329.07	326.36	330.48	328.75	331.07	329.31	330.11
313.82	315.57	315.2	316.89	317.91	315.51	316.02	319.64	318.4	316.62	316.81	317.67	318.3	316.04	319.15	315.96	316.9	315.13	316.97	315.66	320.47	317.72	319.54	317.35	318.5	317.79	319.69	318.05	314.21	316.3	314.21	317.62	316.51	315.39	316.25	316.5	318.81	312.69	316.94	317.59	316.97	318.59	317.52	318.98	315.02	322.86	317.31	314.91	315.54	314.98
301.83	301.2	303.95	301.97	307.07	305.07	304.3	302.5	306.19	304.81	303.46	298.69	301.04	301.7	301.7	303.14	303.15	302.48	301.88	305.53	305.34	303.49	305.13	304.03	300.39	301.82	302.12	303.42	300.39	303.56	303.01	304.53	299.54	304.63	302.4	305.28	302.54	304.93	306.73	302.28	300.19	301.38	302.17	308.36	303.6	304.03	303.28	299.24	305.18	303.5
327.46	322.25	329.42	329.09	326.64	324.14	325.74	324.68	327.45	324.43	321.35	321.24	327.92	322.15	325.62	327.93	325.19	326.11	325.24	325.62	326.95	327.27	326	326.54	326.59	325.64	327.71	328.86	325.13	326.11	323.32	324.16	323.84	322.17	326.79	323.93	323.33	327.38	329.15	324.75	327.33	321.23	322.62	326.08	325.66	324.27	323.21	322.01	326.87	321.91
305.3	302.08	302.71	301.86	302.16	298.5	304.76	302.73	304.14	304.28	303.25	306.12	303	305.58	302.85	303.09	307.25	300.8	305.26	299.22	302.88	305.04	300.3	303.03	301.55	302.7	304.38	304.86	302.41	304.94	299.4	302.04	301.51	307.88	301.07	302.87	304.91	303.21	299.74	304.8	302.03	301.88	304.16	301.56	302.27	305.57	302.92	304.21	307.29	304.99
300.7	300	304.4	299.77	303.5	307.01	299.36	300.49	307.11	300.05	300.51	310.21	302.67	303.19	307.81	299.81	299.63	302.22	302.79	301.69	305.17	303.18	302.28	304.2	304.02	298.87	302.69	305.98	302.95	304.01	303.71	303.46	303.24	304.71	302.69	302.09	306.05	304.18	301.16	305.22	301.22	304.51	303.91	304.34	304.48	300.53	306.34	302.31	305.64	299.94
304.25	302.3	302.17	305.6	302.3	308.26	304.09	302.86	303.34	303.06	307.09	303.55	303.16	302.5	304.68	304.77	307.06	302.21	302.93	305.05	305.68	305.37	304.72	302.84	302.31	304.63	305.36	304.89	304.39	304.92	303.37	302.35	304.46	303.6	307.09	301.36	303.17	306.35	302.15	303.58	303.76	304.84	305.98	301.22	305.01	305.72	303.03	305.06	301.88	303.53
302.47	304.89	304.2	305.26	304.48	305.59	303.32	301.81	307.63	304.14	299.33	304.05	303	306.67	301.4	304.9	302.24	303.6	301.37	301.18	304.76	303.88	307.26	302.91	304.93	303.71	301.61	302.26	298.8	303.92	304.28	301.54	300.71	302.71	301.33	298.72	302.14	304.54	301.24	303.87	301.49	301.18	304.1	302.36	303.88	299.99	297.34	304.7	301.59	302.13
302.58	305.27	306.11	301.52	302.55	302.89	301.08	303.62	300.58	304.49	301.16	302.4	304.61	302.9	303.56	301.14	303.12	301.55	303.48	304.98	304.51	302.41	302.34	301.38	304.56	304.55	304.14	302.1	302.47	304.51	304.3	298.43	301.52	300.48	304.41	304.34	300.79	305.89	302.54	302.49	304.07	302.91	301.78	304.65	304.12	302.04	303.93	303.1	305.13	303.15
300.89	304.59	301.38	300.9	300.61	304.14	302.71	307.01	305.58	302.42	305.57	305.01	304.09	305.28	303.34	306.07	304.64	301.65	304.24	300.24	304.15	301.26	301.98	304.97	300.46	305.09	305.23	306.22	301.74	302.46	307.26	306.32	307.34	303.27	301.94	304.45	302.49	302.83	305.17	302.65	302.01	305.76	302.96	304.03	301.36	304.93	301.3	307.13	305.85	300.34
300.01	306.88	300.36	299.62	300.77	303.14	303.04	301.69	300.22	298.34	302.54	297.33	302.52	303.36	302.89	298.69	299.79	303.65	299.33	299.45	301	304.1	301.87	301.04	303.11	300.93	298.3	299.83	302.01	304.22	300.79	300.03	300.5	301.93	298.79	302.29	300.32	301.55	301.29	301.14	301.54	301.5	302.9	299.64	302.43	300.14	302.1	302.75	297.47	301.29
311.21	310.47	311.23	311.12	310.3	308.44	311.03	313.73	308.28	310.06	310.99	312.96	309.08	307.43	307	309.26	310.37	310.2	312.88	307.68	310.83	308.56	308.77	311.16	312.66	308.04	311.85	311.44	309.68	307.71	311.15	311.54	313.32	309.95	311.3	306.72	308.39	312.57	306.57	308.91	310.75	308.45	307.69	313.14	309.39	309.52	308.16	309.96	309.63	310.67
310.29	310.54	317.17	313.82	313.82	313.3	309.59	312.76	314.2	314.3	310.45	317.08	313.71	311.38	316.68	315.37	313.62	313.7	309.98	312.85	309.36	316.37	310.63	311.28	311.87	314.3	310.19	313.6	307.41	311.03	310.01	310.66	310.24	312.33	314.05	312.96	310.05	311.15	312.3	311.71	312.65	312.17	313.96	315.84	313.86	311.71	310.29	310.64	309.74	311.63
296.44	298.82	294.46	295.01	293.74	295.87	293.31	295.67	293.19	293.58	293.4	296.44	295.26	295.32	293.55	297.47	295.97	294.42	292.37	296.05	292.87	295.25	292.84	293.67	294.5	296.64	296	296.57	297.01	295.88	297.02	297.22	295.88	296.83	295.12	293.9	299.8	292	295.71	294.34	295.69	294.73	295.53	296.62	297.3	302.28	295.16	295.86	292.79	291.1
311.37	315.74	312.8	317.15	316.11	311.59	315.51	315.38	313.66	311.72	313.63	315.56	315.74	314.92	315.79	317.91	315.38	312.87	319.54	315.35	316.43	314.34	313.36	317.09	316.05	315.76	313.71	315.49	314.12	315.52	314.54	316.52	313.49	311.65	313.57	312.58	314.66	312.03	310.88	314.24	317.8	317.96	312.6	314.63	312.44	316.01	313.31	316.2	313.64	313.19
301.23	303.84	301.58	302.45	299.69	299.72	299.23	302.09	300.07	298.12	297.99	304.29	299.16	298.91	301.13	298.31	302.56	301.24	300.79	301.44	299.56	298.86	301.65	301.32	301.49	300.48	301.15	299.49	300.67	302.24	306.65	301.31	300.69	298.95	299.78	298.28	303.87	300.92	302.74	301.62	301.09	300.03	302.54	298.09	300.09	300.68	301.69	304.13	302.85	298.69
305.03	300.72	300.56	304.26	303.69	303.62	305.9	304.88	304.2	299.58	302.82	302.72	302.25	305.72	299.93	303.06	303.63	301.44	303.78	300.84	303.58	303.42	300.71	306.59	307.59	299.85	303.92	302.91	298.63	302.61	304.93	299.49	306.15	302.04	300.11	304.65	303.22	306.04	305.48	303.22	303.42	303.61	304.15	303.8	303.86	300.05	303.13	304.9	303.06	305.93
303.48	301.53	304.56	308.07	303.36	304.96	303.62	303.39	303.38	302.37	303.2	304.94	306.97	304.91	303.14	302.98	306.39	306.07	301.9	304.24	305.73	301.83	304.93	305.73	305.09	307.83	303.33	306.05	305.43	303.28	306.16	303.28	308.73	305.31	299.91	303.6	305.02	301.62	304.95	308.34	303.2	305.14	305.55	305.97	310.03	305.75	306.62	300.92	304.75	305.35
303.38	300.63	308.01	302.64	304.23	298.7	303.72	301.34	302.82	302.12	301.86	300.64	299.89	299.49	302.02	303.02	306.31	301.66	304.09	302.54	304.78	304.31	304.05	299.67	301.02	299.46	303.93	297.52	302.31	306.33	300.5	302.94	301.47	302.76	300.84	305.36	304.75	300.94	303.25	300.81	303.03	308.21	301.41	303.01	301.4	302.85	303.89	297.89	303.38	303.22
309.95	312.32	307.31	313.97	311.39	308.06	314.3	312.02	311.51	312.62	308.92	307.01	310.67	313.16	313.43	311.53	311.74	313.47	310.95	311.97	311.83	314.96	312.68	313.09	314.83	309.07	310.13	316.06	309.09	313.62	312.01	312.17	311.37	309.57	309.98	313.72	311.59	315.31	310.73	312.85	315.44	311.49	312.78	311.65	309.54	313.56	307.14	311.55	311.28	312.25
324.3	326.8	323.63	323.84	325.04	325.95	322.61	328.11	324.06	324.76	325.69	323.02	325.52	324.55	322.68	324.8	323.14	327.24	326.66	326.2	325.12	327.2	322.14	324.76	325.1	327.17	328.88	322.9	326.95	321.63	322.36	324.98	324.94	327.86	325.8	323.72	324.38	326.66	322.87	326.92	324.18	326.15	325.7	323.54	326.58	326.22	326.39	323.87	327.18	325.09
326.49	325.25	331.29	327.4	329.12	324.37	327.23	328.05	326.64	324.66	326.53	330.67	326.27	323.23	324.78	324.2	325.8	325.73	326.35	327.39	325.49	325.46	323.67	324.64	324.81	324.79	325.49	327.73	321.38	328.71	327.06	324.89	326.42	325.46	327.58	326.09	326.08	323.19	325.88	325.62	325.51	324.17	321.8	323.41	323.97	320.53	323.57	324.12	327.69	324.58
312.13	309.95	308.53	310.76	312.01	311.69	307.87	308.93	308.68	310.15	310.58	310.28	309.93	310.82	308.58	310.36	312.53	308.78	311.67	310.68	309.48	313.78	310.42	309.94	312.77	308.45	306.84	311.17	310.53	308.36	312.38	310.27	307.79	306.97	312.41	312.5	310.36	309.04	313.13	310.91	311.1	308.32	313.22	311.69	312.75	311.86	311.44	309.42	309.63	307.11
314.11	312.56	311.62	314.96	310.59	312.6	313.91	311.32	313.47	310.78	309.71	313.79	314.85	314.65	313.37	314.82	313.43	314.92	315.21	312.3	312.41	312.84	311.49	313.43	314.36	314.49	315.3	309.84	312.63	311.62	313.29	311.78	310.47	313.96	314.53	311.24	313.34	311.31	311.42	312.28	313.72	310.26	311.78	311.03	312.87	312.67	313.56	312.8	314.86	316.64
306.46	305.82	307.51	308.65	305.43	306.17	307.04	305.69	306.53	301.93	305.54	309.42	303.97	305.42	307.95	306.66	304.79	307.51	304.62	307.4	305.94	310.01	308.12	306.24	309.44	305.76	306.43	305.59	303.49	306.57	309.95	308.17	305.3	306.8	307.66	306.41	306.44	305.74	308.01	307.09	305.19	305.71	306.78	306.68	306.56	306.56	303.97	307.61	305.5	305.59
305.59	308.77	305.86	307.64	307.93	306.71	302.71	305.44	307.61	304.86	309.19	308.7	306.54	307.46	307.46	305.31	307.32	306.4	304.46	309.32	308.12	307.63	306.74	301.94	304.07	309.83	307.06	307.6	307.89	306.89	306.7	304.78	304.51	305.64	305.11	310.07	304.73	307.4	310.53	304.78	304.35	306.84	307.35	306.24	303.86	308.05	308.4	309.86	308.65	305.33
308.96	312.6	312.54	309.09	309.54	309.03	309.3	314.18	310.13	307.7	310.59	307.74	313.69	313.89	310.01	310.71	310.06	311.86	311.79	307.52	309.76	309.25	305.7	313.12	307.56	309.45	315.05	313.72	310.77	311.34	306.17	312.86	309.08	309.05	309.86	312.37	309.9	311.37	309.86	310.32	312.43	309.43	308.07	312.38	311.61	314.03	314.59	311.27	314.53	311.5
308.5	314.33	311.32	318.41	312.55	315.65	313.95	310.9	309.91	314.07	313.59	314.35	310.07	312.34	312.37	312.97	314.98	314.8	313.89	313.36	309.22	312.8	312.48	312.29	313.08	312.28	309.68	310.01	311.47	313.17	316.84	313.23	313.66	312.97	312.54	312.7	312.29	313.47	313.43	312.9	314.02	312.06	312.03	312	314.47	314.91	309.43	316.69	311.54	311.58
305.91	309.04	303.51	307.85	303.85	307.36	304.7	305.48	310.11	305.12	309.21	307.16	309.88	306.86	307.08	308.18	305.87	312.26	307.18	306.65	306.52	307.39	308.66	306.88	306.74	306.09	312.38	308.17	309.32	305.85	305.72	301.59	304.6	308.72	309.46	307.24	306.23	308.63	307.17	307.36	306.46	307.7	308.26	310.31	307.02	304.93	309.5	306.83	308.84	307.07
298.02	294.16	294.42	295.52	296.56	294.22	294.08	295.56	294.41	293.7	296.1	294.15	293.87	295.92	295.87	295.98	295.39	292.15	293.31	297.24	295.36	293.48	295.15	294.39	294.98	294.53	296.54	296.07	293.96	296.26	292.6	296.8	294.85	296.64	296	294.33	293.6	289.96	294.59	291.24	292.15	295.36	296.12	296.71	295.38	293.67	294.14	293.5	297.27	295.29
310.71	310.86	310.68	311.57	311.35	310.05	308.05	313.65	306.95	310.49	308.71	308.72	311.42	310.61	310.17	306.56	313.42	311.58	308.81	311.03	309.52	313.31	312.33	308.01	313.24	311.55	304.97	310.14	308.58	310.61	307.37	308.7	309.84	306.48	306.1	309.68	307.98	311.6	309.82	308.35	308.92	313.09	311.43	309.56	307.82	309.31	307.3	312.45	308.96	311.56
301.46	303.83	303.68	306.6	304.87	304.16	303.58	303.03	303.69	301.73	303.3	305.29	304.65	304.42	300.5	302.85	305.41	300.58	300.19	303.54	303.96	307.19	302.12	303.61	301.85	305.49	301.27	305.01	300.4	296.66	305.17	301.94	302.58	302.55	305.67	302.88	299.49	302	302.43	304.02	304.48	300.73	300.68	301.79	302.76	305.71	301.34	298.62	299.92	301.51
318.73	319.31	318.46	318.6	317.54	320.1	319.34	315.11	319.52	316.75	319.02	320.27	317.9	322.25	320.13	317.77	321	317.37	318.62	317.52	318.72	318.56	320.58	322.91	317.5	319.56	320.98	314.2	319.14	320.13	320.14	320.08	319.64	322.24	319.17	317.75	316.59	320.6	315.31	318.4	317.57	318.03	317.48	320.92	315.04	316.4	317.99	318.13	318.39	320.19
328.77	328.04	327.91	329.82	327.93	324.5	326.38	326.06	325.46	330	328.68	328.23	328.88	326.95	328.53	325.53	329.42	329.72	327.5	329.55	331.53	330.47	327.52	331.2	324.84	328.81	324.33	324.77	329.56	326.31	329.77	329.52	329.02	329.61	325.56	329.57	324.87	328.17	328.11	329.32	325.7	330.56	327.29	328.83	324.96	331.66	325.13	326.83	325.03	328.99
293.56	293.41	294.89	298.57	296.76	293.83	297.51	294.23	290.8	294.37	296.24	294.39	296.66	293.79	297.77	296.61	294.28	295.09	296.92	294.19	297.3	294.33	289.36	298.79	292.67	297.51	293.2	295.12	294.96	296.31	294.95	292.7	297.33	297.85	291.56	292.02	296.73	293.5	297.71	296.44	294.5	295.24	296.55	295.74	294.53	294.66	295.36	296.56	295.54	297.95
312.46	316.37	318.85	312.92	316.61	318.87	314.84	315.25	313.17	315.45	313.02	312.63	319.09	313.68	317.87	314.3	313.98	315.64	316.34	314.89	313.91	317.74	312.87	316.15	316.15	314.21	316.19	314.88	314.32	313.89	312.66	317.62	313.59	317.69	314.85	315.65	318.75	315.07	316.38	313.58	316.07	313.34	313.77	316.19	315.22	315.45	314.91	315.27	317.68	318.65
302.74	306.53	302.06	306.87	306.25	303.35	304.57	303.22	303.55	302.75	305.74	308.04	302.96	305.49	303.63	307.2	305.04	303.51	305.43	303.42	304.57	302.35	307.05	301.19	303.34	306.38	302.55	306.14	302.72	302.28	305.93	305.24	303.15	304.05	304.97	303.16	302.92	305.91	303.09	303.15	302.5	303.99	308.31	302.99	302.77	304.88	303.4	301.79	305.34	306.7
292.73	291.6	291.39	293.88	294.84	294.18	292.75	292.72	295.05	297.05	297.78	295.02	291.28	293.72	292.82	295.98	294.65	291.74	297.42	294.31	289.34	297.44	291.56	292.5	293.26	295.85	292.5	295.13	293.48	289.96	292.42	289.99	287.7	295.59	294.96	293.82	293.29	295.9	295.53	296.66	296.31	295.19	293.94	293.99	295.9	292.73	293.96	292.98	294.65	292.43
315.6	310.97	313.51	311.89	310.12	311.75	312.56	314.77	312.95	315.4	310.79	313.46	312.14	310.36	312.42	316.16	312.94	314.22	316.01	311.78	313.33	313.46	311.7	314.31	310.79	310.15	312.93	307.82	311.25	313.59	314.29	312.05	309.86	310.95	312.74	312.26	313.92	312.09	311.49	312.86	315.93	312.49	313.76	311.69	312.78	311.64	318.88	316.22	310.64	310.8
312.92	316.22	312.79	311.9	313.68	315.6	315.2	315.85	314.91	308.63	315.22	312.23	314.8	313.68	316.57	312.82	316.95	311.71	310.11	314.93	311.99	310.14	311.59	313.28	315.8	310.52	315.24	316.19	315.22	312.67	318.87	314.4	314.73	312.52	314.43	311.11	312.29	312.51	315.57	312.36	313.23	313.14	314.21	317.38	313.25	317.52	311.56	315.66	315.54	317.28
327.27	325.59	328.15	328.41	328.99	325.23	329.83	328.46	328.85	330.28	331.45	331.79	330.03	329.37	326.03	327.36	333.08	329.76	329.09	327.74	328.92	327.94	331.11	327.67	326.87	326.86	325.56	327.06	325.09	327.66	327.48	330.42	326.45	329.32	326.74	329.05	327.22	326.63	327.41	330.97	325.37	328.48	325.78	326.2	332.68	326.84	326.89	325.14	327	329.97
327.82	330.94	328.31	327.94	332.28	328.02	327.76	324.61	324.47	329.91	331.56	326.95	330.23	328.25	326.57	332.31	328.31	331.31	327.4	328.9	327.47	324.03	327.28	326.54	325.63	324.77	327.85	330.15	325.63	325.4	329.21	332.59	328.6	330.64	327.07	324.05	329.3	327.59	327.85	328.71	329.53	327.33	328.45	330.09	329.43	330.37	327.9	327.36	325.69	324.13
315.88	312.79	314.67	311.39	314.67	316.34	313.32	314.78	315.78	309.86	319	314.63	315.01	310.98	315.17	313.25	316.8	312.91	313.04	312.86	312.69	316.18	314.68	313.61	314.51	311.89	311.66	313.93	312.57	314.57	310.87	310.85	313.04	315.55	311.62	314.86	315.22	315.45	317.86	313.39	314.41	315.21	313.04	315.35	311.18	311.82	314.61	309.54	314.4	310.13
304.22	307.52	307.28	303.11	306.26	299.97	301.7	301.27	302.13	302.77	304.85	305.4	300.53	301.4	303.06	304.39	302.09	306.42	299.78	303.65	301.84	301.19	302.5	302.38	303.73	302.99	303.84	299.08	302.71	301.75	304.93	301.36	303.81	301.54	303.78	304.21	304.31	303.07	305.7	305.69	305.12	303.36	304.55	303.92	302.59	304.37	302.11	305.31	306.29	302.82
302.63	299.98	301.6	301.34	302.97	300.86	301.67	299.93	299.34	297.73	299.59	301.24	299.71	299.06	296.92	297.89	300.33	300.84	299.93	299.45	305.6	298.51	299.75	298.55	300.46	296.78	301.68	302.11	304.5	298.51	301.02	297.75	302.9	301.92	299.57	303.07	300.91	300.51	300.61	300.76	298.97	300.05	298.4	297.51	299.43	297.67	301.14	299.51	296.59	302
302.72	304.07	305.47	301.61	306.71	305.61	305.83	306.05	307.1	303.39	305.74	307.62	302.42	305.81	304.95	303.74	302.24	305.76	305.82	302.48	303.93	302.53	304.25	307.48	307.29	306.64	304.73	302.48	304.01	306.82	307.72	302.04	310.21	307.71	304.66	303.46	306.78	309.03	304.49	305.94	306.99	303.69	303.75	308.76	305.14	305.44	305.98	306.53	303.9	304.62
319.25	316.28	315.73	315.68	317.49	315.37	316.76	317.8	314.08	317.19	315.71	315.64	315.5	316.15	315.69	317.73	317.06	313.07	315.26	315.51	316.56	318.78	316.78	315	315.02	315.72	314.75	317.44	316.72	316.94	317.72	316.66	316.65	317.66	316.22	315.24	312.72	315.61	313.98	314.3	313.1	314.05	319.57	316.38	316.17	316.77	317.19	317.74	316.5	317.08
310.62	314.79	313.47	313.43	319.5	311.33	311.68	312.72	313.79	314.62	311.92	314.64	313.27	313.61	310.69	314.71	313.5	311.72	314.07	313.28	309.84	312.62	314.98	312.21	310.82	315.64	314.27	310.96	312.01	311.03	308.89	310.2	314.22	311.67	313.78	313.27	314.25	315.96	312.88	318.51	306.91	311.22	311.61	310.75	315.85	314.28	312	311.83	313.74	314.38
316.07	314.36	309.13	313.21	316.53	312.56	314.33	312.04	315.13	315.58	313.61	316.75	314.7	311.66	310.81	311.2	315.21	312.66	314.15	316.39	312.35	316.19	313.07	311.7	312.21	315.82	314.29	313.25	314.86	316.04	314.16	312.48	310.47	312.87	312.97	309.44	315.24	318.13	311.2	313.17	316.71	312.49	310.27	318.69	316.94	315.5	314.8	314.58	312.87	315.15
327.63	326.31	329.64	328.16	326.17	329.59	327.15	327.27	324.62	323.87	326.09	325.96	327.7	327.34	325.54	326.22	326.46	326.55	328.6	327.12	327.84	327.21	328.52	327.38	330.17	326.31	330.14	327.58	324.04	327.1	327.47	326.18	328.57	327.8	325.93	326.71	325.87	330.53	328.8	327.71	329.71	325.44	326.1	321.94	325.36	329.41	326.44	325.84	328.54	328.98
302.39	304.66	306.25	304	304.31	310.67	301.58	307.36	308.14	306.2	304.24	308.37	303.28	305.55	306.94	304.44	305.4	306.29	306.39	303.23	307.22	304.42	307.79	303.85	304.69	306.96	305.97	308.5	300.36	302.71	307.84	303.73	302.36	301.47	307.01	303.38	306.79	304.61	305.46	305.74	304.3	307.89	304.61	303.27	305.68	302.24	306.28	307.23	303.03	307.04
329.02	328.66	328.22	329.87	328.89	327.84	330.51	329.46	329.44	329.57	330.83	329.06	328.08	329.6	328.38	329.78	326.28	326.97	324.35	327.23	328.53	328.27	330.61	326.82	328.66	328.91	327.17	327.61	328.21	324.96	327.92	326.99	326.75	330.99	326.8	328.33	325.84	327.81	333.09	327.86	328.24	330.59	323.96	327.78	328.91	329.76	330.72	332.79	329.07	329.2
324.29	326.34	329.32	326.25	326.63	328.98	328.25	329.13	328.48	327.18	329.64	330.19	325.53	329.53	332.81	333.34	326.63	328.41	328.57	330.43	326.07	328.74	332.03	328.59	328.12	327.14	328.23	328.03	329.85	328.68	327.02	331.88	333.39	326.38	324.2	326.67	327.78	327.42	332.71	330.94	326.34	327.91	326.73	326.91	329.51	325.04	330.44	330.68	331.68	329.62
319.09	316.41	323.23	316.4	321.47	319.57	319.86	318.27	318.98	318.05	316.39	319.16	322.87	319.55	320.43	315.67	323.34	316.76	318.96	321.53	317.98	326.24	319.75	319.78	321.18	316.76	320.31	320.82	315.7	319.4	320.37	319.2	319.07	319.77	320.37	319.02	319.52	317.34	320.77	321.52	320.11	316.97	319.45	320.16	317.73	320.22	319.16	319.65	320.4	318.38
315.14	311.28	315.5	317.01	317.78	314.95	313.11	316.84	316.45	317.73	313.46	311.35	313.08	314.93	314.51	312.25	315.93	312.45	312.58	314.75	315.97	314.09	312.83	316.81	312.46	311.05	312.99	316.29	310.12	314.32	314.48	309.93	314.51	312.75	316.36	315.33	314.28	316.15	314.23	313.82	309.6	315.06	315.18	314.72	314.38	313.2	316.48	312.68	311.35	312.9
309.74	313.26	311.07	310.71	313.8	315.88	310.97	312.7	313.66	308.73	312.21	311.74	315.36	311.1	311.31	311.95	312.65	314	312.66	314.04	313.06	312.7	313.62	312.37	312.07	310.96	311	312.49	316.15	311.4	314.37	313.37	313.25	312.51	313.25	314.1	311.26	313.28	314.24	313.09	315.36	310.92	314.1	312.09	312.21	313.66	310.73	313.35	308.54	311.68
294.96	294.38	294.48	293.75	293.38	295.64	294.05	298.56	296.01	293.92	296.8	296.42	291.47	293.55	296.17	294.96	292.1	298.52	293.1	294.42	297.33	297.26	293.36	291.28	295.53	294.33	291.98	294.6	294.1	297.82	294.15	296.05	294.55	292.86	293.28	295.17	297.78	296.3	292.65	295.72	299.96	294.97	294.85	295.86	295.85	292.37	293.82	298.88	298.26	292.58
315.25	318.44	315.77	314.48	313.77	314.57	313.75	317.92	312.8	315.91	315.13	312.95	316.35	318.39	315.31	313.18	317.28	316.32	312.63	314.87	313.15	314.09	314.89	316.82	314.98	312.38	314.68	316.72	315.19	318.54	312.89	316.19	317.09	314.7	313.75	316.39	318.92	315.86	317.8	317.06	311.71	316.38	310.81	314.35	312.86	318.22	314.7	314.24	317.05	315.33
296.08	295.87	296.13	293.56	298.28	298.53	296.34	296.09	298.08	293.35	297.23	295.68	294.79	296.03	297.35	293.86	294.13	296.55	297.92	301.06	298.67	295.36	296.54	299.9	297.8	298.31	296.72	296.12	296.29	299.02	293.6	297.83	297.81	297.74	296.5	300.96	298.59	295.68	295.94	298.89	298.96	296.38	298.1	294.89	297.87	296.74	298.1	301.02	298.66	298.07
329.57	330.27	325.57	325.12	328.7	330.57	327.78	326.47	328.32	327.42	327.03	327.11	324.73	326.28	329.27	329.38	328.22	326.84	324.96	329.07	329.16	325.5	326.33	330.82	327.56	328.02	326.87	327.61	328.73	326.84	323.73	331.6	331.18	327.84	327.83	329.57	330.08	329.91	326.99	330.55	328.4	328.41	325.03	329.75	326.35	327.13	330.05	328.45	331.3	325.94
329.08	325.31	329.72	326.78	332.34	326.07	329.2	327.35	325.77	326.77	328.85	325.38	328.93	328.06	327.53	326.08	324.51	328.25	327.7	329.3	328.01	329.8	327.69	328.73	328.06	326.35	331.3	325.33	326.55	331.57	330.06	328.59	327.8	327.17	327.32	325.49	328.38	327.01	326.35	327.34	331.05	330	324.57	325.89	327.96	330.04	328.46	329.06	328.01	326.44
310.3	312.05	310.93	311.28	311.25	314.19	316.69	308.55	310.46	312.31	314.28	314.27	309.92	310.52	309.76	314.45	309.06	312.15	314.18	310.65	312.24	315.94	315.78	309.96	312.17	313.69	312.69	312.5	311.37	308.95	308.93	313.72	312.85	314.86	309.29	312.59	311.88	313.47	315.65	313.08	314.42	311.52	309.91	313.67	312.43	311.64	311.56	312.14	313.3	312.73
313.9	312.18	313.84	316.35	318.64	314.12	312.84	315.41	311.83	316.12	314.78	315.02	312.72	314.7	311.89	313.47	315.31	312.96	310.71	314.97	312.16	315.42	314.21	314.72	316.16	314.54	313.49	314.52	312.35	312.75	311.9	312.23	312.5	314.15	309.8	310.59	313.94	314.64	315.65	313.74	315.66	313.4	312.48	309.46	312.89	312.07	310.66	311.89	313.31	314.05
313.97	313.69	310.59	314.33	312.51	313.04	310.15	312.64	312.35	314.28	308.29	310.44	313.92	314	312.55	310.36	311.58	315.53	312.4	312.64	313.17	311.73	311.29	311.6	315.52	313.18	311.79	308.95	315.79	313.51	309.84	313.72	313.07	315.33	311.8	315.89	312.3	311.32	313.01	314.55	309.24	312.07	311.55	308.88	310.77	311.51	312.07	313.78	314.87	314.01
314.21	312.05	316.61	313.74	315.26	313.24	315.83	312.59	313.77	313.49	318.44	313.44	315.52	312.49	317.26	318.89	310.48	314.71	314.45	312.48	312.56	313.59	314.72	314.03	310.99	316.05	312.89	308.7	315.67	318.32	316.83	312.99	311.03	311.69	314.92	313.34	316.47	316.75	314.96	310.45	316.6	315.54	311.44	314.34	313.55	315.03	314.34	311.37	313.37	312.93
306.53	308.55	303.87	309.29	309.23	307.88	308.06	307.55	307.92	302.94	309.42	306.78	306.67	307.73	311.56	310.05	306.66	305.15	309.01	309.16	304.89	308.21	304.79	308.95	309.19	306.34	305.08	308.63	306.15	306.96	309.43	306.44	306.78	305.82	309.48	304.62	306.88	306.62	312.17	310.69	307.93	305.77	308.28	308.94	310.18	306	304.85	306.5	309.29	309.02
298.85	300.61	303.46	303.53	303.52	302.57	302.26	302.67	302.29	303.33	300.68	305.81	306.46	306.01	298.85	301.78	303.28	302.77	302.72	297.07	300.61	303.29	302.74	301.57	301.49	300.06	301.03	305.54	302.86	303.12	305.42	303	299.21	304.34	302.25	301.68	304.35	302.64	302.11	297.78	306.98	303.53	302.98	306.96	301.85	302.92	301.04	297.61	301.95	304
303.56	306.04	302.08	304.82	306.36	302.87	303.6	306.07	305.85	305.3	305.12	307.4	303.47	308.59	301.12	303.62	303.19	308.4	304.82	306.35	300.77	305.69	305.24	305.66	303.36	302.21	306.57	306.62	302.82	307.96	305.26	303.82	303.41	306.45	305.29	304.11	304.44	304.52	305.14	305.31	301.95	305.86	303.79	304.88	302.87	306.89	305.36	303.4	300.38	306.78
301.03	302.88	305.06	301.8	298.66	303.47	300.47	302.23	304.95	305.05	303.89	302.97	305.07	301.38	303.67	302.16	302.96	302.94	300.19	304.78	302.44	303.74	303.2	305.39	306.03	304.25	301.9	302.32	300.16	302.94	305.17	301.02	305.17	302.55	301.76	303.69	304.76	302.05	303.89	301.48	302.09	303.01	304.03	302.54	305.48	303.09	302.34	304.53	305.43	304.22
326.19	325.17	327.65	326.1	328.75	326.97	327.17	326.73	327.68	327.95	325.83	325.83	328.41	326.65	329.56	324.61	324.33	325.6	327.37	325.48	324.37	327.99	328.76	326.17	327.35	330.06	327.82	326.71	330.23	325.81	331.06	326.47	328.55	327.22	323.22	326.68	327.38	323.78	327.98	331.09	329.11	327.57	327.6	324.83	327.22	329.96	327.22	325.04	324.02	327.17
327.06	328.06	326.64	327.39	327.98	327.08	326.02	326.31	325.81	329.79	330.51	326.9	324.85	324.82	327.89	328.15	328.53	328.78	327.9	325.93	331.24	328	329.77	330.82	325.94	327.16	325.37	326.86	327.6	328.62	328.11	325.76	329.75	328.93	330.47	326.39	325.56	329.66	326.19	328.13	325.33	329.41	327.29	330.78	327.78	328.08	328.75	326.05	329.8	325.53
305.88	301.44	307.13	307.25	306.53	307.13	305.14	306.07	302.66	300.77	307.08	304.75	305.52	307.27	302.9	304	307.57	301.54	307.18	303.53	303	301.87	306.96	303.59	304.49	301.84	306.75	301.32	307.95	299.12	300.64	304.94	303.85	306.2	304.37	304.4	300.36	301.34	303.68	306.69	299.73	306.22	305.25	304.93	302.5	306.05	303.73	306.76	307.36	303.64
313.39	313.11	312.17	317.76	314.04	316.08	311.48	311.91	313.19	310	310.96	313.17	311.57	309.03	311.3	314.5	312.61	311.34	316.71	314.05	314.07	316.25	313.2	313.41	313.3	313.18	313.9	309.81	314.97	313.16	312.39	310.39	314.53	314.43	315.77	313.76	314.5	313.78	314.89	311.45	312.62	314.53	310.37	313.22	312.84	312.78	314.59	315.31	314.75	311.97
325.89	321.74	322.47	326.13	323.51	325.92	322.36	324.46	325.79	321.69	326.48	328.03	325.74	327.04	326.2	322.06	329.86	323.94	326.96	323.78	322.39	323.5	327.79	327.05	324.66	323.18	324.78	322.05	326.22	321.22	326.45	324.17	328.09	325.66	324.12	325.54	323.85	324.61	324.34	324.6	323.3	323.58	325.62	322.77	324.64	327.72	321.28	325.8	323.87	324.66
303.74	305.28	304.8	302.99	305.58	303.21	303.27	305.23	307.77	308.5	302.7	304.99	306.02	300.35	305.45	301.44	305.61	303.77	306.62	305.68	307.38	308.14	303.07	306.84	302.26	303.71	303.97	305.45	305.12	303.95	304.01	305.32	305.56	308.4	307.71	306.2	306.69	304.3	307.38	305.46	305.23	308.14	306.03	305.29	304.84	305.81	309	308.86	300.68	307.99
312.18	308.42	311.9	307.64	309.51	309.04	311.66	311.42	311.27	310.59	310.41	308.89	309.84	315.61	309.81	311.88	306.83	313.65	309.93	311.99	310.88	310.1	310.59	306.95	313.3	310.49	308.3	312.69	311.73	311.28	310.98	308.42	309.58	307.97	311.7	304.8	310.16	311.19	309.03	310.47	310.54	310.29	310.42	312.22	311.44	312.86	314.29	312.04	309.89	312.8
315.37	316.74	313.71	314.86	310.31	314.48	308.39	314.3	308.46	312.61	312.77	314.13	314.94	313.66	310.48	311.65	314.08	315.08	313.13	311	308.6	310.7	315.45	313.77	312.71	312.75	313.94	313.08	310.89	312.12	313.12	312.7	314.23	312.73	316.01	315.52	312.6	312.59	313.6	315.03	313.95	312.87	315.18	313.13	313.42	313.93	312.19	309.29	311.14	311.11
320.12	319.52	319.13	318.36	319.17	318.68	320.92	318.23	315.69	315.53	319.11	317.04	319.04	324.06	317.66	316.24	316.18	317.26	318.49	318.69	321.72	321.2	319.32	316.52	323.45	320.48	318.55	321.97	317.74	320.3	319.42	314.66	318.89	318.71	318.73	320.98	320.15	319.59	316.41	318.05	318.73	318.28	319.25	319.4	318.01	321.26	318.09	320.38	317.84	317.44
303.33	304.98	303.22	305.54	299.84	301.37	306.45	303.23	303.83	302.52	305.98	305.12	301.25	302.63	303.19	304.35	303.06	302.22	306.28	305.29	303.12	306.57	306.12	305.87	302.67	305.99	302.19	303.52	304.99	306.71	305.23	304.06	306.17	308.41	299.34	303.41	303.1	301.33	307.73	303.2	301.47	304.1	299.74	300.39	302.31	302.38	302.9	304.87	306.25	304.48
303.72	301.98	301.22	302.82	302.61	301.9	298.95	299.44	302.35	301.54	299.64	301.79	303.1	302.79	303.6	302.67	302.57	303.3	304.27	298.59	301.3	301.65	298.36	300.48	302.9	300.56	301.1	304.28	301.72	304.06	302.23	302.56	297.02	300.26	300.46	298.68	302.92	305.11	302.86	301.85	302.33	303.38	302.58	299.41	300.37	307.4	302.41	303.3	305.72	303.7
308.69	305.68	303.17	309.55	308.12	307.75	304.86	308.6	304.02	312.3	309.23	303.09	308.26	308.41	305.67	307.64	307.61	306.84	308.61	304.09	309.26	308.31	306.32	307.43	305.7	305.97	304.07	306.56	304.43	307.82	308.46	306.44	303.62	308.57	306.26	302.99	301.61	309.55	308.08	310.46	307.36	304.9	306.94	308.7	308.92	304.65	306.82	308.24	307.84	308.49
317.88	315.83	310.63	314.66	313.69	314.57	315.35	315.4	318.87	313.25	314.74	313.26	314.16	312.96	311.72	314.14	313.96	311.5	313.13	311.38	313.66	314.92	312.91	313.77	313.39	316.53	310.71	312.11	312.1	316.28	316.44	312.11	315.02	317.69	312.74	314.76	310.65	313.26	318.14	312.46	312.5	312.64	315.45	313.02	315.42	312.11	316.87	314.73	313.76	314.02
310.59	308.32	313.27	310.65	311.86	308.16	312.62	311.78	316.19	313.01	310.44	310.23	314.9	312.28	313.55	314.59	311.59	315.6	314.59	310.7	309.28	315.8	312.82	315.84	311.23	313.33	311.77	313.15	313.13	314	314.92	312.56	315.27	312.87	310.91	313.66	310.48	316.49	312.74	307.89	310.4	312.39	315.02	314.2	310.32	312.45	313.21	312.32	313.55	310.12
305.47	305.61	305.96	305.42	304.58	304.9	304.99	304.84	306.4	306.13	307.26	308.73	309.4	307.29	305.46	304.56	307.47	304.88	307.95	309.31	309.31	307.09	305.81	309.34	307.69	304.78	306.38	306.91	307.24	309.42	306.1	305.66	305.15	305.75	307.45	307.69	311.2	304.1	308.64	304.36	304.13	308.35	305.48	309.23	304.19	304.89	305.58	305.11	304.72	310.14
331.65	327.68	328.27	325.45	328.28	328.71	330.75	327.57	330.16	328.44	324.33	328.24	329.75	328.05	327.6	328.23	325.95	328.3	329.77	329.02	326.97	323.4	329.86	326.21	330.42	330.09	326.63	327.62	330.85	327.76	326.58	323.09	331.21	329.1	327.26	330.15	328.02	331.46	328.53	328.3	329.71	323.84	328.1	325.53	327.38	329.59	326.54	329.16	328.9	331.25
303.23	298.42	300.06	301.2	298.81	303.04	298.06	298.23	298.48	300.83	299.75	297.13	300.38	301.57	302.57	302.25	297.66	301.72	298.5	302.36	300.25	299.43	300.47	305.73	300.51	298.59	298.69	303.04	300.52	301.06	300.39	299.14	299.91	300.45	297.87	299.77	300.57	301.44	298.83	303.35	299.54	303.58	300.31	297.46	299	301.94	298.86	298.62	295.38	303.02
307.71	305.57	306.92	302.59	304.8	303.01	304.7	303.1	301.9	305.64	301.06	300.22	304.1	304.02	303.84	304.34	304.45	306.12	302.42	303.47	305.46	304.27	304.4	302.82	304.4	306.51	308.5	304.19	306.99	307.43	303.6	306.17	303.27	304.98	304.98	303.81	303.9	306.81	307.47	303.97	300.32	305.22	303.79	305.94	304.04	302.7	301.54	303.16	301.85	300.71
301.51	300.59	298.86	301.52	302.16	301.04	299.07	300.12	299.24	299.23	302.17	302.15	300.13	299.83	298.95	299.6	300.7	300.23	300.26	302.4	297.3	301.2	299.68	300.29	302.08	300.31	298.22	298.65	295.65	300.83	301.34	299.18	299.2	298.28	301.48	302.13	300.11	300.8	295.3	299.13	300.26	297.27	300.36	298.42	303.68	300.77	298.73	299.68	300.27	298.73
304.18	305.82	303.16	311.41	304.52	305.86	308.35	308.43	304.94	308.39	307.87	306.1	306.09	306.39	306.31	306.37	307.53	306.6	304.64	305.8	308.32	308.62	306.54	306.06	306.36	305.15	306.73	306.27	308.4	301.85	304.14	303.84	306.68	306.78	303.63	304.42	304.37	306.81	309.23	310.13	308.61	304.81	306.07	304.98	310.33	305.17	308.19	302.63	303.71	308.9
311	309.11	308.93	311.96	310.5	308.25	310.43	313.33	313.12	306.83	309.49	310.21	309.4	311.33	305.31	310.52	307.96	308.94	313.34	311.33	309.99	308.83	308.57	310.04	305.71	311.03	306.37	311.75	310.88	310.28	307.01	310.65	309.01	307.02	313.48	306.77	308.07	309.16	306.49	310.33	305.92	308.15	309.93	310.11	307.46	310.15	310.19	313.22	307.45	308.81
312.3	313.14	311.92	313.23	311.59	317.48	312.75	312.49	315.63	315.64	312.96	313.49	313.01	311.91	311.64	316.22	312.01	316.99	311.4	311.57	311.5	313.49	311.88	316.29	311.68	315.29	315.31	312.55	310.82	315.27	314.98	312.29	313.02	312.42	313.72	315.12	313.25	313.24	313.94	313.05	310.84	315.04	313.83	312.64	315.7	311.1	314.99	313.18	312.85	314.98
327.63	328.2	326.64	326.76	326.67	328.44	327.11	327.08	330.95	325.91	323.66	323.37	328.3	327.3	326.71	327.51	325.36	329.32	327.25	325.36	328.72	326.11	331.07	330.6	327.07	327.53	325	329.68	324.84	327.3	326.4	326.01	327.07	328.63	325.34	324.62	328.73	327.39	327.45	325.59	325.89	323.85	326.56	327.38	323.83	323.58	323.83	327.86	327.63	327.39
318.08	319.17	314.97	316.69	313.3	318.25	318.34	320.3	315.92	318.17	320.7	314.05	315.62	318.33	320.31	318.49	316.71	318.78	321.45	316.63	314.22	313.64	318.95	318.22	319.84	319.2	315.99	314.92	314.17	317.4	314.72	314.86	318.08	321.05	316.65	315.3	315.59	314.79	314.21	323.23	320.81	316.53	314.85	318.88	318.67	318.56	316.27	318.93	316.61	316.43
326.3	326.83	329.37	325	327.94	328.88	329.67	325.1	328.26	327.41	329.45	328.07	328.43	330	329.83	328.65	329.21	329.06	325.32	325.05	324.59	326.59	327.82	328.89	326.65	326.59	330.48	328.44	325.94	327.59	327.69	333.1	330.27	327.56	325.48	329.64	329.52	328.16	327.94	326.3	328.5	328.73	330.02	329.84	329.79	326.85	332.08	330.26	327.29	331.3
323.35	326.32	324.05	327.61	330.95	326.23	323.91	330.82	326.59	322.21	326.23	327.15	326.82	322.98	328.28	326.84	324.11	324.43	327.46	325.91	326.16	324.11	325.6	324.49	325.32	325.32	325.27	324.93	324.85	322.34	324.16	327.66	325.87	325.07	325.94	326.26	324.13	324.69	325.59	325.71	325.77	321.75	325.3	319.82	324.15	325.7	323.21	326.41	325.05	325.47
293.21	293.42	295.85	296.87	294.97	296.27	293.87	296.39	294.76	295.68	297.89	292.74	297.77	291.95	296.71	294.88	289.57	297.37	295.23	293.62	292.46	290.58	295.47	294.12	293.14	296.33	291.99	298.36	298.52	292.29	295.81	288.48	294.84	290.68	293.01	295.52	294.78	293.53	293.36	293.7	293.47	296.91	295.97	297.17	293.48	294.29	294.21	296.22	290.31	295.76
304.81	304	300.19	305.42	300.13	305.68	302.44	302.5	298.98	302.68	303.06	303.41	302.93	306.19	299.85	300.65	303.99	304.38	300.47	303.79	303.43	301.59	303	306.98	304.46	306.87	301.71	301.41	302.51	303.36	304.16	302.94	301.26	302.79	303.24	302.07	304.75	299.24	304.35	302.66	303.51	298.36	300.67	300.83	302.83	304.73	301.42	302.26	302.79	304.96
313.2	310.89	314.77	315.51	312.67	310.23	318.94	316.42	312.7	313.15	313.46	311.63	315.69	312.33	309.54	312.07	312.52	312.87	310.97	316.33	315.91	313.19	314.33	315.12	312.14	315.74	315.46	314.81	317.47	310.92	315.01	314.86	309.36	311.33	313.19	314.98	315.36	314.87	315.03	313.63	314.93	311.12	316.02	313.21	313.98	310.65	315	310.17	310.22	314.12
301.68	304.32	303.94	303.3	303.32	302.06	303.11	306.05	305.09	302.98	304.04	304.14	303.18	308.21	308.22	305.21	304.84	305.17	301.93	306.18	303.22	305.96	302.76	303.46	305.38	305.52	300.86	309.03	308.39	303.4	309.24	304.72	305.31	301.75	307.11	303.06	309	304.17	305.17	304.75	305.59	303.8	305.15	303.03	305.46	303.75	305.33	302.75	305.74	304.27
308.62	313.74	313.9	315.33	311.41	314.18	311.02	311.57	311.65	311.27	311.29	311.39	313.35	314.7	313.75	314.03	309.69	309.75	313.36	313.6	311.85	314.76	312.11	314.85	312.43	315.2	313.02	314.87	312.25	316.28	313.93	312.87	314.67	314.52	308.92	314.93	313.95	315.87	311.52	312.98	314.07	312.76	314.44	315.29	312.82	311.72	315.34	314.89	314.54	313.25
311.12	316.09	318.49	312.1	313.99	314.46	315.22	313.85	316.81	315.26	316.79	316.55	316.3	310.54	314.81	312.85	316.96	314.56	313.86	315.09	311.68	314.96	313.23	314.38	314.06	312.7	313.87	318.06	316.29	314.17	317.34	316.33	316.93	315.11	315.02	316.46	312.85	315.3	315.85	315.65	318.66	319.54	312.77	315.32	315.36	317.35	312.98	314.31	313.17	317.93
302.27	303.83	307.29	305.16	306.51	305.49	304.41	305.11	306.61	300.8	305.93	307.1	305.64	301.71	304.83	304.84	306.95	303.55	302.7	306.12	302.7	305.03	302.94	304.41	305.26	302.82	305.97	305.53	301.92	305.52	304.42	308.97	304	301.32	301.24	304.04	305.65	305.75	303.66	307.57	305.76	304	306.02	304.71	305.29	306.01	307.14	306.88	303	304.06
304.36	303.77	302.67	305.84	301.43	304.04	301.07	301.27	300.06	299.46	305.29	302.13	300.23	302.54	304.41	304.59	303.67	307.55	303.1	303.09	304.44	299.8	302.91	300.48	299.26	300.04	302.45	304.85	304.95	303.25	302.15	306.6	309.11	302.19	303.4	301.85	304.17	301.69	302.49	303.73	304.54	303.84	303.87	303.78	305.13	301.69	304.69	306.02	305.73	303.36
304.76	303.69	303.73	305.47	302.01	302.88	305.41	304.65	303.23	303.6	304.42	302.36	303.06	305.28	305.53	301.8	303.89	307.01	305.44	305.91	305.48	304.59	299.83	301.83	302.13	304.19	304.05	303.58	302.33	306.59	302.94	305.05	301.91	304.5	303.19	299.64	307.79	301.2	301.52	301.65	300.83	302.52	299.07	302.51	300.59	302.89	303.6	304.86	302.46	304.46
303.79	301.37	300.96	303.88	300.67	301.62	304.06	305.32	304.47	301.81	304.45	301.55	302.85	300.01	306.09	305.51	305.31	303.32	303.62	304.99	301.96	301.74	301.65	302.2	300.47	300.85	297.58	303.51	299.33	302.09	302	305.38	305.92	302.32	302.05	303.03	305.49	304.71	302.02	303.05	302.31	302.29	304.27	305.65	303.37	303.97	303.75	303.77	301.14	303.02
316.58	311.16	311.85	316.89	314.47	316.03	316.91	315.96	313.39	316.14	317.68	314.92	313.22	312.98	315.72	315.89	315.13	317.63	320.35	316.51	312.64	316.6	315.26	314.97	314.21	310.63	315.73	315.94	313.35	313.76	313	312.19	314.9	313.47	315.58	314.9	316.18	314.76	315.02	313.79	316.35	315.23	314.15	318.75	314.44	314.4	313.47	316.33	314.46	314.86
324.55	325.74	328.06	325.16	325.87	329.08	324.3	324.91	330.93	328.17	324.83	326.41	324.5	326.05	328.7	326.96	326.3	326.16	328.82	323.09	326.91	327.99	330.78	326.38	328.28	325.16	329.24	329.1	325.57	328.86	328.65	326.57	327.18	328.35	326.65	331.2	326.26	330.69	326.88	327.43	326.41	328.74	327.13	327.68	327.39	329.82	330.71	327.26	326.03	328.17
311.13	314.72	312.68	318.44	309.83	315.97	311.56	308.28	309.38	309.97	309.77	313.52	309.21	311.1	310.15	309.4	309.2	313.76	311.21	312.6	309.9	308.27	306.51	308.94	309.38	313.05	312.72	310.96	311.59	310.37	313.22	309.86	310.06	312.07	310.45	307.56	311.1	306.83	309.59	308.07	312.17	308.05	307.79	310.03	308.92	311.31	311.33	314.51	308.73	308.5
295.37	298.73	294.87	294.27	294.38	296.35	296.66	295.61	294.23	297.25	296.13	297.3	292.9	293.32	297.55	295.83	292.86	292.21	293.52	296.54	290.76	294.43	294.22	293.91	296.79	296.81	295.45	292.27	294.1	293.82	295.2	297.66	295.35	294.51	293.65	295.95	291.74	295.23	297.08	294.7	292.94	294.02	293.6	294.95	294.66	291.53	296.8	293.6	290.78	296.81
295.25	293.75	298.12	293.25	299.01	297.27	298.59	302.45	300.33	296.38	297.53	297.62	297.19	292.09	299.22	297.22	293.27	298.2	296.22	293.37	298	299.67	291.9	293.32	292.51	297.42	295.61	296.87	296.47	296.73	295.87	297.7	297.13	299.2	295.18	293.4	298.25	295.2	296.38	297.29	300.78	296.06	293.63	293.11	295.46	301.9	300.25	298.36	300.02	295.86
324.44	325.96	326.96	326.1	325.23	324.15	327.71	323.79	327.26	327.57	327.2	325.72	327.6	325.91	325.35	321.29	326.21	329.77	325.73	325.3	328.28	324.8	324.73	330.59	323.75	324.48	327.49	328.39	320.74	327.11	329.2	326.37	326.67	327.61	325.65	327.3	327.21	326.43	327.2	324.95	328.77	329.32	327.85	327.09	326.49	327.02	326.44	325.74	326.86	327.04
311.12	306.17	311.02	306.99	306.88	309.08	311.2	309.02	310.91	307.67	309.52	309.8	307.6	307.67	311.8	310.01	311.95	308.16	308.51	309.01	309.05	312.05	307.75	308.78	308.46	304.76	309.83	306.21	307.39	309.08	309.72	306.1	312.46	308.71	311.71	308.78	310.96	305.13	308.93	309.91	308.83	306.7	305.28	307.47	309.54	306.68	308.96	310.08	308.82	310.7
300.8	302.13	300.27	297.19	299.42	296.25	295.95	292.91	295.7	298.28	294.89	295.59	295.04	297.23	293.34	296.51	296.98	296.88	298.19	300.77	295.25	294.92	296.73	292.65	295.89	294.58	295.69	300	294.21	294.56	299.29	298.66	295.76	297.64	298.54	296.98	296.62	296.57	293.47	295.86	300.87	297.07	299.6	297.32	298.98	296.82	296.98	295	294.05	294.81
307.34	306.61	301.96	303.68	303.56	302.27	305.74	303.14	302.21	303.92	303.34	306.71	309.01	305.99	306.32	303.8	305.69	303.68	303.16	303.22	301.87	304.2	306.46	306.72	310.05	304.14	305.61	306.43	304.45	303.09	304.45	304.11	305.09	308.03	303.24	303.21	303.02	304.95	305.93	306.89	303.42	304.86	306.37	301.36	307.2	304.63	301.34	307.62	304.32	306.37
330.55	324.3	326.36	326.92	330.71	324.44	329.68	331.41	330.77	327.55	330.06	329.87	330	328.44	328.97	329.47	328.12	330.23	324.51	332.16	328.15	330.6	326.91	327.73	328.83	327.59	329.28	328	330.71	327.74	327.65	328.81	327.74	326.69	327.26	327.23	327.88	327.89	325.19	326.36	327.51	327.58	328.16	326.23	325.97	324.09	326.36	328.9	329.77	327.01
311.86	311.68	311.25	314.91	313.41	314.19	312.79	310.55	313.76	313.83	310.62	316.2	312.39	310.53	314.41	310.95	311.24	315.91	315.42	310.7	316.14	310.39	310.34	312.78	311.9	314.43	316.4	314.81	312.12	308.93	309.25	310.9	314.93	314.56	316.53	312.97	311.25	310.18	313.62	311.85	314.54	311.31	312.44	311.61	313.26	309.88	313.44	310.85	314.86	311.12
293.62	296.3	295.42	299.83	295.48	297.45	298.57	294.52	297.83	301.66	298.5	296.74	300.77	293.96	297	297.43	296.46	298.05	294.19	297.78	297.76	298.21	294.12	300.77	295.55	298.23	299.64	294.48	292.76	298.41	296.17	296.13	298.79	296.61	298.18	296.81	296.62	298.08	297.09	295.4	294.46	298.59	297.28	299.64	300.69	295.56	298.12	294.01	294.19	296.61
325.17	323.35	326.35	324.82	324.82	323.59	321.62	325.07	322.94	327.76	327.87	324.72	323.91	324.19	321.76	327.67	322.02	323.47	322.25	323.47	324.22	325.39	323.26	321.85	326.62	323.28	325.04	324.56	326.98	325.62	326.86	329.17	321.33	327.21	326.5	326.34	323.56	323.87	324.58	320.98	327.53	325.36	322.08	324.77	322.56	325.1	322.15	326.25	320.13	328.46
310.25	306.95	303.49	307.29	305.77	304.41	306.31	304.87	307.08	304.01	304.97	304.4	308.85	305.56	308.93	308.76	303.81	307.75	308.92	306.06	308.37	305.9	305.85	307.53	307.37	306.13	306.14	307.2	310.64	305.41	306.07	309.43	308.73	303.61	306.04	308.28	311.72	304.44	303.1	303.37	309.59	304.24	311.04	310.78	308.29	305.25	310.52	312.62	307.03	308.28
328.62	330.92	329.81	327.69	324.61	328.5	328.76	331.18	328.16	329.13	328.4	325.87	324.4	327.14	331.13	330.14	329.72	324.27	327.19	325.18	328.42	324.61	322.9	326.31	327.91	327.61	327.23	330.37	325.13	324.64	327.78	324.99	326.94	327.6	326.1	330.2	328.13	325.47	326.77	326.77	327.68	330.33	328.37	322.26	328.25	328.21	326.22	327.66	327.03	325.86
317.76	317.23	316.42	314.14	319.16	316.86	314.52	315.05	319.24	315.79	314.18	317.29	314.55	317.61	317.74	316.13	316.66	317.02	317.56	319.35	318.23	312.8	315.34	317.33	314.51	315.21	320.85	318.17	317.73	318.52	317.99	317.51	319.24	318.47	318.53	317.66	318.11	318.53	320.16	318.07	315.87	315.17	315.83	319.4	322.3	316.82	319.55	316.37	320	316.83
325.25	322.75	326.05	325.78	326.58	325.39	324.67	319.52	324.54	325.1	323.3	325.81	321.25	323.55	324.77	325.49	325.76	325.23	324.13	327.36	325.72	322.95	324.57	323.77	324.48	323.26	323.52	324.94	324.57	324.45	326.05	324.44	323.12	324.09	325.9	322.1	324.51	324.62	325.32	326.55	323	327.02	323.83	322.71	324.81	328.37	325.58	320.22	324.64	327.26
296.73	298.21	300.6	303.29	296.6	303.88	297.61	300.18	299.98	298.64	298.14	298.88	300.16	299.08	296.29	300.09	301.54	298.65	300.35	301.25	296.71	298.66	299.82	300.07	300.99	298.09	305.52	297.27	300.98	301.3	300.74	297.6	304.67	299.19	299.52	300.37	297.67	299.25	301.1	299.97	303.05	303.01	297.92	297.22	300.07	298.73	301.42	300.19	300.59	301.31
302.29	305.87	303.05	303.24	300.79	303.53	302.76	305.36	303.44	302.32	303.23	299.39	301.58	300.76	301.24	305.18	305.46	302.5	303.12	299.68	301.65	304.29	305.29	304.4	298.65	299.88	304.41	301.99	298.06	299.93	302.14	303.39	301.64	301.42	305.34	305.09	304.58	303.04	302.27	303.58	303.07	304.09	302.91	308.88	298.99	299.21	303.09	304.68	302.69	303.78
325.71	327.52	330.6	325.71	326.38	327.54	325	328.23	330.51	328.4	328.36	327.47	326.9	329.06	329.84	326.93	326.71	333.13	326.57	325.98	326.75	327.53	328.76	330.92	331.67	330.38	327.13	323.87	329.64	325.06	326.89	330.82	326.52	324.55	326.91	326.59	329.37	327.1	326.74	327.03	328.65	328.85	332.24	328.09	327.75	330.75	327.85	330.48	326.41	327.64
302.92	302.48	301.72	303.37	302.76	303.16	301.21	300.63	301.66	300.25	303.29	304.81	306.83	300.02	300.75	301.12	303.96	298.63	297.97	300.86	300.35	299.37	300.22	304.33	304.23	303.27	307.38	300.89	302.1	299.7	306.18	301.6	302	302.24	307.83	302.76	299.44	303.03	303.62	300.85	303.08	300.72	301.01	300.99	305.1	304.87	303.31	303.55	306.66	303.55
299.19	297.07	294.73	292.81	297.16	294.32	294.74	295.61	296.84	297.22	295.65	295.72	293.01	292.82	296.7	295.55	294.65	297.79	294.82	294.36	296.37	296.82	297.54	297.05	295.55	296.01	297.3	292.78	296.75	295.96	294.12	293.04	294.55	292.58	296.18	295.83	293.36	295.54	294.42	294.28	293.62	295.66	294.85	297.53	295.85	294.87	294.64	295.95	291.14	293.72
301.98	294.87	301.45	296.24	300.95	301.56	301.94	300.46	302.09	302.53	299.9	297.98	296.93	302.12	301.82	300.45	300.64	300.28	300.12	300.55	300.6	300.86	303.09	298.79	300.92	298.41	299.01	298.39	299.42	301.25	299.53	300.17	297.52	298.9	303.68	299.02	299.53	299.63	298.27	304.11	300.83	301.25	300.91	299.93	297.69	299.86	299.74	301.23	296.66	302.23
311.67	312.25	315.02	313.75	311.12	312.68	313.31	312.11	314.18	311.45	312.93	314.08	308.49	311.76	311.36	309.04	312.36	316.57	313.76	312.64	313.51	316.68	310.33	310.89	314.47	311	314.83	314.23	314.9	309.09	315.69	315.48	312.13	313.47	313.8	312.42	310.2	309.02	311.31	312.89	314.68	311.91	314.5	313.64	309.63	314.07	313.44	316.81	311.04	311.7
310.85	311.44	308.54	308.84	309.81	308.81	309.96	306.2	307.04	309.35	310.84	308.99	307.74	309.79	308.44	307.26	308.91	309.96	306.64	307.97	309.61	310.71	307.82	307.19	310.3	307.45	308.97	307.54	308.68	309.31	306.99	308.21	307.04	308.04	310.66	310.81	311.12	309.01	309.53	309.83	311.91	308.89	305.33	307.49	304.87	313.46	309.78	306.25	307.77	307.95
310.98	314.43	310.48	314.95	314.73	310.89	317.47	313.62	312.7	315.5	313.79	316.77	310.33	311.63	314.93	311.67	313.06	312.92	313.61	313.61	310.63	317.5	315.59	313.43	309.81	316.7	313.89	314.21	312.24	314.57	313.82	313.99	314.33	317.72	313.15	315.07	311.14	312.91	314.06	317.03	311.8	312.44	317.18	308.89	314.7	317.71	316.62	311.65	315.28	312.97
313.18	317.27	312.81	311.36	312.05	313.1	314.13	315.2	310.68	316.95	314.58	312.99	315.44	315.2	311.35	312.99	315.4	312.7	313.33	315.12	314.21	311.67	313.35	313.43	315.66	310.84	313.27	310.83	311.54	313.72	316.14	312.22	311.94	316.54	313.78	312.39	316.18	312.63	311.14	314.29	314.54	313.97	311.56	315.16	314.24	308.91	311.18	314.25	311.53	313.53
320.89	316.06	320.49	322.54	317.24	317.14	319.02	314.54	312.5	317.82	317.57	316.81	318.71	317.73	318.76	320.65	317.95	320.48	316.69	315.5	318.21	316.52	319.81	317.25	317.99	317.17	320.24	319.23	323.98	319.39	317.91	317.36	318.24	316.02	320.12	321.05	318.76	318.86	315.8	317.34	317.8	319.13	318.03	319.34	319.72	320	315.02	319.73	318.51	316.96
309.63	307.82	308.13	305.16	308.23	308.36	311.07	308.1	304.4	310.86	309.81	310.86	310.86	308.05	310.39	309.23	311.87	309.34	308.94	310.21	310.72	308.49	313.07	310.82	306.26	310.48	307.55	309.11	309.57	311.77	307.14	306.08	309.55	307.07	311.86	312.03	308.92	308.58	310.67	309.74	310.82	313.73	306.03	310.02	311.32	308.56	312.54	311.58	309.16	309.49
309.88	308.83	305.55	309.29	306.87	308.73	310.2	306.56	305.8	310.57	306.75	306.17	307.11	306.41	307.25	309.89	307.38	306.9	305.97	307.86	309.5	311.01	305.77	307.56	304.43	303.44	309.73	304.95	309.34	303.69	307.27	307.85	305.79	309.62	306.15	307.06	304.86	310.18	305.68	308.22	309.15	309.01	305.55	306.3	307.24	308.59	305.96	308.78	307.1	308.42
315.11	319.49	318.14	318.05	317.22	313.34	318.6	313.64	318.54	320.86	319.03	317.81	317.27	316.73	316.17	318.42	318.21	317.45	318.86	314.56	318.37	316.1	319.42	315.47	318.8	315.06	314.64	316.04	314.37	318.55	318.24	317.58	316.91	317.64	320.12	318.61	316.42	317.62	319.98	320.82	319.03	315.86	315.88	319.2	313.42	316.23	315.02	319.15	316.14	316.18
293.71	295.56	293.4	294.63	298.6	293.39	291.81	298.06	293.72	295.06	290.48	294.29	292.42	295.41	294.46	293.33	298.27	295.81	290.61	291.99	295.57	295.85	292.14	295.41	294.14	293.41	297.76	295.45	294.23	292.29	293.33	293.13	292.15	295.9	295.81	293.03	297.09	293.93	298.21	292.91	292.44	292.34	293.92	290.75	297.63	292	294.11	294.89	293.06	293.59
304.08	301.11	303.18	301.5	303.97	300.88	308.74	300.64	300.49	303.31	300.26	303.15	302.14	303.34	300.48	302.02	302.78	303.31	305.22	305.39	298.9	302.53	305.7	304.03	304.57	303.91	303.01	302.66	303.45	299.4	298.99	304.29	303.44	301.1	301.67	302.83	301.66	301.64	302.84	302.87	303.2	303.66	300.22	306.44	305.46	299.94	301.45	302.64	302.63	302.02
302.94	305.61	304.04	305.94	305.33	306.18	301.68	308.27	303.21	305.52	305.98	303.01	300.41	302.44	307.94	305.04	302.09	305.49	303.42	305.98	302.77	303.84	303.82	304.55	306.58	310.71	305.82	304.26	299.72	305.3	304.23	305.56	305.53	304.55	306.76	305.43	304.27	304.61	307.88	303.27	302.97	301.45	306.79	306.28	303.14	302.61	302.81	304.31	304.63	306.15
316.32	315.5	314.81	315.9	314.99	317.09	317.3	319.54	317.4	317.65	320.3	312.53	318.58	314.1	315.33	316.8	318.03	317.89	315.03	319.41	318.12	316.08	315.54	315.5	314.67	316.66	319.54	314.18	320.3	317.65	319.01	317.95	315.04	316.79	318.61	315.45	317.7	314.84	313.78	314.33	320.62	313.94	315.42	317.39	318.85	314.82	315.56	317.38	314.29	317.68
301.01	301.04	298.5	297.59	302.01	304.65	298.79	303.68	299.68	298.02	302.67	302.22	301.36	297.7	303.73	301.19	301.2	297.31	297.77	302.5	302.37	301.05	299.39	301.94	305.25	301.1	302.25	301.83	302.84	302.11	303.07	302.28	301.32	297.74	299.45	304	300.18	300.82	298.13	298.21	300.25	297.67	301.35	298.5	298.39	302.6	304.04	303.3	301.35	301.99
308.03	306.87	306.04	308.71	306.64	306.95	307.89	307.24	305.73	309.38	308.67	308.07	308.3	303.91	303.09	304.76	309.72	305.96	304.87	305.35	307.69	310.45	308.43	310.84	303.67	310.07	304.56	308.26	306.72	306.75	309.4	305.98	306.74	304.22	307.89	307.11	303.56	307.44	308.57	309.73	308.83	306.05	310.83	306.86	308.77	304.33	308.01	308.13	311.17	308.72
299.58	302.39	302	300.6	301.45	302.57	299.94	298.24	299.92	299.28	298.87	299.32	301.35	301.57	301.47	298.21	297.37	300.6	301.42	299.67	300.34	299.31	299.38	294.6	303.21	299.67	301.1	298.03	299.24	300.04	298.23	301.32	301.39	296.93	301.17	299.77	297.99	297.26	299.9	301.05	302.37	300.02	301.57	300.5	297.52	299.66	295.81	299.61	301.48	298.48
300.53	302.52	305.77	305.15	301.01	302.17	303.98	302.88	299.57	300.3	307.39	300.29	300.58	299.12	297.09	302.88	304.79	301.79	301.98	299.41	302.85	303.6	303.82	302.85	301.91	302.46	308.11	302.06	304.72	298.15	305.62	303.73	300.93	301.84	303.13	301.16	303.74	300.69	299.23	303.17	303.87	306.7	306.04	304.46	301.12	302.75	302.03	303.15	302.82	304.2
295.75	295.32	293.25	298.03	296.9	296.34	296.33	296.07	297.29	294.29	296.49	301.4	297.33	294.2	297.58	293.44	291.22	292.78	297.47	299.28	299.75	298.54	297.73	296.45	300.35	295.7	295.25	291.12	295.94	295.48	298.78	296.3	296.59	293.14	297.44	296.5	296.56	297.51	296.67	298.31	295.4	293.5	299.86	299.01	295.62	295.73	298.77	293.81	296.09	295.53
314.95	313.87	315.09	316.36	317.39	317.93	315.41	315.12	314.45	312.91	321.07	315.74	318.64	314.23	317.24	317.2	317.78	317.34	319.42	315.6	315.32	314.55	314.45	316.65	316.27	310.31	313.37	318.97	314.54	315.47	316.59	318.98	310.14	312.29	313.29	316.68	315.35	316.46	316.85	313.96	313.11	314.62	316.38	314.83	311.94	314.9	317.44	317.95	312.97	318.81
309.96	314.13	312.49	315.88	317	313.88	310.1	310.57	311.51	312.28	316.47	314	309.84	311.05	311.85	314.07	315.79	312.46	310.88	312.89	314.31	312.77	312.86	315.42	314.08	312.95	310.22	312.86	312.88	308.52	313.49	313	310.55	312.57	309.26	312.64	310.32	315.98	311.76	314.47	311.49	311.3	312.12	312.23	313.7	315.24	311.35	316.16	308.69	314.44
307.78	304.41	300.83	304.96	304.97	308.76	304.74	302.75	307.96	307.68	302.78	304.6	308.65	308.4	304.88	308.66	307.77	306.57	307.75	307.36	305.82	309.87	305.72	308.78	308.36	306.14	304.61	306.34	302.61	306.42	306.32	306.76	309.65	307.27	305.19	306.63	307.68	305.17	307.59	301.74	308.96	302.7	308.07	304.84	310.05	305.86	306.86	305.91	307.07	307.15
306.28	304.68	306.43	307.41	303.23	301.58	308.2	302.76	306.61	308.16	306.08	305.42	306.67	306.81	305.4	303.72	306.04	305.39	307.28	303.98	309.14	303.49	305.26	306.33	308.74	304.29	307.59	306.7	302.47	304.51	305.22	306.78	304.38	309.14	304.52	306.5	304.95	307.12	307.66	306.56	303.75	303.35	304.12	308.01	302.28	307.73	306.56	304.03	303.97	303.62
302.07	299.38	296.37	299.3	299.39	295.65	301.32	298.71	301.29	303.06	301.98	299.39	300.26	301.06	299.81	299.18	299.13	299.59	299.3	299.14	300	296.9	298.77	297.94	302.12	300.76	300.17	299.83	302.62	297.39	295.76	299.44	299.04	302.11	302.95	294.94	298.54	299.5	306.04	304.31	302.35	301.16	297.75	300.9	298.54	300.42	297.76	302.29	299.5	300.22
302.99	303.25	300.51	299.47	301.38	300.38	298.33	301.83	299.8	302.15	300.83	300.11	302.84	301.93	299.67	299.84	299.4	301.51	300.71	301.17	298.73	298.82	300.13	302.19	299.05	298.04	300.42	299.38	301.26	299.02	299.18	301.77	302.1	303.29	303.18	302.5	299.85	301.92	300.63	302.76	303.13	301.86	299.86	301.32	299.41	302.24	296.98	300.6	300.13	299.19
314.67	309.85	312.58	312.82	309.7	310.87	314.32	311.97	312.27	314.33	312.5	309.62	308.46	313.77	314.53	313.69	315.85	313.15	315.06	311.36	310.82	313.09	313.26	309.27	309.59	314.17	314.86	311.88	313.15	312.58	310.72	312.22	308.02	311.82	312.75	315.15	312.07	314.44	310.71	314.25	311.04	307.05	311.73	309.17	312.95	311.76	312.61	312.02	316	310.98
306.85	307.21	305.61	306.7	304.68	306.63	308.08	304.03	303.35	306.91	306.85	305.86	306.49	306.51	304.73	304.14	311.97	306.32	305.66	305.32	303.99	305.56	308.64	304.21	305.85	307.01	309.66	303.45	300.33	306.63	307.37	304.46	304.05	310.75	307.99	306.69	304.99	309.57	309.42	307.9	306.13	307.76	305.32	305.79	309.33	309.92	305.01	304	308.6	304.93
323.37	324.48	325.86	322.6	325.01	326.35	327.88	325.33	324.52	324.66	322.28	325.26	324.83	324.87	323.82	327.37	327.35	325.74	321.06	326.66	322.74	322.79	323.01	329.4	323.23	325.46	327.05	323.79	325.17	323.66	321.95	324.32	323.61	325.87	325.47	327.06	325.47	326.46	323.96	326.56	324.49	325.83	324.43	323.08	322.29	322.85	324.88	324.54	324.91	324.01
306.88	306.9	304.92	307.6	304.36	303.78	305.6	309.02	306.33	302.65	304.77	307.43	300.81	301.84	307.07	306.66	303.88	306.77	305.57	306.01	306.68	303.12	306.79	310.51	308.21	303.97	308.74	304.44	303.99	306.31	301.66	305.61	307.64	305.51	307.25	308.92	304.4	305.36	305.95	306.23	305.75	304	304.38	304.42	303.83	303.21	305.57	303.57	303.83	305.11
301.61	304.09	299	297.25	300.66	298.77	303.65	299.5	303.53	296.76	302.11	299.09	301.56	302.29	298.08	303.83	301.42	299.86	304.59	296.26	303.45	301.18	304.07	303.06	298.56	301.2	299.99	299.29	297.22	301.79	302.46	301.9	304.08	299.65	302.66	298.94	300.91	298.44	299.57	302.58	301.27	300.38	301.48	300.34	299.9	300.92	299.5	300.46	299.58	304.36
313.58	312.97	313.63	309.2	312.61	313.15	313.36	309.05	309.92	316.5	310.27	310.91	315.86	308.6	310.25	310.81	314.66	308.33	315.15	313.74	314.1	317.19	310.8	312.33	314.02	314.01	313.05	315.72	313.32	312.99	313.1	313.75	313.58	313.28	312.79	313.63	311.98	312.61	312.29	310.57	310.57	310.5	314.54	310.06	310.84	313.2	317.99	314.03	312.72	312.94
327.54	327.62	331.35	329.11	328.66	330.87	326.66	329.8	328.6	329.88	325.51	327.56	326.39	331.04	329.94	328.13	325.86	328.42	327.5	325.27	326.37	328.79	326.63	326.13	328.51	328.87	325.64	326.6	325.3	329.58	327.17	325.49	329.66	330.59	324.03	331.03	329.05	329.02	325.96	331.08	329.26	325.53	328.25	325.77	329.42	331.46	328.75	328.27	328.61	330.06
304.17	300.85	299.2	301.2	302.4	301.9	303.43	299.98	302.86	300.26	301.68	299.83	298.1	301.36	300.87	302.08	300.86	304.2	298.88	296.45	296.79	302.32	299.76	299.39	301.41	301.97	304.11	296.97	300.36	301.18	303.44	300.02	297	304.74	300.98	302.37	301.08	299.48	300.16	302.46	299.25	302.91	300.53	302.64	300.64	299.89	301.73	301.2	303.05	297.87
309.94	309.27	310.01	308.97	313.32	310.14	310.04	310.4	313.88	311.49	310.45	313.47	314.57	312.85	311.6	307.48	311.83	310.91	308.51	310.38	314.16	308.95	311.9	309.18	309.9	312.07	306.23	310.35	310	310.49	307.32	311.72	310.43	311.94	310.88	313.55	309.6	313.73	309.27	311.24	308.28	312.83	307.77	304.83	316.77	307.92	310.02	312.17	307.89	307.78
311.84	311.51	312.99	314.52	313.99	309.46	313.5	308.43	311.67	314.54	310.85	311.02	311.49	309.2	312.57	314.32	311.3	313.9	314.63	310.94	312.39	307.41	309.45	310.45	314.45	311	312.48	315.98	313.79	314.46	310.46	309.64	315.61	313.48	310.93	311.34	311.69	314.83	311.61	314.26	310.51	308.36	309.34	310.36	309.96	311.8	311.72	311.35	308.73	312.68
297.11	303.57	301.32	299.54	302.31	299.5	300.7	300.23	301.92	299.55	300.39	302.03	299.55	304.3	302.91	300.63	302.24	298.69	303.12	302.94	302.21	302.94	302.06	303.08	298.14	300.57	301.31	302.86	301.44	301.66	300.31	303.06	298.14	302.78	303.71	302.68	300.72	301.5	301.92	300.95	299.74	299.75	301.25	304.55	302.2	302.23	302.12	302.63	298.66	301.32
305.15	301.13	302.87	303.35	303.3	303.92	304.98	299.28	306.79	304.12	301.04	302.07	306.05	305.66	301.11	300.73	303.3	301.25	302.48	301.85	305.16	304.46	302.28	301.41	302.47	305.22	306	303.11	304.72	301.7	304.38	305.65	304.7	304.41	306.11	304.99	302.42	304.94	304.43	303.47	304.16	306.68	300.62	303.36	301.14	301.42	303.29	302.58	299.54	304.59
314.74	313.82	311.17	312.27	313.94	310.59	309.03	315.13	314.09	313.04	314.28	316.6	313.57	310.1	314.02	312.23	306.41	310.64	316.72	314.47	312.88	314.17	313.83	313.77	310.1	313.83	310.6	313.72	313.63	315.81	313.03	312.07	311.84	312.53	306.52	310.58	313.59	311.62	313.33	310.71	313.6	316.38	312.65	312.42	310.61	312.53	313.65	313.2	310.62	311.28
314.07	314.83	312.4	312.58	314.21	314.34	311.63	311.43	316.05	312.64	311.41	312.93	310.37	314.44	311.44	315.28	314.67	318.07	313.09	309.89	313.09	310.76	311.34	312.15	312.81	316.35	314.94	315.39	314.62	312.66	314.7	310.31	311.7	314.68	312.1	312.78	312.39	311.81	315.9	316.48	314.2	313.45	310.97	312.88	312.81	315.56	309.24	314.45	311.14	312.27
311.7	318.39	315.47	314.71	314.07	312.83	313.6	318.47	313.26	314.75	314.88	312.19	313.35	315.24	311.41	314.9	315.65	315.57	309.11	314.55	311.32	313.48	316.1	313.64	312.42	313.62	314.06	312.02	312.03	315.51	315.26	314.79	315.14	316.14	315.6	312.61	312.4	309.94	313.92	317.26	313.97	315.72	314.01	313.61	316.12	317.34	313.08	312.88	316.03	311.71
321.92	313.96	313.46	319.23	318.78	314.29	316.99	316.57	314.67	314.51	317.1	317.1	319.49	314.98	316.6	316.4	314.81	317.35	316.17	316.69	317.16	318.56	316.6	316.98	319.31	315.22	314.73	317.28	314.71	317.21	317.38	314.23	317.88	314.04	316.58	316.79	318.98	314.92	314.94	316.19	314.4	317.79	316.35	313.27	319.74	316.37	320.97	319.9	316.61	319.58
313.3	312.51	314.4	313.16	311.18	311.7	314.24	311.67	309.6	307.97	309.61	313.38	309.34	309.94	309.46	313.19	310.85	308.3	311.02	312.45	312.45	314.3	314.5	308.66	312.58	308.29	310.15	313.9	310.51	314.94	311.64	311.49	312.55	310.95	308.71	311.27	312.97	313.19	311.85	316.06	309.25	316.66	311.9	311.69	315.63	311.4	308.09	311.35	308.52	310.96
313.8	311.63	316.9	313.05	313.9	311.32	310.05	310.85	314.17	314.05	312.35	315.9	312.38	314.39	309.79	314.31	316.1	312.9	315.47	315.88	314.95	312.15	313.51	312.06	311.29	311.2	314.63	316.75	311.53	313.08	314.17	314.75	312.06	310.99	311.74	312.41	314.29	317.38	313.01	312.09	309.93	314.29	313.72	313.25	311.53	312.01	312.45	313.84	309.84	314.82
312.15	309.84	311.26	312.17	308.64	311.82	310.53	310.25	310.58	313.86	310.12	313.71	309.61	307.06	315.31	312.38	308.33	312.63	309.73	311.02	311.5	313.62	307.38	311.98	311.83	309.07	310.23	310.67	308.35	310.25	314.4	308.03	309.16	308.79	312.92	312.26	308.68	309.33	312.62	314.67	309.15	313.34	313.42	311.54	310.76	311.34	315.02	310.73	309	310.03
302.3	302.04	303	302.59	303.47	303.21	302.87	306.1	305.53	301.64	300.12	304.25	302.77	302.31	301.1	303.73	301.9	305.68	304.97	305.52	304.33	299.69	302.52	304.17	302.48	303.61	303.11	302.16	298.15	303.24	307.91	304.4	302.74	306.74	305.02	301.55	304.5	303.56	303.5	303.61	304.07	304.02	304.87	301.86	307.11	305.25	305.94	304.93	303.96	304.08
303.46	304.71	305.62	302.52	302	303.23	303.2	302.58	301.08	303.37	305.8	304.13	304.47	304.94	301.56	301.74	303.3	308.96	301.64	305.64	302.2	306.38	301.82	304.6	300.91	305.72	301.11	301.51	300.73	305.41	306.01	306.06	303.15	303.45	304.22	302.52	305.9	303.14	303.32	303.18	305.32	306.22	300.4	301	301.67	302.95	305.47	301.52	300.61	302.81
307.17	308.35	306.94	307.23	311.05	310.83	307.46	312.71	310.88	308.11	308.25	310.15	306.82	310.12	307.66	308.61	304.83	307.69	305.92	305.49	309.66	309.8	307.03	307.22	309.63	310.15	310.71	310.27	308.86	311.51	311.96	309.65	310.48	308.74	310.16	309.49	306.45	311.23	309.22	307.24	310.65	307.57	307.11	308.41	308.34	313	307.88	310.44	307.45	306.86
296.25	298.81	296.52	296.81	295.6	299.65	295.34	297.78	298.3	295.8	297.87	297.65	297.75	293.38	299.76	298.44	298.78	300.12	301.67	295.83	297.2	297.32	295.53	293.12	296.95	296.1	296.51	301.17	298.9	297.65	296.42	296.14	296.02	298.02	297.16	295.01	293.66	296.17	297.43	297.57	293.77	296.44	297.33	295.97	296.34	298.9	298.59	294.06	294.51	294.96
323.89	326.3	325.57	328.73	329.69	328.31	329.56	328.41	327.64	327.58	326.3	324.98	329.09	326.73	326.42	328.65	323.38	330.35	327.33	325.16	327.33	329.04	325.92	327.58	327.01	329.94	328.04	327.29	328.43	331.09	330.13	323.22	325.9	324.81	326.42	326.92	325.7	327.72	323.99	326.82	329.14	330.65	325.96	328.7	329.63	328.2	327.58	325.63	330.25	326.89
311.84	310.58	310.92	311.62	312.09	309.05	314.19	313	310.83	317.07	310.13	312.42	314.56	309.49	309.46	314.39	312.97	314.66	311.87	316.17	314.83	311.38	318.69	311.9	313.71	310.52	314.13	316.06	311.09	315.11	314.14	315.68	313.77	309.59	316.48	313.63	315.75	312.18	309.88	311.97	312.48	313.84	316.87	318.47	311.08	315.66	309.94	316.22	310.14	310.57
301.81	298.59	300.94	302.61	298.27	298.63	297.33	300.73	299.04	298.06	301	298.84	301.27	301.36	300.15	295.81	297.93	298.7	301.93	299.73	300.29	302.43	303.29	299.21	301.57	301.14	302.8	301.91	300.2	300.87	302.08	301.87	303.06	299.1	301.67	296.53	304.1	301.28	299.4	302	300.85	301.21	297.93	302	299.65	302.53	298.06	302	300.86	301
312.45	314.57	311.21	315.31	312.27	310.71	311.22	316.8	313.71	307.58	313.41	312.21	313.7	312.07	311.96	311.73	310.58	307.79	312.32	312.3	311.74	312.89	313.45	314.73	310.07	312.82	312.84	311.21	313.09	313.61	310.06	312.74	313.21	312.86	310.78	312.59	313.75	314.69	315.07	313.56	311.72	315.71	314.47	311.88	315.74	310.48	312.08	311.51	313.05	315.64
312.53	314.12	313.22	317.1	314.06	311.76	312.84	318.69	314.1	317.74	316.16	316.47	318.2	314.93	313.62	312.72	313.79	316.33	316.88	312.78	316.65	310.79	315.13	313.67	314.76	313.02	313.2	315.02	314.84	315.36	314.79	313.82	317.07	315.2	314.71	314.44	316.06	316.18	313.72	317.84	316.79	313.54	310.36	316.43	313.95	315.37	313.49	314.1	316.23	315.38
311.63	308.43	309.8	313.03	307.99	310.6	308.08	308.5	309.55	305.87	309.72	306.74	307.3	308.77	312.02	308	308.94	310.6	311.84	312.59	309.59	309.81	308.66	308.26	305.6	306.89	311.23	308.42	307.47	310.12	311.1	310.41	309.2	312.7	311.85	309.64	308.89	309.32	310.88	309.97	309.71	308.6	308.34	305.15	311.31	309.61	308.64	307.66	303.63	306.61
315.32	313.01	314.66	311.66	314.91	311.04	310.44	313.03	314.12	310.75	314.94	311.66	313.85	314.49	314.29	311.79	309.46	315.02	312.84	316.24	312.96	311.53	312.06	312.39	315.3	312.2	313.88	310.88	313.33	313.21	313.29	311.29	312.57	313.2	312.04	312.8	309.61	309.48	310.52	312.74	310.75	316.57	310.45	310.37	313.11	311.4	310.75	314.08	312.04	312.11
296.41	301.07	298.24	300.69	297.69	300.61	301.03	301.87	300.74	304.42	298.04	298.8	303.22	302.5	302.11	301.01	297.76	300.22	298.96	301.41	299.19	301.08	300.36	305.34	297.71	300.05	299.92	300.33	300.6	297.01	300.77	298.58	302.4	300.39	300.54	298.52	298.78	302.1	298.76	301.84	301.88	297.26	301.95	299.48	298.11	299.07	300.52	299.45	300.75	297.32
312.86	310.84	307.7	310.88	311.68	307.03	309.38	307.64	312.63	309.58	311.62	315.3	308.69	313.27	308.54	309.96	308.95	313.86	311.16	310.27	311.18	311.05	307.35	310.44	311.32	312.42	310.6	311.99	310.64	309.97	310.34	316.03	309.71	310.39	315.76	315.04	310.77	307.59	310.64	307.34	311.26	311.35	312.07	312.42	310.35	310.1	313.18	312.31	309.27	311.37
320.48	317.53	319.62	321.84	317.8	317.31	314.79	318.38	318.36	319.75	321.63	317.48	320.06	318.95	319.26	321.43	321.59	322.86	321.42	318.86	324.29	321.92	318.02	321.03	320.69	321.7	317.16	317.46	318.47	317.6	319.16	320.08	319.2	318.41	320.35	317.36	316.71	317.46	317.03	315.89	316.53	316.45	319.23	321.01	317.18	320.69	319.18	320.47	318.63	322.14
310.57	316.75	312.53	315.7	312.95	310.58	317	312.8	316.14	312.57	316.78	313.65	316.44	316.12	316.9	313.7	314.47	318.36	320.4	314.08	314.36	313.34	315.5	316.67	316.16	316.22	315.35	314.03	314.6	320.03	313.78	312.33	314.01	314.39	317.97	312.01	314.66	316.4	314.64	316.86	316.35	315.45	317.28	313.81	313.53	313.94	312.76	314.99	314.06	316.78
[truncated: 150 more columns]
