# Supplementary material for: Genetic dissection of main and epistatic effects of QTL based on augmented triple test cross design
Source: PLoS One. 2017 Dec 14;12(12):e0189054. doi: 10.1371/journal.pone.0189054 (PMC5730204; doi:10.1371/journal.pone.0189054)
Supplement: S9 Supporting Information — (ZIP) [file pone.0189054.s009.zip › z5_300_0.8_10.csv]

303.45	303.21	302.65	302.65	304.02	303.61	304.27	303.61	304.25	303.71	303.57	303.13	303.35	303.5	303.43	302.7	302.02	303.22	303.51	304.15	303.84	304.15	303.24	304.33	302.6	303.72	303.1	303.36	302.98	303.17	304.04	302.58	303.02	303.46	303.69	303.48	303.98	303.79	303	303.1	303.45	303.92	302.32	304.23	302.84	303.31	305.01	303.93	303.84	302.56
301.06	300.09	300.19	300.58	300.57	300.82	300.21	300.31	299.42	300.29	299.66	299.83	300.65	298.42	300.72	300.8	300.13	300.49	300.23	300.2	300.11	299.63	300.94	300.57	300.6	299.75	299.35	300.46	299.07	299.47	300.29	301.08	300.21	299.53	299.64	299.14	301.68	299.88	300.38	299.04	299.5	300.6	299.43	300.15	300.02	299.94	300.64	299.63	300.25	299.16
309.13	308.7	308.59	308.89	309.23	308.47	309.37	309.14	307.62	308.75	308.24	309.57	309.02	309.16	308.39	308.23	308.86	308.7	309.22	308.62	308.53	308.91	309.19	309.02	309.55	309.46	307.39	308.13	308.5	307.87	309.21	308.94	308.03	309.4	308.69	307.73	308.04	308.43	309.13	309.7	309.44	308.3	307.67	308.94	308.1	307.14	308.64	309.19	306.9	308.01
313.72	314.12	314.76	314.19	313.51	312.69	313.54	313.7	313.63	313.61	313.66	314.27	314.52	311.94	313.74	312.87	314.9	314.44	314.89	314.64	314.16	313.41	313.54	314.01	312.44	313.72	314.47	315.52	314.15	313.87	313.78	312.64	313.17	313.77	313.34	313.82	313.59	313.27	313.56	313.75	314.22	312.76	314.24	314.39	313.68	313.13	313.6	313.69	313.63	313.35
309.17	310.8	310.57	311.19	309.94	308.61	309.39	310.36	311.34	309.86	309.74	311.18	310.34	311.27	311.87	310.62	310.43	310.67	310.45	311.09	310.17	310.45	310.87	312.01	310.2	310.93	310.08	309.9	309.31	311.48	310.34	309.41	310.21	311.14	310.58	311.69	310.73	310.81	310.42	310.46	310.18	310.49	310.41	310.82	310.09	309.3	310.19	310.52	309.84	310.61
303.92	303.66	303.66	304.06	303.21	304.85	304.53	304.66	304.47	304.11	304.05	304.66	304.03	303.06	303.7	303.43	304.3	303.41	304.19	303.75	303.32	303.66	303.75	303.61	302.86	305	303.53	302.94	302.17	303.78	304.54	304.56	303.72	303.73	303.11	302.8	304.17	304.22	304.9	304.63	303.85	302.33	305.21	302.43	304.16	302.71	303.48	304.78	302.31	303.59
303.45	303.96	303.49	304.11	304.55	303.39	304.46	303.57	302.57	303.16	302.65	302.39	302.17	303.44	304.04	302.91	302.9	303.47	303.27	303.08	303.81	303.15	301.99	303.39	303.19	302.62	303.2	302.27	303.55	301.12	303.11	302.99	303.79	303.05	304.18	304.21	301.87	302.97	303.95	302.72	303.71	303.44	302.62	301.92	303.66	304.1	302.88	302.52	303.97	303.36
304.71	304.77	302.81	304.1	304.11	304.42	302.52	304.34	303.78	303.65	303.28	304.15	303.12	303.36	303.07	303.73	303.57	303.91	302.65	303.22	303.33	304.4	305.06	302.66	303.65	302.72	304.43	303.94	303.46	304.26	304.36	303.67	304.03	303.38	304.51	304.25	303.63	304.36	304.67	303.25	304.85	304.4	303.58	302.62	302.66	303.35	303.86	303.31	303.76	303.14
305.21	306.2	304.89	304.63	304.81	306.65	304.5	304.48	304.88	303.84	304.8	305.13	305.97	304.78	305.18	305.48	305.1	305.76	305.25	305.52	304.06	305.18	306.38	304.61	304.76	303.72	305.53	304.82	305.35	303.77	305.91	304.55	304.31	304.85	305.32	305.54	304.75	304.93	306.73	305.13	305.21	304.57	305.38	304.52	305.43	305.81	304.21	305.19	305.42	304.55
300.84	300.33	300.62	301.51	301.33	302.06	300.77	302.38	301.48	300.99	301.51	301.11	300.53	300.91	302.03	301.25	300.86	300.11	300.66	300.02	301.66	302.4	300.68	301.07	300.21	301.61	302.01	301.22	300.61	300.19	302.38	300.18	301.36	300.19	301.69	301.88	301.87	301.47	301.14	301.72	301.51	301.07	301.05	301.21	301.39	302.37	300.78	300.18	300.44	301.22
304.29	304.69	304.62	304.05	303.36	304.19	303.69	304.1	304.28	305.6	304.49	305.1	303.41	305.06	304.74	304.2	303.96	303.83	303.33	304.8	304.21	305.28	304.49	305.89	304.8	305.13	304.27	305.24	304.82	304.52	303.75	305.06	304.7	304.46	304.53	304.91	304.26	304.74	304	305.24	303.58	303.57	304.78	304.19	304.46	304.17	304.66	304.45	304.58	305.87
311.32	311.93	311.09	312.31	313.86	311.42	310.9	312.4	311.69	311.56	311.66	311.5	310.98	312.54	311.99	310.04	312.05	312.31	311.68	310.46	311.45	310.32	312.4	312.03	311.45	311.49	312.1	312.47	311.21	311.48	311.71	310.86	311.96	311.6	310.81	312.64	311.76	312.19	311.89	310.83	312.69	312.92	310.59	311.09	312.18	311.47	311.25	311.76	311.76	311.17
315.6	315.4	316.33	314.46	316.62	315.51	316.36	316.02	314.53	315.35	315.94	316.62	316.35	317.02	316.37	314.57	316.01	315.48	315.94	315.51	315.39	316.95	316.29	316.82	315.56	315.21	315.86	316.15	315.97	314.64	315.56	314.91	315.17	315.13	316.06	315.23	316.28	316.06	315.27	315.77	315.75	315.5	315.45	316.44	315.82	315.97	315.62	315.93	313.88	315.82
293.56	293.79	294.38	292.95	294.32	293.59	292.73	294.3	294.14	292.99	294.73	293.82	292.94	292.72	294.05	293.81	295.11	293.27	293.92	294.21	293.06	293.32	293.76	295.51	292.92	293.64	295.21	294.66	294.24	293.89	293.62	294.63	293.22	293.46	293.58	294.31	293.4	294.1	295.14	294.31	293.91	293.57	293.38	295.28	294.44	294.62	293.71	294.55	294.68	293.1
304.23	304.28	304.39	303.8	304.06	304.42	303.83	304.44	304.91	303.24	304.42	303.72	303.48	305.26	304.67	304.72	304.9	304.46	304.62	304.95	304.73	303.74	304.66	304.33	304.48	305.11	303.87	303.31	304.4	304.77	305.26	303.89	303.92	304.16	304.94	304.84	304.18	304.67	304.33	304.12	304.11	304.34	305.08	303.52	303.84	304.6	303.9	305.02	304.81	304.93
307.34	308.99	307.88	308.65	307.59	310.58	309.69	308.03	309.17	309.12	308.86	308.62	309.41	307.42	309.15	309.82	309.57	308.82	310.3	308.88	307.2	307.76	307.84	308.08	309.28	309.13	308.88	308.46	309.56	310.19	309.62	309.12	310.56	309.62	309.19	308.68	309.78	308.19	309.5	309.17	308.7	311.6	308.76	309.8	308.31	308.7	309.35	308.42	310.1	308.69
315.16	315.97	317.35	315.32	316.05	316.56	316.25	315.22	315.3	315.76	313.66	315.39	316.27	316.14	313.89	316.03	316.44	316.22	315.96	316.2	316.39	315.44	314.27	317.53	316.24	315.54	316.24	315.03	315.77	316.23	316.54	315.79	313.7	314.93	315.55	314.69	316.46	315.67	314.93	315.91	315.7	315.93	315	314.8	316.05	316.64	316.47	316.61	316	315.66
317.49	317.88	318.78	317.72	317.96	316.62	317.38	317.59	317.49	317.77	318.2	317.93	318.15	319.05	317.42	319.16	317.94	318.75	318.68	318.42	317.1	317.9	317.37	318.24	318.84	316.8	318.02	318.63	318.02	318.25	318.59	318.65	318.84	317.62	318.08	319.57	318.07	318.81	317.86	317.94	317.95	316.99	318.16	317.75	318.13	317.54	318.67	317.94	317.89	318.36
302.77	303.54	301.06	303.16	304.07	302.73	301.94	302.3	303.49	302.75	301.68	303.91	302.65	304.4	302.82	303.11	302.54	302.49	302	302.58	303.02	303.08	302.46	302.51	301.7	302.76	302.23	302.12	302.7	302.54	303.38	303.73	303.58	303.09	303.46	303.19	302.42	302.78	302.96	303.67	302.14	303.56	303.48	302.89	300.92	302.48	302.52	302.63	303.49	303.13
300.34	300.57	302.03	301.77	301.83	299.74	300.79	301.83	301.13	300.76	299.39	300.9	300.48	300.79	300.86	300.64	300.19	300.34	300.7	302.12	300.87	301.95	301.08	300.51	300.37	301.45	300.05	300.04	300.32	301.23	299.81	299.93	301.13	300.16	300.92	300.46	301.04	300.84	300.78	300.01	300.71	300.23	300.08	300.7	301.01	299.34	301.9	301.45	301.69	300.33
311.16	312.68	311.77	312.13	310.97	311.86	311.96	312.11	312.3	312.05	312.15	311.69	313.48	310.59	311.95	312.3	313.83	313.08	311.74	311.87	311.87	312.28	312.54	312.05	311.16	311.52	313.46	312.96	312.42	312.42	313.48	311.56	312.85	311.8	311.08	311.83	310.97	312.16	310.93	311.92	311.51	312.44	312.94	313.62	311.92	311.47	313.34	313.78	311.57	313.26
297.43	297.29	297.29	296.21	296.04	298.19	297.25	297.78	296.03	296.95	297.46	297.21	297.91	295.95	297.34	297.64	296.97	296.29	297.49	296.38	298.13	296.08	296.54	296.7	294.78	296.23	296.59	298.62	297.38	295.62	295.98	295.93	296.08	297.06	297.96	295.19	297.82	296.74	298.15	295.84	295.93	296.9	297.21	297.46	297.27	296.15	297.08	296.74	297.38	297.34
303	303.33	301.04	302.25	303.37	302.73	302.63	302.53	301.84	301.9	303.29	303.04	302.84	303.45	302.18	302.69	303.25	302.76	302.53	303.98	303.9	303.09	303	302.64	301.58	303.03	301.81	302.88	302.43	302.44	303.33	302.31	302.56	302.05	302.31	302.56	303.22	302.51	302.93	302.06	303.12	301.79	302.81	302.3	301.59	302.1	303.11	302.25	303.87	302.04
299.25	299.77	299.87	299.61	300.62	299.48	301.3	299.24	301.04	300.21	299.62	299.29	300.69	300.25	299.76	299.25	299.06	298.35	299.79	299.83	300.79	299.39	300.95	301.19	300.86	299.33	298.86	300.09	299.74	300.04	299.93	300.8	301.26	299.45	299.01	299.82	299.95	300.31	300.05	301.05	300.38	299.98	300.35	299.75	300.16	300.59	300.75	301.34	300.93	300.65
317.89	318.3	317.67	318.01	318.43	318.71	318.51	318.55	318.44	318.12	319.24	318.56	317.99	319.09	317.68	318.66	318.75	318.96	318.42	317.85	318.29	318.69	317.99	317.03	318.93	317.73	317.8	317.47	318.16	317.79	319.17	318.26	319.48	317.41	318.64	318.39	318.27	317.73	318.09	318.03	318.05	318.42	316.95	317.25	319.6	318.21	319.11	318.22	317.94	317.6
312.98	314.18	315.04	313.96	313.99	314.91	314.73	313.79	314.32	314.08	313.96	313.74	313.19	314.11	315.38	313.21	312.71	313.26	313.31	314.4	313.12	314.15	313.36	313.74	314.45	313.99	313.9	314.53	314.32	313.8	314.71	313.56	314.74	312.66	313.24	314.12	313.5	314.8	312.78	313.97	313.64	313.41	315.23	313.54	315.08	314.15	314.71	314.46	313.04	314.43
317.2	317.52	317.39	316.72	317.22	317.19	318.52	318.55	317.86	316.91	317.15	317.21	315.66	317.16	317.79	317.21	315.69	317.25	317.02	318.5	317.61	318.51	317.42	317.77	317.39	317.39	317.34	317.12	316.11	315.85	317.53	317.45	317.75	316.46	318.03	316.89	316.88	317.49	316.74	317.63	317.85	318.12	317.25	317.99	317.96	316.42	317.11	316.48	318.73	318.8
305.36	302.77	304.07	303.7	303.87	304.94	302.97	304.38	305.5	303.85	303.49	304.91	304.76	304.46	303.59	304.76	303.03	304.04	303.41	305.53	304.27	304.54	304.48	305.61	304.58	304	303.63	305.11	304.66	304.46	305.73	304.31	304.48	304.17	306.54	305.37	305.65	304.25	303.78	304.23	304.2	305.13	303.89	303.91	304.16	305.44	305.1	305.15	302.47	305.69
302.44	302.9	302.79	303.21	301.55	302.75	302.16	302.03	303.19	302.76	302.29	302.97	303.27	302.9	303.74	302.64	303.32	303.14	302.5	302.65	301.35	301.78	301.05	301.53	302.3	302.78	303.9	302.23	302.3	301.78	302.57	301.93	302.73	302.59	302.26	303.14	302.49	303.07	301.96	301.79	303.01	301.25	302.74	302.39	302.88	302.55	302.36	302.61	302.81	302.26
303.3	304.56	304.81	302.44	303.41	303.51	303.58	302.11	303.67	303.76	304	303.4	303.45	302.85	302.15	302.73	303.59	303.06	302.79	303.25	303.06	303.39	303.8	303.59	304.34	302.88	303.59	301.83	303.53	304.32	303.48	303.04	303.71	303.71	304.62	302.03	302.99	303.65	302.78	304.1	303.94	304.06	303.38	302.64	302.02	303.64	303.09	304.35	303.35	301.86
306.99	305.88	307.7	306.52	305.12	306.3	306.68	307	305.19	306.26	305.36	306.84	305.84	305.88	306.39	305.93	305.78	305.61	305.98	305.87	305.62	307.06	306.49	306.96	305.4	305.38	305.88	305.53	306.56	305.02	305.24	307.56	307.46	307.1	305.31	306.06	307.17	306.05	306.82	306.13	305.96	305.72	306.48	305.19	306.16	306.41	306.49	306.29	306.13	305.7
305.95	303.77	304.85	304.83	305.65	305.12	304.17	305.07	305.39	304.05	305.09	305.56	305.1	304.88	305.24	303.44	304.78	304.53	305.32	304.17	304.25	304.85	304.62	304.24	305.01	305.1	303.57	304.52	304.58	304.01	305.16	306.08	304.91	304.12	304.22	305.39	304.95	304.78	304.34	304.75	304.11	305.13	304.81	305.62	304.36	304.72	303.47	304.57	304.04	305.32
295.62	294.93	294.98	294.49	295.09	295.54	295.7	294.81	295.43	294.22	293.53	293.88	294.76	296.46	293.65	295.5	294.87	294.39	294.23	293.95	294.88	294.93	295.39	294.67	296.72	294.17	293.88	295.67	295.26	295.18	295.71	295.17	294.67	294.1	293.96	295.64	294.39	295.95	295.09	296.04	295.79	294.44	293.77	295.84	294.7	296.01	295.22	294.36	293.85	295.25
306.68	305.16	306.07	306.41	305.39	306.48	306.43	306.01	305.35	306.05	305.62	306.12	306.54	306.23	306.26	306.5	305.5	305.94	306.63	306.42	306.66	307.03	306.08	304.95	306.63	304.78	306.65	307.06	306.71	306.13	307.49	306.26	305.8	306.14	306.75	307.49	306	306.26	305.41	307.05	307.03	306.41	305.95	306.72	306.96	306.26	306.7	305.55	305.81	306.99
303.51	304.19	304.36	304.8	303.54	304.68	305.61	303.73	304.16	304.25	304.65	304.48	305.55	303.86	305.3	305.51	303.67	303.32	304.39	304.4	304.56	305.17	304.17	304.25	304.52	303.71	304.41	302.85	303.41	304.22	305.48	302.69	303.42	304.41	304.47	304.22	303.31	304.8	304.55	304.85	305.35	304.64	303.38	304.75	303.22	304.74	305.35	304.58	303.1	304.64
305.61	306.12	307.26	304.88	305.54	307.28	305.87	304.8	306.45	306.73	306.52	305.75	306.43	306.14	306.04	306.63	306.25	305.95	306.52	305.73	305.59	305.66	306.17	304.59	305.63	306.47	306.55	305.18	306.18	305.62	306.2	306.26	304.31	306.2	306.15	305.79	306.27	306.37	305.72	305.11	306.05	305.64	306.44	306.75	306.54	307.42	304.56	307.09	307.04	304.77
306.18	306.4	306.87	306.69	306.45	307.18	306.8	306.36	306.68	307.6	306.41	307.05	306.51	306.73	306.14	306.6	306.82	305.73	305.51	306.43	305.99	306.82	306.19	306.69	306.44	307.13	307.44	308.39	305.49	307.29	308.06	305.88	306.2	307.16	306.86	308.14	307.1	307.21	306.33	306.2	306.62	306.96	306.74	306.65	305.22	305.52	306.37	305.86	306.01	307.62
294.4	293.25	294.29	293.62	294.06	294.27	295.48	294.07	295.06	295.92	295.07	294.48	295.29	293.18	293.51	294.49	294.86	292.89	292.58	293.25	293.98	293.89	295.99	294.42	294.82	294.66	294.08	294.17	295.11	293.84	292.92	294.16	294.92	295.89	296.06	294.17	294.59	293.7	294.93	293.57	294.94	293.92	295.29	294.05	294.35	294.85	293.77	293.76	294.57	294.74
307.26	305.39	306.31	307.17	307.77	306.63	306.35	305.04	307.66	306.87	307.71	307.65	305.19	308.06	305.77	306.63	305.82	305.8	305.34	305.08	306.8	305.39	305.44	306.22	307.38	307.2	306.55	305.01	307.42	307.25	305.64	306.37	306.25	305.9	305.17	306.11	305.96	306.75	305.78	308.17	307.04	305.18	306.71	306.57	307.13	307.91	306.59	307.75	305.82	307.68
295.93	295.82	296.29	295.65	293.05	294.53	295.36	296	295.79	295.18	294.72	294.63	294.55	294.95	294.76	294.73	295.05	293.79	293.91	295.1	295.28	294.68	295.1	296.03	295.67	294.55	293.04	295.42	295.52	294.75	294.9	294.89	294.66	294.61	294.53	296.47	294.8	294.1	294.54	295.98	295.76	294.64	295.15	294.78	294.76	295.11	296.33	293.95	294.99	294.33
302.31	301.25	301.89	303.73	302.19	302.51	303.23	302.3	302.96	302.24	303.39	303.62	302.43	303.41	302.13	303.59	303.09	303.27	302.69	303.03	303.18	303.95	301.87	302.92	303.39	302.86	304.16	302.3	302.04	301.63	302.76	302.52	302.46	303.57	303.61	302.1	302.81	303.29	302.79	303	302.14	304.51	302.75	302.29	303.72	302.95	303.14	302.82	302.97	302.43
305.65	303.86	303.74	304.29	304.93	303.83	305.61	304.42	304.72	304.87	304.71	305.64	303.31	305.03	304.63	303.42	304.32	305.69	305.17	304.78	304.7	304.99	304.39	304.98	305.96	304.5	303.28	304.49	304.55	304.95	304.85	304.62	305.5	304.15	305.31	304.41	304.8	304.84	304.77	304.81	304.57	305.39	304.94	305.27	304.01	303.18	303.22	305.54	303.24	305.46
294.85	294.83	294.21	294.74	293.99	294.49	294.53	295.77	295.12	295.8	293.75	296.17	295.76	293.83	296.29	295.36	295.53	294.5	294.77	294.93	295.62	294.39	294.62	295.22	295.56	295.06	295.23	294.73	294.17	294.2	294.61	295.26	296.02	295.85	295.07	294.64	295.92	294.17	295.12	294.98	295.44	294.06	296.79	294.68	294.43	294.01	295.06	293.99	296.33	293.52
313.7	314.04	314.2	313.53	313.81	312.81	314.17	315.27	315.22	314.18	313.84	314.07	313.07	313.16	314.97	313.75	314.57	313.52	314.6	314.54	313	313.45	313.55	314.77	314.75	313.13	315.63	314.75	312.09	314.92	314.03	314.06	314.62	313.61	313.29	314.66	313.61	314.32	313.76	313.19	313.23	314.76	315.01	313.99	314.2	312.96	314.01	314.93	314.52	313.86
316.6	317.85	317.46	317.9	316.6	317.94	317.72	316.69	316.76	317.07	317.42	317.06	317.39	316.72	316.02	317.3	317.92	317.11	317.82	318.32	317.59	317.09	317.7	316.29	317.52	317.01	316.86	317.56	315.89	317.41	317.32	317.89	317.08	317.05	316.19	317.34	316.61	317.63	315.66	317.38	315.36	317.88	317.34	316.43	317.88	317.5	317.38	317.13	316.52	316.95
304.86	305.57	304.73	304.52	303.62	304.05	303.37	303.33	305.03	303.16	304.51	305.97	304.45	303.68	304.19	304.17	302.8	303.51	304.17	303.54	304.68	306.26	303.39	305.48	303.28	304.79	305.03	303.34	303.71	304.27	305.06	304.03	305.23	304.76	305.56	303.81	304.66	305.4	303.69	304.95	305.61	302.95	304.62	304.03	303.69	303.62	303.35	304.48	304.76	304.29
315.96	316.84	316.01	315.04	315.86	316.12	316	315.02	316.48	316.67	316.25	316.56	316.5	316.42	315.47	314.82	315.79	315.62	314.5	316.58	317.03	316.27	315.25	315.61	316.63	316.38	315.02	315.33	315.94	315.38	315.34	315.42	315.9	316.18	316.83	314.56	316.07	315.85	315.56	316.37	315.79	315.75	315.66	315.5	316.28	316.55	314.89	315.99	316.22	314.34
318.09	316.44	316.81	315.85	317.18	317.4	318.29	317.75	316.14	317.15	315.97	316.35	316.84	316.25	316.44	318.05	316.67	315.31	315.79	315.43	317.42	317.49	315.65	315.3	315.88	317.77	316.25	315.18	317.99	316.17	315.76	315.49	317.51	316.03	316.19	317.35	316.29	317.03	317.12	316.38	316.39	316.21	316.03	316.8	316.71	316.94	317.03	316.11	317.89	316.39
303.56	304.2	304.56	303.58	303.13	303.79	303.68	304.49	304.21	302.07	304.61	303.29	304.76	304.83	304.44	304.55	304.86	306.19	304.6	303.04	303.89	304.49	303.52	304.72	302.33	302.78	304.25	304.21	304.14	303.58	304.34	304.64	303.51	304.46	304.16	304.38	304.35	303.02	302.51	304.4	303.88	303.97	302.5	304.61	303.69	304.02	304.98	304.11	304.74	305.17
310.28	310.79	308.94	310.47	309.31	310	310.75	311.24	311.19	311.06	311.05	310.84	310.59	310.58	310.29	309.95	310.6	311.41	311.28	309.96	311.01	310.66	310.61	310.35	310.83	311.63	311.11	310.96	310.35	310.17	312.2	310.94	309.67	311.02	311	310.74	308.94	311.95	310.41	310.24	310.36	310.55	310.68	311.16	309.77	310.83	309.85	310.51	311.06	310.88
299.99	299.55	300.24	299.34	299.75	300.12	299.31	299.7	300.18	300.04	299.32	299.18	301.12	300.21	301.01	299.78	299.98	300.55	300.76	299.8	300.18	301.02	300.32	300.21	299.28	300.89	300.11	301.04	300.33	299.41	299.4	298.42	300.74	300.04	300.32	299.26	300.02	301.14	299.39	301.29	299.62	299.44	299.95	299.6	299.33	300.67	298.98	300.16	300.54	299.88
325.48	325.12	324.3	324.85	325.23	323.94	324.55	325.11	324.46	323.99	326.18	325.29	325.58	325.19	323.62	325.03	323.95	325.1	324.79	325.06	323.71	324.42	323.98	324.06	324.15	324.82	324.8	323.86	325.15	324.7	324.9	324.44	324.49	326.19	324.02	326.21	324.27	325.01	324.03	324.7	324.82	324.3	324.24	323.77	324.01	323.85	324.22	325.57	324.65	323.97
316.67	316.7	318.42	315.66	317.1	317.26	317.74	316.66	318.47	316.97	316.82	316.61	316.96	318.03	316.73	317.67	316.98	317.45	317.05	318.21	318.01	317.36	317.25	317.41	317.25	316.43	317.19	317.08	317.24	316.86	317.47	315.81	317.26	316.96	316.99	317.82	317.81	317.66	316.81	318	317.83	317.41	317.6	318.81	316.64	317.15	317.67	316.67	317.33	318.37
309.62	309.41	308.94	309.78	310.83	310.03	309.68	310.32	308.84	310.08	309.28	310.32	309.67	309.83	309.81	309.74	310.05	310.42	309.04	309.44	309.73	310.92	310.62	309.15	310.44	309.83	308.29	309.44	310.12	309.11	310.24	309.88	308.74	310.27	309.79	309.99	310.46	309.41	309.29	309.48	308.06	309.55	310.2	309.44	308.75	310.6	309.36	308.69	310.15	309.66
311.45	309.87	310.84	312.76	312.66	311.03	311.16	311.66	311.23	310.48	311.41	310.7	312.2	311.17	312.49	311.7	311.04	311.5	311.41	311.76	310.93	311.87	311.66	311.55	311.32	311.73	311.99	311.25	311.97	311.36	312.48	312.96	310.24	310.75	311.8	311.48	311.16	313.01	310.94	311.37	311.9	311.01	310.93	312.31	310.77	311.42	310.6	310.02	311.54	311.34
324.51	325.53	323.43	325.46	323.43	323.65	325.02	324.58	324.24	325.77	324.91	324.45	324.05	325.06	324.52	325.72	323.77	324.59	325.36	324.99	324	326.13	324.17	325	325.16	323.81	324.52	325.63	324.41	323.65	324.96	325.61	324.59	324.91	324.75	324.35	324.66	325.02	324.3	325.67	325.15	325.29	324.95	323.69	323.88	325.06	323.99	324.67	324.86	324.53
304.61	304.21	304.28	304.05	303.92	303.52	303.8	303.1	303.21	303.05	303.69	304.19	304.06	303.23	303.78	304.53	303.14	303.12	304.05	303.71	304.24	303.61	304.02	304.25	304.13	304.11	303.57	303.37	303.06	302.95	303.39	304.22	303.6	302.33	304.68	304.26	302.48	303.79	302.96	303.98	304.58	304.14	304.6	304.25	303.88	303.56	305.13	303.33	304.41	303.8
308.43	310.43	310.04	310.6	309.62	310.24	308.58	309.82	310.68	309.26	308.83	310.73	310.31	309.09	309.51	310.29	311.26	309.24	309.6	309.95	310.11	308.75	310.88	309.89	309.26	309.68	309.7	310.47	309.64	310.76	311.84	309.64	310.01	309.53	309.07	310.61	308.89	309.79	309.76	309.27	310.63	309.7	309.3	310.77	310.5	310.54	310.01	311.18	310.98	309.9
296.25	297.62	295.44	297.03	296.39	296.59	297.9	295.84	295.78	296.69	295.84	297.39	297.45	296.48	296.12	295.1	298.08	296.53	296.49	297.94	297.62	296.23	296.24	295.94	295.44	296.71	295.89	295.17	296.61	296.23	295.91	296.89	296.92	296.16	296.27	296.23	295.64	297.41	296.8	296.48	297.23	297.36	295.66	297.56	297.66	297.1	295.57	296.58	296.13	297.04
302.88	303.31	301.82	304.38	302.43	302.52	303.03	302.04	302.36	302.4	302.44	301.53	302.49	304.93	303.56	302.47	301.89	303	303.58	302.86	302.41	303.18	302.04	304.33	302.09	303.64	302.8	303.14	302.39	302.62	302.51	304.65	300.83	303.57	303.75	301.57	302.64	301.23	301.7	301.67	303.35	302.64	302.9	302.85	303.69	302.02	301.99	304.47	303.88	303.5
314.58	315.13	315.19	315.61	315.25	315.62	314.9	315.85	316.05	314.67	316.16	314.31	315.94	315.24	315.66	315.71	314.51	315.74	314.05	314.33	314.6	314.52	314.75	314.79	314.6	315.08	315.15	314.76	314.34	315.12	315.04	314.8	314.68	316.16	313.9	315.57	314.5	315.04	315.8	315.01	314.52	314.75	314.75	314.19	314.58	315.69	314.62	315.2	314.96	315.02
306.19	304.29	304	304.16	304.71	304.12	304.57	303.87	304.49	304.6	304.61	304.04	304.49	303.97	305.03	304.78	304.66	304.91	304.14	304.73	305.8	304.55	304.82	304.78	304.5	304.68	306.41	304.32	303.9	304.34	303.99	304.53	304.95	305.02	304.95	305.24	305.3	304.13	304.49	303.6	303.99	304.41	304.35	304.83	306.02	304.15	302.94	304.91	304.39	304.35
302.72	303.39	302.64	301.75	303.5	302.03	303.25	302.06	302.65	303.34	302.18	302.23	302.43	303.44	303.03	302.12	302	301.68	302.09	302.55	302.48	303.28	303.71	302.87	303.57	302.83	302.74	302.49	302.9	302.73	303.26	303.02	302.76	302.4	303.05	301.16	302.6	302.54	303.09	302.91	303.66	302.55	304.01	302.28	302.37	302.96	303.6	302.14	302.52	302.54
316.73	318.73	317.76	318.06	317.27	318.37	317.25	317.47	316.15	317.1	317	316.11	317.23	316.38	316.53	316.84	318.15	317.46	317.19	316.94	317.71	316.88	317.28	317.76	317.27	316.86	317.29	316.48	317.08	317.59	318.88	316.72	316.94	316.79	316.59	317.3	317.02	315.88	317.5	317.5	316.27	317.13	316.27	316.79	318.29	317.65	317.24	318.09	316.17	318.01
305.22	305.2	303.3	304.12	304.32	304.19	304.19	304.69	304.26	304.48	304.9	305.07	305.11	304.49	303.04	304.59	304.04	303.55	305.1	304.27	305.03	305.58	305.46	303.97	303.96	303.39	304.59	304.27	303.81	303.08	303.5	304.95	303.56	305.02	305.54	303	305.35	303.46	304.2	306.13	304.26	304.31	305.14	304.37	304.3	303.87	304.46	303.84	303.21	303.99
301.33	303.49	303.22	303.33	302.39	302.05	300.4	302.7	302.58	302.75	301.51	302.83	301.14	302.73	302.86	303.61	301.84	302.17	302.56	302.76	302.68	302.31	301.35	302.55	303.03	303.61	302.57	302.74	303.2	302.9	303.11	301.72	301.16	302.83	301.13	303.1	301.06	301.74	302.25	303.44	301.6	301.57	301.74	301.98	301.58	302.29	302.29	303.25	301.94	302.48
316.45	314.03	315.42	315.93	315.42	314.88	314.26	314.78	316.12	316.48	316.08	315.09	315.11	317.06	316.05	316.24	316.39	315.41	315.19	315.17	315.24	316.38	315.61	315.78	316.37	314.78	314.67	314.4	316.07	315.36	315.49	315.93	315.39	315.69	316.44	315.71	315.25	315.44	316.06	315.49	315.62	315.01	313.79	316.97	314.45	314.59	315.2	315.75	316.19	315.45
316.38	317.33	317.67	317.38	316.34	316.94	317.47	317.79	315.9	317.47	316.94	317.41	316.68	316.59	318.06	318.24	318.3	316.82	317.35	317.19	317.95	317.67	317.62	316.38	317.14	316.61	317.93	317.02	317.58	318.18	317.73	316.96	317.51	316.72	316.82	317.83	317.83	317.38	317.43	317.01	317.26	317.54	316.77	317.2	317.46	317.52	317.06	317.11	316.88	317.61
304.6	305.61	305.16	303.78	306.46	304.88	305.48	305.06	304.75	304.83	305.84	305.11	305.34	304.74	305.49	304.35	306.08	305.74	304.68	304.55	304.56	304.47	305.52	305.69	305.19	305.65	305.29	304.39	306.52	304.77	305.04	305.18	304.73	305.72	305.35	305.51	305.71	305.49	306.01	305.09	305.68	306.05	305.2	304.99	304.56	304.92	305.59	306.44	305.1	306.02
324.35	324.74	326.61	324.78	325.79	325.57	325.24	324.12	325.27	325.06	325.34	326.08	326.37	326.12	325.42	324.48	324.66	324.98	325.34	325.09	323.59	326.16	324.65	324.08	324.64	324.74	325.88	325.55	324.29	325.98	325.52	323.74	324.54	324.44	324.94	325	325.81	325.41	324.42	325.34	326.34	324.46	324.11	325.32	324.25	325.78	323.85	326.65	326.82	325.91
313.58	312.86	314.52	313.67	311.93	313.42	311.69	313.71	313.38	311.97	313.45	311.71	313.46	313.71	313.52	312.52	313.88	312.88	313.6	313.74	312.93	313.57	313.41	313.65	313.05	313.81	312.45	312.94	313.39	313.83	313.36	313.32	312.25	311.35	313	313.4	313.85	313.58	314.27	312.75	313.55	311.72	313.11	311.41	312.87	312.52	313.9	314.2	312.26	314.35
328.86	330.19	328.9	329.01	327.7	328.4	327.78	328.72	328.24	329.64	328.81	329.12	328.74	328.79	328.54	327.86	327.85	328.73	328.43	329.1	330.09	328.71	329.06	328.65	327.86	330	327.76	329.31	328.38	327.86	328.29	328.97	327.99	328.47	328.07	329.2	328.68	327.61	327.85	328.67	327.48	329.3	329.21	327.72	328.77	329.15	327.57	328.62	327.45	328.58
325.3	325.14	324.77	325.48	326.88	324.38	324.86	325.68	325.98	326.36	325.31	325.95	323.71	325.34	326.03	325.24	326.17	324.96	325.26	325.78	325.51	324.4	324.37	326.01	324.48	325.35	326.61	326.18	326.08	326.1	325.82	325.78	325.03	325.06	324.75	324.53	325.7	326.06	325.73	324.48	325.08	326.54	325.07	325.83	324.54	325.81	325.74	325.46	326.39	326.19
305.89	305.77	305.52	304.76	306.37	305.51	306.47	304.75	305.17	305.04	305.31	305.73	306.17	305.33	304.64	305.64	305.78	305.33	305.86	304.18	305.82	305.88	304.5	305.31	305.12	304.77	305.52	305.67	306.42	305.16	306.17	305.93	305.22	306.22	306.3	305.38	303.66	306.77	304.76	305.8	303.7	305.08	305.18	305.36	305.79	305.99	306.69	306.5	304.75	306.58
295.71	294.35	294.91	293.95	295.28	295.76	294.81	296.51	294.36	294.51	294	295.16	294.77	294.78	294.88	295.64	294.22	294.8	295.51	294.68	295.06	295.42	295.02	294.95	293.82	294.6	295.45	294.02	295.45	295.04	295.03	295.74	295.25	294.39	293.85	295.67	295.74	295.31	296.15	295.53	295.35	295.55	294.7	296.37	294.25	294.78	294.66	295.07	295.97	295.69
315.06	314.58	314.48	314.39	314.88	315.61	315.05	313.84	314.89	314.72	315.07	315.24	313.87	313.3	314.87	316.02	314.92	314.61	314.51	314.87	315.44	313.87	314.09	315	315.13	313.55	315.06	314.19	314.11	314.77	315.27	315.15	314.67	314.89	314.66	313.68	314.01	315.16	314.54	313.4	314.29	315.59	315.53	315.57	314.98	315.44	315.83	314.14	315.1	314.59
325.52	323.33	323.94	323.38	324.82	323.46	324.54	325.12	324.61	324.49	323.6	322.96	325.05	326.25	325.69	324.21	323.97	324.59	325.73	324.91	324.23	323.63	324.41	323.64	325.06	324.1	324.02	325.45	325.04	325.21	325.1	325.28	323.32	326.29	324.17	324.87	326.05	325.01	324.06	324.38	324.21	324.23	324.53	324.72	323.58	324.36	325.17	324.3	324.08	325.47
311.43	310.98	310.4	311.36	310.48	309.65	310.95	311.48	310.48	309.75	310.67	309.71	309.85	310.79	311.98	311.43	309.25	311.03	311.27	311.54	310.42	309.16	310.31	309.84	310.25	310.17	310.84	309.93	310.58	309.57	309.87	311.79	309.96	309.8	312	311.14	310.44	310.15	310.7	311.01	311.43	310.48	310.94	311.92	310.16	310.26	310.67	309.95	310.38	312.16
314.08	314.79	312.91	314	313.58	314.4	313.49	314.21	312.8	314.4	313.77	313.68	313.64	313.79	312.74	312.4	313.21	315.58	313.55	312.28	314.1	313.42	314.78	314.36	313.31	312.78	314.26	314.53	313.74	313.67	315.21	312.92	314.21	312.05	314.12	314.52	311.51	314.03	313.85	313.14	314.47	312.83	313.47	314.24	314.4	313.25	313.52	313.58	314.09	312.06
303.14	303.7	303.31	303.17	303.81	301.53	304.18	303.73	303.17	303.6	303.29	304.23	303.25	304.05	303.73	303	302.76	305.03	303.24	304.01	304.02	302.49	303.3	303.77	304.69	303.51	304.43	303.77	302.41	302.45	304.54	303.94	303.46	303.79	302.74	303.89	304.43	304.03	304.27	303.13	302.81	303.59	303.95	304.07	302.3	302.77	303.97	302.06	302.76	303.49
310.14	312.05	310.48	313.08	311.9	312.09	312.33	311.94	311.77	310.33	312.02	312.09	311.58	312.59	311.24	310.98	311.31	311.75	311.47	312.08	311.3	311.22	311.38	312.78	310.96	312.12	311.65	311.43	312.05	310.8	310.57	310.93	311.28	311.31	312.17	311.79	311.2	311.42	311.22	310.95	312.15	311.23	312.04	311.18	311.49	311.29	312.3	311.34	311.86	311.52
308.82	309.7	310.74	309.29	308.38	310.5	310.55	309.02	309.01	309.74	310.4	307.96	310.87	309.69	309.69	309.58	310.21	309.12	309.69	310.01	310.24	309.67	309.42	309.45	308.35	309.77	309.95	310.31	309.82	310.4	309.83	309.07	309.43	309.25	309.65	309.74	309.07	309.01	308.73	309.98	309.66	309.56	309.89	309.7	310.16	310.48	309.77	310.89	309.95	310.04
296.62	296.78	296.89	295.28	297.25	296.5	296.67	295.77	296.51	297.74	297.44	296.06	296.63	295.96	297.22	297.06	297.16	297.51	298.15	297.35	297.3	296.5	297.36	297.1	295.99	297.38	297.64	296.56	296.83	295.24	296.46	296.37	297.88	297.02	296.12	296.74	296.86	295.16	297.66	296.4	296.47	295.22	297.25	295.53	298.43	297.45	295.81	296.01	297.37	296.66
314.58	314.04	315.47	315.34	315.2	315.86	314.8	314.91	314.59	313.69	314.89	315.18	315.36	315.49	315.58	315.73	314.18	315.54	314.87	315.23	315.11	313.28	314.73	314.99	315.38	315.28	315.32	315.3	315.02	315.69	314.48	315.55	316.13	315.13	315.45	315.67	313.53	314.66	315.98	313.93	314.04	315.81	314.3	315.97	315.39	313.19	315.48	313.52	314.27	314.83
311.6	311.54	311.53	310.95	311.33	311.14	312.58	312.22	313.25	311.07	312.22	310.51	310.11	312.43	311.39	311.47	311.29	310.76	312.24	311.37	311.5	311.54	311.28	311.53	311.49	311.6	312.46	311.55	311.98	311.1	310.69	310.46	310.54	312.17	311.54	310.63	312.79	311.96	312.24	312.3	311.01	312.16	310.91	310.55	310.88	311.86	312.43	310.88	312.71	311.85
299.72	300.65	301.46	299.75	299.26	300.71	299.84	301.28	300.91	300.52	299.59	299.1	299.56	299.03	300.51	299.36	300.07	300.12	299.9	300.06	299.34	299.79	299.69	300.35	299.16	300.58	300.16	299.82	301.28	299.91	300.89	300.6	299.38	300.62	300.39	300.59	299.57	302.02	300.38	300.57	300.09	299.89	300.16	299.04	300.43	300.64	299.54	300.48	299.26	299.28
312.66	314.66	314	314.08	314.51	313.29	313.74	313.96	313.45	312.87	314.75	313.35	313.72	314	313.69	314.23	313.67	315.03	313.73	314.36	313.23	313.29	313.05	313.71	314.36	312.9	313.54	312.76	314.76	315.48	313.75	313.52	314.64	314.78	313.14	314.34	313.13	313.15	313.08	312.22	313.17	313.36	313.22	313.9	314.93	313.92	313.88	314.03	313.65	313.19
304.71	307.03	303.56	304.56	305.28	305.25	306.14	304.73	304.84	305.12	304.7	304.84	305.61	305.06	306.92	305.58	305.95	304.81	304.59	304.06	305.7	305.66	306.89	304.62	303.44	304.89	305.4	305.27	304.47	307.05	303.9	304.93	306.18	306.15	306.08	305.08	306.64	305.16	305.43	305.01	306.7	305.48	304.39	305.09	304.46	303.83	304.93	304.91	304.56	304.89
305.21	304.78	304.71	304.63	304.5	305.65	305.48	305.47	304.92	304.04	304.81	304.48	304.58	304.57	304.43	304.3	304.28	303.85	304.25	305.16	303.65	304.8	304.08	304.25	303.58	305.36	304.32	304.52	304.67	304.73	305.18	304.01	303.68	303.06	302.82	303.65	305.39	303.65	304.6	305.22	303.39	305.16	304.7	304.28	304.77	303.83	304.05	305.44	303.98	304.65
304.15	304.5	305.02	305.16	304.85	305.35	304.32	305.35	305.84	305.28	305.01	303.85	307.97	304.56	305.21	306.07	303.89	305.42	304.69	304.32	305.95	305.31	305.42	304.16	305.79	303.56	305.34	305.04	304.1	304.96	305	305.88	305.77	304.87	305.18	306.41	306.14	304.83	305.6	306.14	305.32	305.7	305.32	304.93	306.04	306.68	304.46	306.71	305.5	306.04
311.17	312.04	311.98	311.07	312.41	312.08	311.83	312.74	312.44	310.39	310.65	312.04	311.92	311.09	311.5	311.51	311.41	310.72	311.77	310.73	312.18	310.8	311.72	312.73	312.45	309.83	311.52	311.29	312.42	311.93	312.48	312.39	311.31	312.1	311.14	310.48	313.05	312.17	312.41	311.1	310.43	312.72	310	311.47	310.57	311.09	311.55	310.81	312.64	310.69
315.05	315.06	315.47	315.58	314.61	314.62	315.42	316.05	315.68	314.76	315.44	315.52	314.16	315.49	315.62	314.44	316.13	314.3	314.52	315.88	314.57	315.33	315.26	314.46	314.31	315.64	315.27	314.13	315.81	316.33	314.51	314.63	313.78	315.97	316.37	313.93	316	314.36	315	315.42	315.48	314.68	314.53	315.05	314.59	313.42	315.07	314.11	315.1	315.57
306.56	305.02	305.85	305.03	304.47	305.27	305.75	305.5	304.17	304.61	305.65	305.51	306.61	305.35	304.99	305.43	305.53	305.98	304.94	305.69	304.24	305.23	307.27	304.96	305.7	303.59	306.51	304.2	304.73	305.9	305.6	305.61	306.36	305.09	305.63	304.56	305.46	305.45	305.19	304.81	305.39	306.82	305.92	304.89	305.85	303.74	305.23	305.62	306.42	305.03
303.39	303.22	303.46	302.1	302.33	303.15	302.54	303.69	303.4	304.63	303.39	303.2	302.92	304.09	302.87	303.69	303.71	303.24	304.2	303.67	302.64	302.33	304.84	303.27	304.11	304.48	302.56	303.29	303.81	303.79	303.64	304.55	302.25	302.31	304.42	303.66	303.11	304.47	305.66	304.44	304.23	303.49	304.5	304.54	303.76	303.88	301.7	302.44	302.65	303.07
307.32	305.04	304.85	306.82	306.06	305.91	306.43	307.03	305.6	306.53	305.58	306.4	308.24	306.52	306.82	306	306.06	307.22	307.8	306.26	306.85	306.98	305.53	305.86	306.42	305.35	306.76	306.14	306.19	306.34	307.54	306.16	305.68	305.42	307.5	306.43	306.02	305.37	306.38	306.58	305.91	305.16	305.11	305.64	305.81	307.1	305.87	305.28	305.51	305.95
300.82	302.68	301.58	300.82	301.19	302.02	301.24	301	300.87	301	301.19	300.1	302.62	300.57	299.96	300.92	301.07	301.06	301.09	301.35	300.3	300.29	301.39	301.14	300.24	301.08	300.27	299.62	301.7	300.32	300.41	300.94	300.57	300.33	301.81	301.29	301.95	300.26	302.5	301.14	300.46	300.07	301.11	301.54	300.79	300.9	300.98	301.39	299.59	301.92
314.41	315.35	314.29	314.61	315.44	315.3	315.3	315.34	314.21	314.52	314.14	314.69	316.02	314.56	314.64	313.52	315.53	313.77	315.3	315.42	314.71	314.33	314.23	315.05	313.35	314.98	314.67	314.98	315.05	314.67	314.66	314.42	315.57	315.38	315.27	313.91	314.09	314.17	313.74	313.97	315.06	315.37	315.02	314.61	313.68	314.49	315.25	315.02	315.6	314.95
296.24	297.55	296.75	296.8	297.29	297.36	297.71	297.67	296.46	298.1	296.52	297.59	296.61	296.4	296.6	296.35	296.72	297.15	296.67	296.89	296.76	297.02	296.03	297.45	296.51	298.08	297.13	297.41	297.54	297.39	297.81	297.42	297.14	296.41	296.64	297.38	296.03	298.31	295.98	296.95	297.37	297.25	297.56	297.89	297.01	297.77	297.72	296.37	295.92	296.63
310.68	311.93	310.35	311.48	311.14	310.2	311.62	310.17	309.87	311.43	309.41	312.07	310.01	310.77	310.08	310.48	311.71	310.96	310.58	311.2	309.41	310.5	310.22	311.2	311.77	309.77	310.55	310.07	311.53	310.29	311.74	311.32	311.05	311.47	310.74	310.95	311.55	311.15	310.98	310.05	311.19	311.81	310.71	309.47	311.78	310.97	310.81	310.45	310.74	310.49
312.69	313.54	312.7	311.74	313.31	312.67	312.33	313.2	311.89	312.24	312.96	312.84	311.98	313.82	312.55	313.35	313.23	313.47	314.07	313.22	313	313	312.66	311.87	312.62	313.7	313.15	314.01	312.46	313.18	313.42	312.8	312.47	313.38	313.08	314.01	313.68	312.05	313.02	313.82	312.5	313.65	313.09	314.23	313.03	312.33	312.89	312.59	314.1	313.39
313.96	315.71	313.54	314.63	312.67	314.13	315.53	315.25	313.99	314.47	315.24	314.73	314.01	315.13	313.89	314.41	315.09	314.94	316.22	315.76	315.02	313.63	314.85	313.81	315.15	314.74	315.3	314.74	314.59	314.24	315.78	314.63	314.92	313.69	314.85	315.26	314.09	315.21	315.22	314.49	315.06	314.76	315.12	315.6	314.45	314.68	314.58	314.86	315.29	315.21
304.08	304.13	304.52	303.3	304.37	303.46	303.49	303.09	303.1	303.75	304.75	302.05	303.78	303.95	305.15	303.75	303.98	303.89	302.88	304	303.5	303.39	303.69	303.24	302.83	303.83	302.9	303.57	304.04	303.61	303.87	303.57	304	302.3	302.77	303.18	301.89	303.76	302.63	303.28	303.73	303.49	303.54	302.53	302.05	303.16	304.32	302.12	303.31	304.3
303.93	303.35	303.21	302.84	302.95	301.83	303.25	303.31	303.41	303.12	302.78	304.22	303.26	302.61	303.06	303.62	302.82	304.09	303.97	305.27	303.48	303.99	303.12	304.28	304.38	302.25	303.43	303.36	302.95	301.85	303.09	304.38	304.91	303.3	303.31	303.26	302.46	302.87	302.63	302.95	301.2	302.75	304.43	303.42	302.98	302.96	303.43	303.83	303.08	303.94
297.04	297.77	297.36	296.39	297.22	296.79	295.76	296.46	296.99	297.06	296.98	295.77	297.42	296.48	296.95	297.09	296.12	297.14	298.52	296.66	296.9	297.43	297.54	297.2	296.88	296.05	296.39	297.51	295.8	295.11	296.89	295.83	296.99	295.51	295.74	296.58	296.92	296.76	296.36	297.5	297.11	296.81	296.44	296.8	297.8	296.2	296.73	295.28	297.62	295.92
311.38	312.47	312.37	313.22	312.6	312.07	312.6	313.1	311.71	311.28	312.71	312.66	312.15	312	312.25	312.05	311.76	313.44	312.93	312.59	312.57	313.3	312.31	312.44	312.88	312.87	312.06	311.63	312.91	312.33	312.19	311.38	312.56	313.3	312.94	312.8	312.28	312.5	312.58	312.14	312.61	312.07	313	311.63	312.91	312.65	312.72	311.78	312.9	312.01
315.46	315.74	316.21	315.56	315.6	315.36	314.81	316.73	314.6	315.47	316.24	315.78	316.06	316.07	316.3	314.65	315.11	316.14	315.24	316.73	315.51	314	316.87	315.45	315.23	316.99	315.57	316.43	315.61	315.53	315.69	315.84	314.87	315.3	315.9	315.25	315.69	314.68	316.16	315.23	315.59	315.6	315.62	315.46	315.61	315.32	315.99	316.55	316.74	316.6
328.64	328.74	328.97	328.48	328.76	328.22	328.37	327.25	327.88	328.26	329.28	326.36	328.93	327.89	329.6	327.49	329.32	328.4	327.64	328.21	330.26	330.67	328.78	327.69	328.35	329.54	327.61	329.14	328.01	327.92	329.07	328.56	328.3	328.92	328.09	328.43	327.86	328.52	328.79	327.79	328.23	328.18	329.53	329.01	328.76	328.51	330.17	327.74	328.34	327.83
302.88	303.99	302.66	303.53	304.91	303.74	302.87	303.95	303.85	304.44	303.46	305.88	304.35	303.7	303.21	303.62	304.05	303.55	303.12	304	303	303.3	303.33	303.54	303.56	304.76	302.82	303.18	304.44	303.83	303.99	303.73	305.03	303.91	304.12	302.99	303.32	304.79	305.47	304.02	303.74	304.13	303.53	303.94	304.26	303.37	303.21	304.07	303.75	304.16
318.42	319.36	319.29	319	319.07	319.77	319.53	317.93	318.91	319.26	318.31	320.4	318.71	319.34	319.85	319.57	319.07	319.39	320.29	320.52	319.58	319.73	318.29	319.25	319.45	318.54	319.05	318.87	318.31	320.63	319.68	319.98	319.31	320.08	319.08	318.7	320.13	319.75	318.69	320.72	319.29	318.29	318.33	320.45	317.77	320.39	319.6	317.94	319.19	318.69
307.12	309.12	308.19	307.08	307.72	307.18	307.12	306.11	307.69	307.27	309.12	307.19	306.82	306.4	306.01	306.75	307.88	308.14	307.48	307.13	306.95	305.83	306.14	307.76	307.35	305.81	307.1	307.18	306.27	308.39	306.87	307.56	307.26	307.04	308.08	307.23	308.05	305.96	307.44	307.32	306.74	307.6	308.01	307.35	307	307.86	307.15	308.19	306.66	306.44
309.27	310.88	311.67	310.8	310.34	311.64	310.09	310.23	309.72	310.54	310.91	310.45	310.67	311.18	311.15	310.37	311.46	310.83	311.56	311.31	311.1	309.94	310.85	310.99	310.31	309.96	311.13	311.73	310.26	309.68	310.17	310.57	310.74	311.83	309.88	311.39	310.51	310.97	311.23	310.61	311	310.89	310.44	311.48	310.41	309.59	310.73	311.4	310.42	311.36
294.23	293.26	294.11	295.42	293.31	294.57	294.54	293.43	294.49	292.57	294.96	293.25	292.91	293.37	294.24	295.04	293.93	294.51	294.83	294.31	295.6	293.18	295.02	292.78	294.04	293.68	293.73	293.92	293.32	295.01	293.88	293.68	294.05	295.09	293.11	293.8	293.56	294.85	293.84	294.32	293.45	294.4	293.05	293.94	294.99	293.54	293.29	294.73	293.76	295.54
313.18	313.77	312.72	313.04	312.92	314.72	313.8	312.81	312.88	313.9	313.75	312.71	312.66	311.69	313.51	313.14	312.67	312.9	312.82	312.15	312.74	313.56	312.96	313.4	311.26	312.98	313.87	313.8	312.55	313.19	313.54	313.12	311.73	313.08	312.76	313.72	314.4	312.59	314.2	312.92	314.83	312.35	313.35	312.64	313.91	311.74	314.22	313.6	313.11	312.15
314.39	315.72	314.31	314.52	313.72	313.84	313.86	314.53	315.33	315.42	313.84	315.02	315	314.14	313.93	315.07	316.17	315.95	316.44	314.3	313.66	316.18	314.86	314.19	315.67	313.23	315.25	314.9	314.13	315.18	315.39	315.07	314.59	313.16	313.65	313.8	315.73	314.54	313.93	316.07	313.99	313.5	314.06	314.76	314.94	315.45	314.58	315.69	314.23	313.04
310.78	309.61	310.05	309.83	309.46	310.15	311.55	310.62	310.98	308.79	310.21	310	311.06	312.08	310.28	311.56	310.31	312.01	310.43	310.2	311.85	310.34	309.66	309.85	311.24	310.85	310.62	310.71	309.52	310.38	310.6	310.17	310.18	310.72	310.84	310.9	310.92	311.17	309.93	310.82	310.54	309.67	311.27	310.18	310.1	311.14	311.35	310.54	311.01	310.54
303.63	303.4	304.42	303.61	301.79	303.42	301.83	303.09	303.18	303.73	302.87	304.12	303.19	302.91	302.09	302.58	302.91	302.55	302.99	303.35	303.35	303	303.89	302.58	301.91	304.5	302.52	304.56	302.86	303.69	303.88	302.92	303.66	304.32	301.93	302.86	303.67	303.29	304.09	302.77	303.79	303.29	304.01	302.55	303.05	302.36	302.24	302.42	302.53	302.69
300.94	301.19	301.95	301.54	301.33	301.37	300.48	300.86	300.5	300.48	301.25	300.9	300.37	300.83	300.73	300.94	299.51	301.76	300.32	301.34	300.63	300.76	300.85	302.15	301.02	300.99	301.2	301.98	301.17	301.29	301.44	301.08	300.36	301.89	301.82	301.52	299.33	301.01	301.7	300.3	300.28	300.3	301.8	301.29	300.62	301.06	302.07	300.48	301.49	301.37
312.68	312.21	313.88	312.85	312.33	313.92	313.1	312.56	312.84	313.62	312.14	312.5	312.19	312.41	312.75	313.33	313.05	313.04	311.86	311.94	312.52	313.53	312.85	313.3	312.69	311.52	311.9	313.86	312.73	312.72	313.45	312.95	311.62	312.06	314.25	312.71	312.27	313.1	312.79	313.28	313.29	312.24	312.77	310.94	313.04	312.77	312.28	312.02	312.9	313.49
300.76	301.99	300.83	300.18	301.01	300.14	300.82	300.71	299.77	300.2	300.24	300.45	299.69	301.41	301.42	300.5	301.02	300.12	301.31	300.16	300.59	301.3	301.96	300.38	300.84	299.65	301.13	301.09	300.71	301.31	301.91	300.2	300.94	300.96	301.6	301.42	300.23	300.63	300.59	301.45	300.29	301.32	301.68	301.48	301.38	300.96	300.81	301.04	301.22	301.52
302.19	302.45	303.6	303.37	302.31	302.3	303.25	302.85	301.94	301.47	304.11	301.45	304.04	302.62	302.7	302.39	303.42	302.59	301.63	303.54	302.19	301.63	302.56	303.24	302.69	302.81	302.1	302.88	302.83	302.93	301.68	302.3	303.48	301.08	301.98	301.75	303.12	301.71	301.77	303.2	302.93	302.38	301.76	302.59	301.18	302.84	303.07	302.7	302.2	303.06
307.45	306.12	306.67	308.06	308.22	307.04	305.52	306.33	307.95	307.33	307.53	308.14	307.75	306.27	307.5	308.05	306.03	306.99	308.22	306.75	307.05	307.46	307.76	307.91	307.65	306.9	307.15	306.96	306.16	307.7	307.15	307.71	308.07	306.72	307.16	306.11	306.59	307.83	307.78	306.91	308.52	308.18	305.16	307.17	308.27	307.15	307.64	308.17	306.61	308.25
310.85	312.02	310.5	311.52	311.28	311.02	311.93	310.85	311.6	313.33	312.22	312.16	312.35	311.33	311.38	311.62	311.09	311.76	311.6	310.87	311.02	312.48	310.32	310.6	310.6	312.64	311.14	312.07	311.62	311.2	311.52	311.55	311.31	311.75	310.81	310.42	311.6	311.83	312.61	311.94	310.3	312.32	311.27	310.48	310.99	311.54	311.11	309.66	313.01	310.87
305.65	305.52	305.43	305.53	305.69	305.5	304.8	305.22	305.4	306.79	305.98	304.69	304.07	305.65	305.09	305.67	305.31	305.56	304.89	305.42	306.59	306.15	304.22	304.83	306.11	304.49	304.87	306.09	305.9	304.28	305.23	306	303.96	305.51	304.38	305.88	304.54	305.03	304.21	304.81	304.51	305.38	305.84	306.02	305.08	306.35	305.84	305.14	305.39	303.96
305.27	305.09	305.35	305.89	305.08	305.55	305.1	304.91	305.56	305.4	304.03	303.41	305.52	305.89	304.52	305.37	305.17	305.63	303.97	305.1	305.35	303.9	304.72	305.46	305.11	306.12	305.9	304.08	305.71	305.11	305.29	304.55	305.74	304.06	305.26	305.27	305.68	306.46	305.49	304.55	306.11	304.35	304.56	306.68	305.55	305.04	305.83	305.32	305.74	305.24
315.55	316.25	315.15	316.22	316.25	316.52	316.22	315.62	315.5	315.96	315.79	315.55	315.62	315.36	315.65	315.31	315.71	316.55	316.15	315.45	316.15	316.16	315.33	315.65	315.43	316.05	315.39	315.15	315.72	316.83	315.22	314.61	317.55	315.71	316.98	315.66	315.33	315.72	315.24	315.79	316.58	316.86	315.75	314.84	315.05	316.2	315.72	316.74	316.51	316.71
316.38	313.84	315.6	315.02	315.35	315.14	314.82	315.53	315.48	315.64	316.13	314.97	314.15	315.74	315.85	314.62	315.51	315.14	313.89	313.25	314.13	315.58	314.55	314.4	315.74	315.09	315.55	314.92	315.8	314.86	315.97	315.15	315.78	314.92	315.69	315.04	315.23	315.63	315.46	313.94	316.08	315.15	313.82	314.07	317.64	314.55	314.81	315.38	314.86	313.38
302.67	304.14	304.99	304.79	304.81	303.77	305.8	303.87	304.35	304.56	304.61	303.39	304.97	304.66	303.65	305.37	305.62	304.67	304.36	303.86	304.59	305.24	304.7	304.83	303.69	305.08	303.87	304.99	302.99	304.28	305.28	303.63	305.36	304.8	303.53	305.12	304.03	304.16	303.72	304.8	304.63	305.05	304.49	303.96	304.75	303.89	303.25	304.72	303.86	304.42
298.99	300.44	300.3	299.25	301.48	299.27	299.76	299.89	299.6	299.66	299.72	299.16	300.11	301.57	300.5	299.32	302.11	299.74	300.23	300.21	300.62	300.65	299.32	300.45	300.7	299.78	301.27	300.04	299.14	301.38	298.87	300	300.34	301.22	300.86	300.75	300.89	299.78	300.85	300.64	300.71	299.97	300.96	299.7	299.81	299.92	300.38	300.85	300.6	300.49
304.94	304.93	304.33	305.38	305.69	305.41	306.12	304.93	305.05	305.28	306	304.43	305.16	305.81	304.94	304.59	304.77	304.7	304.7	305.74	305.75	304.88	305.4	304.62	303.88	305.24	305.35	304.28	304.37	305.41	305.03	306.88	305.69	304.96	304.33	306.36	305.64	304.7	306.06	305.07	305.69	305.96	303.63	305.2	305.59	304.89	305.41	304.55	304.61	304.9
318.56	318.24	318.71	318.38	319.52	319.27	318.74	319.3	317.19	318.79	318.31	318.46	318.27	319.25	319.12	319	319.47	318.94	318.1	319.76	318.45	320.2	318.64	319.4	319.73	318.54	319.87	318.02	319.32	319.22	318.91	319.26	320.51	318.12	317.75	319.24	318.17	318.7	318.88	318.03	318.13	318.81	317.1	319.29	318.36	317.88	318.72	317.98	317.72	319.15
294.86	294.96	294.8	293.01	294.93	294.67	294.86	296.06	295.34	293.7	294.81	295.93	295.32	295.59	295.09	295.93	295.26	295.54	296.98	295.43	295.69	296.35	295.04	295.37	294.65	294.25	294.67	296.03	294.47	295.26	294.2	295.16	294.22	295.75	296.99	294.76	295.03	295.92	294.6	296.22	294.77	294.06	294.89	294.49	295.05	295.52	294.86	295.21	293.89	295.32
304.35	304.8	304.73	303.6	304.25	304.04	304.31	305.08	304.09	304.8	305.46	305.1	304.08	304.24	304.87	304.44	304.1	304.68	304.81	305.01	303.89	305.48	305.07	304.99	304.5	304.77	304.56	304.91	305.3	304.79	303.55	304.07	303.94	305.02	305.23	305.52	305.01	305.64	304.44	304.86	304.94	305.43	304.13	304.94	304.8	305	303.76	305.26	305.05	304.39
300.26	301.18	299.47	300.36	299.54	300.34	300.81	300.69	300.07	299.78	299.39	301.44	299.94	300.51	299	299.11	299.84	299.16	300.69	300.14	300.96	299.83	299.49	301.62	299.93	298.84	300.13	300.99	301.28	300.71	299.31	299.77	300.18	298.79	300.25	299.54	300.05	299.5	299.45	299.98	300.74	298.74	299.81	299.37	299.19	300.34	300.51	300.16	299.87	299.82
302.91	303.87	303.15	303.25	304.65	304.06	303.97	304.31	303.36	301.96	304.08	302.19	302.16	304.72	301.62	303.55	303.28	302.79	302.21	302.98	302.9	303.22	302.56	304.18	303.39	302.87	303.81	303.19	303.31	303.62	303.62	303.3	302.45	303.22	304	303.34	303.9	304.42	302.38	302.69	302.8	303.16	302.72	303.59	302.37	303	303.65	303.47	303.95	301.92
317.59	315.47	316.21	316.06	316.33	317.71	317.24	317.05	316.42	316.05	315.81	315.94	316.88	316.83	316.21	317.02	317.15	316.85	316.89	318.15	315.9	317.9	315.86	316.43	316.19	316.22	315.9	316.49	315.66	316.85	316.63	316.79	315.2	316.87	317.61	316.57	317.14	316.04	316	316.63	315.71	317.57	316	317.42	317.64	316.98	316.2	316.4	316.64	316.29
327.54	328.23	327.43	327.89	328.04	327.87	327.7	327.64	326.84	327.59	326.46	328.1	326.14	327.98	327.43	327.33	327.66	328.22	327.96	328.47	326.61	326.52	328.93	329.01	328.32	327.72	328.62	328.81	327.98	327.16	327.32	327.62	326.4	327.05	326.31	328.23	327.06	327.88	327.2	327.23	327.25	327.76	327	327.53	329.31	327.88	326.5	327.96	327.16	328.33
313.27	312.78	311.76	312.68	313.99	312.12	313.3	314.13	312.48	313.03	313.89	313.69	313.84	312.53	312.42	314.32	313.22	311.57	314.44	311.81	313.48	313.02	313.25	312.84	313	312.94	313.12	313.45	313.34	312.79	313.25	313.37	312.78	312.21	313.02	313.37	313.69	311.78	312.53	312.92	313.17	311.69	313.37	313.15	312.18	313.64	313.77	312.72	313.82	313.52
327.56	327.14	327.74	328.2	327.15	327.58	328.58	326.91	326.88	327.38	328.46	328.56	328.37	328.56	328.54	327.81	327.12	328.12	328.61	328.4	327.55	326.69	327.75	328.18	328.83	326.74	327.64	328.22	327.06	328.67	329	328.77	327.4	329.04	327.99	328.21	328.62	327.67	328.03	327.12	327.32	327.46	326.97	328.06	326.3	328.36	328.63	327.75	327.71	326.95
302.12	302.4	300.73	302.65	302.37	302.51	302.42	302.77	302.4	301.85	302.35	302.84	302.51	302.05	303.44	303.27	302.71	302.71	303.39	303.46	302.32	301.99	303.44	302.67	302.19	302.35	302.68	301.47	302.37	302.68	301.76	302.48	302.99	302.28	302.4	302.48	300.91	301.5	302.7	303.43	303.04	302.69	303.01	301.7	302.73	301.86	302.91	303.09	302.75	302.83
307.09	308.64	307.76	309.29	307.94	308.58	308.54	309.18	309.06	308.24	309.1	309.29	308.83	308.64	308.34	309.48	309.62	309.31	308.7	310.56	308.37	309.4	308.72	309.05	308.67	308.46	309.03	308.36	308.86	308.02	308.92	308.28	309.08	307.53	310.18	309.43	308.64	308.37	308.93	308.55	308.27	309.82	309.3	309.15	308.93	308.09	308.89	306.88	308.38	310.02
315.49	316.59	315.67	314.51	314.66	314.5	315.08	314.07	314.1	313.96	313.67	314.71	315.16	314.15	315.72	314.99	315.31	314.96	314.5	315.08	314.8	314.9	314.54	315.58	315.11	315.44	315.46	315.26	316.18	315.08	312.85	314.28	315.77	315.61	314.37	314.21	315.7	316.05	313.37	315.19	314.68	313.74	313.97	314.69	315.37	314.5	314.52	314.64	315.66	313.82
307.61	308.09	309.2	308.88	308.89	308.18	308.22	307.83	308.09	309.33	307.82	309.67	308.88	308.23	309.78	308.58	309.18	308.38	309.15	308.46	308.45	308.37	308.78	309.3	310.11	307.53	308.96	309.78	309.53	309.2	308.53	308.64	307.47	308.3	307.86	308.58	309.24	308.41	308.23	308.65	308.79	307.95	308.6	309.33	308.55	309.28	309.32	308.89	309.19	309.28
328.21	329.18	328.08	327.55	326.85	327.69	327.51	327.51	327.68	327.35	329.37	328.3	326.61	327.91	327.61	328.38	328.04	327.58	328.3	327.5	326.95	328.85	327.64	327.17	327.46	328.84	327.53	326.43	327.48	327.33	327.35	328.41	328.14	327.95	328.95	326.67	326.08	328.46	327.08	326.48	326.95	327.86	327.35	326.84	327.88	327.56	326.89	326.99	327.4	328.24
303.49	303.46	303.85	304.54	303.95	304.57	303.66	302.07	302.73	303.19	303.11	303.11	303.96	303.57	302.81	302.4	302.89	304.22	304.49	303.95	303.01	304.08	303.99	304.52	302.83	304.38	302.56	302.47	302.77	303.22	303.76	303.39	302.93	304.3	303.2	303.52	304.27	304.24	302.69	303.09	302.7	303.57	303.66	302.88	303.45	303.79	302.78	302.18	302.87	302.91
316.7	317.75	316.92	318.91	317.5	318.17	317.12	316.04	317.05	316.54	316.05	318.03	317.71	317.38	316.13	316.82	317.8	317.46	317.26	316.73	317.69	317.05	316.05	318.06	317.09	317.43	317.32	316.51	317.13	318.85	318.45	317.11	317.84	318.15	317.13	315.92	317.01	317.13	316.87	316.57	316.15	319.98	316.76	316.65	317.74	317.51	316.93	318.54	316.63	318.41
303.52	303.28	303.24	302.3	303.57	303.16	304	302.44	303.28	303.23	302.99	302.04	303.19	303.07	305.01	304.73	301.81	302.63	302.79	303.53	304.19	303.94	303.46	303.67	302.54	301.02	302.49	303.37	301.33	302.78	303.03	303.69	303.04	301.56	302.05	303.25	301.6	302.53	302.58	302.93	304.62	303.66	301.85	302.32	302.28	303.98	302.79	303.21	301.91	303.97
326.7	326.72	327.27	325.87	326.11	326.86	326.59	327.81	326.41	327.04	326.03	327.37	326.14	325.35	326.91	325.66	327.8	327.56	327.45	326.34	327.25	326.93	328.26	325.81	326.15	327.44	326.99	327.21	327.86	325.14	325.69	327.48	327.6	327.89	328.15	327.36	327.5	327.51	326.7	326.32	325.91	326.94	326.92	326.72	327.86	326.61	327.82	328.01	327.58	327.16
309.28	308.65	310.07	308.04	307.78	308.34	309.07	309.81	309.16	308.31	308.62	309.26	308.22	309.85	307.4	308.48	309.27	308.97	309.09	309.65	309.76	309.72	309.26	308.51	310.3	309.37	309.37	309.22	307.44	308.77	308.94	309.82	310.16	308.64	309.58	307.93	310.16	308.97	308.61	309.19	309.22	309.84	308.29	308.3	308.72	309.05	308.42	308.25	308.66	309.11
319.11	318.37	318.88	319.98	319.68	318.88	319.72	319.7	319.87	319.04	319.6	319.67	318.99	319.57	319.37	319.6	320.05	319.08	318.68	319.9	318.67	318.92	318.39	319.23	318.65	319.72	319.4	319.31	318.62	319.33	320.4	319.01	319.16	318.91	319.38	319.23	319.78	318.68	319.3	319.27	318.67	319.96	318.92	319.56	318.86	320.1	319.11	319.73	318.38	320.25
300.37	300.41	300.58	299.31	300.99	300.25	299.62	301.1	300.2	299.97	301.06	299.3	300.22	300.06	300.7	299.6	301.14	300.42	299.33	300.41	299.37	301.55	298.77	299.91	300.16	301.38	300.53	300.43	299.5	299.93	298.94	300.29	299.78	299.94	300.92	300.86	299.86	300.49	301.07	300.65	299.27	301.09	300.35	299.72	300.26	299.99	299.49	301.34	299.95	300.38
301.53	303.24	301.95	301.3	304	302.27	302.51	304.43	302.85	302.48	302.01	302.89	302.41	302.33	302.81	302.85	302.56	302.39	302.22	301.31	302.14	302.68	302.37	302.49	301.64	302.89	302.17	302.44	303.01	300.72	302.6	303.7	303.35	302.09	303.41	301.87	303.26	301.56	302.63	303.16	302.26	302.89	301.61	302.03	301.98	302.33	302.53	302.07	302.48	302.32
304.71	304.32	304.99	302.97	304.48	304.32	303.91	304.85	303.77	302.78	304.7	303.88	303.88	303.61	303.84	304.99	303.32	304.95	304.67	304.4	303.05	304.86	304.25	304.37	304.66	303.22	303.96	304.21	304.75	304.59	304.76	303.97	305	303.96	304.42	304.49	305.09	304.19	304.75	302.82	305.07	304.19	303.64	304.06	304.72	303.74	304.75	304.15	303.29	303.43
317.96	317.71	316.38	318.23	316.76	317.52	317.68	316.81	317.9	316.29	317.07	318.17	316.49	317.94	317.32	316.88	315.91	316.08	316.69	316.87	316.8	317.24	317.3	317.28	317.91	316.49	317.35	317.76	315.83	317.2	318.48	317.24	317.06	316.57	317.05	317.78	317.62	317.03	317.22	316.21	316.82	317.31	317.5	318.18	317.17	317.44	316.92	317.06	318.21	316.17
299.88	298.53	299.24	299.26	299.94	299.87	300.18	298.15	300.04	300.49	299.96	299.61	299.39	300.06	298.73	299.8	300.06	299.84	298.77	299.98	299.25	299.99	300.28	299.87	299.21	299.42	299.52	299.65	301.09	301.01	299.19	300.45	299.25	298.82	299.59	300.69	299.59	299.93	299.27	300.47	300.1	300.07	300.82	299.03	297.97	299.34	299.97	300.62	299.99	299.85
313.53	314.56	313.23	313.38	313.34	313.04	312.36	313.47	314.03	314.22	313.61	313.62	313.63	313.77	314.33	312.67	313.37	312.72	313.89	314.24	314.18	314.32	313.26	313.4	313.89	314.7	313.67	314.12	314.31	314.2	314.29	313.18	314.65	313.78	314.28	313.45	313.31	313.64	311.89	312.64	314.13	313.11	313.24	313.16	313.58	313.78	313.56	313.46	313.17	313.16
302.6	303.44	304.23	303.01	303.61	303.97	303.35	303.8	303.8	303.71	304.15	302.89	303.03	303.37	302.88	302.35	304.25	303.53	303.68	302.26	302.42	302.64	303.82	304.71	303.52	303.54	303.87	302.68	303.27	303.11	303.35	304.16	303.54	303.33	303.32	303.13	303.97	304.45	303.59	302.89	301.97	303.64	304.44	303.77	303.45	304.24	303.3	303.82	303.3	303.35
325.83	325.03	325.72	325.57	326.71	324.75	324.71	325.45	326.27	326.03	324.87	325.73	326.8	325.59	325.08	324.92	324.12	326.1	325.84	324.48	325.37	324.58	325.57	324.97	324.29	326.02	325.87	325.7	324.71	324.13	325	325.11	325.3	326.66	326.06	325.53	325.06	324.36	325.11	324.54	326.24	325.42	325.37	324.9	326.13	325.55	324.59	324.24	325.47	325.55
313.34	314.2	313.72	312.55	312.79	313.61	313.86	313.66	312.11	313.63	313.94	314.02	312.36	313.29	314.08	312.91	314	313.03	312.97	313.99	313.21	314.15	313.74	313.64	312.83	313.93	313.67	312.71	312.81	313.71	313.32	313.8	313.21	313.4	313.32	312.88	313.02	312.59	313.99	312.85	314.19	313.77	313.09	312.66	313.61	313.51	313.29	313.17	313.17	313.18
306.83	307.65	307.1	308.04	308.58	308.69	306.14	308.69	306.94	307.79	307.87	307.31	307.01	307.72	306.91	307.98	308.89	306.77	306.59	307.07	306.65	307.6	307.39	307.43	306.12	307.57	307.99	307.71	306.1	306.6	307.22	307	307.34	306.44	307.02	308.86	306.18	307.49	307.55	306.19	307.06	307.21	307.41	306.62	305.72	308.85	306.71	307.18	307.58	307.13
296.64	297.26	297.37	296.88	296.24	296.85	297.4	296.1	296.6	296.99	297.08	297.71	296.84	297.63	297.04	298.01	296.71	296.95	296.67	296.77	298.06	298.09	296.52	297.83	296.46	296.36	297.78	297.03	296.77	296.6	296.67	297.94	297.94	296.71	297.25	297.13	296.73	297.03	296.73	297.8	296.54	296.9	296.28	296.85	297.04	295.37	296.19	297.87	296.21	296.08
316.37	314.7	314.99	316.17	316.23	315.15	314.78	314.8	314.11	313.88	314.34	314.16	315.73	315.65	315.78	315.31	314.92	314.98	315.38	314.38	314.54	315.17	315.44	314.97	315.1	315.1	315.1	315.22	314.96	314.82	315.12	314.29	315.04	314.86	315.78	313.51	315.57	314.16	314.96	315.33	315.66	315.03	314.86	314	314.16	315.75	314.7	315.96	315.88	314.29
306.67	306.86	306.42	306.17	306.51	306.94	306.42	307.49	307.96	305.24	305.68	307.06	305.61	306.11	306.41	307.59	306.06	306.66	307.37	306.89	307.25	306.25	306.88	306.71	307.37	306.21	307.27	305.52	306.06	306.45	305.9	305.8	306.61	306.3	306.65	304.72	306.21	305.14	306.78	305.07	307.19	306.78	305.69	307.16	306.18	305.41	305.9	307.01	305.62	306.7
314.01	315.8	316.17	314.52	315.41	316.41	315.77	314.67	314.19	315.11	314.78	316.01	316.54	314.93	314.71	316.21	316.81	315.2	314.52	315.43	314.49	315.8	317.41	315.9	317.06	314.75	315.72	315.1	315.52	315.84	315.27	316.63	315.97	316.68	315.96	316.08	315.15	315.24	314.7	315.58	315.78	315.02	315.96	316.1	316.36	315.84	315.14	315.81	315.52	316.88
301.89	301.1	301.1	301.52	300.5	300.62	300	300.13	300.38	300.95	301.34	301.47	300.43	302.38	300.19	301.87	300.15	301.73	301.28	301.28	301.16	302.05	301.99	301.6	301.43	300.91	301.75	300.88	300.02	300.33	301.24	300.04	300.6	301.99	300.43	301.49	299.85	301.77	300.72	299.78	300.12	301.76	302	300.67	298.64	301.7	300.76	300.65	302.02	300.38
298.3	299.86	300.96	300.4	300.21	299.51	299.13	299.63	299.79	300.53	300.57	299.23	300.2	299.6	299.58	300.29	300.13	300.17	299.88	300.7	299.76	300.79	300.2	300.02	300.58	299.65	300.7	300.55	300.49	299.9	298.78	300.75	299.72	299.81	299.65	300.32	299.98	300.49	299.75	299.75	301.1	298.6	299.12	300.25	299.01	299.58	300.56	300.18	298.36	299.12
304.4	304.99	304.05	303.56	304.2	303.99	303.7	304.01	303.82	304.7	304.3	305.11	305.38	304.22	304.92	304	304.68	304.28	303.39	304.73	304.5	305.07	304.63	304.01	305.09	305.01	304.46	304.2	304.2	304.89	304.32	305.83	304.12	304.1	306.01	304.97	304.26	304.34	304.78	303.92	303.9	304.45	303.62	304.56	304.41	303.05	305.84	304.08	305.23	303.83
301.66	303.38	302.7	303.3	302.31	302.65	303.49	302.2	303.5	302.51	303.47	302.47	303.34	302.4	301.36	301.56	302.83	301.85	302.58	301.92	302.92	302.57	302.51	301.93	302.57	302.5	302.71	302.83	301.09	301.66	302.28	302.09	301.13	303.2	302.43	301.88	301.65	302.29	301.99	302.21	301.89	303.13	302.53	301.31	301.55	302.79	302.31	302.32	303.48	301.85
296.38	294.83	294.48	294.65	294.66	294.72	295.18	294.61	295.82	295.29	295.67	295.08	293.64	295.3	294.12	296.51	294.96	294.49	295.38	294.02	295.21	295.57	294.21	294.57	295.04	294.24	294.54	295.12	294.94	295.81	295.12	294.51	294.49	296.26	294.71	296.08	295.85	295.92	294.48	295.05	295.09	295.69	294.82	294.94	294.83	294.89	295.84	294.93	295.69	294.98
300.73	299.72	299.85	299.57	301.52	300	300.06	299.31	299.66	299.93	300.92	300.92	299.57	300.57	299.64	300.58	299.97	299.58	300.27	299.93	300.91	299.15	300.46	301.09	300.79	300.05	299.63	300.22	299.6	300.44	299.91	300.18	300.26	299.71	300.27	300.56	299.62	300.56	300.75	300.08	299.26	299.95	299.94	299.97	299.33	298.57	299.97	300.58	299.8	300.02
309.26	310.51	307.95	308.22	309.07	309.32	309.55	308.44	309.05	308.14	309.5	309.08	309.64	308.99	309.42	309.19	309.17	309.13	309.91	308.97	308.23	309.49	308.43	309.43	309.04	307.34	309.11	308.83	309.43	309.02	308.51	308.55	309.08	309.15	307.98	310.01	309.93	309.13	309.4	309.65	308.46	309.29	309.07	307.94	308.7	308.42	307.81	309.34	307.56	308.7
313.2	312.81	311.94	311.18	313.3	311.87	311.96	310.72	311.92	312.32	311.77	313.01	312.65	311.91	312.49	310.51	312.82	312.33	312.49	312.6	312.43	312.64	312.21	313.36	311.89	311.69	312.47	313.73	312.34	312.6	311.82	313.26	312.09	311.65	312.76	312.27	311.87	312.9	312.51	311.57	312.83	312.54	312.61	312.01	313.39	312.09	312.46	313.26	313.24	312.98
294.42	295.12	295.6	294.9	295.86	294.5	295.96	293.43	295.5	295.94	295.87	295.37	297.52	294.74	295.4	295.33	294.99	294.82	295.18	294.12	294.76	294.32	294.72	294.76	295.86	296.37	294.9	294.99	295.25	295.12	295.67	296.15	295.82	294.99	294.56	294.59	295.72	295.91	295.55	295.36	294.08	293.35	295.96	294.57	295.91	294.81	294.46	295.72	295.71	294.48
309.18	309.24	308.22	308.02	309.22	308.91	308.85	308.12	308.02	308.62	309.62	309.55	308	309.32	308.69	308.87	309.31	308.88	309.27	308.07	309.41	308.21	308.75	309.01	309.64	307.97	308.49	309.02	309.57	307.7	308.35	309.4	309.2	309.55	309.67	309.55	308.5	308	308.82	309.49	308.26	309.17	309.03	308.64	308.39	309.2	308.09	308.97	308.45	309.23
306.14	303.74	304.67	304.47	305.14	305.86	305.93	306.19	306.69	304.16	304.6	305.49	304.49	304.77	305.19	307.08	307.09	306.41	304.08	304.78	305.4	305.41	305.77	304.31	305.07	304.85	304.93	305.25	305.52	306	304.69	306.11	304.83	304.82	305.88	303.61	305.18	305.9	304.71	304.61	306.11	304.48	305.04	305.75	304.22	304.86	304.37	305.19	305.11	304.75
317.15	318.8	318.26	317.98	318.4	318.18	319.86	319.55	318.71	318.88	317.98	318.89	318.73	318.83	318.63	319.09	318.79	319.77	318.45	318.31	317.98	318.9	317.73	318.98	317.25	318.77	317.85	319.8	319.48	317.67	318.07	318.81	319.14	318.58	317.52	318.69	319.43	318.63	318.96	317.67	318.61	318.11	318.38	318.58	319.55	318.19	318.69	319.21	318.45	318.75
303.09	302.82	303.24	302.79	302.58	301.09	302.11	302.04	302.79	301.24	301.89	302.23	301.82	302.84	302.75	302.89	301.6	301.92	302.27	302.15	302.75	302.21	302.8	302.95	302.13	301.5	302.43	304	302.72	302.48	301.68	302.82	303.42	303.46	302.71	301.09	302.49	302.22	302.38	302.99	301.71	302.89	302.64	303.13	302.06	301.76	303.01	302.29	303.16	301.15
313.36	315.32	314.43	314.76	315.91	314.99	315.44	314.3	315.61	315.59	314.18	314.96	314.78	314.81	314.66	314.54	314.53	314.21	314.29	315.36	315.15	315.81	313.91	315.02	313.29	315.57	314.91	314.57	312.92	314.55	315.65	315.08	314.26	315.73	313.41	315.33	315.62	316.53	314.62	314.05	314.54	314.93	314.81	314.7	314.6	313.33	313.91	314.82	315.78	314.61
303.55	305.04	304.6	304.2	303.38	305.33	303.26	304.1	303.65	304.36	303.94	305.45	304.49	305.57	304.06	304.69	306.22	304.26	305.57	304.1	303.95	304.31	304.17	302.64	304.24	304.61	304.04	304.35	305.23	304.08	304.88	304.86	305.61	304.44	304.23	305.14	304.69	304.64	304.04	303.38	304.66	304.56	304.71	304.43	303.35	304.17	305.3	303.96	304.88	303.65
312.58	311.12	312.76	313.96	313.58	314.16	314.37	313.93	313.19	313.01	313.06	312.9	313.01	313.37	313.09	313.41	312.35	313.93	313.27	313.1	313.72	313.4	312.74	311.89	313.49	312.7	312.98	312.95	313.2	313.42	315.18	312.46	312.88	314.13	312.52	313.67	313.36	313.89	312.43	313.42	313.05	313.76	313.64	314.71	312.73	313.65	313.67	313.45	314.61	313.24
312.93	311.63	313.33	314.13	313.16	313.43	313.43	312.3	312.55	313.16	313.02	312.35	313.62	313.93	312.69	312.49	312.52	313.28	313.27	311.67	313	314.16	313.74	312.41	313.34	312.56	312.04	313.61	313.49	312.24	313.66	314.16	312.7	313.69	314.7	312.37	312.74	312.32	314.34	313.54	313.47	311.54	313.54	313.45	313.78	312.55	312.63	312.87	313.27	313.02
315.72	313.41	314.92	312.91	314.64	314.12	314.2	312.36	313.21	312.61	314.49	314.33	313.53	315.36	312.92	314.53	314.74	313.71	315.32	312.88	313	314.08	312.85	313.26	314.26	313.55	313.96	314.68	313.81	313.73	313.65	314.38	314.33	315.36	315.01	314.75	315.16	314.09	313.75	313.26	313.33	314.66	314.24	312.93	314.47	313.54	313.84	313.61	315.12	313.1
304.1	304.07	303.97	304.14	305.56	306.25	303.58	304	304.97	303.67	304.3	305.38	303.41	302.79	303.96	304.26	303.53	304.25	304.9	304.44	303.43	303.76	304.9	304.07	304.22	304.43	303.57	304.16	302.34	304.33	304.43	303.97	303.48	304.84	305.57	304.21	304.34	304.6	302.66	303	304.94	305.08	304.62	303.67	303.43	304.72	304.62	303.95	303.79	304.28
315.21	314.51	313.88	314.32	314.37	315.77	314.74	316.16	315.5	316.12	314.67	314.44	314.34	313.99	314.68	314.35	314.14	313.21	314.86	314.93	316.65	314.47	314	315.19	314.23	315.26	315.46	314.51	314.5	314.24	315.76	313.28	314.05	314.07	314.86	316.55	314.36	313.96	315.21	314.65	314.43	314.87	316.2	314.76	313.64	314.49	314.52	314.63	315.46	314.59
308.48	309.75	308.86	308.47	308.81	309.45	308.85	308.1	307.58	308.36	309.32	308.77	308.76	308.96	309.13	309.51	308.67	309.85	310.02	309.81	307.6	309.4	308.87	308.53	309.3	308.27	309.09	308	308.77	309.7	309.99	308.49	307.29	309.9	309.68	308.62	308.96	308.69	309.08	308.15	308.02	308.42	309.08	307.6	308.83	308.28	309.7	307.92	309.11	309.65
307.01	307.06	307.78	307.36	306.35	306.36	306.37	306.1	306.81	308.52	306.18	306.39	306.15	305.28	306.54	307.12	307.4	307.1	305.05	306.54	306.34	306.19	307.25	308.02	307.29	306.26	307.33	306.52	307.42	306.01	305.53	306.64	306.09	306.43	306.34	305.67	307.12	304.69	306.05	306.7	305.71	307.27	306.17	306.84	306.3	305.19	305.31	306.68	308.16	306.67
315.73	315.16	316.21	314.2	314.86	315.71	314.86	315.06	315.7	316.82	316.19	316.25	315.47	315.54	316.32	315.88	315.59	315.48	315.76	315.97	315.89	316.11	316.78	315.36	315.4	315.9	316.41	316.55	316.69	316.29	316.22	315.97	316.47	316.66	315.65	316.66	315.93	316.42	315.87	315.12	317.03	315.89	316.73	316.78	316.41	314.79	315.52	316.75	316	316.62
304.9	305.81	304.74	304.48	305.16	304.28	306.36	305.26	306.4	306.17	306	305.08	304.22	304.66	304.21	304.83	303.89	305.84	304.53	304.57	305.19	304.69	306.05	303.8	305.1	305.88	306.48	305.36	305.24	305.77	305.37	304.26	304.26	305.15	305.61	305.09	305.32	305.02	304.4	304.49	304.21	305.4	304.21	305.87	304.8	305.08	305.21	305.95	305	306.71
312.5	310.51	313.08	311.9	313.31	312.4	310.96	311.88	311.18	313.1	312.51	312	313.08	312.47	312.38	312.22	311.53	313.32	312.48	310.88	313.4	311.51	311.77	313.16	313.52	311.71	312.55	311.72	312.41	313.32	312.28	313.17	313.15	312.1	312.33	311.67	312.55	312.33	311.51	312.85	311.9	312.25	313.04	313.68	312.47	313.52	312.59	313.67	312.92	311.98
302.83	302.86	303.44	302.11	303.38	304.11	303.09	303.26	303.06	303.21	304.95	303.05	302.74	302.56	304.24	303.84	303.45	304.5	303.86	302.82	304.15	303.66	305.41	302.51	303.47	304.63	304.34	302.99	304.3	302.75	303.56	303.01	303.09	303	303.6	303.78	303.62	304.49	304.11	303.52	303.59	304.7	304.86	303.63	304.23	302.52	303.13	304.61	304.47	304.69
306	305.91	304.58	305.02	305.35	305.77	306.82	305.56	305.3	305.75	305.01	305.43	305.02	303.41	305.04	304.53	304.95	306.16	306.05	307.03	305.36	304.78	306.03	303.62	304.79	305.32	305.28	305.05	304.16	305.31	305.46	305.36	304.61	304.98	303.47	305.7	305.3	306.31	305.46	305.54	304.48	305.85	305.68	304.74	304.21	305.39	305.36	305.89	305.92	306.31
315.06	315.81	315.24	313.76	315.04	314.19	314.63	314.97	313.96	314.9	315.94	314.53	315.47	314.94	315.34	316.42	314.89	314.73	314.66	314.03	314.77	315.1	314.29	314.15	314.68	315.22	313.98	316.02	315.33	314.81	316.51	314.15	314.46	314.74	315.39	313.83	315.19	315.01	315.22	313.8	313.83	315.16	314.45	314.76	315.08	314.26	314.96	313.78	315.54	316.08
303.09	302.84	303.45	304.07	303.99	302.59	303.15	303.44	303.17	303.5	303.7	303.52	303.03	304.4	301.57	303.64	303.23	303.07	303.87	303.17	301.78	302.34	302.58	302.32	302.02	304.35	303.19	302.58	301.87	300.95	303.54	302.8	302.58	304.1	302.73	303.35	302.06	304.31	303.25	303.3	303.72	303.03	302.66	303.46	301.73	303.16	302.34	302.41	301.68	302.44
301.18	301.1	301.33	302.53	302.02	300.5	301.02	301.05	301	301.11	301.1	301.44	300.82	301.24	300.19	300.94	301.93	301.19	301.19	300.95	301.55	301.06	301.49	300.69	302.09	300.95	300.75	302.48	301.1	301.21	299.46	300.89	300.53	300.73	301.99	301.09	301.42	301.34	300.85	301.49	300.92	301.07	300.75	302.74	301.05	301.8	301.86	299.98	300.01	301.64
323.38	325.34	325.33	326.14	324.94	325.25	327.21	325.2	324.76	325.7	325.82	324.83	325.71	324.78	323.7	325.7	325.37	325.4	325.76	326.53	324.42	324.69	325.92	325.45	325.06	325.09	326.2	325.18	323.29	326.2	326.19	325.06	325.91	326.46	324.35	326.98	324.53	324.89	326.03	326.4	324	325.33	324.82	325.74	324.15	326.85	325.51	326.38	325.77	326.13
302.92	302.74	301.3	303.1	301.64	302.83	302.98	302.37	301.35	302.98	303.55	302.2	302.22	301.9	301.68	302.17	302.63	302.3	302.46	302.17	303.88	303.42	303.2	302.62	303.54	301.37	302.29	302.02	302.21	303.35	302.82	302.3	302.7	301.17	302.31	301.82	302.62	302.48	302.09	303.07	301.61	301.27	301.64	302.4	303.13	302.77	300.98	302.9	303.5	302.89
294.24	295.97	295.07	294.84	294.91	294.52	294.88	295.7	294.29	295.18	295.58	296.41	294.84	293.93	294.75	295.41	295.85	294.79	295.34	294.78	294.94	295.71	294.24	293.75	295.07	294.94	295.01	296.15	294.71	295.75	294.85	295.21	295.26	295.11	294.14	294.22	295.83	294.79	294.84	294.27	295.3	294.41	294.99	296.03	294.04	295.49	294.69	295.11	295.32	295.03
309.65	310.67	309.82	310.68	310.71	310.54	310.92	310.09	311.57	310.17	309.82	309.89	310.26	310.16	310.89	309.66	310.57	308.96	311.01	310.15	310.1	311.39	309.93	310.66	310.83	310.12	310.47	309.97	310.32	311.68	309.9	311.14	309.2	310.53	310.82	310.48	310.06	310.39	309.56	310.79	311.69	310.93	309.35	311.1	310.31	310.42	308.97	310.94	310.19	310.92
302.25	303.16	303.51	302.85	303.64	304.57	303.72	301.96	302.89	302.88	304.65	303.06	302.84	304.6	303.67	303.11	302.84	303.47	303.26	302.46	303.77	302.35	302.35	304.12	302.64	301.54	303.07	303.35	304.25	302.59	303.38	302.66	301.75	302.32	303.68	303.52	301.83	302.89	303.05	302.59	302.56	302.77	302.89	303.55	302.59	303.3	303.12	302.69	302.77	301.69
292.87	293.74	294.62	294.52	292.83	294.18	293.85	293.22	293.64	294.36	293.13	294.68	294.01	295.06	293.86	293.52	293.59	292.93	293.01	295.03	295.31	293.25	294.86	294.13	292.84	294.16	294.81	292.9	292.86	294.98	293.09	293.9	293.83	295.19	294.18	295.06	294.62	294.23	294.07	294.17	293.44	293.58	294.2	295.08	294	294.28	294.17	293.6	294.37	295.37
305.65	305.08	305.38	305.45	304.82	305.19	305.42	305.42	305.6	305.98	304.17	306.12	305.32	304.68	305.13	306.52	306.49	305.09	305.6	305.3	306.4	306	304.52	304.04	304.74	304.18	304.82	305.06	304.77	305.82	304.83	305.35	306	305.14	305.32	305.7	304.19	306.34	305.62	304.15	305.48	304.09	304.11	305.87	305.56	305.52	306.82	305.72	305.55	305.73
302.93	303.89	302.79	302.88	301.81	302.8	302.56	301.87	302.51	303.45	303.86	304.47	303.96	303.3	303.31	302.55	304.22	303.36	302.21	303.59	303.9	303.37	303.29	302.94	303.32	303.92	303.25	302.49	303.26	303.69	304.32	304.16	304.52	304.75	302.52	303.37	304.08	303.76	304.25	304.61	303.74	302.47	303.96	303.16	304.03	305.41	302.98	301.71	301.85	303.9
327.57	328.41	328.34	328.47	327.49	327.53	327.47	327.13	329.06	328.58	327.5	326.88	327.58	327.29	329.71	327.87	327.64	327.95	327.85	326.8	328.02	328	327.95	327.67	327.31	328.58	328.94	326.86	327.97	328.77	327.71	327.73	327.8	328.04	327	327.8	327.76	327.06	327.27	327.83	326.85	329.78	328	327.73	326.38	327.89	329.17	327.23	327.2	327.96
315.72	316.45	314.36	314.07	313.89	314.69	314.32	314.72	314.59	315.91	314.25	315.24	314.21	315.02	314.8	315.87	315.78	314.03	315.21	316.06	314.64	313.98	315.38	314.83	314.98	314.51	313.88	315.4	315.86	314.47	314.64	313.26	315.25	314.66	315.18	314.78	315.65	316.37	314.95	315.13	313.93	314.49	313.86	313.77	315.3	315.27	315.27	314.71	314.73	314.19
305.07	304.95	306.16	305.32	304.06	306.03	305.08	305.87	305.57	305.06	305.5	305.35	304.81	305.31	305.97	306.37	305.51	305.59	304.26	305.36	305.71	304.27	304.73	305.73	305.83	304.93	305.33	305.43	306.17	305.02	306.6	305.06	306.56	304.96	306.74	305.21	303.78	304.87	305.81	304.81	304.32	306.25	304.96	304.68	306.06	305.44	306.21	304.26	303.76	305.69
324.12	325.45	325	324.73	325.21	326.05	324.14	323.83	325.16	324.48	324.02	323.79	323.82	324.78	323.86	325.23	324.06	324.46	324.85	325.31	324.76	324.57	323.56	324.6	324.33	324.44	324	324.27	324.54	324.34	324	325.86	324.52	325.16	325.77	324.28	324.82	324.88	324.84	324.22	324.42	323.56	323.85	324.37	323.76	324.71	325.28	324.84	323.54	325.87
324.97	323.03	325.8	324.34	324.72	324.41	324.22	324.89	325.37	322.78	325.89	324.21	323.69	325.57	325.61	323.7	323.37	325.77	324.89	324.89	324.62	324.16	325.21	324.95	324.19	324.43	324.81	324.45	324.55	324.65	324.84	324.01	324.49	325.19	325.25	323.97	324	324.56	325.51	324.93	325.27	324.28	324.86	323.7	324.15	325.19	324.27	325.16	324.61	324.17
314.3	312.48	313.47	314	313.69	313.77	313.68	312.83	314.32	312.39	313.55	312.88	312.4	313.08	313.22	312.49	314.03	313.62	312.92	313.78	312.57	313.64	313.59	312.87	313.36	313.71	313.82	311.96	312.93	313.27	312.83	313.36	314.95	312.64	312.69	312.92	313.64	312.61	312.08	313.93	312.83	312.24	312.87	313.26	312.92	313.04	314	311.9	313.33	312.05
304.26	303.26	302.95	303.26	303.36	304.33	303.77	302.66	303.9	302.62	301.9	303.84	303.01	301.97	303.64	304.18	303.22	304.36	302.21	303.12	303.58	302.72	302.84	303.41	304.1	302.81	302.72	302.84	302.93	302.82	304.39	304.05	303.89	303.31	304.05	302.89	304.04	303.25	301.86	302.88	304.19	303.92	304.34	304.76	302.73	303.42	303.14	304.28	303.67	302.77
325.39	326.31	324.47	326.61	324.32	324.87	325.86	324.6	324.94	325.04	325.6	324.85	325.08	324.65	327.58	326.16	325.83	324.79	325.02	326.25	325.5	324.78	324.6	324.9	325.99	325.91	326.04	325.16	325.85	324.57	325.93	324.73	325.1	325.58	325.72	325.33	325.18	325.31	325.32	324.98	324.9	324.91	324.49	325.35	325.07	325.41	325.82	324.77	324.91	326.73
326.27	325.17	325.51	324.01	325.48	325.96	324.52	326	324.69	325.69	323.38	325.2	324.33	326.02	324.41	325.57	325.32	325.35	325.06	325.64	326.79	323.73	323.62	324.91	324.74	326.58	325.06	324.62	324.07	326.14	326.11	326.71	325.95	324.97	325.06	325.46	324.69	325.02	325.19	324.32	325.03	325.06	324.92	325.04	325.15	324.68	325.32	324.53	325.3	323.75
304.76	303.26	303.33	305.88	304.08	304.12	304.69	303.26	304.98	304.14	304.41	304.38	302.97	305.22	306.68	304.64	303.7	305.14	305.26	304.61	303.96	303.62	304.43	303.66	304.03	304.09	305.88	304.54	304.52	304.19	304.36	303.97	304.31	303.74	303.75	304.95	304.35	304.72	303.77	303.68	303.75	303.95	305.77	305.42	304.78	303.89	303.93	304.48	306.33	304.66
302.4	304.1	300.87	301.86	303.87	301.9	302.35	302.26	299.98	302.25	303.87	303.23	301.95	302.89	302.49	303.34	303.01	301.7	301.95	301.23	301.85	303.4	302.33	302.27	302.74	302.41	303.44	303.05	302.32	301.98	301.45	301.38	301.72	303.32	302.19	301.09	302.87	302.49	304.65	300.95	302.82	302.26	302.38	301.54	303.66	303.02	301.8	302.44	302.6	301.63
325.36	325.82	323.41	325.77	325.62	325.58	324.55	326.5	324.37	325.28	325.44	325.26	324.27	324.64	323.53	324.78	325.44	324.51	324.65	326.02	324.53	325.45	325.42	324.28	324.77	325.75	325.09	325.46	325.07	324.67	324.87	324.71	324.56	326.3	325.84	325.49	323.55	323.78	323.98	324.33	326.48	325.97	324.97	325.32	325.48	324.68	324.66	325.01	325.38	325.39
326.05	325.45	324.96	324.5	324.75	325.65	324.04	325.06	325.4	325.7	323.38	323.34	325.6	324.38	324.5	326.04	325.58	325.42	325.74	324.04	325.14	325.12	324.81	325.07	324.78	325.79	325.37	326.09	325.09	324.81	324.81	325.12	324.65	325.84	326.28	324.93	325.07	324.37	325.27	324.56	327	324.24	325.99	325.21	325.3	325.07	325.11	325.52	326.09	325.63
302.31	304.57	305.51	304.87	304.83	304.5	303.41	304.42	306.35	304.41	303.54	303.2	305.44	304.3	303.59	304.39	304.16	305.23	305.45	305.08	304.57	304.73	304.65	304	303.78	304.65	303.69	304.09	303.9	304.5	303.78	304.17	304.86	304.2	305.69	303.96	305.24	305	304.32	305.13	304.23	304.61	304.9	305.01	304.81	304.46	305.02	304.35	303.71	304.32
314.04	314.28	314.58	316.54	314.89	315.31	314.36	315.49	314.6	314.27	315.35	315.51	314.3	313.51	315.01	315.18	315.21	316.16	314.1	315.61	315.97	314.73	315.26	314.55	315.03	314.25	314.51	314.25	314.38	315.46	314.17	313.71	314.97	314.62	314.28	314.39	314.37	314.88	313.99	314.95	314.48	313.36	316.25	314.25	314.1	314.08	316.16	314.94	315.47	314.68
305.92	304.81	306.15	305.24	305.13	305.77	304	305.59	305.2	305.2	304.01	304.62	304.6	305.84	305.67	305.12	304.19	305.64	304.58	305.26	306.8	304.7	305.6	305.44	306.03	305.23	305.54	305.58	304.93	304.77	305.71	304.82	306.12	305.14	304.94	304.15	305.31	304.47	304.31	305.27	305.4	304.55	305.83	305.13	304.83	305.12	305.54	305.44	304.72	305.53
316.41	315.29	316.14	314.94	315.21	314.3	314.16	315.58	315.76	315.32	316.58	316.92	316.15	316.89	316.06	315.27	316.04	316.59	315.57	316.71	315.15	315.53	316.67	315	315.34	314.86	315.7	317.02	315.43	317.2	315.71	315.89	314.92	316.6	315.9	315.85	317.34	315.81	314.72	314.68	316.65	317.1	316.35	315.06	317.3	317.07	316.13	315.51	315.22	315.61
304.58	303.47	302.1	303.22	305.17	305.65	302.85	303.93	303.54	303.92	304.12	304.51	303.15	303.51	303.33	303.63	303.75	302.8	304.65	303.63	303.87	303.67	303.58	303.48	302.34	305.12	303.02	304.32	304.61	303.78	302.96	303.6	304.27	304.22	302.75	303	303.63	304.02	304.44	303.4	303.56	304.38	303.79	304.15	303.56	303.65	304.84	304.31	304.19	304.61
314.04	313.61	313.17	312.6	313.39	312.55	314.07	313.04	314.19	313.22	313.06	314.06	313.31	312.32	312.99	313.4	313.95	313.55	315.01	313.66	314.03	313.65	313.47	314.53	313.24	313.47	312.56	312.96	313.23	313.33	312.59	313.07	311.88	313.02	311.31	313.07	314.32	313.25	314.31	313.69	314.12	314.58	313.61	313.72	312.9	312.79	313.54	313.15	313.4	313.31
319.68	320.24	320.1	319.22	318.93	319.75	320.64	319	319.27	317.19	318.5	320.16	319.2	318.93	318.89	319.62	318.91	317.95	318.44	319.45	318.94	318.73	319.12	319.4	318.84	319.64	318.7	320.03	319.57	320.37	319.27	318.66	318.82	319.15	319.7	318.4	318.04	319.65	318.68	319.13	319.22	319.41	318.94	320.53	317.5	319.61	319.01	318.68	319.3	319.52
312.09	313.1	312.31	313.14	313.7	312.52	313.32	313.54	313.55	313.17	311.89	313.75	313.1	312.9	313.14	311.87	312.78	313.77	312.55	313.22	312.16	313.12	312.68	312.71	312.01	314.69	313.54	313.83	312.66	313.82	313.35	313.25	312.97	313.7	313.16	311.96	313	312.92	312.29	312.95	312.89	313.76	312.41	313.38	313.77	313.13	312.09	312.53	314.35	313.24
305.26	305.59	305.3	305.49	305	305.25	304	305.64	304.24	306	305.08	304.45	304.95	305.8	304.63	305.63	304.79	306.15	305.33	304.12	305.69	306.89	305.64	305.33	305.03	306.31	304.51	305.74	305.16	304.83	304.16	304.64	305.86	306.38	303.83	305.53	304.66	305.21	304.47	305.46	305.81	304.83	304.94	304.91	305.93	304.68	306.88	304.73	305.77	306.15
329.42	329	328.65	328.4	328.31	328.1	328.65	328.39	328.78	326.81	329.37	327.82	329.27	328.27	329.18	328.7	329.57	327.32	328.14	329.38	328.15	329.03	327.88	328.99	328.57	329.19	328.49	329.71	329.2	328.61	327.72	329	327.65	329.3	330.28	327.56	328.24	328.17	328.52	329.3	328.13	329	327.37	329.68	327.8	329.21	329.28	328.12	328.66	328.93
301.13	302.72	302.96	303.6	303.21	304.13	303.1	301.9	303.07	303.49	302.15	303.54	302.72	302.48	303.32	301.76	302.41	302.96	301.77	302.39	304.25	302.84	303.63	302.58	302.53	303.04	303.48	303	303.88	303.3	302.18	303.58	303.04	303.33	302.47	302.84	302.73	302.78	301.68	304.58	302.33	303.44	301.18	301.7	304.31	301.63	302.78	304.17	303.29	303.51
303.69	303.49	303.85	302.15	302.36	303.77	303.06	303.34	303.49	302.34	303.78	302.42	303.09	303.59	303.78	303.69	302.52	302.74	303.13	302.71	303.22	303.57	303.34	303.18	302.04	301.43	301.22	302.55	303.24	303.2	302.21	302.68	303.14	302.41	303.26	303.44	302.23	302.77	303.32	303.41	302.26	303.02	302.3	302.27	303.33	302.51	302.33	302.94	303.58	302.68
303.03	304.04	303.1	303.21	303.22	303.39	303.2	303.23	304.48	302.89	305.18	303.67	303.31	302.88	303.46	304.26	304.19	303.33	303.33	304.1	304.08	304.39	304.82	303.7	304.06	303.08	303.08	303.8	304.17	302.41	303.94	302.82	304.22	302.83	303.52	303.36	303.49	303.59	302.7	303.6	303.55	303.83	304.05	303.12	303.4	303.84	302.63	304.13	303.88	302.7
313.52	313.71	313.9	314.27	312.55	313.08	312.31	314.36	312.74	314.05	312.83	313.2	312.49	312.25	313.52	313.39	312.17	313.13	313.62	314.02	313.91	312.46	311.42	312.6	313.45	312.94	312.32	312.58	313.63	312.52	313.73	312.38	313.59	313.06	312.48	313	312.75	313.71	313.96	312.94	314.22	312.21	311.89	313.55	312.81	313.6	311.49	311.86	313.5	313.56
293.34	294.59	293.38	294.91	295.04	293.78	295.21	293.51	293.76	293.87	294.42	294.18	294.54	293.8	293.57	294.55	293.27	293.15	293.69	294.14	293.81	293.46	293.5	293.79	293.85	294.35	294.34	293.86	294.33	294.26	294.49	293.26	294.01	295.06	293.9	294.94	294.51	293.08	293.58	293.72	292.93	293.64	293.86	294.81	294.11	294.36	293.76	293.51	294.57	294.94
301.73	301.85	303.22	302.78	301.59	302.15	302.88	302.11	303.49	301.47	303.87	301.51	301.03	300.96	303.09	301	302.4	302.78	302.46	302.58	302.3	303.12	302.07	303.34	302.24	301.9	303.41	302.76	302.96	301.17	302.05	302.2	302.75	302.77	302.61	301.53	303.24	302.75	301.11	302.01	302.15	302.96	303.38	302.29	303.53	302.52	302.52	302.36	302.5	303.24
305.44	304.98	305.53	305.33	305.69	304.59	305.41	304.55	304.1	305.53	305.91	303.91	305.92	305.65	305.13	305.48	304.85	305.65	304.94	305.83	305.59	305.34	306.64	305.29	304.73	305.74	304.27	304.55	305.27	305.62	305.53	305.83	305.48	305.81	304.87	305.35	304.4	305.62	305.63	305.65	305.49	303.86	305.94	306.58	305.35	306.18	306.34	305.95	306.33	306.54
303.44	301.83	303.12	303.28	301.76	302.55	303.11	302.45	302.32	302.68	301.74	302.01	302.91	304.07	302.26	303.51	303.71	302.54	302.57	303.05	303.03	301.73	303.74	303.01	303.92	301.46	302.17	302.25	304.03	302.97	303.73	302.47	303.12	301.71	303.46	303.33	302.81	303.24	301.77	302.99	302.71	302.94	302.87	302.47	303.34	301.66	302	303.75	303.18	303.26
327.21	327.05	326.56	328.84	328.26	329.08	326.9	327.89	327.59	328.16	327.46	327.33	327.66	328.11	327.92	326.8	326.92	327.48	326.88	328.77	327.95	327.8	326.91	327.21	328.28	328.55	327.82	327.28	327.52	326.5	327.41	327	328.27	327.54	327.69	327.4	326.71	328.1	326.3	329.3	327.3	327.82	328.06	327.81	329.68	326.34	327.38	327.99	326.28	327.23
324.78	325.34	323.95	324.39	326.04	324.56	324.76	324.18	325.21	323.3	324.69	324.58	325.18	324.95	324.38	323.97	324.59	325.68	324.7	324.45	324.81	324.8	325.69	322.99	324.95	324.09	324.31	323.79	324.97	324.4	324.33	324.11	325.1	325.02	324.51	324.96	324.78	323.81	325.71	323.51	325.17	323.28	325.86	325.68	324.83	323.27	324.96	324.9	324.61	324.31
311.63	312.16	311.37	312.38	313.28	311.68	311.28	312.56	312.06	312.57	313.2	312.58	312.26	312.17	312.49	313.18	311.91	311.36	312.6	312.48	312.19	312.97	313.42	314.29	312.61	311.97	312.63	311.32	312.81	312	313	312.36	312.22	312.35	311.59	310.81	311.31	312.22	313.06	312.18	310.61	311.93	311.68	312.62	312.86	312.69	311.63	312.75	312.16	312.88
317.39	318.76	316.98	316.51	316.04	317.83	316.24	317.06	316.81	317.65	317.54	317.48	316.09	317.61	316.52	317.63	316.6	316.81	317.14	316.71	316.81	316.19	318.63	318.08	317.76	316.16	317.52	317.46	317.81	316.42	316.25	317.25	316.76	317.21	315.98	315.94	317.5	317.25	317.35	317.82	317.19	317.26	316.29	318.06	316.06	316.88	316	317.21	317.46	316.2
309.83	310.21	311.66	310.91	309.22	310.68	310.5	310.26	310.58	309.67	311.94	310.46	310.55	310.89	310.32	311.79	310.6	310.56	310.58	309.74	310.74	311.45	309.93	310.13	309.34	310.46	310.76	310.61	311.32	310.21	310.86	310.51	310.01	309.46	309.78	309.63	311.39	309.62	311.27	310.71	310.48	310.87	310.42	310.17	311.68	310.77	310.28	310.81	310.04	310.7
302.79	302.55	303.77	302.42	303.35	302.64	302.81	303.81	302.83	303.26	303.45	302.41	304.04	302.8	302.48	303.46	303.63	302.36	301.03	301.99	302.92	303.18	302.28	303.02	303.41	303.2	304.15	302.75	302.95	302.94	303.37	302.3	303.07	301.92	302.72	302.83	301.92	302.31	303.58	303.53	303.28	303.12	303.11	302.34	302.43	303.39	302.78	303.01	301.93	303.68
316.48	315.78	315.41	316.56	315.44	316.59	315.7	316.31	316.22	316.83	317.15	315.21	317.31	316.15	317	315.97	317.3	316.28	317.17	317.83	316.33	316.84	317.4	317.62	316.89	317.13	316.96	315.57	316.95	317.69	315.97	317	317.08	316.39	316.11	317.6	316.66	317.62	316.6	316.04	317.02	316.28	316.75	315.7	315.37	317.2	317.27	317.22	316.4	315.81
301.93	302.39	303.04	302.73	302.35	301.78	302.08	301.86	302.28	300.93	302.29	301.72	303.8	303.89	302.13	302.55	302.51	301.92	302.12	303.13	300.69	301.87	302.09	302.17	301.06	302.97	302.44	301.78	302.84	301.81	301.49	302.53	302.55	302.39	302.23	302.32	301.84	302.19	301.83	303.17	301.02	302.24	302.5	302.93	301.93	303.34	301.81	303.09	302.51	301.97
310.01	309.42	310.1	308.57	309.82	309.44	310.5	309.52	308.78	310.66	311.54	309.64	310.65	311.45	308.98	309.4	309.19	309.44	309.46	309.74	309.72	310.06	308.54	309.47	309.75	310.17	309.73	309.71	309.65	309.17	308.84	309.96	309.86	310.47	309.27	309.29	310.32	310.37	311.22	309.08	309.94	310.92	310.54	311.2	310.41	310.05	310.93	310.32	310.9	310.35
293.78	294.56	295.84	292.67	293.63	292.76	293.58	295.04	293.76	294.05	293.93	294.15	293.73	295.68	293.35	294.34	294.23	293.75	292.96	294.49	294.31	293.42	294	294.66	294.98	294.16	293.1	294.52	294.66	294.59	293.92	294.1	293.73	293.13	294.48	294.58	293.54	293.58	293.17	294.56	293.92	293.21	294.2	294.5	293.47	294.93	295.98	293.1	294.09	292.87
301.5	299.94	302.32	299.62	300.56	301.17	301.23	300.96	301.43	300.58	301.19	301.83	302.16	300.5	299.73	301.51	301.4	301.73	301.21	301.02	301.47	300.37	301.21	300.95	301.15	300.87	300.2	300.17	301.15	300.86	301.45	301.56	300.89	300.46	300.11	302.36	301.29	300.31	301.53	301.64	300.06	301.67	300.74	301.56	301.32	300.03	302.31	301.85	300.44	301.75
295.72	294.97	296.28	295.36	295.35	296.06	295.33	296.38	294.82	294.82	294.98	293.9	296.51	295.25	295.13	296.31	294.81	294.01	295.74	294.51	295.06	295.02	296.54	294.87	295.34	295.35	295.03	295.72	295.57	295.2	295.08	294.02	296.06	294.9	294.57	295.07	294.79	294.37	294.95	293.87	295.9	294.38	295.38	295.46	294.89	295.03	295.75	294.23	294.82	296.01
319.88	319.26	320.01	318.22	319.14	319.23	318.6	318.77	320.29	319.21	319.16	319.48	318.57	319.22	321.07	319.69	319.49	317.46	320.29	319.67	320.07	319.99	320.23	318.81	319.75	321.16	319.24	320.12	317.73	318.77	320.05	318.52	318.84	319.07	319.97	318.66	319.08	319.46	318.87	319.18	320.75	320.67	319.26	319.9	320.29	320.1	319.61	318.13	319.99	319.98
328.03	327.27	328.84	328.25	327.91	327.79	328.73	326.79	328.76	327.29	328.6	327.39	328.22	327.91	328.15	328.33	328.03	328.6	328.45	327.06	328.58	327.91	328.51	329.07	328.51	328.65	327.21	328.1	327.03	327.23	327.83	326.67	327.6	328.08	326.92	326.71	327.63	328.8	327.79	327.92	329.07	327.04	326.98	327.67	329.12	326.8	328.5	327.78	327.85	328.17
310.18	309.98	311.31	309.26	309.16	310.24	311.26	310.18	309.49	310.07	309.95	309.96	311.23	308.66	310.33	309.77	309.98	309.2	309	309.33	310.72	308.59	310.41	309.22	309.79	309.23	310.58	309.15	310.28	308.61	309.65	310.77	309.78	310.7	309.32	310.11	310.47	309.35	308.87	308.96	310.54	308.87	310.8	308.26	310.15	308.69	309.46	310.42	309.71	310.24
293.97	293.46	294.66	293.74	294.63	294.55	293.09	294.25	294.56	294.58	294.82	295.57	292.96	293.7	294.38	293.89	293.01	293.23	294.96	294.96	293.24	294.56	294.43	294.19	293.89	293.99	294.56	293.94	294.05	293.61	294.55	294.2	294.06	294.64	294.18	293.04	294.31	295.49	294.1	292.72	294.77	294.09	294.2	294.77	294.66	293.82	294.59	293.99	293.17	294.43
328.97	327.1	328.62	328.63	326.89	327.06	328.49	327.97	327.37	328.67	327.92	328.52	327.86	327.59	328.37	328.9	328.21	326.66	328.28	327.74	326.44	327.92	327.86	327.98	327.77	328.45	327.68	327.64	328.31	326.75	327.99	328.29	327.11	326.96	327.86	327.47	327.82	327.38	327.89	328.01	326.92	328.39	328.44	329.1	327.67	327.42	326.41	327.61	328.5	326.69
318.32	316.29	318.97	317.47	318.93	317.6	317.17	317.49	316.9	317.58	317.11	317.42	317.32	317.45	316.79	317.17	317.02	316.45	317.06	318.3	317	316.62	316.84	317.76	317.37	316.14	316.07	317.78	318.03	317.01	317.15	316.85	316.89	318.85	316.75	316.57	316.64	316.82	317.53	316.82	316.88	317.07	316.39	318.18	317.63	317.98	316.98	317.9	316.62	317.37
302.85	303.03	300.77	299.42	300.86	301.38	299.38	300.72	301.44	300.04	300.33	301.53	300.36	300.45	301.49	300.67	300.81	300.79	300.33	300.45	300.65	300.9	300.64	302.22	300.34	300.59	301.09	301.48	300.22	301.01	300.31	300.14	301.18	301.06	301.24	301.84	300.72	299.83	300.69	301.95	300.64	300.35	300.6	299.8	301.51	301.45	301.39	301.3	300.9	301
327.17	327.54	325.89	327.06	326.21	327.13	326.5	327.03	327.4	327.36	327.29	325.28	326.45	326.83	326.38	326.33	328.61	327.23	326.1	329.18	326.05	326.6	327.74	327.91	327.2	327.28	326.8	327.63	327.42	327.25	327.52	326.65	328.55	326.66	326.29	327.38	326.89	327.36	326.37	327.17	326.56	326.06	327.4	327.91	328.73	325.86	327.02	327.43	328.28	326.82
311.82	311.38	311.66	311.52	312.22	312.59	312.3	312.32	313.38	311.69	312.96	310.7	311.5	312.69	312.26	311.45	312.47	312.05	311.3	311.8	311.8	312.58	312.53	312.86	310.64	312.13	311.22	310.47	311.53	312.23	311.1	312.89	312.52	312.42	311.77	312.97	310.9	312.02	312.74	311.26	310.45	312.03	312.36	313.38	312.22	311.79	312.64	312.05	311.96	311.57
304.97	303.99	303.81	303.85	304.33	305.39	303.79	304.16	304.9	303.46	304.33	303.74	304.67	305.43	304.84	304.57	305.11	303.46	304.48	303.68	304.04	303.79	305.22	304.03	304.73	304.51	305.37	304.05	303.75	304.12	303.96	305.01	303.36	303.38	304.62	303.69	304.17	303.62	305.17	305.04	304.44	303.69	304.28	304.03	304.85	305.13	303.83	304.35	303.07	305.35
308.22	308.77	309.69	308.89	309.17	308.09	309.26	309.9	308.02	309.37	309.28	308.53	308.46	308.82	309.49	308.53	309.06	309.44	309.76	308.65	309.44	309.58	308.49	309.51	309.28	308.27	307.73	309.01	308.55	307.67	309.39	308.16	309.91	309.09	308.77	309.56	309.41	308.5	309.45	309.33	308.38	309.47	308.71	308.73	308.29	308.76	306.87	309.99	308.63	309.4
310.12	310.07	311.2	310.27	310.14	310.94	309.28	310.63	309.88	310.39	309.21	310.7	310.41	309.94	310.61	310.97	311.04	308.9	310.53	310.6	309.46	310.53	311.08	311.36	309.94	310.14	309.4	310.64	310.65	309.54	310.95	310.62	310.51	309.84	312.24	310.46	310.83	310.16	308.9	310.44	311.83	309.7	310.65	310.76	309.95	308.87	310.29	311.1	310.61	311.76
297.76	297.97	297.36	297.14	297.06	298.81	296.29	297.71	296.44	295.98	295.39	296.65	297.11	296.32	298.24	297.54	297.76	298.59	296.25	297.34	297.07	296.28	296.2	296.98	297.54	296.06	295.78	297.19	296.52	298.32	297.87	297.09	296.33	296.45	296.35	297.05	297.08	297.58	296.77	296.35	298.15	297.74	296.97	297.61	297.49	296.53	296.07	297	297.11	296.92
313.74	313.26	313.23	314.08	314.8	312.72	314.41	314.43	314.57	314.7	314.23	313.47	313.42	312.19	313.28	315.12	312.94	312.4	315.67	312.13	314.79	313.86	313.84	312.5	314.43	314.5	313.21	313.6	312.95	313.83	313.29	314.55	314.15	313.66	314.24	313.61	314.23	313.78	314.38	315.02	314.26	314.48	313.28	313.98	313.54	314.07	315.56	313.79	314.14	313.37
311.52	310.87	312.29	312.36	310.93	311.92	312.09	310.58	311.31	312.44	310.3	311.36	312.09	311.78	312.45	312.64	312.08	310.77	311.69	311.43	310.42	310.84	310.84	310.7	312.1	311.62	312.11	311.1	310.54	312.32	310.69	310.05	311.62	311.97	311.24	312.48	312.28	311.75	311.99	312.43	310.37	311.45	311.38	310.9	311.84	312.53	311.71	310.62	311.3	311.66
328.06	325.85	327.54	328.47	327.68	328.53	328.02	328.26	326.71	328.15	328.69	328.29	327.09	327.84	327.25	327.94	327.62	327.72	327.59	328.92	327.13	327.29	328.46	328.1	327.12	327.04	327.72	327.81	328.82	328.12	328.3	327.13	327.54	328.24	327.15	327.48	327.57	328.17	327.57	327.97	327.57	327.75	326.75	327.54	328.07	327.88	328.08	327.08	328.3	328.68
317.12	317.57	317.71	316.87	317.1	317.5	317.5	318.02	316.39	316.51	317.25	317.39	317.68	316.25	317.18	317.14	316.89	316.63	318.08	318.18	317.7	318.56	317.53	317.98	317.38	317.75	316.75	318.24	317.66	318.66	316.77	317.19	317.29	317.55	317.47	316.93	317.79	317.32	317.98	317.92	317.08	315.75	315.4	316.43	317.75	317.11	317.73	317.78	315.43	316.76
308.07	307.33	308.81	309.72	308.81	308.98	308.63	309.32	308.73	309.48	308	309.46	308.78	309.41	308.66	308.64	309	307.96	310.03	308.93	308.88	308.56	309.5	308.75	308.72	310.96	308.19	308.99	308.45	308.27	308.86	308.47	308.41	308.7	310.34	308.64	307.93	308.3	308.98	309.06	309.72	307.99	308.3	308.79	309.25	308.02	309.11	307.67	307.46	309.16
296.27	295.78	297.24	297.16	296.13	296.52	295.12	297.65	297.18	297.39	296.84	295.39	296.62	296.34	297.11	297.66	296.39	297.03	296.6	296.14	296.49	296.46	296.85	297.19	295.07	297.09	295.88	296.98	297.01	297.87	297.34	297.3	296.43	296.55	296.89	296.57	296.77	295.14	297.24	296.02	297.2	297.92	297.38	297.55	296.68	297.2	297.28	297.41	296.38	295.8
304.54	306.65	306.9	305.2	306	305.43	306.92	306.57	306.73	306.37	307.1	306.8	306.03	306.35	305.97	305.06	307.17	306.1	305.97	306.07	306.2	306.33	305.04	305.57	306.47	306.2	306.61	307.89	305.32	307.05	306.43	306.89	307.25	305.99	307.35	306.08	307.18	306.68	306.46	307.18	305.23	306.68	305.49	305.92	306.31	304.92	308.11	305.4	307.22	305.82
312	312.86	311.86	312.43	312.92	313.28	311.03	313	313.05	311.63	312.03	312.59	312.3	313.09	312.09	312.66	312.31	314.03	313.38	312.54	313.01	312.75	312.13	313.17	311.5	312.33	311.83	312.7	312.17	312.47	311.36	313.4	313.68	313.32	313.02	312.31	311.88	312.38	313.05	311.02	311.76	311.67	312.08	311.68	313.91	312.64	312.66	313.29	312.21	311.99
316.13	315.19	313.85	316.53	315.41	315.24	314.83	314.18	315.37	315.27	315.9	314.47	315.69	315.5	315.51	314.9	314.96	315.97	315.86	313.7	314.33	314.72	315.59	316.9	314.37	314.78	314.26	314.12	315.48	315.05	313.61	314.61	315.08	314.33	316.35	316.5	315.5	315.33	315.4	315.23	315.03	315.19	315.33	315.38	315.25	315.13	314.12	315.18	313.03	314.96
312.45	312.68	312.79	312.29	311.85	312.23	311.42	312.81	312.57	312.3	312.72	311.85	312.06	312.36	311.97	312.34	312.41	312.78	313.98	313.06	312.56	313.56	313.02	313.6	313.16	312.51	312.51	312.9	313.11	312.26	313.14	312.79	312.42	312.54	311.87	312.55	313.35	312.07	311.92	311.92	311.88	312.54	312.98	313.04	312.23	312.52	311.43	312.66	311.94	313.08
318.25	317.17	317.47	317.85	317.89	317.09	318.37	317.52	318.71	317.49	319.88	318.47	317.23	317.61	318.11	319.09	318.87	317.86	318.69	317.65	316.96	317.71	318.22	318.17	316.87	317.38	317.94	318.18	317.64	318.31	317.7	318.29	319.38	317.94	318.05	318.47	319.28	315.82	318.26	318.42	319.62	317.7	317.9	318	318.1	318.24	317.88	317.61	319.51	318.08
304.49	307.76	307	306.94	306.42	306	305.57	306.8	305.93	305.53	306.78	307.42	305.85	307.85	306.24	306.52	305.61	306.49	305.85	306.58	305.25	305.4	305.78	306.11	306.6	306.45	306.15	307.04	306.26	306.55	305.73	306.55	306.01	307.36	307.46	305.56	306.5	305.55	306.86	306.68	305.25	306.56	306.12	305.08	305.47	306.35	306.36	305.44	306.43	306.38
304.91	305.28	304.97	304.23	304.48	305.51	305.25	304.06	305.65	303.81	304.25	305.01	303.8	304.46	304.54	304.73	304.39	306.53	304.9	305.53	304.67	305.57	305.98	305.02	304.81	304.96	305.05	304.87	303.65	304.28	303.59	304.49	305.39	305.59	304.98	305.29	303.97	304.99	305.22	304.6	304.57	304.71	304.68	305.2	305.3	304.26	304.89	306.18	304.44	305.29
303.23	302.95	301.5	303.03	303.07	303.86	303	302.85	302.49	303.76	302.22	302.26	303.33	303.04	303.31	302.97	303.42	303.26	303.6	301.99	302.12	302.8	302.81	304.09	303.2	303.29	301.99	303.68	302.71	303.58	302.22	303.86	302.71	302.2	302.73	302.47	302.77	303.17	303.28	303.54	301.68	302.9	303.4	302.12	302.9	302.81	302.33	302.02	303.27	302.68
305.23	305.14	306.53	305.82	306.99	306.51	306.01	306.86	304.93	306.56	304.83	305.38	306.84	305.08	305.55	305.58	305.81	305.55	308.08	307.07	305.92	305.43	305.39	306.37	305.58	304.91	305.95	305.69	306.05	305.89	304.8	306.81	305.57	306.46	304.56	306.61	305.47	306.61	305.85	304.75	305.38	307.52	307.56	305.33	305.89	306.34	305.88	305.08	306.46	306.96
325.08	324.38	325.04	323.59	324.51	325.05	325.26	325.49	324.58	324.14	324.89	323.49	324.78	324.99	324.55	324.67	324.92	323.74	325.3	324.3	326.03	324.27	323.9	324.92	324.89	324.1	323.64	324.34	323.24	324.61	324.4	323.77	325.18	324.45	324.91	323.85	324.9	324.18	323.92	323.66	324.15	325.13	324.13	323.57	324.65	324.91	324.21	325.32	324.03	326.35
309.18	310.36	311.1	310.11	310.1	310.55	309.13	310.61	311.19	310.45	310.77	310.38	309.54	310.31	310.51	309.88	309.76	310.53	311.66	310.5	310.69	311.32	309.7	311.83	310.51	310.27	310.02	311.09	311.4	311.24	309.97	311.45	310.02	310.55	311.92	310.35	310.61	310.3	310.28	310.19	309.93	310.16	309.32	311.31	311.1	310.59	310.97	310.11	311.23	310.15
313.06	314.49	314.31	314.69	313.95	313.48	312.53	313.31	312.47	311.33	313.34	312.95	313.2	312.43	313.5	312.44	313.49	311.94	314.38	311.67	312.99	313.21	313.69	313.72	313.22	311.41	312.55	312.3	311.9	312.98	313.61	312.26	313.42	313.12	312.97	313.05	313.96	312.95	311.07	314.06	313.24	313	313.28	313.38	313.02	312.6	311.37	311.9	312.91	312.15
316.01	314.72	315.59	315.44	315.44	315.49	315.37	316.01	315.55	314.36	315.96	315.94	317.1	315.96	315.77	315.2	316.39	315.97	315.52	314.74	314.93	314.48	315.48	315.84	315.74	316.36	314.44	315.85	315.73	316.91	316.64	315.53	315.42	315.22	316.67	316.29	316.02	316.47	314.8	314.91	316.36	316.11	315.3	315.84	315.98	314.63	316.11	315.08	315.35	316.46
327.09	329.37	327.3	328	328.89	327.15	326.9	327.64	327.41	326.8	327.1	328.47	327.52	327.72	328.38	328.14	326.85	328.33	328.26	328.93	326.75	327.28	325.69	328.6	326.89	328.16	327.07	328.21	327.75	326.93	326.41	328.22	327.86	327.76	327.82	328.78	328.44	327.87	327.64	328.42	327.66	327.83	327.33	328.17	327.33	327.49	328.35	327.59	329.28	327.72
303.74	304.91	304.3	306.07	304.33	307.14	304.32	303.82	303.33	304.72	303.83	305.09	304.01	304.5	304.2	305.02	304.46	304.8	303.49	304.72	304.19	303.59	303.82	304.89	302.66	304.12	304.16	304.35	303.83	305.3	304.06	306.13	305.26	304.72	303.56	304.12	305.52	303.59	305.08	305.63	303.66	304.26	306.97	306.03	303.99	303.2	304.88	305.01	304.87	302.87
304.08	303.7	303.96	304.55	304.58	304.06	304.81	305.85	303.1	303.89	305.45	304.89	303.45	304.56	304.35	305.05	304.13	302.59	305.9	304	304.35	304.41	303.65	303.12	304.19	304.62	303.58	304.25	305.22	304.39	305.47	303.96	304.29	304.4	303.65	303.55	305.01	304.69	304.55	305.32	304.11	304.63	304.91	305.08	303.69	305.63	305.36	305.79	303.44	304.64
318.68	320.64	319.31	318.9	319.74	319.44	320.54	320.05	318.72	319.41	318.95	320.48	319.1	320.07	320.05	319.01	319.79	319.73	320.29	319.69	318.98	320.69	319.88	317.91	319.33	319.23	318.65	318.87	318.09	318.19	319.41	319.06	320.5	318.22	319.92	320.31	319.9	319.93	318.74	319.93	319.4	319.67	318.81	320.17	318.25	319.01	319.19	320.28	321.1	319.98
304.51	305.14	305.31	304.06	303.55	304.76	304.48	304.81	304.32	304.53	304.51	303.95	304.47	304.16	304.2	305.1	304.32	305.4	304.21	304.8	304.9	304.1	305.34	303.66	304.22	304.09	303.87	303.89	305.06	304.2	304.6	303.95	303.45	303.48	304.32	304.22	303.87	304.18	305.25	304.96	303.63	303.45	305.69	305.33	304.59	304.86	305.03	305.2	304.71	303.51
325.62	325.31	324.39	325.44	324.17	324.61	325.25	326.62	324.6	323.82	326.15	326.39	324.23	324.49	325.55	323.92	325.14	326.57	324.06	325.46	325.94	324.79	325.31	324.05	324.9	324.45	324.47	325.89	324.08	325.22	326.82	325.83	325.22	325.24	326.22	325.55	324.99	324.58	326.17	325.64	324.84	325.68	325.53	325.4	326.65	324.28	325.45	323.99	326.91	324.36
308.39	308.29	308.54	308.21	311.08	309.26	308.19	308.49	308.42	309.07	308.01	308.4	309.48	308.09	309.04	309.57	309.18	306.98	308.31	307.99	309.59	308.06	308.55	308.73	308.56	308.26	308.79	309.49	307.56	308.77	310.02	307.79	308.11	309.15	308.39	308.67	309.47	307.32	308.81	308.37	308.17	308.75	308.96	310.22	309.36	309.32	307.98	308.9	307.48	309.19
304.6	306.19	305.58	304.63	305.55	304.74	305.31	305.07	304.66	305.14	305.12	306.07	306.42	305.04	304.92	305.47	304.75	303.98	304.52	305.89	305.08	305.67	305.53	304.92	304.42	305.08	304.03	305.06	305.13	305.49	305.75	305.61	304.26	304.66	306.85	305.76	304.96	305.57	305.32	304.81	305.33	305.96	305.04	306	304.87	303.84	304.54	305.6	304.18	305.44
314.51	314.08	313.49	313	314.33	314.88	315.14	314.24	313.72	314.26	313.62	313.4	314.41	314.01	313.57	314.66	313.14	313.56	312.12	312.52	315.27	313.29	314.33	314.57	313.21	313.1	314.56	313.37	313.45	313.34	314.82	313.77	313.62	313.82	314.78	313.56	314.49	314.46	313.86	313.9	313.98	313.27	314.05	314.9	314.25	314.56	313.62	314.67	313.72	313.87
303.92	302.33	303.26	303.5	302.69	303.97	303.68	303.85	304.38	303.15	304.01	303.33	303.85	304.19	302.05	304.2	302.73	303.79	303.71	303.41	304.52	303.27	303.49	303.12	302.41	303.76	302.73	303.06	303	303.47	303.98	303.78	304.09	303.25	303.24	303.99	303.77	303.73	303.38	303.63	304.46	302.94	303.59	303.43	302.94	303	304.58	304.21	303.93	303.73
318.17	317.85	318.49	318.67	317.93	318.53	318.37	317.95	318.49	319.55	319.14	317.28	317.62	317.52	318.49	317.83	316.98	319.58	317.29	318.38	319.04	317.61	317.84	317.86	318.02	317.1	318.53	318.4	317.93	317.66	318.2	317.62	319.56	318.83	317.83	319.43	319.12	318.1	317.77	318.39	318.13	317.42	317.12	317.96	319.15	317.67	318.83	317.25	318.99	318.27
301.36	301.85	301.1	301.5	300.97	300.96	301.34	301.67	299.85	300.84	301.45	300.65	301.21	300.5	301.3	301.32	301.79	301.57	301.42	300.57	301.72	302	300.84	300.42	300.6	300.85	299.84	300.21	300.67	301.75	300.93	301.06	300.63	300.4	301.2	300.91	300.98	301.15	301.45	301.91	301.55	301.92	300.97	301.42	300.71	300.57	301.93	300.18	300.29	302.65
299.6	300.12	299.29	300.96	300.02	300.56	300.98	299.14	300.89	300.45	300.14	300.67	300.49	299.08	300.69	299.73	299.84	299.61	298.65	299.78	301.58	300.39	301.42	298.46	299.31	300.38	300.13	299.22	300.01	299.48	300.72	299.53	299.38	300.06	301.63	300.53	298.76	299.48	298.48	299.75	300.94	300.45	300.35	299.11	299.67	300.31	299.4	300.21	299.71	299.86
317.97	317.72	317.17	317.41	318.59	319.01	317.98	317.01	318.59	318.27	318.75	317.98	318.21	318.17	317.07	319.19	318.01	318.84	319.11	317.97	318.44	318.55	319.18	318.02	319.07	316.78	318.45	317.71	318.62	318.06	318.09	317.4	317.77	318.76	317.73	318.51	317.47	318.5	318.2	317.92	316.97	317.79	318.49	318.02	319.19	318.28	317.9	317.77	318.2	318.27
312.21	311.17	311.54	312.7	310.81	311.03	311.05	310.74	310.59	312.05	312.13	311.74	312.03	311.24	310.95	311.41	311.08	311.73	311.32	311.41	311.95	312.1	311.41	311.71	310.49	312.5	310.28	310.18	312.2	311.89	311.73	311.97	312.79	312.65	310.47	310.66	311.76	313.05	311.44	310.9	311.23	311.97	311.08	312.73	309.96	311.02	310.56	311.46	311.05	311.12
300.67	300.51	300.31	300.41	301.38	301.33	301.07	300.08	301.22	300.99	301.16	300.16	301.7	300.98	301.98	301.07	300.05	301.15	301.57	299.46	300.4	301.49	301.57	300.58	301.19	300.65	301.41	300.28	300.38	301.92	301.63	301.4	299.81	301.97	302.03	300.95	301.48	301.58	301.21	301.03	300.72	300.35	300.85	300.38	300.32	301.01	300.56	303.21	301.5	300.57
312.41	313.08	311.9	311.5	312.46	313.03	313.92	311.92	313.86	311.55	311.78	311.94	312.79	312.78	312.83	313.5	312.46	312.93	314.44	312.46	313.31	313.34	312.32	313.49	313.09	313.38	312.47	312.82	312.04	311.56	313.29	312.56	313.16	312.53	313.02	311.81	313.34	311.78	312.2	313.35	312.75	313.22	313.02	313.67	313.21	310.97	313.24	312.79	311.82	312.55
317.54	318.53	318.14	317.9	318.74	318.3	316.97	319.2	317.62	318.39	317.96	318.03	318.59	318.82	318.43	318.66	320.33	317.55	318.29	320.21	317.93	317.59	317.25	318.12	318.17	318.78	316.89	317.15	317.39	318.86	318.35	318.3	317.56	318.83	318.25	317.25	318.77	318.8	318.57	317.71	317.97	317.57	319.22	318.44	317.63	318.37	318.36	316.84	319.54	316.64
307.29	307.26	306.48	306.39	306.55	307.05	306.72	305.96	307.03	305.58	306.86	306.8	305.71	306.02	305.54	306.21	306.52	306.05	306.68	307.14	305.93	306.31	305.9	306.33	306.56	306.4	306.53	304.98	307.63	306.97	306.95	306.63	306.99	306.7	306.47	305.4	306.01	305.86	305.16	307.31	307.1	305.95	305.58	305.87	306.85	306.19	307.23	307.75	305.68	307.06
305.87	305.44	306.01	306.14	305.65	305.27	305.92	305.64	305.77	305.5	306.32	305.74	306.67	305.37	305.17	307.28	305.17	306.07	305.76	306.69	304.99	305.04	306.9	306.28	306.06	306.71	305.06	306.72	306.45	306.47	305.53	306.33	306.79	305.97	306.54	305.48	306.18	306.29	305.02	307.27	306.31	306.27	306.57	305.81	304.82	306.17	306.48	306.09	306.15	306.3
306.77	305.3	306.68	305.74	306.39	305.63	306.86	305.35	305.87	306.17	306.39	306.04	306.39	307	306.57	305.71	305.93	305.67	306.45	306	306.43	306.62	306.15	305.35	305.02	305.49	307.13	306.87	306.45	306.81	305.88	306.2	306.63	306.5	305.95	307.2	306.62	306.35	304.88	308.29	306.93	305.09	306.88	304.82	307.35	306.54	306.47	306.65	307.18	306.34
303.23	303.23	304.79	304.87	303.47	303.21	304.55	302.91	302.95	304.53	303.39	302.7	303.78	303.67	303.51	304.46	304.28	304.19	303.31	304	304.54	303.29	303.07	303.75	304.38	304.02	303.84	303.81	303.4	304.01	304.39	303.74	305.3	303.96	304.21	304.11	304.13	304.43	303.49	303.75	304.75	304.03	303.74	304.63	303.54	304.22	304.73	304.6	302.33	304.14
311.41	313.67	313.22	312.45	313.23	312.56	312.77	312.28	312.79	312.38	313.24	312.88	314.36	313.22	314.03	313.11	314.14	312.76	311.68	313.83	312.05	313.85	313.92	312.85	312.97	312.1	313.09	313.06	313.66	313.18	313.95	313.12	312.61	313.02	312.44	312.43	312.71	313.75	313.04	313.96	313.94	313.19	313.12	312.16	314.34	312.03	312.71	312.69	313.67	312.63
309.23	309.77	310	309.28	309.84	309.58	309.59	309.24	309.96	308.89	308.64	308.65	309.12	309.84	310.37	309.89	309.8	308.71	310.12	310.59	309.5	311.13	308.21	310.19	311.14	309.25	309.89	309.16	309.4	309.93	310.16	311.35	310.14	309.15	308.82	310.16	310.53	309.31	310.47	309.41	309.75	309.4	310.12	309.68	309.16	310.72	308.94	309.99	311.15	308.76
[truncated: 150 more columns]
