# Supplementary material for: Genetic dissection of main and epistatic effects of QTL based on augmented triple test cross design
Source: PLoS One. 2017 Dec 14;12(12):e0189054. doi: 10.1371/journal.pone.0189054 (PMC5730204; doi:10.1371/journal.pone.0189054)
Supplement: S9 Supporting Information — (ZIP) [file pone.0189054.s009.zip › z5_300_0.8_5.csv]

312.55	312.24	314.52	313.05	310.43	314.15	313.5	314.6	312.58	313.34	314.24	313.48	311.69	312.06	313.32	315.12	313.59	313.78	312.76	314.78	312.93	313.12	313.77	314.22	312.13	312.94	313.12	311.98	313.42	313.85	314.07	312.62	313.46	312.07	312.5	313.98	312.46	311.9	314	311.77	315	312.62	312.79	312.43	312.99	313.35	314.49	313.6	313.25	313.75
317.23	317.12	317.74	319	316.53	317.33	317.62	319.49	317.91	318.89	319.57	319.38	318.03	319.39	318.48	319.06	319.94	318.68	318.15	319.08	319.07	317.75	318.99	318.58	317.57	319.08	317.96	317.79	318.18	316.91	317.89	317.36	317.94	319.74	319.58	317.71	317.81	318.37	317.01	318.33	317.53	316.86	319.05	318.58	317.46	317.44	319.2	317.97	319.29	318.55
313.96	310.93	313.92	312.5	312.64	313.21	312.4	311.93	310.05	313.41	312.94	311.93	311.54	312.38	312.68	311.19	311.26	311.26	311.6	312.16	313.05	311.6	312.7	314.46	312.96	312.33	310.64	312.6	312.88	310.7	313.51	312.76	312.78	313.14	310.74	311.44	313.27	312.48	313.21	311.83	312.33	311.8	312.35	311.98	312.93	311.11	312.9	310.48	311.15	311.95
302.53	302.34	303.44	303.99	302.88	303.05	303.2	302.4	302.07	302.6	300.74	302.91	302.61	300.14	302.15	304.05	303.7	302.39	305.1	303.39	301.58	304.31	303.48	303.6	302.96	305.15	303.15	303.99	303.24	302.63	302.58	303.13	302.22	303.95	303.31	302.41	302.3	303.22	303.24	304.57	302.73	303.99	301.88	303.84	301.74	303.63	303.04	301.64	302.16	302.26
302.34	303.99	301.99	302.05	302.9	303.23	303.51	302.44	303.82	302.28	304.78	303.42	305.01	303.78	302.54	303.46	303.17	302.01	303.38	302.64	304.54	302.52	301.89	304.88	304.21	303.73	304.23	301.75	302.5	304.17	304.19	302.51	303.91	303.93	303.99	301.14	303.41	303.91	303.89	301.89	303.69	302.61	302.26	302.82	300.52	303.55	303.94	303.41	302.18	303.49
293.64	293.28	294.04	294.16	294	294.08	293.62	294.46	292.15	294.64	293.28	295.08	294.17	292.63	294.4	296.19	294.12	293.29	294.06	291.67	293.31	292.5	295.13	295.55	294.56	295.48	294.01	293.74	293	294.38	294.33	293.23	293.04	296.4	294.83	292.73	293.63	294.57	292.62	296.56	292.69	294.63	293.03	294.67	294.79	295.61	295.49	296.61	294.35	293.96
315.67	314.17	312.31	315.19	314.68	316.43	314.57	314.72	315.41	313.88	315.13	314.53	313.98	314.38	314.77	315.49	314.6	315.2	314.86	315.03	314.24	315.78	314.22	314.16	315.59	314.34	314.38	314.31	314.72	315.29	313.92	314.9	315.77	313.71	315.12	315.1	316.34	314.43	314.99	315.26	313.91	314.61	315.03	312.14	313.51	315.34	316.49	315.45	313.62	313.4
303.79	303.3	301.8	302.09	301.08	301.84	303.34	302.77	302.15	301.35	302.19	300.56	302.01	302.42	302.9	301.95	303.03	305	302.96	302.13	301.32	301.01	302.3	301.82	303.73	302.47	302.37	300.66	302.88	301.01	302.06	303.2	301.27	303.71	303.44	302.51	304.67	298.67	302.23	302.08	302.38	300.8	304.25	302.4	301.38	303.51	303.05	303.37	302.14	300.98
316.81	317.47	319.42	317.77	318.06	315.72	317.58	317.03	318.85	318.66	316.23	317.22	317.35	316.3	316.06	317.55	317.27	316.62	316.3	317.16	318.01	318.31	316.97	319.46	317.59	319.2	317.26	317.67	315.78	317.13	317.05	317.28	316.18	318.16	318.65	315.15	317.56	320.07	318.53	316.73	318.05	318.38	317.23	318.64	315.66	318.02	317.73	315.78	319.43	317.91
313.7	313.86	312.77	313.42	313.77	314.92	313.58	314.39	313.96	315.12	312.74	314.2	314.67	315.31	312.66	316.56	314	313.5	314.18	313.62	314.4	312.66	314.34	313.63	314.98	313.13	313.92	314.43	315.63	313.39	314.45	312.59	316.88	314.84	314.18	313.68	314.08	313.25	312.4	314.17	313.72	313.84	314.17	313.15	315.56	314.11	313.22	313.95	313.69	314.91
318.05	318.61	318.92	316.3	317.56	319.54	317.33	319.09	315.69	318.66	319.43	319.12	319.7	319.16	316.26	318.61	318.15	317.6	318.47	318.93	317.35	316.21	316.85	318.39	318.42	319.86	316.65	317.16	319.98	318.88	319.53	316.56	318.89	319.9	318.09	317.99	317.61	318.26	318.63	318.94	318.05	319.24	319.51	316.87	319.32	318.97	318.63	318.62	317.79	318.31
308.63	306.5	307.39	308.12	307.69	307.03	307.78	308.01	305.5	306.75	307.08	305.99	309.05	307.43	306.35	308.07	309.2	307.57	306.67	308.29	306.72	308.06	305.98	306.78	309.13	307.59	307.66	308.42	307.09	307.99	307.16	307.31	307.89	307.81	308.15	304.13	307.59	306.53	306.49	307.49	308.9	306.99	307.05	308.01	308.46	307.22	307.65	307.95	305.91	307.24
293.24	292.54	293.93	294.85	293.04	293.75	294.33	293.56	294.22	294.68	294.34	295.3	295.47	294.39	294.89	292.87	294.83	293.98	294.44	294.94	293.54	294.49	293.29	292.56	293.54	294.05	294.17	294.55	295.67	294.7	293.42	292.52	293.39	293.48	293.23	294.05	295.16	294.71	294.09	294.91	294.64	294.95	294.12	293.27	294.34	294.05	292.47	294.31	292.09	293.56
318.6	318.41	320.01	318.18	319.98	319.07	319.37	317.61	318.48	317.97	319.22	318.93	319.31	316.95	318.34	317.64	316.34	319.01	319.05	318.33	318.27	318.56	317.58	317.78	317.43	318.68	317.34	317.1	318.24	317.57	318.09	316.74	319	319.32	317.92	319.65	317.9	320.51	318.49	316.99	319.94	318.89	320.44	318.19	319.61	319.02	318.39	318.19	320.1	319.44
314.79	316.38	314.82	315.31	315.21	315.07	316.17	314.99	314.76	318.05	315.88	315.59	313.28	314.9	315.3	316.06	314.97	315.93	317.14	313.85	316.23	316.2	316.73	316.22	316.21	315.37	317.98	316.04	315.51	316.3	315.14	318.52	314.61	314.45	313.48	315.15	315.89	316.15	315.84	314.09	315.85	316.47	315.59	313.51	316.26	316.38	316.16	317.11	316.31	317.75
298.45	298.83	297.26	301.73	299.79	298.53	300.61	301.47	299.98	301.67	301.04	300.6	300.27	300.09	300.41	299.6	299.29	301.3	299.53	300.47	299.7	299.74	300.44	299.5	300.03	299.86	299.91	300.48	300.18	300.53	300.65	299.85	299.49	298.22	301.3	301.88	301.03	299.79	298.28	299.55	301.74	298.61	299.42	298.42	300.31	300.25	300.94	299.28	299.77	298.55
315.84	315.8	315.39	313.47	314.89	315.11	314	314.57	313.64	315.21	316	313.77	316.24	314.23	315.66	313.64	314	317.17	315.11	314.54	314.59	314.02	315.55	314.23	315.62	315.88	314.9	314.79	315.46	315.93	313.79	314.73	315.28	315.79	314.53	313.82	314.37	315.6	315.49	314.88	314.2	316.03	316.03	313.72	314.06	314.94	315.4	313.2	315.59	312.61
294.43	293.45	294.08	293.47	293.81	293.29	294.28	293.64	294.56	296.53	293.46	294.18	295.13	294.95	293.65	294.72	294.56	293.88	295.23	292.99	293.58	292.4	292.49	291.72	295.37	296.37	295.3	293.44	295.6	292.16	292.18	293.7	294.12	294.09	294.16	295.22	294.72	291.95	293.88	295.56	294.29	296.01	293.24	294.01	293.33	296.52	294.63	294.72	294.6	293.44
326.37	323.5	325.46	325.01	324.07	324.71	323.97	325.82	324.37	325.19	325.11	325.6	324.86	324.62	326.07	324.45	323.87	323.49	325	326.06	324.96	324.55	324.65	323.12	324.8	323.31	324.94	324.14	325.33	324.99	323.62	323.39	325.04	325.01	325.2	324.54	325.86	323.68	325.64	325.27	326.11	324.57	324.44	323.71	325.94	325.95	323.48	326.84	326.53	324.68
312.61	311.97	312.45	311.98	311.11	313.27	311.65	310.98	311.47	311.43	312.82	311.4	312.48	312.66	313.69	311.13	311.37	313.19	310.6	313.21	312.95	313.09	313.84	312.88	312.09	311.92	312.73	311.58	313.42	312.48	313.07	312.15	312.58	312.79	311.37	310.74	313.15	312.64	310.83	311.23	310.68	312.06	311.49	311.18	311.49	310.69	312.27	312.12	312.27	312.95
313.98	312.23	313.45	311.85	313.46	312.72	310.74	314.15	312.65	313.13	314.3	315.28	313.04	312.4	313.77	313.5	312.73	312.8	312.35	311.72	313.44	312.53	313.63	315.46	311.1	314.1	313.64	312.27	312.82	313.63	312.65	313.98	312.12	312.37	313.56	312.18	312.09	313.92	311.44	312.52	313.79	312.99	312.5	312.68	313.57	312.61	310.49	312.65	313.8	313.17
311.89	311.65	311.83	310.16	309.37	311.04	310.11	310.92	309.69	309.61	310.26	310.65	309.45	310.76	310.48	309.38	309.76	309.89	310.26	309.29	310.3	310.56	311.19	311.53	310.8	311.16	309.26	311.39	309.69	311.91	312.18	310.9	309.11	310.78	308.9	312.4	310.33	310.27	310.67	310.94	310.16	310.16	309.47	311.01	311.74	309.65	309.86	309.2	310.8	309.85
325.96	323.54	324.16	323.37	323.64	324.08	323.56	323.96	324.91	325.87	322.39	322.93	322.31	323.69	324.22	324.7	323.61	325.09	323.73	325.5	325.07	324.58	324.93	326.31	325.46	326.12	324.3	326	325.01	323.45	326.32	325.71	325.96	324.76	324.46	325.12	324	326.46	323.24	324.09	324.45	323.63	324.57	325.43	325.25	324.97	325.47	327.45	324.95	326.43
313.17	314.04	315.68	316.26	314.11	313.51	314.04	313.36	314.36	313.89	313.1	313.3	312.4	313.86	313.4	313.89	310.9	314.69	312.84	313.81	314.17	312.45	314.07	314.44	312.32	313.55	315.09	315.23	315.09	314.46	313.25	312.62	311.93	314.3	314.93	311.96	310.62	312.93	313.41	313.62	313.3	315.19	313.03	313.21	316.12	313.28	315.2	312.52	315.07	313.4
305.44	303.65	303.16	302.49	303.99	303.25	303.41	303.16	304.17	304.49	304.07	303.12	305.52	304.18	304.38	303.23	302.82	304.99	304.32	302.4	304.52	303.72	302.83	304.44	304.3	301.94	302.3	306.34	305.05	302.91	303.01	304.27	303.22	304.21	303.24	302	304.12	305.25	305.9	305.28	304.48	303.11	305.74	304.21	304.6	304.14	305.43	302.67	304.31	305.03
315.73	315.55	313.6	313.19	315.28	314.14	313.81	314.04	315.47	315.19	314.64	314.28	315.81	313.2	314.78	314.58	313.47	315.07	314.46	314.48	314.7	313.4	317.47	315.32	315.04	314.49	313.94	315.1	314.77	314.63	314.77	315.26	313.99	315.35	315.14	313.48	314.74	315.19	314.73	315.34	314.61	314.68	316.21	316.82	315.05	315.81	314.8	315.26	315.69	315.33
307.83	308.68	306.98	307.09	309.68	308.3	307.97	306.81	309.26	307.31	307.04	304.99	307.74	307.34	306.79	307.59	307.96	308.71	308.32	306.94	307.94	307.43	307.62	308.14	307.14	308.76	306.76	306.31	307.17	305.8	310	306.84	306.11	308.7	306.65	308.28	308.23	306.66	307.01	307.81	306.99	305.88	306.62	308.92	308.41	306.37	307.38	307.52	306.43	308.2
315.09	314.45	313.39	313.55	312.42	311.15	312.18	313.46	313.28	310.86	312.9	313.82	312.62	312.06	311.19	313.3	311.79	311.19	312.97	312.03	312.34	312.78	309.85	311.91	312.22	312.65	313.88	313.5	314.4	314.53	310.49	312.11	312.72	312.88	312.94	312.41	312.19	312.64	311.92	312.23	313.92	313.79	313.03	312.67	313.48	314.05	312.13	311.49	311.23	312.95
318.88	318.33	317.69	318.4	318.67	317.95	317.48	317.68	319.26	317.58	320.32	318.96	319.18	319.09	318.27	317.81	320.76	318.87	318.44	317.59	318.76	319.43	319.73	318.74	318.1	319.11	319.59	319.03	319.29	317.75	319.05	319.76	316.84	316.78	318.62	318.94	319.62	317.7	320.28	318.49	318.82	317.78	318.83	318.73	317.7	317.9	316.61	318.41	317.83	318.06
301.77	304.9	302.59	303.87	304.76	303.55	303.47	303.01	303.29	302.21	302.67	303.69	303.54	302.46	303.18	305.42	303.11	303.93	303.34	304.26	303.64	303.73	302.26	301.79	302.28	304.02	303.86	304.82	304.18	302.73	301.57	302.74	302.63	304.52	302.8	303.31	303.22	302.26	303.99	303.02	303.74	302.29	302.66	303.6	302.41	302.69	304.19	302.46	302.78	303.78
316.84	318.58	317.27	316.86	317.02	316.89	317.25	316.73	315.21	317.31	317.12	315.57	316.69	317.99	318.46	317.81	316.72	316.61	316.29	317.09	316.5	317.44	318.24	317.71	317.61	316.24	317.01	316.82	318.55	316.85	317.19	316.6	317.64	316.88	316.39	315.28	320	316.06	317	316.38	316.74	317.59	319.64	318.61	317.19	316.01	315.14	316.66	317.01	318.36
300.63	300.74	300.48	300.14	299.87	299.35	300.5	298.34	299.89	300.91	300.81	301.74	299.18	299.1	301.25	300.77	300.54	299.22	300.58	299.97	300.27	300.04	300.29	299.89	301.6	300.09	299.83	300.07	299.62	300.28	300.85	299.63	300.28	299.81	300.63	299.38	300.96	301.11	299.2	298.51	299.67	300.39	300.89	299.41	300.28	300.73	301.28	299.92	299.56	297.86
316.34	316.64	315.45	314.58	314.42	314.52	314.47	314.94	315.17	315.21	316.38	315.56	316.18	315.72	314.86	316.59	314.14	315.65	315.08	315.02	315.81	315.56	316.69	314.75	315.15	316.23	315	314.52	316.9	315.54	315.05	314.82	314.99	314.24	316.35	315.77	314.99	315.41	314.79	316.15	314.57	315.78	318.57	316.36	314.02	314.83	316.16	316.46	316.62	315.15
312.98	314.36	314.11	312.64	312.54	313.24	314.69	312.98	314.22	313.76	314.3	313.71	313.65	313.66	315.69	313.4	313.27	315.5	313.61	313.43	315.01	314.79	314.11	314.4	313.73	313.02	315.39	313.61	312.16	313.8	314.26	314.65	314.85	313.55	314.8	313.93	313.9	315.06	314.59	316.33	315.55	315.33	313.79	313.98	315.28	312.92	312.96	311.83	312.7	315.15
305.37	302.17	301.68	303.67	303.83	304.26	305.44	303.57	302.23	302.2	303.44	303.87	303.19	304.7	304.19	300.57	304.56	303.21	304.57	302.18	305.2	304.64	303.93	304.48	303.8	303.93	302.73	303.91	304.53	303.91	304.87	304.19	302.5	303.41	303.62	305.11	304.96	303.82	304.16	306.15	301.91	305.36	304.07	303.91	304.14	303.74	305.75	303.63	304.32	305.26
305.61	306.82	306.36	306.23	305.36	306.57	306.59	306.67	305.66	305.98	307.21	307.03	306.01	307.59	305.89	305.35	305.57	305.77	306.35	307.29	306.19	305.39	306.99	305.78	305.66	305.93	306.77	305.78	306.67	305.71	307.41	305.74	307.49	305.34	307.87	305.6	307.38	308.37	306.71	306.84	306.72	305.41	305.81	305.81	308.84	307.95	305.23	306.76	305.42	305.48
311.94	310.88	311.85	311.74	313.53	313	312.66	311.84	312.31	311.85	312.71	313.27	311.13	310.68	311.36	313.37	312.54	313.14	310.83	312.53	312.16	313.79	312.31	312.53	313.2	313.3	309.9	313.12	314.16	313.31	311.84	311.13	311.56	310.85	311.17	312.89	312.33	312.81	312.33	312.15	312.53	311.52	312.09	313.12	310.29	310.87	312.46	310.19	311.64	311.36
325.93	328.6	327.58	326.83	326.2	324.66	326.28	328.34	327.15	326.77	328.08	327.83	327.24	327.34	325.68	327.97	325.22	328.74	326.66	326.23	326.22	326.12	329.09	326.13	327.29	328.37	326.94	329.12	327.87	328.22	326.92	326.78	326.11	327.33	328.95	325.64	328.84	327.31	327.2	325.4	327.47	327.84	328.24	329.62	327.9	327.98	329.76	325.53	327.77	326.49
301.67	302.74	302.95	301.51	303.03	302.64	303.45	302.43	301.66	301.82	300.12	302.45	301.4	303.68	303.87	301.28	301.18	302.05	302.78	302.75	303.69	302.97	302.53	302.86	302.16	302.55	302.47	301.28	302.68	303.48	300.51	302.59	301.6	304.34	304.63	302.25	302.73	302.17	302.39	301.79	301.2	302.35	302.88	301.4	302.47	301.06	304.4	301.14	301.27	303.25
313.71	314.43	311.55	312.92	313.58	313.8	315.06	313.48	313.5	313.3	313.41	313.06	312.99	314.2	312.34	314.3	313.11	314.04	313.29	315.56	313.22	312.96	312.92	315.48	311.29	312.42	311.68	312.77	312.68	313.85	312.92	314.78	312.91	313.64	315.09	313.01	313.01	312.08	311.63	312.94	313.42	314.11	311.67	313.24	312.25	314.08	314.36	312.06	312.16	313.74
302.06	301.87	304.12	301.41	302.74	303.41	303.87	302.15	305.3	303.43	302.01	302.09	302.87	301.26	304.06	301.91	302.28	302.79	304.29	303.56	303.65	304.12	302.31	301.04	302.74	300.79	302.8	302.58	302.82	304	303.01	302.89	302.71	303.83	302.69	301.9	303.61	303.04	302.15	304.49	303.8	302.77	299.72	304.94	303.06	304.05	301.27	301.58	302.22	301.69
304.11	304.53	303.42	304.36	302.97	302	301.41	305.27	301.7	304.52	304.5	302.27	302.57	304.58	303.75	302.88	302.74	301.38	303.1	305.7	302.83	303.5	303.98	303.79	303.55	301.57	302.58	303.31	300.46	303.66	302.34	304.53	303.89	304.41	303.92	302.13	303.17	305.35	304.84	302.12	304.26	304.01	303.51	304.03	301.08	303.52	303.9	303.64	305.69	303.77
307.88	308.66	306.19	306.86	307.72	307.17	308.98	307.84	306.86	307.87	307.75	306.18	306.63	306.88	308.47	306.91	306.98	307.5	307.06	307.39	307.26	307.1	307.25	307.23	308.01	306.75	307.3	308.23	306.56	306.93	307.4	307.63	305.84	307.84	307.51	307.94	306.18	307.38	305.29	307.06	306.85	305.29	307.17	308.37	306.08	307.53	307.85	305.96	308.37	306.68
317.7	318.42	317.82	316.9	318.19	319.66	317.23	318.47	318.11	319.88	319.98	317.19	318.95	319.29	319.78	318.44	319.83	317.69	317.47	319.52	317.93	318.28	317.84	318.39	317.1	318.54	317.92	317.71	319.09	321.04	317.51	319.79	317.59	317.87	318.16	319.12	318.17	316.89	317.45	318.17	317.75	318.1	319.35	319.99	316.96	319.45	318.42	320.81	319.71	318.78
319.66	320.07	319.76	319.58	319.59	319.8	318.18	319.38	320.42	319.95	320.15	320.16	317.57	319.04	319.91	319.16	317.48	320.1	319.8	316.81	319.27	320.64	317.84	319.73	318.79	318.55	319.86	318.13	319.91	319.61	319.98	319.11	318.2	318.33	318.84	318.17	318.01	319.32	320.39	318.6	319.09	320.01	320.1	319.48	318.21	321.24	318.97	320.05	320.77	317.85
307.42	306.66	307.66	307.98	309.08	308.03	307.89	306.79	307.95	306.89	306.62	307.02	306.54	307.5	306.83	305.94	308.83	305.67	307.84	306.97	307.33	308.31	307.33	307.87	305.54	306.08	307.43	306.12	309.05	307.61	306.65	307	305.13	306.88	305.95	307.51	307.94	308.97	307.19	308.44	305.88	307.67	308.8	306.35	306.73	309.92	304.95	307.03	307.24	307.79
306.53	308.66	305.53	306.85	306.15	305.16	304.93	308.07	306.29	307.15	307.28	305.3	304.34	307.08	306.76	308.9	306.28	307	305.51	306.3	305.93	304.56	305.62	305.76	306.27	306.05	305.66	306.6	304.15	305.65	307.03	306.69	304.98	306.66	306.76	307.5	303.86	306.74	306.64	306.69	305.57	306.13	306.42	305.72	306.81	306.3	305.72	305.74	306.24	303
309.43	309.59	311.12	312.41	311.86	310.76	311.01	311.17	309.36	312	310.92	309.73	309.48	311.29	310.42	311.57	311.12	311.8	310.74	310.58	311.07	310.04	308.98	311.65	310.5	311.03	310.53	310.3	309.75	309.96	312.38	309.8	310.17	310.33	310.42	310.3	309.5	311.05	310.76	311.52	310.35	309.49	311.35	310.83	310.52	311.6	310.49	311.11	309.05	309.85
303.96	303.58	302.73	306.6	302.71	304.31	303.92	302.95	304.6	303.84	303.56	302.6	304.05	305.7	304.57	304.19	305.66	303.86	305.25	303.28	306.09	303.78	302.67	305.67	305.79	303.96	304.34	306.29	303.66	305.4	305.2	306.25	304.57	305.63	304.06	303.42	304.88	303.09	304.57	303.86	304.23	304.33	305.11	305.05	306.22	308.6	303.6	305.19	303.67	305.59
305.6	303.22	305.22	305.66	303.17	306.71	304.24	303.66	305.43	304.2	304.49	306.31	304.03	305.65	303.63	304.05	304.43	303.38	305.53	304.16	302.39	305.78	305.37	303.71	304.99	305.06	304.95	305.83	304.45	304.58	304.28	305.75	304.23	303.91	303.41	304.02	302.51	306.59	304.08	304.45	304.6	306	304.83	304.12	303.83	305.51	304.39	304.09	304.17	305.77
320.61	319.46	320.37	320.58	319.03	318.67	319.74	320.09	320.92	317.1	319.88	318.71	319.19	318.05	318.34	320.12	318.88	320.89	317.63	319.94	319.1	317.13	319.09	320.72	319.49	318.66	319.35	315.74	319.15	316.91	319.85	319.56	319.37	319.88	317.89	320.59	320.63	318.52	319.41	318.54	317.67	321.41	319.44	320.11	318.03	320.06	318	320.13	319.59	319.58
325.58	324.92	324.29	323.99	325.53	325.47	324.96	326.94	325.14	322.33	325.27	324.49	324.98	323.59	324.45	324.7	324.26	325.35	324.68	325.4	324.18	322.54	323.87	322.81	326.28	322.53	325.42	325.55	323.57	324.27	323.8	324.53	324.83	324.13	322.65	323.86	324.25	324.19	324.33	322.6	322.73	323.27	322.85	324.61	323.69	323.58	324.27	324.7	324.59	324.34
305.27	305.76	305.7	304.97	303.84	306.2	309.16	304.42	306.45	304.28	305.23	306.7	307.09	305.11	303.78	306.36	305.18	304.13	306.04	305.28	303.75	305.55	304.85	304.51	304.76	306.06	306.83	306.01	305.85	304.8	304.26	305.3	306.05	304.69	305.35	304.61	308.06	304.56	307.34	307.28	306.72	307.82	305.45	306.1	305.49	306.87	305.42	305.64	305.16	306.64
312.9	314.41	311.05	310.28	311.55	311.21	310.91	310.54	311.03	309.8	312.28	310.26	311.16	311.46	313.17	310.25	311.45	308.56	311.52	312.04	311.68	311.91	311.1	310.97	309.98	311.49	311.26	311.73	311.08	310.29	312.02	312.56	312.1	311.3	310.6	312.75	311.54	311.91	311.04	311.24	310.96	311.17	311.19	310.28	311.99	309.63	312.17	310.74	310.36	311.43
317.06	316.55	317.85	316.06	317.21	316.5	317.44	315.97	318.63	316.92	316.25	316.89	316.01	316.81	314.95	318.26	316.11	316.61	315.86	317.81	316.68	318.12	317.62	315.6	318.33	315.62	316.44	315.18	318.32	317.18	319.31	317.13	316.56	316.7	317.11	317.66	316.3	316.31	316.21	317.73	315.56	316.84	315.63	316.94	316.89	315.34	317.83	317.8	316.02	315.63
299.99	300.23	300.93	300.02	298.87	302.76	301.08	301.93	301.92	300.26	301.32	300.78	301.41	300.77	300.5	299.09	299.99	301.76	300.72	299.05	301.76	302.22	299.86	301.71	301.15	300.24	299.5	300.91	301.03	299.96	302.41	301.41	299.37	299.02	302.02	301.9	303.12	302.05	301.57	302.53	300.86	301.9	301.95	300.02	300.76	300.29	302.09	299.21	301.79	300.1
328.28	327.06	327.92	328.13	328	328.39	329.01	329.94	329.87	329.09	329.46	328.86	328.48	327.12	328.33	327.7	327.1	327.99	327.23	328.6	328.15	329.5	329.99	328.22	328	327.82	328.03	328.73	328.02	329.76	328.23	331.1	329.42	329.1	327.84	328.55	328.44	330.84	327.23	328.11	327.26	328.66	328.38	326.01	329.47	327.68	330.28	328.23	329.7	328.23
316.92	315.61	318.02	315.06	318.11	316.69	318.22	318.74	317.4	317.28	318.08	317.05	315.84	317.93	315.86	317.69	317.3	317.45	315.54	316.47	317.51	317.22	317.43	317.09	317.41	315.43	316.23	317.33	315.99	319.43	318.09	316.83	316.88	316.8	317.37	315.94	317.36	317.55	317.09	318.65	318.18	316.86	316.35	316.75	316.68	316.71	316.96	316.43	315.61	315.81
305.3	304.51	304.4	305.82	304.42	304.75	305.46	305.04	304.72	305.91	305.47	304.27	305.63	303.87	306.44	304.58	304.23	306.94	304.28	305	304.73	304.48	305.83	306.21	306.76	304.75	305.36	307.66	307.68	302.88	305.83	306.39	304.52	304.39	305.31	304.88	304.64	305.24	304.41	306.01	304.03	304.95	305.9	304.13	305.98	303	304	306.76	304.71	304.66
316.33	316.55	316.67	317.25	316.38	317.22	316.42	317.93	315.75	315.77	317.89	317.03	316.5	315.91	315.39	317.25	315.98	316.3	317.48	317.15	318.16	317.92	316.16	316.13	317.51	317.76	317.84	318.36	319.4	317.96	319.87	316.66	317.11	317.63	315.36	317.55	318.02	315.08	317.74	317.21	317.8	316.75	314.45	316.21	316.21	318.03	316.18	317.64	317.32	315.36
304.75	305.92	306.51	306.48	305.84	305.25	305.77	306.19	306.05	306.34	305.06	306.3	307.32	306.7	306.38	304.95	307.15	307.17	306.15	304.59	305.42	305.82	305.95	307.07	306.66	307.01	305.11	306.75	305.91	306.68	306.54	307.37	306.48	305.89	307.77	303.95	306.42	304.88	305.32	306.63	305.38	306.33	307.29	306.52	306.04	307.1	306.28	306.2	304.27	307.62
302.25	304.36	302.49	302.21	302.45	300.56	301.19	301.54	301.47	302.77	304.01	303.68	302.42	304.67	302.01	301.59	303.28	303.46	302.06	303.31	302.99	303.02	302.81	303.02	303.3	303.32	301.18	301.75	302.98	303.26	301.96	303.04	302.75	301.55	303.01	303.48	300.97	302.54	301.89	302.58	302.36	300.55	302.93	302.39	300.31	300.82	302.72	302.54	302.75	302.77
317.19	317.86	316.06	316.82	315.47	315.4	315.59	319.87	317.08	316.27	316.74	315.67	317.03	316.87	315.81	317.57	316.79	315.63	317.61	316.05	316.56	317.61	316.91	317.63	317.92	316.54	316.69	315.28	317.67	317.34	316.91	315.76	315.95	317.29	317.77	315.67	318.69	317.47	315.07	317.49	318.17	315.93	317.09	316.88	314.91	316.33	317.51	317.79	318.17	315.99
303.88	304.92	302.81	303.03	304.12	304.99	303.76	303.22	305.17	304.24	303.62	304.33	303.82	305.25	302.34	301.49	305.97	303.42	302.41	304.55	304.59	304.25	303.39	303.76	304.89	303.22	303.81	303.38	303.25	303.42	303.61	301.77	304.44	303.58	302.45	304.48	303.6	302.75	304.04	304.15	302.33	303.97	302.36	304.61	302.91	303.56	302.76	305.5	303.35	304.36
313.38	311.61	312.39	312.26	314.14	313.65	311.46	312.93	312.66	314.95	313.44	312.12	313.16	313.81	311.65	314.67	316.01	312.87	313	312.95	311.66	312.74	314.08	313.19	313.34	313.43	312.37	314.29	310.78	312.18	313.95	314.13	312.56	313.69	313.57	313.85	313.76	313.94	312.38	315.21	313.99	312.43	312.99	313.53	311.97	311.3	313.09	313.03	313.32	313
324.88	323.64	326.94	325.86	322.3	324.36	324.31	323.67	322.77	324.87	324.23	325.41	324.98	323.54	326.51	325.43	324.64	324.94	326.11	324.13	325.55	323.65	324.63	326.46	324.89	324.26	325.88	324.27	324.3	326	324.79	324.02	323.21	325.45	324.52	325.54	324.98	323.49	325.09	324.69	322.8	324.88	323.81	325.24	325.3	325.12	323.98	324.92	323.73	323.34
300.16	302.75	300.09	300.44	300.63	301.36	301.04	301.85	300.61	300.11	300.75	301.64	301.53	301.84	300.54	302.21	302.09	299.91	300.25	301.38	303.09	301.37	299.69	301.94	300.93	301.88	300.87	300.43	300.95	300.81	300.43	300.66	299.83	299.92	303.08	301.18	300.1	300.58	302	299.25	302.54	301.43	300.42	300.18	302.81	300.56	300.88	301.14	300.2	302.41
311.56	313.68	314.11	313.51	313.42	313.39	313.16	313.27	313.63	312.17	313.38	313.47	310.55	313.22	312.77	312.2	313.2	313.47	312.31	312.71	314.34	313.04	314.04	313.74	313.22	312.51	313.31	312.54	312.91	312.82	312.75	313.84	314.76	313.94	313.36	313.62	311.78	313.32	314.64	315.35	314.28	314.14	313.26	311.87	312.75	312.58	313.8	311.9	313.91	311.63
304.31	304.27	304.9	303.56	305.05	302.08	304.83	304.89	303.39	304.93	303.83	303.89	305.09	304.82	302.95	303.09	303.97	304.61	304.3	302.94	305.18	305.26	303.39	304.08	304.04	305.47	304.47	303.06	303.3	304.14	304.91	303.2	304.57	304.26	303.52	303.72	301.48	303.54	304.73	303.56	304.36	303.59	304.13	301.66	305.55	304.65	303.88	304.02	304.25	304.16
302.9	301.97	303.07	303.98	304.07	302.37	304.79	305.02	301.34	303.57	305.24	300.98	303.03	300.64	303.74	300.96	303.28	304.12	302.86	303.56	303.16	302.22	301.14	300.79	302.1	304.44	301.03	303.5	304.21	301.82	303.55	302.81	302.11	303.67	303.34	303.21	302.64	302.39	301.51	303.34	303.46	303.18	302.77	303.87	301.26	303.93	302.12	302.3	303.75	305.78
318.46	317.36	317.49	317.83	317.38	317.9	318.21	317.89	317.18	318	318.68	317.07	317.13	315.28	317.9	316.61	318.26	317.97	316.36	316.31	317.73	317.77	317.71	317.52	316.66	317.28	315.78	315.53	317.53	318.16	316.92	318.98	317.08	317.29	316.08	317.23	317.05	316.88	316.52	315.37	315.54	316.22	318.58	318.19	316.94	317.12	316.6	316.84	316.7	316.29
295.63	294.47	296.88	294.18	295.83	294.62	294.16	294.28	295.45	295.08	294.51	294.33	295.54	295.9	294.2	295.46	293.09	295.44	296.77	296.69	295.81	295.57	295.55	295.75	292.92	293.63	297.05	295.07	294.76	296.04	296.47	293.43	294.04	297.04	295.48	295.43	295.9	294.36	293.48	294.24	295.59	295.73	295.37	295.6	293.68	295.36	296.5	295.24	293.89	295.39
327.89	325.79	328.1	328.38	327.94	327.81	328.01	327.34	326.92	328.22	327.35	328.52	327.89	328.79	327.37	325.47	328.38	327.7	327.12	327.18	327.93	327.33	326.47	330.25	328.15	327.35	327.41	327.02	328.1	328.05	328.06	326.1	326.98	329.62	327.08	328.13	326.88	329.13	328.22	329.09	326.85	329.14	328.96	327.13	327.07	329.59	327.1	326.61	328.3	329.4
305.32	309.13	309.14	306.67	306.91	307.14	306.52	308.01	306.16	306.19	307.58	305.82	307.51	306.31	307.1	306.09	308.88	306	309.38	307.84	307.42	305.96	308.72	308.55	306.4	306.9	307.27	307.25	307.02	306.61	307.86	307.73	305.74	308.62	308.44	307.93	306.73	308.4	306.71	308.93	307.18	307.09	309.58	307.95	305.6	306.43	306.59	307.31	308.19	306.44
313.87	313.08	312.76	315.22	313.19	314.41	315.17	315.1	315.54	313.99	312.25	315.29	315.41	315.23	313.98	314.19	313.65	315.54	314.88	313.5	313.72	313.27	315.07	314.18	312.41	314.02	312.48	314.28	313.23	313.13	314.39	312.44	313.4	314.29	314.26	312.3	313.1	311.31	313.2	315.92	313.44	314.25	313.83	314.89	313.97	313.51	314.28	313.01	314.75	312.8
302.39	305.3	303.57	304.4	303.05	304.62	303.76	301.69	305.05	303.15	301.99	305.31	300.89	303.66	302.2	302.85	303.37	304.58	305.45	301.97	304.93	302.93	304.26	303	303.11	303.42	302.36	303.68	302.25	302.49	301.78	304.09	303.1	303.81	303.38	303.32	302.49	301.76	304.53	304.19	301.63	302.21	303.36	303.58	303.17	303.98	305.8	303.45	303.52	304.59
306.85	306.25	305.96	307.54	306.22	307.35	306.68	308.31	305.41	306.65	303.66	306.6	305.42	305.77	305.68	307.99	306.85	306.25	305.38	306.33	307.3	304.83	306.86	304.61	305.71	304.52	306	305.97	305.85	305.94	306.3	305.96	306.17	306.77	307.35	305.81	306.45	304.91	305.94	305.7	306.48	305.76	307.2	306.66	306.6	304.58	306.27	306.88	304.27	305.72
317.45	316.79	316.44	315.87	317.43	316.32	316.25	317.13	316.69	318.07	316.37	317.18	316.07	317.02	317.27	316.6	316.33	316.29	315.64	316.63	316.09	316.52	316.4	315.26	317.35	317.76	314.57	318.08	317.57	317.27	317.45	317.54	315.5	316.31	315.28	316.67	315.21	315.31	315.71	316.39	316.04	315.98	316.26	317.59	315.63	316.22	317.11	317.52	317.64	317.44
297.63	295.63	297	297.09	296.24	297.72	294.99	297.41	295.37	297.07	296.24	296.74	297.99	296.94	297.88	296.84	296.06	297.2	296.16	296.38	294.28	295.77	297.67	296.41	296.35	298.19	296.41	295.15	297.25	297.36	296.09	298.3	297.73	297.54	298.05	296.36	298.74	297.95	294.39	295.46	295.4	296.65	297.2	296.55	296.47	298.6	296.33	297	297.11	297.3
329.03	326	325.24	326.55	326.26	326.52	327.16	326.98	327.61	327.32	327.46	329.82	326.35	327.41	327.01	326.05	327.04	326.85	326.96	325.6	326.72	326.56	327.64	326.85	327.69	326.83	325.7	326.71	326.74	328.04	327.1	327.65	326.98	326.66	327.39	327.49	325.94	325.17	327.69	328.4	325.44	328.49	326.58	328.86	326.12	328.1	327.97	327.86	329.04	326.81
316	316.73	312.87	315.96	315.74	315.27	313.02	316.15	314.12	314.68	317.06	315	315.41	318.19	315.23	317.27	315.92	316	315.3	316.28	315.08	316.34	317.05	315.53	316.15	315.45	315.34	315.42	314.87	316.75	314.93	313.86	316	314.85	313.58	316.79	316.37	314.51	314.79	315.35	316.8	316.8	315.29	316.6	317.41	314.61	316.01	316.64	315.28	315.53
311.23	312.44	312.06	311.75	313.07	311.67	312.06	313.62	312.43	314.16	312.16	312.62	311.01	312.16	313.97	311.78	311.93	313.58	314.07	311.52	310.95	313.32	311.99	312.34	311.65	311.82	313.02	312.92	312.84	312.25	312.94	310.94	311.38	312.3	313.61	312.55	312.94	313.22	312.17	312.57	312.08	312.4	311.08	311.72	312.19	311.72	310.98	312.86	310.89	313.08
303.44	303.61	301.63	304.07	302.38	302.25	304.4	303.43	303.17	305.3	303.32	303.22	303.62	304.21	303.9	303.17	304.7	302.31	302.7	302.56	303.79	303.27	302.53	302.57	303.92	304.35	303.07	303.65	303.13	303.68	302.75	303.68	302.43	302.22	302.55	304.64	302.52	304.02	304.4	302.63	305.3	303.5	303.29	301.99	302.01	302.35	301.44	304.83	302.79	305.47
314.06	315.61	314.58	315.39	314.57	313.59	314.74	315.56	314.63	313.35	316.01	314.6	315.61	314.46	313.95	314.26	316.03	315.14	314.82	315.08	315.67	314.95	313.97	316.44	313.54	314.6	316.3	313.18	316.87	314.88	315.55	314.42	315.09	316.35	314.12	315.64	315.97	314.5	315.2	314.89	314.47	314.52	315.06	314.05	314.9	314.89	315.15	316.11	314.76	314.98
301.23	302.43	302.61	302.78	302.32	302.81	302.47	302.35	301.22	302.23	303.05	302.28	301.99	303.73	303.24	303.33	301.93	301.8	302.79	303.21	302.9	301.88	301.44	303.29	302.27	304.77	302.55	302.9	301.2	302.09	301.52	302.25	302.05	302.04	303.51	302.31	302.39	302.95	302.03	301.77	300.64	302.87	300.91	303.03	303.18	302.88	302.68	300.87	301.83	304.54
297.21	296.98	298.03	297.08	298.29	296.5	295.4	297.08	296.14	296.36	297.07	295.58	296.76	296.65	297.27	295.68	296.67	295.8	295.39	295.3	297.03	297.89	295.56	295.64	297.43	296.37	295.93	297.56	296.71	295.62	294.21	295.79	296.9	297.1	297.41	296.66	297.94	297.77	296.08	296.99	296.42	298.17	298.98	296.32	296.63	296.32	296.53	297.96	296.39	297.56
302.23	300.92	304.04	304.26	303.21	303.83	300.85	301.48	302.41	304.1	302.71	302.73	301.74	301.36	302.91	304.27	302.39	304.59	302.5	303.71	302.19	302.41	303.17	301.88	302.46	300.66	302.39	303.11	300.3	300.86	302.5	302.42	302.73	303.88	303.01	302.67	302.43	301.33	303.58	301.68	303.48	302.66	302.49	302.7	302.78	302.69	302.57	300.69	300.3	300.37
304.45	301.92	305.44	304.65	305.62	303.34	304.12	304.41	305.8	303.5	304.66	305.07	303.83	305.41	304.69	305.1	305.24	303.2	304.58	304.98	307.11	304.51	305.51	303.95	303.8	304.71	305.89	304.59	306.04	302.44	304.13	304.82	301.8	304.76	305.03	303.8	305.17	304.85	305.71	305.19	305.51	306.39	306.04	303.34	305.55	305.05	304.54	304.21	304.08	302.85
303.85	302.7	302.87	303.36	302.48	301.26	303.1	303.21	302.67	301.52	303.21	302.72	302.55	302.1	303.69	303.26	301.41	302.68	303.82	303.24	302.13	302.75	302.96	304.07	301.14	302.19	302.79	303.32	301.65	302.83	300.98	303.69	304.7	302.46	303.08	301.98	303.91	301.17	302.39	303.53	302.78	302.77	301.84	303.9	303.42	302.87	301.08	302.34	301.41	302.46
306.36	305.72	307.41	303.38	306.3	304.65	305.41	305.19	304.91	305.72	305.57	305.89	304.6	305.83	304.5	304.87	305.83	306.61	305.02	304.88	306.82	304.79	304.57	303.99	306.11	304.67	304.59	305.58	304.91	307.46	306.07	304.8	306.8	305	305.18	304.25	306.89	307.68	307.03	306.81	306.22	304.16	306.3	303.55	305.59	305.45	305.8	305.19	305.53	305.06
315.06	315.32	316.26	315.93	315.09	314.83	315.93	314.29	314.88	315.06	313.84	314.9	314.52	315.23	314.43	315.27	312.29	315.97	315.04	313.13	314.37	315.33	313.28	314.02	314.7	315.6	316.25	314.74	315.44	315.01	314.56	315.61	314.02	313.72	313.27	314.8	313.35	314.35	315.53	314.19	313.85	314.98	314.82	316.74	314.09	316.19	314.58	314.54	314.22	315.47
312.01	311.36	313.19	313.32	313.97	312.58	313.33	312.02	312.43	312.9	314.94	311.65	312.36	314.02	313.84	312.36	313.47	313.38	311.41	313.1	313.13	313.41	313.58	312.62	314.23	312.46	312.79	312.35	313.06	313.08	313.37	312.95	313.4	312.51	312.97	314.16	313.88	314.44	315.7	312.65	312.89	312.32	311.98	310.3	313.7	312.77	313.21	313.45	314.64	312
299.74	301.08	301.43	301.55	298.72	299.8	300.17	300.44	301.53	300.91	298.7	300.31	299.57	299.32	300.98	301.07	299.47	299.01	297.4	300.9	300.06	300.97	299.99	300.58	299.83	298.7	300.1	300.26	300.24	299.28	300.05	300.13	298.71	300.2	299.1	300.98	300.12	297.83	298.8	299.56	301.03	298.75	300.79	302.12	300.21	302.67	299.56	301.96	299.34	301.13
296.17	294.94	294.59	294.32	295.81	294.77	295.09	298.06	296.6	294.86	294.67	296.21	295.5	296.12	295.81	293.62	295.69	296.06	297.23	294.07	295.67	295.34	292.44	294.93	296.11	294	294.75	294	296.91	294.92	294.8	295.81	295.58	296.13	293.45	293.93	295.57	293.57	296.02	296.48	294.88	297.04	294.69	297.08	296.67	293.6	293.6	295.51	295.41	293.35
294.11	293.95	294.74	295.75	295.92	296.95	293.87	295.28	296.03	295.57	294.48	293.76	295.71	295.45	296.72	293.69	296.26	294.14	293.87	295.34	295.34	294.13	293.85	293.54	296.14	294.82	295.61	295.55	294.46	294.86	295.77	295.63	294.43	294.24	294.2	293.06	296.57	296.38	294.94	295.52	293.02	295.48	294.25	294.73	294.65	295.64	292.92	294.94	295.89	294.28
316.8	315.25	317.42	315.82	317.7	317	318.51	317	315.92	316.81	317.08	315.88	316.66	316.52	319.75	316.89	316.78	319.31	315.83	317.36	317.48	317.25	317.81	316.34	316.62	317.09	316.91	317.24	317.04	316.9	317.01	316.44	317.54	316.74	317.11	316.79	316.56	317.33	318.55	318.81	315.65	318.68	315.32	317.64	317.01	317.36	316.08	316.48	316.81	316.86
295.26	293.85	293.06	295.74	294.87	295.45	295.68	294.29	296.04	295.51	295.11	295.04	295.43	297.05	295.24	295.68	295.2	295.15	297.81	293.71	293.16	294.58	295.34	296.34	293.98	293.55	292.66	296.71	294.38	295.47	294.58	294.94	294.9	294.87	296.87	294.63	295.15	295.71	294.29	294.44	293.7	296.9	295.59	294.29	296.75	293.4	293.54	294.17	295.78	295.43
319.21	316.13	320	319.58	319.67	319.01	318.47	317.45	320.06	317.35	318.9	318.08	319.66	318.02	317.93	318.01	319.06	317.03	318.99	319.43	318.12	318.08	319.39	317.8	317.03	318.94	319.72	318.66	318.71	316.76	318.71	318.69	317.04	315.53	318.45	317.54	317	317.31	319.01	319.62	319.19	318.64	317	318.22	317.02	318.82	318.12	316.47	316.93	318.34
315.71	315.75	313.9	314.43	314.21	313.54	314.01	314.45	316	317.46	313.52	316.78	314.98	314.84	314.6	315.62	314.13	316.05	314.41	315.05	314.04	313.74	315.7	315.45	313.51	313.86	315.8	316	315.63	314.68	316.65	314.62	317.02	314.15	314.13	315.51	315.57	316.07	315.03	315.1	315.26	316.11	313.89	315.56	316.13	314.17	314.43	314.7	314.71	314.81
303.66	303.7	301.95	303.23	301.8	303.34	302.97	300.57	302.23	301.26	304.45	302.44	303.23	304.64	302.17	303.19	303.98	301.42	303.56	300.78	301.63	302.8	302.07	303.31	303.77	302.07	302.24	303.51	304.46	302.06	302.26	301.89	301.91	304.59	303.47	300.65	303.29	303.09	303.16	301.94	302.62	304.35	304.71	302.24	302.83	301.66	304.2	302.17	302.4	304.58
313.63	313.9	313.66	312.77	313.65	314.96	314.29	312.8	314.49	314.57	314.71	315.01	313.23	314.62	316.11	316.22	314.52	313.41	314.4	313.58	314.55	313.57	315.21	311.84	314.25	313.88	313.1	315.53	314.7	315.48	312.34	312.92	312.75	313.78	313.9	313.12	315.24	315.66	315.23	315.22	313.37	315.99	314.38	315.61	315.57	315.8	313.61	316.12	314.53	314.02
327.69	328.89	329.7	328.7	328.22	328	328.86	328.45	328.01	328.65	327.67	327.84	327.42	328.34	330.53	327.06	328.54	327.9	327.59	329.48	329.6	328.32	329.95	328.48	328.31	330.57	328.63	326.87	329.63	328.89	328.41	328.11	328.01	329.01	326.93	328.76	329.24	329.16	330.28	329.77	329.39	329.26	328.61	329.16	327.82	327.57	327.48	329.23	330.01	329.57
328.99	330.19	327.42	329.84	328.4	328.77	327.07	328.54	327.59	328.84	326.87	330.06	329.33	329.46	328.56	327.37	328.25	329.24	328.33	328.32	328.61	326.37	328.85	329.08	328.36	329.21	328.96	330.41	328.48	329.29	327.29	328.48	329.53	329.62	329.47	329.58	328.81	328.93	328.85	329.38	328.57	327.92	326.99	327.9	327.99	329.47	328.25	329.28	328.9	327.67
295.28	293.84	293.91	294.12	295.17	293.98	292.95	294.89	295.09	294.07	292.65	293.46	293.77	293.09	295.06	292.63	293.59	294.59	295.02	294.56	293.18	295.46	294.29	295.21	293.67	294.33	294.82	294.25	294.32	293.99	294.46	292.38	293.96	294.68	293.17	294.77	294.81	295.78	294.05	294.47	295.02	294.28	292.52	295.69	293.5	295.64	295.43	292.15	293.03	292.84
304.4	305.87	306.01	303.12	303.78	303.74	304.61	306.5	305.17	303.67	303.97	303.45	302.96	302.57	304.46	307.29	304.14	304.2	305.29	304.97	304.03	306.92	305.85	305.44	305.3	302.9	304.81	305.27	305.11	304.69	304.93	305.4	304.78	306.7	305.18	303.92	302.75	303.24	303.87	305.37	303.78	305.3	304.45	304.22	304.06	305.21	305.26	305.12	306.07	303.66
314.97	313.86	314.31	313.53	314.18	315.36	314.65	313.92	314.86	314.6	315.71	315.56	312.47	314.91	314.78	314.55	316.12	314.87	313.96	314.86	313.09	314.4	314.51	314.28	314.33	313.3	314.33	315.98	315.32	315.15	314.99	315.54	315	314.73	315.9	313.75	315.27	314.84	315.31	313.47	315.78	314.34	314.53	313.53	315.94	313.93	314.86	316.58	315.29	316.09
328.8	327.69	327.95	328.23	327.56	327.65	329.11	328.98	328.25	328.31	327.75	327.74	328.61	327.15	328.38	325.54	326.08	328.54	327.04	327.58	329.08	326.71	326.21	327.64	328.74	326.5	328.14	328.38	325.37	326.77	327.53	327.74	328.4	328.42	327.36	327.82	328.61	326.94	328.62	327.54	326.92	325.51	328.49	327.41	328.49	327.48	326.33	327.72	328.22	327.84
312.07	310.48	310.37	310.5	312.23	311.4	310.07	311.76	310.58	312.07	310.4	312.73	311.42	312.39	310.94	311.09	311.64	311.14	312.31	311.84	311.31	311.39	311.07	313.09	312.16	312.04	312.87	312.6	309.89	310.69	310.16	310.59	312.31	311.18	310.42	312.52	310.73	310.43	310.12	312.12	311.45	311.76	311.25	311.78	311.53	310.58	313.49	310.38	311.58	310.4
310.69	310.12	310.61	308.53	310.47	310.03	309.67	310.91	310.88	309	309.94	309.43	310.45	307.62	309.72	308.9	309.57	308.71	310.18	309.74	310.44	308.39	309.34	309.72	307.99	309.49	309.25	310.38	310.58	307.85	307.97	309.87	311.27	309.45	310.38	309.74	309.82	308.57	309.4	312.24	309.34	309.12	310.01	308.77	309.77	311.17	310.64	309.12	309.14	310.52
312.96	312.77	314.14	313.57	311.48	312.14	311.61	312.64	311.89	311.79	312.09	313.47	312.24	313.72	313	313.09	312.63	312.79	312.83	315.03	312.98	312.57	311.61	313.26	314.07	311.33	312.58	313.73	313.51	312.01	313.92	313.11	312.72	312.01	313.74	312.89	312.94	313.35	314.92	311.55	311.17	313.88	312.7	312.58	311.51	311.79	312.96	313.23	312.85	314.65
319.12	320.84	317.83	319.28	317.67	317.57	318.82	316.64	317.98	320.99	319.25	319.06	318.2	320.3	319.06	318.8	317.59	319.84	318.26	319.59	318.7	319.04	317.67	317.65	318.91	319.05	320.14	319.54	320.45	318.37	318.06	318.87	318.45	318.73	318.08	316.78	317.63	318.3	319.5	317.16	318.45	318.9	319.56	317.8	318.37	319.34	320.59	319.73	317.95	317.36
327.24	326.85	325.26	326.63	324.76	327.14	325.09	324.54	324.52	323.81	325.45	324.55	325.48	324.4	325.15	323.58	325.81	325.24	324.15	325.08	325.87	326.19	325.38	326.41	326.27	324.44	325.11	324.94	325.54	325.84	324.33	327.11	327.09	325.05	324.86	325.7	325.41	323.38	325.27	324.89	324.17	325.89	326.47	324.94	325.42	324.83	325.93	326.34	325.25	324
328.8	328.25	328.54	331.27	328.37	329.07	325.11	328.27	328.43	326.45	328.81	326.06	328.17	330.19	328.03	328.82	325.58	326.26	327.31	327.36	328.22	329	326.35	325.11	326.98	328.81	328.93	328.95	327.97	327.81	327.85	328.82	327.38	329.14	326.37	327.96	327.12	327.55	327.5	327.78	327.04	328.28	326.17	327.06	327.78	326.52	328.53	328.82	328.25	327.48
309.85	309.71	312.44	310.96	309.78	312	311.15	311.76	313.53	310.05	310.79	311.55	311.18	312.04	310.52	309.04	310.57	310.64	311.43	309.58	309.28	312.71	310.2	309.8	308.83	311.79	310.08	309.96	310.01	309.71	309.94	312.49	308.94	310.77	310.45	311.55	310.96	312.7	310.2	310.44	309.44	310.81	311.22	310.27	309.35	309.91	311.25	311.63	309.72	310.51
318.03	317.45	319.53	318.48	318.34	317.12	318.8	318.29	317.88	317.58	319.09	319.67	316.68	319.21	318.86	318.02	319.39	319.53	318.73	318.84	320.54	319.03	318.08	316.17	318.39	318.19	317.3	318.69	317.21	317.29	318.32	317.93	318.15	318.35	318.16	318.7	317.61	318.55	318.88	318.74	317.75	317.44	318.72	317.99	318.5	318.58	318.1	320.27	320.69	318.02
309.49	309.43	310.29	309.39	309.59	308.32	309.68	308.48	307.7	307.34	309.45	309.15	310.07	305.83	310.02	310.16	308.71	308.58	309.88	310.24	308.45	306.45	308.88	307.82	307.23	307.21	308.12	309.17	309.54	308.24	309.03	308.84	307.45	308.51	310.9	310.22	309.44	309.52	310.41	308.73	308.49	309.32	310.11	308.36	308.9	309.47	308.59	308.03	308.42	310.58
309.44	309.13	308.72	308.35	310.97	310.02	311.37	311.29	310	311.5	310.52	309.49	309.59	309.41	309.1	310.69	307.91	309.74	309.99	311.06	309.99	309.51	309.33	309.09	310.91	309.98	307.61	309.04	308.82	309.38	309.82	310.68	311.55	309.58	308.47	309.05	310.2	310.76	309.76	309.97	309.25	308.9	309.04	309.47	310.59	310.39	309.07	310.63	310.99	309.57
318.68	318.72	318.14	317.56	320.41	318.06	316.93	316.41	318.2	318.61	318.78	317.27	318.62	317.37	320.15	318.47	319.45	319.11	317.18	318.48	318.96	318.4	318.22	318.01	318.62	317.7	319.05	318.74	316.5	317.66	319.25	317.9	320.02	319.71	319.68	316.63	320.36	316.73	315.38	319.5	318.73	317.89	319.21	318.16	318.07	316.18	318.95	320.58	319.21	317.83
318.38	316.56	316.43	315.58	317.58	316.03	317.66	318.25	317.57	317.11	317.37	316.9	317.17	316.73	317.78	317.32	316.82	316.85	316.13	317.08	316.91	318.52	318.19	318.98	317.26	316.18	316.95	315.98	317.58	317.89	316.67	317.3	319.09	318.07	318.71	317.92	317.68	318.09	318.2	317.09	317.87	317.26	314.31	316.4	315.05	317.46	316.98	317.38	316.23	316.91
307.04	306.54	305.08	303.88	305.35	305.6	305.54	303.16	305.27	306.38	304.23	306.94	304.87	306.34	305.64	305.24	306.24	305.03	305.3	305.17	306.08	304.02	304.24	305.24	304.95	305.39	304.18	305.02	305.98	306.09	305.98	304.61	306.4	307.04	307.09	304.81	304.42	305.1	305.04	306.2	305.09	305.1	305.63	304.91	304.22	305.31	303.49	307.15	304.07	304.56
306.76	305.21	305.67	307.09	304.19	305.49	305.7	306.2	304.76	306.29	307.48	302.86	304.65	307.19	305.67	304.23	304.35	304.62	304.86	306	303.01	307.44	305.31	304.86	305.33	305.85	304.51	306.31	305.99	305.1	304.55	304.98	306.7	306.06	306.24	304.94	306.16	305.4	305.51	305.02	305.86	304.99	304.7	305.82	303.34	304.91	306.37	304.57	303.61	304.08
302.45	304.14	303.13	302.27	302.99	303.78	302.84	303.24	301.21	303.59	303.64	302.43	302.4	300.79	304.22	302.32	302.79	302.77	301.57	302.2	301.97	302.75	301.97	303.92	301.81	302.23	302.41	303.69	300.31	302.32	302.95	301.94	302.41	301.73	303.58	302.3	303.06	301.62	302.21	302.28	302.75	301.73	302.17	302.09	303.57	303.07	302.88	301.61	302.68	302.74
317.26	318.1	318.85	318.63	317.73	318.04	320.17	318.86	318.44	319.2	318.31	318.16	317.62	318.73	320.85	319.59	317.6	318.86	319.36	319.52	320.74	318.82	319.37	317.65	320.46	318.96	319.64	317.93	319.58	317.87	317.08	319.14	319.28	318.25	320.09	319.86	319.47	317.56	319.49	318.63	315.54	318.9	317.51	317.89	319.76	318.96	319.53	318.43	318.27	317.46
313.22	312.78	313.77	314.04	312.98	312.46	311.37	314.34	313.34	311.57	312.19	314.07	314.58	314.6	313.57	314.8	313.15	313.06	315.73	315.04	314.41	313.84	314.23	314.1	314.31	314.02	313.12	313.17	313.28	313.08	314.96	314.26	313.99	314.73	313.39	312.77	313.06	312.73	315.46	313.41	314.81	315.14	314.51	313.31	313.82	314.66	312.39	314.55	313.23	313.65
312.31	311.91	313.79	313.15	314.44	312.01	312.92	313.22	312.31	313.01	314.03	311.82	311.45	312.41	312.09	314.07	312.8	313.38	312.33	314.13	312.79	312.87	313.25	311.37	314.97	315.48	313.16	312.87	310.42	312.81	313.99	314.3	312.37	312.66	313.82	311.68	313.22	311.98	315.37	311.19	311.75	314.67	313.48	311.28	313.69	313.41	313.16	312.32	311.4	311.9
311.97	312.2	314.08	311.85	313.83	312.39	311.35	312.77	313.97	313.05	314.15	312.3	312.74	312.27	312.58	314.41	313.82	312.34	313.38	314.22	312.51	312.22	312.16	311.84	314.53	311.3	312.38	312.54	313.41	313.21	311.72	314.58	313.86	311.68	311.64	313.46	312.87	313.03	311.61	310.99	313.32	314.28	310.43	311.75	313.64	311.81	313.2	314.77	312.34	311.08
294.3	293.99	293.53	293.45	293.39	293.88	295.11	295.05	293.08	293.59	294.2	295.49	293.75	294.81	294.58	294.23	291.68	293.25	292.11	293	291.48	293.97	293.31	293.67	294.69	293.52	294.31	294.06	292.14	293.96	294.25	295.02	292.27	295.42	293.12	294.26	293.91	293.46	293.32	294.35	294.15	295.03	292.24	293.66	292.68	293.48	294.43	295.94	295.25	294.56
313.52	315.1	314.16	314.33	315.39	315.83	312.64	313.96	314.26	313	315.04	314.49	314.83	316.33	314.58	314.1	315.7	315.96	313.25	315.11	315.34	315.82	316.41	313.91	314.04	315.67	313.86	314.91	315.76	313.56	314.95	312.33	313.12	315.99	315.97	315.98	316.69	315.65	316.11	316.3	315.65	314.18	315.39	313.8	315.41	316.29	316.27	315.8	314.45	316.36
317.19	317.49	315.22	318.17	316.55	316.9	318.81	316.25	317.4	316.53	315.73	316.9	317.82	317.86	318.19	316.66	316.54	317.29	318.63	315.33	317.99	316.68	317.92	316.87	317.03	316.45	317.14	317.33	316.92	314.82	317.2	315.72	317.1	317.56	316.58	315.4	316.35	315.62	316.36	316.46	316.88	318.07	315.12	317.51	314.86	318.05	317.16	317.22	316.37	316.54
311.15	312.36	311.22	311.53	311.66	312.5	313.3	310.01	311.38	312.31	311.95	312.29	311.52	312.62	312.11	310.34	312.38	310.7	309.48	310.53	311.66	310.76	311.32	310.61	312.46	313.08	310.46	312.16	313.55	312.9	312.55	311.66	313.56	312.41	312.17	312.9	309.82	310.17	311.63	313.72	312.34	311.75	311.6	311.44	312.12	311.6	309.76	310.76	312.19	310.86
312.4	313.88	312.85	315.03	314.13	312.79	312.74	312.94	314.24	313.16	314.66	312.86	314.25	311.09	313.17	315.44	314.61	312.14	312.55	313.39	313.79	313.74	311.32	313.53	312.27	314.16	314.81	314.23	314.87	314.27	313.36	310.67	313.1	313.52	313.06	313.96	312.82	314.12	313.85	314.31	313.76	313.31	312.37	312.29	315.21	313.39	312.9	313.38	313.19	312.54
296.51	298.69	296.58	296.56	297.44	296.87	295.84	297.59	297.55	296.94	297.66	296.95	296.19	297.2	296.59	297.94	297.33	296.69	295.31	295.91	298.78	296.96	297.15	297.37	298.27	295.68	296.64	298.02	296.05	298.14	295.32	296.72	296.98	295.92	298.67	297.37	298.6	297.64	295.68	295.79	296.86	297.88	296.47	297.02	295.36	296.66	296.89	297.41	295.38	295.94
310.8	308.71	309.87	310.47	307.9	309.84	307.79	309.74	311.41	310.53	310.05	309.6	308.88	311.06	308.63	309.31	308.9	308.34	310.82	308.99	310.35	310.67	308.87	311.26	309.71	311.72	309.76	310.68	311.81	308.44	309.46	310.79	310.11	309.47	312.06	309.79	308.77	308.37	310.26	308.01	309.01	310.92	309.63	310.7	309.59	310.39	310.13	309.7	309.64	309.77
309.15	310.48	309.9	308.2	310.37	309.88	308.86	309.9	308.41	307.55	309.77	308.78	309.79	307.22	308.09	305.97	308.01	308.53	308.4	310.94	308.29	310.11	309.49	308.01	307.5	309.74	309	307.66	308.95	308.96	309.38	310.21	307.12	307.03	308.23	309.36	308.63	308.53	308.26	308.77	308.96	308.02	308.05	308.97	308.13	308.46	307.81	309.05	309.51	308.57
303.44	302	303.96	302.67	305.15	302.56	303.5	304.22	303.03	302.38	304.47	304.67	302.39	303.6	301.7	303.08	304.46	305.47	303.74	303.4	303.5	303.16	304.38	303.74	302.82	303.02	302.16	302.49	302.95	305.09	302.97	304.09	304.38	302.44	304.1	303.13	303.35	303.6	303.47	302.26	303.12	303.9	303.02	306.26	302.06	303.12	303.91	303.42	302.74	302.94
302.41	302.21	303.09	302.84	304.59	301.62	302.94	301.54	303	302.36	301.83	301.32	303.3	302.79	300.05	302.7	301.58	303.36	303.64	303.53	302.08	302.48	302.31	302.53	302.86	303.31	303.83	302.95	303.21	300.96	302.67	301.96	304.36	301.93	303.45	301.15	302.28	302.26	302.28	301.6	303.32	304.27	302.4	303.32	302.42	303.75	302.03	301.87	303.09	302.51
305.09	307.52	306.85	303.94	305.65	306.33	304.41	305.61	306.84	304.99	307.41	306.32	305.55	304.55	306.63	306.24	304.88	306.14	305.24	305.26	304.48	307.09	305.5	305.79	305.51	307.2	307.54	307.01	305.74	306.73	307	305.66	307.62	305.43	304.92	305.79	306.46	307.07	306.97	308.24	305.84	306.69	304.4	305.58	307.74	306.95	304.53	305.82	306.43	306.56
305.66	304.09	305.54	306.07	305.29	303.07	304.3	304.74	304.23	304.34	302.74	304	303.78	304.68	304.61	304.05	304.44	303.1	304.47	302.11	305.11	307.24	303.66	305.48	302.46	305.12	305.21	304.11	303.4	304.07	304.3	304.66	304.16	306.56	305.97	304.45	306.46	304.84	305.1	305	305.38	304.68	304.72	304.39	305.32	304.91	303.76	305.26	304.86	304.81
326.38	328.32	327.43	327.13	326.44	328.36	326.57	327.61	328.1	327.86	326.35	326.8	327.86	327.52	327.28	327.74	325.73	326.12	325.57	325.74	327.37	327.19	325.39	327.15	326.66	325.71	326.95	325.35	328.48	326.01	325.19	327.06	326.2	327.52	328.32	327.38	326.36	327.37	326.43	327.82	328.54	326.47	326.41	327.27	327.71	327.45	328.07	327.93	326.49	326.93
305.73	306.55	306.31	306.81	304.45	306.99	306.48	308.14	305.75	305.81	306.7	305.91	307.52	305.29	307.05	307.18	305.07	307	306.66	305.86	306.3	306.33	303.29	305.22	306.64	305.3	306.38	306.24	306.54	306.69	307	306.22	305.3	306.85	307.29	305.17	306.98	307.3	305.28	307.05	306.36	305.87	306.37	307.11	305.91	306.12	307.81	306.76	307.01	304.08
300.65	301.88	300.52	300.93	303.23	300.9	300.79	301.53	301.17	300.96	302.17	300.01	299.62	302.4	301.63	302.2	300.86	301.26	299.56	301.93	302.09	300.45	301.25	300.23	302.1	300.55	301.72	301.6	300.35	300.53	300.92	301.38	300.69	300.6	300.43	299.91	301.28	300.58	302.24	302.48	301.26	302.31	300.74	301.26	299.99	299.36	302.43	304.19	302.71	300.92
310.06	310.58	311.19	311.31	311.09	310.48	312.39	310.46	312.4	311.81	311.62	312.39	310.35	311.08	311.42	311.06	310.46	309.83	310.22	311.72	311.22	309.87	311.87	312.59	312.02	312.01	311.34	311.52	311.75	311.3	311.24	311.65	310.99	312.15	312.28	311.38	310.47	310.52	312.05	311.87	311.85	311.75	311.4	311.56	311.96	312.43	311.53	311.54	310.71	310.53
304.04	303.65	304.08	302.37	304.36	301.2	303.2	302.23	302.07	303.94	305.6	303.56	303.1	306.82	304.64	302.84	302.62	301.64	304.71	302.79	302.34	303.01	302.67	304.89	302.12	304.39	303.37	304.04	303.72	302.83	303.04	303.29	301.16	302.53	302.93	304.12	304.25	303.01	303.24	305.2	304.92	303.29	305.71	303.64	303.73	303.16	303.51	304.36	302.98	302.73
302.1	303.79	303.47	303.51	305.06	305.66	302.32	303.52	304.06	304.37	302.19	306.41	302.94	304.36	305.26	304.88	304.12	303.84	303.92	305.96	304.31	303.56	303.05	304.57	302.92	303.97	303.55	305.31	303.45	304.14	303.98	305.83	306.02	306.97	305.06	303.3	302.61	303.8	304.69	302.25	302.13	304.64	303.93	304.68	302.89	303.53	304.63	304.25	303.9	305.08
294.55	294.53	295.07	297.05	295.82	292.95	293.12	294.46	296.2	295.46	295.23	295.38	294.44	292.04	294.4	295.27	295.42	293.99	296.38	296	295.68	296.21	293.75	294.87	295.43	294.62	295.72	294.45	294.61	296.13	295.34	293.44	296.75	295.87	296.35	296.86	293.86	295.03	294.91	292.84	295.36	295.44	293.88	296.26	296.46	293.8	295.1	295.75	297.2	294.74
304.05	304.37	303.98	304.24	304.76	306.56	305.58	303.51	303.98	303.63	305.72	304.67	303.55	303.73	304.1	305.8	304.12	305.24	305.09	303.1	305.39	304.82	304.77	304.52	304.3	305.44	305.33	303.8	303.74	305.64	302.89	304.14	303.96	305.57	304	304.53	304.44	303.67	304.11	302.75	304.47	303.72	303.64	306.07	304.76	305.18	305.08	303.99	305.85	304.99
314.27	314.13	314.56	315.71	313.74	315.31	315.46	315	314.65	315.33	314.83	315.1	315.77	316.16	314.21	315.05	312.72	313.34	314.6	316.15	313.19	315.28	313.82	316.08	315.66	314.68	314.23	313.77	314.03	314.71	312.58	313.79	313.6	316.72	313.32	313.62	315.46	314.81	315.96	313.53	316.22	316.12	316.57	315.71	314.72	315.26	314.09	314.69	313.45	315.15
293.02	295.18	294.69	295.22	294.53	295.49	295.98	296.36	294.28	295.98	294.52	295.19	295.54	295.62	295.35	295.71	296.25	295.44	294.62	296.4	295.73	294.94	295.99	294.24	293.97	294.96	294.77	293.55	294.16	296.23	294.95	296.21	296.71	297.71	294.52	295.58	295.88	295.53	295.83	296.19	295.28	295.12	294.59	295.87	296.33	295.03	295.47	295.51	296.43	294.28
306.16	306.3	306.25	306.28	308.54	306.64	307.54	307.28	307.49	306.54	306.79	305.42	308.17	307.9	308.23	306.67	307.59	307.32	308.03	307.56	307.23	307.14	307.39	306.22	308.38	307.5	308	307.87	307.46	308.44	307.25	307.16	306	310.05	306.31	307.12	307.6	306.72	306.45	306.13	306.74	307.47	309.35	307.77	306.42	306.47	306.23	305.77	306.96	307.36
310.19	309.04	310.78	310.61	310.12	311.51	310.58	311.94	310.28	308.36	311.52	311.74	310.08	309.59	308.79	310.59	311.71	310.03	310.07	310.6	310.15	312.22	310.79	310.51	309.14	310.29	310.42	309.69	310.72	310.65	310.6	310.87	311.31	311.14	310.01	311.05	310.65	309.83	310.88	310.67	310.77	312.63	311.86	310.32	310.52	311.72	312.74	311.42	309.11	311.85
327.23	329.26	325.48	327.4	326.79	328.13	328.26	326.46	328.01	327.6	328.3	328.53	328.46	328.03	326.25	328.29	328.32	328	328.95	328.96	327.92	325.88	330.12	326.79	328.99	327.79	326.76	327.95	326.96	327.23	327.31	326.74	328.22	327.4	327.9	326.98	327.45	329.56	329.21	327.67	327.91	327.43	327.59	327.05	327.93	327.02	327.18	328.47	328.69	326.53
314.18	316.25	316.92	315.79	314.28	317.39	315.7	315.78	312.56	315.51	314.5	314.75	314.06	314.07	315.23	315.01	314.96	313.76	316.06	315.37	316.85	316.02	314.01	315.86	314.37	314.05	315.61	315.13	313.42	315.53	315.85	313.71	314.75	314.2	316.59	314.95	317.76	315.29	315.64	315.25	313.28	315.15	315.26	314.6	316.68	315.16	313.67	313.99	314.54	313.79
310.52	309.21	311.06	309.26	309.51	309.26	311.41	310.77	309.4	310.63	309.95	309.73	310.31	311.9	310.95	310.49	311.57	308.18	310.69	311.41	308.8	311.45	311.36	310.99	310.29	311.02	311.29	309.58	309.61	312.21	310.17	310.19	311.62	311.56	310.31	310.93	311.45	310.94	311.66	311.51	309.72	309.84	310.24	312.65	313.53	310.7	309.19	310.95	309.15	312.21
325.08	326.53	327.35	325.87	325.25	326.21	327.05	325.8	327.9	326.99	327.95	325.55	325.53	327.97	325.76	326.31	326.92	326.75	326.27	326.95	328	325.9	326.22	326.76	327.31	328.36	326.53	325.82	325.41	329.02	326.92	327.72	325.48	326.65	326.35	326.25	325.62	327.51	328.28	328.65	328.73	327.15	327.64	329.21	327.66	327.55	325.23	326.76	328	327.29
315.01	314.06	314.69	314.57	313.13	314.33	312.25	313.49	313.39	314.53	313.21	312.23	315.01	313.92	314.65	312.98	314.67	313.21	313.91	312.15	314.22	313.4	314.24	310.99	314.75	312.39	314.06	313	314.46	313.44	315.47	313.26	315.07	314.61	314.16	313.12	311.76	313.75	312.27	314.17	315.18	314.97	315.06	313.4	313.43	315.66	313.62	312.85	314.28	312.66
314.51	314.28	315.08	316.44	315.31	313.66	314.22	316.07	314.06	314.54	316.64	315.82	315.26	316.11	316.27	317.86	315.71	315.47	312.02	315.07	315.09	314.78	316.68	316.14	316.06	314.55	314.62	312.59	314.43	317.85	315.34	314.45	313.55	313.71	316.25	314.5	315.39	314.87	314.07	313.32	315.76	315.79	315.39	312.71	316.69	315.85	315.16	315.59	314.99	317.25
302.75	302.82	301.11	300.8	302.37	302.38	303.13	303.15	302.65	304.04	304.19	301.23	303.24	304.23	305.02	303.48	303.14	303.9	302.45	301.99	304.81	302.32	302.51	302.48	301.86	304.4	302.39	303.34	302.46	302.75	302.15	304.61	302.78	301.47	303.15	303.01	303.24	303.39	302.12	304.15	299.78	303.94	301.22	302.18	303.33	302.62	302.8	302.46	302.47	300.95
310.97	309.2	308.91	308.71	308.74	309.13	308.21	308.47	309	307.67	308.03	309.96	308.65	308.55	308.52	307.88	309.09	308.52	307.44	309.63	308.75	309.86	308.77	309.24	308.54	307.92	310.79	308.68	308.78	308.84	307.38	307.9	310.55	309.08	309.41	306.86	309.44	310.59	309.33	307.63	308.57	308.98	309.23	309.75	309.61	309.45	306.77	308.44	308.7	308.52
311.69	312.53	311.02	313.26	309.92	311.1	311.58	313.21	313	310.15	312.78	310.49	312.02	312.75	310.78	311.59	312.35	312.67	313.38	312.59	312.18	311.92	311.43	311.22	313.22	313.16	312.13	311.14	312.73	310.54	312.88	311.65	312.43	310.66	312	311.92	310.27	311.97	313.42	312.89	312.29	312.12	312.01	311.16	312.72	312.33	311.22	313.72	311.37	313.27
302.96	304.55	304.14	302.75	301.61	301.62	300.44	302.46	301.7	302.41	302.29	301.84	302.28	303.78	301.95	301.76	302.74	301.76	303.87	301.93	300.24	302.41	302.88	303.04	302.78	302.38	303.74	301.61	303.25	303.39	304.78	303.93	301.22	301.76	300.81	303.13	301.51	302.19	301.65	303.9	303.06	302.44	301.44	301.68	302.75	301.54	302.91	303.17	302.73	303.4
314.66	314.38	314.7	314.73	314.74	316.01	316.57	312.88	314.39	314.11	317.18	313.76	313.99	313.94	314.72	314.94	314.72	313.62	316.39	313.25	315.76	314.66	315.65	314.66	313.19	315.08	314.21	315.2	314.25	314.72	314.61	315.98	316.18	316	316.55	313.82	314.57	313.01	316.1	315.21	313.67	313.46	313.06	317.29	314.15	316.32	317.77	316.35	315.87	315.57
308.72	308.85	309.34	310.01	308.88	310.41	310.24	309.09	308.8	308.67	309.11	307.19	308.61	308.47	308.29	308.13	307.92	307.95	308.25	310.25	309.16	308.63	310.4	306.96	309.8	309.12	310.16	308.89	309.21	308.79	309.54	308.24	309.11	308.81	308.69	310.15	309.49	308.77	307.43	307.5	312.67	308.71	308.97	308.19	307.58	308.58	308.48	309.76	308.69	311.02
311.03	310.92	310.6	311.73	310.48	311.43	311.42	311.4	313.73	312.58	310.53	310.37	310.83	312.52	310.22	310.89	311.66	311.61	309.92	311.89	311.66	311.71	311.2	311.82	312.25	311.13	311.96	312.37	311.89	310.57	311.93	311.73	312.4	311	314.24	311.34	312.73	309.78	311.78	311.75	310.05	311.11	311.8	310.86	310.37	312.44	310.32	312.43	310.69	311.22
313.11	315.62	313.06	315.65	315.98	314.87	314.32	313.13	315.14	314.31	313.29	314.85	314.08	313.94	313.74	314.35	314.46	314.19	313.8	312.06	314.29	313.89	314.1	313.46	314.72	313.95	314.16	315.21	313.85	314.08	313.06	314	312.29	314.89	314.18	312.52	314.77	313.94	313.69	313.25	313.55	312.48	314.02	314.52	314.24	313.68	313.5	314.49	315.08	313.76
315.19	314.9	314.48	312.95	314.32	315.43	314.67	313.74	314.04	313.49	313.13	312.22	313.49	315.03	315.64	315.43	314.73	314.52	313.57	314.61	314.69	314.26	315.21	314.72	313.54	313.03	313.77	314.23	315.13	312.11	313.09	314.95	313.43	314.06	312.93	313.88	313.86	314.28	313.28	313.99	313.84	312.49	314.03	313.05	316.96	313.64	311.8	313.75	313.72	312.45
296.42	298.15	296.8	297.41	296.08	298.56	298.23	296.56	298.58	297.47	298.13	297.19	298.5	296.7	296.23	296.15	297.48	298.15	295.16	297.88	296.42	296.56	296.36	294.75	298.76	297.67	296.75	295.79	296.73	296.37	297.26	297.61	295.85	296.08	297.3	296.75	297.61	297.6	296.86	298.46	295.46	297.75	298.6	297.88	295.7	297.2	296.16	296.48	294.87	296.54
314.87	314.64	312.41	314.25	315.58	312.64	312.41	314.67	316.07	313.48	314.09	314.66	313.76	313.54	315.14	315.29	314.48	314.06	314.73	315.78	315.16	316.4	316.43	315.09	313.65	313.61	315.54	313.28	315.11	315.77	314.95	315.45	312.75	315.08	315.07	312.79	316.16	315.54	316.04	313.26	316.07	314.72	315.28	315.76	315.63	311.76	316.13	314.46	317.89	314.84
303.73	301.3	301.71	301.07	301.5	303.91	302.71	300.66	302.04	303.66	302.5	303.67	302.5	301.01	302.05	303.21	301.79	303.19	304.04	302.79	303.95	304.03	301.22	302.45	302.5	302.83	303.55	303.49	301.37	299.37	302.65	302.77	301.79	301.17	301.7	304.12	302.96	303.68	302.53	303.72	302.77	300.31	301.58	301.84	304.52	301.41	303.14	301.66	301.36	303.28
298.29	298.82	299.43	299.88	298.69	300.52	298.12	299.75	301.48	298.33	301.15	297.56	299.86	304.4	299.19	300.92	298.63	298.68	299.22	300.75	300.85	300.48	299.14	301.27	300.68	300.87	301.28	299.51	301.55	298.79	300.13	298.5	301.17	299.66	300.74	299.24	301.05	300.07	300.4	300.71	300.29	298.52	300.65	301.38	300.55	300.16	300.7	300.01	300.77	301.85
316.29	314.72	316.21	314.61	317.61	315.29	316.93	314.43	314.98	314.79	315.71	315.45	316.49	313.58	315.87	316.95	315.09	315.2	316.18	314.63	315.22	315.45	314.79	315.8	316.35	314.14	316.08	314.89	315.38	314.74	316.09	314.5	316.54	315.83	317.87	315.93	314.79	317.15	314.79	314.52	315.83	313.18	316.24	314.96	314.82	316.22	316.08	317.28	314.97	316.58
300.54	299.99	299.9	299.68	302.06	301.15	301.57	299.88	301.02	301.55	301.95	300.2	299.96	303.16	299.79	300.92	299.95	301.41	300	301.56	298.62	300.93	302.07	300.25	301.15	302.01	301.15	300.69	300.44	299.87	301.39	300.65	302.36	300.44	301.98	299.96	300.8	301.31	301.27	301.83	301.87	300.03	302.61	300.97	300.92	300.36	300.38	300.59	302.06	303.23
294.65	294.62	295.07	294.71	294.72	294.53	294.8	293.43	292.79	295.03	294.91	293.79	293.94	291.09	294.17	294.13	294.05	293.02	295.5	294.22	293.26	295.61	294	293.84	293.67	293.15	293.31	293.03	294.24	295.19	293.98	294.83	293.49	293.57	293.91	293.63	295.58	294.43	292.68	293.84	294.4	294.77	294.53	293.76	293.03	295.36	293.99	293.41	294.42	292.81
294.08	294.81	294.06	295.28	295.12	294	292.01	294.72	294.63	296.41	295.16	295.09	293.9	295.47	294.77	297.87	295.45	297.01	295.44	293.74	296.46	295.96	294.52	295.35	297.96	295.87	294.73	295.25	294.16	295.09	294.53	295.45	297.35	293.21	294.61	294.28	296.04	296.15	295.84	295.11	294.8	294.3	295.27	294.8	295.89	294.48	294	295.59	294.47	295.77
300.08	299.37	300.09	299.55	301.3	299.83	301.26	301.16	298.77	300.4	298.86	300.42	299.78	299.55	300.43	298.96	298.29	299.66	298.2	299.66	300.13	299.98	298.99	299.28	301.12	301.62	300.02	297.12	299.37	299.52	299.78	298.56	299.81	302.01	300.08	299.85	300.86	302.67	299.66	299.28	299.24	300.47	300.91	299.87	298.79	300.25	300.22	299.34	299.95	301.08
315.62	314.09	313.69	315.66	314.67	313.73	315.82	314.47	315	315.07	314.84	315.29	314.06	313.51	314.75	314.51	314.98	313.7	315.54	313.67	312.77	313.95	314.11	312.85	315.46	314.86	315.39	314.72	314.18	314.61	314.5	315.09	316.31	316.61	313.5	314.21	316.36	314.37	312.96	315.45	314.51	314.35	312.66	316.79	315.37	313.83	315.35	315.82	313.88	315.81
303.02	302.47	303.47	303.52	305.08	301.49	303.33	304.48	303.84	302.07	305.96	302.72	303.05	302.63	304.89	302.39	301.83	302.68	305.01	302.76	301.66	303.23	303.05	303.03	302.62	303.13	303.09	303.13	302.22	304.25	301.6	304.48	304.07	303.53	303.05	304.08	304.11	302.54	302.63	302.97	301.83	303.68	303.54	302.89	305.04	303.13	304.51	302.61	303.02	305.39
312.2	312.71	313.67	312.95	311.16	311.77	313.31	310.71	313.01	313.07	312.82	313.72	312.89	314.06	312.95	311.59	313.29	311.26	312.95	312.93	311.31	314.23	313.21	311.14	311.44	314.32	311.49	313.25	312.72	313.7	310.87	312.88	313.14	311.18	312.5	312.39	310.12	312.04	313.07	312.91	311.44	311.27	314.71	311.35	311.43	311.45	312.69	311.15	311.76	311.66
303.71	301.61	304.37	303.99	303.28	303.01	303.23	305.43	304.06	304.78	302.77	304.43	302.83	303	305.75	305.18	305	303.07	303.24	305.22	303.17	303.42	302.93	302.87	303.75	302.57	302.68	303.21	303.78	304.31	303.8	302.68	305	302.41	303.51	303.38	302.84	302.46	300.95	304.17	301.62	301	305.03	302.58	303.19	302.66	303.39	302.97	301.68	303.45
314.47	316.15	315.36	317.08	317.38	314.51	316.95	314.5	317.35	317.87	315.63	316.9	316.15	316.9	317.16	314.76	315.31	317.63	315.91	317.18	315.44	315.87	317.24	314.38	314.82	316.66	318.68	315.68	315.96	317.08	316.51	316.2	317.43	317.41	318.05	316.36	315.74	315.23	315.55	316.79	318.06	318.78	316.14	317.32	316.14	316.35	314.85	316.22	316.94	317.64
305.36	306.26	304.17	305.99	305.27	305.63	305.33	306.39	305.46	306.44	305.45	304.36	305.66	305.58	306.5	304	304.27	306.26	304.15	308.18	305.68	303.92	307.08	305.59	304.29	304.98	304.64	305.5	308.23	304.76	306.4	305.28	304.83	305.42	307.22	306.57	305.29	305.32	305.99	303.75	306.45	303.19	304.71	304.31	305.45	306.13	305.96	304.74	305.7	304.62
316.39	317.62	319.14	318.55	316.66	317.6	320.13	319.71	316.95	316.34	316.89	316.6	318.06	316.84	317.96	317.25	316.31	316.94	317.03	316.18	315.98	318.19	316.53	316.95	316.38	318.1	317.11	317.86	317.31	317.29	317.49	317.52	317.41	317.8	318.36	315.82	316.82	319.03	315.35	317.43	316.68	317.11	316.26	318.25	317.95	315.93	316.6	317.34	317.42	316.43
329.14	328.38	327.39	328.37	327.54	327.4	329.1	328.4	328.52	329.68	328.18	327.42	329.37	329.12	327.93	328.09	328.87	328.39	330.06	330.58	329.37	328.21	327.98	329.22	328.39	327.64	328.37	327.85	327.4	327.99	328.38	327.47	328.07	328.29	329.53	331	327.37	329.21	330.16	329.25	328.39	328.72	331.27	328.23	328.23	326.66	328.78	328.36	327.64	328.55
306.93	304.99	307.05	306.79	303.27	306.19	305.42	306.32	305.42	305.99	305.36	306.16	307.38	306.51	305.64	306.94	306.18	306.87	304.94	306.13	305.12	306.67	305.29	305.76	305.87	305.28	307.56	304.65	307.13	305.79	306	306.11	305.67	304.78	306.78	305.38	306.1	303.84	307.74	307.69	305.18	307.67	307.58	305.79	305.44	307.08	308.27	305.18	305.05	304.5
301.9	300.96	299.18	301.35	299.88	303.33	300.35	302.48	300.71	301.72	299.26	298.27	300.62	302.16	301.38	300.66	299.62	300.72	300.92	301.26	299.5	300.25	302.93	301.11	301.92	302.17	303.18	301.59	300.74	301.77	301.23	300.62	304.08	300.97	300.5	301.16	299.83	302.8	301.97	301.97	301.14	300.2	298.99	301.55	301.34	301.59	301.27	301.3	302.38	303.18
328.59	328.99	328.38	327.76	325.83	326.58	328.57	328.48	326.76	328.27	326.67	326.83	327.57	327.63	329.29	327.8	328.63	328.21	327.51	325.78	327.81	327.99	328.29	328.8	325.28	326.09	327.52	328.04	327.09	326.59	328.74	327.54	330.2	326.31	326.92	327.01	326.77	326.07	328.01	329.23	328.34	326.8	326.31	327.24	327.87	330.03	330.04	327.6	329.62	326.29
292.79	294.62	295.38	293.2	293.91	296.12	293.98	291.4	293.63	292.37	293.86	293.1	293.38	292.97	294.06	292.55	294.01	293.56	294	292.65	294.2	292.27	293.7	293.01	294.48	294.04	293.34	293.52	294.27	295.48	293	295.18	294.05	292.96	291	293.31	294.72	295.28	294.21	294.48	292.39	294.81	294.4	291.82	294.05	291.07	293.64	294.19	293.9	293.87
314.8	315.43	317.01	316.21	315.05	315.32	313.75	318.26	315.5	316.05	315.09	316.07	317.28	316.46	315.46	316.69	315.81	316.85	314.68	317	315.06	316.38	315.94	314.01	314.57	316.76	315.28	315.03	315.68	317.34	316.79	316.45	315.37	316.35	316.3	315.47	314.57	313.61	316.53	317.96	317.71	315.21	315.48	314	315.77	315.76	316.33	315.63	315.63	316.95
324.68	327.84	325.41	326.75	327.37	326.07	326.36	326.35	327.18	326.64	327.82	328.47	328.6	326.37	327.53	327.54	325.83	329.58	325.48	325.66	327.64	327.06	327	328.9	325.88	328.04	326.92	328.37	327.9	326.04	326.7	325.39	327.15	327.34	327.66	326.32	327.8	325.39	325.83	324.43	325.34	326.86	327.3	325.7	325.38	328.98	327.93	326.9	326.27	326.78
296.86	296.32	296.01	297.07	295.63	299.07	297.3	296.46	298.27	297.52	297.52	296.27	298.89	297.8	297.59	297.12	297.37	295.39	297.2	296.71	296.68	297.29	298.17	297.31	296.88	295.75	295.14	298.38	295.78	296.86	297.65	296.91	294.65	296.3	296.7	296.46	295.4	297.12	297.71	297.66	296.72	295.57	296.57	297.27	295.11	296.95	295.15	296.18	295.87	297.39
305.76	303.75	305.94	303.36	304.87	304.99	305.59	305.55	307.25	302.61	302.71	304.47	304.35	304.38	303.88	304.84	304.03	304.42	304.92	305.42	304.86	303.29	302.99	305.09	304.12	304.45	304.55	305.56	303.13	304.22	302.77	303.65	305.43	305.12	303.69	304.3	303.33	304.04	305.41	305.66	302.73	304.74	305.68	304.38	304.57	305.91	302.71	303.86	302.99	304.75
294.66	296.46	294.44	292.41	295.12	295.42	294.98	295.25	296.11	295.6	294.84	294.3	295.79	294.71	295.93	295.09	292.95	296.5	295.5	295.87	294.53	293.83	293.02	294.46	296.17	294.98	294.85	295.7	295.83	292.69	293.77	295.7	293.73	293.67	295.54	296.92	294.1	294.6	295.38	295.94	296.16	294.59	296.12	297.73	294.58	293.86	293.62	294.28	295.61	295.31
304.19	304.99	301.83	304.04	304.64	304.63	305.01	303.75	304.35	303.61	303.8	303.75	303.08	303.75	304.59	301.6	305.95	303.79	302.7	304.25	303.32	303.7	302.95	301.6	303.41	302.82	303.26	303.62	303.86	301.45	303.2	305.18	305.39	304.38	302.15	303.5	303.56	303.69	303.75	300.99	303.89	303.81	302.9	303.41	305.1	303.35	303.02	304.2	304.77	304.94
293.51	294.14	296.02	294.27	295.51	295.48	294.42	295.3	293.86	293.73	295.05	294.46	294.13	294.13	294.85	293.02	295.85	294.5	294.32	295.11	295.29	293.72	294.69	295.64	294.39	296.51	294.23	294.69	293.7	296.29	295.04	294.08	295.13	293.4	295.12	294.24	293.79	297.48	293.84	293.47	295.86	295.77	295.76	293.84	294.55	296.33	294.22	295.39	295.71	295.59
302.48	302.7	303.32	304.05	302.73	302.87	301.81	303.57	303.38	301.14	303.68	300.64	302.6	301.53	303.08	302.94	302.07	303.37	303.22	300.76	304.04	303.44	302.9	301.45	300.44	302.64	302.65	301.89	302.57	302.22	302.14	302	304.28	302.45	301.48	303.07	301.21	300.82	302.12	302.87	302.55	302.58	301.48	303.63	302.23	303.28	303.02	301.54	302.8	303.36
312.36	313.83	312.76	311.61	312.91	310.43	313.02	311.63	313.62	312.14	312.59	312.84	310.29	309.65	312.19	312.97	312.56	312.88	312.54	312	311.83	312.26	312.81	311.04	313.36	311.93	311.72	312.71	312.33	311.82	313.14	311.99	312.69	311.75	311.98	311.07	312.97	313.41	310.79	312.17	312.12	312.24	312.18	311.16	311.37	312.57	313.13	312.41	313.21	313.81
295.28	296.06	294.34	296.15	295.89	295.07	294.92	293.42	295.18	295.42	293	295.34	294.94	295.19	295.17	296.27	294.11	294.89	294.96	295.31	294.93	296.35	294.33	293.62	294.29	296.01	295.57	294.54	294.91	294.15	294.99	294.37	295.16	296.6	294.63	294.07	295.11	292.89	295.45	293.41	294.49	296.48	296.29	296.98	295.31	297.29	295.55	294.85	295.12	295.24
316.24	315.52	313.89	314.89	315.06	314.9	315.07	315.13	315.55	315.64	314.61	315.19	316.81	313.96	314.19	314.41	314.78	315	312.35	315.02	314.95	315.49	314.41	315.51	315.11	315.13	317.14	313.1	314.17	315.29	316.25	313.55	315.01	315.68	314.26	315.21	315.02	316.91	314.53	315.57	313.79	316.82	316.36	316.16	313.96	313.24	316.71	316.11	314.79	314.77
306.38	304.61	305.19	306.07	304.91	304.43	305.14	304.38	304.83	304.89	306.07	304.14	305.65	305.42	304.86	305.61	303.75	304.93	304.02	306.93	304.28	303.64	306.19	304.79	304.08	305.03	303.63	305.06	303.41	303.7	304.39	305.46	303.91	306.29	306.04	304.47	304.16	303.97	306.12	305.13	305.53	305.31	304.35	305.11	305.07	304.23	305.92	305.44	304.54	304.78
311.59	310.08	311.69	309.48	310.31	311.82	311.55	312.09	311.97	312.1	310.36	310.42	311.41	309.26	311.74	309.49	310.89	312.08	310.98	310.45	309.83	308.53	310.44	310.34	309.54	309.62	310.04	312.02	311.52	310.69	310.24	311.8	311.14	309.55	311.78	313.01	311.83	311.86	309.95	311.21	309.68	311.91	312.46	309.69	311.48	311.16	308.58	311.68	310.8	312.37
316.1	315.41	315.7	316.13	316.11	314.4	316	315.37	316.2	318.39	314.74	315.69	315.32	314.56	315.74	315.86	316.56	315.64	314.17	315.93	318.19	315.02	318	315.59	317.38	316.39	315.44	315.89	317.25	315.87	317.76	313.83	314.46	316.14	315.84	314.85	315.66	315.31	313.14	315.41	315.42	315.88	316.91	316.58	316.12	317.1	315.51	313.89	316.57	315.99
313.19	311.33	312.08	313.23	312.49	312.74	313.59	309.8	313.35	313.85	313.35	312.84	313.54	312.74	313.32	312.61	314.38	313.01	312.18	312.28	310.75	311.88	312.14	311.81	312.37	312.73	312.3	314.17	312.59	312.99	310.97	313.64	312.12	313.94	312.44	312.89	313.61	310.64	311.37	312.48	311.96	314.14	312.76	313.39	312.97	310.5	313.29	313.34	313.18	312.84
296.66	301.97	300.64	300.41	298.78	299.5	301.57	301.54	299.04	299.07	300.63	300.49	300.04	299.8	301.47	301.11	299.34	299.33	298.76	300.83	298.42	298.82	299.6	300.69	299.13	300.12	300.17	299.88	300.17	299.17	299.8	299.98	300.05	299.73	301.56	299.72	299.96	299.5	299.96	301.06	300.12	296.48	299.97	299.83	300.6	299.23	299.22	299.16	298.8	300.13
293.07	293.18	293.73	293.98	294.47	292.33	294.48	296.94	293.92	291.75	295.33	294.27	293.94	294.68	293.13	293.39	294.03	292.69	293.27	294.56	293.17	294.43	292.96	295.15	294.24	293.16	293.04	294.88	293.48	296.73	295.46	293.54	294.75	294.75	293.47	295.06	295.22	291.97	294.23	293.09	293.61	293.83	292.79	293.35	293.77	293.2	296.64	293.33	292.62	293.47
305.69	305.72	303.4	305.31	304.47	303.99	303.66	304.29	303.59	305.19	306.13	304.88	305.88	306.51	305.18	304.12	304.54	304.13	303.91	304.65	302.66	305.09	303.78	303.53	306.03	303.53	304.32	306.45	303.25	304.88	304.85	305.22	303.27	306.2	303.07	304.57	305.03	307.08	306.58	304.93	304.23	305.2	305.16	304.13	303.92	303.81	306.09	305.16	304.71	304.19
313.45	313.41	314.37	314.27	312.98	312.7	313.59	314.4	313	315.42	313.88	315.9	314.99	312.66	312.6	313.58	316.33	315.14	314.67	315.81	314.7	313.37	313.99	314.93	313.16	314.55	315.71	314.47	314.3	314.29	315.53	313.6	314.54	314.12	312.4	315.48	311.95	314.72	314.64	313.11	315.1	313.81	314.15	313.42	314.55	315.53	314.2	312.35	313.49	312.97
294.42	294.27	294.53	293.06	294.11	295.77	293.48	296.2	293.85	293.26	293.74	292.76	294.47	295.27	294.82	293.86	294.54	294.08	294.52	293.95	293.99	295.02	294.72	293.07	295.36	294.31	294.52	294.9	295.5	292.93	293.32	296.45	296.27	294.35	293.93	294.45	294.95	294.14	292.62	295.25	293.75	292.96	294.05	295.43	294.52	292.99	295.2	292.45	293.91	295.04
313.23	312.24	314.26	313.72	311.83	311.99	312.85	310.57	311.95	312.07	312.81	313.2	312.41	313.11	311.52	312.28	311.73	313.59	312.51	314.02	311.28	311.75	313.72	312.08	311.66	313.02	314.31	312.12	310.81	311.99	313.22	314.24	312.05	314.51	312.86	313.6	314.2	313.35	313.08	313.01	311.19	312.29	312.96	313.65	313.85	313.08	313.62	311.66	312.26	312.81
307.67	309.55	311.2	309.26	308.67	308.72	308.38	309.2	309.5	310.15	308.81	309.15	309.2	309.76	309.74	309.95	310.3	308.41	310.46	309.53	310.21	309.39	310.16	309.56	310.58	311.87	309.32	309.73	308.61	309.72	310.36	311.31	310.16	309.87	310.35	309.8	308.9	309.12	309.88	309.68	310.04	308.96	310.24	309.39	308.39	309.9	310.73	308.53	308.9	309.69
302.89	303.73	300.98	303.37	302.82	303.52	302.11	301.05	303.21	302.21	301.53	301.47	302.14	301.51	303.14	301.88	302.57	302.24	302.95	302.4	302.96	303.03	301.29	301.29	301.87	302.58	302.6	302.55	300.53	302.95	304.28	303	302.32	303.86	301.68	299.94	302.06	302.07	301.39	301.39	304.13	302.49	301.39	301.75	302.43	302.02	304.4	300.47	301.37	303.25
315.37	314.7	315.08	314.48	315.32	315.26	316.59	316.72	315.63	316.13	316.1	314.95	315.74	316.83	315.53	317.01	315.95	317.12	316.88	314.71	315.86	316.55	315.67	314.11	317.17	316.29	315.68	316.48	316.72	316.08	315.64	315.89	314.48	317.25	313.78	314.65	316.76	316.47	316.39	316.57	316.18	316.49	316.54	314.24	315.66	316.31	315.83	315.66	315.86	317.01
315.22	314.58	314.45	314.24	315.1	315.42	315.98	315.46	315.69	314.36	314.05	315.48	313.34	315.75	315.6	314.13	314.92	314.81	314.23	315.52	314.64	314.97	315.11	316.56	315.84	314.1	314.28	314.47	315.32	315.32	314.13	315.62	314.33	315.15	314.02	315.69	314.09	314.74	313.4	316.3	314.41	314.87	314.32	315.84	314.62	315.76	316.28	314.75	316.07	314.15
314.3	314.63	314.42	314.93	316.35	316.4	314.86	315.62	315.2	316.48	316.59	315.63	314.14	316.08	315.31	315.32	316.97	316.38	315.83	315.7	314.9	315.38	315.94	315.85	317.43	314.4	316.88	316.1	314.91	315.53	316.26	314.97	316.31	315.5	315.34	315.86	315.99	314.88	313.95	315.54	313.83	317.58	315.16	315.48	315.12	318.48	315.54	315.71	316.16	314.92
305.52	304.82	305.89	304.72	306.77	304.62	303.83	305.59	306.03	306.33	307.05	307.47	307.64	305.05	305.98	306.25	304.84	307	305.49	305.85	306.07	307.46	305.95	306.42	305.97	306.26	307.67	305.96	304.99	306.26	307.87	305.55	307.45	304.99	304.56	304.18	304.65	306.5	305.11	306.21	305.39	306.13	307.68	305.57	305.44	308	307.44	306.03	304.55	306.86
316.6	315.59	314.7	315.85	314.03	313.79	315.13	314.51	314.99	311.86	314.96	313.52	314.81	316.03	315.27	315.71	313.54	314.68	313.06	314.84	314.12	314.55	314.71	314.82	315.18	314.41	313.85	313.63	316.9	314.94	313.82	314.3	313.85	313.67	315.77	314.98	315.17	316.8	315.81	315.75	314.99	315.22	316.43	313.58	316.14	316.53	313.67	314.82	314.18	314.89
302.47	305.27	304.07	303.82	302.46	302.95	303.93	303.38	302.76	303.72	303.59	303.51	304.5	301.86	303.46	305.75	302.76	302.7	304.82	303.12	303.05	305.68	303.84	304.13	304.26	303.33	301.92	303.49	304.54	302.2	302.58	302.19	303	302.42	303.95	303.17	303.16	302.23	302.99	302.76	303.75	302.97	303.2	303.16	302.03	304.09	303.84	301.91	303.67	305.08
313.85	313.46	314.45	314.15	311.26	313.11	312.79	314	313.98	314.65	313.65	312.38	311.55	312.34	311.56	311.09	313.8	314.34	314.04	313.55	312.85	312.32	311.99	312.61	313.74	314.31	312.62	313.24	312.32	312.76	312.08	313.58	312.65	311.97	312.25	312.59	312.34	311.8	313.36	311.21	313.27	314.35	313.81	313.82	314.64	313.12	312.48	312.45	313.47	313.8
300.05	300.24	300.29	301.24	301.7	299.2	300.44	298.13	299.54	301.48	300.32	299.08	300.46	299.59	300.05	298.79	301.22	302.09	301.08	298.39	299.72	300.71	300.39	300.42	299.24	299.53	299.93	299.87	299.47	299.16	299.87	300.16	301.29	300.74	299.2	300.46	299.47	300.82	300.23	301.08	299.19	299.17	300.34	300.24	300.21	300.72	299.36	301.96	300.05	299.46
304.36	305.74	306.58	303.71	305.98	304.56	304.8	304.29	305.53	303.28	305.51	305.46	304.58	307.64	305.78	305.36	303.59	305.2	303.11	304.9	304.94	307.44	305.37	304.25	303.88	304.27	305.51	304.87	305.16	304.71	303.33	304.2	305.08	304.71	304.05	305.52	303.79	307.14	305.66	304.96	303.55	304.38	304.8	305.19	305.72	307.15	304.94	305.82	306.7	306.14
304.24	304.84	305.94	303.64	305.73	304.77	304.81	306.4	305.43	305.66	305.3	304.38	304.5	304.01	305.6	302.72	305.59	303.83	306.01	305.14	303.68	305.31	304.36	303.57	305.72	304.84	305.18	305.73	304.76	305.08	305.43	305.86	304.17	304.47	305.26	306.16	304.8	304.75	305.92	306.37	303.99	306.7	303.66	307.38	304.15	303.5	303.55	306.67	306.3	303.98
319.99	318.41	317.4	319.58	318.09	319.04	319.73	320.64	320.92	318.56	318.46	319.18	320	320.45	318.08	319.67	319.72	317.8	320.19	319.38	319.69	318.72	320.52	318.76	320.32	320.14	319.49	319.61	320.17	319.51	319.13	319.65	318.91	320.61	318.78	318.02	320.2	318.74	320.39	321.97	318	317.64	319.81	317.67	319.13	319.52	318.89	317.98	319	319.04
305.88	306.41	306.52	304.75	307.42	306.33	304.74	306.3	305.48	306.74	307.56	306.93	308.21	306.25	304.93	305.73	307.47	305.36	306.62	307.98	307	305.49	306.9	306.81	306.68	307.15	305.57	305.6	305.76	306.61	306.71	306.52	304.72	304.35	307.01	305.47	305.86	303.99	307.67	305.6	306.03	306.52	306.29	305.11	304.89	307.22	304.73	307.78	304.74	305.86
304.49	302.61	302.97	303.09	303.15	303.99	302.94	303.01	304.01	302.96	304.31	302.76	301.61	304.88	304.61	302.36	304.16	303.2	302.29	304.4	303.14	301.69	303.74	305.9	304.96	303.87	304.34	302.76	304.2	303.21	303.87	302.89	302.67	302.34	303.84	302.81	304.76	303.79	301.98	304.19	303.72	301.71	304.79	303.74	302.36	301.92	304.63	301.79	303.01	303.98
318.38	319.14	319.26	319.86	317.89	317.39	318.08	318.04	317.73	320.25	318.74	318.55	319.28	316.98	319.35	318.11	317.56	319.8	318.35	318.63	319.51	318.77	318.12	318.41	319.14	317.35	317.46	318.8	317.9	319.07	317.69	317.38	317.76	318.44	318.54	320.26	319.81	319.6	319	319.54	319.14	317.93	316.68	317.84	318.98	316.76	320.64	319.11	319.86	318.6
317.7	318.85	321.68	318.64	319.16	319.03	316.23	319.83	318.31	318.94	318.63	319.11	318.39	316.89	317.01	317.95	317.54	319.21	319.16	318.95	318.28	318.75	317.89	319.72	319.43	318.9	317.48	318.99	318.52	318.12	318.82	318.29	318.57	317.74	318.97	319.75	319.76	317.94	317.33	317.97	317.53	320.02	318.99	318.63	319.79	318.66	319.78	318.89	320.02	317.35
315.63	315.32	314.68	313.67	315.99	316.64	315.98	314.63	314.31	314.99	315.58	314.43	315.44	314.2	314.95	314.5	315.24	313.45	313.95	314.8	316.78	314.99	312.6	315.76	315.56	315.73	315	314.26	316.24	314.38	316.7	314.95	315.75	314.49	314.88	315.01	314.51	314.66	314.52	312.91	314.36	315.32	315.08	315.83	313.74	314.9	317.26	316.97	315.31	315.11
312.59	314.88	313.14	312.8	313.16	314.73	313.67	315.24	311.71	313.69	312.36	312.68	311.06	312.8	313.85	313.94	314.49	313	313.15	312.44	312.51	313.21	312.32	313.77	313.93	313.98	313.23	313.27	311.73	313.46	314.5	312.54	313.46	313.28	314.43	311.76	312.02	314.54	312.52	312.37	311.42	313.1	314.46	315.17	312.19	312.49	314.58	312.06	314.93	311.88
293.83	293.12	295.27	294.32	294.1	292.01	294.89	293.54	294.89	292.02	292.89	291.9	293.43	293.48	293.39	295.7	294.32	294.76	294.53	293.51	293.12	292.01	296.07	295.2	293.78	293.82	292.26	293.09	294.44	293.92	296.1	293.47	293.25	293.75	293.75	293.54	295.75	295.32	293.41	293.25	292.51	293.34	295.29	295.61	293.03	294.15	292.96	295.62	294.22	293.86
305.08	306.61	302.78	304.7	304.86	306.13	304.03	304.49	304.51	304.62	303.68	303.1	302.9	303.06	303.28	305.3	303.6	304.67	304.69	304.99	304.28	303.9	304.59	305.48	303.4	304.57	304.34	305.53	305.51	303.54	303.71	305.12	304.3	305.33	303.14	305.52	305.05	303.08	302.34	303.94	304.6	304.58	304.76	305.08	303.79	303.89	304.22	304.17	305.33	305.26
306.7	306.61	305.68	305.97	306.06	305.8	306.26	306.16	304.52	306.31	308.99	305.87	305.31	305.86	307	306.49	307.03	305.06	305.86	304.73	307.7	304.36	304.93	307.23	306.26	304.98	305.41	308.42	306.06	306.49	306.63	305.98	305.37	306.32	304.05	305.79	304.93	306.44	306.25	305.22	306.42	304.27	305.69	306.35	305.02	303.84	305.52	305.43	304.56	307.7
314.17	313.47	314.06	314.16	314.41	313.46	313.19	314.05	313.48	314.25	314.48	313.66	312.26	314.97	314.16	315.4	314.17	314.83	313.5	313.57	315.07	313.71	312.8	314.53	316.31	316.4	312.75	315.08	316.04	314.93	314.15	312.33	314.4	315.16	313.29	312.55	313.92	313.44	314.36	315.03	313.93	313.53	314.51	313.51	312.57	314	313.72	312.66	314.8	314.92
314.03	313.05	312.11	312.34	312.19	313	312.03	312.26	313.62	311.89	311.85	312.75	312.22	311.64	312.93	311.83	310.75	312.73	313.09	312.36	310.57	312.12	313.72	314.07	312.1	315.09	312.13	313.03	313.83	313.36	313.53	312.2	312.86	311.18	312.79	313.77	313.45	313.11	313.32	312.16	312.51	313.48	313.21	312.18	315.17	311.03	312.92	313.25	312.54	311.68
311.41	311.38	310.82	311.83	310.19	311.34	311.55	310.91	311.34	309.53	310.75	309.78	311.79	312.02	310.9	310.17	310.04	313.93	309.78	312.29	311.21	311.55	312.47	310.39	311.69	311.56	309.19	312.96	310.87	311.6	311.28	312.62	308.94	312.14	309.31	311.26	311.42	311.11	312.38	308.7	310.13	312.51	313.46	309.09	311.44	309.75	310.86	309.72	312.1	311.93
303.81	303.61	304.79	302.71	303.63	304.68	302.85	303.61	302.46	303.61	304.46	303.83	303.79	304.22	304.05	303.8	304.08	303.13	303.84	303.21	304.44	304.58	303.88	302.99	305.03	303.45	303.23	302.97	305.24	303.77	302.42	303.76	304.6	303.6	303.67	302.86	302.84	303.84	305.45	303.87	302.19	304.13	303.27	303.28	304.91	306.08	303.19	303.8	303.17	304.14
305.02	302.36	304.66	301.88	302.11	303.1	302.44	302.56	301.84	303.28	303.53	302.05	302.01	301.74	304.3	303.55	302.81	300.92	302.49	305.36	300.82	303.58	301.06	302.58	300.63	302.31	303.31	303.17	302.34	303.06	301.01	300.81	302.65	302.86	300.43	301.91	302.75	301.45	300.75	302.52	302.89	302.21	302.04	303.83	301.85	300.36	301.49	302.59	300.8	303.27
305.45	304.83	305.01	305.19	303.64	303.23	305.17	306.11	305.93	304.87	304.04	304.44	304.63	305.43	305.66	302.98	302.84	304	305.93	306.12	305.55	303.96	305.31	303.56	303.68	304.67	306.52	305.27	302.13	303.86	303.38	306.53	305.46	303.71	304.9	306.92	305.32	304.87	303.72	304.66	303.57	304.75	305.65	304.54	304.51	304.84	302.49	304.73	306.46	304.64
315.35	315.38	316.38	316.85	315.96	315.87	315.07	316.95	315.11	316.3	315.34	315.78	316.94	317.06	318.28	316.39	315.24	316.28	314.64	315.05	316.02	316.41	317.07	315.44	314.98	315.43	313.93	315.47	315.86	315.25	317.08	314.28	315.38	316.74	316.31	316.12	315.8	315.07	317.17	315.86	316.5	315.46	315.03	313.33	316.25	316.37	314.86	315.22	314.13	316.39
318.75	316.95	317.33	317.95	317.63	316.42	317.54	317.35	318.95	317.8	319.25	318.41	318.12	317.94	317.85	317.05	316.91	318.18	316.2	317.71	316.99	317.17	317.33	317.95	316.15	315.66	317.19	315.6	316.87	317.75	317.76	315.89	316.28	317.92	317.28	317.86	317.32	319.24	317.03	319.8	317.34	318.95	316.37	316.38	316.81	315.73	316.84	316.61	317.79	316.61
315.62	315.99	316.19	316.53	317.18	317.72	316.09	315.36	316.25	316.36	319.37	316.36	318.99	317.12	317.27	318.12	316.69	317.22	318.05	317.66	315.75	316.6	317.03	317.68	318.23	317.64	315.96	316.63	317.18	317.04	319.05	316.04	317.99	316.72	316.84	318.01	317.88	317.36	317.69	317.26	316.99	316.79	318.13	317.73	316.62	316.2	319.09	318.14	316.97	316.65
300.5	300.7	298.36	298.09	299.77	298.61	299.43	299.14	301.65	299.94	299.63	301.6	298.45	299.92	300.06	301.37	301.06	299.06	300.98	301.26	299.33	300.61	297.36	299.94	301.5	298.89	299.35	300.62	299.45	300.1	298.21	300.49	300.89	302.54	300.11	299.74	300.26	300.21	299.45	301.05	301.46	302.53	300.69	300.23	299.44	298.15	300.79	299.88	300.16	300.45
320.23	319.26	318.86	319.86	318.11	318.97	319.91	319.76	319.79	319.67	319.46	318.7	317.27	319.64	319.98	319.48	317.9	318.33	318.33	317.64	320.12	319.37	318.13	319.58	319.67	319.01	319.25	320.93	318.46	321.11	319.15	320.08	320.39	319.97	318.02	319.03	319.67	320.2	318.14	321.86	321.11	318.71	319.04	319.71	319.7	319.85	318.39	320.24	318.29	320.15
325.1	326.18	325.44	325.61	324.85	324.89	326.48	327.04	326.16	325.43	324.52	326.46	326.74	324.9	325.48	325.24	323.54	324.27	324.14	325.85	323.93	325.55	324.94	325.37	324.27	325.54	326.03	326.11	324.45	325.78	324.5	325.9	327.15	326.42	325.29	325.2	326.4	325.67	324.56	324.78	325.02	322.56	324.94	324.28	324.55	325.2	326.56	326.55	325.21	323.78
318.49	318.58	320.04	320.83	318.49	319.08	318.16	319.27	319.64	318.96	318.37	317.49	319.05	320.09	320.06	319.82	318.48	317.98	320.32	318.55	320.25	319.01	318.41	319.17	320.39	319.12	319.21	320.99	319.68	319.7	319.43	320.08	318.96	318.38	318.44	318.11	319.4	321.59	318.94	321.41	318.28	318.94	318.03	319.2	319.34	319.78	319.05	319.4	319.73	318.29
328.32	328.78	327.69	329.04	326.8	327.05	328.25	327.44	326.08	327.64	327.72	326.54	327.22	328.75	326.96	327.58	330.44	328.21	328.08	328.38	329.13	325.85	327.87	328.98	327.8	327.92	326.15	325.71	327.15	326.35	327.86	328.09	327.56	327.94	327.71	327.6	329.78	329.02	327.14	327.11	327.36	327.67	328.58	327.46	325.92	328.2	327.65	327.92	329.74	326.18
301.68	300.78	300.51	300.65	300.12	301.17	300.85	300.85	301.18	299.82	302.27	301.67	301.26	301.01	300.81	300	299.23	301.14	300.65	301.25	300.74	301.34	302.1	299.58	301.21	302.75	300.46	302.12	303.71	299.16	300.22	301.45	301.4	301.49	300.85	299.63	301.64	300.68	300.15	300.21	301.43	300.47	301.62	301.36	300.15	301.81	299.01	301.36	298.49	300.3
312.72	311.94	312.98	312.57	313.41	314.27	312.79	312.62	315.3	312.38	312.59	313.57	312.36	313.07	315.32	312.84	313.86	312.65	311.91	314.06	313.71	313.9	313.58	312.75	314.84	313.4	313.82	311.33	313.84	312.42	311.05	314.44	312.53	313.07	312.29	312.44	311.75	313.32	313.04	312.08	309.53	313.48	314.39	313.74	313.56	311.44	312.64	312.59	313.32	312.76
317.83	317.5	317.04	317.74	316.85	317.94	315.96	317.25	316.65	316.85	318.19	315.3	319.49	317.47	316.15	317.75	315.94	316.56	318.7	317.71	317.63	316.25	317.95	316.51	317.14	317.87	315.74	316.61	317.58	317.22	317.27	318.67	318.22	316.3	316.76	316.85	318.72	316.29	317.38	316.58	318.39	317.78	317.01	318.18	318.87	318.31	317.35	318.08	315.53	315.68
313.88	312.86	313.29	311.4	312.22	313	310.28	313.22	314.17	312.16	312.52	312.45	311.41	311.7	312.7	311.91	312.13	313.33	314.11	314.21	312.46	313.02	313.8	312.93	313.48	312.54	313.69	314.91	314.98	313.57	315.11	314.25	311.96	312.3	312.9	312.66	313.74	312.95	311.53	313.42	313.37	313.78	312.77	314.49	312.05	311.71	310.97	312.14	312.66	312.04
319.14	318.74	317.55	320.36	317.96	320.31	317.49	317.24	319.28	319.13	316.9	318.09	316.17	316.16	317.37	318.74	318.47	318.28	319.97	318.41	318.33	318.27	316.96	318.18	317.82	318.99	319.28	317.82	316.85	318.17	318	317.86	317.28	318.74	316.7	318.14	317.64	317.98	318.51	319.23	318.27	316.45	319.06	317.46	317.5	319.05	319.05	317.55	319.1	317.62
304.02	305.74	305.07	306.36	303.82	306.37	306.72	305.14	305.69	303.5	304.86	303.73	305.38	303.75	304.72	305.44	304.65	305.53	305.85	304.04	305.79	306.41	306.53	303.75	305.41	303.99	304.1	306.87	307.71	305.88	305.74	305.58	305.47	304.57	306.55	305.34	304.9	307.42	303.92	304.35	306.19	307	305.18	304.69	305.65	303.98	304.55	305.25	305.8	306.07
304.47	304.54	304.03	305.7	303.94	304.89	303.65	304.81	303.17	303.14	304.24	305.09	304.2	303.71	305.6	303.83	304.17	304.95	303.91	304.72	305.61	304.58	306.34	304.78	304.05	303.18	304.53	304.34	304.26	305.02	304.44	305.28	304.39	305.33	303.62	305.17	306.95	304.29	305.06	304.81	303.32	306.54	303.83	305.91	303.79	303.88	303.48	304.77	304.23	303.82
313.25	314.38	310.15	314.37	314.4	312.96	311.04	312.63	313.02	313.3	313.63	310.99	313.93	313.09	315.71	314.79	312.83	312.76	313.39	312.61	312.03	311.94	311.61	312.88	312.93	313.3	312.71	313.69	314	311.74	312.46	313.46	314.27	312.62	313.81	311.95	313.58	313.09	314.08	314.28	313.24	312.39	314.25	313.13	313.11	312.93	311.49	313.49	311.62	313.12
294.15	297.09	293.45	295.55	295.04	295.47	294.86	295.08	294.45	294.75	294.11	294.17	294.39	295.55	296.5	294.71	295.57	295.09	296.79	292.82	296.43	295.38	296.04	294.55	295.42	294.02	294.68	295.34	295.68	294.46	294.73	295.56	293.02	294.63	293.87	296.97	293.53	295.52	296.38	296.25	296.57	293.82	295.24	295.08	295.2	294.95	294.83	295.66	295.14	295.74
295.79	294.26	294.21	294.89	293.74	294.14	294.54	294.29	296.28	295.56	296.24	293.63	295.43	295.18	294.37	296.34	296.05	294.27	295.23	295.02	294.93	294.59	293.88	296.88	294.37	294.95	294.39	293.98	293.4	295.5	294.42	295.48	296.49	295.69	294.68	295.78	295.48	294.91	293.53	296.1	295.28	296.04	294.66	295.53	295.31	296.2	294.62	295.55	295.46	295.84
313.53	313.08	313.04	314.49	313.72	314.02	313.11	311.69	313.41	313.99	313.36	312.65	310.75	313.24	312.07	313.14	311.93	315.36	311.88	311.51	313.3	312.56	314.93	314.58	311.37	314.44	313.6	313.25	314.84	313.77	314.49	312.38	313.46	311.97	313.76	312.91	313.96	312.8	314.32	312.53	314.52	313.49	313.06	312.22	313.71	312.03	312.25	313.87	314.8	313.9
308.99	307.8	309.61	308.75	310.05	309.49	308.97	308.98	309.06	310.03	309.25	307.49	311.24	308.74	309.01	309.23	308.73	310.03	309.66	307.19	308.19	308.81	309.68	308.18	309.88	307.48	308.42	308.84	307.24	309.48	309.03	307.45	308.46	309.59	308.47	309.34	309.49	306.61	309.53	308.45	308.11	308.37	307.9	309.94	308.28	307.28	309.46	308.5	309.45	309.36
315.3	313.66	314.26	315.63	314.7	314.68	313.87	315.61	313.75	313.16	315.45	314.69	313.77	314.64	315.3	315.3	315.27	316.01	315.55	314.14	314.51	316.26	316.55	315.38	313.46	314.8	315.11	313.8	314.53	315.38	315.69	316.22	316.49	315.73	314.62	314.1	312.62	314.61	315.26	314.4	315.87	314.83	314.51	314.36	312.56	315.85	316.74	315.91	315.5	313.6
306.77	307.57	307.93	307.1	307.57	307.31	306.65	307.7	305.84	307.87	307.36	307.11	307.4	306.79	305.41	307.34	306.46	308.9	308.3	305.28	306.63	306.41	307.05	306.92	309.11	308.06	306.44	307.87	306.44	308.15	306.51	309.38	307.67	308.84	306.24	306.19	308.27	306.46	306.44	308.72	306.59	307.1	306.6	306.03	306.54	307.69	307.06	307.72	309.02	308.69
331.11	329.75	330.46	329.28	329.46	330.57	327.95	328.83	328.55	328.67	327.01	329.73	329.31	329.54	328.29	328.54	330.58	330.54	327.6	329.07	329.32	327.94	329.03	328.72	329.66	329.94	326.48	328.72	329.22	327.49	329.2	328.83	329.16	328.46	328.71	326.9	327.9	327.65	327.7	328.73	327.82	327.96	328.93	328.79	330.02	326.63	327.84	328.5	328.75	328.77
297.6	297.75	296.53	297.61	297.43	297.41	297.53	297.52	297.49	295.66	297.23	297.28	297.87	296.07	295.57	295.85	298.21	296.81	298.18	297.06	296.67	296.9	297.3	298.06	297.52	297.81	296.93	297.59	295.54	297.43	296.25	296.44	297.44	296.04	295.98	297.29	297.56	296.97	298.27	295.29	295.38	295.48	297.51	298.12	299.14	298.06	296.31	296.97	296.61	296.92
304.05	304.55	304.33	303.01	304.49	301.79	303.3	304.3	303.65	303.81	303.48	304.1	303.82	302.64	303.76	305.57	301.94	302.42	302.76	301.66	303.66	303.8	302.88	303.16	302.78	305.11	302.94	302.45	303.49	304.1	302.57	303.58	303.08	304.73	302.93	304.68	303.94	302.58	303.77	301.9	303.73	301.38	304.93	304.15	303.34	302.4	305.19	303.48	303.16	303.66
313.59	312.15	313.81	313.63	312.99	314.02	313.93	316.63	316.64	314.39	313.31	314.34	312.65	313.61	314.58	313.49	315.27	314.74	315.13	313.8	311.7	314.13	312.66	313.46	313.1	314.76	313.29	313.48	312.89	313.87	315.94	316.03	314.89	313.9	311.62	313.39	312.68	314.14	313.03	313.33	314.12	314.96	313.98	314.05	312.44	314.37	314.64	313.61	314.23	314.39
301.6	303.66	303.28	303.87	303.86	302.31	304.02	302.25	303.91	302.68	304.1	302.74	301.82	303.98	304.14	305.12	303.4	303.46	303.84	303.79	302.21	303.88	303.16	304.69	303.49	304.74	302.67	303.04	303.63	303.83	303.33	303.63	302.54	302.78	304.1	303.36	302.3	303.7	304.89	302.39	304.21	302.39	303.06	303.27	303.5	303.86	304	303.62	303.47	303.12
300.33	299.33	302.1	299.21	301.06	301.69	299.33	302.88	299.9	301.4	298.28	300.44	299.01	301.91	301.23	301.11	301.34	300.04	301.4	301.27	300.66	301.09	300.62	302.4	300.78	300.56	301.11	301.21	300.79	300.9	301.37	301.61	300.78	301.73	301.06	300.42	300.17	300.86	300.69	301.31	300.34	299.61	299.88	300.97	303.28	301.19	302.35	301.69	301.39	302.12
326.82	328.53	327.11	327.66	326.55	325.93	327.93	326.02	325.47	328.9	327.39	326.52	326.37	325.76	327.38	325.58	326.79	327.14	327.21	327.76	327.84	327.13	327.19	326.55	326.56	326.56	328.48	327.6	325.33	328.71	328.13	327.47	326.23	327.3	327.73	327.15	327.09	327.94	327.3	324.78	327.46	325.83	327.01	327.71	328.15	327.09	328	325.13	326.81	325.7
295.26	297.58	294.96	295.08	293.73	293.79	296.83	294.59	295.08	294.66	294.45	295.64	294.03	294.21	293.57	294.54	294.07	293.67	295.9	295.99	294.22	294.93	294.87	293.41	294.47	295.95	296.71	295.43	293.66	293.03	296.36	295.36	294.97	295.12	295.48	294.92	293.64	296.73	294.39	293.62	296.51	296.92	296.07	293.94	294.13	295.29	296.31	295.37	294.65	294.39
313.45	314.27	312.82	313.42	312.36	313.73	314.1	313.25	312.41	313.66	311.67	312.74	312.76	313.43	312.37	313.12	313.33	312.34	312.64	313.51	312.48	312.86	313.69	314.32	312.89	312.01	313.67	315.14	312.5	311.07	313.4	312.95	311.04	311.82	313.04	312.08	311.66	311.72	312.81	312.69	311.68	312	312.23	312.27	311	313.52	313.16	313.08	314.27	310.28
302.37	303.33	301.9	301.76	304.38	303.22	303.89	303.61	302.32	303.52	301.35	302.73	304.11	304.61	304.69	304.62	304.11	302.86	304.01	303.09	303.15	304.64	302.42	302.11	303.96	304.08	303.88	303.33	303.89	303.57	302.46	302.23	303.55	303.92	303.35	302.55	305.92	304.17	302.71	303.11	302.97	303.8	303.73	303.84	304.6	305.04	302.88	303.97	305.26	304.13
306.59	305.15	304.81	306.68	304.99	306.97	305.61	304.89	304.75	305.16	305.93	306.86	306.09	304.5	304.84	305.8	305.95	305.47	305.43	306.31	306.67	306.5	304.78	305.06	304.33	308.35	305.01	304.39	306.33	305.51	305.02	305.51	306.76	304.51	304.77	306.93	305.23	305.24	305.89	306.67	304.74	306.41	306.14	305.96	306.52	304.48	307.37	305.4	304.89	303.99
304.86	305.42	305.77	305.4	304.51	305.9	302.14	304.91	305.34	305.32	305.09	302.59	305.09	305.69	306.44	306.12	303.98	305.62	304.39	304.41	305.24	306.83	304.99	305.5	303.63	304.31	304.71	304.23	305.64	304.69	306.18	305.23	305.55	305.45	303.83	306.66	305.99	305.28	304.97	306.87	304.72	304.86	304.79	306.72	304.21	303.83	303.41	305.51	306.26	306.8
313.59	314.59	314.71	313.83	314	316.84	315.34	317.63	316.71	315.79	314.06	315.41	314.26	315.88	314.76	316.91	317.38	315.07	314.8	314.76	314.75	313.4	314.56	314.98	315.49	315.32	316.25	315.58	314.97	314.51	315.53	313.66	315.92	313.37	314.89	314.62	316.78	315.04	315.85	316.23	316.49	314.87	314.94	314.4	316.02	314.4	315.59	314.98	315.08	313.13
303.07	300.66	302.07	303.61	303.67	303.03	305.04	302.99	301.29	302.86	301.03	304.43	303.78	303.65	303.16	303.44	304.82	303.22	303.5	303.67	303.02	303.93	302.49	304.17	301.7	305.21	302.18	304.38	303.07	303.16	302.54	303.13	304.92	301.23	303.82	304.24	302.62	301.71	304.96	304.67	303.06	303.08	303.16	303.31	303.67	303.24	304.15	301.1	302.9	305.85
301.24	301.84	300.71	299.98	302.5	300.92	301.15	301.54	303.65	302.16	300.94	301.17	303.22	299.67	301.08	301.04	302.65	301.48	301.23	299.12	301.3	303.49	299.46	300.78	301.72	300.47	301.33	300.71	302.59	301.28	300.41	301.1	301.09	299.68	301.29	299.39	300.61	299.76	299.67	300.58	301.95	300.39	300.96	300.88	298.91	301.82	300.14	300.78	300.92	301.44
312.67	316.01	312.53	313.52	311.82	313.77	313.15	313.39	313.47	311.2	314.46	314.56	313.27	312.25	313.66	311.9	312.06	314.69	311.19	313.38	313.67	313.75	313.18	311.6	312.82	313.11	313.95	312.26	312.71	312.61	313.63	314.35	312.66	312.25	312.86	313.32	312.15	313.15	312.85	313.1	313.04	312.78	315.97	313.34	312.45	311.95	313.48	313.08	313.03	313.68
300.01	301.35	300.23	301.86	302.05	301.79	302.17	300.8	301.24	301.91	301.92	301.34	302.11	301	300.69	300.27	299.94	301.6	302.66	301.45	300.61	300.29	300.09	302.21	301.08	300.82	301.63	300.7	301.56	301.46	301.29	299.88	300.22	303.77	301.69	303.78	300.5	300.08	301.38	300.43	301.84	302.45	299.89	302.7	303.31	300.85	301.17	302.38	300.25	302.1
310.36	311.07	310.25	312.4	311.69	310.78	311.48	310.51	312.36	310.6	309.39	312.35	311.14	309.45	310.5	310.38	310.57	310.62	311.15	310.16	309.45	310.58	311.79	311.84	310.42	310.22	310.48	310.2	308.75	310.8	311.95	311.18	310.74	307.81	311.87	309.83	310.17	311.7	308.85	308.91	311.42	309.59	309.56	310.94	311.62	311.07	311.93	310.91	312.15	311.39
326.95	328.17	327.43	327.63	328.43	327.59	328.5	325.83	329.83	327.17	329.21	327.84	328.57	329.08	328.04	326.51	328.99	328.81	327.16	327.46	329.2	326.15	327.54	327.43	329.42	329.14	326.98	326.95	328.47	327.82	326.21	327.88	330.03	327.06	325.31	328.39	328.23	326.76	328.86	326.66	327.85	329.4	328.61	328.83	327.77	328.47	327.76	328.07	326.81	328.7
303.79	303.23	302.75	302.93	302.75	303.36	303.88	303.36	303.82	305.59	304.14	302.95	303.47	302.43	303.77	302.7	303.76	303.27	303.71	304.8	302.44	302.39	305.37	304.12	304.94	302.88	302.38	303.21	303.34	301.91	303.66	302.76	306.28	303.76	300.06	303.26	300.56	304.31	303.11	304.43	304.02	304	304.27	303.47	304.12	302.84	302.84	304.71	304.31	304.07
304.5	303.94	304.31	304.35	306.06	305.6	304.29	305.5	305.49	305.7	305.12	305.6	305.55	305.85	304.3	304.69	305.37	305.13	305.93	305.16	305.46	304.89	305.58	304.99	304.44	305.26	305.08	306.08	305.49	304.87	306.98	303.44	304.97	304.52	306.24	305.23	302.8	304.79	305.26	307.87	305.81	305.05	305.21	307.16	305.93	304.54	304.14	305.25	305.83	305.93
306.12	306.54	308.18	305.07	305.45	306.26	305.96	305.87	308.65	307.95	306.74	306.77	307.2	307.87	308.61	307.57	307.22	307.17	305.59	306.79	308.39	308.6	307.03	307.89	305.64	306.75	306.77	306.73	307.58	306.5	307.85	306.07	308.18	307.87	307.64	308.83	306.07	305.55	307.8	307.59	308.35	306.97	306.84	308.55	308.15	306.28	307.07	308.24	306.54	307.59
313.09	315.39	315.75	314.42	315.5	315.49	315.19	315.09	315.91	316.55	316.21	313.97	315.79	314.44	315.83	315.33	314.36	314.37	315.8	315.59	315.42	315.87	314.78	314.67	314.71	314.48	316.76	312.24	316.51	314.92	315.44	314.08	314.44	314.32	313.97	315.71	315.08	316.2	316.38	313.79	316.14	314.63	314.97	316.22	313.34	312.36	313.36	313.4	313.91	315.88
326.53	323.94	325.32	326.64	326.38	324.92	324.94	326.34	323.9	323.56	325.22	326.96	326.21	326.15	324.43	324.6	324.09	322.4	323.87	325.25	325.1	324.49	325.09	324.06	324.52	324.81	324.89	325.66	326.45	322.28	323.36	324.73	324.39	325.28	325.88	324.92	325.31	325.91	323.94	325.53	323.44	323.98	324.89	322.24	323.65	326.48	325.08	323.9	325.25	321.2
293.37	294.94	294.22	295.73	295.76	294.22	295.42	294.99	293.5	295.38	295.77	295.5	296.56	295.14	296.19	296.07	295.5	295.21	294.78	295.11	295.64	295.16	293.86	295.42	295.68	295.19	296.12	294.76	295.68	297.08	294.24	295.35	294.65	295.5	296.58	295.59	295.44	294.39	297.38	295.26	296.42	294.31	293.23	294.34	295.54	293.95	294.54	295.35	292.9	294.69
314.4	313.25	313.91	315.32	316.13	313.54	315.42	312.28	313.76	313.05	315.16	314.86	312.98	313.23	313.14	314.25	313.08	315.05	311.92	316.72	313.85	313.41	313.68	315.02	312.35	312.86	312.7	314.29	316.49	314.37	314.87	314.02	316.87	314.66	314.47	314.68	312.99	316.23	313.56	316.46	313.99	313.07	314.89	314.56	314.99	313.12	313.65	314.48	313.07	314.13
304.93	305.38	306.02	305.96	304.18	305.79	304.91	306.72	306.49	305.48	306.84	307.32	305.05	306.22	306.09	305.01	303.49	304.76	304.89	304.29	304.19	305.43	304.93	304.63	306.66	307.76	303.22	305.72	303.98	307.55	307.99	306.86	306.24	307.3	304.78	304.37	306.17	304.52	306.73	306.27	306.12	306.34	305.46	309.06	306.1	305.86	304.95	306.42	305.45	306.17
300.78	302.27	302.75	304.06	303.17	302.18	302.35	302.61	300.97	302.89	303.05	301.63	301.65	301.75	303.94	303.4	302.19	302.86	302.39	303.41	303.4	303.08	302.62	301.81	303.25	301.76	303.7	304.34	301.95	302.51	299.82	303	302.14	303.18	302.29	302.58	302.31	301.9	301.9	302.57	301.6	302.25	302.36	302.85	301.66	302.54	302.15	301.11	302.95	302.07
313.9	313.96	315.98	314.5	315.45	314.65	315.6	315	315.19	314.48	314.76	316.4	316.29	313.22	316.38	315.14	313.95	315.33	314.38	314.43	315.84	314.86	315.59	314.53	315.89	315.45	314.24	314.15	314.63	315.35	314.48	314.8	315.41	315.84	314.14	314.26	315.3	315.21	315.14	314.94	316.62	315.05	314.96	314.81	314.84	315.36	315.06	315.08	315.55	314.82
301.66	303.05	302.76	302.83	304.63	302.97	301.95	303.67	303.11	302.64	301.95	303.72	303.97	302.42	302.17	303.25	303.86	304.55	302.87	303	305.85	302.34	304.54	303.85	304.71	303.34	302.82	301.27	304.08	303.81	305.65	304.42	302.77	304.45	306.45	303.16	303.71	303.81	302.9	303.05	303.18	303.57	302.07	303.01	302.73	305.01	301.68	303.85	304.29	303.61
300.68	300.56	301.42	300.51	298.56	300.06	301.02	299.04	299.06	299.68	302.28	300.47	300.31	299.53	299.61	300.51	300.36	299.79	299.85	300.59	300.65	301.24	299.71	299.22	299.4	299.72	300.53	298.83	299.72	300.61	300.36	299.76	301.99	299.51	300.56	298.84	298.79	300.15	302.41	299.05	300.48	299.52	299.63	300.44	300.44	298.1	299.12	299.3	300.01	299.3
300.97	300.1	301.9	300.7	300.41	300.12	301.82	302.81	300.99	302.55	301.48	302.34	299.72	299.19	302.13	300.58	301.12	300.13	302.29	299.3	301.42	299.41	301.72	300.69	300.06	301.46	300.51	302.08	301.42	301.19	302.28	303.49	300.69	301.68	300.26	302.92	300.61	300.2	301.72	299.78	301.14	301.14	303.64	301.14	302.25	302.05	299.23	301.48	300.81	301.59
310	311.33	310.13	309.92	311.02	311.9	309.94	311.24	310.65	309.34	310.96	310.83	311.06	312.56	310.95	309.36	309.03	310.08	312.63	310.54	311.46	310.43	311.56	310.5	310.22	310.69	310.71	310.75	310.39	311.73	311.69	312.49	310.3	311.57	312.85	310.75	312.14	308.81	310.73	309.86	309.4	308.72	311.02	310.05	311.42	310.37	311.89	311.06	310.77	311.86
327.13	326.9	326.33	327.73	327.13	326.38	327.42	328.85	327.44	323.89	328.46	327.59	326.55	325.26	326.93	326.43	326.62	327.22	325.79	327.06	326.86	327.25	325.99	327.28	328.4	326.28	326.27	326.59	327.55	326.33	329.2	325.17	327.44	324.7	327.68	328.74	327.58	327.37	327.88	325.68	327.15	325.93	327.36	327.49	326.62	325.01	327.63	327.12	328.1	326.06
315.93	315.39	315.62	315.64	314.36	313.63	315.4	315.97	314.5	313.96	314.49	314.22	316.19	315.6	315.24	315.51	315.55	315.42	313.88	316.6	315.32	313.36	314.47	314.23	316.23	313.6	314.28	316.28	315.6	315.48	313.86	314.46	316.2	315.43	314.01	315.93	314.98	314.22	313.62	314.79	313.59	313.43	315.6	314.56	314.78	315.65	317.56	314.74	314.43	315.71
295.07	297.97	295.35	296.27	297.87	295.75	298.75	298.47	296.83	297.78	297.01	297.96	296.67	296.1	297.12	296.69	296.26	296.55	296.74	294.63	297.17	296.15	297.41	296.7	295.71	296.06	297.26	297.19	297.58	297.02	296.13	296.34	295.94	296.98	296.64	296.27	296.83	296.74	296.99	296.18	296.77	298.28	297.33	295.54	297.15	296.97	296.97	296.59	298.38	297.65
304.86	302.81	303.43	304.66	304.28	304.96	302.6	302.04	303.18	302.83	303.5	304.25	303.52	303.57	301.35	302.94	304.5	305.35	303.05	302.94	303.71	303.53	303.94	304.07	304.41	303.58	303.37	302.65	303.54	301.7	303.18	302.77	301.67	302.82	302.98	302.85	303.29	304.28	303.38	303.06	303.74	303.03	303.88	303.05	304.74	303.17	304.08	301.91	301.12	303.82
294.72	294.53	294.98	293.72	295.15	294.61	293.41	293.75	292.89	295.21	292.84	293.78	294.87	294.47	294.24	293.9	294.8	293.49	295.58	294.35	294.88	294.74	295.87	293.12	294.45	294.29	294.71	295.67	291.92	294.85	294.44	293.14	295.28	294.63	294.15	293.39	294.56	294.11	294.5	295.02	293.38	294.67	293.88	294.91	294.79	294.03	294.99	295.37	295.3	294.19
330.83	329.85	329.16	327.78	328.32	327.17	329.03	326.42	329.12	329.83	327.07	328.56	328.75	326.92	325.48	328.84	328.86	329.56	329.18	327.8	326.81	329.56	328.99	328.75	328.62	328.42	327.93	328.09	328.07	326.84	327.64	327.92	327.44	328.21	328.54	330.74	329.7	331.05	328.77	328.18	329.08	328.28	329.27	329.46	326.9	327.65	329.47	329.35	330.37	327.86
306.75	306.02	306.89	304.64	304.08	306.43	304.87	307.02	305.02	305.16	304.55	303.72	304.8	304.88	305.76	303.57	304.43	305.36	304.68	305.43	305.26	306.81	305.09	304.94	306.99	308.17	305.4	305.12	304.28	305.41	304.56	305.99	305.42	305.5	306.13	305.95	303.9	306.4	305.35	306.2	306.25	305.48	306.64	306.81	305.11	303.84	306.07	305.74	307.32	307.07
303.32	304.43	303.97	305.63	304.08	302.81	305.57	303.05	302.84	304.69	305.17	303.48	301.35	302.13	303.06	303.42	303.36	303.93	304.48	303.1	303.99	302.93	302.56	305.31	304	304.49	304.46	305.39	302.28	305.32	303.12	304.76	302.65	303.1	303.15	302.35	303.08	304.84	302.58	301.49	302.56	301.71	303.34	305.16	302.88	303.29	303.89	304.13	304.45	304.46
295.25	294.16	294.51	294.02	295.34	293.46	294.53	295.6	293.35	293.95	292.22	293.24	295.13	294.78	292.12	293.58	296.09	295.6	294.81	294.29	296.36	293.92	295.31	294.52	295	295.06	291.85	292.3	293.78	294.62	294.18	294.77	294.02	293.28	295.36	294.02	295.92	295.17	294.7	291.9	294.84	294.21	295.33	293.73	294.8	292.93	292.45	293.75	292.9	293.82
294.27	294.91	293.14	294.57	293.36	295.11	294.24	295.84	293.36	293.08	294.32	292.36	293.94	292.87	292.68	295.87	294.43	294.96	294.11	292.28	295.64	293.35	293.54	293.47	294.11	292.65	292.24	296.05	293.93	292.97	294.59	295.08	294.43	294.62	294.62	293.84	292.61	294.59	293.74	293.78	294.54	293.12	293.78	293.76	293.89	292.94	292.02	292.95	293.28	294.21
[truncated: 150 more columns]
