# Supplementary material for: Genetic dissection of main and epistatic effects of QTL based on augmented triple test cross design
Source: PLoS One. 2017 Dec 14;12(12):e0189054. doi: 10.1371/journal.pone.0189054 (PMC5730204; doi:10.1371/journal.pone.0189054)
Supplement: S9 Supporting Information — (ZIP) [file pone.0189054.s009.zip › z5_350_0.2_10.csv]

314.23	315.12	310.76	313.04	311.33	310.27	314.49	314.59	311.26	318.21	315.06	311.22	314.99	314.65	311.77	315.75	307.78	311.69	319.09	316.51	309.82	311.44	314.69	312.96	310.21	312.5	318.93	314.71	312.79	312	312.12	312.14	310.53	310.9	311.83	313.3	313.82	310.3	316.33	313.38	314.84	313.16	313.18	313.67	314	316.49	314.79	313.14	310.7	309.48
305.92	308.61	304	308.6	305.82	305.47	310.01	308.5	302.17	304.94	308.04	305.54	302.8	304.66	310.35	309.22	307.3	308.87	301.67	303.31	303.53	306.73	308.97	301.52	312.92	307.35	305.3	304.4	301.59	310.07	306.89	307.79	309.35	309.93	308.09	304.66	305.13	306.97	304.91	304.24	307.07	308.41	305.8	306.36	308.36	301.99	306.32	299.55	310.75	304.93
309.86	309.61	309.37	307.04	310.53	314.47	308.68	308.63	315.63	311.49	305.43	313.83	312.52	312.07	311.37	306	309.46	314.65	317.43	311.45	309.76	315	309.88	307.34	309.06	311.49	314.86	309.2	312.65	305.65	309.11	306.85	311.65	311.4	308.77	307.3	308.68	311.83	310.17	313.52	306.4	309.76	315.68	305.61	318.14	309.88	312.16	304.96	310.19	303.58
318.01	316.35	309.3	322.19	316.89	317.47	317.28	316.09	315.31	314.35	320.55	317.87	315.79	308.73	315.93	318.48	319.49	317.16	315.84	318.06	317.58	314.06	317.99	316.82	316.11	317.54	318.89	315.19	316.11	321.36	315.96	312.94	318.55	314.7	317.23	313.93	314.59	316.59	315.39	316.84	318.5	312.26	320.5	313.01	322.46	319.58	314.97	318.55	320.84	321.57
308.81	304.34	305.21	309.45	308	308.34	307.39	304.27	307.04	303.66	308.17	310.77	302.04	302.79	296.9	307.64	305.19	310.92	307.1	300.92	306.16	305.3	305.11	306.62	309.38	304.47	301.74	305.48	303.42	300.97	303.27	303.15	303.11	305.2	306.78	306.38	301.13	307.79	304.68	302.05	303.2	307.1	307.55	304.11	304.8	304.73	304.35	302.8	303.23	300.47
307.52	303.07	302.87	300.01	304.63	299.85	301.03	305.84	301.9	301.65	297.85	303.62	302.41	301.76	306.78	302.14	303.05	299.22	303.94	303.75	304.25	298.71	304.65	300.51	304.92	299.52	301.53	302.16	304.87	307.02	302.17	304.42	302.68	302.23	305.59	307.18	303.25	302.78	306.25	304.12	306.66	301.38	304.27	304.27	303.39	299.99	305.67	302.56	302.52	300.74
319.07	317.22	313.95	316.46	320.1	316.29	320.59	317.17	315.99	317.35	312.56	319.18	316.18	318.06	311.7	309.16	319.5	314.52	319.95	321.8	318.34	313.5	318.35	313.41	314.55	319.92	318.08	317.09	315.08	317.33	320.59	321.33	315.71	317.39	321.3	317.86	318.22	318.54	319.46	317.68	315.64	320.54	318.36	318.89	320.99	315.29	319.76	321.11	320.58	317.01
303.45	305.55	301.1	300.97	304.63	301.96	301	299.2	305.85	304.62	304.41	299.47	306.48	305.39	303.96	301.8	303.16	300.66	303.96	304.16	303.07	303.28	302.64	305.71	299.54	306.13	300.63	303.79	304.16	309.39	306.01	306.41	299.9	300.54	305.85	303.31	305.49	307.19	304.67	301.52	300.87	301.23	301.49	302.58	307.14	308.04	302.27	301.08	300.97	301.68
314.41	309.84	310.13	305.06	310.81	313.8	310.07	307.1	306.42	304.92	307.09	306.03	308.9	302.83	306.78	309.04	308.89	312.44	305.36	310.75	307.95	306.09	316.28	311.92	311.92	309.54	312.69	307.89	305.24	310.23	307.73	312.02	311.11	313.27	307.62	312.53	305.61	309.89	309.71	303.42	311.75	308.02	303.92	315.04	308.32	306.35	309.94	307.34	312.84	312.86
311.92	307.62	311.94	307.68	309.04	306.8	306.63	309.73	309.56	310.26	315.88	311.16	310.87	312.52	305.07	307.97	310.97	309.09	309.86	309.75	311.41	308.97	307.95	305.45	307.19	305.62	315.47	307.71	310.98	309.56	310.17	312.3	310.86	308.66	310.17	308.13	308.19	309.09	308.8	306.26	312.24	299.19	312.32	310.75	309.24	303.79	311.27	311.56	308.36	311.63
302.03	306.7	305.04	295.98	300.31	306.85	297.82	310.9	299.59	305.82	302.15	304.98	304.32	297.32	304.62	301.34	301.15	301.62	305.71	303.06	300.35	301.38	300.2	301.38	301.66	302.59	304.81	308.67	296.94	298.57	297.68	305.58	304.95	300.01	302.9	296.62	298.48	305.48	300.49	305.92	306.98	302.24	299.76	300.65	303.2	299.21	300.26	301.68	301.21	301.9
321.68	322.47	312.98	322.46	320.94	317.87	308.98	314.89	322.07	321.68	316.69	312.15	317	315.98	313.42	312.18	315.04	320.05	316.29	322.07	316.61	321.47	313.51	315.8	321.09	318.01	320.29	313.63	317.42	318.51	313.55	320.59	317.41	319.19	322.68	322.18	321.81	318.69	319.9	320.38	315.45	313.98	311.73	319.95	322.97	316.52	317.32	319.09	316.43	320.88
304.9	307.17	302.76	305.34	305.48	303.29	308.02	304.93	302.8	304.05	308	303.39	304.49	303.75	304.08	307.76	301.26	303.89	304.69	302.41	302.98	299.04	307.27	301.71	302.05	306.49	302.4	304.72	302.87	304.24	305.92	304.25	308.64	302.3	302.29	308.42	303.05	305.09	302.41	299.41	304.33	309.66	308.43	305.55	298	307.1	305.5	302.27	306.87	302.66
304.13	305.55	303.93	304.25	304.15	302.5	308.76	306.55	305.73	303.26	306.05	305.22	306.67	303.35	303.37	302.11	303.95	305.37	310.04	312.43	305.18	301.83	303.64	304.23	304.2	302.42	300.09	306.6	306.16	304.78	300.44	303.35	302.79	308.43	301.94	304.68	307.28	300.77	306.82	304.54	306.77	303.41	304.06	310.13	300.35	308.71	306.38	307.81	301.57	305.17
306.51	310.41	309.03	305.74	309.4	308.56	304.97	309.65	309.47	313.73	314.51	312.66	304.96	311.91	310.7	312.99	307.3	311.01	309.9	308.35	307.99	307.93	309.05	305.02	309.68	311.04	310.67	310.76	306.57	307.04	307.09	314.04	306.66	310.26	304.89	302.41	309.05	310.28	311.44	310.57	307.55	310.22	306.42	306.09	308.01	308.35	311.22	307.14	307.63	308.55
320.8	315.49	319.36	315.27	308.32	318.94	316.7	319.9	319.84	312.26	316.27	314.13	315.21	316.31	312.91	314.76	313.47	311.03	308.96	312.79	315.16	313.57	312.76	309.92	313.1	312.09	309.37	316.32	311.07	312.02	312.14	317.27	316.75	316.38	317.66	313.9	321.91	315.87	313.39	315.33	318.03	322.62	314.09	312.47	315.28	316.46	313.5	320.01	312.52	312.2
294.44	295.47	294.12	291.86	293.54	294.32	292.76	293.22	295.67	294.73	292.92	294.05	294.26	295.15	289.24	301.09	296.53	292.28	297.43	299.89	290.7	297.69	298.55	296.08	298.35	297.18	294.35	292.92	297.38	291.45	292.53	292.09	298.07	291.92	292.27	294.57	295.63	295.89	292.58	298.68	294.36	290.86	296.52	296.12	296.33	288.57	293.48	295.48	290.73	289.57
316.19	319.77	316.2	319.47	317.14	316.41	320.38	314.16	321.41	318.06	315.29	318.29	316.88	319.2	320.23	312.29	316.59	319.77	316.06	316.06	317.94	322.35	320.89	318.49	316.43	318.63	317.3	315.69	317.16	320.11	319.61	318.67	317.26	317.82	316.72	319.08	322.21	312.72	311.7	320.75	317.23	315.4	316.03	316.29	315.13	318.64	313.7	319.16	314.05	322.28
296.45	294.72	298.11	298.84	296.42	296.63	300.03	297.79	299.31	298.55	295.85	295.97	298.6	299.98	301.79	297.04	301.39	297.1	297.32	304.22	298.62	297.26	297.23	298.8	297.25	293.79	296.6	298.63	299.33	297.53	295.96	297.21	291	295.29	297.1	294.16	298.76	298.43	298.81	301.06	297.67	297.99	296.14	294.66	292.41	295.63	296.02	303.3	297.87	299.01
305.53	303.69	301.08	304.24	303.74	303.92	307.93	300.11	304.96	304.02	304.08	302.08	302.61	305.5	302.44	303.72	304.45	301.12	306.7	303.44	302.3	306.28	301.36	308.03	306.94	303.2	305.46	305.21	304.14	301.24	308.22	304.8	306.31	303.24	302.98	304.36	302.89	306.38	306.14	304.3	304.07	301.86	301.66	306.34	300.48	310.16	305.72	306.9	304.71	304.19
323.89	323.5	324.88	329.98	330.31	331.18	326.39	329.07	323.36	321.77	330.02	330.14	332.72	326.26	326.86	323.67	329.82	321.63	324.95	327.15	326.8	326.58	325.94	326.5	333.38	333.4	322.59	329.03	328.65	326.16	325.26	325.1	325.47	331.41	328.86	328.96	320.59	329.76	329.64	324.5	327.02	327.45	328.27	329.22	325.28	325.59	323.73	329.49	331.4	326.49
304.44	303.99	302.14	302.83	299.85	305.56	303.15	306.67	303.08	301.72	304.79	303.13	300.77	300.72	304.31	300.37	303.19	305.39	300.65	305.27	302.46	306.67	300.36	301.04	300.01	307.08	301.08	302.35	304.87	308.76	307.92	302.63	300.9	301.73	302.59	302.46	302.22	304.53	302.08	306.43	301.36	298.46	297.72	302.7	305.17	306.01	304.2	302.7	307.26	307.13
302.06	299.04	301.48	298.5	296.31	303.55	297.88	301.33	303.32	298.06	298.83	294.78	298.39	296.68	304.5	299.33	299.53	304.4	300.63	301.12	302.39	301.81	296.46	294.53	300.54	299.06	303.45	299.64	304.38	294.59	299.4	304.7	304.02	302.56	296.3	297.74	297.19	301.75	302.96	301.59	302.55	296.4	303.31	304.11	302.76	300.17	300.55	301.77	303.25	300.15
319.41	324.13	328.1	325.98	322.28	321.38	327.87	316.4	324.06	327	321.23	326.99	325.34	323.36	328.52	326.46	328.65	320.29	324.17	326.84	329.25	321.15	326.1	328.15	326.02	330.07	329.93	327.08	326.47	326.72	325.89	321.16	325.41	322.45	322.78	325.26	326.53	327.85	327.08	324.56	327.52	329.92	328.5	324.16	328.93	328.68	325.97	324.48	329.51	319.3
314.92	315.61	312.39	313.87	317.37	318.55	312.48	311.6	313.14	317.94	311.53	315.09	315.04	317.4	311.61	314.79	311.89	309.1	313.42	315.05	313.37	312.87	314	317.08	316.07	309.38	310.25	314.1	316.77	318.35	312.41	315.26	310.75	314.51	311.92	321.4	313.46	316.36	314.54	312.3	315.13	319.16	316.87	314.31	312.89	314.14	314.61	319.77	316.94	311.72
302.36	308.58	302.57	305.86	308.58	305.72	304.52	305.87	305.11	305.38	306.95	306.67	305.3	307.26	305.08	306.68	305.7	307.85	303.32	303.61	306.15	302.67	306.84	307.79	304.76	302.53	306.44	300.88	304.93	307.83	307.29	304.49	304.55	309.95	304.43	308.07	305.13	303.64	308.48	310.08	304.07	307.58	310.7	305.11	309.23	304.72	301.46	304.78	308.61	305.83
304.43	302.74	306.33	303.92	303.07	302.03	304.61	303.67	301.04	302.1	304.08	303.24	299.78	301.23	299.13	300.25	303.36	306.54	302.97	301.26	301.15	304.83	305.3	300.78	295.87	303.51	302.08	303.66	301.51	305.28	301.71	302.99	298.08	306.56	300.03	300.92	302.39	301.6	300.49	301.57	308.89	307.65	300.45	302.39	302.95	302.03	300.92	301.75	302.45	301.62
314.39	320.87	315.81	313.74	317.24	317.16	316.63	315.72	318.43	314.45	317.34	320.35	316.12	317.46	313.08	316.25	318.25	315.97	316.98	316.15	318.6	315.43	316.56	321.17	319.45	316.93	319.1	317.9	320.69	315.83	320.67	318.15	318.89	315.54	322.49	317.28	313.25	316.88	312.7	319.55	321.39	320.47	319.81	317.59	320.49	319.37	317.66	316.74	315.66	317.95
322.65	316.46	313.47	317.43	316.23	316.19	314.99	323.03	314.56	314.02	316.04	310.04	312.85	314.42	317.66	321.62	315.46	317.24	316.98	316.59	317.95	315.46	315.22	315.67	313.11	313.46	309.36	316.71	316.84	318.91	317.27	315.51	312.59	313.58	314.34	314.29	313.26	317.52	319.41	317.06	316.64	314.41	317.96	317.95	315.07	313.29	312.22	310.91	315.33	318
305.16	303.25	304.7	304.83	305.71	311.26	308.9	304.41	305.6	303.99	301.42	300.75	305.04	304.62	306.96	304.08	304.57	301.46	300.5	305.73	306.97	300.62	310.34	301.01	306.71	303.83	304.95	306.59	302.76	303.21	303.92	297.06	304.1	307.73	307.77	306.24	300.36	301.36	303.35	310.01	305.19	299.85	308.61	306.41	303.55	302.41	303.7	303.68	300.17	307.93
298.59	304.05	298.53	300.76	297.69	301.59	308.25	300.78	300.03	304.58	301.89	299.38	299.37	302.53	299.83	298.36	300.47	297.85	304.9	301.46	299.3	297.98	301.47	301.26	303.36	302.27	304.11	303.12	305.36	301.46	302.37	298.65	295.16	297.16	298.21	304.77	299	303.97	300.95	306.11	296.2	299.22	303.4	298.14	306.53	305.35	298.33	294.95	302.04	300.3
317.04	319.64	317.25	322.16	321.83	320.93	317.53	318.51	321.73	313.14	313.65	315.78	321.1	318.69	318.96	319.38	321.76	317.61	318.81	318.04	320.45	316.21	317.54	310.57	319.32	316.56	321.24	316.69	315.8	318.74	320.63	322.89	319.68	322.63	318.11	314.34	320.73	312.62	318.22	315.99	319.18	315.46	318.4	314.68	314.61	321.3	316.28	317.28	317.69	316.17
293.47	290.9	292.44	295.62	291.12	293.48	290.49	298.63	293.57	295.06	296.33	292.6	289.68	287.64	295.87	287.31	293.33	297.46	300.9	295.19	295.77	287.74	290.24	299.09	293.08	291.94	292.54	289.82	295.17	289.12	293.59	297.41	298.96	291.97	289.59	295.18	295.83	290.72	291.48	298.71	295.15	294.06	294.05	296.38	294.54	295.87	292.95	296.25	296.09	296.99
304.79	305.1	304.56	306.05	305.89	306.61	309.86	308.74	307.41	304.9	309.26	309.89	310.15	303.29	301.57	305.04	308.79	303.91	308.18	307.28	307.88	308.88	301.61	308.92	304.83	302.15	309.59	309.06	312.98	308.07	305.85	298.03	308.25	310.87	306.31	306.17	303.97	314.95	310.1	302.18	308.91	310.47	313.35	307.52	306.24	305.22	311.45	306.44	307.54	310.24
311.95	311.82	312.64	313.16	316.88	316.31	310.55	308.06	316.03	312.37	317.9	309.98	318.5	313	313.35	313.43	315.23	313.86	312.79	309.07	319.22	318.21	317.54	317.17	313.72	313	312.34	312.24	311.9	314.07	313.58	314.94	313.94	306.73	312.13	314.73	313.8	312.85	311.79	316.66	312.5	314.99	315	313.66	316.82	314.34	317.57	311.03	316.93	313.46
304.39	301.98	303.49	303.63	310	309.96	304.94	303.22	303.08	307.17	303.47	309.98	306.83	308.69	301.07	307.74	304.6	307.34	306.17	306	307.65	303.3	304.31	309.14	304.37	301.33	306.11	304.47	306.38	306.49	303.6	307.94	309.98	311.74	300.99	303.5	306.06	302.85	301.39	303.14	303.28	302	304.89	307.02	305.44	307.33	305.6	299.75	308.12	308.55
313.41	315.15	317.46	316.28	311.82	312.25	307.18	311.82	317.84	311.47	314.24	311.25	317.33	311.64	309.39	313.65	308.78	310.04	309.09	314.01	312.9	314.77	313.2	310.17	312.57	313.31	314.42	312.1	308.03	310.24	316.93	309.05	311.01	311.86	311.55	310.15	311.24	313.96	307.84	314.07	317.98	308.42	310	308.67	306.03	314.28	310.07	314.33	312.06	310.98
302.39	304.3	305.63	300.37	302.85	306.51	300.83	309.23	306.55	298.73	307.76	297.38	307.61	305.99	300.56	300.25	295.71	304.32	303.62	298.95	302.2	305.24	306.62	303.4	306.16	303.66	303.54	306.48	298.68	303.87	303.84	305.82	306.93	306.31	301.15	302.68	305.58	303.08	303.15	301.06	302.81	297.71	303.29	307.74	301.48	301.85	307.71	302.89	303.33	308.28
313.48	313.52	311.84	311.8	314.96	313.1	311.98	312.19	309.52	310.51	314.55	308.84	313.33	317.77	312.66	311.27	316.65	314.64	313.69	307.29	315.18	310.86	311.63	310.1	316.86	314.49	310.71	308.19	312.96	306.34	310.3	312.37	311.82	310.19	313.08	306.95	310.65	308.4	313.49	310.54	312.65	310.74	310.01	309.46	310.95	313.24	312.62	306.43	314.77	307.14
318.2	317.93	312.71	322.32	317.81	319.72	317.9	322.27	321.44	320.92	319.43	318.03	317.31	312.75	316.7	316.59	321.53	321.63	317.15	316.09	317.42	316.43	318.47	323.84	314.64	320.55	319.26	321.68	313.17	321.26	315.04	326.43	317.7	319.74	320.87	320.38	318.59	319.49	319.73	315.11	312.37	320.01	320.27	317.95	318.03	321.26	318.27	319.22	316.02	320.82
316.17	312.77	319.05	314.54	314.96	311	310.95	320.42	314.03	312.41	317.13	314.67	310.2	311.18	311.03	316.97	313.39	316.34	313.73	313.53	313.17	310.88	308.46	316.77	315.85	314	311.49	315.16	311.62	309.14	304.57	307.08	307.95	315.03	314.44	311.7	312.92	317.74	314.1	312.02	315.05	309.68	307.58	311.24	317.26	312.57	315.85	310.55	314.36	312.63
312.92	317.09	311.32	313.77	313.33	313.05	317.46	313.89	315.26	312.47	320.5	313.94	314.2	313.41	317.77	309.94	311.2	311.33	310.77	313.51	320.42	308.07	309.9	318.07	312.88	312.66	320.02	317.65	311.79	314.1	315.83	314.86	318	315.3	314.41	311.15	313.42	314.06	318.44	309.45	318.92	315.01	318.56	314.81	313.62	305.72	313.85	309.29	310.49	310.45
321.76	316.15	312.93	320.8	319.36	319.97	316.15	316.77	318.49	322.23	316.87	321.14	314.5	317.48	317.26	318.73	316.98	317.31	319.81	314.79	318.67	316.47	313.05	320.88	315.84	318.05	323.55	318.25	314.79	318.67	320.52	313.17	318.9	318.32	321.1	316.1	315.64	316.82	314.81	316.84	309.75	316.43	320.53	318.08	318.01	322.77	319.9	317.16	317.8	317.02
294.54	292.73	292.88	295.28	295.93	294.41	294.13	292.99	300.19	294.15	293.31	291.39	289.33	292.81	295.48	292.98	294.85	294.89	293.52	291.85	300.08	294.04	293.89	300.18	295.74	290.98	293.75	299.47	295.34	294.67	292.07	295.54	297.48	290.86	292.72	294.97	290.83	295.1	297.87	293.62	289.1	295.69	289.82	291.09	291.44	289.46	294.31	294.67	296.39	293.93
299.5	293.04	291.29	297.65	300.36	300.73	291.61	295.85	294.79	297.33	297.46	294.82	295.56	299.16	297.06	296.48	300.8	296.01	300.95	298.91	298.01	297.69	299.24	295.55	295.52	298.29	297.2	292.28	296.14	299.68	293.13	297.64	299.14	293.07	298.44	300.92	297.43	295.77	292.53	296.78	296.27	299.66	301.3	299.5	300.48	296.2	299.21	296.02	300.9	300.92
315.57	317.99	318.41	319.25	315.74	317.52	313.12	318.7	308.85	313.66	313.47	317.75	315.44	316.15	308.91	317.67	316.24	313.19	320.8	320.21	309.01	315.93	313.06	314.37	312.72	316.98	321.03	312.53	315.69	314.4	316.62	314.92	318.11	314.62	316.89	311.4	310.97	309.84	318.85	312.4	311.58	314.73	312.94	314.6	315.65	314.93	317.25	314.67	319.74	316.37
306.42	301.48	305.21	302.3	297.59	303.92	302.71	303.34	300.89	303.71	302.11	305.02	308.89	300.87	307.75	301.87	302.94	307.41	306.29	299.19	299.55	304	303.35	297.74	304.88	306.8	299.38	304.75	304.55	303.27	300.13	299.28	304.3	300.64	304.94	300.78	307.94	296.99	308.7	304.31	301.67	301.42	305.57	303.63	301.15	299.8	305.13	301.13	299.93	306.54
314.06	314.62	319.27	323.7	317.03	318.33	320.27	317.16	319.13	313.94	312.28	320.14	320.17	317.18	313.57	315.12	318.19	319.07	319.62	315.87	319.43	314.99	318.44	314.96	316.59	317.24	317.75	322.62	321.59	320.22	313.82	324	316.68	316	318.1	322.19	324.01	321.81	316.88	319.59	317.08	311.85	319.47	316.72	317.21	316.43	320.87	318.72	320.01	325.65
309.39	313.04	315.57	313.23	314.28	311	315.03	314.1	317.67	313.84	310.77	311.21	311.63	313.56	308.53	313.18	312.2	313.48	310.38	312.75	318.16	311.25	311.92	317.21	315.88	317.39	305.37	314.3	311.38	313.02	314.26	311.83	312.9	316.44	315.33	313.3	314.33	314.32	310.4	310.09	309.93	312.65	315.02	312.4	310.3	313.78	318.42	309.7	315.94	312.97
301.41	305.43	303.62	303.76	303.71	308.9	302.95	303.79	307.09	306.87	305.58	303.81	303.02	303.43	306.2	301.76	302.89	304.37	301.12	306.21	307.3	302.65	306.33	301.37	303.05	303.96	302.28	303.72	301.97	303.03	306.69	306.48	305.63	305.68	305.39	301.72	304.27	304.58	301.16	307.09	300.08	303.2	303.69	304.12	304.58	308.1	305.52	306.38	306.5	302.71
311.82	313.57	311.19	311.5	315.86	319.81	314.95	315.69	319.22	314.77	315.35	313.55	316.59	315.66	316.26	313.34	313.23	315.44	314.33	316.01	312.58	314.74	312.18	312.31	315.98	314.97	318.41	310.86	314.58	314.9	314.98	315.67	320.99	317.69	315.15	318.63	312.96	317.65	316.75	315.72	316.39	315.19	318.02	315.27	315.58	318.25	320.59	314.92	311.07	314.6
314.56	315.97	319.65	317.81	313.87	314.16	307.67	310.76	317.81	314.94	314.34	312.97	309.97	308.32	312.24	316.5	316.03	311.83	312.09	316.13	316.17	313.38	311.67	311.51	312.08	314.96	309.94	312.39	312.64	314.91	310.08	313.23	316.09	318.43	313.11	313.12	314.08	316.45	315.42	310.9	316.03	314.79	315.5	313.18	310.73	312.74	316.61	312.33	312.84	312.79
313.06	312.76	317.18	313.02	308.08	313.86	313	315.07	312.15	317.25	313.03	316.82	325.74	311.16	311.94	314.88	316.17	316.15	317.32	313.1	314.27	311.71	322	317.53	309.31	313.72	313.63	313.87	318.69	317.24	321.45	319.74	314.18	315.44	317.08	310.05	317.79	319.22	315.47	314.03	315.31	313.46	318.05	319.08	317.61	315.31	317.37	315.43	314.32	311.38
326.06	328.74	325.95	328.91	328.79	330.37	329.16	322.89	329.19	330.02	325.94	329.32	329.57	331.15	331.25	330.96	334	324.75	334.13	330.39	331.34	326.82	319.88	327.7	328.21	330.98	330.03	326.07	328.05	328.26	328.12	332.99	327.68	326.5	326.9	330.81	324.96	326.81	331.04	327.02	329.32	326.41	330	328.62	323.73	331.43	329.52	331.14	328.98	330.02
304.68	302.92	300.85	305.79	302.6	304.17	306.58	300.42	303.61	302.65	299.44	298.92	300.02	305.31	302.06	303.46	304.07	300.48	303.31	304.49	307.11	306.44	302.22	309.01	304.54	306.75	303.19	299.56	303.09	305.29	303.97	299.44	301.28	297.72	305.6	297.61	305.17	304.03	302.68	304.84	300.92	306.45	304.34	304.63	306.84	304.54	302.32	301.83	300.06	308.01
299.53	301.69	300.16	300.95	308.31	302.99	296.26	303.78	301.77	304.76	300.65	301.5	302.19	304.57	299.28	304.89	304.42	297.16	300.26	306.38	300.43	304.64	302.08	300.74	299.03	303.13	300.27	302.46	305.24	300.19	305.07	302.14	307.87	303.8	302.23	303.64	309.28	303.86	307.2	302.57	303.45	302.93	307.13	303.19	305.35	301.41	306.66	303.44	306.05	303.79
304.32	310.42	307.19	306.64	303.92	306.24	299.49	303.85	304.49	302.23	306.12	305.13	303.7	303.54	307.51	302.91	301.99	304.01	303.88	302.46	305.73	306.84	305	304.53	299.86	302.75	306.51	303.39	300.08	301.11	305.17	302.04	303.17	302.84	299.4	304.36	305.46	302.04	308.22	305.29	304.75	305.66	296.69	303.83	301.97	305.07	304.39	306.27	302.81	302.33
304.08	299.15	306.83	300.02	299.37	299.92	300.52	298.26	305.45	304.27	301.37	304.84	303.53	302.52	303.96	302.99	303.5	298.82	303.38	300.78	301.63	303.52	302.64	299.66	307.09	304.06	304.18	304.66	305.6	303.66	302.02	304.1	296.39	303	302.63	302.5	309.08	298.6	298.05	304.56	301.83	303.27	300.19	305.84	305.9	303.88	302.81	299.69	299.85	301.87
313.57	311.66	311.28	312.53	311.87	312.78	311.65	305.37	310.53	308.56	312.46	314.78	315	313.03	312.34	311.9	311.08	314.55	309.47	314.48	314.96	313.61	316.64	311.75	311.93	310.02	318.67	309.43	312.21	310.18	313.85	313.01	311.2	312.86	308.16	308.64	313	310.73	314.62	308.59	317.17	312.96	311.69	315.43	312.34	308.45	312.75	310.26	307.15	312.76
315.49	316.11	315.27	318.79	310.89	315.36	313.98	315.69	313.39	313.31	319.67	315.04	313.83	316.19	314.66	317.09	318.99	313.67	316.8	310.4	316.12	317.67	311.19	314.63	313.67	316.52	315.92	315.4	317.72	313.67	313.97	311.58	314.2	316.37	318.77	318.46	313.47	317.6	317.51	312.31	317.79	319.36	314.29	314.65	314.26	315.45	314.71	314.33	319.7	314.65
315.2	319.81	317.14	316.71	312.25	311.5	318.37	317.86	317.54	322.76	319.14	321.42	311.6	311.86	313.41	316.32	317.97	316.54	319.13	320.79	318.65	318.48	316.24	315.97	313.9	317.64	317.29	315.64	318.69	318.27	313.97	313.18	317.21	317.39	312.56	312.48	320.74	314.88	317.58	318.16	312.4	318.97	314.71	318.7	315.44	317.94	312.18	315.42	317.26	317.34
304.09	303.72	302.31	304.28	301.35	301.61	302.98	307.2	302.63	306.32	306.44	307.42	302.32	303.45	304.34	306.87	305.13	303.18	304.49	310.67	302.8	308.02	305.49	303.61	306.89	308.1	303.11	301.73	302.61	304.72	307.88	305.04	305.63	303.88	304.72	304.29	300	302.23	297.8	301.18	306.53	307.2	300.97	304.26	305.94	300.2	301.77	302.62	302.09	299.64
313.73	311.79	310.3	305.04	311.85	311.81	314.04	312.28	316.24	312.81	308.12	311.4	314.06	309.1	311.54	313.49	304.94	309	312.82	313.43	312	309.72	311.95	311.29	309.75	315.83	309.55	313.41	306.8	309.25	306.41	314.68	315.27	310.04	312.53	308.32	306.05	312.06	305.92	308.67	315.21	310.3	315.08	305.49	309.5	314.05	312.63	312.85	310.64	314.19
322.65	316.92	318.65	321.85	321.45	319.63	318.7	316.95	319.53	319.61	315.49	320.46	317.89	320.18	318.74	320.95	323.37	316.4	318.12	317.29	319.59	316.61	323.02	316.62	321.1	317.59	321.31	319.09	322.86	321.89	316.17	313.73	320.57	320.6	317.57	316.12	318.02	321.33	313.92	319.13	319.96	320.95	320.46	319.14	324.94	318.63	324.13	318.49	319.75	315.88
303.24	299.14	301.17	303.96	304.34	309.61	301.43	309.4	308.62	300.49	307.82	306.59	304.83	305.15	305.13	303.05	301.7	304.16	301.18	302.76	308.35	309.97	302.72	308.82	302.99	306.59	303.65	304.86	302.12	307.83	306.84	299.1	301.72	303.01	304.29	302.47	297.7	305.04	308.55	299.13	309.01	302.08	303.1	303.93	304.81	301.72	304.02	302.46	302.05	309.82
310.2	312.97	313.49	315.48	314.7	317.94	307.75	309.31	316.42	309.8	316.95	316.63	313.87	316.33	315.95	320.66	314.48	313.93	314.38	313.2	314.44	315.91	311.96	312.58	316.16	315.4	312.62	314.84	319.81	314.94	317.29	315.64	319.61	314.86	312.5	315.14	314.19	315.43	313.79	315.45	317.54	314.65	313.33	314.75	311.51	313.66	311.98	317.23	313.62	311.43
295.42	297.56	294.41	288.94	297.71	298.58	298.02	293.78	295.92	298.74	295.1	297.74	291.45	298.03	292.53	294.4	295.99	293.17	305.7	293.15	287.84	287.42	290.17	295.53	297.16	292.85	295.37	297.16	291.67	289.75	293.96	292.34	295.07	295.23	291.6	292.65	298.26	292.75	292.48	292.54	296.56	299.53	294.54	295.4	294.54	293.8	290.61	295.85	297.2	294.14
303.57	305.16	306.55	304.47	304.43	306.19	302.05	304.91	310.74	304.03	304.45	307.98	309.76	308.09	305.29	303.42	299.04	304.44	307.25	306.38	304.56	308.87	300.47	302.33	304.05	304.12	305.84	297.38	306.58	301.14	305.59	307.41	300.77	303.98	305.21	303.04	305.58	300.84	304.68	299.96	305.91	303.43	310.54	303.82	301.85	305.84	309.02	303.78	302.56	304.17
309.14	306	310.17	311.41	309.55	306.38	305.86	312.14	314.43	309.84	305.77	309.59	311.99	314.08	308.32	303.25	307.85	307.92	312.76	308.38	307.13	303.92	312.28	312.34	310.13	310.87	307.75	305.2	310.91	308.74	310.25	309.8	306.5	309.79	309.24	307.04	307.89	319.1	312.03	310.07	309.28	308.18	307.83	308.98	310.34	311.44	309.53	308.92	313.16	313.54
300.3	302.51	306.74	303.09	299.84	300.29	300.6	302.42	304.86	307.39	304.36	303.94	304.35	302.96	300.1	300.01	304.11	301.54	300.36	305.05	302.54	306.64	301.05	306.34	302.52	302.86	306.16	301.13	299.25	300	303.87	301.33	299.92	303.22	300.66	303.97	303.29	301.69	296.67	301.33	298.55	298.94	298.96	301.35	300.29	306.97	303.35	304.62	301.47	303.15
302.2	307.97	307.22	302.72	305.36	306.53	301.13	311.76	302.49	300.97	311.46	306.12	304.11	305.31	305.25	303.96	300.71	308	304.77	309.16	306.09	299.87	306.22	311.99	307.37	309.45	309.26	313.43	310.24	303.19	306.87	306.42	305.03	305.91	310.24	307.8	305.43	304.3	302.83	307.77	302.91	307.38	302.48	307.42	303.98	307.93	305.56	302.58	310.93	309.46
311.67	313.81	312.86	313.6	313.79	314.56	315.43	312.2	317.76	315.04	314.95	311.44	315.9	316.62	315.32	312.39	311.95	314.08	304.19	314.88	310.03	313.08	318.56	316.07	315.02	309.7	314.76	313.72	311.91	311.83	307.91	316.6	312.43	312.44	312.28	309.96	306.6	313.27	312.58	312.52	316.47	312.8	310.77	310.29	306.06	311.94	313.33	313.64	312.09	309.11
298.61	304.42	306.21	306.87	300.72	304.02	307.77	298.56	306.12	306.12	301.38	301.96	305.46	302.15	298.06	300.44	301.84	305.9	308.31	299.29	303.58	300.48	305.17	302.77	304.73	302.51	302.71	303.22	303.33	300.61	307.82	300.39	306.8	301.93	302.69	298.23	305.45	306.81	306.22	303.68	304.83	306.1	303.99	302.21	301.42	302.12	306.08	306.82	303.22	304.6
327.65	324.91	327.92	328.21	329.45	331.54	328.51	329.31	330.67	326.93	328.91	324.51	326.38	327.26	327.65	323.54	331.19	330.33	329.81	328.69	329.5	329.43	325.3	323.17	329.64	330.82	328.13	333.16	332.41	321.61	331.88	323.59	327.31	328.2	325.42	327.2	324.85	329.96	325.14	330.28	327.85	327.98	328.19	329.64	330.41	328.89	329.2	323.14	325.74	331.61
312.63	314.72	314.13	310.13	313.41	312.81	314.94	317.29	310.42	312.54	317.15	318.08	311.28	315.29	311.22	311.04	311.56	309.79	314.12	317.3	312.4	315.95	312.01	311.26	315.04	312.98	314.8	316.18	310.38	318.58	315.81	313.26	310.44	310.01	312.99	314.11	312.8	309.22	315.09	312.84	315.13	312.87	315.2	313.39	312.63	309.44	316.34	315.91	309.31	311.03
312.57	312.83	312.42	314.58	312.76	315.26	315.09	311.5	312.34	312.47	315.97	313.45	315.49	314.84	311.47	320.79	311.29	312.21	314.52	317.7	311.37	309.67	318.43	314.28	312.43	312.07	310.44	315.98	311.1	314.57	315.41	314.54	316.13	314.94	313.82	318.96	314.04	316.77	316.82	315.16	316.63	318.34	312.78	309.71	318.32	306.83	311.4	313.87	315.03	309.87
317.2	317.52	316.23	322.07	311.68	311.92	317.11	310.38	311.05	320.45	314.9	316.64	316.7	320.63	315.23	319.88	317.12	316.95	320.66	313.56	316.9	318.66	320.81	314.95	319.88	313.24	314.02	317.9	316.26	321.69	317.77	314.24	316.47	321.37	317.98	314.49	319.95	318.48	322.8	319.6	317.28	313.66	313.64	318.63	319.7	315.9	314.33	319.3	316.09	314.82
313.69	316.86	313.75	317.97	313.91	321.35	316.63	320.1	318.14	319.58	316.56	317.05	316.31	315.78	319.19	319.11	315.75	311.92	320.2	319.12	315.8	319.11	317.46	319.83	315.67	312.85	323.46	316.01	311.56	318.8	317.89	314.72	321.59	319.2	314.62	317.79	316.6	317.91	319.68	317.9	317.6	317.52	314.13	312.59	322.33	317.36	315.8	316.59	318.77	315.98
307.12	314.34	316.18	316.3	321.74	312.19	316.37	315.37	317.49	322.67	317.35	312.06	315.53	316.91	316.67	310.44	317.48	314.02	312.04	316.52	315.64	315.96	310.97	316.95	318.42	311.97	317.68	311.96	320.3	314.03	316.48	317.79	317.1	318.32	315.87	314.9	315.19	313.23	319.46	313.99	312.92	314.63	314.37	315.25	315.34	317.99	318.11	312.49	315.06	313.57
303.23	306.62	300.91	306.69	312.69	304.79	302.14	303.38	301.01	302.9	301.56	299.35	303.38	306.73	304.43	302.42	299.15	303.64	306.17	300.91	303.8	300.74	302.97	302.57	302.82	304.18	298.44	304.11	302.22	302.17	299.63	303.87	300.49	299.83	300.73	298.34	302.1	303.83	300.54	302.08	302.68	298.52	304.4	302.51	300.27	306.2	301.81	302.71	306.69	297.49
310.9	312.28	316.24	317.98	314.94	316.39	317.42	309.77	311.01	310.52	310.89	313.3	313.18	314.58	315.76	312.31	312.87	314.55	308.42	313.58	313.53	316.82	312.8	314.7	318.66	314.88	316.56	315.28	315.2	318.28	317.52	311.26	315.41	318	316.54	313.66	315.85	313.18	317.87	312.68	313.42	311.69	312.21	313.64	318.51	318.38	310.27	314.77	315.43	307.72
314.22	315.23	312.43	315.42	316.91	314.99	311.3	311.95	311.57	319.69	311.67	311.03	317.35	311.66	313.87	315.12	314.89	314.4	316.57	312.65	313.69	315.21	317.44	317.03	312.5	309.23	315.61	317.45	315.43	315.47	310.34	314.34	318.36	314.86	317.24	310.02	316.4	315.34	318.81	312.41	319.37	314.86	315.99	312.31	314.57	315.21	319.74	321.68	314.69	314.45
321.68	311.91	318.7	313.31	321.24	312.88	318.29	315.31	313.55	312.33	313.82	316.55	319.35	315.27	315.54	318.26	315.18	319.1	316.25	318.27	318.76	314.96	315.06	313.3	312.36	310.05	312.12	309.42	315.6	318.62	315.59	315.67	319.04	312.21	318.94	314.43	314.77	317.87	317.23	316.25	315.71	317.64	317.92	322.56	319.48	313.51	319	315.75	314.96	317.28
311.45	312.35	308.92	308.59	306.29	311.8	311.08	315.28	303.03	310.53	308.54	308.94	309.74	308.17	311.32	309.18	311.3	305.19	307.79	309.16	306.19	306.22	308.69	307.07	303.63	311	308.12	308.87	309.48	312.02	311.92	307.91	310.53	311.26	307.16	310.4	312.43	309.95	311.35	310.9	310.13	306.81	308.64	312.25	309.03	305.4	308.68	307.22	304.85	309.15
303.38	304.5	307.76	302.35	300.62	301.91	303.26	304.4	304.49	309.13	304.36	303.76	305.24	306.43	303.69	306.72	299.61	304.02	303.93	303.58	301.45	301.25	303.02	301.5	301.54	308.69	297.13	308.17	305.86	310.22	300	304.39	302.6	305.11	312.22	301.76	302.75	304.95	307.46	304.68	308.4	304.38	306.69	304.64	301.47	305.01	304.28	302.25	304.31	301.73
312.92	310.91	306.92	305.57	313.52	311.41	308.89	310.09	307.98	307.75	308.49	307.18	306.17	310.39	306.44	307.98	310.99	311.67	308.21	308.96	308.79	317.46	306.95	310.02	311.3	304.97	308.18	306.94	312.97	306.83	313.31	309.77	305.56	307.74	307.6	305.47	310.92	312.49	310.64	307.86	307.3	307.25	312.04	308.6	311.83	308	310.33	307.97	307.68	314.94
310.32	307.42	319.72	310.81	313.34	313.21	308.76	313.15	313.55	308.54	310.04	313.51	318.16	313.17	311.47	310.82	313.87	316.34	308.22	315.59	312.72	308.32	315.9	313.79	314.2	320.27	311.36	318.6	314.61	314.99	314.23	310.21	314.58	311.97	307.26	314.12	313.55	311.72	311.92	314.66	311.17	309.12	313.3	311.38	313.13	312.1	311.28	312.58	306.79	317.69
328.52	332.41	326.87	327.43	332.23	329.37	330.86	327.93	331.26	324.8	328.45	328.33	328.3	330.79	326.75	328.55	327.16	326.79	324.23	328.33	331.3	323.85	329.42	326.57	327.73	329.05	331.88	322.7	327.55	330.14	323.46	329.76	332.84	324.4	331.74	334.01	330.73	325.56	333.02	332.11	325.56	327.66	331.65	327.65	323.27	329.85	328.5	329.75	328.93	329.17
326.14	329.34	333.91	328.43	326.45	329.18	325.96	322.31	327.66	329.21	329.34	327.99	328.1	330.43	327.11	330.34	329.31	337.1	327.71	328.18	327.91	326.15	326.88	332.42	329.8	331.55	330.69	327.99	324.84	328.93	329.87	332.89	327.64	334.84	330.17	330.13	331.27	326.28	330.78	329.85	329.85	327.13	333.94	325.37	329.56	324.59	327.89	332.79	331.7	327.5
303.96	309.41	308.98	307.72	311.11	301.58	303.16	306.85	309.06	303.9	305.63	309.73	313.22	308.82	309.9	306.99	305.02	308.91	301.84	309.6	304.44	310.16	304.26	304.68	310.22	308.41	310.98	310.82	306.92	308.04	306.77	305.35	309.8	310.03	307.07	305.44	313.31	307.5	310.27	306.66	308.21	307.14	307.14	302.25	311.23	311.31	307.59	311.65	305.91	307.13
315.73	315.55	315.81	312.99	319.56	312.28	316.75	317.82	317.61	315.32	315.23	315.35	319.27	312.22	314.87	317.42	310.88	315.13	319.25	322.09	311.68	313.08	313.58	317.17	318.52	314.78	312.98	317.44	316.81	311.1	314.72	311.67	314.93	318.19	316.85	313.64	314.44	317.74	314.16	314.54	312.87	311.02	319.53	317.33	315.13	322.26	321.16	313.82	318.17	314.96
308.4	311.17	307.18	309.82	312.07	305.14	308.67	316.55	306.25	305.16	309.68	310.4	309.97	310.82	309.36	311.59	307.33	301.68	308.95	305.33	307.97	308.71	306.47	308	308.37	314.32	307.52	307.29	308.25	309.87	309.33	308.32	312.61	310.47	317.4	309.35	311.56	305.69	310.14	313.76	309.28	309.12	314.03	303.5	314.76	310.11	311.81	311.59	308.02	306.91
309.11	318.58	314.33	309.86	317.25	313.94	315.16	314.68	318.31	314.22	315.7	313.13	312.79	316.96	314.99	312.72	317	315.42	318.18	316.43	313.45	311.04	311.11	315.2	315.95	311.99	311.76	316.78	314.74	316.36	312.65	312.31	313.83	310.39	317.15	316.54	315.8	316.97	311.25	312.97	314.46	313.97	316.89	311.76	317.84	315.66	315.76	311.89	314.22	310.91
299.23	301.93	303.91	315.21	303.31	308.41	303.67	304.76	307.56	305.71	300.88	302.43	299.68	303.49	305.06	304.25	306.34	302.42	306.45	309.4	300.62	308.46	306.5	308.75	303.92	301.53	306.16	303.21	306.27	300.3	308.81	308.49	301.6	302.23	305.78	308.01	302.37	303.99	300.35	307.89	303.62	303.42	301.23	302.08	302.84	300.34	302.83	304.03	308.92	305.2
302.06	308.8	306.39	305.93	299.69	303.65	306.93	301.4	310.91	299.43	297.48	301.4	305.16	307.52	306.52	300.84	309.58	305.03	304.04	303.74	302.35	309.78	306.49	302.02	300.18	306.76	298.48	304.4	310.73	304.15	307.54	303.92	308.33	305.34	302.01	307.09	303.67	305.32	305.16	303.35	304.93	306.02	301.14	301.51	306.54	308.87	307.25	304.52	303.6	305.25
307.58	302.53	306.32	307.21	303.69	307.66	305.96	305.69	305.91	303.44	298.3	304.6	307.02	308.12	305.66	302.02	305.53	306.45	304.78	303.66	303.39	305.81	307.61	302.22	305.46	304.91	303.85	305.05	309.03	301.34	308.82	303.88	308.4	303.6	307.55	306.51	309.87	307.12	300.17	301.19	304.95	307.87	305.58	299.52	306.39	309.73	305.89	303.35	304.1	303.12
302.44	303.98	304.92	307.59	304.65	303	305.81	305.56	299.2	300.8	304.23	304.18	304.66	305.8	306.9	299.66	304.98	305.67	304.89	305.67	300.73	303.91	306.14	301.15	303.2	307.41	298.18	303.25	306.83	301.36	305.9	298.58	303.38	303.01	301.34	302.61	301.03	301.99	307.28	306.14	304.6	303.68	307.88	305.46	299.43	300.04	301.91	309.16	299.93	301.15
304.54	302.86	309.64	307.93	304.01	307	305.54	308.33	302.23	305.88	304.58	305.14	298.49	304.53	305.56	305.49	307.66	302.72	304.37	307.79	311.71	307.75	299.09	303.84	302.61	306.07	309.71	308.89	310.05	302.5	303.6	305.09	300.81	304.87	304.52	302.53	304.76	305.48	307.71	303.88	305.89	309.75	302.92	303.28	304.77	308.9	307.05	307.05	309.16	303.67
315.63	312.23	311.26	308.27	316.15	315.36	310.74	310.47	312.62	309.99	314.97	310.92	319.47	308.65	311.05	311.91	316.64	316.2	311.27	313.5	310.94	312.36	316.94	310.49	319.65	315.68	310.85	319.13	315.38	315.4	310.74	313.49	314.82	313.87	312.53	318.42	310.39	313.78	310.69	307.15	311.6	312.74	310.98	315.72	310.38	316.97	311.46	316.65	312.66	312.25
317.69	317.06	318.19	317.13	318.1	319.31	315.49	318.17	316.13	314.59	313.67	310.99	315.71	313.14	308.47	315.93	311.38	320.41	311.61	313.98	320.61	316.82	314.67	312.05	314.2	312.84	319.18	313.99	318.62	315.27	312.14	313.93	314.48	314.51	316.17	320.62	313.12	311.2	312.19	320.48	314.56	312.02	320.19	311.14	311.73	313.91	317.53	313.04	309.54	318.14
316.5	318.89	318.96	320.65	317.06	316.05	311.92	316.3	316.83	316.39	316.43	319.46	317.18	319.51	316.48	322.21	318.98	317.73	324.18	316.13	322.87	316.58	317.76	320.23	315	313.94	317.23	317.71	316.46	314.12	318.35	317.15	315.37	318.95	317.97	322.59	318.15	314.81	315.76	311.91	317.01	318.74	315.52	317.14	318.95	320.03	315.22	314.16	316.09	324.63
311.07	311.35	307.58	308.33	303.15	311.85	313.49	308.74	302.71	308.99	308.39	308.09	304.83	308.84	314.8	310.04	306.26	306.4	305.16	309.57	307.1	309.18	302.76	306.76	303.15	307.27	309.06	311.43	307.46	309.44	307.58	307.33	309.7	305.04	305.4	308.57	305.4	310.88	306.03	310.88	308.53	307.9	311.29	302.14	310.97	309.16	304.47	308.07	309.33	306.59
302.43	307.04	309.05	305.5	311.07	308.34	310.4	309.32	303.81	305.99	306.71	302.82	304.51	310.5	306.25	305.67	306.32	308.17	310.22	308.44	304.67	306.89	306.68	306.22	306.11	303.31	308.26	303.98	307.82	308.24	309.11	308.34	306.43	308.67	308.16	311.7	304.79	309.21	307.71	307.74	299.95	306.18	308.54	309.33	303.67	305.72	305.97	306.47	306.02	304.84
304.55	306.56	303.6	305.09	302.75	302.54	298.61	306.57	302.64	302.49	309.96	298.12	303.19	309.09	301.82	311.94	304.77	302.78	302.21	303.88	299.39	306.44	305.19	303.7	303.14	303.27	305.96	302.7	301.88	301.05	307.56	304.27	300.61	307.07	305.46	298.93	302.3	300.74	309.19	302.94	308.38	298.87	305.29	303.44	301.56	300.37	301.82	304.37	298.62	299.22
299.93	300.78	302.16	296.44	301.59	299.7	298.25	299.62	299.36	297.39	303.62	298.59	293.92	299.94	305.31	304.66	302.01	299.85	303.19	301.78	300.72	301.04	298.37	299.69	300.37	302.68	298.94	298.58	304.33	303.91	303.44	299.3	303.44	306.87	301.13	298.69	298.05	298.95	304.56	301.94	301.96	302.86	300.5	299.35	306.62	303.97	294.38	302.34	303.7	296.85
325.21	325.07	324.96	325.74	322.42	325.75	325.7	327.37	325.88	320.52	327.74	326.47	322.81	329.73	323.35	325.62	324.48	325.04	319.44	330.62	323.87	325.77	331.02	325.42	330.72	324.24	328.41	325.54	329.83	327.55	324.26	323.29	326.62	323.26	320.61	323.51	329.77	326.57	327.84	325.07	329.56	321.3	328.6	323.45	327.17	326.29	319.81	324.19	322.49	326.82
318.12	312.13	310.41	315.74	316.27	313.99	314.01	316.21	314.55	316.21	317.41	313.33	315.05	314.6	311.84	316.58	314.8	313.65	312.88	316.4	313.98	309.13	307.68	311.38	310.43	309.77	315.09	309.28	315.57	311.36	313.26	317.65	310.27	313.47	317.17	322.37	311.72	313.53	308.3	314.54	319.58	309.91	317.36	315.2	316.81	316.44	312.84	315.23	314.51	311.36
300.52	303.89	309.75	306.26	302.46	299.48	304.01	300.29	307.06	305.75	302.9	306.9	303.99	309	308.55	301.12	298.66	306.59	304.5	303.49	307.41	302.46	308.63	305.58	311.63	306.99	302.13	302.07	300.65	305.29	307.01	300.27	303.79	301.15	306.2	302.17	306.97	303.95	300.94	307.62	306.93	306.62	300.58	305.56	305.69	310.37	305.07	309.41	300.23	306.82
295.61	296.26	294.23	294.34	296.8	296.36	293.1	295.92	298.31	297.77	299.58	295.52	296.66	300.41	300.02	294.03	299.67	301.29	294.98	291.82	296.76	291.24	296.81	298.23	293.96	298.51	293.46	296.74	297.08	298.91	293.71	297.72	296.65	291.98	299.36	295.97	297.9	297.2	297.01	297.32	291.78	295.87	300.68	297.5	291.52	296.83	302.52	299.57	294.97	292.19
319.23	316.57	313.97	317.83	316.98	317.04	319.68	317.28	318.33	319.95	316.02	321.32	319.48	323.29	317.91	316.34	318.86	318.2	317.96	314.78	318.86	315.73	319.84	313.59	324.83	321.42	317.01	319.23	319.82	316.74	315.84	318.99	319.21	315.68	317.11	314.07	319.79	317.48	317.78	313.92	324.8	317	317.53	319.86	316.16	319.27	322.24	319.87	316.05	319.04
332.02	331.41	330.56	332.47	326.63	323.8	329.79	324.58	332.31	328.36	334.94	326.76	326.27	327.14	327.52	334.32	333.37	332.37	326.26	326.17	329.32	326.61	325.67	326.85	329.04	330.52	329.31	329.71	328.69	329.64	322.43	330.69	329.93	328.72	326.11	326.96	328.68	326.39	329.26	325.26	325.21	330.6	326.4	328.85	332.73	329.34	332.64	329.77	326.09	326.23
315.44	313.61	315.06	316.87	319.53	314.46	312.12	311.96	312.51	317.86	316.89	315.01	319.3	316.89	313.02	316.59	314.42	314.02	312.18	311.26	317.85	314.51	317.83	319.5	313.63	311.58	319.36	319.88	318.75	311.91	309.79	314.79	315.02	312.59	312.96	313.79	317.07	319.19	312.86	316.22	314.09	318.52	318.29	309.95	313.32	318.77	314.38	317.12	319.31	316.79
316.84	311.41	313.81	315.16	309.93	312.39	309.59	312.32	310.93	310.61	311.97	314.41	318.34	314.74	312.94	314.69	312.54	315.94	313.81	308.28	314.21	318.01	313.23	313.94	314.04	315.1	316.16	306.38	312.72	315.35	316.97	308.57	313.33	314.61	309.1	313.96	314.13	312.02	313.18	311.25	313.21	309.57	310.77	312.56	314.33	313.24	319.74	317.43	313.68	313.99
313.46	313.59	316.85	308.87	309.61	314.69	313.32	310.07	314.98	304.51	316.74	313.73	316.61	317.08	315.21	315.59	310.91	309.07	310.92	312.96	308.18	311.94	312.12	315.47	313.86	311.09	314.27	310.8	312.22	316.58	307.91	317.8	308.39	317.53	311.92	316.27	314.79	312.89	318.84	310.55	314.29	312.93	318.57	312.22	311.86	312.44	312.56	311.29	311.83	314.66
311.28	312.66	310.99	314.39	311.83	316.47	313.57	313.52	312.04	311.71	311.15	313.5	313.51	312.98	312.58	312.36	306.8	309.32	314.68	314.89	315.9	312.84	312.1	311.55	311.55	313.51	320.15	313.92	312.58	318.83	310.2	318.19	313.57	309.58	312.92	314.33	310.1	310.43	312.5	310.09	306.6	315.8	318.02	310.49	313.98	317.38	313.18	314.92	312.3	315.24
302.99	297.26	299.32	305.39	302.14	302.98	296.49	302.52	301.43	305.16	306.01	303.94	302.8	305.53	301.9	295.58	310.72	303.75	302.81	299.05	299.99	304.58	304.09	302.41	301.4	303.77	307.01	309.33	299.15	302.85	298.6	304.72	299.07	300.87	303.34	308.6	302.37	303.41	304.12	301.81	307.37	304.56	299.04	299.05	307.22	303.3	301.62	303.95	306.48	305.62
292.92	293.99	294.86	288.96	303.01	293.93	298.9	300.93	295.26	295.53	300.3	301.88	294.6	294.08	294.8	299.7	298.19	296.46	295.04	299.63	297.04	297.16	293.27	298.13	296.93	297.31	292.98	294.43	300.43	297.27	298.93	293.71	301.78	292.75	298.22	300.42	296.65	303.51	295.58	296.7	292.45	297.15	294.48	295.79	295.31	297.26	301.57	298.6	294.59	294.94
294.42	294.55	295.94	295.74	297.01	299.69	303.97	297.42	294.38	295.77	292.22	298.28	299.47	297.21	299.8	299.56	296.86	292.35	295.71	293.48	294.96	289.35	296.96	305.08	297.14	298.83	290.36	300.86	297.09	301.98	297.87	297.98	292.74	291.33	295.16	296.57	294.66	296.45	297.71	294.5	294.42	295.81	296.22	290.07	298.93	298.88	292.74	296.45	296.22	290.21
300.14	299.43	301.18	303.56	298.94	297.06	298.7	299.99	297	296.22	299.11	298.14	300.52	306.2	303.97	309.66	299.54	299.96	303.77	302.05	300.18	301.58	307.29	302.54	302.08	298.86	299.69	302.22	301.62	301.87	303.93	304.65	303.31	300.21	298.86	300.97	301.07	298.26	297.79	298.12	297.63	299.73	298.09	304.51	301.12	299.76	297.71	300.61	295.46	304.93
307.36	302.53	308.26	309.83	305.65	305.54	302.6	309.89	307.44	307.81	302.2	303.63	303.28	301.2	306.1	308.41	308.02	307.45	304.7	305.72	305.82	306.95	305.12	307.48	314.86	302.94	302.12	305.5	307.14	303.92	307.45	309.55	302.7	304.74	306.46	299.3	303.04	302.8	306.38	304.93	303.55	307.39	308.27	307.23	303.46	304.81	305.8	303.38	305.9	306.37
330.8	329.95	328.87	330.73	323.24	330.35	329.06	325	330.26	326.86	331.95	327.79	327.38	326.47	326.43	327.39	330.04	327.38	329.73	324.94	331.49	326.41	324.99	331.9	325.6	330.89	326.79	330.17	321.65	327.43	322.81	325.31	326.96	321.7	329.6	329.71	325.31	325.67	328.52	332.59	328.19	328.21	327.73	328.32	331.14	330.05	329.49	326.94	330.81	327.04
292.89	298.63	291.62	292.44	295.42	293.68	296.84	299.39	303.12	297.98	298.48	297	298.2	293.87	299.47	293.92	293.95	292.64	294.67	297.41	300.02	300.72	295.9	301.24	296.61	293.63	297.64	294.52	296.01	294.5	293.77	298.19	295.86	295.96	296.69	294.78	294.7	298.94	300.39	292.95	305.16	298.88	303.08	300.13	301.65	293.61	292.87	298.38	297.73	294.32
300	299.69	297.78	303.42	299.58	301.2	304.56	301.51	300.85	301.4	298.34	306.82	306.93	304.67	301.69	300.6	301.76	302.85	305.99	302.02	302.2	303.04	301.31	299.75	304.45	304.99	301.25	299.78	306.39	303.01	298.38	306.03	300.51	298.85	301.28	299.63	304.1	301.33	297.89	305.23	305.13	301.67	304.25	301.47	302.8	302.18	304.66	301.14	302.23	300.67
329.33	328.11	329.52	327.51	322.54	327.64	324.99	326.95	331.03	329.96	335.45	326.54	325.8	324.92	325.01	322.88	330.24	327.73	330.97	328.86	329.5	330.57	331.87	331.42	332.14	332.89	330.2	325.5	326.2	328.57	329.96	326.24	329.2	322.44	323.15	321.85	327.95	328.67	324.96	325.75	329.52	326.03	332.08	323.55	330.05	331.37	323.81	321.88	328.34	332.1
314.51	315.13	310.13	315.69	315.72	319.34	317.43	315.57	314.92	315.64	317.38	315.05	316.09	311.21	315.96	315.28	317.59	311.02	313.53	310.75	318.62	314.14	312.71	311.27	320.82	316.07	315.01	310.71	316.03	313.03	318.65	316.67	313.31	313.12	312.67	316.12	313.63	314.14	309.5	315.32	316.16	313.13	315.92	308.52	314.67	317.61	315.87	309.44	316.61	314.92
306.45	304.9	303.67	303.55	307.96	304.58	303.66	305.6	302.2	303.7	307.45	305.03	307.76	305.08	301.52	301.22	306.23	306.37	304.44	307.14	301.46	304.21	304.22	303.9	305.23	305.99	302.27	306.78	302.91	306.96	302.73	305.14	304.52	304.47	303.38	303.72	303.87	299.97	302.05	302.11	304.72	305.74	305.48	301.21	305.3	303.74	304.04	304.83	301.6	302.44
310.15	310.51	309.66	314.72	310.02	305.15	309.08	308.19	305.86	307.04	312.11	310.31	308.12	310.14	305.59	304.52	307.72	307.91	307.98	312	311.45	310.38	301.81	309.99	311.08	306.4	306	311.02	308.23	313.39	307.91	305.28	307.87	308.64	310.77	306.75	312.35	306.01	307.55	310.04	313.71	312.89	311.05	307.63	312.21	305.87	310.55	303.94	309.28	311.34
314.55	314.03	320.17	314.77	319.3	315.15	314.69	319.91	321.68	318.27	315.01	320.96	317.07	315.09	314.37	316.55	317.48	315.57	319.12	317	315.06	319.38	312.33	317.76	321.13	314.13	318.45	316.18	321.33	317.78	319.33	316.72	323.64	316.43	317.18	317.16	320.44	318.84	322.75	317.08	315.36	315.76	313.77	319.01	316.52	315.99	314.43	318.9	320.35	318.01
327.47	330.83	327.13	325.41	324.5	325.83	331.72	329.22	329.31	327.37	326.05	328.94	329.2	331.47	329.12	328.21	328.01	327.25	332.09	329.61	324.33	330.55	325.81	331.01	329.49	326.13	326.76	325.44	327.17	328.02	328.03	324.3	328.52	328.64	327.34	328.69	328.68	326.98	327.83	330.69	329.81	324.34	328.93	328.59	325.75	326.1	324.01	328.12	330.61	329.99
302.74	304.95	304.92	300.59	304.52	301.02	302.1	301.36	300.47	302.01	296.96	301.81	301.42	299.96	302.57	304.02	302.93	302.19	304.43	300.86	299.54	305.82	296.94	300.08	300.31	302.48	300.72	307.85	296.99	296.27	304.51	300.89	302.32	303.01	302.71	300.12	303.26	306.8	303.12	297.14	303.77	302.64	297.99	307.09	297.36	306.34	295.25	300.43	306.51	302.97
310.61	307.38	309.11	310.37	308.23	307.21	309.38	306.74	309.12	304.46	311.63	305.83	309.42	303.39	310.06	305.59	309.43	310.07	306.89	304.99	308.94	315.75	306.66	309.19	310.05	308.49	312.03	311.88	307.93	311.85	313.6	312.1	309.36	313.7	305.26	311.38	305.63	304.45	315.17	308.23	311.59	305.84	311.89	310.21	312.16	311.18	312.45	312.5	312.97	313.65
305.76	305	308.35	308.63	305.05	303.75	307.26	305.09	306.69	308.71	305.51	303.81	305.87	303.34	309.51	307.72	307.78	304.6	306.91	308.94	307.63	309.47	302.09	307.44	307.08	303.48	302.87	301.88	306.45	301.83	302.72	302.79	304.88	297.58	303.74	303.75	302.89	303.1	306.92	297.56	305.72	298.1	304.79	302.08	305.08	304.86	300.92	303.73	305.47	304.08
304.88	300.1	303	300.42	298.79	305.18	303.16	300.33	304.55	303.57	303.9	299.47	309.81	299.03	308.96	301.48	302.13	301.02	301.92	303.47	304.58	302.27	301.5	304.62	300.47	304.11	300.4	302.33	308.93	308.57	300.06	303.04	301.72	305.52	306.45	302.77	303.89	300.76	308.86	302.95	303	301.52	302.44	301.43	307.88	306.45	301.46	309.05	295.37	302.13
317.46	319.54	314.25	321.32	319.22	324.34	317.41	318.26	318.74	321.81	318.54	317.52	317.77	317.62	315.91	320.7	318.54	320.17	316.02	317.58	316.07	319.99	317.34	318.9	318.49	320.85	315.56	313.89	323.97	318.09	316.63	321.51	317.18	324.97	320.1	315.05	318.57	323.12	314.29	316.85	316.34	321.89	314.96	322.24	316.9	317.74	313.51	316.84	318.89	321.91
314.31	315.39	314.61	315.22	316.47	316.84	312.45	315.5	319.92	314.33	315.72	311.13	317.03	315.49	308.9	311.93	319.25	319.56	317.03	311.57	316.54	318.79	313.49	317.09	315.65	314.34	314.74	313.14	321.02	320.25	320.5	314.92	312.15	321.66	314.84	314.87	318.38	317.86	315.02	313.37	310.64	320.86	315.82	315	317.85	313.96	312.36	317.49	315.62	313.06
306.27	306.34	307.88	309.23	307.65	304.11	305.53	305.17	304.48	304.49	308.26	308.85	301.86	305.15	306.4	308.76	313.77	303.84	305.87	306.04	306.18	305.31	312.66	305.83	309.09	310.77	311.02	305.22	304.87	304.53	306.5	306.23	308.32	309.72	307.18	305.63	302.84	306.88	304.44	312.91	308.06	309.46	300.94	304.59	308.77	307.25	308.79	302.67	307.09	307.02
328.34	331.49	325.29	327.93	326.46	332.75	326.13	323.85	330.31	326.97	326.4	323.52	330.34	331.35	325.13	332.29	328.4	330.03	330.62	327.4	325.82	331.57	323.82	324.93	330.35	327.65	325.17	321.21	327.72	328.43	332.75	326.25	324.22	321.5	326.56	324.52	327.71	326.94	327.2	324.14	330.54	324.86	327.39	331.8	328.94	324.91	323.74	322.1	323.29	330.8
321.13	314.33	318.74	319.12	313.04	313.35	315.23	319.81	315.72	315.83	315.4	314.62	312.68	311.66	310.51	316.48	314.14	315.38	315.93	315.44	312.54	315.54	317.07	310.58	319.74	318.52	316.8	315.53	317.84	321.35	314.65	315.71	315.95	314.29	315.16	317.41	319.18	317.71	319.6	314.28	318.43	320.06	311.07	313.17	319.37	313.97	312.99	319.4	316.81	311.64
310.19	314.13	307.23	313.39	307.05	310.53	305.14	311.15	308.01	311.34	311.43	310.44	306.11	308.58	304.36	313.18	307.41	308.49	311.32	308.54	305.88	309.24	308.41	307.92	307.78	308.18	309.79	305.1	311.3	309.08	309.91	304.26	301.22	308.49	307.13	312.02	310.26	305.22	308.15	309.83	305.01	306.88	309.23	306.24	309.04	310.52	308.9	303.71	305.97	308.36
305.18	310.75	300.15	305.66	303.98	304.46	305.83	310.51	306.03	303.19	304.46	307.35	304.84	305.47	305.13	304.67	301.13	305.22	306.34	306.36	302.65	301.74	307.27	302.07	309.34	300.81	304.9	306.59	303.61	307.22	303.55	299.59	305.77	307.73	302.62	303.7	305.92	309.3	301.45	304.19	306.65	303.77	307.24	309.14	308.01	303.31	308.72	306.79	305.34	301.6
311.58	317.57	312.72	313.12	316.34	313.2	310.71	311.37	313.57	314.29	316.5	313.44	315.43	308.2	319.28	314.4	314.39	309.67	316.46	311.45	312.51	315.84	311.41	314.26	314.67	318.44	313.34	318.14	309.29	314.65	314.01	311.85	311.63	313.92	318.73	313.03	315.35	314.9	313.55	317.34	313.05	310.77	316.3	313.9	309.92	314.71	315.33	316.18	309.08	314.64
302.56	307.76	308	306.99	302.86	309.27	308.65	301.36	305.44	308.37	305.35	305.08	304.77	306.51	314.42	303.79	306.96	305.03	310.53	304.06	309.66	306.11	308.27	308.58	305.29	306.73	306.25	302.4	307.59	307.91	309.53	305.55	307.89	303.64	303.83	303.75	307.71	307.19	307	298.48	305.24	302.79	302.92	302.5	306.02	307.37	303.28	302.79	304.6	308.6
319.58	313.63	311.44	314.95	312.74	309.12	312.67	313.3	312.61	316.95	309.47	316.36	314.38	313.69	314.23	316.71	311.91	313.58	320.64	318.5	311.05	318.6	312.43	315.98	317.2	314.91	312.78	316.6	319.91	314.2	313.45	313.65	313.31	317.33	311.11	312.16	317.94	313.73	311.81	311.55	318.47	320.66	311.69	313.57	315.7	318.65	313.04	312.23	317.78	311.55
307.62	310.99	310.33	315.69	310.3	309.33	309.11	311.14	309.81	304.76	312.2	315.36	309.91	313.84	307.64	308.59	311.8	309.49	307.34	310.8	305.73	315.56	308.74	315.63	311.25	313.1	315.15	309.12	310.17	305.63	311.62	308.5	308.57	310.88	309.25	305.66	311.22	310.36	311.54	312.15	310.04	308.95	310.15	304.42	308.68	310.58	310.91	310.88	311.44	307.64
311.53	315.5	313.12	314.86	309.54	313.78	310.78	307.69	312.13	309.65	311.14	314.08	310.29	310.35	313.48	310.62	314.14	312.64	312.99	316.78	310.79	310.54	308.85	313.19	309.6	309.36	315.39	309.64	311.88	310.32	309.78	307.82	309.42	311.62	306.99	307.98	310.34	307.43	308.93	313.03	311.84	309.58	313.98	312.26	309.86	314.45	313.69	309.83	313.31	307.23
293.38	290.66	291.72	290.04	294.53	294.41	302.97	296.62	294.11	291.48	294.84	295.92	293.96	298.3	294.96	290.32	297.68	295.18	293.53	293.79	293.38	291.94	292.91	294.43	294.77	295.87	293.29	293.65	295.4	295.23	289.47	292.42	296.6	292.31	298.09	296.88	293.54	292.24	291.31	291.17	297.2	294.1	298.3	295.95	293.31	287.96	295.48	294.87	288	294.87
318.87	317.12	309.49	317.2	314.85	314.2	316.16	313.2	311.75	312.8	314.58	308.87	316.02	313.77	310.25	314.33	311.86	317.92	318.28	314.76	317.62	319.84	314.56	316.31	315.04	318.49	315.85	313.82	319.57	316.34	313.3	310.66	313.36	313.53	314.17	312.58	311.02	315.06	314.69	316.59	315.56	316.19	315.71	314.75	316.64	318.51	317.62	315.93	315.2	312.52
331.01	329.64	323.86	327.78	324.37	321.23	320.45	324.5	319.35	324.69	323.94	324.15	321.86	327.44	325.21	321.93	326.29	330.88	325.85	324.24	324.34	329.13	330.79	321.55	326.91	324.82	320.03	323.8	325.29	325.53	327.4	321.16	323.69	323.72	327.14	323	322.55	326.23	326.5	320.86	322.37	327.99	324.01	324.2	326.94	323.43	324.63	326.2	325.09	322.24
323.44	332.42	323.19	329.12	326.59	323.23	327.19	329.52	323.28	325.23	322.77	324.85	331.22	326.97	322.87	325.59	329.92	322.51	328.67	331.41	326.49	327.96	329.55	326.39	329.19	333.12	328.19	326.58	335.11	326.83	326.79	324.91	329.61	325.31	324.38	322.48	330.62	323.21	327	323.71	329.97	324.66	332.87	325.43	330.56	326.49	328.38	327.41	321.9	330.27
305.91	297.32	302.85	299.84	301.55	300.09	302.91	308.36	303.27	306.91	305.06	294.96	302.64	304.03	303.59	303.82	301.87	304.85	308.96	300.04	305.1	299.89	299.98	303.5	300.45	299.34	300.86	302.82	299.11	306.62	303.78	302.16	304.87	301.62	300.35	303.38	301.73	303.95	303.99	302.36	302.44	303.58	298.55	304.75	305.11	304.53	301.85	308.71	302.72	304.79
302.22	301.46	301.55	297.69	303.13	308.02	299.54	300.73	303.08	304.66	303.89	306.26	301.73	300.43	301.17	300.6	297.63	301.59	302.3	302.8	302.64	305.24	300.27	303.83	301.22	301	299.44	302.3	305.44	310.12	300.08	307.31	305.31	306.27	305.37	299.8	298.03	303.53	305.37	301.92	302.01	302.63	297.52	300.45	297.63	305.57	309.24	302.25	294.85	304.07
314.99	316.8	318.74	316.65	312.25	322.99	313.41	319.08	315.41	317.76	318.1	313.42	317.38	318.22	317.59	317.79	318.86	318.32	317.09	315.66	315.76	315.13	314.58	319.44	318.86	317.39	314.75	315.9	321.68	312.78	316.04	318.22	317.72	322	319.29	317.37	314.4	317.51	313.03	318.54	317.03	322.54	318.71	319.94	318.66	322.93	319.68	319.22	317.45	318.47
317.93	316.87	319.65	320.08	315.24	318.33	320.31	311.08	316.39	317.26	317.94	314.17	315.08	320.95	317.84	315.49	316.3	317.43	313.98	317.9	318.39	316.89	318.34	319.91	321.69	317.41	318.6	312.68	314.82	319.29	313.43	323.98	317.61	316.27	316.76	324.83	314.94	319.33	324.65	319.7	319.24	317.82	317.58	319.13	319.61	318.21	318.11	317.61	314.73	317.77
309.1	314.87	316.28	312.19	316.5	315.36	314.09	313.06	316.8	313.92	315.12	312.91	310.25	310.97	315.29	315.61	319.04	320.19	318.66	320.36	313.86	313.25	314.25	316.54	314.26	313.99	315.29	316.93	315.56	316.03	314.97	318.27	311.26	306.48	315.77	317.2	311.82	313.95	315.19	317.07	313.23	314.27	319.48	315.42	317.16	314.63	315.57	316.57	314.45	314.31
304.06	301.83	304.78	304.45	301.2	304.46	304.37	295.84	304.19	299.71	305.19	305.69	307.54	301.81	299.95	304.17	303.49	303.04	298.18	305.04	302.85	300.28	300.27	305.8	302.29	301.68	308.26	301.53	302.69	301.5	303.03	310.81	301.48	304.3	302.26	303.92	297.7	303.87	304.04	305.26	309.12	300.33	303.59	305.14	304.51	297.61	307.32	299.44	307.96	301.37
329.03	332.8	328.67	325.98	329.4	326.41	327.48	330.5	330.02	332.02	328.19	326.78	329.55	324.63	329.67	328.19	332.37	328.14	325.97	326.39	329.48	331.45	328.59	334.68	328.83	330.18	326.97	328.43	329.53	325.44	335.22	331.35	323.72	324.72	330.91	327.44	329.18	328.49	326.49	321.9	327.87	326.92	327.16	331.03	328.13	330.69	324.97	329.59	325.95	330.02
305.41	304.56	303.64	302.91	301.85	302.95	300.68	302.71	302.57	304.36	308.78	311.33	305.92	305.56	305	303.13	302.74	303.25	303.13	307.81	299.22	302.37	308.08	304.78	301.81	306.27	304.5	305.46	305.55	300.36	303.21	301.91	304.82	309.07	303.32	304.59	310.64	303.18	309.87	306.81	305.01	306.47	305.69	307.78	305.61	304.33	304.21	305.96	305.56	308.16
308.41	299.74	305.02	303.12	300.65	304.18	308.52	302.35	303.96	305	307.96	301.67	299.55	305.92	304.99	303.38	300.92	303.82	308.7	300.24	296.53	300.48	299.7	303.28	303.06	303.14	303.02	301.63	300.32	301.9	304.29	301.08	305.95	300.15	303.69	303.99	306.52	299.69	308.05	298.22	305.47	303.52	296.36	307.38	303.56	300.81	300.51	303.17	306.64	298.24
314.43	316.66	324.69	313.65	314.58	313.67	317.03	319.21	318.6	313.06	314.24	316.7	315.01	318.83	316.69	317.86	316.07	316.06	318.16	312.91	321.74	315.46	313.79	317.27	315.94	316.84	317.29	316.88	314.56	318.09	315.79	315.07	317.51	315.62	313.12	319.8	315.48	318.07	316.18	318.55	315.15	314.1	317.51	317.45	317.88	314.87	320.44	317.16	317.11	314.25
300.94	304.28	305.96	308.04	306.27	304.33	307.58	298.98	305.24	307.83	303.37	302.53	305.41	303.16	305.01	303.65	300.79	305.33	304.59	305.91	303.41	306.01	308.19	311.39	308.94	300.94	300.78	304.12	310.93	305.61	307.07	305.42	305.53	303.27	306.7	305.07	308.91	307.45	306.17	301.19	308.64	307.13	307.78	305.44	306.81	296.25	308.14	303.67	307.58	305.2
303.51	301.82	302.09	296.4	305.3	300.53	301.78	304.44	302.72	304.99	300.42	300.89	304.26	300.07	301.72	305.08	297.97	303.78	305.08	303.06	303.75	306.7	305.61	299.88	302.22	296.97	308.38	296.36	304.78	299.77	304.22	304.63	298.18	308.82	299.85	305.76	302.45	304.93	301.44	304.98	301.83	307.08	303.44	305.18	308.21	302.87	304.56	305.06	305.58	301.77
310.15	306.49	310.34	310.38	309.36	306.75	305.93	307.25	309.85	310.14	308.31	307.98	304.93	307.58	308.81	311.19	312.05	309.16	306.06	309.9	308.67	307.85	310.48	310.7	312.37	308.6	311.38	309.2	309.51	305.4	310.22	302.59	303.65	304.15	302.33	309.98	310.16	307.2	309.5	306.06	309.83	307.34	306.35	305.26	306.3	310.58	313.63	316.27	311.11	309.88
308.1	301.07	300.76	305.45	302.73	303.95	309.28	306.91	305.44	302.04	305.16	309.15	303.88	303.52	305.41	309.09	303.09	299.25	307.6	304.97	304.24	306.79	307.72	303.88	303.59	304.38	307.1	306.58	304.4	302.5	299.15	302.14	307.05	306.62	303.15	304.31	303.43	302.34	304.17	305.84	305.35	301.15	303.53	309.05	303.89	299.06	303.09	304.54	309.16	308.8
303.38	300.08	298.67	296.97	301.02	302.76	300.35	299.28	297.83	296.65	300.54	301.55	296.58	300.53	302.81	298.25	303.06	299.2	301.89	301.7	300.63	301.34	295.71	296.81	299.24	297.89	303.03	298.87	297.68	297.57	299.09	297.38	297.78	303.19	304.53	297.18	292.37	296.47	299.77	301.1	300.69	299.6	297.24	300.99	297.35	298.49	298.06	296.02	304.91	299.73
306.28	304.06	304.11	307.71	304.94	306.63	301.65	306.03	305.69	302.34	302.52	304.79	305.79	309.13	305.78	302.48	304.35	300.5	298.45	300.42	304.24	303.74	306.52	303.19	308.1	305.2	310.1	300.29	303.12	302.48	306.9	301.98	305.93	304.72	304.24	304.81	308.25	303.87	304.14	309.41	304.44	301.67	305.49	304.12	303.35	298.72	303.71	303.56	307.38	306.73
302.12	297.76	301.29	309.59	299.69	303.16	303.49	298.08	304.6	300.72	306.44	301.87	303.89	301.52	302.62	306.4	305.35	302.66	296.55	302.87	307.69	302.76	306.81	304.76	304.98	300.1	296.61	300.73	305.06	302.42	304.78	303.44	306.21	303.65	300.71	302.76	299.82	302.24	303.02	301.75	307.78	304.88	300.9	302.01	305.24	302.05	298.57	300.24	304.46	306.66
302.98	304.64	304.02	302.32	305.39	307.17	306.83	313.08	309.85	302.95	311.13	309.75	313.18	305.04	305.29	305.31	303.25	309.63	308.96	305.63	307.24	305.98	308.82	309.44	304.21	302.59	306.85	306.37	305.28	303.31	305.01	309.14	304.2	307.92	311.78	308.57	306.07	300.35	308.64	307.08	306.07	307.42	305.78	309.16	309.41	310.43	309.34	309.49	302.34	306.45
320.44	319.05	315.58	313.99	319.33	316.56	312.47	315.54	320.18	316.08	316.07	319.8	313.61	319.12	315.27	318.89	320.47	319.85	317.72	313.43	317.25	325.06	319.47	314.38	318.4	317.12	318.21	314.61	313.15	313.71	317.02	314.8	320.23	314.29	319.17	316.29	319.47	315.17	313.29	321.18	321.14	318.39	319.4	317.77	317.51	314.38	314.83	318.69	315.04	309.88
299.97	294.55	301.23	297.5	298.41	296.55	293.65	295.28	293.98	298.64	298.37	297.54	293.22	297.61	295.4	296.02	298.08	297.73	297.21	292.35	300.83	295.79	299.64	291.38	295.22	292.31	294.98	293.81	297.89	295.56	297.73	297.65	298.39	300.72	293.58	292.87	300.9	304.22	294.03	295.82	298.11	296.64	294.98	295.77	296.53	294.68	293.64	294.97	296.23	296.29
311.88	310.8	314.13	310.84	314.06	314.43	310.36	310.3	316.14	312.68	312.82	314.69	312.53	317.02	310.06	309.03	311.69	310.13	310.31	308.08	314.04	314.5	309.05	315.27	312.54	313.63	311.03	312.12	315.28	310.5	309.54	313.58	314.21	311.24	317.26	316.45	314.99	308.31	316.62	317.01	310.28	310.21	312.66	310.94	313.79	315.14	311.99	310.34	311.11	315.83
294.73	292.01	292.34	290.47	292.92	299.94	292.64	293.05	291.58	294.65	294.21	293.95	290.97	290.62	290.18	291.32	292.23	290.47	293.72	291.09	290.65	300.64	295.42	292.27	293.17	295.71	293.08	293.01	292.44	298.37	292.53	294.25	295.92	297.67	287.89	294.69	296.87	296.29	293.65	296.42	291.21	292.38	295.76	290.46	291.14	296.73	293.78	292.77	294.03	295.07
304.11	299.16	310.27	305.12	306.95	302.33	303.14	305	305.04	302.79	302.46	309.41	303.42	314.72	307.72	304.48	305.59	307.71	304.77	305.31	300.5	305.1	304.98	303.08	317.99	305.34	307.08	304.75	307.01	306.05	300.37	308.45	300.49	306.52	308.92	301.37	307.21	304.06	304.87	311.13	302.2	309.12	306.6	309.79	295.42	308.23	305.82	305.89	303.86	304.55
311.58	311.69	310.4	312.31	313.02	309.08	313.83	314.72	312.5	310.04	311.54	318.06	307.18	310.02	310.3	312.07	313.9	311.99	314.26	314.66	314.07	314.34	313.2	309.94	306.23	314.27	308.49	310.59	310.73	310.13	314.98	311.32	308.92	307.63	312.59	312.56	308.31	316.82	314.11	314.07	307.97	312.88	315.96	316.02	312.63	314.17	311.61	310.45	312.34	308.82
321.37	314.73	322.41	316.89	315.57	319.98	322.89	320.57	317.03	319.26	317.21	321.21	318.21	317.43	318.49	314.95	320.86	314.48	317.65	323.05	315.42	318.57	319.42	317.62	319.52	319.73	319.74	312.53	315.7	319.39	321.05	314.09	321.81	317.09	319.86	320.3	319.69	317.13	320.51	319.33	315.72	319.91	325.6	316.12	317.98	319.44	313.74	317.29	318.08	323.74
310.86	302.75	308.37	314.96	316.4	305.34	312.92	310.69	306.16	308.37	306.18	307.96	313.04	314.05	308.96	308.42	312.36	313.19	306.32	308.69	306.9	312	316.65	311.32	310.75	309.94	312.32	309.86	305.8	309.51	310.38	307.73	313.41	310.75	305.33	311.6	309.63	308.66	309.78	311.27	314.64	312.35	316.4	314.17	309.83	314.33	310.95	306.04	311.9	307.41
299.97	309.89	298.65	305.37	302.95	299.95	302.97	299.81	303.85	305.82	304.24	303.16	300.33	303.69	308.57	298.74	307.59	301.06	294.58	298.42	308.22	301.58	299.82	305.25	300.96	307.32	301.61	305.98	303.51	304.71	304.19	301.31	304.89	304.36	305.21	302.69	306.38	297.29	300.71	301.74	303.71	301.52	302.7	300.78	302.47	301.8	299.24	304.85	305.82	304.26
334.33	330.54	330.22	329.38	324.63	329.26	333.26	329.44	327.09	331.41	328.39	328.19	329.01	326.96	327.17	327.25	338.09	330.87	324.39	328.77	327.85	335.77	330.48	324.1	325.67	325.14	332.72	328.02	333.32	330.52	325.46	329.1	329.33	323.12	328.83	324.91	333.81	325.04	329.81	329.91	330.2	327.57	328.72	334.85	327.6	323.21	324.16	328.96	326.53	329.52
318.72	315.65	317.8	316.89	313.42	318.27	317.32	316.39	316.53	313.97	318.02	315.93	316.11	318.55	313.99	316.27	320.03	313.96	316.31	322.06	321	317.04	322.46	316.55	315.59	320.28	317.76	316.73	318.19	314.94	314.97	316.16	314.27	312.52	316.19	315.57	320.16	316.38	315.16	316.71	318.09	314.96	315.02	313.37	315.36	319.12	318.7	312.99	316.66	315.6
311.82	308.99	315.03	308.31	317.05	312.69	311.82	315	308.71	313.7	311.78	315.76	316.37	309.75	312.24	310.09	311.16	312.15	318.26	312.71	316.76	312.75	311.52	314.06	311.97	313.24	311.78	309.26	311.26	313.05	311.09	309.96	314.24	313.16	314.39	310.5	318.02	318.31	312.13	314.46	313.31	308.19	311.65	317.95	314.26	308.62	311.49	308.77	314.49	313.87
315.66	310.3	315.36	315.05	313.41	315.26	315.68	317.72	313.31	317.11	314.88	312.77	312.79	310.37	316.87	311.48	313.92	313.33	315.45	313.35	316.39	313.68	320.96	314.89	318.08	315.81	313.14	314.13	317.92	312.1	321.08	311.59	317.61	319.57	314	311.41	313.21	312.84	315.34	315.95	310.63	317.88	310.72	316.93	315.89	314.93	311.23	313.36	317.53	311.22
302.01	304.07	307.36	308.18	302.68	301.43	302.93	305.47	303.08	305.89	304.46	303.37	308.99	299.49	300.95	308.63	306.39	300.74	304.69	300.29	302.11	303.71	302.61	304.1	302.33	304.45	299.79	305.06	303.39	307.41	300.34	301.03	305.59	305.77	304.24	304.97	298.66	303.05	300.24	301.41	304.35	302.31	305.33	305.4	302.89	304.99	304.91	306.41	303.11	300.23
328.96	327.37	325.1	328.52	325.7	328.13	327.43	323.34	328.58	327.27	325.14	327.81	326.14	326.59	327.62	325.33	327.13	326.65	328.53	325.38	325.36	332.57	329.39	326.73	326.86	331.7	326.9	327.87	327.69	324.96	332.31	326.28	326.9	329.79	325.35	323.44	331.67	321.63	325.28	327.01	327.04	324.34	326.05	322.86	329.44	323.52	330.33	324.98	326.62	323.8
302.64	301.53	302	299.53	297.42	301.35	304.63	301.7	305.96	303.11	301.2	298.68	302.11	301.44	301.91	300.3	299.24	298.15	301.04	301.21	301.18	303.33	295.08	305.32	298.92	301.5	297.98	301.64	293.48	301.22	299.47	303.1	301.2	298.7	304.4	299.89	299.17	296.54	298.79	303.94	300.5	305.26	295.88	301.89	298.7	299.99	298.28	305.24	298.75	301.53
317.95	313.95	316.53	316.98	316.29	316.74	313.41	308.67	316.22	308.26	316.03	317.29	313.71	313.69	313.92	312.5	313.86	317.35	313.72	319.33	321.32	318.07	313.38	314.86	314.13	308.5	313.2	313.08	317.67	313.89	319.4	317.52	313.52	312.26	313.79	313.29	313.63	315.63	311.2	316.7	315.39	323.25	314.76	315.86	307.9	315.46	312.32	318.79	314.52	314.87
309.31	308.09	306.71	306.97	303.8	302.27	302.42	304.24	306.27	304.3	304.7	301.85	302.58	306.07	303.39	307.07	305.98	308.96	302.18	305.37	305.1	301.79	301.35	304.31	304.76	306.87	305.87	310.5	305.29	304.13	303.42	301.81	300	306.97	305.89	301.15	304.75	305.8	304.37	306.57	304.19	302.42	303.56	298.99	297.65	303.4	303.8	306.39	306.32	300.07
315.97	313.73	317.08	314.73	318.73	315.4	315.15	316.47	323.74	313.14	318.48	316.65	316.76	316.06	312.86	316.45	315.27	313.55	313.08	316.06	312.57	314.38	319.37	317.05	311.4	314.35	313.12	319.17	315.91	313.11	322.26	320.53	321	315.94	318.77	317.59	313.21	316.05	321.75	317.92	318.05	315.91	314.63	315.98	311.04	317.95	314.53	319.34	321.27	315.48
290.2	295.97	294.44	293.64	291.14	295.98	292.86	292.53	295.13	291.87	296.71	296.23	298.22	295.59	294.13	295.24	292.7	294.54	288.18	294.71	294.03	295.77	294.15	284.81	294.53	292.2	293.49	290.21	291.3	293.45	295.65	292.03	291.57	298.12	298.09	296.38	297.08	289.45	290.06	291.65	292.83	295.11	292.03	292.63	297.95	296.81	296.1	298.64	295.66	294.09
304.18	307.88	310.47	305.33	307.46	309.33	307.24	307.09	308.7	310.66	308.21	307.02	308.97	307.94	305.22	310.34	309.94	306.33	306.73	308.57	308.52	306.24	310.44	312.65	307.38	307.01	306.09	309.51	310.12	310.08	313.51	305.44	310.08	308.73	310.9	307.58	309.73	305.99	307.5	311.98	309.69	305.52	308.9	308.62	313.48	306.74	307.82	309.37	307.07	308.26
302.37	299.26	304.62	304.23	305.74	299.71	303.56	301.81	305.06	303.01	303.83	302.01	303.83	299	307.43	300.81	308.22	305.85	300.02	304.35	306.07	304.8	301.09	302.14	300.89	309.08	297.37	302.93	300.71	303.27	303.8	302.23	299.74	300.77	298.46	304.47	301.57	303.5	303.34	304.96	304.64	305.28	307.12	307.39	305.65	304.2	307.1	302.13	305.06	301.99
315.61	313.45	315.94	311.64	311.04	312.83	316.9	308.2	314.94	312.86	312.06	311.4	311.92	313.49	311.39	312.56	312.36	314.46	314.53	308.54	314.93	311.83	314.33	312.13	316.83	319.03	314.72	313.1	312.31	312.21	307.8	311.93	310.23	309.97	309.17	312.97	316.09	314.09	312.07	309.66	308.58	311.73	311.19	307.66	315.99	316.75	314.06	313.12	313.75	310.91
304.77	309.59	300.7	305.21	308.73	304.33	307.59	305.86	306.67	304.81	305.87	302.38	300.62	306.15	307.17	310.32	303.13	305.25	304.93	303.36	310.49	304.04	304.77	305.97	305.44	303.86	304.15	304.39	306.45	303.51	306.42	304.96	301.39	309.2	306.95	306.42	308.33	302.38	307.62	304.37	299.4	301.68	306.79	308.32	305.97	307.84	304.51	309.26	308.44	305.14
309.79	311.61	314.8	317.7	316.7	309.82	313.91	312.45	317.74	315.71	312.76	312.02	310.95	311.93	318.94	315.05	317.65	311.94	313.07	311.61	314.16	312.44	312.55	315.44	319.05	314.12	316.02	319.62	315.77	317.39	315.06	315.72	309.36	314.26	311.62	315.38	314.46	311.01	312.74	312.39	315.25	311.43	313.83	307.5	318.74	313.89	313.65	316.16	313.6	315.49
315.19	310.29	313.99	315.02	315.05	315.26	313.86	313.87	315.13	313.31	314.32	318.87	317.09	317.61	314.15	311.4	312.31	313.27	315.6	321.86	312.05	312.42	315.56	318.94	314.51	313.62	319.23	319.03	314.71	315.39	315.28	318.14	315.67	314.72	315.99	317.65	316.33	314.57	309.15	313.18	314.92	313.85	317.26	311.24	312.23	310.54	314.38	315.48	316.41	314.97
315.85	316.6	313.13	312.52	312.24	319.75	312.47	318.02	313.19	313.59	313.67	317.53	318.15	314.45	315.89	319.31	319.93	311.78	313.44	310.39	315.97	316.99	319.29	317.82	315.03	314.42	314.17	313.96	315.84	316.16	316	318.53	314.91	315.82	315.76	314.36	314.89	316.74	315.02	312.34	311.73	318	316.44	316.48	312.45	321.77	317.33	318.75	314.79	315.57
297.86	292.67	290.92	290.07	292.51	293.85	289.73	290.74	293.23	291.92	295.22	295.54	294.28	291.1	294.74	290.24	296.65	290.33	293.26	292.48	295.18	293.2	292.44	298.04	293.68	292.47	294.26	296.41	295.59	297.91	296.11	297.28	294.11	292.11	293.12	294.78	295.1	292.43	296.69	291.95	291.83	292.79	299.18	296.93	292.66	292.63	293.8	296.09	294.19	294.31
318.33	320.76	315.42	315.65	310.93	311.72	321.71	324.6	316.57	319.1	318.24	317.86	319.98	317.66	316.34	317.36	315.54	321.41	311.24	317.57	320.17	313.02	317.17	312.1	322.26	316.32	319.5	318.21	319.42	313.8	318.39	317.98	317.12	316.47	317.62	320.25	317.94	317	320.86	315.63	318.45	320.16	319.32	315.15	320.99	317.49	318.34	320.59	323.92	317.99
314.88	314.01	313.78	315.42	307.99	311.82	313.12	314.27	314.16	312	309.48	315.31	311.38	312.91	311.49	313.22	316.32	312.38	315.54	309.47	309.61	311.64	314.38	311.96	308.49	309.52	314.95	311.74	314.73	314.33	308.95	311.16	310.92	306.68	317.98	313.31	319.54	314.04	312.35	313.22	314.14	306.8	311.16	317.22	310.45	313.22	315.78	313.59	312.93	314.06
316.26	310.27	313.24	315.13	310.94	313.14	310.38	313.28	314.16	317.2	314.49	313.93	309.19	313.44	314.32	312.6	312.35	312.74	314.4	314	318.59	311.36	316.32	314.37	314.14	312.51	315.42	311.1	311.72	310.53	317.65	312.23	313.01	309.43	313.83	311.48	315.78	311.32	316.73	312.07	306.19	309.46	315.93	311.83	309.89	308.4	309.6	311.84	309.05	313.78
297.12	300.8	293.88	295.05	293.29	291.34	294.93	295.37	294.99	293.26	292.36	295.18	295.52	293.55	291.87	295.65	297.31	295.54	292.27	296.69	296.52	289.75	294.53	293.58	295.84	291.63	295.41	292.74	290.12	294.24	297.3	294.31	295.89	296.94	296.65	298.1	298.35	293.63	298.68	294.22	294.9	289.99	290.22	294.16	296.43	296.51	293.43	292.62	292.97	297.81
316.53	316.91	307.15	311.53	309.49	311.27	312.26	310.19	315.86	317.31	314.15	313.01	314.73	312.32	315.45	311.42	312.5	314.78	312.7	310.86	314.89	312.92	309.76	311.84	310.91	314.37	317.02	310.26	313.61	314.75	316.04	311	312.49	313.9	315.19	313.91	316.69	313.73	313.08	316.86	309.08	311.87	313.56	317.22	314.35	310.67	311.27	309.21	316.9	314.36
291.7	291.47	291.01	294.83	294.38	294.11	294.99	295.69	296.2	292.66	298.04	295.25	288.61	297.34	295.75	294.95	293.9	298.02	293.84	292.03	295.43	297.38	296.12	297.33	301.92	295.85	295.78	290.5	299.25	296.98	302.28	293.47	295.17	294.82	293.79	293.34	290.66	294.85	294.22	301.43	294.24	294.75	297.47	295.65	293.26	296.64	296.27	293.75	292.28	297.13
318.4	316.78	320.19	316.84	314.05	321.05	323.59	319.02	318.88	320.1	316.63	316.33	317.22	316.33	321.97	316.2	315.94	319.29	317.39	319.6	318.74	315.84	317.85	317.77	317.45	314.44	318.77	320.16	317.92	318.44	315.27	321.19	311.59	320.09	317.86	321.43	320.94	320.55	318.42	320.38	324.23	315.44	318.43	320.06	321.47	318.59	319.54	319.65	321.39	319.68
306.41	303.96	309.25	299.88	303.52	302.97	301.63	300.98	299.53	304.27	301.99	304.29	303.94	302.76	303.28	298.49	303.87	306.71	297.74	303.15	299.5	305	300.27	304.24	304.69	308.67	309.51	303.53	304.04	301.95	303.61	297.92	302.84	302.13	303.81	300.48	304.02	299.95	298.03	298.62	300.78	299.72	299.56	299.45	300.57	300.63	303.97	301.05	302.95	303.87
311.69	314.41	313.88	315.3	319.52	314.7	312.02	312.24	314.14	311.64	310.94	309.45	314.94	311.68	320.78	312.18	315.94	309.3	315.22	310.44	313.98	312.84	313.89	307.64	313.24	311.33	314.19	313.77	314.67	317.89	316.62	312.91	313.13	312.8	318.25	310.61	316.33	315.44	309.36	315.6	314.47	309.72	314.75	315.18	313.92	312.46	317.86	317.53	309.53	308.77
319.93	320.19	319.8	316.92	320.11	315.1	315.46	313.92	314.81	317.51	317.48	321.23	315.85	318.29	318.68	322.83	315.15	314	318.35	317.66	322.41	317.69	319.18	313.97	314.44	316.02	323.18	317.99	319.71	321.65	317.37	322.37	314.93	317.01	315.05	319.37	318.43	322.38	317.43	318.56	312.11	321.39	323.09	318.77	312.19	319.04	317.94	315.98	316.13	317.83
311.31	313.74	309.8	313.87	314.38	313.69	313.91	314.77	317.46	310.61	313.75	313.8	311.36	313.37	313.49	315.33	311.99	314.69	312	313.5	310.94	321.38	314.74	316.77	316.04	310.09	314.51	311.89	316.07	316.18	316.4	322.11	309.05	313.36	313.39	305.01	317.62	309.57	313.49	318.28	315.33	321.38	316.05	311.74	317.3	313.63	315.23	315	317.59	316.05
299.76	302.54	307.77	302.18	302.78	307.4	303.48	299.15	300.87	303.94	308.14	306.34	303.16	305.36	301.38	308.69	303.77	301.79	302.39	304.95	304.02	302.51	302.61	299.95	302.33	307.75	304.26	301.17	309.15	301.17	302.81	304.04	297	302.94	303.97	306.78	309.76	302.77	308.32	299.99	306.82	299.21	304.24	305.29	308.35	307.88	305.26	305.54	304.3	301.42
304.1	309.51	302.35	308.74	305.54	304.94	302.21	304.51	303.98	308.12	302.96	300.85	301	308.8	304.71	300.59	310.53	306.76	309.73	309.59	308.91	302.34	305.35	303.75	309.2	303.15	304.43	304.25	313.83	306.27	302.05	306.11	309.17	301.43	306.67	304.54	305.45	308.57	304.78	308.32	308.42	305.79	307.65	306.28	301.9	303.99	309.14	302.71	306.3	305.17
305.33	303.84	301.27	305.7	304.5	303.18	303.91	305.43	301.5	299.14	301.64	300.7	302.28	299.2	299.83	299.27	301.35	305.12	304.05	305.87	303.28	305.56	307.05	304.05	306.29	300.84	307.28	301.74	299.31	305.21	301.98	299.05	302.25	299.28	303.08	301.34	303.41	293.48	305.65	305.85	299.75	301.24	302.65	303.25	300.06	304.95	301.01	301.22	301.87	299.38
299.18	298.05	299.6	305.31	304.11	300.49	297.74	304.13	300.79	303.57	303.98	303.19	298.24	299.07	304.33	303.65	306.79	301.26	298.81	297.04	302.26	303.78	297.86	307.92	295.33	303.1	306.31	302.67	298.3	298.75	299.37	302.98	299.74	295.19	300.33	304.16	300.25	298.91	307.01	298.21	302.77	303.64	299.22	299.78	301.13	301.17	306.95	300.34	302.27	301.75
311.9	316.07	316.13	314.87	318.25	317.91	316.7	313.57	312.92	317.93	317.3	312.88	313.59	313.08	312.9	315.41	312	317.66	316.32	313.12	314.42	314.98	318.2	319.91	319.43	315.94	315.18	318.34	318.63	318.4	313.21	317.89	312.91	311.66	318.13	315.79	318.22	317.9	318.85	317.34	315.01	315.04	316.11	318.84	312.11	317	310.75	311	313.31	312.72
303.81	302.04	306.35	305.21	304.13	307.15	302.46	304.03	306.47	306.89	306.54	303.53	299.86	303.65	306.72	303.62	305.27	301.38	305.41	308.09	308.57	304.48	302.34	302.71	306.98	305.74	307.79	301.65	311.53	303.38	305.87	305.18	309.62	304.13	308.36	306.04	308.54	299.91	307.65	307.71	306.39	306.75	307.26	306.05	299.75	302.51	306.1	305.33	304.91	304.33
327.29	324.88	327.01	323.85	331.68	327.58	329.72	324.71	325.79	325.55	328.02	331.31	327.32	329.94	328.24	326.57	327.9	323.5	326.4	326.36	322.6	324.34	330.07	326.13	327.32	325.68	327.82	327.67	324.49	326.57	323.74	327.67	329.5	324.52	326	330.12	331.37	327.05	332.91	328.63	327.79	325.09	322.48	328.73	324.92	325.64	329.09	328.37	325.65	324.72
318.91	315.63	317.48	311.29	317.24	315.38	310.62	308.73	314.46	316.46	310.28	317.03	314.33	310.65	312.99	316.26	312.96	317.46	305.98	306.79	315.34	312.78	317.52	311.21	310.45	314.86	314.33	312.72	313.11	316.22	311.5	314.87	316.65	311.24	310.73	316.2	315.11	309.06	317.7	313.31	311.07	311.59	312.23	311.14	313.26	312.04	305.97	315.55	310.68	311.6
308.53	307.88	307.83	307.17	301.52	311.34	306.37	309.5	309.37	304.19	305.43	303.57	306.01	307.88	303.81	309.55	305.22	308.63	308.39	305.02	307.12	303.97	308.4	304.89	308.69	310.31	304.68	305.5	306.97	305.61	305.91	303	298.46	311.17	308.01	303.55	304.37	309.62	301.23	308.04	304.79	304.21	306.23	305.25	313.12	303.73	303.05	303.43	303.25	303.11
321.77	318.01	321.39	318.06	319.41	317.45	318.66	320.88	313.73	313.17	319.16	318.41	324.8	317.81	318.67	317.5	317.88	318.26	317.37	320.58	320.65	319.43	315.84	320.67	319.47	315.58	316.62	315.9	315.26	322.13	317.94	313.82	311.74	317.38	319.92	312.87	320.16	318.88	317.22	315.88	318.81	316.53	312.84	318.08	320.39	326.82	315.11	316.85	314.06	321.33
300.67	305.45	305.48	303.54	307.99	299.57	302.83	307.27	303.26	304.52	301.33	301.49	299.29	303.4	302.57	305.77	307.77	306.28	302.62	306.58	309.08	303.91	300.45	300.21	301.1	302.63	300.94	305.51	302.08	305.09	306.41	300.91	303.18	308.24	301.43	301.94	296.07	303.95	303	301.46	308.19	304.82	307.64	296.64	304.44	304.38	305.96	302.8	302.97	302
298.66	294.98	294.21	296.99	302.48	299.9	301.3	301.72	300.67	296.42	303.31	300.21	300.35	295.56	302.92	299.96	298.47	298.02	306.19	305.7	296.46	297.1	301.13	298.12	303.19	297.08	297.92	299.95	300.8	302	303.73	305.42	297.98	307.86	297.25	300.89	301.17	299.99	300.82	298.99	302.32	299.38	306.58	298.21	300.03	304.66	301.38	300.04	302.71	301.84
303.72	306.72	303.65	302.89	302.64	310.12	301.86	304	303.29	303.19	299.95	304.95	302.21	298.72	304.18	297.01	300.5	301.17	300.34	301.42	298.04	306.17	306.91	296.3	306.9	305.85	302.89	300.97	304.06	303.08	300.31	302.73	304.56	308.76	304.49	297.62	300.74	304.18	299.86	300.91	305.04	297.61	303.89	301.47	300.39	298.79	302.18	305.45	307.7	305.76
311.42	317.88	318.9	317.82	314.94	319.42	307.49	311.99	317.61	318.08	318.39	317.79	315.67	313.6	320.01	319.8	312.9	317.15	319.14	313.84	315.48	318.61	314.03	315.15	316.2	319.9	319.36	315.67	320.06	318.44	316.24	316.07	316.43	319.97	318.16	311.57	313.8	317.29	312.43	317.68	319.76	315.67	317.55	315.62	319.28	320.47	316.16	319.8	318.41	322.27
313.02	312.21	315.59	307.3	308.71	306.12	307.62	306.77	308.56	308.52	306.99	309.24	304.2	309.49	315.23	309.21	309.71	307.45	308.91	309.24	309.28	314.67	307.76	311.95	304.86	306.33	308.46	310.65	303.56	306.91	306.02	312.87	310.71	308.48	310.41	305.58	305.7	307.81	311.56	311.98	308.76	312.64	311.82	307.03	308	303.96	311.58	307.61	310.01	305.79
326.79	328.53	334.07	334	329.16	328.47	332.29	325.77	328.99	328.77	327.24	325.39	330.26	323.44	329.73	325.07	333.08	331.26	329.5	329.47	327.6	329.84	331.75	328.2	324.11	327.7	328.28	330.7	328.6	329.76	328.81	326.2	329.42	327.36	325.56	325.12	326.3	325.83	329.22	325.86	327.96	329.47	334.28	330.21	328.35	331.08	328.55	326.94	326.32	327.05
312.19	317.22	311.93	314.44	314.12	310.03	310.11	317.7	306.82	308.55	308.83	303.38	310.02	311.42	319.06	311.36	309.67	313.11	312.15	309.32	313.73	306.27	308.67	314.77	315.41	311.28	305.55	308.05	312.77	312.86	310.55	307.33	312.65	306.54	316.63	309.8	307.91	315.89	317.15	317.11	312.49	312.12	318.01	319.21	317	310.17	311	310.52	313.4	310.67
317.66	320.73	322.35	323.28	316.43	321.41	322.35	319.42	316.55	316.72	313.79	319.21	319.58	316.2	318.71	316.56	316.74	318.48	321.18	310.97	317.93	322.01	316.55	323	314.43	318.48	317.55	315.26	313.16	320.75	323.8	317.59	323.21	321.01	317.95	321.75	318.97	322.61	315.92	313.84	318.9	320.4	318.41	320.68	323.65	319.89	318.29	319.74	318.56	319.47
302.39	304.7	305.77	302.39	299.76	304.27	301.52	305.35	303.01	302.98	304.3	303.32	302.31	305.23	302.13	299.43	303.59	306.09	295.32	302.36	307.63	299.26	299.95	305.87	304.67	308.99	301.59	302.73	302.68	301.45	305.67	308.53	302.46	305.01	304.38	304.84	303.44	309.1	302.05	303.69	302.87	310.73	308.79	305.01	303.11	304.92	302.08	305.43	304.34	300
324.92	327.1	327.79	319.58	322.37	325.37	327.61	328.05	324.66	320.68	323.96	325.21	324.62	327.54	324.19	329.21	322.95	324.6	328.15	324.56	324.55	324.76	322.21	323.42	327.67	327.26	328.03	330.23	324.84	323.85	323.57	323.36	327.59	323.73	324.74	328.47	331.35	325.83	326.94	327.86	329.68	326.02	323.64	323.31	322.64	323.67	329.2	327.57	329.67	326.94
311	310.51	308.56	309.87	308.37	314.9	311.61	311.53	310.62	307.91	304.18	307.47	305.9	312.61	311.68	306.27	308.2	309.93	305.77	304.21	309.1	307.01	309.11	312.01	307.26	309.9	306.28	308.55	309.22	310.39	308.81	309.55	307.25	308.85	310.56	309.35	303.08	313.43	306.39	304.93	309.64	309.81	308.57	308.26	315.62	306.59	307.53	308.51	313.28	310.29
307.52	306.51	308.73	305.64	307.29	301.2	308.76	301.85	305.38	306.76	306.55	307.86	304.8	306.23	310.91	310.25	308.49	309.6	302.05	306.93	302.73	311.25	307.06	304.69	307.33	300.73	304.66	308.18	306.72	304.84	305.07	306.67	310.15	307.28	302.74	305.35	306.13	307.5	302.94	308.78	306.52	305.54	301.48	310.31	306.14	303.06	305.07	305.75	303.53	304.97
317.68	316.74	314.04	311.2	316.5	320.52	316.85	321.36	318.56	313.62	316.37	317.54	319.23	324.29	316.04	321.73	322.27	315.34	323.29	312.09	319.57	317.4	317.73	317.05	316.89	319.55	316.47	314.5	319.79	317.6	320.56	317.83	313.31	321.99	320.83	315.38	314.68	320.21	319.47	319.95	318.61	315.86	315.03	316.57	320.69	316.53	314.45	316.67	319.74	313.54
300.95	305.12	302.51	306.75	301.59	303.04	300.86	304.44	303.45	300.03	299.03	301.83	305.74	302.61	300.86	307.05	304.17	302.48	298.47	303.44	300.7	302.85	305.45	301.49	307.87	301.23	304.29	300.9	309.57	300.08	306.46	300.46	302.31	300.21	301.24	299.39	302.14	303.19	303.9	302.65	301.14	309.46	305.01	307.03	311.98	301.52	297.69	307.02	303.03	304.75
297.63	302.51	302.29	299.61	292.92	302.22	301.42	301.36	304.49	301.25	295.48	301.61	300.34	298.23	303.71	307.6	299.89	301.62	300.77	300.07	303.25	295.45	301.18	299.48	298.1	301.54	295.32	298.93	297.22	298.78	298.26	302.11	296.37	305.98	300.92	301.5	299.34	299.5	295.05	300.07	302.22	300.05	301.18	300.04	299.5	301.67	302.24	298.65	298.46	304.88
302.64	303.55	298.43	302.17	302.42	305.42	306.88	308	305.25	307.87	303.46	306.07	304.92	301.33	306.67	299.34	308.86	298.43	304.32	303.89	302.17	306.58	300.84	306.8	307.84	303.92	307.72	305.57	305.49	304.59	306.73	303.33	305.24	304.94	300.37	299.27	306.71	298.29	306.91	302.27	302.55	303.51	302.12	303.1	303.13	300.16	303.27	300.63	300.28	300.78
327.41	327.33	326.4	328.34	328.78	328.23	321.53	321.37	328.62	324.76	326.86	329.47	321.63	327.58	326.19	329.95	330.41	332.67	326.76	329.17	327.67	328.12	326.57	322.77	329.73	323.5	331.04	326.63	324.53	327.27	324.95	328.34	324.99	328.22	323.41	331.81	329	330.16	329.89	330.25	330.93	323.89	325.09	332.94	326.14	328.84	329.77	324.08	327.66	325.21
304.21	301.14	301.53	303.27	305.71	301.7	304.7	300.34	305.16	303.05	308.18	302.88	304.1	304.4	297.73	305.51	302.3	305.17	299.61	304.58	306.49	306.37	304.15	306.11	301.28	302.22	304.93	307.16	301.17	305.45	303.26	304.96	304.32	303.87	297.65	301.28	305.18	302.14	306.85	304.43	310.77	303.37	302.38	304.23	303.03	305.28	300.89	307.14	303.37	306.11
315.72	317.87	320.78	318.89	313.92	316.79	320.97	312.6	320.66	319.08	322.38	318.36	318.14	318.01	315.47	313.48	312.82	320.71	314.79	318.29	317.28	322.18	314.43	314.72	324.75	315.62	317.78	319.28	317.15	317.35	321.52	316.69	317.12	317.77	316.53	309.29	320.47	317.92	314.97	317.05	318.53	313.25	317.45	314.69	313.55	311.04	319.7	316.96	318.96	316.57
313.22	315.97	316.36	313.98	314.3	309.19	314.36	312.01	311.91	313.1	310.7	316.86	310.7	317.43	312.27	314.38	310.39	312.4	308.14	311.03	310.83	309.54	315.62	306.54	310.35	307.82	307.13	312.43	313.5	312.7	309.17	310.89	315.61	314.37	314.9	315.16	318.46	312.8	311.99	311.21	308.37	316.5	314.07	315.22	313.96	312.2	317.08	303.99	312.64	310.59
307.65	299.41	302.79	301.17	298.92	296.02	300.56	303.33	300.85	304.08	308.8	303.42	303.8	308.15	302.99	303.11	300.31	304.14	305.8	299.76	302.67	302.54	305.16	304.64	302.74	301.58	305.45	304.4	302.05	301.57	305.33	299.65	298.3	303.72	301.67	303.36	304.27	301.28	303.22	299.05	305.05	294.59	304.25	298.69	297.46	302.86	300.97	296.46	300.31	307.79
310.14	311.59	309.09	312.82	310.57	309.86	308.83	313.45	309.4	306.01	309.74	309.79	309.66	307.87	312.29	306.89	312.56	310.41	308.45	312.21	310.23	306.33	302.11	307.65	312.56	303.77	310.96	308.06	303.41	311.04	307.57	311.16	312.48	305.37	306.39	314.05	311.08	307.85	309.34	307.46	308.54	306.02	312.86	307.9	311.78	311.94	307.55	309.9	307.95	311.92
313.51	310.48	313.47	309.22	313.49	312.88	316.05	310.34	310.47	307	308.41	318.23	311.67	314.24	311.87	312.47	312.8	309.71	313.51	312.25	314.54	316.28	308.11	315.96	311.11	314.72	309.75	309.61	312.56	314.53	308.11	312.39	312.68	311.63	316.4	309.1	312.41	314.75	308.35	314.17	311.49	311.17	307.76	317.43	313.35	308.73	312	312.68	315.06	310.74
301.13	301.31	306.08	305.31	302.5	301.3	301.48	302.91	304.48	303.25	300.76	303.46	306.09	300.42	305.25	306.25	303.18	306.02	300.96	304.47	303.76	306.66	302.31	308.08	304.21	299.51	296.77	301.41	303	301.82	302.05	308.67	305.59	301.09	303.87	306.87	302.1	302.51	295.93	304.18	298.75	301.09	303.27	305.09	307.84	299.36	301.78	304.9	304.43	302.39
306.43	303.08	298.85	302.84	300.87	301.04	305.64	306.55	302.38	300.64	301.63	301.58	301.57	303.64	303.22	302.29	300.74	298.02	296.63	299.87	300.48	303.34	301.81	299.56	304.96	305.76	302.97	300.27	302.98	306.45	300.11	303.43	302.17	301.13	306.24	301.96	307.78	299.05	300.63	300.82	302.25	304.24	302.89	302.16	295.94	298.04	298	310.19	302.84	303.3
316.16	319.78	318.24	315.65	313.58	321.5	320.13	318.07	322.29	325.08	318.83	319.2	320.59	319.89	318.18	320.32	318.43	318.44	320.47	319.34	320.78	322.04	319.31	315.55	315.81	316.51	312.85	321.61	318.52	317.01	317.78	314.67	317.86	322.03	319.52	317.11	319.42	321.8	319.99	315.63	317.84	316.98	316.12	320.45	316.81	317.91	322.95	317.53	318.93	317.28
327.24	327.83	327.54	325.63	325.67	327.64	324.7	328.46	314.61	326.42	322.5	324.78	321.39	326.18	324.23	328.36	322.41	325.28	330.32	325.94	325.2	324.66	330.05	322.77	325.64	327.72	325.87	332.76	326.13	325.92	323.62	326.72	328.02	328.55	324.24	321.03	324.59	329.93	322.77	319.57	324.45	326.13	327.5	328.82	322.34	319.16	326.08	321.31	325.79	326.14
294.52	293.74	297.12	292.68	292.6	292.75	292.62	297.83	297.97	297.49	299.07	291.6	297.07	294.73	294.53	295.8	292.48	294.75	298.22	293.16	295.83	292.35	294.16	291.73	293.04	299.97	297.05	297.53	297.12	289.75	294.67	300.03	293.14	296.21	286.83	293.06	295.44	295.51	289.97	289.15	290.19	292.5	292.39	296.62	292.56	294.99	294.53	294.34	293.59	292.65
311.48	312.21	313.04	312.14	315.36	311.55	311.67	310.69	308.69	312.22	312.49	307.06	307.99	306.2	310.85	308.54	313.07	313.04	310.68	308.7	306.26	309.6	316.03	313.7	308.8	310.19	314.67	311.31	305.96	309.59	309.15	309.46	311.05	311.39	309.47	312.22	315.13	308.33	310.31	309.12	308.2	310.33	309.69	312.28	312.85	308.9	316.94	310.95	310.84	312.43
319.27	318.89	314.71	315.59	320.61	317.01	311	316.98	320.45	311.83	315.48	316.44	316.92	318.5	315.65	312.73	319.62	319.41	320.1	319.21	316.37	321.13	316.92	317.32	316.69	310.43	317.97	316.51	316.31	321.27	314.56	316.72	318.92	315.43	315.8	312.31	318.37	311.71	317.99	319.96	318.34	312.46	318.04	317.25	317.11	316.76	316.5	316.05	314.07	316.78
305.09	305.48	303.7	302.02	306.21	303.33	308.49	298.84	305.88	303.83	302.22	304.35	306.18	307.26	308.89	311.16	301.13	304.6	307.32	309.84	301.91	299.41	304.73	307.18	307.94	303.31	298.47	306.1	303.54	306.95	304.33	308.58	303.23	307.95	306.54	304.81	304.14	300.58	305.14	299.14	298.94	298.03	301.97	303.98	306.5	306.11	305.46	306.54	303.13	304.81
324.87	328.66	324.33	333.64	326.93	328.88	325.62	325.1	326.79	323.28	331.32	326.6	326.57	325.57	329.44	330.51	327.7	326.05	327.39	325.65	329.35	330.71	333.69	326.86	325.41	326.41	329.76	327.08	327.36	331.02	328.79	329.05	327.25	331.44	328.87	332.51	328.88	327.71	328.22	322.87	326.24	325.38	327.06	327.82	322.66	320.58	325.58	326.06	327.67	328.5
296.83	292.81	291.68	294.62	295.58	295.75	291.74	295.58	286.64	293.05	293.97	296.64	295.1	293.96	296.3	295.26	291.3	297.53	292.09	297.13	295.71	292.95	295.81	294.81	295.85	290.59	291.2	295.26	293.82	294.58	294.17	292.32	293.27	294.25	298.4	288.79	289.22	293.5	298.24	296.64	289.33	295.58	290.8	296.26	292.39	293.27	292.86	291.26	291.34	294.58
331.03	329.64	332.05	328.78	329.34	328.28	325.11	330.13	323	323.76	329.3	328.55	331.83	329.57	327.55	327.81	327.77	328.79	330.69	330.71	331.1	322.9	329.87	327.8	326.12	334.7	324.84	323.47	330.72	328.4	329.94	325.89	331.03	327.79	328.55	329.16	324.35	326.2	323	331.68	325.67	330.29	332.51	330.95	325.91	329.12	328.69	331.73	326.99	326.62
304.15	307.26	304.04	308.7	306.68	308.6	306.01	309.49	306.82	305.3	299.99	303.62	310.06	305.73	303.26	306.06	307.78	308.2	306.22	302.21	306.23	307.06	302.85	309.39	307.01	307.78	311.64	306.57	302.75	299.97	309.06	304.98	306.32	302.98	301.95	300	306.8	305.25	307.32	299.46	309.98	307.6	307.89	307.81	306.52	310.34	304.61	304.68	305.41	305.25
308.73	300.95	305.73	304.43	303.93	300.75	308.01	301.19	308.65	304.26	308.44	302.09	303.23	309.31	310.57	305.39	303.21	306.04	302.1	302.15	301.7	299.51	308.32	305.67	305.72	304.85	309.63	301.41	303.58	306.37	302.51	307.49	303.79	302.66	303.55	302.05	306.79	302.28	299.68	301.46	298.78	298.93	304.65	307.64	302.79	304.81	305.88	305.08	299.89	300.28
317.65	310.54	313.27	312.17	313.51	314.16	315.96	310.7	310.33	314.33	316.66	316.4	314.04	309.25	316.8	310.5	312.34	306.02	313.87	316.78	314.91	312.61	309.99	310.7	313.29	314.49	316.03	313.51	308.15	314.65	314.6	313.06	314.37	316.98	311.95	314.87	316.18	316.31	309.33	310.45	309.23	313.58	316.47	313.35	316.1	306.41	315.22	312.2	313.61	312.26
318.34	318.71	319.63	315.09	314.58	322.74	320.74	321.39	320.24	318.54	316.98	321.74	322	318.71	319.59	318.4	317.56	317.43	320.17	315.48	318.49	314.65	319.86	318.81	317.67	316.08	316.88	319.74	322.64	315.44	317.69	321.76	319.54	320.91	314.11	316.7	314.63	311.35	318.38	316.48	320.3	320.13	315.54	320.8	314.86	318.32	318.46	319.33	325.36	313.42
295.47	297.08	293.97	300.62	292.35	294.85	288	297.16	295.61	300.13	298.87	303.92	294.99	297.98	296.73	290.55	294.37	296.78	298.62	292.09	297.58	293.29	294	290.36	294.78	298.8	300.5	295.07	296.72	288.97	299.81	291.67	299.84	295.82	295.86	297.51	298.03	291.86	294.92	296.29	296.85	296.86	299.19	297.72	296.3	295.53	291.51	300.09	299	292.25
306.28	313.1	305.49	306.37	307.97	308.43	305.75	305.88	311.44	304.32	308.48	306	301.57	304.98	308.73	306.15	303.75	306.63	310.57	307.56	308.55	306.53	305	308.42	309.65	309.51	305.01	310.66	304.6	302.36	304.81	304.37	301.65	309.3	306.09	310.63	299.57	309.66	308.79	302.08	306.47	309.65	305.83	305.31	308.88	307.46	310.34	304.36	304.96	309.42
300.58	302.19	295.94	300.45	301.17	299.23	296	301.59	301.8	303.04	303.45	303.11	299.35	301.3	299.41	297.17	299.58	302.26	295.46	301.71	296.3	298.62	303.84	300.72	297.93	298.04	296.27	303.88	298.18	302.15	304.06	297.23	298.85	295.98	302.91	299.71	299.16	297.96	302.69	301.76	298.52	303.32	298.85	299.14	297.59	300.98	299.19	302.94	300.18	302.02
303.64	306.46	311.62	306.5	309.39	304.51	305.87	302.14	303.96	308.78	306.74	307.53	305.49	306.3	303.06	308.5	301.2	300.65	302.89	307.62	305.87	304.08	303.35	305.35	305.17	301.71	307.12	306.91	304.74	304.48	307.69	308.4	304.94	305.8	307.27	308.32	309.04	307.98	305.05	306.86	300.04	305.78	304.76	303.37	302.74	303.83	303.52	309.75	303.78	306.43
303.82	304.44	302.39	309.19	305.23	305.95	301.74	303.99	306.13	304.86	302.81	304.3	305.54	305.66	306.16	300.07	302.67	307.59	306.11	302.05	301.13	300.26	302.52	302.08	305.13	304.76	302.75	306.16	306.35	302.67	305.96	303.49	303.39	307.19	305.05	303.11	303.28	304.3	299.74	305.11	309.63	307.21	303.81	306.52	299.92	300.56	307.88	302.84	305.45	301.92
307.29	299.09	301.89	303.53	308.62	300.34	300.85	308.38	293.71	299.53	307.45	308.57	304.24	304.18	298.67	303.75	304.89	304.39	301.87	298.78	302	303.33	301.47	302.3	298.83	296.81	304.46	304.87	303.59	304.7	306.1	302.47	304.95	302.92	305.69	305.39	302.57	301.94	299.49	308.02	305.51	305.27	298.51	304.21	300.21	303.89	306.63	303.61	298.94	301.87
309.73	306.87	307.35	310.24	310.52	310.67	314.23	307.21	305.45	310.64	305.48	311.76	310.11	312.1	311.23	308.61	310.97	310.91	311.21	314.35	312.7	307.91	304.64	310.98	309.14	311.79	313.97	311.38	306.79	309.99	315.23	310.49	308.31	308.11	313.27	311.32	308.48	313.16	314.73	312.77	308.44	312	305.96	310.93	312.48	306.07	310.74	306.15	311.23	307
305.45	301.52	300.07	300.76	297.14	300.7	301.9	304.55	303.04	294.89	298.6	301.12	300.45	307.66	299.39	297.71	299.4	301.29	300.53	304.16	303.71	300.74	300	299.45	302.95	306.59	301.8	306.9	299.3	301.44	298.69	297.28	297.13	302.86	303.97	300.27	304.94	302	303.77	301.4	302.83	300.08	299.95	301.21	297.48	304	300.98	300.79	300.07	302.28
304.13	303.45	304.58	304.51	306.21	303.43	305.42	303.15	301.52	305.45	302.67	305.58	305.94	304.92	306.44	306.67	308.88	305.86	304.4	303.69	302.54	300.63	302.15	303.08	300.68	303.99	304.51	301.77	302.7	309.02	301.48	308.5	304.05	299.98	306.39	303.74	307.54	302.72	302.37	303.8	298.6	298.39	304.38	305.26	306.93	304.96	299.88	305.1	307.13	304.61
295.63	295.54	294.65	294.71	290.08	297.59	298.26	294.76	293.95	295.5	297.86	294.57	291.32	290.29	294.87	299.61	291.03	294.66	296.05	295.09	293.2	295.74	292.08	293.6	297.92	296	295.67	289.39	300.09	296.31	294.14	294.23	295.69	298.14	295.06	296.34	298.99	296.49	292.28	294.77	299.48	294.28	291.24	297.39	290.62	297.97	297.6	295.88	295.89	292.18
312.36	312.57	312.92	314.92	316.74	311.33	314.5	313.72	313.34	310.92	317.23	313.86	314.33	315.14	312.43	307.05	310.33	318.99	316.33	315.15	316.23	314.58	312.09	320.63	316.89	317.88	309.36	312.34	309.08	317.23	315.53	316.88	314.94	315.97	311.7	313.13	315.93	312.81	312.75	311.34	313.89	314.75	312.72	314.13	317.37	312.8	314.52	317.39	310.48	313.91
309.3	301.5	309.22	309	306.7	310.05	308.76	306.32	306.82	309.84	311.29	307.38	304.07	307.42	301.6	309.79	306.11	311.05	310.75	307.23	301.78	305.8	308.81	310.61	305.26	306.1	303.11	306.46	311.28	308.21	306.63	304.14	304.38	306.56	313.49	307.05	302.84	307.15	313.27	309.11	308.36	311.28	307.75	306.71	313.95	306.7	309.19	305.76	304.46	306.89
315.29	315.12	318.33	313.22	322.2	314.08	316.39	315.32	315.16	319.03	314.48	319.32	315.39	311.04	318.41	314.88	312.55	315.22	312.75	318.31	312.63	320.43	318	317	313.92	318.87	320.12	318.85	318.56	308.27	316.4	317.51	318.08	314.8	314.61	311.73	310.11	313.22	311.53	317.22	312.82	314.39	315.23	313.36	315.43	313.07	317.06	316.11	312.02	311.82
316.45	315.99	320.7	312.16	314.83	315.57	317.87	319.38	320.25	315.22	318.5	317.97	314.4	320.38	320.55	317.21	321.42	313.14	318.18	315.22	315.83	315.96	314.81	313.48	318.38	317.19	312.59	323.92	315.02	314.87	315.21	315.17	319.68	319.84	314.47	313.22	314.33	321.98	315.06	315.43	312.68	317.15	315.41	321.94	317.76	312.18	316.88	311.93	311.65	320.39
304.48	304.95	302.21	305.67	307.79	301.26	308.86	305.46	305.02	309.08	306.68	309.93	308.05	305.31	308.11	302.64	304.65	299.85	301.64	304.05	300.22	304.89	304.14	302.61	307.09	308.94	305.05	304.31	308.95	305.57	303.58	305.27	307.92	308.19	302.96	306.64	305.64	303.47	305.65	305.97	304.74	307.31	307.52	306.14	299.73	309.56	300.11	301.77	306.84	302.07
297.88	299.46	300.92	295.5	293.18	298.76	300.82	302.25	297.42	294.57	295.77	297.51	293.77	294.1	301.3	293.56	300.05	294.43	292.75	293.95	297.9	297.08	296.8	293.17	295.18	297.07	299.64	298.19	297.24	296.73	303.38	293.84	299.21	300.08	300.19	297.42	298.32	298.09	296.6	300.84	293.93	297.37	291.87	296.44	297.3	298.25	296.07	297.45	298.07	298.22
320.69	315.89	317.4	317.05	318.24	319.46	318.92	316.28	317.79	318	319.62	322.85	314.78	320.31	323.86	320.21	314.94	321.55	317.12	312.85	321.81	317.85	319.38	322.58	323.64	323.76	320.22	316.34	315.94	324.91	320.95	325.46	315.23	316.44	318.45	318.28	315.75	322.95	315.47	318.41	315.27	318.21	319.09	318.59	321.02	319.3	322.42	319.96	319.5	316.95
309.57	317.67	312.23	316.85	313	311.36	314	315.59	315.97	314.88	314.47	315.19	313.45	308.27	316.47	317.56	314.13	313.81	314.42	318.19	313.03	314.55	313.71	312.74	314.99	318.36	314.19	316.47	315.75	314.54	312.95	307.23	315.61	309.85	314.68	315.5	314.5	312.6	310.85	317.97	312.68	317.02	314.92	310.82	316.61	316.56	312.34	312.48	312.97	307.55
312.98	303.91	314.7	309.85	307.03	307.49	307.64	305.97	306.51	308.86	306.93	308.61	306.4	309.31	308.75	308.89	305.74	307.97	309.04	307.07	306.19	308.46	307.18	310.06	300.8	308.87	305.66	306.04	312.51	307.08	309.39	307.82	313.65	308.21	307.11	308.14	310.77	306.36	308.24	308.32	313.49	310.37	308.81	313.07	310.4	308.31	308.89	311.2	307.06	306.49
305.82	301.28	305.61	304.67	304.91	304.02	307.74	306.66	305.16	303.84	309.47	305.56	300.71	305.88	303.02	308.91	306.83	301.7	303.81	305.68	306.47	303.3	304.35	304.35	311.62	308.06	306.33	309.04	312.11	299.32	305.63	306.28	305.25	308.05	304.19	301.96	305.48	310.06	306.76	307.5	300.75	306.12	303.54	306.95	304.87	304.89	307.41	301.33	307.76	301.92
305.24	305.47	306.65	300.95	304.2	302.16	305.57	303.51	304.51	300.27	308.13	298.33	305.7	308.13	306.15	307.72	305.43	310.15	305.79	310.47	306.27	306.94	306.8	308.5	303.81	305.05	306.47	306.64	308.43	304.92	305.11	305.33	307.91	305.91	308.54	311.86	303.31	304.96	303.33	307.4	302.26	305.17	307.84	306.3	306.94	305.63	308.96	305.32	302.83	298.1
300.38	299.37	298.67	296.86	292.81	297.68	293.19	299.47	295.13	298.85	301.56	296.18	295.92	295.86	296.3	293.96	296.93	296.1	297.43	299.28	294.83	299	292.36	298.44	295.99	301.46	297.48	295.19	302	293.63	298.29	293.65	291.22	297.48	300.81	296.91	296.06	297.61	295.9	300.22	296.19	293.07	296.69	295.99	297.28	301.78	300.07	298.72	291.7	295.9
304.35	307.55	307.01	299.67	303.29	304.02	302.28	298.47	304.31	300.6	301.21	306.18	302.1	305.64	305.18	300.97	306.2	300.99	301.47	301.09	307.13	303.97	301.72	305.03	310.15	302.99	305.64	308.16	299.83	303.54	306.36	302.48	303.84	303.31	305	306.77	306.63	309.32	306.33	300.88	305.15	303.64	301.2	306.09	305.46	301.37	304.89	304.79	301.16	302.55
298.94	303.74	302.86	297.58	298.86	298.54	297.62	299.99	299.34	295.91	303.45	299.06	296.75	300.1	304.19	300.94	301.4	301.38	299.46	299.93	295.48	301.26	303.51	304.46	296.06	303.78	301.99	299.48	296.91	303.33	302.63	300.56	302.08	295.35	298.03	299.38	302.39	299.53	301.93	304.03	300.44	295.76	299.95	301.37	298.56	298.81	302.07	302.21	298.75	302.1
323.81	327.24	325.21	320.87	325	319.82	323.42	323.12	326.92	325.19	326.75	326.75	319.95	319.88	328.84	328.38	320.13	319.82	328.27	321.87	320.68	326.55	330.45	325.16	326.62	320.91	319.91	331.06	326.38	323.79	321.83	323.15	327.03	323.91	325.6	318.87	320.79	325.68	324.52	317.91	326.6	320.94	326.98	320.28	323	325.05	325.83	325.04	326.96	320.19
311.91	311.25	314.6	309.15	310.36	314.91	314.26	312.55	316.88	310.63	313.69	313.42	315.59	313.88	315.48	308.4	314.43	312.47	312.34	313.14	309.99	309.33	309.64	311.02	315.23	318.18	313.06	316.19	314.86	310.23	313.55	309.87	307.76	311.74	308.44	312.32	312.53	305.31	317.38	309.64	310.09	314.2	316.11	312.91	311.7	308.06	309.12	311.25	315.36	314.26
307.97	308.88	309.55	306.48	309.84	308.46	308.79	308.32	306	309	313.18	308.78	305.89	308.06	310.76	309.31	310.32	309.39	309.71	307.11	306.24	307.81	304.88	307.33	306.23	304.46	310.1	307.88	305.79	307.21	307.77	308.77	310.4	307.61	307.81	311.07	311.45	304.84	317	315.3	305.77	306.45	305.13	310.77	314.68	311.07	307.56	309.19	312.1	312.59
319.51	311.82	315.19	315.63	314.89	317.02	312.75	318.03	317.21	309.96	315.72	310.08	316.5	313.57	318.58	316.89	313.06	313.24	315.69	315.84	317.43	316.28	312.6	319.27	316.53	319.91	317.08	313.04	320.16	313.3	313.9	312.52	313.03	317.22	312.4	316.42	314.85	318.93	316.71	317.12	314.03	316.81	314.76	312.56	312.46	312.12	315.52	313.63	315.23	313.27
318.17	316.22	308.94	317.44	314.07	316.49	318.45	317.61	319.96	320.85	316.91	322.26	313.33	316.21	313.89	315.79	316.65	319.66	318.91	319.61	320.89	311.61	318.39	314.95	315.5	315.54	321.94	314.18	315.23	315.6	320.86	318.49	320.69	315.23	317.15	313.86	318.18	316.9	318.47	321.17	315.62	320.44	315.29	320.23	317.93	321.87	316.97	315.46	316.06	316
301.12	301.97	306.55	304.63	301.54	308.39	303.84	302.07	297.62	301.57	303.93	305.25	306.25	298.44	307.35	304.8	300.84	300.98	302.06	299.35	304.1	302.72	306.3	299.82	298.03	303.49	309.35	297.14	301.53	295.04	300.3	297.49	311.99	303.73	303.04	302.54	302.78	303.35	300.96	303.37	300.73	302.08	300.82	303.09	305.89	303.31	300.29	304.73	305.29	299.43
331.58	330.98	324.74	327.28	327.96	328.65	329.84	329.08	329.63	328.5	330.99	333.19	326.32	325.99	326.04	332.57	325.83	328.62	328.38	325.35	326.84	323.41	328.75	323.28	326.66	327.26	327.96	323.43	332.13	328.98	326.97	324.97	329.92	328.1	325.93	330.6	328.05	325.48	329.8	327.26	327.05	323.73	326.49	323.44	334.81	324.62	327.42	326.59	325.45	327.91
326.08	328.96	332.73	328.95	333.47	326.92	329.58	332.33	329.67	329.76	327.33	330.18	327.36	327.26	327.82	326.94	326.09	326.68	332.69	330.19	326.93	329.92	330.51	327.23	333.08	330.91	324.89	325.93	329.84	326.6	323.58	330.23	327.44	329.54	334.35	327.42	331.5	331.43	328.45	327.35	326.86	326.79	331.55	331.36	330.86	328.49	326.12	331.48	325.61	326.61
308.44	306.74	302.33	302.82	304.3	301.23	302.43	303.09	302.62	301.9	304.89	303.64	303.54	301.08	304.52	302.74	304.69	306.61	305.25	300.08	306.5	303.48	304	296.6	304.2	303.65	305.44	298.79	300.75	302.61	303.08	303.93	309.92	302.79	304.39	299.46	305.15	299.79	303.97	306.04	303.14	302.34	301.86	300.94	306.41	304.01	306.36	307.15	302.34	307.35
308.75	310.44	310.59	315.2	313.02	313.15	314.64	309.86	312.6	312.38	310.42	312.52	308.55	311.65	307.45	313.58	311.88	312.39	310.45	310.96	311.73	313.63	312.6	314.12	309.21	313.57	309.33	315.29	312.97	312.49	314.57	309.59	307.67	306.68	306.02	313.22	307.79	313	312.06	312.41	307.65	309.53	306.53	311.48	311.1	314.29	315.85	312.99	309.06	317.76
312.76	314.27	321.06	313.62	312.42	312.85	316.78	311.27	314.21	315	315.78	313.62	317.19	312.39	307.2	313.94	310.65	317.03	313.63	313.57	314.97	316.98	309.67	316.41	319.19	314.18	311.86	313.3	315.05	311.81	313.11	313.9	314.55	318.22	317.07	315.81	315.16	318.18	316.55	311.92	313.69	318.2	313.01	314.4	314.95	315.75	311.1	316.45	315.43	311.84
326.83	325.79	323.4	325.22	322.87	323.44	330.39	326.58	324.47	325.63	327.48	326.44	324.39	327.82	325.03	320.93	325.35	324.38	322.14	321.15	328.69	325.85	324.75	327.71	322.69	324.08	320.14	324.37	325.65	329.81	326.71	321.37	319.91	328.06	325.76	324.3	323.99	322.98	323.81	323.73	323.3	321.99	322.79	327.07	327.22	322.83	324.22	325.22	324.76	323.87
300.61	302.1	300.73	300.98	303.46	300.95	300.43	302.72	305.97	305.41	301.84	302.4	301.52	307.59	300.32	305.84	302.97	301.61	305.92	305.89	299.59	304.28	304.65	303.06	297.55	299.84	303.84	304.24	304.88	295.65	302.19	301.74	307.79	306.77	303.55	305.25	308.04	301.74	300.09	304.31	305.39	302.3	302.04	295.41	305.42	298.75	302.19	301.9	300.07	304.53
305.75	302.99	303.72	304.85	302.29	306.63	309.02	301.26	305.69	301.84	306.28	302.15	301.83	307.14	299.33	306.93	306.83	302.75	306.82	303.36	308.65	305.86	305.93	312.33	297.96	304.54	302.77	304.64	304.21	299.88	304.84	302.92	304.36	302.29	305.62	308.45	300.44	301.64	305.36	304.12	299.62	305.17	301.02	306.7	308.03	304.1	302.18	303.6	303.27	305.5
314.17	315.17	314.1	308.17	305.63	308.44	316.4	316.52	314.14	314.23	313.7	316.46	310.68	313.35	311.78	310.87	314	314.88	314.01	314.29	313.29	317.51	313.89	313.39	315	309.51	312.87	313.98	312.86	311.89	309.36	308.13	310.77	311.91	311.53	312.65	316.4	313.02	311.35	311.49	309.47	314.68	310.21	314.87	313.02	313.59	307.59	308.02	317.56	309.21
300.35	293.73	294.18	295.6	297.43	296.23	297.92	293.27	297.28	295.19	295.45	296.43	298.72	298.6	301.35	294.71	298.61	295.46	294.83	292.57	299.39	296.72	298.03	300.51	294.57	295.09	298.88	297.25	300.71	295.85	295.02	299.4	293.73	294.85	298.13	297.56	296.98	295.21	301.66	295.52	294.31	295.49	298.75	297.67	295.71	298.74	292.19	296.59	298.85	296.16
303.29	309.4	312.37	310.57	308.37	310.52	304.93	312.78	308.44	307.28	310.82	312.96	307.43	306.14	309.88	309.91	308.14	311.9	308.31	306.52	307.83	313.88	315.73	305.84	312.38	302.08	310.33	313	313.14	313.12	312.44	315.26	309.83	307.69	314.54	309.18	306.96	305.76	308.5	312.04	311.16	309.73	311.97	312.21	311.49	309.77	308.87	312.6	309.89	308.15
304.6	303.87	306.02	304.08	302.43	309.42	300.95	299.99	298.91	303.96	302.48	307.7	303.21	302.23	304.98	308.16	304.91	304.37	298.59	306.89	297.81	305.92	302.94	302.61	304.9	298.88	305.36	304.94	304.26	298.71	307.7	308.05	305.65	308.05	305.06	302.65	300.28	307.58	308.63	306.9	303.85	303.68	306.39	302.84	302.23	308.84	303.57	309.4	303.18	302.07
311.92	308.14	308.58	312.58	307.14	311.33	310.69	316.04	312.92	308.45	310.55	314.06	308.36	314.11	309.96	310.66	307.55	308.68	308.74	310.01	312.5	312.82	312.83	305.33	308.41	309.83	318.02	314.24	310.69	309.17	309.89	309.46	311.1	308.71	316.96	308.31	312.74	315.27	313.19	309.69	305.02	307.7	316.16	310.57	312.03	311.55	313.2	312.36	315.95	307.28
317.83	319.23	318.08	317.43	322.32	314.37	320.47	319.98	313.62	316.63	320.54	316.22	321.14	318.38	319.61	313.06	315.9	314.25	315.99	312.16	319.39	317.35	317.16	317.69	314.2	312.42	321.31	317.7	316.71	312.82	313.9	321.65	318.52	316.49	322.02	316.8	316.57	321.66	317.18	315.19	318.54	316.08	313.1	312.55	322.53	315.79	319.4	318.2	317.35	321.84
311.77	310.98	316.69	312.07	310.3	309.75	311.12	316.34	310.98	314.36	314.63	313.13	314.77	314.73	313.54	315.08	316.37	311.24	315.81	313.07	312.86	310.19	308.34	312.71	316.27	314.26	312.64	307.59	316.41	312.4	315.35	311.9	308.82	313.36	312.73	315.45	313.99	311.76	315.17	318.2	316.75	311.28	312.25	316.49	314.39	316.38	313.63	313.54	317.49	316.29
300.24	299.77	305.99	299.81	301.78	303.42	298.04	300.19	301.05	302.66	300.94	299.36	301.4	303.56	301.69	303.07	303.2	303.58	301.58	301.81	303.01	300.96	303.05	304.37	301.84	304.2	302.34	298.35	305.27	303.4	300.89	307.95	304.11	302.41	301.59	305.41	301.35	301.3	306.86	301.31	304.44	303.56	302.96	304.61	300.55	303.67	306.12	304.46	304.29	306.79
312.23	315	317.23	316.13	311.28	315.66	318.28	315.3	311.45	317.9	312.89	313.99	311.39	316.72	315.89	307.56	311.3	315.67	315.75	312.74	313.62	311.7	311.61	314.16	312.21	314.1	316.15	312.34	309.19	315.16	314.6	314.93	314.13	312.08	312.95	317.95	315.27	316.25	315.44	315.01	311.37	317.99	312.39	310.03	309.77	312.05	312.35	314.78	313.14	314.68
300.25	302.05	307.65	304.97	304.49	305.97	303.87	304.97	302.3	303.01	304.73	304.63	305.93	306.54	299.47	304.86	307.63	311.61	298.59	311	306.08	304.95	306.03	298.54	302.1	304.9	301.19	303.93	310.01	307.6	306.52	306.7	307.03	303.07	303.44	309.65	304.67	302.36	301.96	305.3	303.1	305.38	300.54	302.54	308.43	296.46	305.68	306.17	304.33	301.88
316.67	316.21	316.38	314.45	316.86	315.38	318.06	315.06	317.28	316.42	316.45	314.93	320.91	318.75	317.93	310.58	314.9	313.83	315.71	314.73	312.03	313.43	316.13	314.33	313.36	319.53	312.84	313.33	315.33	315.1	313.98	315.24	314.56	312.78	314.81	310.26	316.49	313.92	309.11	315.7	315.16	313.73	312.74	313.37	314.07	316.44	319.46	310.75	314.32	316.02
301.19	301.85	300.26	291.47	292.61	296.81	298.31	292.15	293.14	299.6	296.53	298.5	294.52	299.01	293.2	293.92	298.3	298.17	302.42	296.72	293.42	292.39	295.22	300.21	295.89	295.19	296.01	297.2	290.55	296.87	293.8	294.4	293.05	293.7	298.71	301.72	300.48	292.1	298.68	295.43	292.76	298.22	294.85	295.34	296.59	297.8	296.53	299.54	296.71	302.51
301.31	302.86	303.55	303.27	309.69	304.27	303.37	309.3	303.58	309.35	303.32	304.04	303.54	308.83	303.41	303.44	307.53	306.08	308	303.31	298.7	306.7	305.82	307.65	306.32	305.38	306.88	295.14	306.95	306.16	297.68	306.27	309.76	306.41	304.62	303.83	300.49	306.82	303.32	299.72	306.95	306.86	302.61	308.28	303.4	304.08	303.24	306.12	304.29	306.72
305.09	300.75	297.46	303.27	302.16	299.5	299.65	296.19	300.75	301.49	301.92	298.46	304.83	298.98	302.67	301.42	298.88	298.76	299.42	297.11	299.19	299.72	300.59	303.13	297.9	304.15	303.99	301.84	298.5	302.47	302.73	299.39	297.66	295.66	299.19	299.14	302.42	299.73	302.05	302.59	298.98	304.01	305.4	302.01	302.07	297.42	303.25	303.34	306.72	300.23
313.69	316.67	305.23	315.22	313.39	313.6	313	314.59	313.74	307.53	309.7	306.74	312.86	314.39	313.24	309.75	315.09	308.81	316.82	315.01	310.02	313.32	312.94	312.11	312.51	311.57	310.73	313.61	309.75	311.92	310.5	315.35	313.73	312.15	312.71	314.81	310.43	316.1	312.17	311.04	312.13	311.9	312.61	312.45	312.74	311.04	314.53	311.67	311.85	313.4
328	330.24	327.45	324.57	332.21	329.18	323.35	323.98	331.16	329.95	325.24	330.24	324.71	333.03	329.03	330.17	330.52	322.98	326.8	328.96	334.17	327.83	328.67	324.28	323.12	331.93	325.8	330.37	327.49	324.79	332.24	328.21	322.55	333.21	325.27	322.7	333.14	326.58	324.57	327.68	325.22	326.95	325.45	323.86	330.95	325.76	325.39	323.77	333.2	324.89
319.9	320.82	317.6	317.42	319.28	319.23	318.29	320.27	313.72	312.73	320.84	319.42	319.37	313.98	316.81	318.24	318.9	319.75	317.87	319.71	314.93	319.06	314.64	313.39	319.92	319.8	315.98	314.56	325.2	321.43	317.66	325.97	315.17	321.31	318.63	317.05	318.55	318.72	321.85	314.06	320.71	321.87	318.59	322.78	321.43	322.46	315.67	315.19	320.38	314.24
321.93	315.2	311.29	314.89	313.41	315.71	313.09	312.99	318.4	319.02	317.13	310.83	313.24	312.87	316.12	304.26	315.45	314.7	317.01	316.4	314.86	311.31	314.59	312.69	313.58	313.52	311.07	314.1	310.92	314.4	314	313.8	307.05	314.06	316.02	314.83	310.8	315.37	311.16	317.33	315	310.81	308.72	314.12	318.19	315.43	315.92	313.49	307.36	309.27
308.68	311.31	316.1	315.55	313.27	314.65	309.7	312.74	316.09	310.06	317.42	309.37	313.09	312.79	313.01	313.13	315.84	309.79	313.55	315.27	317.05	315.7	311.76	318.38	309.57	314.44	310.88	314.85	314.11	311.98	314.96	311.69	311.67	307.6	310.6	312.74	313.98	315.85	313.76	309.24	311.05	311.59	312.85	311.6	312.34	315.44	320.02	314.51	309.34	312.76
297.05	297.36	298.92	299.41	297.43	296.44	293.59	295.11	293.89	297.32	297.06	301.51	295.66	298.68	302.33	292.75	300.19	294.01	296.97	297.03	304.36	297.41	299.95	299.41	298.31	298.06	296.65	294.14	299.76	298.57	299.09	303.33	298.11	295.26	292.82	306.34	295.96	297.77	297.68	298.28	294.25	295.71	294.6	297.54	293.52	299.98	295.67	298.13	299.22	300.66
309.69	310.71	305.25	306.64	306.85	303.27	309.02	310.71	308.86	310.58	311.02	311.21	303.41	307.17	302.01	307.04	303.62	307.86	303.49	301.02	301.27	302.51	303.34	306.56	307.26	307.38	307.9	305.39	304.82	305.41	304.98	307.84	309.65	299.97	302.12	308.8	309.37	307.21	306.13	304.71	305.52	305.14	307.8	311.16	308.88	308.65	305.98	306.68	308.13	307.07
305.03	305.38	305.55	306.79	307	308.27	307.67	305.24	307.12	309.67	306.24	307.37	303.19	303.75	307.43	305.68	309.08	311.09	308.43	309.2	301.74	309.61	304.47	307	310.61	309.41	304.32	302.47	305.46	304.29	309	303.07	308.24	312.54	308.99	307.78	310.49	306.53	307.85	303.75	310.8	307.99	303.91	309.23	305.4	308.93	311.43	304.34	304.9	308.48
302.2	305.36	300.43	301.04	300.49	304.34	299.3	299.12	300.35	301.77	299.52	298.06	295.79	296.38	303.25	301.42	298.57	298.5	303.75	304	300.13	297.13	301.82	297.97	303.76	297.28	300.76	299.88	302.63	298.78	300.66	298.38	298.42	300.21	305.47	299.46	294.94	297.05	300.96	294.13	301.54	302.29	289.63	303.59	302.28	305.22	302.79	306.07	293.83	303.48
309.1	314.05	315.45	318.17	316.94	310.62	314.87	311.9	312.14	313.99	315.66	311.75	312.74	314.59	310.53	314.49	313.7	309.83	312.2	313.33	315.3	317.83	316.72	315.56	314.83	312.96	319.8	316.35	318.36	311.11	315.28	314.33	313.3	317.55	317.55	311.64	311.8	314.1	313.07	308.23	311.24	315.09	313.23	314.87	319.29	313.78	313.45	311.95	314.1	313.04
318	314.76	307.03	317.31	314.72	309.61	309.11	311.09	314.25	316.08	312.17	310.98	309.52	314.84	311.85	311.93	310.21	313.65	315.28	310.15	313.7	317.11	318.33	318.68	313.65	317.35	313.78	312.74	322.08	312.19	309.73	309.25	308.5	314.53	312.53	313.14	312.25	310.35	314.15	306.65	310.71	309.26	311.98	305.89	308.95	313.81	313.74	307.85	311.38	310.85
319.75	320.08	319.5	318.39	316.86	322.72	318.8	314.39	316.64	312.89	318.54	319.44	319.04	319.47	321.34	319.66	320.79	318.34	317.35	317.46	320.57	317.95	316.1	313.62	317.94	320.78	318.48	320.92	317.31	317.16	320.49	316.36	320.38	313.73	320.27	319.39	317.96	317.97	318.42	318.56	316.89	320.01	315.92	317.09	319.98	315.18	317.08	318.05	323.73	315.99
318.79	320.04	320.47	314.62	315.54	322.17	316.08	316.39	318.92	316.9	318.31	316.55	313.74	314.06	318.17	314.25	322.32	320.21	321.25	324.61	320.03	317.27	319.83	325.49	319.77	321.8	327.14	321.81	321.92	316.42	317.1	323.25	314.11	319.11	319.6	320.13	322.38	321.55	316.19	319.34	319.7	314.32	319.99	321.88	318.84	318.84	322.5	316.19	314.96	321.29
318.54	315.45	314.41	319.95	316.67	319.64	315.21	316.48	313.72	318.26	317.9	315.54	317.65	312.99	315.96	315.26	314.61	312.34	315.61	314.46	318.5	314.03	312.86	315.01	314.5	309.42	312.35	312.23	314	314.34	315.75	317.44	316.58	314.05	315.26	316.86	321.48	317.08	316.97	317.32	319.47	312.98	313.87	319.61	315.07	316.53	313.96	314.53	321.01	320.57
302.18	307.72	303.49	308.51	308.76	302.23	304.99	300.89	307.89	305.46	303.1	304.49	308.34	306.81	304.14	304.41	309.62	306.22	307.73	309.57	305.43	305.94	302.13	304.71	304.15	300.91	308.47	300.16	308.96	306.19	306.27	300.36	303.53	309.25	301.23	307.83	304.14	306.68	304.97	305.92	309.64	305.42	307.14	313.31	309.8	305.42	306.58	304.91	301.63	308.43
311.25	312.45	312.16	312.35	314.14	311.43	311.78	313.25	310.47	310.67	312.02	310.63	317.23	316.12	310.96	311	316.94	306.67	306.07	310.61	310.16	313.28	310.06	315.03	308.21	312.57	312.09	310.12	310.06	306.04	313.43	310.67	308.24	312	315.41	310.9	314.29	312.86	309.21	312.87	308.52	311.66	310.55	311.02	313.1	307.45	315.48	309.79	308.95	319.09
312.07	311.62	312.8	311.95	313.04	310.78	315.77	316.41	317.03	313.76	315.97	311.79	317.29	312.25	311	308.46	315.74	311.34	315.58	313.49	311.48	314.71	316.83	315.76	311.52	310.19	312.91	315.32	315.59	310.67	314.93	313.3	311.94	313.47	313.53	310.43	310.25	311.33	317.34	310.19	314.34	308.89	306.37	315.44	311.35	309.86	310.97	314.94	310.62	313
311.3	318.01	313.97	312.41	313.63	314.42	315.58	312.21	310.79	314.09	318.87	311.95	316.44	314.28	315.33	315.89	316.75	310.35	313.32	310.82	314.08	319.35	318.05	315.52	314.05	313.18	317.09	312.69	309.79	315.65	315.87	313.78	315.77	313.7	313.05	312.29	319.73	313.28	312.9	311.82	315.19	311.81	319.52	316.78	317.63	312.65	314.34	313.09	317.35	316.12
303.47	308.29	309.16	300.63	303.42	303.91	311.53	306.63	302.63	300.37	304.94	305.73	302.98	303.48	301.46	304.34	305.48	307.38	301.37	306.56	307.78	305.55	302.22	304.58	306.76	299.01	304.56	302.78	308.18	307.5	307.96	296.51	307.83	304.38	301.2	301.1	304.02	302.73	307.22	299.81	303.05	307.59	300.39	300.08	309.61	303.59	305.51	309.19	303.83	305.67
319.59	312.55	316.37	316.05	309.31	317.56	316.29	314.25	317.26	314.8	313.93	316.19	321.51	318.31	315.15	320.51	311.05	311.9	314.14	313.73	319.11	312.9	316.46	314.98	313.79	316.39	313.87	311.42	315.06	312.01	313.08	309.83	314.77	313.64	317.84	318.92	313.18	315.31	320.33	321.26	312.65	319.68	316.89	312.65	313.81	317.08	320.37	305.38	312.33	316.3
295.3	297.11	295.29	293.75	297.79	298.82	299.11	297.54	298.33	301.71	296.39	289.77	294.66	295.69	300.33	295.18	297	298.8	300.96	302.25	289.22	294.24	299.34	292.2	289.12	295.39	296.72	299.84	292.4	295.4	299.07	297.03	293.64	299.79	298.92	297.71	298.7	296.26	293.31	293.72	297.83	299.65	295.38	297.91	300.7	299.57	298.49	297.41	295.2	295.35
312.19	312.79	315.67	315.32	307.06	312.36	311.93	308.25	308.02	304.81	314.54	315.25	311.97	314.89	307.03	311.71	313.84	313.9	309.52	319.56	311.44	314.43	310.88	308.49	314.33	308.5	315.18	311.71	314.83	311.4	312.34	309.61	310.08	314.17	313.38	314.03	309.75	310.49	315.74	307.49	310.6	311.64	308.2	318.24	306.56	311.32	309.51	310.88	313.37	310.04
323.47	324.3	326.41	321.82	327.95	330.28	325.66	328.95	324.59	320.86	320.43	323.79	331.35	323.85	326.22	326.47	323.43	327.75	326.87	329.5	322.08	328.73	326.96	327.3	327.87	329.71	328.11	327.2	321.33	327.12	324.04	326.43	325.62	328.65	324.34	326.4	327.1	328.54	326.07	329.39	330.7	327.72	325.6	327.54	329.65	321.78	331.78	326.53	329.64	329.79
309.97	312.35	315.23	316.47	314.89	319.79	312.59	309.47	311.6	311.42	311.39	305.77	314.22	312.14	312.13	312.38	315.48	318.03	317.47	312.94	310.97	312.46	316.01	309.2	317.06	311.09	313.04	313.98	316.51	313.5	312.25	315.3	315.75	318.53	317.74	309.64	314.86	313.6	313.95	314.64	311.43	309.27	312.14	311.64	317.78	312.08	311.84	313.73	311.39	311.29
327.81	327.13	327.15	333.39	330.68	329.59	326.39	326.26	327.68	324.82	330.19	327.41	326.4	328.95	331.93	326.59	333.11	326.71	328.43	322.38	328.42	327.41	334.45	331.77	328.69	330.89	330.37	324.65	327.69	323.95	331.59	328.21	327.31	326.93	326.39	327.85	325.82	327.28	329.9	327.38	325.95	324.94	323.48	334.3	324.78	322.8	332.73	327.35	330.01	323.73
318.1	313.27	316.58	315.89	314.12	310.66	313.32	316.97	309.52	318.36	306.57	312.5	311.24	319.4	311.97	315.69	316.39	314.76	310.71	313.11	315.96	311.88	312.62	314.38	312.28	316.75	317	309.29	316.1	312.28	312.45	315.45	318.57	308.73	316.21	315	312.26	311.78	314.46	316.68	318.26	312.15	315.26	310.73	321.02	313.58	310.46	315.5	313.78	315.63
320.3	316.96	321.85	315.48	312.05	312.88	317.66	312.99	320.93	316.17	317.83	316.46	320.39	313.35	316.73	320.97	318.37	316.99	316.73	317.54	319.35	317.36	317.81	317.85	321.97	315.65	313.41	321.12	320.11	323.28	316.45	315.83	318	311.91	321.75	313.7	322.52	312.17	314.74	315.33	323.13	314.11	321.86	323.24	318.55	317.34	323.91	316.75	317.55	317.25
296.95	301.52	293.37	300.18	299.31	298.76	300.97	297.65	303.61	297.08	301.49	296.24	299.95	302.16	297.24	300.5	303.18	299.91	298.45	298.54	302.2	303.89	301.56	304.68	301.08	301.64	304.01	300.9	306.8	304.31	297.75	302.15	296.5	302.58	305.36	307.19	296.27	300.88	299.05	302.5	302.19	297.07	302.98	300.89	300.13	298.29	298.24	299.8	301.37	297.19
306.21	305.68	301.62	305.95	301.44	305.46	302.9	300.01	301.75	304.04	304.54	306.05	305.09	301.37	302.18	309.85	307.83	302.09	301.29	299.29	298.74	306.17	299.25	302.68	307.27	305.35	305.96	309.23	303.65	306.61	303.31	307.1	304.5	300.07	299.3	304.46	307.06	303.7	296.47	302.83	305.31	302.67	300.51	308.04	306.97	301.51	302.86	304.7	303.72	301.92
302.76	306.48	305.05	302.94	307.69	303.36	308.78	309.46	304.47	305.35	302.2	307.77	304.64	310.33	307.74	305.93	304.95	308.75	305.29	304.04	308.15	305.76	304.64	308.93	304.9	309.13	306	302.41	307.79	307.3	302.83	309.77	309.18	306.65	302.39	302.76	304.81	308.27	308.56	308.05	306.27	302.5	305.16	308.77	308.36	304.8	307.02	307.81	306.75	305.14
324.16	321.05	320.35	316.01	314.13	317.04	316.62	317.39	315.49	317.85	314.6	323.35	322.91	322.09	318.74	318.11	316.16	321.47	325.03	317.26	317.01	317.45	322.61	321.49	321.18	320.61	320.29	320.66	319.06	314.61	312.04	318.19	323.58	319.22	320.57	322.05	315.5	322.56	317.97	313.3	319.99	323.69	313.98	317.6	320.17	318.37	316.82	320.56	319.47	320.29
311.47	311.45	314.35	316.27	311.19	315.67	314.72	312.23	317.05	310.65	311.43	311.14	316.04	312.04	311.7	316.41	314.1	308.95	314.57	314.11	317.17	308.55	310.87	311.56	310.7	307.15	315.84	309.78	314.69	307.21	314.55	312.61	316.64	312.61	314.14	313.23	313.66	309.75	312.79	313.99	310.26	308.89	316.44	313.26	314.18	312.16	310.33	315.2	311.87	313.35
306.79	303.22	312.14	309.1	310.23	304.36	306.48	306.68	302.42	306.99	304.16	308.31	302.38	306.29	313.83	306.13	310	304.53	306.74	310.93	304.26	305.98	300.59	307.54	306.29	307.95	307	305.15	310.36	306.85	303.91	309.52	300.67	307.23	307.86	308.79	307.89	309.24	305.42	309.97	303.64	304.41	305.15	309.35	312.58	305.34	305.57	305.16	304.96	306.96
317.94	320.35	317.62	320.96	320.06	317.13	317.8	317.33	315.37	319.15	317.78	320.72	319.2	318.89	324.77	317.8	321.45	324.04	316.94	320.47	314.62	320.95	320.47	320.08	322.88	317.46	316.56	323.58	322.06	318.28	317.23	317.71	317.27	319.6	318.84	316.82	317.28	319.41	320.93	323.12	324	320.1	319.27	313.84	317.95	313.57	319.64	322.56	315.18	319.54
331.61	328.96	325.42	330.79	327.26	326.63	323.41	329.67	332.83	326.92	326.47	326.8	323.42	326.25	325.7	331.58	327.38	330.28	327.28	326.77	327.62	328.62	330.49	328.43	329.07	324.57	326.81	328.63	336.17	326.35	331.13	331.15	331.88	329.57	337.86	329.92	330.59	327.31	329.83	323.87	324.02	324.77	327.77	329.84	330.65	332.96	329.77	329.05	326.59	329.69
316.57	311.94	315.31	315.87	314.33	317.18	316.92	314.12	313.74	319.08	313.83	317.92	312.46	313.99	319.85	316.6	315.29	312.14	315.15	314.12	318.22	312.48	308.53	314.87	313.63	319.7	312.36	313.5	315.74	316.87	312.37	314.92	309.9	314.98	312.46	318.21	315.62	312.4	309.44	315.5	313.11	312.52	317.77	312.38	318.27	320.74	309.2	310.77	309.46	314.37
309.32	308.45	301.11	305.7	306.87	309.53	305.12	311.24	308.22	307.79	311.36	313.07	308.34	305.57	313.2	314.1	312.52	311.32	309.66	307.16	307.16	308.26	309.05	303.69	306.66	307.42	308.26	310.71	308.08	308.04	308.65	304.62	310.31	310.68	307.19	304.39	307.22	306.79	309.33	309.57	309.68	307.56	307.31	304.96	310.34	307.73	305.83	314.31	309.61	311.63
293.55	296.92	289.27	293.03	299.06	289.93	297.02	295.2	297.07	292.8	295.48	295.55	292.51	295.04	296.25	294.74	296.14	291.86	297.62	293.92	294.13	298.88	286.97	290.68	292.68	295.8	293.83	294.67	292.75	299.49	293.14	295.09	294.53	293.05	296.46	295.44	294.75	290.51	294.51	290.54	291.78	297.44	292.93	289.92	295.14	294.25	297.84	295.57	294.92	295.56
309.45	310.3	310.49	304.72	307.72	306.17	308.51	311.48	310.17	310.71	309.5	306.43	308.55	314.67	308.38	307.98	311.55	304.62	303.1	312.96	311.97	314.64	308.88	306.93	313.5	313.46	306.01	312.03	307.89	307.26	305.48	313.29	309.87	312.98	311.69	310.9	306.98	309.15	306.37	314.43	306.76	312.33	307.53	305.98	307.31	308.09	304.87	308.79	308.84	312.32
304.45	298.51	305.21	304.42	302.04	302.77	301.06	302.1	299.9	306.16	303.69	302.99	301.94	303.3	306.43	304.68	301.58	303.14	302.98	301.67	301.12	299.58	302.41	302.71	301.53	304	297.68	300.46	304.22	298.15	298.88	293.94	305.27	299.88	302.05	301.79	300.49	304.02	306.32	305.72	300.8	301.84	298.94	297.91	303.98	303.93	300.06	302.29	301.06	305.62
313.51	311.4	308.78	310.02	315.07	313.8	312.23	310.9	310.34	317.62	311.2	315.29	312.04	313.01	312.92	311.27	312.62	311.95	310.67	314.12	308.65	317.81	317.25	308.67	311	312.46	313.31	312.77	311.21	313.38	311.31	314.01	310.68	311.4	309.55	306.79	309.78	305	309.04	313.08	310.95	312.3	308.78	311.91	310.9	313.9	309.26	312.47	313.55	317.94
307.07	312.18	308.03	306.56	309.75	306.81	312.6	305.7	311.54	310.9	306.03	311.96	311.81	306.25	310.96	309.17	310.64	308.54	309.53	308.94	310.34	304.43	308.65	313.19	304.35	303.07	310.34	311.59	311.7	306.45	308.34	306.76	310.88	304.33	305.3	306.89	303.02	309.77	307.33	308.38	307.79	311.3	306.47	309.82	313.79	305.28	311.41	307.51	308.3	309.81
294.22	291.55	293.57	299.71	297.9	302.86	290.72	299.47	292.5	293.82	298.32	294.74	295.68	297.61	301.96	298.15	296.75	290.17	293.26	292.49	294.21	291.89	294.42	297.35	299.13	291.21	299.84	292.48	290.38	290.59	297.6	294.12	292.83	294.88	292.46	293.88	296.53	294.07	294.87	297.34	294.54	296.38	297.21	298.67	294.52	296.32	295.62	297.41	295.88	298.1
292.26	296.06	296.99	295.87	303.03	301.77	297.51	298.72	297.54	297.38	294.57	293.3	294.5	298.69	298.01	293.01	295.89	294.84	296.12	295.23	298.24	299.93	298.8	298.75	302	294.48	294.12	295.38	295.31	295.59	290.69	298.95	298.07	296.19	294.52	297.9	297	293.41	297.39	294.43	294.58	296.99	294.86	299.93	291.74	297.11	296.36	294.53	298.16	291.82
[truncated: 150 more columns]
