# Supplementary material for: Genetic dissection of main and epistatic effects of QTL based on augmented triple test cross design
Source: PLoS One. 2017 Dec 14;12(12):e0189054. doi: 10.1371/journal.pone.0189054 (PMC5730204; doi:10.1371/journal.pone.0189054)
Supplement: S9 Supporting Information — (ZIP) [file pone.0189054.s009.zip › z5_350_0.2_5.csv]

294.08	296.76	293.72	292.84	288.43	299.39	295.4	298.68	288.99	299.63	290.8	297.44	295.93	288.83	294	299.26	294.97	287.32	290.79	295.03	300.84	295.46	294.36	298.89	294.94	299.02	297.86	291.06	288.21	293.74	301.91	298.59	291.84	290.47	295.29	297.98	300.53	295.04	298.1	295.9	294.52	287.91	299.57	294.19	298.08	288.18	300.83	295.56	292	297.92
318.83	310.14	315.18	308.62	316.85	323.5	321.63	319.84	318.02	315.85	316.65	314.06	317.45	315.07	314.9	317.41	317.85	319.54	314.64	321.44	317.72	316.66	318.15	321.49	318.15	316.09	323.9	312.73	314.97	319.52	320.87	306.17	311.68	316.71	324.39	314.56	311.65	315.17	317.72	319.19	319.11	312.43	319.34	313.57	319.86	314.78	316.49	323.97	312.22	325.55
289.49	294.52	296.48	287.83	294.55	294.75	294.58	292.41	294.66	296.11	296.69	299.37	295.55	297.62	292.59	290.19	302.38	296.74	293.13	295.49	295.44	300.05	295.21	288.22	296.31	291.15	298.39	292.15	287.37	301.22	287.53	293.82	288.5	289.28	301.67	291.49	294.99	290.92	293.85	291.11	300.71	296.53	289.93	287.49	291.87	299.17	289.72	294.78	295.36	295.85
323.91	324.39	327.85	321.06	325.83	323.04	327.54	324.44	326.06	327.44	323.04	328.22	331.5	332.3	326.87	322.26	328.47	327.49	320.67	322.61	315.94	323.08	328.18	324.11	328.29	329.22	330.84	327.4	325.34	323.44	325.04	323.34	321.43	319.88	325.21	325.55	322.79	320.13	328.23	320.07	322.86	326.65	324.24	323.36	323.27	326.17	331.05	324.55	322.86	327.22
299.61	308.59	300.68	302.25	298.88	299.99	304.58	306.53	303.12	303.07	308.18	304.1	305.66	310.03	304.6	306.43	305.77	311.16	302.64	304.89	311.04	303.47	311.85	303.84	303.19	306.67	301.74	300.34	310.05	308.48	310.37	305.3	304.72	301.85	298.36	309.62	299.8	307.49	312.53	298.09	309.65	312.62	309.83	312.39	304.75	304.52	302.46	305.5	310.23	307.78
311.25	306.48	300.71	304.07	309.29	305.8	306.25	301.44	309.55	311.27	302.62	304.14	303.52	303.51	307.38	302.72	304.45	305.06	308.32	307.97	306.2	300.48	306.41	302.66	305.84	301.7	300.67	304.06	303.43	305	298.99	304.13	302.59	309.06	303.68	310.15	313	308.21	307.8	309.66	309.72	306.26	302.35	305.79	298.62	303.93	303.03	299.43	309.48	304.79
317.12	311.82	312.15	305.57	310.14	314.46	307.98	308.49	311.57	315.24	315.14	312.64	306.56	307.56	311.37	313.97	312.96	306.36	309.08	312.81	311.78	314.23	312.66	307.86	311.49	315.2	310.94	311.53	308.39	316.47	307.56	315.24	312.12	307.86	309.55	313.58	314.02	313.79	308.83	312.39	307.24	312.37	320.14	322.13	310.29	311.88	316.12	315.02	315.65	310.49
309.47	320.63	315.54	308.93	307.63	312.38	319.37	316.25	309.19	309.93	304.39	309.97	317.45	311.8	316.68	310.45	314.12	315.48	311.91	319.94	316.9	310.75	313.85	315.38	316.38	308.99	309.05	317.28	315.6	312.93	316.08	316.15	310.49	317.14	311.64	316.27	313.4	310.4	315.48	312.16	309.83	316.66	312.94	310.72	311.5	309.97	307.87	311.63	313.38	304.62
316.85	317.32	314.96	319.22	319.65	311.89	313.87	316.72	320.28	316.72	320.84	310.61	325.86	321.66	320.21	320.14	319.5	319.97	318.69	317.12	321.5	312.84	321.15	313.33	323.01	321.62	309.7	321.44	315.48	317.13	323.09	322.72	316.56	318.89	319.3	320.25	323.65	318.46	314.36	321.15	319.81	316	322.33	314.25	318.36	322.68	317.71	325.13	329.45	309.14
308.27	308.37	306.04	300.51	305.52	308.92	305.3	303.65	317.78	305.19	311.99	305.92	313.54	309.59	307.45	307.08	304.37	307.66	306.47	305.52	310.21	306.62	306.48	306.94	299.86	304.81	309.21	314.22	306.21	310.82	310.53	309.9	305.96	306.32	306.33	303.82	310.11	311.38	320.66	305.98	304.46	310.22	314.37	311.08	306.51	308.44	305.62	310.83	306.77	310.33
314.82	322.91	319.97	316.15	316.95	324.56	326.94	318.61	316.58	321.61	320.27	314.13	318.29	321.37	316.47	317.95	317.73	319.98	315.78	317.2	315.57	323.83	322.26	318.27	322.54	320.35	319.48	318.67	320.42	320.66	320.54	325.66	322.36	317.6	319.75	323.87	322.2	320.47	319.94	323.47	324.83	317.58	311.32	323.73	316.27	312.44	318.96	323.35	321.45	320.45
315.25	315.82	321.7	311.63	318.44	314.32	319.27	317.31	319.52	314.72	313.38	319.13	319.91	320.96	317.45	320.2	315.09	309.32	315.37	315.11	315.66	319.91	315.59	320.21	314.8	316.52	317.41	314.08	309.5	317.59	315.21	316.26	312.39	314.32	314.29	312.69	319.35	322.67	316.4	320.31	315.33	325.04	320.12	319.03	322.07	320.03	318.62	316.29	314.03	307.13
314.14	311.73	315.05	312.95	312.44	315.51	317.93	319.71	310.56	314.13	309.86	313.98	308.36	313.3	315.03	308.56	317.73	315.61	311.14	309.38	312.11	319.35	318.49	308.9	318.13	308.87	313.24	314.81	315.58	312.35	310.35	314.48	301.4	308.52	310.2	308.33	310.95	317.82	309.14	309.91	315.81	313.38	311.18	308.36	313.65	319.78	313.89	315.95	312.93	318.29
309.85	301.81	304.84	301.05	302.1	307.27	294.59	295.93	300.65	304.17	301.42	302.15	309.94	303.99	295.98	299.1	298.65	308.36	309.94	299.02	310.86	302.63	306.49	296.34	299.9	304.39	303.11	307.26	298.06	309.23	305.22	298.35	290.81	303.41	301.81	307.06	296.52	300.59	305.84	306.07	308.51	302.6	298.03	306.86	303.72	304.36	303.67	301.63	305.69	296.64
309.7	315.87	322.83	311.14	319.36	308.65	314.9	313.3	320.06	312.23	317.07	302.59	308.32	308.03	312.07	313.1	319.3	307.41	315.83	308.15	314.02	313.79	320.82	308.52	314.6	312.95	316.23	310.46	315.22	316.15	316.28	313.93	307.75	313.68	309.11	315.32	313.55	313.57	312.14	317.67	319.2	315.25	311.31	318.14	313.92	316.22	313.38	312	307.12	311.22
302.78	307.35	300.25	296.14	300.07	294.84	302.43	305.61	303.56	304.51	300.32	310.23	307.59	299.47	295.74	303	301.32	302.23	305.92	298.76	307.97	307.78	300.28	300.1	303.42	305.25	302.19	299.3	302.34	305.75	301.22	300.28	306.98	298.15	294.3	298.58	305.35	301.35	301.24	300.45	298.44	304.36	304.17	299.33	299.85	303.88	300.35	299.08	301.71	302.09
300.92	300.67	298.72	294.54	295.2	289.56	297.53	295.55	301.4	297.34	296.58	303.48	299.21	301.77	296.12	297.97	295.57	293.47	293.54	291.3	302.35	290.84	294.65	297.16	292.79	299.93	293.24	289.96	296.53	292.04	305.12	299.96	286.29	297.37	305.66	295.14	296.64	294.6	294.8	296.18	298.77	299.94	304.43	298.57	302.85	299.77	296.84	293.91	292.53	296.99
300.54	308.68	307.46	304.36	306.64	303.49	310.36	306.18	301.34	305.27	306.84	303.58	302.15	309.22	302.83	303.1	300.23	311.18	305.08	307.79	305.37	299.07	299.99	302.78	302.42	307.49	304.56	299.09	303.89	307.01	307.47	307.77	301.75	309.53	300.27	301.58	305.56	302.59	301.58	301.23	308.08	303.32	304.9	308.51	304.99	304.51	306.38	304.68	299.8	302.81
299.4	298.41	300.73	291.03	295.84	298.99	298.07	291.98	292.4	300.7	298.79	296.25	297.5	292.13	298.29	296.02	291.42	288.61	291.43	291.18	294.71	300.18	293.69	292.51	293.82	294.07	303.76	294.23	296.62	298.85	295.73	297.31	298.31	291.07	288.59	293.72	296.69	292.27	293.16	298.27	293.64	285.96	291.4	289.98	298.76	291.1	297.5	302.31	289.05	295.11
331.1	329.63	324.88	318.46	327.99	327	328.79	333.68	329.46	326.66	329.77	336.43	324.28	329.72	331.5	328.76	327.57	327.21	327.32	327.87	326.26	327.25	328.88	330.13	333.38	334.85	325.78	326.55	327.58	325.09	327.21	332.05	328.68	325.62	332.91	318.65	329.46	328.76	320.87	331.11	327.07	326.25	328.95	322.77	323.75	331.26	325.74	327.81	331.79	324.06
320.19	318.69	322.7	314.56	311.5	308.08	319.55	309.06	318.15	322.77	321.47	317.29	310	311.97	310.26	306.12	315.25	316.66	313.13	319.13	309.83	313.6	312.13	313.02	309.55	318.26	310.89	312.9	311.53	308.93	313.08	318.84	320.8	309.73	310.67	317.71	307.96	315.98	307.8	312.39	316.79	317.83	317.9	314.17	321.08	314.56	318.25	312.8	319.16	315.54
321.65	324.86	318.48	312.12	323.83	316.35	313.83	318.99	309.02	319.15	307.88	315.94	320.25	324.69	318.67	322.19	330.2	316.14	319.83	320.67	328.44	312.71	316.98	319.56	319.44	320.89	322.43	323.71	321.57	319.03	324.71	322.28	316.44	322.73	321.96	324.99	325.08	312.51	316.04	325.74	320.74	312.03	316.1	316.3	320.04	315.65	320.14	315.86	323.05	316.6
304.31	298.08	306.14	301.95	303.95	303.97	298.89	296.93	299.39	294.74	303.2	299.67	303.02	308.52	304.46	303.06	309.78	302.32	305.85	298.34	301.21	303	302.16	306.1	311.2	306.65	305.9	302.33	300.26	310.87	305.14	301.77	291.61	304.88	295.4	303.26	301.45	301.55	297.58	302.49	304.5	301.95	302.2	302.34	305.77	302.25	296.94	306.8	312.74	310.42
301.12	306.82	309.91	303.55	301.55	301.08	310.03	302.72	311.59	301.29	304.18	299.48	296.9	312.59	308.83	307.15	303.21	308.54	305.65	306.05	299.63	310.96	314.16	309.3	304.47	300.77	310.66	308.61	305.6	306.09	294.37	309.83	308.04	307.02	305.4	306.76	305.49	303.44	311.3	310.77	297.06	302.68	298.9	302.18	306.53	305.38	304.07	303.04	306.97	305.71
310.1	305.83	310.44	308.31	307.65	309.95	299.32	302.04	305.01	306.37	318.45	310	304.21	308.82	303.59	304.62	309.67	305.2	302.69	305.93	309.96	307.59	313.05	314.22	304.13	306.8	313.98	301.35	305.61	304.92	309.95	303.81	298.47	306.22	305.28	303.71	308.1	306.02	305.88	305.52	311.74	306.97	300.5	310.74	307	301.14	314.17	301.33	309.35	301.97
304.35	308.99	304.66	303.68	296.06	304.67	304.22	303.47	293.39	305.21	306.28	307.96	306.92	306.63	306.03	298.03	305.8	307.87	298.68	307.49	299.97	302.25	305.58	298.04	312.07	310.31	302.62	301.26	296.29	306.8	301.93	309.6	301.97	304.15	303.24	302.97	300.13	304.61	305.44	297.54	297.1	305.98	305.01	307.82	300.56	302.66	294.69	306.1	304.61	296.72
306.23	306.71	298.35	303.01	304.13	304.48	306.73	295.78	301.17	309.1	302.94	293.29	302.85	302.46	312.67	306.04	302.8	311.33	309.12	300.13	306.89	299.45	302.84	309.16	300.82	299.95	305.81	309.39	301.37	297.25	295.48	303.72	301.58	296.56	304.41	303.54	305.2	306.53	300.09	304.43	297.65	308.22	298.46	302.72	306.83	297.69	303.43	307.91	306.46	297.76
303.16	305.28	307.72	307.68	311.32	309.89	308.95	304.88	306.53	300.88	312.96	302.45	306.61	312.96	302.02	303.22	304.09	307.02	302.97	299.31	297.54	305.56	308.64	305.8	305.09	305.33	308.56	304.36	300.55	303.06	310.58	300.83	304.53	302.39	300.95	304.37	303.78	304.96	302.95	304.75	304.51	296.31	301.43	301.22	306.26	294.96	303.12	312.93	308.53	308.3
304.15	298.82	306.22	303.54	301.28	305.3	313.01	305.19	314.17	298.86	300.08	302.22	293.92	302.04	307.24	304.4	303.34	299.6	311.49	307.72	309.88	307.53	307.08	306.78	298.88	307.28	300.8	300.28	304.03	307.68	310.31	298.92	309.3	305.69	300.47	308.01	310.44	309.26	303.44	298.69	308.75	306.05	304.12	304.25	301.24	306.57	309.68	305.88	306.58	307.64
319.91	319.55	319.1	324.39	320.19	318.79	321.33	310.84	309.64	318.6	311.83	322.02	317.35	306.65	313.16	308.74	322.43	309.59	318.6	317.64	319.55	313.17	312.43	314.6	319.12	314.23	314.26	311.05	322.5	318.79	312.58	311.98	312.84	313.14	316.37	313.92	322.3	321.42	314.1	313.26	307.03	315.85	325.92	312.18	315.76	320.7	317.59	314.38	306.39	323.31
310.36	302.15	299.93	296.63	305.64	303.15	302.81	293.08	304.17	307.9	298.24	303.86	303.07	305.91	302.85	302.63	302.49	296.1	299.32	309.39	303.51	303.53	302.68	300.54	301.93	303.06	305.31	301.33	307.33	307.72	305.16	300.99	304.22	299.53	302.56	299.69	299.97	309.12	304.73	298.42	306.35	303.27	303.9	307.42	311.76	295.84	301.69	298.02	308.19	299.26
309.18	314.16	310.51	318.88	310.89	312.83	318.96	315.04	316.07	312.69	319.01	311.28	312.93	323.36	318.37	316.83	315.59	307.64	308.59	310.87	314.46	311.97	309.11	316.64	310.85	312.6	317.11	313.51	317.29	308.8	304.36	311.51	316.69	306.34	314.82	312.78	306.93	315.29	316.24	310.35	309.19	311.45	311.84	314.66	309.18	309.74	312.61	315.9	304.44	319.33
323.71	320.77	322.26	316	318.72	320.89	318.17	320.59	319.86	317.67	318.51	319	323.17	335.3	321.65	322.3	314.98	319.25	319.25	332.59	316.09	317.64	315.26	316.23	319.12	315.15	318.72	317.97	315.39	318.94	322.98	325.58	314.83	321.17	313.83	325.03	317.41	322.83	314.11	313.55	313.48	317.51	313.32	317.58	315.55	321.25	314.2	318.67	319.29	316.93
295.01	299.03	303.32	302.46	306.39	304.72	306.49	309.48	305.34	304.01	306.9	302.73	308.23	303.4	307.74	304.67	301.99	303.55	304.34	295.38	302.59	302.92	307.19	308.7	300.46	304.38	302.53	305.1	308.78	308.62	300.71	306.68	305.64	306.94	303.84	305.27	303.29	311.9	305.79	306.74	300.63	301.25	310.75	302.75	305.73	301.48	316.12	301.69	311.19	308.68
295.43	294.13	293.95	293.73	285.13	303.24	302.43	293.91	295.23	295.24	292.16	290.35	295.67	292.78	300.97	296.46	294.09	294.62	299.52	295.61	291.2	293.19	295.66	298.45	294.78	298.72	295.18	292.14	295.08	291.29	295.47	295.03	291.43	294.05	292.89	292.75	295.08	296.58	293.33	293.72	298.8	293.88	299.93	295.99	300.49	290.7	294.44	291.49	298.94	293.91
304.67	302.68	306.56	303.92	298.09	310.25	304.18	303.3	300.73	303.92	309.24	301.56	309.94	307.3	306.97	301.07	301.71	300.06	307.97	308.58	303.21	305.72	302.61	306.55	300.96	302.96	304.21	303.17	302.5	305.59	303.26	301.45	306.19	302.17	301.6	305	300.53	304.63	304.19	303.32	301.12	300.44	307.01	305.42	299.03	301.09	299.52	302	307.86	300.47
335.86	324.65	325.48	323.23	330.42	324.78	334	328.85	324.67	325.08	325.2	329.77	326.66	329.48	331.9	326.48	326.2	324.75	331.83	324.22	327.47	330.06	327.23	327.72	331.84	324.17	331.99	329.52	326.89	331.16	324.83	325.57	330.64	334.12	328.37	325.55	328.78	327.63	322.54	329.23	330.29	328.25	336.91	335.41	334.63	329.03	324.53	332.01	329.53	327.08
314.53	319.42	320.89	311.4	308.93	322.68	312.5	311.2	321.74	314.7	316.95	328.94	321.97	311.41	321.66	315.93	315.88	316.7	312.17	319.05	319.56	317.09	316.56	318.84	318.92	323.84	316.39	323.61	321.15	317.77	321.18	315.03	315.35	320.07	321.6	311.67	312.57	316.69	314.55	320.63	317.53	320.44	316.53	317.51	317.54	319.34	317.66	315.91	322.06	312.73
300.48	304.58	291.36	297.59	298.54	297.15	289.52	298.58	298.48	300.3	298.73	294.05	292.74	291.19	304.43	301.27	292.93	295.13	303.12	295.21	298.01	291.52	292.19	299.93	290.92	296.25	294.14	292.04	295.26	290.74	297.68	300.13	298.83	298.45	302.64	295.23	290.73	292.51	294.75	303.01	295.91	292.64	301.31	302.11	297.38	300.76	291.29	293.75	297.67	285.79
315.78	317.52	315.7	312.41	320.09	312.12	315.61	313.65	309.29	315.43	312.54	312.09	311.76	317.01	315.32	319.83	309.16	316.62	316.93	316.42	309.35	308.4	320.59	303.09	316.06	317.72	312.99	305.43	318.68	312.34	310.21	313.34	317.53	316.71	317.16	317.11	313.89	306.12	314.81	311.56	316.21	312.43	318.3	311.26	309.2	316.06	314.5	315.41	310.32	305.88
311.13	312.48	307.37	312.29	308.54	312.24	307.06	311.4	313.29	316.31	308.2	308.12	308.77	305.51	311.83	316.61	307.76	306.67	313.11	306.51	314.26	309.27	309.77	314.59	310.49	315.81	309.19	307.83	307.68	314.14	310.98	313.81	306	310.81	315.71	315.74	318.24	308.17	305.74	309.3	302.73	310.35	306.19	309.94	313.6	304.38	313.79	306.32	315.37	312.25
322.55	319.39	318.59	315.64	318.32	324.11	326.09	321.62	319.47	308	313.46	326.44	314.5	325.74	314.48	314.17	322.23	322.85	318.53	316.6	318.26	315.35	316.76	321.26	312.45	321.93	317.14	322.39	314.02	320.18	324.64	323.16	326.87	318.27	319.66	317.83	324.91	321.53	315.72	324.79	323.12	319.49	313.8	313.59	326.91	314.13	316.05	309.17	319.93	321.3
320.77	326.61	324.75	321.5	328.28	324.59	321.34	329.25	334.55	329.4	329.86	332.43	321.43	326.01	325.85	326.19	326.69	334.46	327.64	326.18	326.95	322.4	324.52	327.85	327.39	326.53	328.68	328.25	327.34	327.09	326.79	323.73	334.07	320.69	333.26	328.79	324.96	331.54	324.77	324.28	327.02	325.87	330.54	329.02	325.95	327.53	329.63	324.25	330.24	328.16
303.57	304.37	301.68	303.51	302.9	306.76	304.75	304.64	305.54	306.83	306.84	303.58	310.5	308.55	308.14	303.74	304.17	301.6	305.47	304.98	305.1	304.53	309.02	300.32	303.99	300.91	309.74	305.07	297.86	304.97	294.87	303.77	304.49	306.5	309.01	303.87	301.55	301.19	303.84	302.99	301.04	300.47	313.66	308.77	306.15	302.42	301.49	303.26	310.35	303.88
303.23	304.23	302.94	312.08	304.3	307.97	301.12	311.15	305.48	303.04	301.73	303.8	304.55	308.55	299.09	304.4	302.14	303.92	308.12	309.81	303.43	308.09	297.12	306.27	305.02	315.59	303.56	308	310.73	306.24	302.18	305.55	310.24	307.4	306.74	307.96	298.61	305.43	305.71	308.91	305.65	306.97	304.61	313.52	302.93	308.9	306.7	313.68	307.64	309.84
297.76	298.43	309.14	307.39	305.68	302.39	309.72	303.84	297.43	308.71	310.74	304.86	304.35	297.43	302.65	306.78	312.85	307.87	304.4	308.99	298.42	311.25	300.23	312.19	301.94	293.53	304.25	309.36	298.37	304.33	313.32	301.07	303.21	300.82	308.58	301.83	308.43	306.64	308.26	308.32	305.26	310.95	307.44	311.99	311.33	297.73	308.21	306.4	315.35	305.03
313.7	309.18	307.32	304.93	307.31	306.37	313.04	314.5	309.09	306.74	311.38	304.22	304.47	302.5	307.85	312.73	314.12	314.66	307.65	302.29	307.33	309.07	306.69	316.58	315.41	310.2	306.32	314.21	313.22	300.41	303.24	307.02	309.01	305.66	311.88	309.03	305.66	314.2	301.2	316.12	306.17	310.25	310.93	306.96	307.56	308.03	309.27	301.31	302.45	308.95
311.59	306.06	306.5	310.3	307.79	310.85	310.75	305.61	308.92	313	313.28	313.05	312.26	311.28	308.37	304.31	310.2	305.07	311.51	311.38	308.06	313.45	310.39	310.57	314.23	315.47	306.53	308.24	311.61	305.17	301.03	307.29	307.99	312	310.89	306.18	314.15	309.18	306.46	308.33	313.06	309.04	304.53	308.65	301.87	304.22	310.21	314.22	308.78	310.58
308.66	305.28	307.5	307.73	302.8	307.97	305.8	302.87	310.08	305.51	300.11	305.06	304.12	305.89	308.35	307.37	307.03	310.55	305.2	303.12	307.27	308.54	304.96	303.88	304.23	300.96	304.12	299.53	308.91	303.08	305.83	301.8	308.05	307.08	303.17	300.16	297.79	303.54	312.18	310.27	311.12	310.22	307.22	311.45	305.93	303.15	304.28	304.72	304.77	308.53
311.08	315.33	310.47	305.84	315.68	316.9	311.38	308.51	314.36	308.34	308.31	319.19	305.06	323.96	317.05	308.28	312.62	317.13	309.23	313.18	311.37	318.43	308.59	307.73	309.38	309.75	315.36	310.45	321.89	310.94	312.84	311.26	314.77	310.86	316.82	320.41	315.22	313.1	314.32	308.59	308.79	313.07	316.21	317.03	316.6	312.62	309.28	310.63	313.3	309.99
303.89	305.7	298.01	311.48	305.35	300.86	303.96	296.74	306.18	303.13	300.94	308.97	295.12	302.84	301.69	298.76	304.78	304.11	309.58	305.62	302.41	304.54	306.03	299.64	301.24	307.2	307.41	302.26	299.43	306.31	300.96	298.77	302.55	302.63	298.85	303.42	307.35	304.64	308.82	305.74	308.94	308.39	304.5	304.71	303.3	302.67	300.9	306.19	310.76	302.88
322.56	320.87	312.45	311.65	321.02	320.77	314.05	317.15	312.87	313.45	311.95	314.72	312.58	315.71	314.44	311.69	308.49	314.88	317.19	315.18	313.24	316.6	305.47	308.27	313.36	311.88	309.32	313.23	312.81	313.86	312.9	311.37	309.28	322.53	316.17	309.86	311.4	314.41	311.11	318.1	309.01	313.62	311.43	306.19	307.22	310.11	314.14	308.21	311.28	314.78
296.4	291.7	291.76	300.57	292.8	296.09	299.09	301.32	303.29	292.02	294.45	298.6	301.98	296.31	295.9	298.42	303.46	296.21	297.81	294.76	296.75	294.75	296.57	299.2	300.94	298.81	302.14	297.24	295.57	299.94	295.79	296.82	301.82	296.19	293.52	302.58	298.02	297.7	298.13	296.41	299.79	288.05	293.59	298.98	294.99	294.15	294.49	298.6	307.3	302.16
296.69	295.71	289.74	297.31	291.47	291.82	295.5	296.74	298.53	295.94	298.65	291.4	291.9	291.16	290.55	294.96	290.75	293.83	298.99	287.79	296.86	290.21	289.94	301.4	292.45	294.9	295.03	289.94	292.04	294.51	292.29	297.75	285.49	296.17	295.81	294.16	289.1	287.98	289.26	289.19	294.56	297.89	293.03	294.67	289.4	294.53	294.92	302.88	289.01	293.51
315.94	319.93	320.09	303.1	312.39	313.48	310.46	311.83	314.37	309.29	310.11	302.42	319.03	318.08	312.79	315.79	314.6	320.35	313.54	318.19	320.17	309.55	306.07	314.32	307.29	307.54	312.68	314.31	315.52	318.24	317.82	311.81	319.37	314.44	315.44	316.36	312.49	309.63	315.43	313.06	313.6	314.19	312.04	309.12	314.11	309.28	313.47	311.29	314.84	316.38
307.4	309.74	304.42	304.87	310.97	313.76	311.8	313.02	312.85	302.3	315.1	313.13	310.54	309.31	316.54	310	303.64	310.06	312.38	310.11	313.04	314.68	309.55	307.78	310.14	313.45	304.5	305.78	307.05	302.42	312.53	311.03	311.33	310.5	304.61	311.14	312.05	313.46	311.72	307.95	308.6	302.96	311.05	310.68	311.71	311.68	312.8	317.42	308.13	307.91
304.86	300.7	303.95	301.87	302.3	296.4	303.98	303.1	299.76	312.16	311.68	303.99	306.18	298.33	303.75	300.15	303.2	301.89	303.85	301.66	303.97	299.15	302.29	306.82	303.38	305.7	313.7	298.2	312.72	309.9	301.73	301.81	298.92	301.53	309.59	300.89	303.85	304.27	301.5	297.56	300.59	298.59	307.09	303.35	302.34	299.37	303.58	304.36	305.61	303.97
294.75	297.97	294.34	295.3	300.41	291.89	291.91	292.24	292.6	291.93	299.19	297.27	294.86	292.14	288.6	292.44	292.54	293.41	294.35	301.43	293.75	292.93	293.84	289.81	294.71	295.62	298.21	300.92	284.47	289.05	290.7	296.87	290.14	294.41	295.77	283.53	296.53	292.83	295.83	300.54	296.32	289.14	286.78	292.63	300.47	295.8	295.53	297.88	293.8	292.47
314.29	311.93	318.39	316.56	305.27	321.38	318.52	316.42	311.4	312.39	316.07	312.91	312.74	315.08	315.56	317.51	315.57	315.45	311.26	318.12	310.42	317.15	321.41	311.4	314.06	317.75	312.12	315.95	311.25	316.39	311.63	311.73	312.69	316.7	315.25	311.34	317.63	322.52	315.72	313.5	307.93	316.21	319.05	312.82	315.61	311.35	321.2	313.62	319.31	315.31
298.65	293.75	299.82	300.22	295.42	287.26	297.33	299.07	296.44	296.98	291.48	292.78	294.47	288.8	301.33	289.58	296.9	301.59	296.59	292.99	290.01	301	294.05	292.4	295.24	290.57	295.65	296.41	285.9	292.43	296.23	293.96	290.43	288.76	295.59	296.16	300.31	294.45	289.58	294.07	290.76	291.48	291.4	296.57	290.44	296.26	297.66	297.19	283.67	298.55
300.67	300.63	300.58	306.34	294.38	307.61	310.59	301.16	311.69	309.95	310.41	300.21	297.3	296.58	305.22	302.55	306.09	306.3	297.8	309.42	310.27	307.03	307.51	306.42	303.43	308.03	304.48	294.11	307.77	305.66	305.42	298.59	306.88	303.83	298.97	302.08	302.29	307.3	305.31	300.47	312.44	305.49	302.95	297.32	308.66	311.4	299.59	303.76	307.89	299.91
313.56	303.48	301.98	302.35	305.21	305.49	307.15	296.73	304.26	298.53	296.89	306.54	303.85	305.89	306.04	309.54	304	301.55	306.76	306.8	307.07	299.25	309.6	302.39	306.92	301.42	303.5	308.73	300.77	314.06	309.9	305.11	304.88	305.87	311.25	305.79	303.32	307.33	299.64	301.54	297.09	304.39	301.5	304.01	302.65	303.3	312.62	304.98	304.54	300.48
312.95	310.83	311.64	303.11	311.1	313.31	308.56	306.54	307.65	306.91	303.11	314.17	302.85	315.63	311	313.88	313.49	311.86	309.56	304.42	311.94	307.4	311.11	307.3	312.74	315.05	308.23	309.55	306.35	314.82	311.58	309.4	317.22	306.57	302.16	318.69	308.49	309.67	308.9	316.6	302.19	306.32	311.81	309.36	307.87	309.43	307.34	313.04	312.61	311.86
300.73	304.06	313.78	313.32	304.73	307.05	302.13	303.49	311.92	307.91	307.43	308.86	307.17	314.91	310.32	304.14	303.64	307.94	307.75	309	308.48	311.09	312.38	309.85	304.69	309.87	318.78	309.21	307.54	311.15	309.15	299.08	308.57	301.52	301.86	301.9	301.64	321.87	305.56	302.65	313.26	302.85	305.72	304.48	306.1	301.5	308.17	313.45	310.08	300.88
300.52	308.32	301.5	305.9	305.26	307.49	305.53	308.42	299.38	300.04	301.38	292.99	305.85	304.59	309.22	304.73	304.55	304.55	314.97	305.07	304.46	301.35	305.66	307.45	300.16	303.81	305.05	303.26	312.54	308.25	299.06	311	308.88	307.37	306.16	307.12	306.54	309.26	307.36	300.31	307.27	307.56	306.52	304.6	303.91	309.71	301.64	304.69	312.76	300.8
312.16	300.49	297.02	303.28	303.36	304.62	308.41	301.63	298.76	307.77	299.95	302.32	314.32	301.85	306.19	310.71	301.75	301.55	307.69	300.62	294.47	308.23	308.21	311.4	307.62	299	310.87	306.32	308.81	301.78	308.57	304.77	306.32	301.53	307.3	298.31	300.84	300.17	303.63	307.37	300.67	302.08	306.27	305.4	298.14	306.64	299.97	295.46	298.41	297.88
316.37	314.53	317.34	319.08	304.61	307.02	315.27	310.34	311.84	307.82	304.28	307.17	308.19	308.06	313.98	308.99	311.16	313.57	313.1	309.83	313.16	317.2	315.67	310.27	321.14	310.6	314.41	315.11	318.31	316.11	306.78	314.97	307.09	313.06	317.05	313.95	307.44	312.94	314.67	313.51	324.45	307.83	314.65	322.53	312.16	315.97	311.29	322.34	314.18	300.04
300.76	295.62	304.39	308.35	303.97	305.48	300.22	301.36	305.94	305.86	308.11	299.65	301.15	304.46	311.9	299.33	304.87	313.18	305.66	301.79	309.13	306.37	305.49	303.9	300.9	298.29	309.41	300.46	309.02	309.45	308.07	302.59	305.07	306.07	302.66	299.83	303.01	305.68	302.66	306.83	312.82	305.85	303.77	308.51	305.34	303.16	301.61	310.84	310.97	302.26
303.09	305.05	316.26	309.41	313.17	316.03	306.44	310.62	313.12	305.58	315.31	320.13	308.13	311.35	315.02	308.58	312.18	311.15	312.61	302.68	307.81	308.42	309.22	299.71	309.32	311.86	303.57	305.81	307.2	306.1	320.02	311.23	306.7	305.98	312.28	306.23	307.99	312.72	312.26	309.74	317.07	309.59	307.97	306.85	314.45	310.02	312.19	317.42	315.71	315.37
309.37	307.96	295.98	310.09	303.62	303.49	303.49	302.1	301.38	302.7	303.42	301.62	303.19	296.19	302.5	299.71	305.38	310.1	307.2	299.83	302.29	305.52	309.23	302.83	310.34	294.79	309.2	308.49	300.53	308.51	300	302.29	309.3	307.22	312.29	308.94	298.53	308.64	307.33	304.49	306.38	303.33	307.41	305.18	307.65	302.4	312.09	298.22	305.93	303.5
295.46	300.57	294.9	297.57	283.99	288.01	289.63	293.58	294.25	288.37	293.57	293.24	298.24	298.82	294.48	292.26	292.04	289.63	288.76	295.35	300.48	287.55	287.39	297.76	290.79	292.02	289.05	297.09	296.66	291.14	290.39	299.99	290.57	300.19	295.61	295.51	303.55	298.74	294.9	300.09	287.83	292.14	303.81	290.44	286.31	294.03	300.36	285.61	300.26	294.68
304.02	296.17	296.84	297	297.63	300.76	293.81	301.62	301.11	298.18	307.84	309.11	305.42	303.8	304.77	306.1	304.49	295.9	300	301.82	300.48	297.72	292.24	304.6	299.75	295.38	296.6	300.07	299.82	305.94	297.82	303	297.72	303.06	301.77	298.38	302.9	295.8	303.88	307.27	295.46	296.36	295.1	294.33	298.94	298.45	306.05	303.66	299.99	294.7
311.91	304.61	315.37	307.03	301.5	301.07	304.58	307.86	308.03	299.65	300.93	296.89	304.71	306.21	301.45	299.59	307.61	300.21	302.86	310.66	301.94	307.62	300.1	311.32	301.53	299.69	306.03	306.76	301.88	311.6	313.6	309.9	302.48	303.86	306.87	299.13	298.87	298.82	304.75	313.83	301.65	300.3	298.89	296.67	301.57	306.3	301.99	307.51	300.1	306.01
313.71	307.25	309.16	308.74	308.79	310.54	309.5	308.98	315.33	308.41	312.33	310.76	314.22	317.75	315.12	316.17	317.89	311.63	314.89	311.77	321.87	314.3	310.79	316.19	306.55	314.25	317	308.51	312.75	309.95	315.18	313.31	314.79	311.72	312.2	307.86	308.93	313.05	315.37	309.96	313.4	311.04	307.22	312.76	312.97	314.1	319.39	312.75	313.96	306.63
311.48	309.16	316.27	319.08	313.47	320.09	315.66	322.36	315.25	311.94	327.8	319.38	317.4	320.74	318.77	316.75	315.52	314.59	321.18	316.35	311.93	314.62	315.68	313.53	314.4	311.43	309.22	315.83	311.7	318.97	316.99	317.43	320.83	318.26	318.41	320.91	313.94	318.33	321.45	317.71	324.16	310.33	313.33	319.68	311.58	312.18	314.02	317.44	322.39	309.65
320.79	311.38	321.06	305.69	313.64	316.07	309.34	308.56	315.85	316.18	321.06	315.37	318.03	316.25	311.78	312.38	310.48	318.61	313.32	309.48	314.58	315.44	317.38	321.9	311.28	318.4	321.69	318.12	311.4	314.11	312.55	309.78	313.48	317.58	311.01	314.96	313.7	315.06	310.33	307.29	315.71	316.11	312.53	321.44	317.25	311.04	315.28	313.31	317.61	305.23
317.55	309.98	316.11	319.08	316.12	311.64	315.44	316	311.64	315.92	312.36	319.45	311.28	316.89	319.73	318.4	306.72	316.6	312.53	312.46	319.78	313.53	319.3	315	310.46	313.69	304.97	316.83	310.5	317.02	313.07	313.58	312.82	314.98	314.97	317.82	311.91	315.57	311.34	311.01	310.87	314.39	317.52	316.98	315.03	312.63	316.55	310.77	315.23	315.53
282.31	293.22	291.74	293.93	297.21	295.03	294.13	293.48	291.23	305.24	290.37	296.49	297.89	296.98	302.15	295.89	296.32	300.49	299.6	285.06	287.93	287.17	295.71	284.75	289.64	299.15	297.38	294.93	300.95	296.27	292.72	284.77	290.07	301.89	291.08	292.58	300.8	286.82	286.97	288.62	296.12	288.4	302.36	293.55	290.62	294.34	294.4	294.75	294.89	291.13
305.91	298.85	303.8	311.66	298.01	302.89	299.83	299.8	302.14	292.09	306.28	303.52	301.71	303.35	303.49	298.54	304	301.43	305.74	310.74	306.04	304.24	300.38	302.59	302.34	289.87	301.59	304.88	297.42	303.43	303.88	310.46	302.93	298.54	304.22	302.64	298.72	301.02	308.35	312.05	296.85	305.09	304.93	311.46	298.15	296.6	306.07	305.92	302.11	302.79
313.13	307.37	317.35	309.15	313.64	311.82	310.39	304.29	313.1	314.91	314.83	307.28	316.03	309	326.94	322.35	316.07	309.75	316.4	308.23	318.85	315.16	314.47	309.83	306.61	314.7	321.7	304.32	312.6	308.77	313.72	314.46	312.77	310.16	319.92	309.89	305.5	316.41	312.51	317.38	315.35	310.78	307.08	317.53	314.91	309.79	308.01	313.17	315.65	309.48
307.58	304.78	298.04	307.42	310.36	304.33	305.11	302.71	305.84	313.21	299.61	304.78	308.77	306.22	307.6	303.43	310.01	309.45	303.86	315.31	305.84	306.35	304.88	309.81	313.33	306.64	308.88	300.66	311.95	315.89	305.85	316.93	311.35	305.48	311.75	305.69	305.89	300.99	305.61	310.11	312.93	296.75	305.52	311.48	305.77	302.22	308.54	309.84	305.99	308.18
299.59	299.87	296.99	291.91	297.45	304.65	294.7	299.77	299.84	306.06	298	299.38	305.26	294.38	295.26	301.96	301.86	303.08	292.17	293.94	296.72	292.38	292.7	299.13	287.9	290.03	299	294.46	291.51	305.49	296.14	300.86	295.25	296.62	293.27	297.82	289.06	294.54	290.31	292.84	296.94	294.45	297.09	297.04	291.13	291.07	299.56	291.61	297.76	297.31
316.71	316.39	315.8	318.79	334.24	318.59	316.26	319.72	325.08	318.33	318.45	322.67	314.82	315.97	320.37	314.54	317.96	324.23	308.73	321.12	322.11	317.73	320.02	316.79	314.42	318.4	322.73	321.49	313.64	319.33	316.91	317.05	319.29	320.35	320.82	313.19	311.18	317.76	322.24	319.07	314.81	316.64	323.23	325.31	317.84	317.66	320.86	318.99	316.6	315.3
306.77	311.43	295.59	300.89	302.6	302.26	299.11	307.05	299.62	298.96	296.38	303.64	302.11	304.6	298.9	308.87	306.98	295.51	307.49	306.78	300.02	295.44	304.15	295.26	306.75	299.11	301.8	309.18	295.33	308.41	298.73	302.16	301.96	298.47	304.14	305.86	304.42	304.79	312.48	308.09	302.64	299.6	304.38	298.41	307.05	300.59	308.15	300.68	307.12	294.49
313.55	307.35	316.14	311.13	312.24	314.64	313.47	319.23	309.97	315.19	311.86	315.85	316.14	306.28	308.86	314.5	318.24	314.15	311.64	317.37	310.06	315.66	318.37	315.44	314.88	322.74	320.13	312.3	309.56	314.81	309.18	312.34	313.27	314.15	312.27	312.78	315.35	307.58	309.2	316.08	314.51	314.09	311.72	316.1	320.94	320.78	308.37	317.16	319.83	312.54
300.11	304.63	308.57	305.23	307.69	310.97	312.12	308.55	305.15	298.25	298.78	308.09	300.84	311.34	311.32	298.95	308.23	310.74	306.41	311.68	300.33	302.32	299.92	308.42	300	307.13	304.27	300.96	300.7	312.25	301.66	305.97	302.57	307.21	300.41	308.13	305.17	309.07	304.85	302.85	306.23	309.93	299.95	311.5	307.9	305.12	310.86	312.36	304.25	310.42
296.11	299.39	298.47	309.1	299.79	308.36	305.11	305.69	294.87	307.88	297.53	301.02	304.79	297.28	305.84	302.55	301.13	308.66	297.81	296.33	308.14	302.9	308.49	307.17	302.2	303.52	300.57	301	305.25	297.41	299.75	310.46	295.26	306.1	303.38	299.85	294.54	301.48	309.51	306.33	294.21	305.77	301.27	303.47	297.34	303.19	301.38	298.26	294.8	310.75
319.13	313.28	317.63	317.62	319.88	312.39	318.52	314.85	322.25	316.55	314.43	319.32	318.69	319.8	316.83	322.82	324.62	312.9	317.34	318.12	318.91	325.66	316.22	318.98	319.64	323.24	312.74	321	313.56	323.64	314.17	316.01	322.59	320.23	314.91	324.92	326.09	324.9	329.3	318.21	313.73	315.96	320.35	319.57	318.55	320.7	323.7	312.85	315.47	318.36
307.57	310.49	308.1	305.78	310.63	311.24	307.99	305.79	302.36	306.82	309.86	307.33	307.45	306.06	308.62	302.7	308.39	306.13	307.14	300.96	305.33	304.94	309.04	308.23	301.5	310.01	309.84	311.36	310.43	315.88	303.31	311.07	306.05	307.01	308.07	312.39	310.57	312.93	309.78	315.3	312.2	308.42	312.83	308.39	301.88	310.78	310.56	318.96	300.63	311.85
306.62	304.16	313.11	313.06	315.3	310.34	314.49	308.73	313.37	315.9	310.49	312.21	306.31	312.78	306.8	314.71	309.33	313.43	316.78	315.22	302.58	311.03	315.28	313.38	310	315.87	307.15	310.14	312.12	314.52	313.49	309.66	309.26	303.73	317.75	314.93	307.06	307.3	312.55	312.19	313.22	311.81	318.06	308.98	310.4	309.72	304.46	309.98	308.42	313.34
311.38	316.45	306.12	305.88	312.26	311.59	310.33	310.67	308.38	313.33	314.23	310.1	306.79	312.41	309.4	313.14	319.79	313.82	313.28	318.29	320.49	311.62	319.12	310.73	317.01	311.26	311.73	315.37	311.5	308.39	320.25	313.64	304.58	314.62	308.43	310.43	315.27	320.3	310.35	308.11	317.37	314.17	313.07	313.15	309.15	310.22	317.39	315.51	306.21	316.24
306.43	316.28	304.1	305.25	319.8	317.15	308.98	309.6	315.57	311.85	315.61	312.66	310.26	307.49	317.89	310.19	315.18	316.52	308.55	318.59	309.62	306.53	302.51	314.16	310	314.59	316.36	308	316.98	311.07	305.49	311.97	314.26	314.05	310.24	311.88	314.72	314.55	313.63	304.92	311.33	314.88	311.02	311.62	313.32	314.43	306.63	308.32	305.4	310.64
306.17	306.55	303.09	306.14	302.91	298.42	303.07	296.29	307.27	311.15	304.58	296.14	306.02	304.78	297.62	303.1	307	306.36	299.51	302.14	303.11	304.41	304.28	306.18	302.12	297.61	304.67	305.94	300.81	302.2	300.29	302.47	298.72	303.34	297.4	308.55	302.49	296.6	300.44	312.22	301.8	295.17	306.25	306.34	307.11	303.23	303.37	310.08	306.22	300.54
313.97	313.33	317.4	313.57	308.69	304.45	309.96	307.83	309.67	318.05	311.27	316.27	306.81	311.62	308.55	315.88	312.19	316.99	312.25	313.73	316.22	321	310.28	307.77	308.48	311.24	311.49	313.83	311.94	308.64	314.27	317.8	320.89	317.25	312.53	306.16	308.49	321.78	318.3	318.19	321.55	315.73	317.08	311.64	312.53	310.56	314.05	306.37	309.7	310.51
299.89	310.75	307.9	305.04	307.92	310.91	315.8	308.04	308.36	310.56	308.93	298.02	307.5	297.79	307.51	304.45	301.35	309.94	298.96	302.39	312.2	310.73	315.4	314.03	305.07	312.01	302.62	303.57	310.55	304.59	309.36	310.75	304.72	308.96	308.58	310.42	298.36	310.57	296.85	307.47	302.94	315.05	308.35	306.24	302.23	312.05	306.23	300.34	298.16	302.82
298.68	303.01	304.01	304.25	302.73	302.84	302.13	297.67	300.05	305.76	303.7	307.73	299.59	306.59	295.88	306.41	307.12	300.57	308.63	301.44	301.75	301.51	300.81	305.67	304.59	304.55	305.95	303.06	303.51	304.37	297.85	299.69	304.24	299.97	302.96	302.18	301.27	304.12	308.6	304.06	308.59	302.11	303.84	299.17	303.69	306.2	306.44	308.48	308.65	304.28
322.87	319.52	322.86	319.08	311.79	320.23	316.86	318.58	315.55	312.57	327.48	314.77	320.87	314.66	318.14	324.51	321.06	321.6	314.86	323.13	322.05	312.89	308.12	321.93	320.34	318.94	319.58	316.12	330.76	313.45	312.68	320.25	314.43	318.82	322.23	313.04	319.34	317.03	320.35	317.35	319.86	320.48	319.51	325.59	311.05	329.4	317.01	318.01	308.92	316.88
309.19	307.5	310.87	317.05	314.24	311.71	311.74	315.22	305.31	307.74	313.23	315.48	314.19	316.52	308.82	314.12	312.39	314.59	316.68	312.53	312.2	310.31	310.51	310.2	312.59	315.27	316.55	311.68	312.51	319.23	312.32	307.84	317.25	316.83	311.25	312.34	308.58	313.09	308.72	311.63	316.67	321.83	310.52	314.61	309.18	308.27	304.76	316.63	315.59	316.06
294.27	308.75	306.81	298.58	302.88	311.21	305.83	301.79	300.97	307.11	303.35	304.88	313.65	311.44	299.93	301.72	303.26	300.53	301.55	302.3	295.02	304.46	301.83	309.48	302.01	304.63	309.23	300.1	307	298.16	301.33	308.2	298.03	304.02	302.79	304.96	300.24	298.53	305.97	308.6	299.68	304.91	301.22	307.29	301.53	302.29	293.93	303.31	306.33	311.48
299.26	302.1	297.47	301.04	298.15	306.05	294.61	296.1	303.44	298.46	295.05	292.95	294.47	297.13	298.29	303.04	294.95	305.05	297.76	298.54	300.58	302.69	301.14	295.8	302.74	311.38	309.3	298.13	303.9	300.32	298.92	304.63	302.68	299.08	297.86	303.01	300.32	295.61	302.53	301.24	301.35	307.69	300.61	296.8	299.84	304.2	304.39	297.65	298.41	307.58
308.69	311.06	301.01	305.05	304.84	298.75	308.8	309.23	305.45	311.46	308.96	308.75	300.03	309.32	306.38	310.91	302.66	305.8	308.71	306.54	301.84	305.08	302.94	309.51	300.54	309.94	309.3	304.2	301.38	309.65	319.95	301.62	308	309.38	306.86	304.38	305.22	311.69	301.87	300.51	304.56	314.01	313.66	301.16	304.31	304.84	305.04	303.01	305.28	310.51
306.67	310.84	307.81	306.31	305.28	312.01	309.27	312.04	308.87	303.09	305.76	307.99	306.34	308.56	310.16	311.02	309.27	308.29	309.38	303.4	303.2	312.44	303.08	306.42	309.38	311.02	302.45	306.31	306.15	308.72	303.64	311.02	309.67	301.1	316.16	310.2	306.44	302.3	312.64	305.41	309.88	308.23	305.64	307.89	309.04	303	316.46	311.96	305.6	302.67
306.94	305.79	314.49	313.43	305.02	306.06	310.83	305.73	311.56	310.93	308.68	312.02	312.56	312.15	308.14	317.84	307.13	305.91	312.41	308.12	301.74	310.96	317.03	311.73	311.02	314.75	313.24	309.56	313.1	316.94	311.74	304.67	309.67	313.49	305.1	307.88	305.24	321.08	309.69	302.01	309.01	312.36	309.22	313.89	313.11	312.86	312.36	310.96	311.94	312.32
324.22	318.85	319.13	314.74	315.44	325.71	315.54	313.51	313.64	317.33	325.38	321.07	320.15	319.02	319.45	310.87	319.44	314.54	308.74	321.72	313.1	319.44	314.17	321.14	310.67	316.53	320.14	310.39	313.16	315.77	309.54	322.52	322.15	317.94	315.79	309.68	315.59	316.09	310.69	314.12	316.1	320.61	315.36	315.24	317.96	321.55	323.1	315.76	322.61	313.67
330.26	322.72	327.26	317.79	331.08	323.98	315.78	328.57	322.68	320.96	327.36	324.31	317.32	322.49	319.19	328.66	323.48	330.18	320.96	320.89	323.61	325.4	337.12	321.21	327.41	332.99	325.45	326.59	322.09	323.46	330.66	326.15	316.75	324.77	327.91	325.75	325.89	328.25	330.69	330.78	331.43	319.76	322.67	327.33	321.34	320.82	325.81	329.2	329.9	325.55
306.3	300.17	300.5	306.35	306.29	305.44	301.77	306.19	300.68	308.18	304.49	311.1	305.67	303.03	305.61	304.51	303.81	306.51	308	308.08	307.88	302.36	308.22	301.9	309.09	306.15	299.48	304.88	308	300.1	304.05	299.44	305.1	302.11	301.58	310.9	304.89	299.36	307.63	300.15	303.04	308.78	304.65	303.05	311.2	308.86	298.23	307.12	304.7	302.18
319.28	314.17	316.6	316.6	314.21	318.72	312.14	322.08	314.31	314.21	317.92	309.01	319.5	321.27	313.29	319.61	317.43	320.29	322.26	323	312.92	315.52	318.77	320.64	314.29	315.73	315.39	320.17	320.39	307.68	320.78	311.81	313.17	316.36	319.25	314.64	314.01	320.36	314.26	316.52	316.32	312.62	319.46	325.08	314.37	318.2	307.62	320.96	309.01	318.5
310.26	304.6	311.5	301.77	302.61	308.55	302.39	305.45	299.35	300.34	300.34	301.52	310.63	310.72	306.82	307.78	306.96	306.62	304.92	307.06	303.74	300.77	304.79	300.48	310.03	308.94	310.07	301.13	305.85	309.11	305.78	298.33	303.9	309.5	305.43	303.27	301.32	299.37	303.73	305.73	299.89	309.01	311.45	311.5	308.48	306.21	304.11	298.98	309.32	300.56
311.56	304.1	304.54	308.1	305.78	302.83	300.04	297.93	303.95	303	303.6	304.65	305.09	308.31	306.93	313.59	301.38	303.07	305.23	308.38	304.77	313.39	302.81	306.5	311.73	305.76	306.43	300.46	307.94	307.01	304.75	305.35	300.73	309.3	302.37	305.58	302.55	310.46	305.17	308.49	302.15	304.87	306.77	301.42	308.78	302.07	309.36	305.05	304.43	304.24
301.91	303.22	305.6	304.8	309.82	305.09	300.16	306.67	303.76	300.56	303.15	303.49	307.73	311.63	306.33	303.69	308.78	310.33	309.06	311.43	303.56	298.25	308.24	305.47	303.62	305.31	313.14	298.85	304.78	306.06	311.52	303.79	303.21	298.32	308	305.97	304.6	295.56	308.05	310.83	313.15	312.54	305.69	307.3	300.76	304.86	304.12	308.57	309.05	301.35
299.81	296.31	295.28	290.43	297.34	293.36	294.53	299.22	294.48	294.15	296.92	295.76	296.08	293.98	296.89	300.33	290.5	293.66	296.59	297.26	298.29	296.78	296.66	299.56	290.6	293.42	300.79	295.48	295.32	293	289.72	297.03	291.81	294.24	297.18	300.04	294.6	296.45	291.63	292.46	294.39	292.79	294.43	299.65	294.74	292.09	299.53	296.88	292.67	288.43
309.98	302.37	309.17	310.11	303.86	307.44	308.22	304.89	301.97	307.31	301.63	306.53	299.27	307.54	310.13	311.04	305.8	309.76	306	299.12	300.26	301.34	309.09	305.14	303.64	301.98	306	309.29	310.44	309.17	305.08	309.1	309.01	299.16	316.18	308.73	308.66	306.65	304.88	308.58	306.3	307.54	307.25	309.65	311.02	304.65	304.59	305.1	303.53	305.86
333.21	322.84	331.06	329.35	327.31	321.99	325.29	330.41	327.08	323.82	328.57	327.71	322.55	326.01	326.79	325.47	328.86	329.15	329.01	326.18	328.03	329.65	330.38	324.65	326.02	326.51	329.68	317.61	330.45	324.62	324.03	324.86	327.17	329.25	327.97	320.05	330.39	329.17	321.88	331.94	326.84	328.51	330.42	326.37	322.99	324.32	335.06	331.86	329.19	326.26
301.93	302.81	294.14	304.6	301.88	297.5	302.03	303.5	296.51	296.14	299.64	304.26	297.2	296.08	298.53	307.4	298	306.14	299.01	305.09	305.75	299.62	304.03	300.83	309.49	300.39	305.56	299	303.78	297.62	302.26	306.72	307.01	296.06	307.45	303.23	308.64	305.05	298.11	301.63	304.18	307.61	297.45	301.81	307.69	294.95	305.27	305.21	302.08	306.39
312.08	320.65	316.7	311.63	317.36	318.87	317.07	319.13	319.68	317.48	316.24	316.22	308.81	311.52	313.69	313.29	316.84	320.01	321.22	312.26	317.08	316.1	322.92	313.25	317.54	316.79	314.61	312.42	316.5	309.11	320.64	315.93	313.57	316.96	317.82	324.39	317.53	316.74	321.55	315.43	313.56	320.25	318.07	313.78	316.12	318.18	319.06	316.42	317.49	315.22
305.09	311.26	305.14	306.06	300.78	306.49	302.48	304.7	303.6	302.8	299.11	310.16	307.84	309.62	298.42	311.1	305.63	298.91	312.04	302.03	302.13	312.56	311.58	309.97	308.04	310.24	308.21	318.78	295.87	308.26	306.61	314.2	306.7	310.17	309.69	309.56	299.45	301.59	304.76	299.88	304.76	315.91	305.43	301.34	300.89	301.82	300.33	306.15	302.43	305.27
302.01	302.55	299.78	303.99	298.13	304.26	296.46	303.15	307.06	297.34	304.47	297.05	299.52	300.27	297.96	295.44	303.89	302.76	305.72	294.09	301.36	305.96	298.31	302.02	298.37	303.58	299.55	304.07	304.18	302.86	304.6	299.11	304.77	304.25	293.99	300.88	301.07	303.91	304.01	299.02	300.62	310.23	305.03	304.83	303.58	296.8	303.39	304.94	311.77	305.41
310.93	317.03	311.69	315.49	318.51	321.2	315.86	317.92	312.39	312.51	317.75	316.71	317.24	317.69	318.16	311.6	317.31	317.17	319.04	317.1	314.17	313.21	317.28	314.44	313.47	316.8	318.35	323.5	312.23	317.05	310.29	317.29	319.52	313.55	308.19	312.85	312.18	320.17	323.75	311.09	315.93	311.69	317.76	311.66	313.61	320.48	312	316.66	314.35	314.63
327.45	325.83	329.88	319.76	318.56	323.31	321.01	322.17	327.22	326.27	331.17	321.35	320.32	321.65	322.43	321.26	329.53	318.05	324.99	326.4	323.77	320.86	321.87	325.87	322.72	327.5	326.48	320.22	322.88	319.91	319.96	324.62	328.3	324.52	323.82	317.64	313.97	322.59	317.77	321.32	322.89	326.73	325.95	324.47	321.35	335.12	322.21	322.27	321.8	328.94
292.1	301.23	296.22	295.12	295.23	293.73	291.99	300.75	298.85	293.8	290.84	298.48	290.77	295.97	296.67	299.95	295.48	293.52	294.41	294.45	292.42	292.88	296.9	294.21	298.62	297.08	298.03	303.21	292.5	288.31	297.79	296.41	296.08	296.57	289.34	295.42	292.17	292.36	296.18	301.13	294.47	302.57	297.46	297.01	295.18	302.21	292.99	295.16	298.13	287.58
327.98	325.6	327.99	324.79	317.74	318.76	325.4	330.39	324.77	324.01	326.25	329.46	324.91	324.78	330.09	324.08	330.02	325.07	326.95	327.51	327.38	327.03	324.1	324.93	320.94	316.02	323.36	331.27	332.61	323.99	323.65	321.71	334.45	326.58	320.18	328.21	328.26	326.38	331.16	326.49	325.32	324.41	323.85	319.6	321.32	320.42	332.22	321.11	324.6	325.57
303.45	299.61	305.22	299.48	300.15	301.35	295.59	298.99	299.57	304.74	302.22	292.25	295.53	297.75	302.48	294.82	296.65	302.6	301.61	304.81	299.73	304.75	300.16	300.83	297.97	307.07	301.01	291.42	298.1	296.9	301.54	298.66	291.97	288.78	290.15	303.16	301.65	307.82	300.74	305.59	302.82	302.31	298.21	301.15	298.91	297.02	299.01	296.16	302.13	299.5
320.5	312.57	312.18	313.06	319.4	311.01	309.3	317.34	310.78	305.89	317.02	316.25	312.16	313.13	321.2	313.45	318.43	314.87	321.19	313.87	319.36	318.76	319.87	314.58	314.44	315.87	313.57	320.68	317.07	318.56	316.75	311.97	311.34	322.11	312.93	315.71	315.16	322.28	315.71	315.97	312.81	310.02	310.79	314.1	311.99	315.03	314.77	320.72	315.01	313.41
304.94	304.62	298.75	301.2	303.35	300.14	300.11	299.73	302.75	305.55	303.54	299.73	306.84	296.67	309.4	300.04	300.68	302.87	293.83	298.86	300.2	293.52	301.43	302.73	302.71	301.02	305.19	306.45	305.25	299.02	302.45	303.95	300.63	299.31	307.54	298.19	302.47	302.01	297.43	298.3	296.31	303.8	304.88	301.87	303.79	301.64	304.3	297.62	306.83	297.7
320.62	323.02	313.17	328.78	317.78	315.87	319.35	318.5	321	312.35	316.01	315.27	318.59	315.41	323.26	316.67	315.17	320.16	316.28	318.34	320.42	320.59	315.16	323.01	318.57	315.67	319.55	319.1	320.89	322.26	315.73	317.93	317.49	315.89	317.81	321.73	317.83	323.04	314.83	320.29	314.47	319.44	323.6	317	313.8	321.73	320.85	316.45	321.43	316.18
319.25	312.01	310.96	307.44	317.49	310.54	315.81	307.17	309.01	308.68	313.23	311.14	307.21	316.62	303.76	310.18	309.48	313.9	316.01	311.85	310.84	317.4	306.47	309.91	306.97	306.83	316	308	315.58	315.42	304.92	312.34	312.14	310.73	314.32	309.28	318.88	312.33	307.91	317.03	311.55	313.7	313.68	317.21	317.65	317.31	299.65	312.91	308.68	311.78
316.8	313.94	312.8	313.68	316.29	320.05	309.28	317.4	316.68	310.73	313.7	313.85	312.47	314.53	312.29	315.32	313.02	309.86	312.01	315.06	323.72	320.84	314.24	324	328.46	316.55	315.89	323.57	321.02	314.62	322.28	318.11	306.07	309.44	314.53	311.07	318.03	314.54	309.69	307.11	318.92	319.59	313.51	310.36	314.53	314.77	313.2	317.7	311.32	312.12
306.34	301.84	308.25	309.15	299.86	310.14	310.28	305.3	307.01	294.34	303.64	301.31	300.33	298.67	302.69	298.9	299.72	299.78	306.03	303.8	305.7	300.61	307.97	305	307.2	297.24	302.15	307.61	307.1	304.88	301.61	300.85	303.5	303.99	308.12	311.15	304.08	300.04	295.34	305.67	302.42	301.48	299.73	307.97	307.04	307.16	301.49	301.54	304.56	303.69
297.3	301.06	303.24	298.83	300.11	304.27	309.06	311.17	310.33	299.46	294.35	302.02	303.54	310.03	299.48	297.73	302.86	299.46	302.2	298.71	302.01	304.1	305.42	302.61	305.99	301.2	302.69	300.63	299.72	302.47	302.65	300.32	309.15	298.88	307.26	310.8	303.76	300.03	304.83	301.95	298.8	306.34	298.95	298.75	300.61	302.71	301.88	301.56	300.59	298.62
300.89	304.96	299.87	306.61	308.64	306.97	302.69	314.77	308.97	304.47	311.54	306.69	307.91	302.97	297.9	298.95	302.23	302.78	308	310.5	304.41	303.66	299.69	306	313.34	306.69	298.91	312.48	302.65	311.12	306.54	308.74	305.6	297.25	305.67	301.19	310.01	308.54	299.71	307.24	300.71	299.72	305.49	299.37	310.38	304.23	307.57	300.03	307.32	311.71
292.15	294.38	297.76	294.7	294.54	304.86	292.81	295.76	286.75	302.29	286.37	299.75	298.05	294.32	294.16	298.68	292.62	305.67	284.96	296.98	291.65	290.05	296.46	292.92	285.74	289.09	292.79	293.72	290.98	290.74	295.15	289.57	293.16	290.57	294.8	302.14	288.1	292.68	298.29	299.57	287.98	293.33	298.93	290.54	284.86	293.71	295.84	294.8	294.48	292.67
310.94	315.21	311.62	310.33	315.65	310.98	305.19	305.03	311.4	307.39	314.21	313.48	311.82	309.55	318.26	308.51	310.89	309.79	309.67	314.23	307.32	318.63	316.32	310.87	304.22	302.41	312.56	312.46	313.28	310.16	313.57	319.63	305.76	305.63	308.17	316.55	315.2	315.92	307.28	313.17	307.33	311.22	299.44	308.08	303.05	310.39	316.02	313.21	310.44	312.56
318.78	314.61	314.95	310.41	312.35	315.77	321.45	316.45	313.98	320.46	311.95	317.93	318.17	317.07	324.51	318.76	320.71	315.09	317.94	319.54	316.27	319	317.82	322.34	320.54	312.63	317.81	316.5	315.21	309.84	311.78	321.64	321.49	317.87	310.16	320.04	316.8	309.6	316.57	322.07	327.06	312.7	319.19	320.53	323.44	312.07	323.11	313.56	320.74	312.28
304.56	306.08	297.97	307.74	307.34	305.58	302.77	310.98	304.48	308.93	308.92	300.6	308.77	304.62	307.12	303.55	299.55	302.71	307.95	298.85	310.88	313.97	304.44	308.63	299.24	306.54	307.29	308.81	308.02	302.71	299.86	302.72	302.25	307.03	310.11	305.74	314.86	306.32	305.86	305.55	310.64	311.22	311.74	312.55	306.18	301.73	305.71	305.59	307.9	312.48
325.5	331.56	330.13	332.5	329.1	333.48	326.85	324.02	329.48	330.32	336.26	329.35	327.89	331.89	327.15	331.32	330.41	328.13	325.53	325.63	330.17	333.92	330.91	324.49	331.22	328.65	327.9	331.5	320.76	331.12	323.58	322.46	329.32	319.07	325.79	329.99	327.58	326.15	326.81	329.8	329.11	335.42	319.41	328.28	334.46	321.08	326.25	323.44	326.04	334.41
313.68	315.65	313.76	313.47	315.61	305.51	314.32	311.93	317.71	322.65	306.3	316.38	309.37	313.52	318.6	310.62	318.31	317.13	311.29	310.84	317.37	309.61	313.04	308.69	313.36	312.74	316.64	315.1	309.14	322.69	311.64	312.44	319.36	313.9	315.59	313.26	316.61	309.14	307.75	315.27	308.8	312.26	316.64	316.91	310.34	309.4	312.32	310.62	321.92	318.07
308.57	308.01	317.49	311.47	312.74	312.11	309.17	314.85	309.03	317.82	310.79	314.59	316.5	317.08	312.55	311.47	313.36	318.41	315.45	308.01	311.58	307.51	309.99	313.5	308.39	308.71	310.26	305.84	311.47	313.56	314.78	308.04	313.52	308.33	310.09	310.83	313.82	304.47	309.82	314.39	308.2	307.06	312.42	311.98	315.74	313.78	315.3	312.49	313.54	309.03
319.15	314.59	318.91	319.11	317.55	315.67	309.8	318.23	311.75	314.61	313.86	314.72	318.47	312.65	318.27	316.18	311.47	314.31	315.21	314.11	316.15	311.9	315.03	317.35	311.04	317.75	310.58	308.08	323.09	312	322.08	315.51	322.33	314.02	319.3	315.26	318.45	318.1	310.32	315.41	307.89	312.97	320.88	315.89	316.54	312.59	317.92	315.12	320.86	316.78
309.8	307.69	308.81	309.8	305.93	312.7	311.07	310.56	307.2	314.77	317.24	311	312.24	305.99	306.98	308.36	311.92	310.1	310.84	315.65	314.48	317.35	313.02	315.02	307.73	302.66	312.43	308.16	311.33	313.05	310.59	315.2	306.54	311.16	311.11	309.4	312.04	313.32	312.79	307.53	313.54	306.97	314.93	310.19	314.49	316.58	312.53	306.33	304.67	315.07
299.65	304.07	304.16	297.59	314.05	304.23	305.16	303.03	307.89	307.84	298.66	308.62	305.26	299.18	311.55	300.52	304.48	302.45	304.57	299.9	309.51	303.52	306.49	310.57	293.77	293.32	311.12	309.82	303.62	306.14	304.23	308.39	304.81	311.15	307.53	301.43	304.58	307.61	301.38	303.76	299.1	307.14	304.26	298.4	312.35	300.51	302.89	306.75	302.28	305.84
309.44	316.98	311.48	317.37	318.63	309.86	316.41	304.72	314.43	316.01	310.12	313.71	314.76	305.06	308.68	315.76	311.34	310.06	305.1	318.63	311.82	309.93	311.6	317.52	315.18	318.75	320.57	310.19	318.85	319.01	314.59	314.44	310.72	312.55	309.06	308.42	310.2	312.09	311.16	315.92	312.34	323.58	306.42	306.55	311.19	311.32	313.09	315.4	314	307.12
298.63	301.57	302.53	307.4	306.59	306.14	302.16	308.04	303.28	311.33	295.66	304.08	307.7	304.16	306.75	306.48	310.03	308.71	301.21	305.71	309.68	306.87	304.39	307.78	302.77	308.53	310.49	307.69	302.51	302.48	311.13	310.07	300.44	308.99	306.79	311.59	302.54	304.98	310.25	303.85	302.71	298.55	298.36	308.59	304.37	307.58	311.41	308.83	307.75	310.65
305.54	309.11	309.93	311.82	306.11	311.14	314.14	301.65	308.78	311.83	314.43	309.76	302.32	311.24	321.31	308.75	311.15	310.43	308.68	304.29	309.69	315.59	304.03	303.15	306.57	305.65	308.16	315.29	312.32	310.64	312.35	302.03	313.87	309.71	313.12	308.63	310.52	303.85	303.52	306.23	309	317.54	306.78	311.38	306.16	307.35	309.39	309.67	312.46	313.61
309.71	308.4	309.46	306.81	302.09	308.98	308.04	309.82	304.79	301.36	302.41	302.16	311.66	303.14	309.89	302.05	309.38	305.14	301.5	296.55	305.35	304.24	301.59	310.88	305.59	302.99	304.61	309.19	303.22	306.19	304.73	299.21	303.12	306.52	309.59	299.56	303.6	300.78	298.97	301.39	299.51	293.83	303.91	301.12	300	304.37	304.59	300.53	298.4	292.88
310.61	321.36	317.62	319.42	312.27	317.12	321.58	320.14	314.74	320.93	322.82	321.74	316.64	321.45	320.22	321.39	321.86	321.32	317.3	317.75	326.17	318.04	316.2	323.93	321.12	321.26	320.19	325.26	318.29	323.75	320.3	318	318.36	316.52	320.83	314.37	314.7	318.58	324.16	315.33	320.76	317.14	313.91	313.38	316.64	319.5	318.9	333.16	320.77	313.58
299.45	301.25	307.6	301.67	302.25	305.74	305.26	311.92	305.5	306.2	297.07	305.18	299.33	313.8	307.43	303.33	307.43	300.06	301.74	298.06	304.57	300.75	302.91	303.49	301.71	294.67	308.4	308.26	303.83	307.27	302.32	301.92	303.81	302.32	301.21	297.92	303.49	299.98	302.25	302.68	298.7	307.44	304.49	306.49	310.9	296.41	308.2	303.65	305.8	305.13
325.49	327.12	325.56	334.49	322.83	324.62	334.46	325.12	326.78	322.43	325.95	324.77	324.56	326.97	326.9	340.05	330.52	327.24	335.08	329.31	326.75	333.13	326.49	321.13	325.01	335.29	321.76	329.05	323.87	328.14	321.99	322.43	328.01	331.93	322.99	326.14	325.76	324.09	323.59	332.37	332.07	324.37	323.8	322.07	327.52	328.92	328.09	326.14	325.87	331.72
331.4	329.61	331.67	328.24	330.47	332.33	332.38	331.55	327.81	330.37	323.52	330.3	330.38	330.61	325.27	332.71	328.82	333.04	336.92	328.28	327.86	324.14	325.63	333.62	328.67	331.22	329.51	323.72	320.55	329.1	321.41	320.34	321.86	320.5	330.98	337.67	326.8	322.92	327.04	327.22	321.44	333.41	330.96	335.24	328.69	323.92	324.84	335.95	329.85	329.27
315.49	322.22	318.24	321.79	327.2	329.58	324.4	322.1	316.13	323.94	323.65	318.04	319.4	321.02	316.3	316.25	315.7	318.61	317.07	317.65	318.68	322.61	317.61	317.94	310.75	321.11	320.5	319.01	314.47	316.18	315.99	317.67	326.43	317.67	314.17	319.73	319.08	327.49	320.43	317.06	320.3	312.36	314.3	318.05	311.02	327.55	319.63	319.49	312.01	316
285.31	292.87	289.62	297.28	288.19	298.77	295.04	287.22	294.16	290.04	288.64	298.91	297.12	291.52	293.27	301.29	286.49	289.88	287.52	300.36	297.03	294.99	295.27	298.1	289.28	294.61	290.13	293.07	288.52	291.06	298.81	292.06	294.57	295.82	292.81	296.4	291.61	288.1	289.78	299.84	286.35	299.33	291.82	296.01	297.46	290.77	289.3	296.34	297.11	293.9
304.5	309.03	314.58	312.52	310.96	307.49	307.11	318.94	306.21	309.84	308.14	303.87	312.51	304.92	309.72	310.07	309.08	307.63	306.65	296.23	315.07	309.25	312.61	310.68	308.08	303.86	308.43	314.05	316.84	313.54	314.05	307.83	310.2	309.33	311.01	309.59	318.05	311.26	311.47	310.18	311.67	309.34	302.07	309.85	312.96	314.86	312.94	307.48	304.82	313.61
309.86	317.84	315.54	317.44	315.25	321.25	310.88	315.61	318.94	307.78	315.19	311.16	314.76	312.83	312.22	314.35	312.18	309.11	320.29	314.85	313.43	313.53	314.16	317.43	308.09	312.73	315.42	311.64	309.87	311.74	314.99	315.43	314.48	312.25	321.17	318.88	312.67	317.23	313.22	312.04	311.58	312.21	309.6	320.2	315.44	316.35	313.25	315.19	316.58	323.22
314.72	314.62	309.47	311.73	318.49	319.54	313.61	315.34	313.83	320.01	324.93	307.33	314.2	321.03	316.35	310.3	313.62	305.98	315.3	318.39	312.62	317.28	311.29	318.38	313.52	319.7	308.12	314.45	311.68	312.85	318.37	313.32	317.17	321.08	318.29	313.72	316.38	327.96	316.31	319.75	319.99	316.81	313.32	318.76	308.24	317.97	322.48	320.46	316.95	315.52
308.31	300.15	309.34	303.95	306.4	303.2	300	303.15	296.12	294.36	304.94	303.82	307.58	306.02	304.31	299.12	305.61	306.15	304.53	299.74	300.21	310.92	303.78	299.65	304.35	305.03	314.22	301.79	309.47	310.97	300.1	297.14	300.28	305	315.12	293.27	299.82	302.09	305.74	302.41	302.74	307.3	298.07	304.87	296.6	303.02	313.36	305.09	304.72	290.71
323.55	314.61	318.96	312.32	317.3	310.59	310.05	320.96	314.66	313.88	314.81	317.33	311.28	315.49	318.94	318.97	311.22	315.19	312.16	321.16	314.59	315.32	321.47	309.51	315.07	310.97	323.43	313.01	315.06	317.27	314.42	315.69	325.1	303.68	317.83	316.34	312.6	312.5	321.97	317.61	317.66	320.03	319.92	312.97	324.92	310.64	309.57	319.82	315.55	312.1
326.15	323.23	326.32	327.07	334.15	331.43	327.54	318.99	331.53	326.14	322.66	332.29	330.56	334.85	320.9	324.73	322.16	330.24	331.72	326.75	332.37	334.94	320.39	330.73	326.74	331.09	328.73	324.93	337.93	328.91	326.01	329.07	324.85	329.03	333.23	327.65	324.38	321.08	326.15	332.83	330.27	324.82	332.81	323.55	326.45	325.35	329.8	326.87	327.73	329.72
320.86	312.81	313.93	316.88	321.87	316.96	317.99	316.78	327.7	314.9	318.52	315.95	317.94	313.72	319.7	317.73	322.84	320.69	312.57	323.77	319.65	320.84	323.67	316.2	327.81	312.74	320.87	321.03	322.76	318.88	319.56	325.11	318.18	322.87	317.04	312.88	319.6	318.61	317.94	321.6	328.12	317.17	323.11	309.28	324.46	322.28	317.29	312.1	327.86	315.34
303.16	303.95	304.14	301.56	299.02	296.46	292.4	296.1	300.87	302.55	295.51	299.17	302.92	300.22	296.18	297.53	297.38	301.94	302.08	304.92	307.74	301.96	297.09	293.4	305.15	305.35	295.37	303.65	301.49	306.71	302.34	297.04	297.2	306.14	297.37	300.01	299.99	304.11	295.63	299.35	302.48	293.49	302.13	303.82	302.76	300.7	299.98	297.94	301.93	297.87
315.88	309.9	306.19	318.74	319.97	315.84	313.22	320.88	305.67	313.49	311.4	315.99	313.52	322.24	315.12	318.68	310.74	318.73	316	310.1	305.55	313.67	311.29	323.32	312.52	317.33	314.67	311.38	319.03	311.1	311.98	312.34	312.84	318.96	312.06	310.54	317.25	320.9	314.25	312.01	316.27	309.02	313.9	310.8	323.03	315.74	311.2	308.96	310.86	315.27
310.48	316	320.72	317.79	322.97	318.86	319.08	317.25	317.96	313.22	317.62	321.21	313.47	311.87	316.82	319.28	315	317.46	313.34	320.42	323.95	318.23	321.86	315.47	308.62	313.29	311.94	314.76	320.22	310.01	312.47	316.72	314.52	317.63	319.29	313.59	317.31	317.41	312.19	317.25	317.49	312.13	315.16	306.35	324.62	319.54	312.25	312.14	316.62	314.01
299.94	303.04	305.52	299.36	299.88	300.82	300.59	298.1	303.74	304.1	308.34	299.32	303.1	302.03	305.59	303.21	297.2	299.16	300.03	298.24	305.91	303.67	303.47	299.44	304.54	304.56	297.08	302.46	302.73	310.2	302.57	298.13	307.64	305.13	302.9	313.1	302.85	297.46	302.21	298.57	296.74	307.05	307.18	303.36	307.18	302.72	300.67	303.91	298.89	305.38
301.69	298.97	303.8	308.11	307.45	301.13	296.3	302.34	301.57	302.15	300.49	312.4	305.81	310.91	300.14	303.01	303.69	306.26	304.73	304.52	298.64	298.04	313.95	301.87	309.26	303.07	306.93	300.87	303.46	308.2	304.39	307.28	305.11	297.65	306.77	304.21	297.62	305.15	302.55	307.02	315.32	303.96	299.94	297.09	300.54	304.08	303.18	306.44	308.06	306.55
296.45	299.13	317.75	314.14	306.99	300.54	308.18	302.91	305.59	308.08	305.7	305.92	307.95	314.5	305.31	299.44	304.5	310.11	308.47	310.63	295.75	308.47	308.86	301.96	301.77	304.28	309.13	309.48	310.28	298.06	306.74	305.38	303.84	299.41	310.71	306.2	307.19	302.91	300.91	297.94	311.38	303.86	307.17	309.84	301.43	309.67	312.52	304.86	306.46	304.28
287.57	294.46	299.8	294.62	290.03	290.23	297.72	292.68	290.68	296.56	292.83	296	295.82	289.64	291.36	299.21	294.02	290.18	294.18	294.7	298.2	291.43	293.86	296.34	294.54	290.21	293.76	287.19	292.62	291.76	297.94	298.94	295.36	288.87	293.65	292.64	290.68	299.29	299.37	301.32	298.06	294.2	298.71	291.14	293.55	292.78	289.5	301.77	282.4	292.55
315.34	315.97	318.93	317.71	311.83	312.25	314.8	312.63	313.34	314.98	317.26	310.35	313.48	314	311.89	319.15	316.68	320.05	318.9	318.98	314.4	318.97	317.06	304.35	316.87	317.76	314.05	318.35	322.56	324.29	312.37	320.11	306.56	308.95	312.23	320.16	319.54	316.34	316.96	309.69	309.85	316.3	321.1	318.91	315.73	308.61	323.51	319.43	324.11	311.85
296.08	295.86	305.48	301.48	293.07	307.12	298.78	296.04	299.1	300.05	295.56	293.88	295.2	298.52	298.79	290.75	292.24	300.4	291.21	297.8	295.22	295.68	297.97	296.61	296.18	304.21	295.88	295.7	289.72	298.03	293.54	301.5	294.3	295.43	299.05	299.09	291.58	295.98	295.99	297.31	297.84	293.76	300.42	294.85	302.07	288.39	299.88	296.94	299.15	294.72
314.72	315.74	312.57	320.48	315.12	315.15	323.95	315.87	318.44	308.71	316.75	312.25	311.69	317.64	324.34	318.64	318.98	323.18	314.22	311.08	311.28	316.36	315.04	311.48	308.79	306.69	313.45	310.43	314.2	306.35	319.82	309.92	315.78	317.18	312.72	312.01	312.53	311.46	309.41	315.16	308.31	320.91	316.66	311.05	315.95	311.67	309.31	313.37	313.64	323.03
319.81	320.41	320.22	312.46	316.28	316.26	312.48	317.2	313.52	318.87	315.26	311.85	324.99	319.98	314.01	318.25	319.12	315.9	318.53	317.39	320.38	314.18	319.59	312.98	312.74	308.46	317.06	315.08	309.55	319.14	322.68	321.47	320.57	318.81	320.41	315.65	323.97	324.74	309.25	313.55	316.07	317.82	316.85	316.41	318.99	322.13	315.18	318.77	314.17	310.94
315.15	317.97	313.73	316.73	309.2	313.74	314.69	322.92	316.91	321.66	316.79	317.31	318.71	313.34	320.21	314.54	314.86	321.78	319.65	313.09	315.21	315.21	313.78	311.89	315.09	310.4	321.78	314.84	315.11	322.49	313.24	313.2	316.27	312.75	313.74	310.25	315.93	313.75	307.42	316.07	324.01	316.33	314.24	317.69	311.95	311.84	321.26	322.24	319.27	316.84
304.03	298.65	306.56	309.06	300.98	302.96	307.35	306.48	299.1	305.2	297.35	303.13	297.28	299.06	305.55	306.75	305.28	303.57	299.51	305.46	298.84	298.27	312.24	311.31	308.86	302.84	308.91	308.48	303.73	305.44	303.81	302.48	307.94	302.43	308.14	308.23	300.15	300.51	304.92	299.96	306.18	296.22	303.64	303.89	304.74	307.02	310.2	301.88	305.51	300.96
319.12	304.56	313.22	311.22	318.13	314.23	315.74	315.38	311.35	311.8	318.23	306.89	315	310.66	304.26	314.35	309.71	315.28	312.78	311.34	309.05	316.73	312.41	309.81	312.03	313.78	312.2	315.85	311.85	313.9	314.19	310.74	305.38	313.86	318.35	311.95	321.23	305.36	316.78	312.17	313.55	310.89	319.58	304.57	310.38	314.92	319.39	310.93	314.49	310.85
288.49	294.39	294.23	299.16	301.37	288.3	294.69	292.68	297	298.49	295.72	294.85	290.12	288.4	288.2	297.47	294.65	294.74	287.94	294.2	293.6	288.38	296.8	293.56	290.36	290.43	296.02	290.71	286.87	298.24	293.49	290.76	302.08	290.8	296.52	289.57	291.06	300.15	298.08	291.43	292.21	291.47	300.3	289.22	293.34	292.96	295.65	294.11	302.11	302.3
300.68	296.66	302.13	302.1	309.24	301.07	309.03	304.47	298.93	304.37	300.86	303.43	296.46	302.59	297.72	305.64	297.03	304	298.31	308.28	311.6	299.8	309.31	298.76	304.19	302.33	300.52	299.17	303.96	299	303.15	298.22	300.66	301.74	300.72	296.46	300.38	297.78	299.69	306.74	298.56	303.7	311.57	305.1	303.44	303.07	300.32	303.07	306.3	302.71
309.77	312.64	302.31	312.05	309.32	303.26	309.64	300.95	306.13	307.93	298.54	305.37	304.71	297.81	311.99	299.61	308.72	312.54	305.48	306.68	309.07	301.79	302.38	312.91	310.95	312.74	305.9	304.29	301.93	303.45	317.77	302.77	303.03	309.56	302.67	306.77	301.64	305.31	309.77	308.24	303.42	300.05	311.96	307.75	306.67	314.67	301.44	304.1	304.08	308.78
308.51	305.74	297.99	297.49	308.78	312.54	307.35	302.55	295.7	305.96	294.51	303.5	301.7	302.05	302.44	302.23	305.57	293.49	307.67	301.57	295.72	300.27	301.36	307.63	299.03	295.26	301.29	298.76	304.6	304.68	304.06	297.36	312.04	298.15	302.34	300.57	307.82	309.32	307.53	303.78	298.77	301.97	301.52	302.5	298.79	304.34	301.69	304.89	302.45	302.33
300.85	305.1	309.38	304.67	306.2	299.01	311.64	295.96	301.97	300.3	299.53	304.34	303.08	301.26	305.07	297.06	299.96	298.63	309.67	301.34	310.12	303.85	302.18	305.07	295.89	305.5	300.05	309.74	308.93	299.16	300.54	305.58	305.26	304.3	302.2	300.82	304.32	299.9	297.49	299.29	300.95	314.26	306.5	302.94	296.92	299.25	301.59	299.73	299.69	303.85
316.75	313.44	324.37	316.89	320.69	321.11	308.39	317.35	314.49	324.37	324.08	316.91	320.96	323.33	318.37	318.6	319.23	317.92	324.37	324.92	317.85	318.13	316.38	313.23	318.86	320.56	317.24	312.99	313.67	316.64	321.17	315.91	315.94	316.55	320.52	313.8	316.99	325.8	320.14	321.2	321.6	321.14	313.26	312.93	321.92	315.72	317.06	318.61	320.14	326.61
296.2	305	302.25	310.8	300.95	302.6	304.86	298.27	301.36	303.3	307.08	304.93	300.53	303.7	306.11	300.9	306.38	302.41	297.49	299.96	303.93	306.3	300.3	305.32	300.33	306.99	300.9	303.71	304.13	302.76	300.19	297.2	295.5	306.84	307.44	300.91	300.41	300.7	310.67	300.28	308.41	308.76	297.56	290.17	303.69	297.31	303.47	304.28	301.39	300.4
298.31	293.78	298.27	300.41	295.18	298.19	295.49	297.18	289.97	293.09	300.4	298.93	304.19	291.08	294.26	299.55	302.86	301.52	296.88	294	291.31	304.03	301.94	296.66	301.03	293.33	296.4	298.65	294.63	299.1	291.5	286.8	292.42	295.13	293.01	293.19	294.92	296.59	292.91	297.73	293.88	300.19	297.95	294.56	296.24	299.67	292.9	290.46	302.3	295.69
312.96	322.54	315.37	317.9	317.94	320.07	320.34	313.02	320.3	315.62	316.54	315.02	309.47	318.08	316.36	315.64	319.88	319.96	323.35	322.14	323.07	316.47	312.02	317.45	319.36	319.6	321.87	321.5	323.46	322.62	324.09	316.23	328.14	324.03	320.68	319.61	318.8	318.83	315.64	309.19	318.06	313.54	320.07	314.82	319.17	327.51	313.25	318.54	313.95	321.38
314.2	314.55	313.52	317.11	311.83	314.91	311.22	312.14	309.95	309.62	311.42	312.07	307.81	318.77	305.89	304.78	320.85	322.53	309.94	315.74	315.32	312.57	306.04	311.47	315.3	312.26	310.61	308.13	316.87	317.49	319.52	313	316.84	311.48	316.28	310.61	313.53	318.1	315.93	309.8	317.07	309.76	309.6	308.67	308.82	318.37	307.43	316.72	313.71	308.6
331.2	332.58	329.01	328.82	331.2	330.29	333.9	322.5	329.52	332.4	327.74	329.73	336.17	323.14	329.47	328.03	322.7	332.36	326.63	329.38	331.45	330.69	329.56	329.49	323.12	324.11	332.72	324.79	334.25	333.24	326.87	328.92	329.16	324.88	333.82	328.9	332.12	325.75	321.95	330.35	330.28	333.54	327.42	329.03	328.29	323.59	330.54	331.93	324.68	335.15
295.46	302.79	300.46	307.82	305.15	302.42	307.81	293.13	297.84	304.15	302.55	309.56	298.84	307.7	306.29	301.3	301.88	303.23	306.08	304.89	300.64	299.34	298.51	301.66	310.72	304.93	310.04	300.89	305.5	304.91	312.26	295.63	309.3	301.26	304.78	306.18	306.74	309.36	301.36	298.55	306.76	309.18	305.94	299.99	306.45	300.35	298.82	299.79	307.01	300.04
304.49	307.86	298.42	299.79	308.19	299.12	307.33	296.88	303.01	307.23	302.59	303.53	301.21	298.37	301.04	299.95	308.9	302.44	298.68	305.64	300.97	305.62	303.12	305.9	303.4	301.96	300.96	294.59	308.86	296.63	300.02	306.55	306.68	300.2	299.98	307.7	304.35	301.45	309.66	306.27	308.26	303.77	301.83	302.53	300.04	300.9	303.63	308.51	305.32	299.49
320.29	314.07	316.95	314.25	321.37	310.8	321.14	321.85	318.45	307.16	322.11	313.85	318.1	318.76	311.85	320.52	321.63	317.69	316.42	316.84	323.53	312.32	312.69	311.34	319.4	319.19	320.04	317.85	318.36	320.28	316.57	324.51	313.16	314.79	315.29	326.83	317.47	320.63	316.52	333.7	317.16	322.48	317.9	317.29	315.78	317.36	317.01	319.86	313.22	311.47
305.38	310.86	307	300.06	305.97	310.04	303.79	308.11	300.92	304.8	312.68	305.82	304.65	300.22	302.29	301.3	311.6	300.96	304.66	298.63	307.18	302.94	301.88	303.54	305.1	303.84	307.34	303.02	301.07	297.78	307.22	305.7	301.21	306.2	300.2	304.7	304.76	299.91	312.38	300.27	300.06	300.52	306.51	308.35	302.68	303.01	303.38	303.02	299.63	303.53
316.11	317.71	316.46	313.32	318.48	320.74	312.48	313.22	320.33	320.83	321.21	319.06	321.93	318.34	308.33	310.62	312.51	313.64	319.41	315.9	318.51	318.76	322.38	315.48	316.14	319.34	315.05	318.58	314.87	318.07	316.2	318.36	318.91	324.26	311.53	319.48	319.52	316.02	316.29	316.17	317.13	313.09	315.26	312.99	316.73	317.53	313.56	319	316.62	325.63
290.12	291.22	291.59	297.79	289.05	293.05	290.71	299.74	290.3	300.28	296.5	295.93	303.25	298.71	296.75	292.42	288.91	290.11	296.3	296.99	302.27	297.91	293.2	294.41	295.44	291.24	296.64	294.77	292.84	297.44	294.42	290.79	296.98	285.45	291.03	294.37	292.04	296.51	296.28	289.89	280.46	295.54	286.16	287.65	296.08	288.2	298.3	297.61	296.29	295.39
313.76	306.14	311.77	305.81	300.41	305.33	302.12	300.65	298.53	299.16	303.47	295.66	301.75	296.46	304.64	304.89	310.08	305.05	300.76	298.77	306.83	299.17	304.35	304.1	302.43	291.76	306.22	309.47	311.2	309.84	301.76	305.75	298.51	304.16	298.07	298.7	308.05	299.03	296.97	305.19	308.83	305.55	293.8	306.04	302.8	302.5	301.8	309.16	303.1	313.93
310.76	308.3	305.64	307.39	308.88	304.51	297.05	302.34	294.96	306.69	307.88	306.66	308.21	301.32	308.33	305.8	305.32	307.67	306.34	303.78	307.56	303.29	307.32	305.73	305.82	307.2	305.99	304.67	304.22	310.94	303.9	301.13	313.44	303.62	307.5	307.53	304.11	300.25	305.65	310.94	301.89	303.19	307.45	306.47	305.16	310.49	306.08	305.68	303.06	301.28
330.21	337.91	332.53	333.11	329.21	325.54	330.38	325.83	325.66	329.95	327.57	333.58	328.95	331.35	339.52	332.89	337.96	328.63	332.83	322.76	321.41	324.18	330.85	323.94	325.81	326.27	323.61	320.74	336.96	329.98	333.57	324.87	333.95	325.81	330.82	326.21	331.47	337.8	329.66	328.69	327.51	327.11	324.88	333.04	325.76	329.26	327.01	324.81	327.95	331.27
300.55	303.43	307.34	306.48	303.14	305.97	303.74	300.45	301.21	306.18	302.35	310.7	300.97	302.73	301.78	303.85	299.61	307.47	304.51	303.45	307.36	305.19	302.13	308.9	303.03	302.88	310.02	303.87	293.52	307.01	299.67	300.99	304.51	297.28	306	308.86	307.29	303.7	301.54	300.89	308.42	309.19	300.03	303.52	308.18	307.16	305.49	303.62	304.25	301.57
315.53	315.64	317.09	323.72	324.66	314.16	322.08	318.14	316.82	318.34	314.47	316.23	321.4	315.17	317.66	311.81	318.27	313.81	310.59	315.74	312.29	320.66	317.53	307.52	316.25	319.67	319.21	314.61	316.09	309.92	318.24	320.48	316.61	313.97	317.7	322.5	312.19	322.58	311.34	320.49	316.17	321.59	326.12	319.46	318.76	313.02	318.26	317.81	317.48	317.28
304.59	305.1	310.05	308.24	305.65	302.83	304.92	307.82	302.31	305.43	315.05	304.01	295.31	304.21	295.61	307.22	299.5	305.43	305.93	293.44	306.25	303.7	306.55	306.69	300.65	308.45	302.82	304.62	303.4	302.52	305.94	311.01	305.81	303	303.87	303.84	309.71	301.46	305.71	304.72	306.65	310.23	304.25	303.37	308.7	304.49	307.87	309.88	311.94	301
322.4	323.94	320.56	322.27	321.14	319.34	324.04	327.38	317.78	330.59	326.04	328.09	321.18	322.02	326.91	330.37	327.96	323.12	321.12	330.07	323.46	322.27	322.99	324.35	327.64	321.99	323.78	324.71	319.09	323.63	320.86	321.29	321.18	325.19	322.14	330.5	330.12	322.42	325.08	329.11	322.03	327.94	325.21	331.2	325.99	323.76	324.34	320.49	331.5	328.28
302.28	303.42	298.7	305.96	301.11	306.88	306.29	308.34	306.55	304.12	302.67	310.59	306.91	310.94	298.99	299.29	305.98	302.42	302.48	296.11	297.8	308.76	306.15	301.34	307.68	300.63	303.31	306.62	306.54	299.65	310	296.85	302.09	311.9	298.84	302.19	301.99	304.86	303.57	304.18	308.62	295.7	303.36	304.5	302.33	300.89	299.25	310.04	300.69	298.46
304.31	295.26	300.13	307.65	298.93	302.61	311.23	308.63	305.68	302.99	302.44	299.77	299.35	304.29	294.48	308.08	299.72	306.92	303.79	299.54	299.42	305.88	300.73	301.73	308.09	304.07	303.81	301.36	296.45	306.38	297.52	304.25	302.26	305.48	302.16	303.11	300.28	298.93	302.2	304.78	300.28	301.43	301.34	306.4	300.08	307.52	301.2	307.26	305.04	296
312.73	316.39	315.28	311.46	310.83	308.6	306.06	309.55	308.85	309.7	304.03	309.74	315.41	313.18	308.04	310.18	318.28	310.75	309.02	312.03	305.34	309.39	305.93	314.09	311.47	313.04	309.08	312.53	308.55	303.88	307.66	305.27	307	305.14	312.44	305.15	308.49	310.59	308	312.75	307.19	312.7	310.8	300.82	305.99	309.94	307.36	301.4	317.76	312.94
317.42	314.02	307.75	309.99	321.26	315.92	310.84	319.78	309.49	316.7	318.97	316.66	318.03	320.84	311.2	308.93	310.03	314.59	315.52	317.23	313.92	314.71	316.41	310.84	306.67	314.21	313.45	316.25	314.05	311.94	311.94	303.99	320.86	311.77	306.94	317.81	315.56	314.8	312.45	313.28	319.14	311.87	307.66	317.64	316.35	313.76	318.61	311.4	314.05	314.65
301.03	294.07	293.65	297.36	295.76	293.42	302.5	295.75	294.78	296.2	297.7	284.6	288.62	306.8	296.78	292.37	290.37	298.53	297.35	289.05	297.1	294.9	295.82	295.23	300.34	296.24	294.4	297.57	298.45	298.2	302.2	291.91	294.03	294.3	300.11	298.07	290.24	293.4	293.96	295.16	296.76	289.11	297.72	292.12	291.53	292.65	296.29	297.9	294.19	292.83
309.25	312.74	314.28	308.62	305.08	309.47	313.16	307.61	308.22	307.75	301.35	298.87	304.08	316.1	314.83	305.65	304.79	309.05	296.63	302.28	307.33	305.83	309.21	307.37	306.81	297.05	295.72	306.36	305.25	307.34	308.62	303.24	305.55	302.81	303.31	307.11	304.42	303.72	307.66	303.5	306.19	305.3	305.88	309.83	306.5	304.55	310.23	308.95	303.2	300.84
319.5	315.54	316.89	317.31	314.35	316.3	322.18	316.97	312.28	310.95	316.64	315.92	318.55	315.2	311.42	319.49	317.85	318.44	310.34	320.45	314.68	320.59	314.35	314.47	320.13	318.78	315.72	318.44	315.43	323.59	322.58	319.81	320.23	312.62	319.25	313.81	315.88	318.28	317.98	316.3	318.62	316.3	314.97	315.59	305.25	315.71	317.01	323.69	313.73	321.12
323.74	320.92	324.56	326.72	324.68	329.15	326.48	333.37	326.82	325.17	329.59	321.59	323.24	330.17	327.57	333.92	327.22	326.22	326.8	328.88	325.53	328.07	325.97	330.09	322.12	323.2	326.42	322.94	328.72	323.95	329.39	328.11	321.93	333.59	332.53	320.69	316.03	325.69	325.64	325.26	327.28	331.72	321.89	321.88	327.71	333.67	323.81	328.11	325.28	327.37
298.57	308.71	302.22	304.55	304.37	295.6	305.02	300.2	316.04	303.7	302.05	305.49	297.84	304.8	303.52	308.95	306.49	298.49	302.14	295.6	306.85	309.37	304.95	291.52	304.78	300.22	305.58	304.04	301.39	305.46	298.57	299.14	309.39	302.66	307.36	305.87	303.21	300.32	303.41	300.34	296.09	309.79	297.94	304.72	307.77	306.38	303.16	300.21	314.32	311.12
315.34	310.85	320.39	318.68	318.17	323.75	309.81	311.49	322.41	319.06	319.35	323.4	317.43	323.6	319.03	322.38	317.82	314.28	315.13	316.04	324.18	315.35	315.17	320.82	314.97	321.13	316.73	322.66	319.34	326.11	316.08	318.4	318.5	317.8	313.5	311.95	326.05	319.85	318.64	323.76	316.48	313.99	304.54	323.9	321.79	323.72	316.9	321.55	322.72	318.77
332.3	328.2	331.61	328.12	337.23	327.87	328.23	333.6	329.67	326.4	329.92	329.19	322.81	332.3	330.89	328.21	328.78	336.39	325.55	332.62	332.1	331.75	323.74	330.54	328.27	321.56	324.71	335.31	336.71	328.49	323.4	327.27	330.89	328.96	320.99	330.07	329.84	327.41	332.31	333.45	331.73	330.87	327.45	329.72	328	328.63	334.79	328.35	329.49	335.04
300.48	302.8	304.54	303.7	298.83	308.35	308.87	311.4	299.17	304.77	301.37	298.7	300.36	305.69	292.54	306.44	304.92	300.62	304.73	305.19	299.63	310.75	305.07	297.89	304.84	301.09	304.43	301.31	311.84	300.89	307.13	304.68	305.09	303.42	306	304.47	304.64	300.89	309.42	297.7	303.54	304.58	308.24	307.51	303.24	306.3	298.98	299.17	305.38	312.12
325.56	322.87	324.54	326.86	325.45	320.88	327.08	327.01	324.02	331.28	330.41	321.39	328.66	327.46	330.87	323.54	325.37	326.21	319.38	329.28	328.32	330.4	331.71	333.92	328.22	325.64	326.05	322.02	320.48	327.76	328.41	328.28	321.83	323.18	327.68	324.6	327.56	320.57	329.46	323.45	328.08	329.99	329.73	328.08	326.55	323.72	322.67	326.27	331.5	335.38
302.91	311.76	305.7	296.85	309.88	304.79	293.65	299.62	303.44	301.71	296.92	313.33	304.94	301.13	299.55	307.04	297.61	306.54	293.78	292.09	303.79	306.66	305.62	304.41	307.68	305.23	301.92	300.66	305.98	301.87	304.68	299.43	305.2	306.32	302.76	303.24	301.41	306.66	300.03	302.02	306.81	299.24	296.52	304.65	297.56	301.56	295.37	298.65	293.47	296.89
315.86	319.98	317.65	318.07	312.87	315.72	316.63	314.23	318.26	317.62	319.53	320.68	321.32	320.96	313.58	313.59	320.96	319.52	315.75	319.03	323.86	317.34	316.96	320.59	326.45	313.54	329.22	316.97	325.63	317.74	317.01	320.42	314.13	315.93	323.37	322.8	314.78	323.12	316.76	317.25	313.24	322.21	321.43	316.61	321.35	320.18	322.66	314.66	324.15	323.98
329.14	329.03	327.91	325.15	325.94	328.85	326.21	331.38	327.08	325.14	329.77	327.16	321.68	323.23	329.49	324.28	323.76	330.27	332.35	332.19	324.31	331.86	333.95	326.62	330.44	328.37	334.13	332.81	333.59	327.84	323.28	321.16	329.8	328.84	326.08	329.93	321.92	331.75	330.52	324.52	330.52	325.46	326.81	333.72	327.91	328.58	332.94	336.11	332.27	328.21
305.76	303.78	301.7	305.71	311.44	307.98	305.7	305.21	307.01	301.37	307.23	312.88	307.22	303.8	303.16	296.75	306.8	305.19	305.67	301.24	311.26	310.75	308	301.63	310.79	305.12	297.06	302.2	303.63	305.49	305.9	303	300.65	304.06	311.52	310.85	306.38	307.13	300.84	308.67	310.27	297.48	302.94	303.97	310.77	307.92	306.31	302.51	308.99	316.2
304	301.59	303.22	305.6	304.53	298.31	297.07	303.29	307.87	301.65	298.36	311.46	296.38	304.42	296.09	302.93	297.86	296.53	306.5	311.19	306.88	299.11	295.65	302.82	312.12	299.36	304.15	304.07	300.43	300.16	302.73	300.85	305.77	299.79	294.46	298.55	297.4	300.69	305.78	299.09	304.33	305.99	299.68	305.08	304.39	300.12	306.62	315.23	294.03	303.13
303.63	308.33	304.2	304.93	305.99	304.7	305.66	304.41	296.34	305.34	301	299.08	305.31	304.84	297.33	314.33	304.56	304.37	308.12	300.5	296.86	312.99	299.84	311.51	301.58	303.92	304.09	308.07	306.2	299.93	310.62	308.62	302.87	308.25	303.58	303.8	303.4	308.09	311.62	300.33	302.11	300.88	302.28	302.22	308.16	306.9	303.62	297.25	300.96	301.52
312.11	299.68	306.16	300.5	306.17	301.75	305.64	306.33	304.67	306.5	303.3	310.37	302.31	304.45	300.3	303.92	308.15	305.17	308.15	305.93	300.63	311.82	306.43	308.97	309.89	309.55	305.1	302.6	300.61	303.92	304.63	306.83	310.82	308.62	309.15	308.52	296.2	298.38	305.2	313.33	304.78	309.3	308.65	306.8	306.77	303.95	305.49	311.26	304.76	303.46
310.52	307	312.77	305.77	311.82	307.92	305.91	314.75	312.05	305.04	315.13	309.55	308.25	314.29	310.7	303.46	308.42	312.93	315.63	309.29	310.28	316.26	308.65	311.17	308.06	310.03	305.68	317.72	307.12	309.3	308.87	307.77	311.38	307.19	309.66	307.17	311.76	307.23	309.38	314.22	312.31	310.27	311.17	310.83	306.29	310.82	312.2	311.89	308.56	302.81
329.51	324.44	325.52	337.2	320.56	324.74	328.72	331.55	323.68	328.63	334.45	326.65	330.52	330.25	328.62	326.72	320.25	323.71	332.15	323.12	328.79	331.66	331.64	328.73	323.59	316.9	331.08	325.9	332.48	325.69	324.4	321.85	324.21	326.05	331.68	331.08	333.84	326.3	336.35	331.96	330.62	324.94	338.57	327.41	329.86	333.81	334.6	329.8	324.56	333.5
311.13	312.29	310.76	303.79	298	309.62	300.88	306.74	299.97	303.71	305.83	310.01	303.8	308.24	311.17	301.66	314.36	309.04	307.49	305.98	296.37	305.74	310.65	304.15	304.14	306.39	310.06	314.96	312.81	298.97	300.94	308.33	309.05	301.79	309.03	307.22	301.32	299.39	310.07	304.12	304.07	308.6	300.7	300.31	304.66	310.44	301.41	306.64	315.25	308.14
303	304.72	299.79	311.13	309.65	309.69	307.37	302.35	308.23	301.42	307.72	302.92	301.26	309.51	307.16	301.06	309.75	311.39	305.67	304.97	300.74	298.87	306.1	302.8	301.71	300.18	310.66	305.52	304.04	301.32	304.19	302.17	305.78	303.8	305.63	302.36	299.49	303.96	307.15	304.35	300.66	299.6	309.19	301.15	301.69	311.03	300.66	304.13	304.89	309.45
305.96	304.95	305.01	301.84	297.23	305.93	305.36	302.56	306.49	306.76	301.83	304.42	303.96	306.22	304.31	293.74	304.28	302.4	298.61	295.29	303.98	304.23	301.96	304.9	301.11	298.54	306.12	296.65	304.56	302.04	297.98	304.41	303.21	300.41	306.07	305.12	301.87	293.6	301.94	299.26	300.38	301.34	304.93	308.66	307.49	299.25	300.62	301.58	303.87	299.1
295.84	305.48	302.84	302.97	300.78	309.51	302.34	311.56	307.56	307.5	306.58	309.29	312.47	309.11	314.26	307.68	308.69	309.14	316.66	314.62	312.47	306.64	311.71	306.92	303.31	310.15	303.59	307.38	305.88	310.82	302.93	305.64	311.88	303.79	306.91	310.2	304.1	308.16	308.27	307.06	310.5	314.72	314.59	306.57	310.14	309	307.21	311.09	315.37	309.77
304.81	312.51	303.93	301.46	305.14	304.24	305.39	305.51	301.99	306.19	301.22	301.72	304.91	305.46	296.14	310.44	308.46	303.5	310.88	303.93	311.79	305.03	308.21	302.28	302.5	310.15	308.5	303.75	304.54	306.04	301.96	305.18	311.62	306.62	311.08	307.58	308.66	309.5	300.25	308.79	304.73	303.53	305.28	305.97	311.03	305.64	313.51	308.42	306.29	298.45
299.52	304.82	300.47	303.08	304.17	307.04	300.81	303.57	292.96	299.8	297.89	295.26	298.44	302.03	301.02	294.01	296.71	295.99	296.38	306.51	299.32	297.21	301.66	300.92	297.88	304.26	302.14	289.79	305.94	300.64	302.85	302	304.99	297.73	304.43	302.11	298.5	297.07	298.56	295.54	311.36	299.24	299.92	294.71	305.28	303.89	296.09	300.2	291.52	298.86
302.95	308.73	306.62	303.03	304.01	305.66	306.24	299.84	299.54	304.28	307.08	304.15	308.48	300.3	301.61	306.16	301.16	296.86	305.78	307.02	307.01	301.78	304.04	307.39	308.05	305.08	306.34	305.92	303.24	302.97	301.01	304.62	303.28	299.72	307.25	306.16	300.8	310.79	318.87	308.25	302.48	304.68	306.57	301.95	304.88	299.42	300.44	297.81	301.7	306.25
311.88	312.42	307.18	318.87	318.62	315.01	314.35	314.8	326.49	314.54	313.16	320.6	313.29	313.11	312.05	315.6	318.73	311.02	320.53	318.46	315.89	321.23	314.48	317.41	312.1	307.8	312.87	313.17	307.52	318.4	310.69	314.27	314.58	319.79	313.28	317.22	316.86	315.04	312.93	314.7	319.74	320.54	309.48	314.91	313.54	317.83	320.47	314.17	328.82	315.69
296.37	289.17	291.94	294.13	293.47	290.63	289.53	285.62	288.85	287.39	294.69	299.85	295.55	293.46	302.4	286.79	307.35	294.05	295.99	296.18	289.06	294.66	285.19	295.84	300.77	297.18	305.39	291.49	292.1	294.13	292.4	293.35	295.88	293.18	289.43	291.7	295.53	292.74	296.65	295.64	289.92	294.59	285.55	294.07	290.76	292.42	294.3	296.59	294.19	291.75
302.41	306.31	311.64	321.15	314.23	318.65	315.51	311.43	316.58	310.74	315.06	313.91	312.55	320.06	306.29	320.04	317.81	315.02	316.22	312.08	312.35	312.86	313.23	314.02	317.4	304.37	318.61	314.51	312.33	313.19	310.96	317.09	313.02	309.07	312.94	308.37	320.87	313.57	315.04	316.21	319.85	313.1	316.48	310.92	315.32	312.34	315.64	314.82	311.93	318.66
297.11	294.37	296.16	293.29	292.61	296.61	293.33	291.91	294.39	293.12	295.92	290.07	287.28	290.96	292.71	292.74	292.95	305.32	300.61	292.24	294.32	290.29	294.21	290.31	303.31	290.23	295.91	293.28	294.04	286.84	285	289.9	299.65	294.94	292.2	295.76	300.71	296.28	292.79	298.95	297.32	296.4	293.95	292.04	295.53	299.26	289.23	293.07	298.14	298.39
310.21	307.85	310.24	305.97	315.58	308.98	310.77	315.03	316.19	305.24	317.65	306.6	310.92	314.83	311.31	313.21	318.36	315.32	312.84	312.94	313.81	313.43	307.41	313.19	308.89	311.04	313.45	310.8	308.17	304.06	312.59	310.15	317.72	309.9	310.7	309.7	310.52	310.55	317.18	310.67	317.17	312.11	314.37	310.03	320.36	308.47	305.96	312.97	311.49	315.53
311.83	309.52	307.05	316.97	309.47	316.48	315.76	311.91	311.46	321.74	315.51	309.97	313.68	314.92	313.94	311.96	312.78	311.77	311.75	313.35	310.93	311.86	309.99	317.08	303.01	311.02	313.01	312.51	316.69	317.91	310.99	313.34	312.43	318.78	315.42	309.89	311.31	314.2	311.35	309.71	308.5	318.35	315.36	313.36	316.77	304.31	310.43	311.29	312.56	314.8
303.04	296.06	303.25	302.87	303.84	305.85	304.87	299.26	293.24	301.32	299	301.78	304.11	297.99	309.69	299.56	298.36	294.28	302.28	302.83	307.71	300.71	298.27	306.88	304.83	298.24	295.64	305.7	296.95	308.38	301.88	303.06	297.25	298.2	298.75	297.05	300.01	303.17	302.44	303.38	310.08	293.49	302.93	300.87	300.8	306.24	295.31	297.86	304.78	303.78
323.3	318.12	309.26	307.75	312.27	315.3	308.52	310.23	318.27	322.52	309.8	316.25	314.05	318.69	300.02	319.08	317.65	310.96	315.38	320	324.98	306.69	315.25	310.18	316.96	313.95	316.26	308.68	325.07	317.2	307.33	316.03	313.56	309.28	304.41	315.52	318.35	308.75	315.36	323.17	310.95	313.74	307.43	308.77	310.08	315.93	310.18	311.26	314.67	320.09
289.99	295.13	290.41	294.34	294.85	294.15	296.7	285.52	293.88	299.76	296.25	292.89	294.41	294.48	288.02	296.83	298.27	291.38	295.49	295.41	297.7	289.91	293.93	291.9	294.58	291.92	294.84	294.32	295.57	298.72	290.83	296.42	294.78	294.51	301.08	289.12	292.35	296.72	285.72	291.94	300.11	290.69	293.7	297.41	296.73	300.12	291.95	287.62	287.1	295.48
305.78	311.13	315.08	312.31	316.58	312.67	315.88	313.11	312.6	318.57	310.7	321.61	321.5	318.67	313.55	310.7	308.29	314.23	314.05	312.34	322.77	316.49	318.84	309.26	318.73	310	318.47	316.28	319.02	316.68	317.35	317.66	310.98	313.38	316.23	310.12	310.17	315.35	317.62	315.08	313.23	312.23	320	318.97	317.59	319.61	309.5	320.73	320.01	313.83
319.97	319.17	315.79	313.84	320.15	309.71	316.27	321.03	319.85	315.04	320.61	319.62	318.57	310.92	316.85	315.97	309.82	319.64	316.5	316.07	319.79	311.72	308.64	320.97	312.6	311	322.63	322.53	317.15	317.84	318.18	317.76	312.88	322.7	321.05	315.94	315.56	318.09	314.88	318.24	321.92	312.73	320.45	321.98	313.32	316.5	315.92	314.57	316.23	312.14
292.98	295.06	295.93	298.37	304.72	290.96	301.57	297.61	291.83	299.66	299.63	296.83	288.01	303.26	294.33	290.55	296.32	299.07	298.95	299.38	293.19	302.32	296.8	294.94	296.42	297.98	292.96	296.06	299.38	293.24	294.61	297.34	300.84	296.68	295.24	295.59	304.92	304.24	292.86	292.95	304.52	295.04	296.59	292.83	296	292.78	295.08	294.37	292.04	286.37
326.48	322.92	327.37	314.35	320.32	324.13	313.23	320.21	309.94	314.78	314.79	319.54	317.75	321.24	314.39	320.92	320.81	327.1	316.09	322.02	322.62	323.38	316.27	321.41	316.29	323.32	315.25	319.21	321.71	313.48	314.1	322.82	318.75	315.73	325.39	312.13	319.47	314.71	312.01	322.22	320.54	314.14	321.68	315.86	318.11	314.09	320.74	310.33	320.56	319.22
291.95	288.21	295.04	289.7	295.12	292.83	294.22	290.91	289.71	293.67	292.55	291.04	283.59	299.56	294.53	295.64	297.97	294.09	290.59	297.79	299.05	292.87	297.57	300.24	288.92	292.94	294.72	291.37	293.95	294.55	296.48	294.83	299.82	296.39	295.48	295.14	293.8	287.98	297.64	294.69	293.29	308.44	292.36	293.07	296.66	296.58	290.92	295.82	288.99	289.5
303.81	305.67	314.22	299.78	315.16	303.21	302.84	309.21	310.79	303.55	307.96	309.13	306.51	307.15	307.7	302.45	312.28	305.82	310.87	300.7	309.53	302.63	304.04	315.86	314.16	310.32	307.63	308.59	305.36	307.2	307.36	311.05	314.47	306.86	307.53	305.89	311.72	307.44	307.11	305.27	307.24	304.26	310.66	314.8	310.05	306.99	310.93	313.72	302.39	308.92
315.27	320.14	322.4	318.07	317.28	318.79	331.01	314.07	318.38	322.28	318.84	321.94	317.76	326.22	314.25	316.11	319.95	311.13	321.93	313.28	316	318.31	313.76	316.92	312.94	313.61	319.62	306.5	312.87	324.21	316.78	313.5	314.67	314.9	316.78	323.34	317.31	320.67	323.28	314.97	311.91	324.46	317.18	317.12	322.59	322.6	317.52	326.02	317.87	316.04
306.56	309.48	317.76	315.06	314.06	315.84	317	309.48	306.51	314.41	310.35	323	306.58	324.11	303.91	313.09	317.42	307.72	310.24	320.39	309.85	309.23	313	307.53	318.63	313.97	303.77	305.57	321.68	310.08	306.71	313.44	313.12	317.91	316.42	311.16	308.51	312.97	315.95	317.08	310.4	311.18	317.39	312.12	315.05	305.18	314.09	312.38	318.1	318.08
309.52	305.6	313.65	310.26	313.42	311.95	317.4	312.59	313.92	309.95	318.74	304.89	320.22	307.15	315.17	315.15	316.22	314.01	315.9	311.71	313.38	319.59	311.3	311.92	315.91	314.82	318.44	309.06	314.42	316.77	311.35	312.05	309.05	311.53	321.15	308.61	312.39	315.05	312.52	319.11	318.05	314.27	323.28	322.25	314.54	306.81	318.43	307.58	320.59	310.36
323.67	317.01	315.63	309.07	317.41	309.79	320.21	319.98	318.03	313.16	307.01	320.7	318.89	315.27	315.89	313	312.29	313.03	308.56	314.09	321.19	320	317.01	312.13	305.72	316.85	314.84	316.49	312.67	315.47	312.45	311.77	311.09	308.14	312	319.95	318.33	312.17	319.12	316.8	308.34	309.72	321.11	318.99	313.56	316.58	322.11	306.72	315.7	321.67
300.09	301.89	297.62	295.22	302.22	304.59	307.21	304.92	302.49	297.9	297.93	303.88	301.75	299.7	301.07	298.77	303.22	307.99	303.59	291.32	299.24	292.27	302.62	295.75	298.49	297.6	302.24	298.73	296.41	308.41	296.25	295.1	306.8	301.75	296.88	298.75	293.87	299.48	297.56	293.4	303.51	293.68	295.17	300.44	300.82	303.04	294.21	294.05	298.6	301.98
318.86	311.52	322.98	324.14	320.45	320.87	321.82	320.36	320.17	321.34	318.77	321.02	319.28	315.56	318.75	325.14	314.98	314.71	313.25	323.26	314.12	305.26	316.68	323.88	314.14	320.44	330.71	318.21	315.41	312.67	316.62	319.69	313.47	317.23	322.19	326.4	316.94	325.53	321.56	323.16	315.88	319.17	318.16	322.92	320.53	314.73	322.77	321.45	323.05	312.78
304.19	307.2	306.61	302.48	297.68	299.1	302	304.08	303.1	312.11	306.39	306.01	307.57	304.58	308.95	309.44	303.7	303.48	310.22	302.39	305.24	306.61	305.33	299.92	297.67	307.13	299.28	299.33	298.98	303.42	304.88	304.86	304.65	306.59	301.34	304.7	313.06	307.5	304.75	304.31	301.53	299.05	307.87	307.3	299.06	301.47	299.95	307.54	304.85	303.2
318.21	310.97	319.87	310.38	321.08	311.01	312.67	320.89	320.85	317.64	313.88	319.38	326.27	312.71	320.93	313.87	306.58	314.11	316.3	318.57	321.04	319.97	313.91	317.21	312.9	316.46	314.89	316.26	312.92	309.32	323.11	314.15	308.75	312.12	321.34	316.32	319.09	321.41	310.93	317.38	311.14	325.42	320	316.01	318.69	322.04	313.9	315.86	319.97	319.9
317.98	317.51	317.13	315.47	320.09	317.78	322.94	319.8	317.56	322.76	319.67	320.45	317.3	318.19	313.53	318.34	323.6	316.89	318.19	317.05	323.18	318.48	313.79	320.25	316.32	318.57	317.32	313.57	311.61	323.14	322.86	318.17	308.78	317.37	315.03	320.49	316.92	317.49	307.64	324.32	323.64	320.24	322.44	302.07	317	321.97	318.77	315.25	325.42	322.04
325.1	322.86	319.1	324.7	321.14	329.85	324.27	326.93	324.25	320.38	331.7	319.3	318.87	329.64	324.41	326.68	327.18	327.9	325.92	324.19	316.31	333.73	321.54	327.55	319.18	320.37	329.37	324.86	324.23	326.24	319.9	321.46	324.63	325.63	325.24	327.9	327.82	327.64	332.09	328.52	326.65	322.35	333.11	323.82	329.7	331.43	322.54	321.16	324.2	327.38
302.74	303.57	313.85	298.92	306.4	307.98	308.8	307.38	304.95	303.66	313.62	301.54	304.29	307.25	298.1	304.62	313.66	305.39	312.9	304.49	303.47	300.54	303.37	307.33	306.67	310.32	305.35	310.71	297	308.95	306.96	303.57	300.64	305.67	308.68	310.77	308.79	304.67	309.45	303.82	309	306.44	305.69	307.68	306.36	301.35	306.41	301.41	310.54	307.53
321.4	330.89	328.87	321.57	325.94	325.87	323.28	326.09	328.47	320.46	323.86	326.96	320.69	322.11	323.61	321.39	326.45	317.39	329.38	326.14	326.91	326.83	323.91	319.79	325.76	323.51	323.3	328.96	324.63	329.41	330.63	326.35	330.29	323.52	314.92	324.54	321.12	324.99	332.65	319.13	326.82	325.67	320.9	317.59	324.39	331.26	330.2	330.01	329.08	327.49
305.82	306.91	309.84	301.39	306.36	308.36	314.88	298.11	302.07	306.56	312.6	310.91	302.78	306.92	302.21	299.54	311.8	303.01	309.08	308.14	307.66	301.28	304.32	300.46	302.33	304.85	304.94	308.96	306.51	298.3	304.31	300.85	298.84	304.07	303.75	302.21	304.69	304.96	306.66	302.53	308.64	306.16	307.44	304.13	304.35	310.44	305.98	300.99	301.13	305.07
308.27	314.45	316.6	314.61	315.43	307.96	310.64	314.52	315.65	309.83	310.81	314.72	306.86	312.83	318.27	314.52	308.63	312.31	309.58	314.24	311.6	312.43	311.47	317.83	311.58	311.21	314.05	310.87	313.37	306.72	309.58	307.69	308.4	309.7	310.51	306.47	313.2	309.67	303.3	316.7	307.05	316.27	313.22	308.14	302.43	306.44	304.4	310.08	303.91	303.8
307.46	299.88	317.41	305.82	311.98	301.46	308.63	309.67	306.48	298.8	307.71	305.49	308.83	309.43	311.18	315.29	306.78	305.9	306.36	309.98	309.48	305.43	312.23	312.37	312.12	305.68	309.87	312.58	312.3	310.21	317.05	311.45	308.75	310.75	311.93	310.73	309.57	301.56	313.27	311.16	306.68	303.55	307.21	304.66	312.44	308.18	309.7	306.39	314.44	305.23
314.43	319.5	314.93	310.8	308.5	317.36	313.71	307.63	308.82	310.47	318.53	314.62	304.16	311.32	315.56	319.35	309.39	313.89	306.69	313.43	307.64	311.31	310.77	311.68	311.01	307.04	316.24	312.08	311.52	309.92	319.3	311.18	311.48	311.4	305.74	307.32	318.4	321.74	316.25	310.64	321.37	310.6	313.56	312.39	313.25	309.37	308.82	315.84	314.37	315.23
314.87	318.7	312.96	318.18	318.63	312.36	325.4	324.94	312.44	319.01	324.26	328.39	318.23	320.07	317.47	319.04	312.51	324.88	325	316.21	313.75	314.25	316.9	319.72	319.63	321.14	314.95	318.51	314.48	327.3	314.89	321.03	310.39	313.91	312.49	319.52	314.95	315.78	314.03	318.09	315.84	326.3	322.06	319.8	321.15	315.24	319.43	315.41	317.17	319.49
316.7	323.02	322.26	321.91	326.09	323.04	323.22	322.67	318.45	322.75	325.25	327.93	316.82	318.32	329.06	325.74	321.07	320.3	325	329.22	329.79	323.87	327.27	325.55	320.84	324.44	320.54	322.41	329.04	323.53	321.85	332.11	326.36	321.9	320.33	328.95	324.74	328.89	325.86	321.83	318.23	322.92	329.91	322.44	328.9	329.6	320.96	323.8	324.39	326.98
301.72	299.52	301.24	310.09	303.69	307.26	306.05	304.99	309.97	301.05	302.89	300.33	295.89	303.35	300.69	293.19	297.1	298.81	305.05	296.86	300.71	300.37	298.16	309.08	302.62	303.33	305.53	304.5	302.46	297.98	294.11	308.99	303.06	302.91	306.8	294.25	299	305.34	303.6	304.96	300.33	303.07	304.03	304.81	301.47	303.04	304.24	298.56	302.44	303.04
313.08	313.54	319.48	319.22	324.57	315.83	313.77	319.09	316.7	311.2	316.9	315.27	320.26	309.97	317.88	311.38	315.48	316.58	317.52	315.24	314.16	309.3	312.84	316.09	317.41	318.13	323.02	320.57	316.4	309.88	311.96	317.89	315.12	316.48	321.75	317.85	319.15	323.06	314.96	319.04	311.89	323.77	313.15	311.79	313.43	314.94	315.36	315.02	313.88	313.88
327.62	316.39	317.85	325.25	328.52	313.42	311.94	325.47	316.43	318.94	312.59	318.31	322.8	316.04	320.1	320.73	319.77	320.56	319.91	308.02	319.16	317	323.15	316.39	316.4	318.19	325.32	324.59	320.82	317.95	316.61	315.9	317.97	315.61	312.21	319.91	314.26	321.86	322.79	324.02	320.38	318.62	316.25	317.27	319.02	322.51	318.96	318.85	316.87	314.86
293.71	297.55	291.44	294.06	301.21	295.12	291.9	286.8	292.22	298.45	297.05	289.86	298.73	298.59	293.85	299.42	289.07	298.41	296.68	294.82	296.38	292.5	292.87	296.63	293.24	286.88	287.74	289.93	293.43	294.55	287.97	301.99	296.88	299.05	289.29	286.05	293.31	295.63	298.55	288.96	285.09	296.37	289.69	293.68	298.52	299.61	292.77	296.44	289.04	296.05
298.1	299.05	295.98	300.41	298.67	295.65	307.47	304.3	300.11	310.49	306.89	295.54	300.85	301.53	300.34	307.51	291.59	294.36	294.43	302.16	303.85	299.94	307.65	302.75	300.65	300.36	314.9	300.85	299.86	296.84	290.92	296.24	303.17	302.99	294.64	306.4	299.34	300.2	307.93	301.06	304.4	301.66	292.33	295.93	297.89	300.1	298.62	296.05	291.52	296.06
329.25	328.62	331.67	317.16	326.74	330.47	332.19	323.72	326.58	327.22	326.08	323.6	326.84	334.3	321.28	326.03	333.79	325.21	336.17	325	329.89	332.82	324.18	325.14	335.84	328.35	327.38	334.81	329.05	334.87	321.55	330.04	333.39	326.08	326.42	327.5	330.28	323.3	330.31	333.49	330.54	321.46	327.38	334.32	324.3	323.71	327.35	325.26	326.69	325.68
311.83	313.93	313.38	314.25	314.28	315.16	313.36	318.17	314.47	317.57	316.7	313.12	320	312.99	317.95	317.02	308.17	308.81	317.14	310.91	313.01	317.16	310.14	307.13	310.53	309.79	316.41	311.63	305.13	311.21	316.39	318.21	311.33	306.64	318.15	307.68	314.46	311.59	309.46	310.65	323.88	310.45	313.2	310.79	313.84	317.19	313.66	309.66	311.46	314.44
296.26	291.8	299.64	293.65	300.31	298.03	299.01	296.44	300.88	292.38	299.03	295.42	296.84	291.8	299.08	295.71	299.81	291.81	293.17	306.69	298.57	300.48	297.56	289.77	291.49	304.2	294.65	301.04	295.84	300.91	306.92	296.16	296.16	300	298.74	295.39	298.68	291.97	304.46	301.72	301.55	295.25	293.73	299.05	299.66	305.44	292.99	304.05	301.67	286.81
332.12	323.77	332.22	334.24	325.99	328.26	326.29	321.09	327.42	323.49	330.72	332.2	318.44	332.13	321.67	330.37	337.21	329.19	325.86	329.7	323.34	322.74	331.21	322.75	324.66	317.36	328.85	331.83	328.26	326.21	339.18	324.06	332.53	329.1	339.31	325.03	322.61	321.93	327.2	323.73	324.67	321.1	330.25	329.22	333.14	325.57	326.05	324.89	324.45	331.81
309.33	306.25	304.63	303.23	301.23	309.73	304.07	311.02	304.04	306.98	310.76	314.96	306.98	308.62	307.76	304.6	309.82	311.41	310.76	310.52	309.26	309.65	315.31	311.31	307.84	307.72	309.61	307.53	309.15	313.57	303.7	306.77	308.04	306.08	313.78	307.43	315.78	312.6	308.48	303.24	316.04	310.14	306.2	307.3	318.06	304.93	308.04	312.79	306.36	307.8
303.55	302.72	311.37	303.56	307.26	302.92	302.67	309.54	309.92	300.37	306.93	304.16	300.82	309.08	307.21	304.52	306.6	304.2	301.38	309.66	301.32	304.1	310.38	310.89	295.95	306.84	313.9	306.35	299.03	299.71	304.91	306.46	306.56	310.69	307.1	303.73	305.51	303.34	308.03	303.33	302.34	304.35	307.45	304.6	310.03	307.67	309.51	311.55	300.58	311.73
303.06	296.11	299.68	310.75	309.01	300.55	301.43	304.23	305.27	305.37	303.86	298.91	295.18	306.18	300.13	302.52	302.53	305.97	310.02	310.41	298.38	313.27	302.1	298.67	306.22	302.53	302.6	304.29	306.31	300.25	306.75	303.04	303.36	307.98	303.21	305.86	301.99	304.32	298.41	303.4	304.81	309.1	303.31	305.19	305.47	295.65	305.44	300.06	303.8	301.11
310.61	311.01	314.09	316.16	316.36	316.25	313.16	307.54	310.66	312.34	309.95	313.99	316.69	321.3	305.39	309.72	310.36	313.95	322.32	308.19	309.54	314.65	313.34	316.57	314.67	309.95	315.42	312.83	314.41	321.05	310.61	312.53	316.97	310.46	317.19	304.37	313.63	316.38	314.03	310.24	312.44	316.94	313.35	318.8	314.48	310.56	318.02	314.17	319.49	318.24
302.17	304.2	304.27	300.39	300.6	301.8	295.52	299.57	301.98	300.95	306.48	306.77	308.63	306.76	297.56	301.89	300.51	304.25	302.55	305.79	299.77	298.24	301.44	306.06	293.95	308.09	307.58	297.46	310.6	302.9	306.09	302.68	309.49	304.41	295.37	300.24	295.56	302.78	305.75	304.05	302.75	301.74	300.44	297.44	309.23	302.24	302.36	308.14	308.92	304.01
318.54	323.68	311.44	327.02	301.93	320.62	309.38	315.57	319.36	319.85	318.94	313.61	320.95	314.81	320.46	316.44	312.94	305.95	321.34	309.9	311.03	311.32	319.6	311.91	319.44	310.68	320.81	323.61	322.69	316.93	313.9	307.65	314.26	318.09	312.4	318.96	315.43	319.07	316.99	317.87	316.56	315.18	317.05	310.06	313.33	315.72	319.97	319.54	316.17	317.53
332.52	324.81	319.9	330.52	323.9	324.9	332.46	323.13	324.44	330.39	328	334.11	321.72	323.8	325.58	319.75	326.73	323.8	329.11	328.25	327.45	319.93	329.67	322.23	324.56	321.32	329.49	329.06	338.04	327.95	329.93	324.51	323.71	321.52	323.89	327.67	322.46	331.65	325.27	331.96	326.02	328.09	328.41	326.85	325.22	322.2	325.22	330.07	333.85	327.97
315.58	313.11	315.5	317.02	314.98	310.25	312.42	312.2	309.81	315.13	309.5	316.97	310.8	308.36	316.55	307.49	317.97	315.63	311.87	318.54	312.14	313.14	315.23	316.08	311.81	309.13	306.29	315.63	316.31	314.22	316.83	312.39	312.37	316.55	307.89	313.99	312.06	304.54	312.78	313.86	310.32	315.99	314.73	321.22	316.34	310.71	310.79	308.97	317.28	313.38
297.7	306.19	305.53	298.92	308.8	308.69	304.88	307.4	306.47	301.79	298.55	303.72	303.02	306.26	297.18	305.13	301.9	300.91	298.6	302.4	298.83	307.73	307.22	305.05	299.13	305.29	310.26	307.21	297.27	305.7	302.07	301.76	303.14	304.73	298.98	308.45	298.82	303	301.63	307.45	306	302.28	304.45	309.79	304.82	297.6	311.25	308.89	303.05	300.99
313.75	318.16	307.79	317.36	315.86	320.88	315.22	313.7	317.63	314.4	313.41	310.95	314.31	311.75	319.41	314.14	314.52	313.51	315.41	313.61	314.12	316.53	313.39	314.96	313.98	311.48	321.43	314.57	308.99	316.63	306.99	313.57	311.04	318.26	313.14	313.4	312.97	318.87	322.55	315.09	320.13	313.55	313.88	306.16	318.74	315.08	312.82	307.25	316.87	313.04
324.34	314.56	318.21	317.74	316.35	318.27	318.12	315.49	321.97	319.97	318.25	314.47	321.59	309.46	313.67	321.6	317.66	318.19	314.94	319.42	311.2	322.55	321.43	316.19	317.11	314.1	319.76	316.74	309.78	320.33	321.78	312.99	312.14	308.38	325.52	321.31	317.02	313.47	321.38	318.83	317.77	313.27	319.9	319.37	320.69	327.74	316.5	321.83	320	316.23
296.18	306.13	304.2	311.01	302.62	310.36	307.9	301.62	307.99	306.39	306.81	306.17	303.12	302.94	304.28	311.37	309.61	308.25	301.14	308.23	300.86	307.88	311	305.65	309.32	307.81	306.39	313.37	300.3	304.07	310.46	308	305.83	308.37	314.04	302.42	296.86	300.9	305.13	298.82	307	306.96	306.07	302.53	304.78	303.82	307.49	306.37	306.41	306.63
305.12	293.3	296.6	296.49	303.41	292.11	292.28	303.04	302.51	304.6	301.75	301.78	298.51	297.71	301.29	300.41	301.97	296.83	303.69	300.62	305.37	289.32	301.64	305.22	302.05	299.19	301.12	294.51	304.76	299.48	303.76	300.25	303.06	300.56	298.82	295.58	299.24	304.93	300.5	297.74	295.61	303.07	300.14	293.5	296.88	302.61	296.63	295.93	303.04	293.44
313.43	303.74	308.96	301.85	303.42	309.1	301.08	302.2	303.16	306.93	309.25	306.99	312.8	301.92	299.9	306.8	295.17	310.75	312.55	313.8	300.8	315.89	293.1	304.91	307.76	308.01	310.34	307.34	306.69	301.57	306.82	307.08	301.75	303.31	299.46	300.54	313.08	301.04	303.63	306.03	299.45	300.65	308.04	304.18	301.11	300.98	302.74	305.13	303.07	301.24
321.72	317.47	321.33	318.68	322.74	316.5	317.73	321.25	316.66	317.92	323.98	321.25	318.12	315.34	316.34	314.45	319.08	312.95	322.71	311.2	313.62	321.21	317.89	316.71	313.57	314.7	321.92	323.66	319.38	318.96	318.45	320.98	318.07	313.75	318.52	322.15	315.71	321.96	314.07	315.2	314.23	321.83	320.16	320.41	316.77	314.09	311.37	318.9	317.78	317.6
304.2	301.59	303.33	307.38	303.88	305.27	306.41	303.46	301.49	300.36	300.77	303.73	302.01	299.08	300.19	295.44	301.31	304.44	305.04	305.8	304.54	300.92	308.46	307.74	307.2	300.71	308.27	306.84	299.69	308.25	305.51	305.72	303.71	302.87	313.48	303.61	298.85	299.22	298.12	306.3	306.48	308.04	305.32	310.3	308.3	303.18	312.21	312.44	305.64	302.39
310.72	314.13	301.68	312.64	317.32	315.92	313.12	304.58	317.5	311.19	310.71	314.84	307.74	314.04	312.66	314.05	319.19	311.03	317.69	321.02	318.1	307.49	311.97	309.36	315.6	308.96	307.31	311.31	311.98	313.54	324.4	310.28	312.61	305.54	312.38	320.71	313.38	316.95	311.13	307.02	307	319.96	313.09	313.17	311.12	312.79	305.34	313.25	308.91	311.81
311.34	309.96	309.33	315.13	310.3	310.97	315.54	310.17	321.49	314.12	313.86	309.86	315.97	319.85	309.99	314.36	312.83	309.59	313.67	312.1	308.04	311.27	316.76	311.65	313.67	308.85	319.65	311.35	318.08	312.95	309.17	314.13	312.18	312.89	318.72	312.17	308.31	308.75	310.23	317.82	308.58	310.23	314.26	319.31	308.54	311.16	310.4	306.32	304.81	309.34
318.79	313.15	316.82	322.18	321.6	325.72	312.41	316.79	315.38	314.8	313.47	321.28	312.54	322.35	314.44	316.16	310.2	315.62	310.1	319.06	320.64	320.46	326.39	316.5	323.36	322.99	317.71	317.91	320.31	317.22	317.97	320.95	318.65	320.3	313.16	315.68	322.43	319.34	317.22	316.58	313.18	319.89	320.99	313.77	326.08	318.5	314.4	312.43	322.29	317.38
316.4	323.3	309.67	311.98	318.32	317.09	320.35	315.96	314.66	309.33	318.2	312.46	319.24	311.35	309.94	309.6	309.33	313.43	315.33	309.02	320.05	310.71	310.26	318.15	310.36	320.21	319.29	309.65	311.75	312.49	316.01	312.38	308.66	309.92	305.85	318.09	316.43	314.13	314.34	317.2	312.96	313.88	314.05	313.15	323.97	322.36	312.16	315.47	309.34	318.68
308.44	306.51	308.08	305	309.33	310.25	303.73	307.8	296.6	305.76	305.87	302.81	305.4	302.89	302.76	308.79	310.3	308.93	304.72	309.8	304.16	299.24	311.15	317.39	315.39	305.32	301.19	308.53	304.51	306.5	305.38	303.43	309.52	298.71	301.11	307.41	305.06	306.47	309.02	308.43	309.77	311.61	303.9	307.75	300.43	303.56	300.24	306.28	305.28	307.71
310.75	311.79	307.94	316.3	312.64	315.43	315.12	315.77	314.97	317.13	308.72	309.87	316.47	310	314.64	316.63	304.22	312.32	315.87	310.1	316.65	312.64	312.26	312.4	313.31	317.1	310.36	320.86	306.88	311.05	309.77	315.36	312.54	311.01	310.02	307.56	317.02	311.97	321.04	314.4	315.61	316.99	310.81	314.09	314.23	312.68	310.31	309.42	317.29	315.52
317.35	318.69	317.94	316.04	314.78	319.39	316.8	318.65	314.7	317.24	318.6	315.3	321.33	319.97	310.17	317.63	318.84	320.03	320.64	312.57	323.33	320.51	321.16	317.13	315.52	317.16	320.82	315.84	317.01	315.57	319.26	315.82	316.41	317.91	311.92	322.65	318.12	317.98	316.46	319.49	319.6	321.65	309.69	318.42	319.33	319.23	322.88	329.2	320.38	313.42
302.74	307.98	308.68	304.36	307.31	310.03	298.61	305.11	315.57	304.1	310.93	301.25	308.45	299.07	303.91	305.1	304.2	302.77	305.53	305.88	311.52	301.67	308.71	306.72	307.06	304.23	306.2	302.56	301.74	307.57	307.28	300.13	303.35	305.98	304.31	309.93	308.84	299.89	306.85	305.25	298.37	305.23	307.98	302.51	310.32	304.67	306.49	297.82	306.9	311.89
324.52	322.34	327.66	329.66	332.45	318.24	323.35	329.53	324.05	336.33	325.03	333.36	329.07	324	323.86	333.41	329.8	327.09	325.14	325.36	324.57	331	324.88	317.82	331.07	334.66	330.83	327.16	329.53	324.39	330.44	328.23	327	323.56	324.28	323.54	327.54	333.67	324.52	324.09	331.12	329.13	325.34	331.96	331.75	334.05	331.92	327.87	323.82	329.96
329.46	323.95	325.91	330.62	325.76	324.84	325	328.75	327.22	325.96	324.16	327.1	323.92	323.44	325.06	325.5	333.07	324.03	328.37	328.84	324.61	324.35	327.74	326.31	326.64	323.13	324.1	318.25	330.13	326.1	324.25	322.3	327.31	330.3	326.63	322.9	328.8	323.95	327.31	330.9	324.05	323.68	325.12	325.51	323.41	333.39	322.89	326.64	329.09	323.59
331.2	327.48	327.14	327.05	326.65	331.77	324.56	325.25	328.4	331.16	328.35	325.02	326.46	330.12	317.89	329.27	322.82	325.48	326.9	322.55	321.1	323.71	330.88	325	334.46	323.4	319.6	322.97	321.76	326.25	323.07	333.66	334.57	326.91	329.79	328.21	325.54	326.58	324.83	324.16	325.1	328.63	327.64	330.16	331.5	329.72	325.21	330.78	333.91	327.72
305.03	301.86	302.08	297.82	308.85	314.26	299.57	305.93	307.8	308.82	304.86	312.06	301.48	303.86	300.09	302.76	303.5	305.64	308.89	303.8	301.14	303.36	292.29	304.07	301.14	303	302.71	302.2	308.88	304.92	304.68	302.76	300.52	302.2	306.98	300.71	309.55	300.45	306.55	293.6	298.97	305.22	305.73	301.81	296.54	305.81	300.49	300.34	304.62	303.14
325.72	318.71	308.97	310.1	315.28	313.12	318.84	308.33	310.41	304.24	316.28	305.01	311.91	319.94	302.39	310.39	302.34	314.27	312.62	311.71	317.92	315.72	313.23	301.19	312.15	308.37	313.87	317.32	314.68	306.88	310.48	313.77	318.05	312.33	307.35	311.84	311.72	312.66	316.68	318.92	316.28	306.65	306.35	304	311.47	307.35	310.32	308.84	312.27	308.29
299.87	302.97	294.99	296.35	302.9	302.34	296.47	303.53	298.98	301.99	301.17	301.61	302.49	292.1	296.39	298.44	297.25	289.68	293.55	301.5	299.65	294.51	299.89	293.28	297.85	293.72	299.15	298.17	291.2	300.34	297.61	300.17	294.71	300.34	296.58	296.47	294.32	300.98	299.91	284.92	295.97	297.49	300.52	302.43	293	299.75	296.05	297.25	306.91	299.93
325.3	329.53	323.55	326.04	329.5	325.08	330.59	326.2	323.04	318.38	327.73	330.95	322.33	319.65	323.74	326.98	327.46	326.52	321.5	320.01	327.48	320.84	321.45	319.9	324.89	319.69	320.5	324.17	326.92	322.48	326.28	326.98	327.4	326.52	322.35	327.84	325.44	326.13	326.59	324.88	327.02	326.82	323.6	331.82	320.86	328.03	331.25	313.71	321.12	331.86
306.48	304.34	305.54	309.08	307.67	303.81	312.38	308.72	303.16	309.78	306.44	305.81	311.36	304.61	306.08	312.4	303.35	310.74	311.15	307.73	308.67	318.14	313.24	303.95	317.06	316.22	311.35	313.4	304.24	314.31	312.04	300.38	307.72	305.69	309.04	315.02	311.37	305.57	301.77	310.89	311.16	303.79	314.59	308.65	310.69	306.37	307.38	304.26	312.32	309.65
298.51	297.7	302.8	290.43	299.8	298.11	300.97	293.27	293.32	297.92	298.92	294.56	294.68	299.71	303.27	298.88	295.5	301.54	291.98	304.88	300.79	297.31	298.88	296.99	302.47	300.66	295.71	296.74	296.61	296.65	299.54	298.61	287.65	302.44	300.35	303.09	304.05	300.66	301.85	302.89	299.27	299.72	291.54	297.89	307.5	303.14	300.32	297.47	300.74	305.56
306.91	307.39	301.56	309.84	302.75	303.6	310.01	304.58	303.05	307.73	308.21	305.87	303.69	309.15	302.97	313.7	307.81	298.26	302.39	300.55	304.05	310.87	300.31	308.93	298.98	306.88	309.82	303.95	317.91	309.29	303.34	305.13	302.45	308.68	315.45	301.82	305.78	302.65	311.4	308.38	299.02	306.39	300.55	298.59	307.51	306.41	302.02	309.35	304.93	307.19
305.14	309.52	305.38	300.22	303.89	293.56	307.72	301.5	305.29	306.19	306.36	306.32	307.48	301.3	308.88	293.76	302.01	300.38	300.15	302.82	301.39	307.23	308.55	305.21	310.19	312.4	309.47	303.91	299.76	302.49	302.3	306.55	301.7	306.59	301.04	307.49	313.83	300.21	303.71	303.03	306.46	304.98	306.03	308.65	310.41	303.96	306.69	304.01	305.33	306.55
313.7	307.88	312.52	314.96	313.07	308.18	325.83	314.48	315.97	309.89	305.08	310.03	314.79	316.57	320.51	308.61	301.08	315.54	318.94	314.87	311.6	304.47	317.26	317.49	310.17	315.15	316.21	316.54	321.31	315.81	310.03	306.65	311.77	317.27	315.02	313.01	314.88	307.9	314.48	312.27	311.39	310.42	314.4	317.3	310.94	306.56	314.55	318.5	314.13	315.36
320.91	310.22	309.92	318.83	313.96	311.17	310.32	313.15	317.37	313.91	310.84	317.72	310.66	311.76	315.86	313.78	324.75	312.34	316.67	311.13	314.51	314.92	314.1	314.49	314.41	321.6	320.98	314.33	311.45	306.74	318	316.92	317.24	318.44	315.62	317.28	307.54	321.07	317.81	305.79	317.55	309.26	316.82	307.48	311.65	320.27	314.97	311.33	316.73	319.44
322.51	326.7	316.49	318.53	319.34	318.52	318.42	330.89	315.45	310.88	324.02	323.01	322.79	326.68	317.8	321.9	322.98	329.16	321.72	315.6	323.25	322.34	316.54	312.39	323.46	319.13	325.7	314.42	328.64	319.03	321.41	312.67	316.92	315.33	321.27	320.53	317.56	315.36	314.85	314.21	317.55	321.51	316.87	315.88	322.54	318.56	325.14	319.26	323.26	322.45
327.43	327.98	323.12	321.22	324.87	324.92	325.9	320.87	326.49	328.41	324.6	319.6	322.11	323.72	330.43	325.76	322.8	320.19	323.89	325.69	322.27	321.67	325.86	323.65	320.1	324.14	324.68	322.12	321.2	326.8	323.51	332.11	322.02	329.54	325.11	316.25	327.61	326.06	325.01	319.51	330.3	323.08	323.71	324.24	323.37	328.18	332.57	329.94	336.95	331.83
306.34	306.54	307.33	307.89	300.02	297.94	306.02	300.1	304.31	307.74	298.85	300.68	301	299.35	304.11	300.92	296.77	293.42	310.4	301.89	300.99	302.04	308.55	304.55	299.39	310.51	305.03	295.4	306.39	298.52	302.25	309.02	303.16	307.46	307.5	299.13	305.83	302.47	305.9	304.75	309.3	297.93	305.64	299.28	305.85	296.93	301.24	305.11	304.99	300.41
307.23	302.69	290.66	307.23	305.41	298.06	306.01	308.9	304.61	297.83	300.66	304.73	301.22	294.92	298.36	306.03	296.94	298.5	300.53	311.51	302.85	301.39	306.36	302.83	302.46	291.91	304.38	300.52	301.15	302.28	304.79	304.85	305.86	306.9	300.15	305.06	304.44	306.65	303.86	304.47	305.44	304.39	299.09	294.9	288.47	309.88	302.96	303.49	298.34	307.58
319.43	316.61	317.78	317.05	313.07	317.64	322.4	325.32	323.73	319.81	325.15	318.17	317.99	307.71	315.56	317.81	321.33	320.38	327.66	320.36	320.5	314.9	320.29	322.4	317.48	322.5	318.44	309	317.42	314.56	311.96	314.81	323.21	319	322.83	316.18	317.54	318.32	316.02	324.2	319.56	324.39	322.98	322.14	322.96	319.29	321.49	320.13	321.45	319.81
297.73	296.48	294.36	288.99	296.61	294.35	296.85	290.81	301.57	296.19	291.04	294.2	294.26	292.17	292.7	289.02	304.38	292.84	296.14	298.43	301.37	290.24	290.15	293.57	291.87	289.7	301.85	292.22	290.66	290.28	289.95	288.9	291.51	283.17	298.44	288.82	291.09	285	292.99	290.85	299.64	286.88	297.13	295.79	297.7	293.6	294.17	293.91	300.35	298.95
307.75	307.92	315.06	308.88	309.39	309.13	314.95	308.94	304.5	316.47	308.9	310.65	317.88	316.23	313.31	313.32	309.01	307.13	312.86	309.26	304.21	304.04	307.68	308.74	310.58	308.83	319.24	309.89	303.55	313.88	305.14	315.9	309.57	308.86	309.07	302.76	308.36	301.05	314.31	313.29	307.44	317.38	309.61	307.32	309.35	306.39	302.39	308.5	317.46	307.46
302.31	297.65	304.9	300.08	306.61	297.72	296.79	304.7	305.08	298.64	288.51	295.96	304.08	307.52	303.12	308.63	308.3	301.49	298.2	299.29	300.29	298.03	303.77	293.49	302.72	306.63	303.88	300.71	304.15	295.5	308.22	305.77	307.21	302.97	299.6	297.16	303.47	302.42	296.1	299.67	295.73	305.96	296.45	296.64	295.71	296.62	303.86	301.92	300.34	309.42
321.38	311.47	311.39	316.67	320.26	317.23	308.92	321.89	310.89	307.03	316.62	313.06	314.12	309.55	305.71	313.71	311.16	314.82	314.65	321.37	310.3	328.65	316.32	320.24	319.58	318.26	315.06	315.2	314.14	314.7	312.1	312.68	317.17	316.52	312.54	325.53	314.81	317.46	311.07	319.62	320.34	310.12	314.97	310.42	304.82	310.34	312.1	314.2	316.55	318.02
316.21	320.74	317.22	311.2	309.15	310.58	316.77	311.18	316.14	313.19	309.77	317.96	304.16	315.4	313.31	316.75	307.94	313.09	303.53	315.32	315.75	305.18	317.3	308.75	314.03	313.87	314.28	314.6	318.4	321.38	314.38	314.16	310.72	311.07	306.64	311.72	318.51	323.95	312.77	314.09	315.31	314.28	309.41	318.24	317.09	311.92	315.15	312.85	315.5	322.47
312.55	317.77	317.74	321.06	314.58	315.2	310.9	312.54	311.53	309.22	318.02	316.78	320.94	314.74	312.95	318.22	318.63	316.63	315.14	325.46	317.58	314.63	317.97	318.21	317.25	315.34	322.24	321.86	316.97	315.39	311.8	316.84	312.35	320.89	318.57	320.99	320.02	311.59	315.9	318.37	317.12	320.32	311.29	311.92	313.69	315.82	314.03	314.19	307.83	312.91
323.08	332.63	324.79	324.47	327.29	323.41	324.14	319.6	323.95	332.54	328.09	319.24	329.95	325.7	316.45	324.74	325.48	323.72	322.99	326	321.83	320.41	329.59	318.88	320.67	324.04	322.77	326.89	327.8	322.86	320.55	322.76	330.37	322.88	321.76	315.1	326.67	322.3	326.74	324.86	329.12	325.89	325.22	328.27	325.92	330.02	326.17	322.4	322.97	331.84
308.78	303.37	304.96	311.17	308.09	310.52	307.64	308.2	304.98	310.42	309.95	305.17	306.33	307.25	307.42	307.2	303.94	310.91	306.87	307.26	305.3	306.13	310.79	305.52	312.14	311.15	317.27	313.45	314.47	312.04	313.81	300.59	316.62	312.1	312.47	307.13	307.9	311.76	312.8	306.06	309.75	301.2	308.25	314.3	312.16	310.23	312.94	307.98	312.73	303.91
329.15	320.49	320.69	329.63	325.49	330.75	329.47	314.89	321.79	329.35	324.32	325.95	319.94	326.54	320.36	325.47	335.77	334.45	328.12	334.62	322.39	325.56	330.43	328.96	329.63	330.44	329.63	321.73	324.52	329.96	325.67	325.87	328.57	322.9	323.4	329.54	324.08	319.53	324.48	318.19	322.44	322.54	332.28	326.86	328.7	320.38	322.89	321.12	328.96	326.57
311.12	306.6	305.84	318.18	307.1	315.36	315.29	313.43	310.95	320.39	319.12	314.18	297.93	313.51	314.4	316.56	311.78	308.63	308.54	308.38	319.86	310.49	308.64	320.41	318.04	314.59	316.63	317.14	314.67	310.18	317.33	310.36	310.81	315.97	311.38	309.68	316.08	317.09	307.9	316.44	317.86	311.84	312.93	311.39	305.5	318.37	320.69	311.13	309.48	316.44
322.05	329.72	326.65	323.81	321.47	335.94	330.04	326.43	328.86	329.64	329.74	325.13	334.8	329.94	323.3	334.22	328.66	334.46	329.32	322.69	326.34	326.32	325.5	327.58	321.78	332.92	332.06	324.58	331.81	328.45	328.07	323.9	325.73	326.79	328.31	322.79	330.82	323.52	331.43	324.12	325.06	324.66	328.74	333.02	327.39	323.72	324.55	325.46	322.46	323.8
312.46	318.32	318.15	319.01	305.29	324.1	313.5	314.3	311.76	312.42	319.66	314.89	309.17	310.04	324.36	318.58	316.56	317.06	321.76	314.75	321.67	313.08	308.69	310.62	315.89	316.4	316.97	309.93	310.21	312.49	318.97	311.12	322.38	317.78	312.57	314.35	315.01	315.68	312.44	315.73	314.49	320.14	320.04	309.65	315.72	318.42	311.76	312.81	323.11	321.13
319.83	315	313.34	319.28	312.62	307.02	314.96	314.76	310.31	313.98	305.5	310.97	314.66	307.71	315.51	315.42	316.46	319.5	309.77	313.72	317.16	317.81	315.17	315.19	324.36	314.18	309.85	311.3	318.41	315.81	314.22	313.8	317.47	312.05	311.2	315.17	316.24	313.03	313.45	310.59	311.73	318.22	307.52	313.11	314.08	313.81	325.89	313.27	307.78	315.55
311.54	305.5	308.5	301.71	305.08	310	303.82	311.28	299.8	301.28	299.98	300.56	297.69	298.92	309	294.22	301.36	301.1	303.35	312.38	313.59	310.77	308.59	301.49	303.22	296.08	305.73	307.32	305.85	304.21	301.27	306.36	296.21	299.61	305.88	310.53	300.69	305.91	306.18	306.22	304.78	304.18	307.42	310.14	303.06	309.46	302.08	303.86	310.4	306.47
310.79	303.3	297.95	305.83	306.46	298.16	303.81	303.66	305.23	305.48	308.4	307.58	306.51	307.14	307.88	304.89	310.51	303.3	297.13	312.99	307.92	306.91	304.63	294.57	299.1	298.18	303.76	309.13	299.03	307.15	300.99	306.52	300.98	299.93	293.58	304.79	313.35	297.81	301.44	296.72	297.33	310.54	300.76	300.38	306.52	309.81	302.74	308.89	302.1	307.84
305.99	291.45	284.58	289.55	301.01	298.02	300.84	292.53	297.67	303.02	302.2	295.37	298.08	290.78	298.24	303.13	295.81	295.06	297.56	297.95	301.55	299.31	298.9	303.91	302.36	295.81	300.31	293.18	295.32	286.37	294.91	297.33	298.12	299.49	297.31	296.73	299.65	301.1	296.63	296	292.78	303.36	292.83	301.73	306.01	297.79	297.07	292.79	291.94	304.48
314.62	310.7	314.83	310.21	320.11	307.87	314.14	315.34	311.82	308.93	315.24	314.2	308.05	316.86	315.38	315.89	310.59	313.66	313.92	321.38	314.73	316.85	309.67	310.55	308.55	311.41	312.04	315.09	310.63	316.19	308.73	313.94	311.81	316.95	311.92	317.03	313.12	315.05	315.96	309.21	306.14	319.97	311.48	318.48	319.56	308.39	311.03	309.81	313.55	313.66
308.51	310.13	317.83	308.48	306.36	307.74	316.56	313.09	309.1	309.86	319.15	309.91	318.72	313.8	310.87	313.02	315.08	309.03	317.2	316.24	314.58	312.86	315.7	320.1	313.3	311.52	318.91	317.11	315.94	314.73	312.08	306.23	301.96	315.56	313.2	313.57	318.74	311.16	311.19	321.54	318.73	322.22	318.53	318.32	315.08	313.41	315.28	315.9	314.76	311.38
331.95	319.46	331.28	325.17	318.7	322.99	330.22	330.15	327.4	319.1	326.8	325.82	326.41	325.6	326.75	334.43	326.28	326.6	324.33	323.88	326.86	321.04	321.54	324.34	323.43	324.79	332.32	325.39	324.81	329.24	322.75	328.25	325.96	325.77	324.84	331.97	325.68	321.13	330.22	324.37	320.71	327.08	332.37	327.72	331.33	325.2	325.82	329.71	323.64	327.22
332.83	319.09	327.25	326.48	325.6	318.43	328.99	329.27	325.32	325.69	331.04	326.97	328.93	320.5	321.94	325.03	329.32	322.77	318.69	329.02	321.32	327.88	327.5	328.62	322.15	324.39	324.24	324.45	332.22	328.23	327.07	327.89	327.36	322.28	325.64	322.94	329.87	315.95	327.51	323.82	323.88	323.75	327.99	325.67	326.86	320.2	320.03	319.16	319.76	326.24
313.5	312.24	315.91	318.63	313.4	305.65	310.8	316.6	310.68	315.52	311.15	308.99	312	317.26	308.74	312.99	310.34	310.16	316.32	310.6	317.08	308.87	314.31	310.28	310.73	310.26	313.65	308.41	317.15	313.27	312.45	319.63	310.75	308.52	310.23	309.8	308.2	306.93	311.87	318.53	308.43	306.44	304.06	314.43	311.93	321.39	315.95	312.52	309.6	311.52
311.4	311.95	315.61	305.93	312.36	299.42	306.97	303.46	313.18	310.52	313.99	308.4	307.84	313.64	310.45	312.67	313.35	304.19	303.22	315.83	310.35	318.7	313.44	312.8	308.37	310.89	311.04	308.49	324.42	305.3	305.35	316.2	308.05	313.31	306.05	302.94	306.26	305.18	312.28	310.79	306.82	308.22	308.26	314.54	314.23	311.17	307.32	309.22	310.73	304.2
302.6	298.04	299.85	294.13	301.87	298.8	307.34	296.27	294.45	297.57	298.96	303.47	301.23	302.73	305.84	302.6	304.16	302.45	301.23	301.1	307.8	300.77	303.33	301.86	299.31	297.43	296.66	306.35	297.7	293.19	299.84	303.82	294.33	293.09	296.56	298.63	296.24	305.85	300.08	294.55	300.85	300.7	301	303.61	298.98	310.01	298.25	301.76	300.65	303.53
312.02	300.54	310.63	314.99	318.45	306.41	312.88	309.38	314.72	314.48	313.92	314.83	304.77	310.63	304.76	318.87	303.8	309.18	309.33	318.77	306.89	307.64	315.39	307.54	303.24	306.21	307.17	309.67	308.99	311.15	309.2	304.99	305.02	305.67	306.13	307.63	308.92	310.79	313.94	316.39	310.2	312.03	308.81	306.91	314.39	311.58	312.48	305.29	301.35	307.7
313.66	311.64	308.64	307.72	310.21	315.57	311.65	306.63	317.18	316.12	308.47	309.69	309.12	305.67	314.34	301.59	310.67	308.19	307.31	305.04	310.62	299.45	304.89	308.55	304.9	311.27	302.1	306.59	305	309.19	305.69	310.24	307.2	317.27	318.44	308.01	321.05	308	313.21	310.2	312.58	311.06	309.37	309.58	303.77	311.6	308.61	308.08	309.98	319.03
306.39	300.96	302.64	307.48	299.16	302.8	306.95	301.63	302.93	302.1	300.33	293.23	300.87	307.3	305.4	304.48	303.06	303.46	299.77	308.46	298.49	310.02	305.01	297.7	306.78	301.38	307.84	296.18	300.15	302.7	299.36	306.63	299.13	311.64	298.64	306.69	310.85	305.99	307.71	297.92	300.32	307.92	307.23	301.83	303.19	305.41	310.3	299.64	307.86	298.15
297.99	296.15	300.29	304.78	299.83	302.88	293.97	307.42	306.37	305.86	295.61	296.13	301.71	301.7	294.18	303.34	303.81	302.91	305.81	295.87	303.44	294.97	298.13	295.85	302	297.61	295.35	304.46	307.36	303.19	298.77	296.9	293.13	298.26	303.75	301.49	301.99	303.51	296.11	299.12	299.72	301.42	298.31	299.62	302.67	299.53	300.34	304.2	301.41	304.99
315.46	308.46	315.03	307.4	306.44	313.79	318.43	311.17	307.06	309.87	318.3	304.61	311.85	317.6	316.62	315.38	309.1	318.72	314.64	314.07	306.13	311.57	314.5	310.74	314.06	315.01	313.01	314.8	319.7	319.49	305.31	315.26	307.72	318.37	313.4	308.05	308.16	318.93	312.11	310.77	314.29	314.93	316.64	305.76	311.14	315.06	315.33	319.43	319.61	314.85
316.6	310.91	324.34	314.02	315.56	310.49	310.6	311.03	312.43	312.42	314.98	311.11	313.3	309.33	316.04	320.33	308.21	315.3	306.94	314.15	309.41	314.07	314.5	314	312.78	311.02	306.26	315.23	310.01	317.47	311.73	317.12	302.89	310.36	315.57	314.09	311.53	312.07	307.8	314.68	308.13	309.13	324.78	312.07	313.86	312.79	318.55	318.4	321.12	310.9
297.27	298.86	296.28	298.16	289.69	300.84	298.32	292.55	291.47	297.55	290.96	302.66	299.69	301.69	292.37	299.57	297.9	291.84	298.94	287.3	302.79	294.76	299.58	296.36	289.97	295.05	298.86	293.19	301.65	289.82	295.92	294.35	295.97	297.48	297.47	293.37	300.29	291.43	301.26	299.1	294.61	296.4	298.9	298.1	293.15	296.82	296.61	298.06	298	297.75
309.63	301.58	302.78	301.65	304.57	302.55	297.27	304.29	307.34	305.89	301.21	304.84	304.73	299.95	301.67	304.99	306.11	302.18	307.14	301.3	307.5	305.73	301.15	304.33	301.97	305.16	307.48	301.46	301.95	304.76	304.5	297.86	306.73	300.97	310.37	301.54	306.26	297.2	296.1	304.24	298.97	299.15	302.02	309.64	297.95	310.45	301.07	309.24	300.15	300.43
308.93	307.57	306.5	302.07	306.47	303.8	303.96	306.74	309.45	304.59	303.53	312.08	307.93	309.82	301.67	307.93	306.2	306.98	303.62	302.48	308.17	305.16	298.59	301.44	304.25	303.86	299.77	304.01	299.68	295.95	303.99	306.5	299.49	303.47	307.99	295.63	306.2	302.42	306.6	298.94	303.6	300.6	306.16	302.78	306.53	302.26	308.62	300.5	304.91	310.51
300.85	310.89	304.22	306.94	305.3	313.23	305.62	304.73	303.21	309.34	304.79	316.82	303.43	304.59	303.63	303.33	304.76	306.26	308.18	301.23	309.18	304.49	304.05	306.1	303.44	299.05	300.75	302.11	307	303.83	301.94	304.71	314.2	311.44	300.63	305.7	307.18	309.95	300.64	299.83	297.85	308.35	303.79	303.84	301.07	301.59	294.59	315.87	309.22	306.52
310.27	300.59	312.25	317.5	311.81	310.68	311.14	316.12	313.81	317.91	314.61	319.22	311.31	305.3	313.14	311.83	314.08	310.1	307.1	314.04	311.29	308.29	313.44	307.02	312.95	316.19	315.9	310.35	315.62	310.1	308.23	305.67	312.65	305.26	308.19	308.48	314.46	311.62	308.57	312.62	310.95	307.77	309.41	314.58	318.25	318.17	310.41	318.1	316.33	316.05
327.16	318.7	317.7	318.76	314.32	319.93	323.1	312.74	318.08	315.86	319.54	316.61	318.22	316.41	315.17	319.51	315.89	312.51	317.41	328.23	316.17	318.38	320.86	317.47	311.58	319.88	316.74	308.53	313.94	317.8	321.19	321.74	314.19	309.21	321.25	317.07	313.82	310.04	313.66	311.41	310.04	315.63	320.63	313.54	316.48	310.41	317.65	312.66	311.04	318.81
306.51	302.99	304.12	299.56	306.49	308.11	300.1	302.07	302.68	306.44	301	303.24	305.47	308.68	303.87	305.81	299.51	308.09	297.89	303.33	303.82	310.23	309.36	309.89	302.74	306.01	311.23	294.36	304.05	301.88	303.12	310.09	303.48	303.08	301.68	303.76	302.91	300.47	303.41	306.63	311.21	311.66	303.79	301.44	304.93	307.4	306.2	305.97	306.09	299.94
324.09	322.34	320.73	319.91	317.29	327.46	322.16	322.18	336.89	328.4	324.92	327.33	327.35	326.45	327.12	327.42	322.19	328.17	319.43	327.09	322.97	322.52	321.28	320.36	324.79	319.36	326.74	317.34	327.01	321.29	328.59	323.66	327.18	316.25	327.83	324.62	330.55	322.91	329.11	320.45	326.58	323.76	324.61	334.19	317.24	330.59	326.49	317.5	324.45	326.84
304.94	303.95	315.07	315.14	306.52	315.01	320.19	306.7	309.55	303.74	312.19	313.05	318.44	311.68	311.05	308.84	311.17	308.67	313.69	307.25	309.58	308.21	313.99	312.33	313.94	311.17	313.34	312.39	305.83	304.39	318.59	308.82	311.63	305.11	318.06	311.94	308.35	314.42	311.85	312.66	318.07	318.4	314.02	311.21	317.99	309.1	319.19	308.94	309.72	309.09
312.71	316.37	315.26	309.29	318.61	316.61	315.61	320.55	317.4	313.22	319.33	314.76	315.83	313.65	320.33	318.52	316.63	309.97	312.14	315.35	317.15	320.85	314.47	309.84	317.24	315.89	312.91	308.8	319.15	314.29	313.17	315.25	309.28	317.75	313.62	318.83	318.23	317.29	312.46	314.88	312.01	312.36	320.57	306.03	308.75	317.74	318.59	313.29	304.79	316.84
298.77	305.43	302.75	301.39	299.73	294.8	303.08	305.44	302.8	297.16	301.8	299.41	292.78	299.43	301.73	305.36	305.17	305.1	296.29	298.2	297.36	300.22	307.3	303.9	305.55	306.18	300.08	307.28	304.36	306.93	302.08	303.64	298.76	306.56	302.94	298.95	305.46	305.61	309.26	303.87	302.1	300.88	301.51	309.76	304.84	301.57	304.41	303.75	300.97	301.5
309.93	314.46	305.37	302.39	308.6	308.19	300.07	313.38	306.13	303.74	308.79	313.35	308.43	310.83	301.3	311.09	310.91	309.46	317.09	307.7	302.55	300.22	311.75	303.45	303.28	304.64	310.73	307.3	305.78	307.41	303.39	303.8	317.17	307.95	309.97	305.72	309.99	313.06	303.8	308.12	310.18	311.77	297.97	311.98	307.35	306.99	301.46	305.04	307.93	309.29
303.5	301.55	301.94	302.4	305.6	304.04	317.19	309.25	300.56	313.27	305.93	305.19	303.23	304.74	297.69	309.07	305.18	299.52	305.88	307.31	302.26	303.39	308.09	298.67	307.44	303.15	303.29	304.6	313.38	310.99	300.74	302.99	309.25	301.98	309.93	306.94	301.92	307.81	301.94	309.48	305.16	305.07	307.01	299.76	303.96	308.34	302.8	299.42	305.28	299.71
[truncated: 150 more columns]
