# Supplementary material for: Genetic dissection of main and epistatic effects of QTL based on augmented triple test cross design
Source: PLoS One. 2017 Dec 14;12(12):e0189054. doi: 10.1371/journal.pone.0189054 (PMC5730204; doi:10.1371/journal.pone.0189054)
Supplement: S9 Supporting Information — (ZIP) [file pone.0189054.s009.zip › z5_350_0.5_10.csv]

312.98	315.97	315.32	315.03	315.08	314.89	314.16	314.35	314.91	312.04	312.96	310.94	310.72	313.46	313.5	315	313.62	314.56	312.5	313.28	317.35	314.19	313.31	312.83	314.43	314.74	317.09	314.14	312.93	316.15	312.24	312.76	313.27	314.45	315.49	313.36	312.81	312.04	314.66	313.71	312.69	314.75	314.76	314.08	314.03	312.78	312.12	313.86	316.52	314.74
310.63	308.56	310.04	309.95	308.98	312.06	310.51	307.57	312.75	313.72	311.61	309.43	310.75	311.78	310.17	308.75	312.34	309.62	312.45	313.42	313.72	308.37	310.64	313.34	309.9	313.52	308.71	310.12	311.39	310.23	311.22	310.58	311.3	314.31	310.58	307.56	309.44	311.88	306.76	309.38	309.32	311.53	311.22	312.16	312.08	311.1	311.42	308.58	310.93	310.57
313.8	311.9	313	312.7	312.13	313.61	314.04	314.91	316.16	309.77	315.48	314.07	313.39	313.82	313.19	315.02	314.13	313.22	314.24	313.84	313.12	312.35	318.08	314.53	313.15	312.66	315.28	313.64	314.8	315.1	314.21	316.22	313.29	314.9	314.45	313.26	312.83	312.52	315.35	311.04	313.16	314.62	312.37	314.48	317.57	313.91	313.16	312.42	314.87	313.33
305.85	303.28	300.14	303.05	306.76	305.16	302.91	304.41	303.34	303.77	306.09	303.98	303.35	303.06	303.53	303.4	304.76	306.08	305.59	303.82	303.79	305.44	304.28	303.74	304.75	305.05	304.56	305.93	308.76	305.05	305.33	304.4	304.18	305.43	306.37	304.6	302.45	305.75	302.24	305.59	303.03	306.19	306.01	303.62	304.09	304.65	306.64	302.66	302.4	304.68
311.23	313.92	314.85	315.29	314.52	315.52	312.52	314.18	315.13	315.4	314.52	313.19	312.84	313.78	312.09	312.87	313.66	314.42	312.75	315.58	315.02	313.97	314.54	313.42	312.87	313.22	314.17	312.89	314.32	313.25	314	315.04	312.73	314.19	314.87	314.71	310.04	310.95	311.12	313.23	314.47	315.32	313.09	313.59	316.11	313.07	316.84	313.65	313.61	315.27
294.5	297.64	295.47	298.91	297.65	297.79	299.19	296.37	297.17	294.34	297.16	297.93	296.8	294.15	299.04	295.9	296.87	296.58	295.53	294.78	298.07	296.74	297.47	296.43	296.58	296.47	296.46	295.19	297.95	297.5	297.12	296.26	297.41	296.82	296.59	299.29	293.68	298.95	298.42	296.78	295.75	296.43	297.39	297.17	298.61	297.07	295.44	297.45	296.56	297.78
297.71	300.67	301.72	300.26	298.55	300.07	297.58	303.07	299.27	298.98	301.65	299.29	299.9	300.06	301.47	302.06	299.46	303.62	300.11	298.17	298.93	296.51	300.18	301.07	300.26	298.23	300.19	300.49	299.08	297.23	301.42	302.99	302.69	300.18	298.43	298.27	302.15	301.3	299.78	299.88	300.76	299.67	302.43	300.22	299.5	300.08	301.95	298.74	302.7	299.61
317.6	316.31	316.92	317.46	317.13	317.25	316.54	318.06	315.62	315.8	312.56	317.53	317.34	315.75	319.26	315.51	316.25	318.09	314.77	319.13	317.37	316.25	321.32	318.22	318.96	318.31	318.18	316.19	318.74	317.85	318.56	317.13	318.52	317.45	315.14	318.02	315.95	318.46	320.73	317.17	320.52	317.01	316.68	316.79	317.52	317.18	314.9	314.88	317.3	319.64
295.78	293.27	294.75	295.63	293.74	296.14	292.28	296.38	296.08	295.7	295.1	293.65	294.89	295.35	293.65	295.77	293.76	294.74	293.9	295.63	295.25	296.28	294.77	294.4	293.74	292.54	294.62	294.99	292.38	295.72	292.92	294.94	293.82	294.88	294.69	293.41	298.03	291.81	293.49	295.68	295.21	291.83	294.49	293.68	292.29	295.1	291.43	295.05	295.47	293.67
309.51	311.77	309.86	310.24	308.54	308.97	307.23	307.24	309.09	309.37	309.97	310.66	309.47	310.65	308.7	310.59	308.94	310.64	308.05	307.77	309.96	309.42	306.25	311.93	310.87	308.71	308.22	311.96	310.35	309.5	311	312.57	309.84	312.3	307.92	310.41	309.64	309.35	311.04	310.99	312.37	311.15	310.08	312.51	307.92	309.36	310.94	311.36	308.59	308.91
299.37	299.4	299.34	300.6	298.93	301.6	297.81	298.9	300.55	301.68	300.82	303.85	300.16	301.38	302.13	302.43	300.9	304.03	300.2	301.07	299.75	302.12	299.9	301.39	299.99	300.31	299.51	300.29	299.9	302.53	301.12	301	305.37	299.8	298.14	301.87	299.72	297.7	300.6	303.13	301.87	303.53	299.94	302.02	302.3	299.25	302.95	302.74	300.82	299.35
317.9	318.57	317.21	318.55	318.56	317.79	318.99	314.03	318.17	317.48	320.28	318.11	319.5	316.63	318.12	316.47	318.86	319.52	320.3	314.71	320.78	318.68	318.58	319.6	317.98	318.27	318.37	319.48	320.08	317.45	316.94	317.68	317.93	319.29	318.01	317.92	318.69	318.54	316.3	318.64	317.79	318.99	318.16	316.07	318.62	317.22	319.25	316.12	315.99	318.19
304.03	304.13	303.79	303.37	302.91	305.25	304.12	305.05	304.04	301.5	303.34	303.13	302.48	304.84	306.31	302.42	304.99	302.91	304.07	302.73	306.43	301.65	302.09	301.73	303.16	304.87	303.49	301.85	303.72	306.14	303.59	302.93	304.01	303.28	303.28	302.72	301.3	303.77	302.55	303.78	301.13	299.87	300.92	302.21	301.41	304.12	304.47	306.96	305.34	306.05
303.43	303.32	302.61	302.76	303.82	304.04	303.03	302.07	302.93	303.83	303.39	301.94	300.41	304.97	302.25	305.28	304.6	302	303.55	306.13	303.62	306.56	303.71	303.71	302.58	301.83	302.35	302.65	302.89	301.9	304.38	305.11	302.7	303.64	303.01	302.02	304.65	301.99	304.44	302.33	304.25	304.28	304.38	302.08	302.9	301.38	304.39	304.42	302.21	304.46
312.26	312.56	314.23	311.48	311.77	313.97	311.02	314.99	312.14	312.73	315.21	310.43	310.5	311.61	312.67	313.53	314.68	313.35	312.46	313.23	313.33	312.64	312.9	312.3	314.15	313.3	315.09	313.66	312.14	312.73	314.16	314.47	312.09	310.61	313.04	311.22	313.31	312.25	312.86	309.71	312.97	314.44	314.34	313.67	313.45	310.92	313.63	311.2	313.97	313.02
316.47	315.34	313.85	312.57	314.16	311.6	313.72	313.67	312.4	313.05	313	311.57	313.88	311.45	314.32	313.81	314.55	312.32	314.2	315.09	312.25	315.86	311.87	314.8	313.9	312.63	314.93	312.09	314.52	314.31	312.93	313.12	313.39	313.73	312.47	315.89	312.31	315.06	315.05	312.14	312.44	310.77	310.73	315.17	314.25	313.63	314.1	313.71	312.32	314.95
318.51	314.28	315.33	314.56	318.14	316.5	316.38	317.24	315.27	317.12	315.49	315.93	316.88	316.64	316.63	317.12	316.47	316.32	314.96	315.24	316.5	317.07	315.83	315.33	316.21	316.44	314.55	314.74	315.92	316.88	317.27	315.26	316.26	318.86	311.83	315.05	315.16	317.45	316.1	315.28	315.9	317.06	315.28	314.36	317.26	315.47	313.7	319.48	316.2	318.36
299.4	298.89	299.6	301.78	302.29	299.77	302.83	300.27	299.13	302.75	306.28	301.08	301.26	302.83	300.46	302.77	302.12	299.84	302.53	301.12	300.94	301.4	299.97	301.35	302.22	301.64	299.93	300.7	299.7	301.54	302.33	300.25	302.03	302.42	300.72	301.59	300.03	301.21	301.22	299.84	302.71	301.35	300.32	301.98	300.19	301.28	301.03	301.33	299.52	302.32
293.97	293.93	292.82	293.84	296.72	293.53	293.71	294.08	294.65	296.6	294.1	295.15	292.21	296.36	292.46	294.64	294.75	293.54	292.99	296.37	294.3	295.37	295.87	293.27	293.97	294.53	293.4	293.94	294.13	291.79	294.96	293.21	293.81	292.54	295.37	292.66	293.98	294.34	293.79	292.7	293.29	294.26	292.63	292.89	295.94	293.79	294.99	294.39	295.13	296.47
298.24	298.66	299.32	298.6	301.42	300.97	299.12	300.49	301.82	300.01	299.18	301.53	301.46	301.56	300.51	299.91	300.36	299.81	299.76	297.91	299.97	300.22	299.87	300.92	300.6	299.01	301.01	299.3	300.35	297.68	299.98	301.34	302.23	299.74	299.84	300.09	300.38	301.25	299.75	299.18	298.3	299.99	299.13	300.39	298.66	297.97	298.23	297.29	299.63	302.94
306.68	310.49	307.34	309.43	309.65	310.05	307.35	309.38	310.27	309.01	309.16	309.69	307.45	309.42	308.31	309.7	307.62	307.71	309.64	307.86	310.68	311.64	311.65	310.41	305.25	308.37	309.48	311.28	309.14	308.6	308.89	308.55	308.27	309.7	309.9	308.5	309.93	307.14	307.03	308.82	310.72	310.58	307.46	306.78	308.18	309.21	309.24	309.77	309.48	308.72
305.82	305.8	305.65	304.64	306.9	307.99	304.17	305.13	305.79	307.87	304.28	305.25	305.33	303.85	305.64	304.8	307.22	303.92	306	303.57	304.91	303.54	302.98	302.36	304.91	304.21	303.33	303.19	304.68	306.33	304.14	306.47	303.97	307.78	306.37	301.67	305.81	306.35	302.69	306.45	303.83	305.64	305.83	304.44	304.41	306.19	304.94	304.42	304.58	306.8
319.22	321.22	320.6	319.94	321.99	322.81	320.23	319.29	316.29	320.19	318.66	320.95	315.65	317.63	317.91	320.31	320.28	317.55	319.15	317.61	316.7	318.63	319.76	318.82	316.49	319.06	319.01	320.17	319.77	320.4	319.01	317.98	317.98	319.08	319.27	317.07	319.08	321.44	317.71	321.24	318.8	318.15	315.61	318.32	315.61	318.89	316.07	319.62	318.81	319.65
305.95	305.16	304.55	303.92	305.53	308.79	305.76	305.6	304.7	303.59	304.69	304.92	305.23	307.19	304.08	306.57	304.47	306.93	302.72	304.99	302.76	304.11	304.41	305.6	306.94	306.35	306.81	304.64	304.5	303.75	304.37	305.05	304.07	304.92	308.72	303.95	305.41	305.04	306.3	306.78	305.49	304.79	306.63	308.04	306.57	306.6	303.8	307.78	304.35	305.57
302.34	302.48	304.34	301.07	303.89	301.89	304.26	302.89	303.99	302.52	303.57	302.02	304.1	301.7	302.65	303.98	303.06	304.39	305.08	302.65	301.14	304.27	300.95	301.98	307.87	304.93	300.57	304.13	303.67	301.65	304.06	303.31	304.32	302.8	301.66	303.2	303.85	303.61	303.85	302.02	303.81	303.34	302.81	307.62	305.96	302.99	303.15	303.84	305.16	304.24
301.59	303.59	306.03	306.17	306.38	301.41	305.18	303.92	302.8	305	303.36	303.41	304.92	303.96	301.38	302.22	304.58	305.72	305.51	304.25	305.07	303.05	306.77	302.09	303.72	305.67	302.42	305.27	305.82	306.6	301.78	305.12	306.39	304.8	305.31	305.29	302.67	303.92	303.79	303.73	302.13	303.48	302.6	305.36	306.02	304.42	303.02	304.39	305.46	305.57
316.74	317.61	320.75	315.99	320.2	317.47	320.56	318.78	319.11	319.99	314.53	315.73	318.62	317.05	318.88	314.94	316.3	317.07	319.21	318.36	320.05	316.8	318.44	320.42	316.11	319.11	316.89	314.6	317.8	317.55	318.4	317.39	318.81	318.59	319	318.65	319	317.1	316.77	319.23	316.67	317.77	320.54	314.65	317.32	318.98	319.27	316.98	317.94	320.22
310.84	311.75	314.35	312.86	315.53	313.7	312.3	313.7	313.68	310.31	312.24	313.45	310.93	314.67	312.38	313.97	314.88	313.51	316.05	315.36	311.46	311.69	313.31	312.33	314.38	311.15	312.03	313.08	314.29	312.77	311.28	311.78	312.3	315.44	313.75	313.8	311.04	315.31	311.35	312.44	311.68	312.6	309.83	311.36	311.96	313.89	311.74	314.36	312.91	312.11
311.3	309.51	310.62	309.2	310.86	309.85	308.95	312.63	311.61	311.63	311.17	309.2	308.8	310.38	312.34	311.13	310.97	310.27	310.82	310.5	308.64	309.28	310.16	308.92	307.51	310.11	311.35	312.94	307.97	308.9	312.86	310.32	309.78	308.03	310.88	311.59	310.15	311.67	311.12	313.86	311.04	313.17	310.52	312.11	310.15	311.73	310.9	311.04	309.26	309.77
304.55	304.1	303.98	303.19	304.01	304.62	304.12	306.35	307.17	304.4	303.42	303.84	304.13	307.09	304.63	304.23	303.21	301.69	304.24	307.56	304.64	303.54	302.63	304.13	305.44	308.24	306.47	303.72	305.41	303.58	304.75	305.35	303	304.18	301.83	301.89	307.04	304.01	303.68	303.05	304.96	307.42	304.62	304.55	307.42	305.03	307.5	303.24	303.58	306.33
310.58	312.7	309.82	313.96	311.55	313.91	313.38	311.54	314.16	311.79	309.31	313.3	310.68	312.25	312.88	312.28	311.91	312.46	310.75	311.52	310.56	311.35	310.86	312.75	313.85	311.96	312.25	311.97	314.33	311.05	310.87	312.57	309.6	313.04	310.48	314.06	311.66	312.29	312.8	310.06	313.46	311.59	311.48	312.12	312.14	310.1	311.61	311.2	313.89	311.76
330.11	329.01	328.55	328.63	327.93	327.15	325.97	328.61	327.67	327.83	328.94	329.21	328.65	326.55	327.75	328.24	330.36	326.28	326.94	328.61	326.43	327.68	328.44	328.04	330.6	331.21	330.12	328.46	329.12	327.46	330.81	331.01	326.62	328.04	327.33	328.85	327.88	326.68	329.53	327.51	325.67	328.21	330.84	327.08	326.67	329.23	327.48	328.01	329.25	327.17
301.35	302.48	304.63	301.75	305.56	303.65	301.3	304.49	305.8	305.38	302.48	302.83	304.37	302.05	303.65	303.57	302.45	302.8	303.63	303.62	302.35	301.76	304.4	304.16	302.67	303.77	301.11	303.38	302.03	302.51	301.79	305.56	304.48	305.73	303.4	301.38	303.75	301.89	302.07	303.38	304.87	303.64	302.05	305.32	302.62	301.31	305.9	304.53	302.53	303.6
307.69	302.35	302.39	302.55	302.07	304.26	302.99	303.81	302.65	301.82	300.28	303.27	301.71	301.97	303.29	303.75	301.02	301.49	303.1	303.27	302.89	301.64	300.86	303.47	302.88	302.48	302.28	303.24	301.56	300.61	301.74	304.17	302.59	303.14	303.14	305.56	303.12	304.62	302.81	300.39	304.48	302.28	300.12	305.22	301.96	304.28	305.17	303.25	302.97	300.85
313.93	314.26	312.28	313.01	310.6	312.01	312.63	312.79	314.54	312.64	313.95	310.79	313.83	310.74	312.61	313.59	311.28	314.39	313.6	315.34	310.85	310.3	313.02	313.47	313.3	315.2	314.55	311.02	316.53	311.78	312.93	313.32	311.13	313.3	313.4	312.14	312.87	312.97	314.31	311.26	313.28	310.25	312.64	311.35	311.35	314.63	313.06	312.87	310.74	312.15
318.36	317.27	319.4	322.34	317.29	318.25	318.94	319.72	318.05	319.51	319.77	318.33	317.71	317.89	317.4	315.58	321.96	320.38	317.23	319.9	318.27	316.01	317.47	316.93	321.59	318.09	319.88	316.77	319.45	319.55	317.98	318.84	320.35	316.69	319.22	322.55	317.43	318.46	319.68	319.92	317.48	321.98	317.39	319.26	320.32	317.26	317.56	319.6	319.28	321.04
296.58	291.34	293.55	295.84	292.02	294.68	294.79	294.78	295.82	294.34	296.25	296	296.27	295.58	294.3	296.29	295.91	295.51	298.23	296.76	294.23	295.57	297.6	297.44	298.53	294.41	296.01	294.01	296.68	292.64	294.58	292.68	296.42	293.71	294.16	295.49	294.46	297.2	296.36	295.06	295.42	296.17	294.79	294.82	294.32	295.64	294.32	295.87	295.87	294.28
306.16	304.04	306.73	303.64	303.18	302.38	302.53	303.57	303.21	303.52	302.59	302.06	305.47	302.86	306.45	301.33	305.54	307.43	307.2	302.96	303.81	306.7	304.42	303.11	304.73	302.37	302.31	303.73	305.66	301.81	303.27	303.76	303.97	302.36	305.38	304.46	302.22	307.72	304.56	305.54	303.26	304.75	303.54	305.01	304.81	304.68	306.18	304.14	307.03	304.84
305.47	305.91	307.65	305.28	306.37	304.14	304.84	308.77	307.05	306.98	304.04	306.57	303.58	305.05	307.41	306.87	306.23	308.2	306.87	304.74	308.23	306.19	304.92	305.73	306.19	305.25	306.45	306.06	305.58	304.19	300.96	305.51	307.24	309.03	306.14	305.94	308.72	303.02	307.62	306.52	305.18	303.91	308.39	306.09	305.2	304.88	308.8	309.26	305.48	308.6
328.69	326.28	326.23	328.2	327.72	328.26	325.84	325.61	325.51	325.4	329.35	325.53	328.23	325.52	328.44	327.19	329.1	326.19	326.25	326.71	328.18	326.81	326.91	323.96	328.92	326.9	325.18	326.71	326.86	327.63	328.85	329.66	328.57	328.17	325.1	329.46	325.75	329.13	325.79	325.38	326.73	325.25	327.07	326.52	325.27	328.82	326.35	330.01	325.41	325.51
297.9	294.82	297.47	295.75	296.69	298.74	298.16	299.04	296.24	296.88	296.19	297.83	297.3	296.25	299.6	296.26	295.91	296.24	295.3	297.54	297.95	297.89	297.44	299.36	294.38	296.62	294.41	295.65	296.73	298.44	294.19	295.35	297.74	295.87	297.73	297.43	299.78	296.29	298.61	300.41	297.59	296.79	298.09	295.97	297.82	297.68	296.52	297.62	297.73	296.91
313.03	311.72	310.67	312.58	313.35	310.4	314.25	313.04	314.43	311.23	313.6	313.9	313.43	311.8	310.85	312.29	311.07	311.45	312	310.28	312.76	310.35	312.07	312.59	310.39	309.76	309.99	314.56	308.55	310.53	312.22	311.33	311.73	310.21	312.74	311.66	313.03	311.89	314.05	310.61	312.94	311.21	311	311.23	312.35	312.92	312.75	311.26	313.62	312.53
293.31	295.68	295.15	298.43	293.87	296.91	294.44	296.44	295.2	294.4	294.38	294.46	296.17	293.42	295.93	295.48	295.06	295.31	293.09	292.55	294.47	295.01	295.04	294.46	294.78	295.45	294.87	292.87	295.6	291.97	294.44	293.95	291.49	295.81	295.63	292.16	293.89	295.49	294.45	295.09	294.64	295.86	292.12	296.89	297.1	295.67	293.87	291.6	292.7	296.71
306.16	306.84	302.79	303.83	302.11	305.53	305.29	306.13	304.14	303.04	305.29	302.61	306.98	304.99	305.06	303.58	304.22	307.2	306.03	305.63	302.06	305.21	306.81	305.21	305.68	302.6	304.52	307.97	304.27	302.55	302.98	304.92	306.19	305.86	307.09	305.7	305.95	306.5	304.89	304.55	302.02	306.02	300.81	302.99	305.36	305.73	304.93	304.66	304.63	306.53
301.01	299.08	301.42	301.88	300.13	301.58	301.34	302.42	301.66	300.22	302.04	300	298.12	300.78	301.95	301.14	300.08	300.12	300.39	303.75	298.86	302	302.68	302.19	298.71	299.87	300.41	300.09	300.01	299.46	299.06	299.91	302.68	301.67	298.41	300.14	300.91	301.89	301.27	298.45	299.05	300.96	300.64	299.54	301.68	300.35	301.56	302.67	298.23	300.38
311.91	311.74	312.46	312.3	313.6	314.09	312.12	313.04	313.81	313.05	313.65	310.87	310.85	313.84	312.35	312.74	311.51	315.85	315.88	311.67	309.17	313.31	312.66	313.76	314.46	312.68	311.15	312.37	314.73	312.02	310.6	312.23	310.7	312.32	311.15	311.1	311.78	311.43	312.86	312.34	311.84	310.49	312.59	312.43	309.55	312.54	312.4	314.69	311.76	312.18
310.78	307.81	308.25	310.86	308.62	311.94	310.24	309.46	307.94	310	310.38	311.95	310.6	314.01	310.35	308.42	307.03	309.15	306.51	311.21	309.95	308.19	310.05	310.85	311.08	312.46	309.75	311.26	309.78	308.26	310.37	310.15	309	307.82	309.55	310.73	308.65	310.87	309.66	307.22	308.4	309.5	309.98	308.67	310.15	309.48	309.69	309.17	310.73	307.79
320.01	319.15	320.58	318.7	317.54	320.76	319.45	317.56	319.2	317.92	318.11	320.32	317.88	320.67	319.68	320.23	319.38	317.61	321.53	318.24	318.76	321.51	317.56	320.18	318.6	321.28	318.55	319.84	321.59	317.46	319.61	318	321.08	321.47	316.53	319.72	320.2	319.38	318.44	319.3	317.52	318.45	320	318.04	319.91	319.34	322.31	319.56	318.64	320.25
309.23	306.36	308.04	309.39	307.19	309.13	308.72	307.12	306.79	307.96	309.39	309.58	310.82	307.13	310.38	309.8	307.82	310.36	309.2	311.27	306.3	310.28	310.25	309.03	308.55	308.72	311.17	308.36	308.48	309.12	307.11	308.14	310.56	308.07	310.44	307.62	308.72	307.48	310.45	310.17	311.4	310.31	310.3	306.72	310.32	310.38	312.57	310.38	308.79	307.36
300.8	301.45	306.56	300.99	303.89	304.83	304.16	299.29	303.87	301.89	303.76	303.16	303.38	304	302.28	301.14	305.33	305.13	303.29	303.47	303.87	303.48	303.67	298.61	302.44	301.69	305.22	305.22	301.62	303.71	303.1	303.56	301.23	301.21	304.32	303.86	303.07	301.06	302.71	304.12	304.22	300.46	303.17	304.36	303.39	303	302.8	301.32	304.22	304.3
310.71	312.68	309.85	309.33	310.19	309.98	311.07	309.98	310.96	307.7	310.52	310.58	308.8	311.52	308.99	309.1	308.98	312.21	308.5	310.6	310.11	308.43	310.54	307.42	309.23	308.38	309.94	309.87	310.26	308.8	309.96	308.62	308.21	311.59	309.92	308.04	311.38	309.76	307.87	311.2	310.67	308.02	306.94	308.55	309.55	310.82	309.18	309.91	310.36	310.44
314.06	312.9	313.91	314.73	314.89	312.71	315.91	312.31	313.2	316.67	313.98	316.84	315.64	318.78	314.11	314.37	318.49	312.98	315.39	314.99	313.85	315.67	315.52	315.41	313.84	315.16	314.04	315.02	315.78	315.76	314.48	312.28	316.59	315.97	313.38	314.42	315.88	313.19	316.27	312.85	316.44	313.2	313.58	313.27	316.05	315.51	314.27	316.42	312.62	314.4
306.4	308.59	307.23	308.18	307.34	306.32	306.93	304.96	305.38	305.32	307.25	306.81	305.8	307.47	308.4	307.63	304.35	305.02	303.92	308.16	307.19	306.56	307.21	308.45	308.13	308.42	308.27	305.88	307.92	308.41	305.78	307.34	307.59	303.15	307.51	309.43	306.39	307.17	306.26	305.73	306.97	308.61	305.36	305.86	308.22	307.97	306.87	304.16	303.93	307.26
310.52	311.54	312.73	314.16	312.83	313.55	312.82	313.16	312.1	313.92	311.81	313.13	312.03	312.89	311.04	311.55	312.74	309.91	313.67	312.91	310.41	311.36	310.94	312.62	311.21	312.87	312.9	311.12	313.89	314.97	312.29	315.41	309.97	313.28	312.16	314.32	315.13	311.58	312.58	314.01	313.54	312.34	309.23	312.09	311.35	312.06	313.61	314.31	313.71	312.52
304.28	304.85	304.46	306.28	303.92	307	304.63	303.67	302.77	304.1	304.41	304.59	305.44	306.65	305.4	306.09	306.52	303.71	307.49	304.45	306.56	305.46	303.71	303.44	305.09	307.37	304.99	305.51	304.58	305.78	307.24	306.18	305.7	304.96	307.08	306.44	304.97	303.03	304.55	307.09	306.53	304.59	305.81	306.98	305.68	306.36	303.99	303.63	301.93	303.21
303.72	302.22	306.17	304.17	303.85	303.99	304.87	304.56	305.14	302.96	304.77	303.84	305.76	302.33	304.57	305.22	306.37	303.68	303.86	302.75	302.95	305.02	304.25	303.29	303.45	302.63	302.68	303.57	303.7	305.54	302.9	301.6	303.41	302.39	302.23	304.04	302.49	303.45	303.13	304.34	303.39	306.07	304.74	305.32	303.19	302.4	303.22	304.07	302.27	304.06
315.05	311.48	314.79	311.22	314.67	315.01	317.6	314.89	315.42	313.01	312.15	313.83	314.66	314.22	314.03	314.37	313.9	312.51	312.31	313.86	315.99	314.54	315.56	313.6	314.17	314.06	315.7	315.54	312.25	312.66	315.15	312.83	312.92	313.18	312.23	313.95	313.04	312.19	314.76	313.27	312.68	313.67	312.79	314.37	314.28	311.63	314.12	315.2	308.86	311.35
306.23	302.48	307.9	307.11	306.74	307.66	305.99	306.68	308.75	305.9	309.22	304.37	305.55	306.64	306.96	305.73	304.44	307.27	307.66	305.02	306.35	305.95	306.37	305.34	306.6	308.92	306.52	304.86	307	307.5	307.47	307.74	305.16	305.22	304.43	305.79	306.43	305.64	305.59	307.38	307.02	305.56	306.93	307.27	308.32	304.49	307.12	305.6	306.71	308.12
316.02	317.69	318.91	318.3	318.28	318.11	319.75	321.72	316.93	316.52	317.51	317.63	320.05	317.98	317.14	320.2	319.78	317.82	318.6	319.89	319.02	314.39	317.75	317.12	318.65	319.61	319.59	316.82	318.18	320.57	316.69	319.6	318.22	317.18	319.75	319.28	319.59	316.97	317.47	318.51	315.65	320.68	318.39	320.8	319.72	316.52	319.89	317.75	319.33	314.79
326.94	327.59	329.88	327.29	327.66	325.24	329.7	329.68	327.97	328.21	326.46	329.48	324.78	325.79	327.75	326.51	330.09	325.27	328.28	329.26	325.74	329.22	326.52	328.48	330.67	327.4	328.16	328.81	327.52	330.47	329.28	326.42	328.27	329.48	325.74	327	328.33	325.99	325.75	328.37	325.53	327.83	327.98	324.13	327.6	328.19	326.77	325.94	327.81	329.85
316.5	314.16	315.03	313.5	315.7	314.14	316.68	313.48	312.53	313.56	313.71	316.29	318.28	314.47	318.25	315.31	313.99	317.06	315.19	314.87	314.52	315.04	315.3	316.83	313.56	315.7	315.69	313.55	312.9	315.17	315.58	316.19	315.23	315.39	313.86	317.89	314.1	316.19	317	313.96	313.59	314.14	315.13	314.63	315.34	313.25	313.55	313.16	315.86	313.69
295.12	293.13	292.85	295.39	293.55	295.22	294.43	294.39	292.85	293.63	293.42	295.29	292.43	292.51	293.34	294.8	294.77	294.26	295.57	296.49	294.22	293.69	294.4	291.36	293.74	294.9	294.56	295.44	295.39	296.87	292.3	293.21	292.79	291.84	293.78	292.4	293.45	293.42	295.75	295.57	294.2	294.59	292.41	291.55	295.38	293.3	294.16	295.58	294.22	293.96
304.15	303.28	302.21	306.91	305.8	304.34	305.91	305.74	304.96	305.02	304.9	306.39	307.62	305.57	303.36	305.08	303.96	303.29	305.81	303.5	306.63	302.63	301.94	304.5	305.14	303.6	307.02	303.67	302.35	306.34	306.87	304.41	303.47	304.21	307.75	305.98	303.35	306.92	306.63	305.93	304.55	304.18	304.65	304.49	305.33	305.47	305.05	306.85	303.47	305.75
304.94	305.05	303.44	305.99	306.15	305.2	303.64	306.36	305.65	306.17	308.44	305.44	305.99	303.37	306.29	303.23	302.94	307.06	304.58	304.12	303.52	306.04	303.1	302.67	304.53	306.53	303.4	303.02	304.26	303.9	304.86	305.51	307.61	305.82	304.19	307.23	306.46	304.19	303.35	305	303.82	305.81	305.14	307.03	305.67	304.46	303.97	306.41	306.11	304.59
328.18	328.14	326.76	329.81	329.34	330.35	326.05	328.07	329.35	329.64	327.55	327.53	328.44	329.33	325.03	323.2	326.06	328.61	329.97	330.75	327.22	329.07	329.51	327.8	327.66	327.67	327.62	326.36	326.94	327.64	326.64	326.95	325.62	326.62	328.14	330.09	326.39	326.1	329.7	329.62	325.12	328.47	328.35	326	328.22	329.33	327.02	328.98	328.99	327.92
301.52	301.31	302.86	300.24	304.23	304.49	301.72	305.43	301.09	303.07	302.66	303.12	302.13	305.36	304.47	301.24	303.92	301.2	303.21	304.38	301.69	302.32	304.92	303.84	298.44	299.74	303.99	303.59	303.4	300.58	304.46	302.32	303.72	300.74	300.67	303.26	301.5	304.16	303.69	301.86	302.16	301.47	302.54	302.02	302.4	302.26	301.11	302.5	301.16	302.38
299.34	296.8	295.93	294.96	298.39	295.64	296.65	296.03	296.68	294.12	295.64	294.53	298.57	296.1	296.77	296.99	294.31	296.48	297.5	297.84	294.24	295.79	297.53	294.88	298.74	295.51	294.96	299.37	297.87	296.99	297.87	295.33	297.04	298.28	299.13	293.94	296.8	297.88	297.35	298.59	296.47	297.68	293.74	296.53	292.6	297.09	296.81	294.48	295.34	296.57
309.63	309.65	310.99	307.98	308	310.62	309.29	309.26	308.07	308.31	311.24	310.51	308.52	307.31	309.71	307.04	307.71	308.95	311.13	311.11	309.1	308.61	307.83	308.57	307.21	310.33	308.67	310.49	307.13	308.74	308.58	308.86	311.15	309.57	305.92	309.33	308.83	309.6	309.37	306.52	310.57	307.29	309.04	307.86	309.52	310.25	307.61	308.8	309.36	307.85
327.3	331.13	327.54	327.67	327.26	327.59	327.38	327.61	326.02	328.23	327.26	328	327.82	327.09	327.72	325.51	327.75	329.15	327.46	325.46	326.47	326.8	324.45	329.16	326.89	326.43	328.25	326.94	326.78	329.15	330.85	327.11	325.64	326.64	325.45	329.99	328.07	329.83	326.42	326.81	329.97	325.17	326.53	326.95	327.14	324.28	326.95	326.69	325.63	327.64
305.71	307.47	305.19	308.84	304.51	305.96	306.1	307.18	305.4	306.24	306.22	305.09	305.38	305.46	306.52	306.69	306.01	306.51	305.45	305.04	306.91	307.6	305.55	305.11	305.56	306.65	305.2	305.42	306.06	307.04	306.19	308.5	304.29	306.89	307.69	306.69	306.04	307.06	305.44	308.38	308.25	306.78	307.53	306.1	305.58	306.8	306.77	305.91	307.59	308.38
305.37	304.23	304.6	304.78	302.47	305.26	305.64	304.99	307.89	305.17	305.9	302.03	303.53	304.31	306.13	302.11	305.99	304.08	304.47	306.1	306.32	305.75	304.55	301.94	303.08	304.59	305.78	303.22	304.99	307.42	304.77	305.6	305.37	308.08	302.26	303.09	304.74	304.18	304.65	304.06	305.76	304.11	305.57	307.11	304.67	304.95	305.67	301.76	304.43	303.88
317.78	317.44	317.22	315.62	316.15	316.29	316.94	318.86	315.85	318.48	315.55	316.87	314.73	315.04	318.52	317.25	316.1	317.81	314.22	317.71	316.45	317.82	315.61	316.29	315.59	317.81	315	317.13	317.1	315.36	318.93	318.96	317.45	315.72	314.66	314.4	314.89	314.56	316.81	317.17	318.14	314.34	315.64	315.82	319.18	314.69	315.53	318.62	317.32	315.48
328.7	327.39	328.83	327.14	327.03	329.49	328.05	328.63	328.49	328.44	326.83	327.21	326.29	325.19	326.21	324.91	331.17	327.99	327.92	326.92	328.27	328.28	329.27	327.68	327.61	328.88	331.22	330.11	328.52	326.61	327.85	326.95	326.79	328.15	329.31	328.3	329.38	329.33	329.07	328.11	329.36	325.54	327.37	328.49	329.89	327.96	327.8	328.67	323.75	327.16
304.16	307.69	304.76	301.96	305.46	301.38	305.44	304.71	301.13	302.99	305.62	302	303.19	301.87	304.68	301.64	303.01	303.12	305.36	305.38	303.37	302.02	304.86	303.97	305.19	301.77	305.98	305.09	304.58	305.2	305.76	305.99	301.74	302.31	303.51	303.61	303.21	302.3	302.83	303.54	303.25	303.52	305.42	304.32	301.16	303.45	303.46	305.25	303.34	303.94
326.01	332.2	327.42	328.98	328.36	328.68	326.49	327.48	329.35	329.76	326.59	328.77	324.01	327.14	326.21	326.61	327.85	327.73	327.3	329.16	325.78	328.23	327.15	326.83	327.41	327.68	327.24	328.29	328.8	326.97	326.34	330	328.81	326.71	326.12	327.79	327.33	325.94	326.82	328.95	330.94	329.45	328.51	325.25	327.08	326.15	329.54	324.4	327.6	327.03
295.57	299.46	297.32	296.24	295.65	297.35	297.22	297.9	297.56	296.17	298.21	297.31	295.44	294.91	298.74	295.68	297.11	296.14	297.01	296.81	297.14	295.57	296.61	297.82	296.6	296.25	296.76	297.68	293.61	294.9	295.27	301.45	297.05	293.87	295.59	296.09	296.07	298.81	293.22	297.78	297.92	296.51	296.46	298.23	295.44	298.95	296.75	298.49	297.86	297.33
312.68	312.99	313.89	316.57	314.93	312.59	314.54	312.9	315.15	314.42	312.06	313	312.64	314.6	313.42	315.19	313	312.05	312.99	313.7	313.74	314.67	316.83	314.85	312.97	317.04	315.05	314.49	314.77	313.68	313.79	313.85	312.51	313.74	315.05	314.48	312.37	312.19	314.1	312.51	314.44	311.38	315.13	313.71	313.81	313.71	312.61	313.47	311.71	313.3
307.82	309.92	305.89	310.34	309.74	308.75	310.57	309.4	307.77	309.25	306.91	310.05	309.78	311.66	308.46	308.61	307.96	309.41	307.3	307.6	311.64	310.54	310.02	308.24	310.21	308.9	310.86	308.19	312.01	309.79	307.62	308.83	309.88	307.03	309.29	307.98	307.41	308.32	307.69	309.93	308.69	309.69	309.55	309.24	307.39	307.03	308.24	309.12	309.27	307.58
320.03	320.26	319.58	318.67	317.41	318.63	318.59	319.7	318.91	319.05	319.41	317.43	317.13	320	319.19	320.35	318.9	318.64	320.18	318.89	317.59	321.1	319.63	317.96	317.95	320.24	317.79	317.73	319.33	318.17	320.95	320.62	318.49	321.02	320.17	320.47	320.11	319.23	319.85	320.79	320.23	319.47	318.15	320.27	318.15	316.85	319.26	317.87	317.6	321.05
306.35	308.19	307.95	304.1	305.61	306.38	305.66	305.3	304.92	308.46	308.15	306.97	305.7	307.04	306.56	307.2	306.29	306.61	306.21	306.16	304.18	304.27	306.49	304.89	308.46	305.59	307.02	306.86	306.6	304.91	303.47	306.24	304.94	306.38	305.18	304.98	306.41	304.79	305.77	308.04	306.46	306.52	305.43	308.61	306.54	305.31	307.48	305.94	306.65	304.84
304.75	306.9	303.03	301.47	303.14	301.9	301.2	305.47	302.07	301.94	305.09	302.96	301.84	299.33	303.68	301.94	301.42	301.71	304.82	302.31	304.67	301.69	300.9	302.77	302.58	304.37	304.88	304.57	301.81	302.1	301.99	301.2	302.53	305.19	302.28	302.31	302.49	304.4	302.68	304.72	303.29	303.62	304.03	299.52	302.13	303.14	302.62	307.48	302.43	304.6
317.76	317.96	316.46	316.67	318.16	318.03	319.45	315.75	318.21	319.24	315.63	314.94	316.96	315.97	317.4	317.7	317.91	317.38	318.22	321.13	318.01	317.41	314.1	317.33	319.14	318.45	316.99	313.73	315.86	319.5	318.28	317.38	315.99	318.08	316.18	318.16	315.08	316.3	315.73	318.32	317.14	318.28	317.24	317.83	318.39	316.77	315.26	319.35	319.97	316.79
300.24	304	300.75	301.06	301.83	302.66	302.48	303.37	304.55	302.5	302.01	301.52	305.86	299.77	299.95	304.04	302.58	303.69	302.27	301.96	300.96	302.02	303.54	302.63	305.11	302.2	303.06	300.78	301.67	303.57	302.91	302.92	303.51	304.91	304.24	304.05	303.03	301.24	302.06	303.65	304.87	301.71	302.88	303.73	301.63	304.74	302.96	302.66	302.29	301.03
302	301.66	302.11	302.42	304.91	305.08	304.45	301.61	304.69	302.74	303.47	302.35	302.92	299.48	303.69	303.08	305.34	302.52	302.57	302.16	300.51	300.11	302.65	302.78	300.71	301.89	301.55	301.92	301.84	302.62	299.87	301.01	302.73	303.11	302.19	303.03	304.52	305.1	300.57	304.68	302.5	303.07	306.06	303.01	304.82	301.93	302.27	301.21	303.48	302.83
295.29	294.62	296.86	298.27	296.86	296.59	297.26	297.58	298.95	296.35	297.06	297	297.58	296.72	298.04	295.93	296.87	297.4	297.13	296.58	297.18	295.84	298.07	297.96	297.4	296.32	298.43	295.08	295.86	298.22	297.11	297.19	298.6	296.6	297.27	296.32	298.06	295.6	294.59	297.24	296.42	297.02	296.69	299.33	296.56	294.55	296.62	293.76	296.28	298.17
304.94	304.76	306.54	306.15	308.07	306.31	305.13	305.83	307.82	308.7	305.42	306.34	306.52	307.02	306.89	306.8	306.84	303.48	307.61	308.16	308.61	307.8	306.85	305.77	308.91	307.55	308.63	306.94	307.35	306.73	308.9	304.94	308.43	305.51	306.69	307.51	305.11	307.9	307.62	304.18	308.12	305.19	307.46	308.21	308.3	304.36	305.34	305.78	305.47	308.02
304.34	307.47	305.77	306.2	307.63	307.56	305.45	305.68	306.23	307.56	306.59	307.03	307.39	306.5	307.81	303.93	308.35	304.95	306.66	306.33	306.48	307.6	305.19	307.64	307.03	306.86	306.06	305.01	304.68	304.55	306.95	306.74	305.36	307.93	307.13	305.17	305.56	303.48	307.72	305.69	303.93	305.54	304.57	306.1	305.59	306.77	308.21	307.41	307.69	306.96
315.28	314.29	316.16	316.85	310.47	313.02	315.96	313.85	317.15	310.57	315.43	318.24	313.52	314.5	315.3	312.61	314.05	315.56	314.22	314.54	314.75	316.72	315.66	315.13	316.07	315.91	314.88	313.25	314.24	315.39	316.13	313.28	312.65	316.43	316.28	312.9	312.52	314.5	315.3	316.13	314.41	315.99	315.51	316.31	314.93	314.96	316.12	313.82	317.58	314.14
319.99	317.26	317.95	316.84	316.95	317.08	318.46	318.53	317.97	318.32	318.67	318.38	318.8	318.24	319.61	321.92	317.92	319.39	318.89	321.17	320.95	319.58	318.75	316.82	318.32	318.45	321.46	319.34	315.78	317.93	316.25	317.23	318.65	319.91	317.68	318.48	319.07	319	314.75	316.05	320.22	319.04	316.8	320.02	316.3	319.24	318.93	318.11	317.74	319.02
304.23	303.84	303.16	304.69	303.82	303.09	301.28	303.9	301.72	301.6	300.47	301.63	303.02	302.7	302.35	304.64	303	303.7	303.67	305.12	304.8	305.19	302.75	302.41	301.17	302.87	305.71	302.95	302.7	301.9	302.25	302.79	300.75	302.11	303.89	300.72	302.21	299.08	303	303.86	303.74	302.6	300.94	303.82	306.53	303.47	302.57	302.37	302.94	302.09
297.22	296.62	297.1	296.33	295.34	296.28	299.41	296.17	298.51	296.71	295.48	293.74	298.88	298.74	296.09	298.11	298.97	295.7	297.29	297.79	299.29	297.98	297.72	294.42	296.93	296.9	295.12	296.27	297.16	300.23	296.02	296.13	298.79	296.64	295.79	297.37	292.61	299.78	296.19	295.69	295.46	298.55	296.46	296.45	298.29	296.62	298.81	297.63	296.2	294.96
308.65	306.91	304.25	304.72	307.36	306.98	305.37	305.87	308.66	306.39	306.88	305.84	305.78	306.41	305.01	306.16	305.89	308.22	305.41	306.47	306.46	308.21	307.87	306.37	306.92	306.34	305.77	306.21	302.86	305.45	304.29	308.98	307.16	304.79	303.76	305.46	306.56	307.47	304.96	306.55	306.52	305.4	306.45	305.85	308.11	306.84	303.91	304.81	306.72	302.9
303.6	303.16	302.1	307.6	304.13	306.41	304.76	305.44	304.74	304.81	304.42	304.92	303.77	304.95	304.59	303.1	301.22	304.61	305.19	303.71	302.64	304.14	306.78	302.47	303.05	303.49	305.05	302	306.72	303.89	303.06	304.04	302.99	304.26	305.51	306.18	304.32	305.36	303.52	304.78	306.1	303.17	307.27	302.85	301.72	304.43	302.73	304.39	302.66	305.08
308.86	311.24	309.12	311.18	308.82	307.86	309.91	311.07	307.94	310.29	309.43	312.14	311.5	309.76	309.37	310.86	310.89	308.92	309.93	310.22	310.46	312.07	311.24	307.7	309.04	310.79	308.17	308.28	310.83	308.2	309.26	310.88	307.48	309.48	310.54	310.14	311.03	308.07	306.79	309.41	309.7	312.28	311.68	310.2	312.14	307.81	308.68	309.36	312.65	306.65
329.03	328.87	329.79	329.09	328.36	325.07	326.16	329	326.37	327.81	331.1	326.29	329.19	329.02	326.97	329.04	326.53	329.23	329.59	325.98	327.72	328.23	329.21	328.28	327.75	329.16	328.47	326.02	327.03	327.93	327.35	328.36	328.8	329.27	328.9	332.11	326.75	329.6	329.17	327.99	327.03	329.26	327.13	328.73	327.53	330.41	328.63	330.37	326.73	329.19
326.28	327.62	326.11	327.87	329.05	328.66	329.89	327.32	327.58	330.11	329.84	326.48	330.4	330.23	326.56	326.48	326.58	327.11	329.45	326.71	326.88	328.52	329.83	325.65	326.97	327.31	327.05	329.46	329.95	330.79	328.45	327.38	327.08	328.7	329.77	326.73	327.53	328.69	327.74	327.97	325.62	327.38	328.19	328.27	328.92	328.74	327.51	327.07	326.98	330.52
316.98	311.86	315.36	312.29	314.72	311.12	311.98	313.54	313.44	312.34	315.74	312.65	313.92	313.73	312.01	314.61	312.1	312	312.48	313.47	312.2	314.43	311.64	314.16	314.36	313.13	315.58	312.71	314.39	313.88	314.17	312.4	311.95	314.31	314.86	310.73	310.03	313.23	314.74	311.94	315.31	313.52	312.39	314.31	312.09	313.25	313.22	312.83	312.24	313.68
314.97	314.26	310.43	313.75	313.95	311.15	315.39	317.36	312.27	311.67	312.54	313.69	311.72	312.09	312.87	313.84	310.76	318.21	315.48	313.29	314.33	312.91	311.59	313.62	312.97	313.91	313.95	315.63	312.97	314.25	311.68	313.74	313.82	310.92	314.13	315.3	312.7	312.25	313.41	312.33	315	314.29	312.47	310.71	313.9	313.2	317.1	312.22	312.75	312.62
296.48	296.07	296.51	295.7	295.61	300.89	296.1	297.03	296.89	297.04	295.48	297.82	297.61	298.9	298.56	296.9	297.69	296.13	296.95	293.3	297.35	297.31	296.06	296.06	297.24	296.2	297.03	299.57	295.19	297.67	295.11	294.44	296.69	298.03	298.14	297.47	296.33	295.34	298.69	297.66	299.76	298.45	299.13	298.09	296.66	296.44	295.11	297.51	296.52	298.61
329.58	328.3	328.15	330.54	329.72	327.49	325.72	329.2	327.24	328.8	326.14	327.86	328.72	330.21	328.64	330.73	328.46	330.01	328.65	329.89	329.23	328.79	328.5	330.16	328.46	329.3	328.84	327.32	327.56	328.76	327.96	328.75	326.13	330.13	328.47	330.72	329.46	327.44	328.8	329.93	328.38	328.67	328.47	330.28	326.62	327.9	326.3	329.08	330.81	330.37
295.05	296.85	295.7	295.78	292.92	296.73	293.27	294.03	294.99	295	294.97	295.31	298.12	293.69	293.77	296.22	293.9	293.78	294.72	294.64	295.02	298.83	294.93	297.27	295.56	296.49	294.02	295.93	294.62	293.31	293.49	297.27	292.22	296.16	295.5	294.66	294.36	292.53	295.65	296.42	292.97	295.85	293.89	295.04	295.3	296.38	296.8	294.82	298.42	297.6
305.78	302.35	303.17	304.62	305.24	301.76	304.71	304.6	303.89	308.03	302.67	301.64	304.21	307.5	302.87	303.36	305.39	302.87	304.06	303.33	302.08	303.24	304.14	305.13	302.14	302.99	304.46	301.5	305.31	304.09	304.84	304.01	303.85	305.66	303.5	303.22	305.17	303.86	304.55	304.64	302.85	305.59	303.97	302.76	303.93	306.3	305.53	304.48	305.05	304.68
309.83	312.91	310.67	317.09	313.79	314.69	310.95	315.49	312.36	315.22	314.33	313.19	312.42	314.99	313.54	313.88	310.38	314.24	312.92	312.26	315.06	314.69	315.11	312.99	313.43	310.44	314.67	314.26	315.89	310.76	312.8	313.27	311.87	312.21	313.66	311.75	314.51	313.25	314.15	315.62	315.18	314.24	314.07	314.17	312.43	314.56	313.63	311.69	315.87	312.65
319.61	320.61	319.42	317.82	317.82	318.69	316.65	319.25	318.98	320.95	320.51	318.98	321.46	318.36	320.96	319.37	318.9	318.16	320.15	318.44	318.73	320.57	319.09	321.91	318.99	318.86	319.27	319.29	320.2	320.78	316.99	322.12	321.06	319.75	318.3	320.68	319.87	316.29	317.47	320.09	316.72	318.24	321.72	321.2	319.67	318.72	318.2	319.98	320.5	318.26
315.12	311.97	314.91	313.88	312.72	314.24	311.84	315.67	311.41	313.4	314.01	311.54	312.79	314.32	313.91	311.13	311.52	312.1	312.77	309.62	314.09	311.88	313.15	312.57	315.19	309.46	315.81	313.88	316.5	313.21	311.79	310.77	311.59	313.87	313.54	313.08	314.23	313.21	311.83	312.42	312.2	312.75	314.62	313.9	311.08	310.41	312.11	313.61	311.24	315.13
320.29	320.53	318.02	318	320.56	321.84	320.71	320.12	319.64	319.93	316.37	318.32	319.48	316.37	318.21	316.65	319.36	319.82	319.47	319.56	318.83	321.4	317.67	319.22	321.48	321.61	316.23	318.17	316.41	320.6	318.47	318.9	321.49	318.08	315.33	321.11	315.93	322.89	319.15	318.46	318.29	320.72	317.62	319.42	323.85	318.67	321.56	319.53	318.85	318.47
301.91	302.54	303.14	305.38	302.59	302.72	302.52	303.25	304.15	301.7	302.17	301.2	303.59	301.62	302.45	302	299.6	301.06	303.68	300.12	303.48	302.54	303.65	301.29	300.08	302.66	300.58	303.96	302.25	302.73	301.39	303.95	301.79	301.42	306.78	302.7	301.6	303.31	302.45	302.01	302.22	301.35	303.7	301.52	304.06	304.14	301.85	304.66	302.13	300.67
296.36	296.57	295.28	294.97	298.23	295.71	294.97	293.99	294.32	297.26	293.4	297.86	295.27	297.53	296.08	293.67	298.37	294.25	296.48	295.6	294.45	294.79	296.12	295.85	295.78	296.82	296.49	295.68	294.97	298.42	294.96	294.65	297.37	295.26	295.56	293.41	295.85	294.23	294.58	295.86	295.34	294.65	295.38	293.19	293.53	294.55	295.58	295.74	295.91	294.04
312.73	314.39	317.15	312.64	314.57	316.76	314.17	313.72	316.95	315.12	312.82	312.84	313.84	312.79	315.17	314.33	315.75	316.02	316.45	312.24	315.71	314.32	315.74	313.65	313.6	312.78	312.9	310.75	314.53	314.13	312.25	314.26	317.77	312.86	316.4	312.8	314.66	313.68	316.39	313.33	314.41	316.35	316.83	318.23	315.1	314.83	316.02	316.98	316.1	313.7
302.43	300.63	302.22	300.27	301.87	301.76	301.81	301.81	298.77	299.44	300.69	299.22	302.71	299.26	298.13	299.92	300.32	301.19	299.29	298.41	301.84	298.66	301.73	301.67	298.26	301.09	300.63	298.9	301.55	300.3	297.26	298.02	303.35	298.56	301.93	299.96	301.05	302.5	302.92	297.46	301.49	298.83	299.69	299.44	297.95	300.82	300.03	299.83	299.68	301.2
327.06	326.47	327.52	329.52	327.52	330.65	325.46	327.03	327.16	327.93	326.8	328.23	328.93	326.61	326.53	327.44	327.68	324.9	326.66	331.52	327.99	327.6	328.52	328.46	330.24	326.23	328.56	328.2	328.01	327.03	328.59	327.49	330.19	328.68	327.72	324.08	326.97	328.07	327.71	331.51	326.97	327.17	326.86	330.03	325.17	327.4	325.94	326.61	328.68	327.48
309.4	311.26	307.49	311.89	308.88	310.42	312.89	308.55	307.98	309.74	311.37	310.85	313.53	310.67	312.74	310.77	312.56	311.89	307.49	311.41	311.12	312.6	312.25	311.71	312.36	308.64	312.29	311.67	310.72	309.83	309.08	312.77	312.16	308.94	311.42	310.58	313.37	311.54	309.57	310.96	313.2	308.58	308.48	309.69	310.91	310.9	310.06	310.4	309.74	311.32
322.48	324.64	324.91	324.56	324.78	325.5	325.39	324.34	325.11	324.75	326.32	325.1	324.66	325.38	325.23	326.58	326.13	325.47	328.8	324.23	326.41	326.81	326.31	325.42	326.02	326.95	324.63	325	324.72	325.58	323.55	326.94	326	328.35	325.43	327.21	323.79	326.19	329	323.08	326.21	325.5	325.92	325.65	328.51	326.86	324.49	323.96	328	324.98
305.7	306.2	306.35	303.6	305.74	306.25	308.51	307.48	304.46	304.24	308.15	308.4	307.34	308.02	305.53	306.2	305.87	304.99	307.1	306.76	303.53	304.59	304.87	308.63	306.81	306.03	303.99	304.49	305.7	305.73	305.91	307.33	304.76	308.75	307.26	304.62	303.37	305.63	307.58	307.47	306.43	305.7	304.49	305.43	307.94	305.08	305.82	307.33	304.59	307.22
305.3	304.95	305.87	303.93	308.91	306.41	303.85	304.38	305.27	303.81	307.12	307.68	305.24	306.49	306.81	304.79	305.39	307.38	307.4	306.62	305.25	304.4	305.19	303.97	306.59	308.46	305.51	307.08	305.96	306.3	304.94	306.03	306.89	306.71	308.22	306	305.36	306.41	307.4	306.04	306.28	303.02	307.91	307.23	306.67	305.81	306.38	305	305.79	304.94
303.45	303.21	303.02	301.57	301.68	302	303.25	304.15	302.82	302.4	300.33	303.87	301.99	302.71	300.95	301.05	303.78	302.82	301.51	302.48	302.2	301.64	302.89	303.48	303.05	302.49	300.82	303.38	301.41	301.76	302.92	301.07	303.99	302.02	303.25	303.33	302.42	304.67	304.06	302.64	300.43	301.71	303.81	303.3	304.02	302.82	303.56	300.8	301.41	302.66
299.96	300	302.44	300.41	300.33	298.95	299.66	298.91	301.9	299.64	300.35	301.36	299.23	301.44	300.12	298.38	298.42	301.93	304.12	299.21	298.43	302.32	299.53	299.55	298.09	298.52	301.13	299.27	301.14	298.24	298.9	299.38	298.33	302.65	300.32	301.15	297.97	301.5	298.92	298.78	300.37	300.64	298.61	299.42	300.22	299.66	298.04	300.56	299.05	299.04
307.57	310.54	305.93	307.78	305.64	306.69	307.86	307.02	307.69	308.59	308.76	308.58	308.53	307.07	310.73	310.16	310.17	308.38	307.62	310.93	308.31	310.75	310.19	311.26	307.68	309.15	309.07	307.84	309.27	310.38	308.75	309.85	306.88	308.72	311.88	309.29	308.78	307.83	309.09	311.23	308.88	306.67	307.85	309.87	310.31	307.12	310.48	311.98	311.96	308.92
307.15	305.51	305.62	304.84	306.12	307.78	306.31	305.91	306.51	303.89	308.33	302.29	306.22	308.95	305.87	308.04	306.54	304.08	305.8	304.45	306.49	303.46	307.6	306.6	309.56	309.5	305.61	305.25	305.75	303.87	310.92	306.35	306.41	306.13	305.54	307.07	306.24	306.78	308.73	307.11	305.24	306.38	307.52	306.83	305.87	305.32	305.96	307.22	307.12	303.33
295.5	293.16	295.72	295.73	296.43	294.37	295.8	293.62	293.93	296.85	296.45	295.2	297.71	293.68	296.1	294.56	294.46	294.67	293.54	293.76	294.74	296.13	297.45	293.04	294.17	296.72	292.22	293.73	294.88	296.22	295.82	293.36	295.53	293.78	295.43	297.49	295.32	295.52	293.71	297.08	294.4	291.25	293.49	293.7	294.41	296.47	295.55	297.37	294.22	294.17
303.31	302.06	304.89	304.51	303.25	303.12	303.89	302.51	304.14	303.14	304.4	303.82	305.07	304.23	303.94	303.3	302.51	303.16	302.42	301.4	302.86	305.46	304.37	303.36	305.27	302.7	305.42	301.27	302.19	304.67	303.34	303.15	304.2	303.06	304.51	301.38	304.57	302.29	303	303.79	305.38	301.97	305.22	302.79	305.58	305.29	307.37	304.54	303.81	300.95
310.63	312.74	312.83	312.95	310.91	315.07	310.77	313.66	310.87	316.78	311.77	313.36	314.08	312.78	312.34	313.13	314.42	312.66	312.89	312.28	315.02	313.82	313.13	312.83	311.88	312.83	311.79	313.24	315.41	314.33	315	313	313.35	312.47	312.76	311.87	311.7	313.28	313.98	313.95	313.53	313.87	314.48	314.04	310.8	312.75	312.94	314.77	313.91	313.26
306.93	305.57	307.54	306.29	304.83	306.87	305.91	306.67	307.96	306.94	308.09	306.11	306.06	305.36	304.58	306.4	306.87	305	305.72	305.85	307.14	305.4	303.81	305.55	307.57	306.3	307.27	307.43	309.94	305.56	305.91	306.68	307.43	306.64	305.7	304.69	307.44	305.97	304.56	306.88	305.43	309.26	307.66	304.58	306.32	307.15	304.2	305.21	306.41	305.95
299.23	300.09	299.21	298.85	298.91	299.49	301.09	300.97	299.22	300.21	301.37	300.85	300.77	297.11	298.83	298.25	300.31	298.99	301.35	300.52	299.84	299.63	300.52	300.66	300.87	300.93	301.08	301.12	300.54	299.86	300.1	298.66	300.14	300.11	300.57	299.81	300.01	298.24	300.41	301.63	301.07	298.48	299.81	301.57	300.82	299.95	300.82	298.79	301.33	298.44
329.56	327.7	329.1	328.82	328.58	328.46	331.23	329.81	326.17	325.69	328.9	328.07	328.83	330.23	328.34	327.83	328.43	326.8	327.69	329.89	328.76	329.31	327.61	328.42	327.35	329.09	328.54	327.16	331.62	327.3	329.62	326.62	325.49	328.64	329.43	330.95	327.18	325.93	328.22	328.82	329.8	329.63	328.12	326.15	327.88	327.89	328.92	327.09	327.87	329.65
302.77	302.73	303.5	307.34	302.45	304.12	302.49	303	302.07	304.86	303.97	299.71	302.47	302.74	303.33	307.24	306.84	303.29	302.75	301.82	302.33	303.55	302.64	302.6	303.28	302.91	302.65	306.41	303.8	302.77	301.44	302.23	303.34	301.09	303.19	301.15	300.02	306	302.89	301.68	303.46	304.29	304.61	306.64	303.01	300.45	305.19	304.95	302.06	301.91
309.96	309.66	310.59	309.1	310.87	311.69	309.74	309.39	310.77	311.39	310.11	310.32	310.09	311.79	311.47	311.96	309.49	309.4	309.86	308.8	308.9	310.88	311.99	311.76	311.68	310.53	311.12	310.53	312.58	310.7	308.12	310.26	309.26	312.21	308.86	310.78	309.17	311.51	309.74	312.31	311.61	308.88	310	312.78	311.92	308.8	311.89	312.82	311.86	311.41
315.37	315.56	315.8	313.7	315.62	315.68	314.33	312.72	314.57	316.09	313.96	314.84	314.38	314.41	314.55	316.92	312.96	318.48	313.48	318.58	315.31	315.09	316.22	313.94	316.76	315.02	311.84	314.41	313.38	314.88	316.68	313.69	314.22	315.67	314.85	315.18	314.36	313.5	314.57	314.17	314.68	313.92	315.86	314.44	315.16	315.32	314.93	314.27	317.5	313.9
314.03	314.54	312.89	311.45	310.58	313.66	312.35	310.42	313.41	311.88	312.5	312.39	313.28	312.74	311.38	311.42	312.97	310.55	316.56	313.47	309.24	314.61	313.89	315.29	314.07	313.82	313.38	311.27	310.36	313.73	313.69	314.54	314.57	314.08	313.17	311.64	312.46	312.43	313.35	313.06	312.3	313.92	312.93	314.35	312.68	315.14	313.69	313.78	310.58	313.26
316.58	315.85	316.32	319.55	314.74	316.03	316.41	314.23	315.21	315.85	314.17	315.04	311.08	318.2	315.03	314.5	313.59	316.92	313.27	314.07	314	315.19	313.37	313.67	315.68	315.93	312.8	314.75	315.81	315.04	312.8	314.52	316.71	315.79	316.2	313.51	316.59	315.74	310.7	314.94	318.04	312.83	316.01	313.56	315.99	317.18	316.22	315.84	315.12	315.9
313.43	312.54	312.45	314.03	313.62	314.03	314.17	312.96	316.41	313.05	310.58	312.66	311.14	312.51	312.59	312.83	314.98	314.72	312.98	313.58	313.12	313.38	313.24	315.23	312.2	312.63	312.87	311.04	312.66	314.18	312.24	312.34	311.1	314.89	314.22	314.31	314.09	314.49	314.18	312.56	315.81	312.42	311.59	312.36	315.48	309.71	316.04	310.16	310.72	311.9
305.46	303.28	306.95	304.99	302.78	302.84	304.97	303.7	302.57	305.3	303.09	305.04	303	302.96	301.69	303.48	303.79	303.37	304.96	303.72	302.68	302	302.55	301.37	300.9	303.11	303.41	301.85	304.52	302.48	304.61	304	305.34	304.54	305.78	304.83	301.83	303.75	301.53	303.2	302.11	303.47	302.87	304.21	303.16	302.65	305.25	303.22	302.37	301.16
328.97	330.27	329.42	327.62	325.83	328.64	328.62	327.48	327.71	325.14	329.45	325.29	327.38	326.83	328.1	326.46	328.25	324.16	325.53	330.14	327.78	328.96	327.6	328.05	329.35	328.01	327.24	329.26	327.97	327.95	327.25	326.59	326.05	328.59	329.29	327.7	326.88	325.92	328.2	329.11	327.43	327.12	327.08	328.12	326.86	326.83	330.77	328.61	327.59	326.97
316.18	311.94	315.47	312.19	314.03	314.26	314.32	313.09	313.12	312.81	310.7	312.58	312.53	311.63	313.48	310.81	313.27	313.51	313.39	310.63	310.31	314.6	315.14	315.09	311	311.47	314.11	312.54	313.43	312.78	312.47	314.08	311.83	313.21	312.24	312.88	313.68	310.6	315.24	312.11	309.54	310.75	313.63	315.77	312.86	314.13	312.66	314.09	314.94	313.23
309.12	309.58	305.99	309.2	307.36	309.38	307.3	307.46	309.14	310.64	309.01	306.61	310.7	309.99	308.77	309.49	306.82	309.43	308.87	307.91	306.9	310.11	308.78	309.75	309.68	308.59	307.32	310.46	307.9	310.68	309.14	308.98	310.63	307.89	310.8	307.4	310.34	309.86	307.88	308.34	311.74	308.4	308.87	307.06	308.96	309.38	306.33	307.62	308.64	306.14
315.17	309.58	312.72	312.19	312.12	314.65	314.81	313.7	314.78	314.72	311.8	312.91	312.3	312.96	312.52	313.26	314.11	316.63	310.47	313.29	314.06	315.49	312.86	311.33	312.86	315.6	313.79	311.96	314.91	311.17	312.47	312.42	316.11	314.12	312.99	311.65	316.05	313.46	313	311.99	315.74	313.69	315.56	311.14	314.33	312.52	311.91	312.68	310.03	314.91
305.66	305.81	307.53	303.57	305.89	306.01	303.46	303.92	304.72	306.69	309.32	304.89	304.54	307.99	305.65	305.52	304.53	306.89	305.52	305.65	304.41	306.35	305.17	307.72	305.25	307.45	307.62	306.1	307.97	308.85	304.57	306.21	304.02	306.23	304.58	306.43	306.01	303.9	305.81	307.72	309.24	303.38	307.53	305.44	307.68	307.59	307.1	308.1	306.03	307.13
318.34	319.69	319.23	316.45	320.95	317.91	317.16	320.19	318.84	318.09	316.96	317.46	318.14	318.31	317.24	318.49	315.12	318.05	319.92	319.34	316.01	319.11	318.34	316.17	319.52	316.79	319.1	316.22	318.03	316.17	319.82	319.64	318.4	313.24	314.66	317.81	317.84	316.81	315.58	319.62	318.68	317.71	318.03	318.08	320.98	315.76	318.16	319.05	319.05	318.95
324.64	323.78	326.69	329.3	326.51	326.93	328.05	326.44	328.45	330.2	328.23	326.7	329.6	326.29	327.54	328.11	327.99	327.5	328.27	326.93	326.16	326.9	327.3	327.21	325.88	327.38	328.89	329.39	328.22	327.86	327.62	326.42	325.97	326.23	325.18	326.02	326.1	326.78	327.22	328.51	327.96	326.24	328.74	329.15	328.24	326.96	326.85	329.16	326.03	326.67
315.55	313.61	313.62	314.95	316.99	314.69	313.91	313.72	314.27	313.39	316.67	314.65	311.82	313.62	317.09	314.67	314.02	315.2	315.84	315.15	315.28	313.75	316.25	315.22	314.57	312.14	314.59	314.79	312.96	313.44	315.73	316.03	313.86	315.69	315.31	314.87	315.13	313.21	312.98	313.87	315.21	317.65	316.34	315.18	317.25	313.12	314.08	314.01	315.24	314.75
301.52	305.34	303.25	301.1	304.84	303.56	302.69	302.2	302.38	302.22	300.58	300.31	302.96	304.44	301.06	305.11	303.66	302.84	301.92	301.58	303.23	304.3	305.24	303.9	302.41	303.01	304.29	301.37	302.53	302.88	302.29	304.64	300.45	304.78	303.27	304.04	303.26	304.25	301.26	304.05	299.84	301.02	304.31	303.18	301.91	303.21	300.48	301.76	303.39	304.45
311.86	311	312.24	312.26	309.95	311.66	313.18	309.62	308.68	312.87	310.79	310.53	309.74	310.08	308.88	307.71	309.94	310.6	309.29	310.65	312.01	311	310.77	313.27	310.35	311.28	310.51	310.44	311.8	310.09	311.79	310.67	310.06	310.17	312.71	309.92	309.38	308.72	308.34	310.75	310.39	309.26	308.56	311.1	310.99	309.13	310.12	310.77	309.67	311
310.51	311.01	310.23	307.93	308.43	311.28	311.3	315.74	308.69	309.93	311.61	310.81	309.61	310.68	308.35	310.48	312.69	311.22	312.15	310	309.87	309.29	311.08	311.75	309.76	312.31	308.47	312.45	310.12	309.28	308.34	308.71	310.81	308.33	310.81	309.47	310.22	311.9	311.06	310.41	311.29	309.49	312.61	313.05	312.12	309.19	309.85	307.77	308.79	313.42
301.46	301.72	300.34	301.55	303.57	303.05	301.06	303.03	304	302.82	299.17	302.2	301.92	298.36	301.49	303.58	304.46	298.45	304.01	302.94	302.18	300.39	302.38	301.79	301.83	304.01	301.26	303.35	301.17	302.14	300.08	301.59	303.12	303.05	303.94	301.51	301.99	303.07	301.8	301.88	302.16	302.05	301.42	301.89	304.19	303.4	301.73	298.63	300.34	303.34
329.48	325.81	328.37	329.37	328.66	328.8	327.23	327.88	328.07	329.57	326.8	327.38	330.25	328.32	329.31	327.48	327.35	327.74	328.07	328.77	330.36	328.08	326.98	325.42	328.06	327.5	327.91	330.85	328.67	328.28	330.22	328.01	330.54	325.05	328.67	328.26	326.4	327.65	326.08	327.28	326.41	329.22	327.07	327.36	327.09	328.14	326.49	328.58	327.11	328.33
309.22	307.44	309.09	308.19	309.64	307.96	306.99	309.58	308	309.43	310.26	307.74	308.55	309.76	308.17	309.35	305.7	309.77	309.2	308.43	310.9	310.61	308.63	307.23	310.06	309.14	307.66	308.8	309.38	310.62	307.99	307.48	308.74	308.2	309.63	308.68	307.17	308.18	309.34	310.36	308.46	309.6	308.66	307.79	309.17	309.37	307.68	308.34	307.5	309.61
306.67	305.76	305.71	307.39	307.25	304.4	307.08	303.96	306.18	304.53	303.93	306.93	305.38	304.77	305.34	306.03	305.57	304.39	304.45	303.53	305.35	308.23	304.07	305.44	304.12	305.32	306.63	303.43	308.13	306.02	304.39	307.53	306.75	302.42	303.81	306.9	305.57	307.21	306.84	306.64	302.72	308.28	305.54	305.21	306.27	307.74	303.82	305.33	307.6	303.73
315.21	314.75	314.44	312.68	313.44	316.15	315.03	314.56	316.68	316.34	314.85	315.52	314.79	314.95	313.84	317.01	315.58	314.93	313.55	314.04	315.36	317.25	316.93	317.56	313.73	316.23	312.96	315.61	316.31	315.09	313.73	315.01	313.51	312.21	312.31	313.59	312.94	316.91	317.53	316.01	313.65	313.7	316.2	314.81	315.82	313.67	315.99	313.65	317.47	316.63
313.06	313.17	314.4	314.56	313.07	313.39	312.44	313.6	312.84	314.3	310.48	312.05	312.81	311.59	312.77	314.28	314.55	312.33	316.65	313.71	312.11	312.03	314.21	310.83	312.43	312.03	313.59	313.59	309.65	312.12	312.71	314.82	316.42	311.29	315.53	312.88	311.06	313.3	313.25	313.85	312.77	315.35	310.51	312.2	314.17	311.7	310.1	314.53	313.73	312.95
294.08	294.79	296.39	294.94	295.52	296.08	293.53	293.31	293.72	294.88	293.06	291.95	295.83	293.17	296.19	298.21	294.58	295.4	293.68	295.95	294.09	296.73	293.15	295.33	295.38	294.87	296.07	294.47	293.57	293.9	291.95	295.39	296.25	296.59	294.62	293.98	295.08	296.21	296.68	294.02	294.96	291.47	296.57	296.11	294.38	295.66	296.68	294.95	295.39	294.77
326.39	327.75	325.86	329.87	326.93	326.61	329.12	331.09	327.87	327.8	330.76	327.88	331.4	327.79	332.18	329.86	327.58	326.72	330.09	329.87	328.66	327.63	328.05	330.62	325.89	331.32	328.59	329.62	326.83	328.55	329.1	327.78	329.27	329.24	329.64	329.21	328.22	330	329.86	329.42	328.78	329.12	328.22	328.57	329.47	331.06	328.15	325.9	329.08	328.58
295.8	291.91	292.54	294.17	294.69	295.91	294.56	294.1	294.17	290.39	295.64	292.57	292.89	294.02	292.77	294.25	293.58	293.61	293.35	294.73	295.42	295.03	292.99	292.54	294.62	293.74	293.92	292.28	294.85	293.19	298.28	293.05	292.79	293.38	295.9	294.13	294.93	294.48	295.65	293.74	297.02	293.01	297.92	293.51	294.94	295.55	294.08	294.29	293.81	294.98
320.18	315.64	320.84	318.01	316.37	315.65	319.2	317.37	320.05	319.36	318.36	315.73	318.89	321.39	317.18	319.53	318.96	316.5	317.72	319.29	319.33	319.44	320.68	318.6	319.58	318.96	317.48	320.05	315.9	318.24	316.42	318.69	322.03	315.34	317.79	318.38	319.71	319.75	318.64	317.84	317.97	316.89	318.13	321.76	316.09	320.15	317.96	320.06	319.22	318.57
327.89	325.85	327.08	326.84	328.49	328.64	327.87	327.44	326.03	326.21	327.58	327.58	326.37	329.54	329.2	327.91	328.08	329.71	328.54	328.19	327.85	328.26	328.71	327.52	326.36	326.77	328.01	329.02	327.56	325.76	326.34	327.42	330.5	329.27	327.05	329.21	327.03	328.48	327.27	328.34	327.22	329.75	326.68	330.26	329.49	326.1	327.95	325.94	327.92	326.86
304.68	301.97	304.5	304.03	299.3	304.31	302.35	304.35	305.82	301.57	304.04	303.05	300.74	305.35	302.92	302.64	304.08	302.3	303.76	304.05	303.8	302.94	302.46	304.69	301.26	305.06	304.78	303.61	303.56	304.29	303.71	303.95	304.04	302.38	304.51	305.71	304.9	303.7	301.35	302.06	304.58	301.1	305.68	303.19	302.02	305.35	305.12	305.52	302.57	302.71
290.76	292.35	293.19	295.94	294.39	292.09	291.41	294.48	295.5	295.46	294.07	292.57	295.9	295.39	293.83	296.87	292.83	293.88	291.11	294.38	293.4	292.74	292.94	295.2	297.16	295.42	293.82	294.65	294.6	293.73	294.13	293.23	294.33	292.76	293.72	293.55	293.42	292.49	292.81	292.59	291.65	292.66	292.54	293.17	293.21	293.93	295.13	294.71	294.3	293.68
306.52	302.48	308.7	301.59	303.28	304.34	303.69	304.35	306.24	304.32	302.27	304.61	301.89	303.62	306	302.9	308.28	306.29	305.03	303.95	304.31	304.91	303.61	306.94	305.04	305.71	303.04	306.51	303.58	302.73	300.97	303.93	304.45	303.56	303.75	303.99	307.08	303.21	304.11	303.44	305.24	304.52	302.53	304	305.19	304.35	304.33	303.2	303.11	302.33
325.78	323.35	326.66	326.45	324.59	326.07	326.33	324.59	327.65	327.03	326.25	323.86	327.22	326.33	325.34	322.73	326.02	325.19	323.12	326.32	327.65	322.3	325.28	325.44	325.86	324.99	324.78	325.23	322.99	327.26	325.13	323.05	324.11	328	327.38	323.87	327.44	323.49	325.51	324.05	321.79	322.88	323.16	321.98	325.73	324.36	324.34	325.54	326.51	327.09
306.21	305.83	306.62	306.63	304.61	304.34	306.67	305.67	304.56	304.78	305.02	301.4	304.73	303.4	303.17	304.98	303.26	305.55	303.55	303.02	306.92	305.15	305.27	304.34	304.63	303.35	305.98	304.8	302.78	303.69	307.04	304.29	304.83	303.77	304.47	305.81	303.96	308.44	305.15	306.92	305.51	305.96	304.72	304.41	305.44	306.57	307.6	304.35	305.15	303.26
304.01	303.66	303.17	304.93	302.85	301.95	302.84	304.14	302.93	304.43	301.61	300.01	300.69	303.31	299.75	301.65	302.99	301.55	303.93	301.46	301.32	302.47	302.48	304.52	299.64	300.61	304.78	301.9	303.91	302.94	303.88	300.02	301.08	302.18	302.67	301.68	303.37	305.24	303.88	304.07	301.36	300	303.09	301.39	302.26	303.66	303.8	301.43	302.39	302.81
304.12	305.87	303.2	301.85	300.83	301.39	300.97	301.72	302.02	304.95	300.13	303.94	305.1	303.4	303.15	302.91	302.05	305.11	304.71	300.6	304.03	304.43	302.42	302.79	302.55	302.61	300.5	302.31	305.27	302.62	299.95	302.33	302.22	305.31	302.43	298.35	302.8	304.84	302.27	301.89	303.91	302.95	299.72	302.89	303.28	305.41	302.63	303.75	303.88	302.25
311.73	313.03	311.4	310.97	313.83	312.57	314.04	310.08	312.03	311.81	311.64	312.08	310.48	311.69	312.79	309.89	311.85	310.34	312.04	313.05	311.64	311.55	310.53	311.12	312.74	313.38	311.42	314.3	310.2	311.64	311.43	314.13	311.77	312.95	312.97	309.72	310.32	311.06	312.78	312.68	315.32	311.7	312.52	311.77	310.88	311.85	311.88	309.45	313.11	313.75
319.77	318.62	321.54	318.24	316.2	317.26	318.22	319.9	316.32	319.5	318.27	316.45	319.61	319.09	315.61	320.26	319.09	319.5	318.89	317.45	316.51	318.18	317.6	319.57	318.15	317.02	316.4	316.55	316.02	317.53	316.72	317.72	319.15	317.19	319.95	317.11	319.06	316.2	320.12	316.85	317.92	317	319.01	319.79	319.5	318.89	318.19	318.9	316.69	319.75
312.34	311.6	308.6	310.98	308.16	308.15	309.22	311.56	310.78	308.63	309.48	306.74	311.01	308.47	308.09	309.15	307.95	309.32	310.86	308.5	308.86	310.67	311.22	310.89	310.15	310.93	308.76	309.12	308.04	308.17	310.49	311.85	311.62	309.38	309.12	309.35	310.51	309.33	308.73	310.24	308.37	309.87	310.3	308.35	311.11	309.5	310.67	308.61	312.07	308.96
304.16	306.9	306.56	305.73	302.92	309.09	305.02	305.59	305.71	308.22	307.29	302.59	305	307	303.19	304.22	306.6	302.64	305.26	305.4	306.27	305.62	304.19	302.62	305.46	304.52	302.61	303.14	303.23	306.03	302.65	304.96	304.95	306.22	306.02	301.61	303.91	303.16	304.67	306.31	303.55	303.73	304.57	306.41	304.88	304.08	303.75	307.2	305.11	304.54
296.3	295.75	294.68	294.5	295.39	295.66	295.86	295.98	294.46	294.59	295.93	293.84	295.39	292.99	295.37	296.01	293.9	296.49	295.49	294.73	294.71	294.13	296.61	293.75	295.7	295.74	297.21	294	297.46	297.18	297.02	294.95	294.14	292.64	292.21	296.84	296.89	296.13	295.2	294.03	295.2	296.48	292.47	296.49	296.56	294.44	295.63	295.95	293.91	295.93
324.44	327.36	326.78	325.8	328.08	327.39	327.2	327.43	324.27	324.05	327.87	326.14	327.44	325.28	331.17	325.38	325.61	324.95	328.26	324.53	325.25	326.68	325.18	325.72	328.79	326.87	326.44	328.95	328.82	325.39	328.24	328.28	326.72	326.56	327.18	328.8	325.67	327.01	328.18	327.45	329.17	325.16	329.38	327.23	326.38	328.22	328.55	328.34	324.77	325.75
296.44	296.8	295.33	295.91	296.88	297.45	296.5	298.33	298.86	297.64	294.87	296.05	296.05	301.06	296.74	296.6	299.69	294.62	296.78	296.27	295.7	296.72	297.97	296.41	296.79	294.23	295.23	298.48	296.63	296.32	296.47	295.77	299.42	298.95	295.46	299.11	296.33	297.21	295.19	298.02	298.61	297.71	299.1	296.13	296.64	297.45	296.61	297.86	297.83	293.61
304.07	307.36	305.6	304.26	305.28	306.62	306.42	307.03	306.18	305.33	306.07	303.98	307.96	305.13	304.37	305.74	302.4	304.38	303.02	306.27	303.79	304.2	304.74	306.05	302.26	304.68	303.52	305.47	307.04	306.42	303.98	307.59	302.29	303.56	301.57	305.16	307.63	303.33	304.78	304.24	305.94	305.49	303.32	306.38	304.45	306.97	304.82	304.04	303.52	306.16
302.02	302.95	304.41	303.03	303.62	303.83	303.74	303.49	305.1	302.75	302.46	303.86	304.61	302.45	301.5	303.09	305.5	303.8	300.99	304.8	302.36	303.03	301.66	300.61	301.99	302.93	303.92	300.65	301.65	304.07	303.66	303.07	304.56	302.3	302.58	303.49	303.53	304.35	304.73	301.89	302.33	303.78	303.62	303.18	303.96	305.31	302.75	305.18	306.15	301.8
313.27	311.09	312.36	311.7	312.37	313.6	310.35	311.11	310.52	311.47	312.51	310.51	311.88	310.86	311	310.81	313.09	312.61	310.32	313.61	309.39	312.48	310.85	310.74	311.74	311.64	310.72	314.12	311.16	311.35	312.27	312.27	313.16	312.79	313.26	311.93	310.88	311.71	314.1	309.14	310.8	310.8	312.78	311	308.8	311.98	310.02	308.87	312.34	313.19
312.96	317.24	316.6	315.35	313.64	314.53	314.52	317.43	313.04	313.48	314.34	313.94	311.73	315.32	315.09	312.54	314.95	314.54	315.84	316.59	311.68	313.81	315.38	315.59	314.71	314.8	315.33	314.63	313.92	314.77	313.78	314.37	317.41	314.05	316.66	312.84	313.68	316.52	317.3	315.25	314.88	315.23	314.33	316.13	315	315.75	313.57	313.69	315.4	315.89
300.79	301.71	304.28	304.75	305.63	302.69	303.47	302.21	303.24	306.69	302.28	302.3	305.19	302.88	303.81	302.78	301.28	302.15	301.16	303.05	302.85	306.47	302.37	303.8	301.77	302.75	300.61	303.77	302.16	302.73	306.81	304.84	301.04	304.25	303.8	301.54	303.7	305.21	304.4	302.71	301.09	303.64	307.28	304.67	302.01	303.18	304.34	301.05	304.1	302.95
313.09	313.1	312.59	312.94	311.38	312.23	311.54	313.43	314.36	313.26	312.58	312.37	313.25	312.43	309.12	314.92	312.23	313.75	312.01	311.97	313.5	310.46	312.72	311.07	313.94	311.2	312.34	311.05	311.96	311.16	310.97	310.73	312.49	311.25	311.22	310.95	311.29	311.74	308.99	310.45	312.86	316.12	310.31	313.29	314.34	310.99	310.25	309.74	313.68	312.12
326.47	327.99	328.56	330.35	328.48	326.4	327.19	328.69	325.41	327.6	327.26	325.88	328.26	328.98	328.64	327.75	327.79	328.08	332.04	329.46	329.46	327.79	326.98	326.9	327.5	329.04	330.44	329.84	328.36	327.15	329.47	326.61	328.67	328.88	327.33	325.76	326.34	325.32	327.74	327.53	328.53	327.23	327.06	328.13	328.75	324.65	326.21	327.53	327.37	325.45
304.35	305.53	305.65	301.51	300.69	302.18	303.66	305.15	303.7	305.51	303.79	303.56	305.93	300.33	304.8	303.24	303.72	301.53	305.85	302.64	304.12	302.62	304.43	304.01	302.05	301.95	305.52	303.25	302.12	301.24	301.54	303.38	303.28	302.25	305.16	306.41	305.03	303.42	301.55	302.57	303.99	301.7	307.53	305.09	302.26	301.79	301.1	301.57	302.55	302.26
304.73	303.75	303.73	304	305.28	302.99	302.33	302.98	303.81	299.97	304.21	303.95	300.84	305.43	301.7	300.78	300.7	305.45	302.77	303.18	302.23	302.67	303.57	302.89	302.68	305.12	303.75	304.14	305.17	303.47	299.84	303.46	304.42	304.76	305.83	302.49	300.72	304.38	305.58	306.04	301.52	302.05	302.9	304.15	304.94	303.36	304.26	304.19	305.62	303.61
300.87	303.08	303.93	302.85	306.36	304.54	302.58	303.1	302.16	301.29	303.5	303.05	303.48	300.67	302.09	303.71	303.44	303	302.37	304.53	302.79	302.03	302.48	304.66	301.08	300.97	299.97	302.19	303.46	303.45	299.73	304.77	301.81	302.3	302.85	303.84	301.18	302.39	301.64	302.29	301.41	301.22	302.18	302.47	302.86	303.32	302.68	303.39	302.84	302.74
312.17	310.79	309.37	307.52	309.08	309.75	310.69	310.33	308.76	309.9	310.14	310.45	311.42	307.89	312.55	310.5	312.09	311.07	311.95	310.14	311.83	311.17	307.83	310.45	307.69	310.15	309.14	309.91	309.17	309.45	310.42	308.07	309.1	309.5	309.24	311.21	308.91	309.63	310.4	307.82	310.8	307.37	309.4	307.2	308.24	308.41	310.56	310.96	309.09	307.43
314.86	313.86	315.42	314.46	313.62	316.98	315.03	314.62	314.9	315.84	314.37	313.64	313.43	313.44	316.42	314.67	316.92	312.88	313.51	313.7	316.06	316.06	316.79	315.18	314.79	315.13	312.84	316.43	314.81	318.19	317.97	315.14	314.58	315.58	312.54	316.21	315.7	316.04	315.45	314.48	316.16	314.82	317.79	313.39	316.94	313.72	315.96	312.56	313.84	313.21
299.92	298.29	297.63	301.03	299.85	299.99	300.96	298.36	299.84	300.75	300.82	298.65	298.82	300.51	300.69	299.92	300.37	299.89	301.48	303.19	301.26	302.31	297.41	300.05	299.75	299.22	303.02	301.74	299.85	300.97	297.11	300.04	299.69	298.64	300.73	300.63	298.7	302.68	300.12	299.48	300.37	300.3	302.72	301.76	298.27	299	298.35	301.41	301.85	300.23
316.31	315.42	313.48	316.13	315.86	315.22	315.6	316.4	316.19	314.48	314.34	314.45	314.38	314.64	316.18	315.52	313.38	312.19	315.26	314.02	317.74	314.84	314.43	315.14	319.75	314.07	314.91	315.33	313.53	317.05	315.72	312.65	314.51	314.16	315.4	312.66	314.21	313.91	316.82	314.75	313.84	315.18	316.13	314.22	315.41	314.67	315.23	314.15	317.23	313.77
316.24	315.84	316.86	318.47	319.94	316.02	316.37	317.95	319.08	316.66	318.84	318.7	316.86	318.01	319.16	320.03	319.01	318.58	315.86	318.98	315.62	319.53	318.19	321.09	319.09	318.75	316.34	317.85	317.18	319.71	317.73	318.31	316.91	317.11	319.67	321.04	318.5	318.47	318.59	317.81	317.05	319.61	318.91	318.31	316.95	317.1	318.01	317.85	317.42	318.48
301.15	304.24	304.05	305.47	302.49	307.69	304.2	306.27	304.36	303.26	304.91	302.65	302.13	303.87	303.43	306.21	303.78	302.61	301.65	304.59	302.05	307.14	303.35	304.6	302.2	304.32	304.3	303.27	303.72	304.25	306.94	302.82	304.91	301.47	306.6	304.69	305.52	302.24	303.16	306.69	302.48	304.23	305.22	302.49	307.58	306	302.94	305.39	304.75	303.6
317.1	316.56	315.22	317.06	319.09	319.2	317.56	316.93	320.1	315.5	315.39	315.4	314.89	317.21	316.24	315.71	318.69	319.58	314.71	314.91	316.94	317.61	319.42	315.08	318.64	315.32	318	318.92	318.56	315.55	316.75	319.82	316.71	317.64	316.88	315.86	316.42	316.58	316.71	319.54	316.61	318.01	317.3	317.23	315.16	318.74	317.21	317.15	318.12	316.38
302.01	299.35	301.44	300.71	300.72	303.5	299.73	303.84	299.36	300.14	301.59	301.4	301.88	300.92	301.4	301.87	299.24	300.98	300.35	299.35	301.59	301.54	301.86	299.64	300.9	299.29	299.07	302.03	304.52	302.56	299.89	301.22	302.18	301.9	301.09	303.01	301.54	300.2	301.65	303.68	299.63	301.87	301.63	301.32	302.03	301.72	302.8	301.37	301.04	299.46
316.15	315.34	318.33	318.05	316.64	317.68	317.82	318.32	322.13	317.02	317.38	318.74	317.27	316.22	319.13	318.07	315.59	316.52	319.88	319.11	318.54	317.84	317.54	319.91	318.8	317.77	316.87	317.22	318.45	318.69	317.39	318.43	318.27	320.2	317.76	318.46	319.39	319.28	318.98	320.42	317.57	317.66	321.77	321.08	318.29	316.61	319.2	314.67	317.19	318.86
297.97	296.64	293.7	295.49	292.59	296.98	295.4	295.4	293.08	294.2	294.83	296.52	292.03	294.63	293.63	293.24	295.35	296.91	296.97	294.78	296.05	293.64	292.33	295.51	292.23	296.43	294.13	293.83	297.18	296.15	294.62	292.34	294.91	295.08	292.89	293.89	295.42	294.27	294.93	294.41	293.48	295.55	294.03	295.75	295.24	297.64	298.96	297.85	292.79	295.73
305.05	304.79	303.01	303.92	307.71	306.29	303.59	306.33	305.62	305.86	303.57	303.64	301.66	302.68	303.44	307.72	306.1	305.14	305.26	306.37	304.73	299.92	305.76	304.64	303.73	303.89	305.93	305.44	305.36	306.04	309.41	305.51	304.51	307.14	304.88	305.42	306.13	303.15	307.78	306.13	304.56	307.4	307.46	305.96	301.67	305.87	304.82	304.18	304.62	303.14
304.96	302.23	299.8	302.49	304.24	303.32	303	305.1	303.88	303.08	304.14	303.36	302.31	304.26	304.62	301.86	302.5	302.37	305	305.26	302.12	301.82	304.05	304.03	306	303.9	302.3	303.02	303.76	303.58	303.29	303.03	303.29	301.71	303.71	304.59	304.61	307.01	304.68	304.19	304.85	304.16	301.3	303.91	303.62	303.48	302.13	302.05	305	305.41
315.32	315.8	315.36	314.9	315.82	315.52	316.03	314.62	314.23	314.77	312.59	314.98	313.82	314.03	314.78	316.1	313.97	316.89	313.97	315.57	315.8	313.84	311.68	315.07	313.42	316.15	318.82	311.97	314.58	313.04	312.87	315.66	313.87	315.77	313.76	315.68	313.97	315.07	313.55	313.77	312.34	318.12	315.95	312.47	314.86	313.09	316.01	314.56	315.11	314.66
304.86	300.42	300.24	301.4	301.74	301.22	300.07	301.6	301.19	301.51	301.39	297.84	299.79	300.22	301.06	302.6	300.31	301.14	300.86	302.04	299.69	299.32	299.13	301.2	302.42	298.36	298.92	299.4	300.03	300.9	301.86	299.53	301.38	302.48	297.81	301.36	300.74	303.17	303.31	301.54	302.43	299.06	302.13	299.57	299.79	300.34	300.67	300.61	302.24	300.29
312.52	306.92	313.31	311.8	309.26	310.48	312.41	311.69	311.2	310.63	310.85	312.91	311.43	310.84	310.43	312.35	313.34	313.01	314.09	311.45	311.83	310.46	311.04	308.73	311.3	312.73	314.21	310.42	311.44	310.32	310.57	310.99	312.41	309.86	311.21	310.23	309.77	310.04	313.44	312.13	314.4	309.48	312.34	312.86	313.68	311.22	313.28	309.22	311.05	310.91
313.92	310.15	309.52	314.94	313.42	311.96	310.27	310.85	312.23	309.88	312.9	312.93	314.26	312.71	311.79	311.02	310.04	312.96	314.06	312.31	315.68	313.3	311.82	312.17	309.86	313.1	310.83	313.22	311.04	313.26	312.66	312.38	314.94	312.26	311.62	310.47	312.14	312.72	314.31	310.64	317.31	312.74	313.27	313.69	313.45	308.94	311	311.5	314.15	312.67
311.51	312.39	314.97	311.37	313.24	312.11	310.81	313.66	314.12	310.57	311.34	313.78	312.26	313.39	311.29	311.39	312.52	312.43	310.86	311.09	312.68	312.09	313.28	314.09	314.45	314	311.83	313.32	311.55	313.12	312.22	313.08	312.26	315.75	312.49	309.98	311.22	315.06	312.17	313.01	313.06	312.23	312.61	315.44	312.31	312.5	310.92	309.85	312.74	312.29
307.62	306.43	302.38	304.31	306.53	304.49	303.95	307.01	304.88	303.23	301.36	304.47	304.42	302.94	304.15	305.79	305.88	304.64	303.17	303.71	304.39	304.77	305.42	302.71	303.17	305.17	304.61	304.67	303.36	305.49	303.98	304.29	304.32	303.88	302.65	303.4	304.79	303.04	303.13	304.84	302.74	303.83	302.12	303.32	302.95	306.86	304.8	303.81	302.86	302.71
307.79	304.68	305.19	304.89	304.83	305.69	303.01	303.7	305.39	304.57	306.29	304.4	307.5	303.74	305.71	305.79	305.12	304.63	305.65	307.82	305.5	306.13	306.92	308.42	307.85	304.7	305.51	308.18	303.96	305.42	305.61	306.18	305.15	307.2	303.83	306	305.61	305.64	304.16	304.98	304.61	306.25	305.13	305.42	307.56	304.8	304.53	304.98	304.82	305.79
306.86	306.42	304.24	305.11	306.27	305.83	309.01	306.89	306.37	307.98	305.34	308.61	306.26	306.06	305.9	306.29	305.02	307.01	307.06	308.35	305.27	307.94	307.45	307.11	304.69	307.71	303.59	304.3	308.05	305.22	303.35	308.05	302.21	307.28	307.4	304.65	307.9	305.42	308.23	308.09	305.29	307.45	306.5	305.95	303.37	304.28	307.51	305.49	303.81	304.46
303.74	303.22	304.16	303.89	305.2	305.73	303.96	302	304.01	305.96	300.15	303.53	301.01	301.73	302.53	300.47	303.29	302.53	304.34	304.14	304.6	305.44	304.47	302	303.79	301.51	305.31	304.7	304.84	301.05	302.72	304.86	302.76	302.41	301.91	302.6	303.61	302.29	301.47	302.2	302.46	302.94	304.56	303.33	303.61	303.69	303.2	306.3	303.1	304.16
326.18	324.59	326.36	328.47	326.36	325.51	327	327.87	325.74	324.55	326.81	327.07	326.16	326.05	329.29	326.76	326.75	327.52	329.44	328.45	326.19	329.32	323.94	326.12	327.59	328.29	325.29	326.61	327.33	324.6	325.8	327.49	328.21	326.58	328.46	323.02	325.93	325.26	328.15	326.47	326.39	326.43	329.21	326.91	326.35	327.35	326.63	328.37	327.23	323.16
303.68	303.65	303.59	301.87	303.48	302.82	306.44	303.42	304.75	304.75	303.56	303.45	302.97	301.58	301.75	303.14	304.06	302.7	304.33	302.46	303.04	304.37	303.31	303.41	302.68	302.4	303.11	303.66	304.04	302.18	302.25	302.84	305.32	303.53	303.93	301.9	301.09	301.63	305.6	302.46	301.32	301.98	302.05	303.46	303.75	303.59	302.07	301.64	304.12	301.89
320.23	318.31	321.55	319.14	319.58	318.88	318.29	320.09	321.89	317.51	315.45	319.3	319.33	319.8	318.83	318.48	322.3	319.43	318.94	318.42	318.93	322.04	319.45	318.21	317.52	318.53	320.49	320.36	322.07	316.28	319.3	319.27	320.67	320.63	318.53	317.58	319.66	319.02	319.59	320.73	320.45	319.44	318.57	319.74	317.91	319.52	319.35	320.46	319.83	319.46
314.78	313.65	315.71	313.55	315.61	318.2	313.38	314.43	314.29	318.42	314.74	315.75	313.11	315.35	316.94	315.52	314.01	315.08	316.51	314.88	314.17	313.36	316.33	313.54	315.39	314.43	313.58	314.01	313.56	314.83	316.72	315.44	315.38	315.24	313.49	315.99	313.69	312.44	317.08	314.12	313.8	313.9	316.42	314.74	314.47	314.79	314.08	314.58	315.1	313.7
316.63	313.91	313.26	316.04	318.2	316.34	317.05	314.53	314.44	316.04	314.85	315.65	316.61	315.12	315.53	315.78	316.91	314.83	316.41	316.57	315.37	316.36	318	316.18	314.92	315.56	315.4	317.22	316.44	312.96	316.96	316.77	315.3	316.6	315.84	312.9	315.98	313.92	314.35	316.39	315.72	315.95	314.13	316.06	314.96	314.01	316.08	316.15	314.41	317.93
315.49	316.44	314.97	314.33	314.48	312.13	317.36	313.23	315.04	314.45	317.53	314.64	310.1	314	316.63	315.05	316.48	314.8	313.88	314.55	312.82	312.75	316.72	314.69	314.82	314.23	316.02	315.08	311.62	315.98	313.19	315.72	312.37	313.39	315.49	315.83	313.49	315.39	318.18	314.17	314.69	313.36	312.65	314.94	315.87	314.36	317.57	316.61	316.33	317.14
318.75	316.64	318.64	316.43	318.81	318.83	316.59	317.62	318.18	314.41	317.45	316.73	314.87	320.34	318.19	316.17	318.46	316.31	317.94	317.92	315.96	315.42	317.49	317.4	316.31	316.32	316.56	316.06	317.99	316.66	316.73	317.65	315.57	315.57	318.27	317.97	315.56	316.99	316.19	315.06	321.13	317.16	316.05	315.09	316.18	317.07	317.39	316.29	315.71	319.35
306.81	305.16	304.79	303.94	304.76	302.69	305.01	302.21	306.44	305.88	303.37	302.89	303.77	302.1	304.42	304.51	304.2	300.77	305.2	302.94	306.11	305.63	304.7	304.64	307.04	304.13	306.26	304	305.07	302.13	305.68	307.44	304.22	305.8	304.33	303.1	303.7	305.27	306.99	301.96	301.74	303.24	305.69	302.65	304.37	306.91	302.02	305.02	307.25	305.5
305.03	305.05	303.01	302.65	304.75	304.77	304	305.22	301.21	304.23	305.28	303.67	303.12	304.08	303.77	304.19	305.23	304.12	304.64	303.33	303.46	304.36	303.67	303.34	303.76	304.87	304.38	303.18	304.93	303.58	306.26	299.73	306.3	306.11	303.54	302.54	305.28	306.4	306.11	306.43	302.7	302.54	306.02	305.32	305.13	307.32	304.54	304.13	305.99	303.15
302.63	304.26	302.02	305.18	303.97	302.33	305.47	305.23	301.23	304.8	304.78	304.27	304.66	303.03	305.91	304.38	305.42	303.85	305.37	304.14	302.84	305.37	304.29	304.41	305.19	304.48	304.55	302.79	305.77	304.75	304.54	306.26	306.96	302.79	305.7	305.65	305.27	304.01	304.41	305	304.74	303.26	308.26	304.82	303.34	304.5	305.95	306.61	303.11	304.98
305.47	303.07	301.84	302.44	302.25	303.93	301.81	302.26	301.38	302.12	304.94	301.38	300.43	306.54	300.29	300.37	303.02	301.02	300.27	302.98	301.77	303.63	301.9	303.17	303.27	301.42	299.1	306.79	304.69	303.73	304.86	303.23	302.43	301.08	304.07	299.04	306.7	301.96	301.63	302.44	303.6	301.32	302.39	303.21	302.94	303	301.04	301.68	302.45	303.94
294.09	294.88	294.73	293.76	295.94	291.85	292.93	295.51	296.65	294.91	294.44	293.62	294.79	293.42	294.21	292.32	294.72	296.34	292.55	294.18	294.06	295.03	295.09	296.26	294.61	293.92	292.84	294.99	295.43	294.38	292.73	295.85	294.66	292.49	291.88	295.41	295.71	292.95	293.14	292.74	294.17	293.5	294.63	297.02	292.92	293.5	295.02	291.66	293.81	295.04
291.9	294.63	293.64	296.8	294.28	293.94	295.23	292.98	293.85	295.89	291.7	295.22	295.15	294.64	293.04	295.16	290.75	293.95	294.44	294.05	293.86	294.27	293.2	294.32	297.6	295.73	293.9	294.67	292.81	292.3	292.55	295.66	292.23	294.72	295.67	295.87	293.78	294.51	294.87	295.79	293.5	292.07	292.26	290.51	294.11	294.22	293.27	292.73	297.93	298.06
305.59	301.41	303.89	305.83	303.09	304.22	303.82	303.4	305.63	303.55	305.4	301.71	303.86	304.69	304.03	303.63	307.3	306.51	303.24	304.94	301.79	303.15	303.77	304.51	304.58	302.85	304.41	305.74	304	305.34	301.97	303.99	302.08	304.64	304.3	302.85	301.3	304.41	304.31	304.64	304.69	302.86	302.78	304.34	304.86	304.95	302.57	301.92	306.04	302
307.33	309.84	305.42	307.61	304.81	304.75	309.36	304.57	306.68	306.08	304.91	306.66	305.39	307.02	306.37	304.68	310.01	306.82	308.18	306.21	308.64	304.85	305.37	306.71	307.04	306.75	309.41	304.97	305.86	304.76	305.51	305.05	306.72	305.24	305.99	305.51	307.57	304.24	305.41	304.83	308.26	305.66	307.4	307.38	310.36	306.06	306.49	306.5	307.84	305.53
304.53	302.1	302	302.66	299.27	302.14	302.5	303.91	302.16	304.08	301.23	303.82	303.32	300.84	302.56	303.2	303.63	300.04	298.47	301.6	303.31	303.25	305.32	303.78	301.26	302.02	303.65	302.78	300.51	304.85	301.53	304.63	301.11	303.16	301.75	301.89	301.03	302.89	304.69	305.1	303.86	302.71	303.69	302.91	301.64	303.87	300.4	299.98	303.38	305.51
315.44	312.89	313.93	312.51	310.77	310.79	312.09	312.87	314.1	311.6	313.25	311.57	312.51	309.7	313.38	311.97	313.53	311.94	313.72	312.68	311.7	315.66	311.74	313	310.56	312.16	313.86	311.57	315.63	313.33	312.31	310.97	311.75	317.42	310.38	310.93	312.61	313.54	312.41	312.92	311.81	313.08	312.85	312.63	309.17	314.87	313.18	310.75	312.28	312.75
313.94	312.71	311.44	315.87	313.87	312.73	312.75	315.19	313.15	313.85	312.71	313.67	314.61	311.33	314.64	313.23	313.84	314.22	315.35	313.69	314.74	315.59	313.93	313.29	314.08	314.55	314.24	315.21	312.57	314.05	314.37	314.35	314.25	317.19	314.49	314.37	316.03	313.93	311.79	314.51	311.09	314.12	313.53	312.79	314.6	316.01	312.27	314.74	315.08	315.11
300.5	301.01	300.93	303.38	300.78	301.28	302.35	299.78	300.12	300.77	302.58	300.42	300.47	303.16	300.31	302.12	301.66	302.3	302.66	299.64	302.61	302.45	302.85	302.87	299.22	301.51	300.63	300.78	302.14	302.12	301.48	302.7	299.63	300.39	300.37	301.67	300.2	300.98	299.53	302.05	300.2	302.02	298.49	297.87	299.83	301.65	301.5	301.82	299.41	301.08
314.79	315.89	316.78	316.65	314.7	312.23	317.57	314.14	314.97	314.18	316.66	315.68	315.41	314.65	312.22	315.06	314.94	316.68	315.77	312.98	315.78	313.26	312.18	314.89	314.2	315.77	315.63	314.45	311.78	315.65	314.39	316.06	313.31	313.96	316.01	313.14	314.52	313.98	314.44	314.54	313.48	315.21	316.17	315.72	314.3	313.35	314.83	316.08	317.68	312.27
296.51	300.2	298.58	299.65	301.79	299.84	300.64	296.41	300.54	298.22	300.36	301.08	301.23	301.65	296.98	300.18	300.4	300.2	302.52	302.14	301.73	299.73	300.62	298.38	300.11	300.37	300.62	300.77	299.16	296.8	303.27	299.91	303	300.48	301.42	299.45	301.4	303.99	299.23	299.7	299.72	302.16	298.96	299.42	295.17	300.08	300.5	303.47	299.81	297.93
304.52	305.95	305.21	307.51	306.63	306.06	302.92	305.28	307.54	305.1	303.86	307.97	306	306.52	305.62	303.01	302.54	305.23	305.31	306.02	304.85	307.81	305.46	305.19	304.99	304.87	305.05	304.06	305.99	304.37	302.3	305.19	308.26	307.49	307.16	306.13	305.97	305.41	303	304.77	304.43	305.7	307.6	305.94	306.75	307.85	305.25	306.3	306.12	304.67
301.9	303.92	303.92	303.21	302.97	302.24	300.71	303.06	303.06	302.36	302.26	302.52	303.27	304.75	302.72	302.76	301.2	304.69	301.87	303.53	305.64	304.43	304.32	304.36	302.68	303.91	304.31	301.45	304.14	303.63	307.72	300.76	304.55	302.11	307.36	302.65	301.42	305	303.38	306.05	304.48	300.83	302.19	304.96	303.94	305.43	305.8	302.74	302.81	302.41
303.12	301.87	302.14	303.22	303.87	301.86	302.09	303.26	305.41	303.81	303.18	304.94	302.53	301.1	302.7	304.71	303.29	303.14	302.7	304.16	303.96	304.74	304.15	301.56	305.84	304.28	304.08	302.56	301.65	301.96	304.69	306.35	301.21	302.45	303.98	302.54	302.37	304.89	302.36	301.61	304.57	303.09	303.4	305.13	303.83	304.77	302.74	302.02	303.77	303.17
317.65	319.2	318.47	318.53	319.23	319.38	315.79	316.71	318.21	319.22	317.71	317.88	317.7	319.5	319.06	319.5	318.22	318.06	319.37	316.6	321.6	318.3	322.31	316.15	317.26	317.78	319.93	319.72	323.15	318.75	317.08	317.86	315.84	317.82	316.82	319.76	318.88	316.86	317.55	317.78	317.07	319.96	317.24	319.09	320.16	318.52	320.77	316.77	319.18	320.64
325.53	324.17	324.4	324.46	322.92	323.43	322.93	324.02	325.02	325.23	321.84	325.13	321.45	325.25	324.17	327.02	323.07	322.82	323.66	322.5	323.79	322.97	325.29	323.98	323.73	323.97	328.42	324.66	323.92	324.72	324.56	323.78	323.49	325.17	324.72	324.83	324.73	324.24	324.21	324.84	326.18	323.19	324.78	321.15	325.02	323.51	323.72	324.38	325.04	326.37
312.22	313.31	313.6	315.99	312.91	312.97	314.3	313.34	312.77	313.67	316.05	314.69	315.31	314.6	311.68	315.17	312.63	313.51	312.67	311.64	315.73	316.48	313.65	314.45	313.45	317.41	312.86	314.19	312.67	315.58	314.71	310.52	313.84	312.85	316.63	312.66	314.43	313.76	315.81	314.54	312.6	313.62	313.74	313.01	314.83	316.02	314.13	313.67	313.42	312.17
292.59	295	294.46	296.68	293.78	293.75	292.17	291.61	295.58	295	296.43	290.75	295.21	292.17	293.99	293.7	295.28	297.67	293.9	292.29	294.11	294.48	294.22	293.23	295.53	295.69	295.8	297.11	293.29	293.63	292.02	294.82	291.35	291.93	293.94	293.12	296	292.37	295.85	293.66	293.52	294.34	293.32	293.8	295.09	297.41	296.09	295.14	294.91	291.06
296.76	294.36	296.36	294.82	295.85	293.74	294.27	292.98	296.2	294.1	294.41	294.54	297.32	297.08	295.47	295.64	295.33	296.11	292.26	294.53	294.55	297.01	292.74	297.37	297.12	296.26	294.8	296.86	296.92	297.52	292.51	295.94	295.64	294.75	296.52	293.2	297.06	296.65	296.53	295.18	296.66	294.87	294.3	297.68	294.68	293.89	295.48	295.24	294.26	295.61
309.44	309.41	311.22	310.56	311.79	311.6	308.9	308.53	310.63	311.94	312.93	311.05	309.81	310.4	310.86	310.46	310.38	311.44	312.36	309.42	310.57	309.97	310.24	312.6	312.26	309.71	312.32	310.48	313.97	309.2	310.51	311.54	311.25	314.27	313.24	310.62	310.75	311.39	314.46	310.35	311.62	310.27	309.19	309.82	312.99	311.6	313.42	311.27	311.9	313.43
315.72	313.78	316.31	313.36	314.32	315.82	315.35	313.85	315.24	314.07	315.41	313.31	316.06	312.91	312.65	314.49	313.68	315.97	313.75	314.28	315.15	311.6	313.59	314.16	313.18	312.58	313.73	312.83	312.76	314.79	313.79	313.81	313.08	313.62	311.6	314.44	314.9	314.6	310.88	314.53	316.42	315.5	311.69	313.42	314	312.69	312.15	313.69	314.32	310.92
314	315.88	316.29	315.74	313.99	316.64	316.23	313.61	315.5	317.2	316.63	316.56	315.14	317.56	314.78	315.86	316.39	313.25	316.04	315.97	315.2	317.09	313.91	313.25	314.32	315.74	317.3	314.23	315.44	316.09	316.35	316.41	313.29	314.44	316.47	317.5	316.13	313.6	314.33	317.76	316.71	316.16	315.4	314.76	317.36	317.7	316.34	317.68	315.45	314.35
301.46	302.89	301.43	298.7	300.61	302.68	302.33	301.78	300.98	300.82	300.34	300.93	301.68	304.45	300.7	303.55	302.87	300.52	301.95	300.88	302.61	300.66	299.39	303.13	301.41	302.56	301.72	299.97	303.42	296.23	300.73	303.36	302.79	300.3	301.87	299.2	300.11	303.18	302.09	301.69	302.57	299.51	303.34	301.04	301.16	304.01	300.61	301.43	302.04	299.64
315.95	312.88	316.54	316.88	315	314.57	318.36	313.31	312.73	315.61	314.19	311.89	315.99	314.02	314.77	316.55	314.57	314.2	316.91	312.74	315.76	313.52	315.35	314.16	313.48	315.58	315.76	315.37	316.55	314.01	317.46	314.78	315.9	315.67	315.55	314.48	313.6	315.97	314.44	314.72	314.58	314.67	313.16	314.32	315.05	316.72	317	315.93	316.35	312.81
309.74	311.95	310.84	309.35	307.5	308.22	310.62	310.86	311.52	313.69	310.54	313.45	311.55	311.09	309.4	310.56	311.38	311.14	311.58	310.15	311.13	312.6	309.19	311.83	309.79	309.1	310.23	309.14	310.08	310.08	310.87	310.78	311.94	312.67	310.95	312.08	309.03	310.44	309.55	308.91	311.19	312.94	310.12	308.55	313.93	312.59	311.23	311.55	310.29	310.5
311.91	317.03	315.79	313.63	311.81	310.25	312.03	314.33	314.48	314.94	314.54	314.06	314.08	311.25	314.6	316.44	311.1	312.69	310.22	313.48	314.37	312.28	315.57	315.44	312.29	315.32	313.87	312.15	311.8	311.61	313.59	313.21	313.68	314.45	313.12	314.02	312.62	311.66	314.97	311.03	313.61	313.65	314.07	312.28	311.63	314	315.34	314.35	314.52	314.53
306.14	306.14	305.9	301.28	303.3	305.53	306.15	305.15	305.1	302.59	306.16	304.22	305.18	302.5	304.99	300.64	304.69	304.1	305.1	303.09	301.8	304.58	305.5	302.12	305.56	302.63	306.93	306.13	303.55	306.43	304.19	306.86	301.8	304.36	306.5	303.85	307.98	305.92	301.05	304.91	306.28	303.22	306.94	305.97	303.41	304.6	302.86	304.5	304.83	304.08
308.29	308.39	305.68	305.15	310.16	308.66	303.94	307.03	305.16	305.9	309.24	311.14	306.72	308.46	308.11	308.54	305.88	305.81	308.89	310.35	307.01	305.71	305.9	307.83	308.58	306.95	305.89	306.76	307.27	309.2	308.66	305.95	308.84	304.83	309.39	307.98	306.45	308.36	308.66	306.71	307.69	305.96	305.05	306.33	308.56	309.73	305.07	310.73	307.72	306.73
326.68	327.74	325.4	327.1	326.33	327.48	330.02	328.82	326.89	326.68	326.85	329.66	327.75	327.72	329.19	327.03	326.91	327.82	328.64	330.17	328.58	329.55	331.64	329.24	327.26	326.84	327.61	326.71	330.27	327.55	327.39	328.12	327.33	327.72	325.96	329.25	328.06	326.31	328.54	328.32	328.46	325.77	324.81	328.35	327.79	328.44	328.56	327.69	326.88	329.58
295.15	297.98	293.35	292.72	296.32	295.34	294.39	294.83	294.74	295.22	294.73	295.01	295.75	295.62	294.61	294.11	294.57	293.27	293.49	296.1	296.36	293.02	296.78	291.89	293.46	295.44	293.95	294.6	291.29	294.1	295.7	294.43	293.86	295.62	294.6	293.82	294.91	294.17	294.81	296.02	292.96	294.81	294.5	296.79	295.08	295.31	294.51	293.79	294.59	295.88
302.96	304.14	305.51	305.86	304.23	304.56	300.6	303.99	303.27	302.32	305.16	305.84	303.68	303.1	304.95	305.97	302.62	306.62	304.17	307.19	304.68	302.84	302.21	302.86	303.25	303.61	305.87	304.81	305.38	306.09	304.81	304.44	306.07	303.78	304.51	305.24	306.98	307.78	304.14	303.64	306.81	303.66	305.83	305.85	306.29	304.03	304.42	302.26	305.01	305.74
324.88	326.66	328.67	328.31	331.32	326.73	328.8	325.75	327.91	329.54	328.91	329.29	326.01	328.82	326.77	326.2	326.47	325.61	328.64	327.36	327.39	325.95	327.56	331.48	325.95	327.64	327.78	323.95	327.73	327.99	327.85	327.53	327.94	326.76	326.89	326.26	327.65	328.85	328.71	327.67	327.97	328.72	327.73	328.76	326.84	327.86	327.19	325.96	329.61	328.04
306.33	304.18	303.46	305.17	303.98	304.74	303.09	307.12	306.27	304.98	307.33	308.2	304.88	304.28	304.65	304.38	305.86	305.02	303.2	307.75	303.7	306.97	304.99	305.74	306.84	304.72	304.16	303.66	305.59	305.74	306.69	306.51	307.03	306.7	306.82	305.9	307.42	302.65	301.83	304.71	304.75	306.01	304.41	305.71	307.64	304.39	306.25	306.52	307.05	305.85
318.41	318.8	319.81	318.11	317.8	318.93	317.43	316.39	315.84	317.81	318.4	318.81	318.37	313.42	320.01	319.93	318.15	316.51	320.26	318.69	319.97	319.74	318.93	318.58	317.23	318.4	315.91	319	320.7	318.83	319.62	318.6	317.37	318.15	318.97	317.45	317.99	319.34	317.55	319.51	320.03	320.14	317.35	316.3	314.68	319.91	316.47	319	315.96	320.36
303.03	303.85	303.55	306.51	307.66	302.78	303.69	305.75	302.79	303.32	303.89	302.2	304.69	303.49	305.28	306.33	302.24	306.4	304.58	307.24	306.29	306.23	303.83	304.85	306.09	304.61	304.35	304.18	302.94	304.42	303.32	306.39	304.88	305.65	306.55	303.3	302.95	304.18	306.03	302.88	303.63	305.31	306.43	303.79	303.61	305	302.28	302.2	304.49	301.68
304.01	303.08	302.15	305.24	303.76	305.79	304.87	303.51	305.98	304.38	302.96	302.03	304.99	302.59	301.95	304.65	308.36	304.78	302.65	305.54	305.89	304.66	304.76	302.81	303.55	304.6	305.74	306.08	304.85	304.15	306.1	304.37	303.92	304.73	305.3	306.31	304.64	304.8	302.4	304.18	301.52	302.81	305.72	303.83	305.51	305.19	303.32	304.65	305.78	303.32
314.13	318.02	315.08	319.96	316.6	316.08	319.05	314.43	314.21	316.51	315.97	316.53	316.55	313.81	315.95	315.7	314.08	314.38	315.83	316.38	312.76	315.56	315.45	314.8	314.78	316.76	314.27	315.38	316.86	315.72	315.53	318.18	315.71	317.03	315.41	316.77	316.07	315.46	317.22	315.23	314.14	317.06	315.09	315.72	318.47	317.72	318.28	315.17	318.64	317.85
305.26	304.37	301.88	303.35	302.6	304.63	303.11	303.39	302.87	305.27	303.83	304.15	304.36	303.37	305.58	303.18	302.21	303.82	307.89	306.27	305.21	305.49	304.42	305.38	303.62	303.97	302.54	304.29	304.62	304.08	307.36	302.77	303	303.89	304.33	303.07	304.23	304.16	303.11	307.25	304.87	304.07	303.02	302	304.58	304.02	300.52	301.85	303.19	305.09
319.69	319.1	317.49	317.73	318.8	319	315.56	316.92	318.89	318.35	316.11	318.3	316.95	316.97	316.71	318.69	318.96	318.67	317.67	317.62	319.03	319.49	316.51	316.8	319.41	320.68	319.21	319.1	318.26	314.9	318.41	318.7	317.65	319.84	318.76	317.26	316.92	320.31	320.23	315.17	316.6	319	317.84	318.41	319.03	318.11	317.84	318.07	318.83	317.96
294.81	295.07	293.17	293.07	294.23	295.29	293.01	293.7	293.54	295.23	291.35	297.37	294.88	294.8	292.85	293.71	293.33	294.86	295.12	294.57	293.56	297.9	294.23	293.81	293.49	291.16	294.24	296.26	292.51	296.01	292.99	294.44	294.61	295.15	293.22	294.22	295.35	294.53	293.86	294.28	293.74	293.07	292.21	293.89	294.49	294.12	296.51	294.57	292.83	295.83
304.13	303.56	304.78	303.49	305.07	305.62	305.53	304.9	305.26	303.86	304.67	304.56	306.34	306.23	303.78	304.46	305.47	306.09	306.06	304.13	306.06	302.46	306.07	304.36	304.77	305.2	307.96	304.71	305.2	305.63	305.85	301.34	305.52	302.43	304.96	304.35	302.42	304.41	305.05	304.93	305.37	302.86	303.23	304.54	302.79	306.65	307.68	304.45	304.1	306.13
311.6	315.86	315.37	314.5	309.75	312.27	308.67	313.33	315.03	312.06	313.04	314.04	314.85	314.32	310.99	312.12	313.92	313.21	314.65	314.99	314.31	315.67	312.77	313.58	310.42	310.83	314.77	311.47	311.06	311.34	314.06	311.9	312.25	314.37	314.24	312.1	312.01	312.69	314.96	314.5	314.23	311.76	311.01	313.16	311.43	313.79	310.34	310.99	314.57	310.69
309.64	309.68	309.77	310.71	311.11	310.76	311.5	311.56	309.76	307.68	312.82	307.91	308.84	309.63	312.15	312.57	307.24	308.6	310.88	309.48	309.87	310.24	312.97	308.15	309.42	310.56	308.56	310.23	309.23	310.04	307.56	308.42	308.58	309.18	308.84	309.88	310.04	309.95	306.91	307.57	309.67	311.83	308.07	310.49	309.15	308.29	309.23	308.22	310.47	307.05
319.55	316.25	318.49	318.2	317	318.55	316.34	315.47	315.89	315.95	316.27	315.48	316.38	316.3	317.76	315.72	320.36	314.28	317.33	318.74	317.77	316.89	315.18	315.8	317.08	317.8	316.29	315.94	316.96	316.61	319.84	319.53	315.59	316.94	317.72	314.46	315.58	316.41	319.02	316.79	315.42	315.69	316.54	316.75	314.8	317.3	316.68	318.1	315.37	318.07
316.55	313.05	313.3	313.93	311.77	314.51	315.34	312.44	316.31	315.31	312.16	314.6	314.21	314.65	313.62	314.77	311.92	310.54	316.05	312.97	313.3	313.49	312.81	315.03	315.57	313.9	316.92	314.22	311.91	312.25	315.04	313.31	313.65	314.74	314.9	313.35	313.93	314.57	314.08	317.64	313.84	313.73	316.8	315.94	312.2	312.46	313.07	313.58	314.84	314.04
314.84	315.38	316.3	315.7	315.46	317.64	317.06	316.44	314.2	314.32	315.45	316.91	315.12	315.02	315.97	316.05	316.28	314.36	316.19	314.34	316.98	318.27	314.07	316.35	314.61	316.99	316.33	317.99	315.07	314.75	314.47	316.08	316.88	316.04	316.56	315.9	317.33	318	314.21	316.63	316.92	313.43	315.62	312.51	316.97	314.78	314.32	312.82	315.67	315.8
314.14	313.56	313.56	315.56	313.07	314.23	312.68	312.53	314.33	316.37	313.36	314.97	315.7	315.65	313.64	310.76	311.99	315.38	312.12	310.9	312.31	316.19	314.51	314.11	312.23	316.5	315.36	311.33	313.3	314.18	315.15	314.31	314.09	315.52	312.77	311.8	311.78	315.42	315.12	311.96	314.8	314.66	311.87	316.43	312.11	313.96	313.92	317.47	315.22	313.13
301.72	299.47	300.51	298.55	300.66	299.06	301.38	299.47	298.56	297.9	299.36	300.67	299.61	300.99	301.05	301.5	300.75	297.59	299.37	303.98	300.52	301.56	302.3	302.36	302.29	298.67	302.49	299.99	299.4	301.98	302.27	299.66	300.02	300.42	299.42	301.91	297.92	300.03	301.11	299.23	300.4	298.79	299.4	302.58	297.98	298.44	299.96	302.49	300.26	300.02
325.32	326.24	324.91	325.32	325.34	324.17	326.37	326.49	324.49	325.55	323.37	324.91	326.17	325.62	324.39	324.83	326.28	324.94	324.36	326.51	325.33	325.87	324.29	323.2	325.53	326.5	323.08	325.74	324.61	326.36	323.73	325.78	322.85	326.38	326.52	326.05	323.74	327.49	325.65	325.64	328.6	320.77	325.46	324.69	322.56	323.92	324.87	325.1	324.41	324.63
314.5	312.48	314.35	309.7	313.16	313.37	314.7	315.15	310.18	311.25	315.95	313.29	310.66	312.41	312.84	312.08	314.11	313.32	311.92	311.7	310.83	314.67	310.87	311.55	313.16	311.36	310.46	312.43	311.78	312.15	314.55	309.27	314.04	311.28	310.96	311.95	313.64	313.6	314.06	312.67	313.89	314.01	312.69	311.64	313.47	312.98	313.63	311.96	310.24	309.91
311.44	312.26	312.55	311.44	313.97	314.32	313.99	312.33	312.49	315.72	312.58	313.9	314.16	315.49	315.08	311.7	311.14	313.06	314.55	314.9	312.52	313.53	313.7	310.96	315.2	311.31	314.78	314.59	313.14	313.08	313.34	311.38	316.09	313.39	311.54	313.97	314.05	312.16	312.43	313.88	312.8	313.32	312.9	313.87	313.22	313.49	313.14	310.89	311.61	311.76
318.81	315.31	316.56	316.96	319.54	315.05	315.92	315.94	317.97	318.72	315.79	316.07	316.79	314.7	318.79	319.1	316.12	316.72	316.7	316.26	318.4	316.3	317.04	320.35	317.71	319.06	314.19	316.32	318.01	315.02	316.33	317.97	316.71	320.89	318.94	313.09	319.79	316.98	318.21	315.55	318.42	316.86	318.23	316.77	317.77	316.35	317.03	317.85	317.72	317.42
297.2	296.58	297.14	296.33	295.99	297.91	296.36	299.95	296.17	294.35	294.3	296.42	295.64	297.13	296.57	296.33	294.32	298.3	296.62	296	296.91	298.57	295.27	295.38	296.03	299	297.45	298.4	297.21	297.77	297.33	298.57	296.14	300.12	297.34	295.89	298.55	298.22	294.5	293.72	298.9	298.81	298.2	295.01	295.45	295.49	296.77	296.34	297.71	297.7
311.14	311.11	311.2	309.44	310.85	311.1	309.13	308.33	311.74	310.76	310.43	308.99	310.62	310.89	311.12	309.87	310.56	311.83	311.37	309.32	309.84	311.49	311.35	308.94	308.76	309.26	311.25	308.87	314.07	309.51	308.64	311.27	309.02	306.61	306.88	310.72	308.1	311.42	311.3	308	310.52	311.01	309.95	310.6	310.15	309.94	309.69	308.8	307.3	309.56
315.25	317.69	321.53	316.31	320.71	318.22	320.38	319.12	318.4	315.66	317.85	319.99	318.22	318.86	320.09	318.22	316.28	319.53	316.91	317.02	319.15	316.81	320.91	317.18	318.62	318.08	317.18	318.49	318.33	318.07	316.56	318.31	316.05	315.3	320.32	318.35	320.05	319.14	314.25	320.6	317.09	320.17	313.98	317.64	317.7	318.96	316.75	319.72	320.33	317.22
326.93	328.84	330.08	326.55	328.2	325	325.38	326.14	328.51	329.51	330.51	328.16	327.74	327.13	326.43	325.53	326.88	327.09	327.53	326.3	324.64	324.53	323.6	329.34	326.29	327.22	327.41	326.88	326.9	329.15	326.72	329.62	325.19	326.55	325.09	328.09	326.95	326.87	325.77	325.96	328.1	327.66	327.89	328.51	325.56	329.11	329.9	326.8	328.81	327.32
296.37	297.22	295.95	295.54	297.79	297.24	295.7	298.29	297.26	297.24	295.58	295.12	294.88	297.83	295.72	297.12	294.75	298.61	293.41	294.21	298.04	299.15	297.5	296.56	295.18	298.33	295.87	298.3	297.21	297.71	297.8	298.88	297.01	296.52	296.41	296.07	297.89	296.93	298.3	298.62	296.33	299.68	293.46	295.83	296.17	296.98	293.22	294.63	295.34	297.43
307.54	307.01	308.34	305.93	305.43	304.86	307.13	306.59	305.23	307.32	306.65	306.8	305.34	304.43	307.25	306.74	309.08	307.13	305.52	306.09	308.11	306.47	308.07	307.36	305.03	306.77	310.91	308.43	307.61	308.59	303.69	304.81	307.58	307.55	305.95	307.27	308.67	305.3	306.41	305.79	307.14	309.18	306.99	304.24	308.25	306.97	308.94	307.81	308.72	305.13
326.99	330.32	325.59	330.09	329.75	328.99	327.44	326.13	328.46	327.32	330.75	330.89	330.47	328.64	330.06	326.83	329	331.49	327.84	330	332.33	328.1	331.65	328.46	327.1	328.93	327.85	328.99	329.44	328.79	327.05	328.3	329.62	326.61	331.11	328.86	328.16	328.86	330.21	328.97	329.6	329.01	331.33	326.36	330.62	328.85	328.32	329.71	328.33	327.48
300.4	299.27	300.57	301.29	300.64	302.11	298.8	299.92	298.63	300.54	300.69	302.38	300.96	299	300.51	300.89	298.82	301.78	302.33	300.54	298.1	297.31	301.34	299.37	297.87	302.58	301.72	298.53	300.89	301.2	297.77	297.69	300.26	303.73	299.63	300.01	301.08	301.7	300.87	301.93	299.29	300.43	299.16	300.36	299.89	297.6	300.62	297.86	299.03	300.52
302.83	303.99	302.73	305.58	301.83	304.94	301.82	303.7	304.86	303.48	303.9	301.42	305.6	303.15	301.44	300.79	304.67	301.98	300.67	303.57	303.99	301.09	304.52	305.87	302.54	303.86	303.75	304.14	302.52	302.13	304.55	304.28	300.96	300.69	301.84	302.08	304.92	303.85	302.47	302.96	303.49	302	301.99	302.91	302.84	301.67	301.42	302.33	303.83	306.53
324.65	323.77	323.31	324.7	323.4	322.29	328.24	323.32	324.12	322.24	322.18	327.66	325.67	326.12	323.89	323.48	326.13	324.41	322.38	323.73	324.16	327.09	322.94	324.78	323.07	324.63	326.18	324.63	324.42	326.96	326.59	322.78	326.03	324.03	326.92	324.29	323.61	324.74	326.74	325.92	325.3	324.86	325.18	323.48	325.68	327.1	324.38	323.06	323.59	322.82
317.65	315.54	313.96	316.34	316.06	315.04	314.28	316.41	314.82	314.77	315.3	317.12	315.8	317.85	315.45	315.27	318.46	316.67	315.16	314.97	316.69	314.62	314.83	316.23	316.49	313.96	313.86	318.63	315.41	316.44	316.86	314.58	314.23	315.39	314.72	316.61	317.67	317.76	313.98	315.35	317.75	317.51	316.38	315.36	317.46	315.02	316.28	315.09	317.17	312.89
299.14	299.52	300.29	297.97	299.63	296.33	301.04	299.76	298.89	299.55	300.64	301.62	300.87	299.28	301.13	300.94	300.53	299.96	302.06	299.71	302.97	299.44	299.15	301.54	300.29	301.72	299.19	300.42	298.51	303.59	297.08	297.58	300.92	299.5	301.38	302.21	298.31	300	300.53	303.46	299.07	299.03	301.03	297.83	298.31	300.45	300.38	301.81	299.38	301.33
316.99	316	316.96	318.03	316.15	318.03	316.83	319.09	315.63	316.92	316.09	317.45	317.67	318.83	319.98	317.08	317.39	319.01	317.01	316.44	315.49	317.34	318.67	318.97	317.94	317.42	317.61	316.44	316.97	315.24	315.86	318.67	314.26	318.98	316.2	317.53	315.54	317.95	319.71	318.12	318.06	317.37	315.08	318.64	317.36	318.33	316.71	318.13	317.08	319.28
325.25	325.44	324.99	325.88	323.25	325.59	324.07	325.37	327.83	325.44	323.62	326.07	323.54	325.18	323.98	323.77	325.09	322.17	323.71	321.77	323.53	326.01	326.07	321.43	326.99	323.68	328.53	323.92	323.35	324.81	323.96	327.61	323.76	322.71	324.85	325.77	323.65	324.41	323.19	325.22	325.61	327.24	325.22	325.91	322.8	326.99	326.85	325.08	323.61	323.57
313.3	312.65	314.23	315.31	314.61	313.07	313.87	313.05	315.97	316.11	314.98	314.62	314.64	316.59	313.42	315.25	314.39	315.41	312.99	313.34	313.9	315.47	314.64	317.96	314.45	315.97	313.69	314.92	313.97	315.19	315.67	315.52	315.39	314.58	316.17	316.98	316.76	315.51	314.67	314.31	315.49	316.27	316	313.99	313.21	316.23	314.74	314.64	314.73	313.99
306.16	305.94	303.05	302.42	305.89	306.08	305.04	305.08	306.2	305.48	302.76	305.67	307.37	306.82	305.3	304.02	303.38	306.22	307.18	305.3	304.94	303.31	302.8	304.05	302.61	303.11	304.14	304.8	303.82	306.25	306.5	304.05	304.77	303.92	305.4	307.36	302.85	301.27	304.22	305.87	304.27	306.73	304.63	304.06	306.66	303.7	305.52	302.62	305.11	304.02
317.55	313.58	316.02	316.12	313.38	315.48	313.51	314.94	316.14	311.7	311.46	314.82	315.26	319.08	313.55	311.99	315.09	317.71	315.73	312.38	314.53	314.19	313.72	314.84	313.67	315.37	313.26	314.3	312.08	311.28	313.98	314.75	314.57	313.25	314.49	312.73	317.1	314.48	313.37	314.73	315.36	315.76	314.54	313.85	313.13	314.1	317.44	315.72	314.75	315.46
304.84	302.59	301.2	306.32	302.93	301.87	301.15	303.35	304.03	302.46	303.16	302.65	301.88	301.94	305.16	304.95	305.58	301.79	305.31	301.66	304.03	305.61	304.43	302.44	304.93	304.15	305.93	304.11	303.87	304.13	302.94	303.63	304.29	303.18	303.49	304	303.86	306.45	303.2	303.52	301.01	302.7	305.02	302.41	306.12	300.54	302.3	303.69	304.32	301.5
301.93	303.37	302.07	305.2	301.53	303.55	306.24	304.02	300.48	304.5	303.26	302.31	302.86	304.7	303.34	303.21	302.43	301.4	303.86	302.79	301.48	300.56	301.42	302.99	304.33	302.1	301.94	303.23	302.54	305.61	303.35	300.59	302.69	301.16	304.2	302.76	303.08	300.88	303.17	302.9	302.52	301.75	302.03	303.45	301.54	300.53	303.66	301.15	301.6	305.73
301.83	302.3	307.76	301.55	304.1	301.69	300.85	303.64	305.9	303.06	302.24	302.66	302.22	304.23	302.09	304.13	305.58	304.81	305.09	304.4	306.41	301.73	302.13	302.57	303.77	304.2	303.46	303.32	302.45	304.35	305.72	303.61	305.44	303.96	303.51	303.03	306.08	304.49	304.96	303.98	302.76	303.46	303.45	304.07	303.97	304.39	303.41	302.3	304.56	305.5
315.58	317.34	316.75	318.52	317.01	316.77	318.87	315.97	316.79	317.18	315.55	316.1	318.95	316.29	315.31	316.57	315.93	315.01	315.46	318.66	315.64	315.94	316.96	315.34	315.53	315.84	316.92	317.51	318.31	316.77	315.17	314.82	319.04	317.61	318.22	314.92	314.41	314.27	316.88	315.64	315.57	315	315.52	314.59	313.31	317.3	317.43	315.51	314.56	315.59
319.91	318.6	317.42	318.54	317.71	320.61	319.05	317.52	316.61	316.18	316.91	317.29	320.28	319.79	320.74	320.55	320	319.69	320.22	317.97	322.75	321.03	318.37	319.65	317.6	317.29	320.44	317.57	318.1	320.05	319.46	318.5	320.82	318.68	319.99	320.15	319.5	318.58	317.07	320.18	316.58	320.54	319.24	317.04	319.48	318.82	319.56	318.2	318.43	316.48
295.58	295.4	296.94	298.85	298.69	296.68	297.11	294.55	299.74	299.24	294.5	299.02	296.38	294.91	296.52	295.17	295.79	298.34	297.57	296.14	295.97	294.54	298.47	297.95	296.3	297.05	295.87	297.8	296.89	295.56	296.52	298.71	295.97	297.09	295.36	293.19	296.32	294.07	298.44	297.42	293.85	295.96	296.5	296.08	296.28	294.6	296.45	296.88	296.58	297.62
302.16	303.21	303.95	304.67	301.41	302.83	305.29	303.8	303.32	302.49	303.44	303.89	300.65	303.58	302.23	303.28	303.43	302.24	301.95	303.47	302.45	304.81	304.87	303.11	306.62	304.04	303.74	302.89	303.34	304	302.28	304.39	304.58	304.13	304.9	304.05	303.77	301.24	300.19	303.8	304.49	303.24	302.29	303.37	301.97	303.21	301.68	302.12	302.69	302.27
306.14	302.94	303.8	304.28	305.38	304.44	305.75	306.15	304.85	304.55	303.82	307.61	305.41	306.85	304.42	305.25	305.29	305.07	305.9	306.67	304.58	302.96	305.81	305.03	303.59	303.33	304.46	307.31	303.7	303.2	307.3	305.17	305.21	305.88	305.23	305.64	306.35	305.56	303.23	307.21	304.44	305.9	306.8	305.83	302.61	306.38	306.16	302.67	307.79	305.95
311.87	310.05	311.47	312.97	309.7	312.24	310.17	310.78	310.66	310.99	311.17	307.9	311.09	308.76	307.53	311.1	311.59	312.03	309.61	310.97	310.54	311.71	309.79	310.48	310.33	310.23	311.87	313.38	309.53	310.06	311.97	311.68	311.2	311.18	312.34	311.96	310.54	311.3	307.16	309.29	309.19	310.74	310.4	311.19	311.43	309.75	308.33	311.57	310.14	309.77
298.64	302.09	301.95	297.34	299.57	301.1	301.38	299.11	302.81	299.02	300.61	300.27	301.16	300.35	298.81	297.21	300.11	300.04	300.5	298.68	299.38	299.15	300.95	301.53	297.43	299.29	301.67	298.65	299.96	300.31	296.47	300.8	302.29	298.12	300.84	300.12	302.51	300.65	300.7	300.96	303.28	300.37	300.97	298.24	297.91	299.66	296.89	300.97	297.76	299.54
313.56	315.48	316.88	317.15	314.64	318.1	315.97	316.26	317	316.42	316.84	317.05	316.88	317.22	317.94	314.52	316.23	318.73	317.99	315.29	318.7	317.44	317.66	317.76	317.93	316.98	315.25	314	315	315.4	316.76	316.66	317.08	315.61	318.64	314.46	316.53	316.45	318.27	317.45	313.84	313.98	315.98	314.76	320.36	316.54	316.19	317.89	318.85	316.17
325.92	325.83	326.06	327.52	323.23	325.95	325.71	327.42	324.18	324.04	324.21	325.7	324.72	323.82	327.56	326.14	326.11	325.84	324.81	323.21	327.74	327.49	324.58	324.63	329.1	324.79	325.32	325.08	325.43	325.52	324.98	325.41	326.91	325.11	325.59	324.53	324.31	326.35	325.83	324.12	325.62	323.05	324.92	323.18	325.49	325.53	324.62	322.83	325.53	323.48
317.39	318.34	318.83	316.16	315.64	316.68	318.52	315.11	317.94	316.79	317.82	315.51	314.55	315.95	316.22	316.53	318.34	316.84	316.49	315.96	314.35	317.81	316.81	316.24	316.14	317.59	317.61	314.87	315.28	317.82	315.39	318.4	316.58	318.88	316.53	317.19	318.23	315.5	316.37	315.41	315.93	318.22	313.45	316.57	315.77	313.74	314.5	315.87	315.88	315.75
315.63	313.14	315.48	317.1	315.41	313.84	316.05	316.57	316.45	314.28	314.27	316.54	316.29	316.12	315.72	317.55	319.78	315.88	317.6	318.16	314.73	314.69	315.87	315.61	316.12	317.08	315.58	317.97	314.87	314.03	318.88	317.71	316.02	314.79	315.07	313.62	317.14	316.81	314.45	315.05	317.53	317.01	315.19	314.39	315.67	314.37	313.74	316.7	315.37	315.78
302.81	305.45	303.42	305.08	303.86	302.77	305.22	304.65	304.89	302.99	303.16	304.33	305.63	304.9	303.67	304.77	307.01	300.61	302.98	303.25	304.35	300.75	303.13	305.34	304.15	305.85	302.14	303.69	302.74	305.87	305.45	302.6	302.33	302.76	305.35	304.31	306.68	303.47	302.44	304.02	303.75	305.18	303.54	304.3	304.31	307.01	302.83	306.77	302.35	305.35
316.47	314.79	318.99	316.67	316.99	316.72	318.49	318.68	317.61	317.92	318.64	317.96	316.31	314.39	317.95	318.18	316.76	318.29	316.77	317.7	315.05	317.42	317.84	320.88	315.72	315.4	318.38	315.34	314.88	318.3	317.26	319.57	315.24	315.52	319.69	318.31	318.08	316.43	314.53	314.46	318.56	316.44	319.69	314.96	320.39	319.73	319.67	315.81	316.82	316.92
319.15	320.06	318.95	320.15	317.63	317.42	318.57	317.68	317.04	321.45	318.48	319.54	321.89	319.58	319.47	320.34	319.14	316.43	321.02	320.33	319.91	317.92	321.59	320.57	319.85	320.9	320.62	320.13	318.58	319.36	317.95	320.01	318.6	317.16	317.47	316.84	319.17	319.19	320.76	318.02	319.78	316.28	321.45	317.48	317.42	319.67	317.16	318.33	320.19	316.05
310.87	314.52	314.2	313.95	311.56	311.77	312.67	312.36	312.36	311.7	310.46	311.31	314.22	313.11	314.03	313.18	312.97	313.88	311.67	313.64	313.17	314.12	314.79	313.01	313.45	312.61	311.69	313.1	312.59	313.73	313.91	312.73	312.36	312.13	314.32	315	313.21	310.72	311.7	313.84	312.49	315.34	312.09	311.5	310.12	313.41	312.02	313.49	308.82	311.9
310.62	310.1	310.82	310.27	310.57	312.15	309.89	309.53	309.98	313.27	311.54	310.95	312.18	310.4	310.66	310.99	315.19	310.22	312.66	310.1	312.98	311.7	309.42	311.21	311.44	311.65	310.61	309.14	310.09	310.87	312.19	310.26	311.2	311.1	313.77	310.55	311.77	309.78	309.19	309.82	310.37	311.95	313.04	313.53	312.69	313.34	313.7	309.77	311.14	310.97
307.25	310.86	306.61	306.39	306.89	306.11	306.8	304.9	304.8	306.24	305.05	303.31	304.67	304.72	307.1	307.59	307.19	305.18	306.6	306.69	302.2	304.63	303.93	307.64	305.81	305.41	303.65	306.77	303.68	302.84	306.9	306.07	309.63	305.08	305.66	305.14	306.39	303.39	303.89	304.69	307.11	306.18	303.31	306.64	305.75	308.2	303.45	308.81	308.89	305.31
294.88	293.5	295.26	293.67	299.01	294.54	296.35	294.87	294.14	294.38	295.87	296.1	295.62	292.63	296.23	294.64	295.59	294.75	295.74	297.72	294.5	292.62	293.92	296.98	294.82	296.89	296.07	295.2	294.38	295.43	294.77	297.18	293.94	294.51	294.96	294.77	297	296.26	294.41	295.95	295.05	294.09	294.66	294.25	294.35	295.79	296.37	296.89	292.59	296.14
327.31	326.51	328.63	328.43	327.73	327.17	327.65	326.24	327.11	327.91	328.55	327.75	326.29	328.76	327.44	329.53	328.34	328.41	329.11	327.49	330.31	328.86	327.12	329.12	328.51	326.86	328.84	326.24	328.47	328.54	326.61	327.47	330.46	327.09	327.86	327.46	329.21	327.62	327.56	326.19	325.7	327.47	330.25	328.04	327.87	327.98	327.73	324.88	326.73	327.06
314.54	315.13	315.44	312.55	312.07	313.31	312.22	310.32	312.15	316.18	311.55	313.72	314.19	309.62	310.87	313.21	310.88	313.61	310.38	310.43	314.29	312.66	313.48	313.92	310.67	313.21	311.98	312.54	313.04	312.94	312.05	313.68	314.72	310.74	314.79	313.2	310.09	313.84	314.5	310.16	315.61	312.97	314.32	314.47	313.29	313.82	312.75	314.17	313.2	313.52
329.94	326.94	323.57	327.55	327.32	327.82	324.93	326.17	326.96	328.03	328.96	328.01	330.37	328.71	327.94	329.46	327.59	328.4	326.9	329.11	328.43	325.71	328.2	326.47	327.32	327.57	326.09	325.79	327.63	327.07	328.51	328.68	329.29	331.16	327.13	329.36	329.03	327.81	328.44	329	326.98	328.97	328.37	328.28	328.78	327.49	327.59	331	326.41	326.63
299.96	302.11	298.99	302.98	301.28	299.44	300.15	299.71	301.06	301.48	300.27	297.34	297.74	299.68	297	297.92	299.59	297.88	300.18	299.32	297.95	303.18	300.39	300.26	299.21	298.31	300.54	298.86	298.39	299.31	301.76	299.59	299.52	301.07	301.95	298.93	301.05	302.46	300.75	299.04	300.47	299.54	299.36	297.54	299.87	298.9	301.59	300.28	298.62	300.03
309.74	312.07	314.29	313.63	313.3	310.29	314.07	314.42	312.92	313.01	315.3	313.3	315.01	313.02	312.12	313.86	312.18	311.62	314.44	313.95	315.01	312.24	314.31	311.83	310.8	313.67	312.66	313.81	312.63	310.86	314.39	311.6	314.58	313.29	312.14	311.25	310.96	313.47	314.82	313.96	312.17	312.56	312.51	314.1	311.22	315.55	311.12	313.17	314.76	312.43
301.04	302.49	301.72	299.6	299.12	300.18	300.98	301.73	297.95	298.79	299.45	301.1	302.2	300.06	299.93	303.95	300.86	299.66	301.41	299.52	298.71	300.71	300.64	300.56	298.42	298.52	299.1	298.52	299.23	299.61	299.09	299.18	301.03	301.22	301.75	300.12	299.2	299.2	300.1	301.43	298.4	301.13	301.78	300.6	300.59	302.21	299.17	299.89	300.91	297.39
305.96	307.29	303.86	308.35	302.34	305.83	305.68	306.11	303.36	304.49	305.7	304.2	304.94	303	304.46	306.08	305.71	303.82	306.44	303.34	307.02	305.74	303.1	302.12	305.93	302.86	304.14	303.92	305.16	304.55	304.13	304.22	303.77	305.35	305.42	306.11	303.7	304.54	307.95	303.19	303.55	303.95	306.18	308.16	304.52	303.96	304.81	306.21	306.31	306.68
305.04	304.28	304.31	307.01	303.38	305.03	304.22	306.58	305.72	307.24	306.46	306.95	303.87	305.39	306.97	307.1	305.55	306.69	303.56	305.7	305.94	304.49	304.74	305.96	303.04	304.26	304.83	308.51	307.07	304.49	307.27	301.47	305.43	304.29	304.61	303.49	305.36	305.35	306.31	307.08	305.53	307.18	304.2	306.29	303.5	305.8	305.87	304.97	304.49	304.41
311.33	311.73	309.39	311.79	309.86	312.09	308.73	310.43	309.65	308.26	308.25	311.07	311.01	310.67	310.08	310.71	309.07	310.69	309.9	309.51	312.5	311.53	309.03	311.59	309.38	312.47	309.25	313.32	308.5	309.94	312.77	310.77	310.69	311.16	309.51	311.19	310.62	308.92	309.68	311.59	311.45	310.45	312.37	309.48	309.31	310.38	311.55	310.76	313.62	311.01
306.07	304.39	303.78	303.95	304.14	304.71	305.76	307.31	307.16	304.23	307.47	305.17	303.85	308.41	305.25	305.63	304.87	306.65	307.95	302.87	306.54	308.1	306.65	305.26	305.38	308.27	307.69	305.74	305.34	306.79	304.25	304.39	308.01	305	304.99	304.32	303.11	305.88	307.87	306.51	305.71	303	304.54	302.98	306.74	306.98	305.3	305.86	308.23	304.41
314.01	312.31	312.23	314.64	312.65	315.1	312.93	313.01	313.41	313.45	313.12	314.66	312.55	313.09	313.23	313.02	312.39	313.39	315.26	314.27	311.86	312.83	314.32	315.13	314.36	314.34	311.83	314.97	311.12	313.84	311	312.36	316.16	311.82	311.36	315.56	315.76	313.31	311.41	312.93	312.64	311.36	313.45	312.8	311.89	313.94	312.88	312.16	310.91	315.84
327.18	327.71	323.96	326.2	326.4	328.68	328.95	327.47	328.45	327.06	327.11	326.61	325.8	327.45	329.36	326.68	327.25	328.77	328.74	330.4	328.29	331.54	325.84	328.17	323.12	327.56	325.99	326.61	331.46	328.99	324.91	325.42	327.46	327.35	329.18	326.44	327.95	328.81	327.71	324.71	327.96	331.25	329.04	328.35	327.14	327.99	327.88	328.39	330.01	330.93
313.6	313.63	313.86	314.17	313.88	311.78	314.21	314.51	314.88	316.93	312.49	313.45	311.65	313.8	313.71	311.47	315.55	315.44	313.3	314.57	316.11	313.75	313.7	314.53	316.79	315.06	314.49	312.45	314.53	314.64	312.05	315.48	314.18	312.58	313.33	314.71	312.94	315.73	311.56	314.86	313.54	313.08	314.29	310.89	311.75	313.04	315.92	315.39	314.41	314.81
297.09	294.48	296.61	295.03	294.85	293.69	296.86	293.31	295.26	294.98	291.95	292.1	296.39	296.45	295.58	297.2	295.49	295.94	292.37	294.49	295.09	294.49	295.33	296.27	296.25	293.88	294.85	295.65	294.93	295.25	295.34	296.29	294.77	296.02	294.96	295.85	297.09	296.11	295.24	294.73	292.96	295	294.94	293.72	293.86	291.11	296.11	295.96	296.37	295.52
312.54	317.94	314.46	314.35	313.96	313.4	316.88	312.49	313.35	312.84	313.95	313.09	317.82	317.06	314.1	314.22	315.68	314.97	314.83	315.66	315.64	311.97	316.4	313.37	313.59	313.67	314.62	316.43	315.51	315.92	317.25	311.96	314.77	312.92	315.65	316.58	311.64	314.22	315.48	314.56	315.29	314.25	315.73	315.71	316.68	313.83	312.29	315.04	315.44	315.54
305.9	302.8	304.17	302.26	305.92	303.95	305.2	303.65	303.14	304.93	304.81	305.85	301.8	305.61	305.52	304.28	302.59	301.96	305.51	304.15	302.32	304.71	303.69	304.43	304.34	305.67	304.88	301.71	303.24	302.7	306.62	304.72	302.97	303.93	301.77	306.44	303.52	302.8	303.95	303.89	306.04	304.21	305.32	303.95	303.57	302.89	304.24	304.31	302.94	303.91
307.38	309.13	307.3	307.33	307.29	307.47	307.76	311.13	307.15	307.86	307.59	307.97	308.85	308.56	308.76	305.78	308.18	307.75	309.1	308.75	307.99	308.61	311.17	307.74	305.84	308.26	306.23	308.36	309.51	307.99	310.65	307.31	307.08	307.53	309.81	311.33	310.38	308.98	311.28	307.53	307.58	308.56	309.23	307.14	306.67	308.16	310.31	308.96	309.86	309.54
327.15	328.01	329.61	326.87	330.94	328.35	328.61	330.36	327.03	326.64	329.58	328.25	327.68	328.14	327.38	330.2	328.97	325.27	331.06	329.33	327.25	326.4	327	325.78	327.21	327.5	326.28	327.67	330.29	327.7	328	328.94	328.69	329.66	327.68	327.73	328.98	325.44	328.2	328.13	327.43	328.52	326.26	327.63	327.78	328.86	329.42	327.69	330.43	328.39
309.61	305.24	305.41	304.59	305.4	305.36	305.43	306.51	305.88	306.38	307.66	305.58	304.26	305.04	306.63	305.27	305.23	304.93	304.86	306.5	304.56	306.53	306.7	304.78	304.65	305.82	307.66	306.47	305.34	306.34	306.33	308.68	307.03	305.48	304.57	305.68	307.5	304.42	304.9	305.97	304.05	304.47	305.69	305.29	305.15	303.11	307.37	306.29	304.26	305.23
303.05	306.63	305.39	304.34	304.4	304.6	305.17	305.73	305.7	304.88	300.14	304.9	303.57	303.34	303.75	302.26	305.32	304.34	304.21	304.14	305.6	306.73	305.3	304.84	305.12	304.38	304.81	304.82	306.33	304.49	303.71	302.86	306.38	305.41	307.81	304.89	304.54	305.46	303.73	304.59	306.97	304.54	305.61	304.77	304.62	302.18	305.8	303.36	304.82	304.68
296.58	296.53	292.58	293.41	292.31	294.32	295.09	296.91	293.84	292.84	295.87	292.6	291.85	293.63	292.39	295.13	291.75	293.66	293.53	291.39	296.78	295.46	290.63	294.16	291.5	294.3	293.33	293.82	292.39	295.8	293.75	292.65	296.13	294.9	295.57	291.85	294.88	293.74	291.25	293.1	294.39	293.02	296.14	294.16	289.87	293.23	294.46	294.11	293.95	294.55
314.21	311.86	312.74	312.28	313.51	312.36	313.52	313.63	312.49	313.03	313.8	313.08	313.85	316.22	311.52	311.26	312.96	313.78	314.32	314.29	312.68	312.83	314.54	314.57	313.24	312.31	314.15	313.46	313.27	313.05	313.38	315.15	313.19	313.33	309.91	311.63	315.2	313.83	312.11	312.59	312.06	312.67	313.92	312.03	313.52	312.57	312.18	314.64	311.72	312.41
313.23	309.98	312.9	311.02	314.19	309.93	313.16	310.04	312.94	311.59	308.95	310.49	315.22	310.14	310.69	310.51	312.88	310.04	309.77	312.43	311.45	309.81	310.9	311.29	312.22	312.56	312.58	310.42	309.86	310.97	313.77	310.18	309.05	311.15	309.94	310.18	311.75	309.31	312.96	310.86	313.05	312.26	310.56	312.4	310.48	309.82	311.29	309.18	312.44	312.09
295.94	297.61	297.26	299.13	297.96	298.57	296.99	300.6	296.34	296.99	297.44	297.64	297.32	295.51	297.22	299.62	298.35	295.32	294.97	298.13	299.54	293.39	296.49	296.16	295.46	296.62	298.47	295.28	293.1	296.92	297.47	299.51	295.95	295.9	295.16	295.21	294.61	295.52	294.71	295.41	296.68	297.69	295.96	298.09	296.2	295.63	296.98	296.3	295.28	298.24
312.61	314.89	315	316.16	313.41	313.37	313.03	314.43	316.12	314.53	317.01	316.68	315.12	312.34	314.61	316.53	313.39	313.61	313.7	316.59	315.89	315.41	314.52	315.02	315.66	316.21	314.75	314.39	314.38	314.99	316.51	313.55	314.6	314.07	317.39	315.26	314.4	314.99	316.6	317.52	315.47	315.91	314.97	316.45	312.9	316.72	314.01	313.08	316.75	314.79
314.52	311.93	314.43	314.68	313.95	316.31	313.12	315.41	316.54	313.28	316.47	314.61	315.87	315.55	314.2	314.99	316.44	315.25	313.73	314.41	314.49	313.86	316.02	312.11	317.04	314.17	312.82	315.38	315.1	317.36	318.33	317.25	314.15	314.73	313.43	315.8	316.42	315.03	314.06	317.31	316.5	312.11	314.19	315.09	315.07	313.58	312.8	317.87	316.69	312.46
297	295.89	296.53	296.3	297.48	296.82	298.44	300.56	298.14	297.8	297.75	297.72	296.39	295.86	298.44	295.71	296.54	295.52	295.92	298.75	296.03	296.75	297.3	293.1	295.93	296.76	297.16	297.66	295.12	298.35	295.83	296.8	296.17	297.81	298.03	298.59	297.14	298.91	298.15	297.3	294.71	295.63	295.47	300.29	296.11	296.21	297.28	296.36	295.4	296.62
327.3	327.06	325.46	328.37	323.43	329.13	329.32	328.03	328.4	325.85	328.1	326.35	327.2	327.85	327.08	327.71	326.75	326.38	327.69	323.96	325.77	327.9	325.51	328.49	327.5	326.11	326.02	327.96	326.87	328.59	328.47	328.91	326.59	326.95	327.9	327.25	327.58	328.2	328.76	324.8	327.27	328.97	328.42	328.06	324.43	327.18	326.32	327.6	329.47	325.95
312.04	312.74	312.34	313.14	313.94	313.35	313.44	313.86	314.86	313.77	312.92	315.67	312.5	310.61	310.68	316.48	313.67	312.93	310.36	313.32	313.81	314.98	315.05	314.16	314.41	313.96	315.69	313.27	309.78	313.04	312.56	311.84	313.63	312.15	312.89	312.25	312	314.76	314.27	312.63	313.67	313.66	313.81	313.05	317.29	313.52	313.86	310.25	313.24	317.42
317.63	318	318.57	316.44	321.08	318.35	318.57	322.02	319.68	315.98	316.76	316.99	317.25	316.3	317.51	319.38	318.09	316.1	317.6	317.43	318.79	317.37	314.5	317.89	317.17	317.62	318.24	319.2	316.3	318.75	317.88	317.81	318.03	318.03	316.99	317.97	319.25	318.77	316.4	318.55	316.98	319.03	316.34	319.75	319.55	318.37	315.19	315.49	320.52	315.78
311.11	310.05	312.43	311.46	311.66	308.92	309.85	311.57	310.88	307.67	308.45	308.9	311.23	309.26	310.41	310.44	310.15	308.17	309.35	311.86	309.89	312.69	312.44	310.25	309.51	307.95	311.3	311.42	311.04	309.04	310.62	310.92	310.03	311.16	313.51	313.24	308.98	308.53	312.37	312.74	310.06	312.24	310.22	310.23	310.33	307.85	310.4	308.82	311.53	310.09
315.54	315.89	314.47	315.92	315.67	317.07	315.54	315.95	316.21	312.86	317.43	313.27	316.95	315.6	314.13	314.35	316.27	314.8	314.1	316.64	317.42	315.56	314.63	314.49	317.29	314.25	313.94	314.79	314.3	312.59	313.62	315.06	313.9	313.16	314.02	315.44	312.79	314.77	314.4	313.86	313.59	314.74	316.12	313.07	314.07	313.96	314.52	313.65	315.6	316.23
300.56	300.87	300	297.88	301.15	299.72	301.52	300.02	299	302.02	300.8	298.01	299.91	299.66	299.49	301.84	302.18	299.68	301.56	300.55	302.96	299.85	296.77	299.79	298.88	300.83	300.39	301.25	300.09	300.1	298.68	299.77	302.07	299.22	296.4	299.95	298.67	300.69	300.63	301.59	300.77	300.39	300.73	298.93	300.38	300.24	300.24	301.07	299.4	300.89
311.37	313	313.14	314.49	310.67	311.57	313.55	310.88	314.94	311.76	314.61	311.75	313.5	309.88	312.91	314.17	313.33	313	315.26	312.71	318.21	314.82	313.45	312.64	313.81	315.25	311.41	312.09	311.82	313.08	310.68	313.43	314.46	312.06	313.6	313.01	314.57	313.45	312.81	312.83	311.35	313.9	311.92	310.57	313.69	314.43	314.67	313.99	312.46	312.99
307.55	311.65	308.01	306.76	310	307.91	308.86	309.45	310.7	306.21	310.7	309.36	308.5	308.97	307.9	309.42	306.49	309.46	306.38	309.79	309.1	310.25	311.3	307.73	311.17	308.25	310.5	306.51	308.73	306.77	309.55	307.86	304.76	308.58	308.82	308.85	307.21	307.6	309.15	309.23	309.74	308.5	304.73	307.49	310.35	309.85	308.26	309.66	308.16	310.86
312.49	315.15	312.37	311.84	308.98	312.88	311.55	314.31	313.22	312.15	313.21	314.44	310.12	314.31	311.62	312.07	313.9	313.53	311.45	310.62	311.13	311.55	314.57	314.41	312.62	311.56	311.22	313.11	313.38	312.34	310.7	314.27	310.26	312.09	311.87	312.44	314.05	312.78	312.26	310.06	312.13	313.73	311.54	311.24	314.44	311.57	313.19	313.77	313.14	314.62
313.2	310.33	310.9	312.03	311.6	310.09	311.18	311.71	313.29	310.71	311.86	311.69	309.97	310.91	314.43	311.11	313.13	312.27	311.49	311.62	313.43	311.99	310.39	313.04	311.85	310.93	310.02	310.96	312.77	311.97	309.63	309.97	308.47	310.34	311.17	311.8	310.95	311.11	311.51	312.02	314.36	311.61	309.63	311.05	313.62	310.57	312.29	313.64	310.43	309.49
311.2	310.05	310.08	308.99	311.22	310.13	308.64	308.48	311.45	311.53	312.79	310.31	310.34	311.3	309.73	310.56	310.06	309.89	311.1	312.71	313.38	306.78	310.37	309.06	311.31	309.87	309.11	313.02	311.34	313.19	310.63	309.96	309.74	310.78	310.67	312.98	310.38	312.64	313.46	311.86	312.01	309.76	312.97	312.58	311.06	308.97	311.27	312.03	311.66	309.37
315.6	313.51	317.01	313.85	314.86	316.26	313.87	311.53	313.45	313.31	315.53	316.05	315.09	313.28	315.76	317.29	311.53	314.92	314.05	314.26	315.68	314.13	315.33	314.8	314.36	313.11	316.17	314.86	316.16	314.34	315.31	313.28	315.31	316.88	316.23	313.29	314.51	314.07	314.05	314.93	314.43	316.26	314.26	313.67	313.78	313.76	314.86	315.15	315.93	318.06
305.39	304.72	307.15	306.16	303.7	305.09	304.15	303.44	305.11	304.64	302.4	305.94	301.15	304.01	305.29	303	303.82	305.3	309.23	304.14	305.71	305.69	305.29	304.46	306.28	305.1	305.99	304.41	306.54	308.24	304.42	305.13	304.92	305.15	302.9	306.21	305.06	304.66	306.17	306.87	305.5	304.23	307.34	302.48	303.8	304.41	304.53	303.07	305.68	305.09
314.74	316.71	314.51	314.22	314.01	314.87	312.14	314.87	315.51	314.67	313.29	313.66	315.29	317.34	316.21	315.58	313.74	315.08	314.44	314.33	315.59	312.49	315.15	314.74	313.48	315.33	316.1	314.45	315.25	314.34	315.78	316.64	313.18	315.49	315.79	316.67	316.51	316.25	316.06	316.39	316.71	315.05	315.87	314.13	317.41	313.9	313.73	315.67	314.42	314.92
310.66	310.13	310.37	309.23	307	310.17	307.04	309.97	308.95	307.51	308.84	307.71	312.33	309.8	306.46	307.62	308.34	308.58	307.55	309.95	309.1	308.68	307.11	307.32	310.85	308.91	309.8	309.83	308.39	310.45	307.51	310.39	307.38	309.11	311.07	306.95	308.5	308.36	309.64	307.9	309.09	307.82	310.24	308.4	308.13	308.36	308.17	308.31	308.69	311.35
317.22	315.77	314.56	315.63	314.29	316.01	313.18	313.25	315.5	316.58	315.6	314.83	314.15	315.21	318.42	314.04	314.15	313.03	317.39	315.55	314.31	314.11	313.19	316.04	312.57	313.03	314.21	314.13	310.63	314.08	314.87	317.74	314.85	313.68	314.58	314.26	314.3	315.55	313.37	313.89	315.54	313.2	315.42	315.21	316.21	314.33	314.63	315.53	314.62	313.77
296.27	295.44	293.83	295.55	293.79	295.3	295.66	295.87	295.62	296.01	291.93	297.25	297.76	293.42	293.98	294.79	294.41	294.68	295.8	291.8	295.16	296.37	290.36	295.39	293.25	291.88	293.61	293.19	291.62	295.27	295.16	294.97	295.92	294.03	292.41	295.94	293.97	293	292.17	296.65	293.46	294.49	293.22	292.51	293.11	292.04	292.55	293.59	296.11	291.49
314.67	313.83	313.38	311.27	312.66	313.82	313.37	314.31	314.11	312.76	313.22	314.76	312.29	314.99	312.91	315.04	315.49	314.97	315.02	316.52	315.2	312.68	310.51	313.52	312.55	314.11	312.77	312.64	313.53	316.21	314.25	317.58	312.92	314.47	312.54	314.93	315.45	315.27	313.87	316.45	316.02	312.75	312.68	313.76	316.3	316.53	313.83	315.35	314.35	317.49
298.46	296.47	295.66	298.89	299.21	297.92	295.12	296.11	296.97	296.12	299.37	294.83	295.29	298.68	296.15	296.1	295.72	294.56	297.67	298.64	297.42	297.76	295.76	296.37	296.72	297.72	294.31	295.25	298.6	296.1	296.37	298.54	295.51	299.4	297.79	295.18	295.43	298.32	297.52	298.22	294.76	297.39	298.78	299.07	297.48	296.57	296.79	297.63	296.81	297.32
305.76	308.1	307.91	308.08	303.42	304.26	306.66	308.75	306.71	304.34	305.04	304.55	303.33	302.57	303.96	305.09	303.83	305.3	304.29	307.85	306.78	304.64	305.73	306.33	304.87	304.58	305.45	303.03	304.41	305.17	306.52	304.84	303.99	304.74	305.95	304.78	304.17	306.56	306.53	308.13	306.17	305.82	303.8	306.55	307.38	305.89	304.55	307.66	305.94	306.37
311.54	310.41	311.86	311.23	309.3	310.62	311.83	312.29	310.15	314	310.81	308.36	310.15	310.28	310.96	310.81	310.71	311.28	309.98	312.6	310.04	311.6	312.99	312.15	312.48	311.54	309.74	311.73	314.45	311.82	310.71	308.88	310.26	308.58	308.14	309.89	310.75	314.99	311.03	310.84	311.03	310.52	307.1	308.62	311.95	307.68	310.36	312.73	310.85	312.35
316.82	317.67	317.15	318.12	316.05	317.47	318.24	318.51	319.1	320.83	318.53	318.86	317.48	320.66	317.27	316.85	316.84	318.17	319.32	317.87	317.79	318.47	318.65	319	318.62	319.95	319.16	317.32	318.26	318.67	322.4	319.74	319.11	318.26	319.2	319.14	316.36	318.86	319.67	321.28	319.37	318.52	316.62	317.86	317.31	317.85	317.18	317.33	317.1	320.72
313.25	315.09	312.35	316.14	317.65	313.41	315.16	316.22	315.03	314.48	317.59	314.74	316.02	314.84	315.65	314.42	314.34	314.05	316.51	316.47	314.8	315.78	313.55	316.12	316.57	316.41	315.02	315.9	317.44	316.68	314.24	317.32	312.56	315.98	316.82	316.79	315.42	315.09	316.59	314.18	315.37	317.09	316.45	314.38	314.64	315.78	315.21	316.97	316.46	314.5
317.16	316.91	315.32	315.01	315.51	317.92	314.63	314.54	316.61	313.85	317.29	315.07	315.69	315.93	315.67	315.97	315.11	313.77	316.16	315.06	315.64	315.6	315.87	315.44	316.99	315.1	315.88	315.57	317.76	314.98	314.53	314.49	315.93	313.96	316.71	314.9	315.15	313.6	313.67	316.55	315.16	315.38	316.53	316.14	316.47	316.24	316.29	317.8	317.34	316.15
[truncated: 150 more columns]
