# Supplementary material for: Genetic dissection of main and epistatic effects of QTL based on augmented triple test cross design
Source: PLoS One. 2017 Dec 14;12(12):e0189054. doi: 10.1371/journal.pone.0189054 (PMC5730204; doi:10.1371/journal.pone.0189054)
Supplement: S9 Supporting Information — (ZIP) [file pone.0189054.s009.zip › z5_350_0.5_5.csv]

302.05	305.35	300.46	303.27	300.19	299.37	301.11	302.25	298.88	300.38	302.42	303.48	302.97	300.55	304.31	301.63	297.26	298.39	300.3	301.74	300.18	300.34	301.2	298.39	303.07	302.68	301.45	301.09	299.45	298.45	299.79	300.04	301.31	300.52	301.24	299.13	303.25	302.01	299.47	303.98	302.12	302.08	300.08	301.55	301.39	304.05	299.62	300.11	302.15	302.97
312.52	310.69	310.75	313.29	312.53	309.68	312.79	307.99	310.76	313.06	315.42	312.12	312.64	314.43	311.6	312.36	316.16	316.12	312.12	313.75	309.82	313.62	313.77	313.04	311.19	314.23	312.88	312.34	310.97	310.63	315	312.62	312.11	310.8	311.57	308.95	310.62	314.21	311.06	310.28	313.23	312.6	313.29	315.45	312.55	309.77	315.25	314.31	311.99	312.51
301.59	305.08	303.82	298.71	302.93	305.16	301.97	306.08	301.93	301.04	304.16	302.64	300.6	301.19	301.35	301.85	303.08	301.4	299.14	307.33	307.54	303.84	306.36	302.11	298.85	301.03	301.26	305.08	300.78	301.46	300.86	305.16	301.09	305.13	303.25	301.07	303.19	302.46	302.82	302.02	302.65	304.29	303.21	298.31	303.1	304.23	303.7	301.22	299.48	301.72
313.43	317.42	313.73	315.59	314.14	314.78	316.32	313.38	316.89	315.64	319.01	314.7	318.22	315.75	316.41	318.86	319.67	317.42	320.17	316.96	315.66	312.83	316.7	316.71	316.38	314.7	316.51	314.67	316.34	315.75	322.11	317.29	315.82	314.81	314.74	314.13	315.45	318.09	316.37	317.43	315.91	315.82	317.36	318.07	315.84	319.13	314.25	319.81	317.61	315.41
321.72	318.68	318.4	317.36	319.14	319.75	321.63	323.29	317.51	315.86	316.83	317.18	321.11	319.6	318.4	320.34	320.4	319.19	322.57	319.5	317.11	319.41	319.19	320.95	321.14	317.72	322.43	318.05	316.91	319.22	322.11	321.91	321.37	318.01	322.75	318.82	317.21	319.23	316.76	319.46	313.4	319.39	324.22	320.09	321.73	319.56	317.95	319.61	319.93	318.59
329.83	326.31	329.56	326.59	329.3	329.47	328.17	326.86	326.06	328.41	330.06	328	327.42	326.73	327.23	327.17	326.94	329.61	327.5	325.89	326.35	328.17	327.51	326.81	329.79	330.48	328.01	328.51	326.82	328.84	323.91	329.51	326.72	325.17	327.92	328.75	329.88	328.4	325.76	330.8	325.32	324.99	325.83	328.86	328.87	328.55	328.11	328.73	327.54	327.38
313.51	315.09	313.17	314.17	315.41	313.62	316.3	311.9	312.97	312.13	311.54	313.79	313.58	314.32	315.74	316.13	313.41	315.44	314.11	313.54	314.85	316.76	311.86	312.8	314.48	312.29	310.15	315.75	315.01	315.07	314.14	309.86	314.04	312.79	314.47	311.44	311.2	315.28	313.03	314.35	313.77	313.06	313.19	308.59	313.92	312.08	314.15	313.83	315.88	317.86
303.84	304.26	309.08	303.12	306.03	300.01	307.93	304.46	304.64	302.47	303.25	306.08	304.37	304.8	306.08	302.44	303.19	304.05	304.66	305.11	305.14	303.95	306.29	300.17	304.44	306.62	305.74	303.88	300.57	302.69	300.98	306.67	308.06	303.54	303.73	304.77	300.61	305.43	303.69	304.47	305.66	304.38	306.43	305.65	305.36	303.6	301.48	303.02	304.9	304.93
303.46	302.25	302.06	300.54	302.59	303.03	303.88	304.35	305.27	307.44	302.44	307.22	306.7	303.98	304.76	305.8	301.15	301.95	304.56	304.6	305.86	304.39	305.9	303.29	303.53	300.56	303.1	302.83	304.62	303.49	303.63	301.73	300.54	302.86	306.09	304.7	303.09	304.53	305.1	304.18	301.27	305.59	300.13	303.4	301.75	303.5	303.43	303.25	302.32	306.08
305.15	304.07	304.63	301.25	305.15	305.64	309.75	305.64	307.37	306.01	302.88	308.05	308.39	309.45	307.83	308.52	306.89	306.43	305.78	307.26	305.07	308.57	306.14	306.05	306.63	307.56	304.81	307.07	307.39	304.26	307.51	303.74	306.8	305.18	306.22	306.8	308.46	307.2	305.8	305.65	307.61	308.56	309.58	306.32	307.46	305.68	307.17	306.58	305.95	305.04
319.29	318.4	321.3	321.64	318.98	317.25	318.12	317.78	313.39	317.29	317.78	319.12	320.53	319.87	316.78	317.63	319.73	318.33	320.04	317.61	317.01	317.51	317.52	318.09	321.34	321.56	320.4	318.2	319.86	316.68	316.94	316.23	318.11	318.33	319.78	319.79	321.25	317.95	318.86	320.42	319.47	318.62	320.81	320.57	318.24	318.05	317.66	321.27	318.74	320.38
306.61	308.62	306.13	307.64	311.03	305.18	308.69	308.66	310.25	310.85	307.56	307	311.54	310.76	305.06	309.01	306.11	306.41	307.39	307.52	307.68	309.71	310.09	306.42	307.56	307.37	308.54	304.33	307.7	306.38	305.62	305.47	304.93	311.12	308.08	303.59	308.66	305.81	308.79	306.67	305.96	311.52	307.12	304.71	307.69	302.25	307.73	308.57	310.8	310.19
298.12	296.85	298.43	295.74	298.28	296.18	298.63	298.81	296.45	298.14	297.53	297.33	295.56	297.38	296.95	296.02	294.5	297.99	297	295.79	294.59	296.3	297.82	296.91	296.81	296.94	299.76	293.7	299.03	301.32	297.67	298.09	295.42	292.38	293.58	293.98	296.79	295.74	296.29	298.84	293.37	294.92	294.82	297.55	295.95	293.93	299.41	297.77	301.48	294.25
326.15	323.63	325.8	321.47	325.62	324.06	327.8	324.29	323.05	325.59	323.57	324.26	325.45	326.21	326.27	325.65	320.43	324.38	322.85	327.9	323.66	325.14	325.22	325.65	324.83	323.37	323.49	323.97	326.16	324.31	325.4	326.48	325.29	324.83	326.73	326.34	327.55	325.64	323.98	322.71	323.14	322.75	323.51	322.93	325.67	324.63	325.61	325.71	323.66	326.21
296.82	298.98	299.06	295.41	296.41	297.39	298.75	295.9	299.95	295.23	296.88	296.56	296.34	293.78	293.73	296.81	297.39	296.03	299.44	297.82	296.82	294.67	294.38	295.36	295.5	296.9	295.94	294.1	296.29	298.91	299.28	297.47	297.9	295.78	295.74	296.21	296.13	296.78	297.08	296.85	292.93	299.03	294.55	300.19	294.36	296.22	295.74	297.37	300.82	298.22
324.42	321.59	324.44	323.87	322.26	324.7	322.53	327.44	324.56	326.87	322.36	324.14	322.12	324.15	325.06	327.1	323.05	325.35	322.4	320.75	323.94	327.67	321.69	323.91	328.19	327.65	325.54	323.53	328.15	324.83	322.02	325.08	323.51	325.01	324.7	325.78	326.68	321.53	324.67	328.63	323.29	323.88	322.7	321.2	323.67	325.16	327.05	321.92	325.34	327.08
317.16	308.29	306.37	309.27	316.27	313.03	315.18	311.51	317.27	309.93	312.63	308.61	317.92	314.69	314.19	314.13	309.46	315.7	309.89	315.2	310.88	309.01	313.7	312.86	310.8	313.35	311.59	316.05	310.29	310.32	314.14	314.06	311.11	311.94	311.18	309.91	314.11	314.77	312.49	313.87	312.18	312.22	311.99	312.15	311.65	312.27	314.83	310.94	310.17	311.34
304.14	302.37	303.68	304.5	303.91	304.51	302.91	305.19	306.13	305.77	309.15	307.47	305.41	302.41	305.87	302.12	301.7	303.38	303.18	303.02	302.53	303.25	305.31	304.86	305.59	306.69	302.1	301.74	303.09	305.29	304.37	305.56	304.56	304.09	303.02	304.35	305.23	305.25	304.32	305.46	304.25	305.57	303.39	303.51	304.32	304.64	306.82	303.04	304.18	306.79
298.52	295.57	299.25	299.46	296.27	296.15	298.56	299.7	296.18	298.1	298.17	295.84	297.42	294.49	297.49	297.78	295.31	298.47	296.17	297.83	296.71	297.67	302.21	299.34	296.86	295.75	296.06	297.6	298	292.2	298.18	296.29	297.72	298.71	296.51	291.29	297.78	298.77	301.32	297.99	297.09	296.94	294.2	296.29	298.49	296.94	295.05	298.18	297.71	294.24
307.56	305.76	305.61	305.07	307.92	306.51	306.63	306.15	306.69	308.97	310.28	306.52	306.56	311.06	309.09	304.7	308.2	308.73	304.58	310.28	308.71	309.39	306.32	309.48	305.19	304.58	309.74	307.27	307.02	310.45	312.08	307.33	311.29	308.85	309.76	311.68	310.8	309.1	304.91	309.28	308.67	306.86	308.44	308.19	304.72	305.66	305.12	305.9	308.14	306.21
297.35	296.45	295.73	298.33	298.47	295.75	296.18	299.94	297.78	294.77	295.26	297.48	297.7	297.68	295.33	291.96	296.36	299.46	299.03	298.62	297.59	296.91	300.32	295.25	296.17	298.37	297.36	300.53	297.68	297.46	296.72	292.41	296.93	300.51	300.33	296.16	298.87	295.92	296.03	294.7	298.35	295.8	295.37	297.9	301.09	296.39	293.37	295.63	294.2	297.44
317.47	317.44	314.94	315.5	311.01	315.1	312.73	314.04	314.93	315.08	316.84	314.03	314.76	317.05	317.23	314.61	318.64	317.47	317.12	316.23	313.9	319.13	316.25	316.95	316.16	315.49	315.44	317.51	316.27	318.54	314.34	316.87	315.88	316.05	317.51	316.65	316.97	315.66	317.71	316.92	314.63	313.69	316.97	313.69	316.74	316.02	314.79	318.03	316.12	312.49
314.54	313.99	312.55	311.38	314.3	315.81	313.49	312.5	315.26	311.8	315.51	314.06	308.52	314.39	311.6	311.25	314.45	312.21	311.52	312.61	314.32	313.6	313.35	315.77	312.55	315.18	312.76	312.66	312.47	311.16	312.82	316.24	311.3	313	311.1	310.87	311.53	314.25	314.86	311.69	314.85	312.99	313.03	312.33	313.08	313.44	316.69	315.5	313.65	311.82
320.71	318.12	318.26	316.19	320.94	319.55	319.24	320.13	315.69	317.29	316.99	322.77	314.33	317.74	316.92	319.82	319	318.65	318.98	318.57	316.24	318.06	320.78	313.53	317.52	317.44	318.48	320.26	318.06	317.92	318.29	315.88	315.35	317.59	318.95	316.04	317.12	319.5	319.83	317.29	318.46	318.11	318.97	317.3	316.93	320.19	320.28	318.45	316.1	314.97
329.09	326.11	329.13	330.45	329.87	328.43	326	326.77	329.31	328.01	326.19	330.68	332.71	326.97	326.85	328.41	331.04	328.73	329.87	325.25	330.36	327.38	326.64	327.48	326.82	330.07	327.23	329.73	328.28	327.22	329.18	326.46	326.67	327.69	325.9	324.71	328.3	328.3	326.89	327.75	324.63	326.71	326.44	329.06	327.5	326.77	330.74	330.63	327.08	326.66
312.32	309.36	310.48	310.9	311.99	311.73	310.73	307.91	309.44	311.87	314.21	311.08	311.19	312.69	312.06	315.01	312.39	309.43	311.28	309.99	311.06	312.63	308.15	312.54	312.49	311.78	308.86	311.13	313.67	312.93	309.51	310.08	315.75	311.55	309.44	312.98	310.69	310.19	308.84	308.45	308.55	307.7	307.57	310.83	312.5	313.11	309.09	313.3	308.21	312.75
318.29	318.74	316.17	320.58	318.22	317.17	318.53	315.8	319.03	317.41	321.52	316.88	318.99	317.46	316.63	318.17	317.62	317.92	320.7	316.44	320.9	320.37	321.49	319.41	318.09	317.99	320.03	321.2	317.35	320.08	314.96	313.72	319.27	317.99	319.63	318.33	317.18	316.51	319.27	320.84	321.34	317	316.74	318.61	321.36	317.9	318.87	318.61	319.46	321.88
310.37	316.43	313.42	316.35	314.67	310.01	313.21	311.16	312.85	312	314.45	316.36	314.68	311.62	313.89	312.86	311.13	312.73	313.83	313.67	311.75	312.64	309.89	312.8	314.78	313.82	315.93	312.21	316.85	313.43	312.81	313.34	310.2	315.91	311.74	314.3	313.18	312.27	312.37	314.52	315.43	309.1	316.63	313.92	316.23	313.25	312	313.2	315.33	311.73
307.44	309.12	311.65	310.62	310.67	312.23	310.11	310.62	308.48	306.85	309.36	310.42	305.94	307.23	308.07	308.45	307.88	307.7	312.53	309.39	308.88	312.69	309.68	310.8	307.03	312.72	311.84	310.96	309.69	308.22	310.82	307.79	306.15	309.29	309.06	306.89	305.74	314.04	308.56	307.46	307.79	311.66	312.17	314.61	307.13	307.72	309.89	306.65	309.59	314.17
317.91	313.4	316.45	315.9	317.17	315.83	317.87	319.71	320.41	318.09	316.17	317.22	316.62	318.5	316.18	314.93	314.58	315.76	317.27	317.3	316.03	316.72	312.06	321.4	315.43	314.67	316.36	318.55	315.12	314.93	315.77	317.84	321.53	312.93	318.04	316.43	316.68	318.26	317.7	318.44	318.83	318.2	318.08	318.32	317.49	315.94	317.12	317.06	318.29	317.28
312.87	313.31	311.22	310.32	312.43	312.89	313.14	313.55	313.38	310.73	310.26	314.52	315.73	314.24	312.81	314.32	314.77	314.02	312.2	309.72	313.97	313.93	313.35	311.3	315.58	314.47	313.37	309.06	310.83	314.01	316.6	314.33	315.81	312.14	311.39	312.37	310.87	314.54	311.86	309.8	313.18	312.37	311.73	311.77	312.78	315.66	315.49	309.28	315.19	308.37
294.45	294.98	293.78	293.28	294.41	292.79	292.95	294.01	292.99	290.15	294.6	294.47	290.62	294.99	295.61	298.61	298.16	296.96	296.45	294.61	292.91	293.84	296.08	297.44	294.9	294.67	296.33	297	298.01	296.74	295.11	294.71	293.52	297.75	296.78	295.13	293.11	296.57	294.42	292.37	294.81	292.65	293.24	296.69	292.81	292.52	298.07	296.08	297.45	293.71
311.49	311.44	314.27	313.16	311.08	313.59	311.19	312.42	315.36	314.47	313.28	312.5	315.29	312.34	312.2	313.22	310.73	314.06	310.54	313.82	312.86	313.11	312.03	314.31	311.07	313.9	313.92	315.43	314.97	314.78	315.28	313.78	314.98	317.77	312.65	316.97	312.19	317.97	311.91	314.63	313.02	312.23	310.86	314.39	313.03	314.17	313.17	313.89	313.07	311.99
302.11	307.09	303.1	301.87	305.39	303.58	304.69	305.25	304.17	303.05	302.27	302.41	301.22	304.85	305.53	304.02	304.97	307	306.34	301.05	301.01	302.91	302.19	304.95	300.5	304.77	304.04	301.79	306.3	305.05	304.45	304.05	301.34	301.47	302.8	304.41	300.41	302.32	305.04	302.05	304.77	298.47	306.2	305.28	302.04	303.83	304.89	300.72	304.68	304.21
327.2	330.06	333.22	328.54	328.73	325.74	329.19	326.17	328.32	326.16	330.42	328.87	329.12	328.62	325.76	329.83	327.86	327.64	327.49	328.7	329.01	330.84	325.09	327.84	329.11	326.98	329.89	326.12	328.2	326.51	327.5	330	325.59	324.75	326.32	329.51	329.82	327.36	328	332.19	331.1	327.45	329.19	327.7	331.51	329.67	326.17	330.05	325.94	328
320.19	315.96	315.05	315.83	315.4	317.13	316.62	315.57	313.89	316.07	314.3	317.21	317.27	317.75	314.34	318.44	319.02	315.2	318.42	315.94	315.35	318.17	317.45	317.91	319.75	316.59	317.92	319.88	317.66	318.43	318.38	317.26	316.62	318.38	317.24	317.31	317.53	317.28	316.71	318.01	314.87	317.39	318.41	320.02	317.58	315.94	316.62	316.89	315.48	315.51
317.77	316.06	317.24	312.39	315.87	315.72	317.51	317.68	315.71	315.04	315.96	314.25	317.05	315.83	316.03	316.56	317.59	316.8	315.81	316.36	317.24	313.96	315.02	316.72	315.57	315.02	315.11	317.68	316.95	314.01	316.9	317.08	309.54	317.69	316.36	316.61	313.83	318.55	317.81	315.95	315.11	317.05	318.6	313.22	319.73	317.55	316.93	316.76	314.87	317.08
306.71	307.13	304.98	307.47	306.1	306.44	305.53	309.01	306.01	305.59	307.19	303.07	307.93	305.82	305.92	305.05	308.27	305.07	307.33	305.34	309.72	306.25	308.38	307.19	304.52	307.04	306.97	307.04	309.17	306.79	309.91	306.31	306.32	303.51	305.11	303.58	303.49	304.72	307.53	304.54	306.35	306.09	304.71	303.37	306.87	306.04	304.4	306.81	304.3	306.7
301.8	306.02	302.58	301.98	299.13	302.38	299.8	304.11	306.45	306	301.76	300.39	304.79	300.97	304.55	304.73	301.8	301.3	306.05	302.5	300.73	303.49	303.95	303.71	301.84	304.03	302.53	303.17	300.69	304.13	301.41	303.85	305.83	304.99	302.35	302.81	303.11	304.71	301.71	301.05	300.3	301.9	300.37	305.01	302.63	304.14	301.79	300.74	303.99	302.75
311.48	309.61	312.64	313.17	311.6	312.85	311.31	313.8	314.35	314.77	316	312.13	309.23	313.07	313.02	310.67	309.65	307.23	311.91	310.97	314.57	309.87	314.38	315.07	312.02	312.38	312.54	311.72	312.73	310.33	316.73	313.41	313.14	310.06	310.02	311.23	311.32	308.92	309.28	313.37	310.8	311.6	311.73	313.94	312.6	313.97	313.91	310.57	314.92	316.26
318.66	314.35	314.23	309.09	316.3	311.94	312.24	319.27	317.03	313.21	314.88	313.93	316.14	313.88	313.08	312.05	314.8	313.73	316.95	316.24	315.26	316.85	312.96	313.93	314.69	321.07	315.77	314.56	314.76	317.3	316.17	314.36	313.31	314.21	313.85	312.19	311.31	314.12	315.65	314.73	313.84	314.97	314.22	312.63	312.45	314.79	315.7	313.23	312.68	314.13
304.24	303.25	302.48	303.46	302.79	303.45	301.92	300.01	304.9	304.42	303.15	300.05	300.2	304.41	305.97	301.57	304.03	301.7	305.04	305.01	299.56	302.52	303.01	300.86	301.38	301.63	303.92	304.69	306.14	304.64	305.66	308.99	305.67	302.84	301.54	302.92	304.08	305.42	304.95	303.93	302.08	302.33	299.53	302.57	305.79	303.29	304.06	304.42	303.95	303.19
315.5	315.97	316.5	316.23	315.43	315.92	317.35	315.78	314.64	316.49	313.69	317.82	316.15	319.14	313.84	316.16	318.88	314.59	317.88	316.3	317.34	315.48	318.06	318.04	312.97	316.86	314.11	314.35	316.23	316.62	315.59	317.37	315.58	314.39	315.08	317.02	316.66	316.39	313.03	315.04	315.83	317.75	318.98	312.28	316.28	315.65	315.41	316.29	317.88	316.78
299.67	299.04	302.72	300	301.2	298.59	298.24	296.47	300.58	302.02	301.17	300.18	301.48	297.74	301.03	301.79	298.64	302.58	301.14	300.97	299.11	299.6	301.12	294.71	298.67	298.55	302.76	301.12	303.14	300.57	300.19	297.13	299.47	304.17	301.59	300.46	301.37	297.11	301.05	298.36	301.88	303.02	301.17	300.27	298.41	300.06	299.84	299.51	299.82	303.74
313.16	314.3	312.82	315.22	315.81	312.27	315.08	317.84	313.23	311.37	313.55	314.21	312.75	316.31	312.38	312.09	314.26	315.02	314.75	314.03	313.61	314.36	313.01	315.2	313.64	311.52	316.63	314.46	315.07	309.87	313.92	312.87	314.77	311.31	312.09	314.2	314.75	315.6	312.46	314.16	311.81	313.52	314.31	312.43	313.89	315.05	314.75	314.59	310.82	314.2
303.21	304.76	303.72	308.65	306.77	305.66	302.81	308.43	306.41	303.83	306.84	312.12	308.81	307.3	306.01	310.15	304.56	307.64	308.08	306.6	304.31	304.98	306.26	306.79	305.08	305.92	304.61	304.52	307.08	305.89	304.92	306.99	310.99	309.05	306.49	310.25	311.68	307.4	307.13	309.13	307.45	306.2	303.69	307.7	304.66	306.04	307.17	307.45	306.3	308.62
313.2	311.76	312.73	316.13	316.28	316.01	312.52	311.91	314.27	311.56	313.94	308.99	311.95	310.73	312.56	316.95	312.24	314.84	311.09	315.01	311.32	310.99	316.24	316.22	314.92	313.44	312.38	311.93	308.58	312.47	314.33	312.76	315.08	312.99	315.47	311.87	311.57	314.25	312.54	310.5	311.18	314.12	312.02	313.63	311.08	315.41	314.08	317.4	312.01	309.67
305.58	302.15	302.17	302.75	301.72	306.82	304.36	303.88	304.98	301.85	303.92	306.59	302.43	303.46	303.33	302.86	300.83	304.08	305.2	303.88	303.39	305.75	303.68	301.66	300.21	302.63	303.94	301.8	301.47	303.97	305.17	304.42	300.48	301.2	306.13	303.42	304.77	301.65	306.83	303.82	302.83	303.21	304.58	304.61	305.35	302.66	301.97	300.53	298.98	303.03
302.71	301.53	303.48	304.41	301.02	302.44	301.25	303.18	303.7	304.96	303.47	301.85	303.72	301.54	302.23	303.82	303.63	302.64	304.99	300.84	305.08	304.69	305.13	304.49	305.81	302.16	300.99	304.27	305.67	301.74	304.12	302.17	307.62	303.45	302.85	305.17	304.61	302.18	299.51	303.49	303.51	304.87	299.08	303.17	303.9	305.39	303.55	304.52	302.41	305.51
302.87	308.01	304.77	302.49	307.82	305.02	308.08	306.44	304.75	306.3	306.39	303.24	303.93	304.44	306.12	305.17	306.2	305.99	307.24	307.08	305.94	305.47	303.01	307.6	304.15	305.64	305.03	305.56	304.89	306.27	305.87	302.17	299.94	306.85	306.8	305.36	306.17	305.77	307.6	307.07	304.97	306.42	307.67	305	305.45	307.73	306.45	307.55	302.5	304.68
308.21	317.37	309.13	312.62	314.87	314.27	314.83	312.53	310.25	312.34	311.84	316.27	315.64	315.38	312.5	312.38	313.14	308.93	313.69	312.39	311.56	312.4	315.3	314.27	312.32	312.12	313.34	314.66	311.79	314.13	316.02	312.43	314.17	312.87	312.42	311	314.84	313.26	313.33	311.35	313.25	314.69	315.38	312.67	316.31	309.05	315.78	314.09	316.07	312.31
291.85	294.9	296.31	294.64	296.71	290.09	292.26	295.76	292.34	297.08	295.87	293.55	292.29	291.54	292.23	295.15	297.64	289.22	296.94	294.09	294.26	295.99	292.81	297.03	293.92	297.62	292.27	290.16	293.76	290.75	293.54	295.1	292.6	295.6	290.71	291.29	291.56	297.79	294.77	295.24	293.63	293.86	296.91	296.43	294.99	294.53	294.87	295.73	293.72	296.02
300.4	305.56	303.91	303.06	302.65	305.5	306.37	303.77	306.48	305.88	303.87	304.19	305.43	304.21	302.67	304.93	302.52	302.79	299.76	301.12	304.03	305.52	303.04	303.84	302.91	302.6	307.19	306.3	305.46	305.38	300.38	306.49	305.71	303.09	304.65	300.45	306.34	302.62	301.84	305.2	303.32	304.66	306.62	303.81	305.34	304.43	308.17	301.4	303.81	303.57
324.86	329.56	329.64	327.88	323.9	326.57	324.45	330.2	326.8	324.36	324.75	330.39	327.02	323.95	328.53	328.78	328.15	324.7	324.61	324.81	324.34	327.38	325.55	328.93	327.06	328.97	324.51	326.72	329.51	327.15	323.1	326.68	329.65	330.51	328.98	327.3	327.96	330.06	326.48	325.65	330.02	328.72	329.3	323.17	329.36	329.04	329.27	324.57	329.77	326.22
311.05	310.93	311.08	310.52	310.06	311.28	310.12	312.26	312.28	310.98	308.76	309.77	308.59	310.69	311.86	310.69	310.11	313.75	309.03	312.79	310.26	311.57	308.14	311.6	310.15	312.67	311.8	310.09	310.32	308.11	314.62	310.42	310.28	309.51	312.6	308.3	310.45	313.31	308.51	311.66	307.99	310.22	312.38	308.86	309.97	310	313.34	310.97	310.67	308.13
310.97	312.67	309.4	313.46	313.08	310.21	309.93	309.83	312.91	312.92	312.42	312.6	312.16	310.69	311.25	311.89	310.3	312.22	314.54	314.65	309.95	311.55	310.71	310.92	312.36	309.59	314.05	309.57	312.32	311.54	311.85	310.55	312.34	315.48	312.57	309.99	311.87	310.74	309.58	311.57	313.82	314.51	312.18	310.85	310.54	311.81	310.67	313.76	309.28	310.72
303.06	303.53	301.59	306.6	301.23	305.69	300.23	304.35	302.44	302.21	304.02	300.26	304.95	302.39	304.31	301.67	303.87	305.15	301.59	303.61	301.41	306.71	301.93	301.4	306.06	301.33	300.94	301.4	301.92	303.67	303.55	306.71	298.49	305.38	297.88	301.91	302.08	306.66	303.11	299.51	303.76	301.09	305.66	303.3	304.38	303.89	300.26	303.41	300.41	303.52
308.97	307.33	305.42	304.05	305.95	303.18	304.27	305.45	304.86	304.65	300.95	300.43	304.37	301.12	306.91	304.81	302.66	307.86	301.27	304.28	306.02	305.46	306.11	306.81	302.74	302.53	304.29	301.96	305.93	303.5	304.66	306.68	306.99	304.52	305.83	304.86	305.96	303.54	305.45	308.45	305.45	302.81	305.82	305.13	304.56	303.3	304.12	301.65	303.74	303.5
321.45	317.25	320.15	316.8	315.7	321.79	322.82	319.66	318.65	313.74	318.39	319.03	321.43	318.69	319.51	317.26	318.5	319.03	321.08	319.44	316.57	320.96	320.91	320.86	321.13	318.76	315.67	317.41	320.5	316.99	319.9	317.86	319.49	318.67	318.48	320.02	318.96	318.16	321.21	317.99	320.63	316.87	317.87	320.21	320.83	320.53	321.95	318.71	319.13	317.67
307.5	308.48	304.49	309.62	306.36	308.76	303.84	306.29	304.16	308.24	308.8	306.18	305.93	304.31	308.32	305.27	306.6	303.37	305.95	307.24	305.7	306.24	307.54	304.96	306.89	303.86	302.69	304.65	305.44	304.55	306.82	301.91	305.39	306.16	306.32	306.85	307.87	303.38	307.1	311.75	304.97	308.9	302.81	303.75	303.08	303.85	304.71	310.22	302.54	310.84
328.13	323.93	323.35	327.38	330.61	325.23	325.29	328.08	324.94	328.04	330.97	328.87	325.29	322.43	325.27	329.17	328.13	329.65	327.72	329.78	328.07	325.21	325.4	328.08	327.38	330.39	327	327.13	327.81	325.95	326.58	332.71	329.87	329	328.58	327.9	327.4	327.27	327.03	324.42	325.68	325.43	325.37	326.19	327	332.2	325.39	327.41	322.69	325.21
329.29	328.73	324.73	328.17	329.75	328.93	332.77	327.18	323.17	327.48	328.25	326.93	328.63	327.7	325.38	326.59	330.74	327.94	326.54	331.07	328.37	323.82	327.38	326.83	329.73	327.91	328.21	327.37	328.27	325.48	328.3	330.11	324.34	329.27	327.93	327.63	331.1	328.71	327.15	328	326.4	328.7	322.8	331.71	322.32	327.27	330.75	328	324.84	331.19
313.21	317.98	313.06	313.38	316.6	314.79	315.83	311.45	315.89	311.52	317.57	314.01	313.16	315.73	316.64	316.83	311.88	318.7	315.24	315.76	317.27	311.56	316.63	313.59	309.66	315.46	315.24	314.69	313.73	317.23	312.76	315.99	314.58	316.83	316.45	312.32	316.01	318.33	319.55	313.97	318.55	316.09	314.98	317.17	312.82	311.36	315.68	313.71	317.74	315.12
311.41	308.84	306.65	310.22	309.63	307.99	312.81	311.51	312.52	309.85	308.28	310.44	314.5	313	311.04	311.63	308.7	314.46	312.29	311.15	309.99	309.73	310.6	312.07	308.4	311.14	308.93	308.68	311.04	309.49	313.79	311.08	310.1	309.75	311.82	309.32	312.57	308.21	310.75	309.34	315.8	310.73	315.08	308.18	306.4	306.46	312.96	311.06	309.73	308.61
304.66	304.39	300.76	303.26	303.63	299.37	304.09	299.13	305.44	302.52	304.72	301.63	301.38	304.97	305.16	302.26	304.37	302.44	301.19	302.53	303.59	304.67	304.67	302.27	303.12	300.84	308.89	301.53	301.36	300.45	302.91	302.71	299.08	302.38	303.11	303.89	300.87	303.83	304.38	305.25	300.94	303.25	303.61	299.31	300.82	304.21	305.21	304.1	303.24	300.49
319.09	317.04	315.57	314.7	316.07	315.78	314.47	316.37	317.02	313.44	315.34	318.45	315.65	314.61	313.74	316.14	316.73	316.57	318.65	317.15	318.25	313.48	317.76	313.04	318.34	315.11	314.88	317.65	315	316.74	318.85	315.32	315.96	312.58	315.32	311.75	314.99	312.12	315.64	316.65	314.86	318.1	313.05	315.21	312.44	317.83	316.21	316.17	310.89	316.12
304.13	304.28	302.81	304.3	305.09	303.18	304.63	306.09	305.04	302.84	304.38	303.42	303.46	307.31	304.47	304.47	304.51	301.09	307.71	303.86	302.7	304.4	304.11	302.86	305.06	298.9	305.82	306.3	306.41	303.03	301.25	304.92	303.96	304.49	304.82	303	303.73	304.45	303.91	301.95	306.49	307.18	300.72	307.01	300.95	305.02	303.93	302.89	304.41	308.11
304.91	308.76	303.54	305.66	305.3	303.39	305.95	305.23	307.17	303.45	307.56	303.35	306.34	302.4	303.43	307.99	305.77	307.48	303.93	302.48	304.54	307.2	306.08	302.41	307.42	305.28	307.18	303.8	303.26	303.23	302.88	305.4	304.47	302.19	303.62	303.52	304.26	304.71	306.6	304.61	305.54	303.49	306.65	304.65	309.67	306.41	302.97	304.29	303.87	303.79
313.49	315.29	312.66	312.05	315.45	312.73	310.81	314.04	311.32	310.87	313.58	311.47	315.6	313.06	314.74	310.56	313.03	313.63	316.53	314.89	313.41	317.54	312.97	309.65	311.62	312.08	310.57	314.71	314.28	316.43	312.81	311.39	312.96	313.53	315.36	314.54	315.72	312.49	316.43	315.41	315.89	313.42	313.09	311.97	314.47	316.48	315.64	312.93	308.97	313.65
302.76	300.69	299.92	301.71	303.32	298.76	301.27	305.53	303.37	299.6	302.63	301.53	303.57	301.3	303.6	299.87	303.54	303.13	301.42	304.07	304.47	303.11	304.74	300.97	301.29	300.67	303.37	297.4	301.11	300.79	301.02	302.68	305.67	303.23	299.78	307.32	301.11	302.03	301.5	302.69	303.49	301.92	301.68	301.97	304.63	304.62	307.14	306.95	307.29	303.85
307.36	306.6	304.58	310.26	305.2	305.28	305.11	305.01	305.71	307.91	306.22	305.72	308.1	305.74	310.59	309.45	303.69	303.6	304.46	309.82	306.07	304.49	306	306.33	310.62	305.71	305.6	304.02	304.34	309.96	304.73	305.49	305.82	303.71	304.83	303.63	307.91	307.61	308.02	303.55	307.04	303.89	307.88	308.91	305.81	307.4	305.52	303.68	307.5	307.81
328.89	328.22	326.9	326.79	324.67	326.55	327.39	324.33	327.59	328.22	325.83	330.2	329.12	324.23	327.92	326.12	329.59	326.64	326.49	324.97	328.02	327.64	331.67	328.37	332.09	326.72	322.74	325.84	331.25	326.91	328.63	327.89	330.17	329.95	331.6	325.25	330.01	327.42	328.22	328.18	326.46	328.94	328.04	329.74	328	327.21	329.36	324.49	325.3	329.63
320	319.11	319.62	318.99	319.59	318.96	318.61	319.5	318.36	318.58	316.84	313.92	320.7	317.09	317.33	320.71	317.29	320.59	319.31	320.46	319.08	319.06	319.17	320.46	317.81	317.14	320.53	319.77	319.98	318.41	318.97	320.04	319.43	320.38	321.12	319.99	320.07	317.42	317.83	315.96	314.33	318.04	318.92	319.84	318.13	322.02	318.65	316.32	317.46	317.17
310.41	312	310.35	310.21	311.14	308.78	310.93	312.12	306	308.07	305.88	309.58	308.56	310.03	310.79	310.76	310.33	310.26	307.26	309.2	311	311.28	311.16	312.29	306.93	307.89	307.9	311.87	313.02	309.34	309.31	308.29	310.72	307.32	308.83	310.6	308.77	307.99	309.67	309.68	307.5	311.59	308.54	310.55	311.75	306.63	308.93	308.66	310.56	311.79
301.38	299.07	297.27	303.92	297.85	301.41	301.84	297.39	299.52	299.55	299.23	299.07	302.14	298.98	299.74	300.47	299.08	303.5	298.04	302.73	301.52	300.62	297.62	300	300.72	295.36	302.49	302.34	296.81	298.86	300.47	300.3	299.3	304.65	301.75	300.37	303.96	297.72	300.13	298.56	297.68	296.61	305.05	300.86	300.84	299.78	301.61	298.83	300.14	303.61
297.75	301.91	296.48	301.29	301.54	301.34	298.72	299.71	302.04	297.51	298.13	300.09	301.04	299.12	298.8	299.75	298.56	301.08	300.78	301.37	298.6	298.22	298.03	304.7	303.67	301.65	299.9	298.43	301.27	301.6	302.07	300.94	300.59	298.23	302.33	300.49	300.49	300.88	302.28	302.96	304.09	298.03	301.62	298.33	298.73	298.99	301.37	298.84	300.19	300.16
303.38	303.48	305.05	304.03	306.56	303.93	301.82	302.14	306.15	302.93	303.33	301.72	306.58	301.3	303.68	303.05	304.58	306.74	303.84	306.31	304.53	304.06	304.67	301.94	304.33	305.23	303.74	301.83	304.47	303.19	302.83	301.89	307.52	305.91	300.18	304.2	302.04	304.55	303.51	305.96	302.76	305.69	305.94	306.38	303.75	305.69	306.2	306.15	306.24	304.95
325.76	324.48	328.08	323.48	324.37	325.53	321.23	324.13	323.74	324.8	325.82	326.92	325.63	323.1	325.86	323.87	322.52	327.55	322.3	324.99	327.91	324.87	325.05	327.85	322.7	329	323.17	325.06	319.3	323.05	323.7	327.53	321.88	324.67	325.33	323.25	329.38	325.99	326.39	328.42	323.09	321.96	326.49	322.62	323.01	327.83	326.04	323.77	324.11	322
301.1	303.37	303.47	300.5	305.48	303.6	300.02	305.24	305.31	300.52	301.96	302.18	300.77	301.05	306.14	302.21	301.55	301.86	303.42	304.73	302.43	303.35	297.94	300.4	303.47	300.41	305.57	300.19	301.03	300.9	302.19	304.25	301.97	303.52	304.41	307.77	301.94	302.5	303.58	302.43	304.75	302.39	302.59	304.57	305.08	304.63	305.17	301.53	303.74	300.07
311.02	312.95	313.72	312.18	314.03	311.75	310.82	311.85	312.04	311.04	310.06	316.14	313.5	312.06	314.36	315.13	311.23	316.22	313.69	314.43	314.09	313.82	315.51	315.82	314.72	311.28	312.15	311.01	312.08	310.59	318.05	312.29	311.73	311.19	312.2	311.8	313.23	312.76	313.33	313.36	312.43	312.13	315.37	313.4	309.83	311.11	309.89	311.9	312.12	313.93
312.66	313.81	313.97	313.2	311.34	311.05	311.68	312.78	314.18	310.76	311.26	311.03	309.69	314.51	312.49	310.94	308.76	312.2	312.72	315	313.41	307.59	315.19	314.99	312.09	311.21	311.49	313.87	313.91	312.99	317.27	309.93	306.64	312.88	311.25	311.75	309.77	312.53	310.81	315.28	308.84	312.07	313.4	312.12	314.61	311.09	312.52	310.27	315.05	311.61
314.08	313.22	312.16	315.28	307.12	313.48	311.14	316.65	310.83	308.25	310.42	314.84	312.34	314.77	313.03	311.41	311.95	313.84	314.22	311.57	311.69	311.42	310.67	313.86	310.85	311.07	312.15	312.46	313.32	312.2	311.62	307.32	309.78	315.87	311.85	310.68	313.1	314.2	311.06	313.92	310.93	312.83	312.3	312.55	311.83	312.5	311.21	315.88	308.84	310.48
305.83	309.73	307.24	306.8	303.71	306.13	305.27	310.12	304.65	310.7	308.16	309.37	308.46	306.83	308.11	307.43	302.72	303.77	305.92	307.78	308.15	306.31	307.44	304.3	310.74	307.08	302.17	305.46	306.69	308.75	306	308.35	306.88	304.9	306.6	302.39	309.21	307.62	308.99	303.29	306.64	304.72	305.64	306.2	307.65	304.98	303.65	305.59	302.91	304.46
311.19	312.2	313.5	309.74	311.63	314.06	309.01	312.74	312.75	311.9	314.04	309.55	309.34	310.81	314	312.34	310.59	312.38	311.96	312.77	308.72	315.23	313.14	312.08	311.91	313.63	314.34	313.03	312.32	311.05	312.21	310.13	309.57	315.01	313.73	311.38	310.63	312.1	310.11	313.14	312.59	313.7	307.04	311.5	308.82	308.01	310.3	308.41	315.41	311.72
311.41	310.86	308.95	312.99	307.78	310.5	312.23	308.84	311.47	310.85	311.6	309.5	312.96	309.32	309.61	311.48	308.83	311.75	308.86	310.24	311.23	309.55	309.17	311.02	312.69	307.01	309.11	311.96	311.12	312.54	310.09	310.69	310.72	310.17	308.07	312.28	311.74	309.64	307.46	311.04	311.87	312.22	308.5	309.59	312.33	308.64	315.6	313.36	311.71	309.85
308.94	309.09	305.98	304.44	306.6	308.59	308.06	309.56	310.62	306.83	306.63	306.31	305.72	306.75	307.14	308.52	307.26	303.72	305.61	306.8	306.97	308.17	309.63	308.92	307.64	303.84	306.67	308.68	306.79	310.49	304.02	307.91	310.35	306.05	306.65	305.63	307.11	306.39	307.03	311.92	307.49	305.19	306.55	306.05	307.73	307.52	307.29	304.2	306.95	306.26
315.8	314.19	318.07	313.95	314.11	314.32	315.42	315.96	317.77	316.83	315.78	316.67	314.9	312.68	312.61	316.19	316.97	314.61	318.65	314.78	315.49	313.35	312.2	314.57	313.56	314.55	312.91	314.5	316.7	311.59	314.72	316.35	315.63	317.3	315.21	314.85	311.07	316.2	312.97	313.06	316.1	314.69	315.67	315.32	315.04	315.94	320.58	315.34	316.35	313.49
297.97	300.47	293.86	301.29	295.98	295.79	297	298.11	298.45	298.65	298.76	295.9	297.84	297.96	296.13	297.61	295.34	295.88	296.57	298.33	296.75	294.86	300.64	296.56	296	295.71	294.44	296.06	298.1	295.17	298.59	297.3	298.23	299.68	297.28	297.67	299.32	295.33	299.6	294.78	296.55	298.59	294.87	299.83	296.76	299.57	293.69	298.98	296.24	295.39
316.76	314.66	312.86	314.23	311.9	314.69	317.76	312.77	313.56	313.79	314.28	311.64	314.05	317.01	316.59	317.46	317.38	319.8	313.46	313.72	316.97	316.56	314.17	313.06	312.28	314.49	317.45	316.96	315.47	315.52	315.11	313.76	311.76	314.61	314.22	313.89	315.72	316.29	314.98	314.08	316.28	316.01	317.21	314.09	315.4	313.21	314.34	317.26	312.2	316.07
314.6	315.16	316.81	319.32	313.41	315.47	315.16	318.9	315.25	315.66	317.68	315.44	316.93	317.07	315.5	315.6	312.94	315.1	316.25	317.92	315.6	315.73	317.79	317.64	312.6	314.8	317.54	313.64	312.43	313.48	317.76	314.52	316.97	316.5	319.29	319.11	313.82	315.92	315.71	315.59	315.4	322	314.9	315.3	313.07	314.68	314.37	316.63	319.65	317.47
291.84	294.9	295.23	292.73	295.97	296.83	293.99	297.81	293.84	292.42	293.51	293.41	295.13	291.16	292.92	296.55	293.59	298.61	295.03	291.61	292.26	291.87	296.27	290.89	298.03	294.28	293.59	292.26	291.53	294.11	292.47	295.43	294.7	296.29	292.69	296.76	294.13	294.61	293.6	295.65	295.41	294.67	290.04	293.59	291.55	292.33	295.6	295.63	294.13	293.48
314.41	309.4	309.21	309.5	307.25	308.1	312.43	308.66	310.68	313.36	313.51	311.39	310.58	311.09	314.99	312.45	312.43	313.32	310.13	314.87	310.16	311.03	310.93	311.2	314.82	318.3	311.49	311.91	314.31	309.13	312.64	313.88	310.45	311.7	312.9	311.6	311.46	311.08	311.79	312.95	313.58	313.84	312	311.75	312.71	310.36	307.41	309.76	309.83	311.35
317	311.13	314.98	316	312.97	313.18	315.31	315.88	311.93	315.14	312.96	312.5	317.61	315.15	316.31	312.01	316.28	313.95	312.23	315.8	311.61	314.69	314.1	316.24	313.53	311.31	311.83	314.24	312.38	314.25	314.86	312.78	312.32	313.47	311.45	314.04	312.82	309.35	312.83	313.85	315.17	315.78	315.61	316.73	311.83	312.89	316.72	313.02	312.64	313.27
305.19	303.91	297.45	299.98	301.32	302.02	299.05	301.2	301.92	298.22	300.35	302.86	299.49	300.45	298.81	301.62	298.49	299.91	302.43	300.75	303.19	300.62	299.8	301.86	302.54	301.67	303.07	301.07	303.42	299.45	299.84	298.18	302.06	302.31	302.48	301.98	300.74	302.82	302.03	304.2	302.74	299.42	301.49	302.45	298.73	303.07	301.76	300.18	299.78	301.86
323.62	322.24	324.2	323.87	319.88	325.29	323.22	326.02	325.47	319.13	326.7	322.73	320.28	324.95	325.85	324.55	322.03	324.61	320.12	328.03	324.23	322.23	327.4	321.78	322.73	325.66	321.52	329.31	323.49	321.82	327.75	323.19	322.15	323.73	327.25	327.4	324.63	325.22	326.01	323.74	323.88	324.91	323.86	325.53	324.03	324.88	324.27	326.93	322.69	325.96
319.19	310.36	317.04	315.37	319.38	317.31	318.06	315.45	317.54	316.29	317.75	314.6	312.67	316.58	315.43	317.17	322.02	313.05	315.9	316.82	317.95	317.2	316.79	315.56	315.03	315.49	317.01	317.15	316.11	315.72	318.08	317.81	313.73	320.33	316	315.72	321.39	318.48	320.57	315.67	319.57	320.26	319.07	320.84	317.19	316.59	315.51	314.59	316.22	315.55
314.08	313.35	314.46	317.78	311.55	320.17	318.63	316.92	314.27	314.42	313.44	313.81	315.41	319.59	313.28	314.83	316.72	316.5	314.02	319.99	318.78	316.92	316.42	314.33	313.36	316.12	316	314.34	317.16	315.32	313.58	316.35	313.89	314.05	314.66	317.19	318.34	317.12	317.12	311.98	317.37	317.45	313.84	312.83	316.48	315.53	316.37	315.69	316.53	316.72
305.63	304.57	302.4	306.23	304.66	308.4	306.41	304.81	307.34	305.35	308.13	307.31	305.36	304.01	303.5	306.06	308.84	303.21	300.46	306.7	304.97	303.16	302.2	303.78	303.9	305.16	305.41	303.56	304.13	302.21	305.45	304.18	304.15	307.3	302.05	303.06	302.54	303.02	306	304	304.8	303.88	306.83	308.64	304.43	303.74	305.56	302.47	304.05	303.23
328.75	326.98	331.04	330.63	328.94	326.79	326.14	328.77	325.58	323.8	327.02	327.61	329.32	329.08	330.62	328.45	327.41	329.01	329.62	327.57	327.75	328.49	330.06	326.3	328.56	329.4	326.46	327.1	330.79	324.82	325.98	325.5	326.35	325.11	324.77	329.35	329.46	327.87	325.88	327.74	327.97	325.69	326.15	326.03	328.26	326.45	328.98	331.83	329.04	328.34
307.2	303.83	307.63	306.67	310.42	309.86	309.33	307.99	306.61	308.58	305.92	310.86	305.95	307.19	307.13	304.84	309.52	305.48	305.86	306.46	305.99	309.03	304.07	306.79	305.82	307.21	307.31	306.5	306.76	308.52	310.06	309.91	306.67	306.92	307.24	308.97	307.56	306.84	308.91	307.14	309.5	305.49	306.39	309.65	309.27	304.16	309.56	307.36	311.16	309.26
320.94	319.28	317.96	317.67	317.38	318.43	316.58	316.22	320.13	317.19	320.06	319.74	320.47	316.69	318.6	316.85	317.13	311.17	315.35	318.04	317.27	314.82	319.61	316.89	316.43	320.38	316.44	316.96	318.42	318.15	317.12	316.62	315.31	315.28	314.71	318.99	319.56	315.1	317.82	317.29	316.52	319.2	317.75	321.57	319.42	315.18	315.58	319.54	319.18	320.45
317.11	320.16	320.67	319.65	320.9	319.46	316.87	318.13	315.6	320.41	318.01	315.66	317.65	319.66	318.09	317.74	319.08	317.29	317.89	316.52	321.86	318.87	319.47	317.89	315.91	319.04	315.18	319.31	318.83	317.39	314.98	319.5	321.27	318.46	320.3	321.61	319.47	319.56	319.9	317	320.45	319.62	317.51	320.97	314.11	320.99	317.77	318.9	321.6	321.17
301.41	303.9	302.7	301.94	303.87	302.72	301.26	301.74	302.38	302.63	301.92	300.38	300.89	302.38	300.07	302.31	299.51	302.81	303.36	302.5	301.94	303.55	307.43	306.27	305.36	301.78	301.31	302.1	298.44	303.76	303.41	303.37	300.01	304.35	305.28	300.26	303.01	301.36	304.04	303.93	301.39	305.38	298.95	301.05	301.99	301.1	305.37	300.69	300.13	305.01
322.91	324.08	325.65	322.97	325.89	328.22	325.47	324.2	326.49	326.6	326.64	327.03	324.47	321.73	322.89	322.51	323.51	324.56	325.51	327.37	323.93	327.32	325.45	324.72	323.74	324.74	324.92	327.6	325.53	323.9	323.57	324.69	325.61	323.77	324.98	323.3	322.28	324.21	324.15	324.97	322.83	323.97	324.1	323.05	325.62	324.04	324.96	323.11	323.95	326.69
302.78	302.84	304.7	301.83	305.97	305.11	302.35	303.75	302.44	302.98	300.95	302.18	300.31	306	304.92	301.19	304.58	303.25	303.13	302.63	306.55	302.08	306.01	299.51	308.54	303.89	307.63	303.79	305.73	304.87	304.94	303.34	304.27	301.97	302.21	303.18	301.08	303.06	306.02	301.38	303.69	303.85	302.63	303.37	303.23	306.33	306.77	307.36	302.48	301.93
311.41	312.98	311.65	312.91	312.6	309.96	310.65	313.52	311.68	311.62	312.22	311.81	308.97	314.81	313.34	311.6	308.36	312.36	310.31	307.86	312.78	314.25	315.46	309.42	307.48	311.73	308.89	308.63	314.2	311.29	309.43	308.62	313.57	310.24	312.71	309.52	311.94	309.82	310.2	310.45	312.42	306.64	313.12	310.49	311.86	312.82	314.56	307.18	312.18	312.53
313.77	312.06	314.92	313.7	313.44	315.33	313.35	311.08	314.11	313.68	314.99	310.16	313.68	315.69	309.78	313.57	310.81	314.49	313.54	314.49	319.15	315.24	313.07	314.77	313.53	313.39	314.88	314.45	313.04	315.41	311.59	315.09	312.26	310.82	314.32	315.52	310.81	313.61	316.45	313.06	311.93	317.51	311.72	313.91	314.67	318.49	311.53	316.66	316.55	315.86
305.67	306.68	305.09	303.15	308.76	308.23	304.68	306.01	307.7	308.13	305.73	306.93	304.72	304.18	307.52	304.86	309.6	306.14	308.85	307.71	307.8	307.56	310.6	306.09	307.74	306.84	309.64	305.93	306.3	306.37	307.16	306.14	307.2	307.29	310.61	303.99	306.65	305.3	309.32	304.85	308.73	307.26	308	308.01	308.86	307.63	306.38	303.04	306.27	305.68
314.49	314.15	315.5	316.81	315.02	314.94	313.84	313.13	314.1	316.64	315.04	314.2	314.86	318.12	316.97	314.95	315.02	311.67	314.48	317.83	312.34	311.04	312.95	311.87	315.33	316	314.57	313.37	313.28	314.75	314.21	313.4	315.1	314.36	317.7	312.35	313.84	315.45	314.06	314.16	313.53	314.83	311.88	314.71	314.58	311.36	312.49	319.01	312.64	312.76
307.45	312.99	313.25	308.79	309.02	307.09	308.65	308.08	308.89	313.29	309.38	307.04	305.93	311.99	308.39	309.89	311.56	308.72	310.07	308.12	310.92	309.83	306.45	313.98	307.09	312.77	307.12	311.16	309.26	306.56	307.55	308.54	304.87	310.19	308.74	306.84	308.36	311.98	308.16	314.89	309.03	313.27	307.4	312.69	306.83	308.03	308.13	306.94	309.46	309.97
306.14	303.77	301.81	304.32	301.65	306.31	303.43	303.11	304.43	304.82	303	303.96	301.83	307.38	304.8	304.78	304.79	301.85	303.2	301.73	303.36	304.68	302.26	305.18	305.38	303.78	301.67	299.46	302.48	303.25	303.48	305.19	305.11	303.09	302.12	305.59	304.13	302.72	302.78	300.98	305.24	306.29	301.63	304.49	298.06	302.38	305.22	304.99	301.45	304.88
305.47	303.76	306.15	302.37	303.15	303.58	301.55	302.49	305.36	302.04	304.91	302.91	302.59	306.61	302.67	302.55	299.44	300.28	305.23	302.78	303.5	301.02	300.05	306.84	303.25	304.34	303.95	300.82	304.65	305.12	303.47	305.04	301.52	303.49	301.6	303.1	300.16	305.88	301.11	305.63	300.46	305.55	305.35	305.07	300.95	305.28	301.5	299.46	303.92	307.24
298.88	299.24	303.29	299.46	300.05	299.76	297.17	299.83	298.82	295.26	295.09	303.56	298.71	300.62	303.38	299.75	299.09	300.85	299.83	300.08	297.46	299.09	298.14	299.04	301.2	298.81	298.43	301.48	301.89	299.85	299.6	302.03	298.64	301.8	301.33	302.02	301.53	298.88	298.12	299.78	301.07	299.04	304.02	299.7	300.51	299.57	298.89	300.65	302.46	300.91
306.5	306.54	306.52	305.9	304.51	309.89	306.18	307.63	305.51	304.07	306.58	310.54	305.45	307.08	308.24	305.65	310.25	310.44	307.01	308.35	307.39	307.64	305.65	310.56	306.25	305.26	307.39	308.31	307.71	308.64	307.19	307.87	310.32	308.16	306.27	305	307.31	305.2	305.35	308.95	311.72	306.43	309.03	306.31	306.68	309.62	306.37	306.93	307.19	305.24
312.75	312.71	312.55	309.93	307.28	313.27	311.23	307.93	312.21	313.68	310.42	312.36	309.75	309.93	312.62	313.09	311.54	309.24	311.6	314.68	311.51	310.4	310.77	310.26	314.12	310.68	313.23	309.3	309.22	308.94	311.18	308.81	307.81	310.88	309.9	312.69	311.28	316.66	311.89	312.6	312.13	310.78	309.84	306	311.25	311.18	312.4	311.98	309.9	311.57
301.54	303.38	300.34	303.18	300.85	300.63	302.5	305.76	300.45	300.75	298.72	299.84	300.49	298.49	300.98	307.06	300.16	302.54	303.44	301.16	301.16	301.05	298.93	300.17	297.33	301.44	299.94	298.49	301.03	305.63	302.02	296.76	300.49	304.4	298.67	298.54	299.07	303.44	301.7	304.17	305.4	301.72	299.83	303	298.98	299.14	300.47	301.43	297.88	303.03
324.39	327.78	323.3	324.51	326.24	328.97	326.7	326.24	327.59	326.45	327.29	326.25	327.58	326.39	327.61	327.5	331.18	327.47	327.91	326.35	327.36	325.64	329.34	326.89	328.69	327.4	328.92	326	329.5	327.21	325.96	328.39	329.59	327.51	326.13	329.77	326.02	329.22	327.96	328.61	326.67	325.58	324.95	328.56	329.21	326.97	328.69	326.91	323.76	326.82
306.24	305.35	303.28	304.01	306.23	302.13	304.23	300.84	304.12	303.64	303.98	304.17	305.24	305.64	307.4	302.64	304.15	302.59	303.36	306.3	307.66	305.18	301.77	302.61	304.74	303	303.93	302.19	306.8	306.67	304.17	303.08	303.14	304.9	304.82	304.52	305.29	305.29	306.94	305.06	303.26	301.8	304.31	304.02	304.09	302.28	305.65	305.83	304.31	305.15
300.91	303.2	303.63	302.15	305.45	305.09	302.27	300.67	301.53	307.52	305.98	301.72	305.29	305.4	303.72	305.16	300.67	304.31	302.97	303.64	302.47	300.97	301.99	306.39	304.74	301.73	299.67	304.51	304.64	304.14	303.81	304.15	305.84	305.28	301.93	299.85	301.82	301.19	304.01	303.22	303.83	304.13	304.29	304.39	303.24	302.47	304.54	303.54	306.73	304.44
298.4	298.55	300.85	299.4	298.52	302.18	301.13	299.58	298.16	299.99	299.17	298.39	300.56	301.71	301.71	302.55	299.51	301.74	300.61	298.66	299.65	303.65	300.86	300.56	301.14	299.46	301.86	299.06	301.44	299.47	300.09	300.72	299.27	302.84	299.33	298.8	299.2	300.23	300.77	300.51	300.98	305	298.05	302.09	297.07	297.72	298.89	299.59	297.89	298.69
304.75	303.92	303.97	302.88	302.21	302.47	304.03	303.15	303.09	305.63	302.04	301.74	302.64	305.98	304.84	298.96	303.83	299.97	305.88	303.47	301.53	303.13	302.9	302.37	304.05	300.63	302.99	305.2	304.04	300.93	302.66	300.86	303.67	302.87	303.11	304.52	305.99	302.68	304.32	302.35	305.13	306.33	302.95	303.12	304.73	299.96	301.87	305	303.27	305.1
306.06	306.31	305.08	305.68	302.09	307.23	304.82	303.49	306.93	307.67	304.31	309.54	307.79	306.57	307.63	307.86	300.74	307.37	308.49	307.91	305.65	307.17	306.06	305.14	308.5	308.92	306.84	305.36	305.71	306.53	305.14	304.67	304.36	304.06	306.04	305.01	306.04	305.87	305.16	305.35	306.79	305.46	305.61	309.03	304.66	308.37	308.27	304.62	302.95	307.82
317.43	312.57	312.83	310.01	312.51	318.64	313.45	315.62	317.43	312.37	312.31	309.62	315.98	312.91	317.08	313.05	316.24	312.87	311.92	316.39	315.26	314.6	318.5	315.75	316.79	317.19	308.76	311.72	315.78	315.51	314.97	316.18	312.12	314.2	316.05	313.35	314.85	317.08	313.23	311.45	310.96	316.84	316.03	316.17	315.25	317.7	312.63	312.42	313.9	313.49
312.13	312.74	311.59	311.55	311.68	313.96	311.29	312.21	309.92	312.8	311.32	310.51	313.87	309.83	308.42	314.87	311.49	310.1	312.08	312.53	312.68	315.32	310.44	312.01	309.96	312.04	311.87	313.95	311.57	311.4	314.64	313.14	309.38	312.25	310.44	308.67	315.7	314.2	313.59	312.24	311.69	313.25	309.32	310.98	310.99	314.07	312.2	312.93	315.49	315.06
316.85	315.57	317.63	314.42	314.19	313.42	313.88	313.81	314.01	314.21	316.69	314.69	314.11	314.29	315.55	315.65	317.16	314.04	319.44	314.14	317.57	312.92	312.1	315.9	313.74	312.95	313.39	314.08	317.59	315.6	314.25	312.52	314.2	313.38	313.85	313.6	315.24	313.59	314.31	314.11	314.48	313.45	314.64	313.09	314.84	312.91	312.62	316.56	315.45	314.32
304.75	306.79	305.21	305.64	305.07	309.73	302.56	309.51	308.92	303.79	305.54	304.5	306.64	303.74	306.26	306.86	304.32	305.2	302.23	307.06	305.18	301.5	304.11	307.77	305.5	303.74	303.48	303.01	305.99	300.71	305.56	304.33	306.75	305.74	306.63	303.27	305.37	303.62	304.22	306.81	302.34	306.08	301.2	299.19	303.83	305.34	305.32	307.42	306.05	305.21
311.21	313.85	313.29	313.95	314.87	314.33	314.7	315.14	312.53	312.15	311.45	311.76	311.75	312.03	308.53	314.13	310.3	314.37	309.86	312.38	309.45	316.37	312.6	311.66	313.88	314.34	311.15	311.94	312.87	312.66	312.2	312.57	311.58	314.49	309	313.14	311.75	314.86	313.84	310.69	311.18	311.37	313.08	312.28	314.44	313.74	312.74	314.13	312.28	314.79
305.72	307.06	307.18	305.47	306.59	306.59	307.81	304.68	305.58	308.52	306.17	304.19	305.24	307.36	306.4	307.74	308.78	311.52	307.08	308.15	304.64	308.01	307.47	307.82	309.4	306.49	310.59	302.91	301.96	305.91	305.74	308.33	304.68	310.19	311.1	310.15	305.58	307.92	307.45	305.81	307.01	308.42	306.11	309.68	307.57	307.42	305.95	307.75	305.7	307.53
318.42	320.39	320.05	317.72	319.88	321.23	320.27	317.83	321.14	322.25	314.17	318.43	319.81	319.09	320.06	317.43	316.28	317.58	321.7	319.67	317.42	315.68	317.81	318.28	321.02	319.71	318	322.39	318.74	320.36	320.85	319.5	318.78	321.21	319.27	319.38	320.86	318.59	318.98	318.97	317.07	318.78	319.26	321.74	315.68	320.88	319.55	320	321.88	322.08
301.3	301.69	300.74	302.31	302.03	298.28	303.05	300.56	298.89	300.04	301.22	299.22	298	304.78	298.45	299.37	301.73	302.65	300.76	301.72	302.28	304.32	302.54	299.15	300.6	301.37	301.47	302.82	298.77	299.12	299.89	297.24	301.4	300.85	305.27	300.39	302.47	301.97	299.05	296.25	303.75	299.87	301.75	303.28	298.04	301.25	302.24	298.05	303.27	300.94
316.48	311.35	316.17	315.37	311.24	313.01	314.98	314.84	311.94	309.5	311.71	312.78	311.76	314.73	313.87	311.7	309.72	313.15	309.9	314.22	315.57	311.17	308.54	313.81	314.38	313.95	314.48	312.08	311.22	309.68	313.49	315.84	312.69	313.23	310.63	313.66	315.28	313.16	309.31	312.56	313.42	316.3	316.14	315.3	312.91	311.66	315.05	310.9	311.21	315.01
298.98	294.23	295.28	297.29	292.21	293.35	293.24	293.58	295.02	293.09	291.41	295.55	296.16	294.39	291.85	295.48	292.08	292.85	296.1	292.43	293.66	296.89	293.74	294.35	293.45	290.48	294.77	293.74	291.6	293.36	296.28	290.79	295.2	293.58	295.83	296.45	297.67	291.66	297.51	297.83	294.99	299.16	296.37	295.2	293.53	292.97	298.47	292.26	294.81	294.27
319.13	312.08	312.12	312.1	315.37	314.08	312.56	310.96	313.21	315.39	311.22	317.05	313.94	318.53	316.81	313.2	314.56	316.66	312.7	313.17	314.53	316.42	311.52	312.53	314.09	314.71	313.49	312.93	315.72	311.15	314.98	316.32	314.94	314.16	317.93	313.59	313.13	314.78	313.05	310.27	311.94	316.63	315.05	314.26	315.43	315.35	316.37	311.33	320.23	317.84
308.76	306.4	303.28	306.36	305.8	305.25	306.66	307.24	305.55	307.12	306.44	307.63	309.45	311.12	304.54	306.46	305.58	305.59	308.58	307.03	307.4	306.51	308.87	310.01	306.66	306.05	307.16	308.8	308.44	308.14	313.02	307.44	310.16	305.82	309.84	307.11	306.98	308.99	308.16	307.97	309.26	306.52	305.07	308.37	304.03	306.72	309.4	304.92	307.43	305.95
311.05	315.8	314.48	316.91	312.25	313.67	310.6	312.1	318.05	314.87	313.87	309.52	314.96	315.35	315.89	313.55	311.37	315.22	315.47	314.45	319.27	316	316.08	315.41	314.26	313.22	317.49	313.72	316	310.44	315.83	315.38	311.57	316.33	314.7	318.84	312.87	315.29	311.71	315.52	313.51	318.3	312.68	316.14	313	312.46	315.63	315.27	316.84	314.26
302.05	300.95	303.89	303.51	305.16	304.4	302.14	303.81	299.6	301.35	299.47	301.55	305.64	304.91	302.22	302.88	304.91	302.61	303.94	300.77	307.45	303.65	303.6	300.08	303.54	304.75	304.12	305.19	300.15	302.86	303.8	309.89	304.96	305.63	301.86	300.93	300.05	298.49	301.28	300.3	301.05	303.57	303.07	303.81	304.84	299.54	303.6	299.52	301.81	300.58
314.36	315.32	317.68	316.67	316.44	321.01	316.25	318.62	317.85	319.47	318.95	316.37	315.94	317.92	316.89	316.11	317.61	314.37	318.27	317.12	317.97	317.56	315.94	320.69	315.02	320.17	315.71	317.39	319.44	318.09	317.36	313.92	317.6	318.84	318.68	314.44	314.97	319.55	318.41	317.27	315.86	318.27	319.63	317.2	317.65	314.98	317.25	319.79	318.37	319.48
301.34	298.32	301.4	300.94	301.45	304.79	302.76	300.72	301.25	301.32	300.07	303.22	303.43	302.05	305.32	301.84	307.44	301.15	300.48	301.97	305.63	304.67	305.03	301.95	302.7	301.47	303.43	301	304.41	300.43	302.61	301.51	301.67	304.99	301.29	301.34	305.74	304.18	301.39	305.68	303.07	303.37	302.3	300.67	304.51	301.36	302.52	301.66	299.29	299.73
315.13	317.44	316.25	318.78	313.77	314.24	315.62	316.46	316.5	315.12	316.5	316.45	315.64	316.44	315.11	316.91	314.77	314.2	313.98	318.14	315.71	316.04	318.02	314.46	314.1	317.47	315.71	316.42	316.79	313.66	313.67	315.84	314.13	317.27	315.48	314.52	316.17	314.07	315.77	315.08	314.63	315.77	309.12	316.25	319.04	317.24	316.75	313.76	313.08	317.55
297.59	294.94	294.03	294.31	294.65	298.27	295.92	295.04	294.39	296.33	297.14	294.95	299.59	296.67	295.81	295.01	293.21	295.55	293.22	294.5	295.84	297.62	296.13	293.89	297.71	293.69	293.55	297.51	296.15	294.46	298.21	298.32	296.23	296.28	294.44	293.02	295.99	296.46	293.63	293.3	296.25	293.1	291.91	295.07	296.7	291.58	295.99	293.81	295.81	297.55
297.38	298.21	300.31	300.49	300.36	298.8	298.71	299.2	304.39	298.71	300.02	298.14	299.49	298.27	300.51	300.32	298.74	301.09	299.33	300.7	298.68	301.85	300.39	299.49	296.47	297.97	300.43	299.96	300.86	302.4	302.43	299.58	300.55	300.19	302.29	297.26	296.9	299.81	298.16	301.98	299.56	301.72	297.55	302.66	298.48	298.34	300.11	299.95	301.26	302.13
295.31	296.26	294.75	296.1	292.94	296.23	296.42	292.84	293.78	293.82	296.04	295.67	292.82	294.95	294.37	295.89	297.52	292.77	293.08	291.23	299.38	295.18	293.05	293.35	294.83	299.66	297.69	294.15	296.76	296.87	298.75	295.47	290.27	296.12	295.6	293.51	294.37	297.07	299.19	296.8	296.96	293.99	294.08	295.46	290.1	292.38	293.28	295.03	295.97	293.77
315.64	315.32	316.95	317.95	314.66	317.3	318.5	318.35	316.72	315.73	317.5	318.74	318.02	315.26	319.59	316.06	318.21	318.17	317.12	320.06	314.59	317.29	318.01	316.29	318.2	316.1	316.9	317.96	318.35	315.86	318.05	319.9	315.77	319.83	319.48	317.97	317.23	315	317.92	321.33	317.28	314.21	316.26	318.96	316.75	319.45	317.88	317.37	318.04	315.97
303.89	309.76	305.93	305.36	306.17	301.94	303.97	303.83	307.91	302.67	303.16	307.16	304.17	304.04	304.69	307.02	307.4	305.6	303.8	305.17	306.34	306.02	303.5	307.8	307.39	303.58	306.98	303.03	305.9	304.06	303.39	304.88	307.17	304.38	302.45	305.56	304.32	305.67	302.44	306.23	306.61	302.91	303.77	303.43	305.91	305.51	303.98	306.41	306.83	301.16
311.68	313.23	311.37	311.45	315.98	308.48	311.82	314.59	312.82	313.58	313.3	310.97	312.83	313	310.22	312.49	313.08	313.24	312.11	310.06	313.58	312.6	313.86	315.36	312.76	310.2	312.68	310.95	315.64	311.01	308.49	315.05	311.62	316.42	313.24	310.21	315.18	311.56	314.7	311.84	314.14	317.16	311.95	311.52	314.16	314.28	311.21	309.08	311.64	313.94
314.89	318.81	313.45	317.25	319.24	317.67	313.47	315.29	313.1	313.05	316.99	316.35	318.73	316.56	317.63	316.05	314.07	316.58	315.92	315.25	314.36	315.01	320.98	313.92	317.86	315.4	315.24	316.75	316.22	316.41	318.83	319.52	316.16	317.17	316.63	314.41	316.04	314.82	317.73	315.16	317.28	313.55	316.76	316.32	316.68	317.04	316.49	315.17	317.24	319.67
317.03	314.51	313.03	317.51	311.71	314.16	309.77	310.29	315.89	311.19	316.13	315	314.07	312.54	316.5	312.11	314.3	313.89	314.16	316.95	319.81	315.31	316.27	317.05	314.93	315.3	315.19	316.61	309.25	315.4	314.84	316.23	312.92	311.78	314.48	314.18	313.76	315.82	313.19	315.41	314.39	315.14	310.36	315.56	310.83	314.52	310.63	317.53	315.04	313.62
302.08	305.73	301.8	302.84	303.93	299.8	302.48	303.06	302.51	303.36	304.04	303.11	305.11	301.55	305.9	304.37	299.25	304.66	305.24	300.58	303.73	303.78	302.14	302.06	302.18	303.8	301.75	302.13	299.53	301.62	302.12	302.83	303.13	302.8	304.92	299.55	302.94	305.86	301.33	301.29	300.48	302.05	300.72	301.62	302.21	304.14	302.22	301.29	299.35	301.11
302.58	302.56	305.87	304.43	305.23	306.74	304.56	299.93	302.54	305.51	303.54	302.81	305.56	306.47	302.43	306.67	306.85	305.84	305.87	305.38	304.51	304.45	303.66	303.02	305.86	306.09	308.03	303.89	303.82	305.11	302.39	301.29	304.2	304.76	302.33	306.59	303.04	304.68	300.79	306.04	301.83	307	307.08	305.08	302.5	300.98	303.88	302.07	304.42	309.15
308.93	313.94	308.15	306.76	312	307.97	308.97	307.84	307.58	307.76	312.16	308.72	306.99	311.69	309.95	307.91	310.89	310.84	307	311.56	307.4	307.37	307.66	310.64	303.59	308.8	306.66	308.32	311.25	309.14	313.59	307.05	311.35	309.78	308.62	307.64	310.23	310.66	309.6	305.84	306.57	306.84	308.88	309.75	307.64	309.95	309.77	310.54	307.59	309.79
302.7	300.63	301.89	304.42	299.48	303.11	305.09	303.68	303.15	302.33	303.28	304.41	302.11	304.7	300.39	299.29	304.1	297.16	300.05	300.04	300.31	301.05	302.14	299.75	301.36	301.96	304.13	298.63	304.89	300.58	298.77	302.05	301.73	301.5	299.4	303.23	303.43	301.8	302.92	298.43	300.27	302.28	300.93	298.83	303.43	301.83	301.5	300.61	306.29	305.39
324.47	326.18	325.96	325.55	327.96	326.36	326.8	326.71	326.01	328.88	327.6	328.7	327.45	326.08	327.42	325.52	328.52	328.12	324.08	328.06	329.16	325.51	330.08	328.82	324.65	327.38	329.94	324.4	329.89	328.94	328.57	327.73	327.91	323.65	330.38	327.75	321.98	326.01	328.17	328.34	327.44	328.43	326.69	326.86	328.21	326.13	327.14	324.89	328.04	324.75
318.81	316.76	314.34	318.53	313.66	314.52	317.06	314.03	317.39	316.11	315.06	314.18	314.09	316.38	319.38	315.89	317.03	316.73	313.79	314.49	312.95	316.11	317.85	315.65	317.95	313.17	310.21	318.82	313.27	314.98	314.11	316.8	313.06	314.02	315.33	312.93	314.59	315.74	315.59	311.81	315.4	315.56	317.58	316.79	318.05	313.55	312.28	311.95	317.18	314.6
303.22	299.9	302.55	300.9	297.08	297.53	301.44	296.97	301.12	301.14	300.3	299.21	301.26	298.38	300.17	297.48	300.08	301	300.28	301.63	303.66	301.67	302.59	294.63	302.4	298.4	300.05	295.35	302.4	301.12	299.06	298.45	301.56	298.61	299.69	302.62	300.85	300.36	300.95	300.06	301.07	302.68	299.77	299.13	299.57	300.14	299.87	298.89	301.19	302.12
315.81	312.93	314.5	311.17	315.37	311.7	313.69	308.97	314.73	310.08	315.96	312.38	311.28	313.86	314.48	317.35	311.4	312.82	311.54	314.4	310.41	313.53	309.43	314.69	316.19	312.61	314.66	309.24	312.67	311.37	313.27	314.17	313.98	313.89	316.12	312.81	315.28	313.12	307.91	312.41	312.69	312.88	313.76	314.28	318.17	308.49	310.74	311.8	313.07	313.28
330.31	331.01	331.47	328.12	327.04	327.57	327.91	328.2	331.26	327.37	328.26	326.92	328.76	328.92	328.38	328.57	330.67	329.52	329.12	325.34	328.26	327.71	325.21	331.22	329.15	329.07	328.97	328	326.59	329.78	328.16	327.68	328.66	326.8	331.06	329.58	327.06	324.91	329.76	326.55	331.59	331.08	327.19	330.77	330.63	327.7	326.49	328.62	327.7	327.78
303.14	301.2	303.45	304.64	303.42	300.56	302.13	305.82	300.15	302.76	302.88	301.77	300.57	304.46	301.81	301.98	301.21	303.04	301.73	302.09	300.08	302.86	301.82	302.13	301.41	300.54	306.31	303.44	300.09	305.63	305.92	304.28	301.85	303.97	305.32	304.19	306.42	304.02	303.06	304.66	303.59	301.52	301.78	304.22	298.78	301.72	305.04	303.07	302.96	300.85
300.05	302.01	302.62	304.19	304.14	302.98	302.8	304.2	299.76	300.97	301.51	301.08	301.1	303.73	303.17	302.49	304.26	302.22	305.06	301.5	303.07	299.51	301.1	303.27	298.31	302.92	301.47	303.76	302.44	304.64	301.96	304.14	303.71	305.46	304.11	301.4	301.5	300.73	301.49	305.11	302.76	304.31	303.5	301.82	301.81	302.48	302.11	305.68	302.84	304.1
313.99	316.07	312.44	313.02	314.33	316.53	315.18	315.44	313.84	312.96	308.76	312.03	312.91	311.61	314.66	311.02	314.96	313.57	313.5	312.11	312.89	312.58	312.64	315.54	315.46	315.43	314.08	312.47	313.03	316.16	313.57	315.09	309.59	312.2	310.68	315.02	314.74	313.28	315.86	311.83	312.23	315.86	313.89	311.69	313.78	312.5	312.34	313.22	314.26	311.34
309.3	306.04	306.24	309.97	311.88	312.19	307.5	308.82	306.45	310.42	307.21	307.92	307.92	306.65	306.09	308.11	305.4	306.33	305.97	311.19	311.62	310.27	306.8	311.23	305.8	306.78	308.33	308.33	310.27	310.19	309.59	308.66	310.15	308.03	307.14	312.17	310.3	307.96	311.51	307.34	308.84	309.66	309.97	308.3	308.44	307.47	314.68	312.1	307.76	308.04
302.8	304.69	302.35	301.99	306.89	305.78	305.9	305.13	301.9	300.86	299.88	302.32	304.1	304.1	305.55	306.74	302.3	303.08	303.33	303.57	304.34	305.67	303.99	304.41	301.93	301.77	304.51	304.84	305.02	308.24	304.78	306.17	304.85	302.47	303.49	303.88	302.23	302.43	299.95	304.44	301.14	303.22	302.44	303.18	304.64	306.05	306.1	306.88	302.21	303.56
311.18	311.76	314.86	311.92	314.53	315.69	309.97	311.98	314.68	313.89	313.17	310.81	314.77	313.89	310.92	316.01	310.55	315.05	312.76	310.11	310.02	310.01	309.75	311.63	310.7	314.15	315.43	311.6	311.47	314.32	314.88	314.62	317.51	310.51	314.12	315.02	313.35	313.59	315.84	311.2	312.1	318.21	313.46	315.86	313.94	313.59	313.43	310.88	315.69	313.75
296.99	300.41	303	302.21	301.69	297.95	301.42	299.9	301.09	303.84	302.06	301.12	300.09	301.76	302.19	300.09	302.08	302.55	298.64	302.29	298.4	301.4	300.68	302.86	303.79	297.34	298.42	302.37	300.03	303.27	299.73	299.35	298.21	301.43	301.04	300.39	304.23	302.29	302.74	302.4	303.47	300.68	301.98	299.49	301.04	299.62	299.82	298.88	300.21	301.75
303.36	304.14	301.43	304.3	306.26	304.75	301.76	305.95	305.66	300.82	305.38	303.4	303.25	303.99	305.92	308.16	303.03	300.73	307.11	301.77	304.54	303.7	301.49	303.57	303.13	305.24	303.41	301.67	302.91	299.01	304.52	298.34	304.13	304.26	302.82	304.08	304.19	303.59	302.97	302.05	305.41	306.05	302.89	302.48	304.63	301.41	300.31	301.35	302.35	300.76
297.66	298.42	294.11	296.81	299.03	293.98	300.15	298.81	300.43	299.06	296.87	296.39	299.14	296.2	293.46	300.83	296.75	297.43	293.53	297.69	296.83	293.8	297.45	297.8	303.46	295.29	298.09	292.43	295.73	296.11	299.9	293.96	300.15	295.49	296.48	297.26	299.9	292.47	296.45	294.97	293.64	298.42	295.36	298.22	294.84	299.2	299.31	297.49	296.47	295.38
304.64	305.03	307.14	308.18	303.27	305.4	307.92	308.62	307.65	303.75	303.12	304.68	305.65	304.43	303.59	304.23	306.41	306.67	302.86	305.3	306.55	302.96	305.89	305.62	304.5	308.12	305.41	304.53	307.53	302.81	306.59	304.48	305.56	305.29	308.08	304.22	304.96	304.44	305.82	304.85	303.24	303.95	302.43	306.31	303.33	307.72	306.75	303.4	307.82	308.03
309.69	309.69	305.18	306.06	308.42	309.38	309.11	307.22	308.27	307.68	307.47	308.17	309.4	305.2	307.24	306.55	303.85	308.77	309.53	307.58	307.22	307.95	305.5	308.74	307.26	309.6	304.93	305.91	306.39	309.61	305.72	305.06	309.52	308.19	305.74	304.56	308.96	309.54	304.81	305.35	309.22	305.51	309.71	307.45	309.72	305	302.18	307.49	309.16	305.28
316.52	313.3	312.14	316.01	320.25	314.75	316.35	314.63	315.16	314.85	316.48	316.78	318.79	315.19	317.31	313.95	318.01	314.9	318	318.08	316.86	319.55	315.13	316.4	316.25	314.94	314.33	316.14	317.84	313.4	318.16	316.5	318.15	316.79	309.82	316.19	313.02	318.43	315.26	316.02	313.93	314.36	316.31	317.06	315.68	317.55	319.04	313.83	316.19	315.34
313.65	316.3	314.76	313.75	315.59	315.83	318.34	319.32	315.13	312.88	315.92	316.14	315.27	316.49	313.92	313.44	315.1	314.7	315.51	314.08	316.33	310.49	316	314.75	312.27	312.81	316.56	315.75	314.91	314.58	315.92	311.73	316.15	316.8	316.59	315.45	313.34	317.99	316.74	315.91	314.24	315.94	317.18	313.79	315.34	315.72	313.87	320.81	312.82	314.21
304.92	306.97	304.66	305.17	303.41	306.69	303.62	305.59	303.49	304.14	306.68	301.96	304.09	303.6	305.76	304.39	306.91	305.53	304.88	306.22	307.22	305.92	300.58	300.75	306.25	303.24	304.3	301.89	305.7	305.5	305.19	303.02	303.56	303.86	302.81	303.78	305.76	304.31	306.45	304.64	306.21	305.99	303.28	304.75	304.58	305.67	299.72	304.55	301.48	304.45
306.94	309.47	308.06	307.18	303.99	302.52	305.45	304.7	306.39	305.03	306.07	312.2	309.15	305.99	307.42	306.29	303.31	303.72	304.64	304.66	304.52	307.08	307.06	306.37	309.43	305.62	308.88	306.9	305.15	305.48	304.52	304.19	305.54	306.15	305.74	307.45	309.22	307.33	306.46	310.34	304.71	309.12	307.89	305.18	305.97	308.48	307.5	304.73	306.65	303.13
305.54	308.83	307.56	305.25	306.79	307.48	305.68	305.1	308.27	307.01	306.86	308.19	309.43	304.89	305.72	304.48	306.6	308.93	304.84	305.9	310	304.51	304.97	305.54	310.76	306.98	307.11	304.5	306.52	309.07	305.63	305.37	306.82	302.95	305.3	309.56	306.59	306.18	307.57	302.19	310.44	309.3	302.51	305.63	305.04	306.22	303.82	306.53	307.86	306.35
311.49	312.61	312.41	310.4	309.21	310.33	314.82	313.49	314.47	311.39	314.28	313.44	318.74	311.05	314.02	315.01	311.2	309.52	316.44	312.24	313.37	312.41	312.6	314.1	309.81	310.67	313.77	314.06	313.11	309.6	309.13	310.78	308.09	310.04	309.82	310.98	312.51	310.13	314.86	309.18	312.5	311.52	312.81	310.68	313.58	312.03	313.4	312.19	313.52	311.36
305.96	311	308.61	306.19	303.21	307.43	307.21	306.96	305.58	306.94	310.53	305.96	302.6	306.06	305.22	305.51	306.66	306.61	309.7	302.06	307.55	305.91	305.81	308.89	304.9	305.94	308.71	307.63	303.51	302.55	305.8	307.05	307.41	305.34	308.09	304.39	307.12	304.91	306.75	304.34	305.44	306.6	304.15	302.93	301.5	304.83	307.58	305.02	304.58	306.69
318.15	316.1	315.34	317.12	313.23	317.77	320.05	313.42	315.46	316.58	317.28	313.74	318.84	318.4	316.53	317.29	317.49	317.03	316.94	314.68	312.94	316.08	317.72	317.51	317.69	315.66	315.51	316.8	316.32	316.72	315.37	319.04	315.23	318.21	316.53	317.22	315.73	316.28	318.38	314.79	313.58	318.44	317.03	315.49	309.89	318.8	318.46	318.29	318.17	317.6
328.48	328.59	327.51	330.61	326.14	327.45	325.1	326.06	324.08	325.77	326.44	327.59	325.42	325.4	327.54	324.57	327	324.25	329.09	330.64	326.41	325.75	329.68	330.17	325.75	325.39	326.05	328.8	325.34	328.01	325.16	326.37	328.18	326.33	324.98	324.3	329.17	328.68	327.46	325.38	328.1	325.57	329.62	328.29	323.75	326.44	324.86	325.59	326.64	330.05
316.28	316.73	319.64	319	319.34	320.91	316.33	318.61	318.03	319.41	321.38	318.14	319.47	318.31	316.96	320.63	318.31	318.71	318.14	320.56	320.73	318.45	320.6	316.04	319.37	320.37	317.1	318.05	320.3	319.04	319.7	319.44	318.82	317.14	320.69	321.42	324.58	322.02	320.63	316.81	318.64	321.33	322.21	316.43	319.78	320.34	319.94	320.76	316.88	318.76
298.97	302.98	299.51	299.53	299.57	296.87	305.16	302.38	305.01	301.26	296.88	300.42	300.85	300.49	298.93	301.61	296.75	300.77	299.93	302.02	300.51	301.74	300.2	299.92	304.7	301.99	305.46	300.59	300.26	299.33	305.46	302.08	303.05	301.45	299.96	304.15	300.82	301.65	299.69	301.18	303.12	299.85	305.11	303.35	301.87	300.4	301.82	299.62	297.31	302.2
307.22	310.66	310	309.64	308.02	308.82	310.63	311.38	310.51	309.15	307.67	310.24	309.52	310.4	311.02	311.83	310.54	311.11	310.82	314.47	311.87	310.82	310.02	311.81	309.59	312.64	309.01	310.73	309.57	310.13	309.73	306.86	307.63	306.81	316.2	312.9	307.57	311.13	310.35	311.14	308.83	306.34	311.47	312.44	310.65	314.73	310.56	309.58	308.52	307.26
310.66	308.9	307.47	307.41	307.91	309.2	309.87	308.39	306.65	308.17	310.18	308.18	310.81	309.53	309.86	308.1	310.06	311.69	308.32	310.64	303.73	310.73	310.05	309.64	308.23	309.33	305.88	309.84	312.31	310.75	309.37	306.88	307.52	308.56	312.55	307.46	309.45	309.05	310.09	307.73	306.9	310.85	309.3	309.52	310.9	309.93	309.17	310.57	310.81	310.59
298.2	302.56	302.27	299.42	301.53	304.26	297.71	298.17	299.46	295.97	306.13	301.64	297.54	299.02	303.72	304.29	302.23	301.26	299.18	301.95	302.48	298	303.58	300.92	299.6	300.46	299.77	303.41	299.98	297.91	299.51	300.71	302.1	299.49	300.41	304.58	301.55	300.12	302	301.92	297.5	300.77	304.06	300.01	299.38	297.33	301.03	297.75	304.47	300.43
308.68	312.65	312.73	309.67	311.94	310.24	313.49	311.72	310.13	309.93	311.11	311.72	311.11	312.2	308.83	312.04	312.54	309.91	314.46	311.37	309.96	310.5	311.1	312.93	311.21	314.93	315.46	309.06	310.61	309.97	311.31	308.57	308.96	307.46	306.69	312.5	311.17	310.82	309.81	313.51	311.63	310.48	314.27	311.11	312.5	310.3	311.69	312.35	314.55	311.27
312.16	316.73	314.55	312.74	313.48	314.74	309.56	311.11	312.84	314.58	314.37	314.17	311.46	313.23	314.6	313.72	312.36	318.41	312.21	314.78	312.44	313.51	313.69	314.67	313.36	312.73	312.6	315.89	313.96	313.28	314.19	315.29	312.29	315.49	314.2	312.4	314.09	311.75	308.39	311.28	311.43	312.84	312.2	310.58	316.24	312.12	314.06	311.93	312.89	313.28
319.01	317.7	318.2	320.16	319.09	320.58	316.19	317.44	319.87	315.46	315.93	319.56	318.63	317.94	318.16	317.33	313.74	318.88	318.46	315.41	314.19	318.04	319.54	317.37	315.87	318.09	312.85	316.17	317.53	317.01	316.14	315.65	318.21	316.24	317.85	315.47	317.53	319.24	313.86	320.79	314.08	317.58	317.52	318.89	315.43	318.6	319.7	320.36	315.75	315.34
306.87	308.69	306.07	307.63	306.22	303.94	303.52	306.94	308.2	307.5	304.09	308.25	306.42	310.65	306.75	306.86	307.73	305.24	307.1	306.43	307.76	307.81	307.31	303.39	308.92	309.03	305.86	307.67	309.38	308.08	304.11	307.55	309.32	307.43	302.49	307.28	308.64	309.54	303.92	304.17	309.46	306.64	309.2	308.49	304.71	309.77	306.39	303.18	304.27	307.96
304.26	308.4	300.53	304.46	305.47	302.93	305.25	301.79	305.38	302.98	306.98	307.34	303.8	303.23	303.78	301.47	307.71	303.59	305.22	302.29	301.4	304.36	307.21	303.11	306.04	303.81	302.74	303.36	302.69	302.85	304.96	304.13	305.68	303.36	307.8	308.87	306.03	306.04	303.99	303.85	306.22	302.51	304.82	303.39	304.88	304.95	308.88	304.21	302.74	305.62
314.95	318.95	318.22	317.96	318.84	319.72	318.66	315.5	318.68	319.36	318.33	316.66	316.39	315.72	320.53	316.2	320.01	316.82	320.77	314	318.93	320.46	318.2	319.58	319.66	322.02	314.97	321.69	318.14	319.6	318.25	319.07	318.55	315.17	319.52	318.01	317.32	319.44	319.56	321.5	319.68	319.21	320.82	317.8	318.75	316.86	317.67	318.65	315.77	319.01
315.68	314.75	315.99	313.98	313.09	310.39	308.3	312.08	314.6	311.53	316.88	314.68	314.96	314.61	314.9	316.1	318.7	313.45	310.51	313.41	317.61	314.2	317.14	314.64	315.23	315.16	314.29	310.15	313.91	312.77	311.65	315.53	317.25	312.96	318.49	309.31	314.81	317.14	309.34	317.22	311.07	312.9	314.24	315.1	312.05	314.22	315	314.52	313.99	312.75
303.84	302.85	303.63	302.47	305.29	307.6	305.79	304.85	306.24	305.02	306.22	302.65	304.94	301.19	303.04	304.93	305.23	303.45	300.41	306	303.34	302.31	304.12	302.53	301.94	304.56	302.91	304.15	304.24	304.23	303.59	304.37	304.89	301.74	299.66	302.73	304.69	302.84	306.81	303.96	306.93	302.3	304.28	303.44	303.04	304.22	306.33	301.34	308.07	302.98
326.44	327.88	324.18	325.57	326.1	329.81	325.91	327.44	325.64	325.72	330.89	327.39	325.25	326.05	326.91	330.96	329.2	328.98	329.33	329.07	325.45	328.17	325.35	329.24	327.68	328.09	330.53	326.32	325.84	327.83	328.99	327.43	326.03	332.39	326.79	327.94	326.36	327.63	327.58	323.5	329.53	324.08	327.46	327.56	329.85	329.16	327.87	328.39	326.24	327.32
312.1	315.74	314.1	312.63	313.62	310.3	311.16	313.15	313.42	315.85	310.14	316.22	310.87	311.34	316.76	314.05	315.95	310.44	314.36	311.2	312.82	313.14	307.56	314.99	312.11	311.43	312.89	313.75	311.52	310.19	312	310.93	308.74	312.74	313.47	310.65	311.35	313.26	316.3	312.39	314.52	313.68	312.9	311.64	310.91	313.1	314.2	310.23	313.21	316.09
309.22	305.51	309.27	307.72	309.08	307.94	306.33	307.08	307.29	309.04	310.36	305.46	310.39	305.59	308.75	306.03	308.25	308.73	310.86	307.83	306.49	307.65	306.66	304.55	307.99	304.9	306.14	308.69	307.81	307.34	306.07	311.95	310.12	307.03	310.96	305.23	306.71	310.41	306.62	304.91	306.41	307.15	305.82	307.44	307.13	305.8	304.4	305.49	305.9	306.65
301.08	303.9	303.98	295.63	301.67	302.38	299.47	301.73	300.25	301.54	301.71	304.28	302.71	302.42	299.44	304.32	298.17	298.68	304.39	303.57	299.95	303.21	301.69	302.35	301.8	304.37	297.23	299.59	300.84	303.28	301.81	296.83	304.3	303.13	302.02	301.62	300.97	303.66	301.19	302.97	300.99	301.4	300.26	300.68	299.16	303.3	299.21	297.36	299.28	304.83
300.35	300.62	300.11	298.56	302.45	299.54	300.78	299.48	302.61	296.61	302.84	303.17	301.07	300.96	301.08	303.24	303.61	300.11	303.55	306.97	300.55	300.52	299.46	299.77	299.92	301.72	306.04	303.13	302.65	302.95	304.65	301.31	298.33	299.99	299.1	301.4	299.77	304.11	299.1	300.64	301.08	301.13	298.83	305.66	299.16	302.04	298.24	300.89	301.23	303.63
316.54	312.97	314.64	315.48	318.07	314.32	312.91	315.1	317.12	317.28	315.6	316.7	314.89	317.05	315.21	317.49	317.16	317.86	314.18	310.22	316.3	315.46	316.45	316.34	317.87	318.38	316.12	316.87	314.4	316.8	312.82	313.12	315.39	312.65	312.4	314.85	317.44	311.71	318.64	316.95	318.01	313.8	314.9	316.75	315.92	311.13	314.79	314.89	315.87	314.58
311.99	314.66	309.9	310.04	310.67	312.78	312.72	310.29	314.69	309.49	309.05	310.51	312.76	306.43	307.36	308.74	310.08	311.94	308.58	311.7	314.14	308.98	311.18	314.57	309.27	315.96	309.54	309.12	309.48	313.54	312.8	308.65	312.04	308	308.28	308.87	311.21	311.99	307.7	308.5	313.5	312.23	308.27	306.29	309.1	307.6	313.23	311.28	313.03	309.4
305.41	305.38	305.62	302.97	304.43	304.98	301.73	305.76	299.66	305.46	303.54	304.8	304.43	304.72	303.02	306.32	304.18	303.3	307.16	306.2	303.99	306.95	302.73	304.17	303.24	302.7	305.69	306.46	303.46	303.51	304.27	302.59	307.35	305.12	301.72	307.66	308.27	303.87	302.33	304.85	309.32	303.33	308.16	305.83	302.37	303.04	304.57	303.11	306.63	305.73
318.42	318.35	318.26	317.88	319.26	316.54	318.76	318.79	318.62	317.52	318.15	318.92	318.71	319.91	320.9	319.58	317.5	314.88	319.24	319.11	319.61	315.38	320.13	319.25	318.47	320.29	316.35	314.81	318.69	319.42	318.88	319.04	320.54	319.84	318.67	317.41	320.78	316.01	322.31	319.63	320.35	320.47	319.09	316.27	320.02	317.75	316.01	316.63	317.6	319.09
293.96	292.03	294.39	296.47	294.99	292.29	294.26	297.21	293.53	292.45	295.5	295.86	296.6	296.18	292.99	292.17	297.33	297	291.48	294.54	293.29	293.17	290.39	292.2	292.67	295.24	295.4	292.91	296.29	298.96	292.26	295.33	295.36	297.44	296.69	293.84	297.24	294.37	297.66	295.61	295.22	290.98	296.09	292.41	294.34	292.82	296.32	296.2	295.98	298.97
318.27	317.65	316.21	318.49	316.7	315.79	316.73	317.92	311.38	315.55	315.23	314.74	314.1	318.39	317.75	319.77	316.08	316.62	315.38	319.38	316.72	315.57	314.47	317.87	315.96	314.89	316.76	315.3	318.23	317.32	316.22	315.27	319.27	315.18	316.02	316.08	315.82	319	319.71	318.47	318.49	316.43	320.85	314.27	319.57	319.99	317.6	319.59	317.66	317.97
300.37	305.62	305.33	301.8	305.04	304.92	303.18	302.51	303.72	303.76	303.65	302.02	306.99	305.22	303.26	303.53	304.7	298.75	301.8	306.18	303.01	301.44	304.7	301.61	302.14	303.36	300.56	305.01	305.24	303.04	302.38	301.83	303.2	306.36	301.09	302.16	304.76	302.15	305.16	301.58	303.84	306.77	304.74	306.2	307.84	303.52	305.13	307.12	305.85	303.7
312.84	309.66	313.94	313.24	315.37	314.62	314.63	314.96	311.03	311.34	313.11	314.81	313.43	315.67	311.38	315.79	314.92	312.19	310.87	309.72	314.64	312.32	313.8	311.93	315.38	314.06	310.55	312.8	312.1	313.99	312.98	313.88	313.16	312.96	313.4	313.68	315.06	315.33	315.8	312.41	316.02	312.96	314.32	310.19	314.45	310.9	315.51	314.48	310.58	310.84
318.22	310.53	315.36	317.81	315.66	313.16	313.97	311.87	313.81	313.79	312.97	312.59	316.69	314.05	316.4	314.77	316.73	313.8	313.21	313.52	314.11	316.61	314.13	314.28	317.36	317.62	312.06	313.99	315.74	316.04	312.95	314.37	313.1	313.66	317.66	315.97	317.05	312.64	317.47	315.05	312.18	312.47	316.17	312.45	315.65	311.19	315.85	312.79	312.59	312.69
303.49	304.09	304.25	300.33	303.92	304.78	302.88	303.73	302.95	304.32	302.85	304.66	303.47	301.56	304.8	306.01	304.76	304.67	300.86	299.8	303.93	303.88	302.21	304.14	301.64	303.53	302.5	303.74	306.62	307.56	301.57	305.07	301.87	303.63	304.99	306.94	304.32	304.75	306.92	306.41	303.28	306.18	300.96	301.04	302.07	303.37	303.33	303.62	303.54	305.13
293.69	295.29	291.32	296.78	294.55	294.56	290.94	294.86	293.11	292.29	295.16	295.59	291.18	291.54	293.49	295.2	293.13	297.56	295.65	291.74	292.36	292.69	297.29	293.33	294.38	294.21	293.74	294.84	296.21	292.88	295.74	292.52	292.83	291.45	295.23	289.61	292.81	293.1	288.84	291.98	294.81	293.55	290.38	293.02	294.79	294.23	296.79	291.64	294.27	291.76
315.12	316.74	315.36	314.86	313.11	314.26	316.91	319.58	316.59	317.09	312.77	316.25	313.47	311.47	312.77	313.44	313.15	314.4	311.48	315.89	312.63	315.8	314.99	309.34	314.03	311.62	314.2	313.3	313.84	314.87	313.65	312.98	313.84	314.48	313.11	315.43	315.06	311.01	313.19	314.88	313.61	310.67	310.43	316.41	314.18	314.8	312.88	311.34	312.05	315.75
316.04	318.84	313.06	316.27	315.12	314.54	316.8	318.43	316.24	315.69	315.85	315.84	313.99	314.96	314.92	315.35	314.54	314.18	317.85	312.23	316.87	314.93	316.63	314.34	316.07	311.84	316.35	312.52	316.15	315.69	312.82	316.22	313.33	318.28	314	313.19	315.1	312.98	314.81	316.7	310.98	314.99	319.67	316.26	310.17	315.72	312.55	315.98	311.81	318.14
310.9	315.76	312.04	314.53	316.06	311.48	313.73	311.42	310.93	314.9	315.91	313.85	314.05	313.12	314.98	314.51	311.59	311.82	315.65	311.1	312.18	315.3	310.47	313.53	311.25	312.66	314.08	312.23	314.84	318.43	313.46	311.03	312.6	316.42	314.15	312.07	312.79	314.55	312.85	313.6	310.84	309.62	310.45	309.41	312.69	314.96	315.76	312.32	313.53	313.96
304.11	303.82	305.34	302.03	301.61	300.7	299.69	308.23	305.11	300.42	306.11	304.2	302.46	299.87	302.58	300.23	304.79	302.24	303.96	306.86	301.96	305.98	301.89	302.6	300.74	302.97	303.2	304.33	304.05	303.61	305.66	304.28	304.18	306.24	306.76	302.15	299.02	306.72	304.52	303.11	304.32	302.01	298.3	299.43	304.19	304	299.88	299.69	301.82	302.13
313.04	317.83	318.52	317.62	317.5	316.44	319.63	318.28	320.86	317.72	318.22	316.81	317.74	313.88	320.63	319.69	315.84	317.61	318.22	319.06	316.41	317.52	316.41	317.06	315.85	318.42	314.07	318.54	317.91	313.87	319.79	317.69	316.47	316.49	316.46	317.95	313.93	319.64	317.39	316.33	316.41	314.52	316.09	319.55	316.83	315.07	319.08	318.12	318.15	317.68
317.9	314.87	316.49	313.83	319.88	315.56	318.23	317.48	317.14	312.14	314.88	315.62	317.67	318.13	313.73	313.19	317.52	317.79	317.28	315.08	314.57	318.98	316.36	314.63	313.91	314.37	315.89	315.9	316.85	317.8	314.36	317.53	315.98	313.13	314.17	314.29	317.45	315.72	317.54	312.69	315.38	314.58	314.16	317.4	317.87	312.81	317.11	314.78	314.37	314.76
305.98	305.12	303.39	305.5	305.29	307.05	304	303.77	305.47	304.7	306.68	303.43	306.5	305.74	306.56	305.88	305.61	307.14	305.07	308.34	304.53	303.21	307.37	305.53	305.7	305.72	305.89	304.22	304.75	305.9	303.08	305.39	305.86	305.66	302.82	307.51	305.84	307.49	303.99	304.07	305.08	306.09	303.61	304.54	302.63	303.15	301.84	304.78	304.23	306.3
300.45	301.76	300.29	301.81	298.95	302.51	304.77	300.44	298.84	297	302.84	297.65	300.48	302.18	299.76	303.71	301.34	305.92	302.25	301.26	301.39	302.59	305.81	301.19	306.2	297.84	304.59	303.73	300.9	301.09	298.17	295.98	298.21	301.49	301.36	302.08	300.54	303.77	303.14	300.88	300.55	300.4	306.28	303.77	301.89	302.75	300.67	299.75	304.44	301.6
325.89	328.81	327.58	330.81	330.15	324.72	330.57	326.4	326.14	327.07	326.66	326.65	326.53	328.56	328.43	326.83	328.17	329.12	329.1	326.98	329.7	322.93	326.94	327.63	327.9	326.23	329.82	325.63	325.92	328.37	328.23	328	328.43	329.65	326.13	327.32	328.74	326.62	328.98	326.68	327.27	325.73	329.94	328.45	327.11	327.9	325.26	327.53	329.22	331
311.59	311.34	311.72	311.86	312.31	308.3	310.2	309.08	309.42	313.31	311.37	309.71	313.6	311.33	309.62	308.39	312.87	309.19	311.56	311.78	308.17	313	309.74	310.66	313.59	308.56	309.23	310.95	307.29	309.63	309.06	310.67	308.5	308.04	311.54	309.72	308.15	311	312.52	308.79	310.69	310.2	311.21	309.84	315	309.36	309.8	310.83	312.56	311.19
300.73	298.87	301.72	295.96	297.62	300.46	297.61	301.5	303.3	303.27	299.89	302.04	299.24	299.2	298.26	297.77	298.05	300.16	298.07	304.2	303.88	298.87	301.38	298.23	300.6	296.85	300.46	301.4	302.61	302.52	299.11	299.62	300.14	300.69	301.56	298.98	298.03	303.64	300.06	296.82	301.07	302.39	298.01	297.37	300.11	300.63	294.4	300.36	303.37	298.36
302.61	304.56	303.1	304.22	302.95	303.15	302.4	305.11	303.45	303.52	306.26	304.81	301.4	303.4	298.47	301.74	302.05	305.2	301.62	302.18	304.26	304.1	302.59	302.85	304.11	301.21	304.58	304.91	302.49	302.28	304.44	302.22	304.69	302.59	300.73	304.54	301.28	299.67	303.04	302.91	302.15	302.15	301.27	302.5	302.43	301.95	301.83	298.79	302.68	303.04
303.49	302.59	302.98	302.21	303.97	302.72	306.49	302.09	303.87	302.72	305.49	303.05	302.91	302.51	302.87	302.45	305.13	301.1	307.06	304.41	303.01	307	303.83	302.56	303.01	302.21	303.38	301.53	299.87	305.42	302.76	305.07	302.06	301.02	304.99	303.32	300.23	302.1	303.69	305.78	302.42	304.05	306.52	302.22	302.18	305.8	301.75	304.91	298.94	303.88
315.75	309.9	315.87	313.6	315.57	313.54	312.77	312.59	315.81	314.43	316.23	311.75	317.37	314.62	311.27	308.98	311.14	316.02	311.4	314.26	312.7	310.03	311.86	314.72	312.44	312.61	312.61	316.77	315.5	313.63	316.75	311.64	314.8	313.18	314.11	312.94	313.68	307.28	312.33	313.08	311.67	311.74	313.03	314.02	312.64	313.37	313.65	314.87	315.66	313.79
325.65	326.07	326.66	327.96	330.07	328.08	325.53	324.83	332.26	329.63	327.81	328.65	328.53	329.03	323.56	329.51	327.56	326.46	325.98	326.29	325.61	328.24	328.79	328.55	329.07	327.37	324.53	326.22	327.64	328.56	328.31	328.09	327.6	331.02	327.91	330.59	326.96	328.16	331.83	325.33	328.61	328.36	332.55	331.14	328.25	331.53	327.16	326.92	328.01	330.54
312.02	313.9	313.78	311.78	313.66	313.08	313.05	314.44	311.27	313.05	315.26	313.98	312.11	316.08	309.27	315.76	313.26	311.62	311.7	312.4	315.29	314.19	312.51	312.32	312.79	314	313.96	315.25	314.99	314.43	315.96	312.84	308.81	312.23	314.61	312.33	312.64	308.91	314.42	312.99	311.8	312.17	311.96	311.18	313.42	313.48	313.75	315.62	311.29	311.45
329.47	330.66	330.34	332.09	331.03	327.63	330.56	328.24	327.06	326.83	327.75	327.27	328.51	331.15	324.55	328.18	326.95	330.68	326.05	328.73	325.77	332.22	328.47	328.59	326.8	325.06	328.45	325.97	326.75	329.83	328.15	328.84	329.38	326.83	327.3	328.02	328.59	328.17	326.12	324.72	326.95	330.04	327.79	324.33	324.95	328.04	326.72	326.95	326.71	325.89
303.99	306.13	305.2	306.94	306.2	304.25	303.32	301.6	306.85	307.62	305.14	308.8	303.98	308.82	307.93	307.95	304.18	307.48	307.21	307.93	305.38	308.11	307.42	304.17	310.06	306.32	306.39	304.67	309.08	307	308.6	308.22	306.42	309.33	305.63	306.32	304.87	304.07	304.46	305.15	307.45	304.84	309.41	306.65	308.21	307.25	306.07	307.04	303.89	306.53
294.28	295.04	291.22	295.81	295.32	292.06	292.19	294.54	291.42	296.64	290.7	293.51	293.47	292.4	290.15	293.88	296.59	295.03	294.71	295.96	294.58	293.04	293.87	294.64	292.74	297.73	296.68	294.72	297.31	292.89	293.31	297.03	298.87	292.92	293.83	293.97	294.26	292.52	293.32	296.08	295.64	293.36	297.9	295.52	294.62	293.97	292.71	296.03	295.16	296.11
315.16	314.04	314.55	316.94	315.16	313.19	320.64	317.1	314.79	312.67	317.8	312.54	317.32	313.55	314.01	313.97	315.57	315.18	312.3	317.35	316.16	316.71	313.37	312.47	312.54	316.87	314.32	309.76	316.32	315.76	317.24	316.53	315.43	314.86	314.06	316.11	316.02	313.43	318.25	319.31	316.52	315.16	315.11	316.01	316.95	314.06	313.52	315.41	314.75	314.52
304.35	299.82	303.22	305.89	302.42	304.61	303.8	306.1	303.27	304.43	304.2	303.16	300.48	303.86	299.79	299.73	301.64	305.86	304.91	303.77	303.23	297.39	303.58	303.15	304.61	302.6	303.23	303.71	303.07	302.47	303.13	302.63	307.47	306.88	302.69	302.32	301.68	303.87	306.58	305.68	302.94	302.29	302.5	304.95	300.6	306.9	307.92	302.63	305.37	301.58
300.21	304.96	300.22	301.18	298.49	302.42	297.81	301.8	304.28	298.87	302.97	299.73	300.51	302.76	300.77	304.04	297.81	303.02	298.84	301.96	297.99	304.86	302.58	301.98	303.18	303.99	301.26	298.77	304.63	304.05	298.49	300.27	302.9	300.61	301.32	299.24	303.27	300.76	301.65	298.83	296.7	300.44	301.35	300.09	299.13	301.24	305.37	300.92	296.68	299.41
305.75	301.82	304.31	302.83	303.39	303.67	306.05	301.87	307.52	305.17	300.76	301.81	301.75	304.42	306.41	303.9	299.69	305.61	304.66	304.06	302.2	301.18	302.23	305.69	302.37	303.27	303.1	304.53	305.19	304.07	301.59	304.44	304.16	302.22	304.6	306.05	304.41	302.31	304.6	305.14	302.59	302.9	302.97	301.06	306.32	299.78	303.22	303.71	301.91	301.59
298.79	299.81	294.12	299.09	298.19	299.2	297.76	294.65	297.98	298.33	296.77	296.84	296.46	294.24	294.04	296.48	296.05	298.99	296.62	299	298.19	297.74	296.44	296.83	294.9	297.35	295.27	300.96	294.17	296.42	302.35	298.22	300.64	298.05	296.37	295.77	297.4	297.2	296.52	294.13	298.3	294.02	295.07	295.41	296.73	295.86	296.25	297.7	295.74	295.91
312.83	313.16	311.99	311.09	310.38	313.93	311.12	312.49	309.53	314.52	309.75	312.4	311.55	311.6	311.24	311.45	311.84	309.4	309.97	314.15	311.49	311.32	311.81	310.16	314.28	308.52	312.23	311.53	308.94	313.86	311.07	311.86	311.51	308.32	311.24	310.32	311.05	310.33	308.69	310.17	311.17	309.34	310.55	312.3	312.26	311.02	309.13	313.87	310.45	311.47
304.92	306.18	306.47	306.57	305.92	307.29	309.67	305.78	301.72	302.55	307.58	306.68	306.62	308.18	304.46	303.56	305.29	303.26	303.33	304.65	308.6	306.67	305.56	305.77	305.47	308.28	305.84	305.95	310.3	303.26	304.28	307.74	307.91	304.38	304.22	306.03	303.19	306.08	304.66	303.8	307.89	306.53	307.4	308.13	304.36	304.38	307.16	304.79	302.8	310.08
296.57	292.3	297.91	293.53	293.71	294.75	293.82	292.62	295.44	292.63	299.02	296.38	294.08	294.89	295.49	295.34	294.72	294.4	295.77	294.5	294.27	296.11	295.53	294.97	293.37	291.82	292.93	291.74	295.87	297.71	297.54	296.6	297.72	296.69	292.41	294.58	292.06	296.97	294.3	296.73	295.34	295.86	294.14	291.27	295.92	294.59	292.55	294.39	295.84	296.63
320.78	315.42	316.77	316.82	315.86	316.88	319	312.43	321.77	320.93	318.63	319.95	316.62	316.03	316.1	316.57	316.62	317.01	315.15	320.97	317.57	313.53	320.95	316.47	315.42	319.3	316.19	316.51	318.46	318.18	314.81	319.65	319.52	316.3	316.67	319.61	315.8	321.66	315.44	318.3	317.74	316.99	322.16	316.81	319.32	318.13	314.63	318.61	320.02	320.13
313.32	311.78	313.75	309.43	308	312.66	309.84	313.87	314.4	310.68	313.14	313.38	312.57	313.35	310.86	313.65	310.8	314.58	309.41	314.9	311.97	313.2	316.2	313.31	311.71	317.03	315.19	309.85	312.43	312.39	313.22	312.93	312.52	313.47	311.87	313.8	314.61	312.68	314.17	315.43	313.13	312.9	317.95	315.57	308.51	314.52	312.94	311.78	311.4	313.6
318.6	317.81	320.11	316.11	315.06	314.57	316.34	314.24	313.35	316.28	314.76	316.07	314.44	316.67	315.82	318.06	315.71	315.68	314.46	313.97	314.67	312.4	315.16	312.99	313.75	311.93	315.53	313.43	315.91	314.46	316.08	315.89	314.63	314.82	320.02	313.88	315.75	316.03	313.26	314.74	316.07	312.19	309.82	313.16	314.18	315.84	310.62	315.19	315.1	314.08
318.32	314.32	316.89	314.14	316.3	312.21	313.23	317.33	312.35	311.4	314.86	314.05	311.77	315.43	312.58	313.56	313.19	316.55	317.31	314.21	316.28	310.74	315.07	318.96	312.33	313.88	314.56	314.56	314.3	315.28	314.89	311.21	317.13	311.53	315.39	315.64	316.74	313.64	314.01	311.15	315.68	313.14	316.84	314.22	314	316.11	311.53	317.56	314.52	312.95
296.66	298.97	299.23	300.54	300.19	298.07	300.22	299.46	300.63	298.87	295.08	299.47	298.41	297.16	301.86	300.79	294.28	301.02	298.06	301.25	300.91	298.87	300.57	295.3	299.08	299.07	298.82	299.76	301.46	297.4	300.56	301.02	301.54	298.02	297.28	296.58	299.71	302.7	302.35	301.54	295.76	296.74	299.1	300.96	302.56	302.03	298.74	301.44	299.3	300.35
308.91	309.41	304.87	307.23	306.42	306.1	304.6	308.98	306.82	303.81	302.58	303.73	306.99	305.31	306.36	306.62	307.04	308.4	305.66	305.13	308.16	309.1	308.77	303.76	306.35	303.42	304.98	305.2	308.5	310.5	305.75	306.7	302.14	308.57	304.06	304.97	303.69	307.87	302.96	304.04	307.44	305.26	308.14	307.46	306.48	306.65	305.7	303.34	303.99	304.08
317.87	314.67	318.91	316.71	316.37	319.79	316.97	316.09	318.63	321.15	315.82	316.42	315.94	317.86	318.82	317.17	317.76	318.93	316.24	318.74	318.56	318.18	317.67	318.84	314.86	318.69	316.38	316.6	314.38	318.06	317.31	313.2	319.45	316.76	316.11	317.91	318.41	316.48	317.73	315.84	319.35	314.89	319.31	319	317.97	319.05	315.98	320.5	319.6	316.68
311.83	311.11	311.85	313.34	310.91	312.72	315.04	310.71	310.3	312.55	314.03	314.26	309.34	313.07	310.57	314.23	313.14	312.79	308.18	308.63	312.92	314.69	312.79	313.17	312.41	310.13	314.49	313.68	313.55	312.98	314.66	310.72	309.55	313.74	311.1	314.72	316.76	311.71	315.17	313.72	312.95	313.42	312.38	313.68	313.98	312.49	311.68	311.69	313.02	311.38
305.44	301.55	303.93	305.4	302.98	302.64	303.33	305.48	303.11	303.5	303.52	307.72	305.6	300.83	304.08	305.84	302.64	306.54	304.61	306.53	303.14	305.86	307.66	306.54	302.47	304.79	303.77	300.04	302.76	303.85	302.04	305.07	305.94	302.91	302.61	305.06	301.79	301.01	307.6	304.3	304.77	304.43	301.52	307.82	303.66	305.7	304.12	306.87	304.51	301.02
306.19	304.43	305.15	303.7	306.09	306.2	301.09	305.39	306.51	304.91	304.73	304.29	304.25	303.88	303.4	306.67	308.35	305.33	304.82	307.39	303.16	304.06	304.27	306.74	301.5	306.25	303	300.51	301.43	306.84	308.27	301.85	304.13	304.95	300.59	306.67	303.88	300.05	306.04	303.98	305.2	303.89	304.48	306.46	307.34	301.86	304.53	302.26	304.84	303.39
315.33	314.33	316.25	313.37	313.86	312.09	313.84	312.64	314.02	313.99	312.13	314.27	314.38	314.86	313.46	314.06	313.62	309.2	311.69	313.14	310.03	312.69	313.71	312.05	311.21	313.81	310.37	313.23	317.92	314.37	313.19	311.34	311.89	314.83	315.74	312.4	314.49	312	314.42	315.15	314.41	316.4	311.47	310.77	314.83	313.07	313.81	314.54	313.3	312.12
310.74	314.82	312.37	313.56	317.96	318.17	314.89	315.31	317.41	315.39	316.16	314.41	315.17	313.36	313.16	315.12	314.83	318.15	311.66	315.76	313.56	316.44	314.44	311.63	313.42	316.21	316.53	315.56	315.96	313.34	314.02	315.89	315.28	316.36	313.24	316.34	317.34	313.95	313.82	317.35	313.69	314.42	314.31	318.04	315.85	316.13	316.16	315.22	316.25	316.27
328.22	322.9	325.62	329.2	326.42	327.85	324.85	327.67	328.11	327.69	330.33	324.86	331.28	328.56	327.47	326.69	327.98	327.29	329.11	326.3	325.23	330.29	328.31	327.38	329.53	328.58	330.15	327.65	329.66	328.86	329.72	324.6	327.69	324.5	329.02	326.4	328	327.8	328.56	326.17	326.62	328.88	330.64	328.78	328.87	328.74	330.03	327.12	326.63	329.99
314.86	319.94	318.44	317.55	320.23	316.93	319.44	317.36	318.04	316.07	318.87	318.87	316.16	319.12	316.97	315.21	319.33	318.55	316.03	318.48	316.1	320.22	318.89	318.95	321.14	319.34	317.74	320.23	315.97	320.29	321.18	317.57	320.47	318.56	319.64	318.42	317.42	320.09	317.58	316.92	312.12	315.69	315.94	319.23	315.38	317.56	315.91	320.97	317.93	315.99
304.1	302.24	299.01	303.39	299.32	301.83	302.8	304.34	302.07	305.26	304.01	301.58	299.47	303.96	300.73	305.83	303.94	305.59	306.48	303.17	303.44	305.17	303.17	301.22	301.93	303.18	305.81	303.67	305.23	300.71	303.5	302.89	300.3	303.26	305.73	300.3	303.71	307.46	306.98	304.72	306.4	303.24	302.29	302.67	304.31	305.43	304.07	303.88	300.68	301.65
319.45	317.32	318.95	319.57	312.94	318.07	319.13	319.57	321.28	318.69	319.36	317.96	315.03	319.75	318.17	315.42	319.41	317.23	321.72	319.85	313.15	318.52	321.05	319.95	316.78	317.74	319.51	322.9	317.84	317.85	319.2	320.44	316.59	320.12	319.56	317.69	316.49	318.64	317.45	318.02	315.48	319.67	316.09	319.12	320.35	319.44	317.63	316.42	316.98	316.25
313.39	310.41	312.86	310.96	313.01	308.96	307.9	309.64	307.43	308.8	311.65	308.39	311.39	309.91	316.07	309.94	310.36	308.8	311.4	311.19	313.86	308.43	307.57	312.24	306.59	309.62	311.66	311.78	313.75	309.8	311.99	310.91	309.96	306.85	311.67	312.29	309.76	307.56	309.72	312.16	311.91	312.81	310.13	310.71	308.93	309.27	310.63	310.46	309.28	305.24
315.64	313.58	314.6	315.32	316.09	312.36	309.22	313.05	312.31	311.54	311.45	311.28	314.68	312.69	317.25	313.11	315.04	314.58	313.27	314.3	311.06	313.66	312.29	313.61	312.41	311.69	314.3	309.22	314.27	312.08	314.27	311.78	311.53	313.73	312.68	316.4	315.8	312.63	313.67	312.96	313.88	315.19	310.85	312.16	310.42	312.43	311.18	317.08	311.26	313.16
308.64	302.72	309.05	305.24	305.63	304.12	306.08	304.99	306.94	310.43	308.29	303.81	303.54	310.48	304.73	307.92	311.22	303.71	305.77	309.72	306.34	311.48	306.84	308.05	304.11	307.3	305.86	304.37	308.07	307.52	307.98	308.03	304.34	303.71	303.07	305.09	305.84	304.03	304.31	303.98	309.6	307.5	301.99	304.52	305.19	301.54	309.2	304.94	305.39	307.58
318.06	313.37	309.41	314.31	314.04	315.28	312.3	316.81	317.89	312.91	314.52	317.13	315.22	314.39	315.1	315.76	315.49	313.07	315.05	311.1	316.58	315.87	315.74	311.14	315.05	315.87	317.09	315.43	313.39	313.83	314.87	316.1	315.55	314.25	313.55	313.57	317.12	311.81	314.88	315.34	315.22	315.93	315.31	316.75	316.3	316.19	315.38	314.91	314.08	310.42
307.9	304.63	308.5	310.9	310.33	308.13	307.32	308.63	310.86	311.96	306.42	310.66	310.09	311.82	311.37	310.18	309.5	310.87	313.27	311.6	311.06	310.74	311.62	310.25	310.86	309.65	310.58	307.85	312.79	312.9	309.53	311.04	310.56	309.42	309.04	310.99	310.49	308.2	309.28	306.12	309.92	311.17	309.63	308.16	309.93	308.06	307.9	307.57	304.31	309.6
306.07	303.81	302.46	308.74	305.91	304.75	306.11	304.6	303.24	307.97	300.32	302.02	304.65	304.86	305.89	305.24	305.16	302.97	306.83	303.25	307.25	306.58	303.59	301.52	304.85	302.77	304.51	302.28	305.81	305.56	303.06	306.11	302.92	307.21	303.85	306.08	304.99	301.46	305.3	303.42	304.82	303.83	306.18	301.91	305.74	303.39	301.72	304.09	303.4	305.69
304.67	306.35	306.62	307.36	303.35	304.74	303.21	305.93	305.04	304.68	306.26	301.53	304.24	302.86	306.87	302.51	306.95	303.76	305.16	304.64	303.37	303.55	303.73	304.2	304.64	303.99	306.14	305.35	303.29	307.4	305.61	303.59	305.71	302.1	304.96	303.09	305.07	303.44	304.98	304.59	304.69	304.94	303.91	305.29	302.88	302.19	306.36	306.19	303.37	304.29
302.91	305.55	306.73	304.86	306.72	304.92	305.35	307.18	305.23	304.39	307.59	302.09	309.53	304.94	306.23	303.3	302.96	303.58	303.46	302.87	307.67	303.46	305.09	301.08	304.41	306.22	307.95	304.32	304.7	307.06	305.39	307.53	303.7	307.24	306.49	302.6	306.9	305.19	305.98	306.34	301.81	302.44	306.64	308.44	305.76	306.76	305.58	305.57	307.01	308.27
308.38	308.32	308.36	307.98	306.33	306.59	304.82	307.18	307.79	308.61	304.08	306.67	308.49	310.75	309.72	309.6	305.48	306.01	308.73	308	307.62	305.74	308.93	307.08	306.53	304.72	303.55	305.11	306.06	308.77	307.26	305.98	308.39	306.71	305.92	308.92	310.44	308.36	304.96	304.28	307.37	304.78	308.07	305.59	306.24	307.73	303.97	303.67	308.46	307.42
315.55	312.05	313.3	312.25	317.12	314.28	314.32	310.09	314.74	315.92	311.11	312.5	308.16	312.59	313.32	311.27	313.35	313.94	315.01	313.31	309.92	315.5	311.82	312.16	313.27	316.56	315.68	313.26	312.44	311.56	311.88	309.79	314.14	310.18	316.12	312.86	312.59	315.62	310.57	313.78	311.58	315.89	313.43	314.27	315.81	311.64	311.18	316.68	311.66	315
316.64	313.23	315.73	312.31	312.82	310.96	314.47	313.29	313.52	317.43	313.57	312.55	311.74	315.6	315.12	316.92	314.33	313.85	313.47	310.7	314.39	314.17	311.98	314.13	313.71	312.01	312.66	311.66	313.67	314.17	313.99	313.05	313.68	314.75	309	314.6	313.52	314.05	311.45	313.86	313.5	316.13	312.57	309.25	313.16	313.34	314.52	312.25	311.57	313.26
293.65	293.78	292.72	300.01	298.53	294.87	296.63	294.7	298.4	294.72	299.91	299.05	295.17	298.31	296.07	296.26	292.51	298.88	297.9	296.09	294.62	294.59	299.93	298.07	300.14	297.64	297.44	294.74	295.6	297.36	297.42	297.14	294.15	295.06	297.71	298.17	297.61	296.45	295.41	297.75	296.1	297.93	294.29	294.31	296.46	296.19	298.75	296.84	297.84	297.93
294.12	295.88	296.88	297.48	297.48	295.9	295.96	298.41	295.18	292.49	296.45	295.55	298.06	296.32	295.47	299.26	295.69	296.99	299.99	296.82	298.3	295.58	296.29	298.25	296.64	297.54	293.05	295.94	295.02	293.8	293.3	297.23	296.81	296.71	295.68	294.16	294.59	296.61	292.14	296.04	297.83	295.95	296.79	297.11	296.83	296.03	294.9	298.76	299.08	296.86
304.38	303.56	306.18	302.39	302.69	303.02	304.39	301.74	300.7	303.56	302.11	300.59	303.12	302.17	300.28	300.8	306.98	302.04	303.95	300.79	306.39	303.81	304.33	301.5	301.85	302.03	303.35	299.55	306.05	301.18	301.08	307.45	302.65	304.49	304.71	299.93	304.86	303.38	304.71	305.82	302.15	299.2	301.38	306.4	301.76	302.74	302.8	305.75	304.89	305.89
313.14	310.83	315.53	316.98	316.44	315.3	315.27	312.8	313.12	314.46	312.94	314.63	314.95	315.86	315.03	315.1	312.57	314.17	310.23	316.42	316.57	313.07	312.43	311.21	314.44	310.38	316.85	314.72	317.01	313.59	313.78	315.69	311.08	315.68	315.95	316.31	311.85	314.47	308.9	313.01	312.65	317.3	313.82	313.94	317.59	315.11	314.81	313.69	317.13	316.59
317.85	314.07	311.64	312.32	318.05	317.42	318.83	315.92	316.5	318.02	317.16	316.66	318.91	316.54	318.65	317.95	313.91	317.63	317.96	314.74	317.63	315.18	318.99	317.52	315.93	316.47	314.67	319.24	319.95	315.98	320.43	317.29	312.58	317.32	314.69	315.14	315.54	313.85	314.7	314.11	314.76	317.4	317.77	316.9	313.15	318.14	315.84	313.62	316.23	316.32
316.89	319.79	316.56	313.67	320.45	316.87	315.04	316.19	316.67	317.83	319.51	313.4	320.47	315.38	318.23	317.67	316.37	321.35	317.79	319.78	320.77	318.17	319.33	320.98	316.67	319.13	314.5	317.35	321.32	319.36	316.18	320.02	320.15	317.67	316.67	313.89	316.84	315.18	314.58	316.45	315.54	319.37	318.04	318.54	317.95	320.24	315.71	317.63	320.7	317.54
300.76	306.95	302.99	298.76	303.51	298.97	300.8	301.86	299.74	298.96	301.5	300.63	298.72	301.72	306.68	302.89	298.76	298.8	298.57	300.49	301.13	302.35	303.44	298.52	303.37	299.65	302.31	299.88	298.84	299.12	302.05	300.05	301.06	302.1	303.17	301.84	302.41	298.31	296.54	302.93	297.7	299.8	305.79	298.23	302.97	301.24	302.91	298.68	302.3	302.14
329.02	328.15	328.49	327.67	329.42	327.39	326.95	327.92	329.44	330.28	327.18	327.27	326.99	328.88	326.49	328.31	326.75	329.19	329.2	327.42	327.24	329.45	329.4	326.41	326.43	326.59	328.32	328.47	331.59	329.66	328.95	327.41	328.91	328.66	329.83	329.77	329.37	328.96	323.86	327.74	330.69	329.14	332.52	332.11	329.1	329.52	326.77	329.87	330.88	329.77
324.19	326.61	323.12	324.4	324.26	325.3	324.27	326.19	323.48	322.51	325.93	326.1	322.42	326.17	323.61	321.86	325.44	326.59	326.86	326.13	320.28	324.22	323.04	327.37	319.52	323.62	325.94	321.19	325.56	322.54	322.48	325.07	326.22	324.95	324.27	322.76	327.25	324.96	325.7	325.81	324.79	323.65	322.64	323.31	327.28	326.69	325.93	323.13	327.2	323.81
307.72	307.9	304.72	307.11	303.45	304.23	305.88	304.15	307.62	309.31	304.99	308.17	303.77	307.78	308.96	304.38	304.96	306.71	310.64	309.93	307.32	307.66	306.62	304.34	304.2	305.56	307.72	307.32	304.55	305.51	303.61	308.75	306.23	303.01	306.3	307.5	306.84	307.14	306.36	308.16	307.87	304.24	307	304.85	305.6	305.9	307.11	306.28	307.04	305.09
305.74	304.53	300.61	303.99	302.81	304.01	304.36	308.08	303.15	306.97	304.52	304.48	308.45	307.19	307.33	304.29	306.51	302.86	302.01	306.26	302.87	306.55	306.01	302.3	301.33	306.44	307.27	307.28	303.71	305.73	305.25	307.81	303.18	308.67	308.36	305.63	302.81	304.61	302.8	307.44	304.87	305.51	304.9	306.58	301.51	302.17	304.12	303.91	304.52	304.19
299.28	300.5	298.4	304.06	302.43	299.01	299.35	301.1	298.55	301.06	302.16	299.26	298.66	299.32	301.71	300.1	300.81	299.24	300.91	299.63	301.76	300.88	297.14	296.5	300.7	299.32	300.66	301.57	301.02	299.02	299.22	299.32	299.02	300.05	302.61	300.22	301.66	301.77	296.44	297.98	303.97	301.75	300.5	301.79	304.88	298.68	301.29	301.56	299.69	301.28
302.81	304.55	301.36	299.81	301.61	303.45	302.6	300.46	302.85	303.82	306.62	303.36	304.39	304.46	299.85	302.57	302.39	302.42	301.09	300.33	304.37	302.39	304.8	303.67	304.33	302.7	304.31	307.49	305.13	303.1	301.02	301.43	300.66	304.25	302.15	304.17	302.62	303.55	301.24	302.45	302.35	306.31	303.37	303.36	302.69	302.83	301.58	301.78	305.31	301.02
302.89	302.49	303.77	299.52	299.07	299.89	299.63	304.08	303.54	301.18	298.01	299.75	298.41	301.01	300.38	301.23	299.85	300.85	298.62	299.69	298.21	300.72	299.55	296.8	298.68	304.11	300.01	297.24	302.04	301.56	300.26	300.56	301.42	299.99	298.68	301.51	301.18	296.38	300.19	299.91	302.51	302.53	301.89	300.45	299.97	299.75	300.32	298.24	297.7	298.4
319.97	320.69	314.79	316.11	316.39	318.15	319.41	317.78	314.42	320.33	316.89	317.21	317.24	317.15	321.62	316.26	318.77	316.75	321.17	320.93	321.05	319.92	318.93	320.86	318.01	314.43	319.33	315.78	317.1	320.16	314.35	319.35	317.6	320.65	322.22	319.91	318.47	319.31	316.65	318.29	318.74	318.73	318.56	318.99	316.59	323.43	313.48	317.38	316.94	321.34
302.05	299.64	298.79	301.79	296.13	299.29	300.45	303.25	299.72	300.26	300.34	293.6	300.7	299.33	298.43	301.1	298.21	300.82	298.64	301.15	300.26	298.95	297.98	301.09	298.86	300.23	301.15	297.68	303.28	301.35	301.25	303.01	301.93	300.75	301.41	302.23	306.09	299.67	301.97	301.45	302.07	302.62	300.63	298.44	296.42	299.66	298.74	300.67	299.82	304.29
319.88	321.55	316.64	319.35	312.68	322.9	317.88	317.41	317.42	316.61	318.39	317.22	318.39	320.58	324.06	317.71	317.49	319.34	319.38	318.42	321.4	319.66	316.27	320.73	316.99	321.7	318.95	316.06	317.92	320.15	319.96	319.16	320.95	320.27	316.84	320.24	322.68	314.7	314	319.12	316.86	317.71	319.03	319.78	319.46	317.66	321.53	318.05	317.61	321.37
310.4	308.24	311.53	306.19	309.41	309.93	312.07	309.49	311.4	307.68	310.28	308.75	309.12	310.59	309.77	311.9	308.89	309.87	313.28	308	305.39	307	309.43	308.59	308.81	304.49	311.55	310.37	307.66	310.82	310.95	308.96	311.32	309.39	310.2	310.43	309.12	309.97	309.55	309.68	308.68	308.02	309.32	306.93	308.88	306.27	308.9	308.56	306.52	309.71
312.65	315.68	312.97	313.88	312.52	316.62	314.6	312.33	311.49	310.98	314.15	314	310.15	315.09	315.38	314.76	310.37	314.99	311.7	315.07	312.28	313.75	315.34	313.7	313.37	311.63	314.41	312.58	311.67	314.58	315.84	313.8	314.4	311.75	312.23	316.63	312.51	314.17	312.14	311.99	315.24	314.02	312.22	311.08	310.92	313.36	312.42	314.48	313.98	314.33
301.83	300.19	300.22	301.19	300.18	303.96	303.07	300.22	301.3	300.93	298.14	291.97	302.25	302.86	303.68	301.21	303.96	301.87	299.84	299.91	301.18	298.18	302.02	302.33	303.07	299.46	302.08	298.83	299.32	303.18	298.96	301.42	302.08	298.85	302.78	300.48	298.84	302.53	301.11	299.5	299.85	300.55	303.74	303.17	300.01	302.84	302	299.56	301.27	301.01
314.7	309.79	314.38	310.31	311.52	313.16	311.92	313.05	308.52	313.34	311.94	311.7	318.55	309.92	314.1	310.95	314.14	311.53	311.67	310.19	311.14	313.42	311.56	311.91	311.14	310.36	311.66	311.57	312.93	312.52	313.3	310.15	313.47	310.86	312.79	309.39	310.02	311.62	312.59	315.17	308.34	310.84	311.72	310.87	309.97	312.97	310.31	311.5	312.59	311.23
310.46	309.77	308.47	311.63	309.56	309	308.57	309.45	308.56	307.56	309.44	310.27	308.61	308.8	310.54	307.97	309.18	309.28	306.4	305.99	307.39	307.45	311.58	307.82	312.61	309.62	310.11	308.05	304.98	306.24	307.46	308.15	310.93	308.72	308.93	309.78	308.08	304.37	307.16	309.11	308.5	304.52	309.28	310.35	308.66	306.73	308.54	310.12	309.35	305.3
323.2	320.46	324.27	324.2	323.26	326.54	325.72	322.63	322.2	323.34	324.9	327.62	325.03	323.16	323.51	322	321.64	324.05	321.07	325.66	325.33	325.95	319.39	324.92	325.73	322.4	323.81	323.59	322.74	328.58	325.47	325.01	326.47	320.85	324.85	326.88	326.08	323.12	323.92	324.42	327.4	324.29	325.5	323.68	324.82	322.64	324.35	325.67	326.29	324.75
311.67	311.93	316.43	314.56	312.54	314.18	312.93	312.45	315.2	313.45	312.48	313.49	313.75	313.06	316.08	312.39	315.04	314.88	315.74	311.91	312.81	314.79	313.77	313.74	315.84	313.47	315.76	309.35	310.87	318.74	313.22	310.88	311.85	310.7	314.66	313.04	313.6	315.6	317.68	316.23	313.11	313.54	313.24	314.93	315.66	313.89	314.33	311.57	315.82	314.51
326.98	328.36	324.53	324.92	326.75	325.31	329.66	324.05	324	324.42	328.04	325.45	322.05	324.31	327.73	323.1	323.99	323.71	327.86	325.07	330.36	325.15	328.79	325.1	327.32	326.8	324.62	321.53	327.09	324.81	323.85	325.22	326.85	325.12	321.84	325.01	324.38	325.96	325.18	325.81	326.57	328.16	322.68	327.98	327.63	326.85	326.87	323.76	322.88	326.44
317.79	318.6	317.92	316.73	319.46	315.51	316.84	319.64	316.78	318.27	316.09	317.67	315.83	314.58	317.26	319.08	313.45	316.7	316.42	320.04	318.5	314.44	323.55	316.03	314.96	317.84	318.1	317.19	319.58	320.51	317.93	314.11	317.47	312.03	318.66	321.22	315.87	312.92	317.34	317.19	316.02	316.5	319.08	316.94	317.91	320.73	315.61	320.87	316.76	317.44
315.25	312.47	311.63	313.25	313.46	312.97	315.48	313.45	312.41	314.75	312.85	314.29	313.35	313.47	315.81	315.44	315.78	313.87	317.5	315.87	312.29	314.58	309.98	315.44	315.07	313.19	315.02	314.06	313.22	314.99	312.26	312	315.85	313.77	314.44	312.76	315.49	314.6	314.21	312.44	313.19	314.38	310.84	313.26	313.59	312.69	314.9	315.07	313.11	314.97
306.31	302.68	307.47	303.61	307.36	302.44	303.57	310.25	306.42	306.63	307.97	304.87	304.39	307.11	306.25	304	306.98	309.01	304.04	304.69	303.36	302.31	303.58	306.97	305.51	307.15	306.33	301.63	304.24	303.41	304.29	305.4	303.62	304.57	305.35	303.88	305.35	305.31	302.78	306.38	305.15	304.84	305.1	306.93	303.8	302.5	305.09	306.91	305.13	307.72
309.54	306.05	308.18	308.79	304.77	303.55	306.1	309.27	310.15	309.42	308.3	304.81	308.46	308.43	304.82	310	306.84	308.03	307.95	305.2	308.61	307.87	307.4	305.69	308.23	305.26	310.62	307.23	306.65	305.85	303.76	307.37	306.74	305.36	306.36	305.05	307.08	308.2	310.16	304.98	309.95	306.22	306.51	308.41	308.92	308.75	307.45	307.45	309.4	308.07
302.03	305.24	300.33	301.3	303.88	306.93	300.81	302.15	298.78	304.28	299.83	302.33	302.21	300.48	301.82	304.76	300.55	301.85	303.48	304.73	301.04	301.73	303.03	303.65	304.78	303.72	302	301.69	299.74	300.03	300.7	303.42	306.42	304.21	301.29	301.36	301.49	304.97	305.71	303.28	302.84	302.07	302.16	301.86	302.03	302.72	303.38	300.07	299.8	302.43
306.2	303.88	307.27	304.67	301.84	305.83	307.56	308.75	309.63	305.71	306.96	306.79	307.13	307.32	304.25	305.17	304.3	307.89	304.79	305.87	305.81	305.11	304.98	306.95	308.65	304.59	306.87	306.1	307.89	309.89	308.09	308.01	304.84	307.34	305.29	306.93	303.18	306.28	310.27	308.23	304.36	306.9	307.85	302.39	307.53	303.75	301.84	304.32	306.91	302.56
304.11	300.87	304.76	302.47	303.87	300.46	303.06	303.86	304.55	302.28	301.77	304.89	302.93	300.81	305.18	302.72	300.85	303.98	307.27	301.49	302.02	304.04	303.37	299.43	298.58	302.59	303.65	302.39	303.57	297.32	300.88	301.57	304.71	301.53	303.44	305.77	304.65	303.54	303.66	304.62	304.02	304.43	301.62	303.77	301.22	304.56	301.29	303.34	303.52	307.55
330.52	328.17	329.88	327.23	329.21	330.13	329.94	327.64	327.5	330.41	329.47	329.67	327.51	329.98	328.86	330.82	331.39	329.17	325.63	332.89	324.44	331.32	326.05	332.06	327.23	325.99	327.68	332.62	329.87	328.77	327.61	328.1	328.56	331.74	329.7	327.51	327.22	327.5	329.68	330.08	326.74	331.15	327.15	328.52	329.39	329.72	325.42	329.65	329.2	325.45
314.05	312.39	313.02	313.69	313.56	315.13	316.53	312.2	313.38	314.26	316.79	313.14	315.59	313.22	316.45	313.47	313.28	315.69	314.38	317.54	311.89	314.29	309.75	315.25	312.51	312.11	314.14	311.4	314.16	316.22	313.96	315.3	313.88	313.35	312.47	317.08	315.9	311.21	311.77	316.09	312.72	317.04	314.99	312.72	314.48	317.09	316.28	313.06	315.43	317.54
302.91	306.21	305.65	302.84	304.88	302.69	303	302.63	302.46	306.63	305.71	303.31	303.74	303.97	298.63	304.77	301.96	307.69	303.56	305.15	307.08	305.68	305.71	302.43	303.37	303.35	305.13	302.19	309.91	304.02	305.62	306.82	303.81	304.16	302.64	306.13	303.42	302.29	304.6	304.19	305.3	305.83	302.43	304.23	306.91	304.12	305.71	306.01	303.82	303.36
293.18	296.24	296.3	294.47	294.82	297.02	298.02	295.73	294.23	296.36	295.47	296.62	298.19	297.4	296.68	298.54	298.74	296.54	296.26	294.41	299.5	296.38	296.92	296.64	294.41	300.64	295.71	296.25	297.6	296.65	298.27	294.39	293.63	295.63	297.71	295.98	294.44	295.43	296.65	294.55	292.82	296.44	297.17	298.2	299.64	295.8	295.18	294.82	295.3	300.1
313.69	315.07	316.21	315.53	316.89	314.65	313.75	315.28	314.21	315.39	313.77	314.38	316.48	315.06	313.46	316.96	313.33	315.01	314.75	314.41	317.75	315.19	314.7	312.43	313.88	315.51	316.36	313.21	314.75	315.02	315.57	316.9	315.44	314.68	317.53	315.87	312.87	318.06	316.56	313.37	319.77	317.85	313.82	317.06	313.92	315.16	316.7	313.5	315.74	315.23
308.21	305.43	310.11	309.23	309.09	307.52	306.01	310.38	307.78	310.68	310.02	307.57	307.69	311.43	309.48	304.58	311.04	307.77	308.76	310.93	309.51	309.94	308.81	308.89	309.38	309.47	308.09	308.16	308.57	309.26	310.51	307.35	310.58	307.63	311.74	308.71	307.33	309.24	310.79	309.33	309.21	305.85	309.35	309.64	308.19	310.78	309.51	307.72	307.1	307.04
305.84	307.61	309.81	306.73	305.25	307.68	307.04	309.73	306.92	312.79	308.5	304.27	308.26	308.53	307.79	309.32	303.14	307.66	308.31	308.49	307.66	304.86	306.36	304.68	306.04	306.09	309.35	303.39	306.44	306.56	306.1	307.38	304.29	307.63	308.34	309.44	305.38	307.38	306.45	306.34	303.62	303.88	309.09	310.07	304.39	308.47	309.14	306.74	306.63	307.31
299.66	297.51	302.85	301.09	301.21	300.94	302.97	297.95	298.77	300.46	300.37	299.6	297.87	298.65	302.43	296.89	300.1	301.71	298.78	302.48	299.86	299.93	301.34	299.52	300.87	300.77	295.92	298.78	300.82	301.99	300.9	299.25	298.88	299.41	301.62	303.27	301.13	298.61	302.07	296.23	301.79	303.23	302.33	299.26	300.85	301.19	298.52	302.62	298.02	297.94
317.47	317.14	316.62	319.75	319.95	322.11	317.12	319.28	320.09	316.9	317.9	322.47	316.46	319.31	317.62	319.48	315.92	319.53	315.25	319.66	317.81	323.02	317.18	315.94	317.81	316.78	322.51	318.19	317.51	319.6	321.44	319.1	317.97	320.47	320.08	319.56	318.26	320.72	320.72	322.71	319.52	317.58	317.67	318.47	316.98	316.98	314.81	321.69	318.3	320.64
316.11	315.65	311.86	311.93	310.92	312.93	313.31	312.54	314.01	312.92	313.63	314.76	312.32	314.25	311.41	313.33	314.6	311.16	314.62	309.48	314.37	314.41	313.66	314.23	314.23	315.17	311	311.96	312.35	312.21	312.33	310.75	315.46	309.77	309.26	313.92	314.6	312.9	313.72	313.28	311.11	309.04	312.17	310.2	314.52	312.84	315.82	311.7	314.6	313.66
313.35	314.6	311.64	312.86	314.5	315.07	310.65	313.73	315.74	315.72	315.63	312.89	314.13	316.51	313.35	314.94	316.8	310.89	313.37	314.59	312.67	314.83	315.6	312.51	311.22	312.39	316.02	311.74	312.26	315.2	316.82	315.47	311.29	315.54	313.36	311.9	316.9	315.6	310.53	313.74	313.99	316.94	314.09	311.08	314.72	312.95	314.11	314.32	315.01	312.74
312.88	315.11	310.31	313.78	309.78	312.26	312.66	315.1	311.61	310.85	311.3	314.13	311.97	310.73	312.14	313.05	312.96	311.8	315.58	313.17	312.85	312.76	313.78	313.03	314.05	311.76	314.9	313.4	314.43	312.15	315.01	315.89	312.54	315.77	312.16	313.19	315.08	310.91	311.94	314.07	310.43	312.73	314.89	313.14	312.98	309.95	314.43	313.84	313.73	314.42
312.73	315.66	316.13	313.96	312.33	317.28	315.28	314.33	314.91	317.28	312.07	311.31	310.7	317.6	311.99	314.34	317.18	315.42	316.61	313.92	317.24	315.28	313.25	314.96	315.43	314.71	316.56	313.84	316.9	317.51	317.15	314.96	315.36	312.57	317.01	314.08	313.26	313.3	316.94	314.98	314.43	312.63	314.04	312.83	314.38	314.19	310.77	312.98	317.43	314.81
301.56	300.46	298.52	300.88	301.04	299.33	301.23	297.76	297.21	301.45	299.52	298.95	302.54	304.01	297.14	299.1	299.73	300.85	301.75	301.76	300.82	300.84	301.48	299.37	301.13	296.08	300.73	298.43	301.75	297.18	298.17	299.83	301.44	300.76	299.73	298.57	302.53	298.65	301.1	300.14	302.85	297.03	299.67	297.99	302.66	301.8	301.64	297.41	300.45	296.83
316.75	315.1	313.19	311.52	315.63	316.04	316.43	315.13	315.56	315.34	313.6	310.91	316.25	316	314.77	312.76	313.4	312.86	317.45	317.9	318.39	315.2	317.04	315.39	313.24	315.62	315.42	317.81	316.79	316.81	317.92	315.35	317.82	315.53	314.84	317.65	319.45	315.1	313.23	313.7	316.34	315.32	316.33	317.51	314.2	316.64	313.73	314.45	317.69	319.26
303.95	304.3	305.51	302.95	301.2	307.79	303.78	303.7	304.56	301.99	304.74	304.07	304.21	303.51	302.16	304.01	299.95	303.78	300.91	305.16	302.87	306.04	304.63	306.73	304.25	302.8	301.64	305.43	305.66	300.69	302.72	301.02	305.92	306.58	303.8	302.27	303.83	303.46	303.84	302.24	304.55	305.51	301.89	303.81	306.64	303.74	305.66	302.98	307.14	305.09
318	318.49	316.09	315.96	320.83	315.1	316.38	317.7	316.16	318.07	313.64	317	314.27	318.98	315.43	313.14	318.13	318.67	314.54	316.33	318.54	318.21	317.17	318.02	318.49	314.04	320.61	317.41	316.65	316.32	320.97	317.44	318.6	315.17	320.97	315.62	319.03	318.59	315.41	314.77	318.02	312.58	314.54	319.55	314.63	318.65	316.53	316.82	319.04	316.04
297.22	294.99	293.03	294.12	290.57	294.65	295.18	296.1	292.69	291.12	290.95	292.89	296	291.86	293.52	294.4	290.63	295.89	292.13	293.05	295.91	294.98	295.24	297.3	296.72	294.38	295.82	293.88	292.33	296.9	289.43	293.62	289.84	296.74	291.78	296.98	293.92	294.48	291.16	294.53	292.84	295.8	295.06	293.28	291.11	293.32	293.77	293.59	293.51	295.75
314.99	311.75	313	314.24	310.45	316.63	311.11	314.21	314.08	315.47	309.11	310.65	313.79	314.14	313.4	313.29	311.77	310.55	312.36	314.62	310.62	310.74	310.57	311.67	314.18	314.68	311.16	316.84	311.51	315.06	310.44	314.49	314.01	314.99	311.34	313.46	310.49	312.64	313.87	313.22	310.99	311.05	315.73	312.91	312.85	313.56	312.11	313.38	312.19	312.67
306.58	304.05	301.64	302.56	301.47	306.16	304.95	304.46	302.19	301.79	306.51	303.94	303.93	305.14	303.31	301.96	302.78	302.43	308.43	299.78	302.79	305.66	303.61	302.29	302.66	300.4	302.06	304.59	303.48	303.78	302.55	300.21	306.21	303.27	303.9	305.82	300.66	304.33	301.62	301.85	302.13	302.52	305.36	306.17	303.84	300.46	303.94	302.33	302.52	305.22
328.98	325.17	326.28	327.2	325.02	326.43	329.45	325.52	326.6	326.82	331.46	325.54	325.26	323.15	323.76	328.19	323.73	328.75	327.84	325.66	325.71	327.36	325.52	324.6	326.95	328.39	330.55	324.29	325.44	325.85	332.62	326.57	330.36	326.66	329.4	327.16	327.43	324.43	328.02	328.43	327.77	326.8	326.1	329.55	329.31	326.21	328.6	330.93	329.3	327.63
315.26	319.46	321.84	316.79	320.09	318.61	317.77	317.94	318.84	319.49	318.36	317.05	318.11	315.97	319.48	314.67	315.58	319.8	318.24	317	319.01	317.74	319.61	317.39	315.23	318.91	316.63	316.78	320.84	320.33	320.26	321.7	318.68	316.63	319.06	321.17	320.57	317.8	316.08	319	318.22	316.03	317.7	316.9	317.75	318.34	317.65	315.39	320.15	319.47
303.36	303.32	303.22	299.47	301.58	302.17	304.09	305.83	302	298.87	303.06	305.68	300.29	305.56	304.54	305.84	297.03	302.45	307.21	304.37	303.52	302.11	306.48	301.76	302.92	304.73	304.13	299.57	301.75	299.55	302.71	302.48	304.48	304.02	302.14	302.14	301.89	303.69	307.26	302.84	302.93	301.43	303.62	306.17	307.24	302.66	303.64	303.02	304.63	298.55
310.95	305.03	307	307.13	304.46	308.47	304.86	307.61	306.32	305.99	307.75	305.1	309.17	303.54	301.38	309.02	308.46	306.71	306.33	308.31	303.89	306.11	305.05	302.24	305.28	304.97	305.77	305.83	304.33	304.45	306.5	305.93	306.57	305.19	307.5	309.77	304.97	306.55	305.4	305.14	307.69	305.04	307.11	306.91	302.11	305.13	308.77	302.87	310.9	309.5
312.99	316.6	312.43	312.94	315.99	312.14	313.42	310.32	312.77	312.3	310.38	311.04	306.92	313.22	312.29	315.39	314.68	315.29	314.79	313.22	312.9	316.05	315.74	312.74	311.99	314.45	313.09	312.42	312.78	316.42	315.49	311.89	312.02	310.36	314.15	311.83	313.92	315.07	317.65	313.45	308.78	313.6	313.4	315.57	310.6	315.4	312.85	314.69	315.15	315.04
312.2	309.34	310.81	309.34	307.77	310.53	309.37	311.01	313.25	307.88	312.67	308.43	309.79	311.23	310.76	317.09	307.79	311.42	308.29	313.5	309.03	312.72	311.33	315.88	310.98	310.3	310.35	306.02	305.73	312.28	312.49	309.67	306.99	307.45	310.89	310.3	311.49	310.02	313.96	310.09	309.33	309.38	308.47	311.36	310.41	309.18	310.64	308.57	309.22	313.65
315.12	312.43	315.79	315.83	314.63	311.64	316.14	313.9	315.3	314.23	314.09	316.25	314.94	316.01	310.89	315.22	314.96	313.7	316.96	315.24	314.15	312.98	314.03	312.69	316.95	315.16	313.61	318.8	314.32	317.34	314.75	316.55	315.95	313.11	316.73	318.24	315.17	316.76	313.69	317.65	314.93	312.49	313.12	315.86	313.32	314.16	315.1	314.09	315.82	315.82
312.59	316.25	310.09	314.57	314.14	309.67	315.61	310.17	314.49	312.82	313.89	313.17	313.18	316.11	308.88	314.45	312.67	313.8	315.04	313.79	311.64	317.05	313.28	312.05	313.58	317.73	313.98	312	313.17	310.58	312.2	312.67	313.8	312.69	313.05	314.68	311.89	315.86	312.04	310.36	311.83	314.08	314.06	311.34	315.42	308.56	311.98	315.15	312.99	314.17
306.42	300.62	305.71	301.98	303.92	306.33	302.11	300.4	304.91	305.46	305.03	304.4	305.21	309.8	303.89	307.56	304.04	306.67	305.42	306.64	305.02	305.48	302.48	306.43	304.79	304.15	305.91	301.95	306.31	301.88	301.28	305.8	303.42	305.34	303.26	307.19	306.11	305.98	304.6	304.22	302.51	301.99	306.47	302.25	304.91	302.94	301.45	301.48	301.35	303.98
304.51	303.29	298.84	302.82	303.06	304.29	301.53	302.72	305.65	304.04	302.27	303.66	306.13	303.09	306.84	302.43	299.04	306.01	300.58	305.63	302.49	300.94	300.37	303.94	301.6	300.99	308.01	304.6	301.54	302.42	307.55	303.19	304.39	304.15	301.55	302.81	305.9	303.43	303	303.08	301.99	300.49	301.51	303.04	304.99	301.91	304.2	303.48	304.21	302.38
302.92	303.52	300.66	304.16	303.4	305	305.05	303.5	300.53	304.65	303.05	301.34	301.66	303.08	304.5	302.69	301.11	301.41	302.68	298.86	301.64	299.69	302.26	299.78	300.84	302.73	301.73	301.19	301.77	300.7	306.13	304.55	304.81	303.09	299.62	304.15	304.46	301.39	303.59	302.2	301.85	300.4	302.47	297.85	301.56	303.31	305.51	304.09	302.8	305.97
316.09	321.01	320.86	320.14	315.82	320.16	317.85	316.32	318.99	317.24	321.99	317.92	317.9	317.22	320.32	320.06	316.68	317.57	318.22	316.37	322.29	317.36	319.27	315.45	316.62	319.16	315.12	317.29	315.09	316.48	320.96	317.39	319.69	314.45	318.64	319.9	316.74	319.16	319.38	317.38	318.89	320.35	317.87	316.22	320.88	319.53	318.38	317.85	315.64	318.87
291.94	297.7	294.09	295.02	295.59	291.1	295.78	294.63	293.09	292.97	291.46	295.49	295.28	294	295.83	294.05	291.63	295.03	294.08	293.93	292.44	293.04	293.5	292.54	293.92	295.55	292.89	293.62	293.44	292.7	292.64	292.62	291.3	293.58	292.22	292.65	297.04	292.68	295.4	297.83	293.62	291.3	295.31	291.87	295.57	293.88	295.1	296.73	291.37	293.53
308.03	306.05	308.5	308.91	309.27	307.99	310.35	309.14	308.45	308.85	306.73	307.76	310.02	310.5	305.92	311.48	307.39	311.18	310.35	308.4	309.81	305.95	308.7	307.98	303.21	308.65	311.46	306.68	306.99	307.53	310.16	310.03	308.54	308.74	308.05	311.07	309.81	308.47	309.6	305.35	305.63	312.63	310.2	310.7	306.2	310.4	309.7	309.62	311.93	308.13
310.08	309.73	308.93	304.31	308.98	310.36	309.58	311.28	308.92	307.7	310.82	309.33	307.93	311.15	311.83	308	309.83	305.86	309.07	309.58	309.76	310.88	309.74	310.89	308.96	307.16	306.08	308.17	307.69	311.48	306.69	308.1	306.4	308.79	308.18	309.81	308.12	309.19	308.5	309.1	308.26	306.73	306.33	307.77	312.28	310.82	308.05	310.2	310.04	306.81
314.88	316.36	314.12	316.12	312.63	314.26	313.14	317.96	314.56	316.44	315.45	318.31	315.2	317.58	312.92	315.66	316.28	313.02	316.77	316.85	313.52	314.36	317.99	311.76	313.68	315.45	312.67	313.69	315.11	313.9	313.26	317.23	319.71	315.37	316.87	314.66	319.79	313.78	315.36	316.63	317.29	318.45	316.17	311.79	318.12	319.22	317.9	313.75	315.77	314.41
299.91	302.61	301.42	301.8	296.88	300.05	301.48	301.88	298.14	296.65	299.46	299.58	299.41	299.76	300.72	301.73	298.65	298.62	302.75	300.25	298.58	302.21	296.96	301.66	301.23	298.17	297.47	299.3	306.15	303.62	301.05	298.78	299.34	304.56	299.52	302.11	301.07	302.56	299.15	302.54	302.38	299.14	297.54	303.7	300.56	301.57	299.38	298.1	303.79	297.26
314.56	316.78	312.09	314.33	316.45	313.06	314.35	311.92	317.15	317.23	317.28	314.56	314.64	314.72	312.76	318.95	315.19	315.07	315.41	312.95	313.8	312.95	314.3	315.19	314.35	316.07	312.1	312.49	313.02	314.02	316.66	314.77	313.37	314.09	319.66	314.65	310.99	313.56	314.32	317.19	314.85	314.22	316.46	314.28	312.99	312.2	317.3	317.52	313.35	314.24
324.21	323.08	326.98	323.43	322.36	320.64	323.08	325.03	325.42	327.04	322.24	325.2	325.49	323.1	322.58	324.01	325.35	328.97	323.85	328.05	321.75	328.45	323.31	325.27	324.14	323.41	322.15	321.26	323.9	323.74	323.64	325.91	323.98	324.97	326.98	323.77	327.48	323.98	327.1	322.88	324.85	326.45	322.03	326.3	324.47	324.71	325.4	325.33	326.08	323.63
313.13	315.55	317.01	309.63	310.95	314.94	315.76	314.55	312.86	318.52	312.73	315.23	315.5	313.67	316.15	317.61	315.36	316.4	317.67	315.59	317.74	314.53	311.57	312.77	314.8	316.6	313.98	312.51	316.37	314.63	314.33	312.97	313.51	313.72	317.24	312.56	314.58	313.63	315.73	315.77	318.17	317.31	313.27	314.27	313.18	313.31	314.75	314.7	314.66	315.63
315.31	313.15	311.74	315.41	315.17	315.22	316.06	315.41	313.39	315.82	312.12	311	318.84	313.82	312.8	313.05	316.8	314.42	311.95	311.15	317.46	314.18	316.53	310.58	315.97	309.82	311.13	317.45	315.63	312.77	310.02	314.96	317.13	312.85	311.5	315.09	316.39	313.54	311.9	315.25	314.7	314.67	315.05	309.61	314.7	311.8	312.15	312.01	311.87	310.85
304.46	304.34	303.96	304.23	301.05	301.43	303.8	301.88	303.17	301.54	301.1	305.24	303.03	306.41	300.07	300.67	302.01	304.39	302.15	298.85	305.64	304.14	305.04	306.66	300.62	300.62	304.84	302.41	300.54	303.12	302.52	304.75	305.56	302.28	305.76	303.25	302.69	300.84	305.39	300.96	305.47	304.44	303.86	301.88	305.49	305.64	302.34	301.69	301.95	303.81
319.23	319.47	319.69	315.99	319.03	317.6	316.4	320.5	321.14	316.11	318.72	317.27	314.42	318.05	317.97	317.04	317.32	318.12	316.5	320.76	318.35	318.19	317.53	320.44	316.84	317.68	317.43	317.12	317.09	316.31	317.12	317.48	321.77	318.2	318.89	318.71	320.18	317.16	317.05	318.38	315.57	320.09	319.94	319.38	316.14	318.96	319.52	319.97	321.07	318.93
311.66	314.96	313.76	313.16	316.2	315.9	314.56	310.04	316.91	313.64	311.19	313.88	310.55	309.63	310.78	312.48	314.63	314.1	313.7	315.8	311.64	314.1	307.93	310.54	314.98	314.97	314.99	312.23	312.31	311.94	311.05	313.4	311.37	313.5	313.55	316.51	313.21	309.91	315.21	309.75	312.7	311.46	313.37	313.82	315.3	317.37	316.14	318.02	313.43	312.94
310.6	309.49	308.78	310.19	311.38	310.37	307.45	311.14	309.95	311.79	313.5	306.18	311.16	307.28	311.09	312	310.14	309.93	312.43	310.33	312.99	309.12	308.71	305.44	310.83	311.29	309.49	311.14	308.85	310.63	307.07	309.23	310.47	311.88	310.43	313.63	310.78	309.91	312.7	312.08	308.33	310.11	311.17	311.72	311.68	309.37	309.3	309.07	312.98	314.24
321.41	321.84	317.17	319.56	319.56	317.67	316.87	318.57	317.41	316.54	316.72	319.34	316.1	320.74	318.26	316.9	318.26	315.05	320.47	314.77	317.3	321.2	317.93	317.98	314.89	317.36	314.89	318.65	321.8	319.93	321.11	318.55	319.17	317.7	319.25	316.47	316.5	320.69	317.69	317.73	321.87	315.55	318.03	318.97	317.29	319.57	314.82	316.4	316.81	317.59
298.1	299.53	302.58	301.03	298.12	300.7	300.96	297.49	300.49	299.37	296.46	303.34	300.86	301.89	298.08	300.83	299.79	298.11	301.91	299.4	303.59	303.79	298.3	300.55	297.65	301.37	301.57	298.38	298.97	301.53	299.29	300.43	299.95	296.34	299.08	299.6	299.72	302.83	300.44	300.67	301	298.38	299.84	300.19	303.24	300.83	301.47	298.55	299.12	300.98
303.97	304.75	305.59	304.97	304.23	309.4	305.72	307.21	305.09	304.1	307.27	306.45	305.3	305.69	304.38	305.33	305.27	307.82	302.41	302.63	304.78	303.22	305.15	307.97	305.81	309.71	307.44	306.26	306.55	303.69	308.61	306.24	305.85	307.06	305.98	305.86	305.48	310.37	304.8	308.38	305.94	307.66	303.15	306.96	308.75	305.74	304.56	309.35	303.94	308.63
307.62	304.93	309.24	308.55	305.21	305.94	302.99	307.5	307.04	307.16	304.9	308.02	308.84	307.07	306.7	306.49	307.92	306.41	306.98	306.13	304.9	307.35	309.24	307.24	307.21	306.85	304	305.08	308.3	307.68	308.3	306.23	307.76	304	308.61	307.95	307.36	309.45	308.1	304.8	306.63	306.26	305.32	305.01	306.02	310.63	306.73	310.19	310.37	306.15
310.82	311.98	313.61	314.7	311.31	309.97	314.42	314.54	311.96	314.09	311.51	311.18	311.66	315.14	313.21	312.39	316.86	316.35	314.53	313.74	314.82	308.99	314.01	315.87	313.92	310.03	313.33	310.92	316.79	314.77	312.27	311.72	311.29	316.35	313.22	312.56	314.37	311.98	315.41	317.36	312.97	310.03	313.16	314.75	313.68	313.12	313.2	312.62	312.87	312.62
315.59	314.33	311.49	313.67	317.24	312.38	313.73	311.65	314.11	313.65	317.24	317.26	314.8	314.7	316.94	312.36	312.55	316.99	313.22	313.18	318.74	311.85	314.26	319.07	314.35	315.56	317.07	313.13	313.52	316.31	316.34	313.92	314.45	312.44	315.81	313.77	310.63	312.93	312.87	316.47	314.64	316.73	316.34	314.66	314.17	314.79	316.05	317.29	315.49	315.43
324.22	326.71	327.6	324.94	323.62	324.84	323.96	326.89	326.89	322.38	323.91	323.58	325.83	323.3	325.71	324.41	323.64	326.59	324.13	323.85	325.45	328.51	325.68	325.68	327.23	324.21	327	324.85	325.12	324.68	326.99	324.19	323.08	323.26	324.69	327.21	322.92	325.19	325.34	325.86	322.89	327.44	323.8	322.6	324.72	327.76	325.58	323.55	324.5	326.57
315.42	315.25	315.09	318.12	317.54	313.14	318.69	317.1	318.34	315.53	320.06	317.81	320.15	313.11	315.67	313.67	319.57	320.2	314.51	318.16	317.83	316.85	317.67	316.07	316.22	318.44	319.56	325.58	316.23	320.39	317.89	317.06	319.88	315.38	321	317.62	318.46	317.98	315.33	315.35	320.43	315.13	318.7	314.68	315.83	315.51	319.17	317.26	319.2	316.04
305.7	305.73	303.81	303.45	303.62	302.92	303.27	300.57	301.85	306.85	302.08	305.94	305.16	306.98	304.08	307.74	304.72	299.81	301.4	303.8	308.75	299.88	304.86	307.03	302.94	303.17	306.58	305.68	303.82	302.88	303.6	303.09	306.46	306.52	305.87	303.97	302.59	305.79	301.86	303.19	305.35	303.37	303.26	305.27	305.87	305.69	306.43	306.42	303.91	305.27
306.72	307.04	304.83	309.35	304.1	303.56	305.4	304.27	303.4	305.42	307.66	303.47	303.34	305.63	307.05	305	304.03	301.46	303.94	303.7	305.2	302.8	303.31	302.17	304.71	300.98	305.99	307.15	301.11	306.43	304.98	303.58	305.18	301.65	305.25	302.45	307.86	303.58	305.52	304.72	303.79	306.89	303.76	306.95	304.87	306.27	306.38	301.32	302.36	309
295.1	297.07	293.58	294.07	293.66	293.38	294.76	294.25	294.75	291.61	297.33	298.18	295.08	295.57	296.66	297.02	296.99	295.14	295.15	296.74	297.52	299.06	296.26	295.26	292.93	297.47	294.75	300.45	293.63	296.83	293.24	295.17	295.83	296.67	296.01	297.06	295.96	295.94	295.41	292.3	292.56	297.53	296.73	298.15	293.61	294.35	296.62	293.47	295.15	298.69
309.75	308.65	309.56	310.01	308.35	308.72	308.18	306.39	307.89	307.38	312.68	308.86	310.98	307.19	307.77	311.91	306.7	310.52	305.54	312.51	309.35	310.48	307.19	308.3	307.39	308.09	309.24	308.77	310.35	306.98	307.61	306.14	308.5	307.34	308.35	310.44	306.79	306.77	308.34	311.97	313.92	309.02	309.34	308.94	309.51	307.42	308.75	310.47	310.2	308.94
296.7	293.07	294.21	293.62	291.98	295.02	293.22	292.64	295.3	290.75	294.86	295.83	295.51	290.86	291.74	295.79	292.82	294.24	293.29	291.2	292.91	294.27	294.05	293.7	295.66	293.59	291.27	292.53	291.56	293.54	294.87	296.11	293.43	293	293.2	298.16	290.29	295.45	293.88	292.93	297.41	295.38	293.06	294.76	294.06	293.24	289.8	295.66	295.04	295.13
310.81	313.15	315.13	315.75	316.38	313.79	315.45	312.81	315.95	313.01	314.22	311.61	313.04	314.18	313.85	315.61	312.07	313.25	312.07	314.26	312.71	313.33	313.62	312.05	311.26	314.98	313.87	317.07	313.49	314.31	312.33	311.51	313.47	313.75	314.8	316.34	316.68	311.71	311.71	313.17	314.2	314.05	314.48	316.01	314.5	310.8	312.47	315.09	312.17	315.04
[truncated: 150 more columns]
