# Supplementary material for: Genetic dissection of main and epistatic effects of QTL based on augmented triple test cross design
Source: PLoS One. 2017 Dec 14;12(12):e0189054. doi: 10.1371/journal.pone.0189054 (PMC5730204; doi:10.1371/journal.pone.0189054)
Supplement: S9 Supporting Information — (ZIP) [file pone.0189054.s009.zip › z5_350_0.8_10.csv]

319.11	318.3	317.97	317.25	318.07	317.2	319.26	318.91	318.61	318.29	317.6	318.18	319.84	318.12	319.72	317.39	317.1	318.2	317.95	319.22	318.66	317.72	317.38	317.44	318.92	318.41	318.43	317.38	317.45	318.75	318.61	317.68	318.07	317.95	319.88	318.01	317.55	319.13	317.51	318.65	318.17	317.9	318	317.39	317.31	318.44	317.28	317.87	318.14	317.56
301.65	300.18	301.74	302.41	299.94	300.46	301.72	301.87	301.92	300.76	301.01	301.71	300.87	301.1	299.99	301.38	301.58	300.45	301.77	301.62	300.34	300.98	301.6	301.56	301.16	301.5	299.75	301.46	300.34	301.47	300.04	300.82	301.98	301.16	300.89	300.65	301.18	300.84	300.57	301.69	301.7	300.66	301.11	300.24	301.11	300.77	301.54	299.51	301.71	301.6
319.26	318.05	315.85	318.39	318.1	318.95	317.79	317.82	316.89	317.67	318.09	317.72	317.38	317.62	319.42	316.97	318.26	318.84	318.41	318.94	316.74	316.19	317.82	317.55	318.84	318.61	318.72	317.92	317.46	318.46	318.35	318.05	317.64	318.47	317.19	318.07	318.72	318.13	318.12	318.93	318.81	318.75	318.08	317.72	317.92	318.51	319.46	316.96	317.83	317.61
315.06	316.43	316.39	317.02	316.32	315.48	315.07	316.84	315.32	316.7	316	315.76	316.05	315.47	316.95	314.73	315.77	314.87	315.11	314.64	315.26	314.9	316.35	316.76	316.22	315.85	315.33	315.3	314.58	316.28	316.17	315.04	316.03	315.48	315.75	315.85	315.92	314.87	315.34	316.02	315.49	315.45	316.49	315.29	315.47	315.2	316.06	315.31	316.25	316.29
319.36	319.25	319.71	319.2	319.48	318.91	319.4	318.6	320.62	318.55	319.89	320.28	318.87	319.01	319.11	320.63	319.19	319.86	318.56	320.06	320.05	319.25	319.12	318.87	318.39	319.49	319.95	318.67	319.83	320.46	320.11	320.22	319.26	319.8	318.86	318.93	318.98	318.84	319.05	318.38	317.62	319.33	320.28	319.22	319.31	318.83	319.14	319.37	319.52	319.33
303.72	303.58	305.25	303.31	305.72	305	304.84	305.96	304	304.17	303.39	304.25	305.45	303.83	304.35	304.3	304.12	303.81	304.82	304.23	304.55	303.69	304.94	305.26	304.63	304.64	304.86	303.31	303.74	304.29	306.17	303.49	304.19	304.25	305.7	303.69	304.48	303.6	304.99	304.85	303.57	304.2	303.51	303.78	303.31	303.66	304.23	305.4	303.79	304.24
300	299.84	301.81	300.36	300.81	301.62	300.65	300.81	301.25	301.38	301.32	301.86	300.13	300.04	300.72	301.01	300.29	301.05	300.21	300.36	300.99	299.94	300.64	301.09	301.56	299.47	300.98	301.38	302.87	301.14	301	302.13	300.84	300.13	301.11	300.85	300.96	300.54	300.71	301.2	301.99	302.18	300.8	300.84	301.03	301.12	300.7	301.32	302.61	300.44
325.98	324.56	326.52	325.07	325.12	325.81	324.5	325.12	323.94	324.47	326.1	325.43	325.48	327.21	326.12	326.22	326.19	326.01	325.31	325.27	325	325.37	325.08	325.34	326.43	324.45	325.22	324.22	326.6	326.13	325.76	324.87	324.39	325.86	325.01	325.61	325.72	325.18	326.22	323.9	324.64	325.78	324.54	324.27	325.26	324.19	324.9	325.84	324.39	325.79
310.87	310.12	310.01	311.45	310.35	311.43	310.97	310.08	310.6	311.01	310.67	309.71	310.76	309.54	311.04	310.39	310.98	310.81	309.72	310.01	310.86	310.75	311.59	310.47	311.56	309.55	309.84	309.69	310.63	310.13	310.49	309.55	309.79	309.75	309	309.82	310.45	309.71	311.82	310.45	310.41	310.83	309.33	310.08	310.59	310.92	310.36	311.07	310.94	308.86
317.23	315.38	317.87	316.67	317.66	317.59	316.04	316.54	316.56	316.77	317.5	318.2	316.95	314.94	316.18	315.96	316.2	316.48	315.71	316.45	317.23	316.71	317.95	316.52	316.73	316.4	316.17	317.64	316.94	316.4	316.29	315.46	315.56	315.68	317.08	316.51	317.43	315.72	316.86	318.23	316.57	316.84	317.39	317.14	316.76	316.72	317.09	316.09	314.94	316.02
302.04	302.47	302.86	301.91	302.51	304.01	302.41	301.12	301.24	302.38	302.11	303.22	304.04	302.45	302.8	302.96	301.9	302.47	303.13	303.18	301.93	301.82	302.29	302.36	303.38	301.33	303.08	303.57	302.27	302.68	302.22	303.52	302.45	302.55	302.02	303.52	303.7	301.49	301.42	301.41	302.79	301.78	301.39	302.26	301.68	302.2	302.27	302.96	301.63	302.56
327.06	328.59	327.81	327.64	327.93	328.37	328.1	328.77	328.27	326.76	328.97	326.39	328.4	328.89	327.99	328.6	328.03	327.82	328.85	328.18	327.4	329.07	328.77	327.47	327.87	327.55	328.2	328.5	328.39	328.7	326.72	327.75	328.11	326.71	327.68	327.41	327.61	326.59	327.71	327.83	327.37	329.22	328.62	328.79	326.97	328.83	328.14	328.99	329.54	329.04
315.09	314.84	318.17	316.34	316.22	316.23	316.77	315.03	315.81	317.05	315.09	314.98	316.54	315.96	315.72	314.46	316	316.26	316.43	315.41	316.39	315.22	314.52	315.9	315.52	316.49	315.06	315.92	316.33	315.91	314.55	314.52	316.02	316.12	315.92	314.7	315.46	315.11	315.02	313.87	316.33	315.56	315.23	315.5	315.98	315.97	317.13	314.8	315.93	317.07
314.27	314.89	314.18	314.11	314.61	314.23	314.52	314.38	314.27	316.35	314.6	314.89	314.66	314.75	314.39	314.04	314.92	315.4	314.66	314.97	314.73	314.68	314.01	313.77	314.78	315.99	314.42	315.59	313.84	314.95	314.25	314.99	315.94	315.81	314.88	313.74	314.38	315.12	315.02	314.95	315.09	315.46	314.2	314.54	314.11	315.01	316.88	314.37	314.95	316.07
314.92	313.85	314.84	314.23	314.15	314.32	314.68	315.38	316.13	314.65	315.16	314.25	314.21	315.17	315.8	316.04	314.87	314.94	315.14	315.64	314.27	314.65	314.51	315.29	315.06	313.65	315.17	315.02	315.4	314.04	314.83	314.32	313.84	314.64	313.86	313.62	314.19	315.02	314.22	314.76	315.43	314.43	314.73	313.91	314.64	315.61	316.03	313.69	314.84	315.67
315.17	314.79	315.72	316.65	315.71	315.37	315.6	316.55	316.3	315.89	315.48	315.83	315.3	316.09	315.28	315.44	315.62	315.8	316.31	314.77	314.17	315.23	314.64	317	315.88	315.28	316.66	316.27	316.77	316.33	316.5	314.51	315.92	315.46	316.94	316.13	316.23	316.52	315.14	316.15	314.77	315.75	315.52	315.55	314.74	316.72	316.39	315.11	314.81	315.44
302.01	303.73	303.44	303.89	302.34	304.14	302.97	303.74	303.32	303.17	304.25	301.98	303.08	303.63	303.23	302.53	303.38	302.54	302.98	303.37	303.66	303.31	303.35	303.17	303.5	302.99	303.04	303.17	304.06	304.34	302.11	303.19	302.85	302.42	303.53	303.82	303.58	304.31	303.3	303.4	304.16	304.03	302.36	303.59	302.15	304.23	304.78	302.48	302.95	304.17
306.71	306.27	305.5	307.09	306.1	305.64	305.5	305.79	305.88	307.1	303.69	306.41	306.2	306.12	306.25	305.16	305.49	307.05	306.55	306.71	306	305.66	306.28	305.81	306.74	305.04	305.52	305.83	307.1	307.3	305.44	305	305.94	306.33	306.67	306.88	306.21	306.23	305.5	306.67	306.09	306.57	306.23	305.97	306.69	306.34	305.33	306.74	306.17	306.76
303.6	304.17	302.01	303.75	304.23	301.26	302.76	303.53	303.84	301.74	303.43	303.64	303.16	303.13	302.26	302.77	301.87	302.99	302.72	302.44	303.41	303	302.94	303.21	303.31	301.89	302.2	303.5	302.51	302.73	302.49	302.31	302.5	301.52	302.89	303.73	302.15	303.01	302.13	304.16	302.23	303.26	303.09	302.74	302.31	302.93	302.25	303.53	303.46	304.32
311.24	310.66	310.75	310.63	311.22	311.83	311.52	310.53	310.58	310.93	310.7	310.32	310.93	310.66	309.81	310.8	310.49	309.72	310.02	311.53	311.86	311.09	310.28	310.41	310.94	311.74	310.64	310.3	309.48	311.45	311.32	310.72	310.67	310.57	311.64	310.52	310.34	309.24	310.39	311.27	310.63	309.68	310.89	310.44	310.69	310.43	311.47	311.42	310.38	310.61
315.21	315.44	314.75	314.73	314.75	315.11	314.59	314.5	314.96	314.45	315.6	313.98	313.66	314.28	314.38	315.15	315.07	315.07	315.5	316.83	314.86	314.72	314.83	315.64	314.24	314.54	315.22	315.3	314.33	314.8	315.46	314.34	315.7	314.16	313.88	315.16	314.5	315.14	314.58	314.33	315.7	314.92	315.72	314.05	314.69	314.94	315.85	314.98	314.48	314.91
292.99	294.33	294.45	293.8	295.42	294.52	294	293.72	294.45	294.26	294.05	294.16	293.94	293.5	293.34	292.88	294.26	293.97	293.43	294.14	294	295.38	294.46	294.65	293.69	293.42	295.99	293.77	294.63	294.36	293.92	293.82	294.42	294.03	293.44	293.62	295.3	294.39	294.41	293.87	293.77	293.69	294.76	294.01	294.11	295.02	294.51	294.71	293.94	293.91
313.77	316.13	314.37	315.34	315.19	314.72	314.53	314.05	313.62	316.71	313.02	315.87	313.61	315.62	313.26	315.58	315.35	314.22	314.6	314.48	315.98	316.15	313.63	315.31	317.07	315.27	313.12	315.02	315.12	315.11	315.02	314.68	314.22	314.97	314.15	315.46	314.53	314.8	312.89	315.74	314.93	315.75	314.17	315.38	315.17	315.03	315.89	314.45	315.27	314.09
294.85	295.74	295.37	295.72	295.43	294.44	294.65	295.57	295.03	295.11	294.79	295.61	294.56	295.85	294.65	295.18	295.45	294.65	294.25	295.92	293.35	295.83	294.87	293.88	294.97	294.49	293.64	294.49	295.21	294.03	293.54	294.83	294.48	294.2	295.49	295.28	295.21	294.66	295.98	294.63	295.49	296.32	295.12	294.83	294.41	296.04	296.41	294.68	295.08	294.85
312.23	313.03	313.39	313.83	312.1	313.53	311.29	314.02	313.57	313.48	312.86	312.5	313.06	312.75	312.46	312.1	312.35	312.82	312.28	313.19	312.98	312.88	312.71	312.01	313.82	312.94	312.04	313.28	313.57	313.9	312.19	312.06	312.39	312.89	313.07	313.29	313.87	313.08	312.54	311.4	312.69	313.19	312.37	312.01	313.71	312.78	312.01	313.06	313.54	312.17
305.52	304.74	305.78	304.81	305.78	305.75	305.63	305.95	305.93	305.88	305.35	305.88	304.51	305.82	305.24	305.3	305.62	305.6	305.4	305.81	306.1	306.52	304.29	305.73	305.24	306.4	305.12	305.82	305.73	306.56	305.37	305.46	304.49	305.49	305.87	305.17	305.65	306.37	306.1	305.73	306.02	303.69	305.09	304.71	307.56	306.34	305.33	306.18	305.03	304.99
318.81	319.38	319.46	319.92	318.85	318.71	319.06	318.89	318.09	319.12	318.29	318.62	319.45	318.76	319.29	319.21	320.28	318.97	320.12	320.25	318.38	318.72	319.28	319.71	319.06	319.75	319.59	319.61	319.51	318.9	320.21	318.29	319.85	319.53	318.7	319.96	319.36	320.23	319.21	320.03	320	317.96	319.34	319.41	319.34	318.31	320.44	320.37	319.92	318.61
313.41	312.89	312.5	313.3	312.97	312.24	313.36	314.23	313.89	312.93	313.97	312.32	314.22	314.02	312.52	312.5	312.83	313.04	312.34	312.51	313.02	313.35	311.43	312.82	312.49	311.66	313.59	312.37	312.08	312.11	313.8	313.2	312.22	312.44	313.86	312.86	313.28	312.77	312.91	312.55	313	311.64	313.16	313.13	312.16	313.41	313.43	312.94	312.8	313.45
308.99	309.7	309.77	309.55	308.72	307.87	309.77	308.57	309.27	308.4	308.96	310.19	309.06	309.65	310.21	308.91	308.69	308.63	310.92	309.32	309.4	310.4	310.3	309.43	309.37	310.67	309.28	309.68	310.07	309.72	311.01	308.82	310.13	310.65	309.77	310.11	309.8	310.31	310.18	311.01	310.48	309.5	310.26	309.98	309.55	308.86	310.23	309.71	309.28	309.26
314.92	315.97	314.89	316.15	315.58	316.5	316.83	315.29	316.67	314.94	317	314.97	315.8	315.57	315.16	315.61	316.01	318	315.71	315.24	315.11	316.64	316.44	316.52	315.86	315.24	317.23	314.88	316.27	314.29	315.09	316.11	316.09	314.64	315.99	317.14	316.76	315.99	315.95	315.56	316.12	316.33	315.72	315.3	315.29	316.01	316.08	316.43	313.56	314.46
314.73	313.81	313.7	314.9	314.72	315.86	315.92	314.33	314.91	315.89	314.95	315.47	316.37	315.35	314.72	315.44	314.76	314.13	314.51	314.83	314.25	315.09	316.42	315.99	315.53	315.63	315.07	315.45	314.66	314.69	314.76	314.85	313.88	313.39	316.19	314.18	315.32	314.29	314.53	314.63	314.12	315.9	314.44	315.07	314.7	315.43	315.52	314.66	315.79	314.22
313.26	314.01	314.75	313.95	312.87	314.5	314.8	313.97	314.51	313.82	315.56	313.54	312.86	314.05	313.49	314.01	313.91	314.14	314.27	314.22	313.58	314.79	314.55	313.11	313.12	313.37	314.25	313.22	314.32	314.67	313.72	313.17	314.5	313.48	313.83	314.45	314.6	313.18	314.58	313.53	313.55	314.17	313.06	313.43	313.56	313.66	313.08	312.38	313.38	313.98
302.92	303.98	302.94	302.97	302.83	302.96	301.87	303.79	303.16	303.42	302.57	302.95	303.3	303.02	303.01	304.05	303.28	304.57	304.27	303.93	303.1	302.58	301.9	301.98	302.56	302.91	302.36	302.69	303.67	303.84	302.81	302.97	302.9	302.09	303.88	302.87	303.23	303.7	301.49	303.52	302.59	303.35	303.42	304.48	302.21	302.75	304.2	303.97	303.59	303.08
304.04	303.01	304.05	303.76	305.14	303.96	304.88	304.92	303.97	303.22	303.76	303.12	304.37	304.32	303.74	305.37	304.24	304.54	303.24	304.62	304.45	305.47	304.97	303.41	304.64	305.22	304.38	304.36	305.16	304.63	305.28	303.79	304.25	304.82	305.02	304.64	304.18	304.28	304.9	304.96	304.14	304.93	304.81	305.02	303.76	304.76	304.89	304.16	304.63	303.71
317.54	318.11	318.31	317.75	318.56	318.64	316.61	319.01	317.66	317.46	317.9	318.52	318.34	317.37	318.41	318.78	318.44	317.96	319.28	317.99	318.63	318.01	318.79	318.94	318.15	319.16	318.37	318.84	318.35	317.7	316.07	317.68	317.72	318.44	317.93	319.25	319.53	318.65	318.48	316.52	318.23	318.02	318.47	318.44	318.33	317.95	318.48	317.4	318.2	318.85
302.83	301.13	302.4	301.65	300.69	300.75	301.68	301.11	302.07	302.32	300.61	301.03	301.2	301.91	301.91	300.92	300.03	300.73	301.2	302.13	301.58	300.85	301.72	301.11	301.56	301.47	302.18	300.32	300.29	302.36	300.86	301.51	301.51	300.79	301.56	300.41	302.1	300.84	301.6	302.1	302.07	300.88	301.17	301.31	301.11	301	299.84	301.18	300.97	300.16
304.58	303.75	303.79	304.94	302.64	303.39	304.26	304.79	304.6	304.47	304.92	304.87	303.77	304.09	303.98	304.94	304.46	305.07	304.21	303.63	305.61	303.9	304.61	304.4	304.32	304.87	305.55	305.25	303.6	304.58	304.9	305.02	304.55	303.84	303.85	304.32	304.19	304.01	304.63	303.62	303.62	305.54	304.98	304.3	304.33	305.13	303.86	304.17	305.05	303.71
303.07	302.67	303.85	303.35	303.12	302.63	303.46	303.36	302.88	303.83	304.99	303.91	302.89	302.33	302.94	303.53	303	304.37	303.13	303.75	303.7	301.66	304.11	303.06	304.26	302.08	303.12	302.25	302.8	303.47	303.01	303.08	303.09	302.87	303.81	303.17	303.51	303	304.18	303.86	303.71	302.51	303.27	303.78	302.03	303.22	303.65	302.38	303.74	303.15
309.27	310.49	310.5	311.07	309.37	309.78	310.36	309.58	308.55	310.16	310.74	310.51	309.3	308.77	309.01	309.63	311.12	308.97	309.9	310.68	308.31	308.65	309.54	309.38	309.58	310.52	308.3	309.74	309.06	310.19	309.87	309.06	309.75	309.43	309.52	309.76	310.78	309.61	310.41	310.83	309.68	310.37	308.15	308.88	310.32	309.42	309.57	309.09	309.68	309.66
313.61	312.82	314.07	314.07	313.03	313.96	313.99	313.67	313.17	313.68	313.55	314.18	313.12	313.45	313.56	313.39	313.92	313.06	313.92	314.21	312.53	313.17	314.28	314.22	313.78	313.17	313.62	313.5	314.15	314.09	313.96	313.31	314.49	314.39	314.07	313.93	313.13	314.99	313.29	314.09	312.79	313.64	313.56	313.32	312.24	314.61	313.19	313.48	314.45	312.72
303.56	304.43	303.86	303.79	302.2	303	302.82	303.61	303.43	303.07	304.33	304.53	302.87	303.25	303.18	303.21	303.22	303.24	302.75	303.8	303.67	303.93	304.35	303.34	303.86	303.28	303.8	304.27	303.39	303.4	303.47	302.62	303.09	304.27	303.68	303.29	304	303.7	303.24	302.15	303.45	304.36	303.69	303.75	303.94	303.37	302.95	302.52	303.64	303.9
311.68	311.91	311.07	311.98	312.62	312.89	312.02	312.06	311.88	311.05	313.91	312.07	313.04	311.39	311.52	312.26	311.49	313.48	310.97	312.49	311.12	311.54	312.02	312.46	311.66	312.18	312.44	311.39	312.29	311.55	311.5	312.83	312.22	311.24	312.34	311.18	312.31	312.14	311.65	311.07	312.32	312.16	311.47	312.81	313.27	310.7	312.02	312.09	312.5	313.09
297.6	297.09	296.64	296.93	296.73	297.58	296.35	296.08	297.11	295.23	297.1	297.39	297.62	296.88	296.92	295.99	296.6	297.74	296.38	296.21	296.19	298.37	296.23	295.62	298.17	297.45	296.13	296.59	297.7	295.5	297.11	296.89	296.86	296.93	297.12	295.97	296.5	296.84	296.61	295.33	296.29	296.95	298.07	295.5	297.01	296.8	296.84	297.4	296.41	297.23
297.14	297.51	297.75	296.4	298.07	295.26	296.43	295.71	297.03	297.39	296.53	297.33	296	297.03	297.2	297.12	296.04	297.99	295.96	296.42	297.43	296.78	296.74	296.12	297.93	297.15	296.83	296.94	296.58	295.95	297.71	296.76	296.14	297.64	296.58	296.99	297.17	295.19	297.11	297.3	298.15	296.66	297.12	296.3	297.68	296.51	297.28	296.99	295.77	298.37
317.47	317.52	319.03	318.78	318.52	319.95	319.62	319.52	317.84	319.68	320.49	318.22	317.67	318.86	318.79	318.9	318.83	319.36	318.5	319.47	319.5	317.97	317.62	318.55	318.23	319.4	319.87	318.1	318.19	318.36	319.03	318.91	318.23	318.87	318.66	317.84	318.33	318.37	318.91	318.9	319.16	317.48	318.91	319.17	318.37	319.17	318.67	318.02	318.83	318.66
304.66	305.64	304.22	304.72	303.36	304.2	304.47	305.04	304.3	304.65	303.42	303.7	303.49	305.24	303.48	304.26	304.37	304.5	303.81	305.24	304.07	304.53	304.97	304.66	305.29	304.93	304.95	304.77	304.62	305.54	303.75	304.38	303.07	304.86	305.69	305.48	305.71	304.35	305.24	304.89	305.17	303.29	303.83	304.14	303.72	303.78	304.33	305.2	305.23	304.36
299.48	300.33	300.77	300.54	300.08	301.14	300.21	299.59	299.63	300.47	300.96	299.45	300.25	300.45	300.38	299.88	300.33	300.6	299.5	298.28	301.23	298.69	299.79	300.93	300.75	298.47	301.19	299.43	299.98	299.51	300.94	300.61	300.58	300.72	300.08	299.82	299.08	300.58	299.99	299.88	299.11	300.41	300.59	300.91	298.66	300.41	299.81	299.83	299.81	299.74
306.28	307.02	305.05	306.62	305.98	307.31	307.7	307.58	305.94	306.57	306.82	307.3	306.19	307.22	307	307.85	306.98	305.98	306.74	307.53	307.02	306.91	306.58	305.28	307.14	307.29	307.3	306.8	306.99	307.06	306.57	307.34	306.74	306.62	305.45	306.62	306.52	305.95	306.85	306.59	305.4	306.81	306.8	305.68	306.67	306.13	308.43	307.29	306.73	305.11
318.91	317.53	318.34	317.42	317.7	318.47	318.8	318.09	317.57	317.46	317.92	318.61	319.93	318.27	318.1	318.36	317.67	318.58	318.36	318.23	319.17	320.06	319.12	319.25	318.42	318.96	317.09	319.1	317.04	317.75	316.48	317.91	318.42	316.72	318.04	318.2	317.21	318.2	318.28	319.5	318.47	318.25	318.61	318.5	317.28	319.54	317.48	318.14	317.39	316.36
315.68	315.74	316.52	315.96	314.79	315.55	315.75	315.65	315.81	316.52	316.03	315.83	316.1	315.56	315.28	316.04	316.53	315.83	315.86	316.09	315.38	314.71	316.53	316.38	317.04	315.96	315.68	316	317.02	315.9	316.93	315.72	315.69	315.88	315.96	316.33	315.9	317.31	315.8	315.56	315.62	316.65	315.86	316.74	315.98	315.94	315.89	316.73	315.31	316.17
319.87	319.57	320.41	319.21	319.17	320.07	319.36	319.84	318.39	321.51	319.12	320.2	319.17	318.26	319.64	319.42	319.44	318.73	318.62	318.62	318.59	318.49	317.61	318.55	319.07	320.08	319.73	319.14	318.63	319.28	319.18	319.59	319.42	319.2	319.66	318.18	319.16	318.91	319.5	320.13	318.31	319.23	319.01	318.71	318.22	319.21	319.81	319.6	319.58	320.67
314.66	315.01	315.55	314.88	314.59	315.12	314.85	313.39	314.19	314.91	314.57	316.36	313.58	314.64	313.12	313.8	313.01	315.32	314.57	314.49	314.84	313.86	315.82	316.11	314.41	313.81	313.45	316.09	314.63	316.46	315.08	315.4	315.1	315.11	315.47	314.9	313.07	314.76	314.89	315	314.58	315.16	314.7	315.53	316.46	314.67	314.71	315.55	316.16	315.3
303.86	303.82	304.46	305.2	305.39	303.94	304.31	304.35	305.46	303.95	303.1	306.29	305.14	304.47	303.62	304.48	303.53	304.47	303.37	305.19	302.98	304.93	305.27	305.45	305.38	303.6	303.83	303.47	304.94	303.16	303.03	304.95	304.41	305.06	303.73	304.66	302.28	304.05	305.17	303.3	304.26	304.61	304.32	304.84	304.52	305.45	305.39	304.57	304.99	304.86
314.61	313.53	314.88	313.79	314.37	314.66	314.13	313.76	314.77	314.13	314.26	313.15	313.25	314.54	313.63	313.64	312.59	314.96	312.44	313.3	313.5	313.34	313.58	312.67	314.74	313.98	313.7	314.15	313.25	313.1	313.88	314.28	313.52	313.48	312.33	314.24	316.18	314.93	313.36	313.79	314.82	315.46	313.45	314.12	313.86	314.53	314.71	313	313.98	314.38
312.32	312.33	313.81	314.52	312.18	313.12	313.02	313.52	313.57	312.72	314.23	313.22	312.49	312.89	313.11	313.69	314.98	312.51	313.5	313.81	312.95	312.58	313.12	311.98	313.11	312.02	312.66	313.83	312.14	312.05	313.3	313.23	311.92	312.27	312.42	313.17	313.14	313.71	313.31	313.51	312.69	313.78	313.58	312.4	312.28	313.51	312.77	313.9	312.25	313.99
309.46	309.3	309.48	309.71	310.53	310.17	308.92	310.1	310.2	310.03	309.76	309.95	310.19	309.45	309.33	309.57	310.19	307.65	310	308.78	309.34	309.57	309.49	311.07	309.82	309.97	309.84	309.99	309.58	309.96	310	310.43	311	309.63	310.22	308.5	310.26	308.75	309.57	308.84	310.08	309.94	309.61	309.22	309.93	310.08	309.47	310.46	311.08	311.04
319.94	320.9	320.6	320.13	318.64	319.3	319.58	318.7	320.12	318.93	319.73	318.5	319.36	318.59	319.31	319.6	319.67	319.96	318.99	319.53	320.47	319.71	319.55	319.97	319.21	319.3	320.52	319.65	318.84	319.96	319.89	318.67	320.05	318.74	317.92	318.44	318.12	318.81	320.29	318.32	319.15	319.48	319.12	318.75	319.32	318.16	318.99	319.59	318.93	320.07
314.87	314.85	315.24	315.04	315.52	315.41	314.03	312.5	314.99	315.34	314.08	316	315.49	315.38	315.64	314.69	315.58	315.69	316.14	315.31	314.3	314.72	315.22	315.56	313.88	314.86	315.79	314.44	314.78	313.69	315.18	314.78	316.28	315.46	314.81	314.94	316.86	314.71	315.02	314.88	315.82	315.08	315.08	314.26	313.83	314.52	314.67	315.11	315.17	316.24
302.69	303.24	303.39	301.1	301.96	303.72	301.67	302.45	303.74	302.19	303.12	301.89	301.41	304.73	303.32	303.21	301.92	303.19	302.57	302.45	300.39	303.21	302.8	302.29	301.27	302.32	302.84	302.88	301.72	301.94	301.91	301.83	302.15	303.8	303.37	301.68	301.3	303.37	302.45	302.47	303.96	303.44	303.89	304.92	303.19	302.52	302.01	302.64	302.51	301.92
328.8	327.72	327.76	326.66	329.22	328.08	328.23	328.2	327.19	328.4	327.25	327.59	328.88	328.08	327.34	327.66	327.11	330.45	328.47	328.23	327.39	327.76	327.54	327.55	328	327.07	328.23	328	328.51	327.53	327.77	327.69	326.85	326.13	328.09	328.44	328.29	327.92	326.29	327.1	328.62	326.92	328.39	328.5	329.55	328.51	329.1	328.61	327.03	327.9
301.91	303.12	303.08	302.95	303.03	303.11	302	302.68	303.26	302.56	301.1	302.2	302.65	302.64	302.86	303.18	301.55	301.35	302.24	301.94	301.2	303.5	302.77	301.62	302.22	303.31	302.79	302.38	303.84	302.38	302.06	302.78	302.95	302.67	302.49	303.27	301.64	301.67	303.05	303.72	300.79	302.12	304.14	303.48	302.54	302.52	302.94	302.09	302.41	303.03
315.14	316.66	315.9	316.62	315.16	315.82	314.78	316.08	315.65	316.42	315.55	315.44	315.92	316.55	315.54	316.71	315.01	316.46	316.44	316.58	314.97	315	314.74	316.02	314.79	315.5	315.74	315.27	315.24	316.27	315.56	314.45	315.69	316.05	315.76	314.91	315.86	315.82	314.88	316.21	315.84	316.56	315.24	315.8	315.52	316.49	316.17	316.09	314.86	316.35
312.93	314.48	313.27	313.24	313.06	312.74	313.22	313.35	314.27	312.58	312.96	313.53	312.73	312.37	312.76	311.89	312.88	313.26	314.28	314.38	313.81	312.85	314.15	313.38	313.28	313.3	313.69	313.69	314.23	311.99	312.62	313.15	312.59	312.26	313.93	312.44	312.29	312.8	313.5	312.52	312.34	313.72	313.69	312.64	313.65	312.55	313.37	312.82	313.63	312.54
312.8	312.44	312.2	312.94	312.64	313.65	312.89	313.43	312.63	312.29	313.94	312.11	312.38	311.96	311.36	312.17	311.79	311.4	311.96	311.9	311.84	311.57	312.88	312.62	313.86	312.65	312.26	312.34	311.17	312.96	311.61	311.93	311.71	312.01	311.78	311.61	312.25	313.45	312.16	311.06	311.93	312.34	313.01	310.77	311.1	310.4	313.31	311.87	311.39	312.79
315.18	315.32	315.44	315	315.07	315.38	315.15	316.83	314.54	314.39	314.56	315.11	315.19	315.96	315.6	314.86	313.52	314.09	314.61	315.3	315.49	314.48	316.13	315.02	315.62	313.75	313.91	314.68	314.52	315.14	313.93	315.75	316.23	315.01	315.56	315.37	314.6	314.14	314.17	313.72	315.28	313.25	314.95	314.34	315.02	315.51	314.35	314.64	315.04	313.88
313.64	314.76	316.28	316.69	316.31	314.65	314.3	315.46	316.03	316.27	316.84	316.35	314.99	315.25	316.54	316.18	317.16	315.33	315.47	314.92	315.65	315.92	315.96	316.33	316.98	315.85	315.78	315.85	314.95	316.12	315.13	316.02	316.53	314.96	315.22	315.45	315.37	314.36	314.87	316.6	316.06	316.07	314.1	316.44	315.89	315.9	316.76	315.98	315.85	315.73
314.51	316.31	314.56	314.26	314.4	314.94	315.56	315.94	315.34	315.17	313.6	314.99	316.05	314.89	314.89	314.35	315.43	313.81	314.44	315.31	314.87	314.72	314.9	314.19	315.21	315.28	315.36	314.59	314.89	316.59	314.91	313.81	315.86	313.73	313.9	315.64	315.67	315.03	314.32	313.62	315.01	314.88	314.52	314.85	314.99	315.98	315.73	314.93	314.5	315.2
304.11	303.58	302.65	303.09	302.72	304.74	304.42	304.32	303.58	303.94	304.9	303.05	303.86	303.6	303.41	304.25	303.77	304.34	303.81	304.5	304.38	302.3	302.71	305.37	302.98	302.77	303.23	303.58	303.74	302.94	303.11	303.96	303.59	302.77	303.92	304.94	304.4	305.44	302.73	303.81	302.75	302.82	303.58	303.9	304.34	302.95	302.91	302.55	302.7	303.9
308.47	309.65	308.57	308.21	308.52	309.44	308.63	307.67	309.22	309.58	308.02	309.09	308.44	308.24	309.24	307.12	308.07	307.77	308.06	308.31	308.3	307.57	306.17	308.54	310.22	309.13	308.64	308.18	308.99	309.37	308.07	308.09	308.36	308.71	308.41	308.7	308.82	308.48	307.85	310.14	308.51	309.69	309.21	308.6	308.81	308.25	307.94	309.15	307.76	308.95
309.54	310.43	309.18	309.31	309.14	309.62	308.63	307.98	307.48	309.54	308.06	308.62	307.7	308.36	307.87	309.28	310.39	308.26	308.81	308.86	309.17	310.14	308.39	308.54	307.31	307.8	308.89	309.81	309.63	309.65	308.71	308.95	308.96	308.84	309.01	308.32	308.03	308.63	308.56	308.61	308.54	309.15	308.72	308.9	308.6	307.79	307.53	309.13	309.08	308.64
301.43	299.56	301.7	298.9	300.84	301.87	300.83	300.97	301.76	302.33	300.43	300.44	300.69	301.23	301.47	303.57	300.74	301.11	301.78	301.47	301.7	300.59	300.99	301.2	301.67	300.78	302.99	302.31	301.6	301.74	301.21	302.76	300.6	299.98	300.42	301.93	302.24	301.27	300.58	300.66	301.5	301.45	300.19	301.78	301.38	301.45	301.3	300.63	302.85	300.11
315.12	313	313.35	315.04	312.9	314.41	313.67	315.87	314.62	314.32	313.73	314.3	314.71	313.88	314.56	313.12	313.81	314.62	314.8	315.32	314.69	314.42	314.89	315.03	314.44	313.17	313.45	314.45	314.97	313.73	314.22	314.21	315.18	314.32	314.76	313.47	314.69	314.82	314.78	313.88	313.3	313.93	314.67	315.1	315.13	314.7	313.85	315.7	314.24	313.8
308.31	309.84	307.38	308.71	308.87	309.09	310.19	308.4	308.25	310.87	308.57	309.71	309.05	308.54	309.51	308.15	307.2	309.33	309.44	308.35	309.23	308.57	309.09	309.33	309.38	308.68	309.12	309.92	308.62	308.52	310.91	310.11	308.78	309.26	309.93	308.72	309.78	309.36	309.44	309.44	309.2	308.71	308.89	309.16	309.24	308.31	308.68	309.69	308.07	310.08
299.9	300.56	299.62	301.44	300.6	299.88	301.01	300.8	300.26	299.86	298.97	300.4	300.57	300.8	300.51	299.16	299.89	299.11	298.85	301.89	300.16	300.09	300.43	301.27	300.29	299.81	300.55	299.65	300.66	299.14	300.39	300.97	300.81	299.19	300.91	299.79	299.88	300.29	300.81	298.87	299.18	300.62	300.41	299.45	300.01	300.46	299.96	300.34	299.76	298.99
328.16	328.5	329.31	329.7	329.22	329.66	327.98	327.54	327.37	327.79	328.65	328.43	328.26	328.94	329.37	328.14	329.21	328.65	329.27	329.08	328.34	327.88	329.23	328.53	328.25	329.1	329.82	328.66	328.73	329.06	327.73	328.29	330.72	328.7	328.37	328.41	327.81	328.8	328.7	327.99	329.45	328.83	327.21	329.52	327.94	328.65	328.56	328.17	329.56	328.92
303.37	303.78	302.42	303.61	302.71	304.28	302.29	303.51	303.79	303.4	304.04	303.5	303.19	303.51	304.09	304.2	303.4	304.19	303.45	303.7	304.25	304.43	303.1	304.3	303.67	303.77	303.27	302.74	303.07	302.83	304.11	302.33	304.31	303.77	302.1	301.97	303.25	303.77	304.16	303.02	303.18	303.42	302.45	303.78	303.96	302.68	304.21	304.31	303.47	303.44
310.93	311.2	310.56	309.9	309.65	310.24	310.48	311.45	311.55	310.71	310.91	311.3	310.4	310.86	311.66	310.77	311.2	311.57	311.85	310.6	310.32	310.55	311.71	310.84	310.08	309.92	310.16	311.24	311.21	310.84	310.57	310.29	310.05	309.88	310.15	309.73	309.96	310.59	310.72	311.68	309.47	311.7	311.5	309.85	310.27	310.66	310.1	310.79	311.86	310.63
316.44	318	316.91	318.46	318.82	315.97	315.68	316.76	316.5	315.64	317.62	318.19	316.91	318.22	318.31	317.82	317.19	316.59	317.26	316.25	317.13	317.98	316.95	317.06	317.17	318.08	316.84	317.71	317.13	316.08	316.89	315.54	317.53	315.73	318.28	316.69	316.75	316.41	317.39	317.44	316.58	317.66	317.92	316.63	316.77	317.63	316.93	317.48	317.33	316.11
299.01	300.45	301.4	301.16	300.37	300.88	301.36	300.72	300.89	302.09	299.68	299.98	300.73	302.18	301.82	300.16	301.92	301.06	300.91	301.59	301.56	301.78	302.68	300.88	301.54	300.89	300.71	302.05	300.4	300.7	301.4	301.83	299.78	300.6	299.84	301.1	301.29	301.05	300.98	300.49	301.01	301.71	301.11	300.99	300.77	300.29	301.22	301.61	300.3	300.54
296.68	298.05	296.69	294.81	297.94	297.56	296.48	296.53	295.98	296.98	298.02	298.18	296.51	295.73	297.52	296.52	297.19	296.59	297.81	297.22	297.72	296.89	295.17	297.24	297.3	296.72	296.79	297.06	295.69	297.02	296.93	297.9	297.77	296.14	298.81	297.81	296.81	295.63	296.95	297.75	296.5	295.88	296.3	296.85	296.13	296.74	297.68	297.07	297.35	297.34
314.86	315.94	314.92	317.09	314.89	315.71	316.02	315.66	315.66	315.77	316.44	316.24	315.74	315.44	317.32	316.76	316.08	314.21	316.81	315.54	316	315.97	316.04	316.82	315.63	316.45	315.5	315.46	316.83	316.09	315.63	316.69	314.96	316.23	315.27	316.88	316.29	316.89	316.07	316.41	316.51	315.42	316.87	315.92	316.51	316.25	315.2	315.62	316.08	314.08
304.38	306.44	304.65	306.18	304.2	305.13	306	304.62	304.83	306.86	306.4	305.42	305.99	305.76	306.61	304.76	305.57	305.78	305.75	306.11	305.38	304.47	305.51	305.21	305.34	304.9	304.98	305.51	305.88	304.6	305.45	306.4	305.74	305.51	304.92	304.1	305.64	305.29	305.01	305.21	306.23	305.63	305.42	306.21	306.06	304.33	305.18	305.14	305.88	305.69
314.1	315.43	315.94	313.67	315.5	316.18	314.3	315.89	314.43	314.21	315.4	314.72	314.53	315.28	314.93	314.77	315.04	315.09	314.45	315.13	315.45	315.04	314.66	315.6	315.12	314.43	314.68	314.83	313.85	314.92	314.42	315.04	313.96	315.03	314.32	315.43	315.73	314.52	315.54	315.25	313.11	315.53	315.59	313.79	314.78	315.32	315.06	315.94	314.03	315.57
318.86	317.88	316.37	318.22	317.91	317.37	317.61	317.69	318.76	318.01	319.13	317.16	318.33	317.74	317.47	316.95	318.94	317.72	318.47	318.45	318.45	318.92	317.42	319.14	318.2	319.44	317.92	318.75	317.24	318.79	318.03	318.06	318.59	317.41	316.91	318.56	317.15	318.69	317.35	318.59	319.11	318.77	320.06	317.06	318.65	319.36	318.35	317.7	318.18	318.02
303.6	305.03	304.59	304.49	305.61	305.04	304.43	303.7	303.54	303.82	304.01	304.42	303.86	304.89	304.75	304.81	305.14	304.81	303.88	304.94	304.39	305.04	304.55	303.43	304.14	304.21	304.83	305.39	304.96	304.3	304.85	304.51	304.03	302.84	305.02	304.94	303.95	303.9	303.97	304.26	304.55	305.17	305.12	304.85	304.94	304.37	304.25	303.85	303.66	304.47
319.53	320.1	320.62	319.75	317.99	319.75	319.16	319.44	320.27	318.28	319.92	319.9	319.68	319.53	318.33	319.4	319.75	320.83	319.4	318.26	319.25	319.77	317.89	318.94	319.18	319.7	319.55	318.97	319.41	318.91	317.61	318.99	320.2	319.22	320.01	319.56	320.14	319.22	317.76	319.66	318.71	318.33	318.62	319.77	319.99	320.62	318.5	319.97	318.03	319.52
303.79	303.85	303.86	303.39	303.23	304.04	304.14	303.82	303.55	304.32	304.01	304.6	303.45	303.62	303.07	304.95	303.15	304.21	304.32	303.58	302.9	303.32	303.71	302.99	304.85	302.93	303.74	303.49	303.33	302.47	303.33	303.61	304.11	304.08	303.51	303.03	302.85	303.36	303.46	304.52	305.02	302.34	304.26	303.06	304.62	304.42	305.32	303.98	304.69	302.62
317.84	317.99	318.02	317.5	318.13	317.19	318.38	319.42	319.5	317.31	319.19	318.74	318.85	318.97	318.65	318.17	318.69	318.87	319.67	317.96	320	318.26	317.58	316.92	317.75	319.87	318.9	318.28	318.36	319.74	317.92	318.28	318.8	318.82	318.06	318.21	318.85	318.01	318.05	319.52	316.71	318.26	318.43	318.37	318.45	318.29	317.38	317.5	317.53	318.82
294.25	293.36	295.27	292.82	295.2	295.02	294.46	293.48	293.33	294.55	293.37	294.36	293.69	294.41	294.11	294.73	293.38	294.71	293.36	293.62	294.54	294.26	293.18	293.6	292.91	294.11	293.1	294.75	295.39	293.74	294.33	294.47	294.08	294.4	294.5	293.29	295.13	293.43	294.03	294.43	293.95	293.61	293.76	294.65	293.06	294.76	295.18	293.2	295.03	292.57
302.73	303.15	302.34	301.79	301.41	302.07	303.47	302.33	303.47	303.37	303.33	302.09	302.79	303.33	301.42	302.68	301.91	301.48	302.71	303.36	303.8	302.19	303.01	301.57	301.83	302.41	301.69	302.32	302.78	301.53	302.12	302.95	303.07	302.08	302.87	304.23	302.72	303.17	301.65	302.63	302.49	301.27	302.17	300.67	301.3	303.4	302.64	302.44	303.31	302.25
294.22	295.28	293.3	294.79	294.49	294.06	294.54	294.31	294.58	294.69	294.3	293.53	295.47	294.02	294.6	294.26	295.08	294.16	294.28	294.09	293.61	293.52	293.95	294.97	294.71	293.84	294.49	293.22	294.89	293.15	293.16	292.98	293.72	294.18	294.87	293.97	294.63	295.1	294.16	294.02	293.66	293.97	294.42	294.61	294.81	294.65	293.04	294.93	294.8	293.55
299.65	299.18	300.87	299.89	299.96	300.68	301.23	300.6	299.07	301.36	299.69	299.47	300.74	301.36	298.17	300.34	301.48	300.32	300.15	299.71	300.71	299.5	300.55	300.68	300.37	302.26	299.11	300.12	298.7	299.78	300.01	301.77	300.05	300.14	299.88	300.56	301.54	299.83	299.1	300.06	300.22	299.71	300.45	299.87	300.64	300.36	300.43	300.96	301.17	299.15
303.56	304.79	302.59	304.84	303.14	303.54	303.5	303.89	302.85	303.08	303.53	303.81	303.13	303.86	304.44	303.63	302.88	303.33	302.96	303.55	303.24	302.35	303.46	302.99	302.59	304.27	302.92	303.01	303.4	303.5	302.95	304.41	303.45	304.31	304.2	303.87	303.38	303.64	304.64	303.6	303.45	304.4	303.77	303.4	304.13	303.74	301.58	303.67	304.14	304.1
307.78	306.14	307.19	305.86	306.79	307.2	307.93	308	307.08	308.43	307.02	306.73	306.59	305.85	307.51	306.89	306.93	307.63	308.96	308.18	306.24	309.06	308.65	308.15	308.51	308.61	307.67	305.42	307.96	307.54	307.75	307.55	306.91	307.63	308.52	307.79	307.39	307.63	306.72	307.01	308.21	308.11	307.52	308.67	308.03	307.46	307.29	306.14	306.79	307.03
306.19	305.84	306.95	306.04	305.81	305.06	306.93	306.43	305.73	306.69	306.36	305.63	306.29	306.45	306.91	306.28	306.33	305.92	306.85	307.13	306.79	306.17	305.76	307.08	306	305.64	305.22	306.63	306.19	306.5	307	305.6	307.6	308.23	305.69	306.04	305.1	305.8	305.99	306.51	306.59	306.3	305.46	304.55	306.58	305.67	306.09	305.53	305.01	306.67
299.82	299.73	300.02	298.33	299.93	299.84	301.06	299.99	299.69	301	300.15	300.23	300.08	299.86	300.04	300.13	300.24	299.2	299.33	299.78	300.89	299.52	299.6	299.56	300.14	299.46	299.47	301.78	301.73	301.78	300.37	300.34	300.14	300.67	300.03	297.67	300.25	300.11	300.69	300.6	299.87	300.57	299.95	300.71	299.31	299.94	299.83	300.45	300.42	299.41
326.88	327.26	328.04	328.16	326.7	328.7	326.98	327.64	327.39	326.1	327.13	327.38	326.87	326.68	327.02	326.54	327.34	326.58	327.26	327.21	327.3	326.8	326.22	328.95	326.62	326.87	326.77	327.66	326.39	326.68	327.36	328.02	326.07	328.56	327.26	326.96	327.26	326.84	326.58	326.96	328.43	329.19	328.28	327.8	326.74	326.21	326.73	327.32	326.65	326.83
304.41	303.29	303.18	304.16	303.51	303.81	303.1	304.95	303.89	302.33	304.72	303.9	304.21	304.2	302.43	302.28	303.64	303.55	304.18	303.22	303.34	303.39	304.56	304.38	303.14	303.44	303.11	302.73	304.1	303.71	303.96	303.93	304.16	303.94	302.92	303.3	304.43	304.26	303.03	304.2	303.73	302.99	303.96	304.67	304.1	303.33	303.05	304.99	303	304
323.84	324.86	325.5	325.29	325.61	324.02	324.86	326.12	325.31	326.42	325.34	324.5	325.58	324.98	324.01	325.44	325.9	325.17	325.94	324.47	324.74	325.06	325.12	325.31	325.89	324.17	325.96	325.02	326.05	325.31	326.05	325.47	324.99	325.63	326.24	325.22	323.68	325.18	326.17	326.24	324.8	324.52	325.12	325.16	324.91	326.08	324.67	325.01	325.3	325
304.1	303.97	303.71	304.35	303.33	303.32	305.5	303.36	303.27	304.26	303.62	303.61	303.75	303.55	304.08	304.03	304	303.81	302.27	302.48	303.36	303.3	303.14	304.51	304.37	304.32	304.49	304.28	302.47	303.87	303.6	302.96	303.53	304.23	303.84	302.2	304.14	304.43	303.47	303.07	303.52	304.07	303.82	303.31	303.82	303.96	304.79	304.04	302.82	302.91
311.81	312.47	314.64	312.49	311.93	312.18	312.16	311.69	312.02	312.98	311.92	313.14	312.88	313.92	312.15	313.25	312.89	312.48	312.1	312.94	312.25	311.9	312.72	313.04	312.31	312.23	312.65	313.37	312.23	311.17	312.11	313.93	312.18	313.94	310.99	313.74	311.81	312.2	313.33	313.01	311.96	311.6	311.12	312.33	311.66	311.7	312.47	312.44	312.34	312.53
318.98	317.98	317.55	319.49	317.43	318.5	317.79	318.57	318.16	317.91	319.49	315.53	318.29	318.3	317.58	317.71	318.18	317.38	317.66	316.38	318.69	318.48	315.83	318.39	318.55	318.44	317.57	317.74	317.34	318.56	317.72	318.52	319.06	317.5	317.38	318.25	317.72	318.7	317.27	317.61	318.1	318.92	318.63	317.3	318.49	318.98	317.15	316.97	317.81	317.78
326.67	327.29	327.06	327.7	327.7	326.79	327.06	326.5	327.11	327.8	327.33	328.07	326.31	327.16	326.28	327.05	328.32	326.99	325.89	327.71	326.73	327.13	326.01	326.94	327.45	328.02	326.68	326.88	326.48	326.94	327.67	327.37	326.15	327.38	326.87	326.41	326.48	328.2	328.05	327.23	327.04	327.43	326.35	326.85	326.72	327.24	327.33	326.6	327.27	326.27
314.94	315.95	316.45	315.26	315.98	316.09	316.21	314.76	316.31	316.06	315.61	314.94	314.61	315.83	314.94	315.76	316	316.37	315.29	316.78	316.27	315.61	315.13	315.11	315.93	316.86	315.66	317.04	315.37	316.04	315.81	315.59	317.1	314.97	316.33	315.3	315.99	315.04	315.11	314.63	316.91	315.43	316.46	314.4	316.06	316.38	316.19	316.05	316.33	315.41
302.86	302.93	302.4	304.16	302.13	302.06	302.44	303.33	302.94	302.79	302.73	303.07	302.56	302.65	303.5	304.02	303.76	301.97	303.58	302.72	302.39	302.66	302.41	302.74	302.51	303.1	303.57	302.27	303.6	303.78	302.98	302.97	302.61	302.57	303.92	303.2	303.8	303.22	303.28	302.95	302.82	303.12	303.4	302.58	302.68	303.02	301.51	301.39	302.58	301.95
302.12	301.18	299.79	299.64	300.89	300.51	302.13	301.96	300.93	300.69	301.05	300.8	300.47	301.34	301.69	300.46	300.44	300.01	302.05	300.31	300.41	300.98	301.72	299.04	301.5	300.81	302.42	302.43	300.15	302.85	300.62	301.58	300.09	301.12	301.75	301.73	300.83	301.24	300.91	301	302.61	299.58	300.88	301.31	302.19	301.62	299.78	300.88	301.22	301.32
302.5	303.51	303.21	302.31	302.62	302.61	303.17	303.31	303.78	304.52	303.54	303.07	302.24	301.87	303.34	303.83	303.33	304.59	303.93	303.71	303.5	301.97	303.42	302	303	304.25	302.93	301.81	303.33	302.77	302.08	303.75	303.3	304.25	302.92	303.48	303.48	302.35	303.67	303.48	303.87	303	303.69	303.89	301.67	304.46	302.66	304.34	303.87	302.9
311.05	311.75	310.55	312.52	310.96	311.23	311.02	309.95	311.91	310.41	311.57	310.59	309.96	311.55	311.61	311.82	310.46	311.19	310.96	311.38	312.69	310.8	310.63	312.32	311.21	312.48	311.61	311.4	311.81	311.86	311.95	311.15	311.33	312.62	311.42	312.32	311.81	311.04	312.32	312.29	311.54	312.78	310.89	310.06	310.48	313.07	310.86	310.43	311.91	311.45
303.7	304.84	303.12	304.92	302.8	303.57	304.21	304.57	304.39	303.48	303.93	304.37	303.4	303.64	303.36	305.48	303.08	304.62	304.42	303.06	303.65	302.93	302.01	303.63	302.73	304.28	303.05	304.22	303.46	303.46	303.46	303.78	303.44	303.38	304.04	303.79	303.26	304.3	303.3	304.42	303.82	304.51	303.65	304.18	304.12	303.98	303.94	304.06	304.2	303.45
303.07	303.12	302.44	302.61	303.26	303.95	302.31	302.79	303	302.3	302.24	303.52	303.51	300.22	302.92	303.08	302.68	303.1	301.92	302.64	303.9	302.51	303.19	302.71	302.15	302.57	302.1	302.97	302.05	302.85	301.9	303.38	302.17	303.81	302.07	301.74	303.47	303.62	302.7	302.08	302.29	301.33	301.88	303.41	301.35	302.84	303.64	302.65	302.26	302.98
315.21	315.39	316.33	315.06	315.54	316.61	316.08	316.32	315.63	316.29	315.57	316.09	314.74	315.88	316.7	315.57	316.01	315.69	316.74	314.82	314.88	314.69	316.11	315.05	315.24	315.97	315.84	317.11	315.51	314.82	315.82	315.4	314.38	315.53	315.43	316.08	315.94	315.83	315.07	314.29	315.28	313.97	315.51	317.46	315.43	315.21	316	316.11	315.7	315.73
316.72	316.74	317.06	317.03	318.17	316.35	317.46	317.48	317.22	317.5	317.34	317.13	316.88	316.93	317.67	317.18	316.16	316.27	317.44	318.7	316.39	318.09	317.17	317.33	316.4	317.12	317.71	316.61	317.97	316.18	316.26	316.59	316.78	316.04	317.81	317.11	316.14	316.59	316.81	317.25	316.44	317.68	317.8	317.08	317.22	317.2	317.49	318.16	316.94	316.79
312.67	313.4	313.71	312.73	313.01	313.68	312.55	313.96	314.31	312.75	312.83	311.75	314.8	313.38	311.4	312.17	313.39	314	313.82	313.23	313.32	313.61	311.98	312.46	313.24	313.29	313.07	312.85	313.39	312.39	312.91	313.52	312.18	313.06	313.71	313.24	313.13	314.26	314.08	312.21	313.39	312.96	313.88	312.33	313.86	313.56	314.14	313.22	311.36	313.82
312.45	313.42	311.46	312.57	311.84	312.6	312.72	313.13	312.03	312.19	312.53	313.06	311.86	311.22	313.18	311.37	311.81	312.17	312.6	311.27	312.33	311.99	312.82	311.28	313.23	310.88	312.1	312.56	312.04	311.2	311.8	312.21	312.3	313.07	312.27	312.24	311.06	312.84	312.83	313.42	312.75	313.28	312.89	312.21	312.69	312.35	312.14	313.04	312.57	311.66
317.56	317.91	316.98	316.97	316.69	317.53	316.86	318.59	316.42	316.06	317.16	317.85	316.79	317.63	317.31	317.62	316.58	316.74	317.97	317.6	317.74	315.99	317.2	316.68	317.29	317.81	317.67	318.16	317.76	317.74	317.33	317.11	317.79	317.51	316.9	318	317.56	317.04	317.93	317.42	317.61	317.79	317.11	317.43	318.57	317.59	317.04	318.02	317.37	318.25
317.79	317.75	316.84	316.83	318.01	316.42	317.92	317.13	317.23	317.4	317.83	316.52	317.3	317.18	317.13	316.82	317.55	316.9	316.41	316.85	316.68	317.15	316.33	316.01	317.03	316.49	316.57	316.51	317.11	317.65	316.97	318.69	316.93	316.6	317.95	316.74	316.53	317.42	317.46	316.91	315.82	317.37	316.93	318.03	317.79	315.78	317.17	318.44	317.54	316.99
301.07	299.21	300.73	300.2	300.28	299.74	300.49	300.91	300.1	299.95	299.94	299.63	300.79	298.96	299.38	299.66	301.21	299.52	300.03	300.24	299.72	300.11	300.53	300.53	300.45	300.57	299.62	299.94	299.62	301.09	299.69	300.22	300.02	300.07	300.8	300.52	300.57	299.61	300.22	300.36	299.48	300.19	299.93	299.61	300.5	298.9	298.87	300.58	299.79	301.44
317.1	316.94	316.18	314.93	317.41	315.47	314.94	315.98	315.17	315.16	315.08	315.19	314.4	314.79	315.17	315.99	314.85	314.46	316.34	316.06	315.58	315.51	316.26	314.79	314.25	315.05	315.18	316.04	314.75	315.19	315.12	313.73	314.82	314.66	314.54	316.34	315.74	315.1	315.73	316.8	317.9	314.46	316.41	315.65	316.25	315.94	314.78	315.26	316	316.04
304.05	303.32	303.61	302.61	303.36	304.03	304.42	304.08	303.39	303.18	302.63	304.5	302.69	302.38	303.18	303	303.43	302.82	302.56	304.67	303.19	302.31	304.41	303.43	303.07	302.46	302.99	302.97	303.02	302.92	303.11	302.74	303.65	303.39	303.19	304.06	303.07	302.71	303.48	303.61	301.85	302.02	305.06	303.41	304.51	303.6	302.67	303.63	303.74	303.77
294.93	294.48	293.41	294.43	293.97	293.64	293.11	294.95	293.65	293.67	294.18	294.17	295.01	294.96	293.95	293.49	294.87	294.59	294.74	293.65	292.93	293.96	294.34	293.73	293.96	293.02	294.63	293.97	294.77	294.22	295.06	294.37	293.2	294.46	293.63	294.76	293.13	294.84	293.67	294.72	294.32	293.4	293.9	293.08	293.27	294.12	294.1	293.98	292.44	294.74
327.45	327.45	327.85	327.11	327.76	325.85	327.75	326.19	327.29	326.55	326.04	326.32	327.93	326.63	328.83	325.96	326.45	327.04	327.3	326.21	327.85	326.31	327.7	327.46	325.9	326.5	327.39	326.62	326.18	327.21	327.15	326.79	326.04	326.32	326.48	326.22	327.16	326.25	327.3	326.91	327.12	327.63	327.76	326.25	326.65	327.17	326.42	327.89	326.96	326.92
303.12	303.17	303.78	304.23	303.29	304.03	302.43	302.14	302.37	304.05	302.55	302.48	303.74	304.49	302.89	302.09	302.94	303.77	302.25	303.04	302.97	301.43	302.99	303.8	304.22	302.59	302.7	302.38	302.42	301.56	303.25	302.3	302.82	301.89	301.85	303.76	302.46	303.7	301.27	302.88	301.75	302.63	302.29	303.16	304.39	300.99	302.92	303	302.63	304.12
315.08	317.81	314.81	314.8	315.82	316.24	315.97	316.18	316.12	315.77	315.57	316.59	316.34	315.69	314.91	316.12	315.41	315.59	315.73	316.28	315.26	315.5	317.1	316.01	316.37	315.81	316.4	316.64	314.82	315.75	314.8	315.79	316.19	316.01	316.49	315.3	316.53	314.95	315.41	315.34	314.4	316.2	316.23	315.56	315.81	315.88	316.64	316.19	316.46	316.85
302.52	303.22	303.05	302.81	302.95	303.23	303.36	303.66	302.94	303.84	304.06	303.46	302.94	303.19	302.67	303.94	302.68	303.96	303.64	302.7	304.73	303.96	304.2	302.81	303.98	302.33	302.34	302.7	303.87	303.34	302.87	302.56	303.93	302.35	304.06	303.84	304.55	302.86	303.39	302.92	303.67	303.2	303.67	303.96	303.55	303	303.83	303.47	304.19	304.84
313.19	312.94	312.84	312.45	313.63	314.39	313.17	312	312.87	312.12	313.16	313.08	313.52	312.73	312.79	312.87	313.21	313.1	312.13	313.64	313.6	313.65	313.16	314.15	310.99	312.46	313.49	312.37	313.23	312.63	312.73	313.66	312.05	312.84	314.76	312.81	312.07	310.67	312.18	311.8	311.79	312.62	314.43	312.61	313.85	312.54	312.71	312.7	312.7	313.92
301.33	300.99	300.68	300.46	301.52	301.53	301.33	301.59	300.82	301.01	302.15	299.34	301.23	301.83	302.06	300.98	301.38	300.53	300.39	302.34	302.69	301.53	299.27	300.93	300.25	300.9	300.52	301.32	301.48	301.35	301.26	300.64	300.54	300.99	300.09	300.4	301	301.99	300.38	301.52	299.51	300.83	300.71	301.15	301.81	301.53	300.88	301.37	301.04	300.92
302.08	303.63	303.32	303.27	302.94	303.03	302.29	303.48	303.86	303.56	302.82	303.56	302.99	303.08	304.33	303.11	303.25	302.87	304.55	303.36	303.17	303.19	302.89	303.84	303.47	304.45	301.55	304.91	303.29	302.67	302.79	303.92	303.5	303.24	303.32	303.61	303.7	303.44	302.81	303.02	304.55	302.77	302.75	303.14	303.28	303.16	301.41	303.3	303.89	304.09
326.93	326.74	326.93	327.22	325.9	326.16	327.7	326.82	326.09	327.49	327.21	327.78	326.31	327.76	326.73	326.66	327.21	327.6	326.73	327.88	326.44	326.49	327.26	326.87	327.32	328.21	328.46	327.82	326.62	327.75	327.03	327.1	327	326.46	325.41	325.78	328.21	326.7	329.02	326.86	325.16	326	327.69	326.25	327.36	325.79	328.68	326.62	327	327.91
310.35	308.72	309.75	310.45	309.92	308.93	309.08	309.33	308.88	309.91	308.99	308.48	310.42	310.24	309.6	308.47	308.97	310.12	310.39	309.85	309.25	308.82	309.28	310.03	308.82	309.66	310.61	309.71	311.37	309.34	309.88	309.28	310.15	309.34	310.35	309.34	310.57	310	309.19	308.65	309.88	309.54	309.29	309.34	310.46	309.1	309.31	309.54	310.03	309.61
300.43	301.98	301.73	300.84	300.84	301.28	301.19	300.62	301.14	301.18	301.96	301.44	301.08	301.2	301.29	300.66	300	302.27	301.42	301.47	301.03	301.42	301.01	301.44	301.18	300.14	301.26	301.27	301.52	301.59	301.87	301.6	300.39	301.85	300.13	300.22	300.94	301.71	301.67	302.18	301.69	301.6	301.64	300.6	300.88	301.47	301.48	301.3	301.37	300.42
327.57	329.91	326.01	327.08	328.01	328.47	327.53	329.08	328.11	328.02	327.58	327.36	328.97	327.86	327.58	327.74	327.43	329.08	327.23	328.43	327.66	328.01	327.43	328.43	327.21	328.23	327.72	327.75	328.61	328.34	327.7	328.87	327.78	328.44	327.66	327.8	326.7	327.6	328.35	327.24	327.44	327.47	327.22	326.78	327.25	326.95	327.94	327.11	328.47	327.33
311.15	310.45	310.6	311.05	311.49	311.08	310.99	310.94	309.49	311.27	311.23	309.46	312.12	310.52	310.76	311.67	310.96	310.4	311.49	310.15	310.82	310.62	310.21	310.48	310.97	311.58	311.02	310.89	308.58	311.39	309.97	311.16	310.63	311.39	310.93	312	311.92	310.51	310.61	309.81	310.92	310.27	310.47	310.99	312.1	310.14	310.23	310.04	310.51	311
301.92	302.04	302.11	302.65	302.27	302.44	303.38	303.15	302.75	303.18	301.62	301.11	302.15	301.25	302.23	301.95	301.52	301.61	302.44	302.12	302.44	303.25	303.73	302.31	303.27	303.8	301.97	302.36	302.84	303.29	302.45	302.3	302.1	302.02	302.1	302.17	301.97	302.25	302.52	301.45	302.14	301.63	301.66	301.48	302.2	302.49	302.38	301.3	302.3	302.91
315.78	315.27	315.2	314.76	315.63	316.35	314.83	313.88	315.77	315.39	315.65	314.31	313.84	314.43	313.56	313.13	314.02	313.51	314.33	315.25	314.79	314.52	315.16	314.93	314.13	315.35	315.6	313.08	315.1	314.37	315.53	314.67	314.2	314.23	314.58	315.71	315.66	315.27	314.3	314.49	315.21	315.47	316.15	315.1	314.73	315.1	316	315.12	314.49	316.54
304.85	304.64	303.25	303.59	304.25	305.74	304.74	303.68	302.85	303.79	305.2	304.81	303.42	304.69	304.69	303.18	303.91	304.44	304.46	303.71	303.14	305.26	305.24	304.73	303.79	303.19	303.87	302.3	304.46	304.69	304.79	303.84	305.06	304.94	304.78	305.81	303.29	305.62	303.85	304.33	304.79	305.06	304.73	304.1	303.41	304.01	305.78	305.34	304.61	303.95
315.46	314.98	316.47	315.09	315.33	314.72	314.07	313.78	314.85	313.05	314.84	315.67	315.15	314.55	315.68	315.52	315.65	314.64	314.29	314.69	315.14	313.83	314.47	314.54	314.44	314.65	314.54	314.28	315.29	314.36	315.04	314.33	315.33	314.29	314.24	315.13	314.34	313.7	314.91	314.8	314.33	315.41	315.07	315.59	313.75	314.75	315.82	313.95	315.16	314.21
319.71	319.15	317.26	317.87	318.31	318.46	318.7	319.08	318.3	320.01	317.64	318.08	318.44	318.78	317.58	317.77	319.15	319.31	317.41	318.04	318.84	319.51	319.57	319	319.44	318.53	318.01	318.29	319.28	318.71	319.36	318.84	318.46	318.65	318.88	318.46	319.11	318.34	318.25	318.28	319.38	318.11	318.45	320.26	318.34	318.63	318.98	319.21	318.15	317.95
294.84	294.57	295.57	294.85	294.98	294.29	293.77	294.8	295.02	294.16	294.73	294.9	294.97	295.99	294.15	294.86	295	296.78	294.53	294.31	295.89	295.61	294.56	294.21	294.94	295.54	295.56	295.3	295.73	294.71	295.53	295.65	294.44	295.06	293.73	294.98	296.07	295.54	295.75	295.5	294.44	295.23	294.96	295.53	294.52	293.45	294.76	294.62	295.2	295.11
300.9	301.09	300.26	301.03	300.74	300.93	301.14	301.39	301.52	299.98	299.68	301.5	299.97	301.47	300.57	301.79	300.8	300.94	302.01	302.11	301.42	300.44	300.93	301.23	301.79	300.98	301.14	301.37	301.09	301.51	300.72	300.76	302.35	300.58	302.22	299.67	301.4	301.92	300.74	302.19	300.85	302.63	301.06	301.71	300.87	301.4	299.99	302.25	301.91	300.56
319.18	319.06	319.46	318.5	318.6	317.86	318.37	319.87	318.82	318.22	318.69	317.88	319.11	319.69	319.43	319.3	318.18	317.67	317.88	319.92	318.82	319.18	318.73	318.98	319.24	318.68	319.05	319.23	318.96	318.48	319.72	317.56	318.07	318.14	319.04	319.21	318.83	317.84	318.23	319.08	318.57	317.89	318.15	319.28	318.91	319.38	318.36	317.9	317.59	319.73
303.03	301.95	304.04	305.7	304.3	304.87	305.07	302.76	304.6	303.81	305.15	303.35	305.3	305.44	304.44	304.34	305.02	303.52	303.56	302.27	303.64	303.51	304.14	305.1	304.39	304.17	305.2	305.3	303.08	302.66	305.36	303.4	305.17	304.92	303.32	303.72	304.59	305.39	305.05	305.29	303.52	304.32	304.1	303.06	304.28	304.65	304.69	304.5	303.91	305.38
302.65	302.83	302.77	303.85	301.76	302.42	302.14	303.69	303.44	302.74	302.41	303.07	302.12	302.97	302.66	303.29	303.66	303.05	304.14	302.22	303.76	302.95	303.51	303.05	302.94	303.33	303.32	303.18	302.88	301.74	303.28	303.13	301.37	303.61	304.07	303.09	303.03	303.78	304.37	303.04	303.26	303.81	302.53	302.23	303.46	303.43	303.94	303.8	302.61	302.14
314.15	315.23	314.05	313.69	313.53	314.31	315.47	315.02	315.89	316.03	315.08	314.39	315.37	314.98	315.45	315.11	314.14	315.74	316.01	314.51	315.18	315.14	315.43	314.39	314.74	315.34	316.13	314.64	315.02	314.65	313.8	314.83	315.11	315.05	314.95	313.76	314.48	315.49	313.73	314.7	315.47	314.21	314.54	315.2	316.14	314.04	314.32	315.17	314.92	313.71
318.13	318.25	319.79	318.28	318.87	319.41	318.29	317.06	318.14	318.61	317.87	318	318.42	317.74	318.09	319.13	317.74	317.35	318.32	317.14	318.39	318.54	319.05	318.44	318.6	318.39	317.38	318.38	318.24	318.37	317.1	316.69	317.49	319.83	318.34	317.95	317.63	317.52	318.6	317.38	318.22	317.21	318.81	318.67	318.62	317.55	316.96	318.02	316.92	318.34
327.7	327.54	326.74	327.86	327.87	328.47	328.67	327.75	327.43	327.57	327.25	327.77	328.1	327.8	328.16	326.75	326.75	327.66	326.93	326.9	327.75	328.39	328.12	328.89	327.93	327.1	328.23	327.13	326.31	327.19	327.54	328.81	328.81	328.66	327.47	327.02	326.75	327.25	328.44	328.16	327.85	328.81	327.19	327.17	328.13	327.36	326.05	328.38	327.26	328.11
299.86	300.45	299.11	300.66	299.77	300.99	300.59	298.94	299.67	300.96	300.61	299.53	299.17	300.44	298.96	300.61	299.79	301.6	299.7	299.09	300.44	300.67	300.87	299.86	300.28	300.35	301.07	300.99	299.44	300.81	300.94	299.77	300.41	300.33	300.92	301.09	300.56	298.45	300.58	300.19	300.47	298.93	299.17	301.02	301.34	298.24	299.71	300.18	299.65	299.86
300.94	301.02	301.67	301.9	300.91	300.7	301.86	302.44	300.78	300.99	301.4	301.55	301.34	301.14	301.16	299.52	302.38	301.06	301.86	300.69	301.78	301.58	301.45	299.93	301.62	299.51	301.82	301.61	301.56	301.31	299.75	300.79	300.39	301.13	299.85	300.78	298.85	300.45	301.01	302.18	301.1	300.3	302.12	300.99	301.14	301.84	300.25	301.11	300.97	301.52
303.24	304.68	303.64	304.43	304.39	305.85	303.88	304.21	304.52	304.85	302.88	303.93	304.66	304.07	303.01	303.45	304.37	304.31	303.38	303.43	304.04	302.63	303.66	304.1	303.91	304.04	302.41	303.52	305.03	304.34	302.86	304.05	303.39	304.06	304.08	304.76	303.3	303.54	304.38	304.84	302.97	303.66	304.78	303.56	303.3	302.81	304.11	305.2	302.63	304.32
302.23	302.73	303.6	302.96	302.28	302.34	302.72	302.49	303.53	303.72	301.95	302.41	301.73	300.92	302.33	303.53	302.42	302.73	302.14	303.18	303.43	302.93	302.57	302.41	303.14	301.52	302.92	303	302.11	302.83	303.02	303.15	303	302.61	303.46	303.05	302.36	303.16	302.34	302.26	301.74	303.48	302.49	303.83	303.1	303.93	302.8	301.66	302.73	302.44
304.97	304.61	303.7	305.03	304.35	305.02	304.87	304.18	304.19	304.32	304.93	304.03	304.32	303.67	305.95	304.5	305.3	304.01	304.6	304.21	304.42	304.49	304.81	302.66	305.03	304.2	305.41	304.43	305.58	304.96	303.9	306.11	305.01	303.83	303.87	303.25	303.76	304.75	304.01	304.59	304.06	303.86	305.43	303.72	304.97	304.72	303.79	304.88	303.64	305.1
308.63	309.17	309.43	308.95	308.96	309.15	309.32	309.22	309.23	308.87	307.98	308.3	309.37	309.5	308.31	309.26	308.61	309.51	307.83	310.2	309.53	308.19	309.77	308.79	309.98	310.55	308.55	308.35	309.42	309.77	308.15	309.17	308.35	308.81	307.9	308.17	309.28	309.39	308.88	308.29	310.14	309.15	308.36	307.94	306.98	308.62	308.24	308.58	308.54	309.49
303.51	302.7	303.63	303.79	303.56	301.81	302.27	303.82	302.2	303.49	302.32	302.31	303.3	303.52	304.17	302.83	303.4	302.03	302.73	302.99	303.72	302.78	303.13	303.37	302.12	303.01	301.68	303.2	302.62	302.16	302.65	302.27	303.43	301.75	304.1	302.01	303.29	301.8	303.1	303.07	303.35	303.91	302.43	300.99	303.19	303.4	304.27	303.1	304.2	302.96
309.6	307.93	309.58	308.65	308.16	308.19	307.16	308.81	310.02	308.75	309.94	308.34	308.58	308.64	310.01	308.72	309.52	309.33	308.71	309.63	309.47	307.74	309.49	308.98	309.38	310.6	308.75	310.35	309.01	306	309.45	308.17	309.16	308.97	308.37	309.42	309.32	308.03	309.49	309.02	308.72	307.28	309.1	309.58	308	308.63	309.3	309.23	308.7	308.54
327.21	328.41	328.23	329.05	327.96	328.01	328.41	327.7	329.19	328.15	327.7	327.66	328.68	328.4	328.92	327.62	326.67	327.85	327.85	327.46	328.04	328.11	328.36	325.98	327.76	327.95	328.49	327.42	328.21	328.27	327.54	327.48	326.92	328.19	327.97	327.92	327.66	327.76	327.72	327.58	327.21	327.44	327	328.38	326.87	326.91	328.05	327.46	327.74	326.95
315.43	313.5	314.53	315.56	315.74	314.58	313.83	315.91	314.94	315.32	315.12	313.11	315.28	313.46	314.07	315.26	314.73	314.23	315.98	314.69	315.57	314.31	314.56	314.01	314.6	314.99	314.88	314.51	315.4	316.32	314.96	315.35	315.3	316.03	315.09	314.26	314.63	315.1	315.04	315.67	314.8	315.89	315.63	314.82	315.33	313.99	315	314.22	314.49	314.08
295.61	295.36	295.03	295.38	294.8	295.77	294.32	294.11	294.6	294.4	296.13	293.96	294.96	294.94	294.88	294.47	294.27	296.19	293.13	295.34	294.6	295.51	295.27	294.77	295.35	296.93	296.65	296.03	295.36	295.57	295.22	293.96	294.85	294.16	295.88	294.71	295.96	294.96	295.17	294.91	295.46	293.99	295.28	295.61	296.12	295.09	294.98	294.81	295.02	294.95
303.8	304.73	303.59	304.83	304.96	306.09	304.04	304.14	304.86	306.1	303.86	303.06	304.68	305.36	302.79	303.88	304.52	304.08	303.81	306.14	303.62	302.99	304.34	304.54	303.61	304.01	304.86	305.14	304.51	303.59	304.05	304.8	305.05	305.96	304.25	304.26	304.51	303.96	304.74	303.97	303.92	304.3	304.93	304.17	303.86	304.7	303.22	304.33	304.49	305.33
314	315.37	312.88	313.54	313.77	315.09	313.64	312.82	312.51	313.63	313.67	313.46	313.18	312.9	313.95	314	314.73	313.25	314.27	313.85	313.09	313.71	315.01	314.08	314.02	313.82	313.84	313.06	314.48	313.34	315.1	315.58	313.18	312.79	313.97	314.21	315.11	313.68	313.7	314.11	313.44	312.64	313.46	312.61	313.69	313.6	313.36	313.62	313.23	313.58
325.24	323.96	324.7	325.19	323.81	325.08	324.33	323.83	323.72	324.1	324.28	324.1	323.02	324.81	324.31	324.35	324.87	325.93	323.95	325.86	325.06	324.59	323.66	324.08	325.33	324.33	324.58	324.73	323.92	325.86	324.65	325.12	324.37	325.18	324.36	324.11	323.98	324.89	323.55	325	323.73	324.32	324.3	323.72	324.7	324.17	325.42	325.75	323.98	323.88
303.95	304.54	302.97	304.98	305.14	303.74	304.5	303.26	306.13	305.27	304.23	304.86	304.87	303.8	304.21	304.14	305.17	304.52	304.22	304.99	305.35	302.52	304.55	304.99	303.94	306.21	303.99	304.03	304.77	304.68	304.33	305.2	305.32	305.12	304.86	303.48	304.74	304.86	304.3	304.45	305.34	304.6	304.41	304.64	304.08	304.97	303.16	305.07	303.95	303.35
312.25	311.25	312.81	313.65	313.73	312.97	312.33	311.91	313.48	312.88	313.28	312.87	312.45	314.1	313.26	311.9	311.52	312.26	311.8	311.94	312.84	313.21	311.75	311.61	312.54	313.1	312.34	313.27	314.07	312.36	312.61	311.64	313.7	314.25	312.86	312.93	312.64	312.18	312.45	312.49	311.75	312.49	312.15	312.53	313.08	313.45	313.2	313.21	311.9	312.5
305.27	304.26	304.68	303.92	304.64	305.13	303.7	303.61	304.55	304.09	304.32	304.78	304.71	304.25	305.23	304.65	303.48	305.81	303.8	303.92	303.68	304.45	304.42	303.81	303.7	304.03	303.65	303.89	304.21	304.9	304.64	305.25	304.69	303.96	304.63	304.05	304.87	304.39	304.03	304.63	303.46	303.67	304.78	305.07	303.67	305.15	304.9	304.27	305.77	304.61
315.17	313.98	314.95	314.81	315.29	313.61	315.45	314.42	313.66	316.12	314.88	315.33	314.72	314.31	315.03	314.94	314.9	315.93	314.41	314.01	314.72	313.16	315.07	314.05	314.45	314.36	313.64	315.74	314.31	314.12	314.6	314.11	314.61	315.28	313.65	314.03	314.2	315.34	314.36	314.54	314.58	314.82	314.78	314.57	314.97	314.56	315.47	314.81	314.33	314.07
303.6	302.46	302.76	303.65	302.93	303.96	304.17	302.83	303.75	301.45	303.27	302.68	302.71	302.96	303.11	303.52	302.44	303.36	302.8	302.32	303.28	303.14	304.19	303.12	303.38	302.73	302.47	303.7	303.16	304.11	302.85	302.86	302.61	302.12	303.16	301.91	303.25	303.98	303.11	302.68	302.04	303.8	304.2	303.52	301.65	302.7	302.9	303.79	303.82	303.06
323.78	325.34	325.51	324.75	327.16	324.61	326.01	324.75	324.92	325.03	325.81	325.37	325.37	324.94	325.2	325.77	325.94	325.66	325.59	324.38	325.33	326.09	324.87	324.7	325.57	325.75	325.98	325.68	324.79	326.15	326.08	324.9	324.84	326.27	325.42	326.2	325.32	325.14	325.3	325.85	326	325.41	324.93	324.72	325.09	326.61	325.21	326.09	326.04	324.36
311.85	312.19	312.32	311.73	312.75	310.94	313.34	313.74	312.18	312.17	311.1	312.17	311.8	311.15	312.63	312.27	310.9	313.06	312.41	312.34	312.15	312.04	312.1	313.55	312.5	312.48	312.23	312.32	310.19	312.53	312.41	312.22	311.83	310.59	313.03	312.18	313.1	311.56	312.94	312.43	311.02	311.87	311.54	312.13	312.9	311.94	313.29	312.14	311.06	312
312.12	312	313.18	313.03	312.28	313.55	312.4	313.35	313.99	313.26	313.88	313.34	312.11	313.55	313.7	313.6	315.05	312.52	313.24	312.69	312.08	312.8	312.61	312.14	312.47	313.81	312.68	312.6	313.48	312.77	313.2	313.48	313.54	313.03	312.74	314.1	313.94	312.79	313.58	312.15	314.26	313.25	313.89	314.24	313.23	314.3	313.28	312.73	313.24	312.27
315.78	314.08	315.64	315.38	315.76	314.98	313.26	313.49	315.63	315.48	315.36	315.24	315.81	315.5	314.7	313.66	315.87	314.87	315.7	314.38	313.43	315.33	315.45	316	313.99	314.56	316.15	315.32	313.93	314.89	314.82	315.05	315.25	315.78	315.3	315.09	315.25	315.68	314.17	314.74	315.51	313.92	315.6	313.38	314.91	315.57	314.26	315.16	315.09	316.38
301.12	301.43	299.5	300.13	301.81	302.18	301.63	302.09	300.97	301.38	301.17	302.31	300.82	300.8	300.99	302.47	301.29	301.87	301.74	302.09	300.29	301.29	300.6	299.92	301.17	300.02	301.62	300.27	300.24	300.11	300.98	300.21	299.84	302.52	301.8	302	300.77	300.9	300.91	301.33	300.38	300.7	301.71	300.19	301.58	301.55	300.53	301.12	302.43	299.96
301.16	302.27	299.4	300.72	301.09	302.02	301.63	301.71	301.02	301.69	300.79	301.51	301.61	301.85	300.78	300.68	299.71	301.42	302.43	300.32	301.92	301.74	301.06	302	301.53	302.28	301.08	300.66	300.52	302.61	300.71	301.83	300.94	300.89	301.43	301.45	300.16	301.04	301.57	301.29	301.12	300.95	300.49	301.13	300.4	301.43	301.17	301.18	301.59	302.02
303.92	303.13	303.03	304.17	303.01	303.31	303.75	303.01	305.32	303.06	303.41	304.69	302.44	303.46	303.32	304.06	303.53	301.44	302.68	303.7	303.86	304.33	302.87	304.33	302.86	303.59	303.89	302.85	303.75	303.74	303.48	302.69	303.97	304.08	304.01	303.79	303.92	304.02	304.06	302.7	303.56	302.79	303.38	303.67	302.13	303.64	302.73	303.54	304.15	304.15
312.53	314.16	312.79	312.64	311.88	313.69	313.31	312.5	311.67	312.41	313.72	312.24	312.74	312.54	311.93	311.92	313.05	313.38	313.91	313.04	312.59	313.21	314.14	312.78	312.25	313.39	311.86	311.12	313.41	311.89	312.93	313.1	312.73	312.1	311.48	314.42	311.88	313.87	312.21	313.51	313.32	312.55	312.83	312.58	314.19	311.87	313.15	312.17	312.92	312.99
305.58	305.62	304.71	305.55	305.04	304.54	305.36	304.49	304.34	305.89	305.12	304.59	305.48	305.78	304.82	304.02	305.65	305.46	305.97	304.89	305.2	305.65	303.97	305.6	305.59	306.29	305.65	304.92	304.67	306.11	304.24	305.95	306.58	305.48	306.2	305.37	304.14	305.93	304.98	305.31	305.78	305.11	305.84	305.81	306.71	304.81	305.82	305.33	305.66	305.79
301.71	302.32	301.95	302.06	302.29	303.71	302.16	302.07	303.91	302.32	303.98	302.46	303.15	304.89	301.81	303.13	302.74	301.26	302.05	302.93	302.42	302.56	302.71	301.6	302.63	303.01	303.17	302.51	303.43	303.55	303.16	302.2	302.73	303.64	303.32	302.19	303.9	302.47	302.35	303.83	302.91	302	302.1	302.64	302.14	303.37	303.48	303.65	302.78	302.18
302.79	302.6	303.58	301.64	302.56	303.02	302.24	303.12	302.37	302.37	303.53	302.09	302.2	302.29	303.11	302.46	302.5	302.5	301.73	301.16	302.57	302.27	302.58	303.8	301.76	302.33	302.95	302.37	303.1	303.4	303.39	301.96	303.5	302.68	302.35	302.05	302.31	302.59	302.07	302.52	301.22	302.09	302.61	302.13	302.46	301.91	303.89	301.24	302.84	302.38
305	303.35	304.41	304.48	303.43	303.15	304.34	303.86	304.57	303.83	302.03	304.32	304.14	302.95	302.92	303.33	303.88	303.81	302.83	303.08	303.81	303.97	303.77	303.45	303.57	302.17	304	304.91	304.36	303.89	303.9	303.72	303.75	303.53	303.35	304.27	304.52	303.08	303.64	303.91	303.02	304.27	305.97	302.6	303.33	303.7	303.75	303.96	302.99	304.65
300.78	300.12	299.84	300.16	299.51	300.8	300.03	300.28	300.38	300.6	300.84	299.47	299.51	300.2	299.5	299.12	300.63	299.4	300.18	300.04	300.01	300.09	300.42	300.14	299.17	300.76	299.68	300.82	299.54	300.32	300.98	299.59	300.25	299.7	300.83	299.9	300.99	299.87	299.48	299.87	300.5	300.68	299.52	300.27	300.86	298.77	299.59	299.62	300.12	300.43
304.37	306.17	305.02	303.88	305.5	304.83	305.05	304.98	305.15	305.13	305.77	305.5	305.81	306.25	305.77	305.9	304.87	305.42	304.92	304.97	305.93	306.88	304.9	306.14	304.97	306.51	305.46	305.01	304.94	304.5	304.69	304.79	303.22	305.35	305.48	304.44	305.9	306	303.88	305.28	304.89	304.27	305.94	303.49	305.65	306.64	304.87	305.59	305.27	306.39
302.68	302.56	302.29	302.64	303.2	302.73	302.65	303.64	303.81	302.11	302.52	302.99	302.46	302.33	303.04	303.45	303.91	303.82	302.93	303	303.03	303.66	301.85	303.17	302.67	303.39	302.21	301.82	302.22	303.49	303.16	304.25	301.83	302.79	304.08	303.01	302.42	302.75	303.63	303.11	302.49	302.27	303.57	303.83	302.48	302.99	302.89	302.33	304.23	303.12
312.51	310.19	313.54	313.1	312.73	312.76	312.1	313.5	313	313.36	314.52	313.4	312.56	313.17	312.22	313.46	313.13	312.82	312.41	313.1	313.33	312.99	314.36	313.14	313.23	313.74	313	313.29	312.65	313.21	313.8	311.52	312.22	313.56	313.99	312.49	313.21	312.51	312.66	312.45	313.06	312.45	313.68	312.67	312.5	312.68	311.98	313.67	312.77	313.86
313.19	312.74	314.17	314.15	313.19	313.43	312.77	313.85	314.18	315.78	313.35	314.07	314.4	314.63	314.82	314.57	313.37	314.95	314.71	314.5	313.72	314.92	314.3	313.52	314.05	314.39	314.55	314.95	315.37	313.28	315.22	314.34	314.19	314.83	314.13	313.82	314.38	315.28	314.1	314.29	313.61	313.3	314.21	314.31	314.22	315.28	314.3	314.29	312.38	314.77
293.85	293.42	294.37	294.49	293.82	294.47	294.26	295.89	294.69	293.83	294.78	293.92	293.52	294.1	293.77	294.13	294.26	294.26	294.08	292.91	294.71	292.89	293.94	293.63	293.38	293.02	293.71	294.5	294.34	293.35	294.91	293.77	294.35	295.47	293.76	294.51	293.59	294.15	295.09	293.69	292.37	294.59	292.82	294.57	295.64	294.51	294.65	294.65	294.07	294.64
305.62	305.95	305.18	304.71	305.36	304.92	304.04	304.35	304.96	304.92	306.73	304.91	306.17	304.89	304.92	304.82	305.2	305.16	304.4	304.93	304.69	304.47	304.52	306.06	305.48	305.72	304.2	304.48	305.45	303.56	304.54	304.01	304.72	305.27	303.29	304.41	305.16	304.11	305.23	304.76	304.73	305.87	305.3	304.94	304.13	304.01	305.72	303.94	305.05	305.67
301.38	301.34	302.46	301.35	301.06	301.42	300.85	301.11	300.56	300.58	299.94	302.07	301.18	300.99	301.01	300.95	301.7	301.98	300.8	300.99	301.08	300.57	301.63	301.06	300.41	301.62	302.11	300.17	300.36	301.65	300.35	300.83	300.1	301.47	300.29	301.24	301.61	299.97	300.71	300.84	300.56	301.71	300.95	302.38	300.45	301.62	301.29	300.98	300.65	300.2
326.65	326.29	326.58	324.79	324.83	325.22	326.18	326.49	325.3	324.35	325.26	325.6	325.36	324.92	325.8	325.28	326.02	324.89	325.27	324.47	325.79	326.28	325.05	325.09	326.16	326.81	324.27	325.4	324.67	326	325.12	325.69	325.33	324.08	324.27	325.42	325.03	325.02	325.55	323.69	326.29	324.28	325.73	324.72	326.06	325.04	326.35	325.47	325.99	326.48
326.74	327.13	328.45	326.35	328.73	328.21	327.62	326.51	328.73	327.14	328.32	326.98	328.42	328.06	327.99	328.08	327.5	326.77	327.97	329.01	327.45	328.38	327.17	328.36	327.49	327.76	327.75	327.87	329.05	327.31	328.08	329.03	328.21	326.88	328	327.32	328.25	328.3	327.19	328.52	327.29	327.79	327.88	328.29	328.22	326.5	327.77	328.69	327.6	327.82
296.28	295.76	296.59	296.85	297.73	296.95	297.29	296.87	297.09	297.84	296.12	296.57	296.5	297.21	296.55	296.54	296.5	297.17	296.55	297.65	296.24	296.94	298.32	296.29	298.24	297.6	297.81	296.7	296.35	296.53	296.96	297.84	296.79	297.36	296.96	295.39	297.53	297.34	297.94	296.55	296.23	296.91	296.63	297.4	295.8	297.36	297.04	297.62	296.9	298.47
300.71	300.62	301.37	301.95	300.16	300.75	300.41	302.3	300.81	301.96	299.4	301.06	301.19	299.58	300.92	300.91	300.73	300.69	300.57	300.43	302.22	300.72	300.35	300.87	301.34	300.15	301.17	300.28	300.7	300.26	300.92	300.8	301.1	301.59	299.89	300.85	300.5	300.28	300.67	300.75	301.07	301.11	300.87	300.5	300.94	301.55	299.97	301.88	300.78	301.48
312.28	312.68	312.45	313.11	313.73	313.38	314.25	312.94	313.9	313.34	313.76	313.41	312.98	313.42	312.67	313.17	312.9	311.7	313.53	313.65	313.17	312.49	314.47	313.46	311.97	312.37	314.57	313.65	313.88	313.47	313.14	314.83	313.23	313.32	312.91	312.58	314.7	314.54	313.67	313.9	313.31	312.8	314.14	313.1	313.01	313.03	312.66	312.63	313.33	312.77
313.01	313.2	313	313.3	313.82	312.69	313.05	312.64	312.39	313.2	313.23	312.19	313.5	313.46	312.68	314.21	313.19	313.74	312.68	313.18	313.24	313.22	313.9	313.26	313.3	312.95	313.52	312.91	314.19	313.5	312.82	313.57	313.56	313.38	312.36	313.65	314.3	313.81	313.35	313.65	312.24	313.78	313.7	313.34	313.29	313.21	313.68	312.76	313.75	312.46
307.74	309.23	308.51	308.35	308.7	309.79	308.28	309.04	308.64	309.1	309.01	308.8	308.88	309.03	308.49	308.91	307.31	307.97	308.52	309.3	309.14	307.3	310.01	308.42	308.73	309.1	308.76	307.88	308.8	308.38	308.28	308.18	307.6	308.06	309.86	309.3	309.32	307.83	308.18	309.14	309.38	308.44	309.54	308.8	308.4	307.46	308.59	308.42	309.06	307.79
303.98	303.16	305.24	305.25	302.99	303.7	303.91	303.84	303.35	303.32	303.25	305.31	303.04	303.96	303.56	304.88	304.05	304.26	304.97	302.79	305.23	304.1	304.25	304.16	303.42	303.91	302.86	303.51	304.06	305.08	303.65	303.14	303.74	302.95	304.17	304.07	303.72	303.76	303.79	305.09	304.38	304.41	303.39	304.18	304.81	303.74	305.37	304.95	304.24	303.39
303.81	303.83	303.66	304.16	303.42	304.66	303.36	303.43	304.13	303.41	305.14	304.85	304.37	304.17	303.48	303.85	303.34	303.92	304.67	305.13	303.77	303.13	305.07	305.51	304.08	304.67	302.97	303.45	305.9	304.34	303.87	304.28	304.12	304.06	303.22	304.16	303.77	304.06	304.1	304.13	303.63	304.8	304.17	303.68	304.1	304.58	303.3	304.39	303.19	303.39
303.65	304.42	303.19	304.47	303.13	304.37	302.68	304.19	304.41	304.34	302.96	302.79	303.2	303.38	303.82	303.59	303.14	304.68	304.36	304.02	304	304.43	304.27	303.1	304.53	304.63	303.26	303.25	305.24	304.19	304.95	305.05	303.43	303.82	302.98	303.11	303.56	304.28	303.83	303.59	305.12	304.12	303.66	304.38	303.95	303.69	303.25	303.85	304.25	304.23
314.13	316.22	315.33	314.85	314.84	314.46	314.37	315.24	316.25	315.67	314.33	314.35	315.44	314.19	314.78	315.45	314.65	315.08	315.41	314.4	315.35	315.75	314.65	314.48	313.8	314.98	315.24	315.67	314.33	314.35	316.01	315.22	315.35	314.97	314.85	314.76	315.25	314.3	313.78	315.54	315.53	315.19	314.01	313.74	314.77	315.31	314.76	315.91	314.01	315.2
315.31	316.43	316.91	316.44	317.16	315.84	316.59	316.6	316.77	317.09	315.69	317.48	315.87	315.96	315.24	317.37	316.91	317.3	317.47	317.12	317.21	317.42	316.84	317.11	317.67	317.1	316.45	316.14	315.53	317.26	318.22	317.25	316.22	316.6	315.97	316.17	316.99	318	317.99	315.4	316.39	317.5	316.11	316.01	316.71	316.28	316.83	317.35	316.88	316.77
303.43	302.98	303.62	303.39	303.14	304.51	302.41	302.2	303.08	303.95	303.62	303.4	302.52	303.68	303.79	303.33	302.51	302.64	302.23	304.14	303.21	304.91	302.95	303.5	302.9	303.19	303.22	304.6	303.68	302.97	303.06	303.82	303.67	302.42	303.89	303.35	303.06	303.77	303.29	303.07	303.29	302.79	304.77	302.38	303.38	303.61	302.62	303.03	303.75	304.37
313.51	314.1	313.27	314.16	315.53	313.16	313.73	314.29	313.98	313.95	314.86	314.16	314.2	314.26	312.53	314.25	313.88	313.65	314.64	313.21	313.5	314.39	313.99	313.34	314.07	314.57	314.81	314.75	314.66	312.82	314.4	313.35	314.69	313.93	314.28	313.68	314.46	313.54	313.52	312.04	313.73	313.29	313.52	315.04	313.22	314.84	313.11	314.82	313.7	313.9
304.72	302.6	304.72	303.04	305.56	304.7	305.57	303.23	304.74	304.48	304.01	305.65	304.66	303.65	304.07	303.8	304.58	304.95	305.11	304.86	304.47	304.93	305.72	305.27	305.36	303.28	304.13	305.18	304.73	304.2	304.48	304.82	305.41	304.48	304.13	305	304.79	305.27	304.85	303.14	304.86	304.66	304.01	303.7	305.15	303.89	304.55	305.45	304.12	305.06
299.57	301.52	300.49	301.56	299.78	300.31	301.07	299.97	300.33	298.85	299.43	299.63	299.28	301.49	300.05	300.28	299.66	299.72	300.78	299.98	299.88	300.54	300.01	299.39	298.57	300.47	300.69	300.29	300.76	299.9	300.21	299.53	299.66	300.62	298.34	298.38	300.44	299.82	299.83	300.34	299.45	299.04	299.27	299.25	301.49	301.4	298.84	300.65	299	299.48
306.87	306.58	306.99	306.41	306.23	306.71	306.33	306.04	306.16	305.32	305.66	305.33	307.08	307.49	307.12	305.84	305.64	305.56	306.15	306.62	306.72	305.88	306.4	304.92	306.9	305.9	304.69	307.3	306.63	306.56	306.89	305.48	305.32	305.78	306.31	306.75	305.79	305.58	304.91	306.18	305.75	306.07	305.28	306.86	304.84	306.66	305.19	305.65	305.97	305.41
315.63	314.28	313.37	314.96	314.04	314.56	315.32	314.45	315.05	316.23	314.73	315.01	313.79	315.66	316.15	313.9	313.61	315.24	314.97	315.7	314.59	314.5	314.88	316.15	314.8	314.23	315.45	314.3	314.82	314.85	314.97	314.8	314.91	315.5	314.25	314.26	315.37	315.83	316.03	314.02	314.05	314.59	316.45	315.09	315.63	314.91	315.78	316.31	315.13	314.66
304.52	305.2	305.89	304.69	307.41	305.72	305.9	304.72	304.43	304.05	305.55	304.94	304.94	304.84	306.16	306.47	306.02	305.65	305.72	304.48	305.85	305.37	303.96	304.61	306.52	304.79	304.8	304.25	305.41	305.8	304.23	306.25	306.11	305.42	306.16	305.17	305.31	305.64	304.48	305.91	305.9	304.31	304.39	305.34	306.4	306.53	305.28	304.83	305.58	303.44
313.13	315.51	314.06	314.82	314.99	313.34	314.59	314.02	313.6	314.54	315.28	313.88	313.52	314.68	313.44	312.42	312.77	314.15	313.04	314.64	314.7	313.83	313.86	313.59	312.59	314.19	313.33	313.93	313.89	313.15	313.71	314.56	312.57	313.25	314.55	314.59	313.94	314.63	314.31	314.6	313.8	314.15	314.44	313.82	313.25	315.08	313.48	314.39	314.23	314.05
317.26	317.17	318.11	318.08	318.68	317.2	319.09	317.39	318.23	318.98	318	317.22	318.6	318.42	316.46	316.86	317.59	317.52	317.64	317.37	317.66	318.89	318.67	318.22	317.83	318.85	318.21	317.27	318.2	318.06	318.3	317.1	316.87	318.62	316.84	318.4	318.95	318.27	317.77	318.25	318.48	318.38	317.59	318.64	318.61	317.75	316.06	319.09	317.91	318.28
305.37	306.1	304.6	306.26	306.78	306.81	306.66	305.21	306.79	304.98	306.42	306.38	306.48	305.4	306.01	306.79	305.34	305.59	305.1	307.46	306.48	305.62	305.64	306.24	307.1	306.95	304.52	306.4	305.63	306.19	307.54	305.58	305.47	305.74	306.43	307.31	305.59	306.49	306.81	305.75	307.2	306.12	305.47	305.97	305.65	306.85	306.85	307.29	306.51	307.22
302.99	303.8	302.78	304.51	303.82	302.11	302.92	303.57	304.27	303.73	303.38	302.14	303.87	303.46	302.43	303.55	301.67	302.72	302.99	303.17	304.16	303.19	303.19	302.39	302.99	302.26	303.9	303.85	303.33	302.77	301.74	303.39	302.83	301.32	303.01	302.13	303.12	302.99	303.44	303.58	303.62	302.88	304.22	302.57	303.81	302.44	303.09	304.16	303.55	303.36
303.71	303.11	304.64	303.36	303.09	303.98	302.68	304.77	303.44	303.74	303.42	302.46	302.61	303.45	304.78	302.69	303.25	302.66	303.31	301.84	302.64	304.04	302.92	303.78	303.18	302.38	303.28	303.1	302.18	302.97	303.8	301.76	302.32	303.1	303.56	303.26	303.58	303.15	302.65	303.03	303.12	303.54	304.19	302.99	303.01	302.36	303.9	303.54	303.45	303.29
328.31	329.17	329.62	329.39	328.59	327.91	329.06	327.94	329.29	327.75	328.13	329.77	328.36	328.38	327.48	327.33	329.35	327.86	328.31	328.95	327.2	327.43	328.87	328.25	328.8	328.71	329.08	328.67	328.71	328.93	329.34	327.23	328.04	327.91	328.38	329.37	329.26	329.47	328.51	328.92	327.34	328.12	327.94	328.5	328.25	329.96	328.83	328.17	328.65	328.15
317.1	317.57	317.97	316.94	316.02	316.11	318.44	318.23	316.36	318.24	316.29	318.35	316.14	316.38	317.74	316.64	316.28	317.18	317.69	318.34	316.69	316.46	318.97	317.58	317.85	318.18	316.96	317.51	317.62	316.73	317.84	317.81	317.75	317.19	316.41	317.06	318.21	316.82	316.8	317.38	317.89	317.45	319.06	317.86	317.61	317.4	317.2	319.25	316.51	316.82
314.65	315.71	314.6	315.79	315.39	314.95	315.71	316.47	315.77	315.66	315.78	315.09	316.71	316.9	314.84	316.52	315.81	315.75	315.28	315.97	315.9	316.47	314.94	316.22	315.69	315.91	315.78	315.73	315.27	315.55	314.27	315.82	316.41	316.22	316.43	314.94	317.57	315.33	315.3	315.89	315.05	315.94	315.45	316.32	315.68	316.14	315.42	315.97	315.94	316.41
302.51	301.61	301.57	303.15	303.2	303.11	302.64	302.57	302.61	302.58	302.7	303.1	302.9	302.61	302.47	303.58	302.42	303	301.8	302.44	303.65	302.61	302.19	302.82	303.93	302.52	302.94	301.49	301.7	301.75	303.83	302.08	302.28	302.75	301.85	301.44	302.03	302.71	302.27	302.22	302.42	302.36	302.69	301.44	302.04	302.7	303.22	303.56	302.42	302.43
305.25	304.65	305.66	304.93	304.39	305.47	305.86	306.44	305.46	304.89	304.66	305.73	304.43	305.5	305.02	304.31	305.56	305.19	303.64	305.45	306.02	305.37	305.73	305.41	304.29	305.23	305.39	305.32	304.96	305.68	304.63	306.8	305.34	305.3	304.29	305.18	304.3	304.82	304.47	303.32	304.77	306.31	304.24	305.73	306.8	305.06	305.45	304.46	305.7	305.24
316.42	316.09	315.9	314.7	315.58	316.59	316.18	315.99	316.3	316.09	316.44	317.31	316.14	314.93	316.29	315.55	315.04	315.57	316.13	315.72	314.64	317.49	315.05	315.63	314.86	317.23	316.21	315.58	316.39	316.4	316.66	316.43	315.43	315.47	314.93	316.17	315.55	316.41	316.06	317.45	316.87	315.13	315.07	315.72	315.18	315.21	314.93	316.3	315.32	315.54
294.92	292.8	293.36	294.2	295	293.26	294.15	293.94	294.52	294.19	293.73	294.53	294.15	293.86	293.8	294.72	294.21	293.37	295.29	294.43	293.97	294.2	293.76	293.26	294.59	293.3	293.94	293.91	294	294.24	293.16	294.82	293.09	294.44	293.77	293.59	293.93	293.62	293.97	292.96	293.94	293.32	294.46	293.82	292.81	293.98	294.77	294.01	294.49	293.27
327.17	327.65	326.89	326.62	325.73	327.14	327.75	327.65	326.39	326.59	327.49	327.68	327.04	326.93	325.82	327.21	327.65	328.01	326.77	327.36	326.64	326.96	327.4	326.18	327.95	326.46	326.25	326.62	326.69	325.98	327.24	327.31	326.53	327.71	326.48	327.51	328.45	328.9	326.8	327.5	326.97	327.8	326.34	327.56	327.11	325.68	326.47	326.77	327.17	326.55
318.79	319.91	317.63	319.8	317.6	318.89	319.47	317.83	318.9	318.48	318.5	317.95	318.63	319.14	320.04	318.1	318.75	318.78	318.96	319.57	318.64	319.42	318.07	316.48	318.61	319.48	318.98	317.99	318.11	318.16	319.31	318.28	317.99	317.96	319.48	318.16	317.87	318.69	319.47	319.5	318.29	318.31	320.06	318.44	319.61	320.69	319.96	319.28	318.89	318.47
295.36	295.4	294.65	294.82	295.01	295.48	294.32	293.84	295.02	296.03	295.99	294.04	294.95	295.54	294.31	294.71	293.32	294.05	295.58	294.53	294.22	294.87	295.82	293.6	296.36	293.89	295.91	295.68	294.63	295.18	293.62	294.27	295.84	295.69	296.11	293.95	295.55	294.91	294.89	294.47	294.49	295.64	293.92	295.11	295.35	294.51	293.68	295.27	295.82	294.94
315.18	315.64	315.2	316.11	313.89	314.83	314.13	313.12	314.54	314.88	314.1	313.42	314.79	315.23	315.63	315.21	314.13	315.48	315.61	314.47	313.99	314.09	314.22	313.99	314.23	312.77	314.39	313.75	314.33	314.66	315.63	314.9	314.85	313.37	314.1	315.03	314.35	313.93	315.7	315.89	315.82	315.15	315.31	314.14	315.82	313.26	314.65	313.9	314.58	314.63
314.4	315.14	314.01	316.13	313.98	315.05	314.64	316.37	314.97	315.51	315.19	314.64	316.34	314.66	314.32	314.97	315.15	315.46	314.48	315.28	313.3	315.25	314.21	315.22	315.22	314.51	317.05	315.2	315.42	316.08	314.8	313.58	315.86	315.59	314.56	315.71	314.48	314.52	315.29	314.67	316.43	315	316.07	314.68	315.69	314.81	315.12	316.05	314.04	314.41
313.99	314.15	312.72	313.21	313.46	313.35	313.32	311.82	312.19	313.35	314	313.39	312.32	312.4	312.66	311.85	314.14	313.11	313.53	312.54	312.84	313.08	312.72	312.4	313.93	313.84	313.72	313.26	313.37	313.26	313.86	314.04	312.69	312.93	313	312.75	312.33	313.56	312.43	313.07	312.34	314.5	313.05	312.87	314.24	312.95	312.41	313.26	313.57	312.88
295.18	294.91	294.66	294.62	297.25	295.26	293.92	294.09	292.98	293.97	295.83	295.31	295.11	293.7	294.12	295.37	295.28	295.68	295.3	295.79	295	294.36	295.41	294.28	295.84	292.91	295.38	295.7	294.02	295.37	294.12	294.3	294.38	294.61	294.82	294.63	294.11	293.91	295.38	294.82	294.24	294.73	294.57	297.03	295.45	294.82	294.33	294.98	295.84	295.24
318.71	317.52	318.29	317.64	318.2	318.07	319.02	317.54	317.78	317.45	317.94	317.52	318.39	318.45	318.18	317.35	317.77	317.9	317.86	318.54	317.94	318.21	317.46	317.75	318.43	318.36	318.49	318.01	318.41	318.33	317.78	317.58	317.46	319.57	317.9	317.83	317.24	317.12	317.72	318.16	317.92	316.7	316.58	317.66	317.26	319.34	317.95	318.56	318.36	317.26
316.23	315.62	314.91	314.83	313.34	314.54	316.05	314.48	314.91	314.47	314.47	315.94	313.55	314.47	314.48	315	315.66	315.63	315.94	316.38	315.24	315.55	314.28	315.13	314.47	314.34	316.17	315.24	315.05	315.4	316.61	314.99	314.57	315.17	313.64	315.69	314.28	315.01	314.88	314.26	315.48	315.33	315.18	315.59	315.42	315.1	315.71	313.93	316.14	314.23
317.4	317.1	317.04	317.72	316.63	316.84	316.14	315.75	316.78	316.15	316.99	316.95	315.97	316.67	316.41	316.28	316.24	317.21	317.2	316.52	316.87	316.08	317.22	316.27	316.36	316.53	317.49	316.57	317.62	318.15	318.23	317.03	316.87	316.94	317.36	315.68	315.75	316.22	315.32	317.34	315.5	315.91	316.9	317.28	317.64	315.22	317.27	316.96	316.97	316.56
297.9	295.5	296.74	297.54	298.04	297.92	296.56	297.88	296.4	296.34	297.09	297.15	297.22	297.92	296.26	296.81	298.13	295.78	297.53	296.99	296.91	296.88	295.85	297.12	297.25	297.52	297.75	296.93	296.72	296.05	295.88	295.89	296.71	296.79	295.73	297.63	296.81	296.09	297.59	296.73	296.54	297.18	297.94	296.88	296.89	295.35	297.39	297.73	295.75	296.43
319.68	319.19	319.42	319.9	319.64	319.81	319.21	318.84	319.14	318.4	320.04	319.63	318.87	318.22	320.19	319.77	318.72	319	319.17	319.71	318.77	317.98	318.33	318.63	318.93	319.58	321.71	319.49	320.01	319.48	320.44	320.33	319.23	319.15	319.37	318.9	319.57	319.93	319.38	319.78	318.83	319.2	318.69	318.6	319.52	318.83	320.23	319.42	320.21	319.42
303.26	302.32	304.21	304.38	304.53	303.81	303.46	302.7	305.23	303.17	304.54	303.75	303.62	303.42	303.45	304.26	302.6	304.59	304.65	303.89	303.85	302.93	303.5	302.86	303.31	305.02	304.33	304.05	304.08	303.12	303.24	303.99	303.6	302.67	302.8	303.78	304.34	303.63	303.94	304.31	304.88	302.99	305.02	303.35	303.73	303.11	303.2	304.47	303.42	304.82
315.27	315.95	315.77	315.14	316.27	316.37	316.89	315.31	314.95	315.08	315.65	315.06	315.63	315.75	315.75	315.71	316.1	316.62	315.76	315.38	316	315.99	315.5	316.39	315.05	314.91	315.46	315.39	316.35	316.43	316.54	314.64	315.77	316.84	315.47	316.23	315.43	314.81	315.61	314.75	316.94	315.78	316.06	315.14	315.37	315.77	316.28	316.27	315.43	316.62
294.62	294.48	293.95	293.68	294.68	293.79	292.99	293.32	293.14	294.64	293.19	293.62	294.46	295.26	293.97	293.46	294.18	293.41	293.09	293.42	293.44	294.41	294.22	293.6	293.92	293.36	294.8	293.93	294.07	292.88	294.01	294.57	295.37	295.41	293.87	294.81	293.13	294.77	293.79	293.14	294.2	292.34	294.28	293.66	293.84	293.27	293.76	294.99	293.97	293.83
299.37	298.95	299.44	299.05	300.77	299.24	300.03	299.51	300.5	300.43	300.82	300.92	299.87	298.51	300.21	300.53	300.18	299.7	299.62	300.31	299.93	300.01	299.28	299.85	300.66	300.85	299.14	301.06	299.94	300.49	300.38	301.07	299.75	298.84	300.42	298.22	300.88	298.63	299.63	299.61	299.61	299.61	299.28	300.38	300.58	300.65	300.27	299.94	299.61	299.61
311.76	311.76	311.93	311.97	312.2	311.25	312.1	312.33	311.89	311	312.7	311.87	312.16	312.05	313.02	311.33	312.07	311.85	311.74	311.52	312.16	312.02	312.51	311.66	313.11	312.96	312.21	312.91	312.46	311.61	312.26	310.8	311.15	313.2	311.33	311.05	311.44	311.62	311.27	311.48	312.36	311.85	312.24	311.28	312.98	311.32	312.43	312.72	312.3	312.52
302.25	303.11	303.3	302.56	302.33	301.71	301.79	303.04	301.73	302.19	302.96	302.28	301.63	302.67	303.05	302.19	303.14	303.14	302.44	303.57	302.26	301.67	302.33	302.5	302.75	302.69	302.22	302.34	302.33	302.73	302.83	301.93	303.01	301.62	302.67	301.33	302.33	303.14	302.46	302.64	302.72	302.06	302.07	301.8	301.04	302.64	303.44	301.74	302.3	302.75
316.03	315.13	315.4	315.99	315.47	315.41	315.08	313.99	314.74	315.1	315.37	314.86	314.56	314.33	315.01	315.18	315.41	314.07	314.01	316.1	315.86	314.87	314.55	313.87	313.68	314.47	315.44	314.8	314.78	313.56	313.98	314.47	313.84	315.5	314.72	314.66	314.77	316.09	315.13	314.86	315.78	315.49	314.91	313.98	314.96	314.68	314.23	314.36	315	314.68
294.77	294.96	294.47	293.62	293.72	293.28	295	293.7	293.41	293.75	294.59	293.6	294.57	294.41	293.09	294.39	295.17	295.02	293.84	292.53	295.55	293.49	293.95	295.07	293.67	294.51	294.51	293.67	294.57	293.23	294.64	294.76	293.49	292.92	293.5	293.82	292.92	294.07	293.39	294.16	294.15	293.78	292.82	293.15	294.52	294.32	294.66	294.75	293.77	294.59
325.1	324.63	325.56	325.75	324.27	325.68	324.15	324.64	325.8	324.07	324.64	325.06	325.08	325.26	325.77	326.08	324.68	325.45	325.42	326	325.76	324.79	325.33	325.21	325.16	325.42	326.76	324.85	324.37	326.82	325.58	325.85	325.71	325.29	325.56	327	325.59	324.43	326.63	324.14	325.62	326.74	325.71	325.69	326.74	325.66	325.94	326.31	324.59	324.39
313.76	312.29	314.11	313.86	313.02	313.54	313.64	313.02	313.84	314.31	313.08	312.96	314	313.14	312.92	312.19	313.47	312.5	312.83	314.42	313.88	313.56	312.09	313.46	313.53	313.9	313.89	312.84	313.67	313.01	313.28	313.47	313.28	312.19	313.22	313.39	313.88	313.42	313.07	312.39	313.2	313.59	311.95	315.62	314.05	313.01	314.43	311.87	312.5	314.63
302.64	302.51	301.84	303.31	302.89	302.75	301.38	301.4	303.19	303.25	301.69	302.49	301.98	303.03	303.37	303.54	302.1	303.04	303.74	303.35	301.41	302.46	302.91	302.55	302.17	302.53	302.46	302.44	301.8	301.75	303.59	302.34	302.47	301.94	302.09	301.51	303.15	303.21	302.29	302.87	302.18	300.44	302.29	301.12	302.37	302.43	302.36	302.66	303.42	303.27
302.51	302.93	301.59	302.2	302.67	302.76	302.84	301.32	301.78	304.25	303.44	303.91	301.79	303.08	301.22	302.8	303.44	302.69	303.66	301.81	302.29	302.46	303.22	302.74	303.45	301.62	302.85	301.92	302.19	303.01	303.36	303.14	303.31	302.3	302.07	302.41	302.63	303.1	302.44	301.99	302.97	302.39	303.16	303.45	302.84	302.36	302	303.88	302.79	302.68
307.13	307.76	306.6	308.35	306.28	306.33	308.34	307.22	307.67	306.36	306.27	306.21	307.86	307.42	307.3	306.9	307.07	308.59	306.61	306.84	306.15	306.6	306.64	307.59	307.93	308.21	308.71	307.75	307.4	306.73	305.35	306.49	307.39	307.26	307.46	306.4	307.07	306.21	306.53	306.9	306.4	307.83	307.34	307.22	306.79	306.9	307.33	307.19	307.19	307.05
312.99	311.9	312.24	313.2	312.01	313.18	312.25	312.83	312.26	312.17	312.05	312.15	312.33	312.04	311.73	312.21	312.37	313.1	312.8	311.53	311.43	311.3	312.21	311.09	312.56	313.36	310.41	312.32	311.48	312.31	311.06	311.38	312.14	311.94	312.6	313	312.53	313.45	311.24	311.83	312.62	312.14	312.45	312.66	311.52	311.89	312.47	312.19	311.4	312.33
303.36	303.29	303.15	304.01	302.78	303.34	302.18	304.15	303.89	303.43	303.74	303.31	302.77	304.52	303.11	303.58	302.84	303.54	304.2	303.44	304.21	302.35	302.47	303.78	302.7	302.98	303.27	303.44	304.27	303.87	303.22	302.27	303.83	302.77	303.42	303.22	304.28	303.63	304.37	302.97	303.54	303.68	302.65	301.77	302.45	304.39	304.51	304.37	303.99	303.46
313.53	313.22	312.46	313.43	314.21	313.42	313.31	312.25	314.11	314.19	314.59	314.14	313.41	314.66	314.08	314.06	312.37	312.91	315.05	314.2	314.38	312.84	313.68	314.38	314.61	313.26	313.94	312.46	312.96	314.33	313.07	314.05	314.15	313.61	314.23	313.31	313.24	314.36	313.92	314.9	311.97	314.71	312.61	315.15	314.22	316.21	314.01	314.66	313.14	312.86
302.42	303.42	304.56	303.27	302.65	304.11	305.95	303.43	303.79	303.78	303.33	304.65	304.09	302.9	303.35	304.11	304.6	303.65	303.6	303.34	304.61	304.04	303.7	303.1	304.2	303.55	303.84	303.95	304.19	302.63	303.51	303.28	303.33	303.42	303.79	302.31	304.34	305.17	303.53	304.56	303.66	304.62	303.29	303.06	302.87	304.44	303.06	302.27	305.08	304.74
309.3	310.17	311.08	309.1	308.9	310.11	310.2	310.44	311.08	309.74	309.45	309.59	311.23	310.54	308.89	309.92	308.59	309.64	310.72	311.27	310.96	308.45	310.18	311.28	309.37	309.01	309.19	310.02	310.41	310.05	308.97	308.77	309.18	310.13	309.95	309.36	310.99	308.94	309.99	309.31	309.78	309.67	309.31	309.2	308.76	309.41	310.09	309.29	310.38	309.89
295.11	294.17	294.73	293.82	293.69	293.98	294.21	293.62	295.65	292.73	295.04	294.71	294.81	293.47	294.87	294.64	293.95	295.4	294.24	293.63	292.79	294.37	294.54	293.8	293.53	295.11	293.36	294.06	295.2	294.37	294.33	294.35	295.42	293.99	294.5	294.21	293.54	294.64	294.2	294.23	294.34	293.87	294.13	293.58	293.9	294.87	293.9	294.31	294.05	293.27
328.93	327.71	328.44	328.64	329.63	327.88	328.56	328.05	328.53	328.87	327.56	329.43	328.67	328.24	327.72	328.91	328.98	326.54	328.15	328.74	329.24	329.36	329.41	328.06	327.84	329.73	328.25	329.55	329.39	328.79	329.27	328.79	328.85	328.72	327.76	329.4	327.12	329.2	328.59	329	328.15	329.72	329.65	328.44	328.26	328.39	328.74	327.91	329.05	328.22
304.68	304.85	305.65	305.65	306.75	304.97	305.54	304.79	304.4	304.06	305.91	304.57	304.45	305.22	304.77	306.02	304.93	305.62	306.2	305.22	305.72	305.42	305.48	305.3	304.56	305.17	305.01	305.9	305.04	305.43	304.72	305.85	304.9	304.46	305.98	305.83	304.22	303.81	305.21	305.24	305.5	305.65	305.46	304.44	304.68	305.46	305.22	305.6	306.02	305.23
312.19	311	312.79	312.22	312.27	312.48	312.67	311.86	313.82	313.25	312.6	311.94	313.4	311.77	311.63	312.4	312.29	312.3	312.31	312.94	312.78	312.84	313.31	312.4	313.28	312.41	313.96	313.61	313.42	313.14	312.76	314.08	311.82	312.08	312.47	313.67	313.47	311.5	313.17	312.13	312.12	313	313.85	312.74	312.19	312.83	314.62	311.46	311.89	312.39
304.93	306.89	305.6	306.46	305.5	305.98	305.85	305.34	306.84	306.82	306.82	305.77	307.26	306.67	306.48	305.37	305.46	306.25	306.52	307.17	306.08	305.68	305.99	306.72	304.91	306.26	306.31	305.52	305.92	305.72	306.97	305	305.85	307.18	306.08	305.99	305.93	305.88	306.49	306.76	306.05	306.11	306.01	306.26	307.7	306.33	306.26	305.68	306.18	304.68
311.24	311.66	312.02	311.63	311.46	311.54	311.62	311.86	310.84	312.75	311.07	312.58	311.26	310.01	310.12	311.26	310.83	312.39	311.31	311.4	312.04	312.53	311.85	310.96	311.73	311.62	310.31	312.05	310.66	311.93	310.8	311.33	311.05	311.19	310.69	311.05	311.57	312.19	311.05	311.04	312.38	312.08	311.69	310.82	312.69	311.06	310.57	309.37	310.99	310.14
304.47	305.37	305.31	305.28	305.81	305.79	305.52	305.3	305.5	305.5	304.87	305.78	304.2	307.45	305.25	304.58	305.85	304.73	304.4	305.86	305.44	305.72	305.11	305.88	304.48	304.34	305.69	305.37	304.58	305.86	305.44	305.91	305.4	305.23	304.93	305.1	306.09	305.41	304.67	305.89	304.62	305.98	305.55	305.55	304.53	306.27	304.67	305.16	305.23	304.9
325.82	325.45	325.01	324.17	325.81	325.56	325.27	323.34	324.6	323.96	326.59	326.16	325.39	324.68	325.67	324.06	324.4	325.15	326.62	325.43	325.4	325.25	323.51	325.14	324.86	325.21	325.64	326.48	324.35	324.09	324.92	325.64	324.92	324.54	325.93	326.19	325.83	325.62	325.81	325.26	327.14	325.07	326.2	325.27	324.68	325.87	323.78	324.51	323.98	325.4
305.77	306.51	305.99	306.36	305.18	308.14	306.44	306.15	305.13	306.65	305.7	305.89	306.27	305.21	304.12	306.05	306.35	306.02	305.41	305.35	305.05	306.2	305.59	306.98	306.21	306.46	306.24	305.64	306.64	305.8	306.44	305.93	305.83	307.66	306.41	305.45	306.11	305.88	305.31	306.05	306.45	306	306.31	306.43	305.14	307.07	307.67	307.26	305.52	305.68
313.24	312.36	313.35	312.22	312	312.78	313.85	314.1	312.08	313.43	313.11	313.3	313.74	313.81	313.89	313.74	313.8	312.77	312.59	313.48	313.26	312.57	313.25	314.5	313.27	312.19	313.73	313.18	313.77	313.75	312.26	312.96	312.68	314.34	312.77	313.22	314	313.37	312.92	312.61	312.68	314.95	312.68	312.94	313.19	313.55	312.81	311.58	313.95	312.5
316.11	316.33	315.13	315.95	316.06	315.79	314.73	316.29	314.63	314.41	316.76	314.27	315.72	316.37	315.45	316.18	314.35	316.26	315.61	315.48	314.81	314.26	315.84	316.11	315.26	315.61	315.59	315.34	316.11	316.31	315.67	315.09	317.3	315.9	317	314.95	316.92	315.05	316.75	315.09	316.85	316.33	315.4	314.91	315.89	317.19	314.88	315.3	315.66	314.86
314.83	313.81	314.48	313.17	314.51	314.56	314.7	312.66	315.28	314.57	315.35	314.27	314.28	314.74	314.11	314.11	314.49	314.82	313.79	313.11	314.06	312.58	313.96	314.49	313.29	312.86	313.09	313.46	314.6	315.14	312.95	315.52	312.34	314.54	314.51	315.58	314.77	313.85	314.04	313.35	313.84	312.82	314.15	314.28	314.73	313.9	313.59	314.17	313.94	315.05
327.81	326.09	327.92	327.66	327.17	328.33	327.31	327.05	327.82	326.26	329.28	326.71	328.16	328.06	327.02	326.85	327.36	327.18	328.15	327.88	328.13	327.02	327.82	326.93	328.07	328.32	325.77	328.74	327.55	326.52	326.64	326.9	328.19	327.78	328.88	329.79	327.51	327.45	326.78	327.35	327.44	327.9	327.42	326.42	327.6	326.93	327.18	328.4	327.75	328.16
294.16	294.95	295.03	293.48	293.87	294.22	292.36	292.72	294.14	293.08	293.11	294.53	292.55	293.78	294.49	292.98	294.87	293.51	294.59	294.43	294.03	293.92	292.59	292.95	294.04	294.1	294.36	293.25	295.14	294.3	294.45	294.81	294.14	293.69	292.99	294.55	293.7	294.11	293.78	292.51	293.44	294.12	294.6	294.25	294.05	293.2	294.78	294.67	293.1	293.85
315.02	314.57	313.37	313.8	314.02	314.38	315	314.5	313	314.62	313.35	313.37	313.47	314.68	313.71	314.61	314.87	314.36	314.7	314.24	315.17	314.92	315.63	314.72	313.65	313.24	314.32	314.92	313.6	313.82	313.86	314.31	313.79	314.28	314.13	314.39	314.61	314.13	314.18	314.76	314.21	314.81	313.68	315.23	314.26	314.29	314.14	314.04	313.36	313.36
313.44	312.29	312.08	311.09	312.3	313.4	312.24	312.78	312.04	313.45	312.24	312.19	311.59	311.87	313.54	312.99	313.45	312.29	311.72	313.5	312.21	311.84	312.74	312.96	312.9	312.68	313.4	312.38	312.37	312.28	313.04	313.05	313.87	311.97	312.07	312.29	313.06	313.21	312.48	313.29	313.26	312.66	312.11	312.83	312.12	312.53	312.15	313.87	313.01	311.94
317.27	316.45	316.69	317.68	317.83	317.25	316.45	315.55	316.28	316.94	317.16	316.85	317.11	316.2	315.67	317.36	317.49	316.73	316.34	315.9	317.7	316.37	317.01	316.91	316.14	316.01	315.81	316.71	317.59	316.46	317.37	318.04	316.43	316.13	317.78	317.13	317.5	316.51	316.6	317.49	316.68	316.13	316.45	315.67	316.01	315.85	316.53	315.55	316.34	316.74
311.95	312.08	312.5	311.71	312.52	311.09	311.28	312.36	313.49	313.36	311.89	311.9	310.54	312.14	312.4	310.65	313.06	311.42	312.14	312.57	313.81	312.75	311.86	312.32	311.61	312.03	313.46	310.81	311.86	312.46	313.25	312.35	312.63	311.69	311.87	310.83	312.17	313.2	310.69	313.21	311.19	311.52	313.91	312.26	311.86	313.09	311.72	311.63	312.83	313.53
305.16	305.7	304.73	304.46	304.76	303.42	304.8	304.12	304.06	304.44	304.2	303.95	304.35	305.69	305.44	305.73	305.32	304.13	304.83	305.83	304.14	303.81	303.92	303.95	304.24	305.17	304.81	304.15	303.7	304.43	306.02	304.56	304.03	305.33	305.1	304.12	305.2	304.2	304.98	301.92	304.73	304.43	304.72	303.94	304.85	304.3	305.61	304.65	304.78	304.88
296.8	296.76	296.47	297.37	296.95	296.16	297.37	296.42	296.85	296.36	297.75	296.79	297.27	296.09	297.22	296.9	296.86	296.75	297.23	297.12	297.1	297.67	296.47	297.76	296.88	295.99	297.81	296.35	296.92	297.02	298.09	297.43	298.11	297.21	297.05	297.25	296.03	297.17	297.89	297.12	297.66	296.95	297.65	297.03	296.47	298.15	297.57	296.63	296.85	297.21
311.36	310.65	310.19	310.02	311.37	311	310.27	311	309.9	310.64	310.68	310.84	310.79	311.41	310.47	310.87	310.87	311.16	311.02	310.66	310.17	311.75	311.05	309.89	310.3	309.99	310.87	310.15	309.69	310.79	310.14	311.09	311.6	311.67	309.88	310.38	310.68	310.13	310.2	310.31	311.05	309.3	310.21	309.04	310.68	310.51	311.28	310.44	309.78	309.72
302.81	302.2	302.61	303.73	303.49	302.47	302.03	302.03	301.6	302.65	303.92	301.87	303.3	303.45	303.17	303.38	303.25	303.32	303.69	301.59	302.83	303.08	302.62	302.09	302.7	302.49	303.33	303.8	303.16	303.05	302.57	304.11	303.11	302.2	304.05	304.58	303.37	303.7	302.06	302.58	301.34	303.64	303.41	302.63	301.8	303.42	302.82	302.78	302.41	302.27
327.83	327.7	327.85	327.78	327.63	327.79	327.33	327.87	327.55	329.17	329.21	326.71	327.9	327.08	328.65	327.96	328.01	330.01	328.31	328.68	328.85	326.72	327.04	327.98	326.95	326.35	327.84	328	328.39	326.44	327.13	329.32	328.3	327.64	327.5	327.95	329.37	328.18	326.72	327.61	326.8	327.19	326.84	328	328.31	328.6	327.72	329.58	328.06	328.1
306.11	306.3	306.83	306.5	305.86	306.49	306.76	306.75	306.29	306.14	307.28	306.71	305.12	306.94	305.93	306.15	307.81	306.59	305.5	306.85	304.69	305.79	306.81	306.12	306.59	305.56	306.73	306.57	305.57	306.5	305.94	306.74	306.37	306.67	307.03	305.35	306.04	307.71	306.84	305.1	305.76	306.4	305.97	306.4	305.65	307.14	306.22	306.14	306.17	307.05
328.06	327.87	327.02	327.26	327.07	326.76	328.05	328.06	326.17	327.85	326.37	326.29	326.66	326.48	326.09	327.18	327.56	327.73	328.05	325.86	327.64	327.29	328	327.34	327.07	326.44	328.08	327.09	327.06	327.12	326.79	326.5	327.26	325.39	327.3	326.85	327.53	328.19	326.9	326.7	327.14	326.63	326.26	327.15	326.99	327.17	325.74	327.34	326.38	327.22
328.56	326.58	327.78	328.49	329.1	327.96	329.24	326.87	327.74	327.74	326.14	327	328.65	328.27	327.38	328.77	327.64	327.32	328.05	329.33	327.76	328.8	328	328.54	327.45	326.88	329	327.81	328.46	327.66	327.79	326.94	328.66	328.43	328.25	329.15	328.5	327.65	328.37	327.99	329.36	327.9	327.42	327.23	328.92	327.4	327.5	326.53	328.2	327.98
294.63	292.57	294.98	293.86	292.94	294.27	294.09	293.69	293.29	294.54	294	293.7	294.69	294.33	294.12	293.24	294.54	294.32	294.47	295.17	294.19	294.23	293.65	293.66	294.06	293.81	294.63	294.36	293.98	294.65	293.43	292.48	292.34	294.42	293.69	294.35	294.75	294.29	293.28	293.21	295.03	293.93	293.71	294.16	294.55	294.43	294.69	294.19	292.38	294.67
318.92	318.88	318.77	318.28	316.58	318.84	316.76	316.8	318.66	318.51	317.99	319.41	319.26	317.91	318.99	317.42	318.4	317.67	319	317.47	317.52	318.18	318.35	318.15	317.83	317.48	317.53	318.54	317.43	318.49	318.52	319.17	319.39	318.28	317.89	318.27	317.08	319.55	318.28	318.89	318.67	318.38	318.17	318.05	318.88	318.77	319.16	317.33	318.57	317.31
324.39	325.42	325.2	325.13	325.4	325.31	325.24	325.44	326.18	325.19	324.33	324.44	324.91	323.62	324.92	324.88	324.97	325.07	325.43	325.58	325.81	325.62	325.29	326.95	325.5	325.25	324.92	325.49	325.26	325	324.94	325.05	325.64	325.01	325.02	325.57	325.84	325.43	326.35	325.09	324.51	324.45	324.67	326.09	325.95	325.3	326.68	326.13	324.65	326.79
325.89	325.33	323.43	324.1	324.83	324.63	324.39	324.97	324.73	324.81	324.44	324.36	324.97	324.21	324.53	325.02	324.74	325.03	325.24	324.18	323.79	324.48	323.22	325.61	326	324.69	324.47	324.23	325.07	324.53	325.55	325.3	324.65	324.24	323.97	324.83	324.31	325.19	325.79	324.3	325.55	324.27	324.82	324.62	323.94	323.95	324.35	325.12	325.17	324.84
310.37	310.03	309.93	310.98	309.18	310.05	309.65	310.53	309.46	310.5	312.08	311.24	310.17	311.27	310.38	310.62	309.14	309.9	311.25	311.12	310.3	310.83	312.08	310.5	310.86	311.16	310.18	308.7	310.25	309.52	310.39	310.24	310.46	311.39	310.56	309.66	310.89	310.51	310.51	310.74	309.65	311	310.78	311.41	310.95	311.34	310.94	310.18	311.58	310.29
305.61	308.33	305.75	306.18	306.71	306.96	306.57	305.44	307.02	307.49	306.71	306.77	306.03	306.51	307.56	305.29	307.77	306.19	307.01	307.21	305.88	306.66	305.78	305.82	305.76	306.25	306.15	305.91	307	306.02	305.94	306.73	305.86	305.84	306.42	306.49	306.24	305.99	306.6	306.74	307.6	305.99	305.73	306.88	306.07	307.39	306.81	306.41	307.25	307.2
314.92	315.42	313.45	314.91	314.18	314.95	315.68	315.15	315.4	313.7	314.8	314.76	315.17	314.85	315.08	315.15	314.33	314.65	313.15	315.51	315.04	314.52	314.6	313.85	314.54	314.07	315.3	314.87	314.58	315.77	314.42	314.85	314.26	314.48	316.51	315.66	313.86	314.32	314.37	315.22	315.33	315.67	314.25	314.46	315.03	314.85	314.17	314.26	315.11	313.89
303.96	303.41	302.51	303.31	304.75	305.03	302.92	304.41	303.15	304.23	303.16	303.73	305.12	303.75	303.61	303.75	303.55	304.27	304.85	304.27	302.03	303.85	303.63	303.71	304.88	304.36	305.36	304.25	305.22	303.23	303.55	304.44	302.69	304.15	303.86	303.31	303.99	303.22	302.84	304.38	303.82	304.3	304.36	302.72	303.04	304.61	304.74	305.24	303.64	303.75
303.58	303.91	303.84	303.26	303.81	302.25	304.18	303.53	303.92	302.71	302.33	302.71	304.35	302.62	302.83	304.83	302.39	302.76	303.47	303.78	303.36	302.33	304	303.07	303.13	302.86	303.36	303.87	303.2	303.43	303.16	302.87	303.15	303.19	302.27	303.91	302.63	303.62	303.65	303.2	303.06	302.79	303.23	302.73	303.44	303.1	301.86	303.13	303.33	303
315.72	313.94	313.63	314.7	315.38	313.83	313.87	314.31	314.93	315.91	315.08	314.34	316.16	313.75	314.35	315.54	314.57	314.85	314.64	314.63	316.19	315.92	315.79	316.24	314.6	314.24	314.41	314.64	314.16	314.63	315.25	313.66	315.16	315.02	314.3	315.75	316.24	315.19	315.36	315.68	314.21	313.65	314.53	314.89	315.66	314.51	313.37	315.77	314.64	313.46
306.76	306.08	305.96	305.97	306.25	305.55	306.36	306.29	305.99	307.07	306.29	306.52	305.52	306.36	304.32	306.34	305.98	306.49	305.55	307.57	306.28	306.37	305.68	306.67	306.91	305.67	304.26	306.44	306.48	305.84	305.71	306.24	306.64	305.91	307.46	307.73	307.12	307.63	306.17	307.03	305.93	306	307.21	305.68	305.95	305.79	305.21	305.59	306.64	306.14
301.25	301.98	300.67	300.03	300.43	301.1	302.31	300.05	300.78	302.45	300.62	301.02	301.21	301.9	301.08	301.51	300.77	300.52	300.1	300.01	300.5	302.21	301.14	301.18	301.16	300.18	299.91	300.8	301.59	300.09	301.25	301.65	300.64	300.85	300.26	300.65	301.75	301.3	300.49	302.15	300.92	301.03	299.99	300.79	301.59	300.92	299.97	300.77	299.73	301.4
302.03	302.8	302.03	302.38	303.07	302.41	302.71	302.77	301.18	303.34	302.34	304.05	301.22	303.32	303.23	302.42	301.92	302.48	302.67	301.06	301.82	302.93	303.48	302.13	302.59	301.51	301.94	302.87	302.01	303.06	301.87	301.81	303.19	301.72	301.77	302.41	302.57	303	302.95	303.3	302.72	302.56	303.52	303.1	301.36	303.2	303.13	301.62	301.86	301.49
318.86	317.55	319.36	319.35	318.34	319.08	317.96	317.91	319.34	318.4	319.17	317.65	319.19	317.78	318.54	320.79	318.26	318.32	319.66	317.19	318.61	318.91	318.81	318.15	317.78	319.14	317.3	317.96	319.13	318.49	317.82	319.51	317.57	318.7	319.19	317.81	319.01	317.8	317.8	319.16	318.93	319.31	318.3	319.08	317.69	318.84	318.94	319.78	318.16	319.09
303.39	303.63	303.45	303.4	303.19	302.87	302.28	304	303.79	304.3	303.2	302.94	303.79	303.46	303.23	303.39	303.46	304.18	303.59	303.12	304.03	304	303.74	303.25	303.83	302.44	303.24	304.3	304.03	304.27	303.4	302.85	304.45	304.6	304.67	304.04	303.31	303.01	303.48	304.09	303.39	301.96	303.76	302.49	304.39	303.84	303.54	303.63	303.65	304.58
316.18	315.86	316.2	316.49	313.83	315.63	316.19	316.06	315.83	315.42	315.65	315.89	315.47	315.61	315.73	315.66	314.66	315.52	316.87	315.57	316.45	316.03	315.75	315.82	315.76	315.49	316.07	315.49	317.53	314.77	315.69	315.5	315.21	316.17	315.67	316.35	316.36	314.59	315.88	316.03	316.63	315.64	316.1	316.11	316.29	315.22	316.03	315.68	314.79	315.96
304.04	304.72	304.37	303.66	304.46	303.97	304.02	304.52	303.68	304.16	304.45	302.76	304.65	303.05	305.55	304.62	305.11	302.44	304.8	303.41	304.92	303.49	303.15	304.49	304.37	304.33	304.4	305.08	303.59	303.98	305.27	303.83	304.58	303.67	304.23	303.4	303.55	304.91	303.69	303.25	304.38	304.59	304.18	304.63	303.91	304.98	304.51	305.06	303.85	304.12
305.9	305.36	304.9	307.34	305.9	306.06	307.26	307.36	305.75	304.86	306.77	305.57	307.3	306.44	306.45	306.46	306.47	305.28	307.41	305.28	306.31	306.81	307.19	305.54	305.8	305.05	306.7	306.83	306.96	304.99	305.47	304.62	305.67	306.02	304.72	305.45	307.25	305.89	307.17	306.35	305.58	306.15	306.56	305.71	305.62	307.17	305.38	306.83	307.87	306.56
304.57	305.52	304.84	305.02	305.22	305.62	305.47	306.48	306.67	305.49	304.25	305.66	305.92	304.79	305.54	305.09	305.07	305.91	303.71	303.95	305.57	305.63	305.52	305.39	305.59	304.69	305.96	306.47	305.37	305.24	304.82	306.39	304.69	304.91	305.26	305.01	305.5	305.47	305.4	306.58	305.69	306.22	304.47	304.88	305.44	305.55	305.06	304.15	304.47	304.73
311.81	311.35	311.09	311.67	312.69	310.77	311.74	311.14	310.54	311.66	313.11	311.58	311.62	311.19	312.06	311.2	311.61	311.41	310.94	311.09	309.82	310.86	311.28	312.23	311.5	312.76	312.55	311.66	309.81	313.27	310.67	311.68	311.73	310.94	311.71	310.39	310.47	310.55	311.35	311.29	311.53	312.64	311.23	312.18	311.85	311.82	311.25	311.81	310.26	311.8
307.18	306.36	306.86	306.64	307.1	306.79	306.74	306.37	307.48	307.99	306.81	306.66	305.68	305.92	306.43	306.43	306.35	307.53	306.95	306.26	305.51	305.84	306.75	306.84	306.42	306.74	306.68	305.59	306.33	306.42	307.81	305.46	306.48	305.27	305.79	307.53	306.71	306.6	305.97	306.33	306.35	306.85	306.35	306.65	306.42	307.3	306.06	306.34	307.52	306.45
306.31	306.67	306.41	307.79	306.55	307.73	306.4	307.87	306.3	307.33	305.87	307.89	305.45	306.13	305.91	307.46	307.08	306.92	307.27	307.09	306.18	306.39	305.51	306.18	306.68	307.87	307.27	306.31	306.82	306.43	306.92	308.37	305.71	306.91	305.95	307.02	306.25	307.16	306.24	306.15	307.71	305.75	306.54	306.67	307.31	306.48	307.42	306.31	306.45	305.94
309.48	307.21	309.34	309.57	308.93	309.59	308.88	309.78	308.34	309.89	308.27	310.01	309.76	309.93	308.48	309.24	308.73	307.61	308	308.16	308.87	308.54	309.55	306.94	309.69	308.92	309.57	308.04	308.96	308.63	307.48	308.28	309.17	309.66	307.81	308.34	307.4	309.05	309.65	308.35	308.99	308.02	309.19	309.42	308.28	308.21	309.19	308.28	309.44	307.59
311.93	312.37	312.91	313.33	312.43	313.46	312.42	312.45	312.44	311.46	311.9	313.44	313.41	311.8	312.19	312.53	312.4	312.59	312.48	312.37	312.73	311.67	312.42	312.96	312.61	312.31	313.09	312.18	312.74	311.79	314.25	312.51	313.09	312.71	313.35	312.57	313.82	313.14	313.42	313.67	311.5	312.85	312.75	312.27	312.8	312.15	312.94	313.53	313.2	313.64
315.19	314.68	316.12	315.32	313.81	315.92	314.98	315.75	315.74	315.8	314.39	316.96	316.48	315.04	315.75	316.6	316.37	315.78	316.18	315.79	315.87	316.07	315.93	315.87	316.24	315.48	316.33	315.31	315.31	316.38	317.12	316.72	315.31	315.09	316.23	315.86	316.19	316.48	316.71	316.3	315.91	316.24	315.54	315.5	315.12	316.36	314.95	316.15	315.1	315.82
305.71	306.28	305.62	305.53	305.4	305.87	305.53	303.4	303.82	305.42	304.75	304.77	306.76	304.07	306.52	304.81	303.77	305.22	304.79	305.23	306.65	304.83	304.98	305.6	304.98	305.39	305.66	305.38	304.78	305.35	305.97	305.87	306.51	305.93	305.06	304.97	304.87	304.27	305.74	304.83	304.74	304.19	304.81	305.82	303.07	306.02	305.19	304.64	304.85	305.55
326.49	325.4	325.77	325.76	325.19	324.74	325.06	324.45	325.61	325.16	325.39	324.37	324.74	325.9	324	325.4	324.43	324.63	325.13	326.35	325.46	325.52	325.36	324.74	324.51	325.03	325.51	325.27	326.88	326.18	325.67	324.48	326.1	323.69	325.57	324.66	325.77	325.87	325.33	325.95	326.54	325.15	324	324.65	325.53	324.36	325.82	325.27	324.51	324.05
326.66	326.11	323.94	324.27	325.42	324.35	324.63	324.56	324.41	324.14	324.74	326.15	324.66	325.82	325.35	325.87	325.69	324.88	324.42	324.1	324.87	325.63	325.24	325.64	325.53	324.86	325.07	325.65	325.34	325.07	325.19	324.85	325.33	324.35	324.6	324.22	326.45	325.72	324.82	325.6	325.27	326.36	325.68	325.27	325.47	324.51	325.21	325.37	324.88	325.26
295.02	292.72	294.08	294.02	293.9	294.66	294.55	293.61	294.07	293.96	294.73	294.39	294.13	294.15	292.85	294.68	294.4	293.75	293.94	293.48	293.43	294.49	294.74	296.26	294.38	294.29	293.42	294.36	294.51	295.25	295.23	293.45	293.11	294.78	293.71	294.73	293.91	293.46	293.97	293.87	294.45	294.68	295.01	294.9	293.52	295.28	294.1	293.1	294.25	294.42
293.58	293.37	294.6	293.11	294.08	292.38	293.23	294.07	294.5	293.59	293.62	294.54	294.3	294.65	294.78	292.03	293.78	294.44	293.65	293.69	295.41	293.88	294.35	295.69	294.69	294.22	294.04	295.1	293.99	295.02	293.86	294.2	293.89	294.42	294.22	293.75	294.21	293.49	293.71	293.31	292.75	294.36	294.29	293.98	294.13	294.12	293.34	293.66	293.6	295.19
307.42	309.08	308.91	309.21	308.24	308.93	308.79	309.41	308.12	307.69	310.08	308.71	309.79	309.12	309.34	308.45	309.4	309.06	308.74	307.26	309.15	308.95	309.13	309.03	308.21	308.2	308.31	309.35	308.84	308.77	308.14	309.18	308.63	309.13	309.31	309.79	308.59	308.44	309.87	309	308.6	308.77	309.41	309.23	310.37	307.92	308.46	309.35	309.39	309.1
304.75	305.82	304.4	304.02	305.32	304.78	304.88	303.33	305.52	304.3	303.61	306.25	303.99	305.57	304.33	304.93	304.32	305.13	304.5	304.75	303.45	303.62	304.74	303.23	305.83	303.6	304.98	305.32	304.35	304.86	305.13	304.38	304.85	304.99	305.43	304.58	305.05	303.38	303.96	303.11	303.91	304.11	304.53	305.28	304.2	303.65	305.07	305	304	305.83
306.56	306.73	307.94	306.77	306.55	307.71	307.12	306.93	306.74	306.6	307.12	306.95	305.77	305.89	307.78	305.44	307.8	308.12	306.5	306.06	307.24	305.96	306.65	305.79	307.07	305.86	306.82	306.72	307.22	306.82	307.24	306.89	306.64	307.3	306.59	307.25	305.67	306.48	307.11	306.79	306.65	305.32	306.38	306.95	306.92	305.94	305.82	306.98	307.34	306.58
315.99	315.17	315.65	315.89	316.07	315.88	316.1	315.45	316.5	315.55	316.29	317.52	315.46	315.25	315.6	315.52	314.74	315.52	315.12	315.61	316.44	314.3	315.72	315.84	315.4	316.33	315.49	317.3	316.2	317.14	315.74	316.59	316.7	315.35	315	316.04	316.36	315.55	316.65	316.59	316.03	317.43	316.2	316.04	315.76	315.09	317.21	315.49	317.32	315.99
301.93	304.33	302.74	301.49	301.29	302.79	301.9	302.79	302.06	303.08	301.22	301.82	302.15	302.37	302.44	302.1	302.07	301.01	301.93	302.78	303.08	301.75	303.04	301.91	300.71	302.03	302.37	302.36	302.58	302.51	302.42	302.23	303.21	301.93	304.57	302.01	302.95	302.34	302.81	301.74	302.56	301.68	302.47	303.3	302.31	302.93	302.75	302.14	302.08	301.38
314.47	313.13	314.7	311.98	312.23	313.27	314.56	313.02	312.52	311.93	313.01	312.93	313.1	312.39	311.92	313.12	313.81	313.53	312.88	313.52	314.31	312.99	313.39	313.88	313.45	313.52	312.91	312.72	314.85	313.68	312.82	313.66	311.72	313.09	312.59	312.92	313.44	313.51	312.85	312.27	314.39	313.35	312.95	312.26	313.41	313.04	312.91	314.23	312.94	313.75
319.11	318.8	318.59	318.49	317.57	318.59	317.96	317.39	317.51	318.41	318.24	318.82	317.34	317.94	317.81	319.15	319.07	317.9	318.28	319.08	317.99	318.7	318.55	317.78	318.09	319.51	318.38	316.74	319.12	318.76	319.37	318.69	317.15	317.61	318.79	318.43	318.42	320.61	317.55	318.39	317.93	318.38	318.89	318.07	319.89	319.52	319.74	318.28	318.51	318.06
327.45	327.95	327.2	327.3	326.71	327.2	325.35	327.32	326.65	327.38	326.66	327.32	328.6	326.69	327.64	327.94	327.79	328.16	327.94	326.08	326.55	326.04	326.79	327.58	327.09	328.36	328.3	325.86	327.38	326.39	327.86	327.51	328.25	326.25	326.71	326.62	327.23	327.79	327.03	327.81	326.83	327.3	325.84	326.52	326.61	326.58	327.02	326.56	327.6	327.27
299.8	299.01	300.69	299.85	299.96	300.49	299.31	301.35	299.33	300.1	300.76	300.85	299.27	299.55	300.22	299.61	300.5	300.15	300	300.1	301.5	299.35	299.31	298.93	299.5	300.48	299.67	299.29	299.44	300.75	300.73	300.63	300.04	299.45	300.12	300.52	299.61	301.15	299.25	300.82	300.98	301.15	299.48	300	299	299.82	300.96	300.17	299.16	300.1
313.24	312.54	314.23	313.32	313.85	313.4	315.09	314.02	313	314.85	314.11	313.12	313.33	314.15	314.17	314.55	314.54	314.14	314.11	314.52	313.83	313.56	315.02	313.63	315.74	313.84	314.13	315.38	313.83	313.39	314.48	314.76	314.8	313.57	312.83	314.97	314.11	313.53	313.6	312.8	314.4	314.05	314.08	313.53	314.29	314.98	314.17	315.05	314.6	314.12
312.8	311.47	313.39	313.25	313.49	312.96	312.49	312.88	313.25	313.36	314.18	313.26	312.87	314.56	312.21	311.8	312.61	312.01	313.51	314.14	313.13	313.5	312.45	313.12	313.28	313.53	312.6	312.91	312.52	312.69	313.08	312.43	312.04	313.01	313.3	311.56	312.78	312.8	312.03	313.24	314.11	313.26	313.46	312.84	313.85	312.25	311.97	313.19	311.75	312.6
312.35	312.99	313.42	313.58	312.93	311.77	313.62	312.72	313.15	313.76	312.68	314.05	313.42	311.78	313.74	312.77	312.78	312.39	314.16	312.91	313.6	313.66	313.4	313.2	312.73	313.37	313.84	313.17	313.76	313.14	315.23	312.61	313.14	313.33	312.19	313.14	312.84	312.31	312.75	312.81	312.42	313.7	314.5	312.77	312.44	313.04	312.48	313.42	312.55	312.4
314.41	315.59	314.39	314.66	313.88	314.39	315.73	314.45	314.58	313.88	315.82	314.99	314.53	315.37	315.77	314.41	315.9	314.79	315.11	314.82	314.75	314.56	315.39	316.31	314.28	315.62	314.87	315.02	316.24	315.26	314.51	315.66	315.52	315.39	314.81	315.2	315.72	314.83	314.8	314.78	315.26	315.16	315.43	314.67	315.53	315.26	315.65	315.06	314.43	315.61
314.58	318.04	314.6	315.14	316.1	315.88	315.58	315.42	316.07	315.23	316.33	316.1	315.55	314.82	316.36	316.17	315.74	316.49	314.49	315.38	314.92	315.37	315.27	314.95	315.54	314.8	315.32	316.23	315.39	316.09	315.64	314.87	315.8	314.07	316.51	315.36	316.13	316.65	316.21	316.23	316.68	317.33	316.26	314.42	314.96	315.56	316	316.06	315.3	315.95
300.95	299.76	301.49	299.91	301.39	300.97	301.33	300.16	301.24	300.49	300.76	300.91	301.19	300.68	300.88	301.88	300.96	300.02	300.07	301.49	301.34	301.91	300.15	301.53	300.66	300.72	301.58	300.79	300.95	301.73	300.7	300.41	299.86	301.06	301.14	301.52	299.55	301.32	300.63	301.14	300.41	300.91	301.55	300.53	301.68	300.02	301.01	302.58	301.56	301.1
312.88	313.7	313.42	313.42	312.55	313.51	312.49	312.3	311.82	312.98	311.29	314.19	311.67	314.15	312.64	314.4	312.34	312.74	312.78	313.47	312.26	312.74	312.07	312.49	311.51	312.77	312.2	312.22	313.93	313.14	311.89	312.97	312.6	313.35	313.42	311.99	312.68	312.76	312.93	312.97	312.89	312.58	312.6	312.9	312.54	313.73	312.5	313.25	312.47	312.6
327.84	327.96	326.84	328.09	328.34	328.59	329.03	327.99	327.7	328.08	326.81	327.49	328.02	328.84	327.57	327.34	327.42	326.94	328.77	327.84	329.09	326.97	327.34	328.36	327.69	329.39	327.67	329.12	327.98	328	326.61	327.82	329.12	327.95	327.8	328.15	328.23	327.74	328.39	327.98	328.51	329.7	327.47	327.63	326.98	326.2	327.18	327.93	328.39	326.97
311.75	313.58	312.69	312.22	313.81	312.77	313	312.85	313.3	312.14	312.83	312.91	312.97	312.25	313.67	313	313.15	312.01	312.89	313.65	312.66	312.84	312.81	313.12	313.67	313.31	312.39	312.99	313.64	312.48	311.76	312.91	311.92	312.18	312.34	313.24	312.23	313.31	312.55	313.08	312.33	313.33	313.28	312.54	311.59	311.46	313.07	312.36	312.76	313.21
318.88	320.2	318.88	319.66	321.03	318.61	320.08	319.03	319.9	319.06	319.03	320.15	319.28	318.82	318.86	319.44	320.03	319.13	319.89	320.42	318.34	319.85	319.4	318.71	318.44	319.2	319.27	320.62	318.37	319.73	319.66	320.63	319.86	319.49	318.99	319.63	319.5	320.02	319.15	320.02	319.5	319.54	319.33	320.67	318.68	318.45	318.87	320.35	318.99	319.05
310.45	310.18	310.72	309.89	310.04	308.02	309.09	308.83	309.94	310.45	310.19	309.27	310.32	309.48	308.97	310.24	310.31	310.71	310.39	309.33	309.02	309.47	310.17	308.7	311.11	310.49	309.65	310.15	310.17	309.85	310.51	310.13	308.89	309	309.81	310.27	310.6	308.67	309.35	309.83	309.34	310.1	309.52	309.81	309.39	310.01	309.96	309.62	311.07	309.8
312.85	315.24	313.12	313.28	313.43	313.51	313.63	313.82	314.45	315.42	314.51	312.58	313.03	313.18	313.42	314.12	312.89	314.82	313.79	313.41	314.7	313.7	313.23	314.12	313.9	313.02	315.14	314.12	313.98	313.46	314.97	314.36	314.51	314.38	314.08	314.47	313.78	313.58	313.72	313.36	313.66	314.9	314.27	313.49	312.89	314.16	314.33	314.02	313.62	314.47
297.67	297.1	296.4	296.34	296.68	296.99	297.73	296.61	296.29	296.15	296.3	295.67	296.71	296.2	297.54	298.37	296.79	295.84	297.34	296.86	297.55	296.07	296.96	297.86	297.11	296.01	296.06	295.98	297.53	296.85	296.11	296.74	296.19	295.76	296.96	297.75	297.53	296.59	297.42	296.22	295.64	296.46	296.13	296.47	296.81	296.2	298.01	297.13	296.55	296.37
294.7	294.27	294.58	293.22	294.74	293.67	294.16	294.83	294.7	293.36	293.46	294.4	293.55	295.45	294.5	294.38	293.33	291.73	294.32	293.93	294.68	294.86	294.89	293.24	294.06	292.37	293.43	294.46	293.95	294.54	294.35	294.96	293.95	295.31	294.15	293.99	293.97	293.04	294.4	294.97	294.07	294.47	293.94	294.77	294.09	293.44	295.46	293.56	294.73	293.83
320.18	319.72	318.88	319.94	320.86	320.38	319.65	319.44	318.38	319.49	318.97	320.23	320.35	318.73	320.9	319.39	319.44	319.72	319.29	319.26	319.71	319.27	320.13	318.77	320.36	319.89	320.05	318.17	318.93	319.43	319.12	318.26	319.16	320.77	319.67	319.32	319.96	319.21	320.81	318.22	320.57	320.59	319.84	318.52	318.47	320.18	317.67	318.66	320.24	319.77
314.62	313.35	313.33	313.91	313.28	313.12	313.97	314.46	313.86	313.47	313.27	314.03	314.73	314.13	313.52	312.71	313.62	314.16	312.88	313.82	314.8	313.74	313.34	316.41	312.92	314.51	313.63	315.82	314.46	313.78	313.82	312.86	313.28	313.61	313.56	314.07	313.32	314.7	312.42	312.91	314.27	313.68	313.85	313.51	312.33	314.25	313.35	314.65	314.07	313.58
315.29	315.04	314.97	314.63	314.66	314.78	315.09	313.24	315.34	314.77	315.47	315.6	314.86	315.05	314.92	314.84	314.52	314.06	315.91	314.98	314.65	314.86	314.62	315.16	314.01	314.05	315.11	314.24	315.34	315.84	314.76	315.27	315.25	315.07	315.46	314.61	315.32	314.41	315.31	314.84	314.62	314.03	315.97	314.63	315.77	314.12	315.6	315.09	313.63	315.05
326.68	325.69	327.49	326.36	326.73	327.65	326.26	326.74	328.36	327.11	327.05	326.88	327.34	327.28	327.75	327.24	327.48	326	326.29	326.21	327.65	327.37	325.29	328.03	326.2	326.37	327.25	325.61	326.84	327.56	326.77	327.22	327.02	326.77	328.39	326.39	327.88	326.4	328.1	327.03	327.45	325.42	326.06	327.52	326.9	325.7	327.69	326.31	326.71	327.24
304.9	305.02	304.12	304.49	305.09	304.72	304.86	304.63	304.13	305.43	304.59	304.76	304.09	304.71	304.64	305.73	304.8	304.91	304.39	305.03	303.91	303.45	304.51	304.21	303.88	303.01	305.19	305.15	304.25	305.05	304.69	305.08	304.94	305.95	304.86	305.36	304.91	304.4	305.02	304.11	304.12	304.54	305.38	304.64	302.81	304.44	305.63	304.03	303.87	304.6
300.54	299.55	298.84	299.04	299.48	300.87	299.31	300.67	298.98	298.8	300.29	299.32	299.5	299.12	298.91	300.73	300.15	299.25	301.05	301.43	299.43	300.16	299.96	299.12	299.45	301.36	300.04	301.1	300.45	300.14	300.28	300.29	299.82	298.84	299.28	300.75	299.85	299.71	299.54	299.89	300.02	298.41	300.29	299.39	299.3	301.05	299.37	300.7	299.28	300.19
305.51	305.77	306.4	305.56	305.23	304.83	305.74	306.23	305.41	305.53	306	307.17	304.95	305.06	305.06	304.34	306.07	305.86	304.65	304.66	304.79	304.68	305.91	306.06	305.7	305.33	306.23	305.13	305.63	305.68	305.53	305.61	304.76	305.37	305.11	306.46	305.57	306.49	304.79	305.45	306.32	305	304.87	306.22	304.9	305.68	305.13	304.91	305.44	305.75
307.83	309.39	308.88	309.05	309.11	309.2	309.27	309.54	308.25	308.89	308.48	309.82	309.15	308.88	307.23	308.39	308.81	308.56	308.73	309.89	308.29	307.09	308.17	308.7	308.99	308.27	309.1	309.18	308.09	308.65	308.12	309.2	307.74	308.26	308.65	308.58	309.03	309.76	308	309.5	309.11	309.41	307.59	307.44	309.31	309.64	309.36	307.89	309.13	307.57
313	314.72	314.51	314.57	313.78	314.08	314.32	312.95	314.45	315.2	312.86	314.32	314.28	314.57	313.37	314.01	313.52	314.83	313.8	314.33	314.34	312.81	314.49	314.24	313.94	313.52	313.23	313.61	312.67	314.76	313.48	312.73	314.65	313.92	313.98	313.85	314.2	313.5	314.92	313.74	315.83	313.47	313.7	314.77	314.3	315.01	314.89	314.18	314.51	314.54
300.14	299.51	300.17	300.78	300.11	300.81	299.32	300.84	299.31	299.93	300.41	299.49	299.02	300.03	298.83	300.45	300.33	300.56	301.14	300.65	300.33	299.83	300.1	299.16	299.98	298.91	300.18	300.83	300.9	299.49	300.03	299.72	300.03	300.33	300.4	300.46	300.32	300.82	301.54	298.79	300.43	300.94	299.51	299.82	299.64	299.85	298.91	300.93	301.47	299.64
310.08	309.99	311.79	310.81	309.7	311.83	310.33	310.13	309.84	310.44	310.57	311.27	310.87	309.82	310.1	310.77	312.56	310.09	310.62	310.25	311.22	309.6	311.17	309.54	311.13	309.94	310.42	311.24	310.94	309.14	310.24	310	310.02	310.63	310.78	310.39	310.38	310.07	311.61	311.53	310.73	311.52	309.54	310.84	310.69	312.53	311.49	309.86	310.11	310.42
326.07	326.32	327.33	326.54	326.95	326.76	326.06	327.09	327.32	326.83	326	327.68	327.03	327.77	327.23	327.56	326.58	327.24	327.77	327.61	327.38	324.77	327.7	327.27	327.04	327.74	327.03	326.92	327.24	327.09	327.23	327.24	328.2	327.24	326.84	327.79	327.08	328	327.91	327.23	327.32	326.46	328.56	326.53	327.42	327.74	327.85	327.27	327.06	326.98
311.64	311.48	310.48	309.37	311.53	310.73	311.57	310.91	310.92	311.46	309.28	312.06	310.75	310.51	312.16	310.04	310.82	310.33	310.1	311.4	311.63	310.45	309.17	310.12	311.57	310.72	310.82	310.43	310	309.95	309.99	310.84	310.5	310.58	311.23	309.63	309.62	311.08	311.15	310.44	311.67	309.52	310.2	309.81	310.46	309.96	310.56	308.81	310.76	310.42
303.11	303.94	304.73	305.09	302.8	303.32	303.92	304.06	306.06	304.38	304.12	302.9	304.66	304.03	303.71	304.84	304.57	305.35	303.27	304.84	304.43	303.85	306.04	303.07	303.49	304.22	304.24	304.51	304.3	304.17	304.73	304.47	303.74	304.32	304.89	303.73	303.8	304.07	304.88	304.53	303.67	304.94	304.96	304.21	303.98	304.88	303.93	304.39	304.55	303.82
308.86	310.47	307.85	308.65	308.21	309.2	309.2	307.94	308.29	308.6	309.03	309.07	308.28	309.17	308.83	309.23	308.25	310.48	309.31	309.07	309.87	309.5	308.46	309.64	309.46	309.35	308.02	308.09	308.56	309.74	309.52	307.67	309.47	310.33	308.27	309.49	309.27	308.37	308.11	309.1	306.76	309.38	308.71	309.04	308.46	308.4	308.67	307.39	308.47	308.7
303.36	304.18	303.05	303.07	302.66	301.61	302.34	301.13	302.03	302.15	303.38	303.18	302.44	302.67	302.1	302.39	302.08	301.9	301.53	302.31	302.97	301.78	302.44	303.4	303.61	303.59	303.29	303.7	303.6	302.71	303.4	303.27	303.14	302.69	302.79	301.18	302.14	301.82	301.99	302.84	302.64	303.65	303.51	303.18	302.12	303.59	302.07	302.98	304.47	302.9
323.48	325.14	324.42	323.83	323.47	325.56	325.1	324.68	324.28	325.33	325.34	325.16	324.48	325.17	324.63	324.37	325.47	324.37	325.45	324.1	324.49	323.7	325.06	324.8	324.13	325.27	324.58	325.35	325.07	324.89	323	324.92	323.98	325	324.43	323.29	324.22	325.84	325.71	324.58	323.75	326.11	325.75	324.89	325.87	324.48	324.34	323.45	325.61	325.54
296.29	297.29	296.53	297.4	296.55	296.98	297.56	296.87	295.46	298.12	297.17	296.9	298.28	296.98	297.24	296.05	296.25	297.01	296.12	296.65	297.04	296.14	294.78	297.85	296.28	298.41	296.57	297.32	297.86	298.54	295.05	297.28	297.58	297.42	295.59	296.4	296.8	298.56	296.97	297.03	297.16	297.41	297.72	296.36	296.22	297.43	297.26	297.14	296.5	296.3
314.38	315.28	315.25	314.54	314.54	316.14	315.1	314.47	315.73	315.55	316.1	315.55	314.53	315.47	315.56	314.56	315.24	313.74	314.77	315.35	315.77	313.98	315.64	314.63	314.25	315.8	314.98	314.97	314.7	313.42	315.29	315.41	314.59	315.26	315.13	315.55	314.62	313.58	315.74	313.98	313.99	316.49	315.48	315.89	313.44	315.3	313.97	314.94	314.65	315.38
310.74	311.36	311.28	311.84	312.11	311.4	312.14	310.3	311.46	311.09	311.74	310.91	310.89	311.64	310.56	311.29	311.03	310.26	311.91	311.45	311.35	311.71	311.68	311.57	311.06	310.85	311.17	312.29	311.86	310.71	311.31	311.41	311.73	311.76	311.41	311.64	311.44	311.08	310.69	311.56	311.07	311.31	311.7	310.09	311.18	311.61	311.67	311.35	311.14	312.64
315	313.23	314.21	313.34	314.28	314.89	315.19	313.87	314.34	313.47	313.31	313.58	313.16	314.19	314.54	314.28	314.52	314.5	314.58	314.49	313.62	314.35	313.07	313.57	312.51	314.22	314.56	314.61	313.73	314.03	313.26	313.78	314.55	314.18	313.94	314.11	313.54	313.84	315.48	314.95	315	313.73	313.16	314.54	313.62	314.37	313.27	313.79	312.7	313.13
308.53	308.25	307.89	309.61	309.4	309.04	307.86	306.73	308.61	308.94	309.07	309.43	309.54	308.86	309.34	307.35	309.5	308.95	307.53	308.44	307.89	308.96	307.47	308.34	309.4	310.7	308.41	308.11	308.01	308.62	308.96	308.58	308.46	308.89	308.83	307.95	308.76	309.35	309.05	308.53	308.08	308.79	309.26	310.38	308.23	308.92	308.78	308.71	309.07	309.1
313.24	312.55	312.88	313.73	312.05	313.46	312.94	313.33	313.31	313.06	313.36	313.3	312.5	311.25	313.67	313.28	314.14	312.9	313.56	313.37	312.84	312.79	313.13	314.18	312.75	312.88	314.42	312.23	313.14	313.07	312.79	312.56	311.73	313.78	313.78	313.94	312.59	312.94	312.96	312.12	311.67	311.92	314.08	312.97	313.41	312.58	312.96	312.87	313.45	312.85
328.35	329.05	328.95	327.97	328.98	327.42	330.44	328.95	327.83	329.78	327.4	328.51	328.03	328.55	329.74	328.28	328.89	329.82	328.52	327.7	328.48	328.09	329.67	329.83	328.45	329.66	329.27	327.38	328.83	328.59	328.88	328.42	329.47	328.48	328.74	327.96	328.43	327.37	327.95	329.17	328.31	327.98	328.25	327.9	328.07	329.35	328.63	328.79	328.61	329.25
314.51	316.04	314.72	315.15	313.95	313.76	315.08	315.1	315.12	314.45	314.47	314.86	314.52	313.63	314.36	315.13	314.36	314.05	314.92	313.68	315.45	315.39	315.58	314.52	314.36	315.26	314.46	315.01	314.57	316.9	314.98	315.81	314.82	314.57	314.29	313.98	313.98	315.68	314.16	314.28	313.89	315.98	315.49	314.76	315.06	314.6	314.02	315.37	314.79	313.73
302.57	300.11	301.35	300.17	301.12	301.18	302.17	301.44	300.42	301.28	301.6	300.93	300.39	300.92	300.96	301.44	301.14	301.49	300.79	301.43	300.83	301.07	301.67	300.95	301.05	301.04	300.55	301.38	301.68	299.03	301.62	301.88	300.07	301.68	300.6	301.47	302.2	300.99	301.41	301.68	302.45	301.4	301.49	302.42	299.92	300.99	301.22	301.01	300.38	301.09
[truncated: 150 more columns]
