# Supplementary material for: Genetic dissection of main and epistatic effects of QTL based on augmented triple test cross design
Source: PLoS One. 2017 Dec 14;12(12):e0189054. doi: 10.1371/journal.pone.0189054 (PMC5730204; doi:10.1371/journal.pone.0189054)
Supplement: S9 Supporting Information — (ZIP) [file pone.0189054.s009.zip › z5_350_0.8_5.csv]

318.37	317.8	319.02	320.49	318.13	318.69	319.32	319.04	318.26	318.24	318.01	317.21	318.48	318.2	318.24	319.57	318.64	317.1	315.78	317.38	318.43	318.98	319.97	319.13	317.62	318.85	317.44	319.18	320.62	318.79	318.59	317.98	318.73	318.38	317.14	318.38	319.55	319.04	320.25	319.35	318.1	319.36	318.39	319.48	317.21	317.71	318.27	318.45	317.66	317.96
314.06	313.16	313.38	317.25	311.92	311.89	315.12	313.49	312.36	313.87	312.39	313.8	314.96	313.82	314.15	314.45	312.32	315.47	313.85	312.5	314.36	314.75	314.13	312.73	313.37	313.62	313.48	313.49	313.43	313.43	314.37	314.8	314.78	313.67	314.38	313.67	314.07	314.97	313.1	314.32	313.65	313.26	314.32	314.83	313.64	313.39	314.23	313.33	314.72	313.77
307.47	305.47	304.94	307.52	306.26	305.67	305.42	305.34	306.16	305.89	305.72	306.38	305.23	307.56	305.89	305.8	305.8	304.49	306.64	305.36	306.46	306.31	306.18	304.61	305.51	306.75	306.29	306.82	305.37	307.99	305.9	305.2	305.63	303.97	307.47	305.08	305.53	306.9	305.64	305.44	305.25	305.12	305.86	305.49	306.32	306.76	304.88	307.1	306.6	306.07
294.58	292.5	293.54	295.27	294.9	292.61	294.38	292.93	295.21	294.01	293.86	294.56	292.36	295.67	292.5	295.15	296.1	293.05	294.44	295.06	295.91	291.95	294.37	294.98	294.8	293.57	295.2	294.01	294.31	295.32	293.06	294.74	292.34	292.35	295	293.91	293.12	294.76	294.99	292.74	294.46	294.44	293.56	294.94	294.13	294.13	294.53	294.66	295.2	294.84
315.3	315.29	316.67	315.35	316.55	315.46	315.55	316.28	317.78	317.03	314.67	316.27	316.85	315.3	317.05	317.23	316.61	314.53	316.15	317.87	316.24	314.32	315.29	314.93	315.43	314.9	314.05	316.15	315.53	315.91	315.48	315.87	316.17	313.95	316.81	314.94	314.45	314.9	315.81	316.07	314.73	318.5	316.48	315.47	317.39	314.07	315.33	314.75	316.95	316.35
314.43	314.1	313.85	312.59	313.49	313.6	312.5	314.1	313.23	313.07	313.16	312.26	313.46	312.96	312.13	312.67	313.27	311.6	313.66	313.31	312.75	312.36	312.68	312.46	313.63	313.44	312.7	310.1	311.56	312.78	313.71	313.47	314.39	313.24	314.23	312.8	312.14	313.03	312.88	314.03	313.16	314.87	313.79	315.14	313.27	312.46	314.45	312.14	313.01	312.5
313.47	313.77	318.24	314.74	313.5	316.11	314.16	316.54	314.22	314.07	314.53	314.65	315.02	315.33	316.18	315.33	314.21	315.7	314.76	314.63	315.63	317.12	313.97	314.07	314.58	315.61	316.87	315.34	314.31	315.53	315.11	314.7	315.07	316.33	314.66	314.74	316.9	315.98	316.18	313.59	315.37	316.21	313.64	315.38	315.22	314.43	315.93	315.72	314.26	313.73
303.24	304.25	302.65	302.8	302.46	302.86	304.65	303.96	303.96	305.64	303.92	303.71	305.81	301.49	304.98	305.56	304.16	305.03	303.51	303.15	304.69	302.29	303.47	303.9	304.16	304.45	302.65	304.22	304.82	304.64	303.43	305.03	303.32	305.88	302.24	304.33	303.4	304.87	305.47	303.32	304.45	304.25	303.24	304.81	304.65	302.57	303.25	303.7	304.29	302.9
300.9	300.23	299.5	299.96	299.34	298.98	300.29	299.76	298.1	299.93	300.92	299.17	299.84	299.6	298.82	299.32	300.45	300.27	300.07	301.02	301.43	299.31	300.74	300.55	301.5	298.58	300.22	299.82	299.08	299.6	300.99	299.8	301.13	300.13	299.03	299.04	299.28	301.53	299.35	300.68	299.48	299.61	300.74	299.08	300.32	299.6	298.98	300.52	298.79	301.04
302.92	303.01	303.28	301.82	302.57	301.83	302.37	302.85	302.78	302.23	304.14	304.12	302.39	302.79	303.02	302.18	303.72	303.4	303.87	303.65	302.65	302	302.25	303.39	302.28	303.73	302.23	302.06	303.77	303.99	303.6	303.81	302.41	303.36	302.72	301.14	303.86	302.03	302.66	304.62	302.89	302.67	301.28	302.15	303.01	301.2	301.8	302.7	302.64	304.2
303.7	303.56	302	301.38	301.66	302.49	304.12	303.28	302.55	303.32	303.18	304.02	304.11	301.52	305.02	303.44	302.23	301.38	304.67	302.92	304.44	301.88	301.98	303.53	302.13	303.58	303.09	303.37	304.79	302.93	302.24	301.01	303.81	303.59	303.88	304.72	304.47	303.33	302.34	302.02	303.69	304.21	302.97	304.34	301.49	302.73	302.61	305.07	303.31	302.56
302.8	304.92	305.27	305.93	305.42	304.05	304.11	306.36	304.77	306.06	303.96	305.5	305.08	304.96	304.26	305.91	305.94	305.55	306.32	304.92	306.27	304.26	306.08	305.41	305.26	305.15	303.63	303.42	305.82	307.4	304.88	304.62	305.27	304.56	304.77	306.33	306.11	305.24	305.3	306.54	306.26	306.73	305.06	305.47	306.05	306.24	304.52	305.69	305.82	306.63
315.38	314.55	315.18	314.4	314.06	315.61	315.02	315.24	316.42	313.94	313.24	312.15	315	316.32	316.43	315.75	314.09	317.28	314.91	314.26	314.5	316.53	315.34	314.89	316.57	315.9	315.79	314.34	315.55	314.24	313.9	316.09	315.97	315.43	314.56	316.16	315.8	316.99	316.82	313.77	314.8	314.9	314.75	316.47	314.4	315.45	315.86	313.47	315.24	313.46
305.83	305.71	304.29	306.74	305.52	305.48	304.64	304.73	304.23	304.56	303.38	305.05	306.04	303.36	304.88	305.21	306.22	305.65	303.82	305.52	305.52	304.01	306.09	306.55	305.77	305.1	304.86	304.61	303.49	304.01	306.06	305.05	304.08	306.15	303.66	305.78	305.31	306.66	306.72	304.68	304.04	305.58	305.35	303.41	306.59	305.76	304.21	306.59	306.32	305.96
323.84	324.73	324.97	324.27	326.39	324.07	324.8	325.05	325.26	324.01	324.39	323.3	325.31	324.88	322.54	324.87	325.97	323.77	324.82	325.23	326.1	323.9	324.21	323.66	323.97	324.43	324.66	324.63	325.21	324.21	324.73	324.31	326.37	323.76	327.46	322.65	324.08	326.07	325.43	324.23	324.94	325.04	325.68	323.85	323.17	324.52	325.37	324.35	325.73	323.7
305.32	302.66	303.01	303.51	304.48	303.86	302.77	301.99	303.2	302.84	302.3	304.92	304.79	302.8	305.65	305.38	303.7	302.47	303.95	304.52	302.7	304.12	304.13	302.52	305.27	304.01	304.52	306.05	303.25	302.47	305.19	303.84	304.26	304.73	302.57	304.17	302.68	303.33	305.17	305.45	302.23	304.99	302.06	304.66	302.72	301.39	302.44	304.04	302.09	304.15
296.77	293.99	296.01	295.39	294.03	294.09	295.2	295.71	295.92	296.01	295.69	293.49	295.46	295.17	295.68	293.4	295.15	294.53	294.66	294.73	294.75	294.73	293.56	294.61	296.48	293.37	295.72	294.3	294.6	294.41	295.18	294.09	293.69	294.53	294.56	293.15	295.87	294.99	293.41	295.05	295.54	296.5	294.25	294.48	297.7	294.01	295.61	295.11	296.36	294.6
294.27	295.81	295.13	293.48	294.48	294.05	294.93	296.33	293.69	294.84	294.64	295.98	293.9	295.09	294.31	295.59	295.19	295.08	294.92	295.16	293.75	294.68	293.87	293.78	296.05	294.12	295.15	296.57	293.98	294.36	296.01	294.35	294.01	295.11	295.88	294.01	294.17	293.41	294.5	295.96	295.34	294.02	294.69	296.43	293.74	295.53	294.49	295.04	295.65	295.32
319.37	318.34	319.57	318.57	319.29	318.21	317.61	317.69	319.1	319.74	317.14	319.37	317.73	318.54	318.67	318.6	318.4	318.47	319.89	318.72	318.43	316.99	318.63	316.91	319.14	319.65	318.65	318.37	318.03	320.29	318.18	317.88	318.5	319.27	317.5	319.1	318.09	319.23	316.33	318.19	319.9	318.68	319.05	317.94	317.71	319.97	319.37	318.62	318.88	317.04
304.43	304.25	304.3	304.61	304.31	303.61	305.24	306.62	303.55	306.89	304.55	305.23	304.89	303.12	306.57	306.82	305.46	303.39	306.58	303.52	304.1	303.77	303.55	304.84	305.44	304.86	303.31	304.9	305.13	303.33	304.6	304.07	305.26	305.06	305.68	306.3	305.65	307.27	306.45	304.08	303.51	305.52	304.49	305.52	304.65	303.72	307.17	303.67	306.22	303.97
309.77	311.32	311.24	311.1	311.3	311.66	311.54	312.08	311.56	310.76	310.93	312.85	311.56	311.5	310.51	310.91	312.13	310.75	310.35	311.84	310.47	312.45	309.98	311.74	309.44	309.33	311.73	309.24	311.7	312.91	311.45	310.36	311.65	309.47	310.27	310.28	310.8	311.22	311.13	311.5	309.93	312.23	311.43	311.4	311.3	311.62	310.52	309.26	311.82	309.4
303.38	302.9	301.56	302.45	302.94	302.63	303.53	301.5	303.58	301.76	301.33	303.25	303.31	300.78	301.94	303.57	302.06	302.71	302.63	302.16	301.92	302.06	302.05	302.87	302.14	301.58	302.32	302.65	301.77	300.13	302.54	300.85	303.63	303.45	301.03	301.45	302.03	303.14	302.61	304.09	301.15	300.49	301.06	303.18	302.25	301.26	303.43	300.65	301.28	303.81
307.89	304.87	304.85	305.7	306.47	305.11	306.18	307.6	307.31	307.22	307.6	307.6	306.61	306.52	306.18	307.54	307.11	308.15	305.4	306.32	305.41	306.45	306.94	305.59	305.99	307.09	306.19	306.19	306.22	304.93	307.06	305.39	307.88	305.38	306.78	306.86	304.84	304.46	305.79	305.59	305.95	305.2	306.04	305.32	306.63	305.75	306.89	308.01	304.88	303.6
316.72	313.59	313.61	313.64	314.4	313.52	315.05	313.16	313.97	313.65	313.89	313.36	313.39	313.54	314.22	314.53	313.6	313.75	313.31	314.45	314.17	314.63	312.44	314.73	314.44	314.64	315.15	313.52	313.32	316.3	314.56	312.91	315.32	313.72	313.37	313.48	314.3	314.79	315.34	312.58	313.44	313.04	313.66	313.01	313.3	314.93	313.36	314.21	312.96	314.29
311.22	312	310.95	308.89	311.14	308.84	309.17	310.26	309.35	310.78	311.3	310.35	311.49	311.53	310.02	311.59	310.74	310.71	312.27	310.17	311.56	312.33	312.21	311.8	311.65	311.54	311.04	311.57	310.73	311.61	309.4	311.19	313.11	309.7	309.96	309.3	311.04	312.44	312.43	310.06	311.35	310.12	311.3	310.01	310.55	310.4	311.8	312.23	310.65	308.44
294.15	293.44	293.71	293.55	294.65	293.53	293.68	293.07	294.26	294.27	293.86	295.22	293.89	291.71	294.47	293.97	296.3	294.32	296.15	294.48	293.95	292.57	294.29	292.6	294.18	293.53	294.66	295.29	294.29	294.25	294.18	293.74	296.2	294.33	295.73	293.93	292.96	291.31	293.17	294.12	294.76	293.42	294.75	295.27	293.68	294.39	292.51	293.08	294.11	295.38
311.38	312.46	311.97	310.55	311.1	311.02	311.02	312.09	312.91	311.35	312.19	311.83	313.56	314.31	312.78	313.18	310.93	313.15	312.65	312.36	312.88	310.5	310.88	311.24	312.02	313.07	313.4	313.39	311.81	314.08	311.88	311.84	311.64	313.76	313.43	314.47	312.73	312.81	312.67	313.06	311.15	313.83	313.36	312.95	313.37	313.76	311.14	313.43	311.42	312.01
304.19	304.84	301.83	302.45	301.55	301.8	303.62	303.47	304.52	303.29	303.28	304.16	302.63	306.33	302.61	302.99	303.69	304.58	302.2	303.13	303.65	303.75	305.5	304.55	303.46	303.49	302.9	303.47	303.18	304.66	302.34	302.57	303.24	303.05	300.52	303.23	301.89	303.84	304.88	302.49	303.34	304.67	303.83	306.37	302.54	302.19	303.59	303.12	303.01	302.94
315.47	316.59	319.48	317.14	316.62	319	317.18	316.49	317.38	317.58	317.76	316.43	319.73	316.46	316.64	315.38	317.08	317.49	316.08	319.86	318.35	316.13	318.14	318.42	317.71	317.12	315.12	318.61	317.34	316.53	316.87	317.01	317.43	317.84	317.81	317.47	316.45	317.96	317.62	317.24	317.11	317.17	318.36	317.11	318.28	318.33	317.32	317.64	316.68	316.69
304.71	304.33	302.72	303.4	303.84	303.36	304.13	301.4	303.97	300.53	304.85	304.53	304.66	303.2	302.17	304.4	302.51	302.24	300.8	302.7	303.48	301.96	304.76	302.77	304.87	304.22	302.96	302.44	302.52	302.39	304.38	302.28	304.02	302.83	302.81	304.16	302.65	302.8	303	303.7	301.54	303.65	302.98	304.69	303.35	302.95	301.14	306.23	304	304.01
313.81	315.43	314.24	311.44	312.64	311.55	313.74	312.54	313.8	312.38	313.61	311.49	313.71	312.56	313.18	313.24	312.99	313.22	313.34	313.6	313.22	312.68	312.58	311.82	312.18	313.03	312.39	311.99	313.27	313.7	315.83	312.96	312.58	315.61	314.03	313.25	313.67	314.02	314.24	312.14	313.47	312.88	312.83	312.39	312.85	315.45	313.83	313.35	311.72	314.48
299.74	299.76	298.92	299.67	302.01	297.12	299.58	299.52	300.91	300.15	299.54	300.04	299.49	298.91	298.23	298.37	300.64	298.92	299.55	297.13	301.86	297.02	299.89	298.7	301.62	300.4	297.96	302.8	301.1	302.15	300.44	298.17	297.87	299.09	300.58	300.36	300.21	299.79	300.05	300.19	299.85	301.12	300.23	299.25	299.16	299.41	299.73	301.17	299.92	300.04
327.61	330.31	328.22	328.99	328.65	328.16	329.64	325.62	328.21	328.33	327.82	326.5	329.39	328.39	328.28	328.25	327.89	326.48	328.24	330.02	327.71	330.86	328.1	326.97	328.42	327.68	329.56	327.89	328.06	328.39	329.51	327.95	326.83	330	328.79	329.55	328.79	328.97	329.01	329.43	331.17	328.32	329.7	328.98	328.52	326.96	329.6	329.34	327.91	327.79
297.74	298.41	298.18	297.11	296.82	297.48	296.12	296.98	296.99	298.33	295.85	296.06	294.42	296.13	296.27	296.5	297.6	297.69	295.46	297.83	297.91	299.72	297.56	295.01	297.06	298.23	298.2	297.54	295.66	297.72	298.28	296.42	297.17	298.34	297.62	297.97	296.32	297.6	296.96	295.7	296.69	296.98	295.33	297.8	296.75	294.94	297.92	297.38	297.05	296.64
316.58	313.83	312.48	314.16	314.09	314.23	315.1	313.37	314.72	314.82	313.18	314.51	315.19	314.82	313.48	313.48	314.57	313.59	312.73	314.25	314.71	314.15	313.59	313.01	315.23	314.53	314.26	315.94	313.7	314.98	313.73	315.24	313.76	314.06	314.22	315.43	312.42	314.03	314.91	313.61	313.62	315.29	312.94	314	314.13	313.86	313.2	313.73	314.81	314.67
312.69	313.02	315.4	313.02	314.35	312.92	314.28	312.38	314.63	314.86	313.05	311.85	312.15	312.94	313.01	312.25	314.31	314.15	311.93	314.37	312.22	314.06	313.13	315.71	313.9	314.24	314.51	314	314.97	313.79	312.41	313.09	312.16	313.54	313.24	314.33	313.93	314.92	313.03	313.34	313.35	310.41	312.26	313.13	312.54	313.17	313.83	313.68	314.79	312.9
310.72	312.67	313.71	312.85	312.74	312.08	313.32	312.48	311.31	314.71	313.68	313.7	313.78	312.92	313.99	314.62	312.93	313.21	313.88	312.74	314.42	314.73	313.62	312.92	313.76	313.88	313.78	311.4	313.41	312.14	311.92	313.73	313.4	314.82	313.55	312.86	312.9	311.66	312.82	314.51	313.54	313.05	312.9	313.56	313.07	315.3	311.57	312.88	313.62	312.9
304.46	304.35	303.27	302.37	303.59	304.68	304.37	303.44	304.38	301.77	303.31	303.48	303.39	303.8	302.26	301.92	303.93	304.91	303.4	304.26	306.19	305	302.88	303.51	304.21	304.12	303.3	302.82	302.05	304.99	304.37	304.96	304.26	302.96	301.13	302.94	306	306.19	301.66	301.61	301.99	301.57	303.28	303.88	305.25	301.71	303.57	302.84	304.14	302.29
316.68	316.57	314.29	315.62	314.96	316.48	315.38	316.31	315.41	314.6	316.17	314.68	314.47	315.44	315.6	314.61	315.16	314.67	313.26	315.22	315.4	316.11	314.15	316.45	317.73	315.37	314.86	315.39	315.26	315.34	314.94	315.79	315.55	316.09	315.94	314.16	317.1	316.47	314.93	314.54	315.91	315.71	314.71	315.67	316.09	315.79	315.06	316.63	315.07	315.7
317.16	316.83	317.51	317.31	316.06	316.15	316.75	314.94	318.69	316.46	315.97	317.37	316.9	315.25	316.18	315.25	314.43	316.14	315	317.3	317.21	314.09	316.12	315.61	315.96	315.86	318.17	316.92	316.35	316.09	316.43	317.57	315.05	315.86	316.68	317.27	315.46	317.22	314.47	316.94	315.68	316.86	316.97	316.04	317.69	317.76	316.19	315.64	316.83	315.96
313.55	315.26	315.58	316.28	316.23	315.07	317.34	314.5	316.54	315.41	316.43	315.58	315.71	315.74	317.27	316.77	314.72	314.25	315.61	314.97	316.43	313.89	315.48	315.07	314.49	316.69	315.5	317.6	315.4	317.7	316.4	315.66	316.42	315.92	316.58	314.48	315.91	315.65	315.14	317.11	316.49	316.87	315.08	315.5	314.82	315.56	315.65	315.38	316.47	318.19
301.34	301.9	304.3	301.95	302.01	301.46	302.85	302.53	301.89	302.9	302.59	302.64	301.41	302.2	300.92	303.23	302.76	304.12	301.86	301.52	302.95	302.65	303.37	300.73	301.07	302.18	302.97	300.14	303.58	302.34	303.02	301.21	301.4	302.68	301.26	301.24	301.77	303.93	302.29	302.27	302.36	303.98	303.05	303.07	302.42	304.56	301.54	303.31	303.68	303.65
303.83	302.6	302.45	303.19	302.75	303.01	303.38	301.65	302.89	301.75	302.14	302.69	303.77	303.06	302.52	300.97	302.97	304.25	301.97	302.21	299.68	302.3	302.65	304.79	301.82	302.2	302.61	302.21	302.98	300.92	303.57	302.94	303.15	302.25	303.12	303.18	302.46	301.63	302.3	304.5	301.93	301.76	302.9	301.38	302.02	301.52	303.37	301.84	303.46	300.89
301.08	299.62	298.13	301.09	299.49	299.76	301.57	301.35	300.75	298.45	299.49	300.82	299.3	300.42	299.89	299.72	299.63	299.52	299.62	300.7	300.64	299.63	299.8	299.33	298	300.03	298.29	300.39	297.39	301.97	299.88	298.99	300.34	299.29	299.24	300.85	299.48	300.31	300.44	300.43	299.08	301.14	300.06	301.45	299.27	299.91	301.08	300.72	299.48	298.95
303.08	303.83	303.89	302.95	303.79	303.92	304.1	304.98	303.05	303.62	302.19	304.04	303.89	303.81	302.36	303.32	302.61	304.12	304.77	300.91	303.35	301.48	303.73	303.66	303.9	303.06	302.82	304.95	302.44	303.7	303.84	304.46	302.82	302.82	306.26	301.86	303.84	303.93	303.01	303.62	304.16	303.89	304.19	303.36	302.62	302.2	303.27	303.19	304.72	302.05
302.91	304.45	304.11	303.22	302.77	304.81	303.22	304.24	303.29	301.78	304.32	306.17	306.47	304.32	304.68	304.81	302.3	304.72	305.38	304.45	304.03	303.26	303.29	304.86	303.85	302.61	303.5	305.55	307.25	304.72	306.05	303.61	304.67	305.62	304.63	304.21	305.01	303.4	303.57	303.97	305.87	304.48	303.01	304.14	303.32	302.98	302.39	305.41	305.55	304.16
315.06	312.76	313.19	312.65	313.46	313.26	313.26	313.17	312.24	313.87	311.62	313.71	312.09	312.2	312.79	311.64	312.97	312.6	312.74	312.92	312.23	314	315.3	313.69	314.11	311.94	313.08	314.36	313.36	313.53	314.88	313.8	312.38	313.42	313.7	312.8	313.1	312.7	311.49	313.66	314.13	311.91	314.14	314.28	312.95	312.52	313.53	314.68	312.53	314.27
310.71	311.58	312.12	311.68	312.53	312.36	312	310.87	313.09	311.32	311.57	311.44	310.59	308.32	312.05	310.83	312.94	310.31	310.54	312.97	309.25	311.2	310.26	311.91	311.85	312.38	310.71	312.27	312.8	310.64	311.8	310.17	310.73	310.87	311.8	311.41	312.58	311.62	311	313.13	312.86	311.7	311.31	311.17	313.54	310.82	310.45	312.26	312.4	309.63
313.42	314.28	315.54	314.72	314.37	316.24	315.17	315.03	313.8	313.22	313.23	313.96	313.09	314.46	311.76	312.83	312.09	313.65	312.49	313.91	312.1	314.75	313.86	313.61	312.11	314.06	313.12	313.46	314.64	313.55	313.18	313.45	312.65	312.85	314.43	313.16	313.67	313.56	313.1	313.51	313.59	314.1	313.94	312.66	314.29	313.57	312.42	312.87	312.8	312.49
318.13	318.57	318.25	317.05	317.61	319.33	318.2	319.01	318.23	316.71	316.05	316.98	318.7	317.51	318.88	316.47	318.55	316.02	318.16	318.29	317.03	318.54	318.61	317.52	318.32	318.46	316.78	319.3	318.19	318.98	316.81	318.39	320.54	319.25	318.07	320.06	319.68	318.31	319.18	317.1	318.38	317.66	317.6	317.2	320.81	317.94	316.28	318.56	317.81	317.8
304.97	306.81	304.57	304.28	303.35	302.51	302.29	304.69	303.89	303.59	302.36	303.4	303.16	304.61	303.6	303.25	302.1	303.92	303.46	305.37	304	303.26	305.01	306.16	305.15	303.39	303.01	304.05	303.33	304.58	304.73	303.23	304.51	303.52	305.1	302.53	303.89	304.5	302.57	304.74	305.45	304.47	305.76	302.93	304.5	303	302.85	302.56	302.48	302.46
293	294.01	293.76	292.14	294.03	293.03	294.43	294.23	293.15	294.02	295.25	295.76	293.42	293.54	292.83	294.54	294.53	294.3	291.38	293.85	293.93	293.72	293.16	294.91	293.03	294.39	295.02	294.57	293.71	294.21	293.67	294.71	293.1	294.58	295.45	292.5	294.69	294.37	294.58	294.96	295.41	294.42	293.8	295.51	293.44	296.18	294.23	294.76	295.26	294.4
312.36	315.07	312.19	312.22	312.55	313.7	313.93	312.74	313.19	312.11	311.79	313.68	314.59	312.65	313.34	313.93	312.78	313.1	312.23	313.8	313.39	311.52	313.7	312.6	310.91	312.42	313.42	311.74	312.78	312.35	313.35	311.22	312.54	315.62	310.52	314.62	314.35	313.13	312.29	312.29	311.12	313.21	312.8	312.61	311.73	311.52	313.11	313.48	311.14	313.33
302.87	303.97	303.06	302.01	303.8	303.18	302.7	302.45	304.51	303.66	303.98	303.29	303.27	304.23	303.16	302.54	303.5	304.13	305.4	303.83	303.74	302.08	304	303.26	304.76	303.07	304.04	302.6	304.83	302.72	302.62	302.24	303.7	305.22	303.98	302.62	303.48	305.07	305.49	304.21	304.4	303.35	305.43	303.15	304.92	303.32	303.05	302.61	302.7	304.01
317.26	317.71	316.07	316.03	317.21	314.75	318.03	315.81	314.93	315.41	317.59	316.93	317.81	316.28	317.07	315.74	316.25	317.33	317.11	315.79	316.19	316.23	317.75	316.62	315.03	316.54	317.01	316.21	316.51	315.98	315.38	319.07	315.32	315.82	314.98	316.13	315.11	316.17	316.4	316.44	315.6	316.6	316.62	316.42	316.2	316.09	317.13	316.96	317.01	318.05
305.1	305.11	305.57	305.75	306.71	304.38	304.61	305.39	306.03	307.41	305.58	305.13	305.87	305.49	304.68	305.78	304.31	305.06	305.28	305.23	302.72	305.61	305.96	305.08	305.05	304.8	305.8	304.28	306.06	303.95	305.22	304.94	306.13	307.19	306.76	305.14	306.5	309.26	305.08	304.89	305.49	306.4	303.6	305.36	306.2	304.48	306.08	307	304.47	304.86
300.98	298.89	298.14	302.44	300.39	300.86	301.84	300.85	299.54	299.76	299.46	301.32	302.9	299.03	300.1	300.74	298.15	301.07	300.8	301.11	300.78	301.27	301.92	301.19	299.99	300.49	300.05	300.35	299.3	300.39	299.3	300.84	300.56	300.43	299.71	301.1	299.01	299.48	298.31	298.23	301.34	299.15	300.85	298.81	301.05	297.77	297.92	300.34	300.06	300.27
317.6	318.17	318.56	321.35	319.9	318.62	320.78	320.01	319.54	321.92	319.72	319.63	318.59	320.04	319.26	318.63	320.4	318	318.61	318.45	318.12	320.61	320.67	319.4	317.68	318.84	320.37	319.38	319.83	318.42	319.82	318.72	320.69	320.33	322.16	320.04	319.05	318.95	319.85	318.01	319.8	317.7	319.96	320.77	318.95	320.16	319.52	320.75	319.38	318.6
329.55	329	328.15	328.64	328.79	326.61	330.17	326.67	326.9	328.37	327.27	327.73	329.1	329.88	328.55	330.06	328.8	329.35	329.59	328.29	328.29	327.72	328.06	330.21	328.94	327.88	330.42	327.87	329.46	329.87	327.74	327.44	328.37	326.24	328.38	329.49	327.18	329.39	327.58	327.42	327.88	328.17	329.39	328.79	326.82	330.44	329.75	328.48	329.56	329.73
311.54	310.8	311.04	310.03	311.09	312.48	310.73	310.62	312.39	311.48	310.6	309.05	311.87	309.28	309.5	311.85	310.18	309.59	310.47	311.85	310.29	310.39	310.95	310.84	311.16	309.86	310.04	309.91	310.85	310.63	311.62	311.45	309.6	310.34	311.14	309.49	309.92	310.64	311.2	311.17	312.27	310.78	309.86	310.98	310.21	308.84	311.24	310.31	311.61	309.7
310.51	310.88	309.93	310.89	311.09	311.8	312.97	311.7	312.3	312.73	311.9	313.09	311.44	311.99	310.82	309.86	310.42	311.23	311.41	311.8	310.39	313.05	311.9	309.89	311.58	309.74	313.59	311.17	310.55	314.11	310.59	311.63	312.61	313.52	311.66	310.77	311.23	311.48	312.32	312.24	310.5	309.84	312.53	311.24	310.45	309.88	311.44	312.01	311.01	309.91
316.46	318.81	315.77	320.33	318.19	318.61	318.27	318.81	316.53	317.86	320.92	319.12	319.11	318.14	319.04	318.44	319.79	317.29	318.24	319.63	317.07	318.5	319.25	317.56	318.3	316.87	317.43	317.54	319.12	318.53	319.33	318.53	319.93	317.64	320.37	319.93	317.78	317.65	320.01	318.09	318.72	318.81	317.57	316.81	317.45	319.13	318.65	318.44	318.21	318.8
306.47	306.34	305.56	308.16	307.19	305.83	307.37	304.74	305.23	308.16	306.7	305.78	305.98	307.04	306.61	308.47	307.33	306.53	307.52	306.75	306.89	306.16	306.17	305	306.13	309.1	307.4	308.4	306.84	307.85	306.29	306.49	305.9	307.35	307.8	306.31	305.78	307.16	306.21	306.31	307.65	307.82	308.25	305.38	306.03	307.26	306.22	307.2	306.06	307.75
296.56	295.33	297.37	295.25	296.39	295.67	296.63	297.41	298	298.69	296.52	297.58	295.04	296.36	295.91	295.88	297	295.64	298.08	295.27	297.58	297.03	297.57	295.81	296.35	297.4	294.87	297.52	297.42	296.83	296.65	297.06	296.52	297.7	296.79	296.03	297.47	296.37	296.32	297.42	296.42	297.77	296.97	296.45	294.51	296.93	296.81	298.76	297.17	298.54
319.36	318.7	317.62	315.38	316.95	317.17	317.78	320.15	317.71	318.98	316.55	317.19	316.98	317.46	318.31	319.79	318.92	317.9	317.74	319.11	317.08	320.59	317.88	317.72	319.17	318.44	318.5	319.07	316.82	318.94	317.79	317.13	318.18	319.28	318.91	317.72	317.6	317.71	319.38	318.89	318.19	319.01	318.3	316.6	318.95	318.2	316.74	319.67	317.95	318.69
302.84	300.74	300.58	301.98	302.65	302.72	301.33	302	303.51	303.93	303.35	301.9	301.15	302.04	302.85	302.33	301.56	302.61	302.78	302.08	303.33	302.96	301.09	302.31	302.28	302.63	302.95	303.25	303.36	304.32	302.61	300.4	300.61	302.77	300.76	302.53	302.72	301.37	303.48	302.04	303.08	301.85	305.65	301.67	301.6	299.19	302.08	303.18	302.98	302.88
312.92	313.38	311.2	310.57	311.79	312.21	311.44	312.91	312.35	311.45	311.52	311.32	311.93	312.93	311.57	312.18	310.15	311.27	311.49	311.98	312.86	311.72	310.27	309.66	310.91	311.38	310.6	311.62	310.92	311.37	310.05	311.46	310.35	310.89	312.31	314.26	309.56	312.1	311.26	310.83	309.96	311.15	311.01	311.68	311.82	311.29	311.82	309.11	309.33	312.67
316.58	314.85	314.77	315.9	314.56	314.93	315.7	315.67	314.5	317.65	314.4	316.63	316.03	317.12	315.38	316.66	314.97	315.95	315.15	315.13	315.48	316.82	316.49	316.18	313.9	315.67	315.9	316.23	318.61	314.84	315.32	315.54	315.47	314.84	316.19	317.02	315.66	317.23	314.49	315.94	314.21	315.03	315.58	313.94	314.94	314.78	316.36	317.47	315.23	315.6
329.59	328	327.79	328.78	329.2	328.97	329.34	329.31	329.95	326.43	328.47	329.91	328.05	328.4	328.08	328.33	329.95	328.55	329.28	327.13	328.28	328.11	329.99	327.76	328.81	327.45	327.75	327.93	327.02	328.65	330.16	325.42	328.32	329.33	328.11	326.64	328.59	328.67	330.74	328.84	328.36	329.18	328.47	327.06	328.99	328.45	329.16	328.09	328.18	328.49
304.09	304.9	306.31	304.29	304.96	304.11	303.62	305.48	306.51	304.77	305.44	306.15	305.5	303.76	305.17	305.83	307.98	304.36	304.95	302.13	303.89	303.69	306.2	305.8	303.6	304.37	304.78	304.96	305.14	304.38	303.58	302.09	304.66	305.63	303.66	305.77	305.44	305.85	303.64	305.17	305.18	303.84	304.94	304.35	305.88	304.97	305.12	304.32	304.18	304.41
303.73	301.93	303.23	305.03	304.15	303.69	303.88	302.54	302.91	305.56	302.61	305.24	302.31	303.66	301.74	303.85	304.64	303.38	305.25	302.86	304.76	303.27	304.51	304.62	303.04	305.24	302.67	302.44	303.36	302.78	301.77	303.13	303.11	304.99	302.13	301.92	302.75	303.81	303.94	302.72	302.59	301.58	304.11	302.94	304.27	301.93	303.86	304.4	303.28	303.77
300.33	298.67	301.27	299.38	299.86	300.3	301.31	300.88	300.54	301.16	300.23	299.54	300.43	299.11	300.29	300.7	299.07	301.93	297.79	299.85	299.7	300.19	298.21	300.48	300.54	299.74	300.13	300.36	301.09	299.14	300.28	299.18	300.64	299.25	299.74	301	299.53	300.05	299.19	300.41	298.26	299.31	299.87	300.12	298.36	300.54	300.46	298.6	300.74	300.33
309.43	308.47	312.35	311.44	311.03	312.73	310.01	312.63	309.36	310.09	312.94	308.72	310.64	310.23	312.45	311.27	310.88	311.59	311.47	313.34	309.44	311.98	311.83	309.28	309.5	311.69	309.79	311.55	309.56	311.34	310.87	311.27	311.29	311.49	310.67	308.69	310.67	310.27	310.52	308.99	310.54	310.99	311.5	311.29	311.31	309.45	309.54	310.1	310.79	309.77
323.7	326.29	326.97	325.82	326.65	325.67	324.88	324.5	325.63	325.95	325.7	326.46	324.41	325.17	325.67	324.89	326.25	325.41	324.72	326.97	326.14	324.86	326.76	325.38	324.15	324.24	325.42	326.61	325.53	326.8	324.37	326.82	326.56	323.82	325.97	326.54	324.86	325.47	323.6	324.88	323.72	324.12	325.03	325.9	324.64	326.48	324.17	325.94	324.72	323.25
326.82	326.72	325.63	326.17	325.28	325.11	325.96	326.15	327.14	325.62	326.59	325.54	321.84	324.08	324.26	322.86	327.4	325.15	325.17	324.5	325.91	327.09	323.74	324.32	322.68	326.38	325.5	324.35	326.58	325.41	324.15	324.84	324.1	326.16	325.44	325.88	323.04	325.27	324.62	324.77	325.33	325.67	324.62	325	325.43	325.12	323.95	325.83	324.63	324.54
301.73	302.99	301.45	300.44	302.1	302.54	302.16	303.82	302.29	301.64	302.2	304.11	302.58	302.75	302	302.2	302.07	302.99	302.01	299.43	303.81	302.1	302.16	300.7	300.91	303.66	303.03	302.53	301.73	302.17	301.07	302.95	300.69	302.72	301.14	300.32	302.51	301.63	301.47	303.01	301.5	304.01	303.93	301.03	303.91	303.42	301.24	303.03	302.21	301.38
328.69	327.98	329.07	329.87	329.91	329.59	326.8	328.4	328.96	328.22	328.29	327.96	327.81	328.07	329.86	329.69	329.69	328.2	329.74	328.26	329.03	328.78	328.89	330.32	328.62	329.11	329.59	328.77	328.74	329.4	328.32	329.83	328.4	327.54	329.17	327.49	329.4	329.21	329.48	328.05	329.13	327.4	328.55	327.77	328.26	328.89	328.97	326.6	328.7	328.02
311.91	313.13	314.33	313.11	313.53	312.89	311.21	312.51	314.54	312.84	314.33	314.92	314.4	312.26	312.23	313.5	311.63	312.7	313.81	312.79	313.15	312.17	312.31	311.74	312.71	312.78	312.88	314.15	313.14	313.72	313.49	313.4	311.16	313.12	313.65	313.89	311.64	312.13	312.01	312.57	313.12	312.02	311.7	313.86	313.25	312.67	312.34	313.61	311.23	312.27
298.96	301.11	298.61	298.71	299.51	302.65	299.98	299.55	298.67	300.13	300.72	301.35	300.73	301.44	301.7	298.94	299.95	299.33	298	301.31	301.74	302.25	300.56	301.75	299.89	298.96	299.68	298.95	300.4	300.41	300.39	300.26	298.74	296.31	300.49	301.29	299.31	301.82	298.6	299.3	299.68	301.83	300.39	300.17	301.57	300.22	300.8	299.41	300.6	301.15
327.77	329.28	328	327.51	329.03	328.97	328.77	328.11	328.33	329.69	328.11	328.96	329.58	329.39	328.84	328.01	329.21	328.43	327.51	328.32	329.37	329.08	328.82	327.21	328.17	329.38	327.64	328.76	328.54	326.85	327.86	327.44	327.34	327.76	327.53	330.18	328.67	329.29	328.62	328.1	328.8	328.75	327.57	326.66	328.36	327.87	328.66	328.69	329	328.41
308.36	307.83	308.66	309.66	308.88	308.96	308.81	308.79	308.19	306.36	308.48	307.73	309.9	309.1	308.39	308.4	307.28	308.4	307.22	308.2	308.37	309.47	307.72	310.03	311.66	310.83	309.72	308.87	307.88	309.03	309.33	310.67	309.3	310	309.7	308.77	308.59	308.01	309.62	309.57	309.54	307.33	308.1	307.96	312.51	308.38	310.4	309.04	308.42	308.91
309.11	308.74	309.1	310.03	307.29	307.51	308.89	309.17	308.69	308.93	309.86	308.19	309.75	308.9	306.88	308.79	309.67	311.5	308.73	308.26	309.81	308.67	309.49	309.01	308.52	309.63	308.2	307.59	310.51	307.1	308.65	307.99	307.7	309.05	308.93	307.53	309.26	308.64	308.5	308.46	309.16	308.46	307.64	308.59	310.31	307.21	306.94	309.74	307.33	309.19
318.69	318.95	315.84	317.63	318.63	317.49	316.48	318.82	318.78	319.19	316.91	317.5	317.54	317.03	318.07	316.86	317.86	318.82	318.94	318.52	317.46	318.31	317.3	317.1	319.07	318.92	317.11	319.06	318.56	317.87	318.52	318.9	318.03	319.59	317.19	318.03	317.48	318.27	317.36	320.2	315.81	319.26	319.04	318.78	316.02	317.38	317.98	318.94	317.82	318.77
317.73	314.79	317.32	315.81	317.13	315.53	315.95	316.42	314.46	315.1	315.77	316.19	316.31	315.02	314.89	317.17	315.74	315.37	315.59	317.56	316.16	315.32	315.86	316.44	315.71	315.92	316.17	316.22	316.44	316.49	316.17	316.91	315.58	314.03	315.7	316.14	315.74	317	314.44	315.96	315.29	315.34	314.85	314.97	315.97	316.29	315.78	317	315.08	315.71
293.53	294.11	292.74	295.01	294.79	293.06	292.33	294.64	292.74	293.56	295.41	294.69	293.69	294.06	293.27	295.19	293.58	293.62	293.73	294.54	293.19	294.16	293.43	294.3	294	293.24	295.1	295.14	295.2	293.62	293.4	294.5	294.15	294.48	293.63	293.73	292.77	292.46	293.06	294.13	293.64	292.7	291.85	294.29	293.45	292.43	294.03	293.12	295.45	294.13
313.45	313.49	312.33	313.05	311.82	312.06	312.99	314.41	312.22	312.55	311.79	312.96	312.18	311.08	314.38	311.1	312.85	313.63	312.06	310.72	312.97	312.88	312.51	312.27	312.9	312.04	312.67	314.16	312.74	312.66	314.21	312.41	312.63	314.06	311.54	312.53	312.47	312.56	313.33	311.58	313.16	310.98	314.77	312.06	312.6	312.15	312.97	312.96	311.34	311.15
294.51	293.3	294.4	295.01	294.32	295.01	295.73	294.66	292.45	292.91	294.68	293.18	294.48	292.89	292.09	294.84	292.66	296.05	295.11	295.48	294.75	293.98	293.01	294.97	294.28	295.7	294.06	294.12	293.77	292.52	293.9	293.79	294.7	293.37	292.66	293.95	293.2	294.47	292.78	295.24	296.1	294.52	293.68	293.72	294.37	293.8	294.37	292.97	294.38	293.34
313.35	313.96	313.79	313.79	313.66	312.96	313.83	315.95	314.04	313.98	313.05	314.42	313.76	314.21	315.61	316.28	313.71	314.13	314.48	313.7	313.57	312.8	313.15	312.25	311.36	315.31	313.07	314.97	314.26	313.17	315.46	314.06	313.68	313.81	314.74	315.83	313.57	314.5	313.66	312.92	313.41	313.22	314.54	314.48	314.68	313.33	313.53	315.82	313.39	314.56
305.54	303.78	305.75	305.05	305.06	306.44	304.2	306.59	305.95	305.19	305.64	303.92	305.84	306.64	303.53	304.32	303.76	304.42	306.16	306.38	306.85	306.04	304.83	305.33	305.04	305.05	305.1	305.16	305.05	306.45	303.45	303.73	307	307.31	303.62	306.04	306.16	304.28	305.09	305.06	305.87	305.11	306.68	301.49	305.67	305.6	305.32	305.32	304.18	304.53
300.7	301.49	300.23	299.44	300.78	300.48	301.18	302.16	300.77	299.71	300.47	301.3	300.78	299.78	301.1	302.06	301.77	301.95	300.45	301.32	302.81	302.09	301.81	299.75	302.11	299.51	300.42	300.34	300.84	300.97	301.11	301.38	301.27	299.16	300.03	300.29	301.97	301.38	301.07	303.06	300.51	301.57	300.54	301.63	300.98	301.99	300.7	300.41	301.24	300.87
299.51	298.78	300.02	298.74	298.91	298.62	301.41	301.75	300.54	301.17	298.93	299.47	298.64	301.41	299.94	300.95	299.73	300.04	301.14	301.31	301.07	300.36	298.84	300.5	299.59	299.97	300.23	300.33	301.02	300.28	297.66	299.83	299.94	299.14	296.53	299.35	298.34	301.36	300.72	299.82	300.6	298.7	299.18	301.83	299.49	298.79	299.77	300.86	298.64	299.22
299.32	300.75	298.76	302.41	300.72	299.01	298.28	299.95	299.98	299.18	298.7	298.31	301.3	301.43	299.7	300.02	300.04	301.2	299.93	299.24	301.05	300.2	300.87	298.2	300.17	299.54	302.83	300.75	300.46	298.38	300.95	300.03	298.42	300.78	301.17	299.24	298.23	300.7	299.7	299.76	299.48	300.98	300.62	300.94	300.95	299.9	300.29	297.92	299.54	299.15
315.81	316.78	315.82	314.79	314.63	314.36	314.64	316.24	316.55	314.92	314.33	315.75	315.29	315.16	314.57	316.17	315.89	314.12	315.89	315.44	315	315.89	315.08	315.87	316.62	314.54	315.93	315.47	314.68	315.33	316.32	316.98	315.65	315.36	315.95	315.71	314.58	315.91	316.22	316.8	315.09	317.28	316.59	316.62	316.87	316.7	314.62	315.61	316.56	316.32
316.07	315.73	316.03	317.06	316.48	316.72	316.33	319.28	316.81	316.62	316.8	315.98	315.91	316.01	317.68	316.57	318.86	317.07	317.12	316.94	317.34	317.14	316.29	315.4	316.48	315.89	318.07	314.7	316.36	316.62	316.18	316.77	317.39	317.74	316.45	315.6	316.59	317.82	317.27	315.08	315.85	316.16	316.39	315.96	317.46	316.54	316.29	314.12	316.88	317.37
328.06	326.85	326.59	326.23	328.64	329.2	328.37	326.84	328.38	329.89	328.6	327.89	329.49	328.29	326.32	328.91	326.69	329.08	328.76	329.11	327.69	327.16	328.23	328.28	327.78	327.89	327.16	328.74	327.49	327.75	326.03	327.94	328.43	328.9	324.68	327.12	327.76	327.6	327.73	326.84	326.13	327.39	325.51	329.07	327.34	328.33	328.42	328.61	324.82	326.92
305.53	304.53	301.74	302.76	303.19	304.49	303.19	303.63	303.97	304.09	304.78	302.37	302.9	302.55	302.26	304.76	302.42	303.02	302.71	303.17	303.92	304.34	304.95	304.15	303.21	301.45	303.41	302.16	303.7	303.38	302.94	302.25	303.87	304.4	304.83	303.44	303.39	302.52	304.36	303.49	302.99	301.88	302.53	302.77	304.03	303.35	304.03	302.52	303.94	302.42
295.99	292.88	294.16	295.98	293.89	297.05	294.26	295.41	293.56	295.42	294.37	295.99	294.05	294.46	295.28	294.33	294.1	291.85	295.81	293.64	295.9	295.4	295.01	294.54	296.06	296.4	293.86	293.75	294.22	294.76	295.78	293.36	295.57	294.65	294.49	295.72	294.55	296.74	294.44	294.31	292.95	294.88	294.34	295.76	294.05	294.28	294.25	294.93	296.22	293.67
307.04	306.09	306.07	307.56	306.67	306.95	306.12	307.01	305.91	305.66	306.98	305.68	307.74	305.33	306.51	306.72	306.14	306.55	305.01	307.27	304.32	306.64	309.43	305.64	305.93	305.54	307.81	304.88	306.87	305.73	306.23	306.75	306.5	306.63	308.34	306.26	303.83	307.45	307.25	304.88	304.57	307.85	304.56	305.34	306.1	305.44	304.72	304.97	305.67	307.58
309.92	311.13	310.16	309.95	309.66	311.04	313.42	310.3	312.07	308.91	312.88	310.19	309.49	311	310.7	311.65	310.2	311.24	312.63	310.46	311.93	310.66	312.68	310.03	310.27	310.17	310.91	309.9	310.96	310.31	310.66	310.42	311.5	312.15	310.08	310.02	309.58	311.24	311.24	310.1	311.31	310.77	309.84	308.95	311.74	312.44	311	311.49	310.74	311.41
314.11	315.17	315.63	315.71	315.38	313.24	314.83	314.16	314.24	312.42	315.73	315.36	315.27	314.7	315.07	315.95	315.65	315.86	314.41	315.28	315.85	316.03	313.42	316.61	313.84	314.05	316.48	314.52	314.9	315.32	316.28	314.69	314.03	313.97	314.55	312.82	313.72	315.19	315.53	313.75	316.12	313.63	313.87	315.77	314.8	315.73	314.42	313.97	314.53	314.18
317.39	313.23	318.92	316.51	315.4	316.16	314.5	315.41	315.55	316.78	315.27	315.99	317.28	315.14	317.45	314.16	315.49	314.64	316.42	317.55	317.22	314.69	314.84	317.12	314.26	316.72	315.64	314.02	315.13	315.31	316.37	316.9	316.46	317.04	316.82	315.12	315.73	316.59	315.05	316.14	317.57	315.24	317.92	315.35	317	315.77	316.5	315.3	317.74	315.88
304.2	307.32	305.24	305.61	306.28	305.23	305.61	303.28	306.26	305.92	305.52	305.93	304.07	306.31	305.79	305.14	304.14	303.56	305.68	305.64	303.36	304.91	306.64	306.13	304.31	306.77	305.28	304.48	304.87	308.59	305.43	305.09	303.9	305.11	306.23	305.11	306.44	305.56	305.86	305.62	303.55	304.02	304.26	306.01	303.76	305.61	304.87	306.89	305.15	303.36
302.28	303.2	303.58	302.93	300.51	304.25	302.17	301.8	303.77	302.43	303.1	303.65	301.54	305	302.48	302.51	302.66	302.59	302.85	301.12	303.25	301.47	300.56	303.07	303.02	303.1	303.34	302.32	301.57	303.47	302.85	300.51	303.35	302.65	302.48	301.93	303.55	302.61	303.32	301.86	302.74	302.56	302.29	303.69	302.29	302.93	302.41	303.23	301	304.69
315.73	314.85	315.37	313.71	316.37	314.22	316.75	314.92	315.65	315.4	315.49	316.65	315.02	313.24	314.26	314.79	314.59	315.67	315.15	313.89	313.47	314.34	313.89	315.5	315.65	314.14	314.56	313.46	315.56	315.42	315.3	316.19	313.82	315.58	315.44	314.25	314.18	314.59	314.85	316.09	314.71	315.23	315.68	313.46	314.59	313.99	317.22	314.03	314.98	314.49
302.63	300.46	301.69	299.26	302.54	303.1	301.24	301.72	300	302.67	302.41	301.78	300.94	300.52	300.06	300.2	301.19	300.72	300.16	301.19	300.62	301.28	301.54	300.22	301.35	302.73	301.85	300.58	301.21	301.23	301.88	301.43	301.39	299.45	300.85	300.97	299.51	301.03	302.53	300.14	301.23	301.49	300.11	302.24	300.1	301.26	299.32	300.09	300.5	300.96
327.65	326.96	327.11	327.08	328.39	325.47	328.55	326.7	328.77	328.43	327.44	329.25	327.1	326.5	328.24	328.21	326.38	327.83	327.74	326.53	328.25	328.46	328.69	326.99	326.53	326.17	327.17	327.8	327.18	329.08	326.75	329.86	327.11	327.74	327.6	328.45	328.17	328.96	327.2	327.16	328.21	326.47	326.62	327.06	327.71	327.84	328.76	327.31	327.69	328.47
295.03	293.7	295.09	294.25	293.16	293.73	293.06	293.96	292.96	294.91	292.79	291.92	293.8	294.03	294.04	294.78	293.14	295.23	292.61	292.95	294.4	293.63	295.02	294.95	293.66	293.17	296.05	295.59	294.42	294.27	294.99	294.31	294.15	295.16	295.82	293.84	294.33	292.1	294.11	292.82	292.85	293.46	293.32	295.11	294.53	294.04	294.37	294.44	293.6	294.1
327.96	325.45	328.99	326.52	325.93	324.39	327.22	325.62	328.03	327.85	327.14	325.74	328.11	327.95	328.74	327.08	324.61	327.04	327.06	325.77	326.55	327.44	328.29	326.56	326.33	327.94	326.96	326.99	328.46	326.17	326.66	326.46	326.03	327.37	327.11	327.19	326.76	329.2	326.79	326.59	327.41	328.15	325.83	326.95	326.33	327.21	325.82	327.63	326.4	327.49
295.89	295.11	296.82	298.18	297.1	296.79	297.33	296.91	297.11	298.08	296.56	297.78	297.74	296.84	297.33	296.15	296.83	296.43	295.55	297.02	296.04	297.3	295.17	297.67	296.35	296.57	297.1	296.22	296.28	295.28	297.39	296.85	298.32	297.06	296.51	297.1	295.82	299.09	296.66	298.02	295.98	298.41	296.18	297.3	296.72	295.58	295.82	297	296.44	298.08
302.41	301.96	304.26	304.85	303.75	304.24	304.12	305.72	303.65	304.45	302.49	301.66	303.36	303.71	304.75	303.61	303.04	302.63	304.37	303.4	304.91	303.38	303.79	304.99	303.98	303	303.07	304.47	304.69	301.58	302.2	304.15	303.93	303.31	302.47	301.18	302.47	306.53	303.94	302.65	302.13	304.15	304.07	302.67	301.99	303.07	302.94	303	302.36	303.51
302.94	303.2	301.94	303.89	301.57	300.97	302.34	302.65	301.7	303.19	305.56	303.33	302.5	302.49	302.35	302.17	302.25	301.47	302.07	302.34	302.14	303.16	302.88	301.42	303.64	302.14	303.46	303.29	303.43	304.24	302.75	302.75	304.49	302.32	302.57	304.03	302.74	302.22	304.12	302.52	302.54	302.76	302.65	302.52	304.18	303.17	303.05	302.56	301.66	303.38
304.8	305.48	306.71	306.92	303.75	306.22	306.47	303.9	306.35	306.45	304.56	305.83	305.32	305.3	304.33	305.87	305.1	304.59	306	306.71	304.2	304.9	304.42	305.54	305.76	304.27	304.52	305.99	305.38	304.6	304.94	304.37	306.01	305.85	306.25	303.87	305.31	305.48	304.85	305.91	305.07	304.81	305.69	304.03	305.7	306.04	307.14	305.01	305.8	305.28
300.91	301.97	302.38	301.46	302.83	303.57	302.12	301.64	301.46	300.87	302.52	303.76	301.69	303.24	303.83	303	303.1	303.34	301.96	303.46	303.43	304.11	301.74	302.31	301.81	303.16	302.23	302.55	301.97	303.48	301.89	302.74	303.14	301.8	302.49	301.87	302.47	302.23	302.85	301.74	302.28	304.15	300.86	303.59	302.94	301.09	301.87	301.76	302.65	302.76
297.31	296.48	297.16	295.12	297.96	295.4	296.6	295.59	297.35	297.47	297.81	296.76	296.33	296.97	296.05	297.33	297.17	298.94	296.11	297.05	297.02	296.86	297.61	296.57	294.5	296.48	295.64	296.89	298.23	298.09	295.1	296.85	295.56	297.26	297.6	296.39	297.13	295.08	299.15	295.65	296.48	296.97	295.8	296.35	297.48	296.18	298.13	296.83	296.65	296.47
311.65	309.85	311.4	311	311.68	311.36	310.09	310.86	310.81	310.18	311.68	310.7	309.75	311.54	310.01	310.03	310.54	310.74	310.25	310.53	310.59	311.16	310.04	310.57	311.45	309.87	310.55	311.09	311.98	311.5	310.22	309.59	309.92	311.41	311.45	309.14	309.7	311.58	309.49	309.71	312.21	309.12	311.49	309.98	308.29	309.71	310.81	308.64	309.82	311.97
296.26	297.74	295.79	297.93	295.81	297.47	296.58	297.67	298.98	297.15	297.31	296.84	294.64	295.37	297.04	296.81	295.58	296.59	296.88	296.45	298.46	297.89	298.41	295.72	298.82	297.48	297.18	295.89	295.56	295.49	296.63	297.28	297.17	296.99	294.71	295.31	297.2	295.71	297.91	297.39	297.08	296.85	294.79	297	296.61	296.26	295.96	296.39	296.82	295.93
315.8	314.61	314.43	315.96	317.27	316.59	315.99	316.35	314.82	314.66	316.47	315.5	314.71	314.29	316.08	315.43	315.71	315.43	316.58	316.19	315.25	315.94	315.48	316.84	313.79	317.31	314.78	314.55	317.34	314.97	315.69	315.3	314.98	316.57	315.62	316.72	316.25	315.74	315.86	316.88	316.18	314.96	314.55	315.54	316.34	314.44	317.41	317.9	317.76	317.32
327.58	328.02	326.96	326.32	328.59	326.33	327.39	328.22	328.82	325.94	326.02	328.82	329.25	326.57	327.7	327.95	327.76	326.64	328.03	327.13	330.04	329.35	328.45	329.1	327.22	327.05	328.83	329.66	328.06	326.44	326.8	325.58	327.27	328.67	327.71	327.1	328.32	328.33	329.53	326.98	325.47	329.7	326.96	327.01	328.84	327.43	325.12	326.79	327.62	329.55
310.6	312.97	313.39	313.59	312.5	313.48	312.2	313.7	312.03	313.92	313.02	311.68	313.66	314.08	312.97	312.02	311.93	312.74	310.98	309.96	311.26	313.6	312.29	314.05	312.55	312.01	311.75	312.33	311.69	311.52	312.6	313.79	310.7	311.75	312.76	311.62	312.15	313.26	312.21	312.21	311.69	311.64	312.03	312.89	312.93	312.29	314.07	312.5	311.29	310.9
311.53	312.26	312.57	312.21	314.47	313.68	313.22	314.65	314.84	311.28	311.83	314.62	314.18	310.72	312.8	311.97	311.75	311.63	310.85	312.87	311.64	314.64	312.28	312.56	313.55	311.54	313.18	314.84	312.26	313.23	312.55	312.04	311.65	312.42	312.7	312.83	312.95	312.3	313.2	312.42	313.98	312.1	311.77	312.43	311.99	312.29	312.44	311.85	313.34	313.14
318.76	317.46	317.19	319.27	318.79	318.42	318.71	320.09	318.54	317.64	319.46	318.33	318.6	319.37	318.99	319.34	318.35	317.24	319.49	317.31	318.03	318.05	318.39	317.77	317.91	321.18	317.56	317.79	318.79	319.89	318.52	317.59	318.72	319.05	317.85	319.8	320.23	316.91	316.4	319.39	318.4	318.24	320.33	319.25	319.64	317.88	318.81	319.62	318.56	319.24
314.99	315.33	315.44	314.18	313.5	314.47	315.01	313.71	316	315.34	314.28	313.9	314.4	314.47	315.86	317.21	314.7	314.82	316.39	314.38	314.6	315.47	314.09	314.65	315.75	314.19	314.37	315.64	315.53	314.13	316.32	315.59	314.05	314.79	314.88	315.32	315.79	314.78	315.24	313.27	314.65	314.96	315.61	315.32	315.53	314.3	314.23	313.49	313.63	315.45
305.94	304.39	305.75	305.53	303.32	303.03	304.81	305.86	305.61	304.71	306.05	305.11	304.59	306.07	305.19	305.34	304.46	305.85	305.17	305.04	305.48	303.87	304.42	306.77	304.34	304.3	304.34	305.26	306.34	306.18	304.57	305.18	305.4	305.06	306	303.88	302.96	307.22	305.14	304.5	304.85	304.52	306	307.15	305.18	305.54	306.7	305.01	305.3	305.6
307.79	308.95	309.08	309.94	308.52	308.44	308.44	309.3	309.9	307.96	308.17	307.38	309.13	310.29	309.97	308.1	305.95	308.63	309.3	306.85	308.52	309.05	309.71	310.71	309.28	309.85	309.83	307.02	309.92	308.38	308.78	309.5	308.65	310	306.97	309.18	308.54	310.69	306.78	309.18	309.51	308.97	310.13	308.5	308.41	309.66	309.51	309.58	309.41	309.12
298.67	299.78	303.12	300.14	299.92	300.46	298.6	297.82	299.37	301.31	299.75	299.26	298.86	300.21	300.27	300.09	301.82	299.05	301.37	298.11	300.25	300.35	298.78	300.96	298.58	301.52	299.67	300.54	299.88	299.98	299.01	300.83	300.45	299.52	300.63	299.12	299.42	299.8	299.95	300.72	299.16	300.36	299.68	298.96	299.85	299.79	299.65	301.27	299.38	299
310.21	311.47	310.61	310.07	309.17	309.41	309.77	308.5	309.99	310.68	310.87	311.58	311.72	311.43	311.03	312.04	312.07	309.93	310.15	311.94	310.59	311.22	310.36	310.52	309.45	310.33	311.49	310.47	310.32	311.45	310.67	311.01	310.2	310.19	313.55	310.19	309.72	309.13	311.78	309.67	312.15	311.96	310.16	310.02	310.66	309.51	310	310.94	310.95	309.58
298.78	299.12	299.34	299.7	300.05	299.67	297.8	300.34	298.16	300.61	299.65	300.66	300.52	299.82	302.05	298.84	300.49	300.93	302.18	299.63	299.99	301.96	298.83	298.86	300.72	300.39	299.84	299.61	299.45	300.08	300.39	299.48	298.04	300.28	299.45	299.39	300.81	300.81	300.48	301.56	300.13	301.18	299.35	300.74	298.86	301.32	298.76	300.54	300.13	300.69
316.99	315.5	315.56	313.08	314.15	314.7	313.47	313.69	315.32	314.85	313.52	313.61	314.41	315.38	313.91	314.29	313.59	312.51	315.39	313.96	315.69	314.43	312.83	313.78	313.16	313.21	315.9	315.71	314.67	314.22	313.37	313.27	313.67	313.26	314.22	313.11	312.96	314.23	314.07	314.04	314.09	314.61	313.37	314.36	314.74	315.57	315.21	311.8	313.48	312.21
311.39	314.08	314.37	313.56	314.2	314.51	314.23	311.95	314.08	313.27	313.75	312.67	313.16	312.94	314.29	313.23	314.59	314.73	314.24	313.08	314.85	314.03	313.8	313.76	314.42	314.74	314.11	313.41	314.55	313.14	314.11	314.71	314.49	315.56	315.8	312.29	313.96	311.93	314.17	314.95	316.47	315.28	314.92	314.05	312.87	311.7	314.51	313.18	314.24	314.05
304.8	302.95	304.18	304.27	304.78	306.12	303.95	303.91	304.68	306.06	306.55	303.71	303.39	304.68	304.65	303.28	305.3	304.81	304.55	303.58	304.93	303.81	304.22	305.36	304.18	303.47	306.22	304.13	306.39	305.43	304.15	305.94	304.41	304.17	304.8	303.4	304.66	303.94	305.27	304.7	304.37	305.11	306.46	303.67	305.5	304.59	304.66	303.8	302.05	303.46
309.47	311.84	307.3	307.82	309.14	308	309.1	308.64	309.01	310.25	308.8	309.4	309.19	308.45	309.04	310.5	309.32	310.01	309.8	309.52	308.81	309.84	308.56	308.19	307.63	308.37	307.07	309.61	310.32	308.53	310.79	310.52	309.43	308.85	308.47	308.36	310.5	307.45	310.12	306.6	310.59	309.18	309.61	308.33	308.19	307.39	309.46	308.61	308.47	309.7
329.59	328.9	329.84	328.62	328.28	328.5	327.07	327.65	329.42	327.95	331.72	328.99	328.54	329.79	329.88	329.82	327.68	327.64	327.55	328.48	330.53	329.1	328.6	328.25	328.61	328.73	327.66	329.19	328.58	326.88	328.71	329.76	328.75	330	329.44	327.98	328.15	328.63	328.76	328.92	327.9	327.9	327.98	329.74	330.45	330.08	328.74	326.58	330.04	328.78
324.42	326.14	326.81	324.64	325.78	325.84	324.26	328.06	324.12	324.89	324.56	325.65	325.44	323.39	328.07	324.47	325.85	324.34	325.06	325.2	324.9	327.68	327.58	325.87	326.36	325.81	325.48	325.02	326.12	327.47	325.17	325.29	325.23	326.91	326.23	325.11	327.35	325.37	324.92	325.36	323.92	325.27	324.65	323.3	325.08	325.5	325.61	325.16	325.76	325.68
307.62	309.55	309.02	308.15	307.77	310.1	308.5	309.6	309.56	310.38	308.42	308.1	311.63	307.7	309.03	308.78	307.55	307.5	309.54	307.6	306.2	308.38	308.61	308.49	308.62	308.83	309.95	309.74	307.82	309.76	306.52	308.33	309.49	309.97	307.83	310.48	307.39	308.41	307.8	310.54	308.79	309.8	309.94	310.84	306.49	310.17	307.39	310.68	308.83	308.64
306.5	304.35	305.82	306.2	304.41	305.31	303.78	306.42	303.23	306.16	307.09	305.5	305	305.63	305.4	304.73	306	303.99	305.32	305.38	305.15	305.79	305.42	303.05	306.1	305.84	305.26	304.16	306.42	305.16	304.84	305.36	305.62	304.45	307.1	307.09	305	305.48	304.31	307.02	305.91	305.03	305.87	307.43	305.68	305.25	306.59	303.89	304.65	306.06
307.28	308.64	306.04	305.91	305.52	306.19	306.29	306.27	306.76	308.28	306.3	305.24	308.4	306.06	305.46	304.47	305.95	304.35	307.07	303.91	307.14	305.34	305.91	307.25	307.52	305.71	306.64	305.51	306.18	306.01	306.4	305.96	305.98	305.85	305.58	308.22	306.2	305.65	306.69	306.83	305.89	305.82	307.6	305.59	308.29	305.89	306.38	305.95	305.89	305.99
308.5	305.29	305.15	305.44	306.67	305.05	306.21	305.96	304.82	306.71	306.43	306.39	306.36	307.66	306.25	305.94	306.75	307.89	306.12	306.13	305.32	305.82	306.98	306.68	307.07	306.72	305.26	306.94	305.42	305.96	306.54	306.26	306.02	305.35	308.15	306.41	306.93	305.77	305.73	305.76	307.53	306.41	306.6	306.13	305.25	306.4	306.81	305.64	305.39	304.55
298.74	301.99	301.05	301.34	301.92	302.12	301.08	302.65	300.27	300.54	301.41	301.13	301.25	299.93	302.38	300.45	301.19	300.85	300.82	300.41	302.28	301.34	302.34	301.96	301.03	300.85	300.65	299.57	299.91	301.28	300.92	299.87	300.65	300.72	302.73	301.14	302.26	301.88	302.23	300.62	302.13	303.34	300.97	299.12	300.34	300.87	300.94	302.35	301.4	302.01
316.36	315.69	315.31	314.11	314.17	315.05	315.09	314.05	313.14	315.71	313.06	314.3	315.59	314.61	315.06	315.87	316.03	314.67	313.6	314.64	315.63	318.22	314.64	315.38	315.61	314.83	315.85	313.48	313.14	314.24	313.12	314.7	315.88	315.13	315.61	316.01	316.29	313.39	315.6	315.94	314.48	313.75	316.1	315.83	315.18	314.88	315.42	316.06	313.22	313.28
300.14	298.99	299.61	300.92	298.77	300.19	300.41	300.51	300.8	299.69	299.77	299.59	299.71	302.52	299.25	298.03	298.63	300.23	301.7	300.2	300.85	300.45	300.23	299.44	300.24	302.01	300.86	299.84	301.22	299.81	299.63	301.54	298.91	299.33	299.71	301.01	299.15	300.11	300.6	299.05	299.58	300.35	298.14	300.73	300.53	301.59	298.68	299.27	299.93	301.1
303.78	303	304.3	304	304.09	305.89	305.12	304.29	306.18	305.62	302.9	307.56	305.44	308.6	304.73	304.68	305.39	304.94	304.65	306.17	303.9	304.87	306.39	304.78	305.72	306	306.42	304.32	307.04	306.17	304.31	305.17	304.6	305.9	304.58	304.68	305.54	304.36	305.17	306.21	305.08	303.25	303.3	305.05	304.19	306.09	305.47	305.74	306.11	303.41
305.07	304.99	306.68	307.44	303.71	305.7	307.42	305.55	304.68	305.75	305.55	307.51	307.06	304.85	304.43	305.19	305.08	305.67	305.33	303.94	305.98	307.15	306.46	305.33	306.67	306.63	306.35	304.04	305.84	307.09	305.81	306.06	305.82	306.15	305.57	306.42	304.2	304.69	304.86	307.32	306.92	305.81	305.43	305.67	306.37	304.07	304.58	306.29	307.43	305.47
302.29	299.75	303.59	304.55	305.9	303.56	304.3	303.21	302.18	302.87	303.24	304.54	303.33	303.69	304.3	303.09	303.13	303.18	304.17	303.59	303.09	304.03	303.3	303.76	303.69	304.89	304.64	304.18	303.46	303.4	303.19	304.11	301.12	303.99	303.95	303.64	303.95	302.57	301.71	302.28	304.47	303.96	303.62	303.78	301.92	304.53	303.99	305.04	304.07	303.67
307.16	306.65	307.16	307.03	308.17	307.43	306.43	306.04	308.72	306.1	309.03	307.08	307.75	306.7	306.45	306.87	306.14	307.58	307.2	307.22	307.39	307.76	306.18	307.39	306.18	307.64	307.17	306.42	307.39	307.34	307.53	306.55	307.67	307.5	308.19	307.61	306.66	305.66	307.38	307.9	306.78	308.47	307.6	306.09	308.08	306.92	307.13	306.63	308.75	305.61
326.96	328.31	330.02	327.02	328	327.72	327.99	327.7	326.46	327.55	328.65	326.75	328.18	328.43	327.94	327.66	326.83	328.57	326.52	326.59	328.3	327.75	327.32	327.54	328.02	328.61	327.8	328.12	327.98	328.37	328.62	327.1	327.61	328.8	329.76	327.98	329.6	327.88	327.78	327.02	329.58	328.13	329.39	327.41	327.75	328.63	328.7	326.16	328.74	327.57
327.34	327.59	327.48	328.64	328.28	327.73	325.28	327.86	326.24	327.92	328.08	329.05	327.8	324.79	327.35	326.46	328.78	327.46	327.8	328.73	327.21	329.12	328.78	327.16	326.93	328.17	327.92	326.8	327.33	326.85	327.58	326.85	327.71	329.58	327.72	327.22	328.56	329	327.29	328.05	329.11	328.21	327.17	327.71	328.34	328.14	328.44	326.95	327.56	326.89
293.18	295.05	294.73	294.08	293.44	293.56	295.65	295.1	294.44	291.81	293.21	293.74	294.35	293.76	293.58	294.89	295.01	293.76	294.37	293.8	293.38	294.25	295.3	293.4	295.18	295.3	292.87	294.32	293.92	294.82	291.47	294.79	292.32	295.11	293.79	294.22	294.81	294.98	296.01	293.97	294.34	293.89	295.2	294.22	294.02	292.95	296.34	293.32	294.07	294.63
304.45	302.45	301.52	302.68	301.36	303.39	303.05	303.06	302.43	301.76	302.83	303.47	301.46	301.76	302.26	304.21	302.73	303.11	301.83	304.28	304.41	302.83	302.86	303.5	302.85	302.34	303.54	302.58	301.5	303.61	302.63	302.43	301.27	304.16	301.83	303	304.52	299.94	304.3	302.08	302.35	302.66	304.95	303.35	303.85	303.38	302.44	301.94	302.37	301.82
314.43	314.01	312.6	314.43	311.69	312.85	313.85	312.33	312.72	315.46	313.03	312.88	314.6	313.35	312.95	315.09	313.04	313.65	311.16	313.8	313.37	313.2	313.19	313.31	314.35	313.23	313.53	313.52	315.4	312.14	313.87	310.63	313.76	312.85	313.2	315.02	313.37	313.46	313.27	313.84	312.7	313.27	310.91	313.84	313.9	313.34	313.96	313.09	313.57	313.75
299.78	299.16	301	299.74	299.37	299.82	298.69	300.03	301.66	300.59	300.91	299.43	299.16	300.93	300.83	301.02	297.56	300	300.76	302.08	300.53	300.43	300.35	299.07	299.01	298.8	301.3	299.53	298.99	299.57	297.81	301.12	299.39	300.1	299.45	300.23	300.04	300.24	300.57	299.52	298.87	300.7	299.03	300.44	301.62	300.52	299	300.05	301.83	298.76
306.29	305.11	305.85	305.69	307.77	306.78	306.44	305.74	305.01	305.54	306.08	306.04	308.93	306.21	307.34	307.02	305.99	305.69	306.54	305.65	306.87	305.54	304.96	305.42	307.18	306.52	306.01	307.2	306.16	306.02	302.58	307.04	304.55	305.39	306.89	307.96	307.29	305.38	305.28	304.76	306.8	306.12	304.69	306.41	306.08	306.75	305.58	306.06	304.4	306.29
317.5	314.23	314.32	316.56	314.68	314.24	314.94	314.43	314.88	312.98	317.48	314.1	315.98	317.88	314.83	315.68	316.39	313.87	314.15	314.12	315.84	316.25	316.98	314.15	313.82	312.95	315.65	314.49	316.27	313.8	313.6	315.31	315.3	315.57	315.04	315.74	315.19	315.1	316.87	313.94	315.01	315.17	315.03	316.29	313.77	315.25	313.93	314.98	316.14	313.93
303.42	305.28	304.97	304.18	304.7	304.28	303.92	305.5	304.71	303.88	304.99	303.63	303.93	303.26	303.64	304.6	302.72	304.19	305.47	305.13	304.34	303.05	303.84	306.25	304.29	304.39	306.12	302.85	305.46	303.42	304.87	304.48	305.06	302.69	303.19	305.82	304.26	305.11	305.79	304.77	304.74	303.5	304.82	305.96	304.09	303.01	304.24	304.08	303.34	303.52
297.25	296.13	295.92	295.55	296.25	297.81	296.93	296.86	296.87	296.66	297.29	296.1	296.63	297.93	296.95	296.76	297.62	297.5	298.65	295.82	296.68	296.83	297.77	296.72	294.94	295.25	297.72	297.93	295.33	296.72	294.8	296.99	296.9	297.23	299.46	297.5	297.02	297.28	296.76	296.92	296.74	298.76	297.73	296.25	297.34	296.81	297.03	297.03	295.73	297.11
319.9	319.51	317.92	318.98	317.58	320.35	319.21	320.62	317.23	320.56	318.78	319.69	320.42	319.99	319.3	319.19	317.35	319.7	319.55	317.3	318.83	319.69	319.2	318.77	320.02	316.97	319.71	318.78	318.89	319.4	318.58	320.52	318.59	319.15	320.89	318.93	318.41	319.02	318.22	320.4	318.5	320.16	319.8	320.65	318.87	319.49	319.61	321.13	319.65	320.22
310.64	311.81	312.17	309.9	311.14	308.75	310.48	311.21	310.49	309.98	310.84	312.13	309.89	310.51	311.35	309.5	310.84	311.31	310.77	311.63	310.28	309.19	311.19	311.07	313.26	311.76	311.71	309.73	312.37	312.67	312.26	310.61	310.11	311.39	311.49	310.91	312.83	311.26	312.93	310.48	309.88	311.1	309.06	312.36	310.83	309.51	312.36	310.9	310.37	310.19
301.22	302.83	301.55	300.46	301.91	302.99	304.18	303.51	305.1	303.76	303.95	303.39	304.97	304.33	303.09	305.07	303.17	304.92	303.04	304.42	303.49	305.12	303.58	301.28	306.88	302.16	304.32	303.71	305.09	303.23	303.69	303.33	303.62	302.89	303.11	302.69	303.17	302.85	303.55	304.02	304.48	304.32	304.67	303.85	303.24	303.69	303.84	303.58	303.72	303.35
309.7	310.51	310.62	310.8	309.98	312.12	310.76	309.74	310.14	308.11	309.78	309.68	311.98	309.34	310.36	312.1	309.04	311.91	311.04	309.69	310.92	309.34	309.75	309.2	310.58	310.43	310.86	310.48	310.14	311.69	311.57	309.5	310.28	311.75	309.72	311.31	310.97	309.19	311.06	312.11	310.89	311.61	309.18	309.04	311.81	310.54	310.47	309.4	312.01	311.46
312.57	313.83	311.88	312.8	312.4	313.42	311.59	313.69	313.81	314.85	313.14	313.8	314.45	312.7	313.92	312.92	313.87	311.76	313.21	313.72	312.56	310.8	312.26	313.16	313.78	312.42	313.43	313.22	314.43	312.6	312.6	313.79	313.07	312.15	314.32	313.45	313.5	314.16	312.62	313.49	314	311.87	312.47	312.43	311.81	312.32	312.2	311.73	312.46	314.51
303.31	302.52	302.08	303.18	304.41	302.89	302.95	303.24	301.79	303.69	302.38	303.96	301.79	300.81	301.75	302.6	301.8	301.2	301.37	302.04	303.89	304.21	302.05	301.37	303.11	303.14	303.16	303.76	302.84	301.23	303.74	300.56	302.06	302.1	301.86	302.72	302.16	303.19	303.25	301.33	301.76	300.57	303.94	304.87	300.92	302	303.1	302.89	301.97	304.32
311.56	312.9	312.39	312.51	314.14	312.98	313.26	313.82	315.34	313.86	314.2	314.31	313.83	312.79	313.16	313.37	312.55	313.13	312.23	313.61	313.02	315.71	314.83	313.76	314.11	315.32	313.36	313.21	311.8	314.33	313.02	311.31	312	313.91	311.92	313.12	313.9	312.85	312.4	315.36	312.32	312.45	314.47	312.9	314.51	312.42	314.29	313.1	313.34	312.16
315.83	317.32	313.49	315.94	317.92	315.63	318.46	315.72	315.52	315.25	316.75	315.92	315.87	315.55	315.36	316.12	317.33	314.55	316.51	315.78	315.77	316.6	314.8	316.28	315.47	316.47	315.01	314.7	314.48	314.58	314.37	315.37	316.95	315.24	315.08	317.97	315.93	316.35	314.78	316.53	315.98	314.64	316.6	314.28	317.14	316.86	316.47	315.67	316.04	314.16
313.4	313.5	313.4	315.13	315.8	315.74	316.46	314.76	313.4	315.7	314.54	314.9	315.56	316.1	315.48	315.93	312.68	314.71	314.37	315.79	316.86	313.52	315.61	313.86	316.4	313.68	313.66	316.26	314.45	315.6	312.31	314.66	314.66	314.06	314.08	313.81	315.5	313.48	317.56	313.35	314.63	315.62	314.73	315.72	315.06	315.84	315.28	314.47	315.45	314.08
314.25	313.45	316.67	316.02	315.61	316.11	313.93	315.95	315.84	314.66	315.81	315.67	314.99	315.94	315.32	315	316.1	316.25	315.31	314.67	315.73	316.03	316.55	313.78	317.51	314.89	315.53	315.54	314.76	314.51	314.64	316.74	316.85	314.85	316.32	316.48	315.76	316.17	317.1	314.96	315.95	314.54	314.76	316.52	314.94	315.87	315.52	315.69	315.84	316.81
320.05	320.94	319.15	318.59	319.96	319.73	318.08	318.76	319.13	320.69	320.07	317.36	319.56	318.63	320.47	318.85	322.24	318.47	319.45	318.67	320.43	319.26	318.61	318.75	319.6	321.1	318.32	318.56	320.19	320.41	319.18	321.07	319.58	319.56	317.87	318.89	320.55	320.18	319.75	319.83	319.3	318.59	321.33	319.98	320.78	319.72	317.48	319.89	319.99	316.68
294	292.76	295.72	294.81	294.42	293.98	293.41	294.55	294.55	292.99	293.59	294.29	294.43	294.88	293.3	295.04	294.67	293.44	294.36	293.4	294.51	294.87	293.79	293.97	293.41	295.29	294.08	294.26	292.36	294.62	293.76	293.46	293.12	294.9	295.01	294.06	295.24	295.62	294.69	295.6	293.32	294.62	294.84	294.46	293.74	295.33	292.32	296.37	294.7	293.29
303.53	301.75	304.05	304.01	302.85	303.78	303.28	302.83	303.27	303.95	303.26	303.07	302.59	304.35	303.85	302.65	302.84	304.32	302.89	303.09	303.33	304.17	302.92	304.15	304.1	302.66	302	302.42	303.69	302.56	303.06	302.97	303.33	303.61	302.98	302.65	301.91	302.36	304.32	304.21	304.65	303.78	302.57	304.06	303.62	302.17	302.43	300.57	302.32	301.84
304.37	303.48	303.12	301.75	303.38	301.57	304.61	303.66	303.47	301.5	303.72	302.17	302.75	303.36	302.16	304.47	303.21	302.22	302.6	303.64	306.2	302.03	302.47	302.46	304.67	302.85	303.77	301.61	303.82	303.58	303.97	302.6	304.53	303.58	304.1	303.58	302.76	305.62	303.91	302.9	303.29	304.43	304.07	304.2	304.5	303.7	303.74	304.95	301.51	302.95
304.55	302.76	303.61	303.92	304.56	303.84	304.18	304.36	304.03	303.39	303.76	302.65	304.21	304.46	303.8	304.83	304.19	303.16	302.75	304.72	304.82	304.01	305.31	303.38	302.65	304.64	302.51	305.55	305.76	302.4	304.62	304.11	302.85	302.92	303.16	303.73	304.97	304.49	302.58	305.23	304.81	304.63	303.42	304.22	303.86	302.96	304.17	303.97	303.69	302.19
319.55	319.08	321.43	317.9	318	317.7	319.39	320.01	320.77	319.43	318.69	319.34	319.37	320.03	320	319.76	318.47	319.88	318.73	318.88	319.76	319.34	320.71	319.81	318.06	318.59	320.16	319.16	318.03	317.8	319.81	318.37	321.32	318.06	318.6	318.67	318.68	319.62	318.7	318.17	318.99	320.55	319.83	317.56	318.38	318.74	318.09	318.19	318.27	318.79
307.77	305.96	306.98	306.28	308.59	308.03	307.82	305.27	305.25	307.34	306.44	307.62	306.65	307.34	306.39	307.31	307.29	306.63	304.46	307.56	307.58	305.48	306.35	307.74	306.56	306.49	306.69	307.37	307.2	307.6	306.84	306.3	306.91	304.96	307.19	307.02	307.19	306.99	306.77	305.3	305.8	307.52	307.92	305.78	306.43	308.08	307.2	306.89	307.91	306.12
318.18	318.65	317.47	316.33	315.98	316.42	318.05	317.02	314.96	317.07	316.2	317.71	316.3	317.36	316.8	317.81	318.47	317.23	318.02	317.13	317.72	316.24	318.72	317.41	316.31	317.24	316.93	317.94	315.29	317.72	317.87	319.2	318.35	317.49	318.3	317.91	317.59	318.22	317.99	318.28	318.73	317.87	319.25	317.64	317.38	318.85	319.09	316.87	317.05	316.67
304.86	303.31	304.24	304.17	303.39	303.96	303.56	304.87	305.03	303.66	301.41	303.83	305.19	302.5	303.95	304.16	305.37	303.57	304.05	304.03	302.01	304.58	303.87	303.8	304.48	305.35	304.24	305.33	303.43	304.54	303.24	303.35	304.9	304.57	303.94	303.97	304.43	304.09	304.8	303.06	304.91	304.29	302.37	304.28	304.49	303.54	303.95	304.22	305.81	303.26
325.92	328.42	326.67	327.37	327.39	326.29	326.86	327.52	327.09	327.27	327.48	326.41	328.24	326.64	328.61	327.37	328.09	327.2	328.39	327.06	328.21	328.01	330.35	327.99	327.57	327	328.45	327.93	325.92	327	327.38	329.38	327.28	329.92	329.29	328.38	327.25	329.67	328.31	327.01	327.08	329.47	327.8	327.01	328.66	328.04	327.45	328.64	328.28	329.63
316.97	312.52	316.12	315.68	314.68	314.97	317.36	316.31	315.74	316.46	314.88	317.23	314.67	315.88	317.31	315.36	315.02	315.34	315.26	314.5	314.76	314.64	315.91	316.03	316.11	314.88	316.5	314.98	317.48	315.1	315.83	316.61	315.01	315.81	316.06	316.11	315.48	315.2	315.98	317.18	316.14	315.07	315.34	316.37	315.49	314.25	315.48	316.19	315.78	314.44
315.53	313.92	314.27	313.67	315.42	315.71	313.52	314.81	316.96	316.32	314.65	313.81	315.07	314.53	315.78	314.45	317.11	315.51	315.49	314.8	314.77	313.85	314.9	313.74	314.53	313.55	314.38	315.1	315.36	312.9	315.83	314.14	315.01	317.18	314.77	313.78	312.2	315.71	314.36	314.85	314.83	314.88	315.16	313.84	314.74	314.73	314.61	313.97	315.69	316.07
311.79	311.2	309.84	311.2	310.66	311.64	311.21	311.05	313.64	312.83	311.32	310.45	312.7	311.5	313.27	312.8	312.53	311.9	311.1	312.44	311.97	312.22	311.46	311.61	313.3	310.16	312.49	309.14	310.37	311.7	310.66	310.86	313.4	311.41	310.48	312.62	311.32	311.61	313.48	313.05	311.82	311.23	311.91	311.33	312.6	309.73	310.34	311.26	311.29	311.63
305.32	305.53	306.18	304.59	306.91	304.54	306.18	306.29	305.47	305.78	306.25	305.15	305.65	305.02	304.74	306.49	304.36	303.79	305.91	305.42	303.87	305.69	305.03	304.26	305.44	304.14	305.4	305.07	305.71	305.27	306.64	305.15	303.96	304.26	305.61	304.63	305.8	305.55	305.16	305.47	304.08	305.22	305.33	305.69	305.97	304.38	304.92	304.76	306.25	302.97
312.69	310.7	311.42	311.19	313	314.19	312.82	312.33	311.73	312.46	310.28	311.98	312.61	310.54	313.12	313.45	312.3	312.09	313.38	313.87	312.54	314.53	314.78	311.16	310.57	311.19	312.53	313.75	313.19	311.24	313.12	313.31	314.54	314.35	312.49	312.15	311.69	312.31	314.35	314.08	311.03	313.04	311.5	313.56	314.3	313.95	312.3	313.41	312.99	310.4
314.12	315.35	315.98	313.82	317.12	316.27	314.19	314.13	315.11	313.98	316.18	314.64	314.73	314.71	313.43	313.64	314.23	313.17	314.47	314.35	313.68	314.74	314.87	315.2	316.54	316.24	313.75	316.48	314.75	314.1	315	313.86	317.93	314.06	315.86	314.91	316.26	314.97	316.67	315.4	315.57	314.14	314.77	315.14	314.47	313.99	315.79	313.57	313.91	314.15
304.23	304.66	304.83	303.74	304.91	305.38	305.69	304.29	305.4	305.04	304.63	306.58	303.14	303.35	305.45	303.55	306.37	304.02	305.3	302.93	305.02	304.56	305.45	305.01	303.85	306.73	305.07	302.59	304.89	304.78	306.25	303.48	306.1	303.19	305.27	304.12	304.58	304.23	304.55	305.41	303.67	305.23	303.8	305.36	303.14	304.25	306.08	304.46	304.07	304.74
316.7	316.53	315.12	317.97	317.46	317.3	318.76	316.14	317.04	316.98	316.15	317.89	318.35	316.21	316.55	317.49	317.54	315.89	315.47	318.68	315.53	317.05	316.81	317.12	317.36	317.86	319.13	316.77	317.75	318.82	317.54	317.09	316.72	317.67	316.24	316.38	317.06	318.42	316.53	318.22	314.97	316.3	317.76	316.46	317.31	316.75	317.14	318.68	315.61	317.33
326.14	325.3	323.51	324.22	323.11	322.14	323.07	324.47	323.64	323.96	324.65	324.45	324.17	324.79	324.79	323.71	324.97	325.34	323.25	323.26	325.12	324.45	325.52	324.91	325.87	325.66	325.4	323.48	325.52	324.65	323.48	326.11	325.7	324.24	323.74	323.84	323.8	323.74	326.3	324.69	326.71	324.34	324.58	324.08	321.72	324.54	326.1	323.93	322.88	322.45
303.95	302.65	302.81	301.53	303.78	302.14	302.78	305.26	304.37	301.51	302.77	302.08	302.65	302.12	302.89	301.88	302.78	302.84	303.88	304.76	302.61	301.98	302.35	301.32	303.44	302.69	300.71	302.74	303.77	302.97	302.92	301.06	304.6	301.34	301.17	304.66	302.34	304.05	303.71	302.98	303.13	304.47	303.3	303.63	303.98	303.21	302.05	302.91	301.53	303.61
312.54	312.16	311.7	312.57	311.69	312.33	310.67	311.86	312.37	309.69	313.27	310.26	312.88	309.31	311.35	311.54	313.01	312.49	312.47	313.08	310.8	312.31	312.29	310.63	309.88	312.36	312.51	312.38	312.64	311.33	311.36	313.6	312.79	312.02	314.1	310.56	310.9	310.46	311.78	312.21	310.52	311.9	311.52	311.48	310.26	310.89	310.34	312.57	311.38	312.18
302.05	302.35	302.59	302.31	302.89	302.82	301.83	301.55	302.87	300.92	303.41	303.42	302.43	303.66	301.35	302.31	301.91	301.69	302.42	304.26	301.31	302.13	301.81	302.8	302.82	303.64	302.87	302.51	302.09	300.63	302.27	301.43	303.33	303.86	302.56	301.21	302.78	302.52	302.82	302.77	301.66	302.79	303.94	302.85	301.78	302.02	302.96	301.76	301.6	303
306.76	307.8	309.03	307.65	307.66	307.53	308.74	307.05	307.87	307.67	306.58	307.38	306.55	307.75	307.74	305.96	307.72	308.15	306.29	305.62	308.44	308.2	307.09	306.23	307.94	305.84	308.15	307.73	308.12	307.74	307.95	307.72	308.41	306.4	309.28	307.31	307.22	307.42	307.38	307.57	306.39	306.72	307.11	307.26	307.25	305.6	307.27	307.27	306.82	306.29
314.85	315.16	313.67	315.05	315.68	314.74	316.02	313.81	316.45	313.57	314.68	313.78	315.73	315.96	314.63	315.6	314.12	314.12	315	313.3	315.09	315.01	316.42	315.02	314.06	314.34	313.71	315.06	314.9	315.63	314.46	314.51	314.33	314.03	315.04	315.3	314.65	314.34	314.95	314.74	316.43	313.9	314.08	313.19	314.68	315.5	314.33	314.35	316.87	315.29
305.93	306.6	307.49	307.23	307.68	307.53	305.82	308.55	306.85	306.57	304.54	307.08	307.12	306.44	308.24	306.45	306.66	306.79	307.65	307.41	307.58	306.48	307.93	307.38	305.95	304.65	307.64	306.75	307.19	307.07	305.31	306.89	306.57	305.25	306.22	307.6	305.42	305.35	307.34	306.6	308.34	306.75	306.6	305.17	307.26	307.01	304.95	304.51	306.73	305.73
310.72	311.9	312.62	312.25	314.08	311.41	312.41	313.74	312.45	311.63	312.85	312.27	310.47	311.79	310.98	311.49	313.57	313.57	313.61	312.06	312.19	313.32	312.4	312.25	312.99	312.71	311.7	311.73	311.87	311.99	311.68	309.95	312.26	312.54	310.48	312.49	313.33	311.94	311.16	311.67	312.14	311.45	312.23	310.8	314.46	313.19	312.76	310.55	311.89	310.78
305.43	306.25	306.81	304.86	306	306.36	303.63	305.26	306.39	303.97	305.64	306.63	304.27	305.94	307.89	305.69	306.65	305.31	304.79	306.53	305.81	306.22	304.78	302.66	306.74	306.08	306.71	307.57	305.98	305.66	306.52	306.77	308.38	308.36	306.4	305.89	307.89	307.55	305.2	306.39	306.58	305.14	305.28	305.68	305.48	305.68	307.65	305.78	305.29	305.22
320.53	319.61	318.39	318.81	318.03	318.73	319.58	318.1	319.67	318.49	319.3	319.99	319.06	319.82	319.58	319.5	319.45	318.72	320.55	318.93	319.84	318.8	319.28	320	320.05	317.81	318.78	318.23	319.06	318.36	319.85	319.28	316.77	318.76	318.66	319.66	318.27	318.23	320.71	318	319.79	320.17	319.9	320.08	319.7	319.35	320.82	319.46	320.2	320.59
318.85	318.18	321.53	318.72	319	320.69	318.8	319.38	319.84	318.25	318.81	318.05	318.5	319.77	319.95	318.97	321.3	318.94	318.27	318.89	318.57	318.21	319.53	321.75	320.01	319.19	320.06	319.13	319.99	318.19	319.08	319.09	320.68	318.17	319.84	319.13	318.69	318.71	320.4	319.37	319.67	320.71	318.03	320.14	319.18	318.82	318.94	318.77	319.45	319.57
294.64	294.57	294.61	295.38	295.89	295.22	295.42	295.2	296.84	295.83	295.85	294.61	294.35	295.15	295.22	294.06	294.67	296.14	295.95	294.66	295.72	294.52	294.06	296.29	295.19	295.17	294.57	295.13	295.37	295.45	295.16	296.16	293.3	294.11	296.09	294.21	293.9	293.61	297.44	296.38	297.19	294.55	295.38	294.44	294.87	293.84	294.27	295.91	294.08	294.73
315.42	315.2	317.22	315.54	315.13	313.99	314.15	314.13	313.36	316.03	316.09	316.63	313.08	315.31	315.64	316.08	314.36	314.47	314.21	316.13	315.02	314.32	317.07	315.28	314.29	316.2	316.07	315.69	315.72	316.22	314.78	315.09	315.12	314.34	315.89	315.92	316.08	314.47	313.75	314.39	315.87	315.78	315.51	315.47	314.19	313.44	313.85	316.17	313.98	313.97
301.22	303.6	302.08	304.42	304.04	303.5	302.29	301.74	302.72	302.47	303.37	305.32	304.18	302.61	303.19	303.86	301.42	302	303.77	302.65	305.9	304.11	305.07	304.55	303.14	303.53	304.68	304.52	305.94	303.05	301.61	302.55	303.11	303.09	302.36	301.38	302.35	305.24	303.37	302.8	302.51	303.97	303.15	302.51	304.45	302.98	303.88	304.87	301.72	303.57
310.28	310.1	309.95	308.01	311.64	310.45	310.29	310.29	309.25	310.03	308.85	309.89	309.22	308.3	310.52	309.7	309.12	309.59	310.75	310.04	310.4	310.46	306.85	307.72	310.23	309.74	310.23	310.33	310.96	308.47	310.18	309.3	309.53	309.76	309.18	310.8	308.37	309.9	309.59	309.02	307.37	310.12	309.11	309.64	309.06	311.7	309.28	309.07	308.68	309.55
317.06	317.67	318.98	317.51	317.3	317.95	318.4	318.09	317.19	318.66	317.85	317.04	318.33	317.19	317.19	318.8	318.41	317.98	317.8	318.47	320.1	317.21	317.14	319.33	318.74	318.66	318.77	319.02	317.57	318.99	318.84	317.92	318.48	318.48	317.59	317.99	317.67	317.94	318.34	318.22	316	319.68	318.8	317.1	318.04	317.05	318.19	317.15	318.75	318.01
312.75	313.33	315.99	314.57	313.7	316.5	315.14	313.53	316.42	313.51	316.31	315	315.4	314.43	314.82	314.01	315.61	316.31	314.67	314.42	314.67	314.83	314.7	316.58	317.15	315.1	315.63	315.8	313.84	316.05	313.54	315.42	315.33	314.21	314.29	314.75	313.43	313.55	314.06	314.82	315.1	315.09	315.79	315.02	315.15	312.85	316.86	315.91	317.98	315.23
311.61	310.65	312.69	311.22	311.49	310.5	311.61	310.13	310.02	309.41	311.91	309.22	309.43	310.71	311.05	310.35	310.82	312.29	311.3	310.76	312.73	311.65	310.85	309.4	311.34	312.52	311.21	310.79	311.25	309.95	311.99	310.03	309.47	310.51	310.35	311.81	311.12	311.31	311.74	311.6	310.11	312.6	309.69	310.73	309.21	311.66	310.44	312.29	310.15	311.85
310.53	308.27	309.07	309.14	309.39	308.32	308.89	311.19	307.61	309.18	307.59	309.79	309.95	310.19	307.82	308.52	309.45	308.45	308.89	310.13	308.87	309.97	309.5	305.55	308.43	309.21	307.97	308.22	307.43	308.82	307.77	307.4	307.8	310.42	308.8	307.84	309.71	309	308.82	307.75	309.25	308.11	307.78	307.64	308.89	307.22	309.07	307.77	310.6	308.86
316.22	316.7	316.9	317.49	314.56	315.75	317.38	314.92	315	317.41	315.8	318.4	317.04	317.42	317.54	317.2	318.36	316.6	316.88	317.84	318.46	317	317.26	316.21	314.55	317.12	316.69	316.03	316.07	317.07	316.7	314.38	316.5	316.02	318.62	316.89	315.97	317.06	315.13	316.78	317.66	314.92	317.61	317.61	317.23	317.32	316.32	316.75	317.38	315.62
327.43	328.16	328.27	327.8	327.89	329.75	327.64	328.7	329.16	328.52	328.56	328.07	326.82	329.74	328.24	326.32	326.26	327.7	327.18	328.6	327.81	328.85	328.25	328.1	325.99	329.23	328.78	327.69	327.98	329.37	328.04	327	328.09	327.74	327.54	330.31	328.08	327.84	328.45	329.43	330.59	327.39	328.63	327.55	327.49	328.66	327.79	329.3	328.9	329.46
296.84	295.82	296.93	296.45	296.36	298.49	297.75	296.46	296.15	298.64	297.19	295.61	298.28	298.3	297.3	297.63	295.06	299.13	294.15	296.64	298.97	296.13	297.34	296.32	297.05	295.98	296.11	297.56	297.29	296.45	297.76	294.89	297.61	297.58	297.74	293.25	295.89	296.63	297.68	296.92	296.2	297.6	296.86	297.7	296.83	295.48	297.29	296.94	297.91	297.38
303.89	300.69	304.87	302.76	304.12	304.09	302.2	304.35	302.49	303.77	304.79	302.42	303.9	304.66	302.88	302.92	304.47	302.6	304.84	303.06	302.92	305.14	303.38	304.3	304.85	303.61	302.78	304.83	304.56	305.52	302.91	303.73	304.76	304.03	302.5	305.01	306.32	304.26	303.09	303.25	304.08	304.55	303.86	303.6	304.34	303.86	303.79	305.24	305.12	303.35
305.45	303.38	303.63	304.58	303.35	303.38	304.16	302.97	304.45	303.99	303.76	305.18	303.54	305.38	301.87	304.51	303.69	303.34	304.43	305.83	304.21	305.04	302.8	304.64	302.66	303.95	305.32	303.23	303.6	304.53	303.71	304.04	305.57	303.44	305.13	305.11	305.41	305.74	305.69	304.98	304.65	304.11	304.43	305.24	303.58	303.3	303.37	304.75	304.64	302.18
314.66	313.55	314.32	313.57	314.54	314.85	311.88	314.47	315.27	315.86	314.77	315.69	315.62	315.31	314.88	314.98	314.48	315.29	315.79	314.98	315.63	314.11	314.82	315.22	314.67	313.32	313.93	315.7	315.35	314.55	315.75	315.77	315.18	315.02	314.24	314.73	314.95	315.63	315.19	314.46	313.4	313.9	315.37	314.28	316.1	313.67	314.86	316.36	317.46	315.56
305.09	306.24	305.88	304.36	304.57	304.23	304.72	306.46	305.02	305.07	305.33	305.19	306.75	306.05	306.51	306.34	306.74	305.93	306.01	304.83	306.4	308.28	304.59	304.15	305.96	305.93	305.2	305.7	305.85	307.54	304.36	303.48	305.21	305.19	306.43	303.73	307.04	305.62	303.86	306.26	307.81	306.53	303.91	306.53	303.5	306.56	304.55	304.81	304.68	304.71
310.1	310.95	308.89	311.37	311.61	310.73	310.24	311.01	309.91	310.58	310.33	309.13	310.39	309.25	308.73	309.51	308.38	309.24	309.17	310.15	309.84	312.15	311.74	312.74	309.35	312.12	310.17	311.13	309.16	311.06	309.04	312.11	308.45	313.75	308.86	311.87	311.81	312	310.56	310.19	311	308.88	310.23	310.81	309.3	310.7	311.63	311.06	309.86	309.76
308.44	309.07	306.4	307.06	307.67	309.15	306.04	308.13	308.35	308.16	306.49	305.42	308.64	305.84	308.51	305.41	308.25	306.63	306.9	307.58	307.96	306.26	307.94	307.13	306.93	306.31	307.97	307.32	308.99	307.17	307.56	308.58	306.62	305.86	306.77	309.81	307.56	307.96	307.13	308.8	307.02	305	307.24	308.5	308.4	307.81	306.69	309.15	308.41	309.01
314.85	317.66	317.99	316.03	317.11	317.38	314.88	314.68	315.18	314.6	315.03	316.84	314.88	316.42	315.14	315.04	314.74	312.09	315.26	315.84	316.36	314.87	315.08	317.36	314.85	314.99	316.53	315.29	316.59	316.42	315.59	316.61	315.28	315.24	316.18	316.45	316.35	315.32	316.08	314.88	315.98	316.22	317.03	316.49	314.46	316.99	316.4	316.94	316.45	315.82
313.53	312.89	314.74	312.87	313.79	313.91	314.91	312.54	315.06	315.86	314.79	314.29	313.55	312.25	312.8	313.05	314.72	314.83	312.95	314.72	313.06	313.81	314.06	314.75	315.78	314.26	313.39	314.18	315.37	313.26	314.43	312.39	313.64	314.21	314.06	314.12	312.93	313.12	316.48	314.91	313.85	313.18	313.76	313.59	314.73	314.69	314.22	313.91	314.4	315.38
329.23	328.34	328.28	328.22	328.63	328.89	328.59	327.62	328.32	329.89	325.71	328.11	324.95	329.74	328.78	329.46	328.03	329.17	326.74	328.89	327.87	328.4	329.28	330.07	328.13	326.83	326.92	328.37	326.81	328.37	328.02	329.88	329.05	329.63	329.57	327.55	329.22	329.39	329.17	328.82	326.82	329.52	327.46	328.09	327.6	329.48	328.32	328.82	326.87	329.62
327.47	328.62	326.67	327.52	327.33	326.9	326.98	329.19	325.46	328.38	325.34	328.92	328.32	328.16	326.49	328.45	327.18	328.14	327.46	326.86	326.72	327.65	329.72	325.67	326.22	328.38	327.96	327.85	328.65	326.59	327.28	327.11	328.34	326.85	325.6	327.38	328.85	329.3	327.49	326.68	325.36	327.06	326.99	325.56	326.47	327.86	328.84	326.74	328.62	327.62
295.27	294.03	293.13	295.16	294.26	293.08	292.48	293.42	296.15	291.46	295.19	293.58	292.73	293.6	293.64	293.46	296.26	293.91	293.48	293.51	292.61	292.3	295.84	295.18	293.17	295.01	293.71	294.23	296.44	294.38	293.33	295.16	293.54	295.71	293.56	294	291.79	293.82	292.99	293.68	293.26	295.33	294.57	293.25	292.77	296.61	291.88	295.08	294.2	295.58
304.97	304.13	303.66	303.76	303.6	302.75	302.52	302.41	305.27	304.8	303.41	303.8	301.61	303.25	303.54	303.12	305.43	304.16	304.36	303.43	303.66	304.84	303.13	304.12	303.47	302.27	304.69	304.38	304.36	303.03	304.71	303.16	302.08	303.77	302.48	302.39	303.52	303.92	303.07	303.25	302.8	303.24	305.2	303	301.96	304.55	302.67	304.75	304.22	303.92
293.22	294.32	294.16	296.48	296.06	296.17	296.71	294.24	295.37	293.41	296.06	295.14	295.92	295.63	294.97	293.86	295.84	294.34	294.67	294.73	294.74	295.91	294.91	294.56	295.99	295.53	295.95	297.55	294.6	297.25	294.77	294.61	293.39	295.89	295.3	294.75	296.98	296.31	294.64	296.85	296.47	293.96	294.73	296.95	295.05	295.83	294.87	294.7	296.49	294.74
313.5	313.3	313.11	312.44	312.99	312.98	313.29	311.66	312.92	312.84	313.05	312.57	311.43	312.63	313.76	312.17	313.44	311.85	312.81	311.62	313.4	313.06	314.98	314.08	312.77	311.18	311.64	311.85	312.37	313.06	311.59	312.41	312.22	315.54	312.53	311.93	311.06	313.74	313.41	313.15	312.32	313.39	313.22	313.78	313.74	313.84	312.46	312.21	313.62	312.17
316	317.82	317.65	317.14	317.89	317.06	318.29	318.74	316.52	316.62	316.54	318.17	318.06	317.34	315.35	318.6	317.96	317.45	318.35	316.68	317.41	315.74	316.54	317.19	317.73	317.54	318.42	316.73	316.76	319.3	316.74	317.93	316.61	317.56	315.74	317.57	316.36	315.76	316.42	316.17	318.2	315.5	316.48	317.63	317.47	317.27	318.78	318.59	318.69	317.27
302.85	304.04	303.06	304.25	302.5	303.43	301.12	304.27	302.29	304.59	302.31	303.56	302.75	302.37	304.38	303.53	302.94	304.07	303.59	302.25	303.76	303.16	302.7	304.7	304.71	304.14	302.36	305.01	303.45	304.71	302.65	303.49	303.89	303.95	303.39	302.9	304.92	301.7	304.15	303.64	304.69	303.39	302.48	302.38	302.99	303.64	304.09	302.59	306.26	304.38
303.59	302.93	301.17	301.77	300.84	303.14	304.37	304.43	302.21	302.37	302.77	300.19	303.17	303.25	302.42	302.79	303.43	303.58	300.23	303.07	300.78	302.69	304.1	301.94	302.91	303.59	302.36	300.97	302.36	301.39	299.69	301.37	302	302.87	303.06	298.72	303.04	303.85	303	302.62	302.06	302.7	302.68	302.97	302.81	302.76	302.02	302.67	301.21	301.97
319.82	319.29	320.15	319.96	320.27	316.85	319.26	319.81	318.67	319.08	320.42	317.24	319.9	319.59	320.65	319.49	318.23	318.63	319.83	318.3	318.69	319.95	319.91	319.06	319.01	321.23	321.22	319.66	317.11	319.87	318.97	320.52	320.5	319.46	318.8	320.66	319.39	319.48	320.5	318.77	319.45	320.71	317.69	319.33	318.65	320.52	318.77	320.79	321.87	320.58
325.29	326.67	325.55	323.89	326.93	325.79	323.54	326.33	324.98	325.73	324.67	326.14	324.95	326.36	325.3	326.56	325.77	323.22	326.97	324.82	323.8	327.09	326.16	325.5	324.49	326.16	324.43	324.91	326.73	324.72	324.62	324.83	324.59	323.5	323.92	323.93	323.73	326.32	324.46	326.13	324.85	325.57	325.97	324.53	325.16	326.71	323.57	325.76	325	326.01
316.67	313.57	313.16	314.93	313.95	315.69	315.12	314.91	314.4	314.68	314.72	315.61	314.98	316.03	315.34	314.34	314.57	314.76	316.37	315.38	315.6	315.07	314.18	315.1	315.04	315.42	313.7	314.98	314.11	317.37	315.41	315.2	313.92	315.26	315.9	315.96	316.28	313	316.45	314.27	314.7	313.69	316.56	315.17	314.36	316.23	315.67	315.71	314.24	315.08
305.61	305.15	305.33	303.68	305.54	304.14	305.65	305.99	303.71	304.81	305.33	304.54	304.97	305.05	303.69	303.36	305.77	303.86	306.41	303.71	301.46	304.66	305.57	305.42	304.34	304.89	305.86	302.36	305.75	305.27	305.85	305.23	306.78	303.89	303.85	304.27	304.74	304.78	305.43	305.21	304.52	305.58	304.75	304.68	305.5	303.44	306.96	304.19	304.21	303.82
302.51	303.07	302.73	301.72	302.38	303.05	301.99	303.43	302.18	302.44	302.51	301.45	303.58	302.75	301.36	303.93	303.59	304.27	302.51	303.56	303	303.96	302.99	302.85	301.28	301.25	302.62	301.96	303.04	302.97	304.26	302.74	302.51	304.35	303.13	303	301.7	303.29	302.03	303.08	304.76	302.41	303.18	301	304.59	302.95	302.51	302.4	302.34	303.28
314.13	314.46	315.23	313.81	314.54	313.69	312.49	312.01	312.53	312.53	312.37	312.13	310.61	314.55	312.58	312.15	313.68	312.8	311.44	312.68	313.48	312.7	314.85	313.08	313.19	313.95	312.96	314.23	311.9	312.74	315.19	313.63	312.92	312.4	312.76	312.54	312.88	313.97	311.03	312.14	312.85	313.9	312.76	313.97	312.76	312.32	314.56	314.72	313.23	314.88
328.85	327.64	328.8	328.65	328.47	327.43	327.62	327.03	327.21	328.23	327.32	327.89	328.79	326.93	326.34	328.98	328.39	326.63	327.34	328.05	328.85	327.51	328.28	327.32	328.32	328.48	328.25	328.04	327.48	328.09	328.5	328.42	326.73	328.64	325.79	328.46	327.98	328.49	327.43	328.46	328.08	329.68	327.02	327.29	327.9	328.68	329.05	327.88	328.11	326.09
303.83	303.78	302.3	303.35	303.62	303.38	303.46	303.48	303.7	304.06	302.62	302.88	303.74	303.68	304.94	303.06	302.58	303.92	304.3	302.29	303.42	303.56	305.98	303.07	303.89	304.22	303.36	303.7	303.23	304.28	304.45	302.85	305.31	303.34	304.29	303.37	302.89	303.72	301.6	302.99	302.49	303.4	303.48	301.51	304.17	302.9	304.01	302.46	303.88	304.37
318.97	315.74	316.74	317.5	317.63	317.94	318.17	317.33	317.47	317.27	316.42	318.87	316.86	318.12	318.02	315.77	315.78	316.18	316.55	318.43	317.11	316.81	318.52	317.73	316.65	317.19	318	317.13	316.6	314.75	316.89	317.61	317.54	316.6	317.88	317.62	319.46	316.01	316.46	318.1	316.86	318.7	317.8	316.44	316.32	319.59	316.86	317.32	316.69	317.47
325.44	325.07	325.35	324.59	325.97	325.51	326	324.35	326.52	324.9	326.23	325.31	325.53	325.81	323.57	324.56	325.47	326.56	325.37	324.05	325.46	322.75	325.3	326.37	325.54	326.9	325.64	326.53	325.57	322.99	324.09	324.93	325.9	324.95	325.16	325.12	324.99	323.72	324.61	325.74	324.85	325.59	325.19	325.39	323.97	325.2	324.77	324.97	325.76	324.48
304.07	302.92	301.5	304.08	304.02	303.91	303.91	302.23	300.72	301.96	304.04	302.7	301.23	304.59	304.34	303.91	302.06	303.52	303.1	300.57	302.47	301.6	302.72	303.7	303.13	302.85	303.5	302.84	303.41	303.79	302.06	303.89	302.4	301.61	304.4	302.46	303.56	303.03	299.84	304.39	302.23	302.43	302.52	303.02	302.54	301.93	302.09	303.33	303.28	303.08
316.03	314.56	317.67	318.85	315.23	315.36	317.08	316.44	316.91	319	317.38	316.81	316.75	316.8	315.9	317.14	316.99	314.93	315.9	316.13	316.26	319	316.39	316.74	317.28	315.71	317.48	317.62	315.43	316.18	316.49	314.23	317.51	316.78	315.34	317.13	317.47	317.92	315.38	317.64	315.71	315.75	315.66	316.13	316.34	316.72	316.13	316.11	315.63	317.44
315.41	315.08	314.08	312.65	313.98	315.82	313.3	314.37	314.66	313.94	314.16	315.68	315.84	314.01	314.56	316.27	314.78	315.41	312.63	313.85	313.4	317.31	314.89	314.21	315.52	314.81	314.51	315.55	316.1	314.51	316.07	315.41	314.6	312.69	315.84	312.19	316.67	314.75	314.9	313.85	314.97	315.22	314.21	316.9	315.93	314.15	316.51	314.76	314.63	314.18
309.95	309.57	307.56	309.8	307.42	309.08	308.6	308.69	310.86	309.46	308.55	309.84	309.24	308.62	308.89	308.22	309.66	307.88	309.01	309.07	308.68	308.86	310.44	309.09	309.5	310.1	307.55	309.44	309.49	307.66	309.76	305.98	308.57	309.64	308.58	309.29	308.33	308.47	309.89	310.66	309.83	309.14	307.89	308.99	308.56	308.12	308.88	309.3	309.42	306.72
313.56	315.69	315.32	315.35	313.07	314.74	313.85	314.02	315.11	316.04	314.85	316.28	315.18	314.87	315.2	316.81	315.14	314.03	314.13	316.44	315.2	314.11	313.47	313.12	312.79	314.6	315.42	314.89	314.98	315.15	315.21	313.85	316.74	314.16	316.4	316.07	316.15	316.44	315.07	314.17	313.78	315.34	314.8	315.33	314.56	315.4	313.95	315.97	314.73	314.91
313.34	313.51	312.55	311.99	312.77	312.03	314.43	313.17	313.7	312.4	312.88	311.63	312.23	312.73	312.4	312.06	312.3	312.23	311.49	312.67	313.05	313.76	312.17	312.62	314	310.61	313.73	311.55	312.73	312.93	313.51	313.11	313.98	312.25	312.52	313.29	313.2	311.54	314.1	312.73	313.28	311.66	313.44	310.63	313.38	314.51	311.78	312.8	313.21	312.21
305.68	307.21	308.14	306.74	308.39	307.9	308.23	304.69	307.15	305.4	308.61	306.88	306.95	306.07	306.78	307.26	307.37	306.22	306.62	307.52	306.86	306.41	308.61	306.16	307.89	307.48	307.81	307.53	306.54	305.2	305.37	305.77	305.02	309.12	307.2	307.22	306.99	305.91	306.76	308.66	307.02	305.23	307.14	307.79	306.35	306.18	306.54	305.18	305.66	306.73
294.07	293.04	294.95	292.66	295.26	293.77	294.26	294.95	293.64	295.47	294.55	292.71	294.08	293.5	293.73	293.29	293.98	294.26	293.69	293.36	293.86	293.67	294.95	294.6	291.99	294.57	295.75	295.38	292.81	296.65	292.97	293.94	293.36	294.94	295.99	294.04	293.02	293.05	292.85	295.3	293.41	294.73	294.32	293.59	294.9	292.67	294.28	295.06	296.52	293.03
294.48	295.43	295.81	294.15	294.73	293.95	292.9	293.11	294.25	293.62	294.52	292.35	295.37	295.01	293.74	292.35	292.62	293.46	293.74	293.11	295.92	293.65	293.12	294.35	292.92	295.05	293.36	291.48	293.49	293.96	293.11	295.3	295.26	293.81	294.66	294.37	294.47	292.7	294.72	292.99	292.66	294.46	295.19	293.96	292.88	293.98	294.25	292.51	294.54	293.54
313.66	314.86	313.67	314.23	314.23	315.76	313.06	313.43	313.84	315.51	312.51	312.63	314.09	314.85	312.76	314.44	314.84	315.1	314.38	313.83	312.91	314.78	313.16	315.67	313.16	313.08	314.76	315.16	315	315.84	314.65	313.64	313.02	313.85	316.25	314.93	313.84	310.5	314.05	312.73	313.83	314.03	314.53	314.37	313.87	314.17	315.06	312.22	313.78	312.93
323.17	325.45	325.86	324.65	322.65	322.73	323.83	325.47	324.21	324.78	323.55	323.87	323.78	323.43	324.23	325.96	324.29	324.39	324.65	324.65	326.29	323.82	325.11	324.73	324.24	325.28	326.82	324.9	325.67	325	326.13	324.65	322.59	325.46	322.87	326.14	323.95	325.46	322.26	325.39	325.13	325.06	323.97	323.79	324.27	325.26	323.98	325.59	324.41	325.11
308.03	306.35	307.33	306.94	307.01	307.23	307.14	306.51	307.64	307.15	307.73	306.16	307.34	308.18	306.4	306.67	306.92	308.84	307.56	305.79	308	307.66	306.41	307.75	307.71	305.4	308.25	307.17	305.78	306.78	306.9	307.57	307.14	306.97	306.18	307.03	307.57	307.73	308.19	307.32	307.43	307.1	307.54	308.4	306.84	306.95	307.69	307.47	307.5	306.65
316.36	315.67	318.29	315.67	317.45	315.28	315.54	315.93	317.18	317.78	317.11	315.61	316.17	318.17	315.26	316.83	317.09	314.98	314.35	317.67	315.03	318.7	315.69	315.92	316.15	316.49	314.48	317.15	317	317.61	315.83	316.85	315.97	317.06	315.98	317.5	315.46	317.54	317.35	314.48	316.73	315.48	317.17	314.56	317.01	315.84	315.97	315.45	317.36	318.12
295	292.25	295.84	293.9	294.33	293.52	294.8	294.12	292.74	294.71	293.74	294.05	294.04	293.06	293.61	295.29	292.41	292.03	295.41	294.1	295.29	292.61	293.49	293.71	294.96	294.52	294.07	292.39	293.99	293.28	294.41	294.14	295.25	293.46	292.69	294.42	293.52	292.95	293.12	293.31	296.42	294.11	293.72	293.94	293.27	293.43	295.27	295.77	294.4	296.13
312.21	310.04	311.21	311.4	311.41	311.64	310.59	309.77	310.01	311.89	310.75	310.63	311.6	310.37	309.84	312.99	310.7	311.21	308.54	312.27	311.18	310.74	312.21	310.2	312.89	311.01	309.75	311.42	311.09	310.3	311.86	309.8	311.41	310.96	310.3	309.24	308.58	313.07	311.4	309.45	310.03	311.23	309.6	310.84	311.01	312.73	314.21	309.56	310.99	310.01
311.84	311.56	312.84	314.28	311.64	312.55	313.41	313.3	314.37	310.51	312.21	311.83	312.82	314.27	313.23	313.09	313.92	313.62	311.9	311.99	312.79	313.1	311.32	311.06	311.6	310.92	312.52	312.14	312.94	311.66	310.86	312.32	312.96	312.85	311.07	312.42	312.39	310.53	311.17	314.6	313.53	313.24	313.24	313.32	311.07	313.22	312.72	312.9	312.67	311.1
294.95	296.43	296.55	297.43	296.84	297.5	295.13	297.16	296.07	296.53	297.72	297.41	297.16	298.16	295.93	295.47	296.63	297.62	296.66	298.16	298.61	295.98	296.47	295.73	296.72	296.71	294.76	297.29	297.01	296.64	297.35	298	297.29	294.61	296.98	298.69	296.94	296.87	296.89	295.52	298.12	298.95	296.54	296.48	295.65	295.6	296.36	296.94	296.91	297.2
302.97	305.24	303.76	302.98	303.26	301.5	301.53	302.89	302.75	302.11	302.3	304.08	303	304.37	302.52	303.43	303.57	303.06	302.78	302.77	303.65	303.67	304.72	302.79	303.62	304.24	302.82	301.38	302.73	302.76	301.93	302.7	303.5	302.97	301.26	305.11	303.81	302.64	304.66	303.86	302.56	302.5	302.76	303.38	304.07	304.69	302.73	302.59	301.67	304.19
303.41	302.22	301.23	302.14	303.73	302.46	302.75	304.34	302.82	303.44	301.19	301.71	301.55	304.1	304.02	304.13	302.89	304.29	302.7	303.52	302.29	302.25	303.65	304.16	302.89	303.27	302.86	303.19	304.67	304.74	302.81	304.22	302.42	302.81	304.25	303.18	301.32	303.25	301.47	302.58	302.47	301.73	302	302.76	302.96	301.42	304.45	301.93	303.92	303.6
315.81	315.38	316.4	318.96	316.65	316.96	315.99	315.95	315.87	317.31	318.46	315.23	318.46	315.53	317.8	316.61	316.54	317.79	314.63	317.24	316.87	316.18	317.26	317.18	316.78	315.23	317.58	316.5	318.15	314.76	315.36	314.39	318.02	317.16	314.8	316.43	314.35	317.15	316.75	315.24	317.18	316.99	318.53	316.93	317.06	317.74	317.08	315.99	316.7	315.8
299.3	301.15	299.24	300.52	300.67	299.8	302.07	301.46	301.17	300.89	300.87	299.97	299.48	301.9	300.06	300.32	300.4	299.95	299.39	299.96	299.68	300.7	301.16	300.44	299.55	299.05	298.45	302.16	299.35	298.94	298.24	300.51	299.92	299.61	300.13	299.77	300.68	301.39	302.31	300.12	299.89	301.15	300.94	300.1	301.3	298.83	300.79	300.13	301.22	300.44
311.31	312.19	313.43	314.34	311.07	313.48	314.71	313.49	311.55	310.63	311.61	312.87	311.58	311.87	311.82	312.71	315.01	314.57	312.55	314.3	312.6	314.57	314.25	313.28	311.57	312.34	313.01	313.31	313.81	311.23	312.26	313.26	315.16	313.62	312.29	313.1	314.39	313.95	311.49	312.91	313.99	314	313.09	312.88	312.69	312.42	311.71	313.72	314.91	312.74
303.9	303.47	302.59	301.55	303.16	303.66	303.42	304.5	303.66	303.67	302.94	303.15	303.03	303.43	302.69	302.82	304.28	303.66	302.22	300.44	302.55	302.61	302.56	302.22	302.78	303.14	303.28	302.12	301.86	303.86	303.07	303.04	301.48	302.15	302.94	302.29	301.98	303.21	303.07	302.78	302.96	302.05	301.35	304.26	303.01	304.1	303.26	303	302.1	301.58
300.74	300.39	301.63	300.66	300.5	300.78	302.34	301.98	300.97	301.06	302.66	301.78	300.43	301.24	300.13	299.78	300.47	302.28	302.27	303.04	302.11	299.06	300.4	301.91	301.86	301.04	301.5	298.61	301.53	300.25	301.39	303.09	302.28	302.73	303.34	303.47	302.12	303.15	301.45	300.85	301.62	302.44	301.25	298.32	302.54	301.85	301.24	300	300.88	302.96
315.57	315.46	313.1	313.43	314.37	313.93	311.37	313.59	313.85	314.26	314.96	314.46	315	313.64	314.01	313.37	314.97	314.57	313.74	313.85	313.6	314.24	313.38	314.08	314.62	314.73	313.39	314.02	313.81	316.12	315.44	314.04	316.04	314.57	315.07	313.32	313.65	315.86	314.02	313.81	313.46	314.49	311.84	315.3	313.91	316.44	314.83	314.22	314.13	314.38
315.16	318.28	317.08	318.34	319.94	318.43	317.69	318.54	320.09	318.03	317.62	317.69	318.05	317.02	317.76	316.47	317.43	320.19	318.5	316.26	319.76	318.06	320.14	319.79	318.23	320.72	318.56	317.82	318.12	320.38	319.71	317.98	318.64	318.15	317.5	318.25	318.23	318.77	321.16	318.55	317.94	318.63	317.52	318.68	318.26	317.98	318.4	319.38	317.1	319.46
308.64	309.57	309.55	310.19	310.17	308.91	308	308.65	308.93	308.33	309.37	308.4	310.33	309.08	308.03	308.35	309.08	308.1	309.38	307.9	309	310.09	308.92	307.79	308.78	308.32	308.68	308.5	310.78	306.32	307.66	310.66	309.36	310.2	307.93	308.52	309.97	308.6	307.19	308.25	309.09	308.09	309.25	308.55	308.19	308.2	307.7	310.53	307.97	310.77
314.33	315.97	313.94	313.37	314.73	314.81	314.17	314.6	314.8	315.04	315.22	315.31	313.91	313.86	314.44	311.76	314.62	314.93	314.38	314.67	316.27	314.29	314.99	316.88	315.79	315.17	315.01	316.75	313.89	315.34	315.06	317.15	316.23	315.4	316.41	314.83	314.73	314.76	314.12	314.78	314.22	313.14	315.05	314.33	315.26	315.47	313.56	315.27	316.03	315.32
294.25	293.87	294.1	294.15	293.03	294.79	294.45	293.28	293.78	291.94	295.37	294.89	293.32	293.5	293.91	291.87	294.49	294.08	292.89	294.35	294.95	295.27	293.3	295.32	294.52	292.48	293.33	294.22	294.79	294.41	293.69	294.41	293.2	293.24	294.58	295.1	291.77	292.34	294.31	293.44	294.44	293.8	293.33	295.95	292.92	293.19	294.41	295.29	294.94	294.38
313.84	312.93	314.02	314.06	310.64	313.12	314.28	312.86	313.84	312.64	311.9	312.24	314.17	312.31	313.21	313.52	315.16	314.12	312.61	312.56	313.44	312.99	314.64	312.33	313.61	312.49	312.18	312.4	314.97	314.05	312.87	315.08	313.82	312.14	313.63	312.12	314.19	312.68	313.33	315.48	313.6	314.15	315.6	314.35	313.54	314.63	313.47	313.57	312.34	314.48
302.43	303.58	303.93	303.16	303.13	304.09	305.82	305.04	302.76	305.69	305.65	304.48	305.68	306.08	304.66	303.55	305.02	303.83	304.8	303.56	304.73	304.99	305.64	303.58	305.15	303.65	303.58	304.49	304.36	304.55	304.73	303.8	304.41	303.97	304.93	306.2	304.79	305.78	303.65	305.98	304.12	306.6	304.53	304.62	304	302.85	304.3	305.35	303.06	304.61
310.42	310.29	312.57	311.14	312.29	312.34	312.21	311.04	312.09	311.54	312.43	310.66	311.19	309.18	310.96	310.82	311.97	313.05	312.89	311.7	312.43	311.7	311.46	311.44	310.76	310.6	311.05	309.55	311.59	310.89	312.97	312.37	311.63	313.45	314.36	311.45	309.84	312.03	311.24	309.4	310.12	311.67	313.33	309.5	311.57	310.27	311.6	311.96	312.35	311.44
301.54	303.84	303.56	301.4	302.79	302.9	302.73	301.79	303.16	300.8	302.71	302.24	301.68	303.3	301.97	302.81	300.34	302.67	301.71	303.55	302.43	303.5	302.06	301.2	302.48	301.98	303.37	301.43	304.76	304.18	305.11	301.33	303.72	303.38	302.36	302.04	301.15	302.03	303.93	301.09	302.21	303.22	301.5	304.42	301.99	303.73	301.38	303.58	301.67	302.21
302	302.43	301.45	300.68	301.55	299.82	299.85	300.64	302.3	300.58	299.64	302.18	301.41	299.26	300.93	302.44	301.85	300.71	301.56	300.76	299.24	300.97	300.79	301.53	302.33	299.48	302.22	299.39	301.25	299.92	300.22	301.34	300.12	300.77	301.51	300.99	301.98	299.29	300.6	300.92	300.09	300.96	301.74	301.49	301.82	303.02	300.71	300.1	301.19	302.03
316	315.8	315.18	316.88	315.94	315.98	314.02	316.2	316.75	316.73	316.48	313.54	315.35	315.93	316.2	316.32	314.59	316.79	316.36	315.84	315.92	316	317.33	315.8	315.63	317.02	315.03	314.78	317.03	315.72	315.3	315.42	315.1	315.38	318.35	315.18	315.24	315.5	316.11	314.61	316.64	316.5	316.45	314.38	315.35	315.35	317.3	316.42	316.54	313.94
302.38	301.72	303.43	302.03	302	303.34	302.69	303.93	303.01	303.2	303.62	303.62	302.07	302.49	302.13	302.95	302.26	303.14	301.87	302.55	302.42	303.31	302.09	302.63	302.71	303.32	303.85	301.38	302.11	303.51	304.06	301.88	302.19	301.14	303.66	304.51	302.29	301.8	302.83	303.93	301.89	302.38	301.97	301.48	301.71	302.89	302.89	303.81	302.43	302.14
308.96	307.19	307.1	308.68	305.53	307	307.61	306.05	307.05	307.18	305.47	306.82	306.61	307.19	305.98	307.67	307.69	308.88	307.82	307.9	307.45	308.67	306.41	307.25	306.93	307.24	304.76	307.53	306.47	308.35	305.66	307.27	308.58	306.22	306.84	307.82	306.45	306.45	306.43	307.81	306.49	306.88	305.4	306.74	307.49	306.27	306.46	306.7	306.05	306.57
317.02	314.97	315.32	316.9	316.08	315.74	316.4	316.11	316.44	315.89	316.77	313.96	317.9	315.59	315.67	316.16	315.79	315.72	315.89	314.07	316.6	317.84	316.99	316.26	315.95	313.57	316.53	315.16	315.11	316.07	315.23	315.75	315.42	313.92	314.69	316.83	316.37	315.18	317.15	317	315.37	315.25	314.41	316.9	314.38	316.76	315.63	316.19	315.98	316.23
328.28	326.71	329.27	326.59	327.67	328.45	326.88	328.17	327.77	327.83	327.47	328.97	327.49	328.93	327.64	326.97	326.71	326.86	326.1	327.34	326.39	327.67	329.56	328.78	327.15	329.29	327.22	327.79	328.51	327.65	328.31	326.59	329.27	326.09	330.5	326.32	328.22	326.86	326.85	329.63	326.7	327.14	327.82	329.04	326.73	326.86	327.3	326.28	328.82	327.41
318.99	319.18	317.94	318.52	319.57	317.29	316.26	319.49	317.23	319.36	318.69	317.81	317.87	318.45	318.67	318.4	316.58	316.69	317.12	319.29	316.68	319.89	316.96	318.04	316.8	319.67	318.02	318.55	317.57	319.61	319.29	317.52	318.3	319.2	316.98	318.13	318.15	318.47	318.52	316.39	319.06	318.9	319.03	319.02	318.9	319.2	316.93	316.96	317	317.46
296.32	294.34	294.75	293.94	293.67	295.2	295.41	293.53	295.75	295.45	295.01	294.4	294.03	295.69	294.4	294.29	295.73	296.55	295.07	296.02	294.93	293.92	295.88	294.72	294.85	294.97	295.43	294.97	294.36	294.27	295.15	295.14	296.52	295.04	295.68	294.66	295.45	294.37	296.09	294.15	294.34	295.47	294.85	294.66	294.61	294.69	295.41	294.88	294.57	295.42
309.94	308.19	309.58	308.85	308.28	310.71	308.48	309.1	310.01	309.75	308.07	307.36	309.67	309.63	310.03	308.59	307.29	310.58	309.27	307.93	307.82	307.11	308.42	308.57	308.51	307.91	308.13	308.47	309.36	308.65	308.3	307.73	308.74	307.46	308.12	308.52	308.9	308.07	310.61	307.85	308.31	309.02	309.35	309.95	306.85	309.13	309.27	310.91	308.22	310.11
309.94	310.17	311.71	309.68	312.12	310.61	310.58	309.71	310.61	311.83	310.86	310.18	311.92	309.31	310.38	309.21	310.55	309.12	310.4	310.05	310.22	310.2	311.8	310.05	310.36	310.58	308.62	309.81	309.7	310.12	310.85	309.98	311.66	309.64	311.17	310.23	310.98	310.12	309.46	309.67	310.46	309.06	311.03	313.06	310.15	309.08	309.71	308.94	310.48	311.28
328.92	328.15	327.03	328.07	326.83	326.31	327.29	328.23	327.85	329.49	328.54	326.86	329.21	330.37	325.58	327.45	328.84	330.26	328.11	325.89	328.13	328.1	328.58	329.68	329.89	327.57	329.07	327.25	328.9	328.91	327.93	328.47	329.85	329.98	327.39	328.56	327.23	327.3	326.32	327	328.29	326.12	327.2	328.66	330.66	328.36	328.94	327.66	327.99	327.51
305.74	305.24	306.89	305.56	305.15	304.67	305.36	305.01	305.88	306.22	302.91	303.42	305.04	304.09	304.7	304.92	305.3	304.61	307.15	302.51	303.43	305.17	304.78	307.2	305.19	306.36	305.19	305.18	306.9	306.26	304.15	304.87	305.73	303.66	306.36	304.59	305.86	305.99	303.52	303.21	304.11	305.19	304.2	305.38	304.91	305.24	306.33	305.17	305.43	304.56
303.4	301.6	304.22	304.12	302.99	305.12	304.96	304.1	305.81	304.26	304.43	303.16	302.85	303.17	303.85	302.41	303.08	302.49	304.49	305.26	303.63	303.97	303.29	302.67	302.95	305.11	304.03	301.81	305.86	302.93	302.54	304.1	301.47	303.1	304.27	303.96	303	303.04	302.88	302.13	303.6	304.1	302.46	303.46	303.69	304.47	304.17	302.49	304.89	303.23
305.69	306.85	307.95	306.58	306.24	305.39	309.23	306.52	306.11	307.35	305.95	305.8	307.46	307.56	307.78	307.02	309.03	307.73	308.08	306.98	307.03	307.86	305.9	306.05	306.91	305.75	308	308.3	307.03	307.01	307.68	306.28	307.75	307.11	308.68	306.52	305.69	306.9	306.89	307.28	307.58	305.45	306.02	305.22	307.59	307.12	305.96	307.71	306.89	307.58
315.02	313.32	315.04	314.95	314.28	313.34	312.17	312.27	312.7	314.91	313.97	314.63	314.01	315.94	314.4	314.68	314.58	313.33	314.54	314.82	314.06	313.79	313.03	312.85	314.07	313.7	315.25	314.19	314.37	313.37	315.62	316.25	314.36	315.89	313.79	314.28	313.39	314.53	313.22	313.46	315.33	313.84	316.31	315.53	314.08	314.52	315.71	313.8	314	315.4
301.99	302.02	302.86	303.89	303.02	301.45	303.67	302.3	299.54	302.32	303.91	301.7	300.98	302.4	300.21	302.92	302.61	300.89	300.31	300.69	303	303.34	303.03	303.9	303.14	302.12	302.08	302.11	302.1	302.61	304.13	300.17	302.45	303	303.34	302.54	304.69	303.96	300.81	302.53	303.22	303.4	301.94	301.42	301.27	302	303.96	302.58	301.19	303.52
313.82	314.26	315.3	313.16	312.18	312.85	313.05	313.62	313.21	313.75	313.58	314.17	312.7	313.18	312.81	313.06	313.02	313.4	312.52	314.06	310.68	312.98	313.09	312.6	312.76	316.42	312.81	315.83	311.58	311.89	314.49	313.02	313.4	313.26	312.41	312.83	313.1	312.17	312.28	312.46	313.81	314.92	311.45	312.68	311.65	313.87	313.65	313.16	313.01	313.44
300.3	300.43	300.81	300.79	299.13	299.9	298.74	299.87	300.11	300.15	299.77	301	300.55	299.9	299.4	299.48	301.46	299.23	299.52	301.19	299.95	299.34	300.21	302.64	299.57	299.74	300.19	299	300.18	298.81	300.4	300.4	299.06	300.55	300.09	301.36	301.13	299.39	300.34	301.79	299.94	300.52	301.04	301.42	301.85	300.29	300.96	301.88	300.54	300.89
299.75	300.26	298.53	301.04	301.16	299.2	298.81	300.17	300.71	299.3	301.67	298.71	298.44	300.36	299.07	300.78	299.11	299.99	300.41	300.08	299.91	298.8	300.45	301.6	301.28	299.93	299.78	302.23	300.15	300.54	299.76	298.78	299.97	299.75	300.76	300.87	299.81	300.51	299.86	299.96	300.28	300.49	300.88	301.13	300.78	300.93	300.22	301.01	301.39	299.84
328.02	327.83	328.73	327.5	327.24	330.42	328.27	329.63	325.56	327.74	329.49	328.11	326.9	330.31	328.76	327.75	329.56	328.5	328.91	328.54	328.4	328.89	330.4	330.01	330.84	329.12	328.97	328.64	328.4	328.05	330.39	328.41	328.86	327.25	326.92	327.8	327.65	327.69	328.24	328.62	330.03	329.62	327.34	327.06	329.06	329.3	329.52	328.51	328.39	328.81
302.92	301.59	303.26	303.11	302.37	302.85	302.38	301.47	301.48	304.36	306.03	304.4	302.74	302.39	301.97	302.02	302.38	302.12	301.84	303.45	303.6	304.43	304.36	304.89	303.25	302.04	303.29	302.3	303.42	301.94	302.58	303.49	300.34	301.45	304.31	301.99	304.12	302.28	300.94	304.72	301.57	303.73	301.61	302.06	303.52	302.25	303.16	303.24	300.98	303.93
313.25	313.55	314.2	312.04	313.28	313.19	313.55	311.8	314.49	313.38	313.66	314.59	312.57	314.42	313.3	313	313.23	312.52	314.39	315.36	313.85	312.58	312.87	313.27	312.51	312.69	312.71	312.63	312.32	310.59	314.21	312.67	312.76	313.8	314.75	313.11	313.73	311.62	312.16	312.87	316.07	312.9	312.17	314.06	313.49	313.07	313.29	314.51	312.26	313.13
327.02	326.85	327.81	327.64	325.65	325.78	327.52	327.46	326.09	328.29	326.79	328.31	325.58	327.17	327.02	325.83	327.55	327.37	327.97	326.48	327.36	327.98	326.16	325.47	326.66	326.56	326.19	330.54	327.53	326.19	327.48	327	327.03	327.83	327.06	325.59	327.34	326	327.19	326.66	328.68	329.03	328.56	326.79	325.45	326.65	326.51	327.67	326.34	326.06
303.63	302.18	303.49	304.32	302.87	305.3	304.6	303.39	303.11	303.52	302.34	303.59	303.3	304.35	304.33	302.46	301.34	304.44	302.79	303.77	302.62	303.08	304.04	303.76	302.13	302.6	303.22	303.63	302.97	303.31	303.27	303.09	303.32	303.16	303.08	302.81	302.53	303.02	302.77	303.75	305.13	303.53	302.21	302.33	303.58	304.41	304.24	301.46	303.59	302.4
313.65	312.91	311.83	312.7	313.02	310.67	312.46	312.42	312.11	312.56	312.85	313.12	312.54	311.24	313.71	312.03	311.71	311.04	311.02	313.97	312.75	311.05	312.47	312.97	313.49	315.27	313.06	309.76	311.91	311.78	313.83	310.77	312.25	312.78	312.85	312.76	312.55	312.97	311.58	313.48	310.67	311.73	311.53	315.64	311.77	313.03	311.92	312.55	311.66	312.87
296.54	295.68	294.51	296.51	295.04	295.41	294.82	294.28	294.31	293.28	296.01	294.18	294.28	295.22	294.42	294.02	293.13	296.11	297.02	295.47	296.33	293.25	295.58	295.03	294.99	294.69	294.12	295.7	296.12	294.31	295.23	294.81	296.4	295.59	294.46	297.12	295.99	295.71	293.72	294.48	295.33	294.75	294.22	293.33	295.62	296.42	295.88	294.3	295.2	295.87
301.5	300.25	300.58	300.47	299.12	300.18	299.31	298.73	298.69	299.71	300.06	300.16	298.77	301.33	301.32	299.79	299.73	300.81	299.03	300.05	298.6	299.52	300.74	299.89	298.92	300.47	302.24	302.82	300.35	299.02	297.96	299.79	299.06	298.46	300.43	299.36	300.45	300.05	299.59	300	300.84	300.58	301.44	299.08	299.74	299.31	299.59	298.79	301.35	299.68
300.47	302.97	302.89	302.74	300.98	303.45	301.79	302.55	301.5	300.98	300.94	303.68	302.28	302.83	302.11	300.87	303.57	302.77	302.13	303.9	303.05	302.47	304.16	303.53	301.28	302.72	302.67	303.23	302.43	301.57	302.71	301.28	303.19	302.16	302.37	302.51	303.36	301.41	302.54	302.75	301.26	301.32	303.61	302.7	304.21	303.06	302.77	301.53	302.64	301.34
313.96	311.31	314.2	312.74	313.55	312.37	315.52	312.35	313.92	311.95	312.23	312.17	312.55	313.21	312.9	313.2	313.36	314.17	312.21	314.53	311.92	312.4	312.13	312.76	312.97	313.3	311.47	310.73	312.7	311.69	312.61	310.64	312.39	312.5	312.61	313.85	312.49	311.13	311.88	313.92	311.29	313.21	311.76	313.74	312.73	313.72	312.44	312.63	312.98	313.81
308.15	305.16	307.83	306.6	305.43	307.19	308.95	307.97	307.44	307.55	306.7	305.67	308.3	305.58	305.95	307.87	307.4	306.64	307.36	307.59	305.43	307.52	306.39	308.11	307.11	308.17	307.82	306.25	307.96	306.88	309.14	306.87	307.44	308.74	305.17	306.81	306.98	306.38	308.98	308.06	308.62	308.13	308.27	306.26	306.04	307.02	309.01	307.46	307.01	304.9
315.67	314.49	316.06	315.02	316.16	313.12	316.06	312.84	313.23	314.47	316.15	316.53	312.88	315.14	315.29	315.89	314.54	314.2	314.38	315.08	315.16	315.07	314.61	314.15	314.67	314.87	315.18	315.58	314.23	313.82	314.01	312.8	316.55	314.57	314.5	312.69	314.91	313.71	316.71	314.8	313.54	315.16	314.24	316.92	313.15	314.99	315.88	313.59	314.79	315.42
325.73	325.82	325.49	326.7	327.64	328.33	325.98	328.14	327.54	326.93	325.96	326.61	326.88	327.67	325.78	326.3	327.1	326.01	327.37	328.72	328.02	326.39	327.2	326.88	326.31	328.86	328.03	325.79	327.11	325.55	328.93	327.04	327.1	327.04	330	326.77	327.09	327.51	327.47	327.04	327.83	327.8	328.35	327.57	325.72	327.86	326.8	327.92	326.46	326.4
313.36	314.01	314.19	312.77	314.24	311.93	314.24	313.54	315.23	314.22	311.93	313.35	312.88	313.02	314.21	314.92	313.51	311.57	314.41	312.93	313.06	313.78	312.9	313.1	314.82	312.77	312.87	312.65	312.8	315.26	313.91	313.69	313.98	314.87	314.88	313.61	313.64	312.64	313.05	315.47	316.35	314.55	312.67	313.46	315.16	314.63	313.6	314	312.69	316.17
298.24	297.38	297.22	295.48	298.65	296.38	296.89	294.86	297.79	297.2	296.11	296.73	296.97	295.71	298.6	294.87	295.64	297.13	295.87	298.61	295.18	297.27	298.22	296.09	295.97	296.04	297.77	298.1	297.59	295.57	298.12	297.55	297.15	297.91	298.27	297.82	295.42	296.04	296.74	296.04	296.16	297.89	296.04	296.48	297.4	296.9	297.04	296.29	297.71	295.87
328.01	326.74	329.5	327.81	328.57	326.89	329.33	327.27	328.27	328.61	326.71	327.22	328.37	328.64	327.38	328.89	327.83	326.98	328.33	327.5	327.07	327.47	328.3	329.44	328.18	326.03	326.77	326.83	328.03	326.93	326.9	326.59	327.62	329.18	328.09	328.65	327.46	326.9	329.43	327.36	324.8	327.07	327.92	329.56	327.01	327.16	329.07	328.77	327.87	328.71
300.23	299.06	299.37	299.51	300.81	299.97	301.04	299.19	300.3	302.28	299.67	300.38	300.82	300.08	299.92	298.52	300.18	301.05	298.03	301.86	301.33	299.86	301.29	300.28	299.64	302.17	300.82	299.52	300.6	299.38	299.66	301.11	300.98	300.02	298.62	300.35	300.73	297.75	300.78	297.52	299.89	301.41	301.03	300.32	300.03	301.58	300.29	300.76	298.86	300.07
308.03	305.21	306.12	305.83	305.99	308.46	308.49	307.38	307.78	305.98	306.88	307.84	306.75	307.87	307.22	308.8	305.22	306.47	305.54	307.21	306.08	306.16	306.89	304.81	306.96	307.83	306.26	304.52	306.26	305.92	306.9	306.98	306.94	306.82	307.32	306.2	306.53	305.25	305.85	307.21	307.49	306.35	306.82	305.55	306.95	307.23	307.42	307.61	306.86	307.13
299.75	300.1	299.13	300.82	301.31	300.08	300.09	299.57	301.03	301.62	300.55	300.73	300.1	300.11	298.91	301.48	300.33	299.91	299.65	299.82	301.37	299.62	301.08	298.9	301.12	300.05	300.02	299.26	299.18	300.81	301.56	301.02	298.84	299.69	301.54	300.19	301.69	300.47	300.81	298.64	301.34	299.49	298.39	299.89	301.27	299.34	300.65	301.14	301.09	300.2
295.72	296.79	297.64	297.11	296.83	295.95	296.31	296.65	296.42	298.17	296.06	296.94	296.84	297.12	297.74	299.28	298.37	296.28	297.27	297.84	297.05	296.45	297.74	298.97	295.51	296.44	297.54	295.55	297.32	295.4	296.44	298.82	297.81	297.91	296.89	297.48	295.84	296.47	296.71	296.68	296.57	297.19	297.45	297.51	295.87	297.71	298.07	298.82	297.78	297.3
306.59	307.12	307.38	306.63	304.31	305.16	306.73	305.71	305.98	305.93	306.09	305.99	304.25	305.29	307.33	305.29	305.11	305.87	303.25	308.16	305.49	305.98	306.76	302.75	306.23	305.61	305.46	305.61	307.26	305.06	306.38	305.47	305.97	306.31	305.45	305.18	305.19	306.78	304.95	306.65	307.54	305.69	306.42	305.7	307.03	306	306.35	306.39	307.53	306.66
309.39	307.62	306.97	309.63	310.27	310.03	310.83	308.96	308.77	310.18	309.04	307.77	309.59	307.3	308.77	310.73	309.78	307.37	308.56	308.04	309.51	309.32	310.28	308.91	310.31	309.7	308.52	308.97	309.8	308.12	308.44	308.1	309.71	307.86	308.21	308.86	309.3	310.02	308.93	308.8	309.58	308.85	309.96	307.58	308.03	308.19	309.28	310.86	309.38	307.52
302.95	302.1	303.6	300.95	301.94	303.53	302.98	302.56	302.2	301.06	302.42	303.08	302.21	303.2	303.47	301.86	303.2	302.17	301.7	303.31	303.32	302.54	301.96	303.8	302.15	304.22	303.34	302.59	303.25	303.58	303.84	304.44	303.4	302.45	303.02	302.62	304.72	302.17	304.26	303.17	302.04	302.5	302.79	302.26	302.35	304	303.55	303.72	303.15	304.58
312.19	313.17	312.18	312.51	313.37	311.06	312.83	313.24	312.01	313.84	312.38	314.12	312.17	312.08	315.66	314.09	312.44	312.7	311.8	314.18	311.52	313.45	312.64	314.1	313	312.41	312.95	312.16	313.09	312.3	313.84	312.66	313.58	312.43	314.68	311.1	313.6	313.23	312.17	313.01	311.28	312.68	311.96	312.01	313.15	313.39	313.25	313.46	313.96	315.31
305.2	303.24	303.46	302.8	305.95	304.78	304.32	303.72	304.95	302.61	303.99	304.67	303.35	304.62	305.39	304.74	305.4	304.29	303.33	304.35	304.76	304.78	303.22	303.9	305.49	304.55	303.62	305.51	303.15	305.48	305.1	306.65	304.88	304.99	303.87	306.04	303.81	304.69	304.78	305.77	305.35	305.53	305.24	303.15	303.59	305.37	305.35	305.68	302.93	304.83
314.8	316.21	316.39	316.66	314.32	313.61	314.56	315.8	315.7	314.35	314.5	317.32	314.96	315.25	314.36	312.8	313.69	314.79	314.44	313.94	314.97	316.4	316.49	315.24	314.44	314.71	314.65	314.58	314.13	315.61	316.39	314.87	314.25	314.13	314.09	313.94	314.6	315.72	313.45	314.25	315.13	315.07	315.79	314.53	314.42	314.12	313.74	314.74	316.12	313.16
300.79	300.32	301.14	301.28	298.8	300.24	300.14	301.76	302.97	299.85	301.93	301.8	299.99	301.38	302.05	300.87	300.26	302.67	298.28	299.18	301.35	302.23	301.34	299.21	300.43	301.37	300.24	300.8	302.53	301.93	302.09	300.04	300.28	301.22	299.5	300.76	300.43	302.17	300.81	300.4	301.93	301.5	301.26	300.34	300.7	302.3	300.91	299.8	302.12	300.92
294.32	292.55	293.71	294.72	292.44	292.67	294.71	293.4	294.19	293.64	293.74	295.87	293.92	291.5	292.76	292.81	293.56	293.47	294.51	293.57	294.15	293.51	293.29	293.81	293.72	294.27	291.25	296.13	294.68	293.39	293.08	294.7	291.79	292.86	294.68	293.17	293.86	295.3	293.51	292.92	295.03	293.83	294.17	294.64	295.22	294.93	294.12	294.49	292.49	293.16
310.85	309.17	309.98	309.14	309.56	310.28	310.19	309.97	310	311.86	310.27	311.14	310.19	310.48	309.43	311.38	311.25	309.57	310.29	311.5	310.45	309.45	311.07	309.79	311.1	309.77	310.32	311.44	309.99	309.92	310.41	311.12	308.38	311.76	309.68	308.39	310.13	311.27	310.65	309.86	310.61	309.14	310.34	309.4	309.1	311.71	311.32	310.19	310.46	310.23
312.67	312.26	312.19	313.74	312.73	313.79	311.45	311.84	310.22	311.71	313.2	313.38	312.35	313.15	311.85	314.46	313.98	312.78	313.48	311.86	313.92	311.15	312.26	312.1	313.59	312.73	312.75	311.17	314.6	312.53	312.24	312.98	313.5	312.08	311.28	312.33	312.54	312.35	312.54	314.6	312.84	312.2	312.49	312.43	311.18	313.03	312.17	312.45	313.52	311.82
320.07	319.78	319.04	319.08	319.33	320.74	318.17	318.35	319.09	319.19	321.31	319.51	318.5	318.25	318.91	317.59	321.05	319.97	318.34	319.88	318.61	318.45	317.25	319.32	319.88	319.93	317.75	318.77	319.75	321.87	319.17	320.86	320.12	319.54	320.42	320.58	320.57	320.18	321.45	319.95	320.11	317.93	319.52	319.07	318.73	319.97	319.27	319.45	319.34	318.97
302.44	304.39	303.96	303.53	304.57	303.36	302.7	303.76	304.05	302.87	302.98	302.89	304.27	304.43	303.21	302.44	303.73	303	303.91	304.95	302.78	301.54	304.25	305.36	304.12	301.76	305.3	304.4	303.87	301.29	302.3	304.25	302.42	304.16	305.53	302.66	303.09	303.59	302.1	302.94	304.32	304.3	303.44	302.65	304.2	304.12	305.21	303.36	301.52	303.45
296.76	296.41	296.71	294.41	297.52	297.3	296.19	295.34	297.13	297.3	297.56	298.24	295.3	296.73	296	297.01	297.82	295.41	296.81	297.68	298.46	296.82	296.64	297.04	295.07	297.15	296.21	297.52	295.88	296.52	296.53	296.15	297.9	298.72	297.52	296.19	297.53	299.62	296.94	297.79	297.4	294.99	295.89	295.35	298.11	297.84	297.12	296.65	296.97	295.38
303.83	305.18	304.61	304.26	305.18	304.54	303.6	305.52	305.53	304.43	304.78	305.47	306.77	307.11	304.7	307.23	306.14	304.31	305.89	303.19	304.15	305.45	304.26	306.14	305.35	304.13	305.31	304.45	305.18	304.42	304.59	303.93	305.53	304.92	305.34	303.48	303.66	304.6	306.91	305.14	305.58	304.68	305.81	303.7	303.91	305.48	305.01	307.2	306.84	305.07
306.58	305.18	306.15	307.73	307.52	307.87	305.86	306.08	305.93	306.7	306.19	306.77	308.78	307.49	306.88	306.51	308.06	308.42	306.92	306.03	306.05	307.18	306.98	306.99	306.08	306.05	307.43	306.96	305.71	306.98	304.97	305.5	305.26	305.01	307.24	305.49	306.19	306.66	306.29	306.7	306.58	306.24	305.3	306.69	307.19	304.43	308.67	306.87	307.04	306.24
313.03	312.6	312.91	312.72	311.89	313.59	312.38	309.35	312.44	312.35	312.7	311.84	311.06	311.01	313.59	311.5	313.48	312.37	313.53	311.71	313.13	312.58	312.79	311.11	311.38	312.08	313.5	313.64	313.49	314.02	313.77	311.39	312.16	312.85	310.84	312.44	311.04	312.71	311.96	311.08	314.36	311.31	310.25	311.18	311.75	314.4	313.87	310.86	311.73	310.92
311.28	311.14	311.91	310.7	310.32	311	310.39	308.64	308.68	311.31	309.7	310.5	309.77	311.65	308.85	310.16	308.53	310.85	310.74	310.12	311.2	311.77	311.62	311.32	309.32	311.16	310.79	312.55	311.73	310.08	311.02	309.87	309.77	309.53	311.57	310.56	310.67	310.29	309.47	308.67	310.53	313.63	310.24	309.56	310.4	310.6	308.19	309.91	310.8	311.12
316.18	314.72	314.34	315.75	314.85	315.31	312.96	313.05	314.99	313.89	313.66	315.73	314.08	313.77	315.41	315.43	315.8	316.7	313.86	315.43	313.57	315.53	316.38	315.4	317.54	315	315.99	315.79	316.3	314.14	312.9	313.25	313.03	314.79	315.62	314.35	315.32	314.48	315.52	314.98	314.27	315.76	314.46	314.68	316.27	315.31	315.04	314.52	315.05	314.98
302.76	301.93	302.83	302.98	302.58	303.41	302.84	304.14	302.32	303.45	303.48	304.07	303.36	302.01	303.54	303.68	303.62	301.75	301.79	301.4	302	301.87	303.12	302.29	302.77	303.75	303.21	305	302.86	302.52	303.68	302.33	303.93	301.38	302.47	303.91	303.21	300.83	304.17	303.02	304.61	303.64	302.43	302.91	301.3	301.76	302.77	302.29	305.68	302.97
327.23	326.08	328.8	326.87	328.24	327.17	327.43	326.57	329.08	328.04	328.29	326.39	328.12	328.24	327.81	327.61	327.98	328.06	327.76	328.99	326.89	328.52	328.22	326.59	326.92	329.21	328.17	329.38	328.37	326.26	329.19	329.48	327.8	330.13	326.72	328.85	325.7	327.38	328.45	329.91	327.19	326.66	327.24	329.22	328.96	328.59	328.02	327.47	326.72	327.74
310.51	308.45	311.5	311.81	310.65	310.38	312.16	310.98	311.07	311.63	309.76	312.09	310.52	310.58	311.72	310.19	310.69	309.2	310.02	308.87	312.55	310.53	310.1	310.8	312.35	311.93	311.16	311.01	310.55	311.33	311.18	310.16	310.32	310.67	311.58	311.66	309.04	311.68	310.74	309.48	310.81	310.72	309.45	310.09	309.25	310.51	310.63	310.31	308.28	310.33
303.14	304.83	302.22	304.84	303.12	303.6	303.15	304.27	305.56	304.15	304.27	305.14	303.37	304.49	304.13	303.46	303.13	303.5	304.24	303.98	304.21	306.18	303.84	304.85	306.18	305.53	303.8	303.14	303.88	304.1	303.41	305.03	304.01	303.21	303.13	303.46	304.27	305.1	304.61	303.4	305.76	305.14	306.12	302.37	304.1	303.49	303.7	302.56	304.99	305.75
305.19	305.61	304.3	304.78	305.76	306.03	304.91	305.48	304.76	306.41	305.3	303.63	304.01	305.77	304.6	306.31	306.01	307.71	305.1	305.11	305.2	303.51	305.78	305.82	305.05	305.89	305.89	306.03	306.09	305.77	307.3	306.2	305.89	305.08	306.34	304.72	304.67	303.79	306.44	306.32	305.17	306.48	305.93	305.88	304.07	304.39	306.81	307.61	305.94	304.55
302.44	304.78	303.78	304.74	304.24	302.98	301.89	303.82	301.79	303.4	304.06	304.59	302.97	304.86	301.09	303.39	303.28	303.08	302.91	303.57	300.75	301.49	304.78	302.18	304.97	303.38	303.47	302.13	304.92	303.3	302.44	302.45	303.81	303.31	303.6	303.44	304.37	302.75	304.75	303.23	305.38	303.45	302.95	303.53	303.66	301.86	305.35	303.57	301.73	304.05
304.4	304.3	304.74	305.25	305.65	305.02	304.21	306.08	304.38	307.17	304.59	305.26	305.31	304.22	306.7	306.26	304.47	304.45	303.94	304.75	304.72	306.96	306.07	305.09	306.34	305.51	305.03	306.56	305.06	305.47	305.24	303.21	307.65	303.39	305.25	305.93	304.57	306.8	303.63	304.29	305.06	304.52	304.41	305.15	305.14	304.43	305.51	303.91	304.85	305.76
299.39	298.9	299.59	300.66	299.39	300.6	300.35	298.8	300.95	299.32	299.58	298.81	301.01	300.36	299.33	301.46	299.74	301.21	299.62	299.23	299.41	300.75	299.28	301.48	300.33	299.29	299.32	299.71	299.8	299.92	300.12	300.81	299.88	300.4	300.29	298.58	300.08	299.44	299.96	299.4	300.77	299.76	301.8	300.18	301.2	299.31	300.49	300.41	300.13	301.23
300.52	301.02	300.23	300.75	300.36	301.13	301.11	301.25	301.77	300.93	300.25	298.72	302.04	300.19	301.27	301.01	300.98	302.11	300.07	300.33	300.85	302.23	300.13	302.13	301.06	300.17	300.29	301.48	299.62	300.33	301.42	299.06	302	301.19	302.16	300.42	298.84	299.15	301.16	300.64	300.69	298.38	300.65	300.75	299.74	299.69	301.35	299.82	300.58	301.94
312.71	313.77	312.98	312.75	313.01	312.5	312.6	312.8	313.67	312.89	312.06	311.93	312.88	313.44	314.79	312.69	311.74	314.95	313.74	311.11	313.4	313.15	312.87	313.36	312.24	312.36	314.41	315.54	313.07	312.5	312.59	313.1	312.91	313.42	311.93	314.87	312.64	313.22	313.42	313.7	313.21	313.49	312.74	312.47	311.49	312.85	314.83	315.89	314.21	314.57
314.42	316.93	315.7	318.07	314.81	313.91	315.9	316.7	316.26	316.5	315.37	316.13	316.15	316.65	316.26	315.69	315.72	315.42	316.5	316.81	317.23	316.12	316.95	314.59	315.66	313.47	314.75	315.92	315.46	314.6	315.76	317.67	317.3	315.81	315.99	316.18	315.86	316.45	315.81	314.65	315.83	315.89	316.57	316.97	316.18	317.37	316.66	317.22	315.69	317.17
308.2	306.4	306.18	307.01	307.71	307.28	305.65	306.68	306.76	305.38	308.13	306.67	307.49	308.34	308.85	305.68	308.21	306.6	306.5	306.93	305.36	305.53	306.58	306.93	307.02	305.96	305.17	306.22	304.64	306.51	307.08	307.16	307.34	308.08	305.1	306.31	304.99	306.73	306.54	307.98	306.96	306.39	305.68	307.46	307.11	305.24	307.28	307	306.08	308.43
328.52	327.81	325.93	328.3	327.91	326.42	329.55	327.08	326.17	328.59	326.38	326.71	329.33	326.14	330.15	329.16	326.98	327.85	328.03	328.59	328.45	328.79	328.16	328.36	330.11	326.4	328.8	328.2	327.62	326.91	329.1	326.87	327.36	327.33	327.61	328.6	327.27	326.91	327.5	329.33	327.97	327.87	327.39	328.12	326.53	328.16	329.41	327.81	328.16	327.69
304.67	304.24	304.54	304.31	305.03	304.32	306.46	306.43	306.19	305.48	305.76	305.67	305.57	305.06	305.34	305.1	304.87	306.76	306.56	304.61	306.52	306.77	305.48	305.29	304.77	303.67	305.75	307.21	304.97	303.91	304.16	306.64	305.9	305.01	304.56	307.62	306.64	305.66	304.78	304.52	305.68	305.6	304.53	304.14	304.39	304.64	305.37	305.89	305.57	306.32
303.96	303.75	303.36	304.67	304.31	304.03	304.81	302.15	305.38	304.42	305.07	303.22	303.68	304.22	305.46	302.46	304.31	305.6	303.79	305.45	304.82	306.86	303.9	304.91	305.33	302.39	303.7	304.28	304.85	305.57	302.73	303.15	304.19	303.34	304.71	302.34	303.62	305.3	304.7	305.32	302.62	305.86	304.27	304.03	304.16	303.9	305.15	304.61	304.24	304.79
314.94	314.42	315.98	316.07	315.83	315.72	314.24	314.31	315.71	315.06	316.17	316.75	315.19	315.85	314.64	316.42	317.75	316.63	317.46	314.87	313.95	315.35	315.14	316.63	316	316.76	315.58	314.43	314.94	313.49	317.19	314.45	313.99	315.1	315.16	315.55	316.15	315.47	316.63	315.35	315.73	315.99	316.55	316.4	317.33	314.82	314.63	316.11	317.67	315.93
328.69	329.36	328	327.92	326.97	327.49	327.95	327.94	328.18	329.07	326.55	327.4	328.46	327.85	328.28	328.63	327.52	327.85	329.49	327.88	327.99	327.42	329.27	327.05	327.69	327.17	327.22	325.66	326.31	328.13	327.62	327.27	328.04	327.3	328.68	326.88	327.12	328.18	328.93	329.29	327.76	327.43	329.56	326.63	329.2	327.5	327.39	327.8	328.12	327.58
302.21	303.83	305.96	306.3	305.57	307.26	303.46	305.51	304.06	304.8	304.1	304.34	304.19	305.9	304.74	305.3	305.72	304.06	305.39	302.34	305.47	305.48	302.07	304.23	305.86	306.81	306.25	307.31	303.24	306.9	303.9	304.01	306.21	303.23	306.1	305.48	303.86	305.2	305.18	305.03	303.68	302.58	304.74	305.72	304.08	304.47	305.09	304.9	306.08	305.77
302.79	303.11	305.15	304.07	301.01	303.28	302.55	302.64	304	301.68	302.11	304.64	302.74	304.55	304.32	303.48	301.27	302.63	302.91	304.81	303.11	303.03	301.44	303.1	303.37	304.14	303.47	302.16	303.27	302.13	303.94	303.42	304.1	301.81	303.25	301.93	303.21	303.57	303.18	303.05	302.83	301.73	302.54	304.57	303.78	303.16	306.58	302.37	302.03	301.88
315.76	320.03	317.91	317.28	316.87	317.74	318.33	317.28	317.14	317.61	318.57	317.35	316.85	316.46	317.36	319.49	317.51	315.05	317.41	317.13	316.32	316.48	315.85	316.04	318.03	318.13	316.77	317.66	319.91	318.8	317.12	316.98	317.55	316.59	317.22	314.8	317.62	318.16	316.34	318.22	317.71	316.78	318.11	319.05	318.21	317.34	317.12	317.64	317.8	317.37
318.73	318.33	319.9	317.5	317.74	315.77	317.05	317.21	319.7	316.58	319.04	316.89	319.85	317.23	317.23	314.4	317.85	317.29	318.39	318.31	318.08	318.23	318.97	317.82	320.19	317.56	317.28	314.69	319.21	317.61	319.37	318.52	320.3	317.97	318.08	317.94	318.8	318.64	319.07	317.62	317.76	317.71	317.53	318.05	318.18	319.2	318.46	316.52	319.19	318.05
315	314.66	312.85	313.22	314.1	314.07	314.86	312.83	313.72	315.66	315.24	314.59	312.73	314.4	315.3	313.51	314.59	314.29	312.22	314	316.88	315.34	314.4	315.04	314.37	313.13	314.19	313.97	316.14	314.8	314.66	313.85	313.66	314.02	312.76	314.58	316.28	313.73	314.14	312.5	315.39	315.99	314.91	314.99	312.22	314.98	313.93	315.45	313.7	313.71
302.46	302	303.47	302.75	302.18	304.08	302.51	303.47	302.64	301.1	302.65	301.71	301.28	301.08	302.86	302.64	302.53	302.92	302.49	303.99	303.68	302.86	303.02	305.86	302.87	304.65	301.78	303.28	301.89	302.6	302.83	302.23	302.77	302.65	302.98	303.25	302.82	301.17	303.64	302.47	302.92	302.23	303.68	302.91	302.47	301.97	302.75	302.44	302.68	302.87
312.28	314.42	313.62	313.19	314.5	311.78	314.93	312.16	311.22	312.04	312.92	313.19	312.42	314.67	313.67	313.92	312.48	312.88	313.22	314.1	314.06	310.72	314.26	312.37	312.79	313.37	312.21	311.07	313.28	312.99	312.51	314.2	313.78	313.08	311.34	314.1	312.56	312.29	314.15	311.95	312.12	313.8	312.29	312.56	311.44	312.68	312.66	312.27	311.57	312.62
312.67	312.61	313.78	314	313.52	312.3	314.84	313.82	314.1	313.84	313.95	313.8	314.53	312.26	314.34	312.08	313.36	312.96	311.46	314.47	313.22	313.38	315.16	312.49	312.8	312.21	312.78	312.05	313.54	315.63	313.38	313.26	312.28	313.72	312.04	312.34	313.88	311.44	314.5	313.32	312.65	311	312.93	312.64	311.88	312.74	312.77	314.53	312.2	313.65
302.58	304.04	303.75	305.64	304.2	303.61	305.88	303.45	305.61	303.57	306.27	303.37	303.38	303.4	303.63	301.79	304.82	302.94	305.16	304.82	303.02	305.03	304.68	304.47	302.84	304.59	303.19	303.85	302.76	302.42	304.07	302.88	304.78	303.52	304.75	304.49	304.49	302.34	303.37	303.45	302.49	302.95	304.07	303.53	303.5	304.61	303.66	303.76	303.27	304
300.23	303.68	304.76	304.54	303.19	304.11	302.35	301.49	301.59	303.93	303.3	301.96	302.24	301.56	301.88	302.52	301.98	302.56	303.68	303.55	300.91	303.65	303.85	303.39	303.07	302.97	301.36	303.77	302.31	303.74	301.83	303.7	303.91	305.03	303.81	303.18	302.78	300.79	303.79	301.82	303.49	303.92	303.06	303.05	302.18	302.15	303.23	302.47	302.98	302.97
294.85	295.6	295.49	294.14	294.84	293.01	295.97	296.08	295.83	294.49	293.96	294.79	295.25	294.82	295.97	294.52	292.89	295.18	294.73	296.01	294.76	293.2	294.97	294.53	295.44	294.8	295.39	294.5	295.31	297.63	296.05	294.03	295.7	292.51	294.61	294.39	294.53	296.78	296.25	293.71	293.1	296.24	294.76	294.94	293.2	295.63	295.25	294.44	294.92	293.1
313.91	314.4	315.16	315.09	315.49	314.52	314.99	315.41	313.77	314.43	314.73	314.87	314.44	316.68	314.54	315.47	315.86	315.3	313.87	317.05	317.71	315.42	313.94	315.19	314.54	317.27	313.1	314.15	316.6	314.6	313.97	315.87	313.86	314.51	316.13	315.24	314	314.96	314.44	314.38	316.17	314.26	315.34	315.94	316.02	315.17	316.53	315.2	315.45	317.21
[truncated: 150 more columns]
