# Supplementary material for: Genetic dissection of main and epistatic effects of QTL based on augmented triple test cross design
Source: PLoS One. 2017 Dec 14;12(12):e0189054. doi: 10.1371/journal.pone.0189054 (PMC5730204; doi:10.1371/journal.pone.0189054)
Supplement: S9 Supporting Information — (ZIP) [file pone.0189054.s009.zip › z5_400_0.2_10.csv]

304.3	300.32	300.14	305.79	305.81	300.11	302.56	304.4	307.34	299.48	304.86	301.75	307.08	306.47	301.28	302.16	304.31	302.76	306.05	305.52	304.08	303.95	302.84	307.56	299.95	304.94	300.64	309.67	301.53	304.69	305.98	303.19	300.53	312.47	305.83	304.55	306.67	307.44	302.08	305.47	305.58	307.75	303.12	300.33	305.04	303.7	303.55	303.09	306.16	299.28
303.25	305.64	311.59	300.58	306.57	304.96	305.38	298.31	305.36	302.12	302.87	305.14	305.52	307.17	307.04	299.17	308.69	305.18	301.91	306.63	310.03	306.86	304.78	306.43	304.77	304.88	309.8	306.42	308.82	303.07	306.76	307.91	309.82	302.77	299.08	306.01	302.94	305.66	303.05	307.84	304.04	308.69	304.63	306.53	310.44	310.51	303.87	304.28	310.54	303.79
311.3	312.06	307.76	311.35	308.1	310.53	314.77	308.88	307.87	307.05	309.25	308.6	309.6	311.43	305.57	307.55	314.23	310.12	311.29	306.05	308.49	309.32	311.27	308.78	310.41	309	314.07	306.94	309.8	308.55	310.07	312.24	309.1	311.24	309.71	308.19	310.71	308.67	312.1	309.95	307.28	308.5	309.94	310.4	314.4	301.38	308	308.7	311.32	308.2
325.37	323.68	325	323.43	326.26	324.88	323.99	325.55	321.05	320.8	326.93	326.78	319.09	328.24	324.82	325.89	324.31	322.39	321.52	326.42	323.86	323.24	327.9	325.25	328.88	326.87	328.41	326.29	325.97	323.27	326.2	321.95	329.41	327.1	320.96	326.97	325.24	327.51	320.03	326.85	322.87	319.72	323.98	328.18	325.77	325.66	324.62	326.69	328.77	325.85
328.34	327.18	327.04	327.99	328.32	328.53	327.99	329.66	324.74	324.4	323.62	330.46	323.64	327.27	324.33	322.92	323.59	329.79	325.33	326.55	327.29	328.01	327.99	323.95	329.59	327.62	325.28	325.65	322.23	324.63	323.37	326.98	322.01	327.89	324.71	329.18	329.95	325.31	325.2	331.99	325.57	324.59	325.1	324.27	329.29	330.11	325.33	329.52	328.24	328.44
314.88	305.6	313.96	312.04	311.84	308.3	313.35	310.53	311.37	311.37	317.53	317.82	309.2	312.19	314.47	311.47	309.69	312.7	311.58	313.04	309.23	312.98	313.69	310.9	318.18	312.64	311.3	312.25	314.47	313.24	314.05	312.82	316.68	313.08	315.9	313.49	313.09	311.11	312.89	318.06	311.03	309.7	313.74	313.35	316.78	313.81	314.71	311.71	315.6	315.6
328.81	325.57	328.11	328.21	328.75	332.83	327.48	327.58	330.11	326.72	327.18	323.53	325.63	320.77	322.89	327.52	326.54	327.16	329.35	328.08	326.23	331.39	328.53	325.3	326.09	326.09	327.7	324.36	327.17	328.85	323.91	325.39	323.27	331.63	326.11	327.18	326.75	329.55	322.57	329.81	326.84	323.12	334.06	324.13	326.99	329.51	326.49	331.05	325.16	323.52
301.08	301.05	304.67	299.38	305.48	304.95	302.92	300.1	303.29	295.96	296.99	298.52	301.94	300.46	305.08	301.98	301.02	301.2	301.85	306.77	298.91	302.94	306.52	299.19	299.7	300.37	302.6	298.82	299.2	301.01	301.32	296.17	299.94	299.8	300.94	298.55	305.08	303.15	299.79	304.79	300.47	299.45	301.12	305.52	304.3	299.05	303.55	298.24	301.19	303.45
316.82	312.29	314.05	315.1	321.39	312.11	313.57	315.73	311.53	316.5	316.8	315.42	317.59	312.65	319.87	314.49	317.88	318.77	322.88	315.56	312.27	317.93	314.62	313.3	317.59	313.15	316.37	317.39	315.26	316.67	310.74	308.8	314.4	317.28	321.68	314.33	319.34	315.25	315.7	312.19	312.01	314.07	316.72	314.75	319.28	315.75	315.17	315.81	317.94	324.29
317.24	315.03	315.12	318.02	321.98	313.92	319.2	317.11	316.73	313.51	319.23	316.6	317.47	313.66	318.72	315.52	318.99	317.8	314.93	318.2	319.76	314.19	318.09	318.16	313.19	312.69	318.77	315.5	320.73	318.01	311.45	314.32	323.87	314.12	316.67	321.77	315.51	319.54	315.02	320.22	319.99	317.4	322.69	315.43	318.89	317.08	316.87	312.58	313.24	319.82
297.75	303.28	306.35	298.6	299.89	303.3	302.59	310.4	305.84	305.46	296.67	301.12	297.13	304.32	305.18	300.95	303.67	306.31	300.52	303.02	302.53	301.5	303.38	299	301.21	299.59	302.07	302.71	297.47	310.25	301.5	299.1	302.8	307.2	304.36	303.67	302.45	302.28	294.8	304.49	299.5	305.08	299.86	302.34	306.44	303.43	299.82	300.01	301.89	300.96
305.07	304.6	300.38	303.35	296.39	300.09	298.12	299.82	299.08	300.68	298.33	301.71	301.53	300.51	298.65	303.24	301.01	300.4	299.63	302.88	298.19	301.83	294.19	299.87	298.55	297.76	296.96	302.09	306.87	300.43	303.41	302.36	300.01	302.64	297.39	299.65	303.74	299.42	296.97	301.17	296.57	302.7	298.81	302.66	303.18	296.55	303.64	299.01	296.02	304.39
297.69	291.83	298.52	290.26	291.62	298.03	300.44	296.32	292.66	291.91	296.5	294.58	290.42	293.86	293.94	291.49	292.86	298.46	294.96	296	297.1	293.34	296.15	291.29	293.91	296.94	291.55	298.78	296.17	297.55	290.33	295.24	294.36	294.97	289.3	295.95	293.9	291.74	296.86	291.42	294.38	292.78	295.61	299.75	294.77	297.16	293.72	294.25	294.89	297.81
315.33	316.2	315.1	315.27	311.95	313.84	311.31	317.58	313.23	312.31	312.81	313.42	313.04	308.07	315.55	312.96	310.61	315.57	316.73	316.41	318.06	317.23	313.8	312.54	308.43	314.79	311.96	312.97	314.62	315.56	309.41	307.43	310.05	319.4	316.54	316.29	312.89	315.42	317.8	309.55	305.96	308.72	312.6	313.33	310.95	318.12	314.78	316.01	306.65	313.85
316.55	311.07	314.18	316.52	314.77	309.88	315.58	314.31	312.78	311.57	314.75	313.46	310.82	314.76	311.15	312.79	316.98	310.42	315.86	314.73	313.12	314.87	311.91	314.65	316.8	315.13	316.48	319.44	318.72	312.22	316	311.08	313.72	312.69	311.32	314.97	320.78	313.79	310.48	314.92	311.83	317.01	311.36	312.14	317.38	320.24	315.28	316.6	312.6	312.47
303.76	308.1	308.09	307.32	307.78	303.99	301.35	305.81	304.3	304.74	311.07	306.46	308.27	303.41	304.18	309.55	301.61	305.44	306.99	301.24	305.74	310.94	308.71	303.48	300.42	304.53	307.93	308.88	307.19	307.33	301.67	305.32	304.82	306.48	304.87	308.24	304.32	302.99	308.81	308.26	300.31	309.34	307.36	302.07	303.11	304.35	302.96	306.72	310.83	304
302.16	303.28	305.37	305.73	304.41	309.69	306.15	297.76	308.16	308.56	304.49	303.85	304.01	300.92	308.03	307.36	297.41	302.99	303.34	301.95	306.53	309.98	303.96	303.02	306.82	307.93	309.98	297.31	300.16	306.25	306.14	304.95	302.14	304.17	299.35	306.33	303.47	308.14	301.68	306.6	303.12	300.15	305.17	302.92	308.59	306.62	305.93	306.19	305.58	306.31
308.99	312.01	308.12	310.4	314.89	307.1	307.6	313.1	309.36	313.19	310.46	313.27	311.44	313.28	311.26	312.86	309.69	310.54	313.44	313.65	311.64	309.97	315.15	312.55	313.29	310.79	310	307.34	305.78	311.21	310.36	314.92	307.26	308.2	305.86	309.56	312.51	310.48	309.3	315.41	308.63	306.53	310.29	308.21	310.12	308.55	305.35	306.64	316.31	309.66
310.66	303.78	306.22	306.15	303.08	302.57	311.71	307.58	307.99	301.18	305.29	309.86	307.79	305.36	303.57	302.06	302.8	308.74	308.71	310.81	309.24	304.68	306.2	297.54	304.3	308.07	303.97	306.36	305.31	305.51	305.71	302.82	308.79	304.56	299.71	304.81	299.88	302.97	308.29	305.48	312.72	306.64	301.25	300.51	306.04	306.14	303.9	305.74	301.17	304.55
316.13	315.57	310.68	314.08	316.28	311.67	315.9	311.99	311.1	313.08	315.65	308.61	310.77	312.78	314.91	315.51	309.07	313.69	306.75	309.5	311.4	314.01	312.99	313.35	310.57	312.68	314.28	313.57	319.23	313.58	312.29	311.89	313.62	310.08	311.7	310.82	314.7	314.04	309.86	315.56	309.86	310.77	320.87	314.93	306.58	315.4	315.55	313.46	311.91	319.64
326.74	326.53	328.42	327.15	320.6	327.25	325.55	326.51	322.05	323.9	324.6	322.35	321.85	322.62	325.18	323.33	324.94	325.92	322.82	323.33	326.05	326.64	322.84	329.1	328.71	324.96	321.84	324	321.35	319.53	325.33	327.77	326.62	322.67	325.33	320.23	326.16	322.04	325.45	327.39	327.14	325.14	324.67	326.47	322.47	324.4	325.94	323.77	326.09	323.34
293.76	293.17	296.72	290.7	293.23	292.57	290.73	290.86	294.08	295.23	299.08	296.71	294.48	292.57	296.43	290.29	292.11	296.16	294.95	295.6	293.58	289.53	290.38	294.68	293.24	292.88	290.89	290.95	295.37	297.93	293.44	295.98	296.48	294.51	294.86	296.44	296.76	290.34	296.31	296.93	295.21	294.82	301.29	288.67	291.56	292.96	296.24	292.8	294.97	288.96
306.71	306.24	308.44	304.44	300.7	304	306.33	307.56	300.53	301.82	301.59	301.83	304.83	303.42	305.38	304.14	305.38	302.87	303.62	302.52	309.49	302.81	309.37	306.03	303.47	302.24	307.47	302.67	302.65	303	311.09	310.02	307.41	306	302.77	307.72	307.24	300.57	307.24	302.68	305.24	308.1	306.28	302.2	312.11	304.68	306.27	304.51	304.73	308.34
309.22	308.72	310.08	310.96	305.28	312	306.62	313.55	314.4	310.65	308.77	308.02	306.36	316.75	307.03	314.61	309.22	311.35	315.06	308.8	313.82	307.13	311.35	307.95	308.57	314.51	312.84	312.76	309.84	308.85	307.11	308.69	309.6	309.04	308.27	312.34	315.13	309.42	310.43	310.96	309.81	308.09	311.1	315.18	312.14	309.43	308.87	307.35	312.33	312.15
326.21	326.61	326.7	324.88	332.25	328.05	331.83	328.29	328.68	329.32	325.17	329.5	331.24	328.22	329.56	330.2	331.96	336.62	331.63	326.73	327.81	329.75	332.44	329.32	326.88	328.66	329.34	333.56	333.36	328.25	333.19	329.95	331.36	326.5	329.23	330.16	329.09	332.91	327.75	330.13	326.22	329.79	327.6	329.88	327.38	329.63	324.93	331.77	328.31	331.58
310.84	315.91	318.35	313.71	315.55	318.35	313.63	317.3	317.37	308.23	312.71	314.05	311.82	313.7	314.03	315.38	314.22	314.88	313.94	315.87	317.29	313.35	307.97	314.63	316.33	309.74	314.89	311.43	316.48	319.11	312.19	316.12	318.05	316.03	312.93	316.27	315.15	315.55	314.12	318.02	312.83	317.64	314.97	315.06	315.45	316.62	311.39	315.9	314.24	307.64
320.25	316.73	318.06	320.59	316.72	319.23	319.24	322.09	320.95	317.68	323.18	324.27	316.88	321.86	320.44	326.34	322.47	317.22	316.05	320.43	321.58	322.45	310.36	325.27	316.17	319.59	319.58	319.42	321.06	320.47	319.65	320.89	317.91	322.54	322.18	316.87	322.21	316.56	316.31	315.86	315.49	319.66	315.21	319.39	318.47	318.61	317.3	320.93	320.19	316.41
310.68	312.61	320.8	311.46	310.34	315.91	320.18	313.22	315.76	313.74	316.38	317.24	308.47	312.44	314.09	310.14	317.47	310.2	312.25	312.22	316.06	314.05	309.69	316.38	315.33	315.38	311.6	313.81	308.59	315.71	321.17	318.32	312	309.08	310.27	311.56	313.21	312.33	311.62	319.94	309.75	309.31	312.15	309.84	312.36	308.63	313.7	306.28	317.63	313.23
320.24	312.33	308.66	314.68	315.91	314.21	317.79	308.31	312.92	314.59	312.74	317.49	318.71	315.63	316.41	319.35	310.19	316.63	314.13	319.02	310.72	317	312.14	314.84	314.23	314.93	315.37	314.09	315.12	315.26	313.45	312.85	311.54	315.56	316.38	319.41	313.2	310.98	315.63	316.78	313.04	313.27	317.32	313.73	317.39	312.33	318.86	316.78	311.4	317.03
315.16	312.52	318.34	318.48	313.6	316.81	318.26	310.83	314.44	315.71	313.82	316.34	314.7	315.08	314.32	313.6	311.98	312.82	307.92	315.18	310.84	312.94	309.63	317.48	313.27	313	312.42	314.26	315.85	317.9	314.59	315.83	314.48	310.6	316.1	314.72	312.75	312.71	315.64	313.81	317.92	317.66	312.23	312.77	312.06	315.8	317.43	314.62	315.9	312.97
315.98	313.47	314.08	309.97	317.68	317.7	313.47	309.09	307.81	315.49	316.3	309.09	312.64	314.45	308.78	314.18	315.41	312.39	311.55	310.73	312.81	310.81	312.35	312.5	313.49	310.45	312.35	313.53	312.92	312.18	311.38	314.63	309.98	307.53	318.86	313.4	318.78	313.71	312.7	310.73	313.74	311.55	316.97	310.37	312.85	308.8	307.31	315.73	311.16	314.63
307.06	305.17	303.83	305.48	302.24	307.43	310.28	305.04	310.67	305.6	304.14	304.94	306.42	307.94	307.44	301.75	305.01	304.33	305.56	310.02	307.46	302.68	311.67	310.76	305.05	310.06	306.39	310.05	307.61	309.91	306.51	308.07	306.14	309.61	303.82	307.32	301.98	306.9	311.36	310.01	305.73	305.41	308.79	304.8	304.64	307.23	310.81	303.01	310.13	305.17
314.54	313.99	309.46	316.4	314.11	314.8	311	316.16	317.72	309.65	314.23	314.11	314.56	315.32	313.19	317.47	310.18	314.84	311.51	311.14	320.66	319.86	313.71	311.21	309.28	310.19	316.03	311.72	312.39	315.85	311.62	313.69	310.87	312.44	312.32	315.1	313.28	312.05	314.41	314.29	305.87	309.55	313.68	311.48	317.95	309.35	319.07	309.92	311.45	313.37
300.98	302.12	300.94	299.88	304.13	303.62	300.13	304.88	303.87	301.58	301.11	302.28	302.3	299.47	301.1	303.57	294.85	295.76	303.85	298.06	299.57	300.81	296.92	301.48	296.37	298.65	300.12	300.11	304.23	300.68	296.28	300.06	295.45	298.53	301.47	301.33	300.71	303.16	297.98	301.13	301.3	300.78	298.7	294.94	302.74	304.6	298.57	296.08	302.41	297.97
317.25	312.4	318.42	317.24	320.34	315.57	323.54	315.21	315.71	311.94	315.49	317.24	318.14	319.95	317.87	317.88	314.93	315.12	319.62	318.39	321.64	315.37	319.93	317.42	316.97	319.47	315.96	317	316.68	317.4	319.73	320.79	318.44	316.72	319.13	315.04	314.27	316.33	319.45	314.73	311.15	317.57	314.94	316.28	318.34	315.68	319.9	312.82	315.15	315.26
293.81	293.01	297.98	296.43	295.23	297.7	298.75	296.35	292.84	291.27	297.76	295.38	295.06	294.2	294.82	294.44	295.68	300.7	295.32	294.64	299.88	294.76	293.91	299.25	292.88	293.01	297.91	291.88	289.8	298.12	295.04	300.33	292.99	292.18	297.17	294.64	292.45	293.18	294.79	298.3	294.46	293.37	292.79	296.53	297.3	295.71	296.95	300.57	297.28	292.07
301.23	302.92	300.56	293.62	306.07	301.9	306.14	296.35	301.44	301.93	299.28	302.66	302.52	300.11	298.01	300.63	301.99	302.6	302.19	303.03	297.76	301.39	300.41	302.3	298.76	301.17	299.36	301.36	299.64	301.01	300.52	302.79	295.64	303.96	300.11	300.33	305.17	302.19	303.82	298.61	299.54	303.82	302.52	305.19	304.57	303.69	307.59	300.86	302.63	300.45
300.37	295.31	297.95	292.99	298.76	294.64	296.62	299.75	297.97	297.29	298.37	294.5	293.6	297.17	298.72	294.85	297.03	297.19	295.96	296.44	297.34	292.93	300.1	298.62	296.72	299.26	296.83	296.6	296.56	295.31	295.94	303.18	298.61	298.83	294.81	300.97	293.76	295.14	294.63	299.41	297	297.43	298.33	293.67	299.75	300.19	297.22	296.82	298.41	294.6
291.33	286.66	300.72	297.98	293.99	290.52	297.81	295.49	295.83	300.58	294.19	292.42	302.7	289.57	294.07	296.44	291.4	298.81	290.5	297.34	296.84	296.43	291.58	297.43	295.41	299.99	294.08	294.84	293.48	296.54	297.53	296.01	295.71	298.55	296.75	298.92	293.55	297.74	293.17	294.41	298.11	296.76	293.51	296.66	297.35	300.41	298.16	294.56	296.23	293.06
297.44	295.71	303.44	306.06	294.19	298.66	300.32	305.69	300.42	300.56	297.23	302.12	303.12	301.2	304.24	301.64	299.19	302.75	302.14	295.04	302.73	297.32	303.72	298.7	301.32	301.51	305.54	299.63	305.33	300.76	301.63	299.46	301.07	302.36	300.49	303.1	294.99	299.56	300.85	300.99	299.8	300.24	297.66	298.97	303.69	306.43	301.24	301.21	309.04	296.63
307.34	301.07	305.68	308.43	308.45	306.2	297.87	300.54	305.4	305.75	305.48	306.43	307.99	304.98	304.84	303.65	304.33	300.32	312.99	304.71	308.04	305.91	305.3	307.97	302.11	307.7	308.18	304.61	300.76	308.61	305.22	305.89	306.79	301.59	308.79	304.33	302.62	307.07	304.46	298.47	307.16	300.65	305.42	303.45	301.22	302.59	300.93	311.01	309.2	302.34
294.32	294.3	294.87	290.86	301.97	293.05	298.46	292.87	293.01	298.07	295.34	292.03	296.56	297.76	294.63	297.79	291.67	294.27	293.11	297.11	290.93	296.93	293.04	289.57	299.12	299.93	296.79	292.59	295.98	297.03	292.41	296.57	291.7	290.85	287.53	290.27	295.83	295.6	298.53	298.53	296.47	296.41	291.05	295.29	296.47	297.69	291.5	296.73	289.6	296.73
306.93	306.46	311.38	308.11	305.42	304.49	303.71	308.82	302.53	303.77	305.88	308.1	307.21	309.49	306.75	305.91	306.16	308.1	305.32	306.92	310.71	308.88	310.11	301.55	302.17	303.76	308.29	308.48	305.26	309.56	300.83	301.88	306.33	310.45	309.69	305.08	311.25	310.14	309.74	309.82	308.33	310.08	303.94	310.57	305.29	307.44	307.81	311.29	301.45	309.97
294.78	297.28	295.17	297.54	301.85	300.55	298.62	299.8	296.06	296.75	294.73	300.97	296.81	292.88	293.35	298.27	296.34	293.14	297.73	297.66	300.09	300.88	295.32	296.31	297.4	296.82	297.9	294.05	290.73	296.51	295.85	297.45	295.58	299.62	292.97	292.32	296.23	292.72	296.09	290.99	292.56	300.42	297.98	298.18	296.93	297.71	295.63	298.18	296.43	295.91
324.74	322.71	321.26	321.95	327.02	322.83	324.12	319.08	328.32	323.63	321.61	318.93	325.59	326.6	322.54	324.53	321.36	326.27	321.02	324.49	326.69	325.25	325.46	325.05	323.16	325.36	324.77	322.3	326.66	326.64	323.2	322.8	326.22	327.51	330.26	326.78	321.75	324.8	326.99	323.61	326.09	325.55	326.27	325.83	325.16	324.79	321.9	325.11	329.55	326.55
293.22	287.02	297.33	294.35	293.9	293.67	297.91	295	298.25	290.1	302.44	298.34	296.49	298.02	293.86	294.25	296.09	293.83	297.61	294.47	295.15	291.54	288.52	297.31	290.63	291.89	295.01	292.01	297.75	292.88	293.12	293.87	294.41	300.84	296.57	299.9	292.64	297.8	299.81	300.17	300.97	299.64	291.15	295.84	293.24	298.72	297.72	296.39	295.7	296.77
329.74	329.1	330.91	324.78	326.7	325.45	330.86	334.17	331.76	324.87	323.36	332.05	327.67	328.9	330.89	330.37	331.26	323.83	325.14	327.03	328.2	324.52	332.91	327.36	329.71	328.68	323.83	324.86	325.76	324.32	327.46	329.61	328.34	330.84	327	331.74	328.37	325.32	330.53	329.73	329.29	328.68	329.79	327.08	328.33	325.63	332.79	329.84	325.26	330.91
297.3	293	294.02	297.02	300.03	302.01	299.71	297.42	295.81	301.69	300.76	297.16	295.74	301.05	297.85	297.16	294.24	294.25	298.12	297.31	297.82	296.34	295.59	295.51	300.79	292.02	301.8	294.51	294.05	300.64	297.92	298.71	295.16	295.43	291.04	298.62	296.01	296.73	298.9	290.69	296.34	295.73	296.11	296.85	298.17	295.66	295.88	299.47	297.43	300.77
310.33	307.67	312.46	306.38	310.34	309.23	307.83	307.84	312.76	311.2	312.38	313.87	313.3	311.31	309.02	308.05	310.31	309.4	307.74	313.23	311.14	310.5	312.92	308.87	311.78	311.77	312.88	308.09	306.8	309.95	310.34	308.47	310.96	311.16	311.42	309.16	307.7	307.11	305.92	312.94	308.33	310.18	311.43	316.28	308.96	306.99	309.6	310.84	312.96	311.37
317.33	318.94	313.59	315.09	317.74	311.1	319	317.35	315.82	318.52	320.15	316.55	318.38	319.31	313.98	316.44	314.78	311.12	315.14	312.95	314.59	312.2	314.14	315.65	320.72	316.58	315.78	314.34	315.8	315.61	314.61	319.16	315.51	319.34	320.22	315.49	319.65	314.4	320.1	312.89	316.9	315.96	314.91	322.54	322.4	321.5	314.64	317.66	316.32	315.81
309.95	304.94	309.29	303.25	302.17	303.57	309.36	304.37	300.15	300.56	300.89	302.98	305.28	304.71	310.17	305.51	304.16	301.7	306.77	304.82	304.61	307.18	309.83	310.42	304.18	306.26	308.11	312.91	310.29	303.1	303.23	306.48	300.31	303.63	301.81	305.41	302.98	305.46	304.07	304.02	306.25	307.87	296.75	304.34	303.43	307.09	300.35	303.69	302.34	299.32
304.54	298.35	305.13	309.05	305.87	301.87	300.99	304.79	306.17	303.25	300.25	305.16	305.44	306.9	301.76	296.73	295.57	303	303.7	301.88	299.74	303.24	298.05	301.23	302.13	302.72	305.52	308.01	303.12	297.86	301.95	299.89	303.57	297.58	304.08	299.81	299	303.87	305.5	299.61	303.46	306.91	302.63	305.51	302.43	299.19	305.89	299.9	307.02	300.8
326.54	329.42	322.97	324.96	323.9	330.05	328.52	328.33	329.68	321.6	323.29	328.06	328.65	324.48	320.59	324.57	324.78	320.44	330.65	324.49	327.35	325.89	326.95	325.45	329.69	329.49	320.59	326.98	328.03	322.58	328.09	326.54	325.25	331.43	329.31	327.01	323.69	326.22	325.69	326.68	327.9	323.96	325.87	328.81	332.7	327.07	321.48	326	323.73	326.95
315.16	307.42	309.96	315.06	312.49	309.83	309.65	313.95	312.49	311.73	312.59	312.65	311.8	317.93	313.92	308.65	307.89	314.21	315.04	309.94	308.42	316.01	314	313.07	312.6	311.61	310.02	311.62	316.95	314.19	316.71	313.34	313.14	315.25	310.06	318.53	311.15	313.79	313.77	310.88	315.94	312	314.04	312.64	310.44	313.9	310.15	308.55	313.96	312.13
303.6	300.85	298.21	295.29	297.95	298.4	298.98	294.09	295.74	292.92	301.42	298.11	299.02	290.9	291.82	297.29	299.38	291.25	297.49	299.61	294	299.26	296.49	294.2	292.68	301.85	297.27	298.26	298.65	297.59	295.57	296.78	299.25	297.07	294.96	296.11	292.44	296.14	300.99	292.58	300.18	294.36	302.52	298.12	296.52	297.38	295.89	293.27	294.47	294.03
312.41	310.18	310.82	309.3	309.36	313.28	313.37	308.8	312.62	313.27	315.54	310.66	309.71	308.19	310.82	313.55	311.75	311.83	307.39	313.82	308.48	306.36	307.95	309.88	312.53	309.28	307.38	309.45	306.57	310.34	309.34	306.3	309.24	307.87	311.31	311.94	310.38	307.6	311.33	309.27	308.6	311.88	314.66	309.68	314.11	306.75	309.23	312.38	308.15	307.23
301.96	305.74	297.49	303.46	300.94	302.28	305.15	300.66	305.23	304.11	302.85	303.34	308.65	309.59	302.77	304.26	305.13	303.15	302.68	304.06	302.81	299.88	304.44	306.49	299.67	298.48	306.24	301.2	305.09	304.27	308.26	302.6	300.16	302.16	304.79	303.62	305.31	311.14	299.35	307.15	306.38	302.29	304.39	304.73	302.87	302.77	300.2	303.18	304.64	303.25
299.94	304.97	310.1	301.61	307.05	302.14	308.3	305.69	298.45	302.3	305.69	302.56	301.58	303.48	301.76	305.09	306.36	304.64	306.08	305.94	306.5	307.45	303.68	301.86	298.82	305.41	302.76	300.65	301.76	299.56	299.79	307.16	303.63	302.7	298.5	307.07	303.87	303.59	307.21	307.39	300.02	306.23	299.57	302.59	299.92	308.72	302.5	301.65	305.41	304.17
305.93	301.95	301.69	301.44	302.93	289.6	300.62	296.35	299.23	303.37	301.6	299.28	298.29	298.34	295.09	297.3	300.78	304.22	305.5	303.13	301.63	303.08	302.49	303.14	298.82	299.66	303.41	298.58	300.48	299.92	303.93	299.4	294.51	301.67	303.04	303.05	294.52	301.55	298.98	296.78	295.37	298.88	296.87	302.76	299.26	295.09	300.6	300.98	301.48	298.9
315.14	314.1	317.13	314.57	312.96	313.4	312.83	316.9	310.81	315.38	315.08	314.64	313.68	311.64	317.7	318.82	317.7	316.2	315.67	319.08	319.48	312.45	314.49	319.41	312.52	307.24	312.61	317.18	318.94	313.69	312.71	316.57	320.91	309.91	314.76	316	313.51	318.57	314.67	317.58	319.34	318.16	316.2	316.59	317.34	309.03	309.88	310.06	316.61	314.94
316.93	318.02	314.87	313.77	315.47	315.25	321.38	315.88	315.02	315.52	318.21	312.84	312.59	316.88	314.43	318.48	321.09	315.58	317.39	315.87	316.2	317.64	313.5	313.97	315.51	316.62	317.97	315.99	316.74	317.01	323.27	314.67	320.55	314.16	312.25	316.51	319.63	314.08	320.94	319.3	314.57	313.98	317.67	315.75	314.44	316.12	318.24	317.44	317.9	310.59
301.36	311.39	304.57	298.95	308.51	303.78	304.53	302.92	299.51	301.73	301.68	300.94	305	300.26	299.84	304.02	303.4	302.14	308.08	303.16	301.82	299.47	304.77	302.33	299.6	300.22	302.43	308.5	299.67	305.41	299.79	299.12	303.25	306.68	302.23	301.4	303.42	309.09	299.62	303.78	302.77	305.88	297.34	302.53	302.63	304.35	302.63	310.93	302.95	303.38
312.06	313.5	314.46	314.48	307.59	306.95	309.63	314	311.95	312.5	306.53	314.54	305.95	313.47	305.65	316.33	309.09	308.41	313.79	307.91	312.61	311.58	310.35	311.75	315.1	313.52	316.46	309.87	312.56	310.46	314.41	313.47	311.54	312.98	311.24	309.32	308.65	320.19	310.12	314.59	313.32	316.65	307.95	314.74	312.89	308.47	307.9	307.65	312.37	310.98
325.23	324.21	329.41	328.1	326.21	328.13	328.53	325.94	328.4	334.98	325.07	332.47	326.79	325.76	324.95	326.14	327.37	329.8	325.84	325.53	333.41	332.39	324.93	330.57	326.93	326.55	326.02	330.37	321.27	329.43	327.79	327.97	326.03	321.88	324.14	327.16	325.06	332.85	325.02	327.76	326.95	327.13	325.19	324.44	329.51	324.62	324.81	325.72	328.87	323.56
309.86	319.5	313.81	316.19	313.98	314.77	317.56	320.83	312.54	317.82	314.31	311.85	316.33	316.31	312.81	314.83	315.03	314.31	315.15	318.62	316.75	319.47	313.12	319.52	316.95	318.69	313.89	312.88	314.73	315.77	315.31	316.58	316.94	315.84	317.57	317.07	319.4	318.72	317.36	312.67	315.43	319.45	315.38	321.07	316.25	318.06	319.5	314.87	316.59	315.48
323.64	323.99	324.61	324.65	324.43	322.75	330.07	323.11	323.46	321.75	321.05	324.15	327.6	321.72	328.43	321.19	322.73	323.81	323.27	322.02	327.14	325.11	323.76	325.66	322.45	325.51	325.48	321.89	328.06	324.08	326.08	323.29	326.89	320.99	329.41	315.95	328.82	324.3	322.3	325.13	329.95	326.01	326.5	326.85	326.6	323	328.24	326.21	328.61	318.62
310.6	316.91	319.48	315.47	313.68	311.77	310.85	313.68	315.93	316.64	314.85	316.11	316.01	318.55	314.25	315.63	313.49	312.52	311.31	316.16	315.99	318.32	316.64	320.28	313.56	315.1	313.23	316.06	319.2	316.75	315.15	320.25	319.97	310.83	312.52	315.68	314.07	318.37	315.75	313.49	315.73	313.03	320.01	315.25	317.29	312.66	316	317.79	314.69	315.93
305.89	300.91	301.9	308.3	301.95	303.15	307.52	301.58	303.99	308.79	304.85	307.15	301.41	307.96	304.12	303.75	307.9	302.96	306.55	302.7	301	306.22	304.02	309.89	304.82	303.1	301.72	303.51	309.14	305.5	304.29	306.36	301.42	303.51	302.45	307.84	305.87	300.47	302.31	298.16	308.92	305.3	302.85	305.48	303.15	305	308.29	305.67	300.79	303.32
299.75	298.16	302.71	297	300.06	301.81	305.13	303.96	303.23	301.25	301.83	299.18	304.06	296.85	298.98	298.19	297.77	302.62	299.63	298.31	297.85	302.9	299.75	297.48	300.03	298.32	297.4	300.84	301.05	296.78	296.26	300.69	297.88	295.56	299.27	298.93	299.94	298.7	304.15	294.8	299.37	301.92	300.34	301.05	303.38	301.32	292.25	299.17	300.47	297.68
309.41	312.78	311.47	315.84	312.97	315.53	308.3	315.63	314.13	305.53	310.15	307.83	315.57	315.69	309.8	310.8	316.68	308.83	314.52	308.1	307.08	311.71	314.08	311.41	309.67	309.49	316.79	314.8	317.85	315.82	315.31	314.63	310.9	314.72	313.27	320.11	315.12	313.7	313.9	311.08	312.48	310.45	307.62	313.07	319.66	311.14	317.48	306.58	310.54	312.62
309.46	305.54	303.94	306.8	300.35	304.93	301.96	305.63	309	301.87	303.41	309.35	303.19	305.46	306.64	302.36	306.21	302.56	308.08	301.44	302.94	303.95	305.07	304.73	297.22	305.23	306.69	303.22	303.73	307.02	310.45	308.7	308.66	302.1	300.32	298.76	301.21	304.65	302.72	308.38	309.7	307.64	305.69	303.34	299.18	304.44	305.87	303.39	304.3	305.53
291.2	292.89	294.4	297.67	298.58	299.53	297.7	291.7	295.01	294.73	296.01	295.37	292.96	295.58	295.34	293.27	293.84	292.56	293.99	296.25	293.57	297.88	295.45	296.56	300.78	295.05	297.3	296.7	295.72	294.51	298.76	298.79	297.04	292.24	295.52	299.08	293.84	297.63	294.77	293.74	290.79	294.79	293.24	292.88	292.87	296.22	295.45	294.11	296.87	301.65
315.33	311.86	312.51	315.03	315.11	322.65	315.56	314.22	315.4	317.85	312.57	315.53	316.78	314.47	314.43	318.58	321.87	310.64	312.85	313.11	313.31	314.67	314.33	317.03	312.94	317.21	316.26	314.71	314.39	318.65	315.91	315.68	315.22	314.54	313.24	317.88	314.68	317.23	314.45	310.91	316.27	315.41	317.1	319.85	317.46	317.52	317.45	316.65	313.81	312.69
310.77	313.61	311.11	312.35	315.76	317.99	310.94	309.47	313.29	315.5	313.58	316.7	310.32	309.3	318.08	310.54	315.62	309.19	311.81	311.99	308.81	314.66	315.31	315.5	314.03	314.51	311.82	307.44	313.56	310.46	313.74	310.35	314.01	305.09	313.92	310.4	311.55	312.68	315.32	314.52	310.89	314.75	312.82	307.04	313.67	311.92	314.16	315.43	310.88	306
318.13	316.55	312.42	315.23	317.41	320.78	318.99	319.24	316	309.99	321.5	319.23	316.75	316.68	315.17	316.45	313.81	316.14	309.89	312.98	320.64	314	312.43	315.54	317.68	315.91	313.01	314.97	315.71	315.51	313.25	315.01	316.96	315.31	315.9	312.9	319.29	319.92	320.61	321.55	311.48	310.51	317.9	314.94	314.02	316.23	321.61	318.32	309.63	310.14
306.87	301.4	306.46	301.36	301.67	306.27	307.11	301.47	306.4	304.43	304.27	305.64	306.29	307.26	304.04	305.55	303.31	303.87	308.94	308.46	306.19	302.95	304.36	305.67	306.56	308.25	307.42	308.76	308.82	302.06	302.13	301.7	307.15	300.39	305.39	305.22	306.41	303.72	306.71	308.55	301.77	304.73	302.44	310.15	303.73	307.55	304.44	298.1	298.7	303.08
313.77	317.7	314.51	317.81	312.8	314.01	314.77	307.15	311.37	321.58	311.2	317.67	315.18	310.57	316.18	315.17	314.96	315.45	317.64	317.27	314.66	317.96	313.7	312.03	314.85	316.28	319.98	313.82	314.36	316.09	312.64	318.23	317.17	316.89	312.85	311.49	318.15	318.78	314.31	317.37	316.58	315.14	317.5	317.12	315.45	320.82	313.94	314.6	314.24	316.05
312.62	316.57	311.13	319.75	315.29	314.41	313.35	313.62	312.61	312.85	309.96	316.93	308.4	317.55	313.98	312.73	312.98	314.25	312.09	315.49	316.11	315.94	315.48	315.31	315.34	309.02	319.66	315.98	315.26	313.86	315.1	314.17	311.03	313.06	310.13	317.21	306.5	316.05	307.06	316.94	310.47	305.67	311.84	312.72	310.71	303.6	310.99	310.33	310.33	311.06
292.92	295.78	293.21	294.89	295	294.4	297.68	295.31	298.33	289.38	295.06	291.72	292.72	297.47	297.16	295.65	295.19	288.12	294.14	293.13	292.33	296.45	293.49	291.94	293.07	292.67	295.48	293.24	294.51	294.84	296.41	295.85	294.77	294.46	296.78	297.21	293.74	295.42	293.99	291.28	294.66	293.98	292.5	293.7	297.5	293.38	290.01	291.75	291.08	294.42
309.35	304.87	307.35	308.29	311.46	304.75	305.96	307.24	296.56	306.92	304.93	306.37	308.23	305.69	302.46	307.59	307.24	307.28	300.53	308.48	309.17	304.54	308.62	309.65	300.86	302.83	307.34	304.55	306.36	305.3	306.51	310.34	308.6	308.21	303.79	306.42	308.61	305.91	308.71	301.98	309.76	304.98	306.32	304.11	303.83	305.52	302.46	308.22	305.65	309.28
301.27	296.09	302.61	300.87	298.8	301.76	297.61	300.01	297.32	300.64	295.69	301.55	296.16	300.08	300.96	297.4	295.93	299.21	301.53	299.56	300.18	297.63	293.75	296.78	302.82	298.97	297.84	303.83	301.3	297.1	294.21	298.1	299.78	297.2	301.53	300.02	297.48	303.79	301.17	297.23	300.74	299.59	301.96	300.21	304.24	300.19	301.66	298.35	300.01	302.19
297.4	303.56	311.14	302.87	303.53	301.16	295.25	302.07	302.59	300.96	305.62	301.27	302.25	307.88	300.03	305.7	305.48	304.14	303.34	304.39	308.45	306.35	299.56	303.84	303.64	301.58	299.36	306.97	302.97	308.97	300.54	306.7	306.19	301.31	302.86	298.24	300.8	303.24	302.9	300.64	303.49	302.73	301.73	303.3	302.69	304.02	302.14	303.47	300.56	306.95
308.09	304.25	302.24	305.07	305.76	302.25	304.23	307.59	299.24	305.54	302.8	300.93	304.8	303.99	306.05	308.81	303.05	304.52	301.46	302.48	308.18	303.65	302.79	303.19	302.21	303.18	302.24	304.78	300.83	308.62	307.62	304.43	306.15	304.35	309.37	303.85	304.03	301.74	302.8	309.6	303.9	303.45	304.55	301.66	306.9	304.09	301.19	309.45	305.03	304.35
323.99	321.04	322.54	318.2	323.25	322.65	323.48	324.57	322.34	321.58	325.58	325.2	327.64	328.99	328.48	324.7	321.8	328.05	325.4	322.63	325.95	325.43	326.89	327.35	324.54	323.87	327.58	326.76	327.68	328.75	323.66	325.54	322.58	323.29	327.44	324.47	326.79	326.07	325.58	327.93	321.94	326.1	326.52	327.81	323.5	323.4	322.5	324.7	323.31	325.13
308.83	305.99	309.81	308.88	304.94	309.34	299.44	305.13	305.99	303.44	303.64	303.95	304.82	306.91	306.25	300.17	306.43	297.83	305.62	308.51	304.65	305.78	304.6	309.01	307.36	308.56	309.11	306.93	307.88	303.83	306.13	305.82	301.49	308.99	302.3	299.19	301.74	304.95	311.13	310.05	304.71	303.42	304.08	304.68	307.87	302.58	302.73	302.03	305.17	304.15
294.28	298.37	292.67	295.08	294.5	293.66	298.74	290.2	300.35	293.46	295.63	289.62	294.99	299.23	294.98	294.23	297.2	298.87	301.59	297.62	297.67	302.59	296.47	297.87	290.34	298.89	299.82	296.81	292.28	295.09	295.67	296.32	295.96	293.07	294.14	294.47	295.54	290.66	295.9	296.52	295.95	292.05	293.33	300.28	297.85	298.18	294.76	293.66	297.33	294.84
305.28	298.58	300.45	299.57	300.07	306.77	304.77	302.01	301.79	306.74	298.08	300.32	299.29	302.27	305.28	300.89	308.63	308.67	304.49	302.15	301.49	306.43	305.06	296.66	306.97	306.02	301.92	303.24	300.29	299.15	303.41	303.52	302.69	297.33	298.39	300.3	303.3	307.69	305.39	299.45	304.78	304.11	300.01	300.5	306.61	301.23	304.36	303.46	308	303.68
306.02	303.09	307.34	302.75	309.56	307.02	307.82	309.38	305.23	308.51	303.64	303.44	306.69	307.91	311.67	309.79	309.08	307.43	308.41	308.22	304.73	304.03	308.31	307.69	305.49	303.41	311.18	301.58	307.63	308.33	307.65	310.04	303.93	306.35	307.15	302.12	301.64	308.11	304.21	302.29	305.55	302.67	305.02	304.21	306.02	306.97	308.08	304.43	304.63	303.9
306.02	303.54	305.05	301.77	300.62	306.13	303.24	304.94	308.13	302.74	309.86	307.35	308.55	305.76	304.72	302.03	305.52	300.7	304.56	308.74	304.58	299.93	306.15	300.96	301.99	296.2	305.1	307.1	306.54	307.21	309.46	306.45	305.38	304.81	303.33	303.94	301.96	307.32	300.01	304.87	302.43	303.61	308.21	301.56	303.99	302.37	305.35	306.09	305.16	302.89
304.93	307.87	302.17	303.76	304.81	304.36	306.24	305.32	302.99	306.96	302.66	302.91	304.53	305.08	302.07	298.36	299.06	298.28	307.45	302.24	304.18	306.58	303.84	298.37	304.3	302.7	307.65	307.38	302.4	305.95	301.27	307.3	306.97	308	303.76	303.51	307.36	301.24	300.83	301.77	301.99	303.5	303.53	301.41	303.07	306.14	304.2	308.35	306.2	307.17
318.4	319.64	317.54	316.46	312.99	316.03	316.29	316.97	314.05	318.07	316.41	317.56	317.45	317.05	317.25	313.47	317.75	316.92	314.33	311.95	320.43	316.78	317.53	316.83	316.36	316.37	317.55	316.04	316.21	318.54	314.13	315.13	315.05	314.59	322.08	313.46	318.58	314.18	317.66	318.02	315.94	319.35	319.48	312.73	317.01	320.59	320.66	316.38	315.68	309.87
301.81	304.76	301.31	303.65	300	301.95	298.91	299.47	301.47	298.82	297.66	300.36	302.23	301.21	299.47	300.56	296.49	301.06	299.05	296.98	297.92	301.75	300.59	301.05	298.17	298.72	298.34	303.2	301.72	299.58	300.82	305.78	301.57	305.94	295.25	302.71	297.66	303.42	300.57	298.33	301.43	300.18	299.98	306.85	298.29	298.77	301.02	302.39	300.63	299.05
305.75	301.78	299.67	305.87	307.88	303.22	296.36	299.23	303.52	300.33	302.52	304.58	302.51	298.39	303.95	307.46	306.19	300.87	303.9	304.32	305.31	305.71	305.7	305.86	302.8	299.56	304.38	304.34	304.95	300.78	302.55	301.47	299.05	301.87	303.69	302.86	302.64	306.18	303.36	303.69	304.84	305.55	300.41	302.25	301.96	308.37	304.45	307.25	301.55	306.28
327.33	325.93	326.59	327.96	327.25	323.77	327.5	324.58	326.53	327.02	324.87	330.3	327.01	327.38	329	323.43	326.66	326.17	329.23	323.38	330.25	326.6	323.77	324.7	327.47	328.35	323.81	331.04	325.41	328.36	326.2	331.1	330.25	333.09	329.42	330.44	324.02	325.92	325.07	329.18	328.54	327.94	323.65	326.17	329.36	322.27	333.41	325.22	325.49	328.29
319.32	322.05	324.81	326.1	321.54	326.02	324.64	324.37	328.47	333.7	321.71	329.85	324.77	320.84	326.91	323.94	321.92	323.03	328.89	328.7	328.53	321.52	326.44	321.89	325.73	319.9	321.37	322.24	325.3	326.94	328.63	329.01	322.83	321.34	326.31	321.23	323.47	324.95	326.02	329.2	329.85	326.16	321.92	323.54	320.37	323.27	323.28	326.42	322.2	321.81
318.96	318.3	312.82	317.87	320.14	317.79	316.66	315.07	320.21	317.54	322.15	317.8	322.54	314.24	315.13	314.5	315.45	322.03	316.62	316.08	315.48	322.44	316.2	317.74	319.4	319.84	318.3	313.7	316.79	313.8	320.44	316.11	311.69	317.02	318.87	319.32	316.46	319.14	318.58	313.81	319.39	317.77	313.11	316.5	318.33	321.28	312.31	324.34	317.37	320.29
332.43	329.93	320.26	327.56	326.59	325.85	326.72	324.83	327.6	325.15	330.4	323.59	329.07	329.96	326.35	325.48	325.51	327.08	327.93	325.11	324.82	327.33	328.34	332.75	330.38	328.64	328.11	327.89	328.91	324.91	322.48	332.71	329.38	328.89	329.69	326.5	325.34	329.94	326.45	327.23	328.5	325.99	329.79	326.54	325.95	326.52	331.21	328.66	331.57	328.83
317.43	319	315.26	320.8	319	320.46	320.94	320.47	314.98	326.03	318.52	326.5	323.63	322.14	318.61	326.54	322.68	316.97	318.11	322.47	318.04	315.76	321.14	316.66	316.89	316.17	316.4	320.48	317.1	322.56	316.64	317.18	320.15	322.02	320.44	325.17	313.35	315.55	327.44	313.6	316.8	324.72	321.42	321.8	322.57	319.88	322.84	321.53	319.08	316.55
310.2	308.87	307.67	307.74	311.27	307.95	311.43	310.96	316.36	308.52	310.36	308.96	313.71	309.71	309.23	313.04	311.34	312.12	312.78	313.9	308.33	315.18	308.89	308.12	314.49	312.18	308.89	306.14	309.3	313.83	307.45	309.7	309.61	312.91	309	314.32	313.38	309.4	310.9	308.24	308.92	312.36	310.33	306.26	308.16	307.77	308.55	313.23	312.42	309.97
304.53	304.9	301.8	301.48	307.61	303.65	306.35	303.84	307.34	303.64	301.61	301.83	305.88	312.94	305.16	302.4	304.26	306.07	301.75	311.2	303.93	304.99	303.69	307.69	299.41	303.46	306.68	302.36	303.38	300.54	304.93	307.08	306.23	303.6	306.2	304.77	306.61	301.34	303.08	302.34	303.25	305.11	309.68	302.33	308.35	302.96	303.92	304.82	298.96	302.78
303.35	299.93	304.67	312.29	306.93	308.61	308.78	307.02	307.28	307.76	307.93	307	308.53	306.36	305.65	302.19	305	303.5	312.46	306.2	302.89	310.81	307.56	303.39	310.36	303.12	305.21	306.73	313.43	303.28	306.25	302.79	304.18	307.41	306.4	303.46	309.65	309.37	309.5	308.16	303.49	305.1	310.91	311.71	307.56	310.14	306.26	307.03	308.91	310.95
294	292.33	296.74	296.3	288.68	293.21	294.24	298.41	294.78	297.57	293.56	290.82	294.45	292.33	298.02	294.83	298.59	295.18	292.3	294.13	290.98	297.28	291.5	293.48	296.78	296.18	296.82	295.28	298.05	294.66	298.88	292.44	299.34	294.8	296.64	298.39	294.35	296.03	298.13	292.51	297.21	293.91	294.82	295.34	293.32	297.03	298.88	288.04	295.11	296.28
304.98	304.68	307.01	306.35	305.61	303.09	309.24	299.84	304.49	300.8	306.77	305.42	301.2	310.89	300.5	302.25	307.33	302.57	302.58	306.74	298.45	309.21	305.53	305.87	306.68	302.74	301.55	306.53	302.97	300.93	309.34	302.73	304.53	306.01	308.26	300	313.68	309.05	307.42	299.36	304.16	302.01	302.4	301.42	302.88	306.36	301.33	304.88	302.45	307.82
315.98	317.43	316.34	314.29	318.65	313.5	320.18	316.39	314.5	314.97	310.33	320.25	309.68	311.35	318.2	316.9	315.17	316.04	316.65	315.81	312.91	320.24	313.75	313.56	312.73	319.99	311.27	315.76	317.7	313.1	311.92	316.24	311.98	312.28	315.31	314.16	317.52	315.12	312.32	317.02	314.37	316.4	316.53	319.38	318.64	319.89	315.72	309.78	314.37	315.55
306.28	307.45	307.4	310.26	307.24	309.76	309.49	312.66	308.99	313.18	305.61	308.2	308.89	301.58	306.29	308.79	312.87	310.01	307.15	311.67	306.56	307.86	308.03	311.91	311.54	306.8	308.12	306.89	306.54	310.33	305.19	312.46	304.85	311.66	307.37	304.05	307.09	309.9	310.79	309.81	306.84	310.86	313.06	316.73	306.69	308.99	305.72	308.77	307.78	306.76
313.5	316.63	314.02	317.6	313.22	316.46	318.17	316.5	310.53	318.23	312.24	311.76	314.23	317.07	315.27	314.82	319.18	315.88	319.54	313.71	316.9	315.47	318.61	314.66	312.7	321.09	310.96	315.24	316.32	316.73	310.66	316.65	313.36	312.23	313.54	318.81	315.91	315.16	316.97	319.07	320.2	312.59	312.75	317.2	310.93	316.29	313.82	315.54	314.98	316.45
294.15	296.43	293.03	296.43	295.64	295.76	290.34	293.44	294.37	292.3	295.57	293.16	294.69	300.39	293.25	292.59	292.78	293.24	296.92	291.72	291.1	299.27	288.02	295.96	290.05	288.07	287.77	294.7	296.97	294.81	292.28	289.24	290.93	295.6	291.56	289.57	299.74	292.51	289.78	303	295.51	291.89	293.84	294.9	292.49	296.48	297.44	291.75	293.12	285
304.8	300.76	301.46	296.67	299.74	300.51	307.63	299.75	302.21	302.28	301.14	306.18	302.35	300.15	303.75	298.77	301.99	301.59	304.68	300.02	303.1	299.6	300.83	302.56	301.64	300.21	307.41	304.14	299.83	302.99	305.64	301.22	304.79	308.26	300.86	301.07	301.93	299.66	301.78	306.02	295.64	301.7	305.89	309.96	302.24	304	298.32	302.24	306	301.95
303.68	302.61	304.23	305.21	302.57	306.84	300.99	298.77	301.67	303.31	298.87	304.99	304.06	305.22	302.81	302.66	303.53	301.15	305.81	303.85	304.54	303.39	300.73	305.01	304.81	305.57	299.76	302.4	299.8	299.9	302.44	300.67	306.84	300.74	299.95	299.88	303.43	303.94	311.06	298.41	302.68	300.43	303.78	305.94	304	301.13	306.15	302.94	302.05	303.52
306.56	303.8	306.3	313.87	308.29	304.97	308.57	305.47	311.19	306.73	307.86	311.05	306.97	316.23	304.54	303.3	314.3	310.23	308.47	306.9	310.67	308.36	307.96	306.52	306.57	308.93	309.59	302.52	311.19	307.26	305.51	308.87	304.11	314.32	307.8	308.4	307.64	308.73	311.7	309.25	309.15	312.96	310.67	306.78	308.93	306.65	308.78	309.71	314.17	313.19
318.28	313.09	318.52	315.7	305.59	315.33	315.13	314.01	315.76	314.82	316.49	316.7	313.83	313.82	314.08	308.06	313.13	314.08	310.94	312.53	314.33	315.72	314.98	316.4	319.05	313.64	314.28	315.71	314.92	313.25	317.34	316.07	318.15	315.33	308.75	316.04	321.06	312.84	315.96	315.85	314.88	312.48	313.38	314.66	313.92	314.32	314.41	317.65	321.04	316.13
320.23	319.81	318.29	321.54	317.68	318.77	318.46	321.37	321.12	321.4	323.83	321.2	319.47	318.44	321.64	321.02	319.54	316.5	324.45	319.48	312.83	320.13	322.75	322.6	320.36	321.24	315.05	324.07	317.9	313.36	317.86	324.66	317.55	317.33	324.94	317.67	317.16	318.34	318.17	319.71	320.39	325.22	317.48	321.67	315.54	324.43	321.23	312.79	315.2	318.74
291.39	294.67	287.36	291.49	293.22	291.01	292.28	295.23	292.04	294.01	297.91	295.18	299.41	296.57	293.53	295.64	295.86	297.8	295.84	295.43	291.68	298.23	289.48	291.67	292.44	299.91	294.63	297	297.86	293.55	293.84	294.08	290.62	293.23	293.38	289.66	294.54	299.18	295.33	290.7	296.02	297.56	289.7	296.42	295.98	297.49	296.04	296.02	295.41	294.05
313.78	313.47	311.53	308.14	308.38	309.86	313.59	314.57	309.98	313.54	315.81	313.52	313.04	317.87	309.35	312.12	313.93	312.18	313.44	308.54	316.03	313.88	311.24	309.53	313.89	315.62	311.25	311.46	310.13	312.18	308.74	315.78	314.38	310.89	316.28	313.77	313.36	317.09	310.83	311.94	316.94	315.62	312.65	310.83	314.52	322.1	311.29	313.14	308.69	316.15
329.18	328.43	327.97	329.63	328.85	324.7	332.42	326.94	327.4	329.52	329.67	330.8	326	327.98	333.92	330.84	328.72	327.23	328.61	328.54	324.17	330.21	328.38	324.63	327.83	326.75	329.32	332.11	328.49	331.54	325.89	328.2	328.4	330.59	328.38	325.02	329.53	327.39	329.9	330.78	330.49	327.57	329.18	330.31	330.43	324.73	327.09	328.15	326.83	326.67
314.24	313.97	315.03	319.28	313.14	314.53	313.38	316.84	314.26	316	318.43	318.02	310.95	312.05	315.8	311.85	318.96	316.36	315.07	315.39	315.41	312.06	315.04	317.39	316.78	312.89	323.61	316.02	319.26	314.93	311.12	314.57	314.53	318.4	317.29	314.29	312.91	312.31	319.8	314.12	313.21	311.03	315.81	314.75	314.86	314.34	319.48	311.04	312.11	315.07
299.91	295.77	300.02	299.54	301.28	300.45	289.49	292.69	296.88	296.4	291.73	300.11	291.85	293.85	293.23	297.47	298.3	303.58	296.15	294.91	289.99	299.7	295.95	301.52	299.08	295.98	298.18	295.89	297.2	295.28	299.2	294.25	293.98	302.44	301.62	295.93	295.03	292.94	299.73	299.04	292.78	295.39	298.44	293.8	297.74	291.99	296.59	295.2	299.51	297.38
310.07	310.33	312.47	308.25	307.63	308.47	310	305.74	310.42	307.28	313.39	302.82	312.45	309.4	313.25	310.34	303.24	311.28	307.72	310.21	312.39	303.59	311.7	307.22	310.07	304.13	312.57	313.21	306.94	311.11	304.74	309.93	308.97	302.01	307.58	308.01	308.68	311	308.19	311.13	308.18	302.87	310.68	307.47	305.1	310.86	311.25	308.27	303.87	309.89
292.75	294.21	295.72	289.83	298.77	290.23	293.24	296.89	295.14	295.07	295.32	294.65	296.77	292.22	295.81	293.99	299.81	296.87	290.92	291.61	296.06	294.08	295.45	297.19	292.01	289.1	293.6	290.3	293.82	294.68	296.2	299.69	289.59	295.54	294.4	292.73	297.04	285.56	290.18	293.21	294.39	289.21	296.09	295.71	297.98	298.8	295.69	292.02	292.55	293.29
309.54	314.4	320.85	321.57	315.11	313.6	309.99	316.45	317.01	314.2	314.64	318.85	311.79	315.13	312.03	315.22	314.56	314.56	315.05	316.59	319.54	312.14	316.55	317.28	316.1	311.23	314.05	319.18	307.65	310.4	314.6	312.15	315.1	311.98	313.13	312.26	318.77	317.34	314.86	312.87	318.47	315.39	312.5	315.17	318.06	314.74	312.46	318.13	316.49	311.26
307.95	316.94	309.33	317.72	311.47	314.31	314.63	315	313.68	313.37	310.72	311.47	313.71	314.54	318.92	311.36	308.26	310.35	312.29	313.93	312.55	307.49	312.96	315.13	309.51	312.66	311.52	315.25	311.24	314.59	310.49	314.59	309.64	322.17	314.23	315.91	312.71	316.42	313.91	308.71	313.37	312.18	312.43	311.51	313.17	315.88	311.89	314.34	312.32	308.63
309.56	307.76	311.06	309.66	315.71	304.59	311.35	310.42	313.77	309.23	313.32	313.82	306.65	306.1	317.71	307.23	311.53	312.23	310.42	305.76	316.8	310.32	307.03	308.75	315.16	309.66	315.42	312.59	312.84	309	312.8	309.86	312.38	313.63	307.87	309.44	306.17	311.05	308.28	311.8	309.31	313.57	311.84	308.5	310.78	311.42	314.72	311.24	309.47	313.55
308.34	306.49	302.78	308.5	308.19	300.53	305.63	306.28	306.9	303.6	308.09	309.19	305.48	303.04	302.75	309.8	302.05	309.35	309.86	306.85	306.82	301.16	308.67	313.01	310.51	306.7	309.48	307.25	305.92	308.28	304.29	312.27	310.94	306.06	306.94	309.36	302.13	312.34	304.32	307.82	309.77	310.85	301.78	310.2	301.45	305.79	307.29	307.83	302.83	307.77
301.54	307.57	300.04	303.32	306.85	301.16	301.93	299.3	303.07	301.23	302.79	303.76	306.04	302.67	302.4	300.06	300.87	304.67	300.43	304.77	306.14	302.96	301.26	303.67	302.07	301.48	305.23	304.43	302.69	303.01	303.39	302.59	307.44	306.07	301.62	305.02	304.6	304.58	302.14	302.85	303.56	302.58	304.53	301.17	304.68	301.79	303.39	303.53	299.68	305.34
308.06	315.61	311.34	316.5	313.67	313.36	315.34	315.49	309.78	312.37	310.25	315.79	312.05	315.61	310.97	311.22	316.18	310.22	312.44	310.09	312.21	311.9	313.32	316.76	308.84	313.57	315.54	314.24	315.42	311.44	317.2	316.6	318.01	312.94	317.64	315.15	311.16	318.96	314.56	315.91	313.67	314.57	312.75	316.93	308.33	315.08	313.46	316.09	310.33	308.57
297.77	295.57	292.6	293.85	294.83	295.47	296.41	294.45	293.4	295.62	294.02	291.61	298.3	290.85	289.17	299.5	295.45	293.37	296.64	297.06	294.25	293.79	294.88	292.7	291.69	289.87	295.31	289.92	295.2	296.99	292.77	294.22	289.61	292.36	296.09	293.37	289.61	295.23	297.05	301.2	298.61	292.22	292.09	289.59	291.87	298.45	294.94	299.14	292.45	297.41
316.47	319.62	312.77	314.13	317.45	315.22	318.8	315.66	313.36	312.97	315.92	312.5	313.3	313.03	316.04	317.35	314.71	311.05	317.21	316.3	314.76	314.15	319.23	316.5	309.87	320.49	319.62	320.48	316.18	312.85	316.41	313.29	320.18	315.34	318.53	316.31	313.55	318.86	318.59	314.09	316.94	312.56	315.17	315.36	309.14	319.04	309.12	313.61	315.96	318.77
302.34	303.99	307.03	303.56	305.19	311.12	307.54	303.85	309.92	302.08	303.86	306.86	304.61	309.71	300.21	302.75	310.03	307.73	308.13	304.77	301.92	306.31	305.29	308.03	306.47	305.37	301.1	310.44	307.39	307.42	303.19	305.09	305.69	302.77	310.22	307.47	305	302.05	303.04	302.33	304.27	304.65	310.33	307.96	306.88	309.05	302.73	301.7	305.11	310.23
316.33	324.4	320.23	316.94	319.27	319.52	313.17	322.11	313.96	320.42	320.66	316.49	318.91	319.87	318.47	320.05	318.72	320.71	310.12	318.81	313.08	317.18	314.08	321	310.51	313.98	321.78	318.9	322.64	316.67	319.89	316.96	318.54	315.51	316.25	316.29	316.82	324.26	318.36	318.84	321.94	317.61	316.93	313.72	318.5	320.04	318.28	317.54	315.66	316.92
328.71	326.99	327.84	328.83	329.35	329.55	328.73	329.76	327.77	322.11	330.08	329.88	325.86	332.82	330.74	327.8	335.32	330.84	325.91	328.96	324.17	326.31	329.46	330.09	324.84	329.96	327.99	326.03	329.23	323.05	332.15	330.6	330.64	325.5	324.53	329.49	329.39	327.22	325.38	332.93	329.07	329.48	326.14	325.39	329.55	327.38	325.92	323.87	326.42	327.13
298.87	301.54	305.77	300.11	301.11	298.56	304.64	300.06	298.23	300.5	300.05	303.84	298.75	300.15	302.17	304.96	305.33	301.97	299.14	299.9	307.06	300.15	303.63	300.26	299.26	302.32	303.3	301.32	300.37	302.11	301.05	304.97	297.2	297.91	307	298.28	304.27	301.02	304.14	305.15	304.57	299.57	299.8	306.4	301.37	299.91	299.1	299.61	301.93	304.77
298.6	304.09	304.52	306.22	304.66	302.42	304.48	307.88	308.08	303.67	302.92	300.48	307.35	308.96	303.31	302.59	307.54	307.26	306.75	305.19	304.66	303.27	304.12	304.63	302.94	306.51	304.4	306.74	305.94	304.82	306.4	301.7	306.5	302.82	303.22	305.42	305.74	303.25	308.08	303.64	308.1	303.87	309.88	300.41	313.11	298.19	304.77	311.72	304.79	308.72
316.27	317.67	319.09	319.35	323.84	316.59	316.39	311.43	321.6	317.84	315.9	317.41	316.83	320.71	319.27	320.85	316.47	318.9	320.74	315.3	319.04	311.14	315.68	320.2	323.65	316.3	319.86	313.9	321.94	316.55	319.6	314.09	317.23	318.82	319.76	320.9	317.35	315.5	317.64	316.87	320.01	317.01	316.98	319.21	313.93	315.69	318.29	318.66	318.5	322.72
302.72	308.31	302.84	305.14	303.42	305.84	306.06	302.83	302.78	304.53	308.3	301.15	303.83	308.16	308	304.25	305.94	302.25	302.22	309.79	308.81	304.08	306.11	299.48	304.68	309.11	303.92	304.04	305.22	308.07	305.66	305.93	306.25	300.49	302.53	305.4	303.96	306.16	301.77	302.46	304.14	301.56	302.45	307.08	305.07	303.58	303.36	303.56	302.35	298.61
297.18	302.48	305.32	303.33	306.47	300.67	296.7	303.27	300.77	301.9	300.11	297.17	307.54	297.85	300.61	301.21	301.09	303.93	300.62	300.54	305.99	301.59	299.82	301.7	302.57	303.13	306.52	298.7	299.16	305.49	300.94	301.19	303.29	303.25	303.46	299.9	306.13	302.76	305.36	303.77	304.21	295.17	305.68	298.13	300.29	303.43	303.73	297.86	305.67	303.42
301.08	302.14	308.79	300.92	298.13	303.01	305.44	298.45	305.26	302.42	306.42	303.54	299.46	300.33	305.23	305.57	302.6	303.21	305.75	303.72	300.87	301.36	306.68	304.32	305.15	306.59	303.65	302.05	303.86	303.43	300.9	303.61	303.62	300.43	302.76	302.78	302.63	300.74	302.46	305.05	303.63	304.78	303.7	303.16	301.51	302.65	307.58	301.33	303.25	308.33
321.38	317.47	313.01	323.58	315.67	316.69	317.32	313.91	317.1	315.31	322.71	314.27	317.47	319.39	316.75	318.64	321.67	323.56	318.16	317.45	321.31	317.13	318.97	320.75	317.25	318.88	316.75	323.69	323.57	322.1	317.02	321.13	319.79	315.54	322.58	315.37	316.07	319.35	318.69	314.83	320.27	321.29	321.36	319.85	318.68	316.32	321.44	319.78	319.3	311.77
326.53	329.39	331.93	331.58	333.26	322.58	326.84	326.3	328.56	329.8	327.06	326.73	329.76	328.78	328.24	329.23	328.68	333.49	329.03	329.09	328.33	327.13	326.8	326.54	326.36	324.98	327.31	334.63	329.05	324.39	325.24	326.88	328.84	324.89	327.59	326.37	328.01	327.84	328.06	330.16	325.46	328.59	330.35	324.23	329.86	328.12	322.66	333.26	331.92	327.59
310.44	309.12	310.86	304	313.22	309.09	308.23	304.3	304.56	306.69	307.42	311.68	308.53	309.96	310.61	305.87	308.1	307.98	300.51	309.11	310.26	305.29	307.17	307.64	305.12	307.64	312.67	306.59	308.92	312.21	306.36	307.9	307.76	308.61	308.93	306.82	312.22	308.26	310.1	309.33	312.3	311.09	309.3	311.65	311.97	304.85	307.71	306.94	310.47	310.77
297.49	296.02	301.04	304.14	301.36	303.13	304.09	301.31	303.36	307.6	303.57	301.33	304.69	304.67	303.15	301.88	303.17	301.71	301.89	305.4	302.84	305.58	300.34	304.01	297.66	300.25	299.64	305.69	302.52	298.83	305.76	302.34	304.85	307	303.83	300.45	300.17	300	298.89	306.52	299.52	299.39	303.66	302.9	302.9	300.29	305.52	303.79	306.11	296.5
301.23	303.41	302.68	296.42	301.36	295.97	300.07	299.19	298.55	300.87	303.37	298.77	300.73	294.32	306.83	297.72	300.36	299.87	301.46	299.75	293.63	302.43	300.47	299.61	304.39	303.51	297.52	294.39	296.53	295.35	297.47	302.41	297.5	300.69	295.89	299.91	296.12	298.08	300.68	300.08	300.88	301.45	301.4	296.68	298.56	297.32	301.59	301.1	298.63	299.66
290.45	293.43	293.77	294.77	296.09	284.5	292.63	296.83	296.27	300.19	292.95	293.97	301.04	292.38	296.34	290.8	294.71	294.44	297.27	295.13	290.77	298.56	290.59	294.59	293.16	298.82	294.85	292.46	293.59	290.92	291.7	290.96	285.75	293.67	296.41	287.65	292.32	289.02	293.22	295.14	294.36	295.19	297.63	294.25	296.44	297.97	291.57	291.67	295.75	294.77
310.57	307.28	302.11	306.44	305.66	311.27	308.17	302.4	305.68	306.11	312.09	306.41	307.79	312.22	306.05	302.97	305.41	306.6	302.3	305.06	304.3	303.74	301.79	306.41	305.71	308.18	306.88	308.61	304.53	311.44	310.04	303.62	304.69	305.45	305.8	309.83	307.52	308.66	306.28	304.68	308.14	308.38	310.45	307.15	305.33	303.97	308.25	306.61	301.14	309.64
302.07	304.03	297.46	304.35	304.33	303.25	303.36	301.44	306.04	304.06	302.42	301.38	300.37	303.27	302.19	299.94	302.6	303.61	304.13	301.5	300.82	302.36	299.06	301.68	301	301.92	301.97	299.17	301.49	301.21	301.52	299.58	299.78	298.39	297.47	304.88	300.05	303.13	301.06	304.85	302.05	299.71	304.45	307.13	303.21	300.72	294.44	300.83	299.59	297.96
293.84	293.65	286.66	290.55	296.7	300.56	291.53	292.37	295.81	293.86	292.09	296.37	296.51	295.3	294.43	293.91	296.72	294.12	297.25	290.5	297.06	294.41	300.37	299.08	293.25	293.36	294.9	290.94	293.04	290.49	295.18	290.88	296.13	291.55	294.82	294.68	291.29	292.61	291.59	294.04	295.69	292.58	293.78	293.52	294.48	289.55	293.62	291.02	292.41	289.29
301.8	300.62	305.21	307.61	302.98	305.43	308.54	299.36	302.01	301.78	309.4	299.38	305.04	307.14	302.38	306.71	309.33	303.58	306.6	305.13	302.36	305.29	304.22	302.4	308.25	305.12	302.68	298.99	302.69	305.75	310.01	304.3	302.9	303.42	304.79	308.1	305.43	305.57	303.3	306.21	307.86	299.39	302.29	303.21	301.47	303.76	305.35	306.64	304.46	304.46
314.13	312.74	324.63	311.6	318.44	314.98	312.74	319.25	310.07	316.23	319.12	318.3	320.86	317.17	319.6	314.35	318.1	316.51	318.49	315.75	317.55	320.06	320.54	316.54	321.76	320.83	319.56	322.51	315.4	318.15	316.4	310.45	319.15	317.96	315.92	318.23	313.43	313.98	321.64	321.28	316.99	321.3	316.62	316.21	318.57	317.33	318.33	316.76	316.15	316.35
294.92	299.77	295.34	292.83	290.82	293.92	295.33	294.33	289.45	294.88	295.56	293.51	295.61	294.52	296.45	292.83	291.89	295.84	292.86	290.78	292.94	293.52	296.59	291.44	297.88	293.36	291.2	293.92	290.05	296.69	300.55	289.14	295.6	296.78	296.29	295.43	292.31	296.69	297.06	296.85	302.23	292.45	294	295.17	295.48	297.09	294.53	294.91	290.86	295.34
308.41	308.5	306.45	308.43	311.09	308.1	306.6	306.78	301.87	312.4	308.34	304.6	306.37	304.32	310.34	309.88	306.97	306.79	306.69	307.36	305.81	309.76	302.87	305.06	305.01	304.09	310.9	305.58	303.29	309.52	311.79	300.32	308.63	305.15	308.07	305.19	301.05	301.27	308.04	303.15	306.65	308.69	310.1	308.36	306.22	308.63	309.78	305.93	308.3	307.24
310.01	307.71	315.87	313.71	307.49	309.79	309.12	312.96	315.8	308.15	309.75	308.82	310.65	307.09	306.09	308.57	304.9	311.39	305.71	308.76	309.48	310.77	308.34	312.01	314.07	311.38	307.69	307.61	306.75	306.67	313.32	309.9	305.25	306.56	312.63	307.8	311.82	309.9	308.03	306.25	312.38	301.77	312.56	308.15	307.3	310.61	306.18	307.83	308.88	312.26
310.12	310.83	313.81	306.71	306.63	310.6	304.88	308.66	308.35	306.18	308.93	308.6	308.1	304.79	313.81	304.48	312.5	308.37	309.69	309.12	306.61	310.17	306.05	303.89	312.63	310.23	309.01	312.13	308.95	304.91	310.26	307.86	311.5	306.54	302.16	308.84	304.99	309.55	311.87	305.45	312.15	311.91	306.47	300.44	303.12	305.33	309.84	301.33	309.92	302.59
326.92	324.37	322.39	324.73	322.19	321	323.57	330.11	323.8	324.71	325.29	324.29	328.2	326.02	325.93	323.07	324.96	327.44	322.59	321.42	325.93	323.96	325.38	328.64	326.14	324.53	325.87	326.76	325.67	325.8	322.53	329.57	323.78	325.26	327.88	323.23	325.59	327.44	327.92	323.84	319.94	322.43	327.78	326.56	327.23	326.18	318.88	327.22	319.13	325.14
325.12	326.03	328.58	329.72	328.62	327.48	327.62	326.52	325.4	327.55	329.6	324.37	321.04	327.27	326.46	323.5	326	327.26	326.82	326.64	324.09	323.73	328.56	329.92	327.34	327.74	325.52	328.58	330.11	334.15	333.98	324.15	329.96	326.76	320.27	331.69	328.28	328.98	328.01	324.18	326.73	328.94	327.74	325.21	325.88	329.44	325.59	325.88	326.66	325.01
301.76	305.59	302.4	299.72	301.76	305.19	307.35	304.09	299.05	305.89	306.76	306.51	300.6	304.68	303.72	302.33	301.21	307.55	305.71	305.67	299.63	302.9	307.93	305.25	300.43	304.83	305.16	302.92	301.2	306.64	301	305.24	306.04	305.11	300.99	305.79	302.08	302.16	303.73	304.46	304.1	305.54	308.21	304.68	311.04	302.56	299.53	307.02	304.56	309.14
307.96	306.96	310.57	310.79	306.71	317.78	306.81	312.09	309.23	310.39	308.2	309.83	313.1	312.72	310.74	312.3	310.03	310.06	309.98	309.8	307.94	305.94	308.89	308.22	304.77	310.99	309.3	308.66	305.55	317.24	304.9	312.12	313	309.82	315.24	308.33	312.32	306.44	311.97	306.92	307.36	311.52	311.18	310.09	311.74	313.43	308.33	311.04	310.98	307.77
299.24	301.72	303.94	301.12	303.83	301.95	303.4	297.84	302.72	302.44	303.97	301.9	297.35	301.62	305.05	303.18	302.03	300.63	303.02	302.53	304.17	296.95	302.68	296.93	299.93	300.45	299.36	300.83	302.37	301.78	303.72	299.48	301.76	297.59	303.6	301.64	301.07	301.34	299.9	305.58	300.95	307.86	298.84	305.3	301.19	303.31	304.99	303.08	302.06	299.41
316.75	317.61	321.49	316.82	311.62	315.94	318.04	313.87	313.22	312.13	315.5	313.46	314.27	311.34	316.75	316.27	316.03	313.71	312.81	316.74	312.66	312.69	316.66	317.98	314.88	316.04	308.95	314.57	317.14	316.36	315.49	315.09	311.27	311.93	316.57	314.43	313.82	317.36	311.49	317.76	314.07	319.26	316.86	315	317.88	313.64	314.83	311.2	315.31	319.96
314.79	309.57	312.26	314.89	308.65	311.31	316.4	315.38	317.13	310.51	307.8	311.96	313.75	306.03	317.03	311.29	311.01	315.96	316.05	314.29	312.38	311.99	312.86	319.22	312.04	320.47	316.01	314.53	312.04	311.63	312.55	313.53	314.5	311.82	316.65	316.62	312.9	316.14	310.78	310.64	314.95	311	315.27	312.69	308.49	315.28	313.85	314.1	315.83	315.6
310.72	302.77	307.5	302.92	301.86	304.02	307.87	303.94	304.1	305.74	301.7	304.48	308.01	312.6	306.41	309.9	306.11	307.28	305.14	304.82	310.56	308.52	306.58	308	308.59	308.03	304.62	302.6	303.66	306.91	310.57	311.07	313.82	307.65	307.45	305.59	309.09	304.32	306.73	307.71	308.45	308.97	310.46	305	305.74	310.49	303.52	303.92	309.05	306.01
310.92	305.09	306.49	306.4	309.16	313.35	309.9	309.41	305.3	312.84	312.33	310.95	313.15	307.39	305.29	308.97	312.43	310.9	308.21	308.32	309.1	306.58	303.52	304.98	309.06	309.32	306.96	305.72	310.47	310.47	309.73	311.11	309.87	307.18	305.35	307.03	311.01	309.19	306.99	308.22	305.65	310.22	308.69	311.19	307.83	309.75	309.99	308.49	313.39	310.24
315.13	306.33	310.18	313.04	306.96	313.49	317.27	312.21	312.72	316.4	310.77	315.75	315.37	314.06	316.86	310.17	314.69	310.53	310.38	310.25	309.34	303.64	318.64	307.42	314.03	315.54	311.67	317.36	312.3	310.87	314.04	312.7	313.63	308.12	313.93	312.02	314.32	313.93	314.82	311.1	316.55	313.58	308.8	318.64	311.58	309.78	313.07	314.3	317.07	313.16
316.85	309.08	315.34	310.78	311.77	315.12	311.99	314.44	311.62	314.73	314.74	309.72	313.39	311.74	307.64	316.66	307.67	316.07	314.26	314.15	314.99	316.16	318.63	313.41	321.01	314.62	307.67	310.64	316.15	311.29	312.2	311.65	310.85	312.04	311.13	311.75	315.09	312.88	314.99	315.94	311.68	312.94	312.78	312.94	314.01	313.21	308.25	313.09	314.62	313.07
307.44	305.69	307.95	302.84	302.4	306.66	299.59	308.05	308.56	304.64	304.32	306.2	303.49	306.93	305.52	305.69	304.69	309.84	310.81	306.18	307.96	308.69	302.34	301.99	305.37	309.72	305.08	303.07	301.84	309.36	299.95	300.86	302.56	306.75	307.25	309.97	305.84	308.01	303.55	303.9	304.2	307.82	303.79	309.46	303.88	303.49	305.18	305.84	303.56	305.91
307.36	311.5	310.2	306.6	308.89	312.08	307.81	311.48	316	309.65	310.46	310.77	309.61	307.76	305.59	312.95	310.72	308.72	305.13	309.7	313.6	312.49	311.32	313.2	310.69	310.04	312.82	311.7	310.18	311.36	308.33	308.03	312.38	306.74	311.43	311.58	305.49	303.96	309.98	310.06	305.77	304.98	311.25	311.08	313.65	310.97	312.7	309.12	314.34	312
316.57	314.6	321.81	317.72	315.25	315.74	315.8	314.42	319.14	321.25	315.83	316.9	318.32	323.58	319.78	315.26	312.01	315.4	318.54	316.85	319.05	322.3	320.19	318.46	319.93	319.16	318.73	322.11	312.11	323.01	316.58	323.32	318.13	318.7	317.62	317.34	314.22	323.91	318.94	325.52	316.67	319.32	317.93	317.93	318.42	320.16	321.42	314.67	321.98	320.63
310.63	311.7	310.78	308.07	313.51	316.19	319.67	313.11	313.98	316.82	314.84	313.74	310.4	310.99	316.99	314.08	318.28	308.74	314.73	316.84	315.09	313.88	312.48	312.11	313.44	309.97	316.71	310.98	314.88	315.74	314.3	319.81	315.97	317.36	322.09	313.83	314.19	311.19	314.28	313.19	310.35	313.28	318.27	311.15	311.88	315.95	309.35	313.61	315.15	311.61
306.56	313.4	306.4	313.46	306.36	307.38	309.99	312.57	313.39	311.26	306.74	311.08	308.56	309.31	313.7	304.81	311.62	312.29	311.45	316.17	308.03	305.5	309.81	305.52	313.88	312.58	314.59	309.68	309.95	306.27	313.29	308.79	312.46	308.62	314.54	309.77	318.35	306.81	312.23	306.75	312.04	314.65	312.65	309.98	307.46	309.57	314.05	307.74	310.35	308.48
326.35	332.81	326.8	330.03	328.76	323.19	325.13	325.1	329.6	329.3	328.19	325.07	329.4	333.66	328.37	330.57	325.53	325.49	331.64	328.31	327.87	329.34	330.93	328.05	327.75	324.5	330.49	331.37	325.33	329.25	324.84	328.31	329.67	326.48	325.81	331.19	327.84	329.92	324.65	324.95	329.58	323.78	324.98	332	329.26	326.41	328.38	327.23	329.73	327.72
312.92	314.87	313.92	313.54	311.6	319.92	309.54	312.43	312.33	313.85	313.44	308.12	316.39	311.91	316.15	315.37	316.75	312.57	311.99	311.28	312.81	313.75	311.89	308.49	317.22	311.12	314.65	314.96	309.57	313.27	309.79	312.97	314.77	313.09	311.8	316.59	312.82	313.38	309.59	314.72	310.5	305.72	313.24	312.35	312.15	311.34	316.1	313.53	310.49	309.52
313.54	313.19	316.39	315.33	314.52	312.4	308.92	315.47	311.89	313.3	313.66	312.78	315.75	313.42	315.63	318.76	313.03	317.45	319.42	315.75	313.35	315.28	315.88	317.98	318.53	317.32	314.67	315.11	312.4	312.36	317.1	321.54	314.78	310.26	317.83	314.77	315.12	311.22	318.41	307.05	318.72	312.2	313.74	315.09	314.71	319.28	314.76	314.04	311.57	311.93
303.77	306.79	306.02	307.97	308.34	308.26	305.91	307.27	311.9	306.64	307.24	308.25	308.52	302.02	300.16	306.5	308.04	304.87	311.21	305.5	308.06	307.45	309.78	309.85	305.3	306.37	306.88	306.94	313.67	309.42	306.55	308.56	305.32	309.92	309.67	304.6	304.75	307.47	306.09	306.58	302.11	308.4	301.31	304.48	310	309.75	303.86	307.3	311.17	308.08
292	301.6	294.99	297.83	295.08	296.05	295.01	288.32	293.67	295.86	296.71	295.01	294.31	291.28	297.89	298.3	295.55	293.34	294.88	295.86	294.06	292.77	301.52	290.57	296.98	297.73	298.8	297.11	295.09	295.79	291.57	299.85	295.39	295.93	296.58	295.88	294.5	298.15	293.79	290.71	295.2	293.92	296.34	288.93	292.02	294.06	294.49	297.03	302.36	295.99
326.91	332.18	325.24	325.14	322.64	325.7	332.66	328.47	332.45	334.99	329.3	327.41	327.63	330.52	331.08	332.72	327.15	325.25	330.12	329.02	335.29	324.76	321.59	327.96	331.3	327.14	333.67	329.75	328.14	330.68	330.44	325.59	327.03	324.65	334.39	327.4	325.87	326.9	330.47	329.81	328.91	332.04	328.97	331.04	330.04	324.44	327.63	332.35	326.91	336
303.17	304.4	310.7	304.07	305.07	305.5	301.83	304.15	305.86	306.24	305.28	305.19	302.93	310.12	301.58	304.78	302.52	308.52	307.67	303.64	303.48	306.46	303.55	303.59	305.1	304.69	308.81	307	307.32	308.31	312.67	309.41	301.63	309.56	311.63	307.77	303.1	305.69	308.7	304.77	305.86	304.18	306.9	304.13	308.92	307.63	305.64	304.36	299.78	306.56
314.08	305.88	314.46	320.39	316.95	315.19	312.21	311.4	310.95	314.1	316.91	314.73	313.93	308.76	313.24	309.53	313.85	313.38	313.41	317.2	315.91	316.17	315.75	313.58	312.38	314.48	312.92	310.57	312.26	314.7	315.42	315.24	309.23	310.21	316.85	313.31	315.07	313.76	311.2	315.48	314.8	313.28	310.03	314.49	312.99	308.09	312.98	311.92	315.05	309.93
315.77	320.08	323.58	318.16	315.4	313.79	315.86	317.38	319.09	319.46	320.12	324.16	316.63	312.26	318.94	318.94	324.23	315.87	319.2	317.66	322.7	316.08	320.93	322.72	319.48	322.46	321.69	317.1	313.96	314.98	310.48	319.6	320.01	317.2	319.49	315.27	322.64	320.7	315.65	321.51	318.56	316.84	323	321.94	315.84	315.71	319.12	315.3	318.06	317.75
327.78	331.96	326.3	326.42	324.48	324.85	327.64	327.02	327.02	326.26	326.7	323.82	324.9	325.33	327.15	326.04	321.99	326.78	329.35	329.97	327.73	323.48	328.55	330.66	326.01	328.55	330.78	327.51	327.32	323.71	326.39	326.68	323.26	333.74	326.78	323.33	325.35	329.97	329.91	332.55	324.77	327.77	326.87	331.85	325.2	320.66	325	330.85	323.66	325.4
305.05	305.04	303.97	305.24	301.07	299.45	299.59	300.5	292.08	300.87	306.34	303.22	296.65	304.45	302.23	300.18	296.68	299.22	299.59	302.02	302.75	297.27	301.12	298.31	304.33	306.01	299.19	298.82	307.54	300.93	304.37	302.38	302.85	305.89	299.86	297.02	305.79	300.54	299.17	299.9	299.31	305.74	309.43	298.26	302.1	297.08	302.08	302.6	300.26	298.77
309.47	306.89	310.08	307.71	303.92	311.34	304.73	299.26	311.09	304.91	306.6	303.11	304.04	304.63	306.23	306.26	303.37	305.18	312.47	303.18	304.05	306.88	303.79	307.68	310.02	306.26	306.1	306.73	304.69	307.06	308.47	306.36	303.71	311.69	303.92	302.13	302.32	301.58	304.5	308.96	303.25	307.42	303.36	306.36	309.32	311.72	309.09	298.24	303.03	306.34
318.62	314.29	317.01	318.88	317.6	315.8	318.37	310.34	321.28	317.28	315.92	314.29	314.75	316.11	310.54	317.94	318.36	313.47	316.39	314.71	317.31	315.75	313.9	317.3	317.7	315.03	316.97	315.2	310.6	310.99	316.58	318.51	318.8	321.64	316.34	318.89	320.8	315.23	315.78	316.4	314.41	318.71	316.02	317.67	315.97	315.35	320.71	316.01	314.59	318.54
302.21	304.28	306.72	303.69	305.16	301.26	303.87	299.91	302.65	302.51	300.96	303.35	299.92	302.26	304.13	305.27	306.79	302.18	303.21	303.94	304.88	303.72	299.41	301.73	306.22	308.16	298.87	304.38	306.53	307.18	300.47	300.01	302.51	304.37	301.94	303.57	303.65	297.61	305.88	305.34	302.37	302.95	304.83	297.98	307.35	304.72	302.89	303.29	303.32	300.56
301.76	304.8	307.01	311.63	304.44	309.2	304.86	303.68	304.73	306.22	303.56	306.79	309.69	309.81	307.49	304.9	306.48	299.95	306.13	307.2	304.61	305.17	304.32	307.73	309.96	304.98	306.38	306.29	310.17	306.39	305.96	307.73	307.96	301.9	310.14	310.01	303.1	307.62	306.89	304.3	306.37	301.53	308.06	305	305.95	311.46	315.48	305.88	305.17	303.74
311.15	315.05	313.6	317.67	318.8	315.28	321.14	310.71	320.89	314.94	320.17	319.74	315.75	311.77	314.94	320.01	315.71	315.59	321.15	314.68	317.81	316.33	311.89	316.2	313.34	311.37	317.67	318.14	313.06	315.26	319.35	312.15	312.61	315.04	319.87	318.43	318.7	312.96	318.27	317.24	314.25	315.34	317.77	318.33	314.45	317.74	318.72	319.25	314.9	320.13
321.49	318.64	315.04	317.45	318.36	321.19	320.29	321.53	313.94	316.17	317.56	315.85	311.65	320.69	317.67	316.4	320.14	321.49	319.53	315.61	319.85	315.15	313.28	319.4	320.5	318.61	318.21	323.01	320.54	316.61	318.07	319.72	318.58	314.2	315.08	316.59	318.45	316.9	313.39	315.34	313.6	319.79	315.97	314.24	318.51	323.04	316.44	314.89	318.65	317.39
323.89	328.55	332.36	334.67	328.37	323.33	323.67	327.07	330.18	329.94	328.46	324	324.24	324.65	327.86	327.23	324.81	331.11	322.56	324.52	327.14	326.56	330.66	329.67	327.09	329.7	327.49	325.18	324.49	323.34	321.87	329.69	329.55	322.3	331.37	327.29	331.58	325.44	326.49	332.25	330.48	324.56	328.3	326.1	324.46	321.04	325.78	326.18	327.71	326.46
324.8	329.43	323.84	328.62	330.46	327.42	328.9	327.31	327.52	328.27	328.56	330.12	330.88	327.69	327.52	328.23	320.14	322.12	332.31	331.56	326.61	321.19	329.66	327.87	327.14	327.83	327.65	331.32	327.36	331.35	331.4	326.99	327.73	327.61	328.15	326.72	326.91	326.86	328.47	324.15	330.18	328.05	324.91	335.71	335.93	325.47	328.31	327.43	329.87	330.5
307.51	313	310.34	309.13	307.3	315.3	306.62	312.46	318.11	311.94	307.7	311.33	308.93	312.89	311.29	310.24	308.7	311.58	308.59	311.58	313.34	316.16	310.6	311.62	312.44	307.44	310.97	313.33	314.25	311.29	315.49	312.47	309.41	314.2	311.26	311.75	312.06	318.04	315.17	309.3	311.02	311.71	311.49	314.78	310.49	310.8	310.12	311.87	308.33	310.87
314.05	321.74	315.16	318.03	319.03	312.2	319.66	322.59	325.67	321.94	323.11	320.1	318.2	318.02	320.2	317.71	319.99	317.68	317.38	317.22	318.78	318.32	319.77	319.66	321.41	320.04	318.44	316.97	318.62	322.04	322.82	319.33	320.65	316.92	315.75	323.43	316.98	316.94	319.1	315.72	319.18	314.32	315.76	314.46	319.96	316.17	321.66	316.34	311.89	316.12
315.43	310.3	314.24	313	314.09	310.09	309.2	313.31	311.33	309.12	310.17	316.3	304.39	315.72	315.81	316.97	311.27	316.81	313.32	309.06	314.38	309.99	318.11	310	313.09	313.12	312.26	311.74	311.3	306.32	310.15	317	310.79	314.11	308.77	313.4	310.27	307.21	309.12	316.01	308.27	313.72	307.7	312.73	309.29	309.8	312.85	308.94	306.14	311.4
315.26	319.01	314.41	317.35	318.53	319.43	315.86	318.27	318.57	314.12	317.78	318.36	319.45	317.25	320.87	321.44	321.43	318.07	326.09	320	311.07	320.05	316.28	321.38	316.54	320.14	319.21	321.82	320.5	317.73	324.86	320.54	318.19	315.12	315.98	324.47	320.26	318.23	317.08	313.04	321.06	320.83	315.74	318.77	319.12	323.06	321.01	314.03	320.93	314.73
300.93	298.92	302.53	303.09	305.11	296.33	301.57	302.4	296.99	298.94	303.31	300.97	296.41	300.26	305.09	302.47	298.5	297.84	299.59	300.24	298.4	301.12	303	302.38	299.65	304.32	301.81	300.27	295.56	297.3	303.41	303.85	302.05	301.89	299.82	297.49	303.88	303.76	299.42	305.22	301.67	300.6	302.1	301.16	301.77	308.4	300.74	298.66	298.28	304.37
316.63	315.14	315.69	318.37	319.15	318.31	315.28	317.98	317.79	315.8	314.86	317.82	311.33	321.11	314.05	312.67	319.24	314.63	317.89	312.93	313.53	313.95	319.68	314.91	317.08	315.66	317.85	314.73	317.03	321.32	318.42	319.93	311.59	320.17	315.26	314.54	316.54	319.82	313.83	315.37	312.15	318.5	319.67	314.08	319.6	321.26	316.57	318.89	316.36	316.26
314.85	310.31	311.2	314.49	313.9	314.94	309.81	306.64	308.74	315.67	309.85	310.03	315.24	304.24	312.33	310.4	310.49	309.48	310.32	315.3	310.63	308.97	314.77	310.53	311.14	306.67	311.23	312.27	310.63	306.57	304.95	309.5	311.52	309.7	312.05	310.78	311.76	305.93	303.5	308.33	308.74	313.2	312.32	309.47	303.85	306.67	308.27	314.51	312.74	302.45
325.31	323.63	324.97	323.74	328.99	325.71	323.7	324.51	327.26	328.14	318.78	324.9	323.92	322	326.88	327.84	326.87	321.21	323.67	325.28	329.33	329.13	319.56	320.43	321.06	321.62	324.3	329.63	316.03	324.63	323.28	323.1	324.17	323.21	319.13	324.6	321.73	322.23	327.46	324.31	328.65	326.89	320.49	328.32	322.72	321.85	328.75	325.38	327.66	322.93
313.73	309.33	310.6	314.92	318.58	313.91	312.79	314.98	309.53	312.89	314.1	314.99	312.12	317.19	315.43	310.18	313.68	318.61	315.8	315.12	316.69	314.91	313.3	312.44	317.49	310.97	310.42	314.13	316.32	310.7	316.08	318.83	315.48	311.72	315.13	310.31	314.97	308.15	311.17	312.73	314.97	314.84	316.48	310.66	312.42	317.93	311.23	311.6	313.27	315.5
305.06	305.17	305.01	302.31	303.82	303.57	304.83	312.18	303.48	301.51	307.64	308.79	312.74	306.25	307.43	303.72	310.9	304.97	305.82	308.59	308.72	304.12	307.39	304.9	304.16	303.56	301.75	297.93	305.97	306.49	302.21	307.81	305.33	303.81	305.54	306.94	298.7	302.25	307.3	308.73	304.55	307.23	307.76	304.38	303.16	303.97	306.71	305.74	304.78	304.42
302.16	305.86	303.81	311.57	300.47	306.66	304.28	304.15	305.32	308.02	306.9	300.09	300.49	305.07	301.62	306.92	304.66	305.15	308.56	306.19	308.59	308.25	307.3	305.67	305.38	303.2	301.88	308.36	302.79	307.6	306.05	308.84	305.91	300.89	307.23	307.51	305.3	307.53	304.39	305.9	305.05	305.1	301.4	310.04	302.1	307.89	305.75	303.73	307.42	306.35
289.92	291.2	296.24	293.26	293.15	293.49	296.05	293.95	294.96	293.14	296.86	296.45	292.43	295.98	297.12	298.61	293.33	288.93	294.51	296.03	297.63	296.3	297.81	290.57	294.02	295.26	295.09	293.1	294.57	294.61	296.69	295.24	295.83	292.02	292.74	291.09	296.54	293.32	296.59	293.46	296.29	295.7	298.25	295.63	292.56	295.12	293.1	294.16	292.43	292.94
321.95	320.06	324.59	325.33	321.34	327.44	324.1	328.77	330.75	320.85	328.58	325.67	323	323.03	322.16	326.05	326.16	324.59	325.19	322.68	327.67	324.83	324.4	322.12	325.54	321.9	321.71	320.91	324.22	321.82	322.62	323.01	321.74	331.53	322.46	325.99	323.6	323.99	321.15	327.4	318.21	325.51	324.3	321.69	326.82	323.5	329.94	323.53	328.05	328.31
306.15	304.15	304.6	301.71	306.42	306.5	307.46	305.39	309.09	302.84	306.64	307.87	308.04	304.94	308.65	307.77	305.71	305.76	304.73	301.82	309.12	306.37	307.08	308.81	306.4	301.79	306.42	309.9	303.07	305.76	308.16	305.28	304.37	309.84	308.38	305.35	307.17	307.02	299.27	306.48	306.03	303.55	307.01	309.73	303.2	308.16	305.49	303.23	312.97	308.63
304.39	306	301.51	306.12	303.06	306.85	304.69	304.71	307.92	306.52	310.72	311.26	306.26	297.93	302.47	303.32	307.92	309.87	307.09	307.94	306.08	306.21	303.54	304.59	310.46	308.43	306.18	307.72	306.54	303.95	306.85	302.99	302.56	310.87	308.1	307.41	303.32	307.35	303.67	304.71	304.75	308.01	313.11	307.31	306.86	304.86	304.43	302.58	310	303
318.3	314.27	317.48	319.23	315.91	316.87	310.12	313.35	312.27	313.87	322	311.1	313.7	308.93	318.91	321.02	318.83	316.16	314.4	317.26	311.07	315.78	317.42	316.57	315.08	316.03	316.73	313.46	318.37	313.31	317.02	314.85	321.06	314.61	318.23	314.42	313.81	310.61	313.61	317.76	313.85	311.74	313.99	316.54	313.96	315.38	313.37	314.26	314.5	320.01
326.56	326.98	331.02	322.06	330.42	326.33	330.22	325.45	325.06	328.8	331.02	329.89	328.65	327.21	322.78	323.33	329.94	328.36	331.04	326.65	324.48	327.02	324.66	325.07	333.37	325.72	328.73	329.01	325.4	331.58	327.75	326.57	328.66	325.4	326.11	327.25	325.03	325.87	326.11	331.34	323.41	330.04	330.56	329.64	328.19	323.82	328.8	328.09	330.79	331.56
315.79	315.25	318.5	313.45	313.69	316.51	319.32	318.12	317.98	314.77	318.46	313.87	314.5	318.17	317.95	319.11	316.08	308.5	314.71	318.99	314.09	312.75	311.88	315.18	317.34	314.91	319.97	314.09	314.89	320.16	313.58	315.23	316.49	314.55	318.71	315.79	321.28	314.35	315.77	315.24	312.7	314.13	318.26	315.43	317.41	310.81	312.83	318.33	315.96	318.78
318.2	312.07	318.83	315.8	317.62	315.37	315.63	318.04	318.41	313.53	319.11	311.37	313.82	313.63	320.24	318.01	313.56	320.55	313.7	319.78	314.21	314.3	313.1	321.3	322.11	314.44	319.31	314.74	316.84	319.68	317.73	316.52	317.28	314.2	315.6	317.06	314.11	319.21	314.94	316.58	316.83	322.7	319.79	313.13	319.29	321.63	310.98	323.46	315.45	317.75
300.36	295.96	288.83	289.69	293.8	293.55	296.79	294.14	293.02	295.7	293.18	293.86	293	291.57	291.78	292.13	296.09	294.55	292.05	293.43	297.42	299.39	297.72	293.47	296.79	296.95	294.29	294.91	294.94	297.47	294.87	296.94	296.15	299.3	287.75	293.9	298.05	295.16	295.73	295.58	293.06	296.5	296.98	298.09	299.23	297.59	297.31	296.56	293.93	289.26
289.75	298.91	300.61	296.36	294.41	294.58	297.34	297.69	300.59	293.42	292.22	293.05	293.82	292.56	295.56	293.99	292.31	295.94	298.95	295.16	294.38	290.64	291.99	293.9	298.37	296.48	300.13	295.1	297.02	290.15	295.08	292.72	299.44	293.75	294.17	301.82	295.01	297.48	295.57	293.76	292.42	297.25	297.41	297.11	298.77	297.63	295.3	297.97	295.84	292
318.81	317.18	318.01	315.67	313.25	314.15	312.27	319.63	318.63	320.01	313.88	318.85	320.59	326.66	320.68	320.05	316.58	321.9	319.13	316.35	315.36	324.56	313.5	318.64	321.15	320.49	318.86	313.74	315.56	316.3	320.62	318.91	320.51	319.33	310.42	320.26	315.13	317.26	317.18	314.19	318.43	319.17	319.03	317.39	319.37	320.31	313.46	317.08	317.2	320.24
300.26	302.32	298.99	306.67	303.61	305.11	300.36	304.18	304.4	297.86	304.96	300.47	302.36	302.53	301.95	302.84	303	300.32	305.89	303.65	300.2	302.06	299.92	301.47	301.1	305.35	302.11	302.22	305.43	306.43	303.1	303.11	299.07	307.35	304.23	305.53	300.15	304.3	304.01	306.2	297.4	304.9	302.03	305.54	301.63	304.28	308.53	304.74	305.37	306.54
298.42	297.76	299.54	292.56	299.64	295.3	301.91	293.01	291.56	293.51	300.3	301.25	295.64	296.43	294.59	295.95	297.33	300.05	294.35	294.84	301.19	303.37	299.69	293.79	300.36	291.14	295.01	291.7	302.55	301.91	292.1	298.46	299.99	292.48	292.22	298.17	291.7	301.33	295.66	294.17	290.01	296.02	297.34	297.92	300.51	292.93	299.35	295.66	293.99	303.61
330.22	326.06	328.51	325.57	330.5	323.34	330.83	330.51	326.41	324.6	328.97	326.86	328.02	331.11	328.83	324.37	322.02	327.19	328.6	330.24	324.78	325.28	325.87	324.16	329.88	324.47	326.37	323.67	327.96	320.71	329.84	326.51	326.52	328.35	325.22	327.83	323.62	319.17	324.75	326.76	328.28	326.28	325.13	329.4	328.11	328.84	326.32	325.21	325.67	323.46
310.56	307.04	309.8	308.17	314.34	313.73	314.62	315.11	316.62	308.06	309.55	306.24	311.63	305.78	314.75	306.63	312.03	313.86	315.95	306.85	313.74	308.01	309.39	311.41	308.43	309.57	310.84	311.91	306.11	311.71	308.05	311.57	310.88	305.91	309.52	311.95	308.75	314.02	308.92	318.95	315.24	312.79	310.48	312.83	310.18	311.92	304.28	314.32	315.54	313.03
295.69	298.81	300.5	299.27	298.5	300.6	292.19	299.4	299.86	298.89	291.86	294.59	296.81	297.94	294.78	297.29	296.14	296.19	297.57	290.91	295.05	294	296.48	297.3	295.94	301.62	298.08	298.18	300.6	299.55	296.56	295.12	295.69	298.79	293.9	296.68	295.69	298.22	301.58	292.56	295.79	298.87	296.89	292.76	294.37	297.06	294.86	295.31	297.04	296.7
294.04	297.94	292.74	296.42	289.97	295.52	295.44	292.06	291.14	297.4	295.85	289.91	302.24	296.06	298.72	294.63	296.37	296.02	292.87	288.7	299.17	292.7	296.98	293.81	292.37	295.09	297.4	296.71	292.87	292.53	296.56	299.33	290.24	299.73	296.11	294	298.31	292.08	296.64	295.89	295.92	291.53	291.88	288.32	292.36	296.93	291.81	292.2	292.42	299.13
298.93	294.78	300.37	303.16	300.31	295.04	301.33	300.48	304.27	298.59	301.45	299.45	296.86	298.35	300.39	303.67	297.11	301.07	298.1	303.2	301.35	302.87	301.11	305.2	295.31	303.93	300.28	299.58	301.48	296.32	304.58	302.32	300.73	296.56	300.79	304.75	305.25	300.76	298.62	301.77	300.06	296.65	303.31	303.56	304.4	293.22	300.49	298.45	299.83	299.14
300.62	296.92	301.6	305.13	304.06	307.49	302.92	300.54	304.9	301.84	300.3	304.83	302	305.31	304.35	300.8	304.99	301.94	301.76	306.13	304.04	302.52	303.42	301.98	300.84	301.7	302.5	304.62	305.82	304.06	302.14	300.03	308.86	299.51	304.9	304.31	302.54	307.81	304.52	301.99	298.71	304.6	298.69	298.68	304.55	302.64	301.65	298.59	301.41	302.82
309.02	308.52	305.99	308.11	311.52	310.39	310.29	310.83	306.4	314.49	311.94	310.04	310.61	308.02	310.5	315.44	315.26	311.8	312.42	308.43	313.07	312.93	311.82	308.77	307.78	313.06	311.32	307.63	307.2	308.82	306.68	311.66	309.71	312.33	312.88	308.53	307.09	311.44	312.91	306.75	309.98	309.93	314.63	310.41	305.62	316.79	308.98	311.26	308.15	311.39
311.35	312.42	306.1	308.4	315.32	315.63	309.65	308.68	308.44	309.64	309.96	306.43	317.07	305.55	305.76	309.36	308.63	308.09	310.11	313.71	308.28	307.19	306.24	309.65	305.99	309.91	314.84	308.64	307.73	310.02	316.32	312.18	309.14	307.49	311.9	311.05	308.85	309.23	306.36	307.77	308.76	312.03	304.9	312.92	307	307.85	306.7	310.38	302.26	308.64
309.67	312.77	316.75	314.67	313.68	316.45	317.08	316.1	314.73	316.28	318.5	311.76	313	314.02	315.47	311.97	315.74	314.79	311.22	313.93	311.93	318.66	309.77	307.07	315.47	312.38	316.6	317.04	313.56	310.68	313.78	313.01	316.39	317.37	309.97	320.41	312.12	314.44	316.37	315.99	310.47	311.86	315.12	315.79	314.69	314.1	318.41	311.13	319.44	316.21
305.46	306.98	302.73	305.21	308.61	311.97	301.95	303.18	309.82	307.8	307.43	305.7	309.37	306.48	305.91	304.16	309.66	305.73	307.56	308.6	305.94	305.95	301.07	305.46	313.89	309.9	308.06	300.75	311.86	307.07	307.65	309.58	307.18	305.68	311.31	308.7	309.55	311.04	305.24	302.65	306.04	312.52	304.59	304.6	307.01	305.13	304.97	308.93	307.36	306.73
305.55	307.16	309.18	309.11	312.08	305.28	306.26	312.08	308.86	307.83	309.31	303.29	308.37	306.47	306.94	305.03	300.37	307.86	309.97	308.52	311.17	310.83	309.43	303.07	305.39	311.5	308.75	308.42	309.89	306.3	306.39	303.02	305.57	309.77	314.71	307.97	302.46	309.41	312.03	306.4	315.91	309.46	305.74	305.88	309.9	309.81	310.43	311.5	305.87	310.05
320.46	327.38	323.07	323.73	330.8	327.07	326.85	324.74	324.05	328.21	320.98	324.12	320.48	325.24	325	322.82	326.65	324.39	327.19	322.81	321.25	323.98	320.65	323.93	324.4	326.39	326.64	325.54	329.75	328.97	326.67	325.68	322.59	324.51	326.36	322.64	325.09	326.45	325.63	323.96	328.41	325.86	325.86	327.39	327	326.35	324.51	322.01	328.97	331.11
310.15	311.44	310.92	309.03	311.54	307.72	308.55	313.48	306.66	313.99	311.47	310.4	310.29	305.09	310.41	304.89	315.08	313.21	311.57	313.82	312.2	311.99	310.28	306.78	311.13	309.86	314.99	310.92	312.57	314.7	311.42	316.35	308.66	309.19	316.66	308.86	308.21	310.44	305.45	307.71	310.01	312.72	312	316.1	307.65	310.69	309.91	314.73	313.88	313.46
309.51	305.96	306.03	304.14	305.31	305.33	306.9	304.24	312.13	306.07	305.52	305.95	307.65	305.04	309.61	304.87	305.7	310.11	308.07	307.99	309.98	304.44	302.07	308.62	308.89	301.49	308.07	310.42	310.36	308.01	308.02	302.07	302.57	301.08	303.47	305.19	310.21	310.1	308.96	305.08	306.26	308.98	305.37	308.2	304.11	307.28	309.48	304.28	306.87	307.4
296.37	303.04	301.05	299.14	301.41	304.12	304.12	305.32	304.58	300.89	304.95	305.98	301.71	300.55	305.38	299.12	301.53	305.07	304.25	302.14	302.6	307.61	302.73	300.59	302.59	297.42	302.37	306.66	304.08	303.65	309.86	296.32	304.65	301.8	304.4	302.65	308.29	302.83	301.76	297.14	303.14	296.6	306.24	303.3	300.88	302.44	299.96	302.11	305.7	303.65
311.54	315.75	310.75	319.09	316.21	316.17	312.8	314.15	313.92	314.35	311.75	311.09	319.43	314.18	316.58	318.85	313.51	314.86	314.2	315.39	315.01	314.14	310.16	311.83	309.77	317.35	315.25	320.31	317.69	317.5	312.66	311.23	313.64	316.84	319.86	312.4	313.75	313.79	311.98	311.01	312.22	311.26	309.79	314.62	317.02	318.62	317.17	312.63	312.86	315.79
304.37	298.39	300.98	305.86	304.88	305.46	303.46	302.23	300.63	303.41	306.73	300.05	304.58	302.16	302.39	302.12	306.61	302.55	308.18	306.61	299.85	300.55	299.72	300.95	300.1	301.87	302.78	302.11	307.17	306.04	308.84	303.48	299.91	306.02	304.76	304.07	308.18	303.18	305.22	302.85	300.8	306.44	304.21	306.22	306.56	303.42	301.03	306.07	301.66	304.55
316.4	309.94	317.87	322.3	318.68	322.19	312.73	315.37	314.33	321.02	313.16	313.73	314.39	313.31	317.08	313	314.79	313.39	319.3	313.68	314.72	319.43	313.79	315.2	317.77	314.31	312.77	310.72	318.56	318.59	314.71	311.86	312.4	313.09	316.42	319.06	321.89	314.7	312.1	319.48	317.6	317.96	318.77	315.18	319.36	310.74	316.08	315.84	315.3	316.24
313.98	313.52	313.02	318.22	317.79	314.65	317.36	312.11	314.69	313.72	313.67	315.55	313.18	313.07	312.41	310.73	317.97	316.09	314.85	316.38	310.95	313.92	314.15	314.84	314.28	310.76	315.7	317.66	316.61	315.55	317.47	312.43	314.84	312.79	314.62	313.4	313.91	310.74	314.38	313.61	318.57	313.49	317.45	315.22	316.91	313.57	313.04	320.95	310.69	314.18
329.74	332.5	328.31	330.48	327.02	328.47	330.25	329.89	326.79	325.09	328.97	324.68	322.07	324.73	326.68	329.25	324.17	326.99	327.27	323.01	324.85	331.71	332.5	328.76	329.76	328.85	330.13	330.49	328.38	325.79	326.89	328.51	328.89	328.81	331.21	325.82	333.32	331.5	328.03	325.49	328.25	333.83	330.2	326.61	326.4	322.42	327.09	329.24	330.49	329.95
312.07	319.82	312.78	306.63	314.79	312.09	316.44	309.84	312.72	313.24	313.83	312.59	315.34	312.97	308.1	312.24	312.19	309.74	313.62	313.88	313.52	313.19	313.05	317.02	313.66	313.96	316.87	313.94	314.45	315.75	316.83	309.41	311.65	315.09	309.07	311.8	316.46	310.38	311.58	312.67	311.25	314.07	313.61	306.77	315.12	313.33	316.61	310.18	317.18	309.82
294.85	293.26	295.14	293.81	296.67	297.94	298.45	294.17	291.2	298.44	292.38	293.59	292.78	294.17	293.22	297.22	295	294.85	297.29	298.76	295.39	297.54	294.65	297.67	294.37	299.38	296.56	294.8	293.92	295.84	291.87	295.07	293.46	290.05	296.89	300.37	287.93	298.51	295.28	297.15	292.54	297	291.39	292.36	288.81	295.8	301.35	290	297.53	294.85
296.85	302.3	304.85	302.15	297.16	303.45	294.93	301.52	304.46	306.3	300.7	300.84	305.22	304.04	301.41	303.17	302.97	301.59	303.64	304.63	301.24	297.06	302.12	302.78	296.54	298.06	301.24	303.87	301.21	304	300.28	302.51	302.96	303.13	299.96	304.7	299.71	303.29	301.15	300.76	297.71	303.57	301.79	300.04	300.83	301.03	299.38	306.66	297.18	301.24
319.37	320.59	320.53	323.93	315.9	316.6	318.36	315.21	315.42	314.25	321.07	315.75	316.6	309.71	317.35	312.45	318.84	315.7	314.32	315.5	319.56	320.66	316.29	310.94	318.05	318.7	324.06	317.73	320.25	314.49	317.12	313.21	318.35	312.24	314.74	314.85	319.24	313.78	316.34	314.27	315.67	316.21	315.53	323.04	314.71	311.69	315.2	319.81	314.36	316.57
308.11	305.21	305.88	302.34	305.59	303.05	307.94	304.93	305.81	305.19	306.41	303.38	308.83	307.77	307.74	301.08	306.46	305.14	305.45	300.04	311.17	306.8	300.06	308.25	307.44	303.93	309.28	306.33	310.59	307.73	303.36	305.21	305.84	304.75	300.64	306.9	305.49	302.64	303.84	309.72	307.29	302.38	306.5	308.43	303.02	308.32	307.2	310.98	310.27	308.81
315.23	308.78	312.45	317.36	313.52	312.01	309.31	312.71	314.05	313.31	312.3	317.41	311.12	316.81	311.94	309.56	313.48	318.2	314.63	309.64	311.83	312.35	316.32	315.03	313.66	309.55	313.37	315.29	314.18	317.15	311.21	317	313.04	312.25	310.08	313.09	312.88	312.41	314.79	315.02	317.63	314.05	316.05	312.77	315.78	310.58	310.15	310.27	313.01	315.11
302.95	302.45	308.97	304.94	303.61	303.12	304.73	303.05	306.08	302.69	309.35	304.8	307.92	306.26	304.51	306.88	304.42	310.46	303.88	307.15	310	307.48	302.36	304.42	308.27	302.15	305.52	305.65	302.26	308.74	304.16	303.34	306.26	301.72	305.68	307.39	310.27	302.4	305.36	308.34	306.91	306.44	304.61	305.32	304.97	301.5	308.88	302.34	305.53	309.35
297.75	297.57	297.11	305.55	304.1	308.93	302.6	300.97	304.25	301.33	304.66	303.26	308.64	299.58	303.28	302.03	298.36	302.48	303.22	304.48	303.68	308.94	308.03	306.78	303.5	302.87	298.45	304.49	304.88	300.68	303.42	303.49	302.35	304.16	303.48	309.8	302.32	302.14	300.6	304.91	302.16	300.69	304.52	304.44	305.14	306.94	300.16	309.67	300.8	302.76
299.57	299.73	305.52	299.22	298.58	299.32	295.96	300.29	294.21	302.64	292.55	306.94	299.59	298.42	301.61	295.96	298.1	304.25	304.71	304.11	302.55	298.63	299.06	296.78	298.44	303.34	304.39	306.2	300.11	304.03	300.47	299.67	299.07	300.45	302.23	298.55	299.71	294.66	296.32	302.65	296.45	299.54	299.53	299.06	297.22	301.86	298.43	297.29	299	297
315.98	314.63	312.82	310.3	312.92	313.92	315.32	318.71	315.14	315.52	311.02	309.09	312.31	313.56	315.07	312.15	310.18	311.59	314.51	315	318.22	318.49	315.81	312.76	317.5	314.84	313.54	314.31	312.13	312.31	312.42	316.66	317.32	316.63	313.93	314.81	313.17	312.61	309.62	314.25	308.47	307.88	310.22	308.58	310.77	317.44	310.24	315.66	308.84	313.15
290.42	294.04	294.69	296.23	298.82	295.32	289.03	291.74	294.71	294.03	297.05	297.96	291.11	295.86	297.84	297.76	294.49	295.71	294.82	297.03	292.55	293.04	292.46	292.11	292.75	296.05	301.42	294.78	292.88	292.21	297.13	297.13	292.33	297.31	295.54	296.77	296.01	298.01	293.15	293.91	296.61	301.51	295.69	291.21	294.82	293.15	293.98	297.61	295.18	294.93
321.14	314.23	317.77	319.19	318.05	321.96	321.71	323.05	318	319.73	315	320.54	321.48	323.24	319.54	318.86	317.69	317.19	318.32	326.57	317.66	319.1	319.93	320.47	317.67	323.89	321.83	314.97	323.3	318.12	315.76	316.67	318.67	315.51	317.38	319.29	319.5	316	317.8	316.98	322.26	324.67	319.55	316	314.36	315.69	315.68	315.46	314.42	317.42
308.31	305.76	303.97	302.83	309.67	307.64	308.42	304.17	304.63	304.89	308.44	306.47	306.54	302.96	302.82	306.92	306.49	307.68	305.79	301.06	308.4	307.5	306.09	297.97	306.92	308.77	305.54	304.29	306.98	308.62	306.31	309.94	306	307.61	308.26	303.25	301.46	309.02	304.23	303.9	305	302.85	300.78	301.53	303.95	306.3	302.59	307.78	306.33	311.22
315.88	320.62	319.01	318.42	312.4	318.34	318.22	317.88	321.17	317.28	318.57	314.58	318.33	312.35	314.63	316.86	317.65	319.95	316.66	315.31	313.75	318.95	311.9	314.69	317.21	313.31	316.18	313.51	311.57	318.69	318.01	313.21	314.33	312.02	309.23	318.54	314.33	318.26	315.18	313.03	319.03	313.5	314.61	315.31	319.38	318.06	314.05	317.48	316.33	314.49
327.51	323.93	324.93	327.11	327.09	326.7	325.77	325.45	325.89	322.1	327.94	324.08	322.27	325.29	322.31	318.35	325.16	326.47	323.05	323.97	321.02	329.29	324.06	325.15	323.32	326.52	327.75	324.48	324.59	326.26	327.66	320.45	319.88	328.24	322.35	327.99	324.08	324.32	330.07	322.83	323.2	326.5	326.23	325.75	324.92	322.64	328.47	322.79	324.98	324.42
330.9	325.29	326.47	323.09	327.89	320.65	322.27	323.77	325.73	325.64	325.52	324.65	323.33	326.88	325.09	328.85	323.78	324.31	323.13	327.74	325.71	323.71	326.71	323.07	322.41	324.56	325.62	324.15	323.51	322.38	324.3	324.39	323.67	324.94	320.75	319.65	321.08	325.35	328.49	325.2	325.82	324.36	322.05	323.69	322.3	325.13	327.4	323.7	322.33	329.06
302.8	305.27	304.26	306.28	303.31	305.12	305.34	300.87	299.09	309.44	302.08	305.62	299.18	303.16	303.66	304.65	301.47	307.03	305.3	302.61	305.03	301.81	299.52	300.94	309.62	312.35	307.25	306.59	303.52	305.6	308.13	306.55	303.18	299.94	301.08	303.18	303.46	303.3	299.5	310.63	310.55	301.84	305.84	304.92	307.05	309.84	303.37	297.95	306.17	309.75
305.23	301.95	299.23	303.82	308.06	310.44	306.32	306.05	308.24	303.28	301.3	304.82	308.32	307.19	300.43	305.72	309.06	307.92	303.24	300.41	303.07	303.92	305.31	308.17	309.81	306.51	304.65	304.82	301.17	308.8	305.2	303.34	305.8	306.72	305.6	306.44	304.17	309.25	309.79	305.33	304.94	303.03	306.75	305.15	306.26	307.85	309.06	300.05	309.76	303.25
320.3	320.03	320.87	318.41	319.6	314.72	320.05	318.8	317.81	324.99	312.78	316.13	312.66	318.6	319.94	318.59	319.62	319.99	315.64	318.32	312.45	315.18	315.59	312.76	309.17	311.18	317.5	314.99	318.06	320.22	314.77	319.89	317.9	316.3	318.97	317.09	316.73	316.25	315.51	319.79	318.8	319.68	320.26	313.95	322.55	318.07	318.19	318.85	308.91	315.12
309.34	307.44	303.79	302.89	306.9	306.26	310.18	310.2	307.6	308.66	308.31	307.6	301.83	306.58	301.99	314.06	306.94	303.82	307.62	305.26	302.21	307.94	306.93	303.09	306.38	307.61	308.01	307.05	306.29	307.52	306.67	307.5	308.51	307.71	306.56	306.4	305.67	309.59	305.74	306.31	308.59	307.68	308.66	309.59	302.04	303.32	310.54	307.01	307.85	306.89
304.08	293.63	297.54	303.82	302.09	304.86	304.6	294.95	303.79	300.26	299.79	301.05	303.29	303.93	297.64	300.95	301.88	301.62	296.78	301.83	301.22	302.1	302.22	297.33	300.31	301.43	300.03	299.79	300.54	299.8	301.88	303.48	303.47	301.04	299.4	298.9	298.72	307.72	304.65	298.94	300.12	302.5	304.75	299.69	302.19	296.23	301.55	295.41	298.82	302.06
324.67	325.14	328.47	323.33	325.21	325.74	326.88	325.01	327.29	325.86	329.27	329.26	324.06	328.04	326.86	327.81	328.04	329.46	327.37	329	328.71	327.41	324.94	328.93	324.16	326.13	331.17	324.63	324.82	322.62	328.75	324.91	331.09	328.06	327.6	327.73	326.53	329.01	325.83	324.22	326.8	323.83	321.45	326.39	325.48	326.31	331.06	330.56	327.82	332.11
307.98	303.81	303.24	303.31	302.44	300.89	300.71	305.34	298.46	310.48	304.53	300.66	305.3	303.19	305.31	308.64	301.99	305.82	301.97	306.81	302.71	306.79	304.55	304.31	304.61	300.3	307.13	306.72	305.78	305.61	305.15	302.54	304.52	301.62	303.31	304.83	305.2	308.02	305.62	304.91	305.25	301.37	305.02	303.22	305.67	306.63	306.65	306.8	305.59	303.87
300.26	299.33	293.25	298.21	298.27	293.83	293.29	295.03	300.67	295.11	291.48	298.39	295.26	297.85	300.7	297.52	299.44	296.02	293.89	300.29	300.02	292.78	293.1	304.74	300.13	295.23	296.63	295.16	294.23	305.28	297.75	296.46	295.43	298.13	296.71	295.25	295.22	292.49	300.52	296.6	294.07	299.48	298.3	300.91	303.59	297.57	293.52	298.53	296.44	298.22
314.49	312.87	312.35	313.76	308.5	315.75	316.71	313.02	312.22	309.25	309.18	311.88	312.42	311.1	309.55	308.14	311.65	311.64	308.5	314.04	312.75	310.05	314.58	308.55	313.75	308.81	312.56	312.22	317.66	317.07	314.63	311.19	312.4	307.32	312.73	315.39	310.29	307.35	310.52	309.27	311.13	309.08	308.72	314.79	315.56	315.95	310.38	311.66	315.12	312
305.58	306.1	305.86	306.7	306.33	309.88	307.32	304.77	307.74	303.08	307.68	308.96	308.68	307.13	309.3	309.47	301.81	306.15	309.03	309.02	309.39	306.31	311.82	307	310.56	309.85	309.48	310.55	310.89	302.69	307.02	308.56	300.93	309.18	315.67	300.41	308.35	309.04	309.45	309.92	308.15	308.92	302.05	306.59	308.81	302.97	302.36	299.79	308.09	310.25
318.76	315.37	314.44	314.87	315.93	318.2	315.93	313.05	317.69	311.16	315.86	317.64	316.5	313.98	315.05	316.75	313.78	312.09	318.87	314.94	319.36	312.09	315.19	319.02	314.83	318.48	313.06	315.05	313.43	315.33	313.38	314.34	312.98	316.54	319.21	313.14	317.54	317.06	316.29	316.2	321.59	311.52	314.42	319.61	318.32	313	313.8	318.07	316.4	318.25
305.98	306.18	305.36	303.44	303.48	311.84	303.8	303.04	305.42	309.19	302.8	303.08	303.29	305.65	303.63	308.94	304.78	303.01	305.7	306.57	302.6	308.32	301.99	304.17	303.66	305.34	300.06	308.73	305.81	305.57	299.67	306.3	308.46	300.56	302.04	304.45	305.16	310.27	305.21	299.05	305.39	307.3	303.07	303.36	301.3	300.73	303.91	301.28	303.42	310.93
322.13	325.41	328.79	330.42	331.15	326.23	320.93	327.1	319.15	323.41	329.64	326.57	323.97	327.6	324.01	324.68	323.93	319.86	327.35	324.68	323.44	325.8	328.22	323.65	324.36	327.27	322.07	323.03	326.87	329.37	329.17	324.82	324.33	323.8	324.84	325.44	320.47	323.88	326.32	330.51	326.27	323.83	324.3	323.06	324.69	326.22	327.56	323.83	327.61	324.5
299.15	303.39	299.7	298.26	298.7	303.24	301.75	297.61	303.64	297.27	298.57	303.12	300.26	301	298.32	300.48	302.85	301.12	300.67	305.48	296.72	300.49	302.62	302.96	300.45	293.14	300.02	296.32	306.78	299.64	298.96	297.18	296.75	296.33	304.02	296.56	298.46	300.55	302.49	299.12	301.82	300.13	295.52	302.06	302.34	301.66	301.04	305.05	309.28	303.29
320.67	323.24	324.13	325.26	325.36	323.05	323.64	323.54	326.07	327.48	325.21	324.34	320.06	323.56	324.64	326.32	328.73	326.62	319.06	328.13	324.12	323.91	323.68	322.11	325.04	330.31	324.53	325.42	325.98	322.12	325.05	327.36	322.06	321.99	326.95	323.45	323.94	326.93	322.08	327.26	327.61	325.24	330.61	327.47	324.67	329.54	322.73	323.14	322.48	323.55
307.4	308.83	309.9	308.14	310.75	313.47	311.16	307.93	301.36	310.01	311.05	311.83	309.43	309.16	312.42	307.64	307.18	304.07	305.16	311.07	311.23	311.23	309.32	307.2	308.07	307.9	307.85	313.89	311.08	315.96	307.18	304.42	308.91	304.68	311.52	311.64	310.46	309.82	311.93	309.72	308.32	309.92	309.6	308.75	307.2	308.71	306.15	312.21	309.53	309.16
295.18	297.8	290.33	292.79	296.14	295.97	294.49	294.63	292.99	293.09	291.41	295.47	292.73	294.47	293.38	295.26	298.97	296.15	293.44	296.61	291.52	291.4	295.35	295.68	294.31	295.41	300.83	289.83	292.08	294.75	293.1	297.87	293.61	294.15	295.84	298.62	295.18	296.11	295.07	293.47	292.68	295.45	296.03	293.74	289.52	294.09	291.31	293.29	289.19	290.23
314.67	312.78	309.71	316.27	309.09	316.97	315.79	314.46	314.99	314.57	311.96	311.24	316.47	314.48	314.42	316.89	313.66	313.55	316.52	314.91	310.95	311.67	315.97	316.6	310.67	317.93	308.8	316.43	312.55	313.18	313.19	309.45	311.04	309.71	306.92	311.81	310.72	314.1	312.34	311.31	311.09	309.78	311.95	315.79	313.38	307.36	312.69	312.76	309.54	307.2
312.83	314.44	302.05	315.28	319.13	319.59	316.88	312.93	313.3	313.36	317.95	312.9	313.01	312.98	314.43	315.83	316.83	316.17	310.69	313.72	312.49	308.21	311.35	314.53	314.7	312.44	317.47	314.81	313.95	309.99	318.65	311.89	314.73	312.52	317.03	313.43	315.22	313.99	311.94	314.21	314.69	314.75	315.75	318.68	312.67	313.85	306.8	314.24	309.34	317.48
320.9	319.22	330.4	320.84	326.44	320.04	327.53	322.77	318.7	320.46	327.56	329.86	328.48	328.55	322.12	328.81	321.04	324.62	325.05	322.61	325.77	322.11	323.6	325.02	322.41	326.06	322.74	322.02	323.2	321.63	324.89	322.73	320.43	325.18	323.59	323.76	327.15	322.12	327.58	323.67	325.61	321.85	325.44	324.13	323.27	323.04	325.4	318.35	321.81	331.38
301.81	302.57	307.25	306.23	309.03	305.78	308.73	308.62	305.32	306.47	304.49	310.85	307.71	299.18	302.87	306.15	305.13	307.16	306.83	307.33	305.89	307.1	303.53	307.43	303.52	307.77	302.78	308.23	307.37	308.76	307.35	303.36	303.2	309.75	305.46	308.82	310.32	310.17	308.46	306.31	303.71	305.31	310.77	305.1	306.1	304.22	297.64	302.87	301.24	309.66
316.09	313.35	309.09	312	315.09	312.63	314.02	309.43	318.25	315.04	318.09	317.87	316.83	312.72	315.36	315.83	313.63	311.34	316.47	313.46	316.5	313.19	313.75	315.55	312.74	312.25	317.06	311.87	318.96	314.74	314.05	318.95	313.5	315.17	314.97	313.09	315.13	314.17	316.71	310.59	312.77	312.76	318.41	312.75	310.57	316.94	312.5	314.56	311.85	313.38
311.03	307.85	315.18	311.29	311.18	310.31	308.63	305.47	309.38	309	306.12	309.59	309.88	311.06	309.32	313.02	313.77	314.19	310.79	309.85	312.46	313.68	312.37	309.39	307.2	312.33	310.94	307.69	310.63	307.94	312.35	311.53	319.14	312.4	309.04	310.47	305.43	315.13	310.42	311.39	309.16	314.68	313.91	316.36	311.99	305.51	309.37	309.03	313.58	310.36
303.35	306.28	300.91	300.34	303.57	301.63	305.74	305.84	299.75	305.64	299.89	298.2	304.62	301.81	304.61	303.23	303.25	307.95	303.54	304.8	301.48	306.08	300.95	303.04	303.78	304.92	302.38	304.31	300.32	305.43	300.91	305.09	300.06	296.62	299.18	302.37	304.69	302.19	299.8	307.25	299.99	304.98	302.83	304.62	302.38	302.62	300.73	297.88	301.98	303.37
311.29	304.12	307.79	307.33	310.77	302.02	311.65	306.46	304.67	305.85	304.39	309.9	306.94	304.71	308.65	306.2	306.06	310.54	307.03	307.01	310.85	302.14	309.06	305.26	309.55	306.89	312.17	308	303.9	306.75	304.96	304	307.7	308.9	307.35	307.59	308.71	303.67	310.33	308.2	308.04	302.36	311.69	306.42	306.65	310.73	302.83	308.19	307.08	305.12
288.38	293.1	292.1	294.63	294.09	295.63	294.98	293.62	292.3	295.93	299.47	294.79	292.1	295.75	291.54	299.88	295.04	290.32	290.83	294.34	287.22	293.34	292.92	293.81	295.82	289.16	292.3	298.05	298.56	296	297.36	299.23	292.42	295.23	293.08	293.9	293.01	289.97	292.74	297.09	293.16	292.2	293.39	287.13	290.77	298.05	295.62	297.04	291.19	292.27
330.27	327.35	326.42	326.36	328.97	327.27	325.02	329.15	329.16	326.54	327.77	322.97	331.86	329.21	323.83	329.36	331.11	324.4	328.62	327.8	331.56	324.2	326.21	334.28	326.99	328.28	328.49	324.11	326.9	329.23	324.66	326.48	328.14	328.93	330.04	328.23	329.13	329.56	325.64	331.02	325.09	327.39	325.12	327.72	325.17	325.8	328.29	329.46	325.07	331.36
285.39	293.12	296.88	296.25	299.33	291.38	289.58	290.85	292.37	292.57	295.59	287.48	292.4	294.63	294.34	295.99	294.16	290.44	290.84	291.39	291.04	291.74	295.4	297.82	292.8	292.81	294.89	291.81	296.98	297.33	291.95	295.76	296.75	292.72	291.75	295.13	295.1	292	295.07	295.49	297.42	292.33	292.97	291.56	293.63	291.58	293.36	291.85	299.02	298.21
314.53	312.24	316.36	315.44	314.24	317.27	316.25	311.38	314.2	319.01	316.21	316.65	316.98	312.8	321.33	316.64	315.84	315.97	322.41	318.87	315.21	316.29	318.28	314.36	314.91	313.17	315.35	315.84	311.38	311.67	312.71	314.58	310.67	314.53	313.34	315.63	317.39	316.15	312.48	314.4	320.96	316.34	311.92	314.01	314.36	312.71	314.29	313.29	317.42	316.96
301.27	301.72	301.63	303.43	305.9	303.28	302.96	306.95	301.69	305.1	302.37	303.58	299.88	305.38	300.23	307.03	303.88	296.02	301.28	306.15	300.66	304.68	299.19	303.38	302.06	306.4	298.96	305.64	300.97	304.43	306.04	303.54	301.02	302.06	300.78	305.92	301.46	301.54	302.77	302.36	305.04	303.97	297.69	302.21	307.44	299.52	301.36	301.8	306.3	302.11
307.51	305.24	299.82	305.67	304.43	305.62	304.63	301.33	303.66	302.29	302.86	309.77	300.39	302.35	304.49	300.3	302.51	305.2	302.19	302.56	303.61	307.38	299.93	300.83	304.19	301.28	306.81	306.81	301.87	299.35	306.93	304.64	298.99	306.4	304.97	300.55	304.88	302.65	305.24	306.12	303.08	306.78	306.55	305.96	304.51	301.26	300.06	301.22	303.02	300.27
321.72	315.25	316.23	312.12	310.83	312.75	318.94	318.36	321.35	316.72	315.8	315.85	318.24	312.87	314.48	317.35	312.14	312.76	313.31	314.84	316.94	316.69	313.96	313.18	313.88	313.72	308.56	318.94	316.22	317.58	314.45	320.14	319.1	316.18	310.69	316.25	312.37	316.69	319.86	312.66	314.38	314.83	312.86	313.26	318.9	314.51	314.29	317.55	309.72	312.33
303.51	303.13	302.86	302.11	299.1	301.3	301.57	301.32	308.36	302.02	301.93	304.21	302.53	307.63	302.67	303.4	300.84	305.96	301.51	304.98	300.77	307.5	302.54	304.76	304.23	302.92	304.59	301.6	301.55	305.41	298.39	306.06	306.23	303.88	306.05	299.42	302.2	300.85	304.24	301.73	302.03	297.81	301.78	302.97	306.96	308.43	304.89	302.17	300.35	305.45
308.99	309.38	313.8	306.26	313.3	310	308.18	313.75	313.77	316.83	310.7	310.02	316.24	309.45	309.8	308.92	312.13	307.92	310.7	314.53	317.18	314.91	312.6	307.42	305.06	308.95	308.16	306.16	310.54	309.53	308.27	310.85	306.17	309.26	306.82	306.62	305.81	309.88	311.33	314.77	309.48	310.07	310.82	313.99	305.65	312.32	312.39	312.65	307.15	306.57
310.33	311.69	313.59	311.46	317.43	311.25	316.35	316.41	312.84	314.49	314.98	315.03	314.04	313.55	312	315.82	319.54	316.24	314.14	320.4	314.13	313.64	315.7	317.97	313.61	309.52	313.33	316.19	313.24	311.16	316.03	314.82	318.24	317.12	314.56	314.16	310.38	312.85	314.54	316.14	309.07	312.15	311.09	311.69	318.71	313.92	314.54	310.59	313.51	320.1
330.54	331.71	326.89	328.32	331.4	327.47	329.23	326.55	327.95	331.06	330.86	328.7	327.62	331.6	328.15	327.95	323.2	329.95	326.5	324.89	328.76	332.19	325.1	334.23	327.73	329.73	325.93	329.52	330.11	327.47	330.51	333.43	326.28	331.81	331.38	327.94	333.16	330.01	328.89	326.35	319.6	323.53	327.52	325.17	328.52	331.07	327.94	329.12	329.5	327.27
304.06	307.52	306.28	302.61	300.6	302.82	305.9	305.18	305.02	305.08	306.04	307.08	302.62	307.17	305.09	305.55	303.19	308.98	302.13	304.31	308.36	306.87	306.1	302.02	306.61	300.84	308.48	308.85	300.07	306.86	303.23	305.58	302.65	307.9	306.18	300.8	304.63	306.26	308.36	310.57	305.82	307.01	305.35	301.25	299.37	303.22	307.31	305.03	304.55	306.61
297.01	300.51	302.65	301.44	302.53	303.71	305.31	304.14	300.64	299.24	304.58	305.34	302.22	305.92	303.76	298.75	307.87	301.4	304.79	300.52	303.51	308.24	299.86	297.97	310.01	300.18	307.61	303.45	303.19	301.7	306.27	301.85	302.91	302.37	305.02	302.04	303.03	306.45	302.7	305.12	306.06	298.51	298.77	306.98	301.37	301.61	299.62	301.44	303.83	301.26
297.44	298.89	297.32	291.85	293.83	299.44	294.17	296.15	298.85	294.28	294.63	293.05	293.55	295.31	296.43	292.99	293.94	292.49	293.29	294.01	294.09	293.26	293.37	296.45	295.84	295.87	294.01	292.62	294.37	291.26	301.23	296.74	292.04	295.77	291.22	287.72	296.54	293.7	292.16	294.11	293.51	290.14	296.81	295.72	290.6	292.97	296.17	295.32	293.25	291.74
293.92	297.5	296.73	296.13	291.39	296.69	291.33	295.25	296.94	292.6	295.58	292.54	300.73	298.12	293.35	296.51	296.14	289.71	293.91	296.35	293.39	295.15	294.45	295.08	294.64	298.05	298.16	295.38	296.84	297.7	295.23	294.47	292.85	291.98	295.13	299.25	294.05	297.97	295.89	296.68	295.92	297.16	297.27	293.35	294.09	296.06	293.89	292.46	298.48	291.61
318.72	316.25	317.69	317	319.42	320.78	321.77	323.4	316.55	322.78	316.33	318.7	315.28	319.53	320.32	318.07	315.57	320.75	321.82	318.49	318.48	319.84	322.52	320.35	315.97	323.79	318	320.82	318.21	325.84	319.61	320.09	323.15	317.83	321.03	316.96	314.77	316.29	314.83	320.12	322.79	319.98	318.81	318.76	318.45	320.16	318.67	323.52	319.82	316.72
316.4	317.66	312.3	317.66	314.82	314.77	318.37	316.66	312.06	310.66	317.91	313.85	313.15	314.98	313.97	315.59	314.04	310.12	318.62	314.9	310.46	317.88	313.72	309.76	314.1	317.34	312.36	319.86	313.83	314.92	317.81	311.49	315.15	314.99	316.89	311.75	311.47	314.93	311.77	316.63	311.44	315.6	319.42	313.52	314.97	314.5	312.16	316.88	309.21	319.18
302.62	304.04	299.03	298.56	305.42	303.89	303.61	301	301.51	303.11	307.72	301.86	306.87	304.5	303.9	306.34	301.35	304.98	295.77	304.37	303.42	305.58	301.01	303.74	307.06	305.15	303.46	305.69	298.07	302.88	305.94	303.03	303.7	301.39	304.91	300.98	305.48	300.6	305.83	301.78	305.13	307.4	304.06	304.76	300.68	300.59	296.36	306.12	304.11	307.91
305.97	304.33	308.53	304.11	309.08	304.71	305.88	302.63	303.83	308.11	308.74	309.53	304.25	304.37	306.48	304.69	303.59	303.98	308.01	305.67	308.59	305.92	310.72	310.31	305.86	308.77	311.88	308.39	309.41	305.44	310.17	303.41	308.29	307.55	306.11	309.07	300.92	312.59	305.8	302.57	307.38	304.55	304.08	305.55	305.69	308.11	299.89	311.28	303.43	302.6
309.72	312.22	315.08	308.26	308.09	313.01	312.27	311.45	308.61	307.8	314.15	313.44	310.46	305.27	309.43	309.89	311.5	312.93	310.16	315.4	308.79	311.81	310.24	307.94	310.78	306.92	314.69	310.09	314.98	312.87	308.36	310.22	308.99	313.91	312.23	312.74	314.54	307.54	312.46	312	310.31	311.72	312.86	312	313.5	311.5	312.57	311.21	310.5	309.1
303.08	305.96	307.5	303.51	306.88	300	304.53	301.79	305.7	302.47	304.64	303.67	305.01	303.18	303.38	297.72	300.72	303.85	303.52	307.15	302.01	301.56	304.17	297.76	304.5	301.06	302.71	300.63	304.38	302.33	301.95	306.31	298.77	299.61	303.16	302.71	304.35	302.92	306.45	300.96	305.93	307.78	304.49	304.34	301.36	301.59	304.66	296.6	300.23	300.71
299.6	304.91	306.04	299.92	302.71	309.3	302.06	308.09	307.4	304.81	303.92	304.76	302.84	305.66	307.45	303.52	301.51	301.91	303.54	304.83	305.74	300.1	299.77	302.39	305.53	305.55	305.96	304.36	306.55	302.29	304.79	301.25	300	300.22	302.49	300.6	307.33	303.3	304.28	311.01	306.49	300.15	311.68	303.22	297.64	305.28	303.58	302.25	302.03	305.3
301.8	304.52	305.57	307.39	303.14	312.24	306.93	309.66	311.96	304.61	308.27	307.19	309.37	310.31	307.95	300.94	307.48	305.15	304.83	302.84	305	306.93	304.97	313.07	312.67	307.78	306.39	306.02	303.44	305.14	309.16	304.29	303.62	309.36	305.71	303.34	303.4	301.26	307.37	304.32	303.35	307.93	301.81	307.32	306.96	303.5	310.25	305.83	306.78	303.68
320.65	317.01	315.13	309.35	316.07	310.98	317.3	313.57	312.87	310.15	315.43	311.81	307.36	313.91	311.75	310.51	311.18	313.99	314.93	309.52	309.11	310.82	310.79	314.29	310.82	314.93	313.37	312.69	316.18	310.64	317.72	314.48	312.67	309.74	313.79	311.79	311.53	313.63	312	314.31	314.42	310	317.74	311.04	310.57	311.04	316.38	321.88	319.21	310.2
313.61	317.7	310.87	313.22	311.04	312.18	313.45	312.61	312.12	314.49	319.33	313.07	310.55	307.65	317.48	309.6	314.22	310.75	314.35	310.94	308.97	309.32	310.91	313.01	313.1	310.58	307.92	314.24	309.83	314.28	311.05	312.75	313.94	313.02	311.93	313.6	312.95	309.31	311.34	308.41	312.71	310.84	315.05	306.45	318.04	315.89	314.86	314.04	317.85	314.89
302.24	304.84	300.41	304.66	304.12	300.09	305.92	300.04	307.61	302.39	302.7	303.56	306.75	311.16	297.82	307.6	303.28	306.73	305.32	303.2	299.01	300.06	300.07	300.82	303.64	302.88	303.31	304.19	305.88	296.42	303.53	305.7	309.01	303.63	303.26	311.66	302.39	297.42	305.23	304.88	302.78	297.45	300.9	300.65	306.12	302.88	303.98	301.86	304.7	305.01
319.28	320.74	318.64	316.55	319.65	322.57	320.11	316.97	315.81	318.29	317.54	314.23	322.08	317.32	317.2	315.41	319.61	321.21	318.06	317.1	321.34	313.59	323.89	323.28	324.85	323.62	316.64	320.85	318.94	314.77	314.94	318.87	318.12	317.46	324.78	319.69	320.1	315.65	321.34	319.97	318.12	320.12	319.61	320.68	314.45	316.13	319.17	319.55	318.98	319.18
299.9	301.77	304.38	299.77	302.49	304.85	304.12	303.67	300.95	303.09	304.49	306.43	304.71	299.76	301.06	303.11	301.24	302.07	302.26	303.75	301.66	306.61	305.14	309.2	294.78	299.16	301.62	300.84	303.41	301.43	301.61	302.12	308.7	304.18	304.22	303.19	306.1	305.77	299.7	299.15	305.76	303.8	303.66	303.32	303.71	309.7	306.63	309.92	304.79	305.24
311.11	316.3	322.28	319.15	315.46	314.07	317.05	317.82	316.76	315.93	314.59	317.39	316.6	321.71	315.86	313.84	319.45	318.12	316.8	317.5	321.23	312.89	317.01	318.02	318.57	315.79	319.66	321.97	319.55	317.42	316.75	319.69	319.78	314.3	314.29	313.55	316.82	321.94	320.35	315.33	313.53	316.25	312	319.94	314.8	318.34	315.13	316.47	315.98	317.7
301.17	309.65	303.61	304.16	301.47	301.52	304.48	301.92	305.61	305.22	308.35	304.91	303.12	300.15	301.78	307.89	305.41	304.12	305.62	310.81	302.53	309.29	305.41	304.53	304.88	300.86	306.05	305.92	306.11	304.85	306.11	301.89	304.43	301.09	306.47	306.1	304.06	306.83	303.54	298.53	305.26	305.33	306.8	305.67	305.7	301.95	308.35	306.66	303.56	309.59
309.18	301.56	308.42	301.84	309.33	305.9	305.41	309.72	302.78	305.07	305.39	306.87	310.05	305.83	305.15	306.99	304.21	306.76	305	306.55	307.44	298.2	309.21	309.72	307.27	301.4	306.14	300.91	308.06	306.94	308.69	306.1	309.01	306.95	313.13	303.51	308.46	303.81	306.86	307	299.58	302.74	302.26	305.57	303.63	307.63	303.41	299.86	311.38	298.52
299.31	302.41	300.96	306.98	303.29	299.62	300.74	299.72	304.21	303.2	303.78	301.41	303.8	299.27	297.93	302.37	296.65	304.31	300.04	305.1	301.21	303.59	298.49	306.49	301.33	306.6	306.17	295.86	300.32	306.02	304.68	299.04	305.62	303.24	302.71	301.47	303.29	301.46	300.12	300.63	299.46	306.67	301.38	303.32	299.55	308.73	296.3	302.65	307.72	299.97
309.84	305.27	310.07	308.22	313.91	311.46	313.13	305.38	308.08	304.71	309.42	307.82	309.51	311.34	308.73	308.72	309.76	309.7	308.05	311.06	310.95	311.13	311.87	306.88	310.98	308	310.41	309.43	305.44	310.54	313.36	310.14	303.14	309.02	307.42	312.44	309.61	311.79	306.09	306.37	310.31	303.42	309.47	311.74	311.35	313.55	309.76	306.5	306.89	311.01
313.75	315.61	314.89	317.84	309.88	313.83	316.15	316.32	312.75	313.23	320.94	314.98	318.91	314.11	317.08	318.03	313.45	313.97	317.96	321.41	313	314.05	315.1	314.04	312.48	316.17	318.42	316.2	316.48	315.63	317.63	316.66	319.19	313.87	312.1	315.4	312.94	310.07	312.74	312.96	318.79	310.73	316.31	314.6	318.48	318.72	312.59	314.82	312.99	317.36
322.34	317.13	317.05	320.52	317.02	318.88	320.08	323.16	313.91	320.28	318.14	313.79	319.81	318.22	318.43	318.34	318.45	318.84	322.58	316.46	323.03	323.47	323.02	316.48	320.83	318.83	313.71	321.64	318.61	318.56	318.24	314.85	316.28	320.92	319.52	320.22	324.14	316.65	323.36	323.75	321.57	320.91	322.49	318.13	319.19	317.47	320.85	322.67	322.42	317.62
319.55	319.32	317.13	318.27	316.19	319.14	324.35	316.18	320.33	321.57	321.08	319.83	318.21	319.66	320.23	316.14	311.52	319.87	317.26	316.37	321.67	321.24	320.83	318.73	318.72	317.41	313.88	317.96	319.73	318.21	321.58	318.7	315.3	315.38	317.21	321.24	315.77	317.02	322.14	320.98	316.71	318.4	319.76	316.54	317.37	317.52	314.59	314.7	317.24	320.36
303.76	305.2	305.7	305.82	308.19	307.92	306.17	308.4	303.64	305.38	304.98	306.26	307.7	307.39	305.09	308.7	305.03	309.65	306.23	310.99	305.68	308.94	306.31	304.69	310.18	308.68	304.61	304.58	302.87	302.59	304.23	307.58	306.65	304.65	304.94	307	307.97	306.59	309.6	311.42	304.37	304.08	307.72	311.51	305.74	307.54	305.83	310.68	309.15	313.39
316.06	319.57	313	317.1	314.64	321.36	312.72	311.84	314.44	313.56	319.92	316.11	317.82	318.99	309.83	311.51	320.24	315.85	314.55	317.82	315.43	315.16	314.26	311.56	314.92	316.24	319.85	309.25	313.15	319.38	316.41	312.72	319.37	312.33	318.04	317.54	317.41	316.04	314.9	312.73	318.01	318.6	312.43	312.69	313.8	314.62	313.36	314.63	315.26	314.94
296.95	295.07	298.7	291.42	291.34	294.06	289.72	291.53	295.32	296.55	293.15	296.65	288.91	294.38	292.53	294.95	295.53	291.77	295.84	297.52	295.28	292.21	292.31	294.12	293.45	294.98	294.93	292.48	293.97	294.21	292.01	289.48	299.15	296.25	293.33	288.3	292.74	293.78	292.5	292.19	298.09	289.66	292.26	293.75	293.57	295.94	292.09	290.09	296.59	297.6
301.66	309.41	307.53	304.48	309.75	307.46	307.13	310.01	310.71	300.38	307.23	304.64	305.71	301.73	304.43	303.74	307.75	303.38	309.18	306.16	306.14	308.4	307.29	307.49	301.55	308.74	304.99	303.46	298.01	303.74	309.26	303.36	310.42	304.64	311.22	303.6	307.61	307.08	303	305.45	303.32	304.54	305.18	302.89	305.39	305.07	306.27	304.37	307.08	302.69
300.76	307.09	301.76	306.31	303.47	300.68	301.98	308.15	308.04	303.62	303.46	301.04	305.85	305.15	304.15	300.5	306.6	300.96	301.92	308.58	301.63	303.83	303.23	302.44	303.91	302.11	305.09	303.43	306.48	297.98	299.8	302.88	304.05	300.3	299.64	297.93	299.71	303.29	303.6	306.83	299.63	304.43	301.78	300.7	305.43	299.86	303.17	306.51	305.46	301.58
309.35	306.32	306.74	302.29	304.17	306.19	309.53	305.69	304.31	311.4	302.43	304.84	308.39	309.61	306.71	304.43	307.43	308.07	306.23	305.67	311.1	303.29	312.65	304.77	301.7	308.89	307	305.89	304.23	306.43	305.49	309.31	304.05	308.86	306.56	302.18	307.98	306.65	309.06	306.91	301.6	307.19	308.99	305.26	306.24	305.55	306.63	306.5	303.08	303.38
317.47	309.14	309.13	312.83	313.09	311.01	314.94	320.18	310.27	312.55	311.22	313.86	315.57	316.37	313.56	314.51	319.14	312.44	317.64	315.91	320.09	314.18	309.51	310.74	316.15	315.61	316.18	314.84	315.26	315.54	317.04	316.31	316.94	321.94	315.31	314.78	314.55	321.81	313.81	315.35	310.54	313.26	313.96	312.39	318.72	317.02	309.9	314.44	313.07	313.73
316.39	319.86	323.59	318.03	318.85	325.89	323.54	322.95	320.87	315.05	320.81	319.91	322.09	319.84	319.09	318.03	317.01	317.84	317.27	316.65	315.14	318.81	317.55	316.07	319.63	316.52	315.43	320.18	321.88	320.25	309.8	320.67	320.41	317.97	321.83	321.61	321.67	321.48	318.11	321.76	317.08	320.24	320.79	318.04	320.14	318.03	313.9	316.96	322.98	322.1
330.75	329.12	326.57	328.51	328.83	330.75	327.89	328.82	327.64	329.54	325.78	324.91	324.07	330.1	325.67	329.32	334.48	330.39	327.06	332.53	331.2	324.37	326.07	324.38	325.49	328.41	329.15	330.77	329.96	329.64	324.62	327.1	326.36	327.84	332.7	329.39	323.77	325.95	327.28	334.76	325.41	330.34	325.03	326.95	329.58	328.37	329.11	331.85	326.04	326.46
307.46	302.89	305.7	309.42	301.08	305.22	304.16	309.22	309.77	307.07	304.4	309.6	302.72	302.82	301.21	313.06	309.69	305.46	308.68	307.29	303.74	305.2	304.47	300.9	307.17	302.04	298.57	304.43	299.73	303.31	300.99	306.5	307.22	310.02	306.77	302.29	309.69	306.41	306.62	303.59	304.41	308.31	305.94	308.46	308.43	304.17	306.12	303.08	301.21	303.2
311.45	315.08	313.89	313.78	315.78	311.44	310.5	316.46	314.4	311.5	309.5	314.61	316.18	307.87	314.29	315.16	317.89	303.19	313.64	312.74	312.4	309.53	316.4	305.5	316.63	315.86	310.53	316.07	311.26	312.6	311.32	312.04	318.23	309.84	313.4	315.97	310.79	317.72	313.75	315.82	312.82	313.39	309.65	318.3	316.59	315.37	310.78	313.91	315.03	315.62
296.65	291.41	293.65	293.65	298.05	292.63	294.6	296.5	296.39	290.01	295.03	289.24	293.55	294.86	298.22	295.65	289.83	298.02	293.01	291.85	292.84	292.25	289.79	293.18	290.95	290.57	293.39	295.82	294.87	294.73	297	288.87	295.64	296.57	289.03	296.7	294.82	298.54	292.71	294.29	293.68	294.55	295.1	291.18	288.79	287.95	291.44	294.28	292.4	294.56
303.68	300.47	301.76	303.23	309.1	303.99	305.72	303.67	302.14	302.82	304.48	304.86	306.22	300.02	302.94	306.06	303.09	309.07	307.92	303.38	301.91	303.81	301.46	302.37	306.04	307.42	301.39	309.32	305.31	305.22	306.18	304.51	305.57	301.43	302.93	314.21	309.2	303	304.71	307.21	306.35	300.06	305.78	301.06	299.62	302.77	310.23	297.68	305.16	303.75
315.41	319.34	320.65	316.33	319.31	322.07	318.95	321.84	318.67	319.06	319.08	322.26	320.45	318.89	315.39	317.1	316.75	319.79	318.41	320.2	321.42	319.42	323.39	324.27	316.07	323.47	315.95	319.17	314.67	318.12	321.11	320.51	321.92	317.3	320.09	322.47	321.11	315.37	317.69	316.54	324.6	321.04	322.43	313.68	317.18	319.68	315.9	317.2	317.14	322.27
317.95	305.79	316.45	314	315.78	314.57	312.38	313.7	312.54	314.79	318.63	316.09	311.87	318.09	309.25	316.43	312.32	313.33	312.97	315.16	316.07	315.65	315.64	314.63	314.97	311.71	314.97	315.08	312.58	311.64	309.54	317.2	313.92	315.29	316.2	311.82	313.03	313.31	314.57	313.65	314.63	311.44	315.47	314.68	309.47	309.67	312.13	309.13	313.36	312.89
311.76	316.42	309.4	313.29	312.4	307.14	321.56	308.47	308.75	313.85	311.1	318.53	315.84	311.63	312.24	315.9	315.02	313.77	310.29	316.4	309.86	309.52	314.9	311.17	308.32	309.46	316.27	309.33	314.05	315.71	311.53	310.54	308.6	313.73	315.28	318.34	320.41	313.45	313.47	312.06	309.45	311.41	311.36	313.81	313.48	312.2	312.12	314.39	308.45	312.7
308.29	305.15	304.64	310.35	305.15	307.53	308.59	304.76	303.91	305.79	303.74	309.17	305.96	307.42	310.78	307.96	307.96	304.35	302.21	306.1	306.09	306.83	306.56	308.95	306.8	305.65	303.84	306.42	304.48	304.87	307.78	307.93	306.22	309.84	306.89	306.59	304.94	308.71	311.97	304.46	306.34	307.88	307.95	310.8	309.8	308.1	308.91	309.52	300.23	309.73
321.55	311.98	317.78	313.46	315.62	317.28	317.39	313.5	319.43	318.1	322.02	315.55	318.26	315.84	313.39	318.85	312.37	315.95	312.52	319.34	310.68	316.47	311.02	314.65	319.9	317.77	314.98	316.01	316.27	312.94	318.22	318.63	315.44	315.91	316.04	313.11	317.14	323.97	312.82	317.4	319.77	314.85	316.36	321.56	313.23	319.99	319.89	317.98	311.99	315.82
312.83	311.91	312.56	312.99	312.21	311.56	314.27	316.53	313.52	310.95	311.16	314.06	312.26	312.49	314.2	316.15	317.25	310.41	312.71	317.21	317.64	309.1	313.09	311.24	318.88	316.67	311.75	318.07	314.65	312.5	314.26	316.2	310.85	317.51	314.32	316.82	311.19	311.01	310.16	316.92	316.85	314.85	312.63	313.12	314.48	313.58	318.23	317.19	315.38	313.23
309.04	310.94	313.33	309.53	312.98	315.93	311.75	314.72	313.64	316.38	310.87	310.84	317.02	308.35	306.9	311.48	310.46	316.34	315.26	312.25	312.43	312.97	310.33	314.85	316.09	313.58	315.67	315.03	317.13	316.53	314.36	311.62	321.7	316.1	314.37	313.08	308.61	315.91	308.38	315.24	312.59	312.71	318.4	313.48	311.83	315.06	309.56	315.12	311.82	321.69
311.36	315.43	308.84	319.02	312.22	313.58	314.34	316.27	309.18	314.14	309.5	311.7	318.25	309.1	310.56	317.16	311.46	311.61	313.71	315.35	313.81	312.84	312.79	314.69	312.07	310.32	317.72	315.62	311.78	312.34	318.12	310.94	315.52	313.57	314.74	314.61	315.37	317.09	314.25	315.75	308.46	313.22	307.67	319.47	314.29	313.46	316.04	310.73	316.96	312.95
327.53	325.86	324.12	325.74	324.85	323.79	324.95	327.25	323.67	324.61	328.13	326.97	325.91	327.73	326.58	323.72	325.89	326.46	326.72	331.33	326.97	326.79	325.56	322.98	325.62	324.28	324.52	325.38	321.88	323.6	325.09	322	324.2	327.29	326	327.59	323.95	323.75	326.2	324.75	326.03	321.13	326.28	322.69	325.52	328.31	325.83	324.63	323.23	322.78
311.55	313.11	316.11	310.36	310.43	313.28	310.43	309.85	308.66	311.87	318.5	316.5	312.97	311.73	310.99	316.03	316.24	315.5	314.08	315.13	315.11	312.47	313.67	311.67	307.02	311.46	310.29	314.5	312.61	313.78	312.94	313.01	315.94	315.93	309.73	310.98	311.07	314.07	317.92	310.19	313.14	307.22	313.02	316.06	314.55	312.42	312.22	312.85	313.71	311.1
306.79	303.21	307.14	307.63	305.5	312.05	304.73	300.16	303.61	304.19	305.82	306.38	305.23	301.87	301.88	301.86	304.6	302.98	308.55	306.13	307.88	303.91	304.26	303.61	301.08	305.39	307.8	302.82	300.44	299.97	305.35	307.27	304.74	299.4	302.46	302.61	309.18	305.01	300.52	303.23	305.69	304.68	303.21	303.71	305.43	303.27	303.79	302.49	308.52	303.02
301.55	307.32	310.74	307.49	303.09	303.35	303	304.14	306.4	300.06	306.93	306.15	310.47	311.18	307.62	306.71	302.26	305.57	306.32	313.2	309.89	305.93	307.76	307.3	313.26	306.69	304.33	303.65	308.11	307.01	306.38	307.96	308.1	301.48	307.55	306.63	309.62	304.63	307.46	301.72	304.55	303.5	315.75	308.49	305.91	310.37	305.65	309.11	311.1	304.72
317.2	314.49	307.7	311.47	310.92	311.49	315.37	312.25	310.86	311.31	314.25	314.21	311.75	315.18	312.51	310.34	305.62	309.85	310.72	320.14	316.45	311.82	317.18	313.36	310.61	318.02	314.38	314.58	311.08	310.75	314.8	311.52	311.37	313.75	317.91	315.64	316.9	314.28	310.39	316.48	315.71	310.06	309.16	313.03	310.19	307.7	315.13	313.66	313.68	312.09
294.56	293.3	293.95	289.53	294.03	294.05	294.68	294.28	288.34	298.05	293.1	296.96	298.56	294.26	290.25	295.77	291.27	299.64	291.19	293.04	293.45	295.24	299.99	294.36	301.34	291.54	296.05	296.44	294.63	288.63	293.39	294.73	287.97	298.43	291.88	295.8	293.11	295.01	292.71	295.09	291.03	294.43	292.08	291.87	295.14	292.28	294.82	296.29	297.52	300.51
317.34	316.4	314.78	319.04	317.8	313.51	322.37	312.93	318.09	322.99	320.04	320.34	318.34	311.73	319.21	318.05	321.42	318.3	319.89	317.86	318.74	319.8	325.57	316.68	317.41	316.8	322.36	315.76	320.79	315.46	316.11	321.9	323.63	313.88	316.32	321.5	323.99	315.97	316.11	315.33	324.67	319.93	318.23	320.31	316.32	319.7	318.75	320.32	315.86	320.34
314.33	313.47	310.38	317.11	313.21	314.21	316.19	318.52	315.33	314.05	317.06	311.66	318.15	315.23	319.27	315.25	313.85	316.74	308.95	318.04	315.07	315.42	312.66	311.6	314.84	313.56	318.46	317.05	310.16	314.9	318.86	319.66	317.33	313.66	315.44	311.91	321.62	317.93	316.66	313.68	319.07	313.03	318.41	314.14	315.44	313.31	312.22	315.71	314.43	314.2
304.13	313.15	301.41	308.42	299.58	301.26	304.03	299.16	300.15	303.08	300.69	309.14	300.48	302.3	303.46	304.09	301.39	300.89	306.7	303.79	304.74	303.44	304.31	302.99	304.74	299.87	304.97	308.29	307.62	307.45	305.36	304.33	307.85	303.4	302.08	307.58	301.04	305.83	303.04	301.37	308.16	303.09	300.99	306.21	306.49	299.43	306.33	309.98	304.79	303.86
307.22	298.6	305.65	301.42	297.72	305.29	305.27	302.09	299.72	302.59	301.74	303.2	306.47	298.49	298.7	302.04	304.75	306	300.87	302.57	309.46	300.34	305.59	310.12	302.62	299.08	308.96	307.39	305.81	305.3	302.43	304.05	305.97	302.75	307.32	304.76	299.4	304.31	310.15	305.97	299.74	306.33	303.22	305.71	303.73	305.4	306.29	303.2	309.92	307.69
321.76	317.17	320.15	320.6	318.27	320.33	317.55	318.61	316.62	318.38	323.02	323.32	320.17	326.11	320.45	313.98	316.41	321.86	313.45	320.05	323.65	315	319.22	316.02	318.9	318.38	322.56	315.33	316.7	319.55	320.58	321.66	319.12	316.74	320.44	322.46	318.17	320.28	317.98	322.52	322.04	322.82	320.89	319.99	317.36	313.59	323.13	320.33	320.48	313.88
311.25	310.02	309.31	307.2	309.71	316.39	311.74	311.5	310.54	308.69	309.37	308.55	306.83	305.97	312.98	309.51	313.15	311.14	309.13	306.78	312.4	310.41	304.86	307.19	315.81	312.1	307.95	310	309.46	310.37	305.52	310.31	308.16	308.93	312.92	307.97	312.74	313.48	310.66	311.85	313.88	311.1	305.36	307.45	310.69	309.06	310.07	308.96	307.61	310.78
317.97	313.28	310.89	315.04	316.46	313.78	311.11	314.6	318.25	313.2	317.67	313.73	315.14	313.76	313.64	317.43	313.65	316.23	312.07	313.7	309.19	312.13	310.47	313.49	314.83	311.24	314.54	315.93	313.54	319.18	310.04	314.96	310.51	317.2	310.66	311.12	317.01	317.31	319.17	312.48	313.18	314.08	315.74	317.27	310.32	315.76	317.42	310.11	313.95	314.11
296.29	300.04	297.86	303.43	299.73	300.49	301.32	297.34	302.86	298.86	297.77	299.38	298.47	299.98	297.58	306.32	297.37	300.62	305.84	301.71	304.15	303.24	300.38	302.96	300.57	299.22	297.34	300.05	300.74	303.59	303.97	300.04	294.73	303.88	297.81	298.11	298.17	297.74	297.56	295.14	298.62	304.25	298.22	301.89	301.27	304.23	303.15	297.49	298.11	303.18
312.77	314.34	313.55	309.98	308.81	310.51	314.88	311.54	312.93	315.36	310.93	312.99	312.63	315.72	311.2	316.2	314.54	315.43	313.53	310.07	314.43	311.07	309.24	308.81	315.16	312.25	317.05	311.75	310.85	310.06	312.9	313.5	314.67	311.98	314.48	308.64	312.22	314.98	315.61	311.94	317.8	318.61	307.47	308.95	312.72	311.99	311.44	312.05	313.05	314.11
303.77	306.31	306.22	306.05	302.82	298.99	305.44	304.17	302.22	301.97	304.8	306.67	300.89	307.67	303.98	305.32	302.98	299.3	299.5	300.84	306.89	306.55	303.3	307.49	308.97	304.03	298.57	307.22	305.27	303.21	305.36	303.72	302.38	302.51	301.98	302.22	306.99	306	304.68	308.01	302.35	309.26	308.09	301.35	304.4	304.78	306.88	300.53	302.35	307.15
308.51	307.54	300.48	298.8	307.64	302.49	300.98	298.28	304.32	306.97	303.82	304.77	302.19	305.01	299.95	302.96	302.29	301.94	305.45	307.26	305.68	306.52	307.17	302.86	304.13	307.64	307.6	302.59	302.11	307.86	307.93	305.88	305.69	306.81	305.44	310.49	302.76	307.03	301.47	301.95	299.51	303.34	304.18	300.76	302.35	306.87	303.78	307.21	304.49	303.81
311.92	318.8	320.31	313.9	318.31	315.09	311.99	315.31	311.06	319.03	315.87	317.53	323.66	317.53	319.05	315.12	317.82	320.21	319.63	314.74	315.02	318.07	318.01	318.9	318.22	312.52	317.63	316.24	315.79	316.78	315.89	321.84	313.84	317.12	313.34	314	323.08	316.79	316.97	315.81	316.08	315.76	317.76	318.53	316.22	313.52	320.72	317.99	316.43	324.41
304.03	299.47	303.5	306.23	303.4	299.32	302.16	305.62	309.72	303.57	302.51	303.05	303.83	302.19	304.55	301.29	305.27	307.89	303.56	302.39	302.84	306.83	300.77	303.7	301.43	303.17	305.86	308.94	301.7	302.56	304.18	306.46	301.68	302.01	302.18	307.52	310.09	303.88	308.96	301.16	304.68	305.72	298.45	300.81	302.92	302.14	298.54	303.18	300.81	306.74
327.18	329.54	327.73	333.51	329.78	322.09	327.24	327.89	330.08	327.1	327.96	328.7	330.29	329.38	325.87	324.96	323.35	330.81	325.27	326.95	330.45	322.51	328.58	330.77	330.48	328.81	331.98	326.14	324.62	332.39	328.45	329.51	325.69	334.04	324.76	326.41	333.68	325.61	328.52	331.16	327.49	330.05	323.7	327.21	326.2	327.9	329.44	329.47	330.11	325.41
304.82	315.13	311.21	317.1	311.57	315.96	311.01	308.57	307.85	308.48	312.04	314.15	314.19	309.44	309.23	316.2	315.39	308.58	308.74	309.88	308.52	306.14	311.39	314.76	311.84	311.15	310.96	314.13	305.59	312.94	315.07	312.42	313.82	306.28	310.31	311.39	313.71	314.76	310.29	311.97	312.37	314.8	308.9	315.62	308.82	309.62	311.15	310.27	315.51	317.5
306.06	317.21	314.27	309.95	313.46	312.29	308.93	310.13	310	313.18	313.86	309.58	309.17	307.28	311.1	314.43	315.86	310.78	314.5	312.87	310.8	310.04	311.79	310.31	311.1	313.11	311.49	309.76	306.64	315.81	311.67	311.77	313.35	316.76	307.4	312.76	311.72	313.59	310.34	314.7	310.16	312.57	310.5	304.99	312.14	313.84	311.01	313.95	313.44	311.79
305.63	303.73	299.7	304	303.37	302.12	308.2	306.01	303.48	306.23	304.11	308.48	308.51	304.95	302.46	303.03	307.1	302.76	301.51	304.03	305.01	305.75	308.13	302.39	301.53	309.72	304.63	304.38	307.07	304.65	304.12	305.96	306.54	304.11	304.48	306.89	306.74	303.81	304.92	305.19	304.57	305.13	302.13	302.68	304.77	308.91	301.9	302.14	304.96	300.37
320.54	314.18	316.72	313.66	314.88	314.24	316.59	318.99	317.93	317.61	318.96	311.67	319.38	314.78	317.71	316.39	319.28	313.74	315.96	315	313.14	319.46	314.36	317.78	312.74	319.04	318.62	318.25	305.25	321.78	319.27	313.2	317.18	314.47	315.1	317.37	311.25	316.19	317.81	317.16	315.41	315.02	312.61	315.07	317.94	314.87	313.71	314.05	318.37	315.98
315.3	315.9	316.03	318.54	319.29	315.06	316.61	316.42	321.83	317.68	318.16	321.75	318.62	319.31	320.02	316.82	320.37	316.08	317.85	313.9	320.73	318.32	321.27	318.66	315.77	315.5	317.99	315.74	314.79	317.98	315.2	317.87	319.46	320.36	319.71	319.79	318.6	319.38	313.97	318.92	318.07	320.9	314.51	314.07	319.04	318.07	314.36	317.58	315.06	315.35
316.22	323.89	312.55	321.2	314.94	321.44	320.79	315.2	318.23	313.5	320.96	320.54	318.07	316.48	319.16	317.68	324.22	317.7	321.98	321.52	319.77	317.14	319.03	313.79	318.86	324.33	323.8	316.32	316.32	321.66	320.33	317.08	318.85	317.2	319.17	319.92	323.61	319.67	315.99	314.5	317.47	325.18	318.72	319.19	321.65	321.44	322.76	316.48	316.09	315.12
303.76	297.68	312.05	301.69	302.63	299.71	298.05	301.48	302.83	300.72	305.16	306.48	302.8	301.88	304.06	301.28	295.86	302.75	306.58	306.51	303.49	304.67	303.46	298.7	301.07	307.39	307.07	300.64	297.67	305.73	302.11	301.92	305.98	303.54	299.15	305.73	304.67	304.02	297.31	304.03	304.58	303.01	303.3	305.88	300.61	295.8	305.63	300.21	302.77	305.96
303.86	302.17	303.41	300.45	306.97	309.85	302.85	299.27	301.04	305.32	299.91	302.58	301.27	306.79	305.07	297.78	299.8	303.18	303.73	304.32	305.67	301.88	301	304.94	300.3	308.21	300.66	299.03	305.26	299.26	306.26	297.54	301.33	308.55	301	300.02	304.39	299.93	300.19	307.46	306.13	301.21	300.48	300.78	307.05	301.7	299.61	300.57	304.45	305.72
314.05	317.13	317.36	313.58	315.62	316.61	316.63	316.1	319.01	317.62	311.03	315.43	310.04	319.92	315.15	315.27	316.04	313.8	312.97	314.61	314.35	320.06	320.63	313.71	312.96	312.56	316.14	314.67	317.96	317.37	311.97	312.73	316.81	323.68	311.97	320.88	319.15	314.74	318.81	318.93	317.7	316.38	319.21	317.37	318.86	318.04	313.94	315.02	317.64	309.57
315.78	319.6	314.57	311.55	316.66	310.77	315.6	317.19	313.15	315.95	316.87	312.55	312.31	316.19	316.42	319.09	309.65	312.57	312.24	315.84	314.53	310.43	306.78	309.65	316.98	315.07	318.33	316.34	315.73	314.24	313.6	317.82	309.96	311.85	313.84	314.46	313.98	312.08	317.97	311.17	313.34	311.48	313.79	311.82	309.85	315.85	313.46	314.45	314.33	315.06
320	321.85	319.1	316.56	320.02	324.38	322.28	318.11	321.75	319.73	317.16	316.08	318.94	320.24	317.67	320.43	320.34	317.7	322.55	318.28	321.46	320.78	320.72	320.28	320.08	319.21	315.12	320.39	320.52	321.97	324.24	318.27	321.21	322.55	317.55	318.95	320.97	322.25	323.93	315.35	320.45	318.06	316.17	322.69	316.67	311.59	319.67	314.99	316.6	319.28
293.45	299.5	294.69	292.44	298.08	298.89	295.78	296.56	304.56	299.93	299.81	294.83	293.89	298.46	298.08	290.26	296.22	292.13	301.1	298.94	296.52	299.34	298.8	296.85	292.22	295.87	293.15	296.66	293.87	295.93	299.77	293.18	295.82	293.08	295.43	291	299.38	298.92	303.18	294.28	294.96	297.95	300.9	293.96	293.88	298.94	300.13	296.95	298.4	298.39
301.1	302.59	300.61	297.38	303.53	305.16	302.85	298.8	302.29	299.55	301.68	298.43	303.34	300.15	303.07	300.99	298.47	303.91	301.57	301.14	305.6	298.94	301.34	298.05	296.91	302.28	298.32	300.17	305.86	300.16	302.46	297.04	301.44	299.11	300.68	301.1	302.11	302.62	304.23	303.78	303.38	302.64	301.88	300.98	300.25	300.01	303.76	301.82	300.87	303.3
301.61	299.82	299.12	303.32	301.5	301.25	299.93	301.31	304.1	305.77	303.01	309.58	301.43	308	302.11	304.59	308.34	306.97	305.54	302.8	296.04	303.63	308.13	306.66	305.08	304.65	306.87	303.56	300.89	303.3	299.72	310.88	305.69	302.44	301.66	304.25	301.72	303.56	305.62	303.37	303.86	310.53	309.69	299.64	305.48	303.81	303.7	303.64	305.03	303.91
306.56	304.28	301.61	300.85	309.52	301.66	306.02	301	310.05	306.57	303.9	304.28	306.07	305.84	298.8	303.37	309.89	301.18	305.87	304.83	306.4	303.41	305.69	303.98	306.35	300.14	307.49	299.97	305.16	309.85	303.02	301.07	306.34	304.13	305.51	303.22	308.05	297.94	307.84	306.34	305.19	303.69	302.71	304.67	305.7	303.91	308.46	301.83	305.02	300.9
293.41	296.79	293.82	298.42	295.82	294.26	292.12	293.01	294.58	293.83	295.51	298.7	297.2	295.69	292.4	296.93	291.76	299.54	296.39	291.78	294.93	292.97	287.75	294.84	288.98	296.46	294.79	291.82	293.52	292.18	292.23	292.23	296.92	294.09	294.59	296.28	296.54	293.15	291.31	294.71	297.52	293.6	297.24	290.9	294.78	296.74	295.02	295.85	297.56	291.92
312.15	312.74	314.23	312.08	314.83	315.51	313.04	314.52	309.45	316.77	312.78	313.57	311.34	310.77	315.59	310.07	308.24	311.61	311.83	313.86	314.68	311.09	316.97	312.86	313.76	310.62	313.86	317.56	312.88	314.44	314	311.65	318.55	312.14	310.86	321.6	312.72	311.43	315.39	317.53	314.23	315.04	313.02	312.99	317.64	318.56	315.22	314.37	314.27	316.52
316.2	321.55	316.82	312.55	317.1	316.49	317.19	319.89	317.97	315.36	319.17	315.62	315.15	315.1	318.4	319.63	318.23	317.68	312.67	311.61	310.67	319.47	315.52	316.55	319.72	313.84	314.42	317.11	315.56	312.53	314.84	314.69	315.02	317.28	316.27	314.19	317.32	315.44	316.32	315.59	313.6	315.24	317.98	315.11	311.26	314.53	311.21	309.13	316.08	316.61
301.7	300.38	301.31	295.02	301.97	300.68	298.98	301.14	299.64	298.31	298.92	306.14	303.28	303.42	297.26	300.78	298.93	302.49	301.71	300.68	301.95	298.97	296.6	295.38	302.5	298.85	297.2	299.68	299.68	303.22	299.21	290.56	302.21	299.49	299.49	301.16	305.14	299.32	297.9	303.68	297.59	296.6	303.63	302.08	301.55	302.46	304.39	298.66	298.23	297.31
323.32	327.49	331.21	328.44	331.48	325.66	322.45	325.01	326.46	327.87	329.27	325.42	329.9	330.45	329.59	326.78	326.88	327.72	324.83	325.09	323.63	325.57	322.64	329.01	326.27	325.28	329.38	321.85	328.65	334.16	329.15	328.8	329.4	324.14	329.67	330.83	322.44	334.27	329.88	329.87	324.19	323.33	328.24	324.18	330.73	329.87	327.15	325.5	328.07	326.48
302.3	301.47	302.88	307.74	306.9	305.52	304.55	303.93	302.02	303.82	302.71	304.14	304.11	303.37	300.63	298.93	298.14	305.06	302.2	300.22	307.83	304.38	303.64	303.3	307.64	301.18	304.36	306.88	305.72	302.57	305.48	300.62	303.49	302.48	298.22	306.71	297.94	304.67	306.64	305.88	304.62	308.7	301.91	304.41	298.26	304.98	304.77	303.96	300.81	308.33
314.6	317.41	313.52	308.19	310.53	308.29	308.76	313.14	312.15	316.76	311.25	315.55	311.34	313.81	317.44	315.27	309.37	307.77	310.65	308.59	311.21	306.24	313.5	315.18	319.76	308.31	312.22	312.94	306.32	307.97	314.68	305.06	311.58	305.95	312.1	310.46	303.02	315.84	311.87	313.84	318.52	307.58	311.12	311.45	313	312.92	318.83	307.83	304.18	311.73
293.48	296.48	287.75	297.46	292.4	287.85	291.33	294.88	293.32	296.36	294.64	290.07	297.55	296.84	294.65	295.28	295.88	292.82	296.29	290.17	296.91	291.48	294.42	292.58	295.63	291.16	297.69	293.67	295.58	288.83	298.87	290.74	295.62	289.52	289.23	293.89	290.1	295.41	294.55	296.16	289.86	292.31	291.29	295.52	295.22	295.42	289.38	291.13	295.54	295.36
308.41	298.95	300.16	305.98	301.52	302.24	303.55	306.41	300.65	306.66	298.42	303.94	304.42	303.32	301.99	301.55	302.87	303.79	303.58	300.8	300.8	297.26	304.88	303.58	300.85	303.65	307.65	304.85	301.91	305.71	305.62	301.24	302.05	305.96	304.86	307.73	305.54	306.24	301.92	303.09	306.55	300.55	303.61	300.62	307.64	302.87	304.42	301.79	300.64	301.36
312.71	308.86	319.16	314.73	315	315.46	312.45	316.52	315.15	312.16	317.31	316.8	311.64	313.97	313.05	320.47	321.56	314.5	316.64	317.87	314.64	315.7	311.62	311.57	317.35	315.83	315.31	317.1	315.79	316.32	312.49	316.25	317.73	315.92	311.59	317.79	310.5	316.22	310.98	315.28	315.63	315.73	312.8	317.29	316.72	315.38	313.48	313.91	315.47	310.59
312.61	319.91	314.33	307.9	317.72	313.59	320.7	314.02	313.31	312.55	317.17	311.71	312.3	312.82	317.04	317.8	314.4	321.89	316.04	314.75	312.18	317.81	316.28	316	314.09	318.23	314.35	315.82	314.36	315.06	314.39	309.43	318.37	318.45	314.98	315.57	318.41	314.58	314.44	317.73	311.95	315.18	313.7	316.22	318.1	317.15	320.82	313.28	314.92	316.17
311.14	315	309.94	304.13	313.09	305.42	316.42	310.43	308.97	312.73	314.5	306.21	315.35	311.64	304.37	314.98	309.13	312.93	307.5	312.67	308.35	305.45	308.75	313.48	308.16	310.57	305.4	316.46	311.94	308.72	315.34	308.94	309.16	310.98	310.85	315.86	311.48	312.93	312.47	310.71	309.1	313.85	311.41	310.25	314.81	310.27	310.47	309.73	307.4	311.96
309.61	305.02	302.23	305.03	306.06	299.28	302.23	302.83	307.97	302.26	304.84	304.24	305.15	301.57	299.61	310.57	298.79	298.93	300.66	298.23	302.54	304.46	302.72	308.4	304.91	304.25	306.16	308.05	300.05	304.61	304.18	304.02	307.33	300.06	308.07	304.2	303.54	303.92	303.2	305.64	304.41	305.29	301.69	300.02	305.51	303.24	305	299.16	306.14	303.16
315.5	315.54	313.62	317.77	313.26	317.43	312.42	313.06	318.62	316.31	320.07	317.03	311.5	318.8	313.29	315.86	313.06	313.92	311.79	317.76	317.6	312.97	317.87	314.07	316.22	318.12	315.66	313.77	316	318.21	317.53	316.73	315.13	316.5	320.29	316.42	317.39	318.05	318.99	319.49	311	314.55	311.29	317.74	317.84	315.62	311.77	318.25	313.58	316.12
293.73	301.99	295.22	301.03	303.9	300.83	299.94	301.69	297.14	299	300.15	302.92	302.83	298.96	295.77	296.14	296.7	299.11	301.07	304.11	298.18	299.78	301.71	297.07	303.95	296.17	298.17	299.55	306.4	300.91	299.42	303.49	300.53	295.08	297.71	302.6	299.59	302	305.94	303.76	297.19	297.25	300.24	295.62	297.42	296.34	302.48	302.13	297.46	301.29
307.91	309.55	303.93	305.16	300.48	302.75	311.31	306.75	303.91	307.92	305.59	305.62	305.28	305.56	302.64	301.91	305.7	308.69	299.66	304.41	307.1	304.87	307.05	305.28	307.56	301.23	305	304.5	307.4	302.7	303.71	302.07	306.25	301.5	306.31	299.02	308.41	304.01	303.88	303.62	299.88	303.15	304.49	299.94	308.57	305.1	304.2	305.69	302.96	307.66
308.44	306.7	300.97	304.8	302.26	310.58	299.96	306.86	305.19	302.69	300.36	298.98	303.13	298.76	303.89	303.18	302.67	306.52	297.7	304.21	303.3	305.06	307.41	302.96	307.71	303.86	303.54	306.64	307.91	300.93	306.29	296.68	306.86	300.61	301.85	303.02	309	304.18	309.77	307.55	303.51	306.46	301.63	307.24	296.34	300.76	307.68	305.2	307.11	301.35
322.43	328.58	323.58	326.76	322.17	324.73	328.47	323.19	328.32	324.02	325.44	327.28	322.29	327.22	322.94	328.71	328.54	328.32	319.73	322.83	323.41	324.28	325.73	324.7	324.37	331.99	323.7	329.76	325.67	326.29	325.81	322.41	324.18	330.18	329.78	321.2	325.13	325.33	322.64	326.3	323.38	323.2	324.47	319.6	323.64	320.67	324.03	322.91	322.41	321.26
329.25	323.97	328.59	325.41	329.99	325	330.94	326.45	330.43	329.82	328.59	325.76	323.57	324.63	331.25	323.89	323.71	328.33	330.29	323.98	323.02	332.36	327.44	322.71	330.32	327.34	327.82	331.05	322.14	328.65	327.42	333.14	328.32	326.6	325.04	330.35	327.78	330.55	329.74	328.29	324.37	329.72	323.89	329.04	327.73	327.94	328.9	326.76	330.33	328.43
308.12	309.12	297.96	301.26	298.75	298.96	301.08	305.06	308.08	299.18	303.42	308.97	299.12	304.45	301.46	304.98	296.94	300.27	303.27	299.37	301.44	300.54	297.8	297.55	304.01	296.04	304.25	299.99	298.38	298.68	303.43	301.31	304.29	301.25	304.56	301.6	309.88	302.65	304.74	301.43	299.19	303.06	299.71	303.64	300.76	297.21	310.65	305.31	302.25	301.24
307.74	304.45	307.27	304.97	315.78	304.83	304.09	306.55	305.98	308.17	307.03	305.57	301.02	305.47	306.98	309.34	309.99	308.2	306.04	306.47	309.67	308.15	308.59	304.57	302.39	311.96	311.49	306.09	305.27	305.78	310.28	306.03	310.9	304.87	307.81	306.87	306.43	308.04	303.19	307.24	311.08	304.96	306.19	307.84	306.54	305.83	304.98	304.98	305.28	307.84
302.68	302.02	303.96	300.11	302.2	307.42	302.64	307.77	299.84	302.11	301.82	299.22	296.1	301.62	306.73	295.74	301.32	300.33	294.91	297.35	304.65	296	305.06	303.6	306.03	304.01	304.26	305.59	302.27	301.73	306.3	310.89	303.61	304.6	307.19	305.91	300.95	302.97	303.05	301.92	303.99	303.36	305.7	302.76	301.62	306.57	304.6	308.29	301.96	302.87
301.03	303.63	301.7	302.84	298.18	306.06	296.86	302.58	301.04	303.15	295.98	305.69	300.68	300.19	301.54	297.73	304.1	298.82	302.53	305.12	299.26	301.58	298.34	300.87	303.27	299.46	303.98	297.09	301.57	299.28	300.87	298.04	302.7	299.94	301.43	298.27	298.43	295.49	305.38	304.77	299.52	300.4	301.67	298.67	299.86	305.34	301.24	300.51	298.72	303.94
308	315.91	314.75	312.04	308.51	309.46	307.74	314.87	314.87	311.3	310.04	311.25	309.7	313.74	312.53	314.14	312.53	311.82	309.27	312.65	306.7	312.1	312.7	312.03	309.39	314.23	311.94	312.6	308.91	312.4	309.47	305.46	308.52	317.61	312.51	314.97	311.58	310.47	314.73	307.96	313.07	306.96	311.95	308.03	311.93	307.03	313.48	307.82	316.33	309.42
309.87	309.93	310.76	306.5	311.9	312.21	308.67	305.22	308.88	305.32	313.64	313.02	307.19	307.29	305.76	310.64	309.89	311.67	310.18	309.41	308.81	308.33	307.91	310.33	308.12	304.19	311.17	311.91	309.91	309.05	314.18	310.82	310.74	309.84	314.3	312.95	314.35	311.04	314.89	312.6	308.64	311.05	305.62	308.06	308.44	312.5	307.92	312.96	310.43	310.42
310.66	307.98	308.03	308.85	306.66	304.96	310.68	304.92	306.59	308.42	303.78	303.48	313.79	309	306.18	308.64	308.48	304.35	309.75	308.19	304.25	311.28	308.56	313.78	304.67	310.12	311.35	310.44	307.65	304.78	309.33	308.9	304.66	307.99	304.84	308.38	309.59	312.05	308.09	310.31	307.83	302.01	306.62	310.22	305.43	307.22	307.26	306.34	306.21	306.4
294.17	293.55	292.84	299.18	291.02	302.34	294.5	291.84	298.06	292.29	293.66	297.63	293.87	295.23	297.04	293.63	299.77	297.2	298.8	295.72	295.83	290.73	295.47	298.46	299.29	294.23	292.01	291.64	296.7	296.89	296.95	294.62	299.05	298.32	291.38	293.33	291.23	292.62	292.87	295.53	294.64	296.8	295.28	294.25	297.79	293.38	296.04	295.7	294.03	299.5
326.25	328.83	325.57	324.89	321.41	330.24	328.27	323.6	324.72	327.24	331.86	323.89	328.46	327.28	323.73	326.97	325.74	330.7	327.63	329.32	323.47	332.36	326.43	323.8	322.52	331.31	328	326.95	324.43	330.36	330.56	331.33	326.75	328.18	328.62	324.34	328.39	325.45	325.61	329.44	326.09	326.91	328.22	323.58	322.11	330.21	330.73	328.61	326.79	330.44
302.48	303.78	304.61	301.28	305.54	304.47	306.19	308.07	302.98	298.86	306.75	305.98	307.18	302.92	301.82	301.16	305.62	303.82	305.53	302.58	311.9	310.56	303.91	305.91	307.78	306.8	303.28	303.04	303.41	303.43	301.92	306.59	299.97	302.01	302.37	308.54	303.64	305.12	305.5	305.6	301.16	304.57	304.96	308.84	302.73	303.82	306.76	298.07	299.27	304.95
298.35	302.95	307.37	307.61	302.22	303.62	301.48	303.91	299.62	302.13	303.85	304.71	304.28	306.64	298.3	305.74	302.15	299.5	301.3	304.61	299.63	299.02	299.31	302.57	312.3	305.99	297.09	302.27	301.39	298.69	304.52	298.58	304.74	307.83	304.55	302.81	302.3	296.27	306.95	300.35	301.42	300.5	307.29	303.3	301.04	303.02	302.59	306.48	300.92	303.76
318.59	312.14	312.2	307.46	307.47	313.51	316.74	313.37	310.25	310.32	314.29	315.58	306.3	316.98	316.21	315.18	308.58	309.29	312.85	315.93	311.32	312.99	313.4	313.37	314.73	310.56	306.07	312.58	309.92	314.87	314.1	313.29	313.68	316.32	315.33	313.53	312.74	312.45	311.38	314.28	309.97	313.86	311.8	313.77	314.06	309.48	309.5	316.38	313.34	309.55
300.62	300.76	302.33	305.55	305.01	303.7	298.98	302.2	298.55	305.1	306.33	300.71	301.94	299.06	305.45	300.02	303.08	299.88	304.67	307.59	307.18	300.16	306.93	301.63	295.88	302.21	301.34	298.58	306.56	303	304.99	301.95	305.47	301.8	304.81	303.13	298.79	303.64	301.4	302.5	300.45	303.53	305.1	301.02	301.39	301.77	301.99	303.6	304.31	305.03
304.08	306.83	302.44	310.55	307.59	304.8	306.16	301.74	301.92	300.61	301.23	301.19	310.63	304.1	298.44	303.99	302.59	305.04	302.3	300.32	306.75	303.55	299.78	299.84	305.43	301.01	301.37	302.31	303.11	302.69	303.41	310.14	303.84	304.05	303.67	301.72	298.65	301.71	305.75	305.34	300.2	304.64	305.13	300.35	308.35	303.47	299.92	297.76	304.32	303.18
318.64	313.29	315.2	318.25	313.49	313.8	311.1	311.38	312.28	317.13	318.05	314.91	314.61	317.47	317.29	313.42	315.48	314.19	318.27	319.76	312.67	316.13	314.24	315.59	316.88	314.91	319.29	318.66	318.38	312.98	317.74	315.25	313.6	311.84	315.96	315.06	316.15	317.74	310.16	312.27	311.98	318.87	312.08	313.14	317.6	308.85	312.28	315.35	322.25	315.76
301.53	296.92	304.2	303.55	299.99	305.52	300.39	303.61	302.89	305.13	294.16	297.35	308.5	304.13	302.48	304.47	304.96	303.08	302	309.71	300.06	300.81	307.71	308.75	305.53	300.84	303.61	297.76	304.36	304.12	300.01	301.18	302.7	302.76	305.12	300.58	304.18	302.73	304.61	303.84	301.08	303.67	301.87	305.39	303.53	309.21	299.87	303.32	302.78	300.65
327.25	325.52	328.13	329.18	327.37	326.78	330.91	326.92	324.36	329.66	325.35	326.97	326.15	327.62	330.68	326.1	327.84	322.94	327.5	326.97	330.74	320.75	326.88	328.74	325.95	327.2	329.78	330.65	329.42	327.63	328.08	326.56	328.81	326.1	324.02	326.08	333.31	325.77	322.83	330.85	326.59	325.72	327.32	327.5	329.98	327.22	324.18	327.83	327.11	328.79
317.98	315.27	323.32	319.04	316.69	321.71	317.38	320.35	323.74	317.83	322.87	318.64	314.49	319.43	322.36	319.58	323.94	323.04	321.29	320.61	317.23	317.16	319.52	317.89	315.92	318.24	322.39	317.96	315.88	313.66	319.19	321.58	318.23	318.38	317.48	319.15	315.32	322.68	319.29	318.52	312.38	319.96	319.69	315.83	319.5	316.86	316.02	319.51	319.7	320.18
[truncated: 150 more columns]
