# Supplementary material for: Genetic dissection of main and epistatic effects of QTL based on augmented triple test cross design
Source: PLoS One. 2017 Dec 14;12(12):e0189054. doi: 10.1371/journal.pone.0189054 (PMC5730204; doi:10.1371/journal.pone.0189054)
Supplement: S9 Supporting Information — (ZIP) [file pone.0189054.s009.zip › z5_400_0.2_5.csv]

314.07	310.24	308.09	309.3	304.72	313.16	307.23	309.35	302.37	310.84	301.73	303.83	311.07	312.86	312.58	308.23	319.43	303.59	305	305.53	299.84	304.8	306.96	310.29	305	315.53	307.7	307.05	306.03	305.62	308.88	303.75	310.88	310.77	313.02	305.94	309.34	311.35	308.99	316.14	313.23	318.23	306.32	308.5	310.57	306.84	311.9	311.37	310.48	312.55
319.05	319.52	318.29	310.34	315.19	310.73	313.67	311.78	316.71	316.43	317.3	319.35	312.57	324.62	316.05	312.52	316.26	320.9	316.27	312.98	316.6	322.21	321.78	321.88	322.54	314.03	314.47	314.47	314.49	308.67	321.65	308.53	315.77	319.84	319.74	317.25	322.94	314.24	314.38	317.1	325.14	320.62	312.87	309.53	319.49	307.67	317.77	321.88	316.74	317.94
314.08	320.74	308.35	315.04	313.37	317.15	318.82	315.45	314.53	320.59	318.04	313.85	317.3	317.02	315.34	320.43	320.2	308.72	314.52	319.61	325.09	314	314.19	320.08	308.64	318.95	316.41	314.88	317.32	309.39	315.26	312.11	315.22	310.29	315.76	318.09	317.69	315.92	310.4	314.97	313.26	322.93	310.06	314.9	315.37	318.68	313.58	320.17	310.75	319.19
310.62	309.64	311.93	301.16	308.25	306.65	301.51	301.88	297.26	305.82	310.92	300.5	309.3	311.36	310.12	305.88	307.42	311.27	307.89	303.1	306.9	302.72	304.85	308.3	314.62	310.2	301.79	311.02	306.98	308.82	314.11	297.1	310	304.53	310.26	304.65	301.49	292.77	304.71	305.82	306.95	303.38	306.76	304.78	308.46	304.77	303.8	304.25	305.94	306.18
304.74	300.66	294.89	304.19	297.9	304.25	300.26	305.17	304.23	304.06	301.07	308.09	305.39	302.34	301.15	299.21	304.62	309.45	303.52	302.64	305.37	299.74	303.28	304.03	297.54	298.83	304.13	308.1	307.46	296.41	297.42	305.25	302.74	294.75	309.3	305.37	299.51	308.13	302.18	301.14	305.8	301.88	305.52	306.68	303.96	308.3	304.69	305.94	308.19	305.39
307.84	310.8	300.56	310.93	300.33	304.66	308.29	306.13	303.43	308.86	306.09	300.35	317.3	312.18	309.78	307.06	307.45	307.03	302.42	300.31	299.29	311.62	303.02	308.03	302.25	308.47	305.49	301.72	306.69	299.87	302.73	307.53	306.94	309.3	305.76	298.63	308.79	305.08	297.68	311.46	306.93	304.4	297.77	309.09	309.52	298.16	303.33	310.57	306.4	305.02
314.11	311.21	315.84	309.54	317.41	314.56	316.15	323.21	310.33	315.28	314.06	313.98	311.32	301.3	315.87	303.06	308.67	312.4	310.33	306.83	317.98	318.98	308.69	310.24	313.17	305.98	312.18	311.95	315.64	306.96	311.83	316.85	312.89	310.77	314.67	310.36	307.56	308.37	316.68	313.52	314.03	313.15	312.91	311.35	319.61	315.89	311.55	313.69	316.44	315.39
304.46	310.51	300.85	303.02	304.58	304.08	308.95	300.62	301.44	298.59	308.87	302.15	304.33	301.44	302.78	304.37	301.16	301.12	299.86	297.7	298.71	300.41	302.59	303.21	300.21	306.02	302.32	306.84	301.87	302.7	302.04	298.91	301.12	312.38	306.79	297.26	309.27	301.33	306.03	301.2	302.19	296.44	309.31	303.96	306.07	309.45	303.9	298.54	299.8	299.33
297.31	306.67	299.75	308.35	300.84	305.99	310.98	302.16	311.39	300.83	298.49	300.14	300.08	306.82	294.79	312.3	295.04	304.08	299.63	303.5	307.93	300.35	304.05	310.55	309.78	310.93	305.8	297.98	300.63	302.99	303.24	309.64	308.26	305.17	300	305.07	304.92	306.1	306.85	300.97	300.56	305.67	300.18	305.42	307.35	296.86	303.84	304.26	309.57	302.64
321.85	316.63	318	320.12	324.6	327.23	321.09	312.86	313.69	314.09	313.78	329.7	315.42	317.95	317.73	318.05	325.94	318.45	316.86	321.37	316.13	314.84	319.15	314.13	318.61	319.9	324.43	319.63	322.8	320.02	316.39	317.95	316.66	318.71	318.01	313.46	319.68	324.09	315.31	319.17	317.76	311.9	317.73	315.16	325.49	312.4	322.76	325.91	316.81	308.63
325.93	324.64	326.26	321.96	332.04	330.78	333.19	324.38	332.08	322.91	326.09	326.92	334.02	316.11	327.18	334.92	331.14	332.13	320.46	320.92	322.22	328.17	329.32	329.96	329.13	325.04	329.69	336.92	328.46	332.15	327.15	336.79	323.06	331.95	331.15	328.6	321.23	325.89	332.95	321.91	325.91	331.59	336.74	323.83	325	330.05	325.93	325.88	330.51	333.12
307.66	310.65	308.96	314.03	310.62	304.65	302.74	305.56	307.46	309.26	313.63	314.97	305.17	306.44	319.33	316.99	309.55	316.77	309.14	311.8	303.91	306.98	308.66	306.48	307.9	310.9	314.4	308.55	310.4	306.38	314.42	311.58	312.14	317.81	310.44	306.58	313.2	311.44	304.11	309.12	321.86	311.95	311.6	315.73	308.31	309.72	310.25	311.7	309.85	308.52
312.19	308.17	316.68	314.44	313.76	322.97	319.58	311.77	317	320.15	317	315.36	321.29	313.52	315.9	320.84	313.08	316.95	309.94	305.04	313.14	312.25	318.47	317.03	315.93	310.76	316.83	317.42	311.4	316.17	310.15	315.65	315.65	309.93	316.1	310.54	315.41	318.92	319.87	314.67	319.57	317.03	309.97	317.67	311.94	309.97	308.4	313.59	312.52	322.3
315.35	314.79	315.69	311.43	320.38	324.6	313.83	312.07	319.72	313.03	315.15	313.4	314.51	320.94	317.36	319.29	307.89	308.83	311.06	310.3	312.58	310.4	319.64	311.79	311.9	310.05	319.11	322.07	314.79	311.01	315.35	312.86	319.23	319.6	315.15	315.95	324.75	314.61	313.81	313.94	319.49	311.92	316.03	312.9	317.31	311.84	317.8	317.2	315.81	321.08
293.57	294.74	286.28	293.81	293.94	296.71	297.86	294.51	290.84	294.14	306.8	294.4	293.95	295.86	295.24	297.69	292.21	292.47	294.42	296.85	296.08	289.14	288.83	289.34	298.27	292.31	290.12	296.78	289.27	299.53	286.59	295.14	293.11	295.74	294.75	288.81	301.28	295.28	292.62	296.06	299	292.18	291.37	292.44	293.63	300.22	302.6	286.91	287.46	297.5
298.11	301.1	308.11	305.28	302.84	300.08	304.11	300.99	305.03	305.29	297.04	311.27	302.68	313.61	300.14	302.89	303.61	304.22	299.42	306.28	293.56	308.55	307.28	302.55	310.96	301.86	303.3	317.93	305.12	304.78	309.92	301.53	303.92	302.07	308.35	301.37	302.28	308.04	301.18	308.35	304.79	302.04	304.2	305	302.82	309.16	306.9	299.86	297.73	299.56
330.51	325.4	327.91	332.81	318.09	337.55	337.13	326.41	325.8	322.55	325.55	324.11	327.84	332.09	331.24	331.93	329.93	330.94	326.08	329.34	330.45	333.02	327.83	336.24	333.29	327.48	332.91	331.06	327.31	332.26	327.3	327.43	330.56	330.5	328.3	335.65	332.36	331.61	330.03	321.55	327.66	326.4	333.98	323.86	330.82	321.29	336.6	327.74	326.45	328.46
314.78	316	318.55	308.58	305.98	313.58	307.16	312.07	311.24	309.65	314.78	312.74	322.05	311.82	321.39	313.06	315.92	317.59	312.47	314.82	313.68	312.85	309.63	316.09	315.95	305.99	304.81	313.53	308.92	310.45	310.11	311.21	315.06	314.01	315.75	311.41	306.93	313.59	312.51	313.4	313.72	309.79	319.24	313.67	314.79	313.38	311.87	317.2	309.56	314.39
318.82	321.91	317.09	319.27	317.14	316.96	318.45	325.28	321.66	319.76	317.64	322.01	317.96	313.43	320.16	316.89	312.82	315.09	317.48	320.84	321.23	313.37	321.62	319.07	315.6	318.83	315.05	315.83	311.73	319.9	308.24	318.89	324.58	315	324.04	323.16	325.79	313.39	316.45	322.21	321.61	318.99	322.84	314.46	313.49	312.68	320.85	312.97	322.39	314.05
313.58	310.17	310.32	312.63	314.55	315.09	312.72	313.5	305.43	306.38	312.61	315.68	310.1	310.31	307.4	311.31	313.56	318.12	305.42	316.71	317.31	316.48	316.52	315.84	308.58	314.18	318.22	312.68	312.47	311.37	316.68	313.27	316.88	320.29	310.59	318.18	316.64	316.59	309.77	316.41	311.17	313.11	318.47	310.53	305.22	312.48	313.07	312.92	307.87	314.25
312.84	300.85	300.85	305.91	303.72	305.97	303.62	304.66	305.09	310.03	297.66	301.59	302.78	301.37	309.77	308.59	298.21	304.02	297.44	301.91	309.95	302.03	302.63	306.19	306.82	299.91	302.83	300.26	309.53	309.05	305.86	313	299	306.71	303.23	299.25	303.09	301.5	306.87	303.63	310.32	301.3	307.37	310.49	306.09	300.73	311.66	297.36	305.41	302.54
300.17	300.06	295.55	296.22	304.11	300.32	301.64	297.86	311.16	308.76	301.92	303.21	296.19	303.74	298.39	300.59	296.28	305.82	303.05	300.78	293.19	310.74	304.4	305.11	309.54	300.2	303.51	302.81	299.29	304	295.79	306.88	300.36	304.18	300	305.05	304.85	306.91	296.8	305.18	303.9	306.85	303.11	299.89	304.22	305.35	307.3	299.76	309.19	304.28
308.51	302.38	299.95	299.12	308.34	305.43	298.61	298.34	292.65	303.9	303.04	299.58	297.23	306.43	297.69	304.98	292.65	301.29	303.26	304.5	300.59	301.86	298.32	301.9	307.23	296.45	302.01	295.4	305.85	302.95	303.55	306.29	302.8	296.57	298.95	297.53	302.56	296.75	299.21	296.47	306.6	296.79	302.26	300.17	296.92	301.48	308.01	293.41	301.64	297.59
304.14	304.27	306.88	306.51	298.43	307.2	306.64	297.76	304.65	303.52	301.66	296.99	298.68	302.28	302.29	305.15	299.08	304.81	309.72	301.59	303.56	294.31	300.91	305.28	301.25	309.36	294.76	301.5	303.46	303.88	301.54	307.02	306.92	297.33	303.37	300.27	293.76	301.3	304.21	300.32	301.81	306.41	305.65	299.21	303.21	303.17	302.79	295.29	302.71	302.14
305.23	298.42	305	307.35	306.29	305.36	300.96	302.24	301.41	298.53	306.11	305.75	308.47	299.88	298.8	302.89	304.89	298.64	299.08	304.07	303.53	304.59	302.81	306.02	302.13	296.63	303.66	301.79	296.27	301.64	300.2	297.05	307.37	293.73	301.47	305.23	304.53	297.82	305.8	307.01	311.53	306.49	309.07	306.67	302.97	307.91	301.12	307.05	303.14	305.2
317.54	301.81	318.1	309.7	321.11	309.91	315.06	316.76	313.3	309.86	306.97	313.83	311.67	306.24	310.69	313.33	313.74	314.96	316.32	316.09	312.45	307.39	317.87	319.57	307.92	305.47	312.05	305.26	313.34	315.93	307.74	320.36	310.16	308.69	310.91	310.2	315.13	315.36	313.46	305.46	313.49	306.35	315.37	311	312.55	311.59	317.87	307.76	310.05	315.71
302.27	305.96	303.33	308.08	308.24	298.23	303.99	301.85	307.44	310.89	304.8	308.1	303.58	304.63	305.05	310.93	298.93	308.78	308.95	299.73	305.7	308.32	305.68	304.43	303.25	307.39	313.94	304.61	307.62	305.13	301.55	302.33	308.19	304.54	307.66	301.58	304.99	304.04	301.4	295.86	299.01	306.45	310.02	308.75	305.03	302.77	306.6	302.66	306.38	303.14
316.02	310.01	319.25	315.16	314.46	318.49	314.67	316.06	312.87	315.33	321.66	320.77	315.93	322.83	322.88	316.13	320.57	316.15	318.54	316.79	313.09	313.54	314.89	316.94	324.34	313.84	323.26	318.81	315.54	315.9	312.4	315.44	317.64	317.89	315.73	316.09	319.79	315.99	319.98	319.82	313.17	312.36	319.41	316.26	312.45	317.85	309	322.98	310.62	317.13
319.97	323.93	317.25	321.4	318.32	316	320.04	322.2	326.51	315.8	319.77	312.07	320.16	315.6	324.09	321.61	311.89	309.01	313.17	316.11	320.41	323.23	319.49	315.81	317.25	321.81	321.29	318.28	319.78	313.97	319.58	315.8	314.04	313.07	317	325.38	315.07	318.07	323.95	320.82	323.4	320.43	318.4	318.53	313.57	321.99	321.32	312.68	319.66	316.25
305.54	306.48	304.98	308.25	309.92	304.53	309.28	309.21	305.22	307.54	305.47	306.51	303.2	306	308.08	311.39	303.13	303.3	304.94	302.96	304.28	299.07	305.89	308.86	307.28	309.36	311.98	305.56	299.99	307.05	303.7	309.62	311.2	307.68	308.98	295.82	304.17	305.76	305.29	315.51	304.87	301.71	307.57	306.46	301.8	301.99	307.97	304.28	293.45	300.45
300.01	306.15	295.45	302.32	304.6	295.24	303.52	306.09	304.07	309.4	310.78	298.06	301.9	300.17	302.16	295.92	301.89	298.52	302.76	301.25	306.59	305.39	307.5	308.33	303.67	304.56	302.5	302.58	297.21	300.12	302.32	302.95	303.56	297.58	297.72	297.79	303.17	303.63	306.55	302.66	301.11	299.9	301.14	300.35	301.47	297.59	300.52	301.68	310.57	308.44
308.77	304.39	310.51	309.23	314.54	308.84	309.18	302.25	306.81	310.86	303.43	310.23	308.08	309.94	305.18	319.2	303.47	305.5	313.74	307.89	311.61	317.19	304.64	308.78	309.28	307.05	312.26	316.64	306.17	310.7	315.07	310.33	309.37	312.01	307.78	308.93	307.79	302.36	306.6	305.83	313.02	311.29	303.56	309.68	314.25	307.84	312.83	310.97	304.93	305.02
331.1	323.7	325.89	328.85	333.18	321.73	327.22	327.92	318.61	327.5	323.06	324.57	324.03	321.74	330.98	325.05	333.58	328.73	327.75	328.67	325.14	324.45	329.63	332.24	330.35	323	326.26	320.44	328.54	329.84	321.39	329.54	332.21	327.04	332.8	328.16	317.37	329.67	326.31	325.14	331.3	329.79	324.01	326.62	322.28	322.38	331.23	324.1	328.95	328.64
302.03	299.34	302.51	298.97	314.4	298.64	300.08	306.88	302.01	288.48	301.67	304.51	297.15	297.46	295.25	305.03	307.4	298.18	300.69	304.05	301.85	302.45	302.48	292.22	299.91	301.8	302.66	297.76	300.63	302.34	302.02	289.82	290.63	303.11	300.72	304.08	291.11	296.88	292.99	301.95	300.15	299.62	286.55	296.67	296.9	302.25	304.84	299.98	296.38	298.93
326.9	320.84	318.34	329.27	327.34	328.18	331.48	337.19	325.09	324.99	321.2	325.5	329.52	331.53	326.61	330.66	327.05	329.14	324.18	326.13	318.64	329.5	333.06	333.7	320.73	326.67	325.63	327.58	323.65	326.77	329.29	325.87	324.25	325.93	324.26	328.96	332.31	326.28	317.86	326.73	329.03	326.08	325.81	326.34	325.01	332.22	331.54	323.53	334.45	327.82
319.93	325.49	322.97	320.3	314.35	317.08	313.06	312.8	323.24	316.27	321.38	318.66	325.84	316.6	316.92	319.11	317.95	315.51	313.81	319.45	318.61	327.24	320.42	317.14	318.44	318.57	313.9	313.42	314.04	311.33	316.35	323.15	309.65	320.09	313.14	314.92	313.96	309.5	313.2	319.92	316.14	307.64	319.02	310.4	313.49	321.9	310.03	318.72	317.06	306.84
315.96	315.28	313.85	304.12	317.32	310.69	313.54	315.17	312	313.83	318.85	311.9	306.05	313.59	309.64	317.91	312.64	313.36	320.62	309.5	318.23	314.54	311.18	313.02	313.26	311.05	311.66	310.49	308.08	313.46	317.29	312.78	312.11	310.44	315.53	314.34	318.57	315.66	315.77	314.17	316.8	316.43	311.01	315.57	309	316.18	316.68	317.14	315.03	303.36
312.81	311.95	319.55	309.13	318.24	313.75	310.58	317.67	308.21	315.5	313.11	311.54	320.33	316.11	308.61	304.79	312.9	315.48	304.71	323.89	314.12	308.38	312.26	314.31	310.91	315.07	305.65	317.13	304.72	312.67	310.09	313.88	312.12	313.76	320.78	309.98	312.53	307.66	309.9	316.42	308.41	314.23	318.99	308.28	309.13	306.77	308.65	320.13	306.54	314.31
309.73	312.27	309.69	317.66	309.86	320.04	314.82	307.32	307.29	303.77	311.4	311.3	311.69	303.94	308.51	314.94	316.12	317.42	313.32	309.87	307.89	309.01	311.45	320.35	316.47	314.94	313.56	308.31	312.65	304.33	305.33	313.04	309.15	307.86	314.56	311.69	314.96	314.74	309.58	312.69	316.93	309.28	304.13	313.44	321.18	312.79	316.88	312.32	318.34	316.43
326.05	329.3	329.39	322.01	326.75	328.07	325.35	327.29	330.04	326.24	330.16	328.46	327.08	334.3	332.75	330.74	327.85	332.36	333.83	332.39	329.01	324.12	331.29	324.35	329.16	319.55	327.29	325.73	334.68	326.84	329.53	332.9	329.44	329.48	332.55	327.5	330.76	331.31	331.01	325.49	324.78	331.55	335.14	327.79	330.06	329.23	330.37	326.32	326.56	330.1
305	306.51	310.83	307.56	302.27	304.9	314.22	309.11	308.21	308.8	310.17	301.87	299.45	311.02	308.18	298.28	307.96	309.61	310.7	310.17	301.43	305.83	311.29	305.01	306.38	314.19	309.46	304.24	305.82	308.38	308	311.1	308.75	312.67	312.71	308.46	299.18	303.3	307.89	303.35	304.92	307.9	303.29	310.51	308.54	307.49	303.36	304.68	307.84	297.75
314.4	316.17	319.97	304.7	300.87	309.03	318.46	310.75	312.31	314.35	310.91	313.54	305.82	306.99	313.18	309.94	315.94	317.4	309.43	310.92	310.67	307.37	309	310.77	307.92	309.51	309.79	308.57	311.39	315.29	301.49	307.41	305.26	308.72	304.47	308.83	314.95	307.68	309.8	309.22	308.58	310.01	306.89	307.45	308.6	312.78	318.98	304.98	313.93	319.35
300.44	309.23	306.82	309.98	305.26	302.04	311.69	296.55	303	307.38	308.26	309.83	306.93	302.57	310.76	308.86	305.29	308.18	313.49	308.44	302.3	303.86	304.34	302.02	305.73	302.3	298.92	302.7	304.19	302.42	302.16	303.33	307.31	310.97	308.17	310.09	308.34	310.94	302.99	310.55	306.2	305.2	312.12	305.17	302.05	308.68	301.07	307.11	301.56	306.39
316.9	325.38	326.04	319.29	319.33	322.14	318.58	316.42	317.89	317.56	315.54	316.68	312.22	309.9	318.49	308.45	314.23	311.91	316.7	312.12	315.34	319.83	311.21	319.99	310.66	318.58	307.49	316.24	322.65	314.3	318.98	316.69	317.29	315.57	316.5	312.39	313.53	312.66	318.44	326.34	315.16	321.84	314.32	322.91	319.65	320.84	313.45	321.63	316.2	318.39
301.08	301.79	293.9	303.14	302.67	303.24	306.31	309.03	304.91	308.53	303.07	304.3	300.9	304.41	306.16	303.21	305.8	300.17	302.18	301.21	297.77	307.61	299.17	300.86	301.74	303.86	300.97	303.19	304.87	307.09	307.13	309.76	302.74	301.34	295.87	306.4	294.47	308.81	298.01	303.02	296.5	303.57	301.52	300.97	309.41	307.42	306.01	303.22	308.87	306.31
300.86	302.08	296.68	304.08	306.06	307.59	311.96	308.59	305.11	312.65	304.14	307.06	303.97	309.01	307.92	308.51	304.57	304.07	299.98	302.8	305.07	301.32	297.34	312.87	305.74	306.47	309.58	305.82	304.62	304	304.13	310.33	309.11	302.18	313.03	301.11	310.38	305.22	306.3	306.03	309.98	312.73	302.61	307.07	305.81	304.97	310.12	302.69	305.59	301.1
316.04	317.25	309.9	314.32	320.8	318.96	323.43	327.24	312.57	314.69	321.83	318.54	321.17	311.96	319.37	319.67	316.92	316.46	315.1	312.36	319.79	314.93	324.61	316.65	311.45	319.45	318.44	316.64	319.08	316.98	314.95	316.22	315.48	316.49	319.49	317.29	319.96	311.08	326.19	315.25	315.76	309.25	316.45	317.41	321.2	312.93	320.89	323.21	308.66	320.54
314.62	315.88	313.95	317.25	310.17	313.6	314.09	317.76	323.18	315.1	312.55	313.49	311.74	317.2	316.78	316.76	313.62	311.91	319.13	315.25	309.9	320.43	314.39	315.58	318.38	312.5	310.5	309.53	316.76	319.18	319.73	321.65	312.32	318.46	317.65	309.24	311.27	320.33	312.06	315.87	313.51	320.23	321.25	311.11	315	314.37	309.65	310.53	313.62	312.4
327.65	324.01	322.89	327.72	325.92	329.32	329.3	320.69	321.84	321.47	320.87	324.67	320.29	320.82	330.05	327.62	323.34	325.43	318.62	320.12	324.29	322.6	327.34	321.85	315.99	327.87	332.69	326.5	331.98	325.02	323.09	325.42	326.13	329.21	327.62	317.07	324.78	317.08	325.71	326.77	318.67	326.43	323	325.91	324.03	321.61	324.54	323.95	326.85	319.35
304.98	301.69	311.33	299.12	305.11	308.21	297.79	302.88	309.01	305.33	300.81	311.14	307.54	308.54	306.57	306.57	297.14	305.81	306.01	304.72	298.96	303.55	310.08	302.93	300.51	299.99	304.51	301.87	310.51	302.55	306.59	301.34	300.56	301.84	301.31	304.54	300.45	301.2	301.88	309.31	302.39	311.59	310.37	302.44	308.15	305.67	304.45	307.96	310.95	307.14
309.48	305.32	310.67	300.04	303.24	298.49	304.51	309.46	306.07	308.43	299.09	298.94	302.57	301.14	305.38	298.55	300.35	307.57	303.38	305	306.24	298.18	298.87	299.68	311.22	302.09	300.18	303.25	304.97	302.15	308.42	302.81	305.44	303.35	301.04	308.76	302.85	297.7	305.12	302.23	309.34	303.16	302.62	302.59	301.63	305.3	301.61	302.32	305.81	308.42
314.77	313.82	315.99	316.91	316.08	318.49	321.48	313.04	320.22	318.8	316.8	323.47	318.74	317.08	317.56	312.12	313.12	315.03	319.68	310.59	313.37	321.97	320.92	318.63	318.04	322.84	313.98	314.35	312.97	318.43	323.04	312.61	316.99	315.14	312.33	319.92	318.39	321.5	312.31	321.8	319.08	320.59	320.37	321.66	318.17	314.44	316.56	317.11	320.48	311.65
308.31	309.17	306.48	314.87	313.87	313.47	312.79	314.69	308.85	311.46	303.33	313.5	313.67	314.21	312.3	313.29	314.21	309.84	315.08	312.9	309.82	317.35	315.96	312.42	313.34	311.37	308.88	316.96	309.87	308.06	313.6	313.82	307.89	307.16	313.9	315.62	311.87	308.19	311.24	314.85	308.84	310.29	307.19	305.43	308.95	304.34	310.4	315.19	307.15	309.55
300.28	304.59	307.02	302.63	312.13	299.75	301.02	295.96	305.37	294.83	306.46	299.71	298.62	304.21	298.01	301.14	296.29	295.13	295.84	298.34	297.02	295.61	306.77	303.46	303.91	298.7	313.42	302.34	300.34	300.65	310.35	314.16	294.48	300.75	310.3	301.45	306.68	302.58	302.13	304.31	301.73	300.33	299.26	305.38	301.7	303.89	301.35	308.03	299.06	306.66
309.65	311.62	304.42	306.37	308.14	310.93	318.54	305.99	311.64	310.9	309.56	308.78	311	316.2	318.43	303.33	306.95	308.85	312.73	317.49	307.22	319.71	305.98	306.33	307.95	303.01	303.76	315.27	311.03	316.45	309.76	321.87	306.25	312.89	311.06	306.42	321.23	322.15	311.25	313.87	313.23	318.08	312.26	314.62	306.89	317.54	306.54	313.31	308.18	315.97
295.99	301.6	305.62	304.8	309.04	297.2	308.09	302.51	301.82	304.6	301.5	309.61	309.29	305.82	300.39	304.01	303.69	307.88	298.6	304.9	304.26	302.12	302.71	307.59	295.37	295.78	303.38	301.76	309.81	302.9	302.54	307.67	301.74	296.61	311.69	302.62	300.58	303.09	311.64	296.26	304.59	311.72	299.73	299.33	300.89	305.79	306.8	304.11	296.25	303.66
300.82	311.16	306.97	311.19	301.74	301.54	304.59	307.77	303.82	302.89	313.17	306.4	305.22	310.74	303.15	299.89	308.28	309.11	313.36	311.82	297.08	303	307.93	312.2	312.9	309.69	308.61	305.83	301.01	300.27	310.36	312.52	305.25	304.09	303.02	305.82	301.47	312.77	298.6	303.25	296.06	307.35	310.89	306.5	300.63	302.12	309.05	313.64	304.94	304.08
311.99	312.68	307.2	305.5	307.2	312.22	312.08	311.99	314.55	307.62	313.76	307.98	317.01	305.27	314.57	306.98	311.73	315.19	309.93	308.07	308.26	315.8	310.6	311.81	312.02	302.51	310.49	312.68	321.13	309.38	301.86	305.64	309.1	312.16	312.12	315.86	311.88	317.41	308.81	313.62	310.12	316.8	313.19	317.58	312.86	314.39	317.23	307.63	309.37	313.44
304.1	303.05	304.97	306.76	305.81	304.21	304.37	302.95	304.5	296.42	306.21	307.1	305.15	299.28	305.47	305.41	307.9	300.09	302.69	304.91	301.24	306.43	303.43	303.73	302.29	303.84	300.86	308.39	299.56	296.63	307.19	305.36	300.88	300.8	307.47	311.96	308.72	303.58	301.32	300.24	293.66	305.85	303.16	298.84	307.03	300.59	302.35	298.27	303.64	293.27
305.63	308.82	301.13	302.09	311.19	294.32	302.56	306.68	296.77	300.68	306.32	308.33	301.3	305.21	305.43	307.89	304.9	306.95	302.8	303.07	303.41	298.25	308.11	300.36	302.37	311.4	302.35	304.27	303.47	300.31	304.62	309.57	309.18	300.77	298.83	310.73	307.95	304.38	299.3	309.42	310.38	299.19	301.25	300.15	302.19	304.52	301.83	297.67	304.01	298.28
297.87	309.08	304.22	301.78	300.42	308.67	299.89	304.41	299.78	305.13	305.32	304.02	310.39	299.75	305.45	304.92	297.15	305.28	302.23	299	304.19	302.78	309.03	315.21	301.19	298.7	297.51	303.02	304.03	300.29	305.01	304.75	306.33	308.39	298.53	300.74	303.5	310.46	307.67	303.59	303.97	302.87	302.21	309.23	301.2	304.13	304.61	307.95	306.01	304.35
295.75	300.44	311.03	313.61	300.85	303.51	307.02	301.32	299.15	308.07	302.42	301.64	299.43	308.09	306.62	300.67	306.59	302.17	301.57	305.39	306.71	302.55	300.58	303.05	304.68	305.26	301.24	307.18	305.81	303.87	298.57	298.74	308.68	309.08	301.15	296.85	301.76	301.59	306.93	307.87	308.68	302.56	306.12	302.86	299.61	298.68	305.01	295.91	308.55	305.24
283.61	297.09	297.14	295.08	293.53	294.24	298.82	289.47	291.72	293.45	294.39	286.26	296.87	296.25	294.06	293.95	297.11	298.16	297.86	297.89	298.75	295.64	297.07	291.15	296.56	286.55	298.98	287.05	288.28	296.73	291.39	297.29	297.07	288.57	289.49	298.02	293.35	291.81	300.94	296.94	288.53	289.26	293.74	291.57	286.25	297.15	295.54	291.69	292.22	291.96
302.81	307.08	305.35	303.97	300.46	301.36	297.88	294.18	295.54	304.02	304.16	301.44	305.33	304.09	300.4	297.24	303.39	300.46	302.14	299.56	300.01	305.6	303.05	295.59	302.79	299.29	303.85	303.41	302.04	308.1	301.74	302.8	304.13	305.28	301.2	296.49	296.39	304.32	305.97	302.12	300.1	299.9	299.02	300.3	307.76	304.56	297.08	305.49	299.3	299.58
303.14	298.87	310.76	304.3	305.5	300.13	316.2	308.61	306.39	306.72	302.79	301.71	302.76	304.2	303.07	300.59	303.5	300.26	304.64	302.97	309.07	303.28	302.96	293.46	309.12	301.15	305.88	310.28	306.11	305.72	303.19	301.39	309.43	300.41	298.73	308.69	299.74	307.76	296.54	301.5	300.73	310.98	302.16	305.6	300.53	313.93	309.84	302.34	302.19	299.92
313.01	308.3	308.03	309.51	315.31	310.24	309.34	307.53	314.67	311.3	303.01	310.79	309.81	311.37	310.91	306.35	303.15	310.91	303.81	312.06	312.32	303.53	313.71	300.5	301.9	302.58	313.59	305.41	313.39	299.1	309.56	300.26	310.64	310.27	308.04	308.9	309.13	308.78	305.19	308.26	306.84	308.96	307.23	308.47	305.35	310.19	318.5	304.35	307.92	308.19
306.99	310.71	317.34	310.19	304.33	301.57	312.2	306.85	305.94	304.91	308.96	310.06	309.5	312.26	313.67	305.75	310.9	310.65	315.17	313.06	308.54	304.31	304.53	308.32	304.59	305.6	308.33	317.45	308.46	306.74	312.75	307.15	309.25	314	305.77	305.69	319.75	308.4	309.07	315.2	312.49	310.96	313.59	314.62	315.49	311.36	309.84	311.83	305.86	312.18
299.27	302.66	305.62	302.77	308.32	300.56	298.68	305.4	302.47	306.31	303.97	305.11	306.02	303.25	306.27	301.32	306.86	299.86	306.68	303.89	309.16	302.73	295.15	303.35	301.83	300.27	305.61	305.79	301.14	294.5	297.37	300.96	297.6	309.25	308.8	313.04	298.77	306.25	304.15	301.69	303	303.77	307.93	304.16	307.85	301.54	299.92	311.4	294.05	301.2
293.51	291.46	290.1	293.82	292.25	287.9	297.81	291.1	294.68	301.19	293.66	299.94	298.72	288.91	293.08	296.55	296.84	298.52	300.31	286.57	295.01	297.05	294.47	292.55	294.71	293.99	298.24	298.06	297.62	286.63	293.54	293.97	283.6	299.98	293.85	289.08	292.72	299.02	290.31	291.39	296.4	293.61	296.97	291.59	297.11	291.21	301.99	297.55	300.3	297.24
327.59	331.13	330.72	332.47	327.95	321.81	335.69	327.12	327.18	335.4	333.82	331.08	329.59	335.91	319.01	329.67	332.54	318.74	334.7	326.57	318.77	319.12	329.46	324.13	327.69	321.61	328.04	322.87	328.94	333.32	328.24	336.94	329.65	326.3	331.32	327.33	325.65	324.88	325.79	332.7	332.25	326.9	333.29	330.5	328.41	331.09	331.84	334.95	327.82	319.64
298.57	300.11	293.11	295.64	300.02	300.63	293.32	298.29	297.81	307.19	297.04	295.08	296.39	303.6	302.68	300.17	301.56	295.93	295.34	297.74	297.24	294.92	296.99	299.74	297.45	298.71	301.48	299.28	290.29	302.08	298	300.41	293.95	294.26	307.65	291.18	304.11	297.47	294	294.17	295.48	292.82	295.9	290.49	297.62	299.29	293.5	298.68	299.28	290.85
299.86	302.81	304.25	301.1	303.22	299.29	302.85	304.72	310.27	302.97	303.2	306.15	308.16	302.81	297.82	306.62	308.06	301.98	309.23	313.56	298.75	313.17	302.96	301.32	312.32	298.47	302.58	307.68	305.95	302.45	299.03	309.14	303.32	301.23	303.08	309.09	301.67	309.09	306.6	303.73	305.83	307.41	307.56	303.29	307.28	304.95	305.71	307.46	309.73	304.07
308.7	310.91	307.53	308.81	309.92	311	317.49	309.11	309.47	316.69	319.58	317.15	314.89	312.58	310.16	316.05	313.2	309.19	308.81	314.15	312.27	316.8	313.06	312.36	316.23	311.33	310.34	309.99	314.3	320.92	308.79	316.04	313.67	308.6	315.81	312.55	305.74	312.7	311.94	310.21	311.82	310.93	315.06	312.11	315.45	310.93	316.3	307.1	317.99	309.83
313.7	306.77	310.81	307.78	305.45	304.77	308.98	308.65	313.14	321.64	306.76	309.49	309.05	307.78	309.99	315.09	306.48	310.21	311.67	312.44	317.15	309.55	310.19	302.74	307.26	310.62	314.63	304.54	302.8	315.08	311.52	309.66	308.63	307.85	307.2	314.9	315.97	312.7	317.16	314.45	313.03	316.17	316.31	312	311.87	305.92	302.65	310.34	320.76	307.83
301.4	299.96	303.04	311.99	307.62	303.96	301.11	293.37	305.02	301.05	299.06	301.99	301.06	300.07	299.93	301.58	306.27	304.55	302.9	307.65	314.2	302.42	300.81	300.17	293.18	298.06	307.06	303.92	300.22	307.38	306.98	299.86	306.55	304.59	298.93	306.16	303.26	307.57	303.91	309.72	310.61	303.41	303.99	306.95	306.14	308.59	307.27	308.04	305.6	301.71
308.25	302.69	307.14	301.1	302.21	306.25	298.29	302.8	299.47	307.04	301.67	308.52	307.54	313.71	300.35	302.45	307.85	303.94	303.6	301.58	305.14	304.3	301.19	306.49	307.47	297.5	310.1	302.2	300.9	303.8	306.07	303.15	295.15	312.05	300.3	313.61	297.29	309.03	303.17	303.54	301.67	304.44	303.96	312.51	306.37	299.76	299.6	310.7	306.75	301.59
302.47	307.91	307.1	299.2	309.73	303.88	311.26	301.1	303.74	303.97	307.08	301.63	309.57	310.1	302.35	308.74	304.63	310.67	301.92	304.41	307.6	301.17	301.12	303.67	312.24	304.79	308.47	301.93	310.98	308.9	311.73	307.36	299.87	306.24	300.62	301.39	302.51	306.55	303.21	305.48	306.32	307.47	306.71	299.49	297.69	307.38	307.84	305.37	312.81	312.58
310.59	315.13	304.99	310.28	309.01	313.26	309.66	311.1	309.64	305.64	306.46	314.62	308.92	313.81	311.51	320.56	309.59	312.38	314.13	313.03	312.89	311.63	315.07	312.9	306.97	321.37	316.23	313.8	309.21	312.63	306.6	313.13	309.94	307.17	310.2	313.51	308.06	310.2	316.06	311.58	307.69	319.99	314.59	313.74	317.6	314.24	311.64	317.86	317.04	312.05
308.55	310.59	308.06	309.99	307.66	311.79	314.48	316.9	307.44	320	314.7	310.83	314.8	306.45	311.73	311.88	305.85	317.66	311.56	309.9	312.8	306.35	307.8	305.84	308.72	314.89	309.9	308.1	302.47	312.63	302.98	314.84	312.47	306.78	312.09	311.31	307.26	319.57	313.35	306.82	314.2	306.2	308.44	315.2	309.38	315.53	314	315.29	318.36	311.36
296.35	296.41	293.64	291.42	287.47	294.32	296.29	294.93	287.17	289.39	297.74	291.16	299	290.24	296.22	297.75	297.19	293.6	301.07	297.53	300.66	297.18	288.74	294.5	291.63	290.11	293.68	300.92	302.64	302.37	291.92	291.01	296.44	296.99	296.97	295.91	297.87	290.59	293.23	295.73	289.37	291.73	294.7	291.77	299.43	291.68	305.44	290.56	291.08	291.55
294.5	293.18	301.23	293.83	300.76	305.2	298.89	305.99	296.61	298.5	295.5	296.9	301	298.09	296.79	296.98	291.82	299.87	305.19	302.75	293.77	297.28	296.18	300.23	298.71	299.04	299.37	290.01	305.5	295.1	291.86	298.34	290.83	297.72	301.02	307.79	297.85	290.87	296.82	304.05	303.79	300.78	296.27	291.39	297.22	293.98	294.71	297.99	301.52	288.31
321.08	321.75	320.3	313.6	315.14	318.37	315.72	314.2	315.41	326.26	317	315.55	315.42	317.37	318.45	325.04	317.01	316.87	312.23	315.7	314.19	321.25	324.99	317.64	317.92	323.41	316.93	318.29	305.67	322.53	317.16	318.81	317.61	316.56	320.86	320	314.8	313.51	317.83	317.06	323.9	328.2	323.47	322.74	321.41	319.23	312.25	307.93	317.03	319.41
296.67	304.77	306.53	300.64	305.14	304.05	296.38	302.71	297.66	301.71	303.41	308.17	296.89	300.42	305.2	304.96	305.28	295.84	298.84	305.62	300.97	300.94	304.69	298.46	306.47	297.37	302.98	305.68	299.66	306.67	303.92	305.74	302.49	303.11	304.48	300.46	302.96	305.81	303.65	309	309.8	300.57	303.15	302.35	303.44	304.49	301.43	311.45	303.39	299.83
294.31	302.69	307.06	294.6	294.73	303.58	297.89	297.15	297.75	307.28	296	297.11	308.83	300.8	306.14	298.68	300.45	299.73	302.53	297.84	291.37	298.03	301.48	298.98	297.48	301.4	300.25	297.5	298.07	299.09	302.81	299.25	301.03	311.67	298.08	303.1	299.34	304.01	299	301.59	302.26	297.54	299.42	294.94	293	298.27	302.2	294.33	305.11	294.04
314.69	311.02	306.47	306.74	318.75	317.15	312.28	312.31	315.73	314.06	309.79	314.99	311.72	308.87	312.5	318.26	304.22	313.32	306.96	315.07	308.55	311.67	307.62	315.11	307.29	310.1	312.51	313.87	309.79	305.68	308.74	312.02	313.03	314.59	302.42	307.38	311.13	309.36	306.1	309.49	316.55	306.67	314.02	313.74	305.68	312.82	306.19	320.69	307.93	312.8
316.27	318.73	316.38	305.53	314.27	312.64	313.82	310.69	307.68	314.23	314.16	315.19	310.03	310.21	307.76	316.93	315.3	317.38	317.25	311.58	313.44	310.63	307.07	309.27	303.99	313.39	308.58	313.7	306.44	311.64	312.91	309.35	311.79	315.35	314.78	307.25	314.7	307.36	311.14	317.95	305.54	309.45	316.42	310.72	310.46	314.08	305.74	315.66	312.52	319.77
293.33	305.31	303.19	306.81	299.92	301.48	291.42	302.27	308.47	301.69	309.26	295.28	307.65	300.29	298.03	291.39	303.32	304.24	293.98	303.2	300.58	296.22	300.53	299.96	295.71	300.71	298.91	299.01	301.87	300.74	300.76	292.56	305.08	306.07	299.96	300.55	296.98	302.64	300.32	298.87	303.88	295.44	303.34	307.88	301.15	308.03	307.06	297.43	300.61	296.25
317.15	309.75	313.51	315.31	308	323.24	312.24	304.49	314.72	313.82	320.24	313.47	316.83	319.31	309.34	310.33	307.59	316.31	312.56	311.45	319.8	311.13	313.01	321.18	310.74	309.85	308.5	314.71	311.97	315.47	317.03	315.19	313.5	312.06	312.22	315.79	313.6	305.79	311.47	314.12	320.91	313.53	314.69	314.35	310.24	317.43	313.8	309.72	314.17	313.56
307.29	311.41	312.58	304.6	309.52	309.5	313.75	307.64	306.55	306.17	300.64	307.17	309.82	301.77	310.15	303.84	312.65	312.45	308.79	310.92	309.1	307.74	305.49	306.88	307.13	312.61	311.5	309.39	310.88	305.4	307.73	317.19	302.29	309.69	313.41	312.05	305.76	311.05	313.6	310.35	312	316.1	306.13	312.69	305.94	304.82	310.15	313.19	309.75	313.27
308.21	315.38	319.22	318.44	320.81	322.02	320.66	310.13	318.89	311.3	317.16	318.06	319.07	317.99	321.41	313.63	314.64	309.07	315.18	310.43	320.51	316.81	315.83	311.92	316.57	320.07	309.23	313.39	314.17	321.47	315.93	308.24	316.91	320.37	322.57	314.16	315.72	314.72	323.13	314.12	317.79	315.08	312.43	320.63	305.84	320.74	308.62	319.05	317.81	312.31
323.71	308.37	315.43	314.62	314.53	319.01	313.26	319.45	323.49	312.22	312.48	312.63	315.25	318.68	321.64	315.39	318.42	316.34	314.01	309.85	312.7	318.23	311.74	306.94	319.09	316.56	312.69	315.41	312.67	313.91	316.47	311.93	322.48	321.36	321.9	316.44	314.45	311.32	308.1	316.32	318.91	313.02	314.43	315.9	318.85	320.25	309.55	317.96	313.74	318.28
303.06	299.43	297.65	297.64	305.08	302.13	307.3	308.45	304.91	298.15	300.58	299.72	304.94	297.46	298.92	309.27	300.02	301.94	302.88	301.43	303.49	307.05	296.51	301.85	300.51	307.22	298.98	301.93	296.63	299.8	300.31	304.27	303.16	308.19	301.93	300.83	299.8	302.25	298.94	302.33	298.47	297.05	292.98	318.17	304.23	297.6	300.78	300.31	302.12	303.9
318.26	320.98	319.06	322.88	312.27	324.45	321.2	312.17	312.02	315.56	316.8	320.03	317.76	318.01	317.05	320.91	317.36	319.34	323.87	321.66	321.16	321.31	315.52	315.4	308.51	318.45	317.95	317.99	320.73	320.99	316.25	309.69	319.12	315.03	319.09	320.6	316.41	319.6	324.07	330.09	325.29	318.98	320.78	315.26	314.6	323.68	325.16	315.87	322.58	318.48
298.16	300.59	307.22	309.57	307.51	299.42	310.59	300.7	301.29	303.42	316.02	303.88	309.73	300.1	307.21	307.81	307.35	301.35	312.68	305.66	314.59	309.53	311.02	301.81	306.14	303.82	306.7	302.83	304.42	304.26	304.45	304.4	299.92	303.51	308.77	302.89	310.35	309.73	300.99	300.28	314.26	296.58	301.95	308.02	305.99	303.98	311.43	298.15	309.89	306.33
306.9	303.91	299.42	306.94	303.99	300.64	304.83	303.36	306.36	301.63	309.29	307.03	306.96	304.92	306.54	310.09	306.59	308.36	304.93	299.47	302.49	299.5	302.45	307.8	309.89	307.12	292.53	304.55	312.13	305.06	308.95	306.74	303.89	306.4	308.97	309.71	304.65	299.41	304.6	304.57	308.81	311.84	308.4	308.03	302.95	304.56	304.17	304.32	305.72	305.72
333.08	332.13	331.34	334.18	332.44	326.5	335.73	324.95	324.7	332.99	327.42	332.39	327.91	331.83	328.63	333.79	329.96	333	324.58	328.71	324.04	324.97	326.98	332.32	328.19	326.55	326.35	323.96	333.14	329.59	324.46	326.83	323.29	329.36	328.34	328.53	329.12	324.61	328.22	322.31	325.26	329.15	325.43	330.5	326.06	325.58	328.2	331.29	331.71	325.19
324.96	326.42	325.01	324.32	323.27	330.25	330.69	334.26	328.78	326.92	329.29	327.27	327.96	327	332.17	321.18	321.24	320.28	329.76	316.53	328.2	327.74	320.28	331.07	333.49	331.32	328.21	326.45	327.63	327.44	324.07	329.05	327.06	322.54	321.1	326.63	324.86	329.04	326.19	334.62	320.73	330.88	336.83	331.82	329.3	328.2	332.45	328.01	328.36	323.07
324.28	326.41	330.56	327.07	320.11	330.77	335.33	328.49	337.4	329.29	322.91	328.37	328.31	325.77	328.76	327.88	330.4	329.34	336.66	330.62	326.36	330.07	321.3	333.14	325.66	322.08	325.34	330.54	325.32	325.98	316.71	326.9	324.64	318.47	318.66	320.2	322.59	323.37	319.6	326.78	328.75	327	325.89	334.34	324.73	322.28	332.03	328.87	323.87	316.84
310.88	305.54	305.8	299.88	296.53	300.19	303.88	306.21	303.06	302.34	309.31	301.07	306.2	300.95	308.8	307.19	309.49	305.33	302.97	310.95	298.52	309.61	302.22	307.53	303.55	310.32	302.04	305.27	301.2	291.45	305.04	304.72	305.06	305.5	306.87	304.21	303.82	301.78	315.21	300.46	302.75	308.12	297.05	299.34	305.08	307.04	295.29	303.21	306.38	302.18
311.18	317.51	318.78	319.53	314.33	319.63	311.15	310.34	310.72	311.36	312.24	315.1	317.72	321.01	313.61	309.95	315.53	317.55	316.36	313.65	319.72	314.4	304.92	308.83	315.82	310.12	318.99	314.07	315	312.02	308.29	315.6	310.22	319.8	309.62	311.16	317.42	314.81	310.17	306.81	311.53	315.8	311.51	311.64	309.08	309.53	318.85	312.04	311.3	314.98
314.71	309.49	308.12	310.58	311.77	319.82	315.92	312.83	309.7	310.57	316.47	310.09	315.89	318.06	320.5	311.89	314.75	323.6	322.82	315.08	312.39	319.4	311.59	315.77	314.34	316.29	314.9	318.07	319.95	313.15	312.75	315.61	316.96	317.48	322.38	321.31	314.99	316.05	310.1	311.94	313.26	316.72	315.91	314.67	318.5	318.92	315.24	319.94	314.03	317.29
314.62	316.86	312.71	317.44	319.57	311.89	324.56	320.3	315.38	311.56	319.05	315.42	314.53	320.73	322.99	322.57	314.4	318.35	314.18	316.34	322.2	322.77	313.18	326.67	324.89	323.62	317.89	318.33	318.16	320.02	320.72	316.86	300.89	318.67	311.79	319.32	311.79	313.11	320.29	322.99	311.18	318.31	317.91	310.3	312.34	314.02	316.55	320.68	319.55	316.48
323.9	306.22	320.4	311.61	311.29	320.78	315.19	308.61	312.37	311.75	314.06	323.72	314.61	322.61	316.09	314.64	312.48	306.13	314.09	308.6	317.93	317.02	312.04	314.66	309.32	318.64	320.36	320.65	313.15	312.37	304.78	315.5	318.7	313.64	309.39	314.81	310.53	306.09	307.96	321.77	316.12	315.22	308.77	313.46	311.92	306.86	311.42	312.24	311.94	310.07
310.34	307.7	308.26	304.77	305.99	304.71	299.5	305.1	313.58	309.9	308.73	308.46	304.06	301.51	306.27	307.25	307.52	302.89	309.12	306.25	309.03	306.41	310.04	309.3	308.35	306.78	304.87	311.2	306.26	310.96	307.23	313.25	312.66	303.43	304.5	310.3	303.07	304.44	308.91	306.18	315.39	312.44	308.11	304.46	303.61	304.28	306.36	309.15	305.41	303.75
300.32	299.62	302.58	306.22	305.13	299.99	308.74	294.82	303.11	295.2	300.79	300.58	302.01	292.73	303.55	297.68	290.01	297.9	296.92	294.07	301.86	296.34	301.71	296.49	291.22	297.18	303.91	298.87	300.28	303.36	293.64	302.15	301.78	307.07	304.07	297.94	291.44	295.3	300.4	294.81	303.84	300.38	302.52	296.69	291.32	308.57	294.64	299.14	305.21	302.13
315.09	316.1	302.13	309.03	308.65	310.8	304.87	312.7	312.06	315.14	316.14	309.78	314.71	311.67	317.34	315.21	312.02	312.54	312.71	311.65	309.15	314.58	316.46	318.27	313.27	318.94	309.86	312.86	310.95	315.67	308.98	310.3	313.52	320.05	310.19	314.71	315.99	310.43	306.28	308.79	311.29	311.05	309.82	306.34	318.27	320.96	315.3	312.85	318.96	311.82
308.3	308.49	303.56	305.08	300.11	308.78	300.45	304.41	304.43	315.74	305.19	303.59	310.85	308.1	312.74	307	302.3	307.41	304	307.07	310.37	305.92	301.31	306.89	295.31	308.86	299.37	309.41	308.28	305.1	301.07	303.99	307.6	305.22	298.02	306.44	305.78	307.65	304.9	307.66	308.65	311.02	307.16	308.42	304.06	302.43	307.64	306.23	309.54	311.64
305.63	299.98	306.66	304.3	303.66	314.81	307.75	314.71	307.8	310.63	316.74	315.46	308.53	312.86	306.24	313.11	314.71	309.34	310.49	319.49	311.44	303.69	309.93	312.05	318.59	311.04	314.76	317.1	305.6	307.14	315.8	306.63	304.33	303.98	308.42	316.56	311.98	318.4	313.04	311.22	314.13	306.9	317.55	307.11	308.73	314.23	307.42	304.49	314.33	313.49
310.66	320.92	310.98	311.86	307.48	312.64	313.18	313.5	310.31	323.06	310.73	310.58	321.45	309.87	315.62	310.03	319.24	316.46	315.51	316.06	319.68	309.56	309.79	309.22	311.62	314.65	313.34	315.81	312.65	312.83	312.15	318.1	317.63	310.47	309.91	308.43	312.41	311.19	314.12	312.59	311.93	318.65	318.34	310.19	314.14	312.02	312.38	312.71	306.18	323.27
314.41	316.1	308.4	323.34	312.13	314.3	316.34	314.2	318.77	308.77	316.25	311.53	317.94	313.12	314.61	312.53	314.78	315.93	317.5	312.64	315.38	306.44	314	314.97	311.01	313.34	316.54	317.95	319.67	323.9	310.21	324.98	320.91	318.47	308.62	311.09	309.43	318.97	315.9	311.4	320.75	314.29	315.19	309.52	311.02	312.76	312.52	319.32	308.43	313.76
303.19	305.54	300.43	313.74	301.25	305.22	306.71	305.82	302.91	309.29	301.5	306.74	305.67	303.39	302.97	303.73	312.11	299.15	298.15	311.29	302.6	300.73	313.08	297.95	304.1	309.79	305.04	306.43	309.16	304.8	298.54	299.65	311.28	296.61	307.09	302.21	298.19	295.95	303.48	307.64	300.25	302.57	313.54	299.93	309.58	312.06	299.4	300.23	298.71	308.82
319.21	331.31	320.43	322.11	320.47	314.49	320.97	314.94	322.61	316.28	314.86	319.62	316.95	319.6	319.84	320.95	308.78	313.2	320.49	316.93	321.73	317.06	317.29	319.92	321.74	317.29	323.21	316.13	318.87	316.3	317.76	313.1	325.16	310.39	323.26	315.08	316.87	315.57	315.92	318.07	317.74	325.49	316.86	319.78	321.75	316.46	316.32	321.08	318.89	318.49
317.24	320.17	316.48	316.45	321.08	310.35	317.6	316.52	323.28	317.77	318.59	313.25	316.45	319.06	321.65	321.89	314.07	317.42	317.23	316.9	311.65	314.1	318.07	324.18	308.85	314.17	312.69	314.68	309.64	315.39	318.5	316.23	316.16	315.51	313.44	312.3	320.05	318.18	325.51	319.14	321.84	316.16	314.63	319.89	319.15	310.25	315	315.01	313.17	316.29
306.91	303.76	309.73	295.6	295.68	297.78	305.73	304.1	299.57	307.32	308.4	303.1	302.1	304.16	304.97	304.45	296.46	306.16	301.86	296.74	307.79	304.19	303.22	307.25	298	296.06	306.22	304.13	299.01	306	305.13	303.66	296.64	305.26	300.77	304.94	298.77	304.77	305.08	308.77	303.24	302.06	302.23	304.64	309.14	309.03	302.92	303.31	306.44	303.01
319.7	315.63	317.15	309.95	314.27	318.66	318.62	320.63	309.62	313.52	316.73	322.03	309.46	320.24	315.09	314.48	319.3	317.35	315.99	316.54	312.75	321.22	318.18	321.61	317.6	316.08	315.72	315.98	320.88	320.99	314.25	321.53	316.76	317.24	312.3	318.73	317.04	312.68	312.63	320.52	318.36	315.54	315.36	319.72	313.57	311.61	316.61	319.88	321.69	318.66
311.02	325.82	312.71	319.61	316.75	309.84	311.62	313.08	319.19	310.54	318.19	319.38	303.95	313.84	313.58	315.65	310.97	311.14	312.47	312.24	312.13	312.15	313.25	307.18	313.54	314.29	311.36	319.74	303.06	321.37	312.85	316.9	312.19	313.49	316.74	310.36	313.75	313.37	316.19	308.64	316.19	316.5	311.47	314.64	314.25	306.9	318.1	312.72	306.49	305.86
302.24	300.03	301.39	299.77	299.78	303.55	302.42	297.95	304.13	296.55	298.47	297.27	303.44	294.64	297.51	292.26	301.26	291.61	299.31	297.66	301.64	292.09	300.5	305.24	293.51	297.18	305.05	303.3	295.25	294.45	293.24	305.82	301.02	296.07	300.35	300.03	307.04	301.87	299.52	296.81	296.91	304.8	295.5	301.64	299.83	299.93	297.44	297.7	297.33	305.41
306.01	302.87	299.7	304.34	301.37	299	308.91	302.33	305.69	302.23	302.38	299.88	305.83	303.05	311.29	303.89	302.79	300.67	299.09	299.75	304.13	304.1	293.81	301.97	306.14	303.61	305.29	301.26	300.62	302.19	302.16	299.78	296.85	300.76	298.49	304.91	295.23	298.42	302.67	299.68	301.8	302.17	302.64	307.16	306.83	300.11	304.11	302.31	302.22	305.17
305.12	301.89	302.65	305.24	305.77	310.97	298.95	312.54	302.55	303.46	307.55	311.71	309.69	298.08	308.12	303.35	294.78	299.29	308.41	301.03	305.97	302.81	308.23	305.18	306.54	311.87	305.6	304.68	303.93	300.17	306.39	297.64	304.63	295.25	305.1	302.49	294.96	302.43	312.45	310.14	304.56	305.34	303.73	305.94	297.02	305.91	307	305.43	295.05	299.5
316.45	311.6	311.29	308.98	312.4	310.53	309	310.25	315.39	316.29	313.27	316.8	319.68	315.76	320.41	311.98	309.55	312.81	310.45	311.35	318.73	306.59	312.51	312.74	312.71	313.88	316.47	314.46	314.89	312.66	304.97	313.23	313.17	307.37	313.22	317.16	308.56	307.41	308.11	311.97	321.51	310.03	309.66	309.62	312.03	317.08	315.28	312.17	308.65	315.35
297.32	304.32	305.57	302.04	308.7	302.22	302.26	303.57	303.62	306.72	307.46	307.71	299.33	303.31	308.56	315.97	298.71	295.09	304.68	301.66	309.27	307.65	299.68	308.53	300.64	300.06	309.59	304.8	304.96	300.74	302.82	302.15	301.69	303.85	302.77	307.79	308.47	300.35	304.26	301.58	299.81	296.76	301.88	308.16	299.28	304.89	315.75	309.74	312.93	299.1
289.88	299.04	285.78	293.14	298	286.88	295.6	292.86	297.51	290.31	301.99	298.57	297.6	286.11	297.02	291.87	292.91	294.17	295.52	291.05	301.28	299.8	286.39	289.18	294.93	296.06	293.75	289.44	285.89	294.49	295.84	293.37	288.82	294.96	295.04	287.61	295.62	296.79	289.39	289.52	296.99	295.74	297.47	298.34	292.89	298.54	292.31	296.03	293.75	294.92
320	317.44	318.81	318.49	325.23	317.63	323.02	314.2	308.32	312.35	314.13	313.88	315.74	306.93	309.03	316.76	314.32	313.05	315.61	316.42	320.44	312.13	314.17	311.49	314.5	313.95	313.34	313.82	320.88	315.9	316.86	322.03	318.5	317.58	322.72	317.25	315.07	316.45	318.08	306.84	315.79	310.35	316.35	316.31	315.28	319.88	314.35	316.05	318.93	312.87
293.26	295.68	293.43	295.24	292.04	293.08	297.64	294.33	295.68	295.27	291.43	294.2	297.71	289.94	291.66	294.31	298.37	291.58	292.77	292.31	296.57	292.9	295.95	299.42	290.77	299.49	300.09	302.2	299.5	291.86	292.17	296.11	296.47	292.98	301.86	295.39	290.12	295.31	290.57	293.45	298.43	294.72	291.53	301.87	294.29	298.27	292.4	297.29	294.29	295.99
295.54	293.33	292.39	289.78	296.1	294.17	288.38	291.03	296.5	297.47	293.8	293	288.68	291.81	288.75	297.55	299.32	295.71	292.05	293.89	294.87	298.64	294.59	288.47	293.48	290.51	297.8	290.68	292.46	299.75	290.12	295.97	290.53	292.07	288.55	302.3	294.5	283.04	292.37	295.53	293.41	283.54	293.62	292.64	291.29	300.07	285.23	296.6	284.48	299.17
311.98	298.15	306.51	304.67	303.18	321.35	310.54	310.85	306.87	312.05	306.41	307.13	302.46	314.43	309.57	311.11	302.49	304.83	301.98	314.09	300.36	304.9	302.54	305.55	310.22	300.79	307.53	301.68	299.54	302.91	309.02	313.67	304	309.61	305.12	309.57	306.9	315.33	311.19	315.49	315.44	306.06	302.02	306.04	311.82	302.1	311.45	305.62	306.32	304.83
301.47	296.09	300.67	300.98	302.88	297.86	300.52	294.69	295.98	296.36	305.05	298.6	304.2	294.17	292.38	301.39	299.4	293.3	299.44	301.74	295.88	299.55	295.98	297.98	297.77	293.98	300.33	295.9	295.49	292.22	297.42	301.42	294.11	304.61	295.45	298.32	287.91	290.58	311.48	301.86	302.5	293.88	292.4	295.05	294.38	301.42	300.5	299.61	297.66	300.73
303.61	311.92	306.18	312.45	316.54	305.93	314.94	314.32	312.7	313.34	306.31	309.31	309.84	309.44	310.9	310.06	311.28	307.43	306.51	304.74	305.6	314.29	312.15	305.11	311.63	308.17	312.32	305.35	306.72	308.9	308.17	307.85	303.75	306.49	309.72	307.17	315.78	313.23	301.67	305.62	311.52	311.91	309.46	308.25	307.87	315.75	310.45	310.01	301.21	316.78
306.23	303.57	311.87	303.36	304.36	313.15	307.62	306.25	303.89	309.55	317.65	309.19	306.58	310.49	299.03	312.47	315.78	310.64	307.56	304.31	311.87	309.25	307.67	315	311.66	306.69	307.71	300.09	311.46	308.01	305.33	311.39	307.83	309.37	308.6	307.18	307.37	311.78	308.5	310.38	306.91	318.26	308.84	309.74	313.99	312.41	304.33	307.02	317.98	304.45
311.22	300.34	303.86	297.45	305.66	305.43	303.83	301.24	293.79	305.64	295.85	306.41	305.91	301.65	302.57	299.1	308.08	299.56	300.66	300.08	301.73	298.42	305.67	303.47	295.6	301.82	297.44	294.93	301.06	305.12	298.98	304.08	301.03	300.52	307.58	299.74	301.74	305.84	303.31	301.15	298.56	298.79	299.58	297.68	303.65	301.41	300.92	299.63	296.02	307.01
307.48	299.37	301.47	314.16	302.9	306.65	305.99	306.42	305.05	308.69	309.33	307	309.77	309.42	306.06	303.22	301.98	308.3	304.92	304.92	302.05	310.74	297.83	309.91	306.68	307.29	306.18	304.8	308.7	310.59	299.5	318.36	305.41	308.4	303.8	309.02	300.53	310.54	300.74	311.4	306.35	304.43	305.65	309.37	305.88	307.63	307.65	304.79	299.63	307.93
319.15	313.76	313.63	312.85	314.82	312.54	310.37	308.94	313.82	318.08	313.18	313.61	315.55	315.39	317.05	315.99	320.37	307.35	315.72	314.66	317.64	309.38	317.99	308.67	317.86	307	315.44	317.57	316.08	311.39	311.53	309.37	315.94	319.83	314.44	314.95	316.63	316.22	308.13	313.71	312.28	311.09	314.02	316.9	306.32	312.9	317.43	310.62	308.77	316.66
294.18	297.84	295.58	294.04	290.8	293.44	297.37	285.28	292.45	288.74	297.2	292.08	289.81	295.06	300.41	293.04	291.7	290.4	290.41	293.56	294.72	296.23	292.4	297.94	289.78	293.47	290.56	301.22	285.73	289.72	299.05	293.16	291.66	295.69	293.52	283.87	299.97	304.07	296.84	294.79	291.44	290.14	299.34	289.92	303.03	290.99	291.98	294.21	298.21	295.83
304.7	298.19	303.91	303.97	304.07	303.96	301.37	304.82	294.3	310.06	302.74	306.1	305.72	296.64	310.84	309.78	304.23	306.86	300.52	304.28	298.05	299.65	312.28	304.72	300.82	303.43	314.95	301.1	298.22	303.17	302.92	306.89	304.96	304.14	305.58	304.2	303.86	303.2	301.18	307.5	304.4	298.86	304.35	301.54	307.56	305.69	304.58	303.02	307.11	300.98
296.65	296.15	303.76	298.39	296.67	296.68	297.82	298.88	301.1	300.24	302.92	302.1	305.48	304.42	303.68	300.06	292.2	301.2	295.25	299.2	302.12	299.47	303.92	303.62	298.68	299.64	296.21	305.19	297.47	302.02	301.17	294.16	294.79	304.28	311.2	305.85	301.7	302.69	304.6	297.96	295.18	300.9	303.49	304.06	299.9	305.02	299.9	299.76	300.67	297.07
301.47	302.72	308.81	305	301.58	302.23	295.23	303.41	305.03	301.3	297.34	305.48	298.48	300.71	297.46	306.4	305.84	301.25	304.6	303.99	296.62	303.68	305.04	310.04	296.84	303.12	297.61	296.19	293.99	300.87	290.2	298.33	298.74	295.7	299.43	300.04	309.32	298.95	299.38	295.86	300.02	302.28	307.12	308.26	289.22	299.14	306.06	301.13	296.71	300.84
298.42	297.2	296.74	298.93	298.74	292.84	301.9	298.66	298.93	303.68	304.76	305.42	306.19	306.44	300.11	299.24	303.53	299.51	300.8	297.88	298.06	299.43	301.12	298.55	299.66	300.06	295.63	301.83	294.98	298.25	298.11	302.81	305.42	303.16	299.45	297.94	293.53	294.27	299.81	306.5	295.62	292.49	303.88	303.01	303.02	297	297.65	300.86	300.95	307.78
312.53	314.29	314.17	316.44	308.18	311.3	315.62	316.5	309.72	318.39	315.4	306.44	306.69	310.61	315.05	314.91	321.86	315.65	313.61	311.48	307.47	311.52	313.18	311.6	318.71	312.64	318.39	313.69	315.51	316.75	314.42	314.2	309.56	312.99	315.62	306.81	313.99	320.55	316.77	306.97	307.65	307.2	316.52	310.86	316.24	320.38	308.6	313.53	306.56	317.28
299.73	300.4	303.08	309.14	302.62	295.59	296.28	302.43	304.05	299.01	293.94	302.21	296.73	299.28	295.92	304.96	300.66	302.88	301.58	305.27	291.58	303.97	299	305.77	295.67	293.73	310.77	300.14	298.91	294.1	304.53	291.35	302.89	301.89	299.75	298.42	298.16	299.47	299.03	292.88	295.29	293.8	302.47	297.94	297.61	300.88	300.99	300.27	301.27	312.11
317.24	316.49	317.95	317.4	314.15	322.14	320.56	321.6	315.57	321.5	316.65	317.77	316.36	316.43	320.37	324.87	321.52	319.56	318.76	318.24	317.5	320.08	320.6	319.78	328.14	312.87	320.06	322.32	319.83	315.82	320.14	316.46	319.51	318.13	319.24	320.22	322.1	320.51	322.68	318.1	319.21	322.76	319.76	317.03	322.64	317.34	316.98	315.78	319.4	320.25
298.49	299.48	299.06	311.81	306.52	300.91	299.25	301.7	308.41	301.69	294.87	305.29	303.81	302.94	304.34	296.74	303.51	297.58	310.24	308.79	302.61	303.17	308.33	303.53	303.84	307.68	305.01	306.95	305.25	299.05	305.77	302.62	299.41	308.29	298.66	305.01	304.9	301.07	298.72	299.01	298.04	303.11	307.56	303.63	305.9	307.95	299.73	303.55	301.57	306.18
324.93	321.79	326.73	326.2	320.35	330.28	324.8	321.81	323.67	324.35	320.06	324.38	329.36	325.35	331.76	326.83	327.76	336.18	325.41	319.19	326.56	324.83	329.46	328.28	325.14	329.5	331.28	332.52	329.73	325.33	331.73	328.42	324.49	322.46	327.9	327.78	324.3	326.6	333.36	326.35	327.45	321.3	328.42	325.03	332.14	325.17	326.97	323.91	326.19	324.54
290.97	299.77	296.16	300.46	293.86	302.99	294.82	289.73	303.32	297.4	290.74	298.4	298.4	292.21	290.83	300.77	296.86	299.93	302.96	295.19	290.24	291.68	296.87	294.02	291.88	290.2	292.08	295.94	301.47	302.14	300.68	293.31	291.03	303.31	296.83	302.39	296.69	293.24	299.45	296.9	293.81	297.58	296.12	302.32	296.81	296.64	296.15	294.94	290.3	296.55
301.39	308.85	307.43	303.28	302.09	308.91	301.44	313.4	301.55	301.92	303.93	300.26	297.79	305.25	303.25	296.52	302.2	306.9	307.61	304.21	300.73	305.01	298.87	307.43	311.16	300.01	309.03	300.17	301.54	302.14	303.96	308.3	302.99	307.08	307.98	301.44	307.36	302.43	298.44	300.9	299.97	309.03	298.96	311.3	299.13	305.51	298.63	300.08	303.2	304.49
329.11	318.31	320.05	321.68	329.49	325.98	323.29	322.23	324.76	328.3	319.64	327.62	326.92	321.8	322.13	320.14	324.36	322.37	325.13	331.04	331.31	326.81	320.85	323.65	323.28	327.73	327.8	321.42	333.04	334.39	328.65	321.97	320.87	320.66	323.71	328.69	329.89	322.38	324.5	322.67	320.04	323.32	323.5	319.31	322.39	327.25	321.88	325.45	318.93	329.69
312.43	311.83	312.26	313.21	309.23	323.23	316.72	309.72	305.8	312.23	306.69	324.22	316.59	311.48	312.66	321.66	307.65	316.2	316.05	310.66	314.3	317.96	317.26	317.49	315.57	311.22	315.37	317.75	313.32	315.55	305.83	319.77	315.75	313.18	316.17	321.9	317.93	316.45	311.71	317.9	319.76	320.87	319.38	314.65	314.09	318.22	313.53	316.38	310.65	320.67
317.42	321.33	323.73	328.8	315.75	323.88	321.97	323.78	313.99	318.31	323.71	324.91	320.46	323.48	324.48	318.34	318.45	320.55	312.52	317.38	317.26	317.94	321.93	312.06	317.06	319.85	321.25	317.48	316.89	316.5	313.03	317.55	328.49	316.01	313.67	326.77	313.68	324.44	320.18	324.4	323.6	316.89	318.77	324.91	323.91	307.65	320.2	317.74	318.96	322.94
305.09	316.55	314.86	318.07	314.18	308.11	316.08	318.34	321.6	307.94	319.73	315.42	312.4	321.92	316.99	314.2	312.56	312.21	318.91	308.12	316.81	310.51	311.65	318.6	317.29	313.61	319.88	317.07	311.2	308.48	311.93	314.76	314.57	316.87	312.63	314.37	318.04	311.88	305.18	311.88	311.57	309.97	317.38	314.28	314.83	315.87	315.72	309.38	314.18	317.09
299.51	308.7	307.22	312.05	306.42	307.38	302.41	313.11	318.77	309.02	302.01	311.89	315.98	312.41	310.02	314.01	313.65	308.85	311.18	315.67	302.61	312.42	306.11	303.5	306.75	308.1	309.64	309.84	310.25	306.5	311.48	309.55	299.92	318.77	314.74	314.28	309.49	310.68	306.18	309.8	305.62	311.3	310.16	305.2	316.26	306.6	302.91	308.89	308.87	312.67
312.38	306.77	306.75	297.62	306.61	307.25	302.44	306.93	301.14	304.44	306.14	301.31	301.65	303.98	307.13	297.61	307.85	305.46	302.41	303.53	304.65	307.96	304.75	303.85	309.66	299.03	311.24	306.5	303.33	305	307.64	307.24	304.73	304.12	306.24	304.98	309.71	300.43	294.08	306.23	305.48	306.91	302.74	302.78	301.54	302.54	303.85	303.38	308.25	300.87
317.12	313.61	320.05	318.71	319.93	315.56	314.9	316.09	316.87	316.52	313.79	315.41	318.56	310.66	309.57	313.16	315.9	314	314.94	313.24	312.25	318.28	314.24	311.24	318.34	318.49	325.04	309.51	322.39	315.31	313.04	319.38	316.56	316.49	318.64	311.5	322.24	320.77	310.31	321.33	321.47	318.31	316.34	314.59	318.2	316.91	311.99	315.99	321.3	316.12
316.65	297.47	300.69	310.28	306.08	300.43	307.19	304.68	302	311.29	300.04	305.42	304.43	304.15	290.73	299.03	300.05	313.25	303.76	300.2	296.8	300.37	313.65	301.57	291.4	309.79	302.71	294.8	308.32	305.57	305.58	302.75	305.5	306.34	307.09	312.85	308.56	304.77	309.82	307.95	302.04	304.63	306.49	305.64	306.25	303.76	306.78	303.48	299.72	310.7
305.59	311.52	305.55	304.5	303.15	308.38	305.68	308.04	310.21	307.33	305.33	309.17	304.52	300.93	301.21	306.92	305.54	305.54	309.97	310.15	298.24	303.27	310.39	308.5	308.8	307.47	312.65	307.63	303.63	305.18	310.83	302.91	301.7	302.49	313.06	314.68	304.62	310.83	308.18	307.9	302	308.02	304.49	308.55	304.77	312.01	306.88	308.06	311.51	309.77
301.48	301.69	293.81	297.87	304.22	303.94	301.18	297.77	297.1	297.54	303.99	305.29	297.84	304.08	300.27	299.76	300.88	303.87	295.06	293.43	295.93	295.62	308.41	307.04	302.18	299.61	300.58	304.83	306.22	295.58	304.16	300.36	298.89	296.98	299.96	299.63	303.19	303.1	296.61	296.75	310.77	305.72	304.63	298.69	303.31	297.11	308.07	295.8	298.93	299.41
320.81	312.06	315.97	305.85	306.32	317	313.42	311.71	312.19	311.57	314.98	315.51	314.1	310.77	306.34	315.5	312.7	320.94	317.52	318.48	317.68	309	314.67	315.38	309.33	309.63	319.65	310.2	314.01	315.38	306.1	316.02	307.91	305.55	312.98	315.16	307.32	311.73	308.49	314.93	307.82	317.13	318.07	322.25	313.65	316.68	302.48	316.08	311.24	312.94
307.5	306.17	304.6	304.34	303.62	302.81	305.47	302.22	300.52	305.94	303.35	305.2	302.39	308.77	309.5	301.37	299.19	296.32	303.82	298.35	302.59	305.63	298.34	300.45	306.62	301.42	305.85	298.26	303.54	302.97	302.12	308.6	300.56	303.88	303.11	304.18	304.23	305.76	309.09	299.7	304.83	299.54	308.56	301.22	309.69	299.29	303.94	307.49	308.73	296.42
308.44	305.82	301.9	303.24	294.77	308.43	308.53	307.65	301.3	297.23	306.88	306.8	298.69	311.53	306	303.24	309.45	304.9	299.92	308.39	307.83	308.08	314.71	301.24	305.27	303.65	303.8	307.54	305.12	306.66	301.54	302.59	301.7	306.62	302.39	307.1	300.82	299.14	300.42	311.32	305.65	311.35	305.59	305.68	302.37	307.73	301.01	303.05	305.72	303.4
329.24	327.6	335.86	322.22	321.91	332.94	329.58	323.81	330.22	332.3	321.7	331.2	325.27	327.31	332.52	324.13	327.19	326.02	324.93	331.58	327.47	324.22	329.31	332.04	320.55	324.25	324.15	328.24	323.12	320.68	322.89	329.26	319.16	325.19	319.86	326.48	330.28	337.42	327.63	330.38	331.7	322.26	326.51	326.99	325.25	331.76	327.22	326.74	327.44	335.58
310.58	310.07	307.74	312.33	304.58	313.47	315.07	307.85	310.06	314.25	309.52	306.01	309.7	317.25	314.97	312.41	311.71	318.13	310.94	309.2	318.55	315.46	308.89	314.78	306.36	316.33	308.47	309.2	313.41	322.64	307.48	318.54	312.62	318.59	309.98	319.36	314.23	310.51	323.1	309.65	312.58	311.85	310.87	313.83	312.54	319.34	307.64	308.1	310.01	309.4
305.23	299.38	305.52	307.56	296.32	312.84	305.31	303.71	311.31	314.92	305.67	304.96	299.31	303.58	305.78	304.87	299.47	304.8	311.29	298.16	295.42	306.83	308.4	299.92	301.36	297.15	303.27	306.86	302.59	305.92	306.23	298.43	314.1	298.31	303.88	308.86	304.7	308.65	304.07	304.17	306.96	307.38	301.12	304.96	305.93	292.74	308.93	302.95	301.37	307.05
299.79	294.93	301.95	305.18	305.71	302.09	303.22	301.82	300.39	306.4	297.33	298.53	297.78	303.81	302.77	305.42	301.96	298.42	303.35	305.38	301.74	306.46	301.98	301.85	298.63	302.15	309.22	308.53	306.18	306.2	306.09	302.47	309.68	298.92	296.96	309.6	305.69	303.63	301.61	305.63	300.34	302.63	303.7	299.96	303.23	304.28	301.39	309.23	303.95	306.68
319.74	315.94	315.8	313.27	310.45	316.44	314.7	316.08	311.03	311.22	314.32	310.16	316.37	311.35	312.96	315.9	321.23	311.4	316.19	315.81	316.13	317.84	312.25	310.62	316.73	318.49	314.26	311.8	310.67	309.46	311.07	312.27	319.71	319.27	315.99	311.58	307.43	317.57	315.78	322.22	309.66	318.64	316.39	313.02	309.16	305.18	315.6	316.54	307.29	309.94
297.76	292.19	298.07	291.84	295.84	295.28	292.28	293.32	289.47	299.32	293.89	299.37	291.76	296.04	295.52	299.69	302.85	299.1	295.73	287.56	295.14	294.18	300.97	288.87	287.08	297.24	299.94	295.15	290.35	291.59	298.32	289.75	293.63	294.77	293.21	292.07	294.13	292.65	292.19	292.06	290.44	295.01	292.44	300.42	292.18	293.17	300.32	294.15	293.04	299.09
313.97	319.59	315.36	312.82	310.29	315.45	315.91	314.02	311.74	309.02	314.46	306.94	310.03	313.17	317.14	316.49	314.19	312.59	316.05	304.34	315.42	314.77	312.14	309.7	304.88	320.15	314.68	313.93	310.83	315.08	312.24	311.7	312.03	315.96	306.54	307.01	311.66	312.36	309.88	315.63	313.67	316.99	317.73	318.52	316.46	314.49	313.11	307.43	309.75	315.68
306.18	304.57	307.3	301.29	307.27	307.84	310.9	307.01	305.48	311.3	303.84	311.71	307.29	299.66	310.21	305.16	301.79	312.15	304.66	307.66	306.24	308.98	305.05	310.25	303.76	300.94	307.14	301.07	310.14	303.59	310.5	311.09	303.12	311.67	308.04	307.31	301.58	308.47	304.31	307.19	303.02	302.95	309.01	306.54	304.63	306.57	311.69	306.65	305.09	305.16
320.13	320.47	311.29	314.5	321.43	311.75	322.51	320.19	314.42	320.96	324.98	324.91	319.32	318.18	312.4	317.73	318.61	323.8	315.94	325.9	318.44	323.53	314.74	326.83	314.96	321.14	320.22	320.03	312.06	316.69	315.28	326.91	317.97	312.04	323.54	319.77	320.38	322.32	319.02	317.59	321.48	325.25	312.81	322.45	312.01	317.2	326.8	319.99	316.01	314.83
326.09	322.76	317.43	324.7	322.8	325.86	322.92	323.89	322.66	322.84	323.67	326.24	324.42	333.17	328.97	330.94	329.65	329.9	327.84	325.01	326.09	323.78	320.91	323.7	325.57	323.83	327.95	323.98	326.34	329.25	325.76	326.76	322.68	327.2	327.61	327.86	319.33	319.03	327.53	325.1	318.86	320.75	321.11	325.85	335.27	324.74	328.31	328.68	323.01	321.28
315.98	322.28	321.42	320.8	312.62	321.34	316.6	318.56	318.79	318.72	326.73	319.8	314.76	317.13	323.36	317.2	316.73	319.84	313.97	319.26	310.35	313.1	316.51	313.82	314.7	317.69	314.51	311.16	313.42	318.57	320.74	316.35	320.19	314.97	318.05	319.06	319.68	312.78	314.02	316.13	322.63	309.43	317.64	316.76	321.23	321.87	316.87	322.03	320.2	311.15
303.75	300.43	293.65	299.11	295.26	290.86	294.94	294.37	295.7	292.9	300.47	291.07	291.61	289.6	300.18	295.76	289.64	303.13	296.79	297.26	293.17	294.07	290.33	294.94	294.88	293.28	297.75	293.55	296.73	291.36	287.92	290.78	296.93	296.21	299.58	297.86	294.94	289.14	295.31	294.88	290.26	290.9	291.6	296.98	299.77	297.31	297.17	296.5	295.47	300.31
309.84	307.94	306.86	299.57	307.08	305.16	302.99	306.9	296.14	303.7	305.29	305	315.87	299.08	303.25	300.31	301.87	305.82	302.75	304.93	304.71	306.25	303.38	305.49	311.66	309.01	304.73	307.96	300.08	305.27	307.17	309.78	293.91	297.5	309.7	305.72	299.09	299.73	299.2	301.54	310.24	304.96	303.62	310.8	307.8	302.24	307.38	303	302.81	304.32
299.49	295.48	305.27	304.68	303.55	304.12	298.36	304.65	301.47	300.43	302.27	301.64	301.32	301.69	298.88	301.99	306.94	307.04	304.6	316.69	309.75	302.12	299.55	302.02	305.08	298.77	310.33	304.12	304.88	302.44	297.83	297.67	305.14	301.31	294.85	304.44	304.68	310.93	304.3	308.4	295.6	300.66	308.2	309.66	305.99	303.39	301.83	304.71	303.79	302.19
317.58	315.54	312.27	323.89	313.31	320.07	315.36	317.21	319.28	318.48	314.26	317.39	319.99	314.93	315.11	320.15	315.8	311.06	320.43	315.53	321.51	322.89	313.98	316.68	314.22	315.23	319.23	310.64	321.58	316.22	320.31	313.84	313.83	320.11	323.36	318.65	314.56	319.1	309.56	314.41	320.69	315.63	321.95	318.6	314.49	314.3	313.87	317.06	312.04	323.2
321.52	313.21	309.87	315.51	311.92	318.74	313.86	317.26	319.49	309.16	309.68	310.41	312.84	319.13	310.1	316.22	315.74	319.24	309.56	315.52	315.5	321.55	316.81	310.28	320.22	316.6	312.64	308.99	321.49	323.78	321.65	317.03	313.47	324.98	312.59	320.63	316.78	317.93	324.09	324.13	312.29	321.75	314.62	316.59	305.39	316.44	317.15	315.42	321.9	311.38
294.47	294.4	290.05	296.03	302.66	295.6	298.29	298.63	291.98	298.84	299.09	290.34	292.93	292.41	288.6	296.28	294.34	304.97	299.08	292.21	297.42	297.82	291.62	293.3	295.22	293.71	300.6	287.45	293.4	295.54	292.87	297.27	294.73	295.76	301.71	298.81	295.29	300.76	297.25	297.71	294.42	297.32	292.37	297.34	295.47	295.13	300.19	297.6	300.24	298.28
309.51	302.59	297.8	306.89	300.04	307.61	309.07	310.75	305.04	308.56	306.99	304.52	303.67	306.99	303.3	306.03	301.75	305.53	301.67	308.47	303.4	314.59	304.76	300.04	301.03	301.83	311.05	297.57	305.04	300.28	304.23	301.67	303.37	312.35	305.94	304.31	309.04	303.07	309.35	304.69	303.18	303.04	299.22	305.95	306.13	303.75	300.59	301.86	301.44	301.63
306.29	310.48	312.43	313.28	310.03	308.7	312.03	309.39	308.76	309.42	313.32	315.43	308.31	306.1	312.24	304.78	306.03	308.76	310.51	311.99	308.85	312.1	312.91	314.68	306.44	309.72	304.18	314.4	305.41	311.48	310.02	304.13	312.22	313.47	313.99	307.08	309.28	309.09	305.84	309.3	308.5	304.52	305.99	312.38	306.59	310.29	313.24	310.25	304.94	309.31
316.12	312.88	313.35	317.07	306.9	312.54	309.39	317.11	309.86	313.47	317.68	313.44	311.99	316.67	307.72	315.98	308.15	311.42	318.08	314.75	314.38	315.26	311.13	313.86	311.2	317.97	306	307.47	310.04	311.21	316.87	311.83	316.9	312.2	311.32	312.22	306.68	313.85	310.42	315.4	315.56	309.9	310.86	317.15	311.29	314.33	315.87	316.21	311.51	314.55
299.86	298.84	305.01	305.16	304.06	299.6	298.09	301.13	303.12	308.84	302.72	303.95	301.71	307.11	304.64	302.14	301.78	306.1	302.36	308.09	297.09	308.41	300.35	307.16	306.25	299.2	304.93	310.24	306.24	306.78	309.91	298.8	302.11	305.78	299.42	304.63	307.1	310	303.74	305.74	315.72	304.66	302.13	302.82	307.24	298.83	300.62	301.59	298.94	312.47
297.67	304.26	308.38	300.81	301.67	305.22	304.9	304.71	299.22	305.72	299.28	300.43	304.57	300.16	301.47	306.88	303.27	311.22	298.71	300.55	301.66	305.09	304.02	306.33	295.28	297.34	302.17	301.34	305.14	302.27	296.16	307.07	300.98	299.57	301.19	299.93	300.19	299.08	309.44	299.87	301.41	305.91	298.25	304.53	299.89	297.17	304.7	309.77	303.79	303.65
303.82	306.66	308.28	310.23	307.6	308.94	309.21	299.16	306.08	301.02	307.04	307.17	307.93	305.39	302.76	302.98	300.07	309.53	308.09	305.63	299.26	308.76	303.45	301.57	309.76	305.05	307.57	303.59	310.1	312.82	308.37	303.38	310.42	303.2	309.44	309.76	308.84	308.58	306.87	301.44	305.82	307.13	303.34	306.34	307.85	305.91	298.73	304.92	304.63	308.8
292.38	292.56	293.7	289.32	299.02	295.86	301.43	293.36	285.28	293.76	304.16	296.69	300.64	285.36	288.23	292.09	291.84	290.56	294.74	299.48	296.64	295.26	292.87	294.94	290.64	294.06	297.33	293.73	293.77	299.23	289.63	283.67	293.9	285.8	297.67	292.37	302.75	291.96	296.92	289.97	300.58	291.82	293.42	300.32	296.18	295.87	289.57	300.55	292.35	295.57
296.56	304.19	301.59	300.41	299.32	295.45	300.39	296.16	295.2	294.8	302.64	306.37	303.96	293.17	299.98	297.9	294.16	304.7	295.31	299.96	300.43	305.23	306.5	306.37	304.57	297.63	297.39	305.12	295.41	301.35	304.49	298.82	307.9	301.11	300.76	301.21	295.17	294.31	299.59	301.96	298.07	301.32	302.86	302.71	302.19	306.61	299.47	301.18	298.44	293.95
299.45	291.11	299.77	291.9	294.58	294.8	296.76	301.01	294.77	296.93	297.14	300.26	301.76	296.53	301.97	299.07	294.67	298.53	298.79	306.95	293.53	301.66	296.98	299.07	297.11	297.27	293.51	299.61	298.29	298.23	296	300.06	302.8	295.46	304.07	296.85	301.19	294.55	297.71	294.68	299.03	295.37	287.55	299.11	304.38	298.6	301.65	299.33	288.22	295.31
331.3	328.88	325.83	333.79	328.98	331.04	326.94	331.38	328.75	323.5	334.52	327.31	326.01	332.75	328.48	327.5	326.19	324.49	330.19	328.29	328.1	327.46	327.17	332.22	325.57	332.56	320.61	330.03	334.55	330.88	326.44	331.93	336.18	325.76	331.21	327.98	326.2	323.43	333.5	329.42	336.57	328.07	319.4	330.77	334.02	323.76	330.15	323.14	323.91	330.31
312.94	311.05	313.09	313.2	306.14	307.52	319.69	310.96	316.63	306.84	310.57	322.04	318.71	317.63	306.73	319.19	316.07	311.36	313.63	311.29	320.74	313.43	322.5	320.34	321.22	311.94	317.12	320.45	319.56	316.05	315.29	313.8	312.61	311.64	308.15	318.83	318.36	317.4	305.03	317.61	304.4	318.2	316.36	312.14	317.98	314.57	312.45	318.59	316.98	313.27
302.33	314.95	312.4	309.44	302.75	314.71	308.96	306.73	312.38	305.22	317.43	308.23	311.99	313.41	308.23	306.16	307.03	305.22	311.98	317.6	306.93	313.93	313.54	299.75	307.55	316.59	302.88	308.73	308.96	314.99	308.5	310.53	306.66	304.77	307.66	315.06	314.91	307.78	318.64	309.41	314.37	311.28	309.99	314.89	302.07	310.89	309.32	304.84	314.41	309.12
321.75	317.01	321.09	315.01	320.84	315.31	324.07	324.29	314.58	316.71	314.65	318	323.47	318.53	321.26	322.9	321.36	317.28	317.16	317.58	314.82	315.4	318.27	317.89	311.94	320.27	315.13	312.99	322.43	321.25	320.01	318.47	314.8	317.77	319.53	312.12	318.04	322.51	322.54	314.82	324.08	313.06	315.1	320.38	312.95	315.68	309.93	325.54	313.17	313.18
310.24	305.72	312.5	301.46	306.44	304.75	307.22	306.91	309.82	308.48	311.2	311.95	305.85	302.02	307.86	306.72	315.2	312.68	300.93	304.7	311.37	304.46	311.82	306.36	311.92	303.98	306.95	311.21	309.88	310.46	305.06	309.6	303.44	308.05	315.36	310.05	305.61	313.82	303.79	309.84	305.37	301.76	310.4	309.01	307.61	306.15	311.23	308.16	310.12	305.08
327.38	317.08	323.11	324.76	326.2	316.2	323.58	324.49	323.46	331.23	325.58	326.83	324.97	333.59	328.44	325.17	327.54	313.3	326.63	328.92	324.44	324.49	324.19	329.65	328.8	327.08	325.01	332.76	330.15	324.22	328.75	328.18	315.7	327.37	324.67	321.17	327.63	325.88	317.88	330.41	327.49	332.32	318.97	326.15	334.4	320.03	324.16	323.76	326.71	329.2
313.13	309.93	308.56	314.78	318.15	316.93	325.87	318.44	315.18	311.26	312.02	306.92	317.74	319.86	314.61	311.19	315.52	315.06	319.45	310.28	316.22	314.4	311.75	311.57	318.38	316.42	303.71	311.6	312.57	313.76	313.09	316.95	312.22	312.4	315.72	310.29	314.55	318.09	306.76	306.74	308.38	312.13	314.05	315.01	314.31	305.71	316.97	310.84	313.36	323.64
310.42	301.25	303.65	314.94	305.37	296.74	307.48	304.32	307.87	307.34	301.19	306.92	301.66	311.95	310.88	303.28	304.7	304.16	299.4	309.58	304	305	314.73	309.35	313.15	304.33	299.29	301.16	300.11	309.53	311.85	307.84	308.67	303.21	308.93	305.42	305.53	314.01	302.86	304.35	304.14	304.96	313.29	309.86	312.58	308.2	309.72	303.39	302.73	306.76
304.66	294.84	308.87	301.21	304.74	304.64	301.23	300.34	305.68	302.06	306.88	305.54	296.79	303.26	299.31	301.78	296.37	302.41	297.42	306.35	298.49	298.73	308.41	297.22	295.47	309.25	301.25	302.93	297.5	306.17	298.64	302.61	307.5	294.11	304.65	303.7	300.79	302.57	303.06	303.59	302.08	299.85	302.82	302.03	301.48	308.69	300.86	306.41	299.74	301.3
298.51	297.63	303.62	299.26	299.11	291.65	297.67	301.1	307.04	298.32	306.89	305.29	297.4	303.14	299.73	298.64	302.05	296.98	298.09	301.06	304.37	302.09	297.76	302.82	300.3	294.35	302.67	305.34	306.51	294.62	302.01	307.15	298.46	299.27	300.7	294.26	296.57	306.33	295.95	301.38	306.83	292.05	303.83	304.64	299.51	298.71	300.53	301.71	306.98	300.79
327.81	321.17	321.31	309.96	324.06	320.34	320.7	326.78	320.6	315.28	319.47	322.49	316.14	320.24	321.05	316.8	321.69	316.02	305.15	318.86	324.14	322.5	314.65	319.95	319.28	319.13	313.01	324.72	321.54	319.88	320.19	315.19	325.43	322.29	323.91	313.82	315.89	320.58	324.74	319.08	320.96	317.21	323.7	315.02	314.03	319.15	320.16	320.49	314.72	319.14
299.86	296.19	301.62	302.78	301.78	299.53	312.23	307.76	305.36	301.84	298.84	299.63	297.11	301.15	305.7	306.69	301.07	308.3	306.38	299.63	306.41	306.01	292.12	305.01	297.55	299	304.24	306.31	305.89	298.97	301.17	305.66	301.05	304.31	301	302.61	304.31	307.05	303.91	310.13	300.8	304.34	302.01	308.45	300.6	308.22	299.81	304.62	305.46	302.42
299.83	309.2	306.8	303.29	304.17	308.67	306.29	308.06	307.55	301.23	303.96	306.64	308.9	310.53	301.85	309.82	302.37	304.18	308.68	307.78	300.48	303.57	307.32	303.61	313.41	308.96	303.23	306.54	306.28	300.72	310.13	303	310.16	304.45	301.38	307.9	301.31	298.16	310.55	299.24	312.22	308.3	304.13	307.23	303.2	308.29	305.8	305.35	305.84	308.27
301.99	304.93	298.87	305.43	298.45	302.45	306.6	306.96	301.39	300.58	306.64	298.53	302.66	302.62	306.8	296.92	307.33	304.5	293.63	299.14	296.8	307.61	305.58	305.84	308.95	304.01	304.91	299.05	299.69	301.43	307.21	303.2	309.11	297.27	303.63	300.92	300.41	298.75	305.44	300.46	302.31	304.04	303.81	309.36	303.93	304.55	305.42	297.6	302.87	304.77
329.61	328.04	327.53	322.04	327.28	325.46	328.8	323.39	332.76	332.58	331.44	324.51	330.28	318.12	336.11	326.05	325.81	341.41	331.09	335.12	331.14	321.73	323.7	334.84	322.65	329.93	327.63	330.31	322.43	326.81	331.09	329.95	315.48	328.02	327.78	328.51	330.7	328.12	335.03	325.99	327.98	333.84	332.99	327.02	321.75	323.89	322.78	325.28	331.96	328.21
301.83	311.2	325.5	311.77	305.12	307.63	312.36	313.96	310.06	308.87	315.83	317.09	315.61	310.6	311.99	309.73	316.57	316.62	314.56	319.96	316.88	318.2	311.31	310.34	317.36	311.44	311.76	315.52	315.03	312.36	319.2	319.51	302.5	314.81	320.74	310.18	321.39	314.1	316.02	313.43	320.28	319.12	306.79	322.72	310.08	312.17	320.68	315.46	314.35	309.75
309.54	313.82	319.84	318.07	310.3	312.94	310.4	314.34	314.54	308.66	316.74	309.37	309.91	314.1	309.87	313.89	309.28	307.84	314.57	310.33	305.37	313.73	309.75	310.34	313.63	312.84	315.61	314.88	313.83	310.16	314.43	309.32	313.27	314.16	321.08	313.51	310.36	309.36	312.97	314.94	315.63	311.77	310.02	315.58	309.14	314.72	312.01	308.93	312.85	310.76
307.44	307.37	315.18	309.72	306.82	307.4	310.51	310.06	309.11	304.18	302.99	302.58	305.2	307.49	314.59	311.03	311.61	308.76	309.83	310.14	308.44	309.41	313.96	304.19	306.12	316.04	302.96	311.44	307.88	314.08	314.36	312.81	308.69	313.57	306.33	306.82	310.93	314.97	306.82	311.32	312.74	310.64	310.69	312.83	308.67	310.08	311.48	306.64	321.78	313.24
290.98	297.11	298.37	291.43	291.55	291.58	293.74	284.74	295.83	292.22	291.66	293.7	297.57	298.49	293.14	285.92	300.86	293	299.66	291.01	288.1	296.27	296.66	300.56	291.97	291.6	301.73	300.97	296.08	301.08	291.95	294.99	286.85	294.67	296.97	292.5	289.21	288.09	300.71	290.05	302.15	299.81	296.92	289.38	298.33	287.28	290.23	300.87	292.43	288.19
314.07	326.14	314.32	318.04	314.41	304.54	318.64	303.35	313.24	323.5	324.29	314.99	307.57	309.39	319.09	311.41	314.8	311.02	319.17	318.79	316.56	320.48	308.33	311.5	321.08	309.94	306.44	312.98	307.09	313.81	315.08	318.34	315	311.78	313.47	313.31	313.35	317.71	312.73	312.7	313.3	313.22	317.47	312.17	309.55	310.25	314.31	307.84	316.17	314.39
300.39	304.94	306.03	309.2	295.2	305.73	307.9	305.27	299.37	306.96	302.4	297.06	302.66	297.42	300.6	303.65	299.25	300.86	309.25	304	302.47	307.81	299.91	300.27	306.1	299.3	302.69	303.51	307.53	305.95	306.57	303.07	306.28	302.75	301.82	300.34	301.36	306.71	308.02	305.86	302.11	307.7	300.8	296.19	305.6	299.73	301.29	302.77	305.98	300.12
301.45	318.01	301.81	305.28	306.48	308.54	307.79	310.51	315.16	307.95	310.18	311.03	306.31	314.93	306.9	319.24	311.78	308.93	318.13	308.71	312.33	312.08	308.92	309.07	315.39	305.2	317.14	311.12	310.93	316.41	315.61	308.52	314.11	312.72	309.18	312.84	312.82	309.62	311.94	313.22	312.53	306.06	310.89	313.91	311.74	309.9	307.47	309.79	314.58	315.15
309.66	304.56	296.58	305.35	304.56	309.48	303.18	302.92	302.53	301.95	303.99	305.67	297.71	313.18	303.66	299.99	304.23	305.37	301.35	299.03	301.86	303.76	308.1	303.67	300.57	306.62	306.08	307.52	302.29	298.29	301.45	307.8	305.09	297.34	304.88	303.45	308.45	307.65	303.56	305.94	298.54	302.73	302.52	301.92	305.26	300.1	299.08	299.84	305.97	314.18
307.43	308.1	320.23	314.46	314.41	315.2	313.96	317.63	311.03	314.51	319.68	311.05	315.89	313.65	308.74	317.74	317.12	309.49	314.58	317.31	312.82	322.19	314.01	314.14	307.88	319.59	312.67	312.45	318.24	314.52	316.29	306.36	316.66	317.4	308.69	314.11	316.08	314.31	311.49	322.1	315.53	312.41	312.71	315.13	324.81	317.03	308.95	311.19	312.48	313.79
307.2	297.56	307.19	305.13	302.08	306.23	296.93	304.01	300.86	303.47	305.07	305.57	301.14	309.49	310.36	301.71	310.61	304.33	311.39	306.68	306.87	302.88	308.29	302.56	305.72	299.24	305.19	301.76	299.1	306.42	302.86	299.26	296.99	303.73	300.32	301.18	298.87	300.56	300.16	308.57	304.25	304.27	303.9	292.93	300.24	291.41	303.85	309.21	299.11	298.17
320.71	312.95	304.82	306.56	306.52	305.4	311.5	305.46	309.93	307.12	313.97	314.84	301.34	306.69	317.63	312.23	310.73	317.63	315.64	311.86	315.35	300.7	314.79	306.77	311.51	309.08	314.16	312.86	311.77	306.94	314.29	309.83	314.28	307.37	308.06	313.21	309.54	307.71	314.99	316	309.57	310.93	307.47	311.78	308.36	314.62	311.27	309.14	313.7	304.74
307.85	315.88	311.77	307.7	314.81	319.02	307.96	312.59	312.33	315.08	314.72	308.93	306.59	311.65	312.12	311.4	315.14	317.55	313.5	313.49	310.09	313.36	310.76	311.04	309.71	314.62	314.94	310.38	305.74	320.04	310.64	317.62	310.67	318.3	314.44	311.47	312.33	320.56	309.67	315.56	316.02	315.35	310.88	310.85	310.71	318.68	307.76	312.24	309.65	310.15
300.88	306.85	305.14	304.85	291.82	297.92	308.65	302.51	298.3	300.46	302.01	301.02	311.6	298.67	303.03	307.88	298.47	300.84	310.54	306.43	297.16	300.72	299.43	306.12	305.25	302.92	302.82	300.36	304.01	311.99	300.93	305.27	299.9	303.97	305.7	305.16	304.58	299.99	298.27	310.26	308.23	303.43	303.27	303.73	302.31	301.04	307.23	299.65	302.64	297.17
333.64	333.19	325.89	322.81	323.52	323.54	333.63	324.78	325.1	329.64	331.49	330.41	330.99	326.23	328.23	331	333.45	317.91	326.2	322.75	325.61	330.54	323.66	331.76	330.69	320.12	319.53	322.55	331.55	323.31	328.44	333.17	327.65	319.26	329.2	328.24	334.62	331.42	333.76	327.38	330.49	327.66	334.79	322.83	337.22	321.4	330.18	327.1	328.84	323.46
317.4	323.48	328.41	324.52	330.83	322.8	325.4	331.54	331.17	326.68	326.6	325.53	335.96	325.95	330.53	323.91	324.03	325.1	319.83	331.5	331.29	328.49	334.34	332.32	331.51	323.84	331.79	330.88	322.57	327.91	328.29	333.59	334.66	327.41	332.11	323.73	332.96	327.79	333.69	333.65	332.08	328.18	321.16	325.46	333.49	323.31	332.76	323.76	332.65	327.86
304.83	303.66	306.83	307.97	304.13	303.56	308.24	303.99	308.39	303.64	302.58	308.54	299.18	313.83	303.29	311.22	316.82	307.43	302.43	296	308.68	297.82	308.4	310.19	308.05	305.02	304.93	307.42	308.66	302.5	306.59	301.59	300.96	306.74	310.86	300.68	297.5	305.06	300.98	309.51	309.04	303.49	306.23	304.59	306.37	304.83	307.25	302.35	301.36	306.16
313.61	318.16	328.47	316.69	314.02	315.05	312.76	318.02	316.72	308.58	315.8	313.46	317.08	321.1	320.11	321.61	313.66	312.83	326.28	318.23	314.05	316.09	316.56	320.17	317.33	321.44	318.24	325.79	318.14	313.91	318.39	314.73	325.76	316.39	319.92	313.57	313.87	317.31	314.95	319.01	317.45	317.25	323.71	316.3	314.48	319.88	315.97	322.28	316.75	322.5
324.32	319.82	319.4	314.05	330.2	329.38	322.16	328.27	323.09	322.63	331.2	324.65	329.44	328.29	332.48	323.59	314.94	333.04	326.73	316.79	328.77	316.26	325.77	331.75	329.6	327.82	329.07	325.36	326.62	327.4	330	330.98	318.69	315.78	321.1	320.38	324.67	323.38	333.01	330.16	323.41	321.1	319.02	335.25	324.75	326.7	330.33	322.54	328.87	323.52
308.03	306.04	303.66	310.04	299.18	306.14	304.13	301.66	299.08	303.62	308.95	300.39	299.94	299.85	309.01	302.27	301.84	303.22	297.65	300.45	306.97	306.65	299.22	304.5	306.12	302.27	310.66	300.44	300.02	308.33	313.17	303.35	306.27	303.76	312.77	294.17	304.07	300.27	298.69	290.27	299.93	315.42	303.5	299.34	305.8	308.83	302.12	305.34	305.63	300.39
300.89	296.31	297.66	294.31	292.69	289.08	294.44	299.33	305.34	287.89	295.24	291.08	291.75	294.2	292.86	299.22	287.16	298.61	287.72	293.46	294.95	292.04	291.61	296.03	295.96	296.04	287.77	304.92	293.34	297.79	284.16	293.51	286.61	295.54	296.92	292.69	297.37	292.72	305.62	295.29	299.31	295.24	302.22	300.77	297.68	298.82	294.43	298.62	298.35	295.33
294.33	288.38	297.05	292.83	279.34	294.84	292.38	295.02	294.69	293.14	299.76	294.7	297.41	290.88	288.1	293.72	296.09	297.7	291.63	298.22	297.42	295.56	299.74	288.78	295.28	296.7	290.75	295.69	297.19	297.91	302.07	296.1	296.66	296.12	295.26	299.04	287.14	297.43	294.2	299.76	288	292.27	291.54	297.71	294.68	295.62	296.91	292.79	288.3	291.74
325.05	325.15	323.74	327.53	330.66	326.4	321.23	328.41	324.86	331.6	329.73	327.35	325.1	324.45	327.91	325.19	329.74	321.26	333.38	324.38	328.85	327.47	328.4	328.13	320.56	327.54	335.73	323.43	325.73	330.16	324.16	319.99	322.76	330.66	334.72	327.99	326.98	324.61	337.35	328.23	331.39	326.74	324.33	327.29	330.89	326.62	317.92	321.61	322.86	330.28
313.29	308.33	316.62	317.67	314.31	311.29	307.76	308.79	306.87	314.5	318.24	308.56	317.97	317.7	313.07	313.56	318.46	314.53	316.47	315.65	313.62	313.9	317.36	317.78	311.82	312.46	305.05	313.85	314.6	319.01	311.09	311.5	310.7	313.4	318.09	311.42	315.85	307	319.36	317.69	316.78	311.75	318.43	317.53	314.7	316.44	319.5	320.27	310.57	318.3
303.13	304.66	306.68	294.2	298.88	298.98	305.68	305.17	300.78	301.41	298.34	305.47	305.63	299.91	301.37	304.42	303.12	304.06	303.56	310.05	298.11	302.94	303.08	305.17	298.03	297.74	300.54	300.49	311.4	298.18	300.55	303.57	300.27	304.41	293.11	304.8	299.12	298.68	303.33	304.35	300.06	298.16	307.22	298.62	293.33	302.31	304.28	302.47	299.26	299.65
327.56	313.92	320.75	321.86	325.55	319.75	309.72	320.43	320.7	323.77	324.42	312.97	311.8	312.23	315.08	308.22	320.48	321.28	332.14	321.67	320.08	309.68	314.17	318.15	316.81	316.75	317.23	320.58	329.62	318.45	315.77	322.68	316.7	316.67	322.41	323.73	319.49	311.6	316.63	320.95	316.06	324.76	317.33	315.8	316.97	314.59	319.03	324.44	323.46	319.18
312.41	321.09	321.25	313.41	327.45	314.95	318.79	317.92	316.69	315.5	317.56	315.09	317.02	318.35	320.05	317.2	321.24	325.92	317	318.86	318.28	319.2	323.55	318.21	313.85	321.39	316.74	315.53	320.48	319.87	325.68	325.54	320.96	315.48	319.17	316.23	314.16	316.43	313.41	323.01	324.98	306.55	319.31	322.72	318.15	322.26	318.75	316.73	321.77	323.84
332.37	327.06	322.22	331.26	324.91	323.57	332.03	320.33	334.42	327.83	327.16	334.09	335.45	323.41	322.15	326.48	328.48	324.01	331.41	329.61	321.77	330.09	327.37	335.32	325.26	331.42	329.12	322.44	323.6	325.82	322.16	328.41	333.83	327.24	323.8	326.03	325.73	325.86	330.16	320.14	322.61	332.03	328.13	331.58	329.97	326.48	333.5	335.52	325.16	327.14
306.21	310.34	302.35	308.39	312.86	307.9	317.68	312.29	304.47	304.03	307.42	307.2	302.31	303.16	313.52	311.51	313.56	303.8	303.06	313.05	309.23	305.58	303.35	314.45	312.32	309.26	312.82	312.88	312.53	307.99	306.7	302.88	305.57	304.22	300.38	310.12	308.05	309.44	303.66	308.58	306.69	306.66	311.06	310.62	312.15	312.63	312.18	311.08	307.04	306.51
336.76	326.56	326.93	320.8	321.42	325.64	323.88	326.81	325.98	327.83	326.28	332.65	325.19	325.14	325.57	332.57	330.73	331.16	327.14	330.42	328.71	330.69	336	328.58	321.6	325.98	328.13	326.16	335.99	332.83	328.43	323.51	319.81	324.02	323.43	331.93	327.06	327.85	330.31	332.48	320.9	333.58	329.54	328.24	328.17	321.65	334.7	323.13	324.14	320.14
307.13	300.34	302.93	307.14	302.4	305.78	303.93	308.47	305.06	300.51	301.16	301.02	310.07	307.27	298.53	311.43	307.16	306.79	306.78	311.87	300.92	308.11	296.89	302.07	306.72	297.12	297.21	305.17	304.57	299.01	299.64	297.92	297.62	302.65	301.91	301.08	308.19	303.24	310.56	301.39	307.21	313.91	304.13	299.11	300.59	295.79	295.95	302.06	305.65	301.46
301.46	306.39	309.59	303.85	303.78	301.99	308.01	306.22	299	298.48	303.28	298.78	305.15	301.39	304.53	300.23	308.67	302.41	301.78	301.66	307.18	306.06	305.69	300.71	296.8	305.01	301	299.03	304.57	301.06	307.18	307.5	304.45	296.83	301.03	303.85	306.78	301.03	305.9	302.04	300.9	304.54	302.36	306.33	305.98	292.92	310.98	307.38	308.68	307.71
305.1	308.88	318.04	316.52	317.63	308.91	310.07	310.12	309.09	316.44	315.61	311.47	305.03	313.94	312.65	313.71	309.6	309.4	308.12	309.64	308.85	316.52	313.46	315.16	311.51	312.72	313.9	314.38	314.12	310.19	309.99	319.2	304.3	311.81	303.1	312.46	310.68	316.52	313.03	309.11	320.38	311.58	317.26	311.52	310.73	315.62	312.81	312.36	312.25	313.79
303.53	305.56	304.33	296.48	308.41	300.21	307.51	308.28	305.83	305.11	304.92	305.35	305.82	303.87	299.48	302.33	300.07	299.16	310.48	302.87	303.36	304.03	304.44	301.42	296.8	300.76	309.22	311.63	308.74	306.28	304.12	305.62	308.76	310.23	300.27	305.54	303.48	300.65	305.25	299.34	307.07	297.69	304.25	302.71	311.62	305.01	298.41	307.02	303.11	304.76
311.1	319.35	307.79	315.61	312.87	308.17	318.51	320.23	309.46	312.28	306.24	310.63	314.69	317.77	305.41	321.06	305.09	316.82	310.16	312.04	314.1	312.83	307.03	311.58	317.88	315.48	307.97	305.07	311.95	314.21	318.49	309.83	316.39	307.25	317.95	305.02	309.51	317.47	314.63	311.83	309	309.08	309.4	315.16	314.61	318.27	302.11	310.57	312.96	309.37
323.38	319.6	318.9	320.82	320.99	320.69	321.26	320.34	324.99	320.9	320.53	310.09	319.46	322.8	314.03	320.98	322.99	315.59	320.94	322.54	320.12	315.44	318.06	328.19	311.98	324.08	315.9	312.19	322.57	318.74	315.15	314.34	311.35	320.77	318.57	315.56	314.37	319.47	322.2	319.75	322.59	328.38	325.72	323.15	325.2	315.35	320.95	313.4	315.11	319.28
314.82	311.24	310.28	312.11	318.6	316.54	322.98	312.53	311.19	312.15	311.25	309.89	312.77	313.04	316.26	311.88	312.03	314.34	313.66	308.74	311.1	315.15	314.55	311.48	320.83	309.3	313.83	312.07	315.06	316.12	310.95	310.53	314.24	317.62	308.31	307.83	307.72	311.84	311.99	316.66	309.12	316.37	310.04	309.25	320.61	309.28	309.27	311.43	312.13	315.72
325.62	315.85	328.87	326.13	327.75	327.33	329.69	318.26	330.25	324.47	330.64	324.08	320.42	330.52	323.9	321.94	321.78	329.79	320.21	325.73	326.76	327.22	324.72	322.22	330	324.16	327.73	327.98	325.83	318.62	327	327.42	324.94	316.63	319.2	319.83	325.76	330.24	317.98	324.29	323.54	329.84	325.33	328.83	322.76	323.44	325.82	324.88	328.97	325.96
312.16	311.67	310.46	316.24	314.14	312.69	311.63	315.51	312.99	312.66	316.99	323.34	314.12	315.69	310.53	313.69	315.24	315.08	318.43	309.53	313.15	319.91	308.17	314.01	319.79	311.34	311.58	321.05	310.17	315.6	318.4	316.25	314.03	310.64	317.22	313.98	314.67	317.84	314.26	315.09	316.05	311.12	321.71	315.36	312.96	308.68	318.54	310.91	309.11	319.18
299.54	296.2	288.06	291.91	296.62	296.04	300.36	284.21	295.32	293.04	296.15	295.18	291.75	298.08	298.87	298.94	296.04	302.1	296.48	293.94	294.29	291.95	295.63	291.01	297.31	285.11	301.39	301.69	291.3	291.21	297.16	299.03	298.46	290.02	292.55	289.38	297.11	300.05	300.79	295.07	288.92	303.92	294.75	295.34	298.9	298.98	296.48	300.21	290.7	293.91
311.57	302.97	311.71	304.21	306.81	310.78	309.75	306.32	304.13	312.88	306.38	310.27	311.75	302.73	310.75	313.59	309.46	308.57	310.17	312.78	309.12	307.17	313.46	304.95	311.41	311.56	309.65	313.9	306.23	312.22	307.8	307.52	314.78	313.28	314.36	315.38	311.3	308.08	312.41	308.29	312.15	307.84	311.13	313.42	305.46	308.63	315.04	312.58	307.37	297.8
305.21	296.43	302.75	301.83	306.68	302.03	307.44	309.33	302.49	300.88	306.24	304.68	308.28	299.16	293.68	299.62	301.69	303.43	297.61	302.91	296.59	302.27	300.62	299.56	297.46	306.03	302.37	306.77	307.63	301.77	301.24	301.99	303.83	311.72	305.87	302.51	306.12	303.05	301.86	303.02	302.46	299.67	299.17	297.16	297.48	297.62	307.33	304.82	307.94	307.24
301.06	302.23	298.11	297.87	304.54	302.54	300.45	302.05	303.41	308.79	290.95	310.52	302.05	300.71	305.37	297.89	297.66	295.91	304.14	298.78	305.11	304.05	303.01	303.59	301.28	296.32	299.55	301.52	294.69	302.6	304.18	299.9	306.42	304.58	305.74	299.75	300.29	295.87	293.29	297.85	298.49	299.3	300.54	296.25	297.83	289.89	298.62	292.59	303.93	302.8
288.7	291.24	300.47	291.79	301.19	297.08	289.71	300.29	290.05	295.7	293.02	300.01	295.31	298.02	297.41	294.89	293.76	299.22	295.69	294.37	298.28	289.69	294.91	294.52	296.67	285.37	297.03	296.58	300.6	297.31	294.77	295.83	298.81	290.22	291.4	289.96	291.54	299.37	299.61	289.19	292.82	292.1	302.52	300.5	295.06	290.78	292.35	293.61	292.36	289.49
318.37	317.05	317.18	312.12	323.03	319.58	308.9	317.89	309.07	321.24	314.04	317.8	300.85	316.82	317.96	311.17	315.66	317.69	313.88	313.78	307.64	313.6	317.31	320.35	316.4	322.51	316.23	315.37	316.64	318.46	323.07	315.67	317.52	323.86	312.15	311.61	312.64	315.8	315.52	309.33	315.1	323.17	315.78	313.34	312.39	315.02	319.47	315.81	313.38	318.09
316.41	314.97	314.72	314.86	323.11	314.7	313.84	317.04	314.44	315.51	314.2	316.03	319.2	314.67	312.33	306.24	315.63	312.98	319.02	314.6	319.87	312.45	311.82	306.08	321.36	313.47	317.96	322.68	306.56	312.16	309.66	318.25	318.2	316.01	320.93	322.2	311.88	316.78	312.92	320.35	321.57	315.76	320.36	310.35	319.25	307.99	319.25	323.73	308.64	315.7
306.91	306.7	306.35	295.96	297.86	300.34	299.47	306.26	296.88	295.6	301.74	308.73	303.48	305.71	301.97	312.81	299.61	310.2	308.6	306.39	308.94	300.93	303.52	305.81	310.5	301.21	302.28	306.74	299.91	300.34	301.35	303.33	300.3	300.47	308.27	295.95	295.67	305.28	304.24	302.43	298.88	300.75	301.77	305.17	304.65	311.93	303.46	304.66	296.47	306.08
312.13	308.88	307.37	305.19	308.04	302.47	304.22	309.01	304.47	310.35	303.19	308.25	307.52	308.54	307.22	302.3	307.07	304.53	301.52	312.4	306.41	305.85	307	300.85	302.89	307.66	312.03	306.96	306.11	305.17	305.56	310.39	302.63	307.47	308.12	312.03	304.41	305.31	303.15	302.93	306.5	303.69	306.07	301.44	305.45	302.37	303.75	305.02	312.21	313.07
309.73	305.62	316.28	315.01	312.63	315.17	319.49	308.16	311.43	319.83	317.82	309.43	312.35	312.83	317.48	312.44	319.01	315.67	308.77	311.17	310.89	306.22	315.02	318.13	306.27	307.88	313.64	314	309.02	313.33	317.79	301.09	312.05	312.4	311.21	315.29	316.85	317.24	319.86	313.22	311.9	311.66	311.31	313.39	314.25	309.74	307.05	314.41	315.01	312.82
301.1	299.9	302.17	306.11	305.78	299.69	299.04	301.37	299.36	298.04	299.17	297.21	303.37	302.14	299.82	296.44	301.32	296.67	313.25	303.46	291.38	303.39	297.58	299.66	304.8	300.98	302.29	291.41	296.62	301.15	296.9	304.6	294.55	296.2	302.19	295.31	292.09	308.41	303.78	304.22	297.61	308.68	296.92	299.28	297.99	302.44	294.96	305.48	294.57	300.15
333.09	332.34	328.53	323.05	331.72	335.14	324.44	331.24	322.84	334.09	317.62	338.36	327.57	326.29	333.51	334.36	321.04	328.71	323.08	326.69	330.77	328.56	326.21	319.77	321.68	329.12	333.79	329.33	332.64	323.26	325.98	339.73	322.5	331.86	323.83	323.26	332.92	324.44	325.09	330.6	325.29	320.3	325.11	326.6	328.57	326.72	330.86	328.87	326.89	328.23
319.05	334.99	336.37	328.83	329.54	328.08	334.4	327.46	331.31	331.18	323.67	329.28	327.3	325.19	323.11	322.63	331.14	322.28	329.64	330.79	334.63	326.15	335.97	331.06	326.73	326.3	331.56	321.78	324.14	330.23	319.36	330.05	320.91	327.46	333.69	328.61	328.38	331.69	331.19	328.81	329.39	330.62	319.86	334.05	324.11	330.32	325.65	331.33	331.13	328.37
308.44	306.64	300.86	301.35	295.85	306.19	305.79	304.05	301.17	304.42	304.91	308.62	302.1	307.63	311.71	305.14	306.72	313.69	302.8	299.31	301.91	308.96	307.43	307.49	311	310.56	309.43	308.18	306.54	304.69	307.88	304.86	303.66	304.71	303.39	303.81	309.73	307.39	312.16	319.03	302.27	303.68	303.5	303.21	308.19	314.12	308.35	304.62	306.56	300.74
308.64	303.46	309.16	305.63	312.77	310.99	306.67	307.83	313.79	302.57	308.83	315.79	307.35	314.82	297.43	298.61	301.62	306.61	312.28	310.81	309.55	311.06	303.57	305.72	308.41	308.41	302.77	304.46	306.23	312.89	304.6	305.6	297.94	313.3	304.19	308.87	307.17	300.42	308.31	311.9	303.51	302.85	309.85	307.41	307.32	303.83	311	307.87	313.84	303.32
317.6	310.56	315.95	307.99	309.55	312.71	310.81	325.35	307.38	310.89	313.39	312.04	306.63	312.99	315.76	314.05	308.45	314.39	320.31	313.96	318.22	316.38	316.2	312.02	318.38	304.61	309.95	315.65	307.76	310.75	314.73	314.8	310.44	309.45	313.71	314.88	309.54	316.75	313.3	316.76	313.22	313.66	321.9	310.05	305.06	303.96	310.68	319.29	314.85	317.39
302.6	306.06	312.76	301.45	306.06	305.91	302.41	305.98	302.81	304.9	303.15	306.3	305.06	306.05	306.5	303.45	305.07	304.01	307.7	302.13	310.41	303.74	297.57	303.73	311.63	299.09	304.2	300.71	303.75	303.04	297.63	309.06	300.23	303.12	303.51	305.88	307.27	304.3	301.23	302.94	306.66	301.67	305.16	304.06	303.73	305.91	305.88	304.3	306.7	295.38
314.89	311.73	313.25	321.34	315.71	316.42	317.22	315.46	314.85	320.82	315.28	319.05	319.73	315.74	316.37	317.8	317.18	314.13	323.77	319.32	317.21	312.51	309.35	320.32	313.52	316.47	314.53	316.13	320.61	316.14	319.37	312.92	316.34	313.89	315.96	326.35	317.44	324.18	320.77	315.43	307.1	320.96	324.42	319.39	319.11	314.01	320.18	320.64	319.95	323.1
309.51	303.87	300.96	301.89	305.31	305.89	303.77	304.81	302.78	301.24	299.44	299.98	300.46	295.25	296.85	307.9	299.22	305.2	306.55	304.84	303.12	304.37	306.3	297.45	306.22	303.68	307.57	300.93	301.7	302.29	302.84	298.09	303.67	301.92	289.97	306.7	306.37	295.92	298.56	301.51	297.49	301.36	298.44	306.9	309.05	305.05	306.15	296.02	311.07	304.65
320.69	324.06	320.16	316.39	322.51	320.41	316.82	315.83	316.32	325.63	316.51	325.5	317.32	315.15	317.8	318.89	314.94	316.09	319.72	316.27	320.78	316.57	317.54	315.38	316.22	319.69	320.39	315.86	317.36	318.56	322.42	320.59	316.09	321.36	316.14	321.31	315.92	318.42	322.13	321.05	321.52	317.89	321.68	324.51	311.88	324.77	323.94	318.85	308.73	322.06
318.58	323.94	328.53	321.62	337.08	331.92	326.48	319.42	323.6	325.84	325.11	330.79	331.92	327.66	324.01	329.22	325.49	328.73	328.8	328.2	324.8	333.65	328.75	327.79	332.27	327.05	326.8	331.19	328.52	323.16	320.34	326.12	328.45	331.53	328.87	327.43	327.73	327.89	324.47	332.18	331.98	329.76	332.37	323.55	330.47	321.8	322.6	327.68	327.29	329.45
316.7	313.79	317.65	315.34	319.3	320.38	314.24	322.42	318.45	313.37	312.12	318.25	314.17	318.77	311.42	311.43	311.41	311	311.38	317.85	318.28	308.39	317.99	311.81	317.07	306.75	321.15	310.02	311.08	319.97	316.46	311.25	311.21	309.51	311.06	326.32	315.53	316.22	313.38	308.11	315.67	316.11	311.49	316.27	316.78	317.43	316.09	303.22	314	307.84
317.04	315.22	300.84	305.32	319.65	304.73	306.83	308.73	313.52	311.93	310.94	309.53	311.06	316.5	309.57	312.38	310.41	310.1	325.16	309.84	312.42	301.27	311.85	304.34	308.99	311.18	316.48	317.19	309.06	308.05	306.82	313.55	315.51	308.29	303.97	309.09	309.47	302.64	306.74	303.74	308.6	308.73	319.81	309.84	306.44	317.52	313.94	316.98	308.98	314.92
298.54	303.16	304.31	305.4	302.31	302.84	313.44	309.53	305.82	305.9	294.72	307.4	306.68	302.78	295.56	309.43	302.03	302.29	306.2	300.97	305.93	307.19	310.7	300.57	312.58	299.36	306.7	301.88	301.45	303.38	308.49	309.48	298.35	302.27	305.2	305.78	298.37	304	298.54	295.21	306.03	304.87	304.45	298.15	302.74	305.76	305.12	305.6	300.77	304.11
322.21	319.58	323.88	325.07	318.3	318.29	312.78	321.89	324.56	318.28	317.47	319.27	320.8	315.74	322.18	320.59	319.56	315.76	317.72	327.11	319.78	317.39	318.42	318.48	309.9	322.41	319.46	314.69	317.41	310.47	310.5	323.3	320.51	317.54	316.74	314.6	316.15	310.69	321.27	314.01	317.64	326.32	317.38	323.96	320.85	322.84	317.29	318.41	316.09	308.92
299.54	296.9	305.46	297.5	297.93	294.76	290.67	295.5	297.47	292.94	300.69	296.56	295.71	290.36	292.46	302.69	294.89	297.8	302.21	296.98	301.45	298.12	296.23	292.79	299.03	292.31	302.38	293.96	293.53	289.06	297.08	292.86	292.49	289.74	295.78	302.52	301.63	289.17	298.99	287.2	296.2	291.83	295.08	294.44	296.07	293.54	301.84	299.02	296.2	290.73
296.23	305.4	302.05	305.19	301.57	294.4	300.1	293.54	301.8	295.49	301.48	304.3	303.4	304.51	298.44	302.08	303.29	297.02	300	301.9	303	304.38	297.28	298.74	298.57	304.55	306	297.47	299.9	305.62	301.68	299.42	304.74	299.76	309.3	302.47	295.21	300.25	300.27	295.97	299.03	296.48	300.98	300.4	303.66	309.88	304.69	301.3	299.24	305.37
297.16	305.7	299.03	302.09	307.3	302.4	299.69	301.55	302.38	297.05	306.33	309.33	309.83	309.88	299.61	306.25	306.43	303.7	305.72	304.41	306.04	306.87	307.24	303.44	301.78	307.07	306.87	302.1	300.13	299.71	300.87	309.59	300.46	304.76	301.19	299.8	306.92	303.18	297.37	302.22	303.66	302.09	300.35	303.2	297.85	306.18	305.59	305.55	301.53	301.35
300.45	289.73	303.51	299.13	292.07	297.02	296.98	290.56	290.89	294.83	292.11	291.8	289.97	298.89	298.7	295.03	297.15	292.51	293.57	289.22	290.1	290.14	295.59	302.95	285.75	294.39	290.52	288.54	300.96	298.92	291.92	297.49	298.4	289.75	291.26	293.64	293.16	300.74	296.64	292.39	297.17	295.28	298.5	299.95	292.38	298.48	294.77	292.53	287.36	299.22
299.3	297.1	293.15	289.91	290.76	293.53	297.71	297.93	294.49	301.18	297.19	291.63	292.84	300.54	294.45	292.64	294.08	292.6	297.15	292.22	289.7	295.43	295.99	293.55	291.4	301.58	295.95	293.41	290.38	297.97	294.29	296.96	288.29	295.13	299.54	285.68	300.88	296.68	291.84	294.25	296.03	291.47	290.36	296.76	299.69	300.55	295.23	301.59	299.09	302.34
310.96	309.87	315.25	318.32	313.45	311.74	314.03	318.21	306.49	323.39	304.7	309.88	314.89	310.06	312.95	313.2	308.55	309.53	311.27	321.53	311.88	314.9	314.58	320.24	307	322.6	311.73	308.25	318.34	308.04	303.77	319.56	311.68	313.02	311.91	317.49	319.27	310.93	311.48	317.27	318.8	312.78	314.7	312.69	310.64	316.51	307.04	313.18	315.32	312.36
307.62	313.77	306.62	309.8	302.73	310.45	307.64	307.72	305.69	302.94	309.87	311.05	317.49	307.33	306.55	313.31	306.77	313.54	313.92	317.2	312.81	311.92	315.43	304.93	318.28	304.45	311.19	303.4	319.47	312.64	313.37	304.47	308.31	309.73	309.97	310.4	321	304.83	314.54	311.27	311.93	305.92	306.66	308.9	311.57	312.83	313.47	308.69	308.87	308.33
330.82	325.33	323.15	331.59	325.98	328.61	329.93	330.79	331.72	331.8	330.6	327.66	323.15	328.16	329.83	327.18	332.73	332.14	325.2	330.94	338.47	331.23	325.97	327.1	324.28	329.66	331.97	322.26	330.96	330.68	328.93	335.52	330.99	327.01	327.51	321.04	323.68	324.36	331.28	324.78	328.03	328.13	333.55	324.97	327.69	331.52	331.55	330.86	329.11	330.91
309.21	317.41	304.38	311.35	314.53	302.61	304.28	304.35	309.36	308.24	310.97	307.27	301.37	308.74	301.32	305.1	309.09	306.19	308.76	311.1	309.27	313.64	303.73	301.31	307.82	306.91	310.35	304.86	309.08	310.26	312.65	313.34	309.17	306.99	310.25	302.18	311.73	313.51	310.71	311.87	310.43	303.37	313.21	313.62	304.24	298.98	308.83	309.79	305.79	309.69
302.55	304.68	309.88	302.03	301.79	302.51	305.23	298.15	301.21	300.34	300.89	302.82	303.57	304.57	300.41	298.88	302.79	298.47	301.68	301.39	305.74	307.91	309.39	306.51	307.87	307.8	303.98	315.67	301.12	313.31	304.15	300.72	303.94	300.38	299.7	298.24	297.79	302.91	307.18	313.76	297.85	305.85	304.24	303	302.17	301.84	313.08	302.63	305.22	305
326.31	324.53	319.89	327.09	332.93	322.32	330.02	322.86	327.33	323.17	329.88	322.82	324.23	325.08	326.96	324.87	328.07	325.8	326.61	318.65	321.11	315.59	326.93	329.21	327.65	325.79	321.51	320.59	322.12	328.9	328.1	330.52	323.86	323.06	329.8	320.18	326.7	324.43	319.57	333.19	324.63	326.08	326.16	330.69	322.81	328.39	325.49	320.65	323.46	323.72
308.63	304.92	304.3	306.28	301.75	303.21	304.19	305.16	299.01	302.49	302.9	303.27	305.6	306.95	303.86	298.74	313.05	307.56	307.46	307.16	299.77	305.86	308.86	306.28	306.81	308.91	305.72	305.38	304.67	295.58	309.13	302.32	308.61	304.13	299.5	300.63	306.22	301.45	305.57	301.84	299.55	303.3	305.61	308.71	300.07	309.14	302.76	301.58	306.88	305.47
316.62	314	313.18	314.68	319.95	320.34	315.47	312.61	315.83	311.42	314.88	316.3	325.48	316.68	322.89	311.67	316.15	310.24	313.16	317.01	316.75	317.28	311.7	314.01	313.89	319.49	307.57	310	314.62	315.7	321.57	321.38	308.14	318.78	316.18	320.72	311.52	314.57	319.15	312.42	319.92	315.38	313.67	313.68	312.94	322.34	313.36	319.9	313.81	319.87
296.95	290.22	295.14	300.23	294.12	287.1	298.31	294.45	286.49	295.88	294.81	292.9	304.97	296.94	299.47	282.94	288.45	298.37	289.58	293.68	298.39	290.19	297.79	294.68	297.16	291.82	296.15	291.17	292.68	297.06	295.74	294.89	299.53	291.85	293.05	295.9	291.11	295.82	290.65	296.36	292.46	297.49	290.78	301.58	292.59	295.58	289.87	290.36	297.95	293.52
323.42	330.96	322.52	321.54	324.59	325.45	332.81	316.47	320.77	324.66	321.65	326.47	325.64	322.5	327.17	322.28	320.56	321.59	322.52	321.64	329.48	326.53	322.52	321.02	323.2	321.75	324.19	319.13	318.44	329.75	318.1	326.88	323.37	324.47	320.32	330.9	328.69	326.55	326.86	325.33	322.32	332.56	327.17	324.82	327.59	326.92	317.61	319.7	327.37	322.6
313.75	311.85	312.15	315.27	317.69	310.41	315.31	313.68	314.77	313.32	311.13	306.59	314.38	312.74	308.05	315.22	305.21	306.98	315.65	312.45	315.13	309.28	309.44	308.79	308.81	316.73	309.49	312.03	317.69	312.77	321.02	317.53	315.99	317.92	310.79	305.54	312.8	314.28	306.64	315.58	310.36	310.25	309.31	305.71	310.69	318.27	309.71	321.78	313.81	306.06
324.02	333.34	325.58	332.11	326.68	325.78	325.39	336.32	320.72	326.45	324.79	326.48	331	326.36	323.09	336.47	332.56	341.24	320.27	327.84	324.53	328.28	326.27	322.48	333.33	330.15	331.89	326.99	328.56	326.83	335.99	329.54	322.82	326.78	323.35	338.82	330.12	333.88	323.98	325.27	325.52	326.22	327.31	327.18	333.11	330.24	326.84	327.55	320.23	326.45
326.46	323.54	324.32	328.57	324.13	327.15	329.86	322.55	324.98	325.14	320.95	329.06	321.63	328.57	332.99	320.19	324.24	316.82	326.2	328.4	323.53	320.88	324.34	324.84	322.82	332.47	320.79	325.69	324.58	317.54	316.55	322.28	324.21	322.08	322.85	328.53	327.59	323.57	334.09	331.37	322.62	317.35	324.15	327.34	325.68	322.01	319.18	327.16	325.5	329.58
316.5	320.04	315.97	322.72	319.19	317.75	318.79	322.89	313.57	321.19	310.05	317.69	313.44	315.13	317.84	313.1	325.59	324.09	318.16	322.51	314.89	313.61	317.13	320.26	311.26	310.55	312.05	312.35	315.89	313.5	315.01	319.01	319.8	312.53	318.49	318.21	319.35	315.53	320.86	318.57	323.1	324.06	315.74	327.8	318.88	314.94	320.08	319.62	316.1	313.56
301.41	311.48	305.74	302.52	308.16	311.38	311.79	306.35	306.53	309.77	308.52	308.52	309.96	299.94	303.41	309.5	305.22	307.44	306.45	306.32	300.67	297.72	314.13	300.09	309.56	313.85	304.12	306.67	307.61	308.03	305.45	311	308.72	304.17	304.9	311.06	310.17	309.24	299.42	297.66	300.29	309.81	301.77	296.26	308.28	297.21	316.23	306.91	307.29	299.74
297.09	306.2	309.24	303.8	315.25	309.63	306.03	306.39	304.2	302.97	313.64	311.21	313.01	305.8	297.67	304.28	309.71	305.66	308.06	308.45	307.6	303.15	310.59	312.33	310.07	314.69	310.1	311.41	311.64	313.18	311.69	315.78	310.94	309.06	312.54	304.14	311.02	311.53	309.82	310.39	305.47	303.43	309.2	309.77	311.39	305.31	305.94	305.41	302.29	306.29
313.04	315.82	318.01	315.72	316.75	310.07	320.52	318.94	319.61	315.12	311.97	325.15	323.5	314.61	315.81	322.94	319.25	319.34	322.2	319.67	317.65	317.04	315.26	319.34	320.39	319.54	317.92	316.5	318.66	316.62	322.28	323.3	319.7	322.51	318.87	315.22	321.07	316.13	323.2	317.12	320.43	315.69	323.79	315.95	318.52	313.56	317.9	316.82	316.85	310.21
302.01	299.49	303.43	302.45	305.67	308.51	307.35	305.49	305.7	307.28	310.29	308.3	301.44	305.76	311.04	311.89	304.83	307.5	301.12	298.07	302.75	302.75	304.26	306.23	299.99	301.3	310.62	304.52	306.65	299.62	311.29	302.58	307.88	304.32	300.43	306.56	301.8	306.12	306.43	306.35	302.05	299.99	308.87	302.98	303.57	307.05	310	304.52	307.82	300.12
303.72	301.77	307.63	314.22	310.01	314.58	308.57	308.7	310.56	309.18	312.34	300.9	305	304.9	313.29	310	302.16	309.06	301.73	302.83	311.78	305.77	313.35	306.04	306.08	307.62	304.95	307.15	302.09	307.6	309.99	306.68	305.52	308.61	313.06	304.14	305.7	300.54	312.42	302.48	310.62	300.46	302.91	301.26	300.86	315.41	299.64	307.07	310.61	306.06
303.45	301.07	310.26	309.43	295.5	308.57	302.35	309.68	300.13	294.88	304.99	300.58	298.54	306.49	303.93	304.91	309	302.83	307.94	313.19	309.39	301.45	299.24	303.29	305.31	301.47	305.61	297.01	304.06	305.4	304.62	304.52	309.32	308.25	304.32	304.45	305.33	303.67	298.85	308.01	301.65	305.71	302.4	305.95	307.41	302.28	309.32	304.93	290.67	300.71
313.72	305.82	306.88	318.32	313.68	311.39	309.25	311.71	310.7	310.18	318.77	316.31	313.88	313.3	306	313.27	314.99	308.06	308.58	314.84	314.83	309.17	313.21	312.18	315.05	316.81	310.53	308.78	315.08	313.23	314.51	316.64	315.35	313.79	317.6	313.4	307.2	312.2	308.1	310.77	307.75	315.8	310.82	310.29	310.73	312.02	315.92	304.83	307.3	308.44
288.64	293.43	290.61	292.49	303.28	298.19	288.96	299.17	298	292.82	283.56	294.97	302.17	291.82	289.84	289.43	301.37	299.74	287.68	291.78	295.39	292.48	291.12	299.76	295.45	298.91	289.93	285.03	299.46	292.1	295.29	289.46	299.68	293.15	302.78	296.54	296.33	306.43	284.1	291.49	292.83	301.26	293.72	288.41	289.42	292.18	295.21	292.2	297.71	297.8
299.16	307.84	300.11	291.31	310.74	313.15	298.85	306.19	306.12	306.54	312.67	311.22	304.32	305.62	311.66	303.61	307.69	304.94	308.73	305.5	304.41	307.05	303.37	310.33	304.05	304.99	310.88	306.46	305.6	306.65	303.65	313.69	304.91	309.57	306.74	302.67	303.55	306.3	299.39	305.22	301.88	303.86	308.44	303.2	300.59	302.86	301.54	302.78	308	314.46
311.09	308.75	305.8	307.98	307.62	315.63	307.34	314.08	308.35	309.37	300.23	304.47	311.87	310.34	305.3	304.05	314.56	313.19	312.67	313.31	314.04	314.86	304.87	310.62	312.03	314.17	310.47	308.91	304.73	308.46	305.48	312.31	305.87	312.24	311.01	312.41	317.07	316.99	311.17	312.86	302.6	309	308.87	301.93	308.34	312.29	316.12	312.9	308.27	313.67
309.09	308.14	305.51	305.3	306.1	303.83	300.35	308.26	296.49	296.38	308.74	305.38	302.78	300.55	305.66	304.3	293.62	304.01	300.07	295.76	297.93	305.85	301.04	305.98	307.3	305.4	296.48	305.02	308.45	302.99	303.42	300.21	305.09	298.82	306.4	309.35	306.65	298.48	303.42	303.41	305.17	303.34	292.75	304.02	305.17	297.94	301.6	300.74	310.19	300.45
304.25	308.26	304.4	298.06	309.88	299.82	300.21	302.23	307.54	301.78	308.32	309.51	309.7	308.48	303.32	301.78	311.7	302.23	307.23	302.99	297.7	308.38	302.89	299.16	301.56	300.29	309.59	310.28	305.69	308.33	300.24	296.61	305.8	296.16	299.94	310.6	311	305.27	310.73	302.98	303.64	301.52	299.19	301.01	307.57	302.6	300.63	302.82	309.34	297.98
313.83	309.08	310.69	315.54	310.28	305.45	310.31	307.8	312.05	311.12	313.78	310.53	316.58	313.24	314.38	313.82	308.86	310.78	305.88	311.47	307.01	314.54	314.32	305.95	316.11	305.24	315.73	312.03	307.19	313.21	316.9	310.31	305.08	314.66	306.78	308.24	313.18	310.09	304.75	312.69	305.84	312.88	314.36	316.43	310.68	313.9	313.95	312.83	313.27	313.39
315.23	314.32	316.66	317.11	318.42	315.86	322.36	313.24	313.33	316.07	319.44	316.78	319.55	314.73	318.21	316.47	308.99	310.95	317.96	329.03	310.65	319.73	311.46	315.41	320	321.7	316.31	316.13	319.5	320.96	313.95	319.15	309.26	314	313.13	322.43	317.62	305.49	318.59	316.75	322.28	319.82	314.9	311.13	316.33	317.18	319.24	311.07	321.17	316.64
315.86	318.49	315.28	320.53	315.04	315.52	315.17	307.72	317.41	313.39	316.34	316.57	310.99	317.55	319.01	308.64	313.12	310.65	316.41	311.39	317.22	314.42	312.82	318.61	307.18	314.75	311.65	321.12	317.13	316.12	309.67	312.12	305.46	314.07	318.05	314.59	323.7	320.85	316.63	311.01	314.63	315.45	314.61	324.52	318.13	321.17	311.4	315.41	311.71	311.41
305.53	307.66	310.31	303.14	307.65	309.38	310.61	301.17	305.33	309.06	306.27	306.07	305.57	310.92	303.46	306.43	305.83	304.85	308.22	304.25	307.61	308.19	308.95	309.61	298.39	303.87	308.24	301.41	299.65	300.71	301.54	307.29	311.3	302.77	308.5	300.8	309.38	307.05	309.36	300.87	304.09	305.09	311.79	310.8	305.29	304.77	297.83	300.58	300.81	303.11
318.7	314.17	324.75	316.65	318.05	319.58	314.98	311.36	316.36	323.01	315.93	314.86	318.07	319.39	314.18	310.56	318.48	312.26	309.67	323.52	314.36	324.94	315.45	313.99	315.8	314	315.24	316.59	310.08	318.02	313.06	323.08	313.54	313.17	313.64	311.4	316.78	321.39	321.53	326.39	312.11	321.7	315.36	318.96	308.96	313.24	315.77	325.36	314.17	319.15
322.02	333.61	328.55	326.06	326.54	336.42	321.98	325.42	324.33	323.8	328.63	327.54	320.85	330.69	333.69	321.15	328.87	326.73	326.94	332.81	328.78	327.78	321.37	328.54	323.14	323.35	324.51	329.33	331.55	324.23	328.26	330.12	325.52	321.33	325.43	323.38	326.41	330.72	333.91	328.28	326.53	328.6	332.14	322.98	333.19	333.74	328.75	329.54	318.91	319.87
287.99	294.2	294.65	294.28	294.98	298	295.42	293.05	296.26	291.53	291.33	294.98	290.03	296.18	298.15	298.54	292.49	292.55	294.25	294.98	298.25	297.3	294.8	295.95	296.84	294.37	291.44	287.49	293.03	292.74	299.61	294.63	291.46	300.17	296.86	290.38	285.36	295.17	290.44	296.47	291.32	293.43	293.67	297.74	294.35	290.13	295.49	292.26	295.89	292.76
305.24	303.72	310.02	314.43	311.21	307.7	302.06	305.7	304.16	309.86	307.26	314.63	297.03	310.03	302.22	310.19	306.23	303.05	311.27	313	308.19	311.99	303.71	304.9	300.99	300.47	301.71	311.46	303.67	309.1	301.19	310.35	309	299.92	306.33	310.93	311.97	305.06	312.01	311	298.36	310.05	309.45	309.08	310.06	309.79	316.28	308.37	305.91	308.32
314.97	309.75	314.33	318.33	317.22	313.99	308.52	320.45	328.58	311.95	305.45	313.29	315.93	316.86	307.91	317.57	312.36	307.25	308.08	312.42	318.05	317.4	314.02	313.53	313.86	310.98	305.13	318.19	314.88	311.71	318.7	319.39	310.78	316.36	316.77	313.66	314.79	306.76	314.13	312.28	308.89	315.89	320.34	320.26	311.14	319.6	320.41	313.08	309.8	311.24
312.88	313.36	307.28	310.25	320	314.3	317.17	306.78	307.67	308.17	310.01	315.42	313.46	317.65	316.68	316.05	313.6	317.4	312.62	317.77	313.93	313.2	307.19	317.02	308.59	309.43	313.9	310.27	315.38	312.24	310.4	309.1	316.76	315.54	308.38	321.14	311.14	319.23	309.86	318.12	311.15	310.25	317.47	315.95	311.95	312.62	311.4	311.49	308.37	313.26
323	319.8	317.19	307.7	320.49	315.19	314.92	321.13	320.74	327.07	314.78	323.73	326.2	311.77	323.96	322.73	313.13	318.55	310.43	317.39	320.41	324.82	318.93	315.8	328.14	322.81	314.96	315.66	313.14	322.33	321.57	311.11	316.27	324.96	315.81	312.42	311.19	319.94	324.29	315.02	318.21	322.31	319.12	324.65	314.66	316.38	314.12	326.36	314.33	316.99
310.19	314.27	312.68	309.02	309.72	305.32	302.28	311.14	304.91	306.07	303.95	300.65	302.68	300.86	301.37	303.89	303.41	305.79	310.99	308.16	297.71	303.87	305.8	313.88	304.18	307.76	308.62	299.21	306.31	305.31	310.62	315.38	307.29	299.04	300.59	306.79	311.94	292.64	302.53	303.48	305.86	306.01	307.02	307.25	312.15	309.49	307.88	305.81	304.68	306.5
312.37	303.47	305.74	307.12	312.97	306.51	311.79	299.72	308.4	314.08	304.78	305.08	304.9	309.14	304.63	304.9	307.52	298.49	314.21	300.4	306.1	311.64	306.98	299.3	307.58	306.87	304.89	308.72	303.17	311.27	300.94	305.19	306.19	311.32	308.02	306.45	311.91	300.62	309.84	309.82	305.66	300.41	302.44	308.23	306.49	295.78	305.63	301.22	306.65	307.71
319.18	304.71	310.16	313.87	309.22	306.56	321.79	310.84	313.43	307.31	308.04	305.82	312.61	311.4	308.84	309.37	316.8	317.66	313.48	311.18	318.37	309.36	313.06	309.75	306.98	307.95	311.89	312.43	304.03	303.57	305.91	309.62	315.78	307.68	315.58	319.04	311.88	313.53	308.4	308.37	309.6	313.74	304.81	316.86	310.77	311.24	318.84	315.15	307.16	315.09
302.97	303.24	300.02	306.22	303.34	305.38	299.83	302.76	300.71	302	309.96	298.34	298.24	299.06	302.39	305.23	302.05	303.19	303.77	301.76	306.59	300.01	311.2	302.86	306.29	301.65	295.97	301.62	304.32	305.76	304.06	301.61	312.47	303.17	302.68	296.71	307.75	306.44	301.13	299.94	306.86	306.44	307.23	304.54	311.63	304.29	313.69	308.53	301.25	308.94
316.25	319.62	309.31	319.74	317.86	314.56	316.62	321.66	313.76	318.8	317.3	317.51	314.13	312.17	318.15	318.36	310.64	313.44	317.12	314.63	325.26	310.78	313.83	320.91	317	316.84	321.87	313	312.47	324.14	320.16	315.88	314.2	323.23	317.77	323.8	313.74	319.32	324.08	312.96	319.5	317.09	312.15	323.57	313.34	315.51	318.23	311.04	315.94	320.55
324.95	321.8	329.22	320.12	320.8	325.59	323.96	322.72	330.92	328.4	327.71	327.74	318.14	315.18	326.25	324.43	328.74	325.33	321.17	329.65	323.95	328.43	325.54	326.23	328.16	333.66	323.19	316.35	326.02	318	323.29	323.54	329.12	323.92	325.85	326.83	320.24	328.89	323.72	323.21	318.12	327.96	325.18	325.63	324.54	323.42	321.92	330.5	318.04	323.8
314.28	323.97	313.39	316.5	317.17	309.59	314.7	316.49	320.06	321.98	317.77	317.63	316.11	321.13	323.93	317.88	308.18	316.07	318.89	314	312.82	310.37	314.92	315.15	315.01	315.92	310.93	317.62	317.19	311.88	315.82	311.93	314.85	316.93	313.99	316.87	316.68	318.19	318.99	315.96	307.56	309.62	313.95	317.13	319.14	312.72	320.97	311.94	318.66	311.03
313.98	316.03	321.81	314.47	309.17	311.65	318.71	322.22	310.91	315.91	315.68	315.84	320.47	318.16	316.98	312.19	311.31	308.33	315.91	310.72	317.25	318.34	314.48	310.01	317.2	314.61	317.95	322.91	314.54	315.18	316.03	315.77	324.93	308.67	315.34	313.91	306.84	310.02	308.8	320.83	308.24	317.56	315.7	313.06	308.34	316.43	315.78	322.46	322.81	318.34
309.33	308.59	314.24	318.11	312.28	326.86	315.63	314.9	309.98	316.51	311.93	310.42	319.4	314.23	316.86	326.56	319.01	313.55	319.36	316.46	309.7	318.03	311.67	310.9	319.44	312.29	318.45	313.36	316.68	317.4	316.08	319.11	319.66	313.86	315.3	314.47	313.87	316.34	309.86	315.25	312.01	313.32	315.87	322.8	312.31	312.75	319.24	317.85	316.44	316
302.32	303.7	308.61	313.53	303.92	306.79	304.06	310.52	307.17	308.29	312.6	307.18	304.26	305.32	304.53	307.77	299.71	313.25	306.62	302.05	308.36	302.76	301.77	305.15	305.92	306.54	302.4	306.53	302.46	305.34	305.33	304.07	304.89	307.54	311.2	302.65	301.21	303.43	300.75	308.85	308.1	300.27	300.4	305.79	303.14	311.7	311.79	305.75	305.26	303.8
307.84	310.06	306.59	311.58	307.72	311.64	310.37	310.37	299.97	306.75	315.01	303.83	299.04	305.49	308.04	303.78	305.52	306.45	303.77	307.77	302.17	299.56	304.52	310.79	315.99	300.98	300.12	305.94	304.67	311.97	306.41	313.91	310.92	301.28	307.55	311.17	302.06	307.21	301.56	303.04	302.11	298.42	305.14	295.85	307.4	307.39	300.03	304.35	300.05	302.01
299.76	292.38	296.8	297.31	304.52	289.85	295.83	290.07	294.45	289.36	299.08	298.95	292.77	301.09	290.02	293.77	294.59	297.54	298.82	306.77	292.23	292.93	293.29	296.59	301.48	305.96	297.07	301.27	296.55	298.39	295.72	296.3	296.94	296.97	292.52	299.97	299.03	303.18	307.02	304.77	300.71	294.37	300.68	298.38	297.75	294.08	296.85	297.2	298.04	303.43
303.28	304.21	302.96	301.36	304.15	300.67	309.7	295.15	302.3	299.42	299.43	299.54	299.1	307.49	299.46	305.64	308.21	300.71	300.57	298.3	310.17	303.53	300.89	297.05	309.27	312.53	303.07	298.31	298.23	296.24	302.64	296.48	307.82	305.15	303.97	308.35	302.53	305.21	303.43	294.19	309.28	301.71	300.51	298.82	307.17	307.06	296.87	302.8	303.02	301.89
303.64	302.57	299.67	302.46	303.1	301.83	303.66	299.93	300.45	299.9	295.86	296.25	296.73	309.91	301.9	302.38	304.92	298.74	299.3	301.48	293	302.46	303.14	298.05	295.33	300.66	299.92	290.51	296.53	301.07	306.34	302.37	301.49	302.88	298.71	294.72	303.27	297.86	298.7	292.18	303.94	301.03	299.26	295.52	300.63	306.89	301.9	300.42	297.74	303.66
316.15	313.93	319.69	317.33	315.92	315.39	319.45	314.84	323.18	314.01	322.14	318.5	320.9	317.12	317.15	313.92	319.24	319.68	313.94	315.4	319.54	317.12	313.2	316.84	316.16	324.37	325.04	317.86	312.62	317.54	318.11	317.61	314.77	319.57	311.87	319.14	314.42	318.92	317.67	312.73	315.01	315.18	313.48	315.09	321.83	313.31	314.42	310.95	315.02	314.66
326.77	331.17	326.82	333.45	334.14	343.03	330.49	323.65	320.72	331.25	325.27	330.01	330.9	323.25	321.66	322.95	329.7	336.38	331.9	326.05	329.42	326.39	331.02	325.9	331.62	329.07	332.27	326.03	327.93	330.03	322.48	337.62	329.29	331.61	329.3	322.68	322.49	329.92	324.45	334.09	328.08	323.43	331.39	332.94	335.53	331.52	332.03	330.08	319.74	327.43
305.69	294.16	295.62	300.16	307.62	301.99	303.25	305.6	295.65	302.97	295.96	298.3	294.77	310.49	312	302.02	307.94	303.56	296.72	306.52	300.64	301.61	303.69	300.62	301.18	304.75	302.88	302.02	290.48	302.13	304.16	303.04	302.85	304.01	302.51	305.08	306.08	302.97	305.13	302.53	309.39	298.33	305.66	309.43	309.19	302.81	306.82	302.13	302.87	309.84
321.9	326.08	315.64	317.31	316.75	321.15	318.88	309.28	317.96	315.76	311.92	317.12	316.97	319.3	316.09	316.09	319.14	312.96	311.44	318.18	318.82	317.54	319.15	317.46	320.88	325.13	317.82	327.01	323.39	316.45	317.52	322.02	314.79	318.24	323.2	319.35	315.02	319.56	320.96	317.2	318.96	315.96	319.3	312.51	324.25	326.93	316.34	321.83	318.59	319.07
308.72	305.96	297.6	319.47	308.61	306.79	308.03	308.12	304.51	306.98	306.43	301.4	307.7	300	306.2	307.78	308.8	309.38	312.57	308.9	297.82	301.07	304.64	309.06	307.81	312.37	299.62	309	315.24	300.72	302.43	303.5	312.6	305.25	306.2	309.42	310.12	303.25	304.15	307.03	314.04	300.68	302.97	306.92	306.21	308.23	299.92	303.59	309.09	307.7
310.12	316.4	309.48	303.69	320.32	311.39	307.79	314.37	311.68	308.21	312.05	312.96	312.79	308.21	307.88	312.51	311.63	309.11	310.43	311.35	310.44	314.29	309.09	308.68	312.79	306.95	301.06	303.78	311.63	315.4	313.27	313.62	308.49	310.62	303.43	314.37	312.49	312.42	309.88	305.42	309.84	315.63	311.93	310	319.19	313.59	306.79	305.73	316.93	309.42
321.33	314.65	312.61	321.52	308.8	316.52	320.32	314.37	315.08	317.49	317.71	316.17	321.72	316.35	319.64	311.37	316.63	308.45	315.36	321.45	316.98	315.94	324.32	316.48	313.57	315.57	314.03	312.85	319.35	310.33	313.38	314.09	318.79	309.23	318.73	312.97	316.24	316.62	315.51	321.82	318.57	307.45	310.79	310.61	321.37	310.48	327.05	314.46	316.87	315.65
316.66	310.44	320.03	314.35	310.98	308.89	317.52	312.84	317.36	313.42	308.49	310.1	315.03	321.93	323.93	312.15	312.63	317.85	309.03	312.31	309.79	317.79	312.95	316.25	309.57	316.95	320.03	317.07	312.31	316.96	309.59	303.94	310.35	315.57	319.54	320.5	312.3	311.46	302.01	315.85	310.31	317.18	317.14	309.6	316.71	308.84	307.09	316.14	311.15	314.68
306.36	312.84	315.52	312.67	309.97	314.76	317.47	311.08	300.37	308.3	311.48	313.54	308.73	308.69	307.7	303.55	313.19	309.34	309.13	314.69	313.29	310.21	311.01	309.21	311.63	314.98	307.59	306.52	309.19	310.52	309.49	306.59	311.12	313.08	313.82	313.8	313.04	306.68	309.92	303.4	313.68	308.94	312.28	306.53	312.19	314.93	302.75	309.42	312.71	314.84
324.91	319.84	314.14	323.31	325.59	318.26	328.95	330.48	327.73	326.43	322.09	325.38	319.63	327.97	330.23	326.86	326.48	325.53	323.37	327.96	320.86	327.32	325.28	321.57	317.54	324.65	322.35	332.44	323.11	332.7	331.04	332.15	328.96	327.71	329.89	323.13	324.96	327.25	323.77	325.75	326.69	322.84	322.77	329.34	326.01	320.08	321.04	326.21	319.37	325.67
311.71	313.61	307.63	317.18	316.07	304.22	314.41	310.62	318.05	315.05	314.24	317.76	314.21	309.76	316.79	307.09	304.66	316.62	310.78	316.09	317.27	310.25	313.05	316.44	316.16	310	311.9	313.93	316.59	316.66	314.4	309.61	310.85	316.73	314.46	316.49	311.75	309.8	319.96	320.55	315.02	305.24	310.49	313.25	317.86	315.89	309.17	311.99	311.49	314.68
314.33	314.85	313.25	311.28	314.98	321.05	314.34	320.66	312.49	305.13	313.63	314.79	309.56	309.32	315.08	312.47	313.91	311.04	306.61	313.91	312.65	312.49	310.22	307.99	307.41	314.48	308.58	311.82	313.53	313.64	323.61	311.48	315.48	308.71	313.46	311.19	315.32	317.38	300.11	309.34	318.66	320	315.71	310.5	317.06	316.55	315.52	318.4	316.73	315.7
302.03	311.42	312.36	310.11	313.92	307.56	309.55	310.04	316.5	311.39	311.55	315.89	309.03	310.68	310.07	310.35	314.35	324.11	309.46	311.58	313.26	303.95	313.89	312.2	316.8	316.5	306.31	306.69	318.36	307.85	315.14	310.93	308.26	317.82	314.66	313.56	311.48	310.52	320.51	313.08	308.82	311.22	318.76	312.85	316.65	312.82	314.29	315.8	312.9	314.3
307.37	302.67	306.18	310.55	299.92	306.17	306.02	309.86	313.93	305.5	305.58	309.9	301.91	302.82	304.78	311.55	312.26	305.16	300.31	307.36	302.73	307.64	311.17	309.1	307.87	299.42	309.02	298.88	300.34	310.97	296.48	300.78	307.57	305.17	302.03	306.66	304.65	316.29	306.82	301.38	300.79	306.18	299.76	317.11	306.71	307.69	307.65	304.68	307.36	307.3
307.68	303.11	304.22	306.24	298.47	309.31	303.99	301.14	305.59	305.43	303.08	308.29	298.63	303.2	302.39	306.44	306.71	301.66	291.65	307.99	303.11	306.81	290.97	305.16	302.41	307.08	307.31	308.87	301.31	307.15	304.78	301.29	308.11	298.76	301.96	307.76	303.47	303.72	305.05	306.39	305.96	304.56	303.05	308.17	305.71	308.46	308.64	305.81	305.26	298.7
308.72	313.67	317.7	308.2	314.1	309.02	313.98	307.76	316.05	316.25	307.86	311.29	311.04	308.73	306.91	309.64	313.79	311.97	308.38	313.88	312.45	311.16	309.77	307.25	313.71	314.58	311.68	309.69	309.92	307.61	310.38	313.46	310.57	309.12	312.64	309.37	299.64	308.23	314.02	312.59	314.01	313.39	315.42	310.16	315.49	308.07	309.98	307.63	309.01	307.09
306.94	299.48	301.35	301.79	311.05	309.58	307.3	304.35	300.26	301.96	308.1	309.69	304.3	303.97	300.12	308.33	310.12	302.95	300.12	308.35	296.32	306.15	309.02	298.38	301.9	306.08	303.05	306.73	299.89	303.87	305.74	304.37	312.29	305.34	311.71	305.2	314.36	310.43	309	302.97	306.97	309.75	307.89	301.17	303.05	306.86	310.87	311.84	305.78	310.06
296.54	301.64	298.3	298.97	294.7	292.36	296.35	292.57	300.35	294.06	294.58	288.44	295.97	294.73	291.96	294.75	293.72	297.25	292.92	297.84	297.29	296.48	295.52	301.07	289.51	298.2	293.94	288.14	300.78	298.42	290.31	294.23	300.45	294.1	292.7	308.52	292.79	292.43	306.97	295.78	295.78	302.37	293.12	292.06	297.61	292.22	291.59	291.28	295.42	286.67
320.66	322.26	323.87	327.16	322	329.75	320.2	325.04	320.22	323.46	327.04	318.51	324.49	326.76	327.39	320.13	330.62	330.8	323.5	318.98	331.81	328.33	321.64	319.63	320.91	326.75	322.88	322.87	325.58	324.77	321.11	328.34	327.46	324.95	320.63	323.79	324	324.27	315.68	325.02	323.74	324.69	320.59	322.23	326.31	328.6	320.46	327.58	325.45	329.27
310.57	312.37	313.95	303.99	308.15	307.79	305.66	310.82	307	308.94	315.67	306.02	310.36	311.24	318.33	309.51	324.98	306.82	310.29	306.4	315.87	305.65	308.17	304.64	309	311.97	315.31	311.84	310.31	313.44	306.57	311.14	311.32	313.13	304.09	312.61	310.57	308.16	306.04	314.58	312.83	306.61	305.59	311.72	303.86	306.83	307.68	302.98	306.78	311.25
312.31	323.63	311.45	315.94	313.49	321	312.66	316.6	318.81	322.25	315.17	318.61	318.72	319.2	314.77	321.83	325.53	320.47	325.21	318.67	318.09	315.63	321.29	319.75	315.88	311.5	311.82	314.68	318.92	312.9	315.77	316.26	307.5	319.6	313.73	316.88	322.57	321.9	319.39	316.09	319.42	312.82	318.04	309.04	315.78	317.36	321.44	324.22	318.2	320.99
297.07	292.01	291.42	300.95	298.08	295.69	290.37	299.33	292.04	294.09	294.08	297.47	292.95	292.13	283.17	293.35	289.42	292.46	294.32	291.63	292.3	299.02	299.4	294.59	295.87	297.53	293.12	297.03	293.44	297.82	293.37	298.76	294.87	292.69	293.34	293.02	299.1	295.64	294.62	297.61	289.08	290.7	291.77	293.47	294.42	292.58	294.96	293.01	295.8	295.85
332.25	334.16	316.85	331.1	326.01	319.64	320.93	332.68	329.09	324.8	323.04	322.4	321.75	334.39	330.41	332.36	320.44	324.32	324.1	334.77	324.6	321.06	326.27	323.5	321.73	325.76	328.92	324.01	323.78	330.07	322.14	325.95	319.44	326.93	322.73	327.99	318.73	325.81	321.95	324.55	325.63	327.43	323.82	333.15	320.38	328.19	328.04	325.48	326.96	328.53
306.34	307.68	305.07	295.86	305.74	298.73	306.89	301.82	304.74	294.81	306.72	296.44	300.55	301.24	304.06	301.9	303.03	308.78	294.09	309.36	308.84	299.52	311.9	297.92	301.15	301.96	305.6	304.19	304.47	302.31	305.56	299.89	301.8	302.72	299.12	293.07	306.6	302.35	305.46	309.67	304.44	298.78	305.72	300.4	305.75	310.01	295.24	301.74	304.39	299.24
328.38	324.63	327.26	324.97	330.16	328.51	328.07	327.88	332.39	321.9	333.94	324.12	330.96	331.2	337.91	326.69	329.28	333.02	325.1	324.79	328.8	329.52	324.63	326.67	328.39	334.92	323.55	325.91	323.48	328.29	325.5	325.83	329.62	336.09	317.16	329.81	326.77	321.82	328.07	330.18	329.89	326.78	326.27	327.75	328.2	339.06	317.33	327.49	328.88	331.34
313.1	312.11	305	304.67	309.28	307.32	311.74	315.74	314.95	309.55	307.85	304.23	313.51	313.41	313.81	298.98	314.14	312.94	310.46	313.63	322.21	316.97	316.75	307.45	315.89	306.56	305.23	315.31	313.86	309.58	316.07	310.99	311.36	308.45	313.54	310.93	307.9	307.97	300.29	306.63	313.35	307.87	305.42	310.76	307.13	309.79	312.44	305.22	311.91	312.12
315.67	320.62	312.86	314.86	308.46	320.48	322.74	316.13	307.27	319.25	317.84	315.34	322.67	322.59	313.98	315.29	314.44	319.35	312.98	311.95	322.43	314.83	316.68	316.23	320.3	312.43	322.06	324.12	316.94	312.61	325.1	320.83	313.8	319.87	313.68	318.83	321.53	318.52	322.39	312.51	314.67	321.36	316.21	315.97	315.06	313.2	306.61	308.33	317.41	310.21
306.91	310.57	303.34	307.65	299.11	301.47	308.3	300	296.31	297.56	299.61	308.27	306.01	303.64	300.28	307.09	309.15	305.05	306	306.68	304.99	309.31	302.59	309.61	304.42	306.64	303.13	299.44	301.53	309.36	304.99	299.75	313.56	296.99	309.41	302.89	298.18	307.07	308.71	306.77	306.41	313.16	304.5	310.24	310.8	306.27	299.96	311.65	303.1	308.57
304.23	294.18	310.81	309.84	306.78	309.58	301.88	302.8	304.07	305.34	310.49	308.43	304.66	301.94	306.68	308.44	305.64	307.01	303.19	300.42	305.42	313.78	305.2	299.82	308.47	301.39	304.62	302.8	308.22	302.67	300.95	299.41	302.27	302.44	305.2	303.9	298.17	300.62	300.66	303.14	299.44	304.37	307.22	304.04	298.34	308.16	310.07	306.02	306.75	304.85
306.72	303.95	304.69	304.83	301.67	302.46	309.96	300.41	304.1	308.09	299.82	301.43	304.77	300.83	303.15	303.7	306.7	306.63	310.52	299.12	308.32	308.01	306.61	306.29	307.24	317.48	315.72	305.13	305.56	311.3	307.06	308.36	303.46	303.82	305.49	308.5	307.78	309.42	309.22	305.93	307.93	304.32	304.15	301.26	305.99	303.53	308.3	311.35	303.61	309.79
306.78	304.83	312.09	298.11	306.89	299.4	301.04	304.89	300.4	307.52	311.11	301.57	307.16	313.88	311.4	304.87	311.06	302.23	306.03	310.3	305.34	308.55	310.24	299.37	304.59	310.02	302.67	303.24	303.67	309.4	305.14	300.71	298.63	302.73	307.9	307.87	311.46	303.98	304.66	305.73	300.34	304.63	306.08	307.24	311.2	308.28	310.86	306.51	309.29	310.76
315.67	320.1	320.01	320.71	318.86	318.16	316.08	317.81	327.82	317.8	310.19	322.42	322.62	316.22	322.77	320.26	321.82	320.14	315.36	323.45	317.03	322.6	319.94	317.71	321.35	327.73	314.35	321.5	318.76	322.81	319.74	318.04	323.88	324.16	318.11	316.59	324.99	321.3	324.04	321.09	323.83	311.97	318.05	320.8	328.58	318.73	313.93	320.44	321.33	317.81
302.41	304.76	302.09	297.45	304.51	300.39	306.2	305.82	304.31	304.93	302.83	298.52	303.96	303.52	300.59	309.68	305.5	301.23	306.54	307.55	301.46	296.52	300.88	297.36	299.7	305.23	305.63	304.39	308.19	304.13	298.55	312.59	307.11	297.8	311.35	300.59	303.97	313.78	307.39	299.35	302.2	308.05	305.83	309.05	299.95	307.76	310.44	305.25	310.48	299.12
304.98	307.81	314.24	304.05	313.28	307.91	316.62	302.01	302.46	303.61	312.22	309.26	311.53	303.41	303.04	297.77	315.87	301.38	304.98	311.6	307.17	316.26	310.77	309.13	305.21	310.06	310.37	308.5	310.2	306.5	306.41	303.41	308.32	315.65	309.55	303.12	306.62	307.68	302.18	301.84	311.07	303.54	309.81	300.78	311.59	303.91	311.53	306.46	307.39	310.09
307.32	305.67	311.16	310.44	309.14	316.45	317.36	314.86	310.81	312.67	317.06	314.75	309.82	315.29	306.42	308.27	318.76	306.63	311.14	314.05	311.3	306.38	308.64	318.98	315.07	306.93	310.89	308.6	312.24	307.91	314.19	312.29	305.32	314.6	313.64	311.8	311.29	311.74	305.13	313.96	317.09	308.3	319.07	314.94	303.79	312.5	313.11	312.29	302.87	312.5
315.02	322.18	321.37	318.06	311.52	323.56	318.72	312.98	316.26	319.53	319.34	321.16	320.25	318.67	318.12	324.35	328.5	316.91	320.16	318	316.55	321.71	313.8	316.68	318.39	318.29	323.57	317.98	309.32	315.47	316.84	328.15	324.49	318.02	318.65	317.17	323.86	316.15	317.24	327.06	312.86	313.61	312.79	320.47	314.34	323.32	319.87	319.14	325.05	319.31
312.2	313.39	313.33	308.42	313.27	318	305.98	309.39	311.38	313.41	308.81	312.32	314.71	308.68	314.5	312.41	317.86	313.32	311.13	305.11	315.54	317.08	312.35	310.69	312.44	325.32	312.21	310.59	311.17	312.7	313.87	311.02	311.31	315.51	316.85	311.09	306.66	309.59	305.72	312.31	314.4	311.23	309.06	306.95	312.77	305.84	309.2	310.03	311.11	311.19
317.02	314.2	309.14	309.5	307.3	311.2	307.11	311.37	307.91	312.32	312.58	312.58	305.26	312.22	307.3	309.43	312.54	310.22	307.54	310.18	309.88	311.29	311.78	315.45	322.8	312.35	317.79	313.13	310.04	311.15	309.79	302.7	309.89	309.64	318.3	309.96	306.72	308.09	309.69	316.64	312.49	309.78	302.97	309.75	312.97	312.63	314.04	308.24	316.41	308.26
312.52	324.37	315.91	317.57	313.18	310.09	314.05	314.16	314.59	319.18	316.41	310.88	312.57	310.63	312.63	313.2	310.54	312.41	309.87	314.13	304.8	317.68	305.39	310.6	312.13	310.65	306.2	314.06	304.88	313.33	309.37	306.33	310.49	322.66	313.34	316.72	308.11	311.5	313.44	307.65	296.53	310.09	311.25	310.51	307.93	314.28	309.66	310.51	314.22	317.74
309.88	301.77	310.44	298	304.6	305.22	306.61	304.35	306.57	305.58	308.55	311.05	310.14	303.38	304.74	303.87	303.9	299.93	305.29	304.42	312.42	310.28	312.35	303.15	311.85	308.37	299.17	305.83	294.23	306.08	301.18	307.37	307.64	302.44	302.58	308	313.77	302.12	302.19	302.17	308.43	309.43	299.31	309.1	313.45	304.81	304.78	303.56	305.02	313.09
317.55	318.06	316.91	318.82	317.37	313.09	321.73	319.58	313.2	320.53	323.11	325.06	322.53	311.52	320.7	321.69	320.02	319.78	323.73	317.57	328.09	323.07	315.16	312.01	321.83	320.83	319.51	325.97	314.03	313.66	319.68	315.79	319.32	322.06	321.42	316.66	316.17	319.91	313.57	319.35	319.28	320.51	319.44	318.28	312.37	311.45	318.62	321.16	321.41	319.35
310.36	304.46	303.86	308.15	315.71	318.77	307.86	300.53	305.47	306.31	303.33	308.42	305.4	297.36	304.24	307.54	310.7	319.3	315.09	308.78	299.64	303.96	305.46	307.22	303.38	301.51	311.77	307.26	295.2	310.23	310.26	311.56	314.35	315.3	307.95	305.93	307.01	307.02	307.7	300.83	307.05	312.79	310.92	309.84	311.7	320.55	305.9	307.86	310.6	302.89
312.16	316.07	314.07	319.99	316.12	304.22	309.6	317.1	311.06	313.04	320.51	311.26	310.79	309.61	317.03	310.26	309.73	318.59	313.07	311.07	312.92	307.3	308.26	310.26	317.58	313.56	311.94	306.89	312.2	310.32	307.28	317.39	314.29	310.3	306.16	313.34	312.89	317.68	319.84	317.97	322.38	316.39	314.23	315.64	313.92	312.77	318.88	315.68	305.25	310.7
320.96	317.49	313.89	314.92	321.09	320.7	311.85	317.41	320.63	320.17	323.7	316.85	319.41	311.97	317.57	321.39	321.93	318.12	314.8	324.4	318.92	317.66	317.3	319.97	314.18	313.87	320.3	314.09	325.54	319.7	318.08	322.17	317.28	318.07	325.82	318.67	316.44	314.79	322.64	322.6	324.65	315	314.72	319.57	323.76	311.35	317.74	321	326.23	322.51
316.55	310.83	323.14	316.79	314.01	316.89	322.26	315.63	324.2	316.66	315.66	315.04	322.67	317.35	320.88	322.7	316.94	317.16	311	312.06	314.13	315.81	316.42	318.17	322.78	319.19	324.38	318.26	324.82	315.97	318.21	318.6	313.74	317.76	315.01	317.38	315.75	326.26	319.26	315.03	319.99	319.37	313.52	321.37	322.09	318.3	317.34	320.98	321.85	317.51
307.48	303.69	298.79	306.79	307.56	300.14	310.67	298.79	304.57	298.58	298.66	305.5	303.5	294.21	304.27	299.52	309.26	299.99	302.96	309.11	300.55	307.85	296.74	300.92	301.19	297.38	313.27	298.41	306.93	294.1	297.81	301.85	308.07	306.65	298.83	303.77	303.89	308.69	314.33	304.18	303.25	300.26	298.64	297.37	308.13	305.02	305.61	306.68	305.47	305.54
295.36	294.48	297.69	299.3	298.62	301.69	286.2	295.28	298.7	297.65	297.06	301.2	294.26	298.28	298.57	297.89	296.76	301.15	293.94	285.86	301.99	289.84	297.7	294.02	300.87	293.35	288.75	292.24	296.09	298.83	287.13	293.89	287.81	298.33	291.86	293.72	286.95	294.33	287.11	290.47	298.21	293.15	290.94	292.19	295.14	298.81	290.32	288.67	287.86	295.64
295.39	297.42	298.53	290.85	298.7	299.03	297.25	293.02	291.5	298.3	294.42	299.91	299.86	290.52	298.2	295.37	298.24	289.77	302.6	291.98	297.11	293.02	295.51	288.06	296.95	294.82	294.93	300.88	290.83	292.51	296.98	292.13	296.36	292.2	288.91	292.36	298.41	299.25	291.02	296.96	295.52	292.94	285.52	298.74	288.21	302.89	296.01	303.23	289.44	297.83
310.29	313.72	316.78	304.81	312.76	311.87	301.23	309.63	306.04	312.68	309.43	308.78	312.53	308.85	308.99	316.25	312.17	307.39	303.59	310.38	312.21	308.29	315.26	310.62	303.74	306.51	303.75	297.13	302.54	306.45	304.43	305.63	313.76	314.3	304.72	314.13	311.11	306.18	310.71	303.78	313.66	313.52	308.43	305.6	309.12	315.29	312.22	307.55	312.03	301.65
316.68	309.62	321.24	312.82	312.7	316.94	319.07	319.23	314.67	316.93	311.48	319.24	321.71	316.33	311.06	314.84	319.56	321.34	318.47	314.36	315.49	310.5	318.36	319.99	314.92	320.58	324.18	318	316.49	317.57	315.68	311.61	316.8	311.4	317.59	311.95	326.89	318.63	320.7	314.7	325.43	315.04	312.2	322.66	313.72	321.44	308.47	321.19	315.48	325.06
315.79	308.28	307.07	311.72	308.54	311.54	306.43	308.88	302.64	305.18	307.9	307.32	301.13	310.74	308.17	305.92	306.86	301.34	311.26	307.72	309.93	308.24	304.48	314.04	315.06	307.52	306.45	310.06	307.76	301.61	308.31	310.9	315.27	306.51	314.26	309.8	305.86	310.84	306.78	306.5	311.81	306.78	306.06	314.9	313.66	311.13	313.03	310.01	307.9	306.16
304.27	299.26	297.55	303.01	303.61	306.67	306.91	302.05	309.54	306.25	304.52	307.66	302.65	295.22	306.57	307.53	304.87	297.83	296.21	307.08	304.28	307.72	301.06	303.24	300.62	306.75	309.78	294.28	303.18	297.74	304.24	300.6	295.57	300.85	309.89	299.11	310.41	301.67	303.35	305.62	299.25	301.99	297.95	302.91	299.76	304.42	298.46	298.92	299.51	298.11
295.76	300.63	292.16	293.82	294.56	288.58	291.89	294.32	291.17	295.51	300.74	300.34	293.28	288.93	291.28	298.72	296.15	293.17	287.43	293.82	292.07	288.51	288.72	297.95	287.13	294.17	292.26	294.4	295.56	289.69	297.22	292.73	292.41	299.22	298.44	290.91	287.51	294.26	296.98	285.97	290.13	291.03	290.16	295.19	295.98	295.68	299.84	296.63	304.23	295.54
317.26	308.66	314.69	316.76	317.94	310.49	308.95	321.34	312.48	317.45	316.8	317.4	320.17	319.87	316.7	315.96	320.85	319.85	319.09	315.57	310.43	314.65	318.74	312.77	316.58	311.68	317.22	308.73	313.04	315.35	315.58	313.17	317.3	319.56	310.28	320.34	315.37	316.95	318.75	319.69	317.3	317.84	314.75	308.19	312.39	309.67	307.37	313.37	309.61	311.78
303.16	305.53	311.49	301.69	304.3	303.87	300.13	307.97	297.93	296.95	303.86	312.02	300.41	307.03	302.29	303.94	300.31	308.94	301.96	302.97	301.4	304.94	298.18	298.83	299.29	306.21	305.96	308.78	303.05	310.9	307.89	298.89	306.92	306.9	308.8	305	303.34	307.02	305.86	304.44	290.3	306.85	305	301.39	299.92	297.57	305.23	306.68	301.48	304.14
300.8	308.85	299.18	301.66	304.98	312.86	301.99	306.07	308.39	304.53	305.53	306.66	302.88	298.68	302.23	309.83	303.21	298.8	305.36	308.75	306.36	301.55	308.7	305.78	308.68	305.88	300.34	303.86	299.45	296.71	307.05	307.27	305.82	304.57	307.66	302.52	304.94	302.28	307.78	312.8	300.83	303.92	303.55	300.58	304.99	301.04	294.01	298.88	297.29	308.39
307.5	295.4	296.3	305.35	302.09	304.75	304.5	298.94	309.35	304.53	299.32	308.58	302.44	304.14	308.7	310.04	302.18	297.99	306.02	298.42	304.39	304.7	301.33	300.13	295.14	305.14	304.77	291.92	300.65	301.76	306.26	299.13	303.56	300.54	308.82	314.41	300.59	305.96	309.23	293.87	301.74	303.53	302.77	302.03	302.5	302.28	307.42	301	311.27	295.24
310.15	307.83	304.35	309.18	301.76	299.59	308.1	302.99	311.31	307.17	307.31	308.21	302	302.37	296.76	302.95	302.99	299.42	309.57	306.14	311.88	304.26	305.23	303.7	307.07	304.02	305.72	301.53	304.09	308.53	303.57	309.53	309.67	307.88	306.93	302.81	307.76	302.19	308.1	304.67	299.87	304.07	308.26	307.82	303.6	299.48	313.87	298.9	311.61	308.25
308.07	310.35	300.4	302.56	310.42	308.92	313.77	305.49	307.59	304.34	307.94	304.82	300.73	295.37	299.55	306.68	302.13	303.74	305.45	305.84	309.48	307.96	309.17	306.18	303.32	306.26	312.05	314.15	305.98	306.8	304.9	303.59	308.68	309.75	304.48	303.33	303.63	308.03	305.69	309.26	306.97	313.26	301.85	308.59	308.53	307.89	304.46	309.51	295.9	310.75
300.82	300.75	296.96	293.84	295.13	288.04	295.92	298.01	298.24	293.33	300.64	300.51	300.91	298.99	295.43	298.66	290.62	290.28	291.96	302.48	295.77	295.42	301.66	293.63	294.02	296.7	288.99	294.46	296.99	292.07	294.6	293.01	295.8	301.02	295.5	295.4	293.79	298.76	289.53	291.74	289.63	290.06	299.42	291.12	295.78	294.35	288.95	288.27	296.23	297.23
301.04	307.47	308.28	305.39	305.21	302.26	304.98	304.73	306.34	304.91	306.17	311.97	306.72	307.86	299.67	306.02	306.24	301.21	302.21	304.2	307.46	305.7	301.75	303.15	302.78	306.97	307.16	309.63	298.49	299.62	305.04	300.06	302	309.83	310.1	303.51	309.62	303.55	312.03	305.13	312.72	308.16	300.7	308.02	304.43	304.52	306.68	306.12	308.4	300.92
299.12	296.41	304.25	299.01	303.57	303.37	298.04	299.83	305.51	292.96	306.87	302.83	299.02	306.04	297.88	304.98	294.11	297.86	301.75	302.77	294.94	298.25	301.08	304.31	298.84	302.94	298.78	297.43	304.96	305.03	306.01	299.48	297.99	296.19	298.9	301.11	303.47	298.86	304.99	302.78	301.66	299.78	304.71	297.63	294.14	304.4	300.75	301.43	301	297.76
314.93	308	310.92	315.7	315.15	315.99	313.26	309.74	310.65	312.8	315.74	310.35	312.41	309.23	308.52	311.92	313.37	306.29	315.47	310.91	316.22	315.46	313.64	320.17	314.9	313.52	310.87	318.52	314.26	307.78	301.02	310.8	311.58	323.06	316.62	310.43	315.97	304.27	308.09	311.54	316.2	320.16	313.84	305.88	309.95	313.84	310.26	309.17	310.12	314.95
296.48	297.95	302.09	299.45	297.06	301.36	297.16	294.11	300.79	297.28	293.71	296.97	298.32	289.09	289.28	292.33	299.15	296.43	291.82	299	296.25	297.14	290.99	300.06	303.28	297.01	293.44	293.96	303.63	298.18	296.8	294.15	303.16	288.36	298.85	301.25	302.74	295.83	297.64	289.13	293.29	296.83	301.03	297.29	299.11	299.28	288.32	297.8	290.83	295.92
305.35	314.33	312.62	312.13	312.14	304.64	306.81	310.24	308.96	315.88	310.96	309.05	317.27	305.29	311.6	314.96	311.57	314.94	302.46	313.45	317.27	321.06	311.16	306.92	301.46	307.16	306.73	313.13	305.96	312.24	316.69	309.26	312.05	316.99	313.55	305.81	308.34	309.79	309.2	301.63	312.43	311.28	307.42	308.58	316.99	310.42	308.47	305.06	312.7	308.22
316.86	319.7	311.21	314.47	304.81	321.96	318.64	317.14	317.92	316.02	321.77	316.48	324.39	316.65	316.04	316.16	307.52	314.17	320.88	319.13	313.97	310.58	319.34	317.58	315.67	312.79	318.27	321.77	315.77	315.95	313.13	310.54	314.39	317.12	321.04	319.36	321.55	321.71	311.83	319.9	321.47	314.53	317.2	322.58	318.4	312.42	309.03	315.58	315.46	318.16
314.81	319.83	316.33	315.17	318.47	315.79	319.46	314.21	315.98	318.27	317.73	318.48	317.73	315.2	316.43	313.19	323.58	321.59	315.46	322.66	312.45	313.24	318.81	306.67	318.67	321.42	320.63	313.34	322.53	316.6	321.37	315.98	321.49	322.28	313.91	316.66	319.61	310.91	319.43	314.08	313.4	317.49	314.86	317.83	317.66	317.34	321.07	307.04	320.22	325.62
324.28	315.55	315.08	320.76	311.27	319.11	317.37	315.62	313.75	314.2	316.59	312.8	317.24	316.39	310.51	319.01	318.21	315.66	317.86	316.32	317.91	314.23	318.21	319.92	316.23	317.96	310.99	306.55	321.85	316.61	308.34	323.06	318.95	309.76	319.38	307.53	312.24	321.16	319.42	318.84	317.61	317.06	316.22	319.03	316.06	312.46	321.33	322.11	321.19	318.57
320.2	311.45	317.62	311.99	318.9	311.68	314.03	316.17	312.54	309.67	314.73	311.46	315.72	303.84	310.93	306.66	314.52	316.27	314.34	323.11	315.67	320.74	321.12	321.12	313.79	315.94	316.81	315.76	321.96	315.06	317.24	320.94	317.05	311.05	311.93	314.58	325.72	315.88	316.99	315.31	319.95	320.68	316.57	321.15	309.34	315.78	308.95	318.02	314.39	311.82
313.12	309.8	319.72	312.97	316.34	317.18	307.35	317.04	309.54	318.01	310.55	314.38	317.22	316.27	313.89	314.72	323.16	319.25	309.53	320.37	309.3	313.54	314.23	314.53	311.73	312.18	316.73	313.74	310.72	317.39	308.4	304.99	325.16	313.02	310.89	317.98	311.72	308.79	314.9	314.33	309.24	312.47	317.17	309.21	313.15	313.33	309.2	315.97	317.69	313.09
306.51	305.16	309.5	304.13	304.62	302.85	301.72	303	309.8	307	307.07	305.64	308.58	298.91	308.83	294.47	305.61	294.48	302.09	313.61	304.72	307.02	311.77	308.19	304	309.72	312.35	307.03	304.81	298.77	306.31	303.53	309.08	303.7	305.29	302.52	305.43	304.34	311.33	307.96	311.48	303.41	304.27	308.85	299.2	307.82	306.91	309.39	302.12	310.03
317.32	314.06	313.5	315.37	308.26	313.19	313.86	311.44	308.46	312.94	307.88	309.91	310.23	304.41	312.4	307.74	306.11	314.24	312.93	320.65	312.85	298.38	313.14	317.63	313.9	314.53	311.49	307.04	311.51	320.08	312.17	314.5	315.25	311.07	315.35	307.22	312.13	309.54	304.23	311.55	310.76	312.19	316.38	308.55	311.53	311.03	312.48	314.13	311.4	315.97
309.54	302.5	301.48	309.68	302.34	301.59	304.33	311.01	296.74	307.2	299.76	302.88	306.74	301.49	305.61	305.44	305.71	308.58	312.25	306.02	309.01	301.27	297.07	300.64	304.09	300.26	302.96	303.2	299.98	299.48	301.49	299.55	300.7	298.41	290.6	304.79	302.87	302.62	306.42	308.92	305.35	300.25	296.9	301.01	306.6	299.61	299.55	303.26	310.29	309.01
303.33	304.74	306.96	308.25	307.81	308.55	302.74	298.62	307.83	307.45	303.91	307.6	301.71	296.96	307.86	309.41	306.15	302.9	307.99	303.65	301.26	303.24	311.18	299.18	305.31	302.73	308.89	305.14	298.66	307.64	312.33	313.31	303	309.38	302.3	308.85	310.75	300.27	309	306.43	304.09	309.77	306.25	310.99	301.96	312.42	302.14	305.26	304.84	308.77
316.36	316.26	320.73	322.49	320.37	323.31	317.08	319.01	321.94	316.36	324.36	314.67	318.5	321.52	320.67	316.46	314.92	319.63	319.35	313.8	313	315.32	327.9	317.59	325.22	321.44	316.27	318.7	315.17	315.6	320.26	318	326.47	312.65	314.47	322.16	317.32	324.21	328.18	319.01	313.21	317.94	309.53	322.35	323.93	310.34	323.05	322.19	318.74	318.48
286.57	293.41	291.04	291.34	293.48	302.74	300.48	299.88	296.89	290.36	304.6	294.33	299.18	293.37	293.39	296.72	287.91	295.84	302.45	298.06	297.16	288.77	291.61	299.34	298.85	298.24	293.48	288.35	291.27	291.07	299.46	292.22	288.45	302.13	292.99	301.51	300.01	297	293.45	291.35	290.42	297.35	299.51	289.26	295.32	297.01	299.67	290.39	285.27	296.81
315.65	312.59	313.21	319.1	313.73	313.34	318.62	312.69	305.34	315.32	306.85	319.72	313.48	314.28	314.56	313.96	310.19	316.72	312.07	311.73	320.98	315.38	315.36	308.96	315.87	310.41	312.34	310.38	312.12	319.9	308.02	315.02	309.09	311.87	310.5	317.51	321.52	318.51	315.07	307.26	315.56	307.92	311.53	311.9	309.37	315.31	315.73	303.5	314.26	311.94
319.96	327.82	319.37	322.13	326.6	328.86	325.56	318.31	315.8	319.61	329.51	320.83	330.51	319.6	331.66	331.68	322.21	323	323.58	324.8	325.15	325.24	332.17	328.73	325.85	323.65	328.09	320.71	325.03	328.96	320.82	326.32	316.75	316.35	324.24	321.67	324.19	324.12	326.09	315.33	325.4	324.75	322.65	322.07	324.58	319.56	324.43	320.55	327.65	325.12
326.39	324.08	322.81	328.5	329.29	317.81	322.75	329.2	332.86	325.3	327.37	328.08	321.25	326.44	328.16	329.4	326.98	315.98	326.56	318.11	326.52	324	326.99	330.03	332.08	328.44	319.16	322.84	322.28	319.67	323.03	326.89	324.08	330.1	323	318.74	328.43	323.35	322.28	327.65	330.74	319.32	326.3	321.43	321.44	326.73	321.6	323.52	333.23	331.92
307.98	312.39	302.05	300.45	306.01	297.88	301.57	298.44	305.66	299.22	300.1	297.68	291.04	295.96	295.88	300.95	294.48	301.23	304.27	301.07	292.2	299.92	300.33	295.96	303.34	296.23	302.03	299.16	304.19	303.79	295.12	296.04	302.47	303.91	300.8	293.69	303.73	298.52	293.79	301.44	297.57	296.78	299.17	293.76	300.43	305.81	292.56	297.06	296.32	306.06
302	298.5	311.45	303.24	301.74	308.56	308.16	301.35	303.6	311.73	306.13	306.77	309.82	303.02	303.7	304.97	307.6	301.66	308.51	307.2	310.41	309.49	312.17	305.56	298.25	308.04	306.32	306.69	301.24	300.28	300.89	299.03	308.41	302.24	301.92	304.83	305.35	303.99	302.69	307.11	302.02	302.82	303.81	304.05	299.66	305.9	307.46	307.8	299.88	308.59
312.44	305.65	317.27	314.31	305.65	304.02	309.7	315.46	310.79	313.07	308.62	315.11	310.6	307.18	306.12	311.01	312.49	311.2	311.79	305.59	314.8	313.79	310.74	316.95	310.22	314.1	317.66	309.83	313.43	313.66	315.54	317.08	311.53	309.44	319.1	311.63	312.89	313.36	319.02	304.53	312.22	313.98	318	316.63	308.81	307.09	310.65	309.89	311.63	314.34
295.93	299.86	299.91	304.14	303.04	300.09	304.51	301.42	295.73	297.65	300.8	303.93	306.79	297.07	300.92	297.89	305.56	304.49	295.05	301.18	307.21	301.94	295.78	296.28	292.17	301.16	300.03	307.21	298.45	304.02	301.95	304.14	304.51	300.69	297.76	292.34	303.94	303.87	299.27	302.61	300.3	302.18	306.13	298.09	309.33	302.14	301.58	295.72	301.55	298.62
[truncated: 150 more columns]
