# Supplementary material for: Genetic dissection of main and epistatic effects of QTL based on augmented triple test cross design
Source: PLoS One. 2017 Dec 14;12(12):e0189054. doi: 10.1371/journal.pone.0189054 (PMC5730204; doi:10.1371/journal.pone.0189054)
Supplement: S9 Supporting Information — (ZIP) [file pone.0189054.s009.zip › z5_400_0.5_10.csv]

295.78	295.89	293.23	294.44	295.51	291.89	298.41	295.22	295.24	294.31	293.02	291.54	293.01	297.78	294.61	293.93	294.86	296.26	295.08	293.27	293.42	294.06	296.16	295.87	295.76	295.88	295.75	294.85	296.21	296.76	294.44	297.17	293.83	295.6	298.47	294.59	296.06	293.13	295.53	295.67	293.32	295.69	295.68	294.72	294.53	293.54	294.74	295.13	293.64	294.6
306.66	308.47	311.03	310.32	310.08	310.51	311.39	309.69	308.23	310.12	308.34	310.78	309.39	308.17	312.04	309.23	310.69	311.13	305.97	307.81	309.46	311.32	310.44	309.86	309.04	311.44	309.65	310.24	309.47	308.81	308.72	309.96	308.55	309.74	306.88	310.74	310.47	308.32	308.86	310.08	308.37	309.56	312.09	309.59	309.7	308.39	309.61	308.05	311.92	309.29
303.21	302.94	303.26	302.48	300.55	304.3	301.17	302.9	303.83	302.56	303.56	302.08	301.55	303.46	301.43	303.76	303.08	300.6	303.24	301.68	303.26	302.2	300.41	302.93	304.47	303.13	303.71	301.79	302.28	305.5	303.99	302.64	301.38	301.39	301.3	301.43	304.26	302.55	301.07	300.19	299.91	300.75	301.19	301.44	301.93	302.86	301.54	302.21	302.97	301.85
302.35	301.67	299.72	303.67	299.82	300.9	301.85	299.59	301.66	301.87	301.46	301.8	302.06	300.02	299.01	300.57	303.39	303.13	300.1	303.55	300.37	301.89	300.49	299.93	301.69	301.62	300.69	300.02	301.08	301.88	299.67	302.07	302.15	301.18	301.38	301.93	301.43	303.52	302.76	301.42	301.72	302.31	300.66	299.46	301.71	300.6	301.64	301.71	303.14	302.96
306.63	303.19	304.06	302.59	303.99	302.97	301.16	303.48	302.02	303.15	307.68	301.76	303.23	304.01	303.38	302.8	303.14	303.94	305.01	303.8	303.22	302.45	304.32	303.42	301.04	301.07	304.12	301.51	300.52	305.49	303.35	299.46	304.43	301.98	302.2	303.15	304.12	301.97	302.65	303.92	301.69	302.06	300.95	304.16	302.96	302.06	305.06	301.47	304.72	305.95
313.19	315.73	315.91	313.94	309.65	312.42	312.56	312.27	314.31	315.59	313.23	313.29	312.69	314.67	312.35	312.69	312.95	315.49	314.66	312.4	313.16	312.67	312.05	312.94	312.43	314.9	313.56	311.74	313.45	312.71	314.56	313.62	313.95	314.74	316.09	311.79	312.31	317.15	310.28	313.56	313.16	313.34	313.37	314.5	311.66	313.17	314.01	313.38	312.42	314.96
327.32	325.71	326.81	326.78	328.24	327.95	326.23	328.19	326.93	326.78	325.98	328.72	326.12	326.19	327.53	327.88	326.7	329.6	327.77	326.95	328.65	326.91	326.61	328.39	324.47	326.75	326.47	325.25	327.86	326.73	330.21	328.84	326.77	326.2	328.76	328.27	327.88	326.37	325.51	326.05	327.76	325.78	327.14	327.12	325.21	327.03	329.12	328.01	325.88	327.41
328.16	327.66	329.37	326.78	329.23	326.77	325.04	324.99	326.83	327.66	329.94	328.27	325.82	328.27	327.99	326.56	325.09	326.69	324.76	326.9	326.55	327.72	328.1	327.42	326.35	325.19	326.22	325.82	326.12	327.58	327.41	326.07	327.62	325.98	327.98	328.67	325.69	326.5	328.6	326.6	324.61	327.55	327.32	325.25	326.8	327.58	329.12	326.31	325.48	326.66
300.79	300.29	301.77	299.68	300.98	299.39	300.15	298.17	300.05	299.17	301.05	298.94	297.72	299.65	299.19	299.46	300.16	300.43	296.57	300.52	299.26	301.76	299.01	302.29	301.55	297.81	299.91	300.56	301.81	297.27	297.72	299.66	300.52	301.66	298.89	298.89	298.47	300.15	297.86	301.48	301.58	300.24	298.85	299.28	300.35	300.43	302.04	301.51	297.25	299.75
303.66	305.55	307.72	307.34	306.11	307.98	304.47	305	307.97	307.43	307.82	307.09	308.49	308.12	306.53	307.64	305.41	310.13	307.55	306.25	307.34	308.32	306.69	306.77	304.85	305.61	305.23	304.76	306.57	307.87	306.81	305.43	306.35	306.7	306.33	307.2	305.79	306.42	307.05	304.99	304.96	306.55	305.14	307.77	305.8	306.28	306.12	305.47	304.96	306.26
306.3	304.46	310.97	310.13	308.05	311.41	309.92	307.94	306.49	307.44	308.61	308.23	307.53	308.66	309.04	310.02	312.75	309.47	308.17	307.36	308.73	308.93	307.17	307.78	309.28	311.63	309.36	310.39	308.49	309.35	308.39	310.01	309.39	306.95	306.72	309.09	308.53	307.39	310.25	308.03	307.97	309.84	308.01	309.73	308.13	306.55	308.62	309.62	308.89	306.7
303.98	303.34	305.96	305.58	306.83	305.73	305.31	305.6	306.5	305.84	305.86	305.14	307.08	305.75	306.45	302.91	305.29	304.64	304.05	302.22	305.38	304.69	303.38	302.84	303.47	302.87	304.26	304.56	305.46	302.12	304.5	303.22	306.52	302.57	303.88	302.72	305.92	304.6	303.46	308.42	306.52	304.41	304.54	305.24	303.76	304.72	304.32	305.31	305.28	307.3
328.6	324.36	327.59	327.36	326.97	327.91	326.35	326.1	329.76	328.56	325.63	326.89	326.42	327.71	326.67	326.07	328.64	326.07	330.15	325.23	322.77	327.53	326.26	324.89	326.8	326.91	328.93	328.17	325.17	325.87	325.26	326.78	327.03	325.46	329.19	324.53	326.12	328.24	325.92	327.55	328.1	327.83	328.22	327.16	327.97	327.52	326.32	326.96	327.31	326.83
317.34	316.12	311.83	317.38	316.38	316.58	315.02	315.16	318.17	313.63	313.19	316.35	314.43	317.19	316.82	316.18	315.13	312.49	316.92	316.1	315.01	316.21	318.66	316.51	318.46	318.25	318.43	315.02	315.97	317.63	317.01	315.69	317.45	316.57	314.71	315.31	319.58	317.09	317.84	316.78	315.28	316.37	315.44	318.35	315.18	317.41	316.21	317.8	315.51	314.55
303.05	300.23	301.05	301.43	300.41	299.82	299.88	299.66	300.3	301.75	302.94	302.18	299.56	301.38	300.78	300.42	301.73	299.7	301.3	297.82	298.21	296.65	298.72	300.63	299.87	298.45	302.46	300.84	301.43	300.34	299.98	298.58	304.6	302.86	300.22	300.62	300.83	299.28	301.31	298.24	300.17	297.37	303.05	300.25	298.85	300.66	301.45	300.97	299.68	301.28
328.51	329.85	328.31	326.91	330.97	327.69	329.8	329.73	327.84	329.32	326.97	327.5	329.06	330.16	328.77	327.98	328.21	330.72	328.82	329.76	327.76	328.71	327.15	326.83	331.16	330.01	330.62	326.99	329.47	329.83	327.72	326.23	325.66	328.67	330.02	329.36	330.64	328.47	327.3	326.98	327.15	325.97	327.46	328.6	330.13	328.13	325.54	327.97	328.52	328.62
301.49	301.31	303.05	303.92	301.31	302.24	302.06	302.71	301.77	303.36	302.18	303.42	302.31	301.65	302.49	302.28	301.42	301.47	303.53	301.86	303.39	302.8	301.27	302.6	300.68	303.19	300.53	303.6	299.22	302.32	305.29	300.94	302.31	301.83	301.96	304.59	304.42	302.85	303.09	303.44	303.94	304.58	301.25	304.59	303.39	302.22	301.42	304.91	303.72	301.82
304.91	305.62	304.6	303.7	304.2	303.2	305.46	304.3	303.4	301.11	301.8	308.25	305.02	304.16	305.95	304.69	304.42	303.49	303.86	307	304.37	303.12	305.08	303.98	304.92	305.24	304.39	303.54	304.28	306.42	307.08	303.89	304.84	305.66	304.52	304.31	305.49	302.99	307.08	304.66	306.07	303.5	306.07	304.5	304.17	303.24	304.69	306.9	304.39	303.56
306.29	306.34	305.46	306.81	305.78	303.28	304.3	306.32	303.7	306.72	304.85	304.75	304.64	306.89	305.77	307.75	306.2	308.26	305.26	309.04	307.98	307.47	304.61	305.62	307.05	308.46	306.81	306.15	303.93	304.83	304.4	304.59	305.94	307.69	305.85	305.67	306.7	306.59	306.04	307.34	305.29	305.57	306.78	306.23	306.61	309.13	304.22	304.17	306.02	304.99
296.97	295.44	293.73	295.9	297.09	295.17	295.45	297.25	296.23	292.92	292.76	296.32	294.14	296.81	296.4	293.73	294.53	296.85	292.77	296.09	294.6	291.87	294.34	296.53	297.89	297.65	294.27	296.12	294.64	295.39	293.34	294.36	294.14	295.59	294.92	297.61	291.27	294.74	293.59	294.9	295.18	294.58	293.78	297.22	293.58	296.02	295.75	294.34	297.04	295.99
309.81	311.17	311.44	309.92	309.28	311.24	313.52	311.62	310.29	311.84	311.86	312.29	310.98	313.19	310.5	312.61	313.49	308.65	313.55	309.67	310.81	309.7	310.42	311.33	309.29	308.6	313.61	309.76	311.38	308.06	310.99	309.55	311.75	309.1	310.49	311.2	311.67	309.03	309.17	308.43	310.03	312.15	309.76	310.13	310.65	310.76	310.13	307.74	307.21	312.04
299.77	299.65	300.51	297.81	301.23	301.15	300.52	298.53	300.25	302.18	301.61	300.22	300.64	299.97	298.79	301.52	300.18	299.24	298.82	298.91	298.58	301.16	299.32	299.55	300.28	298.45	300.84	302	300.76	299.94	302.12	300.17	300.48	297.71	300.6	298.81	299.03	300.88	298.15	298.37	300.22	300.57	298.71	299.26	298.79	298.79	300.45	299.64	299.47	299.02
302.65	305.76	304.98	305.2	304.12	302.16	304.62	301.96	302.65	302.06	303.35	304.92	304.84	302.19	301.01	303.07	300.4	304.31	303.39	300.54	303.95	306.39	302.88	303.56	302.29	302.35	302.52	304.28	303.93	304.08	302.95	303.69	305.27	303.71	304.06	305.1	305.16	300.46	303.5	302.91	304.1	303.98	302.96	303.02	303.77	301.49	302.85	303.67	303	301.49
311.98	315.8	313.48	313.58	314	314.33	312.38	312.98	315.69	313.29	312.56	317.72	313.36	313.36	313.41	316.03	314.02	316.42	312.24	312.71	315.02	313.22	314.44	313.96	313.21	313.11	317.61	314.35	313.83	314.5	314.94	314.22	314.55	312.8	315.49	314.77	315.82	313.75	314.94	315.68	314.85	314.66	314.35	313.34	310.61	313.55	312.14	314.98	314.68	310.81
314.93	314.9	315.57	315.33	313.58	314.95	313.75	316.18	314.94	315.09	312.38	313.1	315.2	318.33	316.04	315.12	314.33	314.68	313.37	315.12	313.21	315.42	315.82	316.61	314.97	314.26	317.86	316.22	312.62	313.88	316.63	313.34	316.24	315.83	315.93	313.26	315.05	313.05	314.05	313.61	314.99	315.33	313.29	313.12	314.53	314.77	313.9	316.29	315.3	314.59
297.84	293.76	292.57	298.39	295.17	293.6	297.5	295.33	296.7	294.79	294.58	296.9	296.35	293.35	294.69	294.11	294.06	295.73	293.5	294.12	297.73	295.58	294.01	295.2	297.62	295.22	296.49	294.27	293.03	294.45	294.14	296.52	293.43	296.28	295.16	294.59	295.45	294.09	296.39	294.65	294.23	296.36	294.15	294.89	294.75	295.75	295.67	295.49	293.22	294.74
314.08	313.26	311.05	312.77	313.46	315.27	311.54	315.05	313.37	310.68	311.79	313.77	314.33	314.97	314.01	314.69	311.99	311.33	312.83	312.78	313.37	315.33	311.52	312.94	313.08	312.68	312.77	312.12	313.57	313.29	311.92	314.12	313.04	314.94	311.1	313.53	312.71	312.84	314.39	312.67	315.15	314.06	312.89	313.61	312.19	314.6	310.99	312.2	313.2	312.49
315.76	313.99	313.43	311.49	311.25	312.57	311.54	311.58	313.54	313.27	313.63	312.2	314.91	310.74	311.72	313.5	309.44	310.8	311.37	312.65	312.92	312.5	309.47	313.43	311.17	310.43	311.56	312.18	311.75	313.79	310.25	311.31	310.26	312.8	312.22	313.18	314.23	309.68	312.14	312.35	314.32	315.26	309.58	312.37	312.62	312.77	310.97	310.5	311.55	314.59
291.82	294.07	292.41	297.09	293.35	295.2	294.57	294.13	293.31	294.95	294.88	294.01	294.17	294.16	295.64	295.28	293.89	295.75	294.51	294.52	294.6	294.37	291.23	296.38	296.42	292.98	295.33	295.61	293.55	293.42	296.48	294.58	291.77	294.05	293.2	295.11	293.27	296.08	293.52	292.17	295.85	294.39	291.63	294.89	294.7	295.51	296.43	292.69	293.6	293.34
317.57	315.9	317.43	316.76	318.03	315.84	316.13	316.49	317.89	316.94	316.98	317.33	316.69	317.93	316.29	318.22	318.3	317.33	316.12	316.79	317.75	317.28	317.09	318.6	314.94	316.64	317.4	317.63	316.87	316.46	319.64	316.28	318.28	317.25	319.47	316.13	317.54	316.53	317.08	316.6	318.23	319.02	316.9	316.66	317.98	314.23	315.65	317.53	315.02	317.04
305.14	304.65	302.8	301.25	302.03	303.71	303.86	302	302.88	301.64	302.93	303.21	303.54	303.98	303.33	300.07	300.37	306.27	300.96	302.18	302.21	301.72	302.94	302.17	301.11	303.96	302.7	301.11	304.37	300.8	303.13	301.48	305.05	303.15	305.87	302.42	303.88	300.65	302.16	302.19	304.29	301.38	303.22	302.86	303.52	300.44	304.19	303.4	303.89	301.73
301.65	300.39	300.9	298.37	302.28	301.1	299.22	300.44	302.64	298.62	298.29	300.3	300.47	300.24	298.87	300.02	301.94	300.65	300.54	300.69	300.17	299.2	302.42	301.75	300.18	300.72	300.33	300.6	299.04	301.95	300.78	303.16	302.04	298.39	301.25	301.28	301.3	298.56	298.29	301.13	302.06	304.16	302.62	299.57	299.73	299.04	300.8	301.04	297.71	300.96
316.47	314.61	314.56	312.48	314.71	316.1	313.68	316.31	316.67	315.04	315.57	317.38	315.17	314.62	312.73	314.22	311.87	314.91	313.29	316.37	312.49	318.08	311.34	314.21	316.96	313.22	316.67	315.79	316.02	315.47	316.37	312.89	312.59	316.85	312.85	315.2	314.09	314.47	314.55	313.61	316.12	317.43	318.37	313.82	314.8	315.09	314.27	316.2	314.61	316.28
319.87	319.88	318.64	319.83	320.24	318.12	319.67	318.38	319.06	320.92	319.45	317.49	316.86	314.98	318.17	316.79	319.89	316.36	317.46	318.9	319.84	318.02	319.38	317.33	317.59	318.82	319.78	315.55	318.15	317.17	319.71	320.41	319.51	317.09	318.56	316.42	317.11	315.33	320.87	318.14	316.17	319.48	320.53	318.73	319.56	317.25	318.52	318.62	320.18	318.46
303.88	304.99	304.45	308.21	303.45	306.79	301.83	303.9	304	302.23	301.95	302.65	307.08	307.7	303.44	302.79	303.18	304.78	303.77	306.61	305.22	305.29	305.48	303.76	304.88	303.84	303.03	302.91	304.92	303.18	301.94	302.87	305.13	303.95	304.77	303.88	301.44	305.09	303.94	303.48	307.07	306.17	302.5	307.93	306.69	301.25	304.55	303.68	305.37	304.02
304.92	302.99	305.82	306.02	305.68	305.51	304.54	303.87	307.49	307.86	304.88	302.55	305.05	302.97	304.46	303.57	304.33	305.63	308.4	304.22	304.45	305.36	303.41	305.57	306.04	302.98	304.55	303.01	306.92	307.09	302.98	303.91	305.69	305.29	302.04	303.87	307.46	303.33	305.2	303.01	303.26	303.7	303.11	302.86	304.31	304.99	304.4	303.79	303.86	305.3
315.72	312.82	313.25	315.96	313.75	314.68	314.09	312.79	312.62	311.91	312.6	314.01	312.79	313.09	311.94	312.95	312.36	316.29	315.56	311.18	314.13	319	314.15	313.24	315.91	315.24	311.84	313.81	312.59	313.15	312.56	313.97	312.97	313.91	314.47	315.64	313.66	314.66	313.83	314.07	315.37	312.5	314.71	312.87	313.74	313.67	315.13	312.34	317.16	313.1
313.25	312.74	314.87	314.76	314.99	315.85	314.7	314.35	315.63	314.63	312.56	314.37	315.66	313.99	313.8	313.12	313.28	312.59	315.98	313.2	314.17	313.58	313.16	314.69	312.5	315.39	314.37	315.35	314.51	313.61	313.89	315.54	314.67	313.65	314.75	310.81	311.99	315.09	312.17	311.99	313.08	315.24	313.08	312.67	317.23	313.75	314.74	311.74	314.2	312.27
294.38	294.59	295.87	297.97	294.64	294.65	296.19	295.93	296.27	292.35	295.61	297.12	296.98	296.31	294.62	293.9	295.74	296.07	294.1	297.1	293.17	293.1	296.31	294.3	296.01	294.02	296.59	295.44	296.11	293.04	294.52	295.89	295.23	294.82	295.22	294.67	294.71	294.94	295.2	294.84	296.97	295.69	295.71	294.87	294.65	296.23	294.65	294.49	294.1	294.48
304.09	302.83	301.27	304.53	302.65	303.08	302.66	301.09	304.31	304.33	303.74	301.88	306.7	303.31	303.56	300.62	304.5	306.64	306.43	302.25	303.27	304.22	302.81	304.2	300.97	299.67	306.07	303.93	303.92	300.14	305.3	303.37	303.8	304.39	305.82	302.23	305.31	306.7	300.45	302.73	305.06	303.6	303.96	303.77	303.86	303.76	302.73	303.24	302.28	305.31
293.61	295.55	294.6	293.91	292.7	295.73	294.17	294.27	293.66	295.25	294.3	294.79	294.94	295.57	293.47	296.95	294.39	294.6	293.72	291.69	296.34	294.26	296.79	292.61	293.14	293.17	293.36	293.93	292.56	295.77	294.07	295.55	297.5	291.95	293.53	294.57	293.68	294.97	293.78	292.31	293.2	292.36	293.88	294.31	296.05	293.4	293.84	294.34	292.89	294.93
298.58	300.72	296.96	299.53	299.72	299.01	302.5	298.65	299.45	298.75	298.63	303.18	296.44	301.46	299.52	302.15	301.56	299.56	296.55	300.33	300.33	298.19	296.82	299.11	299.6	299.63	298.54	301.03	302.91	299.27	299.63	301.83	301.31	300.1	297.18	298.92	300.24	299.59	300.12	300.07	300.25	299.01	301.95	300.46	298.31	302.11	297.03	299.4	299.72	300.96
305.66	303.9	304.62	304.7	306.81	304.93	303.21	302.77	304.2	302.94	304.95	305.4	303.25	304.53	306.48	304.72	304.37	305.63	305.05	306.88	302.52	303.06	303.47	305.89	305.01	306.92	305.16	303.94	306.75	305.76	303.84	307.02	304.68	302.78	305	306.31	305.41	304.2	303.82	303.68	306.4	302.41	304.47	303.5	303.79	304.88	306.03	306.12	306.32	304.47
318.4	316.9	316.28	314.7	314.64	315.61	319.23	314.68	314.98	315.17	320.26	316.48	316.06	316.56	313.57	317.74	316.38	318.29	316.19	314.79	318.46	312.94	318.94	314.14	316.64	314.99	314.6	316.13	317.6	317.45	315.2	316.74	316.89	317.42	319.31	317.36	318.69	314.74	316.54	314.64	316.12	316.78	316.08	315.94	317.63	317.44	317.72	318.79	315.11	316.1
312.45	312.39	313.11	313.77	309.8	314.49	315.58	313.96	312.42	315.9	313.97	312.34	316.45	313.88	313.57	316.18	312.28	314.71	311.28	313.38	312.77	315.63	312.23	315.11	315.25	314.97	312.99	314.57	312.31	312.8	314.32	313.74	314.36	311.57	313.23	314.07	313.75	312.21	315.23	315.42	313.93	312.38	313.38	314.95	313.34	311.79	313.55	315.74	316.05	315.42
312.47	315.51	315.51	314.52	314.25	316.41	314.67	318.22	316.41	315.89	314.63	313.73	314.97	314.03	317.27	314.1	315.53	317.64	314.84	314.21	315.9	316.25	313.88	315.09	314.68	315.28	314.27	315.84	316.2	316.11	316.69	315.14	314.38	314.2	316.42	317.35	313.12	316.95	316.84	314.2	315.84	316.01	315.14	314.74	315.52	314.47	314.53	313.18	314.62	315.69
316.68	313.79	314.01	315.1	314.18	317.67	315.32	315.04	316.18	317.76	315.12	315.82	313.52	314.43	318.03	314.32	313.93	314.54	315.44	315.63	316.97	315.13	316.48	316.97	315.12	317.53	316.92	315.54	317.05	315.66	316.07	315.26	315.02	315.97	316.94	316.21	315.95	314.7	318.64	312.83	314.13	317.04	314.41	317.53	314.6	316	317.08	314.84	314.72	313.65
310.56	313.06	315.56	314.57	313.86	315.9	314.53	314.42	315.29	314.07	314.5	314.87	311.33	314.18	311.31	313.64	313.62	311.6	313.15	311.91	312.97	313.68	312	311.43	315.02	312.99	314.23	311.75	315.09	313.14	313.21	315.12	313.44	314.45	315.64	312.02	314.34	313.3	311.79	313.48	312.84	313.41	312.58	313.74	314.34	313.22	315.14	311.67	313.25	313.54
306.08	306.86	303.21	304.55	303.83	304.13	303.72	303.09	305.56	305.03	304.38	303.62	303.84	304.55	301.33	302.04	304.84	303.25	304.01	303.35	304.3	304.95	302.61	301.16	306.96	304.57	305.37	303.17	304.55	304.7	304.39	304.75	304.87	305.12	307.17	305.8	303.61	304.32	303.25	306.95	303.44	306.65	306.62	302.76	305.21	301.4	303.74	305.89	304.2	305.03
295.28	295.28	296.9	296.52	297.66	294.5	295.86	297.16	294.89	300.2	297.33	295.81	297.57	295.33	296.68	294.51	295.78	297.29	296.42	297.46	297.4	296.61	297.04	295.84	296.86	297.09	294.7	296.64	296.39	298.7	296.23	297.3	295.11	299.47	298.06	298.5	296.36	295.14	296.6	297.06	299.7	300.31	297.15	298.48	298.07	297.92	296.06	298.99	295.73	294.37
312.39	314.78	312.25	316.34	313.21	312.93	312.44	312.67	314.86	311.59	311.93	309.78	312.23	313.95	312.89	316.82	311.03	313.63	314.65	313.6	312.65	314.84	310.78	313.42	311.79	315.2	312.98	313.4	313.74	311.89	313.73	315.45	314.13	311.16	312.09	313.53	312.38	311.7	315.21	314.06	314.69	315.95	313.78	315.53	313.57	314.1	312.87	310.56	313.08	311.84
312.46	315.45	312.31	310.28	314.76	315.64	313.55	312.51	312.41	313.47	311.25	314.58	313.16	314.04	311.93	312.34	315.15	310.78	312.35	313.82	315.16	311.48	310.88	311.67	311.13	312.07	311.81	313.08	311.92	312.15	317.9	314.78	312.75	314.74	313.27	315.59	312.46	312.2	311.27	312.67	313.13	313.36	314.13	310.93	314.22	315.96	313.06	310.85	312.55	315.68
320.04	319.01	319.2	319.01	316.69	319.45	320.5	318.67	317.65	317.92	320.22	317.54	319.81	319.49	318.73	319.73	318.41	318.75	317.8	317.95	319.22	319.48	318.29	321.7	317.63	317.48	319.32	319.4	317.57	318.8	319.83	319.66	317.64	319.17	317.44	319.41	319.28	317.1	319.85	319.18	317.3	319.02	317.81	319.73	320.59	319.01	318.19	320.07	318.76	317.98
292.97	293.82	292.55	294.06	294.81	293.97	293.77	293.13	295.35	291.99	292.05	294.37	296.21	295.13	293.38	293.63	293.24	295.94	294.7	293.17	293.19	293.58	293.8	294.45	292.95	292.11	294.76	294.37	295.32	291.67	292.04	294.73	295.89	295.47	293.39	293.98	294.87	292.91	294.6	294.72	294.11	295.31	294.4	290.82	292.88	293.22	293.52	294.04	293.48	293.99
328.35	329.4	327.5	330.02	329.14	328.16	327.03	327.4	328.89	327.28	325.94	329.79	327.23	330.41	329.08	329.32	328.89	325.91	330.4	326.63	327.7	329.11	326.04	327.27	327.43	328.01	327.56	329.35	327.55	331.1	328.39	328.05	327.93	330.31	329.21	326.48	328.21	329.64	328.93	327.76	331.3	327.83	328.5	327.63	328.66	330.56	329.98	329.84	328.99	328.6
306.62	308.43	307.09	306.75	307.17	307.03	304.08	306.87	307.04	306.1	306.79	307.43	304.78	308.42	307.03	307.87	307.02	306.36	305.01	309.11	308.42	307.53	306.63	307.05	307.19	305.74	307.46	309.1	306.02	308.56	305.11	306.83	305.7	309.34	307.86	306.7	307.69	308.2	307.01	308.34	308.38	307.65	308.52	306.62	305.9	305.26	311.4	307.66	308.02	308.74
312.81	312.93	312.97	314.25	314.5	316.26	317.2	316.72	317.52	314.43	316.56	312.23	313.75	314	315.68	313.4	315.39	313.15	313.01	313.75	316.66	315.8	312.6	313.9	313.46	314.94	314.07	315.4	314.08	313.12	317.17	315.2	314.61	314.22	315.56	318.06	314.64	313.29	315.29	314.87	314.85	318.14	315.23	315.56	313.35	315.96	315.14	314.44	316.13	315
322.71	323.32	327.33	324.36	322.84	323.17	323.35	324.69	323.29	322.33	324.01	321.38	325.35	322.26	325.74	325.6	324.29	326.39	322.15	324.94	323.92	323.56	326.29	324.14	324.01	323.44	323.03	325.82	323.28	324.98	325.08	324.49	325.82	322.91	324.2	324.69	324.73	323.51	326.33	326.23	327.83	322.59	324.3	323.97	324.05	324.69	323.41	322.17	322.28	325.9
303.46	300.96	300.14	302.48	302	300.45	303.04	302.77	300.95	301.55	304.4	302.8	303.89	300.41	303.56	304.05	302.35	304.32	303.49	301.12	300.97	302.33	305.75	304.37	302.89	301.53	303.1	302	302.69	302.9	303.28	304.26	303.47	300.94	302.46	305.76	301.97	302.97	302.89	303.41	303.23	303.66	304.32	303.43	301.8	300.53	304.4	301.22	301.61	301.68
304.42	304.51	305.82	305.57	304.63	307.02	306.05	304.36	306.37	302.27	306.21	302.59	302.97	305.68	304.9	304.77	306.2	302.86	302.51	304.66	303.92	304.74	309.05	302.64	304.32	304.87	304.24	301.28	304.91	304.2	305.52	304.03	302.42	305.41	307.03	305.78	304.9	304.69	303.41	304.74	305.34	302.78	304.11	305	302.14	304.53	304.68	305.51	306.1	306.08
314.04	315.28	317.66	316.84	312.83	317.59	315.83	316.75	315.79	315.91	314.47	315.8	315.76	317.33	317.73	315.2	316.21	315.81	316.82	317.23	318.76	313.6	313.23	314.91	316.91	317.58	316.13	316.17	317.9	316.2	316.03	316.97	316.66	313.73	316.39	315.8	316.06	318.1	318.05	315.23	317.27	312.8	316.84	318.22	313.81	315.73	317.05	318.02	316.28	312.84
307.8	310.3	307.25	308.79	310.76	306.6	310.41	309.02	308.68	308.73	308.47	307.72	309.61	310.74	308.65	307.97	308.86	308.98	308.09	310.25	310.25	310.64	309.84	309.55	306.09	309.14	305.76	308.77	308.23	310.76	307.94	306.48	309.37	305.53	308.13	306.95	308.69	309.99	306.97	309.14	307.43	311.84	309.54	308.82	309.82	307.49	306.48	308.38	307.48	311.79
314.96	316.55	316.27	317.08	314.19	312.36	317	314.25	315.15	316.31	315.68	315.3	315.57	315.74	317.79	316.87	315.4	315.2	316.66	314.78	316.84	316.53	315.55	314.99	314.94	316.18	316.49	314.03	317.59	317.91	318.22	314.86	317.11	315.43	314.74	316.6	315.87	313.37	316.49	315.26	314.39	315.59	316.53	316.62	314.21	318.08	316.41	315.98	315.11	315.86
317.03	317.55	318.65	320.68	317.45	316.38	315.57	316.56	318.42	319.58	318.56	317.3	314.88	317.81	318.79	317.65	318.54	318.77	316.85	319.04	316.44	314.53	318.23	316.08	317.55	318.42	320.97	316.42	317.85	317.57	317.82	317.93	316.62	318.61	317.66	315.52	314.85	313.86	317.66	317.17	318.36	316.64	316.81	314.81	319.74	315.75	317.3	321.04	317.26	317.19
305.16	308.1	308.32	306.35	306.37	307.64	306.96	304.83	307.74	309.19	308.34	305.62	305.26	306.34	306.85	307.88	305.08	305.88	310.44	306.53	307.26	306.06	305.22	306.16	308.74	305.9	305.81	307.19	309.2	309.75	307.14	309.29	308.37	307.79	307.82	306.56	309.77	306.43	309.45	306.37	304.91	308.29	305.21	307.98	308.78	307.92	307.59	306.08	307.83	307.47
304.07	305.29	302.12	303.18	304.24	302.84	301.78	304.07	305.57	304.13	306.21	304.17	301.97	301.69	304.78	303.33	302.92	303.41	302.34	303.95	302.39	302.78	304.05	301.77	303.51	301.77	304.44	304.3	303.61	304.95	305.22	303.79	303.44	302.63	302.08	300.69	300.04	304.65	303.08	303.99	302.17	304.19	303.13	302.78	304.43	303.16	303.98	304.33	303.81	303.89
329.66	325.12	328.39	326.88	327.02	327.06	327.01	325.69	327.31	328.52	328.86	326.89	327.29	329.23	327.43	326.14	324.45	326.75	327.65	326.5	328.35	326.72	323.64	326.95	324.42	327.7	328.63	327.51	325.76	326.53	326.07	329.21	326.83	325.93	325.34	329.34	327.65	325.95	327.55	328.56	327.49	327.36	328.64	328.35	324.03	328.13	325.02	324.74	326.12	327.38
327.07	329.14	326.82	329.16	330.14	328.52	330.16	327.27	325.77	330	328.05	327.43	329.16	327.06	327.42	329.43	330.82	328.47	329.28	328.23	328.18	327.87	328.92	327.5	329.02	329.24	329.38	328.97	330.96	328.89	326.27	329.78	328.26	328.83	326.78	328.79	326.25	330.23	329.79	328.53	326.25	329.09	325.39	327.23	329.33	328.35	328.43	327.9	328.36	329.46
313.98	313.68	312.54	311.62	313.37	314.23	313.56	313.61	314.61	311.86	311.48	312.74	311.38	311.97	314.34	311.24	314.11	313.45	312.79	312.47	311.15	311.44	313.69	313.97	312.82	313.99	311.58	316	314.02	311.1	311.19	311.12	313.46	312.06	312.24	313.64	313.38	315.28	314.51	312.8	313.48	311.02	313.04	311.07	311.52	315.02	313.58	313.41	314.3	312.16
324.88	324.26	325.38	326.21	323.92	325.53	326.47	327.22	324.73	323.44	325.01	327.39	326.93	323.48	325.34	326.7	326.55	326.21	325.56	326.83	325.72	326.3	325.31	325.92	324.64	325.55	324.42	326.88	325.95	325.26	326.79	325.6	323.78	325.1	325.98	323.89	326.42	325.71	324.24	326.14	326.09	325.74	326.99	325.1	325.34	327.98	325.02	326.02	326.12	325.12
313.84	312.13	311.7	313.83	315.79	315.46	315.04	314.91	313.46	315.23	314.09	313.19	314.23	314.85	318.13	317.35	314.98	314.34	313.83	316.91	314.98	315	316.54	312.95	316.24	315.23	314.42	314.81	316.13	316.24	314.52	313.05	317.54	316.41	318.67	315.35	315.52	316.01	317.05	316.25	313.01	315.01	314.19	315.15	312.61	313.67	315.48	314.65	314.09	317.71
307.51	306.88	309.55	308.82	308.63	309.36	309.78	308.24	309.94	309.05	311.74	308.5	307.08	309.26	308.39	306.18	308.95	309.42	306.89	307.05	309.11	309.45	311.66	309.8	309.53	309.73	308.98	310.7	309	305.8	309.94	308.67	309.89	309.83	309.73	306.22	309.51	310.25	308.69	311.54	312.26	310.93	311.93	307.8	309.05	308.91	309.11	307.49	308.89	310.04
305.23	306.26	308.37	303.27	306.37	307.33	304.57	306.47	306.98	306.53	308.94	306.2	306.52	309.61	305.72	307.73	309.03	306.26	308.68	306.55	309.19	308.31	307.89	305.74	306.6	307.61	310.33	308.71	308.33	307.36	306.85	309.14	306.51	307.47	307.55	307.44	308.32	306.85	307.58	308.85	307.54	305.84	306.79	307.57	305.6	307.65	309.22	307.69	308.92	305.54
304.32	302.22	304.15	300.42	302.59	300.85	301.34	302.66	304.3	301.48	302.21	302.64	303.71	303.41	304.25	304.17	299.52	303.73	301.27	302.05	302.08	298.08	304.71	304.21	303.61	300.59	300.48	299.26	303.08	303.07	301.13	301.55	302.8	299.78	303.92	303.49	301.75	301.79	302.9	304.22	304.73	301.5	301.45	300.83	303.51	305.14	304.49	301.5	305.06	301.98
302.47	306.1	304.78	305.43	303.52	304.07	303.58	304.9	302.77	303.49	305	302.15	304.73	305.96	304.95	306.79	304.31	302.61	307.06	303.01	304.29	305.12	305.55	305.98	302.61	303.72	305.35	303.46	309.71	307.15	304.45	305.78	305.02	305.28	306	304.45	301.99	304.98	302.2	301.77	304.53	304.51	303.81	304.67	304.98	304.53	305.28	304.69	304.49	305.9
304.58	304	304.13	305.23	304.42	305.24	302.94	303.56	303.12	303.75	302.03	300.92	302.55	304.84	301.26	305.17	302.44	302.87	304.44	304.77	303.76	301.74	300.2	302.91	304.61	303.08	303.21	301.22	302.27	302.66	303.67	303.98	303.99	303.96	302.55	303.91	305.29	302.94	302.14	303.77	302.33	301.14	303.74	301.13	303.01	303.79	304.87	305.42	303.57	302.81
304.77	303.57	305.95	303.2	304.01	305.35	305.48	302.63	305.47	302.9	303.63	303.64	304.98	302.95	305.86	303.72	303.05	304.4	305.63	301.43	303.58	304.45	304.27	306.26	305.23	305.52	307.19	303.9	304.52	302.71	305.4	303.91	307.22	304.86	306.44	303.91	304.49	306.76	303.61	304.47	305.83	305.66	304.81	306.07	302.76	305.91	304.36	304.74	303.79	305.81
316.57	313.47	316.27	317.49	315.54	317.37	315.62	316.2	314.8	318.3	317.14	315.41	313.7	315.75	312.25	312.81	315.21	317.09	313.91	311.13	314.58	316.5	315.21	316.12	312.77	313.85	314.58	316.19	312.56	315.47	313.93	315.94	314.45	315.28	315.87	316.51	314.28	313.91	313.53	316.09	316.91	313.76	314.32	316.02	312.81	313.89	317.41	314.83	315.11	315.9
328.88	327.19	327.64	329.12	326.74	327.52	327.28	324.9	327.14	326.98	328.15	327.93	329.04	325.71	327.04	328.34	326.66	327.22	326.69	328.16	328.82	326.8	328.43	332.4	328.43	329.76	329.62	327.55	327.54	329	329.4	327.15	327.66	327.16	328.44	329.78	327.42	325.71	327.18	326.87	328.6	326.35	325.27	327.86	327.85	327.82	329.24	327.7	324.95	324.67
313.27	311.94	311.82	315.25	314.74	312.15	309.72	310.86	312.99	313.08	313.62	314.79	313.44	311.07	314.36	312.38	311.79	312.19	313.8	312.53	314.58	311.56	313.52	313.41	313.33	314.98	312.14	310.82	311.39	310.43	313.22	312.9	312.09	313.09	311.46	311.24	312.99	312.43	313.18	313.87	311.31	310.36	313.31	312.69	316.12	312.38	313.92	312.32	314.07	313.79
327.64	329.99	328.94	328.08	327.45	328.47	329.82	329.43	329.09	330.26	326.83	327.05	328.47	329.6	327.37	327.24	328.44	328.95	328.81	330.04	327.55	329.63	327.9	328.55	326.94	326.54	328.16	329.73	326.31	328.34	328.41	328.54	327.1	329.53	331.26	328.55	326.19	327.71	330.69	328.27	331.67	329.31	329.41	331.89	326.87	327.64	327.85	326.27	327.91	330.02
305.4	305.83	304.1	302.27	306.84	302.78	304.01	303.99	302.8	304	304.93	303.73	303.55	306.59	304.17	303.98	305.19	300.58	303.81	303.95	304.87	303.86	303.92	301.35	304.05	304.46	303.13	305.66	302.78	303.76	304.2	303.12	302.57	302.8	302.68	304.63	303.79	303.77	303.31	303.86	302.99	305.88	305.62	305.91	302.04	306.14	300.82	300.09	303.63	305.03
298.46	297.76	299.67	300.7	301.09	298.49	299.73	300.62	302.69	300.98	300.73	298.83	300.68	300.94	298.06	303.47	300.35	299.92	300.71	301.34	298.73	302.43	298.3	303.72	299.74	300.37	297.43	299.68	300.04	300.66	300.87	300.53	301.74	299.67	300.63	301.39	301.7	299.79	301.13	300.2	300.47	299.78	299.98	300.61	301.6	300.26	299.81	300.68	300.81	301.12
306.51	302.23	305.8	301.24	302.09	301.8	305.18	302.58	303.49	302.53	302.48	303.49	304.05	303.58	306.58	301.95	301.58	306.07	301.89	301.66	302.57	302.45	303.9	302.59	301.86	303.35	303.11	304.46	306.68	303.95	302.1	299.77	305.27	301.82	300.01	301.4	304.23	304.25	305.27	305.46	299.73	303.6	303.16	301.97	303.98	303.32	301.06	302.47	302.28	303.95
310.74	311.57	308.78	310.49	313.51	311.17	312.11	310.64	314.72	312.58	310.69	309.85	312.16	310.55	312.52	312.88	310.99	311.64	310.62	312.05	313.7	309.89	308.75	310.03	311.7	310.92	313.6	313.82	309.99	310.2	310.62	312.08	313.02	310.63	310.65	311.72	309.37	311.44	309.85	312.29	308.98	312.48	310.34	315.58	312.24	312.02	312.71	311.34	314.94	310.42
296.41	295.45	293.87	295.75	294.21	294.5	295.72	296.16	293.31	294.64	298.13	294.42	293.09	295.66	293.74	295.51	297.36	297.6	295.11	293.69	295.05	293.49	294.14	296.81	294.6	293.57	298.58	295.12	295.21	293.78	294.84	296.03	294.02	293.26	293.99	295.87	296.45	295.33	294.52	296.45	293.87	294.66	297.21	295.78	293.49	295.1	295.68	296.64	295.29	294.53
317.49	317.71	316.6	317.13	315.27	316.94	317.08	316.82	317.8	316.17	316.68	317.02	314.73	318.71	317.8	317.88	315.24	318.58	313.71	316.97	316.25	314.44	317.61	317.88	314.51	316.43	317.44	316.8	315.5	316.3	316.8	319.68	317.38	315.57	316.8	315.86	315.85	316.32	313.42	318.88	315.97	318.13	317.47	315.85	314.64	316.76	316.16	316.87	315.38	315.68
304.35	306.24	304.96	303.68	303.91	306.41	304.47	306.38	306.73	305.68	305.1	306.93	305.86	304.44	305.24	304.91	306.16	304.99	306.85	301.57	302.93	300.75	306	303.83	307.52	301.63	305.68	305.31	305.96	302.65	304.06	305.77	303.69	303.69	306.2	302.89	306.03	304.65	303.63	302.67	304.52	305.62	304.71	304.49	304.64	305.48	304.21	304.51	304.32	303.44
301.37	301.4	300.28	302.55	300.43	299.74	300.07	300.5	302.94	302.81	303.15	301.19	302.59	303.15	301.13	301.35	299.39	300.97	300.11	301.69	301.22	301.66	302.38	304.86	301.72	302.87	302.46	299.45	301.76	301.02	301.28	300.99	300.89	298.59	299.74	301.93	299.93	299.38	299.74	300.66	301.85	302.25	302.17	302.77	299.85	300.16	301.1	300.13	300.86	300.09
304.56	307.35	302.5	305.06	303.57	301.95	304.33	301.48	303.59	304.99	303.85	303.05	304.83	305.63	304.77	302.26	307.35	303.77	303.1	304.62	302.38	306.29	302.37	306.62	303.78	305.35	305.36	305.86	302.18	304.75	304.59	304.96	304.12	302.3	305.83	303.32	303.48	306.09	303.39	306.7	302.63	303.15	303.37	304.44	306.54	303.47	307.08	302.56	305.02	303.43
307.48	304.51	303.55	302.51	304.63	303.74	300.94	304.18	300.19	305.28	303.8	300.69	301.56	304.54	303.5	301.53	303.1	301.15	303.59	303.58	304.59	303.27	304.7	302.68	302.53	306.38	304.37	302.52	304.2	303.89	303.64	300.05	303.02	302.3	304.58	304.67	303.19	302.77	304.12	299.99	304.23	305.29	301.88	305.54	301.76	303.89	303.79	304.57	302.49	304.04
309.85	311.7	311.76	311.33	309.66	308.81	310.98	310	310.56	312.07	311.54	311.71	312.76	310.92	308.08	313.49	311.01	312.33	310.3	310.55	312.51	311.98	311.63	311.28	310.24	308.96	309.79	309.92	308.55	312.59	309.97	310.23	310.18	310.7	310	308.9	309.72	308.93	310.99	308.35	311.5	308.73	312.31	309.94	311.69	311.29	307.76	311.17	309.89	311.02
301.62	302.63	305.69	304.09	304.12	302.65	306.06	305.3	304.39	304.67	305.37	304.56	302.8	302.59	303.55	305.33	305.15	304.7	303.45	305.97	305.54	304.18	304.74	304.97	304.55	304.55	303.65	303.42	305.43	304.5	305.11	302.68	302.38	304.01	306.5	304.82	304.7	305.92	303.93	302.79	305.38	302.37	305.93	304.67	303.67	306.54	304.99	302.73	305.04	306.63
302.18	303.9	304.06	303.8	305.61	305.58	305.74	304.5	306.05	306.88	303.63	305.13	305.16	305.1	304.34	304.94	303.93	304.38	303.5	302.97	304.77	305.11	303.06	305.37	305.41	303.46	302.82	302.32	302.08	304.03	304.09	303.9	303.46	304.07	305.81	307.03	303.64	306.27	306.19	302.39	305.66	302.26	302.73	305.48	303.61	306.29	302.64	305.85	304.93	303.38
328.38	325.04	325.43	330.66	328.39	325.7	329.51	327.16	327.56	328.28	324.56	325.43	326.62	327.14	327.79	324.59	325.2	326.56	325.96	328.45	326.5	330.57	326.5	328.41	326.15	328.99	326.95	326.87	326.88	328.1	328.03	327.81	329.02	327.49	328	328.03	326.04	329.26	327.23	325.2	325.52	327.66	328.26	329.99	326.92	328.21	329.58	328.78	327.59	325.63
316.75	317.3	314.24	314.85	315.11	318.56	316.49	316.15	315.89	314.58	316.1	316.4	316.27	317.81	315.91	314.06	318.35	315.16	314.57	316.79	313.99	313.25	312.5	315.59	316.19	314.6	315.49	315.86	315.9	316.05	315.38	316.14	315.38	313.68	316.94	313.95	317.9	316.89	316.23	316.98	316.06	314.42	317	315.74	315.82	316.77	314.58	319.27	315.41	315.8
320.36	319.39	318.46	318.38	320	316.75	317.72	317.38	319.51	317.79	320	320.34	319.04	316.69	319.13	318.21	319.06	316.99	317.11	316.82	318.2	316.59	318.01	318.9	318.67	318.59	319.57	317.23	319.62	320.4	318.86	321.49	320.53	319.72	319.23	320.36	319.36	318.7	318.25	317.77	317.55	316.19	316.98	318.45	318.44	318.07	318.8	316.42	317.52	318.73
328.79	330.74	329.86	325.88	326.29	327.43	328.31	327.51	329.53	326.83	329.19	328.9	328.68	327.34	328.86	328.93	329.26	329.46	329.71	330.14	325.18	326.28	328.33	326.74	327.7	328.22	327.19	331.45	328.32	329.6	328.3	326.88	327.91	329.88	329.86	330.07	327.91	332.67	328.08	325.94	329.6	327.89	326.11	328.28	327.55	329.11	327.25	328.88	328.74	327.67
304.36	303.85	302.83	304.52	303.78	306.03	305.11	304.02	306.73	304.84	304.14	305.72	303.54	305.93	305.04	304.96	305.59	305.4	304.53	305.15	303.87	303.8	305.49	304.8	305.01	305.85	303.87	304.59	305.93	302.48	305.11	306.83	304.03	304.23	303.31	305.36	301.9	304.72	305.85	303.27	303.79	306.22	306.47	304.59	304.67	304.23	303.65	304.86	304.22	304.81
298.6	300.14	299.9	302.14	298.21	300.14	301.15	299.7	301.21	301.43	299.48	302.56	301.93	300.45	303.51	299.39	299.21	301.04	302.12	302.88	299.68	301.23	302.3	298.65	300.29	302.01	301.59	302.84	302.52	300.01	301.54	301.57	300.24	300.67	300.35	301.8	301.77	302.72	300.49	300.34	301.81	299.01	297.58	301.12	302.8	301.26	298.62	301.13	300.85	301.66
311.11	311.65	310.16	311.44	309.5	314.59	311.62	310.52	310.46	311.54	310.41	310.54	311.13	309.42	312.03	314.1	312.04	311.58	311.31	311.2	311.4	312.38	309	311.07	310.89	311.46	312.66	312.15	309.76	310.65	310.78	311.37	309.45	311.39	311.03	311.93	310.39	313.04	310.98	314.57	310.37	312.5	312	313.22	312.4	312.25	311.39	310.6	312.65	311.71
307.49	304.31	304.56	304.87	305.91	304.64	306.18	305.7	304.6	304.93	305.95	305.9	306.16	305.34	305.85	304.01	304.63	303.76	306.33	305.47	307.63	304.87	303.03	305.68	304.07	305.09	305.39	305.69	309.38	306.39	305.51	304.41	303.22	303.87	306.32	308.12	305.5	303.77	304.56	304.53	308.32	303.16	303.59	305.07	305.91	305.61	303.5	305.75	306.71	303.81
300.88	300.8	302.6	299.22	301.55	299.79	300	300.67	300.66	303.1	301.3	299.97	300.77	300.78	303.31	302.24	302.59	300.28	299.41	300.16	302.17	300.09	301.03	302.67	300.76	301.72	300.29	298.63	302.87	300.48	302.68	299.44	298.01	301.82	302.23	302.03	301.28	300.51	300.08	302.34	300.27	302.39	303.03	302.22	302.03	302.53	301.53	301.06	302.88	298.85
317.17	312.11	312.62	314.73	315.32	313.09	315.19	313.78	315.86	316.83	315.87	314.99	313.47	314.14	315.89	315.99	311.99	316.45	315.84	315.37	314.77	315.01	314.97	313.6	313.58	315.46	315.32	317.93	313.03	314.9	317.07	313.46	315.17	314.96	315.03	312.11	312.8	316.75	315.19	314.73	311.6	315.31	314.58	313.3	315.32	316.94	313.22	314.8	314.33	312.93
316.52	315.96	318.61	311.9	315.88	317.53	317.65	315.3	315.67	316.15	317.49	315.43	316.34	315.57	316.33	315.33	314.95	317.08	315.95	316.96	313.92	317.5	315.85	317.73	314.8	316.53	314.56	314.38	317.91	313.26	317.68	313.17	317.43	314.43	315.82	317.61	316.41	315.94	313.6	315.02	314.16	316.65	316.77	316.48	315.58	314.97	315.7	316.39	313.97	316.65
314.52	313.91	312.49	311.81	312.4	312.7	314.71	313.52	313.24	313.85	315.22	312.74	312.99	311.53	314.22	314.44	313.51	312.65	313.81	314.77	313.05	314.74	315.34	314.72	312.53	313.38	316.54	312.06	313.42	313.74	315.15	312.2	311.8	313.46	313.99	313	313.34	313.73	314.37	312.82	313.7	310.77	315.85	315.39	312.73	314.06	315.31	313.75	313.01	315.1
304.55	304.25	304.85	305.46	305.03	304.37	304.43	304.16	307.01	304.9	304.98	305.86	306.04	303.54	308.25	305.3	304.73	303.59	304.37	304.86	305.39	305	301.84	303.49	302.65	309.39	305.35	305.96	304.17	302.34	305.32	306.7	304.05	304.29	303.93	306.84	305.6	304.67	305.03	307.18	304.26	306.69	304.41	304.39	304.53	306.91	304.35	302.35	307.82	303.83
297.81	297.11	296.42	296.07	295.81	293.5	296.6	298.6	297.45	298.17	296.68	297.16	296.98	294.07	299	297.63	295.73	296.4	297.4	296.28	297.05	292.05	299.03	299.52	296.42	296.19	297.02	298.01	296.24	297.78	296.46	295.64	296.93	299.75	296.86	297.62	297.88	294.38	296.07	297.87	296.07	298.55	296.7	295.5	296.59	295.58	295.14	298.78	297.02	296
305.32	305.9	307.27	305.92	305.42	304.96	306.54	306.66	304.71	304.93	305.88	305.55	309.2	305.37	306.32	305.93	304.67	305.56	305.03	307.11	304.7	305.88	307.33	304.6	307.42	303.27	306.11	307.28	307.03	305.65	307.76	304.76	305.06	306.55	306.76	308.09	302.29	306.82	308.17	306.89	305.47	305.51	307.82	306.05	306.6	306.55	306.89	305.2	306.66	306.11
311.42	311.29	311.09	310.63	311.11	310.31	312.91	312.25	310.51	312.21	308.69	310.41	309.58	311.75	311.07	311.16	309.58	312.32	310.21	308.99	311.47	310.22	310.83	311.86	309	310.05	311.79	310.8	311.78	311	310.07	311.37	311.96	309.63	311.37	309.69	310.34	311.59	311.5	310.01	310.42	310.8	310.17	310.74	310.13	311.58	310.7	309.2	310.94	308.37
317.76	316.3	317.98	317.12	313.67	314.73	314.92	314.66	317.62	317.33	319.08	317.53	315.32	316.15	314.63	317.32	317.31	314.85	314.2	318.82	315.56	317.2	316.18	316.32	313.41	316.73	313.65	316.58	314.59	315.24	315.18	312.98	314.89	315.87	314.78	315.71	315.06	317.49	314.96	314.26	315.17	316.69	316.07	316.27	316.52	314.9	316.93	315.06	315.93	316.81
319.04	316.53	317.72	319.55	315.72	315.89	316.93	316.66	317.19	318.12	318.6	319.94	319.37	318.81	316.94	314.92	319.34	315.66	319.57	318.33	317.06	316.17	318.23	316.4	319.11	317.3	317.46	317.96	318.01	317.73	318.63	318.92	316.49	319.03	319.11	318.03	316.6	318.63	319.2	321.15	319.49	318.86	316.84	319.93	316.77	317.82	317.78	319.3	318.7	318.09
307	306.29	306.11	307.56	307.44	307.74	307.6	305.39	307.3	308.09	310	307.32	306.37	309.29	306.66	309.22	307.85	306.37	307.8	306.76	308.01	307.01	304.78	307.18	307.81	307.04	309.14	307.22	307.54	306.18	307.28	309.38	308.47	305.82	308.88	310.84	308.42	307.19	304.29	306.7	307.96	307.4	307.44	309.41	305.97	306.02	306.46	307.52	307.41	304.9
312.22	310.08	310.47	309.45	311.52	311.98	308.57	311.03	310.34	311.49	312.63	311	312.27	310.03	310.53	307.09	310.95	312.76	310.42	312.28	311.54	310.08	311.44	312.08	312.38	310.67	310.37	312.26	311.42	313.62	313.52	312.96	312.04	309.7	313.16	310.94	309.86	313.16	309.68	311.72	312.88	310.06	310.37	312.1	310.71	312.6	312.3	313.05	311.45	312.25
306.96	307.78	307.13	309.24	306.34	306.07	307.69	307.17	308.03	306.1	307.98	306.82	308.15	307.17	305.06	306.13	306.96	307.89	306.69	305.07	306.96	309.29	307.1	307.35	308.61	308.31	305.5	310.28	308.75	308.03	307.94	306.47	307.38	304.92	307.01	308.11	305.94	307.93	305.26	305.14	306.89	307.66	308.14	308.19	309.49	306.62	307.1	308.44	309.03	307.07
323.48	322.06	325	327.02	323.34	324.81	326.91	325.21	325.22	323.18	323.29	322.97	328.3	324.04	323.75	323.27	325.31	325.56	324.17	326.59	325.89	321.47	323.55	323.87	325.74	324.59	326.58	326.78	323.71	324.64	324.47	323.93	326.22	323.6	323.45	324.35	322.64	324.11	325.17	328.23	327.24	326.93	322.37	327.05	324.26	326.69	323.62	325	323.92	324.02
295.09	297.34	294.46	295.76	294.04	292.39	293.99	293.6	292.61	294.41	294.93	294.84	293.35	294.48	292.48	293.77	293.7	296.16	295.62	296.36	295.84	293.63	294.19	295.28	294.75	294.62	291.34	294.04	294.57	296.82	292.94	294.36	296.84	290.68	294.59	293.67	291	293.63	293.15	294.68	292.48	293.64	290.46	294.01	294.28	291.9	292.98	296.5	292.52	294.32
313.63	315.11	314.53	314.27	314.53	311.67	313.72	312.73	313.42	314.04	312.13	315.94	316.18	315.5	315.65	314.37	311.54	314.63	312.1	314.07	313.59	313.76	312.06	313.46	310.47	316.25	316.16	315.31	314.01	316.42	314.18	313.83	314.57	313.93	315.77	312.15	313.42	312	313.89	314.41	313.13	316.21	315.77	313.74	313.14	313.13	312.11	314.26	313.92	315.04
304.13	304.84	304.94	303.48	302.79	302.94	301.02	304.35	301.2	301.27	302.99	302.57	302.48	303.65	305.58	304.48	300.1	301.34	302.25	304.18	303.84	302.98	303.55	303.24	303.68	303.39	303.29	300.36	302.6	303.52	302.58	303.67	303.55	304.12	301.27	301.79	304.49	300.02	302	304.86	300.7	301.45	306.59	302.35	300.75	305.23	301.09	302.92	304.84	304.2
316.66	315.79	313.81	316.28	316.68	316.65	316.6	315.17	314.79	317.55	316.73	315.12	316.22	316.23	314.91	317.82	318.34	314.29	315.42	314.59	316.45	315.99	315.32	316.91	315.95	316.67	315.08	317.1	317.73	316.97	313.72	317.97	316.31	316.73	315.15	317.48	318.46	312.85	313.76	315.96	315.28	316.52	315.7	314.04	318.03	314.48	316.61	314.03	315.81	316.2
305.19	302.99	305	307.03	306.88	305.68	305.81	305.02	305.15	306.12	304.66	306.94	304.79	304.93	305.43	305.76	303.7	306.03	303.94	304.65	306.24	305.89	306.6	306.05	304.57	304.59	305.92	305.23	303.77	308.67	304.07	305.65	303.82	306.05	301.76	304.71	306.39	308.55	306.13	305.82	304.48	305.06	304.94	304.53	305.05	302.71	305.63	305.29	304.79	304.21
303.52	304.49	304.72	305.05	305.93	303.55	305.07	301.35	303.66	305.49	305.76	302.68	303.37	306.5	305.09	303.09	303	304.92	302.22	304.14	305.87	306.21	302.65	304.15	304.34	306.28	303.66	305.54	305.29	306.07	304.08	303.94	302	303.08	305.4	306.08	302.66	305.07	306.11	302.79	304.42	305.4	302.01	304.17	302.19	304.05	304.76	305.21	303.27	304.75
294.63	293.95	294.15	294.8	294.55	292.75	293.22	293.89	295.1	293.31	295.38	292.98	293.78	295.1	293.84	293.41	294.55	294.64	293.31	294.71	290.97	292.14	293.36	291.83	293.23	293.41	292.63	292.34	294.45	296.36	291.66	291.49	294.73	295.13	290.37	291.15	294.24	294.3	293.3	293.82	294.59	292.08	295.59	294.39	294.86	294.25	294.77	292.91	294.69	294.54
316.47	318.9	318.09	319.03	317.36	318.79	318.48	315.59	317.12	317.38	320.04	317.66	318.72	316.05	317.28	319.46	317.61	317.27	317.49	317.77	319.37	314.71	321.74	317.31	318.01	318.23	318.11	319.01	318.23	315.48	317.74	317.94	317.77	320.16	318.29	315.01	319.06	317.99	316.64	316.75	319.02	321.65	317.23	318.14	316.48	317.36	319.98	316.16	318.36	315.09
311.68	311.55	313.13	312.85	314.44	313.06	312.03	315.01	314.97	313.03	313.17	312.63	311.13	312.98	311.98	310.31	313.98	311.87	313.43	311.78	313.59	313.58	311.93	313.07	311.83	311.96	311.58	315.51	312.89	311.03	313.52	312.16	311.69	311.3	311.8	313.1	313.03	311.85	316.35	312.18	313.07	313.71	312.36	312.38	314.12	310.56	312.91	316.47	313.92	310.99
327.65	327.28	327.87	324.36	326.45	329.32	327.11	327.31	330.88	328.43	326.63	329.87	327.14	328.81	326.88	327.18	324.88	327.24	328.69	329.78	327.14	323.99	325.92	328.21	328.41	328.25	327.15	327.83	328.32	327.03	327.84	328.09	329.55	330.33	326.62	330.78	324.28	327	331.64	328.43	327.02	326.28	326.86	327.21	326.41	326.82	329.34	325.51	327.77	327.91
314.67	314.08	313.44	313.29	315.81	312.71	313.45	316.42	314.53	314.01	314.12	314.16	315.95	314.3	315.53	314.38	312.92	315.64	316.42	316.53	317.36	314.06	316.21	313.43	315.22	316.5	315.86	319.27	313.8	314.37	317.42	316.51	313.57	315.98	315.4	315.49	312.29	315.92	315.88	314.46	317.13	312.33	316.08	313.98	313.21	316.57	316.5	314.6	313.91	312.34
306.59	301.87	305.25	305.65	302.44	305.89	305.03	302.68	303.87	303.48	306	304.46	304.64	301.88	304.52	301.2	304.94	303.05	302.16	305.76	302.73	302.54	301.99	301.89	303.04	302.69	304.17	304.49	303.73	305.52	302.32	301.47	302.98	302.07	306.89	301.72	305.1	304.4	305.12	304.44	302.56	303.85	301.84	303.13	301.97	301.86	302.2	303.77	303.13	304.29
303.86	303.59	303.68	303.82	303.4	305.54	302.41	305.31	303.37	304.22	304.43	305.45	306.52	302.29	306.25	304.53	301.5	303.42	300.2	305.45	304.65	305.97	305.43	305.94	303.2	304.84	304.8	301.61	303.28	304.75	305.53	303.68	304.59	305.48	306.71	300.31	306.03	304.82	304.1	304.04	304.51	303.74	302.95	305.45	304.99	300.81	303.08	305.17	302.63	303.65
321.98	322.49	324.28	321.92	325.67	323.67	323.35	325.32	322.66	324.37	320.73	324.83	323.83	326.24	324.86	322.44	325.62	321.52	326.69	325.22	324.11	324.96	326.29	323.52	326.95	325.63	326.17	325.48	323.86	324.82	324.61	322.71	323.52	324.58	323.79	325.68	326.32	325.36	324.26	325.7	326.47	326.57	324.33	325.91	327	324.17	324.37	325.09	322.12	324.15
310.48	311.29	311.52	308.57	309.55	310.8	309.71	312.83	307.63	307.45	309.72	308.77	309.67	308.8	308.06	309.73	311.97	310.46	312.73	309.16	310.3	309.27	311.04	310.04	310.25	309.38	310.76	311.16	308.79	308.94	310.93	311.7	309.51	307.69	308.05	311.28	308.98	308.54	312	307.01	311.52	309.9	308.45	312.22	311.46	309.85	311.39	308.98	309.9	307.02
310.85	312.72	311.29	308	309.34	310.19	310.33	312.16	311.85	310.89	310.42	312.02	310.06	308.82	311.4	312	310.08	311.49	309.74	311.34	310.57	309.48	312.95	310.83	312.02	308.49	312.74	313.67	310.49	310.56	311.73	309.86	310.68	310.1	307.18	313.93	311.51	310.48	312.51	311.6	311.9	310.64	309.68	310.83	309.72	310.21	311.25	308.3	313.3	309.61
304.99	305.22	306.06	307.01	305.26	305.47	306.63	302.61	307.57	305.63	305.51	307.95	305.82	307.46	305.73	307.66	305.38	307.53	307.56	307.21	309	304.39	307.53	307.62	305.85	305.2	306.21	306.22	308.26	305.99	311.01	306.37	309.24	305.11	305.73	305.75	305.92	305.82	306.18	306.71	306.93	305.42	304.49	303.95	308.69	303.3	306.64	307.47	307.47	303.56
300.78	303.63	306.08	303.81	301.39	304.21	304.87	302.22	304.82	304.73	304.66	306.18	301.9	304.93	302.88	302.91	303.4	307.23	303.95	304.03	304.89	301.13	304.07	304.69	304.23	304.16	303.75	302.6	306.71	303.44	303.99	303.31	304.64	301.29	305.14	304.15	305.4	306.04	303.58	305.65	304.47	306.68	303.1	305.52	305.24	306.41	305.57	303.68	303.28	307.49
302.95	304.05	304.56	305.27	304.24	305.36	302.24	305.59	303.82	303.73	306.04	305.78	302.49	302.4	306.36	303.58	303.44	303.15	305.81	302.19	304.45	305.06	304.34	304.94	303.99	305.22	304.4	305.02	305.13	303.37	305.65	304	304.4	302.51	304.49	304.34	303	306.85	302.75	304.16	303.45	305.84	303.37	302.84	304.7	304.81	304.42	305.72	304.17	303.37
316.79	314.98	315.25	318.27	315.84	315.69	315.35	315.34	314.38	313.28	315.63	316.84	316.82	315.27	314.77	314.83	315.74	314.16	315	313.63	314.25	315.52	317.12	315.07	314.68	313.11	314.5	314.72	314.23	315.93	316.24	317.16	314.3	315.41	314.55	316.59	314.3	313.62	313.93	314.37	316.27	314.65	316.93	314.08	314.89	314.25	315.98	316.7	314.12	314.89
314.3	313.93	313.6	317.05	314.92	315.56	314.53	314.07	316.67	313.3	316.13	316.89	314.2	314.69	313.98	316.17	315.27	313.77	313.48	312.7	316.59	314.61	315.15	312.33	314.74	314.43	316.12	315.64	313.89	314.45	315.7	313.92	314.1	316.11	310.97	316.21	316.78	312.48	315.7	313.77	314.31	314.8	314.25	314.51	315.4	312.16	311.5	313.57	316.19	317.04
327.48	328	328.06	327.61	328.36	327.7	327.23	330.29	326.57	327.95	330.64	327.4	328.87	328.68	325.59	327.56	329.72	326.84	328.24	327.17	326.84	330.2	328.56	330.48	328.38	328.31	323.77	327.25	326.69	328.15	330.53	326.9	329.3	327.79	327.51	330.27	328.81	328.43	326.34	328.64	328.72	329.85	327.65	328.16	327.13	329.99	327.66	328.81	328.16	329.73
319.44	319	317.93	319.09	319.69	317.6	317.21	317.12	316.78	317.12	318.13	318.33	317.17	318.38	319.34	316.36	319.37	319.52	319.54	318.04	316.71	316.78	318.45	318.08	317.27	316.99	317.09	315.64	316.13	318.62	315.23	317.96	318.5	317.16	318.05	318.27	320.03	316.65	320.94	314.28	315.89	318.4	317.68	317.12	320.29	313.21	317.04	319.91	317.93	318.41
306.94	309.25	307.94	305.38	306.96	306.75	308.92	306.6	307.08	308.55	308.71	310.15	306.92	305.75	308.73	308.73	307.94	307.39	307.47	307.29	306.85	307.87	307.71	308.25	305.93	309.54	306.44	308.14	304.66	307.58	308.35	306.62	306.69	309.4	306.27	308.74	306.94	308.76	308.86	306.76	308.89	306.84	305.27	306.45	310.43	307.2	307.13	307.75	307.9	308.52
311.76	310.21	312.26	310.97	310.57	312.48	315.12	311.26	312.55	311.04	313.29	313.13	313.13	311.63	310.44	313.22	312.88	311.95	310.9	310.76	314.75	312.45	308.65	311.97	311.54	313.33	310.18	312.85	309.71	311.99	315.61	313.33	311.15	311.31	314.52	311.48	313.19	310.83	312.43	312.17	312.42	311.64	309.42	313.36	311.93	312.38	311.89	308.57	311.35	310.36
327.46	323.74	325.99	326.05	326.06	325.42	324.97	324.44	324.25	324.23	324.85	324.63	324.25	326.87	326.3	324.71	325.42	322.5	323.31	322.76	323.57	323.65	322.96	324.2	323.26	323.93	325.57	324.82	324.16	322.99	324.97	324.91	324.16	324.39	327.22	321.54	323.24	324.78	324.64	322.66	324.07	324.77	325.17	322.09	324.83	325.16	325.29	323.12	326.18	325.91
302.36	303.83	300.48	300.58	301.57	303.48	303.39	302.38	302.6	305.18	304.27	303.61	301.27	300.72	304.52	302.17	303.41	304.21	298.63	304.31	302.89	302.13	304.99	302.92	305.09	300.94	301.68	302.51	302.15	300.91	302.82	303.16	304.86	303.23	304.25	304.53	304.23	301.9	301.84	301.88	301.44	301.79	304.95	302.33	302.3	301.62	302.21	301.1	303.9	302.84
304.49	302.88	301.88	300.88	303.26	304.09	303.09	303.44	303.11	301.36	303.2	304.06	303.83	302.79	306.24	304.28	302.54	305.22	303.75	301.42	301.25	301.61	302.25	302.79	304.84	303.67	300.65	303.4	304.41	304.11	303.43	302.96	304.15	303.6	303.08	303.72	303.67	304.99	302.08	303.48	303.9	301.84	302.81	303.39	300.85	304.79	301.85	301.19	304.65	304.37
312.95	312.53	311.27	310.9	311.43	310.34	307.93	314.01	312.35	311.21	312.95	308.56	311.73	311.81	308.94	309.56	310.58	309.92	309.05	309.27	309.7	311.56	310.83	310.87	311.48	309.15	309.21	310.13	310.16	311.75	312.11	311.25	309.96	310.94	310.57	311.46	310.82	310.83	308.39	311.39	308.88	310.05	310.76	312.66	312.18	309.61	310.94	311.04	311.46	312.89
310.74	312.01	311.12	310.97	311.82	311.09	311.95	309.13	312.07	310.37	309.23	313.24	311.78	309.45	309.76	312.56	312.81	312.14	311.27	312.35	309.4	311.15	309.64	312.64	311.36	309.17	312.95	313.54	310.75	311.95	312.84	309.93	310.82	311.82	310.02	309.89	312.5	313.04	311.53	313.13	312.3	310.43	314.15	310.05	311.2	309.32	309.95	309.24	312.29	312.32
312.81	316.28	315.72	315.62	312.11	314.46	313.19	312.05	311.54	312.18	312.3	312.56	310.42	313.21	313.43	314.79	312.77	311.61	313.22	313.06	313.02	315.91	311.54	313.42	313.41	314.61	314.31	313.69	315.45	314.16	312.67	313.69	315.12	311.48	310.12	314.51	313.46	311.44	312.37	315.26	314.66	312.32	313.01	313.93	313.46	313.55	312.58	313.56	312.87	314.22
312.18	310.46	310.86	312.42	310.14	309.23	308.57	311.9	308.26	309.99	311.22	310.82	309.83	310.76	310.85	311.85	311.44	310.67	310.04	311.48	309.69	309.67	311.57	309.46	311.03	309.45	309.43	311.58	310.25	309.78	309.98	308.26	310.08	308.82	311.75	310.71	312.48	311.48	310.86	310.11	309.51	311.59	312.65	310.02	309.8	312.59	311.04	311.62	309.33	308.11
316.11	316.49	314.6	320.22	314.51	314.68	316.66	315.45	316.74	316.43	317.7	318.01	318.3	314.76	314.4	315	315.38	316.54	316.59	317.83	314.52	316.65	315.33	316.47	315.97	318.22	319.07	316.42	313.59	316.28	315.79	315.1	315	313.53	316.59	317.46	315.88	315.71	316.49	314.32	318.57	316.57	317.15	317.25	314.77	318.84	314.3	316.83	319.49	316.59
303.27	302.94	301.26	304.38	303.04	304.08	303.75	300.23	303.85	304.3	302.68	302.66	302.95	304.23	305.48	304.41	304.5	304.73	303.85	301.79	303.11	303.67	303.29	302.68	304.28	303.33	302.87	306.74	301.99	303.04	303.46	303.72	304.68	303.93	301.6	299.57	302.37	302.2	302.53	302.43	303.37	304.55	302.91	300.59	300.88	303.98	301.9	301.85	302.58	302.56
295.78	295.12	295.04	296.49	294.63	296.5	295.51	296.12	296.05	296.68	294.25	295.98	294.29	297.3	293.84	295.85	293.98	295.59	292.48	296.94	296.14	295.39	295.12	297.23	294.21	295.79	293.47	294.69	296.46	296	295.45	296.22	292.99	295.2	295.82	297.35	292.89	297.75	294.7	296.44	293.42	295	296.29	296.26	295.53	294.95	295.77	296.53	296.51	294.57
302.89	305.72	300.3	303.97	304.55	302.52	302.92	303.46	302.98	303.56	301.74	302.52	304.03	303.69	305.16	302.24	303.02	301.37	305.06	300.64	301.22	302.73	305.45	303.44	302.28	304.47	303.16	303.28	306.07	303.68	302.32	302.75	304.38	301.93	304.72	302.77	301.3	302.88	304.62	302.28	303.83	301.02	303.24	304.52	303.67	305.3	303.95	300.31	304.74	303.25
305.77	303.88	305.2	305.48	305.51	303.23	305.13	305.45	303.49	305.2	305.82	303.75	304.67	307.58	306.53	305.13	303.9	307.49	307.47	306.72	303.9	304.82	303.93	305.92	304.37	307.14	309.04	304.4	306.73	305.93	304.34	306.58	306.43	304.16	305.3	304.48	303.51	304.28	306.66	305.26	304.15	308.26	307.18	305.89	301.66	306.6	307.11	305.69	303.08	303.95
303.64	304.57	303.21	302.55	306.67	307.41	302.47	303.97	304.14	302.99	305.77	301.28	302.54	306.09	305.78	303.69	303.29	305.09	303.13	302.89	304.59	304.18	304.99	301.85	304.85	303.37	305.33	305.09	302.99	306.05	303.79	305.15	305.15	305.25	303.91	303.44	307.21	304.64	303.85	306.04	301.25	304.95	303.13	303.27	303.15	305.36	302.71	301.98	305.2	303.89
318.45	316.72	317.72	315.71	316.78	314.74	314.66	316.72	314.37	314.91	316.28	318.96	317.39	318.44	316.21	316.61	313.19	317.41	313.99	315.11	318.01	319.99	315.2	316.87	318.05	316.46	317.32	316.19	318.47	317.32	317.72	318.41	318.05	318.11	315.36	316.85	317.23	317.83	315.2	319.59	317.45	317	315.39	315.12	316.73	315.78	317.97	316.68	317.46	317.11
305.66	304.49	304.4	305.67	306.48	302.74	306.5	305.46	305.53	305.71	306.75	305.97	304.44	305.24	304.99	307.78	305.8	308.79	305.14	303.29	305.73	305.01	305.96	303.79	305.25	306.55	305.88	304.02	305.89	303.28	305.3	304.89	302.86	306.62	306.67	308.74	305.22	306.3	302.31	306.85	306.83	303.75	303.9	305.82	307.66	307.1	306.05	303.41	306.65	306.55
306.48	303.83	304.56	303.73	303.79	305.53	301.79	307.26	302.12	304.72	305.37	304.96	302.5	306.05	303.81	305.45	305.5	304.21	307.13	304.97	303.59	303.97	305.09	305.41	303.3	304.86	306.27	303	302.31	304.64	304.99	303.13	304.9	305.24	303.74	304.38	305.85	305.19	301.67	305.66	301.96	301.75	305.76	306	305.13	304.91	303.85	305.09	302.68	305.56
308.11	306.91	307.31	305.94	303.08	305.59	306.8	308.25	304.76	306.58	306.88	308.3	306.3	304.15	303.31	305.3	307.43	305.77	305.63	306.85	307.52	307.29	304.74	305.85	305.51	309.53	306.75	309.92	306.88	306.8	307.69	307.83	304.7	306.18	306.41	307.38	307.34	306.64	305.83	306.63	305.35	306.91	306.09	304.76	304.47	306.68	305.22	302.91	306.26	306.16
309.83	311.84	311.15	309.68	310.93	309.55	310.48	312.23	308.31	312.56	310.84	309.81	311.83	310.95	310.33	310.19	309.42	310.33	311.68	311.04	312.12	314.55	309.86	312.75	310.82	307.7	310.36	312.16	308.64	309.17	309.67	310.73	309.76	309.95	313.38	313.2	310.03	311.75	308.68	308.71	311.4	308.7	310.98	310.33	310.68	308.97	310.41	310.88	309.64	312.11
300.72	301.53	302.72	301.61	306.59	301	304.78	304.04	302.99	302.43	305.02	301.61	305.04	304.27	302.37	302.32	301.12	302.32	305.27	303.99	305.89	305.65	303.45	305.52	306.77	302.69	302.63	306.69	303.76	301.26	302.57	303.91	304.12	303.38	303.69	304.25	304.81	305.07	302.03	305.28	304.19	304.1	303.16	305.05	305.1	304.24	306.51	303.66	302.96	301.89
310.45	312.75	312.35	310.64	307.85	311.48	311.3	311.53	312.31	311.72	310.56	309.45	312.82	310.36	309.86	312.2	313.15	310.09	312.37	312.99	310.54	309.68	310.74	312.26	308.54	311.66	314.94	310.64	311.69	314.59	308.05	310.26	311.67	309.76	314.32	311.06	308.54	309.51	309.41	313.73	314.01	310.09	311.9	313.47	311.11	309.87	311.33	312.3	312.11	313.39
313.14	309.99	311.82	312.51	308.44	312.42	312.21	310.54	313.56	314.52	310.46	309.66	311.01	309.93	312.07	308.31	310.52	311.31	313.25	309.95	313.12	312.19	311.3	310.48	311.75	309.56	311.61	311.53	311.47	311.5	311.52	313.3	310.12	312.35	310.61	310.04	312.49	311.79	312.72	310.36	312.07	311.51	310.61	312.81	311.62	311.16	312.1	309.97	312.36	310.98
303.91	307.84	306	309.62	307.44	309.37	307.48	306.98	306.4	311.52	308.44	306.2	308.42	310.17	305.01	308.05	306.6	307.08	306.09	306.77	306.1	307.21	306.34	307.07	308.85	308.78	308.42	308.06	305.84	307.38	305.8	305.42	305.36	307.98	307.26	309.04	306.26	304.99	307.68	306.97	307.7	308.52	306.95	307.09	308.27	305.94	307.21	307.27	307.37	305.15
326.07	323.9	325.05	326.19	328.24	326.38	327.89	326.79	327.49	325	325.57	325.26	325.24	326.14	326.27	324.35	324.27	323.66	324.96	326.76	324.55	326.56	324.98	325.66	324.25	326.61	327.17	326.05	323.86	325.69	324.37	327.96	322.12	325.33	327.72	325.94	326.55	327.05	325.54	325.81	324.48	325.26	325.06	325.6	324.44	324.55	329.63	327.03	327.26	325.43
313.37	313.51	313.26	314.14	315.66	314.44	313.73	312.76	313.86	312.62	314.25	314.36	312.56	311.95	312.96	314.42	315.63	312.48	310.81	312.25	312.97	313.25	314.6	313.18	311.12	312.82	313.15	313.79	313.37	312.19	313.35	313.41	312.28	313.29	314.16	310.83	311.5	311.74	313.04	313.7	313.92	312.22	311.6	313.87	311.49	312.64	316.26	311.99	313.18	313.87
303.76	304.67	301.25	301.25	298.74	304.42	303.59	302.44	301.7	305.12	305.07	303.88	304.91	302.09	304.21	303.31	303.38	303.48	302.46	303.64	305.25	302.97	305.35	303.19	302.74	304.53	305.11	303.02	301.46	303.54	302.82	304.61	304.32	304.73	304.22	303	304.35	302.48	302.32	302.73	303.03	306.55	303.74	301.24	302.82	305.31	302.91	305.55	305.68	304.03
312.07	314.71	312.16	312.69	314.29	314.85	317.58	316.61	314.04	315.47	315.8	316.75	315.83	315.76	315.23	313.79	316.71	312.78	314.58	316.07	318.52	315.07	315.43	315.93	314.69	315.41	316.06	315.24	315.71	315.82	316.06	314.73	315.29	316.16	316.79	316.84	313.95	313.79	313.33	315.49	316.89	313.85	317.31	315.44	314.27	313.05	319.22	316.55	315.53	313.52
316.79	313.68	317.68	314.87	313.26	313.43	315.4	313.94	313.78	316.31	316.38	314.62	317.24	314.1	316.58	313.5	315.61	314.99	314.47	313.17	314.5	315.24	315.77	316.44	312.41	311.6	313.72	314.5	314.93	316.41	314.55	314.59	316.83	315.84	315.86	314.06	313.98	313.69	315.43	313.82	312.58	315.73	314.82	314.95	315.05	314.29	312.66	315.25	315.4	315.1
313.56	311.58	313.04	309.45	312.21	310.56	313.83	315.46	310.96	312.31	314.62	312.86	312.46	313.73	310.81	313.35	311.86	312.24	312.7	314.42	312.74	314.86	311.88	311.21	315.25	313.34	312.27	311.53	314.28	313.11	308.85	311.93	312.32	312.22	313.52	312.27	313.42	312.48	311.65	311.69	313.41	312.35	312.76	311.54	314.38	310.63	312.08	311.84	311.23	311.41
328.13	325.03	326.87	325.34	329.37	327.94	325.36	326.9	325.11	326.95	327.42	326.91	327.65	328.39	327.89	328.19	329.89	327.28	327.04	326.99	328.12	326.09	328.41	326.45	327.64	327.91	329	328.28	328.34	327.33	325.67	328.29	325.85	327.91	328.47	325.62	328.68	326.67	327.58	328.01	327.45	328.27	328.79	328.23	327.32	326.89	327.33	327.07	327.59	327.42
308.85	312.35	311.06	309.29	311.32	310.39	309.52	311.22	311.64	312.74	311.09	312.2	308.46	309.67	309.92	311.23	311.19	310.47	311.85	310.96	311.33	313.44	308.42	308.23	312.04	310.4	311.03	308.62	311.95	310.4	311.47	309.64	313.09	309.28	310.05	310.12	311.2	311.72	309.25	307.47	310.18	311.41	311.65	308.24	308.46	312.71	310.59	309.66	308.06	307.57
305.25	303.02	303.69	304.48	305.51	305.26	305.65	304.93	305.66	304.75	303.99	303.18	303.37	305.21	301.98	306.86	304.55	303.54	305.37	304.08	307.14	304.16	307.47	305.03	306.5	302.67	306.08	305.29	305.04	304.3	303.86	301.55	303.54	304.45	304.44	304.25	304.15	304.63	303.72	301.63	305.22	304.26	303.55	305.64	303.75	304.24	305.35	304.57	304.8	304.08
314.73	314.2	313.78	313.31	314.92	313.52	310.27	314.48	312.06	316.16	315.69	314.08	316.4	313	313.68	313.27	315.03	312.63	312.97	314.38	313.34	314.16	314.12	313.1	314.79	311.65	313.7	315.05	314.97	313.99	317.92	314.32	314.06	311.79	313.51	313.05	314.54	314.24	313.33	315.57	313.52	314.69	314.84	315.38	313.14	316.57	312.89	314.84	312.54	311.65
301.83	302.91	303.12	301.41	303.44	306.34	303.09	305.65	304.77	302	305.47	306.12	305.76	305.05	302.89	305.66	304.86	304.53	304.65	304.16	303.58	305.95	303.45	304.61	303.92	304.43	303.78	302	302.89	305.06	302.84	305.85	304.55	302.9	302.72	303.01	304.51	301.13	304.22	303.93	304.21	305.56	303.34	304.66	303.79	303.49	302.94	304.56	304.2	303.26
328.11	328.02	327.51	328.74	329.21	326.3	331.01	328.3	328.55	328.44	330.68	326.69	329.05	327.64	329.51	331.78	328	330.1	328.53	328.17	330.12	328.4	328.2	328.8	328.63	327.93	328.89	329.18	329.26	328.48	329.12	328.17	328.22	327.49	329.42	325.89	332.55	329.8	329.18	329.98	331.06	326.93	328.2	330.43	328.21	327.48	328.16	326.17	329.1	329.58
296.91	295.75	295.54	298.33	298.55	297.62	295.55	297.75	296.52	297.23	296.28	298.14	297.24	297.09	296.61	295.64	299.78	295.37	297.66	296.71	296.85	295.02	295.72	296.39	296.86	296.95	297.53	296.62	297.01	295.89	298.94	297.18	297.23	296.43	296.46	296.56	296.45	295.86	297.45	294.8	296.13	295.63	298.51	296.71	298.14	297.42	296.76	296.79	296.81	296.78
330.7	327.92	326.62	327.68	327.72	327.24	329.08	329.26	326.59	328.23	327.06	327.47	329.04	329.1	324.54	326.69	330.14	328.75	326.34	326.59	326.8	326.55	327.06	326.92	327.97	326.95	326.48	326.81	326.73	325.43	329.24	327.08	328.12	326.37	328.16	328.19	327.65	327.71	327.63	326.51	328.85	328.36	326.86	327.95	328.3	327.04	328.81	328.35	325.51	329.25
312.44	314.36	313.15	312.94	312.92	311.74	315.5	311.91	314.97	311.67	314.49	313.04	312.32	314.2	315.58	310.9	313.41	312.2	312.51	312.27	313.51	312.02	312.52	313	311.64	314.12	311.18	313.05	311.39	314.12	312.21	313.01	311.96	312.49	311.03	312.84	310.99	313.92	315.94	314.35	314.43	315.11	314.61	313.4	313.7	312.54	313.79	313.46	313.35	315.11
303.9	305.17	306.64	307.22	306.68	306.52	304.49	306.43	303.73	305.66	305.39	304.43	305.16	303.7	306.1	307.41	306.83	304	307	304.6	305.26	306.13	305.51	305.63	304.91	305.88	308.43	307.83	306.59	306.18	307.6	306.09	305.78	306.41	304.33	308.18	304.41	304.62	303.21	302.48	303.09	306.41	307.26	306.08	305.19	308.08	304.72	304.52	307.28	308.15
313.47	313.99	314.18	315.15	313.55	314.68	313.72	313.19	312.22	314.57	313.63	313.84	314.98	312.14	314.51	315.74	314.36	313.92	314.45	312.73	316.55	313.46	315.77	315.88	313.46	314.45	313.83	312.49	315.77	311.79	313.74	315.16	312.42	314.41	316.1	315.02	313.95	313.72	313.56	312.15	316.04	313.72	314.02	315.1	312.23	313.23	313.46	312.81	314.31	312.34
295.28	292.19	292.98	293.41	294.33	292.85	292.67	293.82	292.09	292.63	293.59	292.75	295.25	293.42	294.92	295.06	293.16	294.89	295.12	291.12	292.19	294.49	296.77	294.2	294.81	295.23	294.82	294.27	295.1	294.58	295.58	295.18	294.7	293.67	295.86	293.73	295.54	294.75	292.21	294.53	294.69	292.88	296.75	295.66	293.65	293.31	293.96	292.12	294.43	293.71
301.31	300.64	300.01	298.93	301.32	300.78	301.67	303.02	300.38	302.06	301.58	300.84	300.94	300.69	302.98	301.55	301.76	300.46	301.8	299.49	299.85	302.34	299.33	302.82	300.59	301.37	300.38	300.43	302.4	301.25	301.35	301.89	300.36	304.23	299.76	299.89	299.64	303.81	299.43	300.91	299.61	299.66	301.3	302.19	300.5	301.72	303.33	302.86	302.96	301.57
316.15	314.57	314.65	312.11	313.73	315.06	312.01	311.36	315.19	315.66	311.78	312.38	314.83	310.8	311.15	313.2	314.44	315.17	312.19	313.03	313.56	316.96	314.86	315.87	313.63	315.06	316.19	314.16	313.23	313.95	314.67	314.51	314.48	312.56	312.34	314.45	314	314.81	312.09	315.71	313.42	314.36	315.43	316.79	313.42	311.62	313.04	311.92	313.58	312
300.76	304.99	301.95	302.02	302.77	303.67	303.57	304.88	304.67	304.57	304.25	305.4	304.53	303.63	302.9	304.72	301.68	303.94	303.73	306.71	303.99	305.68	303.04	301.57	302.6	305.5	304.39	302.27	303.44	301.15	303.68	304.92	304.73	305.17	304.58	305.5	305.5	304.5	305.95	302.45	301.72	305.36	304.96	304.87	303.09	304.8	303.93	303.66	305.23	301.69
302.7	303.4	302.36	303.96	303.44	302.51	301.12	301.99	305.34	304.25	304.23	303.15	301.09	302.2	301.44	302.93	304.52	301.1	302.48	303.17	300.85	302.6	300.53	302.9	303.16	302.15	302.11	304.13	299.66	302.03	300.36	304.14	305.59	300.3	303.73	303.56	302.68	304.44	299.83	304.42	304.15	302.62	304.42	302.69	302.79	303.31	302.7	305	305.07	301.47
303.62	304.3	303.22	303.48	300.94	303.92	303.17	302.88	302.56	301.52	301.42	303.77	305.11	305.25	302.2	302.62	303.66	304.6	303.34	304.25	303.24	303.08	302	304.64	305.65	303.87	303.46	303.01	302.06	301.88	302.78	303.05	304.02	301.15	301.52	300.23	302.98	302.97	303.37	305.83	304.8	306.38	302.67	302.88	304.54	304.28	304.1	305.33	303.88	303.1
316.42	317.13	313.74	316.66	312.2	315.6	315.12	314.93	316.15	315.63	315.82	316.73	316.17	315.31	313.38	315.91	317.36	316	314.11	313.73	315.64	316.82	313.94	318.32	314.9	315.88	314.24	315.82	317.27	314.88	314.85	316.1	315.52	317.79	316.76	314.88	317.68	318.34	317.44	312.78	314.11	314.85	314.77	316.53	313.5	315.48	315.47	318.08	315.85	316.09
314.41	312.64	316.28	315.22	312.77	312.53	313.46	313.13	314.06	314.67	312.79	315.71	314.5	315.5	311.88	313.62	314.41	313.4	312.19	312.55	314.18	314.48	311.65	309.79	313.15	313.86	313.51	315.53	314.36	314.07	314.76	315.62	313.45	312.4	312.28	313.95	314.22	316.01	313.01	314.81	312.81	315.15	313.68	313.7	315.64	314.56	314.56	312.39	311.19	313.45
302.13	301.72	306.35	303.92	302.44	305.15	303.24	302.89	302.94	304.5	301.99	301.22	304.67	304.33	304.16	304.88	304.55	304.01	305.4	303.81	302.22	304.35	303.19	303.99	303.61	301.41	303.92	303.22	303.23	305.47	302.54	300.53	302.61	304.5	302.16	301.06	301.39	302.35	303.96	303.08	302.67	304.47	303.93	303.07	304.02	306.07	304.59	302.94	303.13	303.84
304.42	302.56	300.2	303.36	301.61	301.8	301.88	300.99	302.86	301.41	303.97	301.17	302.2	302.84	304.32	303.03	301.45	300.34	303.24	302.07	302.35	301.11	302.25	303.61	302.08	303.74	303.78	301.69	301.65	301.77	305.28	302.91	305.74	303.17	301.87	302.23	306.21	306.15	302.44	302.71	303.45	302.36	302.28	300.36	303.33	302.35	305.39	300.84	301.83	302.83
306.2	307.14	305.8	302.2	304.12	307.18	303.67	306.37	305.2	308.07	304.79	307.2	306.54	302.18	305.08	308.62	306.5	300.8	308.13	304.13	303.43	305.06	306.29	305.35	304.86	303.46	305.24	303.98	302.56	306.58	307.6	307.33	306.9	306.12	305.21	304.19	303.38	303.59	304.88	305.62	306.54	305.22	308.36	305.72	306.23	304.87	306.9	304.27	306.24	305.09
301.92	300.03	300.46	297.66	299.12	301.34	302.16	300.7	302.4	301.71	301.57	301.69	302.49	300.48	301.43	299.93	299.87	300.73	302.04	301.44	302.05	300.93	300.17	303.37	300.95	300.62	301.27	297.83	299.31	302.62	298.73	301.02	305.56	303.86	299.55	301.49	298.48	300.38	299.99	303.39	301.58	302.63	300.57	302.43	302.84	302.03	300.9	301.15	300.47	297.98
312.27	314.57	316.45	313.43	317.33	312.32	312.85	315.32	311.71	313.26	315.9	316.14	315.44	313.19	314.07	315.66	314.65	316.18	316.23	314.18	315.37	312.91	312.31	313.73	313.15	315.38	316.36	314.95	315.43	317.19	317.59	313.16	315.96	317.71	316.61	314.77	316.01	314.08	314.2	314.17	316	315.03	312.75	315.78	315.47	315.15	314.28	312.55	315.58	312.9
318.01	319.09	318.94	318.51	322.18	319.24	318.53	320.77	318.46	317.43	316.93	318.52	319.24	318.29	319.95	319.71	317.37	320.57	320.5	319.98	321.42	318.49	320.06	320.47	322	316.92	318.93	319	317.79	317.74	318.85	319.6	320.48	320.26	321.44	319.97	319.44	317.16	318.24	318.56	316.71	317.9	317.62	319.59	318.73	320.9	319.32	318.13	320.94	320.31
303.73	300.44	300.42	304.55	304.2	302.87	300.39	302.71	303.17	300.22	302.32	299.78	302.29	300.05	302.96	303.15	302.85	301.5	303.96	301.3	302.41	302.42	302.4	303.54	301.37	301.83	301.87	304.55	301.13	303.98	302.62	301.37	302.29	300.85	305.05	304.22	300.38	301.7	303.71	302.62	302.84	301.32	303.73	305.08	303.05	302.17	302.18	302.69	300.46	300.53
306.95	305.14	307.15	306.48	306.29	308.19	304.33	309.21	307.77	309.18	309.78	306.26	306.4	306.84	308.15	307.23	307.84	308.44	307.56	305.88	305.64	307.1	305.55	305.13	305.73	309.45	309.93	307.84	306.8	308.58	306.14	309.47	305.48	307.96	307.61	308.18	306.26	306.86	307.52	303.79	306.03	309.38	306.1	308.72	309.31	306.46	306.61	305.83	305.42	306.16
307.93	308.43	308.54	307.52	307.14	309.36	304.52	304.87	305.89	307.93	307.24	306.79	308.32	304.91	307.86	306.75	305.48	307.56	307.37	306.36	307.77	305.98	306.8	309.53	307.88	307.97	305.92	308.43	309.21	306.35	307.36	306.93	306.42	306.16	306.72	304.7	309.81	306.79	306.95	307.81	306.48	307.8	307.49	309.72	305.77	306.22	306.14	307.31	309.27	308.35
314.69	312.6	312.2	311.67	312.8	311.62	313.77	312.46	311.25	311.75	315.3	315.11	311.71	313.51	313.65	312.15	312.6	310.9	310.73	312.64	313.59	313.5	314.83	312.11	313.24	312.1	314.53	314.21	313.96	314.33	312.88	314.5	312.28	314.59	314.56	314.27	314.08	311.87	314.37	314.37	315.69	314	315.58	312.21	314.17	311.48	312.04	314.45	311.77	316.28
318.72	315.78	316.99	319.21	314.08	312.86	317.55	318.34	318.23	315.96	317.63	318.13	316.95	316.28	319.6	317.33	315.27	316.31	316.54	317.89	317.67	316.46	316.08	316.43	315.29	317.61	313.44	315.67	317.12	318.43	318.58	318.13	318.55	319.06	318.05	316.92	318.22	316.27	316.72	318.05	317.21	315.22	317.36	318.48	318.95	317.85	316.78	316.52	317.17	317.98
306.47	303.3	303.17	303.13	305.34	304.45	305.24	305.3	304.98	304.69	304.13	306.03	302.37	305.4	303.05	304.96	306.52	304.02	303.43	304.62	304.88	303.14	305.53	304.35	304.37	303.71	305.76	303.96	303.61	303.23	305.99	302.89	303.71	302.87	304.28	304.41	303.54	304.22	304.61	305.71	302.87	305.11	304.16	305.2	304.73	304.32	302.55	304.42	303.03	304.33
302.92	297.46	298.09	298.71	300.98	299.49	299.1	301.16	300.6	302	300.99	299.29	300.2	300.35	301.76	302.7	299.6	301.29	298.62	296.68	298.73	297.28	297.28	300.76	299.96	301.06	302.07	301.01	301.18	300.88	301.08	299.55	300.39	299.35	301.37	299.59	300.77	301.41	298.21	299.35	298.08	299.71	299.77	301.55	299.27	300.21	299.58	298.19	297.72	300.91
297.3	298.66	297.41	296.74	295.68	298.04	296.14	294.41	297.81	295.52	297.27	297.74	295.44	295.78	294.8	297.05	295.72	297.16	295.49	295.84	293.71	296.47	299.65	296.91	297.32	295.84	295.77	298.5	295.7	297.69	294.71	295.79	294.01	298.86	297.43	297.85	296.19	297.44	293.25	296.88	294.05	297.11	295.78	294.8	297.06	298.11	298.09	297.82	297.22	298.1
294.7	294.86	295.22	294.35	295.35	294.01	294.15	294.43	295.79	293.5	295.46	295.48	295.77	294.34	293.58	295.92	295.83	298.48	294.39	293.28	296.66	293.52	296.21	294.47	294.88	295.65	294.81	294.43	296.16	294.06	295.27	293.54	293.29	292.78	293.3	291.4	293.41	294.61	296.82	292.69	296.32	296.76	295.64	294.1	296.29	295.5	294.13	293.97	294.44	296.21
301.45	303.83	303.12	303.03	303.15	302.59	302.93	303.85	301.75	304.24	299.83	302.68	300.89	301.25	302.73	305.39	303.45	303.12	301.51	304.03	304.56	300.19	302.46	301.21	303.29	304.25	304.48	301.21	304.28	300.52	301.91	302.84	302.42	302.8	301.48	301.99	301.85	305.01	304.38	304.71	299.61	300.35	302.84	300.54	302.97	301.04	303.34	302.88	302.49	299.78
303.54	306.68	303.47	305.52	303.46	302.04	304.24	303.49	302.82	306.16	302.01	305.26	303.5	302.73	309.23	304.64	305.62	305.44	303.43	305.25	305.25	303.85	304.51	304.13	305.85	305.15	305.54	305.12	303.89	305.71	304.36	304.54	305.04	304.39	303.12	305.28	304.35	305.29	307.99	304.76	305.58	306.29	305	305.05	305.41	304.91	303.68	304.63	305.75	305.93
305.41	305.07	305.71	306.36	308.48	305.35	310.65	307.67	306.68	308.24	307.34	306.5	306.76	308.14	305.03	305.47	304.43	306.75	304.73	304.13	305.38	305.04	307.36	306.08	306.84	306.91	306.2	304.23	306.11	307.15	303.93	306.96	305.99	307.92	305.29	305.31	306.36	307.09	306.38	305	306.33	307.71	305.18	305.68	306.69	305.87	305.48	305.33	306.57	305.72
318.05	317.25	319.69	319.87	318.81	319.59	315.9	316.2	319.96	318.74	316.06	319.04	318.79	321.28	317.84	317.65	319.76	318.16	319.89	319.08	317.14	320.07	322.36	318.61	318.83	313.21	317.06	319.66	320.8	317.16	318.27	319.97	319.6	318.46	320.41	318.22	317.05	318.92	316.44	318.64	317.81	319	316.65	317.96	318.5	318.61	317.89	317.35	319.05	317.3
314.77	312.89	312.93	313.36	315.36	314.27	312.89	310.63	312.44	312.34	313.06	314.3	313.82	312.34	313.46	316.17	311.37	313.89	313.55	313.32	313.05	311.95	311.05	315.09	313.05	313.59	313.16	312.63	311.1	312.8	313.01	316.57	312.94	311.98	312.95	313.35	312.73	313.09	315.54	313.07	314.32	314.87	312.68	314.89	312.22	313.56	313.42	310.84	314.27	311.45
326.49	325.92	328.47	324.69	327.58	324.17	324.64	326.66	328.06	329.18	326.55	326.12	328.13	325.4	326.36	327.74	327.65	327.03	327.97	325.23	327.87	325.95	328.63	325.83	328.08	325.41	326.49	323.9	327.98	325.99	325.03	325.75	325.89	328.41	327.65	326.68	327.41	327.84	327.98	328.89	328	327.53	326.34	326.91	325.97	328.44	325.19	326.41	327.43	326.35
315.95	317.54	313.53	315.71	314.29	316.76	313.99	315.8	313.88	315.54	315.09	315.27	314.82	312.94	315.2	314.56	314.62	316.79	315.89	315.17	314.93	313.05	314.96	314.42	314.17	314.23	313.54	315.57	314.64	315.75	315.11	314.35	314.16	314.52	316.37	316.07	313.3	313.54	314.49	312.35	313.29	316.16	314.15	311.16	316.26	316.2	315.15	315.65	314.46	314.96
312.86	313.18	313.54	312.17	312.34	313.55	315.06	313.54	315.55	317.03	312.2	312.27	316.23	312.42	310.62	313.76	314.33	315.02	313.37	314.03	311.39	312.99	311.64	310	314.3	314.84	314.31	314.96	314.32	315.42	314	313.8	311.86	314.9	313.86	312.65	313.49	313.85	313.69	311.18	315.07	312.13	312.73	311.92	311.83	312.3	314.34	314.1	313.68	312.75
311.26	311.55	309.7	310.81	309.08	310.61	313.56	310.88	310.27	309.64	309.38	309.39	309.18	310.56	311.72	311.36	312.35	312.51	309.84	308.22	308.32	312.52	307.95	311.61	309.67	310.18	308.34	313.03	310.4	311.23	310.92	310.53	311.52	311.2	308.56	311.57	310.76	311.22	311.05	309.89	309.13	311.41	311.3	311.63	312.65	308.94	311.23	310.87	312.49	311.31
303.46	304.01	304.66	302.88	303.57	303.37	305.4	302.88	301.23	302.02	302.15	302.7	300.77	303.19	303.68	303.54	303.75	302.54	303.91	300.43	304.37	301.34	301.47	300.88	301.17	304.07	301.72	300.73	304.8	299.58	302.89	305.35	298.5	300.85	302.44	300.43	303.73	304.38	301.79	300.51	302.22	302.37	302.27	304.48	304.02	298.26	302.55	301.94	302.44	303.74
316.85	313.79	314.28	313.42	315.01	311.61	314.96	314.98	312.07	314.32	311	317.16	313.79	314.76	312.27	312.06	314.6	312.35	313.37	314.94	316.26	312.15	314.16	313.46	313.33	314.01	311.91	313.47	312.47	315.15	315.03	312.23	314.95	315.35	313.69	314.05	313.71	313.63	316.41	311.07	313.48	316.74	312.76	315.22	313.92	313.84	314.43	313.01	316.51	315.16
327.05	326.85	328.23	328.34	327.31	329.19	329.68	326.67	329.14	326.15	326.14	327.84	325.14	327.15	327.65	327.51	329.8	330.19	329.05	326.87	328.41	325.88	326.13	326.86	327.04	326.17	329.25	326.85	326.66	328.66	326.63	327.97	329.76	327.31	328.18	328.24	329.03	327.76	328.08	328.1	328.62	327.56	327.4	329.31	329.81	327.19	330.04	325.74	328.24	329.35
319.07	319.73	317.94	318.19	318.51	319.76	316.72	318.25	321.12	318.12	317.35	316.76	319.86	318.59	318.51	315.81	317.66	319.16	317.82	320.28	321.08	319.02	319.28	317.02	318.17	318.02	321.59	318.24	320.52	319.16	319.69	317.35	318.71	319.27	316.39	321.53	316.01	316.58	319.52	316.78	318.99	316.75	319.45	317.15	318.66	316.55	318.02	316.51	316.55	316.46
318.4	316.94	314.73	317.38	315.85	317.6	315.32	316.34	317.15	318.21	316.81	314.46	317.76	318.76	318.48	317.48	316.09	315.65	316.7	315.28	317.93	317.48	317.19	315.96	315.92	316.54	316.23	319.31	318.56	315.69	315.74	316.93	318.14	319.01	315.87	317.48	317.74	316.6	314.84	317.33	317.25	317.03	319.05	316.35	317.98	315.51	318.48	316.48	315.53	316.76
312	312.36	311.4	312.04	313.12	312.42	313.3	311.82	313.12	313.07	313.54	312.76	312.04	313.11	312.85	310.83	313.52	309.78	316.55	313.92	310.32	313.33	313.91	313.43	312.49	310.68	312.02	312.9	312.62	313.75	311.12	314.42	314.77	312.47	313.8	312.55	312.29	312.4	312.39	312.36	314.16	313.92	310.6	313.71	314.63	310.99	312.39	311.62	313.43	312.27
316.6	318.19	320.24	315.76	316.04	317.57	319.46	319.78	317.71	318.93	317.77	317.59	319.97	317.44	317.38	319.16	318.72	319.84	317.73	316.96	316.71	317.97	316.72	315.68	319.09	318.19	318.65	317.56	317.71	319.09	317.01	319.47	318.88	318.2	320.3	318.33	318.98	317.6	318.04	314.97	317.51	317.84	318.96	317.13	316.15	315.82	314.8	317.41	317.08	318.45
303.32	303.82	304.16	301.73	302.28	303.28	301.08	301.95	300.63	303.24	300.66	303.74	300.69	301.76	299.97	300.76	301.48	304.51	301.98	302.01	304.27	303.44	304.22	303.5	305.95	303.13	301.4	301.5	303.83	304.41	301.44	303.54	301.08	304.24	302.86	301.39	301.9	303.83	301.23	301.06	300.49	302.31	302.89	304.92	303.23	301.49	304.13	301.53	302.12	301.98
295.3	295.51	293.58	296.98	294.71	296.18	295.33	297.66	295.9	294.53	295.2	294.75	294.21	294.27	293.87	294.03	293.82	295.22	294.52	295.52	295.26	296.95	293.77	295.11	293.86	295.05	294.56	295.02	293.53	295.29	293.9	294.82	297.3	294.72	298.05	296.56	295.91	293.16	295.26	294.22	295.4	294.08	294.13	296.56	298.05	293.24	294.95	294.79	296.47	297.07
329.68	326.08	329.19	330.24	328.57	330.77	326.32	331.97	327.74	331.64	328.91	331.15	328.16	330.62	332.3	329.64	328.38	328.87	329.3	328.3	328.84	326.97	328.94	330.25	328.91	325.76	329.24	326.05	329.04	325.49	329.16	329.88	328.77	328.69	326.84	328.67	325.06	328.75	328.83	329.61	328.16	328.46	327.48	328.76	329.41	329.88	330.82	327.38	330.16	329.16
295.53	294.92	294.72	295.58	295.52	292.78	293.66	293.92	294.89	294.51	294.95	296.17	292.34	294.19	293.13	294.09	294.71	294.82	293.07	296.04	295.35	292.86	292.18	292.63	294.85	291.78	294.33	293.28	295.81	291.93	293.61	295.63	294.57	294.36	293.88	294.94	290.8	292.32	292.23	292.65	292.63	295.82	293.72	293.85	290.68	293.36	293.57	293.78	294.19	293.99
302.27	300.85	300.68	299.06	299.76	299.98	297.92	301.08	300.45	301.79	301.07	301.04	301.44	300.28	299.82	300.62	299	298.93	299.47	299.44	301.76	297.19	300.57	301.03	298.76	299.66	299.85	299.54	299.08	299.83	302.18	299.51	300.72	299.3	301.47	298.78	299.16	302.28	299.12	300.25	298.98	300.3	300.61	300.56	301.36	298.43	301.89	299.6	299.83	300.15
313.95	313.38	316.04	314.71	315.47	315.7	315.85	313.38	311.43	313.81	314.7	314.6	313.42	314.06	312.33	316.76	317.03	314.65	314.41	315.58	314.85	313.49	314.84	312.83	312.86	314.58	314.73	315.17	315.27	313.77	313.44	312.34	313.74	311.35	315.11	314.6	315.78	314.9	314.42	314.54	314.41	312.75	312.92	312.42	314.93	312.74	311.87	312.89	312.58	311.76
301.92	303.56	305.41	305.04	305.03	305.78	303.58	303.63	302.54	303.33	303.07	301.8	302.26	304.88	301.84	302.36	303.17	305.26	300.24	300.67	302.02	303.48	305.02	303.98	304.54	301.72	301.57	303.69	301.71	302.57	302.92	304.23	304.85	303.88	302.7	301.95	302.39	305.57	300.58	302.74	302.59	301.11	304.31	303.47	301.95	306.02	303	303.34	300.01	303.41
304.79	306.16	304.93	307.3	307.77	305.98	306.57	306.43	308.42	306.89	305.36	305.11	306.32	305.11	306.3	308.54	307.87	304.31	304.92	304.84	306.22	304.84	304.77	308.72	307.57	306.4	305.53	304.94	304.46	306.08	306.17	305.51	304.96	304.98	306.23	306.3	306.04	307.93	306.75	305.56	305.66	306.38	305.95	306.4	306.43	306.98	302.95	307.18	307.94	305.71
299.38	302.14	302.07	300.69	299.57	300.82	300.2	304.22	299.42	301.78	305.05	301.45	302.93	302.79	302.62	299.51	302.77	302.08	299.65	301.33	300.43	302.57	301.58	302.14	300.45	302.8	303.13	301.63	300.84	299.44	299.63	300.3	303.09	303.5	301.5	300.33	301.99	298.85	299.23	301.76	300.22	303.28	298.74	300.81	303.65	302.02	300.58	301.9	302.99	301.67
305.34	307.05	306.17	307.11	304.9	305.82	304.5	305.6	306.9	304.35	308.38	306.79	306.79	308.25	307.13	307.19	306.27	307.43	305.16	304.87	305.09	304.82	305.97	307.06	307.68	308.68	305.62	305.91	307.24	306.58	305.68	308.95	305.82	305.3	305.75	307.64	307.56	310.52	305.45	306.56	307.25	308.47	307.8	303.22	306.9	304.97	305.94	308.7	308.83	308.79
329.07	328.37	328.59	327.57	327.92	326.42	329.63	329.61	329.1	329.5	329.02	329.43	330.19	329.65	328.84	329.1	329.88	328.32	325.99	329.98	328.62	327.13	329.17	328.79	328.77	328.55	326.29	328.09	327.17	329.59	327.53	329.46	327.48	330.1	327.5	327.66	331.62	328.83	327.59	329.49	328.84	327.4	328.76	326.16	328.82	328.43	327.29	330.01	329.18	327.06
327.19	327.54	327.02	325.72	327.99	328.01	328.23	328.65	329.31	328.14	327.19	327.38	328.69	329.71	328.37	325.57	329.16	330.42	329.07	329.6	326.9	330.07	329.25	326.85	327.59	330.09	327.03	327.78	328.43	328.32	325.58	326.52	327.26	327.36	330.22	329.62	328.74	327.85	329.09	328.05	329.5	330.93	328.24	330.61	327.16	324.94	327.65	326.8	326.32	327.96
306.66	304.77	302.86	304.1	305.3	306.22	304.61	303.96	303.8	304.77	304.08	305.07	304.05	306.83	305.8	301.78	307.15	306.14	305.3	304.95	305.28	306.51	306.48	305.78	304.61	303.83	306.85	307.83	306.3	305.03	305.68	306.08	306.46	304.84	308.29	306.21	302.69	304.17	305.62	305.52	303.93	307.87	305.72	303.23	304.07	306.16	307.74	304.03	308.38	305.72
304.31	303.51	304.02	303.95	304.97	303.21	303.89	304.4	306.75	303.58	305.98	303.79	303.8	305.56	303.53	305.1	302.82	302.34	303.49	304.33	301.14	303.57	303.99	304.24	306.77	303.97	305.32	304	304.01	307.52	305.4	304.29	305.71	306.11	302.85	304.84	306.54	304.95	304.21	303.52	302.22	302.58	306.17	304.25	305.77	306.02	304.15	304.21	306.08	303.8
304.12	304.63	301.12	304.64	302.82	303.68	300.87	303.32	302.21	301.27	303.37	302.52	302.23	303.49	301.8	303.27	304.69	302.69	304.02	303.38	303.39	303.58	299.94	303.69	303.56	303.12	305.08	303.28	301.69	303.9	303.67	303.42	302.1	303.97	301.15	301.55	303.72	305.59	302.81	301.86	300.96	302.42	300.47	302.84	301.84	305.87	301.4	300.38	304.67	302.75
293.58	294.29	295.25	296.42	294.94	292.98	292.62	294.53	293.59	296.04	293.46	292.99	293	292.03	292.14	294.9	292.9	294.62	293	293.9	293.78	295.41	293.55	292.69	294.42	294.63	295.01	292.92	291.53	296.61	294.32	295.02	294.69	294.13	295.09	295.4	294.3	293.08	292.63	293.61	295.8	294.55	295.47	293.31	292.79	295.48	294.78	294.8	293.96	292.27
294.4	295.86	293.46	294.56	295.22	293.68	294.44	296.69	292.53	290.34	296.17	294.97	292.93	294.11	292.83	295.46	293.85	296.14	294.21	294.03	296.73	295.74	294.18	295.81	296.29	294.81	292.96	292.81	293.55	294.49	293.45	293.14	295.45	291.19	292.83	290.83	292.83	293.21	293.22	295.09	295.5	291.5	293.92	294.32	291.17	294.33	293.2	293.46	294.15	295.36
315.51	312.91	314.53	313.22	314.53	313.05	311.3	314.55	314.33	315.36	312.56	314.2	315.94	314.24	313.21	314.36	312.75	315.13	314.09	314.74	314.48	313.5	312.53	313.29	313.65	312.55	310.93	312.94	313.5	314.7	314.22	314.15	315.88	314.02	314.64	316	312.22	314.53	313.35	314.7	312.41	315.26	314.12	316.32	314.45	314.04	311.31	311.11	315.84	313.24
315.34	315.66	315.41	319.56	316.7	312.75	315.52	313.67	314.66	316.63	314.59	316.08	315.68	314.56	315.71	315.86	316.43	316.52	313.17	316.59	316.44	315.62	317.85	315.93	313.7	313.88	316.32	317.56	317.83	315.35	317.77	315.72	317.04	313.5	315.65	315.43	316.8	317.18	315.95	315.27	316.7	315.4	314.14	316.06	314.07	316.29	315.4	315.75	315.82	314.39
306.3	305.02	305.61	307.4	306.25	308.45	308.04	308.31	306.87	304.64	305.42	304.89	306.17	304.94	306.79	305.05	308.01	308.39	306.09	308.08	308.78	307.83	304.71	307.95	304.66	306.94	306.6	308.47	304.9	306.18	308.7	305.31	310.15	306.37	307.23	306.63	306.5	308.77	306.04	306.19	307.77	306.96	305.1	306.42	307.76	308.4	306.93	305.56	305.15	307.64
304.64	304.89	305.25	304.07	305.12	307.17	306.72	303.99	303.79	302.06	303.82	303.05	305.78	304.16	307.16	304.43	304.38	305.01	304.23	304.65	305.16	302.88	306	305.82	303.65	304.48	306.09	305.98	303.91	303.37	303.95	304.51	304.58	301.98	303.13	307	305.94	305.02	304.33	305.35	306.35	305.9	305.7	303.45	304.78	302.68	305.55	306.08	306.23	303.94
312.99	312.1	315.38	314.42	316.12	313.3	314.43	316.19	316.02	319.38	313.48	314.2	315.16	315.2	312.06	316.16	315.74	316.34	314.93	315.24	316.32	315.05	315.58	312.87	314.7	313.74	315.59	315.04	314.89	315.09	313.87	314.67	317.11	317.38	313.73	315.52	315.52	314.89	313.38	313.61	314.19	313.57	314.45	315.29	315.97	315.08	312.42	314.48	314.9	314.52
315.07	315.83	313.15	316.95	315.46	315.35	314.08	315.51	316.1	317.22	315.63	315.62	315.13	314.78	314.4	312.58	313.75	313.19	313.33	313.7	317.2	316.55	315.81	315.56	314.68	315.11	313.02	314.14	316.15	317.15	315.28	312.85	314.68	313.61	315.16	315.77	316.21	312.16	316.1	316.45	313.55	315.64	313.97	315.6	316.14	314.12	313.69	315.87	311.75	312.32
319.72	316.94	319.32	319.09	316.88	319.6	317.68	318.27	315.56	319.32	317.88	315.51	317.73	317.21	317.5	317.36	315.92	319.73	317.55	317.66	319.07	317.57	318.27	318.37	318.48	317.87	321.53	319.7	318.9	317.04	318.91	318.98	317.34	318.41	317.49	318.61	317.56	317.52	315.95	316.67	320.07	320.87	316.19	315.2	318.84	318.81	319.52	318.28	319.25	316.32
327.04	327.14	323.97	324.6	324.24	328.71	322.85	325.88	326.58	325.23	324.61	324.12	327.62	325.68	324.78	326.85	322.5	324.24	325.92	326.09	326.87	323	326.01	323.63	325.02	328.31	326.66	328.73	325.11	325.26	326.08	326.46	327.37	328.36	326.16	323.02	327.15	325.91	326.79	326.1	323.92	324.64	325.65	325.12	327.01	326.8	326.16	324.72	327.05	325.35
301.73	305.55	304.6	303.48	303.97	303.62	304.67	303.64	301.43	302.52	306.58	304.64	304.42	303.26	303.65	304.09	304.8	305.39	305.32	302.35	301.76	306.47	301.64	304.47	300.6	304.36	302.45	302.26	301.82	302.63	303.36	303.76	303.08	302.67	304.74	305.17	304.29	304.28	306.32	304.17	303.65	300.96	302.74	307.17	300.23	303.02	305.29	303.74	302.3	305.73
301.58	302.72	304.4	304.52	301.91	301.46	299.57	301.34	302.64	301.85	304.1	302.96	300.79	301.94	302.05	303.22	303.48	302.74	304.15	302.95	302.08	305.34	304.84	302.79	303.6	304.38	305.05	304.36	302.43	304.17	304.89	304.07	303.34	301.37	301.13	302.96	304.07	303.55	301.29	303.49	302.21	304.19	301.98	305.38	302.33	302.86	302.96	302.8	302.64	301.52
304.42	304.47	304.92	301.98	301.26	303.12	306	304.3	302.42	305.41	304.97	301.35	301.94	302.79	303.7	302.48	303.6	302.81	305.63	303.75	303.81	303.29	302.51	302.36	304.09	302.94	301.91	302.77	302.11	303.63	304.1	303.09	301.49	304.34	303.37	304.08	305.09	304.53	305.86	304.24	303.45	303.14	304.34	304.02	304.41	301.49	302.86	303.21	302.51	301.7
312.2	317.03	316.66	316.35	315.74	315.05	317.16	315.25	316.2	316.72	315.45	314.25	315.23	316.82	314.57	314.1	314.39	315.58	315.53	313.13	316.09	315.2	314.09	309.93	312.62	316.41	315.35	316.49	315.83	314.33	312.08	317.55	316.66	318.5	313.09	315.49	314.28	314.78	312.56	313.75	315.33	314.62	316.65	314.33	317.12	312.68	316.11	313.28	317.04	315.47
328.13	327.45	328.09	326.76	330.2	325.25	327.71	327.94	328.68	327.75	326.28	326.56	329.24	329.45	328.18	327.62	328.96	327.28	328.17	328.45	327.37	327.92	327.1	327.43	328.59	325.31	326.99	325.66	327.45	328.2	328.48	326.22	329.71	329.99	328.55	328.64	328.13	328.87	327.82	326.72	325.22	327.31	327.49	327.23	328.21	328.31	328.09	326.48	329.4	325.35
308.7	309.71	310.65	308.83	309.07	310.34	309.19	310.42	307.5	309.38	308.29	309.46	308.89	310.56	309.05	311.18	309.47	307.37	307.63	310.19	309.71	309.95	309.9	312.03	309.07	309.23	309.64	309.81	306.69	309.24	308.61	309.56	309.43	310.2	309.05	311.81	310.35	309.26	308.95	309.33	312.47	310.55	310.06	312.18	309.51	311.58	308.1	307.54	312.39	309.09
301.78	304.14	299.96	304.11	304.17	301.87	298.72	302.18	302.5	303.99	302.25	300.31	302.21	306.51	301.13	304.23	302.15	302.82	303.99	302.82	302.52	302.72	303.62	299.84	301.14	301.58	300.96	302.15	301.81	303.6	300.62	301.63	301.08	302.42	301.31	303.24	302.4	302.37	302.97	303.67	303.05	303.83	302.21	305.36	304.29	302.98	303.98	302.6	304.76	304.15
310.19	312.83	311.22	312.26	311.84	311.81	310.79	310.23	308.55	312.2	313.42	313.74	311.54	310.36	311.69	311.02	311.21	311.85	309.24	312.05	310.74	310.01	313.34	310.58	310.67	311.35	308.98	308.13	310.91	310.83	313.15	312.28	308.5	309.48	310.14	312.86	309.64	310.45	310.59	311.75	310.55	311.93	310.94	312.91	314.11	311.55	312.15	309.28	309.65	310.35
298.18	302.41	301.03	298.58	302.16	297.75	300.77	298.42	300.5	300.73	298.89	302.22	300.97	299.88	297.34	298.28	300.48	301.73	300.95	302.08	299.51	298.1	297.24	301.12	301.07	298.41	302.52	300.08	301.03	299.11	297.62	303.11	299.93	299.99	301.13	299.96	300.72	299.94	298.26	300.25	299.29	302.25	299.82	299.46	299.46	298.47	301.05	299.41	300.63	300.49
306.63	305.69	302.62	305.07	307.33	304.79	304.55	305.46	306.35	306.79	307.27	307.63	303.06	304.34	305.14	306.41	305.46	306.55	307.06	305.99	305.56	304.31	307.31	307.75	308.51	308.91	305.17	304.28	306.02	307.1	305.18	306.62	305.08	305.1	306.25	307.97	307.51	308.48	304.56	307.81	308.05	306.2	305.13	306.6	308.06	305.99	305.15	306.41	304.71	305.37
298.92	298.9	300.4	303.51	301.72	300.89	303.57	301.78	299.02	300.67	299.94	301.46	301.78	301.8	298.09	298.42	301.25	302.05	301.76	299.84	299.59	303.83	300.32	301.21	301.39	302.29	301.07	299.99	299.84	300.56	300.51	301.99	300.88	300.22	300.67	303.26	301.87	303.38	299.93	300.97	301.13	299.99	301.57	302.5	301.77	302.22	301.1	301.38	299.83	298.28
305.35	309.32	307.37	311.13	307.28	308.15	307.18	308.17	309.18	309	307.03	309.81	307.04	306.64	309.95	308.13	310.29	308.91	308.63	309.93	308.66	307.44	310.49	309.53	308.36	312.22	306.65	309.8	310.98	308	309.9	309.19	309.36	309.56	310.1	309.81	310.22	309.06	307.79	309.71	309.86	308.8	308.43	308.03	307.82	309.79	308.02	307.42	309.63	309.54
317.26	316	317.14	318.83	315.14	317.76	316.43	317.12	316.41	318.61	317.55	314.19	313.65	320.96	316.22	316.87	317.73	318.34	315.6	314.44	317.83	315.84	317.21	317.37	315.82	317.14	316.5	318.42	314.08	316.37	315.85	315.78	319.03	315.88	317.64	314.19	316.55	318.35	317.51	315.24	314.6	316.03	317.05	314.86	315.98	315.73	315.37	315.49	318.39	316.34
305.15	304.25	305.85	301.28	304.55	302.33	303.8	301.92	303.4	303.58	302.38	302.48	303.74	304.26	303.31	304.45	305.2	305.45	304.06	302.69	303.92	301.32	306	302.93	301.69	303.61	303.6	303.15	302.11	304.45	305.87	302.98	301.43	306.08	301.75	303.45	303.12	301.75	304.83	303.35	305.15	302.51	302.42	300.51	304.75	302.89	301.8	304.21	302.42	301
307.75	306.52	306.12	307.18	308.62	307.99	306.92	305.3	306.36	305.92	306.64	306.69	308.41	308.21	308.1	305.97	305.79	306.56	305.65	305.92	304.51	306.55	308.69	306.77	309.17	303.79	306.16	307.48	305.98	306.08	308.33	307.25	306.98	306.36	305.34	308.03	306.02	307.95	304.31	307.39	307.2	306.61	306.41	308.55	306.68	306.74	308.56	307.64	306.43	306.54
310.52	311.36	312.36	312.1	311.6	310.8	313.9	310.8	311.1	312.17	311.18	314.22	312.99	312.05	312.68	310.14	311.31	311.75	313.43	313.38	312.24	309.12	308.16	308.55	313.18	312.91	313.8	314.32	309.58	312.5	310.64	311.23	312.58	311.28	312.42	312.41	311.09	311.03	310.48	311.56	309.59	309.22	310.52	308.67	310.87	311.96	310.35	311.25	312.72	309.27
301.69	300.01	300.85	301.23	301.75	299.21	301.54	299.68	301.1	302.56	301.29	299.59	301.4	300.33	299.81	299.97	301.54	298.65	300.16	298.88	300.31	304.56	301.16	301.77	303.37	299	299.51	302.37	302.17	301.62	302.05	302.78	301.62	303.74	300.44	299.39	301.86	301.42	300.24	297.51	301.28	301.67	300.88	302.13	300.31	300.08	303	301.91	301.27	302.14
301.58	302.78	301.66	299.6	300.29	299.66	300.49	301.25	302.7	300.34	299.91	302.39	300.44	302.5	304.3	300.17	300.08	300.95	303.06	299.76	301.12	302.78	302.01	303.59	300.6	301.31	300.71	299.6	297.36	299.31	301.47	300.79	296.08	301.41	302.81	299.91	301.43	302.81	301.18	301.08	299.04	302.24	300.82	299.19	300.24	301.69	299.75	300.14	300.62	300.86
302.69	299.21	304.37	305.65	303.26	303.35	303.31	303.18	303.63	305.91	303.69	304.68	303.5	303.87	306.03	304.22	304.43	305.23	303.11	304.47	301.29	303.16	303.07	301.8	304.49	304.11	301.05	303.38	303.9	303.9	301.43	305.84	301.08	302.73	301.86	301.84	303.32	301.72	300.11	301.43	303.73	303.64	302.81	302.22	302.69	302.66	303.96	303.58	302.52	302.05
314.71	314.48	314.79	311.22	313.9	312.12	312.91	313.68	314.52	316.13	312.37	313.74	313.72	313.78	313.54	313.88	313.17	314.22	312.41	312.7	313.6	313.77	313.69	312.69	314.89	314.49	312.16	313.46	313.35	312.21	313.37	310.91	314.77	313.95	312.22	312.89	313.53	311.08	312.95	314.08	312.8	315.43	312.59	312.71	312.25	312.67	315.65	314.5	314.67	311.16
302.43	304.63	304.99	303.6	299.86	302	303.84	302.85	303.3	303.68	302.54	304.38	304.69	304.3	303.82	303.18	304.35	302.02	303.77	303.4	303.1	301.88	306.49	301.47	302.99	303.25	304.54	305.63	301.98	304.36	302.09	304.1	303.09	303.26	304.85	300.87	302.47	305.09	301.92	300.75	301.99	302.81	302.07	304.23	304.61	303.7	305.47	301.11	303.7	304.37
304.21	304.54	303.01	305.06	305.09	304.76	303.86	305.69	304.76	303.03	305.06	306.05	306.07	302.97	302.75	303.71	306.24	305.99	301.3	303.45	307.16	305.77	303.16	302.85	302.35	304.31	303.54	304.27	304.67	304.89	302.72	305.12	304.8	303.74	304.56	304.74	303.28	303.33	305.16	303.46	303.29	301.24	305.18	303.94	303.11	302.57	302.48	304.72	302.9	300.89
294.12	295.18	295.01	291.1	290.8	293.44	293.65	294.53	293.75	292.84	292.92	293.95	294.75	293.22	293.59	296.38	294.13	293.5	297.37	297.18	292.72	295.84	295.34	295.86	293.38	294.78	295.09	295.17	293.34	293.94	293.16	294.23	294	294.59	294.99	292.97	291.74	291.86	294.25	291.84	293.98	293.68	292.23	293.65	294.71	294.45	293.7	292.7	291.55	294.2
314.3	313.47	316.67	316.4	314.45	312.4	313.03	313.12	314.08	314.86	315.75	313.89	315	313.43	311.21	312.76	314.18	315.19	315.53	310.7	315.82	316.76	313.5	313.33	315.83	313.93	314.39	312.75	312.53	314.91	313.81	314.32	314.46	313.07	311.65	311.46	312.61	313.35	312.94	311.54	315.13	313.83	312.03	316.87	313.51	313.44	312.42	316.5	314.06	314.02
306.16	302.23	301.59	302.91	303.91	305.63	303.9	305.1	305.5	302.79	304.67	303.37	304.64	305.29	304.3	303.56	303.72	302.69	305	301.41	303.52	302.93	303.97	301.91	301.71	302.75	303.96	301.6	302.6	304.41	304.3	304.89	302.96	301.76	305.1	305.51	302.79	303.35	300.99	301.79	303.48	304.43	301.23	305.23	301.99	303.44	301.15	307.02	300.16	302.84
311.52	310.81	313.06	313.17	311.97	312.28	309.73	311.7	311.14	313.02	311.81	314.34	309.56	311.09	311.86	312.13	312.3	311.1	310.64	311.96	309.56	311.41	311.49	310.48	310.12	311.67	313.56	313.69	311.6	310.25	310.99	310.9	313.24	310.88	312.37	312.66	311.76	310.75	311.77	313.4	309.44	310.59	310.75	313.68	312.3	312.73	309.46	311.05	312.22	311.26
301.65	300.84	302.23	300.93	302.16	299.68	301.53	299.66	302.57	300.6	301.01	303.28	301.53	298.86	301.65	300.03	302.51	299.71	301.3	300.98	301.85	297.84	298.31	299.73	299.18	300.43	300.08	300.6	297.35	301.61	304.21	302.47	299.12	300.3	301.33	300.65	298.31	302.83	300.85	299.76	304.07	300.92	303.94	300.93	301.39	301.31	299.52	303.42	300.56	299.06
304.06	303.2	302.99	301.97	304.37	301.23	303.19	303.69	303.63	305.83	305.23	304.88	304.45	304.19	302.15	303.33	301.46	304.2	304.01	303.04	304.73	301.57	303.77	301.7	303.83	303.03	303.63	304.05	304.48	300.17	303.84	303.76	302.3	304.77	303.61	302.32	304.58	305.42	305.24	303.81	305.51	303.81	302.81	304.53	306.13	303.17	304.72	300.78	301.72	303.9
297.62	294.93	296.48	295.9	297.94	295.25	297.24	296.97	297.82	295.27	296.36	298.67	298.55	296.87	299.16	298.17	294.19	298.4	297.04	294	296.26	296.35	296.73	298.95	297.46	294.25	298.33	296.26	297.74	295.62	296.94	296.75	296.1	296.6	295.64	299.12	294.98	295.58	297.93	296.62	298.19	295.55	297.41	296.89	296.75	297.78	296.51	295.53	297.91	296.49
311.52	310.37	310.56	309.94	309.95	309.78	308.49	310.75	313.28	309.63	308.96	312.11	310.24	311.14	310.88	309.31	308.95	310.68	312.49	311.97	308.78	310.28	307.77	308.79	309.46	311.17	309.43	310.24	311.61	308.06	309.72	310.16	311.83	307.66	309.67	311.09	308.94	308.79	309.69	309.03	308.79	307.77	309.84	310.94	308.49	309.23	307.41	311.06	309.95	309.95
314.05	313.66	313.67	313.53	310.33	310.55	312.36	312.57	309.76	312.43	315.37	314.36	313.57	311.57	312.49	314.17	313.83	313.38	314	315.21	313.6	311.24	311.09	313.31	314.06	311.62	312.74	313.39	312.44	312.78	312.87	313.01	312.05	313.09	312.35	315.42	310.46	312.94	311.52	313.58	312.4	313.46	313.05	314.58	312.61	315.85	312.13	313.59	312.43	313.61
298.4	295.98	293.47	296.43	296.51	297.88	296.5	295.9	296.99	295.93	297.39	296.9	297.4	296.66	296.37	298.63	296.2	297.61	298.17	296.93	295.53	295.62	296.4	297.85	294.36	297.74	295.39	298.61	296.25	296.76	296.77	296.43	295.59	297.36	297.94	295.99	296.76	298.32	299.94	295.32	295.14	296.59	298.69	297.02	296.76	295.37	299.05	296.22	296.55	297.2
303.86	306.37	305.94	305.16	304.03	301.29	303.79	305.87	303.99	303.94	303.21	304.71	303.89	306.73	305.78	308	303.28	304.29	304.76	304.04	304.75	306.56	303.6	303.91	302.6	306.37	303.42	305.72	303.43	303.27	305.37	305.28	303.69	306.15	306.19	303.72	303.8	306.01	302.62	306.58	305.1	303.18	305	303.05	303.67	301.2	302.96	303.27	304.8	303.29
315.92	312.8	313.72	315.75	312.83	315.09	314.55	315.6	312.35	315.95	313.91	314.2	315.19	314.08	310.85	314.79	314.53	314.35	316.12	316.56	314.95	315.01	313.61	315.03	315.58	314.77	314.22	314.99	314.7	313.42	314.95	313.96	315.02	315.05	313.2	316.2	315.97	313.15	313.93	315.61	314.92	314.67	313.4	316.75	315.64	314.63	315.69	315.25	312.91	312.1
317.78	313.72	314.72	316.55	312.37	316.87	316.17	315.76	314.55	317.25	316.45	316.88	315.53	315.04	315.59	316.09	314.33	314.09	315.5	318.38	317.6	315.31	316.74	315.14	315.71	316.63	317.88	314.74	315.87	316.49	314.98	317.44	317.65	315.58	316.41	316.16	313.93	316.02	314.87	316.53	315.95	315.04	315.12	315.11	314.51	317.75	319.66	315.58	314.52	316.45
302.28	303.74	305.16	303.13	300.51	302.28	304.25	303.57	302.3	301.16	303.86	302.87	307.55	301.95	302.22	303.97	303.38	304.06	302.32	303.1	302.43	302.05	302.54	304.74	303.82	304.44	301.07	304.55	303.74	303.74	303.8	302.64	304.17	306.03	305.34	302.89	304.91	302.68	303.75	306.55	302.96	301.96	302.81	302.69	303.59	304.93	304.1	303.25	301.61	305.43
328.48	327.66	328.94	323.5	328.17	330.42	327.07	327.94	328.33	327.65	327.43	327.32	326.24	328.1	329.95	326.76	330.48	325.3	329.42	328.9	327.9	329.61	327.63	326.97	329.13	328.5	325	326.57	328.34	326.86	327.51	328.89	327.59	328.53	325.01	326.74	329.22	328.43	325.31	327.95	325.38	328.78	327.38	328.59	328.78	329.99	325.15	326.44	326.17	326.96
301.65	304.34	302.73	301.27	303.76	304.47	301.89	301.83	303.81	302.38	299.13	302.64	304.1	303.02	302.72	303.63	305.21	301.25	302.99	302.19	301.05	301.89	302.41	302.15	302.55	302.86	300.52	300.6	302.08	302.18	301.35	304.86	302.4	301.12	301.04	302.06	302.47	301	302.09	303.08	302.33	301.76	301.52	304.03	304.83	301.85	304.39	303.62	302.79	301.58
310.73	312.06	313.31	315.74	313.29	313.39	311.01	313.85	311.91	311.69	314.22	313.23	313.72	312.74	310.75	315.16	310.15	312.64	313.98	313.9	315.23	314.12	314.12	314.13	313.36	314.56	314.62	311.63	313.61	312.62	315.36	311.23	314.84	312.99	312.22	315.62	314.01	313.85	314.19	314.86	312.26	314.98	312.72	315.38	313.07	315.97	314.69	314.87	314.51	314.36
301.23	300.34	300.57	300.26	302.15	298.85	299.13	301.95	301.29	301.35	298.93	297.53	300.35	301.48	298.11	299.02	301.76	299.46	299.92	298.61	298.75	299.97	301.3	302.99	300.49	300.37	301.38	302.14	298.43	298.87	298.62	302.12	301.44	300.42	303.75	300.85	298.54	301.7	299.32	301.61	302.08	301.81	298.93	299.98	299.26	299.35	300.02	301.05	300.5	299.87
306.24	307.31	309.34	307	307.16	307.17	304.67	305.99	305.63	307.19	306.36	307.1	308.93	305	306.33	307.04	304.89	305.75	307.1	304.98	307	309.29	307.62	307.04	308.73	307.43	308.67	305.63	307.17	307.1	306.38	305.65	305.73	306.94	306.57	305.3	305.57	305.07	307.73	308.48	307.56	306.21	305.74	307.56	307.36	308.76	306.24	306.56	308.46	308.57
320.32	317.98	318.33	318.89	319.13	318.26	316.01	318.73	318.79	317.64	318.18	317.59	318.78	319.78	317.96	319.94	316.3	316.45	318.38	320.2	317.21	319.15	316.15	318.93	317.73	318.94	319.17	318.56	316.04	318.65	318.06	317.32	318.69	319.88	316.01	318.35	320.34	318.46	318.28	313.86	317.29	319.68	319.44	318.76	317.3	317.71	318.54	318.43	321.06	318.95
312.34	314.54	313.89	314.18	312.21	314.57	313.15	310	312.76	313.1	313.63	310.14	311.99	311.68	312.38	312.66	311.8	314.31	312.1	313.74	312.78	314.08	311.72	314.89	313.73	312.72	309.89	311.74	313.3	314.02	309.92	313.1	312.24	314.69	314.83	313.58	313.66	312.18	311.15	311.49	310.19	313.01	312.2	313.63	312.05	313.86	311.37	312.64	311.6	308.51
305.86	308.18	307.17	306.35	308.18	306.02	309.3	308.24	309.57	308.87	307.41	307.06	307.69	308.11	308.28	307.04	308.2	308.23	307.61	307.46	307.43	305.08	309.68	308.21	306.23	306.3	307.65	306.66	307.78	308.29	305.93	307.51	309.06	306.64	307.68	307.53	306.66	307.56	306.34	307.66	307.45	307.53	308.33	309.66	309.01	309.78	306.43	307.64	306.4	305.85
309.22	313.45	313.53	312.9	311.49	310.81	311.97	312.24	311.11	310.21	309.94	311.23	314.26	310.7	311.84	312.64	313.34	311.63	311.52	311.64	312.58	313.06	312.96	312.13	310.32	310.98	311.35	312.4	312.82	309.42	311.92	311.56	310.27	309.63	312	313.81	310.89	309.99	314.69	311.03	314.06	310.88	310.88	312.48	312.71	310.19	310.9	310.89	310.63	310.98
312.88	313.41	311.96	312.14	308.14	313.12	309.43	310.61	312.98	310.93	312.28	310.96	311.8	311.62	309.87	310.27	310.15	309.43	310.12	311.09	314.28	310.22	311.63	310.88	312.47	311.81	313.79	311.39	311.72	309.9	310.7	311.04	309.38	311.42	313.23	310.93	309.98	311.58	310.93	312.33	310.43	311.99	312.51	310.93	311.53	308.04	308.61	313.22	314.82	311.03
317.85	316.18	315.32	315.82	315.5	315.99	318.62	314.65	318.42	316.99	316.86	317.15	318.98	318.54	316.6	315.05	317.01	313.67	314.24	316.5	317.16	316.69	314.69	316.67	317.25	316.03	314.6	318.46	318.35	317.72	315.17	318.48	315.25	317.42	318.09	317.4	316.2	316.02	317.24	317.17	315.47	315.81	315.91	317.84	315.78	315.58	318.03	315.37	319.14	317.19
319.6	317.03	320.18	316.36	318.79	317.56	319.71	317.47	321.03	318.34	317.77	320.43	316.89	313.81	319.3	317.68	317.62	317.77	316.06	318.12	317.23	320.2	317.09	319.22	317.74	315.25	317.94	316.94	317.09	318.74	319.07	319.03	318.13	318.13	317.55	318.01	316.24	317.44	318.33	318.47	317.2	319.01	318.87	320.51	318.45	319.58	317.74	319.78	318.44	315.99
327.24	327.82	325.72	325.33	326.59	326.04	326.53	327.2	328.53	326.82	325.93	328.01	328.2	325.4	325.38	327.86	327.73	327.1	327.55	327	325.78	325.79	323.92	325.03	328.25	326.98	329.12	330.79	326.67	327.63	326.31	327.44	327.85	327.7	327.34	327.35	327.31	328.68	326.28	328.16	329.53	325.03	326.48	327.7	327.97	328.79	325.74	327.92	327.28	329.49
305.18	304.75	307.76	304.07	305.27	305.97	305.8	306.09	305.03	307.1	305.13	303.94	308.12	304.79	307.62	307.08	306.87	305.35	301.54	305.26	304.32	304.41	306.07	306.03	304.81	306.16	302.41	307.17	304.6	305.07	304.88	305.75	307.44	304.23	304.08	307.42	303.68	304.06	304.48	304.16	306.28	306.37	303.85	307.83	306.84	304.13	304.57	303.46	303.85	305.53
299.97	301.69	301.02	300.61	302.71	302.15	302.72	301.46	299.87	301.01	301.32	302.51	301.98	301.52	300.71	300.69	301.58	302.35	302.34	302.25	300.39	302.88	303.4	303.43	298.88	299.84	302.04	300.54	301.94	300.29	303.51	300.31	300.58	299.58	300.52	302.07	303.83	302.41	300.59	301.65	300.15	299.42	301.01	300.47	302.38	305.02	301	299.87	301.58	300.28
305.1	303.44	303.12	305.46	305.88	306.34	305.36	304.38	304.77	304.12	304.29	305.06	303.79	302.12	306.72	305.94	305.01	305.19	305.23	302.6	304.34	303.01	306.59	301.96	304.15	305.64	305.16	303.67	307.42	303.94	304.32	306.08	306.33	303.18	304.36	306.2	306.37	302.81	304.24	307.53	305.64	305.12	305.19	303.82	305.72	304.04	304.7	303.59	303.29	303.29
303.78	305.01	304.39	303.54	304.14	303.13	302.67	303.66	303.17	304.66	305.4	305.14	304.34	302.84	306.91	302.59	302.44	303.92	305.46	302.38	304.13	302.98	303.84	304.01	301.99	301.97	302.26	303.55	304.54	304.2	302.92	305.76	302.45	301.9	303.4	305.06	304.25	303.36	299.81	303.21	304.43	303.58	304.62	299.85	306.04	302.9	303.69	305.09	305.16	302.38
307.17	306.76	307.5	305.01	306.02	307.28	304.34	305.08	305.72	304.92	306.1	307.07	305.07	306.01	306.02	309.11	306.38	308.58	304.89	307.8	305.8	304.54	307.26	305.97	307.63	305.04	305.11	304.31	305.43	307.78	308.83	304.44	304.1	305.6	306.93	306.7	305.62	306.24	304.79	304.73	305.88	302.61	304.89	306.44	303.62	306.55	305.96	306.68	304.79	305.73
327	328.03	329.69	328.57	327.22	329.44	330.61	327.57	328.15	330.28	327.44	328.79	328.46	329.16	329.57	328.54	326.57	329.49	327.57	327.41	329.85	328.18	330.1	327.79	327.91	328.91	329.62	329.3	331.07	325.42	328.24	328.85	325.4	329.07	329.33	327.41	330.15	328.25	329.24	330.56	327.46	330.8	328.16	331.85	329.47	329.02	329.67	327.08	324.81	327.87
299.89	299.29	300.52	301.36	300.26	301.26	299.28	298.37	302.26	299.92	300.12	299.55	300.17	297.62	300.42	301.05	301.01	297.55	300.35	299.33	299.22	299.88	300.83	301.02	298.11	298	299.67	299.92	299.56	301.2	299.71	299.04	299.51	300.02	300.25	299.01	297.44	300.06	300.03	298.55	299.44	301.72	297.9	300.67	300.19	297.07	300.48	301.47	304.05	300.01
302.19	305.67	305.32	303.87	303.87	307.02	302.61	304.92	305.26	303.94	302.67	304.99	303.99	303.02	303.06	302.97	304.09	304.35	302.2	305.66	303.17	299.99	303.16	304.94	302.5	304.36	304.42	302.36	303.19	303.95	306.6	300.62	301.36	304.37	304.18	304.98	302.95	304.15	302.78	304.5	303.49	305.71	302.2	304.04	304.19	305.78	302.96	304.3	304.71	304.64
312.56	311.5	308.99	313.31	312.27	308.83	310.19	309.72	309.61	311.98	313.6	312.58	308.3	310.59	312.91	312.23	310.75	309.75	310.95	310.21	309.79	309.29	310.6	309.67	311.83	310.72	311.63	310.86	309.14	310.86	307.7	310.57	309.94	313.02	310.18	312.31	308.61	310.55	309.27	310.98	314.29	312.11	309.4	309.57	309.27	308.68	310.25	309.09	308.93	309.14
324.84	324.87	324.65	325.3	327.21	324.48	326.29	323.89	324.86	323.76	327.65	324.28	326.1	327.94	325.2	326.89	326.93	325.23	323.51	325.76	324.55	327.17	327.01	324.44	328.15	326.16	326.86	325.85	321.25	323.45	324	322.26	328.02	323.7	327.11	325.62	326.31	323.89	325.48	324.28	325.23	324	322.88	327.87	324.81	326.81	324.45	321.75	325.94	324.96
298.04	299.64	299.91	300.57	302.16	296.43	297.82	299.65	300.49	299	300.82	300.75	298.62	299.81	300.56	301.91	298.57	298.85	300.53	298.99	301.15	300.41	298.76	299.42	300.16	299.97	301.99	297.72	298.18	300.77	300.46	298.56	299.82	300.21	301.17	299.69	300.96	299.73	299.74	301.15	298.9	301.45	299.06	300.87	302.84	300.5	300.85	300.02	298.64	300.6
304.61	303.04	302.56	306.65	305.16	304.77	304.67	306.09	303.72	303.8	301.21	304.34	304.29	305.4	303.8	303.23	305.34	305.99	302.83	306	303.73	303.7	305.74	307.17	306.18	304.29	305.26	304.59	303.37	304.62	307.09	304.57	304.44	304.34	303.28	304.11	305.02	305.87	303.62	302.96	304.67	305.68	305.64	307.38	308.08	304.39	302.83	305.53	303.79	299.79
303.4	304.94	305.47	305.59	303.36	301.62	303.67	302.55	303.29	303.67	304.15	303.56	304.83	303.91	303.1	305.22	302.98	304.59	302.15	302.03	306.22	303.16	303.74	302.91	303.85	304.2	303.92	304.51	304.48	302.23	301.63	303.78	300.85	303.71	299.76	302.94	303.07	303.02	299.42	304.34	303.32	303	303.78	303.64	303.36	301.45	305.57	302.2	301.41	301.27
322.24	318.11	318.43	319.78	318.2	318.88	318.08	318.66	317.21	320.88	319.55	317.32	317.45	317.89	317.93	320.78	319.23	317.51	318.25	318.92	316.32	318.05	318.89	317.98	320.85	317.63	319.98	321.04	320.07	317.33	318.81	318.98	319.42	319.07	317.77	318.67	318.28	317.22	317.68	318.97	317.45	318.05	316.96	317.46	320.63	320.05	317.33	320.57	321.02	319.08
306.69	305.04	306.13	306.81	305.38	305.96	304.59	307.57	307.16	305.92	305.26	308.13	306.55	304.38	306.02	307.46	306.2	305.33	306.9	304.19	305.07	304.62	305.39	308.6	305.83	305.65	304.37	304.42	306	305.11	307.26	305.76	307.71	306.82	305.35	308.33	304.29	308.5	306.47	306.1	305.02	308.47	305.88	306.18	304.82	307.92	305.19	306.54	302.96	308.89
317.97	316.7	316.35	314.98	317.2	315.65	314.19	316.71	314.4	315.87	313.89	317.11	314.88	318.49	312.37	314.28	314.86	315.63	318.11	315.42	316.33	315.14	317.17	316.18	317.23	314.27	314.69	315.88	314.46	314.89	313.39	316.93	316.9	316.53	317.52	314.88	314.54	317.98	315.43	315	314.45	312.41	316.45	318.13	315.62	316.99	315	314.91	314.05	314.58
314.3	314.9	316.07	314.41	316.5	313.28	315.64	315.38	313.58	316.45	314.94	315.9	317.56	313.2	312.85	315.06	312.83	315.28	316.43	316.83	316.65	315.28	313.13	312.55	312.15	315.33	317.72	312.38	314.85	315.02	316.56	315.28	313.87	315.11	316.73	315.86	314.62	315.75	316.97	312.87	312.56	315.42	315.88	311.77	313.5	314.41	313.53	312.77	316.44	314.12
314.14	311.89	313.47	312.54	311.68	309.05	310.52	311.97	311.66	310.77	311.88	313.49	310.35	311.51	310.67	313.64	310.78	309.35	312.15	312.53	310.31	310.06	311.9	310.22	310.94	315.74	312.92	311.98	311.59	313.07	309.26	311.48	312.48	312.08	310.29	309.59	314.04	310.41	309.61	310.54	311.46	312.71	311.52	311.84	311.25	314.06	310.52	307.15	312.92	313.72
304.18	303.37	306.45	305.94	305.86	305.26	304.86	302.8	303.55	305.15	305.52	305.98	304.69	301.04	305.37	305.38	306.72	305.23	303.79	305.28	305.97	306.9	303.98	305.99	305.36	305.12	307.77	303.52	303.23	305.87	302.52	307.35	304.44	305.53	302.97	305.99	305.98	304.69	304.68	304.54	303.94	304.95	305.74	303.56	305.47	304.8	306.05	304.29	304.6	305.73
313.08	312.11	310.56	311.44	313.03	313.7	312.27	311.76	309.11	311.21	312.52	310.42	312.26	309.97	311.34	311.85	307.94	309.75	309.07	309.59	309.37	311.43	310.09	308.82	310.3	309.86	310.5	312.96	310.54	308.3	313.23	310.36	311.08	311.68	308.36	309.76	307.55	311.64	311.98	309.93	310.84	312.27	310.72	312.13	312.36	311.2	310.25	310.51	309.95	312.31
318.61	320.46	316.73	317.49	317.68	319.1	316.81	316.6	321.48	317.55	319.74	317.44	318.57	318.31	316.07	316.52	320.64	317.85	318.22	318.1	317.65	317.69	316.59	318.38	318.15	318.81	318.67	319.21	316.72	318.5	318.46	317.62	321.62	318.6	321.2	316.69	319.6	315.77	317.54	319.55	318.06	318.76	316.77	318.26	317.19	317.48	319.96	317.33	319.89	319.05
328.19	329.23	327.62	330.65	328.3	327.76	328.67	328.62	330.25	327.56	328.13	329.73	329.27	326.28	328.07	326.94	327.98	329.21	328.1	327.82	327.7	329.87	329.49	323.47	325.42	327.43	329.1	326.37	329.49	328.67	326.42	329.75	329.87	324.39	327.37	329.31	328.16	325.04	330	325.83	328.27	328.8	327.46	326.89	327.7	329.18	329.48	326.07	329.56	328.09
295.28	297.66	298.08	297.08	296.14	296.75	294.19	296.48	297.34	296.24	295.02	296.98	296.38	296.71	296.79	298.85	297.23	296.82	298.65	298.15	297.57	295.87	297.8	296.65	296.7	294.03	293.63	298.54	300.31	297.8	296.1	299.35	298.01	299.81	297.91	298.07	295	295.34	294.33	296.39	294.12	296.85	293.51	298.64	297.89	299.93	295.48	295.49	296.59	297.4
301.61	304.29	300.32	303.62	302.86	300.79	301.59	303.07	303.27	303.48	301.83	304.73	303.17	302.08	304.03	302.54	303.61	304.46	304.06	303.56	304.09	303.4	305.38	302.34	304.24	305.49	300.79	304.44	301.93	304.44	303.9	302.07	304.52	305.41	303.74	304.48	303.66	304.95	302.41	301.77	300.8	302.04	303.58	303.89	303.9	305.78	304	304.13	302.82	300.43
317.58	315.07	314.57	315.73	313.56	316.87	312.8	314.24	313.18	314.89	314.93	315.33	316.18	315.6	315.06	316.17	314.19	315.06	315.02	315.07	314.46	315.87	314.28	314.68	314.13	317.27	316.15	316.55	315.44	315.96	316.53	316.83	312.21	313.66	314.01	314.31	310.47	313.67	314.14	315.71	313.63	317.59	316.35	313.21	317.09	314.64	313.15	312.55	315.12	313.8
300.66	303.57	300.94	304.22	299.12	301.23	303.07	300.99	301.68	302.2	302.65	300.42	299.83	303.43	302.55	301.23	301.41	300.64	302.07	304	300.82	303.77	298.82	302.49	299.77	300.97	301.86	301.18	301.8	300.58	300.72	299.35	299.21	302.21	303.69	299.12	299.65	302.2	301.03	301.61	300.17	302.44	301.18	300.2	299.88	301.15	299.13	302.56	299.45	300.22
295.01	296.99	297.48	294.94	297.76	296.62	299.17	296.95	296.17	295.79	296.29	299.01	295.35	297.34	297.05	296.9	297.04	294.23	296.83	300.45	296	293.84	298.31	299.11	297.93	295.22	296.03	297.79	295.91	298.1	296.79	296.22	298.99	296.28	297.69	296.02	298.53	297.58	297.09	297.86	297.99	298.58	295.81	295.11	298.67	297.45	297.05	295.43	296.26	295.2
308.25	307.94	305.26	306.11	307.95	305.79	306.8	307.72	304.45	306.81	306.65	304.48	305.18	307.23	306.55	306.99	307.43	307.55	306.22	305.16	308.97	305.93	307.23	305.36	307.08	307.48	304.91	306.28	305.85	305.62	306.41	304.31	305.17	305.56	307.1	308.24	306.99	307.8	305.05	303.27	305.67	305.13	304.97	305.48	305.53	309.36	306.3	307.66	308.37	305.08
302.25	301.77	302.87	302.41	302.49	301.21	301.79	301.36	300.2	303.43	304.17	303.89	301.47	303.45	302.7	306.19	305.3	304.2	302.09	303.29	306.17	303.94	303.37	302.43	304.76	299.89	302.1	300.76	302.02	303.69	301.57	303.77	303.08	303.51	302.29	304.1	301.05	303.92	301.93	301.49	302.82	301.44	303.95	302.87	303.04	303.02	302.2	302.73	303.63	301.95
314.69	314.22	314.24	314.2	314.25	315.08	314.9	310.94	314.99	314.54	314.95	314.04	317.35	311.83	314.33	313.85	313.87	314.42	314.99	313.89	313.45	314.63	312.31	314.03	311.82	313.23	312.43	314.79	314.57	314.1	312.56	313.48	312.84	317.24	314.76	314.62	313.1	310.74	316.82	314.28	314.18	313.95	312.23	314.36	314.38	314.16	313.1	313.27	313.45	311.2
304.35	303.4	307.84	303.51	306.3	304.43	303.02	303.55	299.84	305.02	303.84	303.99	301.99	303.02	304.11	303.56	305.98	304.46	306.69	304.03	304.63	305.73	304.09	304.47	303.54	304.93	304.33	302.17	305.12	304.39	303.9	301.95	304.34	303.15	303.43	305.31	304.34	305.43	302.82	303.66	303.73	305.19	303.56	302.68	306.21	304.83	301.44	303.14	302.24	304.56
306.65	310.63	309.95	309.02	308.75	309.76	308.27	308.87	308.45	309.3	309.15	305.85	307.28	309.67	310.05	308.65	308.64	310.73	306.97	310.06	309.86	311.27	308.56	308.14	309.52	307.26	308.8	310.64	307.49	307.52	308.61	307	309.5	309.82	308.82	305.23	308.09	307.98	309.57	308.69	308.63	307.69	308.31	308.42	308.08	308.21	307.88	308.42	309.16	306.69
325.02	324.66	321.75	326.58	323.77	325.12	324.12	324.78	325.2	327.62	323.15	325.37	323.54	327.28	326.12	325.32	325.46	325.97	322.29	323.21	323.43	324.62	324.5	325.72	326.72	324.92	325.57	322.14	325.15	325.03	323.16	324.8	326.47	325.12	322.96	324.51	325.01	324.41	326.1	323.12	324.92	325.84	325.43	323.85	324.03	324.72	325.61	323.6	324.19	324.07
319.58	317.92	317.62	317.62	319.79	318.02	319.14	320.17	317.88	316	319.15	318.6	319.93	318.6	320.64	318.3	316.64	320.61	317.4	321.07	315.68	317.71	318.65	319.86	319.83	318.3	318.19	317.81	319.43	317.52	317.6	321.27	316.85	317.94	316.98	320.71	318.57	318.34	317.11	316.45	318.13	316.76	319.13	320.36	317.24	317.41	317.49	318.31	318.11	320.1
326.13	322.99	325.85	326.7	326.88	328.45	326.57	326.63	326.26	325.42	325.69	327.11	325.27	328.64	325.65	325.81	328.43	327.23	326.9	328.95	326.54	325.02	326.52	326.11	327.89	328.61	327.23	329.55	325.16	329.69	326.51	328.01	325.05	326.51	325.51	326.05	326.65	327.29	324.88	326.03	327.45	328.96	326.41	326.98	329.15	327.13	324.73	329.19	327.92	327.52
307	304.44	307.37	305.47	305.84	304.64	306.38	306.98	306.57	303.63	306.06	304.18	306.56	305.53	305.2	303.66	306.14	303.83	306.22	305.1	305.77	308.3	306.99	308.19	306.36	304.82	304.63	304.44	304.1	305.99	304.54	303.7	305.16	306.31	308.02	303.68	306.84	305.91	306.3	304.27	305.59	303.43	302.59	304.02	305.28	305.05	305.8	306.98	307.49	305.86
302.12	304.36	303.8	302.06	302.73	302.43	304.37	300.54	303.17	303.74	300.08	300.76	304.08	304.04	301.91	301.82	303.19	303.98	301.91	303.5	301.73	301.94	302.64	301.28	303.12	301.69	302.5	305.58	301.44	302.9	301.78	302.71	301.79	301.87	304.05	301.23	302.01	298.72	300.38	303.75	300.22	301.37	305.66	301.73	304.76	301.45	299.79	300.7	301.37	304.32
319.45	318.27	316.93	317.89	317.06	319.42	316.62	318.89	319.17	321.27	319.55	316.29	317.17	315.49	320.24	319.32	316.88	316.54	317.47	317.3	320.72	316.72	319.22	320.5	317.42	318.09	316.3	319.53	317.41	320.84	319	317.6	318.46	319.53	316.39	317.26	315.92	316.73	319.42	317.78	319.58	317	315.46	318.59	317.77	316.21	317.86	317.87	316.89	319.92
312.76	310.01	311.92	314.01	315.35	311.72	314.33	315.96	312.9	311.13	312.68	312.6	312.43	311.63	313.23	315.39	313.79	313.46	312.33	312.87	311.41	310.41	312.14	316.55	314.36	313.93	313.11	313.32	313.89	312.02	310.85	313.83	314.97	314.47	312.87	313.04	313.78	314.39	311.54	315.41	313.87	313.77	311	312.93	313.16	311.09	314.07	314.96	315.55	313.31
295.08	292	294.86	295.02	293.75	294.53	296.51	296.57	295.49	293.3	294.7	293.87	294.53	294.28	293.35	295.21	295.15	295.19	293.61	291.77	294.95	295.27	291.38	292.88	295.04	295.5	295.43	295.63	292.78	295.39	295	293.22	292.55	294.36	291.78	296.04	293.36	293.5	294.02	290.92	295.49	294.18	293.09	295.88	295.5	290.72	293.67	294.29	294.27	295.01
301.42	301.81	305.01	304.27	305.47	305.34	303.61	303.55	302.17	305.33	302.32	301.31	302.99	303.9	304.9	302.72	301.73	303.62	303.13	301.5	303.47	301.27	302.98	304.76	303.7	302.06	302.28	303.24	305.64	305.1	301.6	305.35	304.26	304.94	302.61	304.34	301.36	302.93	303.23	301.38	301.18	305.5	304.16	304.37	303.29	303.43	303	302.31	303.48	305.28
313.1	314.01	314.89	316.73	315.76	314.2	315	315.84	312.3	314.07	314.83	313.45	315.22	315.95	312.22	315.49	313.44	314.31	315.88	316.14	313.1	315.04	312.08	316.68	315.56	316.32	315.62	316.36	314.06	315.34	315.98	313.24	314.17	313.53	313.23	313.35	313.7	314.76	314.92	313.7	312.45	314.16	315.82	313.28	312.15	315.09	311.65	315.79	314.92	316.93
312.12	309.8	312.85	314.23	309	309.69	312.1	310.59	310.12	309.07	309.22	314.46	309.61	311.97	310.84	306.07	307.47	310.95	312.48	309.26	311.33	311.63	310.75	313.03	307.81	309.53	313.51	312.71	310.1	311.34	314	311.77	312.27	313.56	310.89	310.88	311.53	310.02	309.72	310.3	309.61	309.26	310.24	311.08	313.41	309.21	311.96	311.22	310.25	311.82
327.96	327.51	326.84	329.05	326.73	324.89	330.58	327.28	330.31	326.54	326.77	333.24	324.72	329.02	329.76	327.85	326.03	327.32	329.94	328.1	328.06	327.75	327.39	327.41	327.95	328.51	327.89	330.79	327.35	326.36	326.59	327.73	327.55	325.7	325.84	326.19	326.31	329.65	330.3	328.97	327.66	326.41	325.5	329.14	327.83	328.01	327.24	328.7	328.15	326.28
313.64	317.43	316.32	313.95	316.48	317.64	317.75	314.22	315.6	316.16	315.75	314.78	315.43	319	316.13	313.93	312.66	315.33	314.5	316.66	318.69	316.21	314.41	313.7	314.78	318.49	316.3	314.97	314.57	316.18	314.29	314.24	313.96	317.31	314.83	318.23	315.06	316.46	314.97	316.89	312.92	316.12	316.66	315.54	314.73	315.4	317.06	316.95	315.56	317.21
302.06	302.04	304.77	304.37	303.97	303.1	302.21	302.46	302.43	302.35	302.22	304.33	302.19	301.63	302.98	305.35	303.89	304.99	302.24	300.42	302.69	301.62	305.86	304.01	303.68	305.57	302.79	303.4	302.89	302.89	303.6	303.62	302.36	303.53	303.91	304.15	300.87	302.35	299.66	305.5	301.74	301.18	302.85	302.37	302.1	303.02	303.76	302.26	301.18	300.69
304.2	301.6	305.29	301.88	301.44	304.17	300.34	302.69	302.37	298.81	302.38	305.54	302.49	303.67	302.79	304.64	303.33	302.94	303.67	301.68	302.53	302.78	303.03	301.74	305.18	302.16	304.98	303.14	302.32	302.94	305.67	302.03	300.33	303.48	303.23	303.43	303.61	303.03	301.19	300.9	302.66	304.82	301.96	303.69	303.37	304.2	302.14	303.8	302.68	303.43
310.8	309.46	306.39	307.24	308.86	308.67	308.85	306.9	306.9	308.71	305.66	310.04	309.24	306.31	307.89	308.33	308.23	307.42	308.15	310.51	310.3	308.5	307.58	306.47	308.37	310.93	307.92	309.36	308.43	307.5	308.67	305.32	309.64	309.31	309.96	307.39	309.95	308.02	306.95	309.46	308.96	308.67	309.85	309.16	308.67	311.02	310.76	308.92	308.31	308.69
328.6	329.13	329.5	326.7	327.77	328.74	329.4	326.51	327.11	327	330.24	327	326.76	327.52	327.62	325.51	329.4	328.52	328.19	328.57	327.87	326.51	327.27	328.52	325.61	326.47	327.43	329.24	328.57	325.74	328.03	328.56	327.19	328.93	327.46	325.21	326.27	328.22	329.38	327.84	329.94	327.26	328.02	326.96	331.15	327.5	325.87	326.43	325.93	329.04
304.7	300.56	303.22	303.64	303.89	299.67	305.04	302.65	303.96	302.31	303.11	302.42	302.42	303.09	302.71	304.53	303.41	304.28	303.66	302.45	299.56	304.26	303.62	302.17	302.01	304.86	301.45	303.06	301.63	304.12	301.37	299.96	305.2	303.73	303.24	304.53	302.69	301.24	303.05	302.85	303.75	301.94	303.76	304.37	301.66	302.1	301.78	303.77	303.66	300.86
308.13	308.42	308.19	306.38	308.31	306.5	309.03	306.25	307.21	306	306.33	306.52	307.14	306.72	307.48	307.44	305.15	308.8	307.21	309.62	305.17	307.53	307.6	309.7	308.54	308.83	307.14	307.18	308.86	307.75	309.07	306.42	306.93	309.5	305.57	305.73	305.71	307.72	309.03	308.42	309.4	305.69	307.14	309.5	307.54	307.52	306.78	307.11	308.01	307.47
304.34	304.31	302.09	303.09	304.31	303	302.04	302.38	303.64	305.08	302.86	305.84	304.63	302.19	303.79	303.68	302.9	303.87	305.25	304.1	303.3	304.87	304.69	304.07	302.42	303.46	304.83	305.93	305.11	305.21	303.09	303.97	301.53	301.58	303.74	304.44	305.35	304.99	306.18	303.39	302.98	304.28	302.51	302.74	302.21	304.58	301.29	303.67	306.6	302.61
312.93	315.06	314.67	312.8	310.98	312.44	310.87	313.83	310.67	311.91	312.75	312.57	312.93	312.12	311.74	311.83	310.62	311.16	311.77	311.47	312.38	313.8	312.29	312.71	312.77	312.38	314.03	313.16	315.59	311.25	312.12	312.25	315.12	313.08	310.97	314.95	310.02	312.09	312.06	313.09	312.94	313.04	312.21	311.19	309.5	314.16	313.09	313.94	309.02	313.14
293.19	297.75	295.33	293.73	295.48	294.28	296.65	297.94	295.99	295.9	295.59	293.17	295.15	294.66	294.52	294.54	292.47	292.84	296.75	293.14	292.88	294.14	296.36	295.25	295.03	294.55	293.81	293.79	295.47	296.28	296.64	295.28	295.15	295.8	294.06	296.21	293.47	295.34	294.8	296.2	295.42	298.86	296.35	293.48	297.11	295.56	294.81	293.77	296.04	296.36
308.22	309.21	308.05	309.98	306.5	309.14	308.9	311.32	310.24	305.3	308.11	307.5	308.17	307.51	310.56	309.48	309.81	309.08	307.34	307.45	306.05	310.71	309.99	307.37	307.24	309.48	309.84	307.7	307.23	307.58	309.67	310.94	307.66	308.95	308.79	309.79	307.35	309.6	309.68	309.06	307.02	308.41	309.07	306.64	307.6	306.44	307.55	308.71	310.3	308.03
319.72	318.03	321.92	318.1	318.56	319.65	318.86	318.61	318.83	320.12	318.37	318.1	317.22	320.33	317.8	318.29	316.57	322.42	318.31	319.09	315.58	318.21	317.58	318.75	316.55	319.99	317.26	318.03	318.3	318.7	317.58	316.96	316.29	320.39	319.8	316.87	319.81	318.64	319.51	319.75	319	318.71	317.91	320.78	318.22	320.2	320.22	318.39	321.07	317.69
312.69	309	310.84	309.42	309.45	312.87	310.98	309.3	310.89	309.88	311.31	307.96	310.12	312.63	310.27	309.15	312.78	311.2	313.71	311.75	311.97	309.09	309.75	310.25	308.97	308.63	309.12	310.5	309.59	311.8	311.49	311.04	309.83	310.48	309.01	308.06	310.16	309.55	309.41	309.78	312.48	309.73	310.88	309.8	310.73	311.24	311.49	310.15	311.92	312.5
316.52	316.25	314.8	316.43	319.01	319.78	316.89	316.37	318.49	316.55	318.61	318.05	317.18	316.79	318.07	317.31	314.47	316.21	317.88	316.87	318.99	315.39	318.83	311.99	318.24	317.93	320.78	318.52	317.08	316.41	316.85	317.26	318.31	318.05	318.2	316.99	315.56	316.27	317.73	316.74	316.8	317.99	317.48	315.58	315.73	316.59	317.73	318.7	317.42	315.48
317.79	317.25	316.6	318.25	316.36	318.33	316.46	318.91	319.72	317.39	316.02	319.51	317.57	318.22	317.12	318.95	316.08	317.41	316.07	318.71	316.48	318.22	317.43	316.82	316.49	316.71	316.47	314.07	315.15	316.17	315.65	319.75	318.24	318.32	316.93	320.1	315.86	318.24	315.41	316.5	318.57	317.28	315.21	319.3	317.63	317.8	318.51	313.69	315.98	318.6
299.66	300.3	301.41	298.24	299.31	302.41	300.53	299.06	300.45	300.93	300.31	300.91	303.57	301.14	302.8	302.81	300.78	301.04	303.09	301.82	299.82	303.38	303.38	299.17	301.82	298.86	299.23	300.22	302.81	299.68	302.71	300.43	299.23	300.2	300.71	299.82	303.17	301.92	301.99	299.33	299.24	304	303.04	303.51	300.39	300.55	300.18	300.34	300.01	302.2
303.87	305.87	307.51	305.35	305.27	305.59	307.01	307.44	306.13	304.78	304.07	303.79	304.73	303.85	305.24	304.79	305.49	304.61	304.64	305.43	306.06	304.79	307.92	304.22	305.15	303.51	305.52	304.44	304.75	303.98	306.07	308.75	306.23	307.26	303.89	306.08	306.03	303.66	305.6	304.99	303.44	307.45	305.8	305.88	306.78	305.38	307.02	307.48	306.83	306.66
301.13	298.67	303.37	299.65	299.28	299.73	302.62	302.46	299.54	300.05	303.61	302.12	301.28	301.35	301.49	299.67	300.54	299.71	300.33	302.13	302.1	299.37	301.08	299.63	302.66	300.18	301.85	298.67	302.44	300.49	300.91	299.28	299.94	301.71	301.53	302.11	300.12	301.37	301.57	301.72	302.51	299.8	300.58	302.21	297.23	302.85	299.64	301.43	303.24	299
303.15	302.87	303.85	302.32	301.43	305.32	302.74	302.95	301.33	301.44	302.77	301.94	302.07	301.9	302.4	302.29	304.04	304.89	300.8	303.18	300.76	303.18	302.27	303	304.59	301.61	304.08	305.13	304.19	305.91	302.62	302.44	299.09	302.23	299.62	303.74	303.45	301.5	299.89	302.27	302.24	304.16	300.25	305.37	304.44	302.14	303.09	300.41	300.72	302.69
320.28	321.45	319.71	317.73	318.94	319.14	319.9	320.26	319.77	320.47	319.5	318.01	318.2	319.46	318.62	320.56	316.64	316.23	321.51	318.87	318.22	319.1	321.6	318.62	319.29	319.28	319.81	318.7	319.4	318.85	317.06	319.7	318.68	317.72	320.59	320.87	319.82	317.35	320.23	319.54	321.64	320.15	321.34	320.62	319.54	316.97	317.83	321.14	322.31	319.8
302.91	299.49	301.63	299.41	300.4	301.26	300.53	299.49	299.46	301.62	300.09	301.01	303.03	298.06	300.46	302.73	298.85	300.45	302.66	299.99	301.79	299.65	300.3	299.72	300.04	301.14	299.09	299.54	300.69	301.06	298.9	302.22	298.69	302.23	300.84	302.47	304.01	303.43	300.46	300.49	302.36	303.17	299.2	299.64	301.28	300.65	300.77	302.02	302.77	302.03
303.07	303.22	302.65	303.42	301.53	301.45	301.15	303.87	301.71	304.33	302.08	301.67	301.57	304.5	303.18	300.07	300.1	301.22	302.08	301.82	302.53	303.88	299.91	301.24	304.33	301.01	301.56	302.25	303.14	301.74	300.25	299.81	300	300.88	304.52	301.33	302.78	301.96	301.45	303.95	301.94	304.29	303.74	302.84	301.81	299.74	303.04	300.57	303.04	304.2
306.77	306.04	306.54	307.19	305.48	304.78	306.55	306.67	307.95	307.4	306.63	305.2	306.85	306.32	307.04	305.81	308.75	306.49	304.69	308.16	305.46	305.79	306.82	306.68	305.74	307.41	304.85	303.41	306.47	307.07	305.15	308.64	306.68	307.62	305.23	305.89	304.81	306.06	304.18	306.15	307.38	304.19	304.48	304.93	307.32	306.29	306.09	306.12	307.39	305.27
312.12	312.25	312.46	314.74	314.8	312.63	310.47	311.13	312.21	314.14	313.03	314.27	312.29	314.11	313.06	312.59	312.47	314.67	312.33	314	311.85	314.38	312.12	314.86	315.08	311.47	312.4	312.71	315.24	314.11	312.99	313.98	313.88	313.77	315.57	312.72	312.09	313.28	315.76	316.07	311.56	314.09	313.44	312.13	317.21	314.63	313.88	313.04	311.95	312.63
301.91	300.57	300.98	298.17	303.74	302.01	299.15	299.49	303.91	300.52	298.88	299.96	300.87	300.09	301.76	297.74	299.92	299.59	301.02	300.92	300.29	299.63	300.86	297.19	299.05	301.84	302.78	301.77	299.78	300.1	300.23	300.32	300.06	299.23	301.03	298.7	299.82	303.28	300.5	298.65	300.12	298.41	301.5	304.06	300.48	298.59	298.42	301.93	297.42	301.85
306.75	309.84	309.54	311.15	308.58	308.24	307.85	310.81	309.49	307.31	310.54	308.47	309.93	308.31	307.86	305.09	308.14	310.93	309.7	311.19	307.97	308.17	309.78	309.69	310.07	309.41	309.02	310.85	312.38	307.66	311.86	311.97	307.96	308.28	311.86	310.1	309.75	310.51	311.19	308.69	308.09	309.14	309.39	308.82	308.18	309.39	308.32	308.63	310.5	308.35
296.88	296.71	294.93	292.08	294.94	297.31	295.12	298.8	294.07	293.88	294.85	293.58	294.93	295.9	292.97	296.36	295.01	295.8	296.19	296.06	296.73	292.05	296.57	294.07	295.79	295.72	297.04	296.97	294.79	294.28	293.15	296.69	295.98	294.35	295.66	294.45	295.57	296.28	295.76	295.11	294	294.43	297.35	295.46	294.48	296.36	296.07	296.12	295.39	297
314.66	311.82	314.09	313.66	314.78	311.24	314.05	313.65	314.69	315.04	314.7	315.56	310.86	314.91	312.73	313.09	314.81	315.01	313.5	314.72	312.76	315.64	311.61	313.39	314.07	318.27	314.95	315.11	312.96	311.82	311.16	311.91	312.93	315.89	315.2	315.08	314.71	313.18	314.58	316.32	314.91	312.04	315.03	312.09	312.83	315.11	312.96	313.28	314.25	316.95
313.57	313.49	315.94	314.38	315.71	315.15	315.32	312.96	316.28	310.85	312.08	312.82	313.18	314.55	316.56	313.56	310.57	315.65	313.79	314.88	315.79	313.51	313.84	312.27	313.95	315.67	313.18	314.69	314.6	313.37	311.86	312.79	316.51	314.76	312.67	314.9	313.66	311.69	314.29	315.15	313.15	312.28	313.19	313.23	314.81	313.95	313.92	312.88	316.69	314.24
293.08	295.08	294.65	297	295.85	294.1	293.95	295.82	294.9	295.4	294.05	296.82	294.95	295.15	295.92	295.05	294.93	296.37	294.06	295.28	295.67	296.65	296.89	297.48	296.46	296	291.27	293.43	295.16	297.47	292.81	294.09	293.39	293.84	295.54	292.25	294.07	296.89	293.22	295.46	294.17	293.68	297.81	293.66	296.26	295.27	294.72	298.96	297.18	294.93
318.56	319.4	319.31	320.63	317.15	316.84	320.21	318.45	319.68	319.71	317.95	318.57	318.64	318.52	317.13	321.19	321.28	318.85	319.75	319.72	318.72	316.89	319.31	320.08	316.59	319.62	318.23	319.39	321.13	320.14	319	318.72	317.68	318.72	319.25	319.21	318.09	320.49	317.41	319.16	318.27	317.66	319.59	320.26	319.21	321.21	315.67	317.5	320.51	319.18
307.39	310.66	307.27	308.88	311.25	311.68	311.19	310.47	308.91	310.3	310.92	309.47	311.56	309.91	310.13	309.42	313.23	311.62	310.81	312.72	314.17	310.13	310.16	310.68	309.01	307.99	312.12	312.95	309.59	310.93	308.75	310.72	310.67	311.87	315.47	312.29	311.9	309.88	308.11	310.8	309.93	314.15	309.16	309.09	309.83	307.95	309.65	311.49	308.69	308.27
314.97	315.09	314.92	312.71	316.08	317.03	313.31	314.55	316.17	315.62	313.99	315.9	313.77	314.23	315.88	315.01	315.82	311.89	314.12	313.6	311.4	314.26	316.37	314	313.23	312.62	314.32	315.4	311.23	314.69	315.65	313.94	312.24	312.39	313.85	313.46	312.51	312.84	313.57	314.88	312.88	310.74	315.33	313.6	315.06	312.73	313.99	312.96	312.18	315.13
318.28	316.88	316.9	319.03	318.33	316.86	316.56	318.62	317.62	316.24	316.84	315.69	316.1	319.39	316.71	313.43	315.87	316.4	317.1	319.53	317.21	318.93	314.92	318.32	317.23	316.62	315.45	317.49	316.31	318.2	318.6	316.79	316.3	317.12	313.99	318.16	319.06	316.82	315.33	315.59	315.31	316.2	315.79	318	316.84	314.95	317.34	318.05	316.36	315.79
312.21	311.66	309.8	308.35	312.54	310.08	312.73	311.18	309.46	313.21	312.72	310.41	310.41	312.52	312.32	311.61	311.68	311.11	310.77	310.47	309.62	308.61	309.9	311.22	311.04	312.57	310.95	310.52	311.58	313.2	312.15	309.02	310.96	311.5	312.67	309.73	309.36	312.04	309.42	310.53	311.44	311.72	311.79	309.9	310.33	311.44	309.59	310	310.23	311.06
302.62	304.48	304.35	305.32	306.3	305.7	304.2	305.26	301.07	304.27	304.93	305.66	305.52	304.64	305.78	303.1	305.57	302.56	302.99	303.61	304.89	305.48	303.69	305.9	304.89	305.82	303.46	302.29	306.21	304.99	303.71	305.39	302.69	305.73	303.98	304.67	304.09	303.71	304.8	306.82	304.45	306.2	303.84	302.4	304.66	303.48	305.95	302.83	304.22	303.6
303.08	303.1	301.28	300.88	304.41	305.53	302.21	302.14	300.23	302.94	300.93	304.09	303	304.63	301.31	302.27	303.3	304.97	303.89	304.13	303.6	304.1	302.22	304.22	302.91	305.93	305.17	302.23	302.52	303.75	304.26	303.57	304.95	302.73	302.83	301.2	303.56	304.88	302.86	300.81	305.48	304.11	303.56	305.41	304.2	301.68	304.96	300.94	301.49	302.95
328.6	328.9	329.17	327.43	327.88	330.32	329.08	330.54	328.22	332.6	327.67	329.86	326.81	328.74	329.08	330.17	331.05	329.3	329.38	329.32	327.85	326.74	327.44	330.44	328.3	331.47	330.12	328.27	328.59	328.42	328.98	326.98	328.67	328.37	327.82	329	329.84	329.56	330.38	331.11	328.44	327.85	328.89	327.91	329.87	329.02	330.32	328.69	327.56	331.8
299.51	300.28	298.43	300.54	301.18	299.41	301.21	301.94	300.49	296.43	300.15	299.18	299.45	299.37	300.68	298.7	300.06	299.64	300.7	299.13	300.36	301.84	297.45	300.12	302.68	300.59	300.42	297.52	299.97	298.53	298.78	300.27	300.01	300.74	300.83	301.88	301.87	299.24	300.8	299.58	298.63	299.78	299.71	300.58	298.42	302.92	299.2	301	301.19	302.51
327.76	325.77	327.53	326.82	327.9	329.59	328	327.21	325.78	327.4	327.81	326.45	325.81	328.39	324.98	325.63	326.53	326.83	326.24	327.22	327.5	326.77	325.66	327.63	324.74	327.01	325.21	326.36	325.61	325.36	326.31	327.32	325.93	326.5	327.78	328.81	327.03	328.12	327.46	326.68	328.63	327.57	327.66	327.39	326.9	326.83	328.73	325.81	328.1	326.16
304.46	302.88	306.95	306.12	306.2	305.25	305.89	303.51	304.08	304.93	304.06	305.36	304.96	305.38	306.17	306.53	305.69	306.31	306.63	304.68	305.92	306	305.38	303.88	304.88	305.14	306.33	303.87	305.88	306.37	304.82	306.3	307.09	305.77	305.25	303.3	305.45	306.3	304.65	306.85	305.79	306.41	305.76	307.57	303.73	306.6	306.51	305.74	305.75	305.07
305.51	301.96	303.92	304.99	305.36	305.57	305.4	303.49	305.1	303.85	306.75	304.3	304	303.1	304.33	302.42	306.74	305.29	305.98	303.72	303.47	302.31	303.93	303.81	306.78	307.44	307.14	303.96	302.59	305.35	304.74	304.56	304.09	303.91	305.15	303.13	303.89	305.52	304.9	303.69	306.35	306.14	305.32	302.47	304.11	305.1	304.59	304.02	304.71	302.73
311.94	310.48	311.72	314.5	312	313.36	310.87	310.99	313.82	313.43	309.9	312.57	311.57	312.02	312.46	312.2	312.85	312.43	313.04	310.88	311.83	311.98	312.46	313.61	310.6	312.85	315.92	312.03	312	310.06	313.61	312.07	313.84	312.66	312.44	311.33	311.5	313.26	313.98	313.75	313.48	312.69	311.75	312.91	312.54	313.12	313.81	314.47	313.64	313.91
305.85	305.7	303.44	304.8	307.74	306.21	306.11	306.17	303.42	304.8	304.78	308.68	306.59	307.73	305.31	307.26	307.3	304.62	305.85	305.84	305.35	305.88	307.51	305.74	305.78	304.96	305.27	306.12	305.75	303.74	307.03	305.14	304.79	306.42	305.16	304.85	306.94	304.68	304.45	305.35	305.25	305.21	304.8	308	304.61	306.36	303.41	305.22	306.88	305.01
316.4	316.45	317	313.69	315.43	312.67	313.25	316.88	312.13	315.55	315.8	315.93	312.25	314.65	313.77	312.78	317.88	314.72	315.47	315.71	316.54	315.13	313.79	314.15	316.27	315.65	313.86	314.25	313.02	314.08	314.75	313.36	314.18	314.57	314.22	313.82	315.66	313.64	315.06	316.44	314.12	315.89	313.31	316.05	315.56	312.91	317.38	315.16	314.81	313.92
305.55	304.93	304.94	304.72	304.81	306.11	303.81	304.5	304.76	306.53	304.1	304.76	307.18	306.75	302.65	304.33	304.45	301.45	305.72	304.68	304.28	302.33	304.43	303.05	305.15	304.77	305.45	304.01	303.83	304.46	303.62	304.74	305.58	305.84	304.51	304.98	303.74	304.83	305.66	303.52	304.76	304.61	305.55	303.28	304.14	304.65	304.3	304.76	305.56	302.38
292.77	294.67	294.22	294.41	293.99	294.53	293.08	296.84	295.55	294.28	291.27	292.71	293.24	292.25	293.86	295.05	294.66	294.51	294.88	293.19	292.65	292.66	291.3	294.35	293.54	294.51	293.05	293.5	293.28	294.53	292.47	291.28	294.24	294.92	292.91	294.52	294.16	292.56	292.42	294.83	294.44	292.32	292.21	294.39	295.13	293.84	294.15	296.37	293.65	294.93
304.06	302.65	302.05	302.06	303.96	301.65	303.47	303.56	301.46	303.28	304.02	302.41	302.9	303.27	303.79	304.3	305.52	301.08	303.8	304.73	300.13	303.9	300.12	304.75	300.96	303.51	301.98	304.16	300.88	303.17	302.48	302.65	302.24	302.2	304.01	304.24	304.87	303.88	303.32	303.66	303.07	301.66	302.5	302.19	303.67	304.4	303.44	305.03	301.74	304.5
302.25	303.14	301.09	303.79	303.3	301.22	301.55	302.18	303.65	303.12	301.21	303.31	301.73	301.92	300.98	301.68	302.29	304.48	302.94	303.27	301.59	303.02	299.59	305.05	300.04	301.49	302.33	302.88	303.32	301.63	299.47	301.57	302.39	302.02	300.98	303.75	303.52	299.86	305.66	302.57	303.34	301.65	302.08	301.1	303.08	304.07	302.09	300.93	304.09	303.11
299.48	297.8	299.34	299.07	298.94	303.29	300.06	300.07	300.95	298.67	300.47	301.19	298.33	300.85	300.24	298.23	299.04	299.74	297.59	298.01	299.75	299.96	302.17	299.05	301.8	300.49	303.71	298.83	299.96	299.98	299.65	300.56	298.36	299.47	296.93	301.21	299.66	302.57	298.96	300.64	297.92	301.36	299.41	298.3	299.67	299.25	298.61	299.55	296.19	298.85
311.58	313.77	312.28	314.03	313.65	314.22	315.61	314.02	314.54	313.81	313.1	314.98	314.38	314.15	314.27	314.58	314.46	313.8	315.6	316.73	312.77	313.76	314.3	314.57	313.83	316.24	313.06	311.74	314.55	312.23	313.58	315.56	312.89	316.54	314.56	312.46	316.1	312.84	311.73	315.9	312	312.37	314.42	312.1	313.01	312.66	314.83	314.01	313.54	312.57
319.19	318.8	318.88	317.99	316.63	317.22	318.16	316.07	317.37	316.4	318.54	318.06	317.12	318.3	319.86	316.85	317.26	319.44	316.68	320.24	316.86	314.65	318.79	317.88	320.1	320.54	318.67	317.68	321.03	319.49	318.1	319.99	316.07	319.71	318.12	320.51	318.97	318.13	318.26	315.41	318.48	318.22	319.41	320.68	320.27	318.55	317.29	319.88	315.94	316.41
300.96	298.88	303.99	298.98	300.62	301.66	301.71	301.67	302.65	298.86	301.41	298.2	300.9	300.28	300.4	299.66	301.04	298.62	297.94	301.55	301.23	298.87	300.2	297.75	296.19	299.65	300.9	303.21	299.53	301.73	300.06	300.02	298.4	299.07	300.31	301.85	299.58	300.78	299.04	301.97	301.39	300.47	299.26	299.78	301.2	304.2	298.46	300.83	298.86	299.84
314.87	315.05	315.01	314.94	315.24	311.87	316.12	314.11	316.19	314.08	315.33	314.62	316.06	316.22	314.63	315.12	316.85	312.64	316.54	311.66	312.73	314.75	314.66	316.22	313.59	315.57	315.77	315.06	315.6	315.71	314.56	314.87	316.42	315.8	314.28	315.31	318.88	315.78	314.64	315.83	314.02	315.13	317.81	315.67	313.88	318.58	317.32	314.53	315.18	315.45
305.4	304.84	305.37	304.23	305.88	305.88	302.02	302.32	305.46	304.55	301.1	302.71	305.35	305.03	304.88	303.8	306.31	303.19	304.04	305.29	304.21	303.88	303.15	304.91	303.89	306	303.03	303.39	305.98	309.09	305.87	304.77	302.84	303.87	304.67	305.62	304.66	305.96	303.74	302.99	303.45	303.88	305.86	307.65	308.18	303.8	302.36	302.4	303.99	305.83
298.92	302.48	298.27	301.73	302.24	299.96	300.52	300.49	301.69	302.36	301.09	299.22	303.32	299.67	302.88	303.97	302.89	301.67	301.75	300.86	299.29	301.92	299.72	301.35	301.62	300.73	301.44	301.85	299.35	303.83	300.86	301.86	298.3	300.9	304.47	300.64	301.33	300.71	301.18	301.46	301.76	300.48	299.4	303.67	301.7	303.23	299.57	298.54	299.5	301.69
306.78	305.37	307.8	308.97	307.27	305.59	307	306.74	306.66	305.53	304.05	308.36	310.09	306.24	309.42	308.96	308.13	306.48	308.23	304.93	309.44	307.11	306.28	305.65	307.68	307.74	308.6	304.69	306.42	307.82	305.24	307.59	305.01	304.06	306.84	305.97	307.15	307.3	305.72	306.23	307.18	308.66	306.93	304.58	307.57	305.71	307.58	308.76	306.33	305.84
301.08	303.26	299.74	300.07	299.27	296.98	301.26	297.96	301.44	303	299.95	302.25	302.14	297.25	302.01	299.93	302	298.87	301.91	300.22	301.94	299.08	298.86	298.79	298.81	302.46	298.13	302.03	300.06	299.39	299.3	300.02	301.78	301.19	299.56	300.68	301.07	302.75	301.13	300.15	303.45	301.14	300.92	301.01	298.2	299.59	300.54	298.77	299.03	302.55
326.33	326	328.53	329.7	327.61	328.34	327.06	327.47	328.09	327.42	329.19	328.03	330.83	327.92	327.62	328.33	327.95	328.82	327.52	328.44	324.99	327.7	325.65	330.54	327.61	326.42	326.77	325.22	328.74	324.35	328.46	330.43	326.43	327.69	328.09	327.56	327.82	327.77	326.46	327.47	324.69	326.66	327.65	328.07	325.51	328.21	325.77	329.31	330.6	330
316.13	314.41	316.62	316.04	315.82	315.43	315.39	314.95	315.73	312.84	313.29	315.59	313.46	316.64	315.25	315.83	313.73	314.83	315.06	317.85	316.45	318.34	312.86	314.74	313.48	315.94	315.2	316.11	316.08	315.17	316.34	317.1	312.67	315.77	314.08	314.54	315.55	315.8	314.01	314.14	314.01	314.29	315.2	313.73	315.57	314.77	314.05	315.36	313.13	317.21
310.59	309.83	312.99	311.37	310.7	309.89	311.44	311.69	309.39	311.8	310.91	311.77	309.42	309.63	309.09	309.76	310.52	310.09	311.21	310.05	313.83	312.98	310.32	307.77	312.79	311.26	311.76	308.91	313.45	309.73	312.61	308.92	311.57	310.83	309.65	307.37	311.04	311.16	308.82	307.9	311.84	311.3	311.13	310.73	311.6	310.54	311.63	310.08	310.58	310.96
315.52	315.79	316.47	316.09	317.18	318.36	317.18	318.07	318.42	316.94	315.89	314.97	317.52	315.82	318.48	316.48	316.24	314.81	314.36	315.73	318.35	313.89	315.78	315.03	320.15	316.41	316.26	317.89	315.63	317.46	316.76	315.71	314.98	316.95	314.71	315.42	316.75	315.84	314.79	317.45	318.6	316.85	315.48	316.5	316.44	316.23	316.82	317.73	317.43	317.41
303.16	305.19	302.39	306.12	304.12	306.52	303.96	305.98	302.23	305.16	305.74	304.77	305.62	306.28	306.99	307.26	306.05	306.56	307.29	305.57	305.83	305.51	304.01	304.2	303.84	304.86	307.97	305.75	307.48	306.05	304.21	302.27	304.85	305.28	304.02	306.19	304.56	303.54	306.15	305.9	304.45	308.32	306.75	305.07	307.08	306.4	304.53	304.75	306.41	304.51
[truncated: 150 more columns]
