# Supplementary material for: Genetic dissection of main and epistatic effects of QTL based on augmented triple test cross design
Source: PLoS One. 2017 Dec 14;12(12):e0189054. doi: 10.1371/journal.pone.0189054 (PMC5730204; doi:10.1371/journal.pone.0189054)
Supplement: S9 Supporting Information — (ZIP) [file pone.0189054.s009.zip › z5_400_0.5_5.csv]

311.52	308.54	312.68	306.11	307.6	312.61	310.16	310.17	310.53	310.06	313.01	311.76	310.99	310.96	307.09	307.1	313.28	309.9	310.81	309.07	310.03	311.12	310.39	311.42	310.92	311.12	303.37	311.8	311.14	308.68	307.8	312.67	312.54	314.08	310.18	311.09	309.94	313.25	308.37	306.7	308.4	309.83	312.68	309.56	309.58	309.15	312.21	306.85	312.66	310.33
328.89	330.15	328.8	330.1	328.99	326.7	329.91	331.21	329.18	325.18	327.77	328.8	325.01	330.22	329.06	327.98	328.52	326.76	326.99	329.38	331.49	331.53	329.21	328.78	325.34	326.15	330.34	324.85	327.24	328.02	326.33	332.12	329.5	326.18	330.7	328.89	330.16	327.66	325.2	329.04	328.15	325.59	322.37	323.99	323.89	324.21	331.7	328.12	326.43	325.95
310.52	310.85	309.53	313.06	313.77	312.47	309.62	311.82	312.48	314.31	312.42	313.98	310.25	317.45	310.1	310.97	313.78	311.35	312.26	314.42	309.66	314.66	315.93	312.33	313.77	311.84	313.49	311.46	312.94	314.28	309.43	313.22	316.95	310.45	310.23	313.66	311.87	312.77	311.98	311.49	310.39	312.81	307.1	313.81	310.79	307.57	309.69	312.55	313.32	313.84
319.24	318.9	318.18	318.73	314.71	318.26	319.52	321.02	315.4	319.63	319.48	321.9	319.87	318.04	317.56	318.55	320.5	316.95	318.36	317.06	319.93	319.74	323.85	318.67	315.77	321.72	319.47	319.39	318.44	319.32	320.13	320.92	318.65	319.24	315.24	320.12	316.44	319.18	317.82	320.81	321.77	319	315.94	320.33	320.39	316.74	314.35	320.09	317.13	315.71
304.86	303.57	307.09	303.1	301.86	302.03	304.55	305.88	303.3	302.95	306.53	302.49	306.74	304.63	304.16	302.18	302.36	304.79	304.93	304.89	305.81	301.85	306.56	302.9	304.44	304.19	303.66	302.66	304.37	304.17	304.3	307.07	304.04	306.11	305.72	307.21	304.61	308.09	302.69	305.73	303.51	303.38	302.61	305.88	305.25	305.6	306.54	302.52	301.81	303.28
316.51	315.28	317.44	318.93	316.07	315.48	314.72	319.66	318.81	319.9	318.8	314.39	316.22	316.91	319.07	317.84	317.81	317.17	318.39	319.82	316.43	315.28	316.75	315.67	314.61	318.76	317.24	319.4	317.05	315.75	313.98	316.05	317.68	316.49	316.6	317.44	314.66	317.11	316.21	316.37	315.87	318.12	318	316.03	315.41	315.65	319.39	317.87	315.53	315.99
312.34	317.1	309.98	313.51	308.45	313.18	310.52	314.43	312.99	311.1	311.92	310.08	312.98	310.63	313.06	310.38	310.86	315.3	310.74	315.19	310.39	311	308.12	309.71	309.82	312.65	311.56	311.16	310.62	314.12	314.56	311.94	316.54	311.68	310.09	309.53	312.25	311.21	311.32	312.85	312.5	311.77	310.55	310.86	311.62	318.79	311.58	310.35	309.94	311.47
313.08	316.58	313.49	315.46	315.34	313.9	312.44	313.13	319.43	316.7	314.04	314.05	316.89	314.09	313.55	313.99	315.84	314.7	314.54	310.12	314.93	313.36	314.96	314.03	316.21	314.39	312.2	315.06	315.7	314.19	314.17	318.56	314.6	315.13	313.22	316.13	315.37	313.83	315.88	320.31	315.9	314.55	314.04	315.51	317.23	318.72	313.61	315.5	315.62	313.96
310.76	306.82	309.26	305.18	304.93	308.95	306.04	313.28	304.75	307.07	307.72	305.53	309.75	309.44	308.85	305.48	307.63	308.06	307.33	306.27	309.2	311.65	308.84	307.64	309.11	306.68	310.7	309.61	309.41	308.64	308.24	303.82	306.33	307.66	308.78	306.95	313.19	309.74	306.58	311.07	308.53	313.26	309.09	309.94	304.89	309.19	305.93	309.47	308.09	311.34
304.7	300.05	304.95	302.12	300.87	302.89	303.01	302.27	300.14	299.71	302.8	301.91	299.28	301.17	301.89	295.3	302.8	304.96	302.65	302.53	304.31	305.75	300.34	305.82	302.02	301.74	305.6	304.89	303.86	300.98	301.01	302.25	301.92	304.04	306.4	305.76	301.81	306.54	299.33	303.75	304.43	300.94	304.31	301.48	304.85	305.55	301.07	303.36	305.51	304.43
304.97	304.55	298.35	301.44	302.25	300.88	297.54	298.96	301.57	301.42	300.59	300.09	302.08	304.98	301.5	299.07	296.46	302.58	301.25	303.65	303.34	302.31	299.85	300.57	300.61	302.46	300.14	302.32	294.45	298.83	300.45	302.89	301.3	300.97	301.22	300.11	300.97	301.34	299.2	303.06	301.26	303.22	297.7	300.64	305.09	299.02	301.33	301.88	301.08	302.07
314.3	309.02	310.16	315.38	311.74	313.16	314.68	313.09	312.07	315.61	313.73	317.14	315.98	314.75	317.07	317.07	315.38	317.37	310.42	313.42	313.46	314.19	315.9	313.93	316.42	313.79	314.94	313.88	318.4	316.36	315.83	310.64	314.33	311.92	316.22	312.68	314.23	313.28	314.59	315.37	312.05	312.91	316.03	314.71	314.32	317.95	315.47	311.3	313.87	316.14
304.74	301.56	304.46	307.99	306.78	304.1	302.98	304.31	304.26	305	304.01	308.44	305.63	306.59	308.26	304.54	305.71	305.06	302.1	303.18	303.1	304.9	303	305.47	304.55	305.86	303.29	306.63	304.87	302.48	307.62	301.04	303.62	304.17	305.16	306.17	306.1	306.21	307.99	306.68	302.55	305.75	306.09	303.42	299.52	304.3	306.67	303.05	304.52	304.84
326.25	325.96	321.86	325.45	324.07	327.43	325.91	324.56	321.51	322.27	323.91	322.56	323.14	324.31	320.3	324.96	326.57	325.46	323.61	323.75	323.15	325.15	329.21	328.57	323.03	325.24	325.31	324.02	321.88	324.44	324.89	321.8	325.95	321.69	324.84	326.57	324.4	325.05	322.99	324.28	324.3	325.07	322.91	320.37	324.77	326.24	323.41	323.26	324	322.18
315.83	313.08	318.23	315.18	314.77	316.03	314.62	316.67	315.75	312.91	315.72	318.94	316.96	316.79	316.31	315.21	314.16	312.56	314.12	314.62	316.55	313.67	315.68	318.8	317.33	315.29	314.3	314.27	315.16	314.31	316.94	316.13	317.02	310.54	317.7	317.83	315.2	314.99	317.05	315.46	313.51	316.49	317.71	315.7	316.58	316.07	314.99	313.78	314.63	314.26
300.1	302.04	306.75	303.05	304.82	302.64	303.23	302.82	301.82	301.72	304.09	303.33	300.34	304.02	304.87	305.26	305.69	303.49	305.18	302.82	302.92	299.85	299.52	303.14	306.97	300.41	305.86	306.43	300.4	303.16	304.38	303.28	305.39	301.03	307.7	306.93	302.91	302.14	301.53	304.68	304.27	301.62	304.51	302.75	298.97	302.28	300.11	299.83	304.83	301.96
328.92	325.23	331.23	325.44	325.34	330.57	327.33	327.81	327.53	328.28	329.59	326.76	326.82	330.43	328.86	325.91	327.66	332.74	327.17	326.31	330.21	326.9	326.03	324.73	327.53	331.16	324.16	328.2	329.52	326.71	329.14	326.95	326.02	330.32	322.88	329.97	328.91	330.94	329.77	325.39	328.46	325.46	326.19	329.15	328.63	325.67	328.06	328.27	328.09	326.47
304.58	298.59	301.02	301.47	296.36	298.26	303.78	298.25	301.29	303.77	301.48	301.09	302.77	302.32	300.89	301.61	301.34	301.31	301.24	300.27	300.86	304.69	302.16	301.65	298.48	298.71	303.19	302.24	300.9	303.31	300.35	301.88	302.09	297.23	301.45	298.77	302.85	300.15	299.13	303.04	303.22	301.51	302.61	303.07	301.38	300.51	303.23	301.44	305.99	300.57
317.33	312.98	311.91	309.1	315.17	313.55	312.21	309.4	313.88	313.32	313.32	310.49	310.15	309.9	315.11	313.25	315.29	314.54	314.08	314.47	315.08	315.35	314.68	313.24	312.66	312.31	313.68	312.12	310.38	315.81	310.64	310.3	313.15	312.91	311.49	316.04	311.65	312.42	313.23	310.34	312.67	314.86	313.85	315.38	311.32	313.08	307.42	313.47	309.14	311.51
298.68	299.11	298.3	298.52	295.71	301.15	304.42	299.42	300.23	298.85	299.31	297.52	303.06	299.38	299.3	301.19	297.42	299.35	301.75	298.83	301.76	299.23	300.29	301.29	300.53	303.5	300.71	296.61	299.65	302.83	294.98	302.46	298.48	301.92	304.71	298.54	301.15	302.11	300.55	297	299.78	298.23	302.07	295.68	302.12	298.46	298.57	301.5	300.23	302.34
317.3	316.78	319.62	319.43	319.4	320.48	321.52	320.36	317.31	321.61	316.39	316.83	319.18	317.91	317.66	320.87	315.78	321.01	317.93	316.16	317.89	316.9	317.29	318.74	316.05	316.88	321.41	319.6	317.25	318.24	319.26	318.14	317.47	317.07	316.72	318.72	321.67	320.51	317.17	319.35	320.03	317.05	312.6	314.82	316.35	319.59	320.03	322.03	320.48	318.65
316.28	312.89	316.92	314.79	318.97	316.15	316.4	314.7	317.77	316.49	316.84	316.81	315.21	318.91	317.82	319.13	314.54	316.5	319.77	314.45	318.56	315.98	318.63	317.79	316.96	316.75	314.11	317	316.68	314.75	319.68	316.84	318.04	315.32	315.3	314.66	317.51	316.6	311.95	316.62	316.72	320.14	316.32	319.85	318	315.82	315.21	316.84	320.43	314.7
301.7	303.52	304.12	302.91	303.68	301.37	305.15	303.81	302.97	301.24	303.77	303.88	302.75	305.1	302.67	304.71	306.8	302	301.49	303.87	303.6	304.49	302.31	301.42	302.69	302.95	303.99	302.81	303.77	303.05	299.85	304.78	302.36	300.42	303.1	302.45	304.36	304.84	304.86	303.66	304.42	302.56	299.6	302.72	308.15	308.53	302.04	303.93	303.88	301.54
312.37	312.88	312.72	315.05	312.7	315.99	315.5	313.33	316.05	312.36	314.64	313.69	315.73	312.03	313.51	314.55	315.4	316.14	316.02	314.74	310.41	312.49	315.17	316.3	315.77	316.68	313.54	314.99	313.34	314.19	312.11	313.41	312.53	311.04	309.69	318.48	312.51	315.03	315.89	318.71	316.4	311.09	313.79	313.57	316.27	315.32	311.43	310.62	312.76	312.36
310.92	313.83	314	314.47	314.68	311.06	311.73	312.53	311.99	316.58	312.92	314.43	311.13	313.77	311.45	314.71	314.73	313.25	309.72	311.79	310.4	313.47	314.52	314.82	310.72	314.99	311.58	311.44	312.31	314.87	314.42	314.4	312.62	312.41	312.47	311.13	313.46	317.02	313.71	312.96	310.87	313.4	310.57	316.67	313.51	317.66	311.55	311.93	314.77	316.04
326.76	324.06	327.38	327.96	327.2	321.28	324.69	326.6	326.38	322.88	323.7	323	322.28	326.68	324.13	324.29	325.33	322.97	326.02	324.09	323.85	322.92	322.87	321.72	325.39	324.88	320.11	324.3	324.54	328.15	327.18	324.15	322.73	325.64	325.02	327.42	327.76	322.91	326.43	325.43	323.16	328.97	323.47	331.01	321.9	324.31	325.97	325.91	323.14	322.06
297.62	296.04	294.94	300.38	296.65	300.37	295.62	298.58	300	296.19	298.05	300.87	295.41	292.77	297.22	298.51	297.64	291.32	301.51	296.83	297.45	300.61	297.38	296.16	297.55	299.29	295.77	297.3	296.94	299.05	297.41	298.64	297.48	296.1	297.48	298.16	296.75	291.37	295.78	295.39	298.29	298.96	296.24	292.78	291.89	294.76	297.4	296.31	297.72	298.92
306.47	304.76	300.29	301.71	300.84	299.97	305.73	300.53	305.05	297.13	301.18	302.25	302.57	306.54	301.61	306.21	302.83	307.1	302.86	302.67	304.78	304.33	305.71	303.48	300.43	308.28	306.35	298.86	305.78	302.12	303.86	303.46	301.26	303.28	300.87	303.61	306.52	300.75	302.94	300.91	300.69	304.25	304.6	304.76	306.99	301.76	304.13	304.42	304.55	300.56
312.24	310.97	308.02	308.54	310.04	309.72	308.89	312.04	309.37	309.88	311.2	309.49	308.11	311.76	311.98	314.33	309.82	308.47	313.71	308.22	308.48	310.48	311.36	308.44	308.26	306.88	311.99	307.63	310.48	314.65	307.87	306.6	310.92	310.76	309.14	312.25	306.92	311.21	309.47	312.61	309.72	311.52	307.69	313.31	310.66	308.21	312.48	309.34	310.25	311.21
307.58	302.48	300.24	306.17	303.13	303.51	301.8	302.83	303.23	301.26	299.93	304.01	303.71	301.07	301.7	300.91	299.45	303.96	301.66	302.7	301.93	305.41	306.29	302.92	304.83	302.4	300.65	299.73	304.06	301.39	303.88	301.41	301.68	297.42	304.89	305.55	300.36	304.04	302.63	304.5	303.69	299.6	302.51	304.72	303.81	303.16	302.5	306.13	303.08	301.31
328.83	329.3	332.59	327.29	326.72	326.63	328.6	329.47	329.23	328.98	330.25	329.46	327.37	328.13	329.39	325.03	327.8	326.61	329.61	328.66	328.64	331.68	328.92	329.79	328.02	330.38	326.46	331.31	328.37	328.48	326.13	328.59	330.24	333.66	329.83	328.34	327.69	328.3	332.16	328.6	326.65	327.71	328.72	327.7	332.25	332.86	332.88	331.04	332.75	329.93
297.89	300.24	299.67	302.96	299.57	300.69	299.33	297.99	301.73	298.25	300.21	299.04	295.59	300.89	298.1	300.45	297.76	300.46	301.08	300.61	297.11	298.04	301.8	300.19	300.32	300.94	304.02	300.31	300.83	298.56	300.96	298.88	297.92	302.25	303.11	299.72	299.11	302.81	300.81	298.68	298.78	299.29	298.79	298.14	300.15	300.1	299.31	297.6	301.89	297.9
318.98	322.7	320.1	318.09	319.64	318.25	316.68	320.83	318.42	317.64	323.16	319.29	318.51	319.61	318.06	318.31	319.92	324.15	317.14	319.79	316.17	320.67	318.2	318.57	319.05	315.94	322.26	322.03	319.59	324.02	318.34	320.31	319.23	318.02	314.02	319.04	316.94	321	318.19	318.62	318.16	320.87	319.28	318.81	320.66	318.76	322.11	319	318.23	320.28
311.62	314.78	318.71	314.31	314.13	311.63	314.18	313.09	317.06	315.2	318.19	316.88	314.24	315.7	318.87	315.68	318.33	312.83	315.17	318.61	315.86	316.6	317.3	313.81	318.95	315.75	314.27	314.39	316.94	317.43	316.6	315.59	315.98	315.21	314.73	313.78	318.63	314.88	312.72	315.44	315.09	318.67	315.53	317.32	313.29	313.38	313.38	315	314.98	315.57
320.81	316.07	317.1	317.94	312.44	317.91	318.59	320.92	317.68	314.78	315.67	315.18	316.56	318.36	317.65	317.11	317.19	314.96	316.18	315.05	318.64	319.92	316.79	316.99	317.01	320	315.62	319.36	319.3	319.85	317.14	316.82	319.06	312.91	318.04	316.66	319.9	315.82	318.19	314.83	314.99	316.53	323.05	318.1	316.69	319.71	318.19	317.47	316.69	314.21
301.1	302.78	303.6	304.12	304.35	302.25	301.99	302.1	300.53	304.72	304.64	302.13	304.53	302.56	305.19	303.73	305.77	303.56	298.27	302.99	302.31	300.79	301.47	306.03	304.92	303.01	304.99	302.42	304.54	300.36	299.84	303.4	303.44	302.93	301.11	308.96	302.69	303.07	306.29	306.42	301.75	306.88	306.89	301.34	304.98	304.99	304.91	298.56	301.77	304.51
300.71	297.99	298.56	301.55	295.8	297.55	294.9	296.19	297.19	295.05	301.64	294.85	296.43	299.84	298.67	296.96	297.98	294.59	293.86	299.08	298.08	296.41	300.71	294.45	298.11	299.88	294.98	297.11	295.45	295.43	298.46	298.85	293.97	297.34	298.85	297.58	292.41	295.59	295.48	296.62	296.31	298.55	296.18	298.32	301.99	295.74	298.86	299.12	294.36	296.81
311.18	309.52	312.2	313.23	314.34	313.06	309.87	314.35	315.96	315.57	312.44	310.92	311.46	311.62	316.04	311.57	309.22	314.62	312.56	311.18	315.02	315.5	310.26	310.21	310.02	314.77	312.77	309.64	315.44	311.17	314.78	312.24	312.53	314.87	313.92	317.04	313.69	310.91	309.43	312.79	313.16	312.8	311.95	313.1	313.41	313.68	316.01	314.52	312.85	313.88
311.02	307.93	307.96	306.14	303.58	304.51	303	307.32	303.69	303.3	306.52	306.18	307.72	301.64	302.91	309.87	304.49	303.86	306.39	308.94	304.39	306.44	303.87	304.54	304	304.54	306.66	306.69	305.7	304.46	306.82	303.97	305.8	308.6	302.26	306.61	306.92	308.13	305.22	307.48	305.57	302.46	304.17	306.33	302.58	309.15	306.54	306.3	308.29	301.86
307.99	307.58	307.14	307.29	308.01	307.05	306.42	307.94	303.3	305.08	308.03	308.3	309.52	305.07	303.07	303.39	308.47	308.82	305.51	303.22	310.04	305.59	302.36	305.41	310.64	304.61	306.21	310.05	308.27	305.42	307.06	305.54	308.28	306.21	304.9	303.69	305.46	307.74	306.26	305.96	304.3	306.79	310.2	305.69	305.68	304.7	304.46	306.93	305.26	306.67
304.27	303	299.57	304.89	303.53	301.32	299.33	301.78	307.26	305.55	308.61	303.9	303.3	301.22	303.78	300.23	303.14	303.96	303.9	304.98	301.31	306.37	305.84	303.38	305.52	303.34	301.58	301.08	301.45	306.31	303.55	300.14	306.77	302.01	302.97	304.11	305.84	303.18	301.13	303.39	303.33	305.73	303.65	299.81	304.44	302.9	302.34	301.46	303.53	305.4
310.51	307.84	305.18	305.67	307.97	306.41	309.45	303.63	301.41	308.99	309.39	305.41	309.17	310.47	306.15	307.74	306.11	305.86	308.63	309.61	308.34	308.16	306.09	305.65	307.71	309.2	310.68	307.7	306.85	306.29	303	308.57	306.6	304.46	306.51	308.29	306.68	307.77	308.99	309.19	312.1	305.62	308.97	305.46	307	308.21	305.11	307.6	307.58	306.23
312.05	313.06	312.19	311.21	311.85	311.73	312.98	312.22	313.37	309.53	310.36	308.31	311.79	309.46	310.79	310.94	308.88	309.88	311.6	306.79	314.73	310.3	312.5	312.99	311.98	305.31	309.73	314.36	315.07	310.96	308.88	313.1	313.46	312.79	309.72	305.66	312.44	309.62	312.55	309.08	308.25	309.53	307.33	314.99	314.09	307.3	311.32	313.44	310.26	312.94
312.76	312.96	314.03	310.9	314.18	316.37	313.99	313.16	313.91	313.52	314.1	312.07	315.47	319.29	314.14	314.17	315.18	314.67	314.28	314.38	312.16	312.95	313.39	311.05	314.81	315.68	315.48	313.03	314.05	310.58	314.74	312.11	313.77	309.7	316.51	313.57	310.49	312.08	310.8	316.27	313.21	313.7	311.56	314.43	313.49	313.44	315.9	314.21	313.34	313.17
305.83	303.66	301.66	304.72	302.3	301.86	306.44	304.5	306.9	302.24	302.78	306.6	302.46	309.2	301.29	304.29	301.58	304.53	299.54	306.19	307.29	303.81	302.83	304.04	303.14	305.65	305.39	304.79	306.28	304.65	308.1	300.52	302.36	301.48	305.24	302.54	304.61	303.27	306.73	303.67	304.99	303.01	305.68	303.4	304.07	304.73	306.45	304.76	302.51	303.34
314.63	312.67	312.05	313.23	316.45	313.14	316.71	315.47	312.85	308.08	310.5	317.37	314.05	314.96	310.4	312.8	312.98	313.39	314.12	316.65	312.73	316.06	315.67	315.29	315.82	314.18	311.6	314.86	315.17	318.78	313.02	314.29	311.5	312.4	312.71	312.73	313.34	313.83	312.04	316.93	311.94	313.55	315.6	316.23	317.18	312.1	311.79	315.24	315.65	312.94
303.95	303.28	302.75	306.23	302.49	306.55	305.29	307.43	304.71	303.27	299.2	302.1	306.79	305.53	301.71	306.95	306.76	302.85	305.07	303.17	304.5	306.3	301.59	302.42	306.24	304.79	305.57	304.92	305.08	305.53	300.82	301.71	303.61	304.36	308.19	306.41	302.68	301.14	304.44	307.64	304.08	304.66	301.78	306.91	304.16	303.15	302.22	304.81	303.98	300.47
306.51	308.55	306.73	303.35	308.79	305	306.85	307.74	305.85	305.51	305.5	305.45	306.98	303.92	304.58	308.99	312.24	305.65	306.59	306.15	305.37	306.37	304.55	307.92	305.04	306.07	307.13	307.18	307.27	306.87	303.86	304.51	307.98	309.07	305.24	308.11	306.21	305.66	306.69	305.79	305.54	307.01	307.19	305.56	308.36	305.99	307.22	307.55	307.66	306.21
307.99	309.04	307.14	309.36	313.21	309.38	309.43	309.36	314.48	305.65	306.75	308.55	311.91	309.23	306.27	306.7	313.51	307.97	305.63	312.23	309.66	312.02	309.71	308.15	312.22	308.32	313.65	309.53	308.74	308.57	308.71	313.08	312.24	311.36	309.18	308	309.59	306.67	308.38	311.07	309.61	308.1	309.15	312.33	309.7	310.23	305.78	309.61	310.87	306.1
302.26	304.49	306.43	305.87	307.34	303.15	303.85	308.48	304.32	304.78	306.16	305.13	304.69	304.92	301.74	307.46	302.77	304	302.79	302.92	302.39	300.41	305.08	305.76	304.88	305.39	307.64	305.01	305.49	303.4	307.33	306.59	303.43	303.99	305.18	301.99	299.22	304.22	301.47	306.89	300.83	305.89	302.51	304.56	301.72	307.56	304.33	303.02	303.85	306.2
299.24	299.35	300.62	302	300.47	300.38	295.25	301.44	298.77	299.72	302.8	297.12	300.53	299.97	298.4	299.71	299.57	298.7	298.77	296.67	297.39	297.57	300.03	301.05	300.03	301.72	300.05	297.56	300.31	296.82	300.24	302.29	300.15	301.41	300.19	299.31	300.06	300.31	299.43	296.55	299.25	302	297.7	300.96	298.48	299.97	298.62	303.9	302.21	300.13
315.05	314.31	317.63	316	312.94	319.92	312.54	316.82	314.2	314.5	314.06	316.09	319.21	314.07	315.41	314.9	313.36	316.4	315.26	317.16	310.88	314.58	317.87	311.8	314.51	312.93	315.45	314.63	318.28	315.53	314.57	311.3	315.2	317.02	313.73	314.16	314.97	314.46	316.72	317.19	313.81	311.34	316.34	313.26	317.39	312.6	313.38	313.23	314.3	317.55
305.94	304.58	306.35	304.27	302.13	304.36	304.03	302.21	303.96	302.25	303.76	303.72	301.73	303.09	299.73	301.67	300.04	305.19	302.64	300.89	303.19	303.16	303.5	304.13	303.14	301.69	303.36	303.91	303.89	305.54	304.18	299.92	305.11	304.52	303.74	305.16	304.25	302.86	300.8	304.79	303.86	304.08	305.31	302.06	300.11	301.6	302.45	302.81	305	306.07
326.92	326.68	324.39	325.64	324.96	330.2	330.62	326.89	328.91	329.7	327.45	327.09	330.33	328.39	326.4	327.7	328.36	325.94	327.85	327.18	327.5	325.48	326.43	327.99	327.53	329.73	328.38	323.92	327.95	331.62	325.24	330.85	330.4	326.67	329.24	327.88	329.39	328.02	328.61	326.03	330.18	330.52	328.64	326.57	325.27	324.01	327.43	329.97	327.22	330.73
313.2	320.14	318.37	314.25	318.08	315.13	314.18	316.36	314.75	314.17	313.69	317.46	315.79	317.44	314.61	315.98	321.91	314.01	315.97	316.53	319.75	316.16	311.84	313.43	318.07	316.72	313.28	311.89	316.93	316.25	315.86	315.47	316.98	314.89	316.35	316.14	314.34	314.68	316.09	315.17	316.07	314	315.11	318	309.47	317.37	315.9	315.91	316.22	319.35
296.04	294.29	294.6	298.74	298.45	298.94	299.21	296.34	298.46	298.84	296.75	292.26	295.89	296.69	294.69	293.85	296.23	298.32	295.81	297.04	297.8	297.15	301.82	294.42	295.13	298.91	295.25	296.87	296.81	297.94	295.7	294.38	298.76	299.93	297.79	295.68	297.8	295.31	295.13	296.05	293.65	293.69	295.01	294.84	297.18	296.25	294.35	294.01	297.87	296.01
314.91	317.33	314.87	313.32	311.84	318.07	315.84	313.72	309.56	315.74	318.07	315.9	316.2	315.26	314.89	312.52	317.65	316.77	316.24	317.5	315.41	314.49	313.23	317.81	315.1	313.64	314.07	312.44	313.19	318.51	314.6	313.84	310.97	313.61	317.78	313.64	312.37	313.3	314.61	313.54	314.6	313.41	312.65	315.28	318.14	315.54	311.31	316.37	316.47	314.16
313.95	309.46	312.95	311.24	308.9	312.6	312.19	312.01	313.46	313.02	310.21	315.09	311.33	312.19	309.9	309.85	316.89	312.54	308.57	310.61	308.22	308.4	311.34	312.34	312.63	308.89	310.51	312.21	310.8	314.43	313.69	310.42	308.61	311.44	311.71	313.07	312.4	312.12	310.98	311.6	314.52	310.77	312.6	315.24	312.58	312.94	311.85	316.03	314.95	316.44
302.74	304.37	301.85	306.52	302.89	301.54	304.85	303.06	306.07	306.22	306.82	302.05	303.51	303.45	304.8	305.45	304.75	306.82	306.63	300.65	305.29	302.63	307.68	306.9	305.16	304.16	301.2	301.13	302.8	305.32	302.33	303.42	304.14	306.72	302.33	305.78	307.76	301.54	303.28	307.15	307.41	305.34	305.59	303.22	305.12	303.72	303.72	304.16	302.33	306.37
292.58	291.02	293.59	295.59	294.38	288.8	293.43	295.66	294.69	295.49	295.34	296.69	295.97	294.8	297.01	296.09	296.1	293.76	294.83	292.93	296.29	292.55	293.97	293.76	294.97	292.06	294.95	293.58	292.18	293.03	294.04	295.02	293.85	290.59	293.81	296.43	294.82	293.03	290.23	294.43	294.16	295.44	295.57	291.06	292.04	294.67	295.29	298.23	293.73	294.28
303.73	303.62	305.33	303.38	304.21	304.06	302.7	301.68	301.55	302.26	303.84	301.7	304.05	304.02	302.51	305.26	303.11	305.35	303.32	305.9	303.4	302.33	304.79	305.24	297.03	303.75	299.14	303.2	303.77	305.11	297.86	306.46	302.07	305.37	303.35	305.53	306.44	302	305.51	301.85	298.64	306.16	302.45	308.7	305.9	304.08	305.16	301.86	304.19	308.46
300.9	301.6	300.01	302.94	306.64	304.14	301.11	302.83	306.42	302.96	304.08	303.12	303.06	304.07	306.65	303.16	302.18	298.76	303.06	300.49	306.68	307.68	304.51	305.78	297.76	303.73	300.91	303.9	302.63	299.85	302.62	297.42	304.16	298.13	299.21	297.18	305.39	300.39	305.91	305.95	305.38	303.33	303.31	300.2	302.51	300.04	303.83	301.16	302.32	300.8
294	293.1	292.36	292.64	293.88	292.38	294.42	294.55	296.49	293.08	295.73	296.6	295.72	296.08	299.6	294.09	293.34	295.06	297.93	297.56	296.07	292.4	293.95	293.74	295.43	291.16	299.43	296.86	294.59	296.14	296.94	294.79	297.92	291.85	297.15	295.86	294.98	292.32	296.87	295.47	295.44	296.27	291.6	293.74	296.49	293.67	295.5	294.15	293.66	294.15
293.72	297.26	293.96	294.22	294.27	292.46	290.75	295.12	294.17	293.27	295.6	294	296.15	293.54	292.32	293.9	295	290.47	294.8	293	295.5	296.88	295.83	297.23	294.43	293.89	293.16	296.96	296.88	295.87	297.83	294.87	293.37	293.04	293.92	296.49	295.8	297.87	295.71	296.23	295.53	290.34	295	293.17	294.36	293.12	297.96	293.56	296.07	293.63
311.46	311.82	315.12	310.19	309.51	310.28	311.82	310.28	314.09	310.79	313.03	308.56	310.69	307.03	310.14	311.02	310.63	309.77	313.04	311.43	310.85	308.39	309.91	309.28	310.39	313.01	309.97	310.38	307.94	309.38	314.84	312.42	309.31	315.26	310.89	308.39	312.71	311.06	307.96	310	312.6	311.12	310.19	307.58	308.77	315.4	314.33	313.37	307.08	309.15
314.38	315.47	314.37	316.13	310.8	312.76	315.95	315.74	315.51	314.83	312.58	312.31	313.06	311.38	312.21	317.23	314.31	312.49	314.24	313.08	311.26	312.33	311.52	315.6	314.1	314.48	315.6	317.4	316.48	317.28	310.49	312.67	318.85	315.8	312.71	316.09	314.84	312.21	315.75	316.42	314.3	313.69	316.75	312.64	311.47	314.99	312.79	318.49	312.09	315.48
305.48	303.48	304.08	302.93	304.45	304.7	301.2	301.77	304.97	303.81	303.5	303.74	300.58	302.76	303.72	302.36	304.8	301.84	301.87	299.05	302.24	296.95	298.44	302.31	303.39	302.08	310.34	298.83	302.86	302.99	300.37	304.9	309.29	306.13	306.93	302.66	304.11	301.22	305.34	305.45	301.59	303.71	301.22	303.75	305.5	299.41	299.79	303.12	304.29	303.69
312	309.07	308.58	310.78	308.61	312.88	308.89	312.91	311.2	309.75	312.64	308.33	311.1	313.38	308.46	308.88	309.45	313.78	310.24	315.91	312.34	313.74	311.37	308.72	309.07	309.49	311.52	308.97	307.8	310.05	308.57	306.98	309.96	307.29	310.02	312.38	311.09	309.39	309.58	308.82	308.79	312.07	307.65	310.24	308.37	311.45	309.61	309.4	311.02	309.09
318.53	316.92	318.43	317.25	317.7	316.81	314.89	318.83	317.37	317.49	319.51	316.03	315.63	316.82	319.48	319.24	316.09	320.64	321.62	321.48	316.51	315.48	318.4	316.4	318.42	316.78	319.42	318.7	318.97	315.08	318.1	317.18	316.52	318.65	319.74	318.35	318.4	317.78	321.61	317.66	318.75	317.95	317.52	319.67	317.21	320.65	319.1	315.83	321.52	320.07
304.27	304.77	304.7	302.74	302.54	301.6	303.03	300.45	299.61	303.28	302.59	303.42	298.97	302.78	302.62	301.27	303.31	302.45	306.77	301.06	299.72	304.29	304.43	304.78	304.7	300.98	303.08	300.22	301.96	306.64	300.28	301.98	302.27	300.22	305.42	301.13	301.03	305.46	300.08	302.97	304.76	301.41	301.49	301.64	300.36	304.6	299.09	300.59	304.57	300.53
301.24	303.18	302.78	302.47	301.52	300.29	303.52	304.42	300.77	300.05	300.27	304.05	306.1	302.9	299.52	303.78	305.31	304	301.18	299.82	300.03	302.49	301.6	303.74	300.36	302.06	301.83	306.57	302.97	303.3	301.83	299.54	303.48	303.45	302.19	300.27	306.31	302.99	297.62	301.77	302.62	303.4	304.05	302.25	305.34	302.48	300.19	298.75	303.79	303.75
309.66	312.46	316.74	311.63	312.23	315.04	312.57	311.51	313.57	310.91	313.56	311.16	313.7	314.21	310.88	311.66	311.37	311.39	312.74	308.86	314.65	314.85	313.84	311.45	314	313.36	314.59	314.85	310.66	314.21	315.77	312.64	309.21	310.54	309.89	313.63	311.45	313.17	312.69	311.1	313.36	310.53	311.74	309.55	315.32	312.16	312.26	312.04	313.66	316.02
304.74	303.73	304.94	305.07	304.34	300.1	301.67	300.27	298.67	302.31	298.79	305.33	302.67	301.98	301.9	303.85	300.76	300.28	301.64	298.4	301.61	302.19	303.12	300.95	305.76	302.3	304.43	301.58	306.05	300.77	299.75	299.19	304.2	303.38	298.81	300.44	299.87	299.98	306.53	300.67	299.97	303.43	302.16	302.62	299.93	302.55	304.07	303.25	304.68	302.18
316.92	317.35	315.02	314.29	316.43	315.07	314.3	315.59	318.06	319.81	315.17	314.77	316.4	314.78	315.74	319.03	316.18	312.93	315.65	312.26	317.71	318.3	316.12	312.94	313.79	314.22	314.89	314	316.71	315.51	316.65	316.77	314.85	314.64	316.53	316.36	313.5	314.07	314.42	316.2	316.79	315.73	320.87	317.43	314.26	315.11	312.84	313.01	314.75	314.13
317.58	316.76	318.48	313.52	316.7	314.83	314.49	316.27	315.99	312.99	315.18	315.23	312.31	311.5	316.61	315.97	317.12	310.95	317.15	314.88	315.56	314.55	316.81	313.02	315.77	314.83	318.73	312.3	310.65	309.41	314.29	315.32	314.07	316.22	316.88	314.6	314.23	316	315.82	317.64	314.11	315.03	316.39	317.83	316.35	310.97	316.11	311.96	315.11	313.42
311.01	312.25	308.35	311.26	311.12	311.01	315.83	310.14	312.11	311.66	309.88	312.34	312.81	312.48	309.69	315.34	308.59	310.55	311.59	315	313.37	314.62	310.4	315.44	308.21	312.73	311.14	313.52	312.01	314.82	308.28	311.95	311.52	309.35	313.67	309.01	313.53	311.04	313.22	310.84	312.64	310.78	316.8	314.95	309.4	313.59	311.24	310.2	312.45	310.82
297.86	297.05	300.26	298.81	295.81	297.66	300.66	302.97	298.43	297.98	300.87	299.82	303.43	297.48	299.57	298.01	305.41	298.56	300.71	301.55	295.79	299.29	299.24	299.54	299.26	300.03	301.01	296.88	298.44	300.3	301.51	303.71	301.18	300.79	299.91	298.91	297.81	299.54	302.02	302.28	297.81	300.2	304.2	300.31	301.83	299.54	298.13	300	298.59	297.81
302.22	301.91	303.33	302.02	302.63	300.67	309.88	305.23	304.47	305.57	304.75	306.03	304.62	303.76	304.9	304.91	304.64	308.04	305.85	306.96	301.41	306.86	302.99	306.23	307.36	306.57	305.14	305.53	309.27	306.2	305.26	307.06	305.55	302	303.85	306.61	307.32	303.61	306.6	304.39	307.67	303.36	304.15	305.04	301.95	304.21	303.91	305.41	305.33	305.46
317.49	316.65	316.15	316.01	315.88	315.63	317.49	315.73	312.96	314.7	317.51	314.2	315.08	316.16	314.33	314.3	319.21	315.57	316.79	319.22	317.79	316.68	314.51	319.01	315.58	315.47	313.45	310.45	314.55	314.86	318.35	316.07	313.77	315.01	319.25	318.8	319.35	318.9	315.48	316.52	315.05	315.55	314.82	312.15	312.58	315.08	311.24	317.8	312.7	314.95
303.45	302.83	303.91	304.18	305.38	307.54	305.2	305.8	303.57	303.98	304.54	303.87	306.75	306.4	304.05	307.86	302.89	305.33	306.14	304.28	304.94	306.86	302.34	300.83	305.19	303.85	305.62	301.63	302.19	303.27	306.06	305.04	303.16	305.52	303.94	301.51	305.09	301.68	304.83	300.94	304.62	305.52	303.34	302.73	305.04	301.54	303.04	307.29	303.54	305.7
297.43	292.83	297.47	299.03	293.87	296.51	301.32	297.8	293.96	295.31	298.72	296.18	295.84	293.92	298.19	294.96	297.47	294.56	292.33	293.45	298.93	294.49	291.63	299.62	294.48	294.09	299.66	294.58	296.55	298.4	297.59	293.81	293.31	294.39	294.56	298.91	296.38	296.69	299.59	297.01	295.47	295.26	295.04	296.55	296.52	295.19	297.23	297.5	294.29	297.31
296.46	295.1	297.19	297.32	294.8	295.04	297.15	296.09	293.79	296.33	295.27	297.49	295.76	296.84	298.17	294.56	296.85	301.96	299.12	295.88	296.44	294.66	295.61	298.97	295.45	299.1	295.99	298.11	294.28	298.28	296.26	297.64	297.47	297.58	296.29	299.34	296.76	295.92	298.68	294.5	297.26	294.79	301.17	297.53	297.67	292.34	291.9	296.12	298.45	297
306.83	305.38	302.69	306.97	305.5	307.37	304.83	306.28	304.37	306.08	304.8	302.61	305.76	306.02	307.6	307.26	303.99	305.67	307.12	307.31	305.87	307.46	302.25	300.89	301.95	303.29	308.78	306.28	306.11	306.5	304.91	307.61	306.73	306.26	307.73	306.28	308.45	307.69	299.07	305.46	306.65	305.36	304.67	307.02	306.03	308.74	306.34	305.14	306.04	304.11
299.5	301.04	301.98	303.74	305.68	302.56	305.26	303.37	300.33	301.92	298.34	302.78	303.62	300.48	301.75	299.72	302.76	301.54	306.38	305.79	303	304.21	299.32	303.87	304.1	304.47	303.84	303.77	300.59	302.5	305.24	304.89	302.42	300.32	300.4	303.71	301.75	303.35	303.81	306.02	308.49	301.44	300.96	304.53	303.87	299.7	301.29	300.8	303.64	300.67
317.89	321.26	319.14	319.93	314.74	316.08	322.48	315.91	315.54	316.78	318.18	319.4	319.41	320.16	321.75	317.14	315.41	314.7	315.67	319.87	317.3	317.89	317.77	317.14	320.48	316.63	321.31	318.2	317.79	319.68	319.57	316.96	318.69	319.56	316.13	320.28	319.92	313.83	316.63	314.81	318.19	317.78	317.5	317.4	319.57	319.48	318.64	314.58	317.02	318.09
315.5	309.01	314.44	311.41	313.75	309.81	314.43	311.43	311.71	317.03	309.99	312.15	314.52	311.44	312.57	310.5	312.56	311.45	308.83	313.08	313.44	312.28	312.48	310.16	314.17	304.77	310.76	312.25	309.08	312.51	305.81	311.65	316.68	311.7	314.3	311.23	314.05	312.29	312.56	310.87	313.2	313.3	310.29	312.58	313.97	314.27	312.53	311.51	311.71	314.74
311.88	313.64	312.24	311.61	315.58	314.56	312.89	316.77	317.96	312.78	312.63	314.78	311.4	313.67	308.86	313.48	314.71	313.19	314.03	316.34	310.62	313.8	313	313.85	313.27	316.59	310.87	313.63	311.19	314.7	316.43	314.39	313.48	311.03	315.08	311.42	312.02	314.63	311.35	315.77	314.67	309.46	314.29	315.74	316.16	312.67	314.44	314.87	315.1	309.66
308.1	304.79	309.73	308.9	310.92	309.36	306.6	309.11	303.6	305.36	307.37	307.24	311.54	311.33	307.08	308.06	305.23	306.67	310.84	308.44	308.06	310.02	308.28	306.25	305.83	309.32	309.74	307.18	311.58	311.32	308.86	309.5	310.14	308.19	312.41	309.35	310.13	308.64	310.82	303.74	306.9	308.74	308.06	307.54	308.48	307.43	306.66	311.09	308.39	308.53
313.74	311.52	310.99	313.38	310.44	310.39	309.11	315.81	314.69	310.61	312.36	314.21	308.99	312.52	312.7	311.18	307.43	310.16	310.68	312.46	314.31	309.43	312.26	312.47	310.94	312.6	307.53	310.38	312.43	312.53	311.36	314.11	310.15	308.83	314.14	313.09	310.52	310.69	311.93	313.45	311.02	312.6	310.8	309.22	313.21	313.09	311.87	310.21	312.55	311.28
304.31	307.03	303.97	301.88	305.21	302.14	306.07	303.88	302.62	307.59	304.6	301.97	304.8	304.19	306.13	305.42	303.06	302.09	307.28	305.36	303.1	303.73	304.63	299.72	303.17	306.04	304.83	304.06	304.22	303.61	307.02	304.68	303.39	302.06	307.28	306.23	305.81	306.33	304.03	303.09	304.31	303.97	305.06	304.05	303.5	299.81	305.47	302.12	303.79	303.73
295.82	293.36	293.38	293.69	291.65	295.25	292.26	297.39	295.55	294.41	294.79	291.53	296.83	293.7	294.18	293.37	296.93	297.32	296.27	291.56	292.89	294.15	296.65	292.9	298.23	297.33	299.95	291.26	294.28	295.72	294.6	298.59	295.74	296.94	295.34	292.09	292.37	298.36	298.51	296.07	297.16	293.59	294.52	295.87	296.2	296.22	295.69	295.6	295.59	293.93
302.53	305.83	304.22	304.81	300.36	303.43	304.54	302.54	303.8	303.06	304.91	303.77	308.04	304.63	304.47	299.15	304	302.93	300.33	303.05	300.67	305.63	304.44	303.54	304.1	301.16	301.71	305.41	305.85	299.9	302.62	304.38	303.01	304.59	303.42	305.31	303.27	303.32	302.44	304.57	305.97	309.03	303.53	303.99	301.78	303.39	299.55	302.14	301.89	306.16
317.2	316.78	319.91	315.42	321.66	320.14	316.92	314.38	316.4	318.45	316.95	314.99	318.31	317.84	315.13	315.92	316.14	317.95	317.67	317.8	315.62	317.64	314.98	317.78	318.57	315.8	314.77	314.39	314.44	320.49	315.82	320.14	317.72	319.88	318.38	318.31	314.67	318.16	314.61	317.88	315.3	317.54	318.94	317.31	313.34	317.18	319.17	316.1	318.15	318.28
302.14	303.47	303.51	299.13	303.53	300.53	301.58	303.16	304.92	302.01	302.91	307.54	299.77	302.68	303.49	301.55	303.25	301.01	301.12	300.69	303.53	302.86	299.55	305.58	302.09	303.4	302.53	303.74	300.63	304.88	301.02	302.78	304.96	303.77	301.54	303.89	305.6	302.17	297.88	300.4	304.43	303.92	304.94	301.83	303.98	304.08	304.54	302.04	303.89	304.82
304	301.48	304.9	306.74	302.41	305.97	302.45	302.2	303.06	303.3	301.89	302.78	303.24	302.72	304.03	302.54	303.15	305.13	302.85	300.83	306.48	300.05	304.76	305.82	307.51	302.37	302.91	303.38	302.53	304.91	305.69	304.88	301.9	306.06	304.18	301.62	298.85	301.46	302.42	303.18	301.01	305.33	303.34	304.79	303.18	307.58	305.27	302.33	301.75	301.3
310.09	307.97	308.93	311.86	306.15	308	308.17	308.88	308.27	308.44	309.05	310.14	309.87	307.66	307.38	311.36	304.59	305.46	309.22	309.7	311.01	307.09	309.42	307.11	309.35	309.68	312.48	307.12	309.15	308.26	311.82	310.97	310.57	312.14	310.58	308.05	308.55	309.51	309.31	309.76	309.91	311.45	309.61	309.79	306.48	307.24	309.42	306.93	308.28	306.97
292.29	296.96	293.62	290.77	296.8	296.09	295.91	296.21	292.4	295.69	293.7	296.49	296.33	297.77	296.54	294.53	296.11	291.93	296.52	294	296.18	294.64	292.86	295.9	294.25	295.01	295.91	294.31	295.18	296.4	295.67	296.36	293.71	296.24	292.45	292.96	295.16	296.7	293.51	292.53	293.74	294.35	295.81	292.99	293.56	297.55	296.21	296.68	295.86	291.79
311.07	308.05	309.09	308	309.37	310.02	308.99	308.69	311.59	311.61	313.13	311.51	309.1	311.22	309.73	307.98	309.61	314.21	312.43	311.31	308.42	310.1	311.8	309.98	309.76	309.38	307.39	313.8	308.57	309.99	309.45	311.35	309.76	308.9	311.45	308.16	309.66	306.48	309.14	306.14	309.79	310.31	307.53	311.06	307.59	309.03	311.81	310.28	310.09	308.06
302.95	303.02	301.41	301.15	298.44	303.26	302.14	296.83	300.64	298.08	298.14	300.67	300.7	304.25	299.48	302.04	300.53	300.13	302.09	301.17	296.08	301.56	295.94	305.88	299.6	299.37	301.54	301.38	298.47	303.91	301.91	302.36	299.71	300.73	301.68	295.03	302.66	303.21	298.85	300.73	301.13	301.26	298.9	299.88	298.07	300.07	298.69	298.33	302.32	302.11
314.94	317.45	313.5	315.27	314.83	310.82	313.56	315.97	314.71	313.72	314.03	311.22	317.81	313.04	317.34	315.87	317.52	315.8	315.17	313.91	311.92	315.88	310.59	313.98	315.02	315.15	315.81	314.43	314.33	312.99	313.44	314.43	315.41	317.68	316.08	314.11	312.44	311.44	315.94	311.88	314.95	314.58	316.91	317.59	312.21	315.45	315.79	319.04	314.92	313.91
312.62	306.94	305.25	305.09	308.97	306.92	306.77	309.11	313.48	308.19	304.75	308.37	306.7	306.59	308.06	309.5	312.19	307.29	309.84	306.59	313.05	306.53	313.06	307.16	310.73	306.77	305.42	308.45	309.47	305.5	309.69	308.47	306.77	308.2	307.75	307.37	307.86	307.47	312	311.89	306.98	309.17	308.47	312.4	308.56	310.01	310.17	307.49	308.9	309.96
317.49	319.97	315.29	316.57	318.27	318.4	317.13	318.6	320.94	316.61	314.6	320.46	321.77	318.76	317.03	317.83	317.31	318.48	317.76	319.03	320.92	319.65	317.91	318.79	315.36	318.89	317.59	320.44	317.39	320.38	322.59	320.24	319.41	317.97	317.18	317.65	318.64	315.47	318.06	320.07	318.12	319.36	315.51	313.95	316.3	317.49	321.94	318.8	316.41	318.33
311.96	315.34	315.55	314.85	317.05	314.61	317.06	314.74	315.01	316.85	315.97	311.65	312.62	311.25	317.47	316.32	317.69	320.82	314.12	313.5	315.61	315.34	314.98	313.87	314.21	317.49	314.6	314.77	315.71	313.82	312.36	314.22	315.16	313.97	314.49	314.47	316.7	315.95	315.45	315.25	313.1	316.52	312.01	314.12	315.92	310.85	313.5	315.66	315.08	316.35
312.94	318.33	315.98	318.12	313.97	314.84	317.74	315.89	318.92	313.52	312.21	316.23	317.93	318.34	317.12	318.52	315.81	313.94	317.52	314.63	314.87	315.49	317.16	316.64	314.99	313.09	314.67	316.42	314.51	317.57	320.26	319.35	319.08	315.67	315.71	317.2	315.06	317.86	316.88	319.86	319.15	311.33	318.85	318.91	317.54	315.71	319.39	317.64	316.15	317.4
304.6	304.6	307.49	308.37	309.39	307.56	307.58	307.02	303.24	307.21	305.9	304.76	303.55	307.68	307.12	307.54	305.71	306.79	305.69	306.09	308.3	308.66	308.14	305.24	311.95	306.28	306.55	305.43	307.82	305.73	304.18	303.09	307.06	306.61	304.76	306.77	304.55	304.66	305.72	310.59	307.26	311.31	307.54	302.73	305.6	306.64	306.63	307.62	311.04	303.87
327.77	327.24	327.78	330.52	325.78	328.58	327.83	331.93	325.53	326.89	329.41	330.77	325.25	327.69	327.7	327.79	328.06	327.95	327.59	327.31	327.03	326.62	327.68	328.35	329.29	328.65	326.15	327.48	328.87	326.59	327.08	331.64	325.15	323.67	326.36	325.7	324.72	329.5	328.67	328.18	329.29	327.31	329.52	331.39	328.27	328.43	331.09	330.43	328.06	326.97
301.88	306.33	300.27	305.61	304.5	303.67	303.16	302.56	305.21	304.69	304.13	303.58	308.31	303.15	306.8	302.4	300.65	301.96	305.67	304.45	303.96	304.66	304.98	304.4	303.23	305.67	308.95	303.49	302.73	304.58	300.85	304.77	300.23	306.37	303.07	300.58	303.37	301.15	302.51	305	303.91	305.79	301.53	304.01	303.22	302.98	304.21	303.11	304.23	305.18
312.58	312.7	313.23	310.28	311.76	305.66	310.4	312.78	309.77	311.61	310.93	307.24	306.99	310.69	311.15	312.67	306.52	309.49	312.8	308.81	310.03	310.94	310.13	309.11	310.68	310.61	308.85	312.81	308.69	310	308.91	310.9	311.95	311.87	312.7	307.73	310.41	315.18	312.74	308.31	308.76	312.71	313.79	312.17	312.94	307.77	309.97	311.22	309.65	315.89
305.6	307.27	307.94	304.25	306.01	305.96	306.49	307.21	306.52	305.69	306.63	306.37	309.23	302.99	310.2	307.13	303.31	305.72	303.86	306.88	305.56	305.41	310.21	309.67	309.47	306.66	308.04	306.72	302.9	307.38	303.6	303.34	306.81	306.17	306.01	306.08	304.86	306.61	307.55	307.71	307.22	305.96	307.02	307.42	304.87	309.23	306.37	304.73	306.69	306.91
307.47	305.4	305.66	305.48	305.54	306.62	306.86	308.26	306.89	304.33	309.59	305.72	307.78	306.44	308.39	307.21	307.44	310.04	305.21	304.67	307.92	306.22	308.46	307.45	307.58	305.55	303.4	304.31	303.91	304.56	303.88	304.64	304.39	305.11	308.98	306.02	307.31	311.76	303.59	307.33	303.51	308.63	307.67	303.73	304.93	303.78	305.33	303.79	302.98	304.72
299.1	297.82	302.74	302.5	301.44	301.81	301.19	297.68	297.63	302.58	301.4	299.92	303.24	300.44	304.33	302.98	298.75	301.63	300.59	305.14	303.24	299.47	301.26	302.7	300.88	300.51	299.56	303	305.13	298.57	304.86	299.86	302.11	304.27	302.51	301.6	300.91	301.53	301.47	299.5	298.98	300.21	301.86	301.75	300.48	297.56	305.62	300.24	300.84	305.91
313.79	310.69	312.96	313.41	313.19	311.99	315.45	311.77	313.54	313.21	313.24	312.02	316.55	314.54	313.17	313.66	311.48	314.83	315.26	313.7	314.89	315.38	310.34	311.95	311.03	315.85	310.55	310.03	317.83	314.35	315.09	309.73	314.71	314.78	308	314.43	313.8	312.25	312.57	314.05	310.7	315.93	312.06	309.99	312.38	314.09	312.3	315.1	310.4	312.09
315.27	315.13	314.79	313.76	312.46	311.93	309.52	316.35	315.49	311.65	312.87	311.23	312.52	313.68	316.42	314.64	313.8	313.47	317.84	311.16	311.91	313.33	313.27	316.52	314.67	315.64	315.84	313.68	309.41	315.56	312.37	313.68	310.93	315.61	313.05	317.28	314.61	314.41	310.42	314.17	312.96	314.97	313.33	313.68	311.43	311.72	315.25	314.93	312.72	313.6
301.78	303.02	301.32	303.14	302.43	303.03	298.56	304.04	303.72	301.48	304.26	307.48	301.37	303.63	303.32	302.5	302.88	302.81	300.55	302.26	305.93	301.07	301.75	300.73	301.54	303.4	300.21	304.23	303.26	301.91	300.33	301.47	300.53	302.38	301.85	301.47	303.26	303.13	305.11	299.96	300.92	303.4	302.65	302.11	304.91	300.9	300.62	306.89	303.35	298.41
301.05	301.29	301.57	294.46	298.54	300.65	297.56	299.62	300.74	299.9	299.84	297.74	302.03	297.01	301.56	297.92	301.74	300.72	297.47	300.43	300.26	300.49	302.06	301.57	299.95	298.15	302.15	298.26	300.32	298.85	300.52	301.78	299.77	297.16	300.25	303.29	299.1	300.16	299.13	299.32	301.69	301.13	302.46	299.89	298.77	300.5	299.78	300.04	300.62	301.73
300.83	304.88	301.88	304.5	303.53	304.46	305.23	305.22	305.28	303.48	306.22	303.79	304.55	304.43	302.68	301.35	303.21	304.91	302.93	305.76	305.17	300.8	304.85	304.4	303.71	304.46	303.63	305.91	304.53	301.04	301.88	302.28	302.38	305.23	301.5	303.43	302.4	304.39	303.74	304.42	305.67	301.53	303.78	300.88	301.6	300.87	300.64	300.86	305.53	302.85
317.59	317.06	317.98	315.62	316.81	320.08	319.68	313.56	315.35	316.98	315.97	315.05	318.71	318.01	314.63	313.53	314.42	314.17	318.65	317.31	315.95	319.74	317.64	316.13	319.6	318.73	319.32	315.96	318.06	316.91	315.72	315.99	315.63	318.98	316.46	314.54	317.28	317.19	321.18	316.77	314.69	315.67	314.74	313.37	312.58	316.34	320.39	317.29	316.93	315.75
313.25	317.54	312.18	315.35	314.74	314.1	320.25	315.35	315.58	312.3	316.62	317.11	311.19	314.67	312.45	314.18	313.6	319.07	312.25	318.14	317.64	313.87	314.73	315.1	315.58	310.41	311.37	318.11	314.64	314.12	315.89	313.78	314.81	315.58	315.88	315.72	313.73	313.95	316.29	312.24	313.96	314.42	314.34	314.25	316.88	315.68	309.49	313.1	314.51	314.57
314.81	310.66	314.36	314.66	315.34	315.57	315.01	312.36	315.31	313.98	315.53	309.98	313.51	312.72	314.77	311.82	317.51	314.03	315.75	315.82	312.97	315.02	315.45	313.87	315.19	314.62	315	316.37	313.89	316.32	312.54	315.89	314.13	312.72	311.47	313.61	312.79	314.93	313.06	316.76	312.5	311.17	313.21	313.25	310.16	313.93	312.26	311.61	313.13	313.02
314.12	314.39	313.36	311.89	316.45	310.09	312.93	309.65	307.26	311.47	312.47	313.32	312.25	315.05	312.5	313.8	314.04	313.09	315.06	314.65	310.81	311.57	313.16	314.57	310.57	317.1	311.73	312.01	311.59	313.97	313.36	312.05	312.5	310.84	313.68	316.48	314.65	315.73	312.49	310.54	317.27	313.82	314.28	313.04	315.97	311.03	311.93	310.68	315.82	312.49
315.13	312.6	313.66	314.53	314.02	316.25	315.76	312.47	314.12	314.8	313.99	314.03	316.17	313.27	314.19	312.94	314.78	314.17	316.88	318.33	311.94	312.76	316.67	315.35	315.94	317.3	310.67	312.95	315.44	312.87	315.15	312.85	313.29	313.67	315.05	315.1	317.03	311.69	313.89	311.2	311.96	316	318.34	314.77	317.46	310.08	317.44	316.92	316.55	313.15
289.26	295.01	298.16	292.34	290.73	294.32	293.46	294.75	296.72	295.41	292.09	292.39	293.74	293.82	292.71	291.85	294.33	295.03	295.61	293.66	296.04	293.6	293.47	293.48	290.44	294.37	294.73	296.33	295.13	291.69	291	294.59	293.58	294.59	294.78	291.69	294.43	295.79	296.24	296.66	294.26	292.14	294.24	291.76	296.66	292.39	292.65	293.84	293.3	296.48
315.42	315.93	315.25	313.25	312.04	315.96	313.25	315.31	317.97	311.96	315.51	312.04	314.22	311.78	315.37	313.99	313.96	316.98	311.19	310.73	317.1	313.07	311.91	316.14	315.31	314.21	310.9	312.31	315.64	308.06	315.72	309.81	316.3	314.2	314.1	313.23	316.09	317.02	314.23	317.28	312.89	313.47	314.84	315.92	312.14	313.96	315.4	317.77	314.37	313.87
329.69	331.25	325.23	325.19	325.28	325.16	326.04	327.36	324.87	326.31	324.81	326.98	328.61	326.35	329.91	326.4	327.45	330.35	327.96	327.07	328.85	328.07	327	327.75	322.73	327.8	325.75	327.66	323.72	328.3	324.7	329.24	327.89	324.65	329.52	327.36	325.44	326.08	327.61	325.88	320.1	330.36	327.58	324.51	325.84	328.7	327.1	325.63	326.42	327.45
302.49	303.84	303.6	304.94	306.59	304.17	299.32	300.11	300.88	300.61	302.8	302.46	305.95	298.61	303.3	302.05	302.53	304.65	297.23	308.69	301.64	301.32	301.35	302.55	304.54	303.08	302.12	303.61	300.87	299.1	302.37	300.12	301.33	301.16	303.07	302.52	300.64	302.74	304.45	302.64	302.13	303.77	303.42	307.17	305.43	306.04	304.64	300.83	303	298.21
307.38	308.12	306.55	308.69	309.29	307.14	304.31	304.85	305.42	306.9	306.13	309.54	306.27	303.51	303.42	305.64	308.75	306.07	305.14	306.18	309.98	306.52	305.95	308.66	308.39	305.34	306.96	304.96	306.75	305.58	305.5	301.53	307.42	306.03	304.88	300.96	302.98	305.72	308.07	307.85	307.38	308.12	302.1	303.61	307.29	307.77	310.78	307.77	304.59	306.79
295.99	290.72	291.12	292.88	293.6	294.41	295.9	291.5	290.5	291.4	297.28	291.43	293.27	290.29	297.59	290.09	293.84	292	294.12	296.34	293.1	295.1	293.35	291.61	294.8	293.99	295.43	293.49	292.7	297.56	292.24	298.41	291.38	291.76	295.22	291.87	290.66	291.02	295.11	293.78	292.71	295.4	297.94	296.08	292.72	295.14	290.49	294.96	295.34	294.02
307.64	308.77	305.6	302.41	303.29	302.31	307.15	307.03	306.88	304.26	305.7	303.65	305.21	309.42	304.27	306.33	304.04	305.54	301.15	306.21	303.36	306.65	305.48	305.4	306.78	305.57	304.08	306.16	304.45	302.62	307.69	305.06	306	306.71	306.94	305.8	305.68	305.48	305.27	303.4	306.24	306.85	300.04	306.84	306.81	304.26	307.1	304.21	304.57	305.38
313.12	312.93	310.79	310.25	312.25	310.96	313.63	309.27	313.83	310.8	310.13	311.98	310.1	308.43	313.21	313.21	311.64	312.62	310.76	313.55	309.55	312.64	310.81	311.03	309.11	309.96	310.76	309.74	310.92	311.1	310.46	309.08	312.77	308.1	308.21	308.28	309.63	311.21	310.1	312.02	310.5	311.6	309.95	310.59	310.75	311.23	309.66	313.73	309.98	309.14
304.65	302.25	303.95	302.09	302.23	305.65	298.97	301.59	304.59	307.25	301.66	307.19	303.06	305.45	301.98	303.11	300.71	302.11	302.5	299.45	305.87	302.47	300.64	303.51	304.03	304.21	300.36	301.77	303.76	302.07	305.4	304.17	306.4	303.7	301.78	302.05	304.86	305.68	303.63	305.35	300.95	303.44	305.89	302.38	301.53	299.88	302.43	303.17	301.77	304.73
306.93	300.8	308.7	307.47	305.28	307.39	307.08	307.4	306.14	306.37	307.98	305.14	303.46	305.95	304.51	307.75	304.15	308.28	308.23	304.59	304.13	308.41	305.99	303.8	306.87	309.49	307.56	303.07	306.14	307.68	303.6	306.68	305.55	308.85	306.49	303.62	305.48	305.22	307.83	308.59	304.23	306.84	308.3	305.13	308.56	304.07	305.19	305.46	306.48	307.85
314.05	316.02	314.82	315.24	319.38	312.07	315.44	314.54	313.74	315.7	315.24	313.46	313.52	312.36	318.03	314.87	313.31	316.69	314.28	314.54	315.15	313.17	316.82	317.81	316.59	314.52	316.52	313.86	314.22	314.25	317.42	310.26	312.82	312.73	315.76	314.17	313.62	311.88	318.47	313.43	312.11	316.63	316.23	314.7	312.16	310.94	311.58	314.49	315.35	317.43
330.29	327.4	330.04	328.73	325.11	326.72	325.43	327.9	327.14	326.73	327.32	326.61	329.7	324.46	329.33	327.32	325.46	332.15	329.05	326.9	326.98	329.3	328.81	328.97	326.57	331.21	325.7	326.05	327.39	326.87	327.39	329.81	326.49	330.87	325.47	327.72	329.24	329.12	329.54	327.63	325.19	327.58	329.54	326.63	330.82	325.12	326.66	327.86	325.08	327.66
306.37	305.38	308.33	302.68	305.91	306.74	306.58	302.61	302.07	303.83	302.5	306.3	302.55	306.36	304.86	307.42	304.75	304.93	303.74	304.84	304.44	306.12	305.08	302.7	304.79	306.82	307.63	304.64	306.25	304.25	304.87	305.68	305.45	305.41	306.06	308.07	307.27	300.75	302.69	302.3	305.71	302.02	306.95	304.62	299.76	305.87	302.78	299.97	303.67	303.91
293.72	293.44	292.25	293.28	296.16	295.09	292.9	295.39	293.11	293.94	294.46	294.5	294.58	296.45	292.85	295.26	294.45	294.26	292.92	296.53	295.07	294.46	296.22	297.3	291.88	293.09	291.79	293.03	295.63	295.51	295.11	296.74	290.38	293.93	289.89	289.88	295.61	295.67	296	296.12	293.83	295.93	298.04	293.41	293.19	293.15	294.21	293.71	294.8	292.73
309.29	309.55	306.64	309.12	309.5	308.39	306.89	307.75	309.01	307.37	309.44	303.84	307.58	308.25	308.37	305.75	307.75	306.64	309.31	310.38	307.87	307.64	306.31	307.02	306.28	308.6	306.67	305.2	308.22	309.74	308.59	309.57	310.9	309.77	305.23	307.82	309.82	307.97	309.11	309.99	311.63	308.43	309.27	309.69	309.2	307.94	309.49	311.06	306.99	309.33
297.85	292.01	297.52	299.45	294.91	298.13	296.62	297.13	296.57	296.39	297.46	295.01	295.12	296.76	296.9	295.84	296.54	299.07	294.2	296.97	298.5	295.24	293.53	298.47	295.37	298.89	299.46	299.65	297.45	296.04	297.94	298.19	296.05	298.73	297.64	293.62	298.85	294.85	296.44	294.03	297.43	298.66	299.54	297.65	293.55	296.38	295.55	299.19	295.52	292.78
303.99	305.88	305.2	302.41	300.81	301.81	305.44	302.16	306.55	308.23	303.34	305.67	306.7	302.1	303.99	304.36	304.44	302.84	305.92	304.63	304.08	305.63	306.41	302.53	304.74	306.43	303.83	306.73	307.68	302.97	304.09	306.55	304.35	304.5	305.79	308.2	304.04	302.9	301.99	304.86	305.51	303.01	303.07	299.65	301.78	303.28	302.67	302.86	303.86	300.52
315.48	319.97	316.28	317.49	312.8	320.94	316.36	315.85	315.29	315.32	317.23	317.06	316.81	319.08	315.2	318.23	316.97	317.55	315.95	315.96	314.85	317.57	320.19	315.63	316.15	317.72	317.19	316.12	317.01	318.98	315.63	319.76	318.89	317.88	317.4	314.98	314.78	316.68	313.63	316.78	316.47	314.41	314	318.98	317.09	318.56	319.82	319.45	314.58	315.39
316.4	318.17	314.99	315.71	320.89	314.47	317.47	318.58	321.6	315.79	316.28	318.27	316.66	312.49	319.04	319.85	319.25	318.67	313.17	316.34	317.96	320.4	317.12	318.51	317.53	313.78	318.2	317.49	315.55	321.47	317.86	320.7	318.17	314.46	315.29	319.34	319.43	316.46	317.39	321.26	315.91	316.99	316.44	315.36	319.32	318.08	318.42	321.61	316.58	316.17
294.62	298.19	297.45	297.8	295.03	294.36	296.47	292.84	293.35	297.42	296.75	297.91	298.83	296.1	296.71	296.87	297.82	298.61	295.79	298.27	299.36	297.39	300.47	295.8	298.73	293.36	297.26	295.31	295.59	296.82	298.45	296.33	295.31	295.41	299.25	297.89	301.32	299.32	303.47	294.45	297.23	299.65	295.87	294.18	296.57	296.46	297.1	294.62	297.32	300.08
311.76	312.4	305.77	307.46	315.83	315.15	309.42	311.7	313.81	311.74	314.98	312.48	317.62	314.33	313.83	310.91	312.52	307.99	312.27	311.39	310	313.91	311.19	308.94	311.97	312.62	314.04	309.63	313.37	316.21	313.08	314.26	314.64	311.17	314.69	312.01	313.02	311.37	312.54	310.49	314.4	314.17	311.11	314.37	313.27	315.86	314.16	312.79	309.92	311.52
304.95	300.78	305.49	305.85	306.32	308.93	307.16	303.64	305.54	306.86	307.17	307.07	301.88	303.53	306.24	305.49	303.03	306.06	301.7	306.28	304.91	306.42	301.27	306.44	305.36	305.23	300.83	303.96	304.16	302.81	306.73	304.48	307.46	303.16	304.65	303.18	304.03	307.56	307.52	303.95	306.43	299.97	303.08	303.1	307.39	303.44	301.47	305.16	307.85	305.2
319.7	319.21	317.53	319.02	317.39	317.44	317.43	316.57	318.24	315.73	318.44	313.92	319.22	318.4	317.31	318.09	315.38	317.03	318.45	318.38	316.12	316.04	321.53	317.17	321.02	317.31	318.51	317.63	317.02	314.26	317.42	317.35	318.48	319.7	316.4	315.49	319.18	318.91	317.65	318.84	319.21	315	317.36	319.54	316.33	316.37	317.06	314	319.53	315.55
316.47	314.74	314.31	317.9	319.06	319.74	313.36	318.23	317	314.54	317.24	315.43	315.21	317.42	315.86	314.77	313.91	316.56	314.55	314.56	316.7	314.22	314.09	317.52	317.42	317.8	316.91	315.88	315.6	318.99	315.39	316.31	315.51	312.54	314.38	315.24	316.91	315.06	315.68	312.43	316.92	317.28	315.7	314.75	318.25	316.95	315.53	319.03	316.84	316.92
302.02	302.71	302.26	301.89	303.48	297.85	303.17	303.81	298.89	300.21	302.93	299.82	300.06	303.1	300.95	304.11	302.69	302.31	302.5	301.3	298.47	298.72	303.33	302.96	297.28	303.8	298.27	300.35	301.04	303.64	297.99	303.14	300.89	303.72	304.17	302.04	297.27	299.88	300.61	304.09	302.18	303.58	299.49	301.23	299.43	300.7	304.83	302.38	301.1	302.51
315.01	313.31	313.54	316.14	310	316.89	313.7	313.05	312.59	313.31	316.3	312.05	313.51	312.72	315.84	314.18	315.12	311.37	311.96	312.16	314.66	313.32	309.47	316.82	310.23	311.67	312.67	310.79	311.26	310.68	312.61	315.35	309.4	314.21	317.01	316.44	311.93	313.69	314.89	314.13	309.79	313.83	316.53	316.58	311.54	312.12	310.55	312.11	310.36	317.9
309.03	310.93	311.51	311.58	317.45	313.89	311.53	310.15	306.11	313.54	311.18	309.58	311.17	311.55	309.78	308.93	314.97	311.61	313.27	308.18	308.31	310.57	313.33	311.87	307.54	311.73	311.96	308.02	313.87	312.26	310.74	308.65	311.04	311.61	310.99	310.51	310.41	307.19	309.69	310.82	312.3	310.23	307.77	310.32	311.45	310.88	310.9	315.36	310.65	312.04
315.27	316.52	313.04	314.13	316.9	316.05	315.48	313.8	315.66	315.31	314.55	316.34	317.11	314.39	311.7	315.53	313.79	315.33	312.49	316.34	314.83	314.45	312.71	316.78	315.2	319.19	314.61	314.05	318.2	315.22	315.17	317.3	314.98	314.59	318.91	318.09	315.76	313.99	317	315.45	308.39	314.35	314.4	314.56	313.35	316.24	313.14	319.25	316.69	317.88
304.66	305.32	304.08	303.65	303	304.07	305.02	305.44	304.67	303.77	305.38	303.8	305.25	300.76	306.73	306.01	303.95	302.99	304.58	305.69	305.32	303.93	304.93	301.19	306.24	306.73	303.33	306.05	305.34	305.45	306.8	304.69	305.87	306.09	303.52	304.22	305.9	305.21	304.76	305.74	302.1	302.35	305.36	300.86	306.29	306.25	304.08	303.1	306.81	305.67
316.07	312.32	313.76	317.44	313.11	316.43	315.74	317.75	312.79	314.7	317.01	319.35	315.76	313.51	316.25	314.16	313.37	313.79	312.96	315.69	312.99	317.7	319.82	313.77	315.28	311.71	311.57	313.91	313.22	314.04	312.82	317.94	313.42	314.61	315.36	315.05	318.48	312.05	315.05	315.52	314.39	314.06	314.81	316.42	311.34	312.26	311.46	313.1	317.24	313.29
314.76	312.88	313.5	314.55	315.74	310.98	315.35	317.45	314.72	315.93	314.17	313.38	314.14	316	314.87	312.54	313.98	314.2	313.91	312.06	312.28	314.95	312.93	311.39	311.79	314.84	314.19	312.54	316.92	313.9	315.56	316.86	313.95	312.46	315.4	313.71	313.57	315.27	313.13	312.96	315.64	314.47	309.67	316.08	317.27	316.67	315.58	314.12	316.03	315.22
314.49	314.07	314.01	317.73	315.65	317.5	311.44	314.33	314.28	313.16	313.12	312.51	316	314.59	310.46	310.16	311.69	315.29	314.53	311.39	316.73	317.34	312.31	315.11	316.78	317.14	315.99	314.86	314.58	314.82	316.77	316.96	314.93	314.42	312.87	315.46	311.91	312.46	315.15	312.03	315.58	313.53	312.44	312.4	315.05	314.04	314.8	309.41	316.4	314.39
325.66	324.68	323.78	326.61	319.58	325.41	325.2	326.67	325.96	325.67	325.06	325.36	321.52	325.44	328.92	328.38	326.36	326.97	325.61	323.67	321.52	326.49	326.97	328.58	325.03	325.13	324.34	328.28	324.43	322.99	324.6	321.81	323.5	325.91	327.04	325.09	325.89	326.05	325.11	324.65	323.36	327.35	326.61	329.01	328.43	322.97	324.72	325.15	325.54	325.75
303.53	299.47	301.3	304.03	303.68	303.05	308.36	302.81	301.71	301.56	302.04	306.02	304.1	305.13	301.98	301.56	300.53	301.6	304.28	303.57	300.9	306.02	303.99	301.37	301.18	301.94	303.31	302.6	302.81	302.83	299.16	299.71	302.53	302.67	301.74	306.1	303.14	302.82	304.62	297.94	302.93	303.37	305.15	301.37	302.22	302.03	302.66	304.29	302.8	305.49
304.09	302.19	301.57	303.91	300.61	301.15	305.28	305.99	303.88	300.83	301.9	304.22	303.18	301.49	304.61	299.14	300.94	303.82	300.62	304.2	302.75	306.16	306.9	302.21	304.83	302.18	303.3	305.74	301.45	304.41	300.79	305.79	300.04	302.31	304.29	303.65	300.82	303.01	301.75	299.62	301.46	301.75	302.47	300.1	304.24	302.9	300.96	305.73	298.71	303.31
308.09	309.17	304.29	303.9	302.5	308.74	304.94	301.17	306.67	304.94	306.65	302.63	306.38	299.62	308.22	306.04	305.02	305.27	308.4	302.78	306.39	308.32	309	304.93	304.81	310.3	303.46	306.05	307.55	303.39	308.29	306.49	304.48	304.31	310.98	305.06	300.65	305.67	303.07	307.49	303.82	302.29	305.19	301.6	307.27	303.53	308.18	308.69	306.49	305.66
300.67	298.14	301.37	297.23	304.39	300.88	301.41	301.86	301.13	301.86	303.28	299.86	302.14	303.76	301.34	297.21	302.88	300.09	299.97	298.7	302.28	301.96	300.43	300.5	300.65	301.36	297.82	302.78	301.03	301.95	300.44	303.08	300.53	301.58	300.06	304.19	302.48	297.95	299.8	300.67	305.03	300.42	299.59	303.89	298.86	301.19	302.36	303.57	300.69	303.69
309.3	307.34	303.83	303.3	306.97	307.33	307.31	305.56	308.61	305.41	309.47	306.15	308.14	303.4	307.28	305.08	305.83	304.33	304.91	305.18	307.81	306.92	310.16	305.15	306.83	307.31	305.42	302.96	304.97	305.6	307.63	304.34	308.5	305.92	305.85	304.26	307.33	305.2	306.97	302.38	304.4	306.1	306.88	305.07	307.47	306.75	305.96	303.35	307.04	303.42
329.25	324.32	327.11	326.34	327.58	331.03	328.69	327.86	329.38	326.25	328.12	330.22	327.1	330.19	329.36	327.61	328.34	330.91	325.37	331.28	330.37	328.92	328.99	329.59	325.53	327.82	328.77	324.48	329.41	332.01	328.99	325.23	326.55	329.45	326.63	328.26	324.73	324.22	328.16	330.5	324.67	327.44	330.58	324.99	327.4	330.44	328.88	326.96	328.16	329.41
295.21	297.12	296.07	297.98	294.6	297.23	300.02	295.43	294.24	296.18	295.39	292.04	296.2	299.27	295.53	300.17	294.52	294.36	299.48	294.38	296.14	295.39	294.56	293.98	296.12	294	297.3	296.04	296	301.84	296.99	295.88	298.71	299.45	293.88	300.08	295.91	296.15	293.57	296.83	297.65	297.36	294.67	296.7	295.5	300.93	298.04	296.15	299.75	296.25
298.37	298.88	298.51	303.49	302.48	299.3	300.84	301.18	298.3	298.17	300.36	299.89	302.27	302.06	296.82	297.16	299.62	301.53	297.24	302.13	299	300.18	301.06	300.65	297.95	298.79	302.95	302.51	301.82	297.78	297.68	301.41	299.34	304.4	302.49	299.91	304.32	300.1	300.65	300.21	300.05	299.61	304.51	298.04	297.48	298.4	301.06	300.71	300.03	299.67
314.22	314.11	314.68	318.65	314.08	316.91	315.6	312.89	315.69	316.02	313.41	313.97	313.88	312.44	314.76	316.32	318.38	313.38	319.17	314.19	312.37	315.33	317.38	319.03	312.17	313.76	316.93	316.17	313.62	316.08	316.91	311.98	312.09	314.76	315.29	311.07	312.96	316.18	320.22	315.19	313.91	315.82	313.66	313.1	315.19	314.31	314.68	311.58	315.59	313.49
292.16	297.38	291.84	293.08	292.71	294.8	295.16	292.63	295.61	294.08	294.99	294.6	296.41	293.37	290.95	296.15	292.07	293.14	291.87	293.5	292.95	297.14	294.63	292.05	295.76	293.44	296.61	297.61	297	289.26	292.82	297.32	294.12	292.98	295.17	292.57	294.79	291.78	293	290.54	293.89	295.85	295.9	294.99	291.96	294.91	292.75	295.88	295.57	293.93
314.34	310.46	309.25	309.48	315.76	314.65	314.28	314.35	312.56	313.45	311.84	316.54	308.07	307.49	313.61	310.78	312.96	311.44	312.85	310.36	311.61	314.99	307.92	314.03	309.92	312.4	309.94	310.36	313.01	311.19	308.86	311.28	313.64	312.46	309.86	310.94	314.82	313.22	311.39	310.86	311.28	315.97	312.54	313.65	312.25	312.2	307.66	310.6	313.81	311.93
305.46	301.62	302.08	305.09	302.78	302.86	307.73	301.97	304.44	305.11	304.18	303.6	303.31	301.53	299.99	302.14	307.31	303.02	304.92	305.44	305.59	304.97	303.82	302.23	305.38	303.63	300.51	304.82	303.4	302.21	306.97	307.52	302.82	305.54	302.99	304.2	301.07	302.2	300.36	302.79	302.01	305.43	307.29	301.44	306.45	303.31	305.27	305.69	304.62	301.3
320.83	316.93	316.05	317.21	317.91	319.07	318.45	314.98	319.47	320.25	317.6	316.14	317.79	313.89	318.65	318.57	315.52	320.16	321.73	320.47	317.87	317.59	316.02	318.72	314.79	316.66	318.84	316.51	315.86	319.24	312.96	314.19	317.36	317.47	317.19	318.75	316.47	318.48	319.64	318.92	317.52	316.67	315.3	318.22	317.69	317.73	319.13	313.76	318.4	318.03
302.77	305.25	299.69	303.52	301.58	300.18	304.28	298.4	300.1	302.03	303.6	302.64	303.83	305.54	301.59	302	303.8	304.95	303.82	301.53	301.97	302.01	302.08	300.9	302.49	302.85	306.03	300.64	298.96	301.63	301.22	306.39	304.83	303.17	304.71	304.4	303.85	304.25	300.61	301.38	301.46	304.34	300.92	303.29	304.05	304.57	301.79	303.76	304.35	303.36
314.87	317.91	316.5	314.43	318.28	317.8	314.08	315.75	315.07	316.77	317.56	316.73	313.38	314.67	315.29	317.96	315.73	313.43	312.32	315.03	314.47	315.69	313.15	313.77	312.08	312.5	316.16	314.87	312.7	318.01	316.84	320.35	317.91	319.53	316.38	312.99	318.23	316.8	314.91	319.14	319.14	315.06	316.53	312.4	316.74	315.65	315.22	315.89	312.06	315.69
302.75	311.55	307.62	308.35	311.36	307.81	309.77	307.9	307.21	313.34	306.38	309.07	310.99	312.29	307.72	309.43	304.19	311.89	310.86	306.07	312.04	308.59	310.01	310.81	310.15	310.66	309.28	312.76	310.04	310.25	305.51	308.56	307.63	312.25	310.18	306.36	308.38	310.98	310.49	307.47	306.43	307.15	309.47	309.2	308.9	306.39	306.28	307.1	307.07	307.09
311.46	309.82	311.93	310.42	313.86	311.96	313.09	312.94	313.04	309.69	309.29	312.76	309.83	310.42	309	308.3	311.76	304.36	312.3	308.78	310.14	311.04	314.21	313.47	315.05	311.27	309.22	310.65	308.31	309.4	309.18	309.62	308.74	312.1	311.73	310.71	316.31	311.74	308.1	309.99	310.63	310.77	310.58	309.75	310.85	312.14	309.43	311.57	311.67	313.85
295.01	294.05	293.55	295.34	290.3	295.61	292.43	297.79	292.34	295.53	295.21	292.94	292.29	296.88	293.94	292.64	295.25	296.39	290.24	291.43	291.22	294.98	293.28	291.31	291.96	292.24	291.21	293.92	295.14	292.83	294.94	293.84	292.72	293.51	291.71	295.58	291.79	292.01	291.13	295.33	297.63	293.65	297.65	296.1	294.47	293.08	292.75	293.58	291.81	293.39
316.01	315.57	311.91	310.44	309.51	312.2	312.4	315.83	313.07	311.08	311.64	314.35	314.3	312.07	313.48	311.76	313.4	310.33	315.5	312.03	315.3	310.67	310.43	313.17	310.15	313.36	316.27	316.34	312.43	313.49	313.7	312.07	313.15	314.17	312.53	312.61	316.53	312.34	311.93	313.7	313.86	312.39	312.18	312.51	314.8	314.62	312.62	314.44	311.17	313.85
300.35	298.53	297.72	300.21	301.21	297.57	299.82	297.72	298.83	302.39	299.23	298.33	296.83	298.03	303.46	300.27	300.84	297.78	300.12	299.14	302.29	298.2	302.38	300.77	298.94	299.85	302.06	299.49	300.49	297.73	299.9	300.63	302.19	302.43	298.7	299.16	297.99	300.83	301.06	300.91	297.53	297.96	299.2	300.93	300.81	300.02	300.08	297.47	304.23	300.74
302.36	302.82	305.32	300.41	302.01	308.76	305.77	300.54	304.71	304.58	302.58	302.31	301.09	298.06	298.53	304.88	304.73	301.95	305.5	301.55	302.78	303.08	303.11	300.92	304.32	306.15	307.68	303.02	300.3	300.82	302.52	301.1	301.9	302.8	306.13	304.02	299.52	301.8	301.2	303.17	301.95	301.39	301.25	305.6	302.81	306.51	302.57	304.67	306.67	301.26
292.69	293.99	296.22	296.71	294.42	299.74	291.96	293.85	294.72	293.49	293.45	293.74	296.06	289.94	297.66	295.63	293.86	297.31	294.94	295	293.18	291.97	293.62	299.13	295.8	294.38	294.84	296.51	300.5	297.48	298.22	291.74	291.84	292.45	297.4	298.56	295.06	294.11	294.24	291.37	295.1	296.78	293.24	294.91	293.79	293.73	295.38	299.27	298.18	294.79
316.42	315.43	316.68	317.38	316.43	312.08	316.65	314.75	315.6	314.66	313.61	312.41	312.32	313.64	317.52	313.15	314	313.72	314.83	314.31	315.42	313.47	315.15	315.54	317	311.87	319.33	312.7	314.53	317.19	313.96	314.63	312.71	317.86	316	311.76	315.53	315.82	317.58	314.71	310.83	317.98	313.7	312.8	313.59	315.61	316	313.97	314.39	315.44
307.87	303.85	302.43	304.96	300.74	304.95	304.68	303.92	306.47	305.21	299.41	304.64	305.72	303.88	306.45	301.62	302.3	300.52	304.28	303.95	302.24	306.96	303.71	302.81	303.23	304.6	300.49	301.09	306.27	301.45	303.4	303.37	307.61	304.29	301.89	305.35	306.28	302.96	303.45	302.71	306.46	303.74	302.87	303.04	303.78	306.87	303.44	307.31	305.2	305.3
314.48	313.25	312.73	312.24	317.71	312.05	310.71	308.7	313.04	315.58	316.51	311.39	310.95	315.37	313.64	313.13	312.57	311.85	307.73	313.64	312.71	312.59	314.11	315.4	313.56	309.96	312.12	314.01	313.67	312.39	313.13	313.27	311.97	315.69	312.28	312.44	311.42	316.46	313.65	312.35	312.06	312.44	315.97	310.49	312.75	313.08	314.58	310.81	313.12	316.12
302.78	307.43	302.5	305.08	303.27	302.8	304.21	301.64	305.17	304.46	303.86	302.56	306.59	303.03	304.93	306.9	304.64	301.22	302.58	304.79	304.48	302.59	306.92	302.95	302.2	302.67	303.58	303.34	304.42	306.64	302.67	303.66	303.13	301.86	306.39	304.29	304.21	303.21	302.11	301.55	304.29	302.02	305.01	305.49	304.68	308.03	303.71	303.85	303.43	304.48
314.83	317.13	314.56	316.07	316.76	312.66	312.36	316.05	316.11	311.81	315.53	314.49	313.62	313.62	314.08	314.14	317.3	315.75	311.75	314.04	315.6	315.68	319.57	311.93	311.58	317.42	313.73	315.35	315.21	317.13	314.49	312.69	315.4	317	313.05	316.83	314.06	315.7	314.36	313.89	314.27	315.42	317.41	315.64	315.78	312.08	318.74	315.36	310.83	316.99
301.06	302.33	299.5	302.41	302.19	305.48	305.1	303.63	302.49	302.9	300.38	305.08	302.84	303.47	305.58	299.1	302.65	306.27	304.15	300.87	305.14	305.02	304.6	303.24	301.94	302.96	301.48	306.39	303.89	299.32	302.75	304.24	303.71	303.08	304	304.29	300	301.99	303.02	302.84	306.92	303.12	305.87	305.7	302.61	303.6	304.47	303.86	302.12	301.53
300.8	301.64	303.1	304.85	306.96	303.91	303.62	302.37	304.42	303.46	306.35	307.42	305.83	299.45	301.92	304.62	304.96	304.95	301.12	303.58	302.71	303	302.72	305.94	297.6	305.24	300.41	300.22	299.28	301.92	299.87	304.62	303.31	301.48	301.63	300.99	302.85	300.34	303.76	301.99	305.65	304.37	306.48	307.74	302.64	303.33	303.37	307.69	301.67	305.64
311.04	311.14	314.16	314.97	315.51	315.65	311.12	315.44	314	312.29	313.56	315.52	311.59	310.58	313.04	312.83	309.62	310.52	313.18	315.73	308.88	315.87	315.74	314.97	310.35	312.32	309.88	311.44	315.4	311.17	313.35	310.73	312.91	311.32	309.76	312.2	315.91	309.25	312.98	315.59	314.51	310.24	312.09	306.38	313.66	311.92	315.99	312	314.02	317.56
300.3	301.45	302.83	298.63	300.64	301.95	303.07	300.87	302.72	302.75	300.98	302.99	303.45	302.07	301.51	301.92	299.27	297.67	301.44	302.24	300.85	302.54	302.99	301.88	299.59	301.52	299.95	301.09	303.35	298.59	302.48	301.25	299.93	301.94	304.65	300.22	302.04	299.46	300.79	295.31	302.82	300.92	300.07	301.28	300.45	301.58	303.76	300.05	302.78	298.56
310.24	309.59	313.31	312.63	315.42	310.6	312.36	313.99	312.87	315.23	310.43	312.07	312.69	313.27	311.82	314.32	313.36	312.73	311.98	313.3	311.9	313.49	311.28	314.88	311.03	312.05	314.09	316.23	316.08	313.1	314.64	314.22	313.86	308.61	313.81	314.65	315.38	312.38	313.95	314.89	312.63	311.54	312.5	311.88	311.66	310.43	311.36	314.59	311.8	310.9
312.65	312.38	314.44	313.42	314.77	314	313.88	311.92	312.81	316.29	310.42	313.7	313.09	309.59	311.72	316.59	315.81	312.98	314.66	314.21	312.64	317.54	317.3	312.9	313.3	311.52	315.84	313.35	317.14	314.84	312.92	313.49	315.18	312.31	311.32	311.01	315.54	312.23	312.74	315.3	312.76	314.08	312.27	312.6	314.33	313.32	316.62	310.17	315.7	315.62
315.65	314.22	312.32	313.15	315.42	311.54	313.82	315.35	316.79	315.64	315.56	315.15	314.49	314.57	313.08	312.86	315.44	313.79	312.2	317.93	313.25	313.94	316.15	314.87	313.47	314.57	314.01	317.87	318.14	312.29	318.92	317.43	314.99	313.07	316.81	317.39	319.46	313.49	316.81	313.39	315.75	315.94	315.63	313.28	312.34	317.37	317.53	317.88	311.5	314.42
307.51	307.86	306.02	304.27	305.52	305.3	303.74	305.37	306.54	305.19	304.69	305.99	304.01	302.39	305.29	303.28	304.23	307.54	305.52	305.1	305.59	307.39	306.11	300.85	307.75	306.05	307.32	306.96	307.93	306.37	306.34	306.67	300.68	305.54	302.19	301.43	307.53	305.69	303.53	304.26	304.09	304.77	306.75	305.79	306.55	302.93	304.9	304.3	304.29	306.91
321.86	326.28	325.29	322.11	325.49	323.08	327.65	327.46	325.15	324.6	325.83	323.5	325.26	324.58	323.16	324.03	322.43	326.97	324.71	323.5	325.03	323.23	327.29	328.5	324.42	324.67	324.69	328.43	328.43	326.56	324.05	328.65	328.97	326	325.91	328.1	324.71	324.31	327	325.14	326.76	325.71	327.32	326.77	328.24	326.98	323.79	323.84	326.78	328.8
313.62	311.49	310.58	312.86	315.9	317.25	314.27	314.89	312.71	317.67	316.01	314.89	316.54	318.26	319.43	316.17	314.72	316.61	311.17	314.17	311.54	312.46	314.55	311.98	311.75	312.04	314.09	316.46	314.36	315.23	316.7	316.62	314.36	311.74	312.41	313.15	318.19	310.18	315.16	312.33	312.81	314.87	317.23	313.32	316.44	309.84	316.36	312.12	315.19	311.54
314.45	315.68	310.8	310.86	312.9	312.65	309.98	318.84	314.71	316.84	312.94	317.28	319.89	310.17	313.94	315.74	313.97	315.5	312.93	311.6	314.34	314.89	315	315.49	314.01	314.63	312.26	314.39	310.87	311.73	311.8	314.72	313.17	313.92	313.64	314.39	313.23	311.9	313.58	318.64	315.64	315.66	314.02	312.3	314.49	314.03	317.69	311.33	314.6	308.44
303.48	304.86	303.45	301.52	305.33	303.6	299.78	302.1	304.68	304.24	301.4	303.49	304.17	301.95	303.68	299.8	301.02	303.31	300.81	299.36	301.65	298.82	304.34	300.72	302.29	305.18	299.3	300.57	302.59	302.63	302.21	302.96	300.82	302.76	302.8	305.79	304.74	304.05	300.05	302.44	303.3	300.63	303	299.79	303.94	301.08	297.92	301.34	302.24	303.59
310.47	311.77	311.48	305.42	312.57	311.63	310.58	310.09	311.02	309.55	314.64	313.14	313.51	309.23	312.47	310.95	309.93	309.16	309.48	307.26	308.26	308.18	310.91	309.16	306.64	313.17	313.4	309.74	310.56	310.43	316.72	307.68	313.9	312.52	310.13	309.72	310.93	311.82	309.55	310.3	309.77	311.05	309.02	305.65	311.22	313.11	311.48	309.58	310.95	311.78
304.82	306.28	306.46	306.1	305.84	307.99	302.62	306.63	303.65	305.21	303.8	303.9	305.03	310.67	304.86	307.62	309.18	307.58	304.87	307.49	307.52	307.2	307.09	305.95	306.8	310.62	305.44	307.38	305.76	302.94	304.67	305.52	306.87	311.15	308.69	303.29	307.88	306.9	304.49	304.69	307.97	308.13	310	307.07	304.2	308.17	306.83	305.59	302.22	308.6
307.35	306.16	303.21	307.6	305.38	301.84	307.15	306	307.06	305.49	307.09	304.18	305.05	301.84	307.93	302.02	304.77	303.2	303.63	305.27	303.23	304.41	304.97	305.58	304.08	306.92	306.8	307.54	303.22	304.78	305.04	303.84	309.92	304.79	307.29	306.29	304	308.37	301.71	305.5	302.07	304.21	305.3	300.63	305.64	303.93	303.1	307.39	302.4	303.59
305.33	303.45	307.88	306.54	303.31	303.77	306.85	304.96	308.37	307.08	304.81	302.8	306.33	303.96	307.85	305.74	306.91	303.11	305.38	309.17	305.29	303.54	304.97	305.66	304.37	304.11	308.79	304.4	306.95	304.72	307.08	305.08	306.19	307.78	304.29	305.91	309.08	303.74	303.46	303.97	301.21	304.19	303.2	306.73	302.95	306.16	307.51	306.2	305.61	305.67
315.94	316.06	320.11	313.56	320.2	317.45	317.89	318.21	317.49	318.15	318.15	319.67	315.51	312.86	317.87	311.98	320.22	314.87	318.28	314.87	318.13	319.76	317.26	314.84	315.35	317.12	317.95	316.2	320.74	318.66	315.2	321.61	318.44	322.72	315.09	318.88	319.91	314.14	316.67	315.65	315.38	320	319.46	316.34	313.68	313.55	312.67	317.4	316.91	317.44
304.37	301.4	305.66	301.72	304.31	304.1	300.8	299.81	303.14	303.65	306.93	301.45	302.27	302.53	305.68	304.2	296.4	301.59	302.14	303.79	305.02	305.26	302.19	303.82	303.09	302.67	305.64	303.92	303.97	304.66	305.79	305.4	300.92	302.71	303.72	300.48	305.55	304.59	303.98	305.49	308.4	303.9	305.62	307.04	305.46	302.92	304.41	302.03	302.94	299.54
318.15	313.23	316.74	312.97	314.52	312.49	313.65	313.27	313.19	315.35	315.26	311.78	315.63	315.59	317.01	312.29	313.33	317.09	316.94	314.77	315.03	314.46	313.94	314.1	316.35	311.35	315.2	317.42	315.65	313.19	316.4	313.03	314.08	316.63	316.27	312.78	313.1	313.65	313.69	314	314.37	313.49	317.32	314.07	315.84	317.31	313.29	315.73	313.27	312.09
299.24	303.17	304.85	302.78	306.9	307.49	307.93	304.62	304.32	302.35	304.25	305.31	303.15	302.51	301.85	305.18	303.58	304.58	302.92	302.62	304.66	303.43	302.46	304.49	305.13	298.96	303.12	305.86	306.83	302.91	303.68	304.76	302.99	304.14	301.97	303.85	305.34	309.4	306.05	302.18	303.56	303.89	302.18	306.8	305.3	301.2	303.05	305.28	305.38	304.21
319.1	317.39	319.5	315.59	317.57	317.06	316.36	315.34	319.52	319.03	313.96	314.47	318.83	319.55	318.75	313.93	315.22	325.68	318.66	316.24	318.77	316.91	316.03	315.07	314.91	316.05	315.24	317.73	317.35	319.51	316.14	318.34	316.46	319.27	313.68	317.69	316.01	319.43	316.41	316.93	315.78	312.3	314.27	316.1	314.13	318.77	320.15	316.95	320.01	317.98
295.68	301.32	299.48	293.98	293.87	297.8	294.1	293.04	294.29	297.95	298.62	296.82	296.97	297.33	298.1	296.49	294.82	294.61	297.03	303.46	295.72	296.19	295.52	294.27	295.77	296.57	299.27	299.43	296.82	294.21	300.39	302.34	296.64	295.84	296.51	296.62	299.63	300.07	297.05	299.18	292.29	294.75	295.68	295.64	297.22	295.8	296.46	296.97	295.06	297.89
314.2	314.77	315.52	314	312.52	316.07	317.3	315.29	319.14	316.77	315.3	317.05	316.98	316.38	312.39	314.59	311.55	316.74	319.51	319.88	316.73	315.14	319.65	317.16	314	317.16	317.42	317.3	316.1	316.19	313.95	315.45	309.22	314.43	318.57	315.62	316.67	314.48	314.38	315	316.35	312.59	313.65	315.54	312.88	319.54	314.57	311.69	312.81	312.64
306.4	303.24	307.34	303.53	304.61	306.7	307.66	306.43	302.44	302.17	305.69	306.88	303.31	304.63	302.18	299.73	302.87	307.71	304.31	304.85	305.03	307.64	301.44	305.23	306.38	303.29	301.53	306.94	300.73	305.99	303.65	303.91	302	306.22	304.66	298.05	305.3	304.29	306.17	300.91	305.56	306.39	303.96	304.15	302.49	302.22	301.53	305.25	308.41	304.2
296.41	295.98	299.97	294.99	299.75	297.22	295.42	297.01	296.9	298.19	296.39	298.66	303.27	297.63	294.51	295.94	295.48	293.77	297.14	299.85	296.23	295.12	296.21	297.33	300.99	296.74	296	294.7	297.37	297.35	296.18	297.54	296.29	297.7	297.03	295.26	295.97	299.17	296.74	301.95	297.31	293.44	296.83	295.8	297.05	298.37	297.92	297.39	292.93	295.87
293.27	300.5	298.58	294.3	298.18	296.85	296.78	295.82	294.04	296.47	296.33	296.38	297.74	294.66	295.92	297.39	295.64	299.5	299.03	294.25	297.23	296.59	299.33	293.48	297.29	296.22	295.23	295.61	299.57	297.52	297.84	297.59	296.46	294.58	294.14	296.34	294.94	299.33	294.82	297.28	300.01	294.68	299.29	297.96	294.13	296.7	296.87	295.12	297.58	298.05
310.71	312.7	308.43	309.45	308.02	308.14	310.34	307.72	304.65	312.6	305.87	307.21	307.01	307.09	308.35	313.56	309.45	308.23	308.17	309.74	309.13	309.04	309.88	308.37	309.38	307.93	308.72	310.23	310.15	313.2	310.04	311.79	310.76	309.75	309.43	308.52	307.38	310.02	307.87	308.17	307.74	311.84	308.76	311.36	307.4	308.11	309.29	308.61	309.12	306.02
296.75	296.16	292.93	295.87	295.42	296.44	293.36	298.9	299.56	295.78	297.71	296.27	295.77	295.81	300.12	297.95	295.54	298.11	296.72	301.34	294.82	293.81	294.79	298.48	295.29	298.38	298.4	295	296.39	299.1	293.42	296.52	297.14	296.64	293.72	295.15	297.66	296.33	297.58	296.18	299.55	293.19	293.42	295.58	296.35	297.77	295.2	296.81	298.25	292.98
326.15	331.65	328.6	328.28	326.77	327.1	325.06	328.1	324.16	328.18	328.77	325.12	326.55	326.63	325.46	326.84	328.77	326.13	332.06	329.76	325.78	325.22	325.99	329.01	326.54	327.55	329.17	328.02	326.73	329.75	329.69	330.79	329.17	327.85	327.45	329.12	329.95	327.55	330.59	331.11	325.2	330.44	330.7	325.62	327.2	329.76	325.84	328.85	327.62	331.84
306.02	305.46	302.4	304.39	305.01	307	304.59	301.06	304.93	306.07	302.75	304.23	302.9	305.91	307.32	303.69	302.48	304.32	303.5	308.76	305.72	305.31	301.55	304.99	304.85	304.33	308.18	303.95	307.25	301.03	304.5	305.13	302.74	305.3	304.26	303.87	303.88	301.48	304.11	307.05	302.46	305.67	305.03	303.97	308.15	304.97	305.22	306.37	307.33	306.6
309.25	308.7	306.82	309.05	307.54	310.02	311.51	307.61	309.89	310.84	310.82	308.59	306.91	308.17	310.98	306.49	308.77	310.7	310.02	308.75	309.63	310.22	307.42	311.39	308.09	309.25	306.61	307.26	307.31	309.01	305.28	308.97	313.81	307.85	309.52	309.46	307.99	306.66	311.61	310.58	308.9	306.52	311.12	307.53	309.3	308.07	308.71	310.49	310.31	309.43
298.08	305.65	302.37	296.22	299.97	304.04	301.99	302.51	299.09	299.02	298.93	300.85	300.54	299.81	299.98	302.57	302.5	300.75	302.97	302.21	301.54	297.61	305	299.74	299.54	298.14	301.37	297.6	302.4	299.01	298.47	301.18	298.88	301	301.04	296.23	298.76	302.76	303.64	300.83	302.79	297.7	302.72	298.13	301.21	299.7	301.82	300.59	299.54	299.06
293.5	292.13	295.89	292.85	293.57	294.67	293.28	295.02	295.13	289.48	295.09	294.92	294.83	295.84	292.49	291.72	296.07	294.14	292.43	297.02	294.7	295.05	293.81	292.37	291.97	297.5	292.8	290.13	294.65	295.98	295.05	296.77	296.37	296.37	295.17	293.62	290.07	296.53	296.29	293.58	292.73	294.55	291.25	295.91	292.5	295.63	292.23	295.39	297.05	292.27
293.96	294.18	296.24	290.49	295.91	296.47	295.87	293.33	294.34	294.05	294.91	292.1	295.81	293.41	291.21	290.98	291.31	295.41	293.93	293.46	296.85	297.04	296.16	294.43	295.7	292.36	293.18	295.29	293.32	291.32	294.42	294.35	293.54	293.25	296.23	291.17	293.51	293.7	291.99	293.93	294.95	294.52	294.62	291.57	298.89	290.41	293.95	288.32	290.72	296.31
314.4	314.49	317.77	317.75	314.68	319.36	315.66	316.96	318.05	314.43	317.2	318.83	317.68	317.34	316.32	317.64	318.32	316.58	315.67	318.7	315.39	315.39	316.5	314.14	316.82	315.23	319.66	319.79	316.97	316.97	321.47	318.57	315.53	316.28	314.65	319.81	317.9	316.2	316.9	317.4	317.28	320.59	316.45	314.88	315.65	316.36	316.07	316.44	318.73	317.51
319.12	315.99	319.53	319.32	318.69	317.92	318.07	322.89	314.61	317.05	321.03	316.79	323.1	317.39	319.18	318.29	316.58	317.24	318.41	319.99	320.78	315.34	315.87	317.54	315.6	317.23	320.03	316.82	317.71	320.37	317.28	319.32	317.01	321.55	317.92	314.63	316.45	322.49	317.18	318.55	317.47	317	317.24	317.46	317.37	320.59	318.7	319.72	316.4	316.16
314.09	316.32	314.72	315.16	310.76	316.49	316.15	315.51	315.61	313.51	318.05	315.05	315.82	314.24	313.26	311.45	312.94	317.37	311.95	316.93	312.32	319.49	310.77	312.71	313.49	313.71	318.13	314.99	315.97	314.87	316.54	312.06	318.61	315.34	319.23	315.21	317.5	312.52	311	311.23	314.06	312.79	315.31	312.7	314.37	311.14	316.39	317.21	315.73	316.51
302.32	300.21	298.2	296.62	299.91	300.56	298.39	299.7	299.26	302.96	298.42	300.36	302.72	300.94	305.15	298.68	300.54	299.55	300.32	301.95	300.66	300.21	298.84	299.25	301.84	302.19	299.04	299.14	301.35	297.43	303.18	300.12	299.25	299.13	301.6	302.1	297.05	300.12	300.43	299.89	299.3	301.5	298.25	300.93	298.75	302.34	297.47	297.15	300.55	299.36
315.44	317.13	317.59	318.74	318.39	313.2	313.96	315.84	315.2	315.69	316.06	314.03	316.94	315.4	314.99	317.79	319.16	314.3	316.96	318.81	314.33	316.25	318.71	317.42	319.8	313.8	316.26	315.95	316.1	316.06	314.54	319.16	319.94	314.24	318.01	315.2	315.27	314.2	310.47	316.39	316.83	316.2	316.54	314.7	314.04	316.73	318.65	317.1	314.41	315.62
309.14	310.55	315.38	312.52	312.41	312.52	312.21	310.4	309.35	311.15	312.05	311.18	307.59	309.19	310.81	308.76	314.75	312.2	314.5	309.91	310.84	310.45	309.55	311.58	309.43	313.63	311.04	308.77	312.13	310.27	311.51	311.01	306.69	310.41	309.36	309.7	309.38	313.52	312.04	309.68	307.87	312.74	310.13	311.47	312.6	308.37	307.75	309.11	311.54	312
318.97	315.87	316.79	314.14	313.53	312.71	320.81	316.65	312.01	317.08	314.04	316.58	317.67	316.5	316.75	314.68	320.28	314.95	316.83	318.47	315.63	314.52	319.1	319.22	316.88	313.63	316.49	318.34	320.44	315.77	317.38	315.89	316.17	316.53	319.29	317.97	315.47	314.31	313.85	314.26	315.44	317.14	314.75	314.02	318.13	315.42	313.33	316.37	316.55	312.15
318.92	320.78	319.03	315.11	318.03	320.15	319.93	317.46	321.14	321.34	317.43	318.71	318.26	321.46	320.14	318.89	318.71	321.54	318.24	317.2	316.66	316.94	317.03	323.39	321.86	316.63	314.31	318.59	316.81	318.26	317.99	319.73	315.65	319.58	317.86	321	317.07	318.84	317.59	318.37	320.48	317.47	317.5	315.19	315.41	321.81	318.37	322.22	316.88	316.22
311.16	305.36	308.32	305.7	306.04	305.41	308.21	307.35	307.99	306.67	309.62	307.23	303.43	307.06	306.56	305.61	311.15	310.34	306.38	309.29	308.71	306.45	309.46	305.54	307.15	303.55	306.84	306.44	305.65	308.61	308.09	307.87	310.89	306.58	308.86	304.22	308.62	307.01	308.58	310.21	305.5	308.54	307.41	306.98	306.95	304.88	305.28	305.82	309.13	307.49
314.19	313.53	311.2	313.83	314.14	311.23	315.59	316.48	314.78	311.39	315.33	312.81	314.39	310.85	313.97	315.04	315.52	314.72	309.99	313.74	313.86	313.97	313.66	315.52	314.78	311.97	310.93	310.85	313.64	314.33	316.67	314.13	314.3	313.64	315.23	318.07	312.52	313.31	313.25	314.58	313.29	314.84	315.05	315.68	313.68	313.59	311.16	316.62	314.25	316.01
307.86	309.86	302.56	305.41	306.2	305.17	302.67	300.66	304.48	308.13	305.8	305.81	301.63	306.5	304.49	308.12	306.66	302.22	302.54	307.37	303.57	304.92	301.78	304.3	302.45	302.58	301.91	305.73	304.9	304.78	303.82	304.4	305.08	301.93	304.25	309.97	303.81	303.18	304.43	301.59	303.52	302.97	305.29	300.77	302.59	303.72	304.98	302.96	304.28	302.8
305.79	311.8	310.09	307.87	310.65	308.13	307.57	312.38	310.39	314.32	311.07	309.13	309.51	306.31	310.75	309.09	308.8	304.27	310.51	311.4	307.68	308.94	309.4	309.55	311.77	308.71	303.42	305.97	308.57	306.49	305.05	307.47	312.98	308.76	309.45	310.29	310.96	312.92	309.49	309.91	308.17	310.91	309.94	307.41	311.25	305.85	307.79	307.19	307.81	311.67
316.4	311.42	314.83	313.92	313.25	317.03	313.77	312.42	317.41	318.45	317.8	316.5	317.31	312.42	312.88	314.91	312.16	320.15	317.93	312.93	313.03	315.56	314.44	318.02	317.73	314.21	313.02	315.42	314.29	314.13	317.06	312.82	311.43	313.12	318.37	313.15	313.56	313.73	313.49	313.22	315.75	316.1	310.69	311.06	311.41	314	315.02	314.78	314.23	314.91
326.54	328.3	323.55	331.57	327.56	331.16	332.18	329.11	327.27	329.38	326.26	329.21	325.48	329.82	326.75	326.99	328.67	325.04	328.54	328.05	325.57	326.45	328.91	329.06	330.62	327.12	325.09	330.68	329.18	327.73	325.81	324.79	331.61	327.54	329.45	327.77	325.7	328.45	325.61	331.63	325.76	329.4	325.5	329.47	330.28	326.55	327.93	329.32	329.96	328.32
309.31	313.88	310.13	308.66	308.12	311.11	307.22	313.53	311.56	310.6	310.19	309.74	309.45	311.93	308.89	311.18	311.58	308.97	308.26	310.43	314.42	313.37	312.21	311.36	309.89	311.81	312.23	311.31	308.33	313.74	308.95	308.56	310.37	309.61	311.54	311.9	309.17	309.36	310.74	309.91	310.56	311.81	310.93	309.92	314.92	309.64	310.16	311.76	310.99	309.78
318.09	317.23	315.53	318.76	315.96	316.65	316.38	320.01	317.17	314.62	319.41	314.08	318.25	314.92	316.46	320.1	315.55	320.59	315.48	315.67	315.49	318.95	316.47	314.88	317.16	317.1	317.31	317.79	316.29	316.15	314.3	318.25	320.85	314.54	315.82	316.68	314.3	320.7	316.68	319.42	316.78	313.7	318.31	316.69	316.62	319.57	316.1	320.37	318.09	315.86
325.39	327.31	328.78	330.06	330.85	327.35	326.88	330.77	327.57	329.05	327.57	326.67	328.25	326.08	326.03	325.3	324.46	332.84	329.06	328.09	326.3	331.43	329.12	330.97	327.06	330.52	325.92	329	326.07	325.63	325.51	324.4	325.77	325.41	324.08	328.5	329.25	327.14	328.88	328.13	324.44	325.95	329.92	329.93	329.14	327.13	329.06	325.42	325.11	327.52
299.53	300.59	301.68	301.11	296.47	299.81	300.02	302.39	299.56	300.36	296.39	298.31	296.44	300.88	302.09	300.27	304.85	301.76	299.58	304.03	299.94	300.73	300	302.43	301.43	302.44	296.72	297.15	296.02	304.04	299.72	298.75	299.51	301.1	301.23	298.09	299.95	300.04	297.86	300.51	299.99	299.83	297.1	299.17	297.81	299.15	298.51	298.75	300.63	301.07
294.89	295.32	294.85	295.53	293.66	297.61	291.47	299.31	298.26	290.54	297.85	297.17	294.72	295.24	293.65	292.84	298.25	294.79	292.19	295.7	294.76	293.41	298.4	294.51	294.33	293.49	296.89	295.84	297.29	293.97	296	293.26	291.75	297.77	297.31	295.02	295.43	295.86	294.46	295.42	295.76	296.55	294.86	297.79	294.26	292.19	299.55	291.98	293.37	297.79
317.34	316.64	315.12	316.98	315.57	315.81	316.63	316.97	316.06	311.66	315.01	317.11	317.76	320.41	313.04	319.4	312.18	316.68	319.15	317.99	317.18	316.31	315.46	315.78	314.9	314.17	315.31	313.84	314.95	318.89	315.9	317.6	316.73	316.25	313.63	317.28	315.71	320.45	316.64	316.71	315.06	317.2	314.92	313.88	314.11	314.32	316.12	314.57	318.71	312.24
315.67	318.29	313.32	311.83	313.19	315.09	313.31	314.01	314.83	314.26	313.12	317.41	313.22	315.85	312.16	316.58	314.78	314.2	311.38	313.86	313.22	311.96	314.13	313.94	315.43	312.87	316.71	314.33	315	316.33	314.3	316.05	312.5	312.26	315.31	317.8	310.94	312.72	313.87	313.57	316.28	312.6	313.84	312.86	317.27	313.54	315.78	316.63	315.86	313.1
303.01	305.5	300.37	301.27	304.47	303.41	302.84	301	304.8	303.17	302.33	297.69	301.03	300.12	302.69	304.96	302.66	300.72	305.44	301.27	301.54	304.06	303.37	305.52	298.45	303.83	304.23	299.34	302.37	301.02	304.04	300.79	302.58	302.59	303.81	299.58	299.46	303.1	302.14	303.97	296.54	304.67	303.03	303.42	302.96	298.85	304.3	305.45	298.44	303.32
319.63	319.22	316.86	317.04	319.3	320.83	320.77	318.51	320.01	320.38	316.64	314.91	318.03	316.37	320.63	318.16	314.21	319.23	317.09	318.24	319.07	318.43	318.61	316.44	319.67	320.99	315.95	320.07	319.15	314.44	317.5	319.9	316.19	318.12	319.43	318.01	317.57	319.31	317.07	316	317.48	317.47	321.5	315.99	318.54	316.15	312.54	318.29	316.99	319.72
302.7	303.29	304.92	304.17	304.02	299.35	304.8	305.66	301.42	303.77	304.29	305.05	305.53	305.61	298.66	303.75	301.32	304.75	303.1	301.15	299.8	304.19	301.46	299.67	303.21	302.08	300.22	303.93	301.13	300.82	303.19	302.56	299.62	303.48	301.78	302.9	305.23	301.94	302.99	300.32	301.18	301.57	302.52	303.96	305.86	300.19	301.45	301.17	304.92	302.42
318.27	318.67	318.03	317.74	316.22	318.25	316.64	320.38	316.55	314.88	319.49	314.72	316.5	317.69	315.59	317.19	319.99	320.27	317.28	316.66	322.43	319.77	318.6	321.88	314.84	319.18	316.73	316.82	318.57	320.29	317.02	319.57	317.8	321.34	316.16	318.3	316.37	320.15	318.92	318.69	322.19	318.07	321.56	317.92	316.84	318.7	322.95	318.04	317.73	316.53
313.66	315.4	311.41	314.89	313.74	315.74	314.52	315.64	312.41	314.23	316.66	316.64	315.64	316.79	316.53	314.93	312.62	313.72	318.74	314.75	311.83	316.25	312.93	316.94	314.24	314.91	315.2	315.98	316.56	316.47	310.58	316.5	313.84	314.63	311.98	314.41	314.73	311.14	317.28	313.39	313.61	311.27	313.94	316.74	310.56	318.46	313.41	311.14	315.35	317.41
326.51	321.8	330.2	329.86	324.01	329.63	325.91	329.43	326.81	328.85	330.85	323.69	327.19	324.26	329.67	329.42	327	331.78	328.69	329.01	325.04	328.81	326.79	324.2	326.97	330.43	324.83	329.27	326.47	326.66	328.45	325.65	326.89	327.06	326.86	326.68	326.33	331.44	328.95	330.85	328.03	329.01	326.64	330.3	329.51	325.43	328.42	325.77	326.27	327.85
307.24	305.98	306.85	305.97	303.79	302.67	305.95	304.37	308.29	301.07	304.53	310.52	303.47	309.53	309.56	305.36	301.94	304.87	308.95	307.36	305.75	306.04	305.76	305.08	304.78	306.48	302.55	303.59	306.41	301.83	299.92	306.29	307.2	304.77	304.12	306.16	307.69	304.56	305.71	306.74	308.01	307.34	305.84	301.67	308.34	301.85	306.15	309.86	303.46	304.92
333.15	329.27	330.44	326.87	328.96	331.76	330.09	325.98	326.93	328.83	328.2	328.61	330.32	324.19	328.58	328.19	327.93	327.93	327.68	329.69	326.72	330.66	330.73	329.31	329.45	328.46	327.85	326.7	328.44	330.28	326.43	327.99	327.73	326.95	331.6	328.64	323.9	327.66	328.52	326.75	330.21	327.4	332.22	329.04	329.13	327.49	331.4	330.35	330.32	330.82
314.68	315.73	317.31	313.88	313.35	309.35	313.37	313.17	313.01	310.86	313.36	315.01	313.82	312.15	313.1	314.58	313.46	314.77	316.59	314.99	314.1	311.14	314.83	313.71	314.17	313.6	314.8	312.18	310.49	314.76	312.66	319.14	313.46	314.44	312.39	314.73	314.69	315.6	317.13	314.86	318.52	315.12	316.33	314.85	312.35	311.81	312.55	315.88	312.3	312.89
326.89	323.7	326.47	322.41	328.71	328.12	327	321.99	323.51	322.19	324.59	326.84	324.02	324.78	327.21	327.51	325.35	322.79	324.12	327.88	323.89	326.1	326.17	325.44	324.48	323.45	326.71	327.12	324.34	322.58	319.91	324.87	324.11	324.09	326.01	324.83	324.79	325.44	327.06	325.13	321.11	327.11	323.59	326.27	324.93	323.43	320.31	325.74	328.87	325.29
296.64	301.15	302.77	297.84	298.84	300.69	300.28	301.65	300.15	297.75	300.69	300.72	301.1	302.2	296.8	296.49	302.8	301.64	300.76	299.69	292.99	298.82	299.89	299.77	298.02	301.09	298.07	302.87	301.72	300.84	297.48	298.51	300.25	300.08	294.9	299.32	297.94	301.78	303.74	302.27	299.05	297.56	302.92	302.55	299.01	298.05	302.05	295.7	302.25	298.47
314.73	314.43	314.1	314.84	313.51	315.68	313.03	315.49	311.71	313.13	311.66	313.8	315.97	313.35	314.44	315.3	312.1	314.97	315.96	314.38	316.02	315.79	312.87	315.63	308.86	313.62	311.78	314.51	313.32	316.86	316.21	312.79	314.85	314.06	316.83	315.22	313.82	315.45	314.98	313.64	317.58	315.64	313.25	313.55	312.82	315.29	315.25	318.16	306.18	315.2
301.05	301.32	297.76	298.54	301.39	300.23	298.73	295.61	302.6	301.18	298.6	301.65	299.69	297.04	301.99	300.27	299.94	299.63	300.27	301.57	301.01	298.41	300.28	296.78	306.11	301.97	299.81	301.83	301.12	298.69	300.52	299.24	295.95	299.84	300.83	296.12	301.41	301.78	303.85	302.27	300.9	301.65	301.53	300.78	302.18	299.36	299.98	298.77	302.7	296.18
294.94	294.48	299.68	297.21	294.55	296.47	294.27	296.73	297.77	298.67	299.89	295.45	298.01	299.87	297.99	299.38	293.87	298.7	296.83	294.34	293.24	293.25	296.92	296.63	296.02	295.27	298.37	296.86	297.46	297.15	298.76	293.51	301.52	298.63	297.25	299.43	296.42	296.9	300.12	296.07	299.49	296.17	297.12	294.87	294.25	297.92	295.27	297.37	295.07	294.94
318.33	317.78	322.14	321.77	320.44	322.12	321.93	322.03	320.4	319.2	320.19	320.57	319.04	320.26	319.02	322.4	319.55	320.97	321.18	316.48	321.35	318.16	319.73	319.94	320.45	317.74	321.01	319.73	314.85	318.3	321.71	319.57	317.73	320.39	322.46	319.01	322.62	315.02	323.65	320.9	315.56	321.46	317.78	317.14	317.5	321.26	320.45	316.48	319.13	317.58
302.03	300.53	302.46	303.43	303.99	303.92	302.19	302.27	302.37	301.03	301.73	299.7	300.53	305.14	305.01	300.65	300.37	302.31	300.26	303.07	300.87	305.15	302.81	301.63	302.29	302.4	304.11	299.56	302.11	301.65	304.62	301.87	304.31	301.37	303.34	301.06	306.13	306.33	302.61	298.69	301.21	304.4	304.14	305.7	300.6	303.48	299.23	301.31	303.66	302.2
303.07	306.54	301.97	306	304.7	303.06	305.09	302.12	300.87	301.35	303.9	303.14	301.18	303.63	301.91	303.38	303.64	299.35	303.2	302.35	303.16	301.73	302.53	300.75	303.53	306.09	300.48	307.83	304.36	300.42	304.71	304.68	306.3	305.96	302.84	301.59	302.44	306.47	303.39	301.88	301.99	304.47	304.26	304.21	304.24	304.03	303.33	303.18	300.75	300.75
319.76	317.28	316.38	314.49	316.55	320.1	318.16	317.47	319.67	317.9	314.26	320.55	314.27	319.2	320.95	319.15	319.63	317.87	318.94	316.33	316.9	316.85	321.04	318.81	319.25	317.74	316.09	316.83	318.27	317.83	316.15	319.58	317.27	316.48	318.41	316.51	317.85	318.95	318.29	320.09	317.37	321.48	318.35	317.09	315.89	314.7	317.39	319.06	318.84	315.76
319.13	318.35	320.98	318.26	322.36	320.15	318.93	321.25	320.27	316.92	322.8	319.48	318.28	317.9	317.83	319.41	318.17	317.13	317.27	317.43	319.57	320.12	317.24	321.57	322.11	315.98	314.94	318.4	321.46	317.4	319.81	315.69	318.3	314.89	318.93	315.95	317.69	320.53	317.57	316.21	317.7	315.34	319.76	318.39	316.75	318.48	320.68	317.14	320.14	320.92
303.83	307.63	302.22	303.28	301.39	301.61	304.74	302.91	303.09	305.69	304.3	305.43	304.82	301.36	303.84	304.22	304.13	302.71	303.78	303.92	301.69	304.56	303.56	302.24	300.85	303.07	305	304.19	300.49	303.33	305.82	305	301.88	303.89	301.86	300.63	302.37	302.61	302.79	302.94	302.46	299.4	301.93	304.25	302.92	305.91	306.77	302.54	302.79	306.97
304.5	302.54	309.06	304.49	300	307.49	305.66	299.24	305.38	301.76	300.05	305.68	302.47	299.79	303.96	301.46	302.95	303.12	303.9	302.24	305.08	304.79	303.91	302.44	304.32	304.12	306.16	299.8	302.45	300.02	308	303.41	305.95	303.36	301.62	304.71	308.22	300.75	302.97	303.7	300.96	304.42	303.95	301.29	309.19	302.34	305.62	303.02	302.6	301.95
302.51	302.08	305.13	304	303.99	304.89	304.26	303.89	303.52	301.33	302.78	304.93	304.24	304.4	304.12	301.75	303.81	305.41	302.28	303.99	302.62	307.04	302.84	301.62	307.17	306.08	304.45	304.86	304.62	305.1	305.3	305.62	303.51	305.66	304.3	307.15	303.38	304.57	307.41	303.97	302.51	303.11	305.97	303.55	303.53	308.53	306.99	303.03	303.29	301.12
327.42	326.36	327.04	329.95	328.67	330.56	325.33	325.51	330.87	329.98	324.61	329.59	326.27	329.82	326.99	328.85	327.55	325.58	325.84	325.97	326.93	329.61	333.04	331.64	328.44	327.09	331.55	333.25	328.56	330.36	330.36	324.89	329.71	328.42	328.72	327.71	329.92	329.12	332.15	324.87	329.12	328.01	325.7	325.32	326.1	328.67	328.72	328.85	329.58	324.78
316.4	315.71	314.96	318.47	315.09	316.03	311.04	316.7	312.49	313.64	314.12	317.05	312.1	318.56	313.64	318.35	314.37	314.35	313.49	313.84	317.62	315.36	313.97	312.31	315.31	319.4	319.38	315.72	316.35	315.35	312.09	317.26	316.69	314.46	314.41	311.91	314.9	314.27	313.48	314.36	315.76	314.62	316.76	315.49	313.29	318.24	314.91	316.05	317.49	316.54
326.21	329.16	326.22	324.91	330.54	328.26	328.11	321.91	332.49	326.94	328.71	328.93	325.59	325.1	324.05	328.75	327.01	324.21	327	329.45	323.24	327.81	330.04	327.62	325.52	325.06	324.2	326.56	326.29	326.57	327.95	327.96	325.63	328.84	327.69	326.99	329.42	328.67	328.64	324.86	327.64	328.02	321.69	327.51	329.02	327.59	324.85	327.28	328.55	328.25
326.09	324.54	326.93	325.65	323.03	324.51	325.69	322.15	325.55	322.56	322.98	323.6	324.08	326.17	324.36	324.72	325.13	324.78	322.03	324.47	324.76	321.18	330.36	323.26	327.07	325.2	323.51	323.24	324.79	325.26	322.5	322.42	325.03	323.05	327.37	328.79	324.4	328.5	325.08	325.2	322	326.69	325.16	324.01	325.22	324.29	320.36	325.71	323.77	326.13
309.14	313.79	307.88	311.39	310.79	307.77	308.43	313.15	308.78	310.75	310.37	309.3	309.95	310.55	309.74	311.16	309.65	313.6	310.77	313.05	312.81	308.61	312.12	311.26	309.41	306.67	315.23	309.6	312.94	308.11	310.3	318.09	310.17	312.27	307.81	312.67	311.91	312.35	310.67	310.15	310.74	309.02	309.65	311.64	310.65	311.68	310.89	313.5	312.9	308.04
298.18	296.6	295.7	294.54	294.94	298.38	302	297.31	296.52	294.62	294.54	294.22	293.93	293.45	296.64	295.14	295.96	297.58	296.3	295.24	293.06	291.45	293.45	294.61	298.55	292.37	295.3	297.07	296.24	297.43	297.15	290.28	296.27	297.71	296.31	298.68	295.04	296	295.1	295.62	292.1	297.49	294.46	294.16	295.66	289.81	293.88	292.7	294.61	296.51
314.65	312.55	312.92	316.51	313.1	314.93	312.32	314.94	314.95	316.04	312.49	314.23	312.97	315.71	310.44	314.28	315.17	313.74	316.27	310.93	317.17	316.37	311.02	317	313.83	316.83	314.84	318.3	317.5	314.02	313.81	311.56	314.81	312.5	317.98	316.05	318.93	314.52	313.24	311.45	312.7	316.58	313.63	320.09	310.71	314.89	316.52	315.43	314.22	316.64
319.16	320.33	318.6	317.41	315.77	318.54	320.16	320.11	318.39	316.28	319.7	321.04	318.1	319.47	323.32	317.65	316.83	319.74	315.88	320.94	320.25	324.78	316.29	318.67	317.71	318.5	320.01	317.99	316.05	318.1	318.73	319.66	315.7	318.14	320.22	316.92	317.2	319.97	321.68	321.74	319.01	319.16	317.48	324.62	317.57	322.9	321.22	319.74	319.07	318.01
313.12	314.37	316.35	314.03	315.35	312.67	312.5	312.08	314.24	315.41	316.23	317.01	318.31	312.91	313.75	314.57	313.62	312.36	313.59	311.74	314.37	315.14	313.43	315.58	310.64	317.65	312.35	312.72	314.26	316.77	312.88	315.18	311.3	311.56	316.67	314.95	314.53	316.71	315.01	311.7	317.1	315.23	313.73	313.87	310.61	309.65	316.37	314.16	315.41	314.03
314.65	313.19	314.91	313.29	315.61	318.08	313.82	317.12	317.02	310.44	311.41	315.96	317.49	316.16	316.36	316.69	313.36	315.73	317.99	315.46	317.82	312.34	317.23	316.57	314.81	309.82	315.08	312.08	315.91	317.73	308.59	318.11	315.58	314.45	313.88	313.95	316.01	313.96	314.08	315.05	313.99	311.64	314.28	314.49	311.8	318.79	317.95	312.61	315.75	315.5
319.65	317.03	312.17	319.31	320.09	318.26	314.3	312.97	318.16	316.49	313.25	318.81	312.43	318.91	313.67	318.97	313.29	316.26	312.82	313.5	318.04	316.7	317.52	313.86	317.13	314.99	316.6	312.09	313.34	315.99	315.7	319.52	316.06	316.77	315.85	315.69	312.49	313.74	317.5	312.7	316.11	318.46	316.63	318.72	315.96	313.86	313.88	316.06	314.81	316.41
302.31	307.08	304.72	304.12	302.07	303.04	300.41	307.28	304.72	303.44	303.6	296.86	304.2	301.55	306.38	306.64	303.72	302.26	300.34	301.6	303.55	303.1	304.6	304.84	300.96	304.21	303.43	304.59	304.41	304.76	306.11	302.59	303.02	303.44	301.99	306.05	303.83	303.96	303.12	301.87	306.91	302.69	301.07	304	307.9	302.45	302.04	306.89	304.74	300.33
305.54	305.14	304.88	301.43	304.87	305.21	300.49	299.75	304.79	303.49	303.53	304.39	298	302.69	302.68	305.59	306.37	301.16	302.63	303.24	302.87	301.05	303.45	301.98	302.62	305.57	301.98	302.17	305.97	302.52	300.75	305.91	302.57	302.14	299.2	306.82	303.61	305.57	304.43	304.72	307.28	304.85	304.64	305.38	305.5	301.75	302.33	303.4	302.97	303.34
320.32	320.57	319.23	316.3	318.79	320.03	319.19	317.95	314.48	315.53	317.61	317.93	316.22	318.74	320.03	313.39	315.82	316.7	318.03	313.73	315.96	317.26	313.9	317.4	315.75	317.83	320.08	316.89	320.37	321.34	318	318.08	318.46	317.4	316.55	316.47	317.97	319.11	313.44	321.16	317.28	315.64	314.75	319.02	317.19	314.1	320.16	317.18	317.79	317.35
302.19	304.74	302.47	304.57	303.28	304.55	305.9	303.34	301.59	307.45	304.68	303.57	303.86	303.67	307.86	303.72	303.92	303.66	308.88	307.21	306.7	301.92	303.01	304.07	303.9	300.73	300.5	305.22	304.73	302.74	305.43	301.47	303.95	303.87	302.99	303.11	305.91	306.13	303.01	307.56	304.71	303.81	305.3	304.99	305.2	301.83	303.48	303.42	307.01	303.42
307.78	308.22	308.31	304.7	301.51	306.64	305.25	306.53	307.49	305.24	307.68	306.41	306.56	304.66	305.53	308.69	306.8	308.15	306.55	304.39	303.09	307.73	308.91	303.77	305.47	304.66	305.98	306.25	304.89	300.81	305.31	308.82	302.87	308.83	306.38	307.01	307.48	303.16	302.59	307.08	305.34	309.82	306.65	308.04	306.82	309.04	305.39	304.6	306.43	306.96
302.39	303.02	306.42	302.87	306.69	304.84	300.73	304.39	303.58	308.4	307.17	306.75	300.66	307.33	304.88	303.13	307.98	303.72	306.06	308.21	304.1	305.06	304.28	304.46	303.38	301.45	305.14	308.48	306.8	305.43	306.83	304.55	305.94	304.05	308.95	305.1	304.67	302.51	304.3	305.81	309.52	305.69	306.82	302.84	305.09	300.86	308.08	306.74	303.68	303.36
296.24	297.81	300.47	297.36	295.52	295.57	298.26	295.86	296.64	296.97	299.61	297.65	297.32	294.62	299.31	295.69	297.01	296.01	295.57	296.26	298.24	295.86	297.07	292.32	298.68	296.55	295.81	297.84	296.29	294.81	295.1	300.29	297.68	296.37	297.38	293.7	296.64	294.93	299.06	294.94	297.86	292.94	298.9	298.29	294.75	297.91	298.42	298.26	299.69	293.34
307.13	306.01	305.63	304.1	307.82	308.07	306.33	308.61	303.71	305.82	305.77	306.38	308.33	307.61	303	306.13	307.94	304.29	305.41	305.09	302.87	302.93	306.61	307.02	308.11	308.55	305.75	308	306.82	305.52	309.66	303.98	307.98	306.9	306.16	308.82	307.32	305.43	305.19	301.62	308.34	307.1	305.41	308.25	307	305.43	307.62	305.23	307.74	303.24
295.97	292.44	296.72	296.88	293.17	291.97	296.75	292.19	294.11	298.25	296.61	295.36	293.46	295.73	293.55	295.23	292.65	295.65	296.63	292.5	297.4	291.76	290.82	296.27	293.22	291.79	296.81	291.46	293.25	295.88	296.26	299.31	294.99	291.89	290.96	291.99	296.25	297.17	297.04	294.19	296.73	293.31	295.22	295.87	295.3	291.73	297.26	297.45	298.78	294.09
315.01	310.35	313.36	315.16	311.49	315.68	313.91	310.96	317.11	315.35	311.56	313.62	312.25	313.44	316.41	311.73	313.97	314	313.72	313.38	314.18	313.3	313.81	312.99	313.69	314.96	311.65	312.12	314.5	311.61	314.32	311.64	312.34	312.09	312.58	311.27	313.9	311.56	314.04	314.99	307.28	314.19	313.31	310.26	314.67	311.32	312.21	313.03	314.48	314
293.96	291	294.94	294.22	291.33	296.83	293.55	293.04	294.8	292.73	294.35	294.61	294.88	297.57	293.37	291.88	293.17	295.46	292.84	293.48	292.27	295.19	291.48	292.57	295.49	293.96	295.39	295.02	292.16	296.61	294.84	291.96	295.48	293.82	292.43	292.77	298.89	297.7	293.79	290.34	295.5	293.94	301.2	292.75	295.61	291.85	294.53	292.39	292.5	292.65
305.37	303.7	304.87	306.37	305.71	305.11	307.46	303.29	305.03	306.95	302.06	306.03	306.57	304.4	308.46	307.13	306.32	303.7	305.52	304.23	306.78	305.12	307.6	306.71	307.2	301.67	302.66	306.09	306.22	306.53	305.57	305.18	304.42	303.64	305.5	304.7	307.29	305.85	303.27	307.6	303.45	307.12	310.28	304.33	305.36	304.23	307.59	303.17	308.97	307.38
314.15	316.59	313.58	314.45	318.81	318.11	314.99	313.3	314.79	316.58	314.8	314.3	320.35	314.53	316.19	318.42	317.44	316.09	313.23	314.39	315.8	316.4	316.75	313.84	318.5	315.83	318.53	312.31	320.54	315.11	314.57	314.27	318.24	315.64	316.41	319.06	316.78	315.44	312.69	312.02	317.91	315.17	314.53	313.62	315.61	318.67	315.28	314.78	315.69	318.96
314.08	314.79	310.5	313.66	315.31	311.39	314.83	308.84	312.84	314.27	315.24	312.26	312.76	314.75	312.3	314.55	310.52	314.48	312.69	314.97	312.95	312.63	313.3	313.44	314.1	313.95	314.21	312.36	313.76	310.92	315.77	314.72	317.33	312.5	315.57	316.5	314.89	310.95	312.37	311.88	310.42	314.27	311.47	316.68	313.06	312.62	315.73	313.2	308.73	315.77
303.7	305.68	305.02	311.45	306.71	308.65	307.39	307.29	307.03	307.82	305.33	307.62	304.36	306.49	306.28	308.09	305.55	305.35	305.95	307.18	305.95	306.04	305.13	307.94	307.98	305.81	305.91	305.16	307.79	307.46	306.64	309.38	304.66	306.91	305.59	309.41	308.36	306.79	305.25	307.25	307.63	307.97	306.15	309.85	308.26	307.58	308.52	306.41	309.86	304.85
312.08	314.99	310.87	314.72	314.47	312.88	314.25	315.65	314.67	312.66	313.35	313.09	313.44	317.09	314.85	314.43	312.56	318.26	317.48	316.96	313.74	315.72	314.38	316.4	313.94	317.6	316.68	315.53	313.06	314.37	316.41	313.64	314.63	313.58	314.9	318.27	314.89	315.26	317	316.21	312.42	317.66	313.71	312.51	312.13	315.09	314.64	316.02	317.8	316.29
314.96	316.62	312.3	316.31	311.3	318.16	316.99	314.16	314.94	316.37	316.11	316.22	314.25	316.24	312.57	316.32	312.8	318.06	315.14	314.92	317.66	316.89	313.78	312.81	313.74	317.56	313.72	313.9	319.88	311.08	311.55	316.61	314.25	318.19	313.04	318.06	315.47	316.25	314.77	316.85	318.31	312.21	316.65	316.33	312.23	315.79	317.48	314.85	314.9	311.94
305.63	308.12	306.63	305.68	305.43	303.32	305.46	304.32	309.76	302.4	304.37	305.48	307.23	305.55	304.17	308.81	307.8	306.39	308.35	306.02	302.24	306.74	306.07	304.17	309.66	305.63	304.9	305.36	305.01	304.72	301.5	304.57	306.76	304.5	311.29	305.88	305.84	305.3	310.2	304.8	306.01	306.39	306.7	305.93	307.8	309.96	307.16	309.36	305.15	307.49
308.44	304.05	305.18	305.33	307.28	303.34	304.4	304.74	306.2	304.4	306.9	302.71	304.61	304.14	305.39	303.99	303.86	303.22	305.42	306.33	302.73	300.12	305.9	304.53	306.44	304.54	306.23	301.37	306.09	306.37	304.15	305.15	302.19	306.54	303.33	302.57	305.2	303.77	305.52	304.43	303.29	306.91	300.48	306.4	306.57	302.11	302.92	305.83	304.47	305.09
326.49	323.52	324.22	326.85	321.98	325.85	323.82	326.14	324.39	326.35	327.27	322.1	322.35	321.95	325.76	326.52	323.85	321.74	323.24	326.17	324.38	323.04	327.72	324.62	326.99	323.23	323.06	326.3	324.33	326.98	327.9	321.37	324.24	324.1	324.69	323.07	323.89	323.46	327.54	327.16	320.51	321.88	320.81	323.41	326.44	324.37	322.67	326.05	326.35	324.6
305.83	307.82	307.65	303	308.79	307.99	308.33	307.83	308.92	311.29	309.04	307.69	305.03	306.61	304.68	308.11	306.81	305.75	309.34	305.51	307.61	307.66	308.33	306.13	313.02	306.77	303.84	307.3	308.58	306.26	306.98	307.45	306.5	301.95	309.99	303.2	307.78	306.66	305.48	308.93	307.38	306.28	307.23	310.73	312.41	304.89	306.54	306.94	309.3	308
319.4	321.91	321.93	315.62	316.46	321.69	316.3	318.11	322.35	320.38	319.62	318.68	318.15	320.74	317.03	319.42	319.4	317.86	321.12	319.02	317.65	319.24	319.36	320.14	322.28	320.08	317.88	320.16	320.3	320.01	318.69	317.09	322.29	320.66	316.8	315.34	322.77	319.89	317.91	321.03	320.56	320.14	318.17	318.15	320.77	320.46	323.1	319.04	320.88	317.96
315.57	315.4	311.61	315.7	309.37	310.17	314.69	313.52	314.82	313.48	310.89	309.67	312.02	315.3	312.19	313.47	316.32	312.32	311.75	317.23	314.14	310.96	313.18	313.95	310.23	313.47	312.36	313.73	315.33	312.79	312.5	315.68	313.54	313.84	315.58	310.91	314.31	313.17	313.92	315.34	313.23	314.05	314.29	311.8	312.37	312.99	313.25	311.3	311.41	316.13
312.97	316.8	311.56	311.98	314.57	308.24	312.91	307.91	314.92	312.58	313.67	307.57	314.83	312.57	312.07	313.98	312.17	311.58	315.47	313.42	311.74	315.69	313.54	315.17	313.43	310.38	313.26	310.08	311.63	311.58	314.21	313.64	314.07	311.53	315.29	314.16	311.68	313.32	317.11	311.71	313.8	315.84	312.58	313.93	309.14	315.84	311.71	310.66	314.43	316.23
328.67	325.47	328.44	329.43	329.36	325.78	331.72	326.15	325.68	326.7	327.04	328.46	328.91	328.11	330.47	324.5	329.4	331.16	327.98	326.85	326.81	324.46	330.01	329.69	329.95	327.95	327.05	327.42	326.01	330.33	331.16	322.94	327.68	325.97	327.08	326.33	326.21	328.86	327.63	329.46	327.22	332.23	323.39	331.61	327.04	333.14	332.36	327.95	330	329.05
324.44	327.55	325.73	323	327.78	325.74	326.34	323.65	328.34	329.69	325.87	328.76	326.33	328.27	323.18	323.22	326.72	326.3	328.41	327.15	322.95	328.86	325.95	327.65	324.49	325.06	321.81	324.92	323.68	326.77	325.22	322.47	325.19	323.87	325.36	322.52	327.24	326.13	325.83	326.67	325.51	323.52	323.88	326.44	325.8	324.02	323.07	324.28	330.69	324
330.14	326.48	331.88	324.2	325.55	331.05	329.17	326.92	324.77	326.61	327.48	329.78	326.36	327.03	328.91	325.74	329.09	330.94	329.06	325.23	324.71	328.04	328.07	327.47	326.32	324.13	328.3	325.68	325.24	329.6	328.19	329.67	324.34	329.25	333.64	327.64	325.03	330.61	326.65	327.58	326.92	327.61	326.33	327.28	328.6	328.98	329.94	327.44	327.15	327.93
317.02	312.54	314.3	313.06	312.61	318.28	315.73	312.21	313.14	314.68	314.49	316.79	312.21	314.43	312.56	316.65	313.06	316.5	314.57	316.11	312.29	313.83	311.88	313.68	312.44	315.68	316.77	315.81	313.71	316	318.17	316.31	316.96	311.87	316.72	317.99	314.25	318.54	314.87	314.61	315.89	315.2	310.71	313.49	312.2	313.98	319.28	317.58	316.5	316.09
296.88	296.38	293.28	295.03	295.97	293.99	292.93	296.24	294.54	295.36	294.26	297.91	294.5	298.88	292.53	292.42	297.47	294.51	298.46	297.84	291.8	293.93	295.24	295.24	293.79	292.1	293.36	294.16	296	296.79	294.18	290.83	296.55	296.56	294.51	294.67	296.22	294.64	294.81	297.06	295.58	298.23	295.56	295.49	294.66	296.47	294.86	297.63	296.32	294.29
320.83	316.43	314.19	318.04	316.48	317.89	320.67	321.46	318.82	317.61	317.76	317.91	318.47	319.99	319.62	320.86	317.88	321.41	318.05	317.15	318.17	317.53	319.8	318.73	316.7	321.09	319.56	318.76	317.33	319.62	322.97	320.36	320.71	314.62	318.44	317.13	318.85	324.14	317.19	319.16	316.19	317.53	314.26	316.92	321.44	316.31	318.07	316.53	315.58	317.53
313.85	312.16	310.87	313.33	311.3	311.9	310.35	309.2	314.71	311.96	312.69	312.15	310.31	313.97	314.07	315.53	310.42	312.7	316.12	311.39	313.61	313.51	315.71	312.99	311.98	312.4	313.52	314.24	313.37	313.08	309.26	313.07	311.75	310.72	308.29	313.5	310.27	312.48	313.45	315.06	308.18	311.46	312.83	314.92	313.68	313.14	312.75	312.44	312.2	314.1
309.2	310.46	313.6	309.13	312.18	311.79	310.57	312.29	312.59	309.56	309.87	313.99	310.33	311.52	310.07	309.17	313.33	313.49	311.27	311.83	311.36	311.71	311.53	311.29	310.6	312.86	310.04	310.15	314.55	310.47	311.32	310.13	316.18	314.58	310.7	318.33	315.14	307.86	310.63	307.33	308.61	313.91	312.69	310.54	309.18	310.4	312.78	312.29	312.09	313.33
320.38	329.78	323.03	327.95	326.95	324.48	323.93	325	325.52	323.41	326.07	326.38	325.49	322.74	328.17	322.54	327.98	324.63	326.91	325.64	326.45	322.59	323.58	323.35	324.13	323.82	325.58	324.58	323.49	325.3	327.36	328.75	326.2	324.67	327.03	326.55	320.71	325	329.53	327.02	327.09	324.95	326.36	322.55	328.13	324.8	325.91	326.95	324.19	325.09
305.57	307.86	305.25	307.64	309.36	305.24	306.23	306.04	306.4	305.41	304.78	307.61	303.15	303.43	302.23	303.3	305.54	304.64	305.5	301.73	306.57	305.92	306.53	309.09	305.64	304.15	304.91	303.6	308.18	302.87	304.7	306.04	303.66	305.48	304.5	303.82	307.73	305.8	303.39	305.54	307.35	307.24	307.35	304.58	306.66	304.36	304.21	305.24	303	306.72
305.87	302.05	303.92	306.76	306.15	301.87	304.23	303.38	302.43	303.88	307.14	303.21	305.37	304.56	306.55	304.29	297.78	305.68	301.59	305.99	302.27	305.75	303.51	301.87	306.72	304.11	301.28	304.03	302.11	305.22	304.76	305.61	299.22	305.26	303.88	303.98	306.15	304	308.54	304.57	305.97	305.12	307.49	300.92	304.91	303.15	307.41	302.33	307.49	304.11
294.12	297.16	296.59	296.34	299.2	296.15	294.11	295.93	296.94	298.87	294.06	297.19	296.61	299.45	299.52	295.05	300.93	299.17	294.05	294.95	295.96	298.2	294.28	298.06	299.91	296.32	298.71	301.65	301.69	295.21	298.2	298.66	298.27	296.45	297.6	299.06	294.43	299.98	298.13	296.56	298.62	293.78	298.51	295.25	294.04	298.43	298.3	294.46	291.19	298.85
306.5	305.11	304.14	302.93	302.23	304.37	307.03	303.91	307.79	303.06	303.12	304.87	306.18	305.88	306.71	304.6	303.87	303.96	304.71	305.76	300.44	302.45	305.8	306.51	301.04	305.11	305.27	303.92	303.94	305.19	306.14	306.47	302.68	304.9	303.43	304.98	307.02	304.6	304.85	307.41	305.14	303.13	307.54	299.82	307.53	304.34	301.46	304.69	305.43	303.32
309.84	314.63	313.4	316.36	313.65	313.36	313.93	315.09	309.44	312.99	312.22	313.57	313.23	309.24	314.84	311.93	311.51	314.19	316.59	320.26	310.12	312.9	309.98	314.79	311.14	315.49	314.07	316.08	314.53	310.83	315.32	311.54	311.98	310.22	312.23	316.6	312.41	311.45	310.21	312.48	314.05	310.44	314.6	310.93	316.84	313.23	311.2	313.73	313.26	314.48
299.59	301.84	300.34	299.02	299.14	299.26	301.11	305.49	302.59	303.24	306.42	301.92	300.14	305.39	303.39	303.02	303.92	302.37	304.48	302.69	303.31	302.13	305.26	301.33	300.52	305.37	305.1	300.05	304.07	298.89	301.71	297.5	301.61	303.29	302.74	300.08	301.53	303.59	302.33	302.71	301.04	303.34	300.57	303.18	300.98	302.09	304.1	302.99	303.38	300.85
313.98	314.63	315.63	314.99	315.31	315.72	314.37	317.9	314.62	312.57	317.77	315.03	314.89	317.58	315.32	316.16	316.42	314.34	315.08	313.9	316.55	315.14	315.37	315.21	314.54	317.2	314.08	312.18	317.05	315.34	314.29	313.97	316.45	316.63	316.89	311.7	316.65	315.87	312.67	313.41	311.88	314.52	309.59	316.61	317.09	314.06	315.42	313.71	314.81	317.25
310.6	309.6	312.21	310.86	307.72	306.54	308.68	305.24	308.93	308.84	309.27	309.37	308.13	308.15	308.7	311.58	307.65	306.75	309.97	306.72	306.88	310.23	310.39	309.61	309.98	309.7	311.27	310.48	309.3	307.72	310.02	310.42	309.4	308.33	309.21	310.34	311	305.69	308.72	310.21	309.16	309.3	308.99	306.49	308.66	307.75	309.32	310.17	309.75	309.46
317.11	316.16	314.01	313.02	310.74	314.89	316.2	318.78	313.4	316.66	315.13	315.59	313.3	316.85	312.95	313.81	313.85	312.66	315.67	313.17	312.79	315.2	315.9	312.28	312.98	312.77	316.66	317.38	316.87	316.11	312	317.58	311.34	313.11	314.75	316.14	313.39	312.76	314.71	313.59	312.91	314.81	315.41	314.84	316.87	316.02	313.07	317.2	317.66	319.26
295.89	294.24	295.31	295.12	291.74	292.31	293.66	294.11	294.88	296.06	291.33	294.08	292.12	291.52	293.01	296.61	295.76	293.62	295.87	294.95	295.83	292.19	294.44	293.21	295.74	292.18	293.4	294.62	293.16	294.16	291.69	293.62	295.98	294.69	295.86	290.65	295.86	291.88	293.28	293.17	293.32	297.25	293.1	292.18	295.6	294.41	289.31	294.37	295.95	294.16
320.51	318.62	317.26	316.98	316.8	315.46	319.09	321.3	320.79	319.2	315.11	315.25	318.54	317.46	317.81	317.8	319.42	319.79	318.58	318.57	320.16	320.14	320.87	318.66	319.4	316.28	317.08	318.63	318.68	321.91	319.15	318.63	318.28	314.91	319.51	319.93	317.22	317.47	319.02	317.22	317.84	320.61	316.94	314.76	319.73	315.58	321.77	319.61	320.29	320.24
304	306.93	307.53	307.27	308.51	305.72	307.91	308.68	304.5	307.7	307.59	308.9	305.15	310.92	302.87	306.91	309.66	307.2	304.7	303.34	309.43	306.64	306.26	307.57	307.25	307.31	308.46	304.72	309.4	305.03	303.89	308.3	309.74	306.03	307.01	302.92	307.21	307.12	305.43	304.51	305.3	306.5	305.02	305.07	310.08	303.36	302.21	299.32	307.32	303.69
303.07	301.8	305.98	305.75	299.65	300.48	302.99	301.95	300.81	305.12	302.57	303.28	306.11	304.64	303.87	303.1	304.88	305.38	304.83	296.4	302.19	304.37	301.46	302.72	306.06	304.56	304.76	303.8	302.99	300.66	304.01	300.78	301.4	302.71	302.69	304.3	302.42	301.18	302.07	304.76	303.43	305.36	305.19	303.52	301	304.8	306.04	303.53	297.68	303.7
315.18	312.41	312.76	311.81	312.6	311.52	311.19	311.13	313.64	312.33	312.19	311.07	313.98	312.85	311.27	308.25	309.08	314.94	311.95	314.02	312.66	312.2	312.87	316.22	313.86	313.15	311.78	315.59	314.32	309.77	313.11	311.27	315.4	314.71	308.92	312.54	314.38	312.3	313.51	312	315.38	313.51	312.32	316.08	317.39	313.18	310.46	311.76	313.45	311.25
314.45	318.07	316.31	318.53	312.24	314.4	315.39	315.61	311.06	316.75	314.56	312.84	313.68	314.62	314.93	313.76	313.92	314.6	315.13	314.26	315.64	315.01	316.26	314.11	316.33	312.11	317.9	313.86	314.35	316.65	316.19	310.73	316.39	315.26	316.22	310.98	317.09	313.97	311.55	318.97	314.3	314.1	314.7	313.39	317.51	319.89	314.36	312.09	315.94	316.1
313.28	313.56	313.99	312.82	313.2	315.77	314.22	315.91	315.22	314.92	312.89	317.21	312.93	312.28	312.81	314.02	313.72	314.48	315.94	309.77	310.74	307.45	310.08	312.97	312.67	314.01	315.2	313.28	314.05	313.56	313.27	313.86	312.81	310.88	314.59	313.43	309.89	315.37	313.4	313.92	312.75	310.79	311.61	316.12	310.06	317.23	311.08	312.92	307.94	312.31
318.59	322.45	319.16	320.14	319.94	315.52	321.47	319.8	314.34	319.82	321.13	318.68	319.65	316.92	318.38	319.77	322.88	318.25	318.31	318.69	320.34	319.13	316.91	323.56	319.82	322.45	317.04	316.18	315.63	319.83	320.58	319.9	319.48	317.89	320.36	315.38	317.86	316.4	321.09	315.81	324.24	321.39	314.34	318.94	316.41	316.83	318.78	319.02	314.16	321.47
299.41	298.67	300.25	297.09	303.93	300.9	302.18	297.78	298.4	299.93	298.8	301.77	299.13	300.61	301.56	299.04	299.52	300.25	300.99	299.85	297.65	299.84	302.53	300.02	298.73	300.62	302.03	301.41	301.9	295.77	300.71	301.54	300.02	298.45	298.71	303.78	299.82	300.28	300.69	300.5	300.58	300.06	298.37	297.25	299.9	297.44	303.56	296.32	301.47	297.76
317.34	318.09	319.18	320.51	321.67	317.25	315.57	315.36	318.31	318.2	313.41	316.27	319.79	322.44	318.44	320.59	315.73	318.17	315.68	320.42	318.22	320.49	312.63	314.3	319.27	319.25	316.73	317.49	317.03	317.77	315.89	320.05	316.63	315.75	319.61	318.03	320.15	315.49	317.04	319.77	318.58	314	314.56	321.67	319.28	322.03	320.16	319.5	317.48	321.05
315.52	317.2	314.06	315.17	314.04	316.67	318.53	315.33	318.99	314.59	315.45	316.5	319.18	315.12	314.43	317.91	315.03	318.58	319.25	315.88	315.96	320.1	315.81	313.65	313.82	316.65	317.12	314.96	319.49	318.25	314.34	317.21	315.62	319.2	315.89	314.76	318.51	313.44	315.98	315.08	316.57	316.31	314.56	317.38	316.17	315.34	314.51	315.9	312.41	316.03
303.28	303.52	304.6	304.55	306.03	306.07	304.66	302.08	307.11	305.62	304.98	304.15	305.01	304.82	304.97	303.07	307.98	303.71	302.77	305.17	307.23	304.9	305.03	304.32	304.51	303.32	302.69	302.91	307.06	304.4	302.1	307.18	307.18	303.82	307.32	305.07	305.81	304.26	306.37	303.3	307.97	305.73	305.98	306.74	304.28	306.76	306	308.28	306.78	305.46
316.86	319.58	318.41	318.63	313.66	314.25	315.71	315.5	317.49	316.25	316.81	315.9	314.15	317.61	319.17	317.42	314.4	315.26	313.25	317.9	316.53	315.58	316.71	312.8	318.59	315.31	316.72	315.47	318.1	315.21	314.81	317.89	315.09	312.17	316.84	313.26	316.52	319.16	317.27	316.82	316.56	319.56	314.94	313.9	315.31	314.96	317.39	312.48	315.07	310.28
295.82	293.73	295.42	296.67	293.18	290.8	290.84	294.12	294.48	292.49	299.74	296.63	295.2	292.92	293.93	294.33	294.64	297.34	294.24	297.79	294.58	292.26	294.82	296.74	296.19	299.59	296.53	296.64	298.22	297.08	294.58	295.24	294.85	297.31	295.82	291.93	291.93	297.81	295.17	296.15	294.5	296.7	299.7	297.56	295.81	294.55	296.05	299.33	293.2	294.62
306.44	299.64	302.61	301.77	302.71	304.49	301.15	303.58	302.63	304.99	303.39	302.9	303.09	303.89	302.5	303.87	305.5	304.9	299.58	304.12	303.87	306.49	306.85	305.14	304.81	304.17	307.45	303.52	300.44	302.34	303.23	303.11	303.59	306.12	302.37	301.62	302.5	304.27	304.58	304.11	298.83	302.74	298.89	301.99	302.99	306.49	303.57	306.92	303.9	305.57
301.01	299.04	303.51	304.05	303.47	303.78	301.08	302.15	301.73	302.59	303.86	300.44	304.27	301.91	299.3	305.6	306.37	303.13	303.7	302.69	303.3	303.36	306.2	300.18	302.97	299.65	301.23	302.83	302.79	303.75	300.69	299.46	303.47	303.28	304.89	302.63	297.69	304.91	298.17	302.31	305.98	303.55	304.96	301.04	306.03	301.76	302.04	302.48	300.98	306.43
327.25	329.45	326.19	330.46	327.96	331.65	326.03	330.25	330.4	330.13	324.92	329.75	324.77	326.91	328.29	326.3	328.06	325.16	327.33	331.62	328.33	326.56	327.7	327.99	328.33	326.97	327.9	328.51	326.76	325.27	328.35	328.24	325.92	326.52	325.27	328.29	329.63	328.12	327.14	328.44	327.01	326.28	333.72	324.61	328.08	327.24	327.67	326.31	329.21	323.38
312.79	312.34	309.75	314.76	314.67	315.18	314.26	308.92	313.34	310.69	309.69	311.13	313.5	311.39	315.05	310.98	311.1	313.4	310.39	307.98	310.43	316.84	313.66	313.25	314.66	308	313.15	311.9	310.87	313.4	313.39	310.67	314.31	308.83	314.18	315.82	316.83	314.93	314.07	314.96	314.19	309.29	312.54	313.87	314.11	313.63	312.3	311.75	312.64	312.45
315	317.82	316.6	312.78	315.92	314.72	313.37	315.13	314.15	317.64	313.94	316.71	319.19	315.62	315.3	315.16	316.62	314.51	312.63	316.53	312.72	316.87	314.09	316.26	313.94	316.46	314.35	314.82	310.97	310.88	317.19	315.7	316.88	314.28	313.56	312.9	314.73	317.73	317.19	314.88	314.71	312.38	315.55	317.91	313.46	314.18	315.98	316.7	317.82	314.14
307.37	306.03	305.5	305.09	300.44	303.72	304.85	305.17	303.31	303.94	303.87	305.59	302.81	305.65	303.72	304.43	303.41	306.67	306.61	305.17	305.67	306.26	300.5	301.82	301.98	307.67	310.87	304.79	306.81	307.76	309.53	304.22	304.47	307.33	308.02	309.06	305.6	304.48	302.67	307.73	304.12	307.21	304.12	304.22	304.67	303.53	304.61	305.17	304.04	304.21
305.94	308.91	303.38	302.8	302.77	297.32	303.38	299.29	303.04	302.69	302.13	301.44	301.26	304.87	300.28	302.09	301.18	305.1	301.81	304.32	302.89	304.48	302.09	299.83	303.83	298.86	305.4	302.16	302.49	304.54	306.45	301.18	304.2	305.27	301.5	305.49	305.98	306.88	304.01	304.72	303.88	301.45	301.31	304.14	301.96	302.04	306.29	305.83	301.86	299.07
317.56	311.62	315.04	318.94	316.46	316.56	317.83	315.97	321.73	316.15	317.33	312.91	314.39	317.49	312.69	317.14	314.69	314.91	313.03	313.5	317.55	314.95	316.54	315.82	312.87	314.61	315.28	316.16	318.87	314.89	314.6	312.76	313.81	317.67	314.09	314.68	317.26	315.15	317.74	315.72	321.04	313.43	317.16	314.12	315.14	316.25	315.28	315.28	313.38	314.56
306.5	306.23	304.58	306.89	303.04	305.29	302.39	304.43	302.03	303.49	298.97	302.05	307	304.13	305.03	303.8	301.21	303.4	304.57	306.54	305.28	305.57	303.14	305.09	306.15	302.99	305.37	304	307	304.73	308.08	305.91	303.1	303.68	307.55	302.62	302.73	304.25	303.37	306.55	306.42	301.76	303.59	303.8	303.02	303.59	307.22	304.62	301.87	305.47
328.08	327.53	328.89	329.99	326.03	327.79	329.41	327.45	328.1	333.31	328.55	330.75	326.45	328.3	329.82	326.5	327.73	326.34	327.01	326.96	331.06	327.25	324.05	325.48	326.65	330.35	325.15	324.75	325.36	328.06	327.67	328.92	327.65	326.59	328.56	326.03	327.62	323.17	324.84	328.78	326.4	328.34	325.08	328.31	325.05	322.95	329.24	323.6	325.5	326.25
310.92	309.67	312.54	314.9	315.53	311.56	310.2	314.14	312.41	310.21	311.37	311.32	315.65	314.02	313.18	314.1	314.05	314.96	312.97	311.25	313.24	313.77	311.01	310.33	311.21	314.85	313.64	310.06	314.72	312.41	312.3	312.39	313.64	313.29	313.07	311.18	309.5	310.51	313.85	319.17	312.7	313.51	316	313.7	315.43	314.4	315.82	314.7	312.04	313.58
302.01	293.36	294.84	297.45	299.62	296.38	298.61	297.35	295.67	297.94	298.72	294.89	294.81	300.26	296.74	295.79	298	299.11	296.48	299.15	295.84	296.33	295.51	295.55	301.09	292.83	300.04	293.37	295.43	297.02	298.54	295.07	297.73	296.23	298.69	296.39	294.28	298.43	296.12	296.76	297.66	298.54	298.33	294.57	294.77	299.75	298.09	293.9	297.65	299.28
317.72	316.12	314.1	311.82	318.77	310.79	313.88	310.21	315.34	314.76	312.2	310.39	312.17	313.26	314.3	315.51	312.68	313.99	314.57	313.52	314.87	312.12	312.72	312.89	317.11	313.52	314.85	310.88	309.65	311.78	313.32	313.83	313.85	312.71	315.02	313.61	313.39	315.11	314.76	314.65	310.18	313.67	320.1	312.36	314.21	316.2	311.59	312.44	314.06	312.54
313.51	313.36	314.83	313.37	310.55	313.65	310.54	310.83	312.31	313.28	317.35	315.01	313.85	311.37	311.81	314.76	313.96	313.59	314.79	313.75	313.69	312.11	314.46	314.03	312.29	315.03	313.49	315.41	312.67	309.97	314.96	313.01	315.49	312.09	313.86	310.1	312.72	312.44	312.91	316.68	315.94	314.86	315.72	317.46	316.32	312.91	308.62	315.09	316.82	312.2
315.99	312.04	312.13	312.6	314.98	312.42	315.11	313.84	314.63	312.7	311.64	317.82	313.19	316.66	312	314.45	315.59	315.06	316.65	312.73	311.08	315.05	314.09	314.28	314.3	313.74	317.8	316.91	311.7	312.89	313.7	314.11	313.87	312.35	316.97	312.85	315.92	312.69	312.95	312.94	314.7	316.83	312.04	315.66	311.29	314.16	313.79	313.41	311.78	314.45
298.55	298.06	294.84	293.86	297.2	297.5	299.47	296.72	297.91	299.84	296.28	295.04	296.89	295.12	294.35	294.12	294.83	297.81	297.65	298.26	300.02	296.14	296.11	295.79	297.04	300.15	296.13	293.74	297.65	298.56	294.26	296.3	296.39	296.84	296.81	298	299.83	298.42	298.34	296.27	298.27	294.28	298.49	295.19	293.41	296.33	296.44	299.05	296.86	297.39
302.79	307.21	304.93	307.07	303.97	306.76	305.95	305.83	303.72	305.57	305.61	305.14	307.53	306.04	303.6	306.89	306.24	305.55	307.01	302.63	302.61	307.88	305.49	304.49	306.87	303.57	303.59	305.68	304.63	308.94	304.13	304.25	303.65	303.81	309.2	306.99	305.01	308.26	302.99	302.54	305.72	302.83	302.92	302.42	303.87	304.56	305.53	305.14	305.61	307.85
315.78	313.36	313.78	317.38	310.76	314.85	315.79	310.64	314.93	314.94	314.58	311.17	312.09	315.57	314.83	310.52	310.3	314.97	315.16	313.45	314.96	314.02	312.37	317.77	315.1	312.39	312.31	312.59	312.7	311.81	311.63	312.69	310.2	315.86	310.59	313.95	309.85	313.53	313.75	311.13	313.02	311.41	313.27	312.42	310.57	315.54	312.89	314.33	315.85	313.44
293.6	295.66	297.13	291.93	290.94	292.48	290.88	295.07	292.96	296	293.47	295.9	295.28	292.76	293.67	296.1	294.09	291.94	295.81	291.36	295.34	293.03	293.32	293.16	292.56	288.96	294.29	292.13	291.07	296.99	295.24	294.5	294.93	294.2	291.05	292.66	293.9	292.88	295.81	295.14	293.83	294.32	296.13	291.43	290.81	295.94	296.16	291.46	293.7	294.37
310.35	307.63	303.22	301.29	302.55	308.68	306.79	303.29	305.36	303.36	303.1	305.24	303.47	308.42	305.62	307.33	308.67	306.82	303.74	304.39	305.34	307.47	301.71	305.11	304.36	306.26	305.26	304.38	305.34	299.09	305.15	305.87	306.07	305.24	307.75	311.03	306.23	304.58	307.49	311.17	305.51	305.05	307.82	308	305.68	307.68	311.62	304.66	306.43	306.68
317.08	312.66	318.3	316.91	318.22	315.42	316.47	320.2	316.04	322.36	317.8	318.16	314.55	321.12	315.39	319.69	319	319.09	321.6	314.75	319.59	318.55	319.5	317.04	320.07	316.92	317.21	316.72	319.52	318.26	319.09	318.56	317.55	319.57	313.86	315.34	317.53	317.34	317.55	322.97	321.08	315.29	319.7	319.25	316.97	320.85	315.58	319.86	318.26	315.64
300.56	303.94	303.07	306.22	305.86	301.61	304.18	301.09	305.37	303.44	301.83	304.06	305.2	303.27	302.76	301.73	306.92	304.86	302	301.83	302.94	305.11	302.1	302.83	302.25	304.05	303.06	302.7	303.13	303.16	305.63	301.95	303.26	305.85	304.05	304.32	302.7	302.35	302.17	302.17	301.25	307.95	303.67	303.28	301.68	302.29	301.97	304.45	300.88	306.11
315.29	312.54	315.21	313.11	313.99	313.39	314.69	316.17	315.31	317.76	312.14	317.68	316.05	313.92	312.91	316.16	315.62	312.99	314.16	318.68	315.88	313.69	313.14	311.75	314.06	315.66	316.58	317.5	314.48	313.61	319.04	313.38	314.21	316.31	314.76	315.3	314.29	315.98	315.93	313.22	312.59	311.79	314.74	316.16	314.61	316.96	312.78	315.33	314	315.35
293.4	295.43	295.87	295.82	297.7	293.24	291.86	291.53	294.26	291.75	295.19	295.47	290.82	294.01	292.72	292.27	293.24	294.07	293.5	291.67	292.16	295.03	292.52	291.17	289.81	298.11	294.88	293.76	293.63	292.54	293.96	293.87	294.71	292.01	293.64	293.89	294.98	293	296.35	296.69	297.8	293.74	291.88	292.94	294.08	298.77	292.97	294.52	294.62	294.12
293.11	294.94	293.04	294.54	293.95	295.53	295.93	291.61	295.81	293.74	295.98	298.84	296.5	296.12	294.27	296.3	293.78	296.83	296.97	293.32	294.65	293.29	288.71	296.56	293.78	296.45	294.84	295.82	296.39	299.94	293.72	294.87	295.22	298.14	294.34	293.85	295.66	294.88	296.7	295.38	295.29	298.27	297.3	297.52	293.57	299.07	296.6	294.12	297.69	298.69
301.25	307.75	302.8	303.98	306.27	306.69	306.02	308.81	306.65	305.67	304.78	310.51	304.84	305.83	306.2	306.54	308.5	306.4	306.12	306.68	307.78	310.06	307.35	308.08	303.27	309.48	304.66	310.61	306.58	306.14	308.43	307.85	306.68	305.76	303.95	304.36	304.78	308.74	309.28	306.43	306.93	305.13	308.55	305.64	305.57	306.88	305.31	307.76	306.37	307.92
316.11	315.09	313.09	314.27	315.27	312.64	317.05	316.63	313.98	313.12	316.81	311.67	314.69	312.36	312.47	314.79	316.7	309.88	313.75	313.66	314.59	312.17	314.08	311.92	316.08	316.27	317.18	317.5	314.58	316.76	315.16	314.41	318.82	313.82	314.02	314.96	314.34	315.8	315.38	317.57	317.69	315.44	315.99	314.97	311.39	316.15	314	315.92	313.52	316.2
299.46	303.05	300.71	302.37	299.64	301.7	302.5	300.73	301.92	302.54	302.03	299.43	300.72	301.94	304.16	303.99	300.32	302.37	297.87	298.79	298.05	299.21	300.46	299.49	301.22	303.82	298.83	300.42	300.69	302.14	300.72	298.76	299.11	301.73	301.35	299.78	304.14	299.74	302.53	301.42	297.77	302.21	302.19	303.69	302.69	299.42	300.98	303.01	302.48	299.55
306.64	306.74	307.97	306.98	308.54	310.24	310.68	306.97	311.15	308.21	306.81	310.66	312.15	312.16	307.95	310.41	310.61	311.11	311.41	309.2	305.92	308.19	306.43	309.47	308.7	307.19	310.05	309.36	311.28	310.82	309.76	313.38	311.33	309.31	308.63	308.42	308.05	308.83	308.94	313.91	309.95	310.48	308.7	309.9	311.29	306.74	310.77	311.2	308.8	311.16
298.5	297.88	303.82	300.94	301.5	298.4	300.51	299.69	299.08	297.38	299.11	299.8	299.87	299.42	301.97	301.12	299	299.13	299.78	299.59	302.39	298.16	299.55	299.36	298.17	299.11	299.12	301.49	299.33	302.94	296.66	301.54	301.06	302.35	301.1	300.05	306.41	299.49	301.23	300.21	299.54	299.04	299.05	304.2	299.78	302.01	301	300.33	302.16	298.19
307.36	306.34	303.09	309.58	304.1	304.85	304.94	307.24	304.53	310.5	303.73	305.14	301.37	304.16	306.93	305.91	305.78	303.38	305.04	306.5	305.76	304.87	307.05	306.92	304.07	307.37	307.46	301.69	304.3	302.02	306.98	300.04	304.77	309.49	302.78	303.96	304.33	304.85	309.4	306.54	306.04	303.26	306.41	303.65	303.55	303.65	305.1	303.26	306.25	300.45
310.39	309.67	308.65	310.28	311.23	306.5	310.94	307.93	309.76	310.9	312.48	310.36	311.54	311.54	307.63	311.6	310.56	310.69	307.92	306.42	306.7	307.29	309.14	312.69	308.91	308.76	312.56	311.06	311.2	311.61	312.03	312.47	310.52	307.62	309.99	313.28	309.09	311.36	312.15	310.06	310.65	308.76	308.38	313.71	311.14	310.74	303.2	308.46	310.63	310.12
316.08	315.82	318.88	316.03	322.7	316.59	315.89	318.91	320.55	318.6	320.07	320.23	315.95	318.57	319.31	318.86	317.55	319.79	318.47	316.82	320.29	317.64	319.59	318.12	318.47	322.13	315.05	324.53	316.94	317.25	316.96	320.23	320.05	313.88	317.75	319.63	318.62	318.68	314.66	319.38	320.83	316.35	317.49	314.29	315.85	318.79	320.53	317.85	317.39	314.28
293.76	296.05	296.36	297.14	299.16	297.43	294.62	297.11	296.07	296.37	297.54	297.87	295.56	295.57	299.44	294.51	295.22	295.9	297.33	294.73	295	294.41	297	298.74	297.61	295.36	296.16	293.82	300.61	294.23	295.58	296.44	294.86	297.61	298.82	295.47	301.76	291.92	299.75	296.23	298.08	298.06	295.09	297.84	296.75	296.38	298.43	297.98	295.05	294.68
295.41	296.72	293.97	294.05	294.26	294.66	296.11	293.52	295.25	296.5	291.25	293.18	297.35	293.91	293.23	293.64	294.03	298.74	294.04	296.53	297.43	294.09	297.2	296.16	295.08	295.07	293.88	294.57	301.52	295.06	294.56	296.49	293.52	293.95	293.48	291.34	297.04	295.13	293.84	296.26	295.31	294.77	295.79	294.71	296.15	294.67	289.24	291.83	294.53	292.13
301	306.05	302.38	301.72	302.68	303.79	300.83	300.45	301.42	305.04	298.96	302.81	302.27	302.36	302.08	301.26	302.28	300.87	298.7	302.38	302.01	302.9	301.6	301.15	298.66	299.38	294.31	303.03	304.91	294.77	303.51	298.83	301.88	300.14	300.07	303.98	301.77	301.52	299.61	301.16	299.44	297.32	300.83	299.52	299.66	302.53	300.07	300.76	300.18	302.73
309.89	310.45	311.17	310.93	312.02	311.21	312.05	307.45	311.44	313.64	312.17	308.14	310.76	310.9	307.78	314.72	310.63	312.87	308.08	309.27	304.8	310.82	310.76	308.33	308.75	307.2	310.8	309.78	311.16	309.27	309.81	306.19	310.56	312.27	311.51	305.65	311.37	307.84	309.73	309.73	313.68	309.53	308.97	310.88	308.91	307.74	307.07	305.92	310.02	311.06
294.19	294.33	290.78	293	296.8	295.6	295.58	293.87	294.53	296.4	298.46	291.74	293.87	292.08	293.76	299.17	292.92	295.48	294.17	295.01	295.7	300.31	296.6	293.64	293.62	293.6	295.15	297	293.44	293.6	294.86	294.34	294.45	292.61	294.59	295.02	293.29	294.63	295.71	293.08	291.76	294.04	293.97	296.37	294.23	296.05	291.36	293.71	294.16	295.65
314.69	313.6	311.57	315	318.32	318.63	315.59	315.77	312.23	313.18	316.66	316.44	312.67	318.91	319.86	317.42	317.33	312.11	313.9	314.82	315.94	316.97	314.77	313.47	311.31	316.08	315.24	315.11	314.02	313.44	316.6	311.88	315.83	311.8	314.75	313.34	317.69	316.68	314.76	317.52	315.81	313.71	316.73	320.52	317.02	314.83	316.39	311.74	312.26	313.67
303.18	301.6	303.86	302.47	303.32	304.93	305.67	301.74	307.17	303.34	305.27	307	305.07	305.08	301.73	301.76	302.63	304.33	300.69	305.77	305.4	306.49	305.35	304.86	303.75	302.91	305.23	304.19	308.03	301.15	300.73	305.92	300.66	305.39	301.97	306.67	304.1	306.32	305.28	304.52	302.24	304.14	303.04	302.84	304.77	304.17	301.53	303.91	305.17	302.7
331.09	325.92	328.54	324.8	324.59	329.07	328.66	325.36	326.25	327.26	327	326.68	330	326.25	328.21	323.95	325.06	328.06	326.06	324.34	322.67	327.82	326.81	328.44	324.54	328.86	327.34	325.07	329.19	325.47	325.2	328.66	329.47	329.74	326.23	324.78	326.46	328.3	328.32	328.46	331.08	327.58	332.15	327.48	325.43	327	330.33	325.91	326.37	327.01
319.69	318.28	319.08	321.5	318.25	318.13	319.03	313.94	318.33	318.4	319.58	319.99	317.43	316.88	316.35	317.87	320.45	319.35	320.03	318.77	315.49	321.3	319.58	315.96	319.79	316.58	318.46	318.59	319.9	321.61	317.58	317.17	320.67	321.3	319.4	320.62	316.45	317.99	324.79	320.7	316.62	318.06	314.66	313.33	317.96	320.13	316.13	317.23	316.88	322.93
307.67	301.76	305.73	308.22	305.29	305.02	307.91	305.01	306.26	305.28	308.57	304.07	307.23	308.59	308.61	304.37	307.38	305.83	307.64	309.49	305.46	309.61	307.51	306.38	304.23	307.49	307.93	308.13	307.79	305.45	302.92	306.61	303.21	306.43	310.91	308.78	303.99	306.91	307.73	304.46	308.66	305.99	306.69	302.83	305.73	306.19	307.48	309.19	305.33	307.84
298.04	298.45	294.6	292.76	292.6	294.55	293.35	291.48	291.19	294.48	294.47	294.74	293.84	291.59	292.62	293.97	293.74	291.61	291.95	293.5	293.9	292.66	291.11	292.52	292.52	296.25	292.89	295.58	292.15	295.35	290.82	295.74	292.34	293.93	294.04	292.18	294.98	288.46	294.07	296.12	294.24	292.3	294.51	293.27	293.31	297.52	297.68	290.33	293.69	297.85
298.24	299.93	301.93	301.5	300.08	300.39	298.65	302.54	299.93	302.29	303.29	298.25	299.81	302.32	298.91	302.99	299.87	298.01	301.3	302.69	300.56	302.62	302.45	301.64	300.39	300.87	301.21	301.7	303.89	299.04	302.59	297.85	300.3	295.87	300.46	299.47	299.59	301.01	303.52	297.86	301.5	298.81	302.01	299.92	303.04	300.82	300.43	302.81	298.74	303.56
307.01	305.27	306.63	305.9	309.29	308.84	304.24	306.63	307.5	310.57	307.85	304.6	308.69	311.66	309.14	305.27	305.55	305.13	305.12	309.14	305.92	303.76	307.3	305.47	309.21	306.26	305.76	302.48	301.49	305.87	310.55	307.41	303.67	310.05	304.43	305.99	305.03	309.55	305.93	306.92	307.02	309.85	309.57	306.99	305.58	302.87	306.07	304.97	303.16	305.64
313.26	316.87	311.69	312.28	311.96	314.53	314.13	315.36	311.68	312.66	313.42	315.93	313.4	314.24	314.91	315.31	313.6	316.33	315.3	313.56	314.41	312.92	308.62	311.46	314.71	313.43	317.24	313.48	317.34	313.9	313.67	320.28	313.65	313.03	311.97	313.17	313.83	315.27	310.9	313.23	310.3	312.82	312.75	315.12	319.51	313.55	312.72	315.16	314.07	312.74
295.41	294.93	295.19	297.02	294.71	293.55	291.01	295.68	296.96	290.57	293.42	296.47	294.9	293.42	294.13	294.17	294.33	295.73	292.43	294.57	296.55	297.14	292.06	292.58	299.49	293.66	295.83	296.35	291.93	293.44	295.12	295.8	297.66	293.5	290.93	292.08	292.88	296.77	293.42	292.24	294.96	295.61	293.41	294.28	296.24	293.74	297.37	293.94	291.24	293.56
319.97	317.11	320.39	316.77	316.9	316.79	318.82	320.55	316.93	317.19	319.36	319.05	321.24	317.68	315.23	319.17	314.2	317.57	315.7	320.66	319.27	317.89	315.27	319.25	318.18	319.21	316.15	316.93	319.33	314.99	316.64	318.44	316.59	317.02	323.15	321.16	320.72	320.22	313.92	316.64	318.6	317.66	318.55	319.5	317.63	316.86	319.91	319.53	322.41	318.03
312.16	315.63	315.58	316.39	316.31	317.54	315.71	314.45	316.22	310.31	315.24	317.54	318.7	314.39	315.44	312.56	318.27	314.93	316.36	316.03	313.32	313.61	315.02	316.3	316.52	319.19	316.73	316.76	313.49	315.27	312.64	317.41	318.56	316.42	311.51	315.51	319.36	315.08	315.49	316.97	317.18	312.48	313.17	316.44	318.01	316.11	315.19	316.23	316.97	318.1
313.21	313.3	313.68	314.5	311.37	310.66	312.83	317.1	310.87	316.04	313.59	319.9	311.67	316.24	314.47	313.19	317.84	314.73	318.36	314.47	311.7	313.58	313.41	314.43	315.73	314.32	314.02	316.06	313.2	311.72	314.49	313.68	314.9	312.15	314.32	313.7	317.03	315.27	310.66	313.44	313.04	314.92	312.99	316.64	313.96	310.41	311.18	316.38	314.91	313.22
320.4	318.77	319.71	320.25	320.89	317.77	319.21	320.6	317.72	318.16	321.03	321.39	319.37	321.09	322.08	319.52	320.09	320.13	317.36	318.12	322.04	317.28	321.45	319.97	318.44	315.69	316.58	315.93	316.84	321.53	319.05	318.03	320.35	322.31	318	316.5	322.12	317.73	319.77	320.16	320.69	320.73	319.23	321.28	319.41	320.5	321.79	319.78	316.34	317.38
309.25	316.4	304.9	313.25	315.57	312	317.34	310.54	310.06	310.17	311.88	312.41	311.66	313.12	310.31	313.53	314.72	309.63	314.08	308.22	312.35	312.54	313.33	313.23	310.5	310.24	312.45	309.3	316.43	313.13	308.35	310.22	314.63	312.32	311.46	315.01	314.87	312.88	311.39	311.87	311.57	310.56	311.48	313.99	310.23	312.82	312.8	313.59	313.18	316.8
313.12	312.12	312.62	310.54	312.14	309.78	311.09	312.8	311.58	312.03	314.28	313.99	313.14	308.48	311.19	314.36	310.09	307.08	311.93	311.92	311.5	312.19	309.67	311.35	313.31	311.65	310.41	312.4	307.8	310.72	310.8	311.54	311.42	314.94	311.28	312.84	311.55	314.21	310.87	312.33	307.22	309.67	311.9	311.79	310.12	313.53	312.06	314.73	310.42	312.14
301.63	297.86	299.82	295.74	298.61	299.5	300.38	298.45	296.42	299.1	301.67	301.47	299.06	301.55	298.32	299.36	299.8	298.84	299.78	297.67	301.06	303.06	299.9	295.45	298.74	297.33	304.08	304.15	298.88	296.87	299.72	298.15	299.1	301.85	300.9	302.28	302.52	298.07	301.02	299.21	298.15	298.64	296.49	302.72	304.14	301.53	305.05	298.44	301.59	300.17
295.28	296.5	299.45	292.24	297.38	293.53	292.71	293.98	294.19	293.52	293.18	295.02	291.05	294.06	295.74	291.7	292.29	291.67	292.14	295.01	291.94	291.78	296.81	295.52	290.99	293.89	294.58	293.35	296.65	293.63	295.29	290.86	297.23	292.13	298.16	295.59	291.96	297.1	294.79	294.78	293.92	294.83	294.21	293.88	293.39	291.29	294.46	294.46	290.86	292.74
300.99	301	303.02	300.63	301.72	303.42	300.16	303.8	305.33	302.33	303.46	305.1	302.53	304.27	303.71	301.98	301.72	305.28	301.88	306.24	304.62	303.21	305.99	302.09	304.48	304.62	304.1	302.2	304.29	303.13	303.95	304.45	303.83	304.97	306.25	303.46	304.34	305.55	304.95	300.51	302.36	303	303.25	304.64	302.93	303.26	304.83	303.8	305.8	303.24
307.87	304.21	302.26	301.65	301.98	302.77	300.75	304.5	303.51	304.52	304.73	300.88	305.41	304.27	305.1	303.97	301.02	302.72	302.92	302.88	303.2	306.12	303.18	301.59	305.44	305.65	305.74	309.69	302.86	305.33	301.24	302.46	306.45	302.07	304.9	303.08	301.27	305.48	304.71	304.67	308.07	304.95	300.66	301.69	302.61	301.9	303.75	306.38	302.97	305.79
313.51	314.89	315.96	316.11	318.35	314.76	313.77	315.61	318.7	317.93	315.42	317.04	316.61	316.65	316.24	317.36	316.33	315.36	314.28	318.12	315.91	317.21	315.2	321.2	317.98	312.82	313.03	318.86	317.06	316.64	317.82	318.71	314.65	316.4	318.54	322	316.06	316.09	320.39	321.24	320.28	317.16	320.75	320.03	316.78	314.95	317.13	316.16	317.11	316.56
301.72	301.37	302.82	300.8	303.24	299.05	304.2	301.95	303.25	303.94	301.2	301.95	304.07	304.25	300.29	306.31	299.48	304.3	303.41	302.42	301.26	305.69	304.38	303.73	304.04	303.02	300.29	303.51	299.58	299.55	305.15	301.07	299.76	301.67	298.28	304.99	305.56	302.55	304.18	302.43	300.18	302.18	302.34	303.2	302.94	304.02	300.85	304.82	302.89	303.27
326.4	326.54	325.56	328.69	326.95	331.47	327.08	326.78	328.41	325.61	332.53	325.65	326.56	327.42	327.95	327.09	329.07	330.91	328.89	324.96	327.19	326.07	326.16	326.44	329.08	327.01	330.22	325.79	328.59	325.55	332.49	329.15	326.53	325.48	328.76	328.18	331.82	330.17	326.62	326.57	330.39	326.29	326.91	329.88	331.02	326.8	331.8	328.41	331.2	327.03
307.06	308.77	306.22	308.9	307.38	305.45	302.69	307.5	308.17	308.06	306.22	303.56	307.23	305.98	306.04	304.73	306.64	303.93	305.25	309.74	303	308.43	309.62	305.62	308.79	310.14	306.05	307.38	305.07	306.1	305.82	308.19	307.73	306.62	305.84	305.39	308.09	308	307.64	304.74	307.21	310.7	308.84	304.53	307.67	306.06	311.16	309.23	304.79	307.7
303.29	307.59	300.85	304.05	302.25	299.98	298.27	299.22	298.93	303.53	301.08	302.2	302.07	299.98	299.98	300.27	300.61	297.01	298.27	301.97	300.94	303.92	300.19	301.71	300.18	302.88	296.19	300.96	300.31	303.99	299.66	303.1	301.59	299.03	301.42	299.75	298.95	299.08	300.33	301.57	298.49	300.85	304.25	302.76	299.17	300.6	298.62	303.7	302.76	302.34
294.89	294.36	299.34	295.07	293.2	290.61	294.1	293.82	292.17	293.82	298.47	295.69	296.77	296	293.34	293.88	293.58	293.88	291.25	293.05	288.56	296.05	293.28	297.08	290.43	295.21	297.54	295.89	295.86	295.9	293.11	294.27	294.88	294.19	293.95	295.57	294.41	296.27	294.17	292.35	289.83	293.1	293.21	295	295.46	296.33	293.93	298.89	293.59	293.07
296	299.07	292.14	296.38	298.43	299.7	298.04	296.73	292.67	296.99	296.98	296.62	294.67	295.16	300.38	295.44	299.31	295.84	293.47	299.41	298.47	295.58	295.96	297	296.16	298.35	296.97	298.42	298.66	294.48	297.81	294.62	299.67	293.78	299.56	297.72	297.17	294.09	295.69	298.74	297.77	295.32	296.57	299.46	297.68	299.79	299.94	298.71	294.41	296.85
307.2	306.12	305.69	303.59	308.05	307.36	301.54	303.74	305.07	307.89	302.82	304.43	300.53	305.43	306.01	308.19	303.59	308.67	305.44	304.51	304.46	306.04	304.33	303.03	304.11	301.66	306.74	300.81	304.78	307.8	306.12	306.94	303.18	304.08	304	308.02	306.53	305.82	305.39	301.01	301.91	303.09	302.73	301.73	300.22	303.28	301.27	306.35	305.44	305.31
313.5	315.94	316.5	318.31	314.7	316.33	315.74	317.27	318.87	314.46	317.49	314.65	315.02	317.79	318.94	318.48	317.65	315.61	317.58	316.34	312.58	317.67	313.84	317.29	318.6	313.86	315.97	316.21	318.56	315.72	315.44	314.25	318.54	316.71	318.72	314.37	318.89	320.58	314.99	316.26	317.99	317.1	319.12	315.29	313.7	315.15	319.62	317.36	316.35	316.46
324.94	330.55	327.46	327.38	327.63	326.82	328.77	329.29	327.06	326.75	328.52	327.62	329.29	331.63	330.41	327.77	328.65	326.97	325.03	331.03	326.1	329.54	327.42	329.88	329.83	331.23	326.91	327.97	325.91	326.57	330.48	328.25	329.94	329.17	327.39	326.7	325.68	326.76	328.02	328.72	331.35	328.96	324.98	329.82	327.37	330.71	327.47	326.82	327.74	330.05
314.8	312.6	311	313.34	316.57	316.12	313.11	315.9	313.56	312.5	314.02	315.33	315.34	311.37	313.79	311.59	316.2	313.87	313.68	311.41	313.07	314.25	314.77	314.5	315.61	317.26	311.04	317.66	315.61	318.35	315.52	314.16	313.73	314.3	314.75	315.76	314.2	315.29	312.23	312.79	312.65	317.43	312.1	317.58	312.94	312.62	310.86	316.4	318.59	311.41
299.65	304.59	303.9	305.46	305.7	306.47	304.87	300.16	303.99	307.01	301.35	301.94	305.8	300.39	304.03	305.46	303.08	301.92	301.26	300.38	303.43	303.7	302.4	304.28	308.18	303.67	304.88	302.17	304.17	304.55	304.06	308.19	306.24	303.54	301.27	307.31	302.79	300.17	305.1	307.53	301.54	302.17	302.39	303.9	300.99	303.31	306.44	304.18	302.88	306.67
312.25	314.61	313.53	312.15	312.7	317.62	314.72	313.36	314.71	316.48	313.39	316.51	313.75	310.59	312.39	315.81	314.49	316.08	316.97	318.49	315.29	315.58	314.09	315.23	313.44	313.88	314.84	317.35	314.23	314.62	316.63	313.27	313.48	316.68	312.7	313.23	312.69	310.79	314.24	318.44	316	315.13	313.67	315.13	311.6	315.79	317.37	312.96	314.66	314.9
298.79	300.34	298.48	300.43	300.15	297.48	298.85	301.38	297.58	301.97	301.57	302.34	301.7	298.04	300.1	300.44	300.09	298.11	303.4	297.97	299.48	301.37	297.2	303.64	300.66	299.7	298.15	302.95	296.38	301.48	301.04	302.63	302.3	301.48	300.5	297.27	298.16	300.86	297.16	301.71	300.29	300.49	301.02	305.14	301.71	300.34	303.38	302.55	300.41	298.2
316.12	313.4	311.57	314.69	317	314.64	310.78	312.45	316.31	315.16	311.46	313.87	313.45	309.89	314.94	314.79	317.78	315.55	316.53	312.13	311.48	314.69	312.91	315.58	311.8	314.25	311.23	312.89	313.1	313.9	316.58	311.04	318.71	313.19	313.47	314.83	314.77	315.38	315.68	312.92	313.07	309.74	312.18	313.82	310.34	311.69	314.39	314.52	310.79	314.7
314.34	309.82	314.51	314.18	313.34	314.63	316	312.11	316.86	311.27	312.48	316.81	313.09	315.19	314.88	312.05	313.79	311.12	315.48	311.72	316.48	312.89	312.78	313.16	313.84	312.12	313.05	312.2	314.04	314	314.66	312.06	316.97	313.94	311.72	311.36	313.64	314.61	313.15	310.99	313.7	312.68	314.54	312.7	313.06	308.57	308.28	315.62	312.41	315.68
316.91	318.32	314.83	323.86	318.19	317.39	318.78	316.61	318.52	319.55	314.95	318.54	319.26	319.47	314.61	318.09	318.24	315.06	320.36	315.1	317.3	315.94	316.13	318.55	317.55	319.6	319.28	314.78	317.97	322.36	318.32	321.88	322.61	317.66	319.19	319.51	315.55	316.38	317.97	316.9	318.41	315.64	320.34	316.84	315.52	318.56	319.28	318.87	318.05	321.51
[truncated: 150 more columns]
