# Supplementary material for: Genetic dissection of main and epistatic effects of QTL based on augmented triple test cross design
Source: PLoS One. 2017 Dec 14;12(12):e0189054. doi: 10.1371/journal.pone.0189054 (PMC5730204; doi:10.1371/journal.pone.0189054)
Supplement: S9 Supporting Information — (ZIP) [file pone.0189054.s009.zip › z5_400_0.8_10.csv]

306.4	305.38	306.21	306.38	305.94	306.98	306.6	305.45	306.85	305.46	306.19	306.1	305.91	306.4	306.32	306.98	306.59	308.09	306.44	305.98	304.96	306.13	305.94	305.88	305.35	306.16	306.48	306.71	305.94	305.34	305.24	305.33	305.7	305.51	305.68	308.63	305.76	305.16	305.76	306.54	304.99	306.02	306.26	306.13	305.75	306.47	306.18	306.51	306.68	305.15
317.85	317.09	319.01	319.47	318.29	318.3	317.76	318.18	318.08	316.98	318.87	318.97	316.96	318.66	319.3	318.4	318.11	318.98	317.55	317.3	318.31	318.81	317.24	317.86	317.25	316.9	318.46	317.41	316.86	317.91	318.56	317.16	318.38	318.27	317.45	318.16	318.5	317.71	317.9	318.68	318.42	317.35	318.42	319.23	318.64	318.21	319.1	317.54	318.34	318.49
312.6	313.11	312.98	311.36	312.49	312.73	312.92	313.44	312.79	311.52	313.73	313.66	312.33	311.79	311.5	311.6	311.93	313.38	314.56	312.62	313.27	312.22	312.39	313.28	311.98	312.2	311.93	312.57	313.37	312.51	312.7	312.26	312.35	313.4	311.99	313.23	312	313.61	313.72	312.82	313.2	312.84	313.72	313.13	312.99	312.11	312.7	313	313.02	312.74
323.96	324.78	325.42	325.6	324.16	324.32	323.92	324.83	323.9	324.2	324.1	324.04	323.68	325.85	323.74	324.88	323.57	324.61	326.79	325.45	324.82	323.62	325.1	325.28	324.16	324.21	324.52	324.54	324.7	325.82	325.37	325	324.6	326.21	324.75	324.05	323.53	324.45	324.66	324.21	324.14	324.85	324.2	324.74	323.7	324.43	325.49	324.23	324.19	324.78
307.37	305.92	305.8	307.17	307.63	306.35	307.24	306.42	305.28	304.84	305.73	305.7	306.49	305.4	305.83	305.88	306.93	306.11	306.13	307.45	304.92	306.8	305.1	305.83	307.23	306.06	305.34	306.25	305.53	306.47	306.39	306.83	306.36	306.37	305.84	306.09	305.74	306.32	306.38	306.7	306.4	305.82	306.53	306.46	306.55	306.34	305.49	305.17	305.48	306.73
308.44	308.12	307.81	309.5	309.07	308.12	307.58	308.43	309.37	309.77	308.99	308.27	307.83	308.84	308.81	308.34	308.44	308.7	309.18	308.86	309.06	310.37	309.21	309.55	308.86	308.55	309.76	308.35	309.57	310.35	307.58	308.82	308.81	308.23	309.24	308.73	307.69	308.22	308.21	310.65	308.93	310.9	308.71	309.48	308.22	307.31	309.09	308.36	310.28	308.92
325.36	325	325.18	325.56	325.22	327.27	324.53	324.89	325.24	325.15	324.61	324.78	324.86	325.82	324.36	325.68	324.76	323.42	324.13	324.3	324.98	323.01	325.22	324.88	324.81	325.16	325.18	323.87	324.71	324.87	325.37	324.73	325.77	325.43	324.68	324.64	323.57	324.21	325.26	325	325.6	324.54	323.57	324.71	323.56	323.67	325.43	325.57	324.57	324.36
317.27	318.27	317.63	316.78	317.49	318.42	318.71	318.86	317.27	318.45	318.98	317.87	318	318.93	319.04	317.57	319.29	318.51	318.14	317.79	318.07	318.24	317.21	318.93	318.08	317.74	318.76	317.26	317.03	318.28	316.78	318.52	317.39	317.15	317.4	317.96	318.73	318.02	319.04	318.06	318.86	317.54	316.94	318.39	317.58	318.34	318.53	317.75	317.8	318.08
312.99	311.7	311.13	311.01	312.79	311.5	311.96	312.1	311.19	313	313.1	312.99	311.91	312.13	311.92	311.65	311.71	311.46	313.07	311.26	312.87	312.5	310.07	312.69	311.41	313.1	312.12	313.17	311.94	312.76	311.7	312.32	312.07	311.64	311.74	313.41	312.58	312.63	311.77	311.03	312.03	311.63	311.96	312.36	312.92	312.46	311.71	312.43	311.19	312.21
313.47	314.21	312.2	313.02	312.58	311.88	314.77	313	313.75	313.93	313.72	312.35	312.34	312.88	312.48	312.51	313.18	313.21	313.2	313.54	313.42	312.99	312.65	313.33	314.15	313.03	313.84	312.26	313.8	314.22	313.06	313.84	313.26	313.16	312.44	312.3	313.89	312.79	313.56	314.54	314.25	313.87	313.82	313.16	313.18	313.36	312.58	314.16	313.79	313.99
313.46	312.45	314.45	312.08	312.45	311.62	312.15	313.07	313.66	313.49	312.55	314.36	313.34	313.52	313.02	313.83	312.82	313.11	313.01	312.81	311.95	311.61	311.9	313.63	312.96	312.84	313.53	311.89	312.19	312.71	312.17	312.59	311.23	312.96	312.23	312.65	312.25	312.09	312.36	312.56	313.49	313.73	311.86	314.09	312.53	313.81	311.83	312.58	312.78	312.74
304.47	304.91	304.24	305.92	305.1	305.44	304.24	304.23	306.35	305.3	304.81	304.84	305.5	304.01	304.93	305.31	304.97	305.1	305.29	304.81	304.7	306.53	304.92	303.03	305.89	305.33	305.93	305.93	304.17	306.19	304.89	304.38	306.29	305.19	304.86	304.42	304.6	305.24	304.96	305.28	305.19	306.13	306.74	305.44	304.6	304.77	305.41	304.95	304.84	304.95
304.28	305.9	304.26	304.7	303.6	303.06	305.52	303.97	304.08	303.92	304.53	304.21	304.7	304.66	305.35	303.33	304.03	303.65	304.75	304.24	305.52	304.08	303.63	303.82	303.43	304.5	303.97	305.32	304.59	304.49	304.69	303.9	305.19	304.22	304.39	304.24	304.09	304.27	305.94	304.89	304.01	305.77	304.75	305.09	304.34	303.91	303.41	304.17	305.14	303.87
304.25	303.17	304.71	303.93	302.59	303.63	304.27	303.21	304.99	303.6	302.68	303.19	303.82	302.96	304.09	303.09	303.81	304.03	303.71	304.01	303.29	303.7	302.87	303.63	303.26	302.7	303.01	303.01	304.17	304.29	303.2	303.75	302.69	302.62	303.54	303.64	303.26	303.98	302.76	302.39	304.69	304.59	303.38	303.26	303.31	302.72	302.47	303.93	303.31	303.81
302.44	302.81	303.62	302.84	302.53	302.93	303.71	304.27	303.27	303.19	302.15	304.78	302.59	302.42	303.37	303.14	300.55	302.29	302.12	302.85	303.11	303.83	302.8	303.19	303.58	302.93	303.06	302.28	302.78	303.12	303.42	303.29	301.95	302.99	303.63	302.44	303.4	303.14	301.72	302.99	303.6	303.65	302.71	302.72	302.59	303.52	302.41	301.65	302.93	302.7
309.82	309.81	309.5	308.84	307.97	309.11	309.04	310.06	308.48	309.65	309.2	308	309.79	309.31	309.02	307.89	309.03	308.89	307.91	309.7	309.57	308.65	307.57	309.59	309.29	308.46	309.04	308.29	309.7	308.42	309.81	310.84	308.93	309.8	309.85	309.75	308.21	309.43	308.03	309.55	309.42	307.49	308.44	309.55	309.17	309.98	308.9	307.56	309.49	308.43
316.25	316.87	314.48	315.28	316.07	316.24	315.74	316.53	315.47	316.39	315.9	316.83	316.29	316.43	315.89	315.77	314.79	316.71	315.6	316.38	315.18	315.34	316.11	315.96	315.39	314.78	315.53	314.68	316.16	315.63	316.03	314.76	314.15	314.91	313.7	316.45	314.82	316.09	316.85	317.02	316.87	315.86	315.65	314.47	316.03	314.8	316.32	315.18	316.52	314.76
302.71	303.2	304.01	303.3	302.97	304.27	304.78	303.86	303.01	303.9	303.8	303.05	302.86	303.2	304.16	303.21	303.41	304.23	304.53	303.59	302.87	302.43	302.65	303.14	305.02	304.35	304.38	304.19	302.4	301.89	303.1	302.79	304.15	304.27	303.07	303.8	304.87	303.18	304.56	303.92	303.11	302.89	301.53	304.06	302.83	303.99	302.87	303.54	304.06	303.8
306.47	307.25	306	305.62	306.02	306.23	306.23	305.98	306.85	307.97	306.74	306.29	305.67	306.76	305.53	306.22	307.56	307.14	305.86	305.57	305.19	306.69	305.87	305.06	305.98	306.51	305.68	305.23	306.12	306.99	306.68	306.45	307.16	305.97	305.39	306.87	307.06	306.26	307.75	305.48	305.86	307.1	305.83	305.28	305.29	306.08	306.9	305.9	305.96	306.04
301.16	301.69	301.17	299.38	301.89	301.36	300.46	298.82	301.59	301.5	299.9	300.54	302.26	301.11	302.18	301.57	301.01	300.98	301.2	299.94	300.62	301.47	301.84	301.66	300.41	300.92	299.28	301.41	302.78	300.93	301.34	300.91	300.16	302.14	300.06	302.22	299.73	301.9	301.23	301.42	301.08	300.67	300.51	300.74	301.37	300.32	301.38	300.3	300.6	301.93
328.47	329.43	328.98	329.7	329.02	328.3	329.61	329.08	328.53	328.1	327.33	329.44	328.35	328.86	326.77	326.62	328.71	328.76	329.93	328.06	328.98	329.08	328.72	327.91	328.82	328.98	328.29	328.69	328.44	327.83	327.16	329.01	329.47	328.39	328.75	328.25	329.84	326.97	328.29	327.82	328.01	327.86	327.92	329.01	328.52	327.43	327.93	329.18	329.04	329.17
306.75	305.61	305.93	306.64	307.47	306.38	306.07	305.47	307.32	305.94	305.36	306.61	307.58	307.77	306.73	308.13	305.39	305.93	306.71	307.07	307.08	305.59	306.24	306.88	306.58	306.41	306.67	308.24	306.6	305.96	306.19	307.03	306.8	306.38	305.77	306.16	305.98	305.8	306.27	306.92	305.96	305.64	305.69	306.24	306.17	307.28	306.2	307.62	308.09	307
315.87	316.42	314.7	315.92	317.09	316.43	315.41	316.59	315.97	316.22	316.04	315.8	315.95	316.86	315.02	315.49	315.51	317.28	316.47	315.39	314.78	316	315.3	317.12	315.49	316.83	315.27	315.51	316.4	315.6	315.69	315.97	315.48	316.83	315.97	316.46	315.33	316.94	314.66	315.92	315.58	316.96	316.98	316.15	314.91	316.67	316.51	316.22	316.67	316.43
303.29	303.06	302.73	303.02	302.96	303.04	303.57	303.24	303.42	303.39	302.89	303.71	303.9	301.74	303.36	303.31	303.25	303.55	302.74	304.42	303.08	303.31	302.39	305.21	302.82	302.55	303.59	303.35	302.23	302.16	303.66	301.37	302.49	302.88	304.38	303.84	302.7	302.26	302.73	301.8	303.44	304.12	303.62	303.43	303.32	303.07	302.34	303.83	304.22	304.22
304.53	303.72	303.02	303.27	304.35	302.15	304.24	304.61	302.97	304.44	303.29	303.75	303.56	303.1	304.01	303.5	303.48	304.73	304.16	302.92	303.38	303.29	302.77	303.36	303.75	304.77	303.41	303.76	301.78	303.09	303.21	303.17	303.98	302.42	303.24	303.79	303.17	304.61	302.74	304.03	303.48	303.76	303.32	303.8	303.92	303.29	304.57	302.96	303.32	303.96
305.93	305.47	306.56	305.44	306.04	305.79	305.98	305.26	305.59	306.84	306.45	305.82	305.38	305.97	306.68	306.51	305.02	305.99	306.07	306.31	306.95	305.84	306.52	306.78	306.05	306.02	305.61	305.2	306.36	306.25	304.66	306.69	305.84	305.82	305.79	306.5	307.12	305.77	305.8	306.21	306.27	306.57	306.13	305.94	305.98	305.75	306.02	305.7	306.17	305.44
325.49	326.55	325.33	325.55	324.93	326.1	325.28	324.91	324.61	325.01	325.51	325.08	325.33	325.69	326.16	326.15	325.83	325.91	324.7	325	323.9	325.89	325.56	325.49	325.44	325.45	324.99	325.94	325.09	324.97	325.46	325.51	324.75	325.67	325.9	324.68	325.17	325.55	325.24	325.54	325.15	324.88	326.14	325.7	325.44	325.42	324.81	325.29	325	324.73
303.5	303.09	304.03	304.17	302.51	303.05	303.46	303.55	303.16	303.87	303.94	304.03	304.22	303.35	303.88	303.93	303.38	302.71	302.61	304.31	303.41	303.42	303.02	302.87	303.33	303.16	302.89	303.53	303.57	302.92	304.19	303.39	302.22	303.58	303.71	304.16	303.08	303.08	303.49	303.95	303.76	303.21	302.8	304.63	302.9	302.7	303.35	304.02	302.66	303.55
304.07	303.53	303	303.81	303.79	303.3	302.85	303.41	302.74	303.46	303.18	302.89	304.26	303.43	303.21	303.76	303.83	304.3	302.92	303.2	303.22	303.71	303.62	303.05	302.91	303.13	303.12	303.07	302.95	303.73	305.21	303.67	302.9	303.14	303.56	303.39	303.4	302.28	303.2	304.58	303.35	303.34	303.48	304.32	302.49	302.43	301.76	303.65	303.7	302.05
314.09	313.77	314.2	313.13	314.95	315.15	314.22	313.88	313.45	313.35	314.31	314.68	314.18	314.68	314.72	314.88	314.48	314.07	314.27	314.09	314.29	314.22	314.69	314.41	313.03	313.66	314.33	313.7	314.74	314.88	312.77	313.76	314.3	313.63	312.8	313.41	313.89	313.89	314.01	313.18	314.78	314.49	313.93	314.21	314.01	314.87	316.07	315.17	314.51	314.66
327.78	327.68	328.6	328.5	327.89	328.81	329.18	327.98	329.41	328.72	328.3	329.34	328.88	328.42	329.47	328.09	327.93	327.6	328.25	327.33	328.47	328.93	329.05	328.6	329.14	328.14	328.33	328.37	328.48	327.21	327.89	327.5	329.2	328.63	328.92	328.88	329.32	328.12	328.46	329.02	328.56	328.24	329.08	328.63	328.66	328.75	329.32	329.24	329.89	327.48
303.35	303.5	302.86	301.76	303.05	302.56	303.33	301.76	302.09	302.57	302.95	301.94	302.77	302.84	302.95	302.34	301.98	303.4	302.59	302.84	303.29	302.52	303.67	303.14	303.93	303.46	303.85	303.98	302.06	303.42	303.39	302.85	302.61	301.45	302.79	302.72	303.4	302.25	302.88	302.79	302.66	303.58	303.23	304.07	302.53	302.68	302.71	302.35	303.1	303.06
306.04	307.09	305.52	307.38	306.2	306.42	305.71	306.46	305.82	307.32	306.49	306.62	306.46	307.55	306.74	305.55	307.74	306.1	306.62	305.17	305.94	304.66	305.78	306.09	305.96	306.2	305.47	307.22	306.93	305.57	305.07	306.15	305.65	305.32	305.82	305.77	306.07	305.87	306.24	304.9	305.83	306.42	306.06	305.37	306.7	306.28	305.94	305.4	306.27	304.89
310.21	310.42	311.1	310.88	309.55	312.16	310.11	311.66	310.52	311.08	310.91	309.62	311.9	311.71	309.6	310.86	310.59	310.54	311.56	311.85	310.59	310.3	311.06	310.81	311.09	311.45	309.93	311.49	310.38	308.8	309.93	311.15	310.81	311.12	310.03	310.77	310.28	310.81	311.37	311.19	312.31	311.39	310	309.78	310.7	311.46	311.06	311.68	310.07	312.19
316.12	315.65	315.54	315.71	315.8	316.04	315.85	314.86	316.55	316.76	315.12	315.23	316.59	316.57	314.51	316.06	317.46	316.96	316.55	315.53	316.55	316.48	315.25	317	314.6	316.82	315.68	316.63	316.16	316.12	316.2	315.63	315.93	317.43	316.47	317.11	316.37	316.56	314.68	317.26	315.85	314.43	316.16	315.32	315.24	316.35	315.43	316.57	316.95	315.88
315.36	315.36	314.93	314.38	314.38	315.1	314.28	315.7	315.71	313.42	313.65	315.54	314.59	314.7	314.38	314.63	314.86	315.55	314.24	313.78	315.26	313.68	316.06	313.39	314.04	315.4	314.89	314.28	314.57	315.54	315.2	313.55	313.85	315.72	314.63	314.04	314.24	314.62	314.28	313.3	315.75	314.56	315.86	315.17	315.01	315.65	312.23	315.24	314.11	314.63
305.44	307.07	305.64	305.11	305.75	305.62	305.34	303.2	305.28	305.49	306.85	306.54	304.09	304.15	304.44	304.58	305.06	304.23	305.04	304.96	305.46	306.18	305.31	305.65	305.62	304.94	305.09	303.8	305.3	305.74	305.33	305.27	303.38	305.81	305.76	306.22	306.43	304.58	305.78	304.82	306.19	305.15	305.51	305.01	306.56	305.23	304.89	305.47	304.67	305.23
314.54	313.9	312.59	314.53	313.07	314.05	313.53	313.11	313.26	313.2	314.67	314.48	312.82	313.36	312.62	314.42	314.14	314.28	314.27	313.14	312.82	313.63	312.8	313.66	313.68	314.06	313.14	314.17	314.6	314.5	314.73	313.77	313.27	313.81	314.11	315.16	313.74	315.03	313.97	314.03	314.98	313.91	312.69	314.54	314.25	314.09	313.89	314.03	313.65	313.87
312.67	312.52	312.06	313.18	311.39	312.83	312.2	311.25	312.62	312.7	312.94	313.86	312.04	313.16	312.75	312.25	312.11	312.28	312	312.48	312.57	313.57	313.01	312.31	312.55	314.07	311.98	311.36	312.34	313.13	312.39	311.92	313.38	312.14	313.02	312.41	312.09	312.4	311.97	312.13	311.43	312.58	313.81	313.72	313	311.01	313.86	312.37	313.49	313.16
327.65	327.65	327.9	329.01	327.95	327.95	329.11	328.9	329.63	329.28	329.29	328.35	327.22	327.47	329.05	327.77	329.04	328.03	329.25	328.72	329.22	328.71	328.44	328.63	327.25	326.9	328.66	329.36	328.34	328.86	328.36	329.24	327.63	328.48	329.1	328.16	329.12	328.02	327.82	329.65	328.04	327.81	329.39	328.04	328.14	327.68	328.79	329.13	328.05	329.15
306.07	306.37	306.06	306.9	306.22	305.33	305.4	306.88	305.9	305.94	305.07	306.75	305.13	307.98	306.99	306.03	307.28	306.86	305.9	306.99	306.73	305.14	306.16	306.15	305.63	306.84	307.39	307	306.12	306.34	306.68	306.42	305.74	307.02	306.26	307.49	305.44	306.36	306.28	306.12	307.45	305.32	308.48	305.67	306.56	306.56	305.01	306.27	306.93	305.8
311.79	311.37	311.24	312.28	312.97	311.15	312.32	311.21	312.93	313.25	310.68	311.65	311.49	310.28	311.32	311.5	311.79	312.21	311.58	312.01	312.91	311.75	311.93	311.31	311.99	312.03	312.43	311.47	312.07	310.57	311.64	312.3	311.46	311.98	312.13	310.77	312.34	312.35	312.58	312.47	312.56	310.53	310.78	311.84	310.75	310.3	309.66	312.28	310.91	312.46
315.25	316.25	315.83	316.99	317.94	317.06	317.43	314.48	317.44	317.66	316.85	316.13	316.45	317.08	316.34	316.06	317.99	316.43	317.4	317.25	317.43	316.6	317.92	318.17	315.06	317.33	316.45	315.36	316.66	314.95	317.09	317.17	316.74	316.91	316.93	316.99	317.28	315.67	316.62	316.73	315.5	316.81	317.2	316.98	315.59	317.52	316.74	316.03	315.04	316.59
312.46	311.52	312.11	313.05	312.06	312.88	310.56	311.73	312.26	311.81	311.87	311.46	311.66	311.34	313.87	312.43	311.84	313.63	312.4	311.4	311.84	311.99	311.16	312.84	312.78	312.72	312.5	312.12	312.28	311.68	313.13	311.64	312.81	311.98	312.91	311.25	312.49	311.72	312.87	311.86	313.49	310.78	312.02	312.06	311.9	311.28	311.93	313.17	311.7	312
308.55	307.88	308.55	309.3	308.91	308.56	308.97	308.52	309.14	308.72	310.37	309.22	308.25	309.21	309.51	308.86	308.72	308.26	309.13	309.6	309.1	309.76	309.54	309.44	308.74	309.27	308.63	308.36	308.5	308.78	308.22	307.91	308.72	308.86	308.84	308.66	309.31	309.38	308.77	308.82	308.81	307.69	308.25	308.99	309.69	309.16	307.75	309.3	308.58	309.6
301.38	302.8	304.4	303.5	303.03	302.38	304.31	303.24	304.65	302.78	303.71	302.54	303.13	303.26	302.76	305.11	302.6	303.35	303.3	302.91	302.17	302.8	301.43	301.61	303.73	301.76	303.49	303.45	302.29	304.21	302.18	303.1	301.85	302.19	303.26	301.85	302.93	303.53	303.15	303.26	303.43	303.54	301.76	302.59	303.64	302.8	302.67	302.12	302.51	302.98
315.64	315.32	314.99	314.49	315.36	314.41	314.55	314.4	315.2	315.39	315.27	314.23	315.52	314.2	315.41	314.41	314.61	314.56	315.26	315.05	315.07	313.61	313.46	314.43	315.01	315.74	315.14	315.17	315.58	314.54	313.7	314.45	315.01	315.35	314.99	313.87	315.56	314.97	315.77	314.4	314.52	314.47	315.77	313.73	314.23	314.49	316.1	315.63	315.28	314.29
328.96	327.91	328.56	328.47	328.62	328.34	327.24	328.27	328.98	329.76	328.64	328.83	328.72	329.19	328.26	328.51	327.89	330.17	328.11	328.54	328.81	328.42	329.28	328.08	327.77	328.67	328.43	328.7	329.16	328.31	328.6	328.36	328.83	328.24	327.74	328.6	328.48	328.51	329.59	328.73	327.04	328.7	328.78	328.62	328.26	328.55	328.18	327.85	328.5	328.68
313.73	312.95	314.48	313.79	316.03	313.81	316.07	312.1	314.29	313.41	313.54	315.04	312.97	312.46	314.83	313.89	313.36	314.05	314.19	314.1	314.33	313.82	315.31	314.78	313.09	314.02	312.32	313.78	313.95	312.98	314.63	313.96	314.34	313.93	312.51	313.24	312.6	315.32	313.87	313.1	314.17	314.75	312.94	314.62	313.97	314.32	314.46	314.97	313.85	313.08
301.89	303.21	303.19	301.7	302.69	302.48	303.55	303.95	302.65	303.1	302.33	301.78	303.38	302.47	303.57	302.62	303.96	303.07	302.8	301.89	303.08	302.65	302.35	302.28	302.21	301.8	303.93	303.09	303.75	302.82	301.94	303.71	301.59	303.33	301.82	302.24	302.29	302.56	303.07	302.53	303.28	302.64	301.86	303.39	303.88	303.92	302.5	302.3	302.48	302.85
301.13	302.13	301.07	300.36	301.18	301.25	301.7	301.83	301.06	300.6	301.1	301.23	300.36	300.25	301.73	300.73	300.82	300.02	300.63	300.65	301.06	302.12	301.03	301.47	300.32	301.35	302.28	300.29	301.25	301.44	301.26	300.66	301.26	300.25	300.82	299.98	302.38	301.46	302.89	301.16	300.93	300.58	300.78	301.87	300.66	302.69	301.25	300.52	301.25	302.03
302.71	302.67	302.2	303.49	302.9	303.74	302.32	302.89	302.93	302.04	303.88	302.55	302.73	302.72	303.28	301.77	302.78	304.5	302.91	302.13	301.64	303.52	302.44	303.66	303.67	302.31	303.37	303.11	301.87	302.22	301.7	302.67	302.17	303.2	302.14	300.92	302.81	302.57	304.09	302.47	303.31	303.32	303.49	303.43	302.82	303.81	302.93	302.78	302.36	303.22
303.25	302.38	304.36	303.54	303.64	305.09	304.44	304.11	304.57	305.03	304.65	304.01	303.11	303.74	302.09	303.91	303.23	303.57	303.86	303.48	303.44	304.41	303.45	305.17	304.09	303.07	304.11	303.69	303.15	303.73	304.17	304.42	303.81	303.82	303.68	303.92	303.59	302	304.22	303.83	303.11	304.65	304.06	300.89	303.78	302.73	304.6	305.47	305.21	303.71
316.29	315.26	315.03	315.24	314.55	315.21	314.2	313.88	315.69	315.26	313.65	314.47	314.4	314.2	315.19	315.24	315	315.73	313.5	315.38	315.45	315.08	314.64	314.64	314.92	314.3	315.51	315.21	315.09	314.54	314.73	315.14	315.26	315.63	314.93	315.2	315.67	314.01	314.76	315.57	314.87	316.01	314.55	314.8	314.96	315.31	315.45	313.94	314.48	315.7
306.14	304.68	304.04	305.42	304.43	304.63	305.35	303.66	304.47	304.81	304.76	304.9	303.99	303.9	303.81	304.93	305.05	305.18	305.79	305.84	305.05	305.59	304.68	304.49	305.99	305.65	304.78	304.44	304.57	305.14	306.13	304.69	304.3	305.22	303.54	304.92	304.98	306.42	304.78	305.13	305.28	305.24	305.16	304.94	304.26	304.91	304.73	304.18	305.79	305.13
302.46	303.91	301.59	302.69	304.42	301.65	303.75	302.68	302.39	302.41	303.55	302.48	303.06	303.4	301.18	302.98	302.59	302.84	303.15	301.48	302.48	301.71	302.09	302.75	302.49	302.26	302.77	301.86	301.76	302.78	302.02	300.71	301.47	301.95	302.72	302.17	303.41	302.72	303.1	302.97	303	301.79	302.09	302.15	304.03	302.19	301.18	302.14	303.31	302.39
304.32	302.16	303.4	302.28	302.75	303.06	302.88	302.89	302.43	303.18	302.92	302.38	303.05	303.47	302.33	303.25	302.05	304.54	301.37	301.51	302.67	303.72	303.66	302.95	301.91	304.12	302.05	302.37	302.66	303.53	302.64	302.62	302.75	303.54	303.8	303.45	303.43	302.29	303.28	302.62	302.78	302.94	303.42	302.01	302.68	301.62	304.08	303.63	301.52	304.09
302.92	302.31	302.64	303.14	303.52	303.01	302.53	302.37	302.76	303.97	303.67	301.69	303.05	302.91	303.07	303.47	302.6	302.67	300.92	303.52	302.57	302.17	301.43	303.55	302.28	303.45	302.53	302.59	302.3	304.3	303.41	302.19	302.55	303.14	301.61	302.51	302.74	303.24	302.55	303.64	303.62	303.07	302.49	302.05	301.98	302.88	302.22	303.06	302.37	302.12
325.32	324.41	325.63	325.05	325.98	325.28	325.69	325.11	326.02	323.35	325.28	324.87	325.04	323.82	325.93	324.36	326.42	325.83	325.73	326.29	325.81	325.58	327.15	325.71	325.27	322.58	325.9	325.33	324.97	324.81	326.35	324.73	325.36	325.44	326.21	324.23	325.25	326.44	325.16	326.26	324.26	325.83	325.76	326.11	326.11	323.61	326.29	325.05	325.69	325.44
314.39	313.27	313.24	313.81	314.05	315.46	313.28	313.96	313.15	313.04	313.58	313.14	313.76	313.96	314.02	312.32	313.44	313.72	312.75	313.65	312.46	314.28	314.02	313.82	314.56	312.99	314.19	314.64	315.18	313.93	313.54	312.61	313.13	313.8	313.57	314.23	313.21	314.89	313.6	313.41	313.98	312.63	314.55	313.47	314.39	314.56	313.95	315.39	314.38	314
312.1	311.19	312.38	312.95	312.75	312.03	312.57	312.24	311.88	312.81	312.48	313.21	311.7	311.22	312.66	312.69	312.32	311.83	311.73	311.94	312.52	312.19	311.67	312.13	311.15	313.13	311.65	313.05	310.93	312.21	312.18	311.98	312.8	312.1	312.03	311	313.62	312.76	311.98	311.56	312.85	310.35	311.93	311.35	312.6	312.33	313.01	311.57	311.53	312.3
306.26	306.91	306.64	306.47	306.14	306.07	306.02	306.35	306.4	305.98	305.84	307.38	306.57	307.19	306.93	306.84	306.74	305.62	305.37	306.76	306.52	305.45	306.45	306.78	308.16	305.48	306.84	306.2	307.55	306.27	306.17	306.65	306.09	305.35	306.31	306.41	307.03	306.58	306.95	305.83	306.3	307.67	306.68	306.63	306.86	306.26	307.39	306.19	306.67	307.06
307	306.22	306.63	306.02	305.1	306.43	305.88	306.84	307.17	306.85	308.12	306.33	308.12	307.57	307.75	306.83	305.93	305.68	306.72	306.01	306.38	305.57	306.74	305.62	304.63	306.92	304.88	306.1	306.13	306.31	307.18	307.45	304.56	306.65	307.68	306.65	306.55	307.31	305.2	307.16	306.6	307.4	305.03	306.44	306.3	306.43	307.25	305.53	307.26	306.02
303.81	304.1	304.03	303.12	303.34	302.35	302.38	302.01	303.46	303.98	304.38	302.94	302.35	302.32	302.93	303.31	303.46	302.59	304.04	302.83	303.5	303.97	302.41	302.56	304.13	303.51	302.75	302.72	304.12	303.14	302.23	302.83	304.7	303.08	302.28	303.17	303.14	302.66	304.21	303.79	303.45	302.58	303.18	302.81	303.5	303.33	303.63	303.43	303.24	303.02
305.44	304.35	304.13	304.23	305.06	304.77	306.33	305.8	304.36	304.21	304.99	304.13	304.99	304.52	305.39	305.46	304.37	303.74	304.71	304.04	304.7	305.67	305.12	303.9	303.75	304.56	304.81	303.81	304	305.2	304.57	305.33	304.81	304.36	305.43	303.94	306.29	304.52	304.15	305.17	305.14	305.63	304.89	305.64	304.49	304.82	304.83	304.85	303.74	304.82
298.26	296.99	296.81	298.03	297.16	298.37	296.61	297.09	296.51	297.37	296.27	296.67	297.39	296.96	297.69	297.62	297.37	296.71	296.02	296.84	296.03	297.01	296.84	297.02	297.23	296.78	296.02	298	297.13	296.39	296.02	296.25	297.07	299.02	296.55	295.64	297.65	297.59	296.84	297.52	296.53	297.14	297.55	296.49	295.78	296.99	297.59	295.96	297.57	296.54
302.56	302.87	301.87	301.93	301.72	302.49	301.77	303.04	302.23	301.78	303.96	301.75	301.47	301.35	302.25	303.7	302.98	302.06	303	302.63	301.74	302.23	301.63	302.89	302.97	302.19	302.3	302.24	303.01	302.46	303.76	301.6	303.09	302.74	301.47	303.4	302.41	302.14	302.41	303.1	302.66	303.25	302.19	303.71	303.15	303.22	303.06	302.75	301.89	302.17
328.33	327.7	327.69	328.08	327.85	327.78	327.03	328.13	327.88	327.06	326.8	327.49	328.65	326.3	327.42	326.41	327.62	327.45	328.63	327.88	327.48	327.05	327.06	328.31	327.08	328.06	326.27	327.08	328.24	327.46	327.48	326.66	326.68	327.38	327.52	327.57	327.88	328.31	327.02	327.54	327.61	327.75	328.86	328.09	327.09	328.29	327.56	327.19	327.61	326.5
314.68	316.12	313.65	314.8	315.22	314.39	314.64	316.73	314.52	314.42	314.53	315.94	315.2	315.18	314.42	315.33	315.51	314.62	315.09	314.88	314.38	314.06	314.54	314.77	314.64	315.17	314.48	314.49	315.4	316.3	315.2	315.19	315.87	314.51	316.68	314.48	315.6	314.7	314.71	316.09	315.99	313.54	314.68	314.58	314.23	315.72	315.01	315.42	315.36	314.51
323.99	324.26	323.98	324.45	324.81	324.43	324.74	325.29	324.49	323.77	324.68	323.92	325.46	324.36	324.42	323.48	325.12	324.66	324.79	324.6	324.83	323.52	324.77	322.32	324.28	323.67	324.48	324.36	325.06	324.33	324.72	325.22	325.08	323.81	325.06	324.76	323.3	324.52	324.38	325.49	324.53	324.65	325.66	324.16	325.21	323.73	324.68	324.16	324.33	324.57
306.48	307.28	306.01	307.8	306.78	306.77	306.91	308.04	306.52	307.11	305.98	307.96	307.16	307.09	305.14	306.6	306.65	306.32	307.1	306.37	308.24	306.81	305.48	307.59	306.45	305.5	307.09	306.23	306.47	306.12	306.93	305.32	306.1	306.42	307.28	306.04	305.74	306.97	307.51	305.25	306.54	306.64	305.81	306.57	306.08	306.04	305.55	306.88	306.1	306.74
327.22	327.21	327.87	328.4	326.94	326.49	328.97	328.1	327.89	327.14	328.01	329.04	327.49	327.62	327.62	327.28	328.9	328.11	328.55	326.89	327.41	327.8	328.14	327.35	327.23	328.88	327.15	327.78	328.38	326.95	327.86	328.22	328.13	326.94	327.7	327.26	327.7	327.17	328.75	328.57	328.8	328.42	327.14	326.81	327.29	327.02	326.85	328.15	327.56	328.75
301.57	300.69	301.37	301.31	302.77	300.93	302.09	300.81	301.41	300.99	300.71	301.87	301.54	300.56	301.35	300.6	302.15	301.08	300.36	300.15	300.94	302.15	302.05	301.45	301.1	302.09	300.81	300.23	301.12	302.01	301.33	301.2	301.83	302.24	300.17	302.47	302.05	300.61	301.5	300.33	301.57	300.13	300.98	301.29	301.58	302.39	301.44	300.83	301.23	301.93
307.29	306.7	306.84	305.14	307.29	306.05	307.85	308.33	307.61	306.41	306.22	306.5	306.32	306.9	305.92	305.83	307.28	307.4	306.63	305.24	306.24	307.33	306.74	306.94	306.36	306.35	307.74	307.57	307.92	306.78	306.86	306.92	308.31	307.97	305.85	307.03	305.35	306.3	306.35	306.31	306.33	305.73	307.13	306.03	307.17	305.87	306.58	306.76	306.92	305.51
303.08	302.08	302.73	302.83	301.85	302.04	302.67	302.84	302.91	301.48	302.67	302.19	302.63	303.04	301.68	302.09	303.49	301.53	302.28	303.4	302.02	301.89	303.07	300.93	302.74	301.32	301.89	302.7	301.8	302.36	302.36	303.09	302.68	302.67	302.05	302.98	302.59	302.04	301.9	302.36	302.2	302.6	302.06	301.49	302.94	302.78	302.96	302.23	302.78	303.43
304.59	302.64	304.19	302.62	304.3	304.2	303.7	303.72	303.05	302.79	303.79	304.14	302.78	302.62	304.04	304.33	303.94	303.49	302.11	302.82	301.64	303.15	303.57	302.84	303.31	303.74	303.2	302.71	304.04	304.06	302.83	304.49	303.19	303.42	303.48	303	303.02	304.22	303.19	302.37	304.12	303.04	304.83	302.38	304.91	303.47	303.78	304	302.26	302.4
306.67	307.44	307.17	307.8	307.36	307.95	308.07	307.28	305.76	306.92	308.14	309	306.9	307.72	306.94	307.6	306.44	307.42	306.89	306.32	306.76	308.42	307.41	306.88	306.72	307.29	307.16	307.73	307.01	306.58	307.32	307.31	306.82	308	307.5	308.03	305.91	308.36	308.01	307.31	308.14	306.89	308.49	306.04	307.57	307.82	307.35	308.63	307.73	308.69
326.72	327.34	327.76	327.36	327.11	326.45	327.6	327.76	327.96	326.2	327.76	325.23	327.33	326.97	326.75	326.49	326.81	328.01	326.84	326.21	328.21	326.94	327.15	327.71	326.18	326.09	327.7	325.94	327.89	327.52	327.4	327.81	326.56	326.31	327.94	325.97	326.99	326.54	327.93	326.36	326.95	326.95	327.2	327.09	326.77	326.92	327.43	325.73	326.36	326.98
313.43	311.86	313.62	312.84	312.35	313.22	312.16	311.78	312.74	312.59	313.09	312.53	312.78	312.09	312.72	314.32	312.74	313.07	312.75	313.08	313.67	313.49	310.74	312.95	313.27	313.45	312.25	312.72	311.53	312.3	312.59	312.65	312.09	313.52	312.15	311.79	312.17	312.43	314.22	312.23	313.72	314.24	313.07	311.79	312.71	312.33	312.72	312.55	313.15	311.49
294.45	293.68	294.47	294.33	293.14	293.23	294.94	294.03	293.92	294.52	294.45	294.67	294.47	294.04	293.65	293.06	294.35	292.85	295.28	294.63	293.29	292.25	294.74	293.43	294.62	294.33	294.75	293.99	294.66	295.54	293.95	294.58	294.58	294.69	293.27	295	293.86	293.93	294.08	294.04	293.82	294.56	293.1	292.94	294.35	293.21	294.03	293.67	295.69	295.23
313.52	313.41	313.64	313.46	314.09	313.81	313.6	313.54	313.94	314.78	314.74	314.03	312.8	315.16	313.53	314.27	313.12	314.1	313.71	313.5	313.49	314.22	313.31	314.15	315.64	313.45	313.75	314.58	313.8	313.89	314.14	314.07	313.14	313.86	313.73	313.78	313.47	313.1	312.95	313.32	313.56	314.51	314.71	313.29	314.79	314.2	313.81	313.5	313.64	313.84
318.9	318.41	318.95	318.97	317.48	319.65	319.54	318.57	317.91	318.46	319.32	319.03	319.1	317.9	318.34	319.29	318.68	318.32	318.36	318.07	318.54	319.49	317.6	317.27	317.57	318.54	318.6	318.07	318.52	319.33	318.75	318.01	319.11	318.51	317.56	318.61	319.67	318.03	319.8	319.04	318.64	318.37	319.44	318.19	318.53	319.67	318.36	319.04	319.44	317.83
324.84	324.95	326.25	326.51	326.4	325.25	324.94	326.12	325.19	326.31	325.36	324.95	325.77	324.56	324.69	324.48	324.08	324.43	325.31	325.09	325.41	325.89	325.67	323.79	324.55	325.05	326.57	324.6	326	324.48	324.65	324.66	325.71	324.06	324.08	325.09	324.8	325.14	324.16	324.22	325.86	325.73	325.7	324.81	325.11	325.42	326.16	324.88	325.67	325.08
294.61	293.54	293.79	294.44	293.13	294.4	292.98	294.02	295.17	293.02	292.78	294.25	293.65	293.37	294.55	294.13	293.59	293.95	293.52	293.75	295.01	293.88	294.89	293.31	294.06	295.28	294.6	293.62	295.09	293.58	294.36	294.49	292.24	293.16	294.62	293.81	293.89	293.43	294.95	294	294.39	295.18	293.27	294.74	294.47	293.25	294.42	294.11	295.17	292.99
301.3	300.26	301.3	301.59	301.66	301.79	301.46	299.12	301.67	301.74	299.31	300.91	301.01	301.52	302.3	301.51	302.13	301.16	300.57	300.07	301.86	301.71	301.06	299.85	302.31	300.76	301.76	300.79	301.03	301.59	301.77	300.49	301.78	301.06	299.65	300.91	301.11	300.68	301.78	301.15	301.06	301.8	302.11	301.84	301.42	302.07	299.99	302.11	300.12	300.53
308.02	309.26	308.41	310.53	309.07	308.34	308.65	308.74	310.35	308.34	309.04	309.11	308.06	309.76	308.62	308.4	308.64	307.84	308.43	308.49	308.4	309.52	309.31	308.47	308.52	309	309.38	309.4	309.5	310.25	310.1	308.36	309.31	308.95	308.86	308.99	308.32	309.12	308.78	308.46	307.07	309.09	308.06	309.81	308.89	308.24	308.93	310.17	309.34	309.51
317.64	317.11	316.61	317.39	317.64	316.94	317.09	316.7	317.12	318.14	318.32	316.94	317.57	317.14	316.78	316.4	316.7	317.3	315.74	316.59	316.78	317.1	317.65	316.82	317.29	317.71	317.56	315.59	317.29	318.39	317.91	316.11	317.14	318.48	317.15	317.92	317.53	317.77	316.51	317.25	316.88	317.05	318.42	317.4	317.2	317.9	317.17	316.79	316.69	317.6
318.29	317.38	318.58	319.39	318.21	317.5	317.29	317.98	317.75	318.05	316.83	318.36	317.32	317.98	319.07	318	318.64	319.55	317.88	318.21	318.18	316.85	319.51	317.6	318.11	318.72	318.87	317.6	317.99	318.7	318.56	317.02	317.39	316.92	318.78	317.24	318.21	317.42	316.59	318.56	317.33	318.77	317.67	317.98	318.46	318.81	318.78	319.52	318.17	319.14
310.57	311.53	310.11	310.75	310.48	310.83	311.75	309.79	311.17	311.2	311.64	310.85	311.3	311.35	309.88	310.72	310.92	309.75	310.53	311.84	310.92	310.86	311.02	309.9	311.8	310.14	309.73	310.23	310.82	309.54	311.29	311.43	311.58	309.94	309.66	308.33	310.89	310.04	311.09	310.05	310.29	310.3	310.28	311.1	310.34	310.3	310.98	311.63	311.87	310.98
304.59	304.71	304.82	304.4	305.16	305.22	304.32	304.56	303.76	305.71	305.02	304.64	305.89	304.25	304.79	305.44	304.42	306.26	305.48	303.85	305.14	305.34	304.79	306.13	305.16	304.13	304.7	304.3	304.31	305.14	305.97	303.62	305.04	305.27	305.37	305.32	303.42	305.77	303.77	306.06	305.41	305.69	305.16	306.07	304.41	303.97	303.83	305.06	304.19	304.59
319.31	319.35	320.59	319.83	319.3	320.55	318.03	319.96	318.8	319.32	320.77	320.2	320.5	318.62	318.2	319.25	320.02	318.03	319.27	318.37	319.21	319.8	319.68	319.14	318.02	318.54	319.3	319.83	318.46	319.37	319.96	319.79	318.75	318.35	319.02	319.62	319.69	319.71	319.25	319.85	318.78	319.64	319.66	320.68	318.06	319.95	319.4	319.5	317.89	319.43
313.49	313.14	311.09	313.16	312.58	313.79	313.29	313.59	312.27	311.9	313.68	313	313.55	313.58	313.28	313.7	312.89	313.36	314.51	312.49	312.68	312.27	312.68	314.14	312.7	313.66	312.86	312.74	314.6	314.22	313.18	313.58	312.87	314.13	313.37	313.6	312.45	313.73	312.52	313.73	313.74	313.29	313.7	313.77	313.76	314.02	312.61	313.48	313.61	312.89
305.05	303.29	303.38	302.4	302.66	303.04	303.27	302.44	303.66	303.82	304.04	303.81	302.73	304.02	304.42	303.09	302.33	303.1	303.46	303.17	303.9	303.98	303	302.52	302.97	302.83	303.18	303.68	303.27	303.79	302.73	304.23	303.16	303.09	303.39	303.47	302.17	301.21	304.12	303.53	303.38	303.98	303.82	303.04	303.4	302.99	302.83	303.68	304.49	302.86
327.61	327.79	327	328.6	326.97	326.4	329.09	328.6	329.04	328.06	326.91	327.49	328.05	328.38	327.97	328.39	328.57	327.43	328.78	328.93	327.68	327.79	328.02	329.46	328.83	328.12	326.84	327.81	328.22	328.1	327.52	328.46	327.26	328.33	327.71	327.61	327.64	328.51	327.73	327.5	327.45	329.41	329.25	328.04	328.78	326.7	327.77	328.37	327.7	328.5
313.96	312.54	313.39	313.07	313.23	314.19	313.51	314.15	312.93	311.69	311.81	312.98	312.91	313.16	314.13	314.41	311.75	314.83	313.89	312.81	312.02	312.93	313.21	312.67	312.78	314.73	313.93	312.84	314.55	313.65	313.61	311.79	313.56	313.12	313.58	313.15	312.65	313.02	314.26	311.8	313.66	314.14	313.43	315.27	314.39	313.51	312.89	314.89	313.35	313.57
311.99	311.92	314.24	312.08	312.82	311.88	311.46	313.92	313.56	313.41	313.68	312.42	312.22	314.31	311.73	313.93	313.59	313.65	313.65	312.36	313.96	313.61	313.07	313.5	313.3	313.38	313.06	313.02	312.25	313.55	312.81	313.54	314.21	313.93	312.9	313.55	313.76	314.36	313.7	312.76	312.91	312.9	313.93	312.15	313.73	313.38	313.39	314.07	313.13	312.2
314.9	315.06	313.96	314.87	315.63	314.09	315.02	315.69	313.91	314.21	314.41	315.11	314.32	316.3	315.37	314.4	314.05	315.39	315.27	315.32	315.89	314.17	313.86	314.24	316.76	314.72	313.86	314.77	315.24	315.39	315.36	314.72	314.09	314.88	314.94	314.66	314.3	315.68	314.4	314.62	314.19	316.54	313.23	314.48	314.75	314.08	315.51	314.28	315.88	315.02
295.1	294.72	293.93	293.49	294.6	293.89	293.5	293.9	295.55	294.44	294	294.89	295.08	293.76	294.69	294.07	292.89	293.25	294.23	292.98	293.33	293.29	293.14	294.05	294.72	294.85	293.57	294.06	294.49	293.04	294.26	293.79	295.23	294.45	295.25	293.69	294.06	294.31	294.77	295.42	292.99	293.61	295.7	291.87	292.86	295.77	293.5	294.66	294.48	294.43
300.32	300.73	301.26	302.02	301.13	301.69	300.61	300.58	300.97	300.76	300.92	301.79	301.24	299.35	300.67	300.67	301.33	300.85	300.59	300.49	300.81	301.54	300.03	300.16	300.61	301.97	301.75	301.61	301.27	300.84	301.51	300.74	301.06	300.26	300.01	299.36	301.47	300.52	300.71	300.14	301.27	301.42	299.38	300.95	301.17	300.68	301.55	301.71	301	301.23
318.24	318.53	317.73	319.79	318.84	319.19	317.9	318.82	318.35	318.49	318.05	318.7	319.11	318.21	319.09	317.95	319.47	317.85	319.51	318.73	318.95	318.59	317.88	318.47	319.25	319.05	319.16	318.4	318.9	317.5	317.39	319.2	319.57	318.01	318.67	317.85	317.5	319.28	318.22	318.84	318.38	317.74	318.63	319.38	317.7	319.35	318.9	316.59	318.5	319.13
304.17	302.95	304.43	304.11	302.89	303.75	302.94	302.54	302.97	303.75	301.42	303.4	303	302.97	303.79	303.37	303.59	303.63	303.41	304.19	303.13	304.05	303.08	303.39	302.88	303.42	301.74	303.51	304.1	303.82	303.49	302.64	303.6	302.25	301.9	304.21	304.34	303.2	303.99	304.17	303.5	303.27	302.7	303.86	303.82	302.2	302.61	303.19	303.27	303.22
308.29	307.56	309.55	309.59	309.61	309.89	308.73	309.05	308.01	310.36	309.05	309.14	306.75	309.32	308.2	308.25	308.78	309.2	308.35	309.37	308.69	308.16	309.44	309.43	306.91	308.88	307.62	308.69	308.06	309.62	308.76	309.16	309.11	309.99	308	307.48	309.57	308.84	309.53	308.33	308.36	308.98	307.34	307.86	308.46	309.56	308.77	308.86	308.4	309.56
310.47	312.58	310.22	311.1	310.82	312.49	310.08	311.05	311.56	309.97	310.15	311.88	311.18	310.98	310.7	311.15	309.86	310.98	311.99	310.03	311.64	311.39	311.35	310.16	310.38	309.58	310.53	313.11	310.48	311.02	313.15	310.78	310.31	311.11	310.75	310.85	310.14	310.97	310.59	310.32	311.66	310.8	310.52	310.9	311.35	311.07	310.72	311.57	309.07	311.53
303.97	303.3	303.67	302.56	304.99	303.1	303.25	302.92	304.28	303.63	303.47	303.28	303.94	303.99	303.49	304.31	304.18	302.92	303.05	302.84	302.91	303.45	303.34	302.98	304.67	303.21	304.44	302.83	301.57	303.59	303.28	303.23	305.98	304.08	302.54	303.27	303.96	304.16	303.35	303.95	303.47	302.95	304.21	303.4	302.92	302.71	302.25	303.33	303.92	304.21
313.16	313.13	312.87	311.98	313.99	312.25	312.15	312.73	313.35	314.2	314.31	312.47	313.16	313.76	313.24	312.73	313.02	312.99	314.35	313.78	313.53	314.51	311.85	312.34	314.26	313.87	313.57	313.68	312.38	313.02	312.98	312.96	313.4	313.41	313.38	312.42	313.08	313.35	313.55	311.85	313.54	312.37	314.09	312.23	313.73	313.19	312.96	313.25	312.52	313.19
294.12	294.41	292.95	294.76	295.05	295.13	293.8	295.25	293.66	296.11	294.79	294.65	295.62	296.23	296.56	293.22	293.89	295.12	293.38	295.75	294.52	294.23	296.11	294.98	295.61	294.77	296.68	294.39	294.87	295.71	295.94	294.89	294.79	294.68	295.61	295.11	295.17	294.45	294.85	295.83	294.56	295.19	294.53	295.29	294.13	294.99	295.17	295.23	295.92	295.03
304.87	305.63	305.41	304.36	305.45	304.9	304.19	303.55	304.13	305.61	305.54	304.44	304.77	305.11	304.33	304.27	304.66	303.94	305.78	302.82	303.6	303.11	303.39	304.3	305.28	303.2	305.62	304.9	305.11	305.42	305.84	303.41	304.47	304.51	303.88	304.36	304.03	303.52	304.28	305.07	303.38	305.16	304.81	305.06	304.83	304.14	304.79	303.67	305.08	304.86
303.55	303.27	302.35	302.82	302.72	303.91	303.37	302.79	302.95	304.23	303.8	302.93	303.62	304	303.81	302.7	304.19	304.88	302.7	303.01	303.15	303.6	303.05	302.96	302.71	303.77	302.66	303.88	302.15	303.24	303.13	301.71	301.35	303.36	302.41	305.24	303.93	303.47	302.92	303.49	305.02	303.03	302.83	304.29	302.86	302.17	305.27	303.39	304.44	303.65
305.88	306.36	306.98	305.47	306.49	306.49	306.03	307.59	305.52	306.92	305.68	305.28	304.74	305.56	306.2	305.22	305.68	306.46	305.92	305.22	306.61	306.34	306.32	307.15	307	306.26	305.55	305.97	305.65	306.39	306.16	307.09	306.89	307.51	306.2	305.72	306.28	305.07	305.7	305.62	305.68	305.22	306.54	305.63	305.19	306.13	306.25	306.28	305.55	306.78
318.69	318.88	319.11	318.36	318.33	319.46	317.84	319.71	318.47	319.14	317.47	318.93	317.93	319.61	318.77	319.6	319.1	319.21	317.83	318.04	317.32	318.23	318.87	317.29	319.03	318.5	317.31	318.83	318.57	319.23	319.06	318.25	319.2	319.09	318.75	318.05	317.99	318.42	318.35	319.24	318.7	318.53	319.34	318.79	318.71	319.67	317.7	318.09	318.74	318.23
302.22	303.11	302.48	302.62	303.71	302.58	303.12	303.11	303	303.62	303.27	303.98	302.81	303.02	302.85	303.44	302.64	302.5	304.41	303.66	303	305.01	303.15	303.95	304.51	302.92	303.13	303.51	304.85	303.96	303.1	303.67	304.34	304.05	303.22	303.65	302.98	302.71	302.79	304.08	303.21	303.91	302.85	304.34	303.79	302.21	303	303.87	301.93	303.44
318.03	318.02	318.72	318.24	318.95	317.59	317.03	319.36	318.51	317.96	318.44	318	318.21	318.52	319.39	318.78	317.92	318.38	317.23	317.91	318.05	318.08	318.87	318.51	317.39	317.62	317.92	319.04	318.15	317.05	318.83	317.51	318.67	318.43	317.23	318.32	318.49	319.01	318.25	319.17	319.22	318.04	318.24	318.87	318.04	317.32	319.39	318.02	318.38	317.29
325.07	324.8	324.3	325.98	325.11	324.69	323.61	324.13	325.11	323.61	323.98	324.77	324.37	324.41	325.61	324.93	325.91	324.49	324.35	324.28	324.23	325.34	324.52	324.69	323.33	324.02	324.95	325.13	325.7	324.65	322.4	324.48	324.27	324.76	324.95	324.87	324.8	323.08	325.58	324.12	325.53	324.51	325.02	324.53	322.91	324.6	324.16	324.15	324.74	324.83
305.48	304.46	305.56	303.39	304.15	304.42	304.05	303.69	304.42	303.71	303.95	305.42	303.53	303.66	304.57	303.7	305.21	303.62	304.82	304.91	304.55	304.3	303.97	304.06	304.45	303.47	304.51	304.73	305.37	302.91	305.12	303.94	305.38	304.75	304.94	305.3	305.2	304.23	303.3	303.4	305.05	304.86	305.63	304.3	303.65	304.17	304.22	303.95	305.85	303.72
293.09	295.03	294.42	293.98	292.56	294.56	294.34	294.46	294.16	294.24	294.07	294.96	294.17	292.72	293.93	294.65	293.5	293.3	293.61	296.24	293.68	294.27	293.98	295.55	293.34	293.61	293.01	294.85	293.99	293.41	294.93	293.37	293.76	293.88	293.72	293.61	294.45	293.56	294.67	293.58	294.07	292.72	293.95	293.68	293.02	293.27	293.92	294.79	293.9	294.27
312.71	311.39	312.57	311.27	312.98	311.95	311.64	312.48	312.72	310.63	312.13	312.93	313.39	312.32	312.11	312.46	310.78	313.01	312.74	311.55	313.59	312.09	312.37	312.54	312.49	312.09	312.92	311.27	313.12	310.83	311.64	312.05	311.47	311.96	312.03	311.18	312.61	311.72	312.18	312.26	312.78	311.67	311.95	311.19	312.64	311.32	311.9	311.22	312.56	313.6
306.04	305.05	305.51	305.03	305.36	305.76	305.06	304.71	305.64	304.82	305.27	305.54	304.77	305.5	305.54	304.85	305.12	304.94	305.29	305.26	305.58	304.58	305.19	305.22	305.31	304.91	306.12	305.25	305.22	304.69	305.63	304.83	305.37	305.54	305.2	305.76	305.06	304.08	304.58	304.99	306.03	305.11	305.91	305	304.48	305.13	306.29	304.93	305.09	305.29
304.09	303.91	305.23	304.22	304.01	304.02	304.47	304.91	303.6	303.55	305.96	305.32	303.61	304.84	304.42	303.28	304.37	304.72	303.89	305.4	304.46	305.72	304.08	303.81	305.21	303.75	304.1	303.81	305.48	304.79	305.02	303.28	303.7	303.88	304.1	305.03	304.45	303.26	304.74	303.27	304.81	304.43	306.29	304.35	304.31	304.4	304.38	305.26	303.66	302.48
295.14	295.73	294.96	295.01	295.6	295.46	295.38	294.17	295.19	295.63	294.72	295.84	295.27	294.15	295.21	295.6	293.94	294.48	295.51	295.04	296.39	294.38	294.75	295.36	295.08	293.47	294.78	295.23	295.04	295.91	295.57	295.72	294.93	294.71	295.19	296.13	295.5	294.5	294.69	294.49	294.63	293.68	295	295.65	294.72	294.45	295.9	293.63	294.43	294.99
327.43	328	327.55	326.38	328.07	328.05	327.31	328.18	328.36	328.07	327.1	326.93	328.57	328.54	327.17	328.18	329.24	327.39	327.75	327.93	328.72	328.61	327.89	327.2	327.73	328.09	327.87	326.97	327.65	327.64	327.69	326.19	328.12	329.05	326.42	327.52	328.19	327.76	327.62	328.52	327.91	328	327.15	329.24	328.46	327.16	326.54	327.77	326.79	327.55
311.42	312.08	312.11	311.83	312.46	312.12	312.22	312.74	311.46	311.45	312.42	312.73	312.46	311.39	313.16	312.54	313.86	311.67	312.13	312.11	312.19	311.89	312.36	312.16	312.23	312.62	311.4	312.17	311.16	313	312.57	310.79	311.77	311.6	311.62	312.32	312.55	312.36	311.5	312.45	312.24	311.78	312.21	311.75	311.78	313.05	312.69	311.34	311.77	313.32
318.03	319.58	317.87	318.85	318.52	317.96	318.87	318.18	318.69	318.99	318	318.58	318.34	319.4	319.28	318.27	320.02	318.7	318.22	318.44	318.1	319.67	318.81	318.17	320.11	318.5	317.91	318.77	319.07	318.62	318.42	318.17	319.13	318.64	319.22	318.68	318.22	318.85	316.93	318.34	319.19	319.65	318.49	318.96	317.91	318.89	319.14	319.63	318.71	317.81
297.33	296.7	296.51	296.07	296.98	296.79	296.67	297.13	296.48	297.79	295.66	297.35	295.64	297.23	296.31	298.32	296.4	297.03	296.78	296.49	297.36	298.11	297.46	295.75	296.81	296.31	297.11	297.69	296.19	296.55	297.48	296.38	297.69	296.98	296.47	296.36	297.63	294.97	296.83	296.25	296.12	297.77	297.35	296.84	296.44	297.34	297.26	297.68	297.64	297.28
303.77	304.41	303.18	303.42	303.35	303.68	302.65	303.98	303.17	304.55	304.08	303.64	303.5	303.49	302.76	303.92	303.55	304.38	303.69	305.09	303.37	303.38	304.98	304.2	304.09	303.32	303.12	303.7	303.39	302.63	303.84	303.53	303.45	303.91	304.77	304.93	302.75	303.58	302.88	303.23	302.8	303.67	304.5	303.58	303.24	305.41	302.45	304.31	302.39	302.92
303.69	302.97	303.62	302.13	303.99	304.31	302.5	304.13	304.36	303.3	304.68	305.72	303.31	302.95	303.56	304.5	302.89	304.18	304.06	303.55	303.87	302.06	304.45	303.66	304.38	302.73	302.68	303.88	303.72	302.49	304.23	301.79	305.01	301.65	304.4	304.2	303.9	303.29	304.22	304.22	303.69	303.25	303.39	303.96	304.35	303.19	303.02	303.29	304.11	302.31
304.81	305.79	305.43	306.88	305.62	305.64	305.07	305.07	304.63	305.01	305.38	305.55	305.73	306.72	304.56	305.12	305	305.45	306.26	304.01	305.71	305.11	305.12	305.41	304.88	305.11	305.58	306.88	305.16	304.42	304.67	304.67	305.86	305.05	306.01	304.22	305.71	305.92	303.78	304.08	306.57	306.09	306.11	305.84	306.26	305.36	305.75	304.24	304.28	304.66
317.21	317.49	317.72	318.58	316.99	318.17	316.6	316.84	317.63	317.99	316.98	316.76	316.73	318.63	316.82	316.49	317.11	316.98	318.65	317.71	317.55	316.81	317.58	317.01	317.72	317.14	316.88	318.54	317.29	317.59	316.68	317.35	317.25	317.94	317.26	316.62	316.59	316.41	316.94	318.93	316.85	316.19	316.39	317.53	315.63	317.64	316.91	316.69	316.89	317
304.34	303.43	303.48	304.38	305.33	304.94	305.11	305.3	305.53	303.18	303.11	305.08	305.53	304.6	304.73	304.14	304.47	303.66	305.02	304.4	303.86	306.04	305.55	305.46	305.27	304.79	306.07	305.5	305.15	305.18	305.57	304.26	304.86	304.41	303.6	304.18	305.44	304.05	305.38	303.82	304.51	305.01	305.35	304.98	305.12	304.82	305.05	304.18	303.89	305.27
308.26	306.89	308.81	308.58	308.34	308.67	308.67	308.36	308.84	308.77	309.31	308.22	308.46	308.99	309.09	308.84	307.85	309.66	308.57	308.61	309.17	307.97	308.71	309.43	307.77	308.63	308.91	308.33	308.28	308.16	308.6	309.81	309.79	309.05	308.82	311.03	309.28	309.1	310.24	308.57	308.9	309.27	308.26	309.35	308.04	308.64	308.3	310.03	310.48	308.03
328.91	327.69	329.04	327.99	326.95	328.33	327.49	327.71	327.44	327.82	328.43	327.31	327.58	327.91	327.45	327.91	327.24	327.26	328.33	328.15	327.87	328.42	328.32	328.96	328.08	327.48	326.85	327.45	328.41	327.28	327.98	328.47	328.94	327.72	329.12	328.22	328.31	328.09	327.69	326.39	327.39	328.14	328.1	328.61	327.98	328.08	327.85	327.96	327.79	327.96
301.49	302.39	302.66	302.86	302.74	302.89	301.23	302.34	302.28	301.93	301.15	302.03	302.65	302.96	302.13	300.52	301.41	302.77	302.29	303.24	302.3	301.6	302.18	302.84	302.75	303.28	303.09	302.44	301.82	303.98	302.57	302.36	302.78	301.97	302.43	302.1	302.37	302.32	302.27	302.06	303.13	302.6	302.62	302.58	302.77	301.82	302.49	301.84	303.39	302.11
303.45	303.87	302.59	303.47	303.56	302.58	302.55	303.03	303.56	303.91	303.39	304.84	302.89	302.64	303.52	303.28	302.55	303.08	303.07	303.08	303.38	302.35	303.42	302.8	302.37	303.7	305.01	303.24	302.99	303.3	301.58	303.13	302.64	302.94	305.23	302.59	303.19	302.82	302.9	303.2	302.47	303.08	303.21	304.18	302.73	303.32	302.42	303.39	303.94	303.83
301.52	300.5	302.54	301.69	300.93	301.29	300.84	301.07	301.41	301.9	301.63	300.16	300.61	300.37	301.08	300.61	300.76	302.99	301.36	299.53	301.59	302.11	301.29	302.93	300.28	301.64	300.67	299.01	300.99	300.11	301.55	300.68	299.96	302.25	299.97	299.74	301.26	301.51	300.98	300.1	301.45	300.6	300.89	302.33	300.24	301.19	300.49	300.11	300.15	300.62
304.04	305.21	304.07	304.42	304.77	304.95	305.6	304.75	303.45	303.88	304.17	305.81	304.7	304.19	305.44	305.73	304.02	303.68	303.13	304.61	303.41	303.31	303.31	304.27	303.34	304.45	304.73	304.3	304.31	304.61	305.03	303.84	305.15	304.6	304.79	304.66	305.39	303.93	303.77	304.67	303.15	304.47	304.05	305.28	304.29	304.6	304.46	305.45	304.51	304.75
313.04	312.48	311.27	312.4	310.37	312.58	312.35	311.56	312.06	312.42	312.41	312.32	312.6	311.9	311.95	311.7	312.93	312.4	312.97	312.76	313.39	313.39	312.57	312.72	311.95	311.72	313.05	312.85	312.09	312.04	313.09	312.56	312.52	313.8	311.72	313.25	312.71	312.49	312.68	313.32	311.38	310.24	312.87	312.14	313.27	312.08	313.56	312.39	313.16	312.53
312.69	314.9	312.95	312.5	314.32	313.18	314.69	314.58	312.93	313	314.8	315.19	314.15	313.17	313.98	313.59	314.91	315.49	314.09	313.49	313.7	313.93	313.98	314.59	314.16	314.62	313.79	314.88	313.86	313.65	314.02	313.4	314.28	314.96	312.74	314.19	313.3	314.11	313.08	314.73	314.09	313.89	313.23	313.96	314.05	314.53	313.27	312.69	314.22	313.72
303.53	302.49	303.06	303.16	302.44	303.34	303.08	303.45	303.18	303.95	304.32	303.32	304.25	303.7	303.27	302.53	303.42	304.03	302.04	303.29	303.7	303.05	303.56	302.8	303.05	302.15	302.85	304.27	303.33	303.46	303.52	302.31	301.8	304.01	304.08	302.92	302.36	302.36	302.41	303.35	302.9	303.45	303.37	302.96	303.34	302.9	304.46	303.26	303	304.19
305.34	306.4	306.83	306.36	307.67	307.07	305.64	306.62	306.85	306.91	305.4	306.15	305.63	306.83	306.16	307.74	306.15	306.7	305.82	305.47	306.36	306.06	306.09	306.66	306.04	305.21	306.6	306.92	307.29	306.26	305.85	306.36	306.76	305.79	306.37	306.14	306.56	306.26	306.68	305.51	305.87	306.15	306.18	307.04	306.23	307.36	306.85	305.26	305.59	304.88
312.72	313.64	312.65	312.87	313.24	313.46	312.32	312.85	313.3	312.85	313.2	313.34	312.78	312.2	313.81	312.66	311.75	312.79	314.19	312.7	312.45	312.61	313.36	314.67	312.44	312.42	313.8	313.09	311.99	312.65	314.06	312.51	313.86	313.24	313.42	312.87	313.71	313.74	313.34	311.77	312.26	311.63	314.19	313.77	312.53	313.41	313.73	314.73	313.34	311.75
327.69	327.71	327.66	328.04	328.05	328.49	326.76	327.58	328.28	327.01	327.65	327.62	328.37	327.77	327.42	328.72	328.46	329.09	326.71	328.03	326.45	328.15	328.83	327.64	327.96	329.17	327.9	328.69	327.7	327.2	326.92	327.8	327.38	326.97	327.14	326.87	327.65	329.2	328.74	329.08	328.18	327.92	327.14	327.19	326.56	326.32	329.34	327.55	327.7	327.53
312.75	312.6	314.28	312.83	313.66	313.33	313.68	313.49	313.12	312.75	312.1	312.08	312.87	313.54	312.7	312.49	312.82	313.21	313.84	313.37	312.65	313.98	313.36	313.64	311.78	311.96	313.35	312.38	313.16	313.42	313.65	313.48	312.82	313.72	313.45	314.29	312.62	313.15	313.74	313.89	313.37	313.24	313.37	313.47	313.63	312.88	313.58	313.46	312.95	312.92
314.15	313.34	314.3	313.55	314.95	313.24	313.27	314.07	314.26	314.37	312.56	312.73	314.72	313.5	313.67	312.89	313.26	314.48	313.1	313.93	313.17	315.14	313.61	313.92	314.35	313.69	313.44	314.03	313.83	313.76	314.98	314.65	313.86	313.06	314.15	312.57	313.68	312.95	313.9	314.81	313.05	314.4	314.14	314.16	313.21	313.58	313.51	313.03	312.85	313.15
313.52	313.43	313.73	313.85	312.93	313.07	312.79	312.28	313.57	312.6	313.08	312.72	312.79	313.59	313.03	314.88	314.52	313.69	313.63	313.35	312.85	312.74	312.42	314.49	313.9	312.63	313.16	314.78	313.66	313.45	313.13	313.63	313.3	314.1	312.62	312.79	313.68	312.94	314.29	312.93	313.44	313.03	313.16	314.32	312.83	312.82	312.92	314.05	313.64	312.66
327.26	328.56	329.2	328.25	328.33	326.2	327.66	326.42	325.82	328.66	327.64	327.55	327.77	326.27	326.61	327.98	328.63	327.98	328.57	328.14	328.12	326.58	328.08	327.77	328.14	327.46	328.26	328.13	328.47	327.51	327.81	329.68	326.77	327.94	328.77	327.98	325.9	329.03	327.87	328.29	327.77	326.15	328.84	327.75	327.84	327.76	326.85	327.74	328.4	327.32
318.09	318.05	317.77	318.51	317.59	317.75	318.45	317.69	317.62	318.19	318.55	318.95	318.98	318.21	318.5	318.4	318.11	318.45	317.22	318.19	318.33	318.09	319.59	319.16	318.99	318.9	317.59	318.58	318.5	317.72	318.58	318.92	318.37	318.39	318.45	318	318.12	317.11	317.61	319	317.98	317.94	318.53	317.02	318.54	319.48	319.05	319.23	318.29	319.28
314.25	314.03	314.18	314.59	315.61	315.46	315.48	315.78	315.06	315.05	314.78	314.85	314.2	315.39	315.35	315.79	315.07	314.25	315.33	315.34	315.22	315.34	314.64	314.64	314.67	313.96	315.41	314.6	314.72	313.94	314.67	314.95	314.54	315.07	314.68	314.22	315.07	313.76	315.52	314.93	316.08	315.83	315.28	315.55	314.98	315.86	315.22	315.81	315.31	314.99
316.38	314.69	314.49	315.21	316.28	315.21	315.43	315.85	315.29	315.73	316.7	315.84	315.31	315.87	315.28	316.89	315.23	316.76	315.14	315.86	315.91	315.97	314.14	315.68	315.47	317.34	315.87	315.84	315.48	315.93	315.87	315.65	316.05	315.12	316.23	317.46	315.56	315.19	316.29	314.78	315.83	315.21	316.22	314.64	315.54	315.43	315.64	315.81	316.11	315
327.4	325.93	326.3	328.25	326.28	326.63	326.39	327.64	327.18	326.7	327.84	327.06	326.87	326.25	326.45	327.72	326.4	327.28	325.78	327.57	327.35	326.44	327.44	325.76	326.5	327.83	326.28	327.17	327.12	326.41	326.65	327.01	327.49	327.89	326.18	327.49	325.99	327.16	326.32	327.64	326.56	327.74	327.94	327.67	327.72	328.47	327.05	327.27	327.21	327.49
302.54	303.06	303.45	302.02	302.05	302.49	302.27	301.14	302.31	301.78	302.45	300.95	302.49	302.14	301.91	302.45	302.1	302.82	303.94	304	303.32	303.6	303.44	302.79	303.41	302.25	303.08	302.35	302.82	301.59	302.63	303.65	301.38	301.77	303.03	302.65	302.28	301.27	302.79	302.19	302.06	302.02	301.67	301.4	303.49	302.46	301.48	302.19	302.39	301.35
306.17	305.44	305.69	304.88	305.17	305.06	305.05	305.52	305.18	305.84	305.61	305.75	305.78	305.27	306.14	305.63	305.27	306.09	305.35	305.43	306.22	304.93	305.2	305.94	304.09	305.61	306.16	305.79	306.73	306.16	304.72	304.5	305.45	306.46	306.98	306.01	306.17	307.01	304.65	305.7	304.97	305.75	306.57	306.2	306.57	304.23	306.45	305.14	305.79	306.77
304.01	302.74	303.47	302.76	302.84	303.47	301.26	304.75	302.99	304.4	304.36	303.49	302.89	303.74	304	302.83	303.82	304.52	304.8	303.13	303.14	303.78	304.21	303.49	304.31	303.95	304.12	303.67	304.67	305.46	303.21	303.67	304.6	303.12	304.21	303.46	304.33	303.66	303.3	304.62	303.42	304.51	303.58	303.3	303.41	303.79	304.45	304.05	303.94	304.36
303.86	303.35	303.08	302.89	302.17	303.82	302.71	303.18	303.25	301.35	302.06	301.72	302.61	303.51	303.26	303.91	303.59	302.81	301.8	302.65	302.9	303.45	302.31	303.54	303.19	302.85	303.45	303.73	303.17	302.98	302.1	302.58	302.95	302.41	301.54	302.73	302.93	303.73	303.86	303.68	303.36	302.67	302.45	303.13	302.33	301.75	303.63	301.68	302.63	302.09
312.65	313.17	313.71	312.72	313.34	311.97	312.79	312.75	313.75	312.72	312.53	312.23	313.6	311.77	311.61	313.18	313.23	313.46	314.5	312.02	313.22	313	312.66	313.96	312.55	313.12	312.14	312.03	313.19	312.73	311.68	313.28	313.51	312.51	312.71	311.85	312.83	313.37	312.36	312.7	312.05	313.7	313.03	313.1	311.95	314	312.73	312.09	312.96	313.59
327.78	329.5	328.96	328.13	327.77	328.19	329.89	329.78	328.35	328.7	329.37	328.63	328.74	329.07	327.48	328.9	329.48	329.55	328.07	328.84	328	328.56	327.29	327.94	327.52	329.71	328.79	328.51	327.08	327.88	327.33	328.44	329.18	327.91	328.23	327.91	329.68	329.15	329.69	328.75	328.31	329.4	329.78	329.24	328.33	328.78	328.73	329.78	329.56	328.92
306.08	305.67	305.95	306.21	306.99	306.02	307.14	305.57	306.36	306.98	306.06	307.01	304.9	304.72	306.23	306.28	305.89	305.47	305.68	305.19	307.51	305.5	305.84	306.47	305.3	306.33	305.87	306.11	306.19	305.23	305.79	306.81	306	306.13	305.88	306.25	306.48	306.17	306.73	306.22	306	307.28	306.91	306.24	304.92	304.96	305.59	305.32	305.48	304.81
304.52	304.51	305.56	303.34	305.23	304.72	304.8	305.1	303.51	306.17	305.81	304.98	304.3	303.98	303.41	304.25	304.63	303.55	303.98	304.68	304.77	305.08	304.91	304.44	306.03	302.59	304.71	305.52	304.35	303.62	304.5	304.58	305.45	304.91	303.91	304.2	305.56	304.86	305.14	304.7	303.82	303.94	305.07	304.84	305.28	303.69	304.39	305.08	303.82	304.48
307.52	306.15	307.16	305.34	305.45	306.19	305.52	306.29	306.14	305.5	306.04	305.9	306.68	307.18	305.77	306.16	305.05	307.01	306.9	306.9	306.4	307.13	304.76	305.66	307.57	305.09	306.28	306.21	306.23	306.18	305.58	305.19	306.39	306.12	305.88	305.29	306.81	305.6	306.44	305.36	306.24	307.6	306.54	307.6	305.65	305.76	306.67	306.48	306.09	306.5
301.58	299.12	300.12	300.02	300.15	301.24	300.92	299.2	300.2	302.04	301.35	300.21	300.8	301.61	300.93	300.99	300.63	300.17	301.38	301.62	300.14	301.64	302.06	301.42	300.6	299.92	301.22	300.19	300	300.36	301.06	301.3	300.89	302.17	302.64	302.81	301.61	301.25	300.01	301.15	302.12	301.74	300.88	301.65	300.65	301.19	301.16	301.06	300.79	301.75
317.5	317.44	318.63	318.93	317.81	317.75	318.32	319.25	317.41	318.69	318.35	319.01	319.09	319	317.51	318.37	318.81	318.97	318.82	319.03	318.07	319.07	318.16	318.35	318.43	318.26	318.57	318.14	319.3	318.13	319.81	317.91	318.74	319.05	319.19	319.57	318.8	318.74	317.62	318.67	318.58	318.23	317.96	319.12	318.1	318.59	317.63	318.64	318.62	318.12
316.41	317.16	318.22	316.59	317.37	317.96	317.42	317.51	318.17	317.66	316.88	316.84	317.66	317.04	316.9	317.04	316.91	317.05	318.39	316.61	316.92	317.66	317.07	317.41	317.89	317.64	317.27	317.29	318.46	316.58	317.91	317.31	316.92	317.43	316.35	317.69	316.29	316.49	316.8	317.73	316.7	318.03	317.17	318.51	316.91	317.25	317.14	316.65	317.33	317.54
318.79	318.46	317.87	318.23	318.4	319.69	317.59	318.52	317.96	319.04	316.86	317.8	318.78	318.4	319.24	318.62	319	318.08	318.99	319.34	318.05	318.4	318.28	318.76	318.31	318.44	318.47	318.19	318.45	319.51	318.93	317.83	319.21	318.61	319.92	319.45	318.71	318.95	318.38	319.08	318.61	317.65	319.6	317.91	319.27	318.93	319.16	319.75	318.86	317.96
319.06	319.63	318.58	318.95	321.36	319.22	320.37	320.78	319.38	319.64	318.83	319.72	319.83	319.78	318.43	318.15	318.77	317.79	319.76	320.04	320.33	319.92	319.69	319.24	318.1	319.71	320.09	318.75	319.11	320.16	320.22	318.67	318.55	319.18	320.3	318.18	318.65	318.38	320.07	318.14	319.78	318.81	319.09	319.3	318.87	319.25	319.07	318.41	319.61	319.01
316.18	314.38	315.34	316.09	316.51	316.85	316.85	314.72	315.68	315.9	315.74	315.29	314.64	314.28	315.76	313.99	316.26	314.76	315.97	315.02	315.32	316.24	315.87	315.88	314.77	314.84	315.94	316.61	315.85	314.7	315.14	315.56	315.48	315.71	315.61	315.54	315.62	316.47	314.32	315.69	315.8	315.38	316.94	314.74	314.66	315.29	315.16	315.2	315.96	315.22
300.62	302.1	301.48	300	300.57	302.05	300.97	301.48	301.22	300.6	302.18	301.43	301.82	301.42	300.95	301.33	300.33	302.05	301.3	302.62	302.16	301.46	301.23	301.29	300.49	301.19	301.41	300.57	301.41	301.83	299.98	301.53	301.95	301.14	302.48	300.43	301.58	301	301.43	300.74	301.69	301.84	300.81	300.32	300.71	300.77	301.16	300.87	301.28	301.35
303.17	303.3	303.13	301.88	304.04	302.79	303.86	303.38	304.14	303.14	303.72	303.8	302.94	303.03	302.19	303.46	304.56	303.97	303.88	304.38	303.38	303.44	304.09	304.03	302.67	303.69	303.01	303.28	303.05	302.79	302.02	302.54	304.11	301.95	302.56	303.41	303.55	303.86	303.53	303.58	302.88	303.2	302.35	302.7	303.78	302.31	304.08	304.26	303.8	302.2
304.72	304.07	304.09	304.58	303.05	304.34	304.97	303.87	304.03	304.29	302.64	302.93	302.54	305.31	303.65	303.35	303.99	302.5	303.94	303.23	303.49	303	303.82	304.8	303.91	304.34	304.76	303.45	304.89	303.16	303.36	303.3	304.24	303.87	303.19	303.57	304.85	302.97	304.18	304.6	303.46	304.47	303.57	304.41	303.92	304.06	304.63	302.81	304.64	304
301.95	302.6	301.53	302.84	302.61	300.98	302.85	302.72	302.42	302.86	302.74	303.17	302.52	302	301.61	301.47	302.22	303.19	302.17	302.81	303.57	302.14	302.85	302.49	302.21	303.6	301.83	302.97	302.44	302.5	302.31	302.32	302.69	302.79	302.33	302.49	301.95	302.8	302.59	303.93	302.51	303.55	303.5	301.55	303.13	302.01	303.49	301.18	302.33	302.96
326.19	327.54	327.33	327.8	327.38	327.33	326.6	328.25	327.25	328.2	326.51	326.85	327.62	326.89	327.42	327.78	328.65	327.23	327.52	328.3	327.06	326.07	326.77	328.05	327.48	326.49	326.92	328.11	328.55	327.59	328.37	327.46	328.35	326.43	328.46	328.05	327.91	327.45	326.54	328.56	327.46	328.18	328.73	328.09	326.38	328.38	328	327.76	327.33	328.11
315.39	316.43	314.93	316.2	315.62	315.01	316.23	315.28	315.28	316.77	315.05	315.15	314.43	316.01	315.71	315.78	316.88	315.89	315.52	315.39	316.38	316.84	315.59	314.73	315.71	315.95	316.54	317.29	315.47	315.34	314.2	316.41	316.81	316.05	316.32	314.97	315.21	315.55	316.9	315.71	315.67	315.35	316.91	316.63	315.75	316.44	315.96	316.64	314.47	315.48
303.51	302.64	302.82	302.62	303.02	303.12	303.22	303.41	303.6	303.09	302.98	302.43	301.99	302.27	301.92	303.23	303.22	301.39	302.82	303.45	302.45	303.49	303.32	302.52	302.23	303.73	304.21	303.22	303.75	302.57	302.21	302.65	303.91	302.87	303.34	302.79	302.74	302.62	303.32	301.94	303.47	303.25	303.7	303.56	301.22	302.25	303.23	303.82	302.34	303.62
309.72	310.32	309.92	309.91	310.2	311.24	310.58	310.53	310.52	310.5	309.47	308.81	310.02	312.38	310.97	310.96	310.26	310.63	310.55	311.02	311.32	310.77	310.83	311.24	310.59	310.73	310.1	309.92	310.16	310.82	311.67	311.82	310.42	309.31	309.57	309.12	309.31	310.86	310.23	311.36	310.09	310.33	310.69	310.88	310.4	309.15	310.65	311.89	311.36	310.63
303.72	303.19	302.52	302.21	304.73	302.58	303.65	303.13	305.39	304.06	304.32	304.07	304.22	303.25	303.33	304.39	303	303.05	304.52	304.26	303.52	304.47	303.84	303.24	304.43	303.31	303.34	303.34	302.76	303.15	303.45	303.55	303.19	304.03	303.34	302.84	303.15	303.07	303.33	304.23	303.29	303.83	302.51	303.74	303.28	304.39	303.48	303.75	302.72	305.4
324.37	324.54	325.7	324.57	324.63	324.67	324.86	324.55	324.29	324.01	325.22	324.73	324.14	324.23	324.74	324.38	323.28	324.76	324.1	323.53	324.37	325.01	325.11	325.48	325.5	323.52	324.23	323.9	324.72	324.18	324.62	324.4	324.84	324.2	324.54	324.7	324.09	325.6	324.28	324.31	324.55	326.02	325.03	325.23	324.14	324.47	324.69	323.44	323.7	324.82
302.87	303.39	303.36	304.22	303.73	303.38	304.03	303.15	302.97	302.94	304.55	303.02	302.88	303	302.86	303.03	304.02	303.69	303.68	302.95	303.4	304.77	303.76	303.63	304.15	304.02	302.42	304.23	302.94	304.26	304.46	303.23	304.73	304.92	302.73	303.9	303.42	303.46	303.85	303.73	304.5	303.91	302.07	302.39	303.89	304.09	303.94	302.8	304.22	304.42
300.73	299.85	300.54	300.98	300.85	299.98	299.88	300.01	301.07	300.92	300.29	300.48	299.84	300.11	300.59	301.82	298.42	298.95	300.23	299.77	298.93	299.21	300.77	300.56	299.77	299.07	299.5	300.11	300.21	301.3	300.6	300.01	299.55	299.5	300.57	300.6	300.5	298.47	300.06	300.51	300.65	301.04	301.39	300.59	299.51	299.85	299.52	299.85	300.05	299.86
296.64	294.42	294.4	295.3	294.78	295.77	294.97	294	293.86	294.98	294.25	294.86	295.32	296.1	294.49	295.28	295.88	295.7	294.77	293.65	294.77	295.11	294.73	294.55	293.92	295.73	295	295.97	294.91	295.52	294.91	294.92	294.37	293.99	295.69	294.27	295.14	296.21	294.93	293.59	295.67	294.3	294.2	295.52	295.19	294.64	293.49	294.62	295.58	294.57
314.8	315.41	315.71	314.85	314.93	314.01	315.61	314.7	313.16	314.88	314.13	315.06	313.83	314.59	314.2	313.6	315.16	314.6	314.74	314.03	315.42	314.57	314.27	315.05	314.2	314.75	314.13	313.67	315.45	314.55	315.24	314.48	315.04	314.16	314.58	315.6	316.24	314.36	315.31	314.51	314.71	313.99	314.81	313.41	315.41	314.84	314.16	315.06	314.69	315.04
305.17	304.72	303.51	304.06	303.57	303.97	305.9	305	304.85	304.71	303.62	304.35	304.2	303.82	303.16	303.93	302.99	303.89	304.7	305.17	304.32	304.34	303.89	304.41	303.79	303.68	304.33	304.25	303.88	303.44	303.56	304.05	303.6	304.91	304.92	303.71	304	303.36	303.9	305.67	304.58	302.79	305.14	304.69	304.36	305.13	304.71	303.99	304.68	304.4
315.16	314.65	314.13	314.8	315.37	315.04	316.41	314.77	315.36	315.23	316.64	315.22	315	314.77	314.69	313.2	314.29	315.06	313.53	315.13	314.34	314.95	313.99	314.61	314.93	314.58	314.86	314.35	315.59	313.92	313.29	314.24	314.64	313.94	314.06	314.33	314.55	313.71	315.33	314.28	314.59	315.07	313.52	316.64	314.45	314.81	316.4	315.77	314.14	315.57
304	304.95	304.72	304.25	304.8	303.8	304.42	303.76	306.29	305.03	302.29	304.67	304.5	304.24	304.14	304.97	303.61	305.22	305.08	304.48	303.56	304.44	305.1	305.17	304.99	303.9	304	303.07	302.87	304.93	304.54	305.18	304.05	304.47	303.76	304.4	303.3	304.45	305.62	303.61	303.71	303.21	304.16	304.47	305.31	304.21	305.46	303.12	304.12	304.54
298.78	299.65	299.49	299.04	299.75	300.21	299.59	299.44	301.37	299.26	299.71	299.42	299.46	299.28	298.82	299.19	300.59	301.17	299.32	299.34	300.04	299.52	300.29	299.86	300.07	299.7	299.42	299.9	300.4	300.16	300.43	300.53	299.39	300.32	299.15	299.28	298.25	299.93	301.83	300.49	299.56	301.39	300.54	299.2	299.38	300.36	300.24	299.16	301.14	301.04
305.75	306.71	305.98	304.92	305.97	305.74	306.64	306.18	305.81	305.6	307.27	305.79	306.39	306.53	305.64	306.09	305.25	306.45	306.14	305.43	307	305.72	306.69	306.17	307	304.78	306.31	305.17	306.38	305.62	306.19	305.78	307.04	305.81	304.89	305.34	306.03	304.83	306.65	306.26	305.43	306.74	306.98	304.94	306.19	306.13	306.34	305.18	305.61	306.55
304.8	302.14	304.72	303.64	302.45	304.15	303.2	302.79	302.83	304.52	303.29	303.46	304.96	303.21	302.75	304.09	302.62	302.8	304.49	303.91	303.67	303.88	303.65	304.8	303.01	302.86	304.51	302.53	302.57	302.64	302.82	303.6	303.7	303.36	303.86	303.17	303.88	304.57	303.58	303.29	304.9	302.93	303.61	303.09	301.76	303.86	302.22	303.54	304.48	303.02
300.33	303.5	302.57	302.66	302.62	302.91	304.02	302.7	303	301.32	300.64	302.68	302.07	302.37	301.49	301.63	302.64	303.17	302.69	303.48	302.62	303.8	303.57	304.31	302.08	303.03	301.49	303.61	302.47	303.1	302.81	303.68	302.1	303.05	302.32	301.71	303.16	302.62	302.12	302.94	302.52	302.98	303.22	302.5	303.61	302.39	304.18	303.41	302.83	302.73
319.36	320.18	318.5	320.7	320.37	319.45	319.58	318.23	319.71	319.13	318.96	319	320.26	320.21	318.68	318.64	319.5	320.16	320.06	318.5	320.6	319.15	318.42	318.87	320.13	319.48	319.21	320.14	319.65	320.19	320.53	318.74	319.39	320.12	319.11	319.43	320.61	319.17	319.8	319.11	318.85	318.99	319.41	318.87	320.06	318.96	319.69	319.94	318.31	319.44
310.67	310.42	308.93	309.87	309.88	309.47	310.81	310.74	309.82	309.63	310.44	309.79	308.85	310.17	309.7	310.03	310.85	310.31	309.98	311.13	309.32	310.53	309.36	309.48	310.3	307.38	309.46	309.01	310.1	309	310.05	310.26	310.19	310.04	311.12	310.4	309.76	310.79	310.11	308.96	310.7	309.53	310.54	309.02	309.42	311.54	309.97	309.68	310.6	308.94
315.49	314.63	315.38	315.67	314.82	315.47	314.26	315.93	316.22	315.06	315.38	314.81	314.76	314.92	315.44	315.42	315.12	315.26	314.27	314.96	314.64	316.04	316.09	314.49	315.28	314.64	314.07	316.54	313.9	314.7	314.03	317.42	314.68	315.82	315.19	313.64	315.27	314.53	313.97	314.43	314.34	315.21	315.96	315.55	315.7	313.39	314.6	316.23	314.06	315.42
316.72	318.56	317.86	318.27	318.4	317.77	318.83	318.09	318.59	318.17	318.6	317.67	318.62	316.95	317.52	318.68	318.2	318.21	317.42	319.06	318.44	318.41	317.37	318.58	317.28	318.18	318.51	317.59	318.86	317.18	317.18	318.23	317.64	316.29	318.23	317.17	318.36	318.61	318.7	317.87	318.11	317.58	318.8	317.63	319	318.26	318.91	318.24	317.05	319.64
303.98	303.96	303.88	305.03	303.48	304.73	304.22	304.67	304.08	304.11	305.01	305.2	303.97	304.62	304.67	303.66	304.46	304.15	303.61	304.03	304.07	304.55	304.93	304.21	304.39	303.85	305.14	304.87	304.06	303.3	304.12	304.22	303.55	303.78	304.74	304.08	304.85	304.61	304.78	304.02	303.7	303.88	304.97	304.61	303.95	304.74	303.99	304.86	303.56	304.66
305.71	306.53	305.56	305.29	306.49	304.53	306.3	305.89	306.43	306.92	306.6	307.66	305.59	305.37	305.55	305.48	305.38	306.03	307.05	305.96	305.1	305.64	306.73	305.84	306.19	306.4	306.94	306.22	305.39	305.88	307.42	306.21	305.26	306.62	306.88	307.16	305.57	306.68	305.06	307.05	305.97	306.5	307.26	306.9	307.56	307.3	306.33	306.41	306.48	306.74
294.02	293.76	293.93	294.51	293.46	294.51	294.15	294.08	294.05	295.38	293.04	293.64	295.27	294.64	294.27	294.62	292.83	293.53	294.18	292.68	295.36	292.44	294.09	294.06	295.84	294.87	293.25	293.72	294.51	294.28	294.1	294.82	293.56	294.62	294.92	294.34	293.24	294.28	294.48	295.03	294.47	294.08	295.1	293.52	295.07	295.3	294.12	293.48	294.53	294.81
329.11	328.22	328.45	328.19	328.41	328.49	328.92	328.73	328.58	329.06	328.21	328.35	328.74	328.58	328.13	328.18	328.5	328.79	329.33	328.06	328.22	327.74	327.82	328.47	327.9	329.05	328.49	329.35	328.66	329.11	328.69	327.74	328.79	328.69	328.94	329.48	328.01	328.04	328.34	328.3	328.44	328.15	328.85	329.11	329.05	328.04	329.2	326.69	328.05	329.68
317.7	316.71	316.57	318.08	317.72	317.83	318.29	318.35	317.99	317.69	317.88	318.11	318.25	318.45	319.03	317.82	318.64	317.82	316.64	318.1	317.12	317.97	318.66	317.39	318.45	319.4	318.16	317.8	317.26	317.8	318.13	318.18	318.14	318.35	318.2	317.62	318.48	319.32	317.95	318	318.53	318.16	317.34	318.11	318.42	317.31	317.67	318.51	317.22	318.04
315.39	315.38	316.03	316.56	316.72	315.96	316.37	315.4	316.04	315.14	316.4	315.91	315.3	314.71	315.56	315.09	316.26	315.81	316.2	316.18	315.26	316.35	315.73	315.91	315.44	316.24	315.34	316.68	316.07	314.95	315.9	316.65	315.12	316.82	315.98	315.66	316.32	314.98	315.95	315.02	316.81	316.02	316.49	315.54	314.15	315.34	315.73	314.56	315.86	315.6
314.3	313.57	313.43	312.89	313.44	314.31	313.94	313.98	313.16	314.86	314.79	312.76	313.53	314.58	312.93	313.74	313.26	314.79	313.47	312.65	314.09	315.19	313.53	313.13	313.69	314.38	314.39	312.54	314.67	313.41	314.67	314.3	312.5	313.23	313.19	313.48	313.21	313.75	313.94	315.29	313.67	313.15	313.67	314.47	314.15	312.72	313.19	313.53	314.95	313.58
303.42	303.86	302.95	303.98	303.53	303.35	305.09	303.25	303.9	302.16	304.02	303.62	302.84	303.88	303.8	303.47	303.2	304.29	304.31	303.89	303.14	303.91	303.95	303.47	302.98	302.15	303.05	303.71	302.12	302.95	302.97	302.49	302.93	303.57	304.7	304.37	303.67	303.21	303.6	303	302.81	303.87	302.49	304.39	303.81	304.6	304.45	303.73	303.98	302.98
307.81	308.09	309.39	308.33	308.71	308.46	308.8	308.47	307.76	308.42	309.04	309.03	309.24	307.58	309.25	309.21	309.63	310.1	308.2	309.29	309.17	308.11	308.61	307.85	308.26	307.87	310.59	309.07	308.7	308.2	309.3	309.65	309.24	308.03	308.27	308.99	308.59	308.76	308.05	308.32	309.29	308.72	308.5	309.77	308.87	308.7	308.9	309.41	309.81	308.61
315.09	313.41	313.56	314.85	314.33	313.86	315.67	314.96	314.79	313.3	313.31	312.67	314.02	314.62	314.47	313.14	312.71	313.83	314.03	313.85	313.49	313.94	314.19	315.62	314.85	315.07	314.93	314.83	315.35	313.03	313.87	313.73	315.21	314.43	313.06	315.59	314.07	314.57	314.82	313.86	315.22	313.96	314.3	315.54	315.2	314.87	314.65	314.19	314.13	314.68
317.89	318.79	319.02	319.72	319.05	319.62	319.68	320.26	319.34	319.37	320.4	319.77	319.57	318.27	319.6	320.85	320.32	319.39	318.66	317.74	320.35	319.59	318.72	319.61	319.68	319.01	319.78	320.22	319.36	319.21	319.35	319.64	318.29	319.2	319.28	317.53	319.25	318.39	319.32	319.51	319	318.87	318.9	320.7	319.87	318.12	320.19	318.83	318.73	320.8
306.47	305.71	305.95	305.25	305.57	305.24	305.31	305.62	306.23	306.66	306.26	306.2	306.28	304.94	305.93	305.48	305.9	306.18	306.79	306.6	306.09	307.2	305.82	305.65	305.91	305.75	305.66	305.64	305.99	306.44	305.6	305.89	307.91	306.2	306.29	306.8	305.06	306.19	306.66	306.67	305.93	306.84	306.6	306.2	305.94	306.49	306.17	306.52	306.53	305.35
327.21	327.73	326.95	328.23	326.79	327.41	326.83	327.24	326.23	327.72	327.29	327.33	328	328	328.37	328.09	327.2	327.22	326.51	328.09	326.53	326.79	327.46	326.69	327.61	327.8	327.28	327.94	328.03	327.78	327.44	328.37	328.17	327.2	327.45	327.53	327.64	327.07	328.29	327.29	327.43	328.07	329.06	327.47	327.34	327.74	327.45	326.49	328.64	327.58
310.56	311.2	311.04	311.33	310	310.26	309.5	310.44	310.15	311.08	311	311.27	309.46	310.91	310.3	309.5	310.28	310.11	309.95	310.63	310.64	309.71	310.59	309.67	310.41	311.23	311.01	311.52	310.67	311.34	310.48	309.8	311.15	310.09	310.36	309.74	310.28	309.73	310.94	310.93	311.43	310.96	309.97	310.5	309.33	309.34	310.21	310.42	310.24	309.57
323.91	324.21	323.9	324.62	324.8	323.66	325.03	323.69	324.19	324.31	324.89	323.32	323.88	324.34	324.34	324.66	324.33	325.38	324.57	325.37	324.8	323.65	325.56	324.18	325.1	324.73	325.87	324.77	323.05	323.56	324.5	324.78	325.38	324.83	324.41	325.15	325.32	323.66	324.31	324.43	324.58	324.03	324.71	324.31	326.06	325.18	324.58	325.97	325.38	323.92
304.11	304.56	305.04	306.41	305.65	304.51	305.6	305.89	305.95	305.26	304.85	305.43	305.67	305.84	305.51	305.07	305.43	306.44	307.31	305.67	305.73	305.55	305.55	304.82	306.75	305.14	305.89	304.56	304.35	305.4	304.95	306.61	304.7	305.62	304.73	305.96	305.56	305.22	305.39	306.83	305.46	304.64	305.48	305.48	305.58	304.71	305.24	306.21	303.59	306.7
313.36	312.89	313.1	313.76	313.69	314.06	314.17	313.18	314.4	312.8	314.01	312.95	313.49	313.07	313.8	312.16	313.03	313.62	314.17	313.75	313.65	312.75	312.78	314.4	313.32	314.88	314.33	312.42	312.98	312.09	312.38	314.26	312.53	313.05	311.37	313.19	313.19	313.15	313.35	313.68	312.33	313.53	313.4	312.98	313.91	314.2	313.66	313.36	312.96	313.81
318.41	317.01	317.5	317.9	317.74	319.06	317.68	317.83	317.05	317.01	317.92	317.25	317.41	317.11	317.11	317.17	317.56	317.08	317.55	316.19	317.5	317.35	317.61	318.35	316.83	318.8	318.31	317.61	317.7	316.93	316.85	316.77	317.02	317.25	316.53	316.32	316.24	318.49	316.86	317.51	316.75	317.65	317.31	317.03	316.8	317.17	316.7	317.49	317.37	317.89
308.26	306.87	307.44	307.12	307.15	307.13	307.55	306.63	307.2	306.6	307.8	307.08	307.47	306.13	306.82	307.42	306.44	307.94	307.42	307.08	307.11	306.58	307.35	308.99	307.22	307.09	307.67	306.32	307.67	307.4	305.29	307.98	306.69	307.23	307.24	307.67	306.72	308.46	308.17	306.55	308.17	306.49	306.99	307.52	306.84	306.83	307.15	307.59	307.49	306.83
327.41	327.6	327.04	327.54	328.77	326.82	328.15	327.84	327.79	327.73	327.46	327.13	327.49	328.07	328.06	328.36	328.01	329.02	328.12	329.39	327.58	328.47	327.11	328.25	326.77	327.25	328.1	327.2	327	328.26	327.53	327.35	327.68	328.15	328.81	328.46	327.92	327.51	329.25	328.57	328.43	329.13	326.93	328.01	328.68	327.66	327.17	327.82	326.83	327.45
319.39	317.52	317.91	318.76	317.25	317.48	316.34	317.37	318.8	318.31	317.17	318.84	319.22	318.43	318.56	318.46	319.57	317.32	317.71	319.21	317.74	318.09	317.91	317.81	318.3	316.8	318.06	318.2	318.36	319.28	318.38	318.49	318.72	318.54	318.87	318.57	318.62	318.52	317.22	318.78	319.39	318.67	318.19	318.33	318.72	317.8	319.06	318.45	319.32	318.11
308.47	311.2	311.52	309.74	310.35	310.01	310.09	310.47	311.35	310.14	311.23	310.83	310.02	311.03	310.53	310.23	310.17	310.76	311.45	309.47	311.08	309.86	310.76	310.78	310.98	310.86	311.07	311.63	311.08	310.05	310.2	309.94	309.94	310.71	310.8	311.07	310.25	311.03	310.51	310.21	310.17	312.69	311.81	311.27	310.53	311.19	311.09	310.63	310.51	310.83
302.87	303.35	303.47	303.15	303.49	304	303.55	302.6	304	302.61	303.84	303.44	303.38	303.52	304.03	302.55	302.34	302.92	303.61	302.85	304.17	302.97	303.5	304.47	303.35	304.09	303.63	302.58	303.44	303.07	305.31	303.7	302.92	304.41	304.11	303.98	304.05	303.12	302.87	302.66	302.98	303.17	302.68	303.85	302.73	303.14	304.12	303.55	303.39	304
307.87	307.48	307.26	307.72	306.7	306.17	306.16	306.98	307.48	309.47	306.56	307	306.7	307.62	306.3	307.56	307.34	307.74	308.41	306.55	306.25	309.17	307.37	306.68	308.28	307.51	306.7	306.04	308.59	307.5	306.32	307.1	307.25	307.55	307.96	308.28	308.46	306.23	306.95	306.71	308.06	307.6	307.13	306.93	306.66	307.9	307.77	306.47	305.98	308.02
307.82	307.02	306.85	307.15	307.61	307.59	308.4	307.36	307.56	307.48	307.61	307.8	307.56	307.46	307.76	307.66	307.86	306.54	306.02	308.29	306.39	306.65	307.69	306.56	306.47	306.54	305.93	307.73	307.82	306.82	308.54	307.46	307.6	306.75	306.84	308.37	307.53	307.12	307.38	306.78	307.69	307.43	307.06	308.31	307.72	307.72	308.13	306.9	306.53	307.94
327.38	327.74	327.5	326.52	326.67	327.62	326.87	327.36	327.25	326.43	327.26	327.05	325.54	327.9	327.37	327.43	325.29	327.52	325.86	326.92	327.53	326.66	326.55	327.88	325.83	327.87	327.03	328.34	327.14	326.52	325.77	326.79	327.3	326.52	326.95	326.51	328.01	327.6	326.35	327.33	326.99	327.25	327.52	327.38	327.17	327.51	327.97	326.96	326.81	326.66
300.36	302.21	302.62	300.21	302.56	301.26	300.24	301.34	301.6	302.35	300.12	300.06	300.98	300.75	301.78	302.37	301.5	299.83	301.15	301.28	300.81	301.95	301.85	301.16	300.48	301.8	300.94	300.84	301.62	301.59	300.32	302.44	300.54	301.65	301.21	301.56	302.28	300.69	301.9	300.34	301.51	301.79	301.34	301.18	299.89	300.98	300.01	301.24	300.6	300.41
302.99	304.45	303.8	304.77	305.72	303.35	304.53	305.38	305.05	305.39	304.48	305.13	305.37	303.01	304.76	303.72	304.4	304.19	303.9	305.44	303.63	305.25	305.04	304.35	304.46	303.72	303.55	305.31	304.76	304.54	303.52	304.23	305.98	304.72	304.91	303.62	303.69	304.3	303.44	303.55	304.12	304.74	305	304.5	304.15	304.63	304.77	304.1	303.73	303.9
325.43	325.34	325.78	325.53	326.74	324	325.21	325.49	325.29	325.71	324.7	325.28	324.58	325.76	324.82	324.56	326.53	326.97	326.7	324.97	326.32	326.04	325.76	325.27	325.75	325.12	326.35	326.56	325.96	325.14	324.25	325.97	325.22	324.15	325.34	324.65	324.54	325.6	323.47	324.7	324.57	326.15	326.46	323.95	326.92	326.53	325.15	324	326.45	326
310.39	309.92	310.8	310.96	311.82	310.23	311.19	311.97	310.47	310.52	311.78	311	310.91	311.28	310.12	310.94	310.86	311.77	311.99	309.7	309.26	308.74	311.21	310.69	311.44	310.58	310.69	311.48	309.67	311.74	310.72	311.21	310.62	310.78	311.41	311.41	311.08	311.37	311.47	311.01	310.83	309.74	312.08	310.81	311.93	310.55	311.56	310.39	311.02	312.25
301.76	303.5	302.46	302.75	303.17	303.49	304.78	303.16	304.07	303.84	302.7	303.78	302.85	302.82	302.73	303.07	303.43	303.57	303.49	303.38	302.51	303.13	303.71	303.37	300.72	303.22	301.94	303.58	303.79	303.09	302.93	302.62	303.28	304.11	303.72	302.89	303.85	303.79	303.15	302.83	303.71	303.32	302.89	303.39	302.59	303	301.83	302.17	304.47	303.59
316.22	316.21	317.71	316.96	316.87	317.27	317	317.54	316.61	316.38	317.87	317.72	317.19	317.19	316.07	316.52	317.43	317.07	317.48	316.96	316.59	317.41	316.55	316.78	316.83	317.76	316.81	317.32	316.7	317.3	316.26	317.01	317.38	317.42	316.03	317.04	316.35	316.15	317.85	317.86	317.09	317.09	316.22	316.52	317.49	317.57	317.55	318.03	316.73	316.46
304.87	305	305.91	305.39	305.86	305.58	305.88	304.87	306.25	305.1	305.01	304.97	304.54	305	305.18	306.94	304.61	305.13	305.72	305.35	305.49	304.23	305.05	303.45	305.3	305.31	305.41	305.3	305.27	306.56	305.34	305.85	305.22	304.83	304.82	305.94	303.91	306	305.07	305.68	305.37	304.62	305.63	305.53	304.71	304.68	305.77	306.35	305.48	305.19
316.48	317.49	317.04	316.06	318.37	317.73	317.29	317.15	316.57	317.85	315.83	316.71	318.05	318.53	317.36	317.05	316.86	318.04	316.97	316.12	316.77	317.67	316.38	317.6	316.18	317.63	316.08	316.59	316.8	318.2	315.92	317.16	317.71	319.37	317.5	317.7	316.88	316.89	317.37	317.27	316.87	316.56	317.22	316.76	317.75	316.82	316.68	316.85	317.29	316.47
295.89	294	294.31	293.45	295.56	295.19	294.72	295.44	294.72	295.46	295.85	295.27	294.47	295.94	294.28	295.42	294.83	294.67	294.55	294.89	294.15	294.69	295.29	294.35	295.33	294.75	294.33	296	295.25	294.83	295.28	295.4	295.93	296.03	294.84	295.32	295.26	294.24	294.59	295.23	294.98	295.79	294.54	295.54	295.42	295.19	294.89	295.87	295.23	295.26
302.43	302.41	302.12	301.85	300.64	302.16	302.14	301.68	302.29	302.34	301.24	303.06	302.36	302.51	302.27	302.42	302.25	302.18	301.99	302.46	302.09	301.9	303.38	302.94	302.75	302.5	302.9	303.65	302.08	302.26	302.31	301.94	302.81	302.77	302.18	301.85	302.12	301.76	301.8	302.42	301.91	303.42	302.42	302.47	301.99	303.29	301.85	302.67	302.39	302.2
303.42	302.7	302.91	302.89	303.45	304.01	302.54	303.82	304.37	302.57	302.8	303.61	304.21	303.11	303.75	301.56	303.97	302.79	303.24	303.42	302.61	304.24	303.91	302.86	304.24	303.49	303.02	302.97	304.74	303.18	302.66	302.91	302.65	304.07	303.55	302.42	304.36	303.74	302.59	303.15	302.9	303.6	302.54	303.33	302.21	303.18	301.93	302.75	304.12	304.54
312.18	313.09	313.97	312.67	314.73	314.87	312.65	312.84	313.75	313.21	314.98	313.34	312.89	312.57	313.1	313.66	312.25	313.34	313.07	311.93	312.77	312.34	313.92	313.4	313.02	312.66	312.99	312.53	313.2	312.99	313.25	313.67	312.38	314.79	312.33	313.02	312.71	314.8	312.39	313.34	313.53	311.18	313.56	312.63	313.58	312.79	313.09	313.06	313.42	312.73
304.38	302.25	303.34	303.36	301.71	303.64	302.4	302.34	302.81	302.37	302.41	302.26	302.27	302.05	303	303.41	304.35	302.35	302.54	302.12	301.35	303.81	302.11	302.6	303.21	301.56	302.69	303.56	303.19	303.53	301.84	301.63	303.43	303.32	302.37	302.4	303.8	301.66	302.4	303.32	302.94	303.03	302.67	302.39	301.82	303.75	302.2	302.95	302.99	302.36
303.72	302.99	303.45	303.55	303.89	302.96	303.17	303.98	303.36	302.32	303.46	302.89	303.09	303.79	303.53	303.47	302.9	303.57	302.68	303.29	303.22	303.14	305.2	304.16	303.34	302.3	303.81	303.32	303.99	301.62	303.74	304.86	302.39	302.64	302.5	302.39	304.1	303.68	304.11	303.52	304.63	304.38	303.94	303.32	303.73	303.36	303.17	303.36	302.44	302.34
309.61	309.57	307.29	310.3	308.92	308.29	309.48	309.54	308.15	308.63	309.63	308.09	308.88	308.62	308.65	309.27	309.16	308.82	309.51	309.54	309.5	308.33	308.83	309.32	308.73	307.56	308.55	308.74	309.7	307.67	307.96	309.12	308.54	309.19	309.44	309.13	307.97	308.59	308.67	308.4	308.92	309.31	308.98	308.8	308.91	309.11	308.34	309.18	308.12	309.19
328.69	328.8	329.51	327.38	329.42	328.25	330.68	329.83	328.46	328.73	328.04	327.81	330.08	327.94	328.56	329.49	328.95	329.24	327.67	327.66	328.1	329.48	327.86	327.38	327.48	328.52	327.75	328.83	326.83	329.32	328.48	328.79	329.34	329.24	329.6	328.84	328.44	327.95	329.09	329.64	328.45	327.21	327.52	327.96	327.61	327.93	328.57	328.11	328.89	329.08
305.11	304	303.41	303.76	303.66	303.14	305.77	303.37	304.13	304.22	304.12	304.09	304.53	304.49	304.32	303.7	305.25	304.12	303.52	303.4	303.42	304	303.9	304.76	302.69	303.03	304.22	303.41	303.55	303.26	303.14	303.96	305.7	304.85	305.74	304.38	303.8	304	303.79	303.98	303.9	303.82	303.05	302.8	304.66	304.51	303.28	302.75	304.53	302.24
328.37	327.16	326.35	326.79	326.95	328.24	327.73	328.1	328.32	328.11	327.35	328.84	327.46	328.18	326.52	327.67	329.27	327.2	327.08	327.85	327.87	328.33	328.59	327.81	328.12	327.55	326.99	327.83	326.82	327.96	327.63	327.69	327.41	328.83	328.21	327.54	327.55	328.29	328	328.56	328.14	327.5	326.51	327.22	327.8	326.73	328.64	327.55	328.06	327.37
313.92	313.96	313.86	314.09	313.44	314.02	315.04	312.82	314.45	315.15	312.62	315.11	313.72	312.26	313.71	313.64	314.71	312.84	313.04	312.91	313.83	315.02	315.02	313.08	315.37	314.61	313.51	315.34	313.54	314.52	315.84	314.8	314.07	313.83	313.51	314.31	314	315.14	313.54	312.92	313.44	314.53	313.44	313.52	315.03	313.75	315.54	314.24	315.07	313.31
313.15	314.13	314.63	314.84	312.74	313.96	314.25	315.22	314.92	312.97	314.27	313.98	313.98	312.09	314.01	313.49	314.37	314.37	313.96	312.97	313.12	314.38	313.37	313.99	314.91	314.23	315.1	313.23	313.79	314.9	314.45	313.66	313.27	314.11	314.14	312.95	314.86	314.55	314.99	314.45	313.52	314.76	313.24	313.09	314.5	314.64	314.13	313.94	314.33	313.92
304.23	305.58	303.3	305.16	305.06	304.43	304.55	305.16	304.09	304.73	305.2	305.29	305.39	304.52	305.31	305.3	302.59	306.52	305.43	305.2	304.12	305.36	306.08	304.24	303.99	304.54	305.24	305.83	303.46	304.49	303.18	304.86	306.34	305.3	304.96	303.77	304.69	304.99	304.66	305.38	304.09	305.87	304.62	305.06	303.97	306.59	304.72	305.39	303.94	305
293.77	294.95	295.01	293.63	294.59	294.01	295.33	293.47	294.37	294.29	295.62	294	293.84	292.66	293.41	293.5	295.4	293.88	295.46	294.33	293.44	294.86	294.3	294.57	295.02	294.99	295.15	293.11	294.5	293.84	293.12	293.54	293.45	293.95	293.96	293.99	294.12	294.27	295.82	294.62	293.87	294.29	293.15	294.14	294.45	293.53	295.45	294.26	292.91	294.36
309.33	309.96	309.51	310.53	311.14	309.83	309.96	309.66	309.41	310.39	309.79	310.17	310.27	309.21	309.85	309.11	309.84	309.36	309.02	310.63	311.65	308.27	309.35	310.56	308.08	310.11	310.79	309.99	310.3	311.09	309.02	311.24	309.43	309.22	310.2	309.81	310.51	309.44	309.4	308.81	309.26	309.16	310.34	310.75	310.12	310.42	309.24	309.89	309.11	308.88
309.91	312.05	309.95	309.77	309.44	309.58	309.36	310.57	311.67	311.87	310.41	310.37	310.31	311.55	310.06	311.43	310.22	310.39	311.19	311.15	311.22	310.75	310.54	310.34	311.31	310.32	310.6	309.83	310.57	310.1	311.37	310.41	311.46	310.84	309.61	309.77	310.63	311.6	309.63	309.88	310.97	310.1	309	309.97	309.94	311.24	311.51	309.98	309.99	310.44
309.19	307.94	308.87	307.61	307.47	307.8	308.19	308.84	309.39	308.9	308.67	307.04	310.35	308.39	308.3	309.08	308.75	310.27	308.85	309.24	308.78	307.91	309	308.66	308.58	308.47	308.76	308.83	309.03	308.79	309.47	309.3	308.99	308.3	308.36	307.43	308.5	309.05	309.08	309.62	309.12	308.87	310.48	308.56	308.75	308.2	309.02	308.45	307.38	308.44
311.89	311.72	312.73	313.8	311.76	313.06	312.41	312.11	312.98	312.78	313.01	313.05	312.52	313.87	312.38	312.43	312.75	314.11	312.74	312.2	313.46	312.24	312.35	312.25	313.85	312.16	312.34	313.55	312.55	312.81	311.08	312.28	312.6	314.11	311.34	313.11	312.07	313.61	311.39	313.48	312.54	312.33	313.97	311.55	312.13	312.17	312.38	312.85	312.62	313.56
307.55	307.18	307.45	307.1	306.72	308.01	307.4	307.34	307.41	307.84	306.33	306	306.86	307.78	307.6	309.05	306.13	306.9	307.76	307.3	306.45	307.96	306.84	307.71	308.11	307.97	305.59	307.17	307.76	307.41	307.93	306.46	307.43	307.26	306.55	307.56	307.22	306.37	307.21	307.93	308.21	306.83	307.23	308.59	307.55	308.38	306.56	307.6	307.05	307.51
303.41	303.36	303.93	303.77	303.88	301.97	304.03	302.6	302.36	303.67	302.46	302.77	303.39	304.17	302.89	303.2	303.11	302.83	303.39	302.95	302.4	303.85	303.37	303.33	302.78	304.22	304.24	303.98	303.34	302.48	302.93	302.85	302.87	303.75	302.36	302.56	303.83	302.94	303.24	303.68	303.58	302.52	303.01	302.4	302.24	302.9	302.88	302.63	304.07	304.55
313.03	312.27	311.75	313.24	311.96	311.97	311.79	313.46	313	311.06	313.33	312.25	310.4	312.84	311.98	310.97	312.97	313.06	312.67	311.4	312.24	312.12	311.76	312.32	313.12	312.42	313.08	311.68	311.42	312.42	312.57	312.38	312.15	312.12	312.26	313.61	312.03	311.51	311.81	311.62	312.9	311.86	311.19	313.99	312.09	312.32	311.26	311.86	313.11	311.25
302.74	303.86	302.59	303.67	303.02	303.07	302.08	304.49	303.45	304.05	303	301.73	303.48	303.05	303.04	302.08	303.14	301.33	302.39	302.67	302.96	302.42	302.28	302.65	302.75	302.27	303.21	303.09	302.54	303.48	304.31	302.98	301.21	302.02	303.4	302	302.99	303.45	303.81	303.04	303.86	303.24	304.53	302.61	302.96	302.33	302.63	303.65	302.76	302.94
318.53	318.19	318.14	318.96	317.73	318.5	318.05	317.83	317.77	317.32	319.09	318.57	318.81	317.74	317.51	317.55	317.54	317.55	318.2	317.14	317.48	317.98	318.44	318.79	318.25	318.7	316.3	318.71	316.81	318.38	319.15	318.06	318.6	317.93	318.77	318.89	318.08	318.8	317.92	318.79	318.1	318.23	318.14	318.97	317.31	318.39	317.93	318.07	318.04	319.82
307.91	308.64	307.53	308.45	307.52	308.21	306.05	307.73	307.31	308.09	306.67	307.12	307.34	306.94	307.81	306.84	307.87	307.34	308.2	306.61	308.06	307.04	306.56	306.46	308.91	307.78	307.18	308.36	306.21	307.54	307.92	307.43	307.25	306.19	306.43	306.34	308.26	308.32	307.2	307.09	307.56	307.62	307.57	307.1	307.92	307.99	306.85	307.42	308.65	306.75
302.71	303.05	303.64	301.33	303.1	302.74	302.51	302.69	302.28	302.95	303.4	302.57	302.7	304.89	302.98	302.57	302.67	303.18	301.63	303.33	302.76	302.88	301.46	303.11	304.33	303.46	302.91	302.58	302.6	301.87	302.57	302.96	301.96	302.11	304.05	302.57	302.54	303.87	302.88	302.29	303.27	302.26	302.08	301.81	303.99	302.92	303.48	302.93	303.91	301.33
313.09	312.21	314.05	311.88	311.97	311.6	312.22	313.61	312.19	313.05	312.34	312.47	312.22	312.03	313.35	311.52	312.53	312.57	311.22	313.15	312.29	312.86	312.71	312.64	312.28	312.59	313.02	312.24	313.6	313.21	313.28	312.22	312.5	313.96	313.66	312.07	312.19	312.94	313.73	312.69	311.83	312.35	312.29	313.06	312.83	312.73	310.99	313.47	313.42	312.88
304.79	305.8	304.7	305.87	305.85	305.33	304.74	305.15	304.8	304.8	306.26	305.21	305.24	305.5	304.83	305.66	305.14	306.06	306.03	304.59	305.25	305.22	305.32	304.8	305.95	305.26	304.97	305.44	304.95	305.16	304.89	306.61	305.99	305.63	304.72	305.28	305.92	305.06	305.17	305.49	305.86	304.18	304.87	305.35	306.29	306.11	306.11	305.51	305.96	305.5
314.7	312.82	314.62	315.33	313.01	312.92	313.7	314.88	313.9	315.1	314.06	314.66	312.35	314.11	314.46	314.04	314.69	314.02	314.59	314.29	313.54	315.11	312.34	313.79	313.72	314	314.74	313.69	314.15	312.36	313.83	313.82	314.71	313.61	313.99	312.85	314.73	313.33	313.37	313.73	313.94	312.93	315.15	314.84	315.17	314.55	314.69	313.19	313.93	313.57
304.89	304.61	305.18	304.67	305.47	304.66	305.75	304.29	304.93	305.68	304.68	304.26	305.76	304.84	304.47	305.08	306	304.12	307.01	305.42	304.99	304.71	304.71	304.57	305.82	305.76	304.1	306.05	304.87	304.67	305.34	305.23	306.14	304.79	305.9	305.07	304.01	305.27	305.88	305.05	306.17	304.68	305.3	305.21	305.37	306.74	305.04	305.68	304.67	305.69
317.77	318.58	320.51	317.71	317.6	319.03	319.01	318.78	318.75	318.64	317.85	319.78	318.07	317.95	318.97	319.04	317.95	317.25	317.75	320.06	318.89	317.51	318.32	318.92	319.31	319.52	318.84	318.62	319.6	319.56	318.17	318.38	319.08	318.16	317.8	318.92	318.62	319.02	317.56	318.02	318.63	318.45	319.53	317.34	318.82	317.73	318.18	317.06	319.44	319.16
293.37	293.66	293.82	293.87	295.1	294.42	293.94	294.04	293.74	294.62	294.26	294.61	294.13	294.61	294.13	293.66	294.38	294.54	294.41	293.25	293.57	292.68	294.67	293.36	293.66	294.29	293.44	294.01	293.66	294.15	294.17	294.24	293.46	293.8	294.4	294.32	294.79	293.56	296.01	293	294.08	293.57	294.13	293.75	293.23	294.36	294.96	294.2	295.37	295.07
309.19	309.91	309.71	310.1	310.67	311	309.38	309.99	308.37	309.8	310.07	309.99	308.95	309.54	309.69	308.83	308.86	309.82	310.52	310.04	310.09	309.83	307.93	309.98	309.23	308.91	308.43	310.58	310.77	309.85	309.31	309.48	310.38	309.3	310.68	309.55	309.49	309.45	310.61	308.75	309.53	309.8	309.68	310.96	310.03	309.49	311.36	309.55	309.79	310.38
303.76	304.39	303.03	302.92	303.15	304.01	302.94	303.16	303.32	304.61	302.22	303.09	302.46	303.51	301.76	303.47	303.29	304.4	303.17	303.28	304.15	302.22	302.95	303.19	303.52	303.82	303.93	303.62	304.26	304.3	302.56	303.74	304.33	301.9	304.56	303.85	301.95	302.48	303.68	303.57	302.69	304.09	303.79	303.63	303.83	304.21	303.76	303.66	302.1	302.97
312.53	311.45	310.62	311.48	311.31	312.15	311.59	311.49	310.75	310.91	311.66	312.24	311.66	312.38	312.13	311.62	312.05	311.53	311.05	311.49	312.79	310.61	311.29	311.27	311.72	310.67	312.03	310.71	311.86	311.87	311.84	310.82	311.02	311.09	310.49	310.13	312.64	311.22	312.02	311.21	312.81	311.51	311.07	311.03	311.27	312.1	311.75	310.96	310.62	311.72
318.06	317.89	319.72	318.62	319.19	319.34	318.75	320.73	319.68	320.1	318.52	318.14	320.43	317.84	319.21	319.48	318.84	318.81	319.17	319.62	319.2	319.62	319.77	319.69	320.57	320.02	319.23	319.45	319.94	317.96	319.2	319.59	320.6	319.9	319.45	320.39	318.43	319.73	320.06	319.32	319.52	319.3	319.55	319.3	319.57	319.83	318.9	319.07	319.33	320.67
316.02	315.44	314.18	314.11	313.28	314.4	314.46	312.96	314.49	314.76	314.84	315.06	315.24	315.37	314.98	314.75	314.96	314.21	314.88	314.87	314.93	315.17	316.2	315.01	315.31	314.19	313.58	315.51	314.72	314.98	315.18	314.65	316.12	315.11	314.36	314.77	315.57	313.81	314.23	315.12	314.03	314.73	315.14	313.94	314.75	314.73	314.05	314.62	315.45	314
304.98	305.47	304.91	305.57	304.86	304.36	305.4	304.71	304.67	305.83	306.29	305.72	304.55	304.36	304.93	306.03	305.8	304.6	305.36	305.24	305.96	304.35	305.38	305.76	305.03	304.66	306.14	304.49	306.64	305.2	307.28	305.1	306.19	305.63	303.91	305.95	305.15	305.96	304.76	304.67	306.29	305.39	304.88	306.05	306.33	305.83	305.24	304.82	305.91	305.76
312.99	311.61	313.94	311.9	312.25	313.19	312.35	312.34	311.68	313.53	311.71	312.11	311.82	311.97	313.03	313.13	314.16	313.82	312.46	313.96	313.21	312.19	311.53	311.77	312.22	312.37	313.25	312.69	312.44	313.3	311.43	312.37	312	312.62	311.94	312.92	311.83	312.81	313.88	313.43	313.88	313.07	313.26	312.31	312.91	312.55	312.78	312.52	311.19	311.98
313.2	313.4	313.83	314.55	314.16	313.96	312.85	313.38	313.95	312.84	312.51	313.2	313.23	312.6	313.53	313.27	313.19	313.6	312.47	313.07	312.73	312.99	312.51	314.19	314.12	313.43	313.31	313.3	312.2	314.27	312.32	312.29	312.27	313.33	313.89	312.71	313.14	313.48	314.07	313.73	313.52	312.57	313.46	314.19	313.2	314.44	312.82	312.45	312.81	313.54
300.8	301.62	300.14	299.15	301.47	300.18	300.65	300.4	299.95	299.8	299.07	299.65	300.46	299.94	300.72	298.9	299.52	299.94	301.96	298.94	300.42	299.05	300.52	300.73	299.46	299.8	300.17	300.1	300.21	300.93	299.91	299.45	300.59	298.96	299.71	299.42	301.15	299.67	300.28	299.22	299.8	300.41	299.14	300.14	298.69	298.68	299.69	299.99	300.72	299.63
314.87	315.85	312.84	314.01	314.54	314.69	315.34	314.99	316.13	315.5	315.61	315.05	315.44	316.47	315.84	314.78	314.21	314.71	315.74	315.29	316.17	315.65	314.91	314.67	314.53	314.05	314.1	316.32	314.51	315.01	314.22	314.51	314.58	316.42	314.02	314.78	314.31	315.86	314.88	314.07	312.81	314.03	315.49	313.89	315.19	315.41	314.82	313.96	315.42	312.92
301.04	301.33	301.12	301.77	300.26	301.62	301.52	299.55	302.33	300.69	300.52	301.05	301.52	301.12	301.67	301.76	301.37	300.97	301.55	301.17	301.6	302.12	301.78	300.41	301.01	301.71	300.03	300.35	301.66	300.47	302.1	300.4	300.77	300.87	301.02	300.3	302.27	301.34	300.83	301.87	301.61	301.32	300.57	300.2	301.17	300.8	299.66	300.38	300.58	300.57
327.76	327.04	327.81	326.55	327.9	327.79	329.01	326.36	327.94	326.7	326.59	329	328.05	327.59	327.86	328.62	328.29	328.07	327.5	327.48	327.47	328.18	329.25	328.34	329.18	327.17	329.14	327.98	326.94	327.4	327.6	326.77	328.75	328.68	327.66	327.77	327.45	327.14	327.46	327.63	327.07	327.27	327.85	327.29	326.96	328.08	327.95	327.16	327.72	328.37
302.94	302.97	303.7	302.75	303.62	303.48	303.97	303.65	302.71	303.83	303.2	303	304.08	304.49	303.06	303.31	304.03	303.43	302.99	304.91	302.93	302.14	304.1	304.64	304.29	302.34	303.52	303.63	302.66	303.84	303.53	304.58	302.97	303.38	304.09	303.09	304.08	303.02	302.94	303.55	303.55	303.24	303.96	304.7	303.44	303.8	302.63	304.13	303.68	302.39
305.71	304.29	304.88	305.43	304.72	304.96	305.66	304.23	304.67	305.6	305.11	305.39	304.14	306.39	305.08	305.12	305.31	305.56	304.12	304.6	305.47	303.94	305.76	305.58	304.32	305.94	305.46	304.76	304.93	304.43	305.1	305.02	304.63	305.12	304.56	306.68	304.28	305.26	304.85	305.89	306.28	305.39	305.39	305.02	305.4	305.55	306.16	305.3	304.79	305.88
303.35	303.77	305.12	304.09	305.01	304.41	303.89	304.48	303.35	305.04	303.62	303.78	303.1	303.33	302.78	304.66	304.28	303.82	304.99	304.34	304.7	304.1	303.71	304.12	303.42	303.57	305.16	304.49	304.5	304.25	304.29	304.23	303.99	304.5	304.34	304.3	303.61	304.37	303.63	304.92	304.81	304.52	303.45	304.27	304.83	303.9	304.66	303.7	304.03	302.96
309.72	308.63	309.08	307.23	307.77	308.93	308.59	308.58	309.63	307.44	308.64	308.74	307.27	308.76	308.67	309.22	309.02	308.99	309.55	308.41	308.99	308.17	309.9	309.43	308.75	307.75	310.28	309.81	308.73	308.74	308.74	307.91	309.42	309.37	308.24	308.93	308.22	308.44	309.09	308.64	309.02	308.53	309.32	309.34	308.74	307.22	307.51	308.32	309.53	308.14
324.41	324.6	325.22	325.16	324.95	324.21	325.41	326.03	323.77	325.54	325.76	324.88	325.61	324.47	326.15	325.67	324.78	325.31	326.97	324.24	323.96	325.34	325.4	326.07	325.47	325.17	324.48	325.9	324.61	324.31	325.57	325.6	325.81	324.63	326.03	327.3	325.11	325.59	325.92	325.47	325.7	325.22	324.24	324.95	325.55	325.42	324.92	324.38	326.01	323.98
293.19	294.34	293.85	292.95	295.04	294.58	293.1	293.56	293.26	295.03	293.81	293.14	293.58	294.92	294.33	293.89	293.58	293.82	295.22	294.33	293.49	292.89	295.02	294.48	294.38	292.98	294.47	295.08	294.54	294.93	294.07	292.66	293.71	293.15	293.57	293.95	294.06	295.33	293.1	294.51	292.95	294.93	293.89	293.85	294.2	293.59	292.31	294.3	294.54	294.77
314.3	314.53	313.9	314.03	314.47	314.07	315.38	314.81	315.87	315.12	314.16	314.06	316.24	314.2	315.61	314.75	314.76	314.67	314.13	314.82	313.98	313.98	314.49	314.45	313.93	314.41	313.73	313.8	314.13	314.36	314.94	314.87	314.48	314.92	314.93	313.49	315.67	315.54	314.09	315.52	315.26	314.12	314.98	313.9	315.47	314.69	315.02	314.26	315.69	314.98
303.31	303.55	303.55	300.73	303.86	303.83	300.56	303.62	302.48	303.27	303.75	304.18	304.64	302.81	301.68	303.15	302.13	302.73	303.7	302.85	302.5	303.16	302.91	303.16	302.56	302.78	302.48	302.89	302.77	301.58	301.93	302.45	303.14	303.22	303.74	303.67	302.88	302.4	302.28	302.55	302.17	303.1	304.33	303.19	303.08	303.62	303.19	303.46	302.72	302.41
302.85	303.66	302.66	301.54	302.52	301.35	303.07	302.42	303.23	303.81	302.94	301.64	302.85	302.29	302.14	302.84	304.09	302.5	302.42	302.28	301.8	302.49	301.39	302.91	301.45	302.74	302.01	302.06	302	302.09	303.47	303.06	302.66	302.36	300.76	301.81	302.1	302.65	301.08	303.3	302.5	301.97	304.06	302.89	303.13	302.93	302.3	301.5	302.11	303.87
300.88	301.13	300.81	301.41	301.07	301.25	299.26	301.54	301.71	300.93	300.49	301.93	301.64	301.54	301.52	300.44	300.16	301.53	301.03	299.59	300.37	301.12	301.59	301.54	301.06	301.51	301.03	299.35	300.26	300.91	300.62	300.72	300.34	299.48	300.57	300.34	301.81	302.46	299.86	302.44	302.13	300.9	301.64	301.39	299.95	301.46	301.35	301.65	300.14	301.17
309.77	310.87	308.62	310.39	309.34	309.81	310.63	309.74	310.39	310.44	309.76	309.89	308.3	309.97	309.29	309.01	309.61	308.37	309.06	310.14	311.09	309.55	308.34	310.76	309.22	308.46	309.99	309.1	310.92	310.08	309.99	310.25	309.07	308.62	309.79	310.04	310	309.79	310.94	309	310.41	309.13	310.47	309.45	308.87	310.58	310.17	310.36	308.99	309.26
311.95	311.65	310.74	311.61	310.11	310.58	310.26	311.82	311.29	311.02	312.32	311.4	311.6	312.73	310.86	310.45	311.29	311.68	313.37	311.34	312.38	311.31	311.36	311.78	310.87	311.64	311.37	312.39	311.24	311.9	311.97	310.51	310.66	310.06	311.75	310.86	310.62	312.3	312.71	311.78	311.64	310.62	311.05	313.1	311.36	312.59	310.98	312.26	310.79	312.18
310.49	310.25	309.7	311.31	310.97	310.94	310.37	310.68	310.47	311.72	310.82	311.14	309.87	310.02	310.37	310.48	310.31	311.89	310.67	310.05	310.44	310.37	310.72	309.83	309.15	311.54	311.53	312.03	310.92	311.33	310.46	311.31	312.23	310.75	310.68	311.18	310.16	311.01	311	312.44	311.36	311.1	311	309.9	311.57	311.38	309.69	310.37	310.6	311.11
309.49	310.01	309.86	310.54	309.95	311.8	309.83	309.82	308.83	309.25	309.34	308.6	309.05	309.48	310.09	309.86	310.04	308.74	309.85	309.54	310.41	310.52	309.98	309.25	309.44	309.37	308.66	310.39	309.65	308.53	309.77	309.34	310.14	309.72	308.42	310.19	310.43	311.89	310.86	309.09	310.01	309.19	309.13	310.4	308.65	309.17	307.64	309.49	310.2	307.97
303.83	304.01	304.2	304.48	304.04	303.82	303.88	303	306.08	304.21	304.5	303.18	304.56	304.88	304.88	305.6	306	303.31	303.52	303.52	306.08	305.22	304.65	304.53	304.35	304.82	303.55	304.79	305.12	305.16	303.26	304.23	304.43	304.2	303.81	304.53	303.84	304.43	303.17	305.03	303.31	304.25	303.02	306.13	303.58	304.73	304.61	304.71	304.51	304.98
294.63	294.41	295.18	294.52	295.17	294.41	295.71	294.47	294.05	294.77	293.93	294.64	294	294.11	294.71	294.25	294.55	295.16	293.61	292.71	294.48	292.84	294.7	293.57	295.38	293.38	293.2	293.66	294.29	293.99	296.33	294.6	295.97	293.61	293.48	294.05	294.61	294.09	293.91	293.94	294.22	293.97	294.37	295.14	293.39	293.5	294.36	294.26	293.9	294.26
317.99	317.92	318.1	318.78	318.79	318.23	318.18	318.16	317.7	317.27	318.88	318.32	318.61	317.52	317.67	318.04	317.93	318.02	317.8	318	318.22	317.93	317.93	317.49	316.53	317.04	318.57	316.56	316.71	318.9	318.82	318.62	317.89	316.73	318.49	318.21	318.2	318.74	317.13	317.08	319.31	318.52	319.04	318.35	318.42	317.71	318.35	318.73	317.75	316.86
318.61	318.07	319.4	319.72	317.04	318.02	318.59	319.18	318.98	317.23	318.03	319.48	318.21	317.63	319.6	318.57	317.7	318.26	317.93	319.59	317.82	318.09	318.64	319.13	318.51	317.72	319	318.64	318.34	318.28	318.2	319.71	317.71	319.25	319.53	317.64	318.55	320.01	317.73	318.82	319.03	318.41	318.52	319.21	317.45	318.44	319.41	319.04	318.55	317.64
296.81	297.67	296.37	296.94	296.51	296.35	296.18	297.03	297.48	296.4	295.75	295.29	296.08	296.7	296.97	297.08	296.78	297.57	296.56	296.59	297.43	295.83	297.1	296.56	297.13	295.87	297.33	296.94	296.77	296.35	297.13	296.67	296.97	297.35	296.84	297.63	296.27	296.89	297.36	296.5	296.44	296.77	296.74	297.49	297.13	296.56	296.75	296.47	296.65	297.15
313.43	313.92	313.41	312.82	312.6	313.02	311.95	314.36	312.15	312.51	313.02	313.4	313.83	313.72	313.73	313.24	313.11	312.81	313.15	313.93	313.23	313.8	312.8	312.68	312.49	312.72	312.52	313.24	312.41	311.98	313.5	312.74	312.38	311.44	312.33	312.11	312.54	313.54	313.2	312.12	312.43	312.36	313.07	312.97	313.03	312.88	312.89	313.7	313.29	311.44
301.79	300.48	300.07	302.84	301.36	300.13	301.21	301.94	300.23	300.14	301.35	301.95	299.85	300.93	299.69	300.43	300.47	301.58	301.6	302.24	301.24	301.08	301.1	300.84	300.75	302.54	300.51	301.87	301.31	301.2	300.51	300.02	301.6	302.22	300.36	300.9	301.88	300.11	301.38	300.78	298.72	301.96	300.23	300.79	301.01	302.16	300.79	301.78	302.85	301.41
303.84	305.96	304.48	303.94	304.64	304.95	303.16	302.99	305.2	304.88	304.75	304.83	305.94	304.39	305.41	303.71	306.06	304.95	304.61	304.35	304.38	304.85	304.03	304.73	304.99	304.89	304.65	305	304.87	304.92	305.17	304.48	303.58	306.42	304.7	304.35	305.46	304.01	306.21	304.24	304.02	304.98	303.11	305.18	306.77	304.5	305.43	305.32	306.09	305.94
303.43	303.7	304.86	303.43	302.62	302.71	303.31	303.61	302.94	303.13	303.6	303.25	303.69	304.06	303.4	304.96	302.37	303.58	302.17	303.93	303.66	303.49	304.7	302.77	303.53	303.1	303.08	302.1	304.17	303.23	303.82	302.18	304.8	302.88	304.57	304.19	303.63	303.18	302.24	302.97	303.11	303.6	303.21	303.38	303.46	303.5	302.81	302.02	302.84	302.78
304.96	305.34	304.93	304.74	304.94	305.32	305.79	305.16	306.47	303.43	305.96	304.96	304.85	305.99	306.08	305.32	305.45	305.29	304.52	305.26	305.45	305.85	306	305.47	305.8	305.31	307	305.55	305.34	305.78	305.46	305.26	304.67	305.87	304.54	304.26	305.32	305.9	304.81	305.97	304.39	305.66	304.1	304.88	305.18	305.41	305.63	305.21	304.87	305.48
318.45	318.97	319.47	318.52	318.81	319.48	317.3	318.35	318.81	317.97	319.12	317.94	318.42	318.67	318.35	318.72	318.45	317.57	318.84	319.37	317.85	318.65	317.32	317.79	319.27	317.98	318.95	318.22	318.65	318.36	318.5	318.06	317.53	318.92	317.63	318.16	317.6	318.73	318.86	318.87	318.6	318.44	318.94	320.04	318.55	318.58	319.47	318.42	318.95	317.97
299.93	299.81	300.3	301.14	298.88	300.63	301.13	298.96	300.29	299.94	298.83	300.71	300.47	300.9	298.5	298.7	300.25	299.61	299.04	299.45	300.74	299.95	300.9	298.48	299.93	299.29	299.77	299.33	301.01	301.02	299.34	301.3	300.22	299.5	298.92	300.09	299.19	300.03	300.74	300.69	300.84	300.55	299.92	298.77	299.32	299.97	300.5	299.64	299.09	299.9
303.66	303.46	301.95	304.99	302.19	302.76	302.72	304.51	304.03	303.16	302.31	303.64	303.81	303.22	302.95	301.65	304.7	303.32	303.05	303.77	302.68	303.76	302.14	302.21	302.58	303.13	303.77	303.99	302.53	303.24	302.72	303.29	303.02	302.87	303.88	304.46	303.67	303.08	303.2	303.76	303.34	303.38	303.47	303.17	303.29	303.59	304.1	302.31	302.84	302.76
303.1	301.52	303.68	302.34	302.23	301.37	303.2	303.9	302.18	303.48	302.41	302.92	300.42	302.37	301.79	301.84	302.54	302.49	302.19	302.82	301.94	302.98	302.92	301.19	303.44	303.03	302.11	302.41	303.14	301.34	302.82	303.63	302.12	302.61	303.54	302.25	302.43	303.18	300.71	301.84	303.73	302.07	302.37	301.97	302.14	302.79	301.9	302.57	302.62	302.16
317.96	316.75	316.66	317.74	318.09	316.87	317.51	316.46	318.38	317.83	317.43	317.78	317.35	317.32	316.41	316.94	318.17	316.7	317.26	317.39	317.94	317.42	317.33	318.27	319.3	317.06	317.23	317.73	316.99	317.15	316.86	318.52	317.2	317.88	317.27	317.45	316.71	318.04	316.51	317.27	316.99	317.54	316.84	317.19	317.73	317.15	318.36	315.95	317.06	317.02
303.26	303.02	303.25	302.65	303.76	303.1	303.44	304.32	302.31	304.31	303.84	303.82	302.75	303.73	303.57	302.84	303.76	301.97	303.5	303.31	305.52	303.32	303.19	302.49	304.22	303.76	303.38	303.24	302.11	303.91	302.76	303.95	304.28	302.13	304.94	304.36	303.12	302.94	303.09	302.53	304.18	304.02	304.41	303.64	303.35	302.94	303.7	302.43	302.52	303.27
315.93	315.77	314.41	315.58	315.39	315.37	314.25	314.88	314.31	315.51	313.51	314.65	314.85	315.11	313.76	313.19	314.4	315.01	315.41	314.95	316.23	315.12	313.63	314.22	316.83	315.18	315.43	314.89	314.15	314.67	315.01	314.95	314.37	314.75	316.1	315.22	315.75	315.01	315.54	314.96	314.08	314.79	314.77	314.38	314.74	313.57	314.34	313.82	314.57	314.59
318.91	318.58	318.29	318.74	318.83	318.62	319.17	318.53	318.98	318.02	318.23	318.17	316.91	319.84	319.05	318.92	317.82	319.23	318.72	318.64	317.68	318.86	318.42	318.93	317.55	319.49	318.32	318.57	318.51	319.35	318.13	318.61	319.03	318.46	318.67	318.34	318.88	317.93	318.01	318.3	318.25	319.07	318.7	318.33	319.04	317.5	319.5	319.56	317.98	318.47
313.11	312.65	313.23	313.88	312.69	313.8	313.89	312.66	312.38	313.42	312.58	312.49	314.37	312.27	311.54	312.02	311.37	313.34	312.57	313.59	313.13	312.68	312.07	311.52	313.09	312.67	311.99	311.21	312.29	312.38	313.66	313.76	313.69	313.43	312.7	311.74	313.37	313.27	313.63	311.43	313.61	312.77	312.51	313.53	313.13	313.23	313.1	312.27	312.93	312.69
301.07	300.65	300.43	301.25	300.81	301.88	301.43	300.35	301.61	300.81	300.25	301.51	300.72	299.68	300.33	301.33	300.33	300.52	300.67	300.8	300.61	301.34	301.31	300.51	300.72	300.54	301.53	301.14	300.18	302.36	301.96	300.78	300.55	302.03	299.45	301.63	302.42	300.97	300.51	301.61	301.16	301.15	301.21	300.98	300.68	299.96	301.46	301.23	300.17	301.24
293.69	293.46	293.22	293.77	295.16	294.82	293.57	293.75	295.95	294.57	294.36	293.34	294.44	293.49	293.43	293.49	293.6	294.02	293.74	294.35	294.48	294.5	293.3	294.11	293.83	294.37	294.07	292.43	294.41	293.59	295.54	295.54	294.6	294.1	294.75	294.32	294.09	294.58	294.08	295.82	293.98	295.31	293.68	293.46	293.94	293.94	293.65	293.71	294.86	295.23
304.09	303.67	305.43	304.1	303.44	302.72	303.76	302.86	304.51	302.52	303.47	302.94	302.12	303.02	302.93	304.57	302.9	304.13	302.33	303.84	303.73	303.55	304.07	302.29	304.27	303.75	303.8	303.74	303	303.17	303.76	302.68	304.3	303.91	303.76	303.39	303.77	302.65	302.24	301.94	303.2	303.13	302.83	302.97	303.47	302.87	302.99	303.08	303.07	302.31
297.9	296.52	297.29	297.4	297.54	297.06	297.78	296.56	296.87	297.21	296.72	295.84	297.64	297.42	296.38	297.02	298.34	297.38	297.07	296.67	296.39	296.16	297.28	297.85	296.92	296.49	295.75	298.18	296.79	296.82	296.65	297.33	296.61	297.05	296.05	295.37	296.75	297.66	297	297.96	297.34	298.3	296.87	298.08	296.74	297.28	296.77	295.7	296.79	296.49
300.75	300.52	301.69	299.91	300.37	301.49	300.17	300.35	302.17	301.18	300.71	301.38	301.52	301.39	301.46	301.01	300.86	300.35	300.58	300.88	302.16	301.92	299.68	300.75	299.75	300.36	300.37	300.37	301.42	301.46	301.15	300.39	301.68	300.45	300.73	300.61	301.91	301.91	301.56	301.45	301.92	301.54	300.32	301.48	300.54	301.01	301.15	301.51	300.29	298.59
318.18	318.04	318.43	319.28	319.93	318.56	319.1	319.68	319.49	319.29	318.98	320.27	319.88	318.97	320.05	319.63	318.25	319.38	319.26	319.26	319.68	318.85	318.75	319.45	319.15	320.38	318.97	319.43	320.02	318.46	318.72	318.8	318.93	318.63	318.23	318.98	319.32	318.59	319.53	318.8	318.47	319.4	319.48	320.55	320.57	319.73	320.66	319.85	318.9	319.91
309.73	311.4	311.7	310.02	309.71	309.02	310.12	310.29	309.78	310.99	310.17	310.69	310.35	309.83	310.2	309.72	310.61	310.84	310.39	311.35	310.3	310.62	311.57	309.86	311.1	312.12	310.9	309.84	311.07	310.67	310.64	310.74	311.1	310.18	310.77	310.9	310.88	309.51	311.51	310.18	310.96	310.17	310.76	310.78	309.56	310.83	311.44	311.9	310.04	310.89
301.69	302.29	302.74	303.03	303.48	301.05	302.82	303.07	303.3	303.79	302.22	300.96	299.93	302.14	302.47	300.62	300.72	302.35	302.27	302.61	302.34	302.09	302.26	302.52	302.72	303.62	301.28	302.81	302.23	301.27	301.85	301.2	301.54	303.13	302.16	302.98	302.7	302.15	304.08	301.21	302.71	303.7	301.83	302.27	301.71	302.71	302.59	303.04	302.27	301.64
301	301.38	301.22	300.59	302.04	301.25	300.29	300.5	300.57	301.39	300.61	299.9	301.39	299.34	301.99	301.46	301.34	300.87	300.55	299.35	301.16	301.64	301	299.56	301.32	301.27	299.88	299.92	301.73	300.67	301.54	301.39	301.01	300.88	302.07	300.29	301.17	301.95	300.84	300.1	300.23	301.72	302.29	301.06	299.28	300.96	301.4	301.72	300.86	300.9
301.81	303.33	302.71	302.33	302.57	301.85	301.43	302.39	302.53	303.63	302.37	301.86	303.09	302.42	302.72	302.59	302.49	303.07	301.49	301.48	301.68	302.66	302.8	301.88	302.29	302.96	302.76	303.24	302.66	301.64	302.79	302.41	302.36	301.82	302.54	302.3	301.49	302.77	301.58	302.7	303.66	302.07	301.28	301.83	302.84	302.58	302.14	301.53	301.89	302.69
305.54	305	306.09	305.03	305.57	304.16	305.16	304.86	305.27	305.67	306.11	305.67	305.02	305.14	305.61	306.59	304.95	305.59	305.68	304.97	305.24	305.42	305.08	305.09	306.73	305.63	305.58	307.16	305.72	306.02	306.38	305.19	307.04	305.12	304.02	305.57	305.31	304.42	303.72	306.43	305.73	304.89	305.85	306.45	305.82	305.62	305.38	305.4	305.2	305.9
313.84	314.32	315.93	315.69	315.49	314.63	314.35	315.93	313.88	315.48	314.73	312.71	313.52	314.78	315.87	314.87	314.97	315.96	313.06	314.69	314.99	313.57	315.72	314.38	313.57	312.98	314.36	313.85	314.11	315.29	314.14	314.92	314.25	315.51	314.97	315.53	314.34	315.52	316.48	314.57	314.83	316.2	314.68	314.35	314.59	316.65	314.18	315.34	315.42	314.37
316.33	315.54	314.57	315.88	313.91	315.33	314.34	315.92	316.52	315.43	314.41	314.13	314.97	314.63	315.06	313.93	314.91	314.53	313.66	314.93	315.47	314.1	314.81	314.99	315.28	315.41	315.57	313.76	314.49	315.27	315.55	314.79	316.25	315.99	315.27	315.67	316.25	314.86	314.19	315.95	315.15	315.67	314.34	316.13	315.62	314.68	314.76	314.99	316.29	314.72
305.63	307.59	306.24	306.5	306.42	306.74	307.47	305.74	306.67	307.7	306.61	307.38	306.53	306.52	306.79	306	305.95	307.57	306.5	306.15	306.85	307.71	306.27	307.05	306.87	306.96	306.31	307.62	306.34	306.55	307.74	308.1	306.85	306.8	308.15	307.55	305.69	306.79	307.24	306.76	305.77	306.66	306.86	306.83	304.75	306.39	306.82	307.08	306.14	307.5
301.45	301.14	302.81	300.69	301.71	300.14	301.05	300.44	302.03	300.11	300.95	301.02	300.31	300.13	301.39	300.32	300.86	301.2	300.83	300.81	301.37	300.92	300.23	301.51	301.16	302.08	300.61	299.45	301.53	300.61	301.54	302.06	300.38	300.54	301.55	301.21	300.44	301.5	300.91	301.12	301	299.25	301.81	300	301.06	301.56	301.82	301.82	301.58	302.59
308.96	309.27	308.58	309.86	309.05	308.79	307.8	308.49	308.16	309.22	308.63	309.2	308.88	308.27	308.38	309.55	307.77	309.81	308.61	308.88	308.19	309.11	309.18	308.81	307.05	309.64	307.95	308.33	309.06	308.52	309.59	309.5	308.06	310.16	308.16	308.87	308.2	307.77	309.68	309.48	307.43	307.47	309.42	308.4	310.45	309.19	308.15	308.55	308.68	309.53
315.79	315.94	317.06	315.5	315.91	316.42	315.09	314.3	315.21	316.59	315.72	315.33	316.39	315.09	316.47	316.08	314.9	316.14	314.06	316.57	314.23	316.09	314.21	315.55	314.22	316.47	314.8	316.31	316.81	316.05	316.21	315.31	314.99	316.06	315.81	316.67	315.07	315.33	315.84	315.79	315.6	316.06	316.56	315.43	315.34	315.65	316.12	316.56	314.56	316.18
323.81	325.51	325.57	323.67	324.75	325.32	324.52	325.89	324.97	326.5	324.24	324.89	323.82	324.45	324.66	324.79	324.55	324.52	325	323.69	324.64	324.8	323.41	326.2	325.1	324.65	324.45	324.87	324.91	324.86	324.41	324.82	323.93	324.93	325.44	325.63	324.51	323.33	324.08	325.26	325	325.55	324.75	324.78	324.32	323.47	323.98	325.09	323.38	324.63
315.36	316.38	315.67	315.26	315.63	316.51	315.69	316.32	316.24	315.23	316.29	316.48	316.32	316.46	316.88	315.72	315.56	316.46	315.76	315.66	315.25	315.6	316.3	316.88	315.5	315.43	315.41	316.11	314.59	316.14	317.08	315.68	316.08	315.75	316.01	316.68	316.43	317.03	315.63	315.92	315.88	315.95	315.89	317.47	315.91	316.16	315.13	316.74	315.4	316.45
303.43	302.43	302.93	302.68	302.89	302.97	302.68	302.67	303.29	302.62	303.03	303.51	302.75	302.56	302.85	302.84	302.85	303.23	301.6	301.34	304.31	303.04	303.54	302.29	301.24	302.31	302.6	302.27	302.48	303.26	303.3	301.41	302.24	302.29	301.26	301.72	302.67	303.71	303.35	303.86	303.16	303.82	303.21	303.35	303.89	302.56	302.24	301.91	303.69	303.08
310.01	309.41	311.65	310.31	309.74	311.56	310.53	310.98	310.58	310.38	309.31	310.69	309.71	310.5	310.6	309.53	311.01	310.06	310.29	310.35	309.41	310.6	311	310.31	310	310.04	310.32	311.14	310.36	311.46	309.9	310.09	309.75	311.82	310.76	310.76	309.67	310.14	309.67	310.96	310.66	310.29	310.22	310.03	309.71	312.14	311.74	310.04	310.66	309.48
326.82	329.63	328.76	328.88	328.76	328.33	326.89	328.85	329.29	327.66	328.58	328.89	328.34	327.82	328.91	327.98	327.63	328.55	328.48	329	327.06	329.4	328.97	327.85	329	328.83	328.84	328.51	326.48	327.56	328.36	328.88	329.33	328.75	328.9	329.6	326.85	329.65	328.37	328.59	329.16	328.62	328.46	328.84	329.03	329.01	328.64	328.61	328.6	329.06
304.4	303.24	304.49	304.09	304.2	303.93	304.41	305.11	303.92	304.06	304.92	303.67	304.91	303.31	304.12	303.33	303.68	305.82	304.02	302.95	305.68	304.71	303.65	303.13	305.47	304.91	304.34	305.61	304.41	303.97	305.08	304.38	305.04	303.92	304.58	304.49	303.57	305.13	303.93	303.75	303.7	305.12	303.97	304.02	303.92	304.06	304.61	303.84	302.17	303.46
304.43	305.32	304.5	304.18	305.4	304	304.48	305.22	304.78	304.32	304.29	304.11	305.29	305.37	303.41	305.78	305.16	304.45	305.2	304.34	303.47	303.91	305.54	304.31	304.58	305.71	304.43	304.24	304.08	303.46	304.66	303.87	304.6	305.14	304.46	304.82	304.34	304.34	305.04	304.05	304.61	304.49	304.96	303.4	303.62	304.42	304.66	303.29	304.76	304.11
317.75	317.07	317.17	317.48	315.69	317.64	317.91	317.18	317.36	316.12	318.27	316.86	317.2	317.68	318.19	317.74	317.48	316.71	316.73	317.31	317.37	316.72	317.33	315.77	317.62	316.83	317.48	317.64	317.12	316.67	318.55	316.45	317.05	317.48	317.62	317.01	317.09	317.16	317.45	317.12	317.44	318	317.01	317.88	317.9	315.91	317.23	316.35	318.25	316.82
309.28	308.77	308.48	307.79	309.54	309.34	309.79	309	308.12	308.53	307.34	308.7	308.52	308.5	310.05	307.3	308.99	309.35	307.38	308.62	307.97	309.24	309.69	309.5	309.29	308.98	309.81	308.88	309.31	309.39	307.68	309.47	309.48	309.46	308.52	308.99	309.59	308.83	308.94	309.26	309.87	308.44	309.5	309.38	308.39	308.64	308.2	308.75	309.55	309.4
315.8	316.22	315.89	315.56	314.93	315.02	316.63	316.84	316.15	316.16	315.86	315.78	316.5	315.71	315.39	314.27	316.04	315.43	315.29	315.51	315.84	315.35	315.28	314.45	315.52	315.64	315.34	314.66	315.86	316.06	314.89	316.53	316.59	315.12	316.64	315.55	315.11	315.55	315.01	316.08	315.91	315.03	315.71	316.31	315.91	316.18	314.36	314.92	315.36	315.5
313.47	313.97	312.58	313.68	312.47	312.63	313.35	313.32	312.65	313.7	313.74	313.25	313.42	313.44	312.12	312.31	314.16	313.96	313.45	312.54	314.04	312.66	313.92	313.39	313	312.52	313.55	312.61	312.94	312.49	313.5	311.72	312.24	312.83	312	312.83	312.67	313.12	314.13	313.09	312.87	313.17	312.67	313.07	311.98	313.69	312.81	312.57	313.56	313.33
305.19	305.93	306.27	306.37	305.3	304.74	305.39	305.65	305.3	304.52	306.01	306.25	305.88	307.36	305.27	306.65	305.05	305.5	303.89	304.81	305.44	306.04	305.93	306.01	305.76	306	305.25	305.32	305.08	305.72	305.71	305.73	306.26	305.34	306.36	305.44	305.65	305.65	305.09	304.79	304.87	306.43	305.2	305.09	306.81	306.2	305.95	304.11	307.2	306.01
306.04	305.68	305.76	306.89	305.35	305.74	305.38	306.31	304.48	306.21	306.1	303.69	306.72	305.81	305.57	305.36	307	305.7	305.71	306.47	305.23	307.04	306.64	304.64	306.12	305.1	305.93	306.05	305.99	306.61	306.71	305.59	306.18	305.75	305.42	306.25	305.69	306.5	304.95	306.45	306.42	307.76	306.38	305.65	307.12	305.75	306.64	306.28	305.76	306.25
302.8	303.23	300.87	301.84	301.83	301.97	303.04	302.6	301.46	300.98	302.4	301.3	302.46	301.32	300.45	302.16	301.7	303.24	302.58	303.22	302.6	302.8	302.17	302.2	302.36	302.98	303.48	300.92	303.36	302.73	302.75	302.92	302.34	302.45	301.79	303.93	301.72	302.59	302.32	302.63	302.45	302.71	302.66	302.3	303.82	302.98	302.63	302.12	303.1	301.74
314.21	312.14	312.14	312.38	314.41	312.82	312.85	314.13	312.85	313.31	313.52	312.28	313.55	313.28	313.18	312.12	314.39	313.01	312.96	312.95	313.32	313.63	313.97	311.8	313.91	313.65	312.41	312.68	312.02	312.82	313.45	313.11	313.44	313.15	313.84	312.67	311.75	313.86	313.71	312.51	311.94	314.4	314.39	313.83	313.07	312.35	313.51	313.71	314.15	313.86
315.71	316.68	314.98	317.32	317.69	316.32	316.03	315.92	315.59	315.87	316.38	315.75	315.11	314.96	315.82	317.29	315.58	315.05	316.95	315.55	315.1	315.24	316.04	315.81	317.48	315.88	315.23	315.06	316.39	317.07	315.97	315.13	315.35	314.23	315.62	315.44	315	316.02	316.31	315.6	316.2	315.28	317.18	315.07	314.85	315.54	315.8	314.15	315.96	315.88
304.92	305.55	305.32	306.76	306.02	305.32	305.92	306.28	303.79	306.04	306.14	305.47	306.4	305.04	306.22	305.74	305.25	305.05	304.63	304.95	305.06	304.69	305.04	304.91	305.31	306.6	305.36	305.54	305	305.01	305.35	304.86	304.72	305.11	305.84	304.74	305.3	305.74	305.86	305.45	305.59	306.15	305.37	304.43	304.85	305.59	305.89	306.58	305.76	303.85
304.46	303.1	301.8	302.45	303.44	301.62	303.99	303.97	304.28	303.15	302.6	303.23	303.5	304.49	303.87	303.31	304.02	303.31	303.23	302.69	303.38	302.57	303.1	302.78	303.48	302.14	302.96	301.98	303.5	302.83	303.18	303.26	303.65	304.29	303.75	303.19	303.07	303.71	302.61	303.18	302.72	304.25	303.54	302.86	302.76	303.52	302.29	303.61	303.54	303.89
300.16	299.87	301.36	300.91	301.52	301.94	300.16	302.19	299.71	301.4	300.77	301.21	301.64	301.06	300.86	300.86	300.45	302.15	300.88	301.63	302.81	301.32	302.63	300.67	301.26	300.38	301.68	299.7	300.3	300.81	300.08	301.72	299.51	300.59	301.01	300.47	299.08	301.19	301.48	300.14	300.65	300.27	300.06	301.39	301.2	300.16	300.87	302.29	301.38	301.49
313.74	313.78	314.1	312.05	312.81	314.39	312.5	314.06	312.28	312.06	313.45	312.92	312.35	312.18	313.79	313.74	313.01	314.33	312.83	313.31	312.97	313.98	313.82	315.41	313.43	313.58	313.14	312.75	313.4	313.97	312.69	313.06	312.62	311.8	311.65	313.79	313.29	314.74	313.91	312.24	313.73	314.08	312.5	313.79	313.13	313.64	314.09	313.45	312.5	314.17
305.85	304.83	305.39	304.84	304.81	305.11	304.5	304.04	305.85	306.28	304.7	305.18	305.2	305.42	305.89	305.98	305.42	306	305.59	306.15	305.07	305.79	306.87	305.51	304.42	304.91	305.16	305.5	305.97	305.61	305.71	305.33	305.14	304.57	304.26	305.67	305.06	305.17	305.68	305.24	306.31	305.63	305.74	305.78	305.95	305.98	306.27	304.91	305.61	305.81
327.53	327.74	327.47	328.72	328.77	327.62	326.64	327.75	326.54	328.01	327.95	329.1	328.13	327.08	327.27	328.43	327.81	328.6	328.4	328.65	328.24	328.36	327.13	327.5	327.4	327.2	327.51	328.26	328.99	328.27	328.03	328.45	327.77	328.1	328.25	327.84	327.25	328.18	327.59	327.73	327.67	329.01	328.09	328.28	327.44	328.02	327.52	328.25	327.88	327.4
308.36	308.19	308.32	309.11	308.42	308.94	308.43	307.89	308.44	308.71	308.27	309.33	308.32	308.96	310.17	308.8	308.94	308.57	308.97	308.94	308.99	309.08	309.36	309.67	308.85	309.39	308.36	308.5	308.01	308.71	309.89	307.84	308.43	307.06	309.78	308.07	309.14	308.95	307.58	307.9	308.48	307.98	309.79	308.67	310.06	307.67	308.39	308.14	309.58	309.75
316.55	316.53	318.61	319.05	316.92	317.35	316.41	317.32	316.58	316.83	318.33	317.8	318.13	318.16	318.19	317.54	317.14	316.88	317.61	316.66	316.2	316.96	316.66	318.03	318.27	315.46	317.47	316.83	316.83	317.55	316.28	317.81	317.16	317.57	317.11	316.48	316.61	318.2	316.62	317.21	318.22	317	317.13	317.34	317.9	316.17	317.4	317.32	317.03	318.68
305.26	305.05	304.14	303.61	304.22	304.83	303.8	304.79	304.75	304.61	304.33	304.52	304.79	303.84	305.18	304.15	303.68	304.2	303.66	304.13	305.4	305.72	304.78	305.51	305.38	305.54	302.78	304.69	302.73	304.6	304.1	305.95	304.55	304.3	303.27	305.32	305.05	303.4	304.46	304.86	303.79	303.55	305.04	303.31	304.44	304.93	304.47	305	304.23	304.68
317.61	319.71	318.55	318.36	318.78	318.57	318.87	318.67	318.29	318.49	317.89	319.03	317.22	318.77	318	317.41	318.81	318.75	318.72	317.51	317.81	318.07	317.62	318.09	319.12	318.26	317.43	317.88	318.04	317.95	317.38	317.96	317.65	318.5	318.09	318.98	317.16	318.35	318.64	318.51	317.73	316.66	318.23	318.09	318.51	318.68	317.88	318.82	317.83	318.94
305.09	304.48	303.68	304.09	304.59	304.25	304.71	304.77	304.62	304	305.59	305.47	305.07	305.05	304.33	305.38	305.93	305.26	304.96	306.39	305.93	304.07	304.71	303.62	303.75	304.99	306.96	303.74	305.14	305.62	305.01	305.3	305.56	305.32	303.93	304.79	303.71	305.19	304.84	304.1	304.93	304.38	305.87	305.26	304.73	303.87	304.96	305.24	304.5	304.86
304.53	303.89	304.69	303.93	303.54	305.17	305.23	304.6	306.22	305.35	305.13	305.97	305.63	304.95	304.91	304.64	304.11	303.92	304.88	306.29	305.94	305.82	304.7	304.41	305.58	304.95	304.41	304.36	305.05	303.81	303.96	304.21	305.65	304.4	305.6	304.46	305.18	303.39	305.1	304.9	304	305.21	304.99	303.34	305.65	304.47	304.12	305.02	305.69	305.09
313.8	312.85	313.18	313.03	313.56	313.71	313.16	313.57	313.21	313.82	313.24	313.26	314.23	314.41	312.47	312.64	313.76	313.35	313.52	312.8	313.33	313.84	313.74	312.39	313.78	311.32	312.66	313.73	312.85	313.98	313.41	312.71	312.07	313.02	313.26	311.73	313.19	314.21	313.39	313.25	314.24	312.98	312.4	312.28	314.22	313.33	313.58	314.83	313.33	314.65
316.44	314.28	315.3	315.38	316.63	316.57	316.1	316.88	315.58	316.05	315.17	316.93	315.84	315.49	316.48	314.9	315.86	317.04	316.37	314.98	316.44	315.1	315.69	315.8	315.74	315.39	314.89	315.04	315.15	316.18	314.93	316.3	315.88	316.09	315.25	316.33	314.88	317.2	315	316.26	316.23	316.65	314.89	315.44	315.32	316.56	315.52	315.47	314.4	315.94
304.92	304.08	304.15	304.88	304.88	305.42	303.61	305.25	303.76	304.97	304.54	305.46	305.66	305.2	303.96	304	303.94	303.81	304.61	304.89	305.32	304.18	304.39	304.78	304.76	304.17	304.8	305.22	303.74	304.79	306.01	305	305.91	305.12	305.02	304.78	303.83	304.32	305.14	304.56	304.38	303.56	303.57	304.46	304.91	303.78	305.08	304.32	304.67	305.8
309.2	310.4	310.58	309.6	309.47	310.12	310.24	310.77	309.03	310.22	311.21	310.1	310.85	310.08	309.27	309.93	309.85	310.05	311.22	309.76	310.66	309.18	309.11	310.34	309.16	310.03	309.64	311.35	307.72	310.68	309.21	308.61	309.28	310.73	309.53	310.4	309.67	310.43	310.97	309.72	309.7	310.44	310.27	309.98	310.38	310.39	309.93	310.22	310.75	309.73
305.72	304.37	304.97	304.6	305.17	305.48	305.15	304.86	303.76	304.24	306.06	304.68	304.59	304.07	304.33	305.22	306.6	305.67	305.61	305.37	303.86	304.84	305.55	304.75	304.58	304.56	306.5	305.44	305.32	305.06	305.59	306.08	305.82	304.9	306.11	304.64	305.56	305.73	304.93	303.92	305.3	305.71	305.34	304.79	304.96	304.36	303.9	304.62	305.76	304.81
311.1	310.01	310.22	310.81	311.64	311.17	310.72	309.37	311.99	310.33	310.72	309.54	310.92	310.46	309.63	311.27	310.05	309.96	311.55	309.83	311.83	308.44	310.58	311.32	310.21	311.65	309.01	310.18	312.3	311.86	310.01	310.57	310.73	309.68	310.58	310.55	312.52	310.78	310.02	309.83	311.25	310.04	310.26	311.64	312.11	311.74	310.1	311.16	311.31	309.65
317.78	318.04	317.53	317.38	316.14	317.66	317.78	316.14	317.28	317.5	318.32	317.1	317.57	317.51	316.77	316.46	316.49	317.79	315.82	318.04	318.93	317.54	316.93	317.94	316.36	319.43	316.65	316.97	317.81	316.81	316.88	317.71	317.36	317.59	316.78	316.97	318.09	317.31	316.6	317.5	316.54	317.25	316.71	316.91	316.28	318.09	317.66	317.1	317.7	316.34
296.51	297.22	295.86	297.17	297.17	297.52	296.64	296.81	296.22	297.96	296.92	295.88	296.52	298.11	296.42	296.3	296.92	296.34	297.27	296	296.58	295.7	297.23	296.39	297.12	297.81	297.37	298.47	296.81	296.48	296.93	295.93	297.53	296.8	295.94	297.09	297.6	297.27	296.93	297.12	296.62	296.09	297.51	296.39	297.77	296.48	296.83	296.61	296.28	296.89
294.64	294.73	294.3	294.62	293.94	294.83	293.39	294.32	294.62	293.56	293.39	294.26	294.2	293.32	294.48	295.7	294.66	293.9	293.39	294.7	293.97	293.51	294.64	293.59	294.58	293.8	293.48	295.3	294.46	293.85	293.74	293.61	293.32	294.7	293.31	295.29	292.28	294.78	294.65	294.89	294.58	293.19	295.05	294.31	294.38	293.39	292.95	296.71	293.91	293.41
311.23	311.94	313.63	313.22	311.89	312.74	314.04	311.59	313.67	311.98	312.63	311.83	311.04	312.28	311.71	312.54	312.34	313.68	312.27	312.34	312.43	311.95	311.53	313.06	311.22	312.59	312.07	311.68	312.56	311.86	312.61	312.33	312.08	312.39	312.8	311.76	312.23	311.62	311.41	310.66	312.48	312.96	312.53	312.29	312.63	312.51	311.83	311.54	313.17	311.66
293.69	293.57	295.09	294.27	293.37	293.92	293.48	293.27	294.47	293.71	294.71	293.75	294.73	292.79	295.18	294.53	293.39	292.77	293.62	295	294.12	292.73	293.1	293.05	294.25	293.7	294.25	294.99	293.47	293.1	293.67	293.4	293.37	293.89	293.88	293.72	294.86	293.19	294.14	294.21	294.37	295.83	294	293.29	293.17	293.76	294.75	294.27	294.02	295.31
315.11	315.41	314.49	314.63	315.13	316.23	316.62	315.76	315.7	313.97	314.8	315.79	315.41	316.33	315.14	315.5	314.56	316.33	317.23	315.25	315.77	315.79	315.49	315.99	314.53	316.08	315.92	314.76	315.7	315.24	315.72	315.85	315.47	315.74	316.6	315.72	316.11	317.08	315.74	314.85	316.26	315.9	315.58	315.7	316.44	316.64	315.41	316.36	315.2	315.34
293.79	295.42	295.7	293.3	295.77	294.03	295.02	294.07	295.74	294.91	295.17	295.73	295.06	295.19	295.27	295.9	295.6	294.76	293.99	295.15	295.1	295.08	295.41	295.16	294.16	293.75	294.77	294.74	293.47	295.56	294.81	295.25	296.07	293.52	294.98	294.67	295.23	295.31	294.17	295.91	294.43	295.1	294.84	294.67	294.17	294.35	294.61	295.16	295.54	294.69
307.56	307.7	306.48	305.83	305.49	306.99	306.21	306.68	306.55	307.09	306.22	306.57	306.8	306.45	305.87	306.86	305.99	305.74	305.67	305.78	307.3	305.31	306.44	306.91	306.95	307.17	307.46	306.26	307.15	308.86	306	307.53	306.57	305.94	307.81	307.34	307.74	305.38	305.73	306.48	305.36	306.41	306.4	307.52	307.6	306.07	307.18	307.26	307.04	306.59
310.77	310.18	310.6	310.94	310.19	308.38	309.56	310.44	309.07	308.87	309.08	310.07	310.61	310.3	310.68	311.17	311.55	308.74	309.73	310.17	310.49	310.6	309.65	311.14	310.11	308.62	310.36	310.74	309.61	309.39	308.62	310.34	310.31	308.67	309.27	310.47	310.22	310.4	310.33	309.64	309.72	310	308.55	310.04	309.21	310.27	310.86	309.79	309.36	310.96
313.11	313.69	314.38	312.75	314.48	313.8	313.93	314.46	313.63	313.59	314.58	313.86	313.06	313.47	314	313.74	314.34	314.45	313.76	313.53	312.67	315.1	312.36	314.17	313.94	313.48	313.4	313.57	314.21	314.6	315.08	314.01	314.5	312.58	314.56	313.82	312.58	313.64	312.48	313.48	313.27	313.32	314.35	313.73	314.27	314.02	312.58	313.41	313.6	313.5
319.05	318.5	319.36	317.97	319.36	320.01	319.23	319.37	319.76	317.72	318.23	318.31	317.98	317.45	319.34	318.89	318.37	318.85	317.78	318.13	317.47	318.63	319.18	318.14	318.39	319.04	318.16	317.9	318.76	317.82	318.23	319.15	319.11	318.91	318.38	319.44	319.04	318.28	319.07	317.32	318.94	318.56	320.46	318.59	317.7	319.55	317.67	319.81	318.68	318.22
319.18	318.53	318.75	318.63	320.01	317.96	317.81	317.96	319.67	317.82	317.83	318.11	318.6	319.15	318.31	318.7	319.58	319.01	317.73	318.07	319.91	317.96	318.9	320.29	318.13	318.4	319.01	318.81	318.05	319.42	318.21	318.97	318.02	320.59	319.31	318.96	319.64	318.63	317.38	318.19	318.27	318.71	318.58	318.54	318.53	318.92	318.28	318.58	319.18	319.14
315.22	315.35	314.85	316.07	316.36	315.23	315.32	315.86	316.48	315.59	317.35	316.3	313.82	314.62	314.81	315.47	315.37	314.87	315.64	316.81	315.66	315.13	314.6	316	315.71	315.93	315.23	315.04	315.24	317.05	314.74	316.47	316.1	316.53	315.86	314.93	315.86	315.41	315.85	314.82	314.87	315.7	316.56	316.13	315.54	316.12	315.06	315.36	316.13	314.55
301.03	300.82	300.53	300.1	301.79	300.7	300.76	300.75	300.96	302.3	301.71	300.48	301.59	300.84	300.66	300.89	301.44	300.35	300.37	301.29	298.78	300.68	301.64	301.19	301.3	301.76	300.96	301.38	300.83	300.94	301.68	301.69	302.07	300.48	301.54	300.72	300.48	301.27	301.34	300.73	300.56	301.1	301.96	301.57	301.36	301.78	301.47	302.18	300.47	300.67
314.45	313.69	312.46	313.6	311.65	313.1	312.86	314.64	313.17	313.81	311.36	312.17	312.41	312.92	313.11	311.92	312.2	313.86	312.61	311.95	312.86	312.44	312.97	313.74	313.47	313.25	313.32	314.6	311.68	313.49	313	313.38	314.03	312.47	312.3	312.1	312.54	312.67	312.05	312.53	313.22	313.4	312.5	314.33	312.69	312.06	312.38	313.08	312.62	315.15
315.23	314.54	313.68	313.5	314.85	314.7	314.64	314.9	314.78	316.19	313.87	314.85	315.05	314.76	313.96	315.01	314.74	314.23	314.76	314.89	315.45	315.72	313.98	314.26	314.18	314.28	315.17	314.79	314.58	314.53	316.58	314.08	314.23	313.83	314.04	314.26	315.06	314.32	315.92	314.35	316.13	315.22	314.53	314.1	315.39	315.27	314.7	315.64	313.65	314.36
328.42	328.49	328.22	328.06	328.19	327.42	327.87	327.47	327.41	327.53	327.75	328.86	327.18	326.88	327.57	327.59	329.12	328.61	327.16	327.36	329.7	327.51	328.08	328.38	327.24	327.52	328.63	328.44	326.63	328.2	327.43	328.42	328.96	328.02	327.43	327.42	327.65	327.22	327.74	327.61	328.19	326.91	327.78	328.37	329.58	327.12	327.48	328.3	328.08	328.08
307.91	307.63	306.92	306.59	307.15	306	307.64	307.37	307.05	306.93	306.58	305.64	308.3	308.03	307.29	306.9	307.01	307.74	307.05	307.4	308.23	307.8	306.2	307.61	307.24	307.54	306.43	306.94	306.19	307.53	306.45	307.32	308.08	307.8	307.08	307.24	307.21	306.68	307.83	307.67	307.36	305.91	306.95	308.14	306.67	307	306.76	307.74	307.29	307.38
315.52	314.8	315.62	314.65	316.6	314.17	315.25	314.19	314.9	314.32	314.29	315.58	315.57	314.25	315.87	314.45	314.7	314.52	314.58	315.95	314.44	315.89	315.35	314.41	314.76	314.88	315.27	315.51	314.95	314.92	314.73	316.57	314.79	314.5	314.38	314.59	314.88	315.25	315.83	314.82	313.99	314.99	314.73	314.8	313.49	315.02	314.88	315.47	315.28	315.48
314.91	314.89	313.85	316.33	315.38	315	315.42	314.89	315.14	314.61	314.65	314.63	314.74	314.99	313.88	314.51	314.37	315.85	314.16	314.98	315.01	314.42	314.75	315.25	316.08	315.5	312.87	314.35	314.95	314.68	315.17	312.35	314.12	313.57	314.67	314.42	314.42	315.5	314.9	313.95	314.33	313.4	315.57	313.82	314.78	315.11	314.62	314.28	314.57	314.6
305.88	304.25	304.94	305.52	304.87	305.63	306.35	306.29	305.96	304.75	305.46	305.96	306.66	305.74	305.9	304.42	305.7	304.5	306.01	305.4	303.8	306.25	305.63	305.48	305.91	306.69	305.03	305.09	306.42	305.29	305.02	305.19	304.43	306.16	304.66	305.1	306.15	305.29	305.84	305.84	304.14	306.08	305.25	305.17	306.24	305.8	305.85	305.47	306.6	306.24
302.81	302.41	303.96	302.74	302.73	302.79	302.31	303.69	303.05	304.14	302.91	302.75	302.56	303.92	302.98	304.69	302.9	303.39	303.46	303.55	303.13	303.65	304.8	302.44	304.54	302.72	302.4	303.34	302.85	302.18	302.95	303.69	303.44	302.65	302.99	303.62	303.28	302.94	303.55	304.51	303.4	302.89	302.42	302.95	304.66	303.26	304.3	303.89	302.27	303.7
315.31	314.37	315.27	315.23	314.62	314.2	314.41	313.63	315.88	314.23	314.59	314.52	315.9	314.49	315.43	314.01	315.25	315.25	314.46	315.26	314.97	314.85	314.2	314.73	315.65	314.84	315.49	315.65	315.8	314.24	315.73	314.1	315.97	315.66	315.3	314.16	312.98	314.89	314.76	315.33	315.76	314.25	314.5	314.66	314.51	315.01	314.89	315.1	314.07	315.33
303.43	302.91	303.71	303.21	304.57	302.67	303.17	303.08	303.03	304.37	302.49	303.81	301.88	303.06	302.09	302.32	304.85	302.69	302.74	302.6	302.86	303.76	302.68	302.63	303.01	304.23	303.03	302.34	304.6	303.1	304.02	303.25	302.87	303.33	304.9	303.65	304.11	303.4	303.25	304.45	303.38	303.36	302.93	303.05	303.93	303.54	302.34	303.15	303.95	303.85
302.59	303.07	302.36	302.14	303.12	304.22	303.5	303.15	301.88	300.75	302.76	302.72	303.36	303.73	301.5	302.47	302.94	302.01	301.95	303.01	303.53	303.06	303.01	303.99	302.58	302.21	302.46	302.66	301.29	303.45	302.89	302.89	302.61	302.8	301.75	303.09	302.68	301.94	301.85	302.32	303.89	303.78	303.94	304.65	302.57	302.6	301.25	302.63	301.28	302.99
318.82	319.09	318.2	317.63	319.82	318.05	318.12	318.18	320.22	318.96	318.32	318.56	318.68	317.5	318.04	319.02	317.85	318.78	318.79	319.86	319.83	318.21	318.43	318.44	317.44	318.24	318	318.21	317.11	318.69	318.36	319.56	318.23	318.44	319.29	318.51	318.52	318.99	318.17	319.49	318.72	318.38	318.26	318.01	319.34	317.43	319.35	318.28	317.86	319.4
301.94	302.44	303.23	303.27	304.46	304.56	303.86	302.47	301.97	302.42	303.39	301.53	303.09	302.9	302.21	302.91	302.06	303.47	302.51	303.66	303.3	302.68	303.27	302.56	302.15	303.44	302.69	301.92	302.3	301.37	302.13	303.6	302.5	303.48	303.15	302.41	302.52	303.57	302.76	303.34	302.74	302.04	303.97	303.16	303.09	302.53	303.47	302.32	302.65	301.61
318.27	318.41	318.21	316.63	318.13	317.66	317.79	317.97	317.96	317.47	318.92	317.49	319.04	317.66	318.68	317.43	318.23	319.08	317.76	317.32	319.11	317.62	318.37	318.99	317.19	316.86	318.92	319.16	317.23	318.87	318.75	319.14	319.99	316.78	317.97	316.56	318.02	317.89	317.44	319.26	317.84	317.96	318.49	317.87	318.25	318.33	318.56	318.66	318.56	317.73
300.24	300.02	300.4	299.26	300.11	300.59	301	299.76	300.17	299.69	300.64	299.36	300.37	299.23	300.25	299.62	300.33	299.05	300.88	299.97	300.33	299.68	299.22	299	300.19	300.07	298.89	300.22	300.44	299.26	299.96	299.04	300.11	299.13	300.02	300.29	301.11	301.25	300.54	300.45	300.49	300.11	300.83	299.28	300.66	300.81	298.78	299.59	300.48	299.64
295.06	293.84	294.99	292.69	294.04	294.03	292.79	292.45	292.79	294.73	293.56	293.83	294.37	293.57	294.44	293.65	294.36	293.19	295.57	294.72	294.09	294.93	294.17	293.53	295.1	293.62	294.38	294	294.23	295.47	294.57	292.35	294.83	293.45	293.21	293.81	294.81	293.34	294.49	294.48	293.53	295.12	294.4	293.7	292.69	294.78	293.83	292.86	294.62	294.03
318.1	317.88	318.7	317.68	318.56	318.46	318.62	318.8	317.94	318.83	318.82	317.93	317.08	319.12	318.23	317.38	317.83	318.33	319	318.19	317.43	317.36	317.74	318.09	318.1	317.94	318.07	318.72	318.76	318.18	317.74	317.23	317.77	318.41	318.04	317.46	317.81	318.53	318.7	318.81	318.63	319.99	317.25	317.43	319.36	317.95	318.52	319.22	318.14	318.15
297.04	297.37	297.15	296.83	297.04	297.57	296.71	296.58	296.34	296.42	297.25	297.87	296.35	297.21	296.2	296.94	296.69	297.41	296.27	295.92	296.85	296.39	296.58	296.68	296.88	297.48	296.87	296	296.75	297.89	296.69	298.24	297.32	296.47	296.18	297.18	297.36	296.39	297.12	297.25	297.91	298.08	296.04	296.25	297.1	297.4	297.86	297.23	296.69	297.21
314.81	315.94	315.71	315.69	315.58	315.55	316.96	316.69	315.36	316.29	315.31	314.12	315.85	315.46	316.87	315.56	315.72	317.19	315.89	317.26	314.82	316.31	316.23	316.32	316.33	316.77	314.76	314.12	315.9	316.43	315.94	316.59	317.14	316.03	317.26	316.28	316.62	315.99	316.12	314.71	315.92	315.82	315.71	316.99	316.33	317.02	316.28	315.31	315.34	315.14
317.84	317.54	316.75	318.57	317.05	317.32	316.43	317.41	318.09	317.1	317.27	317.82	316.03	317.15	317.5	316.17	317.88	317.31	317.99	318.35	316.87	316.47	318.19	317.92	316.78	316.27	316.9	316.89	316.72	317.17	318.06	317.81	317.15	316.55	317.28	318.3	316.95	316.8	318.17	317.51	317.3	317.48	316.87	316.56	316.89	316.27	317.35	318.38	317.05	316.98
318.43	318.48	318.86	318.66	318.2	318.28	318.52	317.76	318.22	319.81	317.46	317.55	318.97	317.58	318.18	318.08	317.47	318.51	318.18	318.23	318.04	317.58	318.59	317.32	316.91	318.99	318.51	318.16	318.77	317.04	318.58	317.89	318.82	317.97	318.27	319.55	318.54	318.61	317.47	319.59	316.85	318.54	317.52	317.74	317.74	318.52	318.79	317.01	318.99	317.7
317.15	318.83	319.21	318.27	318.42	319.15	318.55	318.9	318.45	317.72	319.09	318.07	317.8	318.51	318.33	319.35	318.64	318.71	318.14	317.22	318.73	318.56	319.96	318.37	319.03	318.47	318.78	318.64	317.86	318.86	317.96	317.87	318.8	319.25	318.91	318.09	319.21	318.84	318.38	318.85	317.66	317.11	318.83	319.21	318	319.41	317.69	319.68	316.54	318.32
316.04	314.93	315.5	315.19	315.21	314.9	314.47	315.91	315.1	315.01	314.61	314.82	314.85	315.07	314.99	314.72	315.05	315.07	313.48	314.34	314.73	315.02	315.45	316.12	314.38	313.3	314.9	315.74	313.79	314.13	314.22	315.17	315.61	315.51	314.02	316.21	315.18	314.87	314.69	314.2	316.51	315.09	314.74	314.11	314.25	315.3	314.58	316.01	314.78	314.7
305.13	305.96	306.33	306.18	305.57	306.09	306.38	305.69	306.5	307.65	306.24	306.89	307.65	306.13	305.94	306.51	306.86	307.25	306.09	306.14	305.54	306.38	306.06	305.95	305.54	305.72	306.4	306.45	306.13	305.77	305.91	307.05	307.61	305.91	307.31	305.61	306.32	304.48	305.87	305.66	306.51	307	305.54	306.5	305.02	306.39	304.78	306.99	306.09	306.44
314.2	312.09	314.05	312.01	312.7	313.11	313.36	312.02	313.18	313.85	313.38	313.02	313.64	312.71	312.43	314.44	312.21	313.96	312.71	314.93	313.9	313.65	314.06	312.53	313.1	313.56	311.99	314.02	313.35	313.51	313.29	312.54	312.35	312.84	313.96	313.04	313.11	311.52	313.03	313.42	313.17	313.99	315.29	314.31	313.2	313.15	313.06	313.6	313.22	313.4
303.52	301.9	302.8	302.53	302.4	302.83	303.56	301.85	304.2	303.54	302.46	303.73	300.79	303.85	303.43	303.13	301.92	303.73	303.31	301.79	302.22	302.78	304.2	302.55	302	302.57	303.39	302.86	303.09	303.29	302.98	303.27	302.37	303.09	302.58	303.15	303.46	303.59	302.22	303.76	301.92	302.88	303.56	302.93	302.95	303.19	302.9	302.75	303.73	301.7
312.18	313.86	314.45	313.55	312.79	312.22	314.84	314.18	312.49	313.05	313.46	314.18	312.7	313.15	312.99	313.29	312.89	314.03	312.86	312.61	312.94	313.37	312.25	312.34	311.86	314.09	313.62	312.28	313.88	313.92	314.04	313	313.89	312.57	312.83	311.92	312.7	312.67	312.09	313.56	313.98	312.66	312.77	313.03	314.81	313.39	313.38	311.46	313.15	312.81
314.47	314.27	313.99	313.75	313.25	314.61	312.89	313.76	314.16	314.18	314.19	314.39	314.66	313.14	313.2	313.92	313.91	313.37	313.33	312.93	314.17	314.16	312.63	314.32	315.2	313.64	314.14	313.54	313.26	313.96	313.67	313.96	312.15	311.82	314.23	312.65	313.15	312.99	314.02	313.57	313.25	313.43	314.31	312.88	313.98	313.49	313.32	313.47	314.66	314.12
310.11	310.68	310.4	310.23	309.54	310.42	309.36	308.88	310.85	309.34	308.89	311.22	308.99	309.33	310.49	310.8	308.86	310	309.66	309.12	310.55	309.14	309.75	309.1	309.84	308.43	309.25	309.93	309.46	309.81	308.86	309.97	308.9	309.53	310.31	309.35	309.19	309.61	309.16	309.33	309.45	309.54	309.93	311.07	309.59	311.09	310.32	310.56	309.75	309.6
314.45	314.64	314.85	315.96	314.44	313.88	314.79	313.76	314.85	315.25	314.67	315.41	315.56	314.23	315.57	313.9	314.8	314.62	315.65	314.91	315.02	314.88	315.16	315.91	314.95	316.03	313.9	314.76	314.55	314.99	315.53	314.8	314.74	314.75	314.83	316.11	313.47	315.33	315.77	315.39	316.76	315.71	315.18	315.09	315.67	314.35	315.78	313.56	314.4	314.53
302.44	303.46	303.14	303.99	302.07	303.84	304.11	302.22	302.79	304.9	303.14	303.23	304.07	304.54	302.16	303.81	302.95	303.17	303.17	303.49	303.04	303.95	303.16	303.84	302.45	303.42	302.79	302.67	301.31	303.55	303.45	304.57	303.44	303	304.03	302.1	302.56	303.84	303.5	303.87	302.76	302.7	302.85	301.58	303.13	302.61	302.47	303.36	304.05	303.55
318.92	319.4	318.94	317.43	318.87	317.52	317.82	319.15	317.42	317.55	318.38	317.81	317.69	319.78	319.08	318.64	318.27	318.43	317.7	317.97	318.43	318.97	317.54	318.68	318.22	317.45	318.49	319.12	318.32	317.35	317.6	318.1	318.25	318.14	318.14	319.68	319.17	318.32	317.78	319.01	318.56	317.72	318.24	319.36	318.16	318.44	317.75	319.28	317.35	317.95
297.47	298.05	297.8	296.88	298.33	297.67	295.73	296.11	297.24	297.05	296.74	295.76	296.39	296.14	296.78	295.75	296.4	297.31	297.21	296.95	297.09	297.94	296.46	296.25	297.08	297.24	297.11	296.04	296.07	296.83	298.76	296.49	296.64	297.75	296.66	297.41	296.97	297.72	296.67	296.64	296.4	296.28	296.97	297.26	295.98	297	296.62	296.94	298.04	296.42
305.31	304.25	305.47	304.51	304	305.76	303.87	304.86	303.94	304.15	304.89	303.89	304.22	303.17	304.28	304.04	303.76	303.64	303.81	303.38	303.65	304.48	303.68	305.17	304.31	304.27	304.59	304.82	304.53	304.81	303.93	303.69	303.78	302.84	303.83	304.72	305.03	306.21	304.49	303.6	303.39	304.88	303.93	304.88	304.16	304.28	303.99	304.52	304.91	304.34
302.58	302.27	301.65	302.49	302.72	302.15	301.23	302.14	303.61	302.16	304.12	302.45	302.36	302.73	302.57	302.89	302.02	303.24	302.83	302.41	302.97	303.38	301.87	304.17	302.92	303.15	301.9	302.07	301.87	303.96	302.27	304.39	302.32	301.53	302.64	303.14	301.89	302.48	302.52	302.91	301.38	303.29	302.35	302.87	302.79	302.81	302.56	302.74	303.32	302.42
328	326.91	327.8	329.35	327.91	328.6	328.03	328.06	328.35	327.69	327.97	328.41	328.49	325.92	328.65	326.77	329.11	328.61	328.46	328.3	327.71	327.56	326.56	327.23	326.84	326.96	327.79	327.81	328.02	328.5	327.39	327.75	327.96	327.26	328.64	327.85	328.1	328.97	327.56	326.36	327.77	327.89	327.58	329.42	327.72	327.48	326.82	328.12	327.93	328.26
313.6	313.75	311.99	312.91	313.17	313.56	312.94	313.57	313.08	313.38	313.3	313.44	312.37	312.26	313.41	312.78	313.28	313.71	312.78	313.48	313.14	313.59	312.75	313.47	313.28	312.31	312.86	312.27	312.89	313.54	314.39	312.97	313.48	314.88	313.54	313.97	313.96	314.11	313.36	312.94	313.2	313.54	311.77	312.08	312.13	312.67	313.69	312.9	312.06	312.42
[truncated: 150 more columns]
