# Supplementary material for: Genetic dissection of main and epistatic effects of QTL based on augmented triple test cross design
Source: PLoS One. 2017 Dec 14;12(12):e0189054. doi: 10.1371/journal.pone.0189054 (PMC5730204; doi:10.1371/journal.pone.0189054)
Supplement: S9 Supporting Information — (ZIP) [file pone.0189054.s009.zip › z5_400_0.8_5.csv]

305.72	304.04	306.55	305.58	306.63	305.68	303.9	305.21	305.98	306.17	306.36	305.49	306.75	304.26	306.49	304.89	305.5	305.46	307.48	304.08	304.47	306.64	304.51	304.31	306.19	305.25	304.93	305.17	305.84	305.7	305.8	304.84	305.08	304.84	304.12	305.48	304.42	305.72	304.75	305.75	306.02	305.32	307.08	305.91	304.06	306.19	304.13	305.24	305.49	306.25
314.85	314.16	314	314.69	316.18	315.22	314.07	315.23	314.18	314.75	315.7	314.83	315.53	315.66	314.42	314.89	314.57	315.99	315.13	314.77	314.08	315.21	313.83	313.6	315	314.31	315.72	314.19	314.21	315.6	315.15	315.21	315.28	314.36	315.43	314.14	313.44	315.18	313.84	315.9	315.96	316.36	315.06	315.6	315.12	317.11	316.47	316.36	314.21	315.17
316.04	313.86	316.62	316.53	314.64	315.77	317.59	316.07	316.72	317.55	315.37	316.02	315.68	316.4	315.94	315.77	315.76	316.36	314.11	315.47	317.56	318.61	315.81	316.79	316.63	315.12	316.38	316.84	315.78	316.97	316.55	315.01	316.33	316.71	316.23	316.4	316.63	317.57	316.21	318.76	316.22	316.15	315.14	316.26	318.81	315.59	316.84	315.96	315.72	314.5
296.67	298	297.54	299.4	296.53	296.94	297.27	298.3	297.75	297.47	296.71	296.81	299.12	297.67	295.55	296.2	298.49	298.68	297.24	298.05	296.5	298.37	297.87	296.34	294.6	296.69	296.32	298.05	296.93	295.28	297.74	298.13	297.95	294.88	297.51	295.45	296.96	296.42	297.62	297.56	295.9	296.36	296.79	296.37	297.03	297.28	295.75	296.7	297.37	297.52
317.05	316.22	315.03	314.68	315.45	316.67	317.77	317.27	315.87	314.61	315.61	315.94	315.89	316.17	315.53	314.63	315.98	315.77	316.97	315.92	315.52	314.17	315.2	315.48	315.88	315.73	315.85	315.38	315.96	315.08	317.04	316.11	314.75	314.81	316.39	315.77	316.65	318.21	317	315.01	316.03	315.69	316.86	316.49	316.89	317	316.01	316.2	316.7	315.74
315.31	313.4	313.39	314.62	315.15	315.49	313.21	313.41	313.3	314.14	314.51	314.2	313.35	314.44	313.91	313.84	313.56	313.79	313.83	313.24	314.95	315.15	314.7	313.03	313.89	312.98	313.88	313.47	313.04	312.6	314.14	314.53	314.2	314.22	313.13	313.13	313.37	313.2	314.71	315.18	314.35	313.87	311.32	312.11	313.17	313.96	314.8	315.35	314.89	313.78
313.33	312.45	312.37	311.91	312.29	312.79	312.32	313.15	312.88	313.48	312.79	313.5	311.41	312.26	312.06	311.02	313.44	311.1	310.84	312.62	312.49	312.36	312.46	313.35	313.28	310.88	310.86	313.2	313.06	312.89	311.7	311.46	311.14	313.45	312.5	312.22	314.27	311.81	311.33	311.13	312.72	312.22	311.16	313.16	313.21	313.58	310.98	312.02	311.83	313.12
315.21	316.44	316.28	316.19	316.82	317.32	316.24	315.07	314.51	312.86	315.25	315.09	314.27	314.52	315.81	314.42	316.04	315.91	314.25	315.2	315.92	316.77	315.82	314.62	316.26	316.34	315.38	315.72	314.82	314.88	316.3	315.1	315.31	315.08	317.13	316.05	315.39	316.56	314.64	316.4	316.37	315.22	314.92	314.24	313.92	316.36	315.01	314.8	316.64	314.84
326.65	330.13	326.48	328.98	327.09	328.54	328.11	326.43	327.91	327.31	327.45	327.26	325.49	327.08	328.06	327.85	326.47	327.23	325.98	329.41	329.37	327.17	327.64	326.35	328.16	327.13	328.74	327.85	328.27	326.23	328.82	327.35	327.56	326.3	329.13	326.4	328.84	327.35	328.32	328.21	328.63	329.38	329.78	327.48	328.44	327.57	329.13	327.11	327.96	328.69
302.59	304.58	303.97	303.24	303.23	302.77	302.11	305.03	304.43	305.33	302.55	302.69	304.6	302.77	303.54	304.18	303.23	304.05	303.67	303.82	303.71	302.49	304.53	302.29	303.12	302.97	304.8	306.24	302.13	302.58	304.49	303.91	302.42	305.07	303.25	304.14	303.81	304.91	304.93	302.05	303.21	303.83	304.75	305.03	303.3	303.61	305.14	306.13	303.4	302.81
318.34	318.78	318.49	319	318.43	317.06	318.77	318.88	318.07	320.34	319.32	319.71	318.49	317.99	318.91	319.31	318.46	320.34	319.35	318.84	318.28	319.36	317.93	317.99	319.25	317.2	320.55	319.71	319.15	318.79	318.48	318.58	319.27	319.15	318.46	316.63	318.42	319.06	320.48	318.98	319.16	319.7	318.56	318.8	319.17	317.82	317.66	319.19	319.28	319.67
305.09	304.87	304.43	303.98	302.4	303.16	303.26	304.99	302.77	303.27	304.55	303.75	305.96	302.71	303.71	303.51	303.27	303.16	303.28	303.16	302.52	302.18	301.88	303.35	303.92	302.83	302.82	302.94	303.65	304.29	303.3	303.04	301.67	301.67	304.95	302.14	302.64	302.75	303.33	301.89	304.74	302.62	303.39	302.9	302.85	305	305.53	304.99	303.96	303.69
300.57	300.75	301.03	300.56	300.17	300.01	299.83	299.32	301.1	300.12	300.19	301.35	299.24	300.43	299.52	300.69	300.4	298.76	298.75	300.86	300.48	300.41	299.73	299.65	299.99	299.9	298.62	300.68	301.09	297.15	300.65	298.02	299.95	297.7	300.06	301.36	300.43	298.48	300.27	298.82	299.1	298.52	299.03	300.15	301.47	297.95	298.99	300.49	298.73	300.15
318.44	318.45	318.93	317.9	317.25	318.48	318.93	318.3	318.17	318	317.5	318.9	317.85	316.8	318.17	316.12	317.58	318.86	317.22	318.84	316.88	317.45	318.83	317.11	318.3	317.1	318.56	320.09	318.17	317.37	318.28	317.54	318.34	317.88	319.67	319.1	317.64	317.48	318.86	317.88	319.03	318.56	316.92	316.84	317.58	317.76	317.18	316.08	319.16	318.54
308.51	307.23	308.28	308.89	308.28	309.92	308.06	308.66	309.91	307.48	308.34	309.58	309.29	311.29	308.84	309.85	309.27	308.88	309.22	308.77	308.79	307.06	308.18	306.44	311.68	308.59	309.26	308.75	309.18	308.17	307.98	308.82	310.94	308.4	310.21	308.22	308.46	307.93	309.16	309.95	307.21	308.75	307.53	308.19	308.06	308.72	308.04	308.88	309.02	307.58
302.89	302.59	301.87	301.52	303.68	302.16	301.92	303.37	301.91	302.07	303.6	304.52	303.64	301.2	302.49	302.47	300.84	303.7	302.95	301.62	300.94	304.72	303.26	302.73	302.62	302.24	304.77	303.2	302.72	303.58	302.51	301.89	301.75	304.46	302.43	301.74	303.21	304.3	303.34	303.57	303.96	302.54	303.88	302.25	302.96	302.02	302.69	304.4	301.43	303.55
326.06	324.85	323.77	324.92	327.16	324.66	325.94	324.1	326.59	324.83	324.98	325.94	324.9	324.4	324.12	326.03	324.96	325.05	324.39	326.52	323.72	324.76	325.54	327.02	325.51	323.96	324.68	323.68	325.64	325.02	324.09	326.37	324.67	325.06	324.28	326.54	327.11	324.71	323.99	324.66	324.57	324.36	326.37	325.71	324.58	324.07	327.21	323.26	325.67	326.37
315.24	315.96	314.74	315.09	315.88	316.04	315.74	316.28	315.27	315.59	315.85	316.46	316.02	315.48	314.36	315.6	316.74	316.43	317.36	316.7	316.4	316.68	313.88	316.2	317.67	314.77	315.62	314.82	314.32	317.48	315.59	316.23	316.05	314.68	317.13	314.71	314.72	316.62	314.97	317.13	317.47	315.08	316.98	316.79	316.35	315.25	316.45	316.08	316.07	315.58
313.72	315.83	313.47	314.4	314.81	315.86	314.37	313.69	314	314.31	313.86	315.36	316.07	316.39	315.13	314.07	315.75	314.58	314.46	314.9	313.71	314.81	314.73	314.63	314	314.49	315.7	314.78	313.91	315.02	314.73	316.19	313.12	315.48	316.82	316.06	313.9	314.14	314.71	315.7	315.98	314.63	314.55	314.77	316.7	313.72	315.2	315.56	313.61	314.01
304.38	306.74	306.06	304.15	305.49	306.02	305.81	304.81	305.7	305.01	305.08	304.21	305	306.01	304.95	303.27	304.82	303.51	305.74	304.46	304.63	305.56	306.78	305.6	304.03	307.12	306.29	306.32	305.54	305.9	304.91	305.45	304.45	305.2	307.07	305.63	305.87	306.48	305.92	305.93	303.98	305.83	304.29	303.87	305.34	305.49	305.17	304.77	305.1	306.4
314.29	314.91	315.06	315.74	315.44	315.32	315.86	315.79	315.78	315.3	315.98	315.64	314.79	315.38	316.79	315.25	313.66	315.53	315.29	316.78	315.03	316.76	316.22	318.05	316.72	314.8	314.85	314.59	316.28	316.71	316	316.13	315.45	316.2	315.5	316.05	314	315.13	315.62	317.23	316.31	314.5	315.75	315.14	314.61	313.97	317.04	316.66	316.85	316.03
327.04	327.14	326.73	330.67	327.65	326.7	326.66	327.81	328.37	327.52	328.64	326.44	327.58	328.4	327.82	326.75	327.95	327.57	328.47	327.29	326.84	328.49	326.61	326.4	327.22	328.71	327.03	326.65	328.73	328.61	328.18	327.81	328.57	326.89	327.67	327.3	328.51	327.46	328.71	328.47	327.99	327.44	326.2	327.29	330.25	328.42	328.9	327.51	327.99	326.61
316.28	315.22	316.72	315.64	315.97	315.03	317.63	318.3	317.23	316.97	315.74	316.66	313.2	314.65	316.86	315.15	315.77	316.54	315.13	314.72	316.18	315.02	315.33	316.91	315.54	315.79	317.64	315.46	316.58	314.51	315.61	316.47	315.31	316.14	315.53	316.82	315.85	316.31	317.37	315.34	315.21	315.46	316.62	315.29	316.07	318.4	316.43	318.5	315.71	315.78
296.24	295.09	294.78	296.34	296.5	295.15	294.95	294.62	296.05	294.08	296.63	296.47	294.49	295.5	294.81	294.51	295.82	294.97	294.42	297.18	294.85	296.31	295.17	296	296.49	295.56	295.22	293.24	295.67	296.12	297.76	296.28	296.54	295.64	294.45	294.4	294.29	294.11	296.2	295.14	295.35	296.16	294.08	294.34	295.82	294.8	295.49	295.61	295.93	293.8
303.45	303.57	302.81	304.09	303.97	304.31	303.33	305.02	304.75	303.62	303.28	303.42	303.39	304.23	304.36	304.23	304.04	303.1	303.19	305.55	304.63	303.66	304.92	304.69	303.49	306.09	303.9	305.68	304.98	304.44	302.56	303.32	303.42	303.18	305.12	303.57	303.68	303.24	302.53	303.9	303.31	304.94	303.66	303.79	305.09	303.84	304.12	303.42	303.24	304.58
316.7	316.89	319.06	316.88	318.34	317.81	315.01	317.95	316.91	315	315.16	315.24	316.99	316.77	317.19	316.57	315.62	315.31	317.61	316.4	316.7	316.1	317.51	316.11	317.21	317.15	316.19	315.54	317.4	315.75	315.94	316.12	317.02	318.12	317.12	315.89	316.6	317.47	315.66	313.99	316.82	317.83	318.93	315.99	317.88	315.6	316.79	315.82	315.84	316.41
293.29	293.01	293.87	293.61	294.29	293.96	293.94	295.52	292.7	294.68	294.16	293.53	293.15	292.45	293.82	293.78	295.28	295.66	294.64	294.22	293.82	293.88	293.24	294.35	293.39	295.29	293.74	292.79	293.83	292.64	294.71	294.99	295.39	295.41	292.89	296.4	293.85	293	294.59	292.8	293.1	294.31	296.3	293.98	295.04	292.25	294.76	293.75	293.49	296.48
304.84	302.71	304	302.83	303.37	303.97	302.58	303.45	304.68	301.07	302.9	303.7	304.35	301.38	304.03	303	302.58	304.46	303.76	304.23	304.11	303.58	303.88	305.22	305.97	302.33	302.33	302.09	304.21	302.99	304.24	302.44	304.47	302.13	303.89	304.18	302.54	303	303.3	303.36	303.5	304.28	303.99	303.24	304.47	303.59	304.14	303.87	304.12	304.19
301.62	302.41	300.67	302.91	299.7	302.59	300.8	303.33	300.59	301.29	299.74	300.38	301.35	301.36	301.18	300.02	302.32	301.25	299.41	300.91	302.51	300.36	300.09	302.62	302.15	300.89	301.19	300.62	300.88	302.44	300.95	300.46	302.51	300.76	299.57	301.83	300.51	300.95	299.55	301.15	301.66	298.25	301.28	300.8	300.91	300.71	300.76	300.99	301.31	300.28
305.64	304.61	304.67	305.46	304.39	303.33	305.16	303.61	305.12	303.63	302.5	304.93	302.05	304.6	304.73	304.3	303.35	304.22	304.46	304.45	303.73	303.96	303.38	302.83	303.31	302.78	303.4	305.34	304.7	303.97	304.75	305.83	307.31	302.82	304.24	304.83	305.44	303.44	304.41	304.78	303.75	303.88	304.29	302.64	304.6	303.86	303.32	302.34	306.59	305.6
302.99	303.26	303.1	304.42	302.08	303.59	303.83	302.83	303.66	302.91	302.78	303.61	301.54	302.95	303.47	302.84	302.31	303.6	303.57	304.37	303.09	302.98	303.34	302.18	303.75	304.13	303.48	302.5	302.56	303.93	301.89	302.99	300.75	302.75	304.18	302.63	303.21	303.62	304.88	303.83	304.07	304.4	303.52	303.09	302.11	303.43	302.91	304.76	302.66	303.59
306.55	305.77	304.51	307.45	304.13	306.44	306.12	303.32	305.06	306.3	305.24	304.86	305.99	305.01	307.48	306.31	307.23	305.07	305.99	304.75	305.91	304.89	305.01	307.03	307.05	305.39	306.64	304.31	303.89	306.54	305.64	307.35	304.85	304.32	306.84	307.01	306.62	306.31	306.42	304.48	305.37	304.25	305.39	304.09	305.51	307.05	305.43	306.16	304.96	305.72
315.23	316.12	315.86	315	317.43	315.16	312.41	316.22	315.05	314.55	316.72	314.9	315.35	314.58	313.59	313.21	313.35	313.09	315.7	316.07	314.57	315.95	315.48	316.07	315.26	315.08	315.89	315.73	314.52	315.44	316.84	314.73	314.96	314.28	314.79	314.62	313.66	314.39	315.61	314.88	315.58	315.09	314.77	314.66	313.9	316.67	315.53	317.36	315.9	315.1
323.75	324.77	324.8	325.47	323.82	325.18	325.26	326.39	324.66	324.13	323.12	325.53	323.63	322.89	324.09	324.02	324.07	324.72	324.68	324.07	323.44	324.48	323.25	323.75	323.21	326.7	323.9	324.98	325.1	324.63	325.13	324.19	326.57	322.48	324.8	323.57	325.49	324.64	324.4	323.73	323.54	324.66	323.88	324.89	325.61	325.16	326.39	324.83	326.64	324.85
328.76	327.32	328.29	328.78	328.85	328.86	330.23	327.65	329	327.84	328.48	329.14	328.26	329.93	329.92	329.28	328.21	328.33	327.44	329.85	327.8	327.12	329.98	328.34	327.21	329.59	328.47	328.45	328.72	327.26	328.8	328.5	329.06	327.91	329.41	327.59	328.84	329.47	326.73	328.51	326.84	329.23	328.59	327.89	329.24	329.18	327.91	328.71	327.87	329.37
318.61	318.4	318.51	316.71	317.53	316.26	315.9	316.14	317.16	317.8	318.02	318.23	317.21	317.16	320.05	316.7	319.87	317.73	317.81	316.54	317.2	319.48	318.39	317.9	318.2	318.67	318.59	318.56	318.13	316.63	317.53	319.68	317.7	319.15	319.21	319.18	317.94	318.78	317.46	319.13	318.99	319.94	318.21	318.63	317.76	317.31	318.54	316.32	317.51	316.34
309.86	308.22	308.17	309.42	310.25	309.09	308.84	308.56	309.81	309.34	307.39	308.15	309.07	308.58	310.62	309.45	307.92	307.33	310.28	308.05	309.49	309.48	308.97	307.43	308.12	308.44	308.57	308.66	309.07	309.26	308.17	307.32	308.08	308.18	308.97	308.22	310.43	306.16	309.79	307.89	307.98	309.33	308.4	308.78	311.21	308.55	310.78	307.74	308.18	309.06
328.29	328.66	328.12	328.49	327.21	327.44	328.65	327.74	326.04	326.39	326.65	327.87	326.67	329.06	327.91	327.77	327.29	327.97	329.81	325.16	327.63	328.14	327.46	328.7	328.26	326.92	327.21	325.95	328.03	327.57	327.96	326.52	326.98	326.85	328.45	328.11	326.84	326.35	327.72	327.44	327.44	327.52	326.39	329.12	328.08	327.49	327.15	327.09	326.71	326.84
312.27	313.8	314.23	313.41	312.64	314.71	312.89	313.07	312.18	313.02	313.75	312.19	313.45	313.02	315.61	312.94	312.98	311.42	314.39	312.87	312.97	312.23	314.36	313.9	311.44	312.54	313.23	313.98	312.81	312.97	313.03	312.16	314.5	314.47	315.01	315.04	313.64	312.47	314.56	313.27	312.82	313.02	313.83	313.39	312.93	315.22	312.83	314.9	313.51	312.53
315.87	316.75	317.17	315.86	315.75	316.17	317.56	314.93	316.75	316.77	315.79	315.75	315.55	315.94	315.87	315.45	316.28	316.42	316.9	314.59	315.9	315.74	315.93	317.19	315.87	315.78	314.4	316.12	315.5	317.37	317.59	316.38	316.69	315.4	316.46	316.88	317.1	316.11	315.57	315.95	315.37	315.92	317.24	317.34	316.42	315.05	316.26	318.1	315.82	313.56
295.3	295.82	293.45	293.22	294.63	294.39	294.34	295.35	293.39	294.65	294.75	295.39	293.25	294.53	293.06	293.54	294.12	294.84	296.22	295.18	294.73	295.02	293.12	293.45	295.05	292.43	295.07	294.23	294.29	293.84	293.24	293.37	292.21	295.22	293.18	293.46	293.94	296.32	294.43	293.78	294	293.77	295.11	294.74	294.25	294.48	293.35	294.45	294.81	292.61
294	296.09	295.91	294.83	294.57	295.97	294.89	295.92	297.18	295.78	295.27	295.92	295.91	295.77	297.08	294.25	295.15	295.43	294.54	294.06	295.78	294.94	296.15	294.6	292.07	296.13	294.95	294.43	296.09	295.13	295	294.4	295.22	296.99	294.94	293.95	294.02	294.65	295.32	295.24	295.25	295.43	295.56	297.36	294.86	296.53	294.66	294.65	295.08	295.51
317.32	316.96	317.24	317.96	317.54	318.83	319.39	320.25	317.56	317.68	320.89	317.58	316.43	317.18	318.35	318.62	318.81	317.99	318.02	318.95	318.83	318.37	317.4	317.39	317.16	319.13	318.98	318.26	318.63	318.22	317.96	317.62	317.28	317.02	317.96	317.95	319.51	319.74	317.96	318.93	319.86	318.24	319.22	318.56	317.59	317.17	317.33	319.94	320.2	316.6
303.59	302.28	303.17	305.03	301.9	304.58	304.33	303.26	302.59	305.52	303.16	303.63	303.59	303.93	304.89	303.65	304.2	304.59	302.22	305.19	304.03	304.17	305.47	304.64	304.8	302.7	302.33	303.56	302.5	303.83	302.7	304.09	306.01	304.05	304.22	303.66	303.74	305.04	306.33	304.08	304.66	303.24	303.57	304.49	303.28	303.07	305.09	305.01	303.16	303.77
296.93	295.68	295.27	294.63	293.58	295.51	294.95	296.28	295.58	294.69	295.19	295.58	294.99	294.65	295.09	294.28	294.04	295.24	295.07	294.76	294.46	296.21	296.07	295.04	294.82	294.22	294.33	294.21	295.89	295.01	293.77	295.1	295.12	295.52	296.59	293.83	296.15	295.21	294.74	294.54	296.31	294.76	294.03	295.28	295.22	294.05	295.44	294.42	295.07	294.97
315.02	313.16	312.33	311.62	313.53	312.03	313.59	313.1	312.94	313.05	312.42	312.27	312.94	313.13	312.66	312.98	311.51	312.79	311.88	313.58	312.49	313.51	313.08	313.4	314.29	311.77	312.22	312.1	311.23	313	313.18	313.51	311.38	313.35	313.39	311.58	311.12	313.29	311.5	313.05	312.33	312.68	312.51	312.89	312.19	311.77	312.62	312.18	313.36	313.05
320.32	317.86	317.84	317.81	316.9	319.47	320.16	317.84	317.89	320.57	318.87	320.64	318.48	317.34	318.42	318.38	318.07	318.38	318.25	317.76	317.76	319.13	316.49	320.09	319.19	318.51	317.22	318.93	318.69	320.4	318.06	317.76	318.69	320.89	318.53	319.08	319.61	318.67	317.58	318.72	319.93	316.88	317.05	318.05	318.71	318.48	319.11	317.54	319.06	318.13
325.74	328.33	326.38	326.65	328.84	327.63	325.84	327.55	326.82	328.82	327.76	327.28	327.4	327.54	329.33	328.29	328.34	327.03	327.1	327.86	327.91	326.53	327.53	326.53	327.07	326.97	328.43	329.36	329.7	328.42	329.3	326.9	326.89	326.9	325.99	328.45	327.68	326.81	326.95	327.07	329.57	325.04	327.95	328.63	329.51	328.59	328.27	327.47	328.34	326.13
312.67	313.98	312.76	314.6	313.44	316.11	313.15	314.61	314.27	313.4	314.21	313.89	313.24	315.21	313.92	313.55	314.37	314.61	313.49	313.77	313.4	314.48	314.45	315.36	314.79	313.13	314.08	313.1	315.94	313.47	314.26	314.33	314.27	313.29	314.05	313.55	311.5	313.29	312.53	313.57	314.2	316	314.04	312.55	314.8	313.77	313.31	314.4	314.6	314.29
327.28	327	328.05	328.58	326.98	328.93	328.22	326.88	328.04	328.05	327.23	330.02	329.75	328.24	328.66	328.72	329.63	329.09	329.06	327	326.37	328.1	326.64	326.95	328.8	328.41	326.82	327.96	327.06	328.29	327.52	327.17	327.21	326.8	328.5	328.5	328.08	327.91	328.98	326.77	329.99	328.97	327.65	327.26	328.78	327.9	327.38	329.13	329.03	328.75
314.82	314.98	315.08	316.74	316.52	314.07	316.07	314.76	315.63	315.01	315.38	314.34	315.7	315.51	315.3	313.21	314.29	314.9	314.51	314.68	314.27	315.51	314.2	314.77	314.08	313.91	313.76	316.45	313.91	316.85	314.45	316.71	315.64	314.74	315.14	315.35	314.06	314.16	315.42	314.82	313.17	312.73	314.84	315.01	313.28	315.05	315.92	315.87	315.61	315.9
303.81	303.41	302.69	301.47	303.15	304.32	302.82	303.23	304.18	303.12	302.77	301.83	303.64	303.61	304.26	304.4	302.97	304.7	301.66	302.97	304.27	304.86	302.09	302.32	303.41	304.38	301.3	303.1	301.59	301.91	305.08	303.23	303.52	302.55	302.96	302.91	304.12	303.1	303.81	303.49	303.3	303.44	303.13	301.12	304.06	303.74	304.27	304.15	305.05	303.83
303.04	302.03	303.61	302.21	303.6	303.28	304.35	304.15	302.63	303.39	303.25	302.85	304.15	301.3	305.52	304.26	302.58	303.44	303.84	304.19	303.6	303.43	303.04	303.76	303.32	304.45	305.37	304.01	304.62	303.82	302.95	304.06	303.62	302.92	303.55	302.82	302.36	303.54	302.9	303	302.97	302.88	302.27	303.11	305.42	302.14	302.76	302.61	303.24	302.96
306.07	307.4	307.12	305.95	305.97	304.93	306.32	306.13	306.86	304.08	305.18	305.08	305.82	304.3	302.79	305.51	304.78	305.63	305.63	303.71	304.35	305.58	305.9	305.14	305.36	303.7	304.57	304.52	304.68	304.32	304.46	306.09	304.1	305.81	306.25	305.6	304.97	304.65	305.92	304.88	305.1	305.42	306.94	306.68	306.69	307.32	304.9	305.8	306.99	305.24
309.74	307.83	307.64	309.85	307.11	307.17	309.14	309.35	310.28	308.67	309.35	307.93	309.31	309.49	308.66	309.05	309.07	309.25	309.27	308.69	308.58	308.06	308.23	309.71	308.53	309.36	307.34	310.51	308.1	309.26	307.77	309.15	310.38	310.36	308.25	309.49	308.11	307.94	309.05	308.12	309.03	308.67	309.04	309.04	311.38	308.26	309.57	310.69	308.94	309.5
316.28	315.68	314.48	314.86	315.95	314.05	315.81	314.96	315.56	315.85	313.33	313.55	314.2	312.96	316.16	316.28	316.07	314.25	314.76	315.06	312.67	314.94	313.66	314.4	314.64	316.26	314.85	315.62	314.49	313.71	314.42	314.85	314.03	316.23	314.44	313.63	314.83	316.15	314.53	315.63	315.6	316.18	313.72	314.26	316.3	316.2	314.87	314.82	314.98	313.24
311.24	311.28	310.2	312.15	310.09	313.2	310.59	310.86	309.45	310.32	310.44	310.26	311.72	310.86	309.95	311.93	310.33	312.74	310.74	310.62	310.89	309.77	310.72	311.35	309.36	311.62	310.76	311.06	309.49	311.16	309.26	310.87	309.22	312.46	311.75	312.92	312.57	309.97	310	311.6	311.85	310.93	309.68	310.58	311.35	310.1	310.9	310.4	312.26	310.52
304.95	305.39	303.68	304.62	305.64	303.59	303.66	302.02	304.34	304.84	305.17	303.75	303.48	305.69	302.1	304.49	304.16	304.57	301.32	303.3	304.47	303.14	304.01	305.07	303.95	305.56	304.44	303.5	305.01	304.62	304.11	303.98	304.17	303.96	304.32	302.31	303.81	302.17	303.7	304.31	303.94	304.93	303.74	303.59	303.18	301.56	304.12	302.23	302.75	303.64
327.48	326.85	326.85	328.37	326.04	327.13	328.77	327.87	326.59	327.05	326.72	328.6	327.82	326.94	326.03	326.67	326.98	329.2	329.34	326.84	327.63	325.88	327.19	326.89	326.44	325.99	326.54	324.77	326.87	327.53	326.71	326.75	325.83	327.84	327.02	327.84	325.83	326.75	327.58	327.86	326.9	326.83	327.28	326.96	326.59	327.79	326.27	327.06	328.42	327.35
316.01	315.58	316.05	317.19	317.19	317.83	319.07	317.1	315.7	316.76	316.16	317.4	317.31	317.82	315.42	315.78	317.23	316.5	315.98	318.28	317.8	316.14	316.5	315.14	315.98	316.35	318.23	317.35	316.44	318.24	317.55	318.55	318.35	317.05	317.77	318.06	316.92	319.2	316.91	317.19	316	316.51	318.4	320.8	316	315.94	316.18	317.36	317.4	316.67
317.15	317.1	316.56	316.16	316.68	316.92	316.07	316.61	316.7	315.88	317.84	316.72	317.79	315.78	316.6	316.66	316.33	318.76	318.1	318.03	316.85	318.31	316.82	317.12	317.14	316.96	316.14	317.51	317.76	316.81	318.72	315.99	316.44	316.87	315.35	316.75	318.15	318.04	318.13	317.83	316.54	317.94	317.97	318.03	318.84	317.67	317.91	315.97	317.7	316.53
311.79	310.35	310.34	310.84	310.26	311.8	311.34	311.25	311.71	310.63	310.14	310.62	312.29	310.32	311.19	310.79	311.94	311.18	310.23	310.81	309.46	310.97	310.59	309.59	310.97	311.19	310.86	311.87	312.97	311.93	310.2	312.07	310.58	308.78	311.11	311.18	311.96	311.45	310.55	309.14	311.84	311.99	312.94	309.34	312.21	312.27	311.63	310.81	310.3	309.3
312.65	312.56	314.61	315.71	316.23	314.23	314.88	314.63	313.52	313.26	313.37	313.26	314.99	314.89	314.44	313.03	312.98	314.15	314.33	312.91	316.64	314.97	313.47	314.6	312.94	313.94	313.11	313.77	311.97	313.19	316.09	313.1	314.87	312.95	316.8	315.02	315.2	313.46	314.9	314.05	314.16	312.69	313.28	313.56	314.71	315.09	313.83	312.98	314.24	311.97
293.29	295.4	294.42	293.03	293.99	292.75	293.82	292.13	294.61	294.39	294.08	294.9	295.03	295.04	293.49	294.96	294.34	293.46	296.12	294.33	293.86	293.27	293.04	294	293.73	293.21	291.96	293.63	293.84	294.16	293.64	294.68	293.13	294.21	292.98	293.17	295.32	294.78	293.49	294.48	293.63	295.01	293.08	295.05	293.09	293	295.04	294.76	293.62	294.92
314.69	314.3	315.2	315.45	316.17	315.14	314.1	314.92	316.42	314.57	314.22	314.52	314.47	314.1	314.3	314.55	315.73	313.37	316.55	315.53	314.42	314.6	315.75	313.75	315.88	314.2	312.89	314.67	315.44	314.93	315.25	314.27	316.26	314.82	314.75	315.59	316.45	315.86	314.7	315.89	317.43	312.55	314.02	312.68	314.03	312.97	314.89	315.21	315.06	316.15
305.42	304.79	306.58	305.99	305.84	306.05	305.6	307.54	306.77	305.36	308.32	305.61	307.27	304.48	305.94	305.27	307.11	307.33	304.08	306.87	304.5	306.19	305.09	307.13	307.33	305.36	307.94	305.84	307.73	304.33	305.54	306.88	304.84	306.68	305.83	305.39	306.99	305.29	306.69	307.82	306.1	305.81	305.94	307.08	307.46	306.12	307.01	307.16	305.25	306.11
304.08	305.2	303	306.02	304	302.5	304.5	305.12	303.88	303.44	304.74	305.5	305.45	303.58	304.76	305.86	304.83	304.69	304.83	304.45	305.29	304.39	304.93	303.94	304.45	304.4	305.65	303.69	302.89	304.78	302.99	305.79	305.92	305.48	305.16	302.75	304.89	306.51	305.72	304.39	305.2	306.04	305.25	303.55	304.87	304.63	303.69	304.36	304.97	303.16
299.23	300.59	300.92	299.52	299	299.21	299.38	299.02	300.98	301.23	299.36	298.47	302.06	301.08	302.01	300.4	301.15	299.52	301.69	300.51	298.82	300.82	299.72	301.41	298.68	299.82	300.44	301.2	300.59	300.32	300.46	301.18	300.89	300.49	298.75	299.16	299.11	298.99	297.99	300.02	302.19	300.17	300.01	300.98	301.38	300.5	301.06	300.32	301.43	300.1
314.24	315.23	314.54	314.82	314.34	315.53	314.04	313.44	316.24	313.07	314.21	314.06	313.48	314.28	313.88	314.21	313.18	313.93	314.78	314.47	314.56	312.31	314.63	314.67	313.65	313.17	313.93	314.25	314.66	313.25	314.76	313.33	312.68	314.06	314.35	312.29	314.08	313.46	315.2	314.39	314.2	313.98	315.64	315.1	313.23	315.01	312.54	314.22	314.46	314.85
314.52	312.33	314.19	314.7	313.69	314.13	312.72	312.96	313	311.29	311.73	312.92	312.59	315.48	312.92	313.35	314.14	315.32	312.96	313.97	312.53	312.53	313.42	313.18	312.77	312.71	312.59	313.43	310.97	314.5	313.07	314.65	314.21	313.1	313.89	314.07	313.72	312.36	314.65	313	311.54	314.07	314.8	312.85	315.09	313.48	314.09	313.7	314.88	314.66
315.4	317.32	316.34	316.98	315.48	316.17	317.08	316.19	316.35	315.14	315.11	317.29	316.57	316.84	314.54	316.52	315.04	315.24	314.6	315.23	314.32	316.02	315.33	315.58	315.01	316.91	315.32	317.94	315.95	316.32	316.22	315.51	316.31	315.69	315.01	317.36	314.98	317.09	316.07	314.51	315.52	315.51	315.55	315.24	316.19	316.4	314.76	315.28	314.91	315.03
291.63	294.25	293.16	293.24	295.03	293.63	295.4	293.99	295.04	294.01	294.61	295.3	294.47	295.09	295.53	295.13	295.21	293.63	294.45	294.51	294.81	294.87	294.31	294.23	294.26	294.44	294.73	294.16	293.67	294.99	293.08	294.01	294.49	294.61	293.85	294.44	293.64	293.54	294.94	294.57	293.73	294.02	292.98	293.18	294.54	296.01	294.76	294.32	293.68	293.06
325.14	326.04	326.41	325.37	325.27	326.62	322.97	325.84	325.38	325.29	325	325.62	325.56	324.77	327.16	324.22	324.52	327.56	326.45	323.98	326.45	325.29	326.19	325.37	324.91	326.89	326.07	326.52	324.83	325.73	324.35	325.9	325.5	323.67	325.36	325.78	325.96	323.35	324.16	325.58	325.01	325.64	325.67	325.07	326.09	324.94	325.34	324.78	325.06	325.05
316.24	317.55	318.15	315.18	318.17	316.55	317.04	316.49	317.13	315.2	317.13	315.6	318.54	316.97	317.6	317.71	316.7	317.62	318.45	315.44	316.55	317.09	316.56	317.85	317.52	318.58	317.87	317.36	319.83	316.44	317.32	318.2	317.13	317.08	317.15	317.98	317.15	319.09	318.31	317.79	318.76	316.58	317.32	316.86	317.12	318.05	318.22	318.28	318.52	318.78
310	311.34	311.72	308.5	313.06	310.7	311.8	311.63	312.45	310.65	311.56	311.26	311.6	311.1	310.36	310.64	312.28	311.84	310.13	311.55	310.39	311.22	310.07	311.08	310.85	310.82	310.05	310.26	309.98	311.06	312.94	310.39	309.47	310.67	311.05	309.86	309.35	311.13	309.75	310.47	309.97	312.37	309.9	309.46	309.56	309.1	310.93	311.53	312.81	311.14
315.69	315.54	316.62	315.08	316.77	316.49	315.64	316.69	315.98	315.88	314.18	316.72	315.01	314.25	315.2	315.7	315.02	315.03	314.07	313.86	314.42	314.41	315.2	315.1	314.76	314.38	316.97	314.86	315.52	313.49	313.76	315.47	316.74	315.58	316.6	314.57	315.03	312.7	315.27	315.81	315.35	314.08	314.09	314.49	316.32	315.98	313	315.81	315.67	315.45
307.29	307.8	307.48	308.58	305.38	307.37	307.2	307.14	309.39	305.69	306.76	305.82	305.48	306.92	308.42	307.1	306.37	306.16	307.19	307.89	306.3	308	306.73	306.17	308.6	305.99	307.83	306.19	307.74	306.15	309.34	307.76	306.67	306.3	308.74	307.05	306.67	306.95	306.61	307.28	307.78	306.68	305.19	308.72	307.19	308.82	308.55	305.79	307.76	308.53
317.35	316.52	319.33	318.2	318.14	318.98	317.74	318.38	319.28	317.13	319.53	315.89	318.21	318.86	317.32	319.19	317.31	318.17	317.65	317.18	318.57	318.1	317.89	318.45	318.25	318.79	317.54	319.14	318.47	316.98	318.74	318.01	317.35	318.03	317.8	318.54	317.29	318.67	316.72	318.13	318.08	315.98	317.04	319.19	319.71	317.87	319.64	318.37	317.13	317.64
317.26	316.41	317.12	315.93	315.62	315.2	315.64	316.74	318.72	316.07	314.61	316.04	315.62	316.61	316.1	316.82	315.35	316.97	314.63	316.5	317.36	316.43	315.77	316.84	315.47	312.94	316.27	315.31	315.96	315.1	315.72	314.72	315.88	316.44	316.39	316.89	318.24	314.31	315.9	315.07	314.07	315.87	316.39	317.15	314.41	315.92	316.24	316.47	316.04	315.51
303.54	304.47	304.32	303.46	300.89	302.6	304.66	302.3	306.18	303.94	304.38	304.56	305.28	301.35	304.13	303.5	304.35	303.63	303.88	305.47	304.49	303.27	304.02	304.55	302.48	305.26	303.68	303.71	304.51	302.19	302.69	302.47	303.98	303.16	302.59	301.76	303.74	304.2	302.32	304.89	303.31	304.14	303.53	303.5	305.51	304.05	304.57	304.93	304.71	303.9
300.38	300.15	301.79	299.63	299.97	300.04	298.26	300.83	298.54	300.62	298.88	301.14	300.55	299.08	300.49	300.24	299.14	299.56	300.03	300.88	301.38	299.66	300.09	299.03	301.21	301.57	300.5	299.5	299.17	299.64	300.48	299.4	301.11	299.93	300.22	301.28	300.6	299.16	299.3	300.17	299.45	300.59	299.46	298.95	301.39	300.07	301.56	299.83	299.15	300.72
314.23	314.6	317.35	316.18	313.8	313.63	315.85	314.8	315.18	315.19	314.65	313.8	315.98	315.25	314.12	314.11	314.69	315.36	315.44	315.13	315.27	314.32	314.77	315.22	315.84	314.17	315.06	315.38	315.25	312.23	313.91	315.2	315.75	314.91	314.13	313.54	315.07	312.47	314.87	316.16	314.93	315.4	315.61	313.73	315.23	315.22	316.17	314.43	315.4	313.61
303.59	303.1	305.76	304.4	305.83	304.93	303.03	304.04	304.72	304.07	304.09	304.33	305.14	304.57	304.46	303.29	303.91	304.1	304.39	305.14	304.5	303.8	305.86	305.13	303.76	304.56	304.89	305.32	303.35	304.69	305.96	305.09	303.88	303.21	304.81	304.29	305.89	305.39	303.59	304.69	303.6	304.98	304.36	304.43	303.19	304.49	303.72	304.22	302.55	305.07
302.79	303.61	302.44	303.27	302.53	302.94	300.43	303.83	302.41	302.2	303.58	301.89	303.46	303.13	303.84	302.19	301.39	302.43	302.2	303.88	301.69	303.89	303	302.56	302.77	303.08	304.26	300.55	301.92	299.82	302.96	302.03	301.9	303.04	303.79	302.3	301.82	302.03	303.87	300.19	302.34	301.72	302.98	304.81	302.54	303.71	301.51	303.97	301.7	302.19
306.59	307.02	305.86	307.57	304.62	307.23	306.23	306.25	306.97	306.61	305.82	306	306.66	305.51	305.37	305.8	306.81	305.89	305.38	307.48	307.29	307.42	306.15	306.19	306.08	305.58	307.6	304.57	307.86	307.05	307.48	307.65	306.3	306.17	305.99	307.93	307.33	305.85	307.8	306.76	307.06	305.54	306.99	306.01	306.55	305.86	304.87	307.55	306.62	307.51
304.82	303.64	304.09	304.13	303.6	303.64	303.26	302.77	305.25	302.46	303.72	303.72	303.08	304.05	303.05	303.48	303.4	301.73	303.36	303.9	303.92	303.92	303.93	302.99	303.57	303.31	303.98	303.8	303.19	304.74	304.83	304.22	304.89	304.14	303.91	304.3	303.55	303.18	302.55	302.99	305.01	301.71	304.02	303.55	303.3	303.93	303.81	302.79	304.18	301.08
314.99	314.43	313.93	313.17	313.4	312.01	313.07	313.68	312.68	312.57	312.59	312.81	312.2	313.54	315.42	313.32	313.18	311.2	314.05	314.6	313.82	313.91	312.57	312.66	312.41	313.49	313.76	312.86	313.2	312.61	313.37	312.58	313.93	313.64	312.74	312.83	314.9	312.39	314.17	314.17	312.92	313.83	312.89	314.16	312.79	313.08	313.51	311.1	312.78	314.61
329.05	328.66	327.32	328.59	328.06	326.91	328.32	328.56	328.2	326.36	326.72	328.31	328.94	327.1	328.24	325.69	328.77	328.79	328.88	327.86	327.68	327.29	329.19	326.33	326.41	327.58	325.9	326.15	327.81	328.64	329.02	327.78	327.2	325.84	327.59	326.5	328.72	328.97	328.09	328.45	328.8	328.38	327.41	329.29	330.76	328.38	327.73	327.26	326.6	328.35
318.2	316.01	315.46	315.53	315.58	316.58	316.5	315.82	317.14	316.38	317.14	315.47	316.92	314.92	316.56	316.42	316.9	313.97	316.4	315.77	315.28	316.2	315.97	316.68	316.26	316.33	314.77	314.42	314.71	315.56	317.39	316.13	316.07	315.32	315.59	315.59	316.32	315.48	317.75	315.65	316.83	317.05	317.55	315.94	315.74	315.52	315.52	315.35	316.52	314.68
304.3	306.11	305.38	305.27	305.22	303.49	305.96	306.07	305.1	306.32	304.97	305.07	304.42	307.14	305.57	303.81	304.63	304.41	307.64	306.59	304.14	304.03	305.21	306.17	305.75	304.26	306.31	304.87	304.49	307.15	307.76	305.4	305.41	304.49	306.43	305.44	304.53	305.67	306.79	306.21	304.98	305.38	304.24	304.7	303.66	307.06	304.66	306.7	306.38	305.72
314.04	312.8	313.71	315.11	314.51	312.21	313.84	311.82	313.23	313.65	311.49	313.39	311.77	314.06	312.58	314.71	313.06	311.64	312.65	313.9	314.74	312.79	314.78	312.98	313.81	312.88	314.54	313.98	314.4	312.33	313.39	314.22	314.17	313.01	312.88	313.89	314.6	312.55	312.88	313.64	312.97	312.37	311.64	313.64	313.27	314.7	313.19	312.16	314.46	312.36
297.37	296.37	296.21	296.65	295.76	296.98	297.82	296.52	296.62	297.95	296.93	295.44	296.55	296.91	297.1	294.83	297.45	295.83	295.88	297.1	296.39	296.8	298.72	296.9	296.41	296.65	295.47	295.15	297.17	297.39	297.98	296.54	296.59	298.49	297.21	297.92	294.84	297.07	296.17	296.09	296.77	296.02	297.81	296.04	296.72	296.21	297.34	297.2	296.2	297.04
305.96	305.16	306.61	304.59	305.81	306.8	304.26	305.78	305.24	305.63	305.77	305.03	305.8	303.65	306.45	305.43	304.64	303.02	305.75	303.21	305.66	305.73	304.76	306.4	304.86	306.27	307.49	306.73	304.26	306.47	304.21	305.43	305.92	305.03	306.14	305.69	303.06	304.65	307.17	305.49	304.14	306	305.09	305.48	306.07	305.15	305.33	307.37	306.21	305.15
305.19	305.84	306.57	306.94	306.34	306.24	307.26	306.47	305.48	306.21	306.5	305.4	306.92	304.1	306.11	306.01	308.49	306.66	304.92	305.64	305.94	305.38	304.7	305.34	307.58	306.09	307.11	305.96	305.43	304.5	304.84	305.46	307.59	306.04	306.33	306.75	304.56	305.01	304.82	303.72	307.06	307.2	305.37	307.8	305.92	306.75	306.95	307.29	304.13	305.34
324.25	323.79	322.14	325.06	325.34	323.63	324.32	322.55	323.67	325.79	325.21	322.5	325.1	324.69	325.06	324.24	324.24	324.86	325.19	324.68	324.18	324.2	325.1	323.94	322.9	323.44	325.44	324.37	323.91	324.6	323.65	326.12	325.35	325.31	327.22	324.05	324.69	324.58	323.16	324.99	324.39	325.78	323.2	325.64	324.23	324.15	324.24	325.57	327.47	326.29
299.7	300.43	299.82	299.42	301.69	300.23	299.29	299.21	301.53	300.03	298.78	299.01	298.55	301.35	300.92	298.39	300.53	300.43	300.62	301.49	301.19	301.05	298.27	299.01	299.76	301.45	301.26	300.6	300.68	299.65	300.95	300.62	299.85	301.66	299.5	299.22	299.79	299.71	301.05	300.86	300.44	299.15	299.55	300.61	301.33	299.39	301.11	299.49	300.18	300.56
303.33	305.32	304.81	306.16	305.54	303.76	306.54	304.77	305.65	304.98	303.4	304.37	304.65	305.5	304.18	305.6	302.96	304.18	305.09	305.54	304.46	304.63	305.73	302.72	305.07	305.56	304.12	303.89	304.85	302.96	303.01	306.27	303.99	304.65	302.04	302.54	305.45	305.31	303.21	302.51	304.27	305.78	304.62	306.17	304.46	304.04	304.47	304.87	304.82	303.8
317.79	316.9	319.69	319.52	317.02	317.99	317.97	317.51	318.36	316.88	318.01	318.63	318.28	318.07	317.95	317.98	318.81	317.76	318.83	317.55	318.54	316.34	318.97	317.72	318.02	318.3	318.84	318.62	317.83	318.44	317.89	317.61	320.52	317.86	318.69	317.5	317.7	318	318.92	318.13	317.07	316.79	318.42	316.85	316.71	317.6	317.85	317.93	318.06	318.43
311.19	310.47	311.59	311.89	309.95	309.44	310.75	310.31	310.39	311.4	311.34	309.69	310.28	311.27	311	310.11	311.17	311.48	310.01	312.25	311.42	312.69	310.78	311.85	310.81	310.23	311.16	310.67	308.52	311.7	311.89	312.62	311.09	311.63	309	311.12	310.26	311.12	310.61	311.85	309.87	310.62	310.17	312.9	311.48	311.22	311.73	310.55	311.36	310.12
317.01	319.18	316.25	317.97	318.29	316	317.21	317.29	315.16	316.24	318.48	318.79	317.23	318.59	319.23	316.41	315.43	315.36	315.84	316.7	315.94	316.31	317.02	317.66	314.49	317.16	315.47	317.76	318.24	317.69	315.72	316.83	317.01	316.43	315.39	315.56	316.13	315.84	317.38	316.36	315.02	316.85	316.46	318.3	315.63	318.25	316.14	316.59	316.4	316.09
302.71	303.35	305.28	303.25	303.42	303.24	302.66	305.11	302.49	303.62	304.25	303.17	304.97	303.79	303.34	302.76	302.85	303.26	304.64	303.82	301.99	301.48	301.6	303.54	304.43	302.75	302.92	303.12	304.01	303.36	305.11	303.12	304.28	303.61	303.55	302.99	302.49	303.19	303.27	304.03	303.84	303.28	303.41	302.51	302.18	302.7	302.62	302.65	303.38	301.49
308.25	308.13	308.73	308.5	308.57	308.74	311.63	309.14	307.87	308.82	310.05	309.1	308.16	309.13	309.07	309.35	308.46	308.11	307.13	309.28	309.47	309.36	308.7	308.88	308.84	310.57	308.46	307.69	307.81	309.26	307.05	308.58	308.75	308.36	308.57	309.52	309.74	308.97	309.15	308.58	309.66	309.88	309.17	309.13	308.67	308.36	309.42	310.18	309.46	308.95
317.83	319.66	319.83	317.92	318.86	319.13	318.21	320.12	319.27	320.26	319.48	319.46	318.14	318.93	320.4	317	318.16	319.41	319.36	318.99	321.02	317.73	318.99	318.61	318.68	318.65	318.11	320.3	319.47	318.86	320.5	319.8	318.05	318.56	318.76	317.98	319.92	318.58	319.84	320.05	318.46	319.44	320.31	320.36	318.07	321.37	320.7	318.82	319.71	319.49
293.08	293.27	293.03	294.25	293.49	295.72	294.5	293.57	294.33	294.18	292.57	293.69	294.34	293.28	295.31	296.15	294.96	294.12	293.82	292.14	294.21	295.15	293.28	293.76	294.98	294.66	295.1	293.8	294.98	293.83	294.69	295.74	295.59	294.53	295.25	294.64	293.38	294	294.82	294.9	293.44	293.49	295.22	293.17	295.75	294.56	293.48	294.96	294.9	294.49
310.2	311.9	309.73	311.75	307.17	310.51	309.93	310.28	310.15	309.05	309.36	308.86	308.66	308.53	311.16	309.85	308.89	310.75	309.72	309.9	310.02	309.65	308.59	308.38	309.72	309.33	309.88	310.71	310.21	309.54	310.54	308.81	310.35	309.84	308.24	308.48	309.6	309.59	310.02	310.41	309.41	309.69	307.95	310.06	310.13	311.29	308.65	309.78	310.07	309.98
299.92	301.04	298.49	299.25	299.35	299.24	300.85	300.3	299.25	299.43	299.7	300.54	301.24	300.32	300.33	300.86	300.2	300.31	300.26	301.11	301.23	298.24	300.18	302.73	300.24	297.59	300.63	300.76	299.32	299.28	299	298.87	300.75	300.19	299.59	300.69	299.96	299.01	299.23	299.44	300.23	299.42	300.54	299.98	299.88	299.45	300.57	301.32	301.47	300.25
303.74	302.68	303.67	300.68	302.48	301.51	302.77	301.82	302.21	300.89	304.85	302.36	303.28	303.52	303.87	300.65	303.28	302.45	301.74	303.96	303.52	302.02	302.3	303.43	302.62	301.52	303.14	302.89	302.05	302.74	304.97	304.24	300.57	302.14	303.18	301.81	301.78	301.99	302.39	301.27	302.35	302.35	301.51	303.63	300.1	302.54	303.42	302.04	303.33	303.86
327.6	328.66	328.39	326.77	328.09	327.44	326.58	328.92	329.01	328.53	328.09	328.39	327.35	327.64	327.35	328.56	328.34	328.48	328.17	328.47	327.83	326.94	329.82	326.88	326.32	326.55	327.72	326.78	327.86	327.55	327.31	326.39	327.91	328.21	329.14	328.66	328.11	328.31	327.44	328.15	327.5	329.22	327.25	328.32	328.25	328.33	326.02	325.94	328.26	327.36
303.83	303.82	303.56	305.83	303.66	305.31	304.86	304.99	304.15	304.74	305.88	303.82	306.06	302.75	304.14	304.55	304.11	303.68	304.35	305.62	303.33	306.25	304.73	304.51	304.06	303.96	302.91	304.09	306.88	303.76	304.21	303.83	301.97	304.32	304.47	303.64	304.87	304.02	305.14	302.57	302.94	304.71	306.36	303.92	305.34	307.38	304.23	302.85	303.66	303.2
303.51	307.13	304.26	305.77	304.29	306.17	304.51	307.31	306.65	305.65	306.58	305.77	305.25	302.76	304.44	306.66	304.3	304.78	305.18	303.99	305.66	306.9	303.41	306.34	305.77	303.19	305.04	303.96	304.84	304.36	304.21	304.03	305.18	305.24	304.83	305.69	305.02	305.71	303.95	303.28	307.89	306.23	305.53	305.78	304.97	306.64	306.07	304.43	304.36	305.84
305.72	304.95	306.36	305.36	304.46	303.37	305.89	304.7	303.85	307.33	303.78	302.58	304.6	304.38	305.6	303.92	304.96	304.87	306.24	304.79	305.05	304.61	307.05	304.72	304.82	306.01	304.92	304.21	304.69	304.56	304.5	303.91	305.21	306.6	304.27	305.29	305.69	305.56	304.96	304.26	304.26	304.82	304.4	304.41	303.29	304.92	306.67	304.62	304.27	303.96
318.67	319.15	317.86	317.32	317.27	317.62	318.5	318.5	317.98	318.88	317.68	318.66	318.12	317.43	319.2	318.98	316.95	321.3	319.51	316.48	318.76	317.32	318.29	319.12	319.88	317.46	317.61	317.14	318.61	318.46	317.92	317.98	318.65	318.5	316.52	319.44	319.03	317.38	317.62	320.52	317.17	318.8	318.33	316.61	318.61	320.2	319.73	316.05	319.19	319.08
314.53	311.11	313.04	314.28	312.31	313.73	314.87	312.99	313.88	313.63	312.19	313.49	311.48	312.45	313.77	312.6	313.39	312.86	312.93	313.18	313.03	314.4	313.38	312.75	313.1	311.96	312.29	310.6	313.64	312.67	313.79	312.45	312.76	312.6	311.81	313.46	312.74	313.53	313.08	312.72	313.62	311.5	312.64	314.59	314.68	313.14	312.93	314.75	313.99	313.16
305.43	305.13	306.08	305.07	303.52	304.62	305.84	303.67	304.36	303.45	305.49	304.66	303.76	303.49	307.14	304.9	304.5	303.19	304.06	304.31	305.4	304.85	304.02	304.58	302.87	303.65	305.56	306.5	304.23	304.53	303.79	304.54	304.76	304.16	304.86	304.4	303.3	305.05	302.73	305.57	305.9	303.69	304.49	304.64	302.42	303.9	304.23	306.05	304.14	303.96
314.48	314.34	312.97	313.27	312.8	313.52	313.03	313.14	313.49	312.34	311.66	312.5	312.01	312.96	315.6	309.99	312.6	312.43	315.04	313.18	312.78	313.2	313.53	314.03	313.55	314.22	313.02	311.72	312.24	313.34	311.93	312.63	313.87	313.28	312.54	311.78	313.35	313.4	315.78	311.84	312.23	315.59	314.09	312.97	314.47	313.36	313.47	312.2	313.34	313.92
302.56	301.21	301.63	302.63	304.09	303.59	301.65	303.02	302.54	302.4	301.97	302.72	302.3	303.01	301.07	301.23	302.84	302.67	302.14	301.6	302.69	302.71	301.44	302.84	301.57	300.93	303.65	300.93	303.5	302.13	301.39	301.89	301.56	300.22	302.29	302.67	301.73	301.37	301.54	302.49	301.61	304.14	303.08	302.22	301.86	304.61	303.07	303.92	301.84	301.8
302.46	302.18	301.27	301.97	302.15	300.12	304.45	304.14	302.25	300.33	301.31	300.95	302.68	302.72	301.12	301.87	301.97	303.76	302.75	304.56	303.24	303.12	302.48	303.92	302.22	302.76	301.76	302.68	303.23	303.04	301.29	303.51	302.81	300.13	303.16	303.27	302.55	303.21	301.34	302.58	303.56	302.97	300.82	302.83	302.02	302.46	301.57	302.54	302.77	301.61
311.84	311.06	312.56	312.11	311.85	310.93	312.78	312.46	312.25	311.48	313.52	311.04	312.59	311.48	311.74	313.41	310.97	310.86	312.37	312.52	312.62	311.39	312.25	308.72	311.75	312.63	311.66	310.73	310.33	312.07	311.93	310.4	312.6	312.1	311.5	309.83	312.01	312.94	311.89	312.4	312.67	311.36	312.04	314.06	313.13	311.72	312.83	313.29	312.91	311.61
316.17	315.66	316.31	316.71	314.48	313.72	313.92	315.3	317.09	313.57	315.54	315.72	316.17	314.14	316.03	316.99	315.69	314.53	315.16	315.72	316.09	317.54	316.07	314.79	316.31	314.74	315.25	315.01	314.42	315.2	314.23	315.06	314.5	314.31	315.23	315.67	315.41	315.49	316.64	315.59	318.17	315.91	314.52	316.5	315.94	318.45	314.58	316.7	315.58	315.85
319.15	318.35	317.13	317.66	318.2	318.4	318.14	319.17	317.03	319.7	318.2	317.73	317.75	318.3	320.81	318.21	320.11	319.21	319.22	319.32	318.89	318.56	320.49	319.28	320.14	318.65	317.38	318.78	319.5	318.23	320.82	320.18	317.91	317.83	318.37	319.79	319.19	320.91	317.84	318.45	319.22	318.86	318.15	318.75	320.21	318.59	318.36	318.77	317.92	317.49
294.95	292.89	293.55	295.25	295.03	295.2	294.49	292.9	293.73	294.06	293.59	295.68	295.07	294.04	294.31	293.31	293.06	294.93	293.32	293.63	293.91	294.21	293.96	294.57	294.21	295.47	293.96	292.72	292.56	293.36	294.14	293.18	293.55	293.7	292.3	292.77	293.46	296.89	295.72	293.17	294	292.22	293.28	292.79	293.44	293.52	294.55	295.27	294.96	294.58
313.8	314.93	315.14	314.84	313.74	314.65	315.69	315.07	315.09	313.05	313.94	315.37	313.45	315.72	313.07	313.93	315.86	314.16	312.02	313.69	314.62	314.94	316.77	313.17	313.51	313.89	315.7	312.07	313	312.9	313.66	312.65	313.37	313.35	313.93	312.9	315.95	314.47	314	314.51	313.08	312.85	314.26	316.66	313.64	312.24	314.02	313.79	314.55	314.04
312.68	313.7	312.97	313.69	311.64	313.49	312.29	311.5	313.2	313.49	311.53	315.36	313.07	312.93	314.21	312.17	313.68	312.1	313.45	313.28	313.46	312.78	312.86	313.19	312.57	313.84	313.32	312.33	312.74	313.54	313.1	314.22	310.52	313.37	313.21	312.35	312.19	312.62	313.86	313.8	314.72	313.6	313.92	312.37	311.75	313.57	312.92	313.01	311.68	311.98
312.11	313.27	312.05	311.77	311.79	312.61	311.24	312.4	311.76	312.86	311.16	312.94	311.19	312.55	312.6	311.12	310.79	312.04	312.49	312.38	313.32	311.93	312.16	312.02	313.27	313.95	311.93	311.44	312.87	311.61	310.43	311.83	310.96	310.76	310.45	312.87	312.05	313.25	312.16	311.58	311.32	311.92	312.5	312.41	310.48	311.55	310.46	311.07	312.24	312.19
305.51	302.76	304.09	301.9	301.94	303.36	302	303.25	303.76	303.91	305.39	303.74	303.57	303.47	303.9	302.9	304.75	304.89	302.52	303.41	304.1	303.32	303.76	303.89	303.42	303.88	303.94	305.03	305.64	305.11	303.22	303.19	304.23	303.86	302.5	303.59	304.85	304.33	302.73	303.37	304.3	303.55	302.42	303.88	304.3	304.13	305.74	303.57	302.4	302.2
305.2	304.24	303.44	304.67	304.01	304.64	303.31	302.59	305.35	304.49	304.28	302.63	303.91	302.97	304.64	303.84	304.97	303.8	303.62	303.66	304.56	303.22	302.82	303.37	304.61	303.58	304.97	301.95	303.63	304.13	304.01	304.1	303.42	304.92	305.14	303.76	305.19	305.03	304.58	303.39	304.36	303.54	306.19	303.89	304.19	303.65	303.91	302.06	304.85	304.11
305.85	304.87	303	305.14	306.56	306.33	305.89	304.84	304.74	304.27	303.76	306.44	303.13	305.85	305.67	305.34	304.96	304.69	303.72	306.37	305.73	305.67	305.86	306.97	304.94	305.23	304.82	306.48	305.59	305.88	305.1	305.66	304.42	305.07	303.55	305.78	304.58	305.55	306.38	304.78	305.49	304.22	306.21	305.34	305.43	304.4	303.47	305.91	307.7	306.2
305.29	303.61	305.22	303.89	303.3	302.37	302.59	303.11	303.04	303.38	304.18	302.15	302.46	303.29	303.65	304.73	303.54	304.45	303.98	302.65	302.51	303.82	303.47	304.71	304.05	302.76	304.25	303.27	303.14	305.54	304.41	304.76	303.33	304.54	304.11	304.41	302.67	303.73	304.77	303.42	302.28	305.14	303.61	304.57	302.55	305.36	305.26	303	303.44	304.2
303.67	301.15	303.68	303.64	302.88	304.36	304.17	304.87	303.05	302.88	303.26	303.72	303.68	304.2	302.94	303.88	302.45	303.79	302.26	303.76	304.73	302.04	302.11	305.38	302.39	303.61	304.49	301.84	304.01	303.67	301.92	302.77	302.45	303.69	302.46	304.28	304.16	305.55	304.77	304.73	303.05	302.55	301.52	303.07	303.18	304.66	302.84	303.03	303.23	303.58
302.79	303.14	301.21	301.51	302.74	301.98	302.74	300.83	301.89	302.96	301.25	302.19	301.08	303.69	301.02	303.68	304.85	301.56	302	301.25	301.99	302.87	301.26	302.9	302.71	303.05	301.77	301.99	302.46	301.64	302.82	302.34	302.64	303.07	303.58	301.79	304.33	302.93	302.91	304.6	302.94	303.23	302.41	301.86	303.13	301.24	303.03	302.24	303.22	302.15
303.34	303.12	305.76	305.84	304.89	304.29	306.35	304.49	305.96	303.94	304.64	305.48	304.21	303.52	305.08	304.41	305.2	305.13	305.25	304.38	303.8	303.82	304.99	302.91	304.06	303.54	305.57	304.03	305.18	304.39	304.76	303.79	303.48	304.38	304.08	303.92	305.41	303.72	305.67	302.4	304.73	303.56	305.46	303.16	303.39	306.09	304.38	304.37	302.21	303.7
293.65	293.19	292.15	294.35	294.6	294.94	295.49	294.72	293.01	293.44	293.39	294.86	293.77	294.75	293.08	294.98	294.19	294.22	294.42	295.72	293.23	291.13	294.93	293.14	294.23	293.03	294.63	294.28	292.48	294.7	294.82	294.25	294.52	294.46	293.43	294.32	296.63	293.52	292.45	292.9	293.04	294.85	295.67	296.6	294.47	295.37	294.27	293.71	292.76	293.68
304.31	304.03	303.27	304.16	303.42	304.66	304.49	304.82	303.66	304.06	304.16	304.97	306.08	304.21	304.65	304.98	303.64	303.98	305.46	304.54	305.16	304.78	304.55	302.52	305.59	302.93	304.15	306.89	305.98	303.36	304.04	303.92	304.19	303.44	305.19	305.8	305.89	305.24	302.62	305.63	304.64	305.18	305.11	303.11	304.24	304.8	305.36	303.87	303.84	304.52
313.28	311.1	312.38	310.49	312.83	312.55	311.86	311.93	312.88	314.1	312.25	310.44	313.69	313.56	312.99	313.19	313.59	311.94	312.28	311.72	311.77	312.28	313.35	312.86	311.78	312.82	311.88	311.53	313.47	313.56	311.82	313.76	314.18	314.3	313.7	311.22	312.01	312.65	312.43	313.11	312.13	312.28	312.62	312.51	313.07	310.68	313.21	313.38	313.55	311.74
302.85	304.09	302.9	303.76	303.47	303.42	303.91	305.15	303.47	304.41	302.29	304.1	303.41	304.39	301.53	303.39	304.28	304.72	304.27	303.95	304.68	303.01	304.23	303.96	304.38	304.89	303.6	303.58	303.31	304.04	304.66	303.02	303.87	304.21	304.74	303	304.74	301.86	304.28	303.13	304.37	302.71	303.68	302.11	303.06	303.14	303.14	303.44	303.58	305.72
315.7	315.34	315.97	315.57	315.3	313.8	313.79	314.43	316.78	314.4	314.12	314.27	314.26	314.6	314.88	315.26	314.36	314.67	316.82	315.35	315.84	313.02	313.45	314.97	314.93	314.75	314.24	314.05	314.94	315.85	315.43	315.4	316.19	315.67	313.67	314.68	315.59	314.35	315.12	314.3	314.38	315.07	314.55	313.69	313.53	316.26	315.13	313.97	314.24	312.64
301.57	300.63	300.66	299.69	300.05	299.86	299.31	298.06	299.93	301.11	299.27	299.96	299.5	300.43	300.16	299.61	300.83	299.82	300.76	301.11	300.01	299.75	301.58	301.03	299.13	298.01	301.65	301.47	296.58	299.47	301.52	300.42	300.74	298.72	300.33	299.75	301.6	301.96	299.31	299.54	300.44	300.03	300.57	298.9	299.9	299.08	299.43	300.35	298.72	298.99
302.79	304.03	303.42	301.88	303.96	302.75	304.05	304.56	304.75	302.59	304.12	301.7	303.07	301.21	302.77	303.53	303.38	302.69	303.83	301.33	304.95	302.25	304.23	304.55	303.8	303.34	301.67	303.72	303.54	304.82	303.96	304.27	303.38	304.08	302.43	302.71	303.49	302.47	302.45	302.77	304.32	301.54	303.76	304.79	303.44	303.33	303.77	303.57	302.33	303.32
306.45	306.58	306.37	306.61	305.64	307.06	305.31	305.29	308.16	306.47	305.33	305.1	307.35	305.68	305.42	305.25	305.62	305.43	306.6	307.85	305.29	304.61	304.64	304.9	306.14	305.52	307	307.7	305.64	306.22	306.89	306.21	304.6	307.32	306.4	305.16	306.13	306.46	307.43	306.55	306.51	306.08	304.97	306.61	305.16	306.9	304.99	307.12	305.06	306.65
293.84	294.13	294.39	296.24	295.78	294.18	295.14	293.36	292.61	294.63	296.28	294.34	294.86	295.34	293.91	295.54	293.26	293.31	293.41	293.77	293.88	293.6	294.75	292.89	292.85	293.89	294.57	295.84	293.95	292.94	293	294.42	294.92	295.01	293.33	294.12	292.94	294.07	294.25	292.37	292.27	294.93	294.11	295.41	295.18	294.92	292.91	294.26	294.22	295.08
319.6	319.57	317.7	318.4	317.4	318.68	317.94	319.72	319.52	318.41	318.4	320.41	318.16	317.97	321.11	318.93	318.58	319.2	319.25	319.35	318.88	316.45	319.63	316.67	320.24	319.17	319.61	318.59	318.7	319.37	317.48	318.03	317.83	317.91	318.09	319.37	318.43	317.4	318.49	317.9	318.33	319.71	317.76	318.65	318.23	318.92	320.14	318.57	319.65	317.94
315.84	317.19	318.25	318.21	316.82	318.17	316.67	318.06	317.8	317.92	317.97	315.22	317.01	319.23	316.06	316.98	317.25	316.59	317.59	317.16	319.7	317.6	319.3	319.57	316.87	318.25	317.85	318.33	317.52	317.63	317.46	317.08	317.27	315.78	319.09	318.57	316.11	318.01	319.34	316.62	316.83	317.55	317.07	316.53	316.47	317.62	317.87	317.49	317.62	319.02
318.63	319.32	319.17	319.35	317.14	318.63	320.18	320.12	317.46	319.87	317.7	318.16	319.31	318.47	319.09	319.59	320.36	318.27	319.01	317.65	319.04	319.85	318.66	319.2	318.88	319.07	317.8	318.04	317.83	317.35	319.46	318.04	317.94	318.01	317.93	318.74	319.15	318.57	318.26	319.23	317.93	318.07	318.36	317.32	318.99	317.31	316.56	318.92	319.34	318.78
313.99	312.73	315.07	313.21	312.98	312.69	311.87	314.97	314.19	312.88	312.34	313.33	313.19	313.29	313.39	314.42	313.05	312.57	312.33	313.15	313.02	312.93	312.67	313.99	312.96	312.87	312.59	312.91	312.62	311.02	312.64	313.62	314.42	312.49	312.81	313.53	310.99	313.8	312.55	313.28	311.91	313.02	312.22	312.25	312.68	312.83	314.64	313.76	312.95	311.25
316.8	317.76	319.94	317.51	317.86	317.23	314.58	317.25	316.69	317.85	315.2	317.74	316.83	317.57	317.74	318.61	318.11	316.04	317.72	317.56	315.65	317.18	317.83	319.04	317.93	316.1	318.46	316.62	316.27	317.22	317.08	317.75	316.39	317.36	317.46	317.53	316.84	316.04	316.38	316.77	318.09	317.65	316.21	317.34	317.96	317.07	318.37	316.97	317.21	314.58
314.08	313.29	314	314.97	313.89	313.09	312.76	313.78	314.17	314.57	313.78	314.48	314.99	315.97	314.53	313.59	312.74	313.21	315.06	313.08	313.68	314.11	315.02	313.58	314.97	311.68	313.78	312.67	312.68	313.27	312.89	314.22	314.09	313.81	313.78	315.27	313.06	315.46	312.46	314.28	314.19	315.25	313.94	314.13	313.39	313.36	314.47	314.9	313.01	315.25
295.15	297.31	297.67	297.33	296.03	296.26	296.41	298.55	295.45	297.95	297.41	297.13	297.31	296.38	296.63	296.6	297.82	296.72	296.69	294.8	296.75	296.88	296.66	296.31	295.85	298.97	297.97	299.71	299.18	296.87	298.4	297.35	295.01	295.15	295.23	297.52	297.42	296.93	297.22	296.51	296.62	297.76	296.3	297.08	297.1	296.39	295.33	296.91	296.79	298.98
302.69	303.05	301.25	302.15	301.44	302.73	301.07	302.28	302.45	302.17	301.98	304.17	302	300.63	302.54	303.63	303.05	302.34	301.3	303.28	304.06	303.32	301.64	304.72	301.49	302.5	301.67	302	302.27	302.73	302.92	303.27	300.63	301.26	301.33	303.61	303.89	302.14	300.85	303.36	302.81	300.94	301.26	301.58	300.85	301.34	301.11	302.9	301.56	300.64
326.32	323.17	325.65	324.51	323.97	323.76	324.34	324.08	324.1	323.23	323.12	324.95	323.16	323.2	325.14	325.67	324.9	324.77	325.16	323.72	324.26	324.24	324.95	323.99	324.35	324.66	324.04	325.27	324.82	323.92	324.26	324.6	324.72	326.03	324.51	324.64	325.63	323.89	324.25	324.14	322.26	326.4	326	323.62	326.04	324.21	323.22	324.19	323.44	323.97
316.7	318.78	317.26	319.55	317.44	317.52	318.51	317.25	317.2	318.84	318.5	317.18	317.4	318.15	319.49	317.96	317.32	317.96	318.86	316.98	316.39	319.27	317.44	319.26	317.51	317.55	318.1	317.03	317.29	316.77	318.16	318.19	316.66	318.07	317.78	317.6	317.31	317.95	319	317.84	317.96	318.98	318.92	316.9	319.16	317.25	318.39	317.48	318.9	318.79
305.99	306.85	307.18	306.23	308.04	307.7	306.46	307.01	307.77	307.61	307.35	307.41	307.98	307.17	306.65	308.22	308.57	307.56	307.33	305.18	307.19	306.58	308.31	306.83	307.79	309.66	307.39	308.22	306.23	307.2	307.88	306.09	306.69	308.04	306.23	308.13	307.08	306.8	306.41	307.57	306.61	307.68	308.52	306.23	307.73	307.57	306.3	306.51	308.31	306.81
296.86	295.21	296.63	295.62	296.7	297.21	296.19	296.02	297.67	296.75	295.76	298.28	299.32	297.65	295.77	296.55	299.21	297.1	296.59	297.74	298.15	295.6	296.01	297.25	296.99	295.15	297.35	295.84	295.37	297.04	297.05	296.8	295.68	299.43	297.96	295.76	298.27	297.31	296.87	299.03	296.32	297.3	297.19	295.68	296.72	298.62	297.26	297.6	296.97	295.94
317.11	317.58	317.77	317.36	317.37	318.26	319.16	317.84	317.39	317.82	319.15	317.42	317.81	317.92	317.87	318.68	317.9	320.21	317.7	320.01	319.83	318.12	319.21	319.29	317.4	317.21	318.34	316.62	318.69	317.98	318.05	318.73	318.21	318.31	317.17	317.42	317.66	318.22	317.77	317.12	316.96	317.93	318.68	319.07	319.03	318.69	318.28	318.28	316.78	318.6
300.32	299.62	299.97	300.75	299.4	299.94	301.01	300.92	300.41	299.42	298.07	301.01	299.76	301.29	300.78	300.08	302.35	299.73	298.64	301.44	299.61	302.39	299.74	298.65	301.28	299.48	300.58	299.46	300	299.79	300.7	298.65	298.97	299.32	299.72	300.36	299.84	300.64	298.59	299.3	300.27	299.04	301.63	299.43	300.44	298.63	299.8	301.06	299.95	300.74
328.45	328.82	328.25	327.73	327.31	327.64	328.36	327.99	329.44	328.72	328.18	327.54	327.05	326.96	326.8	328.2	327.45	327.92	327.12	329.58	328.72	327.53	327.84	326.96	325.82	326.22	326.35	327.74	328.28	326.61	329.31	328.38	327.53	327.57	327.95	329.16	328.02	325.63	328.25	327.92	326.35	327.38	328.55	327.36	327.98	326.03	327.21	326.61	326.17	328.23
311.14	310.19	312.13	309.02	309.97	311.79	311.04	311.62	311.23	310.7	312.22	310.35	312.37	311.91	309.98	311.65	311.65	310.89	309.99	309.79	309.96	310.43	311.42	310.69	309.78	311.43	312.59	311.57	310.43	310.64	310.55	311.39	312.09	310.8	311.55	309.39	312.78	308.43	310.5	311.35	311.06	311.06	312.27	312.05	310.1	309.8	310.11	310.7	309.53	312.21
312.5	312.15	311.78	311.68	313.34	313.05	314.08	313.13	311.57	311.17	312.76	312.55	311.98	311.54	313.1	313.32	313.64	311.33	311.38	312.99	313.41	314.11	313.99	312.11	314.21	312.09	313.69	313.31	313.07	312.46	313.84	313.75	312.31	311.84	311.96	312.35	313.4	313.23	311.49	313.51	315.08	314.8	314.47	312.91	314.29	313.07	312.57	313.29	311.93	313.44
318.77	319.03	317.33	318.08	319.19	318.69	316.03	317.52	318.4	317.86	316.4	318.45	317.97	319.12	319.04	318.17	319.86	317.86	318.65	314.81	317.88	317.29	317.34	318.27	318.2	318.24	318.67	318.92	318.82	317.93	317.94	318	317.46	317.95	319.44	318.18	319.54	319.24	318.87	318.2	317.6	317.15	316.81	317.55	318.33	317.67	316.51	318.17	317.85	319.34
320.88	319.31	319.13	319.26	319.96	318.26	320.25	321.59	319.16	317.96	319.05	319.62	318.37	320.82	319.71	320.26	319.94	319.08	318.85	319.08	319.19	318.69	320.16	318.69	318.9	319.15	319.12	320.58	318.24	319.96	319.2	318.59	319.15	318.78	318.47	319.23	318.25	320.63	318.79	319.06	318.52	320	319.34	319.63	320.72	319.97	319.02	318.72	319.78	318.22
312.91	314.98	315.84	315.76	316.18	316.55	315.87	316.05	314.97	316.13	315.95	315.35	314.75	316.2	313.51	312.7	315.9	315.41	316.24	314.85	315.18	312.93	315.25	316.42	313.82	315.55	315.79	315.22	314.42	313.7	315.06	315.01	316.13	316.61	313.42	316.1	315.07	313.92	315.14	314.33	315.32	313.24	316.17	316.02	314.89	314.01	314.87	315.89	315.14	314.2
297.8	296.32	296.88	296.91	296.13	296.84	297.01	296.63	296.03	295.58	296.66	294.96	296.04	297.95	297.33	296.97	296.06	297.41	297.35	297.15	297.6	297.11	297.65	297.98	297.1	296.88	294.73	295.82	297.7	296.19	296.82	296.99	297.4	297.5	296.4	297.07	297.16	295.83	296.18	296.72	297.59	297.88	297.86	296.52	296.84	298.36	295.66	296.94	297.21	295.95
307.31	305.96	306.8	304.72	305.86	307.92	308.12	307.21	305.34	307.12	306.89	306.01	305.74	307.03	307.11	306.77	305.33	307.66	307.67	308.25	306.58	308.36	306.96	308.47	306.74	305.68	307.09	307.71	307.55	305.57	306.72	305.29	306.03	306.34	307.56	306.13	306.73	307.61	308.24	306.4	305.79	305.66	305.05	306.39	307	306.3	304.97	307.77	306.86	305.09
316.12	315.55	313.76	314.99	314.64	315.09	314.39	313.87	315.06	314.81	313.94	314.68	315.83	315.66	314.7	314.64	316.36	315.67	314.94	315.43	313.97	315.84	312.98	316.15	312.86	315.28	314.56	315.67	315.86	314.83	313.51	315.01	315.86	314.45	316.4	314.3	317	314.02	313.64	315.5	314.37	314.62	314.07	314.79	314.85	314.89	316.13	315.11	315.06	312.78
313.58	313.92	312.1	313.44	312.95	312.32	312.06	313.51	313.24	313.1	311.64	313.64	314.93	312.7	313.04	311.78	313.92	313.55	314.33	313.12	311.78	314.48	313.07	312.66	312.4	310.74	313.36	315.27	312.78	313.37	313.02	312.41	315.11	313.89	313.93	314.2	313.11	312.28	312.48	312.84	313.4	314.25	313.65	312.84	313.4	313.33	312.67	314.25	314.82	311.97
307.71	306.28	305.02	305.46	306.87	305.09	308.3	308.56	306.77	307.83	307.7	306.03	305.65	306.66	308.24	306.5	307.44	306.34	303.58	305.32	306.23	306.07	305.96	305.43	305.62	305.59	306.11	305.36	304.88	306.15	306.16	306.1	306.68	306.6	305.45	305.66	305.23	305.65	306.47	305.8	305.72	306.56	305.4	308.13	307.86	303.95	306.95	305.88	306.13	304.96
308.79	310.39	310.27	308.53	309.86	311.92	309.17	311.62	311.77	311.16	309.52	311.55	310.92	311.31	310.38	309.45	310.27	310.93	309.56	310.33	310.52	308.76	310.02	311.69	311.48	310.22	308.85	311.11	309.94	309.68	310.62	311.18	312.64	310.29	311.11	310.86	309	310.17	310.75	309.25	310.98	310.57	309.33	309.75	311.59	310.36	307.7	310.9	310.43	310.99
300.91	300.71	299.97	301.33	299.73	298.37	299.91	301.17	300.12	300.03	297.34	299.09	299.1	300.11	299.46	299.72	299.44	300.09	301.28	299.46	302.32	299.81	299.74	300.72	299.51	298.32	299.14	302.54	300.28	299.82	300.81	301.14	298.78	302.65	299.97	301.75	300.7	300.27	300.79	298.96	299.15	300.5	299.92	300.22	301.36	300.16	300.95	300.31	299.38	299.07
318.13	317.73	319.21	318.23	318.68	318.63	319.7	318.45	319.05	318.69	318.49	318.86	319.07	319.54	319.39	317.5	319.11	317.88	319.02	319.33	320.59	318.77	317.95	318.43	319.3	320.64	318.32	319.1	318.63	318.57	317.86	317.9	319.52	318.96	318.44	319.02	317.8	318.98	319.76	318.45	318.21	319.41	319.11	319.67	318.16	317.34	317.8	318.91	318.11	317.95
305.8	305.88	305.86	305.76	303.15	303.93	305.83	306.64	306.04	306.67	306.74	306.28	304.36	303.69	304.77	305.35	306.44	303.6	307.54	303.42	304.18	306.19	306.31	306.38	304.09	303.42	304.52	306.13	305.21	305.12	305.28	304.93	304.17	304.36	305.64	305.07	305.84	302.44	305.21	305.2	306.39	305.27	306.62	307.59	305.44	305.72	305.14	305.5	305.52	304.06
307.1	306.26	307.56	306.58	306.07	307.36	305.99	305.6	304.91	307.51	307.78	306.97	307.49	306.16	305.72	306.77	307.89	306.84	305.85	308.01	306.03	305.7	308.1	306.28	307.07	306.49	306.67	306.51	306.44	308.79	305.7	305.12	306.63	306.7	307.01	304.58	307.6	308	306.74	305.72	305.36	306.66	306.85	306.16	306.57	307.17	307.47	306.17	306.13	305.71
306	306.42	307.19	306.39	305.79	305.21	306.07	305.35	306.95	306.2	305.79	307.16	305.64	306.61	304.69	304.79	306.81	304.97	305.8	305.57	305.94	305.46	307.78	306.55	306.73	307.14	305.72	305.69	305.55	305.63	306.6	307.71	305.07	304.82	305.93	305.64	306.51	306.71	307.1	305.47	306.58	306.57	308.14	305.36	306.55	306.17	304.72	305.18	307.35	307.8
330.18	327.41	327.53	326.26	328.33	329.89	328.13	328.97	327.59	328.73	326.59	327.08	327.43	327.12	329.1	328.91	327.51	329.08	329.44	328.66	329.2	327.03	327.9	327.98	326.98	328.43	327.93	328.93	328.24	328.72	327.3	325.48	329.1	327.77	327.93	326.52	326.34	328.19	328.03	327.32	328.83	328.47	329.66	327.13	328.04	328.08	327.68	326.82	328.61	328.03
303.18	301.99	304.9	303.77	304.19	305.32	304.05	304.5	302.54	302.79	302.63	302.08	303.86	302.33	303.26	303.04	302.16	303.87	303.51	300.89	303.63	305	303.27	301.81	303.37	302.36	303.83	302.57	302.34	303.48	302.85	303.37	304.81	303.43	301.81	303.15	304.18	303.39	304.49	302.39	303.66	304.52	302.23	304.27	303.02	302.47	303.96	303.09	303.01	304.27
314.46	313.84	315.39	314.15	313.8	314.74	312.89	314.17	314.73	314.09	315.16	314.57	315.04	314.07	315.37	314.45	313.46	314.21	314.42	315.07	315.46	315.11	315.11	316.26	314.63	314.05	314.35	315.1	314.74	314.78	315.05	315.38	315.91	316.58	315.32	314.48	316.12	315.73	315.61	315.77	315.05	316.18	313.62	313.68	315.71	316.03	314.92	313.99	313.39	314.87
314.34	314.83	313.31	315.74	313.99	314.97	316.05	313.53	314.64	315.37	314.64	316.14	315.42	314.93	314.76	314.61	315.96	315.08	316.75	316.1	315.23	314.69	315.69	314.64	315.95	315.28	313.75	314.7	313.81	314.45	316.28	316.38	315.59	315.36	316.16	315.65	313.89	316.92	315.36	315.24	314.08	314.92	313.9	315.07	316.57	315.51	313.83	315.7	313.82	313.79
306.69	306.77	304.6	305.25	306.34	304.9	305.3	307.13	307.03	306.38	304.22	306.69	305.66	306.38	307.05	306.61	306.2	306.02	305.78	305.2	307.03	307.16	305.43	306.66	307.46	306.65	305.13	306.63	304	307.27	306.94	306.08	304.21	306.16	306.91	306.14	305.65	305.09	307.36	305.07	306.11	308.41	305.46	304.59	306.03	306.69	305.66	307.1	306.59	304.98
319.03	319.5	318.53	320.11	320.54	318.01	319.89	320.38	321.12	320.06	319.47	318.39	320.05	319.69	318.7	318.96	319.1	318.95	320.17	319.51	319.68	318.67	320.41	318.4	319.42	318.92	320.19	319.93	319.86	317.22	318.89	318.32	318.65	318.51	319.64	321.29	319.71	318.92	320.36	318.26	320.23	317.58	318.89	318.85	319.83	320.16	318.98	318.17	319.21	319.73
300.47	300.72	301.36	300.43	302.41	302.48	300.39	301.34	300.42	299.14	300.84	302.24	301.51	301.9	301.97	300.23	301.02	301.16	300.75	300.38	301.16	301.1	299.82	301.65	299.66	302.43	302.08	300.91	300.48	300.57	302.78	301.59	301.08	298.44	301.92	299.54	300.55	300.28	301.59	300.22	303.22	300.61	301.89	301.96	300.67	302.39	301.01	302.13	300.83	300.37
301.5	302.05	301.4	302.05	303.71	303.22	303.3	300.53	301.21	302.6	302.54	303.36	303	302.9	302.91	301.63	303.5	302.28	301.57	302.98	301.09	301	301.15	301.88	302.42	301.24	303.18	302.14	302.69	304.56	302.34	303.03	303.15	301.81	301.16	300.44	303.26	301.02	301.55	302.91	301.58	303.69	305.24	301.63	303.92	302.32	302.23	302.06	303.28	303.27
304.3	305.53	304.74	304.29	305.17	305.19	302.45	305.29	306.36	303.93	302.92	303.54	304.53	304.48	302.98	305.09	304.73	305.57	305.02	304.9	305.66	303.63	305.19	302.51	303.36	302.24	304.52	304.94	302.54	305.49	304.37	305.06	306.19	304.56	304.92	304.37	303.33	305.15	306.28	303.63	304.81	304.91	305.01	303.61	304.64	305.72	304.61	304.19	304.26	304.52
307.8	307.25	306.52	307.48	308.28	307.26	305.63	307.67	305.77	307.69	305.72	305.16	306.59	305.84	306.91	304.97	307.23	308.35	306.37	306.07	306.42	306.75	306.02	307.02	307.34	307.15	307.06	304.97	306.16	307.44	306.4	307.87	308.76	306.33	308.32	306.31	305.91	306.58	306.1	307.24	307.95	306.58	306.97	305.02	305.61	307.47	305.8	308.14	306.58	306.01
300.2	300.63	300.17	301.19	300.01	299.48	298.58	302.36	300.13	300.83	299.97	300.3	300.05	299.1	298.26	300.16	299.88	300.14	298.7	300.29	298.78	301.53	300.02	299.73	299.69	299.22	301.42	300.19	301.46	300.98	298.87	299.79	299.64	300.64	297.93	299.69	299.98	300.1	300.16	300.38	299.77	299.78	299.84	299.82	299.88	300.07	299.43	299.72	299.7	298.52
295.05	294.44	294.34	293.41	292.78	294.89	294.85	296.19	292.86	294.36	294.73	295.59	294.13	294.78	294.88	292.17	293.89	295.09	295.28	292.01	292.86	293.9	294.24	294.35	293.85	294.37	294	295.3	294.15	293.86	293.36	292.95	292.53	292.94	296.04	294.7	293.58	294.37	294.87	295.24	293.07	294.41	293.36	291.9	293.78	295.05	293.63	292.18	295.14	295.51
306.64	305.65	306.93	302.36	305.51	307.29	305.55	306.26	307.16	306.17	305.82	306.25	306.86	307.23	305.87	306.37	306.51	305.91	306.05	304.39	306.29	305.88	307.36	306.9	306.37	303.63	305.84	304.28	307.66	305.73	306.62	305.69	305.59	306.01	306.65	306.37	305.85	304.21	305.65	306.26	305.74	306.22	305.59	306.24	307.55	305.29	305.91	308.32	306.07	306.25
307.87	308.18	306.77	309.03	307.82	311.11	308.57	307.32	309.6	310.46	309.26	308.65	309.82	309.85	309.27	307.59	308.35	308.73	308.84	307.92	308.42	307.68	308.06	307.49	309.2	307.93	309.74	309.62	309.16	307.34	310.19	308.63	309.96	309.32	310.36	308.79	310.19	309.35	309.64	309.76	308.11	308.48	307.54	308.64	310.57	308.92	308.56	309.73	308.73	307.39
312.82	314.16	313	312.45	316.33	313.19	313.76	315.23	311.75	313.45	313.83	311.5	313.26	313.13	312.76	313.57	313.48	311.14	311.38	314.14	313.69	313.3	312.89	311.85	313.95	311.66	314.14	313.18	314.45	313.12	313.92	313.36	313.33	314.06	313.38	311.66	311.89	313.72	314.02	313.41	312.77	313.09	313.55	313.67	312.3	310.09	313.64	311.96	314.39	313.52
296.9	298.16	296.3	296.52	298.12	297.83	296.46	296.64	297.91	296.84	298.23	298.11	295.4	296.47	296.45	297.06	297.08	294.4	295.38	297.09	295.56	298.09	297.3	296.48	296.82	297.77	298.28	296.62	297.64	296	296.64	297.5	297.11	296.8	297.87	295.74	296.54	297.66	298.08	295.52	296.36	295.34	296.47	297.15	295.85	297.32	297.68	296.99	297.48	296.19
317.09	314.07	313.53	314.61	314.54	316.53	314.32	314.98	316.78	313.71	314.16	314.49	314.29	315.52	315.12	313.5	315.56	314.81	314.73	313	316.21	316.12	313.16	314.46	315.29	314.47	313.88	315.84	314.59	314.87	314.41	315.77	315.08	313.12	313.6	314.31	316.18	314.94	316.56	314.72	315.13	313.53	315.73	316.22	314.76	314.69	314.69	313.55	316.06	316.08
294.31	293.56	293.91	293.36	292.92	294.79	294.91	292.59	293.16	291.85	295.76	294	293.6	292.68	293.92	292.99	293.15	295.9	294.22	293.69	293.7	291.85	292.78	291.6	293.28	293.95	293.46	294.56	294.04	293.73	294.4	294.73	296.31	294.37	293.51	294.54	294.99	294.37	295.03	294.65	294.71	294.72	296.22	294.15	293.66	295.13	294.46	295.05	291.77	294.03
303.57	305.24	305.67	305.43	305.23	303.93	304.76	303.31	304.16	303.13	305.88	305.4	304.18	305.59	304.43	304.01	304.63	304.31	306.12	304.62	304.61	304.34	304.93	304.57	302.15	304.05	304.33	304.76	304.23	304.47	304.34	303.47	304.8	305	305.57	306.24	306.7	304.23	303.79	304.05	304.28	303.59	302.44	303.87	304.71	303.19	303.12	306.37	306.3	304.08
304.06	306	304.61	306.61	305.29	305.72	306.01	307.35	305.46	304.83	306.12	305.96	305.61	305.37	308.03	304.19	306.38	306.3	306.27	302.88	305.5	306.43	305.55	304.63	305.67	305.92	304.41	306.71	303.46	305.41	304.64	305.53	304.97	305.67	304.16	306.08	305.34	305.83	303.24	305.03	304.15	305.66	305.26	304.35	305.56	304.2	306.18	305.71	305.27	304.2
328.14	327.97	325.65	329.19	328.19	329.77	328.84	328.8	330.06	329.04	329.93	327.72	329.47	330.76	329.74	327.46	328.19	327.81	328.43	328.49	328.37	330.11	330.86	329.14	329.04	328.61	328.07	328.57	329.61	330.15	328.24	328.19	328.85	327.93	328.54	329.88	328.79	328.02	329.26	326.97	326.93	329.72	330.61	328.13	328.24	326.61	326.33	329.46	327.86	329.36
328.74	328.08	327.61	328.42	328.17	327.87	326.65	328.36	328.12	328.45	325.44	327.7	327.79	327.56	328.79	325.47	327.94	328.11	326.44	327.62	327.46	328.71	326.92	327.47	326.48	327.55	326.47	325.34	328.26	327.91	328.15	328.09	326.34	326.82	328.88	328.13	328.17	327.67	328.3	328.39	327.73	328.59	327.88	327.23	325.4	328.22	326.14	328.72	327.88	328.3
305.72	304.85	306.26	305.81	306.03	305.96	306.5	306.08	307.4	306.91	305.75	304.75	306.71	306.32	305.59	306.52	307.49	306.9	305.52	306.65	304.15	306.61	306.05	306.89	305.45	305.65	306.5	304.91	304.85	307.9	306.79	306.73	306.03	306.91	307.32	304.6	306.08	306.87	306.35	305.96	305.2	305.84	303.66	306.02	305.48	307.5	306.88	307.25	308.55	305.89
301.78	304.57	303.39	301.94	303.2	303.24	302.19	303.1	301.85	302.05	303.55	303.11	302.64	302.06	300.1	304.47	303.08	302.36	304.53	304	303.13	304.22	303.18	302.47	305.34	303.05	304.34	302.88	304.66	300.98	302.11	301.9	303.2	303.51	304.68	302.01	302.73	301.23	303.85	302.79	302.51	302.54	300.43	303.37	302.8	302.61	303.19	303.42	302.72	302.77
293.42	294.68	294.7	294.76	293.72	293.92	294.66	293.63	295.38	295.82	294.26	295.34	293.39	294.15	293.83	295.21	294.08	294.58	294.14	293.76	294.31	294.35	294.98	295.18	293.51	294.67	292.97	294.7	293.21	292.55	293.07	295.09	293.91	294.91	292.99	293.14	293.74	294.68	294.52	293.64	292.93	292.53	294.31	293.8	295.43	291.95	292.99	295.75	294.29	295.82
325.92	324.15	323.92	323.61	326.07	323.87	323.6	323.68	325.4	323.98	325.22	323.93	324.14	325.78	323.53	324.26	324.12	324.57	325.06	326.59	325.76	324.46	324.9	325.64	323.23	326.35	324.65	323.7	324.39	324.46	325.49	323.97	323.73	322.91	323.62	324.56	323.61	324.92	326.19	325.03	325.39	325.04	327.43	326.43	326.43	325.3	322.18	324.72	324.33	325.36
319.15	319.16	318.28	318.17	317.55	318.8	319.09	316.81	319.14	317.75	318.14	320.92	319.08	317.57	318.84	318.49	319.03	318.76	317.48	318.73	318.27	318.8	315.41	318.43	319.29	318.28	319.27	318.84	316.89	319.43	317.47	317.51	318.91	319.01	318.58	319.97	319.03	320.12	318.93	317.28	318.27	317.86	318.96	319.02	318.67	319.89	318.47	319.28	316.3	320.07
295.24	294.66	295.91	295.08	295.45	297.04	295.58	294.64	294.48	294.16	295.52	294.84	296.89	296.05	296.7	295.19	295.44	294.66	295.08	295.2	296.12	294.58	295.17	294.99	296.16	297.25	292.52	295.17	294.42	294.42	295.02	296.25	294.48	294.53	293.12	294.92	294.67	296.54	295.08	292.81	294.95	295.9	294.36	294.92	294.92	294.57	294.59	295.48	296.92	295.67
329.19	327.51	329.15	328.27	326.76	326.96	328.11	328.27	328.36	329.34	327.88	328.62	329.27	329.05	328.02	328.65	329.94	330.27	328.51	326.97	329.05	329.22	326.64	328.34	327.35	328.75	328.88	329.27	328.9	326.92	328.13	328.57	326.4	326.45	327.98	326.56	327.57	326.62	328.67	327.53	328.75	329.37	329.62	329.33	328.07	327.7	327.97	328.93	327.45	329.47
311.88	313.56	313.19	313.84	313.02	311.1	312.84	312.4	312.71	313.99	312.89	312.48	311.65	313.53	312.99	311.42	313.42	312.99	311.99	312.11	313.12	311.56	312.27	311.01	314.06	313.09	312.5	312.28	313.76	312.97	311.7	315.04	311.71	312.98	312.44	313.3	311.63	312.12	312.13	312.08	312.58	311.7	313.54	312.76	311.69	313.62	314.81	312.21	311.41	311.24
309.57	311.76	310.75	310.42	309.31	310.96	313.81	311.34	311.71	311.57	310.69	308.66	311.95	310.26	308.77	310.11	310.05	310.55	310.39	310.91	310.36	312.52	310.97	310.15	310.06	310.09	309.42	310.51	310.06	310.47	309.27	311.67	310.81	310.51	310.53	310.19	308.68	308.52	310.02	310.5	310.31	311.86	311.04	311.49	312.37	311.64	309.84	312.29	311.55	310.36
303.11	303.4	305.1	303.54	302.34	303.6	304.77	304.17	302.38	305.23	303.61	302.23	302.38	304.48	303.1	303.2	303.35	304.34	306.11	302.29	302.99	304.9	304.21	304.04	304.66	302.74	304.23	305.39	304.8	302.29	303.74	303.08	303.28	305.26	303.68	303.28	303.48	304.45	303.24	302.54	305.61	303.46	303.8	302.43	302.16	303.35	304.42	305.43	303.21	304.79
311.53	310.3	312.08	310.03	312.01	310.34	308.73	311.13	312.13	311.92	311.35	312.43	312.18	311.04	309.96	309.32	310.97	312.06	311.64	311.39	312.57	313.08	311.81	311.84	311.19	313.12	309.23	310.48	310.88	312.13	310.61	311.43	311.77	312.06	309.77	310.31	311.52	311.66	310.83	312.92	312.19	310.27	311.47	312.07	311.17	311.19	311.6	311.7	311.65	309.12
311.45	311.44	312.03	312.9	315.3	313.26	312.59	313.7	312.9	312.2	311.21	313.4	313.93	313.26	315.58	312.69	312.58	314.17	314.83	313.08	312.66	312.09	313.05	315.37	313.63	313.07	312.8	312.8	313.36	313.04	312.79	311.94	312.84	312.16	315.37	312.89	312.23	313.2	312.95	312.94	316.7	313.71	313.84	312.84	312.98	314.01	312.11	311.51	313.74	314.68
308.21	306.95	308.55	307.78	305.77	307.4	308.36	308.51	307.76	307.77	308.26	306.18	307.69	307.72	307.13	308.57	308.5	306.53	306.64	306.41	307.92	306.44	305.62	309.13	305.84	306.3	308.16	305.59	307.23	308.33	307.86	307.98	308.1	305.95	305.78	306.99	307	309.84	308.95	306.63	307.5	306.14	307.36	307.57	310.02	308.18	307.16	307.46	305.9	307.47
316.7	316.93	315.12	317.61	316.98	315.25	316.1	317	317.51	317.76	318.97	317.59	315.29	317.51	316.99	317.67	317.15	317.63	317.56	315.84	316.37	317.54	317.69	318.64	317.26	314.96	316.89	317.88	317.11	317.53	318.56	318.39	316.01	314.79	316.23	318.24	316.72	317	316.9	314.59	317.04	316.21	317.14	316.36	317.99	317.54	316.86	318.67	317.4	317.84
301.89	302.62	299.91	302.45	301.88	299.36	301.27	301.86	300.21	301.2	301.04	299.46	300.37	302.78	301.39	302.83	299.88	300.47	299.32	300.88	299.73	302.55	301.59	300.58	300.26	301.22	300.06	301.84	298.95	302.12	300.89	299.44	301.75	301.64	301.99	301.72	299.8	299.31	301.13	300.06	300.67	301.71	302.34	301.13	302.86	300.95	300.28	300.51	301.64	301.89
314.98	314.44	316.24	316.1	316.7	316.93	315.23	315.7	315.16	315.44	315.31	315.71	314.77	314.46	315.05	315.11	314.79	314.28	315.66	316.44	315.42	315.3	314.77	317.09	314.91	316.02	316.65	314.94	316.27	316.14	317.16	314.45	315.48	316.29	314.2	315.35	315.44	316.87	316.09	316.14	314.86	315.84	315.01	316.48	317.49	316.03	315.38	315.94	317.07	315.93
314.08	313.41	313.82	316.31	315.67	313.43	314.83	315.26	315.26	313.88	313.72	314.37	314.66	313.54	315.81	314.82	314.48	314.28	314.14	315.28	314.55	315.29	316.16	315.89	315.55	316.08	316.15	315.48	315.31	315.05	312.73	315.29	314.33	314.93	315.34	316.12	313.97	315.5	315.77	314.43	314.92	315.69	317.38	314.05	315.12	313.43	314.61	314.61	316.92	315.15
310.44	309.28	311.34	313.38	311.55	311.68	310.21	311.36	311.03	310.72	310.64	311.12	312.13	312.2	310.05	309.93	309.34	310.2	311.89	311.73	310.58	310.52	310.07	311.25	311.32	312.36	310.67	311.48	310.88	309.59	310.69	310.76	309.75	310.55	311.12	309.91	311.19	310.45	311.82	311.06	310.29	311.36	310.69	311.63	309.41	311.07	310.86	311.58	310.13	309.1
302.34	303.39	301.48	301.79	302.54	303.28	302.55	300.88	302.93	302.57	303.35	303.25	301.56	301.93	302.2	302.3	303.68	303.01	301.97	303.32	302.34	301.89	303.38	301.32	301.37	304.03	299.87	303.43	302.1	303.11	300.13	301.35	302	303.16	300.92	302.8	303.09	302.44	301.99	303	303.1	302.95	303.43	302.49	302.79	301.19	302.89	302.39	301.82	305.44
306.84	307.88	307.27	307.28	307.34	308.21	309.84	307.36	306.48	308.11	308.12	306.24	307.81	306.51	306.23	306.16	306.77	307.61	307.06	306.73	306.71	307.37	306.74	306.85	308.21	308	307.78	307.01	307.98	308.46	308.13	307.97	308.54	309.32	306.72	308.59	307.66	308.55	307.46	306.57	306.83	308.57	307.68	308.9	308.53	307.16	306.9	307.83	309.11	307.78
303.9	302.96	303.26	304.41	304.03	303.31	304.09	301.65	302.53	304.06	304.34	303.03	302.36	302.8	303.72	302.99	301.21	301.31	301.54	302.33	303.12	303.07	303.08	301.43	301.14	303.54	301.93	303.49	304.06	302.5	302.85	302.12	303.39	301.29	304.17	303.89	303.2	304.51	301.8	303.59	303.3	301.91	303.44	301.62	302.02	303.82	303.45	305.04	302.02	302.41
314.89	315.44	315.67	312.9	314.28	313.03	315.42	315.84	315.16	313.63	314.67	315.62	314.16	314.27	313.64	314.66	315.55	316.54	314.92	314.87	313.7	314.24	315.78	315.97	315.17	315.76	316.34	314.23	314.75	314.14	313.67	315.03	314.97	315.74	315.87	314.72	315.28	313.48	315.34	314.5	316.26	315.51	313.83	315.75	312.96	314.06	313.9	312.81	314.53	317.05
311.94	312.06	314.27	313.49	313.01	312.86	311.28	312.65	314.46	313.62	311.71	313.79	312.53	314.88	312.62	312.65	313.94	312.45	313.87	312.72	313.05	311.21	313.14	312.1	311.17	312.92	312.4	314.14	313.1	312.38	311.11	313.22	313.79	313.38	311.3	312.87	312.84	310.61	314.13	314.7	311.54	313.35	312.23	311.89	313.39	311.84	313.67	314.77	313.55	312.93
306.8	304.49	305.15	306.13	305.27	304.6	304.2	304.39	307.23	306.42	306.08	304.75	304.41	305.78	304.66	305.8	304.92	304.06	307.44	305.11	304.31	306.56	306.41	305.53	307.64	305.44	305.26	305.98	305.19	304.35	306.15	305.22	305.65	304.64	307.03	303.52	304.86	304.74	305.65	304.85	305.33	304.71	305.7	304.87	305.59	304.25	305.63	305.86	305.08	304.99
325.57	326.73	326.4	327.27	326.61	327.08	328	328.43	327.36	327.18	326.85	327.12	326.27	325.71	326.83	325.46	327.52	326.12	328.4	325.95	326.16	327.34	327.28	328.47	326.88	326.75	328.2	327.87	327.33	328.74	326.01	326.95	326.88	327.49	327.5	328.29	328.3	327.35	325.66	327.42	325.72	329.23	328.94	329.6	327.81	328.96	327.55	327.46	329.11	327.92
314.72	312.48	314.59	312	312.79	312.92	313.17	311.9	314.57	312.34	314.67	311.74	314	312.69	314.63	313.56	314.95	312.56	311.51	314.65	313.44	311.28	312.14	313.87	313.41	311.65	312.8	312.76	313.44	314.13	312.92	313.34	314.74	313.7	312.88	315.41	314.09	312.29	313.4	311.63	312.05	311.06	312.23	312.5	315.43	313.64	310.96	312.92	314.08	314.33
327.56	327.59	327.69	327.64	327.96	328.28	327.89	327.75	329.09	328.19	327.74	327.96	326.27	327.91	327.84	327.36	329.39	328.86	328.94	328.5	327.18	326.99	327.5	328.51	327.24	327.15	330.11	328.12	325.96	328.23	328.77	328.7	328.3	327.44	328.38	328.01	328.86	328.1	328.18	327.71	328.16	327.35	328.68	328.13	327.48	328.24	326.81	327.6	326.98	329.74
304.45	304.64	304.77	303.9	305.21	303.4	303.77	304.73	305.53	304.37	303.55	303.14	305.39	306.61	306.68	304.34	304.52	304.95	304.76	305.49	305.84	305.03	306.26	305.76	304.76	304.93	305.89	305.08	304.04	304.76	305.22	305.67	302.75	304.82	303.17	304.16	306.13	303.72	302.3	304.43	303.34	304.29	303.66	305.68	304.15	302.92	303.04	303.56	302.69	302.67
303.31	303.93	305.02	303.49	303.85	304.42	305.53	303.48	302.75	301.39	305.78	305.43	304.33	303.78	303.86	304.81	302.8	303.71	304.43	303.25	303.55	304.68	303.1	303.76	302.1	303.71	304.92	302.79	303.63	304.94	303.82	305.54	304.41	303.54	304.34	303.44	304.06	304.72	303.73	304.7	303.71	302.99	304.92	305.45	304.36	305.69	303.57	303.98	304.52	305.75
299.62	299.46	298.75	300.33	299.03	300.57	299.11	299.91	299.83	300.46	299.44	300.5	300.79	299.57	300.26	301.11	299.25	300.82	298.54	301.31	299.94	300.65	300.45	299.81	302.93	299.87	298.67	300.25	298.54	298.5	299.95	298.72	299.04	300.13	300.77	298.83	301.25	300.29	300.09	301.07	299.74	300.19	301.65	300.2	299.39	300.15	298.59	299.78	299.9	299.03
315.2	314.46	315.13	316.27	310.8	315.84	315.24	312.74	316.3	313.92	314.19	317.69	313.73	314.98	314.13	313.29	317.75	315.16	314.18	315.67	314.39	314.19	314.57	315.48	313.51	314.39	313.65	313.74	314.24	313.84	314.85	314	315.6	314.45	316.42	315.14	314.33	315.77	314.04	314.56	313.16	313.44	315	314.3	313.69	313.27	313.33	313.95	316.98	314.24
315.88	315.07	316.83	314.81	316.78	317.04	316.56	314.31	315.04	316.26	314.75	314.77	315.88	315.98	316.45	316.66	316.65	316.04	315.82	316.8	316.76	316.41	316.67	316.38	316.1	316.56	316.28	315.37	316.26	316.79	316.75	316.24	315.08	316.9	315.03	314.73	316.02	317.07	316.04	316.08	315.8	316.74	317.82	315.37	314.46	315.87	317.4	317.22	316.36	314.97
315.61	314.1	317.01	315.62	316.11	317.12	315.12	313.45	315.85	316.05	315.74	315.83	315.85	316.07	317.42	314.32	315.52	315.3	315.84	316.17	314.38	315	315.44	314.66	316.42	317.34	316.49	316.84	315.95	317.97	316.39	315	317.57	316.17	315.79	315.87	314.85	316.25	317.71	316.09	315.32	314.94	315.99	314.38	315.52	315.27	316.08	316.45	316.56	315.78
314.36	311.69	314.18	314.11	313.63	312.64	312.7	312.01	312.59	314.12	313.94	313.72	311.07	312.7	312.89	313.12	312.31	313.91	313.39	312.58	313.6	312.89	313.59	313.36	313.67	314.25	311.09	311.65	314.27	311.72	312.98	315.14	314.18	312.75	313.82	310.99	310.48	314.43	313.67	312.26	312.12	313.99	312.52	315.29	312.55	312.83	313.4	312.88	313.89	312.19
304.74	301.62	303.14	302.79	304.5	304.81	303.78	304.04	303.4	302.68	303.68	303.45	303.81	305.95	302.17	303.73	303.56	302.4	304.57	304.38	305.24	302.63	303.05	302.31	303.03	304.82	303.74	301.52	303.54	303.15	304.21	304.17	303.2	303.74	303.47	303.44	303.32	304.15	305.36	304.63	303.34	304.61	303.62	303.58	304.3	306.07	304.68	303.24	305.45	302.66
305.22	301.71	305.86	305.09	304.3	302.73	304.92	302.71	304.42	303.74	304.53	304.2	303.93	302.8	304.67	304.69	303.37	303.69	305.07	304.61	306.11	306.11	305.37	304.96	302.79	305.41	303.26	305.18	304.88	305.11	304.46	304.97	304.05	303.4	304.73	306.48	305.27	304.77	304.58	304.98	303.04	303.52	303.78	304.44	303.93	306.14	303.53	305.19	303.38	304.56
318.16	317.32	317.16	315.71	316.82	317.55	316.43	317.88	318.36	318.49	316.99	317.24	316.24	317.04	317.57	315.16	317.56	317.72	315.87	317.91	314.21	315.85	316.21	318.96	316.77	316.99	315.69	316.79	316.49	318.05	316.99	317.35	316.99	318.34	318.31	316.5	317.59	317.4	318.09	320.38	316.88	316.88	317.42	317.96	317.04	316.85	315.74	316.86	317.36	316.01
302.57	301.63	303.03	307.01	305.51	302.88	303.1	304.67	303.75	303.71	304.47	303.15	303.37	303.53	304.71	305.33	304.79	305.51	305.31	306.17	303.89	304.41	303.26	304.52	304.82	303.19	304.57	305.58	303.57	304.87	302.5	303.05	304.35	303.84	304.59	304.95	304.01	303.78	305.26	302.9	304.93	304.04	305.25	305.03	305.73	305.77	305.23	303.41	305.31	304.32
304.51	306.22	304.91	306.77	305.39	306.12	304.99	306.81	305.62	305.61	306.71	305.2	305.21	305.49	306.47	305.36	303.31	305.19	304.38	305.98	303.93	304.29	304.36	305.98	305.96	305.52	305.89	305.75	305.94	303.02	302.88	304.92	305.71	305.75	308.9	304.41	303.45	306.68	305.58	304.83	304.99	305.93	305.2	306.63	306.57	305.82	304.24	304.13	304.89	305.48
312.03	313.19	312.77	313.06	313.38	313.97	314.12	313.4	312.66	311.49	311.06	312.53	313.04	315.31	312.16	313.75	310.72	312.85	313.08	312.88	312.57	313.38	311.19	313.57	312.36	312.16	313.47	313.22	313.92	313.73	311.82	311.88	312.07	312.72	312.58	312.99	313.21	311.66	310.27	312.92	313.71	313.62	313.57	313.07	312.83	313.32	312.64	312.12	312.63	314.28
326.44	327.62	326.87	328.25	327.48	327.65	326.55	327.23	326.73	326.27	328.07	327.43	327	326.4	326.27	326.34	326.8	327.6	326.15	329.91	327.56	326.19	325.92	327.74	326.8	326.47	327.72	327.37	325.18	325.69	327.49	326.92	327.34	326.44	325.96	326.4	326.6	327.28	327.24	325.57	327.04	328.76	327.42	326.67	326.46	327.28	326.62	327.26	329	327.53
318.95	317.08	317.46	319.41	316.83	319.17	318.32	318.68	317.74	317.25	316.97	316.29	319.56	316.66	319.75	318.3	319.08	319.14	318.42	319.15	319.27	317.31	318.37	320.78	318.48	321.55	319.6	317.89	316.27	317.33	318.21	317.75	320.66	318.54	319.44	316.6	320.03	320.15	318.76	319.54	317.74	317.5	317.78	317.84	318.22	317.71	318	317.94	317.12	317.72
328.68	327.47	328.6	327.33	327.39	326.65	327.67	327.51	328.18	328.04	328.34	327.97	326.18	326.04	327.53	328.34	328.18	329.45	327.05	327.77	328.7	325.95	329.58	326.76	329.85	328.92	328.94	329.86	327.46	326.94	327.26	328.25	328.33	328.17	326.49	327.06	327.97	326.77	328.18	328.47	329.41	327.49	327.54	327.59	327.43	326.92	327.8	326.85	325.95	329.09
314.9	313.46	313.29	315.47	315.66	314.11	313.76	312.99	314.03	315.48	312.22	314.1	313.05	313.29	313.26	313.75	312.67	313.81	314.04	315.16	314.73	312.68	313.89	314.23	312.97	313.33	313.24	313.58	314.04	312.58	315.79	314.25	314.8	313.72	314.76	313.55	316.03	315.34	313.92	312.89	312.53	312.73	313.16	314.42	314.22	312.69	313.55	314.89	314.43	312.77
318.07	320.82	318.29	319.38	316.2	319.77	319.08	318.44	318.88	318.41	318.31	316.91	318.7	319.91	318.2	316.22	318.05	318.02	319.48	319.18	318.02	317.81	318.91	317.38	318.24	319.4	319.97	316.79	317.62	318.43	318.45	317.78	319.01	317.95	318.1	317.23	318.28	318.23	317.44	318.51	318.63	317.24	317.1	318.13	317.82	320.18	319.36	317.69	319.12	316.91
296.3	297.54	296.54	297.38	297.08	297.6	297.29	298.19	295.77	296.52	295.59	296.36	297.36	295.53	297.41	296.71	296.74	297.54	297.65	295.16	297.76	295.5	295.79	295.88	294.95	297.67	295.88	296.07	297.01	296.15	296.75	297.21	296.13	296.27	298.34	297.53	295.71	295.98	296.66	297.29	296.62	295.13	296.35	296.55	295.7	297.36	296.13	296.86	295.37	294.92
300.46	301.7	300.15	301.53	300.21	301.55	303.33	301.81	301.49	299.39	299.89	301.25	301.45	301.33	300.47	300.83	301.86	299.74	301.05	301.12	300.55	301.1	301.06	300.94	299.7	301.77	300.25	299.69	301.2	301.56	301.23	302.44	301.28	300.52	299.53	301.45	299.78	302.93	303.14	300.91	300.63	301.15	302.4	298.16	300.38	299.32	301.78	301.18	300.22	300.35
294.46	294.45	295.03	294.21	293.17	294.62	293.23	294.3	294.44	295.93	295.52	294.38	295.92	292.72	293.21	294.15	294.69	294.8	294.41	293.6	293.84	294.15	294.29	293.51	293.85	294.34	293.48	294.69	295.74	292.91	294.46	295.2	292.71	295.56	294.73	294.35	294.26	294.47	292.95	295	294.05	293.54	294.47	294.04	294.31	294.65	293.18	294.28	295.95	293.5
327.07	326.91	326.09	326.42	325.62	325.27	327.1	325.73	328.23	325.73	326.39	328.13	326.96	327.44	327.11	326.56	326.8	325.49	328.89	326.52	326.07	326.53	326.19	327.44	326.63	326.77	328.14	326.31	327.35	327.97	326.6	327.86	327.99	326.44	327.87	327.89	327.65	327.61	327.57	327.12	324.86	327.43	325.68	325.45	326.74	326.79	327.69	328.06	324.82	327.18
304.73	305.19	303.89	302.95	304.04	303.56	304.68	305.18	304.19	304.89	301.98	304.41	303.56	304.33	303.69	303.16	304.29	305.32	304.41	304.65	302.83	304.81	304.77	302.92	304.84	304.78	302.06	303.35	304.12	305.51	305.59	305.02	303.01	302.22	304.55	303.25	303.59	303.98	304.52	305.58	305.5	302.94	302.94	304.81	303.85	303.32	302.67	302.94	305.46	303.03
319.71	319.9	319.41	317.87	318.21	320.08	320	319.15	319.25	318.36	316.74	319.15	317.66	319.82	318.54	319.23	318.68	319.13	317.7	319.42	320.34	320.21	319.24	318.48	318.42	319.78	319.31	320.3	320	315.8	319.72	320.01	317.63	319.93	319.54	318.73	319.97	319.92	318.52	319.05	318.18	317.79	319.04	320.41	320.51	319.28	318.47	318.7	321.05	318.04
312.56	312.76	312.1	314.89	313.15	312.45	312.59	312.95	313.05	314.19	313.84	312.66	313.87	312.76	313.43	312.88	312.97	314.11	311.88	314.29	313.29	312.7	313.8	313.3	312.64	314.3	314	314.17	315.66	315.27	313.98	315.06	313.14	312.42	313	314.36	312.52	313.53	313.1	312.28	312.73	311.67	314.53	313.01	315.36	313.49	313.45	313.56	312.11	314.41
320.81	319.01	319.93	319.58	320.13	318.92	319.3	317.72	318.98	318.52	319.36	318.68	318.71	318.33	319.31	318.59	319.98	319.69	320.23	319.6	319.2	318.15	318	320.17	319.41	318.88	320.06	318.87	320.02	319.47	320.03	319.77	318.76	319.31	318.29	319.81	318.12	320.39	319.33	319.13	319.63	319.22	320.25	318.94	319.98	319.88	319.79	319.57	317.68	318.09
317.39	317.69	315.25	315.46	316.46	315.98	316.53	316.58	315.26	316.51	316.04	315.95	316.18	314.73	314.85	314.67	315.65	316.4	315.78	315.06	315.8	316.06	314.52	315.37	315.41	316.08	316.63	315.44	316.77	316.29	316.42	314.3	315.03	317.19	316.33	316.96	315.38	317.26	314.94	314.66	316.38	316.7	315.61	315.69	315.68	316.33	317.51	315.09	315.34	314.81
320.65	318.01	317.4	316.31	317.78	315.22	318.87	318.27	318.5	317.85	316.64	319.75	318.46	317.64	317.27	318.14	317.88	316.97	318.53	317.94	318.6	317.61	316.23	319.24	319.22	318.73	316.76	318.95	317.6	317.73	319.34	321.48	319.4	317.39	317.91	318.41	318.32	318.01	317.85	317.36	317.99	316.21	317.02	318.33	318.29	318.62	318.94	319.14	316.86	318.2
326.66	326.92	327.62	327.49	328.97	327.38	328.23	327.82	328.09	329.31	328.13	326.59	326.17	328.39	328.55	328.84	327.92	328.16	329.71	328.63	328.71	326.25	327.91	328.52	327.17	327.75	328.51	327.31	327.45	326.74	328.05	327.4	327.62	326.82	328.95	326.71	328.45	327.62	328.48	328.29	328.86	327.3	329	329.2	327.15	327.6	326.47	328.41	328.1	328.33
299.66	301.21	299.93	300.88	299.98	300.49	299.63	299.63	300.19	300.84	299.02	300.74	299	299.53	300.09	300.35	298.61	301.18	299.79	299.12	298.16	298.73	299.08	300.32	302.12	299.44	299.52	299.01	299.13	300.5	300.91	299.62	299.74	300.87	298.18	300.65	302.02	300.5	300.64	300.12	300.73	299.19	302.06	299.67	299.43	299.56	300.42	299.19	300.88	299.94
304.7	303.6	303.54	304.39	303.32	303.47	304.37	302.3	302.33	305.07	304.26	304.96	303.3	303.17	302.65	303.17	305.04	303.43	304.2	304.07	302.44	303.66	304.82	301.8	303.12	303.98	302.91	304.09	303.75	303.23	303.47	304.6	303.22	304.98	303.19	304.19	303.07	304.13	303.47	303.57	303.92	303.63	306.03	306.13	304.55	303.52	304.5	304.47	301.84	303.82
315	313.9	313.99	313.47	314.4	311.74	314.38	310.85	314.45	313.59	314.17	313.05	314.52	313.2	314.29	311.53	311.83	313.25	312.83	313.63	313.86	312.59	312.53	313.01	313.29	312.46	314.32	314.25	312.76	313.44	314.05	312.14	312.45	313.16	312.68	313.55	313.66	312.5	313.87	314.1	312.95	310.98	311.45	312.72	313.06	314.36	314.14	313.76	314.02	312.76
315.35	314.91	312.93	314.67	314.68	315.51	314.34	315.49	316.77	315.33	314.49	317.06	314.89	314.97	315.89	315.92	313.02	314.53	312.9	313.44	314.86	313.77	315.54	314.27	312.26	315.3	313.41	316	313.51	314.96	314.39	316.6	314.08	315.13	316.43	315.02	316.97	315.19	314.55	313.34	315.27	314.84	313.07	315.35	314.21	315.81	313.19	316.03	312.76	314.85
302.89	302.21	302.5	302.46	302.22	303.11	302.78	303.78	304.61	303.83	302.88	304.15	303.65	302.02	302.75	304.2	303.78	305.77	303.8	303.16	304.16	303.59	302.83	302.54	304.45	303.06	304.45	301.9	303.35	301.99	303.7	301.88	303.15	303.63	302.91	304.64	303.12	303.91	302.29	305.58	301.65	303.77	304.15	303.17	302.45	303.98	303.27	303.43	303.38	302.01
328.99	328.05	328.21	325.96	327.41	327.23	327.68	325.66	327.55	326.14	327.12	327.75	326.98	326.91	327.59	328.42	327.92	327.15	328.51	327.78	326.97	328.74	327.03	328.62	327.48	326.64	328.01	328.44	326.98	328.2	328.67	327.29	329.95	328.11	327.23	328.4	328.48	329.31	329.23	326.36	328.07	328.04	327.68	327.43	325.53	328.02	329.49	327.97	329.22	328.18
303.3	303.55	302.22	304.81	305.55	302.95	303.19	304.86	304.98	303.38	303.5	302.94	302.81	304.05	303.89	303.79	303.19	303.57	303.05	302.83	301.97	303.17	304.91	304.06	304.65	303.47	303.6	302.86	302.76	304.39	303.3	304.28	303.64	303.38	302.01	305.07	302.62	304.21	302.71	302.22	303.76	302.41	302.2	303.73	304.07	302.48	304.76	304.79	302.59	303.04
326.71	328.44	326.84	328.38	327.97	328.28	327.42	326.11	328.4	328.34	328.14	328.3	327.54	327.8	328.34	326.05	328.5	327.58	329.18	328.4	328.39	328.45	326.38	326.89	328.01	329.05	328.85	327.32	327.47	328.58	327.24	326.2	327.6	327.62	327.63	327.32	327.5	325.91	329.11	326.52	327.66	327.25	327.19	327.06	328.06	328.21	328.41	326.82	327.31	327.71
315.01	315.08	314.37	315.61	315.34	315.63	315.45	315.17	316.4	314.4	317.04	317.01	314.73	317.36	317.16	314.81	314.73	317.19	317.05	315.15	315.61	315.01	312.99	315.56	312.31	315.81	317.56	314.16	314.84	314.24	315.81	315.2	315.39	315.77	315.24	314.37	316.28	313.27	314.61	315.94	316.82	315.74	317.16	315.86	314.15	315.25	314.85	313.88	313.38	314.32
314.59	315.05	314.33	314.39	313.24	314.99	311.77	312.31	315.57	314.08	313.65	314.8	312.08	313.71	314.08	313.08	314.02	313.67	315.52	313.8	313.78	313.42	313.02	313.51	313.82	312.76	313.48	312.45	311.64	314.65	313.18	313.09	313.52	314.94	312.44	314.78	312.92	313.71	315.64	312.99	313.53	313.04	312.94	314.07	313.55	313.65	314.48	313.73	314.6	311.93
313.67	316.35	314.79	315.11	314.87	314.8	315.6	317.28	316.05	317.23	316.1	317.8	314.92	313.94	314.4	313.97	312.3	313.51	314.56	312.92	315.51	315.12	313.29	316.29	314.59	314.22	316.35	313.86	314.65	315.75	314.39	314.75	314.35	314.93	315.94	316.85	315.64	314.54	316.08	314.03	314.99	313.32	311.81	316.06	314.75	314.63	315.3	315.97	316.02	316.16
294.05	294.16	295.67	295.51	293.31	294.63	296.11	294.58	295.17	295.77	295.24	294.6	295.23	293.93	294.92	295.7	294.85	294.27	295.41	295.01	294.91	293.18	295.73	294.27	295.82	294.71	294.34	294.05	296	294.36	295.59	295.15	295.58	293.77	295.05	294.6	294.89	294.81	295.16	293.07	293.73	294.42	293.95	295	295.52	296.26	295.55	294.4	294.48	295.54
301.97	301	301.98	301.42	302	299.79	301.96	301.11	300.22	301.41	300.69	301.78	301.04	300.11	300.98	302.38	300.59	300.04	301.07	301.57	301.06	301.12	301.29	299.16	302.34	300.29	301.27	301.81	299.35	301.25	298.74	300.41	299.55	300.76	302.26	300.41	301.48	302.86	300.51	299.6	301.82	300.62	301.61	301.9	300.18	301.73	301.31	302.64	302.13	299.94
318.36	319.06	316.94	315.92	314.95	315.37	315.35	315.76	316.17	316.22	315.83	316.86	316.26	318.11	316.23	316.51	315.68	315.64	316.63	318.03	316.43	315.95	316.42	316.83	317.01	314.34	316.25	314.97	317.05	316.03	316.12	315.24	315.25	317.51	316.88	317.12	316.21	316.92	316.51	316.31	315.58	318.23	316.05	316.77	314.82	319.04	316.83	317.94	316.53	317.14
317.08	313.49	313.35	314.16	316.76	314.66	315.9	314.4	315	314.48	313.96	314.99	316.2	315.46	314.78	315.67	315.77	314.91	314.06	314.6	316.25	314.87	313.12	315.07	315.46	314.32	316.18	315.14	313.61	314.94	314.24	314.17	315.46	314	316.01	313.61	313.09	312.72	316.24	315.34	316.46	313.96	315.2	315.94	314.44	315.91	315.09	315.95	315.13	314.63
293.71	294.68	295.25	296.62	294.23	294.81	296.06	294.42	295.61	294.59	294.52	294.77	295.65	293.59	294.45	294.99	297.11	294.36	294.92	295.25	295.11	293.84	296.07	296.1	294.78	297	295.63	295.02	295.78	296.59	295.87	293.32	294.59	293.84	294.62	295.78	296.29	295.54	292.46	296.37	294.8	293.69	294.74	295.79	296.21	294.22	294.86	294.28	297.86	294.29
302.28	304.38	304.51	303.43	303.27	303.7	304.18	303.32	304.84	304.76	302.36	303.28	303.69	304.53	303.07	304.24	303.69	305.36	303.05	304.51	304.6	304.41	304.13	301.39	304.23	305.56	303.72	303.71	305.29	305.58	304.72	303.18	303.85	303.66	303.01	304.07	303.81	305.37	304.31	303.49	303.25	305.16	304.03	305.17	305.38	304.9	304.46	303.8	303.48	304.09
304.17	303.75	304.12	304.77	304.98	304.43	303.26	305.57	304.82	304.36	305.65	304.52	305.59	306.08	305.01	304.4	304.41	304.77	304.93	303.33	304.02	304.35	304.6	305.7	302.81	304.83	305.11	302.77	302.43	303.52	304.25	304.51	303.04	303.31	302.95	304.63	302.3	303.77	303.05	302.92	305.13	303.22	304.28	305.72	304.36	304.85	304.86	304.47	305.1	304.03
319.33	319.94	320.84	318.56	318.63	319.48	318.95	318.44	318.75	319.1	319.1	319.5	319.4	318.65	319.74	318.63	319.26	320.52	319.55	319.96	318.43	319.06	318.74	319.21	319.08	317.65	320.25	319.37	318.77	319.51	318.96	319.73	320.91	319.07	319.83	318.73	318.6	319.35	318.92	318.14	319.12	319.26	318.16	319.11	319.26	319.98	318.5	318.53	317.64	320.63
294.97	295.64	294.85	294.2	294.36	293.96	293.53	295.02	294.16	295.44	294.99	294.52	293.46	292.97	295.44	293.33	295.46	294.81	294.89	293.14	295.13	294.01	293.34	293.74	294.19	294.64	296.08	294.77	294.17	293.69	293.39	293.34	294.67	291.5	294.64	294.58	294.52	295.12	296.06	296.56	292.41	294.02	293.68	293.12	293.43	294.57	294.27	295.71	293.52	294.55
312.39	314.36	312.3	314.31	316.35	315.26	313.75	313.52	313.95	313.42	312.12	313.66	313.55	314.33	314.43	313.81	314.36	314.56	313.73	315.1	312.97	314.77	313.01	313.5	312.58	312.56	313.01	313.38	313.16	313.91	315.13	313.94	313.5	313.27	313.5	312.77	313.59	314.28	313.45	314.46	313.67	313.78	313.56	314.48	313.3	314.49	313.49	314.24	313.19	314.17
314.59	314.47	315.08	314.59	313.61	315.04	315.84	315.93	316.79	315.83	313.74	316.52	314.13	315.78	313.62	314.33	315.15	316.22	316.41	314.95	313.9	316.73	315.21	313.54	313.65	314.89	314.54	315.44	314.24	314.69	314.15	315.07	315.15	313.79	314.93	315.12	317.38	314.74	313.82	313.57	317.05	315.93	314.59	312.33	316.44	313.58	315.18	314.25	315.38	315.83
306.3	305	305.18	305.34	303.2	303.83	305.84	306.66	304.91	305.54	304.22	304.76	306.53	305.92	305.54	305.14	305.66	304.99	306.29	304.39	306.39	305.06	303.61	305.44	306.38	306.41	306.62	305.62	306.65	304.35	304.19	305.09	304.8	304.42	305.67	304.68	304.52	304.71	304.42	306.03	304.77	305.01	306.12	304.02	304.64	304.47	303.62	305.75	306.16	306.99
300.02	300.49	301.14	300.67	301.67	300.48	299.39	302.4	299.79	300.42	300.29	302.87	302.55	300.21	300.1	301.96	302.06	300.16	299.95	300.68	302.07	301.05	300.62	301.74	301.65	300.02	301.83	300.21	302.32	301.3	300.5	302.34	300.58	302.33	300.67	300.56	301.66	301.54	301.27	300.99	299.04	300.01	300.55	300.89	303.9	301.78	301.92	299.85	301.42	301.24
318.77	318.69	319.24	318.52	319.67	317.38	318.21	318.7	317.18	317.66	318.07	316.87	319.22	317.03	318.39	317.89	319.01	318.05	319.75	319.85	318.78	319.07	318	319.29	319.62	319.31	318.19	316.18	320.5	319.55	318.16	318.71	318.59	319.46	319.29	317.9	318.39	319.2	317.88	318.51	318.69	320.17	318.37	317.15	319.59	318.68	318.62	317.97	318.47	319.76
327.85	327.19	326.7	326.43	328.53	329.39	329.12	327.65	326.73	326.97	330.34	327.87	328.75	328.51	328	326.3	329.08	328.18	327.93	327.81	329.48	328.42	328.12	330.87	326.61	328.29	329.48	327.04	326.96	328.05	328.28	328.14	328.5	328.49	329.18	326.97	327.72	329.19	328.76	327.87	327.79	327.89	328.1	327.43	328.27	329.23	329.73	327.61	329.48	327.77
318.21	317.98	317.81	318.64	316.93	315.34	317.78	316.9	317.07	318.5	317.29	318.97	318.52	317.77	319.39	319.09	318.55	318.2	318.29	318.44	317.34	317.8	317.75	319.96	316.84	318.74	317.82	318.18	318.04	320.21	315.49	317.92	316.72	318.28	317.34	318.92	317.46	317.83	317.52	318.02	319.54	318.75	319.06	318.27	319.51	317.62	319.18	317.61	316.41	319.26
305.96	305.45	307.06	307.96	307.56	305.5	306.3	306.51	307.58	307.14	306.29	305.91	306.06	305.49	306.52	306.64	307.15	305.22	307.42	305.26	307.34	306.76	307.77	307.19	306.5	306.23	306.58	304.14	306.03	304.61	306.58	306.86	305.2	305.81	305.3	307.12	305.19	308	306.27	306.97	306.31	308.17	308.51	306.54	306.75	305.65	307.66	307.2	307.8	306.6
299.87	302.12	300.62	302.04	301.27	301.17	301.1	300.93	301.32	300.69	300.92	301.25	301.15	302.01	300.64	301.27	301.89	301.16	301.33	299.05	301.89	300.58	299.77	300.39	301.16	300.38	300.69	300.53	300.03	300.2	300.38	300.07	301.78	299.95	299.69	300.51	301.17	302	299.95	300.63	301.41	300.66	302.84	301.37	301.93	301.61	301.66	300.99	300.56	301.06
318.2	317.18	315.59	317.45	316.16	316.6	317.5	316.91	315.81	316.5	318.3	317.23	317.46	317.92	316.52	316.48	319.12	318.32	318.79	316.73	315.82	316.36	317.36	317.45	316.95	317.36	316.53	318.77	317.79	316.81	318.3	315.89	317.07	315.1	317.26	317.56	316.83	317.77	318.07	318.53	318.17	317.23	318.46	317.57	317.01	316.03	316.25	316.96	317.28	316.94
316.02	317.2	316.53	315.04	316.52	313.91	316.11	315.03	315.57	316.92	316.81	316.42	317.8	313.94	316.66	316.9	316.27	316.48	315.61	316.54	318.09	314.72	316.07	315.56	315.06	314.88	314.82	316.44	316.26	316.23	316.56	315.49	314.66	315.67	315.61	314.83	315.85	316.22	315.59	315.66	316.31	316.88	314.77	316.75	314.49	316.97	315.63	317.9	317.66	316.59
318.54	318.11	318.13	316.79	315.48	318.28	317.85	317.86	315.61	316.9	318.03	317.37	318.66	315.03	315.86	316.97	318.57	317.9	316.95	316.1	318.01	318.99	316.7	317.65	317.38	318.45	318.02	317.09	318.88	315.41	317.17	317.08	316.76	316.27	315.62	318.13	318.83	317.89	314.78	317.74	315.69	315.98	316.85	317.85	317.51	315.6	316.56	316.34	315.87	317.47
317.9	319.11	316.35	317.41	316.49	317.29	317.45	317.52	316.47	317.97	317.69	317.06	317.21	317.56	316.78	317.82	318.8	318.54	317.23	317.34	314.62	316.38	316.35	317.57	316.82	316.99	317.7	317.72	316.79	315.74	316.47	316.22	317.97	317.67	317.56	317.51	318.42	316.98	316.57	316.94	317.53	316.9	314.95	316.12	316.58	315.66	318.88	316.69	316.56	315.05
313.76	313.79	313.34	313.35	312.18	313.69	314.33	313.28	313.37	312.97	311.85	313.23	311.26	312.53	312.74	313.3	314.04	310.91	313.7	314.29	313.54	312.46	311.8	313.08	315.18	313.88	312.58	313.9	312.43	311.71	313.6	313.61	313.77	312.49	313.12	313.14	313.7	312.94	313.27	312.86	312.66	313.18	312.62	312.85	312.83	313.66	312.03	314.54	312.52	314.25
301.34	302.24	302.16	303.36	302.57	300.58	301.93	303.88	300.91	302.96	302.07	303.34	300.8	302.8	303.09	303.46	303.48	301.64	302.11	302.36	302.57	302.69	303.4	300.16	303.16	302.56	302.61	303.9	302.69	302.63	303.24	303.15	303.04	303.25	301.94	303.31	303.27	302.96	302.82	302.47	303.1	302.4	301.41	304.26	301.61	303.22	303.23	303.63	305.62	302.84
325.9	322.83	325.83	327.44	325.99	324.19	326.48	325.33	325.16	323.92	324.33	325.55	324.68	326.3	325.02	324.23	326.89	324.84	325.22	326.18	326.96	325.79	326.23	324.75	325.2	323.43	326.73	326.32	324.5	325.9	324.44	325.62	326.12	324.61	327.14	326.41	323.11	326.66	325.37	326.65	323.33	326.88	325.07	325.82	324.68	323.97	327.45	325.39	324.25	326.28
305.25	305.85	306.5	305.85	307.41	304.78	304.45	306.51	306.41	304.95	307.43	305.55	308.02	307.19	305.13	305.86	304.13	305.58	303.69	307.26	306.82	304.65	306.5	307.25	306.93	305.16	307.33	306.55	307.41	305.64	305.84	306.57	307.09	305.54	305.38	305.71	306.97	304.82	307.5	306.08	305.41	306.57	306.67	306.24	304.09	306.12	307.37	306.61	304.51	306.43
313.28	311.02	311.29	309.83	309.84	310.63	309.66	310.51	310.53	309.41	310.94	311.34	309.26	311.05	308.71	310.73	310.3	310.16	312.68	310.01	310.86	311.23	308.66	310.15	312.34	308.69	311.62	310.93	310.96	310.39	311.18	311.69	309.89	310.9	310.9	311.06	313.22	309.8	311.9	310.61	311.38	309.71	310.06	310.92	310.2	310.06	310.38	312.21	310.78	312.38
312.1	312.42	313.01	314.56	314.13	314.16	312	312.36	311.11	312.68	312.9	314.16	313.63	313.35	311.86	312.09	311.36	313.95	312.09	313.69	311.02	311.43	311.67	313.25	312.48	313.5	311.86	311.26	312.34	312.85	311.08	313.82	312.37	312.12	313.72	312.9	312.34	311.73	311.33	311.3	313.83	312.27	313.69	313.34	313.24	312.45	312.8	310.46	312.23	312.44
314.67	313.32	313.73	313.8	314.83	312.5	312.32	314.24	312.45	314	314.53	311.4	314.26	314.56	312.22	313.51	312.87	313.07	314.53	311.8	312.08	312.6	314.15	316.26	315.29	313.5	315.07	314.15	314.4	314.33	314.15	314.94	314.91	313.88	314.2	313.67	314.52	313.66	316.54	313.57	313.48	314.33	313.33	314.43	313.74	314.46	313.69	314.17	314.01	316.49
306.48	305.57	306.97	305.61	307.36	309.29	308.31	307.35	305.93	309.3	305.97	307.63	305.97	307.72	306.81	306.48	306.5	305.96	306.17	307.56	308.38	306.39	305.74	306.96	306.87	307.13	308.06	306.79	307.59	307.04	306.76	306.37	306.75	307.56	308.29	308.27	307.28	307.62	306.78	307.96	305.88	305.75	307.83	307.19	308.16	305.95	307.73	306.78	308.35	306.01
318.93	318.58	319.42	320.03	318.31	319.11	319.14	317.95	317.87	319.95	320.59	319.33	318.12	319.06	319.25	320.1	317.72	316.85	318.87	318.61	319.38	318.5	319.62	317.92	319.06	317.73	318.14	319.85	319.31	317.91	318.67	319.1	319.39	317.9	320.5	319.53	319.09	320.53	318.87	319.87	321.07	320.21	319.63	319.66	319.57	319.91	320.36	319.44	319.44	319.1
303.39	302.09	303.77	303.86	303.85	303.91	304.16	303	303.24	302.55	304.48	303.72	303.26	303.94	303.93	302.19	303.2	302.54	304.07	303.96	302.82	302.48	303.52	304.63	303.89	302.55	304.69	304	304.03	303.65	301.52	303.46	304.02	304.61	303.97	303.46	302.95	304.4	304.62	303.15	304.95	304.33	301.94	302.88	302.47	302.45	303.24	303.66	304.01	303.16
303.8	304.25	302.17	303.7	303.23	302.67	304.82	304.74	303.13	303.15	303.92	305	303.85	303.8	304.88	305.55	305.23	303.02	304.04	305.06	303.74	304.63	303.81	303.59	304.53	303.6	304.6	303.86	305.07	305.33	304.48	302.94	303.41	302.41	304.93	303.84	304.48	304.52	305.25	303.11	303.71	304.63	303.38	304.35	303.43	302.07	304.84	304.2	304.37	304.82
310.98	312.37	310.81	311.85	312.84	309.71	313.43	311.47	312.45	312.06	310.87	310.88	310.92	312.52	312.23	313.32	310.49	312.66	311.42	312.71	310.58	313.33	312.97	310.89	312.28	310.55	312.72	314.64	312.41	311.41	311.45	312.45	312.37	312.99	312.96	309.4	310.37	309.65	312.94	312.54	311.44	312.67	312.93	311.21	310.44	312.85	311.12	311.27	312.03	311.42
315.58	314.93	312.92	314.09	312.78	313.01	311.47	314.4	314.33	315.17	314.7	313.82	314.04	314.38	312.48	314.07	315.68	314.51	314.26	314.18	313.53	312.91	314.67	313.55	314.17	314.63	314.68	314.46	314.8	315.32	316.57	314.79	314.59	314.77	315.35	315.06	314.55	314.81	314.01	314.69	313.67	314.73	315.02	313.81	317.12	311.86	313.92	313.43	314.54	314.55
316.68	317.32	316.86	316.48	315.5	315.97	315.91	315.95	315.64	316.31	315.38	317.07	316.48	316.11	318.13	316.22	315.49	316.81	317.01	318.24	317.78	316.76	315.35	316.11	316.98	317.62	317.5	318.21	315.7	314.73	315.97	316.83	320.1	316.71	316.45	317.16	316.98	314.21	318.75	316.52	314.33	316.99	318.16	318.52	314.91	317.34	317.76	316.1	316.67	316
312.19	314.94	315.46	314.4	314	315.01	313.76	315.1	316.07	312.62	312.24	315.04	315.16	314.72	313.55	314.17	315.38	314.16	314.1	314.7	317.05	316.71	315.65	314.92	314.11	315.88	317.8	314.51	315.66	314.59	315.65	315.63	314.09	316.24	316.05	316.11	313.34	313.52	314.05	315.69	315.34	314.61	312.57	314.7	314.51	314.73	315.18	313.45	315.73	315.19
305.14	303.19	303.67	302.61	303.48	303.97	303.21	304.91	302.56	303.94	304.1	302.93	304.29	303.7	301.77	303.15	302.57	304.43	302.85	302.68	305.01	299.91	304.27	301.21	303.76	304.86	304.09	303.5	303.6	304.41	303.78	303.85	304.03	302.44	304.55	304.91	302.72	302.51	305.1	303.72	301.88	301.81	302.98	303.09	303.03	303.43	303.66	305.45	302.43	302.63
319.07	319.12	318.25	316.75	318.38	319.83	318.79	319.95	319.84	319.55	318.25	318.11	318.72	319.66	320	318.54	319.4	319.9	320.68	320.97	319.26	319.45	320.48	318.37	319.69	319.33	319.09	319.24	319.25	318.26	320.59	319.14	320.05	319.86	319.26	321.52	319.65	320.18	318.38	319.86	318.84	319.12	317.72	319.08	316.67	317.15	319.69	318.43	319.55	320.78
302.99	302.98	303.76	302.37	303.9	303.66	302.16	302.09	302.73	302.42	305.2	302.36	302.94	303.9	302.08	303.32	302.26	303.81	303.05	301.83	304.53	301.86	301.79	302.58	302.46	303.4	303.9	301.91	302.98	302.87	301.72	301.48	301.38	300.21	303.14	302.4	302.65	302.39	302.36	304.37	303.43	300.76	303.52	301.73	303.59	302.47	303.16	302.69	302.11	302.76
302.21	303.81	303.48	304.05	303.5	304.27	302.01	302.03	303.21	302.28	301.15	304.4	300.69	303.02	302.18	304.36	300.84	302.05	302.2	304.35	303.23	301.31	302.85	302.43	302.49	304.68	301.99	302.07	301.82	303.36	304.37	304.17	302.8	301.63	302.53	302.24	303.04	303.09	303.29	301.95	303.63	302.06	302.13	303.3	303.13	303.88	301.82	303.03	303.27	303.75
300.22	303.15	302.04	300.25	302.36	300.99	303.15	302.18	303.17	301.59	303.17	304.66	301.92	302.56	301.73	304.52	302.27	302.04	302.97	302.19	303.98	302.81	302.28	303.2	302.36	302.63	302.27	303.87	302.1	301.38	301.01	302.56	301.28	303.63	303.68	305.11	302.05	304.33	301.38	303.6	301.81	301.44	302.22	301.91	301.74	300.59	302.12	302.43	301.48	303.23
306.11	304.45	305.22	303.98	304.94	304.6	305.08	305.86	306.25	305.48	306.82	305.33	305.02	304.63	304.69	303.12	303.44	305.35	306.03	305.9	303.78	304.29	305.13	305.24	305.52	305.1	306.54	304.91	304.42	305.53	305.82	305.28	306.05	304.46	302.42	306.62	304.71	306.48	304.58	304.46	305.68	304.88	304.93	305.34	303.98	306.22	304.84	303.85	304.88	305.65
318.74	317.83	318.12	317.42	318.88	317.79	316.66	317.98	317.33	317.3	319.09	316.96	319.82	317.38	316.96	319.73	317.99	318.76	318.03	318.71	316.95	317.61	319.33	318.8	318.42	319.37	316.49	317.43	319.53	317.39	318.18	318.94	320.76	317.09	319.6	319.89	316.81	318.57	319.26	320.35	316.77	320.2	317.66	318.87	317.7	318.03	317.4	318.66	319.14	314.87
302.71	302.48	304.65	304.25	303.16	303.41	303.24	304.42	303.12	305.23	305.32	304.44	304.41	302.55	305	302.82	306.15	302.96	302.56	303.04	301.9	304.38	303.45	304.36	304.05	304.58	303.47	301.6	303.43	305.49	303.78	305.12	301.85	302.19	304.12	303.46	302.69	303.69	305.04	305.65	303.95	302.12	303.34	303.91	302.5	303.41	304.13	303.75	303.79	304.67
316.38	315.53	315.74	314.98	315.64	315.1	314.31	315.11	315.11	315.95	316.47	315.26	314.87	316.42	315.77	316.18	315.41	314.86	315.89	316.74	316.99	315.69	316.03	314.83	317.11	315.53	317.41	318.16	316.97	317.28	316.28	315.39	315.23	315.48	313.29	315.74	317.34	316.73	315.37	316.77	315.2	315.51	316.54	316.38	316.4	315.87	316.61	316.13	315.51	316.01
313.59	314	312.8	311.52	312.5	312.98	311.84	314.75	313.35	312.54	311.81	314.57	313.57	312.15	311.14	312.2	313.02	312.62	313.05	312.21	310.92	313.26	310.8	312.6	312.95	314.81	313.18	314.99	311.55	313.17	312.82	313.38	313.45	313.15	314	312.65	312.88	313.84	310.87	310.54	312.27	313.03	313.86	312.53	312.95	312.95	312.27	315.15	313.77	314
318.62	318.4	318.65	318.81	318.09	319.03	318.85	318.94	315.6	318.75	319.25	318.2	319.38	319.22	316.78	317.94	317.91	318.3	318.27	317.17	316.77	318.38	316.4	317.46	318.13	317.42	318.02	316.5	319.14	318	318.76	317.25	319.3	318.73	320.24	319	319.72	318.04	318.99	318.15	318.1	316.91	319.17	318.51	317.7	317.4	319.45	317.7	319.23	316.43
323.2	325.77	325.18	325.22	323.66	326	323.74	326.12	323.87	324.38	325.53	323.36	325.57	325.51	325.4	326.18	324.76	324.99	327.21	326.62	325.77	325.33	323.5	326.66	325.06	324.22	326.35	325.12	325.39	325.28	325.18	324.99	324.63	323.17	325.45	326.29	325.34	324.49	324.92	326.58	326.84	325.41	325.36	326.29	325.9	326.81	323.92	326.07	325.7	324.53
327.1	331.09	326.54	328.85	328.25	328.89	326.93	326.93	327.01	327.67	327.91	326.73	327.25	328.1	328.58	326.94	329.15	327.6	326.99	327.1	327.89	326.99	326.6	329.12	329.05	327.71	327.22	328.26	327.31	327.92	328.04	325.68	329.92	327.4	327.78	328.63	327.72	328.6	328.25	327.56	326.19	327.23	328.03	327.81	328.21	328.55	327	328.63	326.28	327.93
314.5	314.61	314.32	315.59	313.98	313.15	313.81	314.13	314.65	314.69	314.5	314.27	313.73	315.79	312.47	313.61	313.89	314.81	313.8	312.43	315.98	315.33	313.95	312.45	313.6	313.8	312.99	312.63	314.66	314.9	314.67	315.57	313.3	314.21	313.93	313.75	314.11	313.53	314.9	315.79	313.3	314.12	315.22	314.25	313.43	314.6	313.76	314.54	314.63	315.21
303.24	303.38	303.31	302.18	302.85	301.56	301.64	304.4	302.46	303.23	302.49	304.06	302.85	302.3	303.05	303.28	301.5	300.91	303.55	304.81	303.19	303.47	301.75	304.44	301.9	302.13	302.16	300.05	302.34	302.47	302.72	301.65	302.12	301.75	303.25	302.75	300.62	302.11	303.21	302.96	301.03	304	301.85	301.04	303.28	302.06	301.49	301.67	302.09	300.57
293.64	294.65	293.07	292.13	291.48	292.7	293.54	293.63	294.28	294.49	293.71	293.86	293.86	293.49	294.58	293.65	294.64	293.09	293.32	294.56	292.77	293.14	293.11	297.15	294.53	293.32	293.66	294.09	293.65	292.17	291.94	293.99	295.32	293.35	295.67	294.13	294.62	294.73	293.91	293.75	294.76	293.91	292.92	293.73	292.35	292.92	294.83	293.61	294.83	293.12
318.07	317.9	316.78	317.32	318.63	319.65	318.13	316.43	317.52	319.47	317.52	317.6	319.51	315.98	318.13	316.2	318.13	317.68	318.08	318.96	316.99	317.86	318.63	317.72	317.15	317.78	318.24	320	317.98	317.46	317.27	319.57	318.58	318.49	319.42	317.11	318.92	317.14	318.62	318.39	317.86	318.82	318.53	318.73	318.85	319.06	319.18	318.22	319.49	316.99
297.05	295.09	294.26	296.05	295.22	293.88	296.76	295.33	294.96	294.83	295.67	293.94	294.04	294.62	295.54	295.1	296.25	295.05	294.74	295.16	296.01	294.86	295.25	294.47	294.04	295.65	295.4	294.82	295.16	294.85	295.5	296.16	295.3	294.32	294.75	295.59	294.89	296.41	292.29	296.05	295.44	295.24	294.79	293.38	295.25	292.87	293.94	295.53	296.31	295.6
323.38	324.23	325.18	324.55	325.88	328.13	325.08	324.16	324.99	327.44	324.56	325.13	326.05	324.46	325.51	324.83	325.15	325.42	326.61	324.54	326.46	325.39	323.51	326.14	324.35	325.39	325.66	327.94	323.83	324.45	324.73	327.2	325.4	325.25	325.16	326.63	327.05	325.77	325.99	325.4	323.9	325.75	326.07	325.41	325.29	326.25	325.45	325.24	323.6	325.08
312.03	312.18	312.76	313.51	313	313.23	311.84	312.01	314.13	314.59	312.96	315.03	312.66	312.34	313.66	312.22	312.28	314.33	313.6	313.32	314.1	312.46	313.5	313.57	312.04	313.27	311.41	314.67	312.41	312.09	314.48	311.07	311.77	312.29	314.14	314	313.32	313.89	314.17	313.85	313.58	313.56	312.98	312.9	312.88	312.73	313.11	311.28	314.43	313.59
294.73	292.05	294.65	296.47	295.25	296.19	295.94	296.36	295.18	294.35	294.77	292.1	296.51	292.95	293.51	295.72	295.89	292.98	293.76	295.13	295.59	296.06	294.24	295.09	295.64	296.29	295.38	294.31	293.9	295.61	296.18	296.62	294.7	296.04	295.63	293.71	294.2	296.08	295.59	295.02	293.7	293.79	292.32	294.45	294.9	294.92	293.76	294.23	295.33	295.09
304.52	305.53	306.24	305.17	305.21	305.03	304.08	303.91	304.92	304.44	304.6	305.17	305.14	302.72	304.07	304.68	304.35	304.66	305.42	304.96	302.64	305.33	304.57	304.03	303.01	304.12	304.38	304.62	304.73	303.99	304.36	306	303.59	302.7	305.25	304.65	305.66	305.38	304.34	304.15	305.27	302.65	306.26	306.04	305.21	304.83	304.95	304.87	304.71	305
304.44	303.19	303.31	302.25	302.44	304.05	301.92	302.28	302.27	302.29	303.04	301.32	303.86	303.45	303.85	303.14	301.38	303.73	301.38	303.42	302.89	304.65	302.54	304.1	303.87	303.92	303.69	303.83	303.45	303.18	304.5	303.01	304.24	303.3	303.03	303.65	303.81	303.69	302.39	301.68	300.85	304.79	304.25	304	300.77	302.99	302.31	302.76	302.92	301.99
312.98	314.49	312.54	314.38	313.54	315.49	313.89	312.89	313.35	314.42	314.53	311.74	314.35	313.86	313.48	314.91	314.96	313.23	313.19	313.94	311.32	314.61	315.15	315.08	313.35	315.22	313.06	316.09	314.17	314.23	316.79	314.48	316.26	313.27	312.93	312.96	312.92	313.49	314.58	314.25	313.41	313.88	315.51	313.82	313.89	314.47	314.19	314.32	315.57	314.45
304.71	304.12	303.27	302.67	304.95	304.6	304.95	304.87	304.3	304.39	304.12	305.4	306.58	302.8	302.91	304	305.74	305.46	305.13	305.13	305.18	305.58	305.46	304.32	303.92	303.54	306.43	306.28	305.98	305.23	304.6	303.13	306.17	304.83	303.04	303.89	304.71	304.63	306.17	303.77	304.48	303.19	303.12	304.51	303.6	304.44	302.13	303.83	304.35	303.23
312.78	315.39	313.41	315.55	314.4	314.05	315.31	312.52	315.83	314.47	315.25	316.02	315.94	315.61	314.29	313.71	315.77	313.92	315.02	312.45	316.19	312.94	314.45	316	314.25	316.32	315.27	314.81	315.81	315.3	314.13	314.6	316.29	314.21	315.48	313.95	314.11	313.87	314.03	314.15	313.82	315.68	315.36	313.79	316.06	314.24	315.39	314.87	315.26	315.7
310.27	310.71	310.83	310.62	310.43	310.31	310.69	310.01	309.74	309.96	309.48	311.73	310.72	311.77	309.06	310.73	311.23	310.23	309.92	310.77	310.17	310.57	312.45	310.83	311.46	310.78	309.77	310.83	310.02	309.3	310.27	309.94	309.14	310.69	309.88	310.11	309.3	311.13	311.64	310.35	309.52	310.4	309.2	309.79	310.95	311.8	311.69	308.56	308.85	310.65
294.6	294.18	295.51	296.26	293.62	294.08	295.03	295.67	295.94	296.16	295.69	295.89	294.48	295.47	293.62	294.77	296.13	293.36	295.88	295.7	295.57	296.61	295.7	295.97	296.63	295.09	295.25	294.41	294.43	294.46	295.94	296.67	294.73	294.76	296.32	296.2	296.78	293.24	294.78	295.61	294.56	295.8	294.99	295.05	297.05	295.12	296.89	293.39	296.83	294.31
293	293.65	295.11	294.33	293.79	294.94	295.57	295.16	293.53	295.77	295.63	293.07	294.93	294.95	294.27	294.87	294.66	295.43	293.93	293.87	293.57	294.8	293.39	294.73	293.62	294.53	294.49	295.1	292.87	295.14	293.55	292.21	293.45	294.34	293.37	293.3	296.54	294.04	294.58	292.89	294.73	293.97	295.05	294.66	293.64	293.72	294.48	295.31	293.97	293.4
302.67	305.07	304.3	304.77	306.57	304.41	305.04	303.92	305.02	303.78	303.78	303.9	302.96	303.99	304.57	304.77	306.1	305.62	305.35	305.28	303.34	303.57	304.31	304.78	304.33	304.83	303.81	305.35	303.24	305.42	303.44	305.33	303.3	304.06	303.48	302.53	305.61	304.32	304.35	304.84	304.91	306.17	303.83	303.43	302.84	302.73	303.7	303.88	302.98	304.31
298.92	299.77	299.11	299.77	298.59	298.8	299.92	301.33	299.24	300.6	300.17	300.01	300.47	298.75	298.96	301.37	300.9	301.73	300.02	300.4	299.12	300.71	300.4	300.78	299.5	298.56	300.44	300.26	300.89	300.62	299.64	300.25	299.77	301.38	298.19	298.89	299.26	298.82	300.84	301.68	299.49	299.56	301.1	299.79	301.77	298.31	300.45	299.75	298.56	299.88
317.74	316.3	316.02	317.63	317.41	317.8	317.08	316.3	319.03	317.72	318.57	317.43	317.68	316.84	318.47	317.21	316.71	317.72	320.57	316.68	316.23	318.71	316.91	316.47	318.96	317.98	317.7	317.93	318.37	318.28	318.38	317.45	317.73	316.61	317.91	317.35	318.17	319.79	318.33	317.22	317.76	316	317.11	317.41	318.52	316.86	316.5	318.13	319.78	317.65
310.77	312.68	314.03	311.91	312.96	312.88	315.82	313.91	312.23	312.86	313.22	311.24	312.62	312.38	312.05	313.47	312.26	310.55	311.68	311.77	313.18	310.79	313.68	313.61	311.58	311.31	313.3	311.41	312.08	311	310.83	312.84	312.74	312.9	312.99	311.48	312.77	310.83	312.62	311.78	311.63	311.57	311.3	310.92	312.15	313.52	312.08	310.76	312.71	312.35
324.21	323.59	325.62	324.79	325.27	325.11	324.14	324.38	323.9	324.46	323.5	325.17	325.89	324.37	323.65	326.47	324.2	325.13	326.98	323.34	324.67	324.47	324.69	325.92	323.77	326.14	325.22	326.08	324.49	323.79	323.69	324.64	326.11	325.89	325.58	324.52	324.96	325.96	324.05	324.78	325.02	324.63	326.36	322.96	325.5	323.34	324.5	325.07	324.61	323.71
297.98	296.62	297.72	297.86	297.28	296.04	298.1	298.1	297.88	298.03	296.87	296.6	296.55	298.47	298.29	299.21	296.87	297.53	297.43	296.53	299.72	296.72	296.33	297.17	296.67	299.34	296.55	298.27	298.12	296.08	296.05	296.25	296.75	297.17	297.91	295.01	297.66	299.75	296.01	297.01	297.87	296.37	295.73	296.24	296.16	296.16	297.17	299.01	298.46	297.31
303.38	302.99	301.89	302.49	301.92	305.29	303.98	303.7	305.91	303.19	302.22	304.76	304.2	304.76	303.65	302.26	303.55	303.25	303.19	301.87	303.13	303.98	303.03	304.52	303.82	303.1	302.62	303.83	303.83	303.42	305	303.73	302.51	302.84	305.36	304.11	304.11	303.91	303.23	303.54	304.94	304.88	303.65	303.29	303.85	303.85	302.85	302.93	303.56	304.5
306.91	305.25	306.76	305.59	304.61	305.86	306.75	307.49	305.6	306.47	304.49	305.95	306.32	307.14	306.44	306.55	306.48	306.36	307.04	305.57	307.33	305.8	307.55	307.44	304.31	306.72	305.79	305.19	306.69	306.18	306.29	306.4	304.52	307.27	306.64	306.81	306.45	305.49	306.66	306.59	306.56	306.44	306.64	306.85	305.14	304.33	305.1	306.14	305.14	306.15
309.73	309.31	311.27	311.44	308.42	307.88	309.29	307.64	310.68	311.35	311.08	308.17	310.11	308.97	310.11	310.12	308.59	311.71	310.57	308.34	308.91	309.8	309.6	309.72	309.78	308.48	307.73	311.18	310.59	309.65	310.39	310.01	309.09	310.72	309.26	309.07	309.03	308.42	310.52	309.3	310.11	308.96	309.74	310.04	311.42	309.56	310.44	309.5	309.56	310.64
308.38	309.19	306.81	308.56	310.69	309.19	308.46	308.19	309.22	309.62	309.75	307.78	309.79	309.11	309.48	309.3	307.25	308.76	309.85	308.19	309.62	307.56	308.96	308.19	309.56	307.54	308.41	308.56	310.27	309.06	310.23	310.14	308.92	308.93	307.61	308.3	308.5	308.75	309.39	308.92	308.54	307.96	308.41	308.53	311.85	308.56	306.97	309.02	308.89	308.03
316.98	316.61	316.21	317.48	315.39	315.79	317.79	319.14	316.31	317.24	317.28	316.79	317.78	317.25	317.43	317.01	316.13	319.7	317.56	316.5	316.31	317.12	316.67	319.17	315.53	318.03	317.27	316.41	315.83	317.85	320.33	317.94	317.5	316.07	316.7	316.68	318.78	316.99	316.7	317.05	319.12	317.42	316.29	318.2	317.64	316.65	318.32	318.11	317.55	316.23
314.26	311.79	312.57	313.3	312.39	311.58	313.32	313.01	313.27	312.87	313.47	312.13	313.23	313.7	312.7	314.75	312.85	311.88	313.01	314.11	311.81	313.63	313.52	314.21	312.1	312.08	313.53	312.3	315.65	314.25	311.18	313.12	313.25	312.46	313.5	314.8	314.38	314.64	314.35	312.72	312.88	312.91	314.06	314.69	313.5	313.6	312.61	313.49	313.03	313.57
300.33	301.54	301.14	299.5	299.73	300.23	300.77	300.72	302.14	300.46	302.53	301.62	300.73	303.19	302.35	301.16	302	300.41	302.81	301.46	301.02	300.07	300.68	300.83	300.26	300.68	300.58	301.58	301.19	301.49	301.19	299.6	302.6	300.81	299.95	302.97	301.08	301.86	301.55	299.58	300.67	301.17	300.36	300.86	300.17	302.18	300.09	299.62	301.54	301.82
307.95	309.89	310.99	308.34	309.59	309.6	310	309.73	311.87	311.16	309.3	309.68	309.79	309.02	311.47	310.12	309.85	309	311.64	310	308.57	311.15	308.81	308.64	309.09	311.61	310.64	308.96	310.3	308.7	309.99	309.39	308.57	309.22	309.94	310.48	309.86	310.34	310.9	311.04	311.24	308.59	309.33	309	310.94	310.13	309.47	309.43	309.14	310.55
307.14	305.37	306.92	306.57	307.69	305.11	309.02	306.35	307.05	308.1	307.93	306.04	309.2	308.31	306.56	308.14	306.59	307.3	306.97	306.41	307.46	308.46	307.35	306.76	307.13	305.38	308.33	308.94	306.62	307.85	307.75	308.76	305.47	307.4	306.4	307.88	308.6	306.14	307.94	306.1	306.37	307.09	304.78	307.39	305.38	307.65	305.11	308.98	306.99	306.27
294.14	294.37	296.38	295.27	295.42	297.16	294.28	296.19	297.2	296.97	294.2	295.16	296.04	296.22	293.16	294.54	297.12	295.36	293.98	293.82	295.12	295	294.18	293.59	294.81	294.04	293.76	295.5	295.98	293.81	296.25	294.95	295.31	295.2	293.55	296.43	295.95	294.59	294.02	295.29	296.26	296.32	295.32	294.08	296.1	294.01	295.29	294.1	294.93	294.62
312.34	311.69	312.22	310.87	311.01	311.5	312.03	311.18	313.18	312.32	311.05	311.54	312.2	310.31	312.84	311.32	309.68	311.23	311.69	311.62	309.64	312.05	312.01	312.79	312.62	311.08	310.83	311.76	311.29	312.16	311.99	311.26	311.08	312.54	311.96	313.81	313.3	312.68	311.94	312.63	311.79	312.8	311.59	311.84	311.59	311.88	312.45	312.28	310.04	312.01
310	309.16	308.14	309.95	309.64	310.86	310.55	308.87	308.62	309.79	309.58	308.64	310.15	309.12	309.23	307.9	312.69	309.27	309.05	310.77	306.74	309.68	307.99	310.43	309.69	310.07	310.07	309.25	307.96	309.03	310.07	308.9	309.2	311.38	309.42	309.7	309.12	308.57	308.65	308.94	307.67	310.83	310.22	310.24	309.69	309.88	309.88	309.92	311.19	308.87
310.66	311.98	312.9	312.09	312.49	310.28	312.94	313.53	312.38	313.17	311.83	312.69	314.4	312.16	313.82	311.18	311.6	313.76	313.53	312.55	311.54	312.58	314.15	312.31	313.03	313.17	312.36	312.36	313.35	311.22	313.81	313.06	312.48	311.67	313.82	311.73	313.76	313.53	310.92	312.59	314.33	313.55	311.74	312.29	311.74	312.53	311.47	312.61	313.81	313.18
303.42	303.9	302.49	302.91	305.04	303.89	303.82	302.48	303.68	303.93	301.76	302.89	304.26	303.99	303.27	301.25	303.11	305.89	305.49	304.26	303.46	303.92	303.8	302.71	303.41	302.47	302.34	304.44	304.08	304.08	304.34	304.95	303.11	304.03	304.01	305.2	304.03	303.57	302.43	302.58	302.68	302.85	302.05	302.33	302.59	303.59	301.37	302.34	301.84	303.57
313.13	315.08	314.77	315.61	315.12	316.14	313.68	313.55	313.21	315.22	312.83	313.98	313.42	314.69	315.27	313.03	313.56	313.67	314.1	315.47	314.07	313.38	315.84	314	315.7	316.13	312.81	313.31	316.08	313.48	313.83	313.79	314.92	313.82	315.74	314.76	314.87	315.18	312.58	314.8	314.19	313.77	312.64	315.71	314.47	314.36	313.82	314.47	315.11	313.86
314.84	313.43	312.65	312.49	313.88	313.75	311.72	312.87	313.42	312.97	314.18	312.1	313.05	313.81	314.53	313.48	312.57	312.11	313.87	312.69	312.77	312.25	312.57	314.21	313.41	313.46	312.54	314.53	313.2	313.39	313.75	313.75	312.58	312.9	313.1	311.78	312.2	313.13	314.55	315.05	314.8	311.8	313.45	313.12	311.47	311.4	314.19	313.35	315.28	312.63
313.66	314.23	313.74	316.28	313.24	314.76	313.43	315.93	315.78	314.45	314.2	314.74	315.89	314.59	315.01	315.44	314.17	313.78	313.66	315.1	313.01	314.64	314.33	314.63	314.18	315.01	313.77	313.58	313.21	313.91	314.08	316.22	312.07	313.94	315.21	313.46	314.37	312.93	312.74	312.85	314.53	314.85	313.92	313.79	314.23	315.94	314.4	313.95	312.37	312.33
304.4	306.12	303.59	305.73	305.12	303.65	303.9	305.25	304.98	304.47	305.72	306.14	306.88	303.51	305.28	305.71	305.62	306.74	304.86	306.07	305.95	305.39	305	305.19	305.83	303.86	306.33	304.56	304.39	305.22	305.86	304.2	306.61	305.14	304.41	305.15	306.94	305.19	305.35	305	304.34	305.39	307.27	305.34	304.63	303.21	304.82	304.52	303.97	304.97
304.07	305.94	306.5	305.87	304.83	306.27	304.93	305.18	306.35	306.24	305.3	305.59	305.01	308.24	305.63	306.7	306.18	305.12	304.82	306.48	305.09	304.34	305.27	306.26	306.07	306.49	305.01	305.33	306.27	303.84	303.96	306.55	305.99	306.54	307.72	305.36	304.01	306.18	303.89	305.98	305.72	305.21	306.8	304.9	306.84	306.09	305.42	304.9	305.55	306.16
302.51	302.15	303.5	302.72	302.35	302.01	301.46	300.35	303.22	302.74	303.17	303.34	304.2	301.97	302.34	304.01	302.32	302.78	301.86	301.82	302.05	302.17	301.25	300.58	302.78	301.11	302.26	303.2	301.42	305.18	303.68	302.53	304.88	305.34	302.25	303.84	302.77	301.94	302.58	303.06	303.89	302.98	302	303.02	301.75	303.68	301.59	303.35	303.61	302.45
305.21	304.14	304.85	303.45	305.48	304.08	305.91	306.33	305.44	305.72	304.96	307.06	305.21	305.86	306.19	305.24	305.26	305.88	305.38	306.79	306.3	303.23	303.38	305.71	305.23	304.63	304.3	303.89	304.42	306.51	305.25	305.57	306.15	304.69	303.91	305.71	304.74	305.06	305.59	304.14	304.78	305.82	303.93	306.04	303.66	305.42	304.83	306.46	305.48	304.79
311.84	313.71	311.76	311.7	314.91	314.41	313.89	314.08	314.46	313.53	312.15	313.41	312.48	311.64	313.93	313.06	313.96	313.42	312.96	312.43	311.56	312.56	314.91	316.01	313.8	313.35	313.11	312.95	315.7	313.07	313.76	311.53	312.59	312.77	316.31	312.99	312.47	313.43	311.93	312.3	314.1	313.37	314.73	312.09	311.67	312.68	312.49	314.29	313.89	311.43
312.65	313.13	313.09	314.22	313.93	313.81	314.21	315.05	313.93	313.72	312.98	312.11	312.7	312.78	312.7	313.47	311.38	312.08	313.9	312.94	312.52	313.61	314	312.84	312.41	312.36	311.83	313.46	314.05	313.91	312.02	313.16	313.97	312.78	312.11	313.34	312.84	312.43	314.51	312.44	313.53	313.07	313.22	312.63	313.97	313.03	312.08	314.07	313.31	313.13
327.16	328.5	328.1	326.53	326.39	326.48	326.94	326.09	327.48	327.95	327.87	326.63	326.77	327.43	326.62	327.39	328.22	326.32	325.99	326.29	327.67	325.81	326.24	327.37	326.06	327	326.01	326.66	326.38	327.97	327.46	325.44	327.96	324.94	326.13	326.15	328.19	327.36	326.7	327.06	328.38	327.39	327.68	327.86	326.09	326.87	325.55	327.56	327.29	328.15
307.1	303.38	302.92	304.59	305.17	304.32	305.05	303.81	305.48	304.71	305.06	305.8	303.41	305.84	306.04	304.69	303.59	305.43	305.02	304.89	304.8	304.63	306.15	303.34	304.78	304.64	303.93	305.36	304.62	303.62	304.02	303.02	305.37	304.13	304.27	305.79	303.26	304.52	304.83	305.42	307.4	305.88	304.33	302.94	305.09	305.98	305.18	304.76	304.99	304.33
319.71	318.22	318.41	318.84	319.09	318.36	317.94	317.75	319.17	317.39	319.39	318.73	318.13	317.2	317.68	318.78	316.97	319.28	318.63	318.05	316.84	319.7	318.97	319.89	319.08	318.66	318.51	320.34	315.62	318	317.14	317.68	320.26	318.83	319.09	317.64	317.42	317.66	317.78	318.63	318.02	318.99	318.34	318.66	318.5	318.53	318.15	318.82	319.05	317.6
316.78	317.66	315.6	314.89	314.08	315.52	317.2	316.04	316.68	316.73	315.7	317.53	316.27	316.37	317.85	315.5	315.48	317.14	317.63	315.15	315.43	316.83	316.67	316.6	316.07	314.52	316.68	315.22	316.89	315.86	314.97	316.02	315.34	315.07	316.43	315.58	315.21	315.31	315.93	317.3	316.87	315.34	315.36	315.83	315.45	314.14	317.5	314.28	316.23	315.76
327.07	328.07	328.2	328.2	327.79	326.05	327.2	327.47	328.4	328.68	329.71	327.06	326.35	327.74	327.3	326.62	328.19	327.81	328.63	330.51	328.15	328.31	326.7	328.2	326.72	328.39	328.58	328.58	329.08	329.22	329.3	326.56	328.59	327.91	327.05	328.92	327.47	326.42	327.05	328.38	327.66	328.7	327.85	326.12	328.81	327.06	329.76	329.05	328.95	327.88
303.58	302.38	303.54	303.33	303.17	303.3	302.21	304.09	303.21	304.63	303.25	302.24	304.38	302.79	304.6	303.53	303.47	303.69	303.73	303.18	301.36	302.07	303.65	302.65	301.6	302.3	303.18	302.33	304.07	303.49	303.34	301.96	304.35	304.39	304.65	304.19	304.06	303.27	302.27	303.11	304.79	304.27	303.29	303.19	304.56	304.23	302.9	302.92	302.61	302.15
312.49	314.24	312.39	313.73	313.19	313.68	313.89	313.29	312.37	312.62	314.35	313.37	313.97	312.71	314.06	314.21	313.33	313.49	313.92	314.86	313.5	314.83	314.72	313.95	313.45	314.73	316	313.7	314.32	314.47	314.11	313.88	312.16	312.95	312.88	313.7	313.1	313.72	314.42	313.1	313.66	313.38	312.95	313.17	315.14	312.06	313.85	312.93	313.96	314.1
316.2	316.01	313.94	315.82	316.63	315.89	317.29	317	316.82	315.81	315.43	317.32	315.7	315.43	316.19	316.14	315.8	315.49	314.17	316.48	316.8	315.7	314.98	317.04	316.81	315.85	316.47	314.96	316.22	315.32	316.58	314.79	316.63	315.71	314.98	317.12	317.39	315.37	313.91	314.7	314.85	314.19	314.78	317.64	314.98	316.58	315.67	314.98	314.63	317.63
303.43	304.29	302.48	303.08	305	303.52	302.83	302.69	302.31	304.05	303.47	302.13	302.91	303.17	301.16	303.18	303.68	302.46	302.31	303.52	304.92	301.11	303.64	303.9	301.97	305.42	305.83	301.54	303.03	304.08	304.05	303.19	304	304.92	304.06	302.11	303.66	302.81	304.12	303.29	302.68	302.94	305.19	301.88	303.98	301.36	303.66	303.56	302.99	304.45
300.2	299.33	299.34	302.45	299.75	300.96	300.86	301.99	299.55	303.14	303.12	300.99	300.51	299.73	301.83	302.81	302.08	300.25	302.39	300.03	301.44	300.99	301.91	301.81	300.25	302.24	301.88	303.12	301.45	300.24	300.88	300.66	302.53	301.26	302.45	304.13	300.87	300.04	301.44	300.32	301.8	300.45	302.07	300.01	302.14	299.31	301.3	301.58	300.44	297.96
307.94	307.31	303.59	305.52	306.54	306.4	304.71	304.32	307.6	306.55	306.28	306.41	306.83	305.77	306.22	308.04	306.75	306.79	306.12	306.83	305.34	305.17	307.47	304.68	306.26	305.21	306.02	307.93	306.75	306.43	306.82	305.21	306.96	306.3	305.41	307.37	306.25	307.29	305.32	305.61	307.49	305.9	304.94	305.71	307.07	306.55	307.13	307.47	305.34	305.53
304.57	303.91	304.38	305.83	306.66	305.04	305.77	306.15	305.27	306.59	306.44	306.24	307.19	304.93	307.62	305.02	306.1	304.87	304.65	303.37	305.59	305.53	306.5	305.82	304.9	307.59	305.13	305.09	305.29	304.47	305.07	306.13	307.37	305.34	306.61	306.61	305.76	304.38	304.39	305.67	305.51	306.93	306.02	307.32	305.93	305.66	303.91	306.99	305.64	306.12
313.29	312.14	313.46	314.25	313.94	312.96	312.71	313.42	313.15	312.33	312.14	312.49	313.19	314.07	313.89	312.89	312.39	314.42	314.52	313.07	312.99	313.32	313.57	312.82	314.63	313.08	312.72	314.1	313.85	312.39	312.65	312.82	311.92	313.32	314.01	313.33	314.28	314.48	312.89	312.5	313.65	313.31	313.68	312.51	314.1	313.09	312.9	313.46	312.69	313.97
301.68	301.06	302.21	301.53	300.16	302.06	302.96	301.95	302.55	302.95	301.65	302.72	303.62	302.73	303.24	302.48	303.66	302.18	301.9	300.19	302.68	304.19	303.31	303.7	302.85	301.27	302.54	302.8	302.21	303.28	302.92	302.73	302.2	303.7	301.97	303.61	303.49	302.36	302.33	301.48	302.49	301.1	303.71	302.65	304.69	303.3	303.07	303.6	302.16	303.84
305.9	305.54	306.43	304.18	305.68	303.4	306.44	305.82	302.07	305.27	303.54	305.44	305.2	304.39	303.19	303.52	305.3	303.39	305.73	303.55	304.93	307.26	304.01	304.54	306.15	304.93	303	305.53	305.59	302.12	304.86	304.6	305.87	304.87	306.58	307.07	305.31	304.98	305.28	304.32	304.47	303.6	306.32	304.94	304.68	303.61	305.35	302.59	305	307.09
312.11	310.41	311.05	311.22	308.96	309.5	309.36	310.12	312.78	310.88	310.31	309.94	309.69	308.94	311.45	311.01	309.01	309.79	311.74	309.65	310.73	309.19	311.15	309.55	310.83	310.31	310.19	309.37	311.1	312.24	310.66	310.18	310.98	309.48	310.96	311.58	309.43	310.61	310.08	312.06	311.53	310.33	309.32	307.73	310.99	310.99	310.54	311.98	308.37	311.19
304.11	304.32	305.85	303.27	304.46	303.72	303.85	303.45	305.06	303.28	301.86	303.8	302.22	302.8	304.27	305.1	303.23	303.89	304.28	303.37	303.67	303.6	304.27	303.31	303.89	303.18	303.51	304.55	301.79	302.59	302.31	302.51	302.71	303.45	302.74	302.58	304.38	302.49	302.55	302.89	303.98	303.92	304.11	303.38	302.52	302.76	304.66	303.92	303.4	303.18
317.1	315.74	317.95	317.79	316.09	317.27	319.06	318.47	316.43	318.42	317.64	317.29	317.01	317.84	317.47	318.3	317.08	318.16	315.57	316.95	318.2	316.55	319.67	316.5	317.32	316.86	318.07	316.83	317.26	318.16	317.74	318.71	318.66	317.71	316.93	316.92	316.68	318.66	318.62	315.76	316.21	315.11	316.61	317.81	318.13	317.29	316.48	317.36	317.16	316.4
328.86	328.16	326.89	327.26	328.21	327.39	327.78	326.98	325.52	327.2	326.74	326.54	327.03	328.52	326.37	327.44	326.58	326.59	327.7	326.79	327.07	327.33	325.71	327.2	324.43	327.88	326.55	326.27	327.19	327.05	326.79	326.64	327.34	329.45	327.97	327.12	325.83	326.67	328.03	328.96	327.29	324.82	326.89	326.33	327.83	328.9	326.67	325.71	327.67	325.65
310.07	307.96	307.93	305.14	305.67	308.04	305.4	307.06	307.15	306.17	307.62	307.24	307.99	305.64	306.19	306.2	307.53	306.03	308.18	306.87	306.66	306.86	306.21	307.69	307.14	308.16	307.6	307.84	306.16	306.47	306.96	308.6	308.28	307.61	304.3	307.32	307.08	307.3	306.83	308.24	309.4	308.36	307.43	305.84	308.36	307.37	307.12	306.86	306.19	306.35
313.88	314.92	313.99	311.92	313	315	315.89	315	314.72	314.08	314.93	314.82	314.92	313.34	312.1	314.22	312.88	314.28	314.95	314.44	312.19	314.54	313.98	313.21	314.47	315.63	313.42	312.92	312.26	317.18	313.4	315.62	314.75	314.53	315.51	312.87	312.26	314.86	312.84	314.68	313.29	314.16	314.81	314.86	313.31	314.29	313.13	313.15	315.2	313.8
305.65	305.27	306.99	305.26	304.87	304.52	305.12	304.93	304.74	306.56	306.89	308.4	304.74	307.59	305.63	305.5	304.23	305.67	304.03	305.03	307.05	304.47	307.06	306.34	305.17	305.68	305.96	304.49	307.58	306.43	304.99	306.85	308.48	304.78	304.38	306.41	305.62	306.49	306.2	305.08	305.59	304.16	304.69	305.16	304.87	306.45	306.27	306.42	306.41	304.24
295.32	294.63	295.82	295.7	295.42	295.36	296.16	294.44	294.86	295	295.54	295.68	297	295.49	294.27	296.21	293.56	295.58	295.87	296.42	293.55	293.59	295.25	293.35	295.11	296.96	293.23	295.18	292.72	296.49	297.3	296.35	295.37	294.83	294.47	294.53	295.21	294.06	294.61	294.04	295.9	293.77	295.66	294.87	295.18	294.91	295.48	295.11	294.9	294.92
310.61	308.91	308.44	309.23	308.04	307.84	309.59	308.95	309.16	309.56	309.83	310.63	307.81	310.8	308.73	308.9	308.23	308.85	306.43	307.52	307.47	310.59	307.46	309.84	307.07	306.5	308.24	310.16	308.64	310.37	307.5	308.53	308.6	309.34	306.91	307.49	309.44	309.05	310.7	308.66	309.19	309.24	309.24	306.95	307.47	308.66	310.41	308.75	309.4	308.2
303.25	303.84	305.46	305.88	306.12	305.27	306.21	304.56	306.14	304.37	306.35	304.39	305.16	306.26	305.93	306.87	304.62	304.67	304.63	304.72	305.99	305.06	304.16	306.58	304.02	305.74	304.99	304.94	305.08	304.64	305.57	303.2	303.97	304.04	304.91	304.95	304.57	305.53	305.57	302.89	305.61	305.52	304.96	307.15	303.7	306.68	305.08	306.01	304.79	305.51
317.21	316.64	317.15	317.85	317.55	317.56	318.26	316.7	316.73	319.29	318.65	316.61	317.71	317.97	317.84	318.27	317.08	319.3	317.85	320.07	320.29	318.41	316.4	319.09	317.68	318.62	317.23	317.03	315.57	317.59	319.16	318.28	320.26	318.48	317.45	316.92	318.82	318.57	318.95	318.63	319.21	317.29	317.44	316.79	317.66	319.5	316.82	319.41	316.76	319.96
303.63	304.82	305.82	303.97	304.19	303.38	306.38	305.74	304.53	305.94	306.66	304.88	306.05	303.79	305.14	305.29	304.59	303.12	304.53	304.6	303.58	304.74	304.96	303.19	305.04	303.38	303.5	306.16	304.96	304.37	303.96	304.54	304.29	305.37	302.75	304.83	305.02	304.28	304.03	305.88	304.32	305.34	303.21	302.85	304.96	306.54	304.7	305.75	303.9	303.32
297.04	295.51	296.29	296.61	295.51	295.71	296.7	297.38	296.03	296.18	296.8	297.49	295.78	296.69	297.2	296.27	297.43	295.95	297.08	297.71	297.84	294.2	296.3	296.95	295.21	296.41	297.78	295	297.68	297.51	296.21	296.55	296.94	296.93	298.57	296.65	296.51	296.33	297.15	297.11	297.95	296.83	297.73	297.78	295.74	296.65	295.94	295.78	297.81	296.33
295.91	296.23	295.79	296.11	294.16	293.94	295.22	295.32	296.26	295.19	294.54	295.01	294.54	295.56	295.99	295.17	294.63	296.09	294.03	294.55	294.44	294.85	292.24	294.84	295.71	293.07	295.34	294.56	293.63	296.53	294.56	295.58	296.21	296.9	293.33	294.11	295.75	294.49	293.48	295.18	294.99	293.58	295.24	295.68	294.45	296.25	295.05	295.03	294.87	296.37
301.63	301.16	299.65	300.33	301.81	301.8	301.48	300.06	299.87	302.43	300.49	301.59	301.42	300.44	299.43	300.35	300.58	300.75	299.96	300.22	299.8	300.28	301.77	299.78	302.05	300.93	300.93	302.04	301.5	300.69	300	301.52	300.02	301.21	301.51	300.79	300.2	298.93	301.41	303.08	301.96	301.02	301	302.48	300.41	301.64	300.43	301.06	300	300.91
317.53	318.58	318.99	318.03	317.81	318.42	317.98	316.61	317.34	318.06	319.07	317.42	316.46	319.43	318.58	318.38	318.95	318.52	317.77	318.75	318.48	318.33	318.06	318.89	316.85	318.85	317.04	320.42	318.1	319.15	320.05	319.09	318.07	318	318.62	315.13	318.59	319.43	317.1	319.24	318.44	316.3	317.46	317.69	317.44	318.43	317.71	316.54	318.43	316.5
305.9	304.84	306.7	306.35	306.55	306.56	306.62	306.63	304.91	308.08	308.08	307.87	307.87	307.83	307.76	306.53	306.57	306.85	307.34	307.75	304.96	306.46	305.7	306.16	307.25	303.22	308.16	306.54	307.7	307.36	306.89	306.56	306.33	305.93	304.32	304.61	306.57	307.47	306.91	307.9	305.72	306.67	306.67	305.41	306.04	306.69	306.04	308.21	307.33	307.52
314.01	314.95	314.87	314.23	315.89	315.43	314.95	313.03	314.26	314.66	315.65	313.17	315.98	313.89	316.63	315.86	314.61	314	313.91	316.09	315.18	315.8	316.17	314.47	313.45	316.11	314.37	314.22	314.89	315.22	315.3	313.94	315.3	315.5	314.6	315.2	314.81	314.72	315.1	314.37	313.5	314.21	315.02	314.04	315.19	316.13	316.95	315.53	315.51	313.71
314.49	314.08	313.35	315.35	313.27	313.78	312.14	312.74	312.9	314.73	314.01	312.23	312.86	311.85	314.16	312.85	313.11	314.25	312.95	313.49	314.09	313.58	313.35	313.99	314.7	313.74	313.19	313.56	313.52	312.88	311.77	313.59	313.61	313.57	315.28	314.31	314.11	314.33	312.35	313.6	312.71	313.97	313.34	313.98	313.29	314.76	313.48	312.87	312.24	313.44
315.39	315.45	315.32	313.71	315.25	316.13	314.07	314.29	314.63	316.21	316.46	313.11	316.08	314.36	313.96	313.37	313.01	313.62	313.01	314.49	314.63	314.31	314.82	314.55	316.5	314.19	314.99	314.84	314.58	313.65	313.38	312.81	315.09	315.82	314.99	316.35	315.49	314.92	316.28	314.65	314.8	314.72	313.59	315.13	315.09	314.38	314.07	315.1	316.54	315.24
310.77	309.14	312.23	311.99	311.35	311.18	309.85	310.16	309.5	311.41	313.27	311.02	311.63	310.07	311.62	309.93	310.22	312.66	309.79	312.35	309.71	313.38	310.45	310.05	310.58	310.88	309.11	310.5	311.13	309.21	310.21	309.8	310.24	309.44	310.92	310.14	311	311.03	309.9	310.04	309.04	311.34	309.56	309.84	310.24	309.77	308.85	311.57	310.54	310.4
310.69	311.92	313.25	311.93	312.47	311.73	310.14	310.93	313.39	311.54	313.72	312.51	312.52	313.2	312.7	312.01	313.69	311.55	312.73	313.16	311.68	312.59	311.72	312.76	311.87	311.63	312.23	313	311.95	313.19	312.41	313.73	311.41	314.01	312.5	312.58	314.01	312.2	311.14	312.06	311.99	312.33	312.28	312.65	312.6	313.11	311.69	313.54	312.12	310.99
314.45	313.44	313.68	313.01	312.93	314.88	314.14	313.93	315.79	311.96	313.56	314.06	314.67	313.64	312.21	313.77	315.85	312.03	314.82	313.42	313.81	313.03	313.3	313.34	315.19	314.62	315.16	314.76	313.25	314.88	312.67	313.86	314.1	314.61	314.23	313.88	314.43	312.97	314.67	312.81	313.38	313.77	313.7	313.56	313.97	312.81	313.53	313.28	315.39	315.01
327.33	329.05	326.86	328.03	327.6	327.84	327.33	327.94	328.17	327.76	326.5	328.08	327.35	328.6	328.03	328.61	326.31	327.72	327.36	327.36	327.44	328.81	327.49	327.82	326.92	327.43	327.53	328.41	327.05	327.27	327.26	328.39	329.46	327.04	326.32	327.04	327.63	327.9	327.75	327.51	327.45	327.03	330.06	328.34	326.83	328.59	327.41	328.88	327.41	327.89
308.18	307.49	305.78	305.43	306.6	306.94	306.83	307.47	307.25	307.4	306.93	305.35	307.91	305.9	304.03	305.56	307	305.85	306.49	307.72	306.3	308.85	305.63	308.51	306.61	305.81	305.73	305.87	305.62	306.33	306.6	305.53	307.23	308.67	306.21	307.89	305.63	307.52	307	306.92	307.7	306.41	306.77	306.75	307.86	305.49	307.4	307.89	305.9	307.76
315.65	315.33	314.06	313.34	314.88	314.82	316	314.65	315.53	315.41	315.9	315.09	313.25	314.62	315.9	315.49	316.66	317.61	315.54	314.18	313.3	315.84	315.63	314.75	315.25	314.54	315.81	315.18	313.21	315.01	314.12	315.39	315.24	315.03	315.64	314.41	317	314.17	314.57	315.7	314.97	313.81	315.54	314.57	316.23	314.34	314.55	315.46	315.23	315.32
313.26	312	310.63	313.61	310.67	312.75	312.47	313.45	314.66	312.58	312.39	311.73	312.52	312.77	314.51	312.17	311.77	314.04	312.88	312.71	313.29	313.74	314.22	313.93	312.05	312.76	314.22	313.71	312.86	314.48	313.86	312.87	312.65	313.02	313.58	313.33	313.29	314.64	310.97	313.42	313.22	313.56	312.93	315.13	312.03	310.98	313.76	312.99	313.27	312.62
314.12	313.33	315.91	316.66	314.5	314.19	316.14	316.35	312.94	316.12	316.33	316.13	315.22	315.35	313.93	315.52	315.16	314.81	313.38	313.67	314.97	312.57	316.38	313.19	314.82	315.2	312.21	315.15	315.54	313.97	313.29	316.88	315.57	314.27	315.51	315.28	314.91	314.46	315.7	316.38	317.53	313.67	313.4	314.7	314.78	313.09	315.17	315.7	313.95	314.25
312.6	311.51	312.7	313.96	313.51	311.84	314.03	313.66	312.8	313.5	313.54	314.02	312.73	313.48	313.58	312.78	312.21	312.34	312.92	312.44	311.03	313.55	314.29	313.75	313.66	311.7	313.03	313.89	312.49	313.52	314.19	313.75	312.67	313.74	313.67	313.59	311.81	312.62	313	314.27	312.47	312.88	312.82	312.82	312.89	314.45	312.89	310.78	314	313.13
317.65	316.2	317.66	317.67	317.67	317.41	318	317.27	317.7	316.68	317.47	315.91	316.32	318.39	316.59	315.96	317.91	318.5	317.48	318.31	316.96	317.37	316.5	316.96	316.33	318.27	318.19	317.18	317.45	317.19	316.55	318.03	316.98	317.51	317.68	317.92	317.38	318.95	317.03	316.19	317.48	317.66	316.67	318.33	317.83	316.68	316.65	318.24	317.19	318.4
[truncated: 150 more columns]
