# Supplementary material for: Genetic dissection of main and epistatic effects of QTL based on augmented triple test cross design
Source: PLoS One. 2017 Dec 14;12(12):e0189054. doi: 10.1371/journal.pone.0189054 (PMC5730204; doi:10.1371/journal.pone.0189054)
Supplement: S9 Supporting Information — (ZIP) [file pone.0189054.s009.zip › z5_450_0.2_10.csv]

309.08	308.15	305.35	309.49	301.73	306.18	306.64	299.89	301.93	302.23	310.03	300.19	301.78	304.67	303.66	304.8	307.55	306.58	301.65	301.21	309.27	301.84	301.41	307.13	305.4	304.97	308.29	306.53	305.87	307.28	303.42	305.53	302.12	304.39	305.34	307.28	305.52	309.5	305.61	306.33	304.63	307.92	304.79	304.41	303.3	306.6	303.69	303.67	300.05	301.01
320.41	311.47	317.03	312.23	309.29	313.33	311.7	313.74	314.34	311.68	315.11	317.06	313.11	316.49	310.66	313.28	313.61	311.93	313.09	313.32	314.1	316.17	316.89	312.3	307.04	311.02	315.83	310.64	318.07	315.63	314.54	316.49	315.47	314.35	311.52	309.47	311.81	322.06	317.36	316.06	309.54	313.29	311.67	313.99	316.93	315.36	311.99	311.09	315.52	313.69
306.53	302.76	306.55	311.47	307.98	302.64	301.94	305.23	303.63	303.46	305.91	307.99	312.51	305.5	305.29	304.24	307.39	304.86	307.41	306.01	304.05	305.54	307.92	308.54	303.72	308.59	300.62	303.77	311.04	305.77	306.39	304.28	310.9	305.77	305.96	303.4	306.1	306.48	304.41	304.62	304.39	308.58	308.98	305.98	306.11	306.11	300.67	306.34	307.62	306.58
322.32	317.15	313.64	311.04	318.14	314.72	311.89	314.06	312.71	314.73	322.1	316.44	320.81	321.55	318.19	315.73	321.18	317.76	314.85	318.77	316.53	318.54	313.09	316.21	316.93	315.58	318.52	316.16	314.8	318.9	321.36	315.27	319.77	316.03	314.42	320.17	318.52	321.42	321.33	320.77	316.32	318.52	314.51	319.91	316.82	316.55	317.48	317.6	323.33	316.62
302.56	304.95	300.47	305.44	305.64	306.22	302.81	298.78	305.13	306.49	304.12	308.42	306.18	303.78	302.31	306.08	302.63	305.56	301.29	305.58	306.45	302.41	305.23	305.28	307.83	301.75	304.19	302.9	303.46	306.85	303.59	302.56	304.98	309.15	306.88	302.88	300.82	307.43	307.23	297.55	303.47	304.89	304.9	301.01	305.93	305.46	307.34	305.98	302.6	304.59
308.18	304.61	310.54	310.01	307.17	313.22	305.33	300.04	307.13	306.25	298.09	309.69	305.73	308.19	303.01	305.91	303.14	309.74	306.22	303.49	307.18	308.22	308.05	310.86	304.98	306.92	305.61	306.81	305.82	305.85	302.82	305.05	307.16	306.74	302.78	307.17	308.89	303.42	306.23	306.68	305.14	304.61	309.96	300.99	311.71	304.14	308.18	309.13	310.82	306.58
315.8	314.52	318.23	317.73	315.19	316.34	318.02	313.37	312.33	318.04	317.8	312.43	315.16	322.51	317.47	314.46	314.66	318.01	312	316.18	317.85	317.31	318.41	323.44	321.04	316.54	323.28	321.42	315.66	317.59	321.61	316.62	316.22	315.69	319.08	317.08	317.89	320.6	321.17	318.25	319.18	317.48	315.84	317.27	313.09	316.05	319.76	318.31	318.79	317.15
303.43	304.05	301.65	307.19	305.3	303.25	298.38	303.71	308.47	301.8	302.79	302.48	304.74	306.27	307.43	299.37	304.56	305.61	301.01	300.09	303.08	304.18	307.29	305.65	300.31	304.19	305.37	305.76	305.57	299.43	300.99	302.79	300.61	304.07	305.35	303.44	307.67	304.59	307.86	301.5	302.53	302.42	304.2	306.77	302.37	307.02	302.74	306.55	301.82	300.32
314.79	313.07	314.94	313.72	311.97	319.01	315.06	315.46	312.93	309.61	312.98	314.75	315.55	311.57	318.87	314.02	316.02	316.04	316.2	317.37	313.11	312.56	315.46	309.87	311.2	312.82	316.42	313.65	312.91	318.65	312.66	323.68	311.62	314.09	313.1	312.57	318.12	312.03	314.93	317.29	315.57	322.06	310.81	314.28	319.59	312.27	316.48	313.55	315.81	316.07
311.21	310.89	317.86	315.45	312.95	312.42	309.57	311.67	316.93	314.71	316	314.87	310.33	315.5	307.27	315.85	307.01	316.05	314.78	318.06	313.23	316.96	319.24	317.11	312.5	311.79	315.62	313.95	315.98	308.85	313.25	312.27	316.09	314.93	315.36	313.96	312.12	314.48	314.93	314.64	314.59	312.95	318.28	313.16	310.08	313.92	311.28	311.58	315.36	312.65
302.17	304.07	302.17	298.85	305.49	298.61	307.33	298.97	303.38	304.63	302.11	302.19	305.32	301.86	302.28	299.6	302.25	303.27	301.55	301.02	304.34	298.68	302.45	296.68	295.22	301.54	300.79	306.76	307.39	302.18	303.96	304.71	302.57	303.09	305.49	305.49	306.48	299.51	305.46	301.05	300.45	301.99	303.79	305.98	302.76	302.91	299.62	299.95	299.72	302.74
313.18	318.51	315.74	315.18	314.46	312.58	317.61	314.93	314.89	309.76	314.28	315.08	315.36	318.51	310.48	312.54	310.11	311.84	313.6	313.51	315.17	315.34	314.71	310.91	314.11	315.46	312.5	319.14	317.86	314.55	316.21	316.95	315.73	313.64	313.04	317.24	312.68	315.85	318.82	311.65	313.62	312.18	319.41	314.79	315.59	314.46	313.42	312.75	312.51	317.4
326.83	325.72	327.85	326.15	325.9	326.41	327.9	327.88	322.8	327.29	329.64	324.33	325.44	326.93	329.16	325.76	331.16	328.7	322.17	321.35	330.34	329.31	328	330.73	327.25	329.03	331.59	327.1	328.29	332.19	325.01	328.5	331.94	325.78	327.59	330.11	329.42	332.81	329.3	326.44	326.8	328.08	329.97	318.74	333.53	325.63	327.69	330.82	323.6	326.66
311.6	306.22	307.52	303.65	301.45	306.53	300.34	306.42	307.05	310.11	300.51	304.99	304.5	301.17	305.53	307.33	309.39	303.76	308.42	304.88	299.34	307.21	302.82	307.97	304	299.16	301.88	304.23	303.88	303.78	308.75	304.14	308.84	308.02	308.04	306.38	305.74	304.14	310.86	306.82	308.72	310.29	306.22	305.17	309.98	305.92	304.01	306.58	306.57	308.25
317.42	314.99	324.75	319.01	315.45	320.01	318.82	318.97	317.62	318.33	319.59	317.73	313.77	320.32	313.94	317.88	315.74	321.47	320.19	322.64	319.89	319.56	314.83	315.83	320.17	319.56	316.31	314.53	316.11	318.51	316.83	315.97	317.81	325.34	315.78	319.9	319.06	315.57	319.55	320.77	318.85	313.72	319.04	321.33	322.24	321.81	317.39	318.22	317.59	316.88
329.77	328.18	325.7	330.89	331.93	325.74	329.23	320.81	328.17	329.74	328.18	336.97	324.74	328.29	323.3	324.58	327.18	331.7	323.38	327.66	332.66	327.97	324.66	326.12	324.89	337.26	329.52	329.21	331.82	328.98	326.42	326.47	326.89	327.96	329.09	332	324.42	327.9	325.2	328.52	329.86	332.98	326.5	330.61	328.97	328.62	327.01	327.06	325.74	329.73
310.73	314.49	311.64	312.81	307.61	317.91	310.13	314.61	318.16	313.83	312.42	313.76	316.38	312.91	312.85	314.72	318.19	308.44	318.41	313.36	311.19	315.11	316.54	314.07	313.57	309.58	313.27	315.31	313.66	312.47	312.45	315.44	316.91	312.14	310.52	311.37	311.71	314.54	312.61	317.09	314.76	315.82	317	319.01	309.23	315.06	311.97	311.36	312	315.67
311.93	313.23	313.91	307.35	312.34	306.5	307.73	308.04	310.06	309.31	306.23	314.43	314.81	311.01	312.92	304.51	311.46	310.27	306	312.62	313.22	310.07	312.85	310.86	309.15	309.71	308.3	314.03	311.65	308.75	314.43	308.05	313.07	309.9	307.14	317.61	310.99	311.9	310.51	314.19	310.9	311.33	307.45	309.71	314.61	308.25	310.62	311.35	311.07	312.86
308.12	319.35	309.15	319.78	315.58	316.18	314.38	312.67	317.16	312.85	318.05	314.07	317.14	312.83	314.8	314.83	318.44	315.23	319.31	322.04	319.18	311.44	315.92	317.16	315.33	316.14	311.7	315.27	318.01	310.43	319.13	316.02	312.82	317.08	315.97	318.43	311.83	312.83	315	313.96	315.54	313.28	321.11	312.89	315.04	317.31	314.45	315.48	316.42	314.5
301.8	303.93	302.36	306.81	303.38	308.1	309.57	306.76	304.2	305.25	305.45	306.85	299.17	303.97	299.08	300.62	301.6	306.46	300.93	299.22	305.16	308.26	300.6	300.05	300.44	304.78	303.97	307.77	302.6	300.09	301.92	305.82	305.6	304.72	304.26	300.02	299.6	306.49	308.57	300.55	300.17	306.16	303.95	304.86	302.15	301.09	306.39	302.62	299.12	306.5
306.2	303.29	306.05	302.9	304.4	304.52	302.81	309.75	304.62	310.92	309.23	303.98	307.53	304.3	305.16	307.38	303.51	305.51	306.31	307.87	304.52	304.7	304.1	309.56	304.03	302.24	310.18	305.52	301.33	308.31	305.32	301.87	304.36	309.56	311.77	305.5	301.69	309.88	304.11	304.15	302.21	312.69	309.74	306.17	306.92	307.95	306.02	305.68	302.24	309.1
318.68	317.36	314.25	319.85	317.7	311.66	315.71	318.46	315.37	315.23	318.95	318.72	317.3	315.78	318.52	316.84	320.93	318.69	321.14	314.96	315.81	318.63	313.93	321.81	316.45	319.08	318.96	316.28	320.6	320.55	322.34	312.21	317.27	318.35	317.31	312.63	319.31	318.63	317.58	313.06	318.41	313.2	315	312.57	316.69	317.93	317.45	317.36	313.09	314.97
292.92	296.91	299.13	297.07	292.93	297.14	298.6	299.07	297.89	297.72	291.68	301.52	293.85	294.96	298.85	296.93	290.55	296.48	292.07	296.43	296.85	299.34	294.73	299.87	305.68	297.39	299.39	291.26	295.36	298.27	294.23	295.01	302.26	300.48	295	295.13	300.1	293.37	293.85	301.19	293.79	295.89	294.45	300.44	291.03	296.86	297.8	293.59	299.31	301.38
316.17	317.5	315.05	310.77	314.06	310.59	310.91	311.62	311.73	311.88	311.95	313.04	314.64	311.37	312.65	312.29	312.92	310.84	312.36	312.63	312.81	312.23	314.76	314.55	314.05	311.37	312.45	312.01	313.84	309.15	311.98	317.48	308.64	311.57	309.11	312.45	307.47	317.14	315.09	316.63	310.99	313.59	312.91	313.01	311.39	315.45	313.04	313.23	316.76	315.24
306.93	297.47	308.17	303.95	305.2	304.6	304.41	308.73	305.88	304.53	306.73	304.13	305.76	304.03	305.32	299.86	309	307.52	306.45	306.94	307.63	303.87	310.33	303.19	305.42	307.73	306.75	309.18	308.7	310.3	305.86	306	304.5	310.38	307.39	310.98	305.65	312.7	308.82	309.87	308.35	303.81	308.68	310.94	306.58	308.21	305.03	306.79	302.52	309.81
313.09	310.99	311.92	310.49	311.12	313.31	312.71	312.03	310.94	316.11	315.92	307.22	314.5	317.52	313.7	313.64	310.88	307.27	312.16	309.02	312.66	316.15	318.31	316.41	310.89	315.57	310.31	311.83	306.97	313.2	315.8	310.69	314.57	312.98	315.98	312.49	315.79	315.67	309.91	314.65	315.4	313.5	313.36	315.22	310.71	312.9	318.09	318.19	317.62	311.81
314.09	312.19	312.6	313.61	315.51	316.84	314.86	309.83	313.58	317.71	318.63	314.92	319.2	314.71	312.86	313.27	314.47	318.8	318.77	314.14	309.82	311.55	319.64	318.03	314.61	311.06	316.35	311.74	313.74	310.97	312.53	313.63	319.69	316.24	318.68	314.87	316.27	315.45	314.25	315.01	312.48	311.56	313.88	314.77	319.56	313.12	318.64	318.6	316.5	314.5
307.92	306.64	299.79	306.26	305.12	306.53	307.18	307.02	307.39	300.48	300.63	304.21	306.67	307.5	302.42	309.69	301.85	303.01	306.54	307.01	305.28	303.59	306.88	306.75	312.96	302.68	306.03	302.74	300.29	304.66	303.61	305.45	307.09	310.82	306.58	307.51	307.05	308.56	308.79	303.41	312.3	303.31	307.77	303.32	308.9	303.73	307.16	306.84	305.74	311.51
303.23	301.81	302.28	301.24	301.23	300.45	305.01	301.34	306.26	311.09	301.64	305.01	303.66	303.79	302.16	303.79	299.68	304.41	300.29	300.44	299.03	303.6	304.21	303.07	301.02	300.46	302.76	302.87	302.02	305.68	301.58	302.41	303.99	306.99	299.06	307.77	302.8	306.13	303.99	302.82	307	299.36	302.95	302.39	300.3	302.97	301.23	303.2	302.95	308.86
303.9	299.63	301.2	301.5	301.37	303.57	302.79	301.48	303.83	304.04	305.17	300.02	301.84	305.8	299.8	306.46	298.46	298.99	298.75	304.02	301.9	304.28	305.32	302.44	305.21	306.4	306.01	302.43	303.23	305.18	304.19	298.84	303.77	302.85	302.08	307.21	302.02	303.66	303.24	296.31	301.4	305.03	298.49	304.37	307.16	304.98	302.67	301.24	302.56	304.24
313.37	318.11	315.32	314.99	308.9	316.67	320.11	313.38	316.16	313.99	311.45	314.3	312.46	318.51	317.28	320.27	308.12	315.09	316.37	314.82	320.6	314.2	319.89	311.75	317.95	314.76	314.14	309.43	313.79	314.6	313.89	317.03	310.81	320.84	319.21	307.66	313.09	312.59	317.5	315.12	310.71	316.37	312.56	316.16	314.2	313.34	316.51	309.79	314.1	312.29
302.77	308.91	304.88	306.76	304.51	306	304.21	307.67	306.22	306.84	303.33	306.69	307.95	301.11	303.43	308.33	308.26	307.63	304.07	303	309.33	307.41	309.41	306.9	304.3	304.44	305.36	303.83	309.47	308.7	305.21	300.63	306.01	305.74	304	305.44	303.62	302.41	303.03	308.03	311.58	299.38	302.31	302.87	304.86	307.1	308.07	308.47	305.09	311.89
323.41	318.39	321.86	315.53	315.69	315.72	320.07	316.68	318.2	318.4	314.55	315.41	317.94	318.23	321.85	318.45	318.13	317.62	318.71	320.83	320.92	320.03	319.45	315.53	317.4	314.63	316.64	316.9	317.22	320.2	311.96	317.18	319	316.42	321.02	314.52	320.9	316.79	318.03	313.92	317.8	315.76	320.15	319.43	318.9	316.29	320.85	317.26	311.67	325.39
302.89	305.54	300.7	296.23	302.43	300.4	306.27	305.17	303.02	303.52	298.2	305.62	302.45	305.85	304.86	299.67	302.72	303.39	307.05	305.11	304.86	303.97	304.64	301.97	299.46	300.73	305.35	304.6	300.36	301.36	302.34	297.81	305.69	303.87	300.83	305.31	304.63	299.84	302.02	305.23	301.48	301.82	301.68	302.47	298.29	300.14	305.96	302.27	303.11	305.07
303.36	313.87	304.27	305.5	306.75	310.73	307.7	307.35	306.94	309.89	313	308.05	311.47	309.92	306.24	312.48	308.9	309.58	306.41	305.68	308.52	307.76	311.27	308.25	309.99	306.24	308.77	308.78	310.48	307.07	308.27	306.21	310.02	308.73	309.19	308.15	308.16	312.73	311.4	315.13	307.89	309.23	313.83	308.55	307.83	315.18	311.45	308.99	303.35	307.26
315.12	318.01	311.99	314.11	315.44	312.03	311.69	314.16	313.6	310.37	311.98	310.28	313.84	316.87	312.21	315.72	309.9	311.1	313.93	317.15	310.42	308.48	314.86	311.14	314	313.29	312.99	312.22	314.91	313.79	313.85	320.05	312.55	313.29	318.09	317.29	314.47	315.43	316.24	311.06	314.48	314.15	314.07	318.89	313.94	314.27	312.45	313.07	312.03	311.35
318.36	315.95	320.11	320.03	313.26	314.59	318.61	314.6	315.02	316.81	315.95	314.45	316.57	315.06	313.7	315.33	317.92	316.83	314.48	322.15	313.48	322.48	315.09	314.11	314.96	316.26	318.41	311.99	314.4	315.15	314.67	314.91	318.28	314.77	315.14	319.45	311.3	308.84	316.87	323.35	314.83	314.18	316.89	318.3	320.76	310.23	309.81	314.42	316.16	317.38
314.29	313.87	313.46	315.3	319.36	316.9	314.63	312.14	308.26	313.24	313.94	311.51	310.26	309.24	315.31	311.68	313.16	315.29	309.94	313.27	316.44	311.05	308.54	310.32	312.83	317	313.93	310.71	311.08	311.82	312.88	311.43	312.4	311.04	309.53	313.97	312.34	317	311.11	312.87	313.49	313.82	309.23	314.08	311.14	316.7	313.51	310.52	317.02	308.67
293.48	293.86	293.95	294.96	295.15	288.42	291.54	294.37	292.4	288.16	294.74	298.95	297.93	295.05	296.81	295.68	294.79	291.1	295.4	294.18	295.55	295.57	294.47	293.12	294.3	293.25	287.56	295.1	292.42	292.17	294.23	288.81	294.47	293.31	293.34	298.68	287.98	293.42	297.86	298.49	297.08	289.88	292.64	293.75	292.03	292.75	294.68	294.57	292.21	294.61
300.97	303.35	302.53	296.67	303.97	298.74	302.4	301.01	303.39	304.38	301.98	307.85	303.59	305.43	303.9	300.24	301.22	305.39	303.32	304.25	303.6	302.6	308.42	296.74	302.62	301.53	302.23	304.11	301.56	307.11	307.69	305.68	298.69	303.44	304.1	302.82	300.45	303.01	304.68	304.33	303.21	304.83	302.45	304.58	305.81	302.96	299.38	304.33	302.33	296.93
304.49	300.29	302.43	299.84	305.89	300.85	299.97	302.15	300.86	306.26	304.02	303.95	306	306.2	307.43	299.61	303.35	302.49	305.21	300.62	301.77	305.38	304.28	309.56	307.6	308.01	305.57	303.24	304.33	308.98	304.43	302.17	301.28	307.26	301.21	302.82	304.27	302.56	302.99	303.88	306.69	299.75	306	302.26	303.59	298.42	300.24	302.67	304.53	297.14
320.4	314.82	321.58	314.61	315.28	318.41	315.46	318.84	317.1	318.92	318.33	319.9	313.68	312.34	318.25	314.42	319.02	317.52	316.18	324.25	317.5	315.74	317.43	317.35	315.16	316.93	314.76	313.08	315.33	315.06	318.38	317.1	317.37	316.8	317.53	316.45	323.01	321.36	315.52	318.86	315.39	317.27	319.45	313.45	314.35	319.03	313.83	320.37	321.19	317.04
310.02	317.21	312.91	313.29	319.27	316.84	318.74	314.75	320.33	318.64	317.51	313.51	319.27	316.37	316.43	314.43	313.73	317.73	317.3	318.6	315.54	311.52	310.09	315.87	316.04	315.77	315.61	315.53	313.77	315.58	314.49	309.56	318.67	317.33	316.06	313.12	314.99	312.91	316.36	314.88	315.81	317.23	313.22	316.85	311.24	312.06	312.25	317.59	315.23	315.95
306.03	305.74	300.67	304.84	303.34	306.69	305.78	303.94	302.3	308.36	304.96	299.23	302.91	307.2	307.3	306.36	310.28	305.6	308.25	304.54	310.68	305.78	307.94	312.74	305.62	302.04	307.42	309.27	307.4	310.38	306.42	303.05	306.67	306.32	300.79	306.14	307	300.77	299.72	306.99	303.51	301.36	308.15	307.76	304.12	303.47	300.79	309.58	303.57	306.4
305.49	306.52	300.27	302.09	299.53	300.95	303.28	302.7	305.07	301.8	300.19	301.22	304.3	307.78	302.16	299.7	304.04	303.58	303.81	301.86	304.33	299.06	303.11	304.13	304.86	301.34	303.25	308.32	302.06	305.17	302.64	304.47	301.62	304.83	304.72	295.79	304.11	303.59	307.25	305.12	308.3	301.79	298.78	300.65	304.35	303.56	305.79	301.93	306.12	302.74
316.95	311.68	315.53	313.46	316.01	308.9	314.62	309	314.66	314.67	315.77	314.93	317.74	316.77	311.31	313.04	314.41	311.41	317.88	316.04	319.15	310.67	313.45	315.67	313.71	319.36	309.64	315.21	312.04	314.52	308.49	314.45	312.79	313.65	315.9	315.43	310.6	312.76	312.22	311.9	310.68	313.1	314.19	313.94	318.19	314.71	312.96	311.23	317.03	313.77
317.39	316.76	319.94	321.5	315.77	318.96	315.21	316.36	313.12	320.25	316.98	319.48	321.51	318.85	319	309.26	322.2	316.65	319.24	315.04	313.36	317.47	315.94	320.02	313.38	317.87	318.81	320.92	319.99	319.42	317.87	313.88	320.37	321.23	322.46	317.81	321.51	317.01	315.64	313.68	317.2	314.58	323.22	318.85	319.02	316.92	317.83	321.54	322.04	310.63
292.88	292.8	294.52	297.22	298.9	304.33	297.44	292.94	296.92	295.31	296.7	301.79	296.73	292.86	295.65	295.6	293.64	299.13	297.22	294.63	290.94	294.54	294.83	300.06	295.15	297.33	300.88	292.36	293.57	299.48	294.21	294.43	299.37	291.81	298.58	296.87	291.31	297.12	295.56	296.41	296.59	295.72	298.37	299.67	297.53	293.81	295.77	297.94	297.42	298.47
306.9	303.61	302.56	304.26	300.89	308.88	302.21	302.75	306.11	303.89	307.15	303.48	305.07	301.38	313.38	304.75	306.73	305.49	311.36	303.7	305.02	305.3	302.39	305.69	306.75	302.93	307.6	302.01	303.15	302.45	310.4	301.7	304.34	302.65	304.79	304.4	302.25	306.93	306.31	307.15	306.26	303.41	305.27	303.2	299.72	304.03	302.19	301.98	306.61	303.44
301.53	304.47	299.97	296.6	295.1	294.53	300	301.48	297.67	295.05	299.37	297.03	303.37	301.55	296.86	304.12	297.68	300.9	299.59	299.01	299.13	294.36	305.83	300.68	297.44	296.05	303.7	304.21	298.03	304.77	299.27	295.91	297.65	299.25	301.09	299.21	301.02	302.43	295.95	297.48	300.69	305.04	300.81	299.04	297.59	298.61	298.97	295.57	299.97	299.14
322.9	316.12	318.72	317.35	314.28	314.18	319.95	315.81	312.62	312.96	316.31	310.67	314.18	315.63	317.94	311.41	313.04	318.57	318.5	319.28	316.93	316.58	319.68	314.08	313.51	313.54	315.94	319.24	312.05	313.72	313.39	317.72	315.38	313.75	315.61	311.9	314.14	321.45	315.13	316.38	316.06	312.44	312.47	313.11	320.43	318.57	312.56	317.78	320.11	313.22
309.1	316.25	315.77	322.16	313.68	313.37	314.76	317.98	317.71	316.55	320.79	320.36	317.04	315.77	317.77	314.46	318.95	320.23	317.61	316.75	316.59	315.41	307.28	316.83	322.1	313.95	317.19	321.29	317.32	317.85	317.54	316.35	315.96	317.43	317.23	315.07	314.97	322.49	323.57	314.31	314.36	317.95	315.27	314.72	313.49	318.74	313.04	318.39	318.37	318.93
316.83	317.41	311.12	315.01	315.79	312.95	316.96	315.71	318.25	317.25	313.81	310.11	319.12	316.11	314.56	309.2	315.61	314.79	313.7	312.95	311.33	316.34	313.47	316.14	316.54	313.6	316.63	313.81	318.76	313.37	318.65	312.97	311.67	316.48	314.53	313.32	309.96	320.21	314.73	313.4	320.44	316.2	317.38	316.64	309.9	318.3	313.05	308.95	314.79	311.78
319.28	315.93	314.9	315.32	313.87	319.63	315.17	313.2	313.11	316.35	315.8	309.22	316.87	313.04	317.44	311.36	310.03	311.92	314.83	315.42	316.81	321.07	320.88	315.11	316.9	316.29	313.42	316.04	313.98	313.13	313.64	312.63	321.58	318.18	319.21	318.44	316.92	313.21	313.45	315.78	309.12	315.97	309.64	310.71	315.08	313.16	313.91	319.82	314.06	315.86
312.17	315.1	314.1	315.44	313.45	319.91	322.13	317.06	321.67	319.02	317.28	313.45	320.62	313.09	321.17	313.42	314.91	317.54	320.71	318.3	313.03	313.95	318.68	317.79	318.84	318.09	314.9	317.47	318.4	318.09	317.22	322.72	318.45	315.73	315	316.35	315.47	314.6	313.91	315.65	316.87	313.14	318.69	319.66	317.16	316.28	314.67	317.98	315.12	319.73
299.83	301.45	298.64	296.75	299.13	297.11	293.35	295.74	295.64	299.19	294.31	294.41	296.24	293.76	298.11	296.99	293.09	298.53	295.42	297.35	293.79	293.05	298.62	296.97	297.83	299.75	304.28	292.88	296.79	292.17	300.25	298.16	293.82	297.5	293.24	292.89	294.72	295.48	293.88	297.12	297.23	296.45	298.09	296.65	293	299.93	299.06	298.16	292.65	298.37
308.63	306.75	308.25	308.61	309.45	305.56	308.45	307.59	303.58	309.69	305.99	304.27	306.96	310.2	311.43	301.79	305.8	306.85	307.18	310.66	309.17	307.27	304.71	316.7	303.46	306.89	307.35	300.98	307.53	307.2	302.93	308.67	301.62	306.09	308.23	307.06	305.24	312.7	305.03	309.07	308.82	307.39	300.59	302.43	307.47	310.85	311	308.12	304.79	307.56
314.59	309	309.42	311.68	303.2	310.95	312.94	310.38	309.64	308.8	309.59	309.08	308.31	309.17	308.38	307.05	305.99	308.68	306.82	305.17	309.42	313.19	309.04	311.61	307.28	306.4	307.11	306.4	311.83	309.64	309.6	309.34	310.96	312.92	308.51	310.41	306.2	303.61	311.46	312.39	312.04	313.18	306.63	309.93	310.44	304.1	308.67	308.77	309.29	307.77
296.34	294.26	302.6	298.66	299.49	297.59	304.06	301.76	304.4	299.56	299.62	298.87	294.19	296.21	293.89	298.83	304.72	298.15	302.27	298.68	297.25	300.57	301.86	299.76	300.53	300.24	300.79	307.45	295.46	301.99	298.93	297.95	298.96	299.88	297.09	297.83	302.68	304.43	299.39	295.82	292.3	297.43	300.51	298.5	299.45	302.05	290.31	297.97	294.84	303.91
309.95	304.56	312.28	304.77	306.21	311.58	313.66	314.21	311.82	313.94	313.07	309.85	309.57	308.05	313.58	315.49	314.54	311.78	307.03	313.15	311.76	308.18	311.17	307.69	314.07	310.64	311.55	310.19	304.44	310.51	308.45	309.63	313.95	302.98	313.99	311.23	313.62	309.33	312.99	313.15	313.3	307.44	312.78	307.94	306.34	313.29	314.14	309.77	312.13	311.42
302.06	304.15	302.35	301.81	299.72	301.01	304.41	303.64	300.08	302.4	298.83	303.51	297.84	300.22	300.29	305.51	303.19	300.69	306.02	298.13	303.09	299.58	299.69	301.1	307.28	301.41	306.68	296.44	302.62	301.03	304.71	296.31	300.02	302.94	302.43	299.63	301.15	301.2	302.04	298.32	306.35	299.46	305.11	301.97	301.3	304.39	305.44	300.63	298.6	306.38
314.1	311.72	311.21	313.26	311.49	311.88	311.69	315.68	310.12	315.53	309.26	313.77	316.53	308.14	308.77	312.54	314.84	314.52	311.42	314.03	314.06	312.32	314.19	313.14	316.22	317.71	317.9	312.59	316.66	310.22	310.65	313.17	314.11	309.25	313.84	312.86	312.74	309.38	309.14	312.04	309.75	313.87	312.79	314.19	314.07	308.46	318.33	316.99	313.89	314.49
291.1	291.04	291.78	294.06	297.76	298.9	294.24	294.44	298.16	296.56	289.05	293.43	297.47	293.92	289.41	295.36	291.23	294.01	292.88	295.43	292.88	292.84	294.68	295.94	291.33	290.45	292.58	297.59	291.32	296.9	297.87	291.12	292.83	294.33	287.79	292.93	298.53	296.92	296.08	293.8	292.15	292.67	285.3	293.79	293.37	290.86	293.98	288.08	291.06	290.64
327.13	326.13	324.03	329.82	327.19	326.49	324.07	328.25	329.63	327.82	324.77	324.88	327.86	325.4	326.86	326.76	322.01	326.72	319.2	323.92	329.26	326.61	323.64	329.59	325.34	331.4	329.31	330.19	327.05	326.49	329.39	325.21	322.3	327.69	330.44	328.42	330.29	324.23	325.28	324.95	330.75	325.47	324.14	324.91	326.53	327.75	323.29	322	327.27	326.07
311.49	308.95	308.95	309.21	309.13	308.22	304.58	309.03	308.64	308.73	308.96	306.62	310.13	308.47	305.01	306.77	310.81	311.61	305.2	311.23	303.43	303.06	311.42	309.44	305.33	306.64	309.03	312.3	311.69	308.22	304.66	309.34	308.03	309.86	305.81	309.17	308	303.51	307.52	310.08	309.25	310.05	303.13	308.07	314.31	305.49	308.73	310.38	302.31	303.14
308.63	294.57	307.45	304.65	309.18	309.21	307.62	310	304.4	308.3	306.77	303.05	302.26	302.77	298.86	309.65	305.9	307.15	307.64	301.05	302.18	301.51	306.38	305.2	303.56	304.69	309.64	305.4	300.16	303.92	304.26	311.46	305.13	305.21	302.17	305.67	304.59	296.01	307.84	304.02	304.27	305.08	310.6	303.94	304.32	308.65	304.58	304.27	301.9	306.51
300.27	300.62	305.08	306.11	307.58	303.94	299.41	304.43	303.38	305.28	296.79	304.15	303.19	305.47	304.29	303.36	300.58	303.64	302.71	301.8	303.71	304.05	300.16	304.76	307.45	302.49	303.76	306.71	300.64	304.51	301.16	303.22	307.78	303.19	303.39	308.4	300.41	304.25	306.13	305.51	303.34	298.84	301.56	309.68	303.38	307.39	302.6	304.26	302.4	303.31
320.13	321.87	318.35	323.1	318.01	318.04	316.58	323.5	315.6	323.03	316.47	319.45	318.44	317.65	321.6	317.76	315.73	317.58	320.49	318.14	316.77	321.32	321.12	313.88	321.08	318.26	318.81	318.04	317.1	323.6	318.44	324.24	319.12	314.18	318.55	321.29	319.55	313.76	322.13	319.04	321	322.89	320.72	323.24	323.06	320.9	320.87	321.41	320.34	315.26
312.34	315.66	315.45	313.04	316.68	314.09	310.98	311.2	317.38	316.9	316.42	320.07	313.99	314.45	312.86	316.5	313.64	316.89	313.83	315.5	316.9	316.85	316.61	316.98	319.56	313.19	318.11	316.19	314.51	311.92	313.97	314.72	316.94	314.85	320.82	314.93	320.27	321.89	320.97	316	318.39	309.02	315.28	319.39	308.93	312.26	314.84	317.88	313.22	321.71
308.71	314.75	315.72	307.21	310.51	308.92	316.81	314.09	314.67	311.25	308.58	314.04	307.71	319.96	311.1	309.83	317.36	310.94	315.71	308.9	312.35	312.09	311.57	313.1	312.38	317.74	314.85	314.78	308.14	313.71	313.63	315.7	308.73	316.35	313.47	309.68	314.86	313.89	315.36	309.46	309.72	318.46	313.03	307.55	308.88	317.14	315.01	315.44	309.94	312.18
318.63	313.17	316.43	314.14	318.01	312.82	312.66	315.94	317.24	317	317.48	316.94	313.04	314.49	311.78	314.24	315.81	317.49	318.3	314.17	318.29	319.15	321.4	314.8	314.48	318.44	313.28	316.25	316.39	314.02	317.17	313.45	314.01	321.54	311.3	316.1	314.02	314.92	315.11	316.66	315.47	315.61	319.35	314.36	315.13	318.56	316.59	314.73	316.19	319.35
307.29	307.76	295.55	307.4	305.57	304.01	305.75	303.96	304.42	306.47	302.59	302.16	302.54	310.43	303.33	302.68	305.93	304.3	308.34	303.83	305.73	304.22	305.19	300.22	300.6	300.76	311.55	305.61	306.08	302.65	305.04	302.99	300.38	301	304.43	302.82	303.66	304.96	304.39	307.56	303.79	306.69	300.9	310.49	301.58	302.63	301.73	303.1	303.84	305.72
300.57	295.89	308.96	301.96	300.53	300.87	301.68	295.26	305.91	301.27	302.4	304.69	300.81	305.12	305.22	304.27	305.91	305.69	302.13	306.2	303.82	303.12	304.03	299.7	298.74	302.26	304.2	302.9	303.09	303.62	308.43	303.27	303.7	299.59	305.51	309.3	306.66	300.06	303.88	298.72	303.64	304.44	302.3	302.92	305.5	303.71	306.64	303.22	303.93	306.72
315.74	314	312.9	316.23	315.04	313.91	307.26	315.79	311.34	314.72	314.8	315.85	307.82	311.29	314.35	311.37	309.29	313.03	310.93	308.31	312.03	317.84	312.49	313.12	316.67	312.37	311.39	313.01	310.95	312.69	314.68	314.64	313.96	309.64	310.52	312.37	318.69	313.24	309.75	312.63	316.44	314.39	314.01	313.14	314.92	316.04	314.17	314.49	318.14	314.76
304.49	299.4	300.89	299.06	309.61	305.02	302.57	301.45	300.96	301.81	307.06	303.63	304.81	306.02	305.89	303.97	304.67	302.45	301.11	305.95	301.75	303.03	301.47	297.63	306.06	299.63	297.87	306.92	301.65	301.22	301.3	303.24	301.91	305.74	300.96	305.81	303.22	303.32	301.65	304.63	303.61	305.34	301.17	297.06	302.37	300.12	301.08	302.12	301.93	299.35
321.32	319.33	325.22	317.22	320.01	321.75	314.21	316.01	317.73	319.5	319.19	318.13	318.55	316.63	318.26	319.06	314.46	320.88	320.8	320.01	316.26	324.31	318.7	321.74	313.26	319.22	315.05	321.5	321.53	315.46	317.83	319.56	319.16	321.26	319.06	321.94	319.6	317.61	318.51	319.91	316.33	321.47	312.7	323.3	319.93	319.29	324.9	324.49	319.81	319.99
323.32	319.87	326.57	324.61	323.01	326.41	328.75	322.81	326.86	328.97	329.27	326.49	324.95	321.6	324.82	329.03	322.48	322.79	323.02	322.64	320.58	327.82	325.83	326.92	322.88	326.39	320.66	328.69	320.55	322.26	323.9	326.04	322.42	324.73	326.25	328.25	326.22	322.83	330.9	324.5	324.8	324.18	323.27	323.16	324.86	321.27	328.27	327.25	324.2	324.59
301.93	300.91	304.2	302.72	306.14	309.67	302.44	302.65	304.2	309.28	308.44	307.3	306.32	307.16	307.75	305.44	302.94	306.13	307.54	306.92	303.5	303.77	309.81	303.95	304.65	307.43	307.36	301.31	302.39	306.07	300.95	306.47	305.28	300.9	305.77	307.69	298.79	307.66	302.55	300.3	303.01	301.89	305.3	302.8	303.19	306.06	299.28	306.1	308.84	305.36
306.09	308.6	310.44	311.4	307.82	307.59	308.65	312.18	310.56	309.33	304.76	309.61	310.52	310.75	308.09	308.63	308.75	309.27	311.05	308.24	307.81	312.48	305.73	303.39	308.38	312.61	307.99	304.93	311	306.22	311.71	308.4	313.94	305.34	308.53	310.55	313.6	311.97	310.52	307.95	303.36	305.72	307.07	307.78	313.06	310.46	306.73	309	308.41	303.68
312.65	315.04	310.81	309.57	314.5	306.88	310.79	310.17	314.04	309.84	307	306.97	307.95	309.71	309.34	306.7	311.22	306.07	313.73	311.16	312.8	309.7	309.49	310.79	312.35	308.6	309.4	309.13	310.19	310.11	310.06	311.31	310.96	307.02	307.2	307.58	307.61	313.51	313.47	309.63	310.07	316.24	309.1	305.51	308.17	310.19	314.91	308.89	308.27	311.94
314.7	313.05	312.49	318.82	311.65	316.45	316.66	316.7	313.5	310.85	317.89	312.45	310.08	314.97	311.96	313.48	309.17	315.35	317.05	314.2	311.17	312.99	310.31	314.73	319.44	314.67	318.14	310.23	314.98	310.61	315.46	318.11	313.48	311.41	318.2	313.64	316.66	315.76	315.56	313.86	315.23	314.41	313.87	313.34	316.98	316.56	315.64	312.25	316.85	309.86
319.29	314.79	318.97	311.57	318.71	318.53	315.16	317.02	317.82	318.54	314.32	315.61	312.1	314.52	315.59	311.1	318.45	317.07	318.89	317.19	314.59	313.39	312.92	320.73	313.91	316	313.87	314.3	320.55	317.33	317.85	318.94	320.7	314.65	320.5	316.47	311.93	320.39	318.56	313.5	313.17	315.02	315.14	318.26	314.57	312.08	317.79	311.95	316.55	308.47
302.14	301.33	309.88	305.93	301.87	303.63	300.29	308.89	301.87	306.21	305.12	304.05	300.77	307.56	303.42	306.43	302.06	302.45	302.58	305.29	308.01	303.42	301.43	305.73	304.28	304.55	307.6	300.64	302.39	303.65	299.14	304.33	301.88	299.65	304.41	298.96	298.63	304.13	302.4	303.53	306.93	301.21	302.54	307.98	306.26	301.49	305.58	307.25	303.58	305.15
307.49	302.15	300.38	303.6	301.94	304.51	307.21	303.09	299.55	305.03	305.5	308.01	305.05	304.15	299.14	303.97	305.68	301.78	305.64	302.15	300.87	300.91	304.51	304.82	308.99	305.94	311.87	305.81	303.94	303.94	302.87	301.27	302.52	307.92	307.49	304.18	307.9	308.13	304.75	306.71	307.1	305.32	300.12	306.79	308.89	305.46	303.2	303.34	299.08	302.54
325.27	326.27	322.1	325.49	327.67	326.18	322.27	326.65	325.15	318.74	329.38	326.54	325.99	324.35	324.78	324.62	327.08	325.78	323.87	322.43	326.06	324	327.78	327.04	318.95	323.66	324.31	331.34	325.86	327.18	322.14	329.25	325.44	319.13	321.44	324.02	327.99	323.75	321.13	320.83	321.19	323.88	322.31	325.08	325.21	322.98	325.09	321.42	324.49	326.5
322.5	321.64	324.42	326.79	326.65	324.84	326.13	329.8	328.33	327.31	323.66	321.48	324.5	324.49	326.79	325.55	327.84	321.94	324.53	325.87	324.47	326.64	321.48	322.29	322.74	325.35	330.28	326.43	327.03	322.3	330.55	324.47	329.64	323.44	322.29	328.44	324.12	322.26	325.62	329.11	333.32	319.68	323.66	330.24	339.26	325.03	320.93	320.72	322.74	330.37
311.43	318.55	308.64	313.83	311.82	313.24	317.25	316.25	311.56	311.64	312.75	315.09	315.19	317.7	318.47	312.61	315.11	312.84	312.89	311.88	315.09	313.61	310.03	313.64	319.07	317.48	318.08	313.86	314.56	319.01	314.07	315.13	311.11	312.28	307	314.25	315.89	315.62	315.61	314.17	316.72	318.99	313.99	312.61	315.34	314.03	314.07	316.06	309.77	313.11
306.79	307.21	305.5	303.41	301.43	302.15	301.27	310.51	304.86	310.75	303.66	311.78	303.9	307.36	306.63	302.98	308.06	300.96	303.36	311.65	307.73	307.18	306.03	308.29	305.29	302.99	309.22	306.77	305.01	310.14	307.42	307.64	306.84	306.32	305.96	307.76	311.38	308.01	311.45	308.8	307.16	310.49	309.62	307.47	304.32	303.43	307.76	304.29	308.76	305.31
326.28	325.99	324.25	324.46	329.17	325.1	321.95	325.03	324.9	327.8	318.45	324.07	324.17	325.43	324.14	319.26	326.96	330.8	328.28	320.05	324.34	323.24	326.39	329.35	321.75	333.41	323.55	329.6	323.99	325.22	330.4	322.41	322.41	327.92	325.87	329.44	322.77	321.58	324.16	326.44	325.46	323.87	324.46	326.45	323.44	327.05	326.63	329.17	324.05	324.84
305.17	305.92	310.9	305.87	305.1	311.23	307.72	303.75	304.61	311.92	305.65	303.73	308.49	307.75	304.42	307.34	305.06	309.44	306.16	313.02	311.3	307.57	305.9	308.63	307.13	306.81	306.9	311.56	309.56	306.48	308.85	304.77	310.56	310.68	303.81	310.29	302.87	302.88	309.98	308.58	302	307.32	308.77	302.33	302.74	309.68	307.94	310.11	303.84	304
291.38	293.46	298.86	298.01	295.01	297.54	299.91	295.14	291.59	295.42	292.68	292.55	293.49	293.07	295.14	296.3	297.91	294.42	293.56	291.39	289.24	297.94	292.7	293.16	295.14	297.74	293.06	293.36	292.6	298.35	296.02	290.41	295.19	290.82	292.22	295.86	293.61	294.46	291.72	294.66	293.01	291.01	292.08	292.15	289.81	293.29	295.22	292.71	289.35	290.36
307.22	309.78	313.44	315.34	309.73	310.82	308.68	307.83	305.67	307.9	307.4	310.19	313.62	310.4	314.47	315.08	313.92	314.86	301.32	312.97	308.4	312.31	313.34	309.38	315.25	311.02	316.17	318.37	313.2	315.26	308.99	307.79	307.5	309.58	310.96	309.56	308.5	312.34	315.37	311.64	313.22	314.85	311.55	309.71	311.23	311.64	312.93	312.27	316.32	311.55
321.22	314.99	314.92	320.62	312.34	311.48	316.8	310.62	314.23	312.78	314.28	313.82	310.04	316.24	314.73	313.43	316.88	314.72	322.89	316.12	314.11	308.89	317.62	315.32	314.58	309.01	314.53	314.03	311.26	316.42	321.43	312.3	318.3	317.16	315.9	313.11	312.85	313.61	318.76	310.67	312	315.11	313.26	317.92	315.8	314.54	313.47	317.09	314.69	311.88
317.62	316.12	317.55	320.8	315.63	318.4	316.21	317.57	318.67	321.27	319.02	316.38	315.41	321.79	320.21	318.92	317.5	315.41	317.37	321.65	317.36	321.77	325.05	320.1	318.99	314.2	313.65	318.63	319.48	318.02	318	314.97	318.28	320.77	316.54	319.26	315.3	314.27	317.48	317.16	318.33	325.64	321.44	319.95	317.33	319.28	320.37	313.98	323.68	321.89
297.68	304.64	304.67	302.37	303.75	303.81	305.21	307.25	306.02	309.58	304.3	306.98	303.7	307.64	305.91	304.33	314.39	305.49	305.07	302.94	305.82	310.44	301.86	308.42	306.72	306.55	302.84	302.55	309.45	306.6	304	309.09	306.52	305.62	307.23	305.68	307.63	310.27	303.14	307.09	306.18	306.98	309.24	305.19	303.88	312.12	307.77	302.54	309.18	297.05
319.88	312.4	315.21	314.3	312.86	311.63	312.95	314.96	316.52	311.94	317.86	310.96	318.24	316.12	312.74	316.49	315.45	311.52	319.06	316.06	306.67	317.6	310.07	317.28	313.6	312.6	313.21	313.29	315.03	317.67	312.49	317.26	309.41	310.65	317.15	313.61	311.57	310.06	313.67	312.99	315.71	309.87	312.18	316.15	310.72	312.55	312.7	315.96	313.94	314.51
312.46	317.24	321.93	320.53	322.51	316.98	324.06	315.25	319.05	315.67	318.2	315.6	323.41	319.19	324.39	319.72	323.11	323.66	323.66	325.93	318.76	320.2	320.73	318.37	322.23	316.11	316.32	316.81	320.37	310.85	315.77	318.45	319.82	317.98	320.19	318.57	317.66	320.06	315.76	320.25	320.84	319.66	316.95	314.98	316.77	322.85	319.38	320.31	317.43	312.24
302.73	302.62	305.41	300.7	309.14	301.63	305.23	306.92	303.53	303.92	297.28	308.79	298.99	308.29	304.67	300.48	302.39	302.16	307.15	303.28	307.1	305.91	304.1	297.64	307.25	304.37	307.56	303.32	306.36	309.61	302.44	301.98	302.23	302.8	303.75	306.12	303.83	309.67	302.64	306.63	304.5	307.08	305.64	306.19	303.54	301.38	305.36	302.67	303.07	304.63
321.65	319.07	319.05	318.02	321.13	319.37	319.12	319.83	318.69	319.65	318.96	320.16	320.65	316.41	318.23	320.35	317.38	314.02	316.6	318.16	321.74	320.77	321.47	318.88	319.41	317.48	318.51	320.6	319.77	319.77	319.56	320.31	319.83	317.91	323.29	324.3	321.81	316.28	317.93	323.22	318.44	315.27	322.8	323.58	316	319.25	316.69	322.95	313.91	317.24
317.41	317.71	316.51	315.07	313.36	313.95	319.88	319.23	318.05	313.38	317.62	312.94	316.38	314.23	314.55	312.36	312.09	317.58	319.13	322	311.87	312.85	314.2	318.28	314.13	318.3	323.63	318.83	312.57	315.71	316.46	316.97	318.59	311.97	317.09	319.05	315.02	318.05	314.3	314.25	315.08	316.55	313.33	314.7	316.19	312.29	315.19	317.67	312.89	316.62
300.07	301.41	306.37	300.26	301.26	300.61	296.57	301.93	306.3	302.33	305.86	307.12	303.04	303.22	305.97	302.93	300.51	302.01	302.33	299.99	306.24	299.95	299.22	304.12	299.24	302.63	298.99	301.98	302.47	306.26	306.54	301.65	305.88	299.95	300.96	304.12	302.41	303.41	304.51	300.44	301.23	301.62	301.68	304.13	306.01	305.7	302.06	302.15	300.57	301.31
316.75	317.94	309.86	309.45	315.47	314.11	314.86	313.2	318.35	314.37	314.8	311.85	313.61	317.5	313.19	318.86	314.32	316.05	314.87	312.38	316.82	314.35	315.54	314.55	310.97	317.25	314.6	319.83	315.6	315.89	313.2	314.52	315.53	313.76	312.8	316.21	325.29	319.11	313.4	314.76	315.14	313.37	313.4	312.48	315.94	320.14	321.33	317.57	318.13	311.3
303.13	305.11	302.78	303.31	305.13	303.49	304.95	303.21	300.66	304.8	308.71	307.52	306.27	302.07	302.19	305.78	306.21	304.07	299.57	303.78	308.89	300.42	306.45	300.99	307.8	300.47	306.51	296.98	303.84	299.87	306.88	305.34	304.47	305.15	300.31	297.87	303.03	303.67	298.8	302.55	300.61	302.44	301.13	303.37	305.04	301.19	307.51	299.36	311.11	302.37
303.3	304.26	304.82	298.86	304.21	299.76	299.84	299.61	297.27	299	296.3	302.54	297.2	301.88	307.43	303.64	299.07	300.96	301.09	304	303.07	299.48	300.71	302.12	305.15	305.97	295.25	301.23	302.15	301.46	301.99	299.65	296.48	301.53	307.98	298.51	297.72	300.41	303.04	298.74	300.17	299.56	301.28	298.32	301.38	302.99	300.31	304.88	303.23	300.9
326.43	327.16	327.03	327.02	329.91	326.74	331.47	331.65	322.31	327.81	325.48	327.7	331.69	326.32	326.51	330.67	329.95	330.12	328.69	325.85	325.19	330.78	328.85	333.36	325.63	326.41	328	331.13	326.37	325.95	329.31	329.22	329.81	323.18	329.29	332.49	327.78	329.59	331.09	326.91	329.68	325.57	323.85	331.56	327.54	328.07	321.08	331.94	329.21	327
315.92	316.13	316.65	311.7	312.76	314.41	315.75	314.91	316.05	313.18	319.5	316.21	316.39	313.77	314.42	309.53	313.16	314.76	320.35	311.89	317.52	309.6	309.27	315.06	316.06	311.13	313.31	309.76	316.98	314.85	318.49	313.38	319.88	315.93	315.66	316.03	316.81	317.97	308.37	312.78	313.87	311.65	313.47	317.35	314.13	317.28	318.07	317.53	316.41	316.19
300.52	302.02	302.94	301.93	301.99	303.36	299.19	303.31	300.14	304.39	301.83	306.07	302.7	308.5	302.87	304.63	301.97	301.89	304.86	303.85	305.33	303.45	300.87	299.68	301.21	298.42	302.46	304.63	304.75	306.5	299.82	299.84	298.69	294.74	300.49	297.6	301.17	307.43	304.66	304.99	301.12	301.99	304.76	302.66	298.07	302.06	303.23	299.85	298.38	306.77
305.8	297.05	303.54	305.7	304.35	304.53	302.16	304.65	307.12	301.62	304.34	307.61	301.87	305.06	302.95	306.92	305.29	302.76	299.5	301.94	303.14	302.92	299.43	304.26	302.6	307.12	304.76	299.09	301.05	301.53	295.72	304.64	306.91	305.75	303.93	301.01	305.5	305.94	306.31	304.75	305.91	303.69	305.87	303.34	301.85	307.02	304.68	302.81	307.01	304.7
315.87	317.45	317.52	315.93	313.6	321.08	318.69	312.49	316.02	314.52	320.76	311.9	315.95	317.5	316.04	314.83	317.59	318.82	318.04	316.32	316.27	317.52	315.09	315.09	314.73	311.31	320.18	314.79	318.23	311.84	315.54	316.72	314.73	312.87	313.35	311.97	313.62	314.87	318.99	315.92	313.58	314.16	318.76	319.98	312.33	316.46	314.89	318.78	317.01	320.81
300.66	302.51	301.92	302.84	303.4	295.17	300.69	302.87	299.65	297.87	301.04	302.62	298.53	295.84	297.46	296.17	302.97	299.17	295.49	296.73	294.05	299.71	300.69	300.76	303.46	299.82	295.31	300.43	295.06	300.08	298.25	295.58	302.91	297.58	299.1	298.11	297.49	303.19	297.1	297.21	296.05	298.13	304.12	301.63	299.58	295.81	299.47	302.06	294.84	299.05
306.02	304.75	302.96	305.43	304.01	302.29	300.97	304.18	302.51	301.01	308.09	297.77	307.78	302.53	302.99	302.93	301.57	300.78	301.11	300.63	303.51	300.8	300.26	304.52	304.91	302.65	303.62	306.58	303.66	304.76	303.88	305.85	301.03	299.65	302.14	303.94	300.92	302.4	305.01	309.4	295.93	302	298.88	302.5	306.89	301.54	302.64	303.11	306.74	306.2
303.59	302.81	305.74	299.5	302.75	300.28	301.61	303.72	298.08	300.73	300.3	299.95	300.22	304.61	300.07	300.67	302.26	302.29	298.88	300.97	299.85	300.75	301.86	300.91	296.6	300.3	297.05	301.18	300.39	302.26	298.44	300.2	299.9	297.11	303.46	301.96	298.95	298.9	301.42	305.78	296.57	297.05	308.23	296.84	304.24	301.62	303.25	302.66	294.88	304.28
319.28	321.8	321.62	316.25	321.18	320.36	321.5	316.43	316.56	318.9	316.66	314.75	315.61	319.77	317.87	315.54	314.51	322.11	320.05	320.18	319.48	321.52	322.42	314.09	314.73	317.72	319.63	319.18	320.04	318.77	322.08	316.66	320.28	322.72	317.16	317.64	320.22	312.13	317.33	319.2	314.58	313.01	320.64	316.12	315.92	322.94	319.73	321.62	318.99	319.13
309.84	307.59	312.23	312.84	308.82	309.38	314.13	310.48	309.5	304.22	306.21	313.09	313.86	309.47	314.35	308.94	312.06	314.09	308.63	311.15	311.61	310.55	314.68	305.85	311.43	311.29	310.6	309.1	303.66	312.07	303.98	309.57	309.67	305.71	315.17	312.23	308.23	309.5	311.51	311.84	315.81	311.37	311.16	312.28	309.56	307.05	307.31	311.16	310.38	309.24
311.91	315.09	306.61	309.93	313.67	307.34	308.33	314.61	310.71	309.87	307.96	311.07	308.92	308.66	307.75	308.96	309.03	308.92	311.61	310.22	315.51	314.58	311.92	318.51	306.63	311.44	311.84	309.33	312.43	310.37	313.54	308.27	314.43	315.33	315.22	313.98	311.69	309.68	314.74	312.26	309.45	313.97	311.42	318.19	312.99	312.1	310.58	308.63	312.35	312.2
300.61	302.39	304.69	306.21	309.9	301.58	306.34	303.01	306.28	305.55	304.27	304.23	306.03	301.67	304.23	305.22	301.01	308.98	304.88	307.76	303.84	309.68	303.92	309.25	304.97	302.26	306.29	302.58	306.35	300.45	303.32	303.22	297.56	303.67	307.4	299.82	303.9	301.8	310.84	305.62	305.81	307.33	306.86	308.27	303.52	309.51	309.16	305.43	306.08	301.91
330.18	329.56	323.74	323.4	325.19	329.15	329.27	325.18	323.06	327.32	328.33	326.03	325.7	325.98	328.85	321.24	329.36	326.95	323.97	328.08	321.39	326.85	327.46	325.68	324.94	328.98	327.36	327.38	326.31	326.22	324.16	327.54	329.51	324.48	326.07	329.45	333.72	326.52	323.68	332.91	328.94	325.7	325.83	327.36	326.04	324.83	325.76	329.18	332.81	317.89
314.75	308.2	309.02	313.74	310.9	313.75	313.94	316.77	314.99	314.84	311.11	310.37	314.61	307.49	315.76	312.3	313.24	310.59	311.65	313.61	311.16	307.25	318.02	307.22	309.16	310.41	312.05	310.45	312.14	314.99	316.6	311.51	312.9	304.74	314.04	311.91	312.11	309.16	311.91	317.95	313.99	309.88	319.46	313.82	309.83	314.47	311.02	314.51	310.86	315.5
305.9	300.25	305.65	299.82	305.04	302.34	306.68	307.7	308.1	302.88	299.2	303.82	304.19	305.94	306.02	302.47	297.9	300.82	301.23	306.64	303.65	303.12	303.05	306.71	304.75	307.25	302.63	303.92	307.55	306.15	300.3	307.39	305.74	307.13	303.88	306.71	307.97	306.6	309.08	303.19	308.01	308.67	302.23	305.32	305.71	303.41	303.11	306.27	310.67	309.24
303.03	308.02	303.07	304.37	305.44	305.01	313.18	300.01	309.98	301.85	305.28	304.34	303.92	303.32	300.88	307.17	298.24	307.71	301.89	307.3	301.16	304.78	306.54	302.69	310.31	297.96	307.28	305.1	299.17	302.46	306.73	304.15	304.35	302.18	307.33	304.82	301.62	303.91	302.77	307.84	303.58	306.06	305.93	302.55	303.31	306.17	305.16	304.99	308.75	303.43
313.13	318.71	314.3	314.15	313.7	312.14	312.79	314.8	315.9	314.34	311.81	310.74	310.73	313.66	316.28	314.76	312.05	315.47	311.56	321.37	314.05	312.61	314.24	318.32	311.06	312.42	313.22	315.3	317.1	313.27	314.98	315.43	317.37	309.57	310.86	317.16	310.73	316.07	311.94	320.69	315.89	313.36	313.72	309.71	310.81	317.13	313.58	311.62	317.54	315.62
293.83	303.36	295.66	296.6	299.97	293.94	297.66	298.53	291.62	299.23	295.58	290.33	294.85	295.25	296.46	297.03	297.42	304.79	294.87	298.54	298.44	297.61	297.25	292.66	300.49	294.71	295.32	297.14	298.73	298.44	288.75	302.8	297.7	298.78	299.01	302.01	299.61	302.02	299.49	297.46	297.76	293.05	294.31	296.36	292.99	294.29	293.27	294.54	290.43	299.12
328.39	320.62	325.92	330.33	326.66	328.4	330.6	327.75	328.75	330.79	335.19	327.9	330.94	329.64	328.52	327.65	329.41	326.4	321.59	334.51	326.02	329.65	329.1	330.55	329.43	326.95	330.13	327.92	328.36	331.35	328.99	329.4	336.3	332.15	328.25	330.73	330.62	326.26	330.2	329.07	331.44	326.03	330.79	327.1	327.3	333.41	327.72	328.24	330.95	328.97
331.54	326.67	325.42	325.66	326.27	325.58	323.32	327.28	323.66	323.96	325.32	325.78	322.2	323.55	324.7	326.88	322.2	325.1	325.68	326.21	322.88	320.97	324.3	326.76	324.84	323.16	323.21	326.76	322.66	320.31	321.89	324.79	324.81	323.4	324.39	325.95	329.07	323.22	324.57	324.72	325.59	326.41	324.56	322.19	328.2	326.39	323.99	331.95	325.21	330.21
317.05	316.97	313.3	315.6	317.09	316.81	316.54	317.93	316.5	315.47	316.89	316.88	315.42	315.67	313.51	317.28	311.75	317.57	317.95	315.21	314.59	315.35	311.77	311.72	316.39	317.37	318	313.53	314.36	314.2	317.82	315.93	315.64	317.02	318.17	317.04	313.95	319.19	318.68	318.35	318.76	317.38	310.77	318.12	313.97	317.22	315.78	313.54	319.38	313.67
315.14	313.55	314.04	312.66	315.93	320.38	317.67	315.89	313.47	314.82	315.27	314.54	316.87	322.82	312.03	318.6	313.55	318.9	320.46	313.96	316.47	314.76	318.61	312.26	314.96	319.35	317.79	313	319.19	315.27	314.44	315.49	310.19	316.05	318.2	313.39	314.5	313.46	312.06	315.71	314.32	310.21	317.1	317.53	316.12	316.2	314.25	313.17	314.1	319.41
293.86	288.37	290.38	296.58	291.05	293.23	295.07	295.29	291.3	289.59	293.7	291.66	297.42	290.18	293.87	291.15	288.53	295.61	293.38	293.24	296.33	296.75	292.18	295.68	293.39	297.52	294.43	295.06	297.1	296.43	300.24	292.6	294.36	293.26	298.13	296.89	299.02	290.47	290.03	292.41	288.7	295.57	294.32	292.56	298.98	293.92	290.77	296.27	296.02	292.73
299.39	302.51	307.14	303.34	303.92	302.01	308.02	309.62	304.62	308.72	299.98	307.88	303.19	304	303.15	311.03	305.84	306.45	304.55	306.86	302.37	309.01	307.21	307.44	297.47	308.9	309.47	306.45	305.81	312.3	304.2	305.42	303.72	301.97	307.41	307.89	303	306.58	308.29	307.51	303.89	306.69	304.78	301.02	308.39	307.52	304.81	306.16	305.92	315.07
327.42	330.54	327.09	330.55	329.15	326.32	329.69	324.72	330.73	329.98	327.81	330.48	328.89	328.47	330.35	326.94	326.87	326.62	326.21	328.58	325.08	329.96	325.38	329.17	326.05	330.48	328.98	326.92	326.41	332.83	328.88	323.06	327.93	328.8	326.17	325.27	333.85	326.69	328.25	327.99	330.02	327.52	331.9	330.03	330.22	328.09	328.14	332.62	332.15	325.33
306.7	311.29	303.11	305.32	305.78	306.77	309.29	308.1	307.61	301.81	306.68	309.63	308.93	302.14	309.97	311.12	309.07	301.01	304.98	308.23	307.37	305.36	308.3	303.25	308.29	306.13	310.54	304.48	303.9	307.88	310.43	304.21	307.52	307.28	306.99	311.55	311	302.87	303.95	304.24	305.84	308.86	306.59	309.6	308.14	310.46	303.34	308.04	306.3	308.13
303.52	301.2	303.6	306.68	301.89	302.74	305.1	299.19	298.3	297.37	301.09	308.31	299.08	304.77	306.53	305.47	299.62	299.04	304.31	303.22	297.88	304.58	305.06	300.81	300.51	300.78	307.36	305.06	306.07	300.24	305.19	300.52	302.53	303.53	302.36	299.6	301.53	305.69	300.86	300.34	304.71	297.41	299.86	304.2	301.72	303.27	302.01	301.68	309.08	301.9
313.13	310.22	319.8	311.34	318.05	320.58	314.79	312.26	314.91	317.12	316.44	311.6	314.78	317.07	313.33	312.65	319.62	315.45	313	314.56	313.6	317.44	313.34	309.5	315.76	312.86	313.68	314.68	309.22	313.89	314.79	311.65	314.28	312.06	313.85	314.53	309.29	313.08	317.19	312.92	308.65	311.63	315.81	315.37	311.8	312.88	315.16	312.1	315.83	316.57
312.72	320.66	309.51	316.4	314.34	310.42	314.73	311.48	314.9	315.71	312.38	308.76	315.09	313.2	310.54	314.22	314.45	318.87	314.46	310.29	315.27	311.43	318.66	311.8	316.43	312.9	310.6	316.38	316.99	322.81	310.48	313.15	319.23	313.12	317.12	317.77	313.3	317.83	316	313.82	314.68	314.37	310.77	314.36	312.41	312.19	317.78	311.32	314.85	312.56
314.65	311.45	315.99	315.63	313.82	312.07	311.13	313.87	309.44	314.97	310.93	314.35	309.64	318.27	313.03	313.95	316.82	315.7	309.59	310.39	313.98	313.83	315.91	313.88	310.73	315.19	310.51	312.78	312.48	315.36	310.99	317.4	312.99	305.93	315.04	316.05	314.46	311.81	313.44	308.04	315.83	315.19	311.4	313.38	313.99	309.35	315.3	308.82	312.07	311.16
322.24	328.77	321.26	326.72	322.51	320.83	328.52	325.63	325.54	324.42	325.04	321.53	324.11	328.87	328.59	328.3	331.61	326.89	324.02	322.53	323.12	323.06	327.44	328.02	328.12	325.27	331.91	324.68	322.65	329.75	324.67	329.17	327.56	323.57	321.45	325.34	326.88	323.44	326.74	324.75	324.92	323.66	323.52	324.81	327.13	328.42	327.74	329.73	322.81	326.1
299.74	301.29	300.56	300.09	295.09	302.02	300.9	304.56	299.15	294.95	300.41	299.38	299.5	303.76	297.85	298.53	295.44	301.94	305.51	299.84	297.51	293.86	301.99	301.64	299.2	302.07	297.63	301.23	303.31	300.4	302.07	302.2	303.33	301.5	301.73	300.69	299.73	302.63	299.51	301.55	302.4	295.1	300.28	300.38	298.26	303.08	304.92	300.07	301.61	305.82
318.72	319.93	322.53	316.07	317.45	323.61	319.82	318.61	322.11	320.07	319.66	319.18	316.87	316.17	320.2	319.95	314.11	314.99	321.64	314.97	318.58	312.95	317.54	316.79	318.22	317.1	312.85	314.84	318.67	314.31	313.9	315.9	318.76	316.61	319.85	320.87	323	318.09	319.68	319.92	321.17	324.16	325.24	321.18	313.61	319.75	314.81	318.59	317.98	314.98
318.4	318.86	318.13	319	314.74	314.35	317.71	315.51	320.06	317.27	314.97	319.57	313.86	319.97	316.94	320.49	318.75	322.7	318.4	312.86	315.44	323.87	317.99	319.56	316.35	314.9	322.66	316.02	317.9	317.43	318.53	324.79	318.58	315.74	318.5	317.15	316.34	315.77	315.72	318.18	318.37	315.04	318.39	316.83	316.01	314.71	315.43	316.33	312.7	315.68
307.38	303.69	308.26	307.71	308.92	308.26	311.85	304.62	305.98	309.48	304.79	296.75	301.14	301.37	305.74	305.56	304.28	305.81	301.95	300.82	304.22	305.55	304.1	305.91	307.96	299.97	300.09	303.62	303.36	309.68	304.93	306.78	303.34	305.13	300.29	306.65	304.29	310	300.51	308.78	297.56	304.14	305.76	305.25	301.77	304.41	311.46	298.38	304.16	302.45
295.93	293.91	299.66	300.04	293.45	293.29	290.87	297.5	300.03	296.27	298.45	293.48	297.15	292.5	292.94	292.18	293.29	296.57	291.37	298.69	298.12	298.91	295.97	290.17	297.06	297.4	293.06	291.32	297.44	294.81	291.4	298.78	301.71	301.22	295.21	292.03	292.12	294.53	296.11	287.61	294.98	294.15	295.75	297.49	301.2	294.98	295.57	295.66	290.89	297.5
306.2	308.38	301.86	303.88	306.24	307.84	306.72	307.26	306.73	307.1	306.02	303.43	310.1	308.95	308.91	304.45	304.11	306.79	307.35	307.21	304.34	305.03	307.42	304.83	304.88	302.48	311.77	306.05	302.07	305.61	303.72	307.91	310.05	302.32	307.91	304.85	306.42	307.07	307.98	313.46	305.84	304.58	307.01	300.51	301.46	307.87	309.65	302.46	301.6	306.16
296.44	299.98	298.74	298.96	297.47	301.28	298.65	299.75	297.94	302	294.17	297.36	298.12	303.7	302.58	305.31	298.9	302.88	297.64	301.9	304.03	301.02	298.86	300.32	304.77	300.85	297.93	303.86	295.74	301.56	302.16	305.24	299.66	298.78	302.24	299.7	301.06	298.69	301.05	303.41	302.97	300.15	304.75	302.57	297.17	296.09	296.99	305.33	297.76	296.86
308.57	313.2	309.01	308.52	305.24	309.81	307.16	310.8	308.55	308.13	305.37	310.32	307.53	306.78	305.46	307.81	304.5	312.78	310.83	308.41	307.46	306.27	314.71	306.06	312.3	308.32	307.27	307.55	311.38	308.24	309.32	311.81	310.74	303.99	306.72	305.48	313.07	308.81	307.46	312.98	312.85	313.11	305.31	311.82	312.18	307.82	310.56	309.82	308.78	306.35
301.97	306.13	305.59	302.43	306.32	302.61	310.03	306.32	303.16	311.13	305.61	304.32	305.6	304.67	304.57	301.81	311.14	303.91	300.61	301.17	301.28	302.37	306.18	298.38	307.6	303.57	302.22	304.85	301.61	309.58	300.15	301.3	298.93	306.58	306.49	302.4	304.85	302.19	301.5	303.19	306.23	302.47	297.61	303.81	304.49	302.72	301.94	299.74	311	301.88
309.37	312.74	312.32	311.44	321.36	316.24	308.73	315.26	310.53	315.22	316.48	309.51	313.91	312.1	313.02	311.91	311.18	312.4	312.34	313.01	315.16	314.55	314.72	316.93	309.45	309.19	314.88	319.4	309.88	309.79	312.24	314.65	312.62	318.08	311.07	309.52	309.56	317.83	311.54	314.59	310.35	310.92	314.42	314.59	312.5	308.28	316.2	312.02	311.54	315.24
308.24	312.2	312.17	312.28	313.39	311.9	312.53	314.29	314.07	312.96	312.63	309.55	311.35	314.3	310.9	310.32	316.75	312.23	309.47	315.06	314.37	317.72	312.34	316.14	318.3	313.27	319.53	308.5	314.1	312.23	311.89	309.02	310.26	312.3	312.55	312.08	317.33	314.59	317.01	312.14	312.16	309.39	309.83	307.1	313.47	309.93	310.68	313.19	312.72	310.02
315.66	319.64	319.75	313.08	309.77	315.37	316.81	316.29	315.2	312.24	315.76	311.97	316.8	312.99	313.76	317.76	315.1	316.85	314.77	320.37	317	315.3	318.1	317.75	311.62	314.79	315.06	311.04	315.95	314.44	315.32	309.42	318.31	317.61	314.15	316.11	313.27	317.05	311.27	321.33	317.68	317.7	313.43	316.07	314.85	313.52	313.33	320.77	315.47	312.58
303.81	304.42	308.26	303.65	302.14	305.34	305.04	304.97	304.71	303.83	304.9	299.59	304.19	300.18	304.73	303.74	303.64	301.88	306.02	306.48	303.16	302.96	302.81	302.01	303.54	303.25	304.97	300.21	300.6	297.63	301.23	306.25	304.82	305.33	302.75	304.64	306.57	301.16	302.86	303.82	304.24	299.05	309.08	302.55	304.87	307.63	299.89	305.35	304.22	306.66
314.99	313.86	312.55	316.26	314.93	311.26	312.14	313.92	312.12	314.19	315.6	311.59	310.86	312.88	307.8	311.35	310.01	310.82	316.02	312.39	312.94	313.28	311.62	311.96	309.58	315.98	313.34	316.06	317.11	313.43	316.53	311.11	313.16	312.34	314.12	311.49	313.83	310.93	313.99	310.84	317.03	312.92	316.03	308.89	307.88	308.47	314.74	316.4	318.37	311.82
304.16	304.53	304.99	305.69	305.02	302.43	307.67	301.66	304.13	305.56	302.73	308.9	297.58	306.92	301.09	306.09	307.67	305.27	306.25	309.44	304.91	301.64	305	303.97	302.52	299.07	306.58	300.16	300.81	300.15	306.92	303.44	304.54	307.64	300.56	306.61	304.58	299.81	301.36	305.12	300.64	301.59	300.1	303.36	303.97	296.49	307.65	302.15	304.3	306.62
322.94	318.49	315.54	317.61	315.51	322.75	317.62	319.2	321.64	313.27	316.98	318.27	316.34	316.93	316.59	315.13	317.96	322.13	320.6	319.62	318.22	313.73	320.77	313.74	322.92	319.13	324.44	322.24	319.11	323.45	320.13	315.07	316.11	319.79	320.85	318.93	317.92	317.98	317.64	317.62	315.58	319.05	317.18	318.37	318.34	323.57	315.86	319.23	321.93	324.83
305.37	298.3	310.77	302.62	296.51	303.64	300.18	297.93	299.79	301.98	300.18	301.46	298.97	294.82	301.22	303.06	305.51	299.17	298.69	302.88	299.92	298.12	303.64	299.46	302.46	298.59	296.38	302.63	301.36	300.02	302.36	304.46	296.4	299.26	301.93	303.07	306.29	306.82	302.77	296.89	303.59	302.39	298.1	300.15	303.22	298.34	298.49	301.84	303.15	296.78
303.24	301.47	307.05	301.81	304.53	304.04	306.8	303.18	304.99	303.34	306.26	303.37	298.98	307.07	299.8	308.92	305.39	307.28	303.72	305.6	304.89	304.72	306.19	301.81	304.03	305.44	303.28	298.67	307.36	306.28	301.86	306.6	302.61	304.91	297.81	302.44	300.15	302.15	303.81	306.91	306.08	302.31	307.45	311.12	302.63	309.25	305.09	300.53	305.35	300.63
314.15	311.31	310.49	310.47	313.37	315.57	315.59	312.34	311.64	310.76	310.45	311.85	311.7	313.29	309.95	313.29	316.98	312.82	310.68	308.57	314.73	311.39	315.24	311.32	306.67	311.7	310.9	312.6	311.2	315.67	309.4	306.26	315.37	316.15	312.62	310.64	311.75	310.5	316.97	309.6	308.01	313.46	304.97	311.06	308.72	311.69	313.4	316.31	310.35	315.88
318	322.32	318.85	324.2	324.28	325.16	321.17	318.44	319.95	319.16	319.61	322.8	320.68	321.84	317.24	317.74	324.49	317.86	316.32	317.55	321.23	317.45	319.64	316.5	315.98	323.01	320.08	319.12	318.37	318.53	318.07	320.78	322.46	315.78	320.86	319.42	323.07	317.67	317.35	318.6	318.61	321.35	318.29	319.61	321.62	322.88	319.13	317.3	321.28	320.41
306.96	303.84	299.04	300.9	299	301.8	305.39	306.85	301.37	305.8	307.52	305.88	304.39	302.77	306.74	303.59	307.28	301.1	310.27	304.3	308.91	308.39	306.82	303.4	305.54	304.65	305.25	303.23	300.5	301.21	304.85	304.35	302.53	302.08	306.11	305.73	306.87	298.3	307.66	306.81	303.5	302.8	306.36	301.97	305.18	302.76	308.57	301.27	310.3	303.92
308.02	303.99	305.31	311.74	312.01	306.22	301.83	305.93	308.27	307.8	303.53	311.17	310.24	299.12	306.06	310.09	307.3	304.56	307.3	302.85	311.76	304.11	305.32	307.69	301.44	309	302.6	310.36	302.91	308.82	307.57	302.93	309.92	303.96	307.2	309.44	306.76	304.96	301.59	305.47	305.17	303	304.93	306.44	306.73	304.39	309.58	308.17	305.89	306.64
322.63	322.39	316.17	315.93	316.17	320.77	318.62	315.33	312.16	313.74	314.12	314.99	318.91	321.04	321.96	318.04	321.62	316.21	316.55	317.92	316.18	318.28	320.21	315.3	316.61	319.83	318.5	320.99	320.27	315.3	316.69	319.16	314.03	316.81	311.23	314.8	317.18	317.51	316.8	323.8	321.64	318.49	320.65	320.82	319.22	317.19	316.58	321.55	313.85	315.98
324.03	328.03	325.2	326.78	328.89	324.32	325.88	326.32	328.72	331.1	325.87	329.14	326.9	329.11	327.16	326.21	326.11	330.15	330.68	320.74	328.19	325.15	331.44	327.47	329.64	326.65	321.96	322.86	323.38	331.49	328.95	328.66	331.28	328.04	331.16	326.93	326.61	324.65	328.01	326.36	332.52	324.13	324.11	327.23	325.04	322.48	328.55	327.06	328.12	328.49
313.07	316.18	317.13	314.98	317.26	314.96	317.65	310.35	317.72	310.8	316.12	316.71	317.57	316.73	313.3	316.61	319.05	311.97	317.28	314	312.79	317.56	316.23	315.48	313.13	314.84	314.86	315.98	313.24	316.09	315.55	312.16	316.42	317.3	316.59	316.61	314.81	318.25	314.13	319.65	321.02	311.57	313.64	314.95	318.24	316.27	320.26	317.55	313.68	314.06
315.95	317.64	312.75	311.75	315.32	312.93	315.79	315.27	317.56	316.14	310.13	310.19	318.87	311.98	313.56	313.47	312.76	310.58	317.08	317.92	317.97	316.79	314.61	315.73	311.79	309.6	313.48	321.95	313.04	316.88	318.77	315.62	314.74	312.41	315.44	315.55	318.18	313	318.2	315.48	317.22	313.52	316.41	315.79	312	308.61	317.98	311.33	310.02	316.62
308.62	312.84	314.08	310.18	303.7	311.57	308.83	309.69	310.09	308.57	315.42	308.01	310.77	317.28	312.51	309.27	313.92	308.11	306.66	306.21	309.65	312.9	309.07	310.15	311.64	313.68	311.1	311.52	313.36	310.21	309.7	314.84	311.53	308.22	308.7	308.76	312.34	314.56	314.38	303.66	310.19	314.63	312.91	313.93	311.16	312.88	316.8	312.76	310.77	311.49
302.51	302.56	304.04	305.41	304.34	299.73	307.28	304.69	304.86	304.01	299.72	301.13	304.89	304.57	303.32	306.13	305.83	306.89	301.75	302.28	304.94	306.54	303.86	307.37	304.39	301.72	311.03	302.85	302.77	299.86	302.68	300.63	302.5	298.53	303.87	300.54	300.57	301.73	302.29	301.63	304.81	303.56	303.22	305	303.07	306.21	301.46	305.8	306.04	302.81
305.36	300.29	295.9	305.08	304.78	302.34	298.14	304.15	303.17	297.69	301.22	299.57	303.44	300.32	302.7	300.55	305.1	298.43	301.97	305.77	305.46	301.67	301.24	303.09	299.33	298.58	296.59	306.6	300.22	305.84	298.88	305.6	298.67	301.29	302.03	299.68	303.02	303.92	305.86	298.49	303.74	303.3	299.79	303.17	304.26	306.27	303.63	301.55	297.25	303
312.03	312.99	308.63	311	310.22	306.69	307.4	307.83	310.47	307.48	313.01	306.27	306.86	313.19	308.16	306.94	313.77	307.45	307.82	309.68	308.6	308.72	310.24	310.46	310.19	310.64	313.05	306.84	305.96	311.01	310.83	308.1	307.01	308.62	307.18	306.06	310.74	308.43	307.84	306.93	306.16	312.69	305.9	309.03	301.55	307.16	308.57	310.83	308.68	311.4
305.53	306.1	305.4	306.36	307.5	305.99	304.93	303.56	305.03	303.36	308.41	307.67	307.41	305.76	312.01	299.96	302.24	304.23	310.36	307.87	310.26	300.03	307.71	308.13	306.83	306.47	308.62	305.44	303.77	300.3	305.26	308.54	305.59	308.53	300.24	303.34	308.59	306.19	305.99	305.55	313.1	303.79	306.13	307.57	308.1	309.81	302.66	304.45	301.2	313.15
308.72	313.29	322.31	317.99	312.76	318.5	318.34	315.95	315.7	318.82	313.09	313.85	316.1	320.36	315.31	316.09	319.28	316.04	319.48	315	311.12	318.24	315.92	315.88	312.39	321.77	316.34	312.67	317.14	310.64	320.24	315.91	315.69	315.35	315.38	315.67	312.53	316.05	312.4	313.51	318.66	316.24	314.35	314.96	318.53	316.69	314.94	318.83	314.55	314.09
293.23	292.21	293.49	301.12	294.77	291.39	294.7	291.61	295.09	296.83	298.43	289.65	293.44	291.38	295.8	290.36	296.35	294.05	296.79	292.58	294.71	293.93	294.36	295.87	295.92	290.86	293.22	293.81	294.27	296.27	294.34	295.24	292.85	292.82	297.71	303.25	296.66	298.22	300.37	292.83	290.81	294.2	298.17	291.64	294.53	297.01	293.94	294.23	292.19	296.78
296.1	306.73	296.32	297.45	302.16	303.59	301.19	297.32	305.97	301.88	298.76	299.76	299.2	302.01	300.83	299.71	296.12	299.01	298.66	302.84	298.92	298.58	297.14	298.79	302.03	298.65	301.7	302.79	302.52	302.35	300.16	298.49	300.76	300.56	303.38	299.32	299.54	299.51	296.23	296.75	299.25	299.99	299.79	303.4	296.32	296.11	299.9	300.21	306.9	301.17
311.06	307.23	311.96	308.59	310.3	312.66	308.7	311.27	310.26	310.97	309.52	303.97	308.55	305.97	309.2	307.14	312.42	312.4	312.65	309.26	304.9	305.9	310.22	306.24	307.46	309.99	305.09	308.3	305.88	307.18	310.39	311.7	311.42	307.84	311.27	311.65	311.73	310.91	311.41	310.36	311.3	309.47	314.11	307.44	308.72	316.38	310.18	306.99	315.05	307.11
295.06	291.2	303	296.27	300.98	297.23	296.21	294.5	296.18	297.04	293.9	294.51	293.39	293.38	295.63	294.91	294.37	300.11	295.84	298.45	299.43	297.65	293.71	295.2	295.27	295.39	296.62	294.6	296.88	294.94	293.97	295.97	295.94	293	293.08	296.84	296.55	294.54	297.72	297.62	293.87	295.14	299.71	296.81	292.21	295.23	293.78	288.64	296.55	297.24
311.14	307.96	302.63	306.37	306.64	306.55	310.03	306.04	303.62	301.52	304.83	304.65	311.08	306.08	306.41	304.24	302.9	300.19	298.52	302.71	300.18	306.79	303.08	301.57	310.31	307.68	303.4	300.69	307.42	304.11	300.73	307.83	300.98	306.43	304.07	305.24	301.79	301.33	306.91	305.48	307.77	302.81	304.78	303.04	303.09	301.52	305.88	308.17	307.4	307.27
304.83	301.97	306.98	311.25	303.77	302.85	313.42	305.93	305.34	311.76	305.67	302.34	305.52	308.52	300.58	306.28	303.61	304.76	305.32	305.11	302	303.38	304.72	303.91	308.17	302.91	305.66	309.91	309.62	307.18	301.51	302.71	306.27	310.65	305.04	299.73	307.76	310.43	307.05	302.94	306.07	304.17	304.51	309.86	303.78	306.74	304.01	303.6	303.14	309.72
302.59	305.1	304.08	305.42	304.69	303.21	307.45	304.16	309.3	300.85	309.59	305.19	304.31	307.8	303.01	303.84	302.91	304.85	308.37	308.12	311.78	306.5	302.85	304.18	299.29	301.86	306.28	306.01	303.55	302.72	302.07	308.02	307.66	309.44	307.52	308.43	311.4	299.87	303.17	307.49	307.7	305.97	307.88	307.7	307.25	304.26	304.22	304.55	307.13	308.92
323.13	318.11	324.32	319.27	319.72	321.7	317.2	318.51	319.32	320.64	319.8	316.9	320.35	320.98	318.87	317.94	321.35	320.6	318.88	318.46	322.89	316.33	319.55	317.79	317.15	318.53	324.86	318.46	324.56	321.51	317.31	324.45	318.47	317.1	318.87	319.16	320.37	312.94	318.83	318.51	315.07	315.21	319.46	316.14	315.03	321.16	316.74	324.13	315.79	322.26
313.09	313.18	315.49	313.16	313.03	311.82	318.09	315.57	311.85	315.46	313.93	315.44	314.52	316.68	314.1	316.5	310.63	319.96	314.15	316.21	315.34	309.45	311.91	312.77	315.97	309.34	318.12	317.34	313.76	312.07	317.46	317.68	311.77	312.9	310.77	317.37	315.17	317.13	315.82	311.93	312.66	313.71	316.39	317.9	311.85	311.2	314.49	312.6	311.9	314.41
327.84	328.72	325.72	332.92	327.52	325.77	327	328.34	326.87	333.3	329.33	326.56	328.67	327.39	328.97	323.69	326.66	332.66	326.85	330.33	326.01	331.68	327.18	330.33	326.58	326.7	324.65	326.05	324.61	329.28	326.22	326.89	330.08	331.04	326.67	322.85	328.84	327.92	327.89	330.21	323.5	327.57	326.29	330.43	327.61	324.65	327.23	327.35	331.17	326.49
306.4	307.57	315.22	313.65	312.52	312.28	315.53	308.03	306.61	310.58	306.62	304.85	308.82	307.41	313.53	309.91	307.87	311.15	307.09	307.96	311.44	312.31	309.77	312.51	312.91	307.95	310.79	311.39	314.4	313.46	314.26	311.88	308.02	311	314.3	314.56	307.19	312.97	307.46	313.73	308.16	312.01	309.87	311.9	312.45	311.47	312.57	307.07	311.31	310.92
327.42	329.16	331.93	326.12	324.15	330.54	326.29	328.06	328.13	330.84	330.44	329.81	324.89	325.72	328.32	329.44	329.11	328.08	325.36	327.62	329.22	328.65	327.42	326.01	327.49	328.08	329.95	332.14	330.15	332.95	329.89	326.13	330.84	328.84	329.19	324.74	328.6	325.35	327.78	324.87	329.09	329.39	327.13	324.14	330.76	327.45	327.83	328.24	329.78	331.77
291.89	294.76	293.19	297.08	291.7	290.6	293.8	299.99	296.31	294.77	297.05	294.72	297.63	298.22	291.75	292.14	295.25	300.02	292.28	297.18	290.64	294.99	291.4	295.29	290.3	291.47	297.99	292.09	293.58	298.64	293.94	296.92	296.88	290.98	298.14	295.25	292.71	291.15	292.76	293.26	292.38	295.26	295.64	298.22	294.24	290.38	292.77	295.98	291.94	296.37
321.49	321.08	321.5	320.19	324.51	322.66	326.76	315.88	318.13	316.01	317.29	317.92	316.59	316.22	316.16	312.65	318.12	320.33	319.94	320.3	314.21	325.03	314.73	315.87	315.71	315.51	320.43	316.26	317.8	322.87	316.05	320.27	315.69	314.24	318.73	316.67	319.46	318.34	318.83	319.32	316.18	314.49	314.41	320.54	316.58	317.42	316.77	319.9	316.19	317.46
307.78	301.22	306.81	305.59	306.54	301.46	304.35	303.85	304.84	306.65	308.6	305.04	308.17	303.73	307.86	305.89	303.85	304.93	303.58	303.32	304.37	301.59	304.59	304.97	311.26	303.82	301.93	304.26	305.99	306.96	307.02	304.47	308.64	303.35	304.51	307.25	306.32	303.96	305.23	304.97	304.69	306.43	308.47	308.19	298.62	303.51	305.29	304.52	307.23	310.24
334.16	331.61	323.85	328.74	332.78	329.78	324.31	328.23	328.81	333.35	330.01	325.47	326.83	327.61	324.44	325.08	327.88	326.49	328.64	327.21	323.3	328.12	332.08	327.14	327.03	331.07	328.62	326.57	330.3	327.95	326.85	331.04	327.85	327.35	329.4	330.49	328.43	328.16	328.32	328.43	330.75	326.39	328.61	330.57	327.29	327.92	327.68	332.51	326.81	327.71
301.37	308.49	295.72	302.18	306.65	304.74	308.03	307.75	301.38	300.12	301.8	302.57	301.24	301.39	304.57	305.86	307.38	306.77	304.38	306.18	302.31	301.3	301.5	305.67	298.15	310.57	302.04	301.19	300.08	304.52	303.19	300.32	301.1	296.04	299.08	302.67	301.59	300.75	297.67	309.99	311.26	305.64	303.07	300.27	300.52	303.84	303.38	299.94	306.72	303.38
308.93	313	310.42	312.79	309.25	309.44	310.33	311.4	310.8	306.75	312.56	305.89	311.71	305.24	314.5	302.28	316.65	310.67	309.4	314.63	308.14	306.99	312.37	316.27	310.47	309.46	315.36	314.01	309.24	313.58	311.44	309.01	312.37	309.97	305.49	308.37	310.1	305.72	308.9	312.81	309.59	309.58	309.33	312.48	315.3	315.64	308.73	312.62	308.07	312.75
300.67	295.67	294.31	295.32	290.89	294.08	296.86	289.11	290.11	293.35	299.21	294.3	295.26	296	296.89	290.37	290.97	292.75	296	293.54	291.97	294.73	292.64	295.16	289.35	299.41	294.67	294.14	301.26	292.69	289.92	299.48	298.62	297.85	293.98	290.93	297.16	293.45	292.35	293.97	302.22	294.96	288.16	292.5	294.28	292.66	291.69	294.1	295.66	292.14
305.7	303.61	306.39	309.73	303.46	304.31	300.23	304.29	304.31	309.14	306.05	303.32	308.06	307.35	310.02	302.43	305.14	307.11	303.28	312.32	303.89	305	303.01	305.39	308.17	304.73	299.32	305.73	308.79	301.36	301.64	302.54	303	304.65	303.15	302.04	307.04	304.8	307.74	301.05	304.95	304.42	306.72	308.9	306.81	309.72	305.89	308.41	307.24	302.24
307.96	299.92	308.88	303.57	304.64	297.71	306.39	306.35	306.1	301.89	306.98	306.57	303.24	303.7	305.12	304.27	303.88	307.84	308.81	311.22	306.04	306.51	303.2	303.01	304.11	299.81	300.68	305.31	301.02	305.39	303.15	304.24	305.32	307.09	297.75	302.12	303.89	305.57	304.7	304.61	296.68	308.54	305.31	305.66	309.73	299.63	301.43	306.74	305.24	306.95
315.54	319.23	313.26	315.36	314.38	317.07	313.89	320	320.4	317	319.26	316.35	319.17	314.46	317.2	315.26	312.74	311.49	313.28	315.11	314.05	322.82	311	317.74	317.13	312.26	320.68	315.47	311.47	318.53	318.32	320.74	312.84	316.9	317.65	319.01	313.46	320.75	313.98	314.26	316.4	315.44	314.83	314.54	311.27	316.92	315.54	314.73	314.24	317.44
322.42	323.89	322.27	321.16	317.6	316.73	317.81	321.27	318.16	321.69	321.53	325.2	318.91	316.67	318.41	321.51	318.55	324.74	317.41	321.04	318.75	315.15	320.6	317.73	316.6	320.55	318.15	321.42	320.14	324.19	324.46	315.62	319.82	318.56	318.83	314.63	319.97	321.62	319.59	320.66	320.8	317.84	320.26	327.97	312.78	322.2	319.81	315.01	320.72	318.71
301.53	301.48	308.72	298.57	305.22	299.55	301.79	300.07	300.37	308.07	297.51	298.46	301.38	305.41	304.58	304.68	304.45	301.09	300.4	303.34	301.13	302.67	305.03	299.31	301.05	308.91	306.22	302.02	299.92	303.69	301.73	298.86	293.07	304.52	306.94	299.52	306.35	301.13	304.89	303.66	297.69	308.16	303.15	304.63	303.06	301.11	302.89	301.91	307.03	305.03
301.83	299.38	303.72	302.34	300.52	305.69	300.34	302.12	298.43	303.32	296.32	297.85	298.45	302.21	295.46	300.71	303.89	299.77	304.1	299.82	298.71	300.54	303.91	303.99	301.71	302.33	305.12	297.15	301.1	299.67	304.44	297.86	299.43	306.1	301.73	298.73	301.85	302.27	301.91	296.79	297.09	300.18	301.19	300.55	302.43	307.8	302.22	300.11	295.36	295.95
299.72	298.12	306.66	300.4	299.76	302.82	300.58	301.05	300.08	302.14	300.68	304.62	303.72	299.46	303.1	293.16	304.71	305.51	304.15	299.47	303.43	302.7	302.37	304.79	303.09	298.74	297.58	298.79	300.87	299.53	300.55	302.05	300.21	294.98	303.89	303.68	302.23	299.96	299.44	298.2	301.87	298.64	301.41	304.72	298.26	302.42	296.61	308.51	298.27	297.51
291.21	294.52	293.98	293.32	293.54	295.38	294.29	298.27	292.38	299.77	293.34	294.33	296.21	297.36	296.69	299.02	296.86	298.21	290.67	294.37	294.78	300.2	293.22	296.34	292.39	292.97	297.3	294.58	298.64	293.98	293.48	288.87	297.57	301.15	299.1	298.99	294.52	293.98	298.7	296.76	289.82	299.69	292.86	293.9	294.16	299.09	296.76	300.79	299.52	292.85
314.76	312.64	311.61	319.64	319.94	307.87	313.83	313.14	316.03	317.83	310.85	304.99	315.29	311.1	311.99	312.36	316.28	317.27	317.27	312.36	315.36	315.69	310.69	314.13	305.52	313.17	311.32	317.1	307.67	312.31	310.39	312.32	314.3	315.59	312.87	317.27	314.25	313.2	312.94	312.2	310.02	311.76	311.42	312.06	309.33	321.19	318.92	318.18	315.71	311.78
304.14	307.48	310.33	310.5	309	312.39	308.22	308.96	309.93	309.85	309.73	312.24	307.29	310.88	315.21	310.28	311.35	311.54	307.6	309.58	307.46	307.89	307.11	312.47	314.55	309.33	308.78	311.18	311.67	308.87	308.77	305.25	308.73	306.69	310.87	311.7	310.06	312.99	307.66	310.6	307.38	307.87	316.37	308.49	309.9	305.91	310.55	311.26	311.09	310.97
296.29	304.72	295.12	298.87	304.31	295.97	299.04	300.55	297.95	306.06	304.45	300.19	300.16	298.06	296.6	297.84	299.65	299.28	296.97	302.54	305.29	301.16	295.44	297.88	299.73	297.97	299.57	297.77	302.26	299.54	301.71	301.81	302.98	297.18	295.45	303.01	299.99	301.21	300.08	299.81	298.69	300.37	299.37	296.46	299.64	303.67	301.38	299.44	297.16	300.78
322.37	324.98	320.21	326.12	328.79	326.07	325.57	324.07	322.56	325.58	322.88	329.24	326.87	326.44	323.38	324.63	327.47	328.56	321.12	320.15	324.49	323.75	321.96	326.04	324.02	327.53	325.29	319.55	326.41	322.36	328.64	329.48	327.12	323.56	326.05	324.8	322.36	322.52	326.67	322.17	326.53	320.42	322.21	322.16	322.58	327.71	327.6	326.89	324.69	325.87
313.24	316.73	317.38	320.46	314.31	315.08	316.55	316.1	316.58	315.15	314.52	316.47	314.91	316.31	317.37	308.22	314.22	318.86	314.6	317.7	318.12	318.18	317.72	309.55	314.72	315.96	316.35	310.18	315.45	310.31	320.2	316.83	315.94	317.45	318.57	318.16	314.14	315.46	317.85	318.53	314.71	317.86	313.77	319.27	312.51	319.19	309.34	317.45	313.95	312.37
311.75	307.42	312.25	306.66	305.83	306.88	306.26	311.68	310.39	304.49	306.03	309.49	313.92	308.86	309.02	305.55	309.7	312.44	309.45	307.02	311.23	306.5	309.97	309.37	309.52	304.5	311.46	308.02	311.08	305.1	306.58	310.16	310.27	308.27	309.06	307.18	307.26	309.65	307.03	305.9	311.19	308.86	305.49	307.99	307.36	308.86	308.89	311.83	313.94	314.23
303.73	298.55	302.47	300.99	301	302.23	304.26	301.82	301.44	300.3	302.62	301.22	303.68	307.43	305.34	296.47	296.83	302.47	303.26	304.56	305.26	300.55	303.91	301.55	303.93	306.21	303.85	306.93	306.5	303.37	303.45	298.58	300.58	305.62	298.52	304.75	302.09	300.92	305.36	304.35	304	301.15	305.85	299.24	297.92	303.91	301.2	303.24	301.12	303.25
294.01	293.99	294.04	293.68	297.51	291.52	298.03	293.36	295.72	293.62	295.96	293.59	294.11	293.24	295.85	288.98	294.53	294.39	293.78	292.39	297.55	295.45	299.58	296.44	293.35	293.52	294.37	293.45	293.93	295.29	294.26	285.78	296.42	297.66	293.85	293.21	298.96	293.03	293.83	296.33	291.34	294.05	293.58	294.49	293.55	301.65	294.06	296	297.02	298.8
299.82	302.39	301.11	302.05	303.34	303.77	302.41	296.7	303.89	303.98	304.48	300.62	302.51	299.49	297.81	302.79	304.91	302.96	301.94	298.89	302.46	301.41	302.94	301.5	304.32	299.64	304.4	302.14	301.46	302.89	302.9	305.18	302.01	302.52	303.77	300.2	298.74	301.96	303.2	301.08	302.96	307.06	305.42	304.01	303.1	302.27	303.16	303.67	303.9	302.5
304.1	302.32	306.23	306.35	303.55	304.33	305.81	306.83	309.92	298.33	300.12	301.81	299.33	300.42	303.75	304.88	307.44	300.43	298.53	306.75	305.55	303.46	303.54	302.08	306.73	313.7	299.03	305.47	304.6	301.77	299.57	300.28	303.44	303.62	303.58	305.18	304.87	302.04	306.43	303.98	305.28	300.81	301.1	300.09	298.97	301.16	304.37	299.83	303.51	303.75
291.99	286.37	296.37	296.24	291.57	292.99	295.55	292.14	291.76	296.39	299.37	291.92	293.27	295.31	293.53	294.17	294.76	293.39	295.76	292.37	296.4	292.88	296.61	292.67	295.14	298.47	291.41	295.55	291.71	295.35	294.21	297.12	289.05	291.34	291.38	290.1	289.13	299.72	295.22	291.15	291.94	296.72	288.82	293.81	288.81	284.1	298.22	290.88	293.64	291.06
307.82	306.73	304.68	309.99	309.89	311.52	308.76	309.38	308.42	310.29	311.13	310.08	310.98	306.1	306.59	307.39	303.08	310.12	310.34	308.42	313.56	306.49	309.01	307.54	308.86	313.95	315.27	309.95	309.18	310.17	310.96	308.4	305.7	311.78	307.22	312.41	308.88	307.58	307.94	307.09	300.93	310.94	306.17	312.02	311.18	312.65	308.48	309.91	307.59	312.48
310.47	310.99	309.85	312.76	309.75	314.01	311.18	313.71	316.29	310.12	315.85	313.84	313.59	312.11	311.76	314.24	315.38	310.45	309.3	315.45	316.08	314.11	307.93	311.78	314.19	312.92	310.38	311.03	311.72	316.01	311.91	309.43	315.26	315.31	312.38	315.54	318.08	313.58	315.6	314.23	311.65	313.15	312.88	317.01	312.91	315.23	315.61	315.6	306.5	317.48
301.79	303.21	307.71	306.72	301.78	310.39	307.29	301.66	307.53	305.56	305.74	305.48	307.43	305.69	307.39	308.24	305.5	302.58	305.73	304.32	302.94	302.99	305.99	304.81	303.52	305.69	304.75	304.95	306.29	302.37	303.29	308.8	307.07	308.37	301.76	302.71	307.84	305.63	301.44	307.88	307.91	306.22	310.31	309.23	308.33	305.46	307.26	302.3	307.78	309.69
294.18	296.42	293.39	292.04	292.32	291.78	289.75	295.14	295.36	288.77	297.99	295.4	294.82	292.03	293.73	298.38	295.74	292.09	298.73	296.96	298.04	292.41	292	294.45	294.02	297.15	294.99	294.92	298.13	289.26	297.28	296.47	291.9	288.45	294.92	292.14	293.55	290.18	291.44	289.35	301.07	293.73	291.02	293.85	291.67	294.43	295	291.78	292.36	296.14
315.47	311.95	311	309.6	312.05	308.93	313.83	315.75	312.54	309.27	304.61	308.64	308.63	313.85	313.74	308.25	305.02	310.28	306.93	311.87	309.84	309.81	309.96	311.99	309.04	310.96	312.41	305.56	306.98	306.84	304.55	306.74	312	313.75	306.91	313.48	312.34	303.79	309.17	314.01	312.08	305.71	309.82	316.72	313.94	312.7	311.78	308.09	310.43	310.07
320.62	317.53	314.17	319.06	319.61	321.43	320.22	321.17	317.88	316.63	323.52	320.74	319.7	320.68	318.21	321.03	317.14	314.59	319.31	318.97	321.81	318.2	316.2	320.43	313.66	318.35	313.84	319.53	316.24	320.34	317.57	319.26	317.41	316.56	319.01	317.74	317.25	316.93	316.08	318.97	318.09	312.09	321.04	320.88	320.75	314.71	313.53	313.67	314.18	325.78
305.72	308.66	306.99	305.29	309.39	301.07	306.22	307.14	308.25	306.41	304.58	306.08	301.87	307.35	303.37	308.25	308.31	309.57	304.02	311.03	306.08	304.52	302.92	305.48	300.97	302.19	302.03	306.91	300.79	308.94	303.28	305.35	306.77	308.51	303.25	306.2	306.02	305.72	305.11	304.2	306.84	307.08	301.97	305.14	306.57	308.94	302.73	308.1	304.45	305.14
313.35	310.01	307.63	307.74	311.99	313.48	314.28	311.72	314.25	314.6	314.72	309.88	309.85	313.24	306.03	310.75	313.63	311.86	312.44	309.73	307.04	312.44	313.29	310.31	315.22	309.25	315.46	305.28	311.99	315.11	311.38	316.11	312.7	309.18	307.33	307.89	312.54	310.51	312.43	302.92	316.9	313.03	309.82	305.85	305.05	305.85	314.15	314.03	315.16	308.82
315.64	322.11	316.05	316.49	317.58	315.94	316.99	319.94	312.6	316.58	313.04	318.14	318.22	314.34	322.19	322.25	313.64	318.39	318.59	317.15	316.39	317.19	321.32	319.93	317.42	315.98	322.56	311.92	319.5	315.16	320.05	312.73	324.78	318.82	321.31	316.43	319.25	317.52	316.18	316.25	320.39	316.2	317.27	320.44	310.99	323.05	313.81	317.21	315.65	319.46
308.79	302.89	306.36	307.39	302.95	308.92	305.27	313.02	303.24	307.97	300.6	305.72	303.4	305.32	304.23	301.88	304.25	305.43	303.41	306.03	302.18	305.88	307.26	304.53	306.34	302.67	304.68	302.57	305.27	300.53	305.82	298.97	304.82	303.73	304.83	304.09	304.44	303.55	297.6	307.91	303.88	301.79	305.16	305.38	305.39	310.32	306.83	308.37	303.55	302.74
313.78	307.64	308.92	307.77	312.47	306.42	310.63	308.67	309.44	315.72	313.51	308.08	314.21	313.6	308.64	316.42	311.14	313.13	313.58	313.92	312.86	312.89	311.09	308.5	311.81	308.47	305.48	314.03	306.59	315.43	307.39	313.13	311.36	309.83	310.69	312.08	308.85	308.36	314.85	307.54	308.61	306.65	307.57	309.77	310.61	307.85	311.23	314.81	313.87	306.45
311.78	319.52	316.74	318.14	321.78	319.25	312.89	319.21	317.35	318.47	317.18	316.97	321.09	314.03	319.92	316.47	319.98	321.71	318.25	319.09	320.09	318.32	319.71	317.47	320.87	316.38	320.33	317.5	312.55	319.63	318.04	322.6	313.56	319.41	316.23	318.76	321.42	320.04	316.36	319.29	319.69	321.35	316.22	315.06	317.33	316.79	320.2	322.11	315.82	316.22
304.6	309.11	309.3	303.83	307.34	307.99	304.02	303.06	301.68	302.1	305.9	302.34	299.99	303.02	302.61	300.96	307.2	306.69	308.31	304.16	308.54	303.57	302.39	302.74	305.15	305.46	310.46	303.62	306.46	308.96	303.32	310.62	305.48	299.75	308.41	307.88	309.21	306.25	308.47	307.44	304.77	306.49	306.71	302.11	304.5	308.5	303.19	305.59	303.57	308.57
302.95	305.17	307.93	307.19	304.98	308.38	306.96	308.81	303.95	308.56	306.55	306.86	307.13	304.3	304.33	299.65	307.74	303.36	306.96	303.85	307.75	308.4	306.27	308.57	303.86	306.57	307.22	308.9	305.83	304.66	302.69	304.79	310.38	301.84	303.64	306.57	306.81	302.66	303.74	303.71	304.12	308.69	308.33	307.16	306.15	307.88	308.87	306.15	304.63	304.82
308.87	307.63	308.17	310.43	303.35	306.34	307.6	312.06	306.86	311.58	306.37	311.43	304.09	309.8	308.55	308.59	307.71	304.99	311.9	308.12	311.04	307.12	310.13	309.01	307.56	307.27	310.5	307.84	302.32	313.22	312.31	310.39	310.3	306.2	311.86	309.84	309.08	306.88	313.68	307.81	308.8	313.34	309.36	315.18	302.5	306.75	308.83	310.42	307.99	308.18
311.92	316.23	308.78	307.62	312.73	312.97	311.64	314.81	315.48	308.08	308.33	310.23	314.79	308.19	312.9	314.09	309.56	307.45	314.57	314.16	309.83	309.11	314.26	312.51	311.17	313.29	306.65	312.69	311.54	313.26	310.04	313.28	310.91	311.08	308.93	310.3	315.41	308.91	311.43	311.84	310.82	313.41	308.99	311.79	307.93	312.23	312.04	312.2	309.64	310.25
296.02	301.51	298.33	301.89	299.8	298.34	301.46	299.54	297.64	301.38	298.08	304.01	295.71	300.56	299.19	298.2	294.81	301.66	302.71	302.27	301.56	298.8	304.49	298.14	297.09	299.82	293.92	293.42	300.47	302.42	300.16	298.22	300.48	297.39	297.5	301.9	305.43	306.77	295.05	299.76	299.04	301.5	302.1	304.69	302.78	299.31	298.67	298.28	300.95	297.8
296.14	296.39	300.82	291.91	292.36	298.53	296.04	291.15	295.63	297.38	292.65	295.8	298.76	291.61	297.17	289.21	291.45	301.74	294.32	294.72	292.29	295.71	298.5	295.9	290.97	292.22	294.78	300.63	295	293.66	295.53	294.91	292.36	289.41	293.77	293.86	292.55	295.21	291.89	292.5	292.89	298.65	299.38	291.02	294.5	298.59	289.25	294.32	299.27	294.12
324.37	326.02	323.97	328.77	328.64	325.34	325.27	326.37	332.17	326.3	327.73	327.64	325.64	322.98	329.14	328.59	326.5	332.53	328.85	329.71	324.26	328.04	327.62	327.83	328.5	326.38	327.2	324.91	327.95	326.6	327.56	330.3	325.55	323.8	324.85	326.07	327.4	332.53	320.98	328.72	328.4	326.95	333.89	323.68	324.92	326.51	325.3	327.07	326.12	324.64
303.72	311.21	299.5	300.94	308.7	295.31	302.96	302.76	301.05	305.76	302.17	300.87	298.25	301.22	301.81	302.4	303.68	302.21	299.99	305.8	303.16	307.32	307.15	301.54	303.43	304.24	305.33	303.25	303.21	307.73	307.51	305.07	301.74	305.38	303.45	297.73	305.41	304.45	301.66	304.11	303.32	307.55	301.97	300.57	303.69	304.96	300.62	304.79	303.62	297.24
308.69	309	311.25	310.75	308.41	315.72	307.94	309.1	310.47	318.81	311.64	315.54	312.69	308.78	314.1	310.74	312.37	311.96	314.61	311.07	314.14	313.7	309.91	315.25	316.45	308.72	312.37	313.07	307.4	307.67	308.18	306.23	310.19	311.83	308.77	314.23	311.44	310.85	314.35	315.78	308.33	306.18	314.19	313.98	310.16	314.65	313.46	308.22	311.76	314.3
302.29	299.79	297.19	301.35	299.28	308.17	295.61	298.22	302.2	296.37	301.7	304.73	302.53	299.41	299.49	300.8	304.02	298.08	307.06	296.13	298.5	298.04	301.13	296.52	300.42	304.35	297.68	299.63	297.21	300.96	304.28	302.35	297.97	298.91	302.79	296.65	301.61	297.51	302.76	306.77	303.94	296.35	295.22	301.58	302.11	305.01	301.77	298.39	297.36	302.17
312.25	301.67	307.17	302.63	311.3	302.83	308.13	306.23	306.05	304.84	308.31	312.59	308.24	309.02	307.18	311.54	310.49	302.53	310.15	306.66	302.87	312.4	305.5	307.68	300.62	311.11	309.93	305.51	308.82	308.72	307.8	307.91	305.06	310.87	303.61	307.96	306.23	310.69	307.66	310.92	307.43	303.95	306.28	303	312.67	304.67	307.66	313.92	308.81	309.8
301.05	305.94	307.25	302.13	304.74	303.37	299.78	307.3	300.87	307.15	308.76	307.09	305.6	299.96	305.97	306.35	305.81	300.4	302.32	302.17	307.73	304.71	302.62	302.22	298.61	301.82	306.77	306.66	302.43	299.19	308.1	304.4	304.85	298.69	304	300.47	305.01	303	305.9	306.16	307.94	309.61	306.42	308.26	313.12	305.03	302.38	305.02	305.44	305.15
311.76	315.67	314.62	320.06	316.51	312.83	307.01	308.32	318.15	313.02	313.32	313.09	315.7	317.12	312	309.85	316.54	311.65	313.74	315.95	316.04	309.36	315.06	314.98	313.66	316.13	313.9	312.47	316.31	313.88	316.63	312.73	317.68	317.97	318.91	309.47	312.64	313.72	313.25	317.11	317.91	315.06	317.23	311.5	314.94	312.47	314.34	317.24	310.41	311.07
322.93	323.51	323.76	326.12	322.88	323.93	323.79	323.52	333.04	325.88	328.56	324.33	320.61	322.31	328.41	328.86	327.51	325.7	327.57	328.09	327.76	325.78	323.98	325.72	324.38	323.36	324.28	324.36	323.72	323.62	330	325.08	328.47	328.89	321.8	321.11	324.9	324.3	329.31	323.43	329.55	326.69	323.85	325.43	324.01	320.35	323.49	324.53	324.39	324.01
310.53	314.79	311.37	311.73	308.07	304.68	312.5	313.77	315.1	312.91	310.31	312.78	310.38	311.08	315.04	309.03	315.83	310.06	319.37	309.94	310.64	307.14	308.55	315.32	314.73	313.55	309.38	313.35	315.69	312.35	314.73	306.45	312.03	313.4	315.96	306.79	312.34	311.7	315.52	306.71	307.63	314.16	309.66	308.25	311.23	311.71	306.79	311.45	306.36	309.02
305.5	301.29	304.37	305.38	301.9	303.74	298.07	306.21	302.14	301.08	299.5	306.81	302.38	301.22	301.62	301.11	300.58	301.68	296.65	309.14	307.26	299.74	303.97	303.06	298.73	301.75	305.94	303.28	304.43	302.18	307.09	303.41	305.55	297.51	306.65	301.33	293.48	302.45	300.36	299.09	301.42	297.66	302.22	298.44	300.08	301.58	305.95	301.57	306.08	301.22
313.91	311.86	313.81	313.69	312.56	314.37	314.04	312.79	310.62	313.84	307.71	312.18	310.6	316.6	313.58	313.02	320.56	309.99	312.62	315.15	309.55	311.97	312.54	315.81	317.49	311.31	306.49	315.33	311.31	312.37	312.95	312.13	314.33	308.22	311.74	308.35	311.93	317.93	312.24	310.86	312.87	316.87	315.9	315.59	309.17	315.61	312.38	311.55	318.5	313.07
309.87	307.09	310.74	305.79	308.8	304.51	303.05	308.51	309.3	307.57	303.35	307.47	309.26	302.53	306.57	308.21	305.59	302.97	302.6	306.75	304.4	307.73	306.39	308.05	305.02	309	308	306.79	305.85	309.9	307.75	304.23	300.82	300.22	302.4	307.47	309.17	303.02	308.26	306.14	305.25	308.98	304.24	306.6	306.05	305.95	299.82	304.04	306.61	306.84
315.4	313.26	314.72	310.71	317.79	315.04	315.8	313.5	315.06	309.61	313.84	312.77	310.8	316.81	315.62	312.33	314.52	319.07	318.12	317.38	314.33	313.28	311.8	313.67	312.06	311.39	314.26	314.41	311.13	314.49	311.19	314.59	312.96	314.85	309.56	317.57	313.32	314.51	314.36	307.68	315.24	318.78	314.3	314.09	314.4	310.94	311.92	310.95	317.73	312.69
299.46	298.76	301.06	296.72	304.15	297.72	296.41	298.06	304.07	298.66	302.42	306.8	300.2	302.87	302.67	302.15	303.71	303.39	293.44	298.06	298.3	301.53	303.17	294.75	302.78	297.85	295.81	300.47	300.05	303.84	300.23	300.48	296.27	296.11	303.15	299.93	296.9	307.33	304.83	300.03	301.33	306.25	301.11	303.04	304.18	295.82	298.91	296.93	299.04	300.06
316.53	314.25	319.5	309.25	319.07	312.01	319.76	309.34	312.69	317.09	315.34	315.24	313.15	312.99	313.13	314.56	316.61	313.08	319.98	318.33	314.07	315.27	313.92	319.29	313.93	319.42	317.25	314.36	324.21	313.99	313.3	313.12	317.68	315.42	307.59	313.18	319.11	315.35	313.95	318.58	313.2	314.12	317.42	315.98	314.02	312.87	313.73	315.23	316.3	317.24
313.98	312.35	312.83	309.52	316.08	306.89	314.72	312.28	312.12	309.76	310.3	311.52	312.73	309.29	312.75	305.64	313.1	311.23	315.6	312.97	311.34	310.47	315.4	308.61	311.77	314.58	315.9	316.66	311.15	309.89	309.95	312.76	310.24	309.85	309.64	309.34	312	314.46	308.49	309.03	315.78	312.39	307.59	311.3	310.41	310.94	316.58	311.36	318.91	313
314.56	312.9	314.98	311.61	311.24	312.81	311.01	311.08	315.84	312.69	315.6	315.52	313.62	312.86	310.34	313.82	313.22	312.84	310.75	316.11	312.35	312.2	314.41	315.71	308.98	314.58	309.98	313.28	311.04	309.09	315.96	312.39	307.97	314.12	315.16	318.19	310.31	310.92	312.4	314.98	318.48	314.25	314.58	310.11	312.57	311.03	310.36	311.52	318.17	309.8
307.4	314.89	313.7	315.29	305.81	309.59	312.47	310.51	309.28	310.61	308.52	312.04	312.21	306.74	307.95	309.54	313.3	305.68	308.52	305.33	313.37	308.16	311.81	308.8	314.93	310.08	312.09	311.85	306.29	312.87	310.94	310.59	310.36	313.28	310.11	310.61	307.37	310.29	310.28	310.64	313.24	313.19	304.97	308.79	314.98	309.78	309.33	310.89	310.64	311.08
314.24	314.8	312.77	312.53	319.29	307.47	315.4	314.19	317.03	311.44	313.75	315.72	314.61	316.42	310.3	310.62	317.08	312.73	315.98	310.69	312.67	312.31	313.06	314.78	313.25	310.05	314.27	315.8	311.13	309.37	323.29	313.36	313.6	315.35	311.72	311.13	318.18	317.57	314.2	310.64	314.67	316.93	309.32	316.3	311.24	314.7	312.19	314.17	312.81	314.25
310.71	311.91	315.47	317.17	312.97	316.61	319.54	315.02	312.78	314.94	311.68	313.24	318	318.91	313.52	317.3	311.74	313.93	318.54	310.27	313.6	317.5	315.38	311.79	315.66	308.9	312.03	312.35	317.61	314.28	310.68	308.44	311.76	315.61	311.39	307.3	313.13	315.57	312.28	315.31	319.06	315.57	319.71	313.85	313.2	317.21	320.76	311.93	311.56	313.31
303.31	300.07	301.49	302.89	303.64	303.07	301.4	302.87	302.29	301.49	302.66	301.1	302.9	306.32	303.76	302.49	304.22	306.58	309.18	302.57	305.64	301.94	304.26	302.33	304.12	301.41	304.88	312.09	302.85	304.87	308.91	302.64	299.25	303.28	304.33	309.55	303.13	304.71	298.53	295.23	304.9	303.52	304.08	297.55	302.2	306.01	303.58	303.81	302.34	302.51
305.2	304.21	301.72	303.71	301.94	302.07	308.37	301.96	304.01	306.35	298.98	302.26	310.13	306.83	302.65	300.94	304.41	302.94	299.38	303.86	306	306.62	301.16	299.97	304.94	304.26	301.23	307.18	309.1	302.81	307.38	304.54	301.06	299.85	308.6	300.95	301.21	297.21	301.85	301.5	304.03	305.18	302.26	302.57	297.47	303.06	304.61	305.07	302.56	296.6
298.56	299.85	297.2	300.39	296.07	296.33	294.54	299.48	300.92	299.54	297.16	291.66	296.33	300.97	299.72	296.52	294.28	300.32	297.85	293.86	299.87	292.38	293.95	294.41	296.78	293.65	295.18	299.15	296.48	296.71	295.43	298.51	298.01	299.79	294.91	298.49	294.88	297.18	296.73	299.61	294.92	294.65	295.02	296.62	295.98	296.12	290.51	299.05	298.56	297
313.8	320.09	312.85	310.39	317.67	317.81	312.79	314.41	316	313.64	312.62	313.83	318.79	308.31	315	309.29	315.32	317.39	314.13	314.21	316.21	316.16	317.49	317.55	311.39	319.79	317.41	312.56	313.18	319.61	311.34	318.02	312.38	317.72	311.44	312.01	320.12	317.21	316.94	318.6	312.22	316.9	309.56	312.08	315.4	316.37	310.95	316.37	320.06	315.03
292.95	293.72	290.59	292.46	292.25	292.59	294.03	297.28	293.43	299.53	296.39	292.41	292.9	290.34	291.63	298.11	298.88	291.52	291.76	295.69	288.7	294.42	294.17	293.85	296.85	298.02	290.29	296.37	292.41	293.99	295.91	294.72	294.27	293	301.71	292.53	293.38	293.27	293.74	287.45	298.71	297.13	292.98	293.16	290.37	292.72	294.29	297.99	288.42	294.44
305.4	308.59	305.98	305.54	305.46	302.76	309.66	299.37	305.74	303.07	304.6	309.26	305.14	300.94	301.97	308.29	307.61	307.44	306.34	307.13	301.88	299.99	306.14	302.38	303.76	303.36	302.76	303.44	312.25	300.66	305.67	303.12	303.07	306.73	307.93	302.27	302.35	307.59	305.99	299.46	307	298.91	302.7	299.72	304.29	306.78	300.48	305.98	305.64	301.18
314.14	314.22	318.79	312	316.77	311.44	311.79	318.14	314.53	315.85	322.49	312.67	307.05	314.76	310.4	312.19	312.01	314.43	317.69	320.41	311.26	319.11	314.17	309.8	317.53	311.18	310.9	310.99	317.94	312.03	313.8	315.64	309.08	312.56	314.9	316.96	311.01	316.6	312.13	313.77	314.71	315.05	310.43	311.55	312.19	313.28	314.95	310.55	316.49	312.53
297.03	298.86	298.95	306.84	297.72	308.52	296.7	304.84	300.76	306.34	298	303.41	304.34	304.37	301.34	298.85	299.69	304.45	302.92	304.06	300.69	298.46	302.46	301.88	299.41	297.09	299.75	304.26	304.01	303.61	298.96	306.5	300.78	300.87	301.2	298.06	303.16	301.11	304.26	304.55	299.21	300.33	304.33	300.2	299.46	297.83	300.14	297.06	296.22	302.88
318.37	319.44	316.04	319.62	322.24	315.07	318.38	316.08	315.46	315.42	316.73	313	317.56	320.8	317.89	316.3	318.63	311.65	320.4	318.26	318.34	321.07	312.97	318.05	316.17	317.88	317.75	318.27	319.75	317.15	319.71	317.96	318.29	320.01	317.19	318.66	319.68	319.19	315.19	326.41	323.64	317.82	313.73	318.14	321	322.05	315.51	318.74	312.59	314.78
317.38	312.62	312.08	312.7	317.31	314.18	318.76	318.61	315.68	315.7	317.93	318.51	317.27	315.87	312.82	310	318.36	312.63	314.41	315.46	314.25	312.02	313.92	311.35	312.4	314.72	314.57	314.02	316.25	313.05	314.97	320.33	317.11	311.66	318.83	315.14	316.97	312.58	315.05	314.6	315.74	320.16	317.72	313.98	309.98	310.24	315.29	313.97	311.19	316.65
306.54	309.4	305.33	310.57	308.5	310.45	306.02	308.79	308.33	307.98	307.52	302.56	306.88	308.34	309.99	306.27	310.97	305.52	308.55	304.66	308.84	307.64	306.68	310.77	312.15	307.94	306.38	309.12	303.41	309.97	310.96	308.02	307.51	304.83	310.89	302.62	313.85	306.98	308.93	309.23	306.82	308.52	306.79	306.66	306.73	303.99	308.14	306.23	309.01	306.09
303.89	299.78	304.25	307.54	309.94	304.09	309.72	303.89	302.23	304.15	300.63	306.23	305.61	303.93	305.15	301.38	302	305.51	307.79	302.39	304.6	307.52	305.53	297.96	305.4	309.08	309.33	310.73	304.02	305.09	309.65	308.46	302.7	304.63	311.81	305.71	305.9	305.43	298.33	306.46	301.33	306.34	303.56	307.16	305.58	306.33	306.31	304.43	305.76	301.01
314.97	318.79	318.83	316.4	313.11	317.53	316.53	314	312.67	308.45	317.38	313.85	315.04	314.61	313.58	314.61	310.26	314.04	311.98	316.22	307.26	312.69	313.44	310.82	317.35	312.75	319.54	318.72	313.87	316.89	314.24	317.19	313.29	311.84	315.79	308.84	315.44	309.64	309.61	312.73	312.57	309.06	320.89	310.65	310.38	320.67	318.91	312.29	318.29	316.98
310.61	319.15	310.89	315.81	319.97	316.23	318.27	316.95	316.02	309.11	316.34	315.76	312.22	313.62	313.39	316.18	318.57	315.95	310.63	314.6	313.52	317.45	317.35	308.16	319.49	319.32	313.41	315.78	313.48	311.84	318.55	312.58	313.97	314.01	313.3	319.11	321.97	318.85	317.24	316.36	317.03	319.15	317.73	314.21	315.77	316.78	313.03	312.75	317.13	312.41
319.25	311.36	308.8	315.74	311.07	312.45	317.67	315.17	316.67	309.83	314.31	311.74	315.66	317.25	314.12	312.92	310.92	315.03	312.14	315.09	315.24	311.91	313.62	315.25	311.21	318.06	313.31	315.11	311.17	312.28	313.12	312.53	304.02	313.55	314.33	313.63	312.29	314.89	309.35	312.67	313.14	312.85	314.8	311.4	314.29	311.58	312.64	317.22	313.67	314.19
291.59	297.47	300.08	298	293.93	298.74	296.14	295.25	300.65	298.43	298.3	298.47	294.13	296.92	300.52	292.53	295.61	296.88	294.87	297.4	295.87	296.51	300.28	297.04	295.79	296.21	298.08	296.09	301.15	295.99	300.25	297.11	300.21	292.85	295.5	297.98	296.63	299.22	300.63	298.91	297.25	295.28	292.75	294.89	297.91	301.1	299.56	299.79	299.93	296.37
304.06	312.7	312.91	313.62	313.12	307.47	305.7	306.68	309.18	311.41	309	305.5	308.99	306.79	306.39	307.04	311.88	311.59	307.03	312.52	313.21	308.43	307.46	312.91	310.82	312.35	312.37	308.94	310.23	311.04	305.84	310.88	306.07	310.61	307.87	307.86	309	307.36	313.4	307.9	310.26	307.57	311.1	305.45	307.93	306.51	310.61	307.84	311.8	305.34
308.77	313	310.89	310.14	315.53	314.42	313.59	315.52	311.22	312.09	314.56	314.42	317.88	312.67	314.95	314.58	319.63	316.38	318.44	315.89	313.35	315.43	313.31	311.89	313.09	312.49	313.91	313.24	308.43	318.77	319.24	312.95	313.36	320.35	312.64	315.72	313.17	312.71	318.08	318.43	313.86	314.09	315.8	316.99	313.64	315.25	315.35	318.4	315.69	316.34
315.18	314.06	310.34	311.22	308.81	308.57	307.77	310.91	311	313.11	313.27	313.45	308.61	312.07	302.01	309.4	313.41	314.9	306.61	307.5	311.69	313.85	318.93	312.4	311.77	309.54	310.66	311.48	311.03	305.92	312.87	314.44	310.89	310.25	308.94	313.28	308.56	315.78	305.12	308.11	308.55	309.52	310.84	311.27	312.67	310.41	310.95	310.27	313.42	310.44
322.1	316.44	318.84	314.82	318.75	317.82	315.2	313.01	318.17	318.35	317.44	307.98	315.39	316.39	315.85	314.89	311.61	314.1	318.92	316.81	315.76	314.69	320.22	316.39	320.44	315.1	310.11	319.12	314.35	310.56	318.35	311.65	312.85	317.29	318.06	316.94	318.32	321.5	312.8	312.07	313.43	316.89	314.98	315.8	315.03	315.48	313.41	315.44	310.41	315.1
308.71	309.14	307.88	305.38	305.21	305.41	308.27	303.26	306.11	308.16	306.38	304.86	306.84	305.18	313.8	303.42	307.88	309.88	306.43	312.82	307.92	303.93	306.16	300.59	301.08	306.47	308.75	308.98	303.37	305.52	304.98	305.94	306.31	308.01	302.34	305.42	305.27	301.38	307.83	302.15	306.03	309.8	304.59	309.56	304.54	304.49	307.75	303.49	299.94	310.53
311.06	309.44	319.1	316.07	309.73	312.35	316.93	316.25	313.79	312.65	313.09	313.73	316.26	311.5	315.56	315.38	318.3	309.92	310.55	317.24	312.02	314.62	312.36	316.24	310.94	314.08	306.5	316.69	311.88	318.07	312.14	318.43	313.87	306.62	313.15	313.85	314.41	316.83	311.48	314.33	315.03	314.49	313.63	316.65	314.61	310.45	313.86	313.43	311.78	313.38
302.97	305.31	307.91	304.11	310.03	302.91	299.69	298.66	307.66	305.83	309.23	298.77	306.51	304.48	304.1	304.24	302.64	301.62	306.23	305.49	305.33	306.37	307.29	303.95	305.73	304.43	308.2	304.94	306.61	305.95	304.42	308.1	307.21	308.14	305.58	305.37	306.25	306.27	303.1	306.48	308.41	306.14	300.88	301.45	307.06	302.8	305.36	309.5	303.9	305.42
306.13	303.49	312.05	306.91	303.38	309.16	310.85	304.56	311.17	301.91	304.57	306.6	309.5	306.3	303.25	302.95	302.98	304.26	303.44	301.63	304.05	300.62	307.12	303.96	304.25	304.98	306.15	303.27	307.58	304.16	304.56	305.32	309.42	306.13	303.68	304.07	306.42	301.81	304.42	306.18	300.55	306.14	308.92	302.17	305.96	308.24	305.84	304.82	302.01	304.83
318.27	314.94	316.63	314.96	311.5	312.41	314.83	311.31	311.96	311.31	311.9	314.67	314.85	320.91	315.99	314.64	317.85	314.91	312.61	314.42	316.07	313.54	315.69	313.12	318.12	315.62	312.84	315.14	318.26	318.12	315.62	309.21	316.43	314.73	315.79	314.85	313.1	320.25	311.79	312.66	312.25	315.6	316.16	312.5	319.21	312.62	314.49	320.4	315.72	313.25
295.88	292.59	297.15	300.4	298.63	291.62	291.38	294.6	295.93	287	293.13	291.17	296.56	295.55	295.03	293.84	293.67	298.66	291.2	293.6	293.8	293.87	291.5	295.39	295.6	296.02	291.26	290.38	293.06	293.69	292.48	295.64	293.41	294.5	297.96	297.28	294.96	290.1	295.38	295.62	298.22	292.37	292.18	297.79	292.16	293.98	293.36	294.21	294.95	296.86
304.7	302.9	307.73	303.78	307.41	304.37	304.96	308.49	299.65	298.81	303.99	302.28	304.91	300.01	305.32	306.6	311.69	303.47	303.68	305.64	305.99	302.93	303.01	298.89	304.83	308.16	302.98	306.06	304.7	308.96	305.15	302.62	307.76	306.1	298.88	298.07	307.99	306.13	300.48	306.78	299.57	305.56	301.58	300.12	300.93	303.72	305.71	305.63	301.81	301.95
301.81	301.22	299.06	297.92	300.78	293.78	298.28	300.16	299.6	302.7	301.56	300.82	305.42	302.35	298.45	304.2	299.27	303.92	299.68	304.05	305.1	304.71	299.57	303.69	302.91	299.71	300.22	301.56	302.56	300.62	302.24	303.38	301.67	303	300.64	298.97	300.28	301.35	296.78	297.65	300.99	300.13	307.83	299.04	304.34	298.51	301.05	301.57	302.7	297.29
316.11	313.95	312.29	317.18	316.47	316.57	315.99	319.92	317.1	317.07	314.79	317.71	317.8	318.26	313.34	312.88	311.26	314.71	309.52	310.77	312.79	321.46	309.47	315.67	314.66	312.45	319.47	309.94	315.69	311.49	310.77	320.08	311.33	318.12	318.26	314.64	319.18	315.58	317.82	313.61	319.01	317.83	314	314.95	312.65	317.98	316.38	309.65	316.44	318.17
310.01	306.36	310.98	310.68	306.49	306.29	310.15	305.01	307.11	307.86	303.3	309.02	311.59	311.27	311.81	311.86	308.28	309.92	309.13	309.89	306.29	311.41	308.61	308.38	310.83	304.61	308.68	311.58	307.8	308.52	311.47	313.64	310.09	307.13	308.53	310.05	312.92	307.73	311.6	307.67	312.54	308.3	308.78	306.61	306.41	309.83	305.82	304.1	308.31	313.26
329.27	326.93	326.83	328.94	326.02	324.39	330.05	325.71	323.31	327.67	326.09	327.64	325.25	321.41	322.47	325.2	325.81	328.14	323.07	332.06	327.17	326.32	328.83	328	320.21	328.52	328.85	324.81	322.9	323.94	327.29	327.25	326.5	327.25	327.09	329.58	326.57	326	324.74	326.27	326.54	329.43	324.66	325.72	330.22	329.11	325.84	328.25	328.29	329.75
306.64	312.45	310.05	312.38	315.27	308.85	316.96	305.62	309.51	316.48	307.99	312.16	310.41	312.59	317.44	316.11	309.22	313.99	315.5	318.64	312.17	315.57	313.04	309.42	313.29	312.39	313.07	311.89	311.77	313.68	313	315.65	312.05	312.07	312.56	313.22	312.99	315.69	318.22	313.61	311.62	318.33	310.45	312.1	314.45	314.43	309	315.19	314.45	311.64
302.29	298.8	308.56	300.87	298.38	299.49	302.16	299.72	299.81	300.63	299.3	297.61	295.44	296.86	303.75	301.18	298.67	305.57	298.21	299.83	302.13	300.3	302.32	300.23	299.5	296.81	298.14	299.19	300.94	297.86	299.99	301.14	298.3	298.81	299.28	299.52	298.83	300.28	306.31	301.02	299.85	298.02	304.21	298.56	306.92	301.96	299.6	300.09	303.62	303.26
303.44	299.63	304.91	304.12	302.88	301.86	307.12	303.98	302.29	301.3	304.97	300.47	306.02	300	302.05	310.75	309.1	304.82	298.98	301.34	303.52	303.8	298.86	306.27	308.33	303.03	302.29	304.82	306.69	303.51	306.13	308.78	304.24	301.66	305.24	302.46	303.59	303.38	305.47	305.67	299.84	306.72	306.12	300.57	300.96	307.14	303.71	306.69	304.3	305.57
312.29	314.42	310.76	313.71	313.37	309.53	311.33	311.33	312.54	313.43	313.52	309.23	311.99	312.94	311.48	314.49	313.01	313.51	311.97	315.33	309.27	309.95	308.8	312.39	311.4	312.58	311.86	310.85	308.32	317.13	310.16	309.08	311.33	309.23	311.66	313.39	314.05	307.37	313.76	319.29	320.49	308.23	316.37	313.77	311.95	312.35	310.08	312.08	316.64	312.08
318.95	314.1	312.93	312.84	311.88	311.81	315	314.54	317.8	313.04	309.12	314.45	313.37	313.52	315.9	313.57	316.47	310.11	306.54	312.87	314.15	311.82	308.72	311.74	315.08	312.7	315.35	310.21	311.98	313.4	311.86	311.97	313.38	309.73	313.81	313.33	314.78	314.61	315.3	314.76	315.54	315.86	312.84	312.2	312.13	312.91	314.29	320.24	315.89	316.19
318.55	314.69	313.82	314.53	317.35	311.59	309.19	316.17	311.18	312.77	308.25	313.22	316.63	314.52	313.35	310.61	319.49	310.37	318.4	314.58	316.54	315.02	314.12	313.41	318.05	309.2	315.31	320.79	315.67	313.88	313.36	317.59	315.55	309.52	312.24	312.69	312.45	314.85	313.93	316.27	312.77	312.87	314.25	316.57	317.07	313.11	308.51	312.68	318.32	310.05
296.69	301.09	299.25	303.73	303.11	300.1	299.33	294.32	299.77	302.14	299.44	298.84	304.44	300.27	297.94	297.54	297.69	301.98	294.65	304.37	299.74	298.99	300.38	298.63	303.31	299.76	297.76	306.64	299.43	297.79	302.19	297.13	297.43	301.83	302.63	294.98	305.71	298.66	300.74	299.09	296.64	298.21	298.75	298.8	303.15	299.05	302.42	301.47	299.32	293.64
314.07	312.39	311.43	312.33	314.65	312	314.33	318.79	316.56	317.1	319.2	315.96	318.4	309.49	315.89	315.14	313.6	310.64	312.73	313.55	313.02	309.71	313.05	314.64	310.72	311.15	311.73	315.92	312.45	316.72	310.47	311.87	315.59	316.37	315.45	313.18	317.49	310.48	317.88	315.19	315.24	312.67	315.24	313.7	314.17	313.85	308.46	316.11	314.15	315.14
312.34	316.58	311.67	316.08	314.17	311.16	311.56	317.36	312.43	316.21	315.43	310.6	312.21	309.83	318.69	311.97	321.8	314.69	314.58	311.41	318.23	312.08	316.62	320.03	318.79	307.92	319.68	318.24	311.01	312.85	314.58	313.85	312.38	316.34	310.96	311.2	313.72	318.46	312.1	316.92	317.59	314.38	310.12	312.79	314.87	314.51	312.83	317.2	317.77	318.38
305.14	313.18	305.65	301.75	306.05	303.6	307.58	303.56	308.56	302.52	312.55	305.54	304.39	308.74	310.1	299.81	305.51	300.12	306.43	303.56	305.36	306.44	300.05	306.32	300.3	301.34	305.05	306.6	305.98	303.12	310.26	305.1	305.33	302.55	307.68	303.45	301.91	306.24	301.28	301.39	301.88	305.24	303.31	304.9	306.05	302.37	301.14	305.23	301.95	305.48
306.34	303.66	302.85	303.36	299.51	302.3	304.12	303.97	303.02	302.39	297.61	303.49	308.52	306.93	307.71	309.72	305.42	303.49	306.89	303.23	305.84	303.88	302.55	299.04	304.6	302.38	302.1	306.78	304.17	305.02	304.95	302.48	300.72	306.81	303.45	303.28	302.17	304.78	304.96	304.13	304.77	306.83	303.7	304.12	306.26	305.68	306.21	303.3	307.83	305.94
313.37	316.06	313.06	315.12	309.08	318.09	315.05	314.09	318.56	317.7	317.13	311.94	317.6	314.16	318.77	314.6	314.96	319.49	318.84	321.2	314.63	313.75	316.36	312.35	317.67	313.94	315.23	316.78	315.67	321.12	315.34	315.36	309.96	314.61	312.52	318.56	318.95	314.79	312.32	314.29	316.65	322.12	321.03	317.22	314.19	319.61	317.91	313.57	315.16	315.3
300.63	304.14	301.84	304.37	304.17	305.59	303.11	303.13	299.39	303.37	301.75	304.62	304.29	304.46	300.83	302.42	302.76	304.32	306.41	298.64	305.06	306.32	302.44	302.04	301.74	309.97	304.46	306.32	303.8	311.12	304.39	300	301.69	298.21	304.6	303.98	304.65	300.84	307.28	307	308.33	299.82	304.85	303.55	307.66	301.89	303.96	306.62	301.09	303.57
300.5	300.74	301.51	299.35	302.21	298.45	300.64	298.17	296.35	306.24	298.08	299.15	300.48	297.7	296.25	300.21	297.46	301.8	300.41	302.83	302.99	297.41	302.9	298.99	297.79	299.65	305.43	302.01	298.77	301.7	298.53	300.56	302.41	302.52	302.79	299.79	302.54	301.72	307.19	297.19	303	305.17	305.25	299.22	301	299.95	298.92	301.36	298.39	295.11
301.85	308.69	308.46	304.76	304.01	307.68	304.78	306.79	308.85	309.45	304.22	304.95	304.48	305.22	306.74	307.05	303.19	310.18	307.38	305.81	309.72	301.93	308.81	306.87	304.89	304.76	310.1	305.67	308.85	308.89	308.74	307.81	308.35	307.69	304.45	310.39	308.13	304.66	309.84	310.27	312.47	307.14	308.39	304.98	310.7	305.32	307.81	303.95	307.11	305.74
293.51	294.34	293.84	295.56	298.13	290.54	291.47	291.42	291.67	293.97	294.66	296.95	296.12	296.56	296.9	293.35	294.46	293.18	299.48	294.8	297.35	294.19	297.27	291.99	290.43	296.14	294.23	296.04	294.53	293.81	296.27	295.86	295.2	291.34	293.68	293.33	296.54	294.11	293.93	293.3	293.32	292.98	296.9	300.2	298.56	295.76	297.49	295.16	297.17	298.75
314.44	314.92	314.5	312.37	313.62	314.14	318.89	315.82	318.32	314.31	314.8	316.49	315.3	311.08	320.45	311.95	319.56	316.79	315.91	314.88	314.13	315.77	316.04	319.6	315.66	316.67	317.08	315.4	319.41	314.95	317.74	319.26	309.28	319.93	316.58	314.85	315.16	317.05	316.03	313.8	312.78	322.6	319.41	316.94	316.95	310.64	314.66	320.55	317.16	319.22
322.98	324.11	325.42	323.73	325.83	320.56	326.51	321.45	320.78	327.75	321.98	321.3	324.66	326.18	323.84	325.11	323.42	329.36	328.12	326.51	325.69	321.23	325.69	325.09	323.84	329.42	325.47	322.29	325.99	324.33	326.82	325.61	324.46	326.81	323.12	321.68	323.79	325.1	323.48	326.38	325.5	328.25	321.31	322.59	326.57	319.93	323.1	323.96	327.88	324.88
308.74	306.97	311.17	308.41	308	300.53	305.71	308.89	310.7	308.71	307.85	306.47	305.59	312.09	304.08	306.03	308.47	308.03	305.36	313.1	306.58	305.9	311.77	302.82	311.16	304.82	309.71	308.76	307.95	306.46	309.32	308.99	306.47	310.28	309.31	306.55	313.06	304.82	307.91	305.1	308.46	305.01	306.15	308.84	303.8	302.91	303.11	309.49	307.5	307.44
293.86	292.52	295.67	299.99	300.33	305.31	292.44	300.36	299.2	294.16	297.22	299.18	299.07	293.17	296.28	296.98	299.18	296.69	298.16	292.77	300.88	298.33	295.13	296.35	296.18	293.67	299.07	292.61	299.74	297.32	292.92	294.81	296.78	296.48	297.66	297.62	297.35	298.96	294.5	292.94	297.32	297.23	294.62	297.48	297.84	295.36	301.4	295.94	300.81	294.35
310.15	313.09	308.47	311.11	315.97	311.72	309.44	312.77	311.38	311.6	310.11	314.75	313.06	310.47	314.63	315.79	312.9	311.46	312.6	315.51	313.09	310.58	309.39	312.21	312.22	311.17	308.67	310.76	313.52	309.92	307.08	308.08	316.09	307.57	312.4	315.56	315.18	311.2	310.73	310.4	309.38	314.5	312.75	311.96	307.99	315.58	316.81	316.52	308.34	311.22
294.6	297.9	299.37	299.7	294.23	291.09	296.61	294.8	289.96	295.31	289.45	297.77	298.37	295.91	291.11	297.16	292.51	301.52	290.49	294.93	295.28	295.13	295.5	294.48	294.12	295.02	297.13	293.47	294.67	298.54	298.5	294.91	297.73	298.85	289.97	297.18	292.63	295.32	294.25	296.32	296.47	295.41	293.08	292.44	291.17	293.1	296.49	297.01	297.73	296.35
309.25	309.09	301.44	303.49	307.9	300.82	304.78	304.81	308.51	303.87	298.08	300.13	303.79	305.52	301.89	299.94	306.56	303.55	302.38	301.76	303.89	300.97	300.97	308.49	299.31	305.39	305.3	302.45	301.24	304.96	298.24	299.81	300.73	304.64	302.16	306.21	305.03	298.96	301.1	302.89	300.77	301.93	301.63	305.38	302.12	304.79	303.98	301.79	299.98	304.14
304.52	307.67	303.91	301.77	305.71	298.33	298.64	304.67	304.85	304.68	303.39	306.54	299.8	307.1	307.04	304.82	304.78	300.45	306.8	300.92	305.23	310.17	304.63	304.04	300.86	309.69	305.03	304.6	306.14	304.22	302.84	301	302.62	304.99	305.09	303.49	307.48	304	305.91	305.47	306.67	304.17	310.31	306.81	307.29	309.39	300.04	300.19	303.41	310.68
304.75	302.98	299.04	301.23	306.72	308.02	303.35	302.05	299.77	309.41	300.85	306.72	303.77	299.76	310.31	297.46	298.91	305.52	306.11	305.09	307.01	309.49	297.67	306.63	305.62	299.65	302.29	304.23	308.33	305.85	299.89	300.67	304.27	301.83	302.88	300.25	303.15	299.28	305.68	303.78	299.26	304.48	302.85	304.35	302.02	304.57	307.48	306.41	304.32	302.43
321.52	312.89	315.54	324.17	319.94	316.4	315.6	317.04	321.26	317.74	315.65	318.19	323.93	314.99	316.03	316.99	314.45	316.98	317.54	313.55	316.5	315.6	316.8	317.86	316.19	321.42	318.56	310.97	318.94	313.49	317.87	314.93	314.08	320.93	315.28	317.42	318.52	316.35	317.55	315.38	316.44	316.6	321.9	317.91	314.03	321.4	317.66	316.2	320.08	317.24
316.42	312.07	310.74	312.21	310.47	313.5	313.88	323.35	313.57	312.2	310.74	312.68	313.71	306.57	317.02	309.53	311.15	314.63	316	309.25	310.28	310.14	316.8	309.8	314.62	315.15	313.84	315.08	310.03	310.85	310.95	313.17	312.19	312.07	316.6	309.81	304.07	316.49	312.6	316.2	317.21	314.94	314.01	314.32	309.54	311.97	315.76	312.96	316.51	317.01
301.65	298	303.44	302.53	303.64	301.91	306.45	298.85	294.76	299.96	298.2	300.07	301.27	297.12	296.64	305.73	302.61	301.45	295.14	303.49	295.54	304.49	295.75	298.52	300.41	302.41	298.1	300.39	299.17	301.24	302.68	302.29	295.27	300.02	307.42	300.27	299.16	297.73	301.33	307.08	296.81	301.56	307.41	301.51	297.42	295.32	296.21	299.49	299.49	298.21
312.41	307.36	309.62	314.77	310.94	314.66	315.87	304.85	308.97	315.98	309.42	311.34	311.47	308.95	315.48	314.12	308.9	308.83	308.59	306.51	311.76	312.89	312.52	312.48	308.67	309.78	310.76	310.38	314.82	313.16	310.3	306.23	314.51	311.91	311.88	310.02	316.7	309.18	311.16	313.72	315.81	311.17	310.54	313.37	309.54	307.8	309.11	311.86	316.19	313.62
310.53	310.23	305.91	305.13	309.04	308.04	309.87	307.7	308.37	303.78	304.7	308.61	307.63	304.85	308.7	310.75	309.71	306.14	307.75	309.36	304.62	308.89	313.5	313.02	308.16	307.6	310.94	309.23	306.82	304.2	305.74	311.89	310.43	309.46	309.48	307.06	304.09	307.55	308.09	306.2	307.37	305.01	313.1	306.54	308.14	310.43	306.97	308.89	311.54	311.26
301.02	303.34	304.5	305.5	301.19	300.9	298.6	297.14	301.1	301	305.29	303.36	302.19	301.46	301.8	297.51	300.59	297.68	306.37	301.51	297.88	302.94	297.35	304.48	299.21	307.19	303.59	302.1	304.84	298.35	302.86	293.05	297.43	300.88	299.99	300.93	300.97	302.84	301.6	297.04	300.73	301.72	296.45	304.09	307.03	304.34	297.33	301.37	297.52	305.29
297.89	297.44	303.14	301.13	303.89	301.87	303.45	299.43	299.98	299.15	304.41	296.63	298.04	304.4	302.09	299.73	302.2	298.89	293.72	300.45	299.89	302.34	301.88	299.82	301.26	298.44	296.5	301.6	302.11	297.31	296.15	300.56	296.77	295.12	298.4	302.33	296.77	300.87	300.33	301.73	301.42	300.31	300.66	298.75	298.03	297.67	294.5	298.15	301.05	303.04
300.31	302.62	305.14	308.06	314.5	307.74	305.29	308.32	300.19	303.55	308.39	303.31	301.71	304.02	302.51	306.31	302.92	304.85	304.99	305.06	309.95	305.08	305.85	304.08	307.75	304.27	308.97	308.52	306.1	307.03	302.97	306.47	305.17	305.95	305.13	308.08	305.12	303.22	307.75	301.71	302.58	308.3	306	311.65	304.83	306.8	307.08	301.95	309.68	309.48
323.42	325.36	331.97	327.72	327.97	330.23	322.94	327.57	328.04	325.28	328.48	330.22	328.29	325.44	327.81	325.95	326.94	328.93	330.17	326.04	322.48	324.02	332.09	326.63	331.75	330.04	332.43	326.67	327.21	329.99	330.19	335.32	323.97	326.51	329.96	325.1	323.69	331.8	329.72	323.65	331.97	325.55	328.5	325.88	333.01	326.33	326.89	331.88	325.18	323.68
304.45	306.87	304.04	299.25	300.56	301.02	301.67	298.82	305.95	300.15	301.3	301.36	305.78	299.09	303.01	306.05	300.61	301.46	306.63	298.43	303.52	298.99	304.94	302.67	305.36	297.97	298.56	298.27	301.37	304.08	300.64	307.6	305.25	302.48	301.73	298.89	303.31	307.35	300.31	305.91	301.22	304.87	303.39	301.14	302.09	302.45	299.97	304.91	298.97	300.78
307.29	319.89	308.88	308.72	311.99	309.37	308.29	311.26	312.35	304.9	309.21	309.64	310.67	310.32	307.99	309.04	311.48	314	307.24	308.28	312.49	311.5	313.1	309.15	309.26	311.5	306.81	312.25	312.48	316.12	309.7	313.56	308.49	308.84	310.47	305.44	311.44	311.57	312.92	313.83	311.16	309.88	314.49	309.03	307.67	309.87	311.06	307.21	309.77	304.93
305.94	307.22	306.92	304.29	304.39	298.87	296.44	301.78	303.97	307.52	300.25	302.3	299.92	303.19	302.65	304.64	301.18	306.28	302.45	302.44	299.76	308.98	298.9	305.29	304.44	302.43	300.97	304.37	298.83	308.41	302.32	299.48	303.55	300.15	304.37	302.21	304.56	303.17	299.5	297.57	302.75	301.2	298.45	312.14	298.49	308.55	301.85	302.38	306.23	301.37
321.61	328.99	325.66	323.68	331.56	327.93	325.85	323.35	330.87	324.02	327.28	331.4	332.77	327.52	322.56	331.07	332.67	330.8	324.75	332.32	328.06	328.37	331.75	325.94	328.48	333.43	328.14	330.24	327.29	327.32	330.15	327.66	330.14	326.24	324.56	322.42	328.68	329.47	327.81	330.29	329.69	323.98	327.21	333.08	327.9	325.78	327.92	328.55	325.79	328.07
312.26	313.62	311.76	316.87	316.05	317.26	317.91	314.62	314.3	313.61	309.49	313.1	313.66	313.11	315.52	312.62	311.87	312.25	307.86	312.17	312.24	314.52	322.79	313.54	313.35	311.73	310.83	318.73	312.88	316.77	315.53	315.44	312.2	311.6	316.81	313.45	318.39	316.72	314	310.26	311.7	314	316.56	313.53	311.09	315.86	313.89	314.45	312.78	314.33
302.26	306.5	302.54	303.06	307.37	300.86	301.47	304.67	297.11	301.24	303.78	308.91	301.14	301.13	302.39	305.73	305.51	304.11	305.06	302.73	305.29	305.43	300.74	295.54	300.31	308.69	301.23	301.53	299.46	304.87	300.17	304.09	302.23	302.89	298.2	305.21	302.83	298.09	303.48	304.31	305.47	296.77	308.07	300.06	294.1	301.75	300.73	297.92	304.05	295.89
315.62	307.24	308.65	313.55	314.97	315.25	311.17	314.65	321.11	314.76	317.57	314.04	310.89	316.67	310.77	312.56	314.45	311.16	315.76	310.87	306.23	312.62	317.51	313.9	315.29	315.11	308.77	310.54	307.43	314.29	318.31	316.72	315.28	317.58	312.31	307.39	311.64	313.44	311.54	312.91	318.85	310.51	309.27	313.87	312.79	311.04	310.3	310.97	314.12	315.65
312.31	315.69	311.45	313.93	315.14	316.62	314.3	316.8	316.08	316.1	318.35	313.25	313.11	312.98	320.23	308.67	317.46	313.33	308.71	310.36	313.74	312.66	315.93	318.1	313.44	310.96	316.56	317.02	315.44	315.04	313.26	316.39	309.19	312.16	315	313.27	318.03	319.27	308.05	310.83	314.88	309.47	316.14	317.03	317.71	317.33	317.19	308.81	314.75	309.25
305.5	305.56	307.13	303.32	302.07	303.13	303.36	302.69	302.07	304.36	300.72	300.25	303.85	303.44	300.04	304.85	302.23	301.34	305.54	303.45	302.66	303.22	302.61	307.45	300.7	303.11	309.08	305.13	306.05	306.07	305.38	296.6	301.9	310.19	304.39	303.71	302.25	303.56	302.23	302.11	303.87	301.34	299.62	308.55	308.02	308.03	306.17	302.33	300.83	308.6
315.23	313.45	312.96	312.6	313.85	308.45	311.42	310.43	311.96	313.24	309.99	313.09	311.65	317.94	314.97	311.22	315.78	313.16	320.16	311.69	319.01	315.52	317.34	310.96	318.78	316.81	313.48	314.58	315.04	313.9	311.47	311.4	314.21	310.73	312.31	313.33	316.45	313.93	312.39	312.65	314.12	313.17	315.33	315.68	313.55	309.96	312.51	316.88	314.81	314.89
327.23	329.43	323.67	329.96	325.74	326.64	326.12	324.63	327.98	329.54	330.41	330.3	327.59	324.49	333.51	333.14	331.14	328.45	326.46	328.28	325.5	325.95	326.75	329.1	327.13	329.95	330.88	324.86	328.73	329.59	330.43	328.37	323.95	329.71	325.82	325.6	330.59	325.62	330.73	328.63	329.17	332.96	330.13	327.97	321.72	325.2	328.17	330.38	326.27	324.33
303.06	297.53	301.17	297.15	300.79	298.24	302.78	300.99	298.36	298.87	304.18	305.43	305.34	303.66	303.29	307.45	303.25	305.15	297.87	295.75	300.87	301.54	300.28	300.19	303.41	300.11	300.59	301.98	303.22	302.28	300.52	302.09	295.88	305.7	302.78	301.85	298.95	296.7	307.96	302.11	301.94	301.33	297.46	301.46	302.27	298.53	302.04	300.76	306.75	302.71
301.54	307.7	304.08	300.65	307.1	302.35	304.16	304.25	310.59	308.89	311.57	304.17	305.46	300.25	314.46	300.87	304.73	307.55	305.03	304.81	304.69	309.75	303.91	306.47	305.3	302.52	303.78	308.99	302.81	300.17	305.12	306.95	300.94	303.63	306.33	301.48	307.98	304.89	307.32	305.31	301.61	309.3	308.33	306.91	306.49	306.21	305.3	305.31	298.2	303.27
303.32	302.48	305.11	303.5	305.8	306.23	298.19	300.61	295.81	306.68	302.11	300.86	298	301.55	297.14	302.94	306.36	302.04	303.67	301.57	298.76	304.83	302.78	301.8	304.14	299.77	301.06	306.71	300.65	302.61	303.04	299.47	299.58	300.38	302.48	302.17	300.88	298.14	300.12	303.03	301.25	302.05	301.53	302.01	303.8	305.03	302.03	302.87	302.01	294.25
300.87	302.77	302.95	304.04	297.89	303.33	300.05	304.75	301.58	302.72	299.86	305.27	304.07	307.34	303.42	303.54	297.34	303.67	303.51	305.01	305.12	310.16	301.74	305.24	303.97	311.33	302.52	304.16	299.45	303.01	300.32	309.35	304.73	308.33	302.84	300.55	307.16	306.78	302.22	305.58	304.79	299.87	303.91	303.95	306.47	302.94	303.48	306.05	304.79	303.22
313.9	315.92	312.37	313.01	311.74	321.72	316.23	314.28	319.9	312.75	312.74	313.86	320.41	315.37	313.24	318.82	316.23	314.24	313.71	316.71	315.84	318.02	315.52	313.64	314.58	318.07	313.99	312.19	310.89	313.93	318.97	316.18	316.35	317.99	313.77	318.94	312.71	319.09	312.42	317.83	318.38	316.14	312.19	312.82	317.32	316.93	311.07	316.93	317.78	309.02
303.15	305.2	301.1	300.42	299.91	302.05	302.15	301.94	300.95	304.39	306.3	309.42	302.8	297.7	307.55	299.9	308.12	308.28	304.28	303.37	302.06	302.83	300.93	301.59	299.62	298.98	313.75	294.85	304.94	306.89	304.15	300.69	303.4	300.17	305.68	303.7	301.03	301.29	294.5	301.35	300.84	301.22	305.66	301.14	306.49	301.2	298.3	302.62	297.5	302.44
304.83	301.53	308.37	305.16	302.27	307.17	307.42	302.59	300.35	308.11	305.36	303.3	305.68	310.26	297.27	308.94	305.72	303.53	303.64	302.55	305.8	309.73	300.67	308.22	299.95	305.97	304.15	302.71	312.53	311.73	303.76	300.83	301.52	304.83	306.76	309.27	307.45	302.42	305.45	303.4	303.04	307.06	300.07	309.39	299	304.29	305.11	300.64	300.72	303.11
315.25	311.42	307.84	308.93	315.12	314.15	315.8	315.14	309.96	313.16	315.28	315.57	314.09	314.48	315.14	306.4	313.94	313.38	310.47	312.06	312.62	305.91	314.53	314.71	315.29	311.11	314.36	315.88	313.79	313.71	315.58	317.51	315.27	308.28	315.61	311.92	316.3	312.92	314.88	308.31	317.16	312.81	313.36	315.01	314.93	311.2	309.41	313.45	315.08	312.7
294.75	291.04	291.3	296.61	292.27	300.3	289.88	297.46	292.47	295.98	291.33	296.13	297.78	292.77	289.43	297.94	291.4	296.18	294.68	290.9	293.57	297.44	294.25	294.26	295.03	295.1	293.54	290.74	294.53	295.14	292.97	291.55	298.26	289.59	289.44	297.59	295.79	292.54	294.81	292.89	295.09	298.3	292.35	293.99	290.5	295.54	296.41	292.53	290.58	296.48
298.31	304.49	300.25	300.26	303.36	294.92	300.24	305.92	300.74	295.51	304.9	295.81	304.03	302.13	300.52	301.07	299.71	296.81	304.06	303.88	300.21	297.35	300.9	297.56	300.36	295.57	298.4	306.73	305.03	303.12	302.34	299.36	301.68	300.84	296.76	300.01	299.98	298.86	301.63	299.8	304.08	299.76	303.67	299.3	300.59	296.44	292.83	300.18	300.16	301.63
306.32	308.3	304.99	303.48	303.64	304.01	306.12	306.79	306.13	304.5	306.5	302.19	306.27	309.33	300.97	304.89	302.24	304.43	305.51	306.47	303.2	303.89	303.89	297.75	304.08	312.12	307.72	307.2	307.3	304.63	303.08	304.1	300.75	310.06	307.18	302.32	308.85	305.75	306.44	305.15	305.11	303.2	309.15	304.26	305.2	304.63	303.32	302.87	305.86	302.72
298.86	308.71	302.07	306.3	303.63	303.62	306.76	305.48	307.55	301.09	306.71	303.57	309.84	301.77	303.13	301.51	305.47	303.02	307.79	301.83	302.58	306.78	301.48	298.16	308.72	303.1	305.95	301.87	305	304.87	301.48	303.29	304.71	303.7	299.21	306.35	305.56	302.11	299.07	306.87	303.26	305.31	297.95	302.18	307.39	307.08	308.39	306.61	305.62	303.77
327.33	326.32	332.63	327.89	327.11	329.16	326.8	327.59	324.36	328.46	325.02	328.81	325.21	326.55	328.58	329.56	326.8	325.22	322.02	327.31	329.46	326	331.06	324.63	331.09	333.15	326.17	325.36	328.8	328.81	330.44	324.4	326.28	331.46	326.88	319.54	329.49	327.7	326.58	325.57	321.78	332.31	326.83	325.12	328.51	326.56	327.65	324.99	323.02	323.89
304.6	300.78	299.27	302.66	302.25	306.29	302.01	300.18	304.03	295.2	308.29	301.45	307.04	303.56	307.91	300.12	302.66	306.33	301.74	301.58	302.5	306.54	301.11	302.34	298.82	299.65	300.93	303.89	306.45	304.13	304.7	304.1	302.56	302.72	301.16	304.19	299.07	302.01	300.84	306.89	299.63	303.56	307.5	302.58	307.82	304.41	303.08	303.38	304.47	304.98
304.12	312.19	302.83	306.24	302.43	309.06	307.35	303.55	309.97	307.99	310.67	307.15	310.41	307.17	303.42	303.94	305.83	306.94	306.7	305.91	306.37	312.85	302.94	301.84	308.27	304.74	306.35	304.48	306.14	304.78	302.94	305.93	308.35	307.08	305.27	304.73	303.97	301.34	304.37	307.35	302.92	304.64	303.38	309.17	305.41	303.61	304.69	307.26	302.95	310.59
321.39	325.02	325.12	324.76	322.02	325.54	322.89	323.88	322	329.51	323.44	320.57	318.65	328.98	327.79	323.24	323.09	325.48	326.35	325.41	326.6	324.5	320.39	324.88	320.93	322.43	329.25	323.62	321.89	321.71	324.34	327.44	327.96	325.55	326.7	326.53	327.72	327.72	328.48	325.9	323.13	328.95	326.89	317.97	327.85	322.46	325.39	330.75	326.06	324.28
327.24	328.7	325.62	326.57	331.86	325.97	329.35	328.32	332.86	327.5	327.34	328.65	331.81	331.57	330.32	331.42	324.12	327.67	329.57	325.92	329.52	327.47	323.31	328.58	322.72	326.44	324.13	325.9	329.64	326.98	324.22	327.65	326.91	329.64	328.42	330.57	320.86	325.8	324.16	329.01	328.08	328.55	334.08	327.26	332.49	329.76	325.67	325.03	327.91	328.85
321.58	316.26	321.45	319.78	314.09	317.79	318.59	317.57	319.67	320.22	315.92	317.7	323.84	320.36	319.75	317.9	318.93	319.37	317.17	321.51	315.67	315.01	320.9	314.3	318.02	321.83	319.63	317.57	320.66	320.04	313.81	316.5	316.06	316.75	322.34	317.11	320.99	322.39	320.39	321.32	315.32	319.63	316.08	318.37	319.22	318.16	320.02	322.51	311.98	315.7
318.47	314.56	317.19	317.22	317.17	319.43	317.87	317.2	319.67	315.71	318.7	320.45	318.09	317.11	321.33	321.32	318.98	317.57	319.98	318.3	323.34	315.82	319.7	323.51	317.05	316.1	319.88	317.51	322.94	313.44	310.84	320.42	320.26	318.82	319.57	320.99	324.16	321.77	315.58	316.61	320.22	322.61	316.68	320.02	319.17	320.3	317.46	318.22	321.53	316.78
330.6	327.19	329.54	328.44	331.56	322.14	333.38	330.35	329.77	324.6	328.83	327	332.9	330.62	329.87	331.15	330.73	327.75	330.28	328	329.67	329.16	324.96	331.88	327.31	326.41	328.61	326.4	331.34	331.99	330.88	334.14	331.3	331.69	326.63	328.3	327.92	329.39	328.11	326.87	327.85	326.38	330.17	329.76	325.96	327.66	333.84	332.2	328.08	334.04
304.34	301.5	304.11	304.95	308.54	309.23	306.52	302.48	304.69	302.22	305.07	306.11	301.35	306.23	299.87	303.92	305.98	306.31	305.25	303.21	305.93	306.96	305.09	301.67	303.1	307.97	304.23	299.75	311.48	302.55	304.68	307.95	304.9	310.05	301.74	298.71	306.98	302.07	310.39	307.17	301.06	304.56	300.77	302.41	304.95	305.32	308.11	303.17	307.94	307.88
315.42	311.15	309.41	310.86	312.62	313.38	320.74	310.97	313.84	316.02	311.57	316.95	313.52	314.19	314.21	313.78	313.97	310.59	316.11	312.47	312.66	310.91	312.86	317.45	309.17	312.98	312.49	311.74	312.5	313.56	309.75	311.33	313.08	315.47	305.55	310.08	313.02	317.31	312.27	308.12	311.06	314.9	314.61	317.19	314.99	312.24	308.41	314.13	309.5	313.67
302.54	309.66	308.85	301.87	303.76	306.4	305.97	305.16	308.31	309.05	304.61	306.63	305.25	306	306.47	305.35	309.07	302.26	305.09	309.36	305.59	301.97	305.23	310.99	311.67	300.17	307.22	306.53	304.79	305.58	306.64	309.91	301.05	301.62	307.42	307.7	302.61	306.3	306.91	311.37	303.46	312.17	303.13	307.22	310.09	304.82	304.97	303.88	306.26	304.02
329.05	331.19	329.58	329.86	325.69	334.42	329.96	327.38	331.44	325.48	325.94	325.65	332.8	325.12	330.91	325.23	326.38	327.01	326.5	327.7	328.36	327.31	330.89	329.72	329.86	329.88	329.67	324.42	326.73	333.21	329.13	329.33	326.58	330.53	330.16	333.05	328.9	332.93	325.7	325.49	329.25	333.65	325.77	325.5	323.95	330.6	326.12	331.46	324.94	327.14
317.69	311.7	312.5	313.67	307	312.33	312.41	312.55	310.07	311.26	314.14	307.1	314.53	313.8	318.51	310.46	310.47	314.79	315.21	312.4	315.07	308.09	312.54	309.52	316.07	313.69	315.53	311.73	318.63	320.31	310.98	317.76	313.95	312.18	319.14	312.67	313.8	315.81	310.12	313.01	309.27	312.08	314.66	312.94	315.47	306.51	315.99	314.42	316.78	314.09
307.34	308	300.78	302.68	304.7	305.07	305.99	300.62	309.41	299.68	305.44	305.99	311.01	305.81	303.69	307.03	309.77	304.61	304.11	304.21	305.43	300.57	300.9	302.12	303.65	307.43	303.64	300.78	302.61	307.61	311	301.79	297.9	307.75	305.61	306.29	304	306.83	306.17	306.67	305.36	304.88	303.84	307.13	305.88	307.35	304.64	310.13	302.27	304.27
312.7	309.93	311.99	311.04	306.83	313.71	310.66	310.2	309.77	310.63	310.73	313.48	310.07	305.65	316.81	313.25	314.35	316.65	305.42	312.28	311.29	313.65	312.29	313.98	310.01	313.18	311.85	310.35	312.73	312.71	312.83	313.88	313	308.35	313.4	308.76	312.1	309.5	311.42	311.73	312.93	313.75	311.97	312.26	313.08	315.3	315.65	312.15	315.74	310.71
310.86	305.01	300.92	309.7	304.75	301.7	305.59	305.98	311.83	309.33	305.59	304.02	307.35	309.84	307.77	313.42	309.96	306.85	304.42	301.42	307.36	304	306.92	305.05	307.31	304.85	305.11	307.62	300.94	305.12	302.3	308.9	305.71	305.39	307.94	309.5	303.7	302.76	306.34	310.14	309.53	303.05	307.67	310.77	304.53	307.29	307.65	307.41	308.38	306.46
312.89	313.81	321.11	315.04	318.38	317.44	316.81	313.42	315.63	319.76	314.4	312.23	315.86	321.14	314.38	311.73	313.23	314.73	311.44	317.19	318.76	312.25	310.25	312.12	317.69	316.16	320.67	316.37	314.63	316.9	317.32	315.33	316.94	312.68	314.64	314.96	313.79	316.51	315.56	314.41	318.4	320.64	312.85	318	314.04	320.3	316.46	317.83	313.39	313.62
306.8	302.19	303.14	307.29	308.56	301.17	302.18	304.52	304.64	306.98	306.84	308.61	307.91	304.35	303.39	305.46	308.08	305.26	304.89	302.61	305.45	305.55	305.83	305.48	304.61	307.62	306.99	305.74	306.84	308.81	307.95	310.56	304.03	308.1	300.46	302.15	309.69	305.85	307.74	308.73	308.61	302.08	310.74	304.81	303.01	298.71	310.52	307.19	300.66	305.98
304.59	304.41	295.49	303.93	301.55	302.55	301.44	302.2	301.29	301.88	304.05	308.04	300.7	304.8	304.83	304.63	305.88	302.25	301.58	305.55	303.33	306.96	299.24	299.94	305.21	300.5	299.5	301.06	302.03	309.56	302.63	299.74	300.96	302.2	297.84	302.76	304.59	299.89	305.71	306.65	305.08	301.93	297.72	306.83	301.96	309.74	304.28	303.77	304.8	302.9
298.39	299.44	298.92	299.26	299.27	301.75	302.64	298.05	298.2	297.78	310.11	297.68	299.47	299.33	299.73	306.14	305.18	300.05	301.34	304.19	298.82	300.76	297.12	301.08	301.88	298.35	302.61	301.21	305.73	300.08	300.02	303.01	297.83	302.13	302.49	298.48	298.8	298.58	300.62	301.01	295.98	299.64	303.71	302.83	299.29	301.96	302.61	302.64	299.68	299.37
319.07	315.22	312.54	316.32	314.09	317.66	317.89	312.4	316.14	317.36	313.32	313.36	315.95	319.74	314.2	318.99	318.97	316.16	316.14	312.31	319.05	313.05	317.01	316.9	313.15	319.88	315.38	312.21	313.76	314.16	320.73	315.22	313.46	315.78	321.07	314.33	316.8	317.11	313.35	320.7	317.17	319.06	312.86	317.77	318.14	316.95	310.8	317.48	313.98	315.02
305.92	304.79	302.99	301.66	303.68	299.59	303.38	303.67	300.27	304.88	303.4	302.88	306.43	305.48	302.8	303.03	305.36	310.44	302.69	301.75	306.13	302.39	307.28	305.98	303.37	300.21	309.83	303.13	304.4	302.22	303.19	305.2	308.06	308.6	301.69	302.82	305.95	303.95	303.17	302.57	303.67	300.56	302.97	308.49	300.18	302.85	298.52	301.99	303.65	295.25
301.34	300.85	304.72	304.19	301.27	306.28	306.09	305.36	304	304.24	301.08	301.67	303.26	302.44	301.13	303.87	304.42	304.64	301.67	307.49	301.92	306.11	303.64	307.55	304.6	303.77	303.38	306.31	307.6	302.18	306.69	303.11	306.06	299.06	304.77	298.96	309.88	300.16	304.49	302.45	302.65	303.97	305.86	305.06	305.26	306.74	303.7	304.78	302.45	302.9
308.69	312.79	314.58	309.47	309.59	317.38	312.55	318.66	306.29	313.99	313.19	318.46	314.22	311.24	312.43	313.03	317.87	309.83	311.12	310.06	310.85	312.54	314.8	314.33	318.03	311.98	310.84	311.29	315.8	309.14	311.44	313.27	307.2	309.33	313.18	315.96	311.59	310.62	310.39	314.08	311.01	312.86	319.08	317.53	309.03	315.05	316.1	316.01	319.03	311.42
304.1	303.67	304.38	308.02	308.41	305.69	298.7	307.39	303.51	302.32	300.09	304.52	299.82	306.13	307.2	303.4	301.01	300.96	305.24	310.69	301.31	301.56	307.23	306.79	302.62	301.84	304.42	307.38	305.1	304.6	305.35	297.64	298.66	299.95	305.61	302.29	306.44	300.55	303.57	297.77	300.6	304.69	303.18	304.55	305.39	302.03	300.55	299.97	300.91	302.41
304.68	306.45	301.91	307.04	303.85	314.29	305.4	303.92	306.3	303.02	304.99	305.2	307.83	299.45	303.96	302.55	304.07	304.8	305.17	303.59	304.41	305.89	298.46	304.86	309.16	307.86	308.75	301.25	300.53	305.74	307.55	304.2	304.95	300.72	306.31	304.9	305.51	309.5	303.54	305.84	308.36	306.67	304.27	304.37	304.2	303.97	303.31	300.67	305.47	302.57
312.46	312.01	314.2	316.46	311.83	311.38	312.43	311	307.27	311.51	314.06	312.14	317.33	309.5	311.82	315.62	316.99	307.66	315.06	310.18	313.39	311.4	314.02	308.24	311.3	308.26	311.59	312.53	315.22	307.85	311.22	311.74	313.03	310.6	313.84	304.65	315.42	313.81	315.95	316.37	309.79	314.61	313.35	312.17	310.34	314.42	311.56	313.7	307.75	309.9
307.46	310	307.39	304.41	306.9	307.44	304.64	314.18	311.42	308.92	308.51	306.47	310.8	306.8	308.87	312.72	309.71	309.22	314.47	309.65	309.44	309.27	309.63	310.89	307.12	311.48	308.53	310.87	306.4	309.51	304.94	312.25	313.8	310.28	305.74	308.48	303.48	312.18	309.66	314.09	305.12	309.02	305.74	311.99	309.98	307.16	312.79	304.2	304.38	312.44
320.57	311.85	311.7	317.45	315.6	313.02	314.77	312.52	311.29	313.04	313.04	307.54	316.85	314.21	313.85	312.7	310.36	306	315.68	310.29	314.97	319.97	308.47	314.25	310.8	311.2	306.13	312.94	309.75	308.92	313.97	309.67	312.01	318.23	314.39	315.48	316.09	315.41	311.28	315.43	308.8	319.26	316.96	314.85	311.62	310.68	311.56	307.91	315.64	314.02
312.99	313.71	313.41	310.1	313.88	311.34	317.92	311.05	312.34	313.04	304.69	307.72	315.61	312.16	308.46	310.52	315.21	313.4	313.6	306.1	310.85	310.94	309.95	305.65	314.54	311.02	311.29	316.11	310.9	310.07	309.68	311.67	313.01	312.19	308.76	311.46	309.19	312.66	310.61	315.76	317.72	310.74	313.48	315.39	311.67	310.44	305.25	311.7	311.72	308
315.83	315.62	314.28	313.67	315.03	311.06	317.51	311.31	316.72	311.78	310.72	315.77	316.27	313.19	310.95	310.26	314.46	314.67	318.14	315.05	313.96	313.97	311.21	314.96	315.81	316.1	317.98	316.27	309.52	312.48	313.46	314.82	316.56	311.89	316.88	311.75	317.11	315.17	315.07	312.92	310.82	311.12	311.87	311.39	312.62	318.6	316.53	315.98	311.06	316.31
300.01	302.36	304.27	300.67	306.34	300.59	299.93	306.61	306.13	304.01	304.75	302.14	304.74	308.76	303.96	306.69	309.4	304.04	305.02	305.31	307.09	305.03	301.43	305.23	308.8	302.94	309.11	304.43	300.24	305.02	302.12	298.4	305.24	304.22	309.16	302.33	300.18	302.63	301.94	302.29	304.9	302.8	304.31	305.16	307.99	305.31	304.29	300.87	302.09	304.95
305.73	306.07	305.01	304.97	303.86	308.68	302.97	304.31	307.96	307.8	306.29	299.53	302.52	304.23	309.34	305.32	296.79	302.07	306.69	305.65	309.24	306.67	304.63	305.94	304.56	307.15	304.68	305.53	299.93	305	304.08	305.37	305.19	307.91	303.18	306.44	302.43	304.04	303.64	309.48	305.87	305.86	299.86	309.78	305.67	299.78	300.94	306.84	304.45	305.08
319.39	316.83	313.33	315.04	315.52	316.17	322.02	317.11	317.86	316.98	319.04	316.08	314.81	316.28	322.17	319.47	314.56	317.62	314.47	317.87	315.99	317.39	319.68	315.14	322.6	315.74	319.33	320.03	321.88	314.83	311.7	315.11	315.82	320.01	318.9	322.54	322.7	318.34	319.34	322.06	320.39	316.14	319.59	319.13	315.45	318.12	318.86	316.79	320.59	313.36
304.33	305	302.61	307.92	305.16	303.73	303.52	305.39	307.26	303.91	309.62	304.52	309.21	306.57	303.06	306.38	302.43	302.63	305.57	307.94	300.14	310.3	305.31	303.95	306.14	301.28	306.73	299.06	301.79	304.9	303.24	303.9	303.12	302.08	304.58	305.05	305.57	304.54	302.95	299.05	305.33	307.01	306.49	306.71	309.39	304.24	302.64	302.93	300.83	304.44
319.55	321.38	318.28	319.51	319.76	312.43	315.28	318.73	314.75	319.77	317.47	314.26	318.84	319.05	312.63	320.22	318.07	314.96	318.55	317.49	316.6	317.09	318.22	318.6	315.28	316.99	321.08	319.6	317.24	314.72	318.74	318.85	314.91	322.13	315.49	315.39	322.73	319.16	316.02	317.3	319.61	314.98	315.74	316.36	321.16	318.77	319.32	321.12	322.09	315.8
303.2	306.42	298.63	302.73	303.64	302.94	302.01	299.14	299.09	300.2	305.79	303.5	300.23	303.77	301.7	307.42	300.71	299.76	301.35	302.18	299.61	303.05	299.51	300.5	295.13	299.24	301.93	300.28	296.41	302.38	301.71	297.82	305.26	304.24	303.55	300.85	303.37	302.18	304.04	305.95	300.24	308.27	302.11	300.96	300.39	305.61	300.36	294.8	301.98	306.78
314.34	312.08	316.05	313.62	313.99	314.61	313.92	319.71	312.86	316.84	310.77	310.74	313.58	315.06	313.73	311.8	313.11	311.63	312.84	315.03	307.85	318.11	309.59	308.23	316.6	309.45	313.39	311.67	312.89	307.39	313.06	314.21	316.53	318.41	313.63	310.46	308.56	319.18	309.07	313.15	314.22	312.77	308.73	311.36	315.3	315.18	311.46	311.74	312.52	320.17
302.47	301.02	303.45	299.64	300.45	300.6	296.17	300.98	300.95	298.02	300.81	302.19	299.26	303.23	300.1	298.15	303.16	298.48	299.88	297.87	297.89	299.62	302.98	299.01	299.94	300.77	299.1	300.75	302.34	300.2	304.47	304.22	300.81	299.29	300.82	300.14	299.98	304.87	307.17	304.19	298.66	301.6	302.43	300.52	301.34	302.72	300.22	306.53	303.02	300.2
305.3	314.55	300.54	310.69	311.3	309.24	310.42	315.69	307.73	310.45	306.6	314.06	314.65	308.54	315.71	312.7	309.2	312.59	306.17	306.41	314.31	311.43	311.62	308.1	306.21	311.13	310.89	308.39	311.29	310.21	309.48	311.41	305.74	309.02	317.21	309.7	306.92	306.44	311.18	314.46	309.68	308.79	307.23	310.34	308.41	309.26	305.97	309.23	316.44	312.37
302.84	301.19	305.56	304.95	307.28	307.12	304.45	305.22	309.33	299.29	305.73	302.23	300.04	302.02	299.5	304.68	302.89	308.46	303.36	301.68	303.73	302.45	307.3	310.42	304.46	300.03	305.72	307.54	302.61	307.23	305.13	307.12	305.17	305.97	307.05	303.42	307.31	303.53	303.59	311.99	307.93	308.83	310.39	303.73	304.81	304.2	301.16	302.5	304.98	304.44
334.09	328	327.07	328.8	328.66	332.6	331.32	323.79	329.92	330.79	327.89	327.55	321.71	324.72	330.04	325.24	326.28	324.64	327.86	326.65	323.2	327.01	328.14	329.88	328.01	330.35	325.91	327.48	326.77	327.36	326.07	327.38	325.62	330	328.07	325.9	325.57	325.82	332.68	329.39	323.74	325.6	324.56	328.42	324.7	329.88	327.85	325.49	321	327.07
304.21	296.31	299.54	296.36	296.41	300.64	299.74	294.01	305.58	294.04	300.21	300.16	299.63	299.14	298.61	301.36	302.1	298.67	300.73	299.15	299.52	301.7	301.66	300.63	303.08	302.17	296.21	299.26	299.17	302.38	303.57	300.15	303.62	303.24	304.76	300.54	301.19	302.64	305.43	299.48	297.33	296.91	300.58	300.92	298.78	299.13	300.34	303.59	300.24	297.98
299.98	293.66	297.51	296.58	293.89	299.64	295.26	300.33	300.31	301.95	295.4	299.77	295.56	295.51	293.92	291.97	294.72	298.17	299.22	299.84	296.44	299.19	295.98	297.95	297.08	295.2	296.25	295.23	297.4	302.19	301.1	295.44	301.32	293.23	297.54	296.9	297.48	295.78	301.43	294.5	297	299.09	297.46	294.65	295.45	297.77	295.6	295.97	295	297.01
312.91	314.53	316.73	312.37	319.78	316.9	313.92	318.76	311.08	315.04	313.16	311.67	312.67	314.49	316.55	313.62	317.29	310.08	313.57	314.58	310.3	313.86	312.01	312.23	313.39	311.13	317.16	315.28	309.98	309.51	310.14	314.16	310.5	317.75	307.28	311.75	310.69	316.97	314.68	313.83	310.37	315.36	313.61	312.12	316	313.4	314.8	317.07	312.02	310.99
313.44	313.48	315.43	309.6	308.16	313.79	314.34	316.66	313.51	309.94	309.31	317.24	313.74	318.07	315.64	312.15	315.26	313.95	313.67	314.62	315.74	312.31	317.11	313.6	314.83	317.49	312.65	311.27	318.87	313.32	309.58	308.7	318.38	315.68	312.66	313.85	314.39	311.15	310.93	310.17	313.18	309.32	314.86	313.68	310.37	312.1	315.98	313.11	311.18	313.74
302.15	301.82	302.53	307.11	301.1	304.53	305.13	301.54	306.29	303.09	301.96	304.36	302.19	313.78	303.04	304.63	302.99	306.85	303	299.29	304.99	298.21	307.51	296.07	306.64	309.09	298.14	304.7	302.17	308.59	306.07	305.33	303.46	303.97	302.89	303.51	306.47	308.65	308.6	304.09	301.86	303.75	300.13	299.38	307.59	301.69	307.53	304.02	311.47	306.09
315.7	319.86	315.19	316.72	315.63	318.27	321.28	314.74	314.5	320.04	317.3	317.05	319.89	320.05	316.8	319.25	316.09	314.95	317.21	323.9	321.55	321.4	319.5	318.37	316.9	318.79	322.11	319.19	316.96	317.29	319.38	319.6	317.22	323.39	316.97	319.75	316.07	320.11	321.46	316.87	317.4	317.16	321.28	323.37	316.86	317.94	314.19	317.76	320.83	319.22
314.6	314.32	312.43	311.48	310.59	311.36	312.73	317.21	307.53	313.99	311.57	312.33	314.54	312.87	309.63	316.58	311.39	316.99	311.14	316.19	314.19	313.4	315.58	315.69	311.63	312.19	315.26	311.61	312.98	311.77	314.53	313.6	312.79	316.44	316.38	315.16	313.56	311.14	315.93	314.74	310	311.89	314.93	316.2	316.91	314.82	311.75	310.9	309.56	318.1
332.53	331.01	332.4	332.05	326.58	334.95	330.74	330.21	327.79	324.17	329.89	330.71	331.42	325.02	333.26	328.15	321.98	329.7	330.19	326.64	325.94	326.23	329.04	325.86	327.38	328.97	326.42	328.93	331.62	326.53	325.89	326.46	326.44	326.32	327.39	326.3	328.79	333.86	329.48	329	327.25	331.01	327.31	333.07	328.95	328.25	326.51	330.07	329.32	329.48
301.34	304.43	311.43	298.94	302.04	305.94	303.55	301.98	300.74	302.41	303.71	307.45	303.13	307.23	304.72	303.26	298.07	300.13	300.29	303.73	298.65	306.46	303.8	300.4	304.65	305.76	304.58	304.95	301.49	299.01	306.85	306.44	305.89	304.08	305.03	306.98	300.61	302.52	301.85	304.53	307.82	302.26	304.32	298.89	303.08	297.23	302.04	298.81	297.21	303.16
294.13	298.24	296.27	298.91	297.26	296.36	296.14	296.45	294.99	290.63	295.79	299.68	301.31	295.8	296.22	294.83	300.91	299.76	299.14	297.76	293.82	297.22	296.78	293.03	301.69	296.89	298.19	296.74	299.85	296.34	291.48	294.91	298.03	294.6	297.63	298.48	301.73	294.26	292.66	292.24	291.47	293.43	298.67	300.96	299.3	300.25	290.87	295.95	292.35	296.9
306.23	306.48	309.53	315.21	311.12	311.06	312.42	308.05	308.2	312.9	311.36	313.59	312.65	314.92	314.5	314.39	312.87	311.31	317.55	311.28	312.21	307.85	310.43	312.98	310.37	317.25	317.61	315.88	313.85	313.6	305.15	307.45	308.04	309.59	310.61	303.99	315.54	310.6	311.82	315.65	310.37	310.45	316.09	308.94	310.5	310.57	311.74	309.78	308.73	313.67
307.11	307.08	304.41	305.85	305.46	304.07	307.59	304.47	305.23	307.2	301.67	304.04	302.7	307.25	303.25	302.72	300.43	303.52	301.27	305.76	300.62	300.58	302.43	304.46	301.86	304.2	305.25	310.72	302.02	302.42	304.38	307.2	304.36	302.23	304.98	299.72	306.52	297.76	302.94	307.32	303.13	302.19	302.04	300.76	299.68	294.23	301.54	296.76	301.44	308.44
296.12	294.99	292.1	293.63	300.01	292.16	291.6	297.69	297.69	296.52	299.21	292.82	295.27	294.99	301.81	298.19	296.34	299.1	293.22	293.16	297.09	294.83	289.37	294.38	294.75	298.3	297.94	299.12	297.9	295.3	298	292.32	290.77	295.33	295.49	292.5	293.74	298.22	291.4	289.98	295.33	290.93	294.22	300.17	298.38	298.52	297.12	297.36	296.86	294.5
315.89	319.12	314.42	316.96	317.25	313.44	311.3	310.75	315.84	321.2	312.74	311.09	312.87	309.37	313.92	319.68	319.14	312.8	313.98	315.1	320.55	319.23	315.04	315.3	312.18	311.79	314.69	310.77	313.74	315.63	317.61	313.55	315.92	309.56	312.1	312.86	314.21	315.29	322.35	316	310.38	316.82	315.52	318.25	309.71	313.5	309.43	318.23	310.67	314.05
319.95	320.24	322.61	315.35	318	313.92	318.66	318.88	313.61	320.42	315.08	318.1	318.6	317.84	315.28	314.54	315.55	318.89	321.32	316.52	324.26	318.12	317.97	315.19	313.99	320.74	312.13	317.87	317.21	317.12	318.41	315.58	314.51	317.29	312.53	322.26	308.5	318.36	319.95	315.83	318.24	317.68	320.1	318.14	316.01	322.46	319.56	313.75	319.6	321.83
304.96	307.66	300.89	301.86	302.29	304.07	308.92	296.06	304.53	307.8	299.16	295.63	304.25	305.39	304.64	302.15	297.86	307.1	305.79	300.55	303.21	302.59	300.78	304.55	300.9	305.22	303.58	303.62	301.22	306.26	300.92	306.01	302.17	308.6	303.71	300.51	308.74	302.64	303.7	303.14	307.32	298.32	303.77	298.79	303.98	302.1	304.59	303.74	304.7	307.79
300.52	301.73	297.85	301.21	301.47	300.16	303.27	302.28	302.02	307.44	300.75	302.22	294.34	300.6	300.38	301.77	302.03	295.48	299.15	296.13	305	297.53	301.85	300.88	303.46	303.31	301.86	303.32	298.96	303.37	303.51	301.89	298.01	300.6	298.79	297.46	295.3	301.81	304.18	302.76	296.98	299.78	294.55	301.95	302.69	300.76	299.13	300.8	303.52	299.04
293.65	298.87	297.82	298.05	295.41	299.98	292.22	291.66	293.86	298.27	297.42	295.25	294.7	296.29	294.84	291.9	296.01	299.06	293.97	296.54	297.33	295.25	295.89	294.67	301.22	293.86	292.11	289.9	294.22	294.06	295	296.5	297.24	292.95	293.19	293.6	290.91	287.83	293.77	289.16	296.18	299.82	293.01	293.75	293.63	299.26	291.09	295.22	297.49	294.55
313.74	312.44	315.64	316.1	316.78	311.29	318.51	316.44	312.51	312.16	316.12	320.56	315.88	312.9	315.17	317.36	307.23	315.33	315.71	318.12	315.76	311.53	316.3	313.27	313.71	310.1	317.28	312.25	319.61	315.06	312.74	317.37	313	315.11	314.57	310.64	314.26	310.51	317.28	310.1	317.7	316.2	313.43	316.23	315.56	320.41	311.96	316.31	313.4	313
310.38	302.11	312.54	305.44	300.82	302.39	306.38	307.69	303.29	306.09	309.15	305.48	306.12	305.02	306.44	306.23	308.3	308.88	306.8	308.38	306.86	306.36	306.52	303.6	304.07	304.86	304.41	304.04	307.29	308.75	304.61	310.27	310.99	313.55	303.78	308.53	307.52	305.35	305.53	308.14	305.82	305.94	306.04	308.47	305.36	306.87	310.67	306.44	307.39	309.19
300.62	301.89	301.63	306.81	301.79	303.83	303.65	306.53	300.61	305.44	306.08	304.01	307.01	307.02	303.31	307.35	302.87	305.23	300.83	306.32	301.26	301.8	308.99	301.25	307.02	309.63	309.53	306.07	299.37	306.63	307.95	302.59	304.39	302.05	301.93	305.94	305.72	298.09	301.2	299.8	304.81	303.77	306.49	305.66	302.57	305.34	304.14	300.89	303.21	302.77
305.63	313.47	309.38	314.89	310.7	309.88	307.96	311.94	312.54	308.49	314.26	308.53	311.37	315.23	310.54	312.24	310.04	312.25	309.1	311.15	312.31	310.27	308.21	312.09	312.61	308.74	313.43	311.21	308.61	304.69	316.42	311.68	313.84	310.49	313.66	308.62	314.21	313.96	310.54	310.56	313.68	311.76	311.67	311.52	315.05	311.23	308.36	308.81	313.55	309.06
311.99	306.42	310.46	310.96	308.16	307.07	315.51	311.36	311.56	309.85	311.14	306.68	308.57	305.24	314.61	311.4	305.72	310.62	306.6	307.04	307.57	311.45	307.15	311.69	310.44	312.57	301.51	307.63	307.5	307.69	316.42	310.42	307.19	311.92	307.8	307.46	307.24	308.3	303.89	315.66	303.23	305.92	308.95	310.12	307.63	313.11	313.34	309.75	309.01	303.89
326.22	325.23	320.79	332.56	323.15	324.24	323.56	322.16	323.72	324.5	324.81	322.36	324.75	329.83	326.62	326.01	327.51	322.28	319.69	322.73	320.17	324.94	321.74	317.88	328.81	327.05	327.91	323.43	321.42	326.68	321.99	327.21	324.04	326.71	328.52	327.63	322.11	325.54	326.08	328.95	321.93	329.81	325.02	325.83	326.85	326.06	318.86	325.36	321.16	323.06
306.73	314	308.72	309.72	311.99	312.09	311.04	309.15	308.26	314.49	311.41	311.17	308.07	308.3	313.01	303.84	310.54	303.28	309.13	309.11	309.61	310.09	305.62	310.62	306.89	310.05	305.68	308.19	309.09	306.6	311.43	317.79	308.67	313.14	312.89	311.1	308.35	313.6	311.06	309.56	308.94	303.99	313.37	308.62	307.9	312.26	305.52	308.59	312.92	314.93
315.49	321.59	317.82	307.74	313.99	311.06	316.99	316.35	314.09	316.69	318.68	317.03	315.72	319.1	315.87	317.45	313.29	315.75	317.7	315.69	312.71	314.52	311.33	318.54	312.48	313.66	319.25	313.68	311.66	313.4	314.05	314.97	312.99	313.74	315.38	313.23	315.28	311.45	314.68	314.83	314.03	317.53	313.59	318.33	315.78	315.32	316.61	315.11	311.41	315.84
311.06	313.67	310.64	309.09	314.48	311.68	310.53	311.62	309.91	310.29	319.47	313.58	312.34	312.34	312.46	319.89	309.92	310.73	307.28	313.37	310.64	309.08	311.33	312.71	308.49	310.23	312.03	313.67	313.06	309.67	310.12	305.53	308.65	313.56	313.51	309.22	313.2	316.99	308.63	310.09	312.55	307.43	316.5	304.6	316.16	309.19	309.57	311.65	312.89	309.51
318.25	316.69	324.79	318.72	315.45	319.91	316.81	314.01	317.9	321.38	322.35	317.96	318.31	319.99	314.28	314.61	315.94	315.89	316.68	318.99	314.35	311.86	318.95	322.64	314.92	317.01	316.28	312.88	320.59	312.56	318.76	313.77	319.57	313.52	318.53	318.29	321.62	317.79	318.91	317.39	320.05	317.36	314.38	320.91	316.1	319.38	323.37	316.21	317.38	312.12
299.67	299.43	291.39	304.64	301.14	295.76	301.32	298.15	295.45	301.57	294.5	299.67	293.38	296.02	299.71	296.47	298.33	298.77	294.19	299.82	300.5	298.73	296.44	297.6	299.54	299.07	294.9	296.59	302.7	299.27	292.84	296.12	297.47	296.4	297.54	292.51	299.69	294.57	296.3	295.93	294.57	301.23	300.8	301.02	300.22	302.93	298.06	299.6	296.34	295.61
292.63	292.95	291.55	290.81	294.74	290.9	294.97	292.79	291.63	295.23	291.83	290.72	299.08	291.01	293.07	290.46	295.02	295.08	298.98	294.01	294.31	297.13	296.98	296.16	294.22	290.97	290.69	290.46	296.07	291.85	296.94	294.48	295.38	289.96	293.2	291.17	293.2	288.98	294.16	289.92	290.09	294.92	295.22	297.22	294.05	294.21	288.84	296.85	290.48	296.21
307.8	305.97	302.46	304.77	304.89	302.26	303.06	305.53	303.52	305.87	305.93	306.22	300.92	307.02	306.67	303.85	304.8	299.11	308.25	299.29	300.1	305.77	305.5	302.64	307.6	304.57	308.3	306.91	303.26	305.72	310.18	303.89	304.74	302.48	305.29	305.96	299.28	307.19	312.74	306.79	304.86	304.43	312.71	304.22	306.29	304.7	304.1	305.33	299.88	308.05
297.39	303.48	299.47	301.31	302.08	302.84	302.23	300.07	297.17	300.17	293.29	301.96	301.4	299.84	300.83	302.93	302.08	297.33	300.73	300.38	298.32	297.41	300.4	300.19	295.21	300.12	301.58	300.1	302.27	300.11	299.56	298.86	292.57	300.04	300.36	295.9	300.89	297.48	297.54	300.26	302.37	298.5	300.82	302.3	299.13	298	301.81	297.52	301.25	302.94
328.32	325.79	321.06	322.76	327.4	322.25	323.88	326.13	327.56	321.07	330.08	325.18	325.46	320.87	319.64	329.43	327.4	323.49	324.11	323.48	324.62	323.92	320.79	320.34	321.72	324.79	328.39	321.88	323.88	324.32	324.81	324.33	326.26	321.64	320.02	327.97	326.75	327.65	329.91	326.05	320.58	329.57	324.67	322.66	325.86	326	318.52	325.1	329.11	326.03
304.53	300.7	306.91	300.17	306.38	299.04	303.99	303.86	300.39	300.24	298.4	306.54	305.3	306.11	301.83	308.83	303.75	303.07	308.3	303.26	302.43	302.17	307.95	308.11	304.79	304.82	307.32	305.08	303.18	302.98	304.94	305.27	306.17	303.31	303.1	303.14	304.9	303.35	301.33	301.85	305.9	305.59	299.55	304.76	306.44	304.83	303.22	305.66	302.78	305.9
306.6	301.11	301.34	311.62	298.66	300.76	304.59	302.54	303.39	304.12	299.4	303.46	301.64	304.19	305.32	307.88	302.61	306.42	304.51	305.19	300.09	309.22	305.12	306.49	303.87	299.55	301.81	301.85	300.13	304.69	307.66	302.31	305.91	304.55	304.76	305.74	300.57	304.58	308.75	307.83	302.7	301.87	301.91	305.94	302.13	305.18	304.27	296.46	301.86	306.14
299.35	305.04	298.82	299.79	304.68	303.54	296.73	307.61	299.73	303.33	303.22	301.26	300.14	301.68	299.4	300.26	300.69	301.89	298.04	291.37	293.49	303.45	298.95	299.52	304.11	301.68	297.37	297.57	303.5	301.06	300.68	299.59	296.26	304.45	303.4	304.9	299.16	301.18	296.96	299.77	299.66	301.2	302.58	298.95	299.43	300.2	301.02	306.34	299.16	302.23
322.99	317.15	318.15	322.93	316.28	318.48	314.22	316.97	317.63	322.3	324.73	323.15	314.53	321.54	312.47	319.55	319.94	313.93	319.24	314.78	320.44	322.5	317.79	324.99	320.55	316.37	317.82	316.65	315.07	318.12	317.53	316.34	317.27	315.78	319.39	318.93	320	316.68	322.08	315.59	320.01	315.46	317.74	315.52	319.93	322.17	319.81	319.53	322.04	320.93
301.12	305.28	305.05	299.96	302.48	299.52	304.38	302.88	304.34	304.67	301.89	299.48	299.92	302.11	305.21	301.96	303.68	304.57	303.47	302.67	301.91	310.92	303.21	301.26	302.68	303.31	298.3	302.39	302.26	306.25	304.76	298.33	297.02	299.56	304.4	303.23	302.09	303.46	305.42	304.28	307.8	301.38	301.03	305.23	303.66	304.63	303.38	299.94	299.76	299.68
301.19	301.51	299.88	299.56	306.37	299.97	297.7	304	299.48	300.45	300.18	303.87	301.8	295.84	303.76	304.14	301.74	299.99	299.92	298.21	301.78	307.1	305.66	297.87	298.86	294.91	298	302.02	303.93	299.21	303.76	302.09	300.71	301.54	299.19	301.76	303.17	301.24	302.02	296.95	302.15	301.41	304.58	302.43	300.89	300.68	296.03	300.36	306.11	296.32
316.57	318.18	318.15	319.42	318.29	314.95	313.27	312.45	312.25	313.71	313.57	313.29	318.69	311.72	317.38	318.05	313.02	315.33	312.59	318.21	316.45	314.13	316.86	314.25	322.9	310.02	309.65	316.11	311.37	313.82	318.19	315.92	319.39	311.7	312.13	312.62	319.2	313.43	314.92	316.5	314.79	316.68	312	309.44	314.95	310.56	316.47	313.05	313.74	314.38
303.55	304.28	303.64	304.32	306.05	305.09	306.19	301.59	309.76	298.39	311.14	311.94	303.07	301.42	307.09	307.2	305.66	302.34	306.12	309.51	302.14	302.21	307.08	306.13	304.26	314.23	305.78	303.86	305.45	304.1	304.04	311.26	306.07	307.11	307.68	310.26	310.43	308.06	301.43	310.16	306.07	302.71	304.8	307.34	310.96	308.17	307.02	308.75	312.35	303.24
322.79	324.23	327.02	323.42	327.56	325.69	324.11	325.29	325.38	324.55	323.69	323.46	325.61	324.45	325.9	324.07	322.01	324.35	322.6	326.23	322.72	324.56	327.83	332.14	325.88	328.93	333.02	324.72	324.01	326.53	324.02	325.81	319.46	322.15	328.83	324.77	322.44	322.13	324.91	324.43	323.65	326.87	323.34	322.75	325.05	326.22	322.62	328.9	321.54	330.6
303.21	301.03	302.04	302.31	305.22	305.55	298.88	305.8	302.68	303.45	297.98	303.07	306.56	304.34	306.09	302.98	304.31	302.17	306.04	304.75	304.89	307.03	301.91	302.6	303.28	304.39	301.55	304.97	303.45	301.63	302.29	302.63	305.11	303.27	305.47	308.68	299.88	298.28	302.72	300.76	303.42	305.33	303.13	308.44	305.65	303.86	305.69	303.36	304.3	307.53
309.36	305.7	305.2	304.8	299.94	301.12	301.37	303.72	305.95	302.92	299.4	303.15	303.6	303.11	298.39	305.34	303.19	297.62	297.82	300.94	300.14	299.64	303.41	299.22	301.1	296.65	301.42	297.47	303.7	303.28	302.84	299.31	300.52	303.67	301.75	302.96	300.88	302.5	302.42	301.36	300.25	301.12	297.37	300.33	299.04	302.44	300.89	300.03	294.25	303.39
300.68	300.96	305.55	304.05	302.07	304.61	303.82	302.9	303.91	300.29	307.06	300.94	301.29	297.73	298.67	302.93	298.37	300.21	308.51	302.4	301.56	305.79	305.23	301.65	303.16	301.27	301.26	304.02	301.93	301.78	303.19	300.21	304.3	301.69	303.58	306.25	299.81	299.85	301.25	298.28	307.56	301.18	301.31	299.91	299.28	302.77	300	306.56	302.06	298.76
304.22	306.73	303.44	304.06	303.56	302.25	305.48	298.43	304.17	307.62	300.77	304.42	305.94	308.1	310.94	308.23	302.77	296.64	302.04	308.71	308.11	305.73	302.33	305.41	307.1	299.33	305.93	300.51	306.79	306.56	302.39	304.73	305.33	303.17	305.49	306.75	306.26	307.57	303.07	306.42	304.93	304	303.66	308.36	304.96	302.95	304.34	308.15	305.02	307.01
314.71	312.92	313.53	311.69	314.07	309.82	308.24	312.22	314.55	311.03	312.49	312.2	308.45	314.04	307.29	313.86	316.58	308.83	309.83	311.31	313.36	313.91	310.54	307.95	313.86	312.84	311.56	304.92	314.87	311.34	314.63	308.87	313.04	310.04	306.21	308.91	310.31	309.47	309.05	311	313.83	310.11	312.73	312.86	310.39	316.68	308.71	311.94	313.78	308.67
301.29	298.12	307.01	302.07	298.16	306.93	300.91	302.33	302.19	298.98	301.36	304.87	298.13	303.58	305.3	301.57	301.34	304.19	303.6	302.65	301.09	306.16	302.8	302.86	299.58	303.53	304.41	301.6	297.8	296.08	303.38	298.64	301.12	307.06	306.61	304.11	305.88	302.95	305.08	302.35	305.41	301.79	296.25	301.24	302.51	302.98	299.21	306.48	299.28	302.5
306.99	302.15	297.28	300.53	296.55	303.32	297.81	303.02	301.71	299.09	300.31	304.95	300.21	300.01	302.16	299.83	301.98	301.9	299.58	301.58	300.19	301.68	295.08	299.26	296.59	301.59	303.62	300.76	298.46	295.9	300.32	301.04	295.89	304.07	302.48	299.13	298.84	302.15	301.77	295.95	299.64	301.97	300.8	303.66	298.17	304.17	297.15	295.66	300.53	298.37
319.67	314.8	317.45	317.41	317.41	312.91	314.01	317.28	316.56	312.3	314.81	315.35	314.68	316.3	314.6	317.29	313.37	315.2	312.79	313.79	318.05	314.3	315.23	313.55	308.1	316.08	313.3	312.12	314.19	320.49	317.08	313.47	312.02	313.63	311.1	320.78	314.57	317.02	317.17	314.73	319.15	317.04	318.87	316.1	318.66	315.96	313.15	317.69	314.53	315.42
297.33	294.61	292.78	292.64	296.87	297.38	291.5	292.34	293.19	288.29	293.12	296.06	290.27	294.03	298.89	290.33	291.56	290.71	294.28	293.38	295.81	293.62	296.1	291.68	295.12	295.22	293.8	296.85	295.12	287.87	294.02	293.26	289.68	289.65	293.81	295.92	296.43	296.35	289.44	297.8	291.16	291.19	292.66	294.36	293.03	294.21	294.03	288.57	294.93	297.44
315.43	311.85	311.75	310.97	311.32	314	312.77	311.89	309.63	310.69	310.6	312.02	313.37	310.9	315.85	309.88	317.33	316.82	318.12	315.81	312.42	307.15	311.62	317.7	314.36	312.63	308.48	313.25	316.78	310.58	311.65	314.06	308.6	314.77	314.25	309.56	315.19	314.39	315.95	306.46	319.6	309.25	309.51	316.07	312.98	316.1	316.2	307.47	309.48	311.73
317.19	319.01	314.99	320.02	319.35	316.01	322	322.21	316.61	317.42	317.63	321.91	315.07	318.45	318.62	318.31	313.28	315.53	318.39	316.32	319.76	318.7	313.11	316.19	314.12	317.36	319.32	319.2	317.92	320.77	316.14	320.48	315.84	317.06	316.14	317.21	324.21	320.02	317.83	312.3	317.21	315.03	311.79	319.84	313.2	319.92	316.57	315.55	319.25	315.13
299.25	303.69	300.1	303.51	307.02	301.48	302.28	305.8	305.07	298.44	303.48	303.81	297.46	305.08	304.48	303.83	304.89	302.16	304.11	305.48	307.27	300.89	302.44	302.94	304.36	300.32	304.87	300.32	303.81	303.6	303.38	304.21	304.2	304.99	302.64	305.66	303	295.52	301.94	297.96	303.55	299.33	307.2	304.71	304.27	307.21	308.48	298.61	298.45	302.18
311.23	307.57	310.57	307.05	299.27	307.18	306.2	309.34	309.84	307.24	309.47	302.61	305.58	310.08	305.19	307.25	304.38	309.18	309.84	302.84	305.82	308.98	311.11	304.65	307.07	307.53	309.05	311.11	303.94	303.39	308.21	303.93	309.47	308.5	307.06	309.43	302.76	304.63	309.41	308.52	308.9	309.9	312.72	308.46	303.7	306.29	306.9	309.24	306.62	309.74
301.58	304.17	305.45	304.18	300.8	300.98	301.46	303.56	307.49	302.42	299.13	305.5	296.7	304.12	305.52	309.22	300.51	303.14	308.25	298.64	299.81	298.86	309.18	304.61	306.35	297.91	306.42	301.77	303.54	304.16	303.33	301.22	298.65	302.07	304.88	301.52	302.81	305.9	305.69	302.07	301.02	303.29	299.08	303.44	304.79	299.36	301.96	303.54	304.65	301.29
306.77	305.15	303.11	299.69	299.32	307.19	305.3	300.64	302.27	308.78	304.13	305.4	301.79	300.94	302.63	300.71	302.79	305.31	304.93	303.05	303.38	302.65	299.31	299.86	295.79	298.75	299.57	300.7	301.5	305.42	300.37	298.34	303.45	305.5	299.64	308.09	306.65	302.27	299.68	303.83	301.3	304.19	302.61	303.66	306.51	303.06	301.59	302.48	298.31	302.15
311.8	313.33	309.61	318.08	311.4	316.51	311.24	314.12	317.32	313.73	316.13	314.59	311.21	319.13	314.16	313.52	310.48	315.74	309.8	312.65	310.91	313.51	314.01	312.39	312.32	314.42	312.12	314.45	314.6	315.89	310.36	311.15	313	311.7	313.5	313.92	315.59	313.22	315.43	310.11	318.16	315.68	316.14	314.28	314.68	314.21	313.79	315.32	307.14	315.48
310.48	309.29	310.25	319.08	311.44	314.97	311.52	314.55	313.98	311.44	312.4	309.97	311.45	320.25	310.31	309.55	314.73	311.89	313.59	316.81	316.02	317.18	306.09	316.88	314.66	310.49	313.98	315.56	315.49	313.79	316.03	315.71	309.43	311.06	312.85	313.97	309.38	315.96	310.69	313.6	316.42	313.17	314.19	314.8	313.27	312.54	310.81	314.96	313.11	313.64
302.98	306.17	303.41	304.61	301.12	297.46	306.73	301.49	306.19	301.5	294.8	303.97	299.53	302.79	300.62	306.16	301.33	298.4	300.28	300.67	307.59	301.48	304.88	302.42	302.65	298.94	306.63	308.78	298.09	297.43	303.59	300.56	300.85	300.16	305.66	299.95	301.93	298.43	299.54	292.16	301.44	303.08	303.46	296.26	305.05	306.4	302.31	304.57	306.04	296.57
303.45	303.84	307.82	305.29	305.56	301.23	300.21	302.23	303.97	302.07	302.65	300.81	299.94	300.51	303.29	303.35	301.93	308.23	301.51	300.33	305.88	299.89	302.6	308.83	300.35	304.12	298.61	299.88	298.98	301.36	300.06	298.95	304.25	304.32	303.82	303.44	301.07	304.21	303.21	303.31	301.58	298.44	300.75	301.03	301.17	301.61	306.29	301.97	306.11	303.58
310.59	312.13	316	312.02	317.56	312.3	315.95	316.1	314.06	319.73	313.39	311.88	316.43	313.41	312.53	316.07	312.11	315.23	310.61	319.44	316.19	317.59	318.23	315.91	310.88	314.12	314.88	314.98	310.02	316.73	315.46	313.08	316.66	313.37	311.98	315.21	312.8	316.97	311.68	316.99	312.07	313.74	318.38	314.09	318.65	314.18	312.4	313.91	311.28	311.55
321.84	323.73	323.04	329.02	323.53	324.98	326.9	330.09	323.03	323.53	326.76	325.91	325.92	322.62	324.41	325.65	325.7	332.58	322.89	324.79	326.45	325.91	323.03	324.26	327.3	326.29	325.17	323.03	326.96	325.74	325.73	325.27	328.9	324.36	321.3	324.54	325.22	328.8	329.06	324.59	322.24	324.76	327.08	320.45	327.81	324.22	321.93	327.09	321.95	328.92
318.5	318.84	322.46	324.07	317.68	318.82	318.88	319.28	317.52	326.85	320.48	322.99	318.8	318.47	316.09	322.96	324.22	321.35	318.85	319.2	318.51	318.3	316.03	314.87	323.02	319.46	317.3	316.45	317.86	320.64	319.35	319.09	316.97	317.08	319.27	322.22	317.3	317.87	325.77	324.31	321.72	320.85	322.73	320.38	317.62	315.34	320.81	320.03	318.1	316.22
312.95	313.48	313.8	315.28	311.74	313.66	317.38	311.86	313.74	315.51	316.1	315.86	309.86	317.35	317.03	311.66	315.84	312.73	308.69	316.08	310.4	316.14	314.53	320.07	314.02	309.23	311.2	316.41	317.32	313.61	315.22	312.7	312.66	314.44	315.49	313.69	316.07	313.83	308.11	313.61	313.84	313.1	312.48	312.98	314.57	320.1	311.48	313.8	312.65	310.86
313.16	313.61	313.78	307.18	313.61	312.04	313.03	313.91	315.77	317.11	314.56	311.14	310.29	315.05	318.14	317.42	310.45	312.7	313.34	309.79	314.27	311.02	313.08	312.1	310.71	316.11	316.06	312.7	316.01	315.61	315.3	314.44	314.73	314.65	319.25	315.19	310.6	313.85	312.48	316.72	312.29	315.73	311.17	312.69	314.54	315.24	313.06	313.93	314.09	317.63
330.74	328.27	326.58	329.33	328.12	329.99	328.16	324.87	327.47	328.8	331.3	324.89	328.07	324.66	334.78	327.12	327.52	326.17	331.17	334.61	326.77	324.53	328.97	336.94	326.67	325.97	327.27	325.02	326.24	326.49	332.94	325.85	329.95	325.06	336	326.53	325.93	327.23	329.25	327.39	327.58	332.58	325.83	328.78	322.27	324.62	327.03	330.85	330.44	337.6
311.67	318.12	314.41	317.75	313.78	318.43	311.59	314.9	313.16	319.55	310.39	314.99	313.96	311.05	313.77	317.41	318.02	314.46	316.17	315.74	314.82	315.93	314.88	319.54	321.44	312.35	315.67	318.21	311.16	315.66	314.25	316.99	317.89	311.21	319.31	311.48	315.04	315.34	314.87	318.17	316.31	316.36	315.48	315.96	312.4	316.21	314.24	314.96	316	314.03
308.41	305.38	302.52	310.91	301.85	303.13	302.99	302.53	303.2	307.49	300.14	305.81	300.89	301.45	308.42	308.35	301.27	300.27	301.85	307.33	306.62	304.69	311.31	301.62	302.41	307.08	301.6	299.81	303.36	302.28	298.2	303.04	309.57	310.43	305.4	305.29	306.73	302.13	303.7	308.03	304.6	304.67	304.15	299.57	300.61	308.09	301.76	304.97	308.87	303.59
307.46	306.13	308.21	309.93	308	311.09	313.52	312.93	313.59	306.05	310.29	308.45	305.14	306.03	310.96	307.3	308.03	309.77	306.49	302.25	311.49	306.21	310.64	309.77	311.3	309.79	309.83	309.74	309.43	308.65	311.89	307.43	308.57	304.35	309.94	311.62	308.91	312.12	306.69	308.36	306.85	306.7	310.24	310.55	305.88	308.22	311.25	309.43	306.18	313.89
307.28	309.73	308.19	305.7	312.04	305.78	305.05	306.77	303.33	305.9	311.27	305.51	308.61	314.52	308.32	311.16	310.45	308.02	311.1	305.81	302.16	312.28	305.21	307.15	308.69	302.89	306.16	305.83	309.49	308.6	311.45	314.85	307.3	309.54	306.11	312.96	309.08	310.35	309.78	310.73	304.25	306.87	317.46	312.27	309.76	305.8	309.43	314.01	311.45	307.13
319.72	318.72	312.33	314.47	316.32	313.68	318.6	311.12	312.48	312.39	311.41	319.79	320.4	316.5	316.11	319.24	312.15	309.66	309.9	315.12	314.42	316.86	317.29	312.95	318.14	313.7	316.04	310.85	311.44	317.95	315.24	317.85	319.35	310.56	316.29	315.58	306.41	317.44	312.77	317.78	313.74	317.58	316.51	321.46	317.47	309.86	312.05	317.86	316.04	316.38
295.29	291.72	296.36	294.59	293.79	298.5	295.18	294.96	287.73	293.95	298.42	293.43	294.49	290.26	292.86	294.56	297.84	290.97	296.17	297.79	293.93	291.51	293.93	294.83	293.68	297.21	291.56	300.08	292.44	294.6	297.8	295.29	295.17	292.25	289.3	291.71	297.72	295.5	292.16	294.3	295.07	295.25	292.74	290.1	294.15	295.11	289.63	291.76	299.34	293.29
311.65	311.54	313.63	310.23	311.46	315.53	315.79	314.28	310.96	310.11	312.78	318.75	313.71	316.81	313.01	314.52	316.72	312.55	317.07	315.17	312.82	309.77	316.44	314.88	319.14	311.88	313.09	315.6	315.24	311.93	312.82	309.58	307.25	312.78	315.53	310.85	315.11	313.62	315.05	316.97	311.48	318.28	313.61	312.94	309.62	308.88	314.19	316.65	315	311.03
318.72	317.15	313.35	320.58	320.83	315.99	318.39	317.86	315.2	319.21	316.73	316.2	315.22	317.08	317.45	312.56	316.86	315.96	317.55	314.87	321.47	321.17	318.23	318.34	320.1	312.11	316.6	324.55	318.45	315.73	318.26	321.57	317.35	318.61	318.72	318.01	316.89	317.83	319.58	313.54	323.13	320.27	315.31	318.45	320.48	317.72	317.83	317	313.36	317.48
300.48	296.07	302.59	309.33	307.62	302.07	301.07	301.09	304.11	302.23	298.85	300.52	302.79	302.96	300.85	304.17	308.4	305.86	303.84	310.18	304.86	301.65	302.71	299.96	304.97	303.53	308.25	303.84	307.61	305.6	309.19	307.02	298.95	302.86	305.42	304.54	304.26	299.87	303.92	302.78	302.36	300.52	305.02	301.83	310.13	301.42	304.62	306	304.32	302.33
303.39	307.12	303.93	305.69	306.66	310	306.73	308.28	307.9	306.42	300.69	309.62	308.96	304.25	314.03	301.32	303.1	307.67	303.17	303.31	306.94	300.26	307.29	308.03	299.04	304.85	305.17	303.8	304.11	305.05	313.46	306.17	302.77	307.32	301.81	304.87	310.89	303.15	308.13	299.58	311.53	307.95	306.76	304.41	310.33	308.87	305.95	305.52	305.68	308.22
[truncated: 150 more columns]
