# Supplementary material for: Genetic dissection of main and epistatic effects of QTL based on augmented triple test cross design
Source: PLoS One. 2017 Dec 14;12(12):e0189054. doi: 10.1371/journal.pone.0189054 (PMC5730204; doi:10.1371/journal.pone.0189054)
Supplement: S9 Supporting Information — (ZIP) [file pone.0189054.s009.zip › z5_450_0.2_5.csv]

307.09	314.87	309.92	317.77	314.17	311.47	316.68	319.14	311.3	305.38	312.81	310.92	314.67	314.61	319.82	314.81	319.23	303.87	305.9	315.61	307.03	318.68	317.15	325.65	313.61	314.56	309.99	313.54	317.25	312.69	318.53	311.73	309.98	310.15	314.26	313.03	308.32	307.95	320.7	313.2	305.68	317.72	316.16	314.5	315.59	318.49	310.55	317.76	308.57	311.04
312.71	316.28	321.07	316.28	319.54	310.25	309.16	315.62	315.46	318.28	319.49	309.74	320.33	303.83	315.84	313	314.75	317.82	307.56	313.96	312.65	312.67	314.88	316.65	310.84	316.33	311.8	314.55	311.17	313.8	310.52	312.57	313.24	314.68	314.32	313.6	309.91	313.93	319.15	317.54	315.18	313.45	315.76	311.78	314.2	315.14	314.34	317.48	319.47	318.48
302.55	308.16	298.92	304.78	308.7	309.43	306.94	297.61	305.85	300.42	299.59	304.34	307.8	305.21	302.34	306.81	303.06	304.25	302.76	302.31	307.21	299.85	303.78	301.03	305.33	309.15	306.56	303.12	302.71	300.78	297.09	307.33	307.84	302.15	300.83	302	308.95	310.34	304.75	300.23	302.9	307.4	306.05	304.98	308.11	296.9	303.92	297	302.11	298.19
292.82	288.76	293.81	292.67	296.69	291.48	294.26	293.94	294.02	293.1	301.13	299.16	298.75	296.53	292.77	298.2	295.21	287.1	297.13	294.92	293.46	293.16	292.41	292.32	297.15	288.27	300.08	299.1	295.81	295.69	294.56	292.45	299.84	300.1	297.68	294.19	291.17	297.4	295.55	294.36	292.63	299.47	290.78	294.72	293.46	304.92	297.58	297.46	299.65	302.84
314.83	319.21	314.71	307.39	315.2	310.35	308.72	313.64	309.33	312.13	308.9	311.14	314.03	314.41	306.95	317.66	312.91	307.5	312.43	311.34	315.91	319.38	318.97	317.81	324.27	309.96	308.37	309.99	311.52	314.79	313.14	321.54	316.4	317.05	313.35	312.77	317.13	313.2	314.47	317.73	316.11	310.98	311.64	310.29	311.16	314.79	308.17	312.39	309.55	310.45
302.87	314.14	296	307.72	308.11	303.89	306.74	310.16	307.48	313.18	303.08	305.49	305.58	299.56	301.44	309.96	302.78	302.31	310.54	301.12	304.57	305.09	302.67	308.3	306.85	296.88	307.85	304.44	301.43	306.15	307.24	305.73	308.82	305.39	309.08	304	309.11	307.15	308.39	301.34	305.96	300.71	305.52	304.53	309.4	301.91	306.04	305.96	302.91	301.99
305.1	305.38	308.28	293.94	306.99	307.78	305.91	298.38	303.58	298.05	304.51	303.74	305.76	300.37	309.54	303.92	297.78	303.69	303.79	306.93	305.45	309.79	301.23	301.34	306.35	300.31	310.3	311.83	307.53	292.79	306.53	307	301.31	311.33	307.55	301.36	298.16	302.28	301.56	299.71	302.13	306.73	305.54	314.53	306.2	309.42	305.73	305.33	306.22	301.64
301.58	304.68	301.44	300.14	301.34	311.85	310.29	301.77	301.53	300.91	302.14	306.63	303.06	305	303.96	300.56	302.47	300.82	304.37	304.74	305.24	295.78	304.09	298.56	301.38	304.69	299.52	298.23	300.91	306.78	304.18	308.2	307.14	302.49	307.12	299.45	304.72	302.85	306.35	309.75	302.43	304.1	300.01	306.03	298.11	299.89	298.73	308.54	303.23	304.61
306.54	306.32	309.07	312.4	307.95	304.74	308.84	301.8	308.05	310.81	311.09	306.48	305.13	312.49	297.58	304.7	316.26	304.9	300.32	308.9	305.71	302.43	308.81	307.28	304.23	302.24	307.88	310.86	306.69	311.44	307.84	310.75	300.37	310.87	308.6	301.11	315.13	308.4	306.84	309.35	310.01	304.3	303.3	306.3	306.72	302.43	310.81	304.07	313.62	308.29
292.95	286.16	291.97	292.59	292.14	288.44	295.81	299.18	298.48	294.15	298.01	294.68	293.65	299.91	294.05	290.61	292.16	299.37	295.17	291.68	294.16	290.03	288.4	294.43	295.58	286.76	290.39	287.15	300.25	300.88	297.19	297.07	293.34	295.61	297.69	300.33	289	288.77	295.4	295.6	299.22	299.22	295.01	292.52	296.43	288.84	291.83	291.7	299.85	292.45
296.42	293.34	295.59	316.04	296.38	301.4	293.97	292.23	299.91	302.15	294.52	293.18	298.94	305.19	295	294.8	296.02	302.96	298.53	302.24	299.91	299.55	298.21	295.79	297.62	300.12	303.3	291.18	295.16	295.64	302.27	308.3	300.38	295.68	299.58	300.4	297.93	306.54	302.78	296.79	303.25	302.07	290.37	303.5	298.47	299.63	297.13	311.81	302.18	291.71
316.63	303.04	315.29	306.66	312.59	310.62	313.29	309.41	312.86	309.48	314.41	306.03	305.57	311.33	316.34	309.72	316.06	315.82	309.31	312.07	318.69	316.1	314.64	313.53	311.37	315.58	312.19	315.16	313.75	318.27	314.95	319.72	306.29	313.29	310.18	311.24	309.28	311.81	312.87	311.09	305.08	310.11	318.16	314.56	309.28	306.17	312.03	309.15	308.46	311.9
289.9	303.06	292.59	297.18	297.7	291.63	293.44	297.31	285.98	292.55	288.13	285.74	299.44	293.25	295.67	298.66	289.1	298.3	292.64	296.65	298.23	299.46	303.59	297.73	300.91	287.57	292.65	295.42	295.67	293.43	294.57	301.53	296.56	297.37	287.39	291.22	292.96	292.71	290.7	292.87	292.27	299.22	296.5	288.57	293.25	294.82	294.69	292.51	300.3	293.39
295.48	299.09	295.85	303.65	298.9	299.86	303.2	297.22	289.69	294.34	296.38	298.89	290.32	293.31	280.98	297.32	294.25	296.09	295.07	292.49	290.22	301.76	291.34	294.42	284.27	297.49	296.08	294.95	299.87	300.04	297.9	294.7	296.21	299.37	291.9	296.68	299.89	295.11	295.39	303.44	294.11	300.42	294.59	290.09	296.03	292.47	299.1	295.68	299.57	298.14
313.45	317.58	317.61	307.89	317.35	310.91	322.92	313.33	316.71	313.68	321.98	319.98	316.87	312.92	318.09	318.88	312.81	317.99	322.56	319.02	314.28	315.2	315.89	326.91	326.48	319.99	317.66	314.97	322.04	318.58	318.63	318.21	315.19	314.8	316.24	315.78	309	310.62	316.84	322.84	319.2	316.98	320.39	316.49	321.07	310.03	311.87	316.18	317.78	305.96
310.67	302.61	299.5	307.36	302.73	299.74	301.11	302.1	310.29	303.97	296.47	301.26	300.61	305.04	305.07	304.62	305.13	305.44	292.36	305.01	301.99	309.6	303.44	313.48	300.12	305.25	306.21	306.84	300.31	304.64	302.73	302.36	299.94	304.61	299.51	301.46	303.49	308.64	303.13	309.38	309.49	307.38	301.92	303.99	300.27	307.72	305.23	305.81	305.64	306.26
303.02	298.77	301.22	306.32	307.25	306.36	298.92	307.97	315.09	299.99	308.75	296.16	300.85	307.46	298.33	300.63	305.24	307.45	296.74	308.06	301.1	298.5	309.2	308.82	300.25	304.88	298.98	297.99	305.23	300.8	307.91	308.22	306.58	301.75	298.98	303	301.35	303.57	312.34	301.59	303.5	304.17	295.27	296.19	305.93	308.94	302.88	305.28	302.42	305.05
307.76	311	305.45	310.14	311.76	313.31	312.59	302.86	310.59	313.46	315.75	312.21	309.2	313.55	310.34	313.25	312.1	317.66	308.57	313.56	319.53	312.05	309.85	314.92	320.3	309.39	314.79	311.91	314.21	310.04	307.72	311.15	313.74	312.94	312.24	313.64	314.05	307.46	312.64	317.95	312.03	314.91	313.46	315.43	310.08	303.6	320.48	318.58	314.2	312.68
304.45	297.22	297.77	303.36	297.2	299.23	300.84	300.49	295.33	302.97	294.62	305.02	298.54	309.69	298.32	304.4	298.54	294.58	299.5	301.23	294.91	296.79	297.09	297.18	299.73	305.35	304.97	304.5	303.39	299.86	294.44	294.67	294.4	299.79	304.45	300.65	300.08	298	300.33	304.19	299.94	294.72	296.33	302.45	299.53	297.18	302.47	299.83	301.4	295.71
315.81	313.49	318.01	312.73	312.2	314.2	316.45	314.79	312.25	319.38	314.6	315.85	316.31	308.61	307.88	315.92	316.15	316.37	315.86	314.2	313.77	308.38	312.03	322.61	320.63	315.11	315.68	312.06	313.97	310.49	316.4	314.35	313.48	316.43	318.26	311.87	313.31	310.43	318.27	315.11	314.19	314.9	309.64	315	314.71	315.18	317.04	314.01	309.31	314.07
292.16	297.82	295.49	294.36	298.5	301.54	295.72	298.05	298.65	290.91	293.21	294.54	290.48	292.33	289.87	296.63	293.84	297.18	294.13	298.24	291.12	294.08	298.95	295.45	300.17	296.38	301.38	298.38	285.51	294.03	294.94	298.99	298.95	296.1	295.51	294.81	295.71	298.78	295.66	298.99	304.51	294.65	300.79	291.89	301.03	295.68	291.93	293.99	293.72	295.67
311.23	306.67	309.72	317.15	318.03	310.67	314.92	314.04	313.23	306.4	310.44	317.85	304.17	312.98	316.16	316.05	315.29	311.52	315.86	315.18	322.91	310.2	311.44	314.15	307.99	313.11	318.76	317.86	322.62	315.64	309.52	307.17	318.52	309.45	310.91	312.05	311.24	310.46	318.05	314.01	309.31	311.62	306.89	315.85	319.57	312.67	306.7	317.49	311.99	307.17
333.78	333.59	334.25	328.21	322.44	325.61	326.84	327.85	328.06	332.28	328.41	318.68	325.38	324.72	328.93	323.54	328.58	320.97	324.17	325.66	321.45	326.31	330.17	324.49	326.91	322.88	328.44	327.02	327.03	329.77	326.68	329.59	324.39	324.17	328.77	328.2	325.68	319.46	327.8	326.15	320.35	331	326.16	323.83	327.94	330.7	326.4	333.24	324.76	323.14
316.18	315.19	320.59	316.8	310.26	314.37	320.03	315.66	315.18	317.09	317.1	310.69	307.63	310.08	314.59	314.98	318.62	313.35	314.68	312.27	308.69	319.32	314.23	311.81	314.91	311.09	310.89	313.5	314.87	314.75	308.87	321.1	314.26	314.45	314.98	318.09	316.83	315.83	315.6	316.5	316.57	311.56	312.93	323.42	322.35	317.9	315.96	311.91	315.52	309.81
314.53	311.85	318.7	321.32	317.35	312.24	310.58	312.28	314.41	311.46	316.96	321.78	316.43	310.83	312.73	314.96	311.19	318.8	317.29	318.35	320.13	321.82	313.76	321.38	316.56	316.86	313.27	312.69	309.5	318.97	320.22	320.99	311.59	318.12	310.97	322.18	311.66	305.79	313.48	309.02	322.47	312.63	309.07	310.88	312.8	314.44	318.79	315.58	313.73	315.02
322.69	319.56	315.36	320.25	318.16	312.61	318.13	318.37	326.15	315.01	319.88	321.55	319.7	320.87	311.23	312.37	324.67	318.56	317.32	319.82	320.08	319.33	313.92	310.48	314.59	312.64	317.93	317.34	318.32	309.47	316.48	323.72	318.47	317.25	313.04	311.32	320.36	317.22	309.69	311.1	312.62	316.97	323.64	318.27	312.74	319.29	316.96	320.21	310.53	311.21
303.51	303.86	306.68	306.81	305.05	304.22	299.68	295.13	302.31	299.11	309.07	301.25	302.32	306.06	307.72	304.34	310.28	302.33	306	306.47	302.68	302.95	305.79	304.67	303.22	298.46	302.77	306.63	300.83	304.32	310.06	301.77	307.89	303.9	305.41	303.34	302.51	303.17	306.37	301.24	310.48	302.86	305.63	304.35	306.06	302.09	297.57	299.95	305.23	301.98
310.07	316.89	313.62	319.8	320.27	316.78	320.07	314.74	318.34	321.87	321.77	320.76	320.55	313.63	316.96	322.46	319.27	314.99	312.72	315.89	320.66	317.62	312.38	319.67	316.66	322.77	321.56	322.57	319.01	316.94	318.8	317.41	315.56	319.03	319.07	312.93	317.57	322.09	310.64	324.49	315.23	319.87	316.25	321.02	316.09	311.33	320.56	315.23	321.22	313.98
305.29	310.47	304.04	306.73	302.89	305.44	303.51	300.19	299.94	300.45	300.34	299.92	305.27	310.04	306.05	301.59	294.11	307.34	301.21	308.42	302.7	307.08	304.79	306.45	303.94	304.7	306.82	305.89	313.2	300.13	306.08	307.56	300.95	306.93	305.51	308.12	301	300.84	309.2	304.92	307.83	296.71	303.93	303.59	298.06	301.62	307.28	302.73	305.39	304
307.73	304.76	299.53	301.43	308.94	310.49	305.98	310	307.91	308.17	299.12	303.95	306.52	306.62	305.88	305.22	303.27	305.61	307.15	311.8	314.28	307.08	306.99	302.46	300.56	307.6	306.33	299.94	310.51	306.74	311.65	305.04	305.77	306.17	298.61	312.98	307.52	300.94	306.36	314.17	309.41	311.28	310.48	302.47	307.59	311.66	299.77	311.42	303.64	309.9
296.86	288.47	298.29	299.38	288.19	296.71	294.68	296.16	295.3	292.89	289.08	294.97	296.43	292.22	287.42	290.8	288.2	294.25	289.88	288.06	294.32	294.15	291.44	298.39	287.44	296.21	294.9	292.27	294.5	290.83	295.42	293.98	295.54	295.72	299.58	293.17	294.97	288.57	288.63	294.09	299.71	287.99	297.53	291.4	293.91	297.34	284	296.16	291.72	291.59
292.44	291.51	292.07	294.62	290.5	291.89	292.69	294.96	294.58	290.74	289.15	297.07	295.82	288.81	295.32	296	289.65	288.86	292.36	290.61	295.29	290.02	297.58	293.89	288.41	292.6	295.34	288.71	303.7	299.53	287.55	289.75	296.26	293.79	295.9	290.55	286.94	289.83	291.35	294.71	295.01	290.17	295.58	293.55	294.11	292.66	299.12	290.66	282.18	294.77
305.54	317.11	311.15	304.99	313.83	307.34	306.1	309.89	305.2	314.92	316.12	308.83	317.45	309.43	315.94	310.64	313.47	317.02	313.94	304.23	312.45	312.54	311.08	308.11	325.67	315.65	309.43	313.53	313.09	314.09	315.67	307.42	321.81	312.85	304.87	312.68	314.3	309.69	309.52	310.12	312.77	308.43	304.9	317.52	315.75	309.01	313.47	307.6	312.6	318.04
323.83	325.78	332.22	319.01	327.52	330.95	323.64	331.06	326.13	328.56	330.22	328.93	328.43	329.69	330.71	326.8	329.95	325.39	325.76	325.02	331.87	324.25	325.87	324.38	332.48	327.37	329.84	328.43	325.34	331.84	327.75	331.25	328.68	327.78	328.5	331.26	329.43	324	326.75	335.19	331.85	327.52	329.36	329.82	336.22	332.76	326.41	330.76	321.63	326.09
322.08	320.58	321.22	315.28	315.13	316.05	316.76	318.42	317.68	314.79	318.27	315.32	316.02	326.14	319.12	318.48	314.99	313.39	318.01	312.4	321.46	321.33	316.5	312.16	315.69	319.9	312.18	322	323.33	314.91	316.17	317.97	316.92	322.51	319.43	322.34	317.28	317.88	319.56	321.11	317.29	311.82	315.85	318.6	317.32	319.61	322.6	318.96	313.74	321.1
319.17	316.51	320.8	312.58	321.11	322.12	316.61	319.23	317.51	317.04	319.86	309.55	322.68	315.99	317.37	323.23	318.76	317.02	313.15	318.49	313.35	317.36	321.7	316	313.73	315.96	313.63	313	316.19	317.23	316.19	316.44	326.02	319.42	310.9	319.74	316.31	311.34	312.88	314.74	316.24	321.26	317.91	318.96	316.42	322.37	315.77	322.05	309.37	316.18
299.45	306.27	303.93	296.55	298.45	311.13	311.53	303.04	304.03	302.35	305.48	297.72	308.91	302.61	294.28	308.78	304.08	301.25	300.88	307.23	307.2	303.11	303.47	303.83	300.55	309.1	303.03	304.64	310.85	307.72	300.77	304.5	303.97	309.98	304.71	302.51	301.49	305.22	301.55	305.82	308.85	304.95	307.54	305.72	302.09	307.18	310.94	303.94	309.44	305
311.87	316.22	306.7	315.74	316.58	317.18	315.24	313.99	319.11	314.05	320.07	319.21	322.19	309.19	312.88	318.93	319.58	314.32	318.37	309.73	311.58	313.19	317.85	314.78	318.64	316.72	318.46	315.69	315.91	305.94	311.62	313.59	310.39	316.88	319.45	316.1	313.59	306.53	312.47	319.04	315.39	317.03	320.21	321.12	313.62	313.66	318.44	317.22	317.99	322.3
298.39	304.08	305.44	302.18	306.82	305.45	302.33	305.86	306.08	302.83	305.88	306.22	302.51	299.14	300.24	304.91	299.52	306.28	305.92	310.67	303.54	309.51	302.81	302.15	305.09	299.05	300.85	302.31	298.79	302.13	303.41	306.29	292.22	302.01	301.15	303.52	308.28	298.97	304.18	306.07	302.17	303.37	303.14	305.66	304.92	298.01	308.58	308.63	300.27	306.28
306.1	305.03	306.53	306.58	307.36	303.92	309.56	306.96	304.79	309.19	306.04	305.35	304.89	303.72	310.58	312.48	313.43	304.48	298.25	304.04	306.06	311.42	304.06	308.04	305.26	308.58	304.96	303.32	306.45	305.32	314.01	296.43	302.5	307.14	308.31	303.03	304.56	311.62	309.09	304.62	306.44	310.32	307.3	305.11	305.34	306.6	300.99	306.64	313.52	300.92
322.31	310.37	315.32	318.76	313.93	321.14	312.34	307.97	317.43	314.61	316.28	313.73	313.79	312.5	315.35	314.49	316.93	319.8	319.22	306.15	315.5	315.56	312.71	314.53	310.19	317.84	312.71	318.65	312.25	314.74	311.86	320.32	315.7	311.74	312.32	314.35	318.59	315.06	321.18	316.08	317.26	319.26	313.9	319.34	316.1	315.32	314.81	309.93	317.3	314.55
296.55	296.73	292.1	290.51	289.73	298.16	291.61	290.91	293.13	294.99	300.96	290.3	289.48	289.71	291.77	300.77	296.63	293.97	293.92	294.4	286.9	295.45	294.75	291.57	296.32	292.16	296.68	307.26	296.82	292.36	291.33	289.96	290.23	291.46	297.13	293.51	297.24	301.02	301.01	291.3	290.55	298.06	295.04	292.52	290.32	297.75	297.34	292.75	289.16	292.72
314	311.1	310.76	317.39	323.49	316.48	313.58	302.53	318.6	315.6	321.7	320.96	311.91	316.11	314.25	311.83	313.89	320.82	314.54	310.54	315.09	314.29	312.36	323.38	313.76	315	317.11	312.62	314.82	308.19	308.31	309.82	316.56	309.13	314.02	317.59	318.4	319.88	315.1	314.49	319.41	314.79	310.42	309.98	312.96	317.21	317.82	318.77	313.42	310.17
321.7	315.29	316.85	309.73	316.69	320.6	314.61	317.91	315.09	316.07	316.51	318.34	317.83	316.2	315.34	319.99	315.94	322.12	315.49	314.65	316.45	314.05	317.19	315.91	315.03	315.14	318.03	313.2	312.9	319.82	311.41	320.1	316.34	312.15	316.6	316.54	319.15	318.54	319.74	320.58	325.62	316.73	311.23	319.52	320.21	319.57	315.09	318.61	316.68	311.58
305.27	301.98	299.08	305.91	310.87	305.46	306.07	306.36	306.31	308.91	310.89	307.91	308.3	304	306.27	306.11	310.88	302.18	306.4	301.12	310.42	304.73	304.48	315.79	310.52	305.26	304.06	309.91	304.3	300.98	305.18	308.95	305.55	301.8	299.03	303.41	298.91	305.54	310.02	307.6	302.5	299.97	306.28	301.38	305.26	301.39	308.11	308.79	299.51	302.01
304.03	301.16	307.63	302.68	301.51	298.49	304.08	301.26	305.19	306.26	311.75	298.64	311.64	307.52	305.21	302.34	306	299.27	301.38	304.23	305.26	303.58	309.08	295.31	303.32	296.45	306.32	296.66	301.73	306.99	308.84	300.94	302.32	301.74	305.12	304.57	313.57	300.54	305.48	307.89	303.04	303.97	301.34	306.28	308.36	303.23	305.62	305.39	301.38	304.74
307.26	307.73	308.98	305.76	306	307.65	309.99	309.66	304.68	305.45	302.88	303.92	307.63	304.41	306.68	307.48	300.52	302.11	303.73	312.32	306.03	306.35	310.99	304.92	303.31	306.58	303.56	299.62	309.18	310.37	308.95	305.9	304.59	304.68	307.04	304.6	305.52	314.45	305.07	312.43	306.56	307.27	300.92	302.87	301.1	304	302.68	307.18	301.18	307.96
307.71	307.56	313.3	301.41	309.57	309.76	313.9	308.15	313.13	306.53	310.98	303.23	313.66	313.53	310.27	311.53	312.35	313	307.82	306.41	303.73	305.25	308.79	308.9	305.49	311.88	310.3	311.12	308.84	313.79	309.69	310.28	315.42	311.73	305.08	305.64	307.51	308.75	303.26	300.03	312.75	306.18	306.57	306.88	306.11	304.93	310.44	312.59	307.18	305.21
305.04	298.25	305.78	303.96	301.61	303	295.7	302.73	300.49	299.84	300.61	308.1	302.68	303.22	301.86	298.08	302.41	297.87	299.64	306.34	304.34	301.77	304.39	298.68	304.52	302.38	301.16	304.25	306.55	308.21	299.56	303.06	302.35	302.47	301.12	294.67	304.36	298.56	303.1	298.86	299.73	299.13	310.53	304.19	307.3	299.25	301.91	310.35	299.3	299.35
307.67	303.72	309.43	308.84	313.11	307.07	310.97	306.22	301.57	300.06	313.04	309.3	308.83	307.22	313.97	307.74	311.38	299.09	312.36	304.5	312.68	310.09	311.06	307.75	304.91	310.92	300.69	303.6	303.36	302.46	309.02	310.14	313.66	304.96	303.23	299.86	308.18	303.64	308.77	304.2	307.7	306.92	313.58	302.12	307.21	306.28	308.09	302.29	310	309.22
300.93	309.92	303.95	298.26	302.18	300.57	309.33	300.74	304.62	299.93	299.67	302.95	298.26	304.68	310.87	298.53	306.98	305.59	302.96	296.33	304.11	303.16	301.86	298.79	301.22	306.89	306.85	302.62	304.92	298.99	301.08	309.76	308.08	306.02	296.93	301.36	307.87	302	310.13	301.98	301.02	297.33	304.77	295.09	297.35	305.45	301.66	303.09	307.15	306.2
308.2	313.54	307.87	312.23	311.97	315.56	315.72	312.59	318.78	317.58	311.51	319.95	312.56	314.51	307.61	314.58	319.17	312.24	308.31	309.18	319.04	312.83	309.25	315.94	317.39	315.46	312.5	312.93	312.52	316.97	318.86	315.35	306.87	308.97	305.5	307.79	313.62	316.97	312.65	308.06	308.54	308.05	315.23	314.16	316.5	314.98	314.02	316.01	314.14	311.89
310.47	314.35	308.05	311.06	310.11	307.93	308.83	310.73	310.96	308.18	310.19	320.19	306.85	309.19	306.31	301.35	305.69	309.52	307.39	316.27	304.89	305.37	306.2	308.45	310.46	314.93	307.17	300.27	312.54	314.22	301.49	309.95	312.69	317.95	308.37	311.78	311.49	305.74	317.04	308.21	309.38	315.45	307.89	310.98	313.93	306.98	303.77	306.15	316.06	306.64
299.44	292.6	296.29	297.92	298.97	299.09	295.37	300.97	304.22	298.4	296.84	308.05	302.11	305.13	300.24	298.19	291.12	299.66	299.16	297.44	298.24	297.36	293.64	299.79	296.12	294.17	297.27	297.38	299.34	293.08	290.24	300.44	300.28	296.33	294.82	288	303.28	297.47	293.6	293.98	297.94	299.56	299.38	292.95	300.23	301.48	296.54	291.96	297.26	294.21
304.4	307.82	303.28	300.24	307.16	309.66	302.12	299.09	306.22	301.56	301.86	304.87	302.93	308.39	299.65	303	304.82	303.7	306.06	306.84	305.28	309.19	304.59	303.72	304.15	305.83	303.42	300.66	304.44	299.54	302.31	301.55	304.61	298.89	307.29	304.33	308.53	302.28	304.54	305.58	304.56	305.86	308	297.45	309.67	304.28	298.17	305.66	310.26	305.12
314.22	315.18	314.64	313.09	315.12	301.26	318.69	305.29	310.9	315.81	316.17	315.7	312.03	313.34	310.11	313.76	313.11	308.53	319.84	315.42	312.96	317.4	313.48	312.72	313.99	309.08	318.1	315.98	309.34	316.15	315.91	315.86	311.38	311.22	313.01	315.63	315.57	315.47	321.95	318.61	310.9	312.39	315.72	313.48	317.39	313.89	310.53	309.37	314.29	308.54
317.83	314.92	313.62	313.88	316.48	315.43	315.24	305.57	312.29	315.49	314.46	312.85	308.91	309.05	316.29	318.67	309.57	305.95	312.71	321.18	322.92	319.95	319.64	314.12	317.93	309.76	317.29	320.25	314.54	313.02	312.29	318.29	316.42	312.92	317.76	313.57	312.3	316.94	318.6	315.52	315.86	315.83	309.08	314.65	319.32	308.46	312.56	315.9	316	312.47
316.1	312.1	310.31	314.5	314.28	314.11	317.53	310.52	311.78	320.03	308.82	314.63	310.85	314.2	321.86	319.32	316.08	316.02	315.21	312.93	314.85	308.52	315.19	310.06	319.94	315.47	320.71	313.51	316.89	320.2	310.29	310.61	314.62	315.75	317.89	311.77	313.44	313.43	310.07	319.03	314.79	317.49	311.7	308.68	310.45	318.51	314.93	320.57	316.2	316.73
300.96	300.47	301.95	298.36	304.55	294.87	296.84	303.09	298.27	304.38	302.41	306.59	297.36	298.56	301.48	299.62	296.72	303.52	305.35	302.74	305.32	300.79	301.79	296.11	297.76	301.41	303.83	300.85	303.73	294.04	307.55	303.19	303.74	304.06	299.21	297.04	297.71	309.93	300.17	300.86	299.18	306.05	297.59	304.18	302.85	307.67	300.77	298.95	305.43	303.09
318.05	316.69	314.37	315.26	312.97	319.02	311.08	314.45	307.54	312.51	315.26	314.48	311.7	322.6	315.39	311.37	313.43	320.02	316.47	312.05	316.33	311.21	312.93	315.62	308.25	316.39	313.27	314.3	312.51	309.4	312.6	313.22	311.6	322.32	309.78	315.66	309.43	313.16	309.79	316.07	315.66	311.57	319.25	313.81	312.37	312.77	316.97	311.97	315.5	317.36
312.71	320.42	315.28	315.64	308.83	313.02	309.73	308.29	315.6	313.06	317.31	312.63	316.03	309.87	312.79	320.76	315.14	314.92	322.49	319.72	318.16	307.74	312.46	311.56	316.78	311.91	314.78	313.33	319.63	315.55	325.51	317.57	312.99	316.62	317.75	315.03	317.34	314.89	313.98	314.59	315.77	311.66	317.34	318.9	308.47	314.83	313.15	321.17	313.22	310.07
315.25	312.97	316.57	319.49	320	316.66	310.31	310.46	317.2	310.59	323.68	310.69	319.3	305.39	322.55	319.48	318.92	314.48	314	322.7	318.36	317.87	308.44	322.91	312.47	316.31	311.79	316.06	315.91	316.83	313.91	320.16	304.24	307.08	318.31	311.27	317.22	309.93	315.95	319.08	313.46	311.76	312.59	309	310.58	314.82	309.79	316.99	315.51	311.95
308.14	316	315.67	319.91	307.53	319.35	316.51	315.42	311.83	309.8	313.73	319.37	317.71	314.2	314.08	320.73	316.98	321.64	311.18	315.51	320.71	312.44	315.58	317.1	305.79	309.13	314.37	315.31	315.94	315.58	307.32	313.04	314.38	312.23	311.42	318.4	308.02	306.8	310.71	315.85	312.55	315.34	308.15	322.84	314.47	319.7	319.52	315.37	316.42	312.67
294.17	308.66	309.94	300.6	296.29	298.67	300.45	301.95	307.88	298.83	299.86	305.33	305.26	306.38	301.51	303.76	301.64	302.89	301.32	306.39	299.92	298.39	306.4	298.64	304.57	300.6	308.31	299.24	302.93	304.8	298.47	300.05	302.99	302.13	299.86	301.68	305.54	299.69	307.92	303.44	307.62	299.68	305.44	310.11	299.62	302.63	300.81	297.5	303.55	309.06
312.38	318.36	315.37	318.44	312.29	320.3	324.46	318.07	322.09	312.43	319.43	327.85	310.87	312.97	324.58	315.89	318.28	315.33	319.54	316.59	324.73	316.06	324.86	321.31	311.95	320.98	316.95	320.86	308.26	321.48	315.43	308.16	313.55	320.57	322.11	320.21	321.5	321.28	328.37	323.39	321.04	314.6	319.17	319.61	318.28	322.24	319.07	318.02	312.73	315.48
312.94	314.44	312.1	312.96	313.5	308.62	318.65	312.41	309.01	310.16	309.96	313.95	310.57	303.98	315.99	314.74	314.62	314.38	317.43	318.65	318.43	311.23	310.07	312.51	307.81	305.55	316.82	313.91	310.47	312.9	312.81	316	314.94	314.06	316.94	313.76	310.81	310.57	309.33	318.26	311.9	312.9	313.95	314.63	305.81	309.19	314.4	311.2	313.71	311.49
302	294.42	288.04	294.1	292.46	293.83	298.62	295.68	290.17	294.46	298.83	294.3	287.72	295.98	298.21	295.07	294.72	296.07	296.08	294.15	290.3	297.69	293.13	298.84	293.02	288.53	295.2	288.69	300.1	293.05	291.48	292.51	287.47	293.76	286.95	295.31	299.09	290.58	299.58	290.86	298.75	290.84	292.92	295.68	293.33	291.85	296.64	300.43	296.43	295.69
321.72	319.01	315.65	317.45	318.06	320.47	318.4	318.96	314.88	319.2	320.21	318.29	316.63	320.49	312.24	313.93	312.83	312.87	312.42	319.12	318.15	318.63	324.34	321.6	309.08	312.06	318.83	313.02	317.98	314.37	321	316.05	318.13	320.81	316.31	318.95	316.26	319.42	310.75	318.44	317.5	317.91	309.28	319.82	318.33	319.66	324.65	317.34	313.26	318.74
316.83	314.53	313.54	319.43	313.18	313.53	312.1	318.71	315.93	313.13	315.83	307.31	311.47	317.67	317.52	308.28	313.2	315.15	318.85	322.8	316.91	312.9	309.63	313.56	317.67	313.82	318.18	309.04	321.37	310.58	318.13	315.57	311.71	312.45	313.68	320.45	309.65	311.3	315.48	313.84	312.64	310.71	309.77	313.91	308.89	315.05	322.01	313.18	308.4	310
312.2	303.11	305.73	302.26	308.12	302.3	304.07	304.95	309.97	311.65	302.9	302.71	308.08	310.72	301.79	311.47	308.43	309.55	301	299.75	306.8	299.88	306.38	309.95	301.68	310.92	306.19	301.68	307.76	310.79	301.97	306.67	305.53	312.18	306.07	307.58	308.98	305.21	308.69	303.71	309.42	297.66	300.08	309.05	310.13	305.45	302.42	304.98	306.26	312.71
309.77	316.04	312.35	310.67	307.98	304.91	309.06	306.51	308.11	311.64	310.88	314.11	310.55	310.33	306.85	312.71	306.59	304.53	307.76	311.65	313.21	310.76	305.28	313.45	307.16	310.97	307.44	310.09	306.62	311.81	312.45	303.51	307.15	307.88	311.76	309.15	312	307.64	317.18	310.15	314.69	313.18	312.14	309.3	319.52	312.55	304.84	310.94	305.88	304.6
318.62	316.18	315.35	315.3	316.65	304.93	318.22	310.28	317.41	306.56	315.68	308.31	318.91	318.63	313.86	315.73	318.84	314.4	322.26	324.48	310.52	312.99	313.52	309.05	318.53	309.56	317.08	318.22	318.88	307.62	316.01	317.94	307.28	318.56	313.24	315.03	318.58	318.98	326.35	313.03	314.05	308.3	310.45	313.97	315.76	318.42	312.53	308.07	314.56	322.14
304.12	302.34	302.79	300.6	304.68	300.78	300.44	303.11	298.42	308.86	304.08	304.76	303.79	304.39	301.37	297.92	301.99	309.88	302.07	297.23	306.04	302.06	302.34	301.67	300.25	303.87	306.93	299.41	295.06	298.94	305.09	301.19	300.23	297.61	305	298.75	301.16	298.68	300.92	301.11	301.75	305.58	309.7	305.17	302.78	299.35	297.47	299.94	301.84	305.79
317.51	316.06	311.84	310.3	313.17	312.14	313.22	322.49	316.58	311.16	314.48	311.85	312.36	315.32	317.12	313.27	315.66	318.74	310.86	317.37	310.95	311.83	316.36	313.4	317.24	314.85	312.83	310.51	323.31	312.18	311.35	315.88	320.41	312.93	316.47	316.37	317.49	323.5	314.02	316.5	311.79	312.08	315.19	319.22	312.17	320.72	312.15	314.23	313.99	313.36
283.16	290.28	285.1	294.89	287.83	298.05	297.18	291.75	294.33	296.35	297.28	292.89	295.84	289.76	298.75	293.66	297.03	297.75	297.15	288.76	293.41	296.91	290.55	295.39	292.2	290.34	289.39	294.92	289.35	288.2	298.23	289.81	295.18	290.81	286.96	296.99	294.3	295.98	289.96	292.12	301.83	293.92	292.7	298.61	297.29	285.43	290.19	294.41	296.66	296.45
312.12	319.65	310.04	320.88	318.65	316.84	310.69	310.37	311.89	311.66	316.24	312.27	317.8	324.45	316.5	320.64	316.68	317.28	313.35	315.84	309.29	317.64	306.61	314.23	317.05	311.42	314.79	321.48	311.58	316.76	317.53	312.93	317.85	317.36	316.44	310.9	317.47	314.18	314.89	316.25	319.96	316.68	312.36	318.51	310.56	307.01	309.27	321.3	317.84	318.71
304.64	308.42	312.8	309.85	309.72	302.09	300.55	310.65	300.24	303.22	299.44	306.09	302.55	309.65	306.05	308.07	307.31	310.35	301.34	301.02	307.2	305.33	311.88	310.45	304.84	311.42	293.35	302.02	304.66	304.83	304.38	311.73	301.1	296.55	306.02	307.5	308.9	305.08	306.41	308.4	296.29	310.37	309.18	309.13	303.48	309.4	309.09	303.63	303.48	308.03
315.91	313.77	322.49	317.49	311.31	316.71	317.57	310.98	314.1	313.22	324.3	312.04	316.01	316.49	319.06	317.96	312.24	304.92	320.51	320.58	318.38	311.84	318.5	312.13	324.53	318.56	318.66	315.05	308.91	317.6	315.28	312.51	321.17	322.12	319.04	312.44	312.3	311.59	311.82	314.01	317.75	315.74	319.16	318.23	318.54	312.6	317.01	311.97	309.84	309.37
321.51	317.03	312.64	321.8	306.32	322.47	319.28	316.68	320.13	315.52	319.51	317.44	324.04	322.03	320.57	317.11	325.3	311.62	312.46	317.75	314.9	309.6	316.15	318.05	316.84	315.48	311.18	321.44	315.47	319.94	318.01	316.47	319.84	318.08	320.89	314.25	313.64	319.2	321.24	317.36	320.24	315.42	315.07	317.93	317.55	322.39	319.77	318.38	318.43	322.38
311.18	310	303.51	305.93	304.97	307.12	304.85	299	309.33	305.38	302.96	307.25	310.86	304.46	312.47	305.62	304.39	303.11	309.04	300.95	305.58	307.43	307.64	296.88	307.07	300.88	314.35	303.03	311.49	303.7	308.81	303.11	314.71	300.42	308.57	307.28	310.65	300.88	304.93	310.28	303.87	310.34	311.66	303.78	301.14	308.93	304.16	310.57	310.8	309.17
314.32	317.35	309.93	322.94	315.7	314.51	309.74	314.53	309.39	317.53	316	312.1	319.2	313.47	312.13	312.51	314.59	313.74	310.8	313.34	311.41	311.92	311.2	320.46	309.83	320.34	310.21	312.73	314.07	310.04	315.16	315.57	319.62	314.03	316.4	320.37	317.73	315.88	313.44	318.19	313.95	318.01	315	315.98	313.3	319.03	313.04	313.51	320.56	316.59
308.03	315.68	307.57	310.03	314.85	306.41	305.73	314.17	303.97	310.51	315.87	313.3	314.6	310.62	314.87	313.82	311.94	306.61	311.99	306.49	311.36	305.07	309.36	310.37	312.42	303.61	307	311.46	307.98	313.03	317.84	307.26	308.65	308.36	298.74	317.77	309.76	313.32	309.81	302.58	305.56	305.67	309.62	303.14	309.32	306.05	310.5	305.92	309.27	305.93
313	315.84	311.96	320.58	316.51	319.72	308.75	316.9	319.67	321.19	310.18	320.64	314.6	321.13	321.36	317.9	311.59	322.97	322.83	310.3	318.12	323.45	319.47	311.82	315.73	314.11	309.44	321.58	320.97	317.68	313.51	317.06	317.39	316.91	313.71	313.47	316.89	319.99	313.22	322.58	322.37	313.11	317.73	312.57	318.63	320.59	315.59	323.04	310.95	316.99
313.4	318.14	314.26	313.04	321.16	318.67	311.3	314.9	323.24	313.05	316.7	312.45	309.01	318.64	315.52	312.95	315.53	308.55	315.41	312.22	315.73	316.32	319	314.15	315.02	317.61	318.03	323.25	318.65	314.78	320.86	311.08	314.09	312.38	318.21	322.89	315.99	320.01	312.81	316.8	315.02	315.55	314.37	309.55	319.83	317.18	320.7	317.65	319.86	315.68
303.19	302.15	298.93	305.57	305.54	302.78	301.47	304.36	306.69	304.74	303.3	308.3	307.55	303.09	301.91	303.04	298.04	306.07	303.81	308.14	306.82	303.13	305.44	305.95	300.92	305.98	308.11	311.07	307.71	293.7	302.75	305.47	307.16	301.65	303.88	306.53	311.71	311.16	308.2	308.31	309.94	308.32	302.85	309.32	310.86	312.48	309.13	312.23	306.81	306.04
310.55	312.28	320.34	317.41	318.74	314.47	317.01	303.77	317.87	314.65	313.25	316.2	311.94	316.73	312	305.71	318.22	307.6	312.42	313.42	314.71	318.58	311.2	311.08	316.45	319.93	311.68	313.13	313.69	322.29	313.79	312.59	315.39	318.23	306.65	313.57	312.59	319.59	312.09	307.63	311.27	320.03	306.68	311.03	313.8	313.23	316.21	309.78	307.12	320.48
307.59	308.2	315.12	304.77	306.03	305.7	315.4	309.99	308.85	308.97	304.9	306.42	305.71	307.04	308.33	306.25	303.37	304.53	312.76	302.75	311.65	299.92	307.02	311.78	299.44	309.09	308.98	317.96	308.42	306.51	304.41	305.85	300.93	305.53	303.16	306.74	309.67	302.35	308.37	306.42	306.78	307.19	304.94	306.21	303.17	308.47	307.91	301.22	296.67	304.47
296.86	303.48	306.62	309.3	310.18	303.26	301.25	303.17	306.56	307.84	304.08	308.72	306.42	297.64	300.88	309.55	306.4	303.67	305.43	306.91	304.98	300.9	309.78	304.04	303.36	303.9	302.96	306.45	312.13	310.23	310.56	302.76	300.97	296.2	301.46	302.65	307.21	306.83	297.57	304.36	306.32	307.55	300.96	302.51	302.03	302.51	298.73	309.13	309.91	306.28
299.13	309.58	297.13	311.14	304.63	305.4	298.23	310.02	305.06	298.19	305.88	300.9	308.71	309.14	304.15	301.12	301.31	307.7	313.31	306.81	304.43	305.86	298.61	305.28	305.04	301.01	306.29	305.09	306.28	302.43	305.89	301.91	304.24	300.53	303.6	306.35	301.23	308.3	302.18	302.72	303.92	304.6	306.35	297.58	310.32	305.85	297.8	305.18	302.78	305.79
303.55	297.05	298.49	299.83	302.69	307.27	303.49	305.06	301.54	307.32	304.46	305.04	301.28	308.19	302.97	302.81	305.56	305.49	308.77	301.96	297.03	304.01	301.76	300.65	306.99	301.66	298.53	308.58	303.1	302.35	301.17	302.45	300.13	304.51	306.69	298.83	307.11	298.43	304.5	303.74	299.21	299.13	300.94	304.26	304.91	304	306.56	305.05	302.98	306.16
297.78	295.44	299.15	299.82	298.01	305.46	302.26	301.12	302.94	299.96	298.63	305.63	303.47	301.3	298.04	297.6	303.9	301.68	295.9	302.77	303.52	305.91	299.81	302.5	304.95	300.16	301.15	303.26	295.86	298.56	297.18	297.97	309.22	299.08	299.79	295.28	300.18	299.44	298.8	300.05	303.3	295.66	305.3	299.56	293.16	293.45	308.28	297.47	301.45	298.56
313.5	312.18	306.65	308.4	318.98	305.67	310.45	312.13	315.79	309.41	314.93	311.76	317.23	311.63	312.34	303.85	307.27	309.09	314.85	310.03	313.91	310.15	313.12	314.38	317.67	311.19	316.76	311.36	314.88	308.22	305.95	313.89	313.27	314.49	312.22	301.58	316.84	308.55	316.97	315.81	309.38	306.83	312.64	312.63	311.89	311.69	313.09	308.8	315.03	311.85
299.63	297.45	302.17	304.45	297.07	307.84	298.57	300.75	298.43	298	301.09	303.63	297.17	300.89	302.43	308.6	295.9	304.69	303.85	302.9	303.22	306.73	295.51	299.91	305.31	302.27	299.96	299.79	309.22	296.35	305.21	299.18	300.43	302.04	304.8	296.07	296.1	304.9	301.96	297.24	298.47	301.89	301.32	305.06	294.79	305.09	308.62	303.74	303.63	309.47
304.55	308.86	304.69	305.85	300.17	296.29	303.56	299.36	304.45	309.72	309.02	307.09	295.7	303.04	307.84	309.05	301.86	296.74	307.11	308.5	307.17	305.64	304.48	302.21	308.66	309.27	305.04	302.22	304.07	302.82	307.27	307.04	301.9	299.72	309.59	309.4	299.53	305.7	303.56	308.49	303.94	303.03	304.83	304.22	299.65	309.11	299.35	309.71	307.94	308.57
309.37	314.99	316.19	315.18	309.92	316.3	320.25	318.22	313.48	318.99	320.62	310.69	313.48	314.46	314.34	314.13	313.39	313.72	312.82	316.6	310.13	322.64	319.09	315.91	319.49	310.31	315.57	311.04	312.49	313.76	321.79	317.64	319.43	311.94	309.16	316.25	316.8	320.26	313.79	316.92	320.04	313.4	319.15	315.57	312.9	321.24	314.83	320.64	319.59	317.17
297.94	299.3	293.92	298.75	294.85	289.75	295.98	299.11	294.7	293.36	295.4	292.3	295.27	298.11	292.4	292.9	290.03	300.35	296.61	297.63	294.22	289.34	295.88	290.61	296.04	297.65	291.58	295.42	301	296.17	296.69	299.48	301.82	292.18	299.1	306.21	296.52	292.44	290.33	288.66	294.57	298.73	292.95	293.18	291.65	294.49	293.1	287.95	305.01	294.22
309.39	302.93	306.67	297.62	299.92	292.72	308.83	299.21	305.67	309.47	314.62	307.44	308.82	308.13	306.79	301.1	299.72	309.38	305.87	309.74	301.56	303.97	296.25	303.77	300.09	307.01	299.31	299.74	293.93	303.88	301.43	296.41	297.63	300.29	299.84	305.5	305.25	308.05	304.6	302.32	302.78	303.41	304.11	305.9	304.1	304.17	309.15	304.09	300.36	299.68
305.07	301.06	305.08	304.61	305.27	307.03	302.76	305.74	311.33	307.74	306.23	305.29	310.74	305.47	301.75	297.2	306.05	300.51	305.15	307.84	310.52	309.09	302.31	297.6	301.5	298.92	309.56	302.93	307.02	304.44	308.66	303.24	306.29	304.02	299.24	302.83	308.21	305.88	300.3	309.95	304.79	305.42	297.37	306.82	305.03	311.66	300.43	303.54	304.43	302.55
305.62	310.26	309.1	304.37	312.6	305.39	304.33	306.39	304.31	306.11	302.42	306.93	306.07	315.49	298.9	307.22	309.16	302.28	306.17	312	302.14	303.65	308.11	300.01	302.47	306.62	310.68	309.96	305.7	304.92	306.49	303.47	306.98	303.96	307.3	298.17	302.1	310.14	304.3	306.54	308.87	305.96	304.62	300.26	305.97	300.79	305.3	303.86	303.67	306.47
299.18	297.7	295.44	294.54	296.58	298.92	302.67	299.11	303.84	306.05	306.7	295.47	304.11	307.8	303.24	301.53	305.24	300.4	297.88	301.02	297.88	303.32	300.31	303.16	299.62	306.07	300.83	300.96	305.19	290.93	304.48	299.17	294.82	300.25	303.8	301.12	300.04	300.37	301.45	303.71	297.11	298.13	295.94	295.59	304.32	290.93	301.82	297.46	302.67	303.02
329.76	329.67	328.52	328.45	330.72	328.02	328.19	320.23	327.12	326.42	326.01	327.43	323.7	329.62	336.18	328.24	326.3	323.58	330.37	329.23	329.58	327.77	327.61	326.1	327.84	331.91	324.89	327.13	319.07	326.1	329.85	329.03	328.3	318.31	334.95	323.11	327.37	327.13	331.21	330.21	332.22	323.04	325.58	323.91	334.93	323.97	325.78	325.35	333.27	327.18
290.84	291.5	289.69	294.75	294.18	297.52	301.47	292.08	300.07	293.72	300.29	294.17	292.61	297.4	292.01	296.25	289.34	306.21	296.85	298.44	287.66	290.41	292.17	292.51	293.51	293.21	292.82	300.6	294.15	297.48	292.31	290.1	294.7	293.93	300.43	294.07	291.76	297.99	296.25	297.92	299.01	296.82	288.48	296.05	295.36	295.17	297.83	293.67	296.7	294.54
306.19	312.73	311.66	307.98	312.04	314.22	314.31	308.68	312.88	311.89	318.25	306.1	311.48	310.78	307.86	313.35	305.44	313.08	311.78	313.4	315.96	313.15	312.07	312.75	317.09	318.41	317.67	314.69	318	316.71	308.66	313.25	309.17	310.76	313.66	317.44	307.76	308.91	314.44	318.34	315.65	307.4	305.31	317.47	306.05	315.54	306.29	310.25	311.32	318.26
296.48	298.29	304.76	302.65	297.71	302.14	298.36	298.15	299.51	295.2	294.44	298.61	299.85	299.76	303.42	302.11	301.08	304.31	298.15	301.18	302.4	303.29	299.45	305.44	300.47	307.06	299.42	303.14	306	296.91	299.08	297.41	296.85	307.18	307.01	291.96	302.6	300.58	302.06	306.4	296.54	306.04	299.86	298.88	299.58	302.6	299.6	300.09	295.94	301.82
334.32	328.53	323.83	325.01	327.82	333.82	327	331.09	324.77	326.81	327.69	332	327.55	322.46	326.81	323.71	327.89	330.12	327.32	326.71	330.5	329.01	326.28	325.76	329.88	327.28	330.12	325.15	325.93	327.88	328.61	332.14	333.88	321.96	324.55	331.24	325.36	329.55	331.09	324.98	320.22	323.95	330.87	334.06	337.3	326.56	326.69	331.03	329.08	338.34
311.13	304.5	298.99	302.22	299.73	310.17	297.96	306.17	306.1	300.68	303.99	299.09	297.84	300.83	302.1	310.95	306.73	306.54	300.34	304.53	306.03	301.61	302.64	302.81	298.54	298.58	297.88	291.58	303.74	300.16	301.58	304.51	299.12	305.49	310.25	308.26	311.94	311.74	309.46	307.83	305.35	305.8	310.16	305.95	306.15	304.36	303.33	300.27	305.29	301.7
299.14	300.48	301.19	298.83	298.89	297.96	299.44	295.14	305.5	297.33	297.27	298.16	303.55	300.9	306.55	300.62	304.07	300.39	300.91	299.82	300.15	301.03	294.88	304.32	307.51	304.29	300.69	302.3	295.47	302.25	295.86	305.42	307.15	298.82	299.82	301.05	294.34	295.52	302.23	297.16	301.21	300.66	302.12	305.6	300.92	297.42	303.01	291.3	297.87	292.72
290.73	295.36	289.09	295.86	296.77	302.86	301.48	295.11	295	310.47	295.84	299.12	304.78	298.58	297.9	290.05	294.93	298.88	299.62	297.01	305.09	294.89	300.36	290.33	287.63	295.6	303.46	295.15	298.6	292.83	293.58	299.74	295.71	296.32	285.77	297.64	300.8	298.67	297.84	289.8	300.65	292.82	296.35	297.36	300.31	299.87	290.55	294.97	296.6	297.49
329.07	336.65	331.08	330.61	327.05	323.7	332.53	333.17	330.51	324.81	322.59	325.4	322.55	334.37	327.73	333.11	327.86	330.12	329.69	322.88	329.85	329.7	337.19	328.15	322.54	330.05	332.08	323.85	328.18	329.08	328.22	327	323.86	331.61	326.94	331.46	334.14	330.34	318.1	322.99	335.72	329.56	322.4	331.6	327.2	323.13	321.69	328.16	331.03	325.92
312.22	314.76	306.09	316.88	314.56	309.91	310.12	310.74	315.69	313.67	316.74	323.22	317.61	311.82	312.21	311.6	306.52	317.42	314.27	321.76	307.52	313.59	319.56	317.42	314.21	313.72	313.13	308.45	306.99	316	319.48	318.07	307.9	312.89	316.11	318.37	319.62	316.2	310.27	316.65	315.68	312.17	310.75	313.52	308.05	312.63	313.84	311.23	315.64	309.3
307.64	307.69	307.33	313.63	300.35	302	296.6	302.36	307.86	301.38	297.8	295.42	302.84	296.73	303.96	303.14	302.85	309.25	304.26	300.55	302.28	303.01	305.82	303.27	308.18	301.75	304.34	306.8	308.04	296.06	304.26	298.33	305.56	303.03	307.61	300.63	306.36	307.9	308.42	310.16	307.56	303.65	301.33	304.6	304.52	306.5	294.7	308.35	306.62	301.46
310.93	306.86	306.4	305.1	296.99	305.64	308.92	305.51	309.24	311.14	301.58	311.34	299.63	310.37	305.73	314.42	305.24	308.46	314.2	303.51	311.31	311.68	312.23	311.37	308.88	301.35	303.52	307.99	306.39	308.52	309.84	306.01	312.19	304.77	303.35	302.69	307.55	308.63	307.64	307.76	304.83	304.63	305.78	303.27	309.86	308.65	315.56	306.54	306.19	304.01
314.56	317.65	316.4	316.47	318.61	308.67	314.44	312.77	308.24	308.62	317.12	312.32	316.87	311.54	311.64	310.41	314.76	313.43	305.7	311.99	316.04	316.22	317.46	315.87	314.66	314.75	316.74	320.78	311.46	320.37	318.27	313.71	311.64	317.74	317.48	316.44	317.06	318.99	323.64	318.52	310.35	314.35	314.95	307.58	306.17	318.33	318.58	313.02	311.8	317
304.2	303.85	303.62	300.63	304.96	304.68	301.38	305.42	304.99	303.97	301.33	307.68	303.67	301.87	308.63	298.86	299.32	306.73	299.83	311.02	300.07	305.75	302.96	307.89	306.78	304.63	301.87	301.26	307.32	300.72	305.21	305.85	299.76	305.83	299.62	302.99	299.18	302.68	306.76	297.42	307.51	303.41	305.4	301.86	308.87	306.87	298.5	293.11	300.7	305.08
293.99	305.04	305.93	310.36	305.87	304.59	297.05	302.35	307.47	302.6	301.17	306.75	297.06	298.01	295.46	300.39	301.16	303.71	299.78	302.36	299.5	302.76	304.32	305.98	298.13	305.36	304.76	301.86	296.87	308.71	298.48	299.46	300.5	306.93	300.54	299.56	306.95	293.7	301.64	306.96	307.29	305.88	306.56	301.18	300.89	305.54	297.67	297.46	305	313.92
306.8	300.9	305.74	299.12	310.65	300.41	304.2	309.52	305.94	305.69	303.14	294.79	302.46	305.52	303.76	298.68	298.3	302.07	312.67	304.14	303.58	303.94	300.84	297.9	304.53	309.48	299.52	298.76	303.84	303.41	303.75	306.62	303.72	302.31	296.49	313.9	297.05	309.58	303.15	308.31	307.1	297.46	312.49	306.97	305.87	303.72	310.07	305.8	301.27	298.27
312.56	305.5	314.93	299.08	304.03	301.77	301.01	300.1	297.98	301.71	303.05	306.05	306.05	307.08	308.36	303.83	303.32	309.99	296.64	308.18	301.59	300.07	302.69	305.97	305.17	305.66	313.77	305.74	303.94	308.04	301.49	299.66	303.47	301.96	307.78	303.15	302.8	311.06	308.63	304.26	301.25	300.74	296.98	315.54	301.4	309.41	304.23	304.99	303.98	305.91
323.72	323.2	338.12	326.82	323.88	325.37	327.09	332.07	330.06	332.11	330.35	332.18	328.28	325.59	330.12	332.06	330.83	335.45	329.37	328.29	325.52	325.48	319.32	326.91	334.03	328.03	322.72	332.61	327.7	328.01	330.63	323.5	328.05	321.11	331.59	324.76	329.04	329.89	318.68	329.4	323.92	326.99	325.44	320.65	325.7	329.86	327.68	328.57	324.93	330.73
293.77	292.6	285.21	295.07	298.12	298.72	295.35	298.84	287.83	298.51	293.12	292.44	299.62	290.48	295.89	300.91	297.15	307.12	296.34	287.1	292.64	296.33	298.76	296.92	298.32	289.05	291.02	295.26	292.23	293.62	296.35	293.15	293.34	299.51	291.1	301.24	290.85	296.5	291.34	290.37	295.47	291.84	287.73	294.05	293.85	294.15	298.1	291.07	294.11	297.83
292.21	299.74	298.84	297.08	299.23	299.9	300.69	289.04	297.49	288.86	303	298.13	296.63	293.38	299.36	295.91	296.3	300.54	297.14	288.78	300.04	289.93	295.26	293.19	302.7	294.6	295.98	292.46	293.37	292.29	292.81	303.47	296.12	300.02	301.15	293.91	298.45	302.31	290.82	298.13	296.32	302.87	296.62	298.37	294.22	297.92	299.66	299.34	296.06	288.28
309.48	319.97	313.23	311.57	309.65	308.66	322.84	319.78	311.75	313.89	317.91	315.77	311.49	317.37	308.69	303.97	306.96	309.93	320.01	310.7	320.5	317.68	317.48	304.19	319.58	314.12	318.83	314.15	315.38	312.9	311.45	309.86	314.22	307.9	313.57	305.68	317.68	313.61	314.46	314.85	306.43	310.4	315.68	310.24	311.18	303.99	313.5	316.46	317.35	316.37
312.57	315.01	312.12	319	311.23	313.93	316.46	312.85	316.11	316.31	310.57	313.06	316.4	317.15	318.08	320.04	322.82	316.77	317.8	317.78	318.16	309.83	318.72	319.98	319.24	319.72	312.28	315.23	318.48	316.03	314.78	314.51	315.25	316.38	312.3	313.05	315.44	322	315.16	314.71	314.87	320.59	311.11	323.74	316.93	321.17	325.49	316.07	321.71	321.69
313.04	316.52	306.75	317.55	312.3	310.42	315.46	315.79	313.61	315.73	317.04	317.9	313.58	318.83	312.46	318.08	313.45	317.52	319.29	311.47	318.15	319.9	318.54	308.67	312.76	309.7	311.7	310.71	315.74	324.21	311.33	319.9	318.14	309.66	314.53	314.34	323.23	312.46	318.48	319.17	318.82	318.99	311.38	309.52	314.33	318.86	315.14	313.65	311.14	319.89
325.98	329.1	326.83	323.83	325.78	328.82	328.88	335.07	325.05	331.5	327.84	323.59	329.43	329.5	321.43	332	324.29	332	322.41	325.24	324.97	324.41	329.33	326.94	328.97	321.55	331.39	326.85	325.46	326.76	329.62	321.78	328.27	322.25	320.24	326.51	326.61	333.62	331.65	332.74	322.35	327.64	338.98	334.79	323.23	320.1	324.74	329.82	329.21	330.78
311.8	312.46	318.7	312.86	311.31	312.51	317.74	309.84	316.59	320.1	311.03	311.15	310.27	318.48	318.68	311.08	313.47	311.37	314.4	315.81	312.68	315.55	320.63	317.78	315.29	315.8	315.21	307.28	316.56	315.12	317.25	313.47	323.24	316.51	318.81	315.41	315.25	315.5	313.68	311.13	312.42	311.73	313.24	311.17	311.61	323.26	320.78	311.83	313	313.63
299.63	300.9	297.03	291.24	295.97	291.56	297.85	295.92	296.57	292.83	296.86	295.76	297.77	299.72	293.64	295.61	292.95	302.31	295.6	292.97	295.46	298.6	294.99	291.21	302.63	293.42	291.81	289.26	305.02	295.28	297.46	291.13	294.17	295.92	290.26	296.11	299.5	292.05	291.03	301.94	287.16	299.43	298.3	292.26	296.26	291.75	294.05	288.37	295.98	296.34
329.15	326.54	329.12	329.32	328.16	330.76	329.4	325.45	326.24	330.76	327.02	326.23	330.41	327.8	329.18	320.6	326.82	327.36	333.98	324.11	328.93	329.5	333.23	326.6	330.38	322.17	327.25	331.65	331.07	329.78	328.85	331.13	327.79	331.75	327.54	326.34	330.73	325.03	323.14	325.33	321.9	325.1	329.66	317.82	326.33	322.94	333.3	322.61	329.1	329.29
305.94	304.27	306.41	306	305.44	307.65	304.5	303.34	305.82	303.75	296.53	304.94	304.23	299.25	305	300.57	304.97	305.09	302.26	303.45	305.15	306.23	302.11	304.37	299.8	307.21	299.27	306.01	297.44	303.05	304.81	295.1	300.07	297.01	300.08	303.62	309.02	300.94	303.21	305.19	308.25	302.79	304.92	294.63	307.2	301.2	305.95	301.78	299.15	302.78
301.12	300.03	296.58	300.38	308.17	302.27	301.75	298.78	298.35	307.82	306.14	304.6	304.94	304	300.34	300.67	306.23	307.27	305.31	301.08	306.05	294.63	299.36	312.21	305.01	312.16	307.54	301.9	301.32	304.73	308.45	303.19	293.76	297.87	307.38	306.78	302.39	305.57	300.73	298.13	301.63	298.28	303.03	295.7	302.37	309.98	299.77	313.55	304.76	301.65
324.73	313.42	314.2	317.87	314.72	328.22	318.3	324.3	315.38	317.18	314.85	319.34	317.88	318.01	320.49	317.75	314.44	323.09	322.1	315.8	320.44	323.19	314.76	323.13	314.01	317.27	324.83	316.99	323.19	315.31	313.2	321.09	318.86	322.24	317.71	313.26	314.9	318.14	318.38	313.78	314.32	316.98	318.27	315.99	324.35	310.35	320.05	321.57	324.16	320.6
323.81	317.61	324.24	324.12	321.51	321.94	323.02	315.69	317.61	319.3	317.37	313.79	321.44	311.66	318.91	317.46	317.47	321.85	319.29	321.74	317.7	316.99	312.49	322.27	318.03	317	315.83	318.09	317.83	324	316.3	313.45	311.92	322.1	323.02	321.8	323.42	328.59	320.3	321.7	315.3	320.77	315.6	315.19	317.49	319.09	313.1	313.39	322.99	322.97
307.25	305.52	303.86	304.23	306.83	301.73	301.03	300.98	301.48	314.67	302.56	312.73	304.55	303.55	309.11	309.89	308.37	301.95	307.61	300.07	305.7	299.63	313.91	300.72	307.12	303.57	304.76	303.72	308.45	308.64	306.25	303.43	300.19	303.51	296.41	306.69	306.35	306.13	308.76	310.67	301.36	299.73	307.94	297.48	300.86	306.35	298.29	301.99	306.7	305.66
307.88	304.01	303.21	307.97	305.36	310.28	310.34	312.12	300.61	305.99	305.12	304.51	302.63	307.77	298.49	311.04	309.03	311.61	307.64	303.87	308.98	308.08	305.08	302.12	308.67	312.16	309.72	317.43	313.3	301.2	308.65	305.18	307.51	303.37	307.89	306.95	304.53	311.83	313.75	304.87	300.65	306.94	306.97	311.43	317.5	308.2	309.87	309.09	313.26	307.94
306.74	315.23	316.18	311.41	317.48	314.49	318.38	322.68	323.05	316.72	317.11	313.71	312.04	316.21	321.1	311.96	316.86	317.92	310.81	314.36	307.51	318.81	314.97	318.02	310.44	313.81	318.83	316.88	316.17	315.94	314.83	313.56	319.28	319.55	312.14	312.2	311.12	312.53	313.81	317.35	313.51	315.69	315.22	310.28	319.28	315.78	314.71	318.2	315.37	316
309	311.98	311.57	313.59	313.11	312.39	321.59	315.23	315.02	315.51	311.45	315.22	313.27	316.37	321.22	309.89	306.31	310.21	312.38	309.88	314.19	315.42	320.4	315.29	315.63	316.47	311.56	317.69	318.33	322.27	317.13	309.94	314.17	309.01	309.56	311.03	312.19	315.42	317.91	307.86	318.99	321.37	320.86	308.09	311.61	314.83	314.02	320.03	320.17	312.77
310.58	312.65	308.75	311.22	310.53	307.81	311.05	309.56	299.99	312.44	316.2	306.51	319.86	313.3	310.46	302.7	314.28	312.75	312.17	312.35	305.14	310.67	311.74	309.13	315.87	307.12	305.64	306.52	310.54	307.52	317.35	311.79	310.4	310.34	310.86	316.39	312.95	309.35	304.82	305.8	313.1	308.68	310.22	313.52	313.82	316.49	314.39	307.61	308.71	304.64
315.83	303.15	312.14	316.07	311.55	319.25	310.94	314.2	312.49	312.43	313.87	321.93	315.19	320.67	314.31	316.55	309.61	312.46	312.03	321.94	309.83	311.6	314.64	309.89	316.55	310.46	314.64	316.67	314.24	316.38	310.13	315.16	313.5	313.58	312.7	310.67	319.49	320.21	313.76	315.52	319.36	311.53	319.51	314.76	315.04	317.5	317.36	318.61	310.42	310.89
308.71	302.7	300.32	293.76	299.36	299.86	305.24	299.64	303.62	294.73	300.97	303.05	305.21	300.62	302.78	306.56	307.84	305.65	303.62	307.25	300.62	310.25	303.41	299.44	299.52	303.8	302.91	299.6	303.51	312.84	303.33	303.55	304.68	302.1	308.72	304.08	298.57	304.53	301.14	305.06	304.75	308.15	304.04	301.49	298.94	296.92	305.68	303.28	298.03	302.77
301.13	306.55	301.37	300.01	298.89	302.37	300.19	312.58	297.78	309.31	302.33	296.75	299.58	305.21	292.62	298.81	301.67	311.19	308.57	298.89	302.55	306.67	303.7	299.7	304.07	304.3	301.5	302.9	301.19	302.75	300.79	302.36	301.74	298.36	301.67	305.91	300.12	304.44	300.34	304.55	301.53	315.27	301.44	295.38	297.28	304.62	305.72	305.03	296.11	309.6
318.29	316.37	308.29	316.61	313.7	317.84	315.53	309.96	316.52	312.51	312.56	309.95	314.76	309.84	311.01	309.87	318.68	313.2	315.91	313.34	315.73	309.72	317.33	305.92	311.92	317.41	317.02	312.58	315.14	322.91	317.72	317.8	312.27	309.5	312.12	312.79	314.89	320.58	311.07	310.36	317.05	317.66	317.71	310.27	310.45	310.41	317.35	310.64	307.42	315.01
318.07	319.51	316.97	324.47	316.57	312.16	322.06	317.85	323.72	321.63	318.85	318.3	321.57	316.49	313.79	319.73	323.39	310.68	317.19	323.99	312.67	320.49	311.11	316.01	311.23	319.32	317.69	315.15	314.49	311.71	318.07	313.34	317.22	322.53	323.07	307.65	320.86	310.26	317.33	312.58	321.15	314.55	317.05	318.59	317.53	317.13	322.97	315.64	319.78	318.46
314.63	321.29	312.91	316.89	311.92	316.91	307.46	315.73	317.24	313.86	316.11	313.06	310.44	315.81	320.66	313.04	318.49	315.35	328.13	322.34	314.05	314.25	315.03	314.86	313.18	317.4	312.84	315.49	320.82	315.79	315.77	313.37	308.46	316.55	318.06	320.79	308.91	316.13	313.78	316.44	325.55	315.68	323.27	313.77	314.4	314.93	312.69	317.35	318.92	317.67
315.66	320.03	314.95	316.09	314.19	306.79	314.18	314.89	312.31	310.03	310.82	319.95	322.74	309.01	312.09	315.88	302.53	309.47	315.86	317.04	309.14	313.87	307.74	309.38	306.36	312.39	315.25	309.31	309.53	317.79	311.99	322.82	308.36	309.66	313.14	318.27	317.83	318.29	315.94	307.98	320.6	309.73	307.46	315.68	314.75	312.29	316.1	315.16	302.25	313.37
320.25	319	315.98	335.25	313.92	317.53	322.04	314.39	312.55	320.31	319.67	313.11	317.88	324.4	316.08	321.9	315.18	325.58	323.02	319.16	319.97	313.45	317.62	318.85	321.84	317.99	309.22	319.69	319.54	317.96	314.75	316.88	320.15	319.19	323.15	321.48	323.49	319.68	316.6	316.06	317.68	319.07	319.88	325.15	314.36	324.16	314.91	319.98	312.62	316.09
315.36	309.98	311.11	313.5	312.6	312.08	308.96	312.59	317.17	315.17	312.7	321.55	307.58	314.74	313.33	306.68	309.73	316.29	313.61	314.22	316.33	313.58	319.14	319.82	311.77	310.29	309.65	311.32	311.85	317.82	308.73	316.79	320.68	312.31	310.81	320.67	315.34	310	316.65	310.77	311.69	317.61	314.16	320.17	314.78	310.9	314.31	308.98	307.82	312.33
307.16	292.9	305.05	305.24	302.96	305.93	307.93	307.6	302.53	303.83	303.97	307.11	309.64	304.88	308.99	309.52	299.33	303.28	304.25	306.54	300.53	306.81	309.94	311.77	304.82	315.79	310.02	301.1	306.71	301.45	304.29	307.71	304.21	304.06	299.98	304.64	305.29	296.17	308.22	304.05	306.52	304.15	297.91	302.25	303.41	306.06	296.03	305.32	301.62	297.39
315.88	303.94	313.47	308.32	312.06	313.67	316.78	310.04	316.36	314.95	321.51	307.19	311.99	314.37	312.46	319.2	310.81	312.25	315.98	311.85	315.65	314.51	317	312.5	319.31	314.99	315.04	313.32	311.57	310.82	317.02	318.11	316.18	314.73	313.18	317.84	315.69	313.77	314.83	320.58	311.9	318.97	308.97	316.08	318.23	314.2	309.15	311.14	314.6	315.94
311.61	305.34	316.47	316.29	314.34	315.15	316.03	309.27	304.37	311.48	317.09	310.96	319.68	316.44	316.92	313.77	314.43	310.11	301	312.16	317.46	311.69	303.36	318.32	314.47	316.17	310.19	319.9	316.41	316.25	317.95	314.92	313.76	319.95	311.02	310.31	308.77	312.1	305.38	315.79	315.64	313.87	315.79	316.35	317.07	313.73	308.44	315.35	319.82	318.07
329.16	327.83	323.47	324.49	326.77	320.4	327.26	322.5	325.38	325.28	323.4	323.47	325.08	324.53	321.5	329.65	327.65	322.58	328.81	328.85	322.7	330.35	322.51	333.39	321.86	323.8	323.2	328.91	327.68	325.93	332.58	319.42	321.43	323.69	325.58	333.1	331.32	326.49	322.87	322.64	324.42	326.32	317.5	319.54	328	332.59	327.32	321.88	324.44	323.21
323.34	323.89	328.99	327.48	321.63	325.19	333.63	324.84	325.24	323.17	326.11	328.94	329.15	330.55	328.9	327.39	321.63	326.55	333.98	326.22	323.66	328.72	326.23	317.51	326.88	331.14	325.81	316.93	324.13	329.18	322.95	332.03	323.46	323.79	328.97	335.01	329.04	331.16	325.68	329.26	327.28	333.11	324.89	335.78	324.51	327.71	326.42	325.97	323.53	330.86
316.92	314.25	313.96	313.18	316.71	321.44	322.2	312.52	308.81	313.11	321.06	320.7	315.1	310.87	319.46	320.88	311.77	316.78	319.95	314.66	319.2	315.51	313.06	311.62	314.33	307.02	310.7	315.08	307.43	315.28	320.09	307.96	311.43	316.29	318.03	314	309.37	314.89	312.19	316.7	312.77	319.72	315.98	319.06	320.28	317.56	311.45	310.49	317.14	319.76
325.4	323.24	316.05	328.84	326.26	328.3	331.88	322.55	328.22	315.63	329.47	325.42	329.7	322.96	327.79	325.44	321.23	325.81	328.72	327.72	329.69	332.46	317.45	326.51	325.62	329.42	322.55	327.93	327.16	325.33	327.88	320.55	323.59	330.12	322.09	328.72	328.77	323.82	325.27	328.8	322.63	324.97	326.96	326.55	329.04	329.44	335.27	327.23	325.13	327.26
318.11	319.52	321.27	316.03	318.99	316.12	322.9	320.01	316.43	324.47	315.83	318.47	315.84	323.35	317.57	312.9	317.67	310.47	323.48	318.61	320.91	315.91	319.63	310.25	315.2	317.83	317.43	320.37	314.19	319.2	314.52	316.83	319.92	320.83	317.89	317.49	321.65	318.88	320.15	315.49	319.85	320.36	312.96	316.44	319.56	317.28	314.69	327.5	316.39	312.74
300.24	293.69	302.15	291.42	302.23	305.2	307.12	298.59	299.74	298.72	295.59	304.31	298.6	302.1	303.73	299.71	295.71	300.25	308.45	305.92	305.9	307.26	298.99	298.98	298.92	303.65	300.87	306.31	295.64	291.19	297.2	297.37	303.78	297.85	301.51	295.55	305.18	299.16	298.75	293.34	293.57	292.19	303.6	306.92	299.1	299.28	297.12	296.94	304.5	300.97
312.74	316	313.2	314.06	315.88	314.2	316.7	311.02	312.48	309.13	315.09	315.16	308.4	319.54	310.37	317.12	314.45	308.87	305.8	311.79	313.09	312.52	311.61	316.05	320.05	311.62	318.62	315.34	316.57	312.82	311.63	317.14	317.39	312.53	314.4	317.87	320.35	312.31	308.02	306.06	311.15	308.59	319.54	315.15	316.98	312.89	313.46	314.75	306.51	312.01
298.96	305.1	310.3	297.96	299.12	297.5	302.8	302.6	300.05	301.71	301.21	307.02	310.05	302.19	305.16	294.31	298.8	298.54	301.9	295.15	310.78	302.84	301.43	304.54	303.3	302.47	306.56	302.56	298.08	301.19	299.52	305.79	302.44	301.58	309	305.44	304.55	307.73	303.4	301.61	304.89	301.4	302.14	303.79	302.04	305.57	304.18	297.59	299.66	302.77
318.94	314.48	319.42	318.14	315.39	315.66	322.93	321.05	316.36	316.56	318.46	315.54	320.46	313.96	320.47	316.38	315.73	317.14	306.91	314.32	311.35	319.46	323.52	322.06	309.64	317.94	321.49	316.98	317.72	310.21	320.78	320.5	311.94	320.67	320.78	313.27	320.32	318.46	316.99	320.46	314.27	315.45	320.06	321.54	319.66	319.62	322.55	321.46	317.26	316.8
314.42	307.86	314.24	316.33	314.81	319.92	310.66	315.82	304.98	312.27	310.89	310.07	316.34	315.31	314.2	315.42	310.08	310.51	312.96	312.59	311.75	310.16	319.54	312.44	314.46	315.27	304.39	312.46	310.82	311.95	316.2	316.83	305.67	311.46	318.94	310.03	323.53	306.6	316.34	307.79	311.85	313.26	312.21	311.21	317.85	313.61	310.79	317.07	318.02	314.57
304.71	302.63	303.09	311.98	309.02	304.54	303.75	300.13	304.63	311.57	306.47	302.79	308.32	304.36	302.28	301.99	300.18	302.57	310.44	307.04	304.46	309.13	305.45	308.67	303.94	309.44	308.89	311.64	308.23	298.02	299.87	302.81	300.78	309.09	298.26	301.97	309.47	307.77	306.84	302.5	299.96	304.74	313.53	304.76	304.82	308.76	305.34	313.99	302	301.61
316.78	313.8	314.44	317.53	314.62	315.95	319.23	314.22	315.58	318.99	317.22	310.4	312.24	320.62	318.36	311.91	319.65	316.01	310.17	313.53	311.24	314.14	317.7	313.74	315.66	314.92	317.63	318	315.81	314.41	313.68	311.02	313.11	313.69	306.95	313.61	323.33	310.59	309.96	317.43	313.31	320.34	307.57	316.31	319.25	319.08	317.78	315	309.95	314.88
307.68	309.52	303.57	300.31	302.82	303.53	309.06	303.4	312.11	303.48	308.44	298.28	307.09	301.12	300.38	307.9	308.19	307.35	303.43	305.17	304.6	302.88	301.19	302.88	303.69	308.52	310.15	308.19	311.97	299.59	303.67	299.63	307.36	305.94	310.56	305.38	307.29	307.17	303.09	309	302.96	310.65	306.97	311.33	306.92	300.8	312.17	307.78	302.64	305.94
297.81	310.91	302.67	301.87	316.66	301.14	307.05	302.39	304.22	307.55	303.56	304.31	304.54	311.6	305.28	298.66	306.47	310.76	304.11	311.17	304.76	308.53	308.24	301.69	308.58	301.71	305.44	312.31	309.04	311.8	305.25	307.62	306.12	314.51	309.6	312.48	305.29	310.33	301.05	307.66	306.27	301.79	308.69	306.09	310.93	302.93	310	311.12	305.02	298.79
315.46	321.34	315.64	320.31	316.38	313.73	312.74	321.55	316.97	312.01	318.51	322.8	311.95	321.78	326.82	323.59	319.36	315.7	314.87	319.28	311.99	319.65	311.96	317.63	312.4	313.13	310.87	315.93	317.78	313.28	322.71	313.91	315.5	315.18	325.46	316.83	313.92	316.13	315.69	320.63	317.74	318.73	314.38	317.51	314.48	325.15	318.47	316.83	315.98	317.19
314.14	321.79	312.41	321.07	317.63	320.65	318.18	322.5	321.26	313.8	318.66	321.47	318.03	319.86	317.7	323.02	314.48	319.76	313.97	311.96	318.89	321.03	319.73	313.97	320.13	321.56	325.91	322.56	320.74	320.58	323.24	316.79	319.67	319.07	319.34	318.72	315.43	321.23	319.97	320.97	320	315.55	315.74	323.09	322.42	316.18	319.28	322.37	323.98	317.72
304.19	304.25	311.41	306.16	307.94	306.19	304.97	303.14	311.68	307.23	306.73	310.94	301.48	301.99	301.05	305.76	306.94	305.96	304.69	297.44	307.49	302.06	304.1	308.87	308.72	304.25	303.77	301.4	300.86	296.84	306.6	297.8	308.96	303.23	294.68	300.52	308.03	306.41	297.06	306.74	310.85	297.31	303.47	297.82	305	311.38	306.97	301.85	306.61	307.82
307.22	299.98	298.22	303.65	305.1	301.33	306.97	300.84	303.68	299.79	303.5	301.72	298.51	304.25	298.45	307.24	302.58	300.2	311.41	300.23	298.21	299.8	303.9	298.19	297.11	301.49	306.05	297.59	304.54	306.03	305.44	298.7	306.74	301.36	301.59	300.32	294.87	299.03	301.21	303.2	306.94	298.28	301.47	306.72	306.16	300.24	303.14	308.74	301.36	299.29
330.04	325.98	328.45	327.33	326.12	333	332.8	340.15	323.08	323.9	332.78	328.26	326.56	336.8	324.76	323.25	324.79	320.1	329.02	326.31	324.68	332.47	327.68	333.48	333.9	328.26	329.92	332.29	325.61	326.47	329.79	321.46	334.48	321.18	335.34	330.23	332.71	330.05	329.48	328.31	330.8	327.75	329.57	328.98	332.7	335.77	330.17	327.85	328.81	333.91
304.45	307.52	300.51	303.75	298.31	299.72	305.6	306.73	295.4	297.73	302.39	299.78	301.17	303.17	299.73	304.62	300.73	300.59	302.53	299.34	303.38	304.3	306.83	302.62	301.95	305.35	294.01	306.42	307.82	302.61	308.37	309.8	306.81	305.42	301.7	303.12	313.25	299.95	306.09	295.39	302.76	300.18	298.05	297.78	302.97	304.77	303.94	306.02	308.94	297.26
328.9	327.63	338.36	330.47	327.1	327.6	329.47	328.83	325.22	327.25	330.71	327.58	325.11	326.75	331.76	321.85	329.41	327.95	329.47	331.89	330.98	329.17	327.05	333.35	324.92	328.39	332.89	325.25	329.12	331.26	320.06	325.61	340.2	327.75	324.24	329.94	330.88	328.22	331.52	329.32	322.77	331.29	329.93	333.81	330.87	327.39	329.59	333.48	329.85	335.38
308.73	303.3	313.3	301.65	302.54	310.64	304.72	306.11	314.58	304	306.27	310.2	310.53	310	304.51	300.74	308.88	306.69	307.3	303.38	304.48	299.55	306.26	309.74	294.61	305.66	300.97	307.62	308.21	303.77	300.89	306.74	312.05	309.11	310.31	303.71	302.25	306.98	297.11	304.05	307.71	309.3	304.88	302.17	312.86	305.19	309.44	309.29	303.63	315.08
311.32	317.53	318.2	324.87	316.39	312.87	314.66	325.53	319.17	313.4	312.26	325.91	313.92	321.2	317.85	317.74	322.19	314.01	319.29	320.28	319.08	319.18	320.02	317.52	317.11	319.63	321.54	315.29	315.29	317.21	321.07	317.78	322.96	317.6	319.64	312.93	312.24	319.1	316.73	315.48	321.01	316	320.76	322.82	311.07	313.87	322.46	313.77	323.66	317.72
325.27	326.68	326.53	330.17	328.05	329.33	333.45	326.73	328.68	334.95	332.68	326.37	319.44	332.03	333.66	327.2	329.19	326.49	326.08	324.39	332.56	327.37	325.29	334.77	328.35	324.34	329.42	326.77	329.55	321.2	332.14	325.34	331.89	326.45	325.6	327.8	332.82	327.5	323.78	323.09	334.46	326.3	329.19	328.53	332.42	328.38	331.22	332.43	334.43	322.04
303.34	310.87	301.45	311.48	304.71	300.2	311.4	309.25	303.56	305.32	302.54	302.53	307.99	310.24	303.08	311.19	309.49	303.6	312.4	303.21	308.07	309.57	304.84	299.71	305.64	308.72	306.29	304.7	309.33	308.9	305.97	307.71	311.95	304.71	304.42	306.17	303.43	306.13	301.54	306.77	301.84	300.63	306.82	306.52	306.2	313.96	301.87	302.55	307.2	308.28
315.37	315.14	318.99	316.01	315.58	320.09	319.62	317.92	318.8	321.25	318.65	309.36	315.8	320.25	315.97	312.56	308.96	315.69	310.73	316.62	314.19	309.07	314.43	313.99	316.19	319.77	321	320.91	314.58	317.62	320.53	323.61	310.65	312.27	314.05	309.18	316.28	320.96	313.47	317.04	312.26	317.24	319.01	318.24	317.31	326.58	312.22	312.14	317.44	319.2
307.5	305.31	304.41	303.18	300.55	304.38	305.66	309.1	309.11	307.13	299.14	309.74	309.18	303.36	307.01	305.02	303.22	305.72	305.46	307.38	307	308.32	312.62	311.81	312.65	307.71	306	306.48	304.33	300.83	304.32	304.01	303.53	298.5	308.12	309.72	314.01	302.41	306.55	310.44	301.12	310.35	308	311.04	305.76	300.71	311.03	307.53	305.73	298.7
310.51	310.5	313.82	306.11	311.26	310.94	311.95	318.24	306.44	313.32	315.53	312.81	307.39	315.99	310.95	313.41	310.72	309.6	306.81	313.86	310.16	318.49	310.97	313.08	308.56	316.9	315.59	309.68	313.81	307.72	314.45	311.94	312.48	312.27	306.33	309.36	313.05	301.89	322.68	310.46	311.59	309.11	309.65	312.52	311.49	311.69	310.9	312.52	314.14	306.34
305.38	306.15	308.25	306.85	306.79	306.59	306.36	311.5	313.9	308.86	309.01	304.2	308.24	303.18	302.22	310.86	304.89	310.15	307.32	308.2	302.79	296.2	307.86	301.37	316.94	305.53	311.17	299.93	301.24	305.26	306.87	304.87	299.24	303.16	304.08	305.52	306.66	303.27	313.53	317.79	306.35	297.23	307.06	301.54	302.14	314.53	311.83	306.23	306.28	305.43
312.55	316.16	311.65	316.24	316.12	315.38	316.75	323.99	309.66	318.78	318.46	324.39	312.71	315.75	311.65	314.62	323.15	313.1	312.41	314.44	320.38	323.26	316.58	317.17	322.92	325.78	322.26	317.88	313.77	316.57	320.92	318.01	318.59	323.26	319.72	321.08	316.39	314.3	322.47	328.89	323.14	320.49	325.94	319.24	320.12	314.75	317.03	320.79	313.81	318.04
306.47	313.39	310.83	315.54	314.03	306.25	310.53	311.22	315.06	318.46	316.16	313.03	311.08	308.85	312.55	307.72	319.61	314.52	313.67	314.91	316.4	319.99	313.82	318.47	305.7	309.59	310.35	317.01	312.17	307.71	312.71	312.18	313.26	317.91	318.18	309.24	309.67	313.46	317.15	314.2	316.74	309.83	314.62	320.4	311.05	311.62	314.14	313.11	314.09	312.71
306.09	305.45	308.36	313.07	307.55	305.92	308.73	310.91	310.04	304.32	305.08	313.73	305.94	308.39	308.26	304.67	304.83	311.27	310.81	304.25	306.61	311.19	309.42	307.78	311.28	307.94	310.17	310.17	304.14	310.56	305.88	307.57	303.41	307.17	312	309.42	307.8	313.54	308.62	302.05	307.88	302.65	312.78	308.77	310.45	302.84	308.43	309.96	315.91	310.99
294.65	305.29	305.42	302.34	313.92	301.8	307.05	306.32	297.71	298.25	305.26	298.44	303.53	305.17	307.4	303.24	307.95	304.91	303.11	303.36	304.51	305.26	302.43	309.45	301.57	309.11	292.74	304.33	308.59	309.19	302.74	306.78	310.5	293.07	302.57	305.63	301.71	299.4	301.82	298.52	301.59	300.6	305.27	307.91	305.12	301.11	305.36	308.2	303.15	302.02
303.64	313.36	310.94	312.25	308.28	310.01	310.08	307.28	309.98	315.03	316.29	307.2	308.22	310.54	309.32	306.66	310.73	313.77	316.15	304.96	311.6	309.77	303.85	301.23	306.87	305.55	305.31	313.23	316.55	313.24	308.93	308.19	309.01	308.23	318.39	315.18	314.05	310.53	309.86	315.74	306.77	312.87	309.85	307.66	314.18	307.75	307.09	313.28	300.38	317.58
310.53	313.46	316	312.81	307.92	306.3	306.51	306.25	313.14	305.7	313.56	306.66	313.75	312.05	317.27	309.98	312.54	305.97	310.15	316.93	307.84	312.22	307.55	301.27	299.4	305.07	305.38	316.65	310.58	311.9	309.84	308.91	306.65	312.49	309.2	313.25	314.33	309.66	313.36	310.01	308.02	304.32	310.92	315.46	311.57	310.52	312.06	318.94	312.76	312.43
298.61	297.83	301.33	299.95	305.53	298.65	293.34	298.26	298.54	296.88	303.79	301.76	300.02	300.18	301.02	302.28	302.78	305.26	294.85	307.31	295.88	295.51	304.94	298.04	305.14	311.53	295.97	298.67	293.39	307.2	304.29	303.94	302.57	296.36	296.21	299.34	301.33	296.64	297.45	299.91	301.61	295.88	299.8	300.4	297.89	293.26	300.07	299.92	295.95	304.38
312.87	316.07	315.01	317.71	313.48	313.95	314.1	311.48	312.69	320.96	310.5	311.69	317.01	315.75	312.3	314	316	310.81	315.31	311.21	308.86	310.9	317.92	319.45	310.81	313.11	307.65	311.61	319.26	312.66	313.32	316.94	314.66	313.55	318.18	316.04	310.69	316.3	310.47	302.88	311.94	314.53	307.79	313.23	313.17	320.95	313.38	315.83	316	311.46
301.99	302.95	302.95	306.17	299.8	305.13	302.37	302.51	306.27	298.64	312.54	307.86	308.03	301.22	302.53	312.21	303.47	303.55	305.44	304.18	300.09	303.39	312.75	301.57	300.53	304.86	306.07	305.38	301.72	297.45	301.62	302.59	299.02	305.9	304.8	310.69	295.4	303.32	300.21	307.95	305.08	305.88	299.73	300.55	307.44	303.33	309.37	295.37	307.46	311.8
303.22	308.2	305.72	306.13	297.69	308.3	300.81	307.28	303.96	306.17	306.69	307.93	309.54	300.42	299.21	302.43	305.96	304.96	306.19	301.38	306.98	303.66	310.49	305.8	305.96	309.92	300.2	307.17	309	311.01	306.76	306.68	305.51	299.81	300.38	313.54	311.36	308.44	304.46	297.82	308.52	305.27	303.67	304.53	303.48	305.71	306.8	309.51	308.16	310.48
310.97	310.01	313.46	316.67	296.34	309.01	318.09	310.39	314.31	316.26	308.77	315.2	317.21	308.74	310.71	311.15	307.4	310.43	305.32	312.9	314.84	309.15	310.42	310.46	308.92	309.99	310.94	311.75	305.51	311.43	313.95	312.06	315.09	320.01	308.92	315.2	309.48	316.19	305.53	312.41	316.85	307.54	310.25	306.91	308.24	311.69	315.35	314.73	306.3	311.86
310.65	316.32	315.48	325.32	310.35	319.77	309.46	319.33	317.19	306.79	317.65	315.14	312.5	315.01	313.72	315.48	317.73	311.07	313.48	315.52	308.34	317.08	311.07	316.93	313.19	311.91	316.1	313.18	312.23	318.23	315.69	312.25	314.02	313.01	318.31	315.85	306.51	313.94	321.05	309.52	310.23	315.92	312.21	316.27	316.68	317.42	315.13	312.9	312.03	309.05
306.9	312.82	306.43	309.75	305.76	302.02	298.12	299.02	310.58	301.84	312.76	303.58	302.16	301.47	306.15	314.2	303.07	302.38	304.82	310.4	305.61	303.23	300.26	308.15	298.59	312.6	300.57	309.8	306.52	303.56	303.74	303.05	307.93	304.51	307.83	299.06	300.28	303.48	296.53	303.41	307.29	306.37	304.78	302.29	308.49	307.4	303.07	308.24	304.52	305.99
303.78	305.49	304.18	306.64	303.81	304.78	306.1	298.63	303.18	306.46	306.22	309.05	300.87	308.68	300.81	312.1	302.31	297.04	304.19	305.51	304.6	306.89	302.48	302.35	309.67	305.74	306.42	308.83	304.81	304.88	303.81	307.29	306.7	310.5	298.85	308.44	301.6	298.93	305.2	307.95	306.69	305.07	306.92	305.42	302.92	297.79	310.14	306.61	302.55	309.32
314.02	317.86	323.05	318.38	320.7	330.35	319.37	318.03	314.96	311.09	324.16	316.56	320.85	324.75	317.15	317.89	319.61	316.37	324.79	321.7	320.86	322.77	316.41	319.85	320.62	320.94	320.9	318.58	322.8	313.93	317.36	321.08	319.45	316.86	321.49	322.86	318.49	326.62	319.16	320.99	323.59	320.27	316.78	303.2	313.3	319.22	315.52	314.94	322.09	317.01
301.48	306.72	304.19	298.1	296.53	303.7	306.58	300.79	310.41	297.84	305.9	297.76	300.31	301.04	310.64	309.2	309.74	305.61	306.44	307.26	305.57	304.91	310.06	308.7	305.72	301.68	308.21	308.2	308.38	310.83	299.56	308.22	305	302.29	299.47	298.05	307.79	310.04	307.25	306.04	304.19	300.16	313.69	301.77	304.08	305.63	310.74	307.4	301.78	294.53
318.25	300.93	311.28	315.03	318.64	320.55	317.77	318.16	313.28	310.54	312.77	319.62	311.17	316.63	315.79	317.56	315.39	318.82	312.69	310.57	313.11	315.11	320.11	316.31	313.86	315.3	316.57	315.07	314.73	318.82	311.73	311.24	316.2	314.66	319.21	317.85	312.21	320.24	310.16	313.64	315.64	309.8	311.74	312.99	317.2	313.29	312.8	316.87	317.92	316.82
305.29	311.28	312.53	312.33	309.8	311.11	306.72	297.27	308.1	310.85	310.2	306.28	304.44	312.67	311.2	298.54	300.57	307.92	316.1	304.49	309.68	307.37	310.11	305.55	304.36	304	303.71	303.39	308.04	309.94	315.07	315.41	309.97	309.38	308.22	310.82	306.64	307.3	307.77	309.2	307.2	300.59	303.96	305.49	314.06	309.77	306.07	305.51	311.38	312.3
327.68	325.25	327.08	329.31	328.13	326.68	332.38	320.64	328.85	328.55	330.76	323.35	326.69	339.03	322.9	322.39	326.17	329.85	330.71	331.67	327.29	329.87	327.01	327.3	336.27	330.37	334.09	333.66	335.11	329.55	324.13	327.28	326.49	318.54	327.13	329.51	330.46	330.04	321.61	328.14	331.22	327.8	329.34	326.55	327.42	321.56	334.5	329.12	333.22	329.59
319.78	314.58	318.29	317.9	312.23	313.01	315.1	312.06	317.87	314.27	319	319.59	312.41	317.29	316.32	318.21	308.07	313.49	320.99	314.3	312.18	314.27	319.11	313.97	314.29	313.8	316.22	312.77	324.5	320.61	316.82	325.97	316.51	316.86	314.84	314.23	313.07	314.54	318.69	312.64	317.94	317.01	316.16	320.12	314.79	312.91	314.65	317.86	315.23	318.84
295.13	297.14	298.63	297.45	297.24	294.32	302.36	295.67	296.93	292.58	292.83	303.03	293.11	300.46	299.66	295.08	295.35	310.46	295.87	296.42	295.71	294.98	295.75	299.37	298.01	294.27	292.69	293.84	303.63	296.57	303.26	293.02	298.26	298.88	299.17	295.3	301.01	298.95	296.54	297.03	293.42	295.04	295.03	297.71	297.75	300.64	291.69	290.73	303.25	298.82
302.42	298.63	306.07	306.72	299.03	296.84	302.9	298.08	302.66	305.95	302.85	308.17	304.59	307.04	304.6	305.78	304.29	302.13	305.55	304.57	302.65	305.58	305.74	307.36	303.51	302.86	300.78	297.3	299.11	303.68	301.73	309.86	296.83	306.05	296.97	303.18	306.91	302.23	309.17	301.14	304.55	308.63	300.56	298.42	311.58	300.41	303.9	302.53	304.23	301.86
314.06	314.3	323.63	315.61	310.98	308.65	314.21	311.11	318.37	310.33	316.45	317.33	316.05	316.15	311.52	313.86	313.71	313.99	313.61	313.17	310.23	315.93	314.14	315.15	317.47	320.37	309.05	313.48	315.35	320.96	317.74	319.03	318.11	309.81	306.95	314.55	319.71	321.47	316.91	312.74	313.57	320.26	311.42	322.03	308.68	319.75	314.61	315.88	313.4	307.97
308.84	308.59	309.81	315.83	308.07	308.76	300.82	315.35	311.17	312.62	308.66	313.41	309.29	309.41	302.27	303.72	317.06	302.72	305.92	306.72	307.79	313.82	311.48	304.74	311.86	306.09	303.8	303.08	306.44	317.91	305.79	307.34	314.59	312.49	300.64	306.39	305.29	309.74	310.65	310.35	310.69	312.84	311.76	301.74	304.13	308.63	313.18	309.41	313.42	304.59
304.03	310.98	306.71	307.01	312.93	314.99	314.54	313.46	310.25	303.79	314.89	317.78	311.52	314.28	313.4	309.97	304.19	316.74	310.73	313.85	315.26	310.84	317.74	308.02	307.13	310.37	320.17	316.63	308.67	303.74	317.07	304.52	315.83	314.33	318.27	311.63	316.49	310.29	318.08	318.26	316.78	313.89	305.2	314.11	311.74	307.35	311.77	314.8	314.06	305.12
321.71	317.16	315.47	310.52	320.71	319.45	314.11	314.57	311.02	321.33	313.98	314.12	312.61	317.66	314.5	314.6	316.24	315.65	321.55	312.1	316.47	322.94	313.62	317.62	318.28	318.03	316.77	314.63	317.27	317.72	316.62	308.89	315.63	320.45	323.4	318.42	317.89	317.57	314.15	320.22	317.35	318.63	318.42	313.94	320.42	319.02	321.06	313.64	320.68	317.83
304.15	306.73	303.76	298	306	306.95	304.63	303.89	303.49	305.25	311.31	308.58	302.07	304.87	297.7	306.09	308.05	311.65	299.35	296.01	306.87	295.03	299.73	294.18	304.74	307.11	300.09	308.56	305.01	300.36	305.07	300.06	297.43	294.68	293.78	303.24	301.67	301.85	303.96	297.51	301.58	305.03	303.79	303.01	308.68	294.42	309.07	297.17	308.8	297.76
311.88	315.38	315	309.21	303.79	314.42	316.65	309.91	307.03	312.26	304.59	311.61	306.77	302.65	313.38	311.92	313.62	311.12	315.09	302.28	309.68	307.16	309.29	315.52	310.18	308.71	308.88	313.1	308.32	311.64	309.31	310.92	305.55	312	311.88	310.78	304.37	306.94	310.21	313.76	307.62	314.21	305.07	307.39	304.7	311.14	311.31	316.56	309.22	303.54
319.63	315.96	320.02	322.18	309.74	321.11	317.44	315.3	321.55	315.94	315.73	322.46	318.44	317.18	323.38	332.85	318.79	322.37	317.96	315.64	319.23	318.4	316.93	316.61	313.94	316.43	326.55	319.73	319.67	322.18	328.02	322.33	324.5	321.53	318.37	316.82	311.91	320.04	315.6	317.09	319.07	329.3	323.95	318.84	317.36	317.04	318.12	313.57	317.3	319.9
323.03	321.56	318.13	316.33	316.14	317.94	321.12	314.4	316.34	318.76	324.6	316.2	317.8	315.83	316.29	320.65	315.73	318.23	316.27	312.04	322.23	324.5	321.39	315.3	316.65	320.73	318.46	322.52	314.34	321.31	318.2	317.76	312.84	316.92	318.95	325.26	332.23	312.43	325.98	321.72	323.93	319.89	321.28	324.53	317.6	324.93	317.21	325.31	320.16	327.95
308.59	310.26	303.24	304.31	303.72	306.11	304.35	301.11	308.26	304.58	300.9	299.05	305.64	307.53	297.94	303.46	310.14	307.08	306.43	301.71	302.99	302.58	303.46	301.33	309.39	307.67	305.76	312.33	304.28	309.5	302.46	305.61	300.01	300.03	302.03	307.95	300.14	302.29	303.6	300.33	311.66	302.98	308.95	307.63	306.65	302.26	300.07	303.74	313.32	312.08
308.44	306.98	313.49	312.15	306.66	317.09	307.03	308.38	305.52	314	314.13	304.73	305.39	316.73	317.05	309.85	319.56	317.45	308.9	305.57	305.67	313.54	311.21	313.2	312.05	317.41	314.73	314.22	313.67	314.24	314.69	313.43	311.66	314.94	317.38	313.18	312.79	310.68	310.22	314.74	306.39	313.59	307.57	316.18	305.8	308.3	303.61	312.9	315.88	308.63
306.31	293.8	301.65	306.44	306.41	295.66	304.7	299.86	304.41	304.47	305.23	295.47	300.46	305.68	310.02	301.05	305.46	307.09	305.22	307.1	306.08	305.1	300.83	299.26	297.02	302.04	302.13	301.29	302.05	308.5	299.06	294.81	303.66	301.69	306.68	304.76	309.58	304.86	298.54	312.82	308.12	297.31	307.05	309.17	301	302.24	298.97	304.21	306.9	301.63
298.01	309.06	302.46	302.94	304.6	303.15	305.9	302.51	301.26	308.42	303.42	305.03	302.03	297.24	308.35	302.68	293.11	304.85	305.05	307.99	304.32	301.52	302.87	300.4	309.04	305.99	306.34	305.2	308.15	304.15	297.8	311.2	301.88	300.41	301.17	308.21	302.81	308.49	304.61	303.36	309.55	309.74	302.48	297.73	298.37	304.31	303.59	303.47	300.29	315.89
319.83	319.26	314.87	325.48	316.41	310.43	314.24	320.15	319.76	316.2	316.32	323.17	311.55	316.74	320.92	318.24	318.06	325.36	319.43	318.95	321.16	318.31	316.68	317.24	316.86	316.18	318.36	317.9	320.32	315.84	313.47	323.23	324.41	314.74	313.74	320.05	320.03	316.97	325.48	321.39	318.09	315.48	314.67	322.26	316.34	323.68	321.82	319.1	325.32	318.57
319.89	314.46	319.7	314.87	312.46	319.01	320.22	322.76	323.52	317.64	315.93	320	313.71	323.11	325.44	321.05	317.83	314.2	319.37	324.99	315.99	320.07	318.9	314.47	322.65	316.39	317.32	329.47	313.21	324	321.09	321.52	316.19	320.57	322.78	319.51	317.82	315.22	318.11	323.46	319.52	318.18	313.14	319.14	317.14	321.41	314.8	318.18	320.61	315.5
310.94	304.05	313.42	305.82	309.1	302.81	310.76	299.21	314.67	313.45	314.21	310.57	316.39	304.04	314.62	312.24	310.19	299.3	314.65	317.76	306.82	320.3	314.47	318.58	319.36	319.09	312.65	310.37	307.11	313.66	307.53	315.03	313.51	317.04	303.01	310.8	313.52	314.17	311.67	306	308.46	320.22	313.95	311.96	312.96	310.64	309.95	314.63	318.46	309.79
312.52	320.33	311.79	315.49	320.52	316.49	324.87	312.4	308.1	314.08	312.42	316.96	315.93	315.03	313.51	313.56	311.48	308.98	315.23	319.72	323.06	316.83	312.33	316.31	311.56	319.55	321.19	312.4	320.4	319.37	319.25	312.68	316.48	315.78	315.16	318.31	323.03	316.37	312.5	312.4	317.72	318.52	312.26	313.05	317.61	305.23	316.45	315.14	310.38	311.09
309.24	307.63	312	313.85	309.63	317.99	316.46	307.39	312.75	316.11	309.3	315.36	310.37	311.33	316.98	313.74	318.29	310.28	311.91	314.98	316.18	315.15	313	311.75	314.05	306.07	309.48	309.25	312.9	312.45	310.87	309.12	320.72	311.94	314.81	318.14	315.65	308	310.07	315.91	315.22	319.12	314.02	313.78	317.28	315.05	309.87	318.75	312.28	317.34
305	300	309.68	307.77	306.75	304.66	306.28	312.95	302.16	302.74	305.77	300.81	310.4	300.06	301.41	313.54	300.9	306.48	308.52	304.7	303.77	306.13	302.17	301.59	309.09	307.9	310.49	301.63	301.77	304.44	301.27	300.72	301.09	300.71	304.46	304.34	300.77	303.27	309.64	309.12	303.38	303.84	294.18	307.34	309.43	309.13	292.46	307.56	302.55	306.7
299.2	306.11	303.03	307.84	308.48	303.9	299.99	301.81	304.62	303.51	302.11	299.46	300.76	308.41	308.96	304.09	305.54	303.76	304.3	293.76	297.31	302.52	302.19	307.98	306.81	297	307.67	308.83	305.14	303.9	304.15	305.68	302.63	299.15	304.17	305.35	305.33	301.57	295.39	300.42	304.61	306.05	308.54	309.04	295.22	303.73	308.33	302.38	302.55	307.9
314.57	308.89	309.74	314.83	316.85	318	320.5	310.51	310.36	312.78	314.09	307.97	314.25	311.89	311.34	311.83	315.67	320.94	313.1	311.21	320.3	313.41	319.98	313.55	311.8	317.9	307.21	311.65	315.09	321.83	321.77	317.13	316.43	315.46	312.16	316.59	313.54	314.41	313.21	314.72	311.52	324.05	313.83	318.49	312.32	318.09	315.41	312.96	311.82	316.45
332.23	325.63	327.76	322.88	328.12	324.83	328.05	327.53	326.07	324.39	328.96	329.12	330.22	329.42	326.2	323.47	329.82	330.34	328.21	324.42	323.82	324.57	320.06	329.71	330.92	331.7	321.82	322.21	330.85	325.18	324.54	329.65	327.9	326.04	325.71	327.14	332.78	330.53	327.1	328.75	330.73	321.97	331.29	334.74	328.3	326.39	325.29	327.72	324.76	331.06
314.22	319.21	320.52	316	319.42	315.54	314.08	310.32	318.2	312.11	319.99	317.27	322.99	318.67	310.3	317.65	309.86	313.16	320.85	327.96	317.27	319.95	314.15	317.82	315.82	325.52	321.52	318.58	318.59	319.86	313.01	316.01	316.44	314.23	319	315.23	312.91	317.23	313.34	318.97	322.97	316.34	311.13	322.7	312.57	319.43	314.31	309.85	317.25	312.41
306.77	299.9	300.86	300.23	298.56	296.33	295.84	298.91	293.73	300.12	300.25	305.72	304.2	302.64	302.77	301.19	297.17	303.1	301.79	302.48	302.29	300.74	295.89	303.62	296.56	302.47	296.51	297.43	300.69	296.46	308.12	297.43	302.9	308.4	303.5	307.12	305.21	297.75	299.82	297.08	298.55	299.37	303.63	302.12	302.42	304.75	296.84	301.08	299.08	297.47
301.21	302.21	303.12	297.52	300.78	296.9	300.9	300.5	303.69	306.23	300.5	300.37	298.34	302.91	299.64	304.79	305.31	305.97	303.5	302.04	306.5	304.61	310.1	304.29	299.67	303.48	304.67	305.22	307.15	306.07	304.22	303.57	306.02	300.07	306.6	302.66	305.46	303.04	310.87	308.28	300.32	306.4	308.9	307.14	304.52	295.85	305.09	302.29	301.42	305.05
310.99	315.7	314.1	312.3	308.41	314.13	313.08	314.84	315.74	312.6	311.44	313.34	310.09	314.47	313.12	310.11	314.71	313.42	310.82	313.4	319.94	315.81	310.04	311.03	311.74	311.6	314.71	309.92	318.08	313.82	313.46	312.44	317.89	317.39	314.93	308.43	320.26	315.84	316.74	320.45	311.99	309.72	316.63	314.57	319.93	313.08	313.05	314.04	310.77	314.06
296.36	298.7	301.23	299.02	304.82	296.34	302.96	296.77	293.88	301.37	311.17	298.77	298.92	301	298.63	302.13	303.98	301.45	302.63	301.57	302.93	293.97	292.1	300.82	302.64	294.61	300.22	298.34	299.47	300.21	302.07	303.61	296.35	297.12	300.14	300.59	292.96	304.74	288.66	295.75	301.85	296.87	301.01	294.3	302.29	299.1	301.16	301.29	295.32	298.44
320.78	318.15	312.42	314.26	319.89	316.29	318.95	315.86	318.26	319.47	314.8	317.46	319.34	314.28	318.12	318.85	312.75	312.61	318.34	321.07	312.32	316.78	320.85	323.22	323.58	317.12	312.73	311.37	315.28	320.39	314.28	312.21	321.71	314.84	310.58	316.98	325.05	315.1	318.2	319.9	315.62	318.66	316.61	315.04	318.44	318.43	315.44	313.82	319.42	321.68
303.94	306.72	296.74	301.47	299.98	298.33	296.83	299.33	289.66	301.58	297.41	296.54	301.55	301.13	293.52	300.27	301.62	305.47	298.8	298.58	299.64	305.86	302.29	298.22	303.6	286.78	308.34	298.2	294.22	297.82	302.71	301.24	294.71	297.81	299.49	302.26	301.14	302.84	298.84	302.85	301.87	298.94	304.03	302.93	297.24	302.71	297.04	293.81	298.52	302.14
309.32	303.76	311.89	305.26	305.11	311.88	312.4	304.51	308.49	315.24	309.75	315.18	306.42	314.61	316.44	312.07	314.2	307.96	315.94	314.38	310.77	314.18	307.02	312.33	308.43	310.91	315.31	310.19	310.08	317.77	310.67	311.46	310.39	311.78	311.88	307.85	314.66	307.85	311.22	317.26	311.92	315.41	308.14	309.48	310.96	310.79	313.61	316.82	309.51	312.65
303.74	314.64	308.16	310.04	311.03	304.45	306.3	307.6	304.75	314.31	301.78	311.02	310.21	306.78	311.74	309.42	308.11	301	312.24	307.35	316.82	306.32	304.46	308.46	309.69	310.44	312.6	315.24	313.86	309.64	305.89	312.49	311.97	303.52	311.79	309.3	309.16	315.3	310.27	301.88	311.79	308.18	311.04	310.53	305.16	305.96	309.44	307.82	308.27	315.21
290.36	293.14	291.33	291.29	289.16	294.43	296.09	300.04	290.59	296.17	294.49	292.87	290.3	286.72	292.48	297.73	297.17	292.21	291.13	297.3	290.89	292.69	294	294.65	290.83	297.43	294.87	293.94	298.31	284.88	296.28	299.24	296.23	293.81	293.98	294.56	301.23	286.3	293.85	295.97	293.98	295.39	294.02	288.34	286.32	292.57	300.18	292.18	300.25	295.93
301.34	304.77	297.15	303.72	300.88	297	304.96	305.13	309.76	301.65	308.13	300.08	305.43	300.62	300.81	303.75	299.86	295.39	303.89	301.96	301.72	303.54	304.54	303.33	301.96	300.31	305.88	305.88	299.82	303.92	299.23	300.85	300.35	310.18	308.52	301.3	304.37	305.05	309.2	298.6	307.96	304.32	300.97	304.26	305.58	300.91	301.17	299.1	304.35	305.54
316.72	317.65	320.4	314.71	321.37	319.7	318.46	322.29	316.67	309.31	321.09	318.62	308.87	316.23	320.79	320.36	313.09	319.33	319.44	313.82	317.59	324.88	319.38	320.72	316.11	318.78	320.86	319.61	315.33	319.5	322.38	321.02	316.57	317.04	314.38	320.23	319.8	320.08	313.38	315.82	325.06	318.53	316.79	320.83	321.04	320.04	318.8	316.74	321.87	317.75
313.4	316.18	314.94	317.93	308.47	317.54	316.3	313.74	309.29	315.27	304.2	313.51	316.09	314.3	315.12	310.35	316.76	316.87	313.93	315.2	316.29	314.58	312.23	309.33	322.63	312.33	314.33	308.2	313.8	311.16	312.39	324.78	311.65	312.71	313.25	310	318.66	305.04	312.49	313.85	308.62	312.12	316.33	309.13	312.29	322.6	315.62	312.8	310.06	322.1
301.16	297.88	295.42	302.48	299.25	302.24	299.21	297.71	302.56	303.41	312.17	300	304.36	307.28	304.69	304.1	295.03	304	304.03	304.42	303.42	306.31	304.4	304.45	303.31	306.78	310.44	301.08	307.2	300.06	303.12	297.81	304.25	299.83	306.83	297.68	302.11	297.58	304.03	304.78	300.43	299.86	299.17	307.16	308.62	299.21	298.15	306.48	307.6	301.45
307	301.77	305.16	304.79	303.09	300.84	306.2	302.91	307.94	297.91	305.42	303.1	303.26	310.66	301.99	305.69	308.25	301.45	299.3	307.37	298.14	292.68	305.13	312.29	311.99	305.55	307.3	307.62	303.92	304.7	312.18	304.54	309.08	300.9	299.55	305.17	309.34	301.98	301.53	297.69	304.87	304.91	302.64	304.78	302.53	310.05	305.57	298.31	294.37	309.2
314.19	323.63	315.34	325.79	318.93	317.86	315.68	327.27	320.6	318.63	322.39	310.59	312.6	312.84	317.75	316.59	316.21	316.35	315.14	316.86	320.48	317.16	312.8	318.68	329.15	319.99	316.15	326.66	318.88	324.02	327.02	319.88	314.56	317.87	317.06	316.04	311.63	319.66	320.81	311.95	321.79	315.1	318.47	313.77	317.18	319.61	316.61	321.19	314.98	318.69
303.49	302.75	299.8	306.11	303.62	308.21	303.84	306.32	307.36	304.48	308.11	301.86	303	298.29	301.99	313.2	299.69	310.3	312.57	301.55	294.88	307.9	302.71	308.19	311.36	308.82	303.4	306.91	299.59	307.31	300.31	302.7	308.9	304.06	300.13	299.76	303.77	307.09	302.64	303.19	300.61	307.1	309.58	307.62	303.55	304.08	308.16	309.97	301.66	300.86
311.13	309.97	317.17	312.1	327.98	311.84	306.82	317.11	315.67	318.68	314.93	307.95	314.06	318.65	312.51	314.06	309.91	315.37	313.44	316.56	313.76	312.51	315.63	313.94	315.31	310.91	306.11	311.81	311.57	311.09	315.5	322.17	313.71	312.31	314.84	314.42	316.18	318.71	312.74	316.68	308.72	316.87	307.76	312.03	318.95	315.53	314.98	315.94	310.99	317.98
312.85	316.7	322.99	320.09	326.05	321.11	313.27	319.31	315.71	317.54	315.78	322.4	319.77	323.35	325	318.55	314.87	322.83	320.03	324.56	316.21	326.46	320.28	315.38	314.69	317.63	318.19	316.14	314.05	319.51	318.5	313.75	320.57	322.5	319.32	319.75	310.04	313.98	323.09	319.71	321.95	318.4	316.32	317.84	311.77	319.6	314.2	319.64	324.17	321.86
296.58	291.16	298.8	292.91	293.61	294.14	293.93	295.14	292.06	291.84	289.36	300.32	296.43	304.03	299.13	296.74	292.47	298.06	294.58	298.29	293.7	296.3	300.56	290.28	303.62	297.18	292.69	293.55	295.15	295.69	299.22	292.12	292.32	296.72	296.9	299.86	298.61	292.87	303.12	292.99	289.82	295.24	293.38	288.01	297.7	303.04	297.66	287.25	297.16	300.71
320.03	315.12	318.81	312.29	318.92	319.43	310.45	313.96	316.5	308.24	310.69	315	319.84	320.96	315.39	312.55	315.44	312.28	317.66	319.2	311.57	319.14	312.98	316.91	312.72	322.61	316.83	313.09	310.73	314.49	322.14	313.84	316.01	318.5	318.91	320.68	319.17	314.1	316.54	310.61	317.87	313.11	316.15	306.43	315.87	317.89	312.46	314.66	313.05	314.25
310.91	312.58	306.54	310.93	309.7	305	307.47	309.1	305.67	308.77	305.97	302.64	310.03	306.18	311.28	303.04	306.73	299.94	304.66	307.67	307.99	313.22	308.76	302.78	307.47	306.8	307.6	306.5	304.35	304.41	311.27	307.29	310.27	313.39	307.9	310.76	308.21	308.07	306.85	307.83	307.56	302.81	309.06	310.34	306.06	304.28	304.14	309.38	301.43	300.79
335.72	326.94	322.62	328.72	321.68	334.67	325.33	327.18	321.71	335.45	325.67	333.67	333.33	331.66	328.72	336.56	333.94	334.1	329.2	331.66	331.29	328.37	328.49	334.39	330.63	329.28	317.96	330.92	328.27	326.04	327.08	326.92	329.96	322.3	325.71	329.16	328.56	323.36	331.75	327.15	324.85	324.63	322.75	328.71	326.46	334.62	328.86	323.28	328.06	330.14
308.44	314.42	318.97	314.88	315.85	313.68	309.53	317.51	313.93	309.21	313.74	315.54	316.15	309.1	306.83	315.26	319.49	309.79	315.57	304.97	313.55	316.87	315.25	311.31	311.97	312.85	311.68	311.11	308.96	312.43	312.39	316.44	309.45	311.28	312.05	311.8	311.59	309.75	309.28	310.82	311.78	308.47	316.62	309.48	311.24	311.4	314.78	307.35	307.09	316.52
331.55	319.13	318.59	327.9	329.4	328.07	331.32	331.97	329.21	320	330.85	323	325.02	330.21	328.43	332.56	334.69	329.46	324.7	327.84	326.21	321.81	331.69	335.04	325.22	320.38	329.59	325.51	326.89	330.05	322.39	329.5	325.92	322.61	330.62	326.64	325.17	326.35	335.99	326.56	326.41	326.9	328.91	323.22	326.32	332.78	328.09	330.78	326.98	326.87
304.29	301.24	307.03	307.37	308.53	309.32	303.53	306.98	304.09	309.46	309.8	304.81	305.94	302.17	313.61	305.17	297.6	301.54	304.21	308.12	300.3	303.68	303.63	314.06	303.39	302.2	310.85	307.08	305.57	300.86	306.89	301.33	302.24	311.2	303.98	308.1	301.63	307.67	301.67	304	305.48	313.71	304.57	304.73	304.72	305.11	306.03	303.72	306.76	312.93
299.05	307.79	300.8	307.85	299.12	301.07	311.94	301.22	311.39	304.21	296.5	304.45	308.51	304.98	307.67	309.17	305.44	308.23	301.99	304.59	304.27	306.85	304.2	304.15	300.32	304.36	306.69	308.05	308.29	304.66	306.88	304.72	304.69	306.34	303.67	306.23	304.67	306.99	313.83	314.6	307.49	306.15	300.51	307.98	294.63	308.24	304.87	303.85	304.1	302.72
328.92	327.36	327.89	324.55	330.36	327.44	333.19	331.11	325.88	325.96	329	327.86	331.98	330.89	320.26	333.93	329.44	329.46	330.89	329.09	320.03	329.13	331.57	331.93	331.61	329.2	327.04	323.29	324.21	330.81	329.34	329.83	322.96	332.01	331.72	324.55	333.09	326.79	331.2	332.47	327.18	326.61	331.24	327.16	330.75	330.22	330.8	334.59	328.21	329.44
307.1	307.78	307.19	304.2	308.06	306.45	300.82	302.87	301.39	303.17	301.88	303.77	300.03	305.19	304.11	306.47	306.87	305.69	302.88	300.4	309.38	306.21	304.16	307.94	301.89	306.26	310.03	309.9	301.18	304.19	303.2	307.29	305.27	305.05	307.81	304.34	301.55	299.19	303.48	298.36	302.23	301.81	307.71	305.8	305.31	301.93	300.84	312.8	308.44	313.3
314.2	314.09	312.35	307.97	307.64	311.39	317.55	313.82	308.31	312.42	312.37	310.77	311.54	312.15	312.59	312.35	311.14	310.17	313.17	310.12	313.82	311.04	314.09	309.13	311.05	316.12	313.81	316.19	317.13	312.15	314.79	306.2	309.13	311.63	316.79	313.96	314.8	312.64	315.11	315.8	310.85	309.77	313.91	310.02	310.36	313.79	317.96	318.34	322.3	313.72
302.18	306.43	311.31	306.57	303.89	303.39	305.68	311.88	304.45	303.16	296.67	308.05	302.84	304.94	301.05	309.64	304.83	308.74	303.06	303.86	307.91	310.16	305.29	306.09	303.16	297.75	301.89	302.08	300.53	315.73	303.47	304.85	304.33	303.77	301.97	308.9	304.01	306.69	310.43	306.51	310.39	310.58	301.02	314.71	303.76	302.46	312.39	305.42	310.94	306.75
287.65	296.67	295.21	289.2	294.11	305.44	297.07	289.85	296.53	290.4	290.8	298.12	297.78	294.73	301.19	299.87	294.28	293.53	297.67	298.97	296.81	287.58	288.31	289.38	287.9	297.69	292.69	294.33	298.34	290.99	296.76	287.74	292.99	301.52	294.97	300.01	296.73	295.32	295.27	291.79	290.75	292.13	295.68	302.35	291	287.01	296.29	296.75	293.55	289.49
319.67	311.69	313.85	306.45	311	306.75	304.73	309.55	312.12	307.2	312.08	308.21	312.68	311.81	308.87	312.49	307.46	314.31	312.98	309.06	306.66	312.2	313.82	312.49	314.26	313.31	315.58	311.43	306.55	310.28	312.45	306.18	307.56	311.06	313.51	314.57	309.51	310.19	317.52	309.95	317.87	310.85	312.58	314.9	311.31	311.22	312.48	313.03	301.62	309.47
292.05	287.28	296.4	294.24	293.41	291.7	290.33	287.85	292.51	291.81	297.52	289.8	288.84	285.75	289.44	290.91	292.77	297.99	293.95	290.81	294.86	296.97	292.16	295.8	292.63	290.69	297.01	290.49	300.35	295.49	300.18	294.58	295.69	293.25	291.34	299.08	289.9	292.19	293.39	298.4	291.29	295.07	297.66	295.21	295.51	300.2	291.73	291.25	295.39	295.1
317.9	321.94	321.37	319.85	322.91	317.92	321.15	322.28	318.36	313.73	321.69	320.4	316.4	316.03	324.84	318.06	325.28	313.44	316.22	319	314.77	313.09	320.82	321.22	319.29	314.22	329.99	324.44	321.61	310.58	314.62	320.31	317.29	317.55	321.98	321.97	318.52	312.61	316.85	317.97	314.7	316.73	320.73	321.53	318.21	322.1	318.56	317.33	320.15	308.88
306.38	296.1	308.53	302.24	300.58	297.19	302.48	301.94	300.83	303.38	301.33	308.05	303.26	301.43	308.31	304.58	305.28	301.74	304.36	300.71	305.39	307.73	305.59	302.48	304.47	303.51	310.61	304.88	308.33	300.79	304.76	300.92	304.34	303.69	305.62	301.18	305.25	306.55	292.98	298.17	300.52	301.98	302.28	305.65	307.22	302.93	302.94	301.21	307.97	303.94
314.73	319.44	314.71	322.73	316.34	324.81	321.87	317.99	310.37	319.89	317.15	311.67	316.57	317.08	321.27	315.56	320.28	317.25	313.53	314.45	317.01	316.35	319.67	318	312.86	311.63	317.13	318.12	315.49	316.59	308.74	319.55	320.51	314.59	315.2	315.53	322.97	313.44	320.65	321.18	320.13	311.96	318.74	324.84	313.58	323.67	318.55	319.07	320.56	314.33
315.1	315.19	318.6	313.34	308.54	317.01	315.29	315.51	315.89	316.37	313.61	306.25	312.75	311.92	317.74	310.68	314.15	313.28	312.6	317.95	305.74	313.9	317.64	314.23	308.58	312.35	314.26	310.06	314.25	310.85	311.36	317.16	307.46	309.94	313.86	315.38	312.83	317.05	313.75	312.5	317.29	313.53	317.18	316.8	317.72	312.18	313.85	314.71	317.18	314.48
317.69	309.24	307.36	313.72	316.2	309.54	315.32	309.62	313	310.29	315.4	316.49	311.54	309.85	313.55	310.52	309.89	316.08	316.31	310.37	315.65	312.1	309.96	310.16	312.06	307.16	308	311.78	310.32	309.82	313.05	312.21	309.7	310.18	304.19	311.1	313.57	316.99	310.43	316.77	299.68	312.74	306.2	308.69	318.32	314.24	314.07	310.92	317.32	308.48
308.97	310.66	314.5	317.81	319.98	310.27	315.14	309.03	311.91	314.29	310.18	318.22	312.3	317.53	308.84	308.49	319.62	312.3	306.66	307.41	312.78	307.11	311.92	307.63	314.83	311.34	309.54	311.08	312.63	315.62	312.61	315.46	315.13	313.27	311.26	318.2	310.59	315.15	304.85	312.74	314.31	312.12	318.83	313.67	311.92	313.95	314.49	309.17	316.26	308.73
310.41	311.53	303.82	307.05	308.75	310.55	304.07	307.55	306.58	307.36	311.98	303	306.72	307.12	308.6	296.39	312.81	306.85	309.96	306.14	309.13	300.14	315.99	304.69	307.85	313.79	302.65	308.04	306.2	309.89	308.64	306	297.17	306.6	302.89	301.08	307.1	300.56	305.32	312.4	309.53	307.7	304.93	306.08	305.08	302.72	306.32	308.23	307.17	303.86
305.15	308.79	300.02	306.44	304.95	305.15	304.32	310.86	305.12	300.59	303.12	303.61	312.11	304.2	301.47	308.54	303.09	305.57	298.27	307.52	307.64	305.9	309.82	298.97	303.63	305.89	306.6	300.9	305.43	306.98	306.6	303.96	308.13	303.03	305.67	300.73	307.08	309.9	298.73	305.16	301.29	305.59	303.7	296.46	307.41	304.08	302.87	305.56	307.31	303.98
320.18	319.83	315.34	318.5	312.12	313.13	311.97	314.44	321.72	311.03	318.38	313.93	321.46	313.32	322.26	313.99	313.72	321.12	318.3	315.33	316.55	315.16	319.1	313.93	324.09	314.06	313.65	309.62	314.33	315.86	318.85	316.67	325.43	312.93	316.97	319.1	315.03	313.05	316.27	318.28	310.26	321.12	317.45	316	309.25	307.18	310.94	312.12	313.77	315.19
327.48	325.82	328.89	323.57	320.07	328.09	324.65	323.04	326.1	328.59	328.92	332.45	328.52	323.2	327.66	328.19	322.25	320.93	317.91	326.07	327.5	327.87	326.83	324.84	327.39	321.86	329.6	328.42	329.7	333.26	328.77	328.26	327.46	323.59	327.2	329.11	326.44	325.86	321.4	332.96	330.07	328.41	326.69	326.89	328.15	327.43	327.7	323.34	318.87	322.74
299.5	296.05	291.36	292.42	298.8	291.66	300.65	300.83	294.98	297.24	294.34	299.15	292.95	296.58	294.07	292.56	297.71	290.45	288.4	287.36	290.94	293.86	290.39	285.64	291.36	288.31	298.49	300.71	300.66	297.21	296.45	296.58	290.43	295.9	291.1	291.24	292.55	293.04	297.33	299.66	296.14	291.94	301.37	300.37	295.15	298.57	290.9	293.56	293.45	288.39
313.67	313.62	312.1	314.39	316.74	307.47	310.19	311.16	305.84	317.65	308.9	315.15	322.65	305.99	314.78	310.51	315.58	311.28	312.18	316.8	314.95	310.06	309.93	325.8	314.89	314.37	320.23	307.98	309.29	318.63	312.57	321.11	307.32	309.07	311.02	312.41	310.02	313.27	320.77	313.29	316.87	317.37	314.06	311.78	313.06	310.61	314.6	313.48	315.47	309.44
303.13	301.68	308.17	306.21	312.95	308.39	304.93	308.79	307.47	304.89	303.54	309.7	302.75	306.76	304.46	307.67	308.17	304.44	308.34	301.89	308.33	311.14	303.7	307.86	298.06	310.27	307.82	304.67	306.69	314.41	305.08	300.67	301.17	307.2	303.1	313.95	306.75	307.32	308.4	303.05	304.49	305.93	303.02	308.51	306.87	309.13	312.47	312.1	301.03	309.14
296.52	291.19	308.24	301.5	292.09	302.62	298.56	293.28	298.7	302.03	298.65	303.91	296.4	298.07	304.91	299.39	299.65	302.95	301.88	300.15	302.48	301.3	303.86	291.82	303.24	299.87	299.62	300.63	303.34	298.21	297.02	303.13	300.04	301.19	300.83	309.79	303.29	291.91	294.52	294.64	302.36	301.81	306.3	296.45	297.62	304.36	298.4	295.86	298.64	301.68
298.8	302.23	296.48	301.29	297.99	299.24	303.55	303.05	299.85	297.65	301.44	294.49	295.92	304.72	295.17	292.56	301.66	294.85	290.09	293.52	290.74	298.27	292.09	292.84	300.58	291.28	296.11	294.5	301.49	292.84	297.11	299.86	301.19	300.22	298.52	299.19	297.37	297.67	298.34	299.7	300.64	302.31	298.24	296.48	292.31	299.67	297.71	296.44	295.31	301.48
327.27	322.75	326.82	320.01	319.45	330.14	326.24	323.62	327.62	323.76	318.69	323.73	323.93	331.28	327.45	329.97	320.99	322.27	320.25	329.1	318.01	322.57	322.21	332.88	325.34	319.69	328.35	321.73	321.9	322.96	321.43	329.23	322.14	325.04	322.78	327.22	323.97	325.96	321.24	326.42	330.76	321.96	324.78	328.87	318.63	329.7	327.85	323.77	323.5	327.58
319.18	315.47	318.68	309.56	322.05	319.06	320.46	315.45	313.58	315.86	318.91	314.93	312.74	313.67	316.23	318.64	314.8	314.22	313.21	315.24	323.36	316.68	322.92	317.68	317.35	312.16	316.53	319.34	322.49	313.93	305.36	320.15	317.51	314.1	315.16	313.11	314.45	313.57	316.75	315.45	317.4	319.26	310.37	316.96	314.5	317.18	315.15	316.19	314.89	310.91
327.84	328.99	322.55	323	321.89	320.22	328.63	322.38	333.44	322.93	331.65	330.08	329.69	325.65	332.55	328.25	325.93	323.91	322.95	328.99	331.09	328.55	331.65	326.85	328.53	326.92	319.24	326.76	328.49	332.18	331.83	324.7	330.4	329.54	334.95	329.73	322.84	321.72	328.05	325.37	331.31	326.14	327.51	331.58	326.36	329.43	331.69	322.28	325.75	331.19
305.86	315.71	306.41	318.57	311.32	312	309.56	307.95	315.21	313.61	309.19	305.23	306.01	305.08	312.82	309.61	307.05	308.4	317.64	311.31	306.58	314.4	315.91	312.36	313.31	310.75	315.29	311.69	313.65	314.49	316.62	307.42	309.19	309.1	310.11	313.74	313.49	307.43	306.03	310.71	306.18	316.06	312.43	315.11	315.05	307.1	309.15	307.95	311.91	313.32
308.04	295.27	301.31	301.31	305.49	304.04	303.06	304.11	306.95	305.88	304.31	299.23	301.37	299.28	305.96	305.53	303.38	301.23	294.92	300.94	305.26	304.21	300.09	306.71	305.32	306.28	307.24	304.24	302	305.37	306.7	298.37	312.38	307.44	297.54	305.6	305.35	305.22	304.98	308.86	304.14	299.2	301.97	303.52	298.79	307.26	301.99	307.41	301.41	310.81
332.53	329.17	327.42	326.68	330.59	328.29	334.06	329.17	326.86	325.91	334.38	326.46	332.51	332.66	330.09	324.82	325.89	333.33	327.28	326.91	324.15	333.17	327.3	322.83	325.74	333.21	327.14	330.2	331.28	333.34	319.83	326.41	331.16	326.3	329.06	322.85	333.86	328.31	324.18	333.08	321.98	325.71	329.72	327.26	325.43	330.77	326.4	325.91	325.18	325.73
299.95	316.61	308.64	310.43	305.2	311.88	306.59	309.87	305.09	303.85	303.96	315.81	312.1	311.67	308.41	306.52	304.48	305.94	304.71	309.83	305.74	302.87	304.47	300.94	309.3	316.34	300.02	311.26	308.52	316.19	308.85	313.24	306.14	311.38	306.87	315.1	308.74	311.93	305.15	310.16	312.09	307.92	315.73	305.54	316.92	299.6	305.2	303.85	303.17	307.14
288.71	305.32	293.5	298.25	299.54	295.74	297.69	289.57	289.09	286.98	286.83	296.61	296.82	286.79	294.53	294.14	297.33	299.04	291.1	292.23	298.47	292.5	295.95	293.47	295.1	299.42	291.05	299.93	293.15	292.4	295.29	291.88	303.21	294.1	299.48	289.74	303.55	293.71	292.59	285.94	295	290.41	295.91	287.59	294.79	289.04	298.44	292.91	294.67	294.25
302.38	302.17	301.64	302.21	299.5	300.83	303.82	294.38	309.37	308.31	297.61	304.13	309.16	302.45	300.61	307.47	304.1	301.17	308.83	305.05	303.01	305.95	302.71	300.45	304.19	307.32	301.38	310.53	310.85	308.1	304.64	307.53	298.16	307.02	306.61	305.01	306.59	304.61	299.67	300.9	303.72	304.44	309.55	311.19	303.11	302.28	307.24	303.5	302.97	306.68
309.14	307.12	306.05	308.8	294.54	301.01	302.77	298.2	306.7	302.4	301.97	302.85	299.02	307.59	305.54	303.07	302.62	301.6	305.58	296.34	299.81	297.59	305.65	305.43	304.7	306.91	300.62	306.99	295.49	295.6	301.69	303.09	305.07	307.18	300.34	297.87	304.17	297.89	299.23	302.56	302.87	300.7	298.36	304.85	307.96	298.26	298.64	304.1	303.02	305.73
307.39	301.31	301.68	301.46	308.04	297.3	303.74	303.44	297.49	301.5	298.36	307.73	300.77	304.84	300.36	306.28	306.19	310	305.09	298	304.34	310.47	302.24	300.57	303.54	308.54	302.42	308.46	305.78	294.41	306.6	303.83	301.63	301.81	303.17	302.87	298.85	304.24	297.05	304.18	299.99	304.02	307.41	299.03	292.1	303.99	306.18	301.76	309.03	303.79
317.35	318.31	319.85	318.37	311.26	318.47	319.14	322.62	321.51	318.44	316.29	315.32	312.54	313.85	318.09	317.84	318.59	314.5	321.72	306.73	322.17	322.05	316.24	326.27	319.31	313.88	314.85	315.03	319.08	320.66	321.37	318.36	318.17	312.43	309.34	320.89	315.85	324.94	307.11	312.01	323.34	317.21	312.61	311	312.55	313.92	321.32	318.93	316.73	311.01
305.27	309.33	310.88	301.29	301.68	306.49	301.11	301.13	304.23	306.82	308.22	302.25	298.8	304.59	306.77	309.35	302.64	306.1	310.31	298.78	299.76	299.68	301.68	303.98	305.29	310.64	306.74	302.19	309.71	302.71	301.22	298.72	305.26	302.72	299.96	305.61	303.22	304.79	307.27	295.24	305.11	299.59	306.73	299.02	302.53	314.51	299.22	298.17	306.48	297.38
299.07	292.31	292.82	292.75	296.19	286.82	291.35	293.97	294.5	287.61	291.81	301.06	291.01	296.02	297.09	294.01	289.62	292.2	290.99	291.49	292.97	297.45	289.73	295.2	292.68	289.11	293.26	294.61	289.52	295.61	296.35	291.73	295.6	292.26	296.06	293.3	296.97	297.13	287.8	295.39	296.66	302.42	285.4	302.33	292.52	289.72	293.62	296.49	292.22	297.21
310.59	304.09	302	297.68	306.44	308.42	304.76	300.86	300.04	304.74	297.69	298.54	308.75	303.16	305.41	301.6	303.4	305.94	308.27	315.07	306.39	300.93	299.62	302.35	299.51	303.52	304.85	303.54	302	305.68	304.6	305.22	311.17	305.38	301.33	306.82	293.27	307.34	303.94	306.37	303.3	302.04	303.97	304.17	302.97	295.17	307.75	299.03	302.64	306.24
306.29	303.47	310.8	300.52	306.55	304.68	301.39	310.04	297.52	309.01	308.53	307	298.85	311.76	307.95	309.37	307.84	309.24	299.56	309.62	302.26	305.18	305.8	306.78	298.49	301.74	303.95	303.72	299.13	300.14	306.2	299.12	307.84	307.25	303.09	296.94	297.7	300.14	309.02	300.32	308.16	295.32	311.16	304.07	309.16	305.77	302.95	303.14	303.55	303.72
317.54	312.39	321.57	304.82	309.24	318.79	312.62	308.54	323.84	314.62	315.8	314.03	309.16	315.42	318.38	318.06	309.04	314.39	310.33	308.95	313.74	312.78	311.47	314.83	318.17	316.66	310.97	314.91	314.98	313.68	318.72	320.14	317.44	312.07	319.16	316.7	311.26	307.85	308.18	314.58	310.61	318.36	309.65	312.13	310.47	318.55	312.61	314.41	319.25	312.77
302.85	298.65	303.92	297.61	309.5	292.96	301.33	300.14	296.66	299.33	300.47	297.28	304.83	304.79	295.31	299.54	305.3	303.32	297.82	299.63	291.93	307.54	299.77	293.75	299.56	301.68	306.75	296.39	294.8	298.05	304.1	301.14	300.93	309.1	301.32	299.09	301.36	302.63	300.44	304.29	302.77	303.42	304.85	299.29	302.31	300.73	299.38	300.15	311.62	300.78
315.18	311.16	314.36	316.89	314.23	306.47	310.42	310.25	313.79	313.63	317.34	315	313.53	315.79	310.74	310.92	313.39	312.33	311.35	311.52	319.22	308.88	313.81	315.82	310.65	310.64	307.78	319.42	318.25	313.18	325.07	312.76	314.03	317.85	311.62	314.86	311.21	316.4	307.4	314.31	308.78	312.26	312.92	321.4	317.8	316.39	314.19	311.31	312.76	313.8
313.9	307.54	306.22	309.83	310.39	309.92	314.76	309.81	315.37	310.96	310.93	316.77	306.61	313.04	312.21	303.05	309.54	315.46	313.47	311	314.35	313.37	313.07	306.94	313	314.67	311.5	312.83	309.36	307.92	311.64	312.21	312.56	308.81	308.05	311.64	309.33	310.99	305.97	307.89	309.35	316.85	314.65	318.98	308.42	309.77	306.63	309.09	311.79	306.91
288.46	290.11	292.3	291.69	296.5	293.67	294.39	295.14	293.7	295.92	298.21	293.87	294.2	299.9	300.02	295.08	298.46	295.04	293.36	289.05	294.53	295.68	299.72	298.8	285.93	300	300.1	296.09	288.07	292.45	299.43	295.11	295.01	297.13	292.72	298.3	305.33	296.92	287.33	300.12	295.29	296.47	297.95	296.9	299.61	295.16	289.59	296.96	303.39	298.05
312.06	312.48	315.42	309.49	310.99	314.94	310.71	312.41	312.36	309.51	312.06	314.68	316.01	304.4	315.12	314.34	314.95	305.44	316.19	312.07	313.63	312.47	314.63	314.55	313.44	318.69	312.86	307.79	313.15	307.02	316.17	317.62	318.63	308.31	312.46	312.44	308.97	312.03	318.21	309.89	314.12	316.65	312.74	316.9	312.32	317.06	315.72	313.02	310.59	314.2
306.37	296.79	304.72	302.23	303.19	302.2	302.11	302.77	312	305.64	300.85	304.28	303.59	306.64	300.15	301.96	309.64	306.29	308.31	305.37	302	302.52	305.88	303.89	299.2	300.2	306.93	304.3	307.01	301.23	300.37	299.05	307.4	304.33	300.97	305.15	304.84	302.99	307.17	301.16	304.89	302.1	302.55	303.83	300.82	303.49	304.37	304.12	301.8	299.93
304.97	300.81	303.31	307.3	306.57	309.02	305.36	304	300.45	298.57	311.36	302.22	304	300.63	309.24	299.8	319.23	309.5	303.87	306.5	300.77	306.39	303.73	302.27	302.65	299.8	306.78	299.92	305.21	304.1	298.47	311.43	301.19	296.39	302.09	304.63	304.94	307.66	306.1	307.04	299.56	302.65	301.23	303.34	305.66	311.01	305.38	312.01	303.09	308.68
292.56	296.21	291.75	290.03	295.95	297.26	294.55	297.97	297.2	294.8	294.57	291.18	292.86	295.07	296.41	296.95	290.61	290.9	293.87	286.22	284.03	289.52	287.54	291.72	291.17	288.63	293.54	290.56	295.61	297.53	288.94	288.9	300.09	290.27	292.57	293.04	293.04	296.75	296.08	290.51	299.19	297.81	291.48	293.52	291.69	293.1	295.31	292.61	299.56	288.81
319.85	310.2	322.97	314.61	310.39	314.99	307.24	318.85	315.99	321.48	311.64	312.25	307.39	318	311.35	311.66	315.77	313.15	309.91	312.58	312.92	313.74	317.41	311.65	313.37	311.58	310.66	312.8	316.83	310.17	315.56	308.48	313.47	313.2	311.39	309.36	311.79	306.27	311.41	312.38	313.18	313.06	311.26	310	310.83	314.12	312.87	305.16	319.23	312.86
305.46	302.18	306.36	305.65	304.62	303.94	313.17	303.98	301.95	305.17	303.51	303.86	307.55	308.07	306	301.61	308.45	297.79	306.92	303.86	308.79	307.72	304.14	303.72	301.64	300.63	307.36	306.44	305.33	302.63	301.95	303.93	306.55	301.81	308.72	309.23	310.31	306.76	303.06	301.51	305.95	308.92	307.76	302.93	304.54	304.39	311.06	305.61	309.85	302.76
304.46	311.36	299.78	300.77	312.69	303.35	307.1	305.4	309.65	304.67	298.14	301.56	314.32	310.16	300	305.25	305.9	306.56	300.52	305.07	300.25	300.76	306.8	301.78	297.7	305.53	297.45	300.96	308.18	313.24	303.61	303.63	309.18	301.27	301.05	308.29	308.11	303.7	307.54	305.88	305.85	310.04	304.94	309.62	299.4	306.16	308.96	301.78	301.63	307.13
302.8	305.83	310.89	304.23	307.86	302.94	313.06	306.48	304.98	308.07	306.73	303.58	306.96	305.29	304.4	304.47	307.1	309.94	304.77	305.84	303.64	315.21	307.36	298.82	307.79	307.61	316.45	301.96	305.68	308.32	309.86	310.3	311.43	299.1	309.66	303.09	303.47	305.87	303.67	304.43	305.71	309.84	313.72	308.19	307.47	310.18	310.32	306.37	303.27	310.01
302.98	303.9	303.26	305.4	303.77	305.16	300.55	301.87	304.18	301.08	308.54	308.11	302.56	300.3	308.75	300.19	305.89	307.62	304.47	307.75	296.82	304.28	308.83	301.27	309.54	300.24	307.51	305.62	299.08	303.82	304.06	298.5	302.41	303.61	295.08	305.58	300.88	305.99	306.83	312.68	306.36	300.22	299.27	306.62	307.9	307.66	304.16	307.91	305.96	301.15
321.04	323.82	318.4	323.44	321.23	316.34	317.95	324.08	313.78	318.91	317.4	315.79	322.7	318.51	313.54	308.79	316.54	320.82	317.28	314.92	316	324.9	320.33	315.24	319.19	324.97	312.05	318.02	320.76	321.91	315.23	314.97	312.74	321.41	325.42	317.59	320.95	315.35	318.76	317.64	318.79	323.28	322.38	321.92	321.98	313.58	317.96	317.45	311.05	319.3
326.79	319.74	317.37	325.89	319.22	317.92	320.77	319.25	324.09	317.61	323.32	312.06	325.63	314.97	321.39	323.67	318.4	316.44	312.33	314.19	319.14	316.71	319.64	316.58	314.46	320.96	313.9	319.77	323.82	326.04	324.72	326.59	313.82	316.74	319.25	319.6	316.11	318.51	317.36	314.65	324.13	316.47	315.62	321.1	315.55	312.67	318.64	319.93	317.06	320.91
308.16	311.92	310.24	311.92	303.41	303.27	309.03	310.57	304.89	303.15	302.72	302.52	304.92	306.75	305.04	306.78	306.28	308.2	298.61	311.58	306.18	308.01	309.23	311.11	308.47	309.2	301.14	311.34	301.04	307.65	304.82	302.91	307.45	303.28	298.61	306.82	305.9	306.28	307.1	313.53	306.37	312.22	308.88	309.75	297.62	306.35	309.22	310.01	310.17	304.73
320.09	314.11	313.16	314.88	315.82	311.62	312.4	314.85	313.78	313.01	316.86	317.03	318.86	315.26	315.89	317.51	318.12	311.02	321.19	311.92	319.33	316.36	317.63	312.23	307.8	318.94	311.02	319.31	322.9	314.37	316.99	316.4	313.16	311.79	312.44	312.08	316.41	305.26	316.9	313.58	319.1	319.04	321.53	314.48	316.78	317.83	318.71	317.94	314.3	316.32
301.81	305.57	307.3	307.6	299.17	303.1	305.33	300.88	301.9	309.64	303.65	304.49	310.5	300.44	307.46	297.99	309.1	302.86	306.15	295.77	302.32	307.61	302.23	296.5	306.97	306.36	298.19	308.11	302.23	307.63	300.19	311.56	304.75	297.59	303.61	307.8	295.07	304.25	307.25	303.44	301.43	298.06	298.48	295.6	299.1	299.66	299.45	303.16	304.36	302.43
310.11	322.38	313.44	315.52	313.85	311.76	319.83	320.27	318.32	319.06	315.33	313.06	316.85	316.56	311.91	313.21	320.84	319.48	318.97	321.64	318.59	320.25	312.64	319.27	315.58	313.78	316.46	319.46	314.5	315.6	320.94	323.22	316.57	318.57	320.51	319.85	317.63	320.65	316.25	315.08	311.45	309.45	315.4	318.96	320.61	316.69	320.43	315.1	320.95	319.8
302.3	300.67	308.18	310.68	306.34	309.8	302.45	304.96	303.63	302.45	307.07	307.04	303.89	310.44	307.91	310.19	307.42	307.84	303.53	298.28	310.53	302.07	307.85	303.68	309.06	311.5	306.5	308.9	303.11	305.64	302.5	310.34	306.04	298.65	309.86	301.82	306.16	310.88	300.46	314.93	306.78	310.28	305.97	308.63	305.01	306.6	303.43	307.01	302.91	304.48
320.59	329.31	323.75	318.92	325.46	322.13	323.23	323.18	324.2	328.54	326.65	326.37	324.38	322.34	319.41	327.06	326.02	324.57	330.64	325.9	325.57	325.25	328.99	330.62	332.17	321.9	323.49	326.91	328.46	319.72	323.66	329.8	333.29	318.95	323.53	329.94	329.96	330.28	319.81	321.85	325.83	326.54	320.45	331.64	322.45	329.14	327.25	314.93	326.38	325.12
310.96	309.93	312.61	313.23	312.12	311.08	311.24	315.57	309.82	322.58	311.44	314.17	320.42	315.56	316.26	314.36	309.54	318.05	316.31	312.78	317.31	319.95	318.72	313.87	315.12	308.68	310.59	317.11	313.65	319.13	312.92	316.96	311.74	310.04	310.66	319.06	315.28	312.58	315.31	311.9	314.39	321.19	317.28	310.51	316.5	315.29	316.87	312.99	311.32	316.25
300.94	309.33	302.78	301.15	299.5	300.8	308.5	306.8	301.06	306.67	308.19	298	307.18	305.89	305.66	310.12	306.89	299.5	301.16	302.06	302.62	309.38	306.67	299.96	302.38	300.55	308.14	298.79	302.92	305.7	309.74	306.86	303.47	304.45	302.02	304.48	304.91	300.8	305.04	305.73	307.53	303.97	301.83	299.24	301.83	305.87	306.11	302.43	307.1	315.65
299.2	305.84	296.71	299.18	305.09	303.6	296.15	296.67	299.2	301.65	313.09	301.49	299.04	297.65	302.25	305.65	300.94	302.64	305.58	297.44	295.15	293.12	303.02	300.52	295.6	299.72	296.73	299.67	302.87	296.43	302.3	302.41	300.92	300.36	308.9	307.73	309	303.73	300.64	299.61	307.07	295.65	301.87	303.74	303.52	301.89	299.85	294.65	306.72	301.88
331.18	325.33	334.41	330.08	329.1	332.52	328.27	332.38	330.75	329.39	333.36	319.9	317.78	328.7	328.87	332.92	330.04	335.31	331.19	328.22	324.11	327.89	332.99	326.96	327.55	326.37	331.97	330.56	327.43	324.18	324.46	332.43	321.89	328.53	326.39	326.43	332.17	335.67	331.09	327.41	329.25	330.19	326.29	328.24	326.13	332.85	325.79	329.89	329.68	326.72
315.43	312.46	309.92	317.82	313.98	318.7	309.9	308.36	316.86	312.56	314.44	314.28	313.57	313.66	311.48	305.08	312.18	314.07	312.65	314.77	306.78	317.66	314.01	309.74	318.74	308.96	316.32	317.17	314.06	316	310.74	314.28	315.17	312.99	308.43	305.95	307.16	308.24	320.3	311.56	308.91	313.89	316.51	309.17	315.07	318.2	316.74	312.92	311.81	313.25
303.81	297.52	301.39	311.63	306.5	307.48	301.4	299.69	298.73	302.33	304.66	303.65	311.81	305.71	301.09	307.91	306.28	306.26	305.25	293.89	299.63	303.7	305.91	294.84	297.28	304.49	306.38	306.23	303.03	301.03	305.94	303.67	305.9	302.66	301.1	310.01	301	304.58	307.69	310.02	304.41	303.66	305.21	309.78	304.04	310.3	306.82	296.03	305.08	302.65
334.61	325.98	326.18	326.36	326.51	326.5	324.78	329.38	326.67	330.73	328.87	321.36	328.43	323.7	327.2	332.75	330.51	330.11	328.41	330.89	329.64	324.21	320.64	331.35	330.04	328.96	328.28	332.57	323.94	330.22	332.3	332.26	322.75	325.44	323.11	326.67	330.52	323.52	328.48	324.84	329.81	330.42	329.61	321.62	327.91	323.74	329.37	330.41	325.93	327
304.43	320.24	313.82	304.82	312.27	305.41	302.32	313.21	302.99	305.29	315.06	310.97	303.15	313.54	312.1	310.92	309.85	313.77	318.2	301.18	305.7	308.58	306.38	306.25	306.13	308.19	307.55	308.14	315.64	307.65	303.96	311.02	310.91	312.26	309.14	306.73	310.69	314.78	306.87	312.2	303.94	309.39	313.58	311.58	307.87	309.64	307.17	310.03	309.11	304.72
308.12	300.21	299.24	299.25	300.43	306.51	301.85	303.13	302.13	307.36	300.72	302.22	296.86	298.62	306.96	310.07	305.68	297.21	298.63	297.27	298.31	309.56	301.86	299.39	310.88	306.47	305.76	305.87	305.5	315.24	305.66	300.52	305.77	301.23	306.79	297.04	306.39	297.35	300.87	304.58	302.82	300	303.82	301.27	300.23	302.74	306.29	298.16	305.25	306.67
305.25	309.57	308.36	312.74	313.66	306.79	309.9	310.11	311.78	304.6	312.96	309.19	309.9	312.81	311.55	316.98	307.21	311.79	308.62	315.83	310.57	301.77	313.6	306.73	309.4	310.13	315.85	313.31	312.02	313.32	302.64	314.75	313.33	312.91	309.84	310.03	314.76	308.8	312.25	309.04	303.69	312.91	309.08	310.02	311.49	304.35	311.72	313.91	308.93	306.03
312.42	312.46	320.69	316.58	316.55	315.29	320.99	320	320.9	320.64	316.65	316.62	318.98	317.59	312.83	311.66	310.14	316.19	317.07	312.51	317.48	320.83	323.06	315.57	314.9	313.25	314.77	318.45	313.11	321.01	326.39	317.2	316.48	317.68	314.14	317.01	317.5	319.1	313.68	314.85	315.43	317.91	318.96	319.89	314.13	320.8	319.87	320.72	321.87	317.82
324.66	316.05	314.47	319.44	318.63	322.22	315.3	316.41	318.37	315.86	307.82	309.77	321.31	316.67	320.67	323.44	316.84	315.58	324.32	319.55	324.98	317.32	317.54	318.14	320.05	319.25	325.02	310.71	321.48	327.09	315.33	319.81	312.2	324.21	314.31	320.16	321.89	311.7	321.41	320.81	317.5	323.12	316.02	320.24	320.67	317.26	314.36	323.13	320.93	315.39
312.74	307.47	319.59	316.27	310.5	316.06	316.9	316.95	309.33	313.04	310.57	309.43	313.82	310.8	312.22	310.6	314.39	314.91	316.83	313.08	313.85	314.24	310.47	312.27	304.35	311.97	316.24	317.44	320.51	312.65	317.67	315.54	318.6	318.69	306.94	315.42	313.28	312.54	313.57	315.8	308.61	315.43	306.35	316.22	308.45	321.21	315.33	314.4	316.23	319.18
312.48	316.15	314.32	312.71	310.88	311.68	311.5	313.26	306.09	316.5	306.72	308.35	320.42	312.45	308.48	311.52	317.02	303.13	308.17	307.25	310.26	310.85	313.48	305.52	308.34	314.28	317.37	311.35	308.56	304.42	307.52	314.06	314.01	315.49	309.13	307.71	309.88	311.11	310.81	311.7	311.55	309.68	312.86	308	311.08	315.96	313.18	315.93	306.65	309.45
299.01	291.05	298.06	293.17	299.38	295.83	298.24	299.18	296.28	299.03	295.91	291.52	297.76	292.59	297.79	296.48	299.9	299.96	290.24	294.54	292.25	296.97	295.97	285.08	293.41	301.76	295.8	296.12	292.88	298.65	298.25	297.18	297.17	294.95	291.92	294.54	302.07	300.26	301.69	300.31	300.07	295.02	295.6	294.48	298.5	295.72	293.15	297.75	300.32	291.61
310.33	310.28	307.79	313.75	301.91	316.56	309.4	312.03	316.52	315.52	307.22	312.41	311.12	308.5	312.13	312.7	311.64	308.61	312	307.98	304.34	310.21	308.81	307.07	312.01	312.54	299.55	304.42	309.8	310.04	307.21	307.46	306.01	306.39	310.14	310.8	310.84	308.66	314.8	311.65	307.32	317.18	305.88	313.05	315.28	306.64	306.59	308.29	309	314.99
308.02	297.68	296.91	303.7	302.89	305.94	304.04	300.82	300.45	298.31	305.42	298.76	305.54	300.94	304.85	296.85	303.73	301.94	298.49	296.24	296.77	299.9	299.91	301.84	305.44	300.6	309.34	297.5	300.35	306.5	295.35	304.97	303.06	295.39	304.58	298.7	301.6	301.45	304.47	291.97	303.4	301.61	300.94	298.51	296.1	298.91	298.34	302.47	292.81	294.27
311.96	309.43	304.36	311.63	312.37	304.91	312.37	311.67	306.06	314.54	312.82	304.46	309.02	311.68	311.36	310.92	314.53	313.97	309.75	315.77	305.78	308.22	309.32	309.59	313.12	309.11	309.99	308.3	316.14	309.96	313.09	308.15	312.36	303.62	306.64	310.07	307.87	318.5	312.92	311.13	311.12	307.72	314.03	308.25	310.79	317.55	310.5	306.44	312.03	312.27
319.86	314.62	320.22	320.77	318.52	314.7	321.97	323.99	317.3	317.37	320.35	318.71	316.33	313.52	324.4	314.22	319.42	311.96	316.45	322.49	306.87	320.35	316.79	318.48	315.59	318.39	325.73	310.41	321.15	316.77	318.31	324.81	314.28	320.22	319.27	325.77	314.37	309.7	320.19	316.46	319.29	317.03	317.16	318.51	319.12	320.86	316.53	319.44	311.75	312.25
299.33	294.17	290.75	305.19	297.93	289.88	293.32	298.41	298.33	296.82	299.13	296.79	296.22	295.67	288.85	293.36	293.81	290.7	299.59	289.1	292.88	295.7	300.4	299.31	295.33	294.4	294.99	297.4	292.88	293.47	291.79	291.44	296.88	294.77	286.83	302.54	297.08	293.05	298.78	298.94	299.44	293.17	297.83	299.55	299.29	292.81	292.81	293.1	297.71	296.17
324.37	325.8	329.91	329.98	328.72	323.3	329.96	327.76	324.85	324.34	327.76	326.19	328.12	326.96	321.64	327.14	327.14	328.21	326.45	327.72	333.56	331.36	328.12	319.8	320.44	333.25	330.8	325	330.12	322.28	329.29	332.49	323.86	330.72	322.43	326.34	329.22	324.12	321.6	325.46	329.52	329.59	321.17	329.16	321.64	329.08	328.36	328	322.91	316.78
319.26	322.19	314.18	314.97	315.92	322.43	315.64	315.72	312.02	316.59	315.45	314.17	317.66	319.81	315.1	317.82	315.39	318.65	324.2	317.26	319.84	315.95	316.51	327.64	307.39	309.74	317.52	317.7	317.27	311.18	315.78	308.26	314.14	314.41	315.15	319.81	320.42	313.12	315.4	314.13	312.4	311.14	316.96	312.13	311.39	319.32	312.42	312.56	314.47	313.96
326.58	327.01	322.99	326.58	324.85	324.7	320.09	326.45	315.47	323.67	325.43	322.24	324.72	323.43	326.04	321.14	317.2	323.52	324.93	328.87	322.88	317.31	319	327.38	328.71	319.53	322.28	326.46	324.4	323.62	321.69	334	324.33	327.47	324.67	327.59	323.9	325.73	324.26	323.26	319.69	320.76	323.57	328.33	323.54	324.41	334.08	323.79	325.71	325.85
312.5	313.28	314.14	316.14	317.07	315.84	307.88	316.06	308.81	311.63	309.03	318.74	308.6	309.6	312.99	317.16	309.52	310.04	317.26	313.5	309.92	311.47	311.31	314.56	316.62	312.39	317.58	313.78	310.79	316.54	315.27	310.51	320.52	317.88	313.76	310.4	309.36	313.15	317.17	308.53	315.48	311.21	311.19	315.27	307.29	313.32	317.47	307.49	313.75	307.23
312.25	313.97	313.46	310.38	310.26	306.89	306.48	301.33	313.87	314.87	313.75	308.58	316.46	306.32	310.56	311.08	311.33	314.48	306.78	304.42	315.16	312.36	311.31	313.95	313.47	308.08	308.54	307.3	303.97	311.63	314.01	305.29	313.06	313.44	312.79	301.37	308.02	313.39	314.26	309.98	316.09	312.5	312.33	314.66	305.71	308.86	310.17	309.33	314.55	317.83
323.57	313.23	316.81	324.06	319.09	313.62	322.86	316.11	312.18	314.07	312.86	319.54	319.8	318.46	318.71	320.73	315.29	321.99	312.52	312.72	306.61	318.41	322.11	321.34	326.17	316.93	313.25	311.61	314.65	318.21	316.66	319.99	316.14	319.98	323.13	321.73	321.33	318.32	312.93	319.37	320.2	309.31	317.9	317.22	318.86	321.72	312.51	314.4	322.15	327.28
299.43	308.66	299.57	297.83	302.81	306.61	305.04	303.43	298.44	303.77	304.29	301.98	295.72	304.5	298.16	306.27	305.41	307.59	294.47	304.29	301.12	296.54	305.71	301.38	304.32	305.82	304.66	305.36	303.11	304.8	300.98	298.78	303.61	301.6	299.34	309.41	301.19	297.6	304.86	299.68	300.4	292.73	309.17	303.92	305.57	300.41	299.11	297.36	296.99	302.66
312.73	309.7	304.69	312.6	302.95	307.7	303.6	308.09	300.99	307.6	312.38	307.57	310.59	309.34	312.99	303.07	316	305	307.17	308.17	305.58	304.32	310.8	308.25	313.57	305.41	308.95	301.22	315.68	307.56	310.6	304.91	318.57	311.09	307.19	309.66	306.44	312.73	311.75	304.1	302.4	315.52	306.1	304.05	309.91	307.84	311.21	308.87	307.9	306.39
302.44	309.61	308.69	300.17	310.16	311.47	301.86	301.5	309.07	310.77	306.95	299.93	303.51	303.15	303.25	305.36	303.44	304.54	304.62	307.12	304.46	306.7	300.53	303.89	302.43	305.05	305.96	307.47	304.06	301.72	310.74	307.15	306.37	305.79	300.3	303.45	299.64	305.01	300.97	310.08	303.09	298.46	303.98	305.77	311.06	308.25	297.04	306.99	305.09	301.83
309.31	317.25	308.32	310.4	309.61	306.12	312.88	316.08	312.65	305.26	310.91	312.58	310.98	314.55	314.7	306.59	310.06	317.22	314.48	313.97	317.95	314.53	315.52	301.3	307.59	313.47	309.5	314.97	304.49	310.3	307.22	305.61	311.8	313.98	312.64	312.54	303.63	304.74	312.87	302.73	310.22	309.72	308.57	311.16	311.89	307.94	306.21	310.46	308.38	313.98
309.4	311.15	305.22	316.18	317.56	310.52	321.39	305.36	312.91	303.83	311.64	308.51	316	311.65	304.49	312.62	310.87	311.44	309.51	316	305.47	309.05	311.57	319.77	311.87	316.88	305.59	310.22	317.72	313.1	310.01	314.93	306.75	317.84	314.96	307.24	311.68	312.31	317.07	308.82	308.73	314.66	310.14	310.93	317.31	310.35	316.08	316.77	314.28	314.08
316.97	317.79	319.29	318.41	313.28	322.85	305.69	309.94	313.74	313.99	309.86	316.63	310.43	312.73	317.5	314.53	311.89	315.14	322.64	312.76	316.61	319.35	313.91	318.69	320.26	320.15	317.69	316.93	314.14	316.69	308.91	322.52	314.45	312.18	313.65	319.07	312.59	311.62	318.01	321.39	316.52	312.56	314.86	312.1	314.63	310.46	316.2	310.9	315.08	316.83
299.74	289.49	301.95	300.37	293.67	298.35	295.4	296.13	299.32	290.88	294.99	296.33	295.72	293.03	296.97	299.62	303.12	302.46	300.16	290.53	304.52	295.45	296.98	301.25	304.24	293.57	288.17	300.94	299.16	298.39	298.19	300.14	301.44	292.1	297.16	300.18	298.07	302.68	300.69	296.78	297.71	291.62	302.12	304.06	299.27	292.21	298.01	292.24	293.48	296.15
309.51	304.42	308.87	305.64	307.24	309.98	296.2	305.93	302.87	304.6	299.49	300.39	302.74	304.26	310.22	303.29	304.82	311.12	307	302.66	307.95	308.4	304.08	303.33	303.37	308.27	298.46	296.79	310.28	296.65	310.97	304.36	306.5	295.66	307.79	310.84	307.55	305.76	305.89	303.75	300.53	297.63	306.59	299.81	303.44	304.26	300.76	311.17	300.31	300.76
319.5	315.63	316.73	325.87	315.19	317.17	309.2	318.51	314.66	318.98	313.58	316.41	323.6	315.17	318.88	313.42	312.11	315.09	313.67	318.07	323.47	317.99	312	318.85	311.74	313.7	320.28	320.14	313.58	311.4	314.26	315.36	318.63	308.87	313.16	311.3	318.01	317.76	321.7	318.46	313.29	316.32	316.43	316.98	316.32	315.96	327.64	318.11	314.94	314.25
318.85	321.49	316.45	311.26	314.62	313.78	319.9	322.02	312.76	319.31	315.16	321.7	322.13	323.13	318.12	315.85	325.43	318.94	319.63	314.19	321.99	312.42	318.39	314.66	320.09	318.63	317.36	320.61	312.73	313.87	320.74	310.86	313.34	320.13	320.06	311.88	315.72	320.72	315.35	317.24	320.92	317.98	322.27	314.96	311.38	320.67	317.15	317.79	313.15	313.4
298.78	308.52	298.63	296.71	301.47	300.06	300.94	302.41	299.88	299.27	303.12	296.28	304.35	293.48	297.36	290.43	302.66	296.73	300.97	298.78	301.57	304.4	296.26	303.9	298.2	301.43	309.73	305.06	302.38	303.16	301.53	298.98	297.44	304.67	297.32	298.5	301.81	300.2	295.26	305.97	293.99	293.28	301.83	303.01	297.5	300.17	294.19	303.79	300.66	298.75
310.43	316.15	318.39	317.96	318.92	321.19	316.3	317.85	313.06	316.28	318.01	312.1	317.32	316.86	318.52	313.19	310.95	310.82	317.7	310.28	318.22	319.31	322.5	313.68	316.59	317.2	319.07	315.38	315.18	319.31	315.16	314.16	314.96	318.37	319.2	314.3	321.68	308.06	315.39	315.33	312.44	312.28	316.11	316.55	320.16	310.65	321.94	322.13	315.72	316.21
303.27	299.04	303.52	302.99	305.63	308.67	295.47	303.94	301.91	302.82	302.78	305.05	304.22	302.72	301.61	308.55	305.91	300.76	296.65	301.92	298.71	301.97	302.5	303	306.21	300.55	297.28	300.89	308.61	302.38	302.89	300.2	298.53	300.13	300.41	304.33	298.51	301.77	305.33	308.57	307.05	309.21	307.27	307.21	309.2	305.38	311.24	303.94	306.25	314.91
319.56	318.32	319.56	316.33	312.88	314.82	320.62	320.21	317.01	311.5	317.7	316.57	318.74	322.06	315.68	313.97	311.67	316.66	318.64	314.5	318.22	318.66	315.77	319.15	322.2	316.27	313.99	315.86	317.45	315.79	313.95	316.53	320.97	323.65	315.41	317.39	319.02	320.75	310.16	320.49	314.79	319.7	318.82	323.41	315.57	317.24	313.7	316.72	323.85	321.09
311.13	313.94	306.46	310.2	311.81	307.89	303.46	309.8	311.06	312.48	312.12	314.54	304.87	305.51	309.63	308.22	307.95	307.71	313.79	316.71	306.86	312.25	299.68	310.97	309.88	310.21	303.33	314.75	308.68	310.62	308.29	308.25	307.42	312.33	313.66	309.91	304.31	314.72	303.2	307.67	301.98	312.37	308.64	312	308.24	317.83	318.88	302.85	304.5	307.3
317.68	319.02	315.47	315.11	318.59	324.87	316.19	318.37	319.3	314.7	316.19	313.24	322.1	317.91	314.02	317.99	318.85	318.97	318.43	316.93	318.79	320.43	323.24	322.44	314.64	313.39	313.24	325.52	317.32	322.18	319.33	315.98	319.52	319.7	315.55	314.82	316.81	315.13	319.5	324.95	318.65	314.79	321.68	314.57	317.62	314.83	316.52	318.53	321.11	319.88
290.58	293.8	292.28	291.32	297.87	287.49	297.95	297.84	297.32	295.22	289.11	294.73	294.66	299.49	299.44	293.98	301.89	293.95	300.63	293.61	295.8	292.37	296.27	293.28	290.32	298.74	294.6	292.32	293.52	301.79	298.1	290.79	298.34	299.71	286.23	299.17	293.67	292.87	294.71	296.64	296.89	296.35	298.38	302.88	299.54	293.23	289.41	291.26	295.83	300.13
291.82	292.41	294.47	284.04	288.54	291	294.16	286.71	292.6	291.96	296.83	291.96	298.57	293.73	295.22	297.11	292.08	296.58	300.09	296.09	293.52	293.3	298.4	293.2	295.5	289.97	296.49	297.57	299.41	295.41	296.33	298.62	295.3	297.21	294.05	298.61	292.76	296.87	296.65	297.19	292.49	298.98	286.65	291.8	297.25	296.07	298.96	302.86	293.43	293.84
302.66	293.85	295.89	300.29	301.57	295.86	298.71	298.6	306.46	302.16	304.23	298.35	303.42	301.68	293.85	299.65	303.46	301.88	294.91	301.3	301.07	297.03	299.79	295.9	304.57	297.99	296.98	299.36	297.56	296.23	297.59	301.09	299.14	296.86	299.95	301.09	301.53	306.31	299.94	297.04	300.78	309.03	307.6	303	300.69	301.08	304.89	296.61	302.55	290.33
316.04	310.71	313.22	313.6	313.51	315.1	309.88	315.37	317.65	313.32	315.4	315.14	316.39	307.38	316.76	314.22	315.85	311.17	314.65	313.95	305.23	312.28	308.45	316.78	316.02	314.04	305.87	314.87	314.31	317.3	306.65	309.94	314.8	322.57	313.78	310.64	314.59	312.73	316.38	315.05	313.87	315.4	315.23	317.48	310	322.7	305.56	314.79	308.92	315.02
313.72	318.46	312.49	313.47	315.86	313.7	321.24	323.17	322.42	316.31	316.7	313.44	314.78	318.72	318.05	314.94	317.93	321.59	316.64	310.98	308.35	313.16	312.58	312.2	319.54	313.65	314.56	314.34	313.68	308.04	319.82	313.48	317.4	308.16	317.87	314.89	314.87	310.62	308.93	318.21	322.01	315.8	314.04	309.24	316.89	315.68	316.91	309.77	320.46	321.54
310.86	321.56	311.64	316.28	322.73	313.75	315.17	325.66	306.72	311.61	313.35	322.64	316.72	315.21	319.92	305.13	310.22	316.57	319.09	319.59	317.57	321.2	315.46	317.8	318.15	312.38	314.13	314.41	312.98	315.55	312.13	319.59	312.69	306.56	314.35	322.39	316.12	314.56	320.59	323.13	315.77	315.12	312.09	319.03	314.07	314	320.4	315.02	316.13	320.35
308.56	311.64	310.81	306.91	310.06	309.98	304.91	306.65	306.24	313.03	307.39	313.87	310.79	311.88	306.11	308.84	302.64	315.31	309.87	311.17	309.11	307.16	309.23	307.2	307.48	307.22	300.69	307.33	307.38	307.81	304.41	312.74	304.3	313.83	314.53	315.27	306.4	312.9	312	310.51	304.49	310.75	308.22	312.68	313.02	313.02	308.59	305.14	308.06	309.98
335.86	324.49	332.65	324.49	320.15	330.85	329.59	323.47	327.13	329.54	327.35	327.03	330.48	332.86	321.76	323.57	320.86	327.5	336.11	334.88	331.73	335.11	329.79	327.79	322.8	325.77	333.04	330.1	327.63	331.48	332.58	331.25	326.35	321.32	333.63	333.96	330.2	325.04	327.05	330.63	323.14	330.81	326.14	331.93	325.05	332.74	338.2	326.63	334.1	340.13
312.82	309.02	310.12	305.78	311.82	310.77	313.09	316.06	308.74	315.26	313.2	305.28	307.19	308.01	312.18	304.43	308.9	319.62	311.14	312.3	312.68	315.72	304.35	305.72	313.19	305.77	317.3	313.13	308.86	304.68	306.87	312.58	315.08	320.47	308.88	301.21	309.87	318.4	308.48	320.55	311.73	308.87	314.79	305.48	307.25	311.04	314.38	305.57	310.35	315.82
307.72	314.65	311.56	310.83	308.18	316.27	313.18	314.45	312.36	310.43	311.41	311.14	312.29	312.27	310.85	304.72	317.54	316.94	315.84	312.21	311.45	308.63	307.75	307.66	309.64	318.93	309.37	312.56	307.18	311.8	311.68	314.74	310.56	311.98	310.48	313.84	310.55	306.15	312.38	313.65	311.65	311.99	313.35	308.19	310.91	315.54	308.39	311.24	318.04	307.12
298.58	296.5	298.04	298.78	301.2	301.36	302.77	307.45	303.97	308.16	298.58	302.36	302.56	308.72	304.92	302.22	309.57	307.68	307.27	302.72	302.57	302.58	301.74	303.39	310.3	306.38	314.77	306.18	303.64	307.99	301.67	298.83	304.81	311.23	302.98	302.88	296.34	299.52	310.59	308.22	307.53	304.74	304.9	304.55	304.01	303.14	296.07	296.68	306.33	305.77
321	315.01	310.6	311.26	314.49	317.63	315.45	318.6	311.73	313.81	317.86	326.81	319.84	320.32	319.54	321.73	318.87	315.44	324.66	320.94	320.58	321.72	317.73	323.46	320.27	315.2	321.95	315.8	319.34	326.91	318.27	317.01	320.55	317.35	324.51	317.14	316.14	308.11	317.96	327.53	313.15	315.27	316.63	319.99	312.75	313.48	317.16	318.9	310.67	318.41
305.33	301.95	306.38	300.66	304.13	305.82	306.05	302.71	300.5	309.16	302.84	302.69	302.67	302	301.58	303.9	302.21	295.16	298.04	307.22	305.78	296.23	301.87	301.15	300.66	303.73	307.59	303.83	303.48	303.51	307.44	297.69	305.26	292.32	295.92	304.78	302.35	297.51	305.88	303.81	307.74	304.03	303.23	301.94	305.33	302.79	300.6	301.3	304.67	307.14
312.96	309.85	320.3	310.35	309.65	313.74	306.62	316.36	312.52	313.85	316.64	314.28	316.43	310.21	310.9	305.55	307.97	318.45	313.66	305.74	314.38	312.35	313.46	311.67	307.14	308.21	311.85	310.21	312.2	314.78	312.61	309.27	313.09	313.61	311.71	310.78	320.08	309.85	311.1	317.42	320.92	315.37	315.13	311.93	311.93	319.58	313.19	307.22	317.62	312.49
307.16	316	318.26	316.57	311.74	304.68	312.03	312.06	310.46	311.24	317.96	306.93	314.54	307.94	318.41	306.72	307.38	306.82	313.42	311.14	313.61	308.59	306.83	308.8	315.67	317.92	314.29	305.78	312.07	309.86	306.77	308.62	314.28	302.57	314.86	305.86	309.5	306.92	314.33	312.43	313.97	313.64	314.46	312.62	310.71	314.73	311.68	313.29	305.35	306.65
320.5	322.31	329.05	320.98	321.41	327.89	320.94	323.63	323.96	319.89	325.55	328.27	331.17	323.94	328.65	326.24	328.09	328.97	322.58	321.15	331.87	322.73	325.13	324.72	323.79	321.37	322.68	323.3	319.19	321.57	323.55	320.69	322.38	333.43	321.82	324.52	326.77	326.11	320.43	324.35	329.57	330.52	327.64	331.57	325.98	323.47	320.03	328.67	325.24	323.46
316.17	311.41	313.68	315.52	312.56	314.07	315.42	306.73	316.76	317.64	317.28	317.15	319.59	314.4	316.43	310.56	317.5	319.84	313.27	314.49	317.24	312.41	315.68	316.42	314.53	312.67	317.38	315.17	313.58	314.53	315.63	314.75	317.05	306.52	326.76	308.26	309.15	318.87	312.76	323.12	311.96	310.88	316.11	314.16	310.86	313.18	307.26	311.24	314.87	311.41
306.64	303.16	301.6	300.84	293.75	298.4	303.75	303.06	291.73	297.83	299.61	295.96	298.72	302.66	305.19	297.56	305.71	300.65	301.93	298.83	302.79	294.23	294.57	296.22	308.5	303	292.72	301.22	300.84	299.72	298.75	296.37	296.56	293.85	296.21	297.37	301.16	294.48	295.96	300.3	302.6	299.97	304.6	303.38	295.97	295.52	297.14	310.74	299.92	300.34
303.22	301.22	298.78	305.72	312	305.42	298.42	304.71	301.48	303.86	308.33	299.94	311.46	299.39	296.36	314.84	306	311.32	306.31	300.83	302.09	299.52	298.54	301.24	309.47	298.03	313.04	301.54	306.65	307.03	312.35	301.45	297.12	299.07	302.93	307.1	302.59	303.12	305.31	305.86	296	299.65	304.23	300.38	302.41	299.77	306.84	308.49	291.01	304.02
329.67	320.91	324.47	322.38	325.07	321.61	330.8	324.33	323.63	321.69	325.32	325.12	327.95	324.48	328.19	329.14	322	323.81	333.69	322.49	330.01	323.52	329.53	329.41	327.46	331.66	323.85	325.19	320.25	330.27	324.06	320.73	324.61	326.28	325.39	316.49	329.09	331.14	323.58	324.97	334.65	326.55	326.95	325.34	323.5	315.28	321.76	333.14	324.07	321.07
314.7	316.3	307.52	313.33	314.54	315.15	306.73	315.58	311.72	312.95	315.04	310.97	310.46	314.79	317.76	312.8	316.33	316.05	317.02	316.47	314.77	309.43	312.26	311.59	319.18	312.01	314.75	321.81	312.23	310.52	311.53	311.57	317.84	302.9	309.4	311.73	305.14	302.59	312.83	313.56	312.27	319.45	314.4	307.52	315.67	309.62	312.59	315.7	312.79	310.03
335.08	329.72	318.47	329.38	332.96	330.39	327.84	319.77	323.83	332.04	322.11	332.57	322.71	326.59	329.24	330.42	325.67	329.37	318.89	329.21	324.76	328.15	335.11	332.05	326.99	324.81	329.13	336.41	327.71	334.78	334.25	334.38	324.22	327.77	331.29	328.49	330.98	325.93	323.76	329.15	330.27	326.96	328.79	329.83	326.88	328.62	328.16	337.06	327.98	329.27
327.25	329.3	322.16	327.98	320.46	324.54	322.6	327.31	328.82	331.94	330.45	323.83	324.62	328.54	323.36	330.59	328.28	324.22	326.73	324.08	326.51	324.68	325.7	323.55	327.64	327.87	329.11	323.47	326.27	326.51	331.53	330.93	320.47	330.48	322.8	327.14	325.81	324.79	327.58	328.8	332.63	329.58	323.4	328.66	333.56	321.87	325.88	327.76	321.73	327.12
314.01	318.18	305.39	314.43	314.14	316.21	307.45	315.04	303.58	315.08	313.54	312.23	312.48	312.14	317.71	313.58	310.39	314	311.93	314.39	310.32	308.99	320.17	315.08	325.92	320.84	316.03	313.06	314.99	313.7	313.04	310.12	310.29	316.93	312.43	308.92	311.09	311.31	310.52	308.05	310.36	309.65	317.17	310.82	311.54	310.25	309.64	313.54	308.84	323.12
322.29	317.9	324.39	317.78	322.12	321.06	321.87	324.81	316.97	318.55	323.66	312.08	317.22	313.99	320.31	318.47	322.43	318.16	321.09	315.67	315.75	315.9	313.05	318.59	319.07	323.08	310.41	314.61	318.78	323.86	311.19	316.77	315.69	316.98	317.99	317	318.92	322.14	312.13	315.5	320.21	316.49	324.38	318.28	319.88	323.77	317.91	317.84	320.84	306.72
313.15	312.06	307.94	315.29	308.04	309.2	304.57	311.75	313.21	305.92	311.95	313.46	317.2	309.67	312.74	307.8	312.32	315.08	316.26	310.11	312.44	313.02	299.36	313.79	309.74	318.64	309.37	313.46	315.95	313.3	305.61	316.58	313.28	317.35	307.05	312.48	311.05	308.01	317.58	305.13	322.96	306.41	311.76	306.82	313.1	308.01	307.17	313.89	315.67	308.91
290.64	297.9	290.57	297.61	303.02	291.95	294.11	295	296.73	294.29	289.73	299.62	294.97	301.74	297.39	292.26	295.34	291.15	299.73	304.68	301.11	300.65	296.68	290.93	294.22	287.75	288.55	289.32	292.18	289.3	294.78	291.92	300.31	297.1	293.6	293.96	290.93	289.15	294.79	291.53	291.75	294.16	294.29	295.9	301.62	291.01	297.88	287.31	295.28	290.41
311.78	301.56	309.82	302.69	307.02	302.89	301.64	304.72	311.31	297.47	303.8	304.88	309.73	305.03	301.05	308.01	304.86	308.54	311.45	299.73	301.93	303.57	304.47	305.42	303.6	302.44	310.12	301.66	306.25	307.4	304.6	304.54	304.94	302.68	302.3	306.32	299.47	303.03	307.3	303.11	301.51	305.7	310.36	310.41	305.61	308.01	303.06	298.12	301.51	295.12
304	297.25	300.57	296.98	298.49	299.73	298.82	304.94	299.48	290.4	304.11	303.55	301.38	302.51	301.16	302.21	295.36	306.99	299.88	302.62	299.67	294.11	302.35	303.52	300.18	301.39	291.88	301.53	303.51	301.39	301.52	306.62	301.19	297.71	295.66	300.87	298.72	300.47	301.58	296.06	297.8	298.4	303.52	301.84	301.24	301.18	301.1	296.69	295.49	299.37
310.6	315.4	316.22	312.04	313.94	315.19	319.73	316.35	319.56	317.7	315.07	321.73	317.92	313.89	318.64	316.64	317.62	311.49	316.11	316.84	314.9	313.35	314.4	311.25	311.69	317.84	312.12	316.65	313.73	313.44	319.39	316.57	317.99	314.39	311.53	311.35	315.17	322.71	316.2	310.51	320.97	317.46	310.49	321.42	318.36	321.05	314.91	322.43	311.1	314.71
315.35	316.83	318.11	319.33	319.79	313.22	306.91	321.93	318.86	318.63	315.13	315.26	312.99	315.09	314.99	319.41	320.12	316.86	322.04	314.79	318.09	323	317.1	314.2	312.13	326.45	321.07	313.93	319.45	319.07	320.86	315.55	321.61	320.21	315.68	317.68	314.17	327.93	313.73	319.93	315.24	316.1	315.72	317.4	328.7	315.09	314.34	313.95	315.57	317.34
298.7	307.31	307.47	306.03	305.09	303.1	297.46	310.57	301.3	305.09	300.33	299.12	303.59	303.59	308.81	311.87	304.14	303.67	300.74	302.17	299.5	298.61	302.11	304.45	304.24	307.94	308	303.14	303.86	301.24	302.68	305.87	307.7	303.89	308.72	305.54	299.95	310.48	303.3	300.71	297.34	303.42	305.28	306.38	305.93	300.35	305.92	304.41	300.64	299.88
320.28	310.63	313.94	316.38	316.65	322.68	320.31	317.69	316.82	322.13	322.45	311.12	318.23	318.14	307.99	305.52	315.37	312.7	317.17	315.96	317.67	313.16	316.44	312.76	310.93	312.88	321.1	315.37	313.53	317.06	316.01	314.94	312.9	313.38	312.44	315.65	320.34	312.67	321.18	317.44	314.77	311.79	318.06	310.33	313.95	317.04	322.31	311.92	320.21	319.62
310.71	315.82	316.46	307.01	313	308	314.91	310.47	307.37	311.08	318.32	311	310.39	313.54	309.55	313.13	309.86	303.07	317.16	309.59	314.1	319.49	312.9	314.91	314.12	311.45	307.22	314.58	314.88	310.08	314.56	319.59	310.05	312.32	310.68	306.37	319.14	317.46	313.97	309.19	312.59	312.6	310.4	313.57	311.11	317.82	317.82	314.77	312.5	308.53
289.2	292.34	292.97	295.07	304.87	297.38	297.6	299.7	293.72	296.35	298.63	296.55	298.69	296.5	295.71	296.2	294.24	298.97	296.87	295.63	290.37	292.23	291.91	293.83	293.98	294.76	289.68	296.95	299	295.66	296.05	288.96	302.3	297.69	292.8	292.83	290.37	297.12	293.09	294	303.28	300.21	295.57	303.06	295.08	290.64	295.52	290.02	290.96	292.96
296.31	301.53	306.06	305.59	301.18	310.77	309.53	301.12	300.26	300.39	300.96	302.35	305.84	306.66	302.1	303.69	305.01	304.53	310.88	300.2	294.94	301.94	298.57	304.2	312.73	301.89	305.09	311.47	297.54	298.98	309.93	302.52	309.24	299.23	309.31	308.2	300.66	307.5	300.04	312.87	293.18	307.15	299.96	306.79	302.27	302.71	311.08	304.61	297.96	305.88
315.22	314.92	323.08	314.22	310.4	314.83	325.97	313.11	320.66	315.4	310.12	316.73	312.26	323.63	319.76	317.46	318.3	314.49	318.34	319.04	316.15	323.98	314.92	318.49	323.11	318.73	311.25	314.72	313.99	314.73	318.17	311.56	321.05	313.74	320.6	313.84	312.56	314.84	317.57	313.84	315.21	319.33	313.25	317.75	318.07	321.01	319.82	316.91	318.99	319.63
304.77	309.85	297.86	307.16	306.31	302.16	301.32	303	311.65	298.47	302.24	297.33	303.53	310.64	303.17	307.68	303.25	309.34	306.08	305.24	309.58	308.56	295.25	303.69	305.87	297.94	304.64	307.23	302.45	306.31	307.69	313.68	303.02	305.91	301.98	305.42	313.53	314.36	299.59	310.96	307.02	306.2	309.61	297.94	306.85	303.89	300.34	307.53	300.34	309.61
306.37	309.44	299.61	296.29	300.11	300.06	300.59	305.17	302.07	310.45	301.94	297.34	296.75	299.61	301.64	299.21	298.75	298.59	305.17	305.04	302.09	305.42	298.6	300.31	304.31	303.26	307.81	303.33	302.15	297.49	295.87	297.7	303.6	298.32	303.32	304.09	301.1	304.74	299.76	305.2	303.47	294.67	301.91	299.77	307.03	304.29	298.65	302.99	307.53	304
315.25	317.27	314.25	319.5	317.77	317.15	315.62	320.73	320.05	315.68	316.84	310.41	323.82	317.27	314.31	321.72	319.14	320.41	316.12	314.67	317.83	317.68	320.3	312.12	320.84	310.74	311.59	312.21	324.11	313.03	322.74	318.23	316.91	312.3	312.09	316.59	314.75	316.96	312.29	313.28	313.83	315.74	317.67	311.24	323.51	315.31	321.06	313.31	320.17	313.02
314.98	315.35	312.95	313.74	312.61	308.42	307.46	316.8	310.31	307.72	311.75	310.75	305.86	315.4	309.31	312.61	314.09	309.1	315.29	304.44	312.43	316.74	315.61	311.71	315.45	310.48	313.76	309.13	313.94	314	309.75	309.97	317.39	315.28	309.96	318.51	313.66	311.98	314.53	312.79	304.98	311.09	312.16	317.51	311.06	311.67	312	314.32	314.84	307.12
298.02	301.05	304.17	306.28	293.71	302.99	300.46	289.45	307.37	297.83	301.83	306.76	291.16	305.15	301.69	301.81	302.12	301.65	302.67	298.88	302.55	305.06	309.15	303.34	304.44	307.32	300.69	305.53	299.69	298.51	300.39	302.91	307.66	297.38	290.51	294.01	296.2	299.76	296.14	295.73	300.78	305.18	299.33	304.06	299.87	299.44	307.27	301.21	297.45	290.43
318.22	320.85	314.38	317.91	322.19	319.58	313.93	316.34	315.81	311.69	314.64	313.25	314.37	315.65	308.41	312.29	321.48	304.46	317.08	316.07	314.89	323.23	316.11	317.27	313.17	307.99	316.41	315.53	316.27	313.05	313.84	314.81	314.28	317.51	318.4	316.87	316.45	320.54	316.08	321.28	318.24	319.15	319.42	323.76	315.93	315.08	313.3	318.79	314.47	316.5
329.48	327.56	322.86	327.09	325.03	324.1	323.95	330.07	332.3	328.77	322.8	325.99	331.16	330.2	330.61	331.56	328.68	328.58	330.58	338.72	327.87	330.76	319.51	327.48	321.49	325.65	329.98	329.34	320.52	329.58	330.07	329.68	334.21	326.05	323.65	329.44	325.55	326.37	327.87	325.29	332.25	328.21	329.38	323.81	325.95	329.81	322.08	332.15	324.67	327.4
303.4	314.51	308.37	307.01	308.64	312.48	309.15	309.22	317.4	307.08	315.5	314.71	313.25	313.18	306.8	313.65	305.88	309.37	309.33	312.11	307.41	307.04	308.9	309.65	308.58	310.36	307.76	312.16	307.48	312.66	307.37	307.79	308.87	311.17	308.67	309.52	305.53	313.31	305.44	312.88	312.87	308.85	306.97	315.81	308.59	312.08	311.49	311.39	311.15	317.96
318.96	315.6	305.57	312.09	319.44	311.4	313.27	319.3	316.69	320.47	314.88	313.54	306.78	315.31	311.56	322.44	314.52	303.45	318.82	315.87	321.77	319.87	312.39	312.69	316.07	318	318.73	314.18	315.83	316.22	312.81	315.14	312.69	310.05	317.64	310.4	318.67	308.85	313.33	313.68	318.87	312.48	316.95	311.4	314.78	319.41	316.37	311.32	315.41	322.34
314.3	309.06	312.36	308.49	308.09	320.6	310.7	314.26	309.79	314.09	314.1	308.98	315.98	303.44	309.19	308.38	314.88	314.44	307.8	310.65	313.08	313.29	312.69	309.73	306.29	312.8	310.44	314.33	301.67	310.66	305.4	308.66	311.77	316.91	316.95	312.83	309.14	311.91	311.81	311.46	308.54	309.78	315.06	311.59	313.98	312.68	315.33	315.06	304.43	304.87
300.82	304.46	300.49	295.23	295.28	299.39	302.1	307.53	302.25	297.76	302.4	302.95	299.58	300.96	299.11	301.94	310.28	297.38	311.19	307.68	304.64	301.61	305.3	304.75	294.21	300.28	307.66	301.43	306.39	311.84	296.21	301.9	305.6	296.17	301.27	301.54	301.19	303.29	305.94	295.08	306.75	298.71	305.16	301.47	307.04	298.53	304.45	307.09	298.09	309.15
318.69	316.19	318.31	313.86	318.97	315.57	320.47	321.3	314.56	323.82	315.59	315.87	316.35	324.78	319.74	318.6	317.43	313.31	316.73	318.83	318.09	321.47	313.31	312.49	316.05	318.85	313.27	321.7	316.98	313.54	316.24	317.13	325.68	318.14	321.73	312.23	319.29	317.61	325.69	317.51	322.97	316.24	321.75	324.69	316.34	326.85	325.45	320.34	319.98	317.56
326.38	322.37	328.18	332.05	331.76	327.14	327.9	328.8	325.15	328.03	332.56	323.93	324.77	322.17	328.88	329.43	330.53	330.51	330.45	329.14	326.87	332.26	320.34	330.86	323.95	324.57	321.4	322.77	330.12	330.42	330.19	327.36	331.53	329.87	335.19	326.75	327.27	331.23	330.23	328.74	324.42	333.3	330.39	332.83	329.04	332.78	318.78	329.88	327.33	320.32
308.67	313.45	295.77	295.81	312.13	296.33	308.32	306.4	305.44	312.76	301.68	304.48	305.31	308.65	303.18	307.03	307.89	307.32	303.02	297.99	307.65	301.72	306.61	306.57	312.02	303.67	313.88	304.97	305.55	308.01	305.86	307.29	308.17	305.02	310.15	303.11	308.4	313.26	307	301.74	306.78	306.81	301.74	308.57	309.89	308.64	299.99	304.3	309.97	304.86
311.83	308.46	313.28	315.17	319.88	303.86	315.44	309.61	308.38	311.39	308	317.37	317.63	312.13	313.87	313.16	320.09	308.85	317.29	310.94	308.21	313.37	310.56	312.47	312.95	309.31	310.1	310.15	315.87	307.49	313.98	311.42	316.57	315.84	308.07	303.46	314.16	311.78	315.8	311.92	309.95	310.84	309.24	307.26	319.4	313.17	310.63	314.65	317.26	320.16
315.24	304.92	313.74	317.15	312.86	313.28	313.92	315.71	310.53	314.8	311.47	314.4	310.98	306.79	315.74	316.35	304.49	308.08	316.93	313.81	309.72	307.85	322.07	310.2	310.14	308.11	319.65	308.35	316.58	312.42	316.14	312.63	314.4	307.83	316.31	314.98	318.18	309.12	314.74	314.26	312.77	312.3	317.58	312.18	313.62	307.52	310.62	315.78	317.41	309.79
315.41	312.15	321.79	311.32	314.74	313.29	320.77	324.59	312.64	314.74	320.51	317.91	314.14	311.15	318.39	316.56	315.38	312.21	321.17	308.77	319.36	318.36	314.27	312.73	322.81	315.06	319.8	308.44	310.79	316.5	316.97	312.55	310.39	317.13	314.95	306.4	310.66	310.56	307.85	318.61	315.08	313.56	315.83	318.12	317.95	314.84	308.56	315.6	316.27	316.87
321.75	324.81	311.98	320.01	322.3	323.59	314.08	312.17	316.21	314.57	313.96	312.37	321	317.55	317.46	317.93	310.78	315.17	322.73	322.61	320.9	314.4	318.39	316	315.31	315.82	316.17	319.9	312.11	315.95	308.04	323.05	327.3	315.78	313	314.84	320.18	318.08	318.08	327.9	319.78	325.37	315.42	315.68	317.3	313.18	320.38	317.7	319.9	317.25
319.26	313.55	315.25	320.37	315.67	313.3	314.23	320.71	321	318.21	319.13	320.06	319.66	313.84	313.42	316.28	316.45	309.49	315.27	315.48	323.85	324.12	315.02	316.84	318.45	317.65	315.85	319.1	316.8	320.69	312.26	314.59	316.01	314.19	317.33	314.2	327.21	320.65	316.8	307.74	316.89	318.41	315.95	309.68	324.18	317.73	323.38	316.83	317.97	318.83
302.97	301.51	303.34	313.91	306.09	302.69	302.45	304.04	305.14	302.44	302.34	309.69	304.91	305.5	302.97	299.44	297.26	303.27	300.64	301.41	305.33	299.73	306.93	301.59	308.78	302.37	307.38	300.16	303.14	309.24	300.25	309.19	297.09	300.95	305.18	302.82	304.45	300.08	308.5	303.24	306.88	310.32	300.64	297.88	300.37	303.59	305.99	301.06	302.92	298.73
302.39	313.4	312.58	316.93	309.5	315.31	317.35	318.12	307.68	314.87	319.51	313.56	312.84	315.45	314.93	308.98	312.83	312.24	315.63	310.38	320.09	307.41	312.48	315.21	312.82	314.36	314.61	317.07	316.63	313.89	317.19	314.14	317.83	311.96	315.96	309.7	309.98	317.98	315.15	312.51	318.95	311.22	313.38	320.9	320.22	312.46	309.65	309.9	318.17	314.87
296.24	302.3	294.75	292.32	301.88	299.58	303.57	295.13	298.7	295.59	300.72	292.18	299.04	291.91	291.74	296.2	302.97	292.41	293.08	291.76	293.58	300.6	297.96	294.91	299.71	294.25	300.25	300.3	296.75	297.15	298.83	301.84	292.1	293.68	297.63	292.68	303.13	292.52	294.39	297.26	295.36	293.1	296.28	292.37	293.44	300.39	300.18	293.77	295.96	299.29
290.01	292.15	305.52	293.2	298.64	296.6	292.86	296.68	297.08	293.48	295.36	293.34	296.31	300.05	296.83	302.7	302.71	291.27	290.8	293.81	302.81	292.05	301.84	300.77	295.37	292.7	294.03	294.43	297.31	296.81	298.89	298.21	299.33	297.35	299.49	300.78	294.82	300.73	302.02	295.68	298.71	306.59	300.04	307.2	295.77	298.97	303.76	295.23	297.56	298.97
300.41	299.45	297.71	299.83	292.58	297.13	305.6	296.18	297.91	295.72	292.03	294.95	295.12	301.2	296.6	295.91	290.03	297.27	302.37	294.94	294.05	292.61	307.34	293.65	297.99	296.69	299.36	298	293.26	293.3	291.45	298.22	303.98	298.83	302.09	297.08	300.83	299.65	300.61	297.91	293.09	300.14	301.71	300.42	298.12	297.7	304.34	298.5	292.36	291.99
302.38	303.45	302.97	304.78	304.78	301.68	301.83	303.07	303.12	307.1	308.02	301.41	312.44	307.9	299.93	297.48	303.71	306.66	302.71	304.95	306.05	304.23	304.53	300.59	305.52	309.09	308.62	297.72	302.35	308.14	301.02	313.5	305.53	301.18	300.04	300.89	300.09	305.91	308.13	304.19	304.3	308.32	304.48	306.66	302.78	306.09	303.99	304.58	300	297.61
302.56	302.71	306.74	306.23	306.16	300.51	303.34	310.5	298.23	305.91	307.03	304.85	301.8	308.64	305.82	300.67	299.52	301.25	303.57	301.89	307.69	300.74	307.56	305.72	300.43	305.51	302.89	303	296.96	308.38	299.68	304.76	304.06	304.21	311.07	301.65	312.87	302.89	311.27	305.99	307.42	308.18	302.79	301.91	303.65	301.87	302.79	300.27	303.57	300.56
306.75	310.64	300.38	304.68	294.54	301.88	305.02	301.9	301.37	299.55	299.83	305.72	307.33	304.04	307.27	297.94	295.08	303.73	304.35	306.96	297.54	302.64	302.05	305.31	310.82	301.94	306.05	306.19	306.19	304.19	298.08	312.1	296.46	299.53	305.32	304.58	302.18	300.49	310.88	300.29	305.61	302.41	301.78	301.89	307.91	298.6	303.37	302.3	311.59	307.29
306.87	302.42	303.17	305.27	307.2	308.88	307.49	301.45	303.64	303.01	308.69	308.14	305.37	302.18	306.96	305.73	295.48	303.01	300.41	299.81	308.36	312.02	306.05	300.78	304.43	306.06	300.93	306.72	302.17	304	297.19	305.55	307.66	307.07	302.46	302.52	303.51	305.16	301.72	305.26	304.95	300.46	306.75	303.73	303.75	300.22	304.84	303.91	305.97	304.95
315.84	314.99	319.96	318.45	316.98	315.4	314.67	316.4	317.67	316.67	314.47	310.79	314.56	315.74	309.55	318.57	318.02	317.3	316.54	317.39	323.25	311.69	312.77	316.48	324.95	317.43	310.22	307.83	307.83	312.32	314.59	322.91	317.13	317.5	313.08	318.05	314.48	316.49	317.75	314.11	313.76	312.16	315.1	316.57	313.11	318.87	317.54	326.5	318.49	318.32
308.17	312.18	312.33	315.11	314.34	312.69	321.28	313.77	318.74	309.81	313.93	311.18	317.18	315.48	324.39	312.85	314.45	314.66	317.82	315.9	308.78	319.15	317.34	308.08	314.38	316.13	313.29	321.81	318.67	314.6	310.28	313.35	316.68	317.13	316.02	307.37	317.12	315.3	311.61	312.08	318.03	325.24	312.5	314.25	315.82	315.23	309.58	309.65	308.28	313.47
325.16	322.05	313.78	323.39	321.22	322.52	309.88	317.59	323.24	313.9	325.04	323.04	322.05	314.75	319.09	319.11	316.33	310.96	317.25	319.15	318.26	320.64	318.19	313.03	317.86	319.12	318.05	323.28	316.07	323.65	324.05	314.66	307.99	318.87	310.82	319.59	324.65	321.57	317.97	321.66	320.41	318.76	321.13	306.71	313.64	322.04	315.54	322.82	317.75	321.76
308.09	311.85	310.05	309.31	309.94	307.64	312.48	307.94	313.56	308.16	306.19	300.27	307.33	317.71	307.36	314.66	309.49	304.75	298.03	307.09	313.28	310.35	303.16	307.47	303.8	303.72	306.85	301.33	303.52	308.52	315.41	302.25	311.79	313.95	311.36	307.96	310.9	312.88	306.19	306.87	309.93	311.74	312.25	308.79	301.6	307	317.01	305.14	306.04	309.22
315.5	314.3	316.11	318.13	316.17	313.33	306.31	315.27	316.23	310.41	310.05	319.96	309.91	319.64	315.88	310	312.19	313.32	319.63	315.1	306.05	315.41	307	311.62	311.5	313.41	317.08	306.08	315.99	316.52	315.05	311.03	315.97	309.95	317.66	309.43	308.09	316.16	319.06	316.66	308.1	309.47	313.82	310.61	314.18	312.27	308.52	311.36	315.56	309.13
299.77	291.97	291.88	299.19	302.86	294.56	293.49	301.67	301.09	300.56	298.73	294.78	301.09	295.33	294.15	288.94	296.1	300.44	296.91	291.88	298.37	299.42	299.26	302.89	302.22	294.71	299.98	297.3	293.2	295.95	294.92	300.64	297.67	295.34	298.97	297.14	294.55	290.14	295.19	296.73	293.92	298.25	302.1	289.88	299.23	300.79	296.14	294.81	292.63	298.24
332	332.21	333.67	329.53	330.9	328.86	328.79	327.45	324.92	330.58	328.27	326.1	326.6	328.85	321.46	327	325.36	328.84	325.11	324.94	325.89	336.16	324.48	333.4	329.41	331.4	321.93	318.98	327.6	328.23	320.82	331.07	322.42	324.99	329.48	328.69	330.17	331.6	321.72	333.31	324.91	325.6	325.07	324.81	325.42	334.54	322.37	320.28	325.11	329.21
327.07	333.97	324.51	326.53	331.7	329.38	330.26	331.85	320.55	328.12	328.94	327.99	327.89	334.29	333.67	326.35	328.99	329.93	324.14	329.48	328.16	329.04	331.62	327.21	321.16	323.67	335.06	324.47	332.1	324.94	324.25	326.62	330.17	325.76	329.22	328.98	325.41	328.51	322.58	324.9	326.77	327.02	328.23	325.01	329.99	323.45	329.37	317.72	333.94	324.41
332.14	333.6	327.74	330.32	325.14	329.83	334.65	325.45	335.05	331.52	330.88	323.8	329.84	333.12	328.82	323.22	327.88	321.95	331.31	331.88	323.43	331.53	323.13	330.96	326.38	327.98	330.93	331.08	332.55	331.63	325.02	332.93	331.24	324.86	327.19	327.03	325.05	327.04	332.69	323.33	329.03	330.11	326.52	330.73	323.56	324.62	331.75	327.64	330.74	335.22
297.41	306.4	295.28	303.79	297.58	309.15	302.67	300.33	306.81	302.07	294.62	297.98	302.5	306.47	299.63	304.28	295.1	305.54	299.61	303.8	302.22	302.9	302.31	303.44	301.67	301.24	303.92	308.86	305.57	299.05	303.8	307.78	301.02	304.29	299.21	304.76	297.2	304.64	311.56	300.56	306.76	300.57	298.85	307.67	292.49	298.61	298.46	302.95	305.83	301.82
314.76	318.75	310.76	313.38	312.57	314.92	315.26	314.29	314.01	307.67	308.85	311.08	323.91	316.88	309.78	310.85	320.37	313.95	314.1	314.98	312.24	313.79	315.57	315.74	318.58	310.68	312.31	314.67	313.65	317.32	316.73	317.92	317.49	303.72	312.66	319.74	315.72	313.08	320.2	316.03	314.15	314.73	311.8	315.33	318.82	320.42	312.03	318.29	317.35	310.31
322.33	316.89	313.89	314.49	315.2	319.86	319.17	314.74	320.42	314.01	316.41	312.96	317.13	322.7	315.7	316.96	325.61	316.47	318.54	318.47	317.75	317.13	315.61	313.68	315.26	323.85	317.74	314.05	312.53	313.42	320.1	320.13	316.32	311.51	314	316.22	313.97	319.08	321.64	307.75	321.84	316.34	322	315.3	314.72	316.71	324.23	318.41	317.68	307.69
313.47	312.84	314.89	316.12	310.81	319.97	317.88	313.74	321.48	310.55	312.98	311.16	313.32	316.91	314.32	315.12	317.87	315.72	320.4	315.15	319.52	313.72	318.16	319.67	314.2	312.28	315.19	316.16	312.8	321.16	321.7	319.04	316.01	319.43	316.29	313.17	321.52	315.11	322.63	315.72	316.05	314.2	318.96	319.03	324.56	317.22	311.58	322.62	314.13	315.76
302.39	302.85	304.58	304.36	302.87	303.44	303.34	298.39	300.19	307.03	302.47	300.79	302.67	294.73	302.75	309.89	301.95	303.01	306.87	311.94	308.59	303.45	300.76	299.42	302.84	306.68	302.61	302.7	303.59	304.84	304.8	309.84	305.9	308.27	306.35	311.56	304.15	316.08	299.17	302.62	305.49	301.71	306.68	300.81	293.6	304.73	301.52	301.92	298.28	300.67
308.42	313.01	315.39	317.43	313.74	317.61	311.75	315.11	309	312.75	318.24	319.23	316.31	317.61	321.1	312.63	318.08	318.67	307.87	313.97	311.83	318.45	314.34	311.57	317.55	317.11	317.25	316.07	311.84	315.05	304.52	316.96	314.05	313.6	313.09	309.96	311.86	316.47	309.12	312.76	313.08	310.94	309.83	319.26	316.16	315.65	318.45	317.06	311.09	311.02
314.06	318.53	314.34	312.37	312.36	313.18	320.78	308.53	315.48	312.35	315.51	312.88	314.16	312.65	308.03	322.64	311.22	313.89	321.09	321.1	313.04	309.23	314.73	318.46	309.56	316	315.62	309.8	321.31	309.15	313.51	309.26	314.2	314.18	316.86	312.05	313.53	311.01	310.78	313.3	312.56	311.94	312.72	314.24	309.37	314.02	309.84	308.2	307.55	314.49
305.88	314.3	318.25	315.88	318.61	318.02	319.15	315.21	314.13	315.03	316.32	311.63	319.39	311.89	317.61	313.16	310.39	319.19	319.64	310.9	315	302.7	318.7	311.15	313.54	318.06	309.01	316.86	314.61	317.31	322.67	310.9	306.33	318.51	316.08	312.27	317.21	313.59	310.44	308.99	315.28	313	321.93	315.82	312.43	313.47	313.63	313.85	316.31	320.81
307.16	308.92	312.24	308.89	313.68	316.23	307.01	316.11	310.48	302.44	311.79	307.46	300.12	308.15	308.55	303.89	304.13	304.97	310.44	300.7	308.07	316.6	311.9	315.74	312.91	302.04	307.12	305.68	307.62	310.46	312.03	312.19	308.29	308.84	308.93	309.32	304.87	307.51	307.42	305.27	309.1	307.1	307.95	312.5	310.21	303.64	312.65	308.49	307.72	310.21
308.47	303.5	298.33	300.25	298.88	295.98	300.21	296.97	304.41	295.82	300.02	294.66	302.32	298.97	299.95	299.18	290.24	306.8	299.99	300.76	300.58	298.51	304.82	301.87	301.79	306.97	299.01	298.81	305.41	311.45	296.2	296.11	301.6	295.31	297.44	297.46	306.68	300.47	299.53	296.12	305.91	299.88	305.52	298.25	298.6	299.03	301.09	297.02	304.21	306.78
301.38	307.8	304.11	300.78	298.25	299.34	301.35	301.03	300.12	308.78	302.63	305.6	305.2	302.81	302.06	298.09	306.48	305.99	300.83	296.88	305.05	300.53	302.05	300.23	299.84	306.03	305.7	297.38	304.1	303.81	300.03	299.76	305.65	308.33	297.44	302.87	304.66	304.61	303	299.43	298.48	306.38	305.22	295.9	298.87	306.84	305.06	291.46	300.06	302.99
315.82	310.32	310.87	314.13	310.07	310.26	315.94	316.1	313.5	306.09	310.78	315.82	315.45	313.91	310.98	313.86	317.6	316.01	309.53	309.16	311.03	316.81	310.6	308.92	314.28	314.08	316.73	311.41	312.49	314.76	315.38	307.47	315.41	317.43	313.25	309.94	311.76	309.71	311.13	312.03	309.78	308.95	312.93	312.37	317.79	314.33	313.44	305.89	315.62	308.41
321.31	319.54	318.05	323.21	318.99	324.42	316.83	319.39	328.75	327.59	330.33	328.18	325.41	324.2	322.85	322.53	330.87	323.6	319.26	322.19	322.07	329.82	322.73	324.63	323.2	330.1	321.52	324.89	323.04	322.16	322.18	331.36	327.13	325.2	336.1	318.48	328.58	320.37	331.48	324.01	320.96	332.78	319.57	326.48	322.76	326.88	325.32	327.04	323.65	328.05
303.68	299.28	310.57	304.52	310.94	303.62	309.15	301.28	300.11	304.99	305.6	304.47	302.73	304.25	313.86	311.17	305.56	301.72	306.79	302.85	298.94	304.39	302.3	300.89	305.17	306.98	303.91	303.02	301.37	300.74	304.33	306.56	310.54	311.04	301.2	303.74	307.64	308.17	303.72	308.95	306.01	305.13	309.09	307.97	302.91	303.15	303.46	308.5	301.73	304.76
318	312.79	310.25	307.44	310.74	310.76	316.84	310.78	306.64	313.92	312.54	315.01	301.88	311.61	306.45	308.57	307.82	312.51	311.41	313.85	316.66	311.75	310.86	316.93	314.45	315.78	313.75	309.29	318.05	313.95	302.19	309.18	311.82	314.14	308.05	311.64	308.29	308.3	303.05	310.03	317.2	311.55	316.45	310.25	313.95	308.76	319.02	309.27	310.45	316.23
315.04	313.17	315.44	312.34	316.86	317.82	307.58	317.66	314.24	322.86	311.47	309.58	309.76	321.5	317.54	314.05	314.61	309.62	317.74	310.96	307.7	313.9	314.4	314.04	311.2	315.85	309.38	308.13	313.59	320.94	313.27	316.75	309.68	312.42	311.61	313.34	312.47	311.83	309.03	314.43	314.63	312.23	315.66	318.8	315.08	315.25	310.22	314.51	309.41	317.71
310.48	315.24	315.28	307.71	311.75	309.44	309.87	309.24	314.89	311.78	313	315.95	312.91	317.13	320.57	312.97	308.11	323.1	306.24	316.98	311.64	309.63	315.52	312.72	312.59	315.5	311.57	307.28	317.49	316.89	313.25	311.69	312.58	310.14	307.96	307.93	312.91	322.29	317.54	312.81	310.58	317.03	307.53	314.9	312.55	314.47	313.48	311.11	312.78	314.46
320	325.88	325.72	319.56	322.31	323.44	320.73	320.74	328.25	327.71	323.13	321.42	329.24	325.06	317.75	321.47	330.22	323.87	322.74	322.53	326.98	329.35	324.42	331.61	326.76	325.3	323.93	322.29	328.56	331.08	330.12	321.73	321.56	323.62	324.62	327.56	328.21	329.36	325.65	321.9	325.65	327.59	319.34	324.21	328.13	322.7	325.46	323.78	327.65	325.6
293.3	297.49	295.06	292.74	297.11	304.13	302.85	292.15	297.5	290.77	297.83	297.69	300.99	297.38	298	304.45	293.85	288.93	293.13	301.14	297.26	292.49	301.17	295.3	296.93	294.53	295.35	291.5	296.8	292.95	297.09	294.8	294.28	289.19	295.31	292.56	295.73	296.97	295.55	295.93	296.54	284.15	293.78	290.99	298.62	297.35	298.43	295.37	299.34	298.59
315.39	312.18	316.93	317.54	323.96	313.05	308.91	313.33	313.3	314.57	319.67	308.12	315.89	307.07	317.3	325.03	309.03	318.76	317.86	312.88	317.43	315.56	313.96	312.28	319.76	310.49	317.54	312.56	319.88	314.25	323.99	321.2	315.61	311.01	317.24	324.32	315.42	313.73	317.01	319.12	315.38	318.62	318.07	317.58	315.17	315.25	312.83	315.07	322.47	314.39
307.63	305.47	313.11	307.38	319.07	307.51	304.24	312.67	313.48	301.64	313.18	307.9	306.93	309.26	308.64	311.51	310.69	306.91	313.35	309.12	304.63	306.15	312.05	307.01	307.44	314.61	309.67	311.1	311.25	310.64	304.85	310.92	308.25	309.43	315.35	307.2	305.72	299.75	304.82	307.05	307.78	316.57	309.2	307.09	307.06	306.7	312.7	312.27	307.18	314.54
326.44	327.44	328.52	328.43	320.5	324.59	332.24	328.21	334.54	326.64	318.94	328.92	324.58	330.4	329.85	326.74	328.48	329.03	330.2	325.45	322.16	324.18	332	326.43	331.07	332.61	321.28	323.83	330.82	334.48	334.67	322.73	327.05	327.54	330.99	331.36	330.37	322.6	326.14	330.98	327.5	329.37	329.74	322.19	333.77	328.42	331	319.55	328.63	326.17
323.27	321.36	317.89	321.27	315.25	322.13	313.71	317.11	312.34	319.44	313.17	316.4	310.84	312.96	309.03	317.74	320.57	316.78	314.71	313.9	318.31	311.29	319.15	319.85	313.54	320.16	322.25	320.53	318.06	319.92	317.97	318.26	324.76	313.11	313.94	316.42	322.25	321.45	321.63	319.41	316.87	321.1	318.4	324.53	315.65	318.11	315.25	322.81	321.15	313.29
319.16	320.42	319.52	320.24	310.65	317.65	324.31	325.99	318.09	316.18	322.92	317.38	317.72	317.8	319.48	321.71	330.5	317.69	321.69	321.54	313.28	323.92	321.84	323.99	322.52	322.4	318.16	322.48	326.3	321.82	324.81	319.78	319.62	315.3	317.36	318.87	317.85	320.82	317.58	315.73	319.34	320.81	321.3	326.07	322.81	318.18	321.58	317.04	319.85	321.74
303.32	303.4	301.59	301.52	305.92	303.47	299.57	304.28	299.33	304.4	304.19	297.37	309.76	302.14	308.39	311.47	292.83	303.38	305.24	307.96	307.2	302.19	299.1	298.15	308.83	303.94	312.78	300.75	302.36	300.31	300.81	307.34	301.59	302.97	296.17	303.54	305.26	304.72	301.08	301.14	299	292.07	306.29	305.83	297.8	294.03	309.62	300.37	308.65	303.15
318.85	317.01	313.29	313.34	319.57	310.46	311.31	313.58	317.26	314.28	313.62	311.45	311.39	319.17	309.08	323.63	315.42	320.4	315.62	309.85	312.11	312.75	310.9	321.95	317.63	320.87	320.69	314.06	317.1	322.14	322.33	317.69	319.47	314.13	318.61	314.89	314.92	314.48	318.83	317.86	315.79	316.96	322.95	315.89	310.93	321	321	314.25	312.23	314.65
326.15	323.66	328.24	329.43	330.24	336.26	331.27	328.01	330.19	326.86	331.61	321.15	329.72	326.18	326.11	334.39	327.43	322.6	331.2	325.96	330.85	330.87	334.23	327.79	323.75	328.45	337.41	328.75	329.19	328.39	333.11	322.73	326.82	320.21	327.78	329.94	330.03	328.24	317.3	328.02	328.23	332.28	323.61	325.82	326.25	332.18	330.42	323.12	326.1	332.47
[truncated: 150 more columns]
