# Supplementary material for: Genetic dissection of main and epistatic effects of QTL based on augmented triple test cross design
Source: PLoS One. 2017 Dec 14;12(12):e0189054. doi: 10.1371/journal.pone.0189054 (PMC5730204; doi:10.1371/journal.pone.0189054)
Supplement: S9 Supporting Information — (ZIP) [file pone.0189054.s009.zip › z5_450_0.5_10.csv]

307.32	304.77	304.89	303.57	303.4	303.4	303.12	304.94	304.29	302.76	305.46	305.33	305.2	301.5	303.79	302.31	303.28	303.64	305.24	303.81	305.11	302.24	303.78	302.11	303.5	305.68	304.41	303.5	305.76	303.53	302.9	303.01	304.32	305.24	303.02	305.56	302.25	302.16	300.95	305.13	304.5	304.19	302.43	303.33	301.57	303.42	304.13	304.69	301.19	303.79
315.96	314.13	314.82	314.57	314.64	312.76	312.06	314.68	313.86	312.7	312.9	313.95	312.38	314.14	316.49	312.34	314.09	313.76	313.02	316.83	313.97	311.55	314.24	311.77	313.41	312.36	312.06	314.11	314.2	312.27	316.71	313.1	313.54	312.28	314.24	316	314.55	314.77	314.93	314.6	313.34	311.33	314.17	313.32	313.42	314.28	312.55	313.51	312.13	314.81
307.35	308.63	309.85	309.09	308.75	307.88	310.58	309.38	308.2	306.5	308.48	310.41	306.47	310.03	309.54	311.51	308.61	310.56	309.54	308.13	309.98	305.78	310.12	308.01	308.67	309.59	311.59	309.26	307.76	309.06	310.25	309.11	308.16	308.65	307.68	309.01	311.2	310.78	309.09	310.11	310.74	310.58	309.78	310.97	308.69	308.25	309.09	308.5	305.04	309.44
303.39	304.65	303.38	300.72	302.5	305.36	301.62	301.38	304.38	305.4	300.45	300.85	301.63	303.8	303.09	302.74	302.43	300.74	302.94	304.06	302.11	303.16	303.22	300.04	303.13	303.98	303.5	302.59	303.92	303.83	301.23	302.28	305.56	305.99	298.65	304.12	303.1	300.87	304.32	301.24	300.53	301.61	303.46	304.64	302.93	304.77	301.76	304.01	299.11	303.88
316.95	319.39	322.13	320.84	320.4	318.83	318.6	316.25	318.49	317.37	317.8	320.2	319.61	317.8	316.56	316.8	317.98	320.09	319.17	322.18	318.2	320.93	319.32	319.37	320.88	320.86	320.41	318.51	320.46	317.24	318.34	318.19	320.11	319.62	321.82	320.56	318.66	318.03	319.31	323.47	318.31	319.19	319.08	322.35	319.45	320.19	317.39	319.21	317.75	318.24
305.36	306.92	306.2	308.65	305.95	306.93	308.08	305.22	309.74	307.03	307.07	307.27	306.28	306.62	307.26	307.16	306.66	305.75	305.62	305.82	305.78	306.65	306.47	304.47	307.54	303.63	305.88	306.4	307.98	307.12	307.5	307	306.31	306.96	306.01	305.13	306.51	304.54	307.05	306.55	307.06	304.54	303.52	306.88	307.81	306.05	308.72	305.68	303.87	307.34
306.17	309	306.72	307.95	311.2	309.24	308.72	310.59	309.57	307.33	309.72	309.2	303.39	308.3	310.06	307.4	309.04	310.29	308.48	308.4	310.19	310.12	309.46	310.04	307.79	308.36	307.71	306.79	310	308.54	309.09	309.27	309.05	310.41	308.03	306.49	308.23	309.96	309.54	310.81	306.62	309.27	308.81	310.33	309.72	310.97	311.16	309.94	309.36	309.52
310.51	311.11	310.07	309.23	310.1	310.17	307.33	308.17	309.67	311.14	306.93	310.14	310.18	309.1	311.68	313.36	307.9	308.01	308.69	308.23	308.41	310.77	306.95	309.42	310.79	312.29	307.11	311.05	311.8	306.61	308.14	309.63	310.05	309.95	308.17	306.81	311.82	308.4	310.17	309.65	308.92	307.74	308.38	310.25	309.58	310.43	308.54	310.47	310.83	311.7
306.22	304.95	303.64	305.27	305.47	303.51	302.7	305.3	305.37	304.62	308.22	306.58	306.58	307.93	305.79	303.79	307.02	304	306.03	305.01	303.91	305.3	305.11	303.29	306.08	304.43	305.13	306.57	302.22	304.88	305.26	306.17	302.44	305.82	307.06	305.33	305.48	306.32	304.75	307.52	305.69	306.71	307.84	300.39	306.69	305.72	306.15	304.7	305.95	303.91
317.37	315.4	316.55	315.94	314.51	320.6	316.24	316.94	316.25	317.28	314.51	314.29	316.08	315.18	316.03	313.62	314.66	316.1	316.49	317.55	317.29	315.61	313.63	315.44	318.17	315.01	317.88	316.53	318.57	317.83	316.23	315.51	316.59	316.62	313.79	314.88	314.78	316.9	315.26	315.08	316.44	315.26	317.34	316.56	314.37	319.14	317.73	316.58	316.73	316.62
311.17	312.87	313.43	313.88	313.33	313.4	314.5	313.22	313.83	314.24	310.87	314.45	314.69	314.05	312.74	311.77	315.93	312.93	316.02	312.71	313.61	316.22	315.97	313.86	316.14	316.3	313.81	315.71	314.17	313.31	312.76	309.92	312.49	313.39	313.9	314.54	314.61	314.11	314.2	313.6	316.34	313.99	314.43	312.45	314.26	314.87	311.4	316.08	313.13	315.96
325.02	325.31	326.06	324.54	323.59	322.23	322.58	324.58	324.83	325.49	325.27	323.85	323.08	325.12	326.88	324.62	324.93	326.41	323.83	326.09	321.4	324.77	324.85	324.89	326.53	324.11	324.29	325.28	324.58	324.24	327.16	323.85	323.25	325.26	324	327.08	323.79	323.91	326.17	322.74	325.03	324.39	323.75	326.76	325.43	325.38	325.96	325.24	326.94	322.87
297.73	296.71	298.43	296.19	295.58	296.66	297.99	296.39	296.28	296.24	297.12	298.78	298.98	296.23	297.57	297.66	295.79	294.36	294.89	297.05	298.63	298.18	296.7	296.8	297.75	296.85	299.98	298.66	296.34	300.1	298.83	298.49	296.61	295.85	298.46	299.66	293.96	297.65	298.8	294.36	296.65	297.48	297.89	298.33	298.75	295.51	298.5	295.15	298.43	296.61
303.32	304.62	306.09	303.56	301.81	303.46	304.82	304.87	302.88	306.58	304.7	301.92	304.66	304.67	305.76	304.15	306.25	303.31	304.47	302.73	301.65	306.26	303.27	303.02	303.47	303.04	304.35	306.25	304.67	302.85	305.83	304.95	306.01	305.4	303.76	305.2	303.08	303.66	304.35	304.54	305.28	309.74	302.38	305.58	301.33	303.96	304.11	304.57	305.42	303.87
326.63	330.89	328.69	327.66	327.96	328.94	325.87	328.16	326.25	330.94	326.98	329.65	327.32	326.17	327.05	329.06	326.8	326.76	329.33	326.37	328.55	329.22	327.66	326.11	325.88	328.31	329.01	328.66	328.34	329.81	327.27	328.91	327.39	330.17	327.78	327.44	325.84	328.73	328.51	327.08	326.28	329.63	328.64	327.96	328.03	324.62	326.89	327.01	326.28	327.41
313.22	310.03	314.06	311.85	311.23	312.92	312.97	312.33	315.38	316.16	312.89	310.31	313.79	312.42	314.56	310.69	310.61	310.35	310.74	312.79	312.3	310.95	312.31	312.18	311.08	314.36	310.56	312.05	314.21	311.91	312.98	311.39	311.19	311.35	311.06	311.22	313.53	309.71	312.95	313.86	314.42	313.31	310.69	312.38	312.66	313.18	313.21	310.59	312.98	313.86
314.57	319.13	316.8	318.47	315.25	316.68	319.15	318.14	318.41	316.61	317.2	318.88	317.84	318.69	314.93	313.95	315.84	317.39	314.54	316.89	316.49	317.79	319.44	320.88	318.4	316.84	313.87	317.77	319.33	314.9	319.33	317.22	317.27	316.59	315.07	316.76	315.27	317.41	318.77	317.11	315.86	313.07	315.31	317.91	317.91	316.91	317.28	317.07	317.84	317.26
302.53	303.24	304.76	305.78	303.55	302.78	302.08	307.01	302.15	303.09	303	301.05	300.1	303.77	303.52	302.35	301.93	304.58	301.72	304.41	304.94	303.73	305.71	301.48	304.7	302.11	302.31	303	304.42	305.52	305.43	302.36	303.87	304.23	305.18	304.85	302.86	302.39	303.7	302.27	302.8	303.07	299.82	302.26	301.87	304.49	302.81	303.33	303.72	305.35
313.39	312.68	312.71	312.77	312.26	313.08	312.8	310.85	313.06	310.07	312.17	311.55	314.69	311.73	312.32	310.54	313.35	314.67	311.75	313.08	315.23	312.05	313.52	312.36	312.6	311.54	313.32	310.91	311.8	314.41	314.51	312.3	313.41	313.99	313.15	314.06	313.28	311.39	311.93	313.71	313.1	313.23	311.82	311.02	309.89	312.52	312.43	308.52	313.86	314.91
301.06	298.74	299.73	298.85	300.07	301.12	299.61	298.99	300.96	301.28	300.53	302.77	301.94	302.28	298.82	299.34	302.67	298.88	301.63	301.51	298.83	296.7	302.12	298.89	297.54	300.47	300.07	302.04	299.02	300.74	300.03	299.55	299.03	302.21	301	301.58	299.28	298.32	301.84	299.44	299.81	298.49	298.63	297.53	300.37	302.22	299.22	302.7	299.34	302.73
311.8	310.61	315.57	311.04	309.46	310.1	311.26	311.72	311.32	311.75	310.2	312.28	313.07	311.38	310.06	312.25	309.92	312.6	312.5	313.51	311.26	311.4	312.61	310.06	309.41	311.96	311.44	312.13	311.99	313.6	312.42	312.9	312.52	311.35	313.83	312.93	310.56	313.05	309.83	309.87	315.03	308.42	311.97	309.79	309.86	312.49	314.35	312.26	309.67	310.7
315.03	313.29	313.43	313.52	313.57	315.4	311.89	311.95	314.88	313.15	312.98	314.92	315.33	313.73	313.09	315.96	313.68	312.16	313.5	315.54	315.82	314.83	312.43	312.98	315.62	312.66	314.9	315.79	312.6	314.44	315.34	313.78	317.16	317.24	313.27	315.09	313.97	313.14	313.39	311.36	312.15	313.47	312.58	313.87	313.2	312.03	313.74	313.05	313.43	311.13
316.81	316.27	314.18	313.41	316.91	314.13	313.95	315.25	314.83	313.95	316.93	315.09	314.77	315.27	315.82	315.51	315.98	316.19	315.75	312.26	317.31	317.02	313.98	317.59	315.35	315.3	313.75	313.63	317.41	314.6	315.6	316.14	312.52	314.32	316.04	316.11	314.24	313.57	315.89	317.81	313.61	316.49	312.53	315.45	316.63	319.4	315.4	316.91	320	314.89
306.02	305.3	306.62	304.79	303.92	303.37	304.04	304.66	303.17	303.02	302.68	306.24	303.75	301.42	305.72	304.03	306.8	303.47	305.78	304.72	304.32	303.28	304.49	305.12	303.21	304.4	307.06	305.84	303.36	306.11	303.98	303.42	306.61	306.96	305.24	303.95	304.45	304.13	304.57	304.86	306.71	304.72	305.16	304.62	307.2	304.13	304.19	305.59	303.98	304.9
326.6	327.09	325.82	328.8	327.93	325.88	327.41	328.31	328.83	328.33	327.08	327.05	325.89	328.02	325.57	327.5	327.39	325.85	326.9	326.44	328.87	327.76	326.72	328.19	327.76	327.25	324.29	327.04	327.98	327.74	326.46	325.83	326.85	325.96	324.65	326.75	329.3	325.09	330.23	325.67	326.9	328.27	329.27	325.71	328.01	324.96	324.46	326.34	326.47	327.43
304.99	300.31	302.19	301.72	301.17	302.64	305.39	303.32	303.23	302.56	303.25	302.4	301.56	301.35	303.74	302.92	305.04	304.1	302.91	303.45	302.33	302.32	303.2	300.53	302.7	301.95	300.03	302.19	302.4	304.37	303.25	300.54	304.05	306.06	302.79	303.77	302.88	303.13	302.43	301.95	302.13	303.87	303.2	302.68	301.88	305.32	302.77	301.9	304.04	303.38
314.58	313.91	312.62	315.16	312.33	313.06	314.19	315.1	312.89	313.92	314.73	315.16	314.23	316.23	313.29	314.32	313.6	312.95	313.09	313.25	316.43	312.65	314.62	312.65	314.59	314.02	315.8	311.79	312.66	314.1	316.89	313.35	312.46	315.51	315.33	315.34	315.91	314.07	315.25	313.18	314.41	313.38	315.92	311.75	314.63	311.86	311.27	312.56	313.03	312.43
304.39	306.64	304.3	305.09	305.84	303.42	305.69	304.86	303.07	305.65	305.16	306.19	304.52	304.69	306.51	303.99	305.44	307.49	304.26	302.56	304.59	305.26	305.63	304.99	304.61	306.52	306.38	306.38	305.09	306.43	303.79	305.52	303.28	304.2	304.46	305.22	305.89	303.66	303.39	303.26	306.18	303.39	306.48	303.83	305.88	306.24	303.99	305.07	303.92	303.76
301.08	303.35	302.74	306.24	304.14	303.68	304.31	302.58	305.22	303.01	304.59	305.67	301.78	302.69	303.83	300.18	303.86	303.11	303.05	301.61	303.06	302.22	302.59	304.2	303.04	304.37	302.69	301.4	301.41	304.99	304.78	303.12	305.77	301.52	302.59	306.07	304.65	304.52	303.31	303.54	301.91	302.77	304.16	303.28	300.42	301.16	301.69	301.74	300.03	301.81
303.82	305.36	305.11	302.81	302.84	300.82	303.47	305.2	302.14	305.17	301.85	303.15	303.72	301.93	303.21	302.27	303.96	303.61	301.73	303.7	303.22	303.42	304.65	303.27	303.87	305.57	304.2	304.3	303.69	304.5	302.19	303.72	302.22	304.31	304.74	303.12	303.65	302.68	303.94	304.39	303.33	302.8	303.81	305.26	302.45	301.44	304.47	303.32	304.2	302.2
294.52	295.66	293.77	292.83	294.31	294.17	293.61	294.53	292.28	294.16	292.02	295.84	292.26	292.48	293.28	294.83	294.2	294.52	296.41	294.28	294.92	292.41	293.76	292.96	293.19	295.29	294.92	294.03	294.07	292.46	292.46	294.02	291.56	295.89	291.6	295.2	294.04	292.31	295.86	293.37	295.04	294.15	293.53	293.81	295.28	293.24	294.41	296.31	295.06	292.94
296.51	295.23	295.54	292.65	297.23	293.56	292.75	294.76	296.03	295.03	296.52	295.02	295.54	293.58	296.27	295.8	295.53	293.29	298.71	294.36	296.54	295.31	297.26	294.01	297	293.87	292.7	294.14	294.77	295.02	293.33	296.44	295.02	294.6	292.97	295.51	293.79	294.64	296.46	295.42	293.84	297.36	296.33	296.59	295.14	296.73	295.31	295.41	293.83	294.72
317.48	315.36	316.8	316.24	315.25	316.98	314.2	317.37	314.77	315.76	315.5	316.9	316.65	316.29	317.52	314.52	317	318.6	315.86	316.95	317.86	314.91	317.43	315.96	318.97	311.4	315.47	316.99	316.17	317.49	314.07	315.38	317.27	316.64	315.92	316.78	316.91	315.55	316.43	316.27	316.15	314.66	314.78	315.79	317.19	314.27	316.54	313.95	314.94	318.44
304.86	307.03	303.42	304.97	305.53	302.22	302.62	303.95	305.23	303.98	301.93	303.96	304.46	304.04	304.31	303.83	304.68	305.31	306.64	303.99	304.89	303.79	303.3	304.34	303.6	304.88	305.47	302.41	305.54	306.2	306.13	300.94	305.3	302.58	303.08	302	305.49	305.2	305.27	304.79	303.87	304.89	305.35	304.23	304.25	305.73	303.08	302.58	304.37	306.53
311.21	310.25	314.41	308.83	312.78	312.49	310.23	314.27	313.48	312.09	312.48	311.45	311.63	311.71	313.72	313.1	310.22	311.16	310.84	313.3	312.14	313.66	308.3	310.78	313.18	311.94	313.69	312.2	310.52	313.97	313.36	310.97	312.12	312.81	316.89	314.12	312.68	311.03	310.73	312.49	313.04	312.63	312.81	313.37	313.28	309.68	314.3	313.79	312.49	311.8
307.83	306.84	305.85	306.98	310.37	307.93	307.92	306.41	308.36	308.05	310.12	310.58	307.43	309.39	309.41	306.65	309.93	309.98	310.05	307.89	308.78	310.41	308.33	305.27	309.77	307.43	310	307.29	307.54	307.8	310.51	308.64	310.69	308.8	309.53	306.41	309.18	308.79	312.58	305.03	307.4	309.36	308.99	308.33	307.6	309.76	308.91	309.46	311	306.04
303.52	302.18	302.71	302	302.56	299.38	301.06	301.47	303.5	302.74	303.21	302.11	301.08	304.21	303.59	304.02	301.82	302.68	298.87	302.13	301.83	304.03	301.57	306.53	301.61	302.62	301.14	301.14	305.12	300.56	303.59	304.38	303.61	302.81	304.16	302.64	303.04	304.41	301.53	301.78	304.02	303.17	301.57	304.02	303.95	301.67	302.44	302.96	304.33	301.13
303.33	302.71	304.38	304.87	304.85	304.08	302.27	303.08	302.76	302.61	304.78	300.77	302.67	300.43	304.3	300.68	304.24	301.99	304.54	304.07	303.38	304.25	306.34	302.67	303.47	299.93	307.4	305.27	301.59	303.42	305.31	303.8	303.76	299.52	301.62	304.38	302.76	301.57	302.03	304.17	307.76	303.9	303.8	301.5	305.36	302.51	303.77	303.26	301.87	303.28
300.49	306.45	303.77	303.18	305.59	306.01	302.52	302.62	305.5	305.28	306.3	306.09	305.89	304.9	308.74	301.88	303.93	304.55	304.62	306.61	306.56	305.69	305.14	302.14	302.68	305.28	305.09	305.12	305.36	304.94	303.31	304.56	303.75	306.44	304.26	302.54	305.41	303.07	301.83	304.83	303.88	303.54	305.92	305.42	302.09	303.81	302.54	306.51	301.47	307.51
306.02	304.01	306.66	304.11	304.38	305.4	306.4	304.69	305.34	302.58	304.4	306.82	307.03	304.76	305.51	305.26	306.39	306.53	305.46	305.12	306.46	303.83	305.68	305.28	308.05	305.87	306.43	304.81	305.36	305.83	304.73	304.22	303.44	306.71	306.91	304.72	305.35	304.79	306.61	305.34	305.37	307.7	303.28	303.15	305.35	304.83	304.92	305.9	304.3	306.8
305.52	306.28	305.14	307.5	305.85	305.79	304.85	305.14	302.76	307.44	307.47	306.66	305.09	306.75	305.18	306.95	304.71	305.55	306.01	302.95	307.61	304.41	308.04	306.49	306.87	308.54	305.77	306.18	305.38	305.86	308.49	306.52	305.64	305.48	302.38	304.38	304.24	305.33	306.31	306.67	305.56	306.16	304.3	306.17	306.42	306.8	305.6	305.88	307.7	305.24
295.89	295.17	295.11	295.34	294.49	295	295.32	296.11	294.32	297.65	292.95	294.29	295.7	295.94	295.73	296.72	294.17	293.09	294.73	294.57	293.48	294.39	295.06	295.91	294.06	295.57	294.14	296.11	295.26	297.05	295.72	296.95	295.01	296.06	295.49	295.33	293.02	294.31	294.82	295.03	294.07	296.18	294.09	294.68	293.46	293.41	293.85	295.44	294.63	296.74
302.33	302.67	304.78	301.08	303.39	302.61	302.02	303.17	303.13	302.67	303.11	303.4	302.44	300.03	301.91	304.22	303.93	301.76	302.05	303.03	302.34	300.6	303.1	303.64	300.29	303.28	302.53	303.6	302.8	304.81	304.11	303.55	302	302.13	305.43	302.39	304.94	303.52	304.76	303.53	304.85	301.07	305.19	301.5	301.71	302.17	301.48	305.45	302.55	299.95
305.23	304.25	305.3	307.79	305.38	305.71	304.64	306.51	309.03	305.72	306.16	305.63	305.51	306.95	306.37	307.78	308.09	307.52	307.79	307.92	306.6	307.32	304.79	309.08	306.04	305.24	303.52	305.2	305.59	305.89	307.59	304.59	307.61	305.71	306.67	306.03	303.74	305.8	305.15	303.69	307.94	304.77	307.13	308.8	307.82	307.16	307.05	306.3	306.6	307.84
311.2	310.46	310.34	310.15	311.57	309.5	310.07	311.95	309.91	311.03	311.53	307.63	310.25	309.01	313.46	306.31	311.8	311.2	309.75	310.58	308.07	309.21	309.54	309.37	312.58	313.51	308.28	307.88	312.2	309.16	311.66	310.03	312.57	310.61	309.04	310.86	310.2	309.57	312.14	311.29	308.3	311.26	312.63	313.11	309.5	313.09	306.82	311.33	311.91	312.37
316.1	314.71	312.81	311.8	314.29	312.77	311.91	313.1	313.95	313.55	312.85	314.37	314.57	314.06	314.56	309.85	314.61	315.85	311.26	309.56	313.72	311.58	314.01	313.59	314.25	312.59	314.64	313.48	313.91	313.39	311.92	314.72	313.67	311.53	311.94	314.6	313.41	312.83	310.17	312.21	313.67	312.52	314.99	311.35	312.3	313.14	312.25	313.9	312.14	315.61
309.32	306.06	307.86	306.81	306.98	305.34	307.49	306.11	307.35	306.31	307.71	307.95	308.17	303.21	306.51	306.79	306.48	304.75	307.45	303.87	305.97	306.41	305.14	305.45	306.46	305.38	307.01	305.1	308.4	306.74	306.28	305.89	305.54	308.08	305.54	306.21	306.98	307.03	306.16	305.47	304.73	306.61	305.95	306.53	308.02	308.15	305.19	305.12	304.17	306.2
314.16	314.25	314.18	312.34	311.82	314.08	313.07	313.96	313.86	312.98	314.18	313.94	313.01	313.31	313.04	314.93	312.77	313.8	315.16	315.32	315.59	314.64	311.79	312.31	312.11	313.17	313.41	315.29	313.5	314.69	315.48	314.28	314.16	314.56	314.51	313.73	315.56	313.43	314	313.25	314.89	314.4	313.83	313.87	312.83	313.09	315.74	314.14	315.76	315.74
297.45	296.36	299.7	297.31	297.09	296.31	296.61	297.94	297.35	296.75	297.07	293.25	295.74	296.51	295.67	294.71	295.68	298.12	295.96	300.52	296.34	295.73	298.59	296.18	300.02	296.64	296.54	297.68	296.05	298.04	296.92	294.99	296.93	296.75	295.9	297.72	299.64	296.03	296.57	294.07	295.74	293.07	295.25	296.15	294.97	294.83	298.04	299.23	298.38	297.32
307.43	304.69	305.38	306.86	306.27	305.57	306.24	305.54	306.12	304.98	304.12	306.44	306.08	303.94	305.42	304.42	307.26	305.21	306.24	306.44	306.23	303.13	305.42	304.22	303.98	302.8	303.73	304.19	304.53	304.63	308.06	307.12	306.81	305.5	303.69	306.04	305.73	306.12	306.28	305.57	305.83	303.8	304.72	305.22	304.35	308.19	305.37	302.99	307.3	302.54
298	300.24	300.24	298.9	301.18	299	299.72	303.75	299.47	301.18	300.59	299.14	299.12	302.2	300.56	298.45	299.6	302.84	302.98	300.13	298.1	300.42	300.25	297.64	302.45	301.21	301.5	301.8	300.97	300.72	301.43	299.53	297.47	299.14	298.69	300.81	299.4	300.62	297.84	299.17	299.41	301.9	299.55	298.99	297.45	298.9	303.19	299.36	297.59	299.36
295.5	291.98	295.74	298.02	295.44	293.51	296.3	296.01	293.24	293.68	293.36	292.95	295.58	297.61	294.95	295.64	297.08	294.51	295.82	294.28	296.27	292.73	294.89	293.47	293.93	293.69	292.53	295.5	296.43	296.04	295.48	296.9	295.21	295.77	295.62	294.48	297.24	293.26	295.91	293.89	296.19	296.57	294.58	297.22	295.88	295.59	295.54	294.92	294.19	292.7
306.67	306.71	306.7	306.84	305.46	306.91	304.23	306.99	307.04	306.57	308.29	305.74	305.87	308.42	307.2	308.32	307.31	306.64	307.16	307.73	307.14	306.09	303.86	308.31	306.54	306.66	306.66	305.2	309.34	308.37	308.32	308.21	307.64	309.73	306.82	309.91	305.99	306.24	305.95	308.22	308.63	307.84	308.35	306.83	306.95	306.42	308.85	306.15	307.54	309.69
313.37	313.17	314.54	316.35	316.68	317.33	315.71	314.9	315.83	315.91	315.26	316.07	314.2	315.1	315.88	316.09	315.51	314.07	314.97	317.37	314.15	317.07	317.14	313.25	314.73	317.4	314.95	318.35	317.02	314.14	316.83	315.63	316.3	316.41	316.27	315.94	315.94	317.14	315.23	315.72	313.05	313.66	317.37	314.28	313.74	316.02	315.93	316.55	317.15	317.79
318.82	318.9	318.38	320.28	319.79	319.68	320.23	319.93	318.99	320.35	317.92	319.35	320.41	318.31	322.01	317.97	318.2	321.34	319.9	318.06	321.63	319.55	319.24	318.96	317.87	319.29	318.31	319.42	316.27	322.28	318.52	318	318.9	321.71	321.86	317.24	319.42	322.4	318.59	320.66	320.27	319.73	317.87	317.44	318.72	318.18	319.21	320.08	322.36	318.56
328.68	330.62	328.42	325.71	328.14	328.25	327.61	327.7	329.73	327.66	328.9	328.79	327.26	329.89	328.37	330.16	327.3	328.93	331.17	329.91	328.73	327.77	327.37	326.95	327.98	329.38	329.11	327.98	327.58	328.81	328.15	329.68	329.36	328.62	330.09	329.92	331.98	330.86	330.71	327.28	327.85	330.52	325.25	328.08	330.17	326.41	328.11	328.88	329.64	327.7
303.65	302.62	304.65	304.54	299.19	307.42	301.81	304.82	301.04	302.3	302.99	302.81	301.64	301.82	303.86	300.14	302.14	302.89	302.18	303.44	304.6	302.41	301.47	302.37	300.38	301.54	302.19	303.32	301.36	303.79	302.53	300.64	301.22	302.86	303.78	303.34	302.09	301.77	301.85	300.6	303.61	304.71	304.09	303.51	303.92	302.41	302.12	302.04	303.32	301.39
302.35	301.23	303.31	302.24	302.96	303.71	302.11	303.87	302.25	305.81	302.91	301.6	300.18	303.85	303.38	303.35	305.12	303.1	302.02	302.83	304.68	303.45	304.04	302.22	301.69	303.13	303.1	303.35	301.83	301.77	301.32	304.02	300.34	304.65	301.1	303.68	300.55	302.35	304	303.54	302.91	303.75	304.12	303.03	303.13	301.27	300.72	302.17	303.07	302.85
319.76	318.29	317.26	318.22	317.39	317.35	319.19	316.45	317.41	320.38	319.12	319.79	319.98	318.56	316.97	319	316.21	319.96	317.49	317.72	319.9	316.85	321.04	317.09	320.55	318.63	315.75	315.81	319.39	317.85	318.87	320.12	318.66	318.4	317.7	319.38	320.18	318.37	316.68	318.43	316.32	313.72	317.9	318.03	317.78	319.08	314.65	317.32	320.04	318.59
326.36	330.24	329.11	329.05	328.53	328.76	328.55	328.27	325.55	328.09	326.59	327.36	328.96	329.62	328.08	326.82	329.85	329.25	326.11	328.44	328.5	329.33	329.22	330.4	329	327.21	328.65	328.23	328.56	325.86	328.73	331.89	329.02	327.28	328.68	327.03	329.26	328.58	327.47	330.32	327.88	327.95	331.1	328.81	328.55	328.37	327.98	328.86	330.59	327.23
313.4	314.08	314.9	313.26	316.37	314.48	313.84	311.52	311.71	311.7	311.99	313.16	311.35	313.87	313.13	312.2	315.74	312.34	311.52	313.33	312.25	310.67	311.05	312.43	315.48	314.9	313.22	312.71	315.12	312.78	314.25	312.91	314.21	310.88	314.1	313.49	313.42	316.91	314.61	313.77	312.68	313.41	313.46	313.28	312.06	312.6	312.59	311.31	314.87	312.2
312.43	313.97	314.33	310.38	311.07	316.03	316.47	314.35	315.72	313.57	315.43	314.6	312.8	314.2	311.18	316.57	312.41	312.52	313.9	312.59	313.77	311.64	315.47	312.34	315.41	313.79	312.71	316.04	314.58	313.63	311.61	313.7	313.47	313.73	313.34	311.3	312.81	313.12	310.47	312.69	314	310.82	313.92	315.27	314	314.05	310.28	313.62	312.8	316.53
312.68	311.81	311.63	313.29	309.89	313.75	312.48	311.74	314.61	310.52	311.06	311.58	308.82	313.19	311.78	312.25	310.38	309.89	312.56	310.81	314.85	313.03	310.6	309.97	312.07	310.93	314.04	310.49	311.02	314.01	312.32	311.57	311.87	312.49	311.45	311.39	310.91	311.28	312.45	310.9	312.85	311.61	310.61	313.66	312.84	310.86	312.8	314.62	310.06	311.11
314.93	315.29	312.9	314.5	315.28	312.81	313.09	312.79	315.84	315.21	312.69	315.14	314.94	311.5	313.59	314.9	311.99	311.26	313.24	313.56	313.17	315.42	313.42	312.63	313.33	313.92	313.69	314.41	315.12	312.29	315.06	315.68	313.38	314.52	314.67	315.88	314.08	312.59	313.27	313.11	314.35	316.51	313.42	311.18	311.11	314.17	312.3	312.11	314.6	312.93
327.85	327.54	328.65	326.79	327.42	328.77	329.28	327.68	328.81	326.51	325.91	326.68	326.32	330.21	327.77	328.15	329.31	327.55	328.57	327.65	327.52	325.5	328.24	326.45	328.03	328.09	327.9	327.82	326.55	330.02	328	328.62	327.67	328.13	326.42	328.19	328.28	329.66	327.02	326.9	328.92	327.9	329.32	329.48	326.29	329.73	328.18	327.16	328.36	330.63
329.38	329.7	326.75	329.01	329.2	326.81	328.44	327.91	327.58	330.46	328.28	326.74	329.37	329.26	328.43	328.81	327.42	330.34	328.13	330.96	329.56	328.04	325.48	328.69	327.24	326.12	327.81	329.19	329.74	329.35	328.54	327.69	328.4	329.95	328.18	327.74	328.56	332.33	329.48	327.23	327.94	328.91	331.6	328.66	328.02	327.95	328.38	326.47	328.7	329.2
314.91	313.53	315.63	313.82	316.55	313.76	312.75	313.65	313.53	313.06	316.06	314.1	314.12	314	314.66	315.7	312.08	314.39	315.81	313.2	313.47	315.68	312.65	314.7	313.88	314.7	315.57	314.34	313.6	313.25	315.06	316.23	312.52	315.49	315.3	312.82	314.43	314.28	313.82	314.08	314.24	312.5	311.31	315.07	313.86	315.26	314.03	312	313.33	314.54
316.28	319.01	317.11	317.81	316.86	316.73	317.77	315.85	317.79	319.18	318.29	317.48	316.89	317.62	318.83	317.21	314.98	316.83	317.18	315.97	317.44	315.99	316.97	317.54	316.82	318.81	317.91	316.47	316.22	317.68	315.11	317.09	318.13	317.42	318.07	316	317.4	318.35	313.9	318.14	315.81	317.04	316.74	316.86	316.46	317.34	315.2	317.1	315.61	318.57
306.42	311.35	307.91	307.93	307.36	306.67	307.3	307.93	308.54	308.64	308.38	305.95	306.63	307.62	307.42	310.18	303.96	305.76	307.23	307.13	308.77	306.73	306.43	304.95	307.29	306.95	307.98	309.04	308.21	307.48	305.79	305.94	307.66	307.95	308.41	307.13	307.19	306.97	309.11	305.3	305.44	309.02	307.01	306.58	305.19	307.93	307.31	308.05	307.49	307.97
295.08	292.41	293.36	294.93	294.67	293.78	291.62	293.12	294.21	293.12	294.84	295.7	293.53	293.36	296.06	292.02	293.61	294.35	296	293.74	294.96	293.82	294.37	293.43	291.21	293.26	294.02	294.18	294.7	294.49	291.54	295.72	294.94	294.06	294.47	292.62	293.9	295.01	293.81	295.23	293.73	295.55	294.17	292.31	293.94	292.82	297.52	291.4	294.02	293.74
315.31	313.71	314.17	312.04	315.56	312.17	312.27	313.07	313.36	314.05	314.27	313.89	312.86	315.35	314.61	314.11	312.88	314.6	312.85	314.86	313.66	313.53	314.34	313.71	314.85	313.5	310.95	312.77	313.11	315.45	313.65	312.93	312.18	314.4	313.54	314.19	312.34	314.3	314.89	315.85	314	312.08	314.12	313.49	311.66	310.75	318.16	314.39	315.43	315.09
309.77	311.62	312.06	311.01	311.53	310.02	312.07	312.68	311.17	310.03	312.15	310.31	308.98	310.99	313.32	310.46	310.76	311.18	307.66	310.51	313.56	307.56	311	309.12	312.05	310.09	309.44	312.64	310.53	310.34	309.87	313.51	311.54	311.52	312.71	311.16	312.25	312.63	312.56	312.61	310.72	310.06	312.87	308.99	311.53	310.13	310.38	311.67	310.6	309.81
309.05	309.75	306.61	307.36	308.23	309.29	309.07	307.84	310.69	306.3	309.69	306.57	308.22	307.96	306.85	308.74	308.42	308.31	309.29	306.86	305.6	309.72	309.65	307.15	309.78	309.07	308.91	308.29	308.48	309.47	311.16	307.11	308.44	309.82	308.32	312.53	305.51	308.72	309.48	308.33	310	308.77	307.23	310.74	307.62	308.86	310.19	309.73	309.02	307.44
305.09	306.22	304.44	305.91	304.21	306.83	306.05	305.01	307.95	304.13	303.46	304.29	307.05	305.97	304.23	305.83	306.05	307.11	303.79	306.43	305.39	305.83	307.9	307.07	305.25	307.45	306.63	306.12	304.99	306.59	307.01	306.29	306.4	306.93	304.02	307.95	306.87	306.91	305.84	307.3	306.57	305.5	306.46	306.47	306.7	306.85	305.05	303.99	308.29	306.83
307.2	305.01	306.32	304.29	302.87	305.28	305.07	304.74	305.24	303.07	305.4	305.56	305.83	304.54	303.57	307	302.22	304.1	305.13	308.69	302.32	304.49	303.66	302.07	304.82	306.74	303.28	302.35	305.45	306.55	305.42	306.99	305.07	302.94	302.49	304.9	305.4	305.23	303	305.16	302.04	304.39	305.31	305.09	304.38	303.48	303.27	302.84	301.36	303.15
304.36	303.94	305.27	304.05	303.2	303.16	303.8	306.48	302.78	302.87	302.52	301.82	305.36	302.22	303.64	306.44	306.32	302.64	303.75	301.72	303.38	302.81	302.55	303.33	304.21	301.47	304.31	302.58	303.27	302.63	303.58	303.55	305.79	303.93	303.82	300.9	304.92	303.27	302.87	302.57	303.42	306.28	302.8	302.72	302.87	305.21	305.17	303.22	304.25	301.43
328.91	326.59	326.79	327.78	327.99	329.47	326.82	328.56	328.99	329.31	328.81	325.57	326.77	326.54	329.24	329.02	329.82	326.9	327.73	328.38	327.46	328.51	329.49	328	325.51	326.39	329	329.5	327.48	327.7	325.69	326.91	328.11	330.99	328.58	330.11	326.04	330.9	326.26	329.63	329.52	326.95	328.03	326.3	326.75	326.27	325.63	327.11	329.89	326.79
314.35	312.26	311.94	313.89	312.82	315.03	313.8	313.48	313.71	314.23	313.99	315.55	315.01	312.76	316.13	315.37	311.94	312.8	314.81	312.25	312.21	313.33	312.94	315.57	312.54	313.73	312.92	312.24	313.35	312.88	313.04	312.35	313.99	313.45	314.5	311.23	316.25	315.41	317.09	311	314.44	313.48	312.76	313.52	312.33	316.64	313.14	313.88	312.72	313.94
300.56	300.22	300.09	300.3	300.7	300.57	299.34	298.35	297.53	299.89	300.4	298.56	301.28	299.52	299.89	300.08	299.51	301.43	299.33	299.53	299.09	302.16	299.48	302.34	301.03	297.28	301.17	300.92	302.49	298.38	300.75	300.04	300.58	299.82	299.67	299.92	300.6	299.96	302.32	300.86	301.4	296.49	299.44	299.99	301.74	300.72	296.22	300.34	298.06	300.23
314.36	312.9	312.15	313.88	311	311.65	312.48	312.12	313.3	312.54	311.15	309.04	313.68	312.63	312.7	314.1	311.85	312.91	313.76	314.19	313.06	313.86	313.19	312.37	314.65	313.92	311.45	310.47	312.35	311.56	310.94	312.75	311.65	314.17	315.8	310.92	315.22	313.34	315.03	313.63	310.7	313.55	314.75	314.17	313.86	312.27	311.73	311.92	310.36	312.13
316.93	319.36	315.76	317.28	317.33	319.87	317.26	317.6	316.71	317.1	316.34	317.76	317.09	318.64	318.04	316.83	317.99	316.07	317.61	315.12	318.01	319.39	316.22	316.62	316.47	317.35	319.28	318.78	319.21	316.59	314.74	316.63	317.1	319.39	318.76	316.82	316.78	315.3	317.51	317.54	315.98	319.18	316.69	316.3	314.79	316.86	318.1	316.22	317.91	317.49
309.85	305.03	307.23	306.36	307.22	308.27	305.67	306.61	307.46	309.11	306.51	307.11	307.8	306.92	305.43	308.27	307.03	307.6	309.92	306.5	306.15	307.19	308.2	305.34	307.78	305.89	306.02	308.25	306.73	306.09	306.84	306.9	306.43	307.93	307.62	305.26	307.66	308.52	307.99	309.69	307.3	307.45	308.81	308.46	304.92	310	308.39	307.05	308.01	307.9
316.07	320.17	320.13	317.24	318.83	317.79	317.75	316.94	317.59	319.11	317.39	320.42	317.21	317.73	319.38	320.26	318.94	315.56	320.04	316.28	317.02	318.82	319.42	318.53	317.04	318.8	317.04	317.44	317.54	318.61	318.83	318.46	315.98	317.9	318.25	316.95	318.81	320.13	319.85	319.46	315.84	317.68	317.09	317.58	317.73	319.15	318.62	318.88	318.59	317.8
306.13	304.78	306.51	305.73	307.44	304.06	306.32	308.75	308.21	305.87	304.92	308.89	305.41	306.25	307.7	307.36	304.82	307.57	304.05	302.38	304.6	307.09	305.15	307.32	304.71	306.17	306.07	308.47	307.08	304.78	307.33	307.09	307.89	304.55	305.09	307.39	307.63	305.7	306.18	305.98	306.22	304.71	306.48	306.55	305.76	308.01	305.88	304.98	309.11	304.65
326.72	323.26	323.18	326.71	327.72	327.17	326.26	324.03	323.42	324.2	323.49	323.25	323.57	323.73	325.71	325.47	325.39	325.7	323.16	325.84	323.93	323.25	325.51	323.13	324.88	324.09	326.5	326.87	323.82	325.25	325.26	324.28	324.36	326.1	324.7	326.76	324.46	325.05	324.08	324.69	324.94	323.68	327.54	325.45	324.64	324.19	325.34	325.66	328.32	326.31
317.26	316.7	313.38	314.45	314.65	317.3	313.6	314.47	314.08	314.1	317.36	314.34	315.5	314.56	313.7	315.88	314.38	316.59	313.14	313.29	314.07	316.2	317.32	316.54	316.89	317.76	314.25	313.29	315.41	315.1	312.54	315.31	312.14	314.01	314.97	313.57	315.84	315.85	315.26	315.18	316.2	316.66	312.37	314.69	313.84	317.57	315.38	315.63	316.55	314.19
303.22	304.77	303.71	303.21	304.49	302.25	305.69	305.3	303.65	305.69	306.31	303.03	306.69	303.08	304.42	304.44	301.41	305.22	300.6	302.19	305.52	306.06	303.55	305.18	303.32	302.8	303.6	303.18	305.93	304.16	302.43	306.55	305.74	307.42	305.15	304.77	305.19	303.94	304.42	305.03	302.94	304.51	304.34	305.4	303.54	301.91	304.64	305.95	306.08	305.6
305.55	306.66	303.91	309.21	308.34	306.05	309.45	307.24	307.95	304.51	304.82	304.53	307.2	307.18	306.48	305.36	305.7	304.41	307.48	306.31	306.47	305.49	306.9	306.16	305.16	304.35	304.63	307.65	305.86	305.87	306.7	304.37	301.4	307.31	307.21	307.59	306.82	303.47	307.18	307.63	305.86	306.71	305.3	306.73	307.13	305.83	306.45	307.71	308.81	304.83
301.53	304.24	304.37	303.81	300.63	299.14	304.72	302.32	301.15	300.85	301.26	303.41	302.41	305.56	302.34	301.42	302.73	301.07	304.5	302.23	301.34	301.95	302.4	303.78	303.36	303.48	302.88	303.04	303.87	302.72	302.82	301.74	303.31	301.72	301.87	303.09	302.76	302.66	302.63	301.85	303.2	302.21	302.03	304.03	300.47	302.07	300.68	298.8	303.53	302.49
316.9	317.41	318.7	318.21	315.74	318.03	318.03	316.39	314.33	316.14	315.21	315.92	314.04	315.86	316.8	318.25	317.3	316.08	316.67	317.99	317.14	315.39	319.42	317.16	316.2	319.82	315.59	315.99	315.86	317.74	316.01	315.9	316.23	316.7	316.42	316.47	315.44	317.3	317.36	315.27	316.21	315.17	317.96	317.13	314.94	316.95	317.07	318.3	316.27	314.78
316.7	319.28	319.02	318.69	318	319.36	318.92	319.77	318.05	318.37	317.69	319.45	317.92	318.72	318.77	320.02	318.77	318.15	317.91	316.64	317.87	319.15	319.17	316.07	318.92	316.15	315.93	317.04	318.39	316.4	317.75	317.13	320.27	319.45	319.74	317.85	320.1	315.49	318.13	319.95	317.6	316.91	317.94	319.74	319.44	317.66	321.93	315.83	316.04	315.97
302.02	301.11	302.71	301.4	303.66	302.29	302.42	302.58	301.45	301.5	300.34	304.48	302.28	302.87	302.9	302.33	305.3	299.49	301.68	301.89	302.07	300.96	301.38	304.16	303.47	303.84	301.47	303.15	303.98	301.37	300.75	302.99	302.03	300.98	304.58	302.56	302.9	301.28	302.64	304	302.76	301.66	300.65	302.44	302.41	300.71	302.05	303.04	300.94	302.78
320.65	316.82	319.11	317.41	316.58	318.5	318.52	316.43	318.72	317.5	316.64	319.22	318.12	319.52	319.59	319.53	318.66	320.29	318.25	317.85	317.88	319.93	317.76	320.32	316.05	320.17	318.93	317.2	318.48	318.25	321.49	316.28	319.93	317.44	317.25	317.93	318.39	319.55	316.65	319.16	318.09	315.02	317.29	320.57	316.61	319.54	319.88	319.2	317.75	316.91
302.4	303.03	304.31	304.81	304.94	304.23	304.24	303.41	304.43	305.9	302.79	305.59	304.03	303.92	306.52	302.55	304.22	304.06	304.37	307.62	304.35	305.67	303.95	302.15	305.25	305.04	304.68	303.86	305.13	305.38	305.93	304.11	305.66	304.44	303.08	304.67	303.95	302.76	305.18	306.71	305.4	306.51	304.49	302.77	301.25	302.95	304.08	304.54	304.86	304.2
326.56	325.35	326.8	323.35	326.24	328.27	324.21	327.04	323.46	327.16	324.79	325.17	325.95	325.02	325.4	326.25	327.68	326.63	323.81	325.5	325.31	323.45	324.12	326.18	326.48	325.01	322.67	328.36	326.42	327.69	327.27	327.09	325.7	324.96	324.35	326.78	326.11	324.71	326.95	324.07	326.33	325.46	327.42	324.61	326.28	324.59	326.85	325.85	328.15	327.67
308.85	310.2	308.71	309.31	308.58	307.45	310.77	308.27	308.32	310.24	309.53	308.63	308.42	309.56	309.39	308.35	309.52	310.08	307.92	306.28	308.57	307.53	309.81	309.84	306.37	310.1	310.16	307.47	310.06	308.22	307.2	308.4	309.05	312.05	310.32	309.82	308.95	308.58	310.67	308.84	308.05	310.1	307.94	308.09	307.96	307.99	308.26	309.01	310.55	309.18
313.3	311.69	317.07	312.64	313.75	315.19	314.92	314.2	314.84	313.7	316.51	313.94	317.08	314.73	314.58	315.91	313.5	315.82	315.48	315.49	315.49	313.85	312.2	314.29	312.19	315.12	312.16	314.7	315.05	313.95	317.92	316.01	312.22	316.2	313.15	314.29	316.04	313.25	314.22	314.08	314.06	310.65	315.57	318.2	316.2	314.26	315.3	314.04	313.06	313.71
304.47	306.56	303.96	307.85	302.44	303.02	299.76	304.49	301.69	302.39	306.56	305.31	304.59	304.87	304.34	303.07	302.09	304.57	304.63	302.7	305.6	305.81	304.09	302.42	302.04	304.13	301.86	303.57	301.49	303.34	304.23	304.52	303.28	303.59	303.85	306.84	304.87	303.74	303.09	303.55	304.26	301.28	304.63	304.68	303.57	302.64	303.39	303.42	304.31	302.44
315.63	316.72	316.42	316.19	317.92	315.18	316.49	315.91	316.89	317.03	318.36	316.8	317.89	314.47	315.82	313.89	315.36	314.56	316.31	315.39	316.97	317.19	315.31	316.6	316.52	317.17	316.93	317.04	314.86	315.65	317.46	315.93	315.76	315.38	315.78	317.33	317.77	317.17	317.41	317.02	315.68	316.36	314.57	314.91	316.46	318.29	314.7	313.55	315.52	316.55
324.69	323.6	324.89	322.84	324.4	321.22	326.46	323.59	326.16	323.89	324.34	324.92	324.93	323.1	324.31	322.57	324.83	327.43	325.91	325.46	324	324.93	326.51	324.38	324.68	326.47	324.56	324.13	324.38	322.19	324.09	325.57	322.31	325.35	323.55	326.5	322.53	322.48	325.2	325.59	325.19	326.07	326.88	323.38	323.04	326.15	325.77	325.11	325.69	324.44
303.2	302.96	305.1	305.27	305.54	302.37	300.82	304.69	302.77	304.28	303.73	306.87	304.81	306.12	305.45	302.84	301.11	305.24	306.63	304.28	302.31	300.72	302.59	303.48	301.61	301.53	305.49	303.63	302.06	302.95	306.52	305.39	305.69	304.82	301.65	303.31	306.32	303.46	301.31	302.12	303.28	305.62	304.19	304.15	301.58	305.21	304.4	304.69	304.55	306.82
315.04	312.15	312.26	313	310.17	310.63	314.11	310.82	312.24	312.93	313.68	311.7	313.54	313.2	313.57	311.72	314.32	312.11	313.31	311.6	312.79	314.38	311.19	312.45	311.82	310.61	311.26	312.44	313.86	311.25	313.6	311.96	311.75	312.67	311.79	311.73	315.61	311.18	314.67	313.81	313.44	314.47	311.73	313.74	311.94	314.55	311.35	310.07	311.83	314.3
311.57	315.28	313.92	313.61	312.51	316.04	313.44	313.23	313.5	316.98	312.08	314.87	313.83	314.37	316.31	313.75	313.44	314.22	313.69	312.14	312.34	314.94	314.15	311.84	315.43	312.01	316.17	316.04	312.05	312.16	310.18	311.96	316.22	313.79	313.77	313.62	311.92	313.5	316.25	315.06	315.6	314.43	312.32	314.21	313.36	312.33	317.6	312.84	315.52	313.13
318.64	319.53	317.29	317.09	315.61	316.37	318.1	318.32	319.61	316.46	317.84	320.68	317	319.08	318.98	317.63	318.69	316.73	320.71	318.84	318.74	319.71	317.12	317.32	316.67	319.05	318.29	318.17	317.51	318.63	319.3	315.13	317.49	318.65	317.28	315.2	317.84	316.31	319.8	316.65	317.66	320.17	316.5	320.56	318.42	317.35	318.62	318.24	317.04	317.72
301.58	305.37	305.09	303.98	305.85	304.55	304.85	302.42	303.49	305.58	305.45	305.28	305.69	304.83	303.21	305.57	306.38	302.91	304.71	305.7	309.11	305.19	304.2	307.51	305.14	304	303.91	303.89	303.9	304.41	303.82	305.65	304	306.64	307.65	308.01	305.03	304.33	306.3	303.6	306.71	302.47	305.53	304.78	307.04	304.05	303.34	305.45	304.85	303.68
312.68	313.12	313.71	311.1	315.4	314.62	314.56	313.5	313.34	312.43	311.92	317.08	313.15	313.56	313.51	312.14	313.84	312.97	312.84	315.04	313.86	313.61	311.51	312.28	314.28	314.72	314.54	313.24	314.29	309.35	313.42	310.49	313.34	312.31	311.86	311.84	313.91	315.48	313.34	311.23	313.66	312.41	313.7	313.32	313.76	317.71	314.24	312.74	313.08	314.64
303.6	306.17	303.16	301.12	302.74	303.39	303.28	307.42	302.17	300.73	302.92	302.58	300.8	304.82	305.47	303.14	304.09	301.27	305.67	302.18	300.96	302.55	302.43	300.88	301.4	301.13	303.45	301.28	302.55	302.18	303.73	303.69	302.61	301.6	302.94	301.93	301.74	303.56	304.55	304.81	301.69	300.08	300.79	302.91	302.77	302.78	301.14	303.33	305.3	301.43
325.02	327.72	329.3	327.6	327.62	328.48	329.82	327.19	329.14	327.57	329.05	327.65	328.78	326.01	329.33	329.42	328.08	329.66	327.61	325.36	325.96	327.01	326.48	328.42	326.28	326.89	325.3	326.54	327.28	328.32	327.75	328.9	327.61	327.04	327.31	326.05	329.85	327.65	326.55	326.78	327.87	327.73	329.07	327.59	327.89	326.06	325.4	329.05	328.65	328.22
292.87	295.24	298.56	295.75	293.64	293.01	292.72	293.65	292.31	294.02	294.15	293.47	298.09	292.76	293.81	294.61	297.69	291.94	294.04	294.81	295.29	294.67	296.98	295.66	296.04	295.29	293.08	292.48	293.49	294.38	293.93	293.67	295.81	293.65	292	296.4	293.43	294.6	295.33	291.86	295.2	295.14	294.98	291.6	294.72	297	292.34	294.64	292.29	291.45
304.43	305.68	303.74	305.19	304.64	306.48	303.68	304.18	305.49	303.69	304.61	303.9	304.71	306.02	306.69	304.7	305.95	302.06	304.87	304.26	307	305.51	305.59	304.25	306.53	306.26	303.7	303.9	306.03	304.56	303.94	303.3	304.64	303.6	303.42	304.5	303.3	304.33	306.28	303.78	303.63	303.6	302.78	305.22	305.8	303.46	303.19	303.82	306.61	304.46
310.08	309.9	312.03	311.34	309.42	311.3	311.82	311.81	312.31	307.92	310.03	308.64	310.1	311.04	310.08	309.53	311.94	310.54	309.44	307.11	309.44	309.91	311.19	310.25	310.8	309.45	310.36	309.31	310.05	308.18	310.35	312.04	310.96	310.49	310.51	311.02	308.52	310.25	309.59	310.64	310.08	309.95	309.71	309.94	310.38	308.78	309.95	311.12	310.52	310.91
301.41	302.26	302.15	301.74	304.28	302.33	301.39	302.89	302.73	303.67	305.02	302.73	302.39	304.5	304.03	304.34	304.11	303.44	305.38	303.21	302.34	304.6	303.85	303.68	301.71	303.81	302.21	301.41	303.65	301.99	303.99	303.03	300.83	304.41	304.17	303.42	302.18	301.7	300.44	300.44	302.73	301.41	300.56	302.46	301.18	300.61	304.52	304.35	305.06	301.43
312.54	312.47	311.9	311.82	311.97	313.37	313.77	314.15	314.84	313.48	312.41	314.7	312.56	312.6	314.38	313.55	314.09	311.78	313.61	313.46	312.5	313.31	310.51	314.85	311.81	311.92	315.83	314.12	314.33	311.65	312.21	311.79	313.89	312.89	309.73	314.37	312.31	313.28	314.03	314.66	312.81	314.8	312.65	311.44	312.45	312.25	313.02	314.5	311.58	312.16
305.89	305.63	306.24	306.96	307.11	304.64	306.57	308.08	304.81	305.55	305.75	304.66	306.43	306.78	309.12	304.14	308.45	305.18	304.29	306.24	305.56	308.4	306.44	308.19	306.08	305.34	307.2	306.07	307.18	306.86	307.02	305.27	306.13	307.12	305.92	305.74	306.41	308.63	304.25	307.48	307.42	305.26	302.19	308.25	308.74	306.03	304.76	307.4	307.52	308.77
302.67	301.15	302.85	300.91	301.56	302.27	303.07	302.75	300.76	301.98	301.75	301.05	302.43	303.47	303.76	303.76	301.27	302.28	303.8	303.89	302.27	301.85	300.8	304.67	302.3	304.6	302.11	303.02	300.92	300.72	302.35	302.97	302.19	305.09	302.07	304.23	303.11	301.64	302.4	301.5	302.9	303.66	302.07	304.67	302.26	301.96	305.33	299.79	300.96	303
317.13	316.27	318.84	316.88	317.32	319.72	318.58	317.94	321.54	318.72	318.7	319.88	318.83	320.96	318.6	317.19	317.76	318.58	320.62	317.93	317.49	317.05	317.19	317.71	319.7	316.9	318.19	317.51	316.91	318.37	320.73	317.95	319.42	319.3	318.61	316.47	316.96	318.48	316.8	319.77	317.81	319.52	315.67	320.57	318.01	319.7	315.27	316.01	318.8	317.45
316.46	316.1	314.66	315.2	315.92	315.44	316.07	313.52	316.2	313.51	316.42	315.78	311.93	316.79	314.35	314.39	315.35	314.48	315.6	318.6	314.08	313.87	312.64	319.35	316.92	316.96	313.82	315.64	315.95	317.2	314.56	315.44	314.4	315.18	313.59	315.74	316.16	315.09	314.93	315.96	312.1	317.78	314.13	315.18	315.3	315.81	314.88	316.35	315.43	317.12
302.01	306.14	302.96	304.44	306.88	302.71	300.73	302.3	304.49	303.5	305.59	304.13	303.87	306.39	303.25	303.81	303.12	303.36	303.48	305.02	301.58	303.26	303.56	305.82	303.83	304.79	303.98	302.43	305.44	304.04	303.58	302.78	303.3	303.57	302.14	304.42	304.55	304.85	303.06	302.57	303.71	304.68	303.36	303.8	303.46	304.01	303.63	300.92	303.73	305.29
317.34	314.74	314.15	316.21	313.67	316.93	315.51	316.28	315.91	316.21	317.16	314.68	315.9	317.49	314.88	319.48	316.19	319.01	316.07	316.4	315.77	314.14	317.15	314.51	314.6	316.29	317.58	319.76	316.37	318.17	316.53	315.05	317.62	316.56	317.67	313.98	315.61	315.35	313.66	316.47	315.12	317.3	314.82	316.64	316.85	314.48	315.91	315.25	315.58	316.6
312.65	315.05	312.92	312.79	311.23	314.4	314.23	313.35	310.98	312.45	314.3	312.5	316.04	310.97	310.66	313.26	314.58	311.51	312.81	311.75	311.3	310.22	313.01	314.41	311.98	314.29	313.63	311.09	315.34	313.97	314.63	314.56	313.73	313.6	312.73	313.84	312.1	312.42	312.59	314.42	312.79	312.27	311.8	313.41	312.34	313.63	311.83	310.46	313.84	313.24
302.53	305.69	304.3	303.96	302.65	302.87	306.91	302.1	304.05	305.45	303.05	302.52	304.03	304.83	303.1	300.24	303.55	300.91	304.55	303.44	300.71	301.59	301.73	299.38	305.57	302.16	304.22	306.32	301.27	300.9	303.81	302.88	303.16	302.52	301.76	300.75	301.87	301.68	303.7	304.66	301.32	301.29	301.96	303.99	302.94	304.33	303.75	302.6	301.27	299.63
301.38	301.62	299.89	302.44	298.3	300.27	298.01	302.32	301.61	297.25	299.09	300.66	298.47	301.05	301.25	299.51	301.13	300.37	298.08	300.38	298.82	299.76	300.39	303.14	301.01	296.57	301.53	301.02	298.87	300.84	297.73	299.97	297.63	300.75	299.78	298.94	300.07	299.18	299.94	301.72	301.26	300.02	298.65	299.33	298.35	299.59	298.65	301.14	298.78	301.43
313.1	312.53	313.12	312.89	311.53	311.6	314.01	310.74	313.66	313.58	312.65	314.61	313.12	312.67	313.15	311.87	313.24	313.81	310.64	312.63	313.91	313.11	313.98	314.95	312.16	311.28	315.39	314.36	311.75	314.58	313.04	313.56	314.34	312.98	313.21	311.84	312.99	311.66	312.17	310.75	310.27	313.32	314.04	310.57	312.63	314	313.36	313.51	313.91	312.11
299.21	303.29	304.37	301.68	301.82	304.3	303.13	303.9	302.2	304.5	303.26	300.66	304	302.52	303.68	302.78	304.15	305.3	300.68	302.3	300.64	302.92	304.44	303.67	302.41	301.9	303.3	304.99	303.48	301.07	302.91	304.01	302.57	302.38	305.16	304.49	303.36	303.3	305.25	303.72	303.72	305.81	302.97	302.61	302.58	301.85	302.62	303.53	302.53	304.65
317.16	316.57	316.27	318.1	315.76	316.91	317.13	316.14	316.89	316.49	316.25	314.16	315.57	315.27	317.27	316.01	314.32	318.07	316.51	313.32	314.95	315.74	317.62	317.62	319.38	317.52	317.64	316.32	316.59	313.31	318.58	315.24	317.13	312.51	319.9	316.26	314.4	315.66	316.21	313.64	320.42	317.86	316.88	315.4	316.33	316.97	317.03	316.16	316.06	317.67
302.35	302.9	300.2	302.79	303.75	304.44	304.77	302.23	302.09	300.95	302.97	303.02	302.99	302.88	304	303.7	304.15	304.64	303.7	303.28	302.74	303.08	303.43	303.82	303.41	301.76	301.72	302.91	304.68	303.58	304.22	304.26	301.94	303.54	304.66	303.92	304.11	305.08	301.25	303.46	306.65	305.61	300.62	301.62	302.55	301.77	302.59	305.52	300.65	303.87
317.38	316.48	317.18	314.37	315.94	317.29	317.55	315.97	317.93	315.41	315	315.69	314.84	315.6	317.95	316.51	318.42	316.49	312.31	315.48	314.49	316.09	315.34	315.79	317.47	315.53	316.86	317.85	314.86	316.92	312.17	315.23	313.41	316.65	315.21	313.56	314.77	316.53	316.67	315.56	316.47	315.37	317.02	317.29	314.51	314.25	316.88	313.92	315.08	315.33
303.99	302.64	302.98	302.72	303.05	302.97	302.66	303.18	303.32	304.64	301.67	303.06	301.46	301.3	302.56	302.88	302.64	303.83	300.74	303.65	303.47	301.55	302.48	304.01	301.11	304.5	303.83	302.34	303.54	301.85	303.38	300.46	303.76	304.8	305.47	302.57	302.19	301.26	303.98	304.24	303.63	303.84	302.15	302.12	304.44	303.67	302.85	305.28	301.99	303.03
313.76	314.68	313.77	314.61	313.3	315.15	315.05	315.75	314.12	313.83	314.07	312.11	313.24	313.79	314.51	315.7	315.44	313.25	312.24	313.29	314.78	315.66	313.16	314.33	315.42	312.02	311.62	314.31	314.92	312.63	310.82	313.46	312.04	314.13	314.67	311.53	314.99	314.07	312.24	314.37	314.06	310.81	313.37	315.25	315.71	313.58	314.98	311.83	315.57	312.25
301.24	301.75	305	300.6	300.77	300.3	301.19	303.24	305.23	303.05	303.71	302.01	305.68	304.62	301.58	300.95	302.25	304.51	301.97	304.22	306.09	303.63	301.2	303.49	303.28	301.18	302.33	305.27	302.84	301.86	301.86	302.65	305.43	304.21	304.07	302.24	302.52	302.33	303.4	301.28	301.36	303.04	303.39	305.58	303.26	301.83	304.42	304.12	303.22	302.27
312.65	313.16	312.06	312.74	311.41	312.95	314.17	312.55	311.58	314.74	312.61	310.85	312.38	314.98	312.94	313.82	312.42	313.78	312.78	312.56	313.79	312.07	313.16	313.64	312.99	315.1	312.84	313.01	312.05	314.15	313.03	312.81	313.3	313.28	312.82	314.73	313.52	313.94	313.6	314.16	313.83	313.34	312.32	311.58	311.31	312.98	312.9	312.88	315.59	314.24
301.26	301.39	303.58	302.85	302.05	302.65	302.16	302.83	302.75	302.3	301.87	300.88	301.98	303.24	301.95	304.23	302.96	304.01	301.55	302.49	304.77	303.12	301.87	303.87	302.5	301.65	301.05	302.47	302.46	304.93	303.6	302.34	302.66	301.63	303.57	300.61	301.65	303.51	304.94	301.71	303.23	302.82	303.65	302.05	301.43	303.89	302.71	302.63	303.83	302.07
301.03	300.64	301.23	300.63	301.5	299.67	301.92	302.82	300.22	301.08	300.39	301.67	300.44	302.86	300.99	301.55	303.41	301.98	299.56	300.52	301.01	301.33	300.38	301	300.17	301.11	301.8	302.21	301.49	302.23	301.26	299.55	300.75	300.7	300.52	302.05	300.64	302.11	301.98	301.75	298.97	298.27	299.31	298.21	299.71	299.53	300.59	301.16	301.17	301.67
302.39	302.26	303.34	302.58	303.11	304.65	299.86	300.39	304.64	302.52	304.1	305.59	305.64	303.74	304.14	303.77	303.45	301.27	302.21	299.39	300.91	303.19	302.65	302.91	307.37	304.16	304.52	304.05	302.11	303.46	301.88	302.45	306.1	304.17	302.23	303.1	303.76	303.88	303.73	304.12	303.1	302.22	303.41	303.6	301.25	302.61	306.05	303.59	302.45	300.71
326.11	327.48	329.09	328.36	326.63	329.59	329.06	329.26	329.04	326.08	328.9	326.73	329.72	327.52	330.32	324.66	327.44	328.36	328.91	326.59	324.18	327.71	327.15	328.1	328.03	328.03	328.41	324.33	326.9	329.21	328.04	329.75	327.92	326.32	325.29	329.05	328.42	329.7	326.87	327.2	324.68	327.35	326.35	327.79	327.16	326.84	327.4	328.63	329.32	329.12
295.44	294.49	297.67	295.49	296.53	295.37	296.96	294.67	295.23	293.89	293.17	296.26	296.4	294.46	293.8	295.45	295.02	296.4	294.41	294.73	293.13	294.03	296.01	294.92	297.32	295.66	294.62	294.45	294.73	295.16	294.85	296.52	297.99	298.18	295.76	295.81	293.95	293.92	296.09	292.89	294.88	293.44	294.62	294.63	295.3	293.77	294.8	293.52	295.39	293.94
305.04	302.54	304.44	303.99	303.04	304.01	304.66	303.9	302.83	302.62	303.96	305.13	303.36	303.44	301.17	302.19	304.27	302.14	301.86	300.99	304.15	303.78	303.84	301.3	302.4	303.42	303.58	300.41	304.84	304.45	302.4	304.31	304.77	303.17	302.52	300.43	300.44	301.33	303.03	303.19	302.54	302.44	301.3	301.2	303.1	303.42	301.48	301.01	301.42	301.79
309.61	309.55	312.31	309.24	309.71	308.99	308.39	307.95	309.78	308.93	310.11	310.33	308.34	309.12	309.58	306.46	310.6	306.6	307.38	309.41	309.43	309.26	304.81	308.66	308.03	308.3	309.87	307.29	305.98	309.48	308.02	308.35	309.96	308.21	307.39	309.16	305.81	308.67	310.61	310.45	312.04	309.37	308.35	306.76	309.97	308.29	311.26	309.32	309.43	308.25
302.52	302.39	303.74	300.37	302.51	301.61	299.89	300.32	297.8	300.42	299.35	302	301.88	300.44	301.05	301.54	300.53	303.06	299.63	302.68	300.78	299.6	302.72	301.9	301.09	302.98	298.45	302.34	300.09	301.25	298.08	300.18	302.44	300.11	300.92	302.41	301.7	302.6	301.2	301.1	300.39	300.35	301.91	297.83	300.53	301.46	301.14	299.84	301.02	300.57
307.17	310.51	309.36	309.64	306.34	308.3	308.02	310.65	306.9	310.26	307.63	306.9	308.79	308.79	309.14	310.04	308.44	310.02	308.33	305.38	306.98	306.66	309.1	309.38	309.61	310.22	309.14	309.69	309.89	309.41	308.59	310.39	308.06	308.89	308.2	308.83	308.17	306.03	310.06	310.02	307.85	306.17	309.17	311.56	309.92	309.49	310.97	310.86	307.92	307.75
314.76	314.72	314.62	311.86	314.36	312.31	315.46	317.51	315.7	316.3	314.01	315.06	315.31	315.02	315.75	315.14	314.53	315.6	315.42	313.33	315.48	315.03	314.96	314.49	314.22	318.41	313.1	314.89	312.92	315.26	313.89	314.72	312.96	314.23	312.9	313.86	313.49	316.32	312.75	312.39	315.36	314.22	312.79	314.33	315.11	316.33	315.39	312.67	316.64	313.49
305.88	301.37	308.12	303.08	302.94	304.52	304.31	299.89	301.36	302.78	301.04	301.99	304.44	306.19	302.69	303.16	303.72	304.71	305.79	303.65	304.59	303.22	303.46	304.64	303.32	303.16	302.64	305.69	305.9	302.48	301.87	303.6	302.77	305.3	303.21	304.36	302.56	305.09	302.09	306.22	305.45	304.55	304.02	302.97	303.38	301.83	304.36	303.61	304.16	304.56
308.45	307.12	309.36	309.28	307.05	308.96	310.61	309.88	307.45	310.08	309.08	310.06	309.38	308.61	309.24	310.51	307.53	308.89	310.68	308.42	309.31	308.87	310.25	308.28	308.5	307.75	308.45	309.67	307.88	311.31	306.9	307.33	309.44	310.41	306.76	306.8	305.82	309.93	307.09	307.46	310.24	307.98	307.21	308.89	307.79	306.92	308.23	306.6	310.2	308.84
305.39	307.61	303.23	302.68	305.37	302.71	306.55	304.1	304.98	303.32	304.65	304.89	307.08	306.38	305.65	302.98	303.81	305.16	305.02	305.15	305	304.9	305.05	302.94	304.33	304.46	302.1	304.76	303.22	303.73	306.3	306.2	304.05	304.51	304.93	307.3	307.67	306.59	303.42	304.96	307.65	304.59	305.05	305.6	303.98	304.46	303.3	305.15	305.43	306.91
317.2	311.71	314.69	312.68	315.56	314.67	315.3	313.33	313.35	314.52	314.21	314.11	315.03	315.99	313.71	314.14	311.26	314.22	315.88	313.93	314.43	312.89	313.38	312.71	315.61	313.22	316.26	314.25	312.92	315.43	314.34	312.88	313.97	313.98	313.28	311.15	312.31	313.4	313.44	313.44	314.09	312.41	312.86	312.73	313.76	313.97	313.53	316.12	316.37	311.38
293.53	294.6	294.96	293.52	293.84	294.35	294.27	294.65	293.21	294.37	295.32	294.93	294.58	293.5	292.68	293.71	293.45	297.18	294.21	294.47	293.08	295.69	293.39	293.49	292.65	294.84	295.26	293.83	294.68	295.49	294.35	292.64	296.38	293.67	295.61	292.22	293.75	295.38	292.34	294.81	293.51	296.53	293.55	294.41	293.7	293.99	296.19	295.2	293.59	294.19
329.2	328.62	326.04	325.74	326.34	323.77	326.07	324.29	324.44	327.33	327.3	328.41	327.92	325.95	327.16	325.8	325.59	325.34	323.86	326.18	328.61	327.86	326.85	325.25	327.48	327.43	326.98	325.84	326.07	326.15	329.11	325.36	328.15	326.62	327.47	324.35	327.73	328	326.58	327.76	325.1	328.49	326.95	326.63	329.28	327.02	326.61	326.04	326.8	325.89
310.03	311.39	309.85	312.3	309.65	311.62	311.81	308.48	310.9	309.7	311.08	310.9	311.87	312.04	313.77	308.78	311.43	309.13	310.17	311.5	311.9	310.87	310.02	309.21	311.94	311.86	311.05	312.71	309.43	312.52	310.76	310.79	310.3	310.39	308.1	313.52	310.64	312.32	309.15	310.19	312.27	309.29	309.95	310.3	313.24	310.84	314.59	309.4	310.25	311.89
293.2	294.85	296.41	297.62	292.79	294.2	293.57	294.72	295.51	294.23	293.23	293.26	296.87	293.72	295.19	293.95	293.45	295.64	293.65	295.25	294.24	294.8	293.62	292.56	293.38	296.19	293.32	296.49	294.43	291.35	294.16	292.76	293.13	294.21	292.11	292.3	294.18	296.39	294.33	294.1	293.64	292.97	294.63	292.22	293.57	294.51	294.76	294.56	291.3	294.16
323.4	324.99	326.03	323.63	325.55	323.9	328.31	324.63	320.82	325.99	328.2	324.93	325.92	323.2	326.94	323.64	326.34	323.72	325.28	325.92	325.07	325.86	327.42	326.61	327.03	324.9	324.22	325.7	325.65	323.74	325.41	323.83	326.89	326.08	326.98	325.67	326.78	324.41	327.01	323.81	326.97	326.67	323.31	326.04	325.16	326.58	322.83	323.79	324.37	323.66
297.6	297.71	300.18	302.48	300.23	300.25	299.28	297.63	299.98	299.59	302.21	300.77	300.82	300.41	299.59	298.7	301.72	302.8	299.89	298.13	298.93	300.44	297.34	300.62	298.86	299.6	299.85	299.77	301.24	299.78	299.15	299.84	300.26	301.06	301.59	302.67	300.72	298.07	300.63	301.89	299.5	298.62	301.91	300.53	298.11	298.09	300.14	302.87	300.79	299.81
314.58	315.48	313.09	314.08	312.11	315.37	314	316.02	314.48	315.75	312.97	318.54	318.12	315.56	314.98	315.38	314.95	312.97	313.09	316.27	314.81	315.5	314.35	314.68	314.89	316.68	316.84	315.69	315.14	312.67	316.31	314.64	313.84	313.64	314.21	313.95	315.63	314.5	313.14	313.46	316.74	313.34	317.04	315.52	314.89	314.11	313.46	314.43	316.49	312.8
319.38	320.87	319.6	316.76	315.43	318.7	319.62	319.74	317.64	322.26	317.38	319.2	318.02	319.28	318.07	318.81	317.88	318.26	320.07	318.13	319.51	320.99	318.18	319.24	320.38	318.98	319.58	320.21	319.71	319.57	318.53	318.27	320.98	320.82	318.98	320.87	318.91	321.3	319.21	316.48	318.12	320.98	318.71	321.21	320.45	318.44	319.24	320.18	319.48	321.11
303.34	306.08	303.35	305.09	303.41	305.42	305.78	303.92	303.21	303.3	303.45	302.9	304.81	302.31	304.15	304.97	304.21	303.16	301.9	304.48	303.65	303.2	303.08	301.13	303.21	304.12	302.14	303.91	301.81	302.86	303.9	303.27	303.61	306.56	306.02	306.13	303.6	303.93	300.92	302.98	305.21	302.34	305.14	302.46	304.52	300.87	302.73	304.25	302.25	301.63
313.7	315.74	316.52	315.25	313.09	312.8	311.07	314	315.12	314.13	313.44	314.58	311.68	316.18	313.68	313.55	311.85	313.59	313.52	312.67	314.3	314.68	313.55	313.01	317.22	312.39	315.52	314.05	315.97	313.49	311.03	313.85	312.02	313.88	315.04	316.91	313.91	317.16	314.4	314.4	313.18	314.71	312.07	314.41	312.05	317.42	313.91	313.69	314.39	313.37
306.22	307.41	307.21	305.88	303.73	307.11	308.5	305.04	304.82	307.46	306.55	307.82	306.12	307.38	307.21	307.28	307.38	307.71	306.55	305.74	307.36	309.45	307.89	306.78	305.88	307.26	308.76	307.77	305.96	303.33	307.85	307.64	305.09	306.58	307.78	306.66	304.53	305.22	307.91	308.47	307.35	303.86	306.97	306.52	306.12	307.75	307.74	305.78	308.57	305.86
314.5	317.16	316.64	318.4	316.68	314.46	316.78	312.26	316.87	314.4	316.74	316.09	314.44	313.71	315.15	317.38	315.7	317.17	316.02	314.32	317.65	315.02	313.73	315.91	312.46	313.85	316.24	313.98	318.77	315.19	317.89	317.56	315.13	316.72	315.37	315.31	315.99	316.61	316.03	314.54	316.71	315.92	315.17	315.09	313.87	316.3	315.72	316.52	314.58	320.08
305.1	301.56	305.17	304.45	303.35	301.9	303.74	300.75	302.53	302.11	303.05	301.12	304.62	304.77	302.23	304.35	301.66	302.42	301.9	302.85	303.18	302.85	302.88	304.86	303.31	302.36	303.15	302.11	302.09	305.36	301.7	302.78	305.33	301.64	302.99	305.36	302.05	302.57	302.13	302.6	302.68	305.36	304.99	302.64	302.2	302.61	301.14	304.3	302.74	304.52
316.24	317.55	314.58	315.12	316.1	316.07	315.54	315.32	317.61	315.83	316.94	313.84	315.92	314.52	319.54	319.1	315	315.39	313.2	315.49	316.38	315.94	316.76	312.64	315.62	317.52	315.79	315.86	316.38	316.51	315.96	318.04	315.29	318.72	316.35	314.47	314.11	313.78	314.99	318.13	313.5	316.82	318.58	315.55	314.83	316.23	317.05	317.04	314.66	318.2
326.84	327.88	328.56	327.27	326.14	326.74	326.77	327.55	326.82	324.48	326.95	325.46	326.17	323.43	327.17	327.28	328.31	326.62	326.55	324.89	326.24	325.93	327.5	327.33	327.45	328.11	328.09	327.39	329.58	325.42	324.49	328.11	327.52	325.95	327.24	328.47	326.79	328.07	326.18	324.87	327.66	328.65	327.17	325.48	325.08	328.5	327.32	327.43	327.48	324.87
308.96	307.24	307.64	311.31	307.05	309.33	309.16	308.82	311.13	306.67	308.68	307.77	309.67	310.94	308.61	311.49	309.41	310.73	308.65	311.19	309.43	309.64	309.33	306.8	311	308.83	310.64	310.41	308.32	311.57	308.3	307.91	308.32	309.52	309.24	311.31	311.62	311.82	310.44	312.25	309.68	310.46	310.07	309.98	310.45	309.7	309.56	308.2	307.79	310.86
313.79	314.47	314.33	315.17	313.91	314.12	314.33	312.56	312.75	312.54	314.06	314.67	314.48	315.96	312.97	315.04	315.14	312.79	314.28	312.83	314.55	311.49	316.12	314.65	310.64	310.22	313.19	312.28	313.68	313.18	316.51	312.61	312.24	314.85	315.8	312.1	312.88	316	311.21	315.35	314.95	312.15	311.32	314.12	312.83	310.91	312.03	312.49	311.4	314.91
315.9	316.58	312.64	313.51	316.92	317.08	315.76	316.61	317.29	315.06	316.42	315.5	317.74	317.42	317.63	315.98	315.18	314.51	315.75	315.54	315.05	316.88	314.76	315.18	314.35	316.31	315.29	316.26	315.61	314.75	316.23	315.7	318.94	315.08	316.66	314.92	315.27	315.83	315.5	318.24	314.95	314.66	315.31	315.53	313.72	314.52	314.07	315.22	315.65	315.31
312.08	314	312.51	313.67	314.51	312.73	314.19	312.04	313.71	312.74	311.7	311.55	313.2	312.28	312.1	317.35	312.72	311.65	311.37	312.31	311.39	311.58	311.23	312.17	312.01	315.06	312.09	312.14	312.66	311.71	314.31	313.96	313.69	314.16	314.28	312.05	313.56	312.75	312.5	312.08	311.58	313.13	310.9	312.41	313.48	313.05	314.19	314.08	313.93	314.68
315.7	317.42	314.82	317.07	317.5	315.12	314.43	312.99	315.94	318.93	315.05	317.47	314.93	315.31	317.91	314.75	318.15	315.89	315.52	315.98	315.48	319.22	314.91	316.86	315.97	315.31	317.39	317.75	315.67	315.47	316.79	315.09	316.92	314.4	314.96	317.76	315.87	317.63	315.64	314.95	315.69	314.85	314.51	315.79	316.97	314	315.59	317.39	315.04	315.74
304.87	303.44	301.71	304.84	305.77	302.78	302.62	303.03	305.45	306.87	303.54	303.86	307.13	302.02	306.12	306.85	304.76	306.79	305.47	305.55	304.07	305.37	304.3	306.29	306.18	303.46	306.19	302.6	303.68	304.8	303.48	303.04	305.36	305.29	305.85	305.09	302	304.93	303.5	305.97	303.94	305.81	302.74	304.57	305.19	306.13	302.64	308.06	304.14	303.85
319.52	318.95	317.81	317.47	316.86	316.52	317.53	316.42	315.56	320.01	318.74	316.48	317.34	315.57	317.69	319.92	317.38	317.43	317.69	316.68	318.35	316.5	316.19	317.81	316.55	317.49	316.18	316.13	316.44	317.23	316.87	318.88	314.62	319.77	314.87	318.61	318.84	315.29	316.4	317.63	314.93	316.51	319.23	314.84	316.7	319.43	320.23	315.41	316.87	317.55
310.59	308.36	306.45	310.47	309.23	308.26	309.09	308.97	308.76	309.35	309.62	307.47	307.28	310.93	308.4	308.92	309.5	308.55	307.78	308.6	308.31	309.76	311	311.65	307.18	306.72	307.32	305.48	310.98	309.44	307.09	308.18	309.03	308.98	311.35	309.34	308.39	307.52	308.43	308.41	308.6	308.81	310.74	309.99	309.13	310.73	308.65	308.35	309.05	309.97
304.83	303.52	304.23	303.24	303.28	303	303.26	302.66	304	302.44	300.15	302.26	301.9	304.58	303.98	303.74	303.85	305.16	302.66	300.56	301.53	300.09	305.55	300.35	305.46	304.31	304.54	302.96	303.02	304.27	302.26	302.13	302.34	302.37	305.22	305.27	303.65	301.53	303.17	303.37	306.75	304.26	302.59	303.02	302.36	305.04	303.45	303.61	302.06	303.72
312.98	313.54	313.91	315.16	312.85	311.93	316.16	312.49	313.33	314.25	313.52	315.27	313.26	315	313.42	311.21	310.73	314.2	315.27	312.08	312.69	312.26	312.15	313.2	313.69	311.72	313.05	313.72	311.55	312.42	312.77	311.6	314.07	314.58	313.86	310.4	313.01	312.84	313.34	314.15	315.02	313.86	317.45	313.42	311.86	313.65	315.67	313.59	313.46	314.17
314.39	312.54	312.39	311.97	313.87	317.03	315.53	314.53	310.54	312.86	311.49	309.06	314.61	311.62	312.1	311.7	315.9	313.94	311.34	314.5	312.24	312.16	314.16	310.78	313.89	313.22	313.79	313.52	314.06	311.12	315.82	312.92	313.25	313.62	313.28	314.07	313.38	312.18	313.96	313.67	312.66	312.69	315.22	313.12	313.96	312.47	313.87	312.83	314.02	313.82
303.35	302.88	302.74	302.04	302.15	300.16	306.33	301.16	303.42	301.85	303.49	304.2	299.43	304.43	302.1	304.13	303.21	302.88	301.02	300.84	303.03	300.9	300.46	302.29	305.62	304.39	304.97	304.3	303.84	302.91	303.36	302	301.59	301.83	304.92	304.29	302.29	301.89	303.77	302.02	302.4	304.77	302.03	301.89	301.15	300.46	301.03	305.66	303.2	300.96
305.35	304.65	303.89	304.62	306.81	306.87	307.21	302.96	302.89	305	305.82	305.13	305.33	303.62	303.6	305.55	306.95	305.05	305.55	303.38	303.43	304.99	306.83	308.85	306.44	306.21	305.44	303.96	306.3	302.97	305.25	302.52	305.94	307.81	303.51	304.72	306.09	305.78	306.65	305.62	306.67	306.28	306.42	306.33	306.41	306.86	307.3	306.45	304.37	306.28
300.81	298.1	299.8	298.72	298.69	300.28	299.82	300.51	300.43	300.91	303.28	299.28	299.4	298.69	299.27	299.82	298.26	299.68	300	300.49	300.38	299.38	297.14	302.67	300.73	299.59	299.13	298.86	301.02	298.48	302.42	299.36	301.03	299.73	297.28	298.95	303.18	298.76	301.36	300.74	298.33	299.63	299.14	299.79	300.37	300	302.65	300.01	302.44	303.41
303.7	301.19	302.16	303.22	301.57	303.16	300.97	300.36	301.4	302.8	305.35	302.8	302.9	302.1	304.05	300.86	300	303.99	301.75	303.6	303.24	303.81	304.26	303.11	300.79	302.67	303.45	301.91	303.13	302.92	300.28	304.64	301.36	303.48	301.94	303.17	302.56	303.76	304.84	303.94	302.66	304.54	302.84	305.46	304.09	302.61	302.9	302.64	305.22	302.27
302.46	302.51	297.49	301.61	300.89	301.65	301.1	301.4	301.78	302.66	300.43	301.83	300.76	301.94	301.99	300.64	302.55	302.12	299.36	305.32	301.96	301.05	302.38	301.59	303.1	303.01	300.27	300.46	300.13	301.78	301.31	303.86	301.2	300.68	300.08	300.92	300.56	300.74	299.18	299.02	302.87	301.57	301.8	299.93	300.1	302.23	302.95	300.83	299.65	301.87
313.09	313.6	313.46	316.39	312.63	314.21	313.86	315.15	315.61	312.71	313.34	313.28	314.1	311.83	313.8	311.86	314.39	312.82	314.03	312.55	312.75	311.84	312.15	314.27	311.79	312.19	311.8	313.42	314.61	312.43	313.65	312.62	314.57	311.71	313.66	312.17	314.5	310.73	312.61	314.66	312.12	312.9	313.62	310.16	314.47	313.04	311.81	312.55	312.94	313.22
311.46	311.19	310.97	312.23	311.59	311.28	312.94	309.85	312.31	312.83	311.32	312.55	311.08	311.6	313.16	311.64	311.79	313.15	312.93	312.19	312.53	313.52	312.36	310.4	310.25	313.25	310.93	311.1	311.13	312.59	312.76	310.98	311.92	309.49	309.37	311.88	309.33	311.47	311.46	312.9	310.1	309.09	311.7	309.85	313.06	311.21	310.36	313.5	310.71	312.74
307.46	307.88	306.98	307.33	306.35	306.95	306.68	307.52	308.22	306.3	307.73	308.01	305.42	306.88	306.59	308.75	307.98	309.31	305.29	309.6	307.11	308.81	304.42	306.87	306.87	308.89	307.01	308.58	308.62	308.89	304.89	310.93	306.98	305.75	306.15	306.1	307.43	310.23	308.65	307.13	307.95	306.78	309.09	307.06	305.53	303.88	307.09	305.16	307.62	307.12
327.54	328.98	326.41	325.47	327.37	326.54	328.5	330.22	325.36	328.87	327.79	326.01	328.23	326.53	327.03	329.22	322.93	327.67	327.38	326.31	327.27	327.45	327.51	327.08	325.74	324.86	326.19	327.68	324.9	327.12	325.27	327.08	323.96	328.12	323.93	329.13	328.18	325.58	325.71	328.64	325.27	328.76	328.15	325.93	324.79	327.91	327.35	328.88	327.46	329.93
311.97	313.24	313.76	313.18	311.99	312.61	316	313.29	314.09	311.52	311.05	313.54	313.32	316.63	314.31	314.39	312.44	311.59	312.43	312.01	312.81	315.61	315.13	312.1	314.88	315.06	311.62	312.7	314.88	315.06	308.57	310.76	311.51	312.09	312.46	311.73	316.24	312.1	312.11	311.7	314.52	315.91	313.81	314.38	310.36	311.16	312.45	314.4	312.41	311.48
302.81	301.63	303.62	305.1	304.64	305.25	299.9	303.51	302.03	304.61	301.67	304.03	305.47	304.73	302.93	300.51	302.68	299.85	302.37	305.52	304.13	302.34	303.56	304.93	305.2	303.59	302.78	303.41	303.39	303.86	304.47	301.26	302.96	303.04	303.27	302.25	306.18	303.54	305.18	305.43	305.7	305.36	305.49	302.92	302.73	303.78	304.59	303.5	302.86	300.66
329.74	331.39	328.29	327.75	326.2	328.04	329.89	326.83	328.46	329.59	328.98	329.46	327.49	331.2	327.27	328.03	327.42	326.91	327.13	328.81	329.21	327.79	330.06	329.93	329.65	329.89	332.42	330.16	327.66	327.01	330.2	329.6	327.18	329.8	327.89	327.81	330.97	329.28	330.48	329.42	329.07	326.29	327.35	327.57	327.45	328.96	330.32	329.9	330.14	329.64
314.7	316.69	315.54	316.84	314.29	317.11	317.35	315.76	314.48	318.69	316.56	317.59	318.77	316.99	315.35	317.43	315.27	316.84	318.49	320.74	318.56	321.08	319.29	314.57	319.49	317.65	319.11	317.57	320.17	316.58	317.97	316.82	318.04	315.75	316.26	319.28	316.93	316.64	317.29	317.11	321.31	316.88	315.22	316.13	317.67	315.8	316.58	318.55	314.5	318.89
296.77	294.56	295.19	294.04	293.03	295.85	294.86	294.51	296.42	295.01	293.94	294.38	293.35	294.99	293.3	293.34	296.25	295.54	294.98	293.75	296.02	297.28	296.66	294.66	293.8	294.16	291.85	292.26	293.43	291.58	291.6	293.79	294.13	294.98	295.64	293.01	292.35	290.88	292.12	294.98	295.09	292.46	293.03	296.95	295.52	294.16	295.87	294.99	293.1	291.54
302.01	299.52	303.88	301.32	301.78	304.39	301.28	302.03	303.06	303.69	301.08	302.13	303.29	303.46	303.44	301.49	301.07	303.33	300.21	304.47	301.97	301.33	302.6	302.45	301.68	301.71	301.66	302.38	301.47	303.93	300.93	302.23	304.01	302.25	301.84	301.03	300.47	302.19	302.94	300.6	302.99	303.53	302.7	304.42	303.62	302.46	303.93	304.06	303.37	301.04
327.86	329.45	328.44	329.69	328.86	325.7	324.75	325.52	329.68	327.33	328.98	331.33	327.71	329.85	328.35	328.25	328.37	329.24	328.59	324.8	329.12	328.32	325.19	330.66	326.21	327	327.88	326.7	326.42	327.55	328.19	329.25	329.4	330.1	327.35	327.7	327.63	328.84	326.1	327.04	326.48	327.39	329.63	328.56	329.15	326.37	326.37	327.47	329.17	326.95
310.69	314.41	311.65	314.31	316.5	312.93	313.58	311.83	313.56	315.42	312.8	310.37	311.51	314.41	312.73	313.61	314.99	315.04	311.68	312.46	313.05	310.88	310.09	312.23	315.29	310.55	313.64	311.19	314.06	314.18	312.36	312.6	316.31	312.8	311.75	312.89	316.84	312.3	313.26	311.94	315.24	313.57	312.61	312.51	313.43	313.36	312.28	311.64	311.16	313.16
303.24	303.36	303.19	304.09	303.46	303.4	301.97	305.45	304.11	304.01	303.2	301.08	302.93	305.64	303.21	304.44	301.87	302.5	303.17	300.94	306.05	305.3	304.08	303.66	304.63	301.95	303.29	304.29	303.29	305.66	301.23	301.53	306.12	302.87	300.98	306.22	302.75	302.85	303.34	303.88	301.64	303.27	304.17	300.56	305.03	304.31	302.8	302.79	303.6	305.56
326.56	327.85	329.15	326.58	325.79	329.69	327.96	327.42	324.51	324.99	325.55	325.8	328.47	327.52	325.76	325.86	326.89	326.5	324.34	327.52	326.62	328.69	327.77	328.33	328.68	326.68	326.93	327.09	325.54	326	329.45	329.57	327.38	327.18	326.1	326.36	325.86	324.84	325.58	328.04	324.36	327.63	328.09	324.65	326.57	322.94	328.47	328.05	327.85	326.25
312.06	313.87	313.44	311.99	314.29	313.71	315.86	317.19	313.77	313.15	314.03	316.93	313.27	314.22	312.41	312.26	313	313.09	313.89	315.17	314.97	314.69	314.42	313.29	314.09	315.95	312.57	314.92	312.75	313.95	313.14	315.54	315.05	313.23	313.67	316.47	316.21	314.04	314.74	313.63	316.41	314.22	313.03	315.08	315.07	313.99	312.28	313.24	312.38	314.27
308.63	309.59	309.42	313.26	313.52	313.2	309.48	310.32	309.99	308.42	311.87	311.56	312.24	313.4	309.91	312.4	312.91	312.7	311.45	311.45	310.26	310.6	312.23	309.46	313.97	311.7	310.69	311.18	310.86	310.23	314.71	310.31	311.08	311.65	312.48	313.85	313.54	314.81	313.48	308.28	312.28	313.96	312.54	311.46	309.74	312.99	310.72	312.71	311.64	312.45
322.28	324.17	323.19	326.31	325.99	324.98	324.07	322.71	324.83	324.69	325.47	323.51	324.35	323.86	325.79	324.29	325.41	324.2	327.32	325.75	325.54	325.55	328.59	326.24	326.69	327.3	329.42	326.31	326.54	323.72	325.31	325.43	324.95	328.24	326.08	324.48	324.62	323.04	324.62	326.15	326.73	322.73	327.33	325.65	324.82	326.08	327.05	323.82	325.25	323.7
314.34	310.91	314.57	312.08	312.79	314.83	312.31	313.92	313.45	313.64	313.58	310.73	310.37	315.32	312.29	312.21	313.36	314.93	312.39	312.04	312.27	313.36	314.54	313.41	313.53	312.5	310.52	316.63	313.94	313.3	311.53	312.66	314.84	313.1	314.45	312.84	312.57	316.34	311.56	311.16	312.41	313.01	313.62	315.17	312.28	314.67	314.23	311.99	311.8	310.82
293.12	297.42	298.8	296.9	296.21	296.3	294.12	294.72	295.09	292.83	294.07	294.37	294.98	293.46	295.12	295.45	294.66	295.66	294.45	294.72	295.32	293.82	296.82	296.06	293.87	296.14	294.27	294.65	295.25	294.59	295.9	296.96	296.96	293.27	295.97	297.47	297.31	293.99	295.83	294.63	294.53	296.42	293.13	293.45	296.16	296.22	295.09	293.85	297.96	295.28
304.77	302.8	303.61	300.94	302.42	305.51	304.29	302.03	305.38	303.81	304.25	303.01	305.87	304.1	302.89	301.78	302.52	300.73	303.2	304.99	304.4	305.15	300.53	301.07	302.72	303.43	300.98	304.86	302.1	304.17	302.53	302.22	305.18	301.83	304.32	302.02	303.05	302.52	307.05	303.31	301.73	305.62	305	301.88	302.93	303.94	304.18	303.4	302.81	301.22
297.74	299.98	297.93	296.95	298.89	295.25	299.03	297.04	297.57	294.78	297.24	299.09	296.26	295.62	299.03	295.08	296.43	298.7	296.79	295.88	296.51	295.11	294.05	295.92	295.53	298.47	295.29	296.17	294.92	297.4	294.25	294.62	294.84	295.3	296.18	298.29	295.97	296.39	296.16	294.96	296	298.73	296.07	292.88	296.42	297.81	297.39	293.37	296.17	297.77
306.37	306.81	305.51	305.63	303.81	304.72	306.08	306.2	306.49	307.34	304.25	307.22	304.61	305.81	307.3	305.66	307.66	303.7	303.36	306.47	306.24	306.55	303.65	305.66	307.02	305.41	304.11	305.04	305.5	305.58	303.15	303.09	307.06	308.96	302.03	306.06	304.34	305.38	304.74	305.47	307.1	305.26	305.23	305.37	306.52	308.18	303.35	303	303.65	305.85
299.86	298.34	294.42	294.09	297.93	295.77	295.65	295.84	294.49	298.51	297.53	296.13	296.47	299.05	295.4	297.35	297.07	298.45	296.76	295	297.82	299.57	295.97	297.35	295.59	297.15	298.08	297.64	295.12	293.4	297.99	299.33	296.29	295.83	299.24	296.06	298.17	295.57	297.33	297.58	296.32	297.99	294.74	295.88	297.91	295.18	297	299.71	294.2	295.46
299.84	297.25	301.39	300.3	300.23	300.65	301.58	298.39	301.7	301.61	298.16	298.46	298.91	300.8	297.17	301.42	298.64	299.6	300.64	301.67	298.82	296.17	300.57	299.78	299.93	300.17	300.43	301.66	299.52	299.76	301.82	299.87	298.56	298.71	300.4	299.17	299.62	298.73	300.52	302.17	300.33	297.35	302.41	301.04	300.37	299.01	299.21	300.47	298.83	298.68
312.87	315.43	314.27	313.05	314.22	314.79	311.9	311.59	312.96	315.51	311.76	315.04	314.69	314.11	313.01	313.43	316.67	313.08	313.59	314.45	312.76	315.8	314.12	311.87	312.77	314.76	312.9	316.32	314	315.1	317.79	312.56	315.01	313.25	310.29	311.04	314.18	312.32	312.75	312.7	311.6	314.94	311.86	313.8	313.98	313.92	310.14	311.77	311.89	311.75
304.46	300.5	305.93	301.46	301.47	299.73	299.64	300.78	303.28	300.93	298.27	301.93	302.85	301.27	300.66	307.55	302.89	300.89	302.07	302.08	303.42	300.22	303.51	303.75	302.14	299.78	305.29	302.38	305.59	301.32	302.29	300.85	302.89	304.07	302.3	303.83	301.62	301.32	303.99	302.24	302.06	301.49	301.91	301.8	303.6	303.18	301.91	303.19	301.4	303.18
296.71	296.42	297.76	295.73	295.63	295.35	298.27	295.84	296.31	298.43	296.32	298.48	297.02	298.82	296.45	298.42	297.96	295.19	297.85	296.75	296.53	297.41	296.39	295.32	296.8	297.09	295.82	296.82	296.06	297.28	296.78	298.1	296.11	296.72	297.47	298.22	298.97	297.89	297.32	296.15	298.05	297.74	296.8	298.6	296.07	296.6	296.38	297.04	297.01	296.9
318.04	316.61	318.22	319.14	319.9	321.95	319.17	318.07	317.11	319.5	320.51	314.92	318.03	318.9	318.09	320.59	317.66	317.14	321.07	319.22	315.04	318.04	318.67	321.71	317.96	320.63	320.05	318.88	320.93	317.02	318.07	315.71	318.56	319.06	318.67	315.34	317	319.71	317.5	317.01	320.07	318.61	316.6	318.11	320.26	318.09	317.26	316.97	316.42	320.33
311.11	308.9	309.43	310.19	309	312.73	310.87	310.9	312.94	309.93	310.09	310.07	313.33	310.11	310.66	313.61	309.25	312.64	310.05	310.95	312.39	312.68	310.3	310.65	309.76	307.58	309.5	308.51	310.62	312.68	311.25	311.55	311.56	311.32	310.96	307.71	312.22	312.29	313.49	310.4	311.37	308.96	309.04	311.46	311.75	312.16	314.37	311	310.57	312.05
327.16	324.56	327.79	327.04	325.1	324.57	324.82	324.72	327.45	325.03	324.67	325.98	325.29	326.54	325.14	327.34	324.43	324.57	326.31	324.42	325.4	325.05	324.05	328.23	326.12	323.37	324.96	327.17	324.6	326.97	325.83	323.67	325.59	326.2	325.63	324.86	323.85	324.52	327.01	325.81	325.67	324.36	325.48	325.77	324.91	327.71	325.08	325.03	322.12	324.49
312.91	312.27	314.85	309.52	310.23	313.82	311.19	312.71	313.57	314.26	314.52	311.35	314.4	313.26	313.88	310.56	310.4	312.14	315.51	312.46	311.15	313.32	311.99	314.32	313.77	311.75	314.58	311.17	312.51	310.91	312.37	313.87	312	314.19	313.5	315.21	312.3	313.83	314.75	313.19	312.5	314.95	314.57	313.76	313.32	313.53	314.06	314.47	313.33	313.92
294.3	296.02	296.87	295.51	294.94	295.32	294.08	295.23	295.22	294.16	294.97	294.6	291.82	296.63	298.27	292.09	294.86	297.42	293.98	294.74	294.34	294.87	295.33	295.42	296.59	294.07	293.9	295.21	293	296.61	296.81	295.75	294.36	294.82	293.19	294.17	294.85	293.55	293.37	295.32	296.18	295.3	296.96	294.49	295.57	294.27	296.34	294.14	296.22	295.67
300.85	302.75	303.56	303.97	303.22	302.22	302.85	299.8	302.37	301.15	302.53	304.05	305.98	303.64	302.26	302.93	302.02	304.35	304.16	304.96	302.15	302.38	303.65	300.38	302.29	300.73	300.6	304.36	303.84	302.61	302.64	303.57	303.67	301.65	302.84	302.31	301.98	301.76	301.61	304.81	302.22	303.73	301.22	300.5	301.43	300.73	300.64	303.29	301.92	298.81
302.34	304.76	303.8	305.29	301.65	303.94	302.34	303.2	304.44	306.76	305.24	305.98	303.53	304.26	302.21	305.93	303.35	302.39	303.94	304.63	306.28	304.52	303.49	304.41	303.2	302.37	303.01	302.12	301.77	302.86	306.54	302.38	305.05	307.05	304.16	305.23	304.1	302.7	304.16	302.37	303.01	303.75	302.47	302.54	305.14	303.89	302.59	301.96	302.25	303.71
310.34	310.71	311.06	308.64	310.54	308.94	311.67	310.81	310.48	310.84	312.69	311.6	309.75	309.67	310.3	310.64	311.97	311.01	309.78	310.65	312.74	311.28	309.75	311.08	311.48	310.59	312.89	307.41	312.41	309.64	311.81	311.94	308.06	308.45	312.37	313.56	310.96	311.38	310.32	310.28	310.4	312.52	310.79	311.39	311.27	308.37	312.34	311.85	308.58	314.06
312.28	315.08	309.74	312.43	313.24	311.02	313.42	314.52	312.86	313.6	311.43	312.83	311.54	310.96	313.43	313.71	311.7	311.79	313.47	315.85	314.62	314.28	312.94	316.3	310.11	314.1	311.79	311.61	311.36	310.12	312.92	312.18	315.03	314.7	311.05	311.42	312.89	313.24	314.2	312.73	311.46	310.84	313.42	311.38	311.87	309.34	314.91	311.85	313.41	311.95
326.22	329.94	329.06	327.93	327.32	326.38	327.53	327.7	326.3	326.84	327.54	327.26	327.18	328.16	327.29	328.69	326.22	325.52	328.14	328.2	328.2	328.55	327.39	325.26	328.74	325.99	326.36	326.06	326.93	326.72	326.48	325.7	328.19	329.5	328.09	326.49	329.88	329.8	328.57	327.44	328.08	327.31	329.27	329.01	327.67	328.31	328.73	326	329.01	328.85
299.48	299.62	300.18	300.45	299.36	300.22	301.08	301.43	301.51	299.81	299.79	301.09	297.97	299.24	298.37	298.92	299.24	299.21	300.85	301.1	300.98	300.8	298.24	299.94	301.11	301.1	300.74	300.43	299.21	300.91	301.7	299.17	301.17	299.42	298.88	300.43	298.53	298.71	299.1	299.77	299.58	301.12	300.7	299.93	299.17	298.56	301.3	298.92	300.55	299.83
308.78	308.24	309.61	308.11	310.26	309.36	311.44	310.42	310.4	305.99	308.14	311.84	307.99	309.72	306.88	308.44	308.49	308.74	309.92	310.29	309.69	308.06	308.87	310.02	308.83	309.57	310.27	309.7	310.63	309.84	308.01	308.01	311	308.63	309.29	308.77	307.36	306.93	307.17	310.33	308.75	307.89	308.27	307.9	309.41	308.58	311.38	309.06	310.18	306.95
293.41	296.22	295.26	295.7	293.47	297.65	295.17	293.48	296.85	295.5	296.76	293.79	295.08	296.16	295.61	292.76	293.08	296.52	294.7	295.77	293.93	295.06	294.39	295.03	294.88	294.91	295.4	294.44	294.36	296.39	296.23	297.83	293.52	293.64	294.43	296.09	294.98	296.2	293.51	295.81	295.16	298.1	292.59	294.31	295.59	293.71	295.71	295.02	293.81	298.56
301.98	305.67	303.79	303.15	302.39	302.03	303.21	304.07	302.96	303.98	301.61	303.87	302.95	302.79	300.96	302.67	302.69	301.83	303.28	302.8	304.05	302.77	300.89	305.69	302.3	303.11	303.73	303.73	308.06	304.98	302.12	304.66	302.74	304.6	301.46	303.69	303.87	301.85	303.14	305.55	301.43	302.66	304.58	305.02	302.92	302.87	304.79	301.56	304.55	303.42
317.35	314.13	317.59	314.31	313.66	314.99	313.33	314.96	315.2	317.03	317.22	314.95	313.52	313.44	316.18	312.22	313.31	314.17	313.93	313.35	312.83	316.77	317.87	315.71	315.71	313.74	313.2	316.02	314.25	314.08	315.33	316.36	315.93	313.07	316.75	314.34	312.42	314.55	316.35	314.73	313.47	316.22	319.49	316.01	316.25	316.93	314.17	317.13	316.05	316.49
317.85	317.49	319.5	318.61	319.65	315.76	319.07	316.97	318.47	318.05	318.67	318.89	319.64	319.69	316.31	319.45	319.23	318.04	318.41	319.48	317.95	318.92	317.96	318.81	318.64	318.57	318.83	319.94	319.12	318.71	318.79	314.13	319.25	318.58	316.53	318.23	318.15	321.03	318.68	319.62	317.8	318.15	316.49	320.77	317.74	319.27	318.45	317.44	317.48	318.5
303.77	304.57	300.6	301.81	303.39	304.54	304.68	304.7	304.01	300.95	299.19	302.72	303.63	304.18	302.14	302.86	302.62	302.45	302.56	305.36	301.29	303.96	301.58	302.41	304.41	301.63	302.1	302.35	306.58	303.71	304.02	302.6	303.97	301.22	304.04	302.42	303.16	305.08	306.16	300.35	302.83	305.78	303.54	305.47	303.64	301.31	299.94	302.62	302.28	301.99
316.65	316.46	313.67	313.87	315.97	311.58	314.1	317.59	317.18	316.37	316.79	319.21	314.11	312.46	317.72	317.43	316.45	315.71	316.42	314.22	314.98	315.17	315.16	316.4	317.64	313.6	315.39	313.3	315.34	313.56	316.27	315.95	315.15	315.31	317	314.33	314.2	313.56	315.3	316.41	315.87	317.11	315.42	317.23	314.26	313.89	315.17	315.02	315.75	315.36
304.56	308.25	308.2	307.03	305.44	307.59	309.35	305.87	308.18	306.74	307.7	306.22	304.75	306.06	307.2	303.84	307.38	305.72	306.02	308.1	309.75	307.24	309.26	305.37	307.38	305.08	307.98	306.08	307.4	307.45	306.02	307.29	306.99	307.48	306.68	308.47	308.28	308.08	305.04	306.45	306.19	305.97	305.88	305.65	307.22	307.57	307.77	307.61	308.02	308.35
314.51	312.71	312.35	313.37	314.82	312.39	312.7	311.46	314.38	313.45	314.15	312.59	312.04	311.47	315.24	314.66	314.87	312.35	311.86	313.49	313.49	314.19	311.97	313.44	312.53	312.42	313.63	311.78	310.61	313.48	312.87	312.26	314.23	310.81	311.92	314.74	313.7	313.86	313.2	312.61	314.72	312.15	310.82	315.39	313.39	312.02	312.65	314.66	313.03	313.71
316.53	314.54	315.4	312.04	313.59	311.55	313.13	314.34	315.36	311.15	309.69	314.38	315.03	313.45	312.25	313.05	314.79	313.91	312.43	312.22	312.18	310.54	313.39	311.84	315.72	314	311.59	315.1	313.4	312.78	312.73	314.03	313.28	316	313.12	312.92	314.42	312.56	312.59	313.64	312.9	313.75	313.12	313.16	313.57	313.8	313.11	311.68	312.09	311.76
313.47	312.3	310.95	313.77	312.6	314.48	314.55	312.15	313.24	315.13	314.74	313.11	313.64	313.14	314.06	314.65	314	314.76	312.69	310.81	311.87	313.71	311.75	314.82	313.27	313.39	316.59	313.36	314.35	315.08	314.34	313.54	312.59	315.4	315.41	313.85	313.36	316.73	314.19	311.91	315.3	314.16	312.19	313.21	313.85	314.15	311.34	311.6	312.55	312.65
296.27	297.26	296.49	297.26	294.78	296.32	298.12	296.7	294.94	295.59	297.65	297.21	301.02	296.96	297.93	296.43	299.05	298.35	296.17	296.34	296.54	298.83	297.89	298.94	296.94	297.11	297.1	296.85	300.02	298.26	297.33	295.61	298.8	294.34	298.12	297.33	298.29	296.15	297.72	295.23	295.76	295.91	296.84	298.42	298.11	294.97	295.35	296.97	299.07	294.35
316.78	317.24	319.49	319.58	319.12	317.86	320.15	317.6	319.03	317.07	316.91	318.65	317.17	319.34	317.05	317.72	318.69	317.56	319.36	316.39	318.58	319.55	317.15	317.7	319.56	315.71	321.21	316.97	317.26	318.15	318.58	317.57	317.7	316.87	319.11	319.78	318.95	320.62	317.72	316.79	318.24	317.4	319.01	318.65	317.27	317.77	319.43	316.9	318.28	314.47
310.16	313.02	306.54	309.66	309.73	307.66	308.66	310.19	308.93	311.36	308.77	309.99	310.35	310.2	309.22	310.56	309.93	306.08	308.02	308.7	307.95	307.75	310.33	310.89	307.65	308.71	309.85	310.84	308.55	309.14	305.24	307.72	310.8	311.81	306.76	309.4	310.1	309.15	308.29	304.56	305.59	308.05	311.79	307.5	309.96	306.51	307.3	309.19	308.56	305.94
318.46	320.02	319.31	319.79	317.47	317.9	318.55	319.97	318.38	317.9	317.72	317.53	316.34	317.03	320.47	319.23	318.83	317.37	316.54	320.35	317.59	317.32	318.48	318.61	318.92	317.47	319.98	318.63	317.59	316.78	317.42	319.51	315.85	319.93	318.54	318.69	318.09	318.44	318.87	317.84	317.81	319.06	319.01	318.26	317.67	318.22	314.54	318.57	318.72	316.89
315.66	318.23	317	317.79	316.04	318.02	317.76	318.5	315.35	320.3	320.02	321.37	318.56	317.72	317.94	319.98	317.75	319.12	318.44	316.86	317.16	316.94	319.62	318.07	318.97	319.98	321.75	316.94	317.44	317.5	318.56	318.44	318.3	316.75	318.8	319.88	318.58	316.99	318.94	317.99	319.77	319.67	316.43	319.21	319.42	318.69	318.23	316.2	318.59	316.75
314.76	314.62	312.11	314.69	313.83	311.73	313.14	317.57	313.21	315.95	314.3	316.5	312.88	313.19	314.03	313.44	312.68	314.36	313.74	313.84	314.25	313.39	314.04	314.64	311.13	312.36	314.24	312.64	313.82	314.02	312.08	310.68	312.7	314.78	314.04	313.36	314.24	314.6	312.83	314.61	316.39	315.63	312.06	312.84	314.61	314.24	313.11	313.06	312.32	311.56
306.88	309.82	308.09	308.58	308.4	309.71	306.41	307.52	307.52	309.4	310.09	309.55	311.29	307.66	306.44	307.2	308.15	304.68	308.19	308.43	307.2	308.97	309.9	308.48	309.28	308.09	310.77	306.26	308.93	310.97	310.26	307.52	309.12	309.75	309.34	308.97	306.97	307.67	308.08	306.13	310.4	310.33	308.57	306.16	309.95	307.48	310.79	308.46	310.31	307.87
315.45	313.12	318	317.49	319.23	314.91	317.66	313.99	314.98	314.95	315.76	317.51	316.2	315.49	317.06	317.08	315.6	314.74	314.07	316.26	316.38	314.81	316.03	316.36	315.81	315.95	317.69	314.41	315.31	315.51	318.03	315.85	316.17	317.66	316.59	313.2	317.15	314.74	316.25	316.6	316.45	316.67	317.07	316.04	315.56	315.93	314.28	316.62	313.64	318.1
308.6	309.22	307.76	311.86	307.68	308.75	308.82	308.7	310.22	311.34	308.08	309.62	308.43	309	310.79	309.72	306.75	308.67	307.62	308.43	309.12	306.81	303.9	309.68	309.37	309.67	309.15	310.45	310.6	309.34	310.88	309.62	307.64	308.11	309.98	309.99	308.86	310.41	307.54	310.64	304.3	306.24	307.96	308.32	311.17	308.41	307.37	307.02	308.69	309.85
307.61	308.46	306.44	307.82	305.65	306.8	306.64	306.63	308.01	308.25	307.75	305.88	306.85	306.97	307.1	307.45	306.36	306.42	304.93	306.41	308.11	306.38	305.31	305.94	306.79	309.25	307.85	305.61	304.43	305.72	306.52	305.27	307.69	307.3	307.09	305.68	306.88	306.68	304.13	307.2	307.25	306.21	304.73	308.54	304.69	307.85	308.17	306.35	305.41	306.7
303.42	302.3	302.48	302.88	303.24	303.25	302.85	301.77	299.32	302.57	302.77	301.88	302.71	301.63	303.37	300.19	302.43	300.74	302.81	303.35	301.58	301.19	303.52	303.86	303.57	304.04	302.02	304.39	302.42	302.7	303.36	304.09	299.71	302.61	301.33	304.34	303.16	304.67	302.27	302.55	297.44	303.02	302.01	302.25	304.13	302.54	303.48	302.45	302.49	300.6
302.79	302.59	303.42	304.63	303.05	301.86	304.06	303.01	302.01	301.75	302.63	303.4	302.12	301.76	302.37	302.79	297.91	301.93	300.35	303.96	303.79	303.5	301.89	303.2	299.82	302.63	302.53	301.48	301.36	304.05	303.99	302.98	303.87	302.02	303.34	303.49	305.43	301.19	303.02	300.44	303.13	304.36	302.81	301.94	301.64	303.47	303.19	300.96	304.06	303.41
307.9	309.17	305.41	307.61	306.26	309.41	307.5	305.67	306.96	306.44	307.8	308.97	307.74	307.77	307.44	305.13	305.74	307.82	309.4	307.83	306.48	307.88	307.54	306.25	309.61	306.16	307.49	306.97	305.66	310.01	309.15	306.67	307.27	308.98	307.58	307.09	307.96	306.51	307.54	308.66	307	304.22	306.92	306.57	307.27	308.82	305.5	305.27	307.06	310.11
315.41	309.38	313.35	311.83	312.89	312.41	314.6	315.99	314.27	313.24	313.02	313.74	310.44	313.15	310.92	311.73	312.85	312.72	314.22	311.88	309.89	311.3	314.23	313.41	313.73	310.57	313.87	314.11	311.07	312.87	312.81	314.15	312.52	310.47	313.07	312.75	313.51	312.83	313.61	314.3	310.79	313.04	310	313.52	312.79	313.61	310.6	312.28	312.56	310.36
310.45	309.79	309.19	311.7	311.09	309.32	314.66	311.58	309.16	310.44	308.81	309.06	309.79	311.8	309.3	309.23	307.97	312.38	311.94	309.3	307.91	310.15	310.03	310.54	314.26	309.46	309.74	309.66	307.55	310.32	309.18	309.17	312.06	307.33	311.34	308.83	308.96	309.53	310.94	308.42	310.2	312.27	312.42	310.85	311.02	310.81	309.4	311.25	310.91	311.18
317.16	317.13	317.76	318.01	318.35	317.73	317.46	314.92	316.45	317.44	314.57	314.92	316.86	317.67	317.12	316.55	317.72	314.08	314.7	317.25	318.92	315.99	317.87	315.9	316.45	318.84	316.88	318.53	316.92	315.94	318.75	313.98	319.87	317.8	315.95	315.98	317.4	319.88	316.13	316.31	315.48	317.02	317.06	318.36	315.57	317.77	318.99	317.34	315.49	319.33
313.38	313.34	313.85	313.11	315.78	312.85	315.47	312.41	314.58	313.31	312.14	311.85	312.24	311.21	316.53	312.85	313.35	312.62	310.43	315.61	313.25	316.46	314.56	313.43	315.59	313.1	314.06	312.33	313.41	315.78	316	315.38	312.64	313.66	314.43	314.72	314.16	315.25	311.65	313.67	315.06	315.67	313.35	315.5	315.02	314.41	314.41	311.94	315.4	315.87
329.08	327.57	329.09	327.86	330.36	328.8	328.18	332.65	329.72	325.62	331.09	328.26	328.13	327.46	329.35	329.22	327.4	328.34	325.52	330.52	329.13	330.74	331.06	327.07	330.31	329.27	330.35	326.35	330.14	329.32	330.5	327.54	328.19	329.68	328.15	331.45	326.81	328.53	330.89	329.97	326.77	328.13	330.99	327.79	328	327.8	329.14	326.88	325.71	329.46
305.37	303.75	304.42	302.92	304.95	304.08	305.16	306.49	304.75	301.28	306.64	305.01	303.29	301.84	304.29	303.14	304.52	304.42	304.81	304.64	304.11	302.51	302.66	303.67	302.51	304.69	303.11	304.74	304.91	305.99	304.37	301.73	304.66	303.98	306.73	305.26	305.08	304.56	303.59	303.55	303.04	303.88	305.09	306.45	305.15	305.82	305.12	304.54	306.39	304.52
311.48	309.79	313.6	309.67	310.44	308.67	312.12	311.78	310.34	309.75	307.6	308.16	310.93	308.42	310.06	307.6	307.39	310.87	312.84	309.52	309.59	312.2	310.2	310.49	309.14	309.28	309.15	308.86	310.54	308.21	307.41	308.87	310.69	310.34	310.57	310.37	310.23	310.13	309.21	308.86	309.69	307.43	310.95	311.96	312.97	311.49	306.71	310.96	308.98	309.3
303.82	301.64	302.8	302.89	300.49	301.71	303.92	304.45	303.37	304.13	304.51	302.11	302.08	304.16	303.6	304.22	302.91	305.49	305.43	302.99	301.92	301.95	306.08	299.8	301.88	303.84	304.29	302.39	303.13	302.98	302.42	305.01	301.92	301.12	303.91	302.49	303.7	302.54	304.15	302.1	302.45	302.06	303.48	305.1	303.04	304.26	301.34	302.28	303.92	305.31
306.94	308.83	306.41	306.3	306.03	305.15	305.96	307.23	306.54	303.54	305.48	306.15	307.82	304.76	306.86	307.22	304.6	305.31	307.45	307.56	306.32	307.59	306.75	307.64	306.32	305.14	306.38	307.19	304.27	306.86	303.59	306.48	309.14	308.4	306.37	305.53	306.7	305.49	306.25	308.23	303.76	308.12	306.94	303.94	307.31	306.45	305.86	306.09	308.85	309.22
300.49	302.75	303.57	300.27	303.17	302.55	303.83	305.19	298.46	301.67	301.1	304.27	303.99	303.55	304.07	301.37	304.9	304.72	302.24	305.34	304.38	303.48	303.97	303.19	303.36	301.71	304.99	301.37	305.15	302.63	305.67	301.43	305.12	303.54	303.96	304.97	301.34	303.43	302.06	304.05	302.38	301.76	304.38	302.17	305.08	302.83	302.69	302.99	305.55	301.73
313.8	314.42	315.57	314.98	315.63	312.67	313.28	312.7	314.61	317.13	315.87	315.1	314.33	314.29	314.09	314.49	314.5	313.36	315.45	313.58	313.73	314.31	313.83	312.62	312.49	315.89	314.71	312.55	314.58	314.49	314.6	315.88	315.05	313.59	315.6	312.86	314.92	314.17	313.25	313.3	315.26	315.54	313.06	312.86	316	314.63	313.06	312.44	313.13	314.37
325.8	323.61	322.24	324.48	322.76	324.77	324.04	323.8	322.28	322.55	323.48	323.23	323.62	324.4	325.46	325.55	327.84	325.26	322.59	323.52	326.07	325.09	325.98	325.01	325.51	325.49	324.53	325.14	324.9	323.76	325.8	324.69	326.79	324.33	323.95	324.78	325.24	323.55	323.8	324.86	326.35	326.2	327.28	324.64	325.43	324.47	323.79	323.45	321.66	325.79
311.25	312.01	311.89	310.55	311.3	311.65	309.58	309.99	309.01	311.16	311.23	314.42	311.11	310.09	310.42	312.45	310.42	312.44	310.24	311.72	310.78	312.51	309.29	311.41	309.92	312.68	311.71	308.66	312.1	309.44	312.63	312.14	309.06	311.57	311	313.89	310.2	310.67	310.4	309.07	310.49	311.04	308.87	309.13	310.39	310.25	310.52	309.77	313.96	309.22
311.91	311.81	308.43	308.5	311.98	311	307.59	311.59	312.33	309.85	307.67	308.38	309.4	311.17	308.26	310.81	311.45	312.33	313.06	310.64	309.81	308.98	312.32	312.21	309.38	312.71	312.7	311.29	310.04	310.05	311.11	311.44	310.2	312.21	311.15	309.8	308.94	312.17	309.86	313.13	309.48	311.26	310.81	309.46	308.63	309.99	311.83	309.82	310.54	310.5
311.55	313.34	310.26	311.2	312.25	313.04	312.11	313.21	313.18	312.18	312.25	313.06	310.47	313.45	312.04	313.98	316.3	311.37	312.19	312.6	310.47	310.93	313.13	315.15	310.62	313.49	313.35	312.43	311.89	309.37	314.13	312.29	313.67	312.35	313.35	314.31	312.93	314.83	311.32	313.94	314.06	314.02	309.66	313.17	314.64	315.19	309.41	315.44	312.82	312.99
293.57	291.3	295.66	294.33	292.5	295.35	292.81	293.74	294.8	291.78	295.14	293.15	294.33	294.68	294.21	295.21	293.9	292.59	295.71	295.46	290.93	292.26	295.05	295.42	292.93	296.35	293.76	296.89	292.74	296.11	295.39	289.69	293.54	292.92	291.49	295.63	296.77	294.01	294.72	294.27	295.41	296.39	293.36	293.21	293.95	295.17	291.72	293.53	291.37	293.47
302.26	303.56	303.53	300.48	304.53	302.13	306.42	304.6	303.08	301.16	303.46	303.56	301.94	304.78	302.45	304.22	301.41	302.47	301.18	301.66	305.12	302.91	303.96	307.06	303.42	301.94	303.48	304.06	304.06	305.42	302.22	303.78	303.81	303.8	301.93	304.74	303.79	301.04	303.87	304.77	302.75	302.89	303.06	301.56	303.27	302.61	302.56	303.14	304.4	303.66
316.99	318.82	319.33	320.95	318.5	318.37	317.63	317.14	319.45	316.94	318.71	319.45	318.87	318.84	317.73	317.68	319.53	319.11	319.19	316.76	317.05	318.43	318.02	320.01	317.74	319	318.66	318.36	318.53	319.66	319.43	319.7	318.24	319.69	319.01	319.38	321.15	318	316.48	317.11	319.31	316.81	317.94	315.56	316.45	318.28	319.2	318.58	319.11	317.91
306.25	305.3	304.22	304.7	304.64	304.88	304.8	304.98	306.48	305	306.2	303.68	306.41	305.32	305.67	304.7	305.73	305.22	305.7	304.11	302.29	304.3	305.24	305.31	301.23	306.2	306.82	305.34	307.66	306.03	306.41	305.78	304.84	304.73	306.51	305.1	306.38	307.87	306.6	305.21	305.68	303.96	304.89	304.81	304.75	304.18	306.06	303.98	304.82	305.56
308.34	312.3	309.72	309.81	310.73	309.87	308.25	308.45	309.84	308.62	311.29	312.26	311.69	312.15	312.01	308.7	310.6	308.18	310.39	308.67	308.53	312.01	310.38	313.78	309.25	309.1	310.91	311.54	311.05	309.86	311.16	310.66	309.54	309.68	310.51	309.96	310.51	311.62	311.77	310.88	310.92	312.23	308.18	310.2	310.03	311.59	307.73	311.89	312.05	309.53
308.2	311.07	310.34	309.6	312.43	310.55	309.32	308.87	313.05	310.56	308.73	311.59	310.76	307.57	312.14	312.21	309.55	310.92	313.87	311.91	312.63	310.89	309.33	310.43	309.15	311.92	308.12	310.75	309.07	312.91	309.73	310.19	311.8	309.06	309.55	312.16	310.46	310.53	312.86	312.51	308.15	310.21	308.45	308.65	312.47	310.32	309.06	311.48	311.43	311.54
303.39	300.09	301.09	300.98	300.32	302.87	301.39	302.17	298.97	301.62	300.96	301.86	299.77	298.34	303.19	302.33	302.39	299.22	298.7	301.31	303.2	299.89	300.2	302.04	303.17	303.27	300.53	301.02	302.49	301.02	300.77	302.19	300.73	301.52	301.28	300.91	299.66	302.52	304.39	301.66	298.81	298.53	301.87	300.67	302	300.22	299	300.29	302.65	300.42
304.96	306.31	304.06	305.95	304.23	306.39	304.41	306.11	306.29	303.6	304.83	306.74	301.45	304.36	304.18	303.6	306.69	306.12	306.72	306.87	306.95	307.79	305.26	306.01	306.63	306.05	304.13	304.74	305.19	304.74	305.18	303.76	306.29	304.51	304.82	304.03	304.91	306.86	303.47	303.77	305.7	305.55	303.82	305.95	305.3	304.81	305.69	303.66	303.63	304.14
319.83	317.27	319.13	319.17	319.51	317.6	317.67	319.49	316.95	318.91	316.84	315.94	314.28	320.27	317.58	316.07	320.51	317.81	318.4	319.29	320.83	319.17	320.99	318.99	319.92	315.07	317.31	318.12	318.21	320.13	320.58	316.99	320.68	315.64	319.68	319.76	318.01	318.04	318.95	315.57	319.22	318.72	317.91	319.86	320.43	316.71	318.81	319.64	317.54	320.39
300.5	299.58	300.71	303.76	300.15	301.31	299.56	301.32	301.25	298.94	300.02	301.41	300.17	302.06	301.78	301.7	298.52	301.56	301.12	299.27	301	302.74	301.68	303.7	301.08	302.96	299.82	301.85	304.09	301.12	300.55	300.99	299.33	301.8	301.58	301	299.85	302.66	299.06	301.67	303.83	297.22	303.02	298.06	300.41	301.07	299.18	301.04	300.76	300.11
320.77	320.66	318.08	318.23	317.75	321.76	322.54	320.15	321.03	317.8	319.6	320.41	319.36	319.31	321.72	319.67	320.08	316.82	316.64	318.02	320.19	318.33	319.02	318.78	319.45	319.41	318.34	319.51	319.64	320.3	320.13	318.64	319.81	319.19	317.76	317.1	319.04	321.47	320.61	320.66	318.63	318.85	317.97	321.86	318.48	317.81	319.47	317.09	319.13	317.07
305.42	302.93	301.48	299.96	301.79	302.44	305.09	304.08	304.29	300.96	302.44	305.65	300.9	302.03	303.15	302.89	303.23	304.39	305.84	303.25	301.7	301.36	302.85	302.95	301.92	302.93	303.76	304.57	303.51	302.81	302.69	304.46	302.96	300.12	305.65	302.04	301.05	303.11	304.21	302.25	303.66	301.49	304.68	302.75	301.84	302.62	302.34	300.64	302.13	305.02
314.82	313.53	313.5	314.37	313.48	314.03	312.52	313.48	313.71	313.08	313.4	312.47	312.39	313.3	315.14	309.36	314.37	315.47	309.1	312.76	313.63	313.05	314.3	314.14	311.27	314.99	313.8	312.33	310.77	310.88	310.38	312.84	311.31	311.16	313.79	312.13	314.38	310.93	312.57	311.41	310.26	313.79	312.07	311.77	312.36	314	315.22	312.28	314.57	312.58
313.26	316.89	314.21	316.66	315.78	314.71	316.68	317.01	315.25	313.56	314.49	317.54	314.64	316.32	320.27	318.58	316.4	312.79	316.44	316.47	315.62	317.04	316.84	314.24	312.65	316.16	315.5	314.12	316.63	315.75	316.96	316.32	317.32	315.04	315.41	314.98	316.82	315.35	315.94	314.44	317.92	315.02	315.47	312.99	315.43	314.3	314.99	315.7	315.64	314.51
304.43	303.66	303.18	306.05	300.77	301.61	302.55	305.08	302.17	301.3	303.95	302.39	300.89	302.37	299.94	302.68	300.33	302.97	302.42	303.64	304.21	302.56	304.46	303.28	302.89	302.32	301.76	301.37	302.27	303.38	302.01	302.92	300.36	302.67	300.96	302.31	302.45	303.2	301.94	303.45	304.83	303.46	301.92	302.82	304.26	302.94	302.3	302.48	299.35	301.85
305.07	304.59	303.19	303.16	301.58	301.46	304.55	303.57	303.84	301.33	300.58	303.35	302.77	301.41	303.51	302.93	301.59	301.38	302.28	303.81	303.01	301.79	304.28	303.79	303.02	302.04	301.45	300.62	302.32	302.28	301.57	302.54	302.39	302.46	300.56	304.93	301.91	303.49	303.57	301.94	303.99	304.03	303.39	299.85	302.28	303.39	302.68	301.5	304.57	303.11
314.57	312.6	314.46	314.52	313.2	313.94	314.5	312.05	315.27	311.45	314.28	312.96	314.61	312.23	314.72	314.28	312.18	313.5	312.99	312.69	313.04	311.57	311.57	314.07	312.12	315.54	314.34	312.97	315.4	313.25	313.1	311.71	315.16	314.25	313.53	313.16	312.08	312.62	313.22	314.54	313.99	315.06	315	313.16	311.8	311.89	314.27	310.11	313.22	313.82
304.89	302.39	306.77	303.15	302.6	303.54	301.45	301.2	303.35	301.48	304.12	300.47	303.79	303.2	305.12	303.2	306.02	300.9	305.15	302.94	303.88	304.44	302.54	302.79	303.7	303.02	302.35	304.19	303.51	302.22	299.41	302.2	303.36	300.72	302.1	303.16	303.32	302.45	303.11	306.66	304.19	303.65	302.69	300.83	302.85	301.92	302.79	303.36	302.46	302.41
310.34	310.88	309.6	310.34	312.95	310.11	311.74	310.46	309.57	310.95	311.03	310.05	313.94	308.72	308.86	311.35	310.55	310.14	308.49	310.14	310.21	311.8	312.14	309.77	310.97	311.27	310.44	309.99	309.01	311.77	311.36	312.32	309.96	309.42	312.5	310.55	313.59	308.84	312.09	313.13	310.73	306.31	309.28	309.06	309.94	308.82	309.57	310.92	307.45	315.62
311.18	314.02	314.94	315.5	314.84	313.93	314.76	314.15	312.36	314.72	314.66	311.9	314.89	314.6	314.48	314.15	312.36	314.67	314.34	314.38	313.2	315.46	315.36	315.8	315.04	314.72	314.82	313.75	315	315.32	314.45	313.61	314.93	314.6	314.71	314.71	313.41	315.53	313.66	313	315.63	314.77	315.4	315.08	316.41	318.68	315.57	315	318.27	316.49
312.33	311.61	313.18	313.96	311	311.39	309.98	309.86	307.37	311.23	312.52	313.54	311.47	312.2	310.43	311.41	312.11	313.07	314.47	312.63	312.06	311.15	312.93	311.89	311.64	310.52	312.6	310.28	312.5	311.73	311.77	312.65	313.83	310.88	312.03	310.82	310.22	307.34	313.64	311.75	311.09	315.02	310.26	310.82	312.06	306.48	310.12	311.83	313.27	312.8
315.05	315.92	313.84	315.14	312.22	312.42	315.22	313.57	315.83	313.64	314.01	314.64	313.39	314.63	312.96	313.91	316.24	313.74	312.81	315.2	312.69	317.62	313.68	315.16	311.18	312.47	314.73	314.85	315.49	312.44	311.11	313.64	313.4	311.96	314.47	314.88	313.08	312.81	309.46	316.28	311.83	313.13	312.03	313.21	315.52	312.05	313.46	315.16	313.51	313.21
315.39	315.17	316.12	316.51	315.19	315.04	316.65	317.02	315.57	313.9	316.8	317.97	319.34	316.92	315.71	315.29	316.34	316.23	316.51	315.5	317.25	315.1	313.78	314.69	315.94	317.23	315.04	314.6	315.84	315.5	316.23	317.2	318.42	317.14	316.34	317.82	319.24	314.52	315.61	317.42	315.68	316.75	314.64	316.79	314.69	316.63	316.24	317.27	317.91	317.2
317.49	315.14	313.78	314.67	312.09	313.74	313.29	313.97	315.37	314.6	314.14	316.66	314.21	315.18	317.3	314.37	314.98	314.16	315.03	315.08	315.14	312.44	313.72	317.77	316.89	313.31	314.93	311.78	312.57	314.14	314.26	313.41	314.33	314.36	312.84	315.73	314.88	314.1	314.14	318.19	312.77	315.5	315.08	315.46	314.75	314.94	316.35	315.35	314.27	312.75
316.66	316.1	315.74	313.11	314.96	316.03	316.49	315.34	315.57	312.37	315.13	315.67	314.66	316.32	316.08	315.35	315.13	313.68	313.86	317.42	314.79	315.25	315.06	316.64	312.09	316.7	312.49	315.86	314.32	315.49	314.07	314	312.39	312.54	312.45	314.49	314.76	314.67	315.21	314.17	315.15	314.81	316.11	314.69	313.89	313.46	317.29	314.26	314.73	316.78
306.64	302.96	302.71	305.01	303.28	300.55	306.05	303.49	303.2	303.12	303.71	306.04	302.61	300.65	303.66	302.59	304.56	300.61	301.89	303.33	303.16	303.76	303.3	304.24	304.02	303.92	303.23	302.53	304.77	302.71	302.68	302.75	302.85	306.03	303.81	301.07	302.72	304.84	306.21	299.48	301.94	304.11	303.19	305.26	301.48	300.58	305.46	302.29	304.3	303.09
318.4	318.61	319.56	320.76	317.72	318.41	322.15	321.31	321.39	320.5	318.52	320.67	318.83	320.73	320.82	318.89	319.99	317.73	319.1	319.53	319.22	318.14	318.01	318.5	320.53	318.14	321.55	317.03	318.09	319.18	321.72	317.03	319.58	316.77	319.31	320.01	316.36	320.15	316.3	317.35	318.79	321.88	318.97	318.09	321.14	319.35	320.51	319.47	318.31	316.52
301.85	303.38	301.88	303.56	302.2	302.5	299.59	304.88	302.22	303.21	302.45	306.49	305.07	303.17	302.83	306.02	302.48	301.49	304.74	302.85	301.96	302.82	303.72	304.34	301.91	300.77	303.46	300.66	302.91	301.89	302.76	302.99	301.79	303.16	301.58	303.83	302.84	301.59	303.7	304.79	303.13	301.01	301.9	301.17	301.95	304.66	304.38	302.23	302.99	303.08
305.82	306.96	303.99	303.81	305.13	305.15	304.01	305.98	306.77	306.77	305.9	309.04	306.5	307.94	307.27	307.14	305.36	307.03	307.68	306.83	306.08	304.93	307.95	304.61	305.74	306.3	306.9	307.07	305.3	305.74	304.74	306.55	305.37	306.22	307.37	305.2	306.25	305.82	306.26	305.12	307.71	305.33	306.58	306.46	306.74	305.78	305.51	306.31	306.71	305.04
311.51	310.51	313.02	310.28	311.49	310.44	310.27	313.85	313.08	310.29	312.29	312.05	309.46	314.37	311.48	312.72	311.7	314.68	309.42	310.31	313.23	315.29	312.12	312.82	314.9	310.7	313.61	310.13	308.27	314.08	313.03	313.91	311.05	310.49	311.62	312.41	313.57	312.59	313.34	311.26	311.58	313.19	313.26	310.58	310.5	313.27	313.48	313.02	314.28	314.35
317.31	318.83	318.92	319.26	317.76	321.51	317.46	320.38	318.19	321.27	317.05	317.11	321.55	318.08	319.52	319.54	319.04	320.39	318.55	316.71	316.98	316.6	320.43	318.41	319.79	318.35	317.93	317.51	317.41	319.43	320.59	316.2	317.43	320.47	318.48	317.35	319.82	318.23	319.11	317.42	319.29	317.5	318.69	318.2	320.14	317.54	319.62	318.93	318.31	320.93
304.76	305.31	302.33	303.15	303.8	306.65	307.23	305.11	303.91	305.8	305.68	304.84	304.89	306.4	305.42	304.38	304.05	306.03	303.66	303.43	305.45	306.33	305.62	302.95	303.68	304.36	304.82	302.93	305.63	304.61	303.86	301.07	301.47	305.23	305.67	304.05	304.08	302.35	305.08	304.18	305.69	303.83	303.23	302.91	304.16	304.98	307.81	303.97	305.2	302.45
314.75	314.39	312.97	317.1	314.82	313.66	314.95	310.27	316.7	314.6	313.46	313.35	312.28	313.68	314.54	315.91	313.66	315.69	313.47	316.01	312.87	314.12	313	314.95	313.83	313.93	311.79	318.4	315.95	312.04	312.94	316.01	313.91	315.65	313.01	312.84	311.81	314.66	314.41	313.38	313.41	313.47	317.76	311.09	313.95	311	316.15	314.85	312.97	312.13
317.69	318.53	318.81	317.31	318.05	317.74	316.7	317.81	315.51	319.73	315.09	315.91	315.75	317.46	316.5	317.53	317.92	317.38	316.92	318.28	316.89	316.46	317.19	316.41	318.11	314.88	317.55	317.64	315.7	315.72	318.07	317.74	318.85	317.88	315.55	318.58	318.04	315.59	314.63	318.55	319.13	317.16	314.98	315.72	315.2	315.24	318.81	315.57	316.99	317.78
305.6	303.92	303.77	304.64	304.93	305.84	305	303.03	306.07	303.39	304.67	305.57	305.42	303.24	303.77	304.21	303.67	304.09	302.34	304.63	302.05	301.47	302.04	302.66	303.12	306.32	304.65	302.25	301.96	305.81	301.64	303.52	304.12	302.27	304.86	304.2	301.53	302.92	305.74	304.15	301.36	302.48	304.58	301.73	303.47	303.56	301.98	303.37	303.92	305.77
311.06	311.65	310.55	313.1	311.41	312.05	310.52	310.64	312.32	310.3	312.8	313.03	311.39	312.59	313.93	310.95	312.49	314.57	312.47	314.39	313.67	311.54	312.15	309.76	312.43	314.14	313.53	312.54	312.29	313.63	312.09	313.11	310.89	314.59	313.11	312.22	312.26	312.94	313.65	311.58	309.68	313.43	311.31	310.5	312.36	312.54	313.32	313.13	312.19	314.31
324.91	322.99	324.64	325.26	325.85	324.98	325.59	323.66	324.62	326.74	324.63	326.65	324.13	325.39	324.85	327.26	324.79	321.85	324.47	324.49	325.99	324.22	325.97	325.77	324.86	324.16	326.19	326.47	324.94	325.07	323.92	323.57	323.95	325.46	325.14	326.04	326.35	325.97	325.22	324.48	324.26	323.63	326.91	324.33	323.63	324.65	326	325.78	325.28	323.78
326.38	327.34	327.18	331.06	328.77	330.35	326.79	326.71	326.44	325.48	325.55	327.19	326.77	327.48	325.37	327.86	328.39	327.98	328.73	325.97	326.55	327.45	328.89	328.15	325.82	323.85	326.81	328.69	328.62	328.47	326.95	326.27	328.26	326.32	325.17	328.28	327.47	326.2	327.03	328.49	329.01	328.01	331.21	328.78	326.33	327.24	327.98	326.39	328.22	328.64
301.58	306.29	302.28	305.17	303.57	304.38	305.34	302.84	303.11	301.12	302.72	303.62	302.48	302.49	303.21	304.34	304.09	302.03	303.98	302.78	301.47	306.51	301.26	303.36	303.62	303.61	303.23	304.77	303.2	303.27	303.83	303.75	304.13	302.21	303.81	304.17	304.58	304.62	303.98	301.44	303.33	304.65	304.6	304.2	306.71	303.47	305.63	302.33	301.2	302.85
326.36	325.87	324.85	322.14	325.7	324.84	326.72	321.73	324.38	325.93	323.74	323.05	325.81	327.4	324.83	327.22	325.75	326.14	324.44	325.34	324.39	325.02	326.18	325.19	324.25	325.13	325.23	325.69	325.28	321.7	327.09	325.03	325.07	325.56	325.93	327.63	324.92	324.8	326.51	325.21	323.57	325.67	325.88	322.65	327.54	325.26	324.86	326.87	327.88	325.13
319.99	318.33	319.94	321.68	318.71	316.59	319.76	319.18	314.93	315.88	319.37	317.65	317.89	318.11	317.23	317.57	318.68	319.14	318.04	319.47	314.95	317.2	320.3	317.17	315.38	319.32	320.78	317.62	320.09	319.56	317.54	316.57	321.11	317.53	317.41	318.4	319.85	316.24	317.55	318.02	318.84	316.83	318.43	317.51	320.31	315.75	316.17	316.97	319.45	317.69
325.45	324.61	322.49	325.93	327.04	324.38	326.06	326.23	325.83	324.67	327.36	323.73	325.12	324.9	326.6	323.25	326.33	327.99	326.96	326.16	326.5	324.77	322.09	323.25	324.94	325.75	325.12	325.9	326.49	321.93	324.62	325.21	325.23	324.71	324.13	328.33	327.78	327.16	323.27	325.31	322.24	325.91	325.14	326.98	327.39	328.72	326.87	324.4	326.27	326.21
326.64	325.88	327.02	327.09	325.34	329.35	327.15	325.78	330.14	326.05	327.69	326.38	328.99	325.59	328.23	329.62	326.88	327.94	328	328.2	326.2	327.06	326.79	325.17	326.61	326.23	324.82	325.72	328.45	326.46	326.89	326.49	327.48	327.58	325.39	326.27	327.64	327.91	327.21	324.7	325.03	326.64	325	326.82	327.21	328.76	326.46	326.76	326.09	328.53
304.06	302.78	302.93	305.18	300.23	302.34	304.41	304.17	302.46	302.7	304.85	301.08	302.48	302.8	302.38	303.89	303.03	306.82	301.6	301.34	300.67	305.6	302.41	302.85	301.73	304.29	303.22	306.51	304.23	301.84	301.59	305.42	303.94	304.12	304.97	302.77	304.2	302.15	306.01	305.76	303.06	302.89	303.43	304.23	302.09	306.43	301.55	302.03	303.04	303.44
300.07	298.53	299.55	302.09	300.86	300.52	299.07	299.58	301.75	302.39	297.95	297.49	298.99	298.94	300.67	300.22	299.33	299.53	299	297.96	301.96	301.23	300.77	299.48	298.98	299.51	299.22	301.79	301.06	299.33	299.52	300.5	300.54	299.18	302.49	299.78	297.98	299.65	299.5	301.75	300.52	300.4	301.05	300.09	300.74	301.48	298.16	301.58	301.14	299.89
313.77	314.55	313.21	312.99	315.87	315.69	315.47	314.45	314.14	315.77	317.83	316.33	319.14	315.8	313.23	317.14	316.29	314.42	313.71	318.93	315.86	315.88	315.38	314.9	317.04	316.46	317.93	316.02	313.78	315.45	316.36	317.99	316.42	316.29	315.15	311.4	313.81	316.38	315.72	315.35	315.59	316.21	314.21	313.72	313.82	317.07	315.42	314.52	318.83	317.74
309.26	305.24	304.21	304.54	299.69	303.16	303.91	303.89	304.31	302.96	306.42	303.17	305.07	304.03	303.65	304	301.61	305.36	306.41	305.96	305.36	305.14	305.02	303.88	305.56	303.2	303.45	306.01	305.74	301.91	304.74	305.7	304.77	302.64	302.4	302.96	304.37	305.43	305.03	303.45	303.86	303.38	304.84	304.03	304.88	301.92	303.23	304.54	302.45	303.83
306.29	307.7	306.54	303.79	305.19	308.36	304.45	307.73	306.68	307.68	303.4	305.51	306.41	307.36	306.77	305.82	306.16	304.92	304.79	305.59	305.49	305.8	304.21	306.68	303.6	309.27	303.87	303.81	307.17	305.62	305.67	306.93	304.97	306.92	304.25	307.34	306.61	306.19	305.16	304.31	304.1	305.19	305.73	305.3	308.31	306.31	308.45	304.05	307.11	303.27
299.24	301.79	298.51	300.59	299.22	300.12	299.38	299.16	299.39	301.52	298.55	299.9	298.4	299.55	302.43	302.69	300.83	300.27	300.77	298.94	300.56	301.89	298.61	298.77	300.98	299.04	298.14	297.8	300.25	300.88	299.83	301.07	297.85	298.9	298.2	300.14	301.52	302.5	299.93	299.77	299.99	299.32	300.99	302.25	300.93	299.36	299.6	297.49	298.87	299.14
315.03	314.11	312.84	315.23	316.82	316.61	315.37	315	317.06	313.87	316.06	313.7	313.6	313.66	317.36	315.33	314.19	311.93	318.04	317.01	317.01	316.24	316.65	311.88	314.04	316.58	315.73	317.09	312.46	315.66	317.43	315.6	315.25	315.09	313.07	314.39	317.69	313.19	313.95	314.2	314.49	313.03	313.91	314.35	313.68	316.19	315.78	314.73	314.75	317.28
315.96	315.35	314.02	314.23	316.83	317.04	316.66	313.93	316.25	315.07	315.25	315.91	315.5	317.32	315.52	315.22	319.72	317.73	313.66	316.34	318.08	314.87	314.89	314.52	315.83	316.48	316.77	315.27	314.23	319.65	317.1	316.62	316.24	316.97	313.6	317.51	315.37	315.48	315.61	318.98	312.75	315.56	313.52	313.95	316.37	317.84	317.11	313.86	317.46	313.4
294.21	294.61	291.99	294.66	294.89	293.67	293.43	296.26	293.61	293.04	293.95	292.24	291.57	294.83	294.75	292.54	291.09	294.06	295.15	293.17	293.77	293.33	294.67	294.82	293.07	295.1	294.96	293.69	292.62	291.94	291.02	293.85	294.31	297.09	293.38	295.23	295.15	292.13	293.47	294.14	293.64	293.47	292.99	294.84	294.83	293.98	297.91	295.07	295.76	292.49
319.72	316.38	317.76	317.62	317.96	319.09	316.74	317.03	319.58	318.93	316.28	319.35	319.48	320.01	320.16	319.84	318.42	319.8	318.44	318.54	317.84	318.57	318.95	317.82	319.28	318.92	317.86	317.48	321.15	316.88	317.16	316.29	318.21	318.63	319.92	318.4	316.2	318.74	319.14	318.02	319.12	315.71	318.9	317.78	317.43	318.38	320.55	318.25	318.96	320.29
304.81	307.09	307.17	308.23	305.84	310.62	306.7	305.78	306.18	305.44	306.64	304.9	306.61	303.42	306.13	305.76	308.06	304.95	308.22	305.82	305.8	306.24	306.84	305.54	306.03	306.67	304.6	307.16	305.16	305.92	305.33	306.35	305.62	305.69	307.15	304.7	304.65	308.58	305.52	306.05	304.67	306.82	307.02	304.12	308.33	307.09	305.39	307.43	305.49	307.59
300.02	301.85	299.11	300.17	301.42	298.19	298.66	300.27	299.88	300.28	300.24	301.96	300.77	299.8	297.8	298.7	297.09	299.72	301.27	299.7	299.83	299.67	298.83	301.47	298.47	302.34	299.24	299.03	299.06	299.61	299.66	301.19	301.57	301.09	298.24	300.47	296.55	299.36	299.21	300.3	298.43	301.85	300.55	300.21	299.68	300.16	300.81	299.21	301.32	298.63
301.9	300.05	304.41	302.98	301.15	301.94	303	302.89	303.2	302.5	304.99	304.83	303.06	300.93	302.12	300.96	301.92	301.61	301.11	301.86	302.07	303.06	304.64	304.95	301.24	303.22	301.88	302.62	302.31	304.07	301.69	302.98	303.34	304.16	301.79	304.3	300.22	301.71	302.08	301.61	302.33	300.58	301.27	303.4	304.89	301.24	303.64	300.99	299.84	304.65
298.81	295.21	295.35	297.53	298.17	297.86	297.34	296.25	297.03	297.12	296.18	297.22	299.46	297.61	295.97	296.97	296.54	298.15	300.08	296.93	296.09	297.65	296.19	297.18	297.91	294.31	294.93	296.02	293.12	298.16	297.4	300.04	297.87	297.91	296.3	296.75	296.47	296.95	295.26	295.16	296.63	299.91	297.66	297.45	296.41	296.27	296.66	296.72	294.85	296.41
315.83	313.97	315.23	314.21	315.79	315.21	318.54	314.62	316	316.02	315.92	313.06	315.32	318.71	314.79	316.06	317.97	317.29	317.23	316.43	315.3	314.01	316.8	315.74	316.61	316.85	315.36	318.12	315.69	315.71	317.92	313.1	315.87	313.01	317.02	316.56	316.46	319.14	316.57	314.34	316.2	317.19	316.62	314.77	315.55	317.03	316.89	315.84	315.65	314.31
317.28	319.05	316.82	318.04	316.53	318.37	318.13	320.61	318.39	316.14	321.57	320.47	318.85	316.72	316.64	317.96	315.74	316.96	317.93	316.9	317.96	317.1	318.52	316.41	317.15	318.12	319.6	317.77	316.75	321.14	316.36	316.98	315.94	317.73	316.26	317.94	316.74	319.1	318.78	321.22	319.93	318.7	317.17	318.08	318.34	319.01	316.7	320.66	316.5	317.96
318.09	320.51	320.87	318.59	321.32	318.03	318.24	320.47	321.13	317.83	319.05	318.05	319.99	322	320.33	317.01	317.37	317.01	318.35	318.48	317.59	320.34	321.76	320.25	317.93	320.74	318.7	319.14	316.99	320.26	317.85	319.31	319.08	318.57	320.8	319.61	319.18	316.78	320.74	319.62	318.95	319.89	318.37	321.69	319.04	318.3	320.11	320.05	318.38	317.65
297.02	295.41	295.57	296.68	296.88	297.07	297.96	295.14	296.85	297.72	297.86	297.64	294.87	298.17	297.17	297.23	294.5	296.29	296.36	296.21	296.96	296.51	296.62	297.3	299.81	298.97	295.53	295.89	297.8	298.32	296.06	297.54	297.65	299.46	296.76	296.32	299.17	298.88	295.43	296.18	296.25	298.76	295.27	296.7	297.5	297.06	295.65	298.42	297.3	299.21
298.31	299.32	298.86	300.5	301.7	298.25	299.95	299.45	301.53	297.89	298.85	299.94	301.6	300.89	299.08	300.24	300.17	298.89	303.71	299.08	302.35	299.56	301.71	299.51	303.31	303.31	299.47	301.42	299.16	301.01	302.84	299.86	300.03	301.5	300.02	300.17	298.4	299.9	300.48	298.49	296.21	300.83	300.04	299.88	299.91	300.09	301.01	299.46	301.2	300.12
328.46	327.3	328.13	327.27	327.45	328.06	326.94	327.74	327.32	328.86	328.27	331.41	328.37	328.8	328.04	327.98	329.35	328.26	326.32	326.65	326.86	328.76	332.16	325.55	327.35	327.25	327.85	328	327.29	326.23	328.8	330.62	327.23	328.45	327.07	326.24	327.67	324.57	329.85	327.53	326.36	324.89	328.22	326.27	329.25	329.02	327.13	328.96	325.98	326.52
309.44	312.18	309.67	308.87	312.47	311.28	311.02	307.71	310.68	308.86	309.26	307.95	313.92	309.02	312.08	309.77	309.58	310.99	309.7	310.35	312.82	310.31	309.83	311.27	309.53	311.57	311.42	311	308.05	309.69	309.61	312.68	312.11	310.3	313.72	309.38	310.39	311.39	313.01	311.31	311.23	311.1	307.9	311.77	309.44	309.53	309.86	310.86	309.13	310.46
314.46	314.09	316.1	314.25	316.38	312.93	312.53	312.04	315.6	311.32	314.15	314.7	312.92	313.6	316.27	312.37	313.2	314.13	313.71	313.53	316.14	313.56	312.8	313.2	312.31	312.8	314.22	314.39	314.79	314.67	312.71	312.76	312.66	313.33	311.66	313.66	314	314.53	312.77	312.15	314.64	314.13	313.45	311.72	314.05	313.13	312.89	314.51	314.92	310.2
317.4	315	315.12	317.66	316.41	315.79	319.06	315.15	315.5	315.39	318.03	318.27	316.94	314.03	318.56	316.24	316.8	316.09	316.13	318.27	317.13	315.94	316.17	313.62	316.67	316.54	317.41	317.77	315.78	315.33	314.21	316.6	317.57	316.44	316.98	314.07	318.3	315.96	317.5	316.41	313.98	315.98	318.5	317.47	316.58	318.75	316.09	316.09	317.17	316.05
314.94	311.68	312.17	312.4	313.64	313.77	313.63	312.05	314.03	314.16	311.85	312.24	312.68	313.79	312.65	314.84	311.38	311.96	312.11	311.44	311.61	315.09	312.51	313.33	314.65	314	312.59	311.77	315.37	312.39	312.97	313.62	316.24	312.9	312.36	313.65	311.62	311.5	311.75	312.58	312.91	312.99	314	313.06	313.92	315.59	313.85	313.9	312.37	316.01
310.42	313.16	311.07	309.94	308.83	310.79	312.85	308.25	309.45	311.42	307.18	311.26	309.93	309.75	311.17	308.48	310.86	308.44	309.96	309.28	310.93	311.01	312.03	311.83	310.3	312.27	309.76	310.87	309.16	312.42	312.4	310.79	312.95	311.21	312.97	312.58	314.15	308.74	310.07	308.14	311.64	312	310.56	311.08	313.52	312.88	310.95	312.7	313.87	313.01
295.98	297.6	292.31	299.22	296.43	292.84	295.86	297.39	295.65	296.29	297.47	296.35	297.22	297.22	297.22	294.47	300.07	298.37	294.99	297.82	297.21	296.14	299.24	294.78	299.73	296.49	299.11	294.85	299.03	294.63	294.24	294.69	298.57	297.5	296.35	298.97	295.27	296.75	296.23	297.69	297.37	295.49	296.71	294.46	292.46	297.4	298.07	294.88	294.8	299.6
313.86	313.09	313.31	312.47	314.81	314.89	314.17	313.22	312.85	314.53	314.69	313.76	311.72	313.65	313.84	314.65	312.27	315.2	314.19	311.35	312.61	315.96	312.35	314.79	312	316.21	314.18	314.83	312.38	313.69	314.97	313.31	312.81	315.7	313.11	314.64	314.88	314.44	312.85	313.49	312.1	314.38	313.14	312.62	313.21	312.85	315.3	312.8	312.36	314.38
303.35	306.16	303.9	303.88	304.87	304.5	302.94	303.28	302.67	303.25	304.24	303.25	302.76	304.71	304.16	304.09	302.46	303.9	306.43	307.17	305.64	304.82	304.63	300.87	304.25	302.04	300.9	305.5	304.22	302.77	304.85	304.19	303.28	304.65	305.42	302.12	301.11	302.44	305.4	301.79	302.16	304.27	302.79	303.99	303.74	304.31	304.81	302.93	304.94	303.84
317.7	316.38	317.48	315.42	319.09	317.63	319.15	318.5	319.11	319.38	319.04	318.98	319.09	317.61	316.79	317.97	320.13	320.02	316.42	319.92	317.13	317.21	318	318.69	317.18	320.47	316.7	318.79	316.32	320.27	315.6	321.33	321.32	315.5	318.52	320.19	320.42	318.42	321.64	315.78	320	317.35	316.61	317.48	318.74	317.6	318.97	317.25	316.65	317.9
299.12	294.85	297.42	295.67	298.88	298.42	294.24	298.04	297.45	297.95	295.04	296.08	296.02	295.1	296.79	294.08	299.67	298.04	298.06	295.53	293.93	296.79	296.45	295.26	298.21	295.48	294.82	298.03	295.73	299.1	296.58	296.68	298.2	296.04	295.96	294.71	296.86	298.17	294.82	295.82	296.38	297.7	297.68	295.72	297.2	294.11	294.15	296.95	299.94	300.24
309.78	310.12	311.85	310.71	311.62	310.15	309.62	312.58	310.15	312.79	309.68	311.82	310.72	308.69	312.59	309.92	309.86	310.52	312.17	310.34	309.49	311.12	311.99	309.77	311.14	310.44	313.12	312.03	309.47	309.46	312.67	310.42	309.84	309.66	310.33	309.98	312	308.6	308.12	311.83	309.4	309.74	312.25	311.6	309.99	309.01	308.06	311.31	311.47	307.84
304.75	303.13	303.59	306.37	304.84	302.9	306.04	302.82	306.68	305.33	305.14	304.74	303.74	305.22	306.13	305.57	303.5	305.09	304.57	303.77	304.94	304.61	304.27	303.23	304.5	304.13	307.11	304.78	303.71	304.16	305.01	304.23	306	301.9	307.62	304.77	304.59	307.79	304.37	303.03	306.01	305.45	304.13	305.48	306.33	306.67	306.32	306.73	305.03	305.27
307.75	308.19	306.33	308.97	308.15	310.92	308.09	309.64	309.71	309.3	310.22	307.35	307.3	308.35	309.32	311	310.43	311.16	312.46	310.97	308.26	308.47	309.22	305.83	307.94	308.03	309.32	308.34	307.82	308.06	308.28	309.04	307.62	308.23	306.62	309.45	308.39	307.14	307.91	308.04	306.29	309.16	307.08	308.04	308.13	307.22	310.55	307.94	306.85	309.9
312.44	314.63	315.51	311.85	313.11	313.45	313.23	316.09	313.52	311.72	312.72	314.75	312.76	312.34	313.48	310.53	311.66	311.47	314.29	314.28	313.95	314	314.07	312.18	311.58	312.24	311.45	311.77	311.78	314.46	315.61	313.11	314.67	312.64	309.88	313.52	312.71	312.35	311.9	316.57	314.28	313.22	313.76	312.42	312.38	313.42	312.57	314.49	313.5	312.93
308.47	311.07	310.63	308.76	312.35	307.2	309.9	311.67	309.99	311.54	309.57	307.7	310.1	311.76	311.07	310.82	308.26	311.42	310.46	308.05	310.58	309.85	311.61	308.97	310.92	311.06	311.3	309.63	309.73	311.67	308.65	310.12	308.07	308.16	311.69	308.91	308.51	309.62	309.66	310.71	311.06	310.53	310.71	311.48	309.04	310.13	309.15	310.04	310.17	312.35
311.51	311.19	309.72	307.9	310.88	310.36	312.09	309.75	309.17	309.67	309.72	310.85	309.02	312.1	309.71	309.9	309.96	309.83	312.31	309.85	311.16	309.45	308.08	309.16	308.63	311.14	308.3	310.7	310.02	309.11	310.2	309.27	310.83	311.46	306.83	310.32	310.64	309.99	306.07	308.57	309.6	310.07	310.26	311.49	309.44	309.47	308.86	307.96	307.31	308.51
310.97	313.44	314.12	312.72	316.08	314.52	313.22	314.09	312.75	311.26	311.54	312.4	313.05	312.88	313.96	312.12	312.82	313.51	314.97	312.74	313.15	313.22	312.69	313.63	314.46	314.31	313.49	311.77	311.6	312.32	311.42	312.46	312.23	313.44	312.03	312.2	311.17	312.79	312.87	314.02	313.95	311.26	310.03	310.68	310.97	313.61	315.17	312.12	315.76	311.98
316.29	317.17	312.92	316.94	316.41	313.39	313.13	318.3	315.63	317.21	315.91	316.09	317.08	315.57	315.67	316.26	314.76	317.04	318.79	315.18	317.4	315.25	317.29	316.98	315.69	316.24	315.08	317.08	316.46	317.92	315.68	316.26	317.81	316.66	313.85	315.02	314.04	316.93	315.35	317	315.32	312.63	316.15	315.1	316.76	318.43	316.93	314.62	315.15	314.9
326.65	326.25	329.73	324.85	325.7	326.6	327.15	329.71	327.74	327.32	326.69	325.5	325.97	325.87	326.18	329.11	325.47	327.09	327.25	327.8	327.51	329.86	326.8	326.73	327.33	328.18	328.02	327.21	327.64	325.15	324.8	325.23	327.05	326.94	324.32	326.47	329.38	325.12	328.91	327.14	326.68	328.21	327.63	327.7	325.57	329.3	327.66	326.59	325.6	328.22
302.82	304.07	307.49	301.7	303.48	305.37	302.34	303.36	302.7	305.67	305.69	303.12	301.62	303.46	303.62	304	306.25	304.59	305.15	302.79	304.95	301.33	304.75	305.61	306.2	305.99	302.99	303.04	300.94	303.42	302.26	304.84	301.35	305.35	301.4	306.37	301.78	302.75	303.45	305.1	306.28	303.84	303.5	301.29	302.54	304.29	302.42	304.45	303.23	301.8
310.86	311.92	309.55	310.06	308.94	311.11	312.31	310.77	311.12	309.06	309.72	313.07	308.36	310.11	309.97	310.09	307.36	310.5	308.24	310.14	308.57	308.36	307.46	309.15	309.16	313.19	312.62	310.59	308.82	307.25	311.56	311.5	312.11	307.73	307.41	311.44	312.21	311.01	307.75	309.35	311.59	311.66	310.74	311.27	310.75	308.05	311.34	310.59	307.32	309.2
301.34	301.67	300.32	302.67	302.05	300.04	303.08	303.73	301.92	302.23	303.5	300.01	300.39	302.24	303.96	302.05	302.91	300.94	301.48	301.77	302.91	303.37	302.23	303.94	304.1	301.91	303.98	300.01	302.99	303.23	302.41	303.8	302.36	302.97	305.11	303.88	303.52	302.98	303.04	304.06	302.9	301.78	303.49	302.65	303.5	302.95	301.21	301.29	302.47	304.23
301.54	300.65	301.31	301.04	300.94	300.26	305.01	301.01	300.12	301.7	299.36	299.65	299.82	303.63	301.77	300.92	300.03	299.95	301.46	300.84	301.73	300.77	302	301.98	301.51	302.04	300.95	299.04	299.79	302.94	303.6	301.95	299.82	301.16	301.87	301.08	303.54	301.94	304.5	301.44	300.3	301.52	303.64	301.16	301.55	299.36	299.05	301.79	299.05	303.39
313.29	311.46	314.42	312.92	311.78	314.55	313.12	312.32	310.94	313.51	313.31	314	313.84	312.4	314.65	312.94	312.81	314.21	314.38	314.55	313.25	314.36	314	314.81	314.41	310.78	312.7	313.51	308.99	314.44	314.51	311.74	314.19	312.17	310.99	312.13	311.3	313.05	311.56	312.25	314.53	310.05	311.47	316.61	314.24	314.41	313.45	315.18	310.69	313.04
310.69	309.02	312.63	312.93	311.45	309.78	310.32	311.06	311.04	313.73	308.02	311.7	310.58	309.27	309.17	310.79	311.87	311.03	310.56	310.41	311.55	309.09	311.16	310.19	312.1	309.87	309.71	309.59	310.79	310.3	309.47	313.48	312.07	308	310.59	309.45	309.98	311.94	312.18	311.92	312.01	310.59	308.69	310.96	311.08	310.68	311.25	310.22	308.39	312.8
323.96	325.56	322.07	324.01	324.82	322.53	325.33	322.59	327.33	326.58	323.85	322.57	324.89	322.4	325.83	326.57	323.72	324.07	324.83	325.69	323.24	324.57	325.56	323.86	325.41	325.15	323.36	325.86	325.57	324.22	322.42	324.22	324.12	323.89	326.31	323.94	323.69	327.02	324.03	326.67	324.07	324.19	325.91	326.5	324.71	323.39	325.35	324.57	323.22	324.7
309.68	307.44	309.95	308.53	307.49	309.44	310.38	309.32	308.89	309.52	307.05	308.41	311.5	307.33	310.2	310.25	309.25	305.82	311.37	309.43	307.63	306.22	308.78	307.92	308.71	309.35	306.46	309.12	308.81	309.1	307.7	309.53	307.3	306.92	307.78	306.11	306.39	307.05	308.31	308.42	309.13	305.67	308.92	309.05	311.37	306.77	308.02	307.88	310.01	311.16
313.21	313.48	313.52	313.35	313.03	313.08	312.52	312.83	311.97	314.48	311.76	311.77	312.89	312.54	315.41	314.05	312.09	314.23	312.76	311.77	311.06	313.09	314.96	313.11	314.53	313.62	312.98	314.76	312.68	311.11	314.64	310.82	314.66	313.33	312.29	311.37	312.2	313.36	314.89	316	313.31	316.62	313.11	316.47	315.03	312.81	316.4	311.1	314.26	313.07
312.88	312.97	312.83	312.7	314.34	313.77	314.79	314.48	313.96	312.33	312.85	312.57	312.58	313.32	311.28	310.17	312.52	311.85	311.9	310.96	314.01	312.64	312.46	311.95	312.65	312.57	313.34	314.72	312.77	310.81	315.08	311.39	311.03	310.98	312.28	309.53	311.09	312.49	315.69	311.95	312.06	314.55	312.75	312.04	313.21	312.09	313.27	312.69	310.01	313.48
313.11	313.58	316.07	313.37	311.78	313.08	315.2	312.88	312.47	313.58	312.49	314.75	313.28	311.96	312.06	311.45	314.71	312.71	313.44	315.19	314.17	310.41	313.01	312.44	314.54	310.44	315.94	314.2	314.26	313.46	313.97	314.47	312.72	312	314.72	313.1	312.63	313.27	315.14	313.2	312.35	313.61	312.13	314.24	312.48	316.64	313.69	314.14	310.76	313.52
317.82	319.56	319.83	317.97	320.02	318.68	316.36	316.8	317.14	317.57	319.02	318.2	317.51	317.87	318.78	321.24	317.39	318.58	317.34	313.95	317.56	317.91	318.78	317.98	318.89	319	321.6	318.88	318.24	318.15	319.19	318.16	318.82	318.77	318.26	318.93	317.06	318.54	318.27	320.47	318.31	317.4	319.16	318.68	316.19	318.21	318.96	319.96	318.41	319.55
306.82	306.11	306.64	306	305.18	303.76	302.12	303.47	305.54	303.86	304.39	308.91	304.67	304.67	306.35	306.08	304.29	306.16	305.44	306.36	307.28	304.74	307.86	307.74	305.54	304.86	305.26	306.1	306.25	306.7	305.89	307.7	304.91	309.39	305.23	307.92	306.27	303.89	306.19	306.41	305.15	303.23	302.66	305.71	307.08	308.03	307.56	305.92	304.36	306.61
305.92	307.07	304.05	304.27	305.59	307.95	307.16	305.86	305.17	304.5	304.64	305.58	307.7	307.41	307.32	305.43	305.46	306.26	307.04	305.08	307.45	305.68	305.92	307.89	305.61	304.87	305.1	305.07	306.02	306.84	307.73	305.69	306.43	307.89	307.82	307.67	305.91	303.24	306.09	308.09	306.14	307.84	306.54	305.93	307.52	304.06	306.24	307.27	305.6	308.59
316.81	319.64	317.97	316.71	315.5	317.54	314.87	314.58	316.38	316.59	315.79	315.04	316.73	316.63	316.52	318.34	317.19	315.25	317.31	315.59	316.23	317.5	316.42	313.99	315.07	315.53	315.16	317.23	319.23	317.34	316.18	316.72	318.39	316.28	317.3	314.26	316.34	317.65	319.15	317.48	317.51	317.84	314.1	317.65	317.31	318.05	315.12	315.85	316.05	315.51
300.57	303.95	304.32	301.68	301.4	302.56	303.36	303.09	303.67	305.16	303.33	302.31	304.56	304.93	300.67	302.71	304.34	304.24	303.32	302.5	299.66	303.44	304.22	303.11	303.87	301.13	303.53	303.26	303	303.98	304.27	305.76	302.71	302.77	300.92	303.66	302.52	303.61	303.6	301.26	303.68	302.98	299.72	304.55	304.66	299.91	301.62	300.76	304.6	303.8
314.12	314.49	313.46	313.33	314.72	316.5	315.34	314.8	315.49	313.11	312.69	312.12	313.66	316.27	313.98	316.55	313.51	315.41	312.88	312.57	315.03	313.57	315.29	312.79	313.74	312.92	315.03	316.11	315.55	312.29	315.16	317.38	313.09	312.67	314.6	314.24	313.11	314.05	314.26	313	314.94	312.47	311.04	311.67	312.11	315.43	312.98	315.59	311.96	314.52
303.44	305.26	306.61	307.55	304.92	308.18	304.93	305.69	307.59	305.62	306.63	306.89	303.47	305.51	304.98	304.75	303.88	305.06	304.29	306.43	304.47	306.98	306.21	307.56	305.05	304.25	303.9	305.43	305.74	305.39	305.27	306.3	306.39	305.38	305.56	304.11	303.5	308.41	306.72	304.91	308.22	306.9	305.68	304.55	303.62	305.6	305.18	305.19	306.88	304.9
314.27	314.2	314.2	315.64	316.82	315.47	314.03	313.3	314.84	313.59	315.49	313.13	315.41	315.26	316.08	314.9	315.13	315.17	314.35	316	316.19	316.94	316.82	315.14	316.33	317.34	311.82	315.8	316.53	312.97	314.98	313.12	313.97	314.55	315.02	313.6	315.7	315.15	313.16	313.94	311.62	317.39	312.66	315.75	312.92	316.55	312.91	313.19	315.17	316.57
303.35	302.75	302.96	304.74	301.02	306.23	301.66	303.55	302.68	304.86	301.58	300.71	301.38	301.14	303.95	301.37	303.89	303.54	306.88	302.2	302.46	303.59	302.59	303.46	301.7	301.46	301.72	302.34	300.94	304.81	304.06	305.03	302.3	303.97	302.42	303.48	302.03	302.05	302.2	300.7	300.5	302.34	303.92	302.5	301.86	303.49	302.29	303.35	303.59	303.41
314.42	317.96	315.09	318.15	315.2	315.3	317.52	317.62	317.3	314.77	316.16	316.23	315.25	318.36	317.77	317.45	317.04	317.44	314.07	317.23	315.52	316.8	316.54	315.4	316.77	315.39	316.97	315.37	317.57	314.72	317.23	315.97	316.84	316.22	317.05	315.98	316.31	316.92	313.24	317.92	316.12	315.34	313.99	314.87	317.29	314.43	313.65	313.45	315.05	317.3
318.77	318.22	319.35	318.52	318.18	320.23	318.45	321.39	318.74	320.58	318.83	317.05	316.79	317.38	317.59	317.12	320.56	319.2	315.28	315.31	317.68	318.84	317.33	318.13	320.11	318.56	317.61	320.29	317.47	317.13	318.19	318.5	317.78	316.96	318.34	317.73	316.13	317.8	318.66	320.97	317.45	318.78	317.02	316.71	319.55	319.1	319.75	318.21	317.18	317.97
314.21	313.57	313.96	314.77	312.53	311.6	314.02	315.03	310.6	313.63	312.61	311.39	312.88	314.54	312.92	313.14	314.45	312.16	312.91	312.52	311.45	314.42	311.98	312.35	316.4	314.68	314.06	313.16	313.7	314.08	315.11	314	313.07	313.55	313.78	311.69	312.59	313.62	314.49	314.23	312.9	312.16	315.07	312.63	314.35	312.24	313.77	313.04	314.13	313.81
298.16	295.73	298.13	299.65	295.32	299.33	298.53	295.64	299.19	298.55	295.7	297.97	298.58	298.25	298.86	296.4	298.4	296.88	297.77	296.01	295.99	294.52	299.05	296.92	296.23	296.31	294.62	297.83	298.97	299.4	293.3	298.82	297.27	298.09	296.72	295.83	296.34	296.73	297.17	296.49	298.47	297.66	297.8	298.72	295.03	296.22	297.63	296.84	297.54	296.41
301.39	303.31	300.9	299.71	300.66	300.93	301.82	298.56	303.73	300.77	300.35	299.49	302.8	301.98	301.62	301.12	301.86	301.27	301.29	299.62	302.32	301.72	302.22	300.06	300.83	301.7	299.49	300.81	300.81	299.14	302.26	299.82	300.93	301.06	301.58	302.06	301.1	302.41	299.47	302.36	300.58	302.72	298.15	301.86	301.95	300.66	302.8	304.02	298.33	304.21
328.33	329.34	327.7	329.17	325.21	326.61	328.12	323.8	328.21	328.71	326.46	327.43	329.89	328.86	329.68	328.76	328.58	326.12	325.03	324.43	327.5	327.2	327.65	325.69	323.01	326.44	326.6	328.97	327.66	327.53	329.44	328.28	328.15	326.99	329.88	329.98	331.15	327.75	325.83	330.18	328.05	329.49	325.51	328.43	328.48	326.36	327.27	328.01	327.46	326.3
308.48	307.36	306.79	309.23	307.81	308.15	309.64	308.28	306.68	306.46	306.02	306.27	306.81	308.01	309.99	306.16	306.57	309.37	307.39	308.47	310.58	308.32	308.6	307.51	308.81	308.31	309.56	306.64	309.6	308.54	309.13	307.87	309.72	310.32	308.54	311.34	308.12	309.97	309.81	306.77	310.29	308.78	309.13	310.39	310.15	310.4	309.25	306.4	305.65	308.34
303.71	303.04	302.73	303.96	302.06	303.63	305.08	301.92	301.18	305.35	304.35	305.12	303.17	303.91	305.53	300.7	301.57	301.56	303.09	304.65	303.56	303.36	303.68	302.66	304.8	303.11	303.16	301.7	304.43	302.27	304.84	301.83	303.73	299.35	304.3	302.72	305.9	304.45	301.93	303.06	303.12	304.32	303.17	302.6	301.9	302.04	305.51	300.87	301.27	302.78
303.64	303.81	302.01	302.04	301.75	303.52	302.69	304.8	299.97	301.16	301.7	301.7	301.15	301.71	301.85	300.3	303.56	301.74	304.14	300.62	302.81	303.01	301.78	304.05	305.56	301.62	303.01	303.31	301.9	302.74	302.56	301.05	302.34	299.88	302.59	301.44	302.54	304.15	300.57	305.61	302.84	304.69	304.67	304.11	302.33	301.84	300.84	301.43	302.39	303.09
312.6	317.32	312.69	313.79	311.08	314.31	312.16	315.21	315.22	313.4	316.38	315.1	315.41	312.98	315.48	312.7	313.66	315.06	314.04	314.11	310.7	312.52	314.16	313.74	311.37	314.61	314.23	312.75	312.99	312.78	313.4	313.93	307.97	313.43	314.36	314.32	315.22	312.37	312.9	314.58	311.07	313.73	315.97	312.24	315.8	313.64	313.4	315.72	312.53	315.81
307.15	307.74	309.39	309.22	308.56	309.87	304.7	307.85	306.98	306.08	309.37	307.96	306.98	304.45	305.49	304.78	304.48	306.1	308.08	306.56	308.3	307.93	307.59	305.97	302.93	309.54	308.24	307.6	308.02	307.34	308.24	306.32	306.85	307.72	308.77	308.55	309.56	304.92	307.91	307.55	308.53	307.92	306.98	307.92	307.08	306.25	305.85	307.18	306.15	307.59
305.71	303.99	303.67	304.03	302.23	306.05	305	302.35	304.74	303.01	300.87	304.05	303.86	302.69	302.48	302.62	301.74	306.06	305.81	304.43	302.24	303.89	302.5	302.81	300.96	303.63	302.11	304.66	302.81	303.83	304.71	303.49	303.78	302.64	304.75	302.51	302.64	302.33	302	302	301.13	302.92	304.93	304.5	305.95	306.09	302.03	303.98	303.55	304.07
325.85	324.48	324.51	325.69	324.05	324.17	325.56	323.34	322.14	324.23	323.77	327.16	324.55	323.99	323.08	325.02	326	326.94	324.1	325.59	322.99	322.99	325.26	326.54	324.68	322.99	325.81	325.36	323.75	325.56	324	322.9	323.63	327.52	323.38	325.24	322.64	321.6	326.66	323.87	323.02	326.32	323.89	324.51	329.33	324.82	321.29	324.9	324.8	324.98
327.78	326.38	329.82	328.82	327.04	329.72	328.87	326.03	328.3	329.3	326.96	326.73	326.6	328.31	327.23	328.73	326.14	326.73	327.69	329.29	328.17	328.3	327.54	328.04	327.79	330.68	329.71	327.64	326.04	327.63	325.62	329.87	329.12	327.42	327.94	327.53	328.62	329.06	325.99	326.73	328.04	327.2	329.16	329.73	327.83	326.25	330	325.29	329.31	326.02
303.96	304.38	301.85	302.06	305.92	304.4	304.1	305.26	303.04	303.05	304.59	304.85	304.86	303.83	302.67	304.4	303.95	302.29	304.4	305.2	302.67	303.23	305.69	303.55	303.24	302.11	303.09	304.22	304.52	303.55	308.18	304.13	301.76	305.04	301.76	300.52	308.3	300.87	302.1	304.95	300.23	303.39	300.2	303.01	303.47	305.01	305.82	301.19	307.51	302.26
316.79	315.57	314.76	314.78	314.48	317.52	317.01	313.42	314.94	315.84	316.22	317.28	315.69	316.2	315.63	316.98	316.98	314.24	316.43	318.14	318.09	316.14	316.45	317.52	316.67	314.35	316.05	317.82	316.83	316.49	313.98	318.08	318.39	313.93	314.72	314.95	316.95	317.36	314.31	316.66	315.79	316.09	313.61	316.06	314.86	314.7	314.78	315.05	316.06	315.47
300.89	297.63	301.43	302.22	298.91	300.63	299.98	299.76	299.73	299.46	301.61	299.61	300.99	300.46	298.81	299.27	299.12	299.3	300.04	299.4	301.24	301.05	299.31	300.34	301.12	297.57	300.75	300.28	299.5	299.4	301.83	298.06	301.39	299.11	300.67	300.96	298.87	300.07	302.92	297.77	300.54	300.39	300.55	299.37	297.11	300.05	300.06	299.21	301.25	298.75
311.98	311.77	312.91	311.4	312.68	311.43	311.84	309.25	310.72	313.6	313.19	313.5	313.98	314.63	312.87	314.15	311.71	312.65	314.36	314.79	314.89	312	314.51	311.95	314.78	314.01	311.88	311.56	314.33	315.01	312.58	315.16	315.97	313.57	313.31	314.61	312.13	313.98	311.68	313.19	315.3	313.94	312.41	313.46	311.76	312.63	314.42	314.54	310.81	313.19
325.22	326.63	324.06	323.62	323.04	324.26	324.24	326.64	325.99	326.91	324.73	323.76	326.63	322.58	325.9	323.06	326.71	322.29	324.07	324.24	322.24	328.48	325.26	325.73	325.64	323.14	324.04	326.5	322.28	324.55	326.26	324.68	326.35	324.43	324.84	326.09	322.87	326.5	323.75	323.89	325.07	323.11	323.48	322.67	321.87	325.06	322.73	323.37	321.75	324.78
295.87	296.01	299.3	295.7	295.11	296.72	296.86	294.46	297.02	297.93	294.21	293.97	297.62	296.88	295.64	294.44	299.39	299.61	296.43	297.6	298.05	294.18	296.38	295	296.7	294.73	296.33	297.68	296.87	294.94	296.09	298.53	295.7	297.12	295.25	296.65	297.33	296.43	296.02	297.53	297	297.55	298.73	297.79	297.17	297.12	297.08	294.84	297.22	296.71
298.13	295.17	292.49	294.63	296.5	294.85	295.59	297.2	295.25	293.73	294.47	295.15	297.11	295.1	294.66	294.07	295.5	294.88	294.7	295.18	295.05	293.23	293.09	294.67	295.73	295.97	296.1	292.13	296.14	294.09	296.45	294.16	296.8	294.31	293.18	293.69	295.72	295.91	293.93	295.68	297.84	294.52	296.78	293.22	294.73	294.61	296.77	295.27	296.75	296.49
316.56	317.69	318.22	316.14	316.65	316.01	315.52	315.14	317.4	316.41	314.62	316.1	312.48	315.42	313.32	316.61	315.97	315	314.96	316.5	316.08	319.61	317.76	315.26	315.5	315.26	314.84	315.95	314.93	317.59	317.8	316.81	316.99	317.09	316.53	317.11	313.99	315.54	316.76	314.73	314.5	316.55	315.37	314.13	314.83	315.08	314.38	315.42	316.13	316.58
299.01	302.21	299.47	301.1	298.33	299.81	297.46	301.89	301.71	299.06	298.37	299.48	301.92	302.79	300.11	300.81	299.59	299.61	300.06	299.11	300.17	300.79	302.5	300.65	298.56	301.43	298.14	299.95	299.4	301.95	303.37	299.35	301.94	302.21	301.38	301.89	299.84	299.19	300.99	301.51	298.29	299.51	300.12	301.54	298.63	298.37	301.57	298.55	298.4	298.92
323.75	325.09	325.99	323.87	326.02	323.98	325.19	323.58	322.44	326.32	323.64	325.93	323.33	325.94	323.58	324.13	323.06	326.96	324.63	325.84	324.16	324.5	323.51	326.96	324.55	323.11	325.55	324.92	323.83	323.3	323.83	324.81	323.46	323.76	325	325.16	324.18	326.13	328.2	323.13	325.18	324.03	323.26	324.39	324.61	326.87	321.97	324.98	325.52	324.44
305.26	305.89	308.48	308.33	306.77	307.45	310.03	303.51	306.87	306.48	307.97	307.8	308.61	306.28	309.19	306.31	307.14	309.01	307.32	309.48	308.92	308.16	307.12	305.6	308.86	306.58	306.81	306.82	307.94	305.92	308.86	306.33	306.79	307.31	308.56	306.32	306.08	305.95	304.53	306.18	307.29	305.43	309.74	306.83	305.53	309.06	307.28	309.36	306.86	306.26
319.06	314.02	314.92	315.49	312.91	315.74	314.53	315.7	316	314.48	315.73	313.63	315.62	315.91	315.56	317.55	313	314.28	314.98	315.63	315.22	315.79	316.11	317	314.76	314.63	317.66	314	317.63	311.71	315.04	314.17	317.46	316.09	315.77	316.42	313.72	314.67	314.79	315.57	315.22	318.57	316.1	315.49	314.98	318.18	315.25	319.87	315.48	316.65
312.95	313.25	310.88	316.03	313.94	314.12	314.92	315.64	314.38	313.3	317.08	314.75	313.33	314.79	312.77	311.45	315.17	313.82	315.04	314.55	314.24	315.73	313.22	315.23	312.75	314.07	313.94	312.41	312.84	315.1	316.96	315.38	313.64	313.09	315.48	316.1	314.24	314.88	314.93	312.88	313.97	316.06	313.42	313.64	311.75	314.61	314.92	313.4	313.37	314.71
324.46	325.37	324.31	324.47	326.62	323.48	326.61	326.78	325.81	327.98	324.55	326.08	324.24	324.71	324.13	323.62	324.1	327.15	326.59	325.14	327.1	325.58	325.04	325.66	324.79	323.01	326.73	324.38	322.72	324.62	324.54	323.37	323.76	327.55	323.13	328.78	324.82	325.67	324.96	323.05	324.76	325.98	321.18	325.81	323.29	326.58	326.94	324.8	324.22	323.42
330.4	326.62	327.59	327.89	328.58	329.55	328.29	326.62	328.5	327.11	328.87	328.44	327	328.07	327.84	330.15	330.68	330.18	329.49	326.37	327.36	329.2	328.98	329.03	330.14	329.18	328.35	328.33	329.96	325.21	329.36	329.59	327.4	330.77	331.01	330.9	329.4	329.66	325.58	329.22	329.36	331.27	327.92	329.24	329.23	329.52	330.39	328.45	327.73	329.34
308.46	306.97	310.93	307.78	310.53	310.25	310.36	310.95	310.33	308.46	311.58	308.54	308.32	309.42	307.73	308.25	307.24	309.42	310.7	308.65	310.15	308.96	308.47	307.04	310.99	308.02	308.81	307.32	309.28	308.5	307.22	308.37	311.6	306.83	308.43	308.81	309.84	308.23	310.28	309.32	307.47	306.9	309.53	309.27	310.29	310.9	307.1	305.71	308.98	308.16
299.85	298.54	301.2	299.03	303.47	300.03	300.4	299.55	299.55	299.14	301.91	300.48	301.07	300.84	301.28	298.85	300.61	299.68	299.11	299.92	300.45	303.58	300.91	298.1	299.47	302.4	299.43	298.9	299.3	300.29	299.6	300.6	299.7	300.94	298.38	301.45	298.64	301.16	303.4	299.54	299.69	300.19	297.24	300.68	300.45	299.21	300.33	299.77	297.21	298.69
310.37	311.92	313.14	313.68	310.73	312.5	312.65	312.2	312.22	313.37	312.53	312.75	310.93	313.83	311.33	311.46	313.39	312.6	313.32	316.18	311.62	312.41	311.13	312.57	313.86	310.1	310.9	310.8	311.52	313.33	314.09	313.86	311.76	313.85	313.74	310.83	312.62	312.67	316.2	311.07	312.16	312.49	314.14	311.96	313.38	313.33	312.12	311.93	313.8	312.33
310.17	313.62	314.36	312.34	314.84	313.16	314.66	314.65	314.31	313.98	315.88	315.93	311.48	313.12	312.87	314.36	314.68	313.3	315.03	313.18	313.02	312.84	314.59	314.35	312.42	311.68	311.92	315.13	315.27	318.06	315.94	314.2	309.91	313.53	311.59	314.27	311.39	314.54	315.51	313.65	312.72	315.53	314.49	312.79	312.75	316.12	312.52	315.82	313.16	313.05
301.45	302.47	304.74	302.45	302.34	303.97	302.41	302.89	302.72	301.24	301.82	306.81	302.33	302.38	303.07	304.72	301.93	306.08	303.78	302.81	300.86	300.61	305.6	302.47	303.59	300.72	305.76	303.63	303.85	303.65	302.8	300.84	302.95	303.01	303.49	303.5	302.08	303.11	300.93	304.95	302.28	304.59	303.14	301.33	301.82	303.13	302.68	304.09	302.73	305.6
328.3	329.64	328.98	326.38	327.89	327.17	326.23	326.92	329.68	329.67	329.88	327.96	328.25	324.57	328.58	328.95	325.55	328.31	329.75	327.45	329.08	327.79	327.45	327.42	327.9	327.8	328.76	325.66	327.24	324.25	326.41	326.28	330.24	328.9	328.87	328.22	327.8	327.92	330.16	325.2	326.68	327.72	329.19	328.57	329.24	328.9	325.25	328.27	323.76	329.96
304.33	305.51	303.47	301.89	305.74	305.22	305.94	306.82	303.4	307.43	304.77	304.53	305.78	302.53	303.49	303.81	304.64	301.74	305.21	303.06	307.5	304.35	306.28	305.35	305.62	305.12	304.52	304.42	306.01	308.92	306.8	306.05	302.03	305.69	307.83	306.31	304.87	304.27	305.77	302.64	307.46	305.6	306.91	303.68	303.55	304.58	306.4	304.42	304.43	304.39
313.14	312.65	312.59	315.45	314.16	313.56	311.78	313.8	313.1	312.38	312.48	313.81	314.24	310.73	313.36	309.81	312.58	315.05	313.7	311.59	311.5	311.85	311.69	311.2	315.26	311.86	309.67	312.88	315.26	311.14	310.42	313.09	311.88	312.84	315.98	313.27	311.97	312.5	312.67	313.66	311.2	314.64	314.18	315.11	314.28	310.36	312.73	312.74	312.88	312.23
299.62	303.89	300.37	303.35	300.18	299.5	300.76	302.6	298.41	298.36	303.14	298.42	298.42	301.61	302.36	302.65	300.25	300.77	300.73	300.71	299.3	301.92	298.84	302.19	299.98	302.75	300.28	296.75	300.59	300.49	298.69	302.46	298.65	301.02	301.53	300.23	300.42	299.18	301.53	299.79	301.24	299.38	302.06	301.29	300.39	299.39	302.35	300.11	303.4	297.46
296.38	297.65	295.52	297.46	297.18	298.17	296.75	295.55	294.63	297.24	298.32	298.26	296.3	297.31	297.7	297.17	296.58	297.18	296.33	296.09	296.8	297.91	297.85	295.38	295.09	293.89	296.55	295.58	294.95	298.91	297.02	297.06	297.18	296.78	297.96	295.94	296.02	295.84	297.09	293.84	295.56	296.2	295.87	295.41	298.29	294.13	296.12	297.16	298.17	297.8
313.54	312.22	313.69	312.56	313.53	313.36	314.52	316.27	313.33	313.84	311.61	312.96	310.45	311.14	312.74	312.38	314.85	314.74	312.18	314.22	313.64	313.21	314.69	315.79	315.4	315.21	311.76	314.87	311.84	310.09	311.21	312.36	312.6	312.97	314.22	311.87	315.15	316.4	315.51	313.05	314.65	314.34	314.8	315.89	313.55	313	311.09	314.76	312.8	313.04
305.17	306.17	304.74	302.76	304.98	304.79	304.03	305.9	302.99	304.31	301.21	305.48	306.92	302.48	302.2	302.57	301.75	306.63	303.09	304.54	301.46	302.27	303.06	304.85	305.05	305	303.28	303.54	302.64	302.19	304.13	304.02	305.66	306.01	304.7	303.89	302.39	305.27	305.04	301.02	301.73	305.04	302.79	303.56	305.06	303.64	305.72	306.6	304.28	303.69
313.76	312.05	315.38	313.95	311.13	315.01	312.85	311.69	313.09	315.32	311.81	312.9	313.56	313.55	314.57	313.14	311.34	311.97	316.79	310.41	315	313.79	310.61	312.27	316.04	311.87	313.13	314.04	311.23	314.63	313.84	312.72	315.44	312.57	314.55	312.92	314.19	311.81	311.72	313.49	312.86	313.42	312.74	313.48	312.8	312.12	315.36	312.14	312.87	312.33
305.67	305.84	305.46	305.41	308.42	308.61	305.47	305.98	305.17	306.21	304.29	306.54	306.6	306.87	308.7	305.38	305.01	307.4	305.1	304.86	307.08	306.27	304.96	306.32	306.81	307.71	306.84	307.25	305.69	307.52	306.46	307.42	304.63	306.16	306.31	308.6	305.13	307.18	307	306.85	306.1	306.75	307.23	304.33	307.48	306.4	306.29	307.75	302.9	307.61
303.9	306.45	304.35	306.55	304.32	305.1	305.13	305.08	303.5	305.88	303.75	304.18	303.77	308.34	304.43	303.17	305.14	306.89	305.98	302.63	302.5	305.07	304.1	303.67	304.42	306.28	305.35	305.72	306.01	305.92	304.62	305.41	303.34	305.51	305.23	305.39	305.59	303.35	308.02	304.52	307.07	301.76	304.25	300.48	307.03	306.6	307.76	304.51	305.56	304.15
315.01	313.34	310.49	312.46	315.32	314.13	313.88	314.08	314.29	313.35	314.09	312.13	312.54	315.29	314.76	312.46	311.72	311.33	314.47	313.45	314.74	314.38	315.31	312.96	313.36	313.73	314.67	315.88	313.86	311.5	314.76	314.36	315.38	314.36	312.07	313.34	312.16	312.95	311.78	313.92	312.46	309.9	313.07	312.37	313.34	310.63	312.77	314.4	314.53	312.31
297.72	302.07	301.49	299.48	300.12	301.87	301.41	300.72	298.21	299.48	302.09	299.88	301.45	304.22	298.81	301.53	300.18	302.41	302.76	299.83	300.36	301.8	299.95	298.41	299.59	303.22	300.35	300.88	300.87	300.3	299.7	299.26	301.65	297.59	301.46	299.75	300.52	301.47	303.32	301.13	301.94	300.21	300	301.4	302.07	301.96	298.03	301.3	303.24	299.9
305.82	301.62	305.64	307.71	307.71	305.81	305.36	305.8	305.38	306.65	303.35	306.63	307.02	308.14	305.24	306.12	307.64	307.12	306.24	304.62	306.09	306.99	305.43	304.17	305.91	305.1	306.64	304.91	307.37	305.37	302.87	304.88	305.65	306.61	306.54	304.03	307.9	303.47	305.76	309.61	307.15	306.24	304.54	306.13	305.26	308.21	306.08	306.35	305.53	305.08
301.23	300.29	302.05	302.04	301.86	300.77	300.2	301.3	299.94	301.05	302.06	300.55	303.3	299.41	298.32	300.95	303.18	301.73	301.2	299.83	300.29	301.71	302.28	300.89	299.86	303.18	300.67	301.17	300.04	302.64	299.41	303.45	301.87	299.45	301.48	300.67	298.72	299.94	300.51	300.62	301.31	299.99	298.4	301.42	300.46	300.36	303.35	301.74	301.46	301.87
302.9	301.96	300.56	304.37	303.26	304.71	303.55	304.03	303.49	304.93	301.51	301.73	304.17	303.32	306.31	301.27	301.1	302.81	302.95	304.3	304.33	302.69	302.56	303.48	298.84	302.77	304.62	303.84	303.77	304.5	302.34	304.84	305.2	302.96	304.19	302.83	302.35	303.83	304.51	303.48	304.3	302.37	302.68	300.74	302.29	306.33	303.46	303.25	302.69	303.03
303.99	304.03	306.15	302.47	304.18	305.7	308.1	305.14	306.13	306.38	304.54	305.19	307.5	308.05	308.69	308.28	306.17	308.52	305.81	305.34	302.15	303.89	305.05	307	304.62	304.16	304.47	305.72	306.23	306.14	306.21	305.14	304.95	306.56	304.29	306.53	305.54	305.87	305.29	304.47	306.43	307.15	305.18	305.13	305.1	303.02	305.25	304.25	307.21	306.84
314.84	312.45	313.56	312.69	312.46	313.64	310.91	313.24	315.56	313.14	315.52	314.15	313.25	312.78	313.66	312.26	311.31	311.38	313.5	313.09	313.67	314.11	312.96	314.22	312.61	313.21	313.28	313	311.19	312.2	311.04	313.48	312.65	312.92	311.41	313.45	313.04	315.09	313.01	312.59	314.64	313.88	314.51	312.59	311.31	313.81	314.28	313.02	314.18	311.22
318.09	318.16	319.36	319.7	319.89	320.58	321.02	318.86	319.86	320.42	320.58	320.01	317.81	320.59	319.51	318.1	314.49	319.49	318.98	319.89	317.83	318.35	319.2	319.9	320.48	319.23	317.74	318.31	319.53	320.53	320.76	318.18	317.64	318.73	320.36	319.82	319.94	318.62	318.22	321.36	321.05	319.16	317.63	319.66	321.34	318.37	318.58	317.75	319.08	316.77
309.15	311.64	305.88	309.04	308.42	307.84	310.39	311.41	310.47	308.92	309.01	311.18	310.28	310.21	310.86	309.98	311.22	308.23	310.92	308.1	307.21	313.46	308.96	310.25	308.77	311.26	311.29	308.89	309.77	310.22	311.29	309.33	309.25	309.42	308.78	312.38	312.04	308.64	309.06	309.85	311.55	307.21	311.89	310.38	310.32	309.29	309.64	309.24	310.73	312.37
314.21	314.05	313.97	312.26	317.59	313.61	315.02	314.62	313.39	314.86	316.38	316.35	313.86	314.26	317.08	315.35	315.98	314.67	314.47	315.7	313.42	315.09	314.41	313.47	318.1	313.43	314.09	314.35	315.28	313.86	312.85	317.17	314.7	315.97	311.35	313.14	316.18	314.15	316.58	314.87	315.76	315.31	314.84	316.42	314.15	315.69	314.6	315.06	316.08	316.24
307.44	307.6	306.97	307.11	306.16	306.18	307.61	306.79	307.07	306.21	306.93	307.52	308.99	307.06	306.78	305.31	308.18	307.14	306.16	309	307.28	306.06	308.29	308.2	306.04	309.31	307.14	305.63	306.6	308.37	307.28	308.69	301.96	306	310.41	304.84	308.18	307	307.9	307.75	307.17	305.23	306.83	305.31	303.99	305.03	305.15	305.42	305.88	307.85
302.75	299.9	300.19	304.28	300.66	298.22	300.1	304.67	303.57	303.83	304.5	301.95	302.07	303.14	303.22	304.54	301.08	302.84	303.71	301.99	301.55	302.01	302.38	302.08	303.78	302.25	301.21	305.08	302.92	304.24	303.06	301.54	301.03	301.22	301.63	303.53	302	303.27	304.14	301.36	304.41	302.01	301.39	300.83	301.29	302.34	302.72	302.9	306.02	301.37
312.44	311.93	311.26	311.47	315.45	311.87	313.47	315.66	312.72	316.1	315.34	312.02	313.19	312.59	313.63	313.28	311.74	314.33	315.08	314.41	311.54	311.07	312.41	312.41	312.18	310.66	313.23	312.43	311.45	312.78	313.35	311.98	315.28	313.94	313.26	312.79	314.52	315.04	314.08	313.48	312.69	314.44	313.14	312.43	314.41	315.12	311.57	314.36	313.53	311.19
299.09	302.57	301.14	303.24	301.88	301.6	304.23	304.62	301.46	300.55	302.32	302.4	300.4	303.66	301.67	301.33	302.7	304.72	302.68	299.94	300.69	301.12	304.17	304.05	299.89	301.67	304.94	301.57	302.49	301.72	301.53	301.8	301.68	302.32	300.8	301.28	301.59	303.35	301.16	302.4	302.21	300.7	301.64	304.69	302.94	304.46	302.89	301.27	303.82	300.51
307.3	309.51	307.79	308.19	305.48	305.31	306.71	305.62	306.5	306.18	305.05	308.31	307.26	307.3	305.13	307.02	308.58	305.01	304.6	305.98	307.64	307.14	306.42	307.47	308.67	307.51	306.87	305.88	309.53	306.56	305.79	305.95	305.42	308	306.51	305.52	305.71	305.86	306.5	308.21	306.57	305.51	308.56	307.7	306.1	308.07	306.92	305.31	305.45	305.61
301.96	301.13	301.55	300.93	298.03	300.27	301.7	301.69	298.71	300.96	300.42	301.77	302.23	300.1	299.26	301.97	300.94	301.07	301.59	297.82	301.24	301.45	301.29	299.96	300.82	301.87	301.89	303.26	298.96	299.85	300.18	299.74	298.19	301.07	299.27	301.35	302.47	299.96	299.3	299.32	302.64	301.37	301.69	302.7	300.52	300.87	300.06	300.82	302.38	301.29
314.75	314.51	315.31	314.31	313.63	315.75	317.95	314.08	314.09	312	315.93	314.94	312.12	314.18	316.1	314.98	315.14	315.04	312.25	315.13	313.63	315.64	315.08	314	313.69	314.59	315.46	313.34	315.67	315.31	315.17	313.92	315	316.34	317	314.33	314.23	314.21	315.49	313.88	313.33	316.63	312.67	315.31	313.32	314.99	315.96	314.29	316.82	314.45
311.53	312.84	309.65	309.78	314.01	312.29	312.76	310.85	311.05	315.08	311.84	312.28	313.47	313.11	309.36	309.7	310.2	309.77	310.42	311.63	308.75	311.75	312.54	313.29	313.55	311.29	308.75	310.04	311.84	312.48	311.48	313.26	311.15	312.65	312.43	309.67	309.8	310.62	311.95	312.03	311.97	308.52	313.17	307.94	312.39	313.26	311.88	311.99	312.68	312.2
308.64	304.59	306.17	306.03	303.95	304.3	304.24	304.15	304.98	304.43	306.88	305.87	306.58	305.77	305.64	305	307.58	304.24	307.07	307.02	306.23	304.19	302.93	305.94	304.62	306.95	305.91	303.76	304.33	308.52	305.48	304.06	307.26	307.87	307.77	306.89	305	306.23	306.92	307.58	306.04	304.8	306.35	306.88	306.64	304.98	304.7	306.34	303.15	307.01
327.38	328.32	327.12	327.83	330.49	328.42	328.16	330.71	328.61	328.12	329.14	325.8	328.88	328.98	328.93	325.47	329.14	328.86	328.42	328.87	327.61	328.08	328.02	328.97	330.16	329.53	328.89	328.62	329.13	327.53	329.26	327.1	329.14	327.51	328.38	328.15	328.71	331.04	327.87	327.25	328.41	328.05	326.74	328.84	329.33	328.1	329.72	328.14	326.58	327.57
304.77	306.8	304.15	304.47	304.52	304.33	304.75	302.62	303.06	302.74	301.97	306.91	305.08	306.05	306.03	304.81	303.73	304.03	303.46	303.9	303.63	305.27	306.25	304.75	302.87	304.47	306.51	305.76	306.2	304.09	303.67	303.66	304.37	304.66	304.25	304.03	303.26	305.74	302.5	303.48	304.04	307.84	304.25	303.88	304.39	304.73	307.06	305.78	305.54	305.65
312.66	311.74	312.42	311.53	312.96	312.83	311.69	311.71	311.46	309.79	312.93	309.08	311.08	311.55	310.57	310.68	311.44	310.73	309.38	313	310.56	311.79	312.66	311.6	311.89	307.52	310.24	309.34	310.8	313.17	308.62	312.65	313.44	310.41	311.55	311.16	311.55	313.2	311.18	314.36	314.4	312.15	311.53	311.79	311.22	312.86	311.68	310.65	310.14	311.24
305.74	300.6	302.91	302.74	305.25	305.92	303.86	302.64	303.72	305.15	301.27	303.37	303.49	304.31	300.34	304.2	301.83	302.03	299.83	306.3	302.87	301.73	301.25	303.23	305.71	300.96	300.8	302.01	304.12	303.39	304	303.51	304.15	304.78	303.82	304.65	304.83	304.87	306.76	303.75	304.3	303.57	305.46	302.89	305.07	301.14	303.77	306.31	303.85	302.78
319.01	319.14	317.99	318.59	316.65	318.31	320.01	315.98	315.87	319.23	318.29	319.93	318.43	316.46	318.41	316.91	317.26	318.86	317.37	317.42	318.35	317.24	317.71	319.14	319.97	318.53	318.25	319.81	319	318.48	317.86	318.75	319.1	319.38	315.38	318.52	318.61	318.02	317.84	319.42	318.17	318.13	320.8	317.66	317.21	318.73	317.58	318.66	315.86	317.63
300.1	302.07	304.53	305.83	303.23	303.5	303.13	301.6	303.68	301.75	299.86	301.79	302.89	301.29	302.92	302.78	303.36	300.49	303.26	302.35	302.3	302.57	303.43	303.19	303.45	300.34	303.39	304.49	304.8	301.71	303.63	299.98	303.32	302.97	302.35	301.84	303.03	303.24	302.46	301.8	302	302.19	303.11	302.67	303.22	300.43	304.87	303.26	302.54	302.92
300.1	297.91	298.7	297.78	299.08	298.88	299.56	298.9	298.71	299.69	300.14	299.59	303.07	300.18	300.82	299.67	301.74	301.99	300.22	298.65	299.06	303.02	299.67	300.72	302.56	298.29	298.36	301.4	299.73	300.88	300.19	299.6	301.86	299.94	300.43	297.28	299.1	297.34	303.67	299.65	303.42	300	298.36	299.29	303.4	301.14	302.69	300.28	300.53	298.32
304.81	303.39	304.6	304.26	306.74	305.94	307.34	304.02	303.45	301.93	305.87	307.1	305.44	307.58	304.06	305.76	306.01	304.53	305.14	304.91	306.78	305.42	304.97	306.47	303.33	303.08	302.99	306.53	306.2	306.58	306.05	302.29	302.83	304.79	304.95	302.96	304.27	305.78	303.65	306.35	306.27	304.69	304.13	302.67	305.69	305.02	305.8	303.68	304.95	305.58
313.11	314.07	312.7	315.58	311.57	312.04	311.98	313.46	314.77	311.18	315.38	311.96	312.48	315.83	313.07	314.22	311.49	314.31	311.53	311.99	315.21	315.31	315.86	315.42	313.27	310.99	313.06	315.11	315.6	314.71	311.99	312.49	314.9	312.15	313.12	312.41	313.12	312.95	315.26	313.11	311.46	314.05	310.94	314.79	312.02	311.8	313.35	316.38	312.05	312.79
303	304.65	304.27	300.81	304.3	305.86	302.23	302.26	300.65	302.11	302.87	302.86	304.81	300.47	302.59	304.42	301.31	301.8	300.31	302.31	303.62	301.32	304.95	302.31	304.38	304.64	299.95	302.15	301.06	305.68	304.23	301.46	304.1	301.7	301.03	305.69	302.89	301.84	303.27	304.33	303.7	305	304.7	299.51	302.22	302.58	306.04	304.63	302.45	304.49
303.77	306.48	305.05	304.58	303.67	304.68	303.95	302.76	300.89	302.92	303.59	305.51	301.1	304.9	305.17	303.76	302.47	306.93	303.23	302.59	306.83	302.8	303.1	305.32	305.11	303.56	303.14	304.96	306.38	307.51	303.8	304.48	303.48	303.34	302.91	304.26	304.87	305.05	303.65	305.18	303.06	304.85	303.92	306.06	303.92	304.04	303.76	305.65	303.68	304.45
312.36	308.78	312.21	309.82	308.74	311.83	311.76	313.24	312.82	312.77	308.47	309.78	309.3	309.4	307.6	309.4	311.65	306.86	310.97	312.55	311.95	312.04	309.82	308.82	312.62	310.23	311.14	311.34	309.9	311.43	308.44	310.92	308.89	309.4	312.95	309.89	309.7	310.39	309.81	309.75	312.51	309.45	311.09	308.37	312.71	309.32	310.02	310.69	310.56	310.89
313.89	313.62	315.64	318.46	314.86	315.37	316.64	316.97	313.23	315.56	315.08	315.71	316.12	316.55	315.77	315.02	315.86	317.2	315.86	313.9	315.05	315.54	316.66	316.15	314.53	315.82	315.29	314.23	313.67	314.57	312.96	315.02	316.49	312.58	313.94	315.74	314.97	314.78	315.52	319.97	314.07	314.61	314.65	314.29	317.85	313.99	316.12	317.91	313.34	314.03
299.8	301.68	298.32	302.75	301.15	301.12	300.1	302.33	299.68	302.09	300.86	302.8	301.05	299.83	299.51	299.77	300.26	298.83	301.55	300.69	300.61	299.91	300.26	298.43	301.58	301.19	300.93	301.61	301.2	300.55	300.79	301.2	303.1	301.04	303.04	303	300.14	299.11	303.3	299.1	300.35	302.46	299.97	302.92	300.83	303.19	300.17	301.28	300.13	301.62
296.09	299.43	295.83	296.6	295.45	295.66	296.43	296	296.66	298.47	295.77	295.44	294.64	296.12	299.45	295.69	296.58	296.49	297.83	296.19	298	296.85	296.27	297.67	295.86	297.38	295.74	297.06	297.8	297.26	296.53	297.92	298.66	296.56	297.64	295.31	298.75	297.28	295.64	297.49	296.29	297.84	295.95	297.46	296.51	297.03	297.05	295.58	295.94	296.83
302.23	300.31	300.07	301.8	298.38	298.88	301.5	302.17	301.32	300.05	299.18	299.71	301.89	298.17	298.57	297.45	300.94	297.03	300.05	299.16	299.68	301.38	298.38	298.59	301.82	299.79	298.8	297.26	300.46	300.91	301.65	300.88	300.63	300.03	299.14	300.81	301.08	301.05	300.55	300.38	302.19	301.13	302.07	302.35	298.17	301.18	300.63	301.14	298.5	300.58
320.13	320.95	321.47	319.25	319.07	319.5	317.8	318.78	320.98	319.17	317.36	318.98	322.06	314.69	318.61	320.6	317.29	318.26	315.6	318.57	319.54	317.82	317.53	316.18	321.12	319.71	320.59	320.12	317.99	318.61	316.24	319.61	318.32	319.51	317.8	319	320.27	317.43	319.99	316.37	316.11	318.03	320.21	319.43	318.58	318.44	319.94	319.5	320.34	317.11
308.09	309.91	309.33	306.78	309.35	309.29	310.86	309.23	310.31	310.42	311.53	308.98	310.05	308.26	310.53	309.36	309.86	309.04	307.96	309.37	308.22	308.22	308.65	310.64	308.06	309.16	308.53	308.16	311.2	310.27	306.71	307.52	311.12	308.78	307.67	308.47	308.17	308.2	308.86	307.67	310.26	310.28	306.9	307.77	306.99	306.55	308.12	308.61	308.53	309.62
308.49	309.34	306.94	309.25	308.84	308.92	308.08	306.63	308.7	310.5	307.15	308.62	306.78	307.7	308.79	305.79	305.24	305.32	306.32	305.24	305.31	306.99	308.97	308.23	307.21	306.01	307.22	306.11	307.02	307.62	307.31	308.21	306.38	306.21	307.39	304.95	306.34	306.77	306.66	309.09	303.52	308.95	307.97	306.91	306.2	306.68	306.2	305.76	305.56	308.93
304.8	303.23	305.49	302.47	303.05	304.5	305.59	302.76	301.55	306.64	301.72	303.2	303.57	301.76	303.04	300.75	303.37	304.56	304.39	301.78	303.7	305.62	304.63	301.7	305.69	303.89	302.65	305.01	302.28	304.6	304.37	304.03	300.98	303.77	304.83	304.21	303.86	302.38	304.18	303.02	304.67	302.94	301.8	303.11	303.91	305.37	305.85	302.69	303.62	305.19
304.7	304.3	304.21	302.42	305.11	300.84	302.44	306.1	304.3	303.37	304.66	303.22	306.32	304.26	306.23	300.57	300.84	304.98	304.63	300.96	304.86	304.19	303.44	301.68	302.43	302.76	301.51	305.49	305.05	303.66	303.45	302.99	303.79	302.18	303.63	301.44	303.58	304.85	302.8	302.92	303.3	299.85	305	301.69	301.54	303.45	303.83	304.18	302.67	302.26
302.6	305.84	306.71	305.65	303.49	304.28	304.01	306.03	303.26	304.01	307.11	304.45	304.68	304.57	303.82	305.59	305.91	305.03	306.97	306.18	306.46	305.49	306.52	304.36	307.16	306.38	303.86	306.28	305.82	303.87	304.12	304.39	305.77	305.19	305.86	304.85	305.64	306.91	307.09	305.12	306.9	305.64	303.47	305.21	307.03	305.98	305.5	305	303.9	305.42
301.46	300.16	302.54	301.54	300.24	299.56	298.68	302.14	302.09	301.48	302.74	300.48	301.7	300.12	301.91	300.63	300.84	300.15	300.87	303.42	299.93	299.94	302.22	303.25	301.24	301.42	301.68	300.63	300.81	302.5	302.61	301.71	300.93	303.67	302.87	298.6	300.59	301.31	301.75	302.29	301.43	301.31	304.39	299.84	299.53	301.29	300.64	302.11	299.56	300.11
313.24	311.95	311.66	312.8	315.12	314.17	314.3	316.77	314.85	312.37	311.87	314.52	314.31	313.75	315.26	312.25	314.18	314.72	316	314.93	313.89	314.51	311.84	314.11	315.93	313.2	314.38	313.04	316.95	311.75	309.65	312.69	315.45	312.8	315.45	314.87	313.81	314.73	316.52	313.38	313.06	312.79	314.22	312.65	314.79	314.3	312.7	315.17	316.69	312.29
302.38	302.53	303.68	302.24	301.6	301.99	304	302.09	304.35	304.21	304.9	302.34	302.81	301.47	304.7	302.87	303.97	300.76	303.76	304.7	304.67	304.25	303.16	303.48	302.6	304.67	304.45	303.53	304.93	301.05	303.09	306.41	303.56	302.32	304.13	301.49	303.15	304.03	304.64	304.84	303.05	303.85	302.46	301.62	304.67	306.05	302.88	304.02	303.01	303.16
319.45	318.59	318.39	318.85	317.8	319.91	320.66	321.14	319.53	320.39	319.75	317.09	318.46	320.79	320.28	321.18	319.84	319.26	318.67	318.38	320.81	317.78	317.15	319.76	318.93	320.4	317.79	318.21	322.18	320.71	320.37	320.6	316.75	319.03	320.53	320.12	320.62	320.09	318.53	319.59	317.67	317.93	319.31	319.23	321.59	318.85	317.98	318.28	318.22	322.35
298.46	300.07	298.72	300.14	300.91	300.86	300.77	298.32	298.34	300.18	298	297.89	300.16	299.75	301.19	299.77	299.02	297.92	299.49	299.59	301.21	301.43	303.76	302.22	298.77	300.94	301.58	300.35	297.86	302.29	299.13	299.62	299.06	298.96	299.16	298.42	298.5	300.43	298.07	298.77	301.5	301.22	296.85	300.28	301.15	300.78	298.52	301.88	299.53	298.69
299.97	299.8	299.79	301.31	298.27	302.4	300.3	301.15	301.9	301.35	303.02	301.2	299.02	302.42	301.35	299.68	301.73	301.23	297.78	301.97	299.48	301.23	302.19	303.32	302.23	301.78	297.47	300.12	298.2	301.7	300.14	301.22	299.37	301.5	300.99	300.26	302.11	302.05	300.33	298.29	302.11	300.78	303.22	303.37	299	297.81	298.68	300.52	301.32	299.67
292.98	292.94	296.03	293.48	292.07	293.14	294.94	295.07	293.1	296.09	293.78	294.45	295.25	294.52	295.55	295.69	292.56	294.73	293.17	292.42	292.47	294.63	299.28	296.78	294.67	293.63	295.04	294.86	295.84	292.08	292.9	294.32	294.16	293.57	298.16	294.8	292.63	292.09	292.53	295.38	293.23	294.66	293.73	292.99	296.62	294.09	294.08	294.5	293.69	293.21
308.11	313.8	313.13	308.6	309.6	309.65	307.86	310.57	310.54	310.07	309.94	308.91	308.95	310.89	313.5	311.56	309.13	308.74	312.22	309.15	311.73	309.73	310.26	313.18	310.56	309.36	313.01	310.13	311.26	311.4	311.75	311.02	312.39	310.85	311.62	310.56	309.57	309.87	310.44	309.94	310.12	311.34	310.78	312.54	309.84	311.98	314.49	311.1	311.47	311.18
299.54	302.07	300.29	299.29	298.67	301.09	300.69	300.11	300.58	301.65	300.53	300.49	301.36	301.28	299.77	300.12	300.04	299.45	300.29	300.31	296.94	298.75	300.68	300.88	301.13	300.83	301.12	302.14	302.09	299.13	300.92	297.81	299.68	301.01	299.51	300.29	297.37	296.12	299.4	298.93	298.75	300.97	303.68	301.22	299.79	300.58	299.23	299.3	302.22	299.01
308.99	306.16	309.03	306.47	306.36	306.37	303.89	305.28	307.17	306.79	306.68	309.02	306.42	306.18	307.14	308.83	306.22	307.67	306.77	305.06	307.54	309.58	305.31	307.62	307.01	305.65	307.37	307.21	307.12	306.1	307.92	304.48	308.5	305.29	308.64	307.23	305.52	304.4	306.09	308.74	307.02	305.53	307.65	305.68	305.5	306.99	305.27	306.96	306.04	305.92
[truncated: 150 more columns]
