# Supplementary material for: Genetic dissection of main and epistatic effects of QTL based on augmented triple test cross design
Source: PLoS One. 2017 Dec 14;12(12):e0189054. doi: 10.1371/journal.pone.0189054 (PMC5730204; doi:10.1371/journal.pone.0189054)
Supplement: S9 Supporting Information — (ZIP) [file pone.0189054.s009.zip › z5_450_0.5_5.csv]

304.22	302.39	300.86	303.31	306.41	305.81	305.3	307.32	300.54	306.8	304.52	302.81	306.92	305.7	299.96	305.77	304.93	305.49	303.24	302.06	303.12	305.54	303.59	301.48	306	305.97	308.97	299.76	305.52	304.36	305.32	304	304.96	305.69	304.66	305.59	304.57	303.78	305.27	305.13	301.63	305.51	303.45	302.17	304.23	302.73	303.79	309.44	305.26	303.75
328.8	330.24	326.11	323.7	326.63	329.1	326.78	327.23	326.38	325.38	327.9	325.81	328.43	329.11	330.99	327.82	329.78	327.63	326.65	327.73	328.68	329.31	329.6	328.25	329.22	326.6	327.31	326.87	327.26	328.53	327.72	329.38	329.82	329.67	327.64	328.32	328.65	326.63	330.94	329.54	326.59	326.49	327.32	330.9	325.04	329.58	328.57	328.07	327.98	325.21
302.71	304.51	303.52	307.77	305.94	302.67	304.67	305.02	305.96	304.4	307.62	305.84	300.9	305	304.95	304.25	305.13	304.18	307.78	304.26	305.89	303.73	305.45	304.47	306.01	306.48	309.1	306.29	303.2	305.64	304	306.5	306.88	309.84	307.6	301.85	306.21	305.67	304.89	301.83	303.71	305.71	305.83	305.22	307.29	301.78	303.29	302.92	307.35	305.03
305.49	304.6	302.95	304.03	300.1	302.91	302.67	300.72	305.98	304.54	304.1	301.13	303.77	305.79	299.81	302.41	305.3	303.7	304.32	307.27	300.74	301.53	301.52	300.64	302.64	301.49	305.75	302.25	306.54	305.9	303.5	301.07	306.22	305.32	303.02	304.05	304.97	303.81	304.76	305.72	302.64	301.74	302.87	301.78	305.07	304.96	301.51	302.73	307.35	299.5
305.69	305.79	303.04	298.93	303.41	302.87	298.22	300.45	305.59	301.14	303.61	301.05	301.93	304.27	301.93	301.07	304.89	302.86	300.09	301.78	302.24	300.81	305.11	305.2	306.12	300.66	304.23	303.19	304.46	304.73	301.68	300.01	301.48	299.83	301.41	299.24	300.33	302.55	305.05	305.59	303.06	303.69	304.37	303.6	305.09	303.35	302.26	304.23	304.58	302.86
317.29	319.79	318.17	318.63	317.44	320.52	318.3	318.94	317.34	315.49	322.48	321.79	317.23	316.89	319.39	319.55	320.45	318.24	319.44	316.14	319.73	316.96	317.1	320.95	318.81	319.1	316.38	318.65	313.78	316.39	319.3	322.99	319.19	316.77	316.99	318	317.96	319.23	316.72	317.07	320.23	317.69	317.18	316.1	320.49	318.19	318.49	317.78	315.12	320.62
308.72	308.74	307.97	310.02	310.64	305.26	308.31	309.94	313.74	309.92	310.48	308.11	310.19	309.71	312.13	311.19	310.87	309.72	310.23	310.65	310.24	312.38	312.42	308.26	311.79	308.98	309.73	309.65	313.01	303.94	307.07	310.12	311.93	310.38	309.66	312.58	308.81	308.29	310.52	308.84	311.59	308.86	306.76	310.06	311.58	310.59	310.03	311.34	308.07	309.06
293.15	293.67	294.33	293.54	293.41	294.34	295.4	296.29	294.81	290.89	297.55	291.6	294.46	288.87	296.03	295.43	291.58	291.77	295.94	295.74	293.23	295.14	291.69	294.66	291.76	294.88	294.8	290.71	293.49	294.18	295.61	295.35	293.89	292.74	290.52	290.68	296.24	297.42	290.65	295.55	296.23	292.37	295.81	296.68	296.31	298.76	294.21	292.03	296.45	295.2
313.03	314.54	315.44	316.08	315.38	314.53	317.4	318.78	316.4	316.6	317.27	314.94	312.58	318.16	313.84	313.13	316.14	313.9	313.83	316.21	315.92	317.28	317.57	314.47	315.38	314.65	312.65	315.4	316.02	317.64	316.61	314.37	314.87	315.47	317.93	315.2	316.22	321.29	315.71	316.98	313.11	317.71	316	315.46	316.38	312.58	315.31	318.46	315.98	317.91
318.74	319.68	314.02	316.89	318.21	318.42	318.9	317.52	317.76	318.67	312.66	317.03	319.79	316.6	319.88	320.84	316.68	318.98	314.97	318.23	318.11	319.19	317.82	314.71	317.3	317.09	317.23	319.06	315.92	315.34	313.75	321.46	314.78	318.07	317.63	317.39	316.97	315.05	318.78	316.74	316.75	316.94	319.71	318.34	316.81	316.06	318.36	316.36	316.4	315.88
301.69	303.68	299.61	298.76	298.57	297.08	300.37	301.45	300.72	300.72	303.22	301.22	300.1	302.29	301.59	302.45	305	303	300.61	298.84	300.37	302.05	300.31	299.46	298.89	304.01	300.44	301.06	301.67	297.88	302.08	299.95	304.57	301.99	298.91	302.51	300.07	302.58	300.99	302	297.75	299.26	303.17	295.06	299.87	305.36	300.13	303.46	302.49	303.27
308.62	306.09	307.83	302.82	304.07	308.5	310.07	307.72	307.1	308.04	306.54	304.71	307.73	304.66	304.12	306.61	305.43	308.11	309.39	307.76	305.97	307.48	306.08	306.74	303.66	305.77	307.26	307.74	305.68	306.89	303.53	302.95	306.87	305.07	306.65	307.51	303	308.13	304.29	307.34	305.29	308.08	309.7	305.8	306.23	303.32	306.51	310.13	305.9	308.4
315.8	317.23	311.14	316.41	314.56	314.29	314.93	313.05	313.96	314.07	311.89	313.67	314.79	315.75	314.82	313.58	315.61	310.73	314.04	315.62	320.35	317.07	314.98	316.03	315.6	313.99	316.46	313.61	319.23	316.69	316.5	313.67	312.32	314.83	311.05	314.97	314.15	315.39	315.31	314.88	316.33	313.45	314.89	316.5	314.45	313.17	315.74	312.97	314.97	316.72
313.38	313.89	312.8	315.01	310.23	310.24	310.48	313.12	312.85	314.32	312.81	312.34	316.46	313.81	316.39	312.17	317.77	309.62	313.46	315.69	313.16	315.3	311.35	311.34	313.67	316.1	313.59	315.81	310.54	312.35	307.98	314.17	310.51	315.4	314.83	308.91	313.07	315.44	314.48	316.4	312.13	312.61	308.9	312.01	311.88	310.73	314.82	316.79	311.62	311.87
304.96	305.54	310.41	304.5	305.1	308.26	307.28	306.12	305.7	304.37	303.69	303.09	305.77	301.62	304.21	305.17	303.4	305.59	308.7	302.85	303.76	304.11	306.34	303.17	304.07	306.51	306.14	301.76	305.78	303.13	303.72	303.19	302.67	305.11	304.43	304.53	305.37	303.73	304.76	302.46	307.94	305.57	305.16	303.85	305.79	304.73	306.78	304.02	301.45	305.91
329.72	327.43	326.03	325.17	326.3	324.85	326.01	326.07	329.16	328.43	324.25	330.33	324.9	327.36	327.13	327.97	326.89	325.65	327.98	325.67	326.32	324.05	327.96	326.88	328.23	328.45	327.81	328.6	324.98	328.41	327.31	327.11	329.34	325.19	328.49	326.41	326.9	327.3	328.45	327.82	328.97	327.55	328.17	326.09	329.18	324.85	328.39	324.68	327.06	328.13
311.81	318.58	316.33	317.07	313.93	314.35	316	316.06	313.47	315.53	316.21	314.38	317.14	316.56	315.22	313.82	313.87	317.51	312.26	317.81	318.17	318.22	315.02	317.03	316.02	316.49	316.67	317.43	315.25	318.14	316	314.17	314.23	315.3	315.76	317.22	317.43	317.83	312.4	316.56	314.83	314.31	314.46	314.2	315.57	314.82	315.25	314.68	313.57	314.58
303.1	303.59	300	303.17	302.68	303.74	306.36	303.39	305.06	304.57	301.03	304.54	305.2	304.77	304.03	303.4	302.68	306.21	301.91	303.94	301.96	305.03	301.78	304.39	300.35	302.36	306.28	301.85	305.22	301.94	308.27	305.48	306.63	301.73	302.82	305.22	304.59	301.15	300.9	302.07	304.03	305.28	305.47	300.88	302.16	300.45	301.58	303.52	301.44	305.07
298.53	299.9	299.7	299.9	297.32	302.06	299.52	301.99	298.55	299.29	299.65	298.42	302.12	297.79	299.65	298.76	298.56	301.31	302.03	300.3	298.9	301.14	299.38	298.76	303.3	302.96	300.04	300.33	297.54	299.25	299.26	297.92	301.06	297.12	302.42	302.63	298.4	300.73	301.06	299.38	299.6	298.64	302.66	302.32	299.72	297.97	300.6	299.58	300.08	301.07
296.87	296.91	297.81	295.36	297.25	297.8	298.75	297.65	294.62	299.53	296.39	297.61	297.14	292.83	296.34	296.87	298.2	297.75	294.54	297.14	298.81	299.31	296.56	296.49	297.14	296.74	294.88	298.67	298.12	299.34	297.77	298.24	297.69	294.37	293.17	296.98	297.34	299.15	299.53	298.59	297.43	293.63	296.23	301.18	294.07	298.29	296.06	291.95	297.27	294.39
307.95	309.03	312.66	308.85	312.84	310.28	309.11	309.8	306.48	310.04	305.94	311.61	310.86	311.32	310.29	311.51	306.33	311.23	313.15	310.67	310.08	310.41	311.05	308.36	310.02	314.49	307.38	309.45	310.59	311.5	310.9	311.77	314.15	310.85	317.37	308.36	310.77	312.46	313.49	310.08	310.4	309.97	314.22	308.91	311.45	310.86	310.12	307.68	312.04	309.36
306.64	298.68	303.11	305.81	306.41	304.25	305.61	306.31	303.96	305.3	306.56	302.55	303.18	304.33	301.46	302.83	306.52	302.66	303.39	303.35	303.45	305.71	302.31	302.11	304.33	305.08	303.31	298.94	304.8	304.27	307.89	301.95	305.92	304.44	302.62	306.08	304.72	305.96	303.63	305.06	304.37	304.54	302.95	301.44	298.28	301.57	302.77	305.53	302.56	303.87
317.53	312.5	316.25	316.24	315.78	313.67	313.51	320.86	319.2	315.36	314.66	315.25	313.4	317.25	315.64	316.53	315.87	315.32	316.66	316.61	312.56	313.03	318.48	318.19	313.73	317.55	311.87	313.09	312.27	313.25	315.48	313.79	314.6	316.02	316.65	315.16	312.95	318.74	316.54	316.77	315.89	313.57	314.23	313.93	320.19	316.89	316.62	315.38	317.12	315.68
293.9	294.44	291.05	292.86	293.25	293.14	292.15	295.45	293.14	299	294.34	292.85	291.95	293.82	296.58	295.51	293.21	292.53	297.59	294.11	291.14	295.18	292.93	290.87	295.74	292.98	291.92	293.82	291.62	294.92	294.09	294.12	295.63	296.48	295.97	294.95	295.25	295.06	296.7	294.4	296.91	291.95	295.77	289.66	291.23	293.84	294.69	295.3	299.12	294.88
317.13	315.93	317.35	319.3	321.1	320.09	316.64	318.37	316.82	316.17	316.94	315.03	314.35	318.03	316.78	319.48	317.3	318.7	320.51	314.89	318.96	316.67	316.58	317.7	318.17	316.51	319.12	315.33	317.75	319.66	316.71	320.56	316.82	316.24	316.3	318.74	318.17	321.44	315.74	320.96	316.95	316.85	318.75	317.27	316.91	316.28	317.6	317.6	320.28	317.68
295.73	295.07	296.92	298.17	301.72	295.8	293.61	293.06	299.03	297.07	294.92	297.24	295.3	295.69	298.21	297.1	297.57	301.44	298.01	298.68	295.23	296.11	296.76	294.66	293.54	298.8	294.97	294.7	298.01	298.94	296.18	295.76	293.26	296.77	297.23	293.31	297.13	298.03	299.2	298.98	294.36	294.33	295.83	295.24	296.3	297.23	294.61	296.36	297.49	296.64
295.99	296.19	298.52	297.23	301.27	297.44	297.8	294.37	297.4	297.28	296.42	294.86	295.32	297.25	297.23	301.94	294.26	296.38	297.6	295.2	301.94	295.38	298.7	297.79	295.63	299.14	297.59	296.11	292.25	295.57	293.42	298.19	290.68	298.5	294.57	297.79	294.35	298.9	296.89	301.63	297.06	298.27	298	300.68	296.63	295.93	296.08	293.86	293.67	296.18
305.33	306.71	300.83	305.23	304.73	299.76	305.27	306.8	305.68	300.82	303.87	304.7	303.41	300.85	304.74	302.49	304.51	304.35	304.04	306.19	302.88	305.42	307.8	306.48	302.17	305.65	301.88	306.33	304.47	305.33	301.12	308.85	303.96	306.39	307.05	304.31	304.77	305.19	301.22	306.12	305.95	303.76	305.06	301.74	303.5	304.84	301.16	305.15	301.68	307.33
298.86	294.35	291.12	295.91	294.27	293.78	295.42	294.76	294.47	294.26	294.65	299.42	297.57	297.62	293.73	290.66	293.5	296.5	297.17	296.16	297.73	295.36	294.93	292.95	293.71	294.85	295.98	298.99	295.07	293.79	293.16	294.66	293.34	295.25	295.66	294.45	293.03	295.55	293.9	294.97	296.28	293.43	291.95	297.36	296.67	293.62	294.41	292.96	295.07	293.84
317.61	317.01	319.26	318.64	317.98	318.15	314.75	319.65	318.92	320.3	313.54	316.18	316.48	315.85	321.15	317.73	318.15	317.67	314.77	318.46	317.44	318.05	321.23	317.97	316.71	313.2	318.89	317.55	316.79	314.28	319.43	314.18	319.72	315	316.91	319.5	316.01	315.29	321.12	318.67	317.99	316.77	318.83	321.84	314.27	315.51	315.26	314.45	316.66	315.65
328.93	326.05	330.43	330.62	328.45	325.9	328.56	328.31	328.78	327.02	325.57	328.34	329.01	326.92	326.29	329.5	325.34	330.83	329.13	328.51	325.37	326.89	328.9	328.71	328.61	331.3	327.38	328.22	328.31	327.58	329.68	325.14	326.4	324.78	326.67	327.35	330.11	331.14	324	329.95	328.48	328.58	324.88	324.79	328.75	330.73	326.36	326.43	324.47	328.64
300.23	303.24	302.52	303.21	302.58	302.57	303.35	303	305.95	302.75	301.92	305.38	303.93	302.54	303.44	302.23	301.56	302.82	300.29	300.95	303.6	303.73	302.02	304.08	297.44	303.61	302.09	303.51	299.99	303.04	302.66	299.57	304.33	302.55	302.87	302.58	303.1	298.87	304.3	300.03	300.44	303.18	302.78	299.39	305.2	302.51	299.8	305.8	300.49	302.37
301.42	304.79	300.82	302.73	304.32	302.09	302.32	306.94	302.66	301.99	305.02	302.6	301.39	302.08	299.62	303.31	303.36	303.34	296.39	302.44	300.84	300.4	303.51	301.89	302.01	300.31	302.65	301.7	300.42	302.88	304.48	304.88	302.02	304.9	300.43	305.18	302.67	299.31	302.79	304.39	300.51	301.26	303.28	302.7	300.98	300.12	302.81	306.06	301.12	300.66
329.59	328.12	325.9	323.5	328.73	324.22	328.26	323.81	326.56	327.27	323.86	326.1	326.06	327.21	327.65	324.88	328.96	325.96	327.04	329.11	327.33	323.78	328.28	326.86	326.86	328.26	327.84	328.3	325.48	326.61	323.13	327.2	331.57	327.58	321.7	326.99	329.86	327.49	326.96	325.28	328.8	331.28	324.99	325.88	330.79	329.35	325.82	326.4	323.08	327.08
296.96	293.27	299.5	295.9	293.23	296.43	295.18	297	292.45	298.39	293.1	295.24	295.31	297.37	296.72	293.54	296.12	293.52	294.02	296.32	298.69	293.77	296.74	293.48	295.4	294.18	295.94	297.2	293.72	294.79	292.59	293.62	295.38	293.44	300.84	295.02	296.41	293.84	296.17	295.17	297.96	296.05	297.55	293.67	295.48	294.73	294.26	294.71	295.83	296.69
316.54	317.49	321.07	318.31	317.17	318.38	317.4	322.89	317.57	315.56	320.01	316.95	313.65	314.04	318.64	314.78	316.38	317.77	318.26	315.12	315.62	318.59	316.85	315.79	317.37	317.63	315.77	314.63	315.22	317.76	317.94	318.52	315.76	317.65	316.34	316.11	316.73	317.25	320.09	316.63	318.75	315.35	316.86	315.4	316.77	316.41	318.32	317.06	318.01	314.63
311.59	308.06	311.15	307.72	312.3	310.68	308.69	307.14	307.04	309.59	309.46	310.14	311.46	304.56	310.04	308.51	310.6	310.01	305.65	308.16	308	312.25	306.09	309.91	308.26	308.49	308.33	311.26	309.58	310.05	308.16	308.46	306.92	309.19	308.63	307.29	309.21	308.54	306.42	306.93	306.23	307.04	302.7	307.96	312.51	305.08	309.03	311.74	306.72	308.88
313.57	308.92	313.61	310	313.69	307.07	311.54	310.68	307.37	312.03	310.4	311.93	310.57	312.23	310.54	308.59	313.01	309.65	310.26	311.97	306.56	309.23	310.6	310.9	312.61	311.27	310.04	310.64	313.3	309.56	310.5	307.27	308.36	309.66	307.29	310.16	309.09	307.87	309.9	310.9	312.53	310.52	310.99	312.31	311.78	310.74	311.72	310.16	310.99	311.98
332.75	329.32	325.96	330.25	327.49	325.85	326.69	325.15	329.54	326.48	329.88	328.2	328.56	327.94	330.45	326.4	330.2	328.95	327.81	325.63	330.21	326.36	329.97	329.47	329.59	327.91	327.36	329.79	326.69	329.44	325.65	325.74	326.37	327.61	328.57	327.7	329.22	329.94	322.67	326.85	328.22	325.09	327.46	325.49	327.69	324.65	329.74	323.83	328.44	328.46
304.38	306.5	304.25	301.51	306.21	304.03	303.27	303.53	305.84	302.03	303.86	304.75	304.1	306.43	306.26	306.74	302.45	301.99	307.29	308.76	304.7	300.95	304.57	301.49	303.02	302.41	304.56	303.3	308.44	306.33	308.26	302.72	302.62	303.91	303.73	307.48	303.29	307.37	304.81	302.21	303.69	305.3	302.83	304	304.31	303.18	306.03	302.72	302.8	305.57
313.1	304	307.96	308.47	304.42	307.88	308.16	309.25	310.53	308.63	309.35	309.01	309.55	306.12	307.28	308.07	306.86	309.41	309.31	309.47	312.27	311.25	305.44	306.99	305.96	311.37	312.54	307.12	311.97	309.17	310.92	308.9	309.17	311.91	312.28	308.81	309.03	309.5	307.02	311.94	305.94	308.74	309.36	313.05	305.44	309.13	307.56	309.86	310.84	305.52
302.11	308.72	306.61	306.14	307.78	308.05	305.28	302.63	303.5	306.95	307.75	305.49	308.07	305.96	306.6	305.41	305.18	303.32	307.09	306.51	306.52	306.17	302.86	308.58	305.57	306.51	303.42	304.17	305.78	302.62	305.89	307.54	306.81	305.7	306.46	307.94	305.66	304.61	306.47	307.86	304.25	309.32	304.83	304.49	306.97	307.62	302.31	307.15	308.95	304.55
307.37	308.15	302.54	304.3	306.53	305.67	306.74	302.41	303.13	304.93	303.75	305.32	307.49	301.3	303.14	306.06	308.32	307.15	305.24	304.7	306.48	304.51	304.78	307.41	305.35	307.59	306.4	303.27	303.63	306.44	305.89	306.16	304.91	305.37	306.29	307.9	303.34	306.18	304.83	308.78	307.9	303.46	304.09	302.66	307.33	306.22	307.81	307.52	304.04	305.95
299.15	298.5	300.08	302.95	296.39	297.91	299.49	298.78	298.17	297.73	300.21	301.42	297.83	298.37	300.44	300.81	300.02	300.92	298.42	301.43	304.39	300.54	299.18	297.4	299.52	298.45	296.82	299	298.09	299.24	302.4	302.83	300.36	300.06	298.05	300.33	299.57	299.7	301.76	301.2	298.84	302.49	299.81	300.24	298.68	302.22	300.21	297.85	297.82	301.37
307.12	303.92	311.15	305.75	307.88	305.1	307.74	307.94	305	307.52	306.15	308.42	308.45	307.53	306.34	307.36	304.71	308.77	310.2	305.84	307.36	308.4	307.56	306.26	305.47	306.21	302.97	309.5	304.62	306.08	307.85	308.23	305.79	307.52	308.46	304.89	306.25	308.8	304.56	304.61	307.83	308.7	306.83	305.92	306.81	305.68	306.04	305.98	306.83	306.66
306.18	299.54	305.78	303.5	302.73	306.02	303.7	306.1	303.85	306.58	308.05	303.83	306.45	302.57	301.23	304.69	303.03	303.83	303.92	305.57	307.07	306.15	304.45	305.9	306.43	304.69	304.1	305.17	305.64	300.52	302.82	304.57	306.9	306.65	302.44	305.23	306.14	305.79	307.22	305	307.17	302.88	302.29	304.84	301.46	302.53	304.67	304.1	301.08	302.55
311.49	312.74	312.91	309.6	309.51	308.98	308.76	309.41	306.12	312.5	310.36	307.69	306.8	313.53	307.79	308.15	306.38	310.71	305.87	308	308.38	307.4	312.69	308.43	311.68	310.45	311.47	307.42	310.77	309.6	310.85	312.36	308.24	310.11	309.06	311.96	309.12	309.85	309.45	309.49	309.48	314.24	309.49	311.48	308.76	312.16	310.1	311.56	308.39	308.9
317.12	315.98	318.27	314.11	313.73	314.62	314.24	316.66	315.22	312.24	314.17	313.42	316.48	314.89	316.58	315.2	312.26	319	314.68	312.42	315.94	318.35	314.57	315.41	315.92	316.22	313.97	312.77	318.49	318.46	315.08	316.65	315.19	315.26	315.52	317.3	313.89	315.47	314.43	315.71	317.34	314.44	316.8	318.38	314.14	312.4	313.75	313.79	315.58	318.03
317.96	317.81	318.6	318.29	320.4	320.82	318.18	316.12	318.11	319.62	317.88	320.05	321.01	320.67	317.62	316.63	317.8	314.9	318.01	319.92	313.64	317.33	319.14	316.9	317.35	319.07	318.03	316.95	318.44	317.57	321.44	317.14	319.08	315.83	319.23	316.49	319.05	315.2	314.84	318.75	318.79	314.47	318.6	319.51	317.47	320.06	320.02	320.13	316.85	315.99
302.44	301.98	298.98	301.82	304.17	299.91	299.87	299.77	299.3	297.89	299.09	298.58	300.26	300.3	298.29	300.43	299.14	298.92	300.22	298.91	298.92	299.1	301.25	299.88	303.31	299.36	299.57	302.78	301.33	303.23	300.57	300.58	301.84	301.86	304.26	303.01	300.23	300.05	304.52	302.25	298.95	302.42	300.5	300.03	299.86	302.4	304.16	304.02	302.01	297.41
303.86	305.9	306.22	304.39	304.75	300.29	306.14	309.9	303.32	304.07	303.85	302.94	304.58	303.4	305.74	307.77	300.06	303.96	305.06	305.35	300.38	305.92	305.92	300.52	306.5	304.8	303.22	306.22	301.87	298.55	306.76	303.49	303.2	307.4	303.65	305.23	301.74	306.82	304.87	300.34	304.63	305.51	305.24	305.74	302.15	304.74	304.65	302.89	304.54	306.11
308.16	301.56	302.34	304.91	301.84	305.88	303.13	306.1	302.9	304.39	305.14	306.6	305.09	303.26	304.96	304.11	308.15	304.1	303.4	303.82	302.76	302.85	304	303.28	300.71	303.13	303.79	304.02	304.99	303.08	302.11	302.23	305.04	306.9	304.85	305.51	302.69	304.65	300.37	304.64	303.82	303.17	305.49	305.15	302.66	303.78	304.32	301.72	301.63	303.94
303.69	305.59	304.53	305.55	307.36	303.77	300.78	305.04	306.63	303.94	305.12	304.1	306.56	303.39	299.7	307.4	303.71	303.91	304.79	301.88	302.88	308.36	304.29	306.67	307.04	303.57	302.22	303.74	302.26	308	305.16	304.47	300.81	304.58	303.06	303.91	302.68	303.98	302.91	303.71	303.51	300.17	304.41	303.3	305.42	303.21	301.15	303.18	301.02	305.97
303.2	305.22	300.6	301.14	302.81	300.46	306.87	300.87	306.09	304.29	304.62	305.17	307.16	303.6	303.31	308.08	303.55	304.59	303.99	301.81	301.13	305.07	303.8	306.93	302.27	301.38	304.8	306.58	308.22	306.57	301.16	306.46	303.23	302.49	307.65	303.21	306.3	302.24	303.74	306.33	301.01	305.68	302.64	304.31	299.89	300.14	305.19	304.06	302.54	301.77
309.7	304.32	305.86	309.44	302.94	303.54	302.06	302.5	308.44	301.32	303.91	305.22	305.21	308.52	303.23	306.36	305.99	302.48	303.08	305.29	306.65	307.26	304.25	303.66	304.05	306.6	307.27	301.18	305.31	309.37	305.73	302.12	306.08	304.67	306.19	305.78	307.69	301.54	304.58	307.16	304.31	304.35	307.47	305.06	304.68	301.8	308.82	305.05	303.33	302.76
314.55	315.62	310.21	314.93	310.84	313.08	312.48	316.4	312.2	313.63	311.45	312.93	315.08	313.06	313.35	313.39	313.33	315.99	315.3	314.98	316.46	315.18	311.99	312.84	314.22	313.71	310.26	313.55	316.28	311.77	313.42	313.53	315.28	313.95	312.63	310.39	313.91	313.21	315.78	313.57	311.9	312.08	315.56	313.78	315.98	313.01	314.63	312.34	312.68	313.51
296.46	302.62	301.81	298.17	298.12	298.43	303.1	300.69	299.59	301.06	300.63	299.14	299.24	300.42	298.86	296.9	297.67	298.53	298.44	300.11	298.81	293.84	303.51	299.89	298.15	299.36	302.51	296.53	298.42	299.6	302.21	297.8	299.53	297.53	301.29	301.11	299.29	301.19	303.46	299.07	298.98	296.46	299.77	301.78	299.16	299.18	297.11	296.15	303.19	299.46
315.09	319.88	318.5	318.55	318.29	317.24	319.16	319.01	317.57	317.33	315.09	316.31	317.78	316.84	319.61	313.68	317.2	321.16	320.64	317.13	318.79	316.27	321.08	319.56	317.11	319.19	319.07	318.36	316.7	316.12	321.11	318.05	317.82	320.01	320.37	318.24	318.88	319.73	320.95	320.68	319.23	321	313.74	322.45	321.9	318.97	317.7	321.36	320.89	320.42
304.38	306.87	308.31	306.89	307.13	306.12	309.78	309.95	307.98	307.61	307.32	304.98	306.61	308.3	309.74	307.6	309.97	306.39	309.47	307.12	305.67	308.05	305.37	303.82	306.67	308.21	309.67	304.46	303.41	308.48	306.05	309.15	304.03	306.78	307.71	306.95	306.69	308.11	309.27	308.81	306.36	303.59	308.05	310.64	309.55	301.83	306.44	307.46	308.64	309.45
310.8	314.81	314.16	314.21	313.77	319.39	313.89	318.82	312.41	317.02	319.2	312.93	311.54	310.99	314.78	313.26	314.55	315.1	318.11	319.67	313.74	314.97	310.84	315.13	316.55	317.02	317.49	313.4	315.68	313.95	316.63	315.16	312.77	312.94	314.92	315.17	310.83	313.43	315.36	317.94	316.57	314.54	317.17	316.1	314.52	316.45	314.51	310.86	313.24	312.89
312.69	312.63	307.52	310.89	312.91	314.75	315.47	310.48	312.67	312.29	313.67	314	311.22	312.32	312.44	311.51	310.57	316.25	308.2	313.19	312.01	313.41	311.6	314.87	313.6	313.16	316.85	312.56	312.53	312.23	313.59	314.08	311.57	315.32	316.72	313.78	315.98	316.28	314.13	310.9	313.49	309.93	309.95	312.86	311.58	311.6	312.18	314.63	313.84	313.63
328.34	329.55	330.78	327.04	327.6	329.2	331.5	326.25	325.37	324.3	328.5	328.39	326.91	326.13	325.39	327.38	325.45	326.43	327.76	328.73	331.07	326.01	328.6	326.76	327.22	326.36	325.85	330.66	326.34	327.69	327.86	330.18	330.78	327.67	328.5	328.16	330.11	331.19	331.02	326.95	327.22	328.48	331.24	328.46	325.55	327.67	327.64	329.93	327.43	331.77
313.52	315.15	314.17	312.28	314.93	312.28	314.88	310.36	314.96	312.02	315.13	312.21	314.24	314.05	315.19	309.08	312.51	313.11	312.25	312.83	315.02	315.24	312.62	314.3	313.09	315.71	310.47	310.79	310.76	314.89	312.49	311.51	309.14	314.69	316.95	314.25	313.83	314.58	315.05	312.53	310.33	311.76	308.75	314.04	311.78	315.5	312.51	312.2	312.67	313.66
306.73	303.79	303.81	304.76	304.54	306.44	304.48	303.95	304.34	305.06	304.2	302.68	304.3	301.45	305.48	307.97	301.64	305.93	301.6	303.64	306.56	304.68	304.47	302.36	303.74	306.58	304.04	303.37	304.95	303.84	304.17	301.1	306.92	300.29	306.86	303.87	305.83	306.19	303.36	305.36	303.8	302.78	308.4	303.05	306.93	302.05	305.53	304.37	303.48	304.37
303.15	305.6	305.74	301.51	304	304.21	305.01	302.96	301.06	306.51	306.94	300.77	303.16	302.38	304.44	303.73	307.88	305.86	305.51	303.93	301.01	302.51	304.23	301.58	301.56	302.24	302.82	303.15	300.65	302.18	302.28	305.13	302.71	304.56	301.9	301.77	303.54	305.91	303.25	304.34	302.04	300.93	303.49	299.32	304.35	305.52	303.84	303.15	302.65	306.31
312.43	317.46	316.36	316.15	316.64	314.81	320.53	319.06	316.35	317.13	315.07	314.49	313.05	312.8	315.34	315.67	315.92	316.87	313.94	314.78	317.39	317.53	315.2	316.02	314.64	316.36	319.14	312.58	316.88	309.87	316.46	312.46	314.42	317.4	312.92	314.24	315.67	316.66	314.56	316.88	315.59	317.49	313.96	316.66	314.55	313.3	315.1	316.53	316.71	315.42
291.17	297.73	293.53	297.09	298.21	298.69	297.77	297.64	297.43	296.85	294.86	294.49	297.93	298.53	297.18	296.07	297.23	298.93	295.91	301.29	297.47	303.4	296.43	295.96	295	294.16	297.62	299.06	297.15	299.68	297.98	299.54	295.53	300.43	297.87	298.33	296.52	297.29	298.94	299.16	296.98	292.93	296.29	298.42	295.43	296.97	293.42	297.12	297.12	296.52
322.9	317.89	319.85	319.57	321.06	318.07	319.96	315.91	319.84	319.64	322.31	322.19	322.25	320.41	318.37	317.34	321.57	314.89	318.35	323.4	323.62	319.39	317.85	320.22	318.83	319.16	320.43	320.56	319.79	318.87	320.72	321.25	318.67	322.7	320.61	319.09	320.74	320.55	320.43	319.07	318.01	318.7	316.6	320.68	322.8	319.44	323.21	318.01	318.4	319.3
322.58	323.85	326.49	322.47	326.23	326.53	322.97	327.36	326.64	321.19	321.67	322.68	323.67	327.02	326.2	326.06	325.63	324.92	323.63	323.91	326.77	324.34	329.84	325.87	324.4	325.74	322.41	325.74	322.03	322.16	325.67	327.27	324.66	325.72	322.28	324.77	324.51	324.96	323.81	320.87	326.99	327.5	326.02	326.39	321.96	323.9	323.88	325.46	323.74	325.54
317	315.4	314.89	318.42	315.2	317.04	316.69	315.31	317.81	318.52	318.88	314.72	319.37	317.39	315.02	319.1	318.7	314.85	317.54	319.67	320.89	317.78	317.05	316.62	314.83	316.85	318.08	314.85	315.02	317.3	317.56	318.45	319.16	320.4	319.98	315.77	316.27	318.02	320.75	321.24	318.22	319.83	321.25	316.78	319.27	315.71	315.01	318.49	316.5	317.82
299.22	294.36	295.55	294.87	291.72	292.29	293.78	290.98	296.55	293.29	295.07	292.21	293.22	292.65	293.03	293.1	294.82	291.01	294.13	291.7	293.12	290.05	291.97	294.93	296.74	292.92	293.11	294.29	296.47	297.99	292.57	292.2	296.4	294.08	290.42	293.4	293.35	299.09	293.11	292.23	297.1	292.94	290.41	294.6	295.64	292	292.78	294.27	294.65	292.81
320.21	327.44	329.78	327.32	329.15	327.71	327.35	327.49	331.62	327.13	325.82	326.3	326.42	325.02	324.52	329.58	329.11	326.77	329.88	327.97	325.94	325.21	325.89	330.34	327.87	324.58	329.02	327.32	325.13	327.12	329.34	328.4	326.87	324.04	326.09	327.56	327.95	328.48	323.55	326.86	325.63	325.61	328.47	326.99	324.41	325.75	325.76	325.25	326.36	326.61
315.21	312.49	312.47	314.45	314.04	311.93	314.51	310.77	312.04	315.01	310.3	311.77	316.46	313.65	313.42	314.64	314.77	314.84	318.21	310.57	316.06	314.33	309.97	312.45	311.08	312.11	311.96	309.1	310.39	309.82	313.19	314.36	310.71	314.7	315.08	314.92	312.79	310.99	313.15	311.99	311.01	313.9	314.41	314.56	312.89	315.71	313.55	312.96	310.36	311.13
312.87	309.22	312.4	314.24	310.64	312.85	314.96	315.27	311.47	312.39	313.85	315.21	310.97	312.88	315.37	314.67	311.57	314.98	315.03	313.94	312.36	314.84	311.83	310.04	317.52	315.06	314.94	315.84	314.17	314.68	315.82	314.88	314.88	315.28	315.36	313.49	317.24	312.45	314.58	316.53	311.88	316.54	309.77	311.19	313.52	317.2	317.32	312.06	313.38	312.83
326.31	329.59	325.96	326.14	326.53	327.78	325.53	325.84	329.53	328.89	329.83	327.17	329.63	328.06	328.92	325.77	329.64	329.25	327.84	329.6	328.15	326	329.74	329.24	327.35	328.85	330.34	326.32	322.52	320.26	326.68	328.32	326.43	325.6	327.64	325.43	329.97	329.38	328.29	328.35	328.14	331.48	325.63	330.51	329.2	326.86	325.5	328.76	326.5	327.74
313.87	314.51	315.44	313.23	313.63	314.75	315.87	314.35	316.33	311.1	310.81	311.5	313.9	312.7	311.57	311.59	314.96	315.64	312.42	315.65	313.17	314.1	314.89	312.71	316.08	313.55	318.52	315.28	314.1	314.88	315.33	312.2	316.31	316.21	312.67	314.15	313.07	316.64	314.04	315.43	318.05	314.86	313.77	313.58	313.79	314.37	313.73	314.53	312.93	319.21
298.79	293.33	297.19	299	297.12	297.66	297.41	294.17	296.64	296.01	294.15	292.25	298.1	296.71	296.8	295.74	295.1	292.84	298.77	295.62	297.05	296.15	300.1	297.42	295.94	296.24	293.8	294.81	300.72	297.8	296.93	298.16	297.3	298.82	298.06	297.46	293.58	291.45	298.34	296.54	297.42	296.43	295.65	295.38	297.95	294.5	302.69	296.14	294.42	299.33
303.75	305.39	302.49	302.77	302.53	303.68	302.51	304.41	301.2	303.16	308.08	303.17	306.07	304.93	303.7	307.16	305.38	303.58	302.92	305.26	304.15	305.12	304.57	304.52	303.36	302.96	307.71	308.33	304.58	304.8	303.19	303.93	306.45	305.93	302.75	305.36	303.24	303.9	306.45	307.23	302.75	307.06	301.84	304.49	303.95	303.01	305.58	304.08	303.91	302.77
327.6	328.71	325.72	327.25	329.75	326.15	328.6	328.16	326.35	330.33	326.29	327.09	326.78	324.27	326.98	325.41	329.66	328.93	325.16	327.51	326.05	330.6	325.51	327.68	325.48	327.46	327.59	327.15	329.96	328.41	325.67	330.74	330.33	329.27	327.29	328.09	324.89	329.87	326.35	328.6	328.58	327.66	325.38	331.85	323.81	329.09	328.81	330.15	325.99	325.89
329.03	326.22	330.27	328.49	330	326.43	327.1	327.44	325.26	328.63	333.3	328.49	327.05	327.89	327.35	328.21	327.21	329.65	328.66	325.82	329.36	327.84	328.57	326.54	330.11	327.19	328.35	327.43	326.64	328.14	330.29	329.2	331.34	328.03	326	327.93	328.32	329.94	328.86	327.23	325.87	328.54	331.19	330.85	325.08	328.91	330.3	327.59	327.32	328.32
321.32	315.8	320.53	318.4	323.32	318.33	317.78	318.95	320.39	318.07	317.23	315.91	324.37	317.48	318.04	321.95	314.01	319.33	322.04	314.77	317.43	316.15	317.51	315.64	319.63	314.54	319.04	316.43	317.63	315.7	316.61	322.51	318.98	318.94	320.27	318.77	315.46	320.55	317.18	319.35	316.7	316.47	320.58	317.13	318.74	321.63	320.01	317.9	318.63	319.84
326.13	327.14	328.62	327.61	330.26	327.04	328.86	328.05	329.11	325.94	328.21	325.1	324.21	329.39	329.45	324.73	328.7	326.51	328.7	328.52	328.15	325.09	326.97	329.8	329.18	331.48	326.88	326.31	328.35	326.04	328.46	325.92	327.02	326.61	327	328.93	328.38	325.53	327.58	328.31	328.95	327.99	327.14	328.29	323.88	327.05	329.68	326.69	329.06	329.15
308.45	308.99	311.03	309.23	310.69	313.25	313.57	312.36	308.26	312.89	310.49	310.01	315.47	312.99	312.13	311.07	316.9	310.76	311.8	309.64	312.23	311.34	310.41	314.82	312.99	317.03	313.82	313.5	311.82	315.42	312.09	314.03	313.07	313.62	311.76	311.97	310.19	314.73	311.11	316.8	310.06	313.98	313.94	315.27	312.69	312.79	310.85	311.15	312.78	311.32
313.8	319.93	316.57	318.56	317.87	320.49	316.21	319.18	317.26	316.02	316.41	316.26	314.87	314.77	316	316.61	317.59	316.55	312.95	319.28	317.05	322.47	317.77	318.06	316.5	313.16	318.02	317.68	317.71	314.12	313.53	316.14	317.97	318.44	317.09	316.24	315.86	316.72	319.51	317.5	319.92	319.94	316.81	321.33	317.73	318.16	317.34	317.02	315.79	318.88
307.22	306.86	305.66	306.85	304.01	308	301.6	305.56	305.87	307.52	307.64	306.16	306.54	302.44	306.16	306.43	305.93	306.15	305.34	307.72	305.83	305.63	306.82	307.53	308.45	309.97	302.61	302.73	309.08	307.84	306.48	305.74	306.08	306.71	308.34	307.89	304.49	307.13	308.02	307.67	307.04	310.33	304.1	304.77	304.84	304.95	305.12	310.26	307.75	305.31
296.17	292.85	293.08	296.05	294.29	292.6	295.62	297.29	293.33	291.53	292.98	295.77	297.11	292.6	293.39	296.08	289.77	290.82	292.25	293.12	294.8	293.03	293	290.42	291.68	294.12	295.18	295.54	291.41	295.78	290.69	293.24	294.32	290.39	291.54	293.38	295.98	288.75	293.84	294.69	292.35	296.32	294.63	292.01	293.26	292.39	293.69	293.52	292.3	295.6
313.59	311.14	311.86	313.78	310.95	312.8	312.75	313.74	311.6	314.24	308.92	316.55	307.88	310.37	308.74	313.71	313.64	311.9	312.35	313.85	315.1	311.66	311.06	311.15	312.23	313.07	312.07	310.28	312.03	312.18	310.55	307.43	307.56	312.63	311.74	313.2	310.24	313.66	313.01	312.25	313.35	309.61	314.14	310.28	316.6	311.87	313.41	313.09	313.63	310.54
309.44	310.48	312.24	311.92	307.57	314.58	306.6	310.85	312.37	312.58	309.29	311.14	313.19	314.5	306.73	308.92	308.24	308.41	308.92	306.04	308.92	312.1	309.42	311.21	310.53	308.33	309.89	311.29	310.37	311.36	312.38	312.94	313.1	310.36	311.52	308.22	308.47	309.2	309.89	311.07	309.17	310.76	310.16	311.65	309.76	311.54	310.03	311.62	312.57	309.06
319.5	312.84	319.21	314.24	321.77	319.25	318.08	317.87	321.07	317.53	317.96	314.32	318.84	317.22	319.35	320.03	322.75	320.69	321.86	317.12	320.97	318.97	318.56	320.63	317.67	318.47	314.57	316.77	321.36	318.46	319.16	320.71	322.16	314.52	319.67	318.22	318.5	321.84	314.94	317.26	318.1	318.62	319.61	317.97	318.95	316.42	319.68	316.5	319.78	317.73
308.78	304.87	308	303.73	302.19	308.42	305.24	306.87	304.69	302.58	305.81	306.66	304.32	305.68	308.39	307.05	305.51	303.96	304.82	309.31	306.04	303.25	307.81	305.42	303.87	310.07	305.31	309.38	304.55	307.5	308.23	305.98	306.34	305.19	305.61	303.95	306.05	303.34	306.47	303.67	306.67	306.63	307.23	306.25	305.5	306.72	305.48	302.74	307.55	307
303.6	302.94	303.52	303.85	303.13	302.63	304.59	302.11	302.95	302.59	302.69	303.29	301.47	305.1	302.32	305.17	303.84	299.4	304.38	301.72	303.26	302.47	302.01	302.17	302.07	304.27	301.06	302.39	302.93	299.88	305.24	301.89	302.72	302.64	303.53	300.75	304.02	304.82	302.51	303.85	302.51	303.24	303.12	304.2	303.87	303.04	303.9	300.85	302.11	303.47
299.52	302.44	299.86	303.55	301.33	307.62	303.61	304.32	304.25	305.71	300.12	303.68	303.26	304.51	303.78	301.02	303.87	302.85	302.88	298.99	299.54	301.89	306.42	302.44	300.74	304.88	305.35	300.37	300.44	303.72	301.72	303.39	304.24	302.84	302.27	303.87	304.94	301.38	299.47	302.48	301.69	303.9	301.07	302.85	302.87	301.18	302.96	305.4	303.46	304.5
307.17	307.81	304.27	304.89	304.24	305.54	306.34	303.39	305.8	303.8	303.29	304.71	305.68	304.63	304.19	306.8	306.74	308.94	306.28	306.21	306.42	305.24	305.95	305.07	305.03	306.48	307.03	309.09	306.97	303.8	306.91	304.73	306.57	304.83	306.65	305.75	306.96	305.71	305.93	302.97	306.47	305.6	305.44	308.17	305.29	305.57	311.29	304.22	308.24	305.75
299.58	298.76	306.44	304.54	303.84	303.58	305.04	301.53	302.83	302.08	301.7	298.13	303.31	301.37	302.46	303.44	301.68	299.46	305.24	304.54	304.04	302.53	304.32	306.43	304.24	301.19	302.72	301.39	303.71	303.41	302.97	302.92	301.98	301.37	303.85	301.68	305.38	305.36	304.48	304.2	302.32	302.93	301.62	301.43	301.46	305.08	302.24	303.68	304.75	305.33
306.33	303.29	309.5	307.61	303.13	300.43	307.56	306.94	304.71	302.37	304.42	306.64	303.09	303.28	304.29	300.58	305.25	307.89	303.81	303.09	302.66	304.89	304.89	303.57	304.95	304.72	300.69	301.16	303.89	302.24	302.4	303.5	305.87	302.26	305.34	304.38	304.37	303.01	305.5	302.76	302.08	304.68	301.57	305.98	304.06	304.07	303.99	305.44	306.49	302.21
292.86	294.64	297.26	295.4	294.62	294.1	296.27	292.76	295.62	297.34	293.07	296.49	292.72	298.59	293.93	293.63	295.61	297.4	293.95	297.34	294.96	295.88	296.26	291.93	296.04	289.88	292	291.99	292.76	293.99	293.56	295.7	290.93	292.48	291.7	293.15	295.94	292.6	295.42	293.1	295.71	294.4	292.82	295.05	294.51	290.75	294.59	293.24	293.61	293.35
314.97	313.87	316.05	314.34	314.96	313.12	315.34	318.16	310.84	315.53	312.4	313.28	315.36	317.71	314.95	316.7	312.97	314.27	314.23	314.52	313.46	312.02	314.16	317.36	312.57	315.82	313.2	314.55	316.86	315.83	315.64	315.2	315.81	310.32	310.32	316.78	318.41	314.73	315.4	317.81	312.74	314.69	312.48	317.34	316.69	312.92	316.6	313.83	313.34	315.66
301.69	302.3	302.79	301.71	299.37	298.56	299.26	300.44	302.85	299.43	305.15	303.58	297.52	298.75	299.55	299.41	303.56	302.98	302.51	296.51	297.9	298.48	303.87	301.73	302.39	302.03	304.85	302.07	301.52	301.96	303.67	298.79	302.66	302.87	303.23	299.46	299.65	304.6	303.39	301.19	298.83	299.25	302.51	301.2	301.81	303.71	301.8	299.12	301.54	301.17
294.82	294.92	294.54	296.37	295.44	295.53	293.63	297.93	295.63	292.29	294.3	296.44	295.32	294.75	293.3	291.73	296.17	291.87	291.7	299.41	293.71	297.59	296.81	299.06	296.54	291.24	296.82	295.56	298.98	294.48	294.75	295.06	296.21	293.57	295.01	294.84	293.4	298.88	295.1	295.38	296.28	294.74	295.01	293.5	295.67	294.76	294.99	295.73	297.76	293.72
303.48	303.87	299.41	301.46	303.27	301.32	305.71	305.06	304.65	303.1	306.73	304.02	300.83	303.61	305.96	302.62	303.65	303.25	307.44	304.22	300.15	307.43	302.3	303.08	305.75	304.09	303.49	299.28	301.82	301.79	304.28	298.65	300.88	302.1	301.97	300.5	301.9	302.55	303.06	307.29	302.09	300.49	302.81	302.12	304.92	306.76	304.16	300.43	302.61	304.92
296.59	300.68	300.97	301.83	301.46	303.7	300.32	299.05	303.15	303.62	302.12	299.89	300.51	301.72	302.32	300.32	298.48	300.43	301.31	300.08	302.4	300.17	302.01	303.72	301.58	304.6	299.45	302.53	301.27	299.54	303.16	302.24	301.76	299.83	300.96	301.26	298.71	304.31	303.63	303.22	301.35	304.74	304.14	300.84	301.27	299.45	299.44	299.66	297.85	300.29
303.35	303.53	305.6	305.57	304.65	304.42	302.21	304.65	300.79	301.61	299.4	303.73	304.18	302.87	307.44	304.66	299.62	303.99	305.13	302.44	304.35	302.34	304.58	302.35	303.02	301.58	303.89	301.65	300.24	300.06	299.06	301.4	300.2	302.31	301.55	301.58	300.63	307.25	305.49	300.36	299.48	304.85	305.74	303.57	305.53	305.45	301.48	304.75	304.07	300.7
304.77	306.23	307.14	301.53	304.87	304.2	301.5	305.05	301.06	300.31	306.82	306.96	304.84	308.74	306.83	305.5	307.78	309.05	304.87	304.69	305.01	304.45	304.42	306.96	302.11	304.97	306.35	302.81	306.07	302.34	304.2	307.75	306.03	305.87	305.88	301.63	305.78	307.31	306.19	301.57	305.6	303.46	305.18	302.34	302.07	304.15	305.38	304.85	304.62	302.41
302.13	300.38	303.27	298.98	303.44	301.64	302.62	303.11	297.88	302.72	302.16	304.45	303.12	304.41	306.16	304.15	301.7	302.31	305.67	306.12	302.88	302.23	305.2	300.5	306.05	301.57	302.96	302.47	301.03	297.36	303.09	297.67	301.16	301.73	298.96	298.22	302.3	302.88	303.09	303.27	300.97	300.13	300.55	303.68	300.65	302.86	302.12	304.58	304.75	303.5
306.57	311.75	306.09	307.28	303.25	308.17	306.63	308.06	306.88	307.82	306.62	308.48	306.48	306.06	308.83	307.84	306.74	307	309.06	305.96	305.46	305.92	304.11	307.51	306.34	307.02	305.59	308.6	308.87	303.48	304.69	306.93	306.32	306.47	309.88	307.58	310.66	306.19	305.55	307.28	306.02	305.04	310.06	307.17	307.05	308.56	306.22	308.37	306.41	306.22
319.03	314.8	314.63	318.17	315.45	316.74	316.66	317.12	313.96	314.44	313.92	315.17	314.41	317.4	316.93	313.52	313.8	311.2	317.59	320.27	314.32	313.25	316.9	315.82	313.56	316.23	319.07	316.67	313.58	315.65	316.45	313.65	315.88	314.84	318.65	317.12	315.57	311.16	317	319.12	316.77	316.86	314.63	315.5	318.06	315.7	315.09	314.81	315.6	314.56
291.64	295.86	297.5	297.09	296.9	299	297.32	293.26	293.58	293.57	297.5	294.9	297.28	295.96	294.48	295.17	296.38	291.52	295	295	292.43	296.14	295.39	294.18	294.52	294.58	296.57	295.21	295.96	295.76	294.32	292.04	294.97	293.21	294.72	295.04	295.26	292.47	295.75	294.3	291.81	294.49	295.37	291.91	295.9	295.31	295.43	296.66	290.83	295.79
321.45	317.9	320.52	320.14	317.84	324.03	320.15	317.91	316.7	323.15	319.74	316.53	318.97	321.85	319.15	317.64	317.32	313.84	316	318.66	317.37	319.67	320.09	320.57	320.36	318.23	318.95	317.18	317.52	321.3	319.87	315.59	318.36	319.06	319.8	320.21	318.08	322.9	321.25	319.62	315.46	319.46	318.99	322	317.84	317.01	317.85	317.08	321.28	322.24
329.03	327.67	327.57	327.93	323.45	329.5	327.86	324.04	329.02	326.78	329.24	328.92	329.09	325.58	329.43	328.06	329.02	326.52	329.24	327.05	327.04	327.48	323.06	330.54	329.09	327.51	327.74	329.77	328.82	326.4	330.22	330.38	329.17	326.66	329.31	330.19	324.04	330.74	331.29	328.12	328.85	327.64	328.27	328.38	328.27	328.32	328.83	329.61	325.52	326.38
316.17	317.2	313.83	312.44	315.04	313.67	319.16	314.82	313.74	315.7	313.96	316.65	317.75	314.26	315.7	315.82	316.65	314.85	315.21	314.04	315.1	313.46	317.37	317.66	312.23	317.53	315	316.2	316.62	317.59	315.06	314.91	312.38	317.92	316.39	314.74	316.27	314.99	318.44	315.46	318.24	314.1	315.87	316.5	313.69	312.33	315.83	312.49	314.2	317.04
299.71	304.16	304.64	301.36	307	300.06	306.67	306.86	304.8	304.47	305.78	307.39	306.22	304.28	308.43	305.68	303.92	308.22	302.9	307.56	305.93	305.67	305.39	306.45	305.11	302.2	310.08	302.86	305.42	305.45	305.76	305.51	306.96	306.66	305.71	306.41	305.35	304.75	306.66	305.75	304.49	302.88	303.34	305.46	303.39	306.61	303.63	300.98	308.36	306.71
325.81	327.05	322.53	327	324.04	327.57	329.91	324.43	324.03	325.98	324.95	327.79	326.14	323.99	325.33	322.96	322.9	321.92	324.94	327.51	327.31	325.2	322.56	327.22	322.15	322.99	324.41	324.64	325.09	327.46	326.28	327.26	328.07	330.88	326.54	328.13	323.52	326.03	325.92	326.82	329.05	326.52	321.09	326.45	326.31	327.06	327.15	322.72	328.22	325.49
301.38	305.24	300.72	306.12	305.66	301.99	304.43	300.95	300.66	302.39	302.52	303.22	302.19	303.31	302.84	308.35	304	300.34	303.16	301.84	303.59	301.28	305.53	304.39	301.01	299.8	299.8	303.33	302.42	300.5	304.88	302.79	305.07	306.57	297.82	302.63	301.77	302.45	303.49	298.65	301.89	301.1	305.01	304.78	301.95	303.65	302	302.79	305.67	304.54
301.11	305.45	305.98	304.36	307.82	302.59	305.69	302.68	305.67	306.27	310.47	304.67	305.58	304.19	306.93	306.11	306.28	304.29	303.78	306.35	306.95	309.3	310.31	305.92	306.88	304.05	302.47	305.04	304.26	305.08	307.98	308.27	309.5	307.21	302.54	306.75	306.66	307.12	306.69	306.46	305.62	307.97	306.43	309.11	308.52	304.78	307.26	306.15	309.08	305.45
301.31	303.32	305.56	301.5	303.64	300.13	301.96	304.31	301.63	302.67	300.95	300.9	303.97	301.77	301.47	304.59	303.78	302.21	303.91	301.82	303.07	301.44	303	299.66	301.43	301.78	302.79	304.1	304.23	303.53	303.8	304.31	302.07	303.51	302.37	301.12	302.04	299.37	302.78	304.79	301.13	303.12	303.91	302.51	300.21	301.64	301.48	303.21	302.75	303.93
300.44	303.79	300.97	301.81	300.95	299.42	300.93	304.22	302.45	305.61	304.34	303.78	303.67	302	304.44	302.43	302.69	303.13	301.44	303.98	302.6	300.14	302.08	303.09	308.5	304.19	300.45	302.25	302.17	303.49	302.8	303.72	299.36	300.76	303.22	303.36	304.72	305.46	303.84	305.24	301.15	303.53	305.25	304.33	303.65	303.51	304.81	302.21	303.4	302.61
316.07	318.89	317.97	318.03	317.81	317.87	321.25	317.37	320.41	316.23	316	319.06	315.3	318.83	320.53	317.68	319.29	322.59	316.67	321.1	318.25	320.22	321.54	320.22	316.53	317.63	322.42	320.46	323.33	315.79	317.63	318.92	317.54	318.84	320.15	319.93	315.25	318.94	320.03	317.14	320.92	318.59	317.77	318.38	317.22	316.56	321.6	315.75	320.55	318.14
305.44	305.25	305.86	304.1	304.73	303.76	306.39	301	302.61	304.57	306.88	304.68	306.33	301.85	304.83	304.21	305.33	304.47	305.45	304.39	303.88	300.91	304.31	304.83	308.54	306.14	302.77	302.34	305.91	302.86	302.59	304.63	306.76	301.21	301.09	304.88	307.75	304.11	303.85	300.97	302.28	304.75	304.36	304.77	302.79	302.15	302.93	303.58	306.1	306.2
307.47	305.4	305.38	303.98	305.63	304.14	305.44	307.29	302.91	305.74	307.73	304.31	306.18	304.82	303.04	304.24	304.96	301.52	304.85	307.91	303.95	307.41	308.48	304.92	302.26	301.31	303.7	305.51	309.86	305.02	301.91	304.65	304.5	307.17	303.93	307.71	305.8	303.6	300.33	304.22	306.19	305.02	306.18	303.76	305.33	302.99	305.08	305.39	305.59	304.18
316.58	313.13	314.85	317.22	315.25	313.77	317.54	313.72	318.61	312.85	312.78	313.53	314.61	317.98	317.07	315.63	314.38	316.64	315.18	314.34	316.91	314.28	320.63	321.69	315.55	315.2	317.71	315.75	317.52	317.71	317.27	313.64	313.27	315.52	316.36	317.69	319.78	314.59	312.73	317.26	313.56	315.66	315.2	313.66	314.23	314.63	319.02	316.25	314.18	317.91
310.94	307.21	307.41	307.92	309.05	307.48	309.38	307.71	309.76	307.65	311.14	311.22	305.56	307.34	306.59	313.46	311.83	310.05	307.37	307.16	308.18	307.51	309.76	310.63	311	310.98	311.55	312.87	311.18	308.9	310.13	305.67	306.98	307.26	306.18	310.3	307.89	306.72	308.92	308.35	311.33	308.12	308.78	307.54	305.45	313.21	306.13	307.44	308.69	311.47
299.56	307.22	303.33	303.99	299.54	301.38	303.78	304.8	303.02	302.96	303.54	303.28	304.45	303.96	305.01	302.25	304.89	301.62	301.89	304.65	302.71	301.31	304.03	302.66	303.55	299.95	301.48	302.75	302.11	303.21	303.71	298.2	302.08	305.81	300.68	301.3	302.58	301.08	303.1	300.81	302.92	303.9	303.52	302.01	300.62	303.15	304.05	300.13	301.39	302.79
307.79	309.46	309.84	306.81	309.82	309.39	305.41	309.31	309.47	309.56	308.2	307.51	306.69	308.64	309.36	309.8	308.6	306.36	310.81	309.8	308.68	305.78	309.82	311.13	307.59	310.04	309.36	306.47	312.27	311.33	310.18	312.25	312.22	307.96	310.76	310.48	308.53	306.95	313.17	311.39	309.28	310.82	312.62	310.89	309.47	310.47	306.92	309.83	311.42	310.1
313.2	313.71	313.49	311.92	315.36	313.21	312.47	314.32	314.07	313.17	315.35	312.78	313.62	312.57	313.06	311.64	312.3	313.39	313.68	313.8	306.49	313.16	314.04	312.6	312.33	314.73	317.16	311.51	318.29	314.95	312.87	314.4	311.27	313.19	313.8	318.79	312.51	312.01	315.87	314.48	312.93	309.96	314.39	309.75	311.61	312.5	312.63	314.47	311.21	312.1
328.69	327.52	327.1	331.38	331.73	329.39	324.78	326.3	331.2	325.61	328.29	329.84	329.19	328.76	330.08	329.4	328.01	329.96	328.75	328.43	329.46	325.77	333.92	328.37	328.7	333.45	327.14	323.7	329.17	328.22	326.95	328.35	326.63	329.6	328.21	328.55	326.2	332.52	326.6	331.13	327.88	330.54	328.64	324.95	329.53	331.75	326.17	331.56	326.24	327.4
311.36	313.17	318.38	314.23	311.51	314.43	309.84	314.47	317.29	316.35	312.22	314.5	313.96	313.18	312.29	316.22	310.44	310.96	316.31	312.55	312.63	315.44	314.13	312.62	312.38	312.77	314.99	311.78	311.7	311.09	311.17	316.91	312.48	311.89	314.14	314.79	309.22	306.34	311.94	315.97	316.7	312.99	312.75	317.2	313.33	315.01	314.06	313.34	311.71	314.22
304.29	304.77	303.58	304.02	303.93	305.09	306.07	309.21	308.13	304.75	305.71	304.52	302.52	306.06	307.47	305.58	303.28	304.27	306.85	307.11	305.42	303.11	302.17	306.19	307.46	307.28	306.09	304.57	303.65	304.85	305.54	307.6	301.96	305.96	303.01	304.11	308.14	303.79	304.58	302.83	305.48	308.79	305.12	303.48	305.8	307.9	302.42	307.66	306.11	302.87
306.73	304.54	306.27	302.57	310.17	304.16	307.6	308.73	308.47	303.88	303.69	307.59	305.05	306.22	299.94	305.08	306.14	307.15	308.95	309.87	307.26	308.13	304.76	306.54	307.79	305.88	305.24	307.89	309.84	305.67	307.7	306.09	305.88	305.34	306.63	307.89	309.79	302.16	306.28	307.7	308.49	304.8	306.72	305.79	306.96	307.53	305.49	305.11	310.61	305.71
301.83	302.47	304.15	303.37	304.85	302.21	302.39	300.91	301.64	305.03	301.96	301.93	305.63	304.5	301.1	304.19	299.47	301.34	302.89	303.5	303.93	304.75	303.18	304.45	302.74	302.4	302.85	305.7	302.8	303.86	301.85	303.75	300.38	301.7	301.84	303.95	304.56	299.58	302.04	304.74	299.44	305.62	301.87	301.07	298.96	302.26	302.03	299.98	304.95	301.03
312.83	312.64	315.25	312.92	317.84	314.31	310.54	310.2	313.55	312.78	314.13	317.82	315.87	315.32	313.22	315.73	315.01	315.04	313.71	316.77	312.39	314.46	317.42	317.51	315.15	312.05	313.8	313.45	316.17	315.61	315.38	314.68	317.03	314.65	314.98	311.6	314.27	314.95	319.43	316.03	311.25	313.63	316.05	316.25	313.17	314.43	312.98	315.32	319.21	310.19
290.04	296.01	294.71	291.54	296.19	294.49	288.71	293.31	293.99	292.48	292.75	293.97	293.67	294.82	294.54	294.71	290.19	296.99	294.76	292.97	291.26	293.65	291.85	292.83	292.93	294.81	290.27	293.18	294.08	294.78	292.92	292.75	294.91	292.59	295.19	295.24	294.05	292.25	297.24	296.06	296.26	297.05	288.98	292.36	290.65	294.78	294.04	296.54	291.41	289.75
327.61	326.88	328.48	324.34	325.37	327.99	324.93	324.84	328.17	324.42	324.99	322.76	322.48	325.51	326.2	325.45	323.76	326.24	322.85	327.32	322.03	324.93	327.38	323.09	325.28	326.31	322.41	323.56	321.3	324.74	323.19	323.91	323.99	323.24	323.68	322.42	322.94	322.72	327.98	325.14	327.59	324.18	327.37	325.7	326.52	323.8	318.8	322.01	320.35	324.11
294.53	294.35	296.41	296.1	293.64	297.3	294.78	295.7	296.48	291.29	292.57	295.44	292.68	294.16	292.72	293.74	297.72	292.31	293.26	297.05	295.26	291.73	291.51	292.66	293.73	295.01	289.31	295.15	298.94	289.3	294.11	296.59	293.28	294.84	296.26	296.58	295.07	294.59	296.07	297.54	295.39	292.08	294.81	293.36	295.95	296.1	291.74	290.87	296.99	293.45
319.6	318.57	322.77	318.59	317.93	320.06	318.95	319.22	314.59	315.24	322.3	317.36	316.95	321.44	316.3	317.27	317.35	317.76	319.72	315.39	318.36	319.64	321.34	315.2	317.49	317.52	317.51	318.55	320.35	319.72	322.89	318.26	319.65	318.36	318.23	317.43	316.83	317.75	318.65	320.72	317.95	316.57	318.58	317.56	319.02	318.56	316.68	316.03	319.51	318.55
314.09	314.35	311.91	314.16	315.58	315.2	312.93	314.15	316.63	313.5	318.31	312.91	312.27	313.65	315.25	314.98	312.06	315.75	316.67	316.26	314.74	313.74	314.67	312.95	315.74	313.67	315.83	315.82	315.66	313.11	314.15	314.35	314.31	313.75	317.39	316.04	315.52	314.16	314.49	314.02	317.12	314.12	311.95	313.24	313.32	315.38	316.23	311.92	313.27	315.24
331.29	328.59	330.64	325.06	329.52	330.01	326.91	328.71	324.84	331.39	329.57	324.35	333.74	325.79	328.07	329.13	327.43	325.89	328.1	326.12	328.61	325.27	325.97	328.27	326.81	327.84	325.19	331.12	331.62	327.89	331.57	327.71	326.64	327.52	327.24	325.77	329.37	330.59	328.13	329.3	325.2	328.4	326.31	328.8	329.28	329.72	327.48	327.51	330.31	330.79
331.27	324.09	331.61	329.28	328.78	328.62	329.77	331.73	330.77	330.23	327.73	326.4	328.92	329.09	329.58	329.37	329.13	329.57	327.59	329.46	324.4	326.02	329.6	327.12	327.53	329.37	328.51	325.49	329.58	325.9	329.7	325.48	330.96	326.67	327.17	329.78	332.44	328.25	327.89	328.6	329.7	327.28	324.91	328.7	327.43	327.05	326.91	329.96	329.74	328.98
310.73	312.44	309.62	308.81	310.91	312.9	307.1	313.03	317.17	308.8	315.05	311.27	306.53	311.25	314.02	309.54	312.39	310.88	312.92	305.71	315.42	312.69	312.88	310.27	308.96	309.28	310.39	310.87	311.76	312.36	308.71	311.45	310.73	309.95	310.49	311.89	312.34	310.39	308.93	313.89	308.03	306.29	312.11	309.75	308.88	308.95	309.07	312.85	307.07	312.93
310.07	313.72	313.38	308.26	312.75	312.19	311.43	311.98	313.9	310.34	313.76	310.63	307.57	310.46	309.76	311.66	310.17	309.77	313.79	309.33	312.77	312.1	307.24	313.18	308.43	309.95	312.19	310.1	308.38	314.35	313.07	311.49	311.07	314.74	309.55	312.51	310.98	310.88	312.85	311.6	315.04	311.47	315.17	306.83	310.15	314.63	312.08	308.6	311.17	313.25
302.32	305	305.56	302.53	301.99	302.56	304.07	303.17	307.2	299.51	303.97	306.28	301.5	303.5	303.7	306.75	302.85	303.24	303.05	303.53	302.53	300.77	303.26	301.61	302.55	304.18	305.96	305.26	302.53	302.33	301.93	304.29	304.41	298.38	301.79	302.25	304.58	302.87	301.95	303.13	300.55	305.21	304.82	304.02	301.96	304.93	303.39	306.14	305.34	302.92
312.67	310	311.94	310.63	309.76	311.46	313.69	313.11	308.93	310.94	311.63	310.48	311.58	313.16	310.88	312.32	309.51	312.33	311.46	313.46	310.66	310.52	317.01	311.66	306.76	310.11	310.61	313.71	311.18	309.48	308.29	308.21	308.27	313.23	315.34	309.35	312.08	308.2	310.88	312.96	306.65	309.58	314.49	316.75	315.39	311.7	311.67	314.18	311.53	313.24
311.82	309.26	313.05	308.88	310.51	311.61	307.66	309.76	308.79	304.85	307.31	309.85	305.97	305.44	311.15	309.7	307.99	310.71	307.46	306.86	308	305.57	310.03	309.62	311.44	310.15	310.29	305.58	312.11	306.23	305.89	307.65	310.03	307.18	305.35	310.63	308.96	306.69	311.38	308.78	309.04	308.58	310.88	306.93	309.68	311.8	309.44	309.81	306.42	307.6
309.86	312.59	311.39	313.5	313.94	311.69	312.48	309.59	311.65	310.68	312.24	308.6	308.23	308.45	310.82	311.1	311.72	309.44	311.53	309.19	310.44	310.77	313.85	307.03	314.71	310.7	310.98	312.87	311.73	312.6	306.65	314.26	313.62	312.3	310.56	310.82	313.74	310.07	313.86	308	310.93	310.33	310.77	312.15	311.92	314.07	312.1	315.82	309.02	313.26
302.26	303.9	302.54	302.06	303.06	303.39	302.25	304.88	301.86	297.76	305.76	307	302.26	305.39	302.1	303.67	303.99	302.1	303.84	301.98	301.2	302.95	300.79	306.72	301.11	299.75	305.21	305.01	303.79	303.67	302.06	307.84	302.6	302.26	303.01	303.68	307.49	301.01	304.12	304	304.06	304.57	303.74	298.74	301.62	303.27	301.74	304.65	301.23	302.73
310.43	313.33	315.6	312.7	313.68	310.28	308.23	309.9	310.45	315.39	313.57	313.42	313.7	314.2	310.63	312.36	312.12	308.94	311.24	309.54	311.99	314.35	311.73	309.19	308.93	314.98	315.77	311.32	313.55	314.17	312.27	311.69	312.77	314.16	314.52	313.66	310.79	310.58	314.13	314.55	310.47	308.83	313.69	311.26	312.3	311.57	312.21	309.5	311.02	310.81
326.51	326.79	327.29	327.58	332.79	327.26	326.31	331.66	330.9	328.2	329.29	325.91	326.71	330.22	332.79	327.52	328.02	328.3	326.56	327.46	328.23	327.6	332.57	328.76	329.26	327.58	327.57	327.14	331.12	326.55	327.92	331.63	327.3	329.66	327.43	325.92	325.39	329.65	329.62	327.06	328.74	331.13	328.73	330.73	328.15	327.49	325.86	324.25	326.44	324.51
295.37	295.24	295.5	293.21	296.24	291.67	295.43	290.3	294.41	293.85	290.22	295.35	291.19	293.02	295.38	293.35	295.42	292.72	295.61	296.84	297.3	296.7	295.62	297.46	294.5	296.39	297.7	294.84	294.15	295.22	297.4	297.39	297.59	298.54	296.53	295	298.02	292.48	294.03	299.56	294.61	293.27	294.89	294.15	300.09	294.56	293.98	292.79	294.88	296.49
303.66	301.82	303.04	303.51	302.93	306.89	302.92	306.5	302.54	302.46	301.45	303.96	305.63	303.96	308.47	301.43	303.09	303.76	299.8	302.02	304.74	302.05	301.25	303.58	307.06	302.09	304.12	304.97	302.15	301.99	304.13	296.55	301.81	303.48	303.69	301.53	302.27	304.07	305.12	300.01	307.15	304.99	308.87	306.61	303.75	300.58	304.46	303.64	302.16	303.46
307.4	305.49	306.07	302.78	306.59	306.87	306.51	306.93	301.71	304.82	305.2	303.38	306.45	306	302.48	306.59	306.02	306.15	304.28	307.73	305.14	305.25	303.12	306.31	303.45	303.24	303.15	309.27	303.33	310.33	304.99	303.47	307.91	307.68	305.68	302.87	305.21	305.75	307.7	302.32	302.58	304.46	305.11	302.41	306.55	307.14	304.13	303.62	306.69	306.1
304.82	305.66	302.51	303.72	301.1	308.18	300.44	304.06	305.95	304.46	300.89	305.75	303.09	304.33	303.4	302.37	305.02	302.26	303.93	302.97	301.24	302.35	303.69	306.36	299.37	303.62	303.35	301.04	302.48	305.48	303.42	304.4	303.73	304.39	301.75	305.16	306.33	305.85	301.51	306.27	303.45	303.31	304.17	306.17	300.04	305.28	300.39	302.85	300.31	301.77
316.9	321.16	315.49	318.96	316.01	318.81	318.58	320.72	316.21	315.94	316.55	317.46	313.44	315.56	317.8	316.23	314.59	314.98	318.29	318.33	315.65	318.58	320.66	315.26	317.82	316.45	316.96	318.94	320.07	322.54	316.89	317.53	319.88	315.23	318.49	317.29	319.16	316.25	320.4	316.68	317.43	317.89	320.01	314.22	315.34	320.93	318.79	312.62	315.57	318.01
326.23	326.13	326.23	321.77	327.85	322.97	323.61	325.75	325.7	322.85	323.84	324.1	326.19	323.13	324.22	325.39	326.35	324.43	326.33	323.75	326.07	323.48	326.37	328.48	331.35	324.93	323.15	322.95	326	328.31	323.63	327.68	327.22	321.56	325.23	327.98	324.46	322.73	323.42	325.68	325.68	326.78	324.42	325.96	325.15	324.47	325.06	324.95	328.72	322.07
327.09	327	325.42	327.82	325.27	326.65	323.09	325.08	327.89	326.22	330.62	328.6	330.36	331.07	326.99	325.39	328.06	322.87	329.77	321.32	325.99	327.43	327.56	326.2	327.61	325.08	329.02	332.93	329.16	332.8	328.64	327.2	329.52	330.42	327.22	328.64	327.9	330.25	328.73	329.72	327.66	328.18	329.68	326.93	327.63	325.62	326.65	330.21	332.07	325.52
300.4	298.68	304.01	298.58	300.67	300.18	298.9	301.79	298.52	302.03	301.38	300.56	302.79	298.43	303.08	300.09	299.23	302.63	301.37	299.94	300.49	302.14	298.81	299.26	297.18	300.37	301.64	302.09	301.79	301.18	300.42	301.76	300.17	305	303.73	301.54	299.65	300.01	303.43	300.23	300.1	302.07	303.14	303.1	300.86	303	302.35	296.01	303.54	298.37
304.07	305.57	303.02	302.74	304.43	306.37	308.1	305.89	306.17	304.86	304.64	306.98	305.37	300.71	305.32	305.3	304.24	308.17	300.63	305.88	306.87	302.96	305.61	307.15	307.53	303.35	305.08	304.04	306.14	306.36	303.96	307.49	307.54	305.33	306.03	305.15	304.59	303.29	303.08	303.92	302.55	302.11	304.83	304.85	306.22	302.29	307.4	303.82	303.25	299.82
312.62	313.79	316.1	313.93	308.42	310.32	314.51	309.34	311.62	313.51	313.53	314.56	315.41	315.91	313.77	313.05	313.7	316.23	315.35	312.2	313.74	311.58	311.94	313.64	310.78	311.86	311.1	316.39	314.24	316.31	318	313.95	315.65	316.08	313.17	313.55	317.44	313.8	311.55	313.9	309.87	315.97	310.81	317.54	314.15	314.23	313.7	313.54	314.3	315.82
310.92	309.25	311.88	310.19	310.16	309.44	309.86	310.83	307.5	309.2	309.92	314.11	307.79	313.8	307.61	309.91	312.65	306.64	310.77	310.54	309.04	308.28	309.83	313.4	313.76	311.82	311.99	310.93	313.06	313.02	313.39	308.51	307.94	311.48	309.5	308.14	307.58	311.47	309.97	308	308.65	310.06	313.13	316.11	310.54	312.15	312.08	308.5	309.72	310.83
303.21	300.38	305.27	301.4	303.27	302.48	304.09	303.45	300.45	300.82	299.21	307.95	302.58	301.32	302.37	300.33	304.64	304.67	303	301.67	300.73	304.57	301.16	300.82	305.85	299.57	298.21	298.65	303.43	303.19	305.5	303.18	302.56	301.95	302.34	302	304.99	302.15	303.52	303.6	306.12	299.28	300.14	304.17	304.93	303.31	298.54	301.93	306.47	306.59
301.14	304.48	304.64	301.71	302.86	306.85	305.91	299.07	307.77	306.05	305.57	302.56	305.65	306.38	306.05	301.65	303.62	302.81	304.45	302.17	303.61	304.63	307.18	303.38	306.81	304.13	300.86	302.66	307.49	304.45	304.34	304.28	303.68	302.65	306.51	309.76	305.45	303.56	303.96	302.27	304.86	305.22	305.25	301.79	305.61	301.5	300.45	304.6	305.77	305.16
297.4	294.53	295.23	295.23	298.57	292.97	293.73	300.3	298.1	294.84	296.8	299.97	299.44	299.27	296.54	294.78	298.09	296.04	297.34	298.06	298.75	295.92	294.67	297.61	297.56	294.33	299.08	296.36	290.35	297.08	295.82	299.73	296.75	299.03	295.98	293.79	296.94	297.73	301.66	296.79	295.09	294.1	297.86	295.6	298.88	295.3	299.04	296.54	297.83	295.8
314.28	315.9	314.22	316.34	313.7	310.87	317.95	313.11	318.11	313.8	315.85	314.06	312.82	309.91	316.28	313.59	315.49	312.76	312.82	314.93	317.26	313.28	315.3	314.32	313.28	314.98	318.31	312.55	312.89	314.26	310.44	313.98	311.99	311.79	318.28	316.02	315.74	315.01	315.7	312.6	316.95	312.39	314.5	315.97	312.34	313.76	314.26	313.55	313.11	316.4
315.72	312.29	311.43	314.64	312.48	310.2	311.92	312.34	315.28	311.45	313.02	313.42	312.35	312.59	314.11	312.28	311.89	313.46	315.18	311.25	313.12	312.7	315.26	316.18	310.49	313.62	308.85	311.71	313.68	313.16	311.8	315.27	313.24	314.4	317.66	317.16	310.43	309.86	315.28	314.63	315.88	312.26	312.77	312.26	315.87	313.71	310.16	312.78	313.32	315.92
317.25	318.41	315.3	320.34	319.55	319.4	319.69	314.71	316.53	317.47	316.93	323.86	318.92	317.22	318.99	322.29	321.87	319.49	318.26	317.09	319.41	319.64	318.39	324.56	321.47	319.49	319.43	319.02	315.96	317.93	320.67	319.09	319.96	319.91	323.15	317.67	323.64	318.36	318.96	319.96	317.62	320.63	322.45	319.49	318.72	316.41	318.87	318.99	318.7	318.35
295.14	298.33	296.35	293.7	294.43	295.46	295.51	295.92	297.88	295.08	297.2	297.22	294.52	299.99	296.16	295.23	298.52	298.55	296.73	296.31	297.33	297.29	298.32	293.67	299.73	296.04	296.69	301	297.74	299.56	297.05	296.35	296.67	296.65	300.56	295.05	292.8	299.02	293.74	295.18	295.32	296.52	298.19	297.53	294.36	295.04	296.85	297.14	292.73	293.05
318.25	319.73	317.74	316.23	319.11	316.92	318.56	318.19	319.63	319.02	319.93	321.42	317.14	320.25	315.15	316.36	317.69	316.21	318.62	316.61	315.7	320.17	320.01	319.26	316.41	317.37	318.34	321.15	315.48	318.4	316.46	318.34	320.83	318.35	319.44	318.67	315.78	317.75	322.53	319.44	316.68	317.41	316.21	316.89	315.82	320.17	319.12	318.75	320.82	318.2
307.44	302.83	305.58	307.02	301.43	305.44	307.32	307.25	305.07	306.91	301.27	306.6	305.25	304.91	305.44	302.7	304.56	301.27	302.91	303.23	302.97	306.75	303.17	306.17	302.86	304.66	308.64	303.87	306.29	308.39	308.29	306.6	305.21	303.77	304.66	305.49	304.55	307.25	303.9	304.59	305.09	304.2	306.97	305	304.97	304.27	305.65	306.27	305.97	305.24
328.95	328.07	323.7	324.71	326.18	324.81	330.43	324.18	327.05	328.16	328.39	331.07	329.33	330.72	328.86	325.71	322.82	328.36	327.14	324.95	326.34	325.2	325.7	328.17	328.82	328.02	327.29	326.8	326.17	324.77	326.44	325.95	325.41	325.99	326.19	325.44	329.25	327.76	325.6	328.37	329.53	328.84	327.88	329.62	327.57	327.13	327.27	326.27	329.64	324.5
315.93	317.78	314.05	317.81	313.63	313.65	314.96	310.49	316.87	316.57	315.85	314.89	314.62	315.64	314.6	315.34	310.99	319.14	315	316.6	317.16	317.61	313.65	319.28	315.55	312.6	313.97	313.53	316.07	317.64	317.79	316.53	314.67	311.83	314.38	318.26	314.62	319.15	315.36	316.55	314.13	317.92	318.54	317.77	315.32	317.58	311.24	312.56	317.55	316.1
326.34	324.36	326.05	331.3	330.33	324.68	327.64	328.93	327.56	326.25	328.68	328.82	325.3	328.9	329.9	328.16	331.11	327.16	329.5	329.32	328.98	329.69	329.85	327.54	328.71	326.57	328.63	327.29	327.83	327.04	328.65	327.24	328.49	332.56	328.19	328.56	329.12	331.97	330.25	327.6	328.55	330.13	330.17	329.05	330.29	328.77	327.15	326.65	331.19	326.19
314.01	307.95	311.06	314.27	312.58	311.13	310.5	312.71	309.5	308.22	310.57	309.69	308.12	308.99	311.21	309.89	311.8	304.56	311.59	309.63	313.57	309.98	311.64	309.75	309.05	308.78	310	313.89	307.82	310.31	311.71	307.75	312.51	309.1	310.25	308.3	307.9	310.22	309.37	309.46	312.81	312.28	308.75	310.15	311.23	312.84	308.2	311.07	309.14	310.94
300.04	303.13	300.16	302.53	304.14	302.31	301.29	302.39	301.06	303.18	299.84	299.8	303.01	302.66	303.39	303.6	304.79	300.88	307.27	303.86	304.46	302.84	303.3	303.1	307.27	300.29	302.91	302.2	304.48	301.72	301.69	303.22	304.64	305.41	301.92	302.87	304.45	305.22	300.1	304.42	301.49	298.57	302.27	304.59	303.68	306.77	303.3	301.27	302.99	299.73
308.51	310.06	310.03	311.65	312.15	311.49	308.12	312.03	311.12	314.33	309.81	312.43	309.89	309.82	310.6	312.71	312.43	315.46	309.56	310.67	309.5	312.3	313.51	313.75	308.41	310.5	309.94	312.76	311.22	312.56	313.24	312.85	314.09	312.61	313.19	311.09	312.17	314.42	312.61	309.61	312.06	314.14	310.65	315.39	312.48	316.43	308.4	310.61	307.54	315.16
312.84	307.09	310.94	309.2	310.28	312.38	311.26	311.5	309.07	310.96	307.96	312.02	311.78	310.88	310.42	312.74	310.39	308.17	309.23	311.44	311.53	308.9	306.67	305.22	309.54	309.4	313.55	311.69	308.26	314.17	311.64	310.2	309.55	308.78	309.3	311.96	308.36	311.09	308.22	312.35	311.65	315.87	309.45	309.28	308.93	310.26	309.47	310.87	306.76	309.04
309.23	305.19	300.39	299.2	304.71	301	298.7	303.2	305.58	303.13	303.34	301.34	299.59	302.06	300.98	302.68	305.81	301.72	304.2	303.72	305.08	304.36	302.93	307.24	301.85	304.41	300.24	302.38	303.6	304.53	302.41	300.18	301.66	304.96	298.82	303.83	300.69	302.69	308.28	300.39	302.59	304.82	304.75	304.07	299.47	306.62	299.77	300.15	301.25	301.43
318.06	313.29	316.24	313.49	316.26	316	317.81	318.24	316.45	315.5	316.67	317.47	315.9	314.8	314.59	313.73	314.54	314.48	317.22	317.11	313.65	315.47	314.12	318.34	315.05	318.71	316.32	314.79	315.5	314.15	316.98	315.46	315.05	318.36	317.26	316.34	312.98	318.02	313.24	315.91	313.86	312.44	316.37	312.62	313.84	312.92	316.91	314.71	316.26	316.17
304.2	302.27	304.22	306.07	303.54	302.53	303.13	304.33	303.25	304.21	302.29	307.89	306.54	301.9	306.06	299.66	301.86	301.74	303.52	303.37	305.01	303.55	300.09	303.86	304.07	305.11	304.65	304.82	304.41	301.23	303.56	304.21	300.82	303.43	303.11	304.08	301.43	303.03	302.18	303.36	305.88	302.86	306.04	301.02	303.88	300.3	304.75	300.73	304.5	302.96
298.61	301.76	301.03	299.68	298.35	299.24	299.48	299.77	300.67	298.1	300.21	299.62	302.7	297.39	301.5	301.68	300.78	298.05	297.68	299.77	299.36	303.39	301.33	302.25	298.42	300.89	299.73	298.67	300.97	304.27	301.45	299.83	301.19	301.17	299.54	298.91	302.63	300.73	300.87	303.72	297.24	302.17	299.06	297.45	298.07	301.74	301.58	301.61	295.29	300.75
329.31	328.74	326.48	328.76	329.79	327.63	325.27	324.61	329.63	330.35	327.65	328.17	326.43	329.3	326.42	333.53	327.67	325.88	329.48	326.91	327.27	331.77	328.86	327.3	325.45	325.18	328.4	328.69	328.32	326.71	328.1	326.59	327.93	326.71	326.3	324.5	329	328.5	327.24	329.98	331.53	325.69	327.9	327.04	326.72	326.19	328.09	331.5	327.32	330.02
310.32	309.12	312.92	311.08	308.91	309.98	311.25	314.17	305.43	306.99	310.56	309.34	310.15	308.27	310.37	307.82	313.8	312.58	311.29	310.8	308.56	310.14	308.66	309.32	309.7	312.66	310.21	310.82	311.56	309.71	308.11	307.77	311.87	313.44	315.45	308.07	311.16	310.54	310.36	311.57	308.07	312.92	312.99	307.84	309.32	309.41	309.96	310.24	310.76	310.7
318.6	318.32	318.23	321.31	318.44	317.45	314.99	319.13	319.21	318.47	315.09	318.71	319.11	316.71	314.34	318.38	316.58	315.22	315.9	318.17	316.65	319.65	317.98	313.16	314.27	318.38	316.3	316.58	316.92	317.87	317.45	314.85	316.15	318.28	316.55	313.96	318.91	318.24	315.95	321.05	317.06	319.73	317.89	316.84	317.54	316.03	316.77	316.6	313.35	314.76
311.77	314.31	315.8	317.06	314.58	311.7	313.54	313.91	318.12	314.07	317.06	312.21	317	312.88	318.56	312.93	316.33	312.63	315.15	318.34	317.97	313.11	310.21	315.73	314.09	313.22	314.59	313.6	315.44	315.54	314.16	314.06	313.4	310.79	314.18	314.06	316.37	314.49	319.35	315.61	318.12	313.86	315.1	310.96	315.67	315.94	311.87	314.27	315.5	313.46
315.67	313	314.11	315.61	314.97	314.66	315.5	316.14	314.59	313.04	314.96	317.52	317.18	313.78	317.99	314.36	317	319.22	313.99	317.02	316.38	318.52	316.09	311.09	317.37	315.86	316.12	319.77	316.32	315.97	315.03	317.2	317.99	318.51	315.94	317.87	312.79	315.28	315.09	316.95	315.42	317.49	313.51	315.65	315.08	313.29	314.96	319.36	315.48	315.16
306.21	306.28	307.47	305.69	304.71	304.93	304.67	311.28	304.52	305.88	303.2	310.21	309.35	303	308.36	309.55	308.28	306.04	304.22	308.07	307.01	305.46	303.66	307.55	306.44	307.33	306.22	307.35	304.82	306.3	303.39	304.13	303.86	306.58	311.26	307.78	306.82	308.02	306.87	303.63	308.55	305.76	302.82	309.67	306.09	306.93	303.35	304.43	306.81	301.06
301.2	302.37	302.71	302.64	302.72	305.77	309.01	301.85	306.61	300.63	305.29	304.07	307.82	309.07	301.92	303.36	306.81	303.83	305.77	304.8	307.5	303.92	305.32	306.99	303.48	305.09	302.71	304.26	302.81	302.33	302.11	303.74	304.96	308.21	303.52	307.02	302.13	302.33	303.54	305.95	305.33	304.6	304.86	303.73	300.94	300.75	310.11	303.67	302.6	302.52
318.95	317.19	314.92	317.5	314.42	315.44	317.01	312.79	319.09	317.25	320.67	319.73	316.69	316.28	318.67	315.39	313.81	313.86	314.83	316.92	316.48	318.62	319.33	320.02	314.77	317.67	317.99	317.11	315.03	316.63	317.1	317.48	316.92	314.81	318.98	314.82	317.28	315.82	316.08	318.25	315.75	319.99	318.28	320.07	319.25	316.8	315.77	318.76	317.07	316.19
315.81	314.17	315.76	312.12	318.11	314.73	314.93	314.63	316.32	310	314.94	314.02	316.77	314.06	318.48	312.91	315.86	314.8	315.44	315.14	314.25	316.96	316.29	311.36	312.84	312.54	315.33	313.96	315.5	313.63	314.52	311.75	312.75	313.75	313.12	313.28	312.66	311.96	316.97	315.38	313.7	315.25	314.84	316.97	316.27	316.76	314.74	318.91	314.65	314.42
305.25	303.05	301.7	299.34	300.4	303.34	302.93	305.61	300.88	305.95	303.82	304.15	305.39	301.03	301.79	302.44	303.15	306.55	301.72	301.82	300.85	299.43	301.67	302.15	303.61	303.73	304.49	302.79	303.2	301.94	303.21	298.14	302.4	300.93	304.76	299.84	300.81	304.78	303.31	302.05	303.21	300.49	303.79	304.94	304.03	301.77	304.54	301.68	303.54	303.85
296.03	296.9	289.71	297.85	295.02	293.71	296.07	296.16	292.11	295.62	296.99	299.73	296.09	295.01	295.51	295.31	295.54	293.54	294.43	296.85	296.87	294.61	298.6	297.14	293.26	294.87	294.78	294.05	293.48	292.96	293.35	297.5	294.54	294.75	298.45	294.56	297.66	295.42	293.68	296.01	294.72	293.84	294.67	290.46	294.96	293.31	298.17	296.69	289.13	294.41
315.93	316.16	314.65	316.35	314.18	315.4	313.64	315.51	315.45	314.19	315.13	316.71	313.61	316.94	318	315.98	316.62	318.87	314.1	315.57	316.01	317.13	316.18	317.76	316.5	315.48	316.34	316.41	317.43	315.94	317.14	315.4	317.82	317.79	314.03	316.16	315.25	314.97	311.58	313.18	318.47	318.76	317.05	312.09	316.68	315.72	317.22	315.42	315.34	313.8
301.94	301.58	298	298.32	302.27	301.96	298.1	297.72	298.56	300.37	300.24	297.79	298.46	303.6	301.84	303.95	300.93	297.81	296.95	301.58	299	293.57	300.8	299.77	301.64	299.26	302.25	301.5	299.54	301.59	298.62	300.63	301.15	297.45	298.19	304.25	301.82	302.29	300.59	303.48	302.39	297.6	298.83	299.1	303.76	302.1	300.33	301.45	300.63	299.3
310.03	309.83	309.92	309.6	310.34	308.78	312.7	311.74	311.17	308.63	311.61	307.78	310.61	308.94	311.24	310.84	309.48	312.54	312.92	311.14	308.1	311.11	306.32	313.41	309.83	310.1	309.99	309.13	310.93	309.64	311.35	312.58	307.41	304.2	312.72	309.42	310.9	306.31	310.37	311.26	311.49	312.66	309.29	309.62	310.3	311.43	308.15	307.27	309.49	309.81
299.94	301.1	298.35	300.56	300.21	302.1	299.84	301.66	299.96	301.71	300.38	300.74	300.95	299.49	304.06	299	297.74	300.87	299.85	301.65	297.32	301.86	299.91	300.7	300.35	302	299.68	300.29	302.33	303.63	296.97	294.7	295.68	299.08	297.57	301.78	299.05	296.94	299.29	297.97	298.76	299.22	302.93	300.11	301.85	296.62	298.74	300.26	300.19	301.94
299.61	303.01	300.08	296.04	299.48	299.96	300.12	300.02	302.9	303.92	299.85	301.14	300.04	299.77	302.12	302.36	303.56	298.36	300.8	303.18	299.12	301.18	302.89	302.1	301.57	295.53	301.98	306.1	301.34	300.31	300.94	302.27	299.12	300.16	299.34	302.33	299.54	301.61	304.11	298.95	300.96	299.57	300.55	303.62	299.63	296.75	300.74	300.58	299.63	300.02
311.96	315.89	312.86	311.1	311.96	311.66	310.55	308.9	314.75	308.45	310.45	313.55	311.52	311.29	311.55	312.19	314.42	313.14	311.25	312.66	315.92	310.08	311.52	309.63	315.15	311.6	312.69	313.67	310.81	314.56	312.96	312.26	310.54	311.97	310.04	312.57	312.37	308.53	314.27	311.69	312.65	312.56	314.19	315.25	311.56	309.48	311.29	312.87	311.3	311.5
321.24	320.34	316.15	319.89	317.95	316.88	320.04	314.43	319.31	318.73	315.02	317.89	314.81	315.01	316.98	317.17	318.01	319.69	316.15	318.5	317.16	318.59	312.89	314.22	314.26	319.56	315.68	318.7	315.16	314.93	313.25	315.19	319.39	320.45	315.11	314.54	319.21	317.34	315.73	316.4	316.83	317.64	317.97	317.66	315.17	311.99	315.81	318.06	317.15	316.05
311.9	318.19	319.38	320.44	317.55	315.39	315.62	313.84	315.22	316.61	317.57	317.44	315.27	316.68	311.81	316.43	318.03	315.03	316.66	315.9	319.21	313.62	315.71	316.33	313.79	318.71	316.54	317.24	312.8	317.37	315.68	316.19	313.58	313.48	315.34	314.6	314.14	318.7	315.11	315.97	316.17	317.32	316.64	315.08	317.25	316.77	315	315.31	314.45	321.38
306.72	304	303.77	303.61	303.47	304.98	305.13	307.93	306.57	304.5	303.56	305.01	304.33	303.32	306.67	304.98	308.82	308.4	307.04	307.16	305.25	305.21	302.63	308.2	302.13	305.92	304.63	305.88	306.05	303.69	308.06	302.55	304.79	306.5	306.32	301.58	303.87	304.33	303.41	307.69	306.88	304.91	305.99	304.17	302.59	304.96	303.18	305.14	304.3	308.19
315.99	317.99	319.44	319.43	316.6	313.7	314.3	317.84	315.1	315.07	313.75	318.23	317.85	317.72	316.28	317.06	314.33	316.52	316.11	317.22	316.36	320.89	315.56	316.92	317.64	316.67	317.4	318.59	315.33	315.96	317.53	318.04	313.17	317.62	318.34	315.82	318.7	319.49	319.23	319.77	316.03	314.82	317.91	317.53	316.5	314.12	314.95	315.68	317.73	319.28
294.81	294.24	297.24	293.76	296.19	297.58	291.38	300.38	291.8	299.05	299.04	299.08	295.36	297.8	295.42	293.33	291.06	295.25	297.94	292.92	295.88	292.41	295.52	294.96	294.78	295.15	293.07	294.19	296.65	294.65	295.25	292.87	294.2	298.38	296.14	293.43	290.55	296.56	294.92	296.17	292.18	298.19	294.7	295.61	298	297.01	295.58	297.75	301.47	296.61
303.03	297.84	298.98	299.56	303.03	300.21	298.63	301.68	300.73	302.27	297.1	300.07	299.46	296.13	301.83	298.33	302.3	301.48	299.81	301.96	301	304.04	302.14	298.72	297.26	304.32	300.02	301.99	296.46	298.05	301.23	298.73	300.22	299.55	299.55	301.38	300.7	300.79	302.33	300.12	299.1	299.01	300.39	299.25	303.62	299.02	297.7	300.2	301.85	300
305.46	305.95	304.69	303.98	304	306.31	304.33	304.1	305.8	302.83	305.95	305.34	306.01	302.76	305.36	302.29	302.47	306.23	305.8	304.55	305.38	304.14	307.93	303.83	300.08	305.64	305.88	306.44	305.26	302.79	305.18	306.3	307.38	304.43	307.79	305.24	307.44	305.98	304.17	304.3	304.96	305.04	308.29	306.65	303.69	301.27	306.36	304.59	302.9	305.63
308.83	307.8	307.05	308.07	308.16	309.24	310.92	309.27	309.35	307.95	309.23	308.41	305.61	311.2	307.19	306.84	307.38	306.48	305.23	308.87	304.09	310.67	312.58	309.72	305.45	308.13	307.61	304.56	304.58	309.23	309.21	309.72	307.51	306.79	306.7	306.43	309.31	306.67	306.97	307.86	308.08	309.51	311.09	306.28	308.99	306.65	306.09	306.4	306.11	310.59
318.71	317.64	313.96	314.37	314.22	315.46	314.66	317.91	319.95	317.91	315.43	314.68	314.16	320.67	314.47	313.64	317.11	315.5	316.45	315.67	313.33	317.06	315.67	313.27	315.03	313.86	316.82	316.62	316.23	316.78	318.19	315.4	315.77	315.43	316.04	314.05	315.91	318.62	316.72	317.08	317.27	313.85	316.41	317.04	321	314.11	316.21	318.76	318.49	315.52
305.88	302.06	300.31	300.54	305.32	301.35	303.68	303.28	299.53	300.63	299.59	301.91	297.72	297.77	302.03	300.26	298.96	301.84	302.06	298.25	301.27	302.35	302.98	297.48	302.32	299.88	299.49	301.03	297.66	298.71	301.82	301.26	301.52	301.91	300.68	297.75	299.66	301.89	298.19	304.22	293.78	298.82	300.79	297.26	299.57	303.51	301.52	303	302.32	300.59
296.93	293.04	292.15	293.72	289.49	293.44	296.08	291.47	294.16	294.41	294.89	293.1	293.59	294.94	294.5	292.04	295.97	292.76	299.23	299.32	294.99	292.82	294.34	294.35	292.55	293.37	292.67	295.61	294.34	289.73	296.26	288.61	292.8	293.24	294.36	294.25	293.12	291.84	295.9	294.79	295.24	291.11	295.51	293.35	297.1	296.7	293.94	295.72	291.5	292.69
309.07	305.58	307.97	310.77	310.89	310.43	309.47	309.06	308.76	304.8	310.48	310.06	309.73	306.62	310.03	306.38	313.51	311.73	307.35	311.53	310.26	307.83	308.84	310.15	311.12	308.78	313.42	308.48	313.31	308.65	310.31	311.9	308.36	307.38	311.17	304	308.16	305.72	310.34	308.41	310.17	309.95	306.91	311.31	311.04	306.07	311.01	312.42	304.11	313.32
297.36	297.06	292.12	291.84	294.83	295.96	295.43	295.61	292.37	295.37	294.99	292.43	289.46	292.18	293.3	294.31	296.3	296.24	292.51	294.12	296.01	292.26	294.76	294.94	291.41	294.47	294.29	291.6	293.94	292	294.55	295.21	293.86	297.9	293.58	295.7	294.62	296.04	298.73	292.54	291.62	292.01	292.29	296.02	296.71	296.16	293.71	294.63	294.81	296.51
295.69	298.13	296.46	294.72	296.93	295.07	292.56	292.7	294.36	297.51	292.61	292.83	294.96	292.5	295.04	296.36	294.56	295.37	296.41	297.79	297.58	294.37	296.45	295.35	296.08	295.03	294.42	295.27	294.87	294.17	296.39	294.25	294.41	296.9	295.96	299.93	296.01	291.22	294.3	293.14	290.84	294.52	293.38	296.57	293.56	296.29	297.39	295.52	296.97	295.63
318.43	318.45	317.57	313.35	316.57	315.84	315.62	318.86	317.72	319.02	318.85	314.69	317.26	317.91	319.96	317.58	313.67	319.79	319.13	317.71	319.7	316.35	318.63	316.34	316.79	318.74	318.95	318.72	316.26	317.94	316.02	320.32	319.19	318.37	315.56	313.86	318.03	317.15	320.7	317.13	314.73	318.19	317.95	315.73	317.42	319.31	318.06	316.8	320.07	317.17
314	313.98	311.84	313.91	313.23	312.97	310.68	315.96	314.58	314.31	312.97	315.27	314.78	317.07	310.8	312.58	314.08	315.82	312.05	310.28	311.69	313.48	314.41	314.26	315.38	308.72	316.41	315.81	314.37	316.01	314.63	313.49	314.71	316.2	313.23	313.92	313.71	313.48	312.46	311.55	316.8	312.31	313.87	314.32	313.31	310.96	313.61	316.57	314.26	312.75
294.08	293.4	292	289.37	293.13	294.85	294.24	295.96	294.22	293.38	296.97	293.12	296.05	297.1	291.92	295.78	295.5	296.92	295.92	294.94	295.54	291.96	293.55	295.35	292.06	294.72	293.89	294.55	292.93	299.41	294.74	292.94	293.01	295.3	293.16	295.54	294.6	296.57	291.04	292.98	293.11	293.08	292.71	294	294.85	297.16	294.27	294.64	294.65	294.97
302.83	303.01	304.65	304.66	304.93	302.16	303.71	302.4	301.06	302.03	301.12	302.65	304.06	300.22	304.61	303.29	299.44	302.67	303.73	307.06	301.65	300.42	303.43	305.11	301.67	300.9	302.34	303.52	303.12	303.59	304.86	300.84	298.91	303.62	301.78	304.25	302.42	303.82	303.28	304.43	302.84	302.11	301.99	301.5	299.3	300.49	303.95	299.6	302.8	303.28
304.8	303.33	301.79	300.67	303.27	305.7	306.19	304.72	305.36	305.16	305.63	304.54	302.66	305.55	302.98	303.59	306.9	303.88	304.22	302.18	303.69	301.07	307.08	304.85	303.53	304.12	306.48	305.54	305.87	301.49	302.61	307.77	301.78	306.51	305.23	306.16	306.5	306.76	303.69	305.13	302.61	306.16	300.61	303.95	306.53	304.01	304.29	307.33	303.6	304.14
304.07	302.09	304.59	303.74	307.59	305.65	305.66	304.69	301.33	300.01	303.49	303.6	301.22	300.71	301.39	305.04	300.89	304.23	302.98	301.8	301.41	299.69	300.07	305.64	301.98	305.09	303.12	303.85	303.11	303.86	302.88	302.8	301.69	303.93	303.55	304.78	303.22	303.11	301.77	305.59	306.77	300.41	302.61	305.9	303.37	303.33	305.13	300.58	306.7	305.78
313.98	310.99	314.44	314.57	314.32	309.82	312.92	309.13	314.2	313.74	313.67	312.15	315.96	312.8	313.73	313.14	313.38	311.61	310.66	313.74	313.98	316.61	311.75	313.88	311.14	313.46	314.04	318.21	313.87	308.61	310.66	313.3	307.94	311.61	312.28	310.89	310.72	311.94	311.77	314.76	310.18	310.7	312	310.2	311.03	311.37	316.68	311.59	315.41	312.93
305.73	304.77	303.49	307.05	303.82	301.72	304.69	305.96	302.4	307.38	307.42	305.76	306.54	301.4	302	308.29	305.21	307.63	302.6	304.49	304.33	303.76	306.64	303.65	307.16	309.48	304.82	305.21	310.67	302.42	305.95	307.21	308.31	303.97	310.09	303.46	303.99	304.64	305.65	305.73	304.35	306.92	305.51	306.58	307.27	306.46	307.17	307.34	306.12	302.94
291.53	291.27	294.54	295.84	292.52	293.91	294.46	293.73	293.99	295.18	294.22	297.41	290.29	292.25	293.29	293.37	295.7	293.35	296.17	293.22	298.24	293.19	292.29	292.28	291.61	296.33	295.83	291.96	297.03	292.53	291.99	292.09	296.47	298.34	293.79	293.69	293.07	295.29	291.04	295.21	294.63	293.53	292.98	296.28	297.46	291.6	294.64	295.05	293.84	293.96
300.95	301.05	304.9	302.98	302.23	302.59	301.67	305.29	304.8	303.33	301.79	304.25	304.88	303.96	299.45	304.38	303.91	307.22	305.23	302.56	303.62	303.91	307.57	302.86	305.96	300.73	302.03	302.03	302.43	303.14	305.47	304.45	303.3	304.7	304.55	303.19	301.8	304.68	302.5	301.04	306.22	307.13	306.19	304.16	307.52	302.77	300.66	302	304.08	304.84
301.86	302.24	302.25	300.18	303.6	305.2	305.17	305.39	301.78	302.6	303.87	303.86	300.1	301.35	304.27	304.01	303.34	305.57	302.8	301.87	302.69	302.42	300.79	303.51	307.15	304.35	303.56	304.48	305.06	300.58	305.86	303.77	306.41	301.51	302.25	302.61	303.66	302.99	302.39	302.91	303.02	304.02	301.93	301.95	302.42	301.9	300.47	299.75	301.58	299.87
306.33	308.6	305.62	309.21	305.4	307.65	307.01	309.62	306.44	304.67	307.12	307.97	306.8	310.2	308.38	304.73	307	310.72	307.56	305.77	306.61	309.24	307.5	307.22	308.82	307.08	310.47	307.89	309.44	309.47	308.67	305.76	308.7	305.73	307.79	308.89	312.45	307.87	309.66	306.67	306.97	306.56	309.2	307.74	307.4	306.31	309.84	310.15	310.72	306.23
327.15	325.45	327.29	328.73	327.86	331.62	326.1	327.32	327.11	326.96	327.13	327.76	324.52	327.02	325.38	329.82	331.33	328.39	329.07	327.98	329.55	327.23	327.63	329.06	329.57	327.35	325.75	328.65	328.56	330.9	333.58	328.4	325.91	327.99	329.43	323.01	329.97	329.53	329.02	325.16	328.45	328.8	326.36	329.83	328.52	331.83	329.6	326.76	324.05	325.45
302.91	300.15	298.32	298.23	301.89	302.6	299.39	299.13	302.23	304.37	301.19	303.95	302.91	304.15	303.38	305.27	306.55	300.38	302.13	298.78	302.77	303.13	305.58	301.58	306.76	303.4	302.25	298.49	299.18	303.11	302.82	302.89	303.82	304.5	306.19	299.36	301.68	300.34	302.15	305.48	301.91	303.45	303.84	303.66	304.45	303.4	300.82	303.83	301.93	302.74
299.41	304.96	301.71	299.48	302.43	297.91	301.28	303.29	301.56	304.82	301.01	303.21	297.29	302.53	306.31	305.61	300.85	298.59	301.64	303.86	302.82	299.56	301.84	302.62	303.9	301.93	304.75	305.19	300.81	301.64	300.53	302.86	305.02	301.22	298.43	305.8	301.76	301.22	300.5	302.07	303.23	305.87	304.9	301.04	303.94	300.75	304.39	300.28	301.62	303.25
307.03	310.14	305.96	308.48	309.59	304.88	306.71	307.36	306.69	306.44	309.22	303.96	305.34	307.25	306.77	311.71	307.83	310.04	311.02	307.5	306.41	307.65	305.34	304.37	307.69	304.84	308.9	302.95	305.73	306.83	310.18	305.48	303.27	305.21	304.59	304.43	311.57	308.73	308.21	306.38	305.79	303.59	308.55	305.95	304.95	310.97	309.39	309.57	308.82	308.15
329.8	329.43	328.63	329.54	330.41	325.74	329.6	329.26	333	330.31	329.61	328.08	327.58	329.56	327.77	326.22	326.44	327.7	331	331.16	327.68	328.53	324.11	326.92	327.36	328.43	326.44	328.17	329.16	328.65	326.36	327.92	326.78	329.18	325.68	328.84	331.43	327.99	326.8	328.45	327.98	327.36	330.09	331.96	328.29	330.09	328.52	330.23	330.8	328.28
325.89	326.99	325.88	327.33	329.12	327.25	329.7	327.4	328.27	322.91	324.01	326.82	326.85	327.52	325.79	327.76	333.31	325.33	325.33	326.4	325.43	325.98	326.77	328.9	328.97	325.26	327.37	329.53	328.29	324.92	324.88	327.4	324.79	326.44	328.14	327.27	329.72	327.41	326.73	324.51	327.99	326.39	324.84	327.04	326.91	325.21	330.12	324.01	328.64	329.29
327.58	327.19	326.85	329.08	329.14	328.32	328.45	329.38	329.42	330.77	327.24	326.27	327.35	325.58	326.48	326.91	327.5	330.63	328.08	327.35	329.07	328.7	330.13	329.99	331.03	328.8	328.39	325.6	326.92	328.36	332.51	333.29	330.3	327.5	327.09	329.56	327.96	327.78	324.53	327.67	325.53	325.59	326.45	326.5	328.25	322.99	329.46	331.58	328.94	326.96
302	300.61	301.97	302.78	301.5	302.62	303.04	303.27	298.19	297.79	299.75	300.85	300.39	301.37	301.52	302.16	298.99	301.7	300.27	299.52	302.89	301.91	302.17	297.3	300.1	303.81	300.29	300.8	300.64	298.87	301.72	298.92	304.07	301.25	299.67	301.61	300.08	303.19	299.06	299.18	300.32	298.71	301.94	298.87	300.22	298.19	301.94	303.47	302.68	302.92
307.62	310.97	307.87	309.67	312.08	310.45	311.17	309.18	309.71	312.19	311.13	309.15	307.59	308.38	309.49	310.32	309.51	308.34	307.75	308.77	307.04	311.27	308.65	304.31	309.33	308.16	308.03	309.96	312.38	311.25	306.57	306.31	308.49	305.95	308.29	309.42	309.82	310.16	309.21	306.76	308.45	308.31	308.43	307.49	310.15	307.56	304.96	308.27	311.95	310.14
302.55	302.59	305.46	305.75	305.5	304	302.75	303.14	305.56	303.84	303.77	299.38	301.94	305.07	306.2	301.66	303.15	306.97	301.27	305.04	301.77	307.7	301.74	300.88	301.35	298.46	306.06	304.15	304.93	303.21	301.05	303.58	306.94	306.14	305.48	307.66	303.39	303.37	302.2	303.83	306.23	301.27	305.88	307.8	300.46	302.41	307.35	303.71	304.96	307.87
311.51	311.95	311.34	311.89	310.37	313.89	311.42	309.78	310.82	310.77	311.78	311.78	311.04	311.77	311.96	315.62	314.25	307.66	313.24	312.14	312.61	312.74	309.95	310.92	312.92	316.95	310.78	310.8	315.13	313.05	312.85	312.67	311.68	312.38	312.51	311.94	310.17	310.84	317.14	312.86	314.17	312.2	312.17	309.59	310.41	313.42	314.59	314.24	313.3	313.09
298.53	299.9	303.59	300.57	300	299.48	303.26	301.68	300.87	303.44	302.94	304.06	301.52	302.82	303.04	299.89	300.19	300.09	299.62	300.32	303.42	300.07	300.64	299.35	302.48	303.13	300.19	300.63	298.96	303.34	300.03	302.23	299.61	302.78	300.38	300.45	301.53	299.31	296.5	301.97	302.31	297.49	300.34	300.17	303.01	300.31	303.63	301.47	301.94	296.6
303.45	303.76	308.9	304.42	301.72	307.59	305.19	307.82	306.73	306.4	304.89	305.28	302.32	305.41	304.8	303.3	299.55	302.26	304.99	306.66	305.54	307.36	303.52	304.08	304.68	307.02	305.69	302.76	303.37	308.74	303.6	303.8	306.34	307.36	306.07	306.42	305.5	306.27	303.64	305.41	305.09	307.42	304.37	303.11	305.49	301.82	306.6	306.67	303.65	303.63
296.81	294.69	293.23	296	293.98	293.94	293.21	291.36	291.67	293.12	297.76	294.19	295.77	293.93	293.53	292.64	293.67	292.95	292.58	294.46	294.57	294.18	295.11	291.45	291.99	295.83	295.95	292.14	293.88	292.98	292.65	294.93	294.06	290.77	292.27	293.38	291.04	291.87	294.25	293.67	292.34	294.57	293.28	293.99	293.08	294.47	293.13	296.72	294.46	293.81
313.76	318.86	314.71	317.98	316.8	315.48	315.77	316.28	313.94	316.55	316.52	310.61	316	318.45	315.73	316.12	316.47	319.59	310.78	317.06	313.76	316.29	313.74	312.23	315.36	316.03	316.37	313.22	315.65	317.68	315.42	315.62	315.4	311.44	315.21	318.04	314.92	316.55	316	314.88	317.4	318.44	316.72	318.36	315.53	318.18	316.13	317.75	315.51	314.1
314.59	313.08	317.98	312.02	315.19	314.44	311.15	313.94	311.75	314.46	315.91	316.26	314.92	313	315.06	315.56	315.33	318.13	317.13	314.86	316.79	313.25	318.92	317.35	311.91	314.82	315.42	312.46	316.55	315.28	317.4	314.82	314.45	313.61	311.12	311.36	313.82	312.04	316.09	314.41	314.3	317.06	314.13	314.58	316.02	311.91	315.84	313.98	312.75	316.47
325.76	323.47	326.7	325.81	323.97	328.05	325.76	323.46	323.98	325.13	322.76	327.49	323.56	320.16	323.15	323.5	326.12	323.75	326.19	324.06	327.04	322.92	323.38	323.67	327.65	326.58	324.73	325.15	328.15	323.65	327.59	324.47	329.45	322.91	323.33	327.01	326.64	324.74	324.48	325.44	325.34	323.85	326.28	324.01	322.96	324.4	323.76	327.01	326.08	321.38
304.78	301.87	303.06	305.74	301.04	305.09	302.84	306.14	309.16	303.83	299.93	304.99	307.48	304.24	303.04	302.59	303.56	301.89	302.31	304.69	297.66	302.43	305.75	301.23	305.8	304.08	304.06	300.77	301.2	297.91	299.65	300.75	302.71	303.03	303.31	303.51	304.27	302.13	300.57	305.71	303.8	301.61	300.7	303.34	299.5	307.17	305.35	302.32	302.63	303.78
325.96	330.54	323.8	323.64	325.77	325.04	323.28	326.44	324.91	326.9	325.28	323.89	326.87	324.83	323.83	323.36	322.09	327.12	325.94	326.64	327.18	327.27	327.3	327.21	324.63	328.03	324.94	329.62	324.9	326.62	322.72	325.4	325.71	325.07	323.2	326.76	326.11	325.35	322.9	323.6	326.21	323.37	325.74	325.23	322.9	323.8	325.12	328.62	323.63	328.74
308.92	308.75	307.07	306.77	310.22	306.95	310.3	308.91	307.25	310.53	307.35	308.67	312.01	312.6	309.76	308.04	308.92	308.83	309.7	307.2	308.26	307.23	308.13	309.98	307.61	308.19	306.86	309.36	309.18	307.55	310.9	312.96	305.78	309.59	309.77	312.15	310.22	309.55	308.96	309.01	308.85	309.54	308.35	308.6	307.46	310.96	308.07	305.75	310.13	307.83
309.44	305.01	306.83	307.23	310.07	310.21	303.73	306.9	304.08	305.67	308.56	308.84	305.15	306.14	308.26	304.6	307.45	303.78	307.3	305.31	308.34	311.65	306.92	307.78	307.63	308.5	305.05	305.85	307.55	304.71	303.9	308.92	309.63	307.35	306.03	310.74	305.99	309.46	309.09	304.76	304.02	307.83	307.39	308.27	308.78	308.98	305.14	308.76	304.8	303.24
316.64	311.17	314.08	314.15	312.21	313.46	315.33	316.69	315.06	316.11	314.84	311.67	312.16	311.01	310.38	315.63	312.21	312.73	317.7	313.64	314.26	314.36	314.08	315.61	316.34	314.24	313.07	312.21	311.72	313.52	319.01	312.52	313.09	315.94	312.6	311.29	315.56	311.43	310.87	311.02	310.63	316.69	313.79	312.95	312.86	313.53	312.84	314.28	316.25	316.83
329.13	324.51	328.4	324.89	331.63	328.81	327.07	326.8	324.98	327.06	326.33	326.75	328.87	328.37	327.9	326.92	327.08	330.91	325.11	324.53	326.38	328.31	328.53	329.92	329.03	326.61	327.92	324	326.64	325.33	328.13	329.67	320.56	327.72	326.21	328.86	328.96	327.04	329.09	327.87	325.16	325.22	329.19	327.67	324.78	328.56	327.62	329.89	329.22	326.09
326.9	327.57	329.51	327.13	328.98	326.54	329.07	325.22	325.98	330.71	328.46	326.46	331.1	323.71	327.99	327.01	330.23	329.03	330.26	328.35	328.6	328.2	327.26	328.78	326.52	327.07	326.6	325.53	324.74	325.52	325.83	331.93	328.64	329.89	326.83	328.1	331.23	328.91	325.58	329.01	327.76	327.54	328.88	329.75	327.53	328.79	327.38	326.61	325.19	327.93
298.3	302.96	298.97	299.03	298.95	304.04	299.09	301.72	299.02	304.59	299.3	297.4	297.4	299.58	295.94	301.1	300.26	301.45	299.65	300.36	303.56	297.7	298.65	299.68	302.56	301.25	300.01	300.1	298.75	302.67	299.71	300.95	299.63	300.09	300.04	303.92	302.14	301.92	299.91	299.53	301.94	299.61	298.1	299.9	296.1	296.75	296.98	301.9	298.7	300.71
308.35	309.88	310.23	311.91	311.11	308.21	310.51	312.71	312.86	308.61	312.66	309.52	308.11	311.7	308.7	310.38	308.4	306.04	308.7	311.16	312.54	310.62	310.29	310.73	311.13	310.18	312.94	309.79	307.71	310.51	308.89	310.68	309.72	310.84	310.11	310.73	306.67	310.29	311.94	310.23	310.69	312.86	312.06	311.41	313.94	309.33	308.58	310.11	312.22	309.27
303.7	302.41	305.28	300.89	300.74	304.6	301.94	304.59	304.3	301.21	302.77	301.89	302.13	302.47	305.05	304.22	302.27	303.63	305.65	304.09	299.69	307.27	299.83	301.65	301.66	303.16	299.76	296.94	305.14	301.79	300.17	301.05	302.11	305.56	306.09	302.07	307.44	301.81	303.64	303.91	303.69	303.71	304.81	304.31	302.73	305.68	305.83	300.9	303.44	301.1
326.73	326.9	325.34	325.54	327.18	327.93	331.59	327.69	328.2	328.8	327.76	326.67	328.54	331.02	326.75	329.08	329.34	325.94	329.67	329.48	327.73	323.98	330.75	325	324.56	330.77	326.69	324.17	327.6	328.15	328.59	326.57	326.96	326.78	329.26	330.14	330.35	332.15	328.08	329.27	329.15	327.4	329.78	328.85	327.43	326.35	331.92	327.04	331.29	326.25
308.99	304.77	309.49	309.33	308.03	309.88	308.55	307.99	308.98	306.95	306.07	299.97	307.55	308.65	305.88	308.91	309.54	304.62	307.55	306.76	306.93	303.39	306.81	309.64	307.17	308.41	308.41	306.66	308.13	310.33	304.8	305.7	306.75	308.35	305.85	307.72	306.78	310.68	307.68	306.6	306.56	307.25	310.65	307.55	307.06	303.15	311.9	310.39	309.09	305.71
305.41	305.21	306.12	307.58	309.45	304.46	305.33	304.96	305.57	306.53	305.87	306.91	307.19	305.95	306.69	305.44	306.55	308.14	303.92	303.94	307.47	304.51	304.19	307.28	308.03	309.22	304.86	305.81	303.75	307.65	305.79	307.4	304.19	307.46	304.29	304.72	305.14	304.03	306.09	308.07	306.78	304.02	304.58	306.43	303.31	305.55	309.61	302.69	304.59	307.57
307.25	303.6	305.14	307.25	306.02	304.07	304.24	309.16	306.73	308.81	304.5	302.52	306.61	304.29	305.48	304.56	301.84	304.6	304.34	303.91	308.91	304.45	307.79	302.4	307.49	306.91	304.95	307.5	305.19	305.03	299	307.52	305.72	306.2	306.98	303.29	305.03	302.79	304.48	305.47	303.05	302.42	305.07	303.9	304.82	303.75	304.28	305.82	303.29	308.77
313.36	314.44	315.02	317.06	312.28	312.1	316.87	316.17	312.78	314.4	317.96	316.63	312.89	314.45	312.87	314.27	319.32	316.59	314.43	311.87	314.89	312.85	313.65	317.66	313.12	312.81	315.08	313.59	314.49	313.65	316.55	311.33	313.51	315.45	316.02	317.15	314.8	315.63	313.04	318.35	315.05	314.46	315.06	315.59	314.2	313.28	313.86	312.31	313.91	314.31
328.21	327.48	330.75	329.92	327.57	327.16	331.34	330.41	329.52	327.67	329.05	330.77	330.24	328.36	326.14	328.05	330.67	330.5	328.89	328.58	329.92	328.67	328.09	326.49	329.8	331.57	330.72	328.51	328.86	328	325.19	331.36	326.8	329.27	330.13	325.2	330.78	328.26	325.54	330.71	329.35	327.1	328.83	327.07	331.18	329.88	327.55	329.02	327.73	329.29
311.78	313.99	309.58	315.35	313.58	316.76	314.27	313.14	318.16	313.41	313.54	311.9	315.03	309.55	309.58	315.48	312.96	315.64	311.14	312.95	315.39	312.9	315.18	312.16	312.63	315.21	313.33	313.05	316.03	316.69	314.86	316.44	313.73	314.03	313.44	311.43	314.44	313.98	312.46	316.38	312.42	310	315.5	310.74	312.68	316.03	313.63	316.49	314.75	317.72
295.9	292.17	296.72	294.02	292.14	293.73	293.69	293.2	292.15	296.46	292	289.12	293.3	294.85	292.5	294.69	296	292.21	295.12	297.54	295.51	292.68	296.88	295.41	293.2	293.79	297.15	297.09	295.93	295.43	294.92	291.07	291.99	293.84	295.38	297.35	291.44	296.75	294.47	291.94	294.81	298.75	292.51	295.08	297.24	296.57	296.52	292.4	298.55	290.66
305.34	302.65	302.78	300.84	302.17	299.81	301.51	306.11	299.73	304.64	302.4	302.62	300.32	304.03	301.11	298.45	303.54	303.56	303.65	303.28	304.41	304.17	300.62	300.33	301.52	306.3	301.22	303.07	303.66	302.32	302.45	304.32	301.62	303.12	299.56	299.49	300.25	303.78	303.55	298.37	300.82	302.55	301.37	303.26	304.06	302.67	302.27	297.51	304.11	303.98
314.99	309.28	308.49	310.35	311.19	306.71	310.93	308.91	308.94	312.96	310.01	310.44	314.77	311.01	304.65	308.68	310.66	306.65	311.12	308.73	310.17	312.52	307.22	308.11	310.8	308.43	311.43	307.78	307.65	311.81	306.11	307.4	309.31	311.59	317.51	309.4	310.92	313.72	309.41	312.19	309.27	310.45	312.38	307.62	308.01	309.85	310.9	309.5	308.14	312.85
313.08	315.01	313.72	313.33	309.49	312.3	309.79	311.15	310.6	310.19	311.89	313.6	311.61	314.33	310.12	310.09	311.07	314.47	311.03	315.27	312.48	313.93	312.66	310.31	311.39	314.66	311.27	314.38	312.22	309.91	312.01	314.41	311.98	312.52	311.94	307.82	312.45	315	311.58	311.29	312.08	312.9	315.04	311.24	313.29	310.84	316.13	313.41	315.85	312.56
304.16	304.98	306.79	303.35	302.6	305.87	300.93	306.5	303.43	302.54	298.9	300.23	301.72	304.35	302.59	301.32	302.3	302.4	300.37	301.6	302.06	302.54	304.64	303.46	302.68	302.34	301.31	305.99	305.84	304.14	300.94	303.06	304.85	301.6	301.38	306.02	305.09	303.31	306.62	303.66	304.68	302.95	303.26	304.39	300.65	302.27	301.05	301.33	303.57	302.15
304.37	307.5	305.38	305.39	307.5	306.14	306.65	302.65	307.63	302.87	305.28	312.98	309.01	306.54	307.32	305.98	302.46	305.75	305.7	305.7	304.94	309.42	309.24	305.85	305.05	306.66	306.74	305.22	308.49	305.49	305.5	307.12	303.75	303.52	307.12	307.33	305.98	303.38	308.8	305.67	306.39	304.92	305.6	302.43	308.29	305.78	310.06	308.29	308.02	307.18
318.32	313.7	314.4	315.93	313.53	313.81	315.97	316.78	313.5	317.79	316.68	315.23	314.63	315.54	317.48	316.46	313.01	320.02	312.69	314.18	314.4	315.54	316.83	316.64	315.05	314.96	317.26	314.52	316.91	315.97	319.59	317.55	315.1	315.81	315.72	319.16	312.82	317.7	319.56	314.49	314.13	315.18	318.22	316.99	318.7	315.18	317.31	315.75	315.97	311.85
302.17	304.54	300.92	304.36	300.4	302.6	300.93	303.02	302.83	301.52	302.84	305	307.07	304.98	300.76	304.41	304.91	304.34	304.29	302.17	304.48	303.99	301.77	305.02	301.25	302.77	304.3	301.2	303.99	303.75	297.21	303.34	303.43	303.54	305.72	305.71	300.99	299.86	300.33	302.86	307.88	302.09	304.86	304.04	302.64	302.71	303.56	302.99	305.73	302.49
315.89	314.3	311.38	308.6	314.42	316.5	313.89	315.94	313.89	312.16	316.05	316.21	311.63	314.79	310.61	311.91	309.84	310.3	310.84	313.13	313.45	310.07	307.88	313.05	309.72	312.44	313.02	313.45	309.91	314.6	312.84	313.07	314.21	314.58	312.59	313.01	315.99	313.03	315.08	313.86	313.75	313.3	311.59	311.28	315.34	312.46	312.84	311.91	314.9	312.28
301.61	302.13	303.44	305.86	301.59	302.03	303.43	303.98	300.54	301.5	300.61	300.01	298.83	303.4	299.33	302.83	305.83	304.12	303.88	303.42	301.42	303.02	300.17	301.6	303.94	304.61	302.64	302.32	304.51	302.81	301.71	303.91	303.24	302.06	304.7	303.91	303.03	300.01	302.26	304.12	303.34	301.09	306.06	305.88	303.79	302.99	304.93	298.69	302.76	302.4
303.7	306.59	306.63	310.75	307.2	305.95	306.23	307.84	306.92	302.66	304.84	305.33	304.77	306.31	304.81	309.79	309.04	307.03	306.59	306.67	304.22	306.85	306.78	308.5	305.7	306.25	307.28	301.82	305.28	304.54	305.06	306.24	304.28	305.99	303.65	304.56	304.73	307.06	304.16	310.02	308.41	307.43	304.24	303.6	302.91	304.7	305.75	306.84	304.79	305.76
304.34	302.22	305.13	306.54	304.77	303.22	307.27	302.65	304.04	301.36	304.22	305.43	304.23	305.14	301.81	304.8	301.33	309.51	308.57	304.77	302.18	303.85	301.17	307.27	304.56	302.31	306.29	308.86	304.06	301.2	303.87	305.8	302.3	305.3	303.25	303.9	301.44	305.93	306.63	304.6	307.47	306.35	299.22	303.42	305.94	307.07	301.21	302.37	304.36	304.07
303.99	307.31	307.18	306.11	305.67	305.74	304.64	303.5	306.52	311.04	305.8	305.48	305.38	307.55	305.41	304.84	301.23	305.36	305.53	307.95	303.48	303.96	305.03	306.8	303.77	304.43	305.96	303.64	308.06	307.48	309.59	306.12	306.94	308.7	306.52	307.31	308.08	306.44	304.62	306.75	305.35	305.26	304.05	307.11	306.01	309.37	306.08	307.64	306.52	306.91
294.41	292.65	293.34	292.03	293.97	296.66	293.29	290.82	296.4	295.4	294.92	292.97	291.75	294.81	294.66	292.88	294.52	294.73	292.74	296.32	297.29	297.93	297.26	292.2	296.57	295.48	297	294.59	292.69	295.49	295.02	294.26	293.68	289.46	292.6	293.71	293.18	293.43	292.98	294.02	292.03	289.32	294.74	295.7	294.68	294.9	295.45	292.2	298.2	294.94
293.81	298.1	294.15	291.46	295.45	293.38	296.03	298.88	294.22	294.39	297.06	296.17	294.32	295.37	296.64	293.94	293.61	289.22	293.99	295.97	297.06	295.15	295.9	294.45	295.84	296.11	292.99	297.83	297.66	296.75	295.76	293.39	293.51	296.33	297.76	296.4	292.96	297.03	292.59	295.3	294.8	290.54	294.39	299.32	294.34	294.58	294.83	296.96	293.21	294.77
293.06	295.26	294.42	293.91	296.62	294.55	293.26	292.82	291.9	296.28	293.95	294.03	297.04	297.77	296.32	298.7	291.89	298.92	294.37	293.41	293.64	292.97	299.06	294.59	293.42	292.73	293.34	294.57	291.39	292.18	296.65	294.51	296.1	297.22	293.31	295.37	296.51	293.86	296.4	298.28	295.99	294.2	297.24	294.4	296.34	295.04	292.31	297.41	297.59	292.68
311.54	313.2	315.69	311.7	312.04	310.97	315.73	315.68	310	314.27	313.87	313.78	314.17	312.23	316	312.38	315.05	315.45	318.06	315.41	313.78	315.03	309.43	315.16	313.25	312.05	313.39	309.56	312.45	312.23	312.33	315.41	312.84	310.2	315.06	312.1	313.39	310.63	313.39	307.97	311.39	313.54	315.24	311.91	313.17	313.27	312.26	315.27	312.56	315.33
297.92	298.86	299.91	299.62	299.67	299.96	300.14	295.84	299.37	297.83	300.92	299.35	301.65	299.57	300.84	298.53	299.14	298.07	300.09	297.65	301.44	296.43	299.24	301.35	299.19	299.94	300.07	297	301.97	302.65	301.89	300.76	303.24	303.12	300.66	297.73	300.48	299.39	301.45	297.41	297.84	298.97	300.09	302.16	300.81	303.15	300.79	299.3	305.75	302.47
313.62	313.67	312	310.96	312.61	315.23	311.88	308.59	318.76	311.68	313.04	316.89	317.33	314.34	312.38	311.45	309.67	314.1	310.78	314.29	312.29	312.23	308.32	317.05	313.15	312.28	318.46	311.68	312.38	310.13	315.22	313.39	311.39	312.61	312.24	313.9	314.65	312.33	315.01	313.65	314.15	314.49	309.33	316.16	310.98	312.45	311.71	317.07	315.09	312.7
312.95	307.84	307.42	310.27	311.29	307.23	308.96	308.59	308.67	309.19	312.73	309.13	310.75	310.9	308.74	309.49	309.25	309.35	309.12	309.33	309.1	307.29	307.68	309.06	309.16	308.45	310.82	307.78	309.16	305.91	309.69	309.12	307.76	310.02	309.83	307.75	308.3	306.64	309.01	306.04	309.53	310.11	305.69	309.71	309.71	305.89	305.47	313.17	312.98	304.65
298.08	298.56	290.5	294.32	290.66	298.73	299.23	294.24	296.8	296.64	292.35	296.61	294.92	294.68	292.6	296.89	294.65	291.8	293.4	296.32	294.21	297.54	294.55	293.87	294.27	298.02	294.6	290.91	297.2	293.91	291.3	295.74	293.6	294.23	292.29	293.67	296.83	294.65	292.41	293.35	294.99	292.58	296.83	299.27	295.86	293.77	294.21	293.94	295.18	294.28
319.18	316.08	316.31	318.75	315.92	318.85	318.14	317.82	314.28	314.61	316.59	314.93	318.96	312.45	313.96	319.4	314.09	316.62	314.25	316.51	317.68	317.07	317.35	314.7	314.58	316.05	314.77	315.85	316.99	317.49	319.99	320.07	317.87	317.21	314.71	314.56	316.41	318.17	317.25	318.23	317.69	314.17	319.73	319.63	315.39	317.69	318.29	316.59	315.01	317.11
314.54	314.07	313.26	315.21	315.91	315.05	310.57	315.16	314.91	314.53	314.73	311.67	314.01	320.85	315.68	316.27	312.53	315.06	314.19	318.98	311.59	314.37	312.03	312.8	317.64	312.93	312.94	316.21	315.11	312.13	318.84	313.27	316.02	315.47	316.09	314.8	314.15	313.73	321.88	312.68	315.29	312.94	313.58	315.28	317.71	312.61	317.53	315.72	315.34	313.51
300.71	304.16	304.69	304.72	304.4	304.59	303.55	303.22	306.55	301.98	303.05	304.91	302.43	305.5	303.32	303.84	305.73	304.46	304.69	305.11	304.97	302.74	303.29	302.83	304.48	308.9	304.68	304.05	300.8	307.57	306.43	307.16	308.77	302.81	302	307.63	303.35	306.09	307.29	304.77	303.69	305.44	305.51	303.86	305.3	302.19	302.63	307.15	303.22	305.22
307.43	301.37	304.23	304.58	305.74	303.91	301.22	303.79	305.25	305.46	303.62	305.82	305.09	304.26	304.66	301	304.58	303.39	306.15	309.63	306.57	301.87	305.7	305.09	304.16	303.54	305.06	300.79	303.9	303.16	303.78	305.96	304.53	305.24	305.47	305.42	303.44	303.38	302.5	305.77	306.35	304.99	304.66	303.32	304.23	305	305.82	299.9	302.38	302.25
318.77	319.24	317.99	318.4	317.53	315.65	316.84	316.41	318.21	320.31	316.1	319.38	316.33	320.92	320.02	318.89	317.53	314.7	318.86	314.7	316.32	317.07	318.11	320.12	316.54	317.04	317.4	316.52	315.89	322.06	314.84	317.26	316.49	317.64	316.05	320.64	317.9	315.04	317.93	317.64	313.86	314.97	319.09	321.68	318.21	318.69	317.29	316.32	319.16	319.17
291.23	293.19	293.39	292.45	296.33	294.75	292.48	294.34	294.06	293.71	291.06	295.8	295.4	294.35	290.52	292.61	292.7	294.31	296.96	292.33	293.24	292.84	294.17	294.61	292.28	292.76	294.89	290.43	296.32	293.67	292.99	290.57	294.13	292.07	295.98	293.28	296.16	293.77	294.54	294.39	293.11	294.11	296.62	294.19	291.1	293.29	295.64	293.68	293.4	291.75
315.65	319.13	315.79	319.72	319.05	319.13	317.65	317.22	316.59	319.42	314.66	319.89	316.49	316.49	315.45	317.49	315.5	316.42	316.18	313.79	316.69	314.27	314.58	317.88	316.25	318.06	318.09	317.18	317.97	317.06	317.13	313.94	317.55	316.87	313.45	317.1	316.76	314.91	317.03	318.88	316.37	319.74	315.48	314.4	314.03	318.78	315.71	317.67	314.03	317.83
302.09	299.11	307.61	303.87	302.38	301.51	306.48	304.15	304.13	304.67	303.69	305.29	300.84	307.08	306.23	304.37	302.56	302.96	301.87	306.41	302.08	306.42	304.92	301.97	304.57	306.52	305.1	302.89	304.24	303.93	301.22	305.14	299.59	306.11	302.71	306.45	304.15	301.3	306.42	301.2	303.1	304.38	303.96	302.38	305.02	302.71	304.02	303	304.86	303.79
301.06	302.8	303.72	305.63	308.13	303.88	303.26	306.51	305.21	305.86	304.51	302.56	304.47	303.83	301.6	301.49	306.31	303.51	305.87	302.13	302.51	306.54	300.7	304.47	300.53	301.95	303.04	303.19	304	304.01	305.85	303.68	301.28	305.22	303.75	307.25	302.59	303.09	304.47	306.84	306.56	305.96	301.81	307.04	304.95	301.21	305.66	306.99	299.54	298.52
303.92	308.27	303.76	305.92	307.06	302.14	303.26	308.91	306.18	306.85	308.76	306.64	309.67	305.26	309.57	305.33	307.95	306.39	306.09	307.22	305.86	306.98	305.05	307.46	305.44	307.18	306.46	304.99	307.94	306.42	304.83	308.12	305.05	304.74	306.35	307.39	305.25	308.34	308.68	305.76	309.54	308.89	306.34	306.22	303.98	306.74	304.27	310.44	307.82	308.12
304.84	307.11	307.36	307.92	309.8	305.36	307.55	306.26	307.98	306.73	306.08	303.16	306.61	305.12	304.68	306.17	304.14	310.21	307.76	305.96	304.63	304.37	307.37	304.93	307.8	304.17	306.51	305.57	306.81	308.68	307.36	305.59	305.58	305.72	303.86	307.33	310.18	304.99	303.67	308.24	308.24	309.02	306.99	306.42	307.27	306.71	310.11	305.77	309.48	307.01
316.2	318.3	320.48	320.32	317.23	322.13	318.71	317.97	318.81	323.2	316.17	317.36	316.68	318.83	321.11	318.42	316.17	319.29	317.94	320.53	320.26	322.45	316.74	317.58	317.18	317.13	316.09	314.09	320.76	316.68	318.98	315.68	319.47	315.61	316.03	320.88	319.86	318.77	318.68	319.06	318.06	321.74	318.35	318.39	318.71	320.52	324.4	318.21	317.6	317.92
303.86	304.88	307.89	307.01	306.05	306.64	305.81	305.96	305.76	308.52	306.24	305.77	306.86	301.42	305.25	307.55	311.94	305.46	307.02	307.03	304.75	307.57	307.62	305.82	306.09	305.13	304.48	308.33	306.83	306.72	306.48	307.49	306.27	304.48	301.24	306.95	306.4	304.66	308.44	305.99	307.14	304.15	309.17	306.75	306.76	304.52	308.12	307.21	302.92	307.18
314.65	316.84	317.81	317.98	318.1	317.53	318.3	320.79	319.73	318.74	318.54	313.92	317.22	319.29	318.04	315.76	314.68	320.46	320.19	317.49	314.82	316.71	317.7	314.79	316.11	318.75	320.86	319.31	316.21	316.46	317.7	318.39	319.24	315.88	318.49	319.27	319.43	319.41	315.83	320.94	316.72	318.02	320.51	318.59	318.09	318.22	317.93	317.72	316.26	315.16
316.01	315.95	313.86	316.65	314.87	312.14	314.52	319.58	315.21	314.02	310.31	314.7	312.31	316.39	312.75	313.72	316.63	314.89	312.68	316.53	314.09	314.95	313.81	316.1	311.04	314.13	316.02	317.41	314.67	314.94	313.72	316.28	315.9	315.66	314.6	314.28	317.09	317.92	308.88	313.43	311.84	316.1	314.17	314.27	313.92	313.59	315.54	313.25	312.78	315.63
317.79	315.78	314.25	320.5	319.21	314.63	314.2	317.12	313.13	316.27	317.62	319.47	319.68	314.91	315.87	312.77	318.53	317.79	316.85	314.12	317.12	314.7	312.17	313.89	316.91	319.02	316.79	316.92	316.73	317.04	317.2	314.19	314.49	314.63	314.8	311.63	316.35	319.29	318.27	316.03	316.09	315.29	315.09	314.9	318.88	314.39	313.75	315.2	314.44	318.53
304.13	305.11	304.41	303.17	302.22	303.18	302.14	303.4	303.47	301.13	305.21	306.31	303.93	302.54	303.06	300.91	305.41	305.09	306.12	307.87	303.86	305.15	302.62	304.71	298.51	302.55	306.72	302.91	304.36	307.28	299.67	306.48	304.08	306.03	299.03	302.28	303.27	306.19	307.21	303.18	304.85	304.9	304.8	302.39	302.65	303.42	307.23	301.03	304.44	305.58
327.13	329.38	326.47	326.76	331.51	330.18	327.58	326.56	326.7	329.09	329.2	325.81	326.43	328.77	329.16	329.67	328.99	330.19	328.96	326.08	327.71	327.75	325.42	329.08	326.58	329.14	329.31	326.76	331.91	330.18	327.24	324.82	328.5	325.38	329.8	330.83	328.93	329.9	330.35	327.93	328.3	324.9	331.35	327.54	330.37	324.72	328.62	329.32	329.73	330.51
312.69	310.75	311.48	310.55	307.8	307.58	309.6	312.63	310.12	309.95	309.18	312.88	310.13	310.79	306.09	307.81	311.41	304.74	314.46	309.79	307.41	308.66	311.25	310.76	310.77	311.48	312.44	315	307.78	310.57	308.38	310.52	311.31	310.06	309.93	308.63	307.27	310.74	306.44	311.46	310.65	310.34	309.83	313.8	310.29	308.24	311.57	314.88	308.58	312.55
296.6	299.19	293.73	296.71	298.02	297.12	298.08	295.19	299.01	297.68	295.66	294.84	296.08	296.87	296.32	294.59	299.77	296.36	295.62	294.64	296.52	292.66	295.28	296.09	295.86	295.19	296.8	297.15	296.23	297.38	300.13	292.64	299.67	297.13	297.97	299.03	293.83	294.59	298.35	297.61	292.96	294.39	296.57	291.23	296.07	294.14	298.12	297.58	299.45	294.6
306.21	304.35	302.96	302.2	305.69	304.18	301.18	301.82	305.89	304.33	301.02	304.15	302.72	304.33	303.97	300.25	307.29	302.68	305.11	305.76	307.37	303.79	303.8	302.56	304.22	302.69	300.22	303.86	305.77	308.21	304.47	305.28	301.92	302.93	300.8	305.28	299.69	300.41	302.2	306.48	300.95	302.76	298.37	303.79	305.51	305.79	304.53	302.66	306.26	303.24
310.78	313.01	310.52	309.6	311.66	313.96	311.7	308.6	312.05	313.63	311.34	313.99	311.28	311.68	311.57	315.22	311.66	310.2	309.88	308.16	311.92	307.46	311.25	312.06	311.23	311.94	309.94	310.12	313.34	307.68	314.02	311.43	311.41	310.23	313.15	310.76	312.7	315.25	311.59	310.77	311.84	314.93	309.88	312.89	312.74	310.99	314.05	309.94	310.93	312.06
313	318.73	317.15	315.1	316.17	316.53	312.72	316.96	312.74	315.03	317.95	314.67	314.68	312.86	313.38	312.77	316.35	316.37	314.53	313.17	315.22	313.05	313.8	318.25	313.81	315.51	314.66	313.99	318.07	315.47	315.98	315.53	313.84	311.82	315.66	312.58	315.31	311.71	314.17	314.72	313.5	314.98	314.89	317.32	314.94	318.41	314	316.83	310.41	312.53
301.3	304.78	304.13	299.31	305.77	305.31	308.63	299.02	303.4	306.05	305.26	300.37	305.32	301.23	302.66	303	303.49	302.56	302.01	303.37	301.61	301.25	302.79	306.75	304.42	301.62	305.16	306.66	305.46	303.85	305.26	303.81	305.16	302.5	303.8	300.24	302.28	299.19	305.43	304.86	301.23	304.19	303.98	302.9	305.25	301.27	300.51	300.17	300.37	303.58
314.83	313.57	316.79	314.22	309.24	309.72	309.8	311.46	313.37	313.59	310.75	310.35	315.27	312.25	311.24	313.55	309.78	310.37	315.91	312.28	312.98	311.2	309.76	312.42	311.99	311.42	309.81	312.36	311.42	314.16	311.96	310.04	313.33	314.85	308.95	312.51	312.51	312.7	311.89	309.4	311.63	314.01	314.16	315.45	313.13	316.17	314.67	311.67	316.38	314.26
303.93	305.92	305.43	305.32	303.35	306.68	304.79	303.15	303.18	306.15	307.1	307.06	303.54	305.37	302.53	305.36	301.33	301.76	307.52	304.34	305.69	305.3	304.93	302.8	307.81	303.44	304.73	306.05	303.68	303.76	303.75	305.64	310.61	303.81	305.79	307.97	306.87	304.79	306.75	305.79	306.47	307.63	304.77	304.44	307.24	307.86	306.28	305.55	303.74	307.87
316.36	319.17	314.78	319.18	312.67	323.01	320.18	315.27	317.44	317.67	316.73	317.31	313.45	318.78	318.67	317.33	316.47	319.36	318.29	317.76	317.75	318.36	318.72	318.59	316.61	316.66	322.69	317.14	318.47	318.75	317.13	316.27	318.38	313.67	319.32	315.48	318.19	318.39	318.21	316.31	317.95	319.02	316.34	319.74	320.55	317.33	315.67	316.28	318.72	316.69
324.19	323.63	323.62	326.22	324.39	324.02	325.51	323.75	326.46	326.84	324.8	324.08	325.34	322.76	324.57	326.44	325.08	326.29	329.36	327.01	327.1	324.37	327.51	328.03	324.35	325.45	326.36	324.5	326.14	325.6	323.46	323.22	326.25	321.95	326.73	322.13	325.94	326.04	323.87	324.54	323.5	323.96	328.03	326.6	325.7	324.3	325.77	324.03	325.1	323.74
307.67	306.01	305.9	306.95	304.49	311.75	304.09	306.3	302.43	303.4	304.96	306.7	306.26	306.89	304.41	306.44	309.78	306.86	310.42	305.6	304.9	309.09	305.78	308.36	305.28	307.79	308.52	305.9	304.74	308.17	307.1	299.09	306.87	309.21	308.2	305.5	306.15	312.55	309.32	308.69	307.82	306.71	305.43	302.38	308.03	306.75	307.31	307.49	302.86	307.87
313.09	313.61	313.98	314.54	312.87	312.2	318.45	314.63	312.13	316.68	312.64	309.58	315.17	313.23	313.99	313.16	313.03	313.4	314.41	311.33	315.22	312.52	312.87	314.5	313.57	313.95	318.24	310.65	311.77	313.68	313.06	310.98	315.51	310.74	312.55	313.68	313.61	313.83	310.8	316.2	311.35	312.29	313.64	315.44	311.58	316.61	317.06	318.66	316.99	313.4
315.59	309.19	314.14	314.83	309.9	314.95	312.33	313.48	312.44	312.46	309.5	313.68	315.39	311.82	310.04	314.38	314.78	314.35	314.74	315.2	312.26	316.3	316.93	311.31	313	314.65	316.11	313.97	312.82	313.92	314.61	316.18	311.41	316.12	314.56	314.55	313.98	316.29	309.37	314.21	311.57	312.3	315.6	318.3	312.85	315.87	316.07	313.66	309.2	312.94
292.1	291.01	295.09	295.51	297.03	297.1	293.08	299.72	297.57	298.88	296.34	294.98	294.63	297.98	297.82	296.18	298.27	296.95	296.17	293.06	296.12	298.93	297.25	298.02	300.59	297.33	298.23	294.9	293.68	299.35	298.11	292.82	296.52	297.52	297.08	299.12	296.45	299.66	294.68	297.29	294.26	299.28	298.61	297.13	297.12	294.55	298.42	299.26	296.95	297.7
308.76	312.02	310.33	311.79	310.56	311.36	313.45	313.91	312.5	311.61	312.18	312.07	311.11	313.56	315.14	312.4	312.62	311.93	312.82	313.76	311.19	313.35	312.65	312.51	312.66	312.14	312.91	313.9	312.78	312.11	309.74	313.9	315.05	312.44	310.77	312.4	311.53	313.2	312.42	310.56	311.52	310.09	311.53	311.67	309.24	313.66	310	312.5	311.33	311.23
311.78	307.72	310.9	306.04	310.58	307.61	307	312.06	310.8	310.94	311.81	309.64	309.69	306.09	309.12	311.55	309.77	312.13	308.47	308.71	309.27	306.73	305.2	310.15	307.46	308.47	311.57	304.87	309.53	307.54	305.39	309.48	310.55	310.66	309.6	308.92	309.23	312.42	306.2	310.35	308.62	310.06	311.46	305.58	308.73	305.26	304.87	305.69	307.81	305.89
313.81	312.65	317.32	310.95	310.29	314.64	313	310.13	312.35	312.71	312.32	310.49	312.04	311.57	313.72	312.78	316.54	314.06	315.73	313.59	309.99	312.29	311.01	313.69	309.98	315.14	313.69	309.22	311.09	309.16	309.23	314.09	311.88	308.17	312.91	313.16	313.68	313.03	316.87	315.05	315.41	311.65	314.25	313.62	315.2	309.33	314.58	315.82	313.27	312.51
313.11	317.32	313.02	314.6	309.85	309.72	311.66	313.18	311.54	312.55	314.13	315.44	314.74	312.62	312.18	311.04	312.47	316.49	310.55	312.13	311.76	313.11	312.91	312.22	313.76	315.57	312.49	311.16	311.15	315.54	310.36	312.29	310.46	311.67	312.88	313.54	314.88	315.04	309.66	313.09	313.36	310.12	314.49	312.89	311.28	315.18	313.99	312.87	308.55	311.19
316.74	312.59	308.6	315.38	314.35	312.33	314.06	313.45	312.93	313.15	312.81	315.69	315.63	316.5	314.46	312.3	314.67	313.12	316.67	311.31	315.61	316.76	314.88	312.99	310.86	316.1	312.54	315.48	314.57	315.26	313.54	313.94	312.07	313.58	315.32	314.64	312.28	313.64	313.08	315.79	312.75	314.53	313.91	315.02	313.44	316.81	313.87	314.83	311.76	316.75
306.06	310.32	308.2	307.01	308.66	309.7	308.92	311.81	308.36	309.85	310.12	307.34	313	310.2	310.16	310.19	314.31	310.28	310.22	310.55	309.54	309.94	305.83	308.44	307.78	307.67	306.89	308.72	309.68	311	311.8	310.58	312.39	306.42	309.59	308.99	309.57	309.16	311.82	309.91	308.94	307.96	310.24	310.62	306.54	310.62	306.67	306.84	307.09	307.43
322.96	323.9	326.8	325.05	325.54	323.14	328.35	325.18	327.21	325.08	323.9	326.19	324.17	324.07	323.97	327.94	328.18	321.52	325.64	323.87	325.32	324.03	323.96	327.85	321.3	322.98	323.88	326.11	322.77	323.25	326.7	326.87	321.07	327.19	321.99	322.53	323.03	324.07	328.4	322.82	327.05	323.34	325.99	326.44	326.86	322.45	323.39	321.23	324.8	326.01
307.16	304.61	303.61	304.61	304.25	306.05	304.24	306.74	307.33	302.04	305.83	308.62	305.41	303.69	304.98	307.78	307.35	306.48	301.54	304.12	303.57	303.36	303.81	305.6	303.17	309.59	304.93	300.89	302.99	301.97	305.81	305.01	305.48	303	305.03	302.2	305.85	304.19	305.27	302.17	303.26	304.51	305.86	303.77	304.23	304.8	304.85	302.05	300.73	305.06
312.52	313.73	312.29	313.3	313.54	317.68	314.54	316.35	312.97	309.68	310.73	314.35	315.49	313.96	316.93	313.65	311.88	312.78	309.26	315.06	314.1	314.04	316.25	310.14	312.85	314.49	310.67	313.37	312.73	313.38	312.44	312.53	313.96	315.72	308.87	310.49	316.07	316.43	313.12	312.41	312.06	315.77	313.45	314.43	308.09	312.37	314.84	310.93	314.28	307.59
314.35	315.41	313.37	314.74	315.22	312.01	314.43	313.84	314.44	315.91	313.07	314.81	317.77	314.27	311.84	314.86	312.91	313.68	315.72	314.58	314.12	316.19	315.96	312.05	314.41	311.7	315.18	317.17	315.91	314.84	313.71	314.49	314.72	317.36	314.93	317.02	312.81	317.89	310.92	316.68	315.77	313.79	315.57	320.12	313	315.73	313.86	314.17	317.58	318.74
328.46	324.12	324.16	326.08	329.09	329.31	329.7	327.67	327.27	325.69	325.32	328.44	328.31	326.88	327.32	324.78	326.4	327.19	325.78	330.66	326.09	327.9	319.04	328.49	326.08	325.92	326.16	328.73	329.01	323.02	325.46	328.5	326.25	327.77	326.61	328.07	329.74	329.21	326.26	326.42	327.15	330.43	330.55	330.04	325.27	326.08	322.66	325.98	325.35	327.78
306.78	304.77	302.21	302.8	298.37	305.65	302.53	304.26	305.71	298.74	309.68	306.68	302.39	305.04	302.7	304.13	302.49	301.42	299.48	302.54	303.77	301.96	304.76	305.07	305.34	303.92	302.7	301.75	302.25	303.31	299.72	305.38	301.38	304.67	301.36	308.04	305.28	303.57	298.31	300.09	303.91	304.95	301.18	304.55	302.55	309.51	301.22	305.49	302.65	299.61
311.81	313.79	316.71	314.05	317.13	310.16	313.37	314.15	314.28	311.59	310.21	313.29	309.78	315.57	317.04	312.19	315.3	313.31	313.99	308.42	311.36	312.49	313.84	312.88	311.35	315.33	313.4	310.4	308.26	312.87	311.69	314.58	311.57	310.05	313.71	311.28	314.65	312.32	311.78	313.7	313.24	312.59	312.43	315.07	310.68	314.08	314.5	312.59	315.32	312.88
303.31	301.79	307.33	305.45	303.62	300.93	302.66	303.91	301.37	304.77	307.22	305.41	300.96	306.66	301.24	300.24	309.22	302.42	302.23	304.69	308.83	303	301.67	304.27	306.84	303.76	303.65	303.31	306.61	303.09	305.6	300.89	308.07	300.81	305.54	303.56	300.11	306.51	306.14	308.66	301.14	304.68	300.19	303.56	305.61	302.62	305.02	303.42	301.57	306.37
307.94	302.66	304.32	305.39	304.11	307.26	306.41	306.06	305.33	302.41	305.77	306.27	303.78	303.96	304.29	306.28	304.86	304.94	304.75	305.95	303.97	301.06	301.72	304.48	306.27	305.52	305.17	304.94	304.31	304.32	307.89	305.01	303.35	305.6	305.21	306.3	304.73	301.5	304.92	304.76	303.31	306.05	308.04	303.83	301.44	301.58	303.6	305.01	307.35	303.65
312.88	313.38	317.61	310.87	313.11	311.83	315.12	312.9	314.39	314.05	314.99	313.79	312.23	314.81	315.82	312.12	316.09	312.73	310.96	311.4	316.84	314.95	315.4	312.63	313.93	314.44	315.62	315.77	313.05	315.3	315.72	312.56	315.61	313.63	312.05	313.37	312.04	313.2	314.64	314.36	316.22	310.02	313.81	315.58	315.37	315.58	315.86	318.65	316.01	312.61
302.9	304.24	302.77	300.48	302.36	302.82	305.11	299.95	301.81	303.2	301.81	300.89	301.91	302.39	301.5	302.92	304.59	299.54	300.64	304.49	301.8	306.08	302.58	302.13	303.16	303.53	304.46	300.48	304.53	303.2	304.57	301.01	301.98	301.94	303.31	302.62	305.47	307	302.72	301.24	302.18	300.46	302.9	302.15	302.15	303.29	301.19	301.3	299.55	303.41
311.05	311.59	316.98	316.05	316.74	314.28	313.47	311.74	315.65	315.22	311.66	317.18	316.37	313.39	321.1	311.84	313.52	314.19	312.23	316.65	312.74	313.85	321.56	308.13	315.35	316.69	312.94	315.25	312.53	314.7	317.38	313.32	313.89	314.55	316.67	312.81	315.8	314.47	313.44	315.58	316.93	314.83	313.75	315.52	315.98	312.66	313.38	314.02	319.09	316.55
318.62	317.5	321.98	321.47	320.78	314.22	316.28	316.95	315.71	314.65	317.47	319.69	317.82	320.13	319.73	317.99	320.49	315.92	318.64	317.18	316.94	316.16	318.76	316.41	320.63	317.54	322.58	316.21	315.21	318.79	317.11	314.69	315.81	316.45	321.84	318	319.32	319.77	317.63	318.9	319.86	316.68	318.25	317.24	318.93	314.08	316.98	316.14	319.8	316.61
303.59	303.69	303.66	301.14	304.7	305.97	300.69	302.61	304.56	300.8	302.92	299.26	304.22	303.7	307.77	305.38	306.74	303.4	305.9	303.6	309.08	301.9	308.2	304.59	305.53	305.36	305.37	307.07	303.99	307.61	305.26	302.5	302.18	302.7	308.11	303.42	306.37	302.21	303.69	306.33	307.69	305.95	303.27	305.49	305.07	304.12	302.95	301.73	305.31	304.39
329.15	328.8	325.64	322.73	324.75	326.16	327.06	324.41	324.54	327.94	323.67	323.38	324.02	327.14	324.06	326.44	324.99	326.32	324.32	329.6	328	325.43	327.52	323.85	322.75	326.9	323.62	323.71	327.95	321.06	325.17	325.91	323.34	330.71	325.56	330.11	323.77	323.41	323.81	324.66	324.58	321.38	325.3	321.3	324.84	326.51	322.89	324.7	326	324.85
314.91	313.73	314.32	314.29	313.97	310.21	315.13	312.46	311.53	313.71	315.09	306.76	314.75	311.5	313.77	312.03	312.17	311.61	314.44	315.22	314.28	311.47	315.55	312.1	315.01	313.36	312.75	313.7	312.98	315.12	314.44	313.88	312.63	313.77	307	311.79	310.76	311.22	313.29	309	308.78	310.58	309.63	317.96	312.71	309.77	311.23	314.18	310.69	311.67
302.43	302.28	299.96	296.49	300.23	297.42	299.91	300.24	298.52	301.35	300.65	299.92	302.7	301.93	299.89	304.27	299.7	303.55	302.75	301.22	303.04	305	298.73	302.53	303.55	296.96	300.29	300.88	300.93	303.88	303.82	299.39	301.48	301.38	301.3	299.62	300.74	298.5	299.46	301.07	301.35	305.11	299.1	300.68	298.97	301.11	302.99	300.64	297.4	298.85
300.15	296.97	300.65	302.23	302.72	297.72	300.02	301.86	301.02	303.39	299.01	299.86	298.91	301.2	302.2	301.7	300.37	300.37	302.17	300.2	301.39	299.99	300.09	299.02	302.82	301.94	299.07	302.5	303.5	299.17	299.8	300.68	302.8	297.34	302.95	302.14	306.08	302.26	302.51	302.63	299.5	304.83	304.06	298.45	301.13	301.51	297.28	302.94	301.94	302.53
324.87	322.24	322.15	324.59	324.65	328.13	323.15	324.93	324.56	322.51	323.98	324.43	325.7	320.35	324.19	320.67	323.6	324.61	322.17	326.85	324.99	325.11	324.94	323.21	322.78	324.52	325.3	324.97	327.52	324.77	322.53	325.18	327.3	324.81	320.14	323.38	323.5	321.62	324.69	324.62	324.09	324.44	325.21	324.1	323.32	327.83	325.32	324.94	327.32	324.13
330.74	327.51	328.51	324.93	329.2	329.72	324.55	325.3	327.19	330.73	326.27	325.65	326.19	325.92	330.26	324.17	323.46	325.42	327.21	324.05	326.33	326.63	323.58	328.98	329.22	327.04	327.03	321.62	327.75	328.49	327.14	326.75	327.47	327.22	325.26	324.75	330.58	330.57	326.94	326.36	325.14	326.98	324.42	331.03	327.25	327.38	326.81	327.92	326.45	325.36
300.88	304.03	302.9	302.06	304.76	300.73	302.1	302.15	305.06	299.9	305.36	303.53	302.31	302.17	299.66	300.88	303.34	304.72	303.37	301.02	303.44	304.03	301.14	304.51	304.22	299.69	301.66	303.67	303.59	301.32	302.26	303.6	304.78	301.57	302.82	302.59	301.75	304.04	305.23	301.81	303.4	303.41	298.67	304.2	303.07	301.77	302.34	302.31	305.6	299.74
315.16	314.78	317.25	315.92	315.74	318.41	316.55	312.86	319.43	316.29	315.43	316.39	313.61	317.19	318.02	312.49	317.63	312.92	318.66	313.6	315.4	318.89	317.88	311.96	312.79	314.16	318.74	316.36	315.31	316.26	316.36	315.77	315.45	314.98	315.49	316.3	317.84	313.25	316.29	312.78	315.42	315.25	315.74	316.53	318.31	317.24	316.6	316.77	314	315.19
304.85	301.38	306.12	304.18	301.87	302.49	299.69	302	301	302.68	304.09	303.68	301.79	300.44	302.44	297.86	303.9	301.52	304.43	302.25	300.76	302.35	303.67	303.44	303.57	301	299.82	302.79	301.5	302.56	304.36	300.33	300.55	303.14	301.46	302.6	305.08	301.22	299.75	303.94	301.34	303.08	301.97	303.05	300.29	302.65	304.89	302.31	301.86	300.6
298.73	300.36	297.5	300.43	298.84	300.86	300.76	299.47	300.57	301.88	300.71	300.98	301.28	301.31	302.34	301.51	301.67	297.36	297	303.22	300.61	297.96	298.64	302.41	299.8	300.63	301.37	300.37	301.18	295.03	302.65	301.21	300.47	301.29	302.61	301.52	298.67	296.47	300.37	298.62	297.34	299.53	299.05	297.09	298.31	300.44	299.07	298.39	298.42	298.82
311.26	314.07	316.03	312.12	314.3	313.11	312.24	313.76	312.81	311.24	314.16	313.79	313.54	313	316.1	312.15	310.54	312.53	315.27	314.34	315.52	314.14	310.41	313.02	312.81	314.68	311.81	313.74	313.87	314.19	316.4	316.16	315.67	314.36	312.95	313.45	315.61	314.81	316.07	314.56	314.26	310.78	316.88	314.15	311.27	311.8	311.09	314.97	311.62	315.79
301.75	300.3	302.75	304.76	302.69	299.41	302.79	299.76	299.76	302.78	305.09	298.06	300.97	300.66	302.67	304.29	301.21	303.27	302.5	304.2	299.37	302.13	302.36	301.08	302.97	304.72	298.53	302.12	303.27	300.68	306.66	301.4	299.42	300.86	306.08	298.86	304.47	302.59	304.28	300.44	303.48	302.8	299.98	301.89	304.51	301.81	301.36	304.09	302.6	302.04
312.64	310.95	311.05	312.12	314.51	311.56	312.3	308.39	314.75	314.54	312.25	316.51	315.97	312.96	315.04	316.04	313.85	311.16	311.85	308.11	310.65	312.15	313.92	312.92	312.73	312.39	313.73	313.51	312.37	310.19	315.35	313.07	316.17	311.71	314.18	315.17	311.14	311.36	313.26	315.07	314.65	312.29	313.93	308.81	315.19	311.63	315.26	312.32	312.83	313.62
301.43	298.83	303.89	299.05	301.77	298.34	301.29	300.76	304.28	295.61	302.76	301.45	299.79	299.91	297.95	298.71	303.39	302.15	298.3	298.19	299.47	303.38	299.15	304.61	298.26	299	300.81	301.94	301.15	301.64	300.78	303.17	299.68	303.43	300.36	302.88	300.74	301.87	300.86	304.45	303.44	302.48	296.49	299.45	300.35	302.39	303.99	299.83	301.92	301.07
306.18	306.35	305.59	308.11	299.04	305.29	307.2	307.04	304.73	307.13	306.61	307.19	304.95	308.37	301.74	309.78	309.15	308.02	305.83	307.48	308.8	307.14	303.77	304.96	306.46	304.41	304.78	310.1	303.56	305.36	307.72	304.22	309.03	302.59	305.75	303.77	305.87	307.34	306.1	303.35	305.4	307.98	303.85	308.3	309.44	304.75	304.24	306.96	304.57	307.45
303.35	299.52	301.73	303.04	302.04	301.78	300.99	299.74	303.51	305.77	306.25	302.6	301.17	305.06	300.51	302.38	304.42	303.31	299.4	298.93	303.8	300.69	302.54	302.98	302.95	301.35	304.75	306.11	298.85	302.34	302.85	303.29	302.36	303.8	305.12	303.38	303.94	301.79	303.09	304.69	303.54	303.3	305.29	304.29	305.02	304.17	303.95	299.7	303.07	300.11
305.75	304.52	307.91	305.37	307.79	309.81	309.35	308.94	308.09	308.79	306.99	303.94	307.94	309.61	310.62	307.1	306.03	306.94	305.11	310.48	310.76	308.76	307.6	307.87	310.04	309.12	306.65	305.68	308.55	308.85	308.41	307.07	304.73	309.75	304.98	302.69	306.53	307.9	309.1	310.04	305.75	304.84	306.63	308.13	306.22	306.38	307.92	307.19	306.66	305.55
312.16	310.41	313.72	315.24	314.52	308.63	312.85	311.08	313.24	309.82	311.05	310.65	311.69	313.57	314.33	311.58	309.53	312.73	310.69	311.11	310.94	313.9	313.66	312.25	308.24	311.98	314.43	315.8	313.37	308.82	311.68	310.85	309.6	311.45	310.98	313.15	312.1	309.98	312.61	313.99	313.27	309.96	314.65	312.47	311.23	312.43	315.25	311.08	312.6	313.01
302.86	307.31	303.94	306.82	307.65	306.36	302.4	303.29	308.24	306.05	303.02	308.5	305.81	307.4	305.73	303.75	304.83	305.85	307.63	302.58	307.85	306.1	307.86	307.13	306.18	306.94	306.1	303.53	302.46	302.87	307.15	301.06	304.36	303.27	302.59	304.7	306.53	302.8	303.45	302.4	301.49	301.47	305.59	305.54	306.92	303.13	303.78	305.45	304.6	305.51
319.81	317.33	318.24	319.39	322.45	320.61	318.49	324.1	321.54	317.19	319.79	314.63	318.83	321.39	316.51	318.36	319.51	320.99	320.08	318.73	318.47	318.51	320.95	318.1	314.22	321.68	319.85	315.76	318.67	319.59	319.48	316.34	320.16	316.99	320.36	313.55	319.99	320.31	319.52	316.88	317.72	318.22	320.57	319	318.24	319.43	323.48	318.05	320.13	321.43
314.99	316.78	311.32	315.09	312.18	311.91	317.09	314.65	311.93	315.4	311.55	312.08	311.3	312.99	312.71	311.25	313.99	312.21	311.88	312.4	312.16	314.52	311.5	311.99	314.57	316.2	313.71	308.65	313.12	313.41	312.37	318.41	315.41	312.27	310.89	312.5	316.19	313.49	313.65	311.33	311.4	314.05	316.3	312.99	313.04	311.92	318.43	316.08	311.2	313.65
304.57	302.37	303.38	305.79	304.99	302.69	304.76	306.98	302.68	303.65	305.68	306.39	307.23	304.94	303.2	306.38	303.85	308.67	304.2	305.84	306.33	305.07	302.63	300.81	305.16	303.9	306.72	306.77	304.76	300.91	303.19	304.78	306.47	301.4	305.23	305.01	305.25	306.47	302.58	305.77	308.14	306.84	303.47	302.38	306.38	303.19	305.78	302.99	300.61	304.53
320.08	319.69	316.79	317.99	318.86	321.71	317.28	321.95	317.95	317.41	316.59	320.9	319.86	321.31	317.07	316.21	322.23	318.21	317	319.94	317.9	322.08	318.35	319.21	317.89	317.34	318.93	319.96	317.72	318.66	318.81	317.9	320.95	316.06	318.46	319.8	318.65	319.58	318.85	318.84	314.88	318.31	319.08	318.06	317.71	319.03	320.29	313.58	313.24	320.12
320.15	321.06	319.83	318.24	319.44	317.83	316.89	317.99	317.19	318.38	320.42	319.78	316.86	318.3	320.36	317.29	320.91	316.94	314.13	318.79	320.49	317.44	319.06	317.64	316.76	315.83	317.99	317.85	318.7	319.2	316.57	315.66	316.87	317.27	317.81	315.31	318.79	320.39	320.35	322.68	315.03	316.97	320.51	318.1	319.27	314.96	317.55	317.87	316.57	316.76
310.09	311.8	306.76	311.95	306.77	311.62	310.54	309.02	311.48	310.88	308.61	311.04	311.12	313.03	308.75	310.35	312.82	308.37	310.82	309.08	311.28	311.52	310.2	312.85	307.69	307.55	308.91	310.82	310.14	309.55	313.65	309.15	310.55	313.43	310.46	306.98	312.86	308.93	308.93	312.79	310.04	307.55	310.23	311.16	312.13	312.21	308.05	311.84	313.12	310.3
292.41	295.02	293.92	294.36	297.5	294.04	294.65	296.24	295	295.19	295.92	289.99	293.9	294.45	294.61	297.47	296.17	292.69	293.93	293.97	291.53	291.06	294.58	294.24	294.1	294.04	296.32	288.6	294.94	292.9	295.46	293.75	293.41	293.4	296.75	293.97	299.72	295.87	291.51	293.93	294.13	295.03	294.2	290.76	292.13	294.24	294.49	291.31	295.66	294.49
331.65	330.71	328.15	328.03	327.55	328.14	329.47	329.59	327.64	327.05	330.24	328.56	325.94	330.19	329.79	330.39	327.16	327.94	328.02	328.17	329.01	326.96	326.88	329.16	328.95	327.97	328.13	325.07	326.86	331.03	328.48	326.5	326.76	329.75	326.99	329.02	329.9	331.08	329.47	327.6	327.46	328.51	324.56	329.15	330.44	326.56	327.57	327.97	329.66	328.07
304.02	304.15	305.31	304.12	304.03	303.7	305.38	307.25	305.43	308.9	307.59	304.11	302.23	301.98	305.8	303.28	304.99	306.1	303.56	305.55	305.57	302.93	304.97	307.21	307.7	306.74	305.51	305.8	303.5	306.18	305.56	307.33	304.74	302.81	302.71	306.73	305.28	306.98	303.38	310.81	303.27	306.33	305.48	307.95	303.6	305.99	307.29	305.93	302.95	302.56
315.34	316.11	313.29	318.06	316.02	317.75	317.58	317.71	312	313.43	315.42	317.49	315.67	313.85	312.26	315.55	315.62	314.07	318.23	316.07	313.51	317.46	317.77	310.74	317.48	314.47	313.49	315.68	313.18	314.58	317.45	315.54	315.96	315.92	318.78	315.2	316.27	313.52	316.94	313.97	317.22	311.89	311.74	314.98	313.3	314.15	309.12	315.13	315.42	313.79
314.81	313.8	313.19	315.26	309.98	309.92	317.05	315.48	313.41	310.54	312.57	310.55	314.98	314.56	310.97	309.91	310.64	313.46	314.59	313.43	312.28	312.76	311.95	317.56	313.73	312.72	312.53	313.33	315.16	314.73	310.38	313.71	314.82	312.74	309.02	311.12	311.75	315.89	311.6	311.89	314.84	313.74	312.14	314.04	312.43	312.52	315.87	310.61	311.14	311.31
295.89	300.66	293.55	297.14	292.84	293.97	296.12	296.71	293.22	291.13	296.25	291.39	294.78	295.66	293.47	299.05	295.98	294.92	295.46	295.53	298.56	294.28	292.83	294.32	294.38	294.47	294.54	294.61	296.23	298.53	292.99	290.94	295.55	296.38	296.47	290.76	294.48	296.06	297.42	296.15	293.75	295.44	295.88	292.32	293.97	294.47	297.98	294.47	296.33	294.43
302.28	300.76	302.53	303.9	295.25	300.95	301.1	299.13	301.23	303.32	299.73	298.26	299.07	300.16	301.97	300.47	299.93	300.81	300.01	300.38	298.64	300.26	300.53	302.57	302.23	298.03	301.47	300.16	300.73	300.62	299.51	301.85	301.92	298.71	300.61	304.59	297.7	301.15	299.46	300.74	300.53	302.23	298.75	300.13	302.41	300.18	297.18	299.6	300.21	296.74
298.83	302.67	299.59	301.73	302.07	298.54	298.45	300.69	301.21	300.83	299.81	303.86	299.33	301.58	300.56	301.52	298.8	298.58	300.22	301.91	300.16	298.97	298.84	299.91	301.5	298.27	301.28	299.87	300.58	300.02	301.6	303.37	300.1	296.41	300.15	300.43	299.42	300.47	298.77	298.05	303.71	300.5	301.01	300.7	299.5	300.61	298.32	303.02	299.96	296.23
301.12	298.29	299.21	303.37	299.46	303.3	300.99	302.84	303.31	298.22	297.19	301.5	300.84	299.64	297.85	299.37	300.8	298.19	300.67	304.62	298.69	300.09	298.21	300.84	298.92	300.86	303.85	300.13	301.93	303.03	303.82	300.93	300.24	302.74	303.85	303.15	302.15	302.14	301.47	303.06	302.29	300.77	301.06	302	302.39	297.92	299.65	298.24	301.9	296.65
301.03	300.09	304.57	304.78	301.79	301.31	304.27	303.1	302.29	303.3	301.08	302.37	307.74	305.98	302.2	300.74	304.66	302.6	301.98	300.97	303.1	306.87	300.36	303.54	305.17	301.17	300.75	305.45	300.47	302.33	300.61	304.63	306.19	300.3	300.49	303.5	301.29	303.6	301.25	298.57	307.69	302.17	301.44	303.96	303.26	302.62	294.96	304.18	296.9	299.99
311.44	312.87	310.18	316.66	314.96	315.31	314.35	313.04	311.48	313.61	314.97	312.56	313.36	310.49	313.42	314.47	311.51	314.07	312.7	314.71	316.01	315.44	315.04	313.9	312.86	314.84	310.37	315.35	311.61	316.87	315.86	313.76	315.61	314.76	316.28	310.36	314.44	315.79	316.61	316.42	318.05	313.9	313.45	313.07	312.51	312.96	317.24	311.55	311.78	315.43
305.84	308.46	303.73	306.61	306.77	308.21	310.04	309.76	305.93	302.19	305.82	306.26	304.92	309.86	308.66	303.51	308.33	307	308.99	308.63	307.76	307.43	308.05	305.94	306	306.78	307.74	304.55	303.82	305.11	306.1	305.37	308.38	303.74	309.21	306.73	301.52	306.2	306.57	307.87	311.97	307.91	308.59	305.39	308.44	304.5	306.24	309.38	308.82	307.37
304.59	304.49	309.07	307.68	307.45	306.58	308.1	303.06	306.63	306.17	307.69	306.53	309.16	305.4	306.5	307.17	308.93	307.26	309.59	305.53	303.76	305.38	307.33	309.84	306.01	305.7	306.52	303.84	303.39	304.83	304.21	306.14	306.42	305.54	306.64	302.82	302.75	303.91	308.43	311.03	305.9	306.92	306.52	308.13	308.1	307.37	305.36	306.68	303.29	309.47
303.02	303.73	304.36	303.4	305.18	306.31	305.46	305.34	305.14	304.77	303.63	301.39	299.33	302.65	306.15	302.27	303.85	304.69	304.46	302.87	304.19	304.19	308.11	307.18	304.67	303.94	306.81	303.2	302.03	305.38	304.32	302.3	306.7	305.11	301.97	301.65	302.82	304.5	303.03	311.19	306.53	301.33	303.26	305.15	305.02	302.44	300.16	305.37	302.18	303.82
301.48	305.85	302.55	302.04	305.87	304.98	307.84	305.98	309.28	305.24	303.02	305.86	305.28	305.2	305.22	304.41	303.4	307.22	305.37	306.36	303.26	304.85	304.8	304.93	304.48	301.29	304.18	303.83	306.57	302.2	306.25	304.15	307.11	305.47	305.3	303.14	306.09	306.34	300.95	305.85	306.67	305.33	305.74	306.07	301.79	303.7	301.76	305.79	306.72	303.61
304.52	301.61	304.92	304.92	302.83	304.82	301.17	302.67	303.82	304.27	301.81	301.04	302.6	305.77	303.99	303.96	303.95	302.15	305.84	303.24	304.24	302.19	301.71	303.83	303.61	303.15	303.82	302.3	303.5	303.74	302.52	304.03	304.41	300.38	306.01	303.91	302.84	302.34	302.37	304.62	301.72	304.42	302.01	302.63	304.4	299.97	305.67	302.59	302.74	303.05
327	330.11	329.66	324.87	332.48	330.44	330.21	329.75	328.15	325.15	325.57	327.52	329.08	330.13	325.03	327.9	330.45	328.44	330.11	330.15	329.46	329.31	329.88	329.84	331.45	329.29	328.67	328.74	328.85	327.2	326.64	325.28	328.81	328.21	329.41	323.04	328.37	331.52	327.45	329.22	325.01	330.66	328.32	327.14	331.54	330.16	329.31	326.94	326.44	328.18
307.69	308.28	306.01	311.2	308.03	312.23	311.93	305.66	311.64	308.79	306.34	309.21	308.25	309.25	309.01	308.31	309.72	307.37	306.98	306.83	307.91	313.29	308.38	308.38	314.64	305.82	304.57	309.31	306.81	307.42	306.99	305.93	309.6	309.4	309.39	308.45	308.63	307.91	307.32	309	308.37	308.36	312.63	308.73	308.98	313.1	311.72	311.13	306.87	312.17
312.65	314.31	313.52	313.24	311.18	315.87	316.19	310.03	311.49	312.52	314.17	314.07	313.43	313.32	310.09	312.95	311.91	314.18	315.3	308.06	311.06	315.89	312.94	311.65	314.65	312.69	314.8	312.84	311.49	313.08	311.05	314.43	316.65	314.38	314.43	313.34	312.99	308.85	315.5	310.87	314.24	314.19	314.25	313.82	312.12	316.56	316.99	313.96	317.67	310.47
296.35	297.21	294.7	292.6	294.96	294.56	296.2	299.97	294.25	295.75	295.92	296.43	297.15	297.9	299.88	295.75	295.23	299.81	297.76	298.62	295.63	295.3	296.69	299.05	296.15	298.57	300.54	294.05	294.88	299.5	292.81	297.3	295.53	295.56	294.81	298.14	292.96	298.38	294.89	296.55	297.67	296.99	296.21	296.68	297.95	291.79	299.21	297.54	298.92	299.51
305.39	301.95	304.62	301.61	307.78	301.05	301.47	300.38	303.24	306.72	302.5	304.15	307.15	304.1	305.49	305.39	302.65	303.44	306.19	306.08	302.37	305.09	302.91	300.95	301.07	303.55	300.84	301.21	305.86	302.34	304.53	301.7	302.01	304.08	303.43	304.87	305.87	300.67	301.57	304.04	302.52	302.43	301.7	303.17	305.06	304.4	306.37	302.81	301.29	303.57
327.33	327.69	327.47	331.22	330.4	327.17	330.85	327.41	328.28	329.19	326.98	328.85	330.45	328.03	329.64	331.32	328.83	327.5	327.63	326.47	327.47	327.24	326.94	330.01	329.55	333.66	331.36	325.51	327.78	328.86	328.23	329.54	332.31	331.19	327.91	326.07	325.56	330.06	328.53	332.06	327.01	327.97	331.22	330.35	325.16	332.71	327.45	328.06	326.78	329.83
313.37	311.23	313.39	310.4	310.06	312.61	312.1	310.72	313.93	313.82	313.3	309.06	309.78	309.22	311.64	310.94	312.25	308.9	311.79	314.99	310.84	309.82	313.56	311.21	308.09	312.01	314.73	314.1	312.07	308.75	310.36	308.69	313	308.84	310.33	313.06	312.3	312.6	314.53	310.7	307.56	312.22	312.18	307.71	309.39	313.05	311.21	308.18	312.51	306.55
302.29	300.98	303.04	300.61	301.09	300.46	304.15	302.65	299.93	297.71	301.93	301.9	302.77	299.27	299.36	300.4	301.75	300.04	298.91	302.32	301.09	300.02	300.88	303.83	300.56	297.9	300.97	302.25	300.28	303.44	300.62	302.18	300.64	298.25	306.39	299.58	299.83	298.9	300.97	299.27	297.83	297.28	299.72	302.52	301.09	303.16	297.58	300	300.54	301.19
305.65	305.32	308.72	307.22	304.07	303.88	307.4	310.41	309.67	311.99	303.69	305.25	305.44	310.04	305.73	310.24	306.09	306.77	306.98	308.69	311.22	306.06	304.53	308.77	309.49	307.08	305.49	304.2	304.79	305.36	304.97	304.89	306.16	306.38	308.38	305.34	307.44	312.32	306	305.69	306.06	307.08	307.83	306.6	307.83	305.22	305.69	307.58	307.37	303.12
317.32	313.08	312.6	313.68	309.6	315.73	315.17	320.49	312.84	311.57	313.6	317.12	313.94	315.05	316.11	314.46	316.47	317.04	315.54	316.82	313.98	312.45	313.43	314.06	312.21	314.91	313.04	314.09	313.21	313.02	314.81	313.16	313.82	313.37	311.52	314.18	318.34	312.12	311.7	311.51	315.04	308.44	313.48	314.83	313.92	313.96	315.12	315.82	316.17	314.62
312	312.87	308.31	314.41	312.26	314.59	310.41	317.55	315.78	311.96	312.49	309.72	312.51	316.29	311.11	315.92	310.54	314.04	310.89	312.65	312.93	314.06	313.73	314.47	312.84	315.39	315.04	310.52	312.67	312.25	311.71	314.85	311.81	315.1	315.28	314.35	313.6	312.19	312.3	313.95	314.38	316.19	311.29	313.5	315.87	312.54	316.06	314.43	313	313.39
318.1	317.36	316.76	315.31	315.53	316.45	317.69	317.22	318.17	322.57	319.54	316.76	314.72	317.6	319.16	317.58	312.54	319.58	320.83	317.18	315.77	316.19	320.31	315.22	318.33	320.36	317.98	319.6	322.06	317.3	315.58	319.59	317.58	317.65	314.07	315.05	316.29	317.74	317.28	320.97	317.84	316.42	319.14	317.23	318.42	321.13	317.61	318.64	317.24	317.16
312.02	309.19	311.7	312.34	308.18	312.79	307.92	312.02	311.4	310.16	307.55	306.29	307.59	310.44	310.12	308.17	310.15	307.82	308.27	313.07	307.06	309.54	310.15	308.36	310.8	312.76	310.7	310.85	309.11	311.78	311.62	310.01	309.41	309.63	309.7	307.36	310.36	313.32	312.6	310.58	311.71	311.19	313.46	315.07	308.61	312.25	310.12	309.92	311.12	311.33
307.15	304.24	303.06	306.26	303.26	305.45	306.92	306.26	307.81	302.45	300.77	306.32	303.07	304.47	301.89	303.58	305	304.99	303.85	307.97	305.54	302.16	304.68	304.81	304.73	306.13	307.69	306.87	302.95	305.62	305.17	305.66	302.04	307.3	307.27	305.17	306.48	301.37	307.84	306.34	304.9	305.42	301	304.59	304.69	305.3	303.79	303.56	303.6	304.95
326.99	328.48	327.16	329.5	326.34	329.94	324.64	327.09	329.04	325.16	324.13	324.76	332.59	326.7	330.12	327.78	330.7	325.46	327.68	328.07	325.4	323.76	330.49	327.97	326.51	325.83	328.37	329.47	325.33	324.37	327.19	322.45	327.88	323.68	328.51	326.48	326.67	326.76	327.86	326.75	327.35	328.73	324.32	324.08	327.15	324.32	329.32	329.51	328.97	325.45
301.56	303.62	303.58	304.04	303.05	300.35	305.01	302.73	300.39	302.88	301.7	301.71	306.35	302.08	300.66	301.95	300.39	304.14	304.9	298.65	300.68	305.2	301.71	304.88	302.43	303.65	302.2	303.85	302.13	305.24	299.38	302.47	302.67	305.35	299.81	299.42	300.96	302.39	303.62	300.22	302.52	304.51	303.95	302.63	303.31	305.86	302.83	303.69	304.08	301.91
314.09	313.68	315.52	313.53	317.22	315.62	313.49	315.05	312.19	316.57	315.12	314.31	315.6	311.15	314.23	316.23	312.78	315.92	313.62	313.31	314.27	314.03	316.3	314.43	316.75	312.61	318.86	315.44	312.28	316.34	313.88	314.21	314.37	314.58	313.71	310.97	312.1	315.46	320.31	317.28	312.01	314.51	316.91	317.42	313.38	318.37	315.46	317.66	315.69	311.8
303.92	305.12	306.5	306.41	305.44	308.5	305.47	307.55	304.98	305.95	306.27	305.61	304.21	304.81	305.51	304.27	308.66	303.61	306.15	308.11	307.26	307.18	309.17	307.09	301.63	308.54	306.38	306.93	307.81	303.86	304.67	305.03	311.84	305.29	306.6	305.68	305.03	303.05	305.62	306.35	306.47	305.69	306.42	305.18	306.05	304.73	304.41	308.41	307.44	304.34
319.99	318.25	319.9	317.8	317.16	320.14	317.09	319.44	315.78	322.75	316.45	319.03	320.11	320.72	316.85	319.43	317.5	321.19	317.82	319.79	313.7	318.42	320.27	317.22	319.4	317.72	315.87	314.54	316.42	320.48	321.16	317.12	320.85	317.12	317.14	317.91	315.96	319.19	318.47	318.34	317.82	318.31	319.72	318.54	318.11	317.78	319.86	318.65	318.08	319.21
313.46	312.91	310.68	311.81	312.22	312.4	314.63	313.03	313.04	312.17	316.78	314.56	316.09	312.01	312.36	313.14	314.53	311.38	313.69	311.94	312.46	313.95	311.91	308.9	315.97	311.78	311.38	310.77	314.04	312.5	307.59	313.66	312.1	311.49	312.54	314.93	309.72	309.12	315.46	312.3	314.83	313.08	310.54	316.77	313.01	309.8	311.91	312.04	312.83	312.46
302.16	300.53	302.6	302.94	301.67	303.1	300.2	304.51	299.96	302.59	300.25	304.88	302.07	303.34	303.46	301.23	305.75	301.88	304.83	302.05	300.25	303.07	301.22	301.07	305.52	299.82	302.64	304.16	305.19	300.58	302.16	303.29	300.59	304.89	302.21	302.74	303.24	302.78	305.02	300.36	301.87	300.69	302.32	300.44	303.8	303.54	302.78	301.07	307.27	303.72
314.52	312.56	314.18	314.37	313.3	318.35	312.65	315.36	314.62	311.92	314.27	310.02	318.7	313.37	312.07	314.87	313.22	312.77	315.03	314.16	313.24	316.15	315.05	314.41	313.56	320.3	318.9	315.01	310.63	318.63	314.65	311.67	312.35	315.37	314.18	311.96	314	317.62	314.32	315.26	311.14	315.41	312.95	315.37	318.34	315.31	313.58	318.52	314.27	317.21
305.99	305.16	304.1	304.83	304.81	306.82	306.77	304.51	304.73	307.33	306.15	306.62	307.63	304.65	307.13	303.19	303.98	305.92	305.47	306.8	310.15	307.3	306.94	306.41	307.37	309.73	308.68	308.42	305.36	306.33	303.74	305.31	307.76	306.07	306.99	302.05	305.46	305.86	300.95	309.48	304.27	309.66	310.4	309.05	305.13	308	304.9	304.98	305.05	307.96
317.19	320.32	314.75	315.12	313.79	314.77	312.35	317.1	315.85	315.8	313.58	312.84	312.71	315.89	317.02	313.57	313.23	315.7	313.8	317.92	316.31	313.83	317.2	317.98	316.07	313.45	314.45	316.59	313.99	314.97	316.69	314.41	312.81	313.59	315.52	316.2	316.4	313.3	317.05	314.79	316.39	320.2	310.57	313.53	316.94	314.48	315.16	316.2	312.06	312.74
313.37	311.05	313.38	310.66	311.43	314.22	312.62	313.7	311.71	312.06	310.36	309.35	316.64	314.9	313.41	315.38	310.25	311.9	314.25	310.22	311.3	314.29	309.14	311.77	313.37	317.13	312.65	312.94	310.79	308.8	313.97	312.13	310.59	311.31	313.22	314.1	312.26	312.68	304.21	311.48	313.56	313.02	312.24	315.54	313.51	313.4	312.26	311.62	310.57	313.66
310.84	311.57	314.4	310.21	314.03	311.94	312.5	312.95	309.76	313.6	311.48	311.68	314.9	316.57	312.04	313.53	317.63	313.87	315.2	311.26	316.23	316.2	315.14	314.69	314.31	312.79	313.86	313.97	314.52	312.83	315.11	312.83	309.56	312.39	312.24	312.21	313.2	316.72	309.74	312.08	313.53	309.43	316.02	314.49	310.82	315.69	311.96	313.15	315.91	311.41
305.17	303.22	302.06	300.31	302.99	305.22	304.49	301.99	302.1	300.71	304.13	306.66	306.74	302.47	303.19	305.13	301.91	306.05	303.8	303.25	304	305.51	304.13	301.97	300.63	303.72	303.81	302.6	298.82	303.16	300.14	303.26	302.85	304.06	305.79	307.94	304.35	307.82	302.19	303.46	303.42	303.08	304.67	301.45	303.83	302.97	303.57	301.69	305.74	301.72
319.87	317.35	317.8	319.12	321.63	316.81	317.46	316.29	318.24	313.6	313.92	317.06	319.68	317.58	314.81	318.42	321.38	320.06	315.24	318.71	319.54	315.73	318.59	320.17	315.65	316.68	318.12	317.69	319.92	319.63	317.38	314.97	318.89	321.18	317.49	316.97	316.18	320.12	315.9	320.89	316.05	317.59	316.43	318.63	315	317.37	320.21	317.28	321.97	319.25
301.17	306.98	304.39	302.14	303.51	303.34	305.64	304.66	302.37	304.06	303.85	310.34	307.71	308.38	301.35	304.44	301.74	303.03	304.05	306.94	304.31	303.56	303.8	297.99	304.54	302.05	303.55	302.53	304.14	303.39	303.96	305.44	302.74	306.48	302.33	305.77	305.21	306.09	304.56	306.37	303.38	304.87	306.44	305.47	308.41	304.16	300.95	302.36	307.52	299.45
331.77	328.73	326.66	328.3	327.23	326.34	325.74	326.25	328.54	326.58	327.65	326.22	320.34	326.63	327.21	325.71	326.07	328.54	328.82	328.93	328.2	326.41	327.31	327.06	325.82	327.7	329.59	327.15	323.28	328.88	327.29	327.96	325.19	324.32	325.54	325.26	326.67	325.74	327.15	324.57	331.22	324.83	326.46	327.79	324.15	325.12	328.01	325.97	326.01	328.87
323.18	322.81	326.36	323.81	324.35	322.85	322.39	323.52	324.35	324.42	325.09	322.3	324.29	325.57	325.03	330.42	322.46	326.04	323.11	326.88	324.92	328.94	325.42	325.43	324.96	323.16	328.55	323.52	323.25	324.17	323.43	324.58	323.9	323.26	322.53	323.06	326.89	322.43	325.88	323.65	325.64	326.32	322.47	326.04	323.22	323.04	325.36	325.08	323.13	327.63
326.98	324.1	324.43	326.48	323.66	327.03	328.62	321.5	323.78	327.1	326.65	322.28	324.49	323.79	322.83	327.83	323.35	323.33	326.1	329.97	325.24	325.87	325.64	319.56	323.92	324.79	330.16	323.34	323.52	324.44	324.39	326.15	323.3	321.55	327.27	325.69	326.15	322.55	327.27	324.65	325.83	326.7	323.68	324.51	324.68	326.69	322.29	328.6	326.39	325.6
317.34	315.17	317.75	321.24	318.7	317.26	320.17	317.7	318.67	317.31	318.27	320.06	316.39	321.02	316.16	318.47	321.12	314.91	317.38	319.07	320.02	318.97	318.6	319.39	317.27	317.73	317.96	320.7	320.12	318.92	316.94	320.52	318.82	319.66	318.38	318.34	315.39	316.8	320.1	315.21	321.05	317.6	316.41	320.64	317.37	318.71	313.97	318.45	314.75	318.7
313.52	312.49	315.86	312.38	312.45	312.86	314.19	309.07	316.6	314.92	317.52	315.37	312.47	312.05	311.3	310.38	315.56	314.99	313.83	316.95	311.68	314.94	314.4	309.08	316.56	311.51	312.95	313	309.62	310.38	313.5	311.53	314.02	317.27	316.35	313.85	313.71	312.28	312.55	313.11	316.28	314.6	314.28	312.48	312	311.77	311.02	313.57	317.41	314.15
305.74	304.51	302.97	304.58	301.57	299.89	304.47	303.83	301.71	304.5	306.36	305.01	301.21	304.32	303.04	304.13	305.04	302.45	301.02	303.83	305.9	299.33	304.9	300.2	301.66	300.23	308.35	305.74	302.37	305.55	304.21	304.35	305.76	303.67	304.01	303.46	300.67	306.52	304.23	304.54	303.35	302.03	304.06	305.16	303.59	304.96	303.07	306.1	304.63	305.83
298.19	300.02	297.64	300.97	301.2	297.25	301.52	300.69	299.93	296.19	301.25	299.24	301.08	296.9	301.04	301.68	298.68	300.19	298.74	299.38	298.6	299.49	302.18	300.78	301.4	299.06	297.68	297.59	299.77	298.85	300.92	299.91	298.71	301.41	297.19	297.42	300.75	296.79	302.04	300.29	298.87	299.95	303.88	300.49	299.78	296.79	301.57	296.09	301.28	298.42
307.7	305.77	306.76	306.55	302.72	301.88	302.19	303.83	306.52	306.82	302.48	304.99	302.46	306.29	306.6	303.92	302.73	305.9	300.42	303.81	305.98	306.69	303.65	301.59	303.8	305.37	305.84	303.69	302.48	303.8	305.11	307.5	304.02	306.24	303.02	305.64	304.98	303.13	300.56	304.85	305.13	305.05	307.6	303.53	304.95	305.16	305.05	305.06	304.51	301.19
316.67	313.6	317.15	312.09	318.71	317.06	314.63	315.04	317.19	319.22	319.22	316.17	315.01	316.23	317.4	320.14	317.82	314.21	318.97	320.44	322.34	316.11	319	322.01	318.64	318.61	316.56	317.64	315.18	316.08	321.17	315.35	318.09	318.24	318.89	315.8	317.16	318.91	315.96	315.46	318.76	316.31	319.27	317.47	314.29	315.43	317.34	315.21	315.12	319.56
315.05	319.84	315.31	315.48	316.2	315.87	317.38	318.89	317.22	315.09	318.33	317.13	315.31	317.65	316.99	318.23	317.99	318.46	316.05	318.57	317.14	316.5	319.59	313.96	319.84	317.25	316.44	317.94	317.02	314.35	319.5	315.85	316.15	315.08	315.96	314.88	316.58	318.49	316.22	317.53	316.97	318.49	319.45	317.7	317.9	320.09	318	316.29	316.56	316.62
314.42	313.65	314.35	312.51	317.23	311.78	312.99	315.11	313.32	315.38	311.24	316.22	313.98	309.74	316.8	313.5	315.35	316.59	315.11	314.48	315.9	315.71	315.51	314.91	314.29	316.77	310.19	317.13	311.33	312.96	313.33	315.68	313.61	311.8	313.55	317.69	310.85	313.51	314.93	312.98	316.35	311.73	312.95	313.18	315.06	317.72	311.43	315.14	314.24	316.53
308.53	315.41	312.29	314.06	312.61	313.06	311.88	312.57	312.72	312.88	313.8	311.76	314.42	312.73	315.5	314.45	314.87	314.58	318.5	310.41	311.53	312.2	315.7	313.67	308.77	312.87	310.73	314.42	311.21	313.51	315.76	311.9	313.28	315.51	311.83	314.17	314.66	313.1	316.46	312.26	317.07	314.32	311.74	313.01	311.9	312.75	314.01	312.21	311.87	313.6
306.27	306.08	306.82	308.22	306.17	302.55	303.44	306.72	305.96	304.14	306.01	304.71	303.18	303.44	304.45	302.72	304.4	304.77	306.42	301.79	300.94	303.09	303.99	303.93	303.1	304.68	304.05	304.84	303.72	302.89	304.91	302.81	307.48	301.49	303.51	303.54	303.7	302.61	302.62	307.32	303.02	302.7	304.24	305.34	306.33	305.6	302.92	304.37	307.67	306.71
320.33	318.07	319.8	317.9	316.41	319.61	319.52	319.46	321.78	317.76	319.85	322.52	319.36	317.64	313.58	317.44	319.46	319.63	320.77	319.41	321.03	317.46	316.42	317.43	317.47	319.76	319.36	318.97	318.8	319.11	317.34	319.05	317.23	318	319.97	318.62	315.12	319	317.41	318.22	318.48	318.23	318.27	318.96	316.53	317.96	315.46	317.41	322.82	320.1
309.34	314.2	312.34	312.49	311.96	312.75	311.33	313.32	315	311.25	312.34	311.75	317.89	314.12	309.14	315.41	312.79	310.32	312.66	311.63	312.33	315.47	310.5	311.38	310.88	316.61	313.73	314.31	314.87	314.09	310.22	313.06	311.63	308.05	312.68	309.92	311.98	312.67	314.84	313.52	313.73	309	312.62	309.9	313.63	312.87	313.37	310.93	310.67	313.23
310.82	309.6	311.5	310.35	311.92	309.6	311.54	310.31	314.72	311.53	311.18	311.51	309.22	309.19	310.82	313.39	308.97	313.14	308.43	312.91	314.13	313.41	313.28	311.07	310.05	308.33	310.7	315.76	309.29	315.16	307.73	312.69	314.21	313.06	312.25	311.9	310.93	314.44	306.88	311.7	310.34	309.64	311.79	314.8	310.38	312.79	312.75	310.42	312.86	308.85
304	303.88	306.23	302.73	300.48	307.37	300.65	303.83	306.79	302.5	302.85	303.53	304.11	302.75	304.28	304.04	301.41	304.84	304.47	301.07	302.67	301.35	303.29	305.63	304.26	302.79	306.23	303.25	304.9	304.98	306.47	306.96	302.68	302.92	302.59	305.69	305.93	305.68	305.07	301.91	305.57	304.26	302.95	304.21	304.2	303.28	303.04	301.87	305.38	306.16
305.85	307.15	305.11	304.33	305.69	303.25	305.37	306.53	304.87	308.2	307.07	309.65	308.92	304.46	309.83	308.6	304.28	301.45	304.13	308.08	310.53	306.13	302.41	305.15	305.72	307.49	310.22	308.59	305.9	308.83	304.43	308.59	307.91	309.44	307.16	306.01	308.41	308.36	306.69	307.41	306.5	304.59	307.22	304.86	307.4	304.97	307.33	308.45	307.37	307.75
317.05	313.73	312.03	319.4	314.71	313.34	315.87	310.91	315.19	313.28	311.31	310.79	319.05	313.68	311.09	315.11	311.58	312.73	315.28	311.45	314.79	313.84	317.43	313.95	314.45	314.78	313.95	318.04	314.2	316.7	312.9	312.11	311.68	315.69	315.25	308.77	314.4	312.63	313.66	312.01	314.11	314.28	320.11	314.79	315.99	314.06	314.61	315.76	314.02	311.04
313.08	309.46	311.93	312.1	308.21	313.33	311.48	312.19	314.58	312.26	308.44	313.45	311.18	307.29	311.35	313.67	311.46	311.53	310.42	311.69	312.66	310.2	312.72	310.37	312	313.79	312.52	311.21	308.38	311.29	309.5	313.96	316.16	309.94	314.85	312.34	312.59	306.59	310.28	306.89	313.13	310.16	311.87	311.91	312.38	311.79	313.81	312.23	316.45	313.05
307.79	301.9	303.85	303.76	303.04	302.92	303.78	305.38	305.19	302.71	307.19	300.1	303.47	304.25	304.85	305.12	300.95	305.95	303.21	304.69	302.21	300.97	304.4	302.06	301.49	303.48	299.21	302.58	301.57	302.04	304.56	306.44	298.08	304.18	303.41	304.57	303.82	304.09	306.94	302.77	302.44	303.25	305.76	306.3	303.15	304.89	302.33	306.2	305.5	302.39
298.1	292.21	294.4	292.97	293.72	298.16	294.52	297.05	294.73	294.24	294.03	296.87	295.84	291.15	295.93	293	292.6	295.76	292.31	296.53	296.11	295.98	298.33	294.23	296.12	293.95	296.05	297.94	296.06	291.89	297.65	294.12	293.02	293.51	293.67	298.89	296.45	297.77	296.01	297.57	297.06	295.62	296.28	293.96	294.47	295.8	294.48	298.44	295.01	295.43
309.06	311.6	314.02	311.38	310.88	312.53	311.37	313.02	314.3	310.68	312.57	311.45	313.11	313.44	310.39	312.2	312	312.53	311.2	316.5	311.66	313.36	309.29	312.19	311.1	310	313.34	314.84	309.09	316.23	308.15	311.71	309.49	311.87	312.68	311.55	315.54	313.04	311.08	311.58	313.32	313.18	311.75	312.07	307.97	315.73	308.74	312.82	311	309.72
304.86	306.6	304.25	304.9	304.58	306.25	308.02	304.5	303.16	306.75	305.95	304.81	307.58	309.15	306.35	306.71	307.16	306.55	309.09	304.59	303.39	305.37	303.62	307.4	304.09	299.66	306.92	302.69	305.45	305.62	306.89	305.02	303.06	305.57	302.94	305.39	306.96	302.36	306.69	308.08	305.45	305.87	303.12	305.24	307.8	309.1	304.69	306.5	306.33	305.94
313.93	315.01	311.38	315.13	316.23	314.33	312.93	312.64	316.09	316.41	311.5	317.71	317.61	312.41	314.98	315.03	318.11	313.25	313.91	315.76	310.49	314.08	312.93	317.03	317.9	317.59	308.97	311.29	317.5	315.97	313.69	313.75	314.3	313.91	313.86	316.43	311.84	315.85	312.43	315.79	314.67	315.62	312.52	315.16	317.04	314.14	315.17	318.96	316.73	319.25
294.87	296.86	296.18	294.72	299.21	294.7	294.28	296.08	295.88	296	297.69	295.5	294.24	293.43	295.13	295.11	294.38	295.5	294.52	293.57	294.92	295.45	292.94	294.03	291.27	292.84	295.72	297.5	297.53	293.54	295.88	292.95	295.97	294.21	295.52	294.37	297.81	295.67	293.28	297.01	293.92	297	295.7	293.3	294.49	295.75	295.73	292.21	293.98	295.07
309.75	308.26	312.7	309.22	309.1	307.86	310.85	306.68	313.03	307.08	308.2	310	308.76	309.35	309.14	306.34	310.66	308.35	305.02	311.6	308.2	309.01	311.11	308.97	309.99	311.05	308.75	309.94	310.91	309.86	309.94	311.99	303.73	308.04	306.9	307.72	307	309.56	311.75	311.73	308.04	308.46	311.46	312.64	309.89	308.12	307.48	313.06	308.95	305.27
297.09	299.76	296.46	296.81	300.02	298.82	294.83	296.39	295.15	294.54	299.17	300.95	299.56	296.65	297.01	298.17	297.31	296.26	297.96	294.24	294.59	297.45	295.86	297.31	294.43	296.43	297.26	298.27	294.54	293.1	298.8	298.33	301.47	300.02	301.68	299.82	296.93	296.9	294.73	295.56	296.02	296.16	298.27	295.38	296.69	296.07	295.04	294.47	297.83	297.69
318.6	319.73	317.76	318.72	318.26	319.29	320.41	314.46	316.34	320.58	318.35	321.65	316.95	319.13	315.72	317.71	318.19	319.72	316.59	320.04	317.9	316.34	319.09	316	314.21	320.65	318.06	319.64	316.3	317.12	318.22	314.38	320.56	318.89	320.36	319.72	318.97	315.16	319.06	316.23	323.06	316.95	316.42	320.34	314.7	314	316.9	320.44	317.55	318.82
314.73	312.25	315.61	310.69	314.81	313.13	315.54	311.69	312.32	315.29	312.24	310.7	310.66	309.22	310.12	313.94	311.08	316.31	310.12	313.42	313.9	315.11	312.88	311.34	313.98	311.86	314.4	312.38	314.78	309.49	314.38	309.04	315.32	313.69	312.43	313.62	311.42	312.97	315.12	311.09	313.75	310.65	310.67	313.32	314.3	313.67	313.27	314.03	312.63	313.34
312.69	310.27	312.11	314.88	314.27	314.56	314.86	312.53	314.54	317.06	311.84	312.45	311.75	312.48	310.65	314.67	315.11	314.82	316.7	314.64	311.32	317.14	313.48	309.86	314.06	309.48	313.32	313.79	312.03	313.16	312.94	313.45	312.22	315.53	309.61	313.31	314.07	311.72	311.87	315.08	315.4	310.15	314.93	313.31	316.32	315.22	311.43	313.98	313.35	313.39
304.87	307.7	306.38	305.26	301.57	305.74	300.2	302.85	305.68	303.82	309.13	306.11	306.45	303.15	304.16	305.49	305.96	302.31	306.51	302.88	305.21	308.02	303.58	308.9	305.1	303.86	303.22	304.44	306.03	303.85	303.97	305.08	302.77	306.52	305.24	304.48	305.33	307.41	302.68	308.54	303.08	306.72	301.9	302.07	306.86	302.65	306.67	303.91	305.77	307.11
303.15	300.71	303.24	299.47	305.73	302.89	304.99	305.42	305.88	302.37	302.4	307.15	303.96	304.42	302.92	299.79	303.9	297.55	301.96	301.69	304.09	303.63	302.77	305.83	302.18	307.52	304.44	307.93	301.97	303.21	312.37	302.45	304.75	306.12	301.51	307.39	303.79	303.39	303.89	305.81	301.81	300.86	303.04	301.84	305.84	300.89	301.85	304	305.69	302.45
319.25	316.96	316.6	315.31	313.28	311.94	312.92	316.24	317.07	315.67	314.11	315.65	315.54	314.92	315.83	312.51	317.74	314.89	314.53	316.21	313.88	316.89	310.42	315.69	317.54	311.81	314.73	313.85	312.85	316.54	313.1	315.15	319.3	312.8	312.8	314.07	313.8	315.59	314.6	309.92	312.97	316.09	315.53	315.6	311.44	316.05	317.2	316.05	315.19	312.72
301.21	301.86	299.86	301.18	295.88	303.98	300.71	301.55	300.73	302.27	300.86	302.01	302.48	302.38	301.12	304.21	298.77	300.2	299.4	304.6	300.27	298.65	300.61	299.83	296.98	302.03	300.06	301.08	304.58	301.91	301.72	302.33	301.54	299.83	298.52	304.73	302.75	301.63	300.42	302.05	298.18	299.67	298.44	301.29	298.51	300.39	302.45	303.48	301.61	301.28
304.94	306.12	304.17	306.32	304.88	302.93	301.84	307.23	303.59	306.25	306.17	306.15	308.14	308.12	306.93	305.38	304.87	304.78	304.88	308.15	307.89	303.99	302.38	302.45	303.88	303.95	303.38	304.01	306.79	302	303.2	307.87	303.82	305.81	304.63	308	306.82	301.67	304.83	302.43	303.18	304.06	307.95	305.49	304.48	306.52	303.95	304.15	306.68	308.42
308.16	312.56	312.51	312.61	307.13	308.53	310.59	308.99	312.47	310.16	310.34	312.04	310.17	310.65	308.87	311.23	309.48	310.97	313.11	307	310.84	310.85	312.22	311.9	308.13	311.98	309.99	311.82	310.24	305.63	309	309.79	310.7	312.18	310.66	309.44	310.3	312.68	311.25	312.96	306.01	309.62	307.56	307.89	312.01	313.91	311.55	312.12	312.44	311.67
304.37	305.57	304.13	303.46	301.61	307.98	305.22	304	301.33	305.55	305.78	302.62	301.38	305.81	307.18	303.72	303.26	302.14	304.6	303.94	307	305.15	304.68	305.25	303.35	305.05	304.46	306.32	302.64	306.63	302.5	303.32	300.16	303.55	306.81	305.78	304.08	305.49	301.8	305.45	304.38	304.34	304.24	301.73	305.83	305.15	304.03	300.33	304.53	305.21
308.85	311.31	308.81	308.76	310.43	309.54	307.51	310.95	309.93	312.16	306.52	308.59	309.32	311.31	310.86	306.99	309.5	307.95	306.09	308.03	309.69	311.42	307.66	310.31	313.98	309.62	312.24	306.78	306.96	308.44	308.86	311.52	305.91	307.5	308.95	308.89	311.44	306.71	309.41	308.86	310.66	310.03	307.97	309.4	312.45	309.21	310	311.13	304.92	308.64
308.29	308.09	307.77	304.33	305.71	307.9	306.62	306.26	306.64	307.55	303.75	304.8	304.5	304.68	306.54	306.91	307.63	307.22	306.63	304.54	303.3	305.8	305.84	305.74	307.89	307.88	303.43	304.78	307.71	306.27	304.47	303.22	308.7	310.17	302.04	309.46	306.7	310.4	309.98	308.42	305.68	306.45	302.36	305.43	308.17	308.23	308.71	305.65	307.27	309.78
314.18	319.06	313.61	318.2	315.71	319.05	318.09	316.77	317.11	316.97	317.35	315.16	315.76	319.99	319.28	318.92	319.95	314.8	316.19	314.55	319.2	317.27	315.03	322.2	316.85	319.47	320.25	319.02	313.5	319.31	315.73	311.62	317.3	320.13	317.51	316.77	318.73	318.44	318.14	317.52	317.53	319.01	318.47	317.74	318.77	318.61	319.56	322.65	319.25	318.29
304.63	305.26	307.13	302.63	308.63	309.69	303.78	307.75	308.34	305.98	303.4	305.23	305.14	305.59	306.43	304.44	306.63	306.04	303.94	303.33	303.88	308.63	308.2	307.27	303.46	303.34	306.15	307.3	300.93	304.62	304.86	306.66	305.27	304.13	308.43	306.81	302.66	304.38	306.43	304.17	303.09	304.42	301.9	307.75	306.66	307.61	304.92	304.69	303.36	305.53
317.45	319.41	325.03	320.68	319.79	320.43	318	317.85	318.45	320.84	316.83	320.52	322.71	318.04	317.2	317.97	320.47	317.45	321.78	320.17	319.25	319.6	317.67	318.31	320.78	317.57	319.85	319.13	320.69	318.5	318.42	319.45	320.23	318.7	322.05	321.13	320.58	322.43	320.55	316.18	319.74	320.42	315.99	317.64	320.12	316.35	319.11	318.61	320.01	320.93
299.68	296.95	300.44	298.57	301.47	298.37	302.92	300.81	299.09	304.56	302.6	300.04	300.44	296.96	299.81	302.89	298.02	299.97	299.95	300.16	299.79	299.44	298.18	297.12	299.78	301.22	301.27	301.76	298.53	300.2	298.8	298.19	301.73	302.13	299.41	298.9	303	301.01	299.18	300.2	298.91	304.72	302.98	301.61	299.77	298.59	298.05	301.83	300.54	297.74
301.62	304.91	305.81	307.15	302.57	301.85	305.71	299.96	303.43	302.69	299.76	302.94	301.2	304.4	303.72	303.95	304.48	303.21	302.89	300.75	302.38	305.51	301.75	304.36	303.9	301.58	303.96	298.73	300.93	301.11	303.49	301.54	305.65	305.59	304.04	303	301.41	299.88	304.99	303.47	311.07	304.27	304.49	304.74	306.2	299.78	305	303.84	303.87	301.82
303.41	303.26	300.32	302.91	304.94	308.02	305.97	305.75	304.25	301.39	305.01	303.09	303.03	304.06	306.49	302.35	304.11	304.26	304	302.28	304.36	301.88	301.14	305.96	303.19	304.95	303.6	303.49	304.51	300.9	304.64	303.58	304.36	304.25	301.72	301.89	298.44	304.1	300.55	304.03	300.39	305.16	302.81	303.87	304.44	303.08	304.83	303.97	301.89	301.92
312.5	311	313.13	314.05	314.5	310.6	315.15	312.64	311.58	313.09	311.79	309.71	314.27	309.61	312.13	314.53	310.83	312.28	315.66	315.79	312.29	310.29	310.7	314.1	313.09	308.97	311.62	314.72	310.7	310.22	314.03	313.06	312.82	311.83	310.18	313.9	313.99	313.66	315.01	310.21	311.34	314	315.39	310.05	314.48	312.09	311.91	317.78	312.33	313.81
296.44	297.07	297.51	293.8	300.35	295.25	295.27	299.31	297.26	297.56	297.25	297.42	296.24	299.07	295.03	296.93	296.41	298.86	302.11	299.19	298.63	296.86	294.99	299.32	294.72	297.24	294.2	295.99	298.08	296.61	297.22	298.63	297.87	297.81	295.1	294.88	298.11	293.59	296.79	296.83	297.72	298.39	298.03	294.3	299.49	298.03	296.9	295.57	295.81	298.73
317.06	319.08	320.31	318.09	317.48	318.8	318.78	315.17	312.88	316.19	318.75	315.91	320.49	317.67	318.2	317.79	316.85	317.92	317.9	313.72	317.87	318.15	313.54	320.75	314.95	316.13	319.83	314.4	317.82	317.28	317.53	317.39	318.02	314.5	316.66	315.8	318.23	320.22	316.53	318.62	316.94	319.55	321.18	318.66	314.61	317.97	314.88	318.75	314.9	315.06
301.01	303.69	306.09	302.38	306.97	309.52	306.2	306.65	301.68	306.38	305.27	309.15	307.63	305.23	306.47	307.27	308.32	302.2	306.08	309.64	306.69	306.01	308.34	307.91	310.31	303.01	306.8	306.62	306.95	307.43	307.96	304.2	307.57	304.18	308.49	308.24	309.1	304.73	303.51	303.87	304.13	303.99	307.97	305.21	308.72	307.49	306.39	306.72	308.07	304.73
304.88	304.08	305.37	306.28	303.7	303.51	303.42	305.69	304.24	304.6	302.94	305.61	305.6	306.14	307.17	304.89	304.78	306.87	300.31	305.99	307.34	302.59	304.21	304.65	302.37	304.69	303.28	301.14	307.5	303.17	305.67	304.98	306.28	303.88	306.11	305.53	309.13	303.36	303	305.87	304.95	304.21	307.82	300.3	303.45	306.11	307.33	308.08	304.63	306.43
321.36	326.44	324.91	324.97	326.99	326.31	323.33	325.17	323.92	327.43	323.79	320.88	327.27	323.25	325.5	323.9	324.19	327.08	326.27	325.25	324.53	325.68	328.61	327.27	323.67	322.57	326.54	327.11	327.79	325.18	325.91	324.4	326.39	324.55	325.54	325.51	324.33	321.66	326.21	328.09	325.26	325.28	324.86	327.02	323.7	322.67	324.6	323.88	326.19	326.77
305.94	303.41	303.82	302.07	301.32	307.26	305.21	308.62	306.81	307.17	305.45	302.82	307.05	306.16	308.44	305.09	307.14	303.84	306.94	303.78	305.54	302.77	303.33	309.91	301.91	305.49	304.75	310.01	305.26	304.76	307.17	305.06	304.94	305.92	302.12	305.93	307.34	304.76	307.22	305.23	301.28	303.19	306.7	305.94	305.27	305.16	306.81	301.07	306.09	303.78
[truncated: 150 more columns]
