# Supplementary material for: Genetic dissection of main and epistatic effects of QTL based on augmented triple test cross design
Source: PLoS One. 2017 Dec 14;12(12):e0189054. doi: 10.1371/journal.pone.0189054 (PMC5730204; doi:10.1371/journal.pone.0189054)
Supplement: S9 Supporting Information — (ZIP) [file pone.0189054.s009.zip › z5_450_0.8_10.csv]

303.67	303.07	303.95	303.95	304.27	304.14	303.73	302.32	302.7	304.76	304.07	304.28	303.37	304.53	303.04	303.49	303.36	305.45	303.38	303.7	304.04	303.69	303.82	304.55	302.58	304.3	303.81	303.34	303.49	303.39	304.15	303.98	303.75	304.1	305.02	303.41	303.35	304.18	303.78	302.46	303.6	303.74	304.14	302.98	302.85	303.22	303.19	303.58	304.01	304.12
315.99	315.36	315.92	315.11	315.15	316.09	314.92	315.67	315.59	315.64	314.99	314.58	314.44	314.96	315.78	315.83	314.61	314.62	314.42	314.23	314.22	314.93	316.07	314.5	314.39	316.42	315.44	315.12	314.87	314.24	314.02	315.57	314.34	315.26	314.4	315.11	315.8	314.84	315.29	314.4	315.52	314.58	314.37	314.9	315	314.91	314.7	315.02	314.88	314.8
304	303.16	304.61	304.63	304.98	303.93	304.32	303.48	303.37	303.83	305.29	303.42	302.96	304.23	303.09	303.77	304.87	304.36	303.49	302.68	303.91	305.35	303.37	303.26	303.48	304.07	303.93	303.66	303.49	303.7	304.16	305.11	304.3	304.54	302.63	304.34	303.17	303.74	304.32	303.8	303.99	303.11	303.94	303.59	303.74	303.97	303.5	304.04	303.62	304.06
315.23	315.53	315.08	315.35	315.33	316.32	313.3	313.98	314.98	313.94	314.92	315.66	314.72	314.37	314.66	314.03	313.9	315.16	315.45	314.8	314.98	313.38	315.96	314.52	313.52	315.65	315.41	313.67	315.39	314.05	316.34	315.42	314.39	316.3	314.96	314.79	315.57	315.05	315.49	314.5	314.78	315.8	315.74	315.01	314.5	314.36	314.67	314.5	314.05	315.75
317.88	318.03	315.63	317.95	318.01	317.66	318.79	318.28	317.64	316.15	315.59	318.59	316.16	316.61	316.46	316.48	318.14	316.75	318.39	316.85	317.36	317.15	318.62	317.95	316.91	316.97	317.52	317.19	318.5	319.17	317.55	315.94	316.01	317.76	317.02	317.32	317.83	318.03	318.03	317.89	317.05	318.57	317.48	317.67	316.94	316.83	317.03	318.56	316.94	316.84
317.33	317.66	318.49	317.35	317.4	319.68	318.7	317.12	318.27	318.47	319.02	318.2	319.6	317.03	317.17	318.81	318.44	319.15	318.57	318.48	318.09	318.49	318.77	320.4	318.02	318.85	318.82	319.29	318.8	318.02	317.88	318.58	318.77	319.76	319.59	317.21	319.3	318.41	318.1	318.62	318.77	318.6	317.38	318.71	318.07	317.61	318.24	317.74	318.09	318.26
293.31	295.37	294.63	294.33	292.67	293.83	293.37	294.43	293.42	293.58	293	293.05	293.54	293.05	293.45	294.46	293.99	294.58	294.22	293.08	294.78	294.32	293.55	293.93	293.17	293.44	294.45	294.02	294.92	294	294.32	294.22	292.69	293.53	293.08	294.07	294.68	294.71	292.77	294.43	293.17	295.43	296.44	293.28	294.29	294.76	294.82	294.16	293.39	294.63
310.48	310.58	309.33	309.85	309.79	310.2	309.96	309.48	309.68	309.71	309.4	309.39	309.24	309.47	310.3	309.71	310.9	310.31	310.55	310.24	310.05	308.97	309.37	309.14	310.17	310.05	310.76	310.28	308.58	310.02	310.11	308.89	309.39	309.69	307.9	310.26	309.24	310.66	309.38	309.67	309.77	310.16	309.29	308.43	309.08	311.24	309.49	310.65	309.71	309.25
308.03	306.76	307.21	306.49	307.4	307.16	307.23	307.06	306.81	308.37	307.22	307.45	307.86	306.43	307.73	307.1	307.6	308.16	307.14	306.93	306.97	306.32	306.89	307.24	307.1	307.33	307.03	306.43	307.72	308.32	305.99	307.24	307.28	305.62	308.21	307.08	307.51	307.15	307.16	307.54	306.82	307.35	306.53	307.8	306.49	305.44	308.29	307.11	307.31	307.98
312.35	314.01	313.55	313.16	312.9	313.37	313.26	314.05	312.24	312.42	313.87	312.57	313.65	312.84	312.86	314.35	312.7	313.66	312.64	312.88	313.53	312.7	314.1	313.08	314.06	313.49	313.44	313.76	313.45	312.86	312.36	312.48	313.33	313.31	312.94	312.6	314.92	313.94	313.79	313.64	313.84	315.67	313.14	312.55	314.8	314.13	313.49	311.62	313.49	313.51
314.87	313.31	315.08	315.1	313.97	313.3	313.32	314.03	314.94	314.76	313.55	313.56	314.3	314.26	313.91	315.19	313.83	314.17	313.16	313.6	313.31	314.03	313.94	314.36	312.91	314.25	313.02	313.84	314.54	313.02	313.68	314.1	313.29	314.6	315.56	313.73	314.22	314.25	313.7	313.04	314.11	314.49	314.6	313.8	314.09	315.98	314.3	313.31	314.54	313.81
305.33	304.71	305.14	303.21	304.23	304.07	305.41	304.8	304.4	304.77	303.96	304.33	304.13	304.75	303.97	303.7	303.44	304.85	302.87	303.26	303.96	304.88	304.34	306.04	304.49	303.61	305.01	306.32	305.06	304.74	304.32	304.97	304.58	304.83	304.7	304.92	304.5	304.26	305.44	304.1	305.44	305.68	304.78	303.98	304.83	304.11	305.01	304.71	304.83	303.8
306.28	306.07	306.94	306.77	306.24	305.6	306.87	307.75	305.23	305.98	307.33	305.3	306.83	307.56	305.63	306.92	305.56	306.16	305.57	307.28	306.04	305.58	305.18	306.23	306.22	305.78	306.83	306.19	306.24	306.68	305.87	306.33	307.07	306.61	306.38	306.19	306.99	306.2	306.03	306.03	305.56	306.41	306.29	307.21	307.27	305.12	305.29	304.7	306.19	306.43
312.48	313.11	314.27	313.49	311.07	312.07	314.16	313	312.68	311.97	311.86	311.85	312.98	313.73	314.19	312.55	313.03	313.26	313.62	312.52	312.61	312.59	313.65	314.2	314.22	314.51	313.85	313.86	313.74	313.69	312.19	312.38	312.94	312.97	312.06	313.23	312.56	313.3	312.58	313.09	312.9	313.11	312.58	314.36	314.4	314.3	313.46	313.44	314.29	311.64
294.66	294.9	294.7	295.13	295.99	295.05	296.65	295.23	295.47	295.55	295.29	295.66	293.93	295.67	294.7	295.51	296.09	295.3	293.84	296.23	293.9	295.02	294.11	294.09	295.6	294.89	296.75	294.79	294.68	296.63	293.64	296.6	295.26	294.39	294.26	296.06	294.79	294.99	293.87	294.95	294.39	295.62	295.69	295.3	295.51	295.41	294.13	293.97	295.48	295.65
310.51	310.67	310.82	310.24	310.73	310.99	311.69	311.55	310.75	310.96	310.55	312.42	312.5	310.73	310.14	309.51	310.66	310.65	312.74	310.93	310.85	310	311.2	310.84	310.37	309.98	311.27	310.69	309.75	309.84	310.85	311.49	310.29	310.87	310.1	309.08	310.57	310.68	310.64	312.03	310.18	310.06	310.21	310.69	312.49	311.08	310.8	310.68	311.29	310.49
313.12	311.65	312.95	314.14	313.33	312.37	311.57	314.74	313.65	313.29	313.24	314.35	314.17	312.69	312.45	313.71	313.42	312.92	312.63	313.83	313.45	314.11	312.61	313.27	314.92	312.84	312.54	312.66	313.13	314.33	312.18	312.43	313.76	313.38	312.13	312.61	312.58	311.49	314.04	312.82	313.25	313.82	313.23	313.25	313.16	314.69	313.02	313.91	312.19	312.78
300.45	300.6	298.88	299.49	299.64	299.39	300.18	300.13	299.88	301.35	299.68	300.87	299.27	300.5	299.46	298.97	300.75	298.51	300.05	299.04	299.23	299.49	300.97	299.81	298.73	300.61	302.58	300.24	300.77	299.66	300.12	299.57	298.89	299.12	300.57	300.62	299.95	300.43	300.53	299.31	299.77	298.34	299.82	300.31	300.58	299.28	300.26	300.79	298.86	298.45
306.9	306.1	306.89	304.84	307.02	307.64	306.72	306.34	305.89	306.63	305.23	306.35	306.94	306.74	307.17	306.18	306.18	306.47	306.66	307.19	306.94	307.29	306.34	305.53	307.54	306.39	306.58	306.66	306.55	305.92	305.74	307.64	306.29	307.24	307.98	305.93	305.8	306.83	305.97	306.45	305.45	306.85	309.18	306.78	306.47	307.65	305.9	307.15	307.94	307.85
309.92	308.46	309.8	308.4	309.92	309.45	309.27	310.12	309.94	310.95	308.89	308.04	310.46	309.93	310.43	309.74	309.38	310.26	307.75	310.91	309.1	309.76	308.77	309.33	309.45	309.14	310.97	309.28	311.26	309.9	309.58	308.9	310.98	309.12	309.83	309.51	309.12	309.81	309.55	309.33	310.32	310.01	308.78	310.4	310.92	308.62	309.66	309.8	310.43	309.7
303	303.54	303.32	303.65	303.19	304.12	303.33	303.42	301.98	303.63	303.21	302.29	303.44	303.21	304.22	303.55	303.86	302.91	302.49	303.33	302.88	302.01	301.58	303.24	303.03	301.75	303.81	302.98	303.26	303.58	304	303.05	303.54	303.03	304.04	303.34	302.64	303.82	302.26	302.14	303.42	303.08	303.19	304.46	303.38	304.02	304.28	303.86	304	303.24
297.9	295.18	297.68	296.66	296.03	297.14	297.13	296.6	297.62	296.22	297.68	297.21	296.61	296.93	296.27	296.56	296.5	296.53	296.85	298.17	296.03	296.85	296.67	295.83	298.15	296.58	296.61	296.65	296.7	297.26	297.11	295.74	295.89	297.47	297.59	296.46	296.38	297.51	296.39	295.61	297.03	297.27	295.81	296.42	297.41	296.36	297.53	296.94	296.96	296.07
314.28	314.72	313.69	315.9	313.49	314.38	315.82	314.22	315.44	314.97	315.62	314.72	315	315.74	316.26	313.47	313.86	313.53	314.08	316.53	315.44	315.23	315.83	314.29	315.6	314.72	315.07	313.69	314.13	315.44	315.45	314.27	315.18	315.58	313.49	315.29	315.16	314.17	315.19	313.31	315.15	313.89	315.12	313.02	315.03	314.78	314.36	314.75	314.1	315.41
310.71	310.06	308.29	309.15	309.73	310.17	310.95	309.88	311.18	310.08	309.49	310.91	309.92	309.66	309.86	308.58	310.29	309.91	310.98	310.58	309.56	308.92	309.86	309.98	308.92	309.26	309.23	309.48	310.64	309.88	310.7	309.53	310.11	310.11	310.78	309.44	309.63	310.02	309.94	310.5	308.81	310.88	309.41	309.12	309.31	309.64	310.4	309.65	308.83	309.62
319.03	318.18	317.87	319.01	318.42	318.17	317.94	318.28	317.48	317.26	318.16	318.49	319.03	318.08	317.56	318.3	318.68	319.04	318.34	318.68	319.21	318.79	318.64	318.59	318.95	317.88	317.79	318.57	319.03	316.9	318.5	318.23	319.17	319.13	319.03	318.29	318.41	319.1	318.56	318.62	317.74	318.55	318.84	318.74	318.44	316.96	319.48	318.77	317.5	319.81
309.65	310.42	310.5	310.55	311.46	310.23	310.84	311.59	310.27	310.93	311.33	310.15	311.4	310.82	310.89	310.26	311.09	310.63	309.98	311.78	310.42	310.67	310.57	310.79	309.8	309.8	311.06	309.98	311	311	310.79	310.9	309.82	309.28	311.41	312.49	310.38	311.43	311.95	310.14	311.88	310.77	310.57	311.47	311.01	311.01	309.9	309.83	310.77	309.9
302.75	301.92	302.93	303.27	303.54	302.16	303.17	302.92	302.52	302.47	303.34	303.02	302.31	303.65	303.02	303.83	302.84	303.46	303.73	303.27	302.21	301.99	302.81	303.16	303.29	302.37	303.47	303.19	302.33	301.8	302.24	303.01	303.65	302.54	303.28	302.95	303.67	303.15	303.09	303.9	302	301.42	303.02	302.8	302.51	303.08	302.92	302.76	303.25	301.4
297.28	297.11	296.82	296.36	296	296.69	297.07	297.06	296.01	297.88	297.92	296.43	296.98	296.77	297.62	297.22	296.48	298.61	297.64	297.78	296.76	296.5	297.58	295.39	296.37	297.01	296.81	297.95	297.45	296.77	296.71	297.97	295.35	296.72	297.05	296.72	297.16	296.98	297.04	296.7	296.9	296.93	296.69	296.91	296.04	297.7	296.94	296.24	296.21	296.55
309.08	309.4	309.28	308.52	309.03	308.36	309.36	309.5	307.77	307.45	308.26	308.84	308.49	308.38	309.11	308.44	308.61	310.24	308.93	308.17	309.46	308.3	307.94	308.91	308.98	308.83	308.44	308.06	309.88	310.19	308.93	308.18	310.11	308.06	308.88	308.71	307.9	310.55	308.6	309.07	307.45	308.82	309.19	308.54	308.96	308.84	309.28	308.01	307.59	309.44
310.92	311.47	312.57	311.9	310.65	312.26	312.01	312.25	310.9	310.78	312.93	313.14	311.18	311.61	311.53	312.55	311.45	312.5	312.35	312.58	311.58	311.94	311.27	311.83	312.57	311.78	312.81	312.35	313.17	311.72	313.08	312.09	312.2	312.14	311.36	311.71	312.38	312.17	311.85	312.3	311.16	313.42	312.14	313.51	313.08	311.39	313.2	313.02	312.85	313.39
317.17	317.65	318.26	318.31	318	317.76	317.77	317.99	316.41	318.03	318.22	317.96	317.37	318.77	316.93	317.73	316.86	317.56	318.09	317.07	317.46	318.02	317.91	317.31	318.33	318.28	318.37	317.91	316.5	318.77	317.39	317.93	318.47	317.84	318.75	319.24	318.25	317.53	319.11	317.78	316.83	318.24	318.79	317.02	317.55	318.63	318.43	318.12	317.96	318.37
314.32	314.77	315.89	315.69	315.23	315.15	314.7	315.08	314.86	315.83	314.4	314.94	314.31	313.49	314.76	314.65	314.63	315.18	313.65	314.47	313.76	313.25	315.52	315.31	314.42	314.52	315.32	314.49	315.3	315.09	313.67	316.08	314.92	315.26	315.13	315.52	314.96	313.92	315.04	315.8	313.44	316	314.54	313.79	315.36	316.57	314.93	314.94	314.43	314.91
313.84	312.83	312.86	314.5	312.67	312.77	312.95	313.26	313.24	312.6	311.88	312.39	313.38	312.8	312.8	313.77	313.17	313.89	311.4	312.75	313.62	313.63	313.28	312	312.9	313.26	312.4	313.54	313.17	313.9	312.26	313.58	313.97	312.7	313.18	313.41	313.64	313.97	313.66	313.1	313.32	313.04	313.28	312.94	312.92	312.92	312.31	313.6	313.07	312.64
313.29	312.32	313.43	311.58	313.21	311.4	313.93	312.28	313.28	313.3	313.24	312.62	312.86	314.42	312.33	312.82	313.1	312.79	313.09	312.93	313.73	312.56	312.8	313.37	312.69	312.85	312.85	312.85	314	313.78	313.94	313.96	313.2	312.93	311.69	315.06	313.05	313.32	313.35	313.9	312.35	313.43	313.68	313.62	313.85	313.59	313.31	312.85	313.35	312.93
305.9	305.75	306.13	305.32	306.85	305.82	306.51	306.35	305.28	306.75	306.19	304.92	306.56	305.11	305.66	306.16	305.69	306.17	305.08	306.08	305.85	305.43	306.61	307.51	306.21	305.82	305.61	305.8	307.37	307.61	306.96	305.08	305.89	306.84	306.16	307.98	305.58	305.99	305.89	306.51	306.44	305.2	304.75	306.36	306.49	305.4	306.46	305.37	304.73	305.99
325.1	325.97	324.25	325.56	325.67	324.89	326.45	325.54	324.86	326.27	325.64	324.72	324.98	324.87	325.22	324.25	325.34	326.01	325.52	325.4	324.55	325.74	326.16	324.29	324.76	326.86	325.49	325.19	326.03	326.02	323.78	325.27	325.33	324.09	325.23	326.34	324.81	325.57	325.12	325.39	325.83	325.79	324.94	325.48	325.59	325.1	324.54	324.62	326.07	326.12
300.62	300.07	301.89	299.85	299.95	301.14	301.48	301.79	301.61	300.49	301.31	301.5	301.07	300.57	302.4	301.22	300.5	300.35	299.96	301.38	300.89	300.85	302.79	301.06	301.46	301.43	300.26	301.95	301.18	299.96	302.09	299.41	301.31	301.18	301.18	300.86	301.24	300.38	300.79	302.26	301.23	300.47	301.13	301.59	301.48	300.98	301.72	300.62	299.57	301.97
311.19	310.21	310.98	311.04	309.59	311.39	309.8	310.49	311.91	310.51	310.5	310.03	310.71	310.01	311.22	310.39	310.39	310.26	310.16	310.97	310.4	310.81	311.54	310.78	310.02	312.22	311.08	309.77	311.65	311.51	309.75	311.15	311.12	310.02	311.49	311.04	310.63	311.02	310.16	311.2	310.06	312.05	308.95	310.36	310.62	310.29	310.23	310.75	310.86	309.74
315.92	315.32	315.11	314.66	314.75	315.83	315.34	315.1	316.09	314.87	314.5	315.09	314.89	315.21	315.07	314.17	314.55	314.99	314.04	315.13	316.35	314.41	316.01	314.09	315.42	314.95	314.92	315.01	314.16	315.13	316.29	314.54	314	314.85	314.46	314.31	315.55	314.75	315.61	313.85	315.04	314.67	315.11	313.96	313.67	313.32	314.53	315.94	315.7	314.65
296.04	296	296.74	297.09	296.93	296.78	297.22	295.36	297.26	295.53	298.14	297.53	296.58	296.5	296.39	296.09	297.5	297.57	297.76	297.04	296.54	297.46	297.13	296.11	297.22	297.44	298.02	295.34	296.35	296.17	297.39	295.61	296.78	297.37	297.32	296.52	296.35	296.61	296.45	295.69	296.43	296.9	297.12	298.33	296.85	296.89	297.02	297.27	295.6	296.25
299.2	300.15	299.66	301.08	300.02	299.61	300.03	301.33	299.33	299.09	300.46	300.14	300.81	298.87	299.86	300.08	299.59	299.78	300.72	300.4	298.54	299.79	301.33	299.82	299.46	299.71	299.98	298.29	299.75	300.08	299.14	299.95	300.93	300.83	301.02	300.12	298.69	299.43	300.59	300.72	299.95	299.95	301.84	300.14	300.33	300.76	299.19	300.16	300.11	300.46
317.61	317.01	316.14	317.58	316.33	317.04	317.9	316.51	316.72	317.41	317.2	315.93	316.42	316.65	317.43	317.18	317.11	317.09	317.07	318.5	318.33	318.1	317.17	318.33	317.01	318.68	317.56	317.47	316.17	316.36	316.98	316.73	316.91	318.18	318.65	316.57	317.74	316.54	318.23	317.11	316.63	318.17	316.48	317.09	317.6	317.14	317.12	318.07	317.32	317.12
318.49	318.09	316.58	318.38	319.36	318.74	319.65	318.98	319.09	319.26	319.69	317.83	317.17	318.57	318.29	319.83	317.4	318.71	319.16	318.01	318.34	318.21	319.4	318.06	317.78	317.64	318.59	319.05	319.11	318.48	319.38	318.24	317.6	318.39	317.56	317.9	318.97	319.02	318.71	319.11	319.49	320.12	318.59	318.72	319.53	318.48	318.01	320.71	319.86	318.21
303.25	303.96	302.77	302.97	302.81	303.12	303.2	303.47	302.79	303.11	303.48	303.6	303.45	303.52	303.18	303.47	302.76	303.11	302.45	302.37	302.58	302.54	303.3	302.76	303.3	303.06	303.6	303.97	303.36	303.62	303.79	303.84	303.11	303.54	303.8	303.69	303.39	302.25	303.71	304.72	304.78	302.79	303.53	302.57	301.69	302.99	302.33	302.48	302.8	303.73
304.38	304.47	304.81	303.88	305.66	304.27	305.35	305.03	304.48	304.88	305.15	303.7	306.16	303.61	304.79	303.85	305.01	305.49	302.85	304.01	305.27	305.33	304.23	305.34	305.12	304.64	303.88	303.77	305.4	304.64	305.8	305.21	305.69	304.9	305.25	303.84	305.46	304.94	303.49	305.6	304.34	305.32	303.83	304.04	304.44	304.36	304.36	305.42	305.25	304.8
303.01	305.27	305.12	304.96	304.84	304.66	305.66	304.22	304.52	304.67	305.57	304.42	303.89	304.27	305.62	303.96	304.63	305.48	305.17	304.35	303.97	305	304.08	304.37	304.37	303.68	305.07	304.86	305.94	305.05	305.2	304.49	304.84	305.59	304.01	305.72	305.92	303.81	305.06	304.64	304.65	305.29	304.21	305.79	304.73	304.67	306.34	304.48	305.46	305.64
305.94	305.91	305.63	306.61	305.63	306.34	306.16	305.96	306.58	305.18	305.96	306.09	306.91	306.3	307.23	306.12	305.87	306.62	306.73	307.1	306.1	305.71	305.48	305.24	305.54	306.21	305.93	304.87	307.39	306.36	306.21	305.11	306.29	307.13	306.05	305.87	306.08	305.8	305.39	304.48	306.42	307.2	306.75	305.36	306.26	306.22	305.9	306.17	305.39	306.92
305.8	304.73	304.91	305	305.38	303.98	303.94	304.87	303.05	304.34	305.01	304.87	304.12	304.36	304.99	304.57	304.63	306.47	304.23	304.96	304.35	305.85	305.18	305.68	306.29	304.19	303.81	305.08	307.4	303.34	305.4	304.82	306.1	304.39	306.15	303.77	304.36	304.95	305.53	305.18	304.3	304.77	305.66	303.4	304.21	304.66	304.63	304.96	305.01	305.31
303.66	304.39	301.66	302.96	303.4	304.91	302.88	304	304.52	302.82	303.12	302.53	303.1	302.3	304.85	304.54	303.19	303.78	303.39	302.38	303.67	304.7	304.74	303.74	303.14	303.35	302.22	303.07	303.08	303.38	302.63	303.69	302.95	303.38	302.57	303.78	303.71	302.64	303.69	303.16	302.87	303.83	301.91	303.79	302.65	303.86	303.17	302.63	302.7	303.19
296.87	297.56	296.2	297.4	297.15	296.13	297.08	295.87	297.23	296.58	295.97	296.45	296.97	296.94	297.07	298.55	297.72	296.12	296.37	296.69	297.6	296.39	297.97	297.11	295.91	297.36	296.16	297.42	296.73	296.11	297.29	296.02	296.61	296.97	296.57	298.51	295.74	296.59	296.53	298.35	296.71	297.57	297.13	295.74	296.42	296.39	297.53	296.66	296.1	296.83
294.54	293.95	293.49	293.93	294.23	293.21	293.35	293.51	293.06	293.89	294.2	293.31	294.25	293.4	292.74	294.88	294.04	293.41	293.47	294.12	294.04	294.34	293.49	294.34	292.93	293.98	293.9	294.42	294.48	294.19	293.3	295.56	294.59	293.29	292.63	292.93	293.63	295.08	293.82	294.48	293.42	295.07	294.49	294.39	293.73	294.01	293.23	293.89	295.23	294.76
300.44	298.69	300.9	299.83	298.2	299.77	298.82	298.82	299.86	300.42	299.65	301.01	301.39	300.61	299.73	299.38	300.37	299.95	299.29	298.71	299.11	300.89	300.01	299.96	300.74	299.56	301.15	299.1	298.98	300.05	300.45	300.43	300.64	300.66	300.75	300.67	299.7	301.12	299.24	300.63	300.66	300.84	299.45	301.52	300.04	301.43	300.36	300.58	300.34	299.81
319.02	318.93	318.78	317.49	318.06	317.1	319.64	318.47	318.89	318.17	318.36	319.15	317.44	320.77	319.3	318.75	319.18	317.89	318.92	319.41	318.72	317.87	319.21	318.5	318.87	319.7	318.89	318.77	318.5	318.59	318.6	320.02	319.03	317.41	318.92	318.97	318.75	318.15	318.79	319.3	317.59	318.36	320.41	318.09	318.52	318.85	317.65	318.15	319.26	318.35
305.55	305.69	304.9	305.74	305.14	306.03	306.13	305.23	305.34	305.13	305.33	305.3	305.35	305.09	304.62	305.48	306.26	306.43	306.3	306.37	304.48	304.17	304.84	305.63	304.94	305.14	306.01	305.9	305.61	305.38	304.97	305.78	305.71	305.02	305.58	306.42	305.65	305.42	305.46	304.82	305.46	305.74	304.49	305.35	305.44	306.46	305.01	304.68	305.08	304.75
327.42	327.78	328.28	327.18	326.03	328	328.61	327.98	328.46	327.14	328.33	327.09	327.66	327.09	328.27	327.74	328.92	327.22	327.92	326.98	327.11	328.3	328.53	327.09	326.73	327.38	327.8	327.31	326.91	326.85	326.44	327.3	326.87	327.75	329.66	326.63	328	327.54	326.99	330.2	326.11	327.41	328.01	328.14	328.07	327.51	327.43	327.13	328.34	328.23
306.95	305.58	305.88	305.24	307.52	306.33	306.12	304.7	306.12	305.81	306.54	305.62	305.58	304.86	306.26	306.32	306.62	306.39	307.28	307.83	306.2	305.34	307.29	306.91	306.32	307.06	306.89	305.01	305.55	306.49	306.06	306.94	305.95	307.69	307.57	305.58	307.23	305.41	305.33	305.8	305.71	305.88	306.02	305.47	307.09	305.73	305.48	305.8	305.67	305.24
305.77	303.9	305.43	303.37	304.04	304.76	304.72	303.98	304.81	304.54	304.56	303.14	304.26	304.17	305.4	303.9	303.51	304.6	303.37	304.23	304.89	304.04	303.53	303.12	304.98	304.76	305.19	304.57	304.85	303.93	304.33	304.31	304.33	303.68	305.92	304.86	305.1	304.28	304.26	304.91	303.45	304.92	303.39	304.69	303.85	304.62	304.04	304.03	304.34	304.26
328.42	327.44	328.06	328.91	327.08	327.84	328.24	326.3	328.93	327.84	328.22	328.22	327.76	327.44	327.55	327.72	328.13	326.88	328.28	327.18	326.89	328.05	327.33	328.51	328.6	328.35	326.66	326.76	327.41	327.53	327.59	327.06	327.83	327.63	328.6	328.54	327.7	327.48	327.6	328.22	327.87	328.29	327.38	327.84	328.4	328.68	327.59	328.65	327.17	328.29
305.42	304.61	304.84	304.92	305.25	304.15	305.3	304.44	304.37	306.9	304.88	304.77	304.7	304.76	304.49	304.94	304.35	306.17	304.82	304.06	304.62	304.64	305.7	304.76	304.78	303.55	304.37	304.21	304.7	304.3	303.89	304.38	304.4	305.23	305.45	304	304.86	304.78	304.49	305.27	305.14	305.2	304.12	303.7	304.89	304.37	304.21	304.37	303.93	304.73
316.36	317.77	316.82	317.97	316.21	317.28	317.73	317.16	318.14	318.06	316.79	316.88	316.83	317.18	318.74	316.98	316.77	316.61	316.83	315.92	317.21	317.2	316.75	317.97	316.82	316.11	316.62	316.88	317.11	317.42	317.49	316.83	317.44	316.61	318.32	318.08	318.18	316.73	316.28	318.33	317.23	317.03	316.96	316.12	317.88	316.88	318.38	318.33	314.8	316.98
296.07	296.77	296.24	297.16	297.34	296.09	298.5	296.4	296.35	296.94	295.91	297.33	296.38	298.1	296.19	296.22	297.14	297.69	296.39	297.74	296.3	295.79	297.23	296.71	297.11	295.41	296.89	297.35	298.52	297.03	297.35	296.8	297.18	298.08	296.68	296.12	296.48	295.65	296.05	296.77	297.51	295.97	296.14	297.54	296.66	295.55	295.76	297	297.29	297.55
294.1	294.28	294.03	292.78	294.65	294.2	294.34	293.24	294.79	294.05	294.1	294.49	294.29	293.29	293.59	294.06	294.89	294.23	294.14	295.08	294.62	294.14	295.14	294.68	293.88	294.36	293.16	295.15	294.37	294.26	293.69	293.29	295.24	294.23	294.81	294.4	293.8	293.06	293.9	293.51	294.42	293.89	294.02	294.04	293.35	293.82	294.72	294.49	295.21	293.07
300.31	300.48	299.61	301.68	300.7	298.61	298.66	300.65	298.87	300.68	300.41	300.93	299.89	300.59	299.52	300.56	299.22	299.64	299.67	299.31	300.02	299.96	300.06	300.66	299.92	300.85	298.51	300.11	298.47	299.44	300.46	299.86	300.55	299.71	298.99	299.6	300.83	299.72	299.63	299.92	299.97	299.82	299.51	300.79	299.82	299.21	300.26	300.03	299.46	298.7
319.6	320.63	318.82	319.86	318.93	317.92	319.32	319.46	318.72	318.11	318.75	320.18	320	318.11	318.73	318.93	318.3	318.9	319.69	319.94	319.06	318.77	318.3	318.88	320.04	320.13	319.41	318.61	319.4	320.17	318.84	318.68	319.31	319.7	321.09	318.77	319.21	319.12	319.57	319.54	319.47	319.37	320.22	320.96	318.99	320.25	319.84	319.81	320.02	319.89
308.45	309.08	308.1	309.2	310.6	307.71	308.48	308.96	308.56	308.9	307.65	309.32	307.07	309.51	308.22	307.58	309.17	308.44	309.13	307.82	309.93	309.35	308.9	309.3	308.11	308.44	308.76	309.7	309.27	309.32	308.31	307.27	309.65	309.26	308.01	310.41	307.56	307.71	308.09	308.71	308.28	308.57	308.98	310.54	309.44	308.32	310.57	309.49	309.15	308.77
312.11	312.28	312.65	312.48	313.72	312.72	313.11	311.47	312.78	312.77	313.32	312.38	313.13	313.8	312.93	313.45	312.57	313.41	313.39	312.28	312.38	313.57	313.22	313.59	313.71	312.91	313.81	312.95	313.82	312.85	312.9	312.62	312.3	313.68	312.08	313.86	313.39	313.44	311.69	312.55	312.37	313.51	312.42	314.04	313.17	313.88	312.59	312.95	313.87	313.81
326.64	327.37	327.26	326.23	327.55	326.45	326.57	328.09	325.74	327.31	326.99	327.54	327.35	326.1	325.95	326.67	326.45	328.05	326.62	325.84	327.77	326.82	326.55	325.79	327.37	327.25	326.91	326.36	327.25	327.1	327.24	325.98	327.4	326.79	325.83	327.17	327.1	327.74	328.19	327.74	326.45	326.68	326.36	326.26	326.9	327.41	326.49	327.46	326.39	326.16
305.14	306.8	304.03	304.22	305.2	305.4	304.75	304.62	305.28	304.67	304.24	304.4	305.59	304.9	305.35	304.03	306.26	305.21	305.66	305.67	305.38	304.91	306.2	306.16	304.47	303.73	305.93	305.1	306.97	305.33	304.31	304.28	305.38	303.95	306.45	305.64	304.93	306.2	305.31	305.1	305.56	305.57	304.67	304.67	306.37	305.21	306.04	306.89	304.38	305.19
308.76	308.13	309.03	308.28	308.68	308.69	308.98	309.51	309.89	309.04	309.65	309.04	307.71	310.06	309.25	309.59	308.71	309.33	309.33	307.13	308.63	309.11	308.99	310.13	308.2	309.21	308.78	309.03	307.93	309.37	309.17	308.41	307.79	309.16	309.86	308.13	309.21	310.62	307.04	308.81	310.14	308.08	308.96	309.21	308.85	309.47	308.52	307.81	308.6	308.63
315.06	316.29	314.95	315.52	314.58	315.19	315.12	314.62	314.72	315.19	315.18	314.56	314.79	315.31	315.96	314.66	315.41	315.02	315.36	314.82	314.93	314.81	316.25	315.59	315.76	314.13	315.23	315.34	314.09	314.01	314.04	315.14	314.36	313.94	316.14	315.43	315.25	315.62	314.71	314.27	316.32	316.17	315.46	315.47	315.86	315.52	315.65	315.32	315.11	314.55
313.43	313.58	314.42	313.79	313.86	313.58	313.69	313.88	313.29	313.75	314.97	313.53	314	312.83	312.69	314.75	314.46	313.9	313.65	313.84	315.38	313.69	312.88	314.05	313.87	313.69	313.68	312.27	314.29	312.87	314.03	313.83	313.46	314.35	314.78	313.56	315.14	313.55	314.08	314.48	313.28	313.39	314	314.46	314.78	314.02	313.88	312.57	314.27	314.94
301.27	301.33	299.93	300.71	300.38	300.48	301.98	300.18	300.48	299.9	300.7	300.07	301.2	301.32	300.12	301.17	302.09	300.65	302.15	301.15	301.1	300.45	299.73	301.3	300.71	300.81	301.85	300.76	302.22	300.39	299.2	301.48	300.31	300.45	300.87	301.48	300.6	301.68	300.12	300.98	300.37	300.6	301.74	301.28	300.71	301	301.47	300.94	302.69	300.47
310.84	308.51	309.14	308.24	308.62	308.29	309.77	309.87	309.53	306.72	308.36	308.62	308.41	309.1	309.04	307.88	309.06	308.24	310.8	308.25	308.94	309.39	308.85	307.92	308.72	309.98	308.9	309.63	308.28	309.14	309.03	309.36	308.44	308.64	309.42	309.77	308.39	309.24	308.86	309.73	308.8	307.44	308.69	309.94	309.79	308.58	309.53	309.25	308.57	308.06
327.29	329.85	326.22	327.18	329.11	326.87	328.11	327.63	328.93	327.58	328.38	329.1	327.04	327.74	327.7	326.97	326.97	328.31	328.62	328.31	327.82	327.6	327.42	327.99	327.7	327	327.23	327.7	327.66	326.93	328.38	327.44	327.21	327.44	328.72	328.57	327.79	327.22	328.51	328	326.4	328.9	327.44	326.51	326.01	327.09	327.28	327.98	327.64	327.5
303.57	305.13	304	305.2	303.75	304.76	304.35	303.72	302.38	305.54	304.42	304.22	303.2	303.92	305.13	303.68	303.92	303.53	303.63	304.13	304.05	304.85	305.07	304.81	304.45	302.86	304.51	304.47	304.68	305.39	304.15	304.75	305.43	304.93	303.43	303.79	305.26	304.31	303.96	304.54	303.53	304.76	305.37	305.68	303.99	303.38	303.94	304.37	304.73	304.03
294.25	293.21	294.19	294.05	294.94	295.01	293.39	293.98	293.99	294.9	294.05	294.91	294.13	294.21	294.3	294.55	294.65	293.28	294.1	294.62	295.64	294.23	294.29	293.99	294.9	293.64	293.93	294.67	294.69	295.94	294.82	292.79	294.97	293.48	292.78	294.72	294.04	293.9	295.11	294.21	294.67	293.88	293.62	294.03	293.33	294.19	294.64	294.04	294.05	294.13
303.61	305.99	305.17	305.33	306.32	305.77	306.33	305.41	306.14	305.9	305.72	304.69	304.37	306.02	305.91	305.25	304.47	304.34	305.84	304.81	305.33	305.21	303.56	306.43	304.73	304.7	304.22	304.31	305.46	304.32	304.93	305.1	304.95	304.02	305.03	306.59	304.9	305.51	305.45	303.89	304.33	305.63	304.71	305.44	304.28	303.75	304.65	305.74	305.04	305.87
303.38	304.5	302.98	303.79	302.3	303.63	303.52	303.5	303.55	302.68	303.26	304.3	303.32	303.21	302.94	303.32	302.45	303.28	303.65	303.58	302.48	304.05	304.42	302.94	302.96	303.45	302.2	304.43	304.37	303.41	304.32	304.11	304.29	301.52	303.7	302.66	304.12	303.98	302.26	303.27	303.36	304.29	302.16	304.04	304.05	303.48	302.63	303.27	304.26	304.17
303.46	303.34	302.78	302.56	303.55	303.17	303.65	303.63	303.01	302.19	303.37	303.89	303.92	304.16	303.93	303.3	304.61	303.63	302.77	302.56	304.7	302.59	304.83	303.67	302.88	303.38	303.39	303.67	303.45	303.85	303.09	303.6	303.23	303.56	303.37	303.52	304.09	302.93	303.67	303.98	301.63	303.39	302.49	303.71	304.69	304	303.79	303.21	304.14	303.44
313.58	312.19	313.45	313.15	312.43	312.61	313.12	313.8	311.83	312.54	313.73	313.36	314.55	313.98	312.93	312.95	311.77	314.14	313.68	314.13	313.21	313.92	313.06	313.51	313.55	312.99	314.27	314.52	313.2	313.28	312.77	312.84	312.98	312.6	313.29	313.3	313.65	311.01	313.6	312.29	313.19	312.91	313.42	313.74	311.97	313.99	314.79	313.09	313.8	311.34
308.08	309.06	309.48	309.42	308.8	307.98	308.71	308.6	309.53	307.31	308.88	309.07	309.17	308.15	307.9	308.32	308.51	308.56	309.69	308.32	308.93	308.51	308.87	309.03	309.45	309.96	308.94	309.47	308.4	308.86	309.85	309.43	308.19	309.03	310.67	307.81	307.93	308.94	307.73	308.45	309.04	307.86	308.57	307.74	308.18	309.15	309.01	309.01	308.45	308.82
306.81	304.96	304.16	305.13	305.34	304.61	305.16	304.53	304.58	304.5	304.25	305.45	305.03	305.61	304.87	304.79	305.78	304.79	304.61	305.86	304.24	305.18	305.99	303.49	305.66	303.97	303.57	304.59	305.01	304.16	303.91	304.19	304.55	304.18	304.18	304.13	304.6	304.98	305.52	304.11	304.83	304.72	305.47	304.89	305.62	304.49	305.33	304.13	303.96	305.64
329.17	327.9	327.51	328.61	328.56	329.12	329.39	327.81	328.12	327.63	328.52	328.63	328.78	328.97	328.35	328.48	328.12	328.24	328.82	328.06	329.19	328.7	327.7	328.09	328.62	329.28	328.55	328.24	328.11	328.27	327.85	329.04	329.79	327.79	328.36	328.57	328.62	328.64	328.38	327.26	327.84	328.43	328.34	329.27	328.86	329.07	327.86	329.25	328.5	328.36
303.41	303.56	305.29	303.92	303.05	302.76	303.43	303.01	303.09	303.82	303.31	302.57	302.26	303.71	302.49	303.2	303.63	304.41	303.17	303	303.18	302.82	302.85	303.19	302.94	302.89	302.88	302.07	304.31	303.84	302.36	303.14	302.82	304.29	304.19	304.47	302.73	303.77	302.99	302.33	304.34	303.45	303.14	303.34	302.89	302.41	303.53	304.6	303.33	303.82
304.04	304.05	304.36	304.25	304.69	304.08	304.51	304.22	304.61	304.92	304.89	305.01	303.78	304	305.36	304.58	303.71	305.81	304.21	304.86	304.73	304.59	304.73	305.44	304.94	303.61	304.8	304.09	305.01	304.08	303.64	303.94	304.36	304.43	304.91	303.37	304.38	305.08	304.23	304.87	304.56	304.47	305.49	305.98	304.32	304.39	304.44	303.85	304.88	303.93
301.63	303.21	304.06	302.7	303.03	302.78	303.74	303.73	304.13	303.57	303.02	303.8	304.4	303.17	302.5	303.06	302.59	302.42	305.1	303.45	303.14	303.7	302.52	304.41	303.21	303.38	304.01	302.95	304.66	303.64	303.88	303.52	303.52	302.41	302.59	302.71	303.05	303.79	302.7	304.1	303.02	303.64	302.44	303.72	304.21	304.23	304.15	304.85	303.91	303.68
296.65	296.37	297.41	297.14	298.26	296.44	296.96	296.81	297.11	296.02	297.18	297.79	296.86	297.28	297.25	296.41	297.59	296.34	296.74	297.19	297.37	296.74	295.87	297.39	296.42	296.69	296.4	297.76	297.62	296.73	296.65	296.5	296.4	295.46	296.32	296.97	297.73	297.92	296.27	296.94	296.12	297.46	296.26	296.23	297.51	295.79	296.42	296.01	296.87	297.23
300.55	301.42	301.08	300.57	301.27	301.54	301	301.43	300.53	300.06	300.9	300.54	299.91	300.93	300.86	300.69	299.54	299.96	301.26	300.8	301.9	300.84	299.63	300.48	301.9	299.85	299.72	301.3	301	301.37	300.12	301.12	300.56	302.21	302.99	302.19	300.9	301.73	300.06	302.22	301.55	301.44	300.05	300.39	300.6	301.52	301.85	300.79	300.8	301.18
302.43	302.41	301.14	302.94	302.83	303.19	301.29	302.36	303.21	301.93	301.96	303.73	302.87	301.47	301.16	302.36	303.73	302.31	302.15	301.92	302.51	301.25	300.55	302.38	303.43	302.48	301.86	302.16	302.47	302.12	303.27	301.93	302.26	303.28	302.6	302.24	301.36	302.55	302.59	302.79	302.57	301.99	301.56	302.04	303.27	302.08	302.84	302.6	300.87	302.94
316.95	317.02	317.28	316.92	315.89	317.42	316.83	317.77	316.27	317.69	317.44	317.53	318.04	317.03	317.67	317.04	316.73	316.75	317.28	316.78	317	317.59	317.68	317.73	317.69	316.44	318.84	316.79	318.02	316.97	317.68	317.9	317.78	316.09	317.98	317.83	317.55	317.74	318.27	318.08	317.18	318.02	318.6	316.27	317.29	317.43	317.06	316.84	319.03	317.5
294.35	293.57	294.46	295.45	294.09	294.67	293.5	293.26	294.71	293.93	293.76	294.24	294.76	294.23	294.04	294.13	294.38	295.22	294.79	294.11	294.75	294.45	295.15	293.75	294.37	293.3	293.83	294.06	293.41	293.32	295.05	295.13	295.25	293.52	293.1	293.75	293.92	293.29	295.3	294.45	294.02	293.44	293.73	293.87	293.79	294.23	294.1	294.32	293.78	294.28
301.24	301.12	300.98	299.72	300.85	300.47	300.65	301.43	301.65	302.21	301.01	301.31	300.43	300.6	300.73	301.86	301.11	301.63	302.23	299.9	300.95	301.69	301.34	300.62	300.74	301.34	301.13	300.62	302.48	299.7	301.23	301.13	301.68	301.16	301.26	301.43	301.77	300.36	301	300.5	301.54	300.7	301.67	300.84	299.74	300.19	300.66	300.97	302.08	300.95
308.78	309.37	309.57	308.65	310.52	308.89	309.26	310.69	307.4	308.24	308.86	308.95	308.65	307.92	309.01	308.99	308.71	309.12	308.41	307.64	310.06	308.23	308.68	308.99	308.1	308.11	309.66	307.62	308.58	309.39	309.01	309.47	308.14	308.62	308.63	309.33	309.04	307.84	309.04	309.73	307.2	309.16	308.92	307.73	308.75	308	308.34	309.24	308.68	307.33
303.29	303.14	303.02	302.04	303.8	303.24	303.03	302.83	303.79	303.41	303.18	303.17	302.77	302.69	303.67	303.68	303.21	303.65	302.63	303.15	303.63	303.44	302.97	303.11	303.5	301.59	302.72	303.35	302.26	302.85	302.88	302.66	304	302.48	302.24	302.86	302.11	302.65	301.64	302.92	303.58	303.07	302.93	303.18	302.42	302.79	301.11	302.15	303.3	303.91
303.59	302.78	302.49	302.79	303.25	303.41	303.53	302.6	303.13	303.26	303.42	303.18	303.56	305.07	301.97	302.28	303.07	303.04	303.91	302.48	302	303.79	302.9	303.2	303.43	304.08	302.97	303.03	303.77	303.67	303.11	304.67	302.87	303.76	303.5	303.07	302.53	304.61	303.71	305.04	303.21	303.05	302.84	304.23	304.36	303.2	304.26	304.01	303.33	302.97
314.39	314.17	314.82	314.44	314.81	314.86	316.47	315.74	315.9	314.63	314.87	315.03	316.34	315.01	315.88	315.62	314.56	315.06	315.5	314.81	314.96	316.19	313.99	315.05	316.41	314.93	315	315.5	315.15	314.83	315.21	315.19	314.13	315.87	314.57	313.65	314.7	314.74	314.7	314.68	315.03	315.79	313.61	313.46	315.46	314.48	314.62	316.43	314.33	314.31
316.79	316.83	318.17	316.78	316.89	316.78	318.04	317.03	317.83	318	316.72	318.1	316.47	317.22	318.79	317.25	318.92	316.5	316.17	317.7	317.19	317.09	316.74	317.55	317.19	317.28	316.75	316.3	317.52	317.54	317.61	317.26	316.26	316.39	317.15	316.6	317.2	318.18	318.57	317.12	317.82	316.25	317.83	318.38	316.01	315.94	317.29	317.7	317.07	317.33
300.01	299.42	301.16	300.09	301.98	301.39	300.35	302.04	300.02	301.99	300.8	300.19	301.51	300.18	301.89	300.11	300.89	302.12	301.91	301.18	301.07	301.5	300.62	300.52	301.66	302.39	300.85	300.39	300.34	301.55	301.71	302.3	301.81	302.19	300.17	301.82	301.57	301.14	301.56	301.83	301.22	300.95	302.09	300.44	300.25	302.61	301.59	300.72	301.82	299.9
313.41	315.63	315.01	315.91	315.62	314.71	315.94	314.25	314.79	315.83	313.6	314.85	315.01	315.66	315.75	313.85	314.48	314.32	315.61	314.99	314.28	313.89	314.14	314.87	314.84	316.37	314.55	315.79	315.05	314.74	315.19	314.61	314.84	315.11	313.92	314.09	314.94	315.35	315.14	314.74	315.51	315.57	314.77	314.68	314.8	314.91	315.84	315.22	314.67	314.85
315.32	314.9	315.64	314.93	314.35	315.19	315.66	315.58	314.26	315.32	315.09	314.18	315.32	313.95	314.53	314.3	315	314.95	314.95	315.92	315.35	315.6	314.78	315.28	314.95	315.79	315.25	314.84	314.21	314.98	314.41	314.01	314.02	314.77	315.45	315.2	315.06	314.11	315.1	314.21	314.84	313.33	315.26	316.25	314.98	313.11	314.77	315.38	315.68	315.66
304.86	305.33	303.45	305.35	303.64	305.22	303.16	304.08	304.26	305.09	305.11	305.41	306.64	306.34	304.92	304.18	305.16	304.99	305.49	304.7	305.73	304.98	304.04	305.87	304.45	305.17	306.12	304.54	304.98	304.92	305.52	304.02	305.02	305.31	303.42	305.71	304.06	305.03	305.56	306.04	305.38	304.63	305	304.13	305.34	304.29	303.92	304.31	304.55	305.56
315.71	314.77	314.9	315.42	315	316.41	316.52	316.27	315.93	315.21	316.49	316.93	315.84	316.6	315.89	316.76	315.52	314.94	316.69	315.87	314.64	316.62	316.5	316.84	316.54	315.64	314.52	316.48	315.51	315.2	314.39	316.08	315.15	316.93	316.18	315.83	315.5	315.69	315.31	315.98	316.34	315.91	315.99	315.84	316.17	315.62	315.77	316.48	314.64	316.73
311.17	312.41	312.09	311.87	312.19	311.81	310.8	312.62	312.7	311.53	312.03	312.29	312.59	312.17	313.44	312.06	311.95	312.76	311.51	312.73	312.21	311.83	311.86	313.85	312.38	311.74	313.12	312.68	312.78	313.16	313.06	311.87	313.13	312.54	312.2	312.15	311.13	311.87	312.04	311.95	312.39	311.81	313.25	311.65	312.87	311.69	312.94	311.4	312.16	312.21
312.84	311.94	312.96	312.2	313	314.13	312.5	312.68	312.59	313.15	312.34	310.57	312.74	311.07	310.13	311.69	311.84	312.86	311.79	311.94	313.19	311.88	312.63	311.98	312.22	313.04	311.95	312.18	312.75	312.51	311.37	312.3	313.34	312.2	311.32	313.81	312.96	313.28	312.21	310.79	311.83	312.27	311.87	312.75	311.43	311.93	312.1	312.45	312.59	311.87
307.46	308.81	308.64	308.08	309.14	308.61	308.45	309.7	308.69	307.56	308.12	309.47	309.09	308.99	309.59	308.54	308.22	308.95	308.98	309.17	308.68	309.89	309.44	309.08	309.49	307.86	308.98	309.35	309.48	308.86	308.07	308.14	308.7	309.38	308.72	308.37	309.68	309.71	308.35	309.37	309.44	309.19	307.91	307.63	309.92	308.23	309.21	308.74	308.08	308.44
316.18	316.34	316.27	316	315.97	316.6	315.37	315.94	317.04	314.39	317.1	317.95	316.28	314.83	315.87	316.41	316.78	315.12	315.98	316.18	315.79	316.87	315.3	314.87	314.94	316.5	316.32	315.33	315.38	316.77	316.28	316.81	315.5	315.71	315.69	316.99	315.76	315	315.64	316.01	314.91	315.87	316.32	315.47	316.52	316.92	315.23	315.95	315.39	315.33
293.47	294.14	292.72	294.42	293.84	293.88	294.94	293.91	294.74	293.76	293.19	293.73	294.13	294.59	295.26	294.22	294.72	293.8	293.9	293.86	293.9	294.13	294.19	293.43	294	295.15	292.49	295.01	294.35	295.02	294.98	293.16	294.44	293.77	295.06	293.48	293.29	293.18	293.81	293.62	293.29	295.55	292.93	293.54	293.88	294.75	293.76	293.96	294.28	294.35
294.49	294.25	293.15	293.49	293.4	293.66	294.44	293.99	294.67	294.03	294.11	293.83	293.67	292.6	293.45	293.93	293.65	293.76	295.65	293.93	293.86	293.5	294.25	294.17	294.94	294.65	295.59	295.07	294.9	294.95	293.93	293.62	293.67	294.11	294.2	295.04	293.87	294.08	294.17	293.98	295.71	293.56	293.29	293.64	294.12	294.05	293.63	294.31	294.51	293.81
316	316.91	316.88	315.67	316.43	316.11	315.89	317.31	316.42	316.31	315.68	316.98	318.2	317.25	316.65	316.88	317.2	317.08	315.38	317.06	316.34	317.09	317.04	315.28	317.04	315.5	317.05	317.7	316.31	315.83	316.28	315.11	316.52	316.39	316.55	316.87	316.43	317.17	316.91	315.91	316.65	317.25	316.19	316.03	317.92	316.94	316.88	316.56	318.02	317.04
316.7	314.73	315.09	315.44	315.99	316.15	315.4	316.11	314.95	316.09	314.76	315.38	317.36	315.26	315.65	316.05	315.35	315.8	316.38	314.91	316.4	314.99	315.95	315.08	316.35	315.28	315.34	317.3	315.59	315.51	315.17	316.31	315.22	315.45	316.39	315.23	316.17	314.69	316.41	314.91	316.48	314.67	317.22	316.12	315.1	315.35	315.56	315.47	316.06	313.8
320.36	320.86	318.94	319.19	319.68	318.59	319.51	319.59	320.05	318.92	320.03	319.39	318.67	319.95	319.26	318.28	319.78	319.17	319.02	318.07	318.74	318.79	318.77	319.33	319.22	318.67	318.66	318.65	320.49	319.13	320.08	318.43	318.6	318.89	320.02	319.16	319.79	319.19	319.75	319.91	318.16	319.67	319.09	319.78	320.51	319.18	319.58	318.66	318.77	318.74
312.22	312.65	313.89	311.79	312.38	312.43	311.94	312.28	312.67	311.89	311.85	311.15	312.86	312.62	311.09	311.47	311.75	311.97	312.2	313.11	311.56	313.87	311.6	312.86	311.4	312	312.43	312.33	312.67	313.1	312.54	311.72	312.26	312.02	311.95	311.43	312.68	311.77	312.29	311.23	313.11	311.82	312.68	312.35	311.44	312.72	311.95	312.22	312.3	312.19
313.02	312.83	312.49	312.22	312.73	312.71	312.66	312.55	313.63	311.9	312.46	313.13	312.16	313.14	313.27	313.81	313.51	312.84	312.99	312.91	313.45	312.78	313.43	311.36	312.46	312.13	312.28	313.94	313.22	313.4	312.75	313.76	311.89	314.16	312.75	314.05	313.09	313.28	311.55	312.72	313.28	313.03	313.49	312.74	313.12	313.62	312.76	313.3	313.13	313.06
295.25	295.96	295.03	295.82	294.23	296.74	293.69	296.97	293.32	294.81	294.99	296.08	294.54	293.94	294.96	293.87	295.03	295.18	295.39	294.52	294.09	292.82	295.07	294.2	294.86	295.05	295.06	294.56	294.37	295	294.82	294.96	294.85	295.43	295.7	294.8	295.54	294.07	294.93	294.62	295.2	294.71	295.4	294.19	294.27	295.25	294.59	295.2	293.87	294.18
303.75	303.6	303.85	302.75	304.28	304.23	302.75	303.52	303.45	303.59	304.4	303.22	302.4	302.62	302.93	303.1	304.93	304.06	304.07	304.35	302.64	303.17	303.98	303.97	303.79	302.61	303.49	302.68	303.46	303.53	303.28	303.07	303.33	304.91	304.14	303.67	304.02	302.35	303.14	302.28	303.97	304.21	303.27	303.53	303.78	302.68	304.68	303.55	303.87	302.42
313.78	312.47	312.59	312.68	312.9	311.78	314.27	312.43	312.68	311.88	312.76	313.17	313.12	312.59	312.77	312.56	312.64	312.99	312.6	312.86	312.68	311.56	312.7	312.14	313.79	313.13	312.58	313.3	312.88	312.19	313.15	313.05	312.19	313.49	312.98	313.49	313.45	312.29	313.41	313.86	312.1	311.64	312.82	312.85	313.57	313.07	313.07	312	313.06	311.76
293.52	293.07	294.65	294.65	294.72	292.96	293.55	294.3	293.18	295.47	294.18	294.01	293.12	294.83	294.11	294.24	293.24	293.18	294.04	293.5	293.44	295.23	294.85	294.19	293.65	293.57	294.05	293.22	293.35	294.67	293.78	295.18	293.92	293.92	293.29	292.99	292.59	293.32	295.2	293.49	293.34	293.97	293.34	293.42	293.67	294.11	295.32	293.25	294.2	294.62
305.34	305.15	306.34	305.98	305.26	304.58	305.54	305.01	305.87	304.07	305.9	304.51	305.36	305.65	305.01	305.34	305.47	305.27	304.6	304.23	305.54	303.88	304.03	305.57	305.03	305.85	303.66	304.36	306.6	306.46	305.02	305.86	305.3	306.5	305.1	304.5	305.36	305.9	305.18	306.04	305.75	305.23	305.7	304.4	304.84	306.22	305.29	305.14	305.17	304.61
301.81	303.96	301.98	303.81	300.98	303.09	301.48	303.1	303.26	302.85	301.56	302.28	301.85	302.13	302.63	302.65	302.93	302.24	301.8	302.84	302.85	302.36	302.55	301.66	304.95	302.25	302.01	302.61	302.01	302.55	303.1	303.86	301.83	302.2	300.54	302.01	302.37	304.17	303.24	302.64	301.86	302.66	301.78	301.04	301.74	302.56	301.17	302.85	302.39	302.29
317.52	318.32	318.72	318.79	317.52	317.95	317.27	317.78	316.94	317.07	317.74	318.61	318.68	317.86	317.58	318.5	316.89	319.54	319.2	319.57	318.1	317.83	318.16	319.39	318.21	318.79	316.86	319.39	317.97	318.29	318.15	317.75	317.65	319.41	318.15	317.76	318.52	317.76	317.11	317.81	318.17	318.44	316.88	317.23	317.37	316.85	318.6	317.46	318.18	318.64
304.71	305.59	303.04	304.13	304.58	304.52	302.68	302.96	303.15	303.38	304.29	304.49	303.96	302.46	304.28	304	304.62	303.27	305.13	303.23	304.05	303.37	304.07	304.53	303.58	304.04	304.1	305.09	304.12	304.01	303.9	304.35	304.6	304.77	304.93	303.98	303.29	303.98	303.73	304.28	303.45	304.75	303.75	302.68	304.23	303.29	303.19	303.8	302.29	304.22
302.76	302.87	303.72	303	303.42	303.56	304.76	302.7	302.8	303.39	302.79	302.11	303.6	304.26	303.36	303.09	303.41	304.42	303.15	302.94	304.56	304.75	304.04	303.98	304.42	303.41	303.67	303.47	303.13	302.83	303.21	303.08	303.39	303.92	303.49	303.43	303.88	304.23	304.53	304.03	304.06	304.05	303.32	304.29	303.15	303.48	304.69	303.18	304.45	303.39
310.9	311.7	309.66	310.44	310.87	310.13	310.48	310.72	311.44	310.02	311.75	309.95	311.06	311.09	311.14	311.01	311.44	310.42	309.96	312.15	311.1	311.08	310.62	310.42	310.77	310.94	311.51	310.63	310.97	310.52	311.43	309.92	310.55	310.18	310.03	311.12	311.76	311.26	309.98	311.33	310	311.43	311.65	310.93	310.95	310.06	311.04	311.48	311.06	310.9
305.85	306.26	305.8	305.87	306.64	305.26	304.75	304.03	306.68	305.5	305.19	305.73	306.28	305.16	306.58	305.02	307.44	304.89	304.54	304.26	306.11	305.41	304.97	306.8	305.53	305.45	305.84	304.39	305.21	304.74	304.46	305.35	305.43	305.07	306.43	304.95	305.31	304.95	304.18	305.06	305.16	304.73	305.09	305.6	305.63	306.64	304.87	305.61	306.66	305.62
305.46	305.72	305.37	304.86	304.88	305.92	304.83	304.72	305.43	306.11	303.7	303.2	305.29	303.89	304.04	304.86	305.22	305.11	303.93	305.86	304.27	304.89	304.6	304.24	304.16	304.4	303.45	304.78	304.72	305.01	304.13	303.91	303.84	304.23	305.81	304.25	305.07	303.97	305.8	305.88	304.47	305.08	306.38	304.8	304.21	304.86	304.61	305.73	304.9	305.44
313.24	314.67	313.74	314.36	314.87	314.1	311.73	313.83	313.71	313.86	314.71	313.06	314.41	314.02	313.29	314.34	313.51	313.3	313.73	314.64	314.13	314.47	313.81	314.4	314.33	314.08	314.09	313.79	315.26	314.37	314.06	314.35	313.17	312.98	314.92	314	313.76	313.66	313.46	313.87	313.11	314.29	313.68	313.84	313.59	313.57	313.82	313.71	314.31	314.7
303.29	302.57	304	303.46	302.68	303.43	303.9	303.62	303.63	304.6	304.55	302.64	302.36	304.38	304.83	302.2	303	302.35	303.46	302.08	303.56	304.82	303.72	302.87	303.73	304.28	303.59	303.86	302.98	302.12	303.3	305.83	304.14	303.37	304.6	303.55	302.67	303.37	303.5	304.25	303.48	303.73	303.72	303.16	304.9	304.4	304.15	303.78	302.28	303.99
314.14	314.28	315.87	315.52	314.8	314.03	314.48	316.14	313.86	314.11	315.17	315.67	315.55	313.98	314.52	313.37	315.66	315.14	315.29	314.04	315.53	314.12	314.67	314.18	316.55	314.95	314.98	314.61	316.26	315.74	314.12	313.66	315.43	315.78	315.88	314.07	315.27	315.31	316.51	314.3	316.42	313.66	315.24	314.79	315.37	316.47	316.03	314.99	316.28	314.76
294.19	294.93	294.04	292.98	294.85	293.13	294.5	294.01	294.77	293.73	293.42	296.69	293.83	294.9	292.46	294.42	294.42	293.8	295.03	294.27	293.65	294.36	294.9	294.68	295.17	293.32	294.71	293.5	295.61	294.08	292.83	295.92	294.21	294.18	294.11	293.81	294.86	294.3	293.24	294.26	293.29	293.2	294.09	293	293.47	293.33	293.36	293.93	292.88	292.79
305.36	303.69	303.82	303.77	303.56	303.82	302.87	303.32	303.37	303.47	303.34	303.21	304.24	304.2	302.91	303.15	303.32	303.41	304.25	302.82	303.26	303.11	303.9	303.13	303.32	303.52	302.92	302.63	303.16	303.08	303.79	302.78	302.77	302.78	303.25	303.02	303.48	302.48	303.78	303.43	304.08	303.18	303.47	302.34	303.03	301.71	303.75	303.63	303.14	303.36
302.65	303.22	302.71	302.82	303.64	302.56	302.93	303	301.89	303.47	302.67	303.03	301.64	302.54	303.09	303.33	302.04	303.66	302.81	301.67	303.47	304.54	303.05	302.53	301.68	302.71	303.24	302.57	302.63	302.81	302.99	302.41	301.38	302.14	303.43	302.16	303.15	302.28	301.44	303.43	302.29	302.67	302.45	303.55	304.29	301.58	302.25	302.39	302.98	301.4
304.29	302.44	304.87	303.17	304.01	303.6	303.35	302.93	303.72	304.16	303.18	303.33	303.06	303.06	304.49	301.99	303.83	303.25	303.52	302.86	303.6	303.68	304.33	303.02	303.06	304.75	303.23	303.55	302.01	303.7	304.05	303.03	303.7	303.26	303.31	303.58	303.23	303.33	303.8	302.39	303.35	304.38	304.21	304.4	302.92	303.57	302.93	304.18	304.14	303.39
303.48	303.03	302.78	304.1	302.18	301.83	302.84	302.84	303.11	304.61	302.92	304.11	303.93	303.58	302.11	304.26	304.17	304.07	303.35	303.65	302.86	303.3	303.68	303.23	305.4	303.19	303.34	303.82	304.18	304.39	303.98	303.27	303.36	302.72	303.55	303.48	303.1	303.92	303.83	304.08	303.16	303.71	303.91	304.38	303.56	302.95	302.87	304.33	304.61	303.72
327.9	327.6	327.8	327.44	327.92	328.35	327.63	327.61	328.44	326.49	328.78	327.94	327.4	328.78	328.78	328.74	327.14	327.52	327.93	329.43	326.91	327.97	326.77	328.65	326.92	327.21	326.67	327.41	327.77	327.27	327.03	328.7	327.74	328.74	327.15	328.15	326.88	328.58	328.01	328.66	327.07	327.71	328.5	328.75	328.35	327.44	328.25	327.53	326.77	327.44
305.6	304.69	304.96	304.21	305.5	305.8	304.88	306.75	305.14	305.86	304.15	305.74	304.37	304.34	305.82	305.36	306.55	305.32	303.63	305.32	305.58	305.19	304.54	304.99	304.11	305.1	306.89	304.46	304.05	305.32	305.07	305.45	305.22	305.39	304.97	305.19	305.46	306.89	305.21	305.93	304.28	304.99	304.97	304.91	304.9	305.16	304.97	304.88	305.65	305.03
324.72	324.27	324	326.36	325.09	324.64	325.86	325.71	323.01	324.19	324.53	324.82	324.77	323.92	324.32	323.86	324.27	325.48	324.09	325.9	323.18	324.34	325.13	324.27	325.34	324.89	325.55	324.8	325.19	324.85	325.44	326.69	324.68	323.16	324.95	325.47	325.57	323.69	323.87	322.96	325.48	324.14	324.17	324.66	324.45	323.9	324.03	325.02	323.78	324.7
324.65	324.51	324.79	324.59	325.34	324.44	323.76	324.63	324.2	324.42	324.05	325.01	323.81	323.54	324.3	323.21	323.16	323.3	323.91	323.95	324.3	324.54	323.69	325.19	325.8	323.23	324.72	326.01	325.43	324.08	323.94	324.35	325.3	323.3	324.55	324.64	325.69	324.78	324.24	324.11	324.17	324.55	324.85	323.81	324.94	325.5	325.9	324.19	324.22	323.14
313.07	313.69	312.89	313.24	313.02	312.31	313.61	312.72	314.7	313.47	312.24	314.11	313.4	313.07	313.03	313.44	313.45	314.19	314.56	313.58	313.53	312.93	313.58	312.39	311.98	312.45	312.66	314.55	313.27	312.93	312.97	313.21	312.19	313.04	313.04	314.41	313.71	313.51	314.05	313.9	314.39	312.8	314.65	314.75	312.82	313.94	313.24	313.59	311.73	313.97
314.63	314.31	313.5	314.41	313.81	315.13	314.74	314.99	313.62	313.42	314.25	315.43	314.79	314.03	314.39	314.49	314.92	314.22	314.19	315.1	313.77	313.7	314.63	314.75	314.62	314.8	314.16	314.69	313.33	313.73	314.87	313.98	314.08	314.25	314.98	314.41	313.7	315.34	314.3	313.89	313.19	312.79	313.96	315.76	313.74	313.63	313.4	313.63	313.72	313.32
324.93	324.69	325.81	324.78	325.15	325.18	325.74	325.93	322.85	326.23	323.71	324.32	325.52	326.07	324.97	324.92	325.17	325.46	325.64	326.11	325.87	326.18	325.47	325.5	325.55	325.13	325.36	324.94	326.28	325.04	324.34	325.33	322.97	326.06	325.97	325.62	324.53	325.64	324.3	325.04	324.36	324.49	325.73	324.75	325.87	325.34	325.96	326.04	324.2	325.57
303.96	304.51	303.83	302.52	304.19	303.81	303.27	303.49	303.96	303.56	304.66	303.98	303.28	303.45	303.5	304.18	303.83	303.19	303.4	303.21	304.37	302.43	302.4	304.01	303.23	303.78	304.92	303.48	303.51	302.36	303.51	303.6	303.05	303.3	302.95	304.1	303.87	303.5	303.84	303.66	303.68	303.47	302.98	302.26	302.2	302.63	303.8	303.07	304.06	304.29
304.47	305.15	303.92	304.5	304.1	305.08	303.87	304.34	304.32	302.6	304.59	305	304.77	304.88	304.51	305.45	303.53	303.56	304.42	303.7	305.26	303.13	305.34	305.66	305.14	303.17	303.93	304.64	304.39	305.41	305.4	305.86	303.08	304.21	303.45	303.39	305	304.42	304.92	304.39	305.17	305.59	304.95	304.53	305.3	303.75	303.92	304.5	305.16	303.56
316.71	316.18	317.65	318.75	317.05	316.83	316.07	317.39	317.48	316.52	317.73	316.19	317.79	317.26	318.17	316.92	317.29	315.54	316.01	317.91	317.77	317.88	316.72	315.63	317.71	317.13	317.96	316.59	315.75	317.6	316.65	316.25	317.51	318.1	317.42	316.73	317.5	318.33	317.63	317.4	317.48	317.31	316.8	317.59	316.88	317.3	316.36	318.33	317.85	317.3
312.56	312.03	314.25	312.53	313.89	313.27	313.28	314.52	313.5	313.56	313.31	313.7	312.19	312.19	312.03	311.55	313.3	314.13	314.28	312.91	313.27	314.14	312.87	314.31	312.8	313.35	313.78	313.74	313.78	312.51	313.25	312.37	314.65	313.23	312.25	314.2	312.09	313.29	312.7	313.65	313.25	313.8	312.93	314.41	313.22	312.28	312.63	313.55	312.32	312.06
311.87	311.74	312.68	313.31	313.48	312.44	311.64	312.53	311.87	313.2	311.61	313.53	312.05	312.7	312.11	312.53	312.33	312.6	313.42	313.15	312.51	312.38	312.58	312.96	313.26	312.12	311.38	314.12	314.08	311.78	311.64	312.23	312.73	313.49	312.83	312.76	311.98	311.86	311.57	311.84	313.31	312.88	311.84	312.96	313.82	313.66	312.84	313.33	312.31	312.26
303.1	304.59	302.28	302.63	301.96	303.46	303.53	304.16	302.79	302.76	303.36	303.53	304.64	303.71	303.84	303.08	302.98	303.04	303.37	302.14	302.91	302.74	303.06	302.92	302.47	303.63	303.65	303.24	303.62	303.09	304.17	301.93	302.8	301.63	303.81	302.25	302.93	302.58	304.03	303.34	303.15	302.74	303.97	302.53	303.84	302.17	301.19	303.59	303.51	302.47
308.52	306.42	307.26	308.14	305.78	307.3	307.16	307.53	307.38	306.6	307.27	306.74	307.78	308.24	307.93	307.97	306.44	308.44	307.34	308.21	307.94	306.79	307.69	307.8	306.41	307.45	307.86	307.29	307.6	308.25	307.59	307.09	306.53	308.64	308.55	307.39	307.51	308	307.41	306.95	307.76	307.62	307.91	307.43	306.76	305.45	307.07	307.2	305.96	308.64
308.34	307.71	306.47	307.35	307.97	308.67	306.21	306.56	307.35	306.77	307.47	308.3	308.26	307.19	307.15	307.57	307.47	306.74	306.8	306.78	307.79	306.93	306.75	306.9	307.99	307.01	307.77	307.44	306.29	306.87	307.16	307.76	308.94	307.99	307.5	306.9	306.44	307.5	307.6	307.25	307.29	307.3	307.87	307.82	306.93	308.32	306.69	305.93	306.06	306.54
296.61	297.1	296.25	297.41	297.01	295.89	296.34	296.47	296.41	296.84	297.39	297.19	298.06	298.86	297.51	297.13	296.5	296.32	296.98	296.78	297.09	296.93	296.27	296.06	296.81	297.06	296.67	297.48	297.25	297.44	296.39	296.97	297.45	296.15	295.91	296.48	296.55	297.21	296.84	295.31	295.99	296.47	295.99	296.93	297.03	295.82	297.31	296.68	297.32	297.72
304.01	305.53	304.49	303.12	303.52	304.28	303.29	303.95	303.04	303.68	302.88	302.43	303.81	302.92	302.89	302.75	302.51	305.14	302.9	303.57	303.01	303.25	304.69	303.59	302.92	303.67	304.17	303.59	301.7	303.43	303.32	304.33	304.73	304.81	303.48	304.23	304.41	304.82	302.21	302.91	302.66	304.34	303.04	303.24	304.25	302.15	303.89	303.04	303.64	302.81
328.75	327.96	328.95	328.11	327.7	328.89	329.94	327.97	327.79	329.08	328.07	328.24	328.69	328.77	329.34	327.96	328.65	327.56	328.36	328.42	329.3	327.93	328.54	329.14	329.26	328.4	328.42	328.21	328.02	328.03	328.85	327.75	328.32	329.92	328.49	328.37	329.97	328.47	328.78	328.07	327.65	330.22	330.18	328.55	328.4	327.94	328.57	330.25	328.24	328.4
315.12	314.54	314.48	314.61	314.81	314.77	315.57	314.94	314.56	315.57	314.81	315.66	314.04	313.96	314.47	314.34	315.27	315.06	314.78	314.79	315.11	313.57	315.26	315.12	314.87	314.29	315.39	315.12	315.13	315.8	313.84	314.37	314.49	314.79	315.71	313.87	314.56	314.79	316.5	313.96	315.04	314.41	314.45	314.94	315.73	314.5	314.25	315.66	316.56	316.02
324.5	325.11	325.41	325.6	324.34	326.45	326.51	325.87	323.91	325.87	323.59	324.22	325.44	324.2	323.79	323.7	325.9	325.14	325.41	325.77	325.41	325.2	325.53	325.85	325.35	325.2	325.84	323.97	325.08	324.24	325.05	325.97	326.09	326.06	324.48	324.68	325.27	325.26	325.62	325.7	326.71	324.78	325.69	325.11	325.25	325.79	325.95	326.45	325.75	325.08
307.66	306.83	306.75	306.76	306.7	308.06	308.2	307.27	307.32	307.59	306.99	307.88	307.82	307.84	305.72	307.4	307.71	306.93	307.6	307.34	307.54	306.21	307.77	306.3	308.09	307.59	306.13	306.53	307.22	307.16	307.16	307.96	306.94	306.31	307.48	307.14	306.9	307.91	307.42	307.99	306.5	306.12	309.27	307.01	306.77	307.5	307.67	307.62	307.1	309.15
304.71	303.51	304.31	303.87	304.72	305.61	304.24	304.24	304.54	304.45	304.51	304.54	304.52	305.18	303.81	304.86	304.63	304.3	304.75	304.05	305.45	304.49	304.38	303.31	304.1	304.1	304.87	304.85	304.23	304.9	304.69	304.3	304.45	304.4	305.12	305.17	305.09	304.66	305.37	306.04	304.2	306.06	303.41	304.48	304.02	304.01	304.82	304.78	305.22	303.75
319.58	318.54	319.23	319.27	319.05	318.31	319.83	318.32	319.46	317.67	320.2	319.92	318.69	318.95	318.61	319.77	319.21	319.16	318.77	318.65	319.83	319.97	319.89	318.96	319.63	319.51	317.56	321.13	319.7	319.89	318.49	319.38	318.94	318.74	319.17	319.97	320.24	318.46	319.58	319.65	318.69	319.46	319.59	320.37	319.17	319.38	319.84	319.64	318.72	319.4
324.07	324.67	324.77	325.01	325.02	324.56	323.82	324.64	323.85	324.28	324.13	323.47	325.27	323.96	325.31	325.49	325.24	324.94	325.17	324.7	322.77	324.72	324.66	324.93	324.18	323.64	324.11	326.89	324.07	324.04	324.06	324.56	325.18	323.91	324.76	324.81	324.78	323.83	325.04	324.91	324.33	325.03	324.76	324.06	325.52	324.47	324.83	324.49	325.36	324.77
309.82	309.75	308.9	309.1	309.2	308.93	309.53	309.23	310.2	310.52	309.63	309.92	309.16	310.09	308.77	310.48	310.54	310.13	309.82	309.9	309.4	310.39	309.46	309.7	309.09	308.56	309.69	310.12	309.97	310.33	308.96	308.77	309.08	310.81	309.84	308.91	308.48	310.78	308.9	309.76	310.79	310.31	309.79	308.96	310.39	309.34	310.72	309.56	309.97	308.05
304.67	304.52	302.76	303.15	304.8	303.47	304.99	304.44	303.89	305.13	305.1	304.19	304.12	303.89	305.08	304.37	304.46	304.18	304.15	304.71	306.57	304.95	304.04	306.31	304.01	303.93	304.61	304.73	304.14	304.59	304.5	304.01	305.4	305.52	303.89	305.5	304.77	305.14	304.16	304.38	305.15	304.87	304.4	303.6	303.56	305.54	304.32	303.54	304.01	303.66
317.28	318.76	318.73	318.44	318.18	318.73	318.55	318.52	319.8	318.12	319.42	318.49	319.08	317.76	318.63	318.95	317.94	317.99	317.63	319.43	317.62	317.86	317.76	318	318.83	317.92	317.58	320.17	317.81	317.85	318.17	317.32	318.61	318.22	317.66	318.67	319.14	318.95	317.6	317.94	317.37	317.46	318.48	317.35	317.9	317.69	317.19	317.05	317.69	318.67
296	294.12	295.16	295.69	296.68	294.53	295.32	294.75	296.4	295.7	294.46	294.49	293.87	294.38	295.07	294.87	294.25	295.18	296.36	294.01	294.94	294.56	293.96	294.74	295.43	294.92	294.78	294.3	295.82	296.17	295.82	296.14	294.53	296.52	295.95	294.26	295.08	294.87	294.49	296.71	294.65	296.19	294.83	295.11	295.43	295.56	294.91	295.26	296.65	296.12
305.62	306.97	305.22	306.03	306.01	305.96	307.65	304.19	305.77	306.35	305.62	307.06	306.48	306.24	306	307.88	304.91	305.2	304.82	305.99	306.96	305.07	306.36	306.72	304.95	305.07	306.25	304.74	306.93	306.35	306.09	306.67	305.8	307.36	305.72	306.2	305.35	305.77	305.86	306.49	307.06	305.6	306.1	306.11	307.3	306.32	306.23	306.59	307.19	306.68
305.69	305.33	306.04	306.45	305.87	303.69	305.28	306.33	303.54	306.3	305.65	304.82	306.09	305.25	305.92	305.48	305.6	305.61	306.49	304.42	305.07	305.31	306.78	305.74	305.88	305.99	305.81	304.85	304.97	305.45	305.68	305.01	305.32	305.89	304	304.28	306.2	306.56	304.32	304.95	305.29	306.48	304.87	304.56	306.27	306.34	305.26	306.11	305.85	305.3
315.69	315.05	314.61	314.39	314.66	315.15	315.33	314.79	315.12	313.59	315.13	315.17	314.7	314.06	314.56	315.54	316.49	315.53	315.16	315.37	314.66	315.4	314.59	313.94	315.39	314.71	316.01	315.08	314.57	314.49	314.8	314.3	314.69	314.42	314.67	315.58	314.29	315.31	315.04	315.06	315.38	314.4	315.29	314.06	315.71	314.7	314.75	315.19	315.22	315.91
297.96	296.37	296.12	296.9	295.88	297.6	296.95	297.13	297.08	297.7	296.55	296.91	297.8	296.98	296.55	297.96	296.16	297.36	296.61	297.74	297.42	297.15	297.04	298.27	297.13	297.46	298.26	295.72	295.42	296.6	296.25	296.3	296.06	299	297.74	295.97	296.72	298.43	297.12	295.64	297.17	296.27	296.07	296.41	295.62	295.92	297.14	296.08	296.42	296.84
328.42	325.86	327.29	326.34	327.17	326.57	326.33	327.14	327.64	326.99	327.63	326.44	326.66	328.17	327.17	327.2	327.17	327.31	326.45	326.58	326.25	327.95	326.93	328.01	325.85	326.15	327.76	327.25	327.6	326.91	326.9	326.5	326.62	325.85	326.49	326.62	326.19	326.76	327.7	327.69	325.31	327.54	325.99	327.07	326.32	326.85	326.49	327.37	327.74	327.59
312.98	313.03	311.83	312.93	312.23	313.39	312.5	312.75	312.13	313.51	313.35	312.54	312.15	312.21	311.76	311.02	313.11	312.48	313.48	312.8	312.71	311.54	312.09	312.81	311.49	313.22	313.42	312.49	313.2	313.34	312.64	313.85	313.27	312.83	312.13	313.57	311.56	312.21	313.39	312.19	312.56	312.1	312.62	312.18	312.95	312.5	313.94	312.93	313.45	312.23
315.2	315.96	315.73	315.63	314.81	314.68	314.99	314.64	314.9	314.04	315.13	316.12	315.15	315.46	314.88	314.51	315.16	314.39	313.81	314.13	314.85	314.35	314.97	315.55	315.29	315.23	314.24	315.44	314.67	314.68	314.75	314.32	315.54	316.18	313.96	313.83	314.8	315.7	314.04	315.04	314.18	315.36	313.36	314.15	314.56	315.05	313.82	314.61	314.74	314.22
294.53	294.73	293.95	295.27	295.12	292.83	294.76	293.66	293.21	293.8	295.48	294.14	294.42	293.76	294.47	293.95	293.09	295.28	293.26	295.96	292.45	293.59	294.31	293.86	293.19	293.88	294.85	293.31	295	294.65	294.99	293.18	294.21	294.25	294.24	293.97	294.46	293.42	294.21	292.71	293.47	294.11	293.65	293.6	293.52	294.54	294.44	293.76	293.78	292.81
327.26	328.42	328.19	327.22	327.88	327.79	328.17	327.97	326.98	327.24	326.48	328.65	326.89	327.7	328.46	327.88	328.25	328.7	328.26	328.39	328.35	327.62	328.13	327.72	326.8	328.27	328.35	326.99	327.53	328.46	328.32	327.97	328.12	328.53	327.33	328.1	327.36	326.65	328.62	328.03	327.99	327.73	327.68	326.78	327.3	327.77	328.09	328.63	327.56	327.95
313.21	315.03	313.36	313.17	313.72	314.24	312.79	314.04	313.23	313.28	314.35	313.3	313.61	311.47	315.24	312.79	314.26	312.44	314.57	313.53	313.23	314.06	312.08	311.8	314.12	313.24	314.46	313.34	313.63	313.18	313.08	312.05	313.95	313.51	313.53	313	313.39	311.53	313.03	313.2	313.14	313.3	312.94	313.67	314.25	313.53	312.55	314.43	312.72	313.35
300.12	299.46	299.25	299.91	301.19	301.52	299.02	301.07	301.12	298.37	300.12	299.98	299.39	300.4	299.98	301.02	300.64	299.97	299.55	299	300.19	299.32	299.76	300.14	300.67	301.36	300.01	299.06	299.29	298.32	301.33	300.75	299.49	300.06	300.01	300.49	299.37	299.86	298.77	300.45	300.78	299.79	299.17	298.33	299.2	300.67	300.17	300.96	299.07	298.86
318.16	317.75	318.61	317.81	317.65	317.55	317.27	317.8	317.56	316.96	317.58	318.06	318.46	317.63	318.56	318.84	317.55	318.01	318.45	318.81	317.65	318.18	317.62	318.03	318.69	318.07	318.38	319.36	318.01	317.49	319.64	317.76	318.09	318.3	318.05	318.96	318.86	317.65	317.74	317.79	318.55	318.49	318.44	319.41	316.68	317.17	317.91	316.32	318.89	317.98
320.43	319.4	319.71	320.12	319.24	319.75	320.29	318.12	319.05	320.19	320.65	319.16	318.83	319.8	317.83	320.23	319.85	318.93	318.76	320.04	320.48	319.32	319.06	319.08	319.57	318.76	319.73	317.85	320.02	318.86	319.75	319.38	318.59	318.51	318.96	318.06	318.91	319.64	319.4	318.5	320.06	320.2	318.64	318.65	319.04	318.11	319.1	318.61	319.29	319.25
329.06	328.9	327.94	328.01	327.6	329.9	328.21	328.16	328.57	327.52	328.03	328.58	329.25	327.63	328.22	327.59	328.15	327.49	328.49	328.47	329.79	327.46	327.48	328.55	327.22	328.7	328.23	328.14	328.16	328.38	328.88	328.64	327.67	328.02	328.54	326.1	327.41	327.2	327.65	328.56	327.27	328.17	327.56	328.89	327.43	328.31	328.92	326.31	328.83	328.67
295.4	296.24	294.37	295.61	295.42	294.98	293.85	295.43	295.15	294.67	293.97	294.88	294.82	295.51	295.1	295.42	294.41	294.74	295.67	297.18	294.86	295.15	295.22	294.84	295.25	294.52	294.58	295.71	294.05	294.76	294.79	295.28	295.39	295.29	296.14	295.56	295.01	295.63	295.57	296.22	295.91	294.14	294.6	295.08	294.54	294.95	296.88	295.9	294.95	294.78
306.03	306.42	306.34	306.9	305.71	306.98	307.55	305.51	306.61	306.81	307.08	307.27	307.04	306.25	306.77	305.07	307.15	306.09	306.47	307.3	306.75	306.33	306.08	305.79	307.09	306.64	305.33	307.61	306.48	306.04	307.67	307.4	306.34	305.86	306.49	306.85	305.53	305.87	306.38	305.74	307.73	306.35	306.11	306.32	305.08	306.32	305.08	306.21	307.05	306.5
306.92	307.31	307.37	307.53	306.33	306.34	306.5	306.91	306.41	306.95	305.76	306.73	306.46	306.37	306.14	305.9	306.53	307.31	305.7	305.96	307.37	305.5	307.77	307.58	306.18	307.69	306.47	306.58	307.48	305.44	306.24	305.98	306.1	307.15	306.8	304.97	306.36	306.39	306.13	307.32	306.78	305.15	306.21	306.43	306.9	306.5	306.18	306.62	306.69	307.11
305.72	308.04	306.32	305.62	306.03	306.25	304.82	306.41	305.49	306	306.54	307.49	307.05	307.66	306.61	308	306.01	306.8	307.52	306.48	306.24	306.51	307.61	306.77	305.91	307.08	305.72	307.34	306.36	306.02	307.29	307.62	305.9	305.89	307.11	305.52	306.19	307.34	306.93	306.41	306.1	306.14	305.93	306.97	306.32	305.95	305.48	306.78	306.28	306.37
312.36	311.7	312.97	311.62	311.61	312.25	312.23	312.5	311.99	312.2	311.93	313.44	311.52	313.06	313.05	311.56	310.8	311.99	311.58	311.56	312.29	313.2	312.02	313.02	311.95	311.46	312.57	312.86	312.63	311.44	312.2	312.82	312.3	311.31	312.92	312.06	311.74	311.08	312.51	311.87	312.46	311.67	311.5	312.68	311.96	314.12	312.29	311.71	311.92	312.18
305.27	305.74	305.06	306.33	305.07	305.35	305.5	305.04	305.17	305.96	306.34	305.79	304.47	307.1	305.04	305.84	305.54	306.7	305.54	304.78	305.35	304.3	305.11	307.64	305.5	305.29	306.24	305.08	305.25	305.36	304.74	306.74	305.83	305.95	304.19	305.42	306.01	305.94	305.54	305.72	304.22	304.65	306.9	304.7	305.75	304.54	304.98	304.7	304.82	305.64
318.14	318.56	317.98	318.5	319.21	319.2	320.06	319.1	318.37	318.46	318.95	319.58	318.02	318.61	318.64	319.85	319.06	318.49	317.67	318.75	317.18	318.97	319.5	319.43	317.76	319.36	318.91	317.79	318.11	317.96	318.2	317.5	317.51	319.77	318.91	318.42	319.59	317.24	319.38	317.44	317.78	318.36	319.24	318.34	317.63	318.51	319.25	318.99	317.93	318.68
304.35	304.92	304.85	304.16	304.4	304.91	304.76	304.31	304.76	303.96	304.9	304.53	304.47	304.87	305.57	304.27	304.71	302.98	305.84	304.73	305.04	305.42	305.9	304.44	305.59	304.67	305.43	305.65	305.3	305.41	304.86	305.68	304.65	303.95	305.52	304.92	304.18	305.2	304.49	304.85	304.35	304.45	305.45	303.99	302.7	304.85	305.17	304.33	305.48	305.11
311.16	310.74	311.65	310.55	311.13	310.52	310.68	310.75	311.08	310.68	310.08	311.13	310.94	311.85	310.25	311.17	311.4	311.43	311.18	311.03	310.22	310.33	310.73	310.41	310.51	310.73	310.56	310.8	311.33	311.45	310.48	310.92	310.61	311.09	310.03	311.57	311.4	311.32	310.06	310.87	309.17	313.1	310.84	311.72	310.58	311.26	311.2	311.78	311.29	311.05
312.36	311.73	312.62	311.47	310.93	311.08	311.51	311.74	312.52	312.36	311.95	312.55	311.81	312.34	311.75	311.9	312.28	311.65	312.25	312.14	311.77	312.53	312.54	312.48	312.24	311.97	312.81	311.53	311.75	311.65	313.19	311.84	312.18	312.65	312.72	311.24	312.72	312.55	310.85	311.71	312.14	311.64	311.77	312.71	313.19	313	310.35	312.23	311.68	313.13
302.87	304.59	303.45	305.23	305.68	305.1	305.1	304.24	304.5	304.69	305.5	305.82	304.11	305.89	303.9	305.67	304.66	304	304.7	303.42	304.13	304.77	304.63	304.57	305.47	304.13	302.67	303.43	305.15	304.07	304.05	304.24	304.04	304.61	304.9	305.4	304.67	303.43	302.72	304.84	304.29	303.93	304.08	306.12	302.94	304.94	304.47	305.11	305.22	303.41
315.21	314.42	315.79	315.32	315.73	314.75	316.42	315.74	315.66	315.61	315.38	315.19	316.12	315.94	315.57	316.44	314.82	315.83	315.14	316.03	316.8	314.61	315.54	316.37	315.83	316.27	315.29	315.95	316.72	316.78	315.17	317.04	315.68	316.7	315.94	315.88	314.31	314.91	316.15	316.83	315.83	314.59	316.6	315.71	315.71	316.85	316.01	314.82	314.99	315.58
320.23	319.3	320	320.28	317.63	319.09	319.51	318.34	318.8	319.85	319.28	318.05	318.74	319.2	318.64	317.45	317.25	318.51	318.37	318.42	318.48	320.38	318.59	318.64	319.08	318.83	318.11	318.51	318.87	319.49	318.84	318.39	319.13	319.14	318.24	318.54	317.9	317.88	318.11	317.98	318.09	318.9	320.17	319.95	317.49	319.25	319.96	319.6	318.56	317.77
301.8	303.15	301.19	303.06	302.82	302.55	301.52	301.94	301.4	303.43	301.99	301.86	301.61	301.83	303.11	303.35	302.62	301.5	303.7	301.88	302.2	303.57	302.6	302.07	302.49	303.4	301.16	301.67	301.81	301.25	301.64	302.23	301.75	302.64	302.02	302.94	302.38	303.18	302.96	302.07	301.68	302.3	302.49	302.32	302.06	301.21	301.55	302.36	302.54	303.21
325.06	324.5	325.02	325.08	322.94	325.65	325.18	324.39	325.16	323.9	324.6	325.18	324.02	325.84	324.03	324.8	324.35	323.93	325.77	325.31	324.2	324.64	323.34	324.82	324.87	324.9	324.98	324.61	323.87	323.92	324.75	325.15	324.32	324.11	325.99	325.74	325.12	324.75	325.41	324.58	324.73	324.77	324.54	324.55	323.69	323.87	323.7	322.99	324.28	324
315.67	315.84	317.13	315.74	314.65	315.38	316.41	314.66	315.78	316.35	315.69	315.87	316.6	315.36	314.96	315.3	314.99	314.97	315.28	316.52	315.66	316.12	314.66	315.57	315.07	315.62	316	317.25	316.47	314.64	316.15	315.32	316.2	315.58	315.85	315.58	316.41	315.33	314.42	315.22	314.95	315.08	316.21	315.31	316.77	316.44	314.43	315.98	316.27	314.89
302.55	301.87	305.03	303.84	303.52	303.66	303.81	303.57	303.03	303.19	302.94	302.76	304.3	303.98	303.16	304.11	303.85	302.29	302.78	303.06	303.4	303.09	302.25	304.29	304.22	302.51	303.44	303.64	303.25	303.72	303.32	303.36	303.85	304.55	302.34	304.38	304.77	303.91	301.88	302.84	302.69	304.01	303.58	302.44	303.83	302.46	304.74	302.75	303.54	303.77
303.61	305.01	304.84	304.49	305.57	305.8	304.92	304.11	304.88	303.25	305.57	304.8	304.4	304.91	304.92	305.23	305.7	303.57	304.37	306.58	305.01	306.24	304.78	305.28	305.14	304.44	305	304.6	304.94	303.08	303.7	304.29	306.38	305.21	305.08	305.31	305.19	306.81	305.52	306.14	305.14	304.58	304.23	305.14	305.41	303.83	305.11	304.85	305.32	304.56
317.21	317.65	318.36	317.19	316.49	317.1	317.45	318.35	317.53	316.79	317.99	317.08	317.39	316.37	317.02	316.69	317.44	317.46	318.06	316.56	317.09	317.83	317.52	317.49	317.71	316.62	317.82	316.69	317.62	317.96	316.67	317.08	317.99	316.7	316.5	316.56	317.1	317.46	317.75	317.96	316.81	316.44	317.42	317.08	317.7	319.48	318.62	317.07	317.39	317.08
303.55	304.86	305.48	304.96	305.1	305.46	304.9	305.85	305.78	304.97	304.57	303.41	306.28	304.71	305.44	305.26	305.98	304.11	306.92	304.54	306.32	304.66	306.5	304.71	305.87	304.65	304.4	305.76	305.3	305.38	304.54	304.23	305.45	305.19	303.99	305.16	306.77	305.81	303.6	304.59	305.86	305.97	304.43	304.99	305.09	304.86	305.63	305.77	304.66	304.95
317.35	315.3	315.54	316.84	316.29	316.61	315.79	316.24	316.48	316.51	316.39	316.14	316.43	316.75	316.12	316.56	316.91	318.15	315.18	315.93	316.61	315.47	317.29	317.47	316.37	316.83	317.41	317.18	316.23	317.85	316.05	316.5	316.6	316.54	316.76	315.59	316.45	315.62	317.41	316.61	315.67	315.94	317.63	316.89	317.5	315.54	317.87	314.89	316.63	316.64
319.2	319.2	318.09	318.29	318.99	317.5	318.47	318.7	318.37	319.99	319.29	317.81	318.2	318.33	319.14	319.85	317.06	318.26	318.64	319.22	317.93	319.38	318.74	318.34	317.34	317.87	318.89	317.87	318.38	318.31	318.12	318.14	317.93	317.95	318.6	318.63	318.5	317.86	319.3	318.77	318.68	318.64	318.57	317.88	319.7	318.06	318.65	318.63	318.48	318.59
317.61	317.99	318.79	317.94	318.62	317.65	318.45	316.84	318.24	317.84	319.1	318.46	318.13	318.93	318.23	318.78	318.59	319.04	317.84	319.26	317.7	319.03	318.91	317.15	319.01	317.43	317.34	317.44	318.17	317	317.82	318.9	319.48	317.73	318.58	317.58	317.05	318.14	318.24	318.08	317.36	317.76	317.96	317.99	318.84	318.44	318.42	318.02	318.15	318.46
314.95	314.65	314.97	314.96	314	315.68	314.5	314.37	314.7	315.03	313.43	315.01	314.59	314.51	315.98	314.53	314.47	314.49	314.85	314.17	315.35	314.66	315.61	313.94	314.01	314.94	315.04	315.24	313.27	315.7	315.4	314.19	314.79	315.83	316.5	314.42	313.82	313.86	314.4	314.82	316.18	313.91	314.11	314.57	316.08	314.75	314.76	314.72	313.63	314.55
314.86	314.67	315.24	314.96	315.64	314.26	314.53	315.85	315.42	315.11	314.07	314.05	314.87	314.16	314.85	315.38	315.17	315.37	315.07	314.99	314.82	315.25	315.71	315.25	313.2	314.74	314.73	314.49	315.89	313.9	314.53	314.61	315.21	314.43	314.5	314.69	316.01	314.32	313.58	314.87	314.56	313.63	314.64	314.14	315.1	316.04	313.92	316.42	314.6	316.3
303.89	304.57	304.33	305.05	303.76	305.57	304.33	304.57	304.43	303.48	306.33	304.67	304.5	304.98	304.53	304.59	305.52	305.52	304.16	306.23	304.98	304.58	304.57	304.92	305.04	305.69	304.84	304.91	305.27	304.47	303.63	305.35	305.78	304.23	304.9	303.36	304.96	303.56	303.97	305.72	305.03	304.24	303.4	303.82	304.72	304.1	304.93	304.52	305.06	305.61
318.11	317.88	318.59	319.06	318.08	317.76	318.21	317.14	319.48	317.76	318.43	317.85	318.02	319.35	319.46	318.78	318.37	316.87	318.09	318.52	316.55	317.12	318.63	317.87	317.51	317.91	318.17	317.4	317.81	318.26	318.12	318.5	317.55	317.42	319.14	318.41	318.96	317.8	317.56	318.9	318.44	318.87	318.49	318.64	319.27	318	318.27	317.47	317.72	317.51
306.09	306.32	305.74	307.02	305.84	304.89	305.47	305.6	306.15	306.25	307.18	305.98	305.96	305.07	306.02	306.36	306.06	306.57	306.63	307.5	306.04	305.91	304.9	305.34	306.65	306.94	306.37	307.27	305.46	305.91	306.66	306.24	306.42	305.8	305.95	305.37	305.75	306.36	305.9	304.99	306.12	305.1	305.28	308.09	306.41	306.7	305.38	305.33	306.16	305.48
308.76	308.85	309.6	310.72	310.01	311.15	310.62	309.14	310.48	309.15	308.58	309.83	309.83	309.03	309.05	310.67	310.26	310.22	309.68	309.98	309.76	308.69	310.4	308.96	309.64	309.18	309.62	308.39	309.31	309.87	309.03	310.07	309.7	309.44	310.23	308.55	309.26	310.19	309.3	310.04	309.91	311.61	310.2	308.89	311.04	309.66	309.75	310.35	310.25	309.89
300.23	298.91	300.88	300.21	299.95	299.31	300.41	299.92	298.9	300.32	299.88	299.04	300.44	300.74	299.72	300.23	300.24	301.22	300.26	299.82	300.69	299.26	298.81	300.66	300.09	299.12	299.09	300.09	300.2	299.15	299.92	299.16	300.8	299.72	299.47	299.68	300.42	300.39	299.87	300.09	299.63	299.99	298.89	300.68	299.12	299.79	301.08	300.72	300.14	300.33
314.03	314.59	313.86	314.76	313.63	313.85	313.27	314.34	314.48	313.77	314.42	313.21	313.21	314.39	314.87	313.86	314.04	313.25	314.5	313.28	314.32	311.84	312.81	314.93	313.46	313.73	313.56	314.05	313.57	313.76	314.09	313.7	315.26	313.89	313.7	314.03	314.3	312.79	314.21	314.2	313.08	313.31	313.2	313.44	314.79	312.24	313.44	312.46	312.61	313.9
310.86	309.44	310.45	308.87	309.52	309.97	310.19	309.68	308.88	309.8	308.76	310.21	309.48	309.26	309.68	310.11	308.62	309.49	309.59	309.17	311.17	310.2	309.27	310.13	310.35	309.08	309.14	309.52	310.22	310.66	310.2	310.15	309.82	309.7	309.4	307.87	310.03	310.14	310.95	309.56	311.47	309.9	309.8	308.81	309.85	309.52	309.93	309.81	310.47	308.82
304.99	305.52	304.85	304.3	305.67	305.34	305.57	305.01	306.12	306.81	304.81	304.42	305.01	305.54	305.66	305.41	305.66	305.14	305.79	304.53	305.21	304.85	304.59	306	303.9	305.16	303.81	304.39	303.52	304.43	305.23	304.98	304.3	305.35	305.61	305.19	305.2	305.85	305.47	304.09	306.31	305.32	305.05	306.57	306.21	305.85	303.86	305.02	305.96	305.3
327.5	326.85	326.55	327.11	327.74	326.6	327.06	325.64	327.03	326.57	327	326.36	327.7	325.97	326.88	327.17	328.01	326.72	326.22	328.23	327.03	327.39	326.35	326.65	327.01	326.91	327.4	326.61	327.78	326.63	327.18	327.25	327.62	327.8	327.01	328.48	327.03	326.83	326.5	328.04	326.73	326.1	327.52	326.51	327.69	328.31	326.93	327.62	327.74	327.7
315.21	313.91	313.41	312.56	313.53	315.1	313.75	312.06	313.44	313.26	313.81	312.56	314.11	313.07	311.61	313.07	313.17	313.15	314.27	313.37	313.36	313.66	312.63	313.16	313.24	313.44	313.36	313.15	313.61	313.17	312.3	313.51	313.12	313.78	311.48	313.01	312.45	315.02	313.39	313.95	313.43	314.78	312.65	314.01	312.5	312.19	314.36	312.91	312.99	313.08
311.18	310.46	310.43	309.79	311.92	311.74	311.96	312.14	311.22	311.89	311.52	312.29	311.93	311.52	311.6	311.53	311.65	312.81	310.92	311.36	312.85	311.76	311.71	311.03	311.7	312.17	311.6	310.4	311.92	311.87	311.63	312.06	311.61	310.61	310.95	310.5	311.72	310.21	311.74	312.01	312.23	311.52	311.42	310.71	311.54	312.88	311.92	311.51	312.18	310.28
310.01	310.65	311.31	310.74	311.53	311.43	311.02	311.36	311.01	310.36	311.82	312.29	311.15	311.09	310.64	309.88	310.47	309.36	310.38	310.41	310.88	311.33	311.2	311.26	310.47	310.49	310.91	310.11	310.69	308.81	312.06	310.72	310.08	311.63	310.25	310.44	312.33	310.56	310.91	310.44	310.9	311.1	311.04	310.87	310.29	310.02	311.18	310.39	311.43	308.88
313.62	311.75	313.09	312.32	312.97	313.48	312.91	312.93	313.05	312.2	313.25	314.58	312.84	312.2	314.06	315.24	313.2	313.35	313.78	313.15	312.66	312.74	312.57	313.16	314.39	313.51	311.35	313.55	312.78	311.89	313.95	314.24	313.88	313.3	312.1	312.55	312.9	313.93	313.69	314.13	313.62	313.9	311.8	312.13	312.51	312.77	313.01	314.24	312.24	313.61
314.26	313.1	312.82	312.82	312.7	312.48	313.45	312.31	312.58	311.25	313.27	312.72	312.38	312.79	313.56	313.46	313.17	312.62	313.18	313.68	313.66	312.52	312.5	312.71	313.17	313.16	313.37	312.53	312.89	313.74	313.04	311.66	313.31	313.87	312.5	312.34	312.73	312.35	313.15	312.41	313.55	312.41	311.97	313.45	313.6	311.43	314.34	312.81	312.87	313.89
305.27	304.81	306.04	306.43	305.76	305.07	305.13	304.53	305.55	304.06	305.98	306.76	304.79	305.25	305.19	305.34	306.06	303.89	305.95	305.62	304.41	304.11	305.9	306.27	305.23	305.37	305.45	304.83	305.33	305.79	305.27	305.94	304.33	305.86	305.47	305.66	304.69	305.56	305	305.09	304.91	304.51	304.39	305.37	304.88	303.68	305.79	305.12	305.4	305.39
317.99	318.43	316.89	318.88	318.9	318.62	318.21	317.37	317.07	318.9	318.25	318.98	318.01	317.01	318.75	317.09	319.21	317.91	318.61	318.45	318.82	318.73	318.77	317.41	316.87	317.6	318.14	318.04	318.57	317.79	317.46	317.94	318.7	317.81	318.76	318.51	317.69	317.28	318.32	317.94	317.96	317.81	319.45	317.47	316.73	317.46	317.62	317.12	318.22	317.5
312.48	313.78	312.83	313.48	313.16	313.04	314.28	311.97	314.7	312.29	312.7	313.36	313.92	312.68	313.55	312.28	313.32	312.12	314.01	315.23	312.19	313	313.96	312.53	314.06	312.62	314.26	313.76	312.91	311.79	313.64	313.72	312.7	312.31	313.75	312.74	312.71	313.75	313.58	312.15	313.88	313.41	314.93	312.77	313.91	313.2	312.62	313.6	312.99	313.07
310.64	309.71	309.35	309.8	310.23	309.86	309.7	310.9	309.9	310.37	310.19	309.8	311.08	311.11	310.04	310.62	309.48	308.81	309.94	309.22	310.76	309.55	310.4	310.1	308.85	310.06	308.95	309.03	309.97	309.88	309.41	310.62	309.7	310.2	308.89	309.6	309.87	309.37	308.93	309.98	309.77	310.52	310.04	309.82	308.66	309.16	310.46	310.25	309.48	310.08
315.31	315.67	316.08	314.16	315.14	315.25	315.84	315.79	315.2	316.52	316.19	316.12	315.19	316.92	315.49	315.81	316.28	315.88	315.85	315.85	315.87	315.41	315.81	315.86	315.67	315.69	317.13	315.76	315.14	313.82	315.16	315.55	314.79	316.02	316.03	315.47	316.51	317.03	314.38	315.14	316.06	316.39	316.15	315.59	315.13	316.76	315.18	316.33	316	316.61
328.62	327	328.33	327.78	329.11	329.07	328.89	327.71	328.87	328.83	328.05	328.07	327.84	327.18	328.56	328.32	329.09	329.33	330.2	328.16	328.13	327.98	328.32	329.57	329.64	328.73	329.55	328.38	329.52	330.56	328.76	328.65	328.56	328.29	329.27	328.45	327.77	329.17	328.39	328.7	328.82	329.14	329.66	328.38	327.89	327.94	328.18	329.36	328.96	328.5
306.54	304.53	306.04	305.43	305.26	304.65	305.68	304.47	304.57	304.92	304.56	306.43	306.06	304.94	305.23	305.51	304.97	305.22	304.45	304.69	305.49	306.53	305.81	306.44	305.63	305.08	305.72	304.76	305.07	304.99	305.61	305.1	306.19	305.26	305.16	304.91	304.33	305.51	304.81	305.79	303.63	304.88	304.73	304.68	304.98	304.99	305.1	305.42	304.86	306.13
315.15	314.98	315.55	313.98	314.75	315.37	314.93	315.6	315.45	315.53	314.45	314.97	314.03	314.71	314.73	315.72	315.19	314.98	315.22	315.99	313.96	315.42	314.59	315.01	315.07	315.03	313.75	315.17	314.99	314.46	314.51	315.7	315.72	314.98	316.21	315.78	315.47	315.83	315.39	315.94	315.2	315.23	314.49	315.87	315.36	316.37	314.26	314.82	314.03	314.9
317.55	317.82	318.48	317.34	318.84	318.09	318.29	318.62	318.38	317.88	317.55	317.09	318.37	316.78	318.26	318.32	317.75	317.99	318.46	318.58	318.36	318.43	317.98	319.34	317.17	317.29	319.49	318.96	318.16	317.55	318.24	318.7	320.27	319.75	318.35	318.6	317.68	317.84	317.39	319.08	318.13	318.12	318.9	318.77	317.79	318.36	317.53	319.15	318.13	317
312.23	314.33	313.05	312.91	312.97	312.78	314.3	313.53	312.95	314.1	312.91	313.28	313.23	314.31	313.76	312.16	313.27	314.51	313.13	313.25	313.52	314.21	312.59	313.56	312.3	313.87	314.16	313.72	312.68	312.05	312.96	313.33	313.6	314.46	313.48	315.14	314.17	312.8	312.98	313.41	314.4	313.43	312.38	313.21	313.79	313.63	313.43	313.11	314.49	313.59
314.5	316.03	315.47	315.81	315.41	314.3	314.16	315.02	315.08	315.11	314.57	314.51	315.78	315.73	314.42	313.94	314.61	316.76	315.96	314.84	315.88	314.91	315.01	315.69	315.06	314.36	314.72	314.77	313.94	314.86	315.08	315.06	314.7	314.87	315.32	315.07	314.89	314.24	316.37	316.5	314.31	314.59	314.01	314.28	315.18	314.96	314.65	314.98	314.54	315.06
315.86	316.46	316.24	315.77	317.85	316.79	315.89	316.41	315.46	315.32	315.57	316.73	316.93	316.69	316.76	316.31	316.4	317.89	316.69	316.65	317.98	315.7	316.35	317.39	317.45	316.58	316.29	317	316.91	316.69	317.8	317.42	316.72	317.32	315.32	316.49	316.85	317.4	316.64	317.82	316.28	315.79	317.61	316.34	317.25	316.89	316.08	316.34	316.91	316.07
309.8	310.39	309.69	309.54	310.11	310.93	310.44	311.4	310.15	310.25	310.5	310.39	308.94	310.51	309.86	309.38	309.97	309.16	309.35	309.43	310.28	309.85	310.48	310.54	309.56	309.92	310.6	308.35	310.54	310.72	309.68	310.26	309.2	309.07	310.01	309.54	309.08	309.69	309.71	310.23	310.28	309.57	310.31	309.9	308.62	310.2	311.02	309.78	310.81	310.41
300.65	301.46	298.53	300.36	300.74	300.17	302.74	300.86	301.75	301.26	300.79	300.84	302.27	301.18	301.81	301.24	301.45	301.56	300.98	302.27	300.21	301.09	300.47	299.33	301.62	302.92	301.01	300.53	299.26	300.07	300.27	301.57	301.23	301.43	301.56	300.53	301.14	301.98	301.48	301.95	299.96	301.4	301.01	302.11	300.67	300.36	299.94	301.23	302.2	300.23
327.44	327.72	328.52	328.56	327.87	327.31	327.49	328.39	327.25	328.26	326.6	328.45	326.78	327.44	327.42	327.71	326.07	329.08	326.92	327.24	329.09	327.77	327.24	328.52	327.86	327.69	327.85	327.68	327.93	328.61	328.18	327.61	328.2	328.31	328.36	327.84	328.66	327.8	328.11	327.44	327.1	327.53	327.88	328.42	327.89	326.95	328.05	328.18	328.24	328.7
302.61	301.46	302.82	303.18	303.04	302.15	302.68	302.91	301.67	301.5	302.88	302.91	302.83	302.31	303.79	302.9	302.83	301.68	303.66	303	302.59	302.61	302.55	302.56	303.64	302.01	301.99	302.88	301.49	301.7	302.04	302.43	300.86	303.03	303.28	302.26	302.1	302.44	302.57	302.78	302.32	301.25	301.97	303.87	302.95	302.56	303.62	301.53	303.1	302.29
323.32	322.86	324.3	323.75	324.33	324.29	324.56	325.23	324.64	324	324.98	324.41	324.08	325.16	323.8	324.81	324.66	323.96	325.61	323.53	326.02	324.03	324.59	325.31	324.56	323.88	324.07	324.77	324.93	324.03	324.3	324.26	325.07	324.01	323.95	323.7	326.1	324.1	326.24	325.58	324.78	325.18	324.18	325.05	323.83	324.07	325.04	324.85	324.66	325.29
314.71	315.72	313.62	314.84	315.3	315.69	315.16	314.36	315.3	315.37	314.27	314.82	315.38	315.3	313.9	314.92	314.34	314.02	313.97	313.96	315.57	314.87	314.55	315.09	314.88	314.14	314.67	314.98	313.54	314.71	314.69	313.44	314.11	314.41	314.99	315.02	314.31	315.18	314.67	314.42	315.16	314.66	314.86	314.89	316.36	315.11	314.51	315.03	314.19	314.99
317.57	318.04	319.54	318.04	319.01	317.26	318	319.05	318	318.44	319.92	318.38	317.57	319.11	317.64	317.54	317.58	317.3	317.27	317.41	319.78	317.74	319.28	319.02	317.42	318.76	319.6	318.43	317.65	317.87	317.87	317.72	317.92	318.25	317.46	316.94	317.63	317.39	317.86	316.44	317.74	317.7	318.63	318.57	318.07	318.41	317.58	317.47	318.44	318.06
304.13	303.01	303.34	303.76	303.58	303.62	302.43	301.61	304.46	303.17	302.14	303.23	303.39	303.56	304.6	302.26	303.86	303.29	304.16	303.31	302.5	303.69	302.54	303.79	303.38	303.55	303.39	302.21	303.26	303.45	303.37	301.93	303.14	303.11	302.25	303.62	304.17	302.77	303.42	304.16	303.57	303.23	302.87	302.8	304.55	303.22	302.02	302.35	302.72	304.11
316.11	316.63	314.41	315.62	316.08	316.94	315.32	316.2	316.59	316.87	316.02	315.24	314.82	315.31	315.51	315.87	316.28	315.66	316.18	315.98	315.34	315.86	315.57	314.15	315.98	316.73	317.17	315.64	315.93	316.03	315.64	316.26	316.16	315.94	316.51	318.1	315.52	316.24	316.57	317.68	315.61	315.81	316.54	314.13	316.42	315.4	315.81	315.01	316.45	314.6
296.98	296.75	296.34	295.71	297.67	296.42	296.61	297.73	296.04	296.56	296.62	297.96	297.46	297.52	297.29	296.2	296.41	296.89	295.92	295.85	297.8	297.84	296.93	295.09	296.81	296.54	297.84	297.48	296.38	296.53	295.99	296.93	297.65	296.18	297.25	297.72	297.52	296.62	296.12	296.06	296.1	296.81	297.01	295.65	297.77	297.1	296.31	296.59	296.44	296.16
317.27	317.61	316.11	315.38	317.08	317.34	316.4	316.02	316.45	315.76	315.99	317.59	316.55	316.76	316.19	316.52	316.82	315.78	316.41	317.3	316.19	316.49	317.04	317.52	316.39	316.19	315.31	316.04	315.27	316.15	318.05	317.77	315.94	318.49	315.93	316.34	316.4	316.59	316.64	316.79	317.51	317.14	317.49	317.07	317.57	316.06	316.66	314.53	315.75	317.2
315.13	316.82	315.17	315.5	315.32	316.47	317.13	317.05	316.32	316.08	315.21	315.22	315.93	315.48	315.18	315.96	317.46	315.2	315.7	315.89	316.58	315.42	317.09	314.78	315.46	317.04	316.26	315.79	317.05	316.97	317.5	316.06	315.19	315.16	316.38	317.13	315.48	315.92	316.18	315.3	315.36	315.99	315.58	315.96	315.41	316.72	316.35	315.52	316.01	315.18
317.6	319.02	318.27	318.76	317.6	318.2	316.85	317.63	316.84	318.32	318.27	317.44	318.12	317.85	318.5	318.04	318.04	318.43	318.95	319.72	317.39	318.46	318.4	318.06	318.12	319.01	317.48	318.9	318.54	317.92	318.37	316.24	317.85	318.42	318.51	317.86	318.14	318.09	317.94	317.54	318.24	319.58	318.09	317.87	317.43	318.52	317.95	319.44	318.69	318.81
312.15	312.87	313.93	314.18	314.23	312.9	314.02	313.73	313.42	314.06	312.63	314.37	313.64	314.21	313.81	313.82	313.74	314.43	314.69	314.03	314.78	313.05	313.99	313.42	314.83	314.3	314.34	313.91	313.3	314.97	314.41	312.91	313.72	314.3	313.15	314.34	314.09	313.39	314.43	314.7	313.03	312.89	314.69	313.94	313.79	312.97	313.12	313.89	313.62	313.34
304.69	303.83	304.74	304.11	304.21	304.39	304.91	305	305.23	304.96	304.78	304.53	306.15	302.93	304.99	303.68	305.17	304.46	302.32	303.84	303.81	305.13	304.83	304.77	304.06	303.7	304.62	304.52	304.49	305.41	303.76	305.62	303.84	305.01	303.7	304.27	303.51	304.3	303.96	304.89	303.71	303.77	302.99	304.8	304.82	303.51	304.16	304.72	302.89	304.49
320.51	318.79	319.48	319.37	318.9	320.09	319.78	319.56	319.75	319.31	318.22	319.16	318.34	319.06	318.94	318.19	320.13	318.94	319.1	319.75	319.16	319.73	319.32	318.88	318.46	320.13	319.93	320.12	320.25	319.5	320.07	318.41	319.23	318.71	319.19	320.22	319.9	319.43	318.05	320.13	319.41	319.64	319.62	320.5	319.26	318.74	320.32	319.53	318.84	321.16
314.08	312.62	313.03	313.41	314.02	313.73	314.31	313.12	313.56	312.65	313.67	313.46	313.54	312.89	314.04	313.92	313.54	314.2	312.97	313.11	313.68	313.34	314.66	312.59	313.91	313.38	312.35	313.93	311.3	313.25	313.08	312.6	312.78	312.59	312.06	313.32	313.62	312.39	313.1	313.28	312.44	313.54	314.58	314.78	312.78	313.63	313.25	313.41	312.6	313.42
311.04	312.45	311.32	312.2	311.51	312.5	312.1	310.71	311.53	310.97	312.28	312.52	312.15	313.04	312.43	311.59	312.82	312.06	312.36	311.85	312.96	311.4	313.07	313.12	310.65	312.25	311.48	312.96	312.52	312.41	311.56	311.98	311.64	311.71	313.03	311.64	312.72	312.1	313.41	311.06	312.16	312.91	310.84	313.88	311.06	312.24	313.07	311.94	311.46	312.44
318.4	317.9	317.42	318.87	318.04	317.86	317.93	317.7	316.55	317.31	318.13	318.13	317.98	317.97	317.75	318.46	318.87	318.33	318.44	318.24	318.78	317.94	318.12	318.01	317.83	318.25	318.28	318.39	319.01	318.45	318.24	317.37	317.62	317.54	318.55	318.37	318.51	317.94	318.19	318.41	318.06	319.05	318.95	319.04	317.95	318.82	318.46	318.77	318.18	318.34
314.11	314.51	313.56	313.57	312.47	313.73	313.95	313.77	313.93	313.61	313.94	313.78	315.57	315.3	313.57	313.91	314.43	313.62	313.14	313.74	313.64	313	313.45	313.58	314.05	313.72	312.84	313.97	314.09	314.03	314.05	314.44	314.69	315.1	313.47	314.59	314.22	313.87	315.89	314.31	313.81	313.08	312.16	314.5	314.28	314.63	314.18	314.39	314.24	313.27
305.27	305.75	307.4	308.9	306.5	306.17	306.15	306.19	306.73	305.99	307	307.29	305.94	305.19	306.5	306.32	305.98	306.32	307.25	306.03	306.3	306.59	308.13	305.66	306.79	307.28	307.19	306.88	305.97	307.71	307.12	306.49	307.67	306.16	306.87	306.52	308.61	306.28	305.98	307	306.83	306.33	306.43	307.97	307.29	306.46	306.08	307.8	306.99	306.68
314.49	313.26	313.08	314.11	312.68	314.34	312.79	313.66	314.41	313.41	313.9	313.71	312.56	314.11	313.65	314.44	313.8	312.58	313.53	313.91	313.05	313.07	315.22	314.83	313.68	314.12	314.52	313.91	313.64	314.9	312.87	312.6	314.19	312.54	312.56	314.81	314.12	312.89	313.83	313.98	313.68	313.15	314.27	312.97	314.16	312.92	313.52	313.65	313.83	314
320.29	317.98	319.93	318.25	319.7	319.91	318.85	319.96	318.78	318.92	320.32	319.99	320.28	319.08	318.58	319.29	319.36	321.24	319.5	319.62	319.32	319.94	320.52	320.53	318.98	318.92	319.23	319.26	318.72	318.07	320.53	318.9	319.15	318.35	319	319.53	320.47	319.06	318.74	320.12	318.56	319.25	318.31	320.61	317.97	318.7	319.48	319.02	318.11	320.61
303.3	302.57	304.46	300.33	302.92	303.2	303.05	303.27	305.36	302.77	303.87	304.51	303.88	304.08	304.05	302.22	303.49	302.36	303.2	303.68	302.79	303.63	304.43	302.61	303.59	303.31	303.62	302.66	304.28	303.74	301.99	303.47	301.61	302.8	304.37	303.41	302.76	303.57	304.06	303.26	303.95	302.85	303.57	304.1	304.55	303.76	302.85	304.5	303.05	304.23
313.93	312.13	312.75	312.91	313.56	313.05	313.06	313.43	312.03	311.86	313.17	312.56	311.26	312.75	312.72	312.34	313.61	312.8	312.35	312.96	312.27	313.5	313.32	313.26	312.39	312.79	312.86	312.71	311.92	313.63	312	311.95	313.02	311.65	313.01	313.69	312.66	313.46	313.17	312.69	313.11	312.07	313.11	312.72	312.32	313.47	311.25	311.84	312.63	312.57
303.5	302.01	301.42	304.09	303.03	302.81	302.38	303.76	303.42	303.22	303.87	303.34	301.95	303.64	302.97	302.03	303.46	303.29	302.41	302.62	303.21	302.19	303.6	301.74	304.37	303.33	304.14	301.78	302.3	302.27	303.49	304.48	301.71	303.79	303.78	302.13	303.32	302.42	302.53	301.99	302.21	302.4	301.07	301.55	303.52	303.22	303.05	303.27	303.16	302.03
304.46	303.11	305.01	303.7	304.81	304.91	305.98	305.04	305.72	303.24	304.4	304.4	304.54	305.04	304.52	305.58	304.18	302.86	303.96	305.48	303.57	304.37	304.36	304.12	305.49	305.35	304.89	304.27	304.28	305.97	305.21	305.82	304.39	304.74	305.44	304.37	305.36	304.43	305.31	305.02	303.64	304.59	303.43	303.62	305.86	304.89	305.11	304.79	305.07	304.34
315.49	315.38	316.51	315.7	317.64	315.83	315.82	315.35	315.07	315.5	314.27	316.62	314.97	315.81	315.89	316.34	316.15	315.31	315.4	315.88	313.27	316.13	315.39	314	315.98	316.29	314.49	316.01	315.63	315.69	314.65	316.58	316.12	315.79	315.8	315.6	316.57	315.06	316.93	315.69	315.97	316.24	316.38	315.94	315.48	316.07	314.32	315.14	316.64	316.48
306.42	307.42	306.71	305.68	306.37	304.68	306.87	307.5	306.77	306.7	305.57	306.18	307.39	306.32	306.6	306.53	307.2	306.65	306.58	306.68	307.85	307.25	306.32	306.14	306.9	305.43	306.74	307.41	307.5	306.1	306.44	306.9	307.74	306.86	305.55	306.37	308.11	307.67	306.99	307.36	306.09	306.07	306.6	306.93	305.45	306.78	305.54	307.27	306.56	306.75
313.87	314.12	315.5	314.13	314.65	314.25	315.49	314.63	313.02	316.27	315.24	314.76	314.54	315.77	314.16	314.41	315.34	315	314.25	314.03	314.59	314.26	315.29	314.29	314.92	315.78	316.21	314	313.8	313.73	314.55	315.41	314.2	314.6	315.29	314.17	313.31	314.99	314.79	314.67	315.59	314.43	314.9	313.29	315.69	314.93	314.45	314.32	315.22	315.42
328.12	329.14	328.35	327.82	326.86	326.62	327.48	327.38	327.13	328.43	327.4	328.54	327.92	328.9	329.36	327.66	327.06	327.26	327.43	327.84	327.27	326.69	326.97	327.78	328.51	329.66	328.55	328.34	328.35	328	327.76	328.76	327.82	327.69	326.87	328.72	327.9	327.53	327.95	327.83	327.19	327.21	328.5	328.23	328.08	327.21	327.02	327.15	327.6	328.96
308.57	308.26	308.82	308.89	309.37	307.66	308.58	309	308.68	308.99	309.68	308.43	309.29	308.7	309.41	308.35	308.75	307.18	310.21	310.01	308.25	308.8	308.52	310.15	309.58	309.19	309.39	310.06	309.01	310.08	307.69	310.81	307.97	309	309.86	307.9	308.96	307.91	307.33	308.89	308.82	309.73	309.87	309.47	307.7	309.24	307.53	307.7	309.64	308.71
315.47	314.66	313.85	314.03	314.01	314.8	315.55	314.19	314.86	315.39	314.37	315.81	314.48	314.8	314.14	314.38	314.79	314.95	314.05	313.68	314.56	316.01	314.04	314.49	315.51	314.63	315.62	315.68	314.86	314.79	315.92	315.16	314	315.57	315.68	314.19	315.85	314.85	314.14	314.85	315.19	315.25	313.79	315.2	314.79	315.07	314.44	315.23	314.77	314.56
293.8	294.65	294.35	294.77	295.39	294.07	294.37	295.27	294.04	294.68	295.29	297.26	295.08	294.34	295.48	294.85	295.29	296.72	294.49	295.94	295.02	295.11	294.95	294.84	295.64	292.91	295.65	294.49	295.36	294.6	295.39	294.51	293.65	294.94	294.67	295.11	295.21	295.3	294.21	296.28	294.31	296	295.23	295.65	295.27	295.25	295.26	295.09	294.35	295.2
318.34	318.45	318.9	318.86	319.33	318.12	318.51	318.76	318.2	318.96	317.89	319.09	318.19	318.57	317.85	317.38	319.29	317.86	318.32	318.2	317.54	319.07	318.38	319.52	317.86	318.26	318.03	317.06	319.15	318.96	319.25	319.36	317.12	317.69	317.98	319.65	320.18	319.36	318.64	319.02	318.83	318.14	317.43	318.89	318.53	319.59	317.04	318.2	319.02	319.8
303.59	302.62	301.98	302.93	303.38	305.12	301.73	303.55	302.9	303.72	302.41	302.73	302.82	303.25	301.78	302.34	304.45	302.54	302.9	302.44	302.8	302.5	302.31	302.75	303.59	303.08	303.4	303.25	303.83	303.25	302.89	302.93	303.56	303.04	303.69	302.49	303.34	304.08	303.1	303.81	303.73	302.76	303.06	303.64	302.4	303.79	303.11	302.65	303.69	303.05
295.41	294.73	295.47	296.02	294.61	295.15	295.67	294.98	295.17	293.89	294.54	296.11	294.67	294.69	295.07	295.45	294.54	294.56	294.76	294.95	295.12	294.93	294.31	294.38	296.91	294.7	295.05	295.24	294.49	295.25	294.09	294.79	293.43	295.16	294.81	295.09	293.89	295.13	295.71	294.41	296.24	293.95	295.53	295.31	295.43	294.42	295.53	293.83	294.34	295.23
319.95	319.3	319.11	318.19	319.51	319.44	318.08	318.82	317.91	317.05	318.32	318.97	318.4	319.35	318.68	318.73	318.29	317.99	316.76	318.73	318.76	319.47	318.92	318.11	318.54	318.98	319.42	318.49	318.84	318.92	318.23	318.11	318.5	318.54	319.67	318.43	319.21	318.27	319.26	318	318.3	319.91	319.6	317.59	319.03	318.39	318.88	318.84	318.8	318.73
318.82	319.53	318.83	317.83	317.61	318.32	317.61	318.61	317.94	317.83	319.82	316.48	318.01	318.31	318.95	319.28	318.29	318.87	317.83	319.18	318.48	318.51	319.07	318.82	318.79	316.94	319.13	318.74	319.37	318.74	318.92	319.25	318.4	318.79	317.86	318.75	319.5	319.06	319.26	318.95	319.66	318.46	318.69	320.4	318.41	318.47	317.99	319.76	320.15	317.8
310.12	311.66	310.47	311.37	310.79	310.39	311.32	311.36	311.55	310.33	310.87	311.62	310.94	310.03	310.66	311.01	310.54	310.66	311.94	310.93	310.99	310.78	311.53	311.24	308.52	309.8	310.26	310.69	310.45	311.53	310.46	311.28	310.84	310.88	311.04	311.3	310	310.33	310.85	310.96	311.04	309.64	310.22	309.79	310.69	311.69	310.5	309.67	310.83	309.44
302.96	301.33	301.59	302.65	301.64	302.72	301.63	301.78	303.14	302.41	302.33	301.82	302.66	301.57	301.98	302.64	301.68	302.23	302.68	302.66	302.68	302.22	303.63	303.71	302.83	302.02	303.31	301.96	303.48	302.95	302.88	302.33	303.88	302.48	301.76	302.27	302.63	302.02	301.94	302.08	302.53	302.36	301.6	302.67	303.23	301.62	302.19	302.66	302.18	302.79
300.63	299.13	300.94	300.67	299.16	299.8	299.85	301.14	300.74	300.25	298.92	300	301.63	299.41	299.75	300.93	298.99	299.22	299.51	301.21	301.02	299.65	300.54	298.66	299.24	299.6	299.87	298.79	300.01	301.43	299.83	298.95	299.6	300.62	300.48	299.11	299.77	299.28	300.32	298.96	300.58	299.76	300.38	299.45	299.21	299.44	298.91	299.82	299.99	299.13
319.84	317.91	317.5	318.28	317.63	318.28	317.85	318.41	318.25	317.41	317.92	317.29	319.1	318.24	317.63	318.33	318.79	317.87	318.51	318.5	318.08	317.87	318.31	317.08	318.44	318.52	317.75	317.25	317.93	317.64	317.26	318.15	318.5	318.74	319.26	317.48	317.19	319.16	317.45	317.38	316.66	317.67	317.63	317.91	318.73	318.1	318.2	316.74	318.02	316.88
319.91	318.95	319.6	319.84	318.71	317.49	319.16	318	319.6	319.44	318.82	319.07	318.33	320.11	319.37	319.26	318.89	320.09	318.71	320.25	319.2	319.03	319.41	319.18	318.42	319.36	319.32	319.56	319.64	317.33	320.15	319.04	318.33	318.32	320.79	319	318.38	318.93	320.41	318.48	318.55	319.3	319.01	321	320.06	319.44	319.23	319.86	319.36	318.42
310.13	309.73	308.85	309.6	309.73	310.63	309.76	310.27	309.56	309.75	310.13	309.52	309.56	308.38	309.34	309.18	311.55	309.83	310.02	310.31	309.79	310.97	309.84	309.95	309.73	310.05	308.87	309.3	310.19	309.86	309.35	308.85	310.11	310.14	310.22	309.82	308.71	309.84	309.26	309.55	309.8	309.6	310	310.58	309.8	312.21	308.91	309.53	310.4	310.53
324.03	324.44	322.72	325.51	325.12	324.5	324.41	324.62	323.92	324.1	324.56	324.78	323.88	324.59	326.04	324.1	324.17	324.55	324.11	324.64	325.55	324.69	324.97	324.54	324.54	325.86	323.87	325.55	324.84	326.01	325.56	324.76	324.67	324.46	324.07	324.86	324.84	323.97	323.66	324.04	325.26	323.59	323.61	324.09	324.33	324.38	324.77	325.35	324.9	323.27
308.78	309.28	309.85	308.02	308.19	309.13	309.56	306.83	309.08	308.67	308.91	308.96	308.92	307.85	308.5	308.83	309.28	308.65	308.15	309.22	309.23	308.81	308.83	309.52	308.81	307.61	308.42	309.93	309.5	309.39	308.98	308.75	308.15	309.1	308.81	309.19	308.71	309.84	309.01	309.14	307.74	309.08	309.06	308.63	309.27	307.5	307.86	308.57	310.01	308.38
312.13	312.03	312.55	313.28	314.07	314.31	313.02	313.05	312.58	313.45	313.26	314.21	312.23	313.64	313.12	312.79	312.9	312.86	313.52	312.88	313.42	313.93	313.31	312.95	312.69	313.09	313.08	314	314.65	312.95	313.51	312.98	313.26	312.94	314.36	314	313.39	311.61	313.16	312.64	313.81	313.81	312.95	313.72	312.15	313.34	311.68	313.78	312.66	312.76
314.04	312.53	312.9	312.26	312.28	312.71	311.65	311.63	312.14	312.22	312.84	313.33	311.24	311.48	311.16	311.39	312.9	312.24	312.63	313.01	311.87	312.08	312.15	312.63	312.59	311.77	312.49	311.65	312.96	311.61	312.23	312.35	312.1	311.56	311.79	312.58	313.3	311.94	312.57	312.84	313.37	311.98	311.64	311.89	313.32	312.35	311.96	311.68	311.4	312.44
306.98	306.54	306.23	305.66	306.75	306.37	305.87	307	306.45	307.21	305.41	306.33	305.24	306.31	306.45	304.01	306.85	305.32	306.81	306.03	307.31	306.99	305.29	304.66	306.94	306.67	305.42	306.42	306.1	306.44	306.66	306.42	306.11	305.14	306.15	304.48	306.38	305.84	307	306.76	307.01	306.12	306.65	306.62	305.91	306.79	305.23	306.78	307.16	305.23
308.71	310.21	308.41	309.07	309.34	308.79	309.88	307.36	309	308.82	308.35	308.11	308.8	308.85	309.15	309.38	308.14	308.02	309.04	308.3	308.66	309.71	308.59	308.86	307.41	308.58	308.12	308.63	309.51	310.5	309.42	308.89	308.53	309.01	310.09	308.2	309.59	308.96	308.35	309.69	310.08	308.19	308.19	308.8	311.21	308.63	309.1	308.72	309.69	308.73
314.26	314.44	315.69	314.13	315.37	315.85	314.09	314.92	314.38	316.1	315.43	316.23	316.07	315.91	315.08	314.67	315.1	314.39	314.15	314.29	315.28	315.24	315.24	315.04	315.38	315.17	315.73	315.25	315.45	316.4	315.86	314.21	314.26	313.92	314.23	315.92	314.82	315.13	314.18	316.13	314.77	314.46	315.46	315.04	314.99	316.39	314.17	314.85	314.67	315.39
303.21	303.04	303.45	302.37	303.1	302.94	303.6	303.38	302.62	303.02	302.2	302.16	302.58	304.08	303.54	303.57	301.92	302.35	303.5	302.91	302.91	304.19	303.79	302.25	303.62	303.22	302.49	302.76	301.86	301.53	303.1	302.66	302.12	303.83	304.51	302.28	302.04	302.86	303.8	301.91	301.13	302.47	302.85	303.63	303.12	303.11	302.96	302.56	302.77	302.33
314.17	312.76	312.39	313.08	313.41	314.05	314.07	313.46	314.05	312.64	312.74	313.38	312.89	313.12	314.86	313.81	312.46	312.34	311.97	312.87	313.97	314.12	313.19	313.29	313.09	312.56	312.51	312.83	313.88	313.6	312.76	312.43	313.27	313.59	313.37	313.37	311.73	313.46	314.11	312.59	313.68	312.89	313.37	313.37	313.92	314.09	311.57	312.65	313.58	314
313.31	313.5	313.77	312.2	314.06	313.68	313.36	314.25	314.97	313.89	314.48	314.36	315.62	313.36	314.11	314.37	313.42	312.81	313.81	312.79	314.62	314	314.39	314.5	313.11	314.37	312.93	312.98	312.49	313.87	312.4	314.1	313.52	315.21	313.21	313.69	313.84	313.9	313.16	313.77	313.23	314.56	314.7	313.44	313.87	313.8	314.58	313.9	314.54	314.5
300.99	302.31	302.64	302.12	303.39	301.64	302.89	301.79	302.56	302.14	302.41	300.71	301.48	303	302.46	302.1	301.88	302.88	302.47	301.82	302.34	302.82	302.27	301.55	301.9	301.84	302.05	302.39	303.1	302.59	301.72	301.59	302.26	302.83	302.38	302.26	301.33	302.78	303.99	301.18	302.32	301.76	302.58	301.19	301.55	301.85	301.36	301.78	302.41	302.8
315.94	315.84	315.72	315.64	316.88	315.83	315.86	315.26	316.23	316.51	316.68	316.19	314.84	316.94	316.86	315.67	316.21	314.88	316.55	315.57	316.37	316.74	315.66	315.76	315.11	314.92	315.61	316.32	317.09	316.57	316.5	316.92	315.97	315.52	315.35	316.84	316.67	316.57	316.14	316.42	316.76	315.43	314.55	315.26	316.47	316.71	314.79	315.11	316.5	315.78
312.89	314.6	314.57	313.94	313.79	314.1	313.31	314.45	313.07	314.41	313.92	313.6	313.34	313.92	313.86	313.96	314	314.3	312.8	315.68	312.78	314.58	312.95	314.29	313.91	313.14	314.29	314.92	313.46	313.31	313.64	312.48	313.88	313.34	313.16	315.91	313.77	313.43	314.35	314.47	313.9	313.58	314.05	314.14	314.25	312.62	314.05	314.17	314.05	313.5
312.13	313.09	311.19	311.87	312.98	312.89	311.21	310.8	311.74	312.26	311.1	311.82	312.64	311.99	312.71	311.33	312.37	311.87	313.26	313.57	312.61	312.66	313.4	311.9	312.14	312.14	312.35	312.04	313.49	313.22	311.79	312.26	312.39	311.52	312.42	311.85	312.48	313.48	312.19	311.87	312.99	311.8	313.22	311.37	312.36	311.45	311.32	313.31	312.79	312.96
297.55	297.3	296.51	297.1	298.3	296.82	295.71	297.27	296.92	297.43	296.74	298.21	296.21	296.37	297.36	297.54	296.3	297.21	297.86	297.82	295.84	296.3	297.33	296.33	295.82	297.26	298.16	294.97	296.85	297.71	297.33	296.79	297.08	297.07	297.15	297.4	296.81	296.22	294.85	297.26	296.91	297.16	295.96	297.31	298.14	297.9	295.6	296.71	296.15	297.03
296.63	295.91	296.07	296.6	297.26	297.75	297.46	297.08	297.02	297.85	296.94	295.32	296.09	296.53	297.61	296.68	296.4	297.71	296.47	295.05	297	296.93	298	296.56	296.39	296.13	295.54	297.57	296.02	296.16	298.32	297.05	294.83	297.15	297.3	297.3	296.75	297.86	298.74	297	296.61	296.9	296.04	296.55	296.99	295.23	296.79	297.39	297.23	296.15
313.95	315.13	313.99	315.48	314.72	312.72	313.99	314.37	314.94	314.28	313.72	314.93	315.77	315.8	314.53	314.24	314.39	316.18	315	313.39	315.03	313.69	314.33	315.3	316.24	316.06	314.52	313.89	315.08	316.63	314.08	316.49	314.86	313.89	314	314.61	314.86	315.63	315	315.69	315.43	314.57	314.62	314.75	315.96	314.61	315.15	314.93	314.9	315.47
302.18	303.66	302.58	301.92	301.88	302.91	302.27	302.59	303.31	302.18	300.71	302.54	302.24	301.78	302.42	302.36	301.39	300.91	303.11	301.58	303.9	302.13	301.28	303.25	301.32	301.69	302.61	302.76	303.33	303.31	301.84	301.88	301.4	303.07	301.95	301.96	301.86	301.82	302.57	302.67	301.33	301.96	301.68	302.31	302.59	302.82	300.54	301.98	302.62	301.29
303.49	304.06	304.28	304.33	303.91	304.29	304.43	305.46	304.51	304.01	305.27	304.97	303.9	303.68	303.47	303.05	303.41	304.07	304.51	304.92	305.42	304.71	304.49	303.06	304.35	304.71	303.74	304.43	304.7	303.86	303.18	304.97	304.83	304.19	303.85	305.68	303.91	305.47	303.74	304.71	305.33	303.76	302.69	304.37	304.87	305.37	305.03	304.97	304.9	303.05
325.88	327.39	326.42	328.74	326.46	326.67	326.96	325.97	326.54	327.05	327.9	326.84	325.76	327.01	326.25	327.1	326.26	327.21	326.96	326.68	327.51	328.42	326.94	326.75	325.41	325.51	327.79	328.35	327.14	327.43	326.24	327.33	327.2	327.9	327.09	327.73	327.26	326.62	326.37	326.42	327.15	327.21	326.88	326.01	327.63	327.19	328.38	326.74	328.47	327.84
315.97	315.72	314.23	316.02	313.98	314.25	313.62	315.72	313.93	315.46	314.86	314.74	314.82	314.62	313.6	315.74	315.28	314.88	315.45	314.52	314.95	314.57	315.12	315.24	313.9	314.63	315	315.5	313.8	315.7	314.46	315.68	314.77	314.63	313.88	315.69	314.02	315.6	315.09	314.58	314.78	314.43	315.99	316.29	313.44	314.08	313.75	313.83	315.86	314.78
327.6	327.86	327.38	328.27	327.07	327.53	327.49	328.26	327.41	326.21	327.13	327.95	328.06	327.8	328.42	327.2	329.63	328.53	327.94	327.93	329.38	329.12	327.66	328.29	326.43	328	327.89	328.36	327.01	328.8	327.14	327.37	327.35	326.9	328.94	327.5	328.81	328.32	328.31	328.47	328.24	328.78	327.72	327.69	327.94	327.39	327.86	328.77	327.88	327.86
316.11	316.9	316.07	316.73	315.32	315.98	316.45	315.3	316.36	316.19	315.33	316.43	315.69	316.39	315.76	315.4	316.29	314.71	314.81	315.92	316.02	316.61	315.54	315.63	315.31	316.65	315.22	316	316.98	316.67	316.1	316.43	315.52	315.32	315.26	315.47	314.21	315.57	314.42	315.34	316.19	314.62	315.22	316.59	314.36	315.01	316.1	315.1	316.5	315.71
317.8	318.52	316.69	317.72	315.27	317.96	317.39	317.4	316.22	317.58	316.13	315.94	317.48	317.06	317.65	317.67	316.32	317.29	317.52	316.42	317.55	317.29	317.78	316.41	316.2	315.91	318.49	317.01	317.92	317.46	316.52	317.27	317.45	318.34	317.41	316.25	318.27	317.63	316.68	317.52	316.4	316.55	319.11	316.88	318.34	316.23	316.23	319.37	317.94	316.46
303.43	302.56	302.5	303.77	302.88	303.23	303.76	303.64	302.63	304.52	303.4	303.59	303.74	304.45	303.49	302.59	303.45	304.5	303.78	303.4	304.18	302.98	302.54	303.11	302.57	303.05	302.82	303.9	304.23	302.81	302.97	302.88	304.64	302.87	303.24	303.28	302.24	303.25	302.89	302.86	302.62	302.59	303.47	303.11	304.41	302.93	303.12	303.72	303.92	303.21
304.38	305.82	304.15	305.63	304.62	304.25	304.89	305.19	304.19	304.7	304.77	303.66	304.58	305.64	303.65	303.44	303.95	303.76	305.02	304.17	304.73	304.81	305.31	304.04	304.17	304.13	305.05	304.78	304.48	304.28	304.53	304.51	304.06	304.71	305.06	304.28	302.9	304.51	304.34	304.15	303.75	304.19	304.48	305.17	303.99	303.8	304.1	304.52	305.51	303.07
311.1	312.14	311.75	311.32	311.07	311.12	311.32	311.36	310.34	312.14	311.73	310.94	311.84	309.93	310.77	309.55	311.48	312.69	311.4	312.17	312.02	310.7	312.58	310.33	311.68	311.5	311.43	310.22	310.34	311.72	312.19	311.42	312.6	311.51	311.9	311.54	311.94	312.48	310.87	310.45	311.2	310.63	310.84	311.48	310.87	311.78	311.6	312.44	311.07	312.98
313.3	313.15	314.72	313.75	314.52	313.87	314.95	313.8	314.38	313.54	313.82	314.23	314.13	313.98	315.18	313.02	314.33	313.61	313.75	314.85	313.53	314.86	313.31	314.59	314.24	313.49	314.82	313.64	313.69	314.33	314.11	313.9	313.8	314.15	314.01	314.14	313.58	314.51	314.47	313.94	314.43	312.61	314.64	315.46	314.03	314.98	314.45	313.81	312.72	314.51
306.7	305.76	306.12	307.27	306.05	305.44	306	306.17	306.84	305.66	307.03	306.23	307.89	305.59	306.56	306.33	305.81	305.97	306.79	305.97	306.01	305.75	305.94	307.54	306.66	307.63	306.01	307.01	306.39	305.83	306.32	306.16	304.88	305.74	306.42	305.66	306.07	305.68	306.78	307.51	306.98	306.58	306.06	304.65	305.95	306.65	306.98	308.1	306.48	306.2
312.81	313.04	313.38	312.46	313.47	314.36	313.99	311.65	312.09	312.54	313.36	313.73	313.68	313.71	313.78	313.39	313.5	311.98	313.68	314.28	312.77	313.91	313.84	313.26	311.12	313.45	313.13	313.32	312.61	311.91	313.05	313.74	313.05	311.84	312.39	312.68	314.71	312.76	313.61	312.86	313.19	312.34	313.51	312.35	311.89	313.75	313.38	313.68	313.7	313.29
315.82	314.39	314.8	313.4	313.73	313.36	313.66	314.56	314.04	314.27	315.56	312.99	313.14	314.21	314.65	314.12	314.83	313.86	313.49	314.4	313.85	315.44	314.07	314.53	312.63	313.33	312.64	314.03	313.96	314.53	314.1	313.53	313.51	314.5	313.6	314.84	313.79	314.68	313.6	314.32	313.68	313.15	316.07	314.99	314.78	314	313.65	315.22	313.97	314.12
300.47	301.91	301.6	300.97	301.06	300.03	301.02	300.76	300.04	300.92	300.56	302.67	301.97	300.85	300.23	301.64	301.24	301.45	299.78	300.05	299.52	302.12	300.27	300.22	300.87	300.9	299.65	302.31	299.91	300.72	301.84	301.19	301.58	301.7	300.47	301.13	301.3	301.97	301.14	301.15	300.74	302.71	301.04	302.37	300.35	300.88	302.28	301.41	300.89	300.89
320.17	319.04	318.35	319.65	319.8	318.43	320.99	319.11	319.88	318.97	319.64	317.98	318.89	318.8	319.2	319	318.97	319.71	319.8	320.18	318.42	319.45	318.77	319.68	319.3	318.87	319.73	318.63	318.05	319.74	319.12	318.99	320	319.32	319.41	319.07	319.37	318.55	317.74	318.69	319.46	319.34	320.39	320.15	319.7	319.48	319.9	320.02	318.82	319.09
313.6	312.73	313.3	312.23	312.57	313.86	312.93	313.33	313.01	312.82	313.33	313.13	313.01	313.11	313.68	312.4	313.17	313.17	312.41	313.47	312.93	313.15	313.07	313.94	312.83	311.97	312.63	312.94	312.44	314.75	312.01	313.63	313.19	313.5	312.62	312.84	312.56	312.07	311.77	313.64	314.69	312.82	313.42	313.24	313.56	314.04	313.23	312.86	313.51	312.86
304.69	304.98	303.37	303.6	303.74	304.61	304.16	305.38	304.68	304.99	305.37	303.97	304.13	305.85	304	304.82	303.7	305.21	305.4	303.42	305.29	304.99	305.57	303.04	304.69	303.94	305.05	304.94	303.96	302.68	303.91	304.41	305.14	303.64	304.7	305.47	304.12	303.71	302.83	305.68	303.93	305.99	304.65	305.9	304.02	304.66	304.34	303.05	303.14	304.87
303.78	303.38	304.47	302.5	303.61	304.59	304.89	304.26	303.1	304.23	303.93	305.08	304.25	303.53	303.71	303.77	303.59	302.86	302.68	304.01	303.22	302.89	303.14	303.54	304.76	302.59	303.37	303.27	302.55	303.08	303.64	304.02	304.15	303.65	303.41	303.88	303.01	302.59	302.66	302.83	303.31	303.6	304.8	303.09	302.38	303.25	304.14	303.3	303.79	302
303.24	303.17	302.04	301.66	303.41	301.97	301.79	302.89	303.14	303.32	303.03	303.48	302.87	301.65	303.15	303.22	303.25	302.82	303.17	303	304.17	302.34	302.01	302.92	303.39	302.16	304.55	303.99	301.91	303.42	303.39	302.25	302.79	302.36	303.72	301.48	303.02	304.48	302.86	304.09	303.19	302.91	302.89	303.13	302.43	302.81	304.23	302.59	302.52	303.18
312.55	311.62	312.65	312.89	312.21	312.91	313.3	311.71	311.04	313.37	312.52	312.6	312.43	313	311.29	311.92	312.22	313.87	311.37	312.84	312.18	312.17	313.11	311.64	311.34	311.69	312.99	313.51	311.74	313.49	312.94	313.79	313.14	312.95	313.44	312.8	311.6	311.65	312.18	312.47	311.6	311.94	312.33	312.59	313.87	313.46	312.63	311.28	312.15	312.61
305.16	304.26	304.58	303.91	303.72	305.54	304.61	303.64	303.77	303.85	304.38	304.87	304.88	304.31	303.75	304.22	304.39	304.23	305.83	303.46	304.42	306.25	304.78	302.9	304.43	305.23	303.78	304.77	304.21	305.07	304.94	305.34	305.5	303.74	305.47	303.6	305.23	303.98	304.59	303.15	305.76	304.18	304.34	304.93	305.42	303.85	304.23	304.49	304.78	305.32
296.89	297.96	296.5	296.74	296.07	296.61	296.6	296.45	296.3	297.47	295.97	296.83	298.03	297.65	297.13	297.46	296.83	296.82	295.42	296.86	296.87	296.34	298.02	296.05	297.63	296.67	296.93	296.55	296.95	297.03	296.46	297.54	295.54	295.99	296.96	297.95	297.58	296.54	296.84	296.52	296.66	297.64	297.26	295.97	297.16	295.85	296.14	298.49	297.82	295.6
304.66	304.34	306.11	305.71	305.33	305.56	305.37	304.71	304.47	305.3	305.85	303.88	304.98	305.36	304.55	305.4	304.19	304.28	304.55	304.4	305.64	305.48	305.38	304.51	305.32	304.75	304.15	304.86	305.39	304.96	304.31	305.87	303.68	305.31	305.71	303.85	303.91	304.26	304.41	305.28	305.61	304.59	304.41	305.32	305.17	305.04	303.69	305.27	305.63	304.7
309.67	307.65	307.46	308.25	309.4	307.5	307.68	309.69	309.14	308.79	310.09	307.83	308.86	308.15	309.91	308.65	309.26	309.24	308.99	309.01	309.87	307.34	307.84	309.7	308.59	308.21	308.92	309.63	308.64	308.91	308.87	309.68	308.31	309.48	309.27	308.89	309.64	309.51	308.81	308.39	309.07	308.86	309.15	308.39	309.4	308.8	308.1	308.32	307.64	309.22
312.3	311.96	310.93	311.97	312.17	311.17	310.45	311.59	310.49	310.46	310.95	311.89	311.11	310.76	310.69	311.78	309.92	310.85	311.75	312.45	311.88	312.1	311.73	310.62	311.24	310.44	311.43	312.71	310.42	311.1	310.38	311.62	310.12	312.36	309.64	311.07	310.87	311.49	311.47	310.95	310.24	311.24	311.93	311.71	312.71	311.62	312.63	311.33	311.05	312.28
302.09	303.34	301.5	302.57	302.23	302.71	301.48	302.45	302.8	301.83	302.2	301.72	301.93	302.79	302.32	302.68	301.33	303.12	303.04	304.02	302.91	302.43	301.75	304.26	302.51	302.71	303.81	302.69	301.2	302.74	303.38	303.41	302.61	302.65	304.15	302.27	303.73	302.55	301.25	302.78	303.53	303.25	303.03	302.9	301.78	302.34	303.25	303.08	303.13	301.77
316.37	315.14	316.01	315.64	315.81	316.04	316.57	316.54	315.61	314.7	314.36	316.07	316.45	315.86	316.08	315.3	315.68	315.53	316.15	317.09	315.68	315.49	315.96	316.4	316.67	315.27	316.71	316.64	317.41	316.91	314.82	316.03	316.51	316.18	315.14	317.08	316.83	314.68	316.8	314.96	316.19	317.67	315.38	316.37	316.88	316.03	316.53	316.56	315.78	315.97
300.2	301.02	301.26	300.53	299.96	299.92	301.54	299.96	299.6	300.66	300.31	301.17	300.73	299.87	300.38	300.57	298.26	299.67	298.13	300.26	300.2	300.31	300.51	300.8	300.67	299.23	299.88	301.41	299.84	300.66	300.34	299.73	297.88	300.85	300.76	299.61	299.58	300.76	300.66	300.94	300.11	299.3	301.46	299.33	299.8	300.31	300.24	300.4	298.9	299.68
304.74	305.31	304.4	304.86	305.79	304.51	303.59	305.19	304.49	304.8	304.53	302.96	304.73	303.97	304.51	304.02	304.97	305.56	304.24	305.85	304.11	303	304.84	304.2	304.43	303.49	305.23	304.17	304.3	305.33	304.33	304.02	304.6	304.01	305.41	304.72	304.4	305.73	305.45	304.8	304.34	303.83	305.05	305.33	304.6	305.43	304.11	303.67	304.99	304.66
308.85	308.62	309.41	309.41	308.83	309.19	308.54	307.84	308.67	309.48	309.36	308.86	308.58	310.12	308.58	307.77	306.9	308.5	309.14	308.91	309.48	309.76	308.44	307.93	308.06	308.19	307.9	309.9	309.45	309.04	309.21	309.31	310.28	308.14	309.36	307.36	308.28	309.63	309.63	308	309.43	308.48	308.8	308.54	308.78	308.25	308.33	309.33	307.81	308.96
296.22	295.24	295.29	294.54	294.7	295.97	294.48	295.59	296.1	294.38	296.41	295.98	295.15	294.59	295.63	293.82	294.84	294.82	294.59	294.94	295.09	293.05	296.07	293.91	294.69	294.01	295.81	294.25	294.75	296	295.61	295.51	294.84	294.92	295.58	294.84	294.8	293.8	294.49	294.78	294.65	293.86	296.44	296.09	295.37	294.93	296.28	294.53	294.57	295.75
305.14	305.71	304.45	304.75	305.18	304.92	305.25	305.07	304.59	304.52	305.63	305.69	304.1	306.08	304.85	304.89	304.26	305.13	305.4	306.36	306.28	304.09	304.64	306.26	304.82	305.65	307.15	303.99	305.66	304.82	306.57	304.85	304.94	305.23	305.88	303.82	304.35	305.15	305.68	304.58	306.55	305.35	305.2	306.21	304.41	304.6	305.4	305.18	305.75	305.65
312.71	314.41	312.78	312.86	313.05	313.54	312.64	313.43	313.91	313.83	313.74	313.21	312.58	313.06	312.64	313.06	313.3	314.19	313.79	313.06	312.03	313.2	314	313.93	312.56	313.06	313.05	312.73	314.43	313.59	313.19	314.02	313.89	314.13	313.58	313.88	312.78	312.78	313.5	313.43	312.99	312.23	312.22	313.35	312.57	312.22	313.92	313.05	312.43	313.25
316.71	315.83	317.1	315.03	317.08	316.42	316.67	315.9	316.78	315.99	317.29	316.57	316.04	316.35	316.54	316.15	315.85	316.86	316.65	315.95	317.29	316.5	316.52	317.09	315.44	315.83	317	316.63	316.01	317.02	317.22	316.9	316.3	316.93	317.19	316.31	315.56	316.75	316.39	317.17	315.55	316.64	316.27	315.9	317.67	317.9	316.86	316.19	316.18	316.71
305.66	305.65	305.62	304.93	305.47	305.87	304.11	304.79	306.28	304.95	304.72	303.79	306.32	304.81	305.81	305.69	303.88	306.02	304.87	304.66	305.88	306.18	306.32	305.74	304.94	306.58	305.68	304.69	304.95	304.83	305.52	304.08	305.39	304.03	304.49	304.34	305.58	304.86	304.23	305.09	305.5	304.67	305.08	304.51	305.01	305.18	305.48	305.01	304.45	306.42
292.3	294.32	294.25	293.32	293.09	293.1	293.42	294.78	294.26	294.39	293.79	293.69	293.37	294.24	295.23	294.17	293.3	292.63	294.72	293.81	294.69	294.49	294.5	294.29	295.04	294.88	294.62	294.4	293.45	294.17	292.94	293.06	294.12	295.74	294.24	294.12	293.92	293.22	293.39	293.25	293.1	296.29	293.68	293.32	294.75	293.81	294.02	295.78	294.28	294.88
303.97	302.91	302.16	303.41	302.79	302.45	302.98	301.93	303.29	303.67	302.67	302.3	303.29	303.51	303.79	302.79	303.83	303.33	303.42	303.97	302.63	302.3	302.2	302.21	302.35	302.92	304.24	303.06	303.18	303.76	303.16	303.55	303.1	304.82	303.55	304.54	303.68	303.84	304.6	303.93	302.76	303.81	303.66	304.83	302.82	302.51	302.86	302.39	303.94	302.72
309.77	310.15	310.43	311.42	311.33	311.26	311.55	310.76	310.78	311.54	310.85	310.69	310.32	311.51	310.99	311.24	311.02	311	311.35	310.24	310.73	310.4	310.55	310.72	311.53	310.16	311.52	310.61	310.35	311.62	309.26	310.12	310.75	310.68	310.34	310.71	310.92	311.79	312.53	311.33	310.84	311.02	311.24	310.57	310.7	310.79	311.08	311.34	311.49	310.4
306.22	306.45	306.15	306.07	306.11	306.6	305.39	306.71	305.54	306.14	307.38	307.1	306.02	306.43	305.65	305.53	306.52	306.28	305.99	305.46	305.86	306.12	305.01	306.06	307.03	304.76	306.24	304.53	306.01	306.16	306.72	307.08	305.81	305.78	307.28	305.54	305.95	306.93	305.59	306.29	306.41	306.17	306.55	307.29	306.75	306.49	306.81	306.13	305.72	305.94
309.2	308.64	308.57	307.96	309.89	310.04	308.81	308.23	308.88	308.22	308.51	310.91	309.6	308.97	308.12	308.95	308.58	308.42	308.4	308.75	309.77	308.81	307.78	309.51	309.44	308.87	307.97	309.19	308.96	308.84	308.87	308.98	309.44	309.81	309.36	309.37	308.41	309.15	308.03	309.32	309.81	309.42	310.01	308.67	309.86	309.79	308.41	309.27	307.37	308.19
317.72	318.4	317.3	316.92	317.38	317.14	316.95	317.21	317.62	317.9	317.59	316.15	317.38	318.02	316.86	317.49	317.24	318.44	317.82	317	317.59	316.3	318.52	317.39	316.23	317.46	316.24	318.03	317.74	316.31	317.43	317.3	317.82	317.01	317.15	317.47	317.38	317.83	317.91	317.51	316.02	318.47	318.34	318.33	317.87	316.62	316.7	316.98	316.73	318.01
303.96	303.28	303.88	303.33	303.79	305.57	304.81	305.47	304.38	303.25	304.61	305.08	304.55	303.52	304.56	303.76	305.19	304.56	304.19	304.16	304.5	303.76	303.83	303.97	303.07	303.83	304.04	304.28	305.48	305.1	304.94	304.64	303.61	304.61	304.13	303.84	304.47	304.24	303.26	304.01	304.65	303.92	303.85	305.02	305.75	304.72	304.79	303.81	305.42	304.89
302.74	302.84	302.79	302.83	303.22	302.96	302.87	301.81	302.9	300.58	303.49	302.42	302.37	302.02	301.28	302.9	303.5	301.15	303.43	302.66	301.19	303.71	303.66	303.13	302.04	302.57	303.59	303.43	301.39	301.87	302.79	302.66	303.43	303.58	302.61	301.88	302.91	302.84	304.43	303.49	301.96	303.28	303.16	302.16	303.54	303.62	302.78	302.66	301.82	303.07
303.32	304.14	303.43	303.88	305.13	303.28	305.15	303.5	303.58	304.4	304.09	304.44	305.24	304.44	305.7	304.65	303.96	304.69	304.14	303.84	304.21	303.84	304.74	303.74	304.5	304.43	304.52	304.3	305.52	304.58	303.41	303.74	303.62	303.41	303.4	303.81	302.62	305.11	304.81	304.03	305.07	304.55	303.82	304.33	303.55	303.56	304.33	303.79	304.42	302.81
316.37	315.72	316.94	316.34	316.94	316.04	317.21	316.06	317.4	315.67	316.38	317.07	316.58	316.17	316.08	318.41	316.48	316.24	316.92	316.39	317.65	316.56	316.83	317.46	317.73	316.77	316.33	317.49	317.85	315.73	317.96	316.85	316.68	316.14	315.03	315.9	315.17	316.67	316.12	316.77	315.29	315.93	317.46	315.93	317.42	318.66	316.22	317.55	317.37	315.71
294.07	293.94	292.92	294.39	293.26	294.51	292.81	293.89	294.66	295.04	294.07	293.51	294.57	295.74	294.3	294.1	294.09	294.82	294.58	294.6	294.12	293.5	295.31	293.72	293.49	295.14	293.94	293.85	294.29	294.16	294.26	294.22	292.53	295.02	294.48	293.52	293.93	294.87	294.04	294.89	294.1	294.26	293.23	293.47	294.7	293.67	294.03	293.3	293.93	294.6
311.58	313.41	314.37	313	313.45	313.87	313.67	314.06	312.8	313.42	313.59	311.41	312.65	312.37	312.89	313.2	313.86	312.34	312.31	313.52	313.64	313.68	313.25	313.89	312.36	313.7	312.37	313.71	313.01	312.83	312.04	312.88	313.13	313.87	313.08	313.23	311.57	312.65	312.69	313.02	312.9	313.73	313.57	313.63	312.24	312.74	313.3	313.73	313.6	313.1
303.69	303.44	304.04	304.18	302.12	303.55	304.33	303.59	301.97	304.04	302.93	303.18	304.35	303.15	303.35	303.05	304.53	303.76	303.07	303.07	304.53	303.33	303.1	304.16	303.57	302.9	303.01	302.78	303.64	303.74	304.04	303.11	303.16	303.8	303.61	303.92	302.74	303.31	302.35	303.62	303.18	304.3	302.31	303.55	304.28	303.53	302.11	301.69	304.24	303.84
293.54	295.29	296.02	295.79	294.04	294.97	295.32	294.91	295.28	296.09	295.31	294.98	294.82	294.01	295.64	295.38	294.4	294.72	295.05	295.84	295.69	295.04	294.34	295.01	293.89	293.49	295.63	295.77	295.6	295.57	294.65	295.91	295.06	293.35	295.18	294.82	295.28	295.41	294.94	294.94	295.11	295.23	296.59	294.96	295.57	295.99	293.12	293.07	294.49	295.97
313.35	312.45	313.62	313.07	312.89	312.38	313.13	313.06	313.81	312.76	312.97	311.89	314.05	313.26	312.62	313.24	312.75	313.83	312.52	313.07	313.76	313.69	314.13	313.08	313.88	313.66	312.62	313.03	312.11	313.5	312.63	312.23	312.64	314.34	313.33	312.46	312.77	312.98	312.88	314.65	313.48	311.94	312.85	312.82	313.58	312.36	313.22	313.24	312.52	313.59
297.34	296.85	296.82	297.07	295.83	296.99	296.35	296.97	297.62	297.17	297.24	296.57	295.77	296.32	297.83	295.62	296.67	295.76	297.17	296.04	297.74	295.91	296.06	296.87	297.44	295.61	295.54	297.42	296.47	296.43	296.16	296.79	296.91	296.93	295.9	297.15	296.44	297.64	296.94	296.77	296.53	297.23	296.69	297.37	296.73	295.06	296.2	296.89	297	297.74
309.61	311.07	309.98	310.74	309.04	310.83	310.92	308.45	310.4	310.52	309.97	309.2	310.81	309.71	309.32	309.25	307.66	310.91	310.5	308.18	309.27	310.14	309.52	310.05	310.59	308.75	309.81	309.22	310.02	309.12	309.34	310.1	309.39	311.93	309.02	310.03	309.37	309.58	310.74	309.81	309.84	310.15	309.64	308.38	308.66	309.7	308.9	310.57	309.74	310.37
315.79	315.8	315.66	315.59	315.56	316.65	316.01	315.71	315.83	316.18	317.04	316.5	317.51	316.34	315.96	316.09	316.5	315.55	315.49	316.25	316.12	315.79	315.12	315.88	316.23	316.12	315.32	315.42	315.06	314.94	315.65	316.23	316.11	316.16	316.26	315.03	314.45	315.74	314.79	316.62	315.75	315.58	316.63	316.57	316.41	316.06	315.89	315.89	315.9	315.42
302.61	303.81	304.4	303.7	302.64	301.86	304.03	304.62	303.74	303.91	303.83	303.39	304.22	303.36	303	303.52	302.89	303.46	302.67	303.73	303.14	303.62	302.64	303.39	302.58	304.59	303.47	303.19	303.57	304.18	303.6	303.55	302.78	303.13	302.26	303.33	304.49	304.39	302.99	302.43	301.44	302.57	303.33	302.77	303.81	303.58	303.8	303.85	302.48	303.88
312.75	313.46	311.96	312.63	313.19	312.68	312	312.71	313.37	312.61	313.61	313.61	313.2	314.06	312.48	313.98	311.93	311.6	313.38	312.76	313.42	312.31	314.04	312.01	312.54	312.8	313.23	312.43	312.65	313.16	313.07	312.42	313.03	312.35	312.35	312.12	313.03	313.14	313.12	312.84	312.88	313.77	314.49	312.95	312.62	312.82	311.73	312.51	311.96	313.73
305.43	304.82	306.01	306.49	306.38	305.43	305.35	304.85	305.76	304.64	305.56	304.05	306.39	304.58	305.53	304.66	305.1	304.16	303.95	304.62	305.01	305.4	303.33	305.35	305.13	305.51	307.27	304.92	304.83	304.69	305.34	305.79	304.71	304.57	303.99	305.76	305.36	305.82	306.04	305.3	305.32	304.71	305.51	305.77	305.42	305.95	306.4	304.77	304	304.56
324.7	325.09	325.02	325.09	323.83	325.06	323.39	323.88	324.25	324.71	323.69	324.64	324.92	323.77	325.03	324.32	324.37	323.73	324.45	324.73	325.41	324.65	324.51	324.77	323.8	324.19	324.44	324.03	324.52	325.32	323.72	324.18	324.6	324.36	324.54	324.93	324.6	324.15	324.27	324.4	324.6	324.8	325.41	324.74	324.5	326.17	323.88	323.96	324.97	324.93
293.4	295.16	294.66	293.95	294.33	294.4	293.78	293.62	292.87	294.59	293.99	292.95	293.64	293.76	293.93	294.4	295.86	294.61	293.55	294.2	293.57	295.59	294.03	294.8	295.74	295.08	294.1	294.7	294.97	294.36	293.28	294.02	293.49	293.89	293.86	294.49	294.74	294.86	294.57	293.83	293.97	295.22	292.69	294.11	293.55	294.1	293.08	294.53	293.61	293.85
312.08	311.23	311.81	311.82	312.25	311.42	310.89	311.67	312.11	310.41	311.46	311.26	311.21	313.01	310.9	311.72	310.07	310.5	311.85	311.71	310.4	312.41	311.79	310.82	311.14	311.69	311.78	309.56	311.08	312.25	312.21	311.25	311.26	310.46	311.93	310.43	310.83	312.23	311.15	313.28	310.57	310.38	311.81	311.01	310.87	311.14	312.8	310.65	311.79	311.75
302.39	302.83	303.25	303.1	301.87	302.23	303.31	303.04	302.51	301.88	302.3	303.49	303.28	302.85	302.96	303.65	304	303.04	303.27	301.91	302.51	303.53	304.19	303.91	301.76	302.6	302.97	302.14	304.32	302.29	302.15	302.28	302.78	302.78	303.34	302.08	302.72	302.57	302.54	303.4	302.07	303.24	302.42	302.59	302.72	303.14	301.55	302.98	302.62	302.72
317.39	318.29	317.69	316.64	317.65	317.59	316.23	317.93	317.96	316.99	317.46	317.45	316.93	317.16	317.86	316.14	317.24	317.46	316.72	319.1	317.32	317	318.12	317.03	316.41	317.3	317.05	316.74	317.73	317.48	315.7	317.2	316.19	315.86	317.63	318.02	316.02	315.39	317.14	317.09	316.66	317.81	316.2	317.01	316.47	317.89	316.25	317.35	316.88	317.17
319.68	318.88	319.62	319.53	319.46	319.75	319.22	319.71	321.08	319.25	319.81	319.65	318.61	319.95	319.48	320.65	318.88	318.94	320.06	318.07	318.36	318.38	318.83	320.39	319.4	318.58	318.23	320.75	318.94	319.58	318.27	319.26	318.3	319.43	319.43	318.98	318.83	319.32	319.97	318.63	320.51	319.16	320.12	319.54	318.72	318.36	319.97	318.01	320.41	319.93
300.5	299.28	299.29	299.38	300.14	300.98	300.55	299.31	299.88	300.67	299.66	299.71	301.43	300.56	300.36	299.86	300.37	301.6	300.71	300.72	299.38	300.17	298.95	299.47	299	301.53	299.07	300.57	300	299.83	300.55	300.06	300.61	301.2	300.68	299.74	299.66	300.13	298.75	301.11	299.49	300.5	300.76	300.61	299.99	300.62	299.44	299.53	299.51	299.53
312.58	314.54	312.79	312.14	312.92	313.07	313.03	313.69	312.59	312.41	313.76	312.59	314.24	312.62	314.6	312.21	312.89	313.42	313.61	313.42	312.92	313.08	313.06	313.01	313.54	311.9	313.61	311.28	312.39	311.21	313.42	312.46	311.17	312.95	312.61	313.33	314.38	312.66	313.05	313.04	313.76	313.21	313.5	312.75	313.13	313.06	312.42	312.91	312.9	311.86
316.72	315.78	316.52	317.15	316.45	317.21	316.59	317.77	317.49	316.65	315.93	316.9	316.63	316.73	315.72	317.23	316.03	317.44	317.19	316.89	316.6	317.69	316.17	316.54	317.4	317.05	317.02	317.27	315.59	316.24	316.09	317.22	316.87	315.89	316.7	317.58	316.16	317.36	316.06	316.67	316.49	316.54	317.16	317.16	317.21	316.9	317.65	316.83	316.49	315.84
314.27	314.68	314.15	314.84	314.53	314.1	315.19	314.91	314.22	315.19	314.96	315.08	315.02	314.66	314.41	315.79	314.08	313.94	315.61	315.23	316.05	315.9	315.43	313.75	315.21	313.82	315.34	315.95	315.13	314.82	314.28	314.82	315.72	313.97	314.89	314.25	314.64	314.97	315.33	313.7	313.65	315.56	314.9	315.33	315.03	314.87	315.17	315.23	313.97	315.04
303.22	303.31	303.57	303.17	303.93	302.59	302.9	301.98	302.7	301.91	303.05	302.15	304.26	302.11	302.67	302.9	302.82	304.21	303.9	303.11	301.99	300.86	302.36	303.3	302.99	302.69	302.67	301.96	302.79	302.89	302.2	302.75	304.48	303.34	302.76	303.24	302.21	302.58	302.53	302.73	302.43	302.59	302.35	303.59	302.7	302.15	303	302.62	302.71	303.19
317.35	316.89	315.7	316.24	317.63	316.17	316.66	316.12	317.07	317.34	316.35	317.14	316.08	316.99	318.17	317.36	316.85	316.54	317.2	315.55	318.28	316.1	315.38	316.66	316.25	317.88	316.02	316.08	316.09	315.75	315.97	315.76	316.64	317.33	316.28	316.31	316.63	317.02	316.93	317.47	316.79	316.42	315.32	315.98	316.63	316.65	316.17	317.03	316.59	315.67
311.41	310.99	310.13	309.87	311.01	310.24	311.84	310.53	310.88	310.63	311.75	311.27	311.74	310.67	310.66	310.58	311.17	311.78	310.58	311.01	310.83	311	310.14	310.83	310.71	311.64	311.56	311.12	310.12	311.53	310.29	310.5	310.91	310.74	310.88	312.34	311.12	310.74	310.67	311.24	310.45	311.53	311.14	311.35	310.25	311.13	311.21	310.93	309.68	310.89
297.75	297.5	296.79	298.7	297.58	296.69	297.23	297.18	296.3	297.77	296.35	295.75	296.29	297.48	297.57	296.13	296.88	298.98	297.37	295.96	297.28	297.27	296.35	295.84	296	297.15	297.21	295.32	298.24	296.53	297.2	297.34	297.49	296.53	297.52	296.76	296.84	296.46	297.12	297.07	297.3	296.3	296.54	296.79	295.45	297.52	296.84	296.84	297.02	297.29
294.2	293.77	294.92	294.76	293.78	293.5	293.78	294.42	294.36	293.98	293.74	293.59	294.36	293.69	293.29	295.15	294.37	293.96	293.97	292.99	293.72	293.9	294.2	294.44	293.93	294.35	293.66	293.86	294.19	293.38	294.64	294.2	293.64	295.12	294.06	293.74	293.78	294.83	292.37	294.1	293.62	293.87	293.31	294.64	294.37	294.96	294.22	293.62	294.32	292.43
303.95	303.13	302.46	304	303.19	304.23	303.34	303.75	303.77	303.95	304.81	304.99	303.15	303.73	302.28	303.45	303.19	303.87	302.5	303.54	302.4	301.95	303.96	303.4	303.05	302.89	304.53	303.26	303.81	302.51	302.33	305.09	302.49	303.41	302.33	304.03	303.91	303.95	305.15	304.39	304.29	303.77	302.63	303.69	302.65	304.03	303.53	303.69	303.79	303.81
315.18	315.22	315.1	315.68	314.14	314.43	314.92	315.12	315.15	313.93	315.94	316.54	314.42	315.4	315.84	314.72	314.28	314.25	314.89	314.27	314.63	314.89	315.47	315.41	315.05	315.88	314.73	314.89	315.21	314.9	315.35	314.69	315.77	313.94	313.89	314.51	314.26	315.73	314.46	314.28	314.54	314.25	313.78	314.29	315.79	314.8	315.67	313.19	315.47	315.64
315.14	314.08	315.94	315.03	314.62	314.28	314.77	315.33	315.05	314.06	314.76	314.41	314.61	313.68	314.36	315.27	315.58	315.1	314.72	314.91	315.14	315.81	314.84	315.49	315.9	314.62	314.93	315.29	313.86	315.1	314.92	314.66	315.4	314.61	314.83	315.41	314.82	313.76	315.11	313.53	313.27	313.31	314.64	314.71	315.36	315.25	315.55	314.76	315.79	315.6
300.19	299.1	301.28	299.05	299.6	300.58	301.36	300.35	300.39	299.06	300.24	299.83	300.83	300.19	300.37	300.01	300.1	300.56	299.15	300.59	300.46	299.04	300.31	299.42	300.38	299.18	300.73	301.65	299.53	299.81	299.3	298.77	300.56	299.2	301.29	300.78	299.09	299.92	301.04	299.75	299.48	300.42	301.29	300.5	299.31	299.4	299.87	299.55	299.58	299.82
304.19	303.63	303.51	304.02	303.48	303.07	303.08	304.93	302.33	303.81	305.51	302.84	302.89	303.14	302.36	303.82	303.38	303.84	303.43	303.87	303.84	303.83	302.98	303.22	303.32	303.02	301.78	303.49	304	302.75	303.99	304.62	304.07	302.97	303.58	303.28	303.41	303.08	302.58	301.86	302.1	304	302.75	303.76	302.65	303.37	303.49	303.04	303.92	303.65
304.75	304.7	304.69	304.75	304.22	304.98	305.32	303.63	304.92	305.1	303.9	304.2	303.8	303.59	304.75	303.25	304.7	303.78	304.77	303.95	304.9	303.96	304.06	304.94	304.2	304.12	304.95	304.63	304.33	303.64	304.72	304.49	305.67	304.61	305.07	304.14	303.94	305.01	304.34	304.13	304.89	304.52	303.58	305.34	304.5	304.59	305.5	304.2	303.99	303.72
317.15	316.77	316.25	315.78	316.13	317.91	317.8	318.36	317.35	316.42	316.29	317.97	316.87	317.53	318.02	317.31	317.58	317.7	317.16	317.37	317.4	316.97	317.05	318.63	317.04	316.72	317.68	317.65	317.76	316.22	317.4	318.14	316.57	318.32	316.56	318	317.94	317.92	316.28	317.07	316.48	318.73	317.71	318.08	317.24	317.68	317.94	317.87	317.69	317.23
328.22	327.34	326.83	328.14	327.31	327.17	325.49	326.88	327.27	326.8	327.48	326.98	326.54	326.79	327.25	326.51	327.11	327.44	325.99	326.3	326.69	327.01	327.37	326.55	327.4	326.74	327.66	327.5	326.75	326.53	326.17	326.88	327.25	328.09	326.33	325.66	326.09	326.35	327.84	327.24	326.96	326.29	327.24	326.68	326.58	328.65	327.06	327.77	326.48	326.96
304.93	303.59	303.18	305.47	304.7	304.86	305.72	305.58	304.54	303.82	305.14	305.04	304.63	304.99	304.18	304.09	304.03	304.85	303.77	304.58	303.88	304.33	304.18	304.55	302.62	303.85	304.72	303.43	303.73	305.01	304.37	303.16	304.28	304.11	303.84	303.92	305.53	304.6	305.54	304.32	304.31	302.91	304.07	301.73	303.68	305.17	305.05	305.31	303.8	302.54
293.42	293.89	293.95	292.63	294.77	294.89	293.78	294.24	293.3	294.32	293.61	294.82	295.49	293.61	295.18	293.4	293.96	293.29	293.11	293.92	294.38	294.37	294.26	294.43	293.4	293.07	294.21	293.19	294.18	294.69	293.13	293.92	294.27	294.94	294.49	293.79	293.88	295.24	293.07	293.26	293.51	293.91	294.4	294.69	293.9	295.12	292.78	292.75	294.27	293.67
317.39	319.5	320.06	318.58	318.45	317.45	319	318.71	318	318.13	318.63	318.99	317.88	317.55	317.43	317.61	318.14	317.14	318.67	319.23	318.04	316.93	317.52	318.03	318.9	319.02	318.12	317.97	317.45	317.47	318.1	318.03	318.77	317.92	319.95	318.62	318.69	317.81	318.63	317.7	317.91	318.03	317.87	317.04	317.2	318.14	318.85	317.88	317.68	319.67
294.84	294.34	294.09	293.41	294.2	294.54	293.92	292.12	294.9	294.08	292.44	293.4	294.31	293.56	294.57	292.78	293.66	294.1	293.98	293.23	293.52	293.36	293.21	294.29	294.04	294	294.27	293.78	294.49	294.27	294.05	293.32	293.9	293.78	293.78	293.34	294.08	293.24	294.12	292.45	293.51	294.5	293.29	293.54	295.08	293.7	294.42	294.28	294.74	293.58
309.83	308.54	309.02	310.28	310.3	310.32	308.59	308.23	308.93	307.46	309.33	309.48	309.34	309.09	308.18	309.55	309.58	309.5	308.74	308.19	308.8	308.47	308.88	309.06	308.17	308.6	307.85	308.5	308.61	308.07	309.31	308.44	308.58	309.56	309.13	308.04	309.63	309.06	309.11	308.63	309.07	309.72	308.33	308.45	309.28	309.08	310.31	308.22	308.72	310.29
309.64	310.8	310.42	311.8	310.45	311.72	311.33	311.64	310.29	311.8	310.98	309.49	309.85	310.57	310.76	310.61	309.83	309.62	310.7	311.33	311.24	310.28	309.77	311.68	311.52	310.75	310.11	311.19	311.56	310.36	310.09	310.96	311.11	312.08	309.84	310.12	309.18	311.08	311.34	310.65	310.53	310.09	311.62	311.08	310.65	310.95	309.86	310.75	312.34	310.87
309.4	307.96	309.84	308.33	308.45	309.2	308.62	309.18	309.48	309.79	309.55	307.74	308.54	309.52	308.88	307.82	308.18	308.94	307.68	310.11	309.99	309.02	309.25	308.79	309.33	308.02	308.82	310.09	308.09	308.83	308.13	308.86	308.82	309.13	308.82	309.54	307.73	308.24	308.29	309.1	308.21	309.17	309.01	307.53	308.48	308.63	309.25	308.72	307.69	308.84
294.02	293.52	295.11	294.03	292.85	294.18	294.36	293.44	294.53	294.07	293.47	293.6	292.5	294.47	294.84	293.12	294.67	295.06	292.43	294.32	294.27	293.24	294.18	294.96	293.96	292.88	293.19	294.08	294.4	294.2	293.92	294.08	293.78	294.31	295.8	293.93	293.55	293.71	294.79	293.88	293.82	294.45	294.24	293.39	294.6	293.71	294.11	293.69	294.14	293.29
304.49	304	304.14	304.79	304.85	302.91	304.45	304.41	304.99	302.85	304.1	303.59	303.39	304.08	304.02	303.09	304.1	302.57	304.42	303.88	302.68	304.51	303.52	304.62	305.18	303.43	301.91	304.72	304.1	304.92	304.49	303.43	304.86	303.55	304.33	304.66	303.66	304.24	302.69	303.32	303.35	304.91	305.29	303.58	304.22	303.3	303.48	304.72	303.06	303.84
311.39	310.31	310.62	312.91	311.01	309.41	311.02	312.37	310.99	310.77	310.9	310.1	311.33	311.22	310	310.43	310.3	310.57	311.13	312.21	311.11	311.61	311.05	312.02	310.7	311.29	311.93	308.57	310.47	311.05	310.58	310.41	311.74	310.47	311.03	311.42	309.94	311.12	310.63	310.51	310.83	311.1	310.15	310.73	310.42	311.12	310.87	311.79	309.75	311.65
299.74	300.01	301.19	298.66	301.07	300.88	300.16	298.64	301.09	300.73	299.56	299.61	301.13	300.65	299.71	300.08	299.87	300.75	301.22	299.99	300.55	300.24	300.49	299.53	300.03	299.56	298.16	299.3	300.27	301	300.17	299.79	299.08	299.94	300.47	300.14	300.56	299.71	301.53	299.2	300.54	300.98	299.62	300.4	299.06	300.94	299.66	301.03	299.87	298.31
303.68	305.53	304.97	305.73	305.71	306.47	305.88	306.41	305.9	305.54	305.57	305.82	305.63	306.32	306.32	305.53	306.21	305.57	305.14	304.91	304.69	305.29	306.55	306.08	305.3	305.4	305.87	305.12	304.94	306.28	305.83	305.52	305.63	306.9	304.28	304.94	305.38	306.62	305.37	306.24	304.57	305.89	305.3	306.07	304.21	305.77	305.65	305.81	305.5	306.52
305.3	305.46	305.87	305.18	305.08	304.09	303.99	304.04	304.41	303.87	305.22	304.86	304.66	304.27	304.15	303.61	305.12	304.35	304.34	303.34	304.99	304.88	305.01	304.46	305.6	304.41	304.37	305.08	305.66	304.52	304.32	304.29	305.81	303.99	305.14	304.14	304.5	305.09	303.79	304.32	304.36	304.84	304.38	304.19	305.69	305.09	305.59	305.02	304.38	304.23
308.41	308.99	309.97	308.39	308.48	310	308.98	308.63	309.11	308.26	308.76	309.85	308.62	309.81	308.2	308.36	308.62	309.6	309.04	308.66	308.63	309.78	307.68	308.48	307.66	308.37	308.04	309.26	310.08	308.82	308.75	309.12	309.28	309.82	309.08	309.23	308.73	308.56	308.52	309.22	309.05	309.42	307.47	309.11	309.11	308.07	309.96	310.23	309.85	309.98
325.41	326.99	326.27	326.96	326.41	326.97	327.34	327.81	328.11	326.99	326.56	325.97	326.62	326.68	327.26	325.87	328.05	325.99	327.98	325.97	326.85	326.42	326.85	327.74	327.42	326.41	327.34	327.21	327.83	326.75	327.12	326.63	327.55	325.63	327.01	328.22	326.92	326.6	326.5	327.97	327.48	326.21	326.14	327.3	326.62	326.15	327.99	327.71	326.99	327.52
307.9	306.93	306.79	307.04	308.51	306.1	307.78	307.66	308.13	307.24	307.56	308.59	306.5	308.01	306.44	307.04	306.76	307.89	307.27	307.28	308.48	306.7	306.59	307.08	306.66	307.75	306.81	308.86	306.9	306.17	307.8	308.04	306.35	306.57	307.33	307.64	307.31	305.99	306.58	306.61	306.95	306.37	309.15	306.83	307.73	307.12	307.55	307.57	308.17	308.34
302.44	301.83	301.86	302.24	302.61	301.46	302.21	302.29	301.48	302.34	302.34	302.18	302.7	302.73	302.36	303.18	302.15	302.27	302.71	300.71	302.06	302.45	303.42	303.96	303.12	302.48	302.77	302.61	302.76	300.9	300.62	300.64	303.06	301.86	303.23	302.85	303.01	302.97	302.49	303.02	302.62	302.96	302.64	302.61	304.06	303.55	303.3	301.4	303.31	301.84
305.34	305.72	306.41	306.05	305.3	305.47	305.07	305.25	305.76	305.08	305.34	305.96	305.4	304.75	304.65	306.1	304.38	304.88	304.67	305.29	304.41	305.63	304.82	304.88	305.44	305.64	306.17	306.46	305.71	305.8	306.5	305.99	305.63	305.24	304.89	304.89	305.28	304.84	304.43	304.91	305.83	306.76	305.32	306.32	305.56	304.59	304.98	303.81	306.19	304.59
300.88	302.44	300.11	300.27	300	300.85	301.24	299.48	300.05	301.01	302.02	300.53	300.93	300.64	300.67	301.31	301.25	300.98	301.13	301.26	300.42	301.64	300.37	301.6	300.18	301.56	301.43	301.34	300.1	302.32	301.75	300.32	299.14	301.94	300.77	302.37	300	300.42	301.86	300.3	301.58	300.99	301.18	301.22	301.09	300.23	301.41	301	301.99	301.15
296.47	298.02	296.71	296.31	295.96	296.87	297.3	297.39	296.48	296.03	297.66	296.59	297.73	296.62	298.18	297.67	297.82	297.64	298.31	296.76	296.8	296.05	298.56	297.82	296.86	297.4	296.04	297.51	296.19	297.6	295.81	297.83	296.99	297.54	296.88	296.23	296.11	297.15	296.12	295.39	297.51	295.7	297.03	296.62	296.33	295.88	296.49	296.65	294.91	297.18
327.68	327.88	327.89	326.82	328.03	328.62	327.7	328.71	327.2	327.89	328.62	327.65	327.44	328.51	329.05	327.03	327.47	327.74	327.18	327.06	327.29	327.12	327.11	328.33	327.42	327.88	329.06	328.03	327.87	327.8	327.91	327.71	328.01	327.02	328.49	326.83	328.45	326.81	327.61	327.8	327.17	328.35	328.81	327.98	328.67	327.23	328.06	326.84	327.1	327.09
302.95	305.79	304.34	305.41	304.15	304.86	302.89	302.53	304.34	304.79	304.41	303.3	303.95	305.67	304.52	305.2	304.27	303.9	303.02	303.13	304.8	303.26	304.82	304.2	302.98	303.65	303.87	305.11	304.43	304.32	304.9	303.73	302.76	304.82	305.43	304.74	304.04	303.7	305.44	304.38	304.58	305.27	304.98	305.76	304.73	304.64	303.89	304.52	304.27	304.88
310.32	310.57	310.56	310.01	310.37	309.5	310.54	311.25	309.67	309.67	309.98	309.28	309.7	308.06	309.12	311.52	309.55	309.5	309.57	309.04	308.47	309.08	308.69	309.95	309.93	310.21	309.33	309.85	309.31	309.24	309.14	309.67	308.95	308.86	310.58	310.16	310.43	310.07	308.65	309.44	309.48	310.59	309.59	310.73	309.87	310.16	309.7	309.53	309.8	308.64
325.78	326.43	326.9	327.22	326.46	326.81	327.44	327.71	327	325.97	326.53	327.57	325.79	327.34	327.11	327.81	327.85	327.53	326.55	326.9	327.29	327.79	326.16	325.66	327.73	327.26	326.8	327.96	327.2	327.39	327.38	327.47	326.63	327.27	327.43	325.55	327.33	326.54	326.04	327.84	326.04	326.73	327.06	325.58	326.57	327.32	326.96	328.43	326.05	326.2
305.43	304.38	305.97	305.07	304.08	305.98	306.38	304.61	306.15	305.5	304.78	306.34	304.55	304.14	305.03	304.93	304.62	305.95	304.89	305.46	304.66	304.54	306.08	305.37	305.64	305.01	306.36	304.99	305.22	303.97	304.75	305.67	306.38	306.11	304.61	305.79	305.99	304.66	303.95	303.9	305.46	305.48	307.07	304.59	304.1	306.15	305.16	305.48	305.65	306.35
312.4	313.48	312.59	312.73	313.91	312.22	313.29	312.6	311.97	311.51	312.69	313.39	313.18	312.34	312.79	312.84	313.79	311.75	313.21	312.96	311.88	313.67	313.03	312.79	312.96	312.55	312.1	311.73	311.67	312.33	312.87	312.23	312.17	313.01	311.49	313.16	312.63	313.6	312.34	313.38	313.8	314.38	312.39	312.85	313.34	312.97	312.86	312.19	312.51	312.26
303.88	302.66	303.44	303.97	303.66	302.69	302.52	303.23	303.35	302.47	304.58	304.75	304.57	303.98	302.7	304.02	303.04	303.54	303.38	302.96	304.1	304.16	303.62	302.31	301.49	303.13	302.26	302.99	304.53	304.72	302.5	301.79	303.63	303.93	302.99	303.45	303.74	301.96	302.19	303.58	303.01	303.43	303.42	302.94	303.96	303.4	304.23	303.39	304.44	304.03
304.71	303.92	305.29	305.58	303.87	304.61	304.48	304.56	304.85	305.49	304.68	305.29	304.69	304.97	305.41	304.6	304.22	305.98	306.54	303.69	304.48	303.34	305.82	305.55	304.83	304.88	305.86	304.66	304.4	304.69	304.45	304	304.68	304.17	303.75	305.28	305.03	303.66	304.94	305.13	304.32	304.5	304.88	305.18	304.36	304.49	304.46	304.6	304	305.01
308.22	307.65	308.46	308.6	309.34	309.41	309.85	308.03	309.27	308.52	308.02	308.32	309.19	308.78	308.4	309.44	308.9	309.14	308.93	308.69	309.5	308.99	308.95	308.99	309.42	307.87	308.33	307.47	309.78	309.7	307.9	309.06	308.17	308.98	308.7	308.19	308.97	309.82	308.03	309.34	309.53	310.01	308.08	310.98	309.28	309.96	309.33	307.39	308.98	310.14
305.54	304.04	305.32	303.95	305.2	305.26	303.56	304.01	304.56	305	305.71	305.35	305.55	305.4	305.39	303.96	306.24	305.05	304.41	304.51	303.78	304.71	304.77	305.79	304.01	304.1	305.91	304.34	305.24	304.79	305.23	305.45	304.19	304.37	304.2	304.26	304.96	305.37	304.2	304.23	303.92	304.53	304	304.53	304.9	304.16	304.71	305.2	304.67	304.03
301.93	302.85	302.06	302.08	301.81	302.69	302.58	302.83	302.21	302.97	300.72	302.51	301.71	302.54	302.98	301.04	302.06	303.64	302.31	302.88	302.38	301.74	302.78	302.48	301.4	302.23	301.72	301.61	301.81	303.89	303.5	303.02	301.69	302.41	302.12	302.5	301.8	302.54	302.09	302.22	302.4	303.2	302.95	301.74	302.13	301.86	302.48	303.26	302.08	301.77
312.69	313.91	314.4	313.93	313.56	314.25	313.98	313.4	312.9	314.7	312.61	313.87	313.37	313.18	312.15	313.56	313.73	312.94	314.22	313.5	313.4	313.47	313.78	313.86	312.5	314.28	313.03	312.95	314.5	313.68	313.35	312.59	313.48	313.1	312.9	312.39	314.3	312.84	313.43	312.75	311.9	313.4	312.49	314.01	313.14	313.52	311.83	313.21	313.15	313.36
310.83	310.56	311.62	309.05	310.69	311.18	310.8	311.34	311.58	311.11	310.88	310.92	311.33	311.33	312	310.37	311.18	309.19	311.36	311.91	311.12	311.19	311.06	311.39	311.43	310.96	308.75	310.9	311.31	311.98	310.98	311.76	309.79	310.52	310.88	309.8	311.06	312.19	310.89	310.13	311.19	310.1	310.16	311.1	311.36	311.14	311.87	311.57	310.67	309.59
315.35	314.95	314.45	315.85	314.6	315.4	315.24	315.96	315.8	315.38	316.66	316.92	316.79	315.76	315.36	315.85	316.39	315.88	315.51	316.33	316.3	315.06	316.43	315.96	316.47	316.6	316.43	315.51	315.85	314.75	314.83	315.81	316.26	315.95	315.07	315.8	314.82	315.81	314.94	316.76	316.71	315.32	315.66	315.46	314.59	316.14	315.67	315.41	315.4	316.42
302.29	302.01	301.35	303.32	304.01	301.99	303.49	303.45	302.86	302.8	302.39	301.46	302.92	302.33	302.06	301.6	301.98	302.26	302.98	302.44	302.04	302.7	301.79	303.63	303.1	302.8	302.67	301.94	302.84	303.3	303.59	301.08	303.17	302.19	301.89	299.82	301.49	301.52	302.22	302.14	302.07	302.96	302.93	302.68	301.59	302.95	301.8	302.21	302.06	302.88
300.68	300.51	301.15	301.19	300.41	301.08	302.51	300.7	300.51	301.27	300.96	300.59	300.52	302.03	301.75	300.28	300.69	301.32	302.67	300.62	301.07	300.52	301.24	302.08	300.74	299.02	300.63	300.24	300.38	300.17	301.68	299.98	300.36	302.6	301.1	301.71	300.89	301.13	300.88	300.62	300.28	301.18	301.03	300.78	301.78	301.34	300.7	300.56	300.83	300.22
301.09	300.51	299.08	298.92	300.74	299	299.84	299.49	300.6	299.65	299.92	299.95	299.11	299.13	301.61	301.62	299.05	299.88	301.18	300.5	300.3	300.36	301.44	299.66	299.17	297.86	299.83	299.63	300.23	300.28	300.36	300.47	300.26	300.2	300.07	301.16	299.09	299.31	301.09	299.69	301.85	300.66	300.84	298.93	301.31	300.07	299.7	300.89	301.42	299.16
304.68	303.69	303.93	302.7	303.92	302.53	302.69	303.72	304.13	303.84	302.88	304.74	303.94	303.07	304.36	304.1	302.93	304.81	301.72	303.49	303.52	304.46	302.37	304.63	304.3	303.27	304.04	302.96	304.02	303.47	303.82	302.72	302.96	304.21	305.34	303.78	302.54	302.45	303.03	303.32	304.85	303.67	303.38	302.58	303.43	303.81	302.87	303.54	303.98	303.56
294.46	295.1	295.5	295.98	294.43	294.76	294.74	293.97	294.82	294.71	295.17	294.99	294.56	295.43	293.82	294.94	296.46	294.9	294.95	295.37	295.09	297.09	294.8	294.43	295.07	296.23	294.48	296.34	295.45	296.3	293.7	295.39	294.18	295.69	294.4	295.71	295.25	294	294.34	294.23	295.62	294.93	294.38	294.51	295.44	294.72	296.6	295.84	294.88	295.51
318.26	316.28	316.18	316.26	317.64	317.24	316.19	317.89	316.1	316.6	316.79	317.27	317.09	317.98	316.36	316.63	316.2	316.28	316.78	315.62	315.63	316.21	317.65	316.51	316.78	315.98	316.1	317.23	315.36	315.77	317.58	316.16	315.32	317.13	317.67	317.58	315.59	317.73	317.58	316.21	316.66	316.5	315.91	316.01	316.28	317.05	317.63	316.34	316.64	316.39
292.72	293.06	295.08	295.85	293.47	293.4	294.8	294.57	293.81	294.99	292.48	294.26	294.15	295.01	293.88	294.17	293.37	294.12	293.43	294.62	295.06	294.06	294.12	294.09	294.7	294.09	294.06	294.52	294.18	294.46	293.9	293.31	294.72	294.13	294.44	293.53	293.1	293.71	293.79	293.61	293.5	294.65	294.41	294.04	294.1	295.12	294.62	295.22	294.2	294.33
312.9	312.88	311.98	314	314.08	312.76	313.6	313.12	312.74	311.89	312.78	314.7	313.23	314.6	313.35	312.29	313.48	313.96	312.45	314.13	312.91	313.01	311.97	313.65	312.18	314.04	312.95	311.95	313.08	311.61	313.39	312.42	313.5	313.77	314.6	313.52	312.87	313.99	313.45	313.03	314.02	313.2	314.14	314.27	315.16	313.33	313.17	313.68	313.71	312.82
308.4	310.61	309.89	310.69	309.75	309.42	309.65	309.66	310.98	309.71	311.65	310.86	309.87	310.22	310.51	310.45	310.71	309.45	310.7	310.67	309.93	310.44	311.33	309.82	310.59	310.17	309.62	310.62	309.68	310.16	310.83	310.4	310.24	308.84	310.34	310.33	309.97	309.21	311.22	309.63	309.89	308.54	310.85	309.44	309.71	309.93	309.4	310.13	310.81	310.98
325.59	325.48	326.98	324.55	325.14	324.84	326.02	324.86	325.16	324.24	325.36	325.07	324.98	325.6	325.73	324.94	325.03	327.52	325.47	325.97	324.99	324.92	324.6	325.18	324.28	324.53	325.93	325.88	325.78	324.65	325.92	326.18	326.3	324.55	325.12	325.82	325.64	325.8	324.95	324.72	325.89	325.87	324.55	325.37	324.85	324.45	325.45	324.42	324.62	324.97
294.41	294.65	295.18	295.74	297.17	295.49	296.24	295.84	294.81	294.86	294.24	294.75	294.91	295.49	293.71	295.07	294.77	295.27	295.62	295.59	295.98	295.16	296.03	295.25	294.7	294.08	294.89	295.57	294.72	295.64	294.57	294.89	295.72	294.71	295.09	296.44	295.11	296.09	295.1	295.66	295.06	294.15	295.3	294.65	294.5	296.45	294.88	295.22	294.32	294.53
302.26	303.13	302.45	301.71	302.83	301.97	302.51	303.25	303.08	302.67	302.82	302.95	303.13	301.79	300.73	301.59	303.62	300.86	301.42	301.24	302.18	302.31	301.31	302.63	302.39	302.25	301.58	302.48	302.65	303.5	302.2	302.93	303.22	303.28	300.47	303.32	302.17	301.43	302.48	302.98	301.29	302.85	302.31	302.59	302.67	302.31	302.11	303.57	302.5	302.08
314.98	314.39	313.88	315.79	315.33	315.97	314.36	313.94	313.6	314.43	314.69	313.93	314.4	314.11	315.18	315.24	314.88	314.08	314.62	314.5	314.14	314.83	314.09	314.71	313.51	314.94	314.73	313.86	315.27	314.54	314.32	315.34	315.82	314.81	314.99	313.81	314.65	313.98	314.39	315.32	313.79	315.54	314.37	314.9	316.05	314.8	314.14	315.32	315.29	314.52
301.08	302.87	303.27	301.7	301.44	302.58	302.74	302.4	302.26	302.45	301.87	302.36	302.66	302.94	302.89	303.04	303.66	303.25	302.51	303.02	302.16	302.37	302.77	303.03	301.77	301.88	303.53	302.62	303.62	302.43	300.96	302.78	301.55	303.02	303.48	302.38	302.46	302.08	302.24	302.88	303.77	303.24	302.91	301.67	302.93	302.72	302.93	302.74	302.16	302.64
314.43	313.32	314.36	314.54	313.76	312.83	315.2	315.76	313.61	313.38	312.99	314.74	313.96	314.46	313.62	313.51	313.32	313.1	314.67	315.13	313.38	312.45	313.18	314.34	315.01	313.57	313.77	314.33	315.92	314.29	313.41	314.15	314.34	313.61	313.98	314.63	314.71	313.88	315.17	314.9	313.75	313.03	315.03	314.02	313.75	314.17	312.78	314.05	314.17	313.96
305.13	305.71	303.72	305.94	305.5	306.39	306.22	305.44	305.74	305.6	305.39	306.24	304.24	305.78	304.67	304.44	305.8	305.86	306.14	307.35	305.4	306.03	305.49	305.49	305.42	306.46	305.33	306.12	304.69	305.84	304.87	304.09	305.75	305.2	306.79	306.35	306.16	306.11	305.47	305.31	305.31	305.68	304.66	305.56	305.27	305.2	305.9	305.85	305.52	306.64
312.06	313.51	312.08	311.86	311.88	313.2	313.8	312.47	312.58	312.88	311.62	312.1	312.96	311.5	311.01	312.73	312.72	313.49	312.63	312.49	311.65	313.59	312.51	312.45	313.9	312.75	313.35	313.69	312.13	312.85	312.87	312.24	312.16	312.59	312.27	314.08	312.59	311.48	312.18	312.89	312.85	312.47	313.42	311.89	312	313.24	312.87	312.61	312.05	312.8
301.66	301.17	302.39	301.19	301.28	300.88	301.52	299.91	301.51	301.35	301.23	301.62	300.35	301.37	299.9	301.58	300.18	301.57	301.73	302.26	301.97	301.96	300.84	299.27	300.52	300.93	301	301.75	299.62	301.61	301.23	300.68	300.05	300.78	301.1	301.64	300.81	302.06	301.17	300.58	300.33	302	301.54	301.13	301.06	300.43	301.41	300.73	300.41	301.36
302.3	301.21	299.85	300.97	301.15	300.73	301.48	299.84	300.76	301.59	301.34	301.78	301.64	301.56	301.75	300.51	300.1	302.14	301.65	301.04	301.25	300.12	300.93	300.85	302.05	301.06	301.19	301.22	302.05	301.19	302.25	300.48	301.5	299.81	300.25	300.33	300.32	301.86	301.22	302.45	301.49	302.74	301.55	301.13	300.88	301.1	301.72	302.48	299.67	300.78
302.56	302.36	301.38	302.55	302.79	304.24	302.72	304.03	302.55	302.72	301.33	302.83	303.66	302.02	300.3	303.22	301.9	302.82	303.53	303.14	302.25	302.98	303.47	303.23	303.89	304.04	303.16	304.14	302.37	303.42	301.91	303.8	303.12	302.59	301.76	302.62	302.54	302.14	302.67	302.81	303.21	303.27	304.7	302.55	302.56	302.55	302.85	302.03	303.42	304.13
315.83	314.6	314.15	313.75	315.4	314.59	314.6	313.28	314.74	314.45	315.55	314.97	314.61	314.48	314.65	314.03	315.02	313.77	314.57	314.65	314.38	314.28	315.18	314.9	316.29	313.52	314.54	314.18	314.53	315	314.53	315.2	314.62	315.3	313.56	314.6	315.2	315.25	314.28	314.99	315.86	313.59	315.12	314.24	315.24	313.96	315.66	315.59	316.24	314.41
314	312.96	313.18	313.6	313.74	313.36	313.5	314.08	312.81	313.38	312.34	313.99	312.39	313.09	314.58	313.04	312.84	313.2	313.27	313.41	314.32	312.55	314	312.79	313.41	313.4	313.02	314.61	313.9	314.32	313.67	312.55	313.37	312.34	315.07	313.36	313.92	313.48	313.1	313.59	313.15	311.77	313.89	312.76	312.98	312.69	313.97	312.44	313.55	314.41
303.42	303.79	302.89	302.68	302.93	304.75	303.28	304.28	302.89	303.57	303.52	303.66	303.99	303.69	303.36	302.57	303.79	302.8	304.17	303.92	304.51	303.28	304.35	302.77	304.3	303.92	302.75	303.85	303.74	302.92	303.13	302.06	302.21	303.28	303.22	302.57	303.8	303.4	304.38	301.92	302.62	304.14	304.64	303.23	304.27	303.5	304.26	302.91	302.34	303.63
317.78	319.6	319.1	318.83	318.45	317.58	318.83	318.89	318.18	318.37	318.79	318.33	318.71	318.88	317.41	319.18	318.88	319.18	319.1	319.56	318.37	319.54	319.17	318.91	318.75	319.08	318.69	319.21	318.84	319.54	318.98	319.5	317.93	318.05	318.94	318.16	318.2	318.56	320.14	318.9	318.64	319.77	319.12	318.18	318.07	319.03	319.22	319.18	318.76	318.9
316.63	316.97	316.51	317.14	317.8	315.56	316.09	315.32	317.31	317.81	316.05	317.41	316.51	317.29	317.97	318.05	317.8	316.96	315.93	315.74	316.77	316.69	316.11	316.37	316.38	317.58	316.8	315.51	316.96	316.66	316.21	317.84	317.11	317.19	316.53	316.25	318.1	316.69	317.5	316.08	317.08	317.55	316.87	317.26	316.97	315.68	315.6	317.38	317.02	317.28
312.55	313.53	311.71	311.54	310.39	312.53	312.33	312.05	311.39	312.35	312.24	311.8	312.48	312.27	313.64	312.91	312.81	314.19	311.7	312.08	311.57	311.44	313.12	311.44	311.97	312.16	313.16	313.63	311.98	311.61	311.59	311.95	313.36	311.91	312.38	312.74	313.04	311.91	312.74	313.82	311.09	311.18	311.77	312	311.02	312.04	311.97	311.98	311.73	312.54
307.53	306.29	306.88	306.77	306.44	307.73	305.27	305.24	306.45	306.78	305.27	307.01	306.86	305.7	305.55	307.68	307.03	306.07	306.63	306.08	305.86	306.54	306.47	305.55	306.1	306.6	306.72	307.18	305.88	306.79	307.74	305.9	305.58	306.68	306.9	306.92	307.63	306.58	306.99	307.73	306.49	305.1	305.09	307.37	307.25	306.55	306.23	306.3	305.69	306.06
319.57	320.03	318.93	320.11	320.33	318.93	318.14	319.63	319.08	319.86	319.36	319.35	318.71	319.9	318.92	319.3	319.19	319.73	320.19	319.39	319.57	320.26	318.64	320.33	320.43	319.44	319.12	319.61	319.17	318.41	320.26	318.58	319.01	319.46	319.27	320.21	319.51	320.17	319.01	319.02	319.75	319.27	318.8	319.17	318.01	318.89	318.98	319.45	318.68	319.99
314.87	314.94	314.59	314.3	313.99	316	314.07	315.07	315.54	315.47	315.76	315.52	314.72	314.23	315.09	315.09	316.67	314.97	315.56	314.1	314.93	314.07	314.98	315.13	313.47	314.84	314.43	315.06	315.01	315.43	315.89	315.28	314.89	315.68	314.37	315.47	314.21	315.32	314.3	314.12	314.82	314.48	314.69	314.54	315.63	316.15	313.8	314.55	315.05	314.25
305.39	304.65	304.12	304.36	304.23	304.93	306.18	305.25	305.66	305.44	302.9	306.3	304.32	304.74	304.02	305.64	305.72	304.76	304.49	305.32	305	304.11	305.74	305.22	305.13	304.68	304.66	304	305.14	304.47	305.26	304.32	303.15	304.74	305.81	304.74	304.34	305.48	303.68	304.84	304.76	303.84	305.15	304.68	304.26	304.77	305.2	304.39	304.89	303.7
306.08	304.4	306.98	306.92	305.55	306.56	305.43	306.1	307.4	306.64	305.83	304.48	305.31	306.16	306.63	305.77	305.09	304.07	306.64	306.39	306.15	305.76	306.36	306.19	305.91	306.56	306.53	305.72	306.09	306.14	306.67	307.72	306.14	306.2	305.82	306.77	306.37	306.71	306.69	307.16	304.31	305.53	307.4	305.64	305.95	306.62	306.69	307.44	306.18	306.41
312.94	313.14	313.08	313.68	313.82	313.45	312.24	313.36	313.22	313.78	313.29	313.2	314.12	312.07	312.89	313.94	312.11	312.99	312.96	312.57	313.19	313.04	314.1	315.18	313.45	313.65	313.83	313.45	313.95	312.54	313.21	311.51	312.67	313.42	313.65	314.64	313.16	313.65	313.12	314.14	313.87	313.58	313.23	313.32	312.98	312.86	313.08	312.74	312.06	313.38
315.31	315.34	315.92	314.49	314.88	315.88	316.57	316.2	315.5	314.39	315.44	316.72	315.92	317.15	316.26	315.61	317.1	315.74	316.32	315.65	316.04	315.47	316.07	315.67	316.64	317.6	315.73	317.02	316.03	315.11	314.99	315.49	315.91	315.38	316.78	317.14	315.66	315.94	314.22	315.62	317.06	316.28	315.45	315.48	316.73	315.32	316.54	315.26	315.06	316.51
317.03	317.5	317.38	318.45	315.9	318.4	317.64	315.81	316.61	316.26	316.61	317.72	316.98	317.41	315.4	317.47	317.22	316.69	318.12	317.52	316.92	317.58	317.25	317.38	316.46	316.69	318.08	316.82	317.53	316.08	316.54	316.13	316.97	316.98	317.09	316.82	318.02	317.86	317.57	316.61	316.19	316.45	318	318.51	316.22	317.57	317.26	318.44	316.34	317.71
329.23	327.77	327.65	326	327.67	328.49	327.82	328.51	327.65	327.81	328.36	326.49	327.97	328.26	328.65	328.18	327.57	327.04	328.68	329.1	327.87	328.05	327.05	328.52	328.84	326.91	328.22	328.32	328	326.68	328.78	327.98	327.14	328.2	327.97	327.42	328.86	329.31	327.04	328.64	327.91	328.15	329.05	328.25	328.57	328.36	327.58	326.49	327.22	327.06
319.19	319.52	319.41	319.22	320.01	319.32	320.05	320.23	319.1	318.07	319.72	319.03	319.29	319.7	320.78	320.24	317.46	318.04	320.09	320.21	318.87	318.41	320.05	319.62	318.16	319.58	318.47	319.99	319.53	320.21	319.87	320.39	319.21	318.43	318.93	319.31	319.01	319.79	318.78	319.8	320.21	318.95	317.84	318.08	319.45	319.5	319.14	319.95	318.89	319.66
312.37	314.97	313.17	312.46	313.29	313.35	313.89	312.21	313	312.19	312.94	313.13	312.4	313.55	312.92	314.25	313.47	313.94	313.79	311.67	314	312	314.84	313.77	314.5	313.2	313.37	313.34	312.89	313.7	312.81	313.43	312.38	313.57	314.73	313.87	311.71	314.12	313.27	312.87	313.47	312.87	313.76	313.23	313.9	313.26	314.01	312.32	314.25	312.5
303.59	304.41	303.99	304.51	304.96	304.41	306.37	305.4	304	304.68	305.61	305.3	304.35	305.58	304.25	304.49	304.68	304.06	306.11	303.56	306.23	305.22	305.47	304.92	304.83	304.3	304.4	304	304.64	304.31	303.98	305.77	305.41	306.34	304.88	305.79	306.01	305.73	304.78	304.85	306.26	305.61	304.01	304.56	305.11	304.38	304.4	303.69	305.49	305.3
294.34	294.22	294.06	294.76	294.11	295.32	293.59	293.67	293.33	294.88	293.96	294.86	295.94	292.84	294.3	294.31	294.51	292.78	293.6	293.79	294.39	295.52	294.71	293.42	294.06	294.19	292.58	294.37	294.29	293.28	294.06	294.38	294.74	294.5	294.35	293.91	293.76	294.92	293.34	294.26	293.68	294.06	293.3	294.44	294.43	294.38	294.21	294.12	293.69	294.05
309.72	308.85	309.08	310.13	309.83	308.41	308.41	311.59	310.15	308.52	309.02	309.09	309.49	309.61	310.61	309.87	309.44	311.17	308.86	310.68	309.65	309.77	310.61	309.87	309.52	310.58	310.55	309.28	310.38	310.5	309.64	309.6	308.67	308.5	308.64	311.16	308.35	309.85	310.36	307.5	308.88	310.73	310.36	310.34	310	310.05	310.68	311.62	309.25	310.01
316.98	316.61	319.4	318.3	316.84	318.07	317.91	316.62	317.25	318.25	317.74	316.48	317.42	317.88	317.52	317.57	316.69	317.01	317.41	316.98	316.83	317.25	317.77	317.63	317.53	317.08	317.24	317.18	317.62	317.16	316.84	317.3	317.66	317.5	316.44	317.13	317.07	317.31	316.2	316.99	316.68	316.86	318.64	316.67	316.74	318.66	317.37	317.16	317.56	317.17
302.93	303	302.25	303.5	303.51	303.56	303.11	302.72	303.81	302.83	302.85	304.61	304.23	304.27	304.23	301.92	303.13	302.92	303.52	302.99	302.98	304.47	302.9	302.65	304.17	303.54	303.96	303.71	304.15	302.99	303.33	303.57	303.61	302.93	303.55	302.84	304.58	304.09	303.61	302.34	304.43	302.63	302.99	304.32	304.19	303.87	303.94	304.33	302.77	302.62
327.77	327.85	329.35	329.35	326.55	327.53	328.01	327.2	326.83	327.65	328.88	327.3	328.24	329.55	328.76	328.06	327.71	328.44	327.34	327.41	327.63	326.79	327.38	328.01	326.13	328.03	327.35	328.3	328.79	327.44	327.47	328.1	327.73	326.29	328.13	328.82	327.47	327.15	327.63	327.54	328.54	328.69	329.01	328.46	328.45	328.45	327.39	327.99	326.81	327.7
318.57	319.77	318.58	318.79	319.06	318.53	319.75	319.02	318.91	319.6	318.06	318.58	319.34	319.79	319.22	317.82	319.04	318.48	320.12	318.86	319.91	319.83	319.38	318.8	318.58	319.99	320.35	318.27	319.53	318.51	319.33	318.03	317.61	319.05	320	318.45	319.88	318.95	318.54	319.29	320.32	319.47	318.88	319.65	318.99	319.49	319.58	319.9	319.19	320.22
315.27	316.29	316.62	315.71	316.91	314.67	316.55	316.69	315.11	316.19	315.35	316.57	315.15	314.88	315.67	315.53	316.16	315.43	316.76	315.49	316.33	316.63	315.19	316.07	316.09	315.48	314.09	315.53	316.94	314.76	315.42	313.93	315.45	315.14	315.75	315.46	315.79	315.87	317.34	316.05	315.66	315.39	315.13	315.6	317.23	315.42	315.98	315.07	315.95	316.49
310.47	311.24	310.82	310.77	312.13	311.96	310.51	310.71	311.57	310.21	311.58	311.32	311.5	311.47	309.27	310.96	311.41	311.23	311.23	310.89	310.89	311.87	310.66	311.03	310.94	310.84	309.91	309.11	310.59	312.33	310.68	311.32	310.99	311.11	311.26	310.71	309.26	311.01	311.53	310.69	309.55	311.88	309.86	311.03	311.52	310.08	311.34	310.81	310.33	311.3
307.01	307.55	305.65	306.43	305.66	307.61	306.71	306	305.13	306.22	306.37	305.6	307.13	306.48	306.76	305.33	306.15	306.38	306.55	306.94	306.9	306.13	305.61	305.85	305.34	305.89	307.09	305.41	306.86	305.87	304.99	305.18	306.63	306.04	306.94	307.5	306.43	304.84	305.95	305.89	306.55	305.33	305.62	306.98	305.93	305.88	307.12	306.45	307.23	306.35
314.04	314.47	314.77	314.32	315.16	314.02	314.35	313.75	314.85	314.51	313.76	314.75	312.91	314.43	313.65	314.11	315.55	313.48	314.45	315.77	315.59	314.67	315.44	313.85	314.01	315.66	314.92	313.74	313.85	314.78	314.47	313.93	315.02	314.16	315.22	316.07	315.22	315.05	313.99	316.37	314.99	314.93	316.09	314.51	314.72	314.03	314.58	315.25	314.22	315.12
[truncated: 150 more columns]
