# Supplementary material for: Genetic dissection of main and epistatic effects of QTL based on augmented triple test cross design
Source: PLoS One. 2017 Dec 14;12(12):e0189054. doi: 10.1371/journal.pone.0189054 (PMC5730204; doi:10.1371/journal.pone.0189054)
Supplement: S9 Supporting Information — (ZIP) [file pone.0189054.s009.zip › z5_450_0.8_5.csv]

316.34	315	313.46	314.45	314.6	314.53	313.43	314.37	312.01	313.7	314.35	313.24	313.16	313.08	313.44	313.96	314.29	313.19	313.93	313.74	315.19	314.57	313.67	312.25	313.6	314.37	314.9	314.24	312.85	313.92	314.11	313.91	314.46	313.68	314.01	313.98	313.46	314.86	312.5	314.3	312.64	314.83	312.01	313.72	313.14	314.27	313.21	314.39	314.48	314.9
312.88	312.06	315.83	312.59	313.45	312.43	313.41	313.47	314.95	312.9	313.71	312.1	311.89	313.98	315.7	312.91	315.28	312.17	315.17	312.14	313.6	312.16	313.32	312.89	311.98	312.59	313.16	314.27	312.68	313.35	314.63	315	313.03	311.73	311.61	313.63	312.45	312.09	313.3	314.67	313.8	313.98	311.35	314.13	313.04	313.77	311.54	313.36	312.05	314.14
305.87	306.55	304.08	305.08	303.71	304.7	304.5	306.23	305.48	305.87	306.09	305.7	303.99	306.42	305.61	306.01	302.71	304.86	304.82	304.11	304.93	305.31	306.4	305	303	304.46	305.44	304.17	306	305	305.77	304.05	305.35	304.83	305.82	305.94	304.79	305.37	306.17	304.84	306.27	303.89	306.05	304.98	306.38	305.21	306.41	306.98	307.11	304.61
308.04	307.61	308.14	308.75	309.43	308.67	309.13	307.39	308.07	308.9	308.02	309.27	307.36	308.13	309.77	309.56	308.33	307.53	309.28	309.9	308.9	307.77	308.74	307.56	310.1	308.6	308.77	308.16	308.75	309.18	307.4	309.74	307.71	306.71	308.58	308.27	310.18	307.56	309.22	307.63	306.56	308.86	309.25	309.27	309.4	308.36	307.84	308.63	309.9	309.13
307.44	311.53	307.89	308.19	308	307.59	308.08	308.87	308.75	308.4	307.65	309.34	307.67	308.91	309.14	309.53	308.5	309.18	309.07	310.38	309.96	308.43	308.6	307.85	308.8	307.53	309.1	309.23	307.18	309.07	308.51	308.81	309.54	309.24	308.23	309.96	309.62	309.49	307.8	308.73	310.18	308.62	307.85	309.53	309.7	308.68	308.69	310.52	309.77	309.09
308.74	308.86	307.77	307.75	310.73	308.98	307.74	310.28	310.72	309.06	307.45	309.85	309.97	308.09	308.73	309.33	308.3	309.17	309.23	310.16	309.75	309.74	309.23	308.69	309.24	309.08	310.37	307.03	310.11	309.33	308.17	308.17	308.99	308.51	308.85	308.98	309.23	310.21	308.26	309.48	309.09	307.22	309.11	308.98	308.38	309.94	309.74	309.92	309.19	307.62
302.76	305.05	307.05	306.56	304.32	304.55	305.17	305.46	303.81	305.33	304.88	305.55	305.74	305.54	304.68	305.34	304.31	306.33	307.12	306.99	304.57	307.55	305.39	305.56	305.08	304.41	306.41	305.09	304.16	307.16	305.21	305.55	306.07	304.88	304.63	304.89	304.02	305.45	304.47	304.4	304.82	306.39	304.19	304.76	305.56	305	303.03	305.78	304.73	305.2
307.6	306.22	303.54	306.95	306.08	308.05	304.9	305.99	306.81	304.39	306.17	304.42	307.29	305.66	307.1	306.01	305.61	307.38	306.84	306.67	305.42	305.53	307.07	305.83	307.03	307.96	305.46	306.78	307.84	307.63	306.45	304.76	305.76	305.84	307.13	305.51	306.17	305.36	305.73	306.16	306.32	306.01	307.97	304.38	306.92	305.03	304.9	308.18	305.03	305.68
327.92	329.69	328.38	327.41	329.1	329.55	329.18	329.93	326.96	330.61	327.57	327.97	327.47	327.15	326.3	328.89	329.64	330.11	327.96	328.32	328.79	327.78	328.44	328.89	329.57	328.63	326.67	328.46	329.13	329.57	327.68	327.81	329.25	329.8	328.89	329.61	329.5	329.52	327.78	327.59	328.22	329.46	327.68	326.96	328.61	329.6	327.72	329.63	328.76	327.82
320.83	319.71	318.7	318.53	320.37	319.88	318.35	318.84	320.21	318.98	319.54	318.85	317.97	319.22	318.8	319.59	319.27	320.26	319.37	319.52	319.77	321.34	318.13	319.68	318.33	320.26	317.23	319.16	317.95	318.77	319.88	321.72	319.99	318.95	318.22	320.42	319.63	319.48	319.28	319.64	319.13	318.08	319.04	319.58	322.57	319.28	319.27	320.41	318.38	320.15
310.1	310.55	310.55	308.63	310.65	309.28	309.08	309.45	310.65	309.55	308.79	310.93	310.32	310.99	309.34	310.73	310.3	310.01	309.93	309.24	309.91	310.18	309.85	309.82	308.94	308.57	309.79	309.55	309.58	310.5	310.43	310.1	309.38	309.27	311.42	310.35	309.08	308.18	309.64	311.65	309.14	309.62	310.5	309.92	309.2	309.09	310.26	310.16	310.22	307.67
303.95	303.4	304.71	305.97	305.9	303.02	303.89	303.83	304.45	303.43	305.62	304.31	305.61	306.36	306.95	303.81	304.38	304.57	304.87	302.52	305.48	303.61	304.22	304.07	303.5	303.29	303.88	303.85	304.55	305.66	302.04	304.67	303.97	304.31	304.08	303.66	302.91	305.26	306.17	305.25	304.03	305.41	305.08	305.24	304.68	304.29	303.03	306.15	305.89	305.86
306.16	305.99	303.99	305.47	306.7	305.13	306.04	307.07	303.5	305.37	306.74	305.43	305.37	307.59	305.02	305.24	305.02	305.13	304.26	305.12	306.2	305.39	305.96	305.88	306.49	305.15	305.13	304.87	305.71	305.45	304.99	304.26	304.61	305.17	305.38	303.56	305.93	306.49	305.32	305.64	304.98	303.77	305.99	304.97	306.2	303.61	304.93	305.36	304.46	305.29
302.8	304.13	304.02	303.52	303.41	302.94	302.4	304.05	302.25	301.75	303.15	303.75	303.1	302.97	302.02	303.36	302.39	302.34	301.85	304.45	302.58	304	304.72	302.21	302.8	303	302.41	304.11	302.43	302.52	303.38	302.54	303.54	302.41	303.44	302.87	301.38	301.43	302.51	300.61	302.02	302.51	304.98	301.92	304.67	301.96	301.57	304.58	302.68	301.08
304.83	306.07	303.93	304.79	304.42	306.95	306.12	304.29	305.17	305.64	305.09	305.41	304.62	306.5	305.75	305.4	305.52	304.98	304.68	304.56	306.11	304.13	305.33	303.44	305.25	303.45	306.01	306.09	305.37	304.43	305.07	308.11	306.6	303.9	305.95	305.69	305.66	306.79	306.83	306.31	304.82	307.3	305.46	305.53	305.47	305.7	305.57	305.89	304.8	305.91
302.65	302.03	301.3	302.15	302.94	302.07	301.79	302.83	302.44	301.5	302.03	302.81	303.29	302.36	303.29	302.23	301.67	303.2	303.01	302.17	300.16	303.34	302.04	302.83	302.54	302.81	301.5	303.09	302.82	301.87	302.29	302.22	300.44	302.63	303.05	301.75	302.15	305.13	302.96	302.3	304.36	302.13	301.34	303.07	303.55	301.97	302.72	303.36	302.02	302.83
305.46	304.63	304.13	304.99	305.04	305.43	304.09	304.25	304.98	304.56	304.69	303.32	304.9	306.76	305.82	305.74	302.66	305.17	305.68	304.32	306.09	303.43	304.15	305.2	302.83	304.86	304.09	305.9	305.44	305.68	304.26	304.98	303.92	302.35	307	303.37	306.75	305.27	304.33	303.59	305.05	304.41	305.04	306.64	306.27	303.81	304.92	304.39	305.19	306.48
311.39	310.95	310.89	310.27	310.88	310.94	310.71	311.75	312.17	310.42	313.46	310.19	311.54	307	310.98	311.91	311.44	312.28	309.55	311.85	310.36	309.63	310.6	313.23	313.64	311.44	308.93	310.92	310.15	311.1	310.1	310.73	310.87	311.51	312.73	310.87	311.96	309.61	310.06	309.87	310.43	311.22	311.03	311.9	310.96	310.34	309.75	310.58	310.69	311.74
330.39	328.1	328.76	330.24	328.57	328.76	328.72	328.22	328.41	325.72	327.81	329.1	329.12	327.76	328.38	329.46	328.74	328.95	328.74	328.78	331.41	329.23	327.67	326.81	327.07	328.39	328.93	327.93	330.14	328.82	328.93	329.75	326.68	326.81	328.22	329.04	328.98	328.17	327.39	327.87	329.13	328.15	329.13	328.89	328.06	329.5	326.79	327.11	327.12	328.14
304.35	306	304.3	304.48	306.48	304.92	304.42	305.21	304.1	303.5	302.7	303.94	303.2	305.72	304.98	304.46	303.59	304.29	305.78	302.67	304.4	305.97	305.61	305.93	303.72	304.99	305.69	304.77	305.7	304.89	304.36	304.01	306.04	305.12	304.1	305.48	304.22	304.11	303.34	303.49	304.61	305.92	305.2	304.98	304.74	303.67	305.97	305.04	305.35	305.01
313.5	314.22	312.55	315.25	313.96	313.18	314.9	315.6	312.93	314.53	314.47	313.08	313.41	314.21	315.16	314.49	313.78	314.2	314.41	312.97	315.14	314.04	312.13	313.66	312.65	312.87	313.3	314.79	313.6	313.59	313.39	312.53	312.46	312.78	316.27	315.13	315.64	314.46	315.44	313.04	313.35	314.56	315.36	314.97	315.01	312.49	315.58	314.44	315.37	315.51
304.62	306.22	308.01	305.87	307.54	305.54	306.72	307.31	304.61	305.92	304.3	306.36	306.78	306.74	305.83	307.32	307.88	306.1	305.51	306.58	306.16	307.13	306.87	307.82	307.29	306.26	306.87	305.99	304.73	305.6	307.26	307.87	307.61	306.74	306.18	306.97	307.08	307.49	306.43	307	306.36	304.95	307.11	307.62	306.68	307.6	307.5	304.78	306.43	304.26
325.96	327.89	325.77	325.37	328.1	326.94	327.23	327.42	327.33	327.22	327.05	326.87	326.88	327.01	327.07	326.51	328.43	327.13	324.55	324.04	325.71	327.16	329.11	326.23	327.06	327.7	325.47	327.3	327.26	326.9	327.44	326.12	329.1	327.45	326.35	328.66	328.65	328.44	326.51	328.19	326.78	327.55	326.99	327.59	325.75	325.67	328.25	327.22	327.27	327.04
303.05	304.46	304.68	303.86	304.26	303.28	303.29	301.89	304.32	302.53	301.71	303.12	303.67	302.9	304.66	304.3	303.18	302.49	302.02	305.23	303.55	304.55	304.63	304.01	304.24	305.7	302.2	303.36	303.88	303.07	302.81	302.54	302.37	301.98	302.04	302.5	302.43	304.78	303.57	302.67	303.54	304.41	301.68	304.5	303.4	304.42	303.06	303.68	302.74	303.96
317.42	315.04	314.48	315.86	316.97	317.24	317.46	314.66	314.61	317.5	315.83	318.13	317.2	315.63	314.84	317.51	317.15	315.65	317.87	316.73	317.3	315.24	316.99	316.67	316.88	315.42	318.3	317.08	316.49	316.37	317.26	315.87	317.28	317.23	317.16	316.29	318.4	317.11	315.97	317.78	316.49	319.19	315.06	317.39	314.56	316.32	316.7	314.89	316.86	317.22
318.62	316.72	317.56	317.52	316.69	318.26	318.56	316.8	317.02	316.62	317.59	317.92	316.62	315.41	317.18	318.29	316.95	316.49	317.7	319.45	316.97	318.15	317.32	318.01	317.96	315.99	317	316.69	317.64	317.06	318.79	317.89	317.02	316.53	318.24	318.5	317.3	316.98	317.85	316.34	318.45	318.38	317.29	318.14	317.95	317.07	317.36	317.32	317.04	317.38
315.23	316.81	315.08	315.99	315.31	316.48	315.77	314.2	314.84	317.47	315.46	316.35	317.18	314.81	314.32	316.26	313.83	316.7	315.15	314.84	315.74	316.42	315.17	315.78	316.57	315.58	315.85	316.29	316.95	314.65	315.44	314.72	316.69	315.7	315.3	315.34	316.58	316.42	316.74	315.51	315.94	314.22	314.73	314.4	315.33	315.76	315.26	316.45	315.4	316.31
310.84	310.52	309.45	309.39	309.28	308.52	307.62	310.27	309.87	309.79	308.95	310.87	308.7	311.72	309.84	311.06	308.59	311.54	310.94	308.72	308.69	309.77	308.27	310.32	310.34	309.7	310.18	310.57	308.14	309.91	310.74	311.3	309.64	309.68	309.42	306.81	308.82	309.47	309.34	310.28	309.34	309.92	310.87	310.58	310.75	309.47	310.6	307.97	309.44	310.26
317.74	316.83	318.6	317.82	316.62	318.09	318.14	318.75	316.71	317.79	317.41	319.38	318.19	317.49	317.99	319.21	317.77	318.33	317.66	317.89	317.33	317.83	317.04	317.55	318.72	318.67	318.66	318.92	318.6	316.76	320.04	318.57	317.37	319.22	318.38	316.41	318.44	318.16	317.27	319.77	318.4	318.34	318	319.61	317.25	317.14	318.38	317.75	318.07	317.52
309.16	308.5	309.34	308.07	311.72	307.67	310.56	310.14	310.86	307.98	309.45	308.19	307.21	308.13	310	307.38	309.33	306.27	309.06	308.27	309.75	307.26	307.72	309.81	307.32	309.8	309.17	308.22	309.77	309.55	310.06	308.56	310.08	309	309.85	309.73	308.44	308.44	307.62	308.92	307.94	308.26	309.71	307.61	310.21	310.04	309.26	307.3	308.35	310.45
311.87	312.75	314.7	314.17	313.19	311.86	313.19	312.45	311.89	311.3	312.52	312.48	312.69	312.19	312.68	313.55	311.53	311.78	314.61	312.51	309.75	313.01	313.93	313.67	313.06	312.11	311.85	314.22	312.05	312.66	312.84	313.15	314.42	312.79	312.59	313.98	311.38	311.28	312.7	311.77	313.38	312.07	313.08	311.79	313	313.56	312.9	312.88	312.71	313.09
328.66	325.97	325.45	327.57	328.39	327.19	328.09	326.32	327.14	326.16	327.16	327.31	328.49	328.01	326.82	327.92	326.72	327.91	327.35	328.96	328	327.88	327.42	326.74	329.04	327.22	325.77	327.28	328.53	329.12	328.06	326.95	329.1	328.94	327.28	327.34	328.52	327.31	327.78	327.64	327.85	327.98	329.17	327.68	328.38	328.82	328.35	328.25	328.14	329.6
327.96	329.09	327.98	328.97	330.91	327.74	330.4	329.68	329.13	329.99	328.38	329.57	330.86	329.01	327.78	328.78	329.52	329.88	328.92	327.11	327.29	327.97	328.09	328.78	328.28	327.59	328.76	329.87	328.11	329.1	329.81	328.47	327.56	327.58	327.95	327.41	328.54	328.29	329.06	328.1	328.58	329.88	328.23	330.29	329.03	328.65	329	328.63	328.6	329.67
314.92	315.13	313	314.69	313.59	313.29	313.11	313.67	313.26	313.31	313.94	313.33	312.94	313.99	316.77	314.25	313.79	314.73	313.56	312.57	313.71	312.89	314.21	313.1	312.83	314.74	313.85	314.13	313.67	313.78	314.02	313.88	313.31	314.3	313.35	315.01	313.13	315.15	313.21	314.94	313.83	312.9	312.69	312.91	312.61	313.01	313.94	315.19	311.66	315.02
303.39	302.61	302.45	302.81	303.58	303.17	302.09	303.2	303.81	302.29	302.88	303.51	304.17	303.11	302.02	303.73	303.61	304.1	305.75	305.15	303.6	302.44	302.85	304.25	302.46	303.76	303.08	302.78	302.69	303.42	302.51	302.71	302.94	303.8	303.91	304.33	302.98	302.27	303.11	302.95	303.24	304.01	302.43	304.26	302.15	303.91	302.83	304.01	304.03	302.72
303.76	301.22	301.75	303.64	302.64	302.4	302.24	302.4	301.93	301.43	302.26	302.65	301.9	303.73	302.92	303.09	302.93	300.76	302.37	301.03	303.09	302.52	302.69	304.97	304.31	301.9	301.61	302.83	303.92	302.72	303.28	304.46	302.28	303.41	302.2	302.06	303.5	302.49	303.28	304.73	303.38	304.02	305.56	304.04	303.11	302.65	303.4	303.83	303.34	302.73
311.36	311.73	312.65	312.25	312.69	312.46	310.97	313.22	310.06	310.95	311.18	311.75	311.63	312.56	311.01	311.51	312.9	311.7	312.42	311.27	311.1	312.19	312.51	310.59	310.95	311.27	311.42	311.72	312.64	310.86	312.3	312.5	310.9	311.54	311.14	311.47	312.59	312.27	312.48	311.61	312.52	311.35	312.41	311.65	313.34	310.7	313.08	311.76	312.45	311.34
319.66	319.88	319.06	318.94	317.82	320.29	318.49	318.09	317.88	318.68	319.94	320.09	318.7	319.77	319.6	320.63	320.26	319.1	319.39	318.92	319.73	321.37	318.34	316.15	319.65	319.89	320.39	319.59	319.36	319.2	320.16	318.64	320.49	320.59	320.09	318.37	318.94	317.6	318.99	321.19	318.53	319.82	318.08	319.71	317.82	318.25	319.08	318.97	318.33	317.5
303.77	303.33	304.8	302.6	303.84	303.44	302.35	301.07	303.26	304.1	306.1	302.7	302.53	304.6	302.23	303.48	304.8	303.34	305.09	302.97	302.42	304.34	302.98	301.7	302.59	304.24	301.91	302.41	303.88	303.38	301.12	303.98	303.85	303.4	302.58	304.48	304.51	302.61	304.83	302.95	304.92	303.63	305.61	305.43	303.4	303.79	301.85	302.85	301.64	302.98
313.44	316.92	316.31	313.78	314.57	314.31	315.63	314.23	316.31	317.69	314.77	315.85	315.93	315.18	315.48	312.76	315.04	313.88	314.73	314.62	316.17	314.54	314.07	316.13	317.12	314.38	314.32	314.44	315.74	316.14	315.34	314.49	317.69	314.73	314.85	315.23	313.32	315.57	314.55	313.79	314.03	313.75	314.56	315	315.32	314.46	313.02	315.01	313.2	315.6
313.49	313.03	311.78	313.39	312.41	313.03	313.17	313.75	313.33	314.64	313.92	314.4	313.29	314.27	315.41	311.86	312.87	314.25	314.92	314.71	313.67	313.75	313.56	314.07	314.37	311.84	313.21	313.28	314.28	313.27	314.24	311.09	313.37	314.24	312.45	312.55	312.05	313.2	314.22	313.03	314.6	313.36	312.95	313.66	313.15	312.2	315.05	312.21	310.22	313.3
300.38	300.72	300.51	299.64	299.66	299.93	300.3	301.04	299.87	301.18	300.89	299.51	300	300.03	297.83	300.99	301.26	301.74	300.01	301.29	300.52	300.88	300.16	300.93	299.54	300.86	299.87	299.16	299.7	300.58	299.88	298.86	298.77	300.79	300.29	300.78	299.78	302.51	299.4	299.53	299.96	300.96	301.6	301.46	299.93	299.46	301.37	299.36	300.99	300.48
316.51	318.06	317.7	317.23	316.92	317.38	317.77	317.38	318.91	318.26	317.63	317.28	318.49	316.38	316.81	318.14	316.88	316.45	316.39	315.92	316.72	317.24	318.42	317.53	317.81	316.86	317.29	317.54	317.2	316.18	318.21	317.58	316.41	316.64	317.76	317.47	318.3	318.65	316.14	315.85	316.19	316.22	318.37	316.26	318.42	317.53	318.07	319.51	318.66	316.33
309.99	313.59	314.42	313.65	313.01	315.4	314.03	314.12	314.51	312.29	313.54	312.55	315.74	312.34	312.43	313.31	313.72	315.45	312.85	312.54	314.08	314.17	313.59	312.66	312.36	313.49	315.31	312.56	313.4	313.33	312.8	313.93	312.89	311.01	313.23	312.6	314.42	313.43	312.96	314.28	313.6	313.47	312.57	313.41	313.32	314.04	314.23	313.71	313.71	314.58
300.02	301.24	302.74	301.78	301.37	301.35	300.67	302.07	300.84	301.53	302.71	301.33	301.76	300.49	299.31	302.47	302.23	302	300.37	300.87	300.95	300.1	300.06	299.77	300.04	300.72	300.16	299.38	300.6	300.07	300.46	301.6	301.51	300.67	300.66	301.47	300.94	300.39	300.38	302.02	300.67	300.88	300.58	301.11	301.88	299.03	300.3	299.29	301.09	302.44
328.17	327.25	327.32	326.7	325.13	326.44	325.46	325.38	329.44	326.68	327.82	323.99	326.18	325.95	326.08	327.65	327.93	327.06	326.37	327.37	326.24	326.08	326.63	327.14	326.64	326.56	327.23	327.53	325.78	328.7	327.9	325.18	327.52	327.14	327.23	328.69	324.83	326.52	326.08	325.49	327.84	327.4	326.62	327.13	326.91	328.11	327.03	327.42	328.15	327.87
307.24	305.97	305.25	304.55	305.02	304.65	303.99	305.16	303.98	304.59	305.68	303.03	304.71	304.66	304.93	303.88	304.77	304.33	304.4	305.91	306.77	303.67	304	303.39	305.46	305.57	304.24	303.73	304.19	303.85	304.49	304.67	302.54	305.43	305.65	304.64	304.36	305.8	305.88	305.71	304.86	304.32	304.93	305.01	304.73	306.72	304.3	304.26	304.39	304.46
325.99	324.28	326.25	324.68	324.32	325.79	324.94	324.39	324.94	324.99	326.21	324.52	326.06	325.95	324.86	325.6	324.78	324	324.57	322.38	325.18	323.98	324.56	325.55	323.74	324.66	325.08	324.55	325.01	326.36	325.06	324.06	324.37	325.98	324.85	323.5	323.24	323.06	324.26	325.36	323.27	325.66	325.21	324.8	325.25	323.16	322.9	324.89	324.75	325.14
295.66	293.18	295.07	294.88	294.67	292.69	293.41	295.15	294.16	295.09	293.32	293.49	293.84	294.42	292.58	294.09	292.95	294.45	295.02	294.34	293.55	293.72	293.09	293.67	293.74	294.82	293.19	293.15	295.12	292.68	294.11	295.48	293.24	295	294.54	295.46	293.71	293.63	292.36	295.19	295.34	294.79	294.22	294.76	295.83	294.47	295.05	292.87	294.67	293.65
299.63	300.54	298.29	298.56	298.35	300.78	299.28	299.89	299.31	300.96	300.72	300.12	301.35	301.33	301.44	301.58	301.5	300.36	299.76	300.67	300.14	300.46	301.08	300.31	299.01	298.8	300.38	300.74	302.12	299.06	300.4	299.45	301.67	298.49	297.6	298.37	297.81	300.02	300.69	301.58	300.82	299.91	301.97	300.94	300	301.08	301.83	299.92	299.57	302.19
318.59	318.14	319.27	320.4	317.75	320.68	318.8	320.84	317.56	318.67	320.61	318.36	319.69	320.36	317.55	319.42	318	319.5	318.25	318.46	320.48	320.04	318.24	318.13	320.43	318.88	319.36	319.27	320.24	319.96	317.94	317.15	319.13	318.29	317.72	321.12	319.57	318.06	318.01	319.94	319.73	318.21	317.6	319.96	318.51	318.55	318.21	319.44	317.46	319.24
316.12	317.16	316.13	315.72	318.02	317.52	317.61	316.51	320.11	316.24	316.98	318.24	317	318.39	317.95	318.61	317.36	317.54	315.88	316.78	316.57	317.11	317.65	317.49	318.78	317.62	317.09	315.88	316.9	316.92	317.22	317.32	316.33	318.21	317.61	316.51	315.76	316.21	319.72	317.36	316.8	317.89	317.69	317.96	317.73	314.82	317.35	317.77	316.17	317.29
307.19	310.81	308.02	308.62	308.97	310.78	310.1	309.55	308.45	309.09	308.35	309.36	309.34	309.68	308.62	309.87	308.15	305.66	309.3	308.28	307.96	307.99	307.04	309.08	309.12	308.87	307.84	308.83	306.68	307.53	308.76	309.27	309.72	308.54	306.98	309.01	309.25	308.64	307.59	308.91	311.38	308.46	308.71	307.88	306.94	308.44	306.98	307.07	309.58	309.17
305.03	306.13	307.36	306.86	309.4	306.51	307.63	306.37	304.95	305.81	306.08	307.44	307.13	305.59	306.64	305.68	306.57	306.68	306.11	306.74	305.43	306.59	305.45	307.64	309	308.42	306.95	307.64	307.03	304.81	305.11	308.72	307	306.68	307.24	304.42	308.8	306.07	307.66	306.62	306.26	303.85	306.05	306.43	306.35	306.94	308.27	306.19	305.68	306.24
317.57	317.93	319.56	317.39	318.21	317.18	318.84	316.77	318.58	318.74	316.38	319.9	318.42	318.22	317.21	319.75	318.92	318.61	318.3	317.5	320.72	319	317.49	317.34	318.17	318.44	317.68	317.74	317.23	319.65	318.15	317.93	319.02	318.78	316.41	317.21	316.81	317.65	317.13	318.91	319.32	317.94	317.99	317.83	316.48	321.1	316.79	317.42	316.2	318.03
307.5	307.96	310.25	309.05	310.37	308.5	308.35	309.26	308.16	310.64	308.9	309.11	307.85	307.83	309.45	306.88	309.49	307.86	309.58	309.22	307.75	308.65	308.56	308.91	308.7	308.14	309.28	308.66	307.69	307.81	309.07	309.08	308.09	307.64	307.85	307.84	307.45	306.64	309.57	308.22	308.45	308.35	307.7	309.99	307.95	308.41	311.26	309.38	307.64	308.89
306.78	307.29	306.62	303.32	305.27	304.11	304.06	304.79	304.15	304.97	306.37	304.56	303.97	305.44	305.64	305.54	303.01	305.45	305.87	304.39	304.28	304.99	305.13	304.9	304.88	303.99	305.01	304.73	304.2	305.76	304.83	305.81	305.76	305.21	304.16	304.55	306.67	304.69	305.27	304.91	305.6	303.64	304.2	305.09	305.38	305.36	305.59	305.23	305.05	305.35
308.97	309.1	309.47	308.44	308.42	309.02	309.14	308.38	309.28	308.75	307.69	308.7	309.32	310.05	307.37	309.14	309.23	309.98	308.93	308.3	310.31	309.62	309.95	308.23	308.8	308.86	309.69	307.81	309.11	308.82	308.23	308.79	309.5	308.2	305.29	308.09	309.49	309.76	309.78	308.46	309	309.76	310.01	307.71	308.84	307.97	307.22	307.99	309.76	309.86
317.21	315.29	316.67	317.84	317.98	316.87	316.95	318.5	315.91	317.93	314.62	318.22	319.3	316.05	316.32	317.39	314.75	316.12	316.58	317.28	318.2	316.43	317.08	316.43	318.23	316.97	314.28	317.02	316.69	317.22	316.9	316.28	318.78	314.84	317.64	316.47	316.56	314.39	317.3	317.68	315.55	317.49	317.37	317.52	315.61	317.91	315.27	316.62	317.83	316.36
303.91	302.83	304.66	303.88	305.04	304.96	304.76	304.58	304.35	305.07	305.09	304.93	304.21	303.07	303.7	304.86	305.72	304.27	305.68	304.52	303.96	304.47	302.92	305.31	304.31	305.04	304.36	302.85	303.41	304.42	303.55	304.5	305.6	303.8	304.84	304.01	305.14	303.88	303.72	305.26	304.35	303.83	303.94	303.23	304.99	303.8	302.71	303.44	307.16	305.05
294.06	293.99	294.42	294.72	295.83	294.15	293.42	293.82	292.46	294.92	294.4	295.43	294.2	294.08	293.98	292.78	294.75	294.09	294.27	294.02	293.87	293.95	293.05	293.48	294.56	292.8	293.43	294.46	294.79	292.55	294.53	293.9	294.81	295.42	292.2	294.68	293.7	292.71	294.7	293.67	293.89	294.03	295.62	295.57	293.35	294.04	293.39	294.05	292.51	294.23
310.38	312.65	311.27	311.16	313.12	312.32	310.91	312.81	311.81	311.98	309.68	311.64	311.99	311.72	311.82	310.19	311.55	310.82	314.01	312.47	310.94	310.84	312.4	311.54	311.88	311.2	310.38	311.52	311.44	310.19	310.55	313.28	311.05	311.47	312.57	313.89	310.97	310.92	309.98	311.02	311.65	311.75	311.36	312.07	312.12	310.45	311.08	309.95	310.58	310.58
294.57	295.79	295.7	296.4	294.82	294.17	293.55	294.72	293.35	294.7	295.43	295.33	295.33	293.47	294.32	294.34	294	298.24	295.25	295.76	294.74	293.75	294.93	295.27	294.37	295.95	296.47	294	294.56	295.5	296.05	295.95	296.61	296.57	296.78	294.97	294.37	295.28	295.72	295.17	294.5	294.78	294.78	294.62	296.02	293.33	294.56	294.95	296.69	294.49
303.21	301.76	304.06	302.82	302.83	304.05	305.85	302.57	304.71	301.67	303.63	303.35	303.56	302.78	304.47	304.55	304.75	301.99	303.89	303.68	302.49	302.67	304.33	305.52	303.94	303.67	303.93	302.28	303.28	303.59	302.81	303.06	302.97	303.78	303.9	302.81	304.52	304.37	302.96	302.61	303.41	302.64	303.74	302.47	303.32	303.44	302.84	302.77	304.36	303.72
295.75	296.39	296.52	296.46	297.63	297.54	296.75	297.02	296.06	298.25	296.45	296.96	298.36	297.09	299.59	295.73	297.02	297.01	297.94	297.43	296.5	296.63	295.11	297.81	297.08	297.04	296.91	297.54	297.34	297.49	297.21	296.01	296.43	296.63	295.77	295.69	297.22	297.89	297.04	296.09	295.56	296.16	296.66	295.48	294.57	295.84	298.25	296.56	296.72	297.55
315.14	312.87	314.97	314.2	314.05	313.62	313.21	314.28	314.8	313.46	313.56	314.14	313.42	314.43	313.74	313.97	314.09	314.62	314.11	313.05	315.15	312.85	313.89	315.25	314.14	315.57	313.5	314.39	314.19	312.6	312.48	313.08	313.34	313.86	313.04	313.67	313.22	314.58	314.11	312.75	313.61	316.05	314.11	313.09	314.59	313.4	315.18	313.26	312.85	313.6
309.31	308.69	308.86	309.5	308.4	306.27	309.52	308.63	308.13	308.53	308.32	310.53	308.25	308.27	308.09	308.1	308.71	308.08	309.04	310.55	308.34	309.01	309.7	309.21	309.52	307.75	308.12	308.06	307.42	307.76	308.87	309.24	308.64	309.67	309.07	309.36	308.38	311.05	309.73	307.36	307.9	307.95	308.2	308.83	310.08	309.58	308.53	308.29	309.37	308.48
303.45	305.19	305.42	304.73	303.66	304.56	305.29	305.89	304.29	303.26	305.55	304.42	304.42	303.01	302.77	304.35	304.98	304.58	302.12	303.32	303.8	305.34	305.55	305.3	305.89	303.81	304.54	303.23	304.79	303.05	304.42	305.56	303.88	304.28	302.52	303.78	304.31	304	302.62	304.79	303.88	305.44	302.54	305.91	304.76	304.49	303.37	305.46	304.15	303.8
305.46	301.93	306.54	307.07	305.59	307.32	305.09	303.93	305.38	305.24	305.13	306.49	306.3	304.25	305.92	304.76	305.14	303.96	305.01	303.41	306.04	304.39	305.7	306.07	304.36	304.7	303.51	305.02	304.18	303.72	304.42	305.4	305.12	307.24	304.88	304.04	303.86	304.42	304.49	306.53	305.96	304.89	305.98	306.24	305.84	307.13	305.18	306.1	305.55	306.07
307.41	307.14	306.98	306.26	307.66	307.72	306.08	304.98	305.87	305.24	306.31	306.86	306.09	305.49	307.99	306.69	308.79	307.73	308.16	307.55	307.63	306.3	307.39	308.14	306.58	308.2	306.66	305.59	306.62	306.3	306.19	306.85	305.14	307.3	306.48	307.83	307.34	305.91	307.64	305.97	306.78	307.44	306.55	307.49	305.12	306.51	306.29	307.32	307.5	307.34
301.53	301.13	302.68	301.16	300.83	300.61	299.87	302.76	301.23	300.77	300.63	298.66	300.33	301.72	301.12	301.94	301.52	300.11	301.71	300.12	300.61	301.07	300.56	302.19	301.57	300.17	300.3	300.76	300.5	300.11	301.41	300.73	301.38	300.86	300.22	301.01	302.18	299.6	299.96	299.33	300.68	300.16	301.23	300.76	300.63	301.4	302.04	300.34	301.58	300.08
303.4	303.07	305.19	305.08	305.52	306.1	303.47	304.85	303.71	304.15	303.99	303.37	305.92	304.47	305.54	306.59	305.24	305.61	306.13	305.42	304.54	304.39	304.75	305.38	303.6	304.93	302.89	304.68	303.68	305.84	304.06	304.55	305.09	304.69	304.38	303.65	303.85	305.04	304.11	302.55	303.3	305.02	305.45	302.45	303.24	303.93	306.21	303.96	306.09	303.84
312.71	313.42	314.92	312.6	315.94	313.42	315.09	315.21	313.95	315.08	312.59	312.92	312.48	313.24	313.33	314.48	314.52	312.86	312.94	314.59	314.02	314.22	314.15	314.06	312.63	313.37	314.16	312.42	314.71	313.37	312.99	313.38	313.95	312.98	312.83	313.61	314.71	313	314.33	312.26	314.72	313.32	313.79	312.59	313.84	315.04	314.66	313.18	314.41	313.04
317.6	318.31	314.71	315.62	317.45	314.65	315.95	314.64	316.17	316.93	315.96	318.84	315.33	317.55	317.15	315.87	317.43	317.52	318.3	317.58	317.76	316.72	316.2	318.25	315.18	316.4	317.27	318.1	317.67	316.46	316.44	316.53	319.08	315.73	315.03	316.09	315.64	317.46	316.06	316.97	317.45	316.78	317.15	315.78	316.61	317.26	317.14	316.53	315.83	316.99
304.07	305.05	305.75	304.66	304.69	305.29	302.81	306.05	302.22	305.4	305.03	303.76	305.52	305.54	302.82	304.36	303.76	306.89	304.25	304.01	305.49	304.73	304.55	305.05	303.87	304.36	303.35	303.69	303.81	305.02	302.91	305.56	303.17	304.44	303.81	303.62	303.5	302.67	304	303.41	304.83	305.38	304.96	304.38	305.27	303.17	306.16	305.14	304.67	306.45
315.47	315.19	315.25	317.03	316.25	314.99	314.76	315.57	315.73	316.52	315.65	317.28	315.33	315.54	315.63	316.27	316.23	315.36	315.81	315.91	316.63	314.81	314.31	313.63	316.53	315.1	315.55	317.16	317.32	315.21	315.88	314.91	317.99	316.67	317.29	315.28	314.66	317.53	315.68	315	315.39	315.25	314.97	317.88	315.04	313.81	316.09	314.65	317.58	315.57
313.29	314.01	313.43	313.11	313.48	313.22	312.62	311.6	313.12	311.8	313.23	312.73	312.82	312.55	312.11	312.19	311.54	312.52	312.96	314.35	311.58	314.62	311.65	312.82	311.78	312.69	312.58	310.4	312.36	313.02	312.36	312.56	311.2	312.43	310.89	312.47	312.32	313.09	313.01	312.46	313.96	312.99	312.7	312.16	313.4	312.53	313.82	312.3	314.31	311.97
318.49	317.42	317.6	317.23	317.34	317.15	318.54	317.78	316.62	317.43	317	317.25	317.52	317.29	317.48	318.56	317.19	316.07	318.42	318.88	317.29	315.83	317.78	317.38	319.04	317.97	317.41	317.81	316.57	315.74	317.47	318.6	319.04	318.86	317.8	318.32	316.87	317.53	314.86	318.46	318.33	319.17	315.95	317.05	316.42	318.06	317.29	317.49	317.76	316.83
316.67	314.61	314.91	316.18	315.02	316.18	313.56	315.14	315.03	315.38	315.42	315.59	315.31	314.85	312.82	313.39	314.52	313.73	315.02	316.19	315.13	315.33	314.31	314.93	315.5	314.13	314.91	315.12	313.71	316.23	314.8	315.05	314.21	315.99	313.67	314.85	312.7	314.45	314.34	313.51	315.1	314.06	313.97	314.6	315.34	314.43	313.23	313.98	314.42	312.44
315.24	315.35	314.75	313.53	315.6	316.53	315.43	314.71	313.89	314.17	314.35	314.55	314.26	316.08	315.93	314.78	313.28	314.4	315.25	314.11	314.4	314.7	315.88	315.9	314.64	315.41	315.65	313.6	315.18	315.23	314.99	314.8	313.51	315.8	312.96	314.25	314.38	314.75	314.13	313.15	315.25	316.81	314.94	314.6	313.69	315.19	314.84	313.49	313.31	316.36
313.23	315.28	315.18	315.34	316.79	315.94	314.07	314.01	317.27	316.02	316.39	314.45	314.45	315.19	316.26	313.52	315.3	317.04	315.58	315.38	314.3	315.69	314.54	315.15	315.76	314.66	314.87	314.12	316.22	314.34	315.22	314.83	314.81	314.51	313.31	315.77	315.09	315.59	315.04	315.34	313.18	315.44	315.07	313.66	315.86	315	313.62	314.46	314.71	315.03
314.13	313.46	313.14	313.72	313.15	314.34	313.87	314.52	312.06	313.68	313.54	313.59	313.27	313.9	314.44	314.29	312.49	313.54	312.61	314.08	312.99	312.7	313.06	313.48	311.76	314.18	311.94	311.04	313.47	313.81	313.21	313.97	314.91	311	314.81	312.47	312.37	313.33	313.17	313.75	311.31	314.5	312.07	314.29	312.64	313.92	312.47	311.71	315.14	310.72
314.42	315.37	316.51	316.01	315.69	315.19	315.23	316.05	314.68	315.87	314.83	314.77	314.76	314.23	315.45	315.09	313.35	316.58	314.77	314.11	315.23	315.01	315.09	314.25	314.74	314.48	314.55	315.11	316.23	315.38	312.6	313.71	313.69	315.07	313.68	314.9	315.12	314.6	314.06	313.66	316.74	314.14	317.2	313.82	313.85	313.85	315.67	314.62	314.18	313.92
298.93	298.64	300.33	300.9	299.19	299.8	297.86	300.65	299.49	301.52	299.28	300.07	301.13	300.09	298.99	301.01	299.28	300.65	299.63	299.56	300.16	299.47	300.88	300.25	301.08	299.49	300.17	300.37	299.38	299.24	300.55	299.36	299.66	298.73	300.59	300.09	300.4	300.97	298.85	300.84	300.59	298.63	300.18	300.28	300.11	301.46	298.73	300.44	299.09	300.95
315.71	316.75	315.15	316.5	316.22	315.38	315.54	316.55	316.46	315.54	316.06	318.02	316.72	316.99	316.83	314.59	315.65	315.99	315.68	314.98	315.7	315.11	315.57	316.92	316.04	315.84	314.34	317.31	314.8	316.17	316.3	314.28	315.65	315.98	314.08	316.55	316.17	316.45	315.17	315.26	316.67	314.79	315.99	316.39	315.02	315.65	314.97	314.86	316.74	314.85
314.94	312.96	312.7	313.61	313.67	310.99	312.29	313.87	313.44	314.08	312.42	313.43	314.03	311.55	314.37	313.06	313.89	314.95	314.82	313.03	312.04	313.1	312.69	313.95	312.23	311.38	313.32	312.59	311.82	312.44	312.54	312.25	314.86	314.68	314.47	313.44	313.05	310.95	313.11	313.86	312.32	315.16	314.81	313.34	312.4	313.04	314.42	312.8	312.49	310.44
326.54	328.23	327.08	328.72	327.11	327.52	327.69	327.92	328.11	327.31	328.86	328.17	326.81	327.57	327.46	327.89	328.8	328.1	329.44	327.68	327.22	328.48	327.93	328.95	329.62	328.13	328.38	327.9	327.99	327.28	327.01	328.66	327.93	327.89	328.39	328.44	328.73	327.35	326.38	329.04	326.77	327.68	330.27	326.85	327.43	329.13	330.13	325.17	329.49	327.88
304.56	303.22	303.56	303.7	302.93	302.8	304.06	303.26	304.72	304.4	303.31	303.64	301.4	305	303.62	302.79	301.51	302	304.55	303.23	302.94	304.15	303.58	303.98	303.15	303	303.68	305.4	302.53	303.39	303.65	304.29	303.44	303.84	303.52	301.89	302.96	303.37	303.68	303.41	303.46	303.39	304.35	302.07	301.84	302.74	302.42	301.02	304.81	302.74
312.97	314.41	314.22	314.98	313.35	313.96	314.77	313.76	314.03	314.61	314.74	311.78	313.77	314.89	314.34	313.28	315.25	313.53	315.25	313.92	314.67	314.8	315.42	314.1	313.79	314.1	312.89	314.16	313.55	314.72	314.38	313.96	313.26	313.99	313.12	315.1	312.34	313.57	313.44	313.18	314.08	313.23	312.91	314.64	313.31	313.49	314.06	315.17	314.15	314.05
304.43	306.28	305.47	304.12	306.03	305.66	304.17	306.19	306.2	304.82	306.33	305.88	306.09	305.07	305.37	305.03	304.29	306.37	305.19	305.68	306.54	304.24	303.31	304.84	304.96	304.44	304.82	306.66	307.38	305.18	305.78	306.65	305.18	305.66	305.56	305.21	304.83	303.73	307.53	303.75	305.4	305.85	305.18	305.02	305.19	305.25	304.53	305.33	305.15	304.27
317.78	316.06	317	315.42	317.68	314.62	316.79	315.79	317.37	316.41	314.69	315.91	316.44	316.16	317.98	315.88	316.37	318.01	315.01	315.95	315.42	316.48	314.65	317.88	315.8	314.46	315.59	316.26	315.56	316.88	315.83	315	315.79	315.17	315.33	315.65	315.78	314.91	314.18	315.36	314.98	315.06	315.43	316.82	314.53	315.2	316.05	314.75	315.18	315.25
293.38	295.28	294.98	292.57	292.11	293.36	293.34	295.44	294.66	292.67	294.58	295.65	293.75	292.73	295.62	293.85	292.81	295.31	294.44	295.5	294.15	295.48	293.35	295.18	293.71	293.76	293.18	293.42	294.14	294.31	293.92	292.13	292.6	293.23	294.38	293.3	293.82	295.48	292.69	293.08	294.06	294.5	294.78	292.87	294.94	295.98	294.3	294.29	293.68	292.48
315.61	316.45	315.04	315.27	314.65	314.29	314.65	314.3	313.87	314.04	315.46	314.65	314.76	315.06	315.87	315.45	314.73	314.51	313.81	313.76	313.71	314.35	315.52	314.02	313.69	315.03	314.09	314.79	315.78	315.4	314.43	314.6	316.18	315.35	315.55	314.15	313.92	314.29	314.66	314.82	315.18	315.37	315.99	314.6	316.16	314.24	315.29	314.19	313.5	314.19
307.18	304.89	304.23	304.45	306.79	303.43	306.93	303.83	305.76	304.47	305.23	305.21	305.83	305.49	304.05	306.25	302.67	306.18	305.82	304.63	306.4	303.89	304.15	306.38	304.93	305.34	306.32	304.95	303.58	303.56	305.83	305.82	304.8	304.87	307.72	303.28	305.45	303.78	308.58	306.15	304.97	304.96	305.03	305.71	305.29	307.26	305.46	304.32	304.05	306.59
306.51	306.68	306.29	304.3	306.11	303.11	305.92	305.52	307.32	305.28	305.35	308.1	306.56	306.18	305.11	307.43	305.62	306.6	306.68	305.67	306.18	304.78	306.31	306.65	305.81	306.92	305.88	306.03	307.24	306.11	306.57	304.92	306.03	308.82	305.85	306.59	306.76	305.94	306.21	308.36	306.22	306.98	304.63	307.26	306.15	306.2	306.82	307.18	305.15	305.78
317.22	319.28	318.4	318.45	318.8	317.94	318.28	318.17	319.88	318.04	320.13	317.03	318.9	318.55	318.98	319.47	318.67	318.46	318.66	317.64	319.2	316.76	318.71	316.64	317.35	318.56	316.85	318.11	316.94	317.69	319.17	319.55	318.38	317.1	318.73	320.39	319.42	319.1	318.98	317.16	317.33	319.3	316.63	317.82	319.03	318.22	317.28	319.06	318.08	317.64
301.82	303.88	300.94	304.01	301.57	300.63	302.44	303.08	300.89	302.1	304.84	303.25	302	302.79	302.76	302.86	302.21	301.38	304.54	300.78	301.43	304.01	303.13	302.66	302.65	302.85	301.96	301.53	301.74	303.23	302.18	301.14	301.64	303.03	303.17	304.3	304.07	300.45	301.26	300.94	301.94	303.35	301.58	301.78	302.4	303.08	303.59	303.38	302.98	301.84
305.52	304.95	306.44	306.36	306.73	304.33	307.05	306.04	305.17	306.13	305.81	306.42	305.42	306.89	305.89	305.57	306.95	305.69	305.26	307.1	306.47	306.4	306.03	306.02	303.48	304.41	306.7	305.25	304.49	306.03	305.74	305.3	306.39	305.93	305.07	304.32	304.85	306.39	307.29	305.45	303.91	305.42	306.04	306.3	306.28	305.54	305.28	306.7	305.95	305.98
293.44	294.49	294.71	293.7	294.39	294.42	295.5	293.35	291.39	293.67	295.98	293.63	295.44	292.83	295.07	296.01	293.39	294.59	295.34	293.92	293.02	293.62	292.57	294.07	294.94	294.59	293.87	294.37	294.63	293.47	295.32	294.01	293.61	295.15	293.78	295.25	295.89	295.22	292.75	294.99	293.77	294.29	294.84	294.46	293.67	294.32	297.42	295.89	293.65	294.49
303.54	303.68	302.15	303.23	302.64	302.29	303.82	304.84	302.76	301.98	303.45	303.05	303.2	303.15	303.74	304.63	303.36	301.95	306.34	304.31	304.76	302.93	303.44	303.92	303.45	303.09	302.89	303.04	302.83	302.41	303.82	305.22	302.72	304.68	304.1	302.36	303.89	303.25	304.45	303.39	303.11	302.7	304.66	300.38	301.77	303.47	302.11	303.74	303.8	303.07
314.93	312.56	314.39	311.65	312.36	311.12	313.76	313.31	311.95	313.87	314.11	312.55	312.97	314.04	312.4	313.59	313.55	314.11	312.83	312.38	312.89	312.76	311.66	314.6	313	311.9	312.02	313.46	314.91	313.61	313.67	313.89	312.62	312.55	313.89	313.8	313.61	313.36	314.25	312.92	312.52	313.86	313.92	312.89	311.47	312.77	313.26	311.45	313.32	312.4
310.65	311.07	313.82	313.41	313.06	312.35	314.39	312.07	311.31	313.38	310.42	311.68	311.53	312.07	311.41	310.71	311.54	313.37	309.87	313.55	314.55	311.77	314.44	311.44	312.59	312.37	311.05	311.32	311.91	313.05	313.84	312.1	312.66	311.54	312.19	312.2	311.98	311.49	312.84	312.19	313.26	310.98	311.17	313.14	312.18	312.14	310.73	312.68	312.48	313.08
326.69	327.99	326.28	328	327.77	325.06	327.26	326.29	325.53	326.67	328.34	327.15	327.96	327.35	325.99	327.53	327.97	327.07	325.48	324.97	326.59	326.56	328.02	326.72	326.08	327.95	327.31	328.28	326.51	328.22	327.96	325.8	327.51	327.79	326.78	325.88	327.25	327.05	327.57	328.34	326.21	327.11	327.67	326.95	326.1	326.33	328.02	328.36	326.48	327.44
314.31	311.55	311.84	311.92	315.21	313.37	313.38	315.77	313.59	311.42	314.54	312.91	313.42	314.16	313.31	313.88	312.89	314.6	314.32	314.32	314.25	314.62	313.4	315.13	312.79	313.88	312.93	315.09	314.98	312.88	314.87	313.05	314.83	313.66	313.07	314.06	315.12	314.14	314.6	313.15	311.23	313.64	314.52	314.53	313.69	311.82	313.48	314.08	312.98	314.63
294.1	293.36	294.43	293.42	295.97	295.85	294.29	293.17	295.51	292.84	294.34	295.37	294.35	292.59	294.08	295.01	292.72	295.56	293.55	295.21	295.8	293.86	293.63	294.86	293.99	295.11	293.41	294.1	295.06	294.27	294.76	294.02	296.02	293.89	293.54	293.65	294.34	292.94	293.54	294.62	293.63	293.43	294.33	294.29	293.08	294.35	295.07	293.54	294.48	293.83
324.72	326.31	327.23	323.48	324.53	326.8	326.35	323.58	325.69	326.26	325.83	325.47	323.9	324.89	324.96	325.15	325.22	325.45	325.5	325.89	325.61	325.23	326.79	325.12	327.26	324.97	325.34	324.23	323.57	323.91	325.11	324.16	323.71	325.58	324.1	324.4	324.12	325.75	324.97	326.31	326.02	324.78	325.5	325.97	324.93	325.5	326.02	323.92	326.41	325.62
315.6	316.92	316.21	316.83	315.35	315.58	316.08	315.47	315.54	317.09	315.76	314.75	314.97	316.88	316.44	316.33	317.32	316.76	315.86	316.83	315.31	315.28	316.39	316.08	317.87	317.31	315.69	316.93	316.48	317.12	315.96	315.36	316.08	318.07	316.71	317.44	316.65	314.69	314.42	317.35	314.97	317.28	313.85	316.88	314.83	315.12	316.14	313.91	313.67	316.92
312.68	312.79	312.02	312.72	311.33	313.04	312.21	313.42	313.94	312.35	313.41	314.82	310.93	313.33	310.85	313.19	313.69	312.2	313.15	313.14	313.83	311.13	313.73	310.89	314.22	312.08	315.24	313.6	312.45	313.67	313.49	313.73	314.59	313.91	313.1	311.83	313.24	312.76	311.81	312.73	312.82	313.47	311.79	314.12	311.61	314.1	311.58	313.53	311.7	312.47
305.26	305.24	307.02	306.49	303.9	305.7	306.93	306.5	305.82	307.37	306.16	306.32	304.83	306.17	305.3	304.65	306.41	306.91	305.06	305.24	306.41	304.91	307.18	304.76	305.64	306.27	305.92	305.48	304.89	307.25	305.06	306.95	305.63	306.29	305.31	306.24	305.38	306.49	305.4	307.15	305.49	307.63	307.41	305.3	307.16	305.14	305.26	307.69	306.64	303.94
304.02	303.99	305.09	304.6	305.88	304.19	304.74	304.08	304.88	306.32	307.4	306.33	305.9	305.16	305.49	305.27	304.54	305.85	304.06	305.25	303.69	304.64	304.87	305.13	305.88	305.31	304.8	304.49	304.52	305.17	305.45	304.02	305.39	305.54	305.12	306.04	305.88	304.42	305.02	306.19	305.4	305.31	305.84	305.35	305.44	304.06	305.4	305.48	305.94	306.26
304.26	307.43	307.1	306.45	307.04	307.08	304.61	306.21	307.67	307.17	307.17	307.74	305.59	304.63	307.14	306.75	306.47	307.38	307.26	306.14	306.05	306.75	305.53	305.9	307.31	306.57	306.31	305.66	304.58	306.63	305.74	307.07	308.22	307.15	308.42	305.63	306.56	307.92	309.06	308.54	306.96	306.33	306.27	307.37	305.53	305.42	306.44	304.4	306.12	306.98
315.07	313.73	314.5	315.55	316.03	314.16	315.42	314.36	314.33	313.74	315.03	312.97	316.48	315.96	314.57	314.77	315.25	312.17	313.73	314.58	314.29	313.97	315.91	316.78	315.8	314.33	315.11	316.61	315.48	315.6	315.25	315.38	314.62	315.91	315.83	315.67	313.98	314.89	315.14	314.57	315.49	313.56	316.19	315.51	317.02	317.38	314.89	314.64	315.95	316.1
318.62	317.65	316.91	316.98	317.12	316.64	316.94	318.68	315.53	317.59	318.32	317.09	317.39	318.22	317.22	318.36	318.15	319.2	318.84	315.72	317.2	318.57	316.49	315.89	316.98	317.38	317.41	317.97	318.39	316.9	316.69	316.47	317.83	316.52	317.65	316.87	316.24	319.17	316.39	317.49	318.52	317	317.02	317.33	318.29	316.53	317.3	317.44	317.55	318.82
312.35	313.43	312.58	313.21	312.51	312.87	313.18	311.19	311.76	312.15	311.96	313.85	315.43	313.77	313.79	313.03	312.44	313.37	310.76	313.47	313.98	311.96	313.7	312.48	311.48	312.32	310.44	313.42	313.63	314.76	312.62	312.04	313.12	312.57	313.07	312.95	312.87	311.04	312.84	313.51	312.72	311.12	311.25	313.37	313.01	312.12	311.62	313.77	312.16	312.96
316.1	313.8	315.6	316.18	313.06	314.45	315.1	314.69	314.31	316.69	314.83	317.1	314.67	315.04	316.02	315.44	315.2	315.28	315.62	316.02	315.69	316.46	315.92	314.06	316.61	314.28	313.57	314.92	315.09	314.98	314.59	315.24	313.96	315.24	314.9	315.24	313.03	314.64	314.9	315.57	315.22	313.9	316.66	315.08	315.43	316.07	315.56	314.53	314.48	315.43
326.78	328.74	328.01	328.9	326	326.29	328.23	329.21	327.39	328.01	327.96	327.92	328.04	324.6	327.01	328	328.61	326.63	328.23	327.89	327.33	328.14	328.23	328.24	326.36	328.11	328.95	328.91	327.73	326.67	328.6	328.72	327.82	328.5	327.51	328.24	325.44	328.5	328.02	326.84	328.6	327.9	325.61	327.45	328.42	326.94	327.04	327.71	328.53	328.53
304.61	305.39	303.61	304.16	305.37	304.25	305.54	303.9	304.29	307.02	304.81	304.25	303.74	303.89	303.59	305.29	304.86	303.79	305.12	304.39	304.86	303.58	303.92	306.08	303.84	305.74	303.99	304.2	304.89	305.17	305.4	305.11	303.55	304.66	305.27	305.14	304.21	305.41	303.58	305.98	305.53	305.83	304.84	305.77	303.44	305.71	305.16	306.08	304.69	305.09
303.33	305.08	304.36	304.81	303.56	303.28	304.06	304.17	304.43	305.26	305.31	305.5	304.83	304.77	304.34	305.18	305.56	305.8	304.63	306.44	305.03	306.28	303.73	303.04	304.79	305.08	306.12	304.56	304.72	303.66	304.18	306.3	304.92	305.54	305.12	303.56	304.92	304.84	305.15	304.09	304.84	305.2	303.86	305.24	304.7	304.89	305.12	304.56	305.45	306.99
305.23	305.74	306.07	305.85	305.67	304.3	304.76	304.76	305.49	305.29	306.87	306.35	307.54	306.68	306.77	305.6	306.42	306.96	304.55	305.83	306.07	306.61	305.69	306.13	306.5	307.28	305.89	304.87	304.99	305.02	308.86	306.56	304.37	306.53	306.55	306.03	304.88	307.69	306.3	306.53	305.68	303.96	307.55	306.68	305.47	306.91	305.96	305.02	306.15	305.72
304.44	305.08	304.58	305.61	304.95	304.08	304.33	304.27	305.99	305.21	306.98	306.72	305.45	305.18	305.13	304.44	307.55	305.75	305.57	305.98	305.56	306.19	304.31	305.48	304.23	303.82	306.59	306.26	307.4	303.08	302.89	305.91	304.67	304.47	303.65	305.18	306.79	306.6	305.77	305.11	305.19	305.52	305.09	305.84	305.51	306.23	303.44	306.19	303.81	304.94
315.39	316.98	313.54	314.1	315.54	314.82	315.09	315.42	316.36	316.02	317.02	316.02	313.31	316.54	314.65	313.7	315.91	314.76	314.95	314.82	315.33	313.88	312.44	316.11	314.14	314.69	316.19	313.32	312.84	314.67	315.52	317.5	314.4	313.97	315.01	315.22	316.54	315.36	315.08	316.56	315.87	315.61	315.27	315.66	315.03	313.58	317.11	314.61	314.53	313.99
303.87	302.62	305.11	305.03	303.95	303.5	305.06	304.11	305.21	303.43	304.89	303.34	303.84	304.57	304.14	303.95	304.39	304.93	304.67	305.27	303.19	305.25	305.11	303.37	303.6	305.89	304.54	305.1	305.78	305.64	304.89	305.09	303.62	303.91	304.53	305.66	305.54	304.12	304.16	303.89	304.21	303.97	303.61	304.81	304.83	306.66	304.54	305.58	305.98	304.56
301.32	302.38	301.83	303.72	302.65	301.64	302.91	302.78	302.84	301.37	303.61	302.48	303.39	302.38	304.25	304.01	304.47	303.04	303.89	303.22	302.69	304.14	304.38	304.35	303.28	302.65	302.93	301.82	302.35	301.89	301.08	302.05	304.52	303.45	303.05	303.68	303.14	302.15	302.83	304.48	303.32	302.29	301.81	304.61	302.4	303.56	303.42	303.12	301.06	305.22
313.99	314.26	315.72	315.27	315.14	315.24	314.23	316.47	315.63	314.02	313.53	313.29	314.75	315.3	315.99	316.07	314.09	314.3	315.31	314.84	315.5	317.85	314.63	314.18	315.66	314.67	314.93	314.34	314.67	314.56	315.07	314.97	314.37	314.67	314.11	314.64	315.58	314.7	314.6	315.15	314	316.61	314.88	313.7	314.24	315.38	313.96	315.21	315.96	315.99
302.45	302.09	300.73	302.56	303.65	303.8	302.71	302.2	302.66	301.94	303.31	302.79	303.86	303.02	303.68	302.64	302.24	302.36	303.65	304.2	303.71	304.17	302.8	302.25	303.04	304.06	303.8	303.46	301.98	302.29	302.24	304.29	303.99	302.64	301.94	303.72	304.55	302.17	302.96	302.96	302.72	302.7	301.74	301.62	302.9	301.29	303.62	302.32	302.4	303.51
325.41	324.23	322.11	323.02	326.28	324.31	325.01	325.69	324.16	322.51	323.36	327.36	324.06	322.09	323.08	323.83	323.62	323.72	323.02	325.53	323.91	323.97	323.39	323.07	325.42	323.88	325.07	325.75	324.81	326.04	324.6	326.88	324.93	323.77	324.37	326.39	326.1	326.43	324.57	323.58	326.26	323.81	323.24	322.67	325.64	324.53	325.53	326.22	324.62	323.95
305.2	303.73	303.64	304.38	303.06	304.2	305.97	303.23	303.97	304.92	305.96	304.24	305.19	307.49	303.08	307.51	305.97	304.66	304.8	303.68	305.12	303.27	304.5	304.11	304.22	304.53	302.99	303.83	302.85	304.99	305.26	304.9	304.43	305.16	305.02	304.74	305.57	303.27	304.39	305	303.75	304.85	304.23	305.07	304.86	302.68	303.36	304.99	305.04	303.63
326.75	327.15	327.64	327.56	327.93	324.48	326.12	327.75	327.99	327	327.62	328.11	326.97	327.11	327.87	327.52	329.35	328.06	326.66	327.1	327.93	329.03	326.87	326.93	328.5	328.43	329.47	328.55	328.68	326.05	327.93	328.11	327.3	326.77	326.23	329.73	329.25	325.82	326.92	328.93	329.14	328.71	326.16	327.43	326.39	328.65	327.69	328.41	328.1	328.49
306.21	306.42	307.01	307.59	307.1	305.92	308.72	307.07	307.15	306.45	307.51	305.17	307.89	309.56	307.77	307.36	307.24	305.39	307.57	306.28	308.23	307.17	307.57	305.37	307.39	309.13	307	307.04	307.03	306.36	307.29	307.43	308.45	307.6	308.48	306.92	305.79	307.43	308.03	307.29	307.78	307.35	306.29	308.03	308.12	306.87	308.86	307.67	309.31	306.23
302.56	304.05	302.03	303.48	302.34	305.14	303.8	301.95	302.85	302.22	302.37	303.01	303.24	303.9	303.53	305.16	303.72	302.86	304.76	304.99	304.01	303.29	302.93	304.46	303.01	304.25	302.83	303.78	301.36	303.07	304.37	304.49	302.34	302.83	302.44	303.88	303	302.37	303.52	304.26	302.86	305.85	305.09	303.68	303.12	302.75	302.56	302.13	302.59	302.44
317.89	312.96	318.12	316.72	315.9	316.01	318.19	315.52	316.04	317.05	314.92	315.89	317.16	317.99	315.96	317.11	316.16	317.45	315.45	316.03	316.13	317.71	316.1	315.95	317.86	315.82	315.8	315.13	316.44	317.59	316.69	315.69	317.78	316.07	315.96	317.4	315.21	316.86	315.62	316.78	314.66	319.18	317.26	318.59	316.68	316.39	316.55	319.06	316.45	317.52
309.53	310.93	310.29	311.23	310.48	311.83	310.59	311.11	312.97	310.5	312.09	309.81	310.81	310.83	310.93	311.11	310	310.19	309.86	310.94	310.99	311.56	309.22	311.13	309.74	309.61	312.01	309.85	311.66	309.97	309.96	313.42	308.79	309.78	312.85	311.48	309.32	309.4	311.21	310.12	310.33	312.22	310.26	309.74	309.44	309.71	309.26	310.5	310.44	310.29
317.36	316.63	316.88	318.39	316.31	317.47	316.11	315.68	317.39	317.34	317.4	317.17	316.62	317.36	318.06	316.24	317.2	317.98	316.93	316.2	317.59	316.7	315.72	318.63	317.67	316.62	318.4	317.27	317.43	317.78	317.66	317.18	317.39	316.11	317.93	317.79	316.56	317.71	316.82	316.45	317.29	315.63	317.11	318.02	316.49	315.67	316.46	317.07	317.25	315.48
304.02	306.25	305.46	304.58	304.64	305.55	304.41	304.37	304.25	304.02	304.25	304.77	304.45	304.28	306.11	306.56	306.16	306.06	305.34	305.91	304.35	304.56	303.79	303.14	305.1	305.72	305.49	305.38	304.12	305.03	305.7	305.87	305.33	305.05	305.46	306.19	306.27	306.22	305.64	306.75	306.51	306.48	305	303.96	304.92	304.24	304.98	306.08	305.75	304.93
302.04	305.05	303.62	304.03	304.01	303.17	302.83	302.21	303.3	304.87	304.07	303.66	304.67	304.78	303.08	306.36	304.11	304.36	302.97	303.5	304.99	304.1	303.97	302.63	303.94	301.9	302.34	303.94	306.34	304.03	305.01	304.81	302.51	304.76	304.06	303.52	305.48	302.61	303.03	303.5	303.74	302.01	301.36	300.71	303.49	303.7	302.99	303.92	303.58	304.27
309.49	311.48	310.25	308.1	309.42	309.52	311.16	309.25	307.76	311.32	309.71	310.17	309.62	310.24	310.24	307.51	307.62	312.45	308.45	308.86	310.89	309.6	309.16	308.98	309.93	309.54	309.36	308.25	309.63	310.15	308.96	310.4	309.52	309.89	309.62	308.9	309.44	309.95	309.9	309.11	311.1	307.64	309.1	311.28	311.21	310.25	309.4	310.1	309.56	309.6
312.85	314.83	313.86	314.99	313.82	313.67	312.68	313.68	314.55	311.93	313.19	314.62	314.51	314.44	314.2	314.15	314.95	313.64	312.93	314.37	314.42	313.57	314.34	312.66	314.6	315.31	315.43	313.29	315.28	313.79	314.18	314	313.26	313.63	312.69	312.97	312.98	313.24	313.03	312.01	312.99	314.67	315.48	314.8	313.72	314.4	314.87	315.06	313.69	314.45
315.02	313.37	313.47	315.55	314.89	314.77	313.76	314.61	314.83	313.97	314.78	315.95	314.54	315.49	316.76	314.75	313.36	312.12	313.93	315.49	314.76	314.08	314.23	313.23	315.56	314.01	314.81	313.64	314.32	314.68	315.76	315.31	315.9	315.77	312.58	313.4	314.61	314.58	314.66	313.85	313.44	316.15	315.21	312.64	315.15	316.12	314.87	315.49	313.84	314.31
304.81	304.38	303.83	304.27	305.51	302.38	302.74	304.1	303.97	304.31	305.99	303.44	303.07	303.68	304.13	302.91	302.18	303.56	302.67	304.41	304.03	304.15	304.52	303.26	304.01	303.21	304.52	303.36	303.15	302.96	303.45	304.52	302.65	303.31	301.6	304.2	303.84	303.57	304.98	304.48	301.77	304.95	304.91	303.59	303.58	303.61	302.94	304.16	302.18	304.14
294.03	293.35	292.82	294.46	291.8	294.42	294.25	294.37	293.29	295.24	293.8	292.71	294.8	293.86	294.81	290.51	293.06	293.64	293.79	293.52	294.15	295.22	295.68	292.9	293.91	292.42	293.7	295.5	294.45	295.04	293.8	293.07	294.64	295.79	292.18	295.69	293.66	294.24	293.94	292.61	294.59	294.76	293.49	293.4	294.72	293.34	293.68	293.96	295.16	292.39
311.92	314.04	311.79	313.6	312.7	312.78	313.56	314.44	311.91	313.39	314.26	312.64	315.31	310.59	314.14	310.45	312.69	311.81	314.16	313.22	313.15	312.27	314.31	312.47	312.23	311.46	312.88	312.04	312.41	313.82	310.29	312.39	313.35	312.52	312.19	313.68	311.84	313.73	313.79	312.37	312.78	314.33	312.71	312.43	312.47	312.93	314.22	313.35	312.62	312.16
301.89	304.05	302.11	304.51	302.27	303.16	303.31	304.12	304.77	302.25	304.39	303.38	304.97	303.29	303.62	303.37	302.4	302.63	302.58	301.37	303.79	303.39	304.11	302.79	304.68	302.29	303.94	302.22	300.89	304.05	304.78	304.97	305.19	303.19	304.07	303.46	301.9	302.16	302.4	303.08	303.48	304.47	302.59	304.4	303.93	302.02	304.43	302.96	301.54	304.39
312.66	313.93	314.38	311.34	313.5	313.39	313.05	314.03	312.32	313.32	312.96	312.08	313.05	312.71	311.87	313.38	313.01	311.57	311.99	314.05	312.98	313.61	312.27	313.05	312.79	315.93	310.17	312.22	312.46	312.39	313.43	313.44	312.75	314.84	313.21	313.56	313.63	313.34	314.58	312.79	313.73	312.43	313.38	312.93	311.68	314.12	313.48	311.96	314.02	313.09
316.08	315.3	315.24	313.71	313.18	315.48	314.75	316.63	316.44	316.35	314.78	316.01	315.13	316.18	316.03	315.73	316.68	316.55	317.06	315.93	316.83	316.03	316.99	314.78	317.73	316.48	316.53	316.02	314.31	315.47	315.3	315.56	315.85	316.07	317.52	315.23	316.24	316.29	314.04	315.89	315.53	316.66	316.53	315.09	314.63	315.3	315.23	318	315.78	315.45
306.58	306.03	306.18	306.38	307.01	306.54	306.82	306.22	306.91	306.87	306.88	305.81	305.4	304.96	306.11	307.97	308.01	307	306.74	306.9	307.52	305.73	306.49	306.57	307.6	306.54	306.4	306.25	306.61	304.13	304.68	305.58	306.19	306.66	307.71	307.39	306.53	307.76	306.51	305.84	305.44	307.3	306.61	307.13	303.8	307.07	307.18	305.95	305.83	305.54
311.21	312.3	313.21	310.58	310.89	311.19	311.53	311.69	312.46	311.63	310.65	312.11	311.22	313.58	311.81	311.84	313.1	312.94	310.43	312.79	311.36	312.41	311.45	311.79	312.41	312.48	313	312.61	311.49	311.29	312.66	312.74	312.27	312.33	313.05	312.58	313.74	311.76	312.72	313.61	311.37	312.33	313.63	311.47	311.54	311.64	313.38	311.17	312.68	311.53
308.96	309.15	308.66	307.67	308.86	308.77	309.69	309.98	308.93	308.17	307.97	309.54	310.06	310.13	308.95	311	308.44	307.59	309.4	306.95	308.85	307.41	309.07	308.53	307.33	308.73	306.93	310.16	308.66	309.86	307	309.77	309.38	309.31	309.9	307.72	306.17	309.98	307.12	309.92	306.93	308.92	307.98	309.21	309.02	309.29	307.39	308.96	307.38	308.48
302.69	305.96	304.39	303.76	304.2	304.58	302.49	306.15	303.31	304.13	304.68	303.51	302.8	305.57	305.13	303.07	302.98	304.48	302.29	304.26	304.94	304.76	304.29	304.69	303.01	305.68	304.75	303.76	302.98	305.54	304.86	305.43	303.38	303.65	304.75	302.95	303	304.55	304.39	303.64	303.85	305.36	302.73	305.63	303.93	305.4	303.84	302.44	303.83	303.49
308.05	309.68	309.58	309.22	308.57	308.98	310.47	308.91	309.05	309.87	309.22	310.77	309.57	309.41	309.25	309.09	310.32	309.3	310.09	310.19	308.67	309.67	308.77	309.29	308.68	307.19	306.59	307.1	306.88	310.27	309.39	310.05	308.36	310.06	310.37	308.97	308.93	309.72	308.89	309.98	309.22	309	308.38	309.75	308.96	310.66	307.85	309.87	307	309.26
312.45	309.16	310.66	311.36	310.76	309.17	309.11	311.57	311.31	310.3	311.12	310.11	311.52	310.34	311.12	310.09	312.36	309.49	311.53	310.28	310.48	309.78	312	310.67	309.53	309.57	310.74	311.54	311.2	311.2	310.2	309.75	311.16	311.79	311.29	310.63	310.88	311.47	309.81	310.7	310.05	309.68	313.14	310.89	311.94	311.42	310.33	311.15	309.98	311.1
300.75	301.25	301.19	301.99	298.56	302.2	300.09	302.02	300.16	301.93	301.73	299.34	301.85	299.79	301.43	301.15	301.1	300.45	301.49	301.59	300.68	298.18	303.1	301.41	300.32	301.53	299.09	301.46	300.19	300.61	300.99	301.01	300.28	301.46	301.19	302.24	301.05	299.66	300.76	300.46	300.82	302.73	300.67	300.36	301.48	300.11	300.14	301.77	303.27	302.35
306.43	307.19	307.85	306.08	305	307.9	305.29	306.27	306.73	305.17	308.18	304.89	306.6	306.4	305.9	307.17	307.78	305.05	304.58	306.92	306.7	307.58	306.28	306.06	305.67	305.48	306.88	304.93	305.74	304.93	307.6	304.83	306.45	306.99	306.48	306.26	306.69	304.04	306.01	305.77	304.46	304.76	306.17	306.21	306.83	306.79	306.59	307.95	306.81	304.29
300.71	298.67	299.62	302.58	300.05	299.81	300.61	299.55	303.16	299.05	302.34	300.55	300.23	301.27	300.64	298.96	302.23	300.39	301.5	302.73	302.36	299.31	300.24	300.2	299.14	302.71	300.68	300.76	302.07	300.27	298.29	300.7	302.77	300.62	300.54	300.6	301.46	300.17	302.15	302.24	301.87	300.66	300.53	301.5	300.64	300.58	300.39	301.43	301.09	300.64
314.41	317.58	314.15	315.22	317.58	314.85	315.69	316.19	315.64	314.95	316.41	313.4	316.65	317.54	317.28	315.89	314.95	314.63	316.67	317.04	317.22	313.82	316.42	315	315.19	316.12	315.25	315.41	315.43	317.21	314.89	316.57	314.15	316.07	314.14	315.46	315.69	314.7	315.95	314.42	315.07	313.54	314.67	314.14	314.46	314.58	316.74	316.18	316.46	315.37
304.9	305.05	304.06	304.42	305.16	304.81	304.75	302.62	305.03	304.01	304.58	304.14	304.29	304.53	303.68	304.5	304.08	302.39	302.15	304.12	305.03	302.64	305.06	303.85	303.9	303.32	303.85	304.24	304.26	305.28	304.83	303.83	302.65	303.72	305.21	306.35	305.63	305.44	305.11	305.96	304.43	304.62	302.51	304.01	302.69	304.42	304.37	303.25	303.82	304.23
312.01	313.45	311.67	311.7	311	312.46	309.89	312.76	312.43	311.24	314.05	312.81	312.65	312.9	313.14	311.83	312.27	313.04	312.4	312.42	311.4	312.68	310.37	311.92	311.57	310.8	311.69	311.93	310.87	311.69	312.49	311.83	311.71	312.07	312.7	311.81	310.37	312.34	312.7	311.85	312.97	312.54	311.85	312.72	311.5	311.42	312.24	312.73	311.77	312.35
298.6	299.6	301.48	300.34	300.28	301.22	299.1	298.67	300.33	300.49	299.92	300.37	301.32	299.42	299.4	300.56	300.94	299.99	299.11	300.34	298.42	300.45	299.37	300.31	300.78	298.39	301.34	298.72	300.37	300.46	298.79	300.2	298.63	298.14	300.3	299.07	300.05	299.26	298.62	299.27	301.45	302.32	300.01	301.03	300.29	298.62	300.31	300.63	301.36	301.64
304.09	302.64	304	300.78	302.65	303.82	304.25	302.21	304.24	303.75	305.08	303.54	302.51	304.21	305.8	303.32	301.93	301.74	304.66	302.58	303.34	303.92	303.24	302.94	302.78	303.06	304.16	303.27	303.67	303.75	302.22	303.23	303.89	304.73	303.94	303.16	304	303.99	304.01	304.17	303.27	303.54	303.24	303.47	301.55	303.97	304.08	303.6	302.9	304.11
303.33	305.91	306.31	303.15	304.43	303.46	305.01	303.68	304.2	304.37	303.61	304.66	304.04	304.6	303.94	305.37	304.87	303.42	305.47	305.67	304.51	303.64	304.6	303.95	304.37	305.38	304.05	304.3	303.9	303.65	304.72	302.93	303.48	304.83	304.92	306.06	304.93	305.37	305.24	304.04	304.78	305.17	304.7	304.96	306.13	306.22	306.37	305.43	303.73	306.29
297.64	296.28	296.78	297.62	296.79	299.36	296.39	297.08	295.59	296.92	297.01	297.31	296.26	298.79	298.21	296.61	296.38	297.49	295.58	296.47	295.75	295.88	296.21	295.46	297.83	298.99	297.29	297.8	296.47	294.91	296.85	294.83	295.23	295.55	297.45	296.78	296.62	296.82	295.75	297.23	298.5	295.91	295.82	296.96	298.01	297.16	295.4	297.25	296.95	295.96
317.51	318.7	316.4	319.01	319.73	318.38	318.61	318.35	318.53	320.27	319.2	317.13	318.44	320.41	318.4	318.38	319.11	318.45	318.9	319.67	316.64	318.2	318.51	319.36	317.64	319.1	317.84	318.24	318.05	319.38	319.21	319.13	318.87	319	318.38	318.79	317.87	317.45	318.34	318.25	319.6	318.31	320.18	317.58	318.47	317.65	318.2	318.41	318.36	317.83
315.27	315.5	313.76	315.51	315.26	315.1	313.8	315.17	314.65	315.42	316.32	314.37	314.69	314.96	314.7	315.54	312.51	315.05	314.89	313.17	314.32	315.96	315.46	315.09	315.43	315.19	316.37	314.23	313.35	315.09	314.8	315.19	313.14	313.66	315.15	315.13	315.59	313.74	312.05	315.35	314.34	313.8	314.55	315.81	314.25	314.09	312.96	316.75	315.77	315.03
306.79	305.74	306.59	305.66	304.65	305.66	306.03	305.32	308.66	308.14	308.15	307.2	307.03	306.39	305.86	307.06	306.04	305.95	305.3	305.34	307.4	305.41	305.67	306.58	306.43	306.65	306.5	308.16	306.46	307.69	305.95	304.82	307.66	306.24	307.32	307.03	306.27	305.68	305.86	305.22	308.11	306.68	306.56	305.86	306.94	308.02	308.04	306.16	306.2	306.69
313.91	313.95	313.47	312.4	313.53	316.53	312.99	312.97	313.84	314.17	316.3	313.47	314.64	315.09	314.32	315.23	315.73	312.42	314.68	313.94	312.1	314.13	313.98	314.28	313.08	312.38	314.5	314.12	312.71	314.34	313.22	312.94	313.43	314.59	313.02	314.05	315.24	313.54	313.82	314.49	313.13	312.68	314.05	313.43	315.46	313.75	312.73	314.81	316.6	313.51
302.39	302.95	303.35	302.71	302.98	303.07	302.03	304.3	302.09	301.4	302.27	303.82	301.66	301.26	300.62	303.58	300.87	302.66	303.8	304.7	303.91	304.25	302.28	302.69	302.55	301.94	302.71	302.97	301.96	303.76	303.76	301.7	301.3	302.97	303.21	302.64	300.79	302.36	303.03	303.23	300.85	304.04	302.25	302.38	302.61	302.8	301.89	302.35	302.5	303.78
316.43	314.53	315.99	314.91	316.5	314.9	314.43	316.05	316.22	316.19	315.03	314.68	314.55	315.64	316.03	315.86	314.95	315.63	315.79	315.5	317.29	315.89	316.28	316.48	315.85	316.71	317.61	317.46	316.87	315.86	314.95	315.02	315.17	316.36	315.44	318.52	315	316.13	315.69	315.5	315.83	315.88	316.7	317.23	314.81	316.43	314.63	316.97	316.22	316.48
327.9	328.79	328.29	327.73	326.66	327.68	328.8	327.1	326.71	325.97	328.81	328.15	327.68	326.96	328.98	329.22	327.54	329.36	328.72	328.13	328.02	326.83	329.34	328.67	327.53	328.03	327.48	327.39	327.78	327.96	328.47	327.69	328.85	327.25	329.26	325.88	328.03	328.03	328.77	328.66	329.45	328.17	328.34	328.82	329.07	328.63	329.5	328.39	326.64	327.85
328.61	325.51	326.69	326.42	325.45	328.58	326.01	327.9	327.24	329	327.02	326.96	328.94	326.89	326.75	328.99	325.84	326.98	326.39	327.37	327.3	324.1	326.47	327.62	328.29	326.01	328.54	326.89	326.82	328.74	326.8	328.88	326.58	327.05	328.8	327.1	328.23	327.13	327.76	327.42	327.78	325.47	326.61	327.55	326.81	329.67	326.84	327.71	327.96	326.41
300.45	301.36	299.74	300.37	300.08	300.35	300.31	299.39	301.23	301.57	298.92	300.03	300.81	299.23	298.94	300.78	300.11	300.11	301.28	299.8	299.28	299.63	298.64	298.97	300.52	298.41	298.66	297.51	301.37	297.92	300.36	298.98	299.56	300.22	299.68	301.11	299.61	297.16	298.34	301.56	298.86	300.05	299.91	300.83	299.66	298.88	299.94	299.32	301.42	297.91
310.72	312.46	314.2	312.57	312.86	312.17	312.49	313.23	312.51	312.32	310.5	312.2	312.92	313.29	312.09	312.63	311.1	313.2	311.53	312.83	311.94	311.1	312.49	312.96	312.53	311.57	312.21	312.49	311.79	312.79	310.43	314.07	311.02	312.61	312.09	312.06	312.94	312.88	311.56	311.86	311.34	310.94	311.56	312.54	312.41	311.76	313.04	311.86	313.77	312.54
304.07	303.43	306.17	304.23	304.07	302.47	303.16	304.62	304.41	304.45	304.96	304.32	305.07	303.06	302.99	303.45	304.23	303.32	303.66	304.76	304.69	304.44	303.92	306.46	304.67	302.8	303.72	305.3	304.71	305.65	304	304.58	303.84	303.93	303.61	304.83	304.91	302.62	303.59	304.88	305.35	304.13	305.21	304.54	303.43	304.3	304.38	305.25	305.86	303.39
302.14	302.18	301.78	303.37	302.36	303.07	302.49	301.54	303.76	302.34	302.01	303.59	302.81	303.06	302.7	302.29	300.94	302.53	300.43	302.89	303.09	301.8	301.68	303.21	302.96	301.17	302.08	302.65	301.22	302.77	301.2	302.43	302.94	302.81	300.56	303.06	303.71	303.18	301.41	303.25	302.76	302.27	302.58	302.19	303.74	303.93	301.3	303.65	302.13	301.31
310.47	310.42	311.87	311.36	310.34	311.26	309.81	311.46	312.68	311.19	309.5	311.38	310	312.64	310.35	311.75	312.86	312.11	310.91	311.6	311.32	310.93	312.09	311.49	312.36	311.77	312.54	310.9	311.54	310.94	312.07	311.23	310.99	312.25	311.58	311.32	311.46	312.89	311.29	312.2	311.22	308.46	310.85	310.01	312.19	311.78	311.42	311.56	311.37	312.32
320.26	319.13	318.64	318.43	318.45	319.56	320.38	319.28	318.29	321.23	318.46	320.13	320.88	319.87	318.88	320.04	320.45	320.17	318.86	319.01	319.19	319.33	320.54	317.23	320.96	319.17	320.59	319.11	319.42	319.08	319.49	318.43	319.14	320.25	318.86	320	320.9	320.72	319.82	321.3	319.01	320.72	318.88	318.29	317.59	319.62	320.43	320.08	320.2	318.2
320.37	317.98	318.21	317.51	319.93	317.57	319.35	317.74	318.14	320.32	318.33	316.3	318.56	317.81	317.31	318.9	319.74	318.38	317.77	319.5	317.52	318.77	317.94	318.88	318.38	319.64	318.57	319.22	316.68	317.79	315.92	317.1	319.33	318.8	316.22	318.4	317.23	318.7	317.82	318.23	317.65	317.11	317.31	318.89	318.41	318.92	319.06	318.86	317.41	317.77
314.46	313.34	315.07	315.19	316.1	315.94	314.23	314.79	315.38	315.72	315.14	314.44	315.94	314.51	314.98	314.97	315.17	313.2	315.77	314.26	314.71	314.37	314.42	313.33	315.72	314.99	314.32	313.64	315	315.6	314.85	315.16	317.2	314.08	315.1	315.13	313.02	314.97	313.33	316.16	314.81	315.81	314.64	314.73	314.83	313.92	314.91	314.88	314.92	313.3
311.53	308.81	310.69	311.67	312.26	310.87	312.4	309.91	311.42	311.36	311.46	311.24	310.65	311.72	311.74	310.55	311.51	311.59	310.48	312.29	309.26	310.51	312.22	310.64	308.79	311.64	309.4	311.51	312.41	311.56	310.99	312.32	311.85	311.06	311.13	310.97	309.92	311.9	311.18	311.51	310.4	310.17	311.92	309.97	310.46	311.73	310.9	310.36	311.35	309.52
299.43	300.85	301.93	300.77	299.47	303.91	301.97	301.9	300.27	300.87	301.51	301.96	301.27	299.49	299.63	301.35	299.35	303.1	299.97	299.65	303.12	302.24	302.02	300.99	300.33	298.79	302.33	301.78	300.48	301.75	302.08	302.57	301.05	300.75	300.45	300.91	299.08	301.85	299.71	301.24	302.55	300.29	299.89	299.96	302.15	301.88	300.32	300.36	302.28	303.83
299.14	301.06	301.52	301.04	301.43	302.55	300.93	301.83	299.14	300.05	300.81	300.34	300.16	302.36	299.98	300.63	298.79	301.82	300.7	299.79	302.02	300.04	299.31	303.12	302.21	300.97	302.04	300.41	301.69	299.52	303.25	302.24	300.85	301.3	300.24	302.23	301.06	301.3	301.96	299.21	300.15	303.39	298.77	301.24	300.27	301.42	301.8	301.7	299.67	301.72
307.2	308.94	309.09	307.21	306.27	306.37	308.65	306.41	309.45	307.26	305.7	307.87	309.45	307.93	306.74	309.24	307.14	307.29	308.18	309.38	305.13	305.05	306.51	305.94	307.16	306.47	308.04	307.74	309.57	307.5	307.36	305.95	306.68	307.71	308.24	308.7	306.61	307.06	308.12	308.5	307.9	306.82	307.86	307.37	307.9	307.96	307.88	308.67	307.69	307.69
313.97	312.83	314.91	314.43	313.13	313.21	314.4	313.68	314.6	313.05	312.92	313.14	312.23	313.64	312.53	309.99	314.3	312.61	312.62	312.97	312.94	313.77	314.37	311.02	315.06	314.54	313.62	313	315.5	314.17	313.51	312.54	313.08	311.97	316.75	312.74	315.21	313.49	314.27	313.01	313.37	313.52	313.28	313.82	311.95	311.61	313.25	312.49	314.85	313.26
325.74	325.62	324.46	324.23	323.75	326.6	324.75	325.69	325.35	325.27	324.09	325.51	324.01	325.73	322.56	325.68	324.86	325.96	326.74	323.93	325.67	325.66	323.84	326.17	325.73	326.17	324.91	325.7	324.13	324.79	326.03	327.32	325.38	324.55	323.8	325.42	325.21	326.46	324.18	325.83	325.73	325.11	325.89	325.17	325.97	325.38	324.65	324.99	323.14	326.42
314.93	313.22	314.2	313.59	314.54	313.72	315.52	313.96	313.44	313.6	312.91	314.89	313.39	314.23	313.37	313.63	312.69	315.36	313.93	312.54	314.44	313.75	314.53	313.37	313.28	313.35	315.4	313.82	312.72	315.15	315.15	313.67	310.87	314.12	313.38	313.48	312.94	315.09	313.05	314.37	313.71	314.53	313.66	313.67	314.7	313.45	312.9	313.97	313.72	312.99
306.27	306.94	307.96	308.9	307.64	307.11	308.15	308.1	307.18	306.43	307.17	306.63	307.82	305.43	307.78	306.68	304.73	306.04	306.33	306.94	306.4	305.86	306.32	306.37	307.37	307.76	305.43	307.51	305.41	305.03	306.98	306.88	305.4	305.58	308.51	306.99	306.06	307.7	308.09	307.54	304.54	305.31	306.54	305.97	307.62	306.59	308.56	305.36	307.39	305.68
305.13	304.83	304.6	308.25	304.83	305.75	306.61	306.74	305.03	303.73	305.26	306.19	304.7	306.28	304.4	305.35	304.84	304.95	304.69	305.85	307.06	303.84	304.78	305.65	306.79	304.24	305.17	307.99	304.47	305.62	302.4	305.89	306.74	307.53	304.02	306.19	305.97	305.1	306.99	305.79	306.08	304.83	304.96	304.6	305.89	305.85	307.45	305.15	304.4	305.02
311.84	312.62	313.24	311.2	311.72	315.37	312.85	313.98	313.2	314.43	313.32	314.9	314.11	314.02	311.62	312.12	312.8	312.55	312.62	313.76	314.05	313.97	310.01	312.27	311.73	313.76	312.12	312.94	312.18	314.86	312.74	312.08	313.55	313.49	313.18	313.43	312.01	314.23	312.95	313.28	313.09	314.6	312.8	312.7	313.37	313.24	314.43	312.44	314.03	314.3
306.51	306.51	306.96	308.05	306.73	307.85	305.04	308.34	306.32	306.76	307.04	307.31	308.23	307.74	306.95	308.01	307.85	307.84	306.62	307.98	306.46	307.77	308.71	307.61	307.71	306.23	307.67	305.9	307.4	309.16	307.24	306.39	307.33	306.75	307.83	307.03	308.82	307.04	307.77	307.64	308.13	307.47	307.31	306.8	307.58	306.36	307.48	307.36	306.75	306.69
316.12	316.87	317.24	317.89	316.18	317.42	317.38	316.78	319.77	316.57	317.74	316.22	318.35	317.74	316.64	317.17	317.68	316.99	318.26	316.32	318.12	317.35	316.83	317.25	317.79	318.05	318.34	317.77	317.27	318.38	317.17	316.74	316.42	318.05	316.61	318.94	318.43	316.53	316.12	317.78	317.23	315.82	316.4	316.36	316.92	318.02	317.35	319.06	317.38	318.78
328.88	327.94	329.34	327.67	329.57	328.19	328.36	328.67	327.98	326.95	328.32	326.87	329.13	327.7	326.22	327.66	326.64	326.43	327.29	326.17	327.27	327.9	328.29	328.5	327.44	328.09	328.11	328.8	330.03	327.13	327.46	328.51	328.79	328.34	328.52	329.19	327.93	327.79	328.22	327.86	327.75	328.67	326.15	328.86	327.39	328.23	326.41	326.84	328.12	328.07
312.42	311.93	311.99	313.52	310.61	311.96	311.9	312.72	313.18	313.28	314.07	314.4	311.69	311.99	311.53	313.43	313.15	311.71	312.79	311.69	311.01	312.68	313.93	312.03	313.13	311.01	311.02	311.22	311.71	312.61	313.29	312.14	312.56	313.02	312.16	312.82	311.47	311.16	312.5	313.48	313.05	312.75	312.03	310.42	313.81	312.82	312.04	311.66	313.8	313.32
317.04	318.1	319.23	316.29	319.95	317.9	316.27	315.3	317.17	317.26	317.64	317.91	316.59	317.07	315.28	315.9	316.72	317.48	316.56	317.35	318.26	317.16	315.24	317.53	316.34	317.29	315.5	315.77	317.78	316.15	316.64	317.58	315.8	316.7	317.33	317.15	317.06	317.86	315.48	317.44	317.18	317.64	318.32	318.81	316.95	318.59	317.25	318.91	317.97	317.58
295.37	294.54	294.26	294.7	295.22	294.94	295.79	294.84	295.31	295.37	296.76	295.04	295.59	294.84	296.47	295.75	296.24	294.3	296.21	294.29	295.51	293.32	295.14	294.98	295.53	295.04	293.15	294.61	294.79	294.61	293.49	293.89	292.85	295.27	296.36	295.18	294.13	294.95	294.34	296.11	295.47	294.08	296.75	293.57	294.95	296.66	295.01	294.56	295.58	294.29
304.04	302.82	305	303.8	305.38	304.12	303.8	303.61	303.8	304.82	303.48	305.88	305.27	304.85	304.01	303.98	304.44	304.11	304.25	304	303.24	302.53	303.65	304.4	304.4	303.62	302.71	304.67	305.78	304.41	303.82	304.05	303.99	303.73	303.56	304.62	303.82	304.62	302.91	304.87	303.5	304.45	303.91	303.8	306.17	305.34	303.08	304.59	302.57	305.51
293.34	293.27	296.01	293	292.77	293.07	294.3	293.26	294.17	295.08	293.6	294.47	290.75	294.12	294.42	292.85	295.63	293.02	294.12	294.97	293.68	295.11	293.54	294.91	295.69	295.87	294.81	295.84	293.13	292.48	293.29	292.62	293.48	294.19	294.23	292.67	294.3	295.32	294.16	293.88	294.99	294.89	294.5	293.48	294.36	293.82	294.32	293.02	294.61	294.29
295.76	298.4	297.6	296.8	297.36	298.06	297.02	298.84	296.66	297.09	297.86	296.59	296.77	297.43	296.25	297.17	295.36	295.53	296.81	298.39	296.75	297.94	297.31	295.42	294.83	295.57	296.25	296.45	297.14	296.21	295.81	297.02	296.59	297.7	296.05	297.35	297.69	297.1	297.34	295.66	296.17	297.06	299.03	296.18	297.43	298.16	296.42	296.42	297.39	297.97
317.97	319.26	319.3	319.36	316.76	318.9	317.68	317.17	318.03	317.59	318.53	319.29	317.46	319.37	316.07	317.79	318.11	318.16	318.22	317.91	318.35	318.26	318.94	317.83	319.9	318.93	319.43	320.02	317.86	320.03	316.58	317.16	315.83	318.9	316.62	317.92	319.25	319.07	318.57	319.74	317.73	318.96	318.09	318.64	318.53	317.76	319.84	318.91	318.08	318.46
317.79	318.46	319.88	317.7	318.32	319.04	318.03	316.35	318.41	317.9	317.19	316.88	317.89	319.01	319.87	318.94	316.78	318.37	317.29	318.22	318.83	320.26	318.19	318.82	318.32	318.71	319.6	318.04	317.75	318.42	318.12	319.68	317.47	318.93	316.57	318.54	319.34	319.04	316.47	315.9	317.03	319.74	317.06	319.25	317.63	318.43	317.05	319.33	316.76	320.4
307.65	305.31	305.83	305.19	306.04	306.87	304.23	306.52	306.59	308.62	306.95	304.01	306.2	305.53	305.66	306.61	306.26	305.8	304.99	306.04	304.63	305.65	307.63	307.1	306.61	305.64	306.83	304.55	307.41	307.34	307.31	306.65	304.56	304.97	306.23	305.14	305.65	306.13	305.08	304.65	305.72	307.71	307.34	306.28	304.92	307.02	306.93	307.04	307.67	306.33
324.64	325.08	324.92	324.21	324.7	325.8	325.09	324.18	323.99	326	325.9	324.62	326.8	324.1	325.82	325.9	325.46	326.32	323.82	325.1	323.52	325.12	326.18	325.73	324.65	324.57	325.63	324.09	325.8	327.42	325.74	325.33	325.37	326.04	325.83	326.32	325.54	324.92	325.84	327.66	324.62	326.55	324.5	324.31	323.8	325.43	326.26	324.64	325.12	326.53
294.98	296.09	294.61	294.94	294.51	296.04	294.67	294.84	296.71	295.22	294.1	294.66	296.86	294.51	295.76	294.04	293.72	294.92	294.18	293.48	294.05	295.18	293.39	294.95	295.75	295.57	294.69	294.84	293.36	296.93	294.53	295.22	294.06	295.21	294.7	296.88	295.57	295.4	294.62	295.22	294.64	294.62	296.95	295.13	296.17	295.95	295.84	294.21	293.88	295.38
311.22	309.81	311.13	310.54	309.62	311.06	309.98	310.56	311.83	310.99	313.15	309.07	308.58	310.36	310.39	309.4	309.52	309.62	309.73	309.81	310.18	309.22	310.69	308.04	309.15	309.08	309.42	309.55	309.94	310.72	311.49	308.51	308.67	310.75	308.59	310.73	309.35	310.29	310.77	308.34	310.01	308.73	309.84	308.71	310.17	310.26	311.89	310.51	308.27	309.45
313.72	313.01	313.59	313.02	315	311.21	313.59	315.06	313.05	314.86	314.58	314.22	311.87	314.24	315.55	313.57	314.45	315.47	314.69	314.07	313.82	314.02	315.5	315.4	312.37	313.6	312.75	314.84	314.74	316.37	314.05	313.15	315.04	313.76	314.97	314.57	314.82	315.42	314.62	314.49	315.24	313	313.37	314.96	313.12	314.49	312.64	314.95	313.74	313.21
312.92	311.89	313.36	314.19	313.01	314.42	311.12	313.17	312.31	312.04	313.25	314.06	312.93	314.45	314.04	314.22	311.94	313.74	315.74	312.93	312.67	312.46	314.3	313.13	313.52	312.51	313.13	312.38	311.87	312.34	313.07	313.79	312.67	313.59	312.83	313.97	314.24	313.07	313.25	313.6	313.59	312.99	311.97	312.66	311.52	313.6	314.04	313.83	314.06	313.59
318.77	317.5	318.84	317.68	319.47	318.54	318.18	318.39	319.11	318.34	316.13	317.17	319.36	317.8	318.98	316.81	317.41	318.88	317.46	318.16	318.42	316.9	317.47	318.22	319.08	317.35	319.15	316.11	318.78	315.28	317.85	319.57	318.71	317.89	318.39	318.57	318.47	318.36	318.27	317.32	317.63	318.45	318.36	318.05	317.58	319.23	320.15	316.58	319.14	317.6
307.22	305.61	306.79	306.39	307.76	305.58	307.65	305.95	305.16	306.91	305.75	305.78	306.55	308.3	305.04	305.27	306.4	305.89	307.74	306.57	305.89	306.68	305.45	307.24	305.92	308.3	307.42	306.32	307.86	304.48	307.94	307.94	306.07	307.03	305.91	305.96	305.92	305.56	306.99	307.18	306.81	306.68	304.83	306.65	307.13	306.95	308.6	307.74	305.69	306.7
303.71	305.27	302.76	305.69	304.12	304.84	303.99	304.98	306.05	303.7	306.35	305.35	304	306.64	301.89	303.94	301.95	302.82	303.66	302.52	304.53	303.09	306.51	305.15	303.57	303.29	305.85	305.15	304.14	303.32	303.9	304.73	305.5	304.67	304.09	305.69	302.39	304.37	303.48	303.82	305.02	304.15	304.77	304.06	305.64	303.46	302.26	303.26	305.01	304.42
301.63	300.03	300.98	301.02	300.42	300.69	301	300.68	302.18	300.65	300.65	300.45	298.67	300.26	299.48	301.94	300.96	300.01	300.38	300.63	300.47	302.35	302.51	299.58	301.67	301.31	301.22	301.56	301.11	301.53	301.49	300.88	300.67	301.38	301.83	300.13	301.82	303	302.46	301.25	300.71	302.3	300.67	301.08	301.18	300.2	303.66	300.79	302.12	301.74
324.2	324.11	323.1	323.69	324.33	323.36	324.89	325.82	325.07	325.57	323.55	325.8	324.78	324.69	325.77	323.76	325.83	324.32	324.14	325.09	322.96	325.15	324.93	324.81	323.8	324.14	325.38	325.98	324.95	324.64	325.88	325.92	326.06	324.6	325.64	324.29	325.81	324.12	327.23	324.23	322.26	324.68	324.53	323.97	325.06	326.12	323.97	323.76	325.39	326.96
296.28	295.27	295.78	293.44	294.56	294.64	294.7	295.15	294.71	294.37	294.8	295.63	295.13	294.41	294.7	295.26	294.06	294.7	294.93	295.98	294.98	295.33	294.55	294.47	293.95	296.25	294.48	295.08	293.65	293.98	296.14	294.56	296.02	296.53	295.47	295.17	294.97	294.59	295.63	293.15	296.6	294.04	294.76	294.15	294.93	295.25	296.33	294.77	292.67	296.34
313.99	311.73	315.49	312.77	314.44	313.38	312.95	313.78	313.53	314.42	313.48	314.43	314.24	313.6	313.47	314.8	312.52	312.26	314.95	313.2	312.64	314.08	312.04	312.41	312.02	312.66	310.59	313.56	312.79	313.99	312.97	312.48	313.7	312.41	311.38	313.12	313.1	315.02	312.45	313.6	313.5	313.26	313.5	313.31	314.93	315.12	312.73	314.1	313.01	314.17
327.33	328.4	327.21	328.26	327.12	326.28	327.61	327.01	328.17	327.65	327.13	329.7	327.46	328.05	327.36	329	327.33	327.57	327.95	328.96	327.89	329.12	327.27	326.15	329.17	329.16	326.8	328.69	328.17	326.85	326.48	327.97	326.87	327.09	326.42	327.53	328.35	327.11	326.61	326.56	326.51	329.53	326.23	326.39	327.66	328.75	327.53	327.78	327.15	327.56
302.41	301.6	301.71	300.66	301.52	300	301.71	300.86	300.6	301.15	300.21	299.33	301.52	301.7	301.54	300.01	301.77	301.62	300.77	299.59	300.8	302.51	300.99	303.48	300.46	299.22	301.95	301.57	301.56	301.34	301.24	301.09	300.01	302.44	301.05	302.25	301.45	300.35	299.49	301.42	300.41	301.3	299.87	299.66	301.05	301.3	299.74	302.6	301.54	302.47
325.1	326.82	325.39	324.85	325.9	324.15	325.4	326.24	324.88	325.72	325.97	326.33	324.25	323.88	324.64	325.19	324.79	326.33	326.67	325.99	325.89	326.01	325.19	324.73	325.34	325.96	324.3	325.02	324.41	324.79	326.86	325.7	324.82	323.9	323.79	325.2	325.83	324.6	324.64	325.62	324.88	324.79	325.67	325.24	325.25	323.91	324.65	324.83	324.29	324.34
302.52	299.61	299.39	299.07	299.94	298.86	299.35	300.82	301.16	302.27	298.6	300.77	298.75	299.58	301.53	300.83	299.75	299.56	299.75	300.54	301.11	300.65	299.7	299.41	298.35	298.36	300.36	299.05	298.53	301.62	299.68	299.31	299.44	298.4	298.79	299.22	300.25	300.41	300.86	300.28	299.09	301.61	301.47	300.85	298.27	301.79	301.38	299.75	299.99	300.69
305.32	304.31	304.14	304.81	305.87	304.59	305.96	305.2	304.24	304.66	304.6	303.64	304.74	303.59	304.28	302.63	305.01	305.34	304.96	303.21	305.65	305.47	304.27	305.04	304.74	305.45	304.57	305.95	305.46	304.08	303.92	303.9	303.37	303.91	305.25	304.93	303.2	303.88	303.73	305.37	303	304.38	305.51	304	303.48	304.4	304	302.72	304.46	303.64
310.3	310.43	311.74	310.85	311.23	311.57	310.18	311.45	311.69	311.61	310.01	309.56	311.5	310.06	309.26	309.97	310.16	310.61	311.85	310.23	309.71	308.45	311.84	311.79	310.63	311.32	309.87	311.45	311.36	311.85	311.29	311.89	310.95	312.24	309.58	310.79	309.61	310.7	310.3	310.33	307.76	310.91	311.54	311.16	310.42	310.18	309.72	311.91	311.65	313.87
301.12	301.85	304.11	300.99	301.29	304.82	303.1	303.99	301.76	304.59	303.14	301.18	303.41	301.54	303.07	302.89	303.92	304.1	303.93	304.55	302.87	304.01	303.1	302.16	303.5	302.12	301.97	301.96	303.96	301.78	302.91	303	302.94	303.42	304.06	303.9	303.46	301.63	302.16	303.78	303.8	303.49	304.5	304.01	302.7	305.01	304.26	303.87	302.64	302.29
311.18	312.67	310.56	312.56	311.64	312.78	314.24	311.72	312.23	312.01	311.59	312.1	313.65	314.95	313.46	313.06	311.62	313.43	311.96	312.89	313.13	311.9	312.49	312.26	312.94	311.58	311.82	314.13	311.52	311.04	313.64	312.26	311.7	312.51	312.11	312.31	313.05	311.98	312.68	313.09	312.53	313.76	311.87	311.53	313.78	311.16	310.25	312.85	313.43	311.43
319.23	319.66	318.18	318.44	319.45	317.47	317.43	316.52	318.85	319.11	317.04	317.71	318.81	317.01	317.56	318.92	319.93	318.48	317.71	318.56	318.3	319.09	316.79	315.55	317.13	318.28	316.91	318.92	317.9	319.39	317.78	319.26	317.79	318.33	315.91	318.13	318.02	316.56	318.86	316.53	317.09	316.79	319.1	317.15	321.08	317.19	318.99	318.58	319.94	317.02
313.58	316.45	313.47	316.05	315.84	315.67	315.33	315.6	316.81	316.11	315.96	314.98	315.51	314.81	315.38	316.01	315.23	316.65	316.27	316.28	315.91	314.62	316.21	313.83	314.91	315.59	315.58	314.55	314.33	316.71	316.18	315.77	315.24	315.57	316.51	317.86	317.73	314.8	316.48	315.07	316.44	315.44	315.71	316.26	315.6	315.14	315.87	316.67	316.77	314.87
295.16	294.09	292.87	295.56	295.14	293.73	294.07	293.09	295.05	295.02	294.73	294.91	290.91	295.08	295.78	294.75	293.67	293.54	293.22	295.46	295	292.36	295.24	291.94	294.19	293.65	294.46	294.3	293.22	294.84	294.52	293.32	293.96	293.88	295.03	294.64	294.24	292.15	294.05	295.19	294.74	294.19	296.17	293.17	292.53	293	293.25	292.23	292.73	293.01
293.2	295.1	295.11	293.64	294.1	294.9	294.94	293.67	293.58	293.07	294.83	293.84	294.13	293.08	294.04	294.7	292.98	294.36	294.72	293.61	294.13	292.7	291.5	294.3	292.71	293.36	292.96	293.71	293.88	294.98	296.19	295.21	292.88	294.4	294.87	293.68	293.64	294.11	294	294.82	294.09	294.51	293.82	294.26	293.24	294.99	293.64	292.78	292.95	292.7
314.39	314	313.67	314.82	315.5	312.94	314.64	313.38	315.03	313.3	313.1	312.64	312.5	315	314.36	313.74	314.18	315.11	313.81	315.42	314.86	313.9	314.08	313.11	312.63	312.88	311.82	313.28	313.42	314.29	315.08	315.31	314.43	313.55	314.89	313.87	313.14	314.7	314.63	315.94	313.98	314.25	314.1	314.38	314.91	313.41	312.35	313.33	315.1	314.82
312.99	312.85	311.15	312.03	311.06	312.22	311.69	310.77	311.55	311.28	310.22	311.37	311.62	311.89	311.59	311.9	311.33	311.69	312.79	312.11	311.7	312.13	310.84	312.24	311.47	310.29	311.53	309.71	311.04	312.54	311.28	312.04	312.42	312.76	310.65	312.11	310	310.94	311.5	312.17	310.75	311.58	312.08	308.95	312.15	312.43	310.15	311.76	311.76	313.55
306.12	306.64	306.59	304.2	306.63	304.74	304.35	303.77	304.39	305.3	304.57	305.24	304.6	305.39	303.88	304.43	304.37	304.67	306.05	305.61	306.48	306.26	303.43	304.31	305.86	304.15	304.27	304.28	304.51	305.79	305.38	306.76	306.77	305.21	306.2	304.45	303.25	306.03	303.8	307.16	304.69	305.09	304.99	304.59	304.24	305.64	305.98	305.05	306.62	305.83
305	303.9	304.31	304.12	304.28	302.82	305.96	306.13	305.85	304.83	304.2	305.1	305.43	305.67	305.33	303.9	306.76	305.21	305.5	305.48	306.49	305.93	305.22	304.55	306.44	305.13	305.57	304.3	305.4	306.16	305.14	306.14	305.3	306.89	305.89	305.2	303.52	304.73	304.51	305.21	304.03	306.34	306.05	305.21	304.79	305.22	305.21	305.84	305.31	305.74
306.04	305.08	306.04	305.41	307.35	305.34	306.69	306.33	304.98	306.37	306.01	307.37	306.13	305.38	305.52	305.05	306.51	306.1	305.3	307.05	306.27	305.75	306.05	306.81	306.4	305.9	306.36	307.27	305.97	306.78	304.42	307.31	306.85	306.41	305.86	305.5	305.84	304.72	307.2	305.17	305.46	307.04	304.4	307.54	306.18	306.75	306.61	306.86	306	303.93
312.31	311.44	310.07	312.1	309.94	308.84	312.03	311.44	311.48	311.91	309.76	310.59	310.86	310.89	311.78	309.54	311.11	311.58	309.9	309.87	311.5	312.14	310.48	311.52	311.67	309.53	311.02	310.18	311.15	310.1	310.61	311.18	311.3	309.24	310.25	310.1	310.63	312.17	310.52	310.14	310.04	309.92	311.51	308.78	311.57	311.5	310.22	309.5	309.94	311.72
303.04	302.85	302.81	303.28	303.13	301.4	301.96	303.4	303.91	303.12	300.69	303.73	303.18	301.62	303.58	303.91	301.8	301.98	301.61	304.73	299.33	303.09	304.46	301.46	303.79	302.85	302.94	303.16	302.26	302.9	303.04	301.32	301.65	301.2	302.27	300.93	302.31	302.68	304.16	304.45	301.19	303.15	303.93	302.66	302.79	302.22	302.6	301.54	302.72	302.37
323.79	324.36	323.88	324.01	324.94	325.08	325.12	323.41	325.72	324.44	324.3	323.23	324.58	325.47	325.18	324.1	325.12	321.64	323.2	324.55	323.11	324.1	324.29	323.99	325.04	325.7	326.13	324.97	324.49	325.48	324.14	323.63	326.19	327.34	324.21	326.83	324.94	324.51	324.52	326.2	323.67	324.43	324.31	324.78	324.37	325.65	324.63	325.33	324.5	326.1
314.73	314.49	314.38	315.21	313.24	316.52	315.05	314.16	315.14	314.44	314.28	314.28	314.53	314.51	315	314.93	315.95	314	317.87	316.03	314.11	315.53	314.58	316.2	313.16	313.49	314.44	313.77	316.31	313.93	314.74	314.6	314.23	314.37	314.62	315.05	314.46	317.63	314.45	314.77	314.66	316.34	314.71	315.26	315.59	313.69	315.75	316.03	315.96	314.38
312.3	310.53	313.36	312.41	311.81	313.63	312.32	312.41	311.41	311.85	313.71	311.64	313.82	312.44	313.46	312.57	313.15	311.61	313.71	312.32	312.87	310.27	311.44	311.53	311.47	311.13	310.71	313.9	313.08	313.06	312.55	311.6	312.45	311.8	312.7	311.79	312.19	311.79	311.53	311.53	312.14	314.53	311	311.39	313.78	311.74	310.94	313.08	313.3	313.89
306.06	305.34	304.91	304.62	302.59	306.41	304.45	304.99	304.51	303.74	305.42	304.88	305.62	304.59	304.6	303.4	304.49	305.12	303.9	307.36	303.73	305.25	302.19	304.3	302.33	304.5	304.45	305.06	304.32	304.62	303.32	306.28	304.56	303.43	305.28	304.49	304.99	305.11	303.94	303.88	306.34	303.47	304.25	304.49	304.43	304.06	302.41	304.49	303.46	304.09
319.17	318.87	318.15	318.66	317.03	317.27	319.98	319.55	318.2	320.41	320.26	319.61	319.74	320	317.25	317.61	319.78	318.72	318.49	317.58	319.24	318.27	317.82	318.7	319.6	317.94	317.47	317.92	318.16	318.49	319.12	317.75	317.5	319.59	316.95	319.7	318.64	319.81	317.68	318.35	318.03	320.34	321.7	318.87	318.66	321.26	319.17	319.91	317.88	318.51
302.29	302.15	302.05	301.3	299.37	299.47	303.09	300.73	301.49	301.95	300.96	302.62	302.16	301.24	299.12	299.02	301.81	300.69	299.86	300.37	300.25	300.27	301.83	300.46	300.8	301.79	299.53	299.75	301.91	301.01	300.94	301.27	298.96	302.13	300.01	300.05	299.75	300.59	301.81	300.31	299.51	299.65	299.55	300.45	301.02	299.03	302.41	302.18	301.64	300.74
304.07	302.91	303.12	304.44	301.81	301.98	302.28	303.1	302.89	302.97	302.48	302.34	303.25	302.6	303.45	303.35	302.08	302.87	303.76	301.81	302.17	303.02	302.36	300.72	304.48	302.48	303.74	303.01	303.34	303.53	301.49	304.47	302.4	303.69	303.16	300.62	302.92	302.67	303.11	300.8	303.14	302.56	302.66	300.66	303	302.66	304.06	303.91	303.39	303.04
328.28	327.05	328	328.4	329.62	327.57	328.11	326.92	326.96	328.22	327.89	328.06	325.95	327.37	330.66	330.83	328.47	327.46	328.2	327.36	328.33	327.04	329.69	328.43	328.81	328.78	328.34	327.72	326.35	329.6	327.6	327.98	328.17	326.77	327.76	326.87	327.99	330.06	327.94	326.38	328.55	328.65	328.27	327.48	327.18	327.58	328.51	327.86	328.31	328.39
314.66	313.63	315.37	314.12	315.94	315.84	313.74	315.42	314.97	314.81	315.7	315.15	314.61	314.45	315.3	316.26	314.66	315.91	315.15	314.63	316.76	315.69	314.61	315.03	313.92	315.6	314.51	316.46	316.55	314.79	314.67	316.08	316.47	315.94	316.82	313.01	316.02	316.01	314.77	315.05	314.33	314.6	314.49	315.02	314.06	315.33	314.75	315.9	315.2	315.39
316.75	315.42	314.49	316.23	316.42	315.78	314.14	316.57	315.52	316.01	315.95	314.08	313.61	315.83	315.52	314.61	315.33	315.51	314.89	315.03	316.25	316.67	316.53	314.82	315.09	313.97	315.55	317.28	316.42	314.4	315.18	314.52	315.39	315.78	315.74	315.84	315.38	315.65	318.2	315.6	315.26	316.47	316.88	315.53	317.09	314.6	316.69	315.21	316.17	313.64
308.7	307.63	307.99	309.53	307.97	307.77	307.25	308.36	306.11	305.63	308.51	306.35	306.43	307.4	308.07	308	307.35	308.27	308.3	307.92	307.86	308.87	307.07	307.34	307.39	307.87	305.23	308.19	307.24	307.01	308.62	307.02	308.26	307.21	307.54	307.68	308.48	305.63	309.2	306.82	306.13	307.89	307.95	307.83	308.13	308.38	307.86	306.12	307.94	306.11
313.24	314.52	313.66	311.93	312.9	312.95	312.12	313.29	313.23	312.69	312.43	311.63	311.98	311.36	313	310.87	312.69	312.37	312.93	312.59	312.71	314.23	312.7	313.38	312.68	311.85	313.83	311.63	312.28	312.83	314.27	313.32	313.11	312.44	313.61	311.15	313.62	314.34	313.08	311.87	311.87	311.44	311.61	312.81	313.4	313.72	313.97	313.02	314.49	315
309.43	308.04	307.68	310.26	307.82	310.2	312.68	308.6	307.46	309.07	309.88	308.14	309.63	307.98	309.75	307.28	308.37	310.07	309.98	308.01	307.23	309.48	307.67	308.26	307.59	306.27	309.47	307.02	309.9	309.39	308.47	308.67	308.95	306.51	309.23	309.95	309.38	308.02	307.89	310.21	309.94	307.65	309.44	310.75	308.2	308.42	310.15	308.77	307.52	306
300.59	300.18	301.54	299.04	299.67	299.34	300.86	298.93	300.23	298.47	298.65	298.94	297.67	300.97	299.01	299.72	300.17	297.99	300.74	300.63	299.16	300.78	301.58	299	299.45	300.61	301.36	298.97	301.04	298.9	299.7	299.36	300.17	299.6	298.18	299.67	298.82	300.75	300.85	298.51	300.98	300.03	301.1	301.09	301.09	300.46	300.21	300.1	299.1	300.28
302.92	302.82	303.15	302.61	301.41	304.39	302.89	302.92	303.86	303.98	303.5	302.43	302.53	304.17	302.98	303.09	304.06	303	303.11	303.7	302.31	304.03	304.23	302.1	303.03	305	303.55	304.27	302.6	302.54	303.81	302.32	302.56	302.64	302.96	302.08	302.56	304.09	301.7	303.48	302.54	303.81	303.35	302.27	304.79	302.67	303.01	303.65	303.61	302.55
325.57	324.12	325.63	326.69	325.44	324.49	324.09	327.05	324.42	326.51	326.42	323.81	325.65	324.42	325.77	325.98	324.7	324.98	325.48	326.02	325.93	324.81	325.82	324.76	324.01	324.01	324.68	323.8	324.66	323.87	325.44	325.91	326.69	323.61	326.21	325.45	324.61	326.09	326.45	324.07	324.12	324.85	326.54	327.13	327.1	325.36	326.68	324.49	324.91	324.41
307.44	306.49	306.16	307.02	306.19	306.65	306.94	305.41	306.95	306.22	306.5	306.77	304.66	306.12	305.38	305.93	306.38	308.72	307.02	305.47	307.87	307.7	306.15	305.43	306.82	307.46	305.79	306.93	307.48	305.74	306.36	306.29	306.11	305.28	306.58	305.08	306.95	305.49	307.65	307.33	305.98	305.15	306.93	305.51	306.59	305.97	304.87	307.39	308.21	306.31
316.08	317.88	317.24	316.58	317.03	316.17	314.11	316.41	314.67	316.73	316.54	315.56	315.45	316.7	317.9	317.16	315.18	315.36	316.51	317.41	315.17	317.16	314.01	315.17	314.89	314.16	315.7	317	316.44	314.21	316.26	315.71	315.46	315.54	314.76	316.86	315.46	314.25	314.9	316.02	314.21	316.87	317.15	315.62	315.32	315.69	314.48	315.55	316.08	314.88
304.24	302.4	304.03	303.19	303.62	304.03	302.98	304.77	304.22	303.82	303.8	303.34	301.9	302.67	300.58	303.41	304.05	305.37	301.29	303.97	303.6	303.53	303.78	304.13	305.04	302.88	303.92	303.22	301.97	301.62	300.61	303.05	304.57	302.94	302.35	303.17	301.84	303.75	304	303.33	303.93	303.52	304.69	303.76	302.26	301.44	302.64	304.02	303.02	304.68
313.05	311.63	311.39	312.38	312.82	312.3	312.71	312.12	310.89	310.54	312.43	311.41	311.8	314.35	311.88	311.09	312.66	311.04	312.45	312.49	311	313.08	312.55	311.66	310.89	310.83	311.33	312.12	312.4	311.37	311.99	310.65	312.98	311.58	311.67	312.59	312.19	314.85	311.74	311.56	311.11	313.15	311.98	312.18	311.22	314.2	312.8	311.16	311.07	312.92
318.9	318.12	316.9	315.95	317.55	317.86	317.47	316.91	316.71	316.78	316.28	317.83	316.04	318.19	315.95	316.05	316.74	317.31	315.78	318.21	317.97	316.51	317.42	317.02	317.07	315.36	317.27	318.14	316.55	317.96	318.21	318.24	317.05	317	316.59	317.98	317.37	317.17	317.11	316.78	318.4	316.51	316.23	317.33	314.59	318.28	316.72	317.2	317.63	316.67
323.88	325.69	325.57	324.87	326.46	325.38	326.94	326.59	325.32	325.61	327.31	326.76	326.99	325.7	324.61	326.81	325.12	325.49	326.18	325.79	326.02	325.5	324.69	324	325.45	325.45	322.66	325.92	326.27	326	324.2	324.77	324.78	326.05	325.93	325.11	325.71	325.7	327.32	326.49	325.89	326.23	324.31	324.47	324.91	325.09	323.92	326.38	326.05	325.99
304.9	302.08	303.43	303.17	301.5	302.76	303.36	304.65	302.98	303.89	302.34	305.07	302.87	303.28	304.06	302.7	303.1	302.96	303.79	301.59	303.51	302.58	302.36	304.87	304.32	302.32	304.23	303.38	302.33	303.4	303.3	302.08	303.98	302.91	303.29	303.33	302.85	303.38	301.42	302.65	304.7	302.94	301.32	303.57	304.33	304.53	302.75	302.19	303.23	301.97
296.23	295.78	296.6	295.96	298.21	295.1	296.36	297.05	296.68	297.16	295.8	298.29	298.35	297.84	296.9	296.02	296.61	298.75	295.75	297.32	297.8	296.43	298.38	296.74	297.15	297.81	297.44	295.91	299.81	296.64	295.62	296.86	296.77	296.93	296.98	297.16	297.38	296.28	296.91	296.31	297.24	297.84	299.08	297.03	298.98	296.48	298.11	296.03	296.47	297.11
303.84	303.47	304.01	304.33	303.71	303.73	305.2	305.6	304.5	303.69	304.84	305.57	303.97	304.78	304.74	305.54	301.46	304.25	305.36	302.55	305.06	305.07	305.23	303.32	304.78	305.22	303.8	303.22	305.25	303.1	304.36	303.11	305.14	304.82	305.38	303.16	303.91	304.43	304.13	304.09	305.07	306.13	303.96	304.2	303.82	305.42	303.38	304.82	304.22	303.64
314.27	314.79	313.36	312.25	313.73	313.96	313.21	312.37	311.41	313.27	313.95	314.48	312.96	314.6	312.8	312.99	314.75	312.37	312.41	314.14	314.1	313.49	313.38	313.69	312.21	312.18	314.12	313.06	313.12	313.2	313.61	313.56	313.23	313.74	313.15	313	312.81	312.73	313.01	314.74	311.59	312.94	312.58	312.71	313.81	313.36	314.2	313.7	313.36	312.91
313.93	313.8	315.06	314.63	313.79	314.95	312.81	314.6	314.58	313.69	314.37	315.64	313.54	314.49	315.02	313.16	314.43	313.1	313.38	314.44	313.95	314.21	314.03	312.4	313.89	314.44	313.23	312.88	314.1	313.56	312.9	312.33	313.95	315.2	314.32	313.85	312.7	314.68	314	313.61	313.17	313.28	315.11	314.31	313.87	313.9	313.86	315.95	313.18	314.15
293.15	296.91	295.16	295.09	293.85	294.96	294.68	294.45	294.39	293.55	296.7	294.84	293.57	293.43	295.61	296.17	294.3	294.74	294.05	294.85	295.56	293.1	295.61	296.24	295.49	294.52	293.99	295.23	296.41	295.21	294.12	293.72	294.14	294.86	294.37	294.36	294.78	294.35	296.29	296.84	294.94	294.89	294.14	295.66	294.11	294.98	294.57	294.66	294.75	294.12
309.59	309.3	310.25	308.22	311.92	308.87	309.48	308.53	310.46	309.62	308.38	309.67	308.7	309.66	308.96	310.91	312.32	308.1	311.02	311.29	308.76	310.83	306.98	309.14	311.67	309.35	309.4	308.93	310.79	310.51	309.43	307.97	309.07	310.91	310.61	310.85	309.44	309.26	310.09	311.35	310.76	307.03	309.53	308.31	308.41	311.45	310.14	309.9	308.97	308.91
327.42	328.2	326.52	329.84	327.26	328.51	327.64	327.64	328.42	327.86	327.16	327.46	328.94	327.16	328.47	327.75	329.03	329.34	327.81	327.42	328.29	329.41	326.04	327.31	328.24	328.38	327.31	327.42	327.33	328.07	326.26	326.26	328.23	326.87	328.4	328.69	327.02	328.42	327.4	328.22	329.01	328.21	328.17	328.41	326.8	326.71	328.55	327.54	328.9	328.58
304.18	305.02	304.38	304.5	304.2	302.76	302.24	302.59	302.57	303.12	302.78	301.97	303.34	302.38	303.2	302.63	303.57	303.94	302.11	303.85	302.11	302.32	303.48	302.3	303.47	301.51	302.59	302.58	303.27	303.03	303.11	303.6	302	302.01	303.33	302.48	304.74	302.44	303.17	303.56	304.29	300.49	304.06	303.01	302.43	303.97	301.84	305.01	302.78	303.44
303.97	303.52	304.09	304.86	301.33	303.75	305.23	301.54	303.63	304.21	303.85	303.95	304.7	303.25	303.99	304.77	304.35	302.93	302.17	304.49	303	303.55	303.66	303.17	304.07	303.79	302.88	303.06	303.85	304.32	304.13	303.93	302.33	302.5	303.51	303.08	306.03	305.19	301.48	302.43	304.46	304.1	302.37	303.83	304.12	303.73	303.63	303.48	305.64	304.17
306.01	306.32	305.58	305.9	306.87	307.17	306.13	306.99	306.59	305.01	306.45	303.85	306.95	306.15	306.2	305.94	305.52	306.63	306.04	306.66	305.68	306.76	306.6	307.2	308.16	305.46	306.06	306.97	306.35	305.66	306.17	305.44	306.96	304.57	306.92	305.88	304.51	306.41	305.51	307.62	305.65	307.76	307.83	307.99	304.94	305.62	306.09	306.53	305.45	308.67
314.96	313.98	316.48	313.81	316.24	315.29	315.08	314.71	314.97	316.13	316.27	313.17	314.45	315.61	315.56	314.98	313.47	317.45	314.96	314.36	314.86	313.6	316.8	315.85	316.12	313.81	314.14	315.54	315.14	315.02	316.58	316.84	317.63	316.87	316.61	315.77	314.48	314.18	314.59	314.65	314.67	314.62	313.93	313.47	314.8	314.85	313.13	315.44	316.51	315.56
319.48	317.92	319.56	319.65	317.47	320.16	318.51	317.8	320.17	319.69	319.63	318.67	319.26	318.66	319.27	318.3	319.69	319.46	318.28	320.27	318.58	317.33	319.32	319.18	318.41	319.09	318.52	318.51	318.49	319.13	318.81	319.73	320.45	319.33	318.34	320.28	319.4	317.56	318.4	318.13	320.11	319.83	318.3	319.82	318.59	316.91	318.89	317.05	319.5	319.21
306.35	307.33	306.63	306.94	307.81	306.8	308.36	306.85	309.18	306.58	306.85	307.34	307.2	306.13	308.32	308.06	306.46	307.52	307.23	305.03	306.93	307.5	308.09	309.1	307.54	306.99	308.91	306.54	306.68	304.47	306.1	307.78	308.12	307.67	307.87	307.67	308.85	308.18	306.71	305.71	305.22	305.78	306.9	308.03	308.58	306.28	306.51	308.5	306.19	307.91
302.91	302.53	300.35	302.65	301.86	301.43	300.53	301.54	303.04	299.77	301.68	299.95	301.58	300.92	300.99	300.49	300.3	301.76	302.33	300.48	299.35	301.19	299.21	300.08	298.11	299.84	299.25	300.37	301.14	301.05	299.66	302.66	301.87	300.62	301.83	301.76	302.73	299.55	303.35	300.68	300.74	300.22	299.66	300.5	302.31	300.5	300.45	300.93	302.56	301.17
303.83	302.75	303	305.41	304.93	301.89	303.63	302.92	302.95	302.26	303.26	303.8	303.82	304.98	302.08	303.46	305.5	302.64	304.1	303.47	303.47	303.25	303.28	304.5	303.87	301.2	303.2	303.96	302.44	302.75	303.16	304	302.33	303.12	303.35	303.21	302.88	304.55	301.25	303.43	302.21	302.53	304.49	302.72	301.77	303.64	304.45	303.32	304.48	303.27
319.29	319.94	319.65	320.56	319.65	319.74	320.18	319.61	318.6	318.55	319.22	319.28	319.35	319.91	317.43	319.16	319.54	319.26	319.53	319.22	320.52	317.48	320.16	319.87	318.67	318.34	319.53	319.76	320.38	320.66	318.58	318.15	318.99	319.34	318.15	318.84	319.85	318.9	318.85	319.56	319.09	318.57	316.95	317.98	318.09	319.63	320.12	318.35	318.18	317.19
295.18	294.83	295.26	295.15	296.24	294.78	294.99	293.99	293.94	295.75	296.22	292.91	296.08	294.25	296.24	294.01	294.36	294.35	295.07	294.51	295.06	295.23	296.07	294.07	294.73	295.54	294.74	293.36	295.77	293.97	294.96	295.54	294.87	294.84	296.83	295.59	294.88	294.18	293.87	296.11	294.74	295.92	295.34	294.63	296.17	295.63	295.19	294.69	295.53	295.55
328.13	328.61	327.38	328.87	329.36	328.72	327.98	330.26	328.24	328.76	328.8	330.31	329.72	328.01	328.82	328.48	328.83	330.86	327.66	327.13	329.16	330.24	327.39	329.34	328.53	329.14	327.8	330.94	329.18	330.27	325.23	328.74	328.48	330.15	327.8	327.66	327.56	328.58	328.98	327.15	330.14	328.96	329.86	328.4	328.1	328.94	329.4	328.24	328.9	326.98
301.42	302.69	300.5	301.44	302.57	300.66	299.65	301.5	300.77	301.24	300.7	300.52	301.05	299.35	301.38	301.91	298.61	300.6	302.7	301.15	301.78	300.77	302.83	301.71	301.58	302.65	303.98	302.51	301.64	301.06	301.39	301.51	301.2	301.16	301.27	300.33	302.99	302.05	301.36	300.52	301.32	302.82	300.72	301.14	301.58	300.89	300.02	300.75	300.58	300.87
298.57	300.46	300.26	299.5	299.5	300.24	301.43	299.66	300.43	301.23	299.16	298.97	299.04	302.31	302.08	298.49	298.88	300.04	300.56	299.46	297.19	301.73	299.86	299.3	300.26	299.39	300.84	301.4	300.22	299.82	298.81	300.92	299.74	300.78	301.74	300.23	300.15	301.07	302.04	300.93	301.19	299.27	300.47	299.8	300.42	299.95	300.72	300.19	300	300.25
301.45	301.2	302.86	301.75	301.03	301.57	302.15	302.91	302.34	301.83	302.93	301.08	303.34	301.89	300.13	301.24	303.79	300.63	303.41	303.6	302.54	301.83	303.08	301.89	304.28	303.18	302.46	302.34	301.82	302.9	302.22	302.35	302.06	302.15	302.88	301.5	302.27	300.52	304.24	302.61	302.48	301.26	300.61	300.95	301.68	301.33	302.71	303.61	302.23	304.29
302.93	304.16	304.03	303.75	304.55	305.08	303.1	305.55	304.6	302.8	304.02	304.83	304.54	304.33	306	303.87	305.1	305.89	304.78	304.78	305.97	305.58	304.94	303.82	302.55	303.2	305.11	303.69	305.25	303.46	303.12	303.54	303.98	303.5	305.07	303.57	306.39	305.8	304.49	302.45	304.7	304.15	305.88	302.61	303.65	304.8	305.16	304.31	305.52	304.26
298.9	300.25	300.75	300.63	300.33	300.46	299.95	300.3	300.15	300.64	299.28	300.15	299.88	301.32	301.25	301.15	299.34	301.14	299.55	300.09	299.39	299.65	299.94	302.43	300.03	300.17	299.72	299.52	299.86	300.5	299.23	302.51	300.85	299.95	299.82	301.13	301.65	300.48	299.57	302.03	301.19	302.69	300.57	302.77	301.78	300.74	299.1	299.79	299.95	299.96
308.02	307.86	308.89	310.84	307.78	310.32	309.44	309.09	309.67	309.14	307.56	310.67	309.28	308.27	310.06	308.79	308.55	309.02	309.35	307.2	308.08	309.95	309.61	309.49	309.13	308.57	306.95	310.18	308.83	308.1	307.68	309.98	306.87	307.91	307.27	309.22	307.44	308.84	308.15	308.46	307.13	308.08	310.5	311.53	309.21	309.83	309.22	308.02	308.02	309.51
312.03	313.77	313.25	312.92	312.32	312.01	311.87	313.49	313.91	312.01	313.38	311.71	314.99	311.5	312.66	312.61	314.72	311.73	315.27	312.74	312.21	313.06	313.2	314.09	310.19	312.27	313.33	313.09	314.17	313.85	313.27	313.55	313.39	313.66	313.2	310.97	312.2	310.98	312.71	313.47	312.05	311.81	313.32	312.92	313.44	313.98	311.95	312.01	311.79	313.77
295.06	293.6	295.11	295.36	293.57	293.22	294.15	294.87	293.25	295.41	294.34	293.92	295.78	292.95	291.97	293.83	293.82	295.97	294.67	292.97	293.23	293.92	294.57	295.55	294.7	293.72	293.69	294.19	293.81	293.97	294.09	294.83	294.01	293.69	293.73	293.23	293.43	293.27	293.02	293.44	293.85	295.1	294.27	294.76	293.6	293.98	292.64	294.77	292.93	296
306.15	305.84	307	307.28	306.38	307.67	307.79	305.84	304.75	306.44	305.76	306.49	305.51	306.16	305.85	305.46	307.38	306.82	306.95	306.4	306.79	304.68	306.12	305.4	306.01	306.94	305.45	304.99	307.33	307.27	306.03	306.94	305.74	305.64	305.72	306.23	304.86	305.89	304.18	306.75	307.1	305.83	305.96	307.42	306.22	306.42	304.73	304.39	304.41	305.51
304.11	305.69	304.01	305.3	304.17	305.78	304.26	305.38	305.13	306.59	306.86	303.13	304.77	306.86	304.97	304.5	305.29	305.44	305.07	306.3	303.96	305.72	305.12	305.46	304.25	307	303.06	306.4	304.21	307.09	306.52	305.42	305.98	305.19	305.13	304.56	306.4	305.08	305.25	302.8	304.62	305.72	305.84	304.57	305.12	304.43	304.65	306.13	305.59	305.53
300.85	300.07	300.66	300.86	301.42	302.26	300.26	300.06	300.61	301.85	301.16	302.17	300.87	302	302.07	300.33	300.46	300.86	300.4	301.58	299.18	301.14	300.69	300.34	303.13	301.77	301.97	301.77	299.81	300.25	300.75	300.05	300.38	299.71	300.47	300.55	301.16	300.6	300.84	302.64	302.64	301.02	301.71	301.13	302.6	301.93	301.63	299.27	300.59	301.32
316.65	317.13	316.53	316.63	318.16	316.75	317.44	319.34	316.6	317.24	316.5	317.55	318.43	317.9	316.41	316.83	316.4	316.62	317.88	318.17	317.47	317.19	316.66	319.38	317.73	317.37	318.48	318.1	317.75	317.57	318.29	318.15	317.54	317.32	318.17	317.27	318.23	316.94	317.11	318.47	318.1	317.46	315	315.51	317.85	318.16	317.75	317.63	317.79	317.7
303.26	302.29	304.02	305.2	304.1	301.98	303.82	302.35	302.95	301.47	303.74	303.87	302.49	302.59	303.74	303.1	304.22	304.54	303.44	303.4	301.95	302.62	303.05	304.99	303.77	302.34	303.56	303.08	302.68	303.5	303.73	302.69	303.99	302.45	303.97	302.88	302.03	302.98	303.3	303.97	305.17	304.18	301.94	305.48	303.3	304.85	302.47	303.77	303.88	302.09
301.54	303.9	304.21	304.25	303.37	302.71	303.36	302.39	302.74	304.17	302.06	304.8	303.37	302.99	303.61	302.93	304.37	302.36	302.62	303.76	302.84	303.26	301.35	303.21	302.11	303.67	305.51	303.38	303.85	303.18	304.31	304.82	303.42	303.05	305.22	303.62	302.14	304.2	304.1	303.44	302.86	304.57	302.27	303.09	303.31	301.9	302.11	304.26	303.25	302.07
306.54	304.69	303.74	303.98	305.6	302.59	305.8	304.2	304.75	304.76	304.85	306.46	305.01	302.86	305.92	306.16	303.35	303.38	305.37	303.75	304.56	303.79	305.99	304.76	303.87	304.37	304.23	304.55	300.65	305.22	305.49	304.56	304.77	304.24	304.4	304.59	304.55	305.71	306.26	303.6	303.96	305.15	304.15	304.17	304.82	303.42	305.83	304.61	304.56	305.14
307.36	308	305.8	307.77	307.49	305.16	305.92	306.21	306.38	305.55	305.13	305.36	304.6	306.61	305.94	306.93	307.25	307.5	306.83	306.91	306.63	305.85	306.46	304.69	306.77	307.12	307.62	306.9	305.94	307.75	308.58	305.43	308.57	306.99	305.27	307.09	307.03	306.23	305.41	308	305.75	305.61	306.63	307.26	306.95	306.24	305.95	307.24	306.89	306.38
302.96	302.54	304.29	303.3	302.83	303.27	301.78	304.95	302.85	304.11	303.99	302.81	303.65	303.98	303.98	303.74	302.15	305.3	304.92	304.59	303.81	304.2	303.98	303.34	305.24	303.83	305.34	301.65	305.08	304.78	304.38	304.32	306.44	304.29	304.39	303.96	302.53	303.97	302.87	303.2	302.78	303.94	305.01	305.17	303.27	303.63	302.94	303.52	304.05	302.42
303.11	303.86	302.86	302	303.38	301.43	304.22	302.55	302.35	302.63	302.14	301.75	303.25	304.86	303.29	301.24	303.39	303.35	302.6	302.13	305.03	303.15	304.65	302.8	302.92	303.52	303.83	302.7	301.07	303.09	303.9	301.45	302.43	304.36	303.45	302.96	301.56	303.33	304.36	302.6	301.56	303.08	303.31	302.71	301.4	302.99	301.2	304.49	302.78	304.4
307.41	308.2	306.95	306.72	305.68	307.07	308.57	307.33	309.39	307.43	308.18	308.09	306.93	307.21	308.55	307.58	307.19	307.46	307.15	306.79	309.69	306.74	306.75	308.15	307.45	308.21	305.15	307.99	308.07	307.92	306.34	307.91	309.26	306.79	306.69	307.44	307.09	307.86	307.41	307.47	307.48	306.8	306.1	309.19	307.51	308.47	308.86	306.98	306.94	307.5
325.11	325.57	324.23	326.48	325.66	324.58	324.88	326.23	327.03	325.36	325.47	324.36	325.41	325.29	324.28	324.34	325.68	325.69	324.71	325.54	324.77	323.22	324.55	326.34	325.74	324.43	326.38	326.08	326.02	325.23	324.04	326.17	326.3	325.58	327.36	325.59	326.56	325.61	325.44	326.16	325.59	324.54	325.47	324.72	325.09	325.62	324.61	324.39	324.19	324.72
303.78	304.75	304.87	306.33	303.87	303.64	303.71	306.33	304.82	306.07	305.75	304.33	305.14	305.32	303.89	304.37	304.58	303.7	303.82	304.87	306.48	305.15	304.23	304.55	304.37	305.74	304.04	303.8	303.93	305.66	306.18	302.56	304.49	305.65	304.33	305.58	305.38	305.64	306.18	303.77	304.33	304.63	303.47	305.22	302.09	304.83	304.26	304.62	304.51	305.41
300.2	299.95	299.78	300.51	300.91	299.81	299.65	301.81	300.72	302.12	301.7	300.85	301.58	301.8	299.22	300.45	298.91	302.58	302.09	300.65	302.53	300.24	301.98	301.08	300.31	300.66	301.63	300.26	300.44	300.7	298.99	298.89	300.93	301.65	300.37	301.81	300.85	303.57	301.69	300.09	299.77	300.22	303.48	300.2	300.44	302.12	300.78	301.76	300.65	301.29
318.5	318.89	318.03	318.53	319.37	318.57	319.36	318.44	318.34	318.43	319.65	319.13	317.96	319.66	318.56	319.2	318.83	318.18	318.66	319.36	319.51	320.33	319.4	317.13	320.28	319.42	318.9	320.13	319.46	320.4	318.43	319.74	319.35	320.23	320.47	319.74	317.95	319.79	318.77	318.35	317.95	318.4	319.35	318.93	320.47	316.21	320.59	319.74	318.57	318.26
303.25	300.83	304.25	303.67	303.23	305.33	305.3	303.41	302.25	304.13	304.83	301.94	302.27	304.53	303.75	305.77	303.32	304.57	303.58	304.73	303.2	303.25	301.89	302.09	304.12	303.4	302.89	302.18	303.02	303	302.77	302.03	302.59	302.61	305.28	301.74	302.89	304.78	302.8	304.57	302.76	301.86	304.91	304.4	302.42	302.51	303.62	302.09	303.29	305.96
318.8	318.23	317.97	318.29	318.05	319.59	317.88	319.06	318.09	317.6	318.4	317.21	318.2	319.2	316.79	315.84	319.32	317.81	318.6	319.74	317.58	317.32	320.9	317.92	317.91	318.47	317.11	318.88	319.41	317.55	319.05	318.64	317.69	318.46	316.26	318.2	316.5	317.49	317.98	316.89	317.55	315.77	317.45	317.5	319.51	319.46	317.7	317.55	317.54	317.41
303.84	303.27	303.77	301.81	303.87	303.84	301.94	304.72	304.41	302.92	302.5	304.1	304.07	304.38	302.87	303.74	303.06	304.18	303.86	303.54	305.28	303.76	303.7	303.44	302.42	304.86	303.82	304.5	303.73	303.83	304.1	304.28	304.04	302.49	303.79	304.87	303.52	302.14	303.63	303.46	303.71	304.67	305.11	304.31	303.89	302.99	303.7	304.06	302.65	303.94
304.74	303.52	304.95	303.63	304.55	304.68	303.75	304.73	305.43	304.03	304.8	306.08	305.35	306.73	304.22	305.08	305.64	304.27	304.13	304.4	304.12	304.99	303.7	303.58	305.01	305.35	304.3	303.95	303.72	304.14	303.16	302.91	304.28	305.7	304.63	305.02	305.38	305.44	304.59	303.11	304.85	304.73	304.28	303.83	304.02	304.79	302.85	304.05	304.04	304.59
310.13	309.92	310.65	311.95	310.48	312.36	310.28	312.02	310	309.97	310.48	311.36	310.43	311.61	311.02	311.74	309.76	309.95	311.03	310.05	311.04	309.65	311.4	310.32	310.66	311.17	309.84	309.63	309.38	310.18	311.43	309.97	310.7	309.85	311.15	312.71	310.86	311.26	310.73	311.33	310.62	311.26	312.71	311.84	309.57	310.42	311.15	309.9	310.66	310.74
315.2	314.87	313.96	314.28	316.42	313.19	315	313.29	313.87	315.08	313.85	315.11	314.98	314.83	314.8	315.08	313.77	315.58	313.69	315.56	315.28	315.4	315.66	316.75	314.9	315.97	314.73	315.41	314.12	313.8	314.13	313.97	316.04	315.35	315.28	314.16	314.14	316.58	315.52	315.51	314.16	316.43	314.63	316.55	314.69	314.13	313.9	314.92	313.5	313.56
306.37	305.48	307.87	306.16	305.4	305.9	304.61	305.21	307.89	307.2	306.99	307.87	306.5	308.2	306.4	306.64	305.9	306.63	305.38	305.35	307.06	306.92	304.22	305.94	306.15	308.09	306.9	305.04	307.27	305.83	305.32	306.84	306.27	306.1	307.7	306.38	305.51	304.48	305.89	305.57	304.73	307.81	306.84	306.08	306.68	306.93	305.5	306.63	305.92	306.31
305.11	304.25	305.53	306.49	304.42	305.42	304.87	304.25	305.84	304.95	303.56	305.89	303.62	305.15	307.03	306.08	305.42	304.98	305.35	303.64	305.51	304.32	305.76	304.52	306.21	303.94	305.74	306.08	306.56	305.5	304.56	304.02	304.21	303.82	304.5	305.09	304.88	307.59	306.57	303.59	306.69	305.86	306.21	303.37	303.99	305.19	305.79	305.65	306.12	305.24
303.33	300.66	302.11	301.91	302.1	301.69	303.51	301.26	301.94	303.82	302.29	302.54	301.67	301.49	303.78	303.57	301.5	304.59	301.57	302.96	302.72	301.87	301.75	303.47	303.65	301.6	301.66	300.55	303.35	302.42	303.86	303.63	303.58	302.08	302.08	301.59	301.57	303.25	304.49	304.45	303.02	300.62	301.21	304.7	302.07	302.93	302.12	302.25	302.6	304.01
315.51	315.23	313.99	313.93	314.87	314.82	314.51	316.26	316.01	314.86	316.16	313.88	316.25	315.17	315.87	314.75	314.46	314.85	315.14	315.2	314.18	313.56	314.28	314.08	313.86	314.42	315.61	313.76	315.74	313.44	315.96	313.52	316.52	316.93	315.97	317.28	314.94	314.77	314.78	315.02	314.75	315.65	313.78	315.76	314.82	315.64	314.11	314.8	314.85	314.51
296.27	295.97	295.66	296.69	298.5	297.05	297.17	297.39	296.9	297.03	297.72	296.71	296.52	297.75	297.02	298.33	296.92	295.87	294.58	296.1	296.23	295.79	297.67	296.64	296.97	294.49	297.95	295.59	296.6	296.54	297.86	295.32	296.92	297.56	296.11	296.89	296.22	296.94	296.27	297	298.12	295.07	297.47	297.96	296.73	296.55	297.74	297.37	298.96	298.59
314.75	315.07	314.98	314.17	316.72	316.22	314.95	314.66	315.21	314.39	316.17	314.65	315.21	315.79	315.97	315.6	317.77	314.61	315.02	314.34	315.17	315.63	315.65	314.74	317.85	316.14	314.56	316.08	314.02	314.18	314.73	316.63	316.39	316.34	316.27	315.83	316.25	316.64	314.97	315.55	316.37	317.43	315.53	315.74	315.81	316.68	316.31	317.31	317.44	315.61
303.93	304.29	305.29	304.43	305.2	304.85	302.91	303.77	304.77	306.83	304.64	303.38	305.19	302.83	304.61	304.18	305.6	303.74	304.2	304.75	305.15	303.21	303.06	305.65	305.6	306.22	305.8	306.1	304.08	304.53	304.71	305.33	303.95	304.38	304.13	303.74	304.45	304.67	304.83	306.5	305.62	305.74	304.47	304.19	306.59	304.75	305.13	305.13	304.03	304.75
304.24	304.33	307.63	304.84	304.56	305.45	305.54	305.34	304.79	305.74	305.79	306.28	303.71	305.5	305.65	304.79	304.56	306.01	304.11	303.83	304.48	304.94	305.76	304.95	304.66	305.77	303.88	304	305.73	305.76	305.11	305.69	306.44	304.45	306.08	305.12	304.47	304.89	307.04	304.19	306.32	305.44	305.22	305.18	305.39	305.37	305.9	304.7	305.75	306
327.86	327.08	327.46	325.42	325.53	326.52	325.53	327.34	328.93	326.42	326.89	326.88	326.55	325.9	326.2	326.66	326.51	325.26	326.74	327.4	327.19	325.6	329.79	329.94	326.19	326.76	325.52	326.16	326.96	325.97	327.44	327.03	326.29	327.01	326.44	326.68	328.35	328.24	326.21	328.47	327.53	326.29	324.75	327.15	326.28	328.35	327.32	327.24	327.2	326.09
306.8	305.24	306.47	306.22	306.05	304.1	307.18	307.07	304.45	304.47	305.4	305.51	306.47	306.93	305.26	306.93	306.2	302.19	305.94	306.62	304.31	305.94	305.66	305.62	304.51	306.07	306.98	306.02	306.89	304.52	306.34	306.88	305.14	304.19	305.86	304.24	303.89	305.35	305.78	305.69	306.09	306.33	306.99	304.15	304.79	306.68	305.77	303.87	305.75	304.26
311.86	313.2	312.6	311.56	310.73	312.46	313.06	313.71	312.52	313.24	312	314.54	313.43	313.73	313.54	312.16	312.89	310.62	311.28	311.37	313.36	312.3	312.41	313.29	314.47	312.1	313.09	311.7	312	312.5	313.25	311.42	311.41	312.84	313.39	314.42	312.46	314.27	311.75	313.57	312.14	313.61	312.92	312.76	314.08	313.94	313.43	312.78	310.6	313.41
315.47	313.95	316.04	316.24	316.41	314.08	314.36	316.48	315.75	314.12	316.29	315.06	315.76	313.38	314.05	314.81	316.6	314.3	314.55	316.35	316.23	314.01	313.8	314.52	314.51	315.59	314.29	315.2	314.87	312.21	315.43	314.49	314.31	313.16	316.64	317	314.39	313.71	314.68	315.13	314.46	314.35	315.78	314.29	314.69	315.31	316.59	315.78	315.93	316.19
313.95	313.3	313.63	312.56	313.6	314.07	313.76	313.79	313.68	313.59	314.78	314.57	314.85	311.06	314.16	313.65	315.6	313.12	314.08	314.09	313.78	315.32	313.74	313.55	314.14	313.17	314	312.57	313.91	315.99	313.74	312.46	314.92	315.88	313.74	313.19	312.35	313.55	313.65	312.47	312.79	312.46	314.17	314.75	313.63	314.35	314.84	314.72	315.21	314.17
296.36	298.08	297.24	298.56	297.74	297.29	297.65	298.46	295.81	296.73	297.64	298.66	296.43	297.32	297.74	298.55	297.61	297.51	296.58	297.2	297.55	296.95	295.64	296.76	296.25	293.93	295.74	296.7	296.96	299.79	296.33	297.32	298.09	297.54	298.07	295.67	295.28	298.93	297.8	295.94	295.28	297.24	296.62	295.25	296.23	295.97	296.64	297.66	297.99	296.24
316.26	314.52	314.92	315.31	315.47	313.94	316.04	315.75	314.64	315.02	314.99	313.39	315.08	313.57	314.79	316.31	314.97	314.69	315.77	315.68	316.3	314.36	316.93	313.37	314.92	314.5	316.71	313.79	313.52	313.95	314.46	314.71	314.89	312.92	315.18	314.25	314.44	314.48	315.47	315.92	314.41	313.34	313.35	315.86	313.9	314.86	313.36	314.35	314.8	314.85
302.78	303.73	302.63	303.07	302.85	302.16	305	303.25	305.55	302.51	302.3	302.82	302.57	301.28	301.49	303.85	302.2	303.72	303.3	304.45	302.34	302.25	302.4	302.4	303.34	303.68	302.67	302.93	303.52	302.34	302.71	303.19	303.09	303.39	301.22	301.65	301.19	302.68	303.67	301.76	304.33	302.29	303.9	302.75	302.51	302.37	303.92	302.61	303.58	303.16
312.26	312.75	314.69	312.44	315.03	312.6	313.07	313.19	313.72	313.68	316.1	315.08	315.14	312.28	313.02	312.2	314.78	310.6	315.23	313.2	312.92	314.16	312.22	312.72	313.86	313.68	315.31	313.68	313.22	313.73	314.29	313.4	312.88	311.9	312.32	312.97	313.12	313.91	314.05	312.27	313.44	311.96	311.57	313.4	312.75	314.56	312.92	313.83	312.61	313.64
300.06	300.38	299.93	299.63	300.99	301.4	302.47	301.48	300.26	300.13	300.61	299.7	300.4	300.59	300.52	300.8	299.84	299.84	299.13	301.08	300.4	302.15	298.71	298.45	299.41	300.49	300.15	299.87	300.04	299.76	299.6	300	300.38	298.8	298.77	300.48	298.81	299.34	302.24	301.7	299.34	300.86	299.7	299.29	301.71	300.71	299.47	298.88	300.19	300.53
305.22	305.07	305.29	304.71	307.7	306	304.65	305.96	305.52	305.08	306.06	302.86	306.47	305.19	304.51	306.86	305.17	306.32	304.65	304.65	303.98	304.9	305.85	303.74	305.88	303.96	304.8	304.4	304.28	305.29	305.49	304.81	306.26	304.78	305.2	304.7	304.73	304.54	307.46	305.65	305.89	306.74	305.99	307.23	305.74	304.55	304.52	306.37	305.13	304.65
300.59	300.23	300.94	301.28	300.52	301.93	301.87	299.38	299.62	300.08	301.31	300.43	299.68	300.89	302.22	301.77	303.66	302.25	302.31	301.39	300.97	301.46	300.22	302.46	301.3	301.45	300.96	301.22	301.05	300.5	301.32	302.25	300.88	300.39	301.23	300.97	303.1	300.86	301.39	300.22	300.36	299.04	301.8	301.04	303.59	299.73	300.26	299.68	301.18	300.09
306.15	305.46	304.46	305.2	305.72	306.16	307.62	306.83	307.85	306.53	306.69	305.6	304.74	306.36	307.23	306.54	304.79	306.11	306	305.31	305.45	306.83	306.62	305.95	306.99	306.11	304.85	305.93	307.43	305.96	306.93	307.94	305.68	307.14	306.72	303.89	305.37	305.16	305.99	305.13	308.01	307.84	306.36	306.16	307.23	303.56	304.8	307.78	305.73	306.98
315.24	315.1	314.82	315.2	315.21	314.14	316.06	315.53	315.82	316.23	314.47	315.04	315.8	316.2	315.22	316.4	315.37	315	315.42	315.27	314.69	316.39	315.38	315.83	314.94	315.55	314.27	315.36	314.33	317.14	315.27	316.13	316.11	315.59	316.69	315.97	317.74	313.57	315.85	316.34	317.13	316.72	314.89	316.34	315.12	316.81	314.19	315.26	313.66	314.89
303.33	301.94	304	303.63	303.8	302.41	301.04	302.5	302.87	301.89	301.16	301.75	303.38	301.84	301.05	302.72	302.43	302.12	302.35	302.11	302.77	302.09	302.77	303.68	302.39	303.42	303.14	302.58	302.73	303.45	302.42	301.88	303.01	300.73	300.83	302.83	300.52	301.91	302.9	303.04	302.89	303.12	302.7	301.76	303.95	303.16	303.77	301.4	304.58	301.22
311.63	311.58	311.62	311.17	310.15	311.86	313.27	311.42	310.5	311.88	311.94	310.22	309.74	311.12	312.47	311.06	312.78	309.46	312.02	310.85	310.8	312.5	310.52	313.75	310.36	309.44	311.53	310.93	312.62	310.71	312.4	310.02	311.05	311.41	312.14	310.92	311.64	311.01	314.36	311.11	311.73	310.62	311.39	311.06	311.34	311.24	311.19	311.22	310.85	312.16
313.19	311.16	313.63	313.35	314.95	315.15	314.76	310.95	313.43	313.37	314.21	315.13	313.87	314.49	314.61	314.01	314.44	312.93	313.9	314.24	313.25	313.97	313.8	314.81	312.49	315.03	314.27	313.48	313.42	314.61	314.04	311.78	313.1	311.92	314.03	312.25	312.66	313.43	312.51	313.64	315.57	313.12	313.99	314.52	313.57	314.47	312.89	314.88	315.72	313.28
306.21	307.22	305.77	306.28	306.5	305.88	305.6	305.46	306.12	306.74	306.3	305.63	306.44	306.42	307.06	305.85	305.21	306.14	305.53	306.13	305.33	306.8	306.28	303.74	308.54	307.82	304.8	304.8	305.97	306.67	306.08	307.26	305.75	304.96	305.22	306.36	306.3	306.48	306.51	306.94	305.22	305.05	307.84	307.48	307.51	307.23	305.64	307.71	305.01	307.87
328.47	326.66	328.38	327.3	327.04	329.09	328.52	328.27	326.26	326.29	328.1	328.16	325.73	328.2	327.83	328.22	329.11	328.58	328.24	328.17	328.64	328.8	327.31	327.85	328.43	329.2	328.47	329.5	328.84	328.19	328.3	328.2	329.51	327.58	326.6	328.86	326.97	327.59	327.53	327.16	327.64	328.39	329.38	326.31	328.02	326.05	327.38	326.01	327.11	329.48
306.45	307.1	306.41	305.49	304.98	305.9	307.56	305.74	306.43	307.43	307.52	305.93	305.75	305.98	305.62	305.49	305.66	307.61	306.26	305.17	307.24	305.65	306.23	306.41	304.56	304.51	306.75	305.81	305.72	307.14	306.08	306.41	306.08	306.4	306.29	307.58	304.78	307.33	307.41	305.62	305.06	306.31	307.23	304.3	305.14	306.46	306.02	305.51	307.38	305.83
303.45	302.66	304.86	302.7	303.42	302.44	301.96	301.12	302.73	302.78	302.87	301.96	300.54	303.46	302.89	301.87	303.29	302.77	301.99	303.14	302.65	302.44	301.72	302.94	301.36	303.4	300.37	302.53	302.44	303.01	303.1	302.05	305.13	301.15	302.82	301.76	302.42	303.2	302.38	301.32	302.73	302.23	301.78	303.59	302.51	301	303.65	302.53	301.87	304.42
318.31	315.91	317	316.95	317.63	317.17	318.54	318.03	317.17	317.76	316.69	316.02	315.42	318.07	317.09	316.55	318	316.29	318.13	317.95	316.87	318	315.72	317.35	315.33	318.25	318.09	317.38	316.33	319.07	315.87	317.18	318.63	317.21	316.52	316.3	317.68	316.05	317.63	317.58	317.21	316.49	316.58	316.55	316.8	316.11	316.72	318.09	317.6	316.26
303.06	303.77	302.51	304.21	302.13	303.05	303.28	304.42	304.39	304.17	304	304.29	304.47	301.64	304.15	304	304.5	302.35	303.21	303.33	303.87	303.51	304.01	305.01	304.21	304.51	303.61	302.11	302.38	301.91	303.92	303.63	305.95	302.44	304.61	304.22	303.05	305.34	305.64	301.69	303.77	302.74	304.09	302.37	302.23	303.3	303.65	303.31	303.08	305.6
304.5	303.73	304.27	305.01	305.19	304.64	304.59	303.96	304.46	304.3	305.84	305.45	302.7	305.93	305.62	304.18	304.54	304.59	305.68	304.14	303.74	304.47	305.18	305.7	303.94	305.17	303.73	304.61	304.85	304.39	307.36	306.17	303.63	306.14	305.57	303.97	303.54	303.96	304.56	302.55	303.59	304.26	303.88	304.99	304.79	304.03	304.72	304.76	304.45	306.11
306.48	305.88	306.27	305.64	305.19	306.7	307.16	304.47	306.02	305.53	307.51	306.11	305.17	305.74	304.88	305.32	305.79	306.54	304.85	305.41	305.17	306.37	305.54	305.94	305.9	305.3	305.8	306.87	304.98	306.54	306.57	306.11	305.58	304	305.08	304.11	305.92	303.66	305.85	305.78	303.81	306.24	305.89	303.69	304.78	304.74	305.89	305.96	305.91	307.24
316.96	317.81	317.74	317.56	318.33	316.28	316.74	318.41	317.56	315.55	317.04	317.83	317.88	318.11	319.81	318.46	318.89	317.97	317.78	318.6	318.33	318.49	316.76	317.93	318.49	317.88	317.7	318.04	317.05	319.04	319.12	318.84	317.81	318.22	317.98	317.37	317.18	318.11	317.94	317.54	319.55	317.9	315.94	319.02	318.83	317.5	319.37	317.11	318.48	318.45
295.4	296.13	295.1	295.71	295.47	295.61	294.38	294.23	292.91	294.74	293.21	295.05	295.7	295.04	296.03	295.41	295.46	295.98	294.03	295.07	294.71	295.7	294.24	295.98	296.17	296.07	295.78	294.6	294.59	294.53	293.54	294.22	295.57	294.79	295.8	294.16	292.79	294.13	295.6	296.03	294.9	295.95	296.26	295.73	295.14	294.31	294.22	296.28	298	296.06
316.55	318.23	315.77	316	316.34	318.44	316.89	317.58	317.8	315.89	316.56	317.17	316.87	317.65	316.13	315.93	317.37	316.53	316.54	317.15	318.28	317.29	317.16	315.57	317.44	316.99	316.47	315.92	316.28	316.97	317.19	314.98	315.15	317.54	316.07	316.44	316.9	316.36	316.01	317.09	315.35	317.62	317.19	315.72	316.37	317.16	316.4	316.91	315.69	317.86
314.51	315.8	315.79	315.42	314.96	315.59	315.43	315.5	315.61	314.34	315.43	314.41	314.26	314.92	314.81	314.61	313.04	313.98	314.86	313.61	315.34	314.38	313.64	314.97	314.13	314.83	314.69	313.29	313.33	315.94	313.8	315.08	316.45	314.8	316.21	315.46	316.27	315.19	314.94	314.02	315.73	315.61	316.44	314.61	314.6	315.6	315.47	316.81	315.42	315.11
312.47	311.86	313.82	312.52	312.61	312.39	312.83	310.71	312.72	310.97	313.89	313.24	311.88	313.67	312.41	311.3	313.12	313.34	313.12	312.81	311.83	312.42	310.98	312.17	310.59	311.32	312.15	313.9	311.65	311.94	313.82	313.16	311.28	311.85	311.49	312.3	312.83	311.74	312.08	311.03	310.92	312.88	315.25	310.86	314.09	312.24	311.5	312.88	312.97	313.28
310.99	311.43	309.48	309.81	309.77	311.64	310.05	310.22	309.16	310.46	309.13	309.85	310.5	310.89	310.51	311.13	310.59	310.73	309.78	311.3	311.02	312.4	310.77	310.08	311.81	311.03	310.54	309.95	311.77	309.95	310.45	310.67	310.01	310.99	309.17	310.51	311.9	311.36	310.1	309.21	311.24	309.99	310.53	310.84	311.87	310.76	309.43	310.76	309.79	310.12
304.31	307.48	307.38	306.73	306.4	307.19	306.32	307.52	305.9	307.12	307.81	307.03	306.18	307.53	305.66	305.54	305.8	306.9	305.47	306.11	307.74	306.64	307.58	307.01	306.92	306.17	306.9	306.89	306.69	305.36	307.77	307.4	306.73	306.4	304.97	308.45	305.03	307.71	306.58	305.12	306.72	308.27	308.74	305.6	307.42	306.32	307.32	305.75	305.51	306.82
301.66	302.15	301.29	302.17	304.19	304.1	301.2	301.51	302.58	303.58	302.47	302.41	303.94	302.83	302.48	300.66	302.63	301.49	301.91	300.7	302.34	304.16	302.33	301.14	300.01	303.47	302.66	303.02	305.17	302.14	300.35	302.76	303.01	301.79	303.57	302.26	303.52	303.73	302.26	302.27	301.67	302.33	302.24	301.95	302.82	302.48	302.03	299.95	300.85	303.4
303.06	303.37	302.19	305.27	304.02	305.11	305.21	301.61	301.42	304.15	302.47	302.69	303.07	304.31	304.98	303.46	304.62	304.01	302.99	303.93	302.78	303.17	303.66	302.56	304.8	303.64	304.03	303.17	303.11	302.84	303.85	304.02	303.28	304.39	303.98	303.43	303.99	304.05	303.25	303.58	304.49	302.51	305.02	304.39	301.73	303.32	303.59	301.55	304.86	302.54
306.77	305.09	307.08	308.31	305.79	305.29	303.87	306.9	306.64	304.87	305.23	307.29	307.44	306.94	307.34	306.36	305.65	304.95	307.35	307.13	305.8	305.5	305.98	306.58	307.44	306.15	304.92	305.09	307.59	306.87	306.23	306.05	305.72	307.48	305.55	307.22	307.43	305.7	306.4	307.13	305.53	306.67	308.1	304.4	306.13	306.42	307.49	306.14	307.19	306.43
313.1	313.47	313.81	314.87	314.33	312.84	315.45	315.64	314.54	315	314.18	314.45	313.47	312.48	311.85	313.88	314.21	313.47	314.24	314.93	313.49	314.55	314.07	314.61	312.39	314.56	314.89	313.1	313.88	312.78	311.87	315.58	313.61	313.81	313.56	312.33	313.64	315.08	312.81	314.21	313.43	313.92	313.53	313.28	313.77	314.62	313.3	312.87	314.11	313.19
305.94	305.68	303.99	303.86	304.66	304.7	307.44	305.46	303.98	306.09	305.2	307.1	305.44	306.46	306.24	306.72	304.96	305.98	305.44	305.45	303.42	304.96	306.99	305.79	304.86	306.58	307.04	306.17	304.97	305.49	305.55	307.35	306.08	307.8	304.71	307.36	306.83	306.73	306.29	307.56	306.93	306.92	306.17	306.97	306.62	305.38	306.75	305.95	306.5	308.01
315.25	315.18	315.62	317.46	315.41	313.83	315.7	316.44	315.47	314.87	316.06	313.35	315.4	316.87	315.14	317.48	313.84	318.23	315.19	316.94	316.23	316.34	316.25	316.94	317.87	316.02	316.18	314.92	315.11	314.93	315.24	315.31	315.54	316.51	313.76	315.54	314.88	314.62	316.92	313.79	315.75	316.38	315.65	316.56	315.48	315.41	317.43	316.14	315.15	315.91
296.09	295.64	294.84	295.46	297.03	294.86	294.56	293.85	295.77	292.87	295.47	294.31	296.67	295.2	294.09	295.32	296.2	295.6	296.45	296.08	294.26	295.01	297.04	293.13	293.96	295.54	293.32	295.65	295.4	294.69	295.15	296.12	295.24	296.56	295.03	296.21	294.72	296	296.53	295.05	295.06	294.01	295.43	294.78	294.15	294.5	296.16	293.82	296.14	295.22
309.36	311.67	310.15	308.55	308.55	308.71	310.08	309.9	310.17	311.56	308.5	308.74	310.13	309.4	308.16	310.09	311.55	310.01	310	309.93	306.21	310.29	310.63	309.1	309.77	308.76	308.94	309.26	310.45	309.27	308.69	308.53	310.95	309.75	309.42	308.58	309.71	311.93	311.29	310.26	310.16	309.1	309.16	309.24	310.04	310.56	311.07	310.06	310.35	308.84
304.45	302.99	304.52	304.28	306.12	304.94	305.02	305.07	303.48	304.63	303.13	305.09	306.16	304.38	304.33	304.03	303.32	306.05	305.73	304.25	302.88	304.28	304.25	303.89	302.89	304.87	304.05	304.49	305.17	304.91	303.88	303.6	305.42	304.3	303.39	305.28	303.09	304.54	303.77	305.19	306.22	304.24	302.61	303.92	304.28	305.14	304.32	305.44	304.74	305.01
315.19	314.83	313.56	312.5	314.09	311.95	314.63	316.64	313.48	312.7	313.75	313.48	313.26	314.79	311.83	313.26	314.21	313.75	312.81	314.75	314.59	315.74	314.11	315.12	315.37	315.88	315.15	313.05	313.21	312.52	314.04	313.83	313.21	313.77	313.95	311.64	313.07	314.98	313.51	313.35	314.44	315.11	312.93	313.89	314.4	314.19	312.92	314.74	314.36	313.08
319.62	318.58	316.95	318.55	316.59	317.49	317.25	318	317.11	318.84	317.3	318.73	317.07	320.23	316.93	316.71	317.57	317	315.96	316.09	318.86	319.72	317.58	317.93	317.32	319.24	318.55	318.44	317.62	319.34	317.17	317.02	318.03	316.99	318.46	317.95	317.52	316.21	317.69	317.26	317.62	316.84	319.1	319.33	316.3	319.22	318.39	315.78	317.95	318.13
304.5	307.15	306.05	304.75	305.82	305.57	305.02	305.31	304.23	305.06	304.23	304.82	303.32	304.22	305.47	305.94	306.52	306.05	306.28	305.18	304.28	305.21	305.77	305.65	305.5	305.49	304.4	306.28	307.18	305.31	306.16	304.97	304.67	305.65	303.85	304.94	304.58	304.48	305.86	304.37	307.48	304.69	304.29	304.18	305.72	306.28	306.11	304.31	304.59	306.49
314.7	315.64	314.44	314.82	314.57	313.81	315.26	315.74	316.03	315.52	314.57	315	316.04	315.79	315.08	316.12	313.09	314.16	317.26	314.62	315.4	314.16	313.25	314.93	314.24	314.89	314.31	313.85	315.85	314.52	315.21	313.68	314.24	313.74	314.22	314.67	313.85	316.59	313.06	313.44	314.66	312.97	314.86	314.73	314.35	316.43	315.13	314.56	313.05	315.39
315.15	314.53	315.97	315.57	316.62	315.58	315.12	316.3	313.72	316.46	315.93	315.01	315.61	315.86	315.33	316.48	314.81	315.57	313.73	314.54	314.42	316.7	314.8	316.21	317.46	315.22	317.41	315.47	315.17	316.04	316.1	316.54	314.96	314.49	317.58	315.42	315.85	314.38	317.37	315.2	314.02	316.34	317.17	315.73	316.75	317.73	315.06	314.78	314.32	315.44
310.15	310.51	310.17	310.2	310.74	308.96	309.22	310.97	310.71	309.55	310.77	310.04	309.27	311.55	311.64	309.92	311.61	309.42	311.72	309.94	311.25	313.14	310.94	310.53	309.86	310.91	310.64	310.88	309.78	311.96	310.85	309.47	309.42	311.2	309.96	310.39	311.13	309.74	310.08	309.34	310.77	311.35	312.14	308.59	310.4	310.89	311.59	310.41	310.86	310.24
302.08	303	302.9	302.3	302.82	303.56	302.27	302.59	301.45	302.85	302.41	303	305.89	302.45	303.11	302.83	303.31	303.54	303.15	301.71	301.22	302.88	302.52	304.09	304.03	302.58	301.83	301.43	302.84	303.63	304.43	302.08	302.93	303.87	302.05	303.74	302.75	302.03	302.57	302.28	302.46	303.11	303.19	302.65	302.89	303.72	303.86	304.51	301.65	302.58
295.2	293.59	294.97	295.39	293.3	293.78	294.21	294.46	294.26	295.38	293.54	293.64	292.94	295.41	295.66	292.63	294.32	292.39	293.96	294.49	293.05	294.72	294.58	292.6	292.55	293.42	293.73	293.97	291.98	294.57	293.42	294.57	294.95	294.47	294.42	293.65	294.83	293.03	294.05	294.02	293.66	296.08	292.41	292.95	293.99	293.35	293.45	293.52	296.33	293.99
314.31	314.66	314.38	314.27	314.81	314.9	315.99	314.92	313.5	315.32	315.03	315.28	314.45	313.24	314.62	314.16	316.3	315.21	314.39	314.35	313.95	315.29	316.05	315.51	316.93	313.02	312.76	313.59	315.53	316.69	316.43	316.48	316.58	317.06	315.01	314.95	314.53	314.9	315.13	313.26	315.11	316.8	314.34	315.66	315.15	314.19	314.48	315.88	316.79	315.45
313.35	313.76	312.92	312.81	312.57	312.66	311.2	311.07	312.41	311.01	314.14	309.65	311.25	314.28	312.45	312.35	312.14	312	312.6	313.19	312.66	311.93	313.56	313.57	312.99	311.52	313.26	310.75	311.85	312.3	312.59	311.96	312.57	312.22	313.29	313.91	312.45	312.8	312.28	311.34	313.08	313.97	312.4	311.69	313.96	312.14	313.44	312.38	311.17	314.58
296.7	296.84	296.77	296.05	294.98	296.43	297.21	297.28	296	296.82	297.69	295.14	297.19	296.9	298.86	297.61	298.41	296.44	297.57	298.31	298.13	296.35	295.28	296.87	297.95	296.66	295.38	296.37	296.34	296.49	296.79	296.71	297.37	297.01	296.77	298.92	297.98	295.03	296.55	296.67	296.18	295.68	296.95	295.9	297.22	296.8	296.94	296.97	296.61	297.77
316.06	315.48	315.5	314.77	314.94	314.24	313.29	313.9	316.86	314.22	313.47	313.67	315.66	314.28	314.06	314.77	315.61	315.99	314.85	315.98	315.33	314.88	314.39	314.01	312.56	314.01	315.66	316.24	315.51	314.65	315.56	313.97	314.69	313.87	315.57	315.66	315.1	315.78	311.39	315.84	315.03	314.94	314.94	315.75	315.18	313.51	313.85	316.74	313.98	313.64
303.91	304.79	304.71	303.68	302.4	304.66	301.28	301.02	302.99	303.17	302.94	305.77	303.6	303.74	305	302.81	305.22	304.78	303.26	303.08	303.71	304.26	305.91	304.36	304.07	303.67	303.16	302.74	303.33	304.01	302.76	305.6	304.2	303.75	303.64	303.58	304.46	304.97	303.31	304.35	304.42	303.34	303.05	303.76	304.24	303.14	302.8	304.51	302.75	303.3
324.19	324.93	324.64	325.08	324.29	325.25	324.83	324.24	324.06	324.23	324.76	325.03	324.94	325.22	324.32	324.89	324.62	325.43	324.2	324.32	325.46	324.87	325.1	325.11	325.06	324.41	323.39	325.16	322.85	324.16	323.8	326.61	324.51	324.46	323.93	325.64	324.34	324.87	324.96	325.03	323.03	326.33	324.68	324.37	322.97	324.57	324.5	324.43	325.52	325.84
312.56	314.36	312.67	314.01	313.58	314.11	313.92	315.79	314.1	315.78	315.12	314.48	314.29	313.54	313.71	314.95	312.83	314.01	314.27	313.13	314.67	313.95	314.91	314.02	313.98	314.35	314.44	314.18	314.59	314.06	314.76	314.5	313.51	312.51	314.35	312.44	312.56	314.23	314.86	314.1	314.01	314.48	313.26	315.36	313.07	312.75	315.34	313.75	312.31	313.33
309.37	310.02	311.17	313.69	313.39	310.7	312.05	311.25	312.09	311.6	311.35	311.64	312.53	311.61	310.99	311.2	312.31	311.81	312.38	311.95	309.89	312.06	311.31	311.65	311.71	311.21	312.5	312.09	309.65	311.22	311.59	312.08	310.42	310.84	311.18	311.02	311.68	309.89	311.24	310.34	312.18	311.94	310.04	310.74	309.5	311.26	312.07	310.56	311.38	311.44
319.61	317.83	318.59	319.95	318.71	317.74	319.53	318.02	317.37	319.05	318.67	317.7	320.53	319.07	319.79	319.35	318.48	318.31	318.47	318.49	318.65	319.59	318.39	317.9	318.63	318.42	318.61	317.9	319.46	319.78	318.39	317.34	318.88	318.13	317.49	318.37	318.22	321.32	319.07	318.77	319.9	318	317.66	317.71	318.32	318.91	319.47	320.43	318.14	320.12
318.09	317.92	318.41	316.2	317.27	316.07	318.63	316.92	318.35	315.64	318.24	318.67	315.64	316.36	316.81	318.05	315.85	316.75	317.62	315.34	317.56	314.89	316.82	316.64	317.01	317.91	317.23	318.31	318.66	316.08	317.97	316.47	317.18	317.33	318.54	318.44	315.61	317.29	317.83	316.41	316.82	317.12	316.53	317.34	318.23	317.53	316.73	317.15	315.63	315.92
305.94	304.86	306.61	306.25	307.6	307.2	305.92	304.37	305.47	306.58	305.96	307.16	306.36	304.41	307.07	306.15	304.38	306.8	304.43	306.2	306.22	304.81	306.47	305.38	304.79	307.18	307.72	306.24	307.31	306.32	305.18	305.55	304.88	305.1	306.31	305.5	306.75	304.49	304.88	306.7	305.08	305.77	306.29	306.22	304.27	306.26	305.72	307.08	306.39	306.65
303.94	301.08	302.17	300.34	302.26	303.53	301.6	302.34	302.25	304.55	301.09	303.75	301.84	303.34	303.83	303.01	301.43	302.12	303.91	302.76	302.96	303.51	301.7	303.05	302.4	302.36	302	301.53	303.14	302.11	302.66	301.71	302.91	300.81	301.9	304.1	302.9	301.86	301.86	301.03	301.73	302.67	302.46	302.64	301	302.15	299.52	303.53	304.48	302.88
301.79	301.93	302.2	303.19	305.03	301.48	301.88	302.68	303.55	304.7	303.4	302.92	300.84	303.1	303.93	302.54	303.12	304.31	303.35	301.87	301.36	304	303.73	303.58	303.86	302.01	301.37	303.27	302.22	301.32	301.53	300.85	301.73	303.89	302.67	303.73	301.26	300.33	304.66	300.95	303.85	303.12	302.89	302.45	303.93	302.37	302.14	302.17	303.8	304.09
302.02	303.32	303.61	302.13	302.87	301.94	303.98	302.82	302.97	301.8	302.99	300.75	301.48	302.61	301.94	300.61	302.92	302.73	301.84	303.84	303.38	303.08	303.55	302.91	301.9	303.35	301.19	301.21	302.97	301.69	303.23	302.48	302.01	302.98	302.85	302.38	301.58	304.71	303.09	304.14	303.7	303.08	303.07	304.64	302.34	302.12	303.65	302.53	302.96	301
304.4	303.4	303.38	302.63	303.68	304.27	303.69	303.39	303.32	303.81	304.65	303.04	301.36	305.32	301.68	304.43	303.7	303.76	303.06	303.12	302.33	304.37	304.31	301.26	303.82	303.42	303.09	306.31	302.88	304.16	304.84	302.36	304.84	303.06	304.09	304.58	305.23	304.03	304.14	303.26	304.59	303.8	304.64	303.23	304.25	303.85	304.79	303.14	302.97	303.18
310.32	309.28	309.57	308.68	308.45	306.38	308.01	310.12	308.23	308.62	309.1	308.09	308.33	307.81	308.6	308.41	307.88	310.13	310.17	310.05	308.08	308.07	308.34	308.07	308.15	309	309.48	307.57	308.36	309.12	309.03	310.27	308.29	311.07	310.05	308.1	307.02	307.4	310.15	308.75	308.88	307.47	309.08	309.93	309.06	307.33	310.44	307.83	309.21	308.18
302.32	305.55	304.49	303.8	303.94	304.94	302.75	305.33	305.07	305.44	303.33	303.64	306.13	303.38	304.35	304.85	304.14	301.38	304.37	302.18	303.27	305.23	305.38	304.94	303.82	304.56	304.93	304.46	303.64	303.41	303.89	304.55	304.33	303.78	304.58	305.39	305.94	305.79	305.79	305.17	303.7	305.97	302.43	305.37	303.76	303.46	303.79	304.17	304.13	304.87
293.37	291.95	292.82	294.08	292.34	294.41	293.32	294.15	294.01	292.89	295.66	292.03	295.26	296.26	294.11	293.62	293.01	293.96	294.15	293.49	293.54	293.54	296.15	292.98	291.87	294.11	293.28	292.54	294.58	294.42	294.37	293.43	292.59	293.35	294.33	294.63	293.08	294.17	292.42	293.85	293.79	292.91	295.15	292.99	294.55	294.1	294.06	294.17	294.22	294.23
318.53	318.33	316.73	318.92	318.49	318.55	317.35	318.39	316.19	316.62	319.29	319.51	318.92	318.39	317.1	317.19	317.74	317.71	318.06	317.95	317.89	319.67	318.98	318.42	319.16	318.4	319.62	318.23	318.76	318.03	318.68	318.39	318.96	318.76	320.04	318.15	317.41	317.78	319.92	319.64	316.44	317.22	319.06	317.8	317.6	318.09	318.95	318.24	318.82	318.38
309.86	311.51	313.27	312.29	312.96	312.41	311.14	311	311.05	311.61	312.74	312.64	312.51	311.51	311.6	314.41	311.55	311.98	314.04	311.07	313.93	312.66	310.77	313.22	314.31	313.75	313.01	313.34	312.8	313.73	312.78	313.17	312.66	314.28	312.56	311.27	311.82	312.62	312.83	311.21	314.27	313	314.53	313.8	310.83	312.98	313.32	314.45	313.67	313.31
306.68	307.02	305.71	305.98	305.86	306.96	305.86	306.67	307.05	307.57	304.96	307.8	305.36	305.95	306.48	306.64	305.52	307.6	307.01	305.26	304.84	305.07	306.68	306.62	303.78	307.92	306.19	307.25	307.93	307.5	306.41	305.59	305.78	306.87	308.76	307.37	305	306.82	306.25	307.05	304.55	306.46	306.82	305.87	307.45	306.09	304.38	308.15	306.16	304.99
313.96	312.79	313.43	313.86	314.82	314.95	314.15	315.31	313.5	313.62	314.2	314.69	313.63	312.84	312.22	314.39	314.96	314.05	313.98	313.45	314.05	312.72	314.56	315.95	313.58	315.29	313.91	315.54	313.67	315.22	314.41	314.25	315.28	313.21	314.24	313.5	313.7	314.61	315.02	314.49	313.53	314.33	313.56	314.32	312.5	314.83	313.72	313.55	314.68	311.94
312.02	313.72	311.58	312.98	313.5	311.07	312.67	313.91	311.7	312.05	311.11	311.75	312.61	311.24	312.26	312.38	312.25	313.28	310.35	312.55	310.58	311.58	313.78	312.35	311.14	312.24	312.33	312.2	310.85	310.42	312.54	313	312.64	310.73	310.63	311.71	311.28	312.7	313.83	313.63	311.56	311.58	311.29	312.19	311.42	312.15	309.9	312.67	311.15	310.47
301.32	300.21	299.74	299.46	299.66	300.15	301.17	299.19	301.22	300.26	299.78	298.8	300.64	299.87	299.43	299.72	299.18	300.37	300.46	300.33	298.18	300.21	300.04	299.83	300.16	299.26	301.09	300.68	299.2	301.38	299.27	299.85	299.95	298.26	301.33	297.61	300.38	299.7	300.68	300.16	301.03	300.99	301.02	298.98	300.63	301.15	300.44	301.64	300.44	301.7
315.03	315.34	312.92	315.64	315.92	312.45	314.81	313.75	316.4	314.67	314.88	313.58	313.6	314.4	315.64	313.66	314.38	315.13	313.78	315.28	314.25	314.11	314.31	315.08	314.51	314.36	315.6	315.03	315.09	316.33	314.72	315.88	316.68	315.25	312.99	315.49	314.33	313.72	315.43	312.15	314.74	314.16	314.13	314.14	313.82	315.15	315.14	315.11	313.88	315.81
311.56	311.32	312.69	310.63	312.19	312.18	312.21	310.98	310.23	312.49	312.15	309.87	310.41	312.51	312.57	313.15	310.97	310.37	311.99	311.55	312.86	310.88	310.96	313.59	313.68	312.48	312.43	311.55	310.91	313.58	310.24	311.02	311.61	310.64	311.28	312.51	309.85	312.54	310.39	310.69	310.32	311.8	310.65	311.35	311.52	311.33	311.59	311.62	312.56	309.73
310.69	311.84	310.69	310.58	309.97	309.67	311.14	311.02	312.41	311.06	310.11	310.49	312.2	310.87	310.49	311.58	313.32	313.59	311.53	310.89	310.66	310.89	310.38	311.84	310.74	310.08	311.66	310.08	311.6	309.72	312	311.29	312.07	311.13	310.61	311.31	309.32	310.38	310.5	311.93	310.2	312.48	311.49	310.28	311.09	310.21	309.63	310.48	310.5	310.44
318.53	317.01	318.09	318.1	316.8	318.38	317.98	318.07	318.22	318.11	319.34	317.99	316.84	319.56	317.84	319.4	320.04	316.82	318.62	316.9	316.77	317.05	320.15	318.06	317.25	318.61	317.9	320.32	318.85	317.81	319	318.84	317.13	317.47	319.43	319.2	318.87	318.6	319.21	317.24	318.24	317.63	319.16	319.28	317.64	318.15	318.66	320.12	317.28	319.12
301.02	303.35	302.94	304.14	305.52	302.35	302.66	302.7	303.88	303.08	302.15	303.61	303.63	304.3	303.7	303.22	304.39	301.82	301.81	304.19	302.16	303.42	302.28	303.1	304.7	302.97	304.73	302.13	305.19	304.54	303.7	302.78	302.46	303.72	301.65	303.74	303.88	303.15	302.14	303.97	303.3	303.35	303.44	303.87	301.85	304.26	303.84	303.13	304.84	302.9
327.37	328.57	326.78	329.36	327.94	327.22	326.92	327.58	326.18	328.54	327.5	328.69	326.83	327.6	327.78	326.2	327.28	328.3	327.43	325.79	326.36	326.86	327.13	329.18	325.86	327.2	327.46	326.04	326.58	327.9	328.56	328.25	329.28	327.03	327.38	326.58	327.71	327.58	327.54	329.35	329.04	325.2	328.45	327.42	328.05	325.53	328.29	327.25	326.6	330.53
313.63	314.49	313.41	313.12	315.08	313.58	315.84	313.62	313.31	315.1	314.22	314.48	314.87	313.33	313.34	315.99	315.4	315.14	314.73	314.04	312.19	314.29	313.89	314.55	314.74	314.66	313.69	313.78	315.16	314.19	313.15	314.57	313.03	314.74	312.86	315.45	312.01	313.43	314.73	314	314.32	315.21	315.98	313.37	313.17	314.45	312.89	312.66	313.32	313.83
314.18	314.64	313.25	312.68	313.91	314.64	314.31	314.47	311.34	314.73	313.37	313.48	313.89	314.62	315.38	314.57	313.38	314.97	313.93	312.5	313.66	313.2	314.71	314.54	313.87	315.42	314.27	313.46	314.89	313.91	313.97	313.19	313.02	313.31	313.93	312.76	313.87	312.65	314.17	313.86	313.69	314.49	314.4	313.61	314.52	313.36	312.53	314.96	312.27	313.26
307.02	305.76	305.15	308.3	306.96	305.62	306.05	305.85	305.95	306.25	308.01	305.27	305.56	306.11	306.33	306.89	307.33	306.51	306.19	305.53	306.06	307.46	307.29	308.01	306.15	308.48	305.58	306.89	307.65	306.14	304.87	305.19	304.56	304.81	306	305.27	304.91	306.51	307.48	308.29	306.13	306.35	308.33	306.87	306.26	307.44	306.11	306.99	305.27	304.24
306.03	305.61	307.27	307.12	307.98	306.76	305.69	306.36	307.16	306.36	307.66	308.51	306.34	306.4	306.58	305.25	307.22	308.25	306.7	305.94	305.29	308.68	304.8	305.68	307.46	305.69	307.08	306.91	306.79	305.91	305.61	307.22	306.49	305.44	305.54	307.14	307.89	305.9	306.9	306.82	307.12	306.59	306.62	307.73	306.62	306.89	306.07	307.47	306.12	306.79
309.36	311.67	309.64	307.29	308.64	308.79	307.65	306.6	308.22	310.17	306.57	308.56	307.94	310.74	309.29	309.83	309.66	308.25	307.37	309.16	310.71	308.06	309.18	307.87	310.34	308.85	308.65	310.39	310.13	309.85	309.62	309.45	308.48	309.3	309.32	308.59	308.59	309.27	308	309.52	308.28	309.2	308.92	308.45	311.23	309.47	310.05	308.6	310.52	308.92
306.03	304.67	306.14	305.34	305.39	306.4	304.76	306.54	306.28	306.95	307.01	307.25	306.03	305.57	305.22	306.51	306.4	308.49	304.79	306.19	304.52	308.34	305.1	307.01	305.15	305.75	306.13	307.24	309.16	306.9	305.98	306.8	305.28	304.04	306.99	306.67	304.86	306.48	305.78	306.55	306.76	305.59	306.3	305.98	307.28	306.83	305.49	305.06	309.94	306.13
302.77	301.65	303.04	304.15	303.58	304.12	300.86	301.97	301.61	303.65	303.51	303.01	300.18	302.52	301.6	301.09	302.28	302.56	301.28	300.46	303.72	302.15	301.75	302.06	300.54	301.78	301.73	301.87	301.58	302.87	301.78	302.27	304.18	302.26	302.37	302.05	302.94	300.87	302.45	299.17	302.93	299.63	300.78	301.83	301.48	304.18	301.55	302.24	302.04	301.49
308.22	306.99	306.26	306.77	307.35	306.04	306.83	304.89	305.51	306.54	305.43	307.61	306.3	305.41	307.75	307.53	305.93	306.82	305.48	306.73	307.52	308.48	307.62	306.78	306.54	308.38	306.25	305.47	306.48	305.5	305.22	306.76	307.22	307.53	307.47	307.05	305.82	306.15	306.18	305.64	306.7	306.31	306.84	307.28	307.25	306.5	306.03	306.18	307.55	307.64
306.31	306.52	306.52	305.64	306.42	303.59	304.73	304.81	304.06	303.95	305.86	304.91	303.9	304.42	306.75	305.25	306.73	304.95	304.42	304.88	305.44	304.15	305.01	306.06	307.77	303.88	305.52	304.88	305.42	305.89	304.92	305.6	305.42	307.48	304.8	304.72	305.96	304.15	305.8	305.85	306.93	303.97	305.08	304.11	307.62	305.33	305.44	305.16	305.43	305.32
316.37	316.16	316.95	316.26	315.39	316.69	315.27	314.68	318.54	316.33	315.17	315.7	315.49	317.03	314.75	314.82	316.19	314.83	316.56	314.63	316.21	315.84	315.85	316.15	314.89	316.29	316.96	313.87	314.79	314.96	314.26	314.56	314.52	317.28	314.96	316.89	316.52	315.83	317.14	317.2	315.97	316.63	314.36	314.71	314.95	316.77	316.81	315.05	316.34	316.19
303.45	303.74	303.96	302.08	304	302.54	303.26	302.59	303.62	303.58	303.77	302.86	302.18	303.54	304	304.13	304.66	302.73	304.68	305.42	305.14	303.93	302.02	303.63	304.35	301.87	303.06	303.2	301.56	304.31	306.74	301.81	303.92	302.64	303.1	303.85	302.83	301.61	302.76	303.61	301.73	302.92	303.39	301.83	302.86	304.26	302.39	305.19	302.83	304
327.21	327.54	326.71	327.9	328.56	326.32	328.36	326.34	327.96	325.83	325.66	327.29	326.8	327.34	326.39	325.95	326.21	326.7	325.53	326	326.87	326.12	326.58	326.93	327.49	329.28	326.9	326.67	325.95	326.22	326.99	327.18	328.32	325.95	327.78	328.46	328.01	328.83	325.13	325.25	323.82	327.23	328.45	326.69	327.55	326.87	326.11	326.13	327.56	327.69
311.3	310.34	312.45	314.26	311.1	312.75	310.67	312.53	309.22	313.85	314.18	312.53	309.32	313.98	310.79	312.63	311.58	311.86	311.42	312.84	314.12	312.73	309.85	313.59	310.71	312.08	313.21	312.21	311.23	310.9	311.42	313.82	312.95	312.12	312.07	312.4	311.94	311.53	310.69	312.01	312.96	310.71	312.4	311.55	311.9	314.54	311.39	313.38	311.53	311.06
302.19	302.69	302.33	301.89	303.28	302.92	302.74	300.89	302.13	301.35	302.21	302.94	301.05	300.65	304.37	302.85	302.87	303.77	303.87	301.68	303.2	302.06	303.02	301.75	300.85	303.21	301.73	300.99	304.25	302.41	301.26	302.36	300.85	303.12	302.18	301.03	301.74	301.07	301.09	304.04	301.82	302.39	303.92	301.93	302.18	301.69	301.56	302.65	302.26	303.12
314.1	315.2	317.16	314.15	315.52	315.45	315.86	315.5	314.55	315.98	313.62	314.57	314.37	316.16	315.21	314.53	313.87	313.68	316.04	316.19	315.34	317.26	315	314.74	315.71	313.88	315.09	316.7	315.67	314.81	316.49	313.69	313.32	314.43	315.83	314	314.73	315.34	315.08	315.19	314.69	316.4	312.6	314.9	316.23	314.97	315.47	314.06	315.8	312.59
312.57	313.37	312.01	310.3	312.4	312.37	312.94	311.13	312.15	311.9	313.42	312.48	314.29	311.65	311.67	311.48	312.26	313.19	311.44	312.82	314.73	311.92	314	314.4	312.81	311.97	312.78	313.5	313.46	310.38	311.57	311.56	313.12	312.66	313.69	311.11	313.71	313.08	311.34	312.57	312.76	313.58	313.39	312.47	314.28	312.48	313.54	312.34	312.88	312.25
315.74	313.95	314.39	315.3	313.72	315.36	314.26	315.9	315.43	315.32	315.17	314.46	313.73	315.93	314.94	315.57	313.92	316.65	315.49	316.23	314.53	315.65	314.58	314.43	315.82	314.88	314.88	313.66	314.37	314.08	315.1	313.68	315.32	314.57	316.14	314.46	315.43	314.28	316.45	314.34	315.19	315.23	314.83	313.64	315.01	315.33	314.33	316.15	315.15	316.17
318.9	318.99	318.11	319.64	320.2	318.72	319.82	319.32	318.11	317.35	319.15	318.63	320.88	318.64	319.8	319.48	316.83	319.38	318.96	319.1	319.89	319.6	320.31	319.49	318.91	319.05	319.49	318.37	318.72	320.02	320.57	319.65	319.86	318.86	319.46	319.65	318.37	318.47	317.85	319.66	318.55	318.7	319.64	319.14	319.58	319.63	319.87	320.84	319.44	317.7
312.26	311.62	311.67	312.6	312.62	313.11	312.94	313.88	312.35	312.36	312.16	312.62	310.85	313.04	314.98	311.6	310.72	311.23	313.15	313.91	311.95	313.1	311.46	313.05	312.33	312.01	313.94	312.85	314.09	311.56	313.39	312.6	312.48	312.25	310.98	312.78	312.06	312.05	312.61	314.05	313.3	312.02	311.54	315.35	313.35	313.27	313.55	311.49	311.57	313.56
316.98	318.6	317.8	316.82	319.12	317.04	318.6	317.07	318.36	316.67	317.47	318.03	318.08	317.28	317.23	318.19	318.72	317.43	315.87	318.79	316.49	318.85	316	318.24	317.01	317.08	316.4	318.25	317.26	316.39	318.08	316.74	318.25	318.25	317.17	317.31	316.31	314.95	314.91	317.79	317.72	317.71	318.91	316.9	316.7	317.69	316.98	317.07	317.96	317.08
304.47	305.74	305.08	305.75	305.99	307.07	306.15	306.59	305.33	305	305.15	306.17	305.74	304.57	304.81	304.34	305.99	305.34	305.84	305.18	307.93	305.01	304	305.76	306	305.63	304.14	304.67	305.78	305.76	304.25	304.4	305.36	303.98	305.23	305.36	304.55	305.59	306.34	304.93	303.72	306.17	305.53	304.7	306.14	306.59	305.77	304.35	306.44	303.63
324.62	327.66	327.36	325.44	326.92	326.58	326.86	326.03	327.78	328.49	327.86	325.5	328.96	326.22	327.86	326.97	327.44	327.57	325.33	327	326.44	327.68	327.84	327.67	326.3	328.68	327.76	324.91	327.34	327.37	325.78	325.92	326.43	327.56	327	326.31	326.74	326.39	327.75	325.93	326.68	327.06	326.34	327.06	326.03	327.14	326.6	326.11	326.6	327.31
319.84	319.82	319.23	319.6	319.15	317.68	318.98	319.57	319.97	319.41	317.54	318.16	317.7	318.13	318.8	318.73	316.9	319.9	318.68	319.41	318.96	318.33	317.59	319.53	318.35	317.97	317.36	317.26	318.8	315.61	317.33	319.45	319.79	318.38	317.91	317.38	318.29	318.82	319.75	319.12	318.92	318.93	317.86	318.57	318.57	317.58	319.1	319.03	318.43	319.11
317.83	316.29	319.19	319.46	318.77	316.84	318.57	318.04	319.85	318.97	320.57	318.76	317.77	320.06	317.01	319.51	317.25	317.59	320.15	318.41	319.59	317.39	319.61	319.44	319.09	319.16	319.03	319.85	320.73	317.46	317.28	318.92	317.99	318.72	318.5	318.92	318.78	318.24	317.92	319.22	320.38	318.17	318.07	318.38	317.85	319.38	319.36	318.86	316.5	318.53
314.1	315.43	314.37	315.12	314.17	315.17	314.24	313.21	313.66	312.42	313.61	314.25	314.75	315.02	314.43	314.26	314.98	314.02	314.07	314.79	314.11	313.71	314.81	312.09	315.47	312.07	314.19	313.38	315.04	315.73	313.4	313.71	312.4	313.26	314.5	314.41	312.59	314.51	312.14	313.87	315.78	314.68	313.41	311.28	315.43	313.48	313.82	314.87	314.31	315.01
305.05	304.44	301.87	303.33	302.57	301.39	302.47	302.97	302.45	303.25	302.98	302.25	302.94	304.03	303.5	303.85	302.99	303.73	304.28	302.63	303	304.81	303.93	303.62	302.51	303.47	302.67	301.18	303.37	304.63	304.48	301.93	304.1	302.26	304.26	304.03	302.34	303.4	302.63	303.54	301.84	302.64	301.47	303.46	299.89	302.17	303.75	301.79	302.69	304.06
328.29	327.9	328.15	326.28	327.33	327.33	326.83	328.06	327.89	328.36	327.17	326.76	326.29	326.99	327.52	327.55	328.06	329.08	327.89	326.81	329.51	325.85	326.14	326.5	328.31	327.04	325.87	328.39	326.55	328.79	328.26	329.81	328.05	326.03	328.84	326.5	328.21	326.16	326.94	326.16	327.45	328.22	327.53	328.26	327.45	329.33	327.78	328.48	327.21	325.68
310.46	310.11	310.37	309.22	312.41	310.22	308.82	311.76	310.18	311.51	308.6	310.67	310.12	312.1	310.88	311.68	310.51	310.5	310.95	309.67	310.69	310.04	310.18	309.28	311.04	310.83	309.39	311.45	308.6	310.47	310.39	312.97	309.69	310.59	309.24	310.88	310.69	311.85	309.35	309.02	310.36	310.03	310.78	310.6	310.03	309.76	309.85	309.58	312.34	311.36
301.26	301.24	299.66	301.64	301.53	301.57	302.04	300.76	301.06	299.71	301.69	300.37	300.71	301.99	301.77	301.7	298.39	301.01	303.49	301.37	301.72	300.56	299.05	300.07	300.55	300.37	300.43	300.46	300.52	301.43	301.21	300.92	300.06	300.18	301.14	300.01	299.87	300.76	301.05	302.77	300.83	301.9	299.92	300.95	301.83	300.9	300.15	301.88	301.19	300.68
299.41	300.03	298.9	299.91	301.14	300.77	300.74	301.25	299.92	301.5	300.01	299.96	301.55	299.62	299.15	300.67	299.67	301.51	300.08	300.13	299.27	299.52	299.45	299.98	300.18	301.24	299.82	300.8	298.56	300.4	303.19	297.93	298.95	300.86	299.8	300.68	299.46	300.57	300.93	299.48	300.44	299.9	300.11	298.99	301.11	299.05	300.41	299.72	300.09	300.31
312.7	313.52	313.52	312.44	312.66	314.06	313.13	312.12	312.96	312.39	313.15	311.68	313.02	311.95	313.25	311.43	313.17	313.14	313.41	313.46	313.35	311.37	312.7	313.09	311.93	312.99	311.94	312.86	311.48	312.04	311.76	313.22	312.83	313.4	313.75	313.25	312.89	312.22	313.16	311.92	312.6	312.42	313.33	312.5	313.58	313.22	312.93	311.57	313.14	312.24
311.22	310.66	312.04	311.63	310.42	310.79	311.68	310.59	310.99	311.03	311.34	311.63	311.61	311.86	310.86	310.88	312.21	310.83	312.14	310.28	312.39	311.21	310.36	311.15	309.97	311.46	311.25	310.97	311.66	310.46	312.98	310.34	311.58	311.2	311.07	311.26	312.09	309.79	311.58	311.98	311.71	312.34	310.84	311.73	312.99	312.44	312.51	313.13	312.58	310.31
306.39	305.44	306.22	307.25	307.2	305.03	304.98	305.28	306.82	306.89	305.76	305.24	306.58	306.55	305.73	307.49	307.99	305.58	307.87	305.51	306.49	305.53	306.12	305.8	306.02	306.38	305.94	306.03	304.77	307.76	306.03	305.68	306.78	304.41	305.13	306.85	305.96	306.36	306.35	304.79	305.73	305.19	307.71	306.5	308.04	307.07	305.29	304.69	306.04	308.32
303.07	305.83	306.06	305.32	306.78	306.84	307.53	307.07	303.32	307.42	305.45	305.98	306.7	306.52	306.81	305.81	306.43	305.83	305.88	306.59	306.35	307.55	305.02	307.65	306.04	305.1	306.44	304.99	305.27	307.65	305.51	308.1	305.93	304.84	307.39	305.35	306.25	305.48	306.28	305.79	304.58	309.02	305.53	304.8	305.34	307.76	305.45	307.7	307.69	307.71
307.2	304.36	305.64	304.65	307.61	305.98	306.97	306.86	305.76	305.16	307.78	305.61	305.69	306.94	305.86	304.27	305.71	306.79	306.44	307.46	308.26	306.91	306.66	305.49	307.57	306.66	304.71	304.72	305.77	304	305.76	307.55	305.56	306.26	305.62	304.92	306.08	306.07	306.18	306.75	307.49	306.18	306.48	307.33	306.47	305.34	305.65	307.45	306.03	307.03
309.19	308.09	309.34	307.31	307.95	308.61	307.7	308.91	308.61	310.04	308.98	307.07	310.41	308.13	309.01	309.29	308.84	310.33	310.53	308.37	307.59	309.96	307.91	309.44	308.98	309.05	308.48	311.51	310.28	308.55	309.67	309.27	308.46	309.54	308.22	311.18	306.62	309.05	308.14	308.58	309.13	311.35	309.12	307.79	308.67	307.6	309.49	308.68	310.82	307.11
294.51	295.35	296.01	296.22	296.19	295.35	295.57	295.21	294.43	295.41	295.35	293.67	294.56	293.51	294.84	293.84	294.32	295.38	295.19	295.79	295.44	294.36	294.12	294.46	293.55	297.02	295.85	294.76	294.89	294.67	294.21	296.1	296.73	297.18	292.52	296.12	294.95	293.98	296.67	294.2	296.74	295.77	294.52	294.69	295.53	294.76	294.75	295.74	295.74	296.39
311.24	312.79	308.41	309.96	311.54	310.64	309.46	310.56	309.79	310.57	310.13	311.01	310.84	308.97	312.83	311.04	311.58	310.63	311.68	310.24	312.05	310.42	310.96	309.66	309.42	309.89	309.31	309.74	312.73	310.16	311.49	310.6	310.59	309.78	310.9	311.59	310.63	311.61	311.58	310.18	312	310.6	310.28	311.18	310.25	310.84	310.29	310.65	310.48	310.05
311.81	310.31	309.76	309.68	310.6	310.12	310.77	310.49	311.13	311.38	310.93	311.18	311.24	309.49	309.48	309.76	311.24	309.26	311.55	311.44	311.89	310.9	312.08	309.15	311.28	309.99	312.81	311.39	311	311.74	311.23	311.98	309.99	311.13	309.64	312.17	311.22	311.03	310.63	309.32	310.9	313.19	310.66	310.77	311.85	311.48	310.58	311.32	310.93	311.1
317.49	319.8	319	315.57	318.69	318.92	318.77	319.29	318.58	316.17	320.27	317.46	319.32	317.88	319.12	317.61	316.57	319.45	317.36	318.45	317.86	319.39	320.01	318.32	319.34	317.2	318.78	316.93	317.93	317.99	318.27	318.53	317.11	319.2	318.41	318.7	319.26	317.5	318.36	317.13	318.45	318.28	319.29	318.24	316.89	318.04	317.67	318.35	317.88	317.61
326.02	327.96	326.04	327.69	325.79	328.57	328.48	328.61	328.86	326.9	327.17	328.77	327.3	328.89	326.98	327.25	328.84	329.48	328.32	326.73	328.31	326.67	327.78	327.46	328.07	327.91	327.32	327.5	327	325.86	329.39	327.04	327.23	328.63	327.72	327.32	327.33	330.27	327.99	327.1	328.52	327.54	326.11	327.76	326.23	328.43	329.07	329.71	326.72	327.57
312.94	313.23	312.39	312.16	311.98	312.37	313.48	311.43	312.25	311.24	314.15	313.77	313.6	312.36	311.72	312.06	312.81	312.41	312.73	313.93	312.46	310.78	313.33	313.74	314.44	312.88	314.99	313.3	311.81	313	310.21	311.34	312.66	312.42	313.24	312	310.53	313.04	313.05	313.01	313.73	312.99	312.89	311.27	312.39	312.64	313.54	312.37	314.38	311.68
315.2	312.89	314.16	311.63	313.66	315.53	312.96	314.84	312.21	312.51	313.65	312.7	314.15	313.44	311.76	312.7	312.34	311.82	314.38	313.37	312.55	312.33	311.02	311.62	313.36	313.72	313.96	313.25	312.63	312.96	311.84	313.95	314.59	313.49	313.59	313.79	312.87	313.9	313.67	311.84	314.12	314	312.2	313.59	312.97	313.35	312.08	312.88	313.16	312.73
306.88	306.33	306.91	307.55	308.04	307.81	307.19	308.98	306.19	306.97	306.83	306.91	308.75	307.56	308.43	306.89	306.32	308.41	308.61	307.1	309.53	307.35	306.16	308.1	306.15	306.52	306.92	309.46	307.79	307.13	305.94	306.16	307.99	307.43	307.76	306.56	307.06	307.33	308.44	306.21	306.98	304.05	306.58	307.78	306.35	307.26	307.65	307.74	307.24	305.71
302.5	301.88	303.07	303.25	304.59	302.56	303.35	303.56	301.14	303.86	304.26	302.74	303.81	301.96	302.2	305.48	302.99	305.83	302.91	302.68	304.13	305.39	304.62	303.05	303.93	303.45	303.88	301.81	304.51	302.81	301.66	301.9	303.51	303.49	303.52	302.56	304.59	303.09	304.15	302.61	303.91	301.96	304.72	304.28	305.41	303.72	303.48	304.12	303.9	301.98
301.23	303.25	302.2	305.06	302.5	305.03	303.04	303.69	302.81	303.99	305.09	303.89	305.46	303.16	301.77	303.09	304.86	303.6	302.62	303.3	302.88	302.56	303.3	302.43	302.27	301.78	302.93	303.85	304.51	303.34	303.35	301.25	304.3	304.33	304.02	302.57	303.29	305.03	302.59	300.7	303.48	303.94	305.1	303.63	303.51	303.23	302.69	303.57	304.8	303.79
323.87	326.98	325.1	325.21	325.02	323.55	325.45	326.05	324.75	325.16	325.52	325.46	324.66	325.84	324.06	324.36	324.83	325.79	326.26	325.26	323.94	324.45	325.06	324.68	325.81	324.85	326.06	326.39	325.88	325.18	326.76	325.99	326.11	327.64	324.75	324.49	324.03	325.22	323.21	326.19	326.11	325.92	325.57	325.53	326.92	325.02	326.92	326.23	324.86	325.31
309.73	311.91	311.02	311.66	310.99	310.29	310.8	310.79	311.18	311.86	311.79	311.31	310.3	311.78	311.15	310.54	310.71	310.8	310.77	311.49	310.65	310.67	310.63	310.88	310.91	309.26	310.38	312.12	310.42	309.53	310.75	312.46	311.97	312.02	310.81	311.02	310.21	310.31	310.18	310.9	310.22	309.81	310.16	314.2	310.64	310.11	309.86	311.14	310.4	312.23
293.71	295	294.87	294.82	296.26	292.53	295.64	296.85	293.51	295.46	293.48	295.73	294.97	294.2	294.11	293.83	295.76	293.78	293.42	294.66	294.88	294.35	295.52	296.9	296.16	294.2	297.17	293.76	294.84	295.31	295.01	295.91	294.64	295.43	295.04	295.47	293.05	296.9	294.3	295.03	294.76	294.86	295.85	296.88	294.78	294.83	293.93	294.4	294.32	293.86
302.66	302.27	302.79	303.69	303.73	303.26	302.75	301.9	303.17	303.42	302.29	303.11	303.17	302.54	302.4	300.8	302.48	302.64	300.49	303.81	303.09	301.27	303.65	302.88	306.08	302.21	303.06	304.18	302.62	301.86	303.2	303.04	302.56	303.52	303.66	303.54	302.8	302.08	303.66	301.63	303.7	302.66	302.91	304.08	302.88	303.64	302.55	304.97	304.15	301.99
309.61	310.35	311.22	308.35	311.39	309.44	310.47	309.3	311.54	308.81	309.1	310.28	309.6	309.78	309.98	310.82	310.4	310.36	310.7	309.33	310.8	310.36	309.96	309.85	309.5	309.89	309.45	311.01	310.2	308.64	310.04	310.13	307.75	308.7	308.3	308.37	308.55	310.73	310.59	309.5	311.6	307.39	309.88	311.29	309.77	310.09	307.42	309.31	310.07	310.05
292.71	293.48	293.5	292.64	293.63	294.14	293.31	294.35	294.43	294.95	293.16	294.75	293.64	293.67	295.23	293.53	294.78	295.84	293.86	294.18	295.21	293.95	294.35	295.92	294.89	292.58	294.84	295.73	292.21	294.33	294.54	294.8	294.85	294.16	294.42	293.78	295.43	293.69	294.17	292.62	293.05	294.02	294.77	296.21	294.57	294.56	295.21	292.97	293.5	294.02
317.82	317.04	317.58	317.73	316.6	318.77	317.32	318.32	316.19	315.81	318.56	317.17	319.03	318	319.55	316.93	319.1	319.15	318.7	317.25	318.31	319	317.1	318.11	318.9	319.06	317.93	319.19	318.75	317.37	318.6	317.98	318.28	318.02	318.36	318.93	318.6	318.03	316.29	318.77	319.03	318.62	316.32	318.36	318.46	317.8	317.06	316.61	318.01	317.84
296.77	297.65	296.31	297.77	297.42	296.85	296.65	297.29	297.41	296.69	296.77	297.45	297.94	298.58	297.33	298.24	297.31	294.91	296.36	298.87	297.72	298.21	296.31	298.61	295.56	296.35	295.59	297.39	296.59	297.31	295.33	296.44	296.86	294.7	294.92	297.27	295.95	297.2	296.25	295.95	298.91	295.27	296.15	295.62	295.31	298.79	297.17	294.55	298.19	296.58
313.95	314.26	311.94	314.18	311.16	313.66	313.06	312.52	314.32	312.81	313.67	315.04	314.2	314.03	314.2	313.13	313.71	314.37	311.52	312.54	312.12	313.45	312.96	312.32	312.56	313.63	312.86	313.5	311.75	312.34	312.51	311.77	312.43	314.34	312.75	313.76	313.13	312.87	313.96	314.67	312.46	312.91	315.46	313.56	313.37	313.07	312.37	313.37	312.41	313.67
305.03	303.25	305.11	304.42	306.23	305.3	304.17	305.9	304.1	306.63	304.96	306.26	304.95	306.15	304.26	304.85	304.7	303.54	305.92	303.8	303.58	304.75	304.45	305.71	304.79	305.21	305.95	306.23	304.66	304.39	306.9	304.96	305.99	304.11	304.86	305.57	306.19	305.01	306.06	306.17	305.06	305.07	304.47	304.22	306.31	306.03	305.48	306.15	306.17	306.44
313.65	314.78	315.58	314.3	317.06	315.33	316.44	314.68	314.69	314.93	314.67	315.33	314.11	314.75	315.43	315.75	315.43	315.52	315.34	315.8	315.8	314.31	316.56	315.7	314.1	314.95	314.15	314.56	314.31	314.13	315.81	314.88	315.75	316.68	314.95	314.92	315.93	316.05	315.2	314.47	315.17	314.44	315.06	314.95	314.68	315.09	315.06	317.17	316.02	315.07
304.72	305.89	305.95	306.25	306.47	304.27	305.01	305.94	304.87	307.03	307.58	306.59	307	308.84	305.46	305.56	306.34	306.57	308.78	306.39	305.4	309.67	305.02	304.84	307.1	305.32	306.41	305.04	306.27	307.25	307.13	305.59	306.3	305.44	307.3	306.05	305.05	304.42	306.36	305.34	305.43	306.11	305.63	308.81	307.17	304.93	305.81	305.15	305.25	305.72
296.01	296.99	297	296.91	295.98	298.12	296.98	296.45	296.46	296.27	298.95	296.35	296.59	296.73	296.54	296.04	296.31	297.87	296.4	297.2	296.35	298.05	299.07	295.62	297.58	297.07	298.21	297.25	295.58	297.7	296.69	297.36	297.97	295.15	296.96	296.58	297.26	295.98	298.95	298.12	298.03	297.52	296.87	296.81	296.69	296.79	296.7	297.28	297.76	297.84
300.41	299.75	300.28	300.47	300.21	301	301.36	302.14	301.77	300.34	303.45	301.38	300.16	301.2	301.17	301.57	301.53	301.31	300.12	301.78	299.07	300.82	301.06	300.83	300.72	302.01	299.48	300.43	300.84	303.08	301.37	300.2	301.98	301.65	300.89	302.53	299.92	301.6	301.25	300.21	299.47	302.06	301.08	300.44	301.41	300.36	301.69	300.65	303.35	301.76
314.62	314.1	314.29	312.19	313.41	315	313.5	313.99	313.4	313.6	314.35	312.66	314.91	314.27	313.34	314.24	313.38	313.76	314.99	313.82	313.6	315.41	315.68	313.85	313.57	313.69	312.18	313.55	314.57	313.93	312.58	314.5	315.7	313.59	315.13	312.73	313.59	312.3	315.12	313.14	313.84	314.18	314.61	313.58	314.84	313.3	314.03	314.31	313.13	315.21
303.17	304.27	305.16	304.08	305.02	302	304.21	304.67	305.52	304.92	303.98	303.61	304.85	304.41	305.16	303.95	305.44	303.81	304.93	304.49	304.78	304.76	304.59	304.98	303.67	303.81	304.92	303.68	305	305.35	303.84	303.34	304.96	305.01	305.41	305.78	304.89	303.92	305.66	304.44	306.14	305.7	305.84	306.5	306.53	304.62	303.1	303.21	304.19	305.03
312.62	311.35	312.28	316.02	311.19	312.98	314.47	312.68	313.27	313.24	315.65	314.7	312.83	313.39	312.97	313	313.26	314.23	313.32	313.71	313.39	313.27	312.55	313.47	314.23	313.67	312.49	312.82	311.3	311.86	313.95	313.28	313.33	313.1	312.29	313.81	312.78	312.7	313.54	313.78	313.57	310.85	313.66	312.42	312.87	313.56	313.45	314.34	312.94	311.99
311.49	312.41	313.52	310.86	311.71	313.07	311.87	310.23	310.83	312.93	311.9	312.03	314.02	313.74	311.21	311.62	312.45	311.55	311.95	311.59	312.9	311.82	309.9	313.02	312.94	311.39	312.86	311.56	313.08	313.32	312.53	313.64	311.89	311.92	311.63	311.85	313.74	311.5	312.65	312.45	312.27	312.79	311.56	311.68	312.61	311.52	310.92	314.03	312.1	312.64
[truncated: 150 more columns]
