# Supplementary material for: Genetic dissection of main and epistatic effects of QTL based on augmented triple test cross design
Source: PLoS One. 2017 Dec 14;12(12):e0189054. doi: 10.1371/journal.pone.0189054 (PMC5730204; doi:10.1371/journal.pone.0189054)
Supplement: S9 Supporting Information — (ZIP) [file pone.0189054.s009.zip › z5_500_0.2_10.csv]

316.38	313.83	314.06	308.51	315.23	318.43	313.74	312.38	317.18	314.53	315.4	315.37	314.64	310.74	319.74	313.24	319.71	316.02	311.48	316.96	313.9	315.62	313.15	315.12	320.69	314.82	315.07	311.11	310.84	321.82	317.82	319.11	315.74	315.1	306.09	314.56	314.18	315.16	316.67	313.83	315.23	312.86	317.82	313.48	320.14	307.92	313.49	318.36	317.85	309.02
303.61	308.55	303.08	304.43	302.57	304.87	304.66	305.23	300.43	306.22	307.8	303.43	303.55	304.22	306.19	302.16	303.36	306.57	304.47	304.76	301.79	305.65	304.05	303.93	304.88	302.77	300.11	309.38	307.12	303.16	307.61	304.43	306.68	303.58	301.92	306.5	300.95	303.37	310.83	305.51	303.13	301.42	306.5	303.57	304.74	307.87	302.44	302.01	303.59	300.65
314.2	313.61	312.63	312.55	316.54	313.24	308.92	313.54	311.06	311.25	316.57	306.95	309.71	315.17	315.73	312.36	313.81	312.17	316.39	315.36	309.79	313.67	313.16	310.21	319.54	315.64	312.04	317.91	317.78	312.14	317.69	314.63	316.1	311.69	310.34	316.8	310.49	313.73	313.19	311.5	310.82	315.2	315.97	312.45	316.54	311.2	318.1	311.15	310.02	314.57
313.77	316.24	313.79	311.22	308.44	314.52	314.36	310.85	308.78	319.11	311.64	314.38	308.69	317.98	313.06	314.01	310.69	311.84	313.73	311.73	316.46	314.3	312.76	312.98	312.42	314.66	313.55	315.53	310.8	314.92	313.82	312.52	317.7	315.37	318.19	318.11	309.37	309.92	313.78	312.4	317.47	312.24	315.81	314.4	317.46	314.92	311.11	308.88	312.2	314.96
329.43	327.52	327.4	327.97	328.53	330.94	327.06	330.9	325.46	325.68	328.64	330.53	329.08	331.03	330.2	329.29	325.57	332.62	326.89	325.4	328.95	329	331.27	325.51	326.34	325.75	324.23	331.59	329.04	329.34	329.92	328.36	333.13	329.62	330.83	337.05	329.67	331.89	331.38	327.09	327.47	327.1	333.48	326.07	330.06	330.14	324.13	331.63	331.35	328.55
309.64	316.37	315.15	311.22	309.94	312.18	316.87	314	315.13	310.97	315.62	308.53	313.02	319.86	314	314.68	316.72	317.52	316.65	309.52	315.73	313.71	312.27	318.03	310.39	315.54	313.17	313.2	314.45	318.19	316.72	313.54	312.3	314.34	314.81	313.2	312.54	313.05	318.02	313.49	315.74	314.57	312.55	315.51	313.32	309.52	316.64	312.93	307.12	310.29
325.62	325.98	328.69	328.25	324.39	326.93	325.62	325.3	324.78	327.79	325.76	321.26	328.61	321.67	323.86	326.93	329.08	328.61	326.24	332.8	324.83	328.98	330.2	328.06	327.97	329.6	325.9	329.7	327.3	324.34	328.06	332.08	329.11	327.43	327.85	326.55	326.28	327.96	328.42	323.51	330.7	322.86	326.96	331.71	325.62	327.52	331.9	327.76	325.59	320.85
303.08	301.8	302.98	311.08	299.63	297.72	300.84	303.75	301.52	300.65	296.36	300.56	302.25	305.56	296.56	301	300.43	306.2	298.92	295.81	305.15	294.97	303.02	303.59	302.18	297.77	300.27	298.62	301.35	301.98	298.1	300.3	299.98	299.51	301.13	302.12	294.27	299.52	305.17	294.26	300.04	303.31	303.92	301.78	299.09	298.11	298.02	303.52	300.77	303.51
309.48	302.31	304.22	299.61	309.77	308.99	304.18	309.07	305.34	310.36	309.93	311.66	300.81	312.51	305.21	312.76	313.58	311.92	306.05	306.54	310.15	307.38	307.15	305.9	305.07	302.26	307.97	307.47	307.4	305.52	306.22	308.59	305.66	310.95	307.62	310.99	306.06	309.81	306.44	309.68	312.05	304.29	311.69	309.36	306.57	307.79	309.25	311.71	303.49	311.1
298.22	305.97	302.12	305.25	302.7	304.6	309.34	304.43	305.62	306.54	308.46	306.87	304.55	309.77	308.09	306.72	306.9	304.68	300.38	308.62	304.25	307.71	303.46	307.58	305.19	307.07	305.23	303.63	300.9	307.97	298.67	302	313.32	304.97	302.24	302.59	301.17	306.92	306.68	310.9	304.32	306.91	306.5	308.79	308.3	303.89	305.06	310.11	305.33	309.72
300.51	302.25	302.99	303.83	304.62	299.73	294.12	300.49	300.75	302.37	301.24	308.83	304.6	297.04	302.48	305.65	303.9	305.34	299.66	300.69	297.58	304.37	304.71	307.47	300.97	301	302.62	305.04	304.92	299.06	306.8	300.13	296.87	299.46	302.32	305.12	302.02	303.57	301.61	303.13	301.18	303.04	294.22	302.47	304.16	296.74	298.62	301.18	300.24	303.62
307.99	306.79	301.8	304.21	308.66	301	304.91	305.8	306.03	303.35	307.81	305.89	308.74	300.05	305.5	310.11	306.59	301.69	309.72	305.87	310.68	304.15	306.24	299.64	300.85	301.11	308.17	302.97	308.04	302.19	308.13	303.79	305.02	305.3	303.16	305.14	306.71	310.05	302.59	302.76	306.16	306.27	302.54	311.65	307.85	304.82	307.03	307.23	303.13	308.55
292.47	298.19	298.6	297.46	295.81	295.01	295.12	297.73	300.86	295.54	295.93	297.79	299.24	301.42	295.06	290.46	293.76	296.7	299.79	300.41	292.98	295.55	296.89	300.53	297.66	293.34	296.5	293.08	298.4	295.3	297.35	295.34	296.71	299.3	296.85	303.97	294.06	299.56	300.26	296.71	294.33	300.48	295.49	293.68	296.74	297.25	293.76	295.63	301.35	298.72
326.73	326.68	328.71	324.18	333.33	329.09	328.59	326.47	326.33	323.71	326.97	332.82	326.16	328.58	332.51	329.59	325.72	327.72	327.46	326.45	326.86	327.21	327.86	322.18	328.91	325.59	329.16	326.84	320.84	327.91	324.74	324.84	327.31	332.8	326.7	328.06	324	323.36	328.75	328.66	332.35	325.08	322.88	325.49	323.96	324.97	328.84	324.4	325.52	328.11
307.03	315.31	314.22	309.31	308.66	316.18	313.09	313.23	312.64	312.56	313.04	315.54	315.55	314.27	309.87	315.33	312.49	311.56	312.31	308.42	309.96	316.63	309.49	310.85	313.99	316.35	315.82	312.56	314.9	317.83	312.27	317.43	319.19	313.87	311.51	308.01	312.3	317.11	316.92	312.34	313.38	314.39	315.94	308.59	316.42	311.23	315.77	318.96	316.24	313.59
310.51	305.48	308.8	300.67	308.65	305.87	307.64	308.4	299.7	310.2	307.17	309.97	309.92	302.06	305.72	306.59	306.85	308.67	303.8	303.23	308.68	305.24	305.51	310.16	310.33	311.53	306.53	307.67	301.74	305.09	306.98	308.95	308.34	304.71	314.12	308.96	307.13	306.11	307.68	311.37	308.45	306.09	304.74	305.91	315.88	304.82	308.53	307.73	307.64	309.33
299.75	302.31	303.25	305.1	300.82	306.67	307.18	302.31	303.97	306.74	305.36	300.38	302.32	297.34	302.32	303.35	300.65	300.65	301.88	304.18	307.28	304.12	309.08	303.69	301.2	304.17	307.34	304.2	297.88	299.32	301.57	302.12	307.13	301.41	305.64	303.6	302.36	305.1	300.14	302.48	307.06	300.21	301.01	303.63	301.08	303.69	300.71	303.65	305.73	303.04
294.67	293.81	299.57	295.27	294.65	297.68	301.78	294.51	295.7	292.76	299.79	296.37	292.05	294.13	296.51	292.9	295.99	292.86	289.33	292.41	299.7	291.91	295.03	297.6	295.11	292.81	290.42	298.32	290.41	295.46	299.54	296.03	291.38	293.68	294.94	293.12	295.24	292.76	296.79	294.42	299.07	296.74	299.32	298.84	298.31	294.25	291.46	295.07	300.2	293.09
307.44	305.23	305.92	306.7	308.01	300.39	308.7	304.88	301.57	303.6	305.31	302.78	307.32	301.65	300.93	303.1	306.49	305.21	301.85	310.51	297.45	309.7	298.08	302.63	303.06	302.38	300.71	309.95	300.62	297.73	300.51	305.99	306.55	304.34	306.99	303.42	300.91	304.98	304.98	303.4	301.82	299.57	302.57	305.34	308.67	307.82	308.03	307.67	304.43	306.59
293.61	302.97	297.41	299.15	297.06	296.01	302.66	301.85	295.75	301.51	303.75	302.86	294.73	298.85	296.78	298.58	305.77	297.71	301.74	294.87	300.39	299.45	299.65	294.91	302.1	297.1	303.74	300.22	296.04	305.04	300.83	301.34	302.22	298.53	295.38	295.57	303.63	300.22	299.14	298.84	299.47	298.15	299.37	298.81	302.89	301.42	298.82	297.81	298.18	301.34
306.93	305.01	303.79	310.63	304.04	307.28	305.03	308.2	303.91	304.93	309.64	305.71	305.98	307.57	306.06	303.68	306.62	302.29	304.35	305.97	308.2	303.98	304.84	308.24	311.12	305.51	306.55	306.02	307.91	305.59	312.29	307.74	309.21	309.23	308.65	304.64	313.59	308.65	310.33	308.52	308.7	310.53	306.78	307.18	302.7	308.68	307.08	304.67	308.78	310.52
314.26	319.51	318.92	320.43	314.51	314.9	311.42	313.01	313.64	322.48	312.75	313.92	315.87	318.56	312.62	312.92	315.09	319.17	322.36	314.23	315.76	319.79	318.72	314.72	315.05	310.51	313.96	317.08	318.09	314.33	322.18	314.64	313.3	316.24	315.61	322.18	308.14	311.98	317.15	310.93	312.18	316.67	315.69	312.37	318.01	318.57	312.94	322.74	313.54	316.28
303.92	307.37	304.98	305.81	301.29	305.38	307.6	305.17	307.4	305.55	304.94	307.19	307.84	304.85	303.89	301.55	305.65	303.06	305.94	302.29	301.27	306.02	307	303.99	302.87	310.46	299.94	306.66	302.62	306.34	302.07	306.36	304.31	307.07	310.83	308.43	303.33	305.95	307.7	306.88	303.21	305.79	306.99	310.29	303.88	300.53	309.63	305.83	307.99	306.05
320.05	318.51	316.99	317.11	317.03	316.73	322.1	311.55	316.38	318.71	319.73	319.88	321.58	317.51	312.6	318.99	317.18	316.41	312.35	320.85	318.07	317.05	319.54	317.05	324.09	322.47	318.66	319.32	320.17	317.24	316.93	317.13	311.07	319.63	323.14	321.34	318.76	322.81	317.16	317.09	319.8	320.17	316.45	318.2	318.65	318.75	315.93	318.21	315.18	316.4
319.09	318.6	323.65	313.32	312.81	316.5	319.23	318.76	317.83	318.1	319.59	318.99	319.75	317.37	321.1	314.37	317.28	315.3	318.9	316.1	314.92	323.93	316.75	315.37	319.44	318.79	324.99	316.7	319.76	321.39	320.75	316.1	317.16	325.22	316.91	317.28	317.68	322.12	313.71	319.11	324.14	322.02	315.8	316.75	316.54	322.64	315.49	312.97	321.34	317
312.06	308.28	310.63	312.45	313.06	315.17	307.56	314.95	311.13	315.91	313.25	314.76	318.38	317.59	316.1	312.14	312.83	317.84	308.64	314.25	316.27	311.82	315.59	314.43	310.2	312.66	313.1	317.39	313.68	315.98	314.15	314.29	312.75	310.22	315.03	314.67	310.63	312.83	312.32	310.31	317.22	315.88	315.7	313.83	311.68	313.48	310.09	314.46	315.2	313.31
308.01	304.21	302.94	306.2	307.92	304.95	303.28	302.45	305.22	308.27	308.21	302.92	304.13	305.75	305.14	308.2	310.3	308.79	302.65	304.86	304.47	306.16	302.43	302.66	302.49	302.28	307.59	303	305.88	302.39	304.78	303.32	305.74	307.48	308.93	303.04	299.46	307.92	307.26	308.28	307.21	304.06	305.67	299.24	302.4	306.25	308.66	310.74	305.72	305.55
291.44	297.56	295.9	293.73	290.88	292.44	291.74	294.7	296.54	291.33	296.77	293.57	297.09	295	297.75	295.29	294.05	292.08	293.82	294.29	297.53	295.45	292.99	297	288.27	295.18	294.53	293.08	290.61	296.74	297.23	293.43	297.94	291.87	292.69	293.55	291.57	294.13	294.76	296.07	291.77	288.21	295.03	291.1	293.2	293.77	293.99	291.75	291.43	290.93
328.44	317.76	320.2	312.12	313.97	322.69	316.92	315.57	316.98	320.36	314.08	317.79	314.82	311.88	315.79	314.3	317.04	319.64	318.11	316.14	318.2	323.12	315.6	316.89	318.16	313.2	318.7	318.62	319.75	312.42	322.06	313.69	314.13	314.45	311.25	318.21	318.03	314.24	321.31	317.37	316.87	315.03	315.66	321.25	319.3	316.65	316.38	315.23	319.65	315.38
311.8	315.37	317.2	314.57	317.89	312.55	311.2	308.15	310.38	310.22	314.55	309.86	316.9	317.95	311.66	313.75	312.68	315.54	315.33	310.5	316.33	317.03	313.75	311.72	311.32	314.52	312.51	314.99	315.03	316.17	314.2	307.98	314.67	313.53	311.86	314.5	318.67	314.39	315.47	309.89	313.96	312.11	312.24	310.79	318.32	317.42	316.54	312.5	313.26	311.96
299.48	297.32	296.78	297.88	299.86	304.15	298.18	303.62	296.98	303.1	295.72	303.24	297.18	302.66	297.38	294.03	305.28	301.56	301.77	297.02	292.96	300.05	303.1	302.98	297.21	301.22	298.24	299.38	299.73	295.38	298.48	299.47	299.03	300.15	300.45	299.79	304.44	304.05	293.82	297.13	300.8	298.51	298.04	303.43	302.33	298.18	301.91	303.34	299.45	303.89
300.5	305.78	300.65	301.31	298.86	299.14	302.95	298.22	303.97	300.75	302.45	299.77	303.4	294.67	300.2	306.11	295.95	305.46	303.39	302.26	304.04	305.05	299.33	305.46	301.98	301.97	296.87	299.03	302.13	303.62	301.48	304.16	302.01	301.6	304.89	292.96	303.55	302.58	301.32	300.29	305.81	305.02	298.67	298.77	300.66	297.62	304.18	297.29	301.72	296.51
318.62	317.7	321.29	319.83	317.95	317.95	312.48	316.49	316.83	316.31	315.46	319.89	316.17	319.75	316.02	318.96	319.32	319.87	318.97	322.06	320.81	317.38	318.88	317.75	320.66	316.53	317.64	319.46	320.5	321.97	319.37	315.79	319.37	315.14	312.66	318.39	317.71	320.72	321.11	318.18	320.67	321.11	320.51	317.59	320.87	316.57	318.81	321.92	316.66	317.53
308.14	306.93	309.04	307.53	307.85	309.88	306.57	307.59	309.15	315.86	309.58	307.66	307.43	307.32	312.13	304.06	304.44	311.58	308	307.24	308.27	307.91	305.71	307.21	307.51	311.09	310.2	312.36	311.11	310.42	312.69	313.3	306.33	311.46	313.86	308.77	308.12	310.65	309.78	308.99	310.71	303.34	314.16	308.06	305.29	305.29	310.55	310.48	308.54	309.97
321.24	324.01	318.66	322.72	317.07	320.98	323.19	318.73	315.77	321.66	317.4	321.05	317.05	316.09	321.93	319	319.97	316.24	317.93	319.9	322.38	317.89	312.3	319.88	315.14	312.47	318.33	320.91	320.11	318.24	319.19	310.71	321.92	317.22	317.22	320.6	317.36	319.58	322.17	314.56	319.05	316.7	318.44	314.41	322.57	317.12	315.58	319.8	316.44	316.32
326.56	320.14	324.35	322.38	325.61	328.78	328.8	326.73	327.03	330.43	321.12	321.79	321.43	324.82	322.57	320.61	319.96	324.59	326.55	319.78	326.04	330.8	324.64	326.41	327.51	324.98	327.68	324.91	327.85	323.77	325.9	325.96	323.83	326.05	323.65	322.66	328.14	324.44	324.63	321.76	323.59	323.84	327.2	325.8	323.37	320.31	324.67	321.01	325.46	323.63
326.03	332.37	330.66	328.13	330.33	324.14	329.01	326.13	330.76	325.47	328.48	323.71	324.96	325.8	330.15	330.6	324.14	328.04	322.88	330.25	327.86	325.22	327.41	328.89	331.89	327.68	332.06	328.23	325.63	327.05	325.97	325.43	322.16	328.41	326.97	327.14	326.16	330.4	321.64	328.41	324.22	329.73	329.44	329.73	325.66	328.9	324.02	327.74	325.71	329.6
316.73	315.6	320.65	318.85	321.07	315.13	319.62	321.17	326.59	317.91	316.22	319.06	314	316.68	320.39	320.18	318.11	318.13	316.89	315.35	310.22	316.7	315.46	320.04	319.43	321.33	323.81	318.11	317.13	315.25	315.35	321.72	318.53	315.9	315.78	313.9	317.9	319.45	314.78	314.95	314.97	319.39	318.22	316.22	322.14	316.42	322.53	320.52	318.01	318.18
310.58	302.58	306.39	300.47	306.89	308.8	303.54	309.29	305.75	307.14	307.8	302.35	305.22	306.78	304.07	306.33	303.78	306.25	300.72	310.42	305.28	301.77	303.45	304.62	303.61	310.02	303.61	307.42	314.8	309.38	303.77	302.33	309.58	304.81	301.98	305.08	305.86	307.31	303.22	306.67	309.59	306.89	309.4	305.4	305.54	297.64	307.62	305.03	301.99	307.7
301.83	307.25	307.22	301.13	301.03	300.23	308.11	300.03	298.37	300.05	307.13	298.15	303.71	304.55	303.99	303.9	302.79	304.37	300.69	299.16	299.35	301.71	301.15	300.63	298.96	303.08	305.27	298.46	306.46	303.85	301.79	305.14	305.29	304.34	301.84	297.8	303.59	309.45	303.93	303.59	301.02	303.93	310.04	295.58	298.15	301.38	301.96	301.17	302.18	308.15
311.54	319.68	316.38	316.07	316.07	316.76	318.34	320.11	314.45	314.67	314.52	320.67	315.34	310.69	314.71	315.38	312.35	317.8	316.99	318.5	319.78	319.15	316.55	317.3	322.34	313.74	312.71	320.35	312.24	317.97	310.22	316.45	318.61	313.76	315.41	317.77	319.57	314.26	313.06	318.52	316.36	320.24	313.61	318.16	318.67	316.19	314.28	319.69	316.08	315.45
299.85	294.68	295.17	289.84	293.91	295.42	292.17	295.39	295.63	296.44	291.11	289.25	291.63	296.28	293.34	293.06	298.9	293.04	293.5	296.07	295.7	293.85	295.18	298.77	295.41	299.16	294.08	296.68	292.35	294.22	292.8	294.65	294.97	299.05	294.56	297.55	298.07	296.35	299.3	296.34	289.85	296.76	301.06	295.9	298.58	295.89	291.81	298.7	297.51	295
320.75	317.58	321.98	315.96	315.81	323.01	316.79	314.35	316.81	314.27	322.93	322.18	316.99	316.67	315.15	317.81	319.45	313.78	319.85	319.33	314.64	318.87	316.46	313.95	318.98	317.86	315.23	314.48	321.53	318.88	312.21	313.93	320.35	315.57	317.34	318.03	319.58	319.59	316.85	311	318.38	316.45	320.64	314.83	315.06	317.3	317.93	316.61	316.04	317.97
299.49	301.62	300.76	299.03	299.6	302.95	294.76	301.36	297.66	303.52	297.67	303.99	297.65	296.68	299.23	296.29	297.82	305.03	297.73	295.57	299.86	297.75	299.46	298.22	302.95	300.18	297.06	303.16	298.2	300.67	298.86	296.76	297.16	301.89	301.67	303.55	301.69	302.31	303.73	303.01	303.3	297.86	302.67	299.76	301.72	301.74	297.56	300.89	297	302.59
303.91	306.14	303.45	311.04	302.08	305.44	302.39	302.91	308.05	306.17	302	306.94	300.24	304.19	301.71	304.7	306.58	302.85	302.95	305.39	305.7	302.68	305.11	306.91	305.23	302.1	308.52	309.27	306.28	304	310.83	303.57	311.22	307.47	307.73	308.38	307.29	308.69	307.84	307.2	310.86	312.12	308.07	309.51	304.91	307.87	304.29	306.63	310.33	309.23
313.72	319.28	315.51	321.92	312.47	318.34	312.8	315.09	312.88	309.23	313.72	319.43	318.84	312.85	316.81	317.65	320.51	314.87	311.66	316.63	316.38	316.17	313.2	313.47	315.18	317.28	314.63	317.43	314.64	311.22	313.67	318.21	315.39	314.43	310.75	313.79	310.05	313.72	309.54	316.11	317.8	313.57	313.11	318.39	315.57	311.94	318.43	318.83	317.83	315.24
311.99	315.98	317.09	312.92	311.79	313.68	312.27	313.07	318.38	316.49	315.65	313.9	309.87	318.68	314.28	313.59	308.54	313.34	314.77	316.22	312.92	310.05	310.24	316.61	318.77	305.31	311.03	315.07	309.29	312.7	309.67	314.05	314.46	309.57	310.04	312.17	314.26	313.49	317.2	312.07	313.42	314.02	313.08	311.2	313.26	315.25	313.54	316.73	312.7	311.34
299.46	301.56	297.53	296.71	305.56	297.44	298.19	305	300.16	298.47	297.53	301.58	299.26	301.25	300.22	300.6	301.64	301.12	299.09	300.59	303.33	301.92	304.42	302.24	297.62	298	305.4	297.92	297.58	299.41	300.86	301.69	302.79	301.05	298.81	304.06	299.1	302.14	301.25	300.46	298.46	300.24	299.73	303.18	295.6	300.12	297.13	300.78	298.33	302.62
322.16	326.94	329.81	330.97	329.2	324.27	328.17	325.53	326.64	328.92	331.96	326.78	328.37	325.51	328.79	330.76	328.31	326.38	323.77	323.57	327.79	324.36	328.69	327.04	328.7	328.37	332.2	329.91	331.38	326.62	324.14	327.72	328.9	322.75	329.21	331.92	323.13	331.96	327.99	328.33	332.81	326.66	328.14	321.25	329.78	328.19	323.41	328.93	324.11	327.02
325.57	325.98	331.17	329.19	328.95	324.99	329.13	325.55	332.16	323.74	330.18	330.4	332.13	328.93	325.17	328.77	325.72	328.85	328.67	323.93	329.49	326.88	328.4	326.51	328.09	325.4	325.36	333.89	328.88	323.5	327.89	323.58	329.83	320.94	327.83	329.95	330.4	329.06	327.25	326.45	324.57	327.26	327.39	321.64	326.98	324.87	323.18	325.89	325.56	328.69
308.81	302.81	307.53	310.79	310.4	306.5	306.98	307.35	308.67	307.6	310.75	307.55	310.67	310.23	306.34	309.5	305.35	309.94	311.7	308.39	310.91	302.02	315.15	309.96	305.69	309.02	309.32	306.04	311.36	307.75	309.89	311.75	311.62	311.97	312.26	313.82	304.11	311.75	306.99	310.25	308.39	303.85	309.86	308.29	307.03	312.52	309.64	306.86	305.99	309.01
318.64	316.75	317.84	322.33	315.93	318.34	316.37	320.86	317.04	323.38	316.64	315.37	313.4	321.52	314.05	324.81	321.86	320.03	314.09	319.1	322.04	316.07	318.33	318.77	319.78	316.03	319.35	319.66	316.49	318.06	322.43	318.88	321.87	313.63	316.29	319.52	312.26	320.9	314.71	315.37	314	319.75	313.11	318.27	316.73	317.16	320.29	319.38	321.28	314.71
296.49	295.1	293.82	292.87	291.77	294.66	294.34	298.74	300.92	297.7	295.43	296.3	288.9	294.58	291.45	297.57	297.83	295.2	297.09	292.9	297.02	293.4	296	292.72	293.86	297.34	299.25	296.34	295.04	290.12	297.56	289.21	295.74	295.93	296.53	301.26	293.38	293.6	298.5	294.54	295.06	298.35	292.6	297.44	295.12	289.83	293.4	293.64	298.75	295.83
315.2	313.74	315.14	314.14	314.17	310.24	310.58	309.47	320.32	313.17	312.32	311.8	314.51	312.16	313.63	314.2	314.1	309.11	311.95	313.01	314.53	308.3	313.1	313.45	311.09	312.13	305.87	314.93	313.96	308.84	314.24	308.56	314.84	318.98	315.35	309.72	311.56	311.41	314.25	316.35	308.2	312.4	309.09	312.81	307.87	308.96	315.9	313.95	306.4	316.72
319.4	315.61	311.83	315.87	314.84	321.53	314.67	318.88	317.97	311.77	321.93	313.35	316.28	318.64	311.27	314.78	314.45	317.7	316.13	316.12	313.14	315.18	318.17	311.58	315.53	312.92	315.66	315.37	318.33	318.86	314.26	320.2	320.74	316.06	318.05	316.66	320.48	314.62	316.06	317.3	319.61	315.16	317.08	320.62	315.27	320.69	318.66	317.6	320.85	312.75
307.26	309.42	310.77	308.4	308.56	312.87	311.77	307.38	313.42	310.82	305.6	306.09	307.07	314.94	309.63	309.46	312.16	307.81	313.3	310.61	314.17	305.69	308.03	311.83	311.01	310.64	307.51	312.06	311.08	309.48	308.51	310.9	306.81	312.9	313.07	309.45	310.37	309.94	310.77	311.71	310.33	312.4	307.2	308.72	308.44	311.17	312.87	314.15	304.5	308.18
304.91	305.9	302.91	306.75	305.73	304.12	307.66	306.59	305.28	308.49	304.19	301.32	306	302.57	307.34	305.96	301.55	301.1	307.8	302.77	305.62	305.41	301.04	307.49	305.23	302.38	303.87	303.05	302.7	296.93	303.09	308.65	307.77	304.6	302.59	305.8	303	303.8	309.3	300.09	305.6	300.77	302.27	301.94	302.44	304.97	304.52	303.14	301.89	303.51
322.13	315.3	316.07	316.84	316.34	321.42	318.36	320.15	318.54	313.75	315.22	314.8	319.09	315.82	321.45	314	317.83	314.16	316.59	317.21	321.24	316.31	316.95	316.9	314.28	318.06	320.9	315.48	317.58	311.52	319.22	315.08	315.79	315.34	314.05	321.31	311.37	313.34	316.73	320.61	317.75	315.35	318.13	318	317.94	318.34	317.51	315.07	316.9	317.51
303.46	308.77	302.42	301.47	304.85	304.38	298.42	300.95	301.44	307.52	301.88	299.5	306.81	298.63	306.37	307.15	303.14	304.11	302.6	304.15	300.94	306.22	305	301.6	297.97	305.42	303.77	304.2	303.58	302.42	298.23	304.82	302.43	304.64	303.49	299.21	302.7	306.03	305.34	300.44	304.97	300.45	306.95	308.45	305.95	305.43	305.12	302.38	301.76	296.84
306.82	305.73	305.47	303.98	304.94	310.42	308.81	305.42	305.41	303.95	304.33	308.92	309.08	300.06	308.5	308.47	305.65	303.55	301.38	308.61	305.46	308.17	309.77	305.06	307.26	306.64	308.49	310.77	304.43	305.24	303.18	305.7	305.52	303.02	304.97	308.69	300.78	304.31	306.71	301.98	306.09	302.97	303.68	303.47	309.88	309.75	307.28	302.35	308.96	306.99
307.26	307.26	304.6	310.56	305.92	308.42	315.61	304.81	309.37	308.34	304.51	307.95	305.84	303.78	310.54	311.85	305.84	309.09	310.46	311.59	315.08	307.79	314.19	313.97	308.39	309.19	304.92	308.77	307.02	306.82	307.86	311.41	308.87	308.3	309.78	306.58	313.03	308.86	309.59	312.91	309.46	310.43	311.16	309.55	312.48	308.18	308.83	305.46	304.71	311.58
325.65	326.9	329.13	324.9	325.61	327.34	331.33	327.83	322.47	330.9	326.59	331.71	326.73	323.76	328.67	324.87	329.59	326.35	329.26	328.43	330.9	331.14	327.37	327.93	330.79	327.32	328.3	324.7	326.94	328.92	325.77	328.99	331.27	328.55	323.34	324.35	325.76	326.63	327.81	328.56	324.87	325.38	327.26	322.04	327.02	325.67	333.41	328.39	331.19	321.81
307.39	301.45	306.27	303.02	302.43	309.58	310.28	306.59	311.55	305.65	307.42	305.01	313.44	305.15	311.15	308.45	302.92	304.56	308.04	303.24	303.96	308.52	307.2	308.92	304.86	307.67	309.1	312	306.09	303.69	310.32	307.92	305.57	302.29	305.37	303.3	307.09	308.22	307.35	307.54	308.47	307.45	306.86	306.25	312.11	309.4	304.97	305.25	315.06	307.08
317	321.25	317.89	318.16	317.03	315.06	316	320.85	319.29	319.07	316.86	316.39	317.44	316.03	314.2	318.61	317.2	319.78	320.14	318.28	319.39	322.86	319.57	323.51	316.73	322.69	316.38	317.43	325.86	318.46	325.7	321.31	318.84	319.72	316.99	317.09	318.4	317.26	322.87	321.35	314.76	318.55	321.35	315.9	318.87	315.63	313.14	321.19	314.24	319.33
311.59	308.31	309.44	312.71	314.93	314.74	312.32	313.43	313.11	313.8	316.42	310.43	314.72	316.23	314.14	314.26	313.16	317.03	309.66	316.87	313.22	310.91	311.35	310.46	312.66	313.02	313.79	309.57	312.97	310.57	312.79	313.92	312.36	317.14	310.39	312.82	312.79	311.43	310.3	309.24	312.99	314.93	311.35	312.54	315.17	313.36	310.66	315.5	311.4	310.59
310.25	306.47	310.61	311.25	310.89	312.78	311.65	311.27	313.42	309.01	312.77	311.67	309.2	308.19	314.79	309.26	308.88	314.5	310.46	312.25	314.58	312.34	316.24	315.36	315.22	309.15	310.91	313.55	306.64	308.82	311.23	308.73	309.78	306.49	312.16	312.46	310.01	309.95	312.24	310.75	314.32	311.52	308.56	312.35	314.03	306.15	319.52	314.57	311.9	314.18
331.57	324.39	329.2	325.8	328.6	321.52	328.12	324.53	328.41	327.38	324.84	333.98	328.04	327.6	327.31	327.92	329.33	328.24	327.14	325.5	330.45	325.37	327.15	327.72	328.07	324.02	327.03	328.31	325.45	324.68	318.64	326.51	328.16	327.2	326.53	330.66	326.93	327.67	326.78	323.83	325.19	324.92	327.51	327.19	328.18	329.76	326.52	329.25	323.57	330.64
305.08	304.4	305.95	300.02	304.71	307.52	307.1	305.93	309.37	301.74	302.47	305.16	305.14	306.89	304.53	307.72	301.07	306.94	306.38	301.82	302.97	308.78	300.69	303.82	310.54	304.91	302.74	305.49	307.5	306.31	304.53	306.11	305.85	306.54	307.77	303.55	300.71	301.25	303.75	304.42	311.08	301.14	305.79	303.85	305.07	306.22	309.76	308.27	306.31	305.83
299	301.01	307.96	298.03	301.12	302.22	300.54	299.46	299.05	297.94	295.39	303.5	297.78	305.22	299.82	302.47	298.55	300.03	301.4	305.95	297.98	304.02	297.51	302.36	301.47	301.69	298.63	302.44	301.67	301.94	300.48	299.12	298.53	296.19	298.42	296.41	303.25	302.87	299.66	299.63	299.95	298.86	300.68	297.67	299.56	302.97	300.63	303.93	302.74	298.49
298.48	296.81	294.3	299.69	291.75	303.53	299.62	302.2	297.65	302.15	299.59	301.69	303.45	296.41	299.17	300.39	302.18	305.92	299.7	296.7	304.71	300.97	304.01	295.38	302.07	299.43	302.85	294.7	300.63	300.13	298.1	297.71	298.68	302.65	299.53	300.08	301.04	301.09	299.38	299.93	302.86	299.06	299.7	296.09	301.52	296.05	298.52	299.33	303.32	294.83
319.06	320.55	322.63	320.08	315.64	321.13	311.5	321.41	315.24	322.62	320.33	325.67	320.6	318.02	319.99	322.29	315.11	320.65	321.97	318.22	319.03	320.06	319.21	319.53	315.03	316.79	318.82	322.44	317.53	326.01	322.89	318.54	320.77	322.76	319.16	316.07	314.74	317.06	318.2	321.61	321.14	317.95	318.85	319.93	319.29	317.81	318.98	328.56	321.61	319.23
319.28	313.55	310.22	309.94	314.44	316.26	314.99	311.11	314.25	318.92	305.79	310.97	309.11	313.85	311.86	310.31	314.59	315.59	315.49	315.27	312.35	313.25	312.27	315.18	310.12	311.51	312.56	313.06	308.27	310.29	317.89	317.54	312.28	314.1	315.91	311.23	313.49	312.66	312.72	309.54	312.34	316.65	313.24	314.85	307.11	314.86	313.21	308.3	308.3	317.45
301.19	303.16	302.9	305.97	302.59	302.69	304.74	302.16	306.16	303.98	298.21	302.04	299.51	300.59	303.56	297.26	299.51	297.81	305.46	306.22	303.33	302.09	301.13	299.67	304.14	302.79	305.24	302.87	300.01	307.77	302.24	301.51	301.6	298.7	300.31	303.04	301.64	304.52	305.64	302.47	302.15	302.75	302.92	306.65	305.22	301.45	303.29	297.75	299.88	305.37
315.06	313.81	312.9	319.49	311.67	317.44	322.1	316.16	318.64	314.42	314.2	317.95	311.37	313.58	319.23	314.72	313.64	315.6	321.27	314.68	310.88	314.94	311.25	316.11	315.66	316.84	315.45	319.47	320.54	319.06	311.98	313.47	312.11	313.81	313.29	313.28	311.27	319.13	311.93	315.29	311.1	313.67	314.92	312.65	314.34	313.61	321.34	313.73	317.65	317.4
316.51	320.26	313.65	315.09	315.83	315.44	315.76	313.91	316.85	318.41	316.37	315.09	316.24	317.19	316.47	314.58	309.66	309.49	320.71	313.6	319.57	319.4	314.37	314.35	312.81	316.77	310.2	318.88	318.98	319.37	306.8	317.18	307.93	319.21	318.43	316.37	309.46	312.79	315.78	314.76	317.84	313.3	315.85	312.64	316.32	312.73	319.08	313.46	311.76	316.48
307.72	297.09	300.92	300.95	302.97	310.13	309.83	304.09	302.52	304.58	306.86	303.21	303.25	301.91	303.48	306.62	302.49	305.33	303.92	299.76	304.11	301.27	304.41	305.33	305.68	302.92	310.15	301.75	299.7	306.83	306.33	305.98	307.48	305.62	306.4	306.77	306.04	305.8	306.24	301.69	305.23	302.47	306.23	302.84	303.98	301.37	303.9	302.94	305.6	307.65
315.94	308.7	310.04	316.79	307.23	312.86	316.88	312.37	318.08	311.44	315.34	313.43	315.04	313.18	312.84	310.79	311.29	316.44	309.45	311.21	313.3	315.26	312.13	316.41	315.5	317.15	316.88	308.79	311.71	309.69	308.89	310.38	312.22	312.56	315.77	312.6	312.95	311.75	315.55	318.23	314.54	315.81	316.69	314.59	315.32	308.74	313.22	312.23	311.28	308.4
309.55	312.96	316.6	308.78	311.1	317.81	314.76	314.46	315.46	316.97	314.29	312.73	317.77	315.2	313.33	313	312.12	311.66	316.58	311.22	314.89	307.67	308.46	307.67	314.39	317.18	308.65	309.85	313.17	314.05	313.12	320.23	313.81	307.88	313.76	314.03	310.45	312.76	312.55	314.47	311.4	311.99	311.61	312.82	314.15	314.12	313.73	310.62	313.05	313.97
316.88	313.22	318.84	319.23	316.2	314.92	313.74	322.98	322.11	323.94	314.74	318.55	313.3	322.31	317.74	314.79	320.03	321.27	319.08	317.15	318.32	318.07	318.51	319.41	318.07	318.15	317.55	315.92	317.76	311.15	319.21	316.19	318.18	322.24	316.46	321.02	321.08	314.22	314	316.52	321.16	317.38	321.09	315.86	318.93	319.08	318.56	320.74	321.09	315.22
300.84	303.11	296.56	300.86	307.83	295.86	300.16	300.2	301.1	298.35	301.75	295.4	299.83	301.08	305.93	298.3	298.57	294.97	299.83	302.56	303.09	301.84	297.3	299.78	296.68	298.36	299.89	300.72	296.18	301.85	299.27	301.56	303.8	296.28	302.15	296.95	294.79	293.14	301.92	297.79	296.48	296.62	301.37	296.85	302.38	297.84	299.32	295.18	301.38	303.48
294.03	294.25	293.71	291.64	296.15	295.9	294.51	292.48	294.9	293.9	299.57	289.1	297.25	300.48	298.43	299.19	296.2	290.05	296.17	296	295.35	293.37	298.69	296.63	299.76	297.88	299.62	292.18	295.97	297.57	296.42	291.05	294.45	297.2	296.2	289.83	293.49	293.45	290.35	292.09	297.7	296.58	297.84	298	297.99	296.26	292.89	291.78	296.72	295.07
302.4	304.73	309.42	305.04	305.82	303.52	307.57	307.04	305.46	306.62	301.22	307.77	307.13	302.97	303.96	304.54	304.89	301.97	308.45	311.12	305.4	302.45	305.61	306.39	308.72	300.01	301.25	303.49	304.9	306.37	304.49	306.93	306.29	302.06	303.52	307.66	308.53	299.8	305.11	307.89	302.7	307.15	306.49	301.83	307.82	304.04	300.88	304.61	308.86	303.42
304.2	310.93	310.86	307.06	307.19	306.56	304.47	309.48	299.1	305.95	304.53	306.11	305.17	301.34	312.52	298.53	299.61	307.7	306.09	304.06	304.23	296.74	302.8	307.37	306.9	307.69	305.53	300.08	302.43	307.63	304.17	307.8	310.47	305.78	302.67	309.02	310.1	304.19	303.34	306.42	309.18	304.58	304.17	312.07	306.38	307.98	311.79	300.25	307.27	307.43
327.98	334.77	327.48	323.41	325.32	328.23	328.1	329.03	328.58	324.92	326.39	327.92	327.78	325.6	326.82	328.78	327.43	323.47	332.87	328.38	329.25	325.78	327.81	329.09	331.35	330.5	329.93	326.07	327.16	332.2	330.38	326.1	327.35	325.68	324.75	324.52	328.79	325.52	332.19	325.13	328.47	328.54	331.42	334.86	331.24	324.98	323.51	329.96	326.36	327.11
306.49	313.83	313.69	308.58	312.95	312.9	314.93	314.92	312.53	310.65	311.6	310.39	317.83	316.05	315.46	313.91	318.22	308.85	311.51	312.51	312.99	311.89	311.41	314.58	316.22	313.62	314.57	313.58	314	314.69	312.86	313.88	312.7	314.38	318.94	313.15	318.35	311.17	317.3	312.46	318.36	312.09	307.98	316.43	312.82	317.44	309.06	307.99	315.12	311.14
315.11	316.62	312.51	317.74	312.71	312.23	309.22	313.17	317.08	316.63	314.11	313.15	314.51	319.6	310.4	313.55	319.04	312.92	313.36	313.6	314.01	311.49	307.29	313.59	313.46	314.64	314.34	318.99	313.87	312.4	311.93	312.31	315.13	317.44	315.87	307.93	309.37	309.93	315.71	310.06	314.89	315.34	309.51	313.77	310.09	311.94	316.6	315.52	311.75	313.99
299.86	301.27	302.62	306.25	304.55	302.54	301.61	302.12	305.09	301.49	299.6	303.47	301.31	307.38	302.21	303.26	299.7	301.05	306.78	307.02	301.76	300.47	303.85	302.81	302.1	303.47	299.64	300.48	299.56	306.32	305.96	303.71	303.64	300.61	300.92	307.32	303.9	296.35	307.35	303.37	307.47	302.15	305.15	302.85	299.75	304.44	302.55	303.84	301.61	301.47
319.36	310.15	315.68	315.11	311.98	309.79	310.24	314.64	310.07	312.35	318.95	318.34	312.5	311.53	310.67	309.54	312.64	305.5	311.68	308.32	313.87	309.6	311.34	313.74	310.88	315.89	314.36	312.61	310.42	312.65	312.67	306.35	312.18	308.35	311.69	311.88	313.23	311.06	314.39	312.55	311.35	312.13	309.63	307.99	311.86	306.46	315.36	314.71	315.35	311.89
315.53	310.3	312.33	315.42	309.23	312.81	316.06	315.62	313.67	308.57	311.34	313.19	312.58	314.53	314.09	312.48	314.95	314.17	314.66	312.68	316.56	313.55	315.82	316.86	316.26	318.96	314.63	315.53	310.29	315.37	315.26	308.98	312.04	317.37	321.63	317.49	314.02	312.22	312.88	316.74	319.62	317.08	315.06	317.92	317.99	314.74	309.49	313.19	314.97	313.33
312.41	317.23	308.12	321.18	313.9	309.55	311.42	312.83	317.22	313.08	318.16	313.01	314.01	313.82	309.14	312.1	312.69	312.44	310.55	313.42	314.12	314.52	314.51	317.31	318.68	316.14	312.73	310.08	313.3	313.13	311.22	315.38	317.7	317.82	314.71	314.89	316.76	312.53	311.76	314.7	316.61	312.3	313.91	311.4	312.29	319.95	315.54	314.73	313.79	315.74
318.22	317.5	322.41	316.37	319.12	315.99	314.65	317.36	318.57	321.29	314.54	318.86	316.23	318.53	320.85	317.79	316.94	319.08	322.36	315.23	315.92	319.44	317.42	321.39	318.16	318.86	315.54	318.92	316.87	317	317.25	322.39	325.42	319.17	320.27	319.02	318.71	313.95	318.49	320.65	316.13	320.35	320.01	317.69	320.66	316.77	318.06	312.63	316.21	314.63
317.15	316.98	318.94	310.41	315.73	319.21	317.88	317.58	319.95	318.74	307.67	315.9	317.96	315.6	318.1	314.82	310.97	315.43	313.23	316.33	310.79	315.86	312.47	313.4	319.33	317.06	315.98	312.14	317.04	313.06	318.15	316.27	316.87	311.19	315.96	317.17	320.15	314.04	315.96	316.49	315.15	317.18	314.54	317.75	317.9	317.11	318.67	316.06	315.5	319.69
316.82	313.01	315.72	316.2	311.25	313.59	316.9	314.94	316.64	316.76	311.63	313.8	313.12	315.18	310.95	316.48	313.35	308.64	313.95	316.66	311.23	316.65	312.47	308.9	317.03	315.76	314.06	311.25	319.72	315.95	317.34	312.77	311.68	320.66	315.1	317.51	311.85	312.82	312.71	307.36	312.96	310.73	318.91	316.72	312.64	310.71	311.32	315.72	309.06	312.3
316.88	314.88	310.88	321.99	312.09	315.99	318.5	311.52	312.45	314.54	312.12	319.14	310.34	311.97	310.16	315.32	310.97	314.69	313.91	312.62	312.6	311.87	313.97	315.92	310.59	309.72	315.66	312.38	306.94	310.86	316.59	312.24	305.29	315.78	314.48	315.77	314.16	313.16	314.36	313.25	313.43	311.69	314.38	313.08	319.56	315.65	313.6	311.62	314.58	313.83
301.86	300.04	300.5	300.83	304.78	303.12	304.74	307.05	299.91	299.53	297.16	304.78	303.59	308.45	298.31	302.89	298.91	301.13	306.99	296.17	301.69	301.41	300.95	303.29	297.91	302.32	297.98	297.19	300.54	306	302.23	302.77	307.35	304.46	299.29	305.1	307.89	298.87	304.98	298.05	302.38	298.66	303.73	300.1	294.35	301.94	302.81	298.32	298.91	300.38
311.11	318.96	319.04	317.02	317.43	318.14	315.45	313.66	316.88	321.05	320.87	321.51	313.11	316.51	317.37	319.82	322.8	318.37	321.13	320.37	321.97	321.59	321.87	316.67	317.63	322.32	321.53	323.94	318.9	320.98	316.15	318.77	318.37	318.97	318.99	313.83	317.18	319.46	314.52	318.93	321.9	315.76	321.53	317.8	323.53	322.7	314.33	318.67	320.51	319.51
318.42	318.8	312.52	310.94	319.68	317.06	314.27	315.06	314.25	314.19	310.9	314.71	315.35	309.89	320.93	314.44	315.3	317.58	316.53	316.27	316.64	316.18	316.54	314.87	315.07	314.64	316.25	312.25	313.57	316.67	312.45	314.98	315.07	319.57	316.66	311.54	312.04	314.25	319.98	321.11	320.48	316.8	314.53	317.16	313.16	313.55	308.94	315.45	314.19	314.01
302.76	303.33	302.16	304.15	304.44	309.15	303.59	304.79	308.58	298.24	303.89	306.58	304.92	303.02	304.19	305.9	303.82	307.74	307.6	300.96	301.46	301.41	303.17	302.69	303.17	304.37	304.91	307.24	304.76	301.28	304.92	305.31	303.42	302.19	307.37	306.7	303.17	307.53	304.19	301.56	304.66	300.97	302.97	301.97	298.44	299.33	309.99	308.97	297.76	306.34
305.42	304.48	309.33	299.34	303.27	298.56	302.75	301.2	307.3	302.16	304.97	303.26	305.5	303.31	300.33	297.04	302.03	304.25	300.49	300.48	305.16	304.55	306.65	301.42	303.23	303.88	310.15	304.32	302.86	302.96	299.85	307.96	302.55	303.41	302.41	304.53	306.32	306.64	299.86	304.07	302.69	304.5	304.3	303.41	298.84	298.52	306.12	305.21	306.47	301.64
321.64	318.21	320.15	320.96	319.67	320.97	316.65	316.99	320.16	315.91	315.98	316.79	314.68	317.4	317.91	313.63	318.3	319.46	318.26	316.29	319.88	317.11	315.09	315.9	321.89	317.94	316.56	312.85	318.27	313.21	323	322.32	315.71	316.48	316.38	312.87	318.07	315.16	316.23	315.93	320.51	315.73	317.25	319.15	318.43	316.44	316.63	320.73	316.85	321.58
321.87	314.39	321.31	315.61	321.03	309.01	316.21	314.4	314.69	309.92	314.57	312.51	315.37	314.93	317.36	315.27	311.91	316.65	316.95	316.17	315.95	321.63	320.86	316.44	315.79	313.47	316.37	315.59	317.16	319.38	317.03	317.14	309.76	317.42	313.22	313.16	315.57	319.94	315.14	311.39	315.04	318.2	314.64	316.61	314.84	320.98	319.37	316.97	310.93	313.55
311.89	315.42	316.36	319.74	315.14	319.38	318.03	315.8	313.85	314.39	315.84	317.99	316.53	314.39	319.18	313.42	314.46	315.36	318.5	313.87	310.86	322.36	316.34	316.73	313.2	314.3	309.77	309.67	314.98	320.6	311.17	321.62	319.32	317.08	315.86	315.18	314.66	314.38	314.66	312.92	315.29	311.7	312.22	319.56	310.34	312.38	318.61	315.24	313.74	311.87
312.11	309.8	311.02	313.51	311.82	314.76	313.45	311.44	316.09	311.34	308.72	313.49	312.45	310.72	307.78	317.24	323.12	314.28	312.59	312.47	308.44	308.29	316.15	309.8	314.68	309.93	312.31	313.02	307.43	312.32	312.14	305.51	314.56	310.84	312.72	311.5	308.07	310.38	312.04	311.41	312.66	315.22	312.38	314.28	314.71	313.56	309.48	314.89	312.1	309.82
304.44	310.84	303.2	304.54	305.04	299.85	299.27	308.98	309.42	304.38	307.24	299.39	308.11	309.77	306.83	304.22	308.85	305.4	304.56	302.02	304.17	305.57	305.4	306.67	303.81	301.88	307.4	303.79	299.64	300.33	305.94	304.91	305.25	302.82	303.01	309.65	308.99	304.02	305.79	308.35	306.88	302.62	305.06	300.87	304.87	298.41	300.58	305.75	305.62	303.21
297.96	304.77	304.71	301.02	302.02	305.84	300.16	304.78	306.44	303.72	299.48	301.56	302.9	302.81	307.37	304.9	298.37	305.86	305.86	303.18	304.84	307.23	307.12	302.48	305.7	304.27	301.47	300.35	304.94	306.07	303.25	302.17	307.28	300.95	300.57	305.48	302.2	308.68	307.26	303.18	302.77	303.42	301.12	310.38	309.06	309.33	306	306.23	309.93	306.32
314.21	313.84	312.43	317.45	319.1	319.78	323.27	315.54	313.68	318.16	320.52	317.65	317.16	314.18	317.9	319.01	318.29	318.88	320.37	315.98	317.68	317.38	319.53	316.72	315.03	316.45	319.07	314.39	319.81	314.69	317.26	316.25	314.93	315.11	322.96	316.73	318.53	318.47	315	314.71	322.48	318.92	321.11	317.28	319.11	320.96	313.58	319.29	319.46	317.33
317.72	311.75	317.99	312.69	317.82	314.72	311.88	317.76	317.94	320.51	315.65	319.53	307.92	315.71	319.24	316.57	314.62	314.33	316.94	315.57	322.55	321.13	320.07	316.78	316.03	316.23	320.01	312.52	320.56	318.38	319.56	314.89	320.36	308.35	319.07	316.51	312.35	319.49	312.67	316.78	317.92	314.37	315.23	313.34	320.75	316.82	313.61	320.22	316.58	316.88
304.89	310.5	299.78	304.23	300.83	299.91	304.07	303.81	304.03	299.71	302.28	300.88	304.59	307	303.08	307.52	301.59	304.11	303.88	299.47	297.51	297.48	302.02	303.4	299.79	303.41	301.54	304.51	304.84	301.88	303.37	301.2	308.09	304.51	303.44	301.8	300.89	300.18	304.2	305.53	302.99	305.21	304.14	301.6	299.54	306.13	305.7	301.09	306.87	302.88
314.35	311.62	318.88	312.85	317.28	315.91	312.47	317.96	313.16	316.31	314.25	315.84	315.57	313.75	312.12	316.13	316.99	316.25	317.55	313.19	315.43	313.54	319.87	319.06	313.6	315.08	313.97	318.44	315.61	314.41	314.56	313.57	314.93	319.08	313.95	315.72	314.57	319.02	316.16	315.06	319.63	312.35	316.6	313.98	316.63	317.17	313.93	312.54	313.63	315.35
305	309.51	310.49	308.66	314.9	306.97	307.1	315.44	313.32	310.85	307.71	314.81	309.64	314.05	311.77	313.1	311.96	308.75	312.05	308.6	311.1	306.04	310.87	308.59	310.69	314.57	312.28	316.02	311.08	312.99	313.42	312.94	314.89	312.75	312.22	312.21	307.69	309.87	310.49	312.96	309.65	314.22	312.64	310.9	317.39	309.52	310.31	316.56	313.78	315.05
306.08	300.54	303.47	305.02	303.71	297.29	306.84	301.22	302.87	307.19	302.47	304.34	303.15	307.05	302.25	304.44	304.07	296.87	307.6	298.19	302.53	305.45	301.94	301.56	301.76	298.99	305.05	302.04	298.58	306.95	305.84	301.91	302.62	300.88	305.91	301.19	303.23	304.86	304.2	304.47	304.25	301.93	297.13	303.17	302.92	301.26	301.67	304.25	301.51	300.5
306.33	304.88	303.53	307.35	304.54	306.14	303.77	308.65	305.75	304.86	305.8	301.7	303.1	304.5	311.29	304.56	308.37	308.27	305.78	304.67	306.75	304.58	303.51	302.98	306.19	302.57	308.23	304.69	309.23	306.21	305.9	304.65	308.83	303.61	303.49	303.74	306.2	304.76	302.65	305.46	305.75	303.88	300.62	309.27	305.67	302.98	305.32	306.71	308.22	308.98
294.73	298.96	300.64	296.33	296.4	294.34	293.03	290.75	289.56	296.77	294.42	292.66	298.46	293.13	293.77	292.35	298.3	293.6	293.16	294.36	296.51	292	296.1	297.33	293.29	290.74	296.54	293.89	296.12	292.85	292.2	287.38	289.86	301.52	293.92	294.73	296.73	300.2	295.77	296.18	302.27	291.08	297.56	287.07	297.59	292.02	292.76	293.07	296.4	289.02
306.91	298.62	305.09	306.58	306.52	302.82	301.28	309.7	303.12	304.34	300.93	301.43	305.64	304.53	300.77	307.5	298.87	306.23	303.97	308.63	302.67	302.87	303.56	307.67	303.21	301.53	302.12	303.09	304.12	303.2	303.4	301.25	311.15	301.46	303.93	301.67	300.16	303.4	306.5	300.7	300	305.4	305.31	303.3	305.24	307.08	300.31	303.08	300.69	302.44
328.7	323.88	326.57	328.77	331.31	325.8	331.9	331.92	331.34	328.09	330.85	325.23	327.23	330.14	327.79	328.8	326.57	328.08	325.29	334.79	328.59	329.82	326.56	332.28	330.07	330.99	328.26	323.23	327.84	327.13	329.78	332.63	326.9	331.65	333.05	328.14	326.39	331.84	329.19	330.55	329.24	325.89	321.14	335.28	328.08	336.44	327.71	331.88	328.94	331.58
304.47	298.22	302.41	303.29	301.02	303.04	294.3	298.34	299.59	301.4	300.5	297.59	301.12	304.41	301.21	300.28	303.36	302.69	304.05	304.6	299.03	302.78	304.96	299.28	300.35	299.01	305.1	299.35	305.86	303.72	299.96	301.59	302.02	301.78	307.48	301.04	300.26	307.19	294.4	303.94	301.88	305.92	302.73	299.34	303.9	304.45	302.33	304.42	304.36	300.92
328.04	327.58	324.68	322.74	328.47	320.87	319.69	324.41	323.19	326.78	320	329.68	322	321.7	327.85	327.73	323.34	324.77	325.14	328.54	323.89	327.48	322.62	323.34	324.98	318.37	323.57	322.31	319.95	324.57	329	324.82	317.7	323.24	329.99	320.97	319.31	324.97	327.32	327.54	324.26	324.37	319.22	323.95	325.09	330.01	326.46	326.79	331.27	319.66
311.19	306.27	314.82	320.45	312.48	313.84	315.81	315.3	315.17	316.11	310.99	314.63	313.66	314.22	310.65	315.9	314.65	316.96	313.91	313.95	315.19	317.59	311.25	314.32	311.86	311.31	313.71	311.96	317.88	312.21	308.09	314.66	314.36	313.73	311.11	310.48	315.32	313.62	313.7	308.22	313.92	316.09	309.38	313.62	316.14	310.75	312.58	316.93	313.46	315.3
304.31	303.35	304.27	304.19	302.18	300.53	310.07	299.02	303.48	299.28	302.15	304.05	301.95	305.23	302.68	295.96	304	306.64	298.95	300.17	298.77	304.9	301.21	299.1	296.42	299.57	306.7	301.48	309.18	300.67	304.44	307.08	298.25	302.41	304.45	301.69	300.57	304.48	300.81	301.77	301.96	303.68	305.98	303.84	301.49	302.21	305.55	305.51	299.4	300.85
302.49	305.19	302.55	301.44	302.15	305.8	302.55	305.51	300.53	301.61	304.79	301.5	303.14	306.46	306.1	298.07	304.08	301.15	305.49	309.72	301.02	301.65	303.83	303.6	306.75	295.01	304.17	301.54	300.77	301.32	303.82	304.86	307.01	303.87	304.92	303.13	307.08	302.72	307.02	306.43	298.91	308.08	301.42	303.61	306.33	300.96	301.95	299.37	303.61	304.63
319.13	321.43	313.87	314.16	314.86	311.85	318.09	316.69	318.3	311.62	318.52	315.94	314.33	312.18	309.45	316.24	315	314.67	310.55	313.57	309.14	310.15	311.98	313.12	312.95	315.8	318.08	315	318.06	322.2	314.26	318.72	312.87	315.95	313.88	319.6	312.65	317.74	317.29	313.1	321.89	314.8	316.64	311.71	312.2	314.25	315.11	314.17	318.02	316.85
331.89	321.11	333.32	328.16	327.65	335.22	329.08	327.86	325.92	321.53	326.39	326.52	327.62	331.75	329.24	329.59	328.91	327.65	335.45	326.24	324.34	328.19	328.79	328.94	324.07	328.78	326.85	323.37	331.29	329.92	326.48	327.56	325.69	328.46	327.08	323.62	325.32	328.87	330.11	326.83	326.68	332.05	327.66	322.46	333.6	326.35	326.5	327.24	328.35	328.92
312.52	312.96	312.05	313.49	317.12	310.38	312.11	313.14	311.47	310.7	314.78	313.65	313.58	313.21	310.85	314.44	310.23	312.52	311.57	312.68	314.88	312.51	311.8	316.44	311.76	307.68	316.14	313.83	312.97	316.94	314.06	308.32	309.46	314.08	312.82	317.64	311.15	310.39	316.24	316.11	313.3	309.85	312.97	314.02	315.37	312.96	315.26	310.73	316.67	313.33
299.64	304.11	305.63	298.71	298.04	304.92	306.89	303.97	303.26	301.43	298.58	298.38	306.39	305.05	303.63	303.45	301.54	299.92	300.53	300.38	305.49	302.05	305.45	302.81	301.6	306.33	307.55	302.8	304.5	299.9	298.65	302.41	304.47	307	301.1	302.42	302.36	301.71	304.68	301.28	300.53	302.54	309.66	301.15	304.49	302.99	302.89	301.27	305.17	302.48
300.88	309.14	306.47	302.18	302.35	304.75	304.79	296.75	309.28	307.34	304.6	302.63	306.41	300.95	301.66	306.69	299.8	306.95	305.5	310.66	307.13	306.21	305.05	304.15	303.83	306.06	302.5	303.6	314.49	309.72	307.98	308.74	301.21	304.21	302.62	300.93	303.72	307.85	301.73	304.35	303.99	298.25	303.92	301.69	301.88	306.16	301.95	305.22	305.02	303.91
316.16	313.94	309.97	314.52	318.54	314.89	314.89	318.24	314.77	318.57	319.13	312.12	313.41	314.37	311.71	317.44	313.74	313.16	315.86	314.64	314.28	313.16	315.98	311.32	317.93	309.56	313.84	316.71	310.79	318.59	316.74	314.68	314.95	308.17	317.55	317.76	319.14	308.71	319.65	312.44	312.24	317.52	312.84	313.68	315.23	318.67	314.94	314.83	315.8	312.81
309.77	300.32	306.38	303.09	303.28	303.69	304.38	301.58	304.22	301.72	303.82	306.04	304.68	301.56	302.95	302.5	306.49	301.82	303.01	303.21	298.21	299.46	300.89	300.49	306.56	302.86	296.14	298.92	304.01	298.37	301.85	305.26	305.05	300	305.6	304.1	308.82	303.12	303.98	305.74	304.03	308.04	303.69	306.1	304.57	302.32	307.51	303	299.98	302.94
312.03	312.06	312.65	310.89	312.45	311.72	314.99	319.51	311.47	308.61	316.3	308.33	314.92	311.9	314.51	316.23	314.74	312.4	319.76	309.82	314.78	307.76	314.44	315.16	312.74	306.07	316.2	316.65	315.52	309.77	314.37	310.75	310.19	314.03	309.05	317.98	314.75	314.29	316.32	313.64	316.54	313.3	314.22	313.22	311	313.4	313.3	314.46	316.79	313.24
315.99	318.97	313.87	315.64	309.89	312.1	313.16	312.76	312.78	310.02	317.5	314.97	311.71	314.79	310.66	310.07	315.98	318.21	311.58	313.21	314.14	310.64	320.7	310.7	314.91	312.37	318.87	316.93	310.45	313.52	317.9	318.19	319.27	312.8	312.09	314.77	310.78	316.1	314.58	312.1	310.76	315.22	308.93	316.15	312.58	318.61	317.31	313.45	311.88	313.09
310.41	302.68	302.05	297.37	302.03	302.01	300.25	303.97	305.53	304	300.53	303.34	302.81	299.88	301.81	300.83	301.72	305.06	301.92	302.02	308.5	304.15	302.33	305.26	299.16	306.12	302.92	308.37	306.83	308.42	307.11	303.96	306.54	300.94	303.6	305.13	305	306.64	303.46	302.7	303.78	300.61	297.39	308.27	303.57	303.18	305.19	306.55	302.31	302.27
314.39	315.35	309.98	314.56	319.99	313.76	313.75	317.97	313.59	314.61	313.99	314.08	309.85	313.84	309.27	314	314.79	316.56	316.25	311.77	311.61	317.57	315.96	315.07	314.76	318.92	320.14	311.76	317.91	318.41	324.17	311.54	313.38	315.63	312.58	316.65	309.59	315.05	316.72	314.74	312.13	315.88	313.3	316.82	314.83	313.64	316.07	313.89	314.95	314.48
311.63	312.92	318.81	317.43	317.05	318.46	314.43	313.75	314.37	320.93	313.76	317.32	320.62	317.29	317.41	320.57	315.1	317.51	314.27	314.11	315.3	315.3	315.8	317.17	320.75	317.77	318.65	318.82	317.15	318.19	315.64	320.4	316.25	319.78	311.58	316.46	318.4	318.26	313.93	317.6	317.07	318.62	315.34	313.74	314.73	315.37	315.2	317.2	323.74	318.64
317.7	314.07	316.81	315.47	316.32	314.1	314.43	317.26	315.74	315.29	320.91	319.38	320.56	314.7	312.21	311.89	316.19	315.83	318.29	314.63	315.24	318.79	317.04	318.14	309.39	316.97	317.33	316.7	314.67	315.58	314.91	316.97	317.57	312.95	313.64	317.45	309.64	318.06	314.86	321.99	315.06	316.03	314.88	320.67	318.59	317.36	313.02	315.2	312.07	314.63
316.89	312.62	310.18	311.37	314.06	311.07	317.25	311	310.97	317.26	314.98	308.47	312.22	313.17	310.96	316.2	317.44	316.23	309.91	309.54	308.69	310.74	313.38	314.91	313.76	315.56	318.61	313.24	313.17	314.4	312.9	313	311.53	310.76	312.28	315.29	315.66	310.79	316.73	312.86	313.44	307.44	317.67	313.13	315.22	308.35	315.81	314.08	314.2	316.42
305.26	307.65	297.87	301.01	304.53	299.78	303.97	301.7	303.62	303.15	302.03	305.55	304.96	302.22	305.15	310.38	300.2	305.35	304.09	303.29	300.76	304.34	299.22	298.86	302.04	298.52	301.28	304.01	301.71	303.83	306.15	306.81	302.11	302.89	305.39	299.26	304.18	310.36	301.08	301.96	302.13	308.23	300.42	297.83	302.19	299.83	299.2	302.99	304.71	300.47
309.97	316.31	313.94	312.89	305.08	314.5	314.45	310.71	318.43	309.33	308	317	313.73	309.99	312.52	311.71	316.11	315.11	314.07	313.72	311.66	311.45	318.68	305.96	314.92	309.79	313.8	312.5	313.37	316.33	314.15	321.91	313.96	310.52	310.16	310.88	313.2	309.08	317.12	313.54	313.52	313.32	317.26	314.3	314.75	313.74	313.22	319.94	316.24	317.11
302.71	306.43	310.72	307.41	308.7	305.81	311.43	302.92	307.44	301.79	307.39	302.72	302.63	305.7	312.39	308.7	307.06	302.86	303.5	308.97	303.54	306.05	307.98	305.73	309.85	305.11	306.42	308.85	310.54	304.64	307.27	306.62	306.64	308.95	305.41	309.32	302.79	309.19	302.9	303.38	310.46	307	306.11	303.11	309.03	310.38	304.9	305.17	305.02	305.22
308.42	311.89	313.53	313.7	313.58	311.05	313.42	310.03	310.19	309.54	312.53	316.57	310.79	315.22	311.96	312.94	309.13	312.55	309.38	309.44	315.77	311.74	305.89	308.91	308.82	311.13	310.69	316.05	311.54	316.02	313.47	312.87	312.85	310.86	313.01	315.92	310.31	312.78	309.84	316.47	311.78	312.35	311.34	314.07	314.92	307.68	310.32	309.12	308.24	314.72
327.6	328.19	325.31	330.14	328.82	331.01	322.93	326.67	325.27	328.57	326.78	329.79	327.93	331.59	328.89	325.24	333.01	327.07	327.02	326.4	330.15	331.52	323.09	332.97	330.6	329.53	327.45	331.11	327.54	334.96	328.68	328.5	331.06	328.88	332.06	325.16	327.3	330.48	327.21	324.62	330.73	327.59	330.3	326.17	330.6	326.71	333.41	329.71	323.65	326.5
291.38	292.58	296.39	287.58	292.12	292.42	298.18	293.05	297.3	297.37	292.74	292.1	292.28	288.55	295.53	298.01	294.94	294.85	297.64	295.34	294.05	296.76	289.43	292.91	291.97	294.55	297.08	292.48	296.76	293.68	290.75	293.34	291.06	293.98	294.61	294.28	290.68	293.58	294.98	290.78	299.23	298.93	288.55	292.45	292.61	295.28	297.66	294.69	288.99	297.01
313.57	320.15	319.56	318.39	320.31	312.16	318.52	322.61	318.36	317.42	316.68	314.33	321.22	313.39	315.12	316.51	319.31	316.33	320.08	317.43	313.04	324.24	317.95	318.22	316.3	319.26	319.67	321.24	312.3	318.25	320.21	317.41	321.34	320.46	317.43	316.67	320.62	316.47	317.78	315.24	321.58	315.32	316.98	318.99	315.4	318	314.98	319.63	315.43	321.43
327.09	333.77	325	327.64	331.5	326.42	329.21	324.24	332.18	328	330.74	330.77	327.18	329.42	326.79	322.78	327.85	329.36	334.53	323.39	332.37	329.35	322.16	329.97	331.56	330.46	328.3	325.18	326.62	329.93	327.66	330.01	331.28	333.8	329.59	330.48	329.41	326.67	326.81	326.48	327.96	332.39	329.09	328.78	326.01	328.87	333.11	333.5	331.5	332.08
293.82	293.73	290.75	292.06	294.39	292.55	294.43	297.94	294.68	292.41	302.09	292.15	296.44	292.86	297.45	294.86	295.22	294.18	294.8	296.89	295.16	296.76	291.33	295.32	294.33	292.59	295.77	296.62	293.81	291.84	291.93	292.76	295.22	293.11	294.63	292.15	292.76	293.27	292.42	293.68	289.64	295.35	295.79	293.26	293.4	293.66	296.62	293.62	292.35	292.66
295.13	294.6	291.86	294.82	295.98	296.86	294.9	295.49	294.76	291.81	293.3	293.64	295.39	288.58	291.52	292.4	290.17	292.88	298.86	293.68	296.96	294.42	295.07	293.58	289.73	294.96	295.51	297.65	292.56	292.19	289.16	294.74	301.4	297.31	287.32	296.82	287.63	294.71	295.68	298.81	295.51	290.43	292.67	290.46	295.22	293.5	292.9	289	288.92	297.93
320.88	315.52	315.41	312.27	318.81	314.69	313.85	319.3	312	312.85	314.64	312.15	312.84	316.31	313.37	313.75	312.7	309.43	314.75	313.8	311.85	315.08	311.03	309.69	315.56	308.75	311.19	311.58	317.71	311.89	311.6	313.75	313.07	311.8	314.5	314.69	313.01	314.34	308.78	310.37	318.04	315.81	312.72	313.34	316.29	316.35	314.69	310.27	318.18	315.86
302.37	304.07	306.88	306.56	306.57	302.43	306.25	309.05	299.15	303.4	300.94	298.45	300.5	305.6	302.95	301.62	304.47	301.55	302.77	301.37	304.85	298.49	301.45	301.06	306.52	306.44	306.26	302.36	303.39	305.12	305.56	303.37	305.89	300.26	301.6	298.65	305.57	307.09	300.98	303.12	301.64	302.9	305.16	299.66	302.47	306.85	301.65	307.35	302.67	302.58
304.73	304.52	308.84	300.11	304.97	309.89	306.76	297.7	303.55	306.96	306.57	309.97	305.39	306.33	308.34	301.58	306.11	304.31	305.55	300.58	301.87	305.06	304.32	307.07	304.01	309.46	304.41	301.65	308.38	306.1	300.81	300.17	312.43	303.26	310.49	298.84	305.47	306.08	304.35	309.31	304.61	306.79	302.82	306.2	303.91	303.5	300.5	301.54	307.21	304.66
315.66	314.71	313.05	315.73	310.57	315.69	307.06	322.3	315.17	315.37	316.64	316.92	316.94	313.63	315.07	315.52	312.62	317.7	313.46	309.95	317.25	313.57	313.97	314.54	315.92	311.5	315.89	312.89	309.74	315.35	318.2	316.5	313.2	316.32	317.7	316.37	314.92	314.82	317.77	311.65	314.35	317.38	312.77	315.81	313.59	316.35	316.38	315.54	313.43	312.51
304.48	304.22	302.94	309.5	311.09	305.43	304.72	309.45	304.33	305.85	306.25	306.73	310.76	304.26	309.37	306.4	303.04	303.14	309.21	309.9	304.4	304.04	303.2	306.72	312.84	307.38	303.56	304.77	305.01	310.33	309.6	308.3	307.02	304.73	307.29	306.66	311.25	308.32	308.91	310.55	306.15	307.48	305.24	299.03	306.08	304.38	309.54	305.43	306.38	308.72
313.08	311.04	312.65	314.77	316.41	312.8	317	315.64	315.28	310.26	317.19	312.75	317.44	311.44	315.72	315.67	313.08	318.48	313.46	310.77	314.2	314.91	313.58	317.26	311.92	315.79	317.1	309.16	309.26	312.7	312.97	314.81	312.29	313.89	309.57	318.24	316.46	314.33	313.74	311.91	313.61	313.85	313.33	314.82	312.38	316.72	313.01	312.27	308.6	313.71
308.98	305.74	309.47	308.32	312.18	306.3	309.84	311.59	307.48	306.74	313.15	307.67	308.83	313.94	313.63	305.72	317.23	311.07	308.03	309.95	306.01	306.48	309.63	310.1	305.7	310.2	307.57	308.54	307.17	309.92	307.64	302.09	311.44	312.12	306.73	309	307.01	310.43	311.9	309.56	313.55	309.24	307.57	309.17	306.63	309.58	308.26	311.49	309.67	304.62
312.61	310.69	305.67	308.42	312.36	310.68	309.53	310.77	309.47	310.98	305.51	310.24	309.02	306.38	310.96	307.33	303.5	309.09	308.24	309.48	308.85	313.65	310.14	306.97	311.33	308.55	312.8	305.58	310.26	310.77	306.97	307.92	308.34	309.67	309.72	309.02	313.29	310.69	311.33	311.63	304.54	308.22	304.12	305.74	312.11	311.37	308.62	307.56	306.8	311.27
307.75	311.33	308.45	309.74	307.31	310.51	307.46	309.02	311.73	309.79	305.84	310.04	309.18	309.86	306.99	311.11	314.39	313.33	306.31	306.9	307.34	310.84	306.15	308.6	307.27	309.32	305.97	307.49	313.87	307.73	303.99	309.63	311.86	311.67	308.62	304.97	306.52	305.46	306.28	310.54	308.31	308.67	309.7	306.04	310.87	313.68	316.59	310.66	308.39	314.8
314.9	317.77	311.54	317.01	319.22	309.24	318.65	314.59	313.14	311	314.37	313.04	307.98	314.83	312.53	311.06	315.58	311.64	310.04	311.18	313.95	311.14	314.35	312.58	316.17	315.43	316.79	314.79	307.9	311.19	312.31	310.91	307.31	314.59	313.9	309.75	318.22	312.03	311.56	312.08	315.84	316.22	314.79	313.02	308.72	312.9	310.9	312.87	311.03	309.68
304.24	302.65	305.51	304.62	307.61	309.6	305.16	306.31	306.2	309.07	310.59	304.84	309.1	308.69	313.31	307.43	313.32	307.27	309.77	312.05	309.68	309.18	304.86	306.74	305.55	307.86	307.08	305.15	304.2	311.09	307.87	305.11	308.12	308.29	306.97	306.45	304.36	307	305.73	304.31	311.02	309.43	307.92	305.74	306.22	305.08	305.6	304.33	306.88	311.71
312.48	313.11	310.86	312.79	313.52	314.86	315	314.26	311.98	312.86	315.62	311.47	313.31	313.85	312.81	314.34	314.48	310.44	318.5	311.24	309.29	314.43	316.16	313.56	313.48	309.44	309.56	315.23	312.46	309.82	310.41	316.08	313.91	312.37	313.2	315.84	318.93	311.34	311.91	315.44	313.8	312.39	312.32	316.33	318.13	318.14	316.42	313.57	313.27	310.33
316.12	309.84	313.26	311.26	311.45	314.99	310.73	314.59	314.22	315.92	319.4	314.35	318.16	310.86	316.95	312.2	317.75	313.93	315.38	310.01	313.44	317.75	313.83	313.43	317.37	314.94	317.29	313.69	311.13	320.84	315.64	317.72	316.08	310.38	314.38	313.67	313.83	313.77	317.75	313.38	313.98	317.53	314.97	317.69	316.65	314.57	314.13	312.95	314.34	313.7
314.61	310.91	310.34	312.28	313.37	310.09	310.5	312.5	314.11	314.94	309.39	316.35	313.33	313.24	310.4	308.08	314.57	316.5	313.26	314.38	308.72	317.47	315.04	316.93	307.27	319.27	309.92	314.81	314.6	317.51	314.96	311.14	314.87	311.68	310.83	313.05	314.96	311.23	315.13	312.91	315.23	314.54	316.04	310.66	315.52	315.21	311.82	314.13	310.21	317.54
305.54	302.85	299.7	308.85	306.65	307.3	302.31	305.97	304.35	303.07	303.95	305.3	304.18	304.14	301.1	304.72	299.87	301.06	306.01	302.93	302.19	307.27	303.33	300.44	306.39	301.6	303.41	308.86	300.4	300.8	300.85	305.88	297.83	302.59	301.36	299.51	299.26	300.13	297.18	301.24	306.37	297.93	302.2	298.91	304.02	300.99	306.81	304.97	301	304.89
316.52	321.3	313.74	320.21	315.63	318.69	315.73	314.78	313.82	318.5	316.17	314.42	318.22	310.33	315.13	313.39	317.36	320.34	314.26	316.59	316.59	314.92	313.03	320.89	312.7	318.4	315.92	321.31	317.19	316.64	314.97	316.26	317.72	318.99	318.38	320.73	317.97	314.08	315.79	316.97	313.62	318.47	314.01	318.01	320.09	311.96	314.09	319.69	317.02	314.1
316.06	311.34	316.44	312.03	316.92	311.3	311.51	316.56	318.69	316.85	316.59	313.14	313.53	312.85	320.92	318.08	311.51	314.28	316.98	310.29	316.66	311.89	317.15	315.93	316.34	312.24	316.12	312.94	322.31	316.6	318.62	315.18	311.31	314.54	317.7	311.13	315.61	312.83	311.09	314.23	312.89	311.24	311.79	314.87	311.97	314.14	315.78	319.6	316.07	313.94
321.32	316.09	315.15	319.73	318.92	321.24	315.29	320.97	314.24	319.27	321.02	318.69	317.19	310.76	314.45	315.31	320.82	315.8	315.57	319.59	314.69	320.82	314.22	317.28	315.9	311.72	316.91	318.24	317.58	317.15	316.59	318.72	316.87	314.05	313.53	315.01	319.91	317.92	314.19	316.38	320.94	318.88	314.7	316.42	309.69	315.62	315.58	318.1	316.67	318.46
313.01	315.1	314.21	317.99	314.29	314.19	312.15	312.16	313.43	314.47	314.96	316.29	315.88	317.84	320.15	316	314.76	312.57	314.63	316.43	316.83	310.71	310.85	314.76	320.89	313.68	315.54	312.72	315.34	309.93	317.55	310.85	313.93	317.29	320.64	315.62	317.38	315.91	312.92	314.12	314.76	316.54	321.02	315.4	316.25	319.94	309.38	318.01	317.83	319.26
300.27	299.32	305.35	301.54	302.46	302.01	307.31	303.39	305.67	301.01	303.32	306.66	299.26	304.09	299.87	304.69	301.85	299.35	303.79	305.31	297.96	299.57	296.8	303.5	303.84	298.85	305.92	306.15	305.66	305.84	300.85	302.79	298.57	305.16	301.05	308.28	300.88	305.35	306.34	300.91	301.95	302.31	305.18	302.91	303.23	304.91	303.58	300.33	302.5	300.27
321.65	314.3	315.83	318.59	314.67	318.29	315.17	317.26	319.45	320.11	319.01	320.17	317.88	319.18	320.89	320.88	320.28	315.62	319.56	318.01	321.3	314.17	315.86	317.5	317.18	318.65	318.75	318.09	314.47	316.36	318.5	318.45	317.64	320.35	316.05	318.07	320.62	317.9	320.95	317.55	317.46	317.92	315.16	317.26	324.31	316.73	315.27	317.64	319.3	316.35
291.77	301.27	293.45	294.95	294.33	298.4	296.27	294.35	291.94	293.04	290.23	291.04	297.64	294.88	296.53	296.16	292.48	295.47	298.31	295.59	297.17	294.86	300.57	291.53	297.47	296.81	299.3	296.25	297.92	294.61	292.35	294.93	289.78	298.81	297.06	295.85	295.56	293.5	296.77	298.21	293.92	290.37	294.12	292.91	290.1	294.3	296.72	296.25	299.01	297.96
308.56	309.94	310.16	310.25	309.84	305.9	313.96	309.38	307.07	312.45	311.58	308.47	314.45	311.17	308.78	310.8	313.39	309.95	310.25	306.61	311.45	315.9	317.06	308.25	308.93	314.85	309.54	310.75	305.72	304.11	311.18	316.12	311.12	313.72	308.11	308.25	312.62	308.96	310.08	312.22	306.49	311.21	309.73	316.57	311.64	308.1	309.18	301.82	312.53	311.89
327.03	323.39	326.85	332.49	324.3	327.86	325.9	324.64	330.02	326.56	325.5	325.63	326.73	330.09	328.99	327.68	331.62	330.56	325.03	328.17	324.34	328.11	331.14	327.36	323.16	328.05	330.2	330.02	324.85	328.89	325.96	323.84	323.67	325.7	325.03	328.17	329.42	321.42	323.49	330.38	325.27	324.69	327.13	330.13	328.71	331.19	327.99	329.89	329.5	330.63
304.06	302.55	297.76	303.43	303.15	301.9	304.75	298.99	303.14	300.49	298.72	298.12	302.61	301.85	305.8	304.55	299.57	301.93	301.44	304.26	297.1	298.01	299.93	299.58	298.8	294.16	299.98	303.77	301.31	303.46	299.14	303.4	301.51	298.78	303.94	305.18	302.98	298.57	306.07	295.26	300.41	301.06	303.37	301.07	300.23	300.47	305.03	299.88	297.23	304.86
294.82	302.36	297.91	303.01	297.34	298.97	300.57	302.6	295.54	297.67	295.21	300.25	300.76	301.6	303.08	299.74	299.71	304.4	298.35	296.45	299.65	299.6	300.62	299.11	302.19	301.05	297.58	302.98	299.89	300.08	297.75	294.48	300.33	300.6	302.12	300.58	300.59	299.85	301.4	303.03	299.63	302.44	300.5	302.23	300.57	304.78	305.89	304.74	298.97	303.92
292.7	301.81	302.65	295.29	293.93	295.58	293.43	294.17	298.49	297.42	295.64	295.12	297.14	301.77	299.3	292.8	297.04	290.43	300.97	293.76	290.45	299.16	295.62	295.54	297.11	295	297.27	296.32	298.08	293.24	296.05	295.59	299.03	294.35	303.49	292.83	298.08	297.09	295.1	304.09	299.44	298.03	296.31	297.33	297.09	301.6	296.08	297.87	299.13	299.64
291.78	296.24	293.97	292.68	288.02	293.13	298.38	290.21	289.67	299	296.93	290.49	298.32	291.32	293	292.92	295.95	295.87	292.94	291.49	291.55	291.36	292.04	292.6	290.88	296.67	295.41	292.72	293.62	296.57	296.64	288.58	294.63	296.55	295.57	291.35	301.41	294.78	291.1	296.79	294.9	295.92	296.31	295.1	293.48	291.63	291.41	298.56	295.39	293.46
295.29	297.04	295.53	292.77	296.18	293.91	301.17	295.2	296.75	294.79	290.15	292.49	296.73	293.24	294.15	294.66	296.02	292.31	295.2	295.53	300.44	290.41	290.9	298.62	293.74	295.14	297.69	289.17	292.09	297.7	295.91	296.98	293.2	292.11	294.47	297.5	296.81	302.52	294.08	296.39	292.1	294.59	293.67	299.9	295.29	290.43	295.61	295.17	294.02	294.2
307.81	308.6	303.98	310.22	309.67	307.51	306.86	306.57	305.34	305.21	303.93	309.05	303.45	305.57	304.06	305.34	303.25	306.65	304.33	305.51	310.36	307.28	304.39	303.86	305.84	303.93	304.18	309.25	302.74	306.72	302.76	305.77	303.65	300.48	306.48	305	306.32	303.47	304.59	304.9	302.15	307.56	299.64	305.71	309.47	304.36	307.55	305.81	299.69	307.49
315.9	309.71	316	315.93	317.07	320.2	314.91	312.72	316.85	324.27	320.34	314.02	310.78	314.1	314.53	318.17	321.05	319.86	314.86	317.51	315.87	317.71	314	315.68	319.7	317.07	319.1	321.25	314.92	320.42	313.06	315.77	321.03	316.35	318.87	317.66	311.9	311.7	318	321.84	314.42	318.16	313.91	313.91	322.53	316.89	316.15	315.93	316.45	323.75
293.59	292.5	291.22	294.66	295.07	295.75	295.26	296.63	295.35	295.46	293.36	295.29	291.38	290.98	296.01	295.18	289.19	295.61	296.13	298.13	295.15	294.58	293.57	295.71	297.32	291.79	296.98	297.33	295.83	292.92	292.89	294.76	294.85	295.49	291.36	297.31	294.95	292.87	298.87	297.2	290.67	294.1	293.43	292.75	291.89	296.66	294.18	292.13	294.35	292.61
317.1	314	314.12	312.99	315.66	314.87	312.64	314.3	310.49	311.55	314.31	309.9	312.49	312.92	315.42	310.16	310.66	316.11	316.44	316.03	316.39	312.54	310.18	315.43	313.59	307.66	313.87	316.2	309.86	313.36	312.73	314.15	310.35	313.31	311.36	314.84	314.81	314.73	313.17	317.95	311.08	312.13	311.74	309.63	311.31	311.64	312.08	310.9	305.09	309.16
316.46	312.89	314.14	312.99	312.68	317.64	317.14	311.24	314.06	308.36	309.92	311.1	312.82	309.49	318.07	311.53	312.38	320.32	313.49	313.53	313.21	313.17	315.15	315.36	307.57	312.9	311.65	313.76	311.07	319.2	310.13	314.79	309.22	312.54	311.85	308.31	310.81	318.66	313.87	310.74	307.69	314.01	313.23	310.68	314.07	310.38	310.56	309.62	318.16	314.71
323.41	323.18	322.14	329.13	322.69	325.54	325.3	322.83	323.48	326.32	323.64	321.83	326.31	330.37	322.82	323.28	324.15	324.4	322.63	320.11	329.17	325.39	325.32	319.33	323.66	324.38	322.51	320.91	321.77	322.68	326.38	325.38	326.79	326.6	321.97	328.37	327.46	321.61	323.3	325.49	321.09	323.95	320.18	323.77	326.96	325.07	323.05	329.01	324.18	316.78
307.43	300.47	309.14	306.08	305.9	297.73	303.84	302.99	304.5	305.36	306.94	300.85	306.23	304.95	304.95	303.83	302.49	307.37	302.44	306.88	315.1	303.49	303.83	304.75	304.01	304.33	303.22	304.93	307.07	304.8	309.32	302.2	305.17	304.81	308.24	304.77	308.14	301.14	301.65	307.47	306.54	304.72	301.32	306.02	303.82	305.67	310.49	308.01	300.62	303.58
320.13	318.47	319	313.5	317.57	318.24	319.52	317.9	320.54	316.75	313.55	322.09	321.52	314.39	316.01	323.22	320.15	321.24	318.3	317.72	318.62	317.49	321.02	316.86	320.12	322.15	317.04	315.77	317.85	317.66	317.54	322.1	315.63	316.2	318.07	320.3	318.43	317.1	320.32	319.87	320.36	322.08	318.87	313.24	316.69	320.72	319.15	316.88	315.59	320.59
319.18	317.59	311.7	316.32	316.73	317.15	315.01	320.16	319.44	315.06	314.11	315.01	315.27	318.04	320.58	316.03	318.65	318.03	319.41	319.68	317.86	316.97	320.34	316.06	316.53	317.26	317.37	318.12	316.68	320.47	316.04	310.36	317.02	316.99	310.54	313.33	318.09	315.03	313.57	317.85	311.88	317.42	313.78	318.11	313.44	320.36	319.32	314.66	314.7	313.15
294.24	295.16	301.05	291.56	290.44	290.78	297.89	290.55	291.95	292.42	291.17	288.5	290.98	291.28	295.96	292.4	297.66	294.28	297.83	293.87	289.56	291.02	292.54	296.4	299.85	294.15	294.86	298.07	293.36	292.62	297.07	289.22	292.18	292.13	293.19	291.77	289.22	293.37	291.15	292.22	292.18	293.36	294.25	292.97	292.41	295.32	295.74	294.63	294.33	296.11
299.61	304.39	304.42	305.12	296	303.6	299.82	300.12	309.65	301.65	300.16	303.68	297.85	301.96	303.17	304.1	301.31	301.48	301.76	303.98	305.08	296.18	300.89	303.8	301.69	301.58	301.93	302.65	295.22	301.89	302.8	302.04	305.77	299.87	300.53	301.62	307.17	300.04	301.15	297.91	303.53	303.38	302.6	300.8	300.23	306.63	300.3	298.72	302.22	300.2
306.24	305.14	306.1	306.47	313.79	301.78	306.06	309.09	306.4	308.23	307.14	312.8	305.87	307.08	302	312.18	305.43	305.42	304.45	310.75	310.22	308.01	312.64	308.86	309.36	304.39	304.83	309.98	308.43	310.4	307.23	308.06	307.85	305.85	310.13	311.67	307.69	304.58	307.55	310.55	310.63	309.96	307.64	308.17	304.82	301.56	314.95	310.39	308.46	310.58
299.76	301.38	298.37	303.29	298.74	300.07	302.32	295.29	299.45	302.63	303.41	300.77	301.4	303.19	300.37	302.76	297.26	297.62	298.1	302.47	299.26	298.6	297.23	295.64	301.01	300	301.9	295.81	300	304.08	303.81	301.13	299.64	294.5	303.17	302.39	298.58	297.89	297.35	300.06	296.82	302.63	298.61	295.02	300.22	301.13	302.99	300.18	293.76	300.03
321.51	319.05	319.28	319.44	317.13	316.84	322.42	316.38	316.75	315.41	322.14	320.49	317.51	322.76	313.51	315	316.63	314.57	318.19	318.09	317	318.07	320.55	317.76	324.18	315.71	313.46	321.12	313.53	316.38	313.75	323.43	316.51	313.33	319.61	314.92	318.67	317.12	322.25	313.83	318.46	321.53	321.99	320.6	318.99	320.03	321.89	320.78	315.43	317.93
303.64	301.44	298.36	304.54	310.05	306.64	306.63	301.9	303.66	301.65	302.34	305.11	306.24	301.31	303.09	304.1	305.91	301.73	304.42	299.65	305.36	302.98	299.67	302.46	301.1	300.84	304.28	311.21	309.87	299.84	304.57	306.81	301.17	301.75	299.7	305.46	304.24	301.33	301.59	301.9	306.32	306.09	301.98	303.39	303.76	299.61	298.91	300.04	301.54	300.83
318.7	311.21	318.82	312.01	316.41	313.31	315.09	314.35	312.08	312.63	317.13	315.94	311.68	317.15	321.04	318.05	317.48	317.81	314.19	316.04	317.36	319.19	312.84	314.32	320.81	311.94	314.86	315.77	315.97	315.57	315.49	314.78	314.58	314.79	314.49	317.54	314.82	310.1	310.06	316.77	310.72	310.63	317.07	309.71	315.05	317.26	315.89	310.22	315.73	315.26
299.21	302.78	305.7	304.27	303.99	302.27	302.69	300.38	303.65	302.67	297.75	298.2	304.66	300.61	305.28	304.64	298.06	302.04	303.83	299.55	304.86	300.5	305.47	303.63	296.57	297.87	303.58	301.92	302.49	304.72	303.62	299.53	305.53	297.79	303.4	300.6	300.57	298.84	300	301.85	302.74	301.82	301.86	306.65	308.93	301.72	298.7	306.13	301.67	307.85
313.44	312.2	314.39	318.03	318.2	315.46	315.04	315	312.87	313.87	310.38	317.04	316.91	313.35	314.96	318.54	318.85	318.71	313.13	311.68	310.66	317.74	318.29	314.05	314.83	317.64	312.73	314.15	317.91	309.47	312.88	314.93	316.09	318.85	313.73	320.12	314.97	318.45	310.3	311.03	311.06	310.35	321.44	317.99	312.28	307.53	316.28	307.47	318.63	314.37
310.93	310.67	314.38	314.22	315.45	309.07	309.94	316.44	316.21	313.03	311.24	311.9	315.3	316.03	314.33	312.05	309.54	318.95	317.45	311.44	316.16	316.42	313.14	317	312.38	313.77	314.35	323.13	313.76	313.13	314.77	310.7	311.09	318.14	314.2	315.08	309.48	312.06	317.32	315.5	313.22	311.13	316.76	308.31	312.62	308.35	309.32	312.82	309.06	315.28
312.58	310.75	309.84	315.06	312.44	311.09	312.73	312.32	315.89	310.14	315.23	308.59	315.93	314.14	314.43	313.56	314.41	308.84	318.73	318.94	315.03	314.32	314.07	310.92	312.26	315.07	313.79	316.5	314.68	316.08	313.17	314.91	310.89	312.03	313.6	311.14	313.98	313.56	313.74	317.35	311.32	312.76	314.32	319.43	310.69	308.77	315.59	317.8	309.8	314.41
299.35	299.06	297.21	298.91	298.51	298.07	305.74	299.88	304.16	305.35	300.56	301.28	299.15	298.71	303.2	303.74	295.33	303.58	297.81	301.36	301.99	296.65	300.83	300.16	296.57	307.05	300.93	306.87	298.43	303.75	300.28	299.39	301.08	299.51	305.81	301.71	297.54	299.65	300.53	301.11	302.9	295.84	298.59	297.82	303.17	295.38	302.59	296.14	300.63	296.64
329.7	325.8	325.91	326.57	324.63	321.07	326.12	321.82	327.68	326.11	322.17	322.81	330.7	321.92	324.68	323.82	323.5	325.25	325.65	325.17	327.59	325.6	321.95	324.48	321.68	328.96	325.63	323.31	327.62	323.3	325.4	328.12	324.64	327.94	326.38	324.34	323.94	328.17	324.41	330.25	324.93	325.78	324.36	327.42	323.48	326.3	325.3	327.21	324.62	327.22
314.72	311.38	312.72	310.94	310.72	312.13	311.48	310.29	308.93	310.69	312.63	309.24	311.63	313.27	311.82	311.68	307.16	308.36	310.74	307.46	306.85	314.38	312.28	308.07	308.09	309.05	312.41	307.8	310.73	310.33	309.8	306.08	313.47	317.91	309.31	308.6	309.2	307.48	313.06	311.21	312.5	306.12	312.65	311.64	310.53	303.83	309.21	309.41	308.62	308.93
306.28	304.42	308.4	304.12	303.97	303.11	304.46	308.84	303.61	304.75	302.8	305.89	303.14	307.73	306.08	304.43	309.08	304.56	306.38	303.36	304.57	308.31	306.38	304.52	301.51	304.03	303.04	301.89	302.31	307.33	309.23	300.8	301.77	305.54	300.71	306.77	307.29	303.27	303.63	301.27	305.77	297.48	311.91	304.36	309.37	307.13	306.34	302.7	306.64	303.58
310	308.34	312.69	315.81	312.62	313.12	314.81	312.93	310.1	313.04	317.69	315.31	313.27	315.97	310.25	318.02	312.44	312.32	314.56	317.96	309.79	309.76	317.73	306.79	308.44	309.05	313.43	309.1	313.93	311.21	310.6	308.31	313.96	309.75	313.25	315.74	310.65	311.88	312.71	311.72	310.55	315.95	312.54	309.89	314.55	314.81	316.47	314.67	316.59	316.29
311.51	316.64	321.04	315.93	318.66	315.18	317.79	310.37	309.49	318.47	309.08	316.31	315	315.69	314.73	321.12	314.53	316.97	320.2	318.23	306.35	316.33	313.79	314.31	316.94	318.71	318.48	311.76	315.73	313.86	315.29	316.07	314.18	316.65	318.08	310.7	312.69	317.64	319.96	320.8	311.98	311.45	318.56	314.51	318.13	317.62	317	317.19	316.66	318.28
305.49	307.52	303.95	303.65	306.48	301.75	306.49	299.78	304.61	306.39	303.81	299.86	302.46	300.38	302.53	299.2	306.57	305.5	307.79	303.53	305	300.47	305.67	303.87	298.39	302.01	305.56	301.08	300.54	303.77	304.1	301.69	304.16	309.35	306.71	305.95	304.19	305.17	303.53	302.14	303.72	309.05	305.45	302.74	307.16	306.5	303.28	301.55	299.49	303.58
304.45	306.64	308.28	306.85	301.9	310.6	302.64	303.62	305.37	304.24	306.71	307.41	304.1	310.26	299.83	305.05	304.2	307.97	303.22	304.4	306.1	306.25	306.54	305.42	307.65	303.24	305.34	307.08	304.28	303.7	308.19	309.82	305.33	304.15	304.96	306.29	308.95	308.8	309.78	306.92	308.96	304.07	304.03	306.07	307.72	305.09	306.48	304.81	303.97	307.81
308.07	307.55	305.29	305.22	301.74	302.58	306.58	303.84	308.72	305.08	307.94	313.02	308.48	310.75	307.95	309.46	307.53	307.19	302.87	304.42	307.29	307.88	308.15	303.12	306.74	308.18	300.99	307.86	304.41	309.77	306.74	307.39	307.96	306.62	307.13	306.96	306.56	304.44	304.97	309.31	310.13	301.25	305.82	306.15	306.78	306.97	311.17	305.88	304.64	308.54
290.93	295.55	292.38	295.4	292.94	300.6	293.47	297.71	300.17	292.16	292.91	296.41	295.35	296.95	300	297.58	291.81	294.9	291.15	297.02	296.14	296.55	289.32	292.19	302.02	293.38	298.83	294.52	296.53	299.29	290.19	299	295.03	296.8	293.7	293.94	297.28	295.98	292.31	293.57	290.93	291.77	296.2	295.69	296.15	294.6	295.11	296.11	298.78	299.04
297.53	300.69	300.1	301.39	296.06	305.15	294.48	301.21	298.14	301.02	296.9	303.44	300.91	299.62	302.37	297.25	297.83	301.74	298.37	301.58	296.55	299.77	300.9	304.19	300.56	297.81	303.72	293.87	302.3	305.13	300.28	300.66	301.94	298.67	299.63	298.86	299.04	303.44	302.4	301.4	298.68	296.41	301.33	301.58	303.09	305.33	303.78	302.46	305.11	301.48
312.74	312.52	311.32	315.54	315.8	314.48	310.31	318.25	315.91	315.98	316.79	314.75	317.98	312.42	309.54	318.97	312.55	311.98	314.02	315.36	316.15	313.56	316.95	308.53	317.15	315.85	310.12	315.48	314.11	310.75	314.93	319.92	311.84	315.44	315.46	311.22	311.35	318.83	316.9	315.88	314.74	315.83	317.19	313.61	314.58	316.89	320.05	313.81	316.06	314.68
298.21	297.67	295.19	295.1	298.24	295.8	301.2	297.25	297.7	297.08	294.84	300.99	292.3	293.3	300.64	301.59	293.52	297.93	295.94	295.45	302.68	297.23	292.3	297.45	297.85	299.02	294.1	299.08	295.91	298.88	295.66	295.26	300.51	296.54	297.99	300.85	302.12	294.77	295	296.51	295.04	296.33	298.4	295.81	295.81	297.94	296.88	299.41	292.1	300.87
301.8	302.82	303.33	299.43	302.35	302.44	307.52	297.2	305.54	302.41	307.01	307.46	305.25	307.48	302.4	302.6	298.79	299.19	301.96	299.33	307.1	308.51	304.56	305.41	295.28	302.02	300.1	297.51	303.99	307.08	306.13	302.09	304.72	299.04	303.25	302.88	300.98	300.59	301.05	305.97	302.19	299.97	299.83	301.81	307.18	300.2	301.63	306.48	303.31	300.25
313.95	319.31	311.58	318.85	317.73	314.65	317.16	315.73	320.02	317.95	318.35	317.85	314.22	317.22	313.89	314.08	313.41	317.03	314.08	317.73	310.84	311.39	319.94	316.37	313.15	315.12	320.98	311.98	313.7	317.61	318.85	315.65	315.17	315.38	313.68	313.33	317.27	314.82	318.47	315.99	316.44	311.39	315.02	315.97	313	314.77	313.01	310.08	312.37	316.22
312.51	308.69	305.3	313.23	310.4	313.4	309.12	308.05	309.6	310.27	311.96	307	310.51	306.5	306.83	305.65	309.21	308.39	311.24	311.07	304.16	307.02	306.23	308.82	312.72	305.84	307.95	303.06	306.4	309.34	306.1	309.8	305.56	310.11	309.96	311.2	313.96	309.46	311.18	312.94	306.23	310.5	309.65	310.38	306.09	310.1	307.17	306.45	307.65	308.76
289.45	292.41	288.94	295.61	295.97	292.08	295.51	296.62	295.61	294.17	293.4	295.27	292.01	294.78	293.79	293.01	296.05	298.43	293.56	290.38	294.58	292.04	289.15	295.66	293.08	296.82	298.42	298.11	293.86	291.66	286.03	295.18	291.51	295.3	296.61	291.86	297.02	302.72	297.18	297.13	297.55	293.92	292.3	293.89	294.67	292.28	290.12	291.88	290.49	294.87
309.15	308.88	307.3	301.3	311.41	307.1	303.86	306.49	309.93	303.39	305.78	308.17	309.32	301.68	304.65	304.76	299.53	305.33	308.71	304.4	302.54	309.33	309.43	305.37	301.65	314.43	300.39	303.86	303.33	305.05	310.03	307.66	305.86	308.37	308.32	304.65	304.2	301.12	306.6	305.08	308.5	305.56	308.98	309.64	308.58	303.2	307.09	307.77	307.89	309.89
305.3	298.53	304.16	298.89	300.52	306.25	299.59	301.45	305.04	304.54	304.46	302.14	301.47	301.01	299.35	303.94	301.72	306.06	308.82	305.48	302.51	300.98	298.91	304.88	304.72	297.67	304.36	299.37	304.85	301.07	305.13	300.63	300.26	301.82	307.23	304.64	297.84	302.72	303.04	302.58	304.39	300.58	308.36	302	298.17	303.24	305.09	300.21	302.92	304.3
311.99	314.21	307.64	307.68	308.34	310.52	309.1	305.46	310.1	310.59	307.93	306.92	308.23	309.98	308.32	309.97	308.77	307.79	310.41	309.41	304.91	308.1	306.75	310.4	311.58	306.11	308.54	308.91	310.48	308.8	311.18	307.8	311.59	311.42	310.45	308.57	308.88	315.49	306.83	313	311.11	306.85	313.11	311.15	308.35	309.09	309.94	309.12	307.84	310.37
324	323.84	325.78	327.29	323.4	322.24	326.06	323.76	326.4	323.65	324.69	327.19	327.18	322.32	327.99	320.62	321.95	321.18	325.06	328.58	326.48	323.83	325.18	321.11	324.62	324.19	323.73	324.87	323.51	327.87	324	325.59	325.75	324.12	322.34	330.01	323.12	322.65	329.21	324.32	325.04	327.76	322.56	328.83	327.62	325.26	328.09	325.37	328.3	324.15
306.88	305.84	302.52	306.09	308.23	304.75	306.89	307.59	309.18	311.19	304.68	305.01	309.87	308.34	306.15	304.63	313.45	306.14	306.45	313.42	307.48	311.57	305.73	316.97	304.97	310.43	307.34	313.74	305.3	311.75	312.26	309.13	305.48	305.86	310.7	305.87	309.8	311	309.9	312.91	301.78	309.3	305.58	307.35	308.45	311.66	310.42	309.18	310.01	306.74
309.84	312.9	310.16	310.79	309.86	311.67	313.71	311.95	311.85	312.74	310.6	312.44	309.89	315.25	310.95	313.79	307.38	312.74	307.56	314.94	309.29	313	312.43	310.21	310.67	307.95	309.07	313.29	312.16	311.74	312.21	311.98	312.77	312.35	314.83	312.65	314.27	312	315.65	309.51	312.13	308.96	316.56	310.6	306.11	310.05	311.44	314.55	310.01	310.37
302.45	304.98	303.73	305.11	303.69	307.43	306.07	302.12	303.5	303.94	305.73	303.22	303.46	306.04	304.5	305.28	299.83	306.43	307.74	307.94	303.3	307.37	305.93	304.63	303.44	299.94	302.23	305.88	304.38	299.81	305.31	305.32	307.19	300.13	296.38	304.71	307.54	304.03	305.63	308.33	302.43	303.83	304.78	303.4	304.07	302.9	305.21	303.32	302.22	306.48
303.63	305.25	300.39	300.21	307.15	310.93	308.19	305.83	304.29	302.36	308.26	301.15	307.01	305.88	304.26	308.26	302.19	305.98	305.1	309.08	304.42	308.36	303.93	305.73	304.35	308.42	303.55	307.35	307.88	308.43	304.09	303.54	302.1	300.01	311.66	309.83	306.52	309.45	303.99	303.89	303.5	303.44	303.39	303.14	306.64	306.36	308.32	301.63	303.95	306.17
306.16	300.89	301.39	300.39	302.82	306.77	301.12	303.15	306.36	304.77	304.55	307.5	303.4	303.52	305.03	297.76	298.02	303.33	299.65	306.12	298.68	297.65	303.56	300.22	299.61	301.02	302.1	305.04	300.54	304.22	302.45	302.45	302.89	305.45	304.66	304.48	300.58	299.93	304.53	302.63	300.41	295.41	305.55	302.66	302.85	305.57	303.3	305.64	303.22	299.75
298.58	292.5	296.24	289.85	293.17	296.19	293	293.57	299.28	293.08	295.62	294.48	296.23	296.99	290.67	293.3	294.78	296.77	292.6	292.53	293.49	296.68	291.04	294.92	292.41	290.11	293.46	297.18	294.18	296.64	290.63	294.29	292.53	294.06	295.02	294.92	298.2	291.62	296.68	292.48	298.57	293.1	298.09	297.02	292.75	293.71	288.59	294.75	293.11	295.26
318.38	312.61	315.77	312.8	313.96	313.32	319.59	311.14	306.51	316.92	318.55	316.07	317.86	315.7	313.96	316.61	310.58	312.37	308.2	314.18	317.52	313.3	315.32	315.74	315.43	317.01	315.56	315.88	312.41	314.76	316.91	314.8	312.55	315.88	312.17	316.9	318.07	316.86	319.74	315.98	314.72	314.6	311.68	315.28	315.22	317.19	315.81	316.63	315.74	313.12
322.33	318.32	322.5	322.51	328.29	324.23	324.07	324.19	324.15	324.6	329.62	325.16	321.81	324.98	326.48	325.85	331.71	326.65	323.13	323.84	327.78	326.67	324.52	325.67	328.28	326.09	325.71	326.57	324.72	320.16	323.97	324.57	325.9	324.2	327.57	324.63	325.86	323.87	324.51	326.72	331.43	326.04	331.09	321.22	325.69	325.92	325.08	325.71	326.67	326.18
292.56	294.04	292.38	297.79	298.64	295.96	294.37	295.47	297.51	298.33	296.42	298.35	297.65	296.74	295.34	296.47	295.22	297.51	299.73	298.02	292.87	296.46	297.85	295.9	297.98	297.47	299.55	296.46	300.79	290.09	301.86	293.97	292.88	294.24	292.95	297.42	297.39	299.59	303.35	295.46	297.88	293.13	296.74	292.53	297.28	293.5	289.39	297.06	298.21	297.64
320.73	326.13	328.05	321.6	323.91	331.01	328.42	322.53	328.3	323.97	326.74	331.17	328.31	323.7	321.78	324.73	321.05	328.35	327.6	324.85	324.35	330.14	326.86	331.33	325.81	325.31	325.11	329.47	322.23	324.56	317.06	329	323.97	328.15	326.79	324.11	321.35	324.7	324.93	324.4	322.93	325.78	324.26	325.9	329.37	322.75	319.21	320.4	327.21	325.67
302.16	304.99	303.38	305.56	304.5	303.4	302.27	306.83	302.45	302.68	304.1	302.74	301.78	299.89	302.31	306.74	304.08	304.14	303.24	302.45	305.61	305.26	304.04	302.79	305.09	300.9	297.57	305.85	312.29	307.61	306.94	301.82	302.18	303.34	306.5	304.71	304.08	304.25	302.41	309.55	305.44	300.41	304.29	304.71	304.26	305.35	306.39	307.69	307.84	305.67
327.85	327.96	330.36	325.15	323.9	327.39	327.13	325.73	324.1	323.41	322.38	323.13	328.14	326.11	322.57	326.81	325.87	322.32	324.71	327.69	320.44	324.08	322.36	319.99	324.33	327.22	323.64	330.05	331	322.12	329.12	328.29	325.25	326.8	323.61	324.09	324.49	327.32	325.77	327.75	325.22	324.35	324.94	327.9	326.23	326.09	323.71	327.66	327.64	323.05
316.46	317.14	311.95	312.67	308.8	310.55	311.33	318.45	316.21	314.53	310.82	317.95	312.47	318.65	313.82	314.23	314.08	320.05	316.63	313.22	311.25	312.64	312.35	320.25	308.37	312.45	316.01	314.69	314.16	315.81	313.77	313.49	314.54	313.79	315.93	315.86	315.42	312.76	313.6	313.98	317.14	312.59	319.02	312.58	314.74	317.55	314.66	317.79	312.72	309.38
303.71	302.87	301.79	305.79	302.38	305.16	303.49	304.8	302.7	299.24	304.13	309.59	300.73	302.07	304.08	302.74	305.78	302.05	306.55	304.28	304.52	298.14	300.13	308.48	305.21	305.91	302.69	303.14	305.49	299.09	302.25	303.71	302.48	301.05	302.33	303.01	308.4	301.55	297.72	307.29	303.3	302.78	305.74	307.94	298.27	303.36	303.07	301.38	302.49	305.23
301.81	301	305.37	304.64	305.91	304.31	301.1	307.11	305.76	302.17	301.17	303.82	302.39	307.32	305.68	304.77	303.82	300.87	303.17	304.01	301.49	304.6	302.14	301.37	306.29	304.85	299.33	301.51	304.18	305.85	304.83	300.35	309.67	306.26	304.28	306.99	304.11	303.5	302.75	305.32	303.91	304.42	302.56	306.67	305.11	306.89	309.52	302.38	301.7	302.38
308.31	311.88	314.93	315.08	312.62	311.02	315.8	313.05	313.75	312.76	314.84	308.9	312.21	312.37	311.54	312.85	314.02	316	312.78	313.4	313.85	312.75	311.46	307.32	318.59	311.02	314.86	310.39	309.8	313.63	313.84	312.62	317.83	311.11	314.43	315.47	320.26	313.59	310.13	314.22	314.84	312.67	311.32	311.96	312.18	310.86	313.46	313.02	312.31	315.55
304.08	302.95	302.16	302.88	299.04	304.67	304.87	302.14	305.05	303.49	308.27	302.42	300.37	301.85	310.52	303.05	298.49	297.13	306.07	299.18	299.43	303.93	302.55	300.76	300.8	301.53	302.7	302.79	300.99	302.09	302.57	302.02	307.36	303.64	301.69	299.36	298.25	305.48	304.26	303.83	303.93	302.05	306.91	298.53	304.91	306.6	305.53	306.94	306.42	305.96
317.16	317.34	319.3	317.91	316.21	318.07	316.34	311.14	317.18	317.38	316.45	316.14	312.93	317.81	314.08	317.32	316.77	315.84	313.04	315.16	318.81	317.19	315.69	317.44	317.93	322.55	312.8	319.03	321.87	316.23	315.19	315.48	312.54	318.18	317.33	314.17	315.68	316.36	312.65	312.12	312.85	319.66	319.36	316.27	312.44	315.01	319.25	318.11	312.76	319.14
296.44	292.3	292.57	289.5	294.47	297.86	294.52	296.37	288.99	298.68	294.66	294.36	295.5	295.98	296.7	294.09	294.87	295.9	295.94	300.08	298.33	291.65	295.01	294.09	296.7	294.98	294.04	291.63	297.14	294.26	293.79	294.8	294.95	296.28	296.81	293.75	298.63	293	294.75	292.12	295.68	294.08	295.04	296.8	292.99	298.36	290.44	293.47	295.24	294.32
302.93	306.37	302.4	309.68	298.16	309.45	303.4	299.86	299.7	301.04	307.17	304.44	303.06	302.18	298.47	299.76	305.15	303.46	305.12	306.63	303.6	308.42	304.12	306.15	302.74	299.28	304.33	307.65	309.38	307.74	299.48	305.51	304.03	300.18	303.35	307.03	302.08	297.39	302.77	299.99	299.07	299.54	304.15	303.89	307.07	309.43	308.33	301.75	300.58	305.34
300.83	305.02	298.6	298.62	299.14	304.75	296.26	299.07	300.67	300.6	300	297.15	302	302.57	305.01	300.35	299.27	299.78	301.58	299	300.71	300.75	303.11	303.75	301.94	301.54	295.1	302.91	300.73	302.34	303.21	299.74	299.1	303.88	303.62	305.1	303.06	300.82	307.96	303.91	301.14	301.57	303.8	305.44	297.93	302.34	299.4	301.75	296.21	302.51
334.74	327.24	333.65	324.64	330.99	332.24	326.54	328.67	329.71	329.14	329.4	327.29	331.02	329.87	331.31	328.05	324.6	322.69	329.01	321.03	327.71	324.65	326.25	333.18	334.65	328.03	335.99	326.97	327.45	325.48	325.33	324.09	331.47	328.98	326.55	327.77	333.54	333.81	332.88	332.14	332.86	330.85	332.19	330.61	329.59	331.56	327.2	323.78	328.49	327.19
303.93	305.22	310.56	309.79	309.09	310.95	304.32	307.11	304.89	311.46	309.31	309.84	305.66	310.03	311.17	305.68	310.18	313.35	302.16	311.37	307.8	309.73	304.94	314.01	305.47	303.64	307.88	309.3	307.02	308.24	309.19	310.18	311.48	308.96	311.96	300.83	311.17	304.88	307.12	310.09	309.32	310.68	310.35	306.11	312.85	304.06	310.54	309.45	307.5	306.73
316.8	314.91	311.59	306.55	309.72	316.55	313.36	311.96	312.23	312.23	312.29	309.67	311.16	314.17	313.13	309.07	309.94	314.73	313.51	308.95	318.59	309.55	313.12	312.89	311.54	314.76	311.48	311.5	312.36	305.49	314.02	312.99	312.89	309.35	305.38	317.19	309.63	313.41	314.67	310.62	311.12	311.53	311.59	311.91	309	308.52	307.08	312.93	306.97	310.46
325.36	324.28	330.01	329.24	327.33	325.5	329.4	326.62	331.51	327.26	329.53	327.97	329.98	325.2	323.58	322.71	325.94	331.77	329.62	325.96	328.17	326.26	331.49	327.52	324.36	325	326.57	324.89	325.23	324.51	332.24	329.1	325.4	328.45	327.65	326.63	324.38	329.64	328.53	327.96	334.46	326.67	326.23	330.32	330.37	331.96	327.41	326.65	333.56	330.71
306.98	307.07	305.24	307.31	307.12	305.77	302.26	302.5	307.27	305.72	306.68	301.43	306.32	307.98	306	301.91	304.82	299.27	302.09	305.42	304.44	304.28	312.92	306.58	299.23	304.45	305.16	304.75	302.85	305.54	308.99	303.89	306.74	306.82	305.18	308.87	303.39	311.74	303.23	305.97	308	304.83	301.85	306.78	305.13	306.02	303.22	305.48	303.96	305.49
311.09	313.8	312.89	311.62	311.25	314.58	315.63	315.45	313.72	314.78	315.18	314.94	316.83	310.38	315.35	321.27	316.71	315.33	317.18	312.15	315.43	320.9	315.57	312.81	314.33	311.24	315.74	313.09	310.53	315.69	319.77	315.4	316.29	316.67	312.59	318.8	318.04	314.15	314.96	315.32	312.63	317.1	316.81	317.34	314.55	313.76	317.13	317.88	320.01	312.32
312.66	310.56	307.97	314.67	311.41	315.91	313.51	312.83	313.49	312.24	314	314.4	310.41	311.47	308.93	311.84	310.78	311.52	312.5	316.59	314.29	313.1	308.56	311.21	313.95	316.83	311.8	310.79	312.62	312.92	313.69	310.55	311.47	312.1	314.92	315.09	312.07	311.55	307.85	314.93	312.49	315.73	311.59	307.83	309.49	317	318.95	314.78	310.17	308.56
299.27	305.81	301.63	300.42	302.12	301.18	296.92	302.61	300.76	297.15	299.61	299.7	301.12	298.69	300.5	296.72	298.61	304.99	305.49	302.04	301.58	300.74	300.22	299.99	298.74	304.15	298.04	300.6	299.52	299.84	303.29	299.44	300.95	303.66	299.21	303.73	299.6	301.2	299.9	299.74	299.32	308.62	305.58	300.92	302.05	301.06	300.33	297.35	301.64	303.97
318.43	317.16	315.82	311.48	314.92	315.54	313.09	313.83	318.02	312.61	312.43	314.94	317.19	313.89	315.15	314.63	314.64	313.5	316.61	315.23	312.78	313.48	317.68	317.52	322.58	313.2	317.89	310.57	314.16	313.46	311.68	312.74	318.81	317.19	317.27	312.98	313.7	319.56	311.3	318.56	310.7	318.17	310.16	317.67	316.55	315.29	313.68	316.14	315.62	311.49
296.84	297.71	294.13	300.98	296.69	294.65	293.46	290.78	290.61	293.84	291.37	292.99	295.22	297.16	297.38	289.41	289.64	293.97	297.32	292.34	291.23	294.95	287.8	296.89	292.66	295.25	293.81	292.95	298.39	294.8	294.65	287.88	291.36	298.95	293.72	296.77	294.58	297.8	290.17	290.3	290.97	299.87	295.39	297.67	290.87	296.82	291.77	295.06	290.32	289.7
306.81	309.94	308.11	307.24	306.02	304.09	304.08	305.68	304.55	306.44	311.05	308.8	303.54	311.5	305.46	308.98	306.78	302.69	298.29	307.58	304.42	311.04	309.28	308.6	305.7	306.77	309.64	309.79	306.22	304.21	311.62	303.28	304.03	309.21	307.7	304.66	308.99	307.37	307.68	311.71	303.03	301.65	304.39	303.52	306.33	304.1	311.02	305.87	304.86	302.92
303.41	305.8	303.22	306.45	309.51	299.73	306.37	304.41	301.07	301.92	309.07	303.26	304.43	306.91	308.43	299.95	303.96	306.94	302.27	306.8	306.28	300.27	304.76	302.19	308.23	306.64	303.74	304.53	306.91	308.35	308.8	308.23	299.64	306.82	299.78	305.77	306.52	305.11	307.78	307.77	307	303.59	303.82	304.87	302.72	302.81	301.46	304.58	300.97	304.26
307.15	312.55	311.54	316.39	314.56	313.24	307.16	312.64	312.7	314.94	314.38	314.08	316.77	312.36	313.13	309.58	316.83	308.92	311.59	314.15	315.1	312.8	317.4	313.28	319.37	316.33	315.51	314.97	313.45	315.58	311.17	315.99	314.26	310.66	317.41	312.58	315.12	307.37	313.27	317.82	318.88	310.18	312.08	318.04	314.19	310.63	317.24	313.96	312.28	312.58
304.86	306.63	299.81	298.63	305.64	302.28	302.9	301.82	306.65	305.12	304.76	299.01	302.7	304.67	304.13	308.22	303.03	302.77	307.55	304.93	302.09	306.38	299.37	300.11	301.72	303.54	302.03	304.18	305.09	302.03	301.89	301.81	300.42	300.42	304.46	303.77	300.76	305.22	303.26	305.97	302.93	307.97	301.04	303.15	302.61	305.66	307.87	304.2	303.3	304.78
316.59	315.38	314.04	314.45	317.95	317.52	310.56	316.52	313.64	313.7	317.22	312.41	317.31	317.95	315.15	317.64	313.93	317.09	317.98	316.34	317.91	313.52	319.71	320.53	318.45	316.9	317.5	313.57	316.56	313.7	317.65	317.13	318.84	318.67	319.99	321.28	317.78	318.99	321.01	318.91	311.92	317.83	314.71	316.92	313.64	313.94	321.54	321.78	318.93	315.92
305.15	306.71	308.97	299.73	301.86	307.96	302.39	308.29	304.12	306.77	311.5	304.22	309.24	307.11	305.91	306.21	303.85	301.73	306.18	300.71	303.79	306.36	305.4	301.86	305.38	297.73	305.6	301.52	305.31	306.78	308.06	305.14	307.24	303.2	307.13	302.18	307.78	305.99	304.14	305.3	310.68	305.51	307.53	308.78	307.25	304.47	304.37	308.23	307.39	306.4
315.15	310.46	312.96	317.78	312.83	316.55	315.81	316.82	314.89	313.55	319.67	313.8	313.34	311.87	310.55	314.17	313.46	312.92	316.05	310.01	316.15	319.78	316.29	313.7	310.15	311.64	312.34	310.74	317.26	312.86	311.98	311.35	316.53	314.07	316.14	313.96	318.66	319.05	310.25	315.32	313.19	314.21	316.52	314.86	314.5	313.45	316.25	315.94	311.33	309.75
314.55	316.54	322.11	318.33	316.53	316.15	319.46	321.89	319.6	315.92	311.71	316.44	311.81	316.35	318.12	314.31	314.04	321.28	319.06	318.32	318.15	309.87	315.1	317.95	320.76	315.85	318.38	318.58	317.34	315.38	319.48	319.36	313.1	318.78	320.35	321.38	310.72	314.94	320.02	318.64	319.32	315.33	317.92	319.88	316.02	320.09	314.45	316.92	317.28	318.39
298.64	295.33	293.95	299.23	294.05	289.53	293.51	296.85	296.8	296.97	295.42	297.99	294.72	301.26	299.11	295.1	299.12	294.4	297.52	299.33	293.54	297.4	298.72	297.36	292.66	298.59	301.57	300.21	306.69	298.27	303.19	293.9	299.27	297.92	293.59	298.25	299.49	296.33	296.74	298.36	291.08	293.73	294.82	297.36	296.17	301.1	295.83	295.85	290.6	299.93
316.01	316.1	318.01	316.8	309.47	313.81	312.08	320.8	315.48	313.1	314.12	313.11	316.51	316.97	320.28	318.28	317.98	319.61	318.99	313.34	318.11	320.68	312.11	315.53	310.06	317.42	316.74	314.59	314.17	318.41	317.64	312.96	319.33	315.84	315.68	314.01	320.02	316.71	312.56	317.96	317.23	314.55	319.68	316.16	314.11	317.29	317.73	312.85	315.62	313.49
311.64	316.45	320.34	311.27	316.65	317.13	312.34	313.26	315.53	308.15	314.71	315.06	316.84	310.6	309.24	314.7	314.33	315.74	313.01	317.29	320.49	313.17	314.28	313.71	314.69	317.05	318.27	317.04	311.58	307.99	311.7	313.17	313.17	311.96	314.69	318.54	313.15	310.9	310.63	308.99	315.72	318.09	317.73	315.57	313.75	312.97	308.71	317.14	314.07	310.74
314.12	313.65	311.44	317.26	313.47	316.24	314.01	313.26	310.66	314.26	320.8	315.12	312.68	317.78	318.82	313.75	317.5	316.75	319.38	313.64	314.05	314.74	313.68	305.44	319.78	316.58	312.76	317.93	316.5	314.32	315.37	313.66	309.67	314.76	315.82	312.96	314.29	314.46	308.29	309.78	315.24	316.43	314.33	312.42	319	309.84	313.04	317.16	317.46	310.29
312.18	313.1	308.43	312.32	308.06	309.23	316.09	312.04	307.07	310.87	305.68	315.76	311.17	305.94	313.06	306.57	311.78	308.23	313.08	306.54	311	315.06	317.78	307.94	311.91	312.17	311.85	306.56	317.7	315.29	311.88	310.96	306.04	307.63	308.58	312.18	311.55	310.48	313.33	314.1	310.53	309.46	313.06	308.39	313.67	309.42	308.44	312.22	308.76	310.35
303.93	298.83	297.98	305	303.33	304.31	304.35	301.42	305.61	303.08	301.59	301.52	303.3	301.42	307.98	302.48	305.29	304.61	304.45	304.68	306.73	298.72	307.04	306.58	304.58	303.06	299.99	302.25	308.32	305.4	299.21	301.79	308.89	306.4	296.05	305.05	305.68	303.3	304.34	305.44	305.67	303.01	305.32	308.63	305.31	304.09	309.61	303.48	304.65	305.75
305.82	302.4	307.67	300.45	303.76	303.52	304.99	302.67	303.21	305.08	305.18	301.98	302.19	303.39	302.81	299.55	302.39	306.82	304.04	303.24	303.21	304.1	302.79	301.51	301.24	304.31	306.75	300.09	302.61	302.06	302.42	300.69	304.05	305	298.72	302.01	300.45	303.4	302.35	300.11	306.47	303.21	303.8	301.73	297.71	301.32	302.94	296.44	306.67	300.05
313.33	312.49	312.64	316.56	309.18	313.94	315.86	316.37	317.44	316.49	314.5	308.98	317.96	320.04	314.75	315.78	313.57	313.26	313.01	315.78	310.02	317.16	316.09	316.93	312.37	315.65	316.9	316.74	314.73	316.97	315.92	312.89	315.07	308.92	315.89	318.5	318.32	320.39	313.36	312.54	311.86	316.92	314.71	315.29	310.89	320.71	311.63	316.61	312.17	319.71
319.38	322.12	320.21	321.22	314.83	318.61	314.63	314.02	317.98	318.58	317.32	319.82	319.87	316.6	319.31	313.34	315.95	319.04	318.94	317.2	315	318.37	320.69	320.02	317.29	321.56	322.49	317.8	313.89	318.85	317.1	314.44	317.46	318.09	319.86	315.89	316.01	317.21	314.61	317.64	312.95	312.53	312.53	317.2	315.06	314.05	316.31	308.6	320.59	319.97
301.33	299.28	301.83	297.57	295.25	301.66	305.82	299.16	297.46	298.61	298.82	298.56	297.7	301.85	299.06	299.72	297.24	299.07	297.73	299.16	296.93	303.55	302.83	299.3	294.5	296.48	300.42	298.57	299.92	299.3	299.06	305.02	302.16	305.1	301.48	295.3	296.86	298.34	304.22	300.6	296.2	302.02	303.08	298.97	302.69	303.51	299.1	296.33	302.22	299.82
310.39	302.12	309.42	317.32	309.79	308.22	312.76	306.01	309.42	308.15	305.94	307.2	304.56	308.37	307.89	306.52	313.84	306.98	316.46	306.52	307.75	309.95	304.8	311	308.19	313.41	310.59	308.07	314.23	308.81	310.29	305.14	309.19	305.27	306.32	308.42	307.47	310.36	306.84	308.1	303.65	315.46	312.63	309.57	303.2	303.31	308.18	307.21	307.25	307.94
317.57	318.76	310.33	317.47	316.93	316	310.36	312.73	313.75	314.11	313.81	319.41	314.21	312.33	316.51	311.19	310.19	321.22	317.92	318.49	319.87	314.71	318.09	323.17	315.23	318.96	316.14	314.53	315.06	316.94	316.14	320.46	317.68	313.35	316.51	309.28	315.66	314.26	316.98	311.17	314.74	314.05	316.5	314.93	317	317.79	314.29	316.77	315.32	314.48
303.25	302.64	303.64	296.75	305.11	296.32	302.89	309.8	307.26	303.37	302.37	302.21	303.11	294.81	303.03	302.2	300.36	301	300.5	298.64	304.82	296.35	298.42	304.27	306.88	306.73	308.87	299.94	304.66	304.59	302.99	307.02	298.48	304.23	305.83	297.72	302.09	298.33	303.11	306.43	301.92	302.65	300.99	305.55	307.49	301.24	302.71	301.57	300.61	299.11
316.17	313.14	320.59	311.05	311.31	315.44	309.63	319.36	314.35	314.24	312.43	311.95	315.37	313.8	312.16	314.6	312.52	315.44	315.88	318.16	315.33	313.76	311.47	316.69	315.52	313.89	313.51	311.56	312.8	314.48	317.91	317.74	312.12	311.76	317.52	315.6	317.33	314.31	320.13	316.49	314.37	318.99	311.08	317.3	309.83	313.01	314.93	313.34	321.02	312.51
307.91	312.69	308.84	305.86	307.47	310.91	308.62	306.92	314	306.25	309.55	305.98	307.77	310.18	307.48	303.51	310.43	310.68	307.91	313.7	304.49	312.18	307.23	309.19	309.54	305.16	312.94	306.95	305.09	306.02	315.07	304.43	309.12	307.58	307.14	308.14	312.53	309.37	310.72	306.67	314.47	310.05	311.4	307.45	306.97	306.91	308.22	308.83	308.04	306.84
310.64	309.92	312	304.49	315.14	320.5	316.02	314.37	313.8	309.39	310.96	315.73	314.8	312.9	310.5	308.37	314.71	311.83	312.77	310.85	312.82	310.85	312.92	313.54	313.27	309.83	310.85	315.86	308.94	315.36	312.37	312.07	310.22	318.6	307.5	316.78	310.71	313.18	311.52	316.18	310.32	310.9	313.26	312.42	313.67	311.09	312.39	314.07	313.28	312.03
311.08	292.87	304.82	300.94	302.3	305.5	302.36	304.9	308.75	301.02	302.17	305.13	300.72	304.39	301.94	307.46	306.17	301.69	303.83	307.07	298.33	304.31	304.59	300.23	303.63	306.51	301.71	300.78	303.19	303.57	305.53	304.95	303.79	303.84	299.36	308.83	303.14	299.2	303.84	303.42	305.46	304.59	302.78	300.13	305.97	306.34	302.13	301.86	305.35	301.03
310.7	307.61	314.72	308.16	314.58	312.75	310.64	313.04	313.26	309.47	311.36	312.51	312.59	316.1	309.7	312.29	312.99	309.61	308.04	318.08	314.84	314.57	310.63	310.34	311.3	311.47	314.51	308.28	312.29	312.76	317.35	315.3	311.97	313.62	312.03	308.87	316.07	310.63	312.85	315.05	313.77	313.39	313.67	312.09	316.25	314.86	310.92	312.65	311.05	313.23
321.17	312.91	317.74	316.14	312.15	314.18	317.57	322.24	321.26	314.91	318.82	323.87	321.59	316.77	319.92	317.15	315.5	317.19	317.81	323.67	318.23	320.54	319.87	319.9	325.78	310.44	316.43	317.27	321.29	312.7	319.57	319.62	318.74	318.67	318.64	318.15	320.25	321.21	317.53	322.25	319.73	315.94	321.56	318.14	318.03	316.46	323.84	315.57	311.87	318.36
308.76	307.24	310.28	307.98	308.13	310.43	308.46	309.45	308.59	307.04	304.97	312.42	309.66	308.52	310.39	309.61	306.58	306.84	311.89	312.89	307.13	310.72	312.67	311.21	310.24	310.91	311.62	312.5	309.68	309.2	310.92	309.5	308.59	304.26	307.54	306.32	307.86	314.08	311.6	307.83	311.88	310.18	309.81	310.42	315.57	306.45	312.8	306.41	313.78	310.59
303.35	303.58	303.47	308.89	301.35	304.15	302.71	303.51	303.23	306.55	306.96	304.43	297.65	305.83	304.49	304.69	303.02	310.25	303.47	306.92	302.03	303.8	305.7	303.07	306.56	296.83	302.4	308.62	302.12	302.14	307.59	304.95	305.83	306.65	299.7	308.06	306.94	303.28	304.04	302.46	301.53	303.53	300.97	306.95	304.4	297.47	304.86	300.16	302.49	309.11
313.74	314.85	317	313.97	311.6	316.18	312.99	318.21	314.83	315.22	311.49	312.93	313.85	310.87	313.3	315.55	314.41	313.95	313.4	310.55	319.07	316.78	312.89	312.17	316.33	316.34	314.68	317.22	314.94	313.99	313.9	315.33	319.08	308.3	310.37	314.03	310.86	316.35	314.09	312.41	312.88	312.68	312.98	314.2	317.5	313.8	313.23	314.18	312.13	315.78
317.98	316.27	311.55	310.34	311.91	314.26	310.67	317.93	314.05	312.51	315.58	312.73	310.82	317	317.29	314.35	317.52	314.28	310.76	313.18	315.89	315.68	312.97	312.39	315.01	314.59	312.6	313.78	315.86	314.94	311.76	313.14	312.66	317.52	310.82	314.77	316.25	311.02	314.13	311.02	321.4	318.71	314.42	313.95	316.15	312.07	316.78	315.06	315.59	320.18
304.09	300.59	303.58	304.31	305.93	302.67	305.08	301.18	302.63	303.86	302.05	300.45	302.65	299.58	301.93	307.36	303.23	306.82	304.7	308.23	302.89	304.87	306.92	307.37	306.12	295.82	305.7	299.77	301.43	308.05	303.8	304.25	300.89	304.08	302.97	303.95	306.58	311.17	302.51	308.07	302.87	308.38	299.86	305.19	303.16	303.42	305.21	307.39	306.09	302.97
329.31	329.97	330.28	328.49	324.28	332.29	326.38	323.62	330.12	328.71	325.52	330	328.19	326.1	326.99	326.14	329.61	321.53	324.74	324.09	326.95	335.84	324.23	326	328.15	329.37	329.53	328.6	330.54	333.04	329.07	330.35	327.4	331.39	330.16	332.59	324.37	334.04	329.06	332.88	330.57	327.47	329.73	329.47	330.81	330.72	330.56	329.08	331.46	328.18
324.38	330.8	330.6	326.34	326.01	325.77	331.14	328.58	326.23	327.62	326.1	329.55	328.72	327.29	330.22	332.95	324.47	329.15	329.52	331.82	329.53	329.05	330.83	328.84	324.03	329.77	332.64	323.22	329.75	330.2	331.18	325.35	327.71	329.53	324.72	328.36	332.85	334.08	331.53	329.07	323.21	327.42	328.98	331	327.34	333.36	330.12	325.92	332.08	330.75
305.15	306.27	304.94	304.67	301.28	300.69	308.32	305.9	304.31	309.69	311.68	306.08	309.38	305.71	302.38	301.49	304.91	301.81	302.37	305.55	306.04	305.35	302.39	306.04	300.51	304.22	305.31	305.7	307.4	305.16	307.83	305.02	309.47	307.29	308.14	302.08	302.18	307.8	304.75	304.8	303.8	300.08	306.36	306.2	300.61	301.14	305.76	303.95	304.09	306.4
306.8	305.3	305.68	304.52	307.78	312.96	304.31	304.02	305.84	304.1	300.35	301.5	305.93	307.79	308.76	296.59	305.58	299.53	301.34	301.96	300.42	303.87	300.9	303.48	307.38	305.69	309.22	303.87	310.03	305.67	308.92	305.24	301.3	300.48	302.91	301.39	304.41	301.87	303.22	307.04	310.71	310.26	308.56	307.81	304.13	302.74	303.19	306.01	310.41	306.58
308.68	307.15	312.48	311.5	305.14	312.07	303	310.03	310.96	310.37	314.69	307.21	308.15	310.77	307.64	309.33	309.55	308.89	310.31	307.58	311.21	309.23	310.55	310.4	305.69	308.19	313.61	310.64	311.35	303.85	306.86	308.53	308.63	306.79	310.72	312.28	304.58	310.71	307.33	308.84	309.36	307.89	311.46	310.06	305.14	307.99	310.61	304.16	306.38	308.63
329.47	330.79	329.69	333.49	328.87	331.47	333.25	334.55	334	328.17	326.78	333.41	327.87	328.09	328.65	325.13	329.89	326.11	331.31	326.73	326.28	328.85	323.61	332.17	329.57	330.62	329.46	328.45	325.12	325.68	330.56	331.09	334.4	333.07	327.36	331.39	329.81	324.56	327.9	326.92	330.86	331.58	327.82	330.73	327.26	332.98	329.82	328.24	328.36	325.98
310.29	304.31	308.95	308.6	311.07	310.83	312.31	312.33	309.65	312	310.22	309.93	310.14	308.12	308.84	311.67	312.26	310.52	312.87	307.4	310.61	308.63	306.36	312.51	306.24	310.2	313.27	305.03	309.9	309.61	304.3	314.74	313.74	310.56	309.9	308.03	307.4	305.37	304.66	310.67	307.07	308.05	307.62	305.73	310.29	312.77	307.4	317.46	310.87	310.62
316.18	319.48	311.86	313.97	317.01	314.5	314.22	308.34	313.88	313.12	318.81	314.91	314.79	311.53	310.52	317.89	312.8	309.78	317.66	313.46	318.86	313.64	315.41	312.74	318.22	314.13	312.86	310.99	310.79	315.56	315.36	315.2	312.81	318.79	313.35	316.27	314.2	319.18	312.2	315.3	316.37	313.79	317.16	309.9	316.78	314.38	313.33	320.34	314.22	320.03
294.16	294.03	298.28	294.64	296.77	291.75	292.08	295.91	289.43	290.16	293.82	293.65	294.35	291.11	295.36	295.29	292.56	292.41	290.34	299.32	297.23	296.39	294.62	297.82	289.24	296.14	297.51	289.39	290.46	292.1	288.74	297.69	294.86	294.66	294.47	292.97	293.99	290.9	296.19	289.16	296.37	299.62	295.62	291.7	297.92	294.96	289.41	292.03	293.88	290.48
321.46	315.77	319.43	323.63	322.63	316.14	318.13	319.87	318.6	321.35	320.34	315.75	315.13	318.88	318.93	317.81	317.34	311.92	316.41	315.92	316.95	314.68	318.19	323.52	317.81	322.68	316.23	314.1	319.51	319.68	320.45	319.99	320.02	317.4	319.64	316.11	313.33	319.06	318.08	316.45	318.73	316.91	323.8	316.95	318.68	316.25	319.42	321.85	320.36	314.79
316.57	309.24	309.35	310.32	310.37	312.9	309.34	307.1	312.3	312.2	309.48	314.41	319.41	313.21	313.42	317.07	315.95	314.71	318.76	310.81	312.33	312.3	313.81	309.13	312.8	311.18	317.47	311.2	313.51	315.39	314.99	315.34	303.75	315.2	310.68	314.36	312.39	312.26	306.43	311.76	316.1	319.57	310.52	308.68	312.42	313.87	312.64	314.81	312.11	314.95
298.61	305.26	304.02	301.38	301.1	294.39	300.74	302.9	303.94	300.49	299.68	305.02	301.52	299.62	295.93	296.76	301.94	299.08	304.53	298.31	300.99	299.84	300.25	300.33	299.28	300.42	295.96	300.37	297.19	296.01	303.96	299.97	296.83	299.44	296.26	300.98	301.71	305.48	303.67	302.81	301.24	299.92	301.9	303.13	299.99	295.56	300.29	301.6	298.59	300.19
317.06	318.42	321.68	318.27	320.16	320.8	313.55	318.99	319	320.1	319.44	315.34	321.29	318.07	317.98	317.33	321.54	317.05	321.67	321.79	320.89	320.75	321.86	321.94	312.56	322.16	322.49	319.95	323.65	313.5	318	316.01	319.07	317.25	320.08	316.1	320.02	327.07	323.39	321.44	316.65	322.32	322.09	320.91	322.59	317.71	318.99	316.82	317.79	322.14
324.47	328.78	328.58	329.51	328.46	325.62	327.97	330.43	328.53	326.01	328.26	325.41	325.22	333.9	330.11	329.44	329.95	329.26	322.79	328.57	325.48	330.77	326.65	329.08	325.92	328.9	326.93	322.85	330.55	327.89	330.58	325.89	330.13	327.09	329.67	328.85	325.23	331.64	332.01	330.06	328.79	329.11	330.83	329.55	328.75	327.83	328.08	329.91	328.7	325.94
313.14	314.23	316.01	317.06	313.73	320.64	311.6	315.56	316.85	315.54	316.3	313.89	319.56	315.1	312.89	314.34	315.56	308.25	308.43	314.28	317.63	308.69	315.65	314.96	312.28	316.17	313.91	319.1	315.33	312.67	315.51	316.76	314.38	315.56	316.72	312.28	313.23	318.86	313.75	315.68	314.05	312.34	312.08	311.02	309.76	315.19	316.16	317.07	317.64	316.83
303.32	299.03	301.7	304.55	299.16	302.11	297.44	306.56	302.85	304.3	303.1	301.92	304.35	307.71	303.36	304.31	302.81	299.75	301.37	300.46	303.21	303.04	298.96	300.54	302.15	302.78	300.1	296.04	298.42	302.22	303.52	304.49	301.43	298.7	301.19	300.9	297.51	301.43	302.38	296.37	301.96	295.29	302.76	303.51	300.82	302.72	302.99	307.2	297.78	297.15
303.89	307.72	302.67	310.89	301.14	304.11	306.99	304.8	301.19	310.5	305.03	306.2	300.89	307.69	304.37	310.04	305.1	306.52	304.52	312.68	304.92	301.52	306.39	302.93	300.53	303.05	303.77	306.92	306.14	308.1	305.46	306.06	304.13	304.61	303.77	306.19	305	303.9	308.56	306.39	303.75	306.92	302.77	305.67	303.82	305.55	306.12	304.92	306.2	303.75
294.09	296.69	292.05	291.75	292.91	295.99	293.11	291.75	294.26	289.93	296.56	295.29	301.12	300.41	291.06	292.88	298.33	296.48	294	296.99	298.35	307.02	293.27	294.39	293.55	291.89	296.87	295.13	295.16	289.79	293.46	298.06	295.71	298.05	290.59	300.41	296.05	292.25	297.64	293.82	296.15	291.49	293.49	296.53	294.21	294.51	297.36	289.09	297.45	297.36
308.43	313.67	306.33	308.33	305.58	309.19	307.67	308.94	309.75	309.26	305.41	308.15	307.89	306.97	303.53	309.6	305.11	309.26	307.74	308.17	306.3	303.74	309.19	311.28	308.96	306.55	310.18	310.4	308.1	304.99	310.47	309.18	309.3	306.2	305.87	307.18	309.85	307.42	305.99	305.6	310.16	307.24	306.71	310.95	308	307.81	302.92	311.57	306.6	308.01
317.82	317.54	316.72	311.63	313.02	319.22	318.3	313.25	313.44	318.44	316.23	313.19	313.23	319.04	317.35	317.38	314.93	311.13	312.98	315.55	315.89	315.65	314.18	313.82	315.45	313.83	320.01	313.12	311.69	317.99	316.12	313.06	320.14	313.44	314.57	315.72	313.21	315.8	312.16	306.38	319.1	313.46	316.23	313.49	317.18	316.07	315.6	314.95	313.42	316.88
308.81	314.72	313.17	308.69	316.98	309.66	313.64	310.61	309.78	311.77	313.46	314.45	311.86	312.85	312.65	316.71	313.16	310.59	310.54	311.67	314.65	314.76	312.37	314.43	311.17	311.84	311.41	312.56	313.22	312.92	313.54	315.62	313.99	315.15	314.05	314.28	311.75	314.41	316.6	316.83	312.1	308.96	314.55	309.65	317.08	311.24	315.4	310.62	313.56	314.71
313.97	314.37	317.1	313.1	311.93	312.99	316.32	310.3	313.99	317.01	312.11	313.49	315.41	314.69	308.96	308.53	317.58	313.84	315.79	315.25	311.11	313.66	313.42	310.74	310.51	312.81	312.5	313.36	311.63	317.7	313.13	317.98	316.51	314.74	313.13	313.76	311.58	318.12	314.51	304.92	309.89	315.38	308.25	309.72	309.81	310.72	314.33	318.21	313.27	312.08
309.24	302.97	298.84	306.14	307.01	308.46	306.08	305.84	304.97	306.57	310.04	303.59	307.86	302.16	302.88	307.27	301.53	307.09	305.69	307.14	303.92	301.21	304.8	305.25	304.59	304.67	306.44	303.98	301.55	307.16	304.27	305.96	296.56	305.96	303.19	305.3	306.01	301.6	306.47	304.95	304.87	304.4	308	301.7	304.06	302.3	303.75	300.68	305.84	308.47
332.14	326.66	332.84	329.95	322.3	324.91	332.32	331.87	328.6	333.57	328.8	325.73	328.37	333.02	332.7	327.92	321.11	327.43	333.13	332.37	333.34	328.96	325.83	333.11	332.43	324.31	326.91	327.92	328.67	329.85	325.42	328.66	334.61	323.37	331.81	326.82	333.96	321.18	333.7	330.42	327.49	330.71	331.01	323.54	323.6	324.87	328.32	323.91	333.76	327.59
316.51	312.78	314.94	315.96	315.11	315.72	318.41	313.54	312.16	316.16	316.99	311.66	311.82	315.2	314.35	316.2	314.44	312.6	314.93	317.9	315.19	314.44	311.26	310.02	316.09	314.9	320.03	308.76	313.65	316.59	309.92	311.88	313.65	310.94	309.27	311.63	312.87	323.16	311.83	314.41	319.5	313.06	313.78	312.89	319.36	313.75	314.74	319.21	315.19	311.23
310.01	309.24	306.41	302.91	311.68	313.08	307.85	309.69	313.06	307.34	310.51	307.1	305.7	312.08	307.04	304.07	310.7	307.61	312.81	305.59	306.05	309.13	310.33	308.47	306.26	306.95	308.01	307.67	307.2	308.58	311.39	310.14	310.9	304.96	309.47	310.25	302.69	309.87	309.02	309.26	307.92	311.53	307.55	310.11	307.01	304.86	303.57	310.61	308.52	305.06
313.57	313.5	310.68	308.46	314.02	310.84	307.77	308.41	316.58	313.41	315.41	309.88	307.71	311.71	310.55	312.22	312.2	310.84	311.64	310.65	308.36	308.74	307.36	309.73	311.76	316.9	309.84	316.92	311.87	313.51	310.77	312.87	309.59	315.25	311.53	305.57	312.57	311.37	317.43	314.94	311.05	314.72	311.85	309.54	309.66	317.06	309.74	313.42	315.87	315.35
311.83	310.16	307.16	309.09	307.69	308.42	313.56	311.7	306.52	312.87	314.96	309.42	313.05	312.39	311.16	314.31	313.97	317.32	318.36	312.46	310.1	313.84	314.22	314.08	313.6	313.03	311.85	311.12	314.5	308.98	307.56	316.8	315.44	313.21	307.75	309.39	314.43	317.6	312.57	313.43	313.85	313.59	306.86	313.24	309.46	312.24	312.33	314.4	313.89	309.28
317.71	315.01	314.92	314.42	315.81	310.46	315.1	313.37	309.9	317.68	310.86	310.51	311.58	315.83	316.29	314.43	316.91	317.12	316.78	317.01	311.95	315	312.14	314.57	318.26	316.85	313.35	310.32	313.57	313.17	314.86	313.37	312.24	314.42	316.03	310.45	313.22	312.89	317.82	309.62	313.78	313.52	313.11	312.63	314.36	311	314.14	319.26	311.94	312.12
306.2	302.8	308.13	301.13	306.21	302.79	303.25	303.34	304.73	302.75	303.01	296.24	294.76	300.53	307.24	299.58	296.78	304.47	304.56	300.86	296.93	302.87	307.61	301.1	300.17	306.26	303.09	302.1	298.57	303.45	295.4	300.17	306.78	301.82	302.29	305.1	301.57	303.23	303.47	307.61	301.64	304.72	302.6	302.16	299.16	303.85	301.04	300.21	298.64	306.86
308.44	313.81	309.69	314.15	312.08	317.79	316.7	315.63	311.97	318.39	312.83	312.54	312.06	316.3	312.16	316.47	314.27	321.21	317.26	319.66	318.66	319.8	317.19	316.8	317.47	313.42	315.52	314.59	312.99	314.04	309.55	316.38	313.88	312.61	311.06	311.61	315.3	314.68	318.61	315.09	313.51	314.45	315.48	318.01	316.77	317.68	314.53	315.45	315.74	314.6
314.92	316.2	315.65	313.32	320.97	317.42	312.63	306.67	318.5	314.53	311.67	312.77	317.33	320.55	311.7	312.71	315.74	315.53	317.96	313.81	315.56	318.27	312.42	316.96	315.48	316.69	317.91	315.14	314.79	319.23	321.04	315.39	314.17	316.35	312.63	316.38	313.01	316.95	315.68	319.34	314.61	314.85	313.52	316.05	317.08	313.68	319.2	318	315.37	320.23
318.33	317.31	319.62	321.69	319.46	317.62	323.75	318.62	321.19	319.47	315.07	315.07	321.23	319.58	317.68	318.93	317.28	321.2	314	319.96	318.52	314.38	318.43	324.02	319.49	322.67	324.45	320.03	318.94	319.1	324.88	316.16	318.45	314.83	321.34	318.5	319.56	323.9	322.96	317.43	318.33	314.52	319.52	318.08	318.17	317.59	314.15	320.33	321.94	318.21
312.96	315.44	313.14	315.9	318.1	312.61	313.12	312.35	314.98	316.16	319.89	311.53	314.38	316.51	310.35	315.79	313.18	317.31	317.18	318.18	307.18	317.83	314.96	317.17	318.82	319.16	315.05	316.12	313.21	313.69	313.51	317.7	315.99	314.88	314.26	318.07	313.36	309.76	318.28	312.3	312.82	315.37	311.5	318.02	310.27	314.1	317.09	310.12	314.1	317.56
314.76	312.92	315.79	313.19	309.14	312.82	313.23	308.96	310.76	314.92	310.22	314.9	311.61	310.36	316.34	317.79	317.06	308.8	312.75	313.58	318.01	309.59	315.73	311.51	312.21	315.27	312.86	312.39	311.56	317.54	315.66	312.81	315.53	318.33	312.93	314.57	312.41	309.19	308.63	317.29	310.2	313.55	312.44	312.92	307.9	311.27	315.16	312.25	312.49	310.5
307.12	308.88	309.61	311.29	307.23	310.03	312.11	313.59	316.84	311.53	311.23	308.87	314.79	310.51	309.52	313.07	313.01	312.44	305.3	314.35	307.95	314.97	311.89	308.43	310.34	309.62	307.83	314.4	312.21	313.53	310.29	308.35	310.44	310.53	311.29	311.74	316.53	312.03	311.15	313.9	310.6	311.95	313.86	310.96	312.42	315.38	310.75	310.4	314.66	311.59
312.81	308.84	308.04	314.16	309.87	309.77	313.72	311.27	312.14	305.33	313.36	312.46	314.9	308.58	310.29	311.61	310.27	309.73	309.77	310.83	314.97	306.43	313.8	312.69	309.97	310.54	315.33	312.3	305.82	313.72	306.8	314.05	310.55	313.09	308.64	312.42	309.04	309.85	306.2	312.4	312.73	313.31	309.23	313.05	309.69	312.73	309.02	310.21	311.46	310.83
300.61	297.65	300.12	304.38	299.09	298.09	298.61	299.6	297.19	296.86	301.14	302.22	302.65	302.76	298.49	302.39	296.96	298.41	301.8	302.81	299.48	302.37	298.16	302.71	303.47	296.31	299.22	298.23	301.61	299.62	298.53	296.51	299.29	302	303.67	305.11	301.5	300.56	299.93	296.81	298.88	301.04	297.57	296.85	300.7	299.7	297.87	297.38	302.82	305.29
314.27	309.05	314.21	313.25	312.89	310.72	307.3	317.08	312.87	311.62	313.9	311.58	311.38	314.85	310.26	312.58	313.08	312.01	310.61	313.67	316.96	312.62	313.85	312.4	316.44	311.46	312.09	311.35	311.51	318.21	317.36	315.05	310.87	318.46	317.06	309.91	316.38	312.46	311.19	312.9	312.66	316.44	314.1	318.79	311.92	305.12	317.43	317.56	313.33	316.96
302.88	302.09	301.45	300.92	301.78	304.65	305.19	310.02	305.05	305.4	304.82	306.87	308.29	304.75	308.62	304.65	304.38	306.53	307.17	298.82	303.45	306.63	307.39	308.01	308.42	306.35	305.18	300.63	303.47	306.23	307.33	304.55	301.47	305.46	302.63	305.96	303.4	304.54	305.2	300.63	305.14	302.32	304.99	311.18	303.92	302.96	305.41	301.81	305.56	301.67
323.34	328.75	325.12	323.65	328.62	328.81	324.05	322.01	323.63	332.27	324.74	321.31	325.28	321.73	319.94	321.54	325.55	320.91	321.71	324.93	324.75	322.92	330.95	322.18	323.75	323.98	330.2	324.59	324.31	327.87	319.74	319.91	323.94	327.36	328.3	327.31	326.97	322.51	327.95	327.65	326.09	324.72	325.06	326.97	323.14	328.09	328.43	323.07	323.94	324.9
313.65	315.02	314.63	309.94	314.63	319.78	316.96	317.35	316.57	313.46	309.73	315.3	311.04	310.74	311.44	314.08	308.32	314.3	311.06	312.97	316.99	312.28	311.41	309.66	308.42	315.92	314.47	314.56	317.11	314.27	316.22	317.55	311.85	317.3	313.39	314.55	311.89	313.2	315.17	316.13	311.49	313.28	310.86	317.35	317.54	311.17	313.25	311.39	312.01	309.49
327.01	326.74	325.4	330.09	328.32	326.51	328.24	330.42	327.52	323.52	322.93	325.17	326.73	321.74	328.86	325.93	332.84	323.83	324.22	327.34	332.35	325.79	323.12	323.77	327.46	326.28	327.02	324.12	327.8	327.16	328.11	319.55	327.94	321.52	330.91	326.25	319.85	328.24	324.03	329.2	330.54	328.97	326.4	326.76	320.69	324.16	322.03	327.33	320.68	327.09
310.3	309.91	306.02	311.73	308.4	312.26	312.97	305.47	307.98	313.32	310.41	314.57	307.8	305.84	310.74	309.84	307.53	308.39	312.04	311.26	309.03	311.52	307.24	310.99	304.14	311.78	314.58	312.27	309.5	308.84	313.91	309.66	307.76	310.54	308.71	306.19	313.05	309.05	311.59	312.94	308.7	302.69	308.47	311.27	307.27	311.16	311.88	311.29	309.91	312.12
295.28	292.71	295.08	296.78	294.66	292.81	298.33	294.17	296.27	297.05	293.51	296.24	295.46	292.57	295.48	293.18	294.42	294.5	294.69	293.55	299.39	292.89	291.23	292.7	289.72	293.08	290.07	293.34	294.44	299.87	291.95	295.95	294.02	289.75	292.85	299.03	297.18	296.08	295.7	293.55	298.43	295.31	290.84	293.31	294	297.11	299.71	297.39	295.23	299.67
303.35	298.28	304.37	306.42	304.46	303.04	303.03	302.18	303.13	303.59	308.33	308.97	304.52	308.06	302.65	299.97	303.01	308.32	303.84	303.34	304.12	302.39	306.36	305.05	302.05	302.87	302.09	301.62	306.4	307.06	304.9	305.07	309.13	300.15	302.63	303.33	302.4	308.42	302.92	308.82	299.23	305.58	302.5	305.73	305.47	303.72	298.75	305.8	306.19	303.7
316.32	315.53	313.75	314.17	318.33	318.38	317.73	317.15	314.63	314.38	315.09	319.81	314.32	316.47	316.73	317.33	315.89	316.84	314.26	319.34	313.16	311.46	317.05	310.84	311.34	316.27	314.89	317.76	317.38	317.64	312.23	315.68	312.77	314.82	314.37	314.1	320.85	316.49	316.56	315.54	312.66	317.52	318.33	312.94	313.13	307.57	316.77	314.54	314.12	323.5
319.13	317.88	316.7	316.72	317.91	320.04	312.31	318.52	317.6	315.23	320.64	319.58	315.14	318.42	318.34	314.19	319.12	311.43	313.42	319.36	316.44	316.99	312.05	319.41	311.87	313.98	314.04	317.29	316.86	313.59	319.58	314.2	314.59	314.05	313.72	317.43	309.49	320.55	317.28	322.28	314.93	312.64	316.29	318.72	313.3	314.16	313.84	319.77	315.2	314.86
310.79	314.36	317.68	312.87	320.07	317.06	316.92	309.36	309.04	312.75	320.76	314.83	316.39	318.26	311.92	314.49	316.16	315.21	315.56	315.47	316.38	320.51	314.93	317.83	315.06	312.35	314.46	316.85	310.61	313.63	316.07	317.04	312.14	312.79	314.46	311.03	310.65	314.66	316.97	309.52	309.93	316.09	309.33	313.03	313.21	313.82	312.68	311.49	316.72	313.44
300.4	301.97	301.7	302.26	306.4	302.66	304.99	306.78	301.42	304.76	305.77	302.76	304.51	301.22	304.7	298.77	302.48	304.52	304.46	305.79	303.93	300.15	305.5	304.48	298.72	308	301.69	305.84	304.13	305.21	304.59	305.82	302.61	300.24	296.69	299.68	299.84	303.17	303	304.83	302.27	305.35	303.17	310.13	304.19	304.8	303.27	307.74	305.44	305.97
297.73	301.58	305.29	305.32	304.54	302	303.65	299.58	307.46	297.76	309.9	304.16	302.19	304.73	305.42	305.94	305.15	298.7	304.14	306.49	304.14	299.85	304.06	300.41	302.8	300.67	306.32	301.98	306.07	303.43	301.77	306.16	298.39	307.04	301.42	305.18	304.49	304.18	303.46	298.31	303.94	303.68	300.06	308.36	300.85	306.73	300.31	310.63	304.12	303.58
327.44	333.51	326.66	327.46	330.52	324.83	330.16	327.03	331.68	328.49	325.72	329.19	330.24	330.08	329.26	324.34	330.81	330.49	329.49	328.11	324.23	330.65	327.08	326.74	330.71	331.9	327.35	328.58	327.94	325.46	331.52	330.18	325.05	332.58	329.58	330.79	328.74	330.48	330.86	331.71	328.16	328.87	325.46	327.42	326.77	331.78	326.66	329.19	328.14	330.38
326.92	326.39	326.23	328.54	331.86	326.83	326.62	329.21	328.28	330.73	329.53	332.64	327.8	328.1	326.22	329.54	323.14	328.87	334	321.75	331.96	322.82	330.58	327.44	328.5	328.61	326.09	326.35	326.45	324.8	332.06	325.51	325.07	330.43	328.67	328.34	331.9	323.8	321.64	325.19	326.73	321.9	324.73	328.47	328.01	322.94	325.63	322.43	325.11	328.2
317.17	319.09	318.18	312.53	312.84	311.23	316.08	318.71	317.79	317.69	318.24	319.06	319.08	319.61	315.12	319.85	316.39	317.13	310.64	317.1	314.37	315.4	314.7	315.21	317.46	315.52	316.16	315.96	314.8	320.39	309.08	311.36	321.03	319.07	313.28	317.94	315.11	318.59	312.6	313.39	310.81	316.13	314.04	318.35	315.58	320.14	317.01	321.11	320.19	317.38
301.24	294.17	297.01	302.3	298.13	297.31	303.44	294.61	303.96	295.77	298	302.14	300.76	302.14	302.17	298.3	301.27	298.82	301.25	297.18	303.24	297.05	299	292.29	299.23	299.92	292.97	298.19	300.02	299.35	299.19	295.72	298.43	300.17	304.12	299.01	299.71	300.7	300.86	297.53	296.95	301.57	298.7	292.41	303.76	302.58	300.42	298.94	297.83	298.91
332.92	327.63	327.79	327.47	330.93	327.06	328.12	330.8	327.42	322.87	330.45	331.3	326.87	328.77	323.39	329.35	328.6	325.53	326	334.03	329.68	326.01	327.8	328.92	325.12	328.83	330.83	331.64	330.71	322.06	332.85	333.92	329.13	329	327.91	325.55	323.65	323.47	330.41	325.2	328.04	331.56	319.54	324.17	327.75	331.11	326.69	327.75	330.72	329.82
294.27	297.6	303.69	301.16	303.53	297.12	302.09	300.8	302.45	299.51	302.67	301.47	300.6	302.79	298.34	302.21	298.44	304.47	298.87	300.51	300.25	302.26	307.21	304.73	301.4	297.59	301.95	296.87	299.24	300.38	300.71	301.64	299.28	305.31	297.93	305.67	298.89	296.74	298.17	297.33	302.62	300.45	299.66	295.98	302.01	300.5	298.93	302.79	300.31	302.76
315.51	317.17	315.52	317.45	319.21	310.37	317.24	316.41	317.62	314.45	316.31	313.51	317.25	313.86	320.02	314.38	318.68	312.62	314.92	315.24	312.01	309.49	314.72	311.27	313.42	313.72	315.48	309.83	315.37	317.07	316.53	311.39	311.45	312.08	311.65	315.99	311.61	315.03	318.41	315.36	319.34	314.51	314.54	317.6	313.09	313.68	316.39	318.9	314.92	315.5
315.31	313.78	312.69	312.66	309.85	314.09	309.7	310.24	312.29	312.23	316.26	310.74	313.83	314.04	311.43	312.9	314.97	315.95	316.51	313.82	315.86	315.34	311.81	312.6	311.36	315.16	315.89	314.15	309.25	311.66	318.16	314.34	312.95	315.74	311.06	317.13	315.28	315.37	314.6	312.89	313.87	313.18	312.29	312.54	314.41	314.58	314.17	314.3	314.09	313.17
326.19	322.28	323.15	322.01	328.21	321.71	320.85	322.41	320.56	325.45	320.39	322.12	327.11	326.38	324.59	329.44	320.97	323.96	323.04	326.78	324.16	322.62	320.52	331.45	323.49	324.01	322.9	327.44	325.32	330.98	326.46	322.57	329.5	326.91	326.72	329.47	327.3	324.23	326.27	320.33	323.11	324.83	324.31	328.33	323.62	321.9	324.51	323.78	328.02	321.38
309.78	314.26	314.55	308.01	315.06	310.27	312.52	308.47	308.86	305.46	312.45	309.08	310.26	306.84	309.26	312.23	310.59	310.28	313.87	313.9	305.6	309.56	312.09	306.84	311	312.57	312.49	312.01	312.79	309.52	314.21	311.37	310.06	313.96	309.36	307.09	311.65	300.39	309.47	307.37	315.17	314.4	307.28	311.39	308.76	309.41	310	306.69	312.65	312.35
312.42	313.94	314.5	313.03	311.74	319.85	315.68	311.42	313.47	317.37	313.24	312.66	317.72	317.11	310.69	316.38	319.03	315.71	317.6	320.4	313.28	314.38	313.9	316.25	313.15	310.67	315.07	318.04	314.42	315.75	309.84	315.31	319.8	318.78	313.04	312.76	316.57	316.7	309.48	316.99	313.26	315.63	314.54	314.25	313.35	316.37	317.52	312.05	309.59	316.83
307.75	309.66	307.36	301.84	307.41	311.74	307.52	307.53	305.21	303.38	308.19	308.23	309.35	302.65	308.15	305.16	305.15	308.39	304.62	310.89	305.84	305.86	311.14	305.36	309.04	310.68	307.33	303.93	305.51	308.1	304.81	307.6	306.46	304.27	308.55	309.33	306.97	311.29	309.87	302.74	311.41	306.65	306.99	307.83	307.76	309	308.48	304.71	307.99	307.91
311.8	313.38	319.01	314.48	312.17	319.68	312.95	315.01	310.54	315.5	309.59	315.8	313.01	315.07	316.01	315.79	315.71	310.56	312.91	314.28	313.2	312.96	313.76	313.03	313.15	308.83	311.39	314.12	311.53	307.24	316.17	315.79	311.44	310.51	312.3	311.65	310.17	311.6	314.82	311.86	310.87	315.28	314.01	311.65	312.67	313.37	313.58	316.74	314.45	311.78
300.96	302.37	300.86	297.86	295.4	304.89	307.38	303.77	304.92	298.12	304.19	301.8	304.55	298.3	302.7	309.47	303.33	299.48	305.97	303.43	304.27	306.03	304.99	302.37	304.66	305.04	303.46	299.76	300.28	304.63	302.65	301.13	303.49	301.02	302.8	304.1	305.76	302.77	305.07	298.19	304.34	300.43	304.98	303.78	300.71	300.64	299.8	304.84	300.93	303.56
291.85	299	292.63	291.04	290.99	291.59	295.12	293.2	294.62	294.42	293.98	294.84	295.2	292.02	296.96	294.31	294.35	293.74	290.52	291.13	292.78	291.79	294.38	293.46	298.28	296.7	296.11	291.06	287.93	291.89	290.55	296.67	291.24	290.12	290.76	296.03	293.79	292.16	292.34	299.02	297.14	290.68	292.09	298.35	293.94	290.44	292.82	294.29	290.49	291.63
309.62	308.62	311.41	310.42	314.38	315.39	306.3	308.3	311.05	308.23	309.77	307.95	310.02	309.94	301.64	310.38	310.16	309.64	310.58	311.35	309.64	307.83	317.09	310.25	311.17	308.51	307.16	311.94	306.79	312.08	307.13	312.25	308.22	311.55	305.84	309.17	312.19	311.08	308.83	302.96	310.09	312.43	314.56	309.41	308.09	309.62	312.61	316.01	310.16	305.7
296.77	297.42	295.9	295.93	298.82	302.25	298.21	295.22	302.62	292.76	293.3	295.29	295.56	298.69	298.35	299.51	298.02	300.21	295.8	296.45	299.45	300.35	298.73	298.18	297.32	293.43	295.8	294.52	298.57	295.99	298.91	298.9	296.68	293.16	297.72	297.08	299.6	292.54	298.24	296.4	301.73	298.68	292.25	296.55	296.74	295.47	296.66	299.51	299.04	292.95
299.72	296.97	297.83	299.47	297.64	299.18	294.46	295.32	293.04	296.74	295.15	296.62	299.99	299.31	298.73	298.85	301.8	297.18	293.42	297.59	296.85	300.05	297.03	297.51	293.57	293.96	298.81	296.31	302.73	296.82	296.23	294.44	297.54	292.69	304.37	297.98	296.5	291.21	297.72	296.24	297.08	300.67	297.88	295.05	295.31	298.99	298.4	293.15	295.46	302.9
309.99	315.53	314.04	311.99	318.13	317.78	317.92	313.58	314.77	322.09	321.91	319.13	313.36	312.53	316.41	311.54	314.98	312.22	314.04	317.12	314.01	318.35	315.81	319.77	317.19	322.9	319.73	322.25	315.53	316.94	318.3	317.35	322.29	313.12	320.18	310.97	318.29	317.61	320.05	314.46	316.46	315.98	318.57	320.98	319.1	316.66	319.31	314.6	321.95	321.68
303.34	305.63	307.8	302.57	305.86	304.72	306.09	303.16	303.84	307.4	302.79	306.16	313.16	302.63	297.45	303.99	308.36	303.11	306.13	307.31	300.96	303.31	302.13	309.35	302.28	303.24	308.84	307.01	307.42	303.52	305.06	307.66	305.44	301.69	306.75	305.36	301.61	312.99	305.19	303.21	307.82	306.53	299.36	308.43	305.37	305.01	304.52	301.46	304.82	300.01
322.34	328.61	324.84	320.62	322.28	321.8	322.29	327.09	323.82	326.86	326.13	322.48	323.47	322.58	329.88	324.31	322.5	324.78	323.03	320.77	321.29	315.94	323.51	329.16	325.12	323.83	322.06	329.5	327.31	324.88	323.55	323.92	326.77	326.55	318.48	326.82	321.87	324.91	326.82	323.77	326.75	327.16	324.32	325.79	327.9	325.82	328.24	325.35	326.42	325.94
301.81	302.23	298.42	294.23	303.12	303.53	300.69	296.46	301.33	303.66	301.82	296.38	302.77	298.9	302.75	301.21	304.34	303.05	302.3	294.52	303.44	298.29	301.18	298.83	302.2	300.24	303.99	296.07	296.02	297.45	300.5	302.6	298.89	298.54	302.87	301.64	301.32	300.22	303.27	303.74	306.33	298.48	299.89	302.85	298.04	302.85	297.01	300.32	301.81	302.78
317.27	309.21	311.28	313.87	312.78	310.17	317.1	308.13	315.23	312.75	313.56	316.1	311.79	317.34	316.92	317.09	313.77	312.63	312.14	312.04	313.87	313.68	316.35	314.47	311.93	315.42	309.12	314.17	313.6	313.74	318.25	314.1	312.56	311.86	313.99	318.7	314.73	315.82	312.49	312.01	313.22	310.71	311.91	314.04	316.89	310.92	312.1	311.07	313.3	312.57
305.41	301.07	303.79	303.1	301.86	304.95	299.96	304.41	300.42	307.48	299.75	307.5	301.01	299.2	303.76	303.19	299.25	305.03	301.57	304.05	305.77	305.25	301.44	303.08	300.79	302.85	306.8	303.07	303	298.77	302.49	301.54	305.25	303.97	304.86	301.01	304.27	306.41	300.69	304.63	302.99	299.6	303.68	301.99	303.28	305.49	297.28	303.95	305.3	305.33
314.29	315.21	314.17	306.65	313.53	314.2	314.46	314.3	314.58	314.09	315.74	314.31	313.55	314.58	315	317.37	312.22	308.95	315.55	313.44	310.35	313.1	309.19	310.62	309.03	311.4	313.23	308.73	313.31	316.42	313.2	312.26	315.71	314.68	316.73	319.33	314.5	311.17	308.35	310.6	312.99	308.47	316.49	316.89	311.87	314.06	312.16	313.69	318.97	312.95
316.54	316.76	311.38	317.34	315.91	313.04	312.52	316.25	313.65	311.54	311.43	314.64	316.34	312.43	318.06	314.1	313.62	318.21	314.11	309.6	313.91	314.5	314.41	314.06	313.59	314.73	311.74	313.95	309.85	318.52	315.22	313.1	313.04	311.27	311.27	312.28	315.36	314.26	317.13	311.67	308.87	318.09	312.48	312.12	313.1	311.93	316.66	317.68	318.34	312.37
302.93	304.28	303.78	306.05	302.15	305.08	308.48	297.99	302.67	304.92	305.57	308.11	303.24	303.55	305.3	304.26	304.52	300.61	304.27	305.91	301.24	307.61	303.11	302.2	300.26	306.01	302.91	299.81	305.38	297.42	304.2	298.67	297.84	304.53	301.19	302.38	303.22	300.35	305.33	298.84	306.67	302.9	304.97	307.33	305.16	299.36	300.68	305.36	300.87	302.57
313.01	316.85	312.86	314.94	313.7	310.5	316.46	317.13	319.42	317.44	321.55	322.79	311.66	316.48	311.21	314.33	315.18	313.89	311.8	314.82	313.23	316.33	314.97	315.78	310.96	315.1	315.17	316.63	315.97	312.25	316.08	315.08	314.64	314	317.33	314.75	314.97	312.83	312.22	316.14	312.08	312.59	313.9	313.75	316.07	315.87	313.43	322.75	315.3	317.58
321.56	314.07	313.75	315.97	318.25	318.82	320.89	317.15	322.59	325.09	323.84	322.6	320.74	320.22	313.3	317.35	318.96	316.49	323.09	324.04	314.6	314.01	321.13	317.35	319.37	318.71	320.19	313.51	318.3	319.03	316.64	323.63	319.67	317.05	319.31	315.1	319.5	317.75	314.54	314.74	317.45	319.22	320.6	318.17	319.08	312.83	320.84	321.51	316.26	319.06
299.58	299.45	299.12	300.45	295.18	301.16	300.54	298.59	302.52	304.25	301.21	301.39	301.79	298.27	296.07	300.26	299.95	298.11	307	297.55	296.29	299.66	307.69	299.3	296.63	294.75	301.45	304.41	299.62	299.07	300.08	300.19	301.68	300.34	299.46	301.49	299.8	300.63	301.03	295.48	304.77	302.38	296.73	297.61	303.9	303.09	299.89	298.34	299.56	302.74
302.29	300.85	302.16	298.63	299.51	302.21	299.7	302.76	298.51	303.11	304.47	306.07	304.83	300.47	306.33	301.22	299.39	307.03	304.45	303.73	302.77	301.55	303.24	306.63	300.33	301.8	299.75	298.39	300.1	305.13	302.66	308.98	302.76	297.25	300.51	304.49	302.13	306.17	302.86	301.63	302.48	304.26	302.48	300.64	304.62	303.58	301.33	305.31	301.44	300.79
312.81	311.7	313.09	312.66	311.34	310.81	311.04	314.25	314.12	316.2	319.37	316.3	313.03	317.48	313.16	313.5	319.04	312.41	315.76	310.63	315.89	317.76	308.93	313.05	308.58	310.13	311.39	309.97	307.97	311.12	315.37	313.82	310.6	315.83	311.57	315.74	314.2	311.02	312.75	313.85	314.19	314.08	308.21	311.3	315.13	316.47	312.32	306.08	316.04	315.11
306.61	315.86	315.87	314.42	319.33	316.16	313.91	312.17	316.4	311.48	315.66	311.95	307.36	317.82	315.71	313.11	312.64	313.36	313.25	314.25	315.73	316.94	314.65	311.29	312.45	312.74	309.11	314.42	308.8	304.41	315.66	313.95	310.81	315.57	313.71	305.18	311.73	313.4	314.3	312.66	313.79	314.99	316.48	311.99	317.12	314.38	315.6	312.3	309.95	315.63
292.7	296.71	294.42	297.02	298.37	293.79	300.26	294.88	303.1	296.04	296.86	294.4	297.35	294.61	299.56	299.23	293.74	300.06	295.61	298.59	301.29	294.48	298.8	295.67	298.24	291.84	296.85	295.15	294.72	301.7	296.39	300.01	297.76	299.91	300.92	294.69	297.53	292.98	295.85	294.88	294.2	292.56	296.21	297.6	294.93	295.29	295.86	296.85	297.5	297.3
293.51	295.01	295.83	292.51	291.94	295.05	291.34	293.84	293.17	296.51	290.45	291.33	297.66	296.63	294.75	293.25	295.07	294.27	296.69	294.31	293.71	292.33	290.33	291.97	297.12	291.85	296.43	292.47	295.11	289.66	292.87	290.51	292.53	292.82	291.13	289.66	295.17	293.42	295.52	292.41	292.12	292.48	295.8	290.95	287.24	299.12	291.43	294.17	294.87	295.3
325.75	323.27	324.24	328.86	328.33	327.31	327.17	322.96	328.6	332.34	327.74	322.12	325.56	328.46	327.85	325.72	332.12	325.66	330.6	328.74	326.45	326.88	324.89	323.6	326.9	330.04	326.62	323.12	322.6	330.45	323.47	330.25	323.24	331.93	328.78	327.05	326.9	325.93	324.56	324.04	320.02	323.78	322.91	320.63	328.59	325.17	332	324.07	329.09	324.08
302.24	307.17	307.03	303.42	306.42	304.04	303.9	309.18	302.86	308.35	303.31	304.23	301.62	303.85	301.42	302.39	309.16	308.71	306.42	301.55	307.5	307.25	304.23	307.58	303.55	310.75	310.44	300.83	308.07	303.41	306.24	299.09	300.66	308.99	306.21	302.37	303.98	306.48	304.6	305.53	306.2	304.59	308.28	309.04	305.41	302.71	302.56	307.03	300.13	309.19
301.59	301.58	295.76	295.68	295.73	295.03	294.77	295.97	298.99	298.54	297.62	293.69	295.28	296.14	299.41	293.55	301.69	296.21	301.24	297.55	294	297.76	295.91	295.85	301.33	300.47	295.01	294.44	293.28	295.96	298.57	293.98	298.67	293.78	295.8	299.49	295.57	300.7	294.4	296	296.08	298.51	300.88	299.13	293.82	300.62	301.38	300.87	299.82	299.7
304.74	303.6	314.26	303.94	302.46	307.14	306.4	297.34	306.83	301.12	301.57	306.27	299.57	299.54	301.59	303.24	302.46	301.66	307.12	300.03	311.5	304.24	307.69	304.21	307.7	304.72	300.99	303.74	306.1	304.85	299.95	301.69	307.32	302.69	306.05	305.45	307.09	297.16	301.67	306.08	306.21	301.53	305.75	299.38	305.27	307.11	297.74	304.53	299.58	301.17
316.56	317.7	317.01	314.44	317.36	321.07	313.57	319.95	315.8	314.85	318.34	321.73	318.55	319.86	316.58	320.17	321.64	319.69	316.81	316.3	315.72	316.2	318.93	314.58	317.14	315.1	317.75	321.53	313.96	316.7	318.05	315.55	318.63	323.09	318.52	319.89	315.6	321.47	314.71	320.02	320.95	320.44	319.06	318.2	318.23	319.42	315.34	317.1	315.31	323.27
320.5	311.96	313.79	312.27	317.03	311.54	317.08	318.26	314.56	313.81	313.56	315.13	313.36	321.54	311.82	311.36	319.76	315.62	319.91	316.6	313.76	315.3	314.14	315.03	311.8	314.4	306.43	316.27	314.17	317.06	316.65	316.94	313.54	318.31	314.97	312.15	310.68	310.23	315.91	317.17	315.54	317.58	315.96	313.87	319.76	312.9	312.13	311.21	313.49	312.88
312.39	312.45	317.99	320.7	312.03	311.84	308.38	312.68	320.81	315.09	313.73	314.1	315.5	315	312.02	314.74	315.52	315.27	312.07	313.59	317.14	317.97	312.67	313.96	312.28	311.8	310.84	315.11	317.35	314.39	315.62	312.43	316.86	314.98	312.95	310.23	309.12	314.58	320.37	314.23	315.46	308.11	316.87	316.5	310.19	319.5	312.66	316.6	312.6	315.29
318.73	314.6	312.09	308.65	312.07	309.73	311.36	312.61	307.38	311.94	314.94	311.34	313.65	309.95	309.16	311.93	312.28	310	310	310.21	315.38	309.96	309.37	311.48	312	312.61	307.92	314.72	306.6	311.08	315.63	312.52	312.35	311.44	312.35	309.71	308.23	311.21	309.68	313.66	305.49	310.21	313.2	313.04	311.51	313.72	310.4	316.53	309.6	308.78
305.5	305.02	300.79	309.11	301.97	306	304.73	306.94	304.05	308.48	305.19	301.53	303.38	309.06	309.9	306.04	307.61	304.4	306.87	306.86	305.18	295.1	303.51	306.43	301.09	307.61	303.42	306.37	309.6	302.2	306.35	306.16	304.48	301.53	308.3	304.34	305.82	305.63	304.68	306.36	305.02	307.15	304.93	305.18	311.48	309.45	303.66	303.23	304.52	299.41
326.94	328.15	326.12	325.69	330.43	326.88	331.45	328	326.35	323.12	329.04	326.53	323.71	329.36	324.83	328.71	327.68	331.23	327.51	329.62	327.52	327.01	328.5	326.4	329.9	328.13	326.53	324.69	332.3	326.47	326.55	333.82	328.37	327.69	331.59	320.42	332.03	324.11	328.08	330.34	328.43	330.65	328.2	325.19	327.09	334.35	327.34	324.34	330.46	327.23
293.51	293.76	295.17	294.63	292.21	295.6	288.43	296.71	297.93	298.22	296.87	292.8	297.81	291.62	294.59	296.82	299.02	295.95	294.97	294.1	295.74	300.34	293.54	297.83	296.8	295.4	296.09	293.42	292.83	296.62	295.93	297.8	298.29	292.61	290.97	295.28	291.13	298.18	295.1	296.67	293.89	293.16	292.93	293.74	293.02	289.93	288.6	298.03	296.17	300.18
296.69	292.51	290.21	293.01	297.83	297.55	293.49	298.11	294.25	291.18	292.46	294.81	296.42	296.01	288.69	293.34	294.02	298.38	293.98	295.04	298.97	290.38	294.67	296.26	296.1	294.7	290.57	292.65	292.33	293.26	292.04	298.65	291.8	292.85	295.79	293.13	296.73	291.53	299.77	292.9	295.42	294.86	293	298.15	294.61	298.97	296.03	291.17	295.78	296.28
296.34	297.08	298.09	294.68	295.89	298.85	296.5	296.85	298.88	302.18	299.09	295.47	297.19	295.06	296.14	299.42	291.81	298.63	301.51	289.83	296.66	295.74	295.27	298.25	299.53	303.6	296.77	296.62	294.57	297.95	294.83	301.48	295.37	293.69	297.13	294.38	299.34	295.58	299.62	292.26	297.24	300.06	298.06	300.32	299.57	301.88	298.04	301.5	297.34	295.18
312.82	309.43	314.73	314.96	313.9	309.15	309.78	317.2	311.36	309.8	311.6	311.82	317.21	310.9	312.82	314.9	312.29	317.86	313.63	314.41	310.38	310.19	315.15	314.31	308.05	310.68	312.96	318.09	312.33	315.08	312.94	313.88	309.03	313.71	311.83	314.33	314.85	312.18	313.35	312.42	314.85	310.06	314.62	305.85	310.54	309.37	314.68	314.16	313.1	315.54
314.15	318.65	314.6	316.45	313.55	318.02	315.27	318.42	317.01	313.24	317.16	318.5	312.28	311.01	314.99	315.98	314.56	312.81	312.47	312.47	313.78	313.01	319.24	316.32	319	318.4	316.69	314.44	313.42	314.73	315	316.94	312.44	314.35	314.48	311.29	317.09	312.94	316.56	310.87	311.39	311.93	315.93	311	316.44	310.07	315.74	314.9	315.55	314.77
295.77	296.36	297.05	300.73	296.47	298.11	296.95	299.38	301.29	294.32	293.5	293.55	292.53	292.9	295.03	295.6	295.69	293.75	292.56	297.03	295.84	291.04	297.45	296.59	298.63	301.11	299.79	298.68	297.83	293.02	294.19	297.9	299.15	293.64	293.99	296.19	296.37	298	301.26	301.77	291.51	294.7	296.92	298.35	298.31	297.32	300.79	292.72	298.52	300.97
296.83	296.58	298.04	301.05	306.36	300.11	301.42	293.54	299.04	297.3	299.27	301.18	299.67	297.19	301.01	301.05	298.51	303.74	302.72	299.99	300.08	295.19	305.48	294.32	299.67	299.84	295.63	299.67	305.21	300.58	299.46	297.44	299.36	303.94	303.86	299.78	292.88	296.4	295.11	297.67	298.5	299.44	303.3	300.25	301.14	298.91	299.84	300.85	300.92	304.36
313.77	316.13	309.93	311.89	307.56	321.6	313.1	310.39	315.2	312.95	318.52	310	319.01	313.52	311.6	316.35	316.58	311.57	310.07	314.98	310.59	311.75	314.4	316.02	315.42	314.47	315.56	316.43	317.79	315.2	316.57	312.69	318.57	310.82	314.16	312.91	314.1	314.64	307.79	317.66	316.22	312.83	312.9	316.33	316.74	315.79	312.92	314.44	310.65	320.7
298.35	298.13	302.61	300.31	295.72	304.14	300.41	301.46	297.11	301.56	297.64	304.07	298.24	299.82	297.39	299.39	302.29	297.17	295.8	296.7	303.93	301.4	301.37	296.3	302.64	298.09	303.37	297.62	304.53	305.14	298.34	302.42	297.18	301.95	301.68	301.79	299.05	299.57	298.96	301.72	303.09	298.45	299.62	301.37	304.2	296.4	298.96	301.35	299.12	299.68
302.86	300.29	305.63	303.83	307.96	309.37	299.27	303.5	301.55	302.7	300.12	300.66	304.25	306.18	305.21	304.4	302.5	301.13	305.7	306.06	302.76	309.28	302.15	307.14	300.12	308.96	307.54	298.39	305.4	304.75	301.58	302.22	303.42	301.56	307.35	306.7	305.06	304.59	304.17	302.09	301.56	299.68	302.12	304.12	301.98	306.67	305.13	305.01	305.64	300.43
310.58	309.19	305.59	306.04	304.36	306.39	306.93	305.37	306.68	309	308.79	308.21	310.86	309.04	311.17	308.25	308.65	299.51	303.53	305.21	312.57	309.13	305.43	305.02	309.39	308.87	310.35	307.58	309.57	304.92	307.73	305.33	313.8	309.02	307.15	307.87	303.74	304.69	311.99	304.02	309.25	305.86	305.17	312.7	303.27	309.23	307.25	310.5	309.44	309.55
305.92	308.26	304.44	305.7	308.63	302.41	306.24	300.68	303.52	309.07	305.24	308.95	303.09	303.2	305.56	299.46	301.89	306.42	300.79	303.63	304.08	303.06	307.55	302.72	305.27	304.88	304.15	298.85	302.88	303.06	308.57	304.23	307.49	309.25	304.87	303.06	303.35	306.64	300.99	305.1	301.83	299.77	299.6	303.75	299.28	303.73	304.19	305.71	299.66	303.54
303.48	302.2	298.4	307.92	303.03	302.61	302.38	304.87	304.34	303.51	306.79	306.56	302.88	307.4	306.29	308.94	300.24	308.04	307.88	307.32	297.53	303.27	305.49	305.03	301.56	306.12	303.07	305.77	302.81	305.37	302.53	303.12	301.68	308.41	308.22	305.4	307.79	302.05	304.02	303.97	301.86	296.16	307.33	307.3	305.22	297.47	303.83	302.37	306.88	307.56
305.4	307.65	305.37	312.12	303.95	306.9	308.31	305.08	306.1	302.02	308.69	307.03	307.67	301.79	305.25	305.01	302.6	302.29	306.24	306.02	304.39	305	307.17	308.83	309.21	305.99	305	305.94	307.12	304.01	305.82	304.29	308.28	309.23	305.82	301.09	305.37	305.44	303.75	306.9	308.09	300.24	307.39	304.47	302.67	304.99	308.05	304.95	310.27	309.59
294.4	298.89	295.68	297.5	296.72	293.19	296.21	298.29	290.52	293.49	292.45	291.62	293.18	296.09	291.27	293.88	292.01	294.31	292.68	299.09	294.37	291.65	295.93	295	296.45	291.94	291.82	293.25	293.84	288.54	289.8	291.98	295.2	297.11	287.02	291.77	298.02	296.24	294.8	297.4	296.23	300.85	296.23	295.96	291.04	296.76	290.19	299.27	287.86	293.99
307.75	303.75	303.26	306.81	303.23	299.16	304.47	301.34	307.12	303.9	298.87	304.22	300.6	305.57	298.81	302.21	303.67	304.79	307.98	305.19	304.69	303.72	298.49	305.54	307.07	296.01	305.94	305.77	303.55	301.76	304.25	305.03	303.59	307.87	305.94	303.84	304.33	305.45	302.01	305.07	299.33	304.04	305.89	306.08	305.02	300.44	304.56	304.82	300.03	301.92
311.09	313.02	313.18	312.02	309.36	311.59	316.54	311.81	314.58	313.74	314.08	315.66	311.86	310.83	314.76	314.72	315.17	313.38	315.82	307.83	309.99	312.13	310.9	314.43	311.66	313.96	312.52	313.83	316.18	312.78	321.19	310.06	311.5	308.7	315.31	315.73	307.49	312.08	311.59	318.37	314.41	312.5	310.27	317.54	316.65	317.71	318.7	318.21	313.29	314.81
316.04	311.14	313.37	313.13	314.58	315.77	313.91	314.78	310.58	314.44	311.99	313.53	316.46	311.89	313.85	313.29	312	312.55	310.59	317.79	315.38	315.99	310.75	314.38	317.37	308.12	311.49	314.67	312.97	316.03	314.39	318.68	319.5	313.69	309.33	317.04	317.33	314.61	317.62	316.26	315.05	310.98	313.86	317.87	309.09	316.35	318.65	315.72	309.11	311.74
330.37	330.72	326.98	323.78	332.1	327.78	326.31	328	329.89	326.56	330.19	329.29	323.61	327.2	327.77	328.37	324.77	328.61	328.3	328.08	325.63	328.03	325.58	328.74	326.77	331.06	321.9	327.37	330.4	327.96	329.04	329.15	331.49	329.19	327.48	330.54	326.3	334.66	330.36	329.33	322.81	328.36	329.81	323.55	328.28	328.27	325.9	329.23	327.72	327.39
327.37	322.51	328.99	324.3	330.26	323.68	323.38	326.73	326.02	323.89	327.91	330.37	325.82	327.69	327.53	329.45	327.36	327.72	323.2	323.95	332.2	327.9	333.67	326.33	328.67	330.9	328.87	326.45	327.65	327.02	327.9	329.07	327.8	329.6	325.5	323.22	328.87	331.05	325.8	326.18	330.84	326.1	324.6	328.41	325.72	324.44	334.61	328.09	328.1	329.03
318.04	318.32	319.41	318.35	321.62	321.27	320.07	316.69	318.78	319.59	313.04	321.9	320.05	315	317.86	324.9	322.07	319.86	313.17	319.66	325.64	317.08	316.54	324.1	314.79	318.33	320.38	322.17	314.77	315.5	316.73	318.07	316.46	315.63	314.54	315.53	318.64	321.3	314.63	320.84	321.53	316.21	326.32	314.83	318.77	320.48	322.41	318.42	321.94	320.75
314.01	312.38	309.38	312.62	306.44	314.68	312.04	305.84	310.14	308.55	315.69	312.47	304.87	309.82	309.67	306.71	307.05	311.67	308.72	311.03	310.45	313.87	315.58	312.97	312.84	317.97	311.23	313.01	311.53	311.09	311.35	308.67	307.35	313.09	309.12	306.81	307.85	311.78	310.96	309.64	307.47	315.69	315.64	310.58	311.81	312.09	311.94	311.56	311.18	311.1
305.97	305.39	300.62	306.24	301.97	303.05	306.24	305.12	309.73	307.36	304.44	305.22	308.48	302.79	305.52	306.47	303.97	304.85	304.98	302.48	307.37	307.64	307.87	306.72	303.54	306.62	308	302.9	311.26	299.17	303.13	306.29	306.34	302.02	308.79	308.94	302.74	303.01	305.16	303.35	307.05	306.48	302.17	311.24	307.25	310.78	307.81	301.73	307.53	306.35
302.03	298.26	296.97	302.92	308.59	303.58	303.48	306.07	311.02	302.35	308.51	305.11	303.5	306.26	303.98	300.7	301.56	303.26	305.91	303.72	304.09	305.63	302.48	306.81	302.91	306.92	305.78	297.27	309.53	303.98	304.16	303.87	304.91	302.74	304.65	303.26	301.09	304.59	302.39	304.53	301.26	300.62	305.55	302.51	305.31	304.77	300.07	302.95	306.79	301.38
293.78	293.1	299.1	294.7	291.49	295.91	294.52	295.38	291.47	289.05	296.84	296.65	295.94	293.66	297.92	290.99	296.66	288.87	292.55	291.25	289.14	293.29	295.22	296.67	291.68	298.32	290.91	293.03	295.83	297.08	288.69	297.34	293.41	294.23	291.87	294.23	293.51	297.69	293.08	290.97	296.03	296	294.18	298.35	290.98	293.16	290.87	293.21	297.84	290.82
300.17	292.53	294.29	297.42	296.58	291.19	296.52	292.85	295.12	294.37	297.39	295.14	296.72	299.14	293.78	302.24	296.47	300.34	294.57	287.68	298.82	300.26	292.79	296.45	292.67	295.64	297.81	293.39	296.69	295.51	298.44	296.28	298.46	294.59	291.02	293.93	298.42	294.57	294.16	294.11	295.1	294.62	296.81	297.47	291.16	299.04	298.17	297.08	295.75	296.17
314.02	312.82	315.91	314.3	315.87	309.25	305.91	315.12	310.06	318.95	312.45	315.62	313.32	316.54	309.51	313.41	309.6	315.28	314.94	311.86	308.24	311.67	310.36	315.96	314.61	310.73	311.58	307.03	319.11	312.74	316.18	318.64	314	310.99	317.15	310.19	310.22	313.51	314.22	309.7	306.5	313.09	315.33	314.75	314.16	314.52	311.01	315.47	313.12	314.13
313.27	311.8	316.88	324.69	315.95	317.2	314.87	311.22	318.28	313.67	314.9	315.55	320.27	320.65	318.98	316.4	316.22	315.16	316.93	316.63	318.35	314.27	317.38	316.44	314.17	311.65	315.16	317.86	317.17	320.53	314.38	320.49	313.99	318.18	315.15	317.72	315.35	316.75	318.15	312.86	322.61	315.95	319	317.48	318.44	317.92	315.29	314.15	311.89	319
314.6	319.73	313.61	315.62	321.34	315.12	319.97	318.46	319.21	323.18	323.54	317.17	316.16	318.63	317.75	315.55	317.38	317.69	318.71	324.22	323.66	318.37	315.1	319.79	321.33	320.6	313.57	317.22	317.46	317.65	312.52	320.85	309.1	317.03	312.36	322.28	316.07	320.21	321.02	316.8	321.88	318.56	317.38	317.29	316.49	321.34	318.56	315.37	318.45	320.02
328.81	323.92	327.28	326.98	329	324.79	328.56	329.74	325.51	327.56	331.44	325.35	328.63	324	330.17	327.67	328.5	327.01	329.08	329.1	333.22	327.19	330.29	328.31	326.13	328.67	327.35	330.72	326.01	327	329.92	331.14	330.39	326.91	326.37	330.58	327.46	324.11	325.83	325.22	328.02	330.37	325.2	328.12	325.4	328.68	331.23	329.04	327.09	324.26
309.51	311.11	309.26	313.86	308.39	310.15	301.73	306.43	307.8	311.16	305.42	312.99	308.33	307.58	308.94	305.11	306.11	307.33	311.06	302.77	303.96	308.07	307.96	309.3	314.63	309.01	309.75	307.5	306.51	302.08	311.28	310.52	308.78	308.55	312.42	309.7	308.51	304.42	314.78	311.46	304.82	305.6	311.62	310.96	306.8	311.06	310.61	305.83	305.83	313.53
307.76	311.69	313.92	311.9	304.9	307.93	303.41	308.02	313.98	306.41	309.41	311.22	316.54	312.53	306.71	312.72	313.02	313.49	314.42	313.7	306.96	310.92	308.96	309.53	313.56	310.1	314.21	309.41	312.98	310.42	312.32	310.25	314.27	308.03	311.23	310.95	313.3	314.56	308.95	311.86	313.7	310.23	311.05	308.62	311.71	312.03	306.28	311.96	314.83	306.54
293.04	290.64	294.37	294.98	288.72	296.92	297.28	300.4	296.83	300.08	295.65	297.29	290.89	294.16	300.12	296.65	296.82	296.5	295.99	295.89	293.96	296.74	292.3	296.01	294.45	294.83	293.5	293.7	292.04	289.43	298.13	294.44	294.29	296.33	293.16	297.01	296.73	291.8	294.37	294.44	297.07	289.1	291.33	291.06	293.58	302.05	295.29	297.95	293.8	299.07
299.56	296.61	288.79	297.63	296.44	293.57	299.54	296.16	297.65	291.85	296.71	292.26	296.35	298	295.05	293.6	294.21	289.3	293.82	297.55	293.3	301.8	297.07	293.09	299.93	296.79	295.56	295.78	297.11	291.94	294.56	292.5	292.46	300.43	296.81	298.49	294.89	288.93	294.43	295.08	295.84	294.35	293.74	294.07	299	297.08	295	295.67	294	297.28
311.18	315.55	308.47	320.35	311.55	315.41	314.87	312.59	312.36	318.71	316.62	316	318.06	315.39	314.09	311.09	317.22	317.52	316.7	319.31	312.46	316.43	317.01	313.58	321.32	309.06	316.98	312.49	312.71	315.69	311.86	311.36	313.02	311.79	314.32	319.01	312.57	311.47	310.59	313.63	311.67	313.58	311.95	313.59	312.84	311.88	312.28	310.79	318.87	311.39
316.45	322.84	315.78	319.72	321.01	320.95	320.72	318.86	316.38	313.6	319.25	318.94	314.15	320.02	321.92	323.23	320.97	318.76	315.1	317.69	320.52	316.71	319.06	315.71	319.75	320.29	324.57	322.93	319.29	320.41	319.78	317.56	315.18	320.94	317.64	320.45	320.33	318.32	318.34	318.68	317.98	312.83	321.31	322.53	321.68	318.72	320.94	319.83	323.03	318.04
331.99	327.48	331.37	329.52	322.96	329.16	327.3	330.12	332.88	330.3	326.07	325.82	336.54	323.88	329.2	328.39	330.94	323.64	331.82	331.69	331.33	327.63	329.09	328.64	333.26	333.04	327.83	331.12	328	326.71	328.52	325.78	331.7	322.48	331.64	326.5	332.31	330.46	328.35	326.9	323.76	325.74	326.38	322.35	326.58	331.01	329.35	325.69	328.92	329.6
321.16	326.86	324.68	325.19	329.78	324.67	329.58	325.81	326.08	328.08	321.21	325.52	325.47	327.1	321.11	321.78	320.57	328.56	325.59	320.28	328.45	323.67	327.25	321.2	328.02	326.79	321.73	323.81	322.58	323.96	318.94	326.97	320.68	324.84	322.78	327.03	325.88	323.1	325.92	325.28	324.32	324.82	325.78	326.04	322.91	325.09	323.35	324.53	325.22	319.68
324.59	322.53	325.24	325.47	325.69	323.52	326.05	324.98	325.16	325.21	326.5	324.39	323.2	325.42	320.32	325.08	331.7	319.96	318.55	324.4	326.63	326.29	324.92	323.6	326.79	330.51	327.84	322.06	320.87	324.9	317.62	328.42	329	327.36	318.16	323.97	325.78	326.29	326.71	323.25	322.62	328.25	325.56	319.74	328.26	326.07	325.11	323.98	322.93	321.88
308.07	302.41	304.7	304.76	305.08	303.24	304.59	304.45	308.54	303.11	303.75	306.39	303.45	303.66	303.07	299.35	307.61	300.09	305.86	302.26	306.98	306.36	306.5	305	308.11	307.02	303.37	301.83	304.57	296.83	307.07	309.25	302.98	303.62	306.32	306.99	307.14	301.84	305.66	307.52	303.33	305.07	305.75	308.78	301.11	301.7	306.69	302.13	308.27	302.57
298	295.5	291.73	293.08	287.46	293.41	291.22	296.62	297.26	289.63	292.6	298.17	289.69	287.98	294.21	291.69	293.39	291.22	287.93	292.97	295.24	294.85	289.61	295.39	293.24	291.22	293.12	293.52	294.6	296.75	295.54	297.13	292.75	288.2	293.73	294.97	291.67	293.34	291.03	293.52	296.31	297.88	289.03	292.04	292.99	294.14	299.93	293.27	290.9	297.08
313.67	316.52	316.51	315.2	315.11	321	316.83	312.26	314.66	312.23	315.3	318.03	319.25	319.34	319.61	318.04	315.16	316.8	311.91	313.92	318.43	315.03	314.34	311.6	315.98	314.17	311.03	314.04	309.41	315.6	318.34	321.09	309.66	312.09	315.9	307.18	314.8	313.6	316.38	315.63	314.5	311.33	310.08	316.62	315.52	312.02	315.94	314.15	318.4	312.27
308.43	304.83	311.4	309.43	303.3	307.91	304.86	309.5	307.67	309.7	308.83	304	314.58	310.16	311.12	306.06	304.9	310.23	311.43	305.24	309.2	306.56	307.98	305.98	305.29	309.56	312.22	306.3	305.48	309.12	311.54	306.06	301.34	312.66	309.63	306.66	309.44	310.73	309.06	305.62	310.93	309.52	310.57	308.38	310.49	308.86	311.52	309.99	311.52	302.42
312.37	312	312.09	312.93	313.66	315.85	316.15	312.26	309.86	304.43	311.04	312.65	312.34	308.21	311	313.11	316.11	314.27	313.71	313.75	309.8	314.53	311.89	316.35	313.84	313.92	313.32	315.83	313.19	316.44	312.47	310.68	307.72	311.84	316.84	316.29	313.71	313.86	310.26	314.8	310.72	309.79	317.87	315.46	314.14	315.65	312.37	309.48	314.52	315.68
314.78	314.44	316.08	312.67	319.45	315.39	314.14	313.62	315.26	313.15	315.05	314.47	314.52	316.54	315.21	313.93	313.38	314.39	315.72	313.42	314.15	312.37	318.49	310.35	313.02	316.51	310.5	312.12	309.5	313.1	313.03	314.71	308.69	313.11	315.47	315.31	306.17	312.77	309.33	312.3	313.92	314.86	314.85	312.05	312.5	314.9	318.29	315.99	314.54	312.27
317.88	314.86	320.09	320.72	322.17	318.16	318.99	320.09	316.86	321.16	316.34	309.28	321.69	316.18	322.92	316.44	322.48	320.03	317.12	318.3	316.6	317.48	317.17	320.12	313.36	322.44	317.7	318.57	320.64	315.53	316.62	323.12	319.31	316.38	319.5	317.92	317.19	316.53	322.73	318.71	315.88	316.11	317.5	318.92	314.9	315.74	314.06	316.34	319.84	323.79
297.25	295.97	295.39	290.55	294.7	294.97	293.91	297.49	298.01	296.84	294.16	295.86	293.35	296.53	301.62	289.13	299.51	296.17	295.25	292.86	299.13	298.8	291.93	294.75	295.1	297.14	298.29	293.36	293.91	298.3	301.87	293.39	297.82	296.01	295.2	298.56	298.42	298.69	294.62	293.96	301.25	298.56	295.6	292.03	299.16	292.49	296.25	298.76	296.93	293.69
311.75	317.09	310.34	312.04	313.54	315.59	312.92	313.21	315.17	310.18	313.57	315.22	310.93	312.02	313.92	311.37	310.9	316.87	315	313.03	316.99	314.78	314.43	316.25	312.47	312.46	310.28	314.34	309.7	318.69	310.59	309.22	318.92	312.84	314.89	310.77	315.02	312.03	315.63	314.04	311.83	317.62	313.4	315.43	311.33	313.29	314.56	317.8	317.84	311.04
300.91	301.33	302.23	301.75	303.9	310.17	302.81	301.85	302.18	308.19	306.03	302.16	303.58	305.85	309.53	304.07	299.17	298.12	303.28	305.18	307.55	300.5	306.76	300.05	305.07	312.2	301.1	303.96	302.87	304.05	302.83	302.89	297.21	302.69	305.16	303.37	300.38	305.3	303.07	300.84	300.86	303.71	300.66	307.52	299.92	304.84	306.04	302.45	300.4	301.72
300.44	306.67	305.14	306.72	308.93	302.41	302.72	302.77	302.49	303.87	298.47	301.25	306.86	305.21	303.05	294.28	304.2	308.28	303.22	302.74	302.89	302.77	302.76	302.29	300.43	309.17	307.06	298.37	308.23	303.77	301.86	308.28	302.28	304.32	299.24	305.35	308.06	297.41	301.22	298.69	297.36	301.82	307.67	307.85	302.42	305.21	303.11	305.57	306.31	300.52
308.34	305.99	305.02	306.19	310.57	303.19	300.93	301.77	304.53	302.75	301.14	302.14	301.21	308.57	302.1	306.84	303.59	309.51	299.57	307.75	301.65	299.07	305.35	308.2	306.3	305.26	306.83	308.95	305.67	304.82	301.28	303.19	299.36	307.22	299.77	305.04	303.56	305.32	303.57	305.5	305.42	307.03	306.09	295.35	300.12	302.14	301.94	304.92	303.1	302.99
301.07	301.21	306.05	311.39	305.48	304.55	306.15	306.4	311.72	304.98	305.4	306.55	306.21	304.88	304.13	304.54	305.18	311.97	307.47	308.1	301.03	305.4	308.45	306.9	312.79	308.89	305.25	308.14	307.49	307.03	305.23	310.41	305.46	307.55	305.67	311.56	305.13	309.73	307.67	300.85	306.11	310.26	310.32	309.07	307.12	308.41	298.54	311.48	310.42	302.89
302.24	293.11	302.69	303.86	300.91	302.16	303.61	301.35	299.54	301.63	303.24	301.71	299.38	300.67	306.63	300.21	303.71	302.89	300.29	301.11	298.53	300.33	303.18	295.55	299.29	301.02	298.09	302.7	299.8	302.23	297.6	302.23	297.4	308.89	303.26	299.9	304.75	296.34	306.46	298.16	301.57	301.23	298.53	303.77	302.75	304.54	303.12	303.52	296.38	296.73
304.1	305.34	300.6	307.17	301.19	303.54	301.66	300.96	310.14	301.39	303.86	304.46	302.5	304.26	306.78	301.96	304.76	300.06	302.03	302.38	299.91	304.31	304.07	305.77	294.93	301.02	304.46	303.96	304	303.92	307.32	306.16	302.87	304.46	303.99	306.51	303.93	305.77	303.12	303.79	301.03	307.72	306.89	307.31	310.47	306.47	299.85	301.2	303.86	305.18
325.02	324	323	325.68	321.97	324.26	329.49	327.04	320.71	324.58	325.13	324.83	326.66	319.57	326.95	324.41	317.22	324.97	322.83	323.54	324.2	323.35	321.91	325.45	325.82	324.79	323.65	319.1	324.93	322.93	324.3	329.8	321.98	326.5	323.28	319.31	323.98	324.09	320.95	323.33	326.64	322.78	328.78	320.98	320.77	322.49	322.75	321.08	326.56	320.74
310.94	309.21	313.66	308.41	311.03	313.43	306.03	313.56	309.79	309.41	307.29	308.94	305.27	312.69	311.69	311.89	305.87	314.9	310.25	311.74	311	306.1	310.37	315.91	308.79	312.82	314.73	311.72	309.64	309.46	311.75	309.74	308.07	309.61	307.38	309.26	308.75	312.37	306.5	311.97	304.65	309.2	313.83	312.94	305.94	313.8	311.61	312.8	307.98	315.83
308.54	306.76	302.66	304.37	309.91	303.12	307.46	305.65	307.66	306.96	306.86	300.41	308.96	301.87	307.74	309.27	306.33	305.62	304.53	301.78	307.12	306.54	309.16	307.55	310.44	307.26	306.38	305.74	304.56	309.42	305.64	305.47	301.81	307.07	305.49	305.72	304.86	304.84	313.07	301.34	304.84	305.35	302.26	303.05	307.1	312.44	305.98	304.76	309.41	305.87
312.49	313.32	311.5	309.56	312.83	311.89	308.6	307.4	311.99	310.16	311.24	314.66	314.13	312.18	312.69	311.96	313.58	313.1	313.98	314.66	307.56	310.02	312.5	310.63	307.81	313.21	318.45	313.24	313.63	307	312.23	311.57	314.13	312.32	306.42	313.13	312.73	311.88	317	313.91	307.47	310.33	310.31	313.58	310.54	312.25	315.42	311.89	312.27	310.11
303.31	299.68	305.44	308.11	305.49	309.54	304.02	304.77	307.89	309.11	307.47	305.52	303.51	306.15	301.77	309.7	302.99	308.61	307.43	308.27	307.97	307.97	305.92	310.58	306.03	298.82	302.47	298.28	306.23	308.41	304.37	304.99	299.64	307.22	306.48	303.74	300.71	308.28	305.58	304.54	307.89	309.1	309.28	302.07	305.4	304.12	305.39	305.22	299.77	307.41
307.08	305.5	308.53	306.59	301.52	305.2	307.32	306.14	302.29	307.79	302.79	304.98	301.53	303.22	304.69	306.2	298.3	307.73	304.02	300.31	304.57	303.74	303.69	305.4	301.15	305.66	301.67	305.04	310.72	300.87	304.48	307.97	306.62	304.96	304.05	305.09	305.79	304.28	299.77	302.53	306.32	305.68	304.39	298.61	302.05	306.67	306.02	303.83	301.7	304.67
317.86	315.99	319.36	318.24	320.44	315.06	317.74	314.09	317.3	316.29	319.17	318.33	315.9	314.87	316.8	316.82	321.94	313.66	308.87	311.55	319.21	311.99	312.34	319.02	316.15	317.77	314.52	320.08	320.62	318.19	318.56	318.84	323.2	316.67	318.64	316.95	314.1	315.82	317.33	315.56	317.66	320.87	316.86	316.99	313.41	320.42	320.78	314.31	317.56	316.69
300.37	301.7	301.94	298.98	296.67	299.55	305.8	303.54	296.53	302.41	302.93	300.81	297.2	304.63	307.2	301.33	305.12	303.35	306	299.79	298.41	298.75	296.93	303.95	298.65	304.71	308.05	301.61	297.31	303.86	303.24	300.69	305.82	301.76	299.63	303.47	297.5	302.62	304.11	299.65	296.46	301.07	299.05	306.01	296.3	302.96	302.13	298.74	299.85	306.04
326.9	330.74	334.66	326.99	325.09	328.73	327.44	332.65	326.02	335.61	322.19	325.75	324.19	325.32	319.49	330.23	332.76	329.24	327.96	329.17	328.41	330.98	326.02	330.17	325.12	328.1	327.48	326.69	329.55	327	327.23	327.21	331.8	330.11	326.74	327.64	329.08	330.21	333.2	328.64	332.48	325.9	325.24	325.43	329.99	332.17	327.66	326.73	323.11	329.89
298.82	296.89	296.32	300.8	299.81	294.59	299.34	302.16	295.18	294.93	301.23	296.95	296.81	295.44	297.17	296.48	294.05	297.24	296.96	293.62	299.01	296.79	296.87	296.55	293.09	296.42	297.3	293.12	299.03	296.28	298.26	300.32	294.72	299.09	302.11	296.37	293.87	298.69	298.16	298.57	294.76	298.33	299.98	295.44	297.32	296.73	298.43	298.95	293.28	297.43
302.46	302.27	307.52	312.79	304.56	305.47	305.54	304.06	306.26	301.13	305.65	305.72	299.54	301.62	302.36	308.72	299.97	307.46	305.28	308.01	303.88	304.08	305.85	308.18	301.56	299.29	305.81	309.44	304.51	302.72	307.04	303.67	305.06	305.55	301.86	302.26	305.55	303.91	308.02	305.44	304.81	307.31	303.12	307.11	304.53	304.17	302.27	301.58	303.11	303.1
326.94	332.67	327.38	330.82	324.34	329.12	326.95	326.93	326.7	330.41	321.13	328.07	326.1	328.68	325.66	328.32	327.53	328.17	328.8	331.13	329.34	328.58	326.7	327.47	326.4	327.26	326.51	328.27	326.03	331.31	328.92	328.33	327.97	324.23	322.89	327.36	328.11	328.34	325.84	322.43	321.69	324.39	323.05	328.44	329.64	327.02	329.24	324.96	325.99	327.5
303.08	306.33	302.09	304.39	303.61	308.17	307.45	307.6	305.18	303.61	305.46	306.35	301.57	307.31	302.85	302.72	303.08	301.02	303.85	305.12	310.16	303.26	303.9	305.45	303.57	305.33	307.7	311.21	300.99	303.55	302.32	305.79	304.45	301.61	306.86	302.1	302.02	303.7	303.32	304.49	303.61	301.41	301.4	305.71	304.86	303.65	307.46	302.61	305.61	304.75
306.05	303.95	301.1	301.04	302.07	301.55	303.72	303.84	305.87	300.05	303.82	299.88	303.72	308.62	304.21	302.5	305.06	298.65	302.76	302.46	301.45	303.73	302.24	300.82	303.98	304.73	304.64	304.63	307.54	304.72	301.4	297.2	300.55	300.44	304.49	299.78	299.24	300.71	300.21	302.72	304.46	304.19	302.66	298.76	307.96	301.62	304.79	305.55	303.75	302.78
316.38	317.13	316.14	319.05	315.75	320.54	319.12	320.32	316.4	317.85	312.88	322.92	315.95	318.72	312.88	321.66	315.99	318.7	321.35	314.09	316.4	315.83	318.85	314.4	321.48	312.38	319.4	319.05	312	317.87	319.76	315.26	319.45	321.21	317.93	314.96	314.9	317.98	317.66	318.93	317.09	316.1	318.08	315.91	318.51	316.85	318.34	311.25	312.98	316.65
297.3	299.95	301.57	303.17	306.5	298.37	301.46	299.24	304.63	291.77	299.34	296.1	298.08	302.29	294.97	301.39	302.17	297.2	297.27	302.55	302.08	297.93	294.5	297.05	296.33	299.37	298.85	301.55	303	299.12	298.14	297.16	297.8	299.86	299.49	299.04	301.69	300.09	298.87	300.31	300.52	300.68	299.59	296.3	302.53	300.21	297.86	297.39	296.72	299.19
302.1	302.17	302.3	299.95	307.62	305.73	304.01	301.09	307.5	301.46	300.12	303.48	302.69	300.68	306.67	306.08	302.34	300.4	299.12	300.89	303.1	303.34	304.34	304.02	305.12	301.89	302.58	305	300.2	298	300.04	308.04	300.67	302.65	301.58	301.39	299.33	303.94	305.97	302.77	301.33	304.38	302.35	309.35	304.74	303.27	298.6	303.87	303.48	303.79
311.78	315.72	307.45	314.1	307.79	308.98	312.58	312.2	311.6	313.7	323.09	309.83	312.15	313.51	307.88	311.08	312.08	313.16	313.51	311.45	310.05	311.89	317.75	308.96	313.91	309.39	310.98	307.11	312.8	313.85	311.79	312.82	310.44	312.15	304.93	307.57	308.75	312.7	314.46	309.96	315.12	311.67	313.06	312.88	308.87	311.6	310.76	312.83	310.55	314.01
289.32	293.83	290.72	291.15	298.92	294.72	293.9	290.07	295.86	295.23	296.83	293.64	294.06	297.17	296.26	296.84	291.08	292.25	296.57	300.16	297.58	293.97	301.96	294.8	299.56	293.92	292.73	295.52	296.91	295.92	296.89	295.5	298.74	294.86	295.94	295.86	295.65	296.14	295.47	290	298.72	293.22	293.45	290.9	293.93	297.68	293.8	294.46	294.53	294.82
301.34	300.91	304.01	303.34	302.77	302.84	297.37	299.7	301.87	299.23	298.68	303.25	296.4	300.56	299.41	299.96	297.02	301.68	305.76	304.94	300.23	297.95	304.85	301.45	298.51	296.73	299.57	302	301.19	300.07	304.82	299.65	304.2	300.56	301.26	302.2	298.5	299.41	298.97	297	300.47	299.36	303.06	302.61	301.55	298.55	299.01	297.99	304.28	303.06
315.32	314.79	311.76	321.56	311.27	306.83	312.15	314.55	316.57	310.77	317.77	314.25	310.65	314.98	315.6	313.63	312.03	313.95	315.12	310.11	316.92	321.29	316.98	311.65	309.55	312.05	313.07	309.4	309.58	314.02	313.89	314.63	312.7	314.02	315.4	312.7	315.51	315.4	310.86	315.05	315.97	314.19	313.08	316.64	308.97	315.01	315.18	311.55	313.23	310.66
310.03	307.95	300.63	305.54	305.15	300.45	305.84	304.27	305.02	302.44	305.11	303.08	303.61	304.31	301.34	303.64	305.26	303.44	303.6	303.09	305.23	304.37	307.32	306.74	308.25	305.29	306.51	308.9	307.49	302.74	299.95	307.31	301.81	299.04	303.07	307.41	302.8	305.79	298.28	303.87	303.33	298.94	302.68	304.56	300.07	299.8	303.97	304.2	307.73	302.8
304.1	306.18	300.17	304.51	305.58	309.94	307.3	304.68	307.19	302.4	308.9	304.25	303.56	303.14	305.27	300.03	307.39	301.28	298.83	305.49	305.87	307.59	306.91	305.18	306.09	304.07	299.47	307.91	299.51	309.64	303.02	306.77	308.52	304.13	304.94	308.23	303.47	302.24	307.89	306.2	307.29	306.08	305.73	303	299.37	298.64	306.12	302.6	307.69	302.19
325.56	323.44	329.04	324.24	323.88	322.69	325.21	327.71	327.21	326.87	323.58	325.23	323.83	332.3	327.12	330.98	329.84	329.31	329.71	320.9	330.95	325.71	333.11	321.99	332.61	332.26	332.07	327.3	326.45	325.67	329.22	325.93	325.6	324.57	327.67	326.01	326.29	332.33	324.52	327.24	328.02	328.24	328.81	331.46	326.82	325.85	327.92	330.2	327.26	326.68
325.45	323.79	330.06	326.53	324.85	325.83	325.77	325.59	324.88	320.14	321.66	329.39	319.91	324.2	322.68	325.48	322.93	322.2	329.47	328.13	319.65	323.33	329.76	324.41	322.66	322.47	325.12	325.99	324.07	324.97	323.83	323.11	329.79	324.32	327.4	322.71	324.13	327.05	323.94	324.78	324.04	322.89	324.37	324.88	327.84	316.33	320.79	319.76	317.45	320.57
313.23	315.77	312.17	311.47	311.97	310.26	313.51	314.4	310.91	312.1	312.28	311.24	312.34	317.45	315.68	314.73	314.59	314.33	312.01	314.97	314.88	316.44	313.41	313.44	314.07	309.27	314.41	313.28	314.59	311.12	306.63	314.41	318.18	311.74	315.45	312.43	313.4	315.39	316.41	317.51	316.36	316.13	314.29	307.03	314.24	306.54	318.14	308.44	312.35	319.7
314.37	314.86	312.35	316.98	317.72	315.18	319.13	317.19	316.82	316.52	313.87	317.93	311.8	319.77	318.9	316.73	316.62	318.71	316.53	314.26	314.28	315.18	319.11	315.94	309.14	318.3	314.5	312.06	319.59	317.23	316.62	318.73	320.08	322.8	311.15	316.94	316.34	317.85	320.29	313.7	311.48	318.02	318.75	315.32	316.2	315.78	317.66	314.62	315.29	314.11
304.45	302.27	299.82	296.14	300.97	302.58	297.04	302.79	295.61	300.13	303.08	300.1	297.87	302.67	301.06	303.26	301.77	304.85	299.68	301.7	299.58	299.69	301.37	301.73	300.89	299.49	299.66	304.12	301.4	303.9	296.49	301.42	305.05	300.34	297.76	294.72	297.61	296.53	295.28	295.68	302.64	303.98	301.7	297.52	298.19	296.75	300.34	301.75	298.53	304.87
308.2	309.36	311.11	310.54	306.11	302.38	307.28	309.45	306.61	308.78	307.35	312.47	304.97	302.17	306.99	304.75	308.5	304.94	309.5	304.66	306.23	304.06	303.34	308.43	299.24	307.62	305.18	298.78	305.12	306.22	306.79	306.05	309.89	305.25	306.03	303.98	303.8	303.88	308.01	312.89	309.79	300.92	304.53	307.97	308.36	308.7	307.28	303.95	308.62	302.11
308.01	302.93	301.7	303.26	302.26	301.74	308.95	300.6	301.28	302.69	306.97	309.32	307.63	303.64	301.38	304.72	298.41	304.46	303.58	306.11	303.96	306.07	303.04	306.33	305.1	307.58	303.47	305.84	306.25	307.93	304.02	304.55	299.4	305.08	305.42	304.94	300.85	307.85	302.88	300.38	304.61	303.46	307.65	303.82	306.22	300.8	303.89	305.2	301.02	305.12
317.58	314.83	316.24	316.41	320.13	315.93	310.12	325.13	315.01	313.78	316.96	320.95	317.46	324.32	319.99	322.37	322.16	312.6	316.35	317.71	313.82	313.64	320.31	314.84	312.22	318.45	319	313.06	314.51	312.77	319.08	318.82	314.65	316.85	318.13	318.24	313.43	314.29	319.56	317.52	315.93	317.43	314.68	314.98	319.52	312.53	313.82	316.29	314.14	322.93
301.64	307.35	308.95	302.55	300.32	304.73	303.56	304.54	302.84	302.65	306.07	303.29	298.28	302.16	306.52	303.66	300.79	305.15	302.07	304.48	302.46	304.04	307.06	299.94	300.78	306.26	300.4	305.14	301.93	308.3	304.13	305.85	309.49	304.5	300.98	302.3	305.73	305.65	301.45	303.61	303.95	305	304.09	304.81	303.45	301.41	301.24	301.11	304.82	302.25
295.5	301.07	297.78	301.47	293.07	301.6	297.64	292.84	292.87	301.62	294.53	294.65	294.83	294.73	293.31	298.2	301.41	296.23	296.85	301.92	292.94	302.22	296.49	295.07	300.61	294.46	297.9	293.75	297.24	298.35	294.29	289.84	293.95	297.16	292.78	299.35	297.06	298.08	298.93	295.36	298.42	295.83	289.45	296.2	296.31	300.59	297	300.42	296.43	296.98
299.43	302.54	304.3	297.17	302.41	301.98	297.77	297.25	300.31	304.56	304.56	302	307.91	305.41	301.02	299.94	304.41	304.31	301.31	298.16	300.15	294.53	302.8	300.2	297.05	305.69	304.82	304.55	297.5	299.28	303.2	295.7	301.5	297.04	302.06	305.4	298.12	298.57	293.66	299.48	301.99	297.48	301.54	301.69	299.54	300.18	304.12	305.7	299.51	303.65
310.57	305.75	307.36	305.39	297.27	305.95	305.44	303.66	300.99	299.59	308.81	303.91	303.76	306.39	298.15	306.29	306.68	306.94	305.71	303.47	302.62	301.7	298.14	301.08	304.76	305.08	308.17	303.11	307.82	309.21	307.62	303.91	303.8	303.81	303.05	303.61	303.92	303.43	303.42	302.23	306.62	305.74	304.25	307.19	307.61	307.49	309.12	307.85	311.26	305.93
305	306.09	309.25	300.85	306.41	309.72	305.8	306.78	305.82	308.9	308.32	305.85	308.11	305.43	305.99	306.41	306.38	309.31	304.29	307.28	305.87	306.37	306.17	305.88	306.2	308.25	308.66	303.66	306.14	306.28	307.97	304.78	309.24	307.76	304.42	303.96	306.76	302.75	308.76	306.44	308.56	304.21	305.76	305.19	308.4	305.61	307.9	303.11	307.86	305.3
302.76	302.38	299.69	302.34	300.24	307.62	301.54	299.2	301.04	301.17	301.14	304.13	296.65	297.6	298.16	307.37	301.89	301.13	304.87	306.64	296.82	299.94	301.45	299.36	295.11	301.77	307.61	298.35	302.02	302.14	304.33	303.96	305.45	306.02	298.37	299.67	295.11	301.58	301.61	298.4	307.15	297.17	298.05	301.35	298.43	302.49	307.16	299.68	301.04	302.88
324.87	321.61	322.53	325.45	332.59	321.83	327.28	326.35	331.89	325.58	329.71	323.27	327.02	323.23	321.37	319.31	326.13	322.87	322.09	320.29	326.92	325.38	323.24	325.16	324.35	323.5	326.51	321.4	326.24	330.1	325.78	324.57	329.07	323.99	323.46	321.09	329.75	326.34	325.39	326.81	331.18	321.18	328.12	329.62	326.28	326	328.47	328.25	325.13	328.02
308.32	306.76	301.04	301.97	305.41	301.43	302.44	304.64	301.43	306.52	303.67	305.27	302.21	302.97	300.18	308.56	300.06	303.37	303.8	308.85	302.67	303.24	305.73	301.72	303.6	302.96	300.7	308.81	297.76	297.52	305.86	305.34	312.65	300.36	304.72	299.79	303.97	304.84	304.7	304.86	299.03	301.05	302.19	305.16	301.65	300.02	303.92	303.84	302.63	304.25
316.37	316.03	317.22	312.98	310.89	315.02	311.82	317.55	309.82	309.72	313.98	310.38	316.89	310.12	316.71	315.25	313.7	315.11	313.16	309.75	313.16	316.4	315.76	313.74	316.92	317.99	314.23	313.57	311.14	317.6	313.54	309.85	315.65	317.45	310.47	313.3	318.11	313.44	315.93	313.82	310.8	312.3	312.26	315	311.86	318.79	314.62	319.39	315.03	314.75
302.25	303.69	302.48	302.26	307.03	300.16	300.37	302.99	307.56	298.03	304.52	303.39	310.36	297.53	297.59	304.17	298.08	305.21	311.06	299.17	302.4	300.65	305.27	295.31	301.75	301.5	301.79	302.12	303.17	303.04	301.55	304.1	302.05	304.5	304.79	299.49	308.75	303	303.45	302.45	305.18	303.68	302.49	307.39	304.17	304.61	300.43	305.17	299.85	300.27
310.54	318.72	313.89	315.93	313.31	316.08	316.54	312.33	313.34	308.83	317.49	307.65	314.06	318.07	316.83	315.28	312.93	312.91	312.18	313.71	310.76	311.65	311.59	315.96	312.83	310.55	311.48	313.32	315	310.41	315.89	313.52	312.47	311.75	317.08	315.64	313.97	312.26	315.33	314.63	311.73	313.3	312.42	306.43	311.21	311.23	310.2	312.2	314.8	320.62
317.25	315.98	313.27	317.16	312.16	311.35	314.55	314.33	318.12	316.16	317.92	315.06	316.95	316.11	315.45	319.31	312.01	312.81	314.36	315.28	316.12	312.73	312.69	313.03	313.43	317.03	318.06	311.85	314.36	316.08	314.58	317.82	317.96	319.79	315.8	313.22	315.23	312.74	315.02	313.48	313.44	317.08	320.15	320.25	314.6	310.42	319.29	314.93	320.17	313.6
312.66	312.39	312.16	319.44	311.35	309.75	311.1	311.76	310.2	313.37	311.08	305.29	308.97	313.28	311.43	310.4	312.47	310.26	307.13	310.19	312.57	315.3	312.48	311.96	314.86	316.95	315.6	313.41	317.66	306.05	310.78	310.93	314.31	317.75	310.34	310.57	311.92	312.03	309.61	310.83	314.63	311.65	313.21	316.99	316.08	316.33	312.48	320.54	310.6	311.68
310.78	311.53	306.47	307.19	305.94	306.5	302.27	301.22	307.3	303.7	301.12	303.54	306.65	308.19	308.04	311.21	306.54	306.63	303.46	304.79	305.31	308.39	301.26	302.78	305.01	310.48	303.68	302.05	305.02	305.59	312.15	306.35	302.98	306.42	302.81	301.84	302.95	305.61	304.49	305.22	300.83	298.09	305.56	301.95	298.62	308.46	308.41	306.32	302.87	307.46
298.4	292.82	293.67	296.16	295.37	296.66	295.26	298.46	299.18	298.23	295.17	296.12	293.53	291.07	295.93	297.22	292.1	293.85	293.58	293.66	292.82	294.71	291.84	293.59	295.91	296.54	303.82	293.72	293.79	297.05	296.31	294.26	291.35	295.23	297.84	292.7	294.49	292.99	284.83	295.93	297.19	292.38	293.16	292.73	297.69	294.86	295.09	294.14	296.08	295.84
306.95	311.29	308.47	306.78	307.24	305.66	310.54	306.17	302.63	306.85	300.53	307.33	307.54	305.69	305.28	306.99	308.26	304.22	306.28	307.86	309.95	309.64	309.08	307.33	305.32	305.07	311.27	304.98	305.5	306.91	310.37	310.1	310.29	303.89	306.3	312.34	307.19	299.85	305.24	308.62	302.83	312.09	305.71	305.79	306.69	303.92	308.06	306.64	308.45	302.71
312.85	315.01	317.13	317.36	310.57	311.24	315.05	312.18	320.32	313.98	312.21	312.8	314.03	315.89	318.99	312.42	311.21	314.29	311.3	315.08	317.98	312.86	316.15	315.79	316.67	313.87	316.82	313.73	312.37	314.52	311.51	315.2	308.79	313.63	313.36	312.37	312.4	311.65	313.32	316.43	310.56	309.68	309.76	312.48	312.27	311.71	311.44	317.19	313.42	316.7
296.88	291.79	296.87	289.31	300.31	292	294.56	292.74	289.83	292.86	295.38	293.17	293.45	294.73	293.9	291.36	294.32	294.56	291.85	294.84	296.47	293.17	290.17	293.64	288.85	296.83	299.33	293.06	298.85	299.11	294.66	301.07	295.94	292.85	292.95	299.43	298.36	289.22	298.97	292.72	295.88	288.63	294.93	295.48	297.32	295.9	294.6	292.08	291.48	297.77
316.44	317.5	314.73	313.46	316.92	312.22	315.57	318.93	315.1	311.18	310.9	318.18	309.99	318.09	313	312.47	316.37	315.37	312.71	314.07	318.07	314.32	318.76	314.96	315.09	312.8	312.43	315.35	314.5	315.02	317.7	315.75	315.06	312.25	312.32	314.14	318.64	311.79	314.43	317.85	316.05	321.1	316.01	316.91	323.11	314.92	310.81	319.19	318.34	315.86
312.36	306.67	304.72	312.51	306.39	310.42	313.54	311.87	313.52	308.37	310.3	310.6	310.24	316.41	306.19	312.09	314.3	310.69	309.17	312.84	305.9	313.07	309.56	314.48	312.26	315.04	310.38	307.8	313.09	308.23	309.2	305.53	310.97	312.94	312.15	309.11	311.82	308.18	306.67	306.24	314.49	308.62	312.5	311.81	311.07	308.6	311.32	306.67	310.97	311.35
298.77	294.49	294.59	299.64	294.2	295.55	297.47	291.78	293.56	294.69	294.32	296.75	291.29	291.25	296.74	296.48	293.71	293.57	295.95	296.75	295.54	301.08	295.73	297.02	289.01	291.94	294.54	296.57	296.69	295.53	295.22	293.46	290.45	294.75	293.96	290.99	294.46	297.41	293.56	290.77	295.17	302.3	295.59	293.92	290.99	299.75	288.4	300.63	292.76	297.99
305.09	308.99	305.87	305.67	306.83	312.82	303.81	312.1	308.23	306.58	305.29	306.11	306.61	306.53	303.72	303.01	307.41	306.26	305.79	306.37	303.81	301.68	308.64	304.94	304.94	304.97	308.62	305.47	311.26	307.17	311.58	308.56	307.82	305.5	307.89	306.81	305.43	309.85	312.82	305.32	307.4	306.44	302.53	309.11	305.4	307.22	308.01	308.22	310.34	310.62
314.36	315.04	313.87	315.82	316.09	315.75	315.46	318.17	316.72	318.06	315.75	316.06	312.16	314.11	312.21	309.15	311.28	310.18	315.17	311.47	318.9	318.74	309.1	311.95	313.94	314.81	313.93	315.15	310.96	312.68	316.71	316.85	318.94	312.24	313.82	319.77	315.21	320.36	316.84	317.3	315.95	314.46	319	311.39	311.69	318.95	314.35	313.28	310.56	308.2
327.83	325.1	330.1	326.16	330.34	324.88	332.83	331	331.13	332.31	331.2	325.39	332.68	329.52	327.95	328.25	331.9	332.11	329.43	331.12	328.51	329.74	334.51	326.55	330.83	327.39	328.84	327.06	323.25	327.83	329.84	330.53	327.29	328.82	324.12	327.5	328.45	326.61	329.97	326.35	328.84	327.49	324.15	328.99	326.8	327.22	328.18	326.91	332.91	326.29
312.6	318.2	321.22	318.8	312.78	317.19	311.68	318.55	316.15	315.81	312.39	315.23	318.06	314.05	310.32	316.1	318.59	319.49	313.57	317.88	318.89	313.09	315.09	316.19	318.14	320.8	316.56	316.09	319.96	314.99	318.97	314.4	318.56	315.99	315.76	313.28	317.91	320.6	313.78	317.75	320.46	316.4	316.28	315.4	315.96	316.55	314.66	313.67	314.5	313.64
301.33	303.44	302.29	308.17	309.27	304.91	301.83	303.68	301.42	302.8	294.19	302.19	306.22	301.57	298.96	302.8	307.39	300.94	297.35	302.18	298.92	299.07	304.59	308.15	300.63	295.97	302.9	298.81	298.45	297.13	298.29	302.78	302.99	305.69	303.49	299.37	297.89	299.09	301.58	302.11	299.24	302.71	298.63	300.62	300.09	304.29	302.78	297.02	300.69	305.65
314.52	313.86	313.34	313.97	317.53	312.5	312.97	310.14	314.92	310.18	311.96	311.21	314.07	316.14	314.31	311.6	315.78	311.31	318.53	316.44	308.25	311.37	314.67	311.75	315.94	311.78	315.83	317.31	314.88	310.29	314.07	313.46	313.99	312.82	314.91	318.33	310.29	318.88	313.4	315.23	307.79	318.78	317.36	313.28	309.06	314.82	313.14	310.07	313.55	316.71
302.6	305.7	305.61	307.82	310.8	307.33	302.05	310.7	304.21	303.62	305.8	304.95	303.25	305.01	305.49	304.19	305.14	310.39	305.83	308.02	307.94	311.59	305.69	301.68	307.79	306.99	308.32	305.35	306.08	308.67	307.73	302.07	304.95	306.25	305	303.96	310.18	305.02	305.32	304.98	305.52	309.31	303.52	302.66	303.31	303.99	307.33	308.72	305.65	303.65
312.74	312.75	317.37	318.05	314.4	312.67	318.55	315.07	315.87	316.45	317.52	315.94	313.21	318.34	319.02	315.86	319.47	317.33	307.51	313.73	316.64	318.64	309.69	313.16	310.82	322.27	315.24	315.02	313.31	315.74	315.21	316.62	315.73	313.58	314.12	315.73	316.68	315.2	309.82	309.91	316.33	313.84	314.47	317.19	315.86	308.98	311.59	308.27	315.65	317.58
307.64	301.95	307.83	306.1	301.94	307.56	306.34	301.56	303.1	306.36	302.93	308.18	306.39	310.46	302.98	308.42	302.91	301.14	309.04	303.47	308.7	305.61	307.67	303.36	305.79	308.99	308.22	304.42	307.69	308.78	304.98	307.4	306.43	305.78	302.03	310.42	311.32	304.72	309.7	302.18	306.17	307.57	313.75	305.2	304.87	306.01	303.17	307.6	305.41	307.45
306.75	309.36	312.93	316.48	312.16	309.55	309.7	311.46	313.86	306.93	313.4	311.06	310.18	314.27	314.22	305.75	312.81	311	308.77	311.73	309.19	301.1	314.49	304.61	307.83	310.03	312.77	312.23	307.43	307.72	309.69	315.55	308.07	307	311.12	310.06	308.69	312.04	310.76	311.35	310.67	313.5	308.2	312.17	312.25	310.52	314.11	304.9	310.48	310.41
313	308.27	312.63	315.84	312.04	309.8	310.9	311.18	309.65	311.21	312.32	311.52	312.43	315.6	311.35	300.49	307.25	307.58	319.13	312.09	306.29	310.33	310.35	313.57	308.55	307.41	313.1	312.72	309.13	313.47	312.06	309.98	310.79	313.01	310.32	309.51	313.06	310.06	309.1	313.98	306.91	305.2	316.23	310.41	309.02	312.74	311.44	307.13	306.75	310.41
308.53	308.39	308.16	307.01	302.43	309.73	311.47	305.08	312.21	306.86	307	310.55	306.68	305.68	301.92	310.18	310.11	309.69	306.73	305.5	307.93	309.29	308.22	304.23	310.14	312.7	308.73	309.18	308.88	306.74	311.59	303.02	310.63	313.45	309.23	305.82	311.43	309.91	306.66	312.5	308.63	306.7	302.52	305.72	309.14	304.07	310.26	305.12	306.51	306.38
312.95	309.1	308.35	316.01	310.88	315.73	311.84	313.34	318.04	311.43	317.66	315.61	311.32	310.74	316.14	315.54	314.17	312.49	312.84	308.81	310.45	314.55	314.13	309.69	315.92	309.65	314	310.83	316.82	313.48	320.6	312.66	315.9	319.91	318.04	317.3	313.44	313.6	313.09	314.33	316.05	309.94	320.02	312.97	311.96	310.93	313.83	320.13	318.09	312.86
312.61	312.08	314.62	317.15	314.42	314.4	317.19	308.87	310.64	308	311.04	310.25	316.86	313.29	316.97	312.31	313.43	312	316.13	314.76	313.57	308.6	310.69	314.62	313.59	314.67	311.9	320.91	317.55	309.01	314.61	317.34	315.3	316.06	314.3	312.44	317.34	313.87	315.05	311.29	313.34	315.74	312.44	311.77	316.7	313.35	316.81	312.84	317.65	314.47
311.26	312.68	316.32	316.62	318.97	315.46	315.47	315.33	314.15	314.04	320.81	317.56	316.33	313.21	312.9	316.49	314.4	314.05	312.03	313.22	319.52	317.13	313.65	315.93	317.79	315.03	312.49	312.82	311.96	312.38	314.85	310.27	311.21	311.05	312.94	317.12	320.51	321.5	311.38	312.15	313.43	311.16	318.15	314.47	308.65	314.38	317.78	308.04	311.08	314.8
304.47	305	300.87	305.3	306.23	305.71	304.9	302.87	304.51	303.26	300.04	306.79	308.31	306.25	307.03	307.04	307.17	308.98	306.84	307.03	303.3	302.6	305.58	306.41	301.08	304.07	303.16	301.52	305.96	303.72	300.6	304.69	309.8	303.02	308.29	306.98	307.2	302.14	304.04	308.37	304.59	305.08	299.75	305.88	307.74	305.59	308.36	309.32	306.87	302.7
313.63	305.93	309.72	310.33	309.18	310.38	307.25	314.58	310.51	310.4	312.5	312.39	306.53	307.77	314.4	308.8	307.76	316.94	308.33	308.62	309.62	309.91	309.54	310.53	308.63	309.42	313.85	314.1	306.52	313.1	309.24	311.97	314.5	314.11	309.97	310.27	317.34	310.83	313.57	315.22	314.48	309.2	312.34	314.72	314.15	317.74	313.68	310.76	311.83	311.72
325.94	326.97	322.02	333.05	328.42	327.15	329.3	324.8	330.63	325.79	332.23	328.05	328.24	328.28	328.88	328.84	330.9	329.74	328.31	327.31	328.79	333.37	326.99	330.47	328.07	325.44	331.13	331.59	327.08	330.13	328.99	336.7	322.36	327.16	322.75	326.76	327.71	325.48	326.22	332.46	324.45	328.8	326.38	325.29	330.05	325.97	326.54	329.49	327.8	329.05
315.42	322.62	322.63	318.17	321.44	317.04	320.91	319.21	318.23	316.39	319.05	317.47	317.56	319.5	319.56	316.84	317.06	312.64	317.15	317.46	318.28	320.03	318.27	311.11	317.43	318.64	317.18	319.85	317.91	316.38	319.22	319.8	320.06	317.26	317.78	322.15	315.81	316.97	319.22	318.47	320.11	318	318.95	322.14	316.97	320.46	318.45	317.33	318.63	317.13
302.62	300.24	302.53	304.25	302.44	309.05	303.56	304.54	302.13	304.55	297	302.99	301.9	305.72	306.93	306.35	298.76	298.88	303.85	302.87	304.62	304.82	301.81	304.96	304.34	306.7	302.76	301.29	301.2	301.94	303.19	304.99	305.33	303.81	302.42	305.25	306	302.42	300.24	301.04	302.84	302.86	303.1	304.03	303.49	302.45	303.05	305.56	301.95	299.84
300.53	310.82	302.33	303.93	302.82	307.58	307.42	306	308.41	306.4	304.29	306.12	298.12	307.33	304.3	299.58	302.48	310.58	306.91	307.06	303.48	304.46	305.77	305.34	301.83	304.14	308.19	300.86	304.75	304.19	304.96	300.49	305.9	302.91	300.84	310.31	298.6	312.81	306.7	306.85	306.64	305.6	304.33	306.34	301.46	309.79	300.9	307.39	309.07	303.87
[truncated: 150 more columns]
