# Supplementary material for: Genetic dissection of main and epistatic effects of QTL based on augmented triple test cross design
Source: PLoS One. 2017 Dec 14;12(12):e0189054. doi: 10.1371/journal.pone.0189054 (PMC5730204; doi:10.1371/journal.pone.0189054)
Supplement: S9 Supporting Information — (ZIP) [file pone.0189054.s009.zip › z5_500_0.2_5.csv]

290.28	294.68	299.89	299.22	294.76	300.67	293.04	296.54	292.39	294.42	294.32	288.57	293.52	297.23	298.45	295.06	287.78	296.28	294.53	298.65	293.5	297.87	292.84	292.69	289.65	293.02	298.47	298.12	293.89	297.46	299.36	295.21	290.52	300.21	293.77	299.86	291	289.31	291.74	301.16	298.39	299.5	292.37	299.04	290.25	305.49	291.31	298.3	294.62	299.5
309.11	308.33	309.34	314.89	308.28	305.3	300.35	305.6	300.16	313.04	298.05	312.34	303.71	313.85	311.26	309.7	301.03	307.03	301.3	301.82	306.46	300.12	306.03	312.55	295.36	306.06	300.81	308.62	305.27	308.45	307.36	307.83	308.25	302.94	304.91	301.21	311.62	303.45	300.39	304.7	304.71	300.03	304.5	319.34	308.48	307.98	301.45	303.81	304.64	305.68
311.27	313.38	320.21	311.39	312.12	307.49	318.23	315.51	309.02	318.76	313.29	317.18	316.43	312.44	316.07	320.03	319.66	312.52	323.44	309.75	317.17	310.11	310.12	320.68	312.17	319.86	322.08	318.58	326.04	317.93	314.15	320.51	310.61	314.04	307.19	310.19	309.89	317.55	318.7	315.67	314.74	314.62	315	314.44	319.79	320.06	319.99	306.32	307.8	316.33
316.26	312.7	317.82	312.96	315.94	317.86	322.66	317.22	314.09	317.64	316.7	312.17	318.78	315.42	318	312.05	317.21	320.76	318.45	318.23	314.89	317.07	316.91	308.93	321.18	315.81	314.64	315.24	307.32	319.02	319.49	317.83	311.07	319.67	313.4	317.69	325.69	316.29	310.74	320.22	316.15	320.43	312.99	317.89	314.91	316.56	316.49	318.19	320.14	313.24
297.8	299.46	305.04	307.19	300.79	312.12	306.57	313.38	302.54	299.8	307.66	297.31	300.86	306.09	300.52	304.62	299.98	302.46	302.75	308.06	303.33	302.72	305.1	305.49	304.31	305.13	298.63	308.9	308.67	301.23	307.22	307.04	303.93	301.69	308.33	310.56	299.11	308.09	303.13	295.88	299.02	304.11	301.64	305.43	304.45	300.48	303.24	309.67	301.98	299.42
321.05	316.96	318.23	324.01	310.06	321.88	314.44	315.66	322.12	318.44	312.01	319.26	316.23	316.74	326.78	313.08	316.73	319.34	316.15	321.94	322.82	321.75	317.17	321.22	321.88	316.7	320.87	314.76	309.93	326.4	315.27	312.96	324.99	314.7	319.13	324.86	320.33	318.75	324.33	321.69	316.54	313.53	314.59	322.11	315.12	311.32	310.65	324.19	316.85	310.87
297.99	290.71	298.21	289.15	297.78	303.34	296.19	293.93	296.18	295.42	294.82	300.79	292.27	294.82	299.2	298.89	306.89	296.8	293.81	302.5	299.33	299.71	297.59	295.97	296.45	298.74	306	293.42	304.73	298.65	301.66	288.97	298.86	304.95	297.4	300.47	290.96	296.86	296.27	299.91	299.19	299.27	302.54	305.2	295.92	296.67	303.74	294.88	296.73	299.58
301.15	304.59	309.47	307.96	299.75	310.74	305.02	305.68	308.66	307.25	307.1	304.92	307.74	302.31	308.99	307.66	304.87	305.12	316.77	309.39	299.41	304.8	306.34	299.84	310.65	309.32	305.83	310.44	308.25	303.6	307.78	304.69	311.95	308.77	313.28	309.33	313.45	306.46	306.1	308.67	302.17	302.59	305.67	310	306.25	302.45	312.27	304.25	306.84	305.32
305.23	304.38	303.6	298.7	310.13	304.12	309.65	308.86	311.59	304.01	297.4	304.18	304.34	307.86	305.55	306.6	316.69	309.82	304.79	304.73	312.07	308.91	302.37	307.08	309.84	304.98	305.93	302.26	305.92	304.38	301.42	300.15	302.96	306.57	305.59	311.56	298.6	306.24	307.1	312.02	304.4	304.1	312.12	302.5	310.27	308.5	308.75	307.19	304.84	311.01
312.69	308.25	312.96	316.94	316.43	315.85	321.06	316.5	309.67	315.65	314.77	319.54	311.43	317.58	317.77	315.43	318.55	310.84	321.35	321.2	316.09	318.94	312.55	317.81	308.32	319.23	311.54	311.38	313.4	315.45	318.86	315.84	315.6	316.2	313.33	319.8	310.84	304.55	315.31	310.13	314.77	319.88	319.13	314.96	312.78	318.49	317.89	312.54	318.42	312.43
311.41	313.75	319.28	310.6	313.09	312.86	307.16	315.36	307.02	310.69	308.7	311.31	319.26	315.81	312.4	312.29	301.91	310.49	312.82	309.66	312.7	310.21	310.08	310.22	307.26	309.77	314.6	307.6	310.37	313.92	306.04	305.05	308.09	312.31	313.61	310.14	307.09	313.93	312.27	314.96	313.87	308.24	309.45	309.54	306.91	309	312.71	313.07	310.03	316.1
305.89	303.22	300.38	306.04	305.15	306.86	301.51	300.71	307.49	310.9	307.44	296.43	300.39	315.26	305.39	302.58	298.48	305.06	305.29	300.15	308.26	300.01	302.44	308.07	304.06	300.68	309.29	300.16	306	306.08	301.94	296.92	304.35	309.79	301.07	306.81	301.54	306.6	299.67	307.82	301.8	304.74	308.59	299.98	303.45	309.02	304.3	296.12	302.69	301.2
311.06	306.29	313.15	314.27	320.51	316.79	309.01	308.08	314.12	319.54	315.76	320.08	317	306.67	313.04	308.65	310.48	316.94	305.44	320.71	317.62	311.77	309.71	318.02	327.12	310.26	318.33	312.44	322.4	309.11	318.21	312.16	308.98	315.64	320.19	318.58	312.82	302.85	309.49	317.64	317.47	315.79	306.68	310.59	316.55	322.61	314.97	316.71	313.45	315.9
319.87	318.45	326.37	313.45	320.08	316.6	316.71	318.69	322.44	314.93	318.54	322.62	316.76	318.68	317.29	315.87	316.38	314.93	317.5	326.29	317.11	323.05	316.97	314.15	331.09	316.73	319.08	317.74	321.49	319.27	317.89	314.51	313.26	310.5	310.98	325.89	322.97	315.63	319.98	320.25	315.7	316.8	318.24	320.26	316.61	317.25	316.76	322.55	321.65	322.35
307.84	299.33	302.99	298.81	305.02	301.93	301.94	307.41	303.25	305.99	304.23	301.53	302.72	297.91	292.38	301.85	300.41	295	299.04	305.94	302.92	306.15	302.59	299.95	303.19	299.52	305.82	305.2	304.75	303.44	309.66	296.11	303.61	304.47	300.13	302.09	295.8	296.21	303.86	303.89	297.39	304.33	300.58	301.77	310.54	308.41	298.94	303.03	293.56	308.01
309.01	311.54	298.23	308.07	311.47	310.62	307.34	312.68	312.33	310.73	312.63	306.14	310.08	309.28	309.4	306.68	309.56	309.16	309.61	308.4	307.94	314.46	314.39	311.28	301.77	305.15	316.05	308.19	306.86	308.57	309.73	310.51	311.04	316.28	302.46	309.01	302.14	308.28	307.77	308.54	302.58	308.14	297.17	307.69	309.7	311.21	316.12	311.65	312.66	306.91
314.9	320.56	315.94	323.55	319.33	317.12	318.72	320.77	318.79	316.96	315.4	319.49	317.51	315.07	316.37	315.44	323.41	314.69	318.63	317.58	319.95	319.54	320.27	318.59	318.62	316.71	313.34	317.81	313.85	311.81	315.44	321.11	314.58	318.4	316.34	319.89	314.44	325.04	315.01	317.17	318.42	322.03	315.61	315.15	313.96	323.92	318.72	317.97	318.6	321.16
309.98	315.51	320	318.84	307.64	312.01	314.78	312.68	312.88	315.48	317.37	307.2	311.96	309.45	305.3	307.52	311.67	311.84	316.94	315.52	305.09	311.48	308.19	306.58	320.84	318.37	313.13	312.77	310	311.26	305.78	315.02	315.78	313.59	316.41	313.81	315.36	309.09	313.15	308.01	313.6	318.2	315.18	312.31	314.52	304.22	308.07	307.79	316.39	309.13
301.28	296.28	303.79	302.15	294.72	298.23	305.73	293.28	307.65	296.73	307.07	303.17	309.15	307.4	304.32	303.71	302.03	310.3	299.03	306.52	305.14	300.37	302.69	303.47	305.26	299.83	306.63	304.01	303.98	297.85	295.32	301.08	301.93	298.71	306.24	300.7	304.04	304.78	305.88	309.67	302.02	298.01	299.67	304.68	300.4	306.76	304.99	297.76	305.47	303.25
305.58	305.28	306.4	304.5	306.52	316.14	304.85	311.64	303.98	308.77	308.85	311.28	313.42	316.54	307	311	308.29	311.17	307.39	319.42	314.91	308.96	306.56	302.48	310.39	313.36	305.55	311.72	310.37	308.45	309.87	311.56	313.38	305.58	307.52	311.5	314.97	309.18	307.58	305.64	309.57	315.63	310.43	307.1	311.36	314.66	313.19	304.06	309.69	312.67
307.41	300.16	300.07	300.16	300.3	299.18	311.02	306.93	303.59	303.27	302.95	309.9	301.82	299.98	305.67	307.71	307.04	302.34	298.09	303.52	300.27	298	300.13	297.61	304.52	299.39	300.03	302.8	302.31	302.13	301.79	306.56	309.63	304.1	302.01	307.13	302.88	305.95	303.17	301.51	300.85	303.73	302.1	303.59	298.08	304.19	304.49	306.35	299.06	307.22
305.48	316.55	308.5	311.52	309.9	317.78	311.85	308.95	312.69	306.84	308.63	306.43	308.89	303.71	314.16	316.45	314.56	305.69	309.47	311.45	309.3	316.07	312.19	309.12	305.21	309.22	314.61	312.05	306.88	311.97	311.55	300.86	309.51	320.52	304.12	305.78	307.76	309.82	302.88	305.94	311.1	299.24	311.97	308.93	311.35	307.74	311.83	313.38	313.9	318.1
309.1	310.47	316.07	310.87	308.9	314.23	313.99	313.01	314.27	312.63	308.31	312.9	320.31	314.04	309.7	308.89	316.46	313.08	314.38	318.55	315.62	312.33	317	309.57	318.05	317.23	315.66	315.8	316.59	311.36	316.1	308.62	312.77	316.61	313.92	309.69	313.8	315.12	314.75	313.41	315.55	311.57	316.9	319.14	314.05	318.09	317.24	308.07	314.58	317.05
306.78	308.91	302.32	307.86	303.9	307.74	296.39	297.05	305.62	302.01	303.07	307.23	303.74	305.07	295.73	303.93	304.13	303.76	304.76	311.81	310.63	305.74	307.11	304.04	303.08	304.47	302.94	312.43	300.51	304.96	311.65	303.63	305.73	303.86	302.72	308.12	301.92	307.18	307.17	300.73	301.26	305.73	307.45	298.93	298.21	298.24	300.93	303.2	302.49	307.17
309.46	308.21	306.54	303.79	302.93	312.64	309.14	308.55	302.89	312.39	307.27	303.91	300.19	311.9	304.22	308.41	308.81	305.89	305.54	304.22	305.29	306.1	304.14	307.68	309.01	301.18	307.43	304.74	303.49	305.78	296.88	307.46	311.61	311.54	313.15	308.75	304.7	307.72	304.95	309.37	304.72	303.7	306.03	300.62	301.7	303.73	314.28	300.64	309.36	307.85
321.04	323.15	317.46	316.41	314.53	312.81	316.68	317.22	316.16	314.55	317.88	323.21	317.5	312.85	312.62	314.38	318.86	311.96	323.62	313.95	311.93	316.28	321.46	318.69	315.26	310.84	316.81	312.98	307.33	320.39	313	318.4	318.86	322.21	314.56	317.66	310.44	317.67	315.53	316.37	319.14	318.66	309.09	323.88	319.33	321.47	320.36	309.6	314.31	311.18
299.75	299	310.91	309.45	309.63	306.93	305.73	306.62	305.39	304.46	313.44	298.89	303.32	305.63	304.5	309.66	305.76	302.72	301.02	311.78	303.36	305.69	308.83	303.8	300.51	306.47	308.77	297.93	300.8	302.25	303.06	307.59	299.39	310.54	303.49	298.3	304.23	304.04	299.68	305.69	298.16	310.35	306.84	307.01	301.87	307.34	307.07	306.68	303.4	303.12
311.9	321.4	315.22	308.71	312.36	322.63	320.52	317.42	311.09	320.62	317.06	319.73	319.35	315.09	327.44	324.65	318.34	315.17	323.33	313.02	327.97	313.12	319.99	319.71	319.08	321.06	313.29	314.73	315.48	316.7	315.64	319.66	316.57	324.43	316.65	319.47	308.78	326.04	315.99	316.01	320.4	315.16	321.53	316.65	318.81	320.25	322.65	317.8	317.68	318.88
324.19	329.96	324.84	330.98	327.89	327.93	330.57	325.43	326.08	327.57	323.78	323.5	326.39	324.97	323.51	324.24	327.65	324.02	329.58	326.27	325.26	328.04	331.78	320.21	323.87	323.55	328.19	329.77	324.09	330.04	329.59	324.28	326.81	331.02	324.58	319.93	327.96	327.87	324.33	331.97	327.84	328.95	329	330.8	333.42	318.64	324.07	334.54	322.15	323.28
300.15	283.99	296.71	291.56	295.05	295.56	291.16	301.41	299	294.17	301.42	289.45	291.91	288.84	298.09	296.46	293.84	291.88	294.78	304.22	296.17	302.2	301.79	299.26	300.73	292.24	291.56	298.63	289.64	291.5	299.32	298.7	297.95	290.77	304.61	296.93	294.86	300.78	305.65	296.34	294.58	288.47	292.13	287.59	291.64	296.46	301.16	299.5	292.51	290.06
310.08	303.8	319.83	305.99	312.39	310.98	311.7	306.42	312.39	309.88	312.21	306.93	309.08	310.39	310.12	310.74	315.98	312.8	307.55	316.8	314.11	310.07	311.06	311.28	314.15	310.79	314.74	312.74	314.97	311.89	315.08	318.21	318.75	311.67	313.03	310.31	317.57	311.7	315.48	308.89	308.15	309.63	308.34	309.67	312.68	302.31	306.06	315.91	312.6	310.08
331.81	321.01	330.29	336.85	334.1	325.76	325.88	325.35	328.19	324.86	319.39	327.22	328.85	330.47	321.6	327.41	326.85	328.48	325.27	323.93	328.97	326.77	326.75	330.48	327.08	330.54	325.63	330.2	329.98	316.84	329.61	324.61	327.83	331.18	321.73	328.79	323.86	322.7	321.65	326.5	321.38	319.21	324.03	328.53	327.15	327.93	320.63	329.29	334.21	322.28
308.21	311.79	305.33	300.62	316.35	308.55	303.25	312.21	308.76	308.47	310.62	312.17	318.49	312.41	312.37	308.71	305.18	322.16	311.18	309.14	308.71	312.84	305.87	311.49	313.13	307.27	314.93	306.23	317.07	312.86	307.53	309.71	310.77	309.12	308.59	312.97	310.69	309.15	307.3	305.68	310.76	306.04	307.53	300.97	305.04	316.23	307.56	309.24	307.47	315.75
320.89	316.73	314.59	312.76	311.77	311.64	320.81	312.38	313.73	314.23	315.33	311.26	321.77	311.73	313.03	309.55	322.73	321.29	307.78	313.39	314.29	313.57	315.9	317.02	315.24	322.77	318.76	318.03	308.59	319.65	323.17	316.47	322.04	324.74	319.66	317.83	325.57	320.75	317.74	322.75	314.4	318.69	315.85	324.23	311.49	319.03	318.46	314.72	316.76	318.52
295.32	292.71	296.14	292.79	304.39	301.87	302.02	297.42	299.73	299.98	294.1	292.56	299.7	301.2	297.48	288.31	289.45	299.19	298.25	292.87	289.46	300.64	292.77	296.03	302.39	298.23	299.7	286.93	288.36	298.56	296.7	302.62	296.24	298.5	294.11	298.43	295.02	289.92	293.93	302.71	300.97	293.99	298.73	295.2	290.58	300.15	300.75	291.55	287.38	302.87
310.05	304.44	301.62	307.39	308.97	311.45	308.68	309.27	301.5	314.78	310.35	305.74	315.11	301.94	304.37	302.83	312.73	299.27	307.96	304.62	303.2	302.21	308.6	308.3	305.15	302.51	311.07	307.58	310.8	307.96	314.15	301.05	301.47	303.11	307.25	306.76	307.03	303.34	305.56	310.67	309.11	309.77	312.92	307.06	303.97	305.74	311.86	297.69	309.33	307.25
311.79	310.23	307.75	308.07	305.21	303.29	307.71	301.58	307.28	301.12	305.24	304.36	298.11	306.26	305.54	311.31	310.94	302.63	307.14	304.74	309.25	304.21	304.19	301.41	306.49	309.85	306.02	309.34	303.63	312.3	303.12	302.39	306.34	306.75	304.34	307.81	303.65	305.97	299.84	300.59	302.85	307.43	307.2	307.3	304.98	304.12	308	302.93	302.9	302.58
303.54	305.33	304.43	307.95	297.07	306.33	302.13	294.23	315.01	307.98	304.87	310.13	306.87	308.67	310.98	303.34	305.98	300.86	308.33	308.81	313.1	302.26	308.54	302.37	307.34	309.18	303.03	305.95	308.89	314.61	307.58	307.09	304.63	304.65	303.52	304.36	311.46	301.61	309.15	310.3	308.19	312.45	304.49	309.72	303.17	309.86	314.47	303.86	309.92	299.49
322.61	328.25	327.08	331.08	321.2	325	328.87	326.62	336.62	324.89	329.44	324.62	319.05	333.68	324.7	324.7	329.08	332.98	328.27	330.04	324.1	327.25	328.46	331.57	326.63	325.24	327.56	329.11	319.75	334.42	324.49	330.21	325.38	326.96	332.85	324.81	326.62	326.04	326.57	323.14	324.79	320.69	325.02	318.58	320.87	325.54	328.33	332.45	330.14	326.72
312.48	311.31	309.19	311.79	314.87	304.96	319.3	314.14	316.79	308.6	315.36	311.11	318.4	308.1	312.77	313.9	311.31	321.86	317.79	317.29	311.93	320.01	309.97	320.27	305.99	307.73	315.92	312.66	318.09	309.7	316.2	317.9	306.58	314.02	312.31	327.73	313.67	310.58	312.95	309.73	312.24	323.1	305.27	317.5	321.64	319.28	310.97	312.73	319.08	311.39
317.17	312.52	310.55	314.12	313.92	307.33	315.44	312.79	315.09	313.62	308.89	316.84	312.13	314.82	303.52	323.72	317.91	314.82	317.09	327.93	310.96	317.53	314.68	316.46	312.15	315.5	308.92	320.19	317.89	312.67	311.38	315.64	309.42	306.97	309.98	311.59	312.51	313.22	310.7	318.16	314.76	314.45	316.72	310.96	321.53	318.75	310.39	309.68	312.21	312.03
305.15	302.88	311.16	306.67	303.3	313.21	303.37	307.08	314.76	310.51	314.4	308.41	309.15	310	306.38	312.62	307.24	311.23	310.77	306.24	312.15	306.27	307.9	304.25	310.27	312.88	313.56	308.18	309.37	319.27	313.03	315.55	316.53	305.43	302.72	306.33	311.76	311.45	309.43	305.95	310.97	308.68	308.19	310.09	311.02	305.28	313.83	306.28	305.45	308.65
292.14	295.44	286.83	296.33	295.46	294.99	294.24	294	295.41	290.22	295.62	299.11	300.14	288.08	293.2	290.82	293.02	297.19	298.41	285.88	290.7	297.92	291.05	295.85	296.32	294.8	291.34	296	287.88	292.34	299.47	296.77	297.15	292.85	294.57	302.59	293.98	292.51	291.63	296.12	292.14	293.92	297.95	297.03	297.19	294.19	289.67	294.09	293.41	293.19
322.24	315.04	311.29	316.76	308.23	316.09	318.02	321.75	315.33	321.11	319.27	314.35	313.38	314.65	312.23	315.54	313.03	316.1	320.27	312.53	321.7	313.38	316.24	317.12	314.52	317.36	311.4	320.86	321.2	318.47	315.81	323.05	317.17	317.36	315.64	313.82	317.29	310.56	316.28	318.07	319.03	317.72	319.02	311.93	312.31	318.38	308.47	317.72	318.62	312.57
299.47	297.75	303.75	307.82	303.45	297.15	303.47	308.62	301.14	301.87	302.82	302.84	299.63	296.92	305.89	302.64	301.72	297.02	310.61	298.89	302.39	300.31	309.8	304.06	302.83	307.09	306.07	303.84	299.2	298.89	305.99	301.17	304.06	309.25	306.52	295.95	298.95	308.17	298.96	302.45	295.82	303.89	293.02	300.78	293.7	304.19	299.06	305.44	299.05	304.37
320.55	307.73	317.19	315.01	314.02	308.07	313.87	314.29	317.69	311.21	303.23	312.8	309.5	318.22	311.71	310.07	321.01	310.95	316.08	309.72	312.19	310.25	307.51	311.78	309.02	308.64	311.03	313.53	311.06	306.71	320	320.76	311.18	309.75	313.94	311.91	312	310.03	310.17	306.46	308.04	306.36	305.42	315.75	310.93	309.83	312.65	314.02	320.23	309.37
301.71	304.69	308.4	311.95	303.12	300.49	308.08	306.09	301.82	307.69	301.41	300.17	309.13	306.97	297.02	304.81	306.24	308	305.89	306.04	302.09	312.09	306.07	297.41	303.22	306.47	305.32	303.04	305.56	299.22	302.74	302.05	302.51	309.31	297.26	308.65	297.26	303.37	304.58	308.93	309.65	298.5	308.67	304.72	305.51	301.06	305.73	308.06	306.23	300.16
324.61	322.16	317.76	314.79	319.46	319.5	311.89	317.04	320.13	324.35	313.61	322.3	315.49	323.03	314.13	322.59	322.99	313.13	321.26	320.65	318.26	312.17	316.33	312.84	323.96	321.86	316.59	319.65	316.04	321.85	315.79	313.28	319.43	320.62	315.25	318.31	320	314.67	322.62	323.73	313.27	315.75	318.32	320.35	317.96	313.16	316.8	322.06	325.1	309.41
297.09	297.07	291.94	292.9	295.25	289.95	299.19	291.09	293.82	298.54	292.84	296.73	289.24	293.49	292.71	293.04	297.06	293.39	300.12	302.12	288.75	292.6	290.57	296.05	302.29	290.3	295.6	293.83	291.87	292.48	297.59	294.78	291.35	295.98	285.29	300.11	300.99	297.8	296.28	292.67	291.33	294.43	289.24	296.89	289.22	290.8	298.17	293.75	288.15	299.27
312.03	319.37	307.8	318.71	311.68	307.96	312.66	310.81	315.27	315.53	314.54	312.41	314.7	307.28	315.16	319.56	311.78	308.49	311.49	319.76	310.23	316.68	316.15	310.55	316.87	314.46	313.78	315.55	306.48	315.7	314.3	315.44	325.64	308.7	315.39	305.12	312.72	311.46	311.57	311.62	314.08	318.04	316.47	310.15	318.59	308.9	317.45	310.72	322.55	320.41
332.08	324.16	339.54	330.53	315.94	327.41	317.45	323.34	325.66	328.57	322.58	316.06	321.42	323.23	325.36	326.28	323.57	326.59	318.65	318.34	323.18	328.56	324.22	325.76	321.44	321.05	328.3	322.74	327.59	317.78	322.21	324.85	326.46	325.4	324.48	321.29	328.05	329.58	323.9	318.19	327.73	326.35	323.84	327.23	321.45	321.74	324.72	325.54	325.04	318.48
308.19	316.48	321.31	307.38	317.49	307.8	307.27	317.64	305.97	308.94	304.55	318.66	312.32	310.45	319.43	314.61	308.82	314.48	310.16	317.02	314.07	314.99	310.07	314.85	312.81	313.17	308.59	312.58	310.79	312.66	313.03	310.24	309.21	311.89	312.43	315.64	310.53	316.32	307.08	308.1	306.49	308.8	309.67	323.41	314.9	312.84	306.87	317.72	304.97	316.72
299.39	303.61	304.28	300.08	301.59	304.28	303.22	303.43	297.76	303.32	305.72	300.83	300.49	302.17	303.67	300.71	309.36	297.48	301.5	307.14	303	304.02	301.41	306.94	306.14	303.79	297.02	299.27	297.39	304.91	308.27	305.96	308.34	302.01	300.87	301.21	297.36	300.24	304.31	300.47	308.36	297.42	307.69	306.43	306.78	297.85	299.12	301.4	303.77	304.62
310.53	303.84	299.73	307.55	297.57	308.68	298.77	300.49	303.86	299.61	305.34	308.25	307.07	302.67	305.48	307.84	303.2	304.07	307.81	313.5	300.49	303.16	305.32	304.57	302.28	305.16	303.82	301.41	303.5	300.88	304.03	301.64	304.53	298.95	306.86	305.61	302.71	296.71	303.5	299.63	307.41	296.85	310.75	307.94	303.08	296.43	307.6	306.87	297.32	306.41
330.71	324.64	324.19	322.05	329.33	332.85	329.16	322.27	327.48	328.51	323	336.09	324.21	328.18	320.04	332.88	332.83	326.77	325.83	336.01	322.01	321.21	329.66	324.49	331.12	333.04	323.46	329.8	324.33	330.43	330.04	330.68	327.34	328.08	329.18	329.04	329.07	322.04	332.38	328.81	323.35	326.13	325.37	320.45	331.66	331.88	336.57	325.57	329.34	330.23
324.45	318.13	315.74	316.74	323.62	315.21	308.21	319.35	317.11	317.41	314.67	317.21	320.53	321.37	319.07	320.09	321.88	306.02	310.78	307.1	320.9	318.43	319.86	330.96	317.88	310.91	319.34	321.18	327.69	317.04	317.69	312.41	318.76	322.02	312.5	318.74	318.39	309.78	319.81	319.47	326.29	319.21	322	313.96	318.01	324.46	325.29	323.47	317.1	314.15
320.87	317.59	320.65	313.02	318.71	323.5	322.99	318.89	319.89	313.58	320.57	327.38	310	317.95	322.68	327.57	323.21	321.33	317.84	321.33	315.1	321.93	317.57	315.31	320.39	319.08	316.1	316.43	315.69	320.63	325.93	321.43	327.24	315.65	318.02	317.8	313.31	312.9	315.1	318.37	318.43	320.78	324.23	317.35	318.92	317.96	323.66	319.19	320.22	320.06
307.48	319.43	307.26	307.78	314.38	311.67	310.04	310.6	311.15	307.25	308.37	304.29	310.22	311.04	306.66	310.89	312.39	307.64	308.53	306.24	312.98	310.08	310.88	316.48	308.89	313.04	308.23	314.85	308.55	317.95	312.03	307.16	309.12	308.19	305.79	313.29	310.44	307.86	315.06	305.74	310.32	309.73	308.77	316.73	315.46	316.18	310.65	306.74	316.04	311.96
309.23	325.42	310.88	312.51	309.49	310.41	309.88	311.05	307.67	308.84	311.48	312.71	316.3	315.5	308.99	316.18	312.53	314.12	313.93	315.67	314.06	314.5	316.58	314.61	315.64	315.58	312.33	316.25	315.03	310.88	311.57	314.3	318.54	308.79	309.19	309.94	317.42	312.16	313.71	315.6	323.22	314.65	317.05	313.54	308.07	315.64	310.44	313.17	314.9	307.44
304.98	299.62	294.21	298.48	304.77	303.7	296.01	293.13	296.99	300.22	299.4	300.6	295.36	300.4	298.07	302.31	295.84	299.05	304.01	304.15	297.08	301.18	304.27	289.67	304.06	306.25	297.68	304.47	296.51	294.22	299.53	291.86	298.6	302.27	302.96	296.91	297.63	302.15	298.51	306.78	298.51	298.18	298.18	304.45	299.83	306.36	306.07	305.86	307.3	308.07
307.9	304.21	300.27	314.27	301.49	305.09	310.22	313.96	310.12	301.15	297.43	307.33	299.15	304.65	305.83	311.89	305.1	306.15	302.1	305.07	305.29	306.3	308.5	302.41	307.77	300.21	308.34	303.98	306.89	308.96	305.02	299.51	302.83	316.45	307.3	311.35	309.28	302.77	308.06	306.57	311.19	308.78	304.68	297.49	313.35	295.04	306.73	314.39	303.23	312.66
316.98	317.17	308.27	305.68	309.66	312.18	315.91	308.66	305.82	310.24	310.8	302.75	307.69	310.7	308.79	306.58	308.32	313.3	307.94	312.75	320.07	302.39	312.07	304.28	310.58	305.51	315.37	314.87	307.49	308.82	310.33	307.32	319.13	307.9	310.35	314.56	318.63	314.36	319.5	314.32	318.02	314.15	301.69	302.82	315.34	309.79	308.51	306.95	312.18	315.69
316.34	317.37	319.38	317.5	315.47	318.11	313.94	321.86	313.56	315.43	319.42	317.94	318.24	320.62	314.75	316.95	311.2	309.93	318.26	317.61	322.02	321.16	320.57	322.46	322.48	317.84	317.55	318.37	319.33	316.01	312.04	323.29	314.06	314.39	320.95	318.15	316.16	312.86	318.75	317.36	312.47	307.57	320.25	322.03	314.39	314.24	317.19	318.72	317.81	323.44
315.95	319.8	322.63	317.54	312.32	311.32	315.37	311.41	316.71	317.24	311.72	315.61	324.73	309.11	316.59	314.78	311.89	311.95	325.3	314.67	313.32	317.16	315.23	319.22	318.97	314.81	311.31	311.43	318.82	313.1	317.22	317.37	311.99	316.46	317.65	322.12	317.92	322.94	322.42	321.93	309.49	323.4	316.16	313.85	317.54	319.03	313.46	319.28	313.82	318.52
314.55	314.99	309.18	317.01	319.37	314.2	316.09	313.07	313.84	316	316.26	311.83	317.25	312.92	315.89	310.2	322.43	319.53	317.27	316.68	315.22	321.53	315.09	314.66	315	310.37	316.37	311.67	315.99	311.26	320.8	315.55	315.89	310.85	304.17	320.19	323.59	311.96	317.91	322	317.2	321.56	311.84	309.97	314.4	312.72	314.78	316.22	317.92	319.97
306.56	305.56	315.32	309.16	312.21	311.69	314.08	309.15	309.41	308.25	304.91	310.13	315.54	315.05	314.31	306.2	311.71	314.23	316.35	307.61	314.4	314.27	313.13	314.76	314.12	305.08	310.98	309.69	313.53	316.9	312.68	312.48	308.78	308.99	304.55	314.81	308.24	309.23	313.6	311.04	316.19	307.66	306.78	308.84	306.89	321.46	312.64	316.78	310.75	317.25
324.77	313.5	316.49	314.19	319.64	315.05	314.23	313.86	319.32	320.28	317.59	320.55	318.3	309.73	321.85	319.29	312.77	307.69	316.94	317.24	323.62	319.28	322	317.51	313.99	313.59	316.84	311.41	316.91	312.3	311.31	314.95	317.04	312.82	321.81	318.81	319.48	315.89	316.26	313.44	308.6	319.99	318.37	320.03	321.87	313.65	321.15	321.81	311.23	315.13
301.51	305.47	298.52	303.42	294.47	301.21	307.23	307.89	310.49	308.22	306.97	301.55	298.19	303.83	306.42	305.89	303.79	302.83	304.02	300.4	311.32	299.82	311.34	308.15	305.62	303.3	307.15	301.78	301.79	302.68	308.01	299.63	300.1	301.4	304.07	301.57	301.49	299.15	306.44	306.27	303.58	301.29	304.77	305.54	298.61	306.1	315.9	308.18	306.41	305.5
312.96	316.35	305.79	318.6	316.4	315.78	317.32	312.1	307.91	309.05	318.22	312.68	315.83	310.01	315.19	313.4	308.32	318.44	309.58	314.57	308.37	308.55	310.33	307.42	302.5	306.43	303.87	306.45	307.7	307.17	310.29	308.44	308.71	309.69	317.29	308.14	314.76	307.38	310.1	311.73	317.73	316.96	311.24	313.32	309.2	311.84	307.56	312.63	312.47	309.72
321	316.67	329.76	318.74	326.37	328.28	334.82	318.71	320.28	321.38	326.02	335.74	326.47	328.84	322.97	326.47	326.22	332.58	327.66	325.51	327.13	321.64	329.32	319.9	324.18	337.6	328.62	328.66	324.86	326.09	323.53	323.95	321.39	328.02	324.32	327.63	326.33	330.49	324.61	331.9	321.66	322.03	335.69	333.48	333.52	326.91	331.73	328.04	329.21	333.94
306.51	298.38	302.43	301.65	299.66	303.16	306.38	297.44	300.44	299.77	304.59	294.9	301.57	298.66	301.2	302.86	303.87	299.89	294.59	298.7	301.9	301.98	295.13	299.1	305.67	303.26	302.86	300.15	306.64	301.28	302.08	304.49	303.37	310.2	293.68	297.63	293.35	298.46	296.41	295.9	298.82	309.33	296.98	300.55	304.02	296.48	291.32	299.65	300.1	302.89
336.45	334.09	326.25	330.21	329.31	326.35	331.42	331.56	322.93	326.25	323.66	334.76	328.19	320.43	327.47	326.58	330.68	327.41	326.7	332.25	328.07	324.23	324.66	329.66	323.77	329.77	326.78	333.11	326.9	323.49	332.59	322.59	322.16	320.34	333.99	322.92	328.54	333.25	327.15	329.9	329.66	323.86	327.87	328.06	325.46	332.89	327.23	335.53	335.45	324.73
299.55	293.34	302.99	299.14	305.12	300.65	294.67	305.53	298.51	297.8	301.96	308.84	302.83	297.69	302.98	296.71	301.57	303.7	303.06	298.23	297.88	302.8	305.81	293.88	303.68	299.16	311.28	295.74	300.05	297.6	301.66	300.08	293.3	297.91	307.9	294.79	298.07	296.61	300.67	298.11	302.46	300.52	301.65	302.2	296.4	296.19	296.86	296.35	298.35	297.46
317.59	314.65	310.89	314.58	310.38	320.68	317.95	317.77	323.77	316.39	316.79	320.2	318.99	318.23	321.95	317.49	315.79	320.57	323.49	315.76	317.56	323.65	323.1	323.08	323.29	316.95	323.83	324.41	320.97	313.37	330.58	316.2	312.69	320.61	320.61	325.73	313.28	317.94	312.7	319.47	316.46	309.92	318.77	322.09	321.63	318.89	313.16	321.87	313.55	317.61
302.5	297.41	298.8	295.38	288.23	295.28	297.64	301.28	304.02	305.52	297.82	296.86	299.19	299.53	295.19	301.71	306.71	294.35	297.93	302.09	296.05	300.72	301.76	297.57	299.22	299.06	298.78	300.53	305.72	304.99	301.08	299.09	306.32	304.39	295.92	300.43	303.26	301.33	299.6	301.85	293.77	297.53	301.92	300.85	295.87	301.24	299.41	305.8	297.7	299.24
295.36	305.81	307.42	310.78	303.32	303.65	303.22	301.34	306.98	295.05	302.09	299.3	308.93	296.75	304.9	304.46	300.53	304.09	301.69	304.76	309.45	299.38	298.38	302.21	310.09	306.05	297.19	301.86	303.11	289.22	305.58	298.6	301.51	301.42	303.38	309.77	300.17	300.65	303.69	303.43	299.24	309.72	299.92	299.48	307.84	303.7	303.77	302.61	303.02	304.23
306.07	302.39	307.55	308.13	304.16	309.23	304.5	307.24	301.03	306.68	307.34	302.65	302.47	314.14	305.3	298.89	305.53	304.94	306.29	305.16	309.82	304.76	304.53	302.4	305.56	302.76	306.22	303.89	299.61	303.04	305.53	303.33	298.51	301.35	301.83	303.74	306.17	299.79	307.79	307.64	299.77	309.89	305.24	304.68	302.63	306.12	308.69	304.35	308.53	302.37
316.02	311.32	315.68	314.43	308.95	308.06	310.55	315.64	314.43	314.43	318.03	310.63	317.33	321.34	307.64	305.59	312.21	314.74	315.49	317.14	308.31	314.76	314.91	310.94	312.54	313.83	314.95	306.68	308.54	315.04	315.36	310.96	314.94	311.56	306.91	318.84	311.77	302.17	308.93	315.09	326.76	314.62	314.74	307.64	314.37	306.8	317.02	311.21	309.52	315.99
330.48	328.4	324.64	327.68	328.03	326.6	324.23	322.08	335.85	333.25	328.89	332.52	326.17	325.45	328.61	326.14	334.65	337.01	330.72	328.95	325.15	325.33	330.05	325.16	323.79	321.38	331.49	325.86	334.27	334.51	326.61	328.88	325.58	326.96	319.31	325.08	326.33	334.46	328.54	329.61	321.31	324.56	324.43	320.66	321.54	330.59	338.69	325.25	325.82	325.46
292.25	304.45	306.02	301.23	303.13	305.68	301.19	300.85	300.82	306.99	307.31	302.99	299.15	305.89	295.92	304.84	305.01	301.64	303.97	300.48	303.47	300.92	306.45	299.98	307.13	300.24	296.13	301.88	301.32	303.19	306.39	297.7	305.74	305.99	297.64	304.62	299.65	302.21	300.36	293.73	307.95	301.12	302.4	304.9	302.07	303.09	305.11	308.9	296.85	301.77
314.65	316.08	315.02	319.32	318.86	320.29	319.06	310.84	317.5	315.74	314.71	321.99	315.58	316.32	315.87	313.46	315.81	307.26	316.61	313.28	317.73	311.57	318.12	315.03	314.61	314.1	313.01	314.41	314.53	306.94	311.29	313.7	311.8	318.52	316	320.73	318.69	312.43	317.02	311.04	312.86	315.48	312.09	314.41	312.03	319.15	319.13	311.39	311.09	323.92
314.86	309.25	310.91	315.72	313.68	311.68	314.27	319.85	317.92	319.67	310.97	318.15	315.27	309.61	316.77	315.19	315.58	313.98	315.86	321.14	307.85	313.88	307.5	308.57	313.85	309.04	313.33	318.73	312.99	310.94	310.63	318.1	312.98	313.81	309.13	316.88	317.26	326.84	313.23	312.23	309.62	310.97	315.35	316.12	316.01	319.59	312.82	317.86	310.16	313.6
309.55	308.22	312.73	304.29	303.66	310.63	310.75	314.17	308.71	315.48	311.24	306.14	308.15	305.85	315.25	309.35	308.87	312.81	311.05	306.89	307.44	308.61	307.38	301.67	314.28	314.44	306.16	317.31	310.25	318.14	305.83	305.28	309.94	313.59	301.95	307.77	308.78	312.54	315.99	306.03	293.53	309.64	314.09	304.46	305.67	307.62	307.42	303.64	305.71	303.88
316.22	317.24	319.6	314.62	320.67	314.34	312.99	321.71	319.5	318.22	320.53	320.94	313.5	318.49	315.69	318.99	321.36	315.63	304.68	319.01	316.94	311.52	314.67	309.51	326.46	313.25	315.95	315.59	317.92	320.79	318.1	321.32	320.68	316.78	320.54	315.31	317.84	319.36	315.05	311.16	321.55	311.92	318.52	319.03	318.46	316.24	317.13	323.67	322.56	322.55
310.32	317.12	313.72	313.19	320.88	315.21	316.13	321.82	322.61	313.07	314.31	322.07	320.33	313.8	320.37	318.33	309.29	318.2	317.34	312.44	305.7	324.31	311.95	311.53	322.84	323.94	312.29	322.94	321.88	312.03	315.88	317.44	325.31	310.28	317.38	321.43	310.99	304.45	315.58	315.2	321.87	311.23	309.03	315.62	320.12	316.43	314.51	314.14	313.66	317.18
306.4	309.86	310.37	305.89	305.67	305.14	301.53	302.71	311.72	306.27	311.22	303.22	304.36	308.84	296.51	301.49	294.13	307.06	303.33	301.88	304.65	299.47	305.66	298.56	300.48	313.59	302.76	310.52	309.1	302.19	303.97	303.09	300.57	304.67	303.93	306.1	307.4	310.39	308.82	307.21	311.86	304.44	301.9	301.45	298.55	305.24	305.19	309.2	303.6	302.95
287.97	296.94	292.07	297.98	296.83	298.92	287.34	294.32	293.88	289.47	299.49	291.21	288.41	294.73	298.95	298.77	296.36	292.84	290.25	292.12	291.29	297.35	303.65	294.42	295.23	295.81	299.14	301.28	297.54	291.74	289.18	283.88	287.11	302.29	286.93	298.43	293.76	298.58	289.84	292.28	300.06	298.06	297.7	285.29	290.88	297.25	305.48	295.12	289.7	292.66
311.56	303.74	317.62	300.25	305.78	297.26	312.05	304.76	310.92	307.73	307.87	304.25	310.64	309.46	308.05	313.11	300.74	306.64	314.74	301.8	304.93	308.82	312.5	304.55	308.24	302.71	308.61	310.3	310.27	308.98	307.62	306.95	311.99	302.3	313.81	312.95	303.42	308.89	305.35	303.99	304.5	300.25	309.91	301.16	307.97	306.38	302.77	313.62	302.31	306.1
304.23	307.35	301.18	307.85	304.34	317.69	308.67	310.11	302.12	303.23	311.75	301.94	304.15	304.3	311.32	303.99	304.67	306.27	306.02	307.46	301.17	303.71	302.85	309.58	306.83	305.64	304.39	310.83	304.26	300.02	310.59	302.16	310.91	311.82	307.71	313.99	307.24	310.45	306.52	308.92	302.31	301.01	308.54	304.6	307.38	303.9	303.9	307.6	303.25	305.42
299.48	304.47	290.51	297.27	288.4	292.98	296.76	288.1	295.04	290.42	292.21	286.57	291.11	290.09	291.27	295.68	292.63	296.69	291.41	295.37	292.97	293.23	296.7	287.99	298.78	293.96	289.84	296.46	292.2	291.03	293.82	302.07	284.79	286.69	288.37	294.05	301.49	287.91	293.05	294.97	291.85	295.34	284.37	290.58	290.22	293.06	293.72	294.75	294.3	295.13
308.46	304.53	310.65	308.79	303.74	304.63	305.64	305.43	303.45	297.44	310.23	301.48	304.66	309.05	312.33	311.79	309.62	302.73	311.77	310.37	307.87	306.98	304.16	305.92	306.36	308.38	308.57	314.36	311.05	306.27	300.48	311.26	300.67	303.05	301.86	309.11	301.91	310.22	309.18	306.24	301.77	299.48	314.09	307.28	302.47	307.97	300.06	309.94	300.29	305.16
295.22	289.04	292.75	289.71	293.13	297.9	298.24	287.73	292.66	295.32	297.09	300.59	295.02	293.11	288.62	296.38	292.6	295.77	288.91	294.51	297.8	291.05	300.97	290.62	290.03	299.92	296.05	294.86	294.27	291.37	292.71	292.39	291.17	292.44	295.13	291.89	301.04	293.89	293.59	291.29	289.84	289.94	293.76	296.98	292.74	295.67	285.14	294.69	291.79	301.23
321.3	317.6	307.59	313	319.73	319.37	319.72	314.71	319.61	311.94	313.14	312.1	316.66	318.21	315.41	314.93	315.22	322.1	314.46	317.49	321.18	309.14	314.49	311.07	318.04	310.89	316.38	313.57	318.62	325.99	318.18	312.32	320.4	320.32	312.61	311.07	315.96	323.55	320.2	313.09	316.96	318.71	314.89	317.29	319.59	316.5	313.61	317.86	314.78	316.43
307.21	302.64	302.08	295.7	303.87	301.51	303.25	295.28	298.82	305.93	297.78	303.85	300.71	296.78	305.33	301.77	296.79	301.2	301.8	295.01	304.45	308.43	304.86	297.73	300.8	294.43	302.26	303.9	306.28	308.15	305.01	304.47	303.54	309.02	302.14	299.83	308.72	300.81	307.77	301.56	300.69	300.5	300.37	296.61	304.18	302.69	299.39	299.27	304.61	300.14
328.65	326.81	328.26	324.58	321.03	330.94	323.27	322.42	320.2	329.15	317.52	325.8	326.24	331.79	321.71	330.04	324.26	336.83	327.07	328.12	329.2	327	326.15	328.23	323.13	330.91	324.25	322.75	331.58	326.29	329.16	325.19	319.12	326.76	327.31	329.92	327.13	325.53	322.71	330.77	320.55	323.09	325.16	327.48	322.81	325.95	323.79	325.05	323.17	324.26
303.34	302.83	311.61	309.51	309.63	314.38	312.05	307.63	314.58	310.7	308.26	310.5	310.96	315.66	315.38	309.66	317.09	309.52	310.04	311.2	312.6	312.79	310.85	309.79	312.16	317.45	307.07	310.95	311.64	314.55	311.36	304.69	306.87	312.67	311.08	313.81	315.95	312.64	313.01	307.46	314.53	314.05	311.96	310.48	306.84	310.6	308.33	299.91	306.7	314.48
294.1	297.46	289.41	293.1	300	295.06	294.56	301.46	304.35	293.65	289.32	294.8	280.85	300.06	293.97	297.2	290.73	290.95	289.91	296.47	297.9	295.6	294.1	300.13	291.82	297.56	295.74	292.04	294.36	298.52	298.22	297.55	294.8	291.72	296.75	290.8	296.92	292.92	299.73	293.65	290.87	298.61	296.86	293.28	296.39	291.56	290.7	297.23	290.02	294.55
294.34	298.42	299.25	297.04	297.38	301.43	287.57	299.22	298.34	295.77	305.42	296.86	301.36	300.87	299.05	292.97	298.15	296.31	300.23	298.67	297.84	297.81	293.88	297.58	291.85	295.79	295.57	293.34	301.31	288.33	294.27	297.84	296.41	290.73	300.4	294.23	294.71	295.25	290.66	299.01	303.7	299.69	292.31	302.58	287.53	295.17	298.56	285.89	298.03	294.11
320.47	316.99	322.3	316.52	321.29	310.12	318.37	318.44	312.85	320.61	321.17	319.11	317.7	311.39	314.43	318.33	315.18	319.19	316.64	316.14	318.23	319.1	317.74	313.46	320.65	316.5	319.77	321.21	323.12	316.18	313.49	315.62	307.84	315.53	320.05	312.25	321.63	313.97	317.5	318.52	319.29	312.41	310.4	317.61	319.91	316.04	313.78	320.64	318.34	321.49
304.47	305.28	304.11	302.86	302.25	307.81	306.92	307.14	299.93	302.87	305.09	298.47	297.74	307.72	299.3	301.94	294.21	300.13	309.65	298.27	310.2	305.38	299.84	300.74	303.48	301.58	308.57	295.78	302.4	304.45	292.95	303.52	309.79	292.34	305.92	304.93	306.2	306.89	306.46	303.84	298.96	295.15	304.48	305.55	308.73	301.45	305.96	297.88	302.72	304.42
304.71	302.89	307.42	305.28	299.94	306.69	305.65	301.51	297.61	307.36	309.55	304.3	303.98	301.68	300.61	310.95	302.8	303.78	301.87	310.04	311.16	303.57	304.93	309.87	311.38	299.5	306.89	302.56	310.61	312.65	310.52	310.76	310.66	299.27	299.83	305	305.26	301.76	302.85	309.38	306.65	302.1	304.63	310.17	300.86	309.37	304.59	301.65	304.96	304.5
302.22	299.05	308.41	301.98	305.59	315.96	304.54	305.9	305.1	301.38	298.78	304.23	304.34	304.28	302.07	307.18	307.43	308.16	301.5	306.53	311.64	301.11	309.29	304.49	316.34	299.64	311.45	303.93	293.58	305.82	308.86	307.36	307.61	304.19	303.04	304.73	300.36	302.3	306.74	303.31	297.69	305.02	297.4	299.66	304.71	304.66	297.81	300.98	307.39	309.11
297.35	294.49	290.62	307.49	298.63	289.69	295.56	295.35	298.71	298.78	291.42	293.04	297.88	292.36	295.49	293.73	300.06	294.57	297.56	290.7	299.79	294.83	302.52	292.46	297.37	294.63	296.44	299.05	299.6	301.93	295.14	297.42	297.11	302.01	292.15	292.2	299.97	295.27	286.54	296.82	295.04	289.53	303.74	293.2	295.09	292.22	298.06	285.35	288.85	290.52
314.09	301.94	314.95	311.17	306.3	306.84	307.66	312.85	313.28	310.82	308.05	311.98	302.76	315.98	314.38	308.26	314.7	311.92	312.63	318.85	312.92	308.21	309.85	313.9	310.14	308.5	305.4	311.74	312.07	310.41	309.09	318.39	309.66	302.79	302.38	320.52	311.19	313.38	309.67	309.64	308.8	311.78	316.01	317.09	308.72	308.5	310	312.68	309.89	315.55
309.96	308.1	319.49	310.16	305.63	314.03	313.7	320.73	311.13	316.05	318.39	313.43	316.28	308.31	311.77	317.64	317.52	312.71	310.2	313.29	320.18	313.11	310.23	313.78	318.63	314.76	315.18	311.98	309.72	310.14	312.26	311.14	308.34	314.58	308.99	310.55	316.26	313.86	312.04	310.84	320.98	313.98	314.79	307.66	320.04	312.06	307.15	311.56	310.44	308.19
303.26	306.92	309.05	303.54	309.68	313.81	301.79	307.44	311.31	313.8	311.39	303.29	308.84	309.1	311.3	308.49	303.81	312.9	315.49	304.4	310.66	303.08	311.29	303.07	314.66	304.32	304.92	313.7	312.83	310.85	306.09	316	301.47	308.93	303.73	315.33	307.37	307.76	317.71	304.94	315.98	309.17	308.35	300.65	311.93	305.56	304.03	299	315.56	305.7
319.18	314.7	323.34	314.79	310.05	310.01	314.15	308.96	324.39	321.73	315.28	313.67	312.78	315.03	314.57	307.19	310.9	313.08	311.65	316.22	309.13	306.32	314.6	313.64	318.27	318.68	319.57	318.48	311.09	311.1	311.09	308.61	313.68	313.37	309.17	318.21	306.59	307.01	311.94	317.92	315.03	315.32	309.66	320.71	314.74	309.21	311.32	313.73	307.03	313.32
313.23	304.4	318.32	312.35	313.41	306.5	309.3	314.96	313.42	316.21	302.01	311.01	314.6	314.61	304.32	317.41	314.57	312.19	312.1	311.48	312.99	315.11	309.91	312.16	298.31	313.71	311.69	306.76	309.81	312.91	314.01	307.1	314.35	309.11	316.31	317.13	307.03	313.56	322.44	317.59	312.37	313.69	319.49	309.8	315.32	311.22	310.76	306.85	305.06	306
315.54	313.95	311.25	316.48	312.74	319.21	311.6	316.59	309.65	314.99	311.75	315.07	315.13	314.38	305.83	314.61	313.4	309.95	308.11	314.86	316.46	316.25	308.61	320.97	314.55	308.73	312.47	311.35	312.36	316.65	312.41	312.28	313.75	313.75	316.63	312.58	321.92	310.25	312.58	304.2	314.29	313.14	319.87	308.5	309.04	313.19	313.49	298.06	310.87	310.05
324.72	325.1	321.97	329.75	329.91	323.48	329.36	325.08	326.11	332.18	325.37	318.39	325.79	324.94	325.28	327.12	327.31	327.3	324.91	321.22	322.99	325.96	323.41	325.79	322.24	327.02	327.9	321.93	319.1	317.12	326.92	323.74	327.2	326.17	321.1	320.04	321.65	327.31	330.64	329.68	322.49	322.07	318.31	329.31	331.25	319.96	323.83	323.42	328.33	324.37
313.22	320.72	316.59	322.54	319.91	314	323.45	313.68	317.36	317.39	314.33	317.13	317.52	328.89	324.41	318.03	317.93	316.62	311.27	321.28	314.05	323.58	320.98	320.4	321.02	315.88	319.08	312.35	314.28	324.73	312.98	313.1	313.56	317.87	310.13	316.77	311.84	318.44	323.55	323.82	317.34	320.69	321.59	314.53	311.51	318.33	319.83	325.48	316.62	324.48
327.73	329.72	322.49	319.68	317.78	319	324.28	328.69	324.03	325.71	323.22	324.02	323.25	325.21	321.08	324.26	324.18	326.94	329.21	330.27	326.37	324.1	324.13	328.71	329.99	321.93	325.69	325.18	324.06	326.42	325.96	327.82	325.46	320.98	325.05	316.5	325.36	322.48	334.73	328.63	321.03	326.34	330.34	322.12	324.68	322.02	324.15	331.62	326.25	323.3
300.86	301.57	297.92	307.05	304.1	297.77	304.74	296.72	299.08	306.15	300.18	292.73	300	303.74	300.08	302.93	303.28	294.16	305.74	302.15	302.23	303.73	299.8	305.97	298.18	303.03	304.13	298.74	303.66	301.5	309.79	300.96	304.33	299.49	303.38	301.23	299.87	299.72	298.5	296.65	298.62	305.59	306.42	300.45	306.72	300.22	311.02	299.5	301.55	297.25
301.1	297.06	298.33	292.66	299.48	304.48	299.32	296.84	289.08	297.68	301.41	298.59	297.49	293.87	304.92	303.55	312.43	298.64	300.64	292.64	298.93	298.36	298.39	298.87	303.53	296.27	297.91	296.33	297.35	296.94	298.5	299.08	300.15	296.79	294.27	292.01	294.77	298.69	298.26	294.74	300.13	300.28	292.54	297.48	289.16	300.22	297.53	296.35	296.69	298.18
313.59	313.38	302.03	312.87	317.5	309.48	314.45	313.46	311.54	314.39	314.86	315.21	314.63	314.74	307.68	315.7	311.43	309.8	316.04	314.04	315.4	309.05	312.57	313.81	316.25	318.44	311.22	318.48	314.65	310.45	306.35	312.15	311.88	313.89	307.43	311.16	308.8	310.57	316.62	315.6	323.6	307.71	316.55	317.37	311.44	316.4	313.28	312.84	311.87	313.36
299.9	312.76	309	313.87	299.94	312.11	306.44	307.37	306.27	309.06	307.85	305	306.58	303.95	310.26	306.69	304.39	306.47	304.39	308.67	308.14	305.9	312.37	302.36	309.72	307.93	310.51	307.17	311.57	312.17	307.21	308.76	312.46	302.25	318.03	301.08	313.49	306.99	301.12	313.76	303.29	303.37	309.24	310.56	310.59	313.75	313.73	310.42	310.01	307.69
307.78	303.93	311.44	307.89	308.79	307.71	311.97	306.2	308.85	310.31	312.58	313.6	308.61	314.03	302.65	316.59	301.61	304.95	305.21	305.31	308.86	305.6	310.54	304.2	306.13	307.89	301.24	299.41	310.63	304	311.9	310.6	315.9	312.97	305.93	305.12	305.04	303.81	306.89	302.33	300.93	310.21	310.51	311.29	300.21	311.23	303.87	302.35	305.22	307.27
301.97	306.97	305.4	304.39	308.33	310.26	300.57	300.88	308.35	305.09	308.22	307.43	299.64	307.23	298.96	302.26	310.5	310.94	300.07	305.08	304.91	302.35	312.84	303.98	300.8	305.9	296.69	305.66	297.4	302.71	311.72	308.97	302.5	298.94	304.18	303.99	297.01	304.93	308.06	307.55	301.83	308.22	300.83	307.71	307.99	304.07	305.37	308.03	305.71	304.26
306.89	317.04	313.06	315.36	314.39	317.89	314.09	319.58	313.73	311.72	304.21	312.7	305.34	312.48	313.34	311.96	309.14	309	305.2	315.89	312.95	312.56	310.49	304.94	317.43	321.24	312.92	310.94	312.15	319.06	315.52	316.92	314.33	311.25	308.56	311.22	313.19	309.31	310.32	317.98	313.83	315.72	312.97	312.75	306.02	303.64	316.55	309.93	309.47	304.04
309.8	311.19	317.71	314.27	311.69	313.12	311.89	305.11	323.19	316.15	313.22	314.16	310.87	314.46	304.04	310.24	316.3	308.49	313.68	317.99	309.6	308.02	310.33	311.92	317.37	312.02	308.66	311.83	307.84	310.42	310.69	314.26	311.08	312.23	311.17	314.76	313.59	312.28	310.57	315.07	315.64	310.94	314.59	309.43	310.79	308.53	309.54	312.37	310.64	310.7
317.64	309.32	321.49	316.83	306.16	312.75	312.29	308.28	310.61	312.62	315.7	311.66	320.48	314.92	316.66	311.72	314.08	308.98	311.65	308.68	314.88	304.94	321.19	305.78	311.25	321.3	317.15	307.84	310.4	320.49	307.74	310.44	311.18	307.34	314.74	314.39	304.25	305.51	316.8	309.06	311.42	304.96	310.8	308.93	313.02	314.31	308.63	310.8	310.62	308.65
308.17	308.19	302.4	303.58	301.49	301.97	311.93	307.01	298.9	305.67	299.59	307.64	304.81	296.88	311.33	303.06	304.16	293.33	303.25	305.33	303.32	298.74	298.67	299.93	309.34	307.3	299.52	302.47	308.6	306.79	305.6	304.05	298.51	305.98	307.31	299.17	301.45	299.2	307.38	303.33	310.14	308.61	300.71	305.55	303.55	300.84	304	307.99	308.11	302.87
306.08	296.35	294.58	298.04	297.38	295.87	288.74	289.02	289.27	293.2	295.97	297.23	297.64	296.07	296.43	292.61	301.91	297.32	297.02	289.05	295.09	294.57	288.16	287.56	297.21	289.62	294.09	291.43	288.11	292.03	295.95	288.68	302.02	292.05	294.8	293.81	295.2	297.94	294.31	291.73	292.25	289.14	290.58	292.19	289.07	292.64	293.31	296.42	290.83	296.17
305.44	307.1	305.51	294.69	296.85	314.19	295.5	307.85	305.8	302.65	305.03	309.76	304.83	303.85	306.18	302.17	298.17	302.28	307.71	308.32	305.5	302.3	303.03	306.57	299.45	302.97	306.47	306.82	305.41	301.37	306.98	300.83	301.73	304.15	317.58	303.66	305.82	305.32	307.38	296.09	306.21	305.73	306.88	308.24	303.28	312.5	311.35	301.89	301.96	306.3
316.18	314.85	313.99	315.01	306.85	319	308.25	313.9	303.71	308.13	314.47	317.56	314.79	310.61	304.8	310.27	308.16	308.94	316.84	303.54	320.22	317.57	316.06	314.39	313.06	306.24	305.42	309.28	315.86	306.47	302.65	309.04	310.27	308.82	314.05	313.19	319.74	305.27	312.86	318.02	313.6	309.71	308.93	307.09	314.98	309.22	318.53	313.01	317.2	314.17
309.37	305.48	300.77	299.71	299.42	305.74	303.29	309.23	303.25	302.72	298.33	304.33	300.66	306.46	301.7	306.3	311	307.78	308	305.92	304.55	295.29	307.75	307.14	306.2	306.94	307.28	307.6	307.21	304.07	304.99	310.37	308.45	307.73	298.3	304.45	298.7	302.46	309.54	299.15	301.51	304.61	299.15	302.86	299.97	304.88	307.94	299.11	305.46	304.93
316.4	310.09	315.79	311.27	317.34	312.35	316.6	313.39	322.92	317.27	308.24	315.25	319.75	315.47	312.14	324.61	313.55	312.38	317.25	319.7	305.75	314.72	323.03	314.23	318	318.34	313.35	316.55	316.63	316.24	322.59	318.06	314.85	314.69	313.94	310.55	316.12	318.32	317.44	317.44	317.05	315.32	316.46	318.38	319.27	318.25	309.34	319.99	316.06	308.7
306.3	301.64	301.51	305.48	303.23	300.26	310.66	303.54	306.06	308.86	297.03	303.57	298.28	305.21	302.44	302.58	303.33	299.72	301.89	299.53	306.74	305.84	303.67	307.53	303.81	309.94	307.52	309.89	300.53	302.5	298.4	301.77	304.43	300.86	305.38	303.39	298.81	306.31	296.31	305.58	294.52	299.7	298.88	303.55	292.5	298.8	303.87	300.19	302.88	297.15
312.45	321.51	310.94	313.39	310.87	307.73	316.85	317.84	310.82	320.03	318.83	312.14	308.49	313.17	309.1	316.22	313.73	316.31	309.35	316.34	309.55	309.98	308.04	315.54	313.34	317.92	313.08	314.42	316.96	316.37	313.48	317.25	305.8	313.81	311.16	319.47	308.81	317.27	316.24	311.59	316.95	309.33	319.05	315.23	312.77	315.71	307.99	313.65	320.7	310.49
309.92	312.19	318.49	310.57	308.79	307.81	313.61	310.1	312.75	311.21	312.78	308.75	310.82	311.2	310.45	309.78	307.14	311.17	306.77	309.86	306.12	310.72	308.57	308.41	311.96	305.61	312.68	313.47	312.14	314.33	311.39	309.79	306.44	312.62	308.05	312.57	310.47	307.92	308.52	314.98	308.65	312.39	310.22	313.94	306.54	314.15	309.94	304.89	310.61	310.17
295.93	291.19	287.08	302.08	298.75	300.57	302.29	299.46	300.67	295.68	299.8	292.41	287.33	295.12	287.02	297.49	296.62	293.25	294.87	296.03	294.74	298.16	293.36	299.58	287.46	294.45	299.32	302.33	287.94	296.35	299.08	297.07	299.81	292.14	294.39	290.42	297.8	301.53	293.75	296.63	304.37	298.62	296.29	293.44	296.07	295.24	299.18	296.98	292.01	296.49
311.38	310.5	314.5	318.8	318.1	312.63	306.38	312.08	312.15	308.92	320.03	311.84	304.68	317.85	312.42	320.29	306.93	313.97	308.86	319.25	317.69	310.19	313.26	317.32	318.97	318.66	313.33	310.02	310.41	315.56	307.86	312.43	316.18	306.88	308.21	315.43	311.2	310.55	320.16	309.1	320.75	312.17	308.29	315.39	313.17	307.56	315.94	310.24	309.38	308.59
295.21	299.38	287.22	286.87	289.5	291.03	299.61	292.79	293.93	294.66	297.86	295.91	299.1	283.29	299.35	299.01	294.79	298.74	293.17	289.81	291.8	296.98	294.25	293.49	289.68	287.86	300.8	293.9	290.61	288.45	294.96	294.66	298.25	292.04	292.92	302.92	299.67	300.2	296.38	286.4	295.87	293.54	289.39	294.05	297.51	291.66	294.78	298.96	289.16	290.02
306.93	297.87	294.18	309.89	309.21	296.95	307.65	301.81	300.63	304.21	300.27	300.8	305.71	309.4	300.89	306.85	302.91	304.6	308.13	305.66	304.94	297.14	305.69	297.83	297.32	303.53	301.53	308.77	314.19	312.16	309.81	304.49	302.12	299.99	306.55	308.48	307.74	305.57	301.63	306.83	305.45	301.97	304.12	302.74	298.85	302.66	312.19	300.34	300.98	302.61
319.72	315.95	316.26	314.55	312.56	321.07	310.57	319.66	313.14	319.37	319.04	318.85	330.98	320.75	313.69	314.84	314.53	314.16	317.44	319.23	314.85	314.44	319.14	311.76	316.37	318.09	319.49	314.46	317.31	313.06	328.52	318.32	321.18	325.31	319	319.11	316.56	315.22	312.01	310.77	322.61	318.4	318.14	320.17	314.84	318.29	320.19	312.3	317.33	324.59
299.75	308.56	301.95	303.92	306.48	305.9	298.34	300.53	308.44	301.53	306.89	309.37	305.57	302.01	310.76	306.95	311.07	304.48	304.66	303.8	305.19	300.83	309.64	300.7	306.19	301.18	312.82	302.5	305.45	308.06	312.22	308.78	301.54	302.54	305.57	299.49	307.2	302.44	301.75	304.58	301.84	305.91	304.33	306.57	310.75	304.26	304.47	299.53	308.09	310.49
301.09	300.58	300.1	296.63	295.26	306.42	306.74	304.88	290.74	291.66	297.43	297.59	303.84	298.87	302.52	303.23	300.9	294.54	299.76	296.62	303.69	300.01	301.64	299.3	295.33	302.12	300.51	298.11	296	302.4	302.38	302.98	300.95	301.46	304.77	298.48	291.31	297.4	299.47	300.84	292.66	299.05	298.98	298.13	298.4	302.17	304.28	304.04	298.65	296.91
315.89	314.8	318.47	314.53	321.32	315.16	316.45	321.46	319.45	314.42	324.03	322.03	320.65	317.39	322.3	319.09	316.76	315.53	317.24	315.05	316.2	317.42	311.65	319.24	320.97	320.12	315.81	316.19	316.26	321.88	318.27	311.63	321.86	314.67	321.4	311.03	322.8	321.58	314.58	318.48	321.52	322.1	323.88	314.86	324.43	318	316.91	313.17	315.05	316.65
304.69	304.25	303.6	302.29	301.07	302.61	302.76	304.79	302.22	298.63	301.46	307.17	304.23	308.91	307.59	300.43	305.03	302.96	305.27	307.51	304.73	306.92	305.82	296.73	303.78	301.25	306.1	300.92	303.27	302.59	310	306.16	303.04	304.52	297.96	303.22	303.69	301.92	310.96	303.87	307.38	308.12	306.61	300.27	303.97	304.63	298.58	303.1	303.74	301.86
298.39	302.05	301.48	300.31	304.98	298.47	297.22	301.58	299.84	301.07	307.22	304.58	302.17	300.67	304.49	303.36	301.02	301.93	305.06	298.04	298.26	309.24	294.02	304.19	300.03	302.43	298.84	300.12	301.57	304.55	302.32	301.91	310.9	298.63	292.24	297.83	299.79	309.25	301.29	304.62	294.8	298.05	297.43	292.45	294.3	303.02	294.68	303.26	297.15	296.35
326.79	317.65	322.07	329.6	326.64	325.85	323.9	322.1	328.15	331.81	325.83	322.79	319.64	328.15	324.36	327.68	324.22	323.74	321.8	326.42	325.34	320.4	318.02	319.94	325.66	321.25	327.79	326.62	326.85	326.47	324.1	327.55	329.42	325.33	326.91	323.98	328.58	328.37	325.14	318.95	319.51	329.26	320.2	317.95	319.7	314.39	321.51	324.68	319.76	324.43
310.93	313.2	312.47	318.9	313.32	318.33	322.56	319.62	312.04	314.22	316.67	320.26	315.75	311.37	316.65	316.96	318.12	316.94	315.38	316.42	317.34	304.68	314.3	315.42	314.66	308.64	315.08	311.81	323.42	312.26	315.33	312.19	309.99	307.76	316.22	309.88	315.17	313.7	304.33	306.69	322.31	310.59	310.56	309.2	300	311.27	309.25	313.76	313.06	313.62
303.59	306.16	302.58	300.24	304.11	303.64	305.4	300.8	300.04	301.14	307.19	302.75	306.55	306.47	301.59	302.58	304.47	304.12	296.95	306.24	303.85	303.06	307.67	307.83	295.83	302.41	304.15	298.59	302.68	304.97	303.42	305.66	303.8	301.26	301.41	305.47	302.79	303.96	303.09	302.22	302	305.46	308.75	299.46	293.95	298.18	302.83	303.83	307.43	305.17
299.25	303.91	299.44	307.85	308.53	308.61	306.82	303.02	302.74	302.97	305.32	301.69	306.53	296.64	300.71	305.13	304.65	303.17	302.79	295.1	308.95	299.8	304.83	302.13	300.73	296.95	299.18	296.98	300.18	308.63	301.94	309.92	299.53	299.62	301.64	305.28	306.64	307.07	301.76	306.16	302.1	307.47	303.65	309.93	306.46	299.63	300.33	303.85	306.94	301.47
323.72	328.12	328.7	332.92	327.4	337.18	333.48	330.4	325.19	330.8	324.33	330.1	329.54	327.07	324.86	319.4	327.16	324.64	329.23	324.09	327.97	327.32	327.27	325.98	331.12	329.22	326.1	331.35	322.54	325.59	330.3	331.38	329.72	328.53	324.97	324.81	323.72	327.07	327.77	325.3	323.5	321.01	326.56	326.91	322.43	329.63	325.67	322.48	325.78	327.03
303.57	305.08	295.95	293.75	297.83	290.83	299.83	291.88	293.86	293.85	295.52	294.42	296.6	290.67	295.82	284.09	291.53	295.01	295.49	299.17	301.99	294.81	298.76	304.74	295	301.39	301.8	292.34	302.98	302.32	299.54	300	295.02	292.02	298.44	296.19	291.06	292.46	294.07	295.38	291.4	292.53	295.27	304.15	302.27	295.5	294.98	298.47	296.98	288.97
309.14	300.39	309.16	306.86	312.48	311.92	308.62	307.54	311.35	315.02	315.27	313.25	315.1	304.01	309.99	314.43	306.96	313.69	307.87	311.31	312.86	312.98	310.02	310.01	306.14	310.02	308.4	301.43	309.93	311.38	314.1	310.69	305.58	310.88	314.91	311.01	304.18	311.12	309.82	307.46	316.04	299.74	305.87	316.62	312.07	311.62	313.63	307.58	312.38	307.83
321.53	323.76	325.97	312.51	323.6	315.29	322.27	320.71	324.07	318.46	318.95	310.43	318.83	323.7	315.3	310.01	321.38	320.73	319.3	312.15	315.02	324.7	317.3	321.12	313.44	318.84	312.33	317.09	318.87	318.52	319.41	312.65	317.43	315.95	328.09	313.6	323.77	318.04	322.12	320.92	316.09	315.84	331.34	314.47	329.17	313.01	322.12	322.22	321.29	316.38
303.18	304.59	303.93	302.56	308.32	305.58	305.56	308.11	307.73	306.43	310.17	305.44	304.58	311.08	311.17	306.37	308.17	311.72	301.76	305.07	305.89	307.96	312.41	295.89	305.17	306.98	301.45	302.71	306.91	304.01	301.47	303.56	304.77	304.77	302.32	303.46	310.51	309.07	300.22	302.46	302.7	302.71	295.8	302.55	300.38	296.03	304.47	290.65	305.84	303.79
310.38	321.85	309.33	322.42	319.28	314.09	318.62	317.88	320.2	315.84	311.55	314.79	318.55	310.46	318	311.99	313.88	314.03	316.09	319	317.8	320.17	317.45	315.15	315	317.7	313.99	320.91	316.44	312.4	307.54	312.8	320.93	314.43	314.26	315.29	311.87	310.64	311.79	318.31	320.76	317.22	312.66	311.07	318.23	315.73	314.65	316.18	316.9	311.32
290.43	287.26	296.25	290.33	297.8	305.43	299.2	295.53	291.37	301.28	306.28	290.91	287.03	303.59	290.95	304	288.62	294.77	292.29	294.55	295.97	286.87	292.93	296.82	294.64	297.88	295.28	285.34	292.87	291.59	292.67	292.04	297.33	297.66	292.43	292.57	298.51	293.15	293.63	287.44	298.12	289.92	298.91	297.78	291.67	287.89	304.61	295.12	295.92	298.47
325.17	319.28	315.33	315.07	322.9	320.09	320.43	320.15	321.25	305.79	314	322.31	308.22	310.47	316.79	311.25	314.02	309.52	318.89	312.23	314.76	308.47	312.78	307.73	316.08	310.84	317.85	311.66	318.11	312.31	310.02	308.97	312.67	322.33	319.24	321.42	318.69	314.62	314.96	318.19	318.91	312.36	312.43	314.05	311.7	306.25	313.66	316.16	313.71	312.14
289.25	293.02	291.01	293.36	292.02	291.94	290.34	295.51	285.68	297.2	297.1	294.61	297.03	294.62	300.79	292.07	293.84	296.15	298.97	286.41	289.83	298.43	295.76	292.93	293.26	296.3	295.53	299.35	293.7	291.33	295.14	286.89	296.93	294.05	291.43	301.08	293.02	301.37	297.7	298.26	298.42	295.99	300.6	294.19	303.36	292.42	291.82	301.74	298.63	293.76
308.04	317	314.88	317.51	311.77	311.89	316.27	311.84	310.07	318.89	310.05	314.2	313.13	324.76	314.6	314.84	316.74	312.53	319.61	318.75	321.73	312.24	314.23	313.94	316.55	321.17	315.55	314.66	313.24	319.73	310.63	313.68	310.33	309.88	311.28	311.69	310.16	308.55	316.33	318.38	313.4	313.68	309.48	312.27	313.43	307.67	316.4	307.9	319.22	315.26
305.57	310.19	295.69	304.09	311.07	308.68	299.53	309.75	299.1	304.88	303.63	299.92	305.27	307.44	304.74	306.83	291.08	293.94	302.21	300.4	302.24	297.96	305.76	303.86	302.29	304.61	299.69	308.12	300.66	301.26	306.2	300.89	306.59	298.5	305.27	299.44	313.12	301.48	301.35	302.48	300.53	306.42	302.65	305.96	302.9	304.18	303.31	310.35	300.46	301.12
302.51	304.26	312.16	303.8	304.48	304.19	302.38	314.52	303.7	303.66	307.76	305.43	309.88	300.58	297.05	300.93	305.9	311.43	304.77	312.26	304.85	301.37	307.97	299.86	300.8	300.99	310.23	306.87	304.53	306.6	305.96	304.48	302.72	306.36	307.88	301.22	310.15	307.34	300.92	304.19	309.82	307.78	310.53	305.85	303.9	313.06	301.43	309.09	307.43	306.16
314.06	318.13	318.5	318.75	315.34	318.03	316.84	318.71	313.47	316.61	313.97	319.3	321.04	319.64	315.95	322.06	320.03	316.36	316.54	318.69	321.54	327.04	317.17	320.87	320.04	312.04	321.45	326.06	303.83	317.09	313.4	322.31	320.05	315.52	319.14	319.17	316.93	308.08	314.16	311.94	310.91	324.9	320.4	311.05	317.83	315.15	321.59	320.29	320.01	317.57
303.3	302.06	302.07	295.18	296.61	301.44	302.94	294.74	300.98	304.26	303.95	302.71	297.95	307.96	305.74	305.51	301.1	304.27	300.83	304.63	294.97	307.33	301.74	306.88	308.41	297.47	304.03	299.09	299.41	301.93	306.19	306.61	297.69	306.64	293.53	301.3	303.74	301.15	303.23	302.49	306.8	302.63	304.62	304.23	311.79	308.71	307.11	298.46	298.71	302.09
308.1	307.73	307.72	303.71	302.78	308.44	305.74	301.86	305.08	307.33	304.1	301.65	309.01	311	308.23	304.93	308.5	305.88	310.86	306.64	304.84	309.21	302.21	305.58	299.91	302.51	298.99	311.41	302.23	308.08	303.9	301.99	304.29	309.77	305.99	303.44	314.34	306	301.25	308.95	302.87	319.17	301.38	305.21	302.86	309.41	306.99	315.44	314.32	303.07
318.04	322.35	316.86	315.44	317.64	321.71	316	311.51	315.38	310.66	321.11	320.89	319.1	317.32	313.02	324.09	315.79	318.2	320.93	318.09	325.77	312.84	323.87	315.84	311.65	319.45	319.87	326.11	314.02	314.37	318.59	313.84	319.62	316.59	316.37	319.74	314.98	314.61	317.94	322.71	321.51	314.39	312.78	322.4	314.6	321.82	317.2	322.34	315.79	317.7
315.59	317.78	315.42	318.65	317.08	309.84	313.5	316.1	319.43	315.9	310.76	318.42	313.67	319.53	317.5	312.62	317.41	317.35	316.38	316.38	315.72	310.08	321.05	311.33	316.29	317.51	317.04	315.69	317.27	318.16	310.79	328.67	314.19	314.72	317.37	323.06	308.66	319.31	320.61	315.63	314.83	318.62	317.26	311.37	323.3	317.57	314.33	314.06	313.66	312.86
301.93	307.78	299.94	303.83	306.04	301.05	308.35	303.62	300.46	313.08	308.42	304.88	314.11	311.61	301.89	303.97	309.61	309.63	316.69	304.59	302.88	304.94	309.61	306.84	304.39	303.55	300.69	309.3	306.7	310.02	319.48	310.84	313.09	310.18	300.08	305.97	306.26	311.5	306.79	301.02	302.2	307.87	308.8	307.09	302.1	308.07	311.6	304.36	311.02	312.4
303.72	302.06	305.64	308.05	305.01	303.86	296.61	303.62	308.65	306.22	306.51	306.06	300.05	312.49	302.56	298.15	310.28	302.22	301.07	306.16	303.32	307.41	313.09	306.73	307.12	299.72	305.49	306.08	307.02	302.96	302.64	304.8	302.34	308.17	306.64	306.43	305.55	307.37	309.28	309.46	299.47	304.96	310.95	314.44	302.57	309.43	302.45	307.09	307.79	303.11
312.45	314.03	313.18	319.21	313.58	307.54	310.91	314.29	318.26	314.49	307.64	306.91	318.49	307.15	310.21	310.01	315.4	311.66	309.37	313.37	313.65	314.18	315.82	313.77	312.42	318.42	309.55	317.04	314.48	311	315.28	317.77	312.42	307.27	311.76	311.55	315.93	310.31	315.33	314.3	313.39	312.42	311.12	309.15	309.87	319.64	308.77	322.27	311.21	311.53
291.54	299.36	291.77	299.29	300.56	287.21	297.62	295.39	295.99	288.12	301.02	291.35	288.27	297.71	294.41	302.06	288.14	291.94	285.38	293.3	296	294.03	292.3	292.17	296.69	292.21	292.2	294.77	291.24	293.44	299.8	293.9	300.57	293.14	297.45	288.06	299.59	294.54	295.01	290.65	292.95	292.47	298.23	299.69	294.57	294.5	290.13	294.54	292.37	291.44
314.88	316.34	315.62	318.17	314.87	312.14	314.4	313.17	313.11	308.92	318.8	319.94	319	318.3	318.04	313.78	314.63	316.57	318.65	318.93	305.07	317.76	312.44	318.8	312.71	307.94	314.11	308.73	313.01	320.52	309.35	314.83	316.15	315.3	316.68	318.24	318.77	312.89	314.53	312.1	320.73	312.51	316.9	314.05	314.34	316.17	311.66	316.57	312.48	310.5
302.82	306.57	303.32	296.94	301.7	304.09	309.2	310.29	306	303.7	301.97	308.35	304.46	301.65	305.27	302.98	302.75	302.24	302	302.99	302.92	303.25	310.51	303.98	307.81	307.17	302.66	313.02	295.12	299.98	299.65	303.59	310.11	299.1	302.93	308.32	300.51	317.54	306.91	302.28	305.16	303.9	307.09	306.74	301.95	299.6	304.28	300.6	303.4	301.34
317.43	317.65	314.26	317.68	323.8	314.54	317.39	317.56	317	318.8	318.23	321.34	320.76	317.49	320.14	313.31	323.2	316.86	319.17	317.17	315.15	312.61	319.04	314.82	315.21	318.74	319.65	311.38	320.31	311.25	324.21	321.66	317.95	321.08	315.83	320.01	318.33	324.5	324.72	323.35	314.15	324.07	317.32	318.06	321.2	321.07	318.12	315.07	318.46	323.01
320.79	320.89	325.7	329.03	334.15	325.39	322.41	335.2	322.66	329.66	328.02	323.57	327.02	325	324.07	316.05	322.34	325.84	327.42	317.8	328.94	326.3	325.11	326.83	331.72	326.13	323.06	321.78	329.2	327.29	323.06	316.93	315.86	319.94	329.22	326.53	329.46	325.27	328.32	325.29	319.49	319.28	320.75	325.69	320.07	324.02	318.75	320.07	326.73	326.04
310.83	302.57	301.08	306.23	301.01	303.11	304.43	302.09	303.89	302.14	312.14	296.24	295.33	310.96	301.63	299.3	300.19	299.42	304.29	309.6	298.11	302.49	306.31	299.36	303.81	304.63	304.96	308.39	305.45	307.97	299.95	304.01	301.78	303.53	309.29	305.67	308.51	302.27	296.55	304.36	300.82	308.72	307.41	307.25	305.4	302.92	295.24	304.92	305.45	305.53
294.49	295.07	292.39	292.17	302.69	300.5	292.71	297.42	292.37	292.16	292.94	296.01	299.89	287.88	293.35	296.11	298.3	299.7	288.01	293.41	302.82	300.42	297.26	297.04	296.93	296.1	296.02	300.22	296.73	302.24	293.99	296.93	296.43	290.18	296.09	302.24	295.43	298.4	302.21	292.4	299.77	294.72	288.96	295.86	298.76	300.03	296.32	303.03	296.17	299.6
316.1	322.39	314.61	307.13	311.02	314.39	312.42	311.7	314.06	317.07	316.19	311.58	320.22	309.77	315.4	313.93	311.65	310.54	312.76	315.58	314.2	318.12	306.14	309.67	309.07	314.38	308.03	317.29	311.32	317.81	313.88	312.05	311.96	312.08	309.53	311.88	311.24	313.35	308.95	310.85	313.66	315.75	312.37	308.46	309.14	309.35	308.82	311.21	311.42	315.24
322.62	311.93	312.49	308.9	330.21	321.53	317.87	315.57	323.53	317.93	316.22	316.58	319.97	320.61	316.17	311.82	322.1	311.23	324.44	322.59	321.4	328.29	323.14	313.27	323.76	312.38	318.13	318.33	318.05	325.71	324.57	319.58	317	314.54	315.18	314.02	315.28	317.05	322.68	328.41	321.3	319.32	310.68	319.82	323.01	313.48	315.93	312.31	317.97	315.86
299.53	296.08	300.25	303.56	295.32	297.48	294.52	293.96	295	299.71	301.16	305.03	299.66	297.71	302.42	298.91	303.08	301.32	298.25	302.58	308.17	294.07	299.51	301.11	304.29	304.44	305.89	304.13	301.09	297.03	297.54	302.97	297.95	304.8	294.58	305.94	299.51	297.86	298.4	301.14	298.95	307.84	295.7	303.12	298.35	291.41	306.08	296	302.23	302.18
315.82	316.49	310.6	314.62	314.29	321.32	315.13	319.69	315.86	316.83	318.31	320.28	320	319.6	313.96	323.8	317.83	319.49	315.62	313.91	321.41	313.12	320.76	322.67	314.13	312.97	317.91	319.61	310.48	313.83	320.7	319.07	314.43	316.73	322.41	309.74	316.91	315.49	308.65	323.23	311.91	316.39	315.15	316.51	312.62	308.92	323.51	316.19	317	315.58
299.93	302.02	302.45	296.97	301.05	297.84	299.04	299.36	303.11	300.97	301.71	299.74	301.2	296.52	307.57	302.95	300.6	297.05	300.51	301.8	297.73	294.96	290.85	300.89	303.54	302.82	303.47	299.76	300.59	306.59	296.29	300.69	303.21	306.9	295.9	296.15	296.56	310.88	303.08	303.68	297.14	301.43	304.27	304.02	308.28	303.43	299.95	296.52	298.28	301.58
310.25	306.54	310.43	308.35	302.85	302.09	308.02	309.36	302.58	306.89	306.23	315.62	309.51	302.08	315.55	309.97	302.82	311.29	301.11	301.93	302.91	310.83	304.73	302.77	307.33	307.69	311.29	303.45	306.84	298.83	304.06	303.66	309.13	305.76	305.02	303.13	304.89	302.61	304.05	301.05	306.15	309.71	301.91	310.1	301.67	298.54	308.45	307.38	309.59	306.2
303.9	299.51	306.11	301.68	303.89	298.16	310.57	306.69	308.63	310.18	308.9	299.1	303.87	306.21	313.45	307.18	307.3	304.35	304.42	304.79	303.55	312.13	308.26	306.34	304.13	304.32	298.76	300.99	311.18	300.46	298.06	303.92	298.72	299.06	307.25	305.24	309.03	308.33	303.84	310.44	299.48	308.17	298.46	301.69	301.41	307.54	310.51	305.37	302.93	311.02
311.12	298.91	303.6	310.7	299.01	304.12	307.48	303.94	307.65	304.8	313.66	301.77	294.66	309.24	298.17	307.41	304.2	305.41	307.23	303.2	310.37	303.79	303.11	305.08	300.9	304.69	305.28	303.43	302.6	301.51	303.18	299.39	313.15	306.04	304.03	313.95	318.08	305.33	296.14	304.89	305.29	304.31	307.82	312.33	311.76	307.03	304.44	308.01	305.65	304.79
296.73	298.89	295.11	299.93	293.41	296.15	293.83	299.85	301.25	298.52	293.29	300.05	298.19	293.17	290.64	300.86	301.56	294.78	295.47	287.39	298.05	292.6	295.99	294.11	301.74	289.69	301.88	299.44	295.4	295.52	299.04	299.65	293.93	300.69	292.32	289.82	290.77	299.04	289.23	292.53	288.35	303.31	297.95	296.4	295.67	299.54	293.83	302.76	286.78	292.71
303.36	302.96	305.17	300.82	314.9	307.17	301.64	302.3	309.25	298.33	300.67	294.3	309.78	299.04	307.74	293.9	307.91	296.78	301.69	304.9	300.2	299.03	302.4	300.45	304.22	302.55	309.86	295.72	306.04	296.87	306.78	297.04	304.3	299.62	304.58	299.69	299.65	303	300.03	306.71	304.57	306.34	303.76	303.84	298.84	298.77	300.38	302.32	301.92	301.8
302.05	310.84	304.1	303.25	304.03	306.03	300.57	305.31	314.33	306.18	304.75	308.87	295.17	306.17	304.82	304.84	306.83	306.06	295.85	311.65	307.1	306.79	299.96	300.33	305.47	310.21	303.95	298.27	305.87	303.96	308.1	309.51	301.4	309.03	299.1	311.33	303.38	311.59	300.55	302.84	304.09	306.89	304.59	299.99	302.27	310.16	309.81	306.3	305.22	299.85
305.08	305.02	300.68	304.12	308.11	306.94	301.92	299.76	302.94	306.37	303.69	307.61	305.78	305.29	304.9	301.83	304.34	300.19	302.98	295.65	299.06	304.57	303.48	301.99	307.4	308.66	309.5	308.7	306.96	301.54	306.98	299.24	306.35	307.21	302.3	308.71	300.22	308.41	303.19	303.93	308.09	304.53	306.89	301.16	310.06	299.16	309.37	300.39	306.45	306.62
305.01	304.8	304.88	310.77	306.41	305.07	301.98	309.88	305.03	307.03	311.8	305.2	301.4	296.98	309.11	302.45	303.28	305.2	311.83	308.43	300.53	302.37	296.25	308.09	308.77	305.4	300.96	305.19	309.67	306.46	305.52	304.05	311.69	304.41	302.27	306	306.96	311.04	307.95	306.9	309.98	301.62	302.85	303.74	305.59	301.78	305.12	303.33	300.98	302.55
307.97	311.06	314.44	314.19	317.55	309.24	316.3	313.07	316.12	309.39	320.89	307.45	308.4	313.25	310.57	314.04	313.34	306.91	323.89	313.12	307.74	306.64	321.15	312.68	308.23	309.27	310.57	305.01	310.2	309.53	313.55	317.43	321.12	312.94	308.01	306.14	316.46	322.69	316.31	314.46	308.56	307.51	311.37	309.55	306.85	312.98	310.65	311.7	310.94	311.55
319	316.05	313.68	313.03	314.3	314.49	319.21	309.91	315.88	321.32	319.93	320.64	313.31	322.25	307.85	316.38	321.13	316.2	309.55	314.9	318.88	315.38	319.29	314.76	316.96	320.95	316.91	316.75	313.73	313.67	316.43	320.6	305.2	311.14	311.17	316.9	316.83	318.44	309.07	320.22	313.07	319.39	311.69	320.19	322.05	316.22	313.49	312	312.32	319.61
303.63	302.75	302.53	302.98	300.91	305.64	301.45	299.84	309.08	298.04	300.2	295.12	300.06	297.75	302.76	302.06	306	301.57	304.28	302.87	306.58	297.98	305.57	308.92	301.08	302.25	303.05	302.36	306.62	309.11	302.35	300.23	299.36	300.51	294.75	305.08	303.75	303.03	306.99	303.28	299.45	306.2	302.81	298.61	292.69	299.16	301.89	310.19	308.38	300.24
322.84	314.08	308.37	318.27	313.96	315.56	313.02	321.49	317.27	314.01	317.52	315.69	312.89	317.47	312.33	314.82	310.34	315.26	312.37	312.14	314.45	313.27	317.01	314.71	315.92	317.48	311.97	312.81	318.92	309.97	314.11	317.07	312.59	323.63	311.14	313.29	311.53	314.91	315.09	320.84	316.46	313.52	317.18	318.83	313	312.26	311.42	318.41	319.26	311.7
315.14	308.05	317.41	318.34	307.97	311.6	313.25	317.79	314.57	317.04	315.35	316.16	306.59	305.92	310.59	307.21	313.07	304.84	316.32	312.6	314.35	319.11	314.65	310.55	318.1	307.46	315.7	316.15	319.62	314.21	310.38	312.79	311.92	314.38	312.17	315.71	307.17	312.17	315.3	313.85	313.77	317.01	308.18	313	313.63	311.04	307.37	317.84	309.22	311.52
308.37	305.59	299.62	308.53	296.7	308.36	300.56	300.64	303.77	308.54	306.64	307.15	302.91	303.06	300.65	303.89	295.39	296.54	303.39	306.32	306.65	302.38	310.72	303.51	304	301.49	298.9	313.47	302.86	312.3	301.43	301.79	307.85	308.23	302.63	307.85	305.54	303.24	304.8	306.1	304.36	308.38	304.09	303.59	307.25	308.14	304.81	312.32	311.73	306.18
303.5	306.05	314.74	298.68	313.78	305.8	304.26	303.76	304.29	313.28	296.97	307.94	300.71	304.68	304.09	310.61	303.05	305.55	315.02	306.15	307.99	305.91	304.11	305.93	308.08	305.61	311.38	305.28	306.52	303.89	314.15	310.49	302.02	304.61	302.99	310.46	310.25	306.24	310.6	305.68	303.2	304.11	305.12	298.53	301.5	308.61	303.87	306.91	306.44	300.94
313.06	313.41	311.89	313.55	321.09	316.16	309.92	317.09	318.45	309.97	310.73	311.09	314.34	311.04	315.32	311.66	314.49	312.22	315.12	315.29	313.29	313.06	313.7	318.27	316.96	314.13	310.99	312.61	310.45	310.38	312.53	302.71	317.4	316.19	309.87	314.74	318.49	314.21	312.83	305.72	310.48	318.75	310.48	308.86	314.22	315.07	306.29	316.57	315.64	313.48
312.3	318.06	310.49	315.65	322.26	303.06	308.37	312.79	314.94	315.4	322.06	316.12	306.15	311.53	317.98	312.81	314.34	308.18	308.62	318.75	310.37	306.53	314.2	318.45	309.8	317.06	313.2	312.84	313.74	311.46	306.95	319.05	312.69	319.02	315.37	316.38	315.69	314.96	313.9	315.4	315.23	318.21	317.37	309.8	318.59	318.83	317.96	311.35	310.92	317.06
312.17	308.01	312.14	306.56	299.68	303.29	306.63	305.4	304.24	298.24	306.85	309.94	305.26	307.91	302.04	311.11	303.52	303.38	303.43	308.72	300.86	301.79	303.28	304.88	312.6	296.51	300.62	303.54	307.67	301.28	303.78	298.04	301.97	300.67	299.65	305.34	301.04	296.13	308.25	309.77	299.11	300.96	307.61	302.83	301.09	310.07	300.14	297.7	304.18	300.21
313.65	312.24	314.38	312.01	315.14	314.41	313.92	311.13	317.5	318.3	309.43	311.36	317.4	317.27	307.7	310.18	313.6	311.35	317.18	311.39	311.19	315.18	313.28	316.38	312.77	324.3	310.03	318.01	318.1	307.69	308.66	317.66	314.44	310.02	317.74	309.16	309.35	308.98	308.14	313.3	311.6	318.15	318.96	324.58	317.81	308.04	315	307.7	313.46	303.48
302.08	301.6	302.74	302.88	296.85	301.41	303.62	307.44	302.44	306.4	300.91	307.41	304.37	299.26	306.61	292.82	301.66	302.6	308.54	302.21	308.97	299.23	306.37	302.83	301.26	297.09	307.78	306.62	299.8	307.37	301.86	302.06	309.34	301.2	309.06	297.7	301.09	302.29	307.09	300.7	300.66	301.16	296.75	297.61	305.09	300.73	306.02	309.66	309.47	297.76
308.76	311.11	312.02	315.18	306.04	308.03	314.81	306.34	311.6	316.66	308.35	307.08	311.83	315.07	305.31	304.04	313.21	315.13	307.37	305.67	317.41	309.61	306.3	313.57	318.67	307.44	321.96	300.95	309.49	310.55	308.58	313.38	309.16	304.43	304.48	304.99	306.62	299.05	308	315.19	308.6	318.2	300.6	311.75	308.51	315.44	309.5	311.4	313.22	307
300.01	295.4	293.98	296.43	296.69	293.87	291.94	297.08	296.96	295.76	303.21	295.32	293.53	294.77	297	287.81	302.84	297.17	294.19	300.17	297.52	297.47	300.37	293.49	301	294.49	296.37	302.01	295.23	296.06	289.68	299.55	294.36	290.99	294.16	297.27	297.36	293.77	300.08	296.54	300.34	300.32	301.64	299.08	296.96	295.63	294.27	295.31	287.06	297
329.85	325.94	327.92	325.64	326.56	327.77	328.19	326.29	328.49	328.88	328.19	325.52	325.91	321.11	332.48	324.29	335.85	322.1	331.34	326.91	325.97	325.83	326.04	331.52	320.82	328.18	331.07	325.38	327.02	321.24	326.82	328.42	327.03	321.06	330.89	325.24	325.62	327.25	325.59	326.46	323.73	327.26	329.7	327.09	333.61	333.3	323.72	329.97	336.95	324.24
299.73	313.01	311.83	316.55	310	311.71	311.51	311.83	309.25	311.88	308.08	307.1	304.73	311.35	319.82	307.98	305.98	312.03	307.15	309.15	305.79	307.93	309.76	311.41	305.85	301.62	307.98	304.43	313.93	306.89	305.51	312.88	307.07	308.84	308.15	312.67	309.09	314.94	304.95	303.95	313.61	317.23	307.71	311.8	299.5	303.98	302.93	320.82	308.64	310.59
311.67	311.39	311.7	319.47	310.64	312.37	309.95	317.86	321.34	317.42	312.67	307.54	310.04	308.41	315.83	316.2	314.91	318.3	316.47	308.64	322.8	312.66	316.35	316.54	313.77	319.52	310.02	310.76	313.78	315.28	312.61	314.45	315.8	311.08	314.3	306.79	311.01	312.26	315.49	311.37	315.1	316.06	307.89	310.14	313.13	318.5	313.28	312.97	311.47	309.4
310.65	311.1	307.51	318.81	311.86	314.34	320.52	312.09	312.76	308.36	309.41	311.92	315.34	315.42	312.46	310.38	317.56	317.28	313.39	313.18	315.69	305.98	320.6	313.29	308.8	319.75	315.82	309.9	308.17	307.09	317.5	314.03	316.55	315.38	316.44	314.2	315.14	311.82	310.47	311.11	310.93	315.59	315.73	318.89	316.16	305.94	323.14	320.52	315.38	310.26
312.81	309.45	319.02	313.89	314.65	321.53	323.68	315.12	314.1	319.73	314.02	319.63	315.31	316.65	312.82	313.51	319.64	324.09	311.42	319.24	313.23	315.1	317.02	313.28	315.02	317.84	316.06	308.44	319.04	311.58	318.12	313.14	318.27	315.65	314.76	316.53	310.54	319.5	316.7	319.66	311.62	320.33	318.72	322.66	314.59	316.54	308.84	324.73	317.28	315.21
321.01	321.47	308.24	313.87	307.93	310.4	308.2	313.2	321.38	311.89	321.03	308.33	316.34	316.72	317.57	312.43	314.95	316.79	318.09	312.3	308.77	304.69	318.86	315.66	314.37	314	316.72	317.12	317.57	316.46	320.3	315.44	315.92	314.34	315.84	310.44	312.67	313.71	306.67	323.67	311.38	317.65	318.01	321.73	319.17	321.69	314.57	312.13	318.84	310.69
299.17	291.93	292.42	291.92	292.12	293.63	298.81	294.95	295.28	291.46	295.18	298.21	294.2	292.02	294.7	293.64	293.74	299.13	298.04	300.63	291.47	300.6	293.04	288.5	289.73	289.77	289.54	298.78	296.75	289.73	284.37	291.27	296.39	295.69	290.34	296.49	294.46	289.26	286.75	296.23	298.64	295.61	302.22	293.55	296.17	303.88	290.58	291.15	290.12	295.64
316.98	312.27	312.08	322.44	316.52	313.65	311.41	316.63	313.61	319.51	315.78	313.63	311.37	313.74	310.98	307.79	311.38	319.17	317.02	319.18	310.61	313.35	311.56	321.67	313.95	317.92	309.61	317.54	317.11	318.59	311.27	311.68	316.81	315.12	311.86	314.16	313.45	305.97	318.56	309.51	311.02	312.27	307.88	317.75	310.06	313.91	310.27	308.72	307.19	307.08
310.25	306.31	310.91	306.66	303.44	304.82	308.73	308.06	302.82	300.31	310.15	316.38	309.54	311.81	312.22	309.48	305.53	310.7	307.25	313.2	304.94	313.43	310.15	308.45	306.32	305.53	312.49	302.9	311.31	308.2	306.06	309.11	309.62	308.73	311.77	304.39	307.13	315.56	307.14	309.52	297.89	302.46	310.7	308.54	302.27	301.37	312.12	309.7	319.42	311.08
311.8	303.8	308.61	315.77	307.74	314.86	308.86	308.18	310.34	312.07	306.92	322.36	315.58	314.14	310.2	308.95	312.61	320	316.82	307.47	313.94	297.48	306.75	312.81	317.29	308.2	313.49	312	310.51	310.04	311.52	307.79	309.96	306.1	318.11	319.45	314.4	312.8	309.99	316.19	314.63	316.3	305.02	316.94	313.4	314.94	309.81	312.73	318.24	315.09
294.02	302.68	302.79	299.93	301.76	296.78	303.57	302.58	306.66	302.61	294.31	297.54	295.78	298.43	304.56	300.15	298.78	299.43	302.52	303.17	302.2	306.23	300.98	295.46	299.21	300.37	302.11	302.89	302.79	302.56	309.65	301.82	298.75	302.32	298.47	291.23	302.88	303.23	306.91	295.79	297.61	300.86	297.74	299.53	299.69	298.12	307.05	300.33	300.52	304.23
304.8	298.15	313.16	301.39	302.83	307.48	304.69	308.38	308.58	301.09	296.44	301.83	297.46	302.86	307.26	303.34	300.73	307.8	306.29	306.25	303.2	292.76	304.1	302.83	301.36	304.57	311.55	304.05	298.53	306.95	305.47	303.54	302.17	307.79	301.73	301.71	303.8	300.53	301.21	303.07	307.03	300.81	297.82	302.81	299.34	311.99	297.87	303.58	302.85	303.58
331.89	327.47	325.76	322.71	328.51	320.2	327.41	321.34	330.23	327.69	325.34	332.66	329.11	324.62	326.27	329.84	329.71	330.77	325.04	331.14	322.07	325.98	323.08	324.86	322.06	330.28	332.61	329.45	326.09	323.02	323.62	324.17	324.68	334.25	320.88	337.29	331.24	328.5	331.85	329.1	328.32	332.16	329.7	330.16	325.88	327.08	322.42	327.18	326.07	328.81
303.74	302.46	296.02	303.78	301.33	298.32	304.31	307.5	309.37	301.11	306.56	296.81	302.55	297.39	306.45	307.23	303.03	307.33	298.63	302.84	300.68	305.66	304.98	314.59	304.56	304.05	308.63	310.55	302.25	303.04	302.93	297.22	296.85	296.2	301	304.94	299	311.51	307.27	304.13	303.71	303.18	305.05	299.88	300.75	303.73	302.79	311.43	311.87	306.69
296.1	299.82	305.93	304.89	301.1	297.85	298.82	302.97	306.72	296.96	300.3	297.94	299.7	300.07	302.13	303.01	302.46	301.15	297.36	301.62	305.48	302.58	301.22	302.61	287.83	296.84	297.49	305.59	299.72	300.13	300.22	296.11	306.41	299.75	300.66	300.7	303.93	299.54	301.83	305.17	296.78	292.6	298.02	305.61	299.1	307.02	294.94	293.01	301.43	303.49
316.82	312	313.16	316.59	327.43	314.48	320.16	316.93	311.32	319.33	312.62	320.44	318.91	306.23	322.36	319.67	321.03	314.24	319.39	319.73	318.04	324.04	314.34	312.65	316.94	320.27	311.02	318.68	313.61	312.98	313.23	321	316.96	324.08	315.22	317.61	314.21	315.98	324.3	308.96	320.66	315	313.73	322.37	315.21	313.84	315.81	310.2	314.76	318.86
309.28	314.47	319.24	315.28	313.87	316.62	302.44	312.81	321.01	307.55	312.82	311.66	314.69	312.7	307.51	310.4	312.81	311.43	311.96	309.6	317	309.7	318.87	315.46	314.49	310.3	309.68	316.36	311.62	319.33	309.44	311.9	315.93	313.54	312.79	320.66	310.16	310.55	316.51	310.76	316.95	311.63	316.43	313.63	321.09	318.37	315.49	314.58	317.16	301.79
297.29	296.61	305.05	304.11	307.91	294.98	300.15	289.29	298.26	295.98	291.92	291.62	293.74	295.1	290.33	303.38	299.22	300.13	292.12	292.56	299.67	300.02	303.96	291.31	301.16	290.08	298.71	298.2	301.02	299.76	295.38	294.84	289.72	296.24	301.28	292.86	294.81	292.86	297.01	290.52	292.37	300.83	296.38	296.41	288.69	294.07	302.73	302.42	296.63	295.64
313.14	309.06	308.98	305.53	312.66	308.24	314.25	314.22	312.93	314.65	306.15	309.53	319.92	312.65	311.5	318.07	313.77	317.05	313.1	316.59	316.38	307.81	315.44	321.04	314.22	320.04	303.41	311.01	304	317.32	316.14	308.73	314.21	315.21	318.72	316.93	315.67	315.64	309.72	314.8	324.31	312.38	315.21	314.3	308.16	319.06	301.38	315.28	313.2	320.14
307.31	307.34	310.64	307.86	306.9	308.95	308	315.53	314.93	311.92	306.16	305.31	310.31	308.48	310.52	313.36	313.06	307.08	308	310.83	314	307.79	308.99	307.62	315.69	308.82	311.96	309.68	302.73	309.91	313.9	311.63	310.63	312.97	307.47	308.89	314.07	311.79	304.15	312.04	311.95	322.56	312.33	304.11	307.74	308.03	310.12	313.01	313.01	310.53
296.37	293.56	305.83	306.15	300.75	299.28	295.11	302.7	297.84	302.28	298.6	303.55	298.34	295.48	302.43	301.23	297.44	303.86	303.62	301.12	302.79	293.62	299.27	299.7	303.12	302.56	298.8	294.4	297.58	302.93	302.91	299.84	305.33	299.36	296.5	299.15	299.17	305.08	301.96	298.22	299.31	293.27	300.93	302.28	300.55	302.74	295.7	304.34	299.75	302.65
314.94	318.66	323.72	324.43	317.12	313.64	315.39	322.18	317.2	313.61	317.8	328.14	317.22	317.78	322.98	310.54	317.96	309.67	315.69	318.04	313.93	318.64	315.84	326.48	321.3	315.8	318.58	328.5	317.18	318.01	319.82	319.4	322.66	313.88	320.85	315.27	321.43	311.11	309.19	320.32	319.07	313.85	318.58	321.19	319.53	320.82	318.88	317.2	312.4	309.68
312.18	316.89	309.31	316.46	320.47	314.73	312.56	317.65	311.53	312.42	314.45	310.54	312	317.58	305.91	322.63	316.25	312.93	312.69	319.42	303.04	313.69	314.84	317.89	308.28	306.86	316.57	313.91	313.88	319.1	317.53	322.04	310.82	313.1	316.17	311.53	308.45	309.81	314.1	321.41	323.08	309.67	312.84	315.89	310.98	315	310.42	312.93	312.04	316.94
295.08	306.11	290.49	299.24	296.85	296.36	301.2	301.25	292.26	293.66	296.39	289.1	296.9	298.32	295.33	298.66	297.95	294.59	293.46	304.11	301.41	293.9	296.52	295.25	298.76	294.97	293	293.71	292.33	288.44	293.68	292.93	295.75	303.04	291.52	297.14	294.7	293.58	293.3	296.96	297.11	295.76	293.9	294.48	293.31	293.75	300.06	292.81	305.33	292.75
322.68	310.53	314.23	312.45	310	307.7	316.34	316.79	313.5	313.7	313.61	314.27	319.66	317.13	320.37	318.64	314.26	297.7	306.26	311.54	306.5	318.08	316.7	314.62	314.53	320.47	314.83	313.05	313.86	304.27	302.37	315.03	303.57	307.17	316.95	313.89	315.7	309.83	311.33	314.6	309.98	311.32	319.77	316.54	313.96	304.31	313.46	312.09	307.52	313.15
309.25	320.87	309.26	313.48	307.27	311.66	316.36	310.47	304.26	317.11	313.23	316.18	312.87	305.83	307.18	309.97	308.7	313.47	311.49	305.22	314.63	314.66	306.04	310.81	312.59	310.44	312.57	312.94	307.15	310.42	322.34	313.35	309.08	309.1	311.36	316.86	318.86	313.91	309.08	313.2	313.5	305.76	306.22	314.96	308.16	309.09	315.16	310.94	313.86	309.08
310.61	305.36	307.98	305.82	309.61	299.57	308.24	309.99	311.42	308.24	303.58	302.76	303.97	309.11	301.25	303.93	301.76	308.03	306.9	310.64	307.53	302.47	307.03	310.01	317.03	306.01	307.35	308.79	305.94	305.13	311.54	304.84	308.1	305.19	305.66	302.27	308.72	305.95	309.38	297.74	303.2	305.54	309.36	304.16	303.78	310.79	304.67	307.81	306.58	309.02
314.55	308.65	302.43	313.26	305.7	313.24	311.3	311.51	308.9	308.99	306.06	307.66	307.39	307.34	313.94	313	312.73	314.96	307.73	315.92	301.76	307.9	310.08	308.26	305.78	312.99	314.48	310.62	309.64	311.48	305.89	306.21	311.04	309.76	315.74	311.46	305.25	312.18	316.41	311.54	311.44	314.98	311.09	310.06	304.31	308.9	310.43	311.66	303.97	309.89
302.35	314.62	306.14	303.81	314.09	310.81	305.05	302.52	318.74	303.4	316.32	309.3	308.66	300.2	312.71	311.06	298.2	304.77	300.81	306.26	307.77	310.78	308.15	313.23	311.03	306.85	306.26	306.08	309.82	305.38	306.27	304.64	308.37	311.43	303.96	310.8	296.63	310.95	309.89	309.09	306.85	301.28	305.91	304.81	306.85	301.62	306.9	305.64	310.93	310.86
312.68	315.69	317.13	312.03	312.49	315.8	315.95	321.61	319.88	321.19	320.42	319.17	316.73	319.59	317.96	312.15	314.39	314.68	317.59	326.62	315.33	320.86	314.68	313.17	324.62	313.33	319.4	315.33	314.62	319.08	323.87	316.96	322.48	317.78	314.17	313.83	309.19	313.51	324.28	307.74	319.01	307.32	314.81	321	313.2	319.34	314.53	320.01	327.62	313.81
292.85	286.53	296.31	297.7	289.4	290.13	295.15	287.16	298.72	297.04	294.7	294.44	293.64	302.29	297.38	301.75	290.31	295.67	294.8	291.88	297.13	305.63	293.42	291.73	292.71	297.8	291.47	293.81	298.62	294.79	302.39	295.25	298.21	293.51	291.7	288.33	301.76	296.71	291.39	294.32	298.36	298.99	295.81	293.96	302.71	291.86	292.43	296	292.14	290.47
316.62	306.6	313.05	310.97	313.06	317.23	306.18	307.73	312.68	307.87	311.29	314.7	316.75	307.19	302.45	316.86	308.12	311.04	307.77	314.25	314	316.85	311.29	307.33	311.75	309.73	315.2	315.98	310.41	307.94	310.32	312.54	311.82	308.86	312.86	310.74	307.33	304.44	316.92	309.41	315.02	312.65	307.52	308.19	313.46	306.56	311.13	310.38	311.26	309.29
312.08	300.11	297.32	306.44	301.52	303.95	307.91	305.35	293.26	298.86	297.33	307.75	299.3	307.87	302.9	301.16	303.15	309.1	303.34	297.69	297.25	297.24	298.12	300.05	310.59	304.43	305.88	307.3	305.92	306.38	302.12	300.61	310.64	299.01	293.92	300.4	302.09	312.19	297.29	302.17	307.84	305.98	293.23	306.82	300.89	305.14	301.62	297.99	307.13	308.4
292.73	297.63	295.3	292.06	292.41	290.69	299.35	295.87	302.4	301.84	297.27	289.42	290.57	297.32	305.01	293.98	293.25	299.36	297.41	292.6	298.03	301.13	296.9	292.69	294.86	299.98	298.55	292.99	300.27	292.27	296.23	299.1	294.37	294.93	296.2	296.11	297.87	291.5	299.77	297.89	295.5	298.62	297.92	293.42	295.34	297.34	295.25	290.12	292.74	288.56
293.83	301.1	290.66	296.91	296.54	292.11	294.73	296.66	293.79	294.37	295.73	301.04	301.98	292.24	297.39	292.35	298.75	292.24	295.91	289.24	294.97	288.68	289.09	296.91	294.73	297.96	293.61	295.68	294.7	298.28	292.16	293.49	298.24	300.58	291.11	288.07	294.3	286.81	289.81	296.02	296.27	291.58	297.87	293.63	287.96	296.66	289.64	293.31	289.11	298.12
303.67	297.24	302.93	302.33	305.57	299.63	297	302.05	309.32	306.34	305.36	301.71	303.46	303.24	302.76	304.9	302.03	311.34	304.37	301.15	300.31	302.5	301.6	298.84	299.31	300.12	305.57	298.42	301.07	308.33	302.67	299.4	296.99	301.15	304.73	304.21	302.5	305.2	302.95	297.97	306.09	309.1	304.2	306.01	305.26	305.46	308.01	306.43	299.16	297.15
317.89	312.83	312.77	307.53	314.44	316.48	315.19	304.96	314.68	313.46	311.89	310.62	308.05	312.99	317.94	313.88	309.43	314.55	310.86	309.12	312.36	320.14	318.12	313.68	314.67	312.39	313.38	313.94	315.58	311.65	316.26	319.63	308.22	319.22	306.82	315.28	315.18	319.02	313.26	311.66	320.17	313.97	316.88	319.37	313.12	320.37	306.52	310.95	312.66	315.4
299.99	301.28	298.13	307.34	306.61	300.26	297.7	303.64	302.15	301.31	302.13	304.28	301.91	303.42	304.22	297.41	303.05	301.64	302.95	313.13	297.96	296.02	304.37	299.87	302.9	297.95	297.01	303.5	303.01	300.25	311.76	305.26	302.85	299.09	303.51	301.66	303.2	306.94	294.88	305.89	297.58	304.52	301.77	309.37	305.71	300.6	303.78	308.73	304.05	304.81
315.18	315.89	314.66	305.6	312.11	311.63	308.41	317.06	310.14	310.05	307.6	306.75	311.15	313.77	306.51	305.58	306.35	306.84	309.01	313.08	317.89	309.42	316.04	310.45	309.59	306.06	313.32	308.01	316.18	315.68	311.06	314.39	308.55	314.15	313.46	312.12	312.67	313.88	305.24	315.97	310.87	314.45	314.38	314.66	308.11	307.47	308.3	318.39	313.72	308.64
312.64	306.69	311.7	308.42	306.38	303.74	312.25	311.01	312.11	307.39	310.22	313.34	316.68	313.59	309.67	306.21	305.39	309.73	311.55	313.25	312.25	306.53	306.9	304.77	312.78	309.99	317.25	306.16	308.61	313.23	310.17	313.06	316.66	318.33	315.19	306.92	318.35	306.51	310.64	304.69	310.5	304.44	303.27	308.44	309.99	304.98	305.08	313.94	315.09	312.28
318.75	313.41	322.21	318.82	318.63	317.97	308.45	314.48	316.38	320.38	317.31	316.8	318.87	318.83	322.37	319.85	318.02	313.67	315.67	322.22	307.74	316.42	309.87	314.63	319.05	317.3	310.65	317.15	319.57	311.95	311.51	305.63	317.37	313.74	321.48	325.1	318.19	311.82	322.11	309.83	322.79	309.52	321.19	315.38	318.55	312.33	318.5	312.12	314.53	317.78
318.48	320.23	315.27	316.72	319.86	314.91	307.68	323.4	314.1	323.04	313.96	320.03	318.31	308.95	313.24	319.9	322.67	317.49	309.51	318.68	318.04	321.95	315.35	315.7	321.66	314.02	315.92	318.68	322.67	315.13	310.72	317.94	314.32	322.52	317.12	316.28	315.86	320.67	316.43	318.66	308.25	313.94	316.4	315.59	310.99	314.04	319.06	322.49	309.07	317.68
313.93	305.22	304.63	308.44	301.18	307.88	311.91	303.05	308.96	312.36	308.22	304.63	300.39	304.02	305.24	312.39	306.99	302.13	309.04	302.26	315.33	307.66	310.45	307.61	302.67	305.01	305.95	301.63	300.89	298.9	305.42	303.26	303.99	303.94	306.33	311.48	311.46	300.1	300.85	306.36	303.33	308.1	309.73	301.06	311.37	306.6	307.01	310.82	307.43	304.69
306.56	311.59	306.69	309.04	310.36	308.75	304.8	309.75	309.83	306.44	306.43	308.11	304.52	308.16	309.05	304.85	309.89	317.17	317.52	310.4	312.59	305.75	302.8	304.53	308.35	300.52	300.49	304.18	309.67	301.05	304.97	305.18	308.01	307.05	304.84	306.17	304.51	311.54	306.68	300.64	307.75	308.72	304.25	304.58	309.52	310.89	303.94	313.58	299.96	302.83
319.29	318.38	311.56	315.07	314.19	307.33	309.7	312.71	314.97	317.63	310.67	313	319.06	318.27	306.83	314.81	315.97	310.41	310.77	318.27	316.22	313.97	317.53	315.3	309.94	316.93	321.46	317.79	306.1	314.91	313.72	312.9	315.15	312.91	309.74	312.78	309.61	319.93	313.12	315.17	320.18	322.82	318.78	312.95	318.55	317.59	311.84	307.66	306.45	320.1
310.63	308.92	310.59	306.06	304.92	308.3	304.25	313.01	312.87	308.33	309.21	312.92	313.35	304.96	306.21	311.17	307.59	310.72	304.59	309.07	307.66	310.09	305.49	313.96	307.41	305.52	305.84	305.26	305.94	312.09	311.78	315.94	313.12	313.72	309.59	307.43	314.63	305.58	311.49	305.62	301.59	314.16	300.62	307.46	308.72	305.46	306.94	304	310.67	304.42
324.93	310.95	318.95	318.58	318.29	308.19	313.25	312.4	312.54	311.35	312.98	314.9	320.15	311.39	306.99	311.56	306.66	314.46	307.31	318.23	308.5	311.89	306.19	306.05	318.79	312.38	314.93	310.47	314.88	315.15	322.84	319.6	312.07	320.21	309.52	306.76	306.81	314.98	309.5	321.3	311.67	313.42	308.11	312.45	316.9	316.72	315.1	312.37	315.93	314.42
297.77	307.3	304.31	301.06	306.5	294.47	305.59	306.38	306.33	316.74	307.08	301.77	309.02	308.33	313.59	307.58	304.23	301.64	304.86	301.84	302.11	304.36	306.08	305.72	304.37	307.24	303.93	313.86	307.89	300.99	305.79	301.57	310.99	301.53	303.68	304.64	298.76	299.69	310.83	301.8	293.9	303.51	298.34	308.76	298.23	309.71	301.64	300.4	304.73	305.53
300.06	298.68	298.34	289.27	285.8	287.28	292.31	286.97	288.61	295.87	291.76	292.43	289.2	297.97	298.27	289.51	289.54	294.56	293.56	289.22	295.19	292.7	299.32	295.46	299.75	295.42	286.59	293.95	289.24	292.38	300.57	298.69	292.61	295.04	292.88	293.64	285.32	294.11	283.12	292.64	290.72	288.76	298.94	289.84	297.33	295.98	295.96	295	299.16	287.68
302.58	301.47	296.19	304.76	294.75	304	301.65	295.1	295.99	297.7	302.41	297.62	301.36	294.7	295.49	296.66	301.99	296.3	299.99	299.54	304.7	302.93	297.92	296.18	298	304.44	294.55	297.83	305.08	301.77	297.92	293.87	302.75	300.45	306.15	299.25	294.69	300.28	297.55	296.76	296.14	289.67	296.77	306.95	301.23	302.5	296.47	299.69	298.73	303.2
302.71	290.45	291.94	294.44	294.62	289.94	293.14	299.21	289.82	299.19	296.71	294.92	289.72	293.09	295.19	289.87	296.75	301.95	290.31	294.87	297.67	289.91	299.96	297.44	292.34	294.62	300.13	300.98	289.8	294.55	297.27	292.62	297.58	294.51	300.63	286.22	291.46	289.19	301.41	293.88	298.81	294.57	294.9	293.04	296.08	295.17	291.25	293.81	295.21	293.07
299.02	299	299.99	304.45	302.9	303.29	297.95	305.37	292.32	305.76	298.39	303.44	307.29	306.68	301.84	303.39	303.71	304.86	301.9	307.56	303.99	305.08	305.72	304.71	299.64	306.33	293.87	309.92	301.96	305.77	307.74	305.03	299.48	302.29	309.2	300.22	300.9	303.43	301.7	301.2	296.91	305.6	302.31	308.03	299.02	297.19	301.08	305.4	300.04	304.48
307.75	307.22	305.38	306.17	312	308.03	315.97	303.42	312.11	314.3	309.42	313.34	313.19	313.49	308.34	312.49	313.27	317.11	310.99	310	310.02	310.44	308.99	306	315.06	313.39	313.14	314	310.02	315	309.69	309.32	313.19	314.09	307.89	305.61	318.24	311.68	315.56	311	313.83	313.1	306.92	309.46	304.42	313.33	308.12	310.31	315.73	312.74
305.96	293.96	296.42	304.65	308.77	301.87	301.73	303.92	307.58	302.64	296.81	307.73	298.17	296.15	303.45	304.85	300.66	305.72	303.33	301.22	300.92	301.26	301.29	305.56	301.51	304.49	305.44	307.96	310.42	307.01	298.49	304.51	312.38	305.86	303.19	304.83	299.9	304.87	307.07	302.36	299.66	309	298.38	301.75	305.99	303.33	304.92	302.3	301.41	302.75
315.95	316.68	313.6	313.29	309.32	306.88	310.42	310.92	324.36	322.68	316.7	313.11	319.79	312.3	316.42	314.44	306.04	316.11	314.97	313.5	310.55	322.57	315.12	305.34	319.99	316.22	317.07	312.17	315.9	323.85	320.64	317.11	312.89	307.71	310.53	311.78	313.66	312.78	302.78	310.41	311.34	309.23	315.37	313.75	309.22	312.8	314.88	316.33	322.66	315.62
308.22	308.68	302.96	302.93	309.44	313.59	307.66	308.15	309.01	305.79	300.5	301.09	302.78	305.7	313.1	305.54	302.71	306.44	303.38	306.71	308.52	307.84	302.14	302.25	304.2	299.37	304.51	307.39	305.8	306.56	302.08	311.16	310.68	303.68	308.65	304.15	308.97	307.47	304.46	306.5	301.4	305.3	304.82	303.35	298.13	299.28	310.34	298.22	312.19	307.3
327.99	332.31	320.57	325.33	327.9	321.41	323.48	322.56	330.27	327.3	331.3	325.74	339.5	324.73	329.72	323.87	325.09	324.52	328.75	316.77	330.87	324.62	328.25	320.74	326.48	320.47	318.83	325.07	324.38	321.89	329.48	328.38	316.2	330.18	326.76	327.1	326.65	316.31	324.29	327.2	322.09	323.03	326.47	330.93	327.06	332.3	328.32	324.56	322.94	327.7
307.44	314.99	317.1	307.82	309.67	316.17	310.88	306.17	308.2	320.71	318.65	312.79	306.16	316.62	312.77	315.4	317.37	314.18	320.45	313.26	316.8	317.26	301.33	321.86	307.58	319.99	316.85	312.56	324.28	315.13	314.65	315.34	318.25	322.33	319.2	312.28	313.96	314.11	312.96	322.97	316.6	315.49	318.19	307.92	315.63	316.08	313.72	310.09	318.89	314.13
311.54	315.57	309.33	318.8	325.45	316.83	315.39	309.08	316.32	311.93	312.79	314.11	314.11	308.78	313.28	315.28	311.14	316.53	309.04	312.66	308.74	306.27	311.43	312.4	309.49	316.95	312.68	314.76	310.26	315.59	312.57	317.11	313.96	310.96	306.93	315.9	315.87	314.79	316.33	311.93	313.41	312.59	309.61	317.48	312.33	315.05	313.12	314.43	309.38	307.44
293.02	298.53	301.18	305.51	298.75	300.81	303.83	302.86	298.8	308.38	305.33	298.29	298.65	300.21	297.74	299.48	303.05	306.05	309.92	294.16	297.35	302.09	309.2	312.19	311.98	304.86	308.98	307.19	300.45	304.37	300.59	301.57	301.05	291.66	300.56	296.96	297.17	301.25	299.8	303.27	307.4	300.46	305.35	301.76	305.96	305.48	299.04	303.53	308.77	300.48
313.5	313.36	313.62	318.92	311.37	311.23	308.43	310.78	318.96	312.36	313.86	312.33	316.45	316.32	312.32	309.41	313.94	312.11	312.27	309.54	313.3	314.19	308.71	311.83	307.81	315.27	304.62	311.74	312.2	312.87	313.21	313.5	312.53	316.02	311.94	307.3	312.05	314.46	316.71	312.95	319.34	315.91	313.59	308.23	311.5	311.6	308.4	312.6	310.65	319.42
311.69	317.5	314.27	307.73	310.78	312.34	305.93	301.34	305.8	306.08	313.03	309.34	308.42	313.24	310.41	305.9	311.28	310.65	302.54	309.66	311	307.29	308.3	308.21	307.9	299.92	306.12	305.74	304.61	309.37	303.84	301.78	310.62	307.31	305.66	312.93	313.55	309.92	300.74	309.63	305.8	303.22	321.17	306.91	308.78	312.93	306.26	313.53	303.94	309.46
311.09	316.31	313.11	320.4	312.36	312.28	313.85	319.97	309	315.76	313.36	316.58	318.26	318.42	312	315.7	313.37	310.19	320.09	318.24	316.39	313.8	316.09	317.16	318.58	312.77	315.74	313.82	309.49	314.04	310.15	314.22	309.39	320.31	313.7	308.5	312.32	315.92	314.26	316.63	314.19	305.67	317.45	309.29	310.59	313.36	312.45	305.89	319.03	313.76
297.36	294.06	300.66	296.86	294.41	301.09	294.59	301.37	300.06	300.67	293.13	292.97	291.45	288.11	292.99	292.16	291.71	294.54	293.29	298.98	295.55	294.67	286.34	300.27	301.35	298.13	287.19	300.9	293.81	298.64	297.83	300.75	300.87	300.11	300.64	294.7	296.07	298.86	299.16	294.64	301.2	296.67	293.63	296.94	292.94	297.12	289.09	297.42	303.83	298.92
305.08	297.82	296.61	293.6	299.59	299.49	299.34	302.49	294.31	296.29	302.79	301.62	296.79	303.78	301.2	298.74	298.29	299.49	309.35	299.93	303.55	302.56	295.87	305.99	299.82	302.68	303.54	299.56	303.84	297.42	296.76	295.85	301.12	300.69	305.28	298.66	297.38	302.18	305.21	295.34	296.12	303.32	300.5	303.73	301.63	301.31	299.31	305.04	302.52	298.1
302.18	305.93	303.61	307.44	301.66	297.86	306.34	307.3	311.04	302.25	302.79	306.98	300.79	305.55	304.92	311.28	308.25	304.37	309.02	306.99	305.25	304.19	311.3	308.75	302.7	300.54	304.84	308.22	304.09	305.42	302.09	306.9	298.91	306.84	309.18	306.8	306.83	304.45	308.03	306.93	302.13	298.46	302.15	298.23	310.16	307.46	301.43	305.79	304.46	311.67
319.51	317.4	318.04	311.96	314.36	322.58	320.39	325.25	321.25	321.97	311.46	313.61	314.17	311.82	321.93	324.43	316.54	310.45	312.3	317.86	316	312.1	325.98	319.71	315.71	318.26	314.7	323.93	315.93	317	322.59	315.89	324.3	310.85	319.89	317.43	310.22	322.6	322.58	327.38	321.86	312.99	310.76	308.39	321.01	317.48	320.48	319.13	317.91	309.33
301.39	299.32	304.46	304.9	303.75	304.53	309.46	298.54	314.5	308.18	305.93	296.23	307.32	307.23	311.75	307.92	308.98	301.31	310.77	311.1	303.6	305.28	305.66	307.06	303.41	299.18	303.04	295.67	308.76	300.44	303.73	304.95	305.15	295.76	309.69	303.66	308.47	306.91	309.09	299.82	302.16	300.82	300.57	301.99	298.13	307.2	302.4	305.39	304.08	306.28
308.15	305.17	310.84	312.74	313.53	304.92	304.64	309.42	312.97	305.1	308.55	301.23	307.54	310.65	302.32	305.77	311.02	304.91	313.16	310.36	312.13	313.2	306.39	316.66	310.56	302.22	310.21	308.28	307.13	312.19	308.95	317	309.86	310.82	301.48	307.45	303.79	313.82	302.47	314.47	316.86	305.6	316.18	305.93	306.29	315.2	316.41	308	313.69	312.67
313.71	309.77	308.31	308.28	308.77	310.57	309.22	308.4	313.9	314.58	315.74	313.03	309.8	309.91	313.36	312.53	307.21	320.14	318.44	314.56	310.59	315.63	312.07	317.08	312.83	310.32	311.29	316.6	315.76	312.72	306.88	316.14	314.94	311.68	310.28	319.12	313.72	312.11	312.97	311.2	304.78	309.86	313.53	306.44	318.95	309.37	309.73	303.91	317.2	312.51
318.89	313.38	309.93	316.49	306.25	306.94	300.79	309.29	305.51	311.52	302.81	311.73	319.51	318.48	315.75	309.85	313.97	322.71	308.65	312.64	311.81	314.14	314.5	311.14	310.65	304.1	307.94	310.24	307.8	304.6	312.67	308.17	312.42	306.63	305.54	315.34	309.81	315.16	313.83	307.9	315.27	306.97	314.52	309.91	308.47	304.33	307.1	313.97	311.2	316.74
296.81	299.14	297.56	299.31	299.55	306.8	292.73	301.22	294.05	305.1	298.7	304.99	300.32	298.99	303.74	297.01	301.16	301.81	301.53	296.62	297.97	299.37	297.47	297.32	304.61	299.11	303.35	296.32	301.39	299.49	300.97	297.8	299.76	297.53	295.36	307.02	297.58	295.93	300.14	292.74	300.56	294.12	297.92	294.71	298.8	302.88	301.59	297.3	305.87	302.65
297.23	305.53	301.44	306.64	309.27	299.22	306.32	307.51	302.83	301.6	301.99	298.07	298.85	306.4	303.59	311.83	304.75	303.52	304.91	295.83	301.84	300.98	314.41	303.3	306.36	301.9	304.08	299.21	305.29	299.78	305.67	298.89	292.64	304.92	308.52	304.96	309.78	306.67	304.29	303.57	305.43	297.74	306.44	302.71	303.86	302.68	305.15	298.65	298.08	313.95
307.33	309.85	303.65	306.07	306.98	304.66	303.13	309.85	310.73	306.51	306.59	305.59	302.21	305.54	309.48	304.37	313.33	309.97	300.73	302.39	303.85	309.8	310.5	307.51	301.85	304.71	309.54	299.45	307.93	303.74	312.23	305.41	309.6	303.39	304.83	300.85	305.14	311.28	307.33	297.93	314.89	302.18	304.36	308.85	307.51	309.65	307.59	299.26	301.27	301.16
313.92	317.97	314.45	319.85	322.83	318.98	317.42	319.99	321.29	318.35	329.15	320.22	323.33	316.21	329.77	328.72	314.22	318.29	313.92	322.74	323.48	318.82	317.08	321.55	316.62	325.57	322.06	320.86	319.95	319.04	322.31	318.4	311.32	315.24	314.11	314.8	318.03	320.17	320.21	316.93	316.55	327.14	319.58	321.18	321.19	323	313.06	317.87	319.01	323.9
315.86	318.78	316.57	320.81	321.68	314.45	312.79	316.54	323.51	316.78	320.21	311.81	319.55	316.16	315.09	316.03	317.63	318.91	317.9	314.06	320.99	322.12	315.87	319.95	314.67	320.77	316.32	312.55	316.89	320.66	315.9	315.76	313.63	316.37	318.75	313.67	317.2	322.1	312.6	315.01	324.75	323.22	325.89	325.39	313.79	315.63	310.56	314.44	316.57	318.27
304.4	310.12	302.4	300.09	295.11	306.88	304.63	299.06	306.49	310.31	298.29	306.25	308.36	305.97	310.44	306.11	306.59	313.17	304.74	300.25	301.87	304.2	306.06	305.97	309.2	308.59	310.9	298.2	312.03	309.31	298.89	308.93	304.68	301.29	310.39	304.94	302.22	303.17	299.52	299.01	298.2	305.21	303.35	300.39	302.82	300.1	311.76	297.87	302.15	307.84
307.45	302.66	297.83	302.01	303.71	306.18	295.65	302.26	297.34	305.43	304.54	294.59	303.27	302.95	299.87	299.5	293	301.75	299.68	293.4	303.58	298.08	301.32	299.09	301.87	299.63	304.59	304.89	303.11	304.08	299.25	304.92	306.71	302.28	290.92	295.66	300.08	298.59	302.97	300.31	296.97	301.99	301.47	302.45	301.78	311.27	304.1	304.68	302.05	302.68
317.56	312.47	321.56	319.87	323.56	315.09	323.82	313.98	321.33	314	315.36	314.8	317.08	315.33	316.57	323.75	316.69	322.99	316.96	329.76	315.14	314.98	315.11	320.69	312.95	310	317.85	313.37	318.88	323.63	318.04	314.17	323.44	319.14	309.94	319.65	312.12	318.4	318.9	319.61	317.85	323.76	322.44	316.54	315.53	322.49	317.61	311.33	318.13	319.47
321.43	321.95	321.43	323.81	324.52	327.07	320.46	320.83	322.06	324.59	332.13	325.37	329.35	327.38	317.21	322.84	317.81	325.18	323.91	330.96	325.49	331.94	327.17	324.07	319.19	337.82	323.1	329	323.07	322.05	328.34	324.27	332.89	315.74	329.29	315.72	329.85	315.51	322.26	323.49	327.03	324.54	320.45	324.05	325.24	327.99	330.21	323.06	328.88	322.94
305.44	305.7	304.7	303.45	300.96	300.68	307.09	299.85	301.46	305.58	308.45	303.32	306.72	297.97	302.98	303.81	308.37	311.54	302.54	301.83	297.06	299.7	299.49	305.02	305.75	307.27	302.49	312.1	305.55	305.39	300.17	304.05	299.48	313.76	307.12	309.48	310.75	302.09	302.54	307.73	300.11	303.81	312.6	309.74	296.35	305.48	306.89	306	296.55	307.56
302.74	305.19	304.11	297.78	309.02	311.09	304.27	303.95	309.18	308.17	299.46	299.06	301.69	309.26	303	302.76	309.24	302.93	310.42	307.22	304.57	300.85	305.07	300.56	307.52	315.07	305.05	304.2	304.7	310.89	308.59	304.28	299.82	303.05	309.3	305.72	306.07	301.61	308.17	299.93	301.46	310.29	301.57	303.49	300.24	297.96	301.65	298.88	302.26	305.13
323.64	321.53	317.38	312.85	321.75	320.98	313.44	318.62	323.11	314.18	324.31	321	319.84	315.27	324.69	316.85	317.83	320.89	317.75	315.24	318.11	316.45	314.69	317.54	328.73	314.49	324.73	315.65	313.47	313.18	316.86	319.09	319.88	320.52	320.39	321.51	318.19	318.08	325.57	315.8	332.27	320.73	320.3	319.96	311.04	318.51	328.69	317.21	318.48	322.83
315.24	308.29	319	324.14	322.84	312.98	308.61	326.16	313.52	320.65	324.83	316.34	313.54	317.44	318.97	314.99	317.91	325.77	320.69	318.14	321.49	317.58	319.31	317.12	315.56	315	314.11	320.84	318.09	316.76	315.94	323.67	317.55	320.17	322.67	309.94	315.65	322.73	314.91	317.12	316.6	315.79	320.82	320.5	314.76	316.84	318.6	318.54	321.75	315.84
311.9	309.04	299.8	297.62	301.07	304.49	306.34	300.66	301.75	295.08	302.14	302.85	293.53	298.9	301.92	301.77	309.42	299.01	305.89	306.8	306.34	298.43	310.18	299.24	305.01	303.58	302.48	304.68	301.13	301.42	302.83	306.27	299.81	306.62	296.36	299.28	304.99	303.57	303.34	296.7	315.73	306.25	308.77	301.14	304.48	301.24	300.79	300.7	308.37	302.93
313.72	315.9	318.75	312.84	315.57	322.3	309.29	305.66	317.28	310.87	311.5	311.91	320.86	320.1	316.31	311.94	319.32	311.99	312	307.6	307.05	316.5	311.61	311.29	310.37	309.73	316.81	317.44	325.82	316.56	311.2	312.97	315.62	313.27	308.21	310.51	311.24	315.94	321.01	313.22	311.6	321	316.54	310.76	310.74	312.15	317.74	314.71	317.42	314.3
313.09	315.5	318.78	311.62	311.77	315.23	319.2	313.47	323.25	316.08	312.46	317.57	322.83	316.58	310.76	314.88	318.03	317.44	320.33	312.65	310.43	317.21	310.43	313.97	312.51	311.32	313.8	314.79	317.85	310.65	317.05	312.56	313.35	306.91	315.75	323.66	315.93	317.24	313.57	317.75	313.53	312.49	315.64	318.74	315.66	313.08	318.88	312.61	308.82	304.38
295.17	297.89	293.78	298.37	295.01	296.75	290.04	298.91	299.63	298.87	291.85	298.85	292.38	295.79	296.89	294.92	295.03	297.49	300.75	302.59	299.95	294.36	298.84	296.69	302.7	292.13	296.24	303.25	298.41	304.83	298.58	295.71	292.48	301.53	296.61	295.46	299.71	301.67	295.76	299.32	300.04	303.27	301.82	294.06	302.57	299.07	298.24	297.14	295.26	300.07
309.42	305.83	305.86	312.49	311.42	310.21	315.93	317.28	309.16	314.17	311.03	314.43	324.44	310.52	317.95	306.77	317.84	317.45	311.04	312.79	310.77	313.9	315.17	306.36	305.62	312.98	314.38	311.7	311.93	308.84	313.49	321.51	313.44	306.38	310.35	314.23	308.84	301.67	312.4	310.26	307.24	311.69	315.52	307.12	313.86	306.97	311.5	318.14	304.1	316.96
311.88	305.29	306.42	305.48	304.13	302.92	305.74	303.7	303.18	306.98	309.98	305.24	307.19	310.6	305.48	306.23	309.15	305.02	308.37	306.2	309.4	303.36	302.7	305.3	306.42	301.47	304.31	298.16	301.58	305.09	308.41	306.89	308.03	311.77	312.76	304.05	304.75	309.25	305.6	309.12	310.52	307.69	305.85	307.86	305.28	301.69	312.95	310.81	309.2	304.4
313.95	312.97	309.27	308.47	320.93	306.05	308.11	312.89	306.87	308.56	317.72	305.57	317.36	314.14	307.97	315.44	313.02	319.76	305.64	314.31	309.08	310.91	311.8	314.56	310.98	309.81	309.31	307.87	313.51	309.52	310.66	310.26	312.59	305.13	307.73	305.86	314.85	311.22	307.77	309.33	311.02	313.94	311.78	308.35	317.82	319.51	305.62	310.06	311.21	308.59
293.48	295.57	296.28	295.55	290.6	301.58	302.07	291.15	296.64	292.07	290.97	291.61	296.19	292.66	297.28	298.28	298.9	305.49	293.52	301.32	295.51	303.74	302.02	295.12	293.14	299.42	293.06	298.95	300.03	300.22	291.91	292.13	294.19	306.05	301.35	299.26	298.36	295.98	297.34	301.59	294.17	290.3	299.26	298.82	300.36	298.35	303.05	304.51	291.19	301.19
299.32	302.6	305.04	296.92	305.27	302.32	301.5	311.99	299.7	300.15	307.94	296.91	305.66	308.9	307.93	301.26	299.61	299.37	300.45	297.91	303.81	302.68	301.89	297.89	303.11	309.66	309.24	308.28	305.8	302.4	303.3	296.35	297.96	305.6	302.64	299.21	301.61	305.88	310.46	307.91	300.39	301.25	304.06	301.26	304.67	306.04	307.89	300.14	312.35	302.44
306.18	318.49	309.86	307.26	306.57	309.73	310.54	315.66	313.33	314.43	317.76	309.9	315.15	320.42	318.05	316.42	312.8	312.81	313.37	304.71	311.78	306.99	302.71	313.11	310.76	315.52	312.06	317.96	303.64	316.63	312.52	315.06	313.35	315.04	306.33	308.46	310.76	319.59	312.87	316.92	312.76	311.57	310.55	308.97	316.59	312.67	314.83	311.11	312.9	316.54
291.99	288.26	293.25	295.32	289.7	298.77	285.91	290.22	293.52	298.93	296.51	294.2	291.94	301.3	294.64	295.86	294.19	295.74	298.08	297.16	295.8	296.56	301.48	291.1	289.4	291.04	295.4	291.24	294.49	292.89	295.51	292.74	290.1	290.68	296.45	294.28	296.53	301.09	299.93	293.05	297.81	289.91	296.18	297.2	298.25	299.92	296.59	295.69	294.62	300.8
324.14	320.58	325.52	329.64	322.38	328.06	320.76	326.6	330.28	325.97	322.24	323.58	325.74	336.18	329.09	332.69	324.07	326.6	325.38	322.44	331.79	328.38	318.33	316.97	321.71	326.46	325.68	326.51	327.13	324.23	325.77	325.96	324.97	337.41	334.46	322.35	317.75	324.91	324.8	322.03	328.45	330.98	324.12	325.49	320.98	332.75	319.09	321.06	325.6	327.71
304.93	316.77	314.67	312.42	313.36	320.04	317.48	314.11	312.17	316.57	309.86	310.68	314.92	312.49	306.75	317.84	318.99	312.62	319.05	314.56	323.74	319.08	321.48	320.08	318.97	311.35	314.82	310.38	320.31	316.87	314.19	323.06	313.63	323.16	313.73	320.72	322.82	323.92	310.5	307.14	306.64	315.67	310.82	319.14	313.34	317.15	320.66	311.69	316.57	312.91
308.32	301.02	307.19	304.56	297.2	308.99	300.87	302.86	310.67	298.96	306.74	309.72	302.21	308.39	304.45	314.27	304.46	305.43	303.21	298.13	309.99	305.16	304.47	308.94	307.37	302.17	306.94	310.54	301.93	302.25	311.22	303.85	304.92	305.8	297.82	304.78	308.76	304.39	301.49	303.4	308.04	301.16	305.62	309.8	309.04	302.15	309.06	305.92	306.73	301.58
305.28	316.99	315.82	310.08	320.86	318.42	311.5	312.73	309.12	315.11	310.58	310.53	315.81	301.98	318.71	320.17	314.77	307.77	317.21	316.85	309.86	319.24	318.8	318.43	308.23	318.22	306.99	315.28	315.43	317.13	313.59	315.88	318.67	316.98	310.51	314.24	309.39	312.76	303.85	312.93	311.33	316.45	309.75	312.05	316.72	320.73	321.28	315.92	319.58	315.15
315.1	302.14	305.5	310.52	309.19	308.76	304.96	311.64	302.73	306.15	308.04	308.52	314.7	301.09	311.31	307.8	307.95	309.94	307.51	309.67	307.41	308.26	313.78	303.75	310.31	307.52	309.35	316.31	309.72	309.38	306.83	307.67	304.5	308.23	310.7	309.42	310.15	307.76	312	301.23	306.93	303.88	314.07	314.08	309.98	305.35	306.61	311.58	311.69	307.71
309.59	302.88	311.98	307.57	311.49	309.8	303.18	306.36	307.19	304.58	301.01	310.93	305.35	304.22	300.12	312.43	307.83	307.82	301.68	304.53	311.75	312.21	305.36	309.23	305.84	309.41	311.66	307.89	308.8	307.99	302.55	305.88	306.14	302.99	311.72	310.19	310.09	307.88	308.96	301.88	313.69	310.19	311.47	301.77	314.96	309.82	301.44	309.07	311.54	302.65
295.17	301.99	301.07	300.16	297	300.48	300.62	306.27	301.55	302.7	300.34	294.07	303.88	308.93	300.54	295.83	294	306.43	293.29	302.44	299.31	305.99	294.48	302.31	303.03	294.1	301.38	300.08	308.27	298.31	297.6	299.07	300.07	302.76	303.5	296.51	301.26	301.83	300.34	301.76	301.79	303.09	292.27	297.2	307.67	287.93	295.04	304.47	296.08	299.09
307.89	305.03	297.88	307.05	304.89	299.03	294.72	305.44	290.13	303.54	301.63	305.08	313.66	300.05	305.56	304.2	301.18	305.69	291.86	298.76	300.63	299.08	306.55	308.3	296.55	301.77	299.15	305.52	297.8	306.52	305.35	298.11	304.44	301.56	301.66	301.41	300.43	300.92	303.65	308.29	304.75	298.99	303.86	301.3	304.26	306.65	310.69	308.06	308.65	301.18
308.38	293.77	306.89	298.83	300.99	301.14	298.8	295.43	301.43	304.5	304.41	300.96	298.67	298.92	300.27	302.73	302.31	293.46	300.47	307.64	303.27	306.88	303.8	302.53	304.49	297.49	305.69	294.6	299.86	297.73	304.43	298.74	295.28	302.53	305.42	307.28	297.7	299.59	307.13	302.19	295.67	298.57	311.95	300.19	304.4	297.03	299.31	304.54	308.43	309.22
325.09	326.49	324.1	332.41	326.24	325.34	327.34	327.2	328.88	323.51	323.17	335.63	328.49	337.3	327.5	328.92	334.07	331.95	326.31	323.83	326.7	332.86	327.26	327.86	321.37	327.27	325.08	329.13	327.72	325.89	324.41	332.64	326.6	333.08	321.34	325.64	324.5	329.86	327.59	329.23	327.5	323.75	327.76	321.51	326.61	324.51	327.44	326.65	325.69	327.87
309.51	313.97	315.76	315.29	317.74	315.7	312.61	305.64	310.77	308.21	314.8	316.4	316.26	313.94	312.1	311.29	314.84	318.61	309.21	311.42	317.73	321.14	315.81	314.8	311.67	310.47	307.33	316.1	315.31	311.47	309.85	317.65	316.73	313.38	316.24	300.16	311.63	311.81	308.4	309.58	309.79	314.55	318.02	313.02	317.87	313.19	316.8	309.98	316.04	315.69
311.15	310.64	304.9	309.51	302.68	314.48	306.53	307.63	304.8	309.69	315.27	311.41	299.1	319.75	302.99	310.81	309.91	310.12	308.28	305.61	301.36	300.54	306.9	304.32	308.44	304.98	305.75	309.71	310.88	315.06	310.19	307.39	310.07	314.5	309.13	312.61	308.91	300.15	311.44	307.82	308.43	302.61	314.64	305.56	314.02	306.19	309.27	305.18	313.76	314.16
303.06	313.77	306.23	306.49	311.39	307.91	311.86	313.45	301.85	304.51	309.34	306.5	304.24	302.68	310.62	306.1	308.11	310.08	302.42	309.42	309.85	302.65	312.08	312.02	309.32	308.57	308.06	307.69	306.21	305.38	304.32	314.61	308.53	307.16	305.72	303.16	308.35	303.63	314.19	303.84	304.63	305.28	305.88	305.96	299.24	304.59	307.88	307.83	313.91	310.17
317.21	314.66	312.55	313.28	314.95	309.62	311.76	316.76	314.36	323.87	307.89	323.89	316.21	314.43	319.02	316.6	312.67	310.85	313.66	314.37	314.71	312.29	311.88	318.87	313.92	318.57	305.24	310.74	316.79	315.07	318.38	313.13	316.17	306.18	314.84	310.63	309.84	315.73	318.63	312.76	314.01	317.57	307.72	321.49	314.48	321.9	325.66	313.88	312.04	313.99
298.6	288.39	300.15	298.26	297.73	288.51	292.76	292.76	287.39	296.25	289.69	292.39	296.79	291.71	298.43	290.95	297.4	294.07	300.46	300.85	291.87	296.3	289.58	300.42	299.74	290.96	292.61	299.59	291.13	292.81	288.78	300.06	290.47	294.68	300.09	289.08	290.8	296.62	287.2	288.35	297.88	296.21	293.33	295.85	293.8	302.35	296.24	294.1	296.99	296.83
332.74	322.66	330.06	328.46	330.57	321.93	326.4	326.7	319.1	325.52	326.27	325.87	329.21	331.38	319.73	323.24	317.77	326.28	319.22	322.59	323.81	319.25	325.36	321.22	323.69	329.67	326.58	328.24	326.13	322.25	325.79	328.17	328.09	322.99	322.02	328.84	313.6	326.99	326.18	322.74	329.25	324.46	330.59	326.53	328.15	325.74	326	328.52	322.72	323.36
311.26	312.68	317.92	310.04	313.81	318.31	313.22	311.3	321.1	309.37	313.06	313.93	311.94	317.99	315.65	312.05	318.44	314.96	319.33	316.69	316.94	318.11	313.16	318.28	317.13	310.56	314.29	316.14	306.72	318.17	309.46	313.54	308.72	310.29	317.2	315.33	309.51	314.04	306.77	312.06	316.57	317.49	317.6	311.83	319.32	315.56	312.88	307.95	308.98	316.15
301.38	296.16	294.24	285.49	298.83	302.57	307.31	302.07	288.43	306.35	307.43	296.07	300.55	299.02	298.94	294.81	295.36	296.34	305.06	297.81	300.76	296.33	294.97	300.59	299.61	297.4	305.62	298.23	297.81	308.95	301.88	299.82	298.31	297.35	302.32	300.19	300.64	296.62	305.09	297.23	295.47	292.37	302.76	297.16	296	306.4	304.92	298.27	305.64	301.65
296.05	300.8	302.83	293.76	297.72	304.1	300.78	299.32	297.91	303.83	299.15	309.06	301.79	302.79	300.77	311.88	310.43	310.21	303.68	306.7	304.22	297.88	301.03	305.99	294.56	296.63	302.56	303.77	299.82	302.31	297.37	299.74	308.09	304.3	299.67	303.16	304.74	304.39	296.73	301.42	308.44	301.69	298.93	299.62	296.95	307.52	301.84	308.75	301.75	298.78
304.1	300.87	297.27	300.23	304.67	299.55	295.98	304.1	299.98	300.48	298.55	301.23	302.34	297.87	302.36	303.87	301.86	302.13	301.38	300.56	298.41	302.51	300.91	300.62	300.33	300.44	302.9	291.84	306.32	297.57	300.03	298.9	298.93	298.58	299.49	299.4	299.36	295.61	303.32	297.29	301.95	308.89	293.53	293.88	295.23	304.49	297.25	294.82	299.7	298.42
320.45	317.76	316.3	313.53	314.71	324.48	318.19	317.88	324.52	314.43	318.29	320.04	315.04	318.33	318.94	317.05	315.8	313.61	315.24	315.57	320.63	316.32	316.23	313.25	322.98	320.67	319.02	322.16	316.58	324.44	322.03	314.84	318.02	325.05	322.81	324.11	321.78	323.38	322.41	316.41	320.37	313.86	310.89	313.59	315.18	318.7	318.88	324.22	317.85	316.8
323.36	318.25	313.77	304.54	306.85	316.1	314.42	313.91	314.95	314.63	314.67	310.74	312.2	308.95	313.34	318.29	317.11	305.8	316.97	313.45	324.11	313.84	311.71	316.97	306.26	315.07	320.52	310.74	315.59	314.92	316.22	314.38	312.1	310.85	311.5	320.84	309.62	308.05	315.81	310.86	314.01	314.69	316.71	307.46	317.04	311.41	314.1	312.9	319.36	306.88
323.98	313.45	312.25	324.59	319.38	322.88	313.17	321.3	316.08	311.96	318.64	318.56	317.9	324.26	320.04	315.58	321.31	320.89	317.02	318.28	322.09	322.43	318.57	315.52	316.99	321.48	317.4	319.51	317.84	314.7	320.58	322.82	324.47	316.87	315.88	315.52	321.62	324.12	317.88	319.68	310.1	317.85	317.65	312.02	316.48	320.4	321.55	317.03	315.82	318.22
325.56	322.34	330.79	328.67	319.44	330.58	330.5	331.5	329.39	319.32	322.34	325.51	322.15	322.59	330.89	323.97	329.73	333.98	327.21	325.52	332.13	332.58	323.92	327.48	329.07	335.5	331.07	331.51	327.37	326.46	319.59	331.25	327.05	327.59	337.33	328.65	326.44	327.69	323.6	329.37	326.51	335.42	329.05	328.37	330.58	328.63	326.27	321.02	326.75	326.18
301.06	297.88	304.85	307.33	302.26	296.7	301.17	302.57	301.9	302.19	311.34	295.16	309.06	304.03	300.54	302.21	304.57	304.28	304.97	308.02	299.08	298.62	301.76	305.54	292.38	298.96	306.59	302.81	306.84	301.71	306.37	301.22	304.67	303.87	308.04	310.33	301.2	302.74	302.7	304.17	299.39	305.22	299.06	304.67	298.81	297.72	306.7	307.26	308.87	303.09
305.59	318.4	311.58	313.41	311.07	313.18	310.81	312.42	307.74	307.9	307.63	307.38	317.06	308.81	318.64	315.24	310.6	302.81	314.66	312.85	309.77	316.05	308.44	320.56	314.44	314.41	311.14	315.06	319.56	309.12	309.95	304.72	312.12	314.97	306.83	311.83	312.23	304.14	312.43	315.29	314.66	320.33	318.5	305.39	310.13	304.11	316.37	311.02	311.02	315.25
311.01	309.64	304.32	310.16	317.76	313.57	306.1	316.19	308.43	308.9	307.38	306.8	312.18	305	305.55	313.5	312.94	309.64	304.71	315.61	304.58	307.79	313.98	313.02	307.09	311.19	306.62	309.32	315.02	312.29	312.17	306.47	307.68	307.23	313.59	314.74	312.26	305.95	310.44	315.11	311.93	314.11	310.29	314.7	308.48	312.11	309.76	319.22	311.14	320.39
296.7	300.75	304.75	308.25	301.13	305.77	301.1	312.34	303.3	301.92	299.11	308.96	297.07	312.2	300.14	300.75	301.41	299.15	312.77	296.52	309.62	301.33	302.38	307.32	305.55	295.34	305.84	303.94	305.65	302.32	296.44	306.56	299.33	305.29	302.99	308.78	307.6	307.42	310	308.79	297.92	309.84	301.09	300.95	301.61	298.71	302.78	304.18	303.75	305.07
316.17	314.78	317.42	315.6	318.02	314.2	319.52	313.37	316.69	319.52	313.95	317.56	316.37	315.39	314.51	315.01	317.53	321.11	317.1	316.69	330.54	316.84	329.73	316.26	319.23	316.99	319.96	317.62	328.24	309.06	321.04	317.38	321.03	317.54	315.23	318.44	324.49	317.38	319.23	318.96	317.97	317.75	312.13	319.18	320.53	317.82	311.85	314.67	311.11	319.95
309.44	304.88	310.13	307.63	302.1	304.69	300.3	305.47	300.35	300.41	310.43	311.39	310.17	308	306.95	301.82	305.9	305.9	307.88	305.2	302.97	309.23	303.35	292.58	301.02	300.38	305.08	297.96	312.13	309.36	304.23	306.67	307.36	311.21	300.71	307.02	301.68	310.6	313.87	304.29	306.74	305.3	303.94	315.01	312.95	300.16	299.41	309.62	307.46	303.31
290.31	292.22	297.01	286.04	300.35	300.14	298.03	298	293.78	291.67	295.41	300.58	297.75	295.67	304.34	296.73	294.89	288.03	294.76	295.91	293.64	296.99	296.1	294.38	294.27	294.42	296.34	294.53	298.73	288.1	299.29	291.32	291.98	300.9	298.31	299.04	293.89	294.2	291.14	295.48	298.85	295.44	297.02	290.73	293.9	295.22	286.48	290.49	296.13	297.99
304.52	312.93	309.59	315.29	310.04	311.51	312.23	315.87	315.95	315.35	306.3	313.22	316.55	309	315.73	314.4	312.59	311.81	312.19	312.88	308.11	299.98	315.21	314.11	315.28	319.6	308.51	304.58	305.49	318.61	308.4	311.48	314.79	306.96	310.81	316.47	315.55	325.85	316.99	309.64	309.46	309.62	315.09	309.37	316.2	317.9	318.16	313.98	315.73	316.23
304.46	305.41	311.94	301.32	300.95	299.38	308.69	293.15	311.24	301.02	303.51	306.87	307.94	298.51	299.56	301.12	304.9	302.68	303.57	307.94	300.39	301.98	306.14	303.23	305.86	305.2	304.91	301.33	298.66	294.52	311.05	300.98	304.59	299.93	306.07	302.96	297.49	307.77	306.03	298.23	304.33	308.39	308.3	307.32	304.48	301.85	306.68	298.21	300.3	304.34
306.7	302.37	306.19	303.48	306.31	309.25	305.72	304.93	305.33	306.56	307.99	304.93	302.79	305.13	311.62	308.73	308.05	300.16	301.68	306.72	307.58	304.89	302.7	308.27	303.94	302.84	301.96	306.36	304.84	300.22	305.44	307.94	306.19	304.2	306.62	299.01	298.66	299.98	303.67	310.32	301.97	308.51	311.35	312.04	307.79	302.72	303.78	307.98	297.02	305.32
315.61	318.07	320.21	320.49	319.5	314.89	315.04	322.14	317.35	314.49	315.77	311.99	315.89	323.08	317.1	315.51	320.41	313.27	318.5	313.44	311.48	323.68	320.1	312.59	316.13	319.33	315.74	312.29	318.3	316.4	317.4	311.37	313.8	319.57	321.3	310.3	314.96	314.51	316.88	316.9	323.74	315.11	323.92	314.21	310.43	305.1	322.14	317.39	309.59	311.8
306.98	309.24	309.95	305.87	306.17	315.4	312.22	312.8	305.44	307.84	309.28	309.29	305.48	310.45	305.15	308.29	306.38	312.75	318.3	306.34	307.38	314.34	312.82	309.99	308.88	303.58	316.92	307.1	313.14	309.39	311.41	311.92	311.49	310.07	314.11	314.41	304.15	306.39	313.69	314.39	309.53	304.6	315.68	312.42	314.38	316.9	307.69	310.8	313.88	315.2
312.29	314.69	310.81	311.78	312.24	311.9	312.56	313.4	319.22	310.76	314.13	315.81	316.29	320.35	313.85	313.54	309.02	313.42	318	313.64	315.42	307.47	322.44	317.24	319.1	311.01	311.17	316.85	314.96	318.08	313.3	308.89	309.17	310.61	316.88	309.22	314.59	317.2	313.35	315.88	313.15	313.11	316.11	315.57	311.86	311.42	314.12	322.01	309.67	319.23
310.58	311.62	307.26	310	317.19	310.1	307.82	302.88	310.34	307.95	315.09	307.81	312.61	310.24	304.66	310.34	304.79	305.66	312.51	308.7	313.31	310.95	312.77	306.82	309.87	300.82	306.53	300.02	308.03	309.31	307.24	314.35	314.04	306.14	307.5	304.1	311.29	299.52	306.27	305.74	310.56	308.66	302.26	310.04	315.32	313.21	310.12	310.71	308.2	306.67
332.28	320.67	329.93	328.2	322.22	333.11	329.58	327.82	329.48	336.6	333.06	327.48	329.81	322.53	322.68	320.9	327.71	324.81	330.23	329.67	324.81	326.62	326.81	334.88	328.79	322.7	324.9	331.68	328.68	328.44	331.81	326.5	327.67	325.69	324.13	321.57	322.26	329.11	322.66	334.43	328.2	325.26	327.5	321.9	324.39	334.36	330.88	331.22	326.92	321.92
301.27	302.3	298.34	300.17	307.33	300.69	296.03	301.97	299.18	300.67	297.64	297.45	306.35	301.84	302.63	305.22	301.94	300.7	306.15	304.12	298.22	300.37	308.71	302.06	304.07	306.79	302.42	306.2	297.98	307.27	312.18	300.4	303.58	303.75	303.32	303.75	303.24	302.82	309.34	296.89	301.75	301.48	303.06	301.09	305.72	302.44	293.79	298.77	299.4	308.93
317.92	316.29	318.49	316.36	315.27	315.39	316.11	315.4	314.33	318.49	322.77	328.91	319.56	319.71	313.42	322.77	325.69	315.27	318.87	316.81	322.29	319.57	325.87	327.9	326.15	320.39	325.07	321.6	318.79	325.62	316.68	323.85	318.06	320.74	315.58	316.39	313.29	314.27	313.25	321.04	326.72	320.44	318.38	321.32	323.04	312.52	316.48	319.1	321.36	317.49
320.75	316.14	310.73	320.72	312.6	313.01	311.6	321.59	319.35	314.43	315.43	319.84	317.05	314.16	314.54	317.7	317.39	316.96	310.13	314.9	314.57	318.34	319.52	318.02	319.94	315.24	320.82	319.68	315.32	316.2	310.91	317.52	320.48	314.37	315.26	321.83	315.51	313.8	321.21	305.77	319.93	317.83	319.31	321.6	316.13	319.61	315.22	323.05	312.81	308.24
305.72	308.66	304.97	308.41	305.51	309.11	311.55	314.8	312.55	308.9	306.55	308.62	312.84	314.74	310.87	312.58	306.44	308.91	306.04	312.86	316.28	309.36	312.09	305.54	310.06	312.27	314.4	306.29	318.58	310.65	314.97	308.27	307.59	311.28	308.25	308.35	310.65	313.58	313.09	315.73	306.14	311.07	311.33	308.63	300.29	312.42	306.62	317.01	309.24	305.71
320.11	320.43	320.8	321.02	314.38	315.97	320.95	320.79	313.13	311.07	324.19	315.07	317.21	321.05	318.09	311.65	320.8	312.83	318.69	322.7	314.19	320.54	323.5	318.2	317.87	316.06	321.7	315.61	317.78	315.06	321.21	324.43	313.96	319.2	317.17	327.07	320.26	317.85	316.22	312.36	308.18	319.68	320.86	319.1	318.12	324.12	317.68	320.79	318.97	320.2
328.12	319.93	316.48	322.85	318.1	318.43	319.57	315.24	319.92	319.19	319.34	321.17	318.97	318.42	316.69	319.26	323.71	316.54	322.46	319.72	312.07	317.39	322.54	318.75	317.25	325.42	315.04	318.28	329.6	320.57	323.57	317.96	319.84	321.7	317.66	321.24	326.63	319.7	327.12	310.91	314.5	316.5	316.75	319.28	323.36	318.09	321.37	316.13	315.07	324.88
327.54	329.13	319.1	327.1	326.41	327.46	322.91	322.82	321.12	325.86	324.52	318.69	319.34	322.06	327.52	328.91	322.74	325.07	328.07	332.57	325.3	323.27	322.24	325.5	323.58	326.55	333.16	328.99	326.74	322.37	323.15	320.88	325.38	321.82	326.09	326.19	316.84	326.7	313.72	328.89	323.26	322.81	317.95	317.66	320.95	327.19	325.61	321.77	320.25	326.48
294.97	286.12	296.42	293.55	296.25	294.34	289.78	293.3	290.28	304.38	296.25	299.92	298.92	294.32	296.64	295.35	293.84	294.86	291.81	287.68	296.58	297.94	300.19	297.99	294.87	302.05	292.76	299.53	297.09	293.65	291.9	299.86	295.99	302.36	295.83	295.02	295.61	296.63	291.9	298.97	295.68	295.64	294.46	295.78	300.66	297.86	295.51	296.16	294.81	293.19
295.8	291.71	297.87	303.08	298.29	293.15	295.74	299.24	292.69	294.48	291.24	291.96	292.26	294.05	290.23	296.81	288.05	290.35	296.41	295.27	295.46	297.86	293.73	292.06	294.45	297.62	295.88	290.08	296.47	290.17	294.72	296.58	289.44	297.35	291.05	295.09	301.35	289.47	298.51	298.36	291.27	286.86	285.37	292.49	295.27	291.93	288.42	296.91	294.25	290.77
309	310.6	313.02	312.37	317.06	319.5	320.57	319.72	315.23	307.69	317.61	317.5	313.88	317.56	315.91	318.87	314.37	314.6	321.84	309.88	318.95	303.72	316.85	318.14	318.84	311.72	318.4	315.21	317.49	312.17	316.32	318.45	322.46	315.55	319.51	310.05	321.67	315.42	312.21	310.15	314.76	315.6	312.61	320.45	314.35	312.73	312.62	311.75	322.59	308.31
318.78	316.4	309.42	305.16	309.33	316.88	310.77	315.02	310.19	307.98	314.69	314.19	315.94	306.7	312.24	313.79	312.55	315.09	316.11	312.93	310.72	311.98	313.4	314.07	313.9	306.14	313.99	314.15	314.76	311.69	318.27	306.95	313.2	315.79	313.02	313.22	312.07	312.84	312.08	315.93	315.1	306.34	312.42	316.17	312.92	318.01	319.29	311.08	310.21	313.16
321.24	314.61	319.91	311.43	311.89	313.01	323.24	308.13	311.69	314.73	317.05	317.06	317.17	316.59	315.21	319.06	319.08	312.91	320.44	316.75	313.2	317.14	315.89	310.73	317.52	310.66	321.02	315.66	315.75	311.18	311.84	310.31	318.83	317.35	318.02	317.46	317.78	314.94	319.29	312.13	315.19	316.88	309.69	314.44	324.42	328.09	313.47	306.51	310.2	308
300.95	299.8	301.67	303.49	299.68	307.47	293.97	294.84	296.58	300.43	303.81	305.06	296.98	295.99	302.68	301.13	300.24	300.53	300.68	299.28	300.02	296.73	299.26	301.2	301.2	295.56	296.73	300.01	297.37	302.04	299.69	296.06	304.71	294.74	298.84	302.08	302.52	298.58	293.51	295.06	302.63	300.99	305.73	299.94	297.78	296.9	300.17	300.56	304.05	297.25
307.83	304.28	300.85	298.1	300.65	300.3	301.8	299.85	312.12	302.32	302.84	300.66	310.04	303.98	295.99	298.06	304.88	315.2	304.5	300.92	309.5	296.93	304.09	298.42	307.23	300.98	296.71	299.94	302.5	298.2	307.12	303.56	309.32	303.56	307.68	301.74	304.17	310.52	302.32	303.15	310.3	306.9	304.09	298.14	313.48	299.03	307.57	306.98	300.63	302.53
328.34	325.99	326.77	326.02	326.95	331.25	324.45	325.92	332.17	323.23	320.26	319.9	329.97	320.47	327.5	330.58	328.33	333.13	324.7	325.54	329.92	327.77	324.54	323.39	329.72	326.27	320.25	324.5	332.7	323.86	330.05	322.62	325.2	326.15	326.58	326.73	325.47	325.84	327.47	328.71	326.38	327.2	329.42	328.63	331.45	330.34	339.5	326.87	329.01	326.52
312.76	307.69	305.53	299.51	303.22	297.87	302.19	302.06	301.1	299.86	306.55	305.02	307.08	303.56	303.1	307.69	303.96	299.91	303.96	297.56	302.45	302.62	305.96	307.17	305.49	304.08	300.45	303.86	303.86	305.05	306.78	299.49	300.03	307.07	301.45	300.41	304.3	301.31	303.58	305.96	300.7	300.28	301.82	299.83	305.87	301.98	300.68	303.52	308.55	303.86
297.69	301.79	297.63	298.75	301.72	303.41	299.91	315.29	299.14	307.43	301.4	304.67	307.7	306.95	299.4	304.13	300.15	300.63	305.54	303.58	304.34	305	308.58	306.27	302.57	302.4	296.8	301.31	298.79	304.7	301.37	300.95	295.33	305.32	301.46	299.54	304.81	311.55	305.46	307.41	307.69	302.79	305.08	303.51	310.26	305.49	304.35	298.01	309.82	309.92
321.09	322.33	315.33	317.62	308.51	308.74	311.87	315.1	314.92	313.8	315.91	310.78	319.9	315.14	314.86	317.51	310.75	312.41	318.13	313.03	311.71	312.69	313.48	321.08	306.51	322.05	314.66	316.23	312.23	312.31	314.98	313.64	314.68	317.73	316.13	318.39	313.83	318.13	309.72	307.82	318.12	314.05	313.64	313.48	311.35	317.37	322.04	309.74	311.15	313.87
332.83	328.76	324.14	327.57	327.7	337.08	326.88	330.26	327.3	330.1	331.53	326.25	330.65	333.09	327.75	325.81	327.98	324.69	329.49	331.17	329.61	329.29	325.26	324.48	324.54	324.07	333.75	322.27	336.01	328.03	334.98	320.27	324.21	324.42	325.29	324.57	334.68	326.91	337.62	327.26	326.64	335.37	328	323.38	325.03	323.52	330.15	332.82	329.66	331.74
316.57	319.52	329.52	317.38	313.24	320.3	314.97	320.84	317.84	316.33	315.56	318.09	320.74	318.62	315.4	319.65	317.96	312.37	322.68	316.54	320.67	320.87	318.7	318.16	319.6	319.75	315.76	318.4	314.21	315.78	317.16	322.08	309.32	320.25	314.82	319.81	322.52	321.76	314.51	324.39	312.61	317.04	317.62	328.49	326.99	319.85	312.46	317.18	314.99	314.89
302.69	295.29	297.09	292.7	293.43	303.96	292.54	292.99	301.54	292.85	297.73	296.51	292.02	292.24	299.93	291.64	299.24	295.15	302.98	297.59	295.4	297.01	298.89	295.67	292.09	287.97	297.64	295.52	304.75	291.17	295.79	300.2	295.46	292.21	296.88	296.44	298.95	303.06	297.98	297.79	293.53	297.71	303.56	306.52	299.59	300.67	294.54	301.22	304.47	296.27
300.2	308.62	294.2	299.88	302.47	305.37	299.84	298.17	304.5	302.51	302.52	309.09	305.03	303.47	302.66	308.8	295.2	302.09	302.11	300.32	303.34	306.22	308.51	302.39	305.74	309.19	303.09	301.13	303.24	307.56	301.1	311.15	309.82	297.17	308.35	291.28	307.62	307.18	306.74	302.91	303.75	300.9	301.28	304.78	304.14	304.6	301.24	307.77	306.04	302.71
315.59	308.88	316.27	312.78	308.4	317.57	317.69	306.8	317.83	310.9	313.04	320.6	316.88	316.92	318.62	318.42	326.48	312.05	316.17	319.14	318.39	315.14	320.98	315.23	324.76	316.34	311.96	315.08	308.56	312.85	310.4	317.77	310.35	315.57	319.9	314.86	309.99	322.46	321.05	315.56	316.59	320.51	311.06	315.03	314.77	319.93	308.45	316.35	321.48	325.21
316.71	321.31	320.13	318.5	322.05	314.11	315.43	320.29	314.67	314.08	317.76	314.07	324.97	317.54	318.94	319.05	319.74	320.24	310.51	314.09	317.61	313.59	316.43	319.32	318.23	308.65	312.38	320.63	313.72	318.27	318.46	312.56	313.25	316.37	313.23	318.94	311.45	318.25	309.4	317.24	318.48	321.15	320.63	311.91	316.42	321.67	312.94	316.6	318.17	317.31
305.4	302.62	302.43	303.57	306.38	304.69	303.11	304.51	295.47	306.49	302.39	305.89	305.28	305.71	296.23	301.19	305.41	304.42	305.03	306.99	295.52	300.61	305.46	296.16	297.57	302.24	307.97	299.12	299.9	306	295.7	303.74	308.94	305.81	296.42	310.65	296.62	301.78	301.77	296.44	299.52	304.47	297.89	300.14	296.42	298.58	302.23	304.89	299.84	303.77
306.97	304.68	304.8	304.76	298.98	308.03	306.2	305.87	303.99	303.03	300.01	308.34	304.43	307.69	297.53	302.86	299.59	312.38	301.99	310.39	309.45	306.21	304.53	307.17	311.14	307.32	305.77	310.59	313.38	300.52	302.8	308.21	315.81	308.66	309.8	313.16	310.09	305.17	309.32	301.08	304.8	310.1	308.65	302.5	310.06	301.07	306.58	302.89	306.59	301.21
317.54	317.15	315.33	314.05	310.55	316.63	318.01	314.31	311.93	308.85	312.68	316.94	307.62	311.56	322.64	319.37	310.89	310.61	307.5	321	309.52	309.52	311.53	318.22	310.88	318.67	316.09	313.09	317.24	315.8	311.63	321.5	315.67	308.3	320.29	322.99	315.92	317.22	320.85	312.26	319.91	304.38	321.82	310.71	310.61	314.39	313.94	312.82	310.04	313.45
298.79	308.77	304.38	301.89	304.16	298.81	307.3	306.97	301.93	297.45	305.64	309.07	297.75	308.08	302.69	297.49	306.31	300.55	301.34	303.11	307.87	299.21	300.79	303.31	305.95	300.8	297.91	296.33	310.19	301.47	298.74	294.85	298.55	303.37	301.11	302.39	300.89	304.46	297.86	294.65	302.06	297.53	299.71	302.44	305.85	301.06	293.46	305.41	303.23	293.7
306.47	296.96	303.14	306.68	310.71	308.22	309.35	307.96	311.48	300.95	307.4	302.02	303.84	301.55	307.71	313.2	305.44	305.02	304.93	304.73	309.6	306.64	302.93	306.43	312.54	304	307.48	308.14	310.42	309.37	305.17	302.29	313.07	306.91	303.01	302.64	307.26	298.27	303.41	306.48	304.76	303.84	301.44	302.87	307.27	304.43	299.77	308.1	297.07	306
293.66	298.83	299.49	300.49	296.88	289.59	296.61	296.61	294.62	288.25	298.29	299.26	298.56	290.58	294.58	298.62	297.3	294.13	301.87	295.96	301.27	298.97	302.23	290.83	298.3	286.36	300.13	300.39	298.95	302.44	299.74	294.24	306.6	298.06	296.66	294.76	297.97	301.96	301.91	295.87	291.09	298.97	300.89	300.65	304.53	296.27	294.94	298.9	298.35	293.34
318.53	308.61	315.63	318.98	312.57	306.56	317.49	306.89	315.15	311.19	310.31	308.37	308.9	315.12	305.85	311.12	313	311.09	312.08	315.73	318.16	309.82	322.79	306.1	317.93	315.25	316.23	312.66	313.98	313.77	309.63	316.35	306.98	305.91	311.27	316.53	315.13	310.86	312.92	315.63	310.76	311.89	312.1	309.82	316.23	314.47	314.86	311.35	312.29	313.77
299.52	300.46	303.12	303.55	306.73	298.79	308.36	300.46	301.88	299.63	298.45	297.43	306.33	306.35	301.61	295.04	301.5	299.2	307	304.38	302.61	300.81	298.44	302.8	305.64	298.64	310.46	307.25	298.92	300.79	297.79	306.33	304.69	295	296.92	295.31	306.75	298.11	303.25	301.57	302.24	307.31	310.13	300.18	307.3	301.68	302.09	298	299.48	300.56
311.13	307.45	304.28	309.51	303.44	305.42	303.41	303.59	301.79	305.06	304.45	299.23	302.21	292.57	304.05	312.32	309.09	305.48	308.91	305.35	299.96	305.58	302.11	303.68	306.16	312.44	304.25	306.58	303.67	310.88	298.87	307.18	307.95	304.9	300.43	300.7	297.48	303.59	305.97	314.48	299.8	303.91	307.49	303.98	308.29	308.83	298.67	311.99	303.7	305.07
309.2	301.24	300.59	306.69	296.79	302.38	308.01	313.37	306.12	306.13	303.35	300.04	309.05	311.86	300.98	295.56	303.1	305.02	306.61	305.75	293.97	306.73	294.77	304.99	303.31	298.29	302.04	295.76	305.76	306.98	304.64	302.46	307.89	307.46	311.1	312.21	300.53	301.07	297.63	306.44	309.05	300.97	300.96	302.93	308.33	304.04	297.42	306.3	306.02	307.59
305.54	302.98	306.98	310.84	305.91	298.86	308.87	302.03	301.18	305.66	315.26	310.07	306.66	304.5	302.11	309.08	303.18	308.72	299.42	302.57	307.63	307.18	304.93	308.31	306.96	309.32	303.29	309.27	305.04	300.29	306.67	308.21	305.54	313.47	309.46	299.05	300.87	302.65	305.35	303.68	298.39	305.25	313.67	297.36	304.78	302.37	315.01	307.85	312.63	308.54
296.73	297.3	300.15	299.23	302.21	299.9	302.61	293.86	300.09	300.38	298.64	307	304.81	291.71	305.23	295.14	296.38	296.14	299.85	297.51	300.85	300.49	303.62	298.3	296	295.36	297.34	303.02	296.3	293.81	297.91	298.15	308.01	299.9	296.01	299.86	300.44	303.87	308.53	298.45	301.64	296.17	292.66	290.11	298.73	298.02	297.76	297.67	299.44	301.41
307.63	320.72	314.06	316.25	310.36	311.4	311.99	314.81	316.7	312.65	315.51	312.5	317.37	311.7	311.14	317.87	309.15	314.45	315.03	314.52	315.33	314.28	317.79	314.88	312.24	308.09	312.27	313.18	319.74	313.96	318.4	310.91	307.74	312.45	312.87	310.58	317.82	317.22	313.96	311.58	312.83	309.21	313.79	309.4	323.16	315.02	305.32	310.87	310.73	312.81
310.79	321.37	314.53	312.68	308.97	311.72	309.99	310.71	312.04	314.59	314.5	313.23	310.08	313.64	318.59	308.4	311.05	307.71	310.98	311.96	315.37	316.61	317.12	309.52	300.81	310.8	312.09	309.95	318.92	311.27	316.41	311.28	313.21	319.84	308.02	315.66	312.85	314.49	312.49	313.91	311.26	306.65	306.77	307.84	314.96	317.94	316.84	309.24	316.3	318.82
308.76	309.88	307.3	311.66	307.93	299.58	307.92	310.03	308.49	311.01	309.63	304.25	305.57	308.48	310.57	309.6	310.95	310.56	311.9	312.17	309.48	309.21	304.46	311	307.2	315.54	311.52	314.51	308.77	310.44	314.49	311.39	308.05	305.25	311.85	311.53	302.79	311.84	313.51	312.75	313.13	310.6	308.07	308.55	313.79	305.72	308.18	311.18	315.61	309.3
324.99	323.28	318.83	323.84	330.96	330.81	329.88	326.82	332.34	320.11	325.15	324.32	333.67	315.34	319.69	323.3	324.21	333.12	325.88	327.21	326.3	324.19	326.84	325.24	324.63	328.96	330.28	327.23	322.82	327.66	325.26	327.66	328.93	327.84	325.14	325.17	323.77	326.35	328.27	332.16	330.14	328.47	329.53	326.1	326.61	331.85	325.51	329.71	325.58	326.82
297.56	306.69	300.15	299.03	303.98	301.77	303.17	312.56	301.31	298.57	302.43	304.56	297.96	296.41	294.1	305.21	313.59	304.26	300.44	297.14	298.21	308.14	304.74	300.82	307.55	302.65	304.67	295.59	302.7	306.14	298.7	304.91	299.54	306.07	308.71	309.96	301.25	303.67	300.69	306.54	300.11	302.8	301.44	305.3	305.38	302.53	300.48	304.54	305.61	305.49
307.98	309.33	308.86	308.01	306.24	312.27	304.34	300.04	307.62	299.58	308.31	305.8	302.68	310.17	306.34	312.61	309.69	314.83	301.31	307.31	309.93	304.96	309.79	304.66	308.89	310.61	314.19	310.88	312.88	298.43	302.03	302.84	310.28	298.42	305.57	314.74	310.66	307.51	309.84	306.34	319.13	311.88	307.69	307.52	303.94	307.26	312.58	308.39	306.66	303.65
305.24	312.06	309.12	309.35	315.27	310.19	312.32	304.73	309.97	314.05	305.82	306.82	313.19	313.52	310.85	311.93	317.23	314.68	306.35	310.2	309.27	313.79	310.3	315.5	311.73	312.15	312.16	320.72	313.32	304.05	312.52	303.88	310.82	303.06	310.42	311.48	311.63	311.78	313.46	315.1	306.06	307.24	311.47	314.49	314.79	304.85	304.09	304.95	306.69	315.51
299.58	294.5	294.88	297.27	298.08	303.5	300.59	296.5	298.61	309.52	298.88	300.79	298.44	299.18	299.32	298.45	306.98	296.9	298.67	295.67	296.22	295.75	291.22	288.21	299.35	296.04	296.12	296.19	291	299.29	296.97	293.16	295.91	295.41	299.98	302.43	298.32	302.13	294.56	288.29	296.64	297.56	297.14	299	297.29	297.63	300.11	294.22	301.48	296.58
313.4	314.76	309.91	315.5	310.2	313.91	311.88	305.67	312.97	314.33	311.72	307.22	306.65	318.86	306.1	318.3	315.37	316.61	313	313.78	311.16	315.86	316.13	310.63	304.21	317.87	309.05	312.66	313.4	316.47	306.9	307.99	312.19	309.03	315.2	312.21	318.09	302.23	313.58	314.46	319.49	308.37	314.36	316.07	315.8	312.5	311.77	309.99	320.86	316.24
331.43	315.14	322.25	332.02	326.36	328.89	324.23	325.46	324.13	328.85	320.12	334.3	328.38	329.23	329.22	323.54	323.52	326.71	326.21	331.91	328.36	329.91	321.55	328.41	330.87	320.9	323.93	326.46	333.24	326.77	327.51	331.75	335.13	322.61	332.72	328.51	330.38	331.27	335.86	329.27	319.23	328.39	335.78	327.99	332.11	335.11	333.66	328.12	329.96	323.57
294	292.76	295.04	293.4	296.23	298.59	289.18	298.82	292.17	292.75	293.77	292.97	303.09	296.73	299.29	293.73	300.31	290.27	293.43	293.03	298.32	295.89	294.97	296.42	299.19	294.08	297.32	295.34	290.67	297.6	292.14	298.03	301.05	297.14	292.15	291.29	303.38	296.97	290.13	295.61	290.18	295.71	295	291.53	293.45	291.47	292.41	302.95	288.09	286.04
323.17	326.43	324.93	323.61	326.67	322.2	326.78	324.5	325.43	317.85	321.88	327.99	325.66	330.83	324.56	327.38	331.13	322.21	326.17	336.3	327.48	325.21	332.1	321.13	335.64	328.59	330.46	329.53	330.42	322.33	330.84	324.42	325.72	324.1	324.96	324.63	328.52	328.78	324.88	328.73	322.17	324.12	327.31	321.51	330	329.14	325.11	322.44	328.33	317.88
315.71	317.04	316.26	317.35	316.48	326.38	312.72	319.98	319.58	312.35	317.39	305.85	320.71	309.77	313.4	312.97	313.01	307.2	319.11	319.71	317.08	315.89	318.94	312.16	314.04	314.11	305.88	316.66	318.46	318.14	314.89	314.41	318.78	309.19	312.39	312.04	317.75	312.01	318.57	316.42	314.62	312.4	319.05	315.27	313.09	313.98	317.83	309.08	317.48	314.08
297.26	300.14	310.82	301.28	301.55	296.81	304.82	306.95	299.08	300.23	301.76	307.03	300.76	304.94	306.08	297.19	302.1	300.59	306.8	303.83	300.86	299.36	294.39	299.84	301.9	301.49	299.57	300.73	303.7	304.04	304.33	303.63	302.93	303.7	307.19	300.29	300.8	307.91	298.83	299.39	299.02	306.21	300.54	302	300.62	306.55	302.98	299.94	301.22	296.12
300.53	294.67	292.03	292	297.04	299.01	298.18	296.73	300.45	293.94	290.84	293.42	296.69	298.94	293.05	294.62	301.77	294.66	295.41	294.55	301.57	299.48	290.48	297.03	291.77	299.13	301.49	297.52	296.58	289.56	304.17	296.25	297.64	294.66	302.88	300.49	301.51	301.42	303.11	289.99	301.87	301.62	292.29	295.41	297.81	297.24	287.17	296.61	300.09	296.61
305.49	312.71	305.99	312.33	311.77	309.07	299.67	306.81	304.09	314.75	312.35	304.36	305.89	313.5	309.39	315.96	308.01	312.09	311.74	310.75	303.88	318.47	316.73	303.11	311.79	319.98	308.16	311.7	314.38	303.97	311.11	310.87	319.66	315.03	306.4	307.58	311.58	316.97	313.82	308.8	304.98	309.46	307.95	312.55	306.75	307.96	301.27	310.16	305.39	312.2
301.91	303.65	300.83	303.97	308.87	303.19	306.95	300.31	307.83	301.66	309.99	298.27	297.81	301.21	298.93	300.13	305.92	304.25	303.36	297.43	299.13	302.93	302.86	303.38	304.66	305.3	302.02	304.21	300.33	299.57	309.26	298.15	304.17	295.73	300.19	301.63	304.22	301.14	306.46	304.75	306.25	301.26	293.13	296.92	305.27	303.06	303.08	304.77	304.1	303.25
316.07	319.08	311.12	315.99	314.27	318.11	315.15	316.41	308.46	318.59	318.92	316.6	308.24	314.93	313.58	315.44	317.21	313.61	312.66	314.5	311.33	306.35	313.89	314.47	317.57	317.2	308.23	309.06	317.15	310.31	311.93	315.05	319.01	315.44	325.44	315.9	315.89	317.75	316.58	319.27	317.41	315.57	315.51	319.14	318.49	311.39	317.58	321.99	312.64	318.73
308.41	314.74	318.86	319.13	319.72	311.9	306.96	313.11	321.49	317.96	316.95	313.88	320.65	310.71	317.79	311.78	315.98	318.24	307.9	316.7	310.87	315.67	308.45	310.39	319.79	314.45	315.18	313.62	313.84	309.87	312.41	310.9	307.89	317.19	313.15	315.73	314.08	317.15	318.03	320.15	311.29	312.38	310.98	314.48	312.87	319.11	308.03	325.12	317.24	315.2
307.07	304.47	308.18	315.62	297.6	302.91	304.5	307.18	307.64	308.76	304.08	308.76	305.23	309.94	305.28	309.49	311.62	314.15	306.97	300.2	303.94	308.88	298.49	309.4	300.14	309.68	302.03	305.13	306.49	302.11	307.72	304.32	309.87	302.13	302.97	308.12	303.25	303.54	308.54	305.42	308.42	307.61	301.91	309.53	301.76	310.86	305.52	307.11	310.01	307
305	301.09	303.4	301.14	302.7	301.78	304.95	298.07	301.59	303.19	306.41	305.31	307.18	301.18	299.86	306.22	299.76	305.82	295.86	308.95	306.33	295.63	303.93	309.11	303.95	306.1	301.03	303.55	307.32	300.36	312.71	303.26	307.66	300.34	295.6	302.15	306.32	304.92	310.68	297.34	303.07	298.64	301.51	301.92	302.87	303.51	298.36	302.23	305.29	305.25
303.1	307.78	312.9	310.99	303.13	310.91	306.81	307.88	311.29	295.49	310.31	305.84	300.73	309.94	306.24	301.13	306.81	304.55	303.11	307.91	304.21	306.91	302.43	310.24	307.31	303.26	308.17	309.03	305.93	307.17	310.52	307.29	306.68	305.92	298.87	308.56	317.59	305.22	308.1	313.14	305.5	304.32	309.73	302.3	307.74	307.9	309.38	300.5	302.4	303.04
322.23	329.97	325.71	325.13	320.35	327.23	322.16	338.12	328.19	326.47	326.77	328.76	326.56	335.63	328.29	328.51	319.46	326.49	324.51	331.55	329.85	317.14	329.99	332.53	326.72	330.51	329.89	326.67	333.9	333.29	328.32	329.02	320	319.49	335.7	328.21	330.62	328.56	322.94	332.37	325.84	322.74	327.27	321.54	327.3	337.27	320.56	328.95	325.85	330.37
298.5	297.41	283.69	298.28	296.26	287.83	293.65	286.12	298.64	296.26	297.29	297.93	292.75	291.87	297.43	289.66	296.47	299.93	291.32	295.2	297.93	293.56	291.39	285.27	294.89	301.63	292.36	294.9	293.68	295.61	287.8	291.11	294.96	292	294.12	302.76	297.48	297.02	298.57	293.16	293.33	297.81	297.31	288.52	293.79	301.05	290.07	292.08	294.32	297.37
309.75	312.23	316.87	312.68	304.27	317.02	314.82	311.86	319.72	310.82	306.71	313.88	314.93	310.78	314.54	309.71	316.33	304.24	306.46	317.92	306.99	314.12	317.15	314.9	318.98	315.35	312.24	311.13	311.49	316.81	317.01	319	312.03	316.11	310.63	316.63	310.08	309.39	311.95	314.67	314.4	312.53	310.25	314.2	313.5	315.65	311.87	316.46	320.86	309.23
323.04	318.04	318.82	317.07	326.2	318.2	319.18	323.01	318.02	325.01	316.31	313.94	314.44	316.18	320.69	320.49	320.4	321.75	323.37	321.74	312.54	320.13	310.3	322.65	318.83	317.49	321.73	323.89	310.38	321.41	312.7	318.89	327.66	317.96	325.62	318.99	312.49	321	326.53	321.88	311.69	317.41	321.19	316.63	322.14	319.8	315.79	313.68	314.07	319.64
318.32	318.45	324.64	312.55	312.97	312.61	318.28	318.9	311.4	310.4	318.29	318.84	316.92	317.64	309.69	313.92	321.08	310.89	314.13	323.64	315.21	313.26	313.33	318.29	327.97	316.05	318.31	321.1	318.59	326.88	316.62	310.69	319.2	319.85	311.47	317	322.07	320.5	316.92	309.51	317.72	321.55	313	315.02	319.69	313.6	320.88	317.5	322.6	318.62
307.08	299.38	309.01	301.07	304.07	306.41	311.68	301.23	312.28	304.55	300.1	307.47	305.67	312.47	309.61	299.65	310.43	306.63	303.49	296.83	309.51	303.41	308.64	304.58	303.73	305.92	310.83	310.55	305.57	315.13	305.76	302.71	298.63	297.98	308.68	302.08	307.18	302.68	305.17	306.45	308.24	303.3	309.28	301.98	313.25	303.61	300.82	303.4	306.91	312.59
308.09	304.32	305.28	309.13	300.07	302.08	307.44	307.15	305.25	303.72	302.92	303.27	302.86	302.32	307.48	304.04	305.14	302.6	298.67	301.42	294.51	302.87	299.93	299.33	300.06	303.96	295.52	298.64	298.21	306.7	300.69	303.32	307.29	303.45	298.68	302.6	296.64	299.74	304.13	298.45	313.65	304.63	305	300.77	302.52	304.49	308.38	298.63	301.55	307.2
308.6	316.13	318.85	312.94	306.65	311.15	309.93	306.61	313.7	311.43	311.13	308.45	307.39	307.35	315.11	311.34	310.22	312.93	301.59	311.8	322.93	313.89	312.43	307.57	307.62	303.64	316.7	310.4	308.86	320.56	313.47	316.64	319.33	302.99	317.63	311.83	314.66	316.2	324.98	309.1	309.37	310.07	318.33	308.13	315.23	320.12	318.4	321.48	310.14	310.72
313.62	315.93	311.69	311.88	318.74	306.85	317.8	307.47	309.4	317.3	312.84	315.23	311.11	312.62	313.43	311.22	320.83	309.89	315.26	317.87	312.46	314.38	316.22	317.35	313.98	312.74	309.93	317.44	318.53	313.98	319.48	318.61	310.62	313.54	318.96	310.57	315.17	313.97	312.56	317.11	315.01	302.72	314.26	307.48	315.27	322.51	318.11	307.74	314.07	314.31
309.28	310.83	305.76	305.79	312	311.83	308.82	305.96	310.57	304.78	301.68	303.99	310.76	308.68	304.15	314.83	307.3	308.7	310.06	306.1	308.77	315.28	317.49	310.62	303.67	308.57	305.87	306.01	304.71	304.73	309.37	310.09	304.76	305.29	312.8	310.57	299.95	306.31	303.38	300.63	312.31	306.77	301.19	304.78	306.55	306.85	308.08	311.94	311.38	301.88
316.96	324.11	322.44	315.58	319.18	314.88	313.48	316.22	318.44	317.59	319.09	318.52	319.6	311.08	315.73	311.89	321.01	315.67	316.02	322.42	317.53	331.29	312.86	322.9	324.23	320.92	312.44	316.88	318.08	317.64	312.3	313.27	318.85	320.91	326.58	319.38	315.15	315.32	321.27	312.62	324.74	316.07	322.95	320.41	314.59	312.95	317.56	317.1	314.82	319.06
301.56	311.07	299.73	312.62	298.35	300.66	307.65	307	299.48	307.22	303.53	304.21	303.09	300.97	300.94	299.94	305.85	306.78	304.87	300.12	303.45	304.57	298.35	300.48	297.53	309.8	297.05	304.34	294.51	301.2	298.34	304.46	293.92	296.81	306.26	303.51	305.08	304.97	305.76	297.74	305.73	308.33	297.47	303.5	303.17	301.05	299.61	303.24	304.09	298.68
313.91	311.51	304.26	310.79	311.32	312.96	310.94	311.33	310.2	311.89	317.39	316.95	314.68	308.61	313.56	316.37	312.04	309.4	305.49	313.55	313.28	306.38	313.52	311.18	309.18	323.17	317.53	322.99	318.5	322.42	312.02	319.35	310.36	314.03	314.49	312.71	317	304.05	313.7	315.92	322.53	313.27	308.11	310.8	313.49	313.36	313.26	311.9	307.82	317.27
309.99	307.67	308.08	313.59	305.46	307.23	309.73	316.42	320.09	314.44	308.98	316.4	318.81	314.57	312.99	318.13	316.75	317.24	304.03	313.65	317.1	314.84	308.81	308.6	305.94	312.33	310.38	312.47	319.39	309.39	314.36	311.72	315.68	308.64	313.84	312.26	313.7	313.65	309.27	307.53	315.93	309.58	311.34	322.62	306.68	318.33	304.63	308.94	318.2	310.92
305.5	302.06	297.25	309.46	303.63	302.24	306.79	304.95	303.35	305.95	298.38	309.99	305.12	304.21	297.05	305.66	311.23	304.68	303.91	300.74	308.15	295.79	310.2	301.8	299.13	312.06	298.34	304.96	306.12	312.29	306.25	303.29	297.74	307.05	312.65	302.11	299.8	307.88	305.83	308.62	304.1	306.9	297.71	305.43	303.41	304.52	311.08	303.67	300.99	307.56
307.04	301.44	300.35	301.29	303.88	304.81	300.66	309.29	312.63	306.89	309.75	298.99	310.83	299.6	301.8	297.96	309.26	301.65	309.08	304.73	295.14	309.03	303.43	305.54	300.07	306.2	303.54	300.7	298.55	314.32	304.17	304.15	307.99	300.04	306.31	303.6	305.64	307.37	308.08	312.05	310.79	302.15	300.63	308.25	309.17	304.85	310.36	301	306.61	305.22
307.44	311.83	307.64	313.08	298.83	295.79	304.8	304.68	302.33	300.45	305.5	296.98	306.97	306.73	307.82	310.21	307.31	306.37	309.89	300.89	305.75	302.43	303.38	305.68	306.32	309.01	305.35	310.07	309.8	305.91	305.42	300.81	303.19	301.87	303.8	297.84	305.63	313.86	303.57	305.86	308.47	304.76	298.9	302.35	306.82	304.58	302.56	303.61	304.95	304.07
301.83	303.8	305.31	304.3	302.48	301.55	312.15	311.87	307.41	312.54	305.06	306.91	310.91	306.66	305.34	305.17	307.74	304.93	312.88	300.65	308.23	308.14	299.84	304.7	303.98	307.98	306.77	300.86	305.42	303.87	310.93	307.55	301.26	306.83	307.14	308.1	314.67	294.54	311.02	305.45	306.18	306.64	303.63	305.26	308.45	307.75	301.74	310.99	304.46	310
301.79	309.17	301.37	301.04	306.19	300.72	302.1	304.27	300.08	305.79	303.75	305.05	300.64	302.86	310.42	305.89	309.95	304.07	310.64	305.73	304.18	309.86	305.37	313.91	309.43	307.42	307.32	306.73	304.77	309.13	302.81	302.18	304.6	304.48	300.45	307.87	299.11	310.07	300.47	304.57	307.12	309.28	298.87	308.88	307.67	314.46	298.11	311.7	307.59	305.88
303.97	296.88	303.13	302.79	307.56	308.63	304.15	300.38	308.24	300.94	305.67	308.05	303.38	306.63	301.72	300.93	307.86	304.96	308.73	305.42	306.94	306.39	310.2	300.71	303.04	307.45	297.06	304.17	302.96	304.63	302.25	305.95	307.54	298.44	303.05	300.25	301.89	299.7	301.67	302.89	304.35	308.58	304.9	302.42	304.37	304.81	303.8	307.53	297.39	304.96
288.31	295.33	288.98	299.01	291.39	296.38	286.15	298.54	296.44	299.36	295.73	291.57	299.02	300.29	290.11	299.35	299.01	304.98	299.55	292.22	288.96	293.31	297.82	294.27	289.81	291.6	302.68	295.06	289.58	293.94	287.82	297.59	292.41	289	289.25	303.25	296.57	289.87	295.78	289.66	301.37	298.17	298.59	293.06	297.53	296.36	295.64	291	291.14	290.33
314.81	317.34	322.7	317.25	323.86	326.28	322.99	314.45	317.65	320.71	311.12	324.79	316.21	316.81	317.5	319.54	312.12	314.08	325.58	315.8	318.14	319.27	318.06	317.88	317.71	323.17	319.49	313.23	317.94	323.96	320.67	311.16	321	320.02	318.49	317.83	323.1	319.48	314.32	322.79	317.43	321.25	318.94	320.6	318.36	312.85	310.64	313.29	319.43	318.95
304.35	295.91	305.55	305.97	303.63	295.68	305.09	304.5	301.24	302.16	301.05	306.17	304.57	301.66	305.79	307.58	312.31	303.15	304.83	306.7	296.84	303.31	304.65	299.46	304.58	296.67	303.57	294.52	307.26	308.55	297.16	304.98	302.41	302.85	297.31	298.55	307.45	300.96	301.14	300.86	297.32	309.93	304.94	307.68	311.38	306.61	308.24	299.17	301.64	302.53
318.85	318.83	316.93	309.24	316.4	309.37	315.11	305.92	319.38	318.92	318.98	313.75	311.46	309.08	308.38	313.17	316.61	316.66	314.12	315.83	314.55	314.77	315.55	312.46	322.71	310.88	317.36	318.42	321.18	316.56	315.08	314.84	315.7	307.68	313.25	313.76	309.94	314.8	315.58	313.03	315.17	317.02	326.76	312.78	318.55	319.65	318.57	314.7	313.73	313.94
313.27	314.26	314.21	321.35	316.49	314.96	315.04	320.83	322.38	312.22	318.93	309.28	313.33	314.72	316.79	313.47	314.27	320.08	314.55	318.79	323.14	317.59	317.4	311.61	308.4	312.23	317.32	313.63	320.71	323.22	316.69	320.98	319.07	321.15	315.58	319.42	316.51	320.1	317.81	319.69	326.86	323.96	318.9	319.37	319.46	315.03	322.47	316.95	319.02	311.13
321.64	325.32	317.05	325.55	325.83	322.81	328.09	331.09	324.89	321.16	324.96	325.38	323.7	329.22	323.79	325.59	323.08	330.6	323.71	324.82	318.84	333.37	326.69	320.18	323.37	322.89	322.67	321.69	323.49	329.43	324.34	320.82	322.96	321.26	331.29	331.68	323.37	324.58	327.96	324.84	326.01	329.59	335.16	326.12	329.92	311.55	323.95	326.11	327.05	328.23
311.46	314.03	313.41	313.02	311.53	311.9	312.68	314.61	309.42	312.16	307.91	318.28	309.65	318.45	304.52	312.46	309.82	307.72	314.85	311.59	313.99	305.97	311.47	315.17	310.73	314.56	308.32	311.77	309.84	306.83	305.8	309.52	312.68	312.32	309.04	312.85	303.89	312.72	305.63	313.1	307.97	316.69	312	321.47	309.94	315.01	308.25	309.54	313.15	307
320.19	314.84	319.72	321.46	320.64	313.84	317.13	318.13	319.44	310.87	315.58	316.59	317.08	321.67	313.34	322.98	319.04	320.93	316.51	317.55	314.6	318.13	321.76	321.48	319.22	319.78	314.26	318.11	323.7	312.58	324.28	315.14	317.93	318.39	330.06	321.52	313.57	314.55	317.71	323.28	320.52	318.87	321.13	315.63	318.05	319.13	315.41	310.86	316.01	309.56
313.7	310.2	318.31	317.51	318.04	310.61	321.74	307.35	310.41	317.84	323.87	311.87	309.93	314.84	312.35	313.12	308.69	314.56	310.1	319.15	317.01	318.11	304.53	316.52	307.41	312.02	319.28	307.7	315.48	308.84	318.3	304.11	303.79	313.21	306.86	313.34	312.41	313.52	313.22	317.75	310.69	315.92	315.22	318.09	313.34	317.96	320.03	312.78	308.51	311.61
302.88	306.65	302.01	307.63	307.8	298.39	303.22	312.12	309.88	313.85	309.93	313.87	311.09	306.83	303.63	301.64	313.1	310.46	311	310.22	306.88	312.54	308.83	309.59	307.87	306.65	308.7	307.63	306.45	310.63	306.03	304.45	303.88	304.09	313.46	309.84	308.47	308.55	312.53	306.14	311.86	301.88	305.5	306.57	306.61	303.09	311.78	305.86	299.09	306.04
314.8	313.85	311.15	309.84	316.97	313	310.18	307.38	314.91	308.29	317.45	311.35	312.94	302.45	306.27	310.22	308.2	312.92	305.88	310.05	309.25	321.17	306.82	317.92	311.79	308.9	309.26	309.48	307.75	316.02	310.11	305.41	313.46	309.05	311.68	310.2	308.15	318.47	312.33	308.52	314.38	306.79	306.92	309.41	302.03	313.54	310.26	302.62	308.98	310.92
308.34	305.13	305.76	300.42	302.85	300.24	301.48	302.37	303.96	307.65	307.39	294.35	303.86	305.48	307.95	298.71	306.77	306.45	306.4	308.23	300.63	310.38	306.98	304.23	305.72	307.58	307.5	303.35	310.23	315.69	306.54	302.65	307.77	308.1	304.09	296.19	306.78	307.26	306.7	306.47	294.71	308.59	306.84	308.61	312.38	312.58	303.18	305.66	308.99	306.09
319.51	313.79	314.59	315.9	319	311.77	312.8	319.17	310.79	316.37	310.84	321.66	311.4	313.66	308.71	317.35	319.51	323.19	317.97	317.67	315.91	312.61	312.88	307.31	312.49	304.5	316.04	311.81	314.85	312.05	311.91	311.15	309.66	314.25	312.52	312.82	315.6	309.86	313.12	314.99	319.4	312.44	311.47	317.37	322.93	306.54	309.25	311.85	314.1	321.39
302.28	304.56	303.42	307.73	299.17	307.27	307.21	306.49	303.51	312.27	308.41	306.65	303.44	305.36	300.38	301.46	308.63	305.45	300.17	314.45	300.52	303.97	308.8	302.72	309.58	300.36	307.6	304.39	303.58	309.48	303.01	311.72	309.65	308.36	298.6	295.08	299.76	313.26	301.99	306.68	297.85	308.16	314.96	306.21	308.81	308.39	313.27	309.21	312.68	294.17
303.52	302.72	304.53	295.75	303.94	301.81	303.5	303.45	295.6	305.3	299.55	301.66	314.85	311.19	300.05	305.55	306.18	302.48	302.72	302.47	293.26	304.24	304.93	300.91	302.29	309.47	305.67	303.8	303.67	296.91	305.09	308.18	295.48	304.2	299.41	296.96	302.43	305.98	306.09	311.54	312.91	299.16	300.09	304.8	307.16	308.26	301.29	295.16	300.24	299.16
300.91	311.08	306.03	308.39	306.11	307.62	307.09	307.46	303.58	312.67	312.84	304.19	307.71	306.87	303.96	310.6	314.03	308.31	309.41	308.55	304.98	304.6	306.3	314.88	306.55	305.09	303.63	313.23	311	302.39	311.65	310.22	304.4	309.35	301.68	308.21	298.08	308.65	306.86	313.45	311.1	306.42	310.78	307.87	302.43	302.61	303.07	308.34	306.63	301.05
315.59	318.24	314	325.53	316.33	313.29	318.83	318.71	315.55	317.22	328.45	318.11	314.35	317.23	311.26	314.12	315.67	312.37	313.82	314.31	318.97	322.11	315.6	315.98	310.39	321.82	316.97	313.39	326.91	318.72	314.54	307.56	316.83	314.13	316.61	316.02	316.79	315.44	312.25	316.04	309.83	314.3	316.22	316.92	324.37	318.45	313.67	311.33	318.12	315.32
316.09	311.77	308.48	312.8	311.57	314.93	313.52	315.88	319.8	308.07	308.69	307.26	314.14	314.22	307.13	310.02	312.71	315.33	316.3	305.36	319.31	311.43	321.54	307.16	311.46	319.48	319.91	310.63	310.89	311.81	311.88	303.65	311.49	315.81	318.42	310.62	316.34	312.6	314.1	318.52	320.93	312.71	315.44	315.47	310.2	314.59	312.77	309.39	310.23	314.28
325.41	328.77	324.39	323.81	331.16	327.43	332.26	323.66	331.17	327.81	326.61	324.29	325.88	320.77	328.36	331.55	324.97	333.18	328.93	328.29	322.62	326.64	323.33	322.43	330.41	331.37	327.94	324.24	329.3	331.76	337.95	328.32	330.48	326.56	328.94	319.66	333.45	326.68	328.29	333.94	326.34	332.39	327.2	333.47	330.01	329.11	325.48	332.34	330.1	323.98
309.95	312.44	313.37	320.91	319.8	318.53	319.85	325.46	313.22	315.27	323.66	316.74	313.26	316.32	315.07	315.2	313.32	315.47	315.95	318.14	319.46	314	312.44	315.66	311.13	321.4	311.65	315.4	321.06	311.97	319.9	315.19	319.8	313.16	320.97	317.29	318.47	310.98	312.71	318.57	313.69	315.07	313.05	311.57	313.25	312.55	313.7	315.07	308.42	312.53
316.58	318.37	316.83	310.45	313.51	315.24	318.09	305.66	318.12	321.48	314.98	322.05	316.71	312.58	322.48	311.64	319.89	322.16	313.66	315.45	316.81	318.66	318.36	318.81	317.18	319.82	309.57	314.05	311.08	313.25	306.22	312.19	313.37	313.27	314.45	314.52	311.11	315.59	316.97	314.49	314.57	322.1	310.01	315.1	314.53	325.87	318.16	315.64	311.05	312.34
305.47	305.89	305.51	311.63	315.68	309.86	307.1	311.65	309.02	304.04	307.48	307.65	318.08	318.79	308.64	314.3	305.89	305.33	308.78	311.22	307.01	311.49	311.21	309.53	310.73	313.9	312.08	313.98	317	305.58	305.58	306.79	304.66	323.25	306.34	311.36	319.4	307.47	307.32	311.52	314.51	305.17	308.19	309.39	309.33	316.89	305.17	315.08	308.25	298.24
292.74	295.98	302.14	296.13	292.6	296.86	298.12	298.47	290.95	294.52	289.97	292.14	294.29	292	291.45	299.18	297.26	292.95	293.85	293.81	288.17	296.67	291.16	295.72	291.32	295.08	294.3	303.75	290.59	293.1	299.87	293.71	299.74	296.74	292.79	299.23	299.82	296.02	290.52	289.73	289.59	295.49	292.95	287.82	295.24	296.81	288.1	295.62	290.37	290.68
314.79	325.12	324.78	310.81	317.49	321.45	315.15	323.2	319	315.04	322.46	323.39	310.53	311.34	314.24	325.71	315.4	313.63	325	318.23	315.13	316.24	316.44	317.04	324.03	315.83	314.65	318.21	310.66	315.93	321.02	319.34	319.92	311.23	324.57	321.56	318.62	318.12	319.54	315.49	317.72	322.16	319.6	315.43	324.26	323.53	316.04	313.94	318.7	323.15
316.68	314.47	313.95	314.26	317.62	318.39	315.4	314.57	313.51	316.3	314.88	319.67	314.13	309.97	316.35	318.39	315.37	317.85	313.72	312.51	309.21	309.61	314.79	308.72	315.95	318.13	311.12	308.23	322.59	310.08	312.89	316.25	312.48	314.14	305.92	308.57	307.24	306.47	311.32	317.85	319.48	321.77	309.6	314.24	318.21	311.34	311.14	319.62	316.54	311.59
305.74	305.4	304.41	308.5	309.19	293.95	308.76	308.75	303.32	307.46	294.2	306.6	304.56	302.73	303.21	306.06	306.03	303.32	295.79	313.03	310.27	304.68	307.25	307.66	302.45	305.99	302.35	301.62	302.06	315.62	310.5	309.78	301.63	309.56	303.46	309.72	309.71	303.6	303.33	310.37	303.46	306.57	307.09	303.98	295.79	300.54	303.93	307.11	302.73	309.88
292.45	299.97	297.46	296.78	296.57	305.84	303.44	300.75	300.29	291.19	297.34	297.83	302.5	301.01	305.72	305.18	296.79	298.34	308.42	300.33	296.77	298.78	298.01	305.06	305.27	298.74	293.57	301	297.84	310.03	306.11	297.21	299.14	305.12	306.77	295.74	302.94	299.98	295.83	294.75	306.4	303.48	296.91	305.95	302.41	302.95	297.23	298.07	299.35	301.23
298.16	297.54	295	294.18	295.94	287.69	298.5	294.65	293.08	291.92	299.16	300.16	289.07	295.15	299.94	296.67	295.33	295.63	294.15	290.29	296.99	293.35	293.17	304.07	297.9	300.73	290.35	294.33	298.93	298.81	298.32	293.16	301	291.69	294.15	296.34	284.78	294.33	292.75	295.72	301.16	291.76	298.76	301.76	292.74	302.19	293.38	294.41	299.66	293.98
303.37	299.89	308.64	307.05	311.36	307.98	307.96	305.9	300.58	294.72	309.45	311.15	302.98	301.82	306.34	309.08	305.45	305.62	312.71	305.82	303.05	305.79	306.86	303.34	304.2	303.72	304.92	303.93	309.04	303.8	301.76	306.8	301.68	303.52	305.47	305.16	296.38	302.09	306.51	309.69	307.24	301.79	310.85	302.27	307.31	308.11	303.76	303.64	306.33	300.07
315.43	306.9	310.65	315.57	311.78	309.47	314.12	306.64	313.99	315.64	311.64	312.55	317.42	318.21	317.81	311.5	322.05	307.51	317.45	310.31	317.12	312.55	315.34	310.73	319.57	319.34	310.16	314.32	308.94	316	316.86	309.79	317.51	311.93	316.26	314.01	316.15	312.57	317.2	315.34	310.95	310.1	313	314.52	315.78	317.61	312.76	306.6	318.32	316.03
294.56	305.76	308.64	304.81	303.31	305.46	299.59	303.55	308.7	300.84	304.49	309.96	304.84	306.62	305.73	299	302.43	310.25	301.76	304.17	301.07	301.43	312.25	308.66	302.63	301.2	306.44	296.49	307.41	300.67	303.67	302.69	306.63	306.8	308.01	297.41	308.55	300.21	309.91	303.35	301.48	301.79	305.44	306.96	298.99	308.82	300.97	306.68	309.73	303.79
313.52	308.79	303.31	310.03	314.81	318.79	311.08	312.03	312.04	319.59	311	307.35	316.24	312.94	311.48	307.75	313.61	313.12	312.56	309.07	310.56	312.32	313	312.57	304.89	308.89	311.85	310.68	315.61	314.12	310.52	305.53	313.29	305.6	313.48	309.58	316.03	311.86	310.99	314.16	313.78	311.18	311.22	307.71	314.4	310.93	306.72	310.95	311.16	307.28
307.3	301.91	303.66	300.68	301.85	302.86	307.33	299.47	299.93	300.08	301.64	303.83	302.42	293.12	304.88	302.52	299.24	302.59	299.85	300.08	313.32	300.66	297.67	304.03	302.62	301.88	303.89	298.91	309.56	301.98	310.06	303.08	304.38	308.33	305.06	305.84	303.61	298.99	298.65	305.29	302.65	305.2	298.68	305.26	297.14	305.01	303.05	301.7	304.04	305.82
314.53	314.88	305.55	308.18	310.57	313.97	315.27	310.15	314.5	305.36	309.56	318.48	312.06	308.47	305.82	318.6	318.17	307.06	318.27	307.57	313.15	312.35	301.76	311.41	314.96	316	312.24	313.17	311.49	309.39	312.75	310.05	316.65	315.4	319.72	301.58	313.55	315.64	311.1	308.31	305.11	312.95	317.26	318.24	316.18	317.78	307.32	311.97	308.08	312.06
299.63	297.59	310.03	303.49	297.02	303.94	300.77	298.44	302.4	306.32	305.82	300.77	306.97	307.29	297.63	300.93	303	299.35	299.91	302.5	306.62	308.36	305.46	297.71	307.05	305.91	302.25	302.89	307.97	304.61	304.12	298.97	306.21	305.89	296.52	313.9	303.39	297.9	302.85	301.26	303.91	306.57	299.42	303.06	304.15	308.58	304.03	300.89	302.14	305.98
301.6	311.62	315.04	307.27	307.23	298.55	305.08	306.98	310.45	308.9	313.32	307.28	312.96	313.61	305.89	308.41	307.03	314.49	308.35	310.25	304.04	311.01	307.9	310.93	310.2	313.25	307.16	312.95	307.9	314.82	314.24	307.46	309.62	309.7	309.18	304.64	309.93	303.14	306.41	306.47	311.29	306.85	309.63	302.72	310.62	306.52	310.99	305.95	308.62	307.9
320.45	311.31	318.84	315.45	319	317.3	315.64	317.15	314.22	313.66	319.28	315.45	313.99	310.62	314.99	315.8	312.31	311.24	308.14	319.31	318.06	310.2	318.75	313.63	320.14	317.36	310.39	322.15	318.74	311.8	315.37	316.35	315.62	312.87	316.84	318.33	315.55	320.44	314.33	310.64	318.6	313.72	313.83	310.41	314.32	311.31	313.98	322.51	307.18	318.81
306.76	302.84	298	304.69	304.76	301.18	299.21	298.19	303.3	302.48	306.27	304.98	305.9	302.53	305.98	300.53	299.55	308.26	302.88	301.67	303.13	308.07	308.78	300.95	303.68	305.06	297.42	306.14	310.35	299.9	304.95	301.99	302.59	300.28	293.13	298.55	300.42	306.94	303.72	298.43	294.79	308.15	303.93	300.37	308.46	305.44	303.37	302.84	306.56	305.65
314.53	317.41	308.61	312.88	306.24	323.56	315.49	312.48	312.64	315.91	309.74	308.65	309.89	311.26	310.68	311.82	312.79	313.18	308.43	305.13	315.7	304.41	313	307.26	312.19	317.14	307.26	315.36	311.78	313.28	316.12	313.91	310.05	312.9	318.26	304.53	314.99	310.62	311.93	312.34	312.64	313.88	315.49	314.78	307.86	311.69	310.31	311.14	310.27	308.86
305.89	307.99	311.77	307.57	313.13	305.12	305.25	306.16	310.7	313.08	308.53	307.55	305.13	307.04	312.61	308.13	301.53	306.09	311.71	308.76	312.29	306.19	310.2	300.87	305.68	310.21	303.99	301.44	304.41	307.61	309.22	301.75	303.77	313.35	309.65	310.6	304.23	309.46	307.7	312.72	306.41	315.97	309.63	307.17	310.42	316.82	307.73	304.92	309.15	307.74
310	315.14	318.51	315.24	314.42	313.29	314.98	306.29	308.9	313	314.64	312.77	319.25	310.61	315.94	316.35	320.27	316.68	316.43	319.78	319.33	311.4	315.15	318.77	319.67	318.7	317.02	316.89	319.06	320.8	313.68	312.32	315.92	317.41	321.1	317.08	313.49	320.28	316.92	316.42	312.03	318.14	314.95	312.13	314.23	314.85	313.67	315.71	313.11	313.4
322.45	316.67	317.12	321.53	321.79	312.89	320.32	323.62	322.13	314.62	311.42	316.88	321.46	318.39	315.13	324.71	322.93	320.95	326.75	315.82	311.95	318.36	315.82	322.19	318.76	310.6	316.44	318.01	317.64	326.21	322.41	321.04	317.88	317.98	318.09	317.36	317.99	318.73	322.44	320.56	327.7	315.28	318.78	323.93	315.85	318.08	315.82	318.55	320.34	313.15
305.18	318.56	316.89	312.59	321.36	309.63	316.05	318.58	313.16	324.67	314.8	326.3	326.13	309.37	313.54	317.9	313.28	314.27	310.69	320.28	316.48	311.58	316.55	314.81	319.76	318.04	315.95	317.96	322.44	316.38	310.07	308.26	321.02	313.22	315.7	307.85	313.93	312.89	309.38	311.91	312.75	320.16	316.95	320.84	307.94	316.07	313.75	318.23	319.47	318.44
312.79	314.05	317.03	313.5	322.41	311.96	310.89	314.07	317.09	314.79	309.34	318.62	310.01	320.34	307.08	313.58	313.85	311.21	318.08	311.64	323.08	311.09	308.52	314.08	309.1	313.08	317.57	314.88	309.87	309.61	315.58	313.71	320.47	317.71	321.5	309.11	309.7	316.92	319.86	318.09	306.07	314.84	310.69	320.35	320.49	314.21	319.84	321.7	310.41	313.02
312.82	313.82	318.4	314.32	307.54	304.37	316.45	317.28	308.72	313.43	309.38	316.32	314.56	313.17	305.85	319.79	316.57	314.18	312.46	310.78	315.73	318.11	315.82	312.08	304.19	314.14	315.26	317.88	307.6	310.01	312.3	315.69	315.47	310.7	318.35	311.69	310.49	312.47	311.22	309.78	311.29	314.6	302.42	308.78	309.34	314.73	312.55	311.06	314.84	312.96
298.31	291.84	290.31	291.48	298.23	293.56	299.29	291.78	289.23	301.94	291.82	297.87	294.04	290.28	295.73	297.02	297.84	289.18	289.13	297.76	296.41	291.19	296.86	289.06	291.33	296.82	293.17	288.09	293.46	291.94	291.75	299.54	291.65	293.37	295.41	293.86	294.33	297.98	294.72	293	292.71	297.74	290.87	297.5	297.37	299.65	290.47	298.2	292.67	287.11
298.72	308.72	301.49	299.48	309.25	302.41	306.85	299.42	304.13	299.55	308.63	297.77	301.27	301.08	310.05	301.85	298.98	305.75	303.99	303.36	303.58	305.6	295.96	296.3	292.92	296.98	299.77	303.24	298.4	301.86	301.97	300.67	297.49	310.83	307.02	298.46	301.03	292.22	296.05	298.84	303.81	302.04	307.16	306.32	301.5	302.27	309.25	303.13	304.12	304.87
309.1	315.44	317.02	306.22	311.8	314.87	323.51	317.53	314.78	318.71	315.12	311.28	317.47	314.93	315.96	310	311.8	319.63	313.43	310.99	316.23	311.95	318.25	316.71	318.85	311.93	307.3	319.54	310.52	309.28	312.55	314.65	306.13	313.49	309.68	314.43	310.69	314.24	310.56	311.23	310.2	306.29	313.74	312.02	309.63	313.69	313.69	307.53	312.99	312.52
320.29	319.1	315.39	319.93	321.01	314.54	311.36	313.62	317.16	308.13	315.99	309.18	319.17	319.65	307.03	312.17	319.92	320.76	315.33	315.59	315.26	312.88	312.11	311.51	307.08	320.73	309.05	321.74	313.71	310.42	308.88	318.44	321.58	313.09	317.68	312.42	317.51	303.61	316.96	318.73	313.3	316.86	317.63	307.24	325.79	307.71	313.35	319.17	314.93	322.14
327.41	330.32	325.33	326.81	327.43	334.04	332.45	326.22	325.8	329.28	322.58	325.75	328.59	332.09	324.11	326.16	333.39	331.15	324.3	333.14	325.04	326.76	329.33	329.99	334.91	321.58	318.32	325.71	328.8	327.49	329.92	330.55	332.29	328.18	325.68	327.4	332.1	329.14	331.69	323.11	322.35	331.86	331.34	333.73	328.43	331.08	327.08	319.92	328.35	326.4
308.54	303.7	299.93	303.49	313.74	306.08	299.96	304.84	301.63	301.41	309.6	300.42	300.64	305.6	304.79	302.64	304.9	310.21	306.97	300.29	306.73	301.45	304.5	301.11	303.44	311.71	303.1	305.9	297.84	306.54	300.99	297.9	301.47	304.17	308.43	301.55	312.41	309.23	299.75	300.19	306.3	297.5	305.44	303.23	311.04	315.13	309.47	305.3	312.44	299.59
301.46	296.07	298.91	306.59	303.72	299.64	296.78	302.08	310.36	292.63	307.68	304.53	300.98	308.66	294.91	296.14	305.42	305.62	309.2	310.75	301.81	297.54	298.93	297.74	301.44	301.48	298.16	302.37	300.25	301.98	301.2	297.83	299.05	294.87	295.68	299.39	301.18	300.5	300.36	301.91	301.04	305.57	302.27	301.33	296.43	296.78	301.25	292.27	303.98	297.91
325.26	332.56	330.24	324.2	330.26	329.9	329.98	340.16	333.06	332.12	331.61	322.48	327.62	330.15	326.74	327.68	325.7	325.59	327.95	328	332.49	339.76	321.74	328.42	323.49	331.36	330.88	323.04	330.16	327.39	333.58	321.43	327.71	326.71	326.04	330.11	334.22	325.32	331.51	328.79	330.08	329.85	330.29	328.49	330.17	323.65	333.29	331.66	328.22	327.64
317.87	303.71	310.97	309.01	313.66	319.29	313.48	315.08	312.68	313.23	314.86	313.39	314.55	313.52	309.27	307.02	317.7	305.07	309.31	308.08	316.23	314.78	307.66	311.61	316.72	305.76	315.94	316.58	311.61	314.98	307.35	317.17	315.39	319.48	314.22	321.58	304.95	310.87	304.09	314.15	313.76	318.11	311.84	313.53	312.21	313.38	315.53	317.94	311.15	311.06
313.56	319.88	310.03	312.49	313.82	317.6	316.47	313.42	311.57	319.73	311.07	309.44	314.96	317.65	316.46	308.37	313.5	315.08	317.1	323.07	311.64	310.88	313.6	320.48	316.32	313.57	315.81	311.49	317.52	314.38	309.96	312.93	318.24	312.14	325.53	313.67	310.99	316.09	317.01	305.73	312.49	309.71	314.75	318.41	317.06	318.48	316.38	316.36	310.86	307.05
321.87	319.45	307.44	319.34	315.73	317.24	320.66	319.86	321.82	313.54	320.47	323.82	319.77	313.07	319.64	316.73	317.86	315.14	314.49	318.41	313.67	314.78	322.08	318.56	316.31	319.83	317.2	320	323.6	321.09	315.89	321.26	313.08	317.18	325.98	321.05	320.02	314.14	317.46	320.5	324.62	326.55	319.84	313.4	322.28	316.52	320.47	319.07	317.64	317.91
302.6	310.1	297.35	302.96	298.59	298.39	307.41	305.25	306.49	304.23	311.83	299.84	304.5	306.06	301.65	313.54	304.75	304.77	301.67	308.81	307.14	307.77	304.56	293.43	305.94	300.67	309.58	303.06	310.14	300.1	299.72	308.73	307.29	300.97	305.81	300.81	301.73	306.13	304.68	300.78	299.26	309.16	306.69	300.07	314.08	305.56	306.98	303.6	294.98	301.43
292.55	300.24	293.44	299.65	296.29	293.71	297.43	302.36	301.52	290.52	302.35	299.82	292.18	300.19	297.37	295.83	302.65	291	296.02	296.68	292.34	297.48	291.32	295.42	294.43	292.34	295.93	295.24	294.26	298.93	296.8	297.03	292.24	288.99	299.54	300.36	297.2	297.96	293.17	299.76	295.91	302.03	298.43	305.44	301.88	297.32	295.27	293.62	300.35	295.53
298.55	302.73	305.32	305.5	300.56	301.21	308.47	300.43	306.26	305.84	305.25	301.93	302.55	309.98	299.23	299.36	305.96	305.58	301.9	309.26	306.9	304.4	304.85	314.7	304.51	311.86	302.89	306.52	306.46	310.87	303.01	304.08	296.99	301.84	301.05	307.39	305.14	312.6	309.52	307.08	302.4	306.74	304.5	301.83	304.37	291.5	308.2	299.56	303.72	301.21
295.29	301.99	302.15	302.68	297.27	309.16	299.93	297.35	299.68	299.78	300.31	301.14	302.78	306.72	303.39	305.83	302.02	304.9	298.76	300.9	301.25	300.71	297.02	298.87	304.78	305.9	301.71	300.57	303.97	297.58	299.34	292.14	303.16	302.83	304	303.03	302.59	299.56	301.01	298.58	306.76	299.03	303.27	306.06	308.44	298.83	294.46	301.62	302.91	303.41
291.51	289.21	301.14	297.73	299.84	292.32	303.66	296.91	299.66	301.59	296.51	296.82	296.21	294.17	298.75	299.32	299.77	302.12	297.48	301.69	298.58	295.6	303.98	295.05	290.66	295.32	293.73	295.56	296.8	298.28	302.1	291.68	294.26	293.3	294.92	301.42	301.14	302.62	298.85	296.68	303.65	299.05	295.3	297.54	297.95	298.34	296.16	295.1	294.85	299.17
306.46	311.03	310.76	310.56	316.94	307.5	322.49	304.79	308.97	303.85	315.53	307	312.73	311.8	308.59	314.37	314.46	307.24	302.82	305.67	318.56	310.8	315.79	309.96	317.74	315.59	320.52	312.85	313.55	313.7	310.09	317.5	305.02	311.83	310.47	316.79	311.02	310.41	315.22	315.71	310.89	309.61	322.17	309.44	311.15	317.68	315.16	309.76	313.25	315.76
333.1	325.24	327.59	330.58	331.36	330.29	328.92	328.69	325.56	334.18	329.72	328.32	324.15	334.96	335.15	328.97	328.41	332.02	336.51	333.04	326.33	326.46	333.92	330.2	332.66	330.6	331.2	330.79	328.22	328.83	321.3	330.86	335.15	316.8	323.04	327.53	330.73	324.13	332.89	325.49	322.97	332.64	329.17	328.39	328.59	328.42	331.08	323.11	331.01	334.83
296.74	301.12	303.16	301.1	297.96	305.11	301.72	305.24	304.9	299.65	299.84	310.82	305.12	304.82	305.63	303.09	302.17	299.43	298.22	304.03	300.79	302.48	296.38	305.65	308.41	307.93	308.41	300.95	303.01	302.73	302	308.23	293.9	299.73	304.45	300.53	304.53	304.32	297.36	307.22	296.63	304.06	299.36	298.75	303.28	300.93	304.27	300.31	301.44	304.09
308.77	311.54	314.55	315.94	319.45	312.23	317.46	317.34	316.98	309.08	308.66	312.81	314.28	324.52	311.84	310.05	321.59	311.15	315.43	310.97	312.94	312.26	315.11	315.06	313.53	314.84	313.21	317.47	313.64	311.47	316.17	314.57	317.66	311.73	306.6	312.89	312.89	322.23	311.3	313.4	314.4	316.26	308.88	312.9	309.89	312.1	314.37	318.95	311.11	319.23
318.92	316.55	318.33	316.54	314.91	321.75	320.26	319.62	314.44	318.45	319.95	321.48	316.64	323	320.91	322.41	316.24	324.38	317.72	319.21	321.57	325.75	318.49	327.33	315.83	319.25	318.59	316.04	312.06	319.14	322.56	323.89	318.81	317.88	319.28	322.66	314.71	324.41	321.82	310.86	318.18	318	315.7	324.67	319.36	320.25	322.14	321.74	318.44	319.9
302.98	295.08	293.68	296.07	295.96	290.66	300.95	287.81	293.45	291.78	299.97	295.99	291.53	289.61	293.5	292.82	290.87	298.73	299.93	292.13	292.91	286.71	287.83	299.96	291.35	301.5	298.08	298.78	291.37	297.92	298.06	301.88	291.61	297.07	293.06	301.91	291.15	299.94	295.79	297.55	287.36	297.56	299.5	301.72	303.7	293.03	296	292.33	293.7	288.31
303.93	303.29	297.68	297.58	313.17	300.26	308.33	302.41	304.8	305.14	302.01	300.52	301.79	308.97	295.62	307.21	305.73	307.55	302.95	309.69	302.31	299.88	298.66	298.96	301.44	294.92	311.63	305.2	292.24	309.11	303.92	303.11	304.71	304.85	303.27	306.37	298.37	302.83	298.66	305.71	303.11	299.11	311.72	306.1	299.61	305.53	307.36	306.38	304.83	298
310.39	304.19	298.38	307.22	306.5	302.47	306.13	305.11	306.05	306.55	302.89	301.01	298.3	302.51	306.39	303.43	312.45	299.78	305.92	304.08	309.68	307.99	312.04	300.84	310.73	307.77	309.78	297.53	307.05	310.66	311.66	307.25	307.93	297.32	304.08	305.85	307.27	306.87	307.76	310.19	309.83	303.57	303.96	310.54	308.37	303.92	299.87	301.53	307.84	314.67
331.19	324.63	323.03	329.45	329.92	326.8	326.32	329.59	330.62	323.23	323.81	332.27	327.04	335.36	326.37	323.68	330.44	330.65	321.98	326.8	327.69	332.37	326.58	325.68	332.29	325.68	324.13	328.92	327.9	324.81	326.8	325.44	325.31	325	329.17	330.29	322.66	329.62	326.58	335.59	324.27	328.41	332.96	318.7	324.18	331.28	332.08	323.16	332.09	332.36
301.89	308.05	303.03	302.26	292.08	298.74	301.63	306.13	296.67	303.29	299.36	296.42	300.46	295.91	302.3	301.74	295.26	300.02	300.35	295.47	299.07	302.57	299.71	304.23	300.19	302.9	302.8	305.42	298.94	301.7	295.18	297.01	298.42	301.37	303.89	297.68	300.18	298.24	300.67	306.19	304.45	299.78	300.26	294.57	296.57	301.74	301.16	297.63	302.39	297.42
317.26	308.27	308.21	310.23	305.36	316.19	311.25	311.86	313.82	309.61	311.29	313.66	310.65	315.73	308.65	311.41	307.99	309.44	311.73	311.05	311.8	310.72	306.9	303.99	300.79	308.94	313.13	301.98	302.75	305.23	312.43	314.75	309.45	317.03	308.03	306.77	308.84	313.6	314.95	310.29	310.15	311.52	307.8	307.89	308.68	305.16	310.29	310.84	312.53	313.29
315.15	314.97	315.11	308.13	312.87	320.87	317.55	306.4	309.67	310.65	316.01	315.93	313.51	310.71	311.65	318.44	310.67	315.47	312.05	308.57	319.31	314.37	313.24	315.18	309.03	308.14	306.57	313.81	309.4	310.24	317.16	315.19	310.42	316.19	315.34	302.58	319.97	309.7	315.05	313.03	308.15	314.51	305.69	308.06	304.75	314.27	313.32	315.38	314.1	314.01
307.71	302.69	303.9	313.05	307.97	303.73	307.52	299.96	302.45	304.69	308.34	302.01	309.63	306.69	307.79	308.92	305.81	302.2	304.42	301.71	308.06	309.76	307.51	307.94	299.41	305.26	310.12	301.93	308.83	302.52	307.02	309.72	312.45	310.66	301.58	313.33	304.55	306.58	307.65	312.99	302.18	312.2	306.85	304.01	308.71	303.94	311.78	303.79	310.5	304.86
306.37	309.02	308.12	311.49	303.8	310.14	305.9	307.31	304.6	308.98	298.46	303.76	299.81	301.56	293.94	297.43	291.13	309.18	306.87	306.81	307.32	312.34	304.84	305.64	306.02	304.73	307.09	303.63	302.16	299.75	305.88	312.74	310.08	299.7	309.79	302.87	291.45	301.86	311.38	308.58	298.72	301.88	301.36	300.88	306.98	306.2	300.17	304.31	306.11	307.17
301.58	302.78	304.29	304.96	296.97	303.39	301.03	310.67	300.88	306.35	306.52	300.94	302.88	303.77	309	297.56	302.16	301.92	307.48	300.6	312.13	306.63	306.81	306.15	300.56	303.82	299.24	301.01	296.08	307.3	297.35	302.81	301.63	300.5	301.59	303.38	309.85	301.91	303.6	306.36	308.66	304.9	303.33	300.91	297.73	307.7	300.73	300.03	309.35	302.33
320.07	320.6	318.33	316.76	315.19	321.37	326.15	311.82	318.95	318.78	316.59	325.26	314.37	324.21	320.23	316.73	319.99	317.3	320.27	321.87	316.36	324.47	309.33	318.2	321.63	329.67	318.36	316.03	320.5	315.01	315.14	326.95	312.27	319.43	315.09	311.79	329.87	312.48	315.53	322.23	316.41	319.95	315.5	325.11	314.72	317.11	321.02	318.83	314.16	313.02
300.38	300.25	303.25	307.52	308.92	302.62	305.1	306.46	304.33	302.7	296.71	298.32	299.64	298.48	302.58	309.77	304.35	310.63	306.04	298.77	305.49	301.19	305.3	302.55	313.4	299.44	298.1	306.58	302.22	299.49	301.12	302.73	295.82	310.93	311.02	296.54	304.83	311.93	302.71	299.38	303.69	301.79	308.77	302.7	306.57	297.24	307.06	307.96	301.1	300.91
322.41	311.63	323.99	319.63	321.33	319.7	316.59	317.87	315.59	322.62	323.83	322.12	321.04	319.25	314.7	310.57	316.36	321.15	316.06	316.78	319.22	315.57	315.25	318.83	319.56	321.56	313.35	317.43	322.18	318.2	315.41	315.49	319.34	322.42	324.91	316.76	311.7	316.68	319.41	315.76	322	316.21	321.28	320.36	316.6	322.39	318.81	317.08	321.4	319.3
303.19	299.11	299.98	302.75	306.99	304.53	305.78	297.06	305.51	305.17	306.78	303.61	302.54	303.53	300.41	302.28	307.46	303.05	304.16	298.09	300.35	301.97	301.93	301.47	298.03	303.06	302.15	300.97	301.6	302.03	301.47	296.27	302.76	302.9	299.63	298.39	297.91	298.38	303.35	302.36	305.75	304.51	299.46	308.26	306.84	309	299.82	301.13	303.57	302.6
328.38	324.89	324.33	327.54	326.55	330.46	328.98	322.76	324.82	315.81	327.03	330.82	319.28	317.31	325.22	323.38	323.18	329.66	322.18	328.33	328.26	331.05	323.66	331.59	324.06	321.49	324.04	325.34	320.84	324.58	324.29	327.26	324.39	321.31	327.74	329.3	322.2	331.6	322.77	318.63	323.2	328	327.1	320.84	313.81	328.69	330.34	321.85	328.22	324.34
299.61	298.33	298.42	298.45	304.52	298.65	307.59	303.9	301.02	300.34	300.22	302.24	300.42	302.55	303.1	306.94	295.08	305.65	300.38	295.64	301	305.34	301.5	301.97	303.36	299.09	302.18	302.92	301.81	304.26	300.85	305.69	297.41	298.43	295.14	295.86	306.32	293.5	300.81	302.78	301.87	299.82	299.56	305.77	300.09	305.44	302.83	295.94	301.23	295.26
296.46	306.52	308.09	302.58	303.15	311.91	305.91	298.71	307.93	309.58	298.01	299.94	302.39	301.06	304.29	301.31	306.49	299.44	300.07	310.1	297.12	301.43	302.77	301.69	301.27	303.97	305.1	302.55	302.86	298.09	303.96	301.02	295.41	302.16	300.28	302.69	297.23	297.98	301.82	306.74	299.6	305.06	315.49	304.38	304.01	301.37	298.03	305.73	304.55	296.92
322.19	325.53	313.91	313.08	316.79	322.92	320.02	315.08	320.07	314.82	309.33	322.12	313.36	314.19	317.5	317.73	311.06	318.88	316.4	315.93	320.9	317.49	310.28	317.26	322.02	320.01	319.27	310.36	323.3	317.71	326.33	314.63	321.62	319.16	315.78	322.3	316.84	322.75	313.39	323.21	315.13	314.89	315.07	313.85	320.68	318.9	314.67	323.69	316.96	314.02
303.8	308.17	299.77	306.45	309.44	309.84	304.16	302.87	303.58	308.09	305.58	296.35	306.82	300.5	310.18	302.38	304.88	305.67	299.55	310.05	299.44	301.14	299.18	294.47	296.29	304.02	302.87	299.13	305.7	304.57	307.62	304.86	303.87	307.46	302.09	301.7	301.77	303.84	298.38	302.77	301.59	305.54	303.24	299.61	300.18	301.14	308.5	302.35	315.34	305.56
307.12	309.01	315.88	310.24	310.67	308.37	302.84	313.33	312.89	310.23	312.71	307.78	309.57	307.98	311.8	313.76	308.22	306.56	307.6	315.63	312.75	308.62	308.44	300.14	308.64	313.56	299.59	318.51	304.42	312.55	308.77	308.54	305.63	305.77	309.52	315.51	306.03	314.6	310.39	312.56	305.01	312.47	309.18	308.85	311.35	305.66	304.19	309.64	313.12	310.54
312.78	310.18	309.95	310.92	309.81	313.13	301.68	308.65	306.24	300.45	309.87	313.33	306.34	306.84	298.72	307.37	311.17	307.64	310.29	304.06	304.45	312.01	306.28	303.54	305.58	300.11	302.98	306.36	300.54	309.9	294.74	303.46	309.35	301.93	308.02	306.47	299.61	303.56	308.17	308.29	299.12	301.79	306.13	304.52	308.9	303.95	303.6	300.22	305.85	310.24
293.95	292.07	294.82	302.28	297.8	294.45	291.36	298.01	291.45	298.59	301.42	293.67	289.86	289.87	294.4	294.51	290.83	295.32	293.63	290.11	290.32	289.58	299.64	296.73	290.63	289.98	291.43	291.6	291.42	292.48	289.82	290.28	294.89	287.05	294.12	293	295.4	297.01	294.24	299.54	291.49	292.79	298.2	296.02	291.83	297.33	290.77	296.97	299.41	294.73
307.44	304.86	309.79	298.47	297.49	293.18	301.07	308.98	308.2	300.42	303.94	303.62	305.8	306.81	302.79	300.25	298.19	304.31	309.83	304.95	306.17	297.25	307.96	310.2	304.26	299.88	302.48	295.97	303.56	300.69	300.46	308.06	301.05	309.51	299.59	300.32	311.36	293.92	305.87	306.04	300.66	301	304.86	299.9	301.68	298.81	304.76	306.79	302.04	304.37
312.87	316.86	308.58	312.1	315.29	311.5	316.9	314.86	317.83	310.25	313.24	302.91	305.07	314.3	311.81	314.38	313.59	311.29	312.59	314.75	313.17	316.41	312.39	319.88	307.95	318.91	315.1	312.7	317.83	312.11	321.08	311.33	321.91	313.26	310.85	308.99	314.87	313.21	320.11	313.51	314.67	316.92	314.86	309.72	318.6	310.72	320.34	319.54	315.59	309.16
[truncated: 150 more columns]
