# Supplementary material for: Genetic dissection of main and epistatic effects of QTL based on augmented triple test cross design
Source: PLoS One. 2017 Dec 14;12(12):e0189054. doi: 10.1371/journal.pone.0189054 (PMC5730204; doi:10.1371/journal.pone.0189054)
Supplement: S9 Supporting Information — (ZIP) [file pone.0189054.s009.zip › z5_500_0.5_10.csv]

304.92	303.97	307.94	306.01	305.08	305.06	304.13	304.89	304.82	302.86	305.3	303.53	303.48	304.58	305.67	304.73	302.48	307.31	304.77	306.16	304.02	304.26	307.22	304.2	304.58	305.58	303.83	302.96	305.02	308.75	305.77	307.5	304.7	306.01	306.36	307.26	304.32	303.55	303.76	302.17	303.56	305.98	305.24	305.28	306.3	305.46	306.02	306.1	304.29	304.49
317	318.45	318.15	319.68	316.81	320.06	318.57	320.42	319.27	318.31	318.63	316.9	319.02	317.57	317.48	318.39	317.4	318.68	317.32	316.1	320.86	319.66	318.28	316.87	320.15	317.71	319.6	316.82	318.36	317.76	318.46	318.17	318.94	318.14	319.95	320.16	318.3	317.74	318.76	319.67	318.44	317.49	317.63	318.62	318.64	316.03	318.83	319.67	322.44	317.72
305.26	304.89	301.13	302.33	303.74	302.98	303.11	304.52	302.53	301.81	304.8	302.69	305.17	300.23	302.33	303.61	304.35	305.5	302.02	303.96	303.65	303.52	304.19	304.19	304.13	303.49	302.01	302.88	306.48	301.67	304.09	304.8	301.75	304.6	301.81	303.71	303.9	305.2	303.17	305.39	302.5	301.9	303.44	304.09	303.72	302.28	304.55	304.73	301.94	300.9
315.11	314.44	313.62	313.89	313.96	314.82	314.05	311.99	313.21	313.32	313.6	313.66	314.94	312.42	313.32	313.14	312.13	314.87	314.65	313.08	314.3	313.39	311.46	313.63	312.64	312.23	313.84	312.7	312.03	312.88	312.53	316.91	313.11	313.12	314.46	311.04	313.82	315.52	313.49	315.08	312.9	313.78	312.76	312.52	312.78	313.09	312.28	313.43	313.49	315.32
302.41	302.83	302.9	304.87	304.65	303.91	302.54	302.36	302.54	304.65	302.25	301.18	303.97	303.42	305.17	303.22	302.79	302.66	300.89	301.77	303.97	302.46	303.08	301.15	302.33	301.37	303.26	301.75	300.82	302.11	303.89	305.24	302.68	301.32	305.02	303.42	304.06	302.31	300.73	301.98	306.9	302.91	305.17	302.89	305.99	304.05	303.67	302.05	304.28	305.07
303.14	303.86	304.94	307.38	304.74	304.01	306.02	304.57	305.54	306.1	304.78	305.01	305.41	304.39	305.89	305.66	305.43	305.06	307.96	307.88	305.51	305.39	304.21	307.78	305.71	304.85	306.97	307.71	303.83	306.13	304.16	305.25	303.57	307.15	305.7	306.63	307.34	305.91	306.65	306.72	304.14	304.31	305.06	305.31	307.88	308.1	305.14	306.1	305.66	301.35
304.96	307.51	306.82	306.01	307.54	308.95	307.52	305.32	306.6	305.35	305.49	308.08	305.47	305.98	306.49	305.41	307	305.87	307.5	305.72	304.3	304.55	309.24	305.61	309.17	306.03	307.29	304.94	307.35	306.54	307.88	305.33	305.46	307.48	307.38	305.49	303.51	305.5	306.41	307.24	305.53	304.82	305.43	306.25	304.27	307.33	310.14	307.29	307.13	305.4
301.3	300.9	302.37	302.46	303.2	301.42	302.34	302.18	302.77	301.76	305.16	301.6	301.93	299.75	302.42	303.15	304.81	300.31	303.94	302.65	301.4	302.3	302.29	304.83	301.73	305.49	304.24	302.42	302.94	303.16	303.5	304.21	303.62	304.62	301.72	301.73	302.19	303.8	305.62	304.53	303.39	303.99	302.8	300.88	303.91	305.58	303.95	302.98	303.79	303.48
295.99	296.43	297.18	295.92	295.61	296.39	298.61	297.16	296.94	297.69	296.96	295.92	297.49	293.61	297.61	293.21	296.32	296.94	300.08	298.63	299.52	297.99	297.98	297.18	295.24	297.48	295.31	295.13	294.1	297.04	296.91	295.64	296.56	294.73	296.19	295.38	297.64	294.93	294.76	298.46	296.79	297.39	299.1	296.58	295.59	295.26	295.2	296.07	296.38	297.47
313.27	314.57	311.34	313.55	312.1	312.62	312.31	314.22	310.84	313.5	314.55	312.02	315.62	310.71	312.81	311.94	308.58	309.99	314.35	311.85	311.31	311.32	312.02	314.22	313.58	313.75	314.53	313.8	314.52	313.65	315.36	311.79	312.6	313.66	312.2	311.35	313.66	312.55	311.66	311.98	313	313.76	310.53	312.24	311.56	312.86	311.57	314.61	312.48	312.2
313.85	312.46	315.41	315.49	313.44	314.78	313.72	312.93	313.73	312.36	313.99	312.43	313.83	315.16	312.67	312.84	311.66	313.37	311.37	314.73	311.79	310.15	312.57	312.24	312.53	313.47	314.01	313.54	311.54	314.45	313.46	314.43	314.45	313.8	312.13	315.28	311.37	313.82	312.32	313.09	312.33	312.68	313.7	312.29	314.13	313.97	313.61	314.81	312.27	313.24
301.62	303.54	303.41	304.07	303.03	301.15	302.89	301.61	303.96	303.24	302.5	303.11	303.01	304.38	302.53	305.12	302.9	302.44	303.51	303.93	303.99	305.11	301.01	304.01	302.49	302.56	302.72	301.78	299.97	301.97	303.38	301.79	299.66	304.32	301.41	304	303.66	303.21	298.99	300.94	306.03	302.15	305.14	303.63	304.32	302.77	301.46	302.86	302.81	303.59
302.92	301.68	302.34	299.3	305.01	301.75	300.26	302.69	303.7	302.51	305.1	303.92	303.63	302.16	305.43	303.69	304.54	300.67	304.51	300.27	302.05	302.31	304.3	302.83	305.89	302.14	300.78	302.1	299.76	301.42	301.87	303.03	299.34	300.67	302.4	301.53	300.54	302.98	303.8	302.03	302.95	302.65	302.65	303.2	301.53	302.39	302.63	304.83	302.56	304.67
327.56	328.27	328.5	328.17	329.34	331.02	332.63	329.06	327.83	330.87	329.38	326.33	329.86	327.1	329.58	329	328.9	329.92	326.4	330.93	328.32	327.26	327.39	327.7	325.55	328.68	329.78	327.44	326.5	328.92	331.09	329.11	328.94	326.09	327.84	329.54	328.81	324.7	327.67	328.56	328.15	329.56	327.04	328.82	330.43	329.46	327.77	326.64	328.37	330.59
300.45	304.77	304.6	301.66	306.01	304.57	302.91	304.88	305.81	304.23	303.48	303.35	301.27	305	303.3	303.39	303.25	302.96	306.23	302.37	305.49	303.8	303.32	301.68	304.42	306.05	304.26	301.78	305.09	301.15	304.3	302.77	304.59	303.67	303.45	304.63	304.66	302.33	304.87	303.89	301.58	303.06	303.51	303.75	304.74	304.14	302.67	303.5	302.61	303.61
313.71	315.3	316.39	313.56	315.84	314.39	315.42	316.97	314.15	315.95	315.68	314.96	313.37	315.68	312.11	314.81	314.53	315.74	314.45	316.76	315.64	316.04	315.14	313.51	314.21	315.77	316.38	314.65	313.48	315.43	315.58	318.53	318.76	314.43	314.27	314.13	314.86	316.8	315.32	315.7	317.99	315.73	315.96	315.21	316.75	313.34	315.91	315.22	315.77	312.73
303.93	304.75	303.13	305.59	302.93	302.65	303.61	304.83	304.03	303.52	306.27	303.3	304.61	305.73	306.76	305.06	302.26	304.78	304.01	303.78	303.31	306.85	305.22	305.72	302.59	302.6	305.79	305.97	304.57	303.88	302.1	304.12	306.54	302.49	305.37	304.62	304.84	304.36	305.29	300.78	301.86	302.83	303.58	303.96	303.9	305.61	303.25	306.6	303.19	304.76
319.91	317.79	317.95	322.48	317.68	319.59	321.17	320.44	315.82	320.63	319.74	319.85	319.15	320.12	318.58	320.54	319.65	319.26	315.7	319.71	318.9	319.78	322.14	320.75	317.56	318.21	314.53	319.74	320.97	317.98	320.46	318.59	320.89	320.13	319.76	317.31	317.12	320.43	319.35	320.61	320.23	319.52	320.51	318.27	318.82	321.04	319.76	319.43	316.86	316.09
308.08	312.27	309.09	309.33	312.24	312.87	310.19	309.8	309.17	310.64	309	313.36	311.81	309.85	309.37	311.9	312.89	310.89	308.76	312.24	310.22	309.35	309.43	310.89	310.47	309.85	308.61	311.75	307.54	311.02	307.49	310.62	311.36	309.67	312.26	311.74	310.63	312.14	309.25	312.4	311.42	309.1	309.47	307.26	309.53	310.35	311.79	311.86	309.4	312.2
306.81	309.24	311.49	308.57	309.61	310.61	308.39	308.74	309.66	310	308.14	311.86	309.48	305.14	309.96	309.2	310.66	307.85	310.3	305.96	308.35	306.74	308.98	306.31	308.27	307.43	309.15	309.06	307.81	308.08	309.23	312.05	310.02	309.42	310.96	309.49	311.43	308.75	308.53	307.84	309.86	310.07	308.62	309.97	309.64	307.36	309.26	308.72	307.06	309.93
316.6	318.44	319.95	319.08	315.74	317.4	316.87	316.07	317.57	318.99	318.02	316.81	317.49	317.64	315.87	318.54	315.79	319.49	316.65	317.7	317.21	316.56	318.84	315.6	318.2	317.55	316.59	316.44	316.72	315.9	318.43	317.77	315.99	315.29	320.11	318.1	316.76	316.61	316.7	316.64	315.85	319.14	317.73	316.37	318.81	317.34	315.02	316.12	317.15	316.11
308.15	307.77	309.25	307.28	307.86	310.38	308.64	309.89	308.87	306.95	308.02	310.6	308.06	310.91	308.31	308.9	308.15	310.45	310.87	310.23	309.67	308.46	309.47	308.36	309.13	306.92	308.3	308.87	307.39	309.68	307.43	310.97	308.53	309.55	308.6	309.51	308.88	309.53	307.87	312.78	309.52	307.2	308.98	309.62	309.19	309.01	308.6	306.34	307.12	310
328.38	327.75	327.43	327.12	327.67	325.17	326.17	324.99	327.46	325.96	325.01	325.9	327.04	324.32	326.14	327.37	326.79	328.1	327.71	327.18	326.2	325.26	330.16	329.79	328.5	329.24	327.92	325.74	328.83	327.8	328.6	326.62	328.21	327.35	329.93	328.5	325.95	328.48	326.82	325.55	327.27	328.42	329.75	326.66	325.65	326.25	324.25	328.59	328.83	329.69
303.16	304.71	302.21	302.86	303.2	303.64	302.27	304.28	303.77	302.13	306.35	302.44	302.99	305.33	304.5	304.81	304.81	306.18	304.53	302.05	304.33	306.97	304.29	302.99	303.11	302.91	303.88	299.96	305.25	306.75	304.01	303.75	305.66	302.1	304.46	303.42	305.49	302.44	303.54	303.36	304.11	304.74	304.87	301.84	307.44	305.28	303.72	307.19	303.68	303.66
308.1	301.94	302.32	306.69	304.23	306.36	305.1	303.11	306.56	304.83	305.65	304.1	304.19	303.19	306.44	304.37	305.68	304.74	306.96	306.22	305.72	305.65	304.65	304.98	303.4	302.82	304.18	305.05	306.34	305.39	305.45	304.89	304.81	302.25	305.11	304.03	305.63	304.31	301.8	305.35	305.51	304.13	306.83	304.98	302.07	306.06	305.85	301.9	305.24	306.67
302.34	302.7	303.77	303.45	305.08	302.75	303.45	303.67	299.88	301.91	303.36	302.68	303.81	301.77	303.78	302.97	302.83	302.43	302.54	301.25	302.83	301.48	299.87	303.85	304.18	302.89	303.48	302.52	302.43	302.67	301.07	302.01	302.41	304.94	303.04	301.2	303.08	304.07	304.41	302.95	305.04	304.54	304.21	302.56	303.11	303.88	302.1	304.24	302	303.18
296.94	296.77	295.91	296.14	297.42	298.3	294.96	297.93	297.47	297.01	296.6	296.32	293.91	297.75	297.68	299.01	295.53	293.69	295.16	296.01	295.75	296.73	296.62	296.03	298.49	294.34	296.61	297.04	295.66	295.72	297.39	297.15	296.86	297.31	296.76	296.64	297.48	294.65	298.03	296.69	295.23	298.13	299.3	297.19	299.28	298.26	297.84	295.69	296.75	298.28
315.86	314.88	314.04	314.78	314.39	315.21	314.13	315.86	315.64	314.43	315.7	316.43	313.9	314.93	315.83	313.4	313.42	314.93	313.19	316.4	317.12	313.94	311.32	315.78	313.35	313.35	314.86	313.26	314.59	317.48	311.3	318.34	314.36	314.36	314.43	315.57	316.9	316.43	313.47	319.23	313.42	316.72	314.85	312.55	315.54	315.03	313.7	316.79	316.19	314.04
306.08	306.66	304.81	306.7	307.66	306.07	303.93	307.22	306.3	304.68	305.15	307.83	306.14	306.26	306.64	305.93	306.97	306.62	305.44	305.46	307.4	304.84	305.62	306.78	307.89	304.23	306.22	307.47	307.95	306.22	306.87	307.06	306.74	309.06	307.04	306.26	306.34	307.87	307.84	307.19	306.96	306.07	309.1	304.91	304.23	304.89	308.09	305.79	307.44	305.41
325.33	324.51	326.63	326.38	325.17	324.24	325.43	326.3	325.74	324.59	324.36	326.35	323.79	323.02	327.46	325.13	324.35	326.47	325.84	326.94	324.52	327.28	326.84	327.81	328.62	325.49	325.58	324.02	325.37	327.58	323.6	326.32	324.58	325.46	326.31	324.9	323.44	325.33	325.88	326.03	327.63	328.02	325.46	326.06	328.53	327.01	322.62	325.07	328.2	325.47
326.19	324.63	324.07	324.46	324.74	325.85	323.45	322.43	327	325.61	323.26	325.03	324.54	324.09	323.14	325.5	323.99	323.69	324.59	323.2	325.77	327.78	324.44	323.39	325.61	326.2	325.05	323.25	323.96	324.37	323.76	325.08	327.03	324.66	321.87	322.23	323.79	325.93	324.83	325.4	325.27	326.4	325.21	323.71	322.95	324.92	327.62	323.89	322.63	324.1
319.12	316.67	315.29	317.05	318.15	317.53	317.49	316.2	315.28	317.32	314.71	317.33	314.06	315.33	316.15	315.59	317.22	315.54	316.78	315.14	316.27	317.73	316.74	319.04	314	316.32	316.72	316.65	317.28	318.68	317.37	313.61	316.44	317.14	315.91	315.05	315.41	316.87	313.35	315.08	317.37	315.05	318.84	318.25	314.47	315.12	316.35	317.37	316.56	315.97
295.05	298.27	300.58	295.97	297.63	294.79	297.28	296.44	295.96	297.64	298.1	295.34	297.71	296.32	299.26	295.52	295.53	293.29	298.26	296.97	299.32	296.85	297.79	297.91	297.72	296.88	297.97	298.69	298	297.83	296.7	297.95	297.82	296.27	295.75	296.67	296.63	296.08	298.95	296	296.46	296.24	297.81	298.04	296.04	299.6	296.02	295.65	296.05	299.62
300.42	302.64	300.43	301.01	302.06	298.34	300.82	301.47	300.68	299.21	297.46	301.1	298.7	304.59	302.16	299.09	299.56	300.36	301.52	298.98	298.07	299.04	301.43	301.88	302.6	301.35	300.44	299.37	300.71	300.2	300	300.31	300.54	299.09	295.24	299.46	301.22	302.61	298.78	297.72	301.45	299.16	298.28	299.01	300.01	300.71	300.27	299.63	299.26	298.32
319.16	316.67	316.56	319.16	316.5	316.23	318.71	317.04	319.63	318.71	318.86	318.75	318.03	319.25	318.01	318.1	317.32	318.08	318.87	319.28	318.22	319.77	318.56	315.59	316.6	318.16	317.87	316.41	317.47	318.73	318.78	317.56	318.57	316.98	318.72	320.2	319.6	319.73	316.77	319.64	321.05	317.49	318.7	317.52	318.57	317.47	320.7	318.3	318.25	317.2
304.89	307.79	307.99	305.67	303.64	305.35	303.18	305.42	304.46	305.58	303.23	304.3	301.12	304.8	305.45	305.71	301.98	306.26	304.56	306.65	304.4	304.13	303.45	305.52	304.9	304.64	303.17	303.39	305.17	303.31	304.32	304.7	303.29	304.45	302.12	304.28	303.27	304.5	304.2	304.52	305.11	304.89	305.25	303.03	304.54	303.3	303.21	305	306.65	303.59
313.05	314.81	315.68	313.56	314.66	316.71	316.35	314	313.1	315.3	314.09	313.13	311.35	315.87	314.53	312.28	314.01	316.13	315.53	314.04	316.74	316.3	312.95	311.78	315.02	314.43	312.47	314.5	313.52	313.07	311.84	314.66	314.82	315.55	315.42	314.59	314.98	313.01	315.29	314.5	316.16	314.36	311.11	312.89	314.85	314.77	310.85	315.09	312.99	311.89
326.2	329.61	327.29	327.08	327.07	327.99	328.65	325.57	326.64	328.58	325.05	328.84	326.23	325.45	329.08	327.33	327.77	327.18	326.62	325.96	327.8	326.77	330.63	330.38	327.95	328.76	325.19	325.57	327.2	328.74	327.35	325.12	324.88	328.76	328.59	327.03	328.27	329.56	328.09	327.09	330.47	327.33	329.61	326.8	330.76	328.16	329.44	325.44	325.85	327.94
315.86	316.5	317.17	318.18	318.3	315.35	317.17	317	316.99	315.33	317.2	314.69	313.78	318.05	317.39	316.75	317.18	315.61	319.01	318.71	316.48	314.5	317.86	316.07	316.63	315.17	316.46	317.25	316.49	315.79	313.47	314.55	315.81	319.77	317.05	318.06	316.95	315.77	317.99	318.13	315.42	315.72	314.14	318.19	318.08	318.23	317.5	317.28	316.56	317.1
303	303.48	302.2	302.65	305.76	302.74	307.31	306.53	302.09	303.85	305.47	300.76	301.61	303.4	298.4	300.84	302.59	303.2	303.22	303.83	302.15	302.24	302.39	307.01	305.46	302.22	304.13	304.27	302.02	301.54	301.3	302.3	304.61	304.48	304.78	304.46	304.87	304.46	304.09	301.74	301.92	304.28	303.86	304.8	302.55	304.28	302.39	302.61	302.71	302.5
294.01	296.99	296.63	293.74	292.28	293.74	293.78	294.75	291.71	292.81	295.01	294.99	293.12	295.99	290.24	293.4	293.78	293.24	293.5	294.27	291.11	296.91	294.12	295.73	295.02	294.84	293.52	293.79	297.34	294.77	296.38	294.33	292.89	294.9	293.27	296.09	294.62	295.45	293.75	292.08	293.85	290.25	292.1	294.84	293.09	293.62	294.98	293.42	292.71	296
304.9	304.45	304.27	301.64	303.88	304.74	303.99	303	301.35	301.71	303.37	303.17	304.47	303.6	302.01	303.66	302.97	302.74	305.02	302.96	304.47	303.71	302.8	300.96	305.15	305.28	303.18	302.08	305.4	301.92	302.22	305.18	305.44	305	302.69	302.58	305.99	302.77	302.6	301.04	304.21	301.74	303.21	304.9	302.74	303.37	302.69	303.81	305.11	304.94
297.17	296.68	297.89	297.62	296.96	296.63	297.41	298.21	296.26	295.36	296.12	296.47	298.23	297.45	299.57	297.52	295.72	298.82	299.96	298.05	295.78	298.68	298.96	298.09	296.65	296.35	297.34	297.76	299.42	300.09	297.66	298.98	296.27	295.89	296.3	296.19	296.62	298.02	295.11	298.03	295.28	297.85	297.32	299.6	296.57	295.76	295.38	294.57	296.27	296.82
307.71	312.28	313.66	312.58	312.25	314.08	310.91	311.48	312.19	313.49	314.47	313.22	313.16	315.65	313.58	314.02	315.5	311.57	310.95	315.73	314.51	312.18	312.78	313.95	311.58	313.18	310.71	313.05	311.9	313.78	311.46	313.51	311.11	314.62	310.82	312.15	311.7	313.93	313.69	309.27	312.65	315.09	312.25	311.69	313.23	316.51	317.06	312.64	311.66	313.5
311.14	310.84	311.63	309.89	311.48	308.67	310.39	311.47	313.01	311.58	309.38	309.65	311.8	310.89	308.98	310.74	309.86	312.65	313.03	310.84	311.18	311.62	313.5	309.93	310.56	311.48	309.29	312.42	311.11	310.92	311.5	310.58	310.94	310.71	312.3	314.53	311.22	312.08	310.81	310.4	312.01	312.51	310.61	310.72	311.66	311.74	311.11	312.5	311.03	312.13
307.08	306.1	308.46	303.89	307.21	307.59	307.12	307.55	308.13	304.35	306.81	305.49	305.28	308.16	306.46	306.14	304.81	305.84	308.1	308.07	308.32	306.21	305.02	308.29	307.4	303.93	306.91	306.53	306.17	306.96	307.25	305.34	307.22	306.04	307.27	308.68	307.94	304.5	305.23	306.06	307.07	305.21	306.87	308.36	307.29	307.02	305.28	305.94	306.39	304.38
293.91	290.36	293.97	294.36	290.92	293.86	297.39	295.08	294.51	293.17	293.41	295.93	296.64	295.09	294.24	292.95	295.19	294.55	293.51	294.57	292.93	292.13	293.24	295.63	294.67	297.14	293.01	291.28	295.85	294.68	294.43	291.77	292.85	294.34	292.23	294.47	293.83	294.88	293.48	293.42	294.34	293.5	296.04	292.08	291.81	292.71	294.47	295.65	295.75	297.28
305.63	304.8	304.89	307.91	304.53	303.89	306.51	305.8	303.18	306.7	305.17	305.2	304.47	306.85	306.11	305.76	304.03	306.22	307.18	305.18	303.58	305.39	304.66	305.33	304.85	307.42	302.44	306.32	305.39	306.16	305.9	305.58	306.68	304.1	305.79	306.7	303.97	306.42	307.09	304.85	307.06	302.87	308.76	304.46	305.22	305.25	304.04	304.49	306.82	306.4
315.67	316.86	312.64	316	312.7	311.31	315.24	313.34	312.61	310.43	312.33	317.84	312.66	315.07	315.59	316.39	314.04	314.9	313.82	314.86	312.57	316.36	314.3	314.66	313.79	314.91	312.52	312.29	315.21	314.8	313.48	312.41	315.37	312.69	313.85	310.52	311.75	315.49	310.2	312.85	316.43	314.71	312.43	313.22	316.74	311.23	313.01	313.88	313.94	311.97
311.38	311.37	309.83	311.45	313.74	314.79	310.89	312.95	313.44	311.2	308.62	314.09	312.79	311.85	313.25	311.23	311.42	313.99	310.6	310.58	313.04	309.77	310.81	313.1	312.16	311.51	310.42	312.81	313.42	313.58	312.24	314.05	312.13	313.52	307.32	311.56	311.44	311.99	313.29	312.1	312.41	313.07	312.93	311.27	310.36	310.93	311.24	313.44	313.97	311.91
293.49	296.67	297.58	295.14	297.22	296.59	295.1	294.52	294.91	293.49	295.46	292.79	296.72	293.53	294.86	294.46	297.35	295.97	298.06	297.44	294.96	295.89	296.86	296.23	294.76	294.61	294.1	296.33	295.28	293.72	294.41	297.76	298.72	291.84	294.46	295.12	293.91	294.51	296.32	296.58	296.79	294.25	295.65	296.69	294.68	295.93	295.07	293.05	293.61	295.93
311.85	311.13	311.72	312.17	313.78	314.49	315.74	314.4	313.8	313.15	313.11	316.16	310.73	314.06	314.75	311.89	313.1	313.62	310.38	312.52	314.06	312.89	312.73	314.33	313.04	313.44	311.04	311.53	313.41	311.2	309.71	314.15	312.88	312.85	315.16	313.66	312.61	313.24	310.45	312.5	313.09	314.49	313.45	312.9	311.75	312.75	311.81	310.99	314.16	314.1
301.03	299.95	298.44	299.63	297.55	300.5	299.82	300.62	300.11	298.21	300.7	301.98	300.92	302.07	304.21	301.38	300.65	297.81	299.33	298.63	300.89	297.76	298.95	298.02	301.59	300.33	297.93	299.8	300.35	302.58	301.95	297.19	301.39	301.28	300.58	299.17	299.95	301.6	299.39	300.86	299.68	302.43	297.65	301.9	299.68	301.79	302.43	298.37	300.65	301.98
307.47	306.85	307.62	303.41	307.95	306.33	307.25	308.02	307.66	308.26	304.26	307.22	306.42	306.32	308.53	307.02	306.03	308.75	305.93	304.98	307.99	307.21	302.75	307.28	308.7	305.89	307.79	305.81	307.76	305.41	307.3	307.95	306.29	305.16	307.01	305.89	307.66	303.94	305.62	304.26	307.85	304.58	305.15	305.61	305.93	306.57	308.65	305.74	306.54	308.11
303.59	304.08	303.06	302.76	302.95	302.93	303.85	301.26	303.19	303.51	302.18	303.38	303.46	301.28	301.5	305.12	302.7	304.01	305.06	300.89	303.16	305.05	304.42	303.88	301.42	302.39	304.51	301.65	304	304.05	302.71	303.15	302.49	303	301.88	302.06	305.1	303	302.66	299.93	300.06	301.3	303.27	305.93	301.97	301.88	303.79	300.72	303.37	303.77
317.01	318.88	321.26	318.53	320.98	317.96	319.89	317.65	317.7	320.74	318.83	318.1	318.39	317.9	317.55	321.01	318.22	319.58	318.13	320.42	316.24	318.66	318.32	318.37	316.52	319.92	318.91	314.6	318.38	316.18	319.53	316.9	318.19	316.5	318.4	316.64	319.16	320.25	318.85	320.69	315.56	320.08	318.55	317.04	318.06	317.74	318.03	318.11	318.75	319.79
310.54	312.87	313.74	312.54	312.67	311.71	312.18	313.37	311.69	311.22	314.06	314.65	312.58	312.92	311.84	311.93	313.9	311.02	310.74	313.9	313.52	313.73	312.68	311.41	310.96	313	316.2	313.05	312.38	311.04	312.66	313.93	313.08	313	310.92	311.16	311.62	313.39	313.19	312.53	313.31	312.6	315.42	315.22	314.28	313.73	314.96	315.35	314.11	313.25
328.57	326.91	328.56	329.87	326.52	328.58	326.98	326.98	329.67	329.66	327.93	329.93	330.68	328.44	327.99	331.41	329.43	327.27	328.61	330.12	328.69	329.07	329.72	330.98	327.15	329.84	327.33	326.87	330.95	330.6	328.58	327.94	327.58	326.9	328.02	330.77	329.14	330.32	327.86	326.5	329.5	329.77	328.86	329.06	326.11	326.68	327.28	330.1	327.89	330.67
298.73	296.03	296.27	298.02	297.12	298.5	298.71	298.92	296.32	295.69	296.99	298.58	297.14	297.23	296.86	295.53	296.48	298.6	297.05	296.37	294.31	296.84	296.66	298.47	295.92	295.12	299.08	294.86	298.39	295.34	298.8	295.45	297	295.33	293.93	297.81	299.32	293.69	295.16	297.03	295.73	296.58	296.71	295.88	297.31	297.13	295.61	299.08	299.46	293.64
301.28	301.36	302.8	300.85	299	303.7	299.65	300.63	300.56	301.07	301.74	299.11	298.77	299.06	302.59	301.47	297.22	300.05	300.78	304.83	300.72	299.19	301.18	302.06	298.56	300.76	302.93	299.08	297.57	301.34	302.86	300.38	302.52	302.25	301.65	300.01	303.1	299.69	298.32	298.97	300.56	302.04	301.5	301.98	300.95	299.61	298.36	301.27	300.1	301.53
302.96	300.48	300.33	301.47	303.28	303	303.42	299.05	302.14	298.24	300.67	301.15	301.04	300.17	301.41	300.65	297.47	301.36	299.09	301.22	299.17	300.72	299.46	302.78	300.77	300.88	301.15	302.64	300.27	299.29	301.08	301.4	300.84	298.35	299.3	300.94	298.42	301.93	300.66	303.12	299.86	302.5	302.4	302.06	302.22	301.38	300.52	298.91	299.17	300.27
315.97	314.21	315.23	312.56	313.76	315.48	312.98	313.17	314.58	316.51	315.83	315.28	314.39	311.51	316.21	312.34	313.95	314.51	316.36	315.13	316.71	311.91	314.35	313.85	313.09	315.7	316.74	314.02	315.9	315.97	314.01	314.94	312.55	314.45	315.59	315.77	313.57	315.74	313.92	315.17	314.9	314.57	313.01	313.32	316.09	315.48	312.44	312.56	314.33	313.97
306.58	307.81	306.91	304.54	305.51	303.46	306.6	306.58	302.63	306.41	304.94	305.5	306.49	306.89	304.5	303.99	306.6	307.83	307.73	305.51	304.97	302.25	308.22	305.63	305.18	304.07	304.41	307.23	305.41	304.85	306.28	306.56	305.03	304.8	305.88	306.42	304.44	304.78	304.48	306.69	305.27	305.45	303.93	305.62	304.54	305.49	305.85	307.11	306.74	303.75
324.09	324.29	324.06	322.8	324.54	325.46	326.56	322.01	324.28	323.7	325.96	325.81	326.24	325.11	324.33	324.1	326.45	323.78	328.89	321.11	327.55	325.34	323.1	322.92	325.27	323.99	321.12	323.2	323.35	326.28	326.5	322.91	323.35	324.72	326.89	325.68	325.47	327.03	323.71	325.71	325.56	323.67	324.43	325.18	324.94	325.65	326.08	326.96	322.55	324.87
312.18	312	312.61	312.06	310.37	309.93	308.98	311.43	309.64	310.71	312.87	311.11	308.77	311.43	310.72	308.07	312.94	309.96	312.47	311.79	312.06	308.85	310.31	313.34	312.59	310.92	310.49	313.31	313.44	311.91	313.64	313.82	309.31	311.19	310.68	311.25	313.21	310.39	312.2	311.07	310.14	310.63	310.04	310.4	309.36	311.55	311.42	308.98	313.97	309.42
294.44	295.28	293.91	294.22	295.35	293.27	293.83	294.96	295.01	295.83	294.57	295.9	296.29	293.89	298.7	295.24	294.06	294.54	296.11	294.29	294.14	295.34	294.43	297.62	297.13	295.59	293.5	291.24	294.77	294.38	292.24	294.31	296.56	297.13	294.48	297.38	294.71	293.73	293.71	294.35	295.35	296.76	295.16	296.17	293.46	294.96	291.71	293.16	296.25	296.6
292.53	294.65	296.33	299.93	295.45	295.92	294.53	294.19	295.88	293.43	292.82	294.11	296.83	296.04	294.71	293.14	295.25	297.41	296.61	294.18	293.07	294.71	296.26	296.75	293.37	294.24	294.04	294.2	294.93	293.44	293.48	295.47	294.7	295.11	296.1	293.67	296.21	298.06	295.15	295.26	295.6	297.84	294.75	296.03	295.69	295.02	294.8	292.37	297.08	295.07
314.79	316.72	314.64	311.2	312.51	314.74	312.61	315.62	314.15	315.53	315.53	315.98	310.56	316.42	315.89	315.69	315.35	313.34	313.36	315.11	313.5	316.56	312.94	314.53	312.32	316.69	312.8	316.45	313.24	314.85	315.99	315.57	315.27	314.31	313.47	315.4	314.47	314.49	314.3	314.18	316.79	314.89	319.34	319.29	317.47	315.7	316.74	315.05	315.15	312.61
314.82	315.85	311.98	311.2	315.2	312.93	314.43	314.8	312.27	314.1	315.31	314.75	314.68	314.95	316.31	315.67	314.33	312.91	316.33	314.39	312.21	312.76	315.7	315.47	312.5	314.97	312.53	313.96	314.29	313.26	316.98	313.42	315.07	313.09	312.1	315.34	314.79	309.51	315.71	312.87	313.77	312.48	314.78	313.5	312.45	313.65	315.36	314.53	315.35	316.52
310.58	311.99	312.48	313.81	312.21	311.5	310.5	310.05	311.21	313.44	310.5	313.92	314	313.77	312.58	311.61	312.48	313.07	312.46	312.92	311.29	310.32	309.78	312.04	310.7	313.63	314.76	313.2	314.92	314.18	312.76	312.46	312.87	313.99	312.25	311.84	311.19	313.2	312.31	309.77	313.71	311.16	309.86	314.54	312.88	313.23	311.08	315.29	311.43	310.35
294.49	295.89	292.79	296.37	296.93	294.15	294.55	296.2	294.13	293.11	292.09	293.67	295.41	295.17	294.62	294.13	296.46	295.05	293.99	294.72	293.77	293.95	293.25	293.23	292.18	293.29	292.07	293.87	295.96	293.33	292.67	292.54	293.18	293.63	294.49	293.54	296.13	293.9	295.39	294.03	296.02	296.56	294.61	294.14	296.3	296.11	292.96	294.1	295.08	293.7
303.45	301.82	303.31	303.51	305.32	303.55	302.27	302.4	299.08	302.31	301.56	303.33	305.42	305.61	302.76	301.84	304.32	303.15	303.24	306.4	302.08	300.3	299.38	300.81	303.42	303.24	303.07	303.57	305.62	301.5	303.81	303.08	303.66	303.42	304.71	304.96	302.51	303.51	302.86	303.87	305.64	301.05	303.22	303.93	302.15	304.25	302.56	301.57	301.64	303.09
302.75	304.39	303.62	302.68	304.39	302.42	302.94	305.37	303.73	304.02	302.72	303.65	302.94	303.48	306.53	302.71	304.06	300.87	307.29	300.08	303.88	299.57	302.75	302.81	304.39	303.17	301.68	303.06	302.59	302.93	304.79	304.45	302.87	302.41	302.05	302.7	302.04	303.66	304.17	303.65	303.67	305.51	304.5	302.65	302.04	305.32	304.85	302.53	303.45	306.48
314.32	316.32	316.24	316.66	314.04	315.93	316.59	316.04	314.91	316.92	315.03	314.1	315.83	312.58	314.98	316.88	314.06	312.8	311.13	317.59	315.71	316.73	314.8	316.57	316.61	314.11	313.82	314.32	315.88	315.41	316.44	315.41	317.2	317.74	313.89	318.07	315.55	314.41	314.99	315	314.85	315.27	316.42	315.37	317.87	315.56	317.44	315.56	318.19	315.31
305.17	305.09	308.15	308.18	309.21	303.14	304.53	304.26	305.63	305.48	302.24	303.7	305.95	304	307.29	307.14	304.48	304.74	305.06	306.2	305.75	303.56	306.79	305.16	303.73	304.96	305.92	305.28	305.87	306.59	305.9	306.52	303.89	307.97	305.34	307.48	306.73	303.9	306.47	304.92	302.95	307.56	304.92	305.58	304.48	304.57	304.59	307.08	305.32	305.45
306.85	306.88	305.74	304.88	304.6	305.52	306.4	302.04	306.45	305.94	305.67	305.93	305.08	305.7	306.79	306.07	305.66	307.52	306.38	307.52	304.88	305.88	306.81	304.79	304.28	305.54	305.77	306.59	305.53	305.3	306.48	304.13	308.7	304.41	307.62	308.04	307.83	305.9	307.53	306.67	305.66	307.93	305.31	305.88	308.71	307.35	302.75	305.66	306.25	308.17
292.48	291.98	294.05	292.45	294.73	293.47	293.03	294.53	296.3	292.16	298.22	295.67	295.31	295.04	294.49	295.43	292.82	294.77	292.58	295.24	294.92	294.7	294.98	291.16	293.12	291.53	294.51	295.13	296.54	296.83	296.39	294.26	292.77	293.29	294.96	293.67	294.84	293.08	294.75	295.02	294.49	293.21	296.36	293.69	295.57	292.77	292.62	291.58	294.7	293.48
318.31	316.14	313.54	317.19	315.95	318	315.54	313.33	316.1	318.12	317.18	316.9	316.69	317.29	317.2	315.86	319.46	318.61	316.38	318.51	316.76	317.84	316.42	316.22	317.32	315.93	317.45	313.81	315.27	317.77	316.7	317.05	317.94	314.19	315.67	317.65	316.52	315.11	317.06	318.06	316.96	316.52	317.19	318.12	317.29	314.23	317.33	314.8	318.62	317.75
313.29	309.27	314.59	313.84	312.85	311.74	316.2	312.11	312.79	311.82	313.01	310.75	314.99	311.69	311.83	311.5	310.53	312.51	313.02	310.22	311.16	314.48	313.43	311.99	312.69	314.65	313.58	312.73	313.18	310.85	312.39	313.75	311.68	313.5	314.65	312.65	312.38	312.69	313.04	314.82	312.21	312.23	312.84	314.92	312.48	313.06	312.76	313.84	314.56	311.37
330.29	328.54	328.78	327.44	329.73	327.85	325.77	331.42	328.53	328.69	328.64	328.2	331	328.27	329.48	327.76	331.41	327.95	330.44	329.28	330.2	328.49	329.01	330.27	328.33	329.06	329.09	327.22	326.64	326.81	330.04	328.04	327.7	329.36	328.19	331.68	328.14	327.53	329.87	328.15	331.16	326.26	330.21	328.48	329.01	328.12	326.74	331.1	326.01	330.41
317.08	319.87	319.55	318.33	319.25	319.34	317.91	318.38	317.89	319.12	319.55	320.98	318.03	317.76	316.14	317.88	317.77	317.48	317.41	320.06	317.38	313.95	319.26	318.07	316.17	319.64	318.37	318.72	317.09	320.33	319.21	320.86	315.9	317.84	317.45	319.95	316.84	318.05	318.29	315.69	318.56	319.43	318.13	318.73	319.93	316.76	318.59	319.32	319.11	316.85
315.35	314.51	313.29	312.71	315.65	316.61	314.71	314.44	313.08	314.68	314.52	315.91	314.06	314.88	312.06	314.69	317.12	314.54	312.52	312.88	315.7	313.84	315.4	312.83	315.14	313.66	315.34	311.68	316.8	313.14	313.75	312.76	309.73	313.16	313.35	313.09	315.93	313.76	315.56	312.77	314.46	315.58	316.26	314.86	315.63	315.17	315.12	313.26	317.13	315.03
303.58	302.78	300.95	300.94	304.48	301.84	299.2	304.6	302.68	303.51	304.56	304.55	303.32	303.88	304.19	301.59	303.02	302	307.45	303.05	303.92	303.7	303.37	305.33	301.27	303.13	304.74	302.61	301.71	302.1	306.72	304.41	302.98	299.27	304.01	304.13	303.09	302.98	303.75	305.54	305.77	304.23	302.7	304.08	301.25	305.66	302.76	303.58	301.99	304.41
307.24	308.94	310.16	307.63	310.42	306.7	306.92	308.29	308.28	309.04	308.27	307.8	309.4	308.81	308.24	310.53	307.55	309.69	307.39	309.72	310.05	310.54	309	309.28	308.01	309.56	308.08	306.5	307.02	307.53	308.66	306.75	308.51	308.01	308.29	307.64	307.5	309.44	309.16	308.52	307.98	307.18	311.05	308.46	309.08	310.76	308.82	308.26	308.03	308.54
324.14	324.93	322.2	325.73	326.27	326.25	325.89	323.76	325.06	327	324.78	325.95	324.39	323.44	326.51	323.26	324.7	322.38	323.51	325.29	326.39	324.16	325.04	322.66	325.86	324.54	324.42	324.74	324.88	325.33	326.7	324.53	325.2	328.72	325.68	324.23	325.03	324.28	323.51	324.11	325.18	324.28	327.19	324.24	324.06	321.04	326.69	326.32	322.72	323.66
325.26	323.95	322.54	326.51	323.68	325.88	327.79	323.51	324.53	324.91	324.58	325.14	327.62	323.23	326.18	326.96	327.6	326.49	324.53	324.53	323.71	325.32	326.25	324.17	325.62	322.49	324.29	323.72	323.91	322.14	326.27	324.71	325.82	323.63	325.78	327.48	326.19	323.55	324.01	323.71	325.77	324.15	327.09	324.54	325.69	326.89	326.58	325.26	325.8	324.14
306.31	301.13	303.81	305.03	304	302.95	304.39	303.91	304.16	304.31	302.76	303.72	303.17	304.09	303.7	301.42	304.51	306.45	301.95	303.45	304.59	304.86	305.32	302.25	303.96	302.1	304.93	304.05	303.91	303.25	303.59	303.07	306.85	305.16	301.48	304.98	300.64	302.25	304.35	304.86	302.55	304.25	301.55	302.3	304.2	302.53	300.31	304.74	302.84	303.77
311.07	311.74	311.94	313.53	311.28	312.19	314.06	312.18	312.61	312.32	314.22	312.43	313.75	313.27	311.19	314.25	313.93	317.01	314.09	312.38	312.65	313.29	313.53	312.24	312.15	314.62	312.67	313.2	313.8	312.45	311.43	313.57	313.17	312.42	314.31	312.59	312.65	311.82	311.7	310.57	314.42	311.12	312.74	311.4	311.02	311.27	311.66	313.21	311.35	313.14
301.84	301.82	304.2	303.66	300.62	301.05	304.28	301.75	303.24	303.82	303.33	302.34	301.58	302.93	301.76	303.15	302.36	302.5	302.82	302.33	302.99	301.74	302.57	301.31	303.52	302.32	302.85	302.03	300.9	300.99	302.88	301.81	300.81	304.44	304.3	303.27	302.22	300.87	301.87	300.93	302.11	305.24	304.29	303.79	302.73	303.07	305.04	300.08	302.14	304.27
313.58	314.02	312.38	312.47	311.95	312.66	312.24	312.88	313.78	311.75	315.94	312.68	311.59	314.19	313.38	314.32	314.48	313.95	313.68	313.26	312.37	313.93	314.97	313.64	314.32	314.08	313.38	310.13	311.96	313.68	312.19	314.76	312.94	312.49	312.33	316.46	315.49	314.31	315.33	313.97	315.2	312.03	312.17	310.88	312.4	309.99	314.38	312.15	314.6	312.21
307.57	307.98	305.33	305.55	304.56	304.13	304.51	306.98	307.31	306.87	305.27	308.17	305.61	304.22	306.89	305.03	308.7	305.94	307.69	308.52	306.82	304.69	307.77	304.2	304.26	305.03	306.99	305.73	306.1	307.53	307.66	307.98	307.83	304.95	308.33	306.49	307.1	307.67	305.86	304.94	305.39	305.86	304.86	305.21	305.93	305.58	304.36	305.81	307.59	305.75
315.53	310.37	316.21	313.06	314.28	316.75	317.03	313.42	312.76	315.81	315.81	317.9	315.58	317.51	316.01	316.79	313.33	312.83	315.75	316.14	316.47	313.9	313.38	316.54	314.67	313.51	316.18	315.43	316.85	316.84	314.97	316.18	315.44	316.21	315.51	316.15	314.06	316.6	317.34	316.44	313.96	316.82	317.25	316	313.08	315.92	313.92	314.03	314.8	316.48
302.35	303.88	301.39	303.45	302.78	300.87	305.49	300.86	301.61	303.88	300.35	302.08	302.55	302.18	302.57	303.98	303.59	301.14	302.58	303.15	301.99	303.98	301.62	301.92	303.71	300.28	303.84	304.94	300.4	303.4	303.36	302.68	299.96	303.59	301.4	301.51	302.04	300.33	305.3	305.18	302.53	302.45	303.21	301.92	303.17	303.4	303.01	304.27	303.26	304.47
316.2	315.39	316.44	318.5	318.58	317.18	316.52	318.47	317.03	318.13	314.98	317.34	317.47	317.48	318.09	318.53	315.9	315.6	317.44	319.23	318.33	317.98	315.29	318.54	315.48	318.45	316.92	318.66	319.52	316.49	318.43	317.35	316.94	318.21	315.94	318.85	316.18	317.7	314.63	317.79	317.49	317.43	316.42	316.95	317.14	319.26	318.3	314.95	318.46	316.35
312.88	314.67	313.5	310.52	314.01	314.86	312.26	315.17	311.09	309.94	314.05	312.42	315.53	312.41	313.01	313.36	312.16	315.42	313.1	315.41	310.97	312.31	314.24	310.75	315.71	312.84	310.33	314.18	313.09	315.66	313	312.11	313.22	312.91	312.14	310.23	315.75	315.56	313.18	313.58	313	312.39	313.15	313.01	313.05	312.26	314.45	310.61	313.62	311.48
309.61	309.03	310.47	311.81	311.6	311.4	310.77	312.62	310.08	310.17	309.49	312.94	310.17	308.23	310.18	310.72	309.85	309.42	311.16	310.29	310.37	312.03	310.99	309.57	310.81	309.55	310.03	311.26	309.88	313.94	311.26	310.01	310.5	313.43	312.59	307.81	313.11	312.23	308.9	310.9	313.17	308.81	310.41	311.29	311.89	310.48	310.75	310	309.92	312.83
313.52	313.68	312.6	309.48	313.61	313.64	310.62	313.54	312.94	312	312.39	316.01	311.84	312.19	312.07	312.39	310.39	312.48	313.97	310.53	312.95	313.98	311.09	313.14	312.94	311.61	312.75	311.64	311.86	312.42	313.18	312.38	309.45	313.65	311.79	311.39	311.69	313.46	312.07	312.14	313.01	312.61	313.35	316.02	310.17	310.93	313.24	313	313.48	312.04
303.64	303.98	304.87	303.56	305.7	306.97	306.51	306.88	305.4	307.41	305.94	305.08	305.32	306.82	304.71	307.62	303.82	304.54	304.75	305.59	304.85	305.77	307.03	304.03	307.33	305.19	304.44	305.61	305.18	305.02	307.95	306.65	303.97	306.72	305.82	303.1	306.41	303.18	306.41	304.75	304.98	304.7	303.79	303.16	305.75	303.88	306.18	305.14	304.01	305.59
302.7	300.39	300.24	303.02	300.21	302.21	300.38	301.97	299.44	299.66	300.11	299.14	302.7	298.56	299.27	302.42	298.53	302.03	301.43	301.25	303.28	300.46	301.14	299.73	300.06	302.23	300.41	299.53	301.54	299.96	301.31	299.41	303.71	300.79	300.21	300.19	300.4	300.24	299.4	300.02	299.35	301.6	299.16	302.95	299.14	300.93	299.84	300.37	301.26	301.94
295.15	296.28	294.93	292.6	295.02	292.85	294.68	291.24	294.07	293.78	295.06	295.37	295.44	291.01	292.88	294.11	291.32	295.23	295.26	294.85	293.01	292.01	293.92	293.4	294.85	293.67	294.43	295.95	290.81	294	295.25	292.25	295.59	295.43	293.48	293.63	294.66	294.18	292.75	293.88	294.7	292.51	294.01	293.07	292.84	292.25	291.5	296.66	294.16	293.48
298.3	297.13	296.55	298.32	294.85	297.56	296.1	300.37	299.96	295.12	296.15	297.64	295.76	295.26	295.25	296.04	297.43	295.2	296.71	300.61	296.64	293.03	297.37	298.39	295.19	296.99	298.73	297.18	296.49	296.78	297.19	295.08	298.78	297.09	295.7	295.81	297.2	297.08	297.28	297.3	296.45	296.14	297.07	294.91	298.61	297.03	295.18	299.54	294.9	298.08
320.12	320.17	318.29	319.58	320.61	315.7	314.95	320.23	318.12	318.39	318.48	318.92	316.75	316.64	318.38	318.61	319.75	319.24	320.93	318.83	319.31	319.86	317.44	317.88	315.74	318.68	317.27	316.53	318.01	317.51	317.72	315.55	319.59	316.8	320.49	317.64	316.57	318.93	316.55	318.34	319.86	315.31	318.41	318.74	317.48	316.38	320.16	317.36	316.63	316.12
308.73	308.2	306.87	310	309.88	307.36	310.49	308.68	307.65	309.81	308.06	309.3	310.45	308.73	307.14	308.64	309.25	309.19	307.17	307.47	310.6	308.14	310.1	309.2	305.77	308.25	307.46	309.38	307.8	306.68	308.94	309.73	311.21	308.64	311.62	309.46	308.67	310.41	308.94	308.59	308.92	309.33	308.42	309.48	309.56	308.88	310.79	314.01	308.09	308.11
302.8	304.39	303.78	302.36	304.96	305.19	304.66	304.67	303.04	304.81	303.24	299.92	305.52	304.21	300.71	305.81	301.1	302.13	302.43	303.95	304.65	302.58	306.18	301.97	301.81	302.63	303.15	304.28	303.99	304.74	304.41	301.77	301.47	303.21	303.41	302.25	302.7	301.15	304.06	302	303.89	301.56	303.52	303.78	302.58	303.39	301.15	303.36	302.52	303.64
299.44	302.44	300.86	301.04	302.86	301.29	299.68	303.49	301.42	303.88	300.68	301.35	303.72	301.7	300.84	302.49	302.22	299.89	300.49	301.2	301.76	301.84	299.63	303.41	300.11	299.32	301.11	301.02	299.44	300.67	300.27	301.54	300.68	300.77	301.15	301.59	301.32	301.25	301.26	298.39	302.13	302.75	302.2	300.36	302.32	299.08	301.68	301.25	303.27	300.61
309.74	309.41	307.44	308.63	309.74	309.63	310.2	312.04	311.26	307.65	307.95	311.21	310.92	309.26	306.24	307.45	309.42	309.01	309.36	309.37	308.39	309.83	308.68	307.42	305.85	308.07	309.45	310.36	307.14	312.96	309.72	310.51	305.82	309.39	310.13	308.39	308.28	308.19	306.99	310.05	307.56	309.51	307.08	307.67	308.65	310.44	309.34	312.15	308.71	309.91
294.45	296.88	295.69	292.74	294.71	294.22	295.13	293.63	297.8	292.18	294.67	293.26	292.17	294.4	294.37	296.07	294.26	295.37	297.24	294.68	296.12	294.07	293.55	293.47	295.91	291.82	293.62	294.7	293.7	293.9	294.36	295.6	293.95	296.39	296.54	293.61	296.14	293.85	294.93	293.46	291.8	293.27	293.33	295.12	295.02	297	293.08	293.71	294.02	296.39
299.32	296	297.12	295.68	298.95	298.13	298.65	295.76	295.35	298.92	296.04	295.14	298.7	296.17	295.39	297.74	297.15	296.7	298.41	296.6	297.49	294.84	297.35	295.45	297.5	295.52	298.13	295.33	297.75	299.45	297.93	297.44	296.43	298.55	295.9	295.74	296.84	299.04	298.18	297.83	293.22	296.88	295.43	293.39	295.6	296.2	297.14	293.92	296.27	296.03
314.49	317.5	312.36	311.16	312.78	315.16	313.19	312.46	314.21	310	311.71	312.25	314.25	312.55	314.27	310.53	315.19	312.11	311.66	314.44	314.89	313.33	313.49	312.25	311.1	311.52	314.94	312.86	313.68	313.56	312.31	314.46	313.82	314.19	311.2	312.92	315.9	311.7	313.15	312.19	308.88	312.98	311.83	313.33	312.5	310.81	314.26	311.87	314.41	312.89
306.1	304.65	307.46	302.61	304.38	308.46	302.6	304.59	306	303.73	302.38	304.56	302.95	305.97	302.96	304.01	305.02	305.18	305.65	306.35	304.6	305.5	304.65	299.94	306.05	304.1	303.01	303.32	304.43	305.68	304.75	303.49	303.52	306.36	308.09	304.23	303.86	302.8	304.58	305.69	305.03	303.56	305.45	303.7	304.28	302.81	304.31	302.84	305.18	306.17
313.85	311.84	311.02	311.49	311.03	313.02	313.7	311.94	312.41	309.84	312.29	313.83	313.02	312.77	312.27	313.71	313.94	312.58	313.67	311.39	311.34	311.31	313.65	310.54	310.42	311.21	313.11	314.33	311.36	311.7	311.74	311.66	311.95	311.91	311.81	311.15	313.03	311.02	311.28	312.2	313.22	311.12	310.76	314.09	312.21	313.27	312.03	310.3	311.19	311.2
293.23	298.02	296.06	296.12	294.95	292.64	295.66	295.64	297.27	293.88	295.06	295.28	292.5	295.35	294.29	295.64	289.94	295.62	291.09	296.86	295.92	293.98	296.3	294.04	294.75	294.67	296.16	293.78	294.4	294.64	295.7	297.7	296.12	293.91	297.73	294.13	294.47	297.77	296.74	294.23	294.35	294.1	296.39	295.46	295.43	295.91	296.8	295.44	294.86	294.08
302.18	299.66	301.43	300.5	300.32	303.57	301.99	303.69	299.78	299.86	300.78	301.43	300.35	302.96	302.88	301.16	300.83	299.47	300.77	298.95	300.54	299.7	302.34	298.86	298.84	302.07	300.29	298.3	301.45	301.06	300.8	301.72	304.59	298.94	300.34	302.49	300.14	301	301.98	302.75	301.68	302.88	300.79	298.94	299.95	300.86	300.06	300.17	300.49	301.91
313	314.41	312.25	316.36	312.79	314.44	315.82	311.86	315.97	315.64	311.7	313.23	315.62	312.31	311.81	312.92	312.59	311.35	312.55	315.28	314.75	314.32	312.62	316.2	313.8	315	315.41	312.81	311.46	313.5	312.76	312.54	311.76	311.68	310.95	313.62	313.68	311.69	316.16	315.52	314.59	315.23	312.03	311.13	314.93	313.45	312.63	314.82	315.89	314.77
303.84	303.88	305.68	306.11	304.59	304.36	303.62	303.42	303.83	305.97	304.9	300.99	304.86	304	303.28	303.84	302.96	303.14	305.45	306.51	304.47	305.15	304.07	303.67	305.46	302.76	304.83	304.79	303.72	302.2	307.49	303.15	304.51	306.9	304.19	306	301.6	304.94	306.41	303.15	304.88	304.47	303.22	303.98	305.74	304.75	304.4	304.48	307.66	304.44
307.58	309.73	308.23	306.82	305.32	311.22	304.64	306.29	305.98	305.42	303.07	307.22	305.26	308.23	308.92	307.15	304.65	308.01	309.12	307.58	308.59	305.35	307.73	303.62	308.18	309.37	307.23	304.31	308.45	309.13	308.78	306.74	307.72	307.56	307.39	307.19	308.58	305.3	304.97	307.17	307.33	310.19	308.01	305.86	309.18	306.22	306.71	307.27	306.91	305.87
295.06	296.18	294.39	295.45	295.22	295.63	297.16	293.28	297.24	297.56	295.35	296.35	294.86	296.18	293.3	296.06	296.21	293.52	293.46	297.56	297.16	295.13	292.33	295.18	298.74	293.48	298.07	296.03	295.03	296.35	295.88	296.86	295	295.9	292.71	292.45	294.96	295.32	295.92	297.04	295.82	295.95	295.85	293.12	296.4	293.5	293.92	292.72	294.37	294.71
307.02	306.42	305.98	305.21	304.99	306.87	306.08	303.13	305.39	303.9	305.15	304.69	306.16	305.36	304.03	303.54	304.83	306.02	305.43	304.35	305.46	304.14	305.97	304.31	306.97	302.12	307.56	303.92	305.63	305.21	304.92	306.61	303.74	303.86	305.72	303.73	305.55	304.98	304.74	305.43	306.31	303.48	304.48	305.65	304.26	304.57	305.74	306.8	304.51	305.77
295.8	293.9	294.13	293.15	294.41	292.42	295.12	295.41	294.11	293.03	296.35	295.06	292.68	293.91	293.32	293.64	294.05	294.67	292.85	294.9	292.91	292.27	292.53	292.26	293.24	293.51	294.51	293.61	292.61	294.9	295.05	295.42	294.72	294.16	294.02	294.21	295.49	295.83	291.1	293.63	290.88	294.22	292.77	292.56	290.26	293.22	293.49	294.68	295.44	291.32
303.1	303.85	303.06	302.99	302.97	302.07	303.71	304.28	303.14	304.33	302.73	303.55	302.34	302.81	301.86	302.46	303.43	301.85	302.76	305.61	303.89	301.97	302.17	303.88	302.31	301.96	302.01	304.89	304.61	304.67	301.02	303.01	303.46	303.05	302.05	303.1	302.76	300.49	304.04	303.71	304.34	301.54	303.71	303.93	304.91	300.45	305.85	304.9	302.65	302.71
297.6	296.09	295.36	298.88	294.09	294.89	297.88	297.54	295.32	298.64	296.7	297.46	298.64	298.13	299.14	299.57	298.41	295.26	299.08	297.07	299.62	299.75	298.9	297.6	297.48	297.12	298.06	297.89	297.99	297.75	296.99	292.78	296.8	298.05	294.59	298.93	298.14	297.03	299.2	296.66	296.89	295	294	296.51	295.93	298.22	298.14	294.02	295.08	298.8
297.54	297.85	293.91	297.6	295.19	299.7	296.14	297.41	296.06	297.38	294.91	297.48	300.42	297.73	296.84	299.07	296.32	295.7	295.78	298.82	295.35	296.67	297.13	297.88	296.68	297.65	295.57	297.62	298.74	294.14	296.51	296.49	297.22	296.83	296.85	299.54	298.61	294.43	295.52	300.54	298.72	292.79	298.75	297.1	296.25	296.8	298.57	295.76	298.47	293.98
326.55	327.03	324.17	324.93	323.62	326.69	326.87	325.78	326.01	323.26	323.44	325.87	325.05	324.28	325.06	325.2	324.81	326.74	327.34	326.33	325.02	326.47	325.38	324.94	324.51	326.09	323.49	325.32	328.39	326.13	325.5	325.21	324.75	324.37	323.19	325.03	324.55	323.99	323.76	324.33	325.21	324.7	324.1	324.73	325.66	325	323.5	326.79	327.68	324.29
318.41	318.52	318.45	320.5	318.55	318.91	316.89	318.83	317.81	318.47	320.07	316.42	316.31	317.36	319.75	320.65	318.47	319.16	316.19	317.8	318.72	319.51	316.99	318.25	319.73	318.95	318.4	317.66	318.09	317.98	321.56	318.4	317.67	317.53	318.24	318.41	318.38	317.98	317.36	319.24	319.52	317.01	317.5	321.13	319.61	318.41	318.67	316.27	317.06	316.9
313.02	313.71	312.37	313.38	312.74	313.4	314.04	314.61	314.95	311.4	310.98	310.14	311.08	310.71	310.92	309.94	313.94	312.02	313.56	312.26	310.68	307.64	312.96	311.38	310.13	313.58	312.95	314.12	313.53	313.47	312.57	313.21	311.54	311.4	311.06	311.46	311.22	312.74	313.17	312.95	311.32	311.01	312.85	311.51	310.59	311.28	310.3	312.4	313.29	313.77
310.25	312.63	313.14	313.86	312.1	312.44	314.43	313.16	312.29	313.29	311.99	312.8	311.71	315.14	311.45	317.39	311.88	311.67	312	315.13	312.01	314.58	313.33	313.28	315.77	314.9	312.25	313.1	313.85	312.69	313.94	312.66	313.44	312.33	313.25	313.73	312.34	314.01	314	314.21	312.04	311.81	311.13	313.33	311.87	312.61	312.77	312.75	312.96	312.64
310.13	310.16	308.52	306.22	309.33	309.72	308.6	309.1	308.14	310.23	309.49	309.31	307.83	308.32	307.59	308.71	310.38	308.12	310.79	308.25	306.86	307.82	312.11	307.41	307.06	308.89	310.52	306.47	310.71	308.43	307.54	307.43	308.97	307.78	308.56	306.71	308.35	308.62	306.92	310.39	306.98	306.47	306.59	308.26	308.2	309.48	308.3	309.57	309.89	307.99
296.2	294.96	296.89	296.8	298.79	296.59	297.44	294.58	294.5	297.12	300.17	295.16	295.27	296.21	298.1	295.74	295.56	295.85	295.56	298.9	296.92	298.46	295.48	298.44	299.54	296.14	294.83	296.94	294.41	296.87	299.12	296.44	296.37	294.77	297.88	295.73	297.61	297.4	297.55	296.08	298.71	294.99	295.8	298.64	297.32	295.74	298.65	297.25	295.33	297.04
309.18	308.11	306.11	307.53	308.5	306.8	306.51	308.43	306.65	309.45	309.17	310.41	304.62	307.66	305.33	306.42	309.79	308.74	307.85	308.93	308.4	307.41	308.54	307.61	306.72	305.03	303.98	309.5	305.92	307.71	306.65	304.7	308.25	305.61	307.66	309.31	309.64	309.06	305.1	309.31	306.07	306.48	307.73	307.39	307.06	306.26	307.01	307.68	306.3	310.45
293.16	294.27	295.82	292.4	294.44	294.11	293.79	293.9	295.24	291.43	294.43	292.23	294.43	292.07	296.84	294.26	293.05	293.07	293.94	291.1	293.14	293.29	296.33	294.15	295.02	295.39	292.52	294.07	295.16	295.47	292.81	293.84	293.31	294.4	294.12	294.44	295.33	293.99	295.35	291.33	292.92	295.21	296.65	293.46	297.65	294.6	293.49	292.93	295.36	295.75
314.09	316.2	315.21	316.73	315.93	315	314.55	314.02	313.81	313.92	314.33	314.29	314.64	315.97	314.61	311.85	315.37	314.31	316.16	314.31	316.29	313.27	314.74	312.8	317.58	314.44	315.42	314.56	314.4	313.71	314.65	314.41	314.07	314.53	315.15	315.31	315.13	314.87	313.32	312.99	316.08	313.1	313.64	314.83	316.66	317.32	312.82	313.51	314.82	314.12
295.72	292.89	295.2	292.45	295.65	296.62	296	290.83	293.12	293.89	295.23	296.24	295.37	296.18	294.31	294.15	292.94	294.97	296.25	291.41	294.34	296.03	294.58	293.12	296.35	293.89	292.3	294.64	295.34	295.39	297.15	292.88	293.97	294.97	293.94	294.31	296.17	293.3	295.3	295.34	292.82	293.37	293.29	294.97	295.39	295.45	292.47	297.04	294.43	292.81
306.26	302.29	304.48	307.69	304.46	302.52	303.91	305.1	304.32	304.44	301.86	304.68	304.16	304.79	301.61	302.8	303.72	306	306.12	306.38	300.07	303.73	304.22	304.07	303.4	302.66	301.97	301.97	301.24	305.64	304.38	304.87	305.61	302.01	304.9	302.26	305.94	303.45	306.06	303.51	304.32	303.35	304.47	304.2	304.12	303.14	302.44	304.46	303.71	302.52
301.05	303.58	303.21	304.17	303.48	301.39	302.42	303.14	302.53	299.9	302.24	302.39	300.8	302.8	305.68	304.94	303.19	303.3	303.84	300.6	302.44	302.25	304.54	302.55	302.4	302.57	301.64	303.61	304.71	305.78	302.61	302	304.6	303.13	305.94	302.41	304.13	303.02	305.08	306.21	305.05	303.13	302.74	302.42	303.89	303.49	305.71	301.27	303.78	304.35
303.3	302.8	302.14	302.74	303.74	301.77	302.97	303.65	304.32	302.03	304.37	302.28	303.53	302.4	304.3	305.84	303.62	304.52	299.39	302.87	305.45	303.01	302.22	302.51	300.58	302.32	303.15	303.5	301.62	305.78	303.23	304.2	304.04	303.45	303.25	303.29	301.78	304.1	304.84	303.81	304.26	302.54	304.13	304.45	305.54	306.67	300.53	305.5	303.22	303.33
324.74	327.32	329.78	327.61	327.56	327.16	326.9	327.25	325.18	326.08	326.15	325.55	325.83	325.45	328.37	328.58	328.49	327.7	327.87	327.17	326.05	328.07	327.18	326.73	326.91	326.99	325.94	324.61	328.88	327.09	325.46	327.79	328.28	327.04	329.98	327.19	325.5	324.41	326.77	326.58	325.63	326.92	326.69	326.33	327.86	326.79	324.5	329.68	329.76	327.26
313.79	316.32	313.85	315.52	314.53	313.78	314.19	315.31	316.44	316.05	317.25	311.15	314.21	315.28	314.26	314.96	317.65	314.45	317.09	313.31	316.63	314.58	314.63	315.61	314.58	316.26	314.98	314.28	313.49	315.68	315.21	316.16	314.87	314.08	314.72	316.29	315.27	315.34	314.24	316.61	312.98	314.34	315.61	313.62	312.98	314.45	312.55	312.63	315.58	315.67
313.81	316.56	315.6	314.37	314.67	314.33	315.83	313.12	316.26	311.58	315.93	313.93	314.62	315.46	315.08	312.92	314.92	315.06	314.5	314.59	312.87	313.38	315.63	314.35	314.83	315.1	315.16	316.49	316.69	318.52	314.1	316.38	314.24	314.24	315.67	316.72	314.46	315.97	313.42	313.78	315.66	315.66	314.95	314.08	312.06	314.44	315.92	315.18	316.41	316.63
299.8	300.01	298.44	301.02	299.33	299.7	302.64	298.1	301.52	300.89	297.96	300.6	300.25	303.19	298.58	299.2	299.96	300.37	297.78	300.94	301.99	299.49	301.02	299.15	300.44	301.81	299.39	298.72	301.75	300.57	300.27	299.61	301.02	302.18	298.75	298.78	297.12	299.69	301.18	298.31	300.43	299.72	301.34	302.17	300.81	300.72	301.28	300.44	301.03	302.28
327.4	325.98	323.05	325.73	324.68	326.08	327.84	327.37	326.51	321.87	326.74	326.49	325.83	325.65	325.03	325.76	326.88	326.6	324.59	325.26	325.22	322.41	325.51	325.13	324.47	327.08	324.01	323.65	323.47	323.71	326.84	324.38	323	324.66	325.11	325.19	325.09	324.93	324.89	324.64	324.16	326.87	324.43	325.33	325.27	324.59	323.29	324.04	326	324.55
294.97	291.69	292.48	292.14	293.42	294.93	295.25	294.04	294.71	292.18	294.19	291.77	292.55	292.59	293.62	295.06	297.22	293.95	291.6	295.8	295.22	295.68	293.61	293.35	294.57	294.9	295.81	292.97	295.49	293.72	294.08	292.9	289.67	293.17	294.24	295.18	295.09	293.94	293.66	294.89	294.52	294.51	293.73	295.58	296.19	295.22	294.84	293.85	293.27	293.19
298.8	295.95	298.35	295.89	296.49	297.29	297.26	295.75	296.47	296.52	295.25	298.67	297.09	295	294.9	298.28	296.31	298.9	297.01	298.96	295.99	298.24	297.37	295.03	297.46	296.76	296.83	297.39	298.58	296.66	298.13	295.9	296.79	295.62	298.8	298.78	297.3	296.4	295.25	297.74	296.07	295.47	297.48	297.6	295.59	297.18	296.18	295.87	296.08	298.16
304.04	301.83	304.55	300.19	302.71	304.71	304.43	303.16	303.14	303.56	303.46	301.17	300.32	302.45	302.85	304.91	303.99	302.53	301.5	301.38	304.35	303.31	304.44	303.42	305.5	303.3	301.46	302.42	301.68	303.65	303.49	302.02	301.43	302.09	302.39	302.86	301.39	300.28	300.45	302.8	301.37	300.31	300.88	301.64	300.96	303.82	305.3	301.55	301	303.95
315.37	312.11	314.51	314.52	313.97	316.41	311.96	314.6	314.19	314.54	314.92	314.1	314.22	315.92	314.01	315.3	313.66	314.19	314.61	314.87	313.96	315.59	313.75	316.21	313.75	312	314.66	314.45	314.76	314.66	314.07	315.38	314.28	313.32	313.36	312.98	315.66	314.61	313.57	314.24	315.65	312.76	314.27	313.95	312.97	314.44	314.06	316.58	314.4	315.14
301.4	303.45	300.51	303.82	301.9	302.72	303.8	300.57	303.25	301.45	303.37	301.83	301.51	302.9	304.07	304.47	302.37	304	302.67	301.57	300.47	301.07	303.45	302.8	302.8	302.78	300.72	302.25	303.76	301.82	301.88	301.77	301.98	304.78	302.65	299.97	304.43	302.43	301.99	301.35	300.12	299.84	300.84	300.77	303.71	301.64	300.85	302.66	300.26	301.54
298.71	299.1	298.46	302.26	299.32	300.65	301.25	301.07	302.5	300.53	297.52	300.26	301.56	300.88	297.38	299.95	301.41	300.69	297.11	301.74	301.23	301.58	298.97	299.97	300.78	297.49	299.89	300.93	300.26	300.42	302.02	299.89	298.93	301.87	299.22	301.02	299.41	300.31	297.91	300.5	299.14	298.46	300.42	300.5	299.22	299.8	300.26	301.49	298.16	298.72
311.95	312.44	313.25	312.06	309.91	311.69	308.88	311.05	311.8	309.52	310.69	309.7	310.66	309.27	309.01	312.23	312.59	312.36	310.2	311.78	310.19	313.47	311.82	310.35	312.76	309.97	311.4	311.86	313.73	312.32	308.8	311	310.33	309.47	309.15	309.92	308.22	309.95	310.63	311.53	308.4	311.4	311.22	311.38	311.27	311.93	307.66	311.89	309.57	310.05
311.29	313.77	310.61	315.34	314.23	313.76	312.55	314.28	312.06	313.1	311.14	312.83	310.59	312.27	311.77	312.91	311.39	311.49	311.94	314.3	313.77	314.48	311.41	311.29	314.36	312.58	314.82	312.74	313.63	312.96	312.88	315.8	310.67	310.72	313.31	313.31	312.93	314.6	312.67	311.08	313.43	314.83	311.57	312.89	311.64	314.81	312.86	313.05	313.63	311.53
304.58	301.26	302.68	303.43	302.99	302.43	304.3	301.24	305.33	302.01	303.12	302.61	304.06	303.91	303.6	303.35	301.63	298.38	299.94	302.06	302.92	304.26	306.64	302.66	303.19	301.53	302.15	301.99	300.58	301.16	303.33	303.76	303.21	299.02	301.56	304.47	301.18	303.48	303.27	302.91	306.2	302.14	302.83	303.25	303.92	303.18	302.75	304.57	304.32	300.19
305.99	305.58	305.36	306.11	304.28	303.37	303.8	304.61	303	304.07	304.1	304.87	305.09	305.82	307.2	304.49	304.62	304.3	303.31	304.28	304.25	303.02	301.59	305.46	303.69	306.15	304.72	305.28	303.64	303.71	303.83	302.69	304.83	302.46	303.85	305.59	304.86	305.81	305.44	302.65	303.98	302.45	305.22	305.39	303.66	302.01	301.5	301.48	306.02	304.9
321.71	325.56	327.26	326.01	325.57	325.08	325.98	324.46	325.83	325.06	326.83	323.53	327.03	324.96	326.12	326.07	322.88	325.86	325.08	323.21	325.01	322.56	326.83	324.05	327.28	326.7	326.84	322.26	325.44	326.18	322.12	324.5	323.04	326.83	326.17	324.89	323.76	325.53	327.11	326.02	322.46	326.04	324.63	326.44	325.92	327.22	325.3	325.77	325.38	327.27
303.2	301.67	302.25	303.04	299.87	299.91	302.79	301.69	302.75	303.49	302.22	300.5	302.87	303.76	302.68	299.99	302.44	303.43	303.44	302.75	300.79	303.71	300.8	303.66	304.01	301.64	303.51	304.62	301.98	302.49	305.39	302.51	302.05	300.62	300.24	302.08	300.5	301.7	303.95	303.06	302.65	302.66	305.58	302.4	302.87	301.79	302.76	301.82	301.79	303.97
303.86	303.14	300.28	301.91	302.73	302.05	305.07	302.54	303.65	303.55	301.57	303.51	304.27	303.14	303.03	303.81	303.96	303.38	301.81	304.91	303.77	301.85	302.82	302.55	303.47	304.5	302.67	302.93	302.98	301.9	301.06	305.04	301.89	303.41	301.96	301.07	303.86	301.94	303	304.79	301.37	305.17	304.69	302.14	302.07	305.24	304.5	303.45	302.88	303.1
308.45	309.05	307.87	308.22	306.05	307.92	307.21	307.76	307.68	305.37	307.23	305.76	307.29	306.58	307.41	305.93	306.12	309.17	304.87	307.9	309.3	307	309.31	308.51	308.7	307.44	307.95	307.54	306.31	308.18	304.89	308.38	307.75	307.93	308.75	309.45	307.53	306.63	307.71	307.81	307.23	306.47	306.2	306.9	307.74	308.16	308.28	307.64	307.8	305.92
311.01	315.63	314.82	315.9	315.48	313.94	314.46	313.09	312.74	315.99	315.14	316.34	315.97	315.33	317.81	314.04	315.01	317.36	315.59	311.48	315	313.5	315.92	314.9	314.43	314.46	313.94	316.56	317.72	315.94	315.67	310.72	314.65	313.09	314.6	316.77	313.93	313.08	315.22	317.27	315.28	316.26	313.36	313.94	313.86	312.15	314.34	312.91	316.01	314.6
307.7	307.55	306.53	308.15	308.49	307.29	305.97	307.2	308	307.83	306.28	305.78	307.59	306.16	304.41	308.57	306.71	309.9	307.55	310.19	307.6	307.71	306.15	306.76	308.35	306.5	309.15	308.79	306.65	307.74	304.6	306.63	305.53	308.75	305.78	306.68	307.46	307.67	308.38	306.79	308.26	305.79	307.65	309.09	307.53	305.69	308.7	306.28	307.33	307.74
308.01	306.27	306.57	303.08	307.16	306.68	307.84	308.89	305.57	306.69	308.55	306.52	306.98	304.43	305.31	304.28	305.28	308.21	308.58	305.56	305.91	306.62	304.43	308.89	307.2	307.53	306.72	306.91	307.56	307.19	307.3	305.16	308	306.82	307.61	305.76	305.84	306.28	306.12	305.29	307.08	305.88	304.69	305.24	304.8	307.32	307.4	304.45	307.02	308.19
326.91	329.66	327.75	328.62	324.66	326.16	328.73	325.91	325.96	326.72	329.45	326.32	331.6	327.29	327.09	327.08	328.01	329.77	325.45	331.31	326.52	326.53	326.75	328.88	326.49	327.96	325.73	327.05	328.68	324.54	330.45	326.31	328.2	325.94	327.93	328.23	326.19	330.25	326.83	329.83	325.99	327.96	327.58	327.2	325.87	328.07	327.58	327.2	330.09	325.43
315.93	316.44	314.3	317.58	315.24	311.54	312.68	315.32	314.25	314.4	314.16	314.71	315.45	313.46	315.84	313.58	316.14	315.91	315.36	316.22	314.75	313	312.41	315.97	314.55	315.84	314.24	317.5	315.5	314.26	314.9	316.65	313.48	315.24	314.14	315.88	315.58	311.93	314.19	312.81	314	313.44	314.24	316.09	315.04	314.14	313.56	313.51	317.76	317.27
314.59	317.11	314.24	316.42	315.98	313.25	315.07	312.96	316.9	314.84	316.77	312.37	315.62	314.5	314.29	313.14	313.35	313.88	317.12	313.7	315.24	312.67	315.79	314.13	315.87	315.69	315.27	312.19	313.65	313.58	315.35	312.36	312.75	316.46	316.25	317.25	313.72	317.14	316.5	311.81	317.62	316.14	316.58	316.15	315.9	314.85	315.51	312.6	313.66	316.1
315.68	314.35	314.95	316.16	313.17	314.98	317.94	316	316.16	318.25	316.14	313.74	312.11	318.1	314.6	318.15	314.47	318.77	315.57	316.18	314.95	314.22	315.21	314.3	315.47	312.61	315.08	313.22	314.79	316.6	312.66	314.43	316.66	314.78	315.38	315.55	314.6	315.55	315.43	317.37	315.17	313.44	313.18	315.32	313.74	315.87	316.16	315.32	315.42	315.28
309.18	310.07	308.11	308.86	309.25	308.28	307.32	312.29	308.96	310.29	308.77	312.71	311.7	309.62	308.35	311.4	310.78	311.2	308.67	309.27	308.18	310.39	312.43	308.55	307.92	309.98	309.71	309.73	309.23	308.72	309.15	310.61	309.9	307.26	309	311.07	310.12	308.24	310.91	310.09	311.32	311.07	309.02	310.8	310.88	312.27	309.78	309.95	310.79	310.89
312.86	311.93	314.2	311.81	313.95	314.97	310.42	312.99	315.62	311.11	314.25	314.88	312.67	315.8	314.41	315	313.93	314.55	313.06	313.01	315	315.72	314.33	313.18	315.36	316.58	314	314.54	314.15	315.94	314.25	317.32	313.59	316.16	313.99	315.1	311.83	312.83	314.08	312.58	311.87	312.51	312.89	314.61	312.65	313.68	314.65	316.26	312.26	313.67
313.55	312.82	310.71	311.26	310.34	313.23	313.31	313.01	311.37	308.21	309.5	311.6	312.37	314.44	311.95	311.35	311.06	313.55	313.78	312.79	310.97	311.9	312.69	310.64	312.59	313.09	313.05	312.23	311.74	314.93	313.72	313.79	311.51	314.1	312.86	312.63	311.54	312.86	311.25	310.82	312.39	314.72	313.23	312.31	313.56	311.08	313.9	312.24	313.82	310.5
312.62	315.77	312.54	319.3	315.18	314.79	313.84	314.47	314.08	313.11	314.46	314.42	316.28	312.72	313.26	313.83	315.26	312.32	311.26	314.29	316.64	316.8	318.07	316.04	313.53	315.6	316.35	318.09	313.87	315.39	310.48	311.86	316.03	314.71	316.51	311.11	315.3	314.37	315.32	314.25	317.38	314.39	315.23	314.83	315.08	313.67	315.36	316.18	313.37	315.56
305.27	303.95	303.68	302.21	303.32	303.31	302.01	303.62	306.21	301.63	303.79	300.66	303.06	301.95	303.81	301.85	304.19	301.54	303.05	303.89	301.14	305.45	304.6	301	303.34	300.94	303.6	302.63	301.1	303.97	301.8	301.75	302.26	301.87	303.91	304.48	303.36	302.32	299.72	303.78	304.98	300.8	304.29	304.35	302.67	304.19	302.31	304.26	301.96	300.78
316.27	315.86	314.86	314.44	312.68	317.02	312.05	312.57	315.83	314.46	315.88	316.94	316	313.56	317.79	314.22	315.78	316.4	315.59	314.55	315.41	313.93	318.9	318.84	313.03	313.99	315.38	315.82	315.88	313.88	314.93	314.3	314.67	315.41	314.83	315.41	314.44	314.67	314.31	314.87	312.59	313.78	313.99	316.03	315.61	316.2	315.27	315.28	315.85	313.3
306.3	304.96	308.63	305.52	306.6	305.63	307.47	306.43	303.76	304.49	304.51	303.39	302.97	303.9	305.11	305.97	307.14	305.41	306.31	307.25	306.63	303.56	304.98	303.68	305.62	305.74	304.42	306.58	305.43	306.07	306.45	304	304.74	304.95	307.15	304.6	304.89	307.43	304.1	308.93	303.87	306.19	305.08	309.12	306.36	303.89	305.22	305.78	306.56	307.11
315.91	315.87	313.94	314.04	314.49	314.88	315.39	312.92	315.88	314.71	315.19	314.04	317.88	315.48	316.14	313.72	314.93	313.81	314.77	316.24	314.16	315.6	313.98	314.89	313.25	314.67	313.62	316.26	314.81	315.89	314.86	314.89	312.96	310.9	314.38	316.4	316.54	317.28	314.31	313.69	316.55	314.64	315.47	315.48	314.21	315.29	313.29	312.92	316.13	314.66
302.06	303.38	304.68	303.49	303.24	303.94	304.25	304.17	301.53	302.33	303.11	303.03	303.24	304	304.52	304.67	303.08	302.52	302.78	306.53	302.27	303.81	302.84	302.31	303.6	302.77	303.37	304.4	301.39	303.85	306.46	303.59	304.43	304.4	303.62	300.66	305.64	301.55	303.27	303.35	305.05	300.02	307.18	304.28	303.43	303.29	305.83	303.2	303.08	302.26
306.22	310.22	312.48	307.25	308.34	307.74	307.5	309.03	308.26	308.93	309.83	306.96	310.8	306.76	306.33	309.06	308.14	309.42	309.14	310.01	308	310.07	311.35	308.19	308.94	310.14	310.31	309.01	309.2	308.41	308.37	308.23	306.91	311.91	308.71	308.21	309.88	308.19	309.35	311.39	312.12	309.13	308.15	307.94	307.28	309.97	310.27	307.7	309.25	308.29
306.12	303.3	305.62	305.74	304.38	308.88	306.02	305.25	305.59	304.28	304.35	303.34	303.3	304.74	302.72	302.65	304.75	305.13	304.41	305.43	304.34	303	302.82	303.93	301.31	305.21	302.59	304.5	304.42	304.41	305.47	305	304.44	304.36	302.44	304.07	305.52	304.02	305.96	301.42	304.77	303.05	305.05	301.97	302.42	303.15	307.67	303.32	305.03	304.12
309.73	310.03	311.3	309.54	309.58	310.51	308.86	308.5	311.02	308.57	313.37	308.69	311.29	311.19	308.46	311.29	310.19	308.78	312.05	312.18	312.76	311.66	312.48	309.08	311.19	311.72	310.99	310.49	312.93	310.5	312.56	313.33	309.5	310.32	310.5	308.83	311.75	313.04	311.53	312.53	310.04	310.8	311.33	310.7	312.82	309.93	309.73	310.9	310.08	312.42
304.99	303.08	302.87	302.66	304.26	303.15	303.31	305.78	303.75	302.64	302.47	301.88	302.22	305.55	302.71	301.68	305.77	303.27	305.47	303.72	302.84	304.39	305.43	303.25	304.18	305.74	303.61	303.07	305.06	304.83	300.99	303.97	305.92	303.24	306.31	304.27	302.61	300.37	301.78	304.38	302.19	306.68	301.82	304.6	304.44	305.27	304.74	302.48	303.84	304.67
295.97	296.67	297.4	298.11	295.23	295.97	299.38	296.75	296.71	296.92	299.2	300.17	296.75	298.9	295.74	294.02	296.28	299.06	296.37	297.64	298.18	298.19	296.74	297.42	297.66	298.53	297.56	296.78	296.5	298.74	298.41	297.4	298.02	297.95	297.39	296.82	297.53	298.28	297.39	296.14	300.62	299.61	296.54	297.91	295.83	299.41	299.29	294.45	297.31	297.43
300.99	297.45	299.7	301.06	300.7	295.37	301.33	301.73	298.25	301.67	303.16	300.98	298.17	299.11	302.03	300.69	300.08	301.44	297.53	299.56	301.51	298.78	300.9	300.32	298.91	300.46	299.35	298.46	298.42	300.99	299.63	301.64	301.24	300	299.92	299.98	301.21	300.66	300.83	301.58	301.65	300.86	298.82	299.2	299.14	300.61	296.7	302.28	299.07	299.1
306.35	306.44	309.17	306.92	306.7	307.76	307	306.84	305.94	305.83	306.77	307.6	306.59	306.73	307.43	305.49	304.79	306.47	305.58	306.28	307.2	307.79	308.2	304.77	306.08	307.05	304.3	305.75	303.81	305.2	308.39	306.93	305.81	306.84	307.01	305.53	305.3	307.07	306.39	305.9	306.12	303.99	304.24	307.32	307.74	305.99	307.59	306.7	309.02	305.33
310.32	308.71	309.82	311.53	309.81	312.16	306.03	311.96	309.15	309.11	312.01	308.73	307.87	310.53	311.65	310.22	309.69	311.4	311.98	310.49	309.32	312.44	309.69	309.16	310.39	308.58	311.85	310.69	311.09	312.79	310.94	310.78	310.93	310.58	310.44	310.23	312.61	310.24	310.73	311.02	311.6	309.21	309.68	310.59	311.51	311.92	312.97	310.3	310.66	310.87
312.34	312.13	312.92	312.24	309.5	309.72	310.93	308.57	312.43	309.38	309.81	310.31	311.92	311.16	309.02	311.61	308.49	310.27	307.84	310.22	309.81	309.24	308.51	308.24	310.1	310.04	310.78	310.41	310.47	309.85	313.19	310.21	312.31	308.4	310.88	310.86	313.39	309.56	311.43	310.13	311.18	309.41	309.28	311.49	310.25	310.02	310.41	309.87	310.39	308.32
301.46	303.64	302.79	301.91	302.67	301.94	306.73	302.19	302.25	302.88	301.61	303.92	301.74	302.11	305	305.13	301.24	302.82	304.13	303.74	303.2	306	302.74	301.81	304.49	301.4	303.7	302.34	303.41	303.07	302.56	304.02	302.87	303.63	304.19	301.74	305.18	302.57	301.75	301.88	303.21	304.48	302.3	302.04	303.89	302.18	302.58	300.4	302.84	301.12
316.55	315.58	312.14	317.41	312.5	315.03	314.8	314.5	314.33	314.41	314.52	315.57	314.62	314.74	313.86	313.87	317.1	316.63	315.93	314.26	312.41	315.45	314.27	316.54	316.75	314.48	316.49	313.05	312.69	315.16	315.4	312.31	315.46	315.9	315.51	314.07	312.46	313.69	313.11	316.04	313.47	315.86	317.79	313.69	314.85	313.3	317.07	314.25	317.11	314.69
306.9	307.47	305.73	305.02	305.22	307.32	305.53	304.99	306.58	306.61	306.65	306.1	305.13	307.49	307.28	304.61	303.4	305.9	304.36	306.48	306.54	306.74	304.66	306.63	306.09	305.15	306.88	304.41	306.65	307	306.18	306.75	306.23	304.7	306.09	306.71	304.24	305.09	306.14	305.41	308.28	307.79	307.52	308.02	306.71	306.71	303.85	305.3	306.39	305.91
330.91	329.58	329.32	328.33	326.95	326.98	328.51	325.81	328.75	331.09	330.03	329.11	328.72	330.9	331.13	327.46	327.08	328.21	328.74	326.7	329.72	328.37	331.28	330.88	328.04	328.53	328.9	327.15	327.38	327.07	327.11	330.05	329.71	327.56	330.87	329.79	329.48	329.87	333.56	327.4	329.27	325.84	328.98	328.61	329.77	326	328.82	327.41	327.5	330.56
313.63	316.93	315.02	314.88	316.26	315.27	313.94	314.53	313.25	314.97	316.05	314.55	313	314.75	314.57	314.59	310.59	314.76	314.04	315.19	313.73	316.51	315.75	314.3	312.03	311.71	316.02	313.74	314.89	313.98	317.89	311.76	314.27	311.9	315.48	314.67	315.12	316.45	315.39	315.36	314.14	313.4	313.95	313.79	315.44	313.64	312.11	313.56	315.73	313.36
302.7	305.98	302.9	302.79	298.9	304.28	301.59	301.03	302.22	304.16	300.53	303.79	302.43	303.29	303.81	303.97	304.34	301.19	299.9	304.47	303.62	299.67	302.29	303.59	304.93	303.98	300.27	300.43	304.13	302.41	303.56	302.27	303.41	304.77	304.21	300.77	304.79	302.16	302.11	304.23	304.47	302.47	302.38	302.13	303.62	303.95	304.61	299.56	303.13	303.36
301.83	305.64	305.85	303.94	303.98	300.17	303.59	302.4	304.11	303.86	304.79	304.29	307.28	303.82	305.38	304.23	303.9	304.18	303.7	304	302.2	303.47	303.1	301.18	303.86	304.23	303.53	304.69	303.2	303.81	303.54	303.82	303.02	303.8	305.4	303.5	300.73	302.14	303.84	304.44	306.22	303.92	304.53	303.24	306.59	303.68	302.19	303.29	303.65	305.87
326.44	324.76	324.81	325.37	327.79	324.24	323.53	324.71	325.78	326.16	325.51	324.91	324.67	326.64	324.15	323.72	325.86	323.5	325.12	326.18	327.98	324.71	323.43	324.11	325.12	323.24	326.05	327.8	326.24	326.97	323.66	327.03	325.09	326.94	325.52	323.24	324.5	324.55	324.31	323.29	327.27	322.09	325.07	327.64	325.06	325.32	323.96	324.29	325.02	322.75
314.05	314.2	313.18	314.41	312.92	311.89	312.89	313.36	314.26	315.77	312.38	315.99	316.14	314.94	315.47	315.35	312.99	310.73	314.26	314.11	315.85	314.74	314.64	310.8	312.19	313.42	313.61	313.43	314.17	314.01	315.41	315.96	314.83	311.84	313.12	313.75	313.16	312.35	312.32	312.57	313.51	313.14	316.34	314.49	313.08	317.6	313.22	311.42	314.49	313.34
304.03	302.11	301.29	304.05	303.49	301.47	302.03	302.77	304.31	301.91	302.29	300.99	304.03	304.5	304.37	302.8	302.4	305.19	303	301.82	302.78	305.56	303.21	304.03	303.36	303.06	300.51	302.61	303.54	303.71	299.99	305.6	303.07	303.79	302.31	302.18	304.37	303.1	303.92	302.27	305.97	303.2	304.05	303.7	301.85	302.05	301.42	302.63	302.32	301.63
326.62	328.87	328.56	327.08	326.91	327.12	330.38	331.74	330.34	326.17	328.77	327.43	330.12	329.16	330.07	329.3	326.79	325.59	326.71	331.1	328.87	327.58	329.83	327.84	323.79	329.28	329.18	326.62	329.45	328.12	328.91	329.15	330.03	329.16	327.3	326.55	328.16	328.6	329.99	327.24	330.5	328.38	331.27	329.9	327.9	328.86	328.41	328.47	328.76	328.46
311.86	310.71	311.82	311.61	314.03	311.04	311.39	310.44	311.68	310.07	311.48	310.77	312.37	310.74	312.25	311.71	311.8	311.88	312.31	310.03	312.39	312.36	310.47	308.62	309.8	311.64	310.31	310.71	310.49	314	310.8	311.88	310.83	310.44	311.64	310.59	311.34	309.26	307.97	310.78	310.42	310.66	311.42	311.84	311.47	310.42	312.63	311.74	311.61	313.51
312.48	313.75	311.78	314.3	313.33	314.55	310.52	315.22	313.33	312.56	313.52	314.01	312.77	313.59	313.75	311.97	313.48	314.17	313.81	313.44	312.92	314.22	313.03	312.59	311.69	313.52	313.89	312.06	312.54	311.28	311.03	311.8	314.65	309.5	313.63	312.97	312.61	311.09	312.31	312.42	313.02	313.79	314.29	313.27	313.78	312.75	311.02	315.18	309.53	311.73
305.18	303.13	304.67	306	305.09	303.09	304.78	305.07	304.53	303.56	303	303.63	306.27	306.66	304.17	305.09	307.57	302.13	306.39	303.73	301.92	301.59	305.48	305.92	304.3	304.77	303.23	307	306.04	304.36	306.72	305.67	303.94	304.24	304.64	305.08	307.01	307.71	305.63	305.23	306.62	302.35	304.04	302.89	305.45	304.76	304.24	305.7	306.31	305.08
317.48	316.97	317.16	314.96	316.42	317	314.97	317.61	317.41	316.13	316.61	316.49	314.82	316.87	316	318.06	320.17	318.87	317.2	315.04	316.62	315.9	318.24	314.81	315.85	316.58	317.58	315.77	314.41	319.08	314.21	315.2	317.44	316.48	313.65	316.22	316.05	315.11	316.17	317.63	316.05	317	315.23	315.97	318.3	313.98	313.72	316.85	316.34	317.04
301.57	302.77	303	302.56	302.91	301.64	300.74	305.21	304.77	303.35	303.77	302.29	304.99	301.94	301.62	301.98	304.73	305.24	302.76	304.43	304.41	303.62	302.65	304.99	303.19	304.35	303.08	302.28	302.56	301.71	304.95	302.54	304.87	303.75	302.75	307.21	302.63	303.89	305.11	302.75	303.43	301.94	301.9	301.25	303.8	302.97	304.9	303.08	304.81	304.12
311.88	312.28	311.43	310.75	313.28	312.53	310.2	312.64	312.62	311.79	313.78	312.66	314.57	313.09	311.28	312.75	313.69	314.4	311.79	313.04	311.98	312.46	311.26	312.86	315.01	313.85	310.27	313.8	311.74	313.07	312.57	310.09	313.92	313.1	312.79	310.46	313.39	310.25	312.02	314.17	313.06	314.13	312.94	313.79	313.38	313.45	313.53	312.12	311.24	310.65
316.94	317.63	316.93	319.41	316.77	316.09	316.15	317.45	315.39	318.35	315.72	318.51	317.7	316.61	316.82	316.88	315.64	317.61	316.07	316.81	315.43	317.77	315.29	315.73	317.74	315.79	319.22	316.78	316.32	316.8	317.46	316.55	318.91	318.11	317.9	315.96	314.74	316.69	318.32	316.65	318.56	318.18	316.68	316.26	317.64	317.54	317.44	313.69	316.92	319.24
313.31	309.85	313.3	310.23	313.18	310.49	310.92	311.57	312.11	311.26	314.08	313.34	311.99	310.42	313.92	312.71	310.79	310.77	313.75	312.49	312.14	312.76	313.28	310.53	310.68	312.15	313.44	311.08	311.91	311.25	309.98	310.81	311.72	312.71	311.72	312.77	311.28	309.72	309.46	311.81	311.03	310.93	313.93	310.64	310.83	312.74	310.35	310.56	311.06	310
305.38	304.25	305.19	306.99	305.43	305.29	305.56	304.9	307.58	303.72	307.15	306.86	306.16	307.2	304.74	305.92	303.93	306.23	307.47	307.16	303.91	307.3	306.41	306.53	307.63	306.45	305.72	307.64	305.42	305.81	307.03	306.39	306.16	305.41	306.84	304.66	306.55	306.94	306.97	305.92	306.92	306.4	303.65	307.32	306.76	306.99	305.88	306.48	306.54	306.42
316.1	310.15	310.89	310.88	312.65	311.74	311.63	315.08	312.08	311.37	310.2	311.75	310.56	312.28	310.21	310.7	311.02	311.51	312	310.6	309.89	312.85	314.35	311.03	311.44	314.63	310.88	309.6	313.27	310.95	311.2	311.86	308.65	312.2	310.8	311.75	309.62	311.68	310.75	310.73	310.2	311.66	312.79	311.33	311.23	310.24	309.96	310.74	311.49	311.04
311.03	308.35	308.11	306.49	310.56	308.83	307.92	305.96	310.8	305.98	308.4	309.78	309.49	308.58	309.86	310.4	308.03	306.44	310.86	309.58	309.39	311.28	307.98	309.81	310.73	308.53	309.17	309.91	309.38	308.69	307.68	307.37	309.36	307.9	309.62	309.38	306.25	308.91	308.87	309.76	310.09	307.94	308.68	309.59	311.14	310.39	310.15	307.51	308.58	310.36
299.23	298.13	296.58	301.26	296.47	298.06	302.02	298.66	300.11	299.17	300.81	299.08	300.57	299.95	299.02	302.77	303.29	300.12	300.35	301.32	300.23	298.53	299.71	299.29	298.1	299.73	297.99	300.91	301.06	298.12	300.66	301.82	302.51	298.76	297.7	301.04	298.39	300.08	299.76	299.17	299.63	301.81	299.69	299.87	298.99	300.02	299.73	302.46	298.79	299.8
312.98	315.12	315.01	315.29	315.51	314.57	313.84	317.72	315.44	318.5	313.83	315.43	315.94	315.27	317.61	316.38	313.68	315.75	314.9	314.71	317.06	314.74	315.16	312.65	316.2	314.48	315.42	315.13	311.94	312.04	315.36	314.55	312.42	315.84	315	314.34	314.47	315.22	314.83	312.75	314.89	312.16	314.73	314.43	314.93	313.54	314.15	312.98	313.39	316.45
306.61	306.92	308.17	305.98	305.75	306.7	307.68	304.62	305.48	305.33	303.34	307.1	307.07	306.11	306.09	305.19	306.85	306.59	305.51	307.48	305.6	305.93	307.81	306.57	304.51	308.23	305.67	309.55	306.62	307.39	304.71	306.01	307.02	304.6	309.09	307.85	304.69	307.12	307.73	305.58	306.93	306.24	304.77	307.23	307.54	304.86	305.03	306.48	306.79	304.95
306.06	301.27	305.08	304.3	306.42	302.7	307.32	306.69	304.03	302.92	306.2	305.61	303.96	303.76	305.96	306.26	306.18	306.88	304.47	305.34	306.04	304.36	302.82	305.7	304.95	303.47	306.94	304.39	303.23	305.93	301.99	305.87	305.54	306.34	304.16	305.77	304.72	305.56	305.15	304.53	304.17	305.27	305.58	306.51	306.55	304.99	304.69	304.92	305.91	304.62
315.38	313.4	312.74	311.95	312.35	313.76	311.81	313.81	312.4	312.73	314.93	312	314.56	316.24	313.49	315.61	313.8	314.5	314.04	314.24	312.92	315.72	313.18	312.76	310.72	312.58	311.74	312.75	313.2	312.23	311.42	313.46	314.22	311.79	312.6	313.1	312.41	314.79	313.27	313.86	312.58	314.43	310.37	315.84	312.69	313.13	313.15	315.24	313.88	314.85
294.63	297.74	296.54	297.05	296.39	294.89	295.72	296.59	297.51	296.81	292.82	296.56	297.38	295.81	298.9	297.19	297	296.86	295.51	298.73	295.05	299.28	299.4	297.13	297.8	295.18	299.42	297	299.33	298.25	296.19	298.05	295.2	296.16	297.03	297.97	297.46	295.15	297.31	295.81	297.55	296.67	299.52	300.59	295.73	296.73	296	295.59	294.84	296.73
294.54	294.73	293.26	294.21	295.85	293.91	295.65	296.29	293.93	293.59	296.25	295.81	293.44	292.56	295.6	293.95	293.67	295.87	293.08	294.02	296.68	294.68	294.53	294.75	292.6	295.2	293.79	295.15	293.91	296.45	294.4	292.1	293.6	293.71	293.74	293.26	295.15	293.26	293.94	293.74	291.42	293.37	292.95	294.45	292.57	293.87	293.2	294.13	297.65	294.5
304.31	302.49	304.48	300.93	302.82	304.82	305	305.53	304.59	302.82	302.88	303.01	303.08	303.27	301.34	303.75	302.8	303.29	303.71	302.16	299.65	305.19	302.78	304.65	305.65	303.37	300.83	303.99	305.63	304.48	301.99	303.79	303.23	303.27	303.4	303.14	306.26	302.42	303.02	303.04	303.57	303.94	307.11	304.28	304.64	303.9	303.97	305.4	303.4	299.38
327.15	330.51	329.61	331.52	327.74	330.72	330.71	328.87	328.91	330.16	328.75	329.86	327.32	326.69	326.72	327.44	330.27	329.38	327.9	330.14	330.42	327.96	328.75	327.35	330.77	329.2	329.14	326.16	329.45	329.65	329.66	329.7	329.69	328.39	328.62	328.54	331.58	329.57	327.56	328.54	329.8	328.71	328.4	328.51	326.5	328.98	329.34	327.29	329.77	328.03
312.08	314.56	314.43	314.58	315.4	315.26	311.78	315.67	314.72	315.16	315.06	314.17	315.38	313.33	315.51	315.5	313.49	315.23	314.61	316.02	316.78	316.53	315.26	314.59	316.83	316.51	316.12	313.78	315.11	314	312.34	315.69	314.09	314.5	317.31	315.38	312.83	312.73	312.9	314.25	315.61	315.7	313.3	314.17	315.78	312.95	315.71	315.79	314.04	317.66
313.06	310.94	309.77	310.23	311.32	310.94	309.72	311.09	309.55	309.5	311.45	312.63	311.54	311.58	310.63	310.53	312.04	312.66	312.42	310.88	311.24	310.63	309.79	310.23	313.1	308.76	308.41	310.77	310.04	308.79	310.04	310.55	314.11	312.97	311.13	311.75	312.45	310.02	310.05	311.05	312.16	312.23	308.13	309.41	309.81	310.17	309.9	309.3	311.28	309.92
294.4	295.02	294.18	295.97	294.66	296.43	292.36	295.05	297.46	295.85	295.09	294.24	294.75	294.41	298.05	295.17	293.3	294.42	294.5	297.45	296.15	294.18	295.46	295.24	294.1	294.87	295.6	294.99	293.03	295.91	295.88	295.95	296.01	294.73	295.04	295.61	297.25	294.04	295.52	294.16	297.6	295.09	296.79	292.24	296.38	292.87	292.68	294.86	294.09	294.29
316.23	316.92	315.89	319.27	314.18	316.88	318.12	319.15	317.93	314.93	317.92	319.34	318.97	316.85	319.2	315.37	316.51	318.04	316.94	319.14	318.72	316.24	315.81	315.32	316.26	315.59	317.72	315.87	318.07	317.92	318.22	319.8	316.74	316	315.31	319.39	318.08	319.35	317.91	318.09	316.31	318.36	316.72	317.6	317.13	318.06	317.5	317.22	317.79	316.96
326.16	323.57	326.89	324.48	325.01	321.95	326	326.7	322.15	324.43	327.36	325.57	326.47	320.7	323.91	325.31	326.19	325.43	324.39	324.37	323.27	328.09	324.35	322.88	324.97	325.45	322.78	324.63	323.09	325.82	325.61	324.53	326.85	324.29	325.46	324.42	323.45	323.83	326.11	323.94	326.43	326.38	323.79	327.81	325.03	323.68	325.35	326.57	327.54	324.86
324.64	324.39	328.74	327.73	324.53	326.32	327.47	327.27	326.98	328.37	328.54	328.56	328.46	329.05	325.34	327.6	326.68	328.11	329.61	325.51	328.09	325.1	326.72	327.25	326.79	327.74	327.41	326.74	328.67	329.24	324.72	326.28	325.49	326.58	327.06	325.69	327.89	325.04	328.07	328.61	327.47	325.96	325.94	329.22	329.9	328.09	327.5	326.21	325.75	327.02
291.83	293.4	297.3	294.46	291.68	294.51	293.12	293.87	294.51	294.22	293.49	293.25	292.92	289.76	294.64	292.99	294.89	293.04	292.96	293.07	293.04	296.27	293.27	294.39	295.32	293.47	294.36	292.56	294.1	293.81	295.53	293.83	294.27	293.42	292.47	293.04	295.87	293.73	292.97	293.73	292.55	294.79	293.83	293.71	294.48	291.04	295.53	296.9	293.67	297.42
306.97	308.56	304.84	306.28	309.8	306.67	307.63	306.79	307.06	307.99	309.66	307.18	308.19	309.17	307.69	308.49	310.7	307.41	308.17	308.05	306.37	306.3	307.53	307.57	311.04	305.61	308.19	305.48	309.31	306.74	304.7	306.48	309.26	308.56	305.37	307.89	307.19	307.89	307.29	305.62	311.12	305.99	304.49	306.02	308.21	305.85	305.08	305.26	306.42	309.97
307.13	307.77	308.99	306.79	309.47	310.21	308.59	306.62	309.89	308.62	308.52	305.48	308.6	310.18	308.14	309.09	305.81	311.02	310.67	308.92	308.98	308.44	309.69	307.44	309.97	309.81	310.07	311.41	307.97	309.56	309.46	308.48	309.91	308.32	307.51	308.09	311.54	309.42	308.94	307.23	311.39	309.04	307.87	308.2	309.22	308.08	308.41	307.77	307.14	307.66
302.05	303.57	300.76	302.45	302.38	301.71	301.15	303.48	303.82	303.87	303.25	299.72	301.17	301.3	302.12	303.98	300.15	304.02	302.41	301.56	302.94	304.67	302.16	301.21	302.58	301.95	303.48	303.32	301.22	301.64	301.98	302.61	302.56	301.81	302.35	300.78	306.71	301.55	301.81	302.09	303.54	303.72	302.76	302.47	302.28	304.56	300.67	301.93	303.44	303.51
313.61	312.33	313.02	317	315.11	313.19	311.33	312.04	313.01	317.18	313.77	311.17	313.98	313.18	314.32	312.66	312.78	310.38	314.12	312.88	311.93	312.78	315.18	312.75	314.08	313.37	316.37	313.49	314.24	312.67	311.71	311.48	310.37	314.69	312.37	311.87	310.91	312.37	311.03	311.79	313.65	313.42	311.23	316.09	315.06	314.1	312.82	313	315.88	312.33
313.4	313.64	312.16	312.26	312.97	314.95	312.96	312.04	310.92	315.14	314.31	313.29	314.05	312.61	314.35	311.72	314.59	315.02	313.8	315.05	313.46	314	311.99	313.36	313.86	313.01	310.72	314.72	312.62	313.29	311.53	313.69	312.55	311.38	314.83	311.41	311.18	310.89	312.08	311.51	314.07	313.39	313.3	312.34	315.37	312.6	316.36	315.19	314.05	310.79
305.79	309.35	309.93	309.88	310.84	309.49	307.05	310.54	309.2	306.71	308.47	308.46	310.88	309.54	307.35	310.57	311.48	309	307.57	309.77	309.05	306.96	308.16	307.08	311.33	308.03	308.24	308.98	308.13	307.79	307.53	309.53	307.7	308.51	310.74	309.62	307.41	308.58	310.09	310.2	307.98	307.27	311.25	309.76	308.91	307.21	310.74	306.86	307.72	307.77
316.09	316.24	314.34	313.56	314.58	313.81	314.34	316.46	314.56	314.71	315.94	315.29	315.11	314.62	314.81	318.03	313.35	317.15	311.71	315.96	316.52	316.12	315.3	316.16	317.53	314.34	316.93	315.54	315.52	315.01	317.87	313.62	316.29	316.93	314.07	315.34	317.96	314.97	314.77	315.34	315.1	316.38	313.99	314	313.9	316.44	314.86	313.7	314.67	315.98
311.85	315.48	313.11	312.91	310.13	311.91	314.39	313.92	313.73	315.38	312.45	310.92	312.32	311.67	311.57	314.82	313.72	314.86	313.73	314.38	312.08	313.63	313.24	314.17	312.82	315.4	313.25	315.55	315.36	315.79	312.51	310.87	311.47	313.3	314.2	312.86	313.12	312.3	313.72	313.63	313.55	314.93	312.92	313.85	312.03	313.35	311.91	313.02	313.01	315.67
304.52	299.51	304.71	302.98	300.3	304.18	301.53	302.88	302.21	303.73	302.26	303.84	303.29	301.2	302.37	304.13	301.94	301.8	299.23	302.07	305.55	303.75	302.71	303.13	302.85	301.88	301.66	304.53	302.2	303.92	303.51	306.06	304.53	304.8	301.42	301.13	302.59	302.38	301.78	303.91	303.49	303.56	302.67	300.45	304.23	299.62	300.89	301.21	302.55	302.28
302.36	301.17	303.17	304.08	302.12	304.39	304.97	304.28	302.74	303.01	305.32	303.28	302.85	305.8	303.1	303.19	303.84	301.18	304.06	302.08	304.03	300.93	303.73	303.18	303.86	299.19	303.95	306.23	304.99	303.28	301.04	303.53	301.78	303.62	303.23	302.47	305.49	301.11	302.52	303.22	305.55	303.37	303.91	302.16	301.51	301.7	303.42	304.59	301.89	306.84
296.76	299.65	298.37	297.58	296.22	295.03	294.57	296.73	297.8	298.87	294.96	297.21	297.52	298.52	295.24	295.26	295.26	297.17	295.29	297.52	297.5	297.01	295.45	298.73	292.36	294.19	297.34	298.73	295.84	295.91	297.43	295.8	296.19	295.17	296.24	295.74	298.19	297.48	296.39	296.1	296.71	297.32	292.63	296.68	296.74	296.46	299.73	295.98	296.87	295.52
306.28	305.48	306.67	304.79	308.28	303.82	303.55	304.39	305.9	306.39	303.07	305.73	307.02	304.15	305.31	303.49	303.99	307.42	305.37	304.76	306.17	304.99	306.73	306.39	305.57	307.12	306.88	306.04	305.54	305.09	302.12	304	304.59	303.5	304.75	309.23	306.41	308.02	305.68	305.38	306.29	306.61	305.01	303.51	306.9	305.67	308.13	305.34	304.5	305.79
312.16	312.49	314.38	309.94	312.41	314.93	312.74	313.1	312.51	318.41	314.6	314.42	314.31	312.92	314.7	314.61	311.85	313.11	309.88	312.03	313.42	314.37	315.14	310.07	313.77	313.38	312.51	314.02	312.3	316.86	314.81	311.73	314.85	310.28	310.15	314.88	313.49	313.21	312.12	313.31	314.05	316.14	312.19	312.58	313.83	310.9	312.86	313.38	311.74	312.45
316.64	317.85	317.9	316.81	317.88	319.65	322.49	316.52	317.89	317.72	317.3	317.58	319.48	319.83	318.47	318.78	319.76	316.58	318.51	318.61	318.28	320.87	316.63	320.96	317.65	317.49	316.33	317.73	319.09	317.57	320.86	318.69	316.72	320.82	319.02	317.14	318.43	320.31	318.93	318.19	319.69	321.55	318.73	321.79	318.75	317.34	318.8	316.72	317.39	316.56
313.93	312.25	314.31	316.74	316.06	314.9	316.13	316.7	314.34	315.08	314.27	315.2	314.72	314.81	315.52	313.66	314.77	317.49	316.84	316.65	312.2	314.62	313.13	316.28	315.73	315.78	315.7	314.41	316.14	317.35	313.16	315.77	315.71	315.07	315.44	315.92	313.53	315.46	315.73	317.12	313.63	312	315.14	312.99	314.65	316.71	315.13	314.86	314.62	314.11
307.33	310.01	308.4	306.52	311	307.13	309.4	309.22	308.08	308.46	309.34	308	309.51	309.25	309.84	307.89	310.79	308.87	312.3	306.94	312.14	309.18	308.41	307.13	309.64	309.15	308.64	307.84	307.84	308.8	308.11	309.46	310.13	306.7	309	305.82	308.93	308.13	308.58	310.06	308.49	309.33	309.15	308.55	308.46	311.47	308.49	308.92	310.64	308.18
303.33	303.9	304.29	304.71	304.2	304.19	304.13	305.58	305.92	302.39	302.97	303.8	304.07	303.63	304.28	301.47	304.47	305.21	304.17	304.31	303.9	303.81	304.39	306.4	306.37	303.3	303.54	302.85	304.98	304.75	306.75	302.85	304.72	302.48	303.93	305.3	303.36	304.42	304.08	301.59	305.64	302.48	303.41	301.83	304.8	304.74	302.6	303.03	303.5	305.35
303.72	302.76	300.66	301.91	301.59	302.71	303.54	303.5	300.19	302.18	303.78	305.35	302.06	304.58	303.86	301.56	304.72	304.09	302.87	301.99	303.44	300.96	303.07	302.8	302.96	301.31	302.02	301.07	302.95	305.09	300.94	304.82	303.76	301.2	301.59	302.98	301.67	301.96	304.33	301.86	303.59	302.38	301.43	303.45	302.45	303.32	304.16	302.99	303.29	302.44
304.2	306.39	305.71	305.73	306.97	308.14	307.67	305.45	306.74	307.82	307.93	306.42	309.76	303.67	307.1	305.08	307.17	304.23	306.13	306.73	306.74	308.4	305.12	307.01	307.2	307.81	306.68	306.87	305.79	305.57	306.41	304.46	306.4	304.68	305.15	306.24	307.24	306.32	307.88	305.95	305.18	305.4	307.17	306.48	306.63	306.34	308.31	306.69	307.44	306.24
296.15	295.64	295.99	294.88	299.43	297.3	295.88	300.76	296.53	296.01	295.76	299.26	298.59	296.12	296.39	298.75	297.44	298.15	294.92	298.12	296.64	299.11	296.54	295.73	297.3	295.84	295.84	298.23	297.69	296.97	296.14	295.03	296.65	296.94	298.08	296.06	298.72	296.47	299.65	298.58	294.4	296.36	295.2	293.82	294.89	297.56	294.46	296.21	298.1	297.09
304.66	304.87	304.35	305.34	304.73	304.97	301.86	303.87	302.99	302.96	302.85	301.24	300.97	304.67	303.19	304.08	305.79	305.49	304.01	304.96	302.86	305.5	304.14	303.28	304.15	302.31	303.58	306.76	305.75	305.03	304.68	302.66	305.56	306.01	305.76	301.56	305.2	304.37	302.46	305.55	304.1	306.84	304.55	306.02	304.65	307.04	304.76	302.78	302.91	304.56
305.18	305.14	306.1	306.5	306.36	305.98	302.66	305.71	305.99	306.56	305.56	309.3	305.02	305.23	305.13	307.56	303.18	306.48	306.06	308.69	306.3	304.91	307.57	306.72	307.98	305.72	301.46	306.56	307.88	304.64	307.03	307.1	310.16	305	307.67	305.22	307	307.99	307.38	306.2	305.83	306.39	306.7	303.74	306.21	304.55	304.92	307.04	307.33	304.97
293.81	292.64	292.84	293.09	296.02	294.17	293.69	293.28	295.9	293.94	294.85	294.55	293.33	295.45	293.48	294.27	293.67	295.55	295.13	295.12	292.8	292.91	291.35	291.92	294.82	294.58	294.56	294.42	293.4	293.17	293.56	295.06	293.63	295.19	294.33	298.25	292.71	293.42	294.35	293.72	292.47	295.18	294.21	295.27	294.3	293.79	296.11	293.45	294.19	294.65
315.12	312.87	310.1	313.61	314.77	315.08	317.67	311.85	310.09	314.52	312.01	312.55	312.39	315.06	312.56	314.23	315.66	314.54	316.94	312.23	313.12	315.47	311.24	312.43	312.45	312.26	311.41	313.66	311.64	313.36	313.68	313.04	314.71	313.3	315	315.54	312.57	310.95	311.98	310.79	314.86	313.06	312.66	314.75	311.43	313.72	312.93	311.82	313.57	314.74
303.63	307.05	303.38	304.56	306.01	304.91	304.06	304.67	305.95	303.47	302.82	304.02	303.92	305.15	305.66	303.52	302.9	304.2	304.02	303.62	306.45	305.38	305.22	306.16	304.97	304.35	305.52	307.96	304.72	302.55	302.48	306.32	302.94	304.69	305.14	303.89	304.57	304.93	304.7	305.26	305.17	306.76	305.08	306.08	303.88	305.38	304.56	306.18	304.27	305.01
304.92	304.25	303.07	302.88	301.2	302.02	304.4	300.01	301.77	303.44	301.85	304.02	304.05	303.79	302.98	305.09	305.83	301.83	304.82	303.46	304.59	301.07	303.68	303.37	303.63	301.45	304.99	304.02	304.81	302.03	302.15	301.8	302.04	304.27	302.8	304.46	301.72	303.32	299.68	303.54	302.66	305.61	302.59	303.88	300.83	302.88	303.45	301.42	302.22	305.53
304.5	303.39	303.75	303.76	305.61	303.05	303.46	302.87	302.77	304.68	304.92	303.71	304.86	303.2	303.94	302.89	306.57	306.07	304.76	303.18	304.17	302.93	302.86	305.95	305.03	303.78	302.47	302.18	301.92	304.94	303.53	304.15	303.4	303.87	305.42	303.45	300.33	303.93	304.44	305.22	303.93	305.52	300.05	302.03	301.33	304.27	303.67	301.64	304.16	302.87
298.7	300.29	301.9	298.38	302.84	299.02	297.4	299.59	298.45	298.48	297.8	303.05	299.44	299.58	298.35	298.07	299.31	298.84	300.68	299.63	298.68	300.97	298.21	299.51	301.75	299.1	300.84	297.85	300.13	300.25	298.06	300.65	304.37	301.16	303.34	300.04	301.43	300.46	301.26	300.57	301.12	299.61	301.5	300.16	299.85	299.02	297.6	299.38	301.48	300.78
310.88	311.04	311.61	308.23	309.96	311.27	308.3	308.9	308.9	310.86	309.26	311.36	310.44	311.62	310.66	309.63	311.43	310.2	309.53	309.05	312.23	308.67	309.29	311.34	311.13	309.4	310.84	307.69	312.76	310.09	308.82	310.28	309	309.74	309.85	309.2	308.67	309.23	311.36	308.17	306.63	309.73	308.54	311.73	310.51	310.11	310.73	307.77	312.34	308.09
300.95	303.03	302.69	303.65	301.2	302.32	301.06	300.51	303.63	304.52	302.65	301.26	300.92	302.35	301.8	304.78	305.47	302.76	304.44	301.24	303.27	301.74	304.67	302.05	304.08	302.73	302.57	300.98	302.47	298.4	302.67	300.84	303.55	302.46	302.18	301.43	303.4	301.2	303.54	301.19	303.41	300.34	302.8	302.23	304.08	303.95	299.79	302.91	304.44	301.46
310.22	307.39	311.59	308.37	310.29	307.62	310.76	309.88	309.79	306.62	309.91	313.08	310.98	308.7	305.75	311.17	310.49	308.63	308.41	307.65	307.89	306.57	309.59	308.57	310.3	308.52	309.53	310.09	307.62	307.39	308.96	306.32	310.43	308.57	307.78	309.54	308.42	309	309.65	309.38	307.14	310.64	308.48	309.62	307.02	309.72	309.1	307.88	309.58	309.3
303.69	303.32	301.31	304.56	304.46	304.86	301.57	302.94	301.92	302.91	303.52	305.92	303.49	304.15	304.57	305.23	304.18	304.01	303.64	302.88	303.3	303	304.38	301.37	303.68	302.56	302.05	304.23	302.56	301.96	303.41	305.21	303.99	302.65	306.56	305.31	305.43	302.32	303.9	301.16	304.54	302.68	302.18	304.38	305.09	302.93	306.95	303.96	305.6	302.6
302.88	306.15	305.68	305.23	302.53	305.06	307.77	307.63	302.91	303.88	303.84	303.11	304.81	306.12	306.46	307.83	306.57	306.82	305.88	306.68	303.58	303.56	307.13	302.62	305.2	303.32	304.69	303.78	307.84	306.06	304.45	305.77	305.45	307.64	306.33	307.11	305.63	305.03	305.44	306.17	302.93	305.38	304.47	304.15	305.33	303.7	303.44	306.03	306.34	302.48
315.08	315.17	314.82	314.52	316.47	317.81	313.1	314.61	315.25	314.06	313.96	314.08	315.58	316.15	313.34	314.22	313.56	313.11	314.13	314.29	316.26	314.45	313.46	314.9	314.9	317.19	313.89	311.45	312.46	313.89	314.36	312.91	315.26	315.75	316.14	315.76	314.77	313.15	315.13	316.35	316.83	314.41	313.71	314.14	316.35	315.6	316.61	312.64	316.11	316.65
296.24	294.34	293.91	295.65	293.83	293.89	295.75	296.68	293.5	294.7	295.19	294.57	296.37	294.88	295.09	294.22	296.71	292.9	295.77	295	294.94	296.17	293.02	293.28	294.7	294.98	298.6	293.92	296.29	294.97	294.69	298.09	295.06	296.66	293.91	295.52	294.69	293.46	294.11	294.32	293.61	293.5	297.39	295.86	295.44	294.99	295.91	296.72	295.21	292.52
314.51	313.93	315.74	311.92	313.72	310.17	313.82	313.86	310.46	312.45	311.77	312.45	315.37	313.78	306.79	314.74	312.27	313.08	314.12	313.49	313.26	314.31	315.9	311.6	312.09	310.74	313.46	312.6	312.5	312.05	313.13	311.97	313.43	312.21	313.52	314.65	314.37	313.28	310.27	314.49	313.4	315.24	313.65	315.58	312.61	310.79	313.55	312.21	312.42	311.84
301.06	302.15	303.9	303.81	303.37	304.14	303.33	300.99	303.8	303.47	302.28	302.92	302.29	303.25	302.58	305.59	302.88	302.2	303.04	304.8	304.14	302.17	301.93	303.84	304.3	305.4	305.24	303.1	303.44	304.5	302.89	305.8	305.77	304.73	303.23	303.85	306.22	304.15	303	304.74	303.08	302.94	302.85	301.73	304.19	303.87	303.24	301.5	301.9	303.09
315.09	313.05	314.01	315.22	312.18	315.87	312.82	313.69	312.82	315.49	314.03	314.77	314.79	314.37	313.79	313.81	312.72	315.46	313.34	311.9	316.2	316.04	312.95	312.35	313.69	313.22	314.14	313.93	313.38	314.78	312.17	315.16	312.17	312.02	311.2	314.27	314.79	313.07	312.1	314.53	315.17	314.59	315.56	313.46	310.79	314.57	313.35	313.32	314.81	315.71
310.58	311.58	311.27	311.52	309.33	312.22	309.05	312.51	311.45	310.84	311.88	312.43	311.46	308.02	310.26	311.64	312.75	312.32	311	311.61	311.45	311.49	310.01	311.83	311.7	313.08	312.43	312.1	310.37	309.99	311.01	309.7	310.66	310.69	311.42	310.93	310.54	309.08	308.93	313.53	311.77	312.93	309.81	309.83	312.43	310.18	311.47	311.57	309.51	310.02
317.3	319.19	317.41	318.79	318.73	318.16	316.37	318.21	317.75	315.65	317.61	316.53	316.58	314.32	316.58	317.74	316.96	317.88	318.5	315.91	317.37	317.72	319.85	317.57	316.11	316.51	317.56	314.23	316.1	317.49	318.13	318.22	315.18	318.4	317.38	317.97	315.17	319.42	319.11	314.75	318.28	316.49	318.58	320.32	315.7	314.26	316.4	317.6	315.93	317.89
318.29	321.84	317.83	316.36	320.38	320.08	320.46	320.14	319.7	320.43	319.02	319.96	317.64	318.01	317.14	318.23	317.78	319.35	320.48	319.66	315.68	319.39	318.1	320.23	319.72	319.32	318.03	320.72	318.82	319.11	318.86	321.46	315.98	319.7	315.86	318.51	318.44	319.08	318.22	317.82	320.36	319.1	315.71	317.52	318.03	317.71	318.07	320.2	319.13	317.76
311.65	311.52	313.64	312.19	312.09	311.43	314	312.65	313.23	311.39	313.39	314.5	312.7	310.08	307.63	310.89	311.92	311.67	312.04	310.87	309.98	314.01	311.92	312.28	312.84	314.05	311.73	312.2	312.85	311.16	311.13	314.53	314.82	312.11	310.6	313.49	311.27	313.09	311.26	313.07	312.68	314.06	309.93	313.88	313.08	312.74	312.28	315.08	310.07	312.87
324.4	324.6	325.41	322.68	322.72	326.17	324.84	325.5	323.27	326.74	325.99	325.04	324.07	324.77	323.13	325.74	325.02	322.3	326.69	325.12	324.69	326.44	325.3	325.43	324.72	323.99	327.53	326.98	324.18	324	325.32	327.67	324.07	325.96	323.38	326.46	323.51	325.47	326.49	324.52	323.68	325.55	325.07	321.67	324.65	324.53	325.01	324.49	325.29	323.48
300.17	304.41	300.72	304.02	301.28	301.31	302.04	302.42	303.7	301.1	302.79	302.79	303.01	301.93	301.21	302.6	302.05	304.44	301.54	303.82	302.42	303.09	304.52	300.85	304.08	300.53	302.1	301.71	300.3	303.4	300.73	300.59	300.07	302.09	304.21	303.61	301.01	302.89	301.55	303.01	302.78	302.39	303.03	302.41	301.79	303.18	301.71	301.9	302.05	302.37
306.06	306.18	304.8	303.54	301.7	304.74	301.47	306.68	305.35	305.83	305.98	300	305.83	307.81	306.24	308.13	303.35	304.76	306.28	304.19	306.75	306.47	302.56	305.08	306.5	305.33	306.11	306.49	304.25	305.47	304.08	305.52	304.53	306.45	305.6	305.33	307.09	305.47	303.16	304.51	304.73	306.61	305.63	305.17	305.44	307.07	305.85	305.65	302.47	306.15
315.77	315.3	313.65	314.73	312.93	314.49	315.62	315.69	314.77	315.9	316.03	319.07	316.89	314.44	315.34	315.35	316.23	315.87	316.14	312.73	314.72	316.82	312.48	312.85	315.12	315.12	317.18	312.83	315.14	313.61	312.12	317.72	315.1	315.86	312.84	314.54	313.92	313.62	313.12	315.33	316.68	317.01	316.4	314.14	313.8	314.55	314.24	313.83	317.82	313.68
305.56	303.83	307.29	303.18	302.92	304.51	304.51	305.87	305.59	305.21	305.38	302.74	306.24	304.05	304.94	306.83	300.65	301.12	304.87	305.29	305.89	302.93	303.56	307.28	303.31	305.33	303.9	305.66	303.16	304.85	306.96	304.73	304.69	302.5	307.38	307.43	305.43	303.96	304.42	303.09	304.32	305.09	303.47	305.1	306.38	305.25	304.38	302.66	307.61	307.54
313.46	313.84	311.42	316.35	315.67	314.44	313.55	311.49	314.21	315.13	313.83	315.65	313.94	314.77	315.68	314.34	315.98	315.42	313.84	315.78	314.8	313.68	315.19	312.56	314.39	314.89	312.75	312.04	314.37	312.11	315.23	312.59	315.47	311.98	313.95	312.1	313.58	314.81	313.02	315.49	312.76	313.01	312.17	313.43	314.96	314.81	314.51	315.15	313.85	313.42
295.68	294.64	294.09	294.62	295.49	295.85	294.31	295.19	295.66	294.56	295.34	294.09	294.36	294.92	295.38	295.55	295.55	295.81	293.05	298.15	293.55	295.13	293.67	295.99	291.59	293.04	294.24	296.64	297.51	294.53	296.1	293.27	297.49	294.93	295.96	297.12	296.37	294.62	294.35	299.39	293.77	297.12	293.89	294.88	294.51	294.45	296.91	296.08	296.05	294.84
312.97	314.29	311.88	309.8	314.51	311.67	312.28	311.52	315.15	312.48	308.92	313.82	310.18	313.32	313.1	311.76	314.36	313.44	311.03	312.79	314.86	315.93	315.36	314.25	312.76	314.83	311.45	312.4	311.88	312.62	313.7	314.02	313.76	312.68	312.14	313.67	314.12	315	311.66	311.76	311.67	315.23	315.86	314.63	314.78	313.71	312.82	311.64	309.31	314.33
313.33	313.37	312.28	315.18	312.54	315.58	311.64	310.64	312.54	312.2	312.72	313.52	313.58	314.28	313.74	316.28	311.53	314.11	312.16	314.53	313.24	311.76	312.18	313.35	312.38	312.8	312.57	314.83	313.92	312.8	312.88	312.17	315.54	314.21	313.17	315.64	312.25	316.25	312.49	313.78	313.8	311.21	311.66	313.73	315.9	312.62	316.11	314.97	315.6	313.02
313.15	315.33	316.02	316.49	315.89	313.93	313.17	310.07	313.44	315.76	314.84	313.68	311.13	310.52	311.88	313.13	311.12	313.11	312.16	311.47	314.43	315.73	313.87	313.3	312.9	312.34	313.83	315	316.16	312.94	312.63	313.8	311.22	312.98	312.2	311.53	313	313.68	315.82	315.88	312.93	312.47	309.96	313.79	310.43	315.32	314.88	314.95	311.25	316.16
323.78	324.14	326.29	325.35	325.76	324.36	322.71	322.55	322.92	324.99	324.87	325.17	324.33	325.4	324.69	323.85	323.87	325.93	325.23	323.56	324.04	324.94	325.6	321.75	326.24	324.57	325.07	322.44	325.25	326.39	325.71	323.69	322.87	325.31	324.63	323.78	324.3	319.33	323.71	327.22	325.25	323.79	324.91	325.59	322.05	324.07	326.21	324.95	324.41	324.37
304.12	304.47	303.81	304.09	303.1	303.98	305.09	304.27	303.32	302.85	304.31	303.32	302.7	304.9	304.93	302.49	302.92	301.43	305.66	302.99	304.08	302.41	305.5	304.64	304.68	304.21	303.45	304.46	305.77	304.28	304.37	306.2	302.45	304.74	304.6	303.33	302.84	303.78	303.25	303.36	303.28	306.04	305.9	304.25	303.63	304.95	303.89	303.29	306.09	304.71
324.76	323.54	323.03	322.57	324.94	323.05	325.55	325.55	321.9	323.28	324.89	321.62	325.3	322.54	324.03	322.54	323.4	325.72	323.9	322.82	324.42	323.66	328.07	325.68	325.16	327.25	323.9	322.94	325.21	324.56	321.4	326.91	325.62	325.96	324.18	323.96	323.05	323.98	324.8	325.76	324.06	325.38	323.15	324.4	323.97	325.27	325.76	324.33	327.35	327.2
294.43	290.46	297.17	291.82	292.92	293.2	294.23	294.33	291.08	295.34	292.61	294.92	294.07	295.07	295.34	293.4	292.93	294.19	293.87	295.12	294.79	295.38	292.67	292.21	295	295.13	295.76	296.88	294.78	293.36	296.17	292.88	295.12	294.57	294.58	292.42	293.35	293.4	294.56	295.66	296.23	295.22	294.07	293.26	296.15	293.92	294	292.57	293.56	292.88
296.54	294.88	294.99	295.46	297.63	293.75	297.91	296.19	295.37	293.95	298.1	292.92	293.46	294.78	293.22	295.09	294.23	296.75	295.47	296.23	297.51	295.77	295.3	293.62	294.67	294.29	296.93	295.81	296.42	293.85	294.89	292.18	295.01	298.69	298.94	296.47	297.65	296.23	292.56	294.35	295.48	295.78	295.46	294.5	293.08	294.55	296	295.84	294	293.21
313.27	316.11	314.5	311.86	315.87	315.64	316.05	313.25	314.01	314.64	316.68	317.16	314.75	316.34	316.37	313.12	316.3	318.61	315.62	314.53	314.74	312.69	312.26	315.22	311.18	313.94	313.95	316.61	313.01	311.2	313.94	313.95	315.89	317.59	314.95	312.6	312.28	315.51	313.4	313.93	312.89	316.09	312.8	314.35	312.86	313	310.83	314.78	311.81	315.48
292.95	293.62	291.25	293.99	294.2	294.62	293.38	294.46	294.22	293.58	295.53	291.4	294.68	293.84	293.88	294.86	296.9	295.98	292.86	296.29	294.73	294.46	293.39	296.72	291.95	294.45	295.45	296.53	295.11	292.64	294.87	295.48	294.59	293.44	292.64	293.64	293.97	296.26	292.42	293.58	294.34	292.99	295.63	293.75	291.73	296.8	293.98	295.72	293.91	294.76
327.22	330.49	329.96	327.04	328.5	326.45	325.66	327.98	331.35	330.3	330.26	326.26	327.71	328.57	328.59	326.57	327.25	325.13	327.82	326.26	327.8	325.72	326.34	326.89	328.62	326.94	328.55	325.06	327.26	330.88	328.92	327.28	326.79	328.84	329.78	328.97	329.07	326.3	327.36	328.28	325.6	328.26	327.64	328.54	331.09	327.8	326.97	327.81	327.37	327.71
316.64	315.41	313.63	315.61	313.79	313.39	314.76	317.73	314.56	316.08	316.26	315.07	316	315.14	316.95	314.91	313.63	312.45	314.23	314.3	316.01	313.55	314.56	314.24	315.44	315.87	316.04	314.94	314.96	314.19	313.46	312.84	316.53	314.09	316.29	314.98	317.33	313.54	314.04	314.41	314.77	312.99	315.23	315.59	316.03	313.58	313.5	313.35	315.71	312.88
310.02	311.76	313.82	315	312.8	313.91	313.5	312.61	313.91	311.21	315.21	313.98	313.74	314.31	315.63	313.7	314.75	312.74	312.36	312.87	315.58	311.78	313.01	313.21	314.38	312.94	313.83	314.46	313.8	313.95	313.03	311.77	314.73	313.24	314.56	312.67	314.42	312.38	312.93	314.41	316.74	314.04	315.97	314.15	313.62	313.36	313.43	315.17	313.29	311.1
303.11	301.84	301.49	301.1	304.75	298.94	301.82	300.61	302.22	300.19	299.87	299.24	302.29	300.37	301.88	298.95	300.1	299.96	298.38	299.51	302.23	302.44	300.28	300.83	302.1	302.64	300.02	301.2	301.06	303.39	300.16	301.57	300.12	301.97	300.39	300.9	300.91	299.59	298.67	300.7	300.2	301.23	301.89	302.84	300.95	298.58	297.54	303	298.85	300.91
295.72	293.33	294.99	294.73	296.12	294.16	294.3	294.01	295.79	290.51	294.68	296.31	295.4	294.94	293.74	294.34	291.68	295.23	297.71	292.84	297.38	293.23	293.99	296.13	296.05	295.56	292.38	295.5	299.92	296.32	295.71	294.42	291.69	297.13	294.15	294.7	294.09	295.63	293.36	293.16	294.47	295.36	294.42	293.55	295.22	294.76	296.68	297.19	297.46	295.66
304	303.03	305.61	304.67	303.96	303.35	306.66	304.47	303.77	303.2	303.49	305.1	303.77	301.4	302.84	303.47	302.58	302.09	305.29	303.31	306.06	302.73	305.18	303.66	302.07	302.96	303.28	302.82	302.31	304.25	303.05	304.29	302.98	303.01	302.56	304.36	302.51	303.79	303.51	303.86	301.11	305.22	304.47	305.88	304.27	304.51	305.03	301.13	306.41	303.38
327.27	323.91	322.39	325.53	326.1	327.5	323.9	325.03	325	328.46	323.15	325.69	325.1	324.94	325.52	325.58	324.99	325.58	325.22	323.96	323.98	324.72	326.3	326.9	327.53	326.18	323.44	326.8	325.55	323.78	326.57	326.26	325.38	324.78	323.15	325.87	325.12	326.01	325.51	326.37	327.43	326.09	323.82	324.93	327.13	327.18	325.03	324.8	326.29	325.18
302.46	303.08	302.75	301.98	303.68	304.42	304.92	304.65	303.89	303.31	301.61	302.11	304.65	303.02	302.59	304.91	304.62	302.55	307.38	302.39	301.36	302.3	304.17	303.07	304.34	302.63	305.17	303.88	302.51	303.44	304.33	306.29	301.44	301.84	301.62	303.38	303.28	303.05	302.6	303.18	299.71	303.49	303.77	302.81	302.58	302.86	303.62	302.65	303.54	301.39
305.28	307.22	306.5	304.53	308.27	306.74	305.26	303.31	306.45	302.91	305.36	304.27	305.46	304.91	302.88	304.66	307	306.23	305.38	304.53	306.76	306.61	305.97	304.6	304.38	305.61	305.72	304.61	305.42	305.63	305.2	305.03	305.02	305.69	307.1	307.02	307.82	307.85	304.96	306.76	308.62	306.59	305.08	307.79	305.68	307.21	303.52	305.97	307.6	305.49
314.49	318.08	316.21	316.24	315.9	313.72	313.35	311.86	317.44	316.07	315.63	314.74	315.59	313.63	315.72	314.32	315.15	314.4	316.71	314.65	315.27	316.08	317.54	312.27	316.87	316.45	317.62	315.55	316.06	315.13	315.95	315.42	318.42	315.51	315.61	316.1	313.59	317.34	313.77	318.42	315.29	313.74	317.25	316.48	315.6	314.51	314.53	315.37	316.2	316.62
319.06	314.61	316.76	315.77	318.13	319.52	315.72	316.25	317.38	316.93	318.71	315.68	318.01	317.27	318.48	316.07	318.11	317.81	316.75	316.66	317.21	316.67	316.96	319.24	318.25	314.4	316.91	319.24	314.57	316.41	315.47	315.69	318.25	317.36	315.18	317.51	315.84	317.51	316.59	318.72	313.81	318.63	317.09	319.01	316.27	314.83	317.44	315.66	318.3	316.57
314.1	317.94	317.77	318.46	316.56	318.95	318.69	315.82	316.27	317.22	316.7	316.03	317.75	317.14	315.63	317.97	317.35	317.62	316.63	320.79	315.39	317.23	318.53	318.33	318.21	318.47	318.37	317.64	319.55	317.78	316.93	316.54	318.41	317.9	317.61	316.99	317.08	315.55	315.55	318.51	317.22	315.92	317.67	317.96	319.15	319.45	316.94	315.97	317.41	318.28
326.74	325.03	324.74	327.06	326.88	327.06	324.47	326.78	326.07	326.37	326.74	324.22	328.47	326.13	323.48	325.62	323.5	325.55	323.65	325.06	324.41	324.64	324.55	324.77	324.54	324.22	324.09	324.31	325.79	323.62	324.96	327.75	326.51	326.71	324.67	326.51	323.45	323.93	324.68	325.15	325.4	324.25	324.8	325.45	326.72	324.84	325.28	326.67	323.29	324.88
312.08	312.95	312.87	313.68	313.12	312.79	311.65	316.16	314.42	314.05	314.41	310.88	313.45	313.99	310.36	313.33	313.56	314.75	311.81	312.58	314.49	313.46	311.08	312.5	312.67	312.36	311.62	314.43	315.53	313.32	312.09	313.81	310.38	314.89	316.21	312	311.89	313.97	313.44	312.27	314.64	312.6	312.59	314.05	311.44	312.33	311.89	312.4	315.06	313.23
326.37	325.92	326.83	324.01	328.65	323.84	324.3	323.68	327.31	323.13	329.04	323.23	326.19	325.76	326.01	325.03	324.74	324.31	324.78	325.52	325.68	322.8	327.29	322.92	325.09	324.19	326.1	324.88	325.97	324.69	324.97	328.22	322.4	329.07	326.99	325.81	326.73	325.18	326.71	325.01	323.83	323.29	325.08	324.05	324.98	326.97	322.54	325.04	326.06	324.13
296.58	295.55	297.34	293.09	297.25	298.68	299.74	295.85	297.86	296.51	297.66	296.81	296.65	295.18	298.19	296.72	295.83	298.13	296.48	297.87	296.7	293.79	295.52	298.36	298.1	298.12	295.64	295.65	295.88	299.17	298.31	297.11	299.67	296.2	298.98	295.46	295.93	296.42	297.43	296.29	296.53	294.41	297.02	297.44	297.02	297.5	296.22	297.07	294.96	295.7
312.48	314.41	315.05	314.68	314.15	314.63	313.55	313.81	314.28	312.65	315.14	313.72	314.6	315.35	314.43	315.68	313.23	313.99	316.18	314.16	314.42	315.57	312.9	315.29	316.61	313.89	313.34	313.2	316.33	314.48	312.43	315.9	316.56	314.05	313.94	315.07	312.83	316.32	314.37	313.65	314.29	312.84	317.14	317.2	313.73	315.16	317.46	315.47	313.94	317.54
305.05	302.88	303.43	304.31	304.99	303.35	302.2	302.74	306.78	304.06	304.19	303.9	303.76	302.6	301.13	300.23	303.02	304.11	304.68	300.38	301.32	302.1	303.02	302.88	303.88	304.25	304.62	302.84	304.46	304.61	302.33	300.64	302.44	303.72	301.93	306.34	304.57	303.48	305.82	304.77	301.44	302.47	302.61	305.46	303.04	302.85	304.65	301.7	303.82	302.42
304.78	303.89	307.13	305.17	307.12	305.61	306.8	305.57	308.08	304.44	305.89	304.33	304.69	307.04	305.16	306.23	307.13	307.57	305.96	303.18	307.27	307.03	305.85	307.33	302.92	304.07	307.1	304.18	307.13	302.33	307.22	305.83	307.72	307.83	302.17	305.14	304.82	304.8	309.03	304.46	303.9	304.91	306.37	304.1	303.79	304.23	304.53	305.18	305.81	305.15
306.25	304.19	304.88	304.09	303.5	305.67	303.56	303.87	304.41	303.43	305.34	304.11	306.21	308.84	306.08	304.98	303.14	304.27	303.87	303.67	303.63	304.19	306.67	307.05	304.03	301.65	305.95	303.93	303.98	301.16	303.79	304.33	304.83	308.31	304.52	306.3	306.19	304.1	303.66	306.55	306.49	308.06	305.82	303.19	307.08	306.03	304.85	307.24	305.27	305.61
296.72	296.86	297.07	297.63	297.18	295.71	299.12	298.68	296.98	294.42	296.18	297.65	300.38	296.94	298.22	298.34	296.31	300.03	297.63	297.72	296.54	297.06	296.34	295.92	297.51	294.34	296.77	297.4	297.3	297.64	295.59	298.52	299.4	298.25	297.66	296.93	299.51	298.39	298.64	295.93	297.95	295.81	298.14	297.62	295.98	297.17	293.82	295.26	297.97	293.92
296.65	298.72	298.16	296.99	296.14	297.93	295.75	296.48	296.42	296.74	295.66	295.89	295.97	298.42	297.1	296.18	295.62	296.26	298.1	297.78	295.63	296.98	297.16	297.19	293.76	296.72	296.21	297.65	297.53	298.02	297.32	299.3	295.56	296.56	295.86	291.89	296.73	296.92	297.7	299.43	294.16	298.39	298.93	296.63	294.28	298.98	296.3	297.12	297.99	296.86
301.39	300.93	301.13	298.09	301.34	300.67	296.87	301.69	300.29	301.55	300.59	298.7	299.72	298.24	297.93	298.54	298.25	301.41	298.32	298.56	300.07	298.93	300.89	298.25	300.5	301.66	300.06	298	300.3	299.21	301.4	299.55	300.27	301.07	299.14	298.4	301.13	301.46	302.88	302.25	298.61	301.06	299.55	301.09	297.55	299.44	298.85	297.06	300.8	300.11
304.96	305.08	306.25	303.74	308.22	306.24	306.81	304.21	306.49	302.54	306.68	304.56	304.4	305.49	301.38	304.63	304	303.35	305.32	304.58	304.36	303.11	303.07	304.88	304.41	304.41	307.13	303.48	303.18	304.18	305.93	306.05	303.4	304.02	305.43	305.28	304.03	304.74	303.05	307.41	304.33	302.38	304.47	308.34	302.69	305.39	304.39	306.54	306.6	304.54
325.04	326.21	325.03	328.7	327.8	327.65	328.26	328.68	326.29	323.57	327.64	324.86	324.22	326.49	325.93	326.84	328.35	328.7	326.34	327.27	327.65	327.86	328.14	327.33	327.11	327.18	326.29	326.51	328.45	327.9	325.49	325.36	329.7	329.55	326.14	327.44	327.28	328.31	327.68	327.56	324.23	325.63	325.16	327.02	326.81	328.48	326.73	325.26	325.59	326.49
314.31	312.4	315.84	312.23	314.16	313.1	314.76	313.76	313.08	312.86	312.91	316.08	315.88	313.19	315.27	315.13	314.99	313.38	311.52	315.25	311.09	314.31	314.48	313.85	313.94	312.72	313.22	314.18	316.6	313.31	312.42	313.27	312.74	315.35	313.74	313.17	311.77	313.47	314.81	314.72	314.3	314.71	315.51	315.37	313.96	313.24	312.7	314.14	314.72	311.85
314.05	312.42	315.09	311.4	313.79	316.41	313.28	314.64	314.94	310.17	312.01	313.08	311.61	314.77	311.1	314.05	313.95	315.29	315.98	315.4	314.02	311.73	312.86	314.36	313.4	313.43	313.48	316.76	314.84	315.11	311.51	311.59	314.71	315	312.11	313.53	315.77	315.97	313.93	315.35	315.05	315.65	312.34	314.14	315.2	312.29	315.01	313.91	313.92	316.28
325.69	329.29	330.21	326.7	327.55	329.9	326.04	327.17	328.31	329.33	331.91	328.57	328.53	330.71	328.98	330.81	327.18	329.52	329.07	330.57	329.44	329.86	329.41	328.79	328.53	328.18	328.18	325.71	329.32	327.38	328.73	331.89	330.08	328.39	327.4	330.24	328.55	328.34	330.23	329.18	327.13	330.3	327.79	328.49	330.82	328.26	329.04	328.08	329.33	330.04
312.75	312.47	314.6	312.79	311.05	310.04	315.19	312.4	312	313.71	312.11	311.65	312.19	312.28	312.01	313.24	314.8	314.42	311.34	311.77	313.21	312.05	309.69	313.04	311.78	312.82	314.91	316.51	312.01	311.33	312.96	311.58	311.23	312.4	309.48	312.47	311.49	311.73	311.68	312.84	312.98	307.62	312.87	313.11	313.64	312.65	314.76	312.54	311.61	313.65
302.71	301.4	300.92	304.43	304.21	302.47	301.58	303.86	302.86	301.67	303.75	302.26	300.76	302	300.79	302.8	302.59	302.18	303.12	302.24	302.4	301.35	300.29	302.45	301.35	302.65	304.94	302.06	300.62	305.05	303.58	303.56	300.05	302.48	301.26	302.33	303.4	302.41	301.09	303.32	305.97	302.42	301.44	302.31	302.86	305.8	304.02	303.68	302.56	302.48
303.38	302.2	300.45	303.23	301.64	302.26	301.37	298.9	301.52	303.51	304.28	302.26	301.48	303.36	301.02	302.93	303.53	301.36	304.94	303.23	302.9	303.4	301.15	303.32	303.29	303.07	302.47	301.46	301.61	301.72	304.78	303.71	304.05	305.62	304.09	304.79	303.04	304.06	303.79	301.86	305.52	302.41	302.81	302.41	301.63	301.14	302.29	301.35	303.46	302.22
296	296.4	294.19	295.5	293.57	294.34	297.98	294.29	294.9	297.59	297.06	292.7	295.72	293.95	296.63	294.05	294.31	294.59	294.69	294.25	294.93	295.19	295.01	297.09	296.6	293.32	295.85	297.05	293.26	291.93	293.71	293.77	293.63	293.45	297.23	294.51	295.83	294.05	293.76	294.59	292.96	296.46	295.34	296.14	295.96	294.62	297.21	293.68	294.41	295.84
303.37	304.35	305.32	303.49	301.6	301.83	304.73	308.15	300.77	304.99	303.64	303.72	303.98	304.74	303.47	302.29	301.95	304.89	302.34	303.12	304.5	303.24	303.08	302.98	304.35	304.55	302.36	304.14	305.84	300.7	302.81	303.38	302.75	303.55	306.34	301.73	303.48	303.81	307.24	301.75	302.91	303.52	304.25	305.01	302.4	304.27	303.53	302.93	303.78	302.74
314.74	319.9	319.95	320.1	317.19	317.94	316.46	320.12	314.48	318.26	318.15	318.68	319.18	318.71	319.75	317.46	318.98	319.27	317.8	319.53	317.72	321.5	318.24	318.67	320.99	316.68	317.82	319.79	316.97	319.38	317.54	315.49	316.51	319.09	319.41	318.78	318.58	317.61	317.89	316.73	318.07	316.77	317.76	320.27	318.36	321.42	316.52	318.81	317.9	318.01
294.67	298.94	295.34	297.64	297.02	298.61	298.01	296.53	297.73	298.16	296.08	301.46	295.72	298.28	299.18	295.97	297.41	299.12	294.36	296.78	294.18	295.76	298.62	297.23	297.75	297.16	298.48	296.71	296.37	295.29	298.3	299.87	297.02	297.74	297.56	296.28	298.46	298.83	295.68	297.49	296.61	296.68	297.56	297.36	298.63	297.86	297.05	296.41	294.8	295.25
317.36	315.98	315.62	315.36	318.2	314.09	316.59	318.23	314.24	315.91	314.98	316.84	313.35	316.48	313.42	316.7	315.56	314.63	314.68	316.93	317.39	315.28	315.97	318.76	316.08	313.47	315.21	314.78	316.22	315.25	317.74	318.15	314.81	314.68	317.67	315.59	314.75	314.35	316.16	314.45	316.48	314.73	316.03	314.07	316.62	313.6	319.96	315.97	314.58	313.99
318.57	318.36	319.12	318.54	319.16	319.56	317.14	315.14	316.85	318.75	317.7	319.39	319.52	319.6	319.41	318.24	319.91	319.38	318.36	318.94	319.75	318.95	317.96	319.05	318.3	315.72	319.57	316.99	319.43	318.78	318.31	317.44	320.57	317.59	318.59	317.55	319.62	318.27	320.87	315.7	317.29	319.21	318.02	318.53	319.54	317.42	320.31	316.5	318.55	317.66
327.57	327.62	328.65	328.04	327.79	328.44	327.28	329.61	327.64	328.67	329.06	330.84	327.65	331.21	327.95	326.75	329.49	325.93	330.87	327.82	328.24	327.53	328.62	332.18	327.48	326.81	331.46	326.8	328.67	329.64	329.04	327.6	329.59	328.24	329.86	328.54	330.04	331.6	331.53	330.14	329.77	328.05	328.05	329.36	327.87	328.31	329.71	328.9	329.02	329.77
298.87	295.99	295.43	293.99	294.56	297.04	295.17	295.12	294.73	295.04	297.26	296.47	295.07	295.02	293.66	296.28	292.63	297.75	297.27	295.83	296.27	296.41	294.59	297.41	295.53	292.82	295.35	294.07	298.02	296.21	295.66	295.93	296.74	294.86	296.8	293.25	293.16	294.23	295.95	291.68	295.72	296.38	293.28	295.02	293.99	294.71	298.02	295.95	294.93	295.97
297.26	299.26	298.69	297.48	295.61	295.81	298	296.51	294.76	298.6	298.15	295.97	296.96	297.91	295.63	293.35	294.71	296.66	294.86	296.69	295.22	295.2	294.9	295.14	297.47	296.37	295.79	297.27	296.49	298.22	297.93	296.73	298.78	297.48	298.08	297.65	297.16	298.58	295.75	298.64	297.22	295.38	297.14	298.36	295.39	297.34	299.81	296.95	296.1	296.43
293.62	292.01	291.94	294.5	293.35	292.5	296.3	294.12	292.94	293.42	295.91	292.34	294.8	295.13	294.09	293.64	295.02	292.94	293.63	292.23	294.08	293.8	294.83	292.84	293.08	294.72	291.98	294.31	294.46	294.1	293.95	294.21	291.92	294.02	293.9	292.67	293.82	294.04	294.74	296.98	292.95	294.17	293.29	294.08	295.1	294.82	295.86	294.03	293.67	294.97
295.56	293.53	295.75	293.16	291.25	295.85	295.96	294.48	295.06	292.64	293.69	294.17	294.23	294.03	293.2	295	293.71	294.43	294.29	293.18	295.88	293.83	297.23	296.01	295.6	292.08	293.05	296.01	293.45	294.48	294.54	293.37	296.32	291.29	293.3	294.06	295.36	294.81	292.17	291.44	294.07	292.76	294.49	293.3	290.75	295.15	295.69	292.36	291.68	292.12
302.26	303.96	306.01	304.53	302.66	302.79	302.45	306.91	301.68	305.74	302.94	302.48	303.43	304.24	301.99	304.23	303.98	302.14	303.9	303.73	302.93	304.22	303.45	303.18	303.15	302.07	303.15	304.86	304.68	303.76	303.79	305.24	301.45	301.85	306.64	303.42	301.22	307.54	305.56	303.26	302.1	306.14	302.39	301.58	303.83	303.61	305.15	303.19	302.02	304.67
314.4	315.14	314.9	313.35	312.4	313.92	310.08	313.44	313.96	312.4	314.12	313.31	313.48	314.29	310.2	313.35	313.42	314.35	314.1	314.87	310.8	313.16	313.71	314.56	313.29	312.85	311.82	315.31	311.6	313.83	315.66	311.86	316.15	311.26	313.58	312.68	312.63	314.02	314.56	312.47	315.32	313.33	309.69	314.06	316.29	315.07	312.62	313.61	312.46	315.18
317.07	316.97	319.65	314.77	317.05	317.6	319.06	317.09	315.66	317.97	318.64	319.65	316.91	316.44	314.79	314.84	318.41	317.79	317.84	313.7	317.5	316.92	318.29	318.35	315.24	316.77	317.22	317.57	319.22	315.68	316.66	316.9	317.37	317.21	318.77	319.47	313.81	318.77	321.27	319.54	317.18	319.03	316.75	317.47	318.27	316.58	315.24	319.55	317.46	315.91
313.95	314.69	316.24	315.36	317.71	314.8	314.76	317.28	313.7	316.56	315.02	315.04	312.03	313.16	314.43	316.24	315.26	314.28	314.43	316.28	311.98	316.59	314.1	316.16	317.23	310.41	317.82	315.8	314.21	313.79	315.62	318.02	314.71	314.81	313.69	314.25	312.34	314.59	314.77	312.6	315.52	312.64	314.17	313.74	317.79	314.04	317.96	314.08	314.47	314.06
311.52	310.64	308.4	310.7	311.87	310.27	311.01	309.91	312.5	310.65	308.76	311.22	311.01	310.13	311.26	311.49	309.78	309.96	310.73	311.19	312.82	309.85	310.12	311.28	310.66	309.84	310.38	313.2	310.42	309.33	309.97	311.65	313.42	309.63	310.31	307.46	311.7	310.32	311.71	309.41	311.5	310.07	312.17	310.48	311.63	311.19	311.14	309.86	311.84	311.45
305.54	305.99	305.08	305.14	307.42	304.96	306.2	303.85	306	305.62	306.59	307.65	308.1	303.48	306.16	306.49	306.44	304.43	307.32	305.24	303.69	306.01	306.26	303.94	304.9	306.69	306.01	308.72	305.51	306.65	307.35	302.98	304.77	306.06	304.41	306.44	304.86	303.82	307.2	305.18	304.51	305.84	306	304.79	303.88	304.54	306.49	304.98	303.6	306.22
313.6	311.78	315.04	310.62	311.26	314.96	311.75	316.05	311.18	312.78	313.33	311.28	311.84	315.24	314.39	311.97	312.51	312.23	310.4	312.89	311.94	313.26	314.35	313.37	313.32	314.49	313.74	313.92	313.23	313.26	311.84	314.52	314.83	315.14	313.92	315.09	311.75	312.36	311.97	313.41	311.45	313.21	311.47	310.66	315	312.3	315.35	311.86	313.06	313.18
331.01	328.3	327.8	329.76	330.56	329.17	323.7	328.46	328.3	326.77	330.84	328.59	326.13	328.96	333.11	328.12	327.06	330.2	329.55	327.27	327.13	331.51	330	331.12	328.02	327.51	327.77	327.14	329.76	328.24	330.53	328.61	328	327.93	326.62	329.66	328.35	327.96	329.02	330.17	328.83	329.07	328.98	328.47	331.29	328.74	330.1	327.58	329.83	327.94
318.73	320.26	319.12	320.21	318.42	318.58	321.64	318.9	317.57	318.14	316.35	318.83	318.69	319.63	318.25	316.79	318.4	318.83	319.86	316.25	318.14	318.45	317.9	317.82	317.77	316.01	317.73	317.82	319.15	319.06	316.31	318.52	318.44	317.39	322	318.22	318.38	319.11	318.41	317.64	317.79	317.28	317.94	316.39	318.72	318.26	318.75	318.01	317.34	317.14
312.18	308.78	310.29	311.18	310.91	310.93	310.11	308.72	311.03	309.75	310.91	311.8	311.02	309.32	307.91	310.6	311.42	310.39	309.6	311.36	310.49	310.96	311.15	309.93	310.5	310.47	310.63	309.81	312.68	308.03	312.21	311.77	310.03	311.71	311.22	309.78	309.85	311.85	309.07	310.79	310.22	309.94	311.42	313.17	311.69	309.39	309.81	308.06	310.43	312.86
304.35	304.04	302.48	302.94	303.35	303.08	303.71	304.22	304.5	305.91	303.84	303.67	303.28	305.21	304.08	302.84	306.8	304.73	305.5	303.34	302.5	306.23	305.46	304.29	302.4	303.64	304.22	305.53	303.9	302.43	306.68	307.32	302.75	303.93	300.48	303.71	303.25	306.02	306.54	305.78	304.83	304.75	304.91	303.4	304.44	304.16	303.68	305.96	304.72	305.09
304.24	303.4	301.88	302.86	302.61	304.95	304.52	304.82	303.29	303.67	305.27	302.01	303.44	301.71	305.57	303.34	305.57	300.71	302.81	304.14	302.67	303.22	303.51	304.33	303.22	305.5	302.66	303.07	303.66	301.94	304.64	303.8	301.5	304.11	302.7	304.53	305.17	302.06	301.7	302.41	305.72	303.61	302.23	304.92	300.96	303.54	301.08	304.64	304.93	304.61
312.44	312.35	310.16	315.24	313.12	311.34	312.73	313.44	311.59	315.87	313	315.27	313.11	311.99	312.1	311.94	315.14	312.21	314.47	313.42	312.91	312.79	310.6	314.11	315.52	309.81	313.02	311.32	310.57	315.25	312.07	309.69	311.15	313.98	312.27	310.25	312.71	312.92	309.77	315.14	314.43	314.35	313.71	310.35	313.68	313.53	312.15	312.78	313.61	310.52
311.09	310.32	310.06	310.7	309.99	308.22	312.35	310.34	309.61	307.16	312.63	311.87	309.55	311.28	310.07	309.64	310.5	310.47	309.03	311.01	307.99	309.54	310.64	312.03	312.44	312.75	311.9	311.62	311.99	312.01	308.61	311.75	308.44	308.56	311.97	308.34	308.91	309.61	309.4	310.24	311.25	312.45	309.26	310.01	311.4	310.62	311.76	310.44	312.32	311
307.07	307.05	305.36	306.38	308.21	308.5	306.14	307.14	308.03	307.86	306.53	307.55	305.66	306.41	304.76	306.75	305.42	306.66	306.5	307.59	308.36	308.65	304.79	307.33	307.11	306.12	301.42	307.59	304.99	311.35	304.44	305.26	304.62	306.63	305.14	308.04	308.5	304.74	305.7	307.19	308.05	306.74	305.33	307.94	307.71	305.68	305.68	305.36	308.77	305.72
300.55	300.7	300.2	298.27	299.77	302.02	297.62	300	298.38	297.85	299.99	300.39	298.32	301.46	301.4	302.27	303.07	300.5	301.27	300.49	301.92	299.39	297.25	299.55	302.69	300.44	297.41	299.53	298.03	299.83	300.53	297.54	300.66	296.52	299.45	302.35	300.96	298.78	301.29	298.25	298.54	299.53	302.5	299.64	300.66	300.04	298.9	300.54	300.34	300.56
304.35	305.64	304.38	307.38	305.17	304.97	303.29	306.32	304.53	307.83	303.84	302.55	306.24	305.38	305.55	306.45	303.58	304.33	305.09	303.13	306.94	306.25	302.86	305.1	304.55	305.75	304.43	305.9	304.82	303.72	305.09	304.84	305.89	303.85	304.98	306.64	309.86	304.12	305.51	304.19	303.13	305.62	307.46	303.7	302.5	306.27	303.37	302.01	306.16	305.27
316.05	311.59	313.4	310.34	312.01	310.23	314.62	311.02	312.72	311.5	314.45	312.07	312.32	311.63	313.02	312.56	313.19	313.93	314.62	313.77	312.25	313.48	311.76	315.56	314.96	311.96	314.2	313.62	313.41	315.17	313.52	314.25	312.83	313.24	311.69	313.4	312.89	314.89	313.44	315.02	310.36	312.62	314.7	313.52	315.04	311.81	309.68	315.8	311.83	313.21
305.08	303.5	306.18	304.88	305.37	304.77	307.46	305.56	305	305.4	305.26	305.05	304.82	305.22	303.99	305.18	306.33	306.46	305.85	306.16	306.71	303.9	303.9	306.56	301.14	303.67	305.55	305.62	306.96	305.32	304.44	305.84	304.38	303.48	306.46	303.48	306.99	305.57	303.39	305.69	303.94	308.38	304.88	305.35	304.91	303.31	305.09	305.54	303.17	304.28
307.09	304.51	304.22	303.61	301.19	304.18	302.55	304.24	303.83	303.99	300.24	302.74	304.51	302.56	306.28	302.73	303.75	302.8	303.07	304.61	303.1	302.74	304.78	303.83	305.04	302.76	301.35	304.75	306.67	300.71	304.38	301.69	305.51	301.5	302.39	304.4	302.15	303.44	303.71	303.96	303.12	303.57	304.83	303.18	304.64	300.86	303.99	303.72	302.55	301.93
297.77	297.22	297.39	297.28	298.6	296.48	296.06	295.89	296.99	296.76	297.91	295.79	296.41	299.18	295.63	298.44	297.19	295.15	295.89	294.83	296.74	299.4	297.71	298.27	298.92	296.32	300.19	296.59	297.24	294.1	296.21	296.28	298.16	297.33	296.61	301.16	298.26	295.36	294.82	297.66	297.79	297.54	296.21	296.41	294.47	297.15	296.99	296.78	297.97	297.03
306.4	307.21	306.59	305.95	307.06	307.84	306.1	308.64	306.41	303.73	305.93	304.73	305.15	303.99	305.27	306.18	309.46	305.26	307.11	306.27	307.35	305.67	303.95	307.79	304.49	305.08	305.15	305.55	307.83	307.28	304.78	306.47	307.27	307.17	309.17	305.36	304.29	308.84	304.41	304.06	306.28	309.27	306.03	305.79	307.26	307.53	304.99	304.16	306.69	306.1
301.23	302.69	300.92	302.01	304.94	301.32	302.91	302.93	300.72	301.68	305.34	304.87	303.29	302.59	303.18	300.91	301.36	303.29	301.56	302.4	302.05	301.87	301.61	305.84	302.07	302.59	302.16	304.4	299.61	301.62	302.87	302.21	300.77	303.69	301.97	301.09	302.98	304.1	302.58	302.58	301.24	302.77	304.55	303.43	302.38	300.14	302.83	302.15	304.48	304.43
315.13	314.16	313.29	317.6	314.25	312.82	312.77	315.07	314.03	314.01	310.71	316.27	312.79	311.56	314.53	312.48	315.28	314.96	313.27	317.19	313.85	310.5	313.92	316.89	311.3	314.69	315.72	311.93	314.91	314.14	313.65	313.8	315.19	312.59	312.78	312.03	313.22	313.78	313.03	312.69	315.57	314.11	315.69	313.85	313.86	314.94	310.43	313.67	315.13	314.58
297.08	294.99	296.05	294.36	295.29	295.48	293.8	295.26	294.72	293.04	298.13	293.79	296.66	298.45	294.08	292.76	294.49	294.67	295.11	293.75	293.74	295.77	296.49	295.69	293.25	294.91	292.66	292.81	296.96	294.6	294.23	294.73	296.16	294.93	295.26	294.25	296.38	297.97	296.9	292.38	298.41	295.6	295.05	294.09	295.5	295.98	296.7	294.04	293.53	293.97
316.46	311.58	314.8	314.95	315.06	315.39	313.04	314.8	312.74	318.29	313.04	316.06	315.94	313.83	314.45	315.38	313.14	313	317.05	314.66	314.11	314.75	315.46	316.07	313.99	313.25	313.2	313.17	313.08	318.43	314.01	314.71	316.51	314.21	314.44	313.97	312.16	312.83	313.3	313.35	314.87	315.11	315.21	314.87	312.93	312.61	314.18	313.79	312.24	313.17
309.89	311.76	310.07	309.69	310.34	310.04	310.56	312.49	310.52	310.11	310.61	311.08	306.55	310.93	312.25	310.06	310.7	310.95	311.26	311.39	310.91	309.4	311.04	309.32	308.34	310.3	312.06	308.82	310.89	310.55	310.24	311.16	309.36	310.06	312.28	311.7	310.29	311.98	312.29	308.97	309.89	310.85	313.49	310.27	309.52	308.53	310.3	307.35	311.05	311.97
292.28	295.24	295	292.8	292.1	293.01	294.34	291.87	291.69	294.92	295.07	290.83	296.95	295.74	295.64	294.15	292.99	294.6	292.44	292.43	294.9	295.32	293.89	295.28	293.14	296.01	294.94	293.7	296.27	294.54	298.42	296.06	294.47	298.06	292.86	294.23	294.91	293.85	294.47	294.44	293.72	291.82	293.81	294.42	292.68	297.33	294.19	296	291.82	295.73
309	313.11	313.01	313.1	310.95	310.22	310.3	313.16	311.24	313.92	315.07	312.05	312.43	311	311.77	313.06	311.7	311.52	313.09	309.93	309.71	313.33	310.72	313.16	311.96	312.12	311.93	315.9	313.97	308.93	310.62	311.73	312.34	309.35	313.18	311.37	312.39	312.69	311.8	311.72	314.96	311.15	312.98	311.56	312.56	311.72	311.86	313.54	314.27	316.41
307.42	309.7	310.51	310.28	308.93	310.14	308.59	309.57	308.97	311.53	308.82	309.69	307.23	305.52	309.85	310.16	308.06	311.74	309	310.21	308.55	306.83	311.12	307	311.12	307.62	309.21	309.84	308.42	306.67	309.06	310.72	308.76	309.39	307.31	308.74	309.28	310.91	310.38	307.34	309.7	309.99	311.09	311.85	307.77	305.76	310.57	310.48	309.09	307.79
305.16	304.97	306.45	306.98	306.06	304.89	304.27	305.59	307.23	306.23	305.62	304.26	305.17	305.39	306.86	304.98	305.49	303.98	303.44	306.79	303.66	305.71	305.44	304.9	303.44	306.67	304.52	304.14	305.61	304.52	303.47	302.56	304.35	306.51	306.31	303	305.68	306.17	302.8	303.76	306.46	303.59	305.39	305.31	303.95	305.58	303.23	304.19	305.73	303.58
315.49	318.57	317.76	316.97	314.12	317.47	317.55	317.42	315.74	319.4	317.02	314.42	317.86	315.14	315.14	316.43	315.72	317.34	315.4	316.12	317.59	319.44	319.07	318.31	317.54	318.18	316.44	319.04	317.49	313.21	316.73	318.25	316.03	314.66	317.69	314.01	316.59	318.51	313.38	319.31	316.99	315.5	315.12	316.75	317.28	314.66	318.97	316.31	319.81	314.96
328.59	327.8	326.27	329.23	327.28	328.81	326.85	322.49	326.16	327.82	327.46	327.22	327.11	328.38	325.73	330.34	327.94	327.86	328.88	330.4	328.68	327.67	328.18	329.98	328.32	327.73	327.56	327.67	329.02	328.38	329.42	325.67	328.95	327.86	330.09	324.47	326.54	326.36	328.03	327.35	329.45	326.47	325.05	326.6	328.25	327.17	327.02	326.94	329.57	327.24
314.67	311.58	315.86	314.94	316.3	313.94	312.78	313.4	315.04	311.54	315.38	315.76	315.25	315.86	315.3	312.52	315.2	313.29	311.79	315.96	316.87	312.64	313.1	316.13	318.27	315.33	316.07	314.37	314.47	314.1	315.04	313.57	315.66	313.05	313.02	316.13	316.85	316.45	316	313.58	316.5	315.44	315.61	313.53	313.32	314.5	316.67	315.23	314.56	314.5
306.41	301.89	304.05	302.23	304.54	304.12	305.8	303.2	304.7	302.21	305.74	304.6	307.19	306.4	304.39	304.45	305.57	305.45	304.46	302.38	305.23	306.87	304.83	303.65	303.11	305.83	302.06	302.96	304.1	304.92	305.84	305.09	303.4	303.43	305.78	304.46	304.25	302.37	303.69	304.37	304.94	307.23	306.04	304.48	306.13	303.12	305.37	305.08	305.13	302.04
291.87	293.38	293.61	295.89	294.08	295.17	295.15	297.26	296.34	295.59	296.83	296.13	294.68	294.52	294.75	293.21	292.46	296.75	296.61	293.66	295.38	296.38	294.54	293.97	296.53	295.72	294.49	296.25	295.63	296.82	293.76	292.75	296.91	295.57	295.29	295.64	294.63	296.86	296.87	297.15	294.01	294.93	295.06	295.23	295.63	295.47	294.69	295.79	295.25	293.21
306.14	304.81	305.46	304.41	304.4	307.61	305.37	304.89	304.31	305.43	305.49	305.52	306.55	304.42	304.48	303.81	306.66	308.27	307.5	307.48	304.37	305.43	306.66	305.17	305.21	303.67	307.16	303.84	302.77	307.28	307.24	305.38	303.96	306.83	302.79	305.57	304.5	302.93	307.94	306.11	304.81	303.38	303.29	306.07	307.91	307.04	307.63	307.23	305.27	304.3
294.9	294.38	291.49	292.59	292.55	290.37	293.65	294.46	295.9	295.31	293.61	292.07	295.52	292.62	295.17	293.93	295.47	294.38	293.9	296.01	291.9	292.2	293.87	293.86	291.11	292.64	294.65	293.85	293.47	294.25	297.02	293.31	293.73	292.79	292.81	297.69	293.3	294.69	295.91	295.95	294.02	292.82	295.16	293.58	293.91	293.87	292.92	292.88	294.24	293.63
315.82	314.91	316.07	317.38	315.8	318.16	315.76	317.83	317.34	314.92	317.52	314.3	317.06	314.87	317.66	317.69	315.73	317.26	314.7	318.62	315.58	316.72	315.77	318.3	317.36	315.56	321.34	317.58	313.8	315.42	317.99	315.8	316.78	316.84	318.39	314.51	317.27	317.06	315.38	317.09	317.31	317.7	317.33	319.53	315.95	317.64	317.62	318.46	314.37	317.11
316.06	315.61	315.19	316.16	316.2	314.61	316.53	315.81	314.64	314.09	315.96	316.46	315.13	317.82	314.42	315.76	314.24	314.04	316.13	315.07	316.71	315.51	315.52	315.9	316.97	315.54	312.41	313.52	311.06	314.28	313.18	317.42	317.45	314.94	314.55	316.4	314.71	315.81	317.05	313.27	314.29	313.59	314.93	313.73	316.35	315.08	313.36	313.49	314.91	317.56
309.39	311.41	310.13	310.63	311.71	310.84	312.02	312.96	311.27	311.1	310.66	309.91	313.18	310.04	311.25	309.16	311.35	307.55	309.63	309.7	311.55	310.9	305.45	312.9	310.48	309.67	312.67	311.24	310.25	311.08	311.92	311.02	311.41	312.42	308.81	312.28	309.72	310.94	311.38	309.22	311.14	312.81	311.03	311.29	308.03	309.3	308.5	309.62	313.08	311.81
299.9	303.34	302.29	303.06	302.33	300.76	302.32	301.08	301.23	300.91	299.5	300.69	303.33	299.45	299.68	299.73	300.92	300.76	302.36	300.14	302.27	300.49	299.79	301.65	302.24	302.23	300.27	299.46	303.84	300.81	300.1	299.56	299.1	299.25	303.02	300.3	298.82	302.46	303.52	301.11	299.38	300.43	297.87	301.15	301.78	299.37	301.58	302.96	300.09	301.55
303.72	303.1	303.01	300.71	303.82	303.76	303.29	303.99	301.54	304.28	302.98	302.32	301.79	305.31	302.85	304.76	303.38	305.07	302.21	302.54	302.64	303.01	301.63	304.45	305.07	299.53	301.12	302.81	302.84	304.66	302.22	303.07	301.94	304.61	304.79	302.28	304.53	303	301.93	305.53	302.84	303.2	303.4	301.28	301.21	301.28	301.95	303.17	304.7	304.02
316.03	317.07	315.02	314.76	317.27	316.83	317.23	316.43	316.49	321.11	315.72	315.83	317.01	316.6	317.06	317.37	316.97	315.35	316.73	318.39	317.97	317.76	313.3	316.58	316.1	317.18	316.12	315.01	318.93	317.31	316.87	315.49	316.91	317.58	317.1	314.35	315	316.94	318.58	317.01	315.22	314.53	315.39	315.21	314.14	316.14	316.33	316.69	319.87	315.76
302.04	299.49	304.28	300.48	296.88	301.63	300.48	302.13	300.58	301.84	296.24	303.08	301.97	299.58	300.05	299.51	301.82	300.97	300.86	301.86	301.54	299.85	303.18	302.28	303.22	298.92	299.92	301.5	300.07	302.42	299.98	300.37	298.62	300.37	299.56	304.06	299.45	301.13	302.26	300.08	301.33	302.06	301.69	301.24	301.05	301.36	301.8	300.67	303.48	302.87
314.4	318.82	316.15	315.46	316.04	315.85	315.79	315.62	313.77	318.04	317.98	317.63	314.6	315.29	316.94	315.63	316.6	316.47	316.52	315.01	316.64	316.51	314.57	315.53	316.02	314.52	317.15	317.4	314.23	315.55	317.25	316.81	314.4	314.27	316.07	314.78	314.83	314.14	316.66	317.51	317.43	316.08	314.61	316.69	316.34	316.35	317.33	315.8	314.8	313.94
315.17	316.54	314.31	315.47	318.77	317.49	318.76	317.39	316.01	316.1	316.27	315.45	316.02	316.08	315.79	316.63	316.81	316.8	313.94	317.18	317.84	316.99	315.67	317.29	320.67	317.83	318.54	315.01	317.87	319.2	316.6	316.8	314.47	317.69	317.22	316.32	318.75	317.06	317.74	315.22	319.61	318.47	318.18	318.13	316.47	317.76	317.46	318.41	317.12	315.32
300.92	299.09	300.66	299.79	302.81	300	296.88	300.86	301.01	298.45	300.96	300.16	300.9	299.45	301.44	299.71	300.81	298.76	303.24	298.39	298.72	301.38	300.85	302.31	300.48	301.94	300.52	299.93	299.84	301.14	299.8	300.06	299.85	302.15	298.01	304.91	302.38	299.84	300.66	299.15	300.55	302.88	301.48	301.96	300.06	299.45	299.29	299.85	299.07	298.53
300.76	297.93	300.56	301.69	301.8	301.41	298.47	299.66	300.34	302.12	299.43	300.1	301.61	300.09	301.9	301.23	300.54	298.42	296.82	300.68	299.3	299.71	299.55	297.81	299.41	297.68	298.88	299.53	300.38	299.03	301.29	300.13	301.16	296.4	297.27	302.36	299.85	299.77	300.5	300.24	300.07	300.12	298.12	300.08	297.37	298.42	303.63	298.98	298.48	301.15
312.72	311.15	311.37	311.83	313.17	311.48	309.73	310.5	313.66	314.89	313.4	312.6	314.38	314.31	312.82	312.99	314.42	310.6	312.62	309.54	311.87	310.53	313.69	312.9	313.28	313.89	312.03	314.71	311.61	311.22	312.84	315.56	314.6	311.53	312.01	311.99	310.48	313.38	314.06	312.51	312.26	313.39	313.03	311.83	312.87	310.67	311.39	313.8	310.61	312.24
317.54	312.99	313.89	314.93	311.36	313.75	312.8	315.41	314.76	313	315.35	312.94	312.09	315.88	313.45	315.88	314.21	314.64	313.82	312.36	314.18	313.23	313.06	314.86	311.41	312.41	312.95	314.2	313.53	314.59	317.2	315.17	315.29	314.85	313.16	314.08	314.27	314.54	313.65	314.16	312	312.14	314.55	315.42	312.84	314.24	312.16	313.29	311.64	315.4
313.58	313.99	315.27	316.3	316.61	315.21	312.2	314.49	315.92	313.68	314.8	313.09	316.22	315.16	314.51	317.89	314.26	313.44	315.27	317.22	314.29	315.29	314.41	315.3	315.8	314.8	317.03	314.33	315.91	314.6	317.63	313.67	314.71	314.8	315.78	315.73	312.69	312.72	312.89	315.78	314.46	319.08	312.06	313.55	311.67	316.54	316.18	315.63	313.23	315.82
327.91	327.83	328.16	330.87	327.67	325.69	331.05	326.09	329.58	329.1	326.89	328.59	327.83	327.21	330.13	330.4	328.44	325.47	326.63	328.51	328.53	330.77	327.62	327.3	327.71	327.43	331.04	326.2	328.7	328.75	331.16	327.7	325.3	329.78	328.81	328.9	330	328.79	327.32	328.14	330.23	327.19	328.01	327.84	328.99	327.99	328.49	327.04	329.65	329.47
308.67	309.38	308.07	310.17	306.42	307.9	308.63	310.96	309.61	305.79	309.84	308.74	310.02	310.51	309.67	308.3	309.52	309.94	308.63	310.74	311.6	307.78	306.74	309.54	309.51	308.71	311.34	310.12	309.19	310.42	308.24	306.83	309.06	308.83	309.81	308.05	308.99	308.73	307.71	310.07	309.23	307.88	310.69	309.77	309.42	309.41	309.74	309.23	310.65	306.42
305.2	306.15	303.55	307.13	303.55	303.18	303.45	305.51	304.09	304.01	302.37	303.65	305.76	305.51	304.91	304.4	304.42	304.62	306.02	303.02	302.7	302.45	305.5	302.19	305.17	305.44	305.16	308.29	304.79	305.33	304.08	302.98	303.99	304.48	302.33	304.22	305.03	304.3	303.77	300.32	303.96	303.78	303.78	306.5	307.07	303.98	307	304.22	305.64	304.65
310.66	309.56	311.38	310.69	314.53	311.48	312.85	310.02	309.23	312.51	309.75	311.01	312.07	310.13	311.12	312.01	310.43	311.77	311.19	310.53	311.33	311.04	310.13	309.8	312.06	310.63	312.34	309.79	311.05	310.94	311.31	312.63	311.9	311.62	314.16	311.05	309.79	311.89	309.11	311.61	312.29	310.76	310.9	311.16	312.36	310.79	309.88	311.2	310.09	309.63
297.15	297.97	298.21	295.78	298.73	296.14	297.1	296.83	295.44	297.11	297.42	296.92	298.98	297.95	296.54	295.99	297.12	299.7	296.3	295.98	296.85	295.69	296.35	294.63	297.02	298.13	295.55	297.23	295.76	295.7	297.49	295.68	299.25	297.2	297.54	299.19	297.17	296.64	299.78	298.25	298.32	295.52	296.24	296.24	297.13	296.76	296.59	296.36	297.3	296.81
314.19	313.6	312.28	315.19	310.5	311.55	313.4	315.18	313.69	313.78	313.08	314.72	313.95	310.51	313.65	316.67	312.4	315.34	311.99	314.82	313.01	311.67	313.92	313.18	311.81	315.2	315.33	312.24	315.08	314.26	310.01	313.35	311.58	311.8	313.53	312.28	315.12	311.13	314.5	312.48	314.22	312.63	313.35	316.08	314.49	314.25	313.31	313.46	312.41	312.25
293.81	294.33	293.09	293.8	293.57	295.38	294.13	293.11	292.74	294.38	293.77	292.99	292.4	293.64	294.74	293.09	293.32	293.89	292.95	293.7	292.4	292.64	294.08	296.61	294.46	294.31	293.46	292.77	295.53	294.66	292.14	292.71	293.51	294.18	295.1	293.52	294.1	295.23	292.92	293.34	293.29	294.19	294.2	296.48	291.57	292.97	297.43	294.38	293.35	294.53
304.33	304.55	302.77	304.27	306.02	304.08	304.11	302.89	304.36	305.79	304.62	305.32	304.47	304.6	301.58	305.78	305.76	300.65	302.47	301.67	302.28	302.03	304.94	305.34	305.71	304.19	302.28	307.31	305.66	303.81	303.83	302.85	303.44	302.3	305.4	302.99	304.22	301.88	306.19	304.65	302.98	304.33	302.5	303.18	304.11	304.17	300.63	304.4	305.06	304.34
317.59	311.08	311.57	310.46	313.59	312.91	314.48	314.34	309.46	310.5	311.6	312.41	311.72	314.08	310.7	311.42	312.39	311.46	314.01	311.79	309.77	312.41	310.73	314.78	311.13	313.5	313.44	313.94	312.16	310.49	308.13	311.69	314.07	314.15	311.21	312.72	313.28	311.1	312.13	310.82	312.61	310.48	312.92	313	311.54	311.47	312.85	311.86	313.22	311.4
312.62	311.75	310.16	309.69	307.29	308.86	310.26	312.19	311.99	311.79	309.8	310.63	311.3	310.73	309.31	311.58	313.19	308.71	310.61	309.85	311.83	310.25	312.15	310.25	309.81	310.08	310.48	311.71	311.91	309.76	312.38	311.14	309.38	311.85	311.38	313.4	310.69	311.77	313.3	309.54	309.56	311.31	311.16	312.88	311.29	309.92	308.99	309.47	308.75	308.72
296.83	296.04	297.28	297.79	297	296.53	295.56	294	297.71	294.13	298.86	295.72	298.2	297.56	295.63	298.45	293.82	295.16	296.55	297.65	298.47	295.49	297.81	295.41	298.3	297.16	296.08	297.42	296.64	294.5	298.27	295.58	295.36	297.49	298.48	297.48	296.94	296.97	296.96	297.22	295.84	297.98	296.28	297.36	296.7	296.7	295.73	295.88	297.59	294.92
330.12	327.39	328.36	329.42	328.56	325.81	330.59	326.08	328.36	327.64	326.8	327.6	326.85	329.41	327.23	329.41	328.7	328.02	327.21	328.58	328.77	331.65	327.3	326.91	328.08	325.63	328.26	328.39	327.34	329	328.82	326.17	328.97	326.6	328.48	327.13	326.97	327.49	327.01	325.16	325.17	327.92	328.91	326.32	329.62	324.35	331.13	327.7	328.25	327.99
320.77	318.03	317.38	315.7	315.12	318.31	317.15	316.25	319.69	318.85	318.77	319.19	317.64	318.91	318.47	319.05	318.9	319.39	318.51	321.07	320.2	318.33	317.87	317.5	318.12	319.67	318.46	316.63	319.02	316.74	316.9	318.14	320.91	317.43	317.08	318.61	318.6	317.19	319.35	319.93	317.9	317.67	319.06	317.88	320.38	317.79	317.96	316.6	315.25	318.35
304.48	303.44	301.47	302.83	303.47	304.28	302.96	300.22	303.79	301.96	301.81	303.18	303.58	303.37	302.99	302.99	302.46	302.26	303.57	302.01	302.27	302.24	305.24	299.89	300.53	303.18	304.02	302.02	303.14	304.33	302.82	302.26	301.61	302.22	301.25	301.89	302.21	304.52	304.44	303.48	302.82	303.61	304.59	303.3	303.57	303.67	305.16	305.2	301.55	300.3
305.56	305.64	305.18	303.93	304.67	302.51	307.45	301.59	303.73	299.58	303.68	304.92	302.96	304.6	305.35	302.07	304.94	305.7	304.71	303.68	302.18	303.22	303.4	302.78	304.4	303.09	305.13	306.37	303.59	307.32	306.7	303.38	304.43	305.34	302.52	305.56	302.75	303.29	304.72	303.47	303.65	304.78	304.83	304.85	302.43	303.24	302.96	306.8	302.83	304.22
302.45	303	300.5	300.35	301.79	302.88	303.98	301.07	299.76	302.95	302.04	299.62	299.01	299.92	303.02	300.13	299.3	301.45	302.56	299.52	300.94	303.23	301.31	301.3	298.61	298.67	300.05	303.6	300.83	302.74	301.37	301.56	298.82	300	299.84	301.69	301.68	301	299.23	298.53	302.33	299.45	300.56	301.56	301.96	298.63	299.98	299.37	301.07	299.68
303.05	301.64	303.29	304.5	306.13	305.7	301.03	304.62	302.81	303.63	301.65	301.14	302.64	305.11	302.7	303.83	302.65	303.35	303.28	302.34	302.93	302.93	304.34	304.27	305.35	305.03	304.59	302.62	301.78	303.88	303.83	302.76	304.15	301.94	303.68	302.64	302.5	306.85	301.45	301.86	302.07	303.91	303.47	302.41	302.44	305.05	302.32	302.92	303.55	305.51
308.92	308.52	307.58	305.36	306.69	306	307.86	306.61	309.72	304.25	308.73	305.05	306.46	305.78	306.83	304.4	307.89	306.49	306	305.47	307.08	306.13	306.12	306.23	307.97	307.66	306.23	308.2	308.87	304.26	306.25	308.6	308.12	306.85	307.23	305.46	305.65	304.82	304.52	305.92	305.13	306.8	307.29	305.94	306.74	306.38	307.51	307.34	305.95	306.77
310.18	308.25	304.92	308.29	310.22	310.88	308.99	308.43	309.09	310.37	308.73	309.92	308.01	308.25	308.26	308.19	307.31	307.17	308.76	309.26	307.52	307.48	311.65	305.17	309.02	307.12	309.83	309.51	310.74	309.91	307.84	311.1	306.02	307.53	307.58	306.84	306.46	309.35	309.53	306.18	308.77	309.94	307.82	308.91	309.96	308.72	308.31	310.44	310.63	307.23
313.68	313.31	313.11	311.45	311.47	310.86	312.71	311.92	310.59	315.09	311.7	314.39	314.89	313.33	314.54	312.15	313.75	313.79	316.02	312.82	315.51	312.91	314.56	312.77	312.44	312.97	312.78	311.45	312.91	312.17	315.58	312.36	312.44	314.48	311.5	312.75	314.09	313.88	311.61	313.29	314.67	312.03	312.46	314.09	312.76	313.72	313.74	312.06	313.3	313.62
301.6	303.3	303.73	301.4	303.4	303.41	305.58	304.36	303.41	305.2	303.24	303.71	303.52	303.27	303.3	303.93	302.91	302.52	303.17	303.48	303.82	304.37	305.33	301.07	302.18	301.17	302.82	303.89	302.9	301.92	305.67	305.46	300.94	300.67	302.79	306.18	301.56	302.46	304.22	303.01	301.7	301.05	304.13	302.55	303	302.73	303.1	302.47	301	302.47
315.31	312.88	313.68	314.21	315.35	312.57	315.43	316.06	316	315.94	314.55	311.24	315.13	311.79	312.2	311.84	311.43	315.87	315.15	312.64	314.72	314.67	312.41	312.03	314.76	315.42	312.43	311.64	311.56	313.97	313.31	313.5	315.85	313.81	314.43	313.76	312.72	313.98	313.02	314.27	315.32	312.76	314.74	313.12	312.42	311.61	313.23	314.21	315.19	314.05
305.9	305.79	305.86	306.14	304.82	306.26	307.67	303.21	305.64	304.31	304.27	305.78	303.74	305.19	303.52	305.56	306.22	305.03	304.3	304.93	306.08	305.65	304.35	304.54	304.92	303.76	307.52	306.17	304.28	307.67	306.44	304.53	305.68	305.58	305.11	304.18	304.54	303.61	307.6	306.4	306.84	305.27	305.38	307.07	307.38	306.81	306.05	303.54	305.05	306.17
320.97	317.85	318.03	319.28	318.53	317.39	318.21	316.87	320.15	318.74	318.53	319.39	318.47	321.96	316.67	318.13	317.43	320.48	318.37	319.81	318.98	319.17	317.84	319.45	317.58	316.55	319.09	319.97	318.11	319.89	319.24	318.07	319.89	317.3	318.03	317.7	318.33	319.62	316.58	320.32	317.9	321.09	318.4	319.44	317.3	317.22	318.71	318.43	319.97	316.32
301.36	300.36	303.48	303.29	303.89	302.99	302.92	302.68	305.58	304.33	305.54	302.82	302.05	302.18	304.95	302.52	302.63	301.73	302.5	303.55	302.85	300.51	303.24	303.03	301.97	303.43	303.88	299.89	301.77	302.89	304.95	303.17	303.22	302.04	300.9	303.53	304.14	303.26	301.26	304.55	302.05	302.96	301.42	306.1	302.43	304.78	301.96	304.17	303.33	305.31
312.32	310.45	311.72	314.08	311.26	310.13	309.11	312.22	310.93	310.33	312.46	309.06	309.81	311.59	307.5	310.73	310.77	311.01	311.99	311.72	310.28	310.72	311.17	313.07	312.63	312.85	312.47	314.59	310.53	311.36	310.25	311.71	311.16	313.94	310.71	312.28	311.47	309.62	313.96	310.7	310.57	310.84	311.36	310.76	312.55	310.35	310.61	310.11	312.19	312.65
302.97	302.49	301.8	304.84	303.32	303.03	303	302.71	301.47	302.96	302.16	302.6	303.35	302.83	301.96	303.43	304.82	303.18	302.67	302.55	304.21	303.03	304.43	302.99	301.77	302.65	305.06	302.94	301.58	304.27	302.37	303.62	302.69	303.15	300.35	302.93	302.07	302.91	304.49	305.25	302.05	302.53	303.55	304.67	303.6	302.56	302.12	305.4	303.78	302.54
292.86	291.48	293.07	296.71	297.91	292.55	296.61	295.84	294.55	296.13	292.37	293.18	294.71	293.92	291.36	294.2	292.8	293.86	293.37	292.21	294.79	292.8	297.71	294.98	293.8	294.87	294.49	294.6	294.33	294.36	295.11	294.45	295.08	294.08	292.42	294.05	293.54	292.52	294.05	294.03	293.04	293.87	296.85	295.02	295.27	294.85	295.77	294.45	293.57	293.33
303.42	305.74	303.49	303.38	303.9	309.16	305.79	302.18	304.38	303.26	304.16	306.06	304.45	307.42	307.18	304.36	303.39	303.92	304.76	306.55	306.24	302.9	303.08	304.83	304.52	307.46	303.51	307.49	307.58	306.56	305.97	303.31	307.14	302.99	305.69	305.89	304.32	302.34	303.39	305.56	304.79	305.97	303.79	306.47	304.56	304.22	303.65	306.69	306.04	302.73
314.89	312.77	315.97	314.53	313.59	317.07	312.43	316.07	314.32	313.65	314.08	317.71	315.67	313.4	315.91	313.36	313.5	313.77	314.66	316.09	315.44	314.46	314.48	314.01	313.48	314.49	313.89	314.24	317.68	315.41	314.14	314.31	313.04	315.79	316.11	315.32	312.84	315.13	316.18	315.02	315.95	314.66	314.1	311.71	315.98	315.85	312.83	314.25	315.83	314.6
317.11	315.8	316.2	316.66	314.87	314.35	314.65	315.22	315.99	317.93	316.22	314.21	315.92	315.25	316.1	316.79	316.26	319.13	316.02	317.06	318.75	314.63	316.16	313.64	318.45	315.7	316.7	313.14	317.17	316.91	316.04	315.9	315.02	317.26	317.12	317.95	314.71	316.87	314.04	315.05	313.73	317.43	317.46	316.33	315.37	316.69	318.8	315.2	315.71	317.15
306.44	305.87	306.75	306.75	305.04	307.67	305.77	307.94	307.43	306.75	309.44	309.02	307.88	308.32	304.06	307.42	303.45	305.59	307.25	304.02	306.93	305.37	307.88	307.65	305.37	306	306.22	308.73	304.13	308.55	306.09	306.02	306.99	306.99	307.09	305.5	306.74	306.63	304.85	303.96	308.08	304.97	306.53	308.92	304.53	306.06	304.66	306.3	306.36	306.81
309.92	311.71	312.27	312.76	314.32	313.28	313.02	310.68	314.64	312.54	314.6	312.31	311.89	309.71	311.75	312.43	312.94	313.41	314.23	312.51	312.47	312.51	313.27	310.21	311.91	313.5	311.62	311.83	311.12	312.68	312.65	309.16	310.71	310.95	312.54	313.98	310.43	312.05	313.43	311.36	313.76	312.62	312.69	311.62	312.26	312.61	312.56	313.84	307.67	313.76
309.48	309.55	309.47	309.95	309.24	309.15	306.9	309.89	311.4	307.42	309.2	309.74	309.94	310.23	309.36	308.31	308.28	306	306.58	308.05	307.35	307.48	306.3	308.2	309.5	307.36	310.4	310.41	308.36	309.2	309.08	309.32	307.97	308.85	307.15	307.33	309.88	307.45	309.95	305.99	313.19	308.26	309.78	309.07	311.21	308.59	307.71	306.27	307.92	309.65
303.43	303.31	304.31	303.59	302.92	303.65	300.1	305.88	301.07	302.5	304.9	305.45	300.72	302.94	300.75	304.66	301.93	304.83	302.87	305.4	303.41	304.22	302.57	301.87	301.06	302.6	303.74	301.07	301.89	302.92	304.71	303.29	302.32	303.47	302.78	302.92	304.15	300.02	301.14	305.1	300.66	302.73	301.87	302.71	302.98	301.31	302.47	302.91	303.45	301.9
313.89	317.11	316.27	311.66	318.17	317.1	312.77	314.54	316.8	311.12	315.05	314.14	314.92	315.9	314.84	313.41	313.57	316.47	313.65	316.09	312.41	315.92	313.28	315.19	316.3	314.47	316.41	313.82	313.63	314.49	313.7	310.61	313.91	315.84	314.6	315.45	315.46	315.85	314.06	317.85	313.93	316.16	314.84	314.25	314.61	317.63	311.85	312.65	314.87	313.64
311.39	308.4	311.03	311.15	312	308.5	311.01	311.05	310.74	311.06	311.21	308.55	310.81	309.82	311.95	311.53	311.31	308.44	310.14	311.1	309.12	312.69	310.87	308.65	312.16	311.92	313.26	310.7	310.31	310.71	309.99	310.88	309.09	309.56	311.46	311.87	312.27	312.62	310.25	309.3	307.96	311.51	313.11	310.93	311.34	313.47	312.6	309.23	312.24	310.31
294.75	293.82	295.77	292.05	292.34	294.09	294.54	293.49	293.21	292.11	293.9	293.89	292.57	294.35	293.44	294.49	294.25	294.83	293.31	294.21	296.06	293.53	291.55	295.24	294.8	295.54	294.58	294.34	294.72	295.03	293.66	293.47	293.49	291.76	294.24	291	293.9	294.76	294.63	296.95	297.02	294.7	293.61	292.28	294.04	294.08	295.37	291.44	292.79	294.11
305	303.58	303.69	303.56	302.25	303.01	304.27	305.02	306.51	303.06	304.84	304.04	304.83	302.85	304.97	303.72	302.98	302.85	303	301.76	304.77	305.88	306.56	303.83	301.06	303.51	300.85	303.12	305.9	305.74	305.04	303.49	303.74	305.75	304.45	304.78	305.16	306.7	306.25	307.28	302.64	304.52	304.19	305.53	303.19	304.89	304.16	306.65	303.72	302.53
319.41	318.05	316.41	319.67	319.1	316.14	321.69	320.43	317.35	319.52	318.03	316.5	318.31	318.36	318.7	317.79	317.82	318.71	318.82	317.28	316.98	316.98	317.82	319.25	319.64	316.47	318.32	319.71	316.69	318.58	318.45	318.3	318.49	317.08	318.94	317.12	318.06	318.37	319.12	319.67	316.84	318.9	316.36	317.39	318.95	318.63	319.9	319.18	319.03	317.55
296.66	299.42	298.52	299.93	299.31	301.44	300.2	301.28	300.82	302.52	299.62	300.39	299.91	300.31	301.3	301.84	301.04	299.12	303.44	301.17	300.62	299.31	299.84	297.99	297.92	298.23	300.63	300.51	301.2	302.58	300.74	298.56	300.2	300.57	299.56	298.28	298.73	301.13	298.75	299.44	300.78	298.65	299.5	302.11	298.28	297.54	299.22	302.51	301.88	302.69
302.55	301.8	304.41	302.43	301.51	304.32	301.98	304.78	303.99	300.25	302.74	303.13	302	305.09	305.67	303.21	303.82	302.46	304.58	301.22	305.23	302.04	303.08	303.63	304.2	302.79	301.01	302.39	307.31	302.52	303.44	304.59	302.74	302.57	301.6	303.13	302.97	303.36	301.97	304.8	301.76	303.24	305.58	304.9	302.48	301.84	301.24	303.73	302.25	305.06
299.97	300.68	302.7	297.7	299.76	301.98	298.43	301.52	300.88	301.17	299.03	301.37	299.97	299.59	298.25	300.26	299.84	299.5	301.41	302.45	297.9	300.23	301.12	298.82	301.69	301.4	300.81	298.79	297.18	299.6	299.05	300.52	300.94	302.3	299.86	301.93	300.79	300.94	300.11	300.18	301.36	298.7	302.17	300.58	301.74	299.91	299.78	299.04	298.5	302.01
304.5	302.59	305.07	304.46	303.19	302.55	302.81	302.24	304.11	304.58	304.77	301.27	303.23	302.57	302.84	305.12	307.14	301.29	303.18	303.25	302.85	302.92	302.03	301.67	303.28	303.84	302.8	301.8	304.12	304.22	303.15	302.89	303.93	305.8	300.94	302.13	299.49	303.21	306.07	302.32	304.58	301.15	303.78	299.52	303.61	305.63	305.18	304.25	303.89	303.58
310.28	311.21	310.37	310.25	309.88	310.86	311.93	310.89	309.75	311.67	312.32	310.24	310.05	310.14	310.62	311.19	311.98	311.58	310.74	310.71	313.25	311.04	310.45	309.34	309.06	311.44	311.39	310.3	310.07	312.68	310.38	311.97	313.57	311.15	312.94	308.29	311.85	311.56	310.86	306.64	309.81	310	309.59	310.62	309.05	310.77	308.17	309.7	313.1	311.27
320.13	320.31	319.2	317.68	316.9	317.54	317.71	319.41	319.17	317.53	318.4	316.83	318.2	318.68	318.57	318.27	318.15	318.72	319.21	318.44	318.02	318.64	319.99	318.68	317.95	317.69	320.09	319.15	317.82	318.31	320.91	318.9	320.78	317.49	315.07	317.1	319.2	319.76	318.48	319.65	318.85	319.4	318.34	318.01	320	316.91	320.36	319.68	320.03	318.76
299.22	299.22	302.34	300.32	300.5	299.22	300.33	299.71	301.82	299.25	300.41	300.96	300.26	302.06	301.88	299.06	301.1	301.96	301.78	304.25	302.71	301.32	300.06	302.66	301.22	300.99	303.13	302.52	301.37	301.22	300.5	300.71	300.81	302.08	299.99	303.35	301.59	301.98	303.07	303.47	300.96	301.68	302.35	301.06	299.41	301.76	299.94	298.47	302.17	299.81
305.76	304.78	305.22	306.18	304.18	302.11	305.76	304.62	303.97	305.36	305.37	304.15	305.9	304.66	304.5	305.61	302.63	307.01	306.28	302.87	304.11	305.79	303.61	305.71	303.97	306.2	306.42	304.65	303.92	303.66	305.27	303.25	306.15	304.45	303.63	306	304.63	307.51	305.74	305.69	306.41	306.46	304.61	305.19	304.13	304.67	305.66	303.25	303.51	302.39
329.65	328.49	328.73	325.44	330.02	327.24	328.65	328.42	328.7	326.68	327.7	328.34	327.64	330.35	328.46	327.22	328.14	327.36	327.29	330.43	329.14	327.64	330.46	326.04	327.09	326.53	329.01	327.47	325.5	327.55	327.37	325.72	328.96	325.1	329.33	328.89	327.31	326.89	330.1	327.66	326.13	329.62	328.2	328.71	326.45	329.97	327.25	327.79	326.4	327.99
306.45	306.11	305.87	304.18	305.91	307.43	306.96	306.4	304.88	310.47	305.97	307.32	306.39	307.81	309	308.38	308.02	306.83	306.68	303.9	304.77	309.2	305.54	305.3	306.22	306.49	308.43	306.45	306.99	306.41	304.23	305.6	309.37	306.42	306.54	307.34	306.56	305.49	305.05	307.15	305.06	306.33	304.03	306.62	304.71	306.8	305.64	305.37	305.39	306.24
314.22	318.03	317.24	315.76	317.32	314.97	317.33	316.93	315.89	313.95	316.23	317.3	315.44	317.41	314.7	315.75	316.18	315.93	313.9	316.39	316.27	314.68	319.08	317.5	316.43	318.1	316.05	314.5	318.85	316.21	316.18	317.72	317.48	314.77	317.25	316.28	315.69	320.46	317.48	314.34	315.56	316.77	316.15	315.63	317.11	315.22	317.32	317.15	317.16	317.11
317.81	314.98	314.54	314.08	314.38	315.73	314.49	314.65	316.71	317.57	318.7	313.82	314.33	315.38	312.72	314.73	316.35	315.56	316.12	313.15	314.59	315.18	316.17	314.19	314.98	314.73	313.35	314.12	318.97	315.95	317.12	317.18	315.89	316.35	312.92	314.57	312.38	312.15	314.58	314.2	314.45	315.06	314.34	315.58	312.99	312.72	313.76	314.89	312.97	314.52
314.24	314.67	312.4	316.65	315.12	313.8	316.15	313.59	314.67	316.16	313.57	315.99	315.64	314.57	312.59	315.24	313.94	317.17	313.05	313.22	315.67	316.3	317.67	313.7	313.45	314.6	315.82	314.66	313.98	315.41	315.99	314.57	315.98	314.59	315.82	316.43	315.98	315.68	313.79	316.68	314.73	315.75	313.17	317.14	315.64	314.37	314.5	315.69	316.48	312.79
316.89	315.56	315.02	315.17	316.18	311.62	313.28	316.5	315	315.49	314.71	311.96	313.02	318.45	314.4	313.92	317.54	313.33	314.78	315.91	312.73	316.97	316.47	314	315.08	314.6	313.86	313	315.27	314.82	313.54	311.64	314.38	311.61	314.86	316.59	315.13	314.71	313.02	314.95	313.23	312.34	317	313.91	314.31	313.89	312.31	314.26	314.33	314.83
312.43	314.96	311.63	314.97	314.59	314.39	309.09	312.44	313.47	310.96	312.11	314.93	313.02	311.9	313.86	312.53	312.15	315.83	311.3	312.47	313.82	313.47	313.32	312.3	317.37	312.07	313.27	312.21	311.33	311.75	310.57	315.84	312.3	313.39	311.75	312.79	313.07	312.68	314.45	313.07	313.96	313.09	310.19	313.99	311.68	311.41	315.45	316.07	311.26	316.08
303.19	303.17	301.34	302.48	301.19	304.47	301.79	301.71	302.76	304.11	304.62	300.65	303.22	302.5	301.64	303.31	303.22	299.83	301.94	303.05	302.37	300.98	304.51	301.98	301.58	301.64	302.9	301.15	306.61	301.47	303.9	302.08	302.57	306.11	305.3	301.93	300.86	305.36	302.13	303.36	304.64	301.38	302.75	302.94	303.3	302	304.92	301.51	303.76	300.58
316.98	318.63	318.89	314.93	314.03	315.29	315.07	315.31	315.87	316.21	314.85	316.68	315.72	313.99	314.51	316.36	314.82	315.03	315.52	313.82	316.35	317.03	315.38	317.45	313.43	317.74	314.39	317.49	315.72	314.82	317.04	317.62	315.93	316.12	314.62	316.85	312.31	316.01	315.63	316.58	313.6	317.74	316.37	315.56	313.99	316.57	313.78	314.74	314.69	316.3
303.64	301.65	303.5	302.11	302.79	303.49	301.25	303.18	302.36	302.07	300.69	303.53	303.5	303.3	305.78	305.67	302.43	301.42	303.99	303.65	304.18	304.79	304.92	304.58	302.88	302.84	301.75	303.66	304.57	302.06	304.69	299.93	304.37	302.2	303.63	302.4	304.36	303.12	303.34	300.29	301.81	300.78	304.18	302.73	302.93	304.3	302.89	305.24	303.17	301.81
315	314.13	313.92	312.65	312.94	314.29	314.26	313.23	312.11	311.93	313.08	314.21	313.65	313.3	313.51	312.63	312.62	312.13	313.31	315	315.54	315.29	317.14	311.79	315.68	314.32	313.26	313.58	314.02	312.13	316.34	314.33	312.4	312.25	314.01	313.32	312.61	312.33	314.58	313.19	312.4	311.29	315.21	314.92	309.88	312.07	313.04	316.54	316.37	314.47
315.51	314.65	314.45	311.81	311.39	310.97	312.3	314.22	313.78	314.05	314.24	313.53	312.5	312.62	312.33	313.08	310.27	312.72	317.08	313.44	315.61	313.06	311.73	316.01	314.02	313.77	311.7	311.87	312.68	312.44	314.85	311.94	313.63	314.89	312.92	312.46	310.32	316.77	312.62	314.29	312.59	312.83	313.96	315.57	314.2	314.63	313.29	316.03	313.26	314.11
310.82	311.31	315.96	311.75	316.44	310.77	312.19	312.03	314.12	313.25	315.34	308.34	312.35	311.21	314.42	314.01	313.94	311.97	310.7	312.69	311.89	311.46	313.03	315.38	313.02	311.35	315.01	312.98	312.72	313.64	314.59	313.4	310.46	314.01	315.55	314.13	312.21	312.48	314.09	312.01	311.2	310.71	312.08	311.65	313.71	313.99	312.83	311.45	312.92	316.73
330.14	329.36	327.47	330.35	330.01	328.48	327.65	330.21	327.09	329.51	327.58	329.49	329.62	325.9	327.27	329.21	328.07	328.48	328.95	326.45	330.16	329.02	329.44	330.13	330.8	328.85	331.18	328.71	329.49	326.65	326.17	327.69	329.38	329.41	327.77	328.76	329.32	327.42	331.47	329.28	329.19	329	325.74	331.02	326.26	328.82	331.06	329.05	328.36	326.96
330.12	325.22	330	325.43	328.81	327.48	327.99	330.16	328.5	328.77	327.22	327.11	329.47	327.33	327.58	326.51	326.46	328.52	327.32	328.44	325.7	329.37	326.21	329.1	325.72	329.52	326.42	330.47	327.27	327.89	327.31	328.04	330.41	326.44	326.94	328.04	329.55	325.6	328.5	327.08	330.03	327.98	327.78	325.76	326.96	329.1	327.44	328.56	328.18	323.95
307.31	305.61	306.06	307.59	304.66	306.39	307.97	306.16	306.56	309.17	305.97	307.71	304.38	307.4	305.14	307.79	306.98	307.33	305.31	306.98	305.55	305.63	305.91	306.79	306.4	305.86	304.53	306.71	306.92	307.96	306.13	304.85	305.88	304.58	305.32	306.72	304.57	307.53	306.54	305.28	307.44	307.21	305.79	303.79	305.81	306.3	306.43	306.95	302.41	305.97
320.7	317.84	318.39	318.08	321.1	318.24	320.72	318.68	319.15	319.42	318.68	318.15	319.61	319.04	319.63	320.33	318.55	320.83	318.68	319.69	319.69	315.07	320.18	317.3	319.36	317.2	318.71	319.9	318.79	319.86	318.57	323.29	319.14	320.56	321.97	320.59	319.22	318.7	318.44	319.09	317.86	321.21	320.6	320.88	319.92	321.06	318.54	321.61	319.64	320.93
308.65	304.49	305.25	302.71	307.04	305.67	306.15	305.87	308.54	305.72	303.55	305.5	305.48	307.05	308.37	305.56	306.76	305.24	307.3	305.74	300.63	307.38	304	307.32	306.53	304.95	305.87	308.43	306.18	305.38	304.42	308.05	306.06	304.16	305.49	305.82	306.3	304.59	307.16	306.54	309.21	304.23	306.16	305.04	306.44	305.19	306.14	305.52	309.31	305.51
296.46	294.76	295.91	295.08	297.47	294.13	294.23	295.97	296.68	296.13	294.79	294	297.78	293.88	291.9	296.64	296.21	294.17	294.27	295.15	294.89	293.55	294.31	295.55	295.58	296.66	295.33	295.44	294.9	294.55	293.2	293.84	296.52	294.5	295.74	293.63	295.31	294.7	295.22	297.5	293.62	296.83	294.61	296.7	295.81	298.3	292.22	295.99	293.64	295.28
317.34	317.35	316.44	316.81	316.93	317.18	316.08	316.68	316.68	317.19	317.39	316.88	319.36	316.38	316.92	318.95	316.06	315.45	319.71	319.16	317.51	318.41	314.85	318.15	316.69	316.01	318.17	316.18	315.56	316.7	315.64	316.88	316.43	316.36	318.28	315.76	321.2	318.93	317.98	317.6	319.31	318.37	315.66	317.31	318.25	317.5	316.41	317.98	316.66	317.3
293.8	297.13	293.31	292.45	292.46	295.35	295.31	291.33	295.26	295.61	298.01	294.13	295.54	296.86	292.78	295.56	293.65	292.76	296.03	293.44	293.93	293.75	294.39	294.96	295.33	296.46	294.95	298.45	296.95	297.85	296.21	295.87	295.04	294.14	296.72	294.92	293.97	296.01	294.57	294.19	297.41	295.07	291.11	295.76	293.78	294.45	294.17	292.82	294.47	292.76
313.07	315.57	315.28	315.12	316.18	313.49	316.08	314.6	315.06	315.64	316.6	314.89	316.74	314.42	313.57	315.01	312.4	315.98	314.84	314.92	316.67	317.79	315.09	312.18	315.63	313.68	315.93	315.05	314.25	315.17	316.78	316.07	315.53	317.74	314.48	315.41	313.28	312.61	315.47	314.28	315.33	315.09	314.95	313.65	312.54	316.3	315.34	315.49	315.33	313.43
301.93	302.64	304.1	303.06	301.08	304.07	301.38	301.82	302.39	302.07	302.24	302.52	301.82	303.15	301.44	302.32	302.98	305.33	299.84	301.55	302.44	302.74	302.88	303.05	302.53	301.17	302.19	301.69	301.92	303.64	302.32	300.32	300.63	303.05	301.21	304.13	301.13	303.41	302.94	303.37	303.38	302.24	299.85	304.55	302.44	305.32	303.16	302.22	302.92	302.57
313.29	310.02	311.51	310.42	310.96	312.58	312.76	310.62	309.67	313.52	310.73	310.71	310.02	309.55	311.54	310.66	309.25	315.06	308.69	311.89	311.48	309.82	312.15	311.15	314.71	311.15	314.99	313.58	308.41	310.57	314.43	311.24	310.39	312.19	312.07	311.07	310.96	311.7	310.22	313.51	309.64	311.08	312.33	313.93	310.04	313.43	312.72	310.13	311.5	310.72
301.45	302.04	303.73	304.87	304.05	303.57	304.98	304.4	307.07	303.1	303.94	303.16	302.21	304.43	306.51	304.93	304.72	303.99	306.94	302	303.89	304.53	304.09	304.98	305.97	305.54	301.92	305.35	302.99	304.47	303.08	305.36	305.01	306.97	303.94	302.45	303.9	304.5	303.24	304.42	303.17	304.3	304.23	305.3	307.34	303.18	302.57	302.86	305.62	304.15
314.52	315.17	315.35	314.45	316.91	313.27	316.9	315.15	310.96	314.56	315.43	315.04	314.09	315.56	310.97	314.61	315.55	315.33	312.71	313.95	314.96	315.99	315.49	315.82	315.25	315.57	313.7	317.3	312.94	315.34	314.98	315.47	314.42	314.1	315.96	316	315.6	313.64	314.89	316.7	313.61	317.9	315.67	315.98	317.04	316.89	316.65	313.99	312.59	314
318.26	321.14	318.3	317.71	319.19	318.17	320.28	315.98	320.96	319.12	317.46	316.73	318.19	317.81	316.63	319.76	319.74	317.32	322.02	318.37	319.96	321.22	316.82	318.34	318.35	316.61	318.38	321.56	318.29	317.9	320.26	317.3	320.23	320.04	317.85	317.72	318.7	318.17	318.37	318.33	317.7	318.42	318.9	318.11	319.2	318.32	320.15	318.39	317.97	319.61
303.69	303.34	301.1	302.48	304.78	302.11	302.09	304.75	303.9	303.12	302.03	303.61	304.36	303.87	302.85	303.14	304.29	302.29	300.57	303.9	304.86	303.86	300.91	304.82	303.35	301.13	300.91	304.02	302.65	304.28	304.29	300.62	303.79	303.75	303.31	304.32	301.69	302.47	304.23	302.51	302.32	302.33	302.7	304.11	305.68	300.88	303.15	305.66	303.97	302.69
303.63	301.97	304.48	303.81	301.27	301.12	302.45	301.75	303.16	302.49	303.55	302.17	303.01	305.8	302.77	303.12	302.43	302.1	302.8	303.14	300.14	301.54	305.14	302.48	303.11	302.8	300.41	301.15	302.43	305.35	302.97	303.68	305.56	304.41	303.03	301.11	303.63	301.99	301.48	303.63	303.28	303.77	302.89	303.21	302.03	303.89	302.62	303.7	301.34	301.85
305.69	303.86	305.24	304.39	303.17	303.9	301.56	301.88	302.87	303.54	301.45	302.85	303.72	304.53	304.48	303	304.46	301.13	302.7	304	304.06	302.88	304.53	305.93	299.95	303.49	304.4	305.51	303.75	304.36	303.21	302.92	306.45	302.43	304.22	304.99	302.65	301.91	304.76	301.99	303.44	306.2	302.4	306.63	300.48	302.89	302.58	302.76	305.13	304.62
304.45	306.01	301.01	302.32	301.37	305.47	305.88	303.25	303.43	303.63	305.2	305.23	304.27	305.54	303.63	303.35	303.99	304.92	304.48	304.58	300.89	304.58	304.06	304.5	304.97	302.42	305.44	304.99	306.87	302.97	302.62	304.05	303.05	302.11	302.05	303.41	303.49	305.12	301.65	304.94	301.43	302.85	303.42	304.36	304.76	303.98	304.12	303.38	303.35	302.45
315.44	312.42	314.54	314.93	313.35	310.69	314.6	314.5	313.05	311.45	312.14	313.16	312	312.62	314.58	312.7	313.18	313.58	312.81	311.58	313.05	312.26	313.89	314.01	313.01	313.35	314.72	312.91	314.04	312.05	313.62	311.1	313.31	312.61	315.99	312.2	316.71	315.54	312.96	313.38	315.77	315.28	314.51	313.21	315	312.91	312.79	312.34	315.86	312.71
319	320.4	321.26	318.68	321.17	318.65	317.02	319.65	318.71	319.76	319.64	321	318.74	320.67	317.32	320.17	317.63	318.55	320.28	322.05	319.38	316.49	319.64	319.65	318.08	319.71	318.26	319.7	319.83	320.43	317.42	319.09	319.57	317.69	318.99	319.38	318.37	320.94	317.33	321.11	321.08	319.35	321.32	319.27	320.21	318.54	318.41	320.4	318.34	320.65
304.16	303.23	301.18	301.92	301.51	300.73	300.95	302.69	303.07	304.51	302.2	302.08	298.75	302.86	302.91	302.42	302.99	303.13	303.47	300.63	304.27	303.19	301.04	305.64	305.12	304.78	303.54	301.95	302.09	303.63	301.27	302.37	302.53	301.11	303.3	302.09	304.16	302.02	301.67	300.08	302.59	304	304.12	301.79	303.28	303.76	302.28	302.72	305.04	301.47
315.71	317.53	314.71	314.49	314.35	316.82	315.14	316.12	318.28	316.77	316.12	316.69	313.62	315.23	317.32	315.35	314.63	313.87	315.42	317.51	315.37	314.58	312.36	314.26	317.05	318.5	314.35	317.7	316.83	315.28	316.39	315.12	315.37	315.74	315.67	315.74	317.29	317.78	314	314.95	314.7	315.01	315.47	315.13	314.55	314.27	315.7	315.04	317.14	317.14
303.28	304.29	303.29	304.78	301.43	304.45	304.02	305.01	303.61	304.25	301.59	303.82	303.1	304.03	303.39	302.18	301.65	302.11	303.68	303.87	301.78	301.15	302.49	302.08	302.87	304.06	302.2	303.83	302.92	303.53	302.74	304.44	301.95	304.66	302.14	302.39	305.87	300.86	301.73	302.48	303.99	300.46	300.38	301.14	300.88	302.64	303.5	300.7	302.51	302.61
311.56	312.83	314.85	313.42	314.19	313.94	312.81	314.99	311.76	316.06	314.72	312.03	314.82	314.19	311.03	314.26	312.12	313.11	316.16	314.46	314.3	315.01	314.14	313.52	312.69	314.5	314.02	314.58	312.98	314.56	312.73	313.13	315.8	311.58	311.57	314.89	313.86	312.49	312.72	314.04	312.97	316.44	312.08	314.45	311.61	316.16	312.06	312.67	313.74	312.62
300.79	304.2	305.06	303.24	303.05	302.78	304.46	306.22	301.68	305.13	303.43	305.2	303.65	304.51	304.6	304.42	303.47	303.44	303.13	305.91	305.24	305.34	306.06	305.91	304.34	306.16	304.63	305.73	303.9	306.14	305.3	304.19	301.99	304.53	304.7	301.68	304.84	307.54	304.57	306.48	300.81	304.3	304.45	304.78	304.76	304.58	306.38	303.85	306.3	304.34
300.9	302.28	300.67	301.55	301.99	301.83	303.99	302.16	302.75	303.78	301.59	304.63	302.67	297.03	303.75	300.05	300.32	303.13	302.27	301.93	303.09	303.36	302.72	302.5	304.21	302.64	302.9	300.34	302.63	302.01	303.11	302.12	303.15	301.94	302.37	303.89	302.11	302.95	306.27	301.84	301.31	303.46	303.04	304.52	302.07	304.03	303.17	302.19	300.34	301.9
330.62	325.44	327.27	326.35	330.11	327.67	327.21	326.89	328.59	326.29	325.7	325.25	327.61	326.19	327.71	325.95	327.89	329.13	329.25	325.89	325.87	325.37	328.67	326.49	326.61	328.55	325.76	328.54	327.68	325.63	327.08	328.08	326.61	326.92	328.05	327.32	326.74	328.3	326.71	327.61	328.61	326.7	328.82	324.36	325.78	328.16	326.01	324.48	328.3	326.06
323.36	322.52	328.07	324.32	324.43	324.89	324.09	325.94	325.27	326.97	325.08	326.54	323.94	324.89	324.91	326.45	326.43	328.32	326.19	323.8	323.44	327.49	325.29	325.88	326.08	322.46	323.34	323.27	325.97	326.21	323.72	327.71	325.57	325.16	325.66	327.24	325.69	327.48	326.37	326.92	324.42	324.7	326.64	326.22	324.84	323.39	329.29	323.18	325.34	326.98
303.02	303.93	303.76	301.35	304.02	305	303.86	301.35	303.49	301.36	303.95	300.45	302.38	305.04	305.3	306.39	306.32	304.28	302.82	301.77	305.2	304.26	300.56	303.6	304.31	302.34	303.86	301.56	304.79	303.17	304.8	306.01	304.76	303.48	302.48	304.07	302.64	304.66	305.38	300.41	301.02	304.52	302.27	303.8	304.12	301.74	302.59	304.73	303.38	302.46
314.27	312.95	313.28	312.51	313.64	314.32	313.35	310.11	310.27	313.76	313.96	312.61	312.69	311.65	313.13	310.93	311.54	315.46	314.16	313.53	312.05	313.69	313.55	313	312.59	313.76	312.06	312.66	311.54	313.79	312.3	313.26	311.01	313.29	313.35	312.23	312.37	315.05	314.6	313.69	312.66	312.95	314.24	312.77	310.18	312.94	315.11	313.06	311.99	316.34
327.39	327.51	327.34	328.31	330.27	329.62	326.79	327.76	328.09	329.23	328.04	326.12	327.78	328.35	327.65	328.58	329.54	327.18	330.34	326.61	327.89	327.03	328.2	332.01	330.21	326.44	330.03	329.24	325.4	327.29	327.95	328.76	328.8	327.85	326.76	328.85	328.85	328.39	329.06	329.61	326.53	329.38	326.24	324.99	327.78	328.36	327.4	327.15	328.13	327.89
306.73	305.7	301.98	304.77	308.26	306.99	306.94	305.12	306.93	303.25	306.5	308.16	307.58	306.67	306.7	305	305.8	308.38	306.03	305.02	303.77	305.01	307.05	307.03	307.29	304.97	306.35	302.89	303.19	304.76	307.56	307.29	308.13	305.53	305.79	304.81	308.4	306.38	306.75	306.86	305.87	304.73	306.71	306.3	307.61	306.77	305.97	307.49	306.81	305.14
317.41	316.57	317.04	317.02	317.64	317.56	317.7	318.13	319.05	318.61	319.58	319.69	317.33	313.92	318.85	318.62	319.58	316.7	315.55	317.6	317.79	316.25	318.81	316.89	317.94	319.45	318.46	318.8	315.4	318.99	320.11	319.19	319.43	317.69	316.17	319.38	319.14	317.17	320.1	316.76	315.11	317.55	318.68	318.08	319.86	317.25	315.51	315.58	317.46	318.54
304.13	305.06	304.53	306.95	303.99	305.85	305.37	306.85	305.4	302.11	303.5	306.56	308.66	304.36	307.12	302.48	306.14	305.05	304.8	306.24	304.43	304.01	306.43	303.2	305.66	306.06	305.61	304.96	309.9	305.4	305.94	305.27	305.49	306.48	305.1	306.24	306.18	304.29	307.12	306.21	304.22	304.03	305.35	304.35	303.92	304.88	304.07	305.68	305.34	303.88
311.98	311.44	313.15	311.88	313.89	312.48	313.33	316	313.39	314.14	314.54	314.08	314.39	313.91	315.55	313.09	313	314.82	313.5	312.97	319.27	314.17	315.85	312.43	312.25	312.42	314.17	313.4	314.02	315.68	312.36	313.24	312.61	314.51	311.48	315.45	313.94	313.65	313.74	315.19	312.34	312.88	313.84	314.52	313.61	312.13	313.7	317.83	315.75	314.12
303.86	304.08	306.44	304.06	305.44	303.51	303.63	303.96	304.11	304.61	305.27	306.41	304.38	304.33	306.93	304.25	304.23	303.33	303.86	305.61	304.02	304.25	303.49	304.22	302.41	302.77	303.88	304.32	306.02	304.42	304.58	303.79	304.08	302.46	304.04	303.25	304.71	303.36	306.06	303.7	302.67	304.93	304.7	305.16	304.92	305.84	300.77	303.15	303.96	306.47
303.07	302.18	303.59	303.59	306.59	303.58	302.77	305.53	301.6	303.73	304.39	303.09	302.51	303.38	304.37	303.24	303.7	302.67	302.03	304.48	302.98	305.21	304.42	303.1	302.5	301.94	303.54	302.96	303.82	299.92	303.98	302.62	302.06	303.56	300.47	304.62	303.79	302.82	303.26	304.53	301.37	303.94	305.22	303.62	302.72	305.45	306.04	301.55	305.29	301.78
316.74	316.28	317.21	315.46	314.32	314.5	315.77	317.29	318.64	314.23	314.45	317.4	315.49	315.01	317.03	316.25	317.09	316.83	316.59	317.32	315.09	312.23	318.89	316.36	315.08	316.28	312.82	316.22	316.4	316.21	314.53	316.65	312.86	315.59	316.27	314.82	315.6	318.07	314.21	316.54	314.67	314.93	314.93	316.37	314.34	317.61	315.07	316.14	316.41	316.9
303.96	303.43	305.04	302.46	305.95	304.43	304.15	303.14	304.7	305.04	302.82	304.92	304.78	305.29	304.79	305.47	305.85	303.89	305.04	303.44	304.16	306.6	304.15	303.03	304.47	304.95	303.89	305.65	303.56	304.93	305.02	302.82	302.11	303.82	302.25	303.13	302.55	303.34	305.03	302.7	303.39	304.88	304	304.65	306.42	302.06	307.05	303.28	303.64	302.32
325.85	327.11	326.97	329.27	327.59	327.17	329.32	326.79	327.9	328.01	327.62	327.63	327.07	326.64	328.57	324.81	327.81	326.3	326.09	326.31	324.48	327.98	329.32	327.34	327.35	328.57	327.73	328.67	327.99	327.6	325.23	327.74	328.24	327.29	326.85	328.86	327.48	325.8	328.6	326.33	328.52	325.55	327.69	325.97	328.42	328.12	329.37	328.03	325.05	326.1
313.13	314	314.1	311.92	313.43	310.51	310.58	311.92	314.57	313.08	311.98	311.91	312.71	313.84	314.22	312.7	316.24	311.93	311.74	310.9	314.03	314.05	312.22	311.39	309.83	311.69	310.87	312.13	312.06	311.74	311.07	311.2	311.07	314.52	314.63	312.58	313.89	311.7	314.28	312.98	311.71	310.31	311.45	311.82	309.6	311.42	312.06	310.5	311.72	312.57
319.92	317.18	316.09	318.08	318.93	317.82	318.31	315.7	318.67	317.34	318.24	319.82	320.69	320.25	320.15	318.24	316.26	316.54	319.46	319.8	317.87	316.38	315.67	317.3	319.74	316.27	320.22	318.29	316.57	321.56	320.76	318.05	317.54	316.85	318.87	317.17	318.6	316.97	319.59	318.77	317.86	317.09	319.17	317.39	320.87	318.98	315.86	317.79	317.1	317.2
316.34	314.08	315.92	314.74	314.26	314.64	314.9	315.84	315.85	315.52	311.91	315.58	314.9	313.75	312.83	311.46	313.79	318.72	317.62	316.48	316.22	315.28	313.31	311.51	315.14	315.7	313.82	315.63	313.67	316.08	316.34	314.31	315.18	315.55	315.91	316.34	315.83	314.93	317.7	314.42	314.63	312.65	314.98	314.58	315.18	315.24	317.35	313.19	312.66	313.73
316.64	313.16	314.77	314.44	316.49	314.78	314.88	313.38	316.76	315.06	317.23	314.76	313.85	317.22	313.13	314.57	314.82	317.34	315	317.77	313.18	316.59	314.19	314.91	312.5	316.81	313	316.36	316.35	314.96	312.92	316.25	315.85	314.19	314.88	315.64	314.56	314.6	313.41	313.17	315.25	314.18	314.72	314.86	314.68	312.8	312.65	317.44	316.7	313.17
315.98	314.35	313.95	316.19	315.89	317.9	316.82	315.79	317.57	319.51	316.14	315.2	316.16	317.12	315.17	313.99	315.45	315.43	316.14	314.94	317.81	315.13	317.14	313.17	317.29	314.22	312.96	315.55	313.82	314.55	315.23	315.64	318.36	315.4	318.13	315.11	317.21	316.69	316.45	314.12	314.45	316.07	315.25	314.33	318.04	314.53	316.7	316.72	318.26	315.68
310.07	314.04	310.84	311.43	312.88	313.31	312.32	311.84	314.22	311.53	313.11	312.11	311.09	311.7	313.9	314.66	313.47	312.6	311.97	315.01	313.57	309.53	312.66	312.91	310.63	314.18	308.57	309.71	311.91	313.05	313.69	309.71	311.02	311.88	311.99	312.3	315.41	309.83	312.35	312.64	311.71	312.77	311.8	312.6	310.38	311.09	312.99	310.26	314.55	313.43
315.07	315.34	313.15	318.27	315.56	314.68	316.98	316.27	315.41	314.11	311.2	315.48	311.62	316.21	314.46	317.73	314.36	315.81	315.48	314.71	314.23	314.58	313.91	317.93	315.52	317.16	314.79	313.87	316.57	313.75	317	316.41	315.26	315.09	312.47	314.78	312.25	316.46	317.35	316.07	315.14	316.58	313.01	314.15	314.44	316.23	315.72	316.37	313.26	316.99
307.19	303.35	306.43	307.46	306.67	306.7	306.99	304.91	307.1	302.27	307.02	308.1	308.22	306.94	307.47	305.72	305.51	304.65	310.55	306.02	304.82	304.74	308.12	305.04	307.23	306.77	305.06	306.29	305.31	305.91	304.67	306.56	305.5	306.23	306.23	303.24	304.71	306.81	305.3	307.22	305.5	308.32	306.74	305.69	305.05	308.11	305.29	306.79	307.87	308.98
302.1	304.71	302.82	304.43	303.72	304.2	300.71	304.77	302.17	303.84	300.72	303.03	302.71	302.08	302.76	304.84	305.84	303.66	302.71	303.51	302.36	303.61	301.13	304.71	302.37	304.48	304.82	302.36	304.36	303.43	305.07	305.75	302.92	302.34	303.58	301.91	305.85	303	301.73	304.5	300.18	302.64	305.01	301.72	303.05	304.05	304.26	304.35	305.51	303.73
327.7	328.25	328.67	328.85	328.41	327.66	328.52	331.23	328.85	328.2	328.23	327.55	329.04	325.54	330.46	327.82	326.56	328.79	327.55	329.68	329.36	329.24	328.17	329.52	326.33	329.78	329.37	328.64	327.11	330.11	329.23	327.1	327.4	327.32	327.29	329.42	329.83	329.5	327.26	327.38	328.69	330.16	328.71	325.79	329.54	326.36	328.81	329.58	329.1	328.67
319.21	321.27	319.73	317.3	317.38	317.2	318.05	317.81	321.96	318.6	317.05	319.88	319.31	318.76	318.57	318.54	319.28	320.99	318.82	318.56	316.49	318.88	319.85	318.29	320.35	320	317.34	317.5	314.86	319.35	318.8	316.23	319.05	316.4	320.35	321.17	318.9	318.79	318.62	322.39	315.03	314.64	315.69	321.87	319.8	317.12	318.99	318.65	316.89	319.01
298.99	295.98	293.23	294.65	295.06	295.05	296.48	295.24	299.21	298.84	298.89	299.81	294.7	296.05	294.27	299.02	297.77	297.11	296.37	297.3	294.83	296.01	299.14	299.36	298.64	295.79	295.44	296.45	297.74	296.56	297.95	298.58	294.85	295.39	297.78	298.18	296.4	298.01	297.99	298.26	296.43	298.82	297.07	294.63	297.04	295.9	295.64	291.45	297.71	297.68
304.01	302.39	305.18	302.5	301.93	304.33	302.33	304.83	301.67	304	304.11	305.23	300.55	303.9	302.61	302.07	301.54	302.74	300.82	303.32	305.23	305.89	304.66	301.87	304.64	301.88	304.96	301.9	305.66	303.54	302.48	301.76	301.25	302.03	303.03	303.1	306.11	302.47	303.85	304.93	302.86	304.1	303.17	303.33	301.45	305.26	303.58	300.62	302.2	303.49
319.11	318.7	316.56	317.99	316.74	316.73	319.62	317.78	317.53	314.39	317.01	316.38	315.62	317.94	319.66	317.97	318.66	316.22	314.87	321.08	317.16	318.53	316.59	314.25	314.9	316.75	315.1	318.23	316.33	320.7	319.16	317.58	319.38	315.8	317.67	318.05	317.65	317.34	318.01	317.96	314.1	317.51	316.12	317.74	316.11	316.89	319.69	316.05	317.06	316.58
329.38	324.31	326.96	326.43	328.72	330.61	329.45	328.26	328.91	325.84	328.23	328.4	326.8	329.46	328.25	328.72	327.03	327.03	326.84	326.5	329.83	327.36	325.87	326.34	327.58	326.66	327.72	326.07	327.68	326.42	327.72	327.96	325.82	328.18	330.23	329.05	328.54	327.57	326.89	325.99	328.42	328.19	326.75	326.81	327.63	326.13	327.75	327.29	327.2	328.73
312.56	314.87	312.36	314.53	313.33	315.11	316.56	312.03	314.04	314.4	313.43	312.91	312.77	313.09	314.46	313.83	315.39	313.33	313.42	315.53	313.88	316.87	314.24	313.86	314.44	316.01	312.02	314.57	312.3	315.62	315.35	316.22	314.13	314.27	314.03	313.97	313.77	313.4	315.33	313.45	311.87	313.9	314.7	310.47	312.19	314.63	312.83	314.22	314.01	315.97
325.26	322.71	325.79	324.4	325.9	323.92	324.57	326.11	325.06	324.79	322.4	324.33	324.58	323.47	322.75	323.94	324.88	324.54	325.1	324.27	327.57	325.39	321.14	324.33	324.96	323.62	326.43	324.98	324.31	325.92	321.46	323.37	322.77	323.47	325.06	324.87	325.11	323.42	325.28	323.05	324.8	324.84	324.48	325.35	324.09	325	327.36	321.35	323.68	324.91
303.56	302.81	303.99	304.95	301.14	303.62	305.14	302.6	302.93	306.52	306.53	305.5	303.26	303.6	303.59	302.41	302.45	302.43	303.55	302.27	303.63	303.55	304.26	305.38	303.04	302.13	303.99	303.26	303.08	304.15	304.72	301.67	303.16	302.74	301.8	302.87	303.78	304.23	305.9	303.16	303.05	304.08	303.3	302.39	303.86	304.33	303.79	306.54	302.13	301.2
302.37	305.45	303.95	305.13	303.61	303.3	304.5	303.26	304.27	304.89	303.01	304.03	305.05	303.09	305.81	302.35	302.18	303.24	302.94	303.19	302.1	304.06	304.27	304.98	301.82	300.91	305.56	305.45	304.54	301.08	302.37	302.05	303.26	303.73	303.41	303.92	302.79	302.86	302.11	305.19	302.51	305.45	303.66	302.9	301.59	305.93	304.64	302.34	301.7	305.06
294.1	295.17	292.46	293.91	296.79	297.02	293.52	295.09	295.76	294.34	294.89	292.54	294.61	291.17	294.58	295.14	296.48	294.47	295.06	297.3	295.52	295.06	296.08	296.94	295.59	296.92	294.8	296.29	294.57	294.51	295.8	294.5	293.13	294.43	295.18	293.3	295.53	295.09	294.29	293.49	293.1	294.18	296.9	297.08	292.5	294.94	295.24	296.14	295.66	297.52
306.2	305.17	305.35	304.72	302.72	304.2	307.84	303.97	303.59	304.43	307	306.09	306.3	306.64	302.9	304.44	305.98	304.22	306.77	304.78	306.57	304.28	304.97	304.8	305.91	307.53	305.94	306.68	307.32	306.29	304.29	308.1	302.49	308.3	304.98	305.85	306.91	305.96	304.98	302.91	304.82	306.41	305.75	303.86	306.22	304.41	305.49	305.16	306.07	304.77
311.74	310.36	312.4	308.83	307.59	311.87	307.9	312.46	311.62	311.1	311.28	309.57	311.43	310.9	310.55	312.04	310.6	309.39	309.73	310.96	310.02	309.77	310.42	311.33	313.4	309.35	310.51	311.44	311.49	311	311.42	311.59	309.24	308.54	311.2	311.7	310.54	309.75	309.05	310.43	312.51	310.03	311.98	309.9	310.11	312.2	311.42	311.07	309.87	310.44
304.82	302.85	303.69	306.7	305.05	301.21	305.05	303.76	304.1	303.86	300.09	304.44	302.19	304.08	302.14	302.84	302.43	301.59	302.96	304.28	300.49	304.81	307.01	304.05	302.41	303.35	304.87	303.62	306.58	302.73	301.55	304.83	303.94	305.42	301.67	304.27	306.82	304.89	303.43	303.41	304.38	304.07	304.86	301.87	305.48	304.14	304.63	302.61	306.66	303.95
308.1	307.16	308.07	308.27	308.71	308.79	308.22	306.37	308.44	308.87	306.98	306.95	309.53	309.53	307.88	306.98	308.98	310.16	309.95	308.65	308.4	310.07	309.8	308.79	307.91	311.25	309.86	308.62	307.33	308.3	309.01	308.8	308.47	308.63	308.93	308.53	309.28	306.76	308.79	308.78	308.72	310.13	309.38	312.02	309.88	311.81	307.21	308.91	308.34	310.23
319.66	318.09	318.2	317.08	314.94	315.51	317.11	318.72	315.06	316.8	318.89	316.47	319.51	316.69	316.52	317.25	317.75	317.2	318.37	319.95	316.49	318.59	315.15	315.87	316.85	318.08	318.39	316.96	319.4	315.83	317.29	315.62	317.2	315.56	317.55	318.46	316.93	315.99	318.14	315.6	317.18	317.41	318.29	316.13	316.51	317.55	314.41	315.42	315.79	314.82
318.5	318.08	316.36	316.81	317.77	315.5	318.57	316.94	316.22	318.69	317.94	317.67	314.09	315.2	318.3	314.84	316.35	316.76	318.78	315.45	317.52	315.53	318.04	316.29	315.07	318	315.67	318.19	317.18	316.71	316.96	319.52	318.24	317.43	318.15	317.24	316	317.75	319.4	317.4	316.79	318.32	318.4	318.34	318.28	315.39	315.17	316.09	314.66	317.06
300.68	302.41	302.46	301.05	301	301.21	301.35	298.69	302.06	298.92	303.47	299.86	297.84	297.78	301.88	300.44	299.67	299.56	300.51	299.78	299.32	299.2	299.51	299.44	298.32	300.7	300.83	296.93	299.18	300.24	296.92	300.22	300.81	299.65	299.24	302.34	301.52	300.31	300.94	300.98	301.54	300.19	300.85	300.1	300.38	299.83	300.71	299.14	300.46	299.37
308.46	308.73	309.5	308.28	308.55	307.11	307.48	308.62	309.75	305.65	307.72	305.97	304.4	306.86	306.23	308.74	309.53	308.89	307.72	308.24	309.85	305.93	306	306.77	308.21	306.06	307.06	307.07	304.75	306.92	306.94	309.12	309	307.33	304.69	306.94	306.98	308.11	306.11	308.56	305.93	307.73	305.7	306.36	307.27	307.51	307.87	307.73	306.69	305.63
306.23	304.91	304.67	305.2	304.31	306.92	301.61	308.35	304.29	303.98	306.91	305.95	307.55	307.27	306.56	305.07	306.54	305.41	305	306.86	307.49	305.29	305.86	305.82	302.91	305.25	308.75	304.73	305.75	307.83	305.87	307.89	307.08	304.63	304.43	304.82	304.24	306.71	307.02	307.45	307.95	302.8	305.48	305.98	305.14	309.05	307.68	304.91	303.1	305.48
[truncated: 150 more columns]
