# Supplementary material for: Genetic dissection of main and epistatic effects of QTL based on augmented triple test cross design
Source: PLoS One. 2017 Dec 14;12(12):e0189054. doi: 10.1371/journal.pone.0189054 (PMC5730204; doi:10.1371/journal.pone.0189054)
Supplement: S9 Supporting Information — (ZIP) [file pone.0189054.s009.zip › z5_500_0.5_5.csv]

314.15	315.47	314.6	309.82	312.66	313.56	313.53	312.68	317.58	313.39	314.02	313.39	316.52	314.27	314.16	315.6	313.64	311.73	315.81	313.55	315.39	313.3	314.24	315.45	317.1	314.88	316.43	312.06	316.43	313.58	313.76	313.92	315.63	316.29	314.31	315.18	313.3	317.54	312.94	316.78	316.21	311.9	314.17	313.46	311.52	314.48	312.75	312.78	311.91	315.12
309.22	306.53	311.58	307.97	312.44	311.28	313.81	312.25	310.45	308.05	312.28	306.57	312.39	312.37	308.3	310.98	312.36	309.16	308.4	310.82	307.19	310.64	315.08	309.69	308.46	306.84	308.44	309.62	310.82	308.74	307.71	312.81	309.9	310.01	313.13	309.93	310.92	310.8	309.83	310.12	315.56	309.32	309.14	311.02	310.4	312.06	309.93	309.65	309.49	311.36
311.57	315.92	315.38	309.36	311.04	315.04	310.96	310.65	314.31	314.3	312.12	312.61	314.57	313.61	313.53	313.87	315.62	310.9	314.91	316.56	314.09	316.4	315.52	312.12	310.19	315.3	312.74	314.89	315.39	314.79	314.63	315.06	316.29	313.47	314.02	312.79	310.87	313.81	315.43	311.65	314.45	311.93	315.31	314.29	314.03	315.05	315.94	314.19	312.29	313.75
317.52	314.86	318.62	313.29	316.82	316.52	320.28	317.64	315.86	314.14	318.03	315.87	316.57	316.85	313.61	313.19	317.55	316.28	313.93	315.22	318.84	316.84	315.37	320.13	317.52	316.46	315.86	315.5	317.99	314.11	314.29	319.23	317.25	313.85	318.66	315.2	318.94	313.23	316.59	315.29	312.49	316	317.04	319.11	315.04	314.65	316.84	320.18	317.71	317.05
294.75	296.74	299.25	293.56	296.38	298.79	297.3	296.14	298.95	296.07	295.71	298.19	296.16	295.84	300.45	295.07	296.29	297.54	297.73	296.62	293.47	298.5	295.95	297.78	294.61	297.82	295.45	291.59	297.1	292.68	296.39	295.27	292.17	294.84	296.03	297.83	294.24	293.71	295.95	298.08	297.51	290.29	299.64	295.77	296.9	295.11	297.63	298.27	299.03	295.89
325.83	327.53	328.47	325.98	328.65	326.44	326.34	327.15	330.36	328.52	321.95	329.23	325.78	327.83	327.11	328.93	330.19	323.24	329.59	330.11	325.89	323.62	327.63	327.22	325.97	329.79	330.56	323.81	328.18	326.82	325.08	325.87	326.44	328.64	329.98	327.03	324.54	324.8	328.88	325.24	329.25	324.67	330.78	326.8	327.43	322.34	322.71	325.53	324.02	325.85
305.4	301.81	301.84	299.85	300.97	299.69	300.17	298.97	302.16	304.5	304.13	302.71	301.12	302.11	300.27	304.66	301.92	307.12	307.3	301.68	305.86	299.02	302.81	304.34	298.88	301.3	300.4	299.77	302.92	301.17	303.32	300.61	302.81	303.56	298.57	304.54	303.03	303.96	302.58	301.06	300.23	302.04	300.3	305.02	300.44	301.21	301.23	303.63	302.41	303.86
302.6	307.31	304.24	307.13	301.92	301.6	303.38	304.36	304.58	302.57	306.66	303.44	306.21	306.93	306.83	306.25	307.16	305.51	306.35	304.17	306.87	305.8	307.55	304.68	302.17	305.05	306.9	306.33	305.98	307.36	305.46	305	300.61	304.47	307.65	308.36	303.75	307.16	304.94	303.65	302.24	308.29	302.61	303.49	300.29	300.73	306.46	304.89	303.09	305.63
300.2	300.75	296.68	303.76	300.93	298.45	298.48	299.02	300.97	304.66	300.36	300.22	300.22	300.25	302.51	300.37	300.92	300.89	294.63	300.34	300.65	299.1	302.62	300.76	299.23	301.35	300.07	299.81	300.93	300	301.23	301.24	300.27	301.34	301.11	299.16	302.05	301.63	303.52	295.31	299.78	299.89	300.08	300.53	298.48	305.66	298.46	302.28	299.96	298.37
308.05	309.91	306.48	311.73	307.33	307.15	311.46	311.04	309.96	306.89	305.78	308.23	308.47	309.32	310.76	310.14	311.02	307.49	307.45	309.26	305.26	313.25	308.01	311.23	310.95	306.4	305.09	312.08	310.9	308.22	306.23	310.26	309.12	309.77	309.41	308.05	304.81	309.51	308.98	309.63	309.6	309.46	312.68	309.37	310.05	308.27	307.64	309.76	309.44	309.85
301.99	305.46	299.64	302.2	304	301.59	299.97	301.84	302.2	302.74	302.87	307.06	303.85	304.31	305.23	305.68	308.66	304.18	299.72	300.47	304.07	305.32	299.43	302.55	302.42	301.04	299.72	300.19	300.74	301.2	307.3	302.72	306.88	308.51	301.76	300.92	302.77	305.44	301.02	303.58	305.16	303.12	304.45	299.72	301.93	304.72	304.08	304.09	302.01	303.47
296.72	296.21	296.13	292.7	297.83	293.28	290.39	295.3	293.01	295.92	294.39	293.97	293.21	298.31	297.72	291.38	293.23	295.77	293.41	292.96	295.2	294.44	297.58	294.68	296.34	294.61	294.83	294.84	296.52	296.27	292.02	295.53	293.94	296.68	291.79	298.38	293.53	293.9	290.97	297.87	296.07	295.17	296.5	293.78	299.3	294.87	295.89	295.52	297.64	295.71
301.67	303.62	304.48	308.16	304.28	302.89	301.62	303.8	304.73	300.01	300.79	299.94	299.58	300.8	306.24	301.96	299.23	301.38	303.12	302.57	301.22	303.09	303.99	300.69	308.47	303.71	304.7	303.82	302.93	305.74	301.64	302.57	303.6	305.48	301.16	304.32	305.87	306.02	306.05	299.41	302.96	301.81	304.13	306.09	302.83	302.16	300.85	302.16	306.27	299.89
319.07	314.86	318.84	318.04	316.8	317.18	318.64	318.88	319.73	326.44	317.18	315.44	319.41	318.63	319.91	318.79	320	321.49	323.45	319.35	318.76	318.54	319.22	315.82	318.4	315.73	316.4	317.51	320.37	316.13	319.45	319.02	319.84	314.81	319.78	318.28	317.05	318.17	319.54	318.35	321.34	316.22	318.28	317.33	318.45	316.57	321.66	318.84	319.34	319.73
298.32	300.76	299.74	298.11	303.05	303.13	301.06	301.51	300.63	297.15	302	299.32	300.19	298.05	300.63	298.36	299.88	299.4	299.73	300.48	301.41	299.58	299.18	299.42	301.75	300.08	299.43	298.95	302.54	297.71	299.42	298.4	302.02	300.54	301.09	300.53	300.29	298.12	299.09	303.08	299.96	303.73	297.31	301.75	300.33	304.25	302.25	299.47	303.39	301.2
318.41	313.56	317.89	316.83	313.21	319.64	313.17	318.26	321.96	317.06	316.82	317.59	319.35	316.15	316.85	318.9	317.31	316.43	317.53	315.25	317.24	320.11	319.05	318.06	316.24	316.8	317.71	316.66	316.49	314.78	315.42	318.87	317.73	316.37	315.19	317.81	321.45	318.81	317.6	314.7	319.17	316.85	319.23	317.12	316.52	319.95	316.73	315.56	313.31	317.46
323.99	324.85	328.34	325.69	323.83	326.34	324.63	325.52	322.02	323.54	325.52	325.62	326.08	325.41	321.92	321.84	325.21	322.43	325.1	322.27	323.01	324.87	326.44	327.77	324.54	322.5	321.8	322.79	326.17	325.67	323.34	326.66	327.43	328.24	323.56	324.57	323.7	326.98	321.68	325.76	322.84	324.93	325.7	325.32	323.81	318.2	322.33	324.34	325.75	321.15
303.47	302.05	306.1	307.92	304.65	308.7	305.83	306.18	300.78	303.27	305.86	303.7	302.85	301.89	306.07	305.3	298.57	302.11	305.09	301.15	305.48	302.71	306.29	303.04	307.66	300.71	304.04	301.87	304.09	305.14	304.2	302.58	304.92	303.39	302.67	302.53	303.38	304.3	304.96	305.77	304	301.25	303.06	307.79	305.05	304.75	301.43	303.54	304.07	302.57
303.13	301	301.21	299.78	306.06	305.65	301.26	302.32	301.47	305.24	303.56	303.57	301.16	299.35	306.42	304.55	303.81	301.12	307.38	303.39	305.74	303.95	303.26	301.6	301.96	304.97	304.95	303.87	303.48	303.26	303.07	302.29	304.3	305.25	301.53	304.51	300.17	304.78	304.21	302.94	304.79	303.43	305.7	302.24	297.59	305.07	302.07	304.88	303.41	306.91
310.03	313.13	311.85	316.23	309.84	316.94	315.24	314.57	315.22	314.02	309.19	317.75	314.55	313.72	316.58	311.51	313.68	312.82	312.76	310.27	313.39	310.81	311.5	311.88	313.58	314.83	312.31	313.84	313.81	311.86	312.81	312.82	308.4	317.45	317.6	311.11	316.13	310.8	314.36	315.49	314.59	310.4	311.37	314.6	310.25	314.47	310.07	312.54	311.57	310.73
304.34	302.65	304.22	300.6	304.12	303.03	303.06	302.23	308.72	302.53	303.34	302.28	301.37	305.74	304.64	304.18	307.71	305.99	303.94	308.37	304.2	307.26	301.67	307.34	302.14	302.99	300.85	304.13	305.56	306.97	308.27	304.39	306.51	305.32	306.46	304.43	301.5	303.77	301.93	305.08	303.58	304.9	303.84	305.23	301.68	304.43	305.62	301.83	308.33	301.6
301.95	305.91	305.37	303.15	305.64	304.07	305.88	311.86	305.85	307.69	307.4	309.62	308.5	304.65	305.22	306.32	304.8	305.5	305.86	305.75	309.28	305.86	305.65	306.42	308.09	307.77	310.96	308.28	305.48	308.05	305.35	308.02	308.74	305.22	304.04	305.44	309.59	307.46	303.95	307.54	307.3	306.08	304	305.04	305.33	306.33	303.62	305.82	303.18	304.69
313.24	317.55	317.35	312.65	314.09	315.87	312.62	311.58	312.56	316.03	314.77	316.66	314.67	315.37	313.59	311.57	313.99	316.58	312.97	314.15	314.67	313.33	314.85	317.47	315.5	317.24	314.19	315.19	315.21	319.28	314.16	318.15	314.81	314.87	315.46	319.46	315.72	316.45	313.88	316.03	312.99	319.92	312.92	319.98	313.01	313.85	313.05	315.47	313.05	313.14
313.74	313.77	312.17	313.68	311.56	310.81	315.99	314.24	315.83	313.69	314.27	314.89	314.6	316.19	317.07	315.6	314.71	314.01	311.03	313.82	311.24	312.89	314.84	315.32	313.67	312.51	316.77	317.04	312.5	311.18	313.96	314.91	314.42	315.97	314.35	317.2	315.93	314.03	314.92	314.82	315.38	314.78	310.22	311.08	314.29	312.52	311.47	308.52	315.6	313.9
312.25	316.72	314.21	312.73	311.42	315.64	315.33	313.07	316.1	313.11	316.62	313.62	315.69	317.23	315.38	312.47	315.29	311.17	315.34	312.14	313.78	315.04	314.79	315.17	317.04	318.07	311.86	319.2	313.87	315.37	312.85	311.14	311.5	311.59	313.63	316.98	317.21	314.5	315.79	314.22	315.57	313.56	313.5	314.53	314.92	313.54	315.07	313.82	317.35	316.33
297.63	298.5	299.51	299.16	299.8	301.57	303.27	302.1	304.09	297.75	303.1	298.75	295.35	300.16	302.31	299.78	302.1	300.31	299.86	299.7	304.35	299.67	301.29	307.98	303.18	300.63	303.66	302.65	302.12	301.1	300.26	299.84	301.2	300.39	302.27	300.46	302.83	301.65	300.86	298.65	301.7	300.39	299.44	301.98	300.08	303.35	300.37	298.65	300.28	300.98
294.25	295.84	293.94	295.85	297.62	298.11	297.79	297.62	292.22	293.67	297.97	292.73	293.91	297.42	293.7	294.08	294.27	298.32	299.15	293.23	295.27	292.02	294.52	298.12	294.56	292.48	292.96	293.43	297.3	296.59	294.01	298.6	293.41	293.46	295.31	297.66	295.26	297.71	294.64	295.35	296.31	295.88	296.02	296.13	293.58	294.7	293.38	294.65	296.09	296.95
305.55	306.64	306.69	305.82	304.92	301.66	305.28	306.82	304.71	304.93	305	306.35	301.19	305.28	303.06	305.5	303.02	305.37	310.23	307.05	305.56	311	303.91	306.07	306.87	306.17	307.49	303.71	306.93	305.47	308.36	310.58	305.7	308.33	307.02	305.76	303.48	307.06	306.82	311.38	308.96	307.73	304.36	307.51	306.6	306.76	307.54	305.03	301.51	307.06
309.49	316.23	310.18	316.1	314.92	311.22	311.48	312.36	311.31	312.38	316.22	315.86	310.31	308.63	313.64	313.68	313.31	309.29	311.18	313.32	314.04	315.97	312.67	314.98	310.83	310.05	313.32	315.34	313.03	312.14	313.12	314.23	312.51	313.57	309.72	318.01	315.28	311.71	313.81	312.87	313.74	311.8	310.14	314.01	315.53	311.28	314.85	311.61	316.25	310.07
309.07	311.3	311.82	308.69	306.95	307.88	310.1	313.72	309.9	309.49	313.05	309.08	308.42	306.44	307.14	309.67	304.61	306.3	306.23	309.15	306.89	308.44	306.55	308.79	307.52	308.68	308.41	307.49	308.01	307.16	309	310.03	308.69	307.2	306.63	307.92	310.1	309.97	308.97	307.84	308.9	310.46	307.05	309.32	312.81	309.01	310.76	307.16	307.84	306.56
318.45	321.2	315.63	318.6	314.12	318.3	316.79	317.42	317.05	317.87	317.27	320.41	316.36	318.58	315.93	318.55	316.89	315.68	321.28	320.98	316.6	319.15	318.84	318.19	319.13	316.92	316.1	316.59	314.06	320.77	321.53	314.97	315.01	318.42	321.25	317.37	318.18	320.34	315.91	320.29	317.23	317.04	322.4	321.25	316.89	314.94	321.03	314.63	320.58	317.57
311.49	312.21	311.09	315.19	312.78	313.81	310.74	311.9	314.71	311.84	308.96	316.71	313.91	316.66	316.23	315.17	313.51	308.36	315.37	312.51	312.73	313.52	310.97	312.8	314.02	315.57	313.99	309.58	312.47	309.57	310.78	310.13	313.03	312.95	312.14	312.92	313.18	311.31	314.84	314.75	313.81	310.24	310.23	313.68	313.21	311.5	311.92	311.96	314.79	310.62
301.12	302.53	302.82	299.39	304.46	304.98	301.17	300.45	304.04	304.58	303.8	305.76	304.83	305.79	300.68	302.03	305.79	304.2	301.61	301.55	306.75	303.99	303.15	304.37	303.59	305.99	302.72	303.02	305.47	303.47	302.86	303.52	305.37	306.59	302.56	304.49	299.67	307	301.34	302.87	300.42	304.25	303.73	301.91	302.08	303.27	300.3	304.39	301.15	303.48
326.99	326.83	327.98	330.91	330.87	325.27	328.99	329.22	330.51	327.5	329.68	326.38	326.54	325.51	328.65	332.5	325.09	327.39	328.33	329.86	326.27	330.17	327.69	327.23	327.45	326.01	324.97	331.53	328	327	328.37	327.78	329.59	323.32	328.52	325.61	327.27	324.08	326.75	327.81	327.57	326.61	325.32	328.55	328.88	327.37	324.23	326.49	330.81	327.75
310.97	310.21	311.31	315.23	310.17	311.3	309.21	310.89	312.62	309.73	311.65	312.3	313.3	309.02	310.46	310.16	310.97	313.96	311.22	310.57	310.03	307.5	310.28	311.83	313.08	308.83	309.15	313.88	312.31	312.69	315.45	318.28	308.32	309.78	311.67	312.73	309.21	311.01	314.96	312.12	312.75	311.09	314.36	312.69	311.69	314.07	312.94	309.04	310.93	311.32
317.45	320.5	320.49	318.59	320.82	316.07	319.88	318.66	318.37	320.97	320.81	320.36	317.72	318.36	320.57	320.59	318.46	319.75	321.74	319.39	317.34	317.56	319.03	317.78	316.95	318.95	315.88	318.49	313.47	323.05	318.66	320.8	319.24	318.17	319.34	317.7	317.01	317.81	317.32	314.43	319.8	321.1	315.04	315.26	316.92	315.55	321.31	313.52	322.67	317.4
319.76	317.18	314.34	320.21	315.04	318.02	319.63	317.29	318.42	316.28	322.36	316.04	316.76	316.12	318.45	318.52	318.43	319.39	320.29	318.07	314.18	316.32	316.32	320.06	318.3	318.84	318.37	315.32	319.02	314.15	320.04	316.13	317.55	318.39	314.11	319.88	319.33	317.73	313.88	317.35	315.17	317.89	319.49	319.05	315.86	316.26	316.97	319.3	316.36	315.63
313.87	315.94	314.36	311.57	315.52	313.68	313.04	318.46	312.89	311.15	312.59	316.92	315.66	313.47	311.6	314.13	311.56	314.65	310.73	313.32	312.08	310.18	313.24	312.68	311.88	312.16	316.08	314.14	314.18	315.07	315.35	315.92	317.08	312.82	313.34	316.53	314.27	310.31	312.87	317.68	311.71	310.68	313.46	311.95	313.05	315.03	314.22	314.46	317.2	312.57
310.49	310.16	313.75	307.81	312.87	309.64	309.95	310.41	310.81	315.83	313.47	309.09	311.88	309.75	312.44	310.98	312.67	314.76	309.43	309.55	311.29	308.9	311.11	310	312.39	309.06	308.32	309.07	307.78	311.38	310.4	313.01	311.56	310.4	310.94	313.34	311.08	309.52	309.35	307.92	310.57	307.62	310.76	317.37	309.77	308.26	310.2	312.04	307.83	311.09
303.96	305.06	308.78	305.27	305.29	306.37	307.58	305.81	308.44	305.78	301.52	306.34	308.31	303.48	304.31	308.26	308.04	304.65	304.97	306.67	303.79	302.41	301.78	305.38	308.46	307.59	308.4	301.03	307.49	305.79	305.11	308.29	309.59	306.88	307.26	303.84	304.94	309.07	305.82	301.61	306.11	305.81	302.06	304.01	305.51	306.29	306.22	304.95	307.61	305.9
313.31	316.85	314.4	314.63	316.97	316.11	312.81	314.53	316.37	313.24	318.41	313.48	316.21	315.33	318.33	316.58	315.62	314.8	314.05	318.87	315.86	314.14	313.43	313.86	314.45	315.68	316.56	319.16	318.08	314.2	314.03	317.77	316.49	317.49	313.48	315.86	313.65	315.44	313.67	313.41	318.39	319.22	315.71	312.07	317.17	313.83	315.61	314.59	316.89	316.26
316.1	316.85	315.35	315.1	314.14	318.35	315.63	315.94	310.9	315.52	314.4	316.09	316.32	312.45	316.96	312.44	315.87	316.82	314.44	315.66	315.13	319.17	312.37	313.72	314.56	316.84	317.2	316.75	314.73	309.78	314.1	317.41	317.61	312.55	318.28	313.33	310.37	314.54	314.44	310.68	313.41	314.15	314.23	316.15	315.73	312.99	313.84	315.76	320.76	319.71
311.2	308.74	311.31	310.56	308.05	313.39	310.93	309.84	310.35	314.69	312.56	314.04	309.93	312.12	309.97	310.49	310.88	312.01	312.86	314.41	310.02	311.44	314.15	311.13	314.79	309.51	313.14	314.47	316.18	310.27	308.53	310.59	313.9	310.22	310.95	311.36	310.45	311.52	313.01	315.94	310.67	311.19	313.09	309.96	310.38	310.85	311.79	310.09	316.33	311.35
314.93	317.42	312.15	317.38	314.92	313.33	312.74	310.93	313.84	312.67	312.59	316.37	311.28	315.92	312.68	315.24	313.64	314.43	314.55	313.88	316	312.82	314.84	313.65	314.24	308.88	310.23	316.32	315.89	314.21	314.24	312.16	312.73	312.67	310.13	313.81	317.4	310.58	312.47	313.91	311.61	313.45	313.23	312.56	314.64	312.03	313.83	311.74	316.12	311.85
316.24	318.79	315.76	316.02	315.22	317.77	317.53	314.05	315.28	319	316.88	313.43	316.12	316.29	316.48	311.82	316.56	316.17	314.28	314.75	314.33	318.7	319.14	314.92	314.64	311.6	315.16	317.19	313.84	315.21	312.95	310.41	314.1	313.52	317.12	318.42	315.94	313.11	316.54	314.07	315.54	310.19	315.41	313.43	314.14	316.53	316.29	313.85	310.64	317.81
312.72	314.83	312.73	313.53	315.05	313.09	314.82	314.34	317.11	313.81	312.22	316.27	314.41	316.42	316.51	312.68	318.39	314.98	314.27	317.46	315.09	313.65	314.95	314.56	313.9	315.99	315.89	308.25	314.72	319.39	311.82	313.78	319.43	316.41	316.86	316.13	314.31	314.93	315.49	314.12	309.94	311.96	315.36	312.32	317.96	318.87	313.29	315.28	312.42	314.45
295.96	293.01	297.19	298.02	293.74	298.16	296.11	299.99	298.59	296.51	295.52	296.1	299.65	297.32	295.13	296.73	295.81	294.38	294.77	296.29	297.99	295.85	297.03	300.18	296.06	301.08	298.35	300.05	298.76	302.14	295.76	294.61	299.92	299.04	298.27	297.85	299.65	298.19	294.53	299.23	296.87	297.6	297.16	302.32	300.36	297.71	298.88	295.66	297.38	297.25
305.28	300.16	302.2	301.94	300.69	304.21	302.16	303.39	303.28	297.97	300.57	303.9	296.1	301.65	298.42	304	303.87	304.86	303.47	299.71	300.87	300.45	302.52	299.63	302.31	302.26	300.22	299.12	303.53	299.68	297.81	301.96	299.05	302.5	300.08	297.81	302.15	300.81	302.26	298.9	302.36	302.16	300.86	300.08	306.38	298.38	299.95	301.16	300.52	299.62
325.9	327.55	325.2	324.58	323.69	321.57	323.3	322.66	325.24	324.82	326.6	326.9	322.85	327.89	321.99	321.21	322.5	326.54	321.82	322.97	323.86	327.19	323.62	328.63	322.04	323.5	323.14	323.4	322.05	323.43	326.99	325.35	326.45	323.92	325.13	324.3	325.85	326.26	327.48	323.49	323.47	322.56	327	322.41	325.88	325.24	324.47	324.73	326.2	325.27
295.76	285.04	293.66	291.85	294.65	296.02	294.22	294.29	295.69	294.38	296.29	294.64	291.96	295.63	297.49	294.85	293.17	292.85	294.18	292.75	290.78	294.55	293.02	292.73	295.76	289.92	295.11	293.95	295.53	297.64	295.71	295.14	292.64	297.72	297.07	295.45	296.46	294.32	294.36	293.64	296.98	292.66	296.35	296.44	294.73	294.65	295.76	293.5	290.25	290.82
317.71	315.47	316.81	318.47	320.59	319.39	316.54	313.71	317.44	313.24	318.96	318.43	318.07	314.76	312.35	314.88	315.83	316.93	317.74	321.96	318.93	319.3	317.95	319.11	316.42	317.41	317.47	319.62	314.73	320.12	319.43	318.35	316.91	313.45	313.99	313.68	314.31	319.12	318.97	319.83	319.04	317.86	320.37	317.04	317.21	317.59	318.57	318.27	314.37	319.1
313.48	313.41	311.71	313.53	313.68	315.15	313.79	313.52	316.15	316.08	316.13	312.26	315.31	316.31	313.13	316.87	316.35	316.1	317.6	315.51	317.25	314.49	312.94	314.4	314.21	315.7	313.48	314.12	315.17	314.82	312.7	312.39	318.63	314.37	313.95	313.59	314.8	316.56	313.83	315.86	313.74	314.32	313.58	317.58	310.36	315.28	318.55	316.81	312.58	315.97
293.06	293.32	294.82	291.72	293.92	291.64	293.25	295.89	292.91	290.76	293.89	292.62	290.23	291.41	294.15	296.28	294.93	294.92	293.02	294.1	292.81	294.02	293.77	295.56	295.68	294.91	291.07	291.46	292.1	295.57	294.75	293.15	291.2	295.04	294.78	295.5	294.08	294.81	291.27	296.49	294.4	291.75	292.46	291.47	291.98	296.45	294.17	293.5	291.89	291.72
307.37	306.63	304.47	304.71	306.99	303.08	302.53	308.91	304.25	303.49	306.37	302.31	304.83	304.85	304.54	308.16	302.82	302.76	305.71	303.96	305.79	303.79	304.94	303.76	302.94	306.51	303.3	309.59	304.89	304.76	303.16	305.14	305.04	306.82	305.3	308.06	304.19	303.17	307.5	303.25	304.98	303.68	307.03	305.44	305.57	305.53	305.73	307.19	307.29	303.57
314.1	313.59	310.24	313.8	310.26	311.53	313.11	313.07	311.76	312.68	314.12	314.21	312.91	315.04	314.73	315.48	315.1	312.05	316.16	316.22	313.86	313.09	308.71	311.45	312.7	313.61	314.6	311.93	313.51	312.99	314.8	311.54	315.25	317.29	312.79	309.74	313.09	313	311.2	310.88	311.02	313.85	314.86	308.93	313.17	311.97	313.25	313.77	314.87	312.93
313.06	310.29	313.25	312.92	312.67	311.04	311.7	313.06	308.36	309.98	311.9	312.52	310.55	314.89	309.36	312.35	310.05	313.95	308.33	309.98	310.83	312.62	309.3	311.47	310.05	309.28	312.19	311.96	313.81	309.72	311.69	310.31	311.19	313.65	311.05	313.32	310.43	312.62	313.66	312.43	310.33	310.71	313.74	314.29	309.6	308.74	311.65	314.22	311.98	311.27
310.01	308.48	307.54	311.26	310.65	308.67	310.34	307.7	309.07	306.77	307.01	309.48	311.58	306.1	307.72	312.25	309.43	307.19	308.68	310.74	308.45	308.63	310.46	308.04	309.32	310.79	309.75	309.17	310.3	309.34	309.16	310.87	309.02	311.47	313.69	307.33	311.73	311.04	310.11	307.2	310.21	309.9	309.61	309.49	309.94	309.36	313.2	310.1	308.03	309.31
329.3	325.6	325.74	329.06	326.91	326.8	328.1	327.55	326.8	329.99	329.01	325.47	327.35	325.16	326.02	328.63	323.24	328.39	326.53	325.33	328.56	327.56	325.1	325.77	324.38	330.32	328.11	326.06	325.23	327.57	326.56	324.72	328.99	325.17	328.27	331.14	330.88	329.3	329.47	328.2	329.18	331.06	330.36	326.55	329.8	325.13	328.57	328.26	328.87	323.89
329.59	331.1	323.27	329.43	329.94	326	326.35	325.19	328.17	328.47	328.98	330.63	327.05	327.7	326.85	324.14	330.37	325.54	329.48	327.64	329.72	326.71	331.78	327.06	328.41	325.13	325.18	330.19	327.44	325.6	325.39	329.2	325.76	330.58	328.59	330.13	326.19	326.54	331.32	331.34	325.77	328.11	327.68	325.1	326.6	330.08	326.3	329.8	328.55	330.85
303.37	308.3	306	310.49	308.22	306.8	309.26	308.46	308.5	307.08	302.08	304.41	304.27	310.65	302.92	306.08	306.24	306.14	304.47	307.73	309.78	311.77	306.02	307.25	306.19	303.34	308.32	305.43	308.67	305.98	310.46	304.5	303.61	305.78	302.13	306.63	306.36	306.01	307.39	303.54	306.4	308.89	307.55	307.1	303.78	306.44	304.71	302.74	307.48	307
312.31	316.26	313.98	315.27	317.01	317.31	313.18	316	315.3	314.76	315.21	315.88	312.96	314.15	312.96	315.32	313.25	315.07	316.92	317.49	315.08	313.48	317.14	314.38	310.91	313	316.8	314.28	315.31	318.12	312.77	316.2	316.65	311.97	311.84	315.15	315.05	314.8	315.41	318.29	316.23	317.66	316.56	314.21	312.21	316.14	316.66	310.9	317.2	313.27
310.92	311.6	314.72	311.86	315.7	311.5	316.06	307.77	311.24	314.43	314.38	313.21	314.1	312.2	311.47	315.23	307.88	310.46	310.95	310.69	311.94	313.1	315.66	316.77	314.54	313.31	314.68	315.42	312.83	311.37	311.48	313.8	317.61	314.87	312.14	311.63	312.53	315.27	312.06	314.03	312.62	311.36	309.42	312.48	314.62	313.73	312.59	309.16	309.09	311.63
323.99	320.67	324.36	325.7	325.89	325.99	322.57	329.56	327.16	326.37	324.34	325.25	322.68	326.97	322.15	328.08	321.69	324.3	323.99	325.83	326.98	324.42	324.66	321.23	320.29	324.87	323.94	323.51	325.55	324.81	326.52	326.61	328.44	327.43	323.7	324.72	324.14	324.86	323.62	325.84	327.24	324.21	325.42	325.62	323.06	320.62	327.42	324.42	324.83	321.48
319.91	318.17	318.34	314.73	320.2	323.6	319.42	320.07	323.3	317.48	319.84	317.76	319.6	321.78	318.13	315.65	318.11	316.63	319.02	318.89	320.06	318.52	321.08	320.5	318.26	320.2	322.56	319.04	320.08	319.01	315.44	321.09	316.11	317.85	313.97	319.31	319.8	321.08	318.14	319.25	322.12	321.28	321.59	321.82	323.79	322.07	318.77	317.97	318.12	317.03
304.85	301	305.47	308.15	306.39	304.2	306.29	304.2	303.53	300.17	300.1	307.1	304.05	302.53	301.76	300.83	303.19	305.26	301.38	302.03	301.36	302.7	301.45	301.24	306.77	303.4	302.59	301.69	302.54	303.1	304.61	299.58	300.82	303.91	302.1	304.87	300.2	302.74	302.32	301.68	303.76	302.68	303.9	300.97	301.02	304.07	302.13	301.35	302.57	301.52
296.73	299.87	297.5	298.28	295.13	295.34	298.25	293.8	296.4	298.15	298.84	292.51	296.43	300.72	300.56	298.94	295.93	297.4	296.18	297.41	298.82	299.02	293.77	297.13	297.66	297.77	297.96	295.21	295.95	296.1	296.01	293.19	293.92	299.33	298.3	295.09	297.27	293.79	300.92	296.24	295.78	299.29	295.02	300.6	300.01	300.15	296.5	299.36	299.55	297.04
312.93	307.98	311.54	313.98	315.05	308.07	310.54	310.11	313.13	309.64	308.13	308.55	315.76	310.28	313.6	309.37	308.48	313.28	309.71	311.99	311.25	311.4	307.69	308.22	310.7	312.71	308.72	311.51	310.19	312.32	308.13	310.3	314.3	308.69	315.23	310.53	311.92	312	311.94	310.86	312.4	311.46	309.52	309.99	310.61	312.58	309.25	314	313.73	309.81
307.73	307.4	306.05	305.2	303.4	304.22	304.33	305.78	305.53	304.22	309.16	303.65	304.39	306.86	302.82	303.36	308.49	305.9	305.1	303.47	308.27	304.05	304.05	307.52	302.28	302.06	305.89	305.08	308.16	306.92	303.99	305.88	306.11	305.25	302.58	304.46	304.7	311.47	305.29	304.97	306.57	301	304.36	302.18	308.47	303.37	304.24	306.61	304.1	306.55
311.59	311.01	312.92	313.96	315.63	314.37	317.05	313.27	314.05	313.66	311.91	313.64	315.69	316.32	309.64	313.5	308.18	315.96	312.06	312.08	314.64	312.48	317.06	312.92	310.96	316.81	312.6	312.89	315.37	310.98	316.42	315.12	312.67	314.68	312.19	312.97	317.44	312.96	314.74	313.28	312.98	315.31	312.55	314.61	312.71	310.1	312.02	313.8	311.54	319.21
300.77	303.98	300.45	304.3	304.75	304.25	304.09	305	302.62	303.17	302.61	298.88	301.61	302.89	301.82	302.36	302.69	301.44	303.73	303.12	305.21	301.6	304.16	302.86	303.42	301.68	307.5	302.35	298.85	303.3	301.75	302.26	300.61	301.1	302.77	301.24	303.3	303.04	302.67	299.81	301.07	303.55	301.83	304.31	304.14	301.51	299.69	300.65	299.56	300.44
305.15	302.78	296.5	303.25	299.9	301.88	298.7	300.82	301.29	297.13	298.14	302.05	301.89	301.97	302.31	304.71	301.34	300.68	299.64	297.1	300.78	304.51	300.03	298.73	298.14	302.02	296.8	302.13	303.08	302.08	298.73	301.89	299.74	300.61	297.35	302.24	300.54	299.9	299.74	297.93	298.8	303.96	298.62	302.3	300.43	298.63	302.75	298.41	299.43	296.39
312.67	311.88	313.81	313.06	312.92	312.85	313.51	313.82	313.05	312.57	311.91	316.43	312.19	315.33	311.43	312.85	313.78	311.02	315.12	311.41	317.52	312.99	310.53	314.19	312.72	313.14	316.34	312.75	312.15	314.21	311.94	313.1	312.4	311.68	315.29	310.71	316.02	313.2	312.32	309.91	309.15	314.36	313.36	315.69	311.67	312.98	313.72	313.33	311.81	315.89
302.6	306.29	306.95	302.16	305.15	304.27	303.61	305.48	302.63	302.92	303.92	305.01	305.71	300.92	304.75	305.89	303.68	305.45	300.93	305.41	303.93	303.01	304.43	304.53	305.85	302.18	302.21	305.02	304.68	306.31	304.43	300.81	302.72	306.17	302.44	301.68	302.48	301.24	305.08	301.44	301.68	300.46	300.21	303.56	299.98	302.86	305.35	304.47	305.01	305.15
327.58	325.16	325.51	324.69	325.27	325.24	327.82	324.84	325.87	327.37	324.91	320.19	326.41	329.66	324.02	326.23	325.36	325.8	325.19	326.46	327.53	327.24	325.58	325.69	324.98	327.16	325.01	324.41	325.08	323.82	326.31	322.55	324.39	327.6	326.88	324.39	323.64	323.62	325.46	323.33	326.48	329.5	327.26	326.05	324.68	325.77	325.15	325.82	323.65	327.39
324.73	321.91	326.27	326.7	324.3	325.39	323.85	324.04	324.85	324.77	326.46	327.82	325.42	326.42	323.36	326.01	322.69	323.25	323.15	324.37	323.29	323.7	326.37	323.28	324.75	328.13	325.84	323.85	326.24	324.52	323.61	324.93	326.22	323.39	324.13	320.36	324.9	325.91	323.73	325.13	324	324.95	324.46	324.69	321.73	325.35	323.22	326.69	323.98	322.51
306.47	301.09	301.66	304.8	306.07	307.58	306.69	305.06	301.14	301.15	305.36	300.11	305.25	302.92	305.34	302.67	304.23	306.29	304.25	304.61	300.8	302.31	303.86	302.67	303.34	302.75	301.58	303.15	309	301.7	304.69	305.64	303.9	307.04	303.46	305.44	303.21	302.44	302.65	305.93	308.05	303.22	300.68	302.21	304.97	305.92	304.39	305.41	303.48	300.27
310.64	311.09	308.21	306.35	308.29	312.96	313.45	311.66	308.51	311.4	311.45	310.58	306.46	307.7	309.86	308.37	311.1	310.34	309.57	312.54	310.67	310.07	308.86	310.49	308.5	312.52	307.31	309.38	308.47	312.2	309.81	312.64	309.15	311.41	306.52	307.66	310.76	311.66	309.04	309.63	309.31	311.07	309.03	309.62	313.91	308.21	309.25	312.54	312.53	310.56
300.31	305.35	304.37	304.86	303.2	301.61	301.43	302.66	301.24	303.55	301.71	303.74	300.77	298.56	302.64	301.7	303.58	300.13	302.32	302.94	303.25	301.89	303.59	300.55	301.91	301.58	298.98	302.7	300.25	302.57	301.19	298.88	301.63	308.87	303.35	300.85	303.87	301.92	297.77	299.42	304.56	305.95	303.66	302.42	301.17	304.74	300.66	299.25	300.62	303.11
305.12	309.28	303.93	301.75	303.35	301.41	306.57	303.78	300.85	303.54	305.48	303.73	301.57	302.48	305.69	304.27	301.39	300.94	304.36	301.4	301.42	301.61	300.6	303.12	305.68	304.13	304.24	304.8	300.32	305.13	305.74	304.35	302.51	303.94	299.69	303.68	303.86	302.39	302.3	301.97	302.33	303.94	301.46	301.98	301.29	302.33	300.86	302.52	302.35	302.02
305.28	302.93	302.36	304.53	305.68	305.65	302.71	299.13	301.2	301.75	301.59	302.03	301.07	304.07	303.95	302.92	301.9	303.48	305.44	305.81	302.95	304.19	304.15	304.79	303.35	302.41	304.14	307.99	301.46	301.38	302.89	302.26	303.2	303.37	300.69	303.69	300.11	299.07	305.55	304.22	301.88	302.72	303.55	303.59	305.13	305.2	306.8	304.56	302.51	302.89
311.39	313.29	313.35	316.3	312.33	308.02	313.52	313.58	312.04	315.55	313.16	314	313.81	309.96	313.7	313.91	316.24	312.97	314.26	309.27	312.63	312.6	312.72	312.04	317.38	314.75	311.83	313.45	314.04	312.08	315.73	313.4	312.81	314.44	313.45	314.88	315.29	311.77	311.92	312.47	310.46	309.64	313.53	314.76	315.54	313.38	315.12	312.91	314.55	312.77
299.28	304.5	298.62	301.94	298.74	299.29	297.9	303.76	301.61	300.48	300.91	299.83	302.78	300.17	298.65	303.76	301.26	304.01	299.84	299.63	297.48	297.76	302.16	299.18	302.69	296.98	303.09	298.92	302.24	300.63	302.07	302.25	296.05	296.54	298.12	303.74	296.15	297.1	299.51	301.44	300.06	298.59	300.92	300.16	301.95	302.73	301.25	302.45	300	301.52
328.8	329.02	328.04	330.11	327.71	327.36	328.9	328.2	329.28	331.07	332.87	326.96	327.38	326.94	326.45	330.95	327.05	326.58	327.57	329.32	326.52	329.03	330.11	328.8	331.85	325.56	329.74	328.83	325.33	329.25	331.08	331.02	329.52	326.35	325.04	322.32	327.75	329.37	325.59	331.46	327.24	328.74	325.17	327.57	326.07	327.49	328.9	329.88	326.33	329.56
327.21	328.08	329.16	329.63	328.92	326.21	331.02	327.1	330.67	324.71	325.17	326.83	326.18	324.67	326.36	325.73	328.76	328.9	330.02	326.51	329.3	326.87	327.95	327.01	328.48	326.19	325.89	326.12	330.83	326.65	325.76	326.33	329.7	325.07	326.98	332.44	329.19	328.7	329.05	324.3	327.44	329.89	330.8	330.37	331.24	330.7	330.01	325.76	328.36	330.99
302.48	300.05	302.76	301	297.11	298.05	301.03	296.41	302.66	300.9	298.78	299.33	298.89	303.2	299.63	300.72	301.08	302.78	300.77	301.18	301.17	297.42	300.31	304.11	302.96	304.56	300.4	300.38	302.2	296.15	299.26	299.99	302.96	301.14	298.16	296.51	300.05	302.34	302.09	302.2	300.28	298.45	301.43	298.91	299.89	300.58	299.28	299.9	300.23	302.77
317.02	316.11	315.44	315.43	314.42	316.78	315.1	314.84	320.64	314.16	317.3	314.68	317.86	315.01	315.24	320.37	319.78	319.32	318.26	314.35	317.72	316.66	319.93	318.85	314.76	317.52	319.62	318.03	318.51	314.42	319.77	319.28	317.88	317.77	311.32	315.76	318.86	316.6	319.56	319.74	316.17	317.54	314.26	313.47	313.94	320.63	315.8	316.97	313.59	317.68
294.06	293.33	290.64	295.9	296.47	295.41	293.72	295.26	299.12	294.14	296.89	295.16	292.38	298.58	294.45	295.4	295.45	295.23	290.93	292.27	293.66	292.62	295.38	292.69	296.12	296.18	293.02	297.68	295.26	292.11	295.58	291.93	293.45	295.2	294.5	295.45	295.52	296.02	294.36	296.26	294.29	296.11	298.76	293.76	296.72	294.61	300.06	293.64	296.04	294.22
304.42	303.43	304.23	301.14	303.73	303.37	307.04	303.71	305.65	302.69	305.52	303.21	305.06	301.58	300.35	304.35	306.29	302.69	302.1	303.76	305.12	304.14	304.05	302.92	302.53	304.45	305.66	304.62	306.29	302.38	304.55	301.82	304.08	302.28	303.04	307.62	305.08	306.37	301.81	304.62	303.57	302.94	305.88	300.62	306.12	302.13	305.52	303.65	306.85	302.96
325.99	328.64	326.29	326.28	327.93	323.2	329.23	322.24	324.18	323.76	323.66	324.75	326.03	326.38	326.52	327.19	327.3	325.19	324.28	323.96	325.52	321.71	327.13	324.45	325.38	323.01	326.05	326.41	326.23	324.69	329.61	325.63	323.26	319.35	327.22	324.02	326.08	323.18	323.83	326.04	326.06	325.61	325.63	322.93	323.34	322.86	323.07	328.16	324.37	323.88
293.44	296.5	294.12	292.75	293.92	298.48	290.01	292.69	292.51	295.52	294.66	293.65	294.4	294.91	294.95	295.67	294.79	296.49	294.14	293.27	293.24	298.75	294.28	294.22	290.77	295.27	290.98	292.18	300.32	297.53	297.49	294.98	298.27	295.93	294.9	292.76	299.41	295.3	295.08	292.92	294.24	297.32	294.09	298.52	295.9	293.09	291.37	294.09	294.39	298.37
311.72	315.95	313.4	311.78	313.46	314.09	315.42	308.95	312.85	312.18	314.49	313.01	310.7	313.32	314.09	315.48	311.03	308.34	312.41	315.09	316.18	310.01	313.44	311.82	312.32	313.05	314.81	311.49	311.49	313.7	313.97	313.11	314.15	312.1	315.4	312.25	314.28	313.39	311	314.31	310.86	313.9	310.38	314	312.38	314.54	313.26	315.54	313.07	312.96
304.39	301.24	298.59	305.89	304.19	303.31	301.72	303.24	302.18	303.64	302.9	299.93	299.94	303.29	301.66	304.9	302.03	303.44	299.25	301.42	303.93	303.67	303.93	302.59	303.57	302.03	300.3	301.29	300.77	302.72	300.37	303.34	303.08	302.7	303.77	304.56	302.3	299.51	304.07	302.93	301.76	301.86	303.88	299.22	299.88	301.24	302.23	304.73	301.56	303.81
315.03	316.35	310.28	318.08	315.43	315.37	319.38	314.46	313.51	316.71	318.46	316.38	316.82	316.07	313.66	315.57	316.53	315.37	316.29	318.39	317.37	316.29	312.53	315.18	317.61	318.04	318.87	314.88	316.41	316.6	317.42	316.59	319.06	314.14	315.86	316.12	315.85	316.03	315.53	314.16	318.86	315.19	312.61	318.61	317.12	313.5	316.18	314.7	314.88	315.56
320.82	317.61	319.74	318.94	318.38	319.25	319.35	320.12	320.1	318.6	318.79	314.81	320.22	315.95	318.06	317.6	318.37	317.07	316.74	320.28	317	316.77	319.1	317.56	322.35	316.73	315.64	320.04	316.83	318.34	317.41	320.4	320.15	317.47	319.86	316.14	320.3	320.5	318.72	318.46	315.79	320.45	316.53	314.36	318.95	318.96	318.32	316.01	316.43	315.98
301.63	304.51	304.07	304.59	302.17	299.29	305.06	302.56	306.17	304.1	304.45	305.46	305.71	301.71	301.66	302.15	303.57	302.08	305.19	302.92	304.86	298.34	297.77	302.4	304.9	307.47	304.39	304.86	302.75	304.49	300.15	305.55	302.17	306.49	306.28	303.77	303.64	303	304.18	305.24	303.1	300.69	303.14	301.92	303.43	301.25	304.19	304.94	299.33	309.37
302.85	298.79	303.48	304.44	302.17	304	302.08	309.28	298.48	305.8	303.32	300.16	303.37	303.51	304.85	303.87	303.21	304.4	303.48	305.57	301.27	307.4	302.32	303.47	301.85	303.97	306.22	304.7	302.18	303.64	305.81	304.67	304.94	301.67	303.98	307.05	306.01	299.53	305.6	304.52	302.01	308.36	298.04	298.8	302.29	306.23	303.45	303.08	300.4	303.52
299.13	304.87	297.13	300.54	305.24	301.81	296.33	302.17	302.3	303.61	302.1	303.58	301.19	302.91	299.28	302.71	302.39	303.17	301.04	301.57	300.68	300.85	300.95	300.44	300.61	300.37	299.18	297.94	299.46	301.57	302.05	297.63	298.06	302.02	302.05	296.29	301.68	301.79	302.18	303.87	304.09	299.28	301.06	299.48	302.27	300.64	301.71	298.08	300.43	300.88
303.15	302.13	305.61	302.01	304.64	300.74	303.68	302.04	302.77	304.39	301.78	307.31	303.3	303.49	304.39	302.48	304.66	305.11	307.29	302.93	303.72	304.99	301.52	300.37	302.74	305.04	302.72	303.56	301.69	308.52	303.89	302.04	305.26	304.99	302.32	304.87	304.19	302.59	305.64	302.16	302.96	303.63	304.68	306.49	301.35	303.68	303.81	300.76	304.61	300.58
302.7	308.77	309.87	305.64	308.88	308.79	307.95	305.19	311.84	306.57	306.43	307.84	307.71	308.63	307.11	304.4	307.43	301.75	309.42	305.79	305.52	306.24	307.36	305.81	305.73	304.95	307.38	303.25	309.96	310.85	307.46	308.86	304.28	308.3	303.49	302.27	306.26	307.22	304.76	307.43	304.25	304.21	305.33	306.56	302.07	306.72	307.59	304.76	303.87	307.21
304.92	302.03	301.67	306.49	302.35	305.89	301.55	305.75	304.1	306.79	301.99	302.28	301.57	302.91	304.34	301.77	304.54	300.84	306.55	304.68	306.36	302.5	306.34	305.73	303.87	308.48	305.99	305.88	303.33	304.76	303.01	304.85	304.42	308.74	307.22	303.46	300.2	303.36	301.54	306.62	305.41	304.56	301.17	305.95	303.19	303.98	305.94	302.53	307.13	304.33
304.58	305.56	301.11	306.47	302.57	301.59	304.05	299.99	299.67	302.33	300.71	302.17	301.38	304.36	299.82	302.76	302.47	301.76	300.2	304.38	302.78	304.87	301.78	305.45	301.87	300.64	306.44	302.16	301.57	302.89	302.63	302.18	302.48	303.04	302.84	305.01	301.99	305.32	300.92	300.5	298.35	304.77	301.73	304.65	303.1	301.58	301.17	302.86	302.35	304.73
316.68	313.61	312.81	314.51	316.2	315.7	315.07	316	317.1	318.47	316.86	311.93	315.59	314.92	312.76	315.3	316.48	318.78	318.39	313.96	316.55	315.88	317.07	316.23	309.69	311.56	314.41	315.35	314.48	317.82	313.04	320.43	319.05	320.33	317.31	313.6	320.12	314.42	315.4	314.59	315.37	312.12	312.44	317.42	313.71	315.29	315.72	315.63	317.81	315.04
312.2	315.2	315.14	312.2	311.93	312.06	312.72	313.26	314.64	312.69	313.28	316.33	312.1	311.24	312.09	312.76	316.49	312.79	315.96	313.82	312.55	314.28	313.87	313.03	313.17	313.58	309.86	310.95	314.04	310.76	311	313.25	314.21	316.21	313.38	313.91	313.87	308.24	310.31	311.3	315.68	313.16	313.8	312.17	313.56	312.22	312.01	311.87	312.06	317.86
298.45	293.68	298.09	297.78	299.6	296.61	297.46	293.73	296.53	297.68	297.96	294.62	297.59	295.78	296.99	294.78	297.1	296.11	296.91	296.97	294.99	297.14	296.5	294.3	297.33	297.13	296.49	293.21	290.71	299.5	295.81	295.49	298.83	295.29	299.14	296.61	294.15	296.45	299.12	301.1	294.33	294.68	298.52	293.63	298.57	296.76	295.41	294.12	300.46	295.1
307.45	304.51	303.81	303.01	301.14	303.92	307.47	302.74	310.07	301.58	302.29	306.99	305.58	304.18	303.6	304.32	306.12	304.6	304.95	304.67	307.15	303.98	303.62	302.43	305.95	304.75	304.13	303.11	303.6	306.22	299.53	300.26	304.68	305.04	303.77	306.47	303.79	302.07	303.67	302.63	302.8	301.25	303.22	303.95	303.53	305.14	306.38	305.16	303.31	306.08
316.6	314.78	315.88	319.64	314.3	317.91	317.72	316.95	314.5	314.52	309.47	314.89	309.98	315.22	313.45	314.94	312.01	312.73	314.85	316.66	313.65	312.95	313.92	315.53	312.99	318.05	317.55	309.2	318.6	311.58	317.25	316.7	315.86	313.81	316.35	314.38	315.63	314.25	313.15	313.24	316.44	317.34	313.69	316.46	314.59	317.98	315.28	311.77	314.83	313.22
311.96	312.53	307.59	315.67	312.87	310.8	312.72	313.92	312.28	312.64	313.22	312.93	310.39	310.55	315.7	312.16	310.29	310.28	305.68	311.15	310.54	310.98	314	314.27	311.71	310.28	310.86	316.99	313.8	316.62	309.68	309.67	311.21	309.05	315.19	313.7	314.7	308.67	314.03	312	316.33	314.32	308.4	314.64	311.36	309.99	314.33	311.45	312.31	315.21
311.02	312.61	311.57	312.27	312.3	312.25	313.36	312.79	312.3	315.36	314.92	314.17	313.94	314.87	314.74	314.22	310.1	311.75	315.12	310.6	315.23	312.11	313.33	309.94	311.72	313.32	314.51	314.64	312.55	317.4	313.18	311.06	309.86	316.43	310.74	314.03	310.03	312.82	313.35	310.24	311.43	311.84	308.84	313	310.97	313.51	315.58	309.65	310.02	310.55
306.09	302.61	305.58	304.92	300.47	307.18	304.49	306.54	308.11	301.97	300.57	305.78	307.24	303.8	307.04	303.74	305.31	303.54	302.92	304.9	301.16	307.05	307.07	301.67	302.34	306.19	303.97	306.55	304.13	304.47	308.46	303.36	307.45	300.45	303.86	307.54	304.1	310.5	306.45	303.22	302.8	300.8	305.85	303.35	303.83	303.09	304.36	306.72	304.33	302.45
323.75	325.87	325.48	325.06	325.11	325.47	325.56	323.23	324.54	326.93	326.63	326.15	322.89	326.89	326.95	324.4	323.81	325.68	323.14	324.9	323.87	326.53	325.47	327.29	328.67	330.18	322.13	326.46	328.36	321.55	326.13	323.83	324.2	326.91	325.16	321.95	328.42	324.79	326.4	322.84	330.4	321.97	327.46	322.39	326.44	324.91	325.01	327.26	326.8	325.44
299.32	300.02	303.37	299.1	301.41	299.68	301.6	299.84	303.41	298.31	300.38	296.35	298.01	300.66	299.65	301.89	298.15	296.84	303.1	301.05	303.16	299.71	300.92	299.02	298.86	303.7	300.32	302.07	301.34	303.91	299.91	298.03	300.32	295.71	296.4	299.67	300.8	299.27	299.18	298.97	301.2	300.62	302.95	300.02	302.57	300.82	302.46	300.25	298.44	303.98
303.15	301.68	304.08	304.01	303.18	304.84	302.4	301.6	302.71	301.66	305.17	302.46	305.85	304.47	305.1	303.63	301.26	303.3	301.89	302.09	302.34	303.38	304.36	302.32	300.57	301.45	299.04	301.96	298.88	298.34	304.89	299.08	301.32	301.71	300.17	304.96	303.6	297.94	299.55	304.13	301.58	300.81	302.42	302.88	301.67	299.07	304.9	299.85	299.11	298.96
302.14	303.16	303.32	299.27	303.8	306.34	300.59	302.37	304.81	302.28	302.22	305.5	303.68	301.5	301.89	302.23	305.87	302.22	302.76	298.63	302.75	302.08	304.07	300.97	304.32	301.54	302.02	302.83	300.95	302.1	305.41	304.22	300.24	301.84	303.54	300.51	299.78	301.11	301.8	305.27	300.96	301.77	306.67	304.91	305.32	300.78	303.89	298.28	306.89	306.65
330	325.12	327.72	328.11	327.81	325.78	326.38	324.21	326.89	327.65	327.26	327.4	325.85	325.79	321.35	331.02	326.31	326.27	327.78	325.04	328.31	328.52	331.23	328.94	327.97	327.62	332.87	328.33	330.95	330.49	326.6	326.67	326.47	325.95	328.32	329.21	328.61	330.46	329.88	328.59	326.65	325.62	328.63	327.35	327.56	325.46	331.69	330.85	330.32	326.35
308.35	307.51	301.64	310.74	309.16	305.5	305.47	306.67	307.38	306.43	304.93	305.8	304.97	305.01	306.63	306.76	307.72	305.59	305.51	308.83	306.29	305.31	307	306.77	304.49	301.61	304.65	305.42	305.21	306.55	306.81	308.16	307.63	306.63	304.84	307.02	310.85	308.17	309.03	310.16	308.89	305.08	306.54	305.67	304.94	305.99	305.58	304.25	309.63	305.67
304.78	303.41	305.93	299.58	304.51	301.81	303.63	303.33	308.03	301.65	302.6	304.17	303.71	302.9	308.92	307.51	305.37	306.38	301.84	304.97	302.32	304.06	301.95	305.65	305.44	303.28	303.47	304.5	303	304.94	304.39	305.42	305.54	305.33	306.4	302.72	306.83	305.97	305.53	304.27	304.5	305.81	301.61	304.8	304.75	306.36	305.53	305.02	304.96	303.74
301.88	305.43	306.35	304.39	306.26	305.4	304.78	303.89	304.78	308.72	304.02	305.33	304.06	306.81	305.65	306.73	305.14	304.56	305.85	306.46	303.87	305.57	304.71	305.62	306.61	300.76	307.1	304.8	308.85	308.05	305.79	303.67	304.99	305.32	303.49	307.08	305.61	302.2	304.77	303.27	305.35	303.37	305.12	310.15	307.8	303.61	306.02	302.86	305.73	303.13
320.28	316.34	321.2	314.48	314.76	316.78	319.45	320.21	321.12	317.39	318.2	318.06	319.14	318.79	318.26	320.57	319.15	313.58	321.16	317.66	319.17	316.86	318.39	313.85	316.43	321.16	316.61	321.13	320.26	316.57	319.13	320.24	318.02	320.62	317.85	318.69	317.82	319.41	316.99	319.51	319.11	318.17	318.46	320.01	317.5	317.46	317.9	318.04	318.68	320.67
314.21	315.08	312.23	316.12	310.4	316.61	315.33	311.44	312.47	313.82	315.41	314.44	313.94	317.48	313.08	318.07	316.25	316.27	316.12	318.64	315.45	314.73	314.59	311.88	314.97	314.9	315.39	315.84	312.87	313.48	314.93	316.55	312.5	313.88	312.85	311.34	318.6	313.77	318.19	315.22	314.35	312.73	311.97	312.96	308.42	311.09	314.78	312.64	312.59	316.05
317.92	320.52	319.35	320.61	320.24	322.22	319.41	317.81	323.36	318.84	321.39	324.3	323.04	318.33	321.77	316.46	323.12	321.4	318.27	317.64	321.93	318.25	317.87	317.01	319.98	319.99	321.64	317.59	320.81	317.63	318.17	320.45	317.45	319.35	322.03	320.74	317.91	321.2	318.27	320.62	320.48	318.89	318.12	320.97	320.89	318.98	320.98	319.08	321.49	321.2
317.1	318.81	315.62	310.55	312.28	314.55	312.91	314.08	311.54	312.72	312.57	312.97	317.36	310.9	313.09	311.14	315.24	320.29	312.76	311.4	313.15	318.33	315.16	311.33	312.96	310.96	309.43	315.5	309.44	313.37	313.75	311.83	314.21	313.63	312.7	315.02	317.72	316.14	317.98	314.9	314.02	312.89	313.43	315.25	314.69	314.68	317.02	313.83	314.15	315.51
311.26	313.09	311.53	314.47	316.66	313.48	314.39	314.79	318.3	317.79	316.55	312.31	314.67	312.2	313.82	313.68	312.25	314.99	312.91	313.53	313.89	312.41	313.92	311.11	311.68	309.32	309.11	317.61	310.92	309.62	312.07	313.63	314.02	310.14	317	315.05	314.32	318.8	314.72	314.37	313.38	310.7	311.44	314.16	317.56	311.6	318.34	313.86	312.66	314.78
303.63	306.12	306.4	306.05	304.5	306.74	303.01	302.91	305.58	303.94	305.45	305.43	303.72	304.34	308.27	304.15	307.86	307.7	302.15	306.49	308.18	304.14	303.94	306.33	308.25	306.07	301.69	309.87	306.5	305.95	304.06	306.48	307.13	307.95	310.9	309.09	306.5	304.93	306.84	307.29	305.23	306.42	305.68	310.18	306.17	305.62	305.86	309.38	307.78	309.07
316.03	312.8	314.85	317.34	312.88	319.35	317.1	316.52	313.92	317.21	315.69	318.41	310.97	314.1	314.46	314.44	315.75	313.22	315.4	319.47	314.02	316.61	312.83	313.25	316.39	315.25	314.37	317.69	314.84	312.69	313.68	316.5	312.01	314.42	316.26	314.11	314.02	315.3	316.68	314.76	316.22	314.03	316.99	313.39	313.32	313.54	314.57	317.53	311.87	316.67
306.4	303.72	302.47	303.92	299.96	305.12	307.54	306.43	302.76	306.85	310.02	305.9	307.19	303.05	305.5	300.99	305.59	301.11	305.61	310.2	308.34	305.2	302.44	303.9	305.57	303.93	302.42	302.43	305.08	309.54	304.18	307.82	307.94	307.67	303.03	305.11	303.88	304.07	306.84	304.01	307.43	305.11	307.66	303.97	308.38	304.57	305.18	307.26	303.74	304.43
312.2	310.55	313.83	316.6	313.14	313.4	315.55	309.92	311.72	311.9	312.43	310.15	315.02	312.32	315.9	315.87	308.88	310.48	310.39	311.38	309.89	313.99	314.44	314.83	312.66	314.74	312.72	311.34	313.74	313.54	309.87	317.29	311.76	312.31	309.39	312.63	314.49	309.92	314.17	313.41	310.63	315.59	312.73	311.75	313.24	311.43	312.35	314.69	315.33	311.58
314.69	313.06	313.07	311.11	314.17	312.84	315.02	313.38	313.35	315.58	317.92	313.74	315.34	313	313.65	314.7	314.68	314.41	312.21	315	315.24	312.51	316	317.01	315.93	312.33	313.58	312.38	317.46	316.31	315.56	316.75	315.58	313.19	315.61	314.47	314.13	313.64	318.35	317.21	315.62	315.14	316.1	314.96	316.67	314.45	315.46	315.02	313.57	317.2
305.24	303.32	303.42	303.52	298.25	302.38	306.86	306.16	300.44	303.87	300.65	306.35	303.21	302.32	304.84	300.76	303.64	302.04	302.95	303.54	302.87	305.17	301.26	301.75	301.22	307.75	301.6	302.61	300.91	305.52	302.55	306.54	301.82	301.45	303.43	303.84	303.72	302.97	304.93	306.49	301.32	300.01	304.6	301.47	305.52	303.89	301.5	304.46	300.37	300.21
308.43	309.51	310.22	307.5	305.66	304.67	307.49	306.61	309.25	311.93	305.97	305.76	306.62	308.62	307.24	309.55	308.94	306.05	306.63	306.91	306.12	307.74	305.84	306.39	308.08	310.91	306.71	308.62	308.98	308.81	306.47	302.85	305.74	307.85	306.25	308.54	306.3	309.55	306.79	310.41	308.42	311.5	308.3	307.51	304.5	306.89	306.01	304.38	306.25	306.48
297.31	299.58	301.52	295.9	300.45	300.76	300.33	302.07	302.11	299.86	298.94	300.16	301.06	301.34	302.12	299.06	299.42	300.82	302.21	301.38	300.94	301.97	299.52	301.94	302.47	299.39	300.15	300.65	299.92	303.14	300.42	302.01	301.82	301.84	297.03	303.02	302.81	301.45	302.14	303.11	297.19	301.33	302.66	301.5	301.71	298.81	300.82	300.93	302.18	301.13
324.57	324.4	323.84	326.78	325.63	326.69	325.94	325.19	327.63	323.59	326.71	322.89	325.11	322.54	324.67	324.27	324.04	322.39	323.55	322.43	323.57	325.35	325.55	324.95	325.81	323.73	323.48	326.41	325.79	325.44	324.94	326.62	325.28	321.9	328.49	323.16	324.73	324.81	326.23	325.63	326.19	325.03	328.16	322.48	326.67	325.8	325.43	325.12	324.39	325.75
316.57	319.08	314.45	316.93	318.79	314.75	318.36	318.83	315.52	316.12	315.97	314.43	317.63	316.56	312.26	318.01	315.35	316.88	319.1	315.14	316.73	316.45	316.52	317.9	316.72	317.61	319.17	317.45	319.63	317.41	315.31	318.78	315.05	319.29	318.43	315.83	317.32	318.73	315.78	316.39	318.79	316.63	318.06	318.27	317	315.75	318.29	315.94	317.66	315.38
311.75	307.79	315.15	311.27	313.92	313.61	314.51	310.94	313.05	313.05	312.08	313.38	311.87	312.9	315.07	315.7	310.48	312.86	310.65	314.44	311.63	314.23	316.91	312.23	313.92	314.02	310.84	314.28	313.99	309.78	313.88	311.91	315.21	312.8	311.26	312.19	312.44	312.66	310.26	312.61	311.52	312.66	314.86	312.79	318.03	311	313.68	312.82	314.47	311.43
312.12	313	312.34	312.03	308.7	311.52	307.93	308.66	312.54	308.05	306.45	308.88	310.8	308.1	308.67	308.46	306.59	312.11	311.13	312.62	311.14	308.94	308.05	312.12	311.91	308.25	308.26	311.43	309.8	308.4	311.55	310.49	311.88	306.93	307.34	314.37	303.65	310.06	309.66	309.78	308.89	310.15	307.64	306.34	309.2	312.85	306.75	310.96	310.83	308.05
306.19	307.53	304.64	302.35	304.39	302.11	305.33	306.31	302.27	302.9	304.28	304.19	306.13	304.91	303.78	306.65	305.16	301.83	303.18	305.13	308.64	301.62	305.65	304	305.13	298.46	304.4	301.47	304.24	301.57	303.61	303.38	306.45	305.87	304.8	303.71	305.49	304.32	305.77	304.13	306.64	303.17	302.06	303.8	308.1	303.28	304.76	306.34	301.2	303.31
300.41	305.48	305.41	303.77	306.08	306.04	302.74	304.51	308.29	306.31	306.24	302.8	304.78	304.45	306.74	305.31	305.57	302.11	303.3	308.09	303.38	306.75	303.93	306.76	306.08	304.83	305.44	302.11	305.76	309.92	303.31	303.07	301.22	306.89	304.54	306.92	307.4	304.03	303.7	305.59	306.6	304.38	306.94	304.84	304.79	306.56	305.14	303.47	305.43	303.67
302.61	304.57	302.42	306.78	302.56	305.27	303.79	303.69	303.55	305.91	306.27	305.73	304.93	304.36	303.92	304.78	308.07	302.49	305.45	304.01	301.6	303.15	303.06	306.96	306.1	303.29	306.09	303	302.09	308.7	307.02	304.97	308.18	305.8	303.47	304.36	301.43	307.58	304.5	301.39	305.7	307.88	304.62	305.01	304.54	303.5	302.9	300.48	301.97	303.69
298.14	294.65	295.24	296.46	296.18	295.1	298.67	295.26	295.65	297.54	299.32	297.37	297.73	294.25	301.12	298.68	298.3	297.43	297.71	297.56	298.98	294.93	299.9	298.51	298.17	298.25	297	295.47	299.26	300.77	297.18	302.83	294.16	292.81	295.09	300.66	300	296.43	295.26	298.38	297.93	296.56	298	298.52	293.13	294.22	295.87	301.42	297.44	295.92
314.59	311.6	316.65	315.89	313.6	312.33	312.21	316.35	311.36	315.67	313.28	313.74	313.64	311.95	316.55	311.26	311.41	315.54	313.35	314.52	312.61	312.42	314.29	310.44	311.94	313.11	315.99	313.27	313.94	309.34	312.94	313.56	314.36	311.45	315.91	313.14	312.6	314.16	312.73	314.64	312.52	314.1	313.08	316.4	316.23	314.98	315.24	310.79	313.49	310.24
304.28	305.86	306.63	308.12	304.22	305.39	304.89	304.69	305.9	304.27	306.14	301.52	304.14	307.16	304.23	305.03	304.57	301.72	305.03	305.14	304.79	302.95	305.01	304.33	302.4	300.28	306.81	302.81	306.96	302.93	301.31	305.06	303.29	308.25	307.45	303.48	303.6	302.96	306.9	311.01	303.53	308.2	304.7	302.96	304.46	304.21	302.89	304.66	304.84	304.12
308.13	306.76	306.43	304.18	304.23	302.14	301.31	302.95	306.21	304.14	306.88	301.11	301.9	302.68	305.76	306.24	306.54	303.56	306.53	303.81	303.3	305.33	303.08	305.5	304.65	304.18	302.73	303.19	304.37	304.9	310.2	303.58	305.01	300.94	305.36	303.02	303.53	303.03	304.47	306.07	302.67	305.34	303.81	303.91	305.62	305.56	304.86	304.02	306.97	302.35
305.71	305.23	304.93	304.17	306.09	307.22	306.85	302.37	304.38	308.69	302.71	301.87	307.54	306.37	304.79	306.05	307.67	303.35	307.51	305.91	305.77	302.82	307.09	304.91	305.07	308.86	307.12	302.75	308.47	309.24	302.96	306.65	306.56	303.38	308.95	305.35	306.06	303.16	306.82	306.72	301	302.41	308.39	307.05	308.67	304.53	305.81	304.97	306.02	306.48
303.16	309.12	308.48	307.14	306.53	310.17	309.35	307.03	311.4	307.41	310.05	310.24	313.85	309.64	307	310.18	310.27	308.06	309.2	307.4	307.35	308.62	309.02	308.93	306.89	305.43	305.03	313.01	310.37	315.22	309.24	312.19	308.91	308.31	304.61	308.84	308.33	307.78	310.12	306.2	308.21	309.58	306.93	305.98	307.8	308.75	308.61	306.12	309.21	308.73
315.3	314.61	315.08	316.42	314.86	315.59	316.24	320.37	319.25	319.55	312.35	314.32	312.34	319.07	317	315.07	316.2	317.96	315.5	313.7	314.67	317.05	316.03	314.85	312.91	313.58	319	318.07	314.95	314.79	317.31	318.64	314.78	313.84	315.91	313.25	316.76	312.37	317.05	309.89	313.69	313.84	314.03	312.63	315.46	313.57	312.18	314.6	313.01	314.96
306.93	304.57	307.21	305.06	304.28	306.96	305.04	306.87	305.11	303.94	307.74	305.14	303.37	302.93	304.62	301.72	304.71	305.12	306.8	302.68	306.02	307.83	308.22	304.76	304.09	305	308.32	305.1	308.68	305.34	302.1	305.36	306.76	306.56	305.52	305.53	307.69	303.33	302.74	304.71	305.78	306.53	309.04	303.35	304.87	309.34	307.73	308.48	304.77	303.41
314.88	312.35	311.59	313.86	315.86	311.3	315.09	316.88	315.07	313.83	312.86	311.36	312.08	314.76	312.68	317.95	318.2	315.56	317.01	316.8	314.65	314.56	314.57	317.45	316.09	316.63	311.43	316.39	313.41	314.14	315.81	312.3	312.57	312.01	313.49	313.46	314.36	316.61	317.33	314.4	316.31	311.54	312.39	312.94	312.3	315.49	312.96	313.53	312.46	315.49
318.75	318.55	320.61	316.79	318.37	320.31	318.88	318.64	319.86	319.75	317.84	319.47	318.73	314.89	324.6	315.47	317.2	318.42	320.07	318.32	317.47	320.38	320.49	318.99	322.2	318.03	316.69	318.57	322.29	317.67	320.7	316.06	321.46	319.01	316.08	319.02	316.53	319.36	318.59	317.59	317.77	318.78	318.21	321.02	321.5	319.31	320.86	323.57	315.61	320.03
317.42	316.06	315.66	319.23	319.95	320.26	317.53	316.01	316.18	316.47	316.28	316.91	315.76	316.48	316.42	319.87	315.79	313.35	316.72	317.86	318.28	319.23	317.65	316.29	315.72	315.17	317.78	317.19	319.05	319.51	315.08	316.14	318.2	313.88	318.98	318.77	315.93	318.68	317.56	317.61	318.96	315.52	316.41	315.54	319.55	317.54	319.38	315.04	317.11	317.01
329.27	324.57	327.18	330.08	327.63	329.4	329.54	325.43	326.97	329.18	330.87	326.71	323.84	325.29	327.37	328.67	329.17	327.02	326.06	328.46	326.4	329.86	325.95	327.64	327.4	328.28	323.52	323.14	328.56	330.1	333.28	329.01	329.54	329.51	327.74	328.75	329.49	328.34	324.68	331.38	323.46	331.21	328.17	324.9	326.78	330.83	328.05	328.07	327.09	330.78
304.43	303.18	299.21	304.68	302.54	303.38	301.86	303.29	300.47	300.14	303.46	301.02	301.39	301	303.76	303.73	303.66	298.99	301.84	299.98	306.63	302.12	300.73	303.31	304.54	301.33	301.95	306.18	303.07	302.61	303.84	304.17	303.45	301.85	304.29	301.58	301.66	304.79	301.68	302.01	302.6	303.9	298.65	303.61	303.2	298.97	303.24	306.18	303.36	303.54
301.72	303.29	302.49	308.86	301.97	299.79	299.03	305.25	304.57	303.79	302.15	303.72	305.36	302.23	301.33	304.15	305.69	302.53	302.29	298.7	303.9	302.55	301.18	304.68	303.58	305.43	303.77	305.43	303.85	303.05	303.64	300.73	299.22	303.1	306.33	303.6	303.87	305.94	304.7	300.59	305.27	301.56	302.26	303.79	303.59	303.9	301.83	309.07	306.24	303.32
312.67	313.35	311.15	314.59	313.74	314.46	310.99	309.2	315.23	312.51	313.08	312.97	312.15	314.1	313.02	310.81	312.72	312.94	312.79	315.37	312.06	315.03	310.32	310.31	311.08	314.38	311.64	313.79	312.85	312.43	312.74	312.85	309.83	311.97	312.91	315.56	316.29	312.16	315.58	311.95	313.41	313.23	313.89	315.49	311.04	314.24	315.93	312.97	312.73	310.34
304.57	303.76	308.05	302.65	302.93	305.25	307.94	306.21	304.09	304.09	304.45	305.58	306.06	302.78	307.27	305.68	304.72	305.5	301.99	304.78	301.59	305.82	301.66	305.51	299.35	302.93	303.36	306.68	301.72	303.96	303.87	304.75	301.79	303.8	303.81	304.99	307.27	306.25	302.08	304.91	304.01	302.93	303.03	306.96	306.34	303.42	304.85	308.28	309.47	307.83
326.46	323.63	320.43	323.8	325.18	326.79	325.98	324.73	326.59	324.08	326.55	324.71	323.93	325.96	323.17	322.61	324.06	324.19	322.74	324.57	323.8	322.5	325.1	325.98	322.26	329.57	322.5	327.91	322.03	324.65	324.02	318.95	321.59	324.89	324.84	324.35	326.72	325.54	328.94	324.36	325.08	328.37	325.06	325	324.63	323.16	326.19	323.67	322.76	327.01
303.76	304.93	304.23	303.63	302.26	302.58	302.18	305.5	303.51	300.16	302.54	305.24	303.16	306.88	300.12	302.49	301.97	300.94	301.48	301.61	303.41	301.82	301.43	300.86	303.18	303.08	301.62	303.05	305.96	305.28	302.56	305.22	300.37	299.46	306.14	304.64	301.95	304.75	301.73	302.69	307.03	300.23	299.84	302.35	305.11	303.52	305.53	305.07	303.23	305.03
304.54	301.28	304.22	303.24	305.75	302.02	302.8	302.84	304.97	302.47	302.05	300.08	303.92	301.91	302.06	300.35	299.3	300.46	302.96	303.4	301.18	304.53	302.91	304.88	299.47	305.5	299.51	306.05	304.54	302.04	304.55	304.66	303.98	299.7	301.9	306.79	305.26	303.97	303	303.42	300.88	302.37	303.47	302.58	304.16	305.84	300.63	301.35	301.34	302.95
293.27	291.65	293.53	294.33	289.28	298.1	297.06	291.52	293.19	294.7	294.12	293.17	294.35	294.35	294.79	296.57	293.83	295.34	296.9	294.3	292.61	294.76	303.85	296.9	295.77	292.44	295.17	297.29	291.77	293.25	293.08	290.71	291.84	292.26	294.6	292.32	295.63	296.67	297.65	292.21	295.58	293.63	288.73	294.74	293.64	292.57	293.97	292.87	295.17	294.07
305.88	308.82	304.87	312.64	311.34	309.54	312.38	309.79	307.14	305.33	309.1	308.11	307.54	305.76	307.21	305.57	307.45	307.82	310	306.37	306.52	310.17	309.22	308.55	305.79	307.25	309.82	308.19	310.8	304.82	311.24	307.57	308.56	309.23	306.41	307.74	311.55	309.95	307.76	310.24	307.89	308.93	307.59	308.08	308.64	310.54	307.28	306.76	306.98	306.82
302.88	304.69	301.24	303.77	301.4	304.67	302.68	301.95	304.86	310.1	302.49	302.64	303.45	302.54	303.94	305.38	304.03	303.51	304.63	307.28	300.41	303.7	308.74	305.08	304.74	302.44	304.66	302.33	303.02	303.93	305.82	303.03	302.49	305.36	302.96	304.14	307.69	307.86	301.81	304.77	303.43	307.08	301.35	304.2	306.09	304.65	306.47	303.42	301.68	303.32
312.3	313.93	309.66	308.13	315.44	313.2	309.11	311.26	311.13	308.94	309.92	312.29	309.21	308.43	309.01	310.06	310.96	308.3	310.25	312.47	310.92	308.96	311.99	314.55	312.58	309.17	310.94	309.96	311.84	308.56	311.02	314.39	311.07	314.93	311.5	314.38	313.05	309.02	303.99	311.62	311.06	308.56	307.5	307.88	313	311.73	307.26	314.44	311.59	307.34
314.56	316.5	317.8	318.26	312.1	314.27	316.32	315.61	316.98	316.51	315.07	318.15	315.26	317.89	317.09	314.2	313.31	316.86	317.7	316.16	316.41	314.87	315.78	315.74	316.53	316.58	314.8	320.79	317.57	315.13	316.82	313.42	312.43	316.86	317.76	318.03	315.56	318.81	313.34	316.63	319.98	313.44	315.17	314.03	313.43	313.36	315.38	316.52	316.67	316.87
302.5	305.51	306.86	305.2	305.27	304.61	304.02	303.8	306.15	306.8	305.93	308.14	303.95	306.03	307.49	303.39	306.27	305	305.59	305.87	306.79	306.96	304.38	306.61	302.35	302.15	300.94	306.05	309.66	303.98	304.77	305.52	305.03	301.98	304.49	306.74	307.09	302.4	305.44	304.71	306.59	303.04	306.8	307.38	301.59	306.53	301.24	303.02	304.99	304.17
303.32	302.8	302.61	302.4	306.04	304.13	303.72	305.05	303.28	301.68	301.27	305.15	303.87	303.69	301.71	303.71	302.97	299.67	303.51	303.49	301.92	304.21	303.2	303.37	306.62	303.99	301.24	302.75	302.49	303.86	304.51	303.56	299.09	305.31	304.35	301.95	301.27	300.58	303.91	304.12	303.1	302	301.28	302.88	304.21	304.33	309.28	305.62	302.38	300.67
308.38	309.79	312.94	312.4	310.93	309.96	309.74	311.55	311.96	308.49	310.72	308.74	313.05	309.63	313.37	309.13	310.21	314.26	313.26	308.1	309.28	310.4	311.1	310.27	310.91	309.52	313.28	311.05	307.23	310.38	314.43	312.9	315.67	311.96	313.55	312.81	309.77	311.87	307.81	311.62	315.96	311.44	309.73	310.85	309.03	309.24	311.07	310.14	310.31	312.88
294.95	294.43	296.65	293.1	297.61	293.65	293.12	294.22	296.97	294.17	294.85	298	294.32	293.52	292.72	295.41	294.24	297.03	293.28	295.68	294.36	295.16	295.59	297.71	293.95	297.75	297.95	295.6	298.41	293.75	299.17	294.49	295.79	298.86	295.1	294.2	292.99	295.15	295.4	295.84	294.25	295.35	292.61	296.91	294.87	294.58	295.91	296.51	294.43	293.44
306.4	305.66	303.52	307.5	304.58	303.58	305.79	306.44	302.56	300.43	305.07	304.07	303.6	305.53	302.69	304.2	303.95	307.48	303.77	303.21	307.88	301.88	303.17	305.07	305.32	305.71	308.76	306.29	305.46	304.75	306.33	302.79	306.71	302.59	303.16	307.94	304.71	305.43	308.52	308.12	307.4	305.98	306.81	301.67	303.76	302.64	304.1	307.6	304.43	305.45
298.72	293.99	294.22	293.07	298.12	294.77	295.28	299.28	296.93	296.22	297.54	298.46	293.42	294.42	298.59	297.57	297.38	295.42	298.7	297.74	295.92	299.15	295.16	295.99	295.76	292.61	296.36	296.67	295.75	293.71	298.67	297.88	297.87	293.31	298.3	296.36	296.42	294.7	299.47	300.02	296.65	294.79	296.35	297.62	298.25	296.07	297	301.55	296.5	299.46
309.58	308.48	309.03	305.89	311.6	308.53	305.08	309.59	307.35	311.33	304.07	307.05	306.02	306.14	309.86	307.47	308.53	307.95	310.57	311.86	309.84	309.65	309.62	310.85	312.76	308.38	307.9	305.75	309.21	312.64	311.76	309.2	308.55	306.36	307.33	310.23	305.09	307.54	309.49	305.31	305.59	309.74	307.57	309.02	307.48	311.18	308.62	309.9	305.61	312.02
324.09	322.88	327.2	324.56	328.11	324.78	325.35	326.15	326.41	327.16	326.19	324.36	325.09	326.95	326.43	327.4	325.17	321.1	322.93	326.37	323.8	327.04	328.7	327.41	323.61	324.01	328.65	325.97	327.71	326.64	325.18	323.08	323.13	323.4	321.14	323.26	325.25	326.85	325.35	331.19	327.36	326.59	329.49	324.6	325.91	324	324.55	325.33	326.78	326.4
306.21	305.29	303.17	307.18	303.26	304.61	305.31	305.71	305.37	303.61	307.69	309.16	303.25	303.34	303.14	305.16	307.75	303.45	302.95	301.04	304.33	305.85	306.6	302.34	304.59	306.31	304.27	305.2	301.85	303.66	306.98	307.63	304.37	303.14	303.74	308.85	307.93	301.81	304.2	305.64	305.45	306.77	305.93	301.65	306.41	303.81	303.32	306.55	304.76	303.86
313.3	312.89	318.81	316.77	312.69	314.13	315.2	313.47	315.39	311.92	316.17	313.93	309.13	319.35	316.55	312.34	311.47	313.07	313.52	315.53	315.31	312.24	313.94	314.86	311.82	315.43	313.67	315.62	315.5	313.35	310.43	312.63	311.65	313.61	314.85	312.53	315.98	310.18	313.07	311.3	314.36	315.12	310.99	313.71	314.15	313.02	312.56	317.38	312.94	313.86
303.21	303.69	302.4	305.37	305.01	304.33	306.11	307.31	303.63	303.98	302.22	304.78	307	307.8	306.16	304.16	301.43	303.86	306.57	304.39	303.63	305.11	304.17	304.62	304.89	301.49	303.74	305.4	304.15	305.16	303.96	301.56	305.97	306.85	301.2	303.59	302.62	305.1	304.16	304.29	299.42	302.05	305.54	301.91	304.23	306.9	302.89	301.93	309.2	300.75
304.88	304.65	302.45	303.67	301.69	301.37	309.4	311.93	306.38	301.17	305.77	304.76	305.74	308.74	306.47	300.99	305.48	304.8	307.01	303.04	302.67	306.35	305.51	307.03	306.14	305.96	306.48	303.52	308.89	303.28	302.52	306.07	304.4	303.14	304.3	305.29	307.76	301.24	307.13	304.79	304.37	304.78	304.27	303.3	304.22	308.16	301.4	309.79	301.78	302.3
306.12	304.03	307.96	303.29	302.51	307.43	300.82	306.74	303.5	304.17	305.28	304.84	305.56	303.59	302.44	301.51	303.48	305.37	307.28	303.82	302.74	303.12	304.44	304.35	303.36	305.43	306.47	306.36	306.14	304.33	302.97	308.41	303.63	302.77	303.21	303.98	304.14	306.44	305.99	304.42	306.44	301.92	304.51	303.11	303.81	305.42	301.93	304.59	306.49	305.61
318.67	319.81	319.88	319.83	318.96	317.25	316.93	317.73	318.63	317.36	318	317.88	317.53	319.87	321.88	316.9	319.95	318.28	321.46	318.91	318.67	319.44	318.83	320.56	319.85	316.12	319.3	320.62	318.71	321.73	314.75	320.3	321.16	320.59	321.07	317.89	320.47	318.25	319.51	318.34	319.58	319.26	318.89	317.96	317.04	319.12	318.53	321.34	316.31	322.12
303.97	300.08	300.99	299.45	301.76	302.88	304.08	302.22	300.22	302.89	299.63	300.7	298.37	305.68	303.52	299.5	300.48	301.45	300.05	299.19	301.94	302.84	300.51	301.91	299.09	299.32	304.68	299.07	300.89	296.99	302.62	303.31	300.39	300.12	300.32	299.04	302.08	299.62	301.03	298.45	299.97	299.5	299.78	302.6	304.15	298.28	299.77	304.89	298.01	299.38
293.67	295.26	298.85	299.34	299.73	296.43	296.43	298.52	296.45	298	297.45	295.33	301.38	298.84	298.27	297.7	298.04	296.89	299.41	297.21	299.02	295.37	297.35	298.46	297.63	297.89	295.95	296.78	295.12	300.93	298.77	297.96	295.82	296.35	295.94	298.27	300.45	295.77	299.03	298.24	299.42	295.66	297.05	297.5	292.91	295.82	296.38	297.66	292.8	296.35
311.22	311.75	310.08	312.19	311.02	307.59	312.33	309.58	308.58	314.92	309.82	311.6	308.87	310.56	308.12	309.31	309.86	309.33	310.5	309.72	314.94	308.98	309.15	307.05	314.47	310.22	309.48	310.62	313.1	307.7	310.85	313.9	308.5	310.57	308.75	312.07	312.74	312.61	312.29	309.98	309.69	310.49	312.9	308.63	312.47	315.26	313.22	310.38	313.67	311.01
293.21	297.43	293.56	294.12	290.53	294.95	292.65	295.16	296.05	296.05	293.34	298.39	294.57	292.11	291.13	291.2	295.76	292.49	292.83	294.49	293.32	294.02	295.27	290.8	293.63	292.19	295.2	294.93	296.06	296.04	295.68	293.43	291.91	296.11	296.35	294.15	293.81	289.63	294.83	297.64	293.92	296.35	295.17	293.29	291.48	291.87	293.22	298.77	292.14	297.34
303.98	307.68	302.51	306.27	300.87	303.67	297.57	301.91	300.16	303.6	302.76	307.62	305.18	302.36	301.4	303.28	299.79	304.62	303.86	301.01	305.4	303.59	304.18	304.95	300.99	300.63	304.18	298.94	306.82	303.57	305.48	304.55	306.25	301.52	307.66	301.59	300.55	303.78	302.43	306.64	305.96	307.53	300.16	303.77	306.14	303.64	304.99	305.47	301.32	303.59
302.28	304.26	304.46	300.79	305.35	302.94	302.15	304.81	301.87	301.48	304.5	302.98	303.25	303.52	305.46	305.06	303.28	304.79	302.38	304.3	306.94	306.16	301.61	302.18	304.2	304.14	304.12	304.06	300.13	301.4	302.3	305.82	307.83	305.72	307.25	297.5	305.41	302.57	306.31	303.27	305.79	303.53	304.1	302.56	305.1	302.15	299.34	304.14	303.05	303.56
311.87	310.28	307.48	309.74	311.24	307.85	312.8	310.92	305.63	305.58	309.67	310.77	309.72	309.24	310.28	309.45	310.88	308.59	306.43	307.98	312.62	311.25	311.82	306.89	311.4	310.89	307.84	313.18	312.6	309.57	310.67	314.61	312.32	311.4	310.7	311.09	308.76	313.15	309	310.24	313.39	312.32	307.06	310.77	310.92	312.91	313.03	311.64	307.99	312.04
301.36	297.65	299.05	302.61	306.72	302.69	303.51	302.17	301.52	297.92	298.33	299.4	303.32	305.13	301.29	304.49	304.72	300.4	299.89	300.74	296.9	302.87	300.67	303.4	302.18	300.64	300.56	298.16	301.37	300.02	301.61	301.46	304.3	302.04	302.63	299.27	301.79	303.33	300.73	303.53	298.56	299.8	303.26	302	298.99	298.56	302.46	303.69	300.56	302.36
309.02	307.78	305.23	304.1	307.52	306.15	303.76	307.43	308.6	306.87	303.81	306.33	306.98	306.65	303.99	306.71	304.07	305.87	304.97	303.04	304.1	307.18	306.57	307.02	305.92	302.47	308.65	308.93	306.53	302.29	306.32	303.54	305.67	305.19	305	303.93	306.05	305.62	305.18	305.73	305.47	306.66	310.96	304.04	305.76	307.46	306.81	307.23	307.37	303.62
317.68	314.29	315.64	312.46	316.78	312.06	316.37	315.87	314.34	312.19	316.59	315.34	317.33	311.92	310.13	312.13	310.72	311.67	315.16	316.08	315.99	316.84	314.23	317.27	311.06	315.25	312.62	314.38	315.85	314.16	312.46	316.39	315.02	315.35	314.02	314.6	312.9	314.6	315.51	311.69	314.71	313.1	310.93	313.67	314.53	315.84	312.98	312.64	317.7	312.56
306.43	304.67	305.83	302.82	302.74	302.22	303.5	303.55	305.8	303.39	302.33	304.34	303.84	302.96	308.38	303.68	304.51	302.93	305.57	306.22	301.83	305.75	306.41	305.86	304.64	303.76	302.88	306.5	302.34	304.3	304.57	302.21	305.69	303.6	305.8	303.28	305.6	304.95	308.7	302.18	304.18	304.02	306.69	305.25	305.31	303.82	301.63	305.82	304.12	303.47
313	315.08	311.04	312.92	311.85	314.04	315.89	314.45	313.81	314.7	313.73	312.95	312.01	312.53	317.07	313.93	315.54	315.28	313.38	312.23	311.86	316.63	312.77	314.71	311.49	311.66	312.69	310.65	314.3	311.52	312.21	312.43	312.71	314.1	313.15	311.26	313.99	312.29	314.95	314.23	313.28	312.08	314.35	310.01	311.63	313.94	313.91	307.78	310.68	313.35
304.49	302.21	303.01	304.95	302.68	304.29	303.66	301.15	302.14	304.25	302.7	306.92	303.8	302.33	304.9	306.89	301.73	304.42	304.91	305.55	305.32	305.73	304.55	304.57	300.7	301.65	304.03	304.34	302.25	304.95	302.25	305.52	302.77	302.89	301.81	303.94	302.95	306.66	303.58	309.13	306.18	303.81	304.14	303.97	301.6	301.61	301.23	305.64	305.03	304.15
305.02	303.95	303.99	302.22	304.7	305.07	306.2	304.66	305.24	308.52	306.65	308.04	303.61	304.46	302.8	300.49	304.09	303.1	307.46	304.34	302.31	302.01	306.04	303.24	303.6	307.53	304.96	301.71	307.99	303.24	302.76	305.12	300.59	305.83	304.87	302.92	305.12	307.77	303.06	305.99	302.52	304.22	305.32	303.66	304.38	303.02	306.75	302.87	300.84	303.23
303.33	304.3	303.71	303.37	304.83	303.41	300.93	300.36	300.38	306.16	303.79	301.67	303.97	304.99	300.99	303.03	304.49	304.19	301.28	302.99	299.26	305.34	301.68	303.01	303.72	302.84	300.91	299.74	303.78	306.19	303.55	302.26	302.95	303.69	303.21	303.2	303.49	305.78	301.51	303.62	302.94	302.36	304.51	303.69	304.06	299.24	303.48	298.95	302.51	301.44
311.44	309.64	312.38	312.43	315.01	312.23	312.47	312.23	312.87	314.25	308.15	310.07	311.8	313.25	310.33	317.24	312.8	314.22	315.57	313.03	315.06	314.61	313.61	312.21	311.23	312.15	312.77	309.56	315.26	313.59	312.93	311.54	314.03	313.31	310.42	313.15	314.52	310.74	314.54	314.63	314.44	311.77	315.56	311.82	314.26	311.27	314.23	315.42	312.73	307.85
299.69	300.52	301	300.97	301.09	298.53	298.35	302.6	300.12	299.29	300.22	300.58	297.61	299.03	303.16	299.29	301.38	301.09	298.75	299.07	302.11	299.72	299.16	303.09	301.4	298.52	299.2	299.67	297.14	299.52	299.55	297.55	297.79	297.05	301.44	297.67	298.55	299.65	297.55	300	299.06	298.04	299.52	300.06	302.25	299.67	298.54	301.75	301.25	300.47
314.78	315.27	313.38	313.18	315.1	315.81	311.63	314.72	313.82	312.78	312.15	314.83	310.94	313.99	314.78	311.99	309.73	313.94	316.29	310.37	312.85	314.46	313.02	315.76	313.5	312.41	314.41	314	313.03	312.74	312.82	312.5	311.96	308.47	314.91	312.62	312.05	317.99	317.93	310.95	314.92	313.35	312.47	312.76	312.11	312.33	314.63	315.31	311.55	312.47
315.93	318.95	316.52	318.66	321.89	318.38	317.68	317.99	317.13	324.48	314.61	314.42	315.7	320.36	318.14	315.79	316.6	314.91	322.93	316.53	316.55	319.33	315.71	316.72	320.65	314.82	316.81	317.33	314.92	314.84	319.2	317.01	313.2	319.71	317.15	314.15	318.11	316.8	316.72	315.6	317.79	318.21	315.15	315.93	311.13	320.09	319.72	317.04	319.17	318.32
317.19	313.37	317.34	317.72	318.89	320.9	320.03	320.73	319.35	317.78	320.03	317.51	316.4	317.07	318.69	318.97	316.57	319.86	316.51	320.23	320.88	323.17	318.52	320.65	315.68	317.41	318.95	320.66	318.27	314.57	320.65	319.18	317.49	317.08	316.11	316.66	319.05	320.88	318.03	318.17	316.9	319.37	317.21	321.88	318.14	320.64	316.41	319.41	319.68	318.6
297.27	296.9	297.25	300.24	300.21	296.05	297.27	296.91	297.73	297.34	297.03	293.84	297.12	299.62	297.9	296.79	296.33	296.27	296.9	294.96	300.73	299.45	298.07	294.24	296.85	296.38	295.84	295.07	295.98	294.4	296.92	297.01	298.98	297.84	299.06	297.08	295.92	294.29	296.85	295.34	296.01	298.11	298.2	295.8	296.05	297.3	297.34	294.86	296.54	294.66
309.81	311.01	311.73	310.85	312.32	310.23	315.66	310	314.09	310.83	312.04	312.41	311.64	312.71	309.47	314.23	315	309.81	312.18	308.62	308.72	311.65	311.69	312.96	313.2	313.69	311.65	314.07	311.55	313.02	312.2	311.16	313.36	313.78	313.82	315.1	310.03	313.41	315.22	310.17	313.21	310.55	316.26	315.53	309.34	308.73	311.43	313.78	307.75	313.49
313.03	312.52	316.86	314.51	313.3	315.55	310.62	311.18	311.23	315.56	312.2	316.55	312.15	314.71	312.8	313.05	312.26	312.41	312.92	312.42	311.91	315.24	310.8	312.54	311.27	313.99	315.88	315.23	315.8	313.34	313.88	316.51	314.72	310.32	314.34	312.62	312.37	310.72	312.79	314	316.27	310.85	313.21	311.54	315.67	314.05	312.5	313.13	309.82	313.69
300.44	296.6	295.92	301.85	298.74	300.35	298.25	299.89	301.11	305.1	298.07	299.18	298.36	299.21	299.95	298.74	302.52	302.98	301.95	299.96	296.06	297.92	299.57	300.94	300.47	298.87	297.24	297.94	299.9	300.88	300.67	301.68	299.21	297.74	302.4	300.35	299.69	296.15	301.16	297.09	301.17	300.11	298	299.91	298.87	300.76	299.78	295.84	302.55	299.78
294.48	292.91	296.79	293.58	298.9	293.49	294.94	294.68	291.74	295.43	294.97	296.55	291.14	292.72	289.94	295.87	293.83	295.26	296.69	294.92	296.18	294.43	294.96	293.19	292.82	294.73	292.04	292.58	294.55	293.95	291.7	290.59	293.86	289.5	293.46	292.05	293.56	292.53	297.3	294.57	292.8	294.56	292.88	291.74	291.06	292.61	293.86	295.49	297.36	295.01
307.04	310.17	308.41	308.22	312.39	309.69	310.05	308.39	306.12	310.71	308.85	310.46	309.08	312.49	311.86	308.71	312.05	306.69	313.27	309.09	310.53	309.9	306.03	309.96	311.03	309.71	310.27	311.99	311.07	308.32	313.31	308.02	309.28	312.33	310.18	313.23	311.89	307.88	308.01	314.03	313.51	312.91	306.53	307.54	309.9	308.63	307.53	307.69	308.45	309.84
316.35	315.69	319.19	318.81	318.16	317.6	318.1	317.01	317.28	318.07	318.26	317.5	316.64	321.76	319.43	315.01	316.58	317.62	317.34	317.39	318.01	313.54	315.11	317.06	316.82	314.86	317.29	316.62	317.57	313.32	316.2	320.2	318.08	314.76	319.77	318.01	317.23	319.53	319.12	317.04	316.27	313.3	317.21	316.34	317.21	318.43	318.5	315.71	318.71	320.76
315.15	308.44	310.35	312.91	312.34	315.54	311.56	309.96	311.85	312.95	312.53	315.46	308.35	313.47	313.39	313.42	312.1	311.78	313.24	310.01	312.55	313.36	312.85	309.05	316.16	311.08	308.19	312.42	311.59	313.66	312.84	310.46	311.93	316.11	311.47	310.57	311.15	309.31	311.27	311.2	309.4	311.49	311.69	316.29	312.72	311.71	313.24	310.3	313.71	312.01
322.04	324.48	323.29	323.04	325.87	326.93	324.7	322.89	323.72	325.33	321.65	320.98	325.4	326.47	326.84	324.71	319.54	325.7	324.19	325.02	328.28	323.44	323.48	326.95	326.38	326.39	324.29	324.11	325.65	320.48	325.93	323.3	322.37	324.15	326.11	324.23	323.77	326.41	321.65	322.31	326.2	322.35	325.85	323.79	330.46	324.17	327.16	328.07	325.06	321.84
305.95	313.14	308.84	307.89	310.67	308.2	309.02	311.59	310.66	305.71	310.99	308.58	306.55	306.97	310.5	307.88	310.2	308.74	308.23	307.98	309.29	306.1	309.71	309.48	311.26	308.36	308.62	311.63	308.13	308.34	305.94	309.46	309.83	307.66	309.55	308.72	309.65	309.81	307.9	307.89	310.06	307.34	307.01	308.22	307.61	310.3	306.42	308.02	309.91	308.34
296.97	299	295.93	292.82	292.57	297.02	298.63	295.52	295.79	299.34	296.89	297.04	293.43	298.98	296.99	296.85	298.22	296.9	295.87	296.95	298	294.88	295.82	299.24	295.89	294.86	295.79	298.82	299.8	295.88	296.53	298.62	301.22	299.13	296.06	299.46	295.46	291.53	297.34	294.58	295.65	300.69	296.14	294.75	299.22	294.92	296.71	299.16	296.23	295.58
305.23	298.74	302.15	300.66	302.63	301.16	300.22	304.09	300.65	301.28	302.56	300.93	301.7	299.59	301.2	300.61	301.53	300.5	298.23	300.42	302.25	301.38	300.67	299.41	302.01	301.24	300.49	301.88	301.43	301.13	302.9	299.89	301.07	302.37	300.26	301.48	299.31	302.3	300.26	301.99	299.63	300.8	302.09	302.29	298.24	296.89	300.06	298.05	301.75	299.33
326.44	328.61	324.86	325.83	326.72	326.92	327.49	326.06	331.19	327.79	326.95	327.16	324.74	328.48	329.87	327.14	327.1	327.35	329.03	327.8	328.99	328.89	326.81	323.6	325.12	329.73	328.04	328.43	327.82	330.32	327.88	328.2	328.81	329.17	327.27	326.78	322.98	330.06	327.28	328.99	323.32	329.8	327.81	329.75	328.94	327.57	328.54	324.31	326.19	324.97
314.45	312.03	316.47	313.68	312.63	312.25	313.37	313.33	313.33	312.52	310.49	310.14	312.51	313.98	314.24	314.76	311.43	313.01	312.5	312.92	311.42	314.99	314.21	308.69	313.05	310.45	310.61	310.88	310.89	314.39	310.96	313.96	315.01	309.86	314.58	314.15	312.26	310.6	313.12	316.67	312.02	316.76	311.18	309.31	314.73	310.22	315.06	311.12	313.94	314.24
303.34	304.93	303.48	304.34	301.17	303.49	302.48	299.98	303.38	303.27	300.65	302.13	303.16	299.68	302.1	298.81	298.77	304.54	301.96	305.67	302.74	301.39	304.05	303.74	302.41	302.56	305.05	303.4	298.28	302.23	300.76	302.11	302.05	300.19	304.72	301.87	303.28	304.04	302.89	300.81	300.63	301.29	301.09	300.46	304.02	299.84	301.72	305.87	304.29	301.15
297.71	302.72	299.97	299.92	299.42	302.66	300.2	298.14	301.41	298.87	298.34	300.8	300.52	300.02	300.36	294.38	297.59	298.6	301.4	301.06	298.92	303.67	296.97	297.44	301.55	300.21	300.23	299.58	299.54	299.04	300.97	299.44	296.73	300.71	301.03	300.67	300.58	297.12	299.51	299.31	301.69	298.21	302.74	299.42	299.7	296.55	298.49	302.58	300.07	299.45
315.19	318.68	319.29	317.5	314.08	316.38	319.57	314.95	317.54	321.27	315.83	318.79	319.6	319.93	317.51	315.65	319.46	322.07	321.68	318.58	313.49	319.57	314.92	315.34	317.83	318.71	320.34	318.62	317.5	319.37	318.07	316.59	319.77	321.01	314.62	319.29	321.61	316.37	321.55	319.64	318.01	319.41	318.7	317.89	316.01	318.83	315.14	319.09	321.36	320.27
305.06	301.44	300.3	301.72	305.57	301.91	305.67	304.51	305.76	300.27	303.15	301.75	301.95	304.54	301.32	305.22	305.91	303.25	303.8	300.99	303.78	306.63	304.02	302.57	306.1	302.52	305.53	302.7	304.53	304.41	300.66	303.56	304.23	304.3	307.64	304.23	301.35	302.91	306.75	302.59	305.85	299.57	303.41	305.51	304.8	300.34	303.79	301.81	303.93	303.79
314.76	314.51	317.81	312.69	315.71	319.67	318.04	319.12	314.56	317.27	316.2	314.97	315.24	317.87	313.7	317.44	319.17	313.59	311.2	316.56	313.44	316.92	318.32	313.71	315.29	316.74	320.46	316.29	317.12	314.18	316.04	314.41	316.04	316.22	315.06	316.48	314.16	314.19	317.11	317.19	314.63	315.89	315.56	315.66	317.72	316.96	318.76	313.03	317.22	313.46
304.48	301.48	304.79	304.37	305.52	304.15	306.5	305.65	307.51	303.2	304.32	305.12	304.48	304.82	305.02	306.22	303.06	304.24	304.68	303.34	306.79	305.06	302.52	301.13	304.41	304.53	307.09	303.51	303.98	308.56	304.73	307.86	306.31	307.06	304.35	300.57	307.31	310.29	302.93	306.5	302.89	306.44	304.34	301.86	303.16	309.08	304.76	301.37	302.58	306.86
309.81	313.39	308.09	312.3	311.65	310.6	310.65	311.04	308.61	309.58	311.42	312.86	306.06	309.92	310.67	305.66	311.45	314.58	310.75	311	308.5	310.77	310.84	311.32	310.89	310.62	310.93	310.11	309.95	308.98	310.22	309.19	312.63	315.08	309.42	311.36	310.82	309.82	311.75	310.53	311.06	307.6	308.76	305.42	312.4	312.05	310.68	307.95	308.41	310.65
308.03	305.95	308.48	306.51	307.33	304.85	308.94	309.73	305.62	305.31	304.99	306.1	305.92	307.18	306.73	301.72	306.64	305.99	304.51	306.41	305.59	303.83	307.15	307.94	303.66	309.79	304.47	306.86	304.85	306.41	307.18	302.95	305.14	307.65	307.51	302.82	310.66	304.65	307.48	305.27	302.02	306.66	307.89	306.49	304.41	308.13	304.75	311.64	307.38	307.27
303.41	302.85	304.83	304.91	302.68	304.17	304.27	304.83	300.12	306.52	301.86	301.38	303.29	302.44	300.38	303.96	303.04	302.24	303.43	305.13	302.01	301.19	305.19	300.77	307.91	304.46	302.86	304.11	302.83	304.36	303.74	305.76	301.17	298.48	302.16	302.52	305.49	300.64	305.85	306	304.97	300.24	304.11	302.46	303.49	303.02	302.05	306.91	303.32	301.6
299.81	300.26	297.16	302.24	300.15	304.9	298.17	300.92	304.45	300.22	301.78	298.83	301.05	298.56	300.39	301.29	299.03	301.89	300.34	298.95	298.02	301.37	300.27	301.59	301.49	301.33	302.67	302.13	296.68	300.44	299.98	296.18	301.46	300.69	301.44	296.95	295	300.2	300.86	297.6	301.52	299.85	299.65	298.21	300.64	301.81	298.25	298.58	303.34	303.69
324.61	326.13	323.43	320.83	321.74	323.79	325.63	321.52	324.06	320.82	321.91	324.8	325.06	321.67	324.27	323.35	323.67	320.03	321.97	324.12	323.13	321.95	328.87	327.04	322.66	319.4	326.54	322.56	321.57	324.25	324.12	330.63	322.51	327.21	326.12	321.45	324.34	323.57	325.38	324.92	322.65	323.77	322.49	325.04	325.37	323.82	324.64	324.97	324.32	325.08
303.37	300.63	302.03	303.2	301.98	300.91	302.48	300.66	301.92	306.83	301.54	300.11	300.13	301.58	301.28	303.52	302.12	301.58	300.12	301.99	300.11	302.71	302.45	302.53	306.51	302.85	302.74	302.45	300.3	300.7	298.62	300.55	297.06	298.47	300.34	304.5	301.71	305.15	301.72	301.09	304.29	299.5	303.55	304.31	302.34	303.6	306.34	305.53	307.53	302.49
303.11	308.43	309.9	300.42	306.02	305.33	309.34	306.42	306.04	308.57	305.09	306.53	302.91	306.98	305.29	310.74	309.63	307.72	306.53	306.37	305.89	307.85	306.34	303.8	310.11	306.95	305.25	308.82	307.62	307.13	307.4	306.44	306.04	305.89	305.92	306.38	304.31	305.49	305.33	311.71	306.99	305.59	305.1	306.74	304.97	306.72	305.71	303.1	308.07	306.74
297.38	303.41	294.93	303.08	301.17	299.35	298.05	301.55	303.09	303.54	299.81	300.95	303.1	301.64	300	299.86	304.84	299.63	302.25	301.6	301.28	297.38	304.5	302	300.88	299.77	298.19	300.49	304.39	299.62	302.01	301	301.28	303.53	300.11	299.71	300.47	303.09	302.8	300.85	298.83	297.52	302.7	301.13	298.85	300.76	301.32	303.23	297.39	303.81
304.68	303.04	302.58	300.61	304.06	302.79	304.97	303.31	304.02	301.32	303.24	301.22	304.77	301.51	299.38	304.9	301.87	302.57	304.63	302.47	303.66	300.34	300.94	306.47	303.22	299.48	303.98	305.27	303.85	301.49	302.18	303.01	306.66	299.27	300.44	306.75	304.93	301.93	302.96	302.82	304.08	301.21	301.74	301.13	303.35	302.92	305.63	304.01	305.55	305.05
306.04	307.78	305.85	304.8	303.69	302.18	304.59	308.01	306.52	308.88	305.86	304.72	300.86	303.25	302.77	307.16	305.66	304.03	303.56	303.82	303.91	307.11	305.64	308.7	306.86	303.48	306.72	306.6	303.07	306.72	305.59	305.33	303.66	304.68	305.56	307.27	306.52	309.6	304.91	305.12	303.85	308.95	307.36	304.99	307.15	305.97	301.84	305.66	310.14	304.53
293.94	293.29	293.85	291.97	293.3	295.08	289.71	297.51	294.17	295.73	296.54	294.18	293.13	292.33	295.17	291.28	293.36	294.7	292.16	294.94	295.85	296.8	291.33	294.37	293.59	292.94	293.32	292.9	290.01	290.65	294.04	295.01	292.14	293.79	296.34	297.6	292.4	293.38	299.89	296.97	296.25	294.86	294.21	295.84	293.19	294.81	291.42	293.12	291.26	295.65
319.28	319	316.99	316.71	316.21	315.77	316.44	314.73	318.79	316.76	321.18	319.3	315.84	319.43	317.72	315.99	316.98	318.34	315.7	314.8	321.62	315.26	317.47	314.9	317.65	315.52	318.15	316.7	316.81	317.6	317.94	318.99	318.61	315.89	317.96	317.97	316.56	318.46	319.74	313.19	316.87	318.03	317.07	319.59	316.7	318.38	318.63	315.9	318.15	315.54
306.84	308.41	309.85	311.75	309.94	307.88	311.66	311.35	311.79	309.46	307.57	304.42	306.97	310.02	308.66	303.19	309.8	309.88	309.96	309.56	312.22	305.65	307.62	306.91	310.68	310.74	308.45	305.28	309.39	305.26	312.96	309.16	308.27	308.14	308.75	307.36	312.32	312.47	310.08	308.14	307.75	306.75	310.01	308.03	309.68	307.43	309.58	309.88	306.51	311.95
307.42	302.37	307.96	302.99	304.19	308.49	301.3	305.88	305.36	307.15	303.32	301.08	304.34	302.33	304.49	305.31	304.44	304.38	306.56	300.57	305.55	303.93	301.36	303.53	302.13	298.92	304.26	305.7	305.18	305.01	308.34	305.32	303.32	301.8	303.71	301.4	304.32	305.75	303.46	304	300.74	304.13	302.52	303.72	308.03	301.64	306.51	305.49	304.22	304.39
315.3	318.68	316.69	320.36	316.4	319.76	317.59	318.79	317.31	316.42	319.28	319.27	316.37	319.72	315.59	316.45	321.07	317.05	315	315.65	317.44	316.75	318.24	319.72	313.17	318.94	318.55	318.48	319.63	315.48	315.67	317.32	318.6	319.77	317.75	320.12	316.81	314.84	317.6	315.79	315.78	316.52	315.17	319.92	316.23	312.97	315.17	316.14	317.9	318.5
303.96	302.12	303.61	305.35	301.47	304.54	304.07	306.15	304.46	305.31	306.15	305.63	300.35	304.68	304.47	302.57	305.4	306.57	306.79	304.36	304.35	305.64	304.27	303.84	300.05	303.32	302.85	305.33	306.32	306.26	303.9	301.62	303.16	299.76	301.11	304.67	300.24	300.23	303.16	303.95	305.11	306.67	298.05	304.61	303.07	303.83	302.94	304.8	304.33	303.04
295.87	298.69	297.16	295.37	297.52	295.35	298.22	298.45	297.07	295.52	295.36	299.19	296.51	297.64	295.72	294.66	294.95	295.9	297.28	299.17	297.39	298.74	296.7	298.61	295.58	294.32	296.56	297.08	296.88	298.05	300.56	298.69	297.24	294.03	300.83	295.88	299.27	297	301.76	292.67	298.75	294.21	300.24	294.28	297.54	301.58	291.8	296.32	297.31	299.38
304.32	303.14	305.23	304.87	300.52	299.8	305.15	304.87	305.49	301.82	302.93	302.2	301.69	303.22	302.4	304.32	302.5	302.37	301.47	303.97	300.69	302.94	303.01	302.11	304.15	304.77	306.43	302.22	303.57	303.62	304.61	305.56	301.28	305.71	303.1	303.07	301.41	305.17	301.03	304.32	300.44	300.7	301.84	302.41	304.48	300.15	302.79	301.57	305.56	302.56
312.05	311.76	311.14	309.67	313.57	315.36	312.36	314.96	316.79	315.01	310.86	314.18	315.11	312.22	314.08	312.23	312.35	315.13	311.83	314.1	311.83	309.34	310.76	320.12	311.1	312.14	312.58	313.41	316.91	312.89	311.87	314.36	309.25	312.04	311.9	315.42	312.33	311.45	315.98	314.33	309.97	308.71	311.05	311.26	312.05	314.56	311.84	309.92	313.91	312.19
305.97	306.54	311.24	308.66	306.39	310.54	306.49	308.31	307.65	308.41	312.34	309.05	303.92	312.13	312.91	306.05	307.56	309.72	312.07	309.51	308.82	308.14	310.61	309.32	307.81	311.87	307.88	307.5	312.94	309.87	307.73	308.31	309.98	307.91	309.33	309.98	308.4	311.4	310.29	307.5	310.41	306.9	310.91	306.36	311.02	309.41	306.42	311.91	307.26	312.24
312.54	314.41	313.23	313.27	317.32	315.38	315.7	314.77	316.93	312.02	316.34	315.58	314.94	314.57	317.74	313.2	310.78	313.06	317.02	313.92	314.77	314.31	313.38	315.22	311.32	312.8	314.52	316.16	313.98	315.77	314.77	314.18	316.72	315.58	311.82	315.52	315.91	316.71	314.32	318.32	317.01	316.69	315.04	310.18	314.18	312.95	314.13	316.68	314.51	315.28
324.4	328.42	327.64	328.35	326.73	329.43	328.26	328.57	324.56	326.45	326.83	326.12	327.24	325.84	328.68	328.56	326.85	326.57	329.77	328.93	326.35	326.59	325.5	327.67	327.44	327.34	329.23	326.53	327.73	332	327.78	327.68	326.39	332.55	328.45	326.56	324.67	329.03	325.58	326.5	328.58	326.94	324.84	330.43	327.15	329.66	327.11	327.11	328.75	328.53
300.18	299.04	302.55	301.7	303.21	298.08	297.3	300.91	302.95	297.79	299.42	300.86	301.1	298.34	300.13	300.55	299.27	301.3	299.74	302.84	299.54	300.98	302.86	297.84	300.08	300.11	305.41	298.64	296.93	299.59	301.47	299.27	301.27	296.86	301.5	300.87	294.57	297.93	301.05	298.62	301.36	303.08	300.39	302.28	297.85	299.82	299.92	298.87	297.74	300.1
305.5	306.34	303.72	302.72	301.21	308.98	308.74	305.22	302.88	306.18	304.24	303.22	303.49	302.82	305.21	302.14	303.9	301.19	302.03	304.9	307.98	304.9	303.88	306.97	301.91	302.38	303.96	303.06	301.03	305.46	304.52	302.59	303.14	303.68	303.9	305.55	305.41	303.83	303.8	304.92	307.26	302.64	304.36	305.52	302.51	303.82	302.83	307.65	302.42	306.66
303.84	300.96	303.52	300.4	303.85	302.15	303.67	301.56	301.82	301.52	302.21	305.08	303.77	302.43	301.64	304.43	300.11	303.64	298.94	303.27	302.14	302.95	304.34	305.04	306.09	303.45	303.4	304.22	303.08	305.09	303.93	305.09	303.42	304.59	298.74	302.76	305.89	306.21	304.43	299.42	304.89	301.57	305.67	305.37	303.24	302.9	299.06	302.7	302.58	303.69
303.68	301.17	299.89	298.81	306.05	302.92	299.33	302.25	302.92	301.85	303.99	302.91	300.95	305.32	301.98	301.04	303.31	301.95	301.93	303.04	299.81	306.33	302.62	305.95	306.19	302.42	305.41	302.1	300.75	302.73	301.77	302.11	303.37	304.35	301.58	305.78	302.3	299.66	300.13	305.25	304.42	302.57	300.23	299.22	303.21	298.33	304.27	302.02	300.31	301.42
323.58	323.62	326.57	327.38	326.74	324.65	323.95	324.43	325.55	325.14	326.8	323.72	322.34	324.94	325.96	323.91	325.91	327.55	323.16	325.78	325.12	328.37	324.98	323.4	325.84	324.08	324.02	323.15	327.08	326.77	329.77	325.23	323.29	322.34	327.03	325.15	325.06	323.62	325.34	324.03	325.32	325.95	322.91	326.41	325.31	326.1	323.15	320.72	324.68	327.75
307.62	305.77	306.11	308.82	308.2	303.92	305.77	309.12	308.52	308.54	306.09	307.18	305.38	306.97	305.91	309.22	307.19	308.12	307.83	308.85	304.21	308.77	304.62	307.66	307.8	309.14	309.55	304.61	305.21	306.96	310.14	313.04	309.04	304.59	311.28	304.19	308.15	308.65	308.04	306.11	312.08	308.13	306.65	309.66	307.3	310.15	308.82	307.96	305.64	305.84
307.51	305.92	306.18	309.39	305.22	304.22	303.68	307.6	307.98	306.48	308.78	305.33	302.58	305.95	306.39	305.15	304.81	304.65	305.11	302.82	305.94	305.67	308.91	306.79	304.21	308.39	305.64	305.7	304.63	309.91	308.86	305.85	303.43	306.8	305.09	306.77	306.06	305.98	303.65	304.75	305.89	304.14	304.19	305.58	308.59	304.84	303.18	306.08	304.98	307.9
327.54	324.62	329.57	326.02	324.82	327.91	327.8	326.09	330.38	332.42	326.06	330.07	327.54	322.91	327.35	328.19	323.09	332.27	327.19	325.63	322.63	331.01	329.79	327.53	326.98	323.19	326.01	327.2	326.26	326.77	326.19	332.98	330.38	326.29	330.42	327.48	324.82	323.31	327.24	328.14	329.39	323.98	326.13	326.89	326.12	327.63	329.86	328.02	328.22	325.44
314.63	317.22	314.33	313.2	317.74	315.32	315.07	314.86	313.73	317.61	311.16	314.14	313.73	316.41	317.8	315.75	314.95	315.86	312.06	313.06	315.52	313.43	315.11	311.37	311.08	316.75	311.19	315.59	315	311.66	316.55	316.97	317.74	313.12	313.56	308.21	314.57	317.25	317.46	314.17	312.46	312.45	315.28	317.9	315.96	313.73	313.29	316.15	316.72	310.17
304.48	300.69	298.32	305.16	305.63	300.95	297.94	303.49	303.47	300.97	302.49	299.38	301.85	297.33	301.57	303.05	297.43	302.01	300.23	303.77	304.49	303.5	302.21	298.91	300.79	303.49	302.46	303.34	301.74	305.83	302.38	301.95	301.73	302.8	302.31	303.92	300.9	299.28	303.63	305.14	302.33	300.93	303.61	303.35	303.29	301.26	298.42	304.81	304.64	306.27
329.98	326.6	325.97	329.82	328.7	327.34	330.25	329.72	328.63	328.92	329.31	332.42	329.05	328.19	325.77	328.19	326.6	325.89	326.47	326.28	326.17	329.06	329.87	328.82	333.47	326.13	332.29	328.64	327.47	326.58	325.88	328.48	329.37	328.71	329.22	326.51	328.49	329.9	328.3	329.98	330.53	328.96	327.05	326.75	325.79	326.09	327.03	329.14	324.35	325.24
311.52	309.33	308.46	307.32	308.52	308.59	308.9	307.93	311.87	311.55	310.96	306.97	310.48	304.56	312.92	309.51	306.95	306.99	313.4	309.6	308.37	310.77	311.4	310.73	311.06	311.21	306.74	308.08	308.73	309.11	310	307.2	308.48	307.25	311.38	310.04	308.03	310.72	309.56	309.01	310.54	308.33	305.41	309.49	304.62	306.81	307.08	306.55	307.94	309.58
307.11	307.45	306.93	307.05	302.12	302.16	306.35	303.89	303.69	304.17	302.69	304.74	305.67	303.08	305.1	302.17	307.41	306.66	307.13	308.52	305.13	302.74	308.02	304.21	304.73	303.59	305.7	304.19	304.87	306.14	304.61	305.53	303.1	303.93	303.12	303.82	302.44	306.94	305.94	305.43	305.76	307.43	303.25	304.36	302.5	306.3	303.33	304.68	306.56	304.93
305.07	297.52	304.39	299.98	300	303	302.8	303.96	304.2	300.99	305.17	303.07	305.85	303.76	302.65	303.48	301.24	304.4	306.35	304.81	302.88	301.45	301.74	303.35	301.52	302.98	304.83	303.25	302.98	304.73	301.08	298.12	300.8	303.96	302.75	305.72	301.19	301.04	302.67	303.38	302.49	301.53	301.92	300.39	302.85	297.52	305.24	299.64	303.51	299.28
315.58	312.68	311.47	310.93	311.99	315.27	311.02	312.3	312.62	312.93	314.62	314.51	312.8	313.27	311	315.32	311.4	312.85	311.5	314.13	311.45	312.35	310.13	314.92	315.81	312.21	313.67	314.13	315.29	310.32	314.38	315.79	312.89	315.62	313.77	316.99	312.56	315.48	313.79	316.29	312.71	312.52	310.46	310.62	310.7	314.37	311.38	315.84	315.05	310.67
318.44	314.77	317.27	322.08	317.71	316.62	317.14	318.1	321.51	315.44	315.66	319.44	314.61	317.53	319.94	320.66	320.4	316.48	319.86	318.54	318.8	317.14	316.43	319.86	317.61	319.37	317.62	321.72	314.34	320.81	317.98	323.86	317.87	319.73	321.4	315.87	320.21	320.7	319.43	317.49	319.41	317.76	321	318.08	316.77	317.39	321.67	318.54	317.77	316.14
308.43	308.28	305.73	304.95	306.33	309.79	306.67	303.54	308.76	305.6	308.53	304.35	306.34	306.8	304.36	306.41	308.69	307.66	303.84	306.07	308.45	305.07	308.94	306.86	307.4	307.94	306.64	305.02	305.19	307.88	309.33	307.18	303.48	306.29	306.32	306.76	303.46	308.9	305.04	305.4	307.86	307.87	303.6	307.94	305.34	309.01	309.02	306.96	304.47	306.4
302.08	299.47	300.54	297.98	300.19	302.3	299.4	300.28	299.14	299.24	301.32	299.62	296.69	301.74	303.38	299.13	301.09	298.82	299.39	303.32	300.51	298.07	300.81	293.76	302.49	297.71	299.22	300.16	299.69	299.56	302.63	298.52	298.46	300.48	296.5	294.27	299.04	299.74	302.56	301.69	301.89	302.28	297.39	302.37	298.95	299.36	299.9	297.7	298.4	301.2
319.1	317.56	316.36	318.33	321.81	314.84	320.78	318.26	316.13	318.34	317.13	318.48	315.02	316.94	314.44	315.21	314.78	317.72	316.76	315.32	319.02	314.38	319.87	318.87	317.2	319.61	320.74	317.2	319.22	319	316.71	318.11	317.08	317.73	316.07	317.27	321.98	320.67	318.76	319.63	319.15	317.42	318.16	317.98	314.34	317.49	317.8	316.32	318.99	321.01
293.58	296.38	294.92	296.18	294.92	297.45	295.6	295.33	297.47	294.06	297.25	295.63	292.18	292.87	292.43	292.36	292.4	299.21	298.04	295.29	296.46	294.4	294.39	292.54	293.99	295.14	291.74	297.04	295.27	293.1	294.67	294.78	293.03	293.52	294.99	293.7	295.83	294.27	298.2	294.18	295.95	298.58	293.11	291.49	293.67	291.09	297.39	291.9	294.79	295.28
304.29	305.65	305.14	307.39	306.64	304.25	307.78	303.04	308.37	307.48	303.73	306.44	305.45	304.51	302.22	306.12	306.01	304.47	305.32	305.84	303.9	301.09	305.1	303.06	301.81	304.41	303.42	302.7	306.54	304.17	301.93	304.17	302.89	306.64	304.32	302.4	307	300.23	303.33	304.16	307.42	302.8	304.24	303.05	303.65	307.41	301.16	303.86	306.64	304.5
317.79	317.89	315.85	321.04	317.81	319.67	318.77	314.29	318.92	318.17	317.15	320.64	315.31	317.43	318.14	318.95	321.3	315.85	317.78	315.06	316.52	318.18	315.65	318.4	317.29	315.4	316.69	319.69	315.23	320.64	315.19	317.13	316.81	318.53	319.49	317	318.23	317.93	317.25	319.93	315.78	317.08	319.37	320.67	315.65	317.96	318.09	317.36	318.25	321.99
306.71	304.09	305.58	302.57	305.52	302.37	304.48	299.68	306.64	304.3	304.01	303.88	308.14	304.56	306.43	308.57	308.3	307.12	303.88	308.48	308.39	305.27	304.06	307.59	309.52	307.36	305.72	305.95	305.06	304.9	302.26	306.37	306.14	305.99	302.88	306.05	306.05	305.63	301.2	304.92	307.52	303.93	305.53	303.72	303.26	306.44	305.97	307.84	304.88	306.99
302.61	299.78	307.67	306.19	305.4	302.75	305.64	303.73	301.18	302.45	305.61	302.27	299.7	304.13	305	301.43	307.61	303.94	306.14	303.91	302.93	301.5	305.83	302.83	301.92	304.17	301.3	303.87	303.79	301.69	306.45	301.06	303.39	300.01	305.73	304.01	304.85	302.44	303.65	303.86	304.33	299.91	303.59	306.91	300.17	303.44	300.78	302.61	304.19	301.9
306.47	304.12	307.77	306.06	303.6	304.35	304.95	307.48	305.25	301.38	305.1	305.5	302.73	303.33	305.31	308.08	305.94	309	301.08	303.4	304.53	303	301.97	302.53	304.9	305.93	304.26	304.77	303.63	304.14	301.4	305.46	301.65	303.34	302.65	305.07	306.21	305.45	306.04	303.46	303.85	305.82	306.29	303.09	299.71	303.25	302.62	302.84	304.82	303.62
319.6	319.36	319.69	318.9	315.93	316.37	321.32	314.98	320.31	320.18	318.87	318.95	317.92	315.17	319.24	319.43	314.91	319.11	317.76	317.99	319.48	318.42	316.5	314.85	318.06	318.95	320.41	319.23	317.69	318.46	319.3	317.26	313.42	319.08	321.32	320.44	315.7	316.17	317.63	317.2	316.87	317.84	319.15	320.4	315.43	322.51	320.09	317.69	315.82	319.48
294.26	298.96	294.21	297.75	299.41	299.55	294.77	295.52	296.83	298.78	297.37	296.14	295.97	293.46	298.64	296.3	297.93	298.94	299.01	297.53	299.23	298.58	298.55	293.01	297.26	296.85	297.54	297.16	297	293.55	293.78	297.18	297.52	296.4	297.79	297.62	299.34	297.77	294.18	296.91	300.2	295.3	295.69	295.32	296.91	296.09	296.2	298.83	296	296.75
314.56	312.5	311.95	316.79	315.06	313	312.84	313.96	314.62	312.51	313.79	313.62	316.46	316.13	316.6	312.71	318.22	314.55	312.95	316.6	312.19	311.46	316.71	312.68	314.53	315.31	315.14	313.99	314.7	311.77	311.73	315.41	314.01	310.57	311.27	312.5	310.29	310.86	316.98	314.9	311.16	313	313.62	315.25	316.83	316.5	309.93	316.23	313.07	316.6
302.38	300.09	300.81	300.04	297.46	300.94	298.85	302.26	302.69	298.98	302.08	302.11	305.57	302.3	300.85	303.48	301.77	296.66	301.21	302.31	299.51	302.24	300.11	302.11	300.81	297.07	298.93	302.51	301.24	297.63	301.92	299.45	300.6	300.54	300.69	300.77	300.45	300.62	299.1	301.79	300.97	302.01	300.42	299.64	300.39	295.19	296.44	299.54	299.04	298.22
306.75	303.9	306.74	311.44	306.73	304.05	306.24	304.17	309.09	307.65	305.68	304.75	306.49	304.83	310	308.31	309.95	307.41	306.54	308.32	307.22	308.35	304.12	304.66	304.77	307.29	306.24	307.53	309.69	305.38	306.99	304.53	304.83	304.42	307.9	304.93	305.9	302.31	307.53	310.82	305.65	304.43	307.35	306.02	306.14	305.93	305.27	303.91	303.15	304.66
297.64	297.17	292.88	295.67	295.01	295.22	296.13	293.87	295.36	297.62	299.66	296.03	293.87	293.38	293.6	292.6	289.64	291.47	294.19	296.87	295.69	292.71	289.64	290.76	295.32	296.23	292.08	293.76	295.06	293.43	292.97	297.05	294.64	291.81	290.42	295.34	294.58	293.83	297.09	293.3	294.39	295.68	293.46	293.51	295.75	291.47	294.78	296.7	291.12	298.09
302.37	305.12	302.05	303.19	307.72	305.7	305.14	302.44	302.69	304.43	302.36	303.95	308.5	303.03	306.58	306.44	306.23	304.11	302.65	305.38	306.95	307.31	305.47	303.19	305.36	308.33	302.12	306.87	305.08	306.04	302.55	302.63	303.12	304.32	305.3	302.36	304.91	304.34	302.08	302.44	305.18	305.26	303.38	304.81	303.83	305.46	303.95	300.63	306.76	305.84
313.52	313.35	315.57	316.54	314.44	317.61	313.36	316.55	313.62	317.44	314.39	317.94	315.02	312.63	316.57	312	317.34	315.6	312.48	315.33	313.29	316.21	317.23	318.86	316.97	315.84	315.3	314.96	315.47	315.49	314.7	313.65	318.15	310.87	314.48	313.67	318.39	313.67	313.42	314.67	314.91	315.39	314.34	313.87	314.97	318.35	315.63	315.64	314.9	317.54
307.95	309.46	304.64	308.15	305.48	304.27	302.64	304.34	306.9	307.16	307.31	308.29	306.57	308.91	310.31	307.18	306.33	307.8	306.09	309.05	307.44	307.66	306	305.24	304.01	303.25	306.8	307.83	306.79	306.79	307.92	306.23	302.1	305.81	309.95	303.81	303.72	311.37	306.42	307.39	307.49	308.19	308.41	309.53	307.17	308.18	307.33	307.83	308	310.15
317.42	318.49	314.05	316.26	315.04	317.17	317.72	315.58	315.9	315.95	316.26	316.66	318.65	318.78	319.52	320.95	315.17	317.48	321.21	315.1	315.09	318.69	319.71	317.77	316.16	316.61	315.02	316.52	319.74	315.75	318.41	317.23	316.88	316.5	318.34	319.3	319.31	314.21	316.38	315.47	316.51	317.67	315.78	317.68	319.03	318.64	317.03	318.48	318.08	315.31
308.75	307.44	313.01	305.81	308.96	307.2	310.79	302.7	310.19	310.07	306.2	310.32	309.16	306.75	310.91	303.71	306.65	306.58	308.33	308.85	309.96	308.11	310.13	311.77	304.86	306.98	310.16	309.82	311.17	307.8	311.28	307.92	311.87	308.03	310.93	310.27	309.27	307.76	310.43	308.97	309.77	311.77	309.91	306.01	308.5	308.69	306.39	312.62	310.74	306.5
312.54	316.31	311.25	311.36	310.21	309.67	312.97	316.95	314.98	315.41	313.35	315.64	314.23	314.43	315.61	311.78	309.63	311.51	311.67	316.9	313.45	313.58	318.53	312.02	313.37	318.1	312.26	314.14	315.43	315.12	310.6	311.22	314.85	316.86	310.62	314.24	309.95	313.87	315.18	313.73	313.77	316.63	313.5	314.09	314.02	315.96	316.01	309.45	311.68	311.43
300.69	301.4	301.32	305.61	304.34	300.34	306.5	302.39	304.46	298.73	300.29	301.65	303.47	301.23	302.25	302.24	305.35	300.87	303.1	301.28	300.23	304.53	301.37	302.61	302.77	302.48	300.44	300.37	299.44	301.5	301.77	299.51	303.95	301.13	303.91	302.22	300.13	305.19	301.78	302.6	303.78	304.1	302.66	301.52	300.7	304.77	301.3	301.76	302.78	299.7
320.25	318.1	318.37	316.35	316.63	313.45	316.45	316	315.55	318.47	319.84	319.22	316.25	320.2	322.37	318.79	318.15	319.73	318.08	317.47	318.75	317.99	318.3	317.44	315.35	317.33	316.08	320.53	316.55	322.18	314.2	318.51	314.61	318.13	321.27	319.38	316.34	317.34	315.36	319.58	311.48	319.97	322.07	320.36	317.69	318.92	320.36	319.03	315.84	317.04
310.62	310.16	306.94	313.79	311.79	312.54	309.8	311.92	311.17	311.68	312.36	308.48	309.19	309.64	309.55	311.56	311.15	310.21	305.84	307.98	308.72	310.82	310.32	309.81	310.58	310.17	313.45	310	308.11	312.02	310.47	308.28	306.87	309.25	311.92	308.84	312.2	308.37	309.52	308.9	310.27	310.39	309.38	310.58	310.45	308.77	305.97	309.63	306.48	312.58
309.53	310.54	307.92	312.6	311.11	311.02	310.53	310.96	313.19	308.02	309.76	310.55	307.71	311.16	307.93	309.76	309.44	309.14	310.72	307.89	311.46	310.72	309.74	309.9	311.91	307.31	310.17	310.9	307.94	305.88	307.86	311.98	311.02	307.36	309.48	312.72	310.6	309.98	308.99	308.67	308.32	309.59	310.69	308.77	308.46	311.9	309.26	308.63	306.95	309.21
318.11	315.98	316.82	317.54	317.62	317.43	317.47	316.74	318.01	321.42	315.99	316.53	316.68	320.09	316.33	319.1	317.17	316.86	317.94	318.66	314.94	316.79	318.38	317.07	321.38	317.3	316.78	318	316.86	315.49	318.85	316.99	320.18	312.09	316.19	317.65	316.55	319.42	319.7	317.51	315.35	317.35	316.54	320.34	321	318.8	321.31	316.43	318.59	318.48
295.65	297.19	293.77	301.85	296.54	294.19	299.11	296.24	299.1	298.72	295.19	296.5	296.29	295.51	296.61	298.75	298.1	297.16	298.43	295.39	299.45	299.55	295.76	296.88	295.69	298.52	298.54	298.43	299.01	296.21	295.12	296.25	294.63	295.41	296.31	295.8	297.4	294.34	296.22	298.54	294.05	296.9	298.8	296.69	298.64	296.4	297.1	292.91	295.43	297.42
320.49	319.5	319.34	315.71	317.82	320.35	315.65	316.81	321.58	320.39	318.91	317.05	319.97	321.16	318.59	324.04	317.29	319.55	319.53	317.05	323.31	316.44	318.75	317.99	318.04	314.67	319.43	316.13	319.24	315.19	314.15	319.99	317.94	322.85	319.65	315.67	320.34	320.77	317.89	317.38	318.32	319.71	320.43	317.49	315.69	318.83	318.62	318.55	318.91	314.73
304.94	305.21	305.41	309.41	306.03	306.97	301.7	305.56	304.87	303.3	307.12	301.27	305.69	304.17	307.48	303.89	303.05	306.3	306.03	303.79	306.76	305.15	308.17	306.57	301.8	304.39	305.39	305.18	302.28	306.33	303.25	306.58	304.3	309.58	303.7	306.19	305.83	304.72	311.71	304.63	304.54	306.32	305.17	306.74	305.37	305.94	304	306.01	305.01	306.77
314.88	315.31	314.61	318.56	315.63	314.8	317.16	315.66	316.86	316.95	315.74	315.86	312.83	315.75	320.85	312.76	317.83	313.4	316.54	315.56	315.81	320.02	314.29	317.53	317.45	317.42	315.06	312.37	317.47	317.32	316.31	316.26	317.24	319.57	319.29	318.14	318.26	314.92	317.71	317.32	315.27	317.51	315.9	316.62	314.23	320.26	318.95	319.69	314.79	317.39
294.95	293.44	297.54	293.41	295.3	295.66	293.78	296.52	293.1	293.22	294.02	295.49	292.52	295.58	295.73	293.69	294.35	292.6	297.17	295.85	295.91	298.72	293.72	299.21	293.38	293.85	296.28	293.73	295.91	294.73	295.73	295.78	295.72	293.64	292.79	292.84	294.81	294.21	291.05	295.35	296.51	295.89	296.15	294.85	294.64	294.89	294.94	293.8	295.79	292.75
317.9	319.72	316.86	318.26	314.44	318.63	319.33	315	318.15	318.38	319.02	316.07	317.21	318.71	316.71	317.49	319.84	317.17	318.17	319.24	316.71	316.72	318.63	315.15	309.72	315.38	314.46	317.58	317.1	317.79	319.12	316.28	317.65	320.71	320.57	317.45	315.57	317.88	318.64	317.82	314.71	316.04	318.22	319.06	317.53	314.07	319.3	319.15	317.3	320.58
318.15	316.66	320.27	320.84	321.49	320.14	316.84	314.7	320.41	318.31	321.6	319.5	322.33	319.35	321.1	318.06	314.64	319.55	321.83	316.71	317.16	318.95	319.45	319.56	318.16	317.49	317.05	321.71	316.08	320.03	319.94	318.32	317.84	317.66	316.78	316.82	317.07	320.25	322.11	319.74	318.57	320.67	317.63	316.62	318.67	318.81	319.24	318.9	317.06	317.46
302.93	301.53	298.15	306.11	302.89	300.39	303.19	303.95	304.17	303.32	301.65	301.66	302.61	304.68	305.22	304.86	300.48	301.62	299.38	298.65	303.74	301.7	304.15	302.34	303.34	302.12	303.3	301.99	298.94	305.11	298.95	303.43	305.14	302.81	299.09	301.56	301.16	300.69	301.45	301.18	301.49	303.05	302.66	302.64	302.55	306.48	301.14	306.27	301.68	300.7
301.72	299.97	303.63	306.91	303	305.46	298.89	301.38	300.96	304.07	301.88	303.1	302.33	301.7	301.3	301.52	301.96	299.61	302.65	298.48	298.2	300.44	302.7	306.1	304.91	303.54	301.91	302.75	303.83	302.25	302.93	301.11	300.83	299.52	300.52	302.21	304.96	302.7	301.3	304.85	300.97	301.55	305.95	302.54	304.85	300.32	302.77	302.15	299.82	305.4
293.67	290.45	289.3	292.06	291.84	294.56	295.32	296.08	296.4	292.03	297.5	294.11	293.96	292.88	291.14	294.49	292.69	293.42	296.98	296.19	294.81	295.74	292.73	296.51	294.57	295.54	292.62	294.97	294.18	294.75	292.76	294.86	295.11	290.75	295.48	290.03	292.62	295.5	296.27	294.36	296.15	293.55	293.03	296.46	296.53	292.68	293.21	289.79	289.48	293.85
313.2	315.24	313.81	309.04	313.41	306.31	312.11	307.35	309.86	314.41	311.33	311.67	313.53	314.8	312.02	312.92	313.66	310.98	313.83	312.09	308.57	311.33	314.98	309.11	313.99	310.05	310.49	311.47	309.73	312.9	310.93	309.48	316.43	313.83	311.42	310.06	314.94	314.83	315.95	317.29	314.95	314.03	313.68	313.47	315.15	311.96	314.81	312.21	308.5	313.05
320.02	321.14	316.26	319.72	318.27	315.38	322.21	319.04	321.52	316.88	320.9	318.43	320.5	317.34	316.31	317.09	318.54	319.62	318.77	317.15	317.71	314.6	319.33	314.58	319.27	316.74	318.11	316.34	315.35	318.87	316.63	319.12	318.47	316.26	318.63	317.25	322.06	314.29	319.08	318.14	317.25	320.23	317.12	318.07	321.23	317.39	316.83	318.05	314.99	320.49
310.68	310.87	311.69	310.9	308.55	308.55	313.49	306.87	311.53	308.07	309.93	311.1	309.18	313.43	309.71	309.25	314.52	311.51	311.23	311.56	305.54	312.95	308.53	313.67	313.28	310.79	313.38	311.42	308.65	311.44	309.05	314.78	308.9	315.04	312.51	310.95	313.63	309.62	309.69	310.92	314.86	308.01	310.34	314.04	309.84	309.08	309.43	310.57	312.41	310.94
317.45	315.52	311.92	317.09	313.65	312.29	315.48	315.71	317.77	314.16	315.84	313.87	314.37	316.04	315.73	313.76	316.42	314.26	313.94	315.71	315.84	318.47	321.24	313.13	311.93	314.17	316.12	312.9	318.72	317.33	314.31	317.31	316.65	318.08	322.02	317.39	313.15	316.2	320.5	316.59	318.47	315.35	315.59	312.92	314.57	317.49	316.91	317.72	314.7	317.05
299.84	302.72	303.43	301.94	306.35	307.65	302.4	303.28	302.61	304.19	302.53	301.9	303.36	303.68	300.79	301.92	301.9	300.85	303.67	304.34	301.6	304.85	302.17	302.44	304.04	303.47	304.61	300.9	302.24	304.55	305.71	303.85	307.7	304.14	304.98	303.08	303.44	303.64	304.18	303.3	300.6	303.76	300.63	303.42	303.18	303.92	301.68	302.03	303.28	302.21
326.21	322.27	322.42	324.99	325.12	324.81	323.67	323.21	324.42	323.08	323.83	323.94	323.17	323.21	326.31	327.7	321.79	323.55	324.93	324.62	322.99	325.5	327.77	326.67	325.49	325	325.18	327.89	327.41	323.9	324.4	322.71	326.03	322.42	327.41	323.99	322.95	322.68	320.45	321.11	322.57	325.73	322.19	326.67	322.68	324.46	326.17	325.02	325.88	328.62
299.66	294.78	294.46	296.87	296.42	296.28	297.59	295.73	295.64	297.04	297.06	295.05	294.35	293.77	298.83	296.22	300.51	298.81	294.03	295.77	297.05	299.56	295.25	296.57	295.45	300.52	297.99	299.54	297.19	293.93	299.76	296.68	301.36	296.29	295.52	297.17	297	297.95	296.66	298.33	297.25	294.95	298.95	296.03	303.23	295.34	296.91	295.22	293.32	295.49
293.97	296.12	296.66	295.85	296.52	296.55	292.06	294.55	296.04	294.48	296.38	294.17	294.14	293.09	295.24	291.18	295.78	290.39	294.8	294.5	295.07	291.54	295.46	296.8	293.64	295.35	292.95	292.83	294.89	294.02	296.39	291.56	295.74	299.28	298.89	294.71	297.99	299.06	294.23	300.4	298.9	295.4	292.39	291.81	293.74	295.82	294.67	289.71	294.05	296.57
304.58	303.13	301.5	301.27	302.49	301.93	302.19	301.77	305.74	306.11	303.66	306.16	302.58	305.04	302.65	301.53	303.84	302.55	305.18	299.86	306.21	304.59	303.68	304.72	301.9	306.26	304.94	304.59	304.12	303.73	302.13	305.44	304.12	305.23	300.25	303.58	303.62	303.7	302.81	302.75	301.15	302.14	304.64	300.97	299.37	307.17	303.18	303.53	302.13	303
303.43	307.35	302.54	300.72	302.51	305.3	301.51	309.24	302.12	302.94	301.09	303.97	304.71	301.99	302.07	300.86	307.64	304.08	300.1	304.03	302	305.3	304.31	303.58	304.66	302.99	308.8	302.53	305.79	301.84	303.21	302.66	305.59	304.43	302.3	305.43	305.75	305.14	306.26	303.19	303.22	306.37	302.5	308.58	302.92	301.08	300.94	307.16	305.95	302.23
301.74	302.24	302.81	300.68	303.59	304.58	304.73	300.95	303.94	303.4	306.26	306.84	303.46	301.87	305.24	303.28	305.3	307.86	305.52	302.85	304.67	302.73	304.31	307.35	303.25	305.73	303.86	304.86	303.88	305.21	306.67	302.84	309.3	304.34	302.85	305.18	303.82	302.79	307.01	308.24	306.37	303.37	303.67	302.91	303.63	306.47	304.15	302.95	306.2	302.1
315.53	313.71	317.97	317.33	314.96	317.11	316.95	317.01	314.98	318.83	316.4	311.93	311.9	316.42	314.7	313.54	317.75	314.39	315.34	321.57	315.57	312.87	319.72	316.36	317.57	315	315.32	314.13	312.69	316.32	312.01	318.42	314.72	316.93	314.99	317.16	315.48	317.65	314.9	313.13	315.26	318.19	317.88	317.08	316.43	318.63	315.57	316.78	316.5	314.17
315.27	319.18	315.75	312.46	315.16	316.1	314.39	316.9	318.23	318.63	315.54	320.26	315.86	315.05	316	314.56	316.87	315.36	316.99	314.17	315.98	314.53	313.07	311.9	312.94	315.05	316.79	315.59	318.57	319.17	313.87	315.53	315.59	315.27	312.87	316.52	315.82	317.09	315.61	317.38	313.07	316.96	315.38	318.64	313.31	315.63	315.44	318.67	316.52	313.7
314.56	311.91	319.6	314.08	316.56	315.23	311.92	312.71	315.9	316.88	316.05	314.95	318	313.11	311.17	312.74	315.49	312.02	313.35	316.02	315.04	313	315.07	311.86	317.96	314.82	312.12	315.5	316.15	315.2	317.88	314.27	314.88	312.6	310.73	317.58	313.11	318.83	316.61	310.89	313.66	314	313.01	313.42	317.44	315.91	316.87	314.22	315.17	316.88
305.33	304.95	306.16	309.45	305.78	304.73	303.66	304.36	306.8	306.61	303.87	308.52	308.36	305.55	306.99	304.91	305.91	309.24	306.47	303.58	303.91	305.49	306.54	307	302.97	305.67	307.12	306.64	304.3	306.98	307.1	302.45	308.59	307.72	305.22	304.37	304.84	308.26	307.82	307.05	305.24	308.23	304.41	305.55	307.56	306.17	306.32	306.81	309.01	307.27
307.15	305.26	306.46	308.01	309.08	308.74	307.38	309.11	309.91	302.85	307.6	306.28	309.17	307.76	306.28	307.64	306.34	305.79	307.2	306.77	309.54	307.55	307.79	304.25	308.72	307.54	307.08	307.23	305.77	305.65	306.77	307.11	305.82	307.4	305.57	305.2	307.26	310.01	306.1	307.33	302.45	307.43	305.59	307.19	308.92	308.49	306.86	310.91	305.08	311.02
304.46	303.26	308.08	306.02	306.19	305.21	302.78	306.18	302.79	307.02	309.59	304.8	301.84	298.76	308.55	305.84	307.05	304.7	306.75	302.21	303.88	302.42	307.01	303.38	305.31	308.02	303.2	304.06	306.47	303.03	303.06	304.08	304.92	303.55	304.59	304.58	302.52	303.36	302.43	304.69	305.31	305.83	310.96	304.41	305.44	306.19	306.03	306.38	300.18	306.87
303.84	302.65	302.3	304.96	303.93	300.17	308.79	301.87	305	306.24	302.87	302.81	303.61	304	303.09	303	302.73	303.41	305.87	305.82	304.96	299.9	303.79	305.09	307.18	302.11	299.86	304.25	303.62	306.45	306.96	301.9	306.36	304.79	304.3	303.37	301.97	304.69	299.98	300.39	302.52	301.87	304.18	300.83	301.88	305.84	304.16	304.51	309.05	303.88
298.08	304.38	301.5	304.91	305.77	302	306.18	303.61	300.73	303.52	304.64	303.8	302.23	302.91	302.61	301.8	302.87	304.54	298.65	299.54	301.91	303.96	303	301.37	302.12	299.6	306.69	299.47	301.05	304.56	301.6	303.96	303.79	303.52	302.13	300.54	301.58	301.89	300.99	305.66	301.21	306.24	304.94	305.17	307.75	303.09	304.5	303.14	303.26	300.04
303.29	303.18	304.1	306.98	304.34	304.42	303.87	305.82	304.77	302.56	303.42	302.11	305.66	302.45	304.88	303.94	305.23	302.89	309.78	305.38	304.68	302.91	303.64	302.36	304.68	302.85	303.62	303.75	304.59	304.25	305.24	301.63	301.99	304.26	302.9	307.32	307.8	305.39	302.84	306.2	306.73	302.15	307.54	304.45	303.53	300.53	305.18	306.55	307.43	305.89
317.84	318.29	319.63	318.8	319.42	317.21	321.99	318.4	316.38	314.99	321.15	318.6	317.86	314.54	318.56	313.82	317.3	318.06	313.94	319.54	318.8	321.31	319.12	314.58	315.53	317.32	317.22	319.22	317.79	317.97	316.36	315.52	320.11	318.43	317.29	316.98	317.27	317.16	316.55	315.64	320.27	319.28	315.76	319.89	319.73	317.21	319.94	318.05	322.67	315.73
323.23	326.6	325.17	325.66	326.93	324.27	327.37	325.62	321.83	326.69	326.85	325.55	324.73	325.02	322.75	327.49	325.93	322.95	322.95	325.74	323.41	320.93	325.17	324.73	326.77	324.08	321.7	322.14	326.87	327	325.98	323.77	326.75	322.82	323.73	320.72	319.13	326.28	325.24	322.7	320.23	320.39	324.54	325.7	325.11	326.43	323.83	326.44	321.96	326.52
310.48	310.11	312.45	308.94	309.41	307.68	307.84	307.38	310.45	310.48	313.35	310.37	310.79	305.93	313.08	307.22	310.24	307.91	305.15	312.39	307.9	306.48	311.53	310.69	307.54	310.8	309.73	308.19	311.64	309.52	313.05	311.09	312.01	312.39	310.96	309.93	307.19	306.79	309.94	309.79	311.34	312.91	307.99	308.07	308.77	314.22	306.98	312.3	310.67	311.07
303.87	300.09	302.14	301.13	303.31	303.35	301.6	305.75	302.07	302.82	303.26	303.53	303.31	302.84	305.85	302.35	302.7	301.12	304.07	302.39	303.34	300.29	303.25	302.88	302.8	305.09	299.54	303.84	301.49	303.09	300.69	308.46	303.48	302.14	304.59	303.95	304.92	304.32	301.91	300.51	306.1	303.83	305.14	300.16	305.4	304.57	301.05	300.88	300.96	303.46
301.04	298.98	297.86	300.87	298.4	300.66	301.63	298.77	300.81	297	298.01	301.23	300.5	299.05	301.03	298.84	297.94	301.89	303.47	299.03	300.83	298.28	299.78	300.82	299.92	299.75	298.39	298.48	298.23	299.56	297.16	301.49	301.88	301.91	300.74	300.31	299.31	299.53	298.82	299.35	300.71	302.51	299.87	301.51	302.39	300.9	302.46	299.08	301.93	298.32
293.41	294.39	293.7	294.4	296.33	294.79	292.64	295.77	295.62	291.35	292.85	293.82	292.57	292.84	293.68	296.66	299.23	295.72	293.9	293.42	292.47	292.95	294.31	295.58	294.84	293.13	292.65	293.62	296.07	292.52	292.36	293.61	294.35	292.92	294.33	296.31	295.02	296.05	293.01	294.42	294.6	293.04	289.84	294.86	293.56	292.67	292.21	296.01	293.08	293.96
304.12	309.76	301.94	302.28	303.71	300.47	301.37	303.34	304.59	304.78	304.17	302.98	302.81	303.65	303.92	306.43	304	304.83	305.76	301.35	301.7	302.78	305.21	302.07	304.73	305.8	307.06	303.34	306.46	301.51	305.43	304.8	302.34	304.31	301	303.34	304.33	302.7	301.74	306.23	303.16	305.35	300.77	302.1	301.71	304.53	302.37	305.49	303.57	302.44
320.07	314.1	317.43	318.69	319.56	316.24	317.3	314.98	316.73	316.01	318.08	317.27	315.66	314.91	318.32	315.84	317.46	316.29	311.36	319.93	317.6	315	316.53	320.32	315.21	318.81	317.7	318.01	315.49	316.15	318.23	317.78	320	320.25	317.94	317.74	320.21	314.29	319.16	317.2	314.2	317.38	318.36	316.24	315.48	316.3	318.31	313.88	313.69	319.95
300.07	299.42	301.43	302.32	300.87	298.38	299.51	302.71	299.84	302.48	300.61	297.67	298.8	299.26	302.11	300.19	299	300.93	299.5	302.66	301.08	301.15	295.57	301.01	300.68	299.9	298.68	299.37	300.18	303.78	301.35	300.41	301.26	303.85	300.55	300.48	303.35	298.38	301.57	300.31	300.61	298.75	300.7	297.65	298.64	300.67	300.01	299	299.71	299.42
302.34	304.6	300.88	302.44	302.37	304.65	302	299.89	300.73	303.24	301	306.64	304.07	302.59	303.84	305.86	301.39	302.99	299.97	301.94	302.49	300.92	302.13	305.48	303.61	302.43	302.92	303.6	303.02	299.82	304.88	303.62	302.66	304.11	299.75	303.63	303.87	303.45	306.73	303.12	301.11	302.77	303.7	302.86	302.05	301.37	303.18	303.11	302.49	301.28
294.08	295.65	292.77	297	293.83	293.82	293.2	292.95	292.04	295.09	295.03	291.5	295.78	292.98	294.18	294.08	291.75	295.14	296.88	290.37	291.43	293.24	293.1	292.57	294.48	296.12	295.66	295.05	294.06	295.46	294.9	294.05	296.27	294.77	291.34	293.15	293.49	293.36	295.42	289.96	295.18	291.42	293	292.36	290.78	301.04	295.79	293.6	294.25	295.1
301.27	299.77	301.26	300.59	298.24	304.68	299.86	298.92	302.1	298.77	301.5	302.42	298.92	301.81	300.27	298.22	302.68	302.19	301.32	303.16	302.32	298.07	300.13	304.82	301.86	301.26	298.13	299.22	303.02	298.52	302.75	297.78	304.41	302.96	299.81	302.68	301.6	301.57	302.48	301.25	300.68	302.99	301.61	301.85	297.76	298.74	301.5	303.62	298.64	303.48
316.62	317.61	317.96	317.81	319.62	318.08	313.68	317.27	315.27	317.09	317.68	317.38	318.77	320.33	320.35	315.59	320.22	313.74	315.71	311.93	319.58	319.48	318.49	317.4	319.41	318.58	319.19	318.97	318.82	314.94	318.88	318.39	317.51	322.02	319.19	321.1	317.08	317.6	317.1	320.2	316.94	318.88	318.48	321.16	318.39	321.88	318.97	318.86	318.51	313.41
306.25	301.63	302.89	301.11	300.32	301.98	299.7	305.2	303.13	303.14	303.66	305.91	305.41	302.83	297.67	305.1	302.74	300.74	305.92	301.36	301.53	301.45	303.56	303.42	301.52	301.57	299.05	300.01	303.34	301.66	300.8	301.76	305.66	302.85	303.67	304.91	303.76	303.3	302.41	303	302.93	302.31	303.31	301.1	302.26	303.08	298.25	301.61	300.25	305.43
303.09	303.59	304.99	302.3	303.92	303.69	301.76	305.23	303.24	304.86	305.15	308.8	303.34	305.8	306.68	302.08	304.59	303.75	304.31	305.02	308.2	303.33	302.6	303.19	303.37	302.89	306.66	305.5	305.75	302.55	303.38	304.37	302.53	304.35	302.91	307.2	303.78	299.36	304.8	301.05	303.21	305.81	303.73	299.38	301.85	304.93	304.98	304.66	305.01	305.74
303.19	309.71	304.96	306.96	306.59	310.26	304.03	306.21	307.04	306.21	303.65	305.49	307.59	304.25	306.85	307.12	306.46	307.56	302.99	303.97	304.64	305.89	307.23	304.48	306.81	309.38	307.87	307.52	305.34	304.67	306.74	305.02	305.44	308.35	306.82	312.11	304.25	304.78	304.11	304.77	305.63	306.71	307.25	306.59	310.13	304.73	303.46	309.02	306.37	304.47
313.46	315.99	313.73	314.45	314.71	316.79	311.52	316.19	315.61	311.61	315.23	316.46	311.63	312.71	315.92	317.34	316.43	311.32	312.03	313.35	313.86	312.94	315.08	311.62	315.13	313.53	313.49	316.91	317.22	313.55	311.68	312.58	315.12	314.5	312.24	312.39	315.33	316.24	310.18	315.25	317.85	314.77	316.48	314.64	315.31	316.82	316.16	314.78	310.58	316.81
311.81	310.02	317.27	313.24	312.24	311.07	314.47	316.86	310.66	311.95	312.83	314.18	314.2	315.97	310.21	313.3	313.69	314.03	309.21	315.07	313.42	314.12	309.92	315.68	312.85	315.04	314.69	310.97	315.07	306.88	311.03	314.75	313.92	308.82	314.84	312.46	314.8	312.49	314.66	312.63	313.77	310.18	312.27	314.56	314.63	314.28	314.21	315.46	312.97	313.91
312.03	314.23	312.35	309.58	315.49	310.83	311.09	316.92	312.53	315.3	311.09	309.13	314.42	314.09	314.43	313.46	312.87	312.66	315.48	312.94	312.89	318.1	315.75	316.88	314.65	309.63	312.59	313.93	312.92	314.79	312.6	311.73	311.18	310.79	313.35	314.82	315.72	309.77	312.63	314.62	312.77	313.66	314.43	312.84	313.58	314.49	311.07	312.06	313.42	309.38
326.15	325.4	325.79	329.21	326.44	328.77	329.5	326.29	328.84	330.62	326.71	327.16	329.53	329.09	327.66	328.51	326.93	331.1	324.08	324.37	327.52	329.9	327.86	328.67	326.99	328.97	326.32	329.64	325.12	326.91	328.61	329.19	329.97	327.19	326.65	326.57	325.93	329.78	330.25	324.74	326.8	327.9	327.21	328.97	327.27	326.66	325.97	325.83	331.71	324.8
305.38	301.1	305.64	301.57	303.33	299.02	299.61	299.33	300.53	301.78	301.99	299.31	302.22	302.75	300.45	301.14	303.88	304.97	303.72	304.19	297.21	300.54	301.28	304.27	301.74	301.11	300.91	303.35	305.9	298.26	302.53	304.42	302.21	302.54	301.43	301.06	302.66	304.65	302.05	302.77	300.66	300.33	304.01	301.85	303.59	305.46	304.83	306.28	304.67	302.37
308.45	309.37	309.16	306.36	311.23	309.78	311.66	306.57	312.58	308.94	307.75	308.28	311.26	311.96	310.51	309.26	306.7	310.75	308.23	310.1	311.43	307.6	309.33	309.1	309.4	308.81	312.65	309.57	306.65	312.9	312.84	315.26	311.25	310.11	308.94	309.55	307.35	312.48	310.46	314.01	310.88	310.27	312.4	307.19	311.19	310.2	312.52	308.99	313.36	308.78
316.65	319.67	318	317.26	314.19	317.96	315.27	315.85	318.79	316.13	318.81	315.28	318.33	319.06	318.2	319.75	317.31	315.13	316.26	315.92	321.01	314.04	315.74	313.83	317.55	315.58	318.17	314.45	314.43	319.62	316.78	320.51	316.78	315.86	316.58	316.41	319.81	317.89	316.37	318.38	317.55	316.64	315.43	318.71	318.09	318.38	316.88	315.62	316.2	318.65
316	313.42	313.37	315.99	315.36	313.67	312.47	313.04	311.54	316.41	314.17	312.08	314.68	314.48	317.73	314.2	310.86	316.17	312.45	313.28	316.78	318.46	315.06	313.88	315.23	317.75	313.09	314.9	316.25	313.06	314.39	311.38	312.96	318.05	311.84	313.56	312.99	316.26	318.57	314.5	317.64	315.75	315.71	317.23	314.43	313.99	315.72	312.77	313.69	317.36
315.63	312.55	312.98	317.12	314.27	314.73	315.08	314.43	313.37	316.09	314.13	316.09	314.39	317.93	313.78	313.02	316.93	315.45	317.42	313.28	315.29	317.82	317.81	316.57	321.1	316.62	317.03	315.09	314.94	316.09	317.22	318.88	315.09	314.38	313.43	312.98	315.89	315.61	316.46	317.27	316.9	317.45	315.54	315.38	314.32	317	316.39	314.25	315.27	314.39
313.47	313.55	315.2	314.21	312.7	316.55	314.71	313.8	310.82	313.09	318.12	311.4	311.45	315.62	315.94	309.54	313.61	314.32	314.32	312.8	311.06	310.64	313.56	317.41	311.8	315.46	316.63	314.07	313.35	310.92	311.83	314.5	317.63	309.33	315.17	316.14	316.56	309.5	311.34	309.8	311.95	311.52	310.41	315.89	312.21	314.72	314.44	313.06	311.31	312.71
310.83	309.26	309.52	312.14	309.01	312.47	310.46	314.92	312.6	313.77	310.64	310.76	312.03	312.11	307.97	311.47	309.98	314.69	311.09	312.35	312.23	310.97	313.16	312.45	314.63	311.33	310.04	313.13	315.52	311.55	313.4	312.97	311.62	313.84	310.18	312.01	315.4	314.11	310.09	313.14	311.18	310.9	312.09	311.35	314	312.68	314.38	311.61	313.23	311.94
319.4	316.55	316.36	316.73	315.69	318.31	315.94	315.16	320.46	313.67	318.73	319.09	316.46	317.46	318.83	317.81	316.73	318.84	315.18	314.15	315.9	319.11	317.07	315.91	319.06	317.47	314.46	319.58	316.02	316.84	315.07	316.75	316.69	318.94	314.48	316.48	320.74	318.62	316.46	316.54	317.94	315.14	319.86	313.97	318.04	318.88	318.2	317.35	315.58	317.21
321.24	320.71	317.82	321.48	319.3	317.77	316.86	317.02	316.03	318.03	316.03	317.35	314.14	315.98	319.58	316.92	315.67	318.06	316.66	319.43	317.03	314.86	321.19	316.91	319.63	321.62	319.1	319.28	317.97	317.73	318.94	320.22	320.49	318.24	316.69	317.56	316.97	319.39	320.89	319.19	318.22	314.39	315.63	316.7	319.3	316.95	314.79	319.53	318.09	320.18
296.59	294.46	294.37	298.65	296.53	295.68	293.29	293.45	295.75	291.37	293.55	297.89	297.87	296.09	294.67	294.47	294.29	297.44	296.75	296.4	294.95	294.49	297.45	297.96	298.67	293.96	294.98	295.39	292.88	293.65	292.55	293.36	292.29	293.51	293.88	293.7	296.36	294.31	295.08	294.14	295.13	292.15	297.14	294.45	295.83	296.85	299	294.08	295.66	298.42
308.28	308.7	303.74	305.11	308.44	305.13	310.72	305.15	308.05	305.51	303.33	303.46	305.85	309.07	305.38	303.08	303.3	308.88	305.98	305.2	306.51	311.69	302.72	304.45	306.43	307.36	307.14	306.11	306.74	308.42	305.13	304.64	304.44	304.75	309.5	309.71	303.39	304.1	310.19	305.85	306.44	307.13	306.35	309.19	303.6	307.63	306.15	304.19	305.68	307.09
304.81	303.66	306.82	301.01	302.05	302.57	306.29	302	304.65	300.38	305.02	304.18	302.74	308.11	306.63	303.49	305.25	304.32	300.62	303.52	303.39	305.75	302.57	302.68	301.14	303.52	302.35	306.31	302.2	307.33	303.16	300.65	304.66	302.11	304.92	305.02	300.57	304.57	304.21	302.92	301.16	301.52	303.98	299.14	302.46	306.31	302.83	298.81	304	303.45
310.74	309.8	312.25	313.62	310.04	311.92	311.23	310.3	311.62	308.42	314.71	315.97	312.66	311.63	310.52	313.14	309.45	313.02	310.15	311.09	313.3	312.76	312.79	307.6	315.52	311.87	312.33	311.22	310.49	310.31	311.56	312.05	313.12	312.84	314.12	312.54	310.99	309.94	313.98	313.76	311.72	309.36	313.6	314.46	311.94	309.76	306.68	314.25	311.09	311.91
318.23	319.44	317.64	318.67	317.16	317.15	317.19	318.4	317.21	316.59	318.21	316.67	320.69	319.54	319.37	317.39	318.91	317.36	318.39	314.85	319.32	317.46	318.13	318.78	315.25	320.66	315.43	317.66	317.97	317.73	315.51	318.5	319.02	318.03	316.5	318.43	315.98	316.98	313.8	314.69	315.16	317.44	317.51	320.36	316.17	315.29	317.9	316.96	317.74	315.04
306.78	305.05	304.72	305.92	306.78	305.74	306.2	309.22	305.77	306.78	304.77	306.96	310.19	306.35	309.17	303.18	300.55	310.54	303.09	307.61	304.92	305.96	302.82	305.11	305.07	303.69	308.35	306.2	307.9	303.29	304.04	301.67	306.57	305.09	301.89	302.18	308.27	310.9	305.72	305.78	308.96	302.41	305.51	309.77	305.53	308.02	303.81	307.52	303.2	305.82
298.44	299.12	297.44	295.02	293.36	297.59	295.57	296.8	293.24	295.13	296.55	295.29	297.51	296.2	295.42	294.51	294.96	291.57	294.16	298.36	296.74	296.51	297.51	292.52	294.4	296.08	296.2	295.62	295.25	298.92	297.14	292.84	293.5	294.04	297.85	295.12	295.71	293.52	296.91	295.33	292.67	297.18	293.94	294.03	293.83	295.31	296.31	293.65	297.85	295.7
307.89	306.88	305.92	309.07	308.59	305.2	306.08	304.35	306.55	307	306.2	302.58	307.12	306.84	306.1	303.49	305.24	303.57	304.12	308.41	306.53	303.86	305.16	304	303.89	307.6	306.36	303.66	305.55	306.23	303.24	304.49	302.25	300.65	306.7	308.45	301.37	304.7	306.26	304.47	305.36	305.78	308.34	306.04	306.19	303.49	304.78	304.11	306.13	301.73
295.86	294.2	291.82	297.55	296.44	294.97	290.48	294.66	294.58	296.75	296.12	294.27	296.53	295.28	296.12	293.65	298.09	293.69	294.76	292.41	294.23	291.49	296.01	292.29	292.14	294.34	297.18	292.33	294.13	295.01	295.3	296.39	295.36	298.08	293.79	291.92	295.84	296.55	294.75	294.74	296.03	296.13	293.69	295.3	293.9	290.99	296.13	291.68	291.67	294.75
314.45	313.77	313.72	312.68	316.65	312.49	315.64	315.35	313.29	315.39	312.7	313.55	312.16	312.42	311.14	312.33	312.2	315.56	316.48	310.58	313.92	314.54	315.09	317.45	312.72	314.14	312.29	312.66	314.7	317.49	317.05	311.88	315.41	313.88	312.85	311.72	314.08	312.18	316.01	313.31	314.29	315.63	314.71	309.75	307.33	314.58	316.48	312.42	317.96	315
312.81	311.25	317.13	315.44	314.9	314.6	311.65	314.26	318.85	314.01	315.07	319.52	315.43	313.03	317.35	312.78	317.86	317.11	315.9	318.86	314.55	315.79	316.68	314.42	317.06	313.89	315.39	312.59	313.21	312.06	315.31	315.71	318.47	311.87	314.93	313.19	315.41	315.33	316.25	315.53	310.51	313.63	313.43	314.87	317.74	319.02	317.18	316.82	318.68	314.88
305.24	303.77	302.57	305.34	306.13	306.08	305.43	304.94	309.44	305.86	302.81	306.55	305.07	303.18	305.77	304.94	304.02	303.27	304.37	304.9	306.59	304.99	307.82	302.39	305.2	304.2	302.7	306.64	303.08	303.19	303.65	304.84	303.93	304.84	301.42	298.64	304.09	300.68	309.12	300.17	303.87	299.88	307.71	303.55	306.36	304.51	305.25	302.98	304.9	303.45
303.38	303.52	305.53	300.69	297.27	303.07	301.81	303.48	304.33	302.27	303.51	308	302.91	302.13	302.86	299.09	304.73	305.61	302.21	303.54	300.73	300.7	301.83	302.33	305.67	303.5	303.46	305.06	302.14	299.95	299.21	302.81	303.04	305.33	303.4	301.38	302.36	304.65	302.53	301.33	304.76	303.89	305.99	302.54	303.41	304.74	299.28	299.47	302.04	302.25
326.61	326.4	328.78	333.19	330.82	330.9	326.12	328.45	329.83	327.92	327.97	330.67	329.2	327.3	330.39	328.29	329.19	329.22	329.29	324.36	328.45	324.99	332.63	329.84	331.68	329.2	330.25	328.29	328.94	331.57	329	327.37	327.4	327.27	328.33	330.21	326.99	329.97	325.09	329.29	327.13	325.45	327.55	331.56	327.75	327.63	329.17	329.96	329.42	327.85
307.29	307.21	301.34	305.21	309.89	304.34	305.46	305.8	308.79	308.13	304.91	304.44	306.45	305.28	303.87	308.87	303.26	307.2	307.9	308.14	303.82	305.4	308.12	303.54	311.68	310.28	305.18	306.36	307.54	307.1	305.93	304.94	305.57	303.59	307.3	307.65	310.01	307.42	305.79	309.79	306.11	304.12	305.61	304.98	307.91	307.67	306.8	304.5	308.1	304.6
310.09	309.98	312.45	309.21	310.64	316.18	313.4	315.08	313.36	311.35	310.81	311.64	311.12	309.75	310.18	312.55	312.19	311.09	314.81	316.91	313.89	309.22	309.22	316.34	316.11	310.41	313.64	312.55	311.92	312.91	315.9	309.67	311.15	312.76	312.26	309.79	311.34	310.68	312.31	315.46	313.44	312.02	312.29	311.94	312.86	308.98	312.88	313.75	312.19	313.21
314.61	306.59	311.54	309.13	311.99	308.66	311.33	309.43	315.1	313.25	310.5	307.19	312.83	310.31	309.15	312.6	309.95	310.15	315.47	309.4	312.28	308.79	309.62	308.99	311.17	310.49	309.54	314.26	305.83	312.13	312.76	309.94	312.5	309.86	306.56	309.18	315.73	310.33	313.4	314.28	308.33	308.39	311.91	311.98	311.27	311.5	309.49	309.91	310.72	309.49
315.95	315.1	311.98	317.68	312.65	317.71	314.65	315.24	311.44	310.35	313.58	315.36	313.87	314.43	312.94	318.49	314.31	316.13	314.21	314.22	316.14	314.55	314.03	316.74	313.42	313.67	314.26	314.64	310.16	311.82	313.18	315	312.14	314.66	313.27	315.03	314.78	313.49	316.24	316.54	312.68	311.18	311.64	315.85	312.47	314.99	313.05	311	316.37	313.23
326.76	328.17	325.47	327.74	330.53	328.84	330.08	325.74	323.97	326.33	326.97	328.92	326.81	323.64	326	330.19	325.07	327.77	329.08	327.74	326.17	325.65	326.43	327.78	326.48	327.7	328.24	322.71	325.44	324.11	327.6	328.85	327.18	327.45	328.98	325.55	327.07	326.46	325.08	327.14	326.02	323.74	329.61	328.37	326.15	328.01	329.91	328.9	327.16	324.7
293.95	294.06	293.35	293.63	293.69	293.16	292.33	296.96	295.47	296.12	293.79	294.74	296.37	292.22	295.02	293.24	295.83	296.17	292.38	295.13	292.55	294.08	294.78	296.54	294.35	292.68	298.17	291.64	292.54	292.09	294.4	294.42	293.38	295.71	294.74	293.65	297.79	292.71	291.58	295	295.08	294.43	295.88	292.77	296.17	296.37	295.97	297.95	297.6	292.03
306.38	305.02	301.2	297.94	303.15	305.41	302.31	301.23	301.88	300.6	302.98	301.64	302.27	304	303.64	303.59	302.26	303.97	304.11	304.96	307.22	302.56	300.88	302.5	304.92	301.78	301.56	299.43	301.91	303.16	302.76	304.5	299.83	303.63	301.86	301.24	301.48	302.61	304.38	301.09	304.84	301.37	303.6	303.62	304	300.78	303.23	300.44	301.36	302.4
313.03	314.14	314.88	312.27	311.68	310.28	315.62	312.77	315.23	314.29	314.33	316.18	309.94	313.1	315.32	309.46	312.11	313.35	313.03	311.91	312.17	312.58	311.6	311.61	313.51	313.26	316.61	313.12	314.87	313.44	312.51	311.19	314.37	314.78	313.99	314.64	310.55	312.08	311.65	313.14	308.1	313.35	313.2	318.29	309.94	312.46	311.91	314.03	312.04	313.19
315.18	319.15	320.06	317.9	317.41	319.44	312.67	322.11	313.37	315.91	318.72	315.26	318.63	321.17	315.64	317.44	318.34	316.17	316.44	317.76	317.56	312.34	319.37	313.87	320.92	319.99	317.6	317.31	318	319.64	319.35	319.96	318	317.09	319.02	317.2	319.54	317.37	320.89	315.7	315.29	317.48	320.79	318.98	315.2	319.44	320.09	317.12	318.54	316.18
313.31	315.52	313.04	317.46	310.26	313.45	314.97	317.25	311.26	313.1	310.39	315.45	313.18	311.35	317.03	315.04	314.62	314.94	318	317.91	309.09	313.55	313.25	314.16	315.32	315.88	315.97	315.84	308.22	310.12	313.06	314.71	311.29	313.05	316.15	314.17	315.14	310.74	312.22	313.16	320.23	314.58	313.23	319.1	313.02	313.16	311.81	313.47	311.53	313.22
305.19	304.66	305.6	302.53	308.04	307.14	307.54	303.2	303.54	302.02	306.96	303.49	304.15	304.08	302.54	306.5	302.9	309.87	308.7	301.62	304.86	303.53	305.83	304.33	308.12	305.02	304.01	304.71	308.59	302.53	303.95	308.75	306.95	306.58	307.82	304.61	304.6	302.88	307.26	303.22	307.68	304.44	303.53	305.07	308.53	303.31	304.35	309	304.19	305.32
312.28	313.84	311.07	315.13	312.67	309.96	312.03	307.08	313.12	310.91	312.51	309.57	309.92	308.87	311.89	310.54	311.57	316.49	310.78	312.49	309.91	310.07	312.23	312.18	313.28	309.43	310.34	311.44	309.69	305.73	310.58	309.48	310.59	314.28	311.22	309.93	308.73	311.57	311.25	307.88	309.42	311.5	311.42	309.6	313.72	311.2	311.42	312.66	312.31	310.12
299.91	299.05	302.64	303.28	301.52	296.99	301.94	301.84	300.34	297.77	301.41	302.58	300.95	299.84	301	298.83	299.69	300.43	300.2	297.63	298.15	301	302.37	302.58	300.75	299.65	297.85	298.91	298.49	299.72	298.02	300.16	300.9	298.85	301.44	302.56	302.82	303.5	301.81	296.4	300.16	297.96	300.13	298.54	300.92	296.8	300.09	298.39	300.64	301.23
299.78	296.17	297.4	300.8	301.69	299.54	302.68	298.26	298.4	301.4	299.96	298.32	303.46	299.75	300.92	300.67	300.63	300.28	300.82	298.63	300.76	300.68	297.55	301.51	299.74	298.39	300.92	298.79	299.24	299.96	302.81	298.91	302.51	300.4	301.99	299.69	300.23	301.13	299.64	297.13	301.23	300.54	295.25	300.17	302.42	299.73	299.4	304.43	298.18	298.15
313.04	314.49	311.79	315.38	311.62	313.7	313.14	312.76	314.98	315.81	312.8	313.68	313.61	310.29	314.43	311.49	313.5	316.3	310.47	314.01	308.92	312.73	311.76	315.74	310.1	312.33	314.88	315.2	313.86	314.01	314.09	314.73	311.77	316.21	316.93	313.07	312.71	310.51	312.92	309.79	316.38	312.18	310.01	312.21	315.5	318.31	312.33	312.37	314.73	309.84
321.37	320.45	320.98	318.17	318.39	319.32	321.84	318.54	316.72	318.92	319.34	322.37	317.21	317.98	318.43	321.35	318.46	318.62	313.37	320.06	321.36	316.38	316.56	321.19	319.79	316.52	318.2	317.37	318.21	322.66	318.58	319.42	320.31	318.77	321.29	316.2	316.47	317.46	317.73	319.82	319.89	316.01	319.39	317.78	317.42	318	319.98	321.32	322.01	319.76
307.48	311.04	308.59	308.2	305.91	305.79	305.44	306.38	303.05	303.21	304.78	307.15	306.45	310.37	307.88	309.62	304.36	311.1	306.86	306.49	308.94	302.42	307.75	308.44	307.15	304.2	304.62	306.88	305.36	309.46	307.91	307.01	309.23	306.05	308.68	304.62	307.08	306.34	306.94	306.11	305.91	309.67	306.96	308.04	305.49	306.18	307.53	306.44	309.34	308.61
311.66	311.91	311.56	313.24	311.01	311.56	314.41	316.06	314.83	313.32	309.06	314.49	313.37	312.05	313.05	310.51	314	315.36	313.86	314.4	314.53	311.91	312.65	314.45	309.64	315.42	311.77	311.28	312.64	309.18	312.53	315.25	315.65	314.49	314.68	310.3	314.68	313.85	312.1	312.05	314.59	310.23	314.93	316.3	315.2	313.94	316.42	311.41	315.63	314.05
293.42	298.36	296.56	295.84	293.77	297.22	299.01	292.44	293.71	294.02	296.58	294.58	297.59	297.61	296.27	293.76	297.16	295.63	297.52	293.2	293.52	295.6	294.96	295.45	296.79	296.15	293.18	292.46	295.09	295.6	292.39	291.96	295.77	294.46	295.38	296.93	292.68	297.05	296.25	295.54	292.75	297.44	294.65	298.86	297.14	294.88	293.15	295.44	289.7	295.03
293.9	295.82	298.25	295.48	293.35	296.25	294.91	290.14	295.73	297.25	291.66	294.48	292.59	290.01	296.64	292.27	297.49	294.19	290	289.43	292.14	295.97	291.57	294.11	295.45	296.85	292.23	295.57	295.19	295.25	295.13	295.78	297.07	296.48	294.05	295.51	295.41	292.33	293.27	292.17	291.64	292.39	296.19	295.36	294.94	292.73	292.24	293.86	291.41	295.66
313.15	311.9	315.33	314.07	311.99	312.62	314.35	316.79	310.98	316.48	318.45	312.18	316.08	310.62	310.92	313.86	313.68	311.59	314.59	312.87	316.06	314.42	311.67	314.17	312.37	315.96	313.32	314.01	314.58	314.4	313.39	310.23	314	311.93	314.6	310.69	317.49	311.03	311.3	314.33	313.58	313.01	312.66	314.62	313.31	313.7	312.96	316.69	311.33	314.23
315.61	314.84	314.52	313.77	312.36	314.03	314.64	315.18	312.55	313.71	312.09	317.37	310.04	314.34	313.54	314.47	311.93	314.85	309.79	315.8	313.35	315.5	310.58	312.47	311.08	316.22	315.22	315.14	315.43	311.49	313.34	314.01	315.83	315.47	314.94	311.97	309.04	315.13	313.88	313.86	312.97	310.93	313.25	310.55	310.86	311.75	312.85	309.52	309.81	315.8
303.18	303.39	302.32	301.19	299.71	301.08	304.77	301.34	302.82	307.1	306.29	304.29	303.8	305.29	302.91	304.69	304.72	305.95	301.81	304.27	307.24	304.82	303.43	302.52	304.7	302.88	305.37	301.64	303.44	304.74	299.93	303.87	303.49	302.94	306.81	301.37	302.61	300.57	301.2	306.79	305.97	301.73	299.69	306.01	302.69	301.62	305	302.83	308.4	303.95
328.23	326.01	333.23	330.09	330.79	323.59	328.68	327.09	328.46	328.68	331.11	328.18	331.2	328	327.38	330.27	329.2	326.15	327.88	326.21	330.35	328.69	330.22	330.64	329.91	328.55	329.12	330.22	334.66	326.93	327.82	328.02	330.12	332.44	329.26	329.87	331.21	328.33	327.72	327.14	328.81	324.33	330.16	327.52	326.94	328.74	330.19	328.7	330.18	323.94
321.5	325.97	323.91	327.48	321.91	326.59	322.33	327.36	322.01	325.57	323.1	325.71	321.16	320.43	321.81	324.24	322.48	325.57	322.63	324.64	323.57	324.25	325.08	324.11	325.06	325.3	325.6	326.05	320.63	326.28	324.55	323.58	322.9	324.6	322.02	327.21	326.42	324.82	327.51	326.33	322.03	326.12	323.13	328	323.77	325.42	320.08	324.87	322.93	326.53
316.97	315.77	316.09	311.65	316.13	312.72	316.01	309.28	312.75	312.13	313.36	308.24	312.72	311.87	315.57	312.78	312.01	309.3	313.98	314.85	316.24	316.71	311.59	315.89	314.63	315.69	311.92	314.12	312.58	312.97	312.23	312.47	312.89	312.1	313.25	314.18	314.33	314.55	317.12	311.38	315.65	310.26	313.25	309.73	312.11	312.75	312.54	314.66	314.8	313.64
302.65	305.15	304.55	307.44	305.92	306.8	304.56	305.64	309.69	309.02	304.4	303.8	302.05	303.28	302.96	307.58	303.14	301.65	300.62	304.93	306.89	303.34	302.54	305.41	307.19	303.31	305.17	307.18	304.14	302.55	306.42	305.58	305.12	304.18	306.38	306.11	304.33	306.32	303.46	304.73	305.76	305.02	302.63	304.72	307.42	309.75	305.06	302.07	303.93	306.3
304.61	304.74	308.32	304.22	302.16	306.62	302.9	304.64	302.65	302.56	300.55	304.29	303.29	306.17	304.71	302.9	303.05	304.78	301.95	300.32	303.74	305.4	305.75	305.96	301.43	303.67	303.94	302.73	305.57	307.84	304.02	304.91	304.44	305.46	303.84	305.32	306.88	306.98	300.2	303.94	308.2	304.72	304.34	307.04	305.73	304.22	301.57	306.06	304.76	307.49
330.52	325.83	329.74	326.38	327.55	326.81	327.36	330.25	328.82	331.09	326.21	325.37	330.56	328.19	330.43	327.35	329	325.37	330.79	326.06	326.29	327.56	328.91	328.67	330.16	329.95	326.3	330.03	331.78	327.57	327.7	331.86	327.11	330.57	330.69	326.71	329.65	328.63	329.24	329.46	328.15	328.55	327.91	327.16	331.18	329.28	327.83	328.14	328.82	326.44
300.94	307.9	302.62	306.19	304.54	301.61	306.47	307.8	303.54	303.39	305.1	302.8	300.49	302.68	302.86	304.16	303.66	304.92	303.96	305.02	304.72	302.48	303.05	303.12	304.8	301.73	302.02	302.08	303.57	302.72	300.77	301.83	301.02	298.23	304.21	302.26	307.16	298.8	303.16	304.36	307.65	301.38	300.46	301.34	303.98	303.33	307.46	303.88	301.73	306.35
316.66	321.75	320.06	315.57	316.75	313.19	317.89	316.66	315.85	315.03	315.08	316.83	322.23	319.35	319.98	311.14	320.46	317.1	320.4	319.75	315.22	316.8	319.68	314.23	315.77	317.94	316.76	315.95	320.01	317.73	319.95	318.9	316.84	318.12	318.76	316.26	317.97	316.81	318.43	314.68	318.72	318.64	319.25	320.12	318.36	315.09	314.43	317.64	317.47	315.81
313.96	316.56	314.45	312.58	315.75	314.97	313.25	315.7	312.12	313.75	309.29	314.98	311.37	314.96	317.62	311.19	314.83	314.85	317.85	313.02	315.72	314.86	310.48	315.03	311.73	307.54	313.46	312.68	316.25	311.12	312.07	314.87	314.53	311.32	309.75	315.53	314.54	312.24	311.98	313.41	315.17	312.62	313.08	314.05	311.51	314.18	314.28	314.81	314.73	313.92
304.38	302.16	301.6	302.27	300.88	305.58	304.11	305.09	299.36	305.49	299.97	303.94	304.45	306.24	305.23	303.1	300.71	302.3	304.65	302.08	301.88	301.78	303.25	302.23	302.88	302.69	301.35	302.4	299.81	302.72	302.57	300.5	301.45	305.94	303.91	301.01	303.71	302.81	308.15	303.34	302.46	302.23	303.19	300.68	304.54	303.7	305	307.68	301.89	303.27
315.4	317.33	318.88	317.76	319.51	314.55	317.75	315.47	320.41	320.21	316.4	323.31	319.92	318.34	323.09	318.96	315.98	319.84	317.19	319.25	319.21	317.65	321.08	320.59	316.68	317.95	317.32	319.32	316.8	318.33	319.4	318.77	317.3	317.06	316.1	316.35	318.81	317.54	320.34	320.58	318.84	314.3	318.09	317.33	321.16	318.51	314.92	315.98	318.87	318.65
301.82	305.21	300.76	303.81	304.6	301.12	303.87	301.42	304.73	301.97	299.6	304.12	301.82	304.3	300.12	304.5	300.13	306.5	307.05	301.95	303.67	300.23	299.46	302.75	301.5	303.64	300.9	301.25	304.21	299.67	300.7	301	304.08	305.58	301.05	301.36	301.06	301.82	300.62	301.61	302.05	304.46	298.44	302.44	300.17	301.14	304.35	304.98	303.31	301.56
315.02	314.72	317.84	312.7	313.28	312.4	314.48	314.85	317.37	312.46	316.04	311.53	308.36	314.73	314.11	316.93	313.85	314.63	312.11	316.75	313.32	312.45	314.05	314.15	312.16	315.1	317.91	310.2	312.81	314.61	316.64	314.17	313.15	311.94	312.05	314.57	314.53	314.53	316.78	311.82	313.99	314.52	314.53	309.21	316.18	315.47	313.08	319.02	314.64	318.41
306.92	304.51	307.51	307.29	304.63	304.11	305.92	306.79	302.31	304.47	303.81	303.44	306.29	309.68	307.44	306.29	306.03	305.97	308.27	302.84	302.02	301.39	302.83	304.89	306.89	309.5	304.31	306.51	303.29	305.41	305.32	306.65	305.89	302.79	301.04	304.69	303.15	307.08	304.83	303.53	301.25	304.72	305.05	305.61	303.74	306.79	306.2	303.97	307.01	302.73
308.43	310.96	308.5	310.49	307.29	310.03	308.79	305.51	311.57	305.96	311.39	308.14	312.32	311.66	310.66	308.39	309.7	309.22	310.8	307.91	309.22	311.55	307.44	307.08	310	310.59	307.05	311.61	307.38	310.9	311.46	312.42	309.61	311.87	308.16	310.67	308.41	309.29	310.4	308.18	311.81	310.28	308.54	308.32	307.9	312.2	308.58	307.54	309.94	313.15
319.13	316.26	315.48	316.73	318.05	314.71	316.59	316.42	316.49	318.5	318.75	317.74	318.4	314.64	315.56	319.92	318.83	317.94	319.97	320.32	317.7	316.55	319.6	317.32	317.44	318.94	316.98	317.24	313.45	320.62	315.66	317.74	319.81	318.16	320.39	313.81	318.43	314.38	316.93	317.96	314.1	317.86	317.97	319.36	320.09	316.55	320.63	320.3	315.49	314.72
296.74	293.75	293.67	299.47	296.65	297.99	295.59	296.42	293.41	293.45	292.03	297.2	291.74	290.39	292.54	298.14	295.2	296.73	294.89	294.56	294.63	295.69	292.08	296.2	292.14	293.76	293.44	294.2	296.8	291.72	294.51	297.12	294.87	293.51	295.94	298.38	293.08	296.68	294.4	294.99	295.45	293.96	294.73	290.43	298.21	293.68	294.78	296.46	297.82	292.63
306.05	309.44	305.74	308.07	311.61	308.92	309.25	310.42	307.66	309.36	310.13	307.72	310.71	305.7	308.63	308.22	312.05	308.95	308.18	309.04	306.98	306.89	308.97	311.63	306.59	312.47	307.64	308.78	309.81	306.09	308.33	312.03	307.99	307.69	311.22	308	309.19	305.93	306.42	306.34	311.38	304.61	312.84	307.83	308.66	310.99	308.91	308.62	307.95	308.98
302.25	304.36	305.3	304.55	300.6	302.17	306.56	304.4	300.41	306.77	306.71	301.08	304.89	304.02	301.77	302.23	304.36	303.47	304.34	305.84	304.7	302.07	304	303.61	303.23	302.54	305.98	302.4	303.33	300.95	306.87	302.13	303.54	303.19	302.96	302.56	306.59	306.57	304.06	305.76	303.29	305.02	305.16	303.99	305.03	305.45	302.38	300.31	300.18	299.27
314.43	315.12	312.62	314.49	314.46	314.7	316.3	315.92	314.82	316.88	314.59	316.84	316.06	314.56	314.33	315.94	315.36	316.56	316.03	317.28	318.27	315.67	314.8	315.96	318.55	316.69	314.15	316.98	314.68	314.72	317.91	317.65	316.28	315.49	313.16	315.58	316.39	317.42	316.06	317.07	319.47	314.33	316.57	316.54	318.41	315.95	314.11	312.82	314.17	310.96
312.63	314.89	315.13	315.32	314.09	311.98	312.81	311.55	314.3	311.38	312.68	315.64	311.31	310.08	313.05	312.34	317.31	311.67	312.1	310.19	311.99	314.14	314.64	311.08	311.47	312.82	315.38	314.8	313.58	310.36	311.18	309.86	313.91	312.71	312.93	311.99	312.44	317.62	312.34	312.16	314.82	313.45	315.48	315.21	313.55	308.24	312.05	311.57	315.93	314.12
306.92	306.45	304.31	306.74	306.37	300.12	306.81	306.8	304.17	302.34	304.6	306.77	305.59	304.1	305.59	304.16	302.22	301.63	306.5	302.87	305.03	303.19	306.88	308.15	304.56	305.25	305.75	304.22	302.48	306.48	306.01	303.52	305.32	306.39	305.42	305.69	309.2	304	305.94	303.21	301.5	307.05	306.13	305.03	304.69	304.1	304.32	307.69	301.84	305.79
315.73	315.51	316.01	317.34	316.02	314.56	317	318.89	318.63	317.94	317.6	315.75	313.51	314.49	319.51	319.93	318	315.45	319.29	318.06	318.76	318.67	321.56	321.07	318.73	319.99	320.54	315.93	317.45	316.62	318.85	314.6	318.27	315.82	315.31	316.22	319.27	317.82	316.74	315.41	315.48	322	314.04	317.73	316.45	320.35	316.16	320.31	315.72	320.6
302.51	302.56	301.4	300.35	301.35	299.77	302.97	302.19	301.74	301.13	300.97	305.17	296.9	298.64	300.62	303.5	303.91	300.2	299.88	301.62	299.54	297.07	301.99	299.66	300.72	299.47	300.87	300.63	300.51	297.64	299.55	302.24	301.6	300.06	299.51	296.8	301.8	303.4	299.32	302.35	300.54	302.37	297.87	299.63	299.83	304.92	298.86	303.42	299.83	306.47
296.49	300.26	294.56	297.65	300.9	298.65	294.17	294.49	298.52	301.18	297.34	293.63	297.57	296.33	297.25	296.85	296.16	300.71	296.68	295.88	295.49	296.08	296.04	293.95	297.97	295.52	297.64	296.43	291.87	298.94	297.26	296.05	296.1	296.84	298.2	293.87	295.13	299.36	294.98	295.59	297.35	297.49	296.73	297.81	295.3	296.24	297.52	301.07	295.51	295.41
303.08	298.43	299.45	299.6	304.78	301.06	299.12	302.04	297.3	297.62	302.1	300.55	303.32	301.95	301.47	301.11	300.1	305.37	302.01	302.12	297.85	300.07	299.07	303.32	301.83	299.82	302.09	301.2	300.76	299.19	301.83	303.92	303.34	302.42	299.15	301.31	299.67	299.88	302.99	300.17	299.19	298.65	300.79	302.41	298.62	302.62	303.59	302.79	299.69	301.53
309.25	310.8	309.34	308.07	310.33	312.5	306.04	308.04	307.69	304.55	312.81	309.1	306.59	309.52	307.23	308.89	308.25	308.95	309.44	306.1	311.68	308.68	309.02	310.88	309.18	308.35	311.57	308.5	310.3	305.94	307.14	308.17	310.17	302	310.12	307.93	305.55	309.89	314.64	307.45	309.8	307.74	305.4	305.61	311.14	309.45	308.13	310.46	308.63	310.59
309.4	314.35	308.3	308.72	308.83	312.48	313.24	313.08	310.96	309.04	311.02	315.31	310.5	312.38	314.19	310.22	311.83	307.42	306.25	313.22	310.54	310.87	310.11	313	314.57	309.96	310.94	312.44	312.16	310.53	310.74	309.67	310.97	316.11	311.11	309.69	312.54	312.05	310	311.08	312.13	311.72	313.53	315.11	311.26	313.58	309.99	310.03	315.8	308.75
327.39	329.86	328.47	329.13	326.94	326.19	327.3	326.36	330.89	328.28	331.97	325.7	325.46	330.32	329.21	328.15	329.31	328.53	326.86	328.87	332.26	329.89	331.25	326.36	332.6	324.6	323.66	327.25	328.31	328.7	324.71	325.01	331.64	328.97	327.91	325.25	328.51	332.41	325.14	331.06	327.66	326.05	330.19	329.57	329.47	328.8	330.27	328.36	325.84	329.27
317.7	315.88	317.02	315.64	318.62	319.42	314.41	319.17	320.08	317.86	314.64	318.34	317.37	316.68	315.86	315.86	318.78	318.21	319.81	315.38	316.46	313.65	316.5	318.07	315.06	318.26	317.01	319.63	320.02	315.6	317.15	318.71	317.88	319.88	315.69	319.96	316.94	318.06	317.34	317.07	315.03	318.98	315.73	318.29	319.15	315.12	316.59	316.46	318.89	321.26
312.56	313.19	309.9	310.03	315.08	314.36	317.61	312.56	312.43	310.84	313.12	313.87	314.05	313.7	312.7	307.53	311.64	310.3	311.22	312.24	315.29	311.58	315.12	311.65	313.18	309.46	310.19	310.63	310.47	314.27	307.87	315.19	312.38	313.87	313.21	311.99	309.57	312.05	315.18	312.01	312.61	310.43	317.42	311.49	313.85	312.64	311.51	315.11	311.06	312.01
300.1	302.86	299.91	301.92	299.29	298.94	299.25	299.84	304.2	297.64	302.8	300.9	300.24	302.39	300.47	297.36	302.49	299.38	298.68	298.55	298.83	302.99	300.24	299.38	296.76	297.45	299.97	300.57	298.98	304.04	301.49	300.22	301.81	297.66	297.66	299.76	299.72	296.58	299.35	299.21	299.51	299.88	298.46	299.32	301.28	299.5	301.55	302.81	301.88	301.41
327.94	326.06	325.02	325.68	328.14	329.59	324.4	329.89	325.43	326.84	324.68	326.52	328.46	325.76	328.8	327.85	330.66	329.66	329.01	329.15	326.81	330.64	326.09	322.91	328.28	326.92	328.47	325.42	322.48	324.31	327.76	328.39	330.72	326.11	326.57	325.97	323.04	329.61	331.89	330.04	327.91	328.46	327.53	325.4	326.38	327.52	325.32	328.9	326.24	327.71
326.95	327.92	326.26	328.64	331.96	326	325.05	326.42	328.21	329.39	330.68	329.51	327.35	329.71	331.56	330.16	328.53	327.93	326.03	325.36	328.76	331.84	328.07	329.4	329.34	322.41	328.79	327.91	330.02	323.12	324.31	328.7	327.57	329.86	329.26	323.2	328.17	325.43	324.15	329.99	327.36	327.9	330.97	327.53	325.96	328.4	329.31	326.35	329.25	332.1
309.68	309.89	311.48	314.95	312.27	309.03	309.31	312.62	311.38	312.88	311.43	308.81	311.18	306.21	311.71	310.65	310.09	313.26	309.21	313.41	314.46	314.18	315.37	313.43	313.07	314.12	313.61	313.54	317.8	313.54	314.12	313.36	311.53	313.9	314.08	315.46	312.27	310.88	311.4	311.17	315.52	311.68	314.54	317.25	314.82	312.92	307.43	318.68	308.38	314.11
304.63	304.1	302.16	304.05	302.33	307.43	303.59	300.97	303.57	303.46	304.5	302.76	304.53	304.73	304.84	302.91	301.54	301.97	306.1	304.71	304.2	300.21	302.81	304.22	305.38	300.94	301.51	304.03	299.62	299.75	300.9	306.98	302.25	304.48	302.41	306.26	302.12	302.83	306.23	304.37	303.88	306.27	300.98	302.7	303.6	302.67	301.19	302.67	304.3	304.64
317.45	316.67	316.55	313.6	315.82	313.67	318.28	312.92	320.25	316.51	322.7	317.64	318.82	318.37	318.24	314.22	315.23	316.84	318.94	314.89	315.33	314.67	316.76	317.4	316.07	315.45	316.35	319.64	314.64	314.83	315.9	316.97	318	316.88	318.4	318.04	315.04	317.58	316.26	320.02	317.92	321.43	315.5	316.92	317.3	317.64	319.37	313.48	316.24	318.73
300.16	305.47	302.27	306.21	302.65	299.44	302.88	303.01	306.3	303.8	300.64	300.87	305.84	302.55	303.63	307.89	306.5	303.45	302.85	303.16	302.84	305.43	303.59	299.79	302.83	304.33	303.64	304.39	304.18	301.05	302.21	299.18	302.56	303.17	302.09	301.34	302.75	305.94	302.07	303.62	302.32	302.75	305.76	302.86	303.75	302.49	305.52	302.68	307.11	303.77
294.94	295.59	296.94	295.7	297.06	297.12	298.27	299.85	297.94	295.75	298.24	295.3	294.04	293.11	295.44	294.72	299.61	297.32	295.03	297.29	297	294.08	297.41	298.6	293.63	298.65	298.74	295.73	294.72	300.92	295.55	298.31	294.73	297.97	295.27	295.43	297.3	295.42	295.81	297.4	297.69	297.25	297.45	296.77	298.59	294.88	294.09	297.51	298.53	294.94
313.02	315	318.16	313.46	315.22	317.85	315.66	315.97	319.06	312.53	312.63	312.8	316.02	312.52	313.23	312.98	313.83	317.21	312.38	312.91	314.01	314.94	313.13	314.92	315.09	310.56	316.24	317.19	313.89	319.07	312.23	313.01	317.1	312.32	317.3	314.86	317.39	313.51	317.75	312.98	312.22	313.09	309.34	312.18	312.99	316.4	316.87	315.84	315.62	310.47
313	310.62	312.55	318.87	310.17	313.44	313.24	313.75	315.74	313.77	311.22	310.42	307.95	313.07	310.3	311.15	317.24	311.57	311.93	311.45	314.05	311.42	316.2	316.28	314.63	313.05	311.69	312.88	315.41	311.66	313.58	313.63	315.3	312.25	313.77	309.89	314.05	315.06	311.19	312.24	315.16	312.77	315.45	314.98	314.73	311.44	313.3	314.09	315.43	314.33
304.23	300.24	304.29	304.02	302.73	302.7	305.08	307.22	303.07	304.18	300.46	301.37	304.21	303.16	302.63	305.58	306.89	306.27	303.92	306.55	299.73	303.94	301.24	303.71	302.41	305.28	300.84	301.15	300.98	302.16	299.12	301.94	304.33	301.44	304.65	302.71	305.44	301.91	302.05	302.94	299.55	304.43	303.99	301.96	303.8	303.79	306.19	301.3	304.95	304.34
295.91	296.19	296.92	293.44	296.54	296.33	295.46	292.57	293.94	295.85	293.3	298.11	295.62	296.18	294.27	295.57	297.53	297.66	298.66	299.55	294.79	293.1	297.82	294.66	293.67	296.88	296.02	295.48	295.88	297.29	296.66	296.43	294.11	293	294.96	299.09	297.14	295.21	296.83	295.04	300.79	295.98	297.66	294.63	296.38	297.26	293.62	296.22	293.72	296.24
300.85	304.07	305.84	305.5	308.79	303.01	303.29	304.22	302	302.56	304.46	308.72	303.82	303.45	302.5	301.52	307.21	305.6	304.5	302.24	305.4	305.43	304.08	304.83	306.24	303.17	303.95	301.48	304.67	305.43	308.05	306.62	304.94	305.09	305.54	305.13	307.38	307.46	302.58	303.59	304.37	304.37	303.43	308.92	301.05	303.58	308.53	304.41	304.63	307.45
317.34	315.85	316.28	320.47	320.98	318.15	318.76	318.54	318.04	321.09	317.79	319.14	315.79	317.33	319.31	318.44	317.63	317.93	318.73	313.27	314.2	315.13	317.7	316.05	319.23	317.57	321.46	318.84	317.62	322.46	320.33	318.62	320.21	318.7	319.47	318.98	316.87	318.21	320.16	317.37	318.54	315.9	319.91	319.4	318.97	315.59	318.05	315.46	317	318.24
314.74	317.18	307.83	313.8	311.1	312.74	306.76	313.21	313.87	312.2	310.44	310.3	314	309.83	311.37	311.57	309.7	315.03	310.13	309.6	312.68	313.9	313.23	313.88	311.25	310.37	311.96	312.7	309.61	312.56	310.14	310.5	311.22	310.45	315.59	314.32	310.3	314.95	309.03	311.84	313.66	312.46	312.99	315.77	314.79	311.99	311.59	313.58	309.17	312.76
305.28	307.4	304.04	304.36	307.97	302.73	306.69	305.22	307.09	303.53	307.56	308.36	307.12	306.8	310.06	302.38	304.56	306.18	308.62	304.74	306.92	303.39	306.22	310.84	303.37	305.58	302.49	304.61	304.91	305.66	305.57	306.6	304.81	302.06	306.81	310.87	305.18	300.75	306.31	307.66	308.32	306.7	305.5	305	305.98	305.34	306.49	306.45	308.19	306.36
299.27	300.7	303.8	299.87	301.22	301.82	303.45	305.17	305	302.34	303.56	299.44	301.43	298.64	300.5	305.22	303.36	304.5	303.15	307.37	304.22	304.04	298.99	305.73	301.79	300.47	299.62	300.79	304.72	303.44	305.63	301.5	302.54	301.61	301.05	302.82	303.74	306.05	304.42	304.33	302.87	302.51	301.63	300.97	302.39	302.91	302.36	301.81	304.71	307.29
309.75	312.54	309.12	308.19	310.34	305.27	310.52	308.45	311.03	307.47	310.18	309.38	306.9	306.54	310.17	310.66	306.19	308.81	310.31	311.66	308.22	306.07	309.34	306.97	309.93	309.35	305.94	307.25	310.3	309.31	307.88	307.27	309.68	310.84	307.38	309.9	310.32	313.36	308.48	308.01	311.28	308.12	306.9	307.24	308.58	304.28	309.96	308.26	307.28	311.94
291.94	295.24	293.69	290.01	291.79	292.22	290.43	292.26	292.07	294.99	294.85	291.87	296.08	296.97	293.97	292	291.12	294.74	294.24	292.69	293.16	289.69	294.5	293.13	297.44	295.84	294.2	296.2	294.54	291.55	294.82	296.2	289.45	295.24	295.66	294.11	293.89	295.81	293.18	297.64	295.82	298.78	291.98	294.61	294.89	295.52	295.27	292.82	297.05	292.83
318	315.36	318.05	319.43	313.13	318.45	318.06	319.85	320.19	313.81	318.09	315.83	315.77	318.41	315.41	315.64	316.45	313.77	318.73	315.77	316.49	318.09	317.61	316.22	316.03	316.52	314.89	317.07	314.38	315.62	316.26	310.69	319.51	318.69	315.72	320.06	317.17	317.31	318.58	315.29	314.54	319.18	319.86	320.62	318.13	318.68	316.66	318.22	315.87	318.32
325.92	328.07	324.58	324.04	328.07	326.1	324.67	326.4	323.73	327.44	325.94	323.87	325.66	327.49	322.08	325.65	323.48	326.83	325.05	327.1	324.88	327.09	326.72	322.28	325.82	325.7	324.48	326.33	325.84	324.38	324.18	322.47	321.04	323.78	324.1	323.04	326.81	326.41	330.04	327.11	323.09	327.79	325.88	327.1	326.9	327.33	324.61	326.81	329.23	323.3
316.72	313.1	310.97	310.87	313.27	311.36	315.23	317.14	317.69	311.16	312.4	315.39	314.81	312.81	315.14	312.19	310.89	311.64	311.46	316	311.77	316.43	312.4	314.27	315.15	311.45	313.83	313.36	312.16	312.7	314.86	318.37	313.32	315.49	315.84	313.18	310.05	313.29	309.59	311.42	314.99	310.35	312.05	313.83	310.09	313.89	308.67	310.74	317.31	312.01
302.19	301.29	306.17	304.44	305.51	303.65	307.05	304.34	298.82	303.71	302.84	299.71	303.71	304.55	304.19	304.39	305.5	300.74	304.74	302.57	302.83	304.81	301.89	302.92	306.3	303.81	303.76	301.84	305.46	302.21	304.31	305.32	303.79	301.33	304.11	300.72	303.81	301.89	303.33	301.35	303.7	304.67	302.09	305.84	305.01	301.63	301.94	304.81	302.72	301.79
320.34	320.07	318.1	319.26	317.94	321.3	317.41	318.3	317.51	313.5	318.51	316.8	316.78	317.05	317.47	320.15	317.34	317.65	319.03	319.74	316.91	315.57	319.3	320.25	317.84	315.39	319.73	322.15	318.57	317.34	320.83	317.79	318.79	318.16	316.18	320.85	318.7	313.84	319.78	317.09	317.91	317.81	321.02	319.24	317.73	318.67	320.46	317.88	320.22	319.7
313.47	314.94	318.79	316.22	315.19	313.92	317.07	313.3	313.89	313	312.64	314.66	315.08	318.81	314.74	315.23	312.76	312.96	313.52	315.86	313.29	315.32	314.96	312.08	321.59	313.26	310.97	314.66	317.24	313.46	316.01	316.29	315.44	314.77	315.28	316.96	315.77	315.15	313.3	311.77	314.38	317.75	310.54	311.62	313.51	315.17	312.85	314.97	313.49	312.54
294.34	292.11	295.23	294.3	295.44	291.44	290.46	294.39	295.09	289.67	292.07	293.49	294.69	295.17	293.67	294.38	295.7	296.48	292.73	293.76	292.67	292.84	294.46	292.13	292.19	294.52	294.36	293.11	292.51	297.96	293.27	294.66	289.89	295.55	295.94	292.08	295.16	292.5	293.94	296.41	291.89	292.06	291.25	296.19	297.57	294.93	295.41	295.48	295.52	294.24
301.39	300.07	302.43	298.57	304.49	303.2	302.98	300.84	298.19	301.4	301.1	303.48	303.51	302.16	300.87	304.29	299.73	306.13	300.94	300.54	303.24	299.49	303	305.39	305.67	301.18	301.39	299.12	303.8	301.43	302.02	304.11	301.29	305.63	303.75	299.06	300.86	303.82	306.12	302.64	302.85	305.09	300.59	302.03	307.01	302.42	304.42	304.23	304.67	302.37
321.32	317.11	318.32	323.65	321.49	318.02	320.71	316.58	318.85	315.19	318.47	317.85	320.77	320.93	312.88	317.8	319.16	317.57	318.07	318.89	315.77	315.79	322.39	319.69	321.56	317.2	313.42	318.29	319.72	319.65	318.32	318.2	317.94	314.78	315.3	316.74	319.67	316.12	319.17	320.09	316.75	321.07	317.47	318.94	318	318.19	315.52	316.27	322.48	319.44
298.96	300.44	302.32	299.14	302.36	298.53	295.86	297.33	302.75	299.66	296.81	299.85	297.18	299.38	298.73	298.09	302	299.87	301.2	298	301.46	298.54	299.47	298.71	300.73	300.64	299.48	301.59	298.56	301.74	299.85	298.89	299.55	300.23	300.13	300.82	300.75	297.88	298.83	299.98	296.04	298.56	297.51	300.78	300.11	298.33	297.39	299.8	298.19	296.89
307.21	304.33	303.91	306.62	302.77	307.25	304.6	306.36	304.81	302.47	309.68	305.95	307.29	305.73	306.08	306.75	307.7	306.93	303.67	307.04	307.32	303.25	307.22	308.13	306.74	301.04	308.36	303.35	307.45	306.57	307.93	305.4	304.95	306.46	308.35	305.26	307.89	304.19	306.4	306.88	304.71	305.42	307.82	306.97	306.45	302.53	306.7	308.34	301.8	309.15
313.46	315.07	315.55	316.94	322.28	318.71	315.14	316.98	314.97	313.14	320.47	316.33	314.89	316.84	319.89	312.25	319.88	316.98	318.68	316.07	315.45	317.68	316.13	316.95	316.31	321.41	317.73	315.51	318.56	314.3	316.85	319.06	316.38	318.54	320.55	314.53	317.77	317.76	314.41	320.13	317.48	316.17	316.26	315.24	318.3	315.5	319.55	315.33	319.31	314.49
307.05	308.21	305.72	305.3	306.99	301.79	305.57	306.1	304.29	302.6	305.85	307.94	306.43	305.28	308.79	307.82	303.33	308	303.51	308.55	306.68	303.76	305.13	307.42	307.98	309.21	307.76	305.26	304.72	304.84	301.98	303.67	302.75	304.85	307.62	307.87	303.14	305.63	301.43	304.9	304.99	306.15	303.54	303.27	309.26	303.76	302.69	307.09	309.4	304.51
306.07	301.79	307.05	308.72	302.13	305.82	305.78	307.16	299.13	307.24	305.5	304.95	308.24	306.47	305.65	305.86	306.04	306.52	301.84	305.01	300.39	305.18	305.15	307.4	305.79	306.7	304.85	306.6	307.62	304.42	305.2	308.64	305.35	304.16	305.04	308.03	308.1	307.73	304.05	304.63	304.01	306.76	306.47	309.69	307.33	303.13	303.87	304.62	302.46	306.7
326.7	324.34	321.26	324.14	328.9	322.78	323.6	320.95	327.77	325.29	322.2	325.35	325.51	324.22	324.57	329.88	322.98	323.78	324.84	324.83	322.67	321.65	326.29	326.01	327.29	323.38	324.78	323.32	323.86	326.57	325.33	323.24	325.86	326.93	322.49	324.32	325.32	322.83	323.81	323.6	325.84	324.27	325.6	326.12	325.23	324.61	325.23	323.12	325.25	327.2
326.51	327.45	328.5	329.87	327.73	327.86	328.53	331.68	330.22	324.25	328.37	324.75	329.56	330.37	332.55	330.57	326.81	331.29	329.86	327.86	331.59	327.38	329.15	325.97	329.04	326.49	328.77	331.29	326.7	329.37	329.6	331.09	328.92	330.84	329.36	330.23	329.11	330.41	331.02	327.83	329.03	328.02	326.3	328.78	328.01	331.45	327.81	326.9	329.64	328.5
307.91	308.04	310.36	310.5	307.97	305.7	306.77	305.04	306.67	309.51	309.44	304.58	307.15	306.31	305.11	306.73	308.96	304.41	306.53	308.67	307.25	307.69	307.5	303.8	305.31	305.18	306.64	308.7	308.24	307.18	305.25	306.13	305.18	310.79	303.92	309.98	312.04	307.5	310.62	305.97	309.38	308.33	308.62	304.35	306.74	304.15	305.7	310.04	308.26	305.44
301.55	302.15	308.92	305.36	308.53	304.68	305.64	304.87	303.28	303.6	307.48	301.9	305.09	301.38	306.08	303.89	307.26	306.21	304.14	304.79	306.75	304.69	307.13	304.06	305.46	304.75	308.94	308.98	307.41	305.02	303.57	302.76	307.13	306.3	306.06	303.33	305.33	305.45	303.69	306.79	306.63	304.52	302.25	306.4	307.87	304.06	305.58	304.45	307.1	303.36
297.09	298.65	302.77	303	303.51	302.56	300.16	299.29	298.37	300.25	302.95	301.7	300.62	298.48	300.83	296.96	301.33	297.79	298.44	302.06	304.19	301.09	298.06	297.99	300.87	299.54	300.04	302.16	298.69	302.52	296.7	302.45	297.6	301.37	302.12	296.09	300.71	300.77	299.97	300.4	297.98	300.61	301.75	299.59	301.09	298.95	302.21	297.38	301.5	299.91
306.38	309.46	310.35	312.24	310.84	312.09	309.15	309.94	311.72	308.5	311.05	310.78	308.82	313.78	309.4	310.42	310.33	307.69	311.09	314.38	306.82	310.98	309.72	308.65	310.42	310.44	308.28	308.74	310.79	308.44	308.62	310.28	307.72	312	309.97	310	309.86	309.61	311.51	308.25	308.26	312.84	304.81	308.72	309.46	308.45	312.16	311.49	310.45	308.86
291.76	294.57	290.8	296.74	294.36	292	289.61	292.73	290.02	292.07	296.79	293.22	291.37	294.45	294.83	292.61	292.14	296.18	292.63	294.74	297.45	291.36	295.46	296.1	295.27	293.77	290.87	289.98	291.69	293.44	291.07	292.05	292.35	295.31	292.73	295.5	295.31	296.33	298.06	297.06	293.17	292.17	295.87	290.44	293.98	295.11	294.82	289.88	293.36	288.14
325.26	330.02	329.23	328.91	325.47	327.68	328.07	329.39	328.01	323.97	326.98	329.83	325.84	326.05	329.84	328.83	329.16	328.18	335.45	332.41	331.09	329.02	327.97	331.33	329.08	330.95	327.05	326.23	327.36	330.97	330.22	326.98	327.17	331.42	329.85	327.75	327.87	330.29	325.11	329.25	330.5	328.7	331.33	328.58	329.38	330.62	328.97	328.69	325.89	328.89
306.81	305.43	306.47	304.36	303.49	303.5	304.88	310.27	306.85	309.86	301.5	309.91	305.15	304.62	307.99	304.71	306.68	305.85	306.64	302.91	304.12	308.98	308.12	304.56	305.19	305.73	306.86	309.76	303.37	306.24	306.39	305.77	304.66	310.83	306.32	306.96	308.55	306.53	308.51	305.72	308.67	303.36	311.07	301.49	307.8	305.9	307.48	308.13	303.7	304.12
318.2	320.64	317.75	321.08	315.91	317.97	320.1	317.12	321.88	316.87	320.24	321.83	322.66	316.04	320.76	316.3	319.6	319.71	318.08	321.2	321.53	318.35	317.53	317.86	318.43	319.98	321.34	320.06	320.97	318.39	317.62	317.05	320.44	319.88	322.06	315.77	319.48	319.07	318.26	316.01	316.67	320.65	318.56	321.02	318.85	320.2	318	320.83	321.29	317.18
308.11	308.67	306.59	310.64	308.18	309.66	307.94	307.5	306.6	305.76	309.31	304.51	309.88	309.69	309.47	305.12	306.8	313.2	311.12	311.81	309.64	311.72	309.09	310.3	308.89	308.47	307.04	306.37	311.56	309.96	305.28	307.28	308.76	309.44	309.65	312.05	310.46	308.32	312.15	307.92	310.09	310.85	309.41	305.62	310.42	309.25	305.35	312.45	307.85	311.41
317.22	319.19	320.05	317.6	321.14	318.56	318.88	316.39	319.83	317.62	318.71	316.92	319.31	314.72	317.16	319.93	319.89	316.94	316.45	318.62	319.02	322.63	315.49	317.39	318.77	317.49	316.67	315.42	317.24	318.51	318.42	320.22	315.8	314.78	321.73	321.36	322.22	318.53	320.54	315.49	318.29	319.73	316.88	318.08	316.85	318.22	319.48	319.03	319.3	314.3
308.04	311.89	309.03	308.41	313.22	311.16	307.96	307.99	310.75	310.21	309.17	309.17	310.19	310.81	313.05	310.24	311.64	313.44	308.48	309.53	310.37	313.66	314	307.66	310.04	312.81	313.88	312.72	312.3	308.47	309.32	309.2	313.22	311.94	312.38	309.41	311.52	307.59	315	309.79	309.03	311.3	309.49	310.18	311.66	306.65	308.73	313.13	313.79	310.28
309.45	306.68	306.08	304.44	306.93	305.64	307.85	307.43	305.33	308.47	308.55	309.27	305.94	306.31	310.09	301.2	307.17	305.48	307.17	307.25	306.21	310	309.65	310.23	308.14	306.81	305.72	303.88	310.36	309.19	308.7	311.49	307.97	307.48	304.86	308.95	306.18	307.79	313.7	307.99	309.94	309.77	307.54	307.83	303.94	306.88	307.88	307.92	309.81	310.06
309.87	311.65	309.86	309.54	311.13	313.04	308.72	311.89	308.87	313.34	312.18	309.24	311.12	308.21	308.69	309.16	309.93	309.47	309.15	311.32	309.69	309.37	310.6	312.47	312.58	312.15	307.52	311.52	309.47	309.86	312.24	306.36	311.65	309.33	309.94	308.49	314.03	313.09	313.5	311.49	310.96	314.78	312.2	306.84	308.99	310.85	307.04	308.58	308.34	309.42
299.75	298.91	299.42	304.03	300.65	301.51	300.87	301.97	299.79	299.11	302.97	303.57	297.37	300.85	302.48	301.38	303.15	302.49	300.49	298.51	296.51	300	301.24	300.81	302.69	300.42	298.75	304.1	301.78	302.71	302.71	299.73	301.49	300.57	301.06	301.42	303.32	301.99	301.67	299.94	293.72	301.85	303.14	301.57	299.44	299.83	301.53	300.22	302.45	300.59
291.68	295.38	296.24	294.74	294.52	296.89	293.44	292.52	294.76	295.55	294.92	294.95	294.51	289.38	292.35	292.24	295.75	293.62	293.7	294.93	294.45	293.53	294.8	294.32	292.54	290.6	293.75	291.45	296.26	296.7	296.5	291.84	292.61	293.79	294.69	296.91	295.59	295.44	290.26	294.57	294.03	293.62	292.56	291.74	295.36	292.03	294.13	294.1	295.13	293.75
296.89	290.43	291.81	296.63	290.22	296.8	292.86	293.9	291.48	294.66	294.64	294.53	293.01	296.31	292.98	291.51	293.56	295.43	294.69	293.46	293.5	293.72	292.5	295.96	291.75	296.16	294.37	292.54	295.33	292.99	296.79	294.09	294.45	296.26	293.1	294.47	293.44	289.32	295.61	294.48	294.79	292.81	291.94	294.13	293.36	295.74	293.11	291.29	293.99	294.44
294.84	293.72	299.28	299.1	299.23	298.27	298.92	297.36	301.09	294.88	295.5	296.12	296.54	297.39	299.26	294.44	293.38	296.64	295.72	295.4	294.61	299.06	292.21	296.64	297	295.65	296.62	297.04	297.26	297.18	297.48	299.51	295.51	298.6	297.07	292.45	299.63	299.78	295.92	294.22	290.71	296.98	298.49	296.28	295.81	298.45	293.87	297.6	294.66	296.14
304.79	307.76	307.26	309.9	306.06	303.68	304.03	305.78	304.44	307.48	308.48	305.9	305.33	307.72	304.71	305.87	303.1	303.3	306.62	308.36	304.82	310.32	307.75	305.84	304.15	308.54	305.01	307.53	308.38	307.55	305.65	304.1	304.62	307.74	305.53	304.57	306.6	310.6	306.46	306.62	307.4	310.14	304.64	306.6	303.43	307.9	306.28	306.94	303.69	305.95
315.82	316.47	313.19	315.94	317.18	311.64	315.7	309.24	313.95	312.65	314.79	313.32	314.9	312.23	315.52	313.68	315.93	313.66	315.07	317.29	315.17	314.61	314.52	317.7	314.77	313.37	315.23	314.68	316.21	317.34	315.89	312.18	316.63	313.38	310.61	313.56	313.93	314.49	314.8	312.86	313.42	317.38	315.22	312.36	312.34	314.59	312.7	316.58	315.17	312.92
319.54	314.5	315.04	313.59	313.43	315.56	315.11	313.62	312.74	314.93	314.67	315.81	314.3	317.44	316.53	314	314.13	319.1	313.96	315.13	311.49	316.91	315.82	312.67	313.29	316.49	314.48	314.36	316.63	316.08	310.26	315.17	311.11	315.44	313.16	316.58	315.8	313.21	315.03	316.75	314.15	314.95	315.52	316.83	317.18	312.42	312.79	314.63	315.41	316.96
293.23	298.89	295.16	295.77	294.96	297.65	295.56	299.69	296.53	298.56	297.38	297.4	299.34	297.07	300.65	294.25	296.78	295.86	298.93	297.8	297.19	298.07	302.8	294.13	299.01	298.79	294.71	298.45	299.99	293.57	295.74	295.23	296.77	296.56	298.87	296	296.49	296.34	294.43	299.74	294.8	294.67	294.6	298.91	298.44	296.93	298.98	294.49	297.05	294.7
295.76	295.52	301.83	295.24	295.53	299.55	295.03	297.39	297.3	299.22	297.06	296.25	296.27	294.84	297.38	294.25	296.98	296.5	297.18	290.82	299.64	297.37	294.45	296.79	296.67	294.77	295.39	297.16	292.23	294.9	296.55	295.91	294.31	295.44	298.46	292.54	295.21	297.25	296.15	303.83	296.55	295.9	296.38	294.09	297.04	296.08	296.86	298.43	297.37	296.03
306.49	306.98	302.65	302.4	304.8	305.88	304.88	301.17	300.86	303.15	302.83	305.62	304.25	304.42	300.35	303.79	302.55	304.43	301.87	300.21	305.73	301.26	302.37	304	305.37	301.64	307.2	302.64	299.83	300.24	308	302.75	305.84	302.77	300.98	301.78	305.13	303.89	305.39	300.62	305.88	303.81	311.23	302.37	302.51	308.22	303.28	300.44	304.58	303.11
294.39	297.55	296.19	296.45	290.55	294.13	297.25	293.89	293.76	292.55	290.79	295.09	296.2	296.92	294.57	294.47	294.62	292.74	294.5	294.15	291.55	293.51	294.5	293.97	295.03	294.4	296.83	297.81	295.08	294.99	293	295.03	296.28	291.07	292.27	295.55	295.7	291.75	292.94	296.31	294.19	295.59	291.75	294.97	296.95	295.19	292.98	296.51	295.69	292.96
313.4	315.68	318.42	312.95	313.64	314.2	311.74	314.18	312.22	311.03	316.43	315.51	310.33	314.39	316.21	310.61	312.57	314.35	318	317.11	313.45	318.88	311.33	313.25	319.15	317.28	313.45	316.56	311.87	316.35	313.05	312.43	315.51	311.38	314.95	316.79	311.38	312.69	315.81	316.82	314.42	311.96	313.75	314.97	315.36	314.53	310.54	315.47	318.07	311.78
313.59	314.74	313.64	314.85	318.33	315.17	318.18	314.34	311.14	315.5	315.32	316.82	313.51	314.09	315.4	310.66	314.24	312.37	313.94	312.75	312.87	311.99	315.04	313.74	316.71	313.78	317.43	316.91	316.97	313.6	313.07	312.56	310.2	312.62	313.79	309.45	314.57	317.56	314.79	312.55	311.32	312.08	314.74	314.7	314.33	315.08	314.79	314.16	312.33	313.87
317.46	317.36	317.64	318.14	317.16	313.66	314.79	318.25	315.03	318.86	316.5	320.08	316.19	317.4	316.8	316.01	316.17	319.66	315	318.47	314.92	316.38	319.16	317.16	319.3	314.79	317.05	313.71	315.6	315.98	316.31	316.58	318.64	316.53	316.4	316.02	318.11	315.58	317.19	318.72	315.44	318.14	319.21	316.2	316.65	319.42	315.01	317	317.11	317.43
306.65	306.49	305.51	308.7	305.58	305.51	306.13	304.74	307.37	304.43	306.41	305.27	310.08	305.78	303.58	304.66	300.97	307.38	304.94	306.07	306.8	305.88	307.82	305.29	306.35	302.99	307	304	303.62	308.29	307.31	302.33	306.41	305.99	305.98	305	307.29	306.24	307.3	305.67	308.46	305.83	302.49	308.45	307.8	308.41	307.67	306.24	311.55	309.58
317.7	316.76	314.33	314.47	315.09	317.91	317.27	319.8	318.69	317.21	314.46	317.11	319.39	315.68	318.52	312.29	312.86	317.46	313.94	317.54	316.56	320.43	317.56	315.46	319.15	315.96	315.1	314.02	314.05	315.27	312.32	316.96	317.06	314.44	316.68	316.96	311.99	315.46	314.42	313.82	313.33	314.54	316.28	313.92	316.56	313.23	317.65	314.86	313.86	315.01
310.4	314.27	312.27	306.76	311.08	310.8	313.39	311.73	309.86	312.1	308.95	313	311.25	308.39	313.13	312.74	311.59	312.35	312.31	311.8	311.33	307.55	311.9	310.68	311.91	308.66	314.96	310.88	311.27	309.38	312.27	310.89	309.35	311.96	308.62	311.6	311.4	312.22	312.54	317.23	308.63	311.42	311.89	308.75	310.74	308	310.46	307.76	315.37	308.35
309.13	312.1	311.68	313.66	309.87	309.63	312.28	310.59	311.9	308.15	309.39	307.83	311.59	310.61	310.25	310.9	311.58	310	310.21	309.95	311	308.75	312.36	311.45	311.68	309.03	305.76	307.76	310.78	308.8	308.29	306.1	308.83	306.51	310.13	307.49	311.04	309.06	307.96	312.39	309.46	307.4	309.38	311.62	311.66	308.95	309.77	308.83	310.63	311.19
326.83	323.36	326.34	322.72	325.57	323.65	324.82	326.12	325.69	327.2	323.83	322.62	325.17	323.73	324.24	324.58	323.63	324.3	327	327.25	325.82	328.07	327.13	326.15	325.12	325.04	324.56	327.38	321.84	324.5	326.8	326.44	326.24	324.37	323.68	323.36	319.35	323.82	326.42	323.75	325.24	327.25	323.52	324.84	322.85	328.33	324.95	326.75	325.06	325.39
315.18	310.42	311.56	310.43	314.26	314.07	311.69	310.94	316.7	314.86	314.46	314.46	312.97	309.94	314.83	313.75	317.11	313.79	314.99	311.81	316.39	315.94	311.86	314.41	316.39	316.9	315.36	313.1	314.01	310.69	312.07	314.69	313.37	316.59	311.24	311.89	313.42	311.91	312.8	311.79	311.83	309.94	310.08	313.4	312.06	309.7	314.71	313.23	314.22	313.49
320.13	318.36	322.89	318.39	321.52	322.23	319.99	318.75	318.75	322.32	316.4	318.87	323.45	316.82	320.37	318.41	318.38	319.23	322.77	318.69	318.82	324.83	323.73	321.43	315.95	317.03	318.53	317.45	320	318.88	318.99	316.62	319.3	319.83	316.76	315.9	316.06	320.55	318.87	320.97	321.9	320.78	321.49	318.62	318.81	316.91	319.44	318.9	321.52	318.9
306.35	306.58	307.07	308.93	308.15	306.2	304.43	309.19	308.63	303.84	308.59	306.3	308.16	311.63	308.31	306.17	307.19	306.88	309.39	305.34	305.62	306.8	308.21	302.79	306.15	307.4	310.71	305.2	306.87	305.01	307.26	308.33	305.61	306.89	307.52	306.59	309.97	305.66	308.65	303.4	306.72	304.93	306.03	307.05	310.18	303.97	306.47	306.51	305.48	307.57
317.98	316.69	315.46	317.24	320.12	317.93	316.46	316.87	314.8	318.42	315.34	321	317.66	317.18	319.7	319.64	315.99	318.14	319.06	317.78	320.62	316.57	319.76	318.84	314.58	318.55	318.79	318.15	315.86	312.62	315.14	321.76	316.79	316.89	312.69	312.35	316.74	319.9	318.27	316.81	318.96	315.68	316.44	317.18	319.89	315.69	315.36	318.52	318.33	318.68
292.42	297.26	293.5	295.01	295.83	294.49	293.68	291.49	295.49	295.06	293.72	295.21	295.03	293.37	294.95	291.56	293.44	293.89	294.64	294.09	294.96	294.83	292.86	294.72	294.42	294.04	295.18	297.33	294.46	295.5	297.64	292.06	296.13	290.66	294.8	296.77	296.05	291.42	294.23	295.24	292.3	295.76	293.9	295.91	292.65	296.42	294.84	298.09	295.34	295.26
324.27	323.27	325.65	326.33	327.89	326.72	321.61	324.6	325.11	324.75	326.36	323.77	320.84	323.23	326.26	325.88	324.68	324.02	327.78	324.24	324.24	324.17	323.48	323.32	324.53	325	324.95	321.88	324.21	321.51	327.32	327.13	321.55	324.15	324.98	323.78	323.84	326.42	324.72	323.62	324.14	323.84	324.84	322.54	325.45	323.59	323.02	324.44	321.78	326.62
303.74	307.98	305.98	305.55	303.72	304.52	308.93	305.87	302.08	303.25	299.8	305.8	302.82	303.23	304.63	305.21	306.52	306.67	304.62	304.71	299.73	303.04	302.93	308.9	302.89	302.89	306.12	302.22	303.41	305.32	308.96	302.08	304.24	303.39	305.53	302.99	305.26	305.36	300.66	303.76	304.97	307.01	301.08	307.82	304.48	302.46	305.26	303.3	301.48	307.52
316.55	313.73	316.39	317.92	314.87	313.73	317.45	315.49	315.94	313.53	313.5	318.16	313.28	315.17	316.42	319.5	311.25	312.67	314.07	312.82	315.12	314.88	312.21	311.16	317.27	316.63	315.09	315.69	315.24	315.6	315.51	314.2	316.13	316.31	313.08	317.05	316.73	314.86	313.71	311.78	314.58	313.72	315.48	314.33	311.81	313.6	312.92	310.25	314.55	314.75
311.69	314.58	311.82	311.88	310.45	312.37	315.81	311.73	312.22	315.29	311.04	310.74	312.15	311.2	313.88	310.57	314.51	311.62	312.71	314.57	312.33	306.03	310.87	310.25	311.65	309.96	309.82	317.5	312.72	310.97	310.49	312.52	312.08	313.59	311.97	311.09	314.29	313.49	312.12	309.51	311.18	314.29	314.96	310.85	312.92	313.23	316.92	312.6	313.43	307.03
298.84	296.11	294.41	295.46	296.57	296.45	296.16	295.91	297.72	294.42	297.12	299.86	299.71	298.2	295.54	294.97	296.37	297.49	294.8	299.57	297.39	293.94	296.99	295.09	296.19	298.12	300.3	293.18	296.25	299.25	301.46	298.18	296.59	295.61	297.25	298.62	299.04	293.48	294.83	297.62	296.53	296.29	293.11	299.56	296.25	297.14	295.4	293.31	297.04	296.31
314.37	318.46	314.32	316.39	312.5	317.03	314.9	314.66	313.43	315.11	312.36	316.35	313.73	313.67	311.6	315.93	313.45	312.67	317.14	315.35	312.94	315.12	313.4	315.19	314.75	315.13	315.02	316.02	313	311.22	315.34	315.15	314.36	316.15	316.2	313.32	316.25	314.65	312.81	312.67	317.68	314.2	316.13	315.84	313.31	316.11	314.2	314.04	313.86	317.8
320.64	317.75	319.5	314.58	317.55	320.14	317.03	319.03	316.04	315.66	315.81	315.69	317.53	319.64	320.76	315.9	317.3	315.56	319.2	320.55	320.34	317.3	316.54	318.19	317.73	317.56	315.03	315.6	314.95	318.85	318.95	318.96	319.35	318.58	318.55	318.7	317.23	316.22	317.84	319.83	315.29	315.51	317.5	320.15	314.13	318.46	320	317.29	315.24	321.1
295.7	296.69	294.78	296.27	298.83	298.67	296.82	298.44	295.55	296.34	297.04	296.72	296.36	296.28	298.69	297.76	293.28	297.96	296.25	294.66	297.95	292.79	297.03	293.81	295.6	295.07	296.37	294.7	301.15	297.63	300.23	294.93	294.07	298.97	300.61	294.01	296.61	293.96	295.92	295.06	296.69	297.22	299.55	298.51	297.54	299.16	296.72	297.46	297.84	298.12
300.8	300.95	303.23	304.6	301.49	303.44	301.22	299.91	302.62	301.11	300.62	300.69	303.17	299.39	301.04	304.36	302.76	303.14	300.11	299.87	300.97	300.59	299.94	299.18	305.81	301.53	304.13	302.67	303.51	299.28	300.61	300.59	301.11	299.32	298.82	302.33	301.97	301.9	298.66	298.82	304.92	301.58	298.77	301.42	302.22	300.65	305.32	299.84	304.5	302.96
315.69	313.26	310.54	316.23	313.84	314.75	313.5	313.22	314.04	310.32	313.45	314.17	315.7	313.66	314.66	312.27	312.96	316.69	314.85	311.85	314.66	312.96	313.27	313.36	313.25	314.07	312.46	316.7	312.43	315.69	315.85	315.19	315.76	312.51	314.09	316.9	313.48	315.34	313.49	316.46	314.68	313.76	312.54	314.8	313.05	310.35	318.74	312.82	314.74	320.54
315.04	319.97	315.72	317.52	318.4	318.21	317.8	318.72	316.96	317.63	317.14	322.06	320.96	317.32	313.83	321.47	316.02	316.01	316.08	317.13	317.53	318.66	320.15	318.14	318.52	318.15	318.27	319.63	316.66	317.94	315.43	318.38	318.91	318.95	318.31	319.26	312.85	320.09	319.43	322.07	321.1	318.54	318.63	318.8	316.2	322.23	321.1	316.8	314.58	320.21
303.8	308.46	307.04	309.02	307.61	304.63	306.84	311.63	305.26	306.52	304.19	307.44	305.19	306.85	305.67	307.69	307.45	304.92	303.15	304.62	308.59	305.25	303.43	304.42	303.36	304.48	308.31	306.4	302.86	304.28	304.58	307.12	304.09	306.41	305.1	306.65	306.38	305.58	308.76	305.69	306.76	305.81	306.23	304.05	306.24	309.05	306.26	304.92	305.88	304.85
314.71	312.92	311.96	314.22	316.32	312.59	315.04	313.84	317.44	315.35	314.08	320.33	313.39	315.13	315.93	310.05	314.63	314.04	317.09	317.89	317.7	315.55	315.81	320.85	311.52	317.15	317.89	316.82	310.66	314.84	313.46	313.23	313.48	315.55	315.37	317.13	317.99	315.59	314.82	313.15	314.18	316.16	313.69	317.75	317.19	316.24	318.11	315.46	312.89	311.49
306.35	311.78	311.09	313.52	308.34	310.33	308.7	309.54	313.04	310.24	308.29	309.6	308.33	306.68	312.75	311.93	310.3	312.29	306.83	309.41	308.18	307.8	313.72	310.87	307.5	313.24	310.75	308.35	309.41	310.68	309.76	308.11	313.04	312.35	311.07	311.97	308.14	307.89	309.51	311.45	307.03	311.73	310.58	308.03	313.36	309.26	310.67	309.54	309.3	307.72
295.76	295.46	295.51	293.19	292.64	297.55	293.4	290.77	289.67	294.71	293.32	291.32	298.28	295.54	294.75	296.1	292.92	294.89	292.72	293.38	295.98	294.74	292.4	292.14	294.98	291.16	294.6	295.87	294.02	292.17	293.7	292.75	293.03	297.23	290.31	295.79	294.74	296.18	291.86	295.19	292.34	297.04	293.54	292.72	294.05	291.95	293.73	291.33	295.25	292.49
316.15	315.68	315.42	315.99	315.3	315.17	316.42	314.96	312.25	314.22	313.37	312.79	317.37	316.3	312.01	312.83	316.66	314.39	314.32	320.92	317.02	314.78	314.69	320.64	317.46	318.15	317.32	315.21	317.03	318.44	317.69	313.72	313.71	317.35	313.38	317.69	318.1	314.08	320.48	315.9	318.85	316.52	315.89	314.39	315.6	314.11	313.91	316.14	314.98	316.67
310.62	312.01	317.01	308.43	311.54	306.83	313.81	310.14	308.91	310.66	312.09	309.01	307.07	309.55	309.3	309.12	310.62	310.43	310.27	310.54	310.2	311.93	310.18	308.14	308.59	309.15	310.43	311.44	310.47	310.62	311.7	309.09	310.77	310.54	313.38	311.1	310.35	309.8	307.38	311.6	311.04	311.5	310.35	309.34	311.26	312.55	311.24	311.31	311.17	310.05
319.35	316.12	319.66	320.14	320.13	321.51	317.5	320.87	316.57	316.95	315.87	315.45	320.11	316.87	317.04	316.18	318.88	315.21	315.49	318.25	318.07	317.47	319.63	319.1	316.72	318.24	317.95	319.89	319.49	313.49	319.19	316.91	317.55	319.66	320.16	315.44	317.94	317.28	316.74	318.02	319.98	319.64	318.54	319.24	318.37	317.58	316.07	320.99	318.54	317.43
293.92	292.81	297.38	297.44	296.98	296.18	298.05	293.45	293.22	296.12	294.84	290.98	298.9	294.61	296.38	292.65	294.88	296.71	298.09	293.88	291.49	296.63	295.64	294.8	293.61	296.79	294.77	296.19	295.19	292.64	291.94	293.14	293.79	295.89	294.86	293.32	297.93	294.38	296.41	296.66	299.66	296.14	294.63	298.55	297.38	295.85	295.52	295.95	294.41	292.46
301.86	302.46	302.65	302.3	301.03	300.75	302.05	301.11	303.11	301.15	301.56	299.91	301.73	305.64	303.03	304.53	305.46	303.32	302.33	303.57	300.4	302.65	302.06	304.6	299.2	303.96	301.6	301.44	301.27	300.55	302.84	304.33	299.11	301.38	303.35	302.49	301.28	301.98	303.39	302.62	303.07	307.64	303.6	305.65	302.28	302.93	305.39	304.12	302.04	300.94
314.78	309.99	318.37	310.05	312.81	311.95	314.04	315.7	310.56	315.15	318.47	313.5	312.42	310.76	315.15	314.21	316.49	314.4	317.78	314.61	317	317.44	309.65	312.47	316.51	311.19	310.49	312.35	314.04	315.37	313.78	314.78	310.62	312.7	315.39	314.97	312.46	308.98	314.13	310.41	317.12	314.31	311.57	311.82	313.16	315.23	313.36	314.5	313.38	313.35
313.86	320.56	318.02	321.36	313.95	316.74	315.29	315.27	315.64	320.2	317.34	319.64	314.07	317.32	317.72	313.9	321.74	317.63	322.33	318.02	318.19	316.98	321.04	318.63	318.12	318.24	318.65	315.09	316.04	314.89	317.15	317.69	314.43	318.65	316.08	316.11	318.39	315.33	315.59	315.94	319.71	316.62	316.53	319.01	320.44	316.78	320.26	318.58	317.76	317.38
[truncated: 150 more columns]
