# Supplementary material for: Genetic dissection of main and epistatic effects of QTL based on augmented triple test cross design
Source: PLoS One. 2017 Dec 14;12(12):e0189054. doi: 10.1371/journal.pone.0189054 (PMC5730204; doi:10.1371/journal.pone.0189054)
Supplement: S9 Supporting Information — (ZIP) [file pone.0189054.s009.zip › z5_500_0.8_10.csv]

310.53	309.61	309.59	309.3	310.05	308.41	309.65	307.79	308.86	309.62	307.89	309.15	308.39	308.47	308.38	309.24	310.11	308.58	306.88	308.81	308.49	307.93	309.63	308.54	308.47	308.8	309.14	309.75	308.99	308.15	310	309.32	308.76	307.95	308.94	308.92	308.66	308.83	308.27	308.85	309.29	308.85	309.32	308.92	309.33	307.67	309.1	309.4	308.52	309.43
316.92	318.75	317.58	317.11	317.94	317.1	317.16	317.75	317.98	316.85	317.94	317.18	316.67	317.76	316.87	316.48	318.01	317.86	317.39	317.67	316.93	317.96	316.15	317.3	316.51	316.43	318.19	317.24	317.02	317.22	317.36	316.41	314.72	317.43	317.04	318.14	315.91	316.41	318.5	317.02	318.28	317.22	316.34	316.78	318.23	318.04	317.79	317.95	316.38	317.45
327.25	326.87	328.27	327.01	326.6	328.25	328.31	328.62	327.28	328.59	327.55	328.38	328.6	327.16	327.71	328.37	328.37	327.35	328.51	328.02	328.15	329.57	327.54	326.99	326.96	328.36	326.68	328.23	326.67	328.67	329.9	327.58	327.38	329.11	327.8	327.2	328.1	327.76	327.3	327.98	327.79	327.99	328.71	327.11	328.82	327.77	329.34	326.65	327.64	326.75
317.59	317.38	318.23	317.24	317.66	316.51	317.8	317.83	318.61	317.65	318.85	317.49	318.19	318.48	317.56	317.96	319.57	317.51	318.72	318.03	318.4	317.82	318.6	318.07	318.35	318.16	318.44	318.79	317.83	319.38	317.47	317.99	318.87	317.88	317.2	317.91	317.2	317.16	317.28	318.6	318.34	317.74	319.45	317.69	317.44	318.37	318.13	317.74	317.54	318.31
304.73	304.93	304.33	303.73	304.07	304.74	304.71	302.9	304.6	304.58	303.93	305.4	302.95	303.36	305.98	303.5	304.03	304.2	304.09	303.34	302.73	304.57	305.4	304.99	303.86	304.61	304.04	304.78	304.68	302.74	305.53	304.39	304.35	305.4	305.68	302.97	304.67	305.87	305	304.51	303.6	305.74	303.36	305.19	304.81	304.92	304.87	304.31	303.1	304.57
304	304.34	305.02	304.93	304.17	304.8	303.99	304.62	304.69	305.71	304.16	304.72	305.55	305.24	304.26	304.01	303.85	302.99	303.34	304.72	304.92	304.07	304.54	305.18	304.82	304.72	304.62	305.04	304.73	304.65	304.53	304.67	303.61	304.28	304.96	304.59	305.18	304.14	303.72	304.99	305.42	303.31	305.59	304.03	304.94	303.71	303.2	303.34	304.09	305.04
295.61	294.99	295.34	295.13	294.44	293.16	294.78	294.16	294.73	295.33	294.91	293.22	297.06	295.46	294.79	295.34	294.6	295.91	294.7	295	295.62	295.07	294.07	294.11	295.46	294.51	294.39	293.93	295.23	294.3	295.67	295.65	296.08	294.66	294.89	296.05	294.91	295.5	295.94	294.03	295.46	295.31	295.18	295.72	293.98	295.23	294.85	294.67	295.7	295.88
302.61	302.52	303.89	302.23	301.99	302.31	302.74	302.52	302.41	302.3	302.56	302.58	302.23	302.52	304.18	301.9	302.63	303.23	302.74	301.91	301.34	302.65	302.08	303.02	302.62	301.13	301.67	301.95	302.77	302.63	302.09	302.05	301.42	302.94	303.03	302.86	302.4	302.85	302.4	302.62	301.23	302.27	301.74	303.04	301.9	302.55	302.53	302.27	301.27	301.99
293.94	294.55	294.35	294.05	294.34	293.2	295.21	293.9	292.74	295.15	294.39	294.63	295.27	292.99	295.72	293.62	294.48	293.54	293.57	293.81	293.29	295.05	293.59	294.1	294.03	294.97	293.72	292.69	294.37	294.87	293.6	293.86	293.88	294.54	294.64	295.24	294.54	293.52	294.97	294.47	293.72	294.81	295.03	294.03	293.9	294.6	293.48	294.67	293.32	294.79
315.12	314.5	314.61	314.06	313.8	314.11	314.14	314.75	313.77	313.24	314.03	314.03	313.47	313.32	313.66	312.94	314.01	314.28	313.61	314.83	314.22	312.61	314.68	313.89	314.18	314.24	313.81	314	313.81	313.88	313.44	313.85	314.8	313.81	313.45	313.39	314.96	314.75	314.36	314.59	314.01	314.66	314.35	314.47	313.72	313.04	313.41	312.97	314.4	314.29
327.78	327.76	326.5	327.47	326.97	326.85	325.51	326.71	326.78	327.89	326.39	326.55	327.06	326.18	328.58	326.84	325.83	327	326.65	328.25	326.77	326.49	326.03	326.21	325.78	326.44	326.65	326.65	326	326.48	326.99	327.47	327.94	326.12	327.16	327.48	327.54	326.02	326.32	327.4	328.02	327.62	326.96	327.88	327.17	327.34	327.63	326.61	326.69	326.03
311.96	311.65	312.68	311.59	312.92	312.83	311.51	311.27	311.76	312.26	311.91	313.3	312.28	312.49	312.34	312.07	312.64	312.29	311.31	312.51	312.84	311.99	313.13	313.1	312.38	312.75	311.95	312.41	311.35	311.52	311.96	312.45	313.77	312.06	311.45	312.23	311.7	311.78	313.38	312.37	311.99	312.68	312.29	312.14	312.54	311.72	313.05	312.59	311.91	312.18
296.26	296.79	296.94	297.99	297.55	296.25	298.31	297.33	296.69	296.59	297.31	296.02	296.3	296.71	296.67	296.73	297.04	298.04	296.5	297.27	297.15	297.26	296.35	296.93	297.38	295.87	297.39	297.27	296.72	296.66	296.47	295.58	298.28	297.16	297.56	296.78	297	297.15	297.99	297.75	296.88	296.4	297.1	297.32	296.59	295.73	295.78	296.73	297.36	296.04
300.5	299.65	300.1	298.74	299.59	299.03	298.93	300.17	301.21	298.81	300.78	300.35	300.23	298.61	300.45	300.46	301.03	300.37	298.15	300.94	301.94	299.46	298.88	300.92	299.67	300.63	300.61	300.73	300.59	301.01	300.09	300.68	300.31	300.84	299.32	299.58	299.7	300.29	299.73	299.56	299.02	300.25	300.56	299.57	301.09	300.61	298.79	300.13	298.77	299.88
316.16	314.73	315.24	314.89	315.73	315.54	313.56	314.5	315.58	314.28	314.22	314.81	314.34	314.71	315.32	315.81	314.97	314.21	314.51	313.34	314.84	314.2	314.93	314.44	314.74	313.67	314.83	315.26	314.7	315.73	314.73	314.32	314.2	314.6	314.89	314.54	315.3	314.9	314.86	315.72	314.13	315.24	313.73	314.54	314.43	314.72	315.9	314.06	314.57	316.54
315.33	315.48	313.62	315.43	313.65	314.69	316.02	315.78	314.82	315	315	314.52	316.02	315.24	316.05	314.53	315.8	315.3	315.9	314.76	314.62	314.87	314.64	314.5	317.39	313.99	315.16	315.32	314.75	316.34	315.19	314.93	314.73	316.26	315.41	315.58	314.26	316.08	316.11	315.9	314.24	314.91	314.82	314.48	314.1	314.31	314.37	316.39	313.8	315.4
305.15	306.48	305.23	304.83	305.79	305.33	305.56	305.37	304.62	305.34	305.7	305.97	305.69	305.65	304.99	305.32	305.36	306.19	305.93	305.75	305.44	305.62	304.78	304.99	305.03	305.69	305.52	306.08	307.12	305.61	304.59	304.64	305.3	305.65	306.31	304.82	305.07	305.28	305.99	304	305.81	306.09	305.48	305.49	305.71	305.59	305.55	304.3	306.62	304.99
314	314.89	315.91	314.5	315.62	314.63	316.17	314.71	314.03	314.82	315.12	314.91	314.59	315.39	314.97	315.64	315.21	316.38	315.67	314.24	315.21	314.62	314.55	314.65	314.47	314.8	316.1	314.79	314.82	315.57	315.33	315.02	315.58	313.39	315.9	313.97	316.43	314.97	315.83	315.97	314.86	315.24	314.71	315.29	315.93	316.7	313.32	316.28	314.64	315.09
306.34	308.67	307.28	308.71	306.18	307.43	306.93	306.07	306.84	306.72	306.08	306.5	307.29	307.03	306.44	306.39	307.44	306.52	306.49	307.41	307.21	306.59	306.75	307.6	308.17	307.73	306.1	306.11	307.08	307.65	307.9	306.43	308.24	307.18	306.9	307.38	307.45	308.18	307.61	308.11	307.97	307.8	306.09	306.89	306.44	307.33	306.82	306.99	306.56	308.23
300.89	303.09	303.03	302.67	303.04	302.37	301.75	302.42	302.02	303.1	302.91	302.67	301.25	301.95	303.42	302.6	303.05	302.78	302.08	302.63	303.01	303.38	302.51	301.48	302.67	302.51	302.46	302.07	302.75	302.58	303.05	303.1	301.38	303.02	302.28	303.11	302.4	301.39	301.09	301.3	302.66	301.72	302.73	303.21	303.49	302.62	301.77	302.01	302.37	302.66
302.28	303.14	303.79	303.91	302.49	303.76	303.98	304.44	301.6	303.28	303.12	303.64	304.05	302.94	304.25	303.3	302.19	303.23	304.19	303.06	304.22	303.07	302.07	304.03	302.65	305.1	303.46	302.9	302.71	302.91	304.09	303.4	302.11	303.19	303.5	303.09	303.92	303.91	303.41	303.04	302.32	303.83	304.74	302.68	303.94	303.17	303.44	303.54	302.7	303.17
313.12	312.7	312.24	312.85	312.54	313.84	312.58	314.23	312.56	313.01	313.09	313.16	312.96	313.36	312.93	312.8	313.02	313.96	312.81	313.29	311.86	313.19	312.34	313.63	312.48	312.91	312.3	312.82	312.73	313.51	312.77	313	314.38	312.65	313.21	315.4	313.06	314.04	313.36	313.15	312.21	312.59	313.88	313.25	313.82	313.32	312.99	313.53	313.51	312.83
317.69	317.54	317.26	317.45	316.89	317.78	317.46	317.13	316.79	317.81	317.85	317.35	316.88	317.62	317.4	317.64	318.26	316.9	317.63	318.56	316.52	316.73	316.97	317.5	318.18	316.92	317.17	316.58	317.33	317.83	317.22	316.86	316.73	317.32	318.87	316.98	318.13	317.91	316.91	316.99	317.35	316.4	316.33	316.54	317.16	318.55	317.4	318	316.79	316.04
303.85	305.54	305.26	305.2	305.9	302.42	305.78	304.79	305.35	305.45	305.16	304.87	304	305.21	304.98	305.07	305.36	303.77	304.05	304.89	304.8	304.99	305.68	305.46	304.18	304.35	304.92	304.73	306.13	304.86	305.91	305.85	305.07	305.78	306.38	305.31	303.42	305.37	304.89	304.98	304.38	304.6	305.35	304.58	305.03	305.38	304.06	303.99	303.76	304.25
314.74	314.32	315.69	315.29	314.14	314.05	314.84	316.23	314.75	315.13	313.69	313.71	314.59	314.32	313.8	314.38	315.6	314.27	315.1	314.53	315.06	314.38	314.66	314.54	316.17	315.15	314.55	314.11	313.97	314.36	314.19	315.56	315.44	313.41	314.5	314.33	314.19	314.78	314.33	314.78	314.85	315.05	314.99	315.45	313.92	315.49	314.96	314.73	314.77	315.01
328.12	328.25	328.02	330.08	328.65	328.53	328.02	329.35	328.46	327.97	328.81	328.41	328.03	328.11	329.97	328.07	328.63	328.38	328.07	328.2	328.46	329.5	327.99	327.4	327.85	329.91	329.47	327.22	329.98	327.94	329.29	327.84	328.66	328.06	329.35	327.84	328.37	327.86	328.8	330.52	327.96	330.22	327.5	328.14	328.24	328.6	327.57	328.67	328.55	328.26
316.28	316.37	316.83	316.43	317.18	316.7	317.16	317.01	316.43	316.8	315.91	317.45	316.92	316.4	316.91	316.42	316.98	318.31	316.02	316.73	314.96	316.09	317.31	316.16	317.69	316.38	316.81	317.09	317.16	316.35	315.18	314.77	316.32	315.46	318.18	315.21	315.44	316.78	316.23	316.19	316.63	317.64	316.61	316.59	316.64	317.03	316.51	316.76	315.51	316.72
310.92	311.41	311.47	311.07	310.2	310.91	311.18	310.92	310.86	310.31	310.77	311.17	310.09	310.7	311.06	311.28	310.7	309.78	311.74	311.61	310.42	310.48	310.63	310.45	310.7	309.98	311.24	311.08	310.42	311.24	310.76	309.79	311	310	312.05	309.89	310.62	311.29	309.99	310.52	309.97	311.03	310.45	310.17	310.62	310.23	311.8	310.29	312.23	310.93
318.22	317.21	317.1	317.77	319.53	317.62	318.6	317.47	318	317.6	318.4	316.99	318.28	317.61	318.82	317.56	317.24	318.38	318.02	318.64	318.84	317.54	317.91	317.55	318.11	318.58	318.16	318.46	317.14	317.93	317.17	318.04	316.86	319.04	318.82	317.94	318.82	317.59	318.61	318.95	318.84	318.68	316.98	318.71	316.73	318.39	318.86	318.08	317.52	317.53
295.05	293.32	294.4	294.58	294.89	294.36	294.96	294.26	295.47	294.25	295.51	295.08	295.19	294.61	293.83	295.74	294.49	295.11	295.33	294.67	296.17	295.14	295.74	296.38	294.65	294.76	294.71	294.58	294.92	295.74	295.37	294.85	295.13	294.79	294.27	294.65	293.83	295.72	294.97	294.52	295.33	294.47	294.61	294.9	296.17	294.31	294.94	294.77	296.1	295.3
315.94	317.53	317.31	316.57	318.07	317.95	317.62	317.65	317.26	318.35	317.67	316.78	316.19	316.4	315.94	316.32	317.93	316.05	318.16	316.58	316.47	316.84	316.27	316.21	317.85	317.35	317.45	316.6	317.41	316.23	316.08	317.52	315.78	317.08	317.11	316.9	317.78	317.81	317.8	318.68	316.29	316.64	316.82	316.89	316.54	317.29	317.36	316.81	316.68	316.92
314.98	314.33	314	316.95	315.62	315.46	315.61	314.07	314.53	314.66	315.47	315	315.44	314.52	314.1	314.21	314.38	315.37	313.93	314.23	314.04	315.47	316.41	316.24	313.78	314.8	313.4	314.75	314.82	314.43	314.72	314.5	314	313.87	315.73	315.13	315.27	314.67	314.54	315.16	314.32	315.66	314.95	315.4	316.13	313.97	314.21	314.61	314.49	314.76
313.62	313.65	312.04	313	312.42	310.71	312.77	312.53	313.67	312.56	313.24	312.5	313.67	313.47	313.14	313.07	312.69	313.12	312.08	312.46	311.31	312.46	313.51	312.42	313.85	313.22	313.3	313	313.21	313.2	313.71	313.27	312.57	313.33	312.76	312.56	312.29	313.94	312.94	313.7	312.81	312.3	311.38	313.37	313.21	313.52	313.65	312.11	313.46	313.34
313.13	313.27	313.08	312.8	313.09	312.36	312.23	312.78	313.4	313.05	313.33	312.74	312.37	312.94	312.78	311.63	313	313.46	312.79	312.38	313.33	313.81	312.49	314.49	312.58	312.36	312	312.87	313.56	314.21	312.87	311.92	313.16	312.88	312.59	312.59	314.06	313.06	313.56	313.7	312.61	313.21	313.13	313.3	311.61	313.41	312.31	311.71	312.76	312.95
313.57	314.63	314.01	313.99	314.49	312.72	313.12	314.19	314.01	313.61	313.89	313.56	313.25	312.5	314.71	313.68	313.85	314.64	314	314.88	313.82	314.27	314.28	313.24	313.52	314.36	313.45	314.95	313.6	313.22	314.71	314.13	313.95	314.1	313.91	312.9	314.17	312.96	313.25	313.59	314.7	313.56	314.84	312.71	313.72	314.06	313.87	313.75	315.56	313.49
305.9	306.01	306.28	306.01	304.06	304.95	305.19	305.99	304.99	305.67	305.64	306.11	305.21	305.31	306.02	306.14	305.46	304.83	305.94	304.92	306.15	305.77	306.98	305.36	305.5	306.83	305.53	306.87	306.28	306.09	306.62	305.54	306.47	306.1	306	305.83	306.02	305.78	305.52	306.98	307.81	305.71	305.49	306.16	305.45	306.07	305.41	305.31	305.05	306.67
301.41	301.6	302.21	304.13	303.18	303.51	302.77	302.1	303.97	303.57	303.46	303.72	303.86	304.19	302.58	304.52	302.86	303.49	304.38	302.93	303.21	304.66	303.7	303.53	302.77	302.34	303.77	303.93	303.56	303.04	302.55	305.48	305.2	302.84	303.46	303.7	303.09	303.37	303.29	303.51	303.63	304.57	304.06	304.61	302.86	304.59	304.03	304.11	303.2	301.41
301.78	304.57	303.89	302.66	303.27	302.11	303.36	300.75	303.2	302.83	303.24	301.62	301.86	301.8	301.55	302.98	303.4	302.07	302.88	303.8	303.66	302.89	302.72	302.26	301.53	302.41	302.04	300.62	301.96	302.74	302.72	303.33	303.27	301.96	302.35	302.4	301.83	302.9	302.26	301.93	302.31	301.56	302.14	302.28	302.22	302.28	302.8	303.24	302.44	300.82
317.5	318.27	320.44	320.15	320.37	319.37	319.15	319.73	319.7	318.61	319.75	318.1	319.26	319.71	318.27	319.02	320.03	319.99	319.57	318.79	320.34	317.68	319.15	319.68	318.67	319.27	318.1	320.72	319.76	320	317.95	318.6	320.13	319.62	319.13	319	318.55	319.42	319.69	319.36	319.76	319.67	320.81	319.52	318.93	319.7	319.16	318.97	319.58	320.28
304.59	306.82	306.55	304.55	305.72	304.81	305.43	305.58	305.25	305.7	305.56	305.6	305.33	305.66	305.52	306.27	303.47	304.85	305.32	304.87	305.28	304.1	305.48	306.88	305.97	305.06	305.67	304.46	305.26	305.67	306.04	305.44	306.72	305.14	304.29	304.15	306.49	305.13	304.24	306.59	304.62	305.76	304.06	303.73	306.43	306.34	304.36	305.52	304.86	305.59
303.14	301.28	302.72	301.61	301.74	302.63	302.48	302.21	302.73	302.28	301.39	303.16	301.54	302.63	302.71	302.38	302.72	302.84	303.24	302.61	302.63	302.22	302.84	302.91	301.52	300.43	302.21	302.7	301.33	303.15	302.37	301.23	302.94	301.47	301.97	302.73	302.56	302.06	302.25	302.1	302.44	302.26	302.26	303.5	302.94	303.32	303.77	302.46	302.75	302.48
313.45	314.74	314.17	313.73	314.99	315.13	314.45	314.58	314.85	315.47	316.21	315.37	314	314.64	315.13	314.8	315.06	314.21	314	315.81	315.27	314.68	315.99	314.84	314.55	314.53	314.95	313.99	315.55	314.7	315.09	315.04	314.72	314.93	315.52	314.18	314.65	314.94	314.1	316.47	315.19	314.29	315.17	315.26	314.23	315.1	315.7	313.69	314.74	315.95
314.15	313.94	313.87	313.31	313.02	314.28	313.73	313.68	313.31	315.4	313.69	312.94	314.6	315.05	313.71	312.46	313.89	314.15	313.82	313.97	314.75	314.3	312.91	313.44	313.59	314.1	313.38	313.78	313.43	314.03	313.63	313.94	313.7	314.35	314.55	313.11	314.39	313.98	313.5	312.79	313.81	313.37	313.36	313.21	313.23	313.51	313.37	313.26	313.14	313.36
300.5	300.88	299.01	299.85	300.36	300.2	299.9	300.68	299.35	300.33	300.21	300.3	300.48	299.88	300.89	299.84	300.38	300.65	299.83	300.72	298.71	298.71	300.27	299.63	300.67	301.11	300.75	298.92	300.72	300.8	299.08	301.71	298.97	299.91	301.07	300.97	299.41	301.18	301.19	298.42	301.03	301.02	299.17	299.75	300.06	300.27	301.96	299.75	300.98	301.29
293.89	293.78	293.76	293.56	293.59	294.11	293.61	292.82	293.5	293.76	293.2	295.05	294.02	293.83	294.31	294.55	294.59	294.48	293.87	294.45	296.18	294	294.59	292.31	293.63	293.51	293.87	294.1	294.71	293.93	293.54	295.06	293.28	293.92	294.1	294.12	294.52	292.83	292.26	294.26	293.65	294.29	294.89	293.04	295.39	292.68	292.92	293.07	293.89	293.87
313.61	315.98	315.63	315.75	315.49	317.04	316.9	316.41	316.4	315	315.4	315.66	316.67	314.71	315.27	314.82	315.86	315.54	315.03	314.9	315.1	316.39	315.18	316.98	314.52	316.08	316.22	316.79	315.68	313.98	315.13	315.92	315.9	315.84	315.4	316.21	316.4	316.08	315.7	315.04	314.88	316.1	316.17	316.1	315.29	315.44	315.74	315.91	315.19	316.38
314.64	315.57	312.22	314.54	313.49	314.36	313.34	312.56	312.46	313.96	313.81	313.21	314.4	313.58	312.94	313.05	313.97	313.69	312.54	313.09	313.58	312.48	314.39	312.61	313.38	312.27	313.25	312.13	312.9	313.52	311.78	313.68	313.4	313.73	313.1	312.75	313.18	313.02	313.43	312.04	313.6	311.36	312.45	312.56	312.82	313.94	314.09	312.94	312.34	313.03
302.56	303.24	303.72	303.89	303.43	303.25	302.8	302.7	303.42	304.04	303.54	303.03	303.91	303.4	302.15	302.78	304.07	303.56	303.48	302.8	303.31	303.3	303.39	303.18	302.91	303.53	304.14	302.99	303.71	303.87	302.15	304.77	303.82	303.81	304.81	303.02	303.77	303.66	303.56	302.07	302.34	303.07	303.09	303.58	302.81	302.75	303.72	303.76	302.88	301.99
303.89	304	306.11	303.22	303.52	303.68	304.89	302.56	303.32	304.63	304.6	303.65	303.63	304.45	304.48	305.18	304.46	305.24	305.16	305.13	305.22	304.63	304.88	303.82	303.94	304.13	304.6	303.46	304.12	304.6	304.93	303.07	304.06	304.52	304.06	303.4	303.26	304.45	304.15	304.64	304.59	304.4	304.16	302.47	304.07	304.84	304.29	303.96	304.01	305.24
328.52	328.96	329.63	328.77	329.07	329.9	328.93	329.82	327.82	328.69	329.6	328.96	328.23	329.48	328.31	329.81	328.4	328.59	329.46	328.66	329.18	328.26	327.71	327.71	328.12	328.16	329.21	329.03	329.09	329.27	327.06	327.7	328.5	327.96	327.58	328.06	328.9	327.72	328.08	327.44	329.17	328.34	328.97	327.57	328.12	328.65	327.85	327.13	327.99	329.3
303.69	303.27	303.33	303.33	304.06	303.38	303.39	302.87	304.47	302.27	304	304.23	302.61	302.63	303.86	302.33	303.42	302.92	303.42	302.5	302.29	303.31	303.62	303.59	304.2	304.33	303.67	301.92	303.39	303.32	303.97	304.87	304.42	303.85	303.9	303.13	302.22	304.83	304.14	304.12	302.25	304.23	302.6	303.16	303.15	303.32	303.61	303.36	304	302.76
313.75	313.04	311.47	312.23	313.47	313.59	314.31	312.76	313.87	313.72	311.89	312.99	312.75	314.13	312.85	313.05	313.28	312.93	313.03	313.95	313.26	312.84	313.1	313.69	313.3	312.82	313.26	313.86	313.37	312.66	313.97	312.3	314.12	311.14	312.86	314.08	313.27	313.81	312.48	312.53	313.97	312.53	313.16	313.13	313.02	312.5	313.17	314.28	312.14	312.85
315.68	316.63	318.38	316.46	317.14	315.98	316.33	315.75	317.38	314.97	317.71	317.69	316.75	315.75	317.09	315.96	316.41	316.49	315.85	316.23	315.95	316.26	316.21	317.48	315.12	316.88	317.33	316.86	317.17	316.32	317.51	315.41	316.26	315.27	316.25	315.72	318.06	317.21	316.49	316.06	315.02	319.16	316.12	317.56	316.31	316.7	315.77	317.04	317.28	316.21
315.5	316.04	316.23	315.54	315.91	314.94	315.62	317.28	316.69	315.32	316.06	316.51	314.06	315.46	316.01	317.47	316	315.33	316.7	315.72	315.93	316.3	316.19	315.23	316.4	316.45	314.89	316.37	316.28	315.13	315.98	316.08	315.35	316.75	315.31	316.72	315.51	316.86	314.26	316.23	315.84	316.13	314.43	316.36	315.61	314.77	316.89	315.84	315.95	316.28
304.7	304.59	304.06	305.44	303.77	304.68	304.84	303.88	304.42	305.23	304.89	304.52	305.39	304.81	304.68	303.22	304.77	304.87	305.74	305.46	303.9	305.78	304.98	304.15	305.1	304.33	304.21	303.89	304.07	304.36	304.59	304.49	303.63	303.46	304.41	305.45	304.59	306.01	305.48	304	305.1	303.89	304.45	305.68	305.37	303.78	304.99	304.63	303.87	304.24
307.22	308.23	307.13	306.98	306.42	308.03	308.42	307.04	308.31	307.38	308.51	308.21	307.26	307.83	306.64	307.52	307.59	307.19	307.56	307.29	305.83	306.78	307.52	308.68	307.61	305.84	307.22	306.69	307.05	307.98	307.52	307.01	307.78	306.4	306.32	307.84	307.1	307.71	307.24	306.93	308.01	307.21	307.7	307.2	307.96	306.71	308.51	307.95	307.35	306.21
302.33	302.79	302.8	302.02	302.09	300.87	302.68	302.63	302.61	302.12	302.82	301.36	302.14	302.44	302.59	301.99	301.38	304	302.55	302.31	301.61	302.98	302.31	303.22	302.15	302.21	303.37	303.77	302.61	302.37	301.98	302.48	302.87	303.76	301.77	301.56	301.09	302.17	301.34	300.63	302.6	303.14	301.26	302.26	303.09	302.58	301.86	302.67	302.53	301.94
312.14	312.02	312.43	311.72	311.85	312.42	313.22	313.03	311.95	312.68	312.4	312.31	311.4	312.27	312.23	313.11	312.52	312.3	312.82	312.04	312.91	312.64	312.53	311.68	311.06	312.97	311.88	313.83	312.75	310.97	312.23	311.73	312.27	313.5	311.88	313.59	311.2	313.69	312.72	312.32	312.75	312.26	312.23	311.67	312.08	312.11	312.89	313.04	311.28	311.96
302.07	302.05	301.89	303.28	303.29	303.48	303.59	303.04	303.7	303.99	304.08	302.63	304.03	303.66	301.94	303.05	304.24	303.68	304.06	304.03	303.43	303.67	303.19	303.86	302.19	303.84	303.23	304.02	304.69	301.93	302.62	303.61	304.46	303.95	302.18	303.07	303.4	304.43	302.82	303.15	303.49	303.83	303.45	303.15	303.44	304.62	302.68	304.05	304.48	303.59
295.96	294.88	295.74	295.58	294.16	296.54	295.69	294.49	294.72	293.53	295.89	295.05	294.65	295.7	294.19	296.23	295.16	295.92	296	294.84	295.42	295.66	295.75	296.35	296.06	295.62	295.54	294.74	293.87	293.51	294.52	296.05	294.33	295.79	295.17	295.57	295.6	293.11	294.95	295.78	295.07	294.94	294.92	296.22	293.76	294.05	294.07	295.08	294.24	294.65
304.97	304.51	304.6	304.85	303.5	305.12	303	304.6	303.83	304.7	303.57	303.46	304.84	303.48	303.01	304.26	304.64	304.16	305.19	304.56	304.72	303.01	304.8	303.84	305.87	303.44	304.28	303.94	305.12	303.18	304.37	305.44	303.91	304.7	304.95	303.72	304.53	305.38	305.08	304.18	305.99	303.7	304.9	303.93	305.51	303.82	304.57	303.82	304.09	305.04
295.15	294.97	294.58	295.47	294.19	295.4	295.43	294.85	293.65	295.16	294.58	295.78	295.7	295.38	295.28	294.58	293.72	295.87	295.21	295.01	294.7	295.19	295.14	294.55	294.77	295.11	294.86	294.93	296.25	294.82	294.7	295.52	294.87	293.39	294.29	295.04	295.38	296.84	295.58	294.66	295.58	294.32	295.05	294.67	295.75	295.06	295.69	295.79	294.28	293.98
319.83	318.22	318.5	319.33	317.34	319.98	319.67	319.7	320.42	317.89	318.99	319.58	319.12	318.81	318.22	317.58	320.3	319.68	318.91	318.51	320.27	319	319.13	318.81	319.45	318.94	319.99	318.91	318.04	319.47	318.46	319.54	318.76	320.03	319.97	319.66	319.59	318.31	319.52	319.11	318.43	319.71	319.26	319.41	319.35	317.46	318.12	320.41	319.19	319.75
311.69	311.9	310.91	310.89	311.24	311.46	312.34	311.59	310.84	310.44	311.87	312.43	311.68	311.48	312.12	310.64	311.39	312.21	311.24	310.48	311.61	310.77	311.56	311.95	311.96	311.8	312.83	311.97	310.33	312.29	311.94	310.74	312.37	312.57	310.5	312.62	310.6	311.22	311.13	311.38	311.13	312.1	311.34	311.92	311.41	311.04	311.43	312.38	311.52	311.43
312.1	314.23	312.22	312.39	312.64	312.08	313.22	312.07	313.38	312.47	312.27	313.42	312.15	313.66	313.94	311.85	313.52	313.74	313.25	312.8	313.23	312.2	312.23	313.34	313.68	312.97	312.65	311.91	313.65	312.12	315.1	313.25	314.37	311.96	313	312.7	315.11	312.1	312.87	312.6	312.88	312.75	313.26	312.27	312.14	312.4	313.31	314.38	313.62	313.33
299.61	299.81	299.95	300.07	300.82	299.84	300.61	300.54	300.66	298.99	299.13	299.73	299.5	299.62	299.31	299.43	301.64	299.2	300.43	300.1	301.03	300.81	299.92	299.75	300.14	300.02	300.84	300.4	301.37	300.68	300.52	299.67	298.93	301.01	300.27	299.18	299.27	300.51	300.1	299.14	299.87	300.43	299.62	300.11	300.36	300.01	299.68	299.29	298.93	300.6
313.13	313.48	312.25	313.39	313.68	313.58	313.22	313.39	313.1	313.06	313.25	312.85	313.16	313.34	313.8	312.91	314.18	313.23	312.75	312.84	312.35	312.56	313.01	312.82	314.54	312.73	313.93	313.92	312.99	314.17	313.71	313.45	312.46	313.41	312.64	313.7	313.7	313.66	313.02	313.04	313.66	313.09	312.87	313.59	313.34	313.32	313.72	312.51	312.45	315
296.92	296.95	297.25	297.46	298.25	297.45	297.64	296.86	297.93	299.1	296.67	297.31	296.36	297.35	296	298.92	296.69	296.44	297.4	297.3	296.91	297.26	296.18	296.18	297.66	297.74	296.8	296.04	295.97	297.32	297.78	296.13	296.81	297.19	296.7	296.52	297.09	297.67	296.95	297.24	297.24	297.15	297.21	296.01	296.26	297.07	297.31	296.82	296.68	296.13
304.8	304.1	305.62	306.64	305.35	305.61	306.41	304.66	306.67	305.18	305.79	306.39	305.76	305.13	304.7	305.56	305.12	304.2	304.5	306.01	305.8	305.76	306.38	304.89	306.58	305.35	305.2	305.06	305.13	305.98	305.91	305.06	305.54	305.79	305.69	305.69	305.09	305.54	305.19	305.63	305.73	305.4	305.34	304.38	306.15	305.39	304	304.97	306.34	306.18
310.6	310.17	311.21	311.03	310.68	310.66	311.74	310.23	311.13	310.49	311.32	311.36	310.95	310.5	310.48	310.94	310.75	311.99	309.96	310.15	310.59	310.75	311.49	312.28	311.43	311.6	310.75	310.34	309.86	310.8	311.23	311.93	310.08	311.44	310.6	310.12	310.26	311.02	310.72	310.78	311.22	311.29	311.24	310.39	309.92	310.07	311.35	312.08	310.31	311.14
319.91	317.69	318.2	318.03	318.74	318.48	318.04	318.11	318.7	319.26	318.69	319.08	319.06	319.26	319.67	318.7	318.44	319.29	319.04	318.43	318.14	318.94	319.25	318.4	318.59	319.02	318.39	317.35	318.8	317.52	317.51	318.78	319.72	318.24	319.27	317.76	318.22	318.25	318.15	319.19	318.64	318.55	317.7	318.85	318.35	318.39	318.38	318.92	319.01	318.62
313.48	313.41	313.48	313.29	312.44	313.41	313.36	313.12	313.88	313.24	312.8	313.36	311.17	312.82	312.65	313.25	313.09	314.43	313.13	313.66	313.39	313.26	313.63	313.25	312.42	312.21	312.9	315.03	313.36	311.93	312.94	311.48	312.89	312.16	314.28	313.32	312.73	313.45	313.77	314.83	313.61	313.46	312.68	312.92	314.11	314.53	312.94	312.41	312.92	313.79
318.14	317.48	317.73	316.79	317.75	317.71	316.61	317.26	318.79	317.3	317.39	317.58	317.1	317.16	316.47	317.18	317.34	316.92	316.73	317.1	317.36	316.42	316.51	318.38	316.6	316.26	317.66	316.19	317.73	317.66	315.98	316.01	317.72	317.5	316.8	317.75	317.55	316.97	317.95	317.36	317.6	318.92	318.28	316.67	318.44	317.27	315.95	316.27	318.57	316.98
318.2	317.3	317.67	317.31	319	318.73	317.9	319.03	317.19	318.58	318.58	318.11	319.08	318.06	318.79	318.07	318.45	317.05	318.03	317.7	319.7	318.17	317.24	316.75	318.82	317.45	318.46	318.24	317.54	317.7	317.32	317.39	318.97	318.8	316.97	318.84	318.52	318.57	317.9	317.96	318.1	318.13	319.36	317.12	318.11	318.76	319.17	320.3	317.51	316.95
302.24	301.23	301.21	300.39	299.6	300.67	300.35	300.46	301.54	300.84	300.83	301.73	300.93	301.16	301.02	301.19	300.92	300.71	301.08	300.75	301.06	301.14	300.82	299.34	300.79	301.57	299.22	300.51	301.55	301.12	300.53	300.3	302.26	301.55	301.33	300.58	301.34	301.56	300.88	302.01	300.09	301.41	302.46	300.31	300.48	301.65	300.73	301.04	301.16	300.04
317.64	315.3	315.38	315.27	315.62	315.36	315.07	315.59	316.81	316.2	315.7	316.33	315.48	316.02	316.43	317.47	314.74	315.02	315.48	315.89	316.24	317.14	315.84	317.04	315.47	315.93	316.34	315.78	316.89	316.4	316	315.5	315.69	315.55	315.34	315.84	316.57	315.76	316.84	316.06	316.45	315.66	315.66	315.84	315.87	314.31	318.15	315.35	315.68	316.12
314.31	313.49	313.36	312.61	311.89	315.04	312.58	314.02	314.34	314.17	313.48	312.58	312.83	314.06	313.98	313	313.99	312.07	313.88	314.15	313.35	313.53	312.73	312.22	314.27	313.96	313.03	313.7	313.89	312.11	313.12	313.46	313.4	312.94	312.44	312.48	313.21	312.85	312.91	312.5	313.12	314.3	313.21	313.93	313.74	312.93	313.43	315.15	313.76	313.57
316.08	316.55	314.95	314.87	315.96	316.15	316.22	317.21	315.57	315.75	317.61	316.81	315.51	314.67	317.04	315.58	315.81	316.51	316.23	315.45	314.8	315.63	315.8	314.91	317.68	316.19	315.16	315.52	315.32	316.32	316.06	316.57	316.46	315.57	315.11	315.46	317.6	316.13	315.44	316.52	315.91	316.54	315.77	316.55	315.33	315.95	316.71	315.06	316.38	315.45
309.39	310.32	310.16	311.52	310	309.25	308.9	309.36	308.6	309.28	309.07	310.37	309.82	308.67	308.58	308.68	310.98	308.54	310.02	310.29	309.25	309.6	309.19	311.66	309.65	310.58	309.95	309.04	309.67	310	310.55	309.31	309.1	308.68	309.47	310.42	308.63	309.16	310.56	310.86	310.41	309.57	310.99	310.08	309.36	309.86	309.81	310.21	308.76	308.4
315.63	315.05	315.42	314.38	314.5	314.3	314.63	315.63	315.58	315.03	315.47	314.68	315.29	314.64	316.25	315.53	315.13	314.51	315.37	315.08	315.84	314.8	314.66	315.21	314.15	314.55	314.47	314.7	316.08	313.95	314.27	314.47	314.5	315.53	315.63	314.64	314.04	315.96	314.41	315.65	314.14	314.98	316.33	315.55	315.12	316.27	315.88	314.06	313.27	314.28
303.58	303.93	303.66	304.06	303.42	303.26	302.36	304.12	303.32	303.48	303.52	304.45	305.1	303.38	303.28	302.86	304.2	303.92	303.49	302.84	303.53	303.37	303.74	302.73	304.24	303.49	303.01	303.19	303.89	302.29	303.2	303.09	302.9	303.08	303.71	303.09	303.89	304.91	303.38	303.42	302.59	303.46	303.37	304.18	303	303.82	302.63	303.35	303.63	304.45
302.88	302.04	302.44	303.01	303.73	303.21	302.92	302.26	302.62	301.88	302.86	302.38	302.71	302.6	302.33	302.68	303.62	302.47	302.63	304.91	302.12	303.4	302.13	303.21	301.39	303.18	302.42	302.16	302.75	302.66	300.79	302.27	302.16	303.07	302.51	302.77	301.7	302.45	303.25	302.6	303.35	302.33	302.58	301.79	302.24	303.15	302.2	303.03	302.56	301.86
297.88	297.03	297.28	296.12	296.18	296.03	296.28	296.25	297.1	298.13	296.22	297.46	296.6	297.29	296.34	296.58	297.4	297.4	296.89	296.84	296.44	297.08	296.74	298.11	296.56	296.65	296.91	296.42	298.2	297.14	296.62	296.49	297.91	296.18	296.99	296.4	297.43	295.47	297.35	296.67	297.52	297.69	296.3	297.88	297.11	297.54	296.89	297	297.77	296.11
305.2	302.59	304.41	304.16	305.17	305.23	304.38	304.6	305.48	305.06	303.99	303.49	304.33	305.39	304.39	304.76	304.72	304.54	304.13	304.6	305.95	304.93	305.05	305.5	305.05	304.43	303.43	305.05	304.96	305.33	305.09	304.74	304.04	304.1	305.35	304.54	304.88	305.82	305.9	305.82	305.87	303.96	304.8	304.52	305.44	304.69	304.76	304.04	305.15	304.54
314.43	314.66	314.39	314.33	316.09	315.44	315.1	315.07	314.16	315.89	314	314.85	315.03	313.95	315.26	314.02	316.08	315.23	315.49	313.98	314.04	313.85	315.54	315.1	314.25	314.54	315.75	314.81	315.88	314.51	313.75	314.7	315.2	315.23	315.7	314.76	315.5	315.42	315.93	314.46	316.15	314.69	314.98	316.4	316.32	314.84	314	314.44	313.77	313.85
303.16	301.99	301.55	302.13	301.98	302.57	301.05	303.08	301.71	302.78	303.14	303.28	301.87	303.45	302.08	301.99	301.81	302.38	302.52	302.68	302.55	302.26	302.05	303.26	301.79	302.33	302.05	302.3	303.12	302.48	302.44	302.39	302.43	301.36	302.05	301.59	302.45	301.87	300.98	303.85	302.58	303.1	302.56	303.99	302.99	301.41	301.94	303.02	301.74	302.4
314.47	314.06	314.02	314.3	314.13	315.82	315.02	314.5	315.04	314.67	315.21	314.68	315.34	315.15	315.32	314.69	315.56	315.88	315.36	314.23	316.28	315.36	315.49	315.15	313.22	316.73	313.91	315.41	314.4	314.44	315.31	314.74	315.22	314.47	314.29	314.75	315.52	315.03	316.31	315.18	314.63	315.71	314.51	313.7	314.2	315.53	315.05	314.83	316.25	315.74
319.76	318.91	319.67	319.6	318.03	319.76	318.95	319.98	319.5	318.44	318.62	316.69	319.62	320.53	319.16	319.05	318.38	319.2	318.94	319.4	319.74	318.04	319.1	319.82	319.74	319.13	319.41	319.15	319.97	319.92	319.37	317.9	320.03	319.88	318.09	319.94	318.62	320.3	319.54	319.7	319.59	319.9	318.68	319.93	319.23	319.96	319.43	318.8	318.08	320.14
302.99	302.49	302.62	302.48	302.42	302.03	302.55	302.01	303.02	302.16	303.86	302.31	303.74	302.36	302.59	303.18	301.54	301.26	302.16	303.98	302.71	302.76	302.77	301.56	302.63	301.39	302.37	304.01	302.75	301.59	302.32	302.3	302.41	302.53	302.67	302.35	302.13	303.09	303.21	303.52	302.92	302.22	303.99	303.8	302.63	302.77	302.95	302.23	302.14	302.08
305.14	304.82	304.82	304.24	304.83	304.47	304.31	304.7	304.38	305.56	304.21	303.55	305.89	304.73	305.59	305.02	306.04	303.86	305.88	304.44	305.52	305.01	305.53	305.56	305.64	303.56	304.5	305.13	305.4	303.68	304.73	305.47	304.41	305.1	304.53	305.04	305.16	304.75	304.8	302.65	304.22	304.83	307.02	305.13	304.92	304.33	305.48	304.65	304.38	303.55
306.79	306.39	307.37	306.08	307.43	307.53	307.44	306.07	307.23	307.99	307.33	306.63	306.64	305.55	307.46	306.9	306.34	306.88	306.58	307.73	307.08	307.82	307.48	307.38	307.27	308.17	308	307.04	307.61	308.47	307.83	306.58	306.77	307.38	307.08	305.76	308.35	307.49	307.34	306.62	307.44	307.45	306.98	308.67	307.2	308.72	306.81	306.83	308.02	309.19
328.86	329.12	328.75	328.78	328.6	327.02	329.37	328.92	329.08	327.39	329.64	328.18	328.98	328.36	330.01	328.72	328.32	328.44	329.27	329.42	328	328.18	327.52	329.35	327.3	327.84	327.86	328.44	328	328.06	328.27	328.11	328.31	328.56	330.09	329	328.71	328.55	328.19	327.89	329	327.62	328.59	329.79	328.69	328.2	330.06	328.92	328.32	329.05
315.23	314.65	314.81	314.3	313.98	315.33	315.04	313.21	314.01	314.14	314.27	315.1	314.17	314.64	316.14	315.82	314.65	314.12	315.49	315.27	315.25	313.89	315.43	313.16	314.92	314.14	315.34	314.6	315.33	316.73	313.46	314.25	314.05	313.4	315.12	315.43	313.79	314.47	314.28	314.13	313.84	314.16	316.19	314.27	314.97	314.94	313.98	314.75	315.38	313.96
327.17	327.54	327.14	327.79	327.47	326.93	327.92	328.4	328.75	327.99	327.48	327.64	327.81	327.67	328.31	327.74	327.92	329.37	327.67	328.07	328.65	329.39	327.54	326.93	327.52	327.82	328.04	328.49	328.46	327.62	328.48	328.25	327.83	327.78	328.32	328.2	327.84	326.19	328.12	328.63	327.9	327.44	329.51	328.21	329.27	328.64	327.32	328.17	328.22	327.77
295.88	297.58	296.74	297.77	297.65	295.04	297.14	296.54	296.02	296.61	296.24	296.3	297.31	296.13	297.38	297.11	298.5	297.25	296.23	297.56	294.95	296.62	296.53	296.76	297.29	296.83	297.87	296.53	297.07	297.41	297.32	297.35	296.64	296.07	298.01	297.68	297.37	296.64	296.74	295.73	298.27	296.96	296.91	296.34	297.05	296.23	298.24	297.01	297.2	297.39
306.93	306.05	307.32	307.02	306.07	305.32	305.07	306.23	306.89	305.99	307.78	306.35	306.62	306.72	305.49	305.12	305.6	304.86	307.33	306.3	305.26	306.94	307.13	305.55	305.87	305.85	305.93	305.29	306.65	305.34	305.91	306.03	305.41	305.67	306.81	307.42	307.54	305.3	306.9	305.52	306.62	305.82	305.74	306.18	306.15	306.23	305.95	306.21	306.54	306.58
302.07	301.85	302.05	302.59	302.47	302.45	303.89	302.48	301.84	301.86	302.05	303.03	301.91	302.86	302.51	301.44	302.85	302.32	302.18	302.71	302.11	302.85	302.07	301.54	303.11	303.36	302.09	302.07	304.2	302.36	302.24	302.28	302.77	302.24	303.42	301.33	302.97	302.12	303.5	303.11	302.59	301.68	302.39	303.5	302.51	303.88	301.55	302.53	302.84	302.89
302.44	302.75	302.92	302.51	302.04	303.03	302.03	303.05	301.35	303	303.03	303.1	302.53	302.53	302.91	302.68	302.56	302.77	301.54	303.02	302.38	303.1	301	303.11	302.81	301.47	302.78	302.94	302.99	301.45	302.43	303.33	301.92	303.74	301.19	301.91	301.34	301.94	301.89	301.94	302.4	301.75	302.17	302.82	302.27	303.63	302.93	303.51	301.85	303.12
324.79	324.4	323.83	324.33	323.94	324.47	325.14	325.47	323.41	324.11	324.57	324.81	323.91	324.72	325.16	324.16	324.87	325.21	324.95	324.76	324.94	325.37	324.66	324.18	324.58	326.39	325.19	323.93	325.34	325.62	323.95	325.03	325.86	324.72	324.79	324.47	324.99	324.5	324.94	323.68	323.65	323.92	325.1	325.75	323.87	325.15	323.59	323.82	326.18	323.76
314.43	315.77	316.35	317.1	316.72	315.65	315.34	316.22	315.59	316.03	315.71	317.38	314.97	315.2	314.73	316.1	315.77	315.63	316	316.21	315.21	314.59	315.33	316.25	314.76	315.11	314.67	315.02	316.09	316.47	316.45	315.98	317.04	314.21	316.45	314.96	315.91	317.11	315.29	315.71	315.45	314.95	314.01	316.56	314.91	315.33	316.47	317.11	315.99	315
310.01	311.7	311.86	311.21	312.24	311.36	311.34	309.23	311.97	311.79	310.73	312.15	312.27	311.52	311.26	311.72	312.21	311.66	312.07	310.9	311.23	311.24	311.94	311.05	311.42	312.51	312.92	312.54	311.27	310.76	311.16	311.21	310.65	311.93	311.32	311.12	311.61	311.66	310.77	312.02	310.93	311.76	311.4	312.12	311.48	311.57	311.9	311.52	311.68	312.38
303.36	302.69	301.91	303.48	302.5	301.85	303.61	302.22	303.07	303.17	301.77	302.11	302.68	301.59	302.72	302.91	302.26	302.43	303.93	302.78	302.49	302.44	301.38	303.29	302.41	303.95	303.04	301.81	303.09	302.85	301.96	302.89	302.82	301.97	300.04	302.9	303.04	304.53	302.54	302.6	302.02	301.62	302.83	301.64	303.15	301.17	302.24	303.87	303.15	301.77
319.21	319.3	318.67	319.22	318.27	318.97	317.76	317.16	318.48	317.35	318.67	317.95	319.43	318.09	318.78	318.72	319.24	318.22	318.7	318.69	319.32	320.67	318.4	319.78	317.88	318.22	318.92	318.75	319.48	318.28	317.53	318.44	318.71	320.38	318.93	317.87	318.5	318.82	317.92	318.4	319.11	318.36	318.33	319.48	318.32	319.49	318.2	318.03	318.97	318.78
326.32	326.8	326.45	326.89	326.99	325.88	327.19	326.7	326.63	325.82	326.74	326.01	326.69	326.22	325.65	327.14	327.45	326.61	326.5	327.49	325.83	325.77	327.73	327.12	326.64	326.6	327.31	326.09	325.66	327.68	326.97	327.33	325.98	326.7	326.77	327.24	326.61	325.41	327.58	326.97	326.92	326.44	328.16	327.5	327.08	326.98	326.96	326.46	328.02	325.94
296.26	296.97	296.86	296.08	295.99	296.73	296.7	296.88	295.99	298.28	296.61	295.8	297.1	297.43	297.33	295.64	296.92	298.01	297.73	296.5	297.27	296.26	297.08	295.95	296.15	296.48	296.98	296.78	296.32	297.68	296.07	296.7	296.3	296.75	297.36	297.04	296.89	297.56	297.63	297.98	296.81	297.42	295.55	296.69	296.99	296.28	297.83	296.98	298.69	296.38
314.96	313.97	314.47	314.19	315.11	315.69	316.25	313.9	315.11	315.41	314.59	313.81	315.13	314.16	315.33	314.58	313.67	314.48	313.37	315.73	313.88	314.97	315.17	313.23	314.84	316.38	315.25	314.44	313.87	315.17	314.86	313.66	314.24	314.46	314.99	315.31	315.22	315.28	314.94	314.79	315.11	315.51	315.58	314.46	315.03	313.03	315.14	314.62	314.99	316.1
312.98	313.59	314.4	313.3	313.37	314.17	314.44	312.84	314.17	313.46	313.49	313.38	315.6	314.22	314.72	313.03	314.61	313.91	314	314.43	313.77	314.01	312.68	311.87	314.16	314.42	313.75	315.28	313.41	313.02	312.41	313.18	314.11	314.11	312.66	314.42	311.75	313.03	313.21	313.65	314.03	313.46	315.05	314.15	313.78	314.46	314.73	314.09	313.33	313.59
313.36	313.24	313.08	312.13	312.22	313.59	313.29	313.09	312.24	314.43	314.25	312.28	313.92	313.57	312.36	312.96	313.59	313.32	313.4	313.45	312.57	313.17	312.62	314.15	313.1	311.84	313.14	312.8	312.68	314.49	312.62	313.28	314.06	312.94	313.48	312.7	313.63	313.48	313.65	312.56	313.37	314.43	312.9	313.61	313.77	313.41	312.46	312.9	312.95	312.32
319.07	318.76	318.39	318.09	317.46	319.61	319.9	316.23	317.4	316.87	318.75	318.97	317.99	319.72	318.99	318.26	318.78	318.46	319.57	317.91	318.54	317.85	317.78	318.54	317.49	317.35	318.75	318.89	317.86	317.65	318.09	318.28	318.87	318.21	317.91	317.76	318.58	317.96	319.41	318.53	318.45	317.2	319.73	318.09	317.58	319.08	318.87	318.66	317.03	318.39
299.84	299.2	299.96	300.08	300.19	300.12	300.03	299.39	299.01	299.96	300	299.57	298.62	300.23	300.44	300.29	299.34	299.84	299.78	300.68	300.04	299.34	299.18	299.68	300.91	300.25	299.11	301	299.6	300.3	300.33	301.25	299.38	302.29	300.88	299.08	299.9	300.34	299.59	301.88	299.71	301.17	300.77	299.7	300.24	299.58	298.85	299.5	299.25	299.52
327.13	327.02	326	327.11	326.06	327.29	326.3	326.48	327.74	327.51	326.88	326.88	326.37	327.48	327.03	326.96	325.82	327.45	327.44	327.56	327	325.48	327.9	327.17	326.79	327.42	327.26	325.94	327.18	327.97	327	326.86	326.54	326.91	326.57	326.96	328.15	326.2	327.71	325.9	327.21	326.49	326.86	326.7	326.2	326.87	327.32	328.03	327.42	327.42
313.41	312.09	311.13	312.77	312.32	312.9	311.72	312.4	314.16	312.48	313.28	313.7	313.7	313.12	311.28	313.08	313.73	313.62	313.24	312.49	313.45	312.8	313.69	313.64	313.47	313.71	312.83	313.49	313.56	313.12	312.83	311.72	313.34	314.22	312.49	311.99	312.63	313.25	312.8	314.15	313.31	313.34	314.09	313.65	311.75	313.3	311.5	313.73	312.6	312.16
307.84	306.82	306.67	305.73	307.43	306.62	305.01	307.48	306.66	306.61	306.39	308.72	306.39	307.29	306.66	306.45	306.22	308.11	306.8	305.76	306.18	308	306.51	305.86	306.07	305.96	306.75	305.88	305.73	307.22	307.62	306.75	306.49	307.28	306.96	306.64	307.09	306.54	306.29	306.41	307.14	305.92	306.44	306.18	307.92	306.97	306.47	307.53	306.44	307.65
312.48	311.37	310.82	311.14	311.57	311.33	310.29	311.6	310.72	311.33	311.89	311.82	312.01	311.17	312.04	311.19	309.87	313.23	311.96	311.83	311.77	311.23	310.66	310.96	310.76	312.09	311.63	310.92	311.05	311.49	311.66	311.79	310.72	310.4	311.23	311.21	311.78	311.76	310.24	311.18	312.46	311.22	310.7	311.53	311.34	309.99	310.71	311.2	310.25	311.11
309.39	309.06	307.35	309.53	307.88	309.2	308.45	308.03	310.21	308.72	308.9	308.19	308.56	308.03	308.8	307.54	309.05	309.32	307.84	309.29	308.21	309.54	308.89	307.19	310.06	308.04	308.27	309.43	311.12	308.92	308.72	309.62	308.75	308.8	308.26	308.72	308.52	307.6	308.23	308.1	308.1	309.61	309.26	310.26	309.1	308.3	309.06	309.55	309.07	308.67
312.95	314.57	314.69	314.53	314.63	315.22	314.28	316.52	314.46	315.82	315.39	314.02	314.51	315.93	314.73	315.76	313.92	315.94	315.88	315.49	314.25	315.47	315.22	314.38	314.88	316.32	314.49	313.86	314.8	314.68	315.49	316.16	314.45	315.88	314.72	314.81	314.82	314.82	314.27	316.06	315.71	314.8	316.01	315.79	315.02	315.52	315.14	315	315.27	314.81
324.38	325.65	325.58	327.1	325.33	325.2	325.73	324.92	325.31	324.66	325.39	323.53	324.94	325.85	324.53	326.05	324.43	325.96	325.14	325.82	325.17	325.67	324.79	324.94	325.01	326.39	325.64	325.36	325.78	324.37	324.79	325.1	325.6	326.41	325.45	324.11	326.06	324.42	325.13	326.51	325.45	326.79	326.41	324.38	324.79	325.73	325.74	324.17	324.69	324.9
313.83	311.92	311.84	312.06	311.13	312.17	312.35	313.19	312.39	311.49	312.86	311.52	312.25	311.92	311.43	312.61	311.89	312.45	312.98	313.46	312.25	312.97	312.28	310.51	311.37	312.62	310.66	311.28	312.65	311.09	313.1	312.8	310.39	311.09	312.39	312.28	312.55	311.38	311.71	311.74	311.92	313.56	311.32	311.7	312.37	312.3	311.98	313.01	312.24	311.97
298.67	299.64	299.6	300.36	301.18	300.11	300.87	300.81	299.39	299.74	301.39	300.52	300.94	299.61	300.12	299.42	299.72	300.71	300.16	298.8	300.3	300.72	298.53	300.99	300.76	299.72	299.18	300.45	301.36	299.81	300.35	300.17	300.59	300.49	301.15	300.28	299.73	300.84	299.36	301.14	299.22	299.84	300.01	299.07	300.9	299.39	300.36	300.9	300.83	299.63
303.1	303.26	303.29	303.63	304.27	303.26	303.46	301.12	304.18	303.05	303.41	304.07	304.8	303.64	303.37	303.14	303.7	302.93	302.68	304.78	303.66	303.61	303.81	303.34	304.06	302.89	302.01	301.91	303.32	302.61	303.63	302.85	302.78	303.81	303.17	303.21	302.35	303.09	303.7	303.69	303.27	305.43	302.71	303.5	303.73	303.54	304.91	303.32	304.29	304.4
303.83	306.6	306.04	306.19	305.12	305.68	305.55	304.66	304.69	305.97	305.43	305.24	304.65	306.5	305.96	305.97	305.32	305.64	305.95	306	304.94	304.52	305.82	305.64	305.77	305.58	305.33	304.38	305.38	304.64	304.57	305.55	304.94	304.99	304.62	305.09	305.77	304.89	304.55	304.24	304.9	305.65	304.76	305.16	305.39	305.82	305.59	304.88	305.07	305.87
309.92	308.17	309.5	309.03	308.47	308.04	308.72	309.91	309.97	307.81	308.89	309.22	310.6	308.12	308.64	309.95	309.94	310.03	309.95	309.14	308.03	309.36	309.6	308.12	308.49	309.86	307.77	307.94	309.37	308.88	309.44	308.9	307.93	310.95	310.14	309.62	308.1	308.72	308.35	308.71	308.08	307.41	308.71	309.87	309.46	307.8	308.3	309.1	308.84	309.29
305.7	306.44	305.98	306.37	306.32	305.26	306.02	305.9	305.63	305.74	306.96	306.06	307.33	305.83	305.03	306.91	305.94	306.99	305.96	305.41	307.5	307.32	306.13	306.01	306.81	306.38	307.34	306.05	305.72	307.18	306.17	306.81	305.94	306.74	306.42	305.51	306.67	306.05	305.39	306.27	305.6	306.25	304.56	306.44	304.76	307.42	305.59	307.21	305.62	307.09
304.86	305.56	303.82	305.6	303.9	304.9	305.98	305.1	306.51	304.07	306.26	307.03	304.99	305.4	305.64	304.92	305.43	304.91	304.46	304.48	305.1	306.38	305.04	305.95	305.64	304.85	304.6	305.47	306.11	306.12	304.95	305.84	304.7	305.64	304.88	304.37	306.16	305.98	304.84	305.25	304.91	305.82	307.06	305.83	304.88	303.66	305.58	306.06	304.32	304.78
302.81	302.68	303.03	302.64	303.33	301.8	302.75	303.32	302.38	303.08	303.81	302.48	303.98	301.62	302.74	303.69	303.19	302.82	302.66	303.5	303.73	303.37	302.53	300.73	302.44	302.62	303.44	304.41	304.26	301.99	302.79	302.64	304.12	303.04	304.34	301.52	302.55	303.94	302.05	303.13	304.13	301.41	301.9	302.68	301.89	303.23	302.96	301.83	302.96	302.51
297.16	297.23	297.86	297.95	296.38	297.05	296.2	296.78	297.44	295.91	296.76	297.99	296.48	297.36	297.2	295.96	297.99	297.63	296.33	298.04	296.66	296.74	297.44	296.96	297.05	297.14	295.42	296.73	297.35	295.92	296.79	296.83	298.07	296.31	297.75	296.81	296.95	296.57	297.68	297.05	296.7	295.99	296.06	295.82	296.4	296.2	296.78	296.32	296.03	296.43
303.87	302.89	304.54	303.79	302.45	303.29	304.73	304.07	305.31	304.14	302.75	303.36	304.25	303.88	303.23	304.22	303.19	304.78	302.9	304.14	304.67	304.63	304.69	303.34	304.48	304.47	303.47	303.63	304.86	304.29	304.1	303.21	304.66	305.8	304.46	303.6	303.65	303.22	303.81	303.56	304.67	303.64	303.92	302.39	303.87	302.37	303.75	303.88	303.79	304.58
301.41	303	302.99	304.04	301.85	303	302.29	302.39	301.93	303.03	302.48	303.39	303.38	302.14	302.39	304.15	302.66	302.46	303.69	303.55	303.76	303.64	303.8	302.4	303.27	302.55	302.75	302.08	303.62	304.5	302.28	302.28	303.37	301.94	303.63	303.41	302.2	303.68	302.7	303.5	302.54	303.73	303.76	302.13	302.14	301.52	301.94	302.7	302.41	302.95
309.66	309.07	310.96	310.18	309.93	309.44	309.85	309.67	310.86	309.65	310.39	309.54	307.81	310.34	310.29	309.74	309.67	309.82	310.15	309.33	310.4	310.48	309.51	309.91	309.73	308.85	308.67	309.37	310.3	311.18	309.44	308.72	309.46	310.66	309.85	310.38	308.19	309.4	310.83	310.53	307.92	308.51	310.66	308.66	309.83	309.95	311.33	309.7	309.51	309.23
313.11	313.73	314.38	314.19	313.68	313.87	313.27	313.82	314.39	313.39	313.37	313.58	313.8	315.18	312.62	312.91	313.97	312.51	312.43	313.32	313.74	313.19	314.28	313.5	313.76	313.27	313.31	313.23	313.34	313.61	312.8	314.46	313.96	314.34	313.82	313.41	312.71	312.97	312.2	312.95	314.07	313.63	313.76	312.29	314.35	312.95	315.04	315.01	313.78	314.74
305.47	305.86	305.08	305.12	305.2	306.36	305.56	305.77	304.86	305.36	305.53	305.09	305.15	306.54	304.18	303.83	305.17	305.54	305.89	305.81	306.1	306.53	305.51	305.34	305.64	305.26	304.39	305.41	306.24	305.45	305.13	305.53	304.47	306.07	305.36	306.26	305.29	305.54	306.05	305.29	306.08	304.54	306.13	305.96	305.83	306.22	305.23	306.61	305.69	306.3
293.84	293.1	294.62	293.98	293.51	295.86	294.26	293.48	293.15	293.55	293.82	292.31	294.98	294.12	293.89	294.2	294.46	294.95	293.07	293.32	294.9	293.6	294.48	293.09	294.08	294.96	294.36	293.08	294.14	292.69	293.32	292.58	293.5	293.55	294.66	294.1	295.22	294.75	294.21	293.99	294.53	294.15	293.74	293.02	294.49	295.22	293.68	294.49	293.69	294.43
314.78	316.26	316.48	314.12	316.4	315.54	317.01	317.33	316.26	315.45	316.03	315.84	316.28	315.15	316.51	315.87	316.76	315.36	315.45	316.04	315.38	315.06	316.05	315.39	315.6	314.82	315.49	316.98	315.02	315.57	316.51	315.34	315.97	315.8	316.59	315.27	314.68	317.31	315.4	316.79	316.51	317.26	316.2	315.75	315.79	316.37	315.9	315.18	316.23	315.24
316.54	314.74	316.73	315.82	315.63	315.67	315.41	315.69	314.77	315.77	316.68	314.9	314.58	315.12	315.44	315.83	315.96	314.72	315.02	316.21	316.07	316.3	314.37	315.78	315.64	315.4	315.74	314.96	315.97	314.67	315.71	314.8	316.37	314.9	316.38	315.79	315.43	315.36	316.21	314.87	316.13	316.38	315.61	316.18	313.83	315.49	314.74	315.48	316.78	316.4
311.5	312.55	312.45	312.63	313.45	312.83	314.4	312.26	311.33	314.34	311.81	311.61	312.1	312.71	312.26	312.44	312.76	312.41	313.22	312.55	311.93	313.35	313.88	311.9	312.88	312.56	311.47	312.83	312.93	311.71	312.41	312.67	312.17	312.06	312.56	313.45	311.86	312.42	312.52	311.42	312.73	314	313.25	310.57	311.84	313.68	312.36	313.57	313.7	311.72
309.32	309.19	308.48	308.76	308.73	309.74	308.97	309.63	309.39	309	309.23	309.37	308.27	309.37	310.15	307.74	310.17	309.58	309.08	309.22	309.28	307.85	309.12	308.12	309.06	309.2	309.12	307.74	309.3	309.53	308.71	308.7	309.38	307.72	309.15	309.04	308.92	309.56	308.76	309.13	308.79	308.51	307.96	309.26	308.11	308.47	308.38	308.35	307.87	308.91
315.37	315.19	315.21	314.19	314.29	315.06	316.1	314.87	314.91	315.93	312.99	314.33	315.45	313.82	315.66	315.44	314.86	314.06	315.44	315.46	314.84	316.41	316	315.1	315.13	314.89	315.11	315.22	314.6	315.16	314.48	315.26	314.81	314.63	314.07	314.86	314.79	315.16	315.06	315.55	314.15	314.85	316.45	314.71	315.81	315.73	315.54	315.23	316.3	314.8
328.41	327.14	328.63	325.39	328.65	328.45	327.83	328.69	328.57	329.16	327.02	327.68	328.25	326.64	327.82	328.16	327.91	328.73	327.94	328.32	326.33	327.23	328.28	327.64	327.26	328.37	327.57	327.85	326.84	326.03	328.33	328.12	327.67	327.23	328.16	328.34	328.71	327.15	327.52	328.66	328.64	327.49	328.41	327.2	329.68	328.37	327.61	328.65	326.15	327.21
304.95	304.77	304.68	304.18	306.49	304.29	305.75	304.93	306.01	303.34	303.96	304.39	304.21	303.87	305.45	304.25	303.25	305.32	304.29	304.16	303.03	304.64	304.6	304.69	305.2	304.93	302.68	304.92	304.85	304.07	305.21	303.09	304.96	303.88	304.64	303.93	304.39	303.31	303.84	304.22	304.39	304.76	303.6	304.84	303.52	304.92	302.38	304.3	303.44	304.52
306.37	306.92	307.17	305.65	306.81	307.35	305.82	306.79	307.78	307.71	305.87	306.1	305.43	307.45	305.32	306.72	308.08	306.82	307.17	308	306.03	306.68	307.96	305.61	306.75	307.07	307.6	307.88	307.54	307.93	307.98	306.04	305.45	306.15	307.05	306.64	307.25	307.22	306.15	307.46	305.99	306.44	306.87	306.27	308.68	306.04	306.72	306.92	305.76	305.6
312.65	313.86	315.51	313.85	315.13	313.39	313.01	315.06	313.15	314.14	313.71	314.35	313.1	313.3	313.81	313.22	314.01	313.69	313.37	314.41	314.41	313.65	314.79	313.3	313.71	314.13	312.46	312.92	315.26	313.08	315.33	314.69	314	313.97	313.48	314.49	313.9	314.06	314.06	314.1	315.16	315.4	313.87	314.63	313.1	313.83	314.12	313.04	314.49	312.78
313.08	312.77	313.2	312.59	313.38	312.59	312.71	313.03	313.11	314.18	312.65	311.14	313.62	312.47	312.69	313.13	313.34	312.9	313.98	314.27	313.8	314.2	313.73	311.72	314.01	313.03	312.5	312.75	313.95	313.04	312.33	313.28	311.97	313.27	313.1	313.73	313.75	312.08	314.32	312.34	311.93	312.13	312.51	313.05	313.38	313.36	313.52	313.71	312.91	311.96
319.2	317	318.26	317.21	318.8	318.09	318.43	318.79	318.74	319	319.18	318.61	317.82	317.72	316.64	317.79	318.71	317.48	319.6	316.86	317.09	317.97	319.38	317.76	317.67	317.3	316.46	318.66	319.06	317.59	318.47	317.24	319.43	318.56	318.57	319.34	319.31	318.21	318.78	317.99	316.51	317.59	318.1	318.01	318.51	317.34	317	317.38	318.85	317.98
318.5	318.15	318.67	321.31	320.25	318.95	320.19	317.98	319.67	319.42	318.98	320.02	318.66	318.3	319.68	319.14	318.65	318.72	320.14	319.68	319.98	319.85	319.22	319.11	319.3	319.34	319.2	319.69	319.25	319.11	318.82	319.12	320.03	319.06	317.94	318.37	320.23	320.11	317.86	319.79	319.36	318.52	318.85	319.67	319.52	317.97	318.29	320.49	318.44	318.9
308.03	307.45	310.01	306.99	307.77	307.11	309.22	309.23	308.94	309.33	309.09	309.57	308.82	309.84	308.47	307.9	308.29	307.23	310.09	309.77	307.6	308.57	308.17	309.65	309.69	310.47	308.41	309.09	307.63	308.7	309.53	308.43	309.77	309.01	308.83	308.86	308.34	308.09	309.23	308.92	309.02	308.78	307.25	310.12	308.72	309.73	308.05	308.38	309.37	308.97
313.73	312.34	314.08	313.3	313.74	314.48	313.89	313.51	312.72	313.77	313.34	314.11	313.21	312.56	313.95	313.31	311.76	312.85	313.29	312.72	310.71	312.65	313.31	313.08	313.06	313.73	313.41	312.61	313.62	313.66	312.32	313.32	313.08	313.62	312.86	314.17	312.51	312.59	313.44	314.2	313.29	312.5	313.58	315.01	313.12	313.94	313.53	313.96	314.1	312.78
309.54	308.56	308.78	308.72	309.69	310.14	308.67	307.43	307.97	309.7	308.88	307.82	308.53	308.58	308.17	309.08	308.49	308.73	309.37	308.2	309.04	307.6	307.62	307.94	309.05	309.24	308.42	307.72	308.47	309.15	309.01	309.35	307.37	308.82	308.12	307.8	308.77	309.39	308.84	307.72	309.2	308.03	308.76	308.46	308.71	308.03	309.21	309.2	308.45	307.69
313.87	313.83	311.78	312.7	311.97	311.49	312.44	312.59	312.42	312.61	313.24	311.34	312.8	312.55	314.24	313.77	313.23	312.26	312.92	310.75	313.53	312.92	311.94	311.62	313.41	312.14	312.62	312.31	313.06	312.34	314.18	312.47	312.79	312.36	311.58	311.46	312.28	312.61	311.71	312.46	312.29	311.61	312.35	310.83	313.59	311.94	312.31	311.92	312.71	312.2
314.96	315.36	315.64	315.41	315.29	315.29	314.54	314.66	314.28	315.61	314.75	316.06	314.57	314.56	315.09	316.44	314.39	314.92	314.92	313.71	315.54	314.46	315.57	314.05	315.21	313.64	315.1	313.92	315.09	313.87	314.24	315.01	313.88	314.99	314.83	314.89	313.63	314.29	315.97	314.25	314.15	315.64	314.66	314.66	316.02	316.21	314.64	315.44	314.5	314.56
315.43	314.82	314.66	315.78	313.71	314.86	314.73	314.42	315.54	315.09	315.65	315.68	314.54	314.68	314.63	314.74	314.65	315.59	314.33	314.47	314.8	314.57	315.44	314.11	315.05	315.21	316.06	315.09	314.57	314.34	313.64	315.7	315.61	314.95	315.79	314.44	314.59	315.22	315.57	315.23	313.76	315.79	314.64	314.27	314.17	314.4	316.17	315.18	315.7	316.14
305.04	305.79	305.57	305.58	306.04	304.94	305.05	303.54	305.92	305.18	304.19	306.13	304.85	306.43	304.42	305.58	304.91	304.95	306.05	305.81	305.2	303.68	305.79	305.2	305.05	304.65	304.19	305.51	305.45	305.76	304.36	304.87	305.34	304.87	304.75	305.11	304.61	305.39	306.27	306.45	305.25	304.64	304.99	304.14	305.36	306.28	304.95	305.81	305.55	305.42
313.91	314.76	313.64	313.77	314.26	313.49	313.56	313.35	313.96	313.22	314.02	314.89	313.92	314.18	314.34	314.99	314.94	314.28	314.09	313.92	314.03	312.55	313.99	312.98	313.43	314.82	314.79	315.03	313.1	314.64	313.43	313.79	315.24	313.98	314.84	314.95	314.54	314.55	313.59	313.26	313.21	313.71	314.14	313.72	314.84	314	314.47	315.26	313.07	313.32
304.8	303	302.79	303.27	302.27	304.26	303.78	302.34	303.36	303.14	302.98	302.91	303.51	302.63	303.45	303.42	303.66	303.8	302.78	303.79	303.3	302.76	303.32	303.39	303.46	302.52	303.7	301.96	304.59	302.85	301.73	303.26	303.28	302.7	304.01	303.99	304.19	304.01	302.05	304.08	305.14	304.31	302.77	303.97	302.69	302.56	302.77	303.64	303.05	303.61
311.81	312.16	311.36	311.74	312.73	311.64	311.94	310.84	312.64	312.2	312.73	312.57	312.77	312.57	311.73	312.72	311.79	312.13	312.71	310.48	311.68	313.6	311.63	311.83	313.04	312.31	311.69	312.04	312.12	312.7	312.52	311.31	311.84	312.18	311.86	312.42	313.37	311.48	312.43	312.18	311.16	311.37	311.95	310.88	311.45	312.15	312.06	312.32	313.32	312.5
306.02	303.9	303.54	306.16	304.05	305.2	304.51	304.1	303.93	305.47	304.38	304.69	304.85	305.43	303.85	304.43	304.22	305.66	304.98	305.06	304.44	304.6	304.21	304.91	304.21	305.12	305.11	304.62	304.67	304.49	303.19	305.16	304.79	304.25	303.52	304.33	304.8	304.34	304	304.69	304.84	304.2	304.74	305.44	304.68	304.53	305.07	304.18	304.81	305.15
306.92	305.5	306.11	305.11	305.59	306.08	305.67	306.97	306.03	305.85	305.21	304.1	306.28	305.61	305.99	306.93	305.25	306.27	306.17	307.11	304.35	306.24	306.05	305.76	305.22	306.53	306.57	304.97	306.44	305.16	306.84	305.76	306.42	306.64	306.36	306.24	305.62	306.24	306.98	305.25	306.94	305.89	306.25	306.01	305.73	305.53	306.42	305.81	306.89	305.95
303.12	303.51	302.85	302.74	301.26	303.84	304.76	303.64	305.04	302.86	303.21	303.52	304.26	303.55	303.77	304.77	303.81	302.14	303.07	302.45	304.07	303.73	304.24	303.61	303.65	303.82	303.41	303.25	302.54	302.31	303.65	302.81	304.58	304.54	303.7	303.37	304.63	303.66	304.58	303.62	302.37	303.99	304.3	303.43	302.75	304.3	303.56	303.93	303.66	305.1
329.23	329.6	327.83	328.68	329.09	327.64	328.25	328.57	329.71	329.19	328.01	327.67	328.57	328.62	328.42	328.81	328.61	328.87	328.73	327.85	328.18	328.73	328.32	328.02	328.67	328.72	329.18	328.96	328.7	328.89	327.81	328.76	329.08	328.72	328.44	328.37	327.32	329.09	329.04	327.34	328.79	327.29	328.52	328.26	327.37	328.63	328.3	328.75	328.57	328.74
328.87	328.26	328.49	327.7	328.04	328.92	328.19	328.61	328.65	329.23	328.61	328.43	330.5	328.95	329.71	329.17	327.68	328.16	328.33	329.35	328.28	329.38	329.93	330.09	328.2	329.21	329.81	329.07	329.51	327.93	329.71	329.17	328.5	330.14	328.08	328.83	329.2	329	328.07	329.16	328.3	329.83	327.67	328.93	328.85	329.81	328.41	328.02	327.51	328.09
317.75	317.3	318.46	317.55	318.56	318.85	317.82	318.18	318	319.26	318.56	318.15	318.16	318.27	318.14	318.7	317.58	317.57	318.86	318.57	318.48	318.19	319.27	317.77	320.68	318.28	318.33	317.41	319.18	320.15	316.99	317.89	318.47	318.34	318.13	318.7	317.98	317.4	317.14	319.26	317.79	318.35	317.6	317.22	317.32	317.5	317.63	317.95	318.23	318.69
316.17	316.99	316.67	316.76	316.93	316.99	316.99	317.35	315.5	317.09	318.16	317.38	317.85	317.95	317.03	317.42	315.95	316.4	317.12	317.33	316.57	319.4	318.12	316.67	316.6	317.34	317.21	317.86	317.28	316.97	318.8	316.73	316.2	316.62	317.7	317.02	317.37	317	317.36	315.41	317.14	318.08	318.21	317.88	317.95	316.85	317.74	318.19	317.88	317.52
316.93	318.21	318.03	318.78	317.46	317.64	317.05	319.12	318.39	317.71	317.66	319.01	318.12	317.4	318.31	318.56	318.6	317.91	317.88	318.63	318.2	318.02	317.33	318.16	318.04	317.84	318.33	317.51	319.08	317.99	317.88	317.94	318.21	317.9	319.35	318.4	317.68	318.25	318.46	317.67	319.03	318.26	318.15	318.02	317.62	318.24	317.94	318.52	318.43	318.67
303.03	302.24	302.26	302.52	302.2	303.06	303.27	302.49	303.67	302.6	302.19	302.92	302.04	303	304.32	301.78	303.58	302.09	303.78	301.79	303.25	303.27	302.36	302.43	302.3	303.14	302.06	303.88	303.97	305.28	302.44	302.42	303.1	303.31	301.53	303.9	303.01	302.45	303.71	302.3	303.77	303.44	303.57	303.4	303.75	303.16	302.08	304.12	303.49	302.8
306.36	304.25	304.1	303.33	303.71	303.26	303.93	303.48	305.42	303.49	304.52	305.19	305.38	304.88	304.73	304.04	304.75	304.92	304.07	304.56	304.22	305.29	303.96	304.81	304.74	303.88	304.61	304.04	304.1	303.93	304.17	305.07	304.01	303.87	303.28	304.48	303.46	305.35	303.76	304.78	304.13	303.97	304.91	304.14	305.52	304.24	305.83	303.27	304.25	304.8
304.54	303.89	305.34	304.28	304.7	305.51	305.33	303.96	305.08	304.24	303.92	303.35	305.53	305.08	304.28	304.77	303.11	304.3	303.72	303.83	305	305.43	304.35	304.16	304.4	305.41	303.4	303.98	304.06	304.59	304	304.57	303.86	303.97	303.93	304.87	303.48	306.28	304.84	304.48	303.15	305.78	303.26	305.67	304.8	304.85	303.36	305.18	303.45	305.13
303.22	303.36	302.51	303.4	301.93	303.26	303.56	303.51	302.58	302.6	303.48	303.16	303.3	302.75	303.38	301.87	303.36	302.12	301.31	302.42	302.6	301.97	303.17	302.64	302.88	303.64	302.42	302.47	303.15	302.58	303.05	302.93	303.07	303.17	303.6	302.24	302.34	302.22	302.52	302.08	302.79	302.23	302.81	302.22	302.12	302.99	303.28	302.94	303.61	303.19
327.76	328.71	327.35	329.1	328.35	328.17	328.35	329.18	328.71	328.32	329.31	329.2	327.83	328.67	328.66	328.99	328.62	329.99	328.53	328.17	328.38	325.85	329.28	328.57	328.55	328.09	328.45	328.84	328.73	329.31	327.97	329.32	328.55	327.2	328.46	328.31	328.82	328.02	326.53	326.96	329.51	329.47	327.8	328.18	328.66	329.26	329.34	327.58	327.91	329.54
315.18	314.86	315.69	313.89	314.27	315.76	314.66	314.41	315.65	314.92	314.7	314.15	314.8	314.28	315.07	315.18	316.54	313.5	315	315.79	315.18	315.12	313.52	313.48	313.69	313.64	316.64	314.05	315.64	315.02	313.99	313.63	314.78	315.87	313.92	315.44	315.43	316.3	315.4	315.61	314.12	315.11	314.87	314.81	314.99	314.72	315.08	314.57	315.24	315.8
310.24	310.45	311.21	312.06	310.29	310.05	310.82	311.16	310.14	310.03	311.14	311.5	310.81	310.48	310.75	310.73	309.94	311.42	310.76	311.15	309.87	311.11	311.33	310.7	311.98	310.72	311.35	311.21	310.71	310.79	311.08	311.52	310.88	311.7	309.86	311.17	310.83	311.43	310.86	311.3	312.16	311.63	310.26	309.72	311.93	310.92	311.95	310.7	310.82	309.83
312.77	312.31	312.38	312.41	312.74	313.67	313.98	314.09	313.03	312.77	313.81	313.15	313.9	313.24	312.16	313.31	313.6	312.97	314.32	312.93	312.36	313.19	313.39	313.01	313.12	312.36	312.8	312.84	312.1	313.76	313.69	313.1	313.94	312.79	313.09	314.01	311.15	313.36	312.62	314.76	313.05	313.26	311.54	313.08	313.75	312.7	313.1	313.3	314.41	312.97
312.83	314.48	313.69	313.69	313.21	313.68	313.78	313.79	313.84	313.82	314.35	313.77	314	312.59	313.62	314.56	314.45	314.64	313.91	314.39	316.02	314.12	314.76	314.23	313.9	314.5	313.98	314.13	313.65	314.01	313.61	315.57	313.23	313.92	314	313.93	313.89	315.24	313.41	314.91	313.92	313.08	313.86	313.56	313.99	315.68	315.11	313.67	313.56	315.42
314.54	314.74	313.81	314.54	315.06	312.99	313.38	313.77	315.83	314.24	314.33	315.28	314.07	312.22	313.73	314.8	313.87	312.16	313.84	313.96	313.3	313.89	314.33	313.79	313.53	314.45	313.6	315.71	313.28	314.49	314.76	314.06	313.57	314.35	313.22	314.19	313.76	314.17	313.39	313.91	313.44	313.68	313.18	313.92	315.2	312.87	314.31	313.45	313.55	313.54
318.42	320.35	318.95	319.07	318.66	319.47	320.92	319.76	320.07	319.31	319.53	318.78	319.82	318.88	319.29	319.56	319.85	319.99	319.42	320.72	319.31	319.86	318.88	318.65	318.72	320.09	320.16	319.28	319.64	317.83	320.31	319.13	318.23	320.75	319.56	319.72	318.69	318.39	317.43	317.72	317.9	320.06	319.3	318.95	319.77	319.42	319.26	319.71	320.15	319.47
315.05	315.2	315.44	316.95	314.81	315.38	314.59	314.17	315.05	316	314.4	314.44	314.32	314.42	314.83	314.76	315.35	314.53	314.4	314.8	314.13	314.31	315.74	314.71	314.92	314.77	314.96	315.41	315.18	314.52	314.29	314.7	315.41	315.43	315.45	314.52	315.04	316	315.3	315.36	313.97	314.85	314.85	315.36	315.46	314.55	314.55	315.42	314.51	314.76
305.52	304.88	306.08	305.31	303.92	305.05	304.8	303.25	304.04	304.21	304.42	305.09	303.3	304.5	304.27	304.74	303.57	304.23	303.89	304.07	304.29	303.38	304.97	304.96	303.48	304.35	303.88	305.47	304.3	304.9	304.14	304.48	305.12	304.94	304.57	304.11	304.27	303.99	305.18	304.86	304.8	303.76	304.55	304.14	302.86	304.27	303.87	304.35	304.4	303.79
299.94	300.42	300.11	301.13	299.62	300.93	299.28	300.58	299.07	300.19	300.46	299.23	301.23	299.58	299.44	299.13	300.26	299.1	299.15	300.79	299.4	300.44	301.08	298.89	300.03	300.38	300.16	299.25	299.52	300.38	300.55	300.34	300.21	299.75	300.73	300.04	299.48	300.87	300.19	300.76	300.01	300.93	299.5	298.92	299.47	300.78	300.28	300.6	300.14	299.34
293.65	294.07	294.09	293.46	294.5	293.45	294.4	294.44	294.1	294.22	294.83	294.78	294.4	294.17	293.59	294.19	293.91	294.28	292.67	293.35	293.75	295.02	294.85	294.79	293.11	294.33	292.58	294.91	294.54	294.08	293.47	294.39	293.96	293.91	293.58	294.34	293.59	293.45	292.98	293.19	293.95	296.99	293	293.55	294.47	292.97	294.45	293.74	294.43	294.54
304.31	304.72	306.3	305.99	304.66	305.05	304.73	304.74	304.65	305.37	305.29	304.7	306.54	305.63	304.23	305.73	305.4	305.74	305.7	305.06	305.28	305.01	305.06	305.49	305.12	305.08	306.03	305.94	306.5	305.69	303.81	304.87	306.2	305.84	306.17	305.92	305.34	306.02	303.98	305.59	305.14	305.7	306.28	305.81	304.16	304.38	305.73	304.74	306.39	305.17
303.22	303.21	304.75	302.38	303.28	302.46	303.06	302.76	304.04	302.55	304.8	303.24	303.94	304.02	304.05	303.94	302.56	303.09	302.37	303.18	303.37	303.07	304.37	302.82	304.46	303.84	303.51	303.51	304.7	302.5	304.24	303.17	303.27	303.87	304.29	303.9	304.07	304.32	302.8	304.1	302.73	303.57	305.21	302.74	302.96	304.48	303.1	303.46	303.18	303.68
305.02	304.7	305.55	304.19	304.26	305.11	303.94	304.4	304.89	304.88	304.71	303.14	304.18	305.29	305	303.53	304.33	303.46	303.98	304.65	303.27	303.72	306.26	305.78	304.83	303.66	304.59	305.55	304.27	304.18	304.45	306.12	305.49	304.78	303.17	304.63	303.31	304.17	304.01	303.82	304.91	303.78	305.42	304.75	303.66	304.97	304.69	303.99	304.32	305.17
293.77	294.48	294.88	293.97	294.86	294.86	294.78	294.53	294.81	294.52	294.85	295.71	292.66	293.85	293.35	293.92	294.15	294.23	293.47	296.28	293.75	293.02	292.96	294.67	295.54	294.18	292.68	293.9	293.57	294.12	293.29	294.23	294.6	295.45	294.75	293.23	294.86	294.21	293.29	293.86	293.3	295.43	294.86	294.39	294.78	294.86	293.8	293.98	294.13	292.85
302.01	302.76	302.43	302.07	302.61	302.1	301.99	301.65	302.92	303.31	302.14	303.27	302.45	302.9	303.05	303.56	303.34	302.7	301.55	302.41	302.94	302.41	302.84	302.13	302.97	302.1	303.65	302.02	302.02	302.22	301.93	302.55	300.97	302.91	303.01	302.66	303.53	302.02	302.21	302.53	304.01	302.69	303.07	302.56	301.75	303.38	302.24	302.49	301.64	302.35
327.81	328.97	328.11	327.93	328.88	327.58	326.86	327.73	328.66	328.03	328.74	328.02	326.43	328.31	328.27	327.14	327.94	328.43	328.46	329.24	328	328.43	327.52	328	327.43	327.83	328.39	328.27	327.29	327.66	327.89	328.07	327.57	328.81	327.99	328.98	327.3	327.8	327.12	328.49	327.46	329.49	327.19	328.98	327.49	326.96	326.84	327.49	328.76	327.78
305.8	306.42	305.72	308.31	306.94	306.77	306.99	306.78	306.41	307.78	306.06	305.98	305.43	307.17	308.01	306.41	306.4	306.39	304.98	306.7	307.75	306.47	307.69	306.93	307.38	306.56	307.44	306.23	305.14	306.49	306.41	305.92	306.51	306.95	306.13	306.55	308.2	307.43	307.51	307.02	307.51	305.88	307.64	306.4	306.06	305.85	304.75	306.74	306.09	307.56
299.27	301.62	300.57	300.32	301.15	302.14	302.26	302.13	299.42	300.68	300.93	302.24	301.29	300.77	301.44	300.56	300.99	300.86	300.35	300.11	301.86	301.64	301.55	301.97	301.47	301.03	301.13	299.21	300.46	300.8	300.26	300.29	300.87	300.03	301.22	300.27	301.51	301.08	302.06	301.48	301.24	300.75	301.3	300.67	300.86	300.15	300.53	300.98	301.51	301.01
313.73	314.12	314.15	315.4	314.89	314.29	313.57	314.08	312.9	315.17	314.21	314.01	314.24	313.65	314.49	313.88	314.25	314.15	313.8	314.07	312.71	314.33	312.74	312.66	313.25	313.92	315.05	313.13	314.03	315.24	313.9	314.08	314.01	314.35	313.48	313.76	314.21	313.73	315.67	313.9	313.37	315.05	313.53	314.2	314.2	314.56	313.43	313.95	314.22	314.26
326.17	327.89	328.3	328.46	328.1	326.85	326.81	328.57	328.47	328.56	327.88	327.12	327.76	327.65	327.7	328.27	326.39	329.41	327.57	328.27	327.58	328.03	327.99	328.3	326.81	328.08	328.78	328.3	328.07	328.12	327.36	327.36	328.46	327.82	328.05	328.24	327.99	327.18	328.19	328.94	328.56	327.65	327.85	328.44	327.96	328.17	327.31	328.42	326.85	327.53
325.29	324.61	324.93	323.84	324.19	324.02	324.66	324.1	324.64	324.51	323.89	323.69	325.55	323.49	324.09	325.34	325.5	324.08	323.68	325.14	324.74	324.66	323.77	324.5	326	324	324	324.35	324.37	324.85	324.61	325.44	323.68	324.79	324.17	324.39	325.88	325.93	324.31	324.99	324.19	325.31	324.45	323.97	324.92	324.82	325.66	325.58	324.35	324.23
305.74	305.54	306.32	305.64	306.45	307.47	307.43	305.27	306.51	305.46	305.72	306.32	306.45	306.39	306.65	305.59	305.47	306.16	306.27	305.75	305.45	306.08	307.02	308.13	305.08	306.08	305.44	306.66	306.59	306.13	306.89	305.88	305.89	305.54	306.15	306.99	306.69	307.02	306.66	305.66	307.17	307.29	305.7	306.31	306.35	306.38	307.58	306.03	306.47	304.64
313.8	314.8	313.53	314.83	313.98	312.24	313.66	314.42	314.03	313.53	315.38	312.8	313.88	312.89	313	313.2	313.84	313.28	312.63	313.37	312.53	314.33	314.98	314.06	313.28	313.76	314.16	313.78	314.19	313.06	313.83	313.03	314.52	312.41	313.23	313.26	313.33	314.67	313.5	313.51	313.59	313.34	314.42	312.61	313.3	312.73	313.3	314.84	313.43	314
316.99	316.51	317.86	317.39	318.52	317.44	316.54	317.17	317.93	317.46	317.97	316.21	317.25	317.17	318.03	317.64	317.96	317.43	317.57	316.54	317.45	315.88	317.82	316.69	317.76	315.77	318.57	316.37	316.95	317.63	316.09	317.73	317.61	317.95	319.05	316.54	317.67	317.26	317.8	317.98	316.59	318.35	317.55	316.4	319.85	316.49	318.23	316.5	316.85	318
328.76	327.78	328.02	327.67	327.5	326.81	328.02	327.68	327.74	327.19	328.22	327.84	326.57	328.09	328.34	327.43	327.24	327.54	326.09	327.99	328.89	327.77	327.27	328.14	328.4	327.9	327.05	327.24	329.09	327.95	327.5	327.5	327.5	328.38	327.44	328.28	328.86	327.49	329.32	327.74	328.57	326.83	327.94	327.5	328.73	328.77	327.36	327.71	328.7	326.71
318.54	318.5	319.54	319.05	317.12	317.23	318.08	318.03	318.46	317.65	317.13	319.67	318.55	319.54	317.96	318.11	317.61	319.13	317.85	318.36	318.29	317.78	319.86	318.88	318	319.07	315.94	318.63	318.39	318.16	319.2	317.02	318.25	317.12	317.46	318.53	319.42	318.03	318.64	318.13	317.86	318.95	318.21	318.01	317.38	318.47	318.46	317.6	318.05	316.71
319.14	318.15	318.19	318.15	318.1	320.88	318.03	318.17	318.5	318.07	318.15	318.6	318.71	318.32	317.72	317.83	318.8	317.92	318.06	317.38	317.98	318.77	319.45	318.48	318.31	318.61	318.3	317.26	318.3	315.91	318.63	319.12	317.76	317.36	317.64	318.12	317.2	319.56	319.35	317.36	318.6	318.1	319.37	316.72	317.81	317.5	317.49	317.15	318.36	317.28
318.56	318.13	319.05	318.75	319.51	317.83	318.2	318.71	318.75	319.31	317.62	318.78	318.78	318.5	319.01	317.74	317.19	317.19	318.4	318.05	318.53	319.44	318.17	317.7	318.84	318.51	318.46	318.95	318.71	318.74	317.64	318.55	317.96	318.95	319.5	320.21	318.83	318.59	318.36	317.99	318.62	319.45	318.15	318.79	317.85	319.18	318.11	318.98	319.38	319.84
313.63	313.76	313.88	314.73	314.87	312.41	312.04	314.71	313.42	314.05	313.55	313.73	314.94	314.29	313.85	313.79	313.33	313.09	313.78	313.69	314.56	313.82	314.99	313.63	313.7	314.39	314.43	314.03	313.86	312.79	315.72	314.38	314.34	314.91	313.5	313.76	314.54	313.37	312.74	313.79	314.13	314	313.84	313.92	313.95	313.97	314.67	312.98	314.8	312.91
314.89	315.36	315.65	315.14	315.79	315.37	315.98	316.44	315.44	316.11	316.47	317.29	315.43	316.22	315.27	317.15	315.21	315.6	316.05	315.52	315.59	315.94	316.79	315.31	316.23	316.06	315.44	314.9	316.38	315.73	315.95	315.93	315.53	315.65	315.89	314.89	316.99	314.46	316.1	315.4	316.15	314.05	315.93	315.41	314.98	316.6	315.75	315.64	316	315.43
304.54	305.31	305.11	304.08	305.01	305.25	304.54	305.1	305.23	304.54	304.28	303.86	305.23	305.19	304.41	304.15	305.21	304.28	305.66	305.56	303.58	303.86	304.72	304.92	304.1	305.18	304.74	304.08	303.35	304.17	304.21	303.54	304.09	304.84	305.27	304.54	304.71	303.65	304.05	304.84	305.27	304.82	303.55	303.78	303.61	303.12	304.46	304.72	304.66	303.48
310.02	310.99	311.16	310.29	310.79	310.26	310.57	310.67	310.64	310.33	310.6	310.24	310.49	309.86	310.9	310.91	311.11	310.4	309.71	310.22	309.9	309.77	309.02	310.82	311.45	310.07	310.11	311.05	310.95	311.3	310.33	311.03	310.26	310.26	310.8	310.34	310.55	310.36	310.42	309.96	310.38	310.79	310.69	310.61	311.07	310.97	309.57	310.28	311.08	310.96
319.8	318.49	317.89	318.05	317.54	318.76	317.61	319.2	319.15	319.24	318.91	317.38	318.88	318.13	317.65	318.6	318.8	317.82	318.17	319.15	318.37	318.47	319.28	319.74	319.34	318.61	317.84	318.59	319.02	318.77	318.36	319.47	319.62	319.05	318.25	318.78	318.55	318.8	317.71	319.13	318.75	317.69	318.37	318.46	318.21	318.4	318.57	318.09	317.72	319.95
314.45	311.34	311.75	312.16	312.75	313.78	313.31	313.48	313.54	314.09	313.37	312.55	312.41	313.39	313.17	312.77	312.78	313.38	313.36	313.32	312.42	313.24	313.84	313.43	313.85	315.04	312.16	313.53	313.55	312.9	313.18	312.33	312.45	313.33	314.67	312.95	313.03	312.47	313.32	313.45	312.28	312.64	312.37	312.7	312.18	313.64	313.83	312.79	313.7	312.44
328.86	327.53	326.45	327.6	325.83	328.08	328.4	326.87	328.06	327.24	328.32	326.23	326.4	327.37	327.2	327.34	327.85	327.42	326.52	328.2	327.58	327.34	328.45	328.41	327.76	327.47	327.46	327.55	328.79	327.81	327.81	327.96	328.68	327.85	326.43	327.29	328.63	328.35	328.24	328.47	328.46	328.14	327.7	328.23	328.89	327.65	327.16	327.7	327.99	327.15
304.18	305.5	305.11	305.19	305.34	305.74	305.09	306.68	305.32	305.61	305.5	305.27	305.42	304.38	305.67	305.32	304.71	306.73	305.5	304.49	306.02	304.69	304.15	305.67	304.55	307.31	304.41	304.11	305.61	305.28	306.21	306.26	303.61	305.4	304.22	305.71	304.24	304.87	305.25	304.89	305.31	305.78	304.22	305.47	305.35	304.79	306.61	306.43	305.86	305.88
312.63	312.53	313.43	312.08	312.88	313.27	312.61	313.29	312.87	312.93	312.86	311.93	313.39	312.35	313.25	311.82	311.95	311.46	312.45	313	311.98	312.95	312.36	312.92	312.32	313.86	312.22	311.4	312.81	311.52	312.23	312.74	313.07	313.6	311.97	312.66	313.19	311.88	314.01	312.48	314.53	313.81	311.3	312.25	312.48	312.62	312.29	313.88	312.63	313.11
313.75	313.43	313.54	311.69	314.99	310.65	313.97	313.51	312.99	314.46	314.26	312.36	312.61	312.31	312.24	313.4	313.38	313.15	312	313.05	314.5	312.05	313.63	314.7	313.59	313.41	312.98	314.47	312.04	312.78	313.09	314.47	313.95	313.7	312.38	313.1	313.33	313.98	314.24	313.92	313.16	312.46	313.2	314.29	312.63	313.24	314.37	312.83	312.8	314.16
303.8	305.1	303.61	304.61	303.13	304.15	304.14	304.36	303.22	304.12	302.71	303.67	304.8	303.25	303.35	303.07	302.54	303.08	303.94	302.97	302.81	302.73	304.01	301.99	304.37	303.63	304.83	302.45	304.25	303.71	302.83	304.6	304.13	305.18	302.63	302.88	302.72	304.28	303.98	303.84	303.44	302.28	304.17	302.88	303.34	303.99	303.97	303.31	303.46	303.36
304.03	301.97	302.65	301.5	301.2	302.84	302.99	303.01	302.08	300.88	301.32	300.52	302.73	302.79	302.79	303.01	302.81	303.94	301.93	303.74	303.28	303.34	302.27	303	300.25	302.26	301.77	302.6	302.47	302.23	303.4	302.9	301.86	302.41	302.61	302.68	302.31	301.63	303.83	303.08	300.96	301.78	302.53	301.68	303.51	302.27	301.9	303.06	301.93	301.07
304.17	304.48	304.62	304.47	305.17	305.4	303.66	306.55	305.87	305.82	306.66	305.86	306.05	304.77	305.16	304.5	305.4	305.22	305.97	305.48	305.95	305.79	306.27	306.16	305.98	305.71	307.05	304.69	305.68	305.19	305.47	306.22	305.94	305.83	305.85	305.35	305.25	305.6	305.14	304.54	304.08	304.84	305.55	304.72	304.62	305.32	304.52	304.5	304.24	304.79
319.12	318.38	320	318.15	318.82	319.29	318.69	318.24	318.2	319.18	319.25	318.88	318.59	318.8	319.06	319.11	318.78	317.92	318.44	319.34	319.12	319.68	319.21	318.79	319.31	318.42	318.2	318.63	318.79	319.64	318.95	318.17	317.28	319.37	318.06	318.62	319.55	319.46	320.65	318.93	318.46	319.51	319.44	318.07	319.22	320.35	319.13	318.77	318.67	318.57
318.5	318.85	317.6	318.76	318.31	319.15	318.6	319.2	318.79	319.1	318.55	319.51	317.89	317.37	317.45	319.02	318.36	319.69	317.55	319.78	317.02	319.23	318.14	319.43	317.77	318.94	318.86	319.67	318.98	319.22	318.89	318.32	318.17	318.71	319.45	319.66	318.85	318.96	319.36	317.69	318.77	319.1	318.19	318.86	317.49	319.14	319.15	319.18	317.9	319.48
312.82	313.88	311.43	313.22	313	312.38	313.26	312.93	313.03	313.73	313.82	313.95	313.44	313.2	312.57	313.64	313.9	313.64	313.32	314.11	313.55	314	314.73	313.64	312.79	313.31	314.13	313.18	314.54	312.51	314.17	312.68	313.26	314.34	312.22	312.32	313.59	313.12	313.19	314.66	313.51	314.9	314.49	313.52	313.12	313.39	312.31	313.28	314.14	311.92
309.24	309.79	310.21	311.18	311.15	311.1	310.4	310.51	311.88	310.76	309.07	309.28	310.46	310.41	311.69	311.1	310.19	310.68	310.61	309.6	310.58	310.7	309.25	310.96	310.75	310.23	309.43	311.32	311.1	309.2	310.5	310.06	310.48	310.54	310.62	310.94	310.53	309.95	309.91	310.03	311	311.38	310.39	311.01	312.14	311.54	308.95	309.45	309.93	309.87
308.37	308.24	308.85	307.26	308.91	309.7	308.78	308.41	307.93	309.39	307.46	308.95	307.55	308.92	309.83	310.65	308.49	308.8	308.63	309	309.19	310.13	308.03	309.32	308.95	309.58	308.39	309.73	308.64	308.26	309.11	308.24	308.85	307.69	308.41	310.98	307.91	308.05	308.6	309.13	308.39	310.09	310.07	310.2	308.16	307.26	309.46	309.49	308.97	309.4
311.06	310.89	310.56	309.7	310.47	309.85	310.34	311.25	310.67	309.69	310.1	310.62	311.32	310.74	311.71	309.78	311	310.69	309.39	308.9	310.89	310.3	309.4	310.36	310.69	309.44	310.39	309.81	310.92	311.06	309.31	309.85	311.46	310.26	310.54	309.95	310.51	310.41	310.25	309.47	310.52	310.28	309.69	309.95	310.48	310.03	310.93	310.55	310.53	310.66
316.86	315.44	316.39	316.2	316.89	316.19	315.59	317.85	316.6	316.1	316.83	316.77	316.2	317.61	316.41	317.1	316.46	316.55	316.71	316.77	316.87	316.16	317.53	316.86	316.7	315.91	316.13	315.85	315.55	317.29	315.55	315.77	317.62	316.82	316.97	316.77	314.93	316.69	316.21	316.91	316.97	315.62	316	316.36	315.55	316.14	316.49	316.91	316.77	317.35
302.52	302.53	302.38	302.34	302.29	302.43	300.21	302.63	303.49	302.97	302.81	301.71	301.79	302.46	302.97	302.73	303.31	301.92	301.64	302.62	300.53	302.86	302.93	302.89	302.48	302.97	302.5	302.49	303.66	303.49	301.46	303.52	303.24	302.57	302.19	302.37	301.63	303.67	302.8	302.27	301.55	301.94	303.47	302.57	303.14	302.62	302.77	302.23	301.78	302.77
328.96	328.84	327.73	328.25	328.48	328.81	328.51	327.31	329.45	328.33	328.01	329.14	328.67	329.85	328.42	327.61	328.67	330.01	327.52	329.51	330.12	328.22	328.21	328.21	328.78	328.04	329.33	328.61	329.64	327.5	328.41	330.01	328.33	328.93	328.54	328.88	329.32	327.25	328.5	328.52	328.49	327.76	328.92	329.18	329.06	328.48	328.29	328.49	328	330
294.53	295.99	295.29	295.56	295.71	294.81	296.55	296.07	295.18	294.85	296.4	293.44	295.02	294.75	295.59	294.72	295.16	294.37	295.04	294.21	294.99	296.59	295.22	294.2	294.67	294.23	295.21	295.47	295.37	294.8	294.29	295.13	295.17	295.37	293.97	294.69	294.57	295.35	293.65	295.46	295.48	295.22	294.92	294.66	295.63	295.02	296.34	295.54	295.66	296.24
297.84	298.42	297.56	297.63	296.06	296.44	297.41	297.43	295.8	298.31	296.62	296.18	295.83	295.95	296.12	296.23	297.38	296.35	297.19	296.33	296.05	296.6	297.13	296.19	297.02	296.98	295.55	296.41	296.17	297.34	297.29	297.04	296.88	297	297.5	296.22	296.93	296.69	296.83	297.91	296.83	296.68	296.38	296.88	297.06	296.42	295.78	297	296.11	295.89
297.22	296.85	296.25	295.11	296.45	296.79	297.02	295.63	296.89	297.1	296.62	296.13	296.27	296.21	296.22	297.05	296.73	297.08	297.18	295.17	295.9	297.13	296.89	295.97	296.7	296.57	296.57	296.92	295.93	296.9	296.21	296.13	297.28	295.98	298.21	297.01	296.45	295.61	297.46	295.42	297.22	296.74	296.48	297.41	297.69	297.12	297.22	298	296.18	297.11
317.01	319.01	318.17	317.65	318.65	318.92	318.83	318.8	318.7	319.54	318.97	318.2	317.81	316.98	318.66	319.12	318.7	317.87	317.93	317.2	317.29	318.67	316.9	316.75	318.25	319.37	316.16	318.02	317.71	317.95	318.48	318.41	317.88	318.42	317.84	318.79	317.42	317.82	318.64	317.85	317.82	318.35	316.48	317.48	319.08	318.29	317.99	317.4	318.83	318.81
316.41	316.56	316.28	316.97	317.41	316.3	316.57	315.68	316.57	316.5	316.85	316.96	316.39	316.61	315.03	317.25	316.36	315.31	317.94	317.43	316.43	316.65	314.94	315.66	316.04	316.86	316.06	316.06	317.15	316.81	317.11	316.74	317.49	316.02	316.09	315.28	316.02	316.18	317.06	316.42	317	316.77	314.65	315.93	315.87	316.76	317.42	316.65	315.39	316.03
303.55	302.78	303.9	302.91	302.53	302.98	302.93	303.33	303.18	303.58	303.36	304.04	301.84	304.38	302.16	302.77	302.71	304.03	302.43	302.95	304.74	302.74	304.39	302.53	303.4	302.5	304.04	303.27	303.96	303.31	305.35	302.11	303.73	303.11	302.64	304.11	304.22	302.98	304.42	303.18	303.87	302.65	304.09	302.17	303.6	302.64	303.52	303.94	303.92	303.4
327.68	328.75	327.25	328.99	329.04	330.2	328.84	328.4	328.66	329.19	328.44	328.67	328.15	328.3	328.81	328.65	327.9	329.24	328.03	328.72	328.89	329.46	329.34	328.07	328.07	329.28	329.45	328.72	328	328.43	327.44	328.16	329.02	329.8	328.04	328.71	328.72	328.98	328.4	328.82	328.76	328.51	328.38	329.74	329.61	327.25	327.99	327.52	328.72	329.54
293.92	295.52	295.84	294.87	294.29	295.24	293.54	295.76	294.43	295.56	295.81	294.59	295.22	294.7	293.78	294.02	294.41	294.16	295.01	294.18	295.27	294.54	295.28	295.17	295.36	295.66	295.35	294.66	295.14	296.11	294.91	293.66	294.9	294.96	294.82	294.58	295.31	294.86	294.8	294.76	295.36	293.98	295.83	295.26	295.3	295.03	294.24	295.57	294.03	294.06
307.66	307.17	305.92	305.8	306.53	306.97	306.01	308.28	306.12	306.8	307.17	306.96	305.74	307.17	306.81	306.43	307.01	307.39	307.46	306.64	307.19	308.23	306.52	306.68	306.1	306.16	307.69	305.58	306.94	305.94	306.85	306.87	307.4	307.07	307.02	306	306.4	306.34	306.36	306.75	308.08	306.38	306.35	307.76	306.27	306.86	307.63	306.44	306.59	306.62
304.7	303.8	303.01	303.92	303.76	303.43	302.97	303.55	304	304.4	304.27	302.93	303.08	304.16	303.38	303.77	303.24	303.54	305.41	303.61	303.93	303.55	303.93	303.11	303.88	303.14	303.75	302.56	302.63	302.91	304.23	302.04	302.46	302.09	303.51	302.81	304.11	303.07	303.91	303.49	303.31	303.26	304.2	302.16	303.67	303.51	303.53	302.84	304.38	303.46
314.05	313.55	314.77	312.95	313.23	314.92	314.57	314.57	315.69	315.02	313.36	313.69	314.56	315.04	314.22	314.65	313.67	314.65	313.53	313.9	313.41	314.73	315.52	314.33	314.4	313.45	313.81	314.4	314.09	313.6	314.77	314.18	315.15	314.99	314.63	313.81	313.76	313.66	313.95	313.95	314.91	315.66	314.32	314.18	313.54	313.71	314.89	313.35	314.42	315.27
301.91	303.23	302.08	302.45	303.33	302.61	302.51	304.36	303.16	303.64	302.33	301.82	303	302.97	304.11	302.88	303.13	302.45	303.05	302.97	304.14	302.41	303.13	302.59	301.23	302.58	301.74	303.72	302.81	304.07	301.7	302.7	303.04	302.6	302.72	302.49	302.42	303.6	303.4	302.99	302.37	302.51	301.64	300.73	303.05	303.04	301.08	302.34	303.45	302.22
314.6	315.46	314.9	314.68	316.67	314.86	315.04	314.15	315.14	315.02	315.34	315.27	314.78	315.36	315.76	315.14	315.39	315.04	315.6	314.5	314.48	314.3	314.88	315.78	314.73	314.62	314.33	314.26	314.58	314.37	314.49	314.14	313.89	314.85	314.73	315.48	315.41	315.32	315.19	314.39	314.03	315.46	312.98	315.2	316.32	314.19	315.16	314.34	315.36	315.38
313.77	312.88	313.38	312.11	313.37	312.07	313.45	311.41	312.59	313.61	311.88	313.56	312.96	313.67	312.69	313.5	313.45	313.92	312.89	313.27	312.59	311.75	312.3	313.5	313.72	312.51	314.31	312.75	312.46	312.68	312.91	312.97	312.08	314.15	313.69	312.67	313.54	312.75	312.89	312.05	312.29	312.96	311.26	312.23	314.1	312.75	312.84	311.65	313.2	313.19
302.77	303.25	303.2	302.58	303.89	302.52	303.76	302.14	302.23	303.41	302.7	302.01	302.89	303.46	303.75	302.88	303.17	302.84	302.96	301.97	302.84	302.24	303.38	300.94	303.14	303.53	300.88	304.21	304.37	302.39	302.89	302.26	303	303.5	302.26	302.88	303.03	303.1	302.39	302.87	303.71	302.66	301.75	303.75	302.85	303.31	303.21	303.3	303.88	303.62
308.04	306.97	306.49	307.78	307.26	308.11	306.61	307.06	307.11	306.52	307.21	307.73	306.95	309.55	307.87	306.51	307.33	307.04	308.1	307.68	306.87	306.45	307.39	307.71	307.36	307.56	305.81	306.55	305.3	307.02	306.92	306.13	306.59	306.27	307.23	307.98	307.95	307.77	308.21	307.15	306.8	307.11	308.42	308.64	307.83	307.04	307.05	306.75	307.28	307.32
314.89	313.09	313.83	314.56	313.82	314.02	312.42	312.92	313.83	314.04	313.42	313.65	314.47	313.41	314.69	313.09	313.58	314.38	313.62	313.86	314.68	312.84	314.99	314.01	313.96	313.55	313.5	314.17	312.17	313.14	314.55	312.81	314.08	313.27	314.32	314.26	313.36	312.99	313.3	313.96	313.38	313.32	314.21	314.31	313.73	313.49	315.07	314.44	314.18	312.94
327.74	328.95	328.9	327.83	328.13	327.49	329.29	328.29	328.42	328.58	327.7	327.55	328.47	328.84	328.21	327.3	328.76	327.68	327.98	327.74	328.58	328.8	327.96	329.02	329.35	328.18	328.82	327.08	328.72	328.67	329.08	329.37	327.47	328.37	329.23	328.5	329.6	328.41	328.24	329.36	329.65	328.65	328.37	328.4	330.26	328.34	327.46	328.3	329.21	329.47
325.63	325.24	324.75	324.68	324.95	325.84	324.75	326.07	325.98	324.2	326.93	325.81	325.3	324.7	325.08	325.22	325.23	324.1	325.51	325.19	326.29	324.5	324.94	326.13	325.81	325.64	324.64	325.51	324.25	324.31	325.62	324.69	324.93	326.74	324.41	324.6	325.68	325.19	324.28	325.73	325.14	324.82	325.57	324.64	325.57	325.42	326.07	324.72	326.1	325.6
326	325.39	325.45	324.89	326	324.19	324.98	324.22	325.76	325.65	325.52	324.22	325.38	325.65	325.81	325.15	325.28	325.98	324.46	325.34	324.71	325	324.19	325.17	325.09	325.3	326.11	326.23	324.34	325.83	325.28	325.3	326.79	324.31	325.07	325.98	326.13	325.63	326.08	326.14	324.66	325.61	324.29	325.37	325.36	325.98	324.57	324.87	324.57	325.66
312.83	312.18	312.22	312.32	312.59	312.32	312.38	314.06	311.99	311.86	312.16	312.07	312.51	313.98	313.23	312.83	311.41	313.6	312.25	313	313.37	312.28	312.06	312.93	311.99	312.23	311.71	312.64	311.83	312.28	312.57	312.73	313.46	312.37	312.91	312.2	312.37	313.08	312.64	312.64	311.93	312.88	312.91	312.12	312.4	312.12	311.47	313.07	313.37	312.93
310.31	311.6	310.66	310.69	310.81	310.26	311.99	310.72	310.94	309.53	309.97	310.41	310.69	310.08	310.55	311.26	311.9	310.02	310.69	310.59	309.24	310.01	309.52	310.22	310.83	309.95	309.66	310.68	310.39	309.99	309.46	311.55	311.25	311.56	310.21	310.89	311.72	309.53	310.06	309.98	310.74	311.12	311.18	310.78	310.82	310.79	310.23	310.06	310.62	312.43
301.54	303.16	301.77	302.42	303.04	302.23	301.32	302.22	303	303.27	302.69	303.01	303.08	302.17	301.45	302.02	303.14	301.9	302.43	301.82	303.27	302.79	300.97	302.47	302.52	303.31	302.42	303	303.06	301.3	301.85	303.17	302.71	303.77	302.22	303.37	302.31	302.26	301.91	301.93	301.25	302.15	302.32	303.02	303.01	301.66	301.34	304.21	302.45	302.52
301.77	301.55	301.01	300.81	300.86	301.85	301.88	300.13	301.84	301.17	300.58	300.41	300.18	301.02	300.73	300.94	301.38	301.65	301.07	299.76	300.94	301.14	302.01	302.2	301.4	300.7	299.2	301.06	301.3	300.73	301.25	301.4	300.24	301.48	300.58	301.54	299.84	300.91	302.3	301.3	301.48	301.45	301.37	301.01	301.82	299.88	300.56	301.64	300.66	301.52
303.82	304.54	303.09	304.25	304.84	305.66	305.74	304.38	304.67	305.44	304.25	304.74	303.88	305.07	302.65	304.36	304.71	305.78	304.95	303.43	303.46	304.63	305.03	305.33	303.87	304.55	304.83	304.12	303.81	304.5	303.77	304.74	304.28	304.42	304.33	305.74	304.11	303.49	304.75	304.21	304.36	305.02	304.39	303.96	306.4	304.49	304.61	305.11	306.44	305.6
302.7	301.76	302.12	303.25	303.15	303.57	302.69	301.6	304.48	304.09	302.47	302.03	303.3	302.13	303.11	301.59	303.26	303.64	302.08	304.74	303.41	302.09	302.57	304.04	302.37	303.26	302.33	304.55	302.89	303.89	303.86	302.5	303.43	302.42	302.44	301.52	302.65	303.38	302.25	301.89	303.01	303.58	302.53	301.99	303.81	303.1	302.97	303.03	302.32	302.58
315.77	315.94	316.3	316.47	314.99	314.17	316.09	316.23	314.4	316.39	317.62	315.74	315.25	317.82	315.99	315.69	316.39	313.78	315.69	315.71	315.67	314.37	316.09	316.22	317.31	316.33	315.67	315.96	315.43	315.51	314.81	315.59	315.23	314.74	316.44	316.36	315.92	315.91	316.59	315.18	314.87	314.94	316.15	316.03	314.77	314.48	317.56	314.28	315.64	315.58
306.39	305.63	305.74	308.02	305.8	305.99	306.11	307.86	307.96	305.67	306.19	306.03	306.07	306.41	306.25	308.05	307.03	305.64	305.99	307.19	306.75	306.7	306.22	305.04	307.18	306.51	306.52	306.02	307.01	306.45	307.15	307.15	306.29	307.25	306.75	306.01	307.41	306.12	305.87	306.89	308.54	306.39	307.95	307.58	306.32	306.69	306.19	305.85	306.76	305.75
314.05	313.91	313.56	314.59	313.65	314.22	313.1	314.72	315.18	313.77	314.03	312.8	313.87	314.12	313.57	313.26	313.9	313.76	314.54	314.59	313.84	313.82	313.87	314.22	313.41	313.71	313.78	314.62	314.55	314.07	315.07	315.02	314.24	314.52	314.2	312.31	313.67	313.18	314.12	314.4	313.96	314.86	313.93	314.45	313.96	314.76	314.56	314.08	313.83	313.52
315.52	316.02	315.78	315.44	315.97	315.29	316.14	316.06	314.54	316.26	314.23	316.69	315.54	315.46	315.16	315.09	315.6	315.53	315.69	316.75	316.19	314.69	314.85	316.06	315.55	315.69	315.72	316.66	315.48	317.21	315.79	315.79	315.57	315.49	315.73	315.34	315.06	315.38	315.23	315.13	315.74	315.71	314.66	315.22	314.8	314.93	315.6	315.67	314.65	316.09
318.18	316.82	317.97	315.81	317.48	317.24	317.95	316.68	316.38	316.9	317.75	316.98	316.14	318.25	317.23	316.66	316.84	316.59	317.84	317.46	318.42	316.97	319.24	319.19	318.13	317.42	317.93	316.66	316.9	316.75	317.62	317.13	316.77	316.28	318.19	318.08	316.5	316.12	318.9	318.09	315.42	316.2	317.91	317.78	317.96	318.08	318.05	317.11	316.71	317.3
312.97	313.28	313.97	313.47	312.42	312.68	313.42	313.98	313.31	313.26	311.61	312.92	313.61	314.37	312.68	312.84	313.69	312.61	313.57	312.22	313.45	313.89	313.67	313.47	313.05	313.03	312	312.1	313.95	312.72	313.18	312.83	313.07	314.12	312.19	313.24	312.22	313.4	313.53	312.49	312.73	313.11	313.75	312.4	312.52	312.66	313.51	313.37	311.78	313.49
324.8	325.03	324.84	324.66	325.16	324.75	327.12	325.18	325.34	325.09	324.78	325.11	326.3	326.31	325.53	325.3	324.63	325.74	325.39	323.86	324.46	325.34	325.41	324.93	325.24	325.53	325.31	325.43	324.81	325.61	324.49	324.66	324.69	325	325.02	325.91	325.6	324.72	324.84	325.72	327	325.67	324.49	323.26	325.23	325.91	324.52	324.22	325.38	325.66
313.4	314.49	313	314.28	313.95	314.61	314.17	314.66	313.16	313.56	314.85	314.17	314.74	312.78	313.79	313.68	313.95	313.63	313.3	313.83	314.42	313.47	313.76	313.79	313.73	313.41	313.53	313.66	313.47	314.98	314.52	313.05	313.95	312.99	314.32	314.52	313.13	314.37	312.9	315.21	312.77	313.4	314.01	314.47	314.01	313.6	315.25	313.35	314.33	313.79
318.51	318.38	317.8	318.55	319.36	317.24	319.69	316.24	319.5	316.77	316.51	318.34	318.64	318.3	317.67	317.43	318.03	317.34	318.35	316.63	318.18	319.24	318.38	317.7	318.65	318.86	318.37	317.54	318.61	317.98	317.31	318.77	318.65	319.35	318.08	316.96	318.07	319.69	318.21	318.15	317.9	318.1	317.52	317.28	317.7	317.44	317.83	316.85	317.57	317.17
293.41	295.42	294.17	293.43	294.45	293.84	293.4	295.52	292.96	293.49	294.01	294.45	293.86	294.74	293.09	292.17	293.35	292.82	292.72	293.49	292.8	293.99	294.82	293.79	294.63	294.11	292.86	293.48	294.03	293.81	293.92	293.17	293.82	293.39	295.06	293.91	294.33	294.72	295.15	293.72	294.81	295.3	293.7	295.61	294.11	294.11	293.13	292.68	293.45	293.95
311.44	312.79	312.5	311.53	311.56	311.74	311.84	311.85	311.48	311.85	311.21	311.76	311.93	312.03	310.35	311.98	311.75	311.74	311.47	310.65	311.63	312.22	311.65	312.99	312.2	311.25	312.44	311.43	311.54	312.03	311.3	310.94	311.95	311.56	312.14	311.81	312.19	312.02	311.12	311.26	311.97	311.73	313.49	312.41	311.93	311.09	309.83	311.56	311.6	312.64
305.53	307.11	306.2	305.29	305.15	306.12	304.96	304.69	304.53	304.56	305.02	305.76	306.24	305.33	305.47	304.7	304.8	305.79	306.67	305.29	305.26	305.21	306.24	304.21	305.47	305.39	304.84	305.18	304.84	305.95	306.7	305.33	305.26	307.02	306.15	304.9	305.34	306.9	305.56	306.32	305.55	305.53	305.37	307.33	305.55	305.82	304.8	306.06	305.25	305.84
303.32	303.01	303.89	302.06	304.08	303.48	303.36	302.53	302.96	302.01	304.47	303.01	303.73	303.69	303.28	302.89	303.44	303.09	303.31	302.54	303.7	304.1	303.07	303.7	303.26	304.19	303.44	303.99	303.77	302.33	303.44	305.12	302.64	303.65	302.98	303.02	302.7	303.75	303.33	303.46	304.12	301.9	303.29	303.42	303.52	303.08	303.87	303.77	303	302.61
304.63	303.89	304.63	302.97	303.06	304.98	302.42	303.1	303.33	303.83	302.84	302.46	303.41	302.92	304.05	303.1	302.34	302.53	303.01	303.87	304.12	303.63	302.88	303.82	303.22	304.01	302.49	302.37	303.3	302.62	304.29	303.83	303.05	302.25	303.59	303.11	303.56	303.24	303.34	303.55	303.12	302.93	303.43	303.38	303.75	304.45	303.43	303.58	303.71	302.77
302.3	303.29	301.96	302.88	302.31	302.6	302.82	301.86	302.39	302.32	301.68	302.22	303.79	302.72	302.67	302.47	302.18	302.16	303.03	303.69	301.29	301.36	302.77	303.36	303.53	301.79	301.6	301.36	301.83	303.07	301.1	300.79	300.51	303.45	302.03	301.96	303.17	302.4	303.71	301.92	303.11	302.19	302.38	301.49	302.13	302.19	302.88	303.04	302.45	302
327.97	327.63	328.17	327.47	328.32	327.6	328.11	328.84	328.72	328.84	328.31	328.24	328.25	328.36	328.17	326.59	328.33	326.37	327.23	326.9	326.94	328.41	326.11	328.24	328.92	327.83	327.06	326.46	327.28	327.36	328.97	327.45	327.15	327.49	327.46	326.79	328.48	326.79	327.34	328.67	329.51	328.47	328.83	327.32	327.66	327.85	326.83	327.54	327.84	328.15
295.49	296.47	296.93	297.42	295.59	297.33	297.19	297.39	296.81	297.36	297.68	296.73	295.38	296.64	295.49	295.52	296.33	295.81	295.99	296.6	297.1	296.11	295.99	296.23	296.48	296.59	296.16	295.4	296.72	295.85	297.02	297.34	297.29	296.2	297.2	297.23	296.18	296.54	297.03	296.65	298.46	297.15	298.09	296.03	296.85	295.48	296.83	297.41	297.92	297.52
315.14	315.44	313.65	315.34	314.43	314.74	313.76	314.22	313.55	315.11	315.1	313.72	315.39	314.88	312.85	314.43	314.64	315.59	315	314.82	314.16	314.87	314.36	314.73	314.01	315.48	314.36	314.47	315.59	316.45	314.17	314.58	314.93	315.01	315.29	314.89	314.53	313.62	314.99	314.49	314.79	314.79	314.82	315.38	316.01	315.25	314.94	315.4	315.03	313.96
315.29	315.95	316.06	313.76	314.83	315.66	315.2	316.32	317.05	315.67	317.08	316.29	314.86	315.25	314.91	315.68	315.92	315.18	316.22	316.08	315.42	316.16	315.59	316.63	315.9	316.04	315.41	315.71	317.22	315.39	315.99	315.83	315.36	315.88	315.32	315.7	316.25	316.79	315.71	315.53	314.77	316.01	316	315.27	315.32	315.62	315.77	316.79	316.71	314.7
303.87	304.16	302.41	302.61	304.55	303	304.17	302.23	302.93	304.12	304	303.6	303.66	303.34	303.12	303.72	303.84	303.41	304.33	303.06	303.45	303.17	302.09	303.35	303.43	305.47	302.59	301.54	303.6	304.22	303.8	302.92	303.35	303.38	302.93	303.94	304.42	301.69	303.2	302.24	303.27	303.19	303.68	303.79	302.88	303.15	303.2	303.73	303.64	302.21
315.25	315.23	313.18	314.73	313.76	314.14	314.03	314.75	315.32	315.64	315.65	314.99	315.43	314.69	315.06	316.64	314.64	314.12	315.03	314.24	314.8	314.67	314.75	315.17	314.78	314.7	316.31	315.82	314.71	314.63	315.48	315.51	314.79	314.35	315.26	315.78	314.97	314.51	314.18	316.19	313.65	315.49	314.76	313.74	314.49	313.39	315.66	315.16	313.61	314.67
316.41	315.53	316.99	315.9	316.34	314.76	316.02	316.17	315.6	316.68	315.87	316.58	316.99	316.47	315.08	316.75	316.7	315.43	315.66	315.55	313.71	315.7	316.09	316.36	315.71	317.11	316.17	316.34	315.69	315.31	315.29	316.07	316.88	316.17	315.57	316.7	315.67	316.91	314.79	314.57	316.13	316.47	316.14	315.1	316.05	316.15	315.78	315.82	315.94	316.43
301.29	299.83	300.37	299.87	300.58	299.64	299.79	299.93	299.92	300.3	300.16	301.11	299.52	299.36	300.24	299.65	299.32	300.48	299.23	300.79	301.01	299.56	300.68	300.09	300.22	299.06	300.53	299.64	300.52	300.6	300.31	300.03	299.98	300.78	299.56	299.08	300.57	300.89	299.9	300.91	300.36	299.44	299.61	300.07	299.74	298.94	299.53	299.83	300.87	300.6
314.05	313.52	314.81	313.76	314.18	314.27	314.08	314.33	314.95	315.44	314.24	313.68	315.09	313.82	314.37	314.93	313.99	314.33	316.04	312.49	315.32	314.34	313.41	314.31	314.25	313.83	313.33	315.78	314.92	313.3	314.26	313.98	314.67	313.59	314.1	314.04	315.39	315.71	314.16	315.13	315.18	314.77	314.61	314.08	314.02	314.46	314.3	314.86	314.33	315.04
296.83	294.99	297.58	296.72	295.55	295.66	296.59	297.07	296.95	297.88	296.9	298	296.25	296.9	296.18	296.47	296.28	296.48	297.07	296.05	295.69	296.9	295.36	296.95	297.73	297.31	296.42	297.93	296.87	296.84	296.28	296.44	297.93	296.99	296.35	296.67	297.37	297.77	297	296.79	296.92	296.64	296.02	297.63	296.31	297.67	296.65	296.49	297.25	295.56
304.29	301.35	302.76	303.17	301.47	301.24	303.06	302.48	303.41	302.94	303.45	302.29	302.82	300.89	303.07	302.92	302.45	301.48	302.13	302.64	301.51	301.95	301.47	302.69	302.95	303.53	302.32	301.18	303.34	302.54	303.2	302.59	302.81	303	303.1	301.25	303.34	302.6	302.95	302.16	302.69	303.7	301.81	301.51	302.22	301.77	302.59	304.23	302.84	302.73
304.14	304.73	303.75	303.96	304.76	304.34	304.07	305.5	304.38	305.74	305.03	304.21	303.85	304.61	306.22	304.06	304.97	304.49	304.24	304.18	306.14	304.52	305.16	304.4	305.35	304.79	304.05	304.12	304.28	304.42	303.17	305.81	303.48	304.4	303.91	304.07	303.64	304.9	304	305.4	304.89	303.98	304.43	303.55	304.18	303.8	304.56	304.85	304.02	304.33
318.91	319.41	318.25	320	318.22	317.49	319.19	318.91	318.86	319.62	317.28	317.85	319.04	318.37	318.31	319.38	318.97	318.89	318.99	319.72	318.53	318.54	317.59	317.51	318	317.16	319.11	317.14	317.59	317.54	316.81	319.47	317.78	318.04	317.83	317.8	319.05	318.77	319.67	318.77	318.1	317.05	317.53	318.31	316.38	317.95	317.91	318.78	318.53	318.05
304.12	303.31	304.24	304.28	303.32	304.49	303.98	303.97	303.74	304.37	304.86	305.27	304.17	303.45	304.78	304.74	304.5	304.23	304.14	304.15	304.05	304.02	303.29	304.64	303.64	304.18	304.51	304.01	302.59	304.46	304.67	304.05	304.64	305.04	305.91	304.28	303.23	303.08	305.08	304.31	304.98	303.72	303.9	305.39	305.01	303.41	304.41	303.04	305.35	305.08
308.64	308.71	308.47	309.83	309.52	308.28	309.21	309.3	309.69	308.9	309.32	309.57	308.7	308.56	307.6	308.89	308.02	308.46	308.95	308.97	308.06	307.34	308.8	307.93	309.49	309.71	309.59	308.73	308.76	308.84	309.3	308.6	308.65	308.78	309.47	308.71	309.02	309.84	309.29	309.57	308.42	308.95	307.82	309.61	308.66	308.32	308.73	308.6	309.05	308.53
308.67	309.25	309.6	307.87	309.26	309.3	308.9	308.57	309.07	309.12	309.48	308.93	308.6	307.77	309.02	308.32	309.11	307.57	309.24	307.71	309.44	309.11	309.08	310.09	309.07	309.14	308.39	309.18	308.14	307.87	309.07	308.55	309.93	310.06	307.89	309.19	308.24	308.26	308.8	307.48	307.79	308.61	308.94	307.86	309.11	310.36	308.99	307.42	309	309.18
312.56	314.18	313.02	313.45	313.99	314.09	314.08	314.96	313.13	313.9	313.21	312.66	313.88	314.33	314.26	313.52	314.27	314.3	313.59	313.41	314.48	313.06	313.99	313.15	314.56	313.47	313.3	314.11	314.21	313.74	313.23	314.47	313.21	314.92	313.95	313.63	315.18	314.22	314.47	315.42	313.68	314.39	314.81	313.77	312.47	314.57	315.24	313.95	314.98	314.93
311.81	312.81	311.66	313.22	311.73	313.31	314.24	314.02	313.45	313.97	312.87	313.23	312.99	313.85	313.84	313.27	314.26	312.72	313.26	312.07	314.5	313.91	313.53	313.75	313.59	313.93	313.98	312.78	313.14	313.03	313.46	312.76	312.92	314.76	313.28	313.4	315.38	314.66	314.69	313.73	312.23	313.65	312.71	312.8	312.71	313.56	312.38	313.6	312.46	311.83
316.13	315.71	315.04	314.8	315	315.38	315.56	314.25	315	315.57	314.04	314.9	314.14	314.7	315.56	314.51	315.15	314.25	314.95	313.91	314.63	315	315.26	315.14	314.88	314.48	315.48	315.04	313.73	314.07	315.66	315.16	314.27	314.96	315.72	314.2	314.4	316.09	315.11	315.31	313.88	314.89	314.27	315.24	315.96	314.58	314.09	314.59	315.7	314.73
314.42	314.11	312.18	314.55	313.64	313.51	314.54	312.89	314.33	313.79	313.17	314.26	314.03	314.69	314.15	313.27	315.37	313.21	313.97	314.49	313.41	312.63	314.44	313.02	315.17	314.53	313.58	313.48	313.77	313.51	314.25	312.34	315.18	314.71	314.27	313.83	313.79	313.08	313.41	313.44	313.43	315.09	314.74	313.46	313.26	314.8	313.67	312.76	313.34	311.94
294.73	294.76	293.86	293.46	294.04	294.59	292.38	293.52	294.07	293.4	293.78	293.09	292.93	294.62	293.49	293.53	294.51	293.71	293.93	294.46	294.46	293.62	293.09	294.54	294.37	293.09	294.9	294.16	294.9	293.54	294.07	292.49	293.66	293.95	295.38	294.4	294.2	294	294.2	293.46	294.12	293.11	293	293.88	293.32	294.48	294.39	293.73	292.9	293.52
312.79	314.56	312.61	313.65	313.84	314.42	312.5	313.55	314.22	313.07	313.82	313.72	313.81	314.1	314.11	315	313.64	313.11	314.56	314.33	313.73	314.23	314.42	312.72	314.04	313.24	312.86	312.98	313.81	314.11	315.22	314.89	313.57	313.22	312.22	313.82	314.43	313.17	315.14	313.24	313.45	313.95	314.23	314.28	313.71	314.39	314.67	313.98	313.82	315.14
310.68	311.37	311.91	310.22	309.94	309.85	309.52	310.15	309.4	311.56	311.47	310.68	310.92	310.45	310.35	310.32	311.25	313.44	310.11	311.43	311.24	309.32	309.35	310.61	310.59	312.05	310.61	309.31	310.89	309.41	310.59	311.33	309.68	310.6	311.78	310.91	309.88	310.16	310.33	310.43	310.13	309.62	310.6	311.36	310.37	308.87	310.55	310.62	310.54	310.01
297.05	297.17	298.27	296.87	295.92	296.36	296.38	297.82	296.75	297.25	296.69	297.57	296.43	296.89	295.93	296.74	296.78	297.4	296.45	296.03	297.8	296.22	297.11	296.52	297.33	298.81	296.18	296.63	296.99	295.71	298.16	296.7	296.26	297.94	297.24	296.27	296.88	295.46	297.28	297.63	298.03	296.57	296.37	296.12	296.42	297.02	296.37	295.32	298.11	296.53
301.95	302.55	303.37	302.92	304.08	302.3	302.62	302.93	302.04	302.73	303.01	303.57	304.22	303.12	303.61	302.57	303.47	302.87	301.5	303.01	302.95	302.93	302.33	302.12	302.44	302.99	302.46	302.44	303.44	302.45	303.92	302.28	302.01	303.32	302.19	302.9	303.46	303.57	302.8	302.15	302.62	302.15	302.9	301.9	303.35	303.14	303.06	302.61	302.78	302.42
317.35	316.65	317.2	317.74	318.13	317.12	317.73	317.17	317.56	317.96	317.73	317.03	316.97	317.79	317.52	317.08	317.82	315.98	316.96	318.54	317.3	317.02	317.32	317.4	318.14	316.91	316.91	318.67	318.05	317.12	316.74	316.35	318.7	316.2	317.81	317.63	317.26	318.03	316.54	317.35	318.12	317.89	315.91	317.75	317.04	317.33	316.09	317.75	317.47	317.04
294.71	294.15	294.59	294.16	294.16	293.77	295.74	294.54	294.23	295.28	292.95	294.26	293.41	293.24	293.51	293.22	293.78	294.24	294.25	294.07	292.77	294.63	295.18	292.97	293.34	294.04	293.98	294.98	293.81	294.27	293.8	294.32	294.1	293.93	294.21	293.31	294.36	293.54	292.95	293.95	293.98	294.74	293.74	294.56	294.02	294.03	294.12	293.88	293.24	294.01
312.35	312.44	311.29	311.35	312.02	310.77	311.77	312	311.61	311.74	310.54	312.79	312.68	311.84	311.78	311.54	310.78	312.09	309.9	312.14	312.27	311.23	310.95	311.53	311.06	311.79	311.65	311.67	310.78	310.67	311.96	312.75	311.19	310.92	311.25	310.93	312.51	311.41	311.18	311.7	312.66	311.89	310.63	310.73	311.69	311.97	311.18	312.13	312.8	311.76
302.85	305.33	303.3	303.58	302.56	303.76	303.52	303.5	302.23	302.71	302.77	304.28	304.17	303.96	303.06	303.65	303.24	302.87	304.32	302.53	302.95	302.27	302	302.66	303.02	302.23	303.03	303.09	302.43	304.22	304.39	303.7	303.32	303.24	303.63	302.33	303.38	303.02	303.53	303.67	302.03	304.28	303	301.59	304.26	303.33	302.69	303.19	302.59	302.88
305.97	305.66	305.35	305.89	304.79	305.4	306.15	305.13	305.99	305.84	305.85	307.13	306.24	306.56	304.95	307.23	305.53	304.8	307.07	307.64	305.55	305.89	305.57	305.64	305.86	306.19	307.91	305.79	306.76	306	304.51	306.3	306.74	305.28	306.31	305.8	305.38	306.3	304.68	305.98	305.9	306.11	305.21	305.63	305.11	306.43	306.31	306.2	306.03	305.66
304.99	304.1	303.57	304.05	302.8	305.1	304.93	304	304.26	304.8	305.61	304.91	304.27	304.27	305.41	304.11	304.8	303.81	303.32	305.35	303.55	305.3	304.67	304.18	304.23	304.4	304.07	304.72	304.94	305.3	305	305.46	305.08	305.51	304.76	303.37	304.67	304.06	304.6	303.57	304.91	304.68	305.58	303.75	304.69	305.57	302.98	304.15	305.08	305.01
305.76	304.71	304.47	304.12	304.89	305.07	303.84	304.28	303.44	304.9	304.5	304.39	302.91	304.89	304.13	304.31	303.15	303.68	305.17	305.11	305.86	303.06	304.7	303.85	304.81	303.79	304.49	303.29	304.52	304.58	304.61	303.3	304.88	305.15	303.73	303.99	305.34	305.69	305.05	304.23	304.35	305.22	303.68	305.35	304.05	304.74	304.81	305.64	305.52	304.11
312.04	312.68	312.03	311.92	311.87	312.63	312.77	313.35	310.94	312.82	311.9	311.54	311.92	312.69	313.1	310.97	311.99	312.04	313.4	311.54	312.07	312.56	312.06	311.07	311.32	313.52	312.47	313.98	313.34	312.29	312.01	311.78	313.12	311.83	311.5	313.07	314.16	311.31	312.69	311.1	311.07	312.16	312.98	312.15	312.52	313.13	312.47	313.25	311.68	312.57
296.57	297.87	296.39	298.66	297.71	296.98	296.32	298.11	296.26	297.63	297.3	296.28	296.99	296.13	297.34	297.93	296.13	295.23	296.71	297.31	298.32	296.97	297.37	296.37	297.76	296.26	296.08	296.01	296.03	296.27	298.01	297.12	297.12	296.63	297.02	296.51	296.55	296.23	296.43	297.58	298.45	297.25	296.87	297.57	295.71	296.62	296.13	297.42	297.25	296.59
295.8	296.61	297.33	296.07	295.72	295.62	297.51	296.76	297.67	295.86	296.79	295.93	296.36	298.55	295.77	297.23	296.74	295.56	296.08	296.64	296.47	297.73	298.04	296.43	297.08	297.86	296.97	297.28	296.98	296.73	297.81	297.25	297.13	296.91	297.4	294.65	296.88	296.48	296.51	296.28	296.8	296.39	297.06	297.21	296.73	297.08	297.08	296.11	296.75	297.01
302.73	301.19	301.58	302.36	303.14	303.1	303.43	303.15	302.75	301.71	303.07	302.68	301.68	302.26	302.27	302.35	301.71	302.4	302.05	302.04	303.31	300.54	301.41	301.12	302.47	301.48	300.9	302.37	302.28	302.74	302.49	302.76	302.47	301.32	303.61	303.09	302.45	302.19	303.62	301.15	303.13	302.94	302.28	302.72	302.89	302.93	301.9	303.6	301.86	303.89
315.5	316.25	315.9	315.54	315.64	316.45	316.51	317.2	315.89	315.83	315.26	316.16	315.61	315.54	315.83	315.07	316.78	315.29	316.02	315.73	316.3	316.49	315.22	315.82	317.13	315.57	315.67	315.54	316.66	317.49	315.78	316.77	314.6	316.87	316.84	316.02	316.25	315.67	315.42	315	316.29	315.67	316.98	315.72	315.81	316.5	315.89	316.08	315.94	314.79
311.6	313.07	312.32	311.99	312.84	312.06	313.8	311.72	313.53	312.59	313.14	313.61	312.84	311.44	312.44	311.57	312.22	311.75	312.07	312.26	311.36	313.57	311.86	312.36	311.27	313.11	312.49	312.73	313.14	313.02	311.91	312.13	312.21	310.73	311.9	313.54	313.74	312.41	313.49	313.65	312.38	310.76	312.95	313.12	312.9	313.59	311.98	312.64	313.07	312.83
316.86	316.27	315.98	315.59	316.12	313.68	315.32	314.5	316.14	316.24	316.34	316.45	316.39	316.33	315.4	315.42	316.19	315.89	316.44	315.55	315.06	315.29	315.03	316.66	317.65	315.41	314.91	316.75	315.95	315.89	316.49	316.08	316.56	315.76	315.28	314.58	315.42	314.96	315.38	315.23	315.95	316.42	315.85	317.76	316.13	315.58	315.76	315.93	314.82	316.8
312.9	312.53	312.78	312.63	312.73	313.27	313.13	312.1	313.74	312.63	313.95	313.98	312.84	313.73	313.23	313.07	312.6	312.48	313.48	313.39	313.89	312.71	313.24	312.56	313.79	313.48	312.13	314.61	313.53	314.61	312.86	312.82	313.6	313.02	312.52	312.81	313.16	312.02	312.86	313.14	313.11	313.45	311.75	313.3	312.32	312.65	312.33	313.27	314.14	313.18
303.2	302.71	303.49	302.62	302.68	303.65	304.23	301.83	302.1	304.01	302.95	303.95	304.24	302.71	304.48	302.69	303.28	302.3	303.39	304.19	303.87	304.1	303.32	302.75	302.98	304.09	304.32	303.62	302.39	302.89	303.76	303.42	303.81	302.69	303.78	303.12	302.52	303.52	303.82	303.71	302.58	302.96	304.26	303.65	302.95	304.49	303.57	302.47	304.47	303.25
328.56	328.91	329.11	328.43	328.48	327.74	328.42	328.39	327.15	327.83	329.52	327.15	330.09	329.43	329.29	328.36	328.65	329.46	329.25	327.81	328.24	328.82	328.14	328.59	328.75	328.11	328.44	327.84	331.04	328.54	329.28	328.17	328.54	328.62	328.51	327.65	328.52	328.92	328.97	328.4	328.06	328.74	328.34	329.3	328.74	328.7	327.83	327.65	328.69	328.51
306.19	305.62	306.33	305.93	305.84	305.14	305.51	305.72	305.81	306.23	305.09	306.11	305.02	306.06	307.01	306.55	305.42	306.32	305.75	306.41	306.58	305.4	306.79	308.21	306.74	305.97	305.56	305.46	306.43	306.81	305.99	306.15	306.12	305.91	305.8	305.67	305.68	305.8	306.65	305.92	306.81	306.8	304.76	307	306.04	306.48	306.52	306.92	306.41	306.2
305.58	304.15	305.29	304.43	302.07	304.35	303.06	305.1	304.95	304.56	304.64	305.2	304.53	303.77	303.27	303.05	305.07	305.14	303.05	305.41	303.78	303.22	305.64	304.85	306.2	304.58	305.06	304.17	305.3	304.4	303.8	305.24	305.74	306.06	304.49	305.28	305.83	305.34	303.56	305.44	305.42	304.83	304.17	304.78	303.61	306.36	303.75	304.53	304.66	304.22
306.56	305.64	307.12	306.4	306.73	306.77	305.92	306.69	306.02	306.76	307	307.35	306.49	305.83	306.89	306.43	307.2	307.74	307.63	306.83	305.5	307.87	306.96	306.6	306.92	306.4	305.8	305.75	307.55	306.89	307.13	305.63	305.86	306.19	305.75	306.31	307.17	307	307.31	307.85	307.93	306.42	306.45	306.93	305.58	306.8	306.91	307.49	306.9	307.11
304.39	303.43	303.14	303.48	302.22	301.9	302.11	304.36	304.33	303.5	304.28	304.56	303.36	304.98	303.77	305.02	303.86	302.44	304.23	303.73	305.62	303.12	304.63	303.84	303.36	303.47	303.83	303.61	303.23	304.31	303.76	304.57	303.44	303.19	305.99	304.21	303.37	303.26	303.89	303.28	303.01	302.59	302.67	303.57	303.77	303.52	305.01	303.87	302.74	304.02
312.82	312.31	312.82	313.23	313.58	313.55	312.46	312.58	313.27	313.72	313.12	314.18	312.84	312.83	311.56	313.41	311.9	313.15	314.36	312.35	314.39	311.67	313.37	313.77	313.13	311.73	314.06	314.1	312.83	313.96	314	312.41	314.26	312.96	313.47	311.66	311.91	313.91	313.24	313.43	312.7	312.67	312.79	312.7	311.04	313.48	312.42	312.85	312.79	313.62
314.32	314.02	314.09	313.5	313.59	314.38	313.69	313.35	313.75	313.56	313.8	312.02	312.59	314.09	314.42	313.73	313.06	313.48	313.53	314.18	315.15	314.04	314.54	314.79	313.72	313.31	313.17	313.01	313.41	314.77	314.24	313.58	313.62	314.28	313.79	311.82	313.37	314.35	313.43	312.33	313.71	313.28	315.08	313.04	312.99	314.89	313.66	314.79	314.65	313.27
306.35	305.6	305.81	306.8	306.03	305.98	306.6	307.41	307.02	306.19	305.9	305.65	307.04	306.07	306.52	305.79	306.89	305.99	307.59	305.36	306.62	305.7	305.59	305.78	307.6	306.86	306.04	304.86	306.32	306.96	305.55	305.57	307.39	306.59	308.38	305.83	304.93	306.23	305.78	305.81	305.96	305.35	305.51	305.43	303.94	305.99	307.25	306.32	305.57	306.99
327.66	327.49	328.63	328.22	329.16	328.14	327.57	326.8	328.33	328.23	327.61	328.38	328.65	327.76	327.02	327.68	328.79	329.24	328.13	328.56	329	326.94	328.3	327.31	328.09	327.97	329.15	326.7	327.65	327.19	328.43	327.81	327.83	328.67	327.42	328.01	328.42	327.29	327.19	327.3	327.17	328.61	327.32	327.68	328.39	327.79	328.11	330	327.76	327.54
302.43	303.61	302.1	301.4	302.67	302.59	302.22	302.17	303.52	302.61	302.34	303.15	300.95	302.19	301.13	303.36	304.13	301.96	302.09	302.47	302.88	301.66	302.77	302.57	302.46	301.65	302.75	302.11	302.53	303.11	302.99	303.85	302.63	302.65	302.33	303.29	302.41	303.48	303.3	302.52	302.6	301.95	301.05	301.54	303.24	302.48	303.18	302.49	302.28	302.68
305.99	305.19	304.91	305.18	306.12	304.56	306.52	304.47	304.66	306.25	305.01	306.33	304.6	305.91	305.32	304.56	305.62	304.89	305.86	305.76	304.86	304.38	304.82	305.52	305.58	304.44	304.83	305.95	304.89	305.7	305.66	305	306.24	305.49	304.32	305.9	304.78	305.27	306.25	305.24	304.96	305.53	305.74	306.78	305.11	306.5	306.35	306.06	305.33	305.73
325.84	323.48	324.58	324.74	324.83	324.84	324.23	324.95	326.28	325.44	324.55	323.87	323.6	323.43	324.02	325.26	324.7	324.89	323.99	325.16	323.21	323.62	323.71	325.28	324	324.75	325.12	325.43	324.7	323.45	325.05	324.78	325	325.05	324.48	325.3	323.96	324.63	325.14	324.66	324.12	323.84	324.67	325.71	324.32	325.42	324.66	325.54	323.12	325.37
312.22	314.6	311.92	313.13	314.04	312.68	312.81	313.38	312.14	312.97	313.49	313.31	312.04	311.81	313.11	313.31	311.85	314.8	313.27	312.63	312.77	312.64	313.36	313.47	312.82	312.87	312.69	312.19	314.07	313.19	310.62	314.06	312.3	314.17	313.52	312.48	312.19	312.59	314.46	313.51	313.2	312.5	311.82	313.29	311.95	313.55	313.23	313.14	313.28	312.37
311.17	309.48	309.96	310.79	310.49	311.28	310.31	311.05	311.51	310.46	311.87	310.25	310.1	310.44	311.4	310.4	309.9	310.05	311.13	310.52	310.19	312.03	310.55	310.77	310.51	311.18	310.32	311.04	310.63	311.88	310.28	309.57	310.71	309.99	310.04	310.69	310.64	311.65	309.91	310.02	310.35	310.28	310.88	311.52	311.16	310.16	311.04	309.47	310.7	310.05
314.76	314.29	314.65	316.21	315.24	314.61	315.2	315.42	314.27	315	314.9	314.62	314.29	315.16	315.47	315.25	314.74	314.69	314.3	315.2	314.25	313.16	315.24	313.74	314.39	315.43	315.27	314.98	314.66	314.74	315.6	315.24	314.66	314.1	312.67	314.59	314.78	315.97	313.68	314	313.43	313.48	315.61	315.32	314.74	314.99	315.36	315.15	314.58	314.02
305.45	304.12	303.91	304.83	302.97	304.91	303.7	303.93	304.44	304.04	304.03	303.46	304.18	304.83	304.61	304.43	305.69	304.65	303.2	303.37	304.26	304.07	304.98	303.55	304.83	303.85	304.92	304.34	304.12	304.11	302.92	303.47	303.86	303.1	304.83	303.61	304.51	304.73	303.06	304.45	303.91	305.45	304.33	304.83	304.24	305.24	305.22	303.42	304.19	304.03
305.1	306.36	306.12	304.19	304.91	306.01	305.43	304.9	304.66	304.11	304.86	303.57	305.84	304.79	304.9	305.96	305.17	304.79	305.38	305.24	304.86	304.03	303.26	306.32	306.42	305.22	305.51	304.2	306.05	305.36	305.17	304.65	305.16	305.63	304.9	305.28	305.5	305.13	307.39	305.69	304.23	305.1	306.31	304.12	305.49	304.97	305.46	305.13	306.74	305.15
305.74	304.69	305.57	306.6	306.33	303.24	303.22	305.49	304.98	304.52	304.68	306.06	303.65	305.61	304.65	306.24	306.43	304.16	305.15	305.65	305.39	304.8	305.95	304.24	306.04	305.57	306.8	305.5	306.11	304.87	303.79	305.35	305.2	304.69	305.64	305.23	303.8	304.46	305.16	305.41	305.36	304.31	304.4	305.49	304.82	305.44	305.63	304.37	305.91	305
303.79	303.58	304.03	302.92	304.38	304.6	302.93	303.32	302.94	303.33	303.7	304.34	303.02	304.4	303.11	303.54	304.68	303.35	303.46	303.3	303.57	302.37	303.7	303.03	303.2	303.64	304.04	303.45	303.65	304.56	304.05	302.76	303.03	303.36	301.96	301.94	304.05	302.28	304.15	303.62	303.14	303.72	303.11	302.76	302.24	304.44	304.66	303.08	303.42	304.61
302.14	302.99	300.16	301.29	300.39	300.54	300.67	302.06	300.84	301.62	300.49	302.31	301.33	300.88	301.64	301.72	301.26	300.92	302.47	300.71	301.91	302.04	300.12	300.83	299.99	300.4	300.12	301.19	299.26	301.04	300.82	300.77	300.46	301.27	301.18	300.54	301.67	301.25	301.16	299.99	301.55	300.54	301.5	300.96	300.74	300.71	301.43	301.57	301.11	300.56
314.53	314.24	314.72	313.05	312.75	313.56	313.59	312.81	312.24	314.89	314.4	314.05	314.13	313.96	314.17	313.58	314.5	313.34	312.78	313.48	313.68	314.27	315.07	313.42	312.89	313.13	313.92	313.92	313.58	314.91	314.4	314.51	313.26	313.47	314.71	314.92	312.8	313.36	314.95	314.3	313.6	314.45	313.61	314.32	313.88	315.3	314.38	313.74	313.52	313.7
302.48	304.74	304.74	303.77	304.93	305.2	304.03	304.79	304.09	304.67	304.23	304.02	304.62	304.02	304.79	304.67	304.83	304.11	305.97	303.33	304.89	303.44	305.29	303.65	305.35	303.29	305.92	304.86	305.21	304.54	303.29	303.8	303.88	304.51	304.22	304.21	304.86	303.76	303.86	304.22	304.52	304.72	304.57	303.98	305.09	303.93	306.22	304.18	305.18	303.39
296.94	298.62	297.25	297.05	296.76	296.07	297.36	297.32	295.99	296.83	297.35	297.22	294.88	296.07	297.16	297.52	297.17	298.14	295.55	296.13	296.92	296.31	296.68	296.34	297.08	295.79	297.15	295.91	295.35	298.03	296.17	296.44	296.04	298.14	296.84	297.55	297.03	296.23	297.48	295.57	298.06	296.42	297.59	296.98	297.19	295.95	296.98	296.67	296.82	296.33
295.71	297.48	296.02	296.26	297.68	297.81	296.68	296.87	296.77	296.78	297.17	298.34	296.79	296.66	296.15	297.44	296.89	296.05	296.39	298.3	295.97	298.85	297.55	297.37	297.09	297.42	296.8	295.66	297.45	295.6	297.17	296.33	298.29	298.16	298.16	296.54	297.39	296.93	297.13	298.56	297.38	298.03	297.07	296.17	298.67	297.34	297.76	297.06	296.41	296.16
305.55	304.55	305.89	304.58	305.14	306.44	306.56	305.77	305.07	303.97	304.92	304.97	304.29	305.09	306.59	305.02	305.58	304.13	305.75	304.24	306.2	303.97	305.42	304.16	306.26	305.32	304.16	305.82	305.04	304.71	304.92	304.57	305.84	304.77	305.05	304.23	304.88	305.67	302.89	304.99	306.48	306.27	306.14	304.16	305.56	306.46	304.91	305.6	304.05	304.32
313.57	313.16	313.32	313.58	312.89	314.8	313.82	312.44	313.61	312.87	313.65	314.15	312.05	312.48	313.61	314.32	312.38	314.38	314.51	313.11	313.02	313.02	312.27	312.85	313	313.95	312.3	312.54	313.53	313.86	313.6	313.48	313.87	313.9	313.01	313.46	312.73	313.75	313.39	315.39	312.68	313.23	312.48	312.93	312.61	313.67	312.78	313.89	312.59	314.03
320.05	317.76	318.77	318.68	318.93	318.38	318.51	317.34	318.04	317.92	318.49	318.51	319.56	318.59	318.34	318.75	317.41	318.99	318.73	319.75	317.21	317.43	318.96	319.72	319.05	318.33	318.39	318.36	319.08	319.27	318.69	317.89	319.17	319.8	317.52	318.19	318.36	318.88	319.66	319.17	319.42	318.16	317.81	318.45	317.68	318.7	319.41	317.77	318.49	319.26
315.68	314.66	316.06	315.5	315.69	315.37	315.85	316	316.39	316.16	316.33	315.77	315.74	316.23	315.04	316.24	316.23	315.57	317.75	316.9	314.42	316.78	315.8	315.48	315.06	315.4	316.98	315.32	316.68	315.45	317.56	314.81	315.2	315.14	316	316.16	315.12	316.26	315.95	316.34	316.56	315.76	315.79	316.33	315.74	316.26	315.95	316.34	316.44	315.83
304.6	304.96	303.92	304.16	304.05	303.16	303.75	304.13	305.1	304.73	304.71	304.49	305.06	304.17	304.65	304.23	304.28	303.83	304.83	304.41	304.98	304.4	304.64	304.79	305.13	303.63	304.46	306.08	305.55	302.7	304.39	304.48	303.65	304.71	304.09	305.6	304.43	304.84	304.51	304.16	305.36	303.42	304.56	305.84	305.42	304.53	304.62	302.84	303.62	304.46
313.04	312.99	312.66	313.25	312.34	313.92	312.1	313.39	313.54	312.9	312.63	312.17	312.2	312.46	312.99	312.36	313.78	313.29	312.87	312.04	312.81	312.4	312.51	312.57	311.94	313.19	312.11	311.88	313.24	314.19	313.36	311.6	312.7	312.5	312.79	311.06	313.55	312.58	312.59	312.68	312.53	311.75	313.84	312.7	313.44	312.96	313.06	311.87	313.12	312.36
311.38	312.21	313.29	312.38	311.5	312.87	310.97	312.03	311.97	311.67	311.29	312.25	312.97	311.33	310.18	311.37	311.52	311.38	311	311.14	311.5	310.92	311.05	310.88	310.59	312.08	311.33	312.26	312.38	312.27	311.19	311.17	310.77	310.89	310.58	311.31	311.19	311.93	312.69	311.09	311.78	310.82	312.45	311.92	312.93	309.96	311.7	311.77	311.44	312.21
303.97	304.58	304.43	303.94	304.94	303.91	306.24	302.68	304.44	302.53	303.82	303.88	305.15	303.95	305	303.61	305.13	305.15	305.13	304.37	304.17	303.85	304.98	304.38	303.42	304.94	304.78	304.01	303.82	304.94	305.81	305.02	304.53	305.33	306.25	303.94	304.45	304.08	304.89	303.62	304.21	304.27	304.39	303.63	305.89	304.14	305.53	304.19	304	304.14
313.66	314.54	315.17	315.22	313.86	314.63	314.47	313.93	315.56	315.03	313.81	314.68	314.04	314.26	314.52	314.18	315.04	313.9	314.78	315.23	315.09	315.38	313.89	313.35	315.78	316.74	314.84	313.92	313.14	314.63	315.87	314.42	316.06	316.08	315.35	313.96	315.76	315.17	315.54	314.52	314.73	315.22	313.5	313.9	315.24	314.09	315.06	315	316.14	313.62
305.56	304.81	304.17	305.14	305.22	305.72	305.36	306.06	304.66	305.6	305.28	303.94	305.47	304.75	305.67	305.99	305.81	304.73	306.24	305.85	304.87	305.22	305.26	306.96	305.14	304.63	305.22	305.09	304.67	305.25	305.23	305.64	304.25	305.48	305.89	305.48	305.63	305.25	305.26	307.04	305.9	305.77	305.82	305.52	305.12	305.29	304.93	306.24	304.77	305.96
293.83	294.4	294.06	294.83	293.97	293.23	293.18	294.06	293.98	294.79	294.93	293.95	294.82	293.32	294.61	294.75	295.02	294.88	293.89	293.6	293.93	293.9	294.09	293.48	293.28	294.79	294.01	293.13	295.61	295.1	293.43	293.91	294.1	293.68	294.41	293.98	293.24	293.6	293.66	294.71	293.42	293.95	292.48	295.1	294	293.08	293.68	293.39	293.04	294.54
316.08	313.91	314.25	315.78	313.99	315.43	314.36	315.54	315.64	315.22	315.37	313.82	314.91	315.27	315.45	314.56	315.11	315.19	314.69	314.51	314.55	314.76	314.16	313.81	315.11	314.32	315.14	314.69	314.34	314.49	314.79	314.79	315.26	315.42	316.64	314.23	315.47	314.39	314.76	314.34	313.98	314.81	315.58	315.38	315.14	314.94	314.53	314.21	315.7	314.34
304.27	304.82	304.49	306.16	305.16	306.29	305.07	304.81	304.4	304.36	305.28	304.83	306.14	305.93	305.06	303.69	304.15	305.01	305.51	304.89	304.86	305.15	305.36	305.28	304.89	305.93	305.35	303.99	304.94	305.15	302.87	305.25	304.18	304.5	304.8	305.38	305.53	304.51	306.09	303.92	305.9	304.26	304.76	305.38	305.5	305.33	304.64	304.61	304.95	303.92
302.23	302.17	302.31	302.87	302.65	302.64	303.04	302.49	302.08	302.83	303.19	302.15	301.85	302.89	301.87	303.28	304.21	303.55	302.39	303.31	301.6	302.98	304.32	302.73	303.11	302.66	303.67	303.01	302.62	303.2	303.09	303	303.93	303.41	303.49	302.82	303.24	303.15	303.31	302.09	302.57	302.8	303.65	302.48	303.04	302.02	303.37	302.72	303.84	302.9
305.38	304.66	305.89	304.86	305.08	305.47	304.93	304.6	305.84	305.22	304.64	303.78	304.24	305.12	304.46	305.33	304.99	302.99	305.11	304.9	304.24	306.12	305.83	304.8	302.86	304.79	303.32	303.7	304.44	303.97	305.55	304.54	304.38	304.96	304.9	304.79	305.15	304.16	305.19	303.75	304.57	303.93	303.19	304.3	305.22	304.16	305.14	304.83	303.9	304.4
315.04	314.97	315.79	315.67	314.88	315.67	314.22	314.67	315.44	315.35	315.98	315.15	314.4	314.83	315.72	315.32	315.48	315.94	314.29	314.68	313.36	314.88	314.76	315.28	315.26	315.58	315.01	313.9	315.33	314.83	314.87	314.06	315.45	315.05	315.21	314.81	315.7	314.4	314.66	314.27	314.22	314.8	315.52	314.77	314.8	315.43	315.07	313.79	314.83	315.16
325.27	324.92	324.99	324.14	325.49	324.75	324.26	325.47	324.38	325.38	324.68	324.33	324.89	324.72	325.36	324.52	324.71	324.28	324.69	324.86	326.03	324.17	324.58	324.76	324.57	323.71	324.56	325.01	324.62	324.19	325.51	324.65	323.7	324.71	324.52	324.48	323.79	324.92	324.09	325.87	323.49	325.16	322.92	324.32	324.31	324.26	324.03	324.43	324.73	325.3
305.45	306.5	306.39	305.44	306.75	306.42	305.21	305.48	306.83	305.24	305.93	306.13	306.25	307.56	306.79	306.23	306.45	305.25	306.52	305.52	305.84	305.88	306.42	307.04	305.9	304.51	306.06	307.29	305.42	304.63	306.66	305.86	306.56	305.03	306.95	305.83	305.95	308.33	306.51	306.99	307.13	305.51	306.66	305.85	306.24	306.3	305.73	305.3	305.39	307.38
312.89	313.95	312.89	313.68	314.71	314.51	315.37	313.43	314.36	313.9	313.08	312.15	313.8	314.41	314.05	314.58	313	313.77	313.96	313.71	313.72	314.62	314.01	313.8	313.21	314.78	314.01	313.45	314.85	312.57	314.4	314.26	315.33	314.38	313.38	313.93	313.69	312.32	313.91	314.77	312.39	313.84	314.13	313.3	314.23	313.5	312.79	314.83	314.02	313.72
327.68	329.11	327.53	327.51	328.6	327.26	328.64	327.58	329.6	327.68	328.03	327.44	327.59	328.34	328.15	326.69	327.54	327.68	327.22	328.67	328.33	328.59	326.93	328.61	327.04	328.6	328.53	329.28	327.86	328.07	327.93	327.98	328.73	327.27	328.83	328.68	327.5	328.45	327.43	328.79	326.73	329.63	328.63	327.46	329.12	329.19	327.97	328.3	328.85	328.19
303.13	302.74	304.05	303.06	302.46	303.72	303.67	303.57	305.57	303.93	302.85	303.86	303.32	304.86	303.64	302.89	302.92	301.84	303.04	301.93	303.07	303.04	302.61	302.19	303.5	304.21	303.15	303.28	303.11	303.42	303.83	303.57	302.79	302.57	304.14	304.33	303.01	304.08	303.19	302.94	303.33	303.48	303.35	303.49	304.86	302.33	302.19	302.96	303.41	302.75
306.92	307.52	307.13	307	306.78	307.97	308.18	308.1	307.81	307.76	307.6	307.54	307.97	306.54	307.59	307.6	307.2	307.27	308.35	306.98	307.04	307.58	306.73	307.63	307.69	306.07	308.14	307.56	307.75	307.95	307.82	306.85	307.29	307.24	307.63	307.3	307.13	307.44	306.94	306.53	307.22	306.77	307.85	306.8	306.77	306.5	307.36	306.34	306.14	307.89
302.12	302.57	302.93	302.12	303.38	301.56	302.55	302.1	303.13	302.74	302.25	303.64	303.56	301.93	302.5	303.6	301.79	303.18	302.24	302.64	302.92	302.95	301.67	302.28	302.02	301.32	302.46	302.25	301.91	302.13	302.27	301.7	301.36	303.3	302.29	303.15	303.75	301.14	301.75	302.41	302.12	301.27	304.43	302.02	302.75	303.02	301.18	302.86	303.1	302.44
299.59	301.05	300.71	299.98	300.27	300.2	299.92	300.06	299.9	300.6	301.01	299.76	299.38	299.24	300.28	300.69	299.97	299.4	298.81	299.36	299.04	301.03	299.56	301.85	300.38	300.23	298.81	300.22	299.66	300.07	300.99	300.24	300.79	301.16	300.47	301.72	300.33	299.56	299.51	299.92	301.21	300.71	300.34	299.79	299.92	299.41	300.52	300.07	300.11	300.26
305.7	306.37	306.05	305.12	306.42	305.37	305.44	305.71	306.63	308.37	305.8	307.58	306.89	306.22	306.22	307.48	305.82	306.69	305.58	305.94	305.62	305.22	306.54	305.87	305.94	307.26	305.8	305.28	305.23	305.76	306.69	306.01	306.22	306.41	306.92	305.78	306.09	307.09	305.04	305.13	306.83	306.4	307.01	305.81	305.86	305.39	305.93	306.34	306.27	307.35
309.47	309.88	308.16	309.14	309.58	309.54	309.19	309.58	308.09	309.64	308.03	309.6	308.72	309.28	308.5	309.29	307.96	308.4	308.94	307.38	309	308.79	308.07	307.26	309.64	309.6	309.35	310.13	309	308.14	308.55	308.72	308.74	308.22	309.26	308.99	309.48	308.22	307.82	308.37	309.1	308.66	309.7	308.76	308.74	308.85	308.41	309.15	309.49	308.47
318.82	319.1	318.35	317.03	318.1	320.44	318.73	318.26	317.65	319.06	318.82	319.48	318.93	318.98	318.26	318.26	319.21	318.41	319.21	318.07	319.12	319.67	318.54	319.63	319.37	317.77	319.61	317.33	318.42	318.78	317.84	318.55	319.06	317.04	318.57	318.07	318.78	318.53	318.51	318.38	318.69	317.73	319.65	318.66	319.25	319.31	319	317.79	318.18	319.83
305.77	306.48	307.57	306.37	306.51	306.08	306.16	305.07	307.05	306.76	306.24	304.68	305.19	303.89	306.95	306.38	307	305.73	306.18	306.56	306.73	306.53	305.93	305.76	305.3	305.36	306.21	305.94	305.37	305.51	306.91	307.06	306	305.71	304.93	306.72	307.12	306.14	305.49	305.82	306.64	307.08	306.55	306.14	307.66	305.93	307.2	307.83	306.04	306.35
313.11	313.47	313.12	312.51	313.04	312.66	312.57	312.83	313.03	313.14	312.67	313.61	312.65	313.23	312.55	311.8	312.17	312.95	311.66	311.77	312.85	313.09	312.9	313.02	313.15	313.9	313.13	312.46	313.01	312.35	313.03	313.78	313.91	314.02	312.51	312.51	311.78	313.04	312.72	312.26	313.03	311.85	312.37	313.65	312.78	311.94	312.4	313.75	314.04	311.64
294.02	293.08	294.09	294.29	293.57	292.8	294.15	294.81	293.13	292.26	294.13	293.08	294.32	293.41	293.28	294.9	294.59	294.04	294.71	293.63	294.69	294.5	294.27	294.5	293.3	292.47	293.97	293.79	295.54	294.04	293.66	294.05	293.96	294.8	294.04	293.45	293.88	293.35	295.49	295.17	293.06	294.86	294.83	292.96	292.98	293.91	295.56	294.82	292.35	292.59
304.98	306.06	304.08	305.9	305.21	305.34	304.6	303.65	305.99	304.28	303.29	305.52	302.87	305.48	305.24	304.71	303.5	303.78	304.4	304.66	305.89	305.09	305.5	305.77	303.66	303.43	304.39	303.92	303.66	303.98	305.09	305.42	305.05	304.76	304.59	304.52	305.39	305.6	305.38	303.99	304.83	305.87	305.04	305.02	306.09	303.75	304.72	305.39	305.72	303.69
313.79	313.27	314.42	313.9	314.86	314.39	314.01	312.63	314.47	314.24	312.59	314.14	314.8	314.34	313.51	313.99	313.9	313.76	313.4	312.56	314.59	314.46	314.75	314.71	315.15	314.2	313.54	311.98	313.7	314.26	314.31	313.52	314.98	313.32	315.14	314.05	314.42	312.77	314.56	312.94	313.98	313.69	313.45	314.75	312.36	313.35	314.7	314.79	314.29	312.94
293.41	294.92	295.09	293.65	294.45	294.98	295.12	295.04	294.63	294.63	295.28	294.86	295.06	294.82	294.84	295.38	294.46	294.86	295.16	295.36	295.76	294.89	294.05	295.32	294.78	296.13	295.6	295.12	295.43	295.51	296.91	294.38	295.53	294.55	294.67	294.8	293.75	294.78	295.31	296.13	294.57	293.33	295.38	294.99	293.88	295.28	295	295.65	295.09	295.94
304.66	305.04	303.85	302.81	303.47	303.54	305.65	304.86	303.5	304.91	304.63	304.83	304.2	305.09	305.33	304.3	305.53	304.21	304.2	304.95	305.06	303.58	304.62	305.5	304.51	304.31	304.22	304.17	302.78	303.65	302.33	303.48	305.35	304.54	302.41	304.99	303.56	305.09	304.28	303.59	304.89	305.41	305.05	302.82	303.18	304.93	304.01	304.87	302.85	304.85
305.91	305.34	304.68	305.34	305.3	304.43	304.25	305.43	305.08	304.9	304.34	305.91	304.04	305.14	305	307.02	305.24	305.65	304.93	304.71	306.53	303.56	305.63	305.66	305.53	305.07	306.18	304.85	306.22	304.79	305.58	307.04	305.44	304.63	305.68	305.82	305.26	305.59	303.9	305.74	304.99	305.92	305.03	303.97	305.13	305.12	304.44	305.38	306.03	305.66
301.82	303.37	302.94	301.91	302.92	303.44	303.6	301.45	302.48	304.06	302.31	303.35	302.88	303.09	302.69	303.24	301.51	304.1	303.43	302.67	302.39	303.61	301.53	302.39	303.29	302.51	303.03	303	301.98	303.05	303.26	302.68	303.05	302.81	302.46	302.33	302.5	302.67	303.48	302.85	301.99	303.22	302.07	303.17	301.47	302.96	304.45	302.5	301.73	302.69
305.4	306.89	305.79	306.51	306.95	306.88	305.67	307.02	306.19	306.43	305.69	305.48	306.93	305.81	307.38	304.93	305.9	305.62	306.52	305.4	306.24	305.46	308.47	307.93	305.33	306.02	306.22	305.71	306.29	307.98	305.81	305.49	307.05	305.46	307.32	306.51	305.54	305.14	306.5	305.56	305.86	306.22	306.34	306.22	307.48	306.69	305.8	305.77	305.97	306.66
327.02	327.04	325.37	326.54	326.85	328.7	326.75	328.41	327.21	326.52	327.19	326.1	326.74	326.15	326.98	326.35	326.88	326.89	325.9	326.99	327.38	326.56	326.73	327.92	326.84	326.75	326.55	328.7	326.83	327.13	327.76	327.28	327.61	326.95	326.8	326.59	327.23	325.85	326.9	326.91	327.18	327.87	327.45	326.64	326.98	327.02	326.5	325.85	325.85	327.35
314.71	314.87	314.8	314.05	315.65	314.15	315.39	315.25	314.58	314.31	316.05	315.36	316.02	314.96	315.54	314.82	315.12	314.78	315.6	314.91	314.61	315.77	314.52	314.27	314.34	315.24	315.03	315.04	314.74	316.35	315.13	314.86	315.11	312.79	315.44	316.35	315.13	314.82	313.6	313.7	315.09	314	313.22	313.21	314.46	315.49	314.46	314.1	314.48	314.84
294.97	294.86	294.17	295.01	296.6	295	294.83	294.51	295.67	295.68	293.98	294.89	296.37	294.76	294.73	295.5	294.53	294.15	295.58	294.87	295.92	294.79	293.72	295.54	295.72	292.86	294.69	295.33	294.83	295.11	294.62	295.11	296.05	295.27	294.9	295.13	295.14	296.4	295.87	293.96	294.05	295.54	294.5	294.82	294.86	295.08	296.05	294.86	295.59	294.75
310.49	312.88	310.3	311.91	311.43	311.15	310.9	311.19	310.16	311.77	310.8	310.77	310.98	310.52	310.37	310.73	311.77	310.63	310.89	310.81	309.9	312.17	310.76	311.21	309.22	310.43	310.8	309.99	310.76	311.4	310.47	311.5	310.35	310.61	310.3	312.55	310.74	311.44	311.14	311.18	310.11	310.89	310.49	310.69	310.73	310.73	310.64	310.64	311.32	311.2
317.54	315.93	317.1	315.76	315.85	316	317.75	316.83	315.78	316.02	317.53	316	316.54	317.53	314.92	316.72	316.97	315.88	317.63	317.85	315.46	316.95	316.43	317.08	316.7	316.46	315.45	315.57	315.76	316.3	317.06	316.17	316.75	316.51	316.23	316.61	316.97	316.48	314.98	316.31	317.96	316.36	315.91	317.54	315.92	316.51	315.95	318.12	316.9	317.19
303.87	303.57	304.51	303.5	303.18	304.28	303.71	303.15	302.75	304.98	303.86	303.93	302.73	302.85	302.88	303.86	303.62	303.64	304.54	303.49	303.57	303.63	303.89	303.83	303.16	305	302	304.02	304.24	302.16	303.62	302.85	303.59	302.07	302.65	302.81	302.97	303.21	304.56	304.38	304.16	303.21	303.5	302.56	304.02	304.64	304.86	303.95	303.5	304.13
303.47	302.63	303.77	302.6	303.23	303.82	303.91	302.54	304.2	303.59	304.49	302.82	303.08	304.32	303.06	303.84	302.68	303.44	302.76	304.23	303.53	303	303.49	302.9	302.42	303.76	303.73	305	303.15	303.58	303.05	304.87	303.85	303.4	302.96	303.96	302.96	303.84	303.47	305.05	302.76	302.77	301.74	302.26	302.4	304.87	301.65	303.88	304.13	303.77
312.1	312.1	313.28	313.67	312.93	313.64	312.44	313.68	312.35	312.62	312.82	312.46	312.9	312.72	312.53	312.03	312.33	313.03	312.42	313.76	312.3	312.07	312.21	313	313.35	311.67	312.76	311.38	311.19	313.8	312.14	312.74	313.75	312.54	313.94	313.23	312.98	312.51	313.17	312.9	311.46	313.17	313.73	313	312.46	311.73	312.66	312.91	314.24	313.56
306.63	305.5	305.29	305.53	305.22	306.45	306.92	304.93	305.84	304.52	305.85	305.76	305.4	305.64	304.66	304.05	305.54	307.23	304.94	304.48	305.46	306.21	306.2	305.32	306.7	306.31	305.16	306.31	306.42	306.61	304.95	306.06	305.73	303.92	305.03	305.36	305.95	305.38	305.04	305.77	306.13	305.03	306.53	305.55	305.6	305.61	304.27	305.5	306.02	305.18
313.33	311.75	314.08	313.02	314.08	313.44	313.34	312.01	313.57	312.61	313.3	313.39	312.69	314.39	312.64	313.47	313.01	312.59	313.02	313.16	313.06	313.22	313.68	313.27	312.91	312.91	313.8	313.73	312.45	313.16	313.57	314.31	312.32	311.24	312.55	312.64	312.16	311.2	312.91	313.17	312.33	312.34	312.45	313.53	313.9	313.15	312.09	312.83	313.42	312.48
313.82	314.25	315.37	312.68	313.89	314.06	314.29	314.15	314.47	314.87	314.16	313.66	314.32	314.55	313.42	314.9	313.41	312.96	313.79	314.27	313.4	313.81	312.5	313.18	313.67	312.51	315.13	314.41	313.76	314.17	312.88	313.03	314.55	313.69	314.05	314.66	315.11	314.41	313.99	313.92	315.17	314.38	313.93	311.41	313.41	313.89	313.92	314.16	313.14	314.22
325.71	324.44	324.29	325.24	324.93	324.01	323.76	324.53	323.97	324.34	324.83	324.8	324.61	323.15	324.83	324.87	326.41	324.32	324	325.33	323.66	324.36	324.92	324.87	324.44	324.25	325.94	324.92	324.41	325.55	326.51	325.24	325.09	326.1	324.55	324.76	325.11	325.76	324.03	325.44	324.93	325.88	324.54	323.46	321.99	323.78	325.39	324.84	325.09	324.51
317.14	317.71	317.37	317.02	317.72	317.3	318.26	317.22	317.41	317.92	317.04	317.85	319.46	318.13	318.51	317.72	317.64	318.2	317.71	318.5	317.96	318.14	318.95	317.4	318.3	316.93	318.69	318.81	316.93	319.34	318.26	317.71	318.1	317.36	317.92	318.48	318.03	318.01	320.18	317.57	318.85	318.62	318.49	316.77	317.28	317.57	318.74	318.8	317.12	318.56
306.88	307.86	307.09	307.55	306.82	306.97	307.15	307.66	306.06	307.87	307.66	308.17	306.52	306.12	307.91	307	308.01	308.38	306.34	307.62	306.53	307.2	307.29	305.59	307.13	306.41	308.32	307.82	308.69	307.32	307.32	307.18	307.88	307.3	307.97	307.79	306.83	308.03	306.48	307.74	307.45	307.14	306.16	306.86	307.91	307.18	308.39	308.2	306.84	307.96
305.49	304.55	305.09	304.84	305	305.67	305.66	303.94	305	304.88	305.53	303.68	304.3	305.22	305.45	304.57	305.55	304.84	304.9	305.37	305.46	304.16	306.59	304.84	305.17	304.89	305.46	305.23	305.28	304.76	305.51	305.21	304.26	305.21	305.09	305.72	304.73	305.36	306.54	305.21	305.08	303.31	304.39	304.67	305.01	304.03	305.18	304.15	304.28	304.84
304.01	302.05	303.53	301.85	302.67	303.49	302.81	303.63	303.41	302.73	303.04	304.03	304.06	303.66	302.14	302.33	302.71	303.91	303.56	302.85	303.31	302.83	304.12	303.39	303.43	303.03	302.51	303	303.65	303.67	303.23	304.12	303.3	303	303.33	302.93	303.59	303.16	302.91	303.34	303.42	303.45	301.73	303.86	302.92	303.51	303.94	302.97	302.4	302.13
305.29	306.23	305.73	305.87	305.02	305.48	304.36	305.32	305.29	305.66	305.7	304.58	305.15	304.78	306.19	304.94	304.84	304.49	305.04	306.01	305.22	305.74	305.17	304.34	305.93	305.36	305.21	304.43	304.42	304.82	304.96	305.92	305.91	306.16	305.25	304.56	306.32	303.82	305.96	306.41	305.51	303.78	304.66	305.89	305.06	306.42	304.02	305.57	305.58	305.53
313.44	312.69	313.69	313.64	313.27	313.55	313.11	313.9	315.01	313.56	313.55	314.22	314.4	312.84	313.48	312.96	314.15	314.37	314.14	314.99	313.91	314.29	313.82	314.08	314.04	313.59	313.6	312.89	312.4	314.37	313.45	313.12	312.8	313.89	313.69	313.8	312.7	313.86	313.54	312.54	314.3	314.36	313.71	314.12	313.65	314.23	314.31	313.37	314.37	313.82
313.35	313.28	313.21	313.27	313.31	313.03	312.79	312.07	312.4	310.81	312.25	312.8	312.26	313.21	312.59	312.87	312.88	311.59	312.25	313.02	311.81	313.23	311.93	314.09	313.64	313.36	313.3	312.35	313.19	313.56	312.79	311.73	313.64	312.43	311.33	313.02	311.98	313.46	313.65	312.47	313.34	311.91	312.6	312.73	311.62	312.77	313.89	311.4	313.02	312.91
302.69	302.78	303.47	300.9	302.5	301.58	302.28	302.43	302.74	301.38	303.7	301.54	301.6	301.82	301.35	301.99	302.36	302.31	302.27	303.27	302.7	302.77	301.94	302.7	302.67	303.66	303.16	302.12	302.67	302.97	302.95	301.52	303.2	303.48	303.26	302.14	302.96	302.56	301.9	302.39	303.9	301.81	302.26	301.59	303.28	303.37	302.17	304.13	302.41	302.86
303.36	303.56	303.45	304.13	304.28	303.01	304.3	304.06	303.16	302.97	303.94	304.21	303.34	303.66	302.48	303.05	302.93	303.58	303.12	303.03	303.81	302.54	303.67	303.02	304.13	303.83	304.26	302.45	303.41	303.68	303.28	303.19	303.21	304.77	302.19	302.7	303.48	304.33	304.64	304.43	302.38	302.47	303.2	302.77	304.01	303.22	304.54	303.55	303.3	304.79
309.45	309.33	308.83	308.75	309.27	309.12	309.13	309.58	308.73	308.78	307.72	308.15	309.18	309.98	309.28	308.63	308.82	309.7	309.6	308.85	309.41	308.64	309.84	309.73	308.48	308.6	308.21	308.97	309.39	308.8	309.15	308.91	309.64	309.33	310.11	308.55	307.82	309.89	308.86	309.34	309.7	308.16	310.27	309.88	308.97	309.14	309.57	309.04	309.44	308.15
313.1	313.88	312.24	313.36	313.43	310.98	312.2	313.55	314.26	313.03	313.38	312.36	313.57	313.59	311.1	313.18	313.4	313.82	313.54	311.44	313.67	313.36	313.25	314.2	314.57	314.04	312.98	313.01	311.77	313.09	312.18	312.35	312.9	311.93	312.64	313.7	313.27	313.36	313.81	314.03	313.66	312.58	313.69	312.92	313.13	313.08	313.67	312.95	312.86	313.08
307.68	308.15	307.93	307.36	307.87	308.34	306.75	306.57	307.3	306.36	308.08	307.85	307.31	306.47	307.98	306.13	308.34	308.04	307.83	307.91	306.97	307.11	306.7	307.37	307.54	306.32	306.53	307.36	307.55	307.06	307.11	306.34	307.33	307.78	306.67	307.88	307.55	308.03	308.27	306.83	307.08	307.99	307.64	306.34	307.78	306.69	307.62	307.99	306.76	307.33
303.67	305.23	303.37	304.44	303.38	302.7	302.74	303.3	304.38	303.52	302.75	303.45	303.45	302.5	303.2	302.69	303.45	303.98	302.83	304.13	302.28	303	303.6	302.91	302.13	303.15	304.21	303.99	303.28	303.05	303.44	303.92	304.13	302.38	303.81	303.77	303.03	303.28	303.47	302.99	302.56	303.55	302.51	304.29	304.12	303.99	305.03	303.73	303.33	303.85
319.18	317.07	317.89	318.53	317.56	317.61	319.11	319.31	317.83	319.63	318.24	317.64	319.32	319.12	319.12	318.97	317.94	317.28	318.04	317.31	317.53	319.21	317.71	318.77	318.28	319.49	318.67	318.26	317.75	318.91	318.3	317.91	318.75	317.87	316.55	318.71	318.17	317.06	318.11	316.95	318.41	319.12	318.23	317.2	318.76	319.13	318.22	319.21	318.3	317.43
313.83	312.08	313.81	314.71	313.18	313.17	315.53	314.68	314.12	314.34	314.88	314.45	313.16	313.98	314.59	313.96	313.41	313.82	313.51	313.37	313.75	313.25	313.84	314.32	315.26	312.83	313.95	314.59	313.31	314.71	314.83	314.83	312.67	313.75	312.57	313.13	313.61	312.02	314.65	313.18	314.46	314.07	313.89	314.21	313.84	314.41	313	313.24	313.04	313.63
306.41	307.05	306.47	306.89	306.44	306.13	306.66	307.11	306.51	306.91	306.93	305.78	307.68	307.99	307.52	306.5	307.53	304.85	307.12	307.49	306.51	306.44	306.28	307.46	306.75	307.13	306.7	308.16	306.43	306.6	307.15	306.08	305.2	306.17	306.82	307.23	307.3	307.06	307	305.28	307.29	307.72	306.29	306.98	307.11	306.32	306.33	306.13	306.21	306.26
308.45	306.37	307.07	307.11	307.42	306.84	307.88	306.97	306.07	307	306.15	307.36	307.58	307.33	308.32	307.43	307.52	307.77	307.44	306.91	307.5	307.38	306.9	306.42	305.9	307.23	306.46	307.03	308.75	307.55	308.53	308.1	307.11	306.35	307.21	305.9	307.32	306.35	307.53	306.09	307.71	306.75	307.84	307.78	307.99	307.75	306.78	308.21	307.2	307.32
302.51	303.77	302.57	303.28	302.66	302.2	302.32	302.12	303.05	302.23	303.72	304.17	303.74	302.75	302.25	302.54	303.47	303.38	302.05	303.02	302.08	302.95	301.37	302.3	303.68	301.52	301.91	302.04	302.27	301.38	302.57	302.48	302.39	302	303.2	302.36	300.41	302.37	303.46	303.75	302.6	302.73	301.76	301.76	302.89	302.92	302.57	301.49	301.65	302.98
301.42	301.66	301.29	301.74	301	300.64	299.73	300.21	300.49	299.51	300.22	301.23	301.37	301.97	301.47	301.52	301	300.82	301.48	301.31	301.18	300.21	300.45	300.66	299.77	302.23	301.19	301.41	300.96	302.05	299.94	300.48	301.6	300.88	302.79	301.68	300.75	301.04	300.58	301.26	299.75	301.41	301.51	301.47	301.37	300.71	301.35	301.96	300.41	300.89
304.39	303.4	302.67	304.72	304.74	302.92	304.89	304.38	304.1	305.51	304.1	304.33	303.88	305.16	303.3	305.39	304.91	304.27	304.4	303.62	305.41	304.35	304.9	304.69	304.31	305.18	303.86	304.2	305.45	303.6	303.46	304.66	304.79	304.59	303.67	304.75	304.71	304.04	304.43	305.13	304.19	303.8	305.27	304.38	303.36	304	303.76	304.37	304.77	304.43
296.07	297.96	296.49	295.99	296.84	298.25	296.89	297.69	297.46	296.97	296.42	295.55	297.84	298.57	296.68	297.3	296.77	296.73	296.07	297.37	296.76	296.85	294.95	296.01	296.7	297.37	296.86	296.77	297.16	296.53	297.16	296.88	296.28	295.51	297.76	297.72	297.01	297.33	296.17	296.05	295.98	296.52	296.25	295.82	295.84	296.81	296.74	295.72	296.59	297.19
306.17	305.23	306.14	305.31	305.78	305.95	305.45	305.77	305.8	304.96	307.31	305.59	306.07	305.23	306.98	306.86	305.58	305.07	304.81	306.19	305.62	306.64	305.48	306.39	306.36	306.56	305.12	307.39	306.51	306.82	305.4	304.86	306.38	305.69	305.1	305.65	304.99	305.94	306.4	305.58	306.55	306.33	306.71	305.78	306.02	306.2	305.65	306.71	305.85	306.36
316.27	314.91	314.37	313.12	314.93	314.84	314.84	315.22	315.26	314.4	314.24	314.61	313.09	315.26	315.71	314.28	314.58	314.45	315.29	314.41	314.98	313.6	315.61	315.24	313.76	314.58	314.88	313.86	315.74	315.66	315.04	314.37	315.15	314.76	315.26	315.62	314.43	314.73	314.16	314.4	315.33	315.25	314.91	314.58	315.08	315.24	314.26	314.61	314.41	314.55
300.91	301.75	302.94	302.15	302.12	302.53	301.33	302.63	301.89	300.9	302.05	302.2	301.07	303.08	302.62	301.33	303.31	302.87	303.68	300.78	302.66	301.12	302.32	301.79	302.46	302.14	302.42	301.55	303.38	302.91	303.85	302.2	301.43	301.45	301.88	302.86	302.88	302.02	302.42	303.1	300.49	302.72	302.92	302.33	301.58	303.42	302.19	302.95	302.6	302.58
311.29	312.27	312.06	310.76	312.62	312	311.81	311.4	312.49	312.11	311.17	311.4	313.48	311.74	311.96	312.8	311.7	311.55	312.09	312.04	312.09	312.15	311.87	311.85	311.71	311.46	311.66	313.62	312.27	311.23	311.33	311.23	310.61	311.92	312.24	311.62	311.95	312.87	312.45	311.96	312.46	312.13	312.95	313.4	311.6	312.07	312.08	311.16	312	311.84
302.43	301.12	301.38	301.41	301.93	301.7	301.1	302	301.73	302.29	301.72	300.19	301.83	301.48	301.16	301.2	299.99	301.19	301.38	301.8	299.94	302.04	300.84	301.01	300.47	301.55	301.58	300.9	301.06	302.34	301.51	301.94	301.57	301.26	301.45	300.71	300.17	300.88	300.18	301.52	300.22	299.78	301.58	299.93	300.44	300.62	300.35	301.96	300.23	301.2
328.09	327.45	328.22	328.35	326.81	329.61	328.23	327.67	327.65	328.49	327.97	327.59	327.38	328.29	326.83	327.58	327.43	326.75	329.14	328.07	328.55	327.15	328.66	327.95	326.91	328.52	329.3	326.8	328.53	327.36	327.37	327.12	327.92	327.13	329.52	328.33	327.2	327.73	326.45	327.33	327.62	327.4	327.79	327.85	326.96	327.62	326.49	327.74	328.26	328.07
328.78	328.66	328.41	327.47	327.02	327.32	329.15	328.69	327.38	327.33	327.46	326.29	326.78	328.79	327.74	326.2	328.21	327.44	327.72	328.36	328.47	326.68	328	327.88	328.78	328.17	328.64	327.42	326.91	327.98	326.78	327.81	327.14	328.45	327.47	327.41	328.34	327.43	328.01	327.59	329.44	327.14	327.58	327.29	327.48	327.21	328.49	327.09	326.87	327.62
301.4	303.97	300.83	302.11	301.97	302.73	302.42	302.03	303.53	303.72	302.4	301.77	301.79	301.11	302.6	303.43	302.83	303.34	301.88	302.09	302.2	303	301.89	303.26	302.13	303.4	302.76	302.17	301.85	303.05	302.18	301.93	302	303.12	301.75	302.92	302.18	302.83	301.67	302.82	302.3	302.48	302.57	301.62	302.19	303.12	302.58	302.22	301.86	301.75
308.93	308.31	308.7	308.62	308.21	309.17	309.03	308.18	309.36	308.57	308.76	310.23	308.6	308.76	308.97	309.7	308.93	307.34	308.98	309.39	308.23	308.96	309.27	309.45	308.22	307.68	309.1	309.15	309.24	310.07	309.03	308.69	309.68	309.06	308.41	310.04	308.8	309.23	309.28	308.97	309.7	308.69	310.2	309.88	308.72	308.93	309.49	309.79	308.92	308.89
301.59	301.26	300.87	302.99	301.93	302.84	301.84	302.41	302.35	301.22	301.68	302.96	301.64	302.5	303.87	301.53	303.56	303.75	301.02	302.24	302.05	303.34	302.27	303.08	303.25	304.13	300.84	302.16	302.52	302.28	303.41	302.99	301.53	303.03	301.79	303.54	302.69	302.5	302.54	302.38	302.29	302.69	302.15	301.47	302.14	302.5	301.53	302.91	302.24	302.12
309.53	311.54	310.96	309.45	310.58	310.64	310.17	311.64	311.2	310.58	309.73	310.12	311.32	311.71	311.46	311.81	310.6	310.98	312.36	310.69	310.79	311.06	310.6	309.85	310.05	311.21	310.21	310.78	310.2	312.19	312.11	310.35	311.08	310.01	311.4	310.84	311.32	311.33	310.94	310.7	310.68	310.1	310.81	309.85	311.63	311.15	310.79	312.13	310.91	309.42
318.36	318.07	318.47	317.88	317.93	317.84	317.93	318.14	317.5	318.93	317.11	318.03	318.23	318.17	317.67	318.66	319.1	317.93	317.49	317.12	318.3	318.35	317.25	318.73	318.12	318.59	319.29	317.66	317.42	317.27	318.86	318.39	317.92	317.88	318.23	317.54	317.46	317.54	318.55	318.61	319.1	318.33	318.57	318.86	317.02	318.37	317.54	318.67	319.11	318.27
316.69	316.56	317.23	317.05	316.76	316.81	317.3	316.75	316.43	316.48	317.2	316.71	317.2	316.12	316.73	317.02	315.94	317.73	315.47	316.87	316.79	317.1	316.93	316.49	316.9	315.56	317.47	316.41	316.8	316.02	315.66	316.04	317.66	316.27	317.06	316.31	316.64	316.97	316.77	316.89	316.42	315.31	316.53	316.05	316.07	317.38	315.45	316.93	316.42	316.97
295.87	295.26	294.55	295.11	297	294.67	295.69	296.12	295.74	294.77	295.69	294.25	295.44	294.56	295.13	294.32	295.66	295.36	295.32	295.97	295.26	296.24	295.9	295.01	294.62	293.89	294.42	296.4	295.75	296.6	294.17	296.2	295.96	295.29	295.09	294.99	296.27	294.32	293.63	295.54	295.36	293.98	295.58	295.11	294.71	295.25	294.78	295.65	294.79	294.57
303.15	304.05	302.39	304.02	303.74	303.59	304.72	303.03	302.21	303.97	303	302.66	303.12	303.27	303.77	303.78	304.27	302.41	302.5	302.25	303.1	303.71	303.22	302.98	303.64	303.38	303.14	303.35	302.97	303.9	303.38	302.92	303.91	302.98	303.45	303.74	303.99	303.01	303.02	303.19	303.63	302.9	302.24	303.58	302.85	304.95	304.37	302.86	303.54	303.49
303.92	304.09	304.96	303.54	303.77	304.91	303.75	305.37	304.17	303.95	304.81	304.35	304.84	304.72	306.05	303.53	304.27	304.45	303.34	305.11	305.13	304.93	304.47	304.63	304.89	303.65	303.13	303.49	305.02	304.44	303.55	305.73	304.78	303.2	303.78	305.45	305.09	303.32	303.66	303.53	303.88	303.17	304.5	304.55	304.69	303.65	304.2	303.86	304.22	304.4
318.79	319.3	318.36	319.37	319.68	318.31	319.44	319.36	318.29	318	318.07	317.85	319.48	319.79	317.48	317.78	319.56	317.01	318.63	318.68	318.42	319.53	318.84	318.24	318.93	318.43	318.27	318.47	319.73	318.6	318.75	318.67	318.81	318.67	319.91	318.03	318.43	318.1	318.86	319.09	318.19	317.43	317.43	318.96	317.07	318.02	318.55	319.52	317.54	319.61
296.65	296.32	296.33	297.12	297.02	297.33	296.48	297.27	296.45	297.97	297.78	297.48	296.83	296.3	296.28	296.99	296.58	296.41	296.01	296.72	297.62	296.96	296.29	297.52	295.95	296.76	295.94	296.62	297.64	297.89	296.9	297.24	296.4	297.14	298.75	296	296.37	297.92	296.22	296.44	297.2	296.73	296.74	297.55	296.23	297.87	296.7	295.97	296.78	298.07
306.87	307.38	307.03	307.5	307.44	306.49	305.79	307.48	307.39	307.04	306.42	308.88	308.34	307.29	307.46	307.91	306.8	308.05	306.82	308.58	306.2	306.92	307.05	308.44	307.89	307.47	308.01	306.08	307.94	307.14	306.35	307.19	306.65	307.27	306.31	306.56	307.03	308.37	308.02	308.21	307.95	306.58	307.12	307	307.33	306.39	307.38	309.04	307.17	307.06
299.93	300	299.64	300.2	299.81	300.46	300.02	300.53	300.01	299.92	298.82	299.84	299.8	299.9	300.99	299.22	300.64	299.15	300.94	299.37	299.22	299.4	300.11	299.92	299.6	300.97	300.03	300.54	299.7	300.2	299.82	300.82	299.93	299.69	299.61	301.1	299.37	300.23	300.86	300.21	299.1	299.42	300.24	299.95	299.79	300.27	300.41	299.98	299.94	299.9
296.16	296.4	295.62	297.48	297.63	297.57	296.67	296.69	296.1	296.83	296.95	296.2	296.87	297.72	297.17	297.14	296.68	296.36	296.52	296.43	295.9	296.72	296.86	297.22	296.77	297.33	296.77	296.42	296.27	297.97	295.67	296.26	296.77	296.96	295.91	296.53	297.52	296	297	296.48	296.14	296.72	297	297.22	296.53	296.73	295.34	297.18	296.33	296.33
306.61	307.11	309.18	308.11	307.82	308.69	308.03	307.31	308.98	307.6	307.62	307.37	306.52	307.47	306.46	306.57	306.71	307.67	307.8	308.53	306.4	307.31	304.68	306.66	306.83	308.2	307.19	307.01	306.44	307.27	307.03	307.11	307.26	307.28	307.37	307.69	307.95	307.8	307.38	306.76	308.47	307.86	307.86	307.05	306.7	306.39	306.61	307.76	307.31	307.82
303.83	302.23	304.09	302.75	303.88	303.35	304.55	303.25	303.41	303.92	303.33	304.31	303.23	303.37	303.98	303.29	304.04	304.38	303.6	303.35	304.17	303.26	303.25	305.07	304.06	303.32	303.8	303.31	304.54	304.01	304.08	302.6	303.74	302.24	304.12	302.64	303.59	303.8	303	303.64	303.22	302.69	303.65	302.87	303.13	302.87	304.47	302.63	303.74	304.1
305.38	305.55	304.21	305.12	304.72	304.42	303.91	305.3	306.58	304.49	305.72	304.85	305.09	304.77	305.14	305.13	304.43	305.7	305.02	305.07	304.53	304.14	305.58	306.08	305.77	304.39	304.59	305.41	305.12	306.03	305.61	305.09	304.31	305.57	304.58	304.79	303.5	304.72	305.27	304.46	305.42	305.21	306.07	306.56	304.56	306.85	304.97	305.36	306.19	304.84
310.7	310.94	310.91	311.27	310.17	310.68	309.93	310.68	309.83	309.43	309.98	311.19	311.74	311.5	312.4	310.87	310.26	309.47	310.17	310.42	310.63	310.37	311.27	311.38	310.31	310.85	310.04	310.09	311.07	311.41	311.64	310.78	311.12	312.35	310.72	311.5	311.4	311.52	310.75	309.93	311.95	311.58	311.88	310.94	310.14	310.68	311.6	310.64	310.8	309.83
306.38	306.03	306.95	305.93	305.95	306.5	306.18	306.01	307.13	307.26	306.24	305.94	306.97	307.21	305.63	306.61	307.39	306.43	305.04	305.69	307.26	307.05	305.38	305.46	305.44	306.85	306.71	306.46	305.46	305.54	306.79	305.39	304.71	307.49	306.49	306.19	308.06	306.36	305.84	306.2	306.92	304.79	305.3	306.3	305.62	305.14	305.4	306.74	306.51	306.28
297.37	295.91	298.13	297.04	297.22	298.12	296.8	297.23	296.82	296.1	297.52	296.98	297.8	296.92	296.54	298.26	296.17	298.36	296.38	296.5	295.7	298.45	296.41	297.08	296.32	297.9	296.78	297.63	298.71	295.4	298.1	296.66	296.32	297.47	296.09	295.45	297.43	297.05	296.45	297.18	296.43	295.83	296.75	296.51	296.26	297.72	296.43	296.94	297.16	296.95
294.43	295.41	295.47	293.87	294.79	294.69	294.96	295.02	295.87	294.28	294.65	295.72	293.97	295.48	296.37	295.62	295.6	294.77	293.84	293.6	295.47	294.11	295.79	295.39	294.64	295.63	295.17	294.64	294.02	295.71	294.53	294.75	294.62	293.81	295.4	295.18	295.44	294.67	294.98	294.68	295.33	294.44	294.67	293.83	294.82	294.46	296.01	295.98	294.77	294.69
302.9	302.04	302.99	302.61	301.85	301.9	302.09	302.7	302.1	302.21	302.64	302.81	303.62	302.19	303.28	302.55	303.06	303.6	301.81	302.89	303.42	302.11	302.8	301.59	302.42	301.82	302.95	301.89	302.79	302.18	302.2	302.05	302.42	301.44	301.35	303.35	302.7	302.41	301.68	301.95	302.71	302.72	302.57	302.96	302.7	303.06	303.87	303.43	302.9	303.39
304.58	303.64	303.79	304.6	304.7	304.59	304.47	304.87	305.09	305.33	303.74	304.68	304.02	305.33	305.36	304.99	303.76	305.1	305.21	304.25	304.71	305.96	303.92	305	304.03	305.44	304.25	304.58	303.26	304.47	303.99	305.07	305.13	305.63	304.05	305.19	304.01	305.91	305	305.88	304.55	305.09	303.81	305.12	304.34	303.86	305.59	304.66	304.99	304.61
301.31	301.69	300.42	301.27	300.86	301.54	301.25	300.55	301.12	301.24	299.97	300.14	300.09	300.97	301.27	300.29	301.04	301.04	301.31	301.5	299.62	300.35	300.5	301.6	301.21	300.97	301.24	301.2	300.49	300.48	301.89	302.35	300.19	301.24	300.71	301.86	301.51	300.56	301.3	299.56	302.04	300.18	300.6	300.68	300.83	300.93	301.36	300.96	301.61	301.75
309.96	311.62	311.09	310.41	311.2	309.79	311.7	310.29	311.88	310.98	309.32	310.22	310.11	311.77	310.6	310.51	309.89	311.74	310.57	311.27	310.36	310.74	310.46	310.54	310.37	310.21	311.11	310.54	310.67	311.22	310.52	310.41	310.45	310.38	310.95	310.8	309.42	309.6	312.41	310.92	309.78	310.08	310.63	309.53	311.4	311.02	310.85	310.03	310.84	311.14
318.21	316.04	318.94	316.65	318.11	318.35	315.97	317.85	319.19	316.21	317.24	317.7	317.24	316.82	318.15	317.98	318.04	317.01	318.29	317.38	317.17	316.22	317.83	316.03	316.2	318	317.38	316.67	316	316.83	316.28	318.85	317.18	318.43	316.62	316.89	316.89	318.12	317.11	317.77	317.28	317.4	317.75	316.89	316.76	317.92	316.62	316.45	317.44	317.01
302.49	303.07	303.67	302.85	303.81	303.5	303.69	302.69	303.63	304.19	302.12	302.01	304.05	304.57	303.09	303.95	303.48	303.74	304.24	303.38	303.13	302.29	304.49	303.13	303.07	303.29	304.19	303.76	304.37	304.73	303.43	303.35	303.52	302.95	304.27	304.65	303.48	303.56	303.35	304.69	304.35	303.95	303.18	302.3	303.33	303.35	304.13	303.05	303.17	303.38
316.75	316.51	316.59	315.59	315.5	314.86	316.52	315.93	315.98	315.07	315.71	316.05	315.84	317.48	316.56	315.67	315.4	315.35	315.76	316.74	316.84	316.98	315.27	316.6	315.14	315.34	315.61	315	316.6	316	316.31	314.86	317.12	315.55	316.6	315.58	316.8	315.52	316.8	315.71	315.07	316.18	314.72	315.9	317	317.21	316.53	315.15	316.56	316.09
310.76	311.3	311.57	313.48	312.7	312.6	311.78	312.67	311.28	310.81	311.5	313.07	312.27	312.08	311.58	310.54	311.61	311.79	311.94	311.23	311.58	311.57	310.69	311.29	312.13	311.74	311.37	311.21	312.02	311.45	311.17	311.84	309.92	310.34	312.79	311.31	311.14	312.82	312.17	311.73	311.32	311.34	309.91	312.13	311.24	311.67	311.23	312.92	311.47	311.74
326.99	327.37	326.2	326.11	327.28	326.98	326.01	327.99	326.45	326.26	328.05	326.88	327.02	327.17	326.68	327.68	326.48	325.56	326.37	326.73	326.85	326.42	326.2	327.89	327.16	326.19	326.94	326.62	326.09	327.03	326.43	327.4	326.54	325.92	326.74	326.86	326.99	327.61	326.84	328.11	326.59	326.5	327.04	326.83	325.03	327.78	326.82	327.82	327.53	327.22
304.18	305.33	305.85	305.16	304.56	303.28	304.64	304.96	304.63	305.17	304.85	305.33	305.32	303.67	304.23	303.84	304.59	304.58	304.42	303.12	304.43	303.54	304.14	304.42	304.58	303.83	304.79	304.81	305.18	304.72	303.44	303.92	304.25	305.27	304.85	304.59	303.43	304.65	305.41	304.72	304.31	304.25	304.8	304.32	304.54	304.92	303.92	304.33	303.52	304.64
303.18	303.38	302.86	304.59	303.68	304.14	302.94	303.42	302.82	303.6	302.88	303.23	303.13	303.73	303.42	302.92	305.27	302.27	302.3	302.54	302.83	302.13	304.04	302.02	303.92	303.46	303.41	303.54	303.54	303.84	301.9	303.77	303.66	301.8	303.34	302.43	303.8	302.67	304.26	304.12	304.29	303.68	302.44	303.05	304.04	302.74	302.64	304.35	302.52	302.6
318.76	317.71	318.3	316.93	319.38	317.03	318.3	318.49	318.51	318.23	318.86	318.37	317.48	319.06	317.38	319.27	318.3	319.09	318	318.02	317.79	318.24	316.9	319.63	319.51	317.81	319.29	318.16	319.6	318.2	318.35	317.26	317.07	319.07	317.85	319.11	317.11	318.86	318.71	320.01	317.62	317.91	317.38	318.28	317.83	317.53	317.63	318.02	316.54	317.87
319.19	317.27	317.23	317.36	316.46	317.36	316.36	316.55	316.98	318.27	317.22	317.93	315.9	317.33	316.95	316.71	317.64	316.64	318.01	317.83	316.34	318.33	317.68	317.86	317.24	317.25	317.54	316.63	317.01	317.4	317.63	316.6	317.76	317.05	316.87	316.81	316.23	316.92	316.73	317.44	317.39	317.96	316.6	318.38	315.88	317.75	316.34	318.41	318.08	319.41
301.74	302.23	302.7	303.49	303.08	302.24	302.04	301.81	303.34	302.56	303.05	302.74	303.27	302.81	302.48	302.66	302.66	302.9	303.64	303.36	302.6	301.72	302.16	302.19	302.6	302.77	303.33	303.41	303.21	304.02	303.23	303.16	303.02	301.44	303.78	301.1	302.91	304.2	302.06	301.76	303.22	303.77	302.65	300.76	302.89	303.66	302.73	302.03	302.48	302.33
304.61	305.02	304.78	305.56	305.82	306.5	304.61	304.87	306.02	304.89	306.52	306.06	305.75	305	304.63	306.65	305.75	306.37	306.32	305.29	305.22	304.61	305.79	305.67	306.97	307.12	305.64	307.04	305.54	305	306.15	304.92	305.22	306.24	304.62	306.81	305.58	305.33	307.23	305.94	304.94	305.91	306.13	307.01	304.96	305.35	304.24	304.92	305.89	305.2
303.84	304.07	303.96	303.76	304.44	304.91	304.21	304.52	303.95	303.6	304.44	303.23	304.65	303.41	305.61	304.96	303.47	304.15	304.6	303.22	303.89	303.87	303.46	304.74	305.13	304.53	305.48	304.5	303.43	303.49	303.41	303.97	304.58	304.23	304.1	305.02	305.83	303.31	303.71	304.04	304.48	302.84	303.82	304.56	304.24	304.58	303.22	303.65	304.2	303.57
304.11	303.82	303.38	304.15	303.85	304.34	302.69	304.1	303.95	303.45	303.53	304.2	304.74	304.13	303.84	303.57	303.66	303.62	303.06	303.78	303.79	303.78	303.96	304.04	304.73	303.41	303.71	304.16	303.29	303.44	302.52	304.31	303.67	303.17	303.69	302.98	304.64	304.47	304.27	302.84	304.53	303.41	303.31	304.35	305.13	305.56	303.21	302.87	305.23	303.98
314.8	314.48	313.9	314.59	314.39	313.66	314.4	314.47	315.08	312.89	314.86	314.52	314.99	313.73	314.77	313.07	313.51	314.57	313.02	314.6	312.76	313.49	314.39	313.97	313.49	312.95	313.77	314	313.12	314.97	314.77	313.82	313.16	314.62	312.51	314.2	313.85	314.93	314.04	314.04	315.09	314.35	314.92	314.21	313.91	314.19	313.91	313.99	312.89	314.18
300.65	300.11	299.95	299.98	299.08	300.67	299.66	300.01	299.55	300.44	300.22	299.91	301.21	299.93	301.2	300.04	300.82	300.12	299.44	300.92	299.98	300.27	300.21	299.13	299.66	298.59	299.29	299.82	300.88	301.04	300.65	300.83	300.26	300.31	299.78	299.2	299.59	299.11	300.16	299.44	300.39	300.53	298.99	300.3	300.9	300.98	300	299.56	298.46	300.11
305.9	306.97	306.22	305.59	306.18	307.26	305.8	306.37	306.44	306.66	306.47	307.16	306.52	307.47	306.03	305.79	305.69	305.96	305.65	306.24	306.77	305.54	306.03	305.24	305.42	305.25	305.36	305.14	306.46	306.73	304.86	306.17	305.77	305.94	306.49	305.63	305.43	308.11	305.89	305.64	304.43	306.54	305.99	305.94	306.55	305.89	306.28	306.86	306.34	304.24
303.03	302.05	302.68	301.68	302.28	302.7	303.21	303.1	302.18	303.3	302.56	301.92	301.24	303.26	304.37	302.97	303.25	302.19	302.92	302.24	302.87	303.53	302.22	302.73	301.87	301.6	302.75	302.44	304.06	303.67	302.48	303.3	302.86	303.89	303.17	301.2	302.92	302.03	302.75	303.83	303.3	302.45	302.53	302.89	303.05	303.73	302.12	303.15	301.67	302.64
304.47	304.38	304.12	303.77	304.94	304.69	304.13	303.81	304.97	304.2	304.32	303.22	304.2	306	304.7	303.91	304.14	304.96	304.04	304.47	304.85	303.36	305.64	305.13	304.72	303.4	303.64	304.47	303.49	303.19	304.36	303.87	304.18	304.76	305.32	303.81	304.48	304.12	303.73	305.36	305.86	305.9	304.42	305.71	304.81	304.38	304.13	306.04	304.73	303.59
317.41	315.63	316.56	316.46	315.98	316.11	317.13	317.87	316.03	316.47	316.9	318.02	317.75	317.08	316.87	317.83	316.39	316.34	316.77	317.09	316.52	316.53	316.09	317.38	317.75	316.25	316.37	316.81	315.29	316.79	316.36	316.66	317.31	316.15	316.57	316.69	315.74	317.09	316.76	317.12	316.63	317.87	316.64	318.23	316.82	317.2	316.57	316.17	315.92	317.34
309.53	310.73	311.6	309.46	309.8	310.85	311.01	311.28	310.63	311.27	309.42	309.36	310.96	310.71	309.93	312.35	310.37	310.76	310.76	310.7	309.75	310.56	310.88	310.57	310.49	311.14	310.37	311.76	309.22	310.95	309.76	309.59	311.96	309.07	310.36	309.01	310.42	310.9	309.89	310.72	310.22	309.25	311.1	310.49	310.21	309.43	310.47	310.79	310.61	310.94
315	314.57	314.82	314.21	314.91	313.71	316.34	315.53	315.72	315.07	315.99	313.89	315.13	315.13	314.54	313.48	315.29	315.83	313.42	315.01	315.4	314.97	316.07	315.39	316.34	314.75	313.6	315.13	314.7	314.18	314.79	315.02	314.58	314.49	315.67	315.02	315.32	314.81	316.48	314.82	314.53	315.66	314.19	314.83	314.83	316.11	313.88	314.05	314.91	313.88
302.87	302.97	303.7	302.06	302.37	302.39	300.64	303.07	301.81	302.28	303.26	301.13	301.17	302.23	303.46	301	302.51	302.76	303.45	302.16	303.04	302.76	302.61	301.21	301.54	302.12	302.37	302.91	302.48	300.61	302.15	302.03	303.27	301.38	302.43	302.08	301.87	302.5	302.04	302.31	303.35	302.57	302.19	302.59	301.8	302.14	302.83	302.23	301.38	301.84
303.67	304.36	303.82	305.1	303.77	304.59	302.84	303.77	302.61	304.17	303.24	304.98	302.94	303.31	303.51	302.7	303.18	304.17	304	303.4	304.34	303.25	303.91	304.02	303.04	304.08	302.92	304.05	303.34	304.09	302.95	303.43	304.29	303.52	302.92	303.48	303.56	304.17	304.23	303.31	304.5	303.47	302.37	303.63	304.54	305.59	303.04	302.49	303.84	303.92
312.69	314.05	313.63	311.58	313.2	313.26	312.48	313.18	312.78	314.28	313.78	313.13	313.56	313.8	313.07	314.32	311.87	312.96	312.98	313.01	311.95	313.93	313.43	313.11	312.97	312.96	313.84	312.03	312.85	314.73	312.72	313.58	313.22	312.97	312.22	313.17	313.32	313.11	314.02	312.49	313.72	312.65	313.23	312.69	314.56	312.87	313.62	313.26	313.34	311.99
301.51	300.18	301.19	301.36	301.19	300.54	301.96	300.91	301.01	301.18	300.41	301.9	301.3	300.79	301.03	302.11	300.05	300.6	300.7	300.94	302.03	301.63	301.22	300.78	301.12	301.01	300.56	301.86	301.46	301.45	300.24	300.4	298.55	300.82	301.89	300.7	301.49	300.62	300.02	300.97	300.96	301.14	301.85	300.61	299.78	300.67	301.95	301.18	300.73	301.74
304.42	303.63	303.62	303.83	304.54	305.32	304.97	304.69	303.16	304.49	302.84	304.05	303.53	302.98	303.98	302.26	303.64	303.79	303.2	302.42	303.13	303.78	302.87	304.44	303.64	302.66	304.07	302.65	304.7	303.1	305.37	302.61	302.34	304.37	303.32	302.27	302.87	302.07	303.27	303.29	303.53	303.13	303.63	304.02	303.43	303.41	303.92	303.21	303.44	303.75
306.4	304.9	305.66	305.28	306.74	306.59	306.09	306.16	305.38	306.2	306.43	307.54	305.15	305.43	306.26	307.15	305.21	306.04	305.14	306.07	308.1	306.97	306.78	305.42	306.2	307.04	307.02	306.21	305.58	306.48	306.23	306.13	305.92	305.61	306.81	306.12	306.8	306.18	305.3	307.25	305.43	304.85	306.41	306.23	304.92	306.4	306.98	306.58	306.58	306.82
302.41	302.55	302.17	302.48	302.74	302.08	302.69	302.81	301.64	301.87	303.51	304.1	302.83	302.01	303.65	302	302.13	303.71	303.33	303.64	303.54	302.21	303.27	303.56	301.56	303.72	301.43	302.82	302.18	303.07	304.02	302.28	302.52	302.42	303.15	302.83	303.23	301.93	302.28	303.06	302.36	302.13	303.71	302.67	301.54	302.82	302.99	302.45	302.26	302.04
303.78	303.73	302.27	303.35	303.25	303.23	303.41	302.5	302.45	303.5	303.21	303.31	302.78	302.52	303.43	303.3	302.52	302.6	302.95	301.15	303.3	303.41	302.94	304.16	304.42	302.71	303.46	303.58	304.04	301.56	303.63	304.08	304.59	303.18	303.12	303.8	302.89	304.62	302.75	303.47	302.89	304.1	303.21	302.68	304.47	302.74	302.74	303.72	301.75	303.1
313.93	315.55	313.96	314.34	315.04	314.88	314.69	315.77	314.19	313.87	315.44	314.84	314.18	314.36	313.74	315.68	314.13	314.36	314.9	315.78	314.93	314.83	315.2	315.52	316.57	315.4	315.65	314.51	314.37	314.47	314.19	313.6	315.77	315.05	314.86	314.65	314.68	315.06	315.13	315.03	315.62	314.96	314.79	315.87	313.9	315.7	314.46	315.12	315.01	315.17
302.58	302.06	302.55	302.4	301.79	303.43	302.7	303.74	302.21	302.38	300.86	302.77	301.9	302.24	301.81	302.55	301.91	302.25	301.48	302.75	302.69	301.75	303.27	302.79	301.65	303.13	302.3	302.33	301.87	301.77	302.61	302.2	303.23	301.5	302.12	303.39	302.48	301.96	303.49	302.83	302.45	301.91	302.01	302.12	301.16	302.58	301.75	301.96	301.98	302.52
314.87	315.08	314.43	315.13	315.34	315.38	314.46	314.04	314.81	313.28	315.08	315.93	315.16	314.08	314.46	315.34	314.59	315.99	313.63	313.83	314.15	315.29	314.45	314.47	314.51	314.35	315.45	314.97	314.3	315.12	315.94	315.62	313.41	314.77	313.53	315.22	314.63	315.31	315.48	315.05	314.05	314.21	314.62	315.77	313.92	315.79	313.99	313.97	313.45	316.81
316.58	318.93	317.83	316.54	319.75	317.46	317.71	317.99	317.04	318.14	318.02	320.39	319.09	318.26	317.86	318.3	319.24	317.46	317.59	318.82	319.86	316.48	319.02	317.87	318.09	317.57	317.63	319.3	318.62	317.69	317.76	317.74	319.47	317.23	317.45	318.31	318.03	317.71	319.11	318.64	318.13	318.05	317.54	318.1	317.67	317.39	318.36	318.33	319.47	318.25
312.4	313.02	313.26	313.06	312.79	312.63	313.47	312.05	313	314.03	314.24	314.58	312.99	311.99	313.7	313.75	313.29	313.48	313.16	313.8	314.07	313.59	313.27	313.38	313.82	313.87	312.87	314	312.34	313.04	313.02	312.21	313.48	312.62	312.54	313.55	313.02	312.99	312.3	313.02	313.44	312.42	313.04	312.31	313.15	314.16	313.9	313.65	314.52	313.26
307.42	306.38	307.14	307.73	306.92	308.38	307.07	307.26	308.85	306.34	306.21	307.93	307.54	307.76	307.23	306.71	307.1	307.49	306.38	308.13	307.69	309.35	308.63	308.33	306.96	306.94	307.14	307.22	308.09	308.62	306.27	307.59	307.28	307.96	307.71	306.62	307.28	307.57	307.6	308.39	307.39	309.37	307.72	307.79	306.92	306.93	308.3	306.56	307.94	307.77
295.03	293.14	293.96	293.23	293.01	294.39	294.34	294.1	293.33	294.76	294.66	293.19	294.03	294.61	294.95	294.7	294.82	293.97	292.88	294.68	294.87	293.99	293.59	294.09	293.76	293.76	293.93	293.56	293.57	294.82	294.53	293.83	292.85	294.31	293.39	293.87	292.9	294.59	294.71	294.46	292.43	294.08	294.34	294.61	293.71	295.51	293.29	294.25	293.99	294.08
327.9	326.9	328.83	328.48	327.84	328.2	326.56	329.76	327.8	327.59	328.78	327.22	327.59	328.2	328.42	330.1	326.86	327.6	327.62	327.8	328.54	328.88	328.13	327.11	327.02	327.55	327.31	326.54	326.35	329.66	326.51	326.54	328.71	327.96	328.23	327.9	327.27	327.59	327.62	327.02	327.65	327.22	327.17	328.11	327.64	328.22	328.23	327.84	328.14	328.24
304.1	303.55	304.89	304.77	303.79	305.12	304.97	305.6	304.88	304.11	304.24	304.61	303.65	303.76	305.36	303.5	305.19	304.89	304.43	304.66	304.75	306.66	304.06	304.43	305.29	304.9	304.19	303.69	304.03	304.06	304.77	304.11	303.93	304.04	306	304.98	303.71	306.02	305.21	302.96	304.58	303.73	304.54	303.38	304.53	304.54	303.91	305.1	304.3	304.17
311.64	310.46	313.13	311.11	312.6	310.39	312.21	311.23	312.04	312.8	311.07	310.22	312.47	311.31	310.49	311.62	311.68	311.57	311.65	311.59	310.77	312.53	311.51	311.36	312	311.2	311.45	312.27	311.32	311.56	311.35	312.17	311.31	311.64	312.01	312.15	312.19	311.36	310.82	312.71	311.09	312.19	312.67	311.84	311.26	311.85	310.9	310.98	311.27	312.26
314.95	313.99	314.84	315.41	315.05	314.73	314.95	315.25	315.53	315.06	314.79	315.35	314.94	314.82	315.89	314.19	314.55	316	315.7	316.08	315.55	313.31	314.43	314.85	314.9	314.48	314.28	314.32	315.07	314.23	315.65	315.18	315.56	315.19	316.06	314.26	314.03	314.89	315.21	314.62	315.71	315.47	314.98	315.28	314.47	313.34	315.86	315.81	313.97	315.08
303.55	302.99	305.18	304.15	303.83	304.65	303.89	304.69	304.14	303.22	304.46	305.62	304.15	305.06	304.26	302.94	304.16	305.46	304.72	303.82	302.48	304.98	303.16	303.24	303.43	303.91	303.52	304.8	303.42	303.55	303.25	303	305.23	302.68	303.16	305.16	303.38	303.61	303.79	302.23	303.91	304.99	303.57	304.63	303.75	303.73	304.41	304.62	303.39	304.16
314.27	315	315.09	315.63	314.58	315.39	314.57	314.08	314.13	314.48	314.47	315.68	314.97	313.97	312.99	316.09	315.63	315.09	313.68	314.03	315.09	313.59	315.21	315.14	314.37	315.25	315.23	315.64	313.38	314.84	315.07	313.97	314.07	313.61	314.82	314.7	315.55	315.3	314.71	313.61	314.51	314.63	315.39	315.4	316.25	315.2	313.73	314.35	314.64	315.31
307.46	306.39	306.59	306.42	306.8	307.27	305.7	307.61	306.34	306.81	306.75	306.5	307.88	307	306.67	306.57	306.58	306.3	306.14	306.98	305.41	307.27	306.16	305.8	306.77	306.21	307.86	306.34	306.64	306.58	306.93	307.84	307.25	306.87	306.71	307.49	308.57	307.35	307.4	306.61	306.72	306.38	305.24	305.88	306.52	306.45	306.61	305.76	307.77	305.87
306.32	305.43	304.61	304.99	306.97	304.9	305.53	304.85	306.05	306.4	306.9	304.86	305.06	306.45	305.64	305.08	305.54	306.83	305.54	305.59	306.33	304.32	305.78	305.42	305.34	307.22	307.37	304.19	305.64	306.5	305.02	303.81	305.86	306.47	306	306.46	306	306.36	305.89	304.25	305.16	306.09	306.3	305.12	305.41	305.67	306.87	305.54	306.06	305.81
315.55	314.6	315.22	314.79	315.36	313.78	314.86	315.13	314.65	314.51	314.95	314.81	315.03	313.85	315.76	313.61	314.16	315.53	316.05	314.66	315	314.89	314.61	314.73	314.98	314.74	314.33	313.47	315.82	316.95	313.6	314.53	314.41	315.97	316.27	315.34	315	315.49	313.76	315.36	314.76	315.27	315.55	314.82	314.19	315.93	315.93	315.01	314.63	315.66
302.46	303.23	302.54	301.72	302.37	302.95	301.87	302.61	303.41	302.8	302.82	301.77	303.57	302.19	303.02	302.63	302.37	301.32	302.19	301.96	303.72	303.03	303.72	301.53	301.7	302.68	302.74	303.79	302.03	301.04	301.58	301.68	302.51	301.87	301.65	302.33	302.42	303.72	303.78	302.57	301.27	302.05	302.41	301.34	302.83	302.51	302.12	302.3	302.82	302.81
297.26	297.89	296.1	297.2	296.81	296.54	298.72	295.71	297.03	297.06	296.97	295.83	298.06	296.79	297.94	296.82	297.4	296.65	297.64	297.64	298.22	297.39	296.29	297.29	296.39	296.6	296.07	297.76	296.68	295.72	297.35	297.93	296.58	296.71	297.86	295.5	296.86	297.98	296.38	297.1	297.96	297.45	296.88	296.03	297.21	296.67	297.3	297.7	296.75	296.16
300.3	301.62	300.81	299.62	300.24	300.07	301.28	300.57	300.7	300.58	300.65	301.71	301.45	301.15	300.49	301.36	299.61	298.82	299.54	300.69	301.6	302.13	300.29	301.01	301.83	300.6	302.15	301.93	300.25	301.93	300.77	300.99	300.41	302.11	302.47	301	302.51	301.24	301.68	300.36	300.23	300.71	301.07	301.3	300.87	301.38	301.56	301.47	300.63	301.05
302.76	302.99	302.52	302.67	305.12	303.42	303.28	304	303.11	301.61	303.47	303.17	303.26	302.52	303.55	303.97	301.66	303.41	303.3	303.43	302.89	304.65	304.78	303.16	303.85	303.35	303.63	303.39	303.06	303.26	304.53	302.85	301.82	303.04	301.92	302.6	302.53	302.5	303.84	304.43	302.73	304.42	302.25	302.47	304.83	302.43	303.65	303.02	302.59	303.8
306.64	306.1	306.66	305.48	305.96	306.81	304.35	306.69	306.22	306.27	305.67	306.06	306.65	305.94	305.51	305.57	304.72	306.23	307.43	306.15	306.29	305.8	306.22	307.09	306.85	305.96	306.95	305.66	305.98	305.38	307.83	307.07	306.35	305.89	305.72	305.35	306.21	306.31	305.85	304.75	304.89	305.82	306.36	306	305.83	305.97	305.1	306.39	306.64	306.03
313.63	313.21	313.35	313.96	313.41	313.04	313.7	313.36	313.22	313.81	313.16	314.02	312.56	312.08	313.36	312.95	314.32	312.74	313.02	313.37	313.37	313.87	312.97	313.45	313.46	313.66	312.86	312.48	313.39	314.53	313.62	312.8	313.48	313.46	314.22	312.18	314.03	314.95	314.32	312.61	312.44	313.45	312.74	313.03	312.42	312.94	313.32	313.36	314.26	313.88
316.02	314.34	315.14	317.37	315.47	315.89	315.97	315.87	315.98	316.42	315.7	314.8	317.43	315.48	316.16	315.84	316.68	315.81	314.77	314.46	316.09	316.29	315.26	317.13	314.87	316.2	315.6	315.07	316.58	315.85	315.68	316.16	315.34	317.2	314.44	315.85	315.66	316.64	315.99	316.21	316.06	316.24	315.57	315.74	316.85	315.89	316.09	316.45	314.91	316.31
296.56	298.72	296.03	295.79	296.27	296.24	298.01	295.62	297.33	295.62	297.24	295.89	296.94	296.35	297.24	297.93	295.97	297.11	295.5	297.28	297.18	297.23	296.74	297.58	295.33	297.3	297.16	296.3	296.92	296.98	296.55	298.27	297.02	297	297	296.83	296.92	297.72	296.91	295.45	297.26	296.41	297.06	296.86	296.66	297.11	297.05	296.3	296.54	298.18
312.89	312.55	313.43	313.47	313.54	312.84	313.09	312.23	312.72	313.42	314.16	313.48	313.64	313.37	313.47	313.33	312.83	312.77	312.76	314.25	313.7	313.33	314.6	314.22	312.83	312.01	312.76	312.26	313.65	313.11	312.91	312.36	312.08	313.47	312.42	313.55	313.64	312.41	312.42	313.14	311.93	312.64	312.99	313.4	313.39	313.01	312.57	313.05	313.03	312.98
319.46	319.19	319.07	318.41	318.1	319.48	321.01	319	319.47	319.82	319.28	319.77	319.8	319.05	319.13	320.34	319.16	318.39	318.55	318.54	318.57	319.65	319.04	319.92	318.15	319.66	317.73	319.77	319.06	318.88	319.21	318.62	318.68	318.42	320.01	319.74	319.1	317.79	318.88	319.6	317.93	318.88	320.05	319	319.14	318.51	317.9	319.42	319.34	320.64
314.2	312.01	314.83	314.14	312.87	313.87	314.74	315.18	313.62	312.87	314.32	314.84	315.54	312.77	315.15	314.35	314.19	313.37	314.44	313.7	314.45	314.28	314.67	312.87	314.04	313.62	314.76	312.7	312.89	313.96	313.79	314.47	314.09	313.93	313.19	314.28	313.99	312.95	313.75	314.77	313.89	313.9	313.72	313.84	314.43	312.86	313.58	313.62	314.62	313.72
303.99	303.4	304.2	302.79	303	302.49	303.84	302.8	303.63	301.75	303.26	303.14	304.4	304.96	302.31	303.44	303.22	303.93	302.18	303.28	303.12	304.2	303.58	304.38	303.82	304.46	302.32	303.48	302.53	302.49	302.88	303.8	302.5	302.14	303.19	302.86	303.75	302.69	303.83	303.48	303.47	302.69	302.66	303.77	304.05	302.54	302.95	302.24	302.73	304.76
296.43	294.67	294.73	296.02	295.11	294.02	294.94	295.1	295.87	295.03	295.18	295.61	295.67	293.7	294.91	295.28	295.32	294.03	295.52	294.53	294.18	295.51	293.98	294.17	295.67	293.84	295.31	294.32	294.4	294.49	294.45	294.57	295.15	294.67	295.1	295.87	294.47	295.45	295.21	295.5	295.2	295.95	296.45	295.37	295.73	294.27	294.26	295.65	294.39	295.68
297.29	297.39	297.51	297.42	296.97	297.09	297.05	297.37	297.62	296.12	296.61	295.24	297.17	296.7	296.07	297.1	297.49	295.9	297.32	296.46	296.72	297.69	297.05	297.84	297.23	297.18	297.13	297.52	295.82	296.71	296.91	297.63	297.08	296.87	297.93	296.81	296.42	296.19	296.53	296.53	296.79	297.9	296.92	297.51	297.64	296.22	297.14	297.09	296	297.09
293.15	294.49	292.74	295.28	293.98	293.39	293.85	293.92	293.37	292.63	293.9	294.52	293.69	294.47	292.81	293.64	293.04	294.48	294.5	294.42	293.09	294.55	295.65	294.39	293.4	294.26	294.39	293.12	295.16	294.58	293.75	295.68	293.94	293.58	295.63	292.92	292.96	294.13	294.6	294.19	294.66	294.22	293.62	293.89	294.44	294.56	295.2	293.45	293.58	293.7
318.19	319.76	318.89	320.09	319.33	317.7	320.16	319.81	320.97	318.67	319.32	319.42	319.64	319.93	320.6	318.92	318.26	319.69	319.24	318.62	319.12	319.39	317.95	319.26	318.55	318.67	319.69	318	318.96	319.38	318.91	319.42	317.89	319.55	319.09	319.12	319.38	320.52	318.74	319.92	319.94	318.96	320.18	319.48	319.2	319.36	320.66	319.03	318.66	318.94
317.98	317.63	318.6	317.57	318.43	318.76	318.66	317.99	319.65	318.31	317.51	317.49	318.77	318.28	316.54	317.7	318.26	318.27	318.6	319.1	317.72	318.84	318.62	319.01	317.33	318.04	318.39	318.16	318.6	317.45	317.42	317.25	317.77	318.44	319	317.6	316.41	317.79	317.95	317.74	317.87	317.92	316.74	318.01	319.05	316.12	317.38	317.43	319.25	319.7
319.67	318.7	319.17	318.72	317.01	319.5	319.39	318.54	319.1	318.69	318.58	318.65	317.94	318.25	318.75	317.67	318.9	319.58	319.2	319.72	318.83	318.19	318.92	318.86	319.94	320.46	318.35	319.07	319.04	317.54	318.73	318.46	318.73	318.43	319.45	318.27	318.43	318.23	318.23	317.46	317.57	319.12	317.63	318.96	318.7	319.1	320.16	317.25	318.61	318.49
312.16	309.64	310.31	310.08	310.25	310.91	311.38	311.14	310.77	310.17	311.28	310.84	310.95	310.78	311.31	309.98	310.6	310.79	311.26	309.45	310.61	309.38	311.16	312.19	311.24	310.33	310.21	309.63	310.94	310.54	311.15	311.02	310.3	311.73	311.39	310.37	310.56	310.04	309.26	310.72	311.21	311.89	310.65	310.11	311.14	310.69	311.61	310.98	309.3	312.28
312.4	312.14	313.36	311.98	312.58	311.58	311.67	311.53	311.89	312.75	312.65	312.36	311.44	313.29	313.58	312.92	312.33	310.66	311.95	313	313.71	312.64	312.39	311.64	312.04	311.81	311.56	311.85	312.55	312.62	312.05	312.31	312.73	311.64	313	311.83	312.99	312.36	311.09	312.6	310.9	311.67	311.85	311.68	312.85	312.28	312.06	312.34	312.02	311.36
316.15	315.95	316.38	315.04	315.56	316.83	316.03	315.15	315.14	315.86	316.11	314.87	314.32	317.1	316.85	315.35	316.92	315.92	316.4	315.99	316.48	316.05	316.96	314.91	316.62	315.23	314.99	315.48	316.46	316.38	316.23	314.64	315.7	313.97	316.57	315.04	315.52	315.55	316.17	315.43	316.42	316.39	314.99	316.54	316.34	316.31	315.23	315.84	315.39	316.22
294.97	294.61	294.88	295.36	293.6	295.91	295.42	296.22	294.32	295.51	295.01	294.24	294.74	293.77	295.35	295.3	296.04	294.57	295.09	295.58	294.51	295.74	294.88	295.47	294.34	294.3	293.94	295.78	295.8	294.49	295.26	295.2	296.13	296.03	294.73	294.38	295.24	295.45	295.4	294.53	295.61	294.83	295.21	294.22	295.61	295.77	296.13	294.88	295.41	294.8
317.94	318.84	318.53	318.61	317.83	317.84	318.09	318.56	318.78	317.8	318.31	318.3	318.32	317.3	316.48	317.96	318.21	318.54	318.83	318.06	318.29	317.96	318.48	317.48	318.48	319.05	318.38	319.32	318.42	317.34	318.85	319.22	316.86	317.31	317.65	317.65	317.52	317.89	317.21	317.51	318.55	317.17	317	318.75	317.06	317.79	317.07	318.35	317.02	318.82
320.19	317.44	319.49	319.71	319.21	318.74	318.14	318.78	318.61	319.06	318.43	318.92	318.78	320.65	317.58	319.33	319.3	318.38	320.26	318.12	318.31	318.94	319.15	318.78	318.88	318.51	318.83	318.31	317.92	319.21	318.54	318.01	317.95	317.49	318.92	319.92	319.07	318.41	317.91	318.43	319	318.81	318.94	317.93	318.69	317.68	317.27	318.04	318.45	318.76
327.72	327.22	327.93	327.6	328.95	326.19	327.72	327.99	328.45	327.29	326.8	326.76	328.69	326.12	328.18	327.66	327.15	327.4	327.52	328.4	326.42	329.44	327.56	327.3	328.65	326.45	328.33	328.87	328.02	326.74	327.1	327.15	327.85	328.82	326.47	328.75	327.47	327.8	328.47	327.11	326.77	327.35	328.05	327.07	327.68	328.32	327.99	326.61	327.47	328.34
327.9	328.11	327.6	327.4	327.9	328.44	328.49	328	327.53	328.85	327.15	328.41	328.28	327.13	327.89	327.84	328	327.81	328.05	327.26	326.71	326.87	327.73	328.02	328.51	327.82	327.66	327.68	327.48	327.76	327.27	328.08	327.99	327.11	327.8	327.76	327.99	328.5	328.55	327.43	327.51	327.83	328.11	329.56	328.02	328.95	327.72	326.56	327.58	326.9
295.48	296.02	295.36	296.45	294.26	294.16	295.56	295.38	295.57	295.04	293.58	294.85	295.2	294.64	294.52	293.84	295.01	295.02	295.24	295.12	294.29	294.63	293.32	295.61	295.13	294.6	296.27	294.1	295.81	294.25	294.76	294.96	294.86	295.64	294.76	294.71	295.14	293.49	294.12	294.2	296.29	294.58	295.44	296.42	294.47	295.45	295.06	294.75	295.51	294.67
313.58	314.96	315.59	314.32	315.09	313.64	314.22	315.22	314.25	315.82	315.03	314.12	314.85	315.4	315.05	314	313.53	314.91	315.25	316.34	315.05	314.44	314.23	315.71	313.89	314.51	314.27	314.73	314.94	314.67	315.05	314.5	313.91	312.31	315.11	314.58	314.18	315.32	315.84	315.2	315.47	313.73	314.39	313.79	314.53	314.63	313.9	314.83	316.34	315.23
303.45	303.34	304.01	304.48	303.38	302.39	302.96	303.39	302.88	303.16	303.37	303.18	302.55	303.85	302.23	302.68	304.14	304.99	304.38	303.39	303.18	303.9	303.95	302.21	303.13	303.76	303.32	304.06	302.49	304.85	303.61	303.26	302.54	303.16	303.92	304.12	302.12	303.52	302.31	303.51	303.36	302.53	303.49	302.19	303.61	303.59	303.57	302.83	304.36	303.92
326.39	327.18	326.62	327.53	325.86	327.05	325.92	327.04	327.68	325.62	327.67	326.89	326.76	327.22	326.49	326.55	326.41	327.16	327.27	328.6	325.88	326.55	327.82	326.98	328.35	327.91	326.88	327.41	327.42	327.53	326.44	326.75	326.43	327.18	327.36	326.21	326.51	326.29	326.99	326.72	325.96	326.36	327.68	327.26	326.79	327.5	327	325.89	326.05	328.29
[truncated: 150 more columns]
