# Supplementary material for: Genetic dissection of main and epistatic effects of QTL based on augmented triple test cross design
Source: PLoS One. 2017 Dec 14;12(12):e0189054. doi: 10.1371/journal.pone.0189054 (PMC5730204; doi:10.1371/journal.pone.0189054)
Supplement: S9 Supporting Information — (ZIP) [file pone.0189054.s009.zip › z5_500_0.8_5.csv]

325.39	323.46	325	326.15	324.36	325.28	323.95	327.08	325.24	324.51	326.62	326.26	326.81	324.45	325.16	325.75	325.24	325.26	324.53	323.44	325.6	327.3	324.06	324.65	327.58	323.8	325.18	325.65	323.17	325.41	325.97	323.87	327.76	324.49	324.44	324.57	325	325.42	324.73	326.24	325.84	326.08	326.31	323.54	325.6	326.09	324.07	324.27	324.48	324.51
314.2	313.48	314.46	313.47	314.99	315.25	313.14	314.28	313.79	313.42	313.71	313.47	313.35	314.69	314.71	313.18	315.05	312.99	315.32	314.58	314.01	315.04	315.42	315.12	312.78	314.66	313.47	314.65	315.11	313.39	314.89	312.99	314.24	314.01	312.76	311.88	314.96	313.8	315.51	313.41	311.85	313.14	313.47	313.65	313.43	314.77	312.94	312.88	312.22	314.64
304.72	304.23	304.27	304.33	303.22	306.12	302.47	304.07	303.76	303.67	303.45	305.69	302.84	304.3	303.64	304.76	303.24	303.22	305.68	302.82	304.74	304.34	304.34	303.87	301.36	303.54	303.95	304.01	304.63	303.87	303.61	303.84	304.13	304.88	306.02	305.17	304.88	304.37	303.61	304.23	305.13	303.96	305.86	303.47	304.06	304.19	302.67	306.42	303.7	304.32
315.63	314.57	316.77	317	315.16	313.79	315.49	314	315.21	315.61	315.05	317.36	316	315.04	314.68	317.82	315.65	316.5	314.84	317.19	314.58	316.34	316.29	316.14	315.2	316.03	316.12	315.86	315.47	317.3	316.54	316.08	317.8	316.29	315.88	315.52	316.53	314.18	317.21	317.26	316.06	315.82	315.49	313.85	312.98	316.59	315.44	315.36	316.29	316.49
316.15	317.78	316.68	315.83	317.19	317.31	314.47	317.93	315.12	314.34	316.32	316.19	317.94	316.94	318.88	315.94	318.68	314.49	316.31	317.89	316.54	315.57	315.73	317.38	318.08	317.53	317.96	316.9	316.13	317.06	314.88	316.74	317.36	316.45	317.13	316.75	316.26	317.66	317.88	315.62	316.18	317.77	314.85	315.95	315.11	317.98	317.13	316.6	316.4	316.94
293.08	293.19	292.14	293.2	295.14	294.03	293.68	294.54	295.52	293.03	293.15	294.21	293.69	294.33	294.14	294.21	293.5	294.67	295.76	294.2	294.02	293.34	293.91	294.49	293.61	293.58	293.7	294	293.62	294.44	293.14	295.91	295.35	294.91	294.55	294.08	294.51	293.92	294.7	294.15	293.24	293.22	293.78	294.64	294.16	293.97	293.77	295.39	293.85	293.69
303.92	302.96	303.25	302.32	304.78	303.75	302.19	302.48	303.22	303.26	301.89	302.87	304.26	304.69	302.75	303.59	304.37	301.63	302.36	304.45	303.35	304.43	303.16	303.21	303.5	305.02	301.76	304.3	303.52	302.3	302.82	304.32	303.74	304.35	302.08	303.36	303.25	304.24	303.02	304.36	304.23	302.33	302.84	304.36	303.84	302.47	302.57	304.48	304.89	302.59
293.48	294.23	295.16	292.94	294.52	295.3	294.21	293.69	293.6	291.62	293.92	295.72	294.55	293.25	296.13	293.96	292.47	294.9	292.92	294.23	294.27	293.65	292.61	295.02	294.35	295.15	294.15	294.06	295.99	295.12	294.37	294.65	294.28	292.04	293.71	293.49	293.42	294.51	293.01	293.84	294.97	292.94	293.89	295.1	293.79	293.29	295.42	294.78	293.79	294.05
307.57	308.62	305.34	306.21	307.67	305.98	305.83	308.28	305.93	306.94	306.03	306.39	306.91	307.2	305.57	305.99	308.03	307.25	304.55	308.12	305.81	306.1	307.33	306	306.02	306.39	307.98	305.12	306.4	306.31	305.72	306.69	307.03	306.82	307.54	306	306.75	306.51	308.16	306.03	307.92	307.95	306.86	307.17	305.57	306.58	307.58	305.74	305.99	304.6
318.03	319.37	320.35	319.43	319.24	319.03	319.65	318.48	319.09	321.5	320.1	318.79	320.98	318.59	321.53	320.03	320.87	320.18	319.67	320.4	318.55	319.62	318.19	320.91	317.59	318.86	319.8	319.94	319.81	319.81	319.1	318.53	319.32	321.55	318.99	319.83	317.96	319.11	321.09	320.72	320.66	319.68	318	320.3	318.8	320.4	318.99	319.73	317.18	319.64
325.63	326.3	327.27	327.82	326.39	327.37	326.87	328.77	327.97	328.39	328.91	326.22	326.55	325.96	326.74	326.14	326.91	326.19	325.89	327.85	327.12	327.82	327.68	326.24	329.04	328.57	327.16	326.1	329.26	326.07	324.93	328.84	326.13	328.26	326.61	326.75	328.23	324.74	326.5	328.35	326.06	326.14	326.45	325.04	327.43	326.31	327.42	328.16	326.23	327.14
317.72	317.94	319.32	317.8	319.42	318.31	318.76	320.38	319.42	318.14	319.96	319.31	317.39	317.49	318.85	318.52	319.46	319.79	318.63	317.98	316.02	318.99	317.67	318.14	318.98	318.15	317.15	319.65	318.66	319.45	318.46	317.39	317.12	317.9	318.66	318.45	317.11	316.94	317.35	318	318.28	318.22	319.3	317.8	318.44	318.49	319.07	317.58	318.53	320.12
307.29	306.24	310.25	307.12	308.05	307.09	306.48	307.38	307.46	308.47	307.5	307.4	306.82	307.2	307.37	307.92	307.79	307.14	306.63	307.54	306.39	305.89	307.62	307.79	309.43	308.14	305.4	307.22	307.98	308.28	307.16	307.49	307.4	306.64	308.34	307.8	305.6	306.53	308.57	308.55	307.43	307.09	306.28	307.31	307.79	306.72	309.14	308.29	306.33	307.85
303.75	305.9	303.46	304.16	305.19	304.74	305.98	304.02	305.33	303.69	305.38	306.53	305.82	306.04	303.27	303.9	304.81	304.48	304.87	305.24	304.29	304.77	304.74	305.94	305.99	304.48	304.37	306.31	305.24	306.18	304.98	304.92	303.21	305.79	303.45	304.12	305.17	304.2	303.39	304.5	305.43	304.18	307.77	305	305.76	304.57	303.83	305.34	305.23	305.34
302.98	304.51	302.94	303.34	303.8	303.11	302.84	304.41	302.81	302.06	303.16	303.64	301.92	304.75	300.63	303.24	303.46	303.3	302.46	301.42	301.43	303	302.08	301.48	303.69	302.49	302.59	301.26	302.46	303.34	303.48	300.16	300.88	302.22	303.01	301.31	301.35	302.88	302.14	301.05	301.34	301.17	301.81	303	304.83	303.24	303.01	303.04	302.89	303.74
313.5	312.58	312.18	312.66	312.19	312.05	313.21	312.06	312	310.73	313.57	313.93	312.21	312.15	312.29	312.43	311.35	313.1	313.84	312.91	311.43	313.67	312.4	312.32	310.83	312.91	313.86	312.16	312.97	311.86	311.39	312.56	313.2	311.55	312.31	313.54	312.19	312.27	312.37	312.04	314.05	313.42	313.22	311.93	311.66	311.78	313.55	313.66	312.09	311.93
327.11	329.56	328.4	327.6	327.54	328.9	329.76	327.18	328.98	326.89	327.32	328.24	328.01	329.49	327.9	327.31	327.07	329.92	328.21	329.09	328.15	329.9	327.49	329.32	329.37	328.97	327.88	328.16	327.77	328.69	328.96	329.01	330.09	327.01	327.03	329.29	328.14	328.68	328.95	328.02	329.46	328.28	328.51	328.84	328.24	328.07	328.61	326.26	326.93	328.14
306.59	305.37	304.81	305.17	303.53	306.78	304.91	305.3	304.55	305.96	303.43	304.67	304.77	306.16	306.23	304.29	305.49	305.92	305.76	305.36	306.56	304.66	306.34	305.38	304.72	307.16	305.95	304.64	305.15	306.38	304.16	304.82	305.02	305.45	304.36	304.6	306.49	305.32	304.73	304.69	304.42	304.49	305.28	306	304.82	305.05	305.81	305.9	306.16	303.57
304.36	303.79	304.33	305.46	303.85	304.15	304.38	305.68	302.81	305.73	304.39	304.64	305.13	303.59	305.48	304.69	304.53	303.84	304.48	303.64	305.78	305.18	303.49	303.71	304.62	306.2	303.33	303.28	303.48	304.83	304.14	302.84	306.79	303.91	304.13	304.32	302.78	304.08	304.74	305.06	303.57	303.69	306.29	303.85	302.2	304.72	303.83	305.48	304.01	304.75
302.21	304.11	304.8	303.09	301.89	304.21	301.48	304.44	304.01	303.02	303.12	304.15	304.54	302.63	303.41	303.46	302.63	302.59	302.77	304.74	303.89	301.81	302.97	302.67	303.32	304.87	304.18	303.96	305.34	302.42	304.27	303.32	302.98	303.82	302.39	305.03	304.67	301.66	303.97	303.12	305.03	303.27	301.75	302.66	303.03	302.56	302.14	303.08	302.62	303.32
307.35	310.37	307.94	307.77	307.18	309.43	308.78	309.33	309.27	309.13	308.21	308.76	309.53	305.69	308.16	310.49	308.56	309.7	307.42	309.09	309.43	307.48	308.42	309.36	309.5	309.25	308.52	310.41	310.98	309.3	309.35	309.77	308.34	310.75	307.64	310.01	308.76	311.57	309.83	309.76	308.69	307.71	309.26	308.86	307.22	307.4	309.62	309.7	308.49	309.19
301.76	301.07	300.08	300.68	299.91	300.75	300.6	302.51	302.02	300.97	301.76	301.88	301.56	299.29	299.74	301.94	298.9	302.99	301.29	302.19	299.94	302.64	300.19	301.55	300.1	300.16	301.41	299.8	300.18	300.53	301.42	301.28	300.15	303.33	301.37	300.59	301.34	301.09	300.37	298.87	302.21	301.31	300.56	300.36	300.56	301.39	301.55	302.05	301.36	300.33
315.25	314.34	313.44	313.48	313.91	314.4	315.34	314.94	312.89	314.43	313.8	315.01	313.52	315.2	313.96	316.24	316.07	314.44	315.47	314.36	315.04	313.69	315.39	314.29	315.81	313.95	314.92	314.82	313.92	315.29	313.75	313.5	316.52	313.66	315.13	314.58	314.56	314.49	314.9	314.63	315.33	315.95	314.04	315.17	315.19	313.71	316.91	314.45	316.8	313.64
310.82	312.52	310.02	311.83	310.29	311.55	312.77	310.8	310.66	312.23	311.97	311.56	311.32	311.9	309.29	309.49	310.86	311.59	311.55	313.27	312.25	310.96	313.27	312.38	310.12	311.99	311.61	311.35	311.03	310.73	310.83	312.5	313.25	310.88	311.24	312.82	311.72	311.22	312.07	312	311.82	311.1	312.08	312.55	312.45	311.72	311.5	310.06	310.14	310.52
312.46	311.43	311.98	312.14	314.6	313.37	312.26	313.57	313.04	312.69	312.6	314.8	311.68	312.72	312.1	312.71	310.65	312.25	314.77	314.9	313.25	313.4	313.7	315.76	312.92	312.95	313.54	313.45	313.05	313.78	312.03	315.21	313.02	312.56	311.88	312.01	314.04	312.41	313.19	313.2	313.34	313.09	314.54	315.31	314.71	314.17	314.01	312.65	312.54	312.91
308.47	310.12	307.53	308.67	309.09	308.08	309.66	307.44	310.75	309.44	308.31	309.98	308.7	310.33	308.64	307.98	308.82	308.27	307.71	309.25	307.58	310.83	308.16	310.41	310.08	307.91	308.73	310.14	308.32	308.86	310.05	307.79	307.73	309.36	308.04	309.06	309.41	307.37	308.65	308.21	308.77	308.32	309.25	309.16	308.3	309.53	308.51	309.77	309.04	306.89
329.04	326.46	327.18	328.67	326.92	326.3	327.35	326.95	330.17	328.85	327.34	328.61	328.77	327.3	327.2	328.36	325.98	328.11	325.72	325.87	328.41	326.07	327.89	327.86	327.06	327.65	328.15	330.3	327.88	328.16	324.49	327.26	327.32	328.04	328.86	325.17	325.03	327.74	327.43	327.94	327.56	326.99	328.88	329.14	327.79	326.48	327.49	328.51	326.71	327.85
311.87	313.26	312.56	311.67	311.61	311.78	313.55	312.55	312.36	314.44	311.53	311.64	313.64	313.64	313.66	313.32	312.66	312.61	313.3	311.6	313.49	314.07	311.89	312.08	311.97	311.59	312.39	314.64	311.81	312.98	312.23	311.68	313.32	311.17	310.59	314.7	313.53	312.16	311.82	311.97	311.46	312.95	311.91	312.4	313.67	313.59	313.01	313.13	311.92	311.46
297.58	297.93	295.32	296.68	297.76	295.54	296.89	296.69	296.95	296.24	295.65	297.66	295.74	295.3	297.36	297.52	296.12	297.05	296.32	295.58	296.23	297.63	296.93	295.8	295.61	296.72	296.32	296.75	297.65	296	296.13	296.9	295.55	294.94	298.24	297.63	296.62	297.05	296.24	296.94	296.86	299.6	295.21	296.56	299.09	296.01	298.03	297.8	295.63	297.96
308.83	308.75	308.06	309.66	307.86	307.77	308.04	308.55	310.13	308.62	306.72	309.59	308.64	309.44	307.54	310.13	308.43	309.42	307.32	309.21	310.64	308.82	309.55	307.34	309.36	310.05	307.57	306.78	310.05	308.49	309.14	308.09	308.66	308.79	311.35	309.23	308.7	309.16	308.38	307.93	308.36	308.79	309.37	309.08	309.26	307.87	309.36	308.72	307.77	308.44
317.32	317.49	315.52	318.56	317.9	320.11	319.84	317.57	319.29	319.21	316.9	317.58	317.65	317.95	317.96	317.57	317.61	316.71	318.4	317.88	319.77	317.38	317.82	317.33	319.1	318.06	318.31	317.85	317.2	319.16	318.65	318.61	318.96	318.79	318.98	319.11	317.49	318.59	317.64	318.12	317.97	316.31	317.03	317.52	318.63	317.81	317.87	316.53	318.21	318.45
303.25	304.07	303.76	301.96	304.11	302.36	303.34	302.99	303.69	301.9	301.91	302.92	301.28	302.6	302.94	302.37	301.81	302.98	304.12	303.14	302.73	302.56	304.74	300.97	302.63	301.91	303.4	304.14	301.7	303.18	303.41	304.07	301.18	301.88	304.7	302.58	303.64	301.37	304.83	301.93	303.33	303.66	303.38	303.7	303.28	303.95	302.7	301.55	302.48	302.03
314.96	315.35	315.2	314.67	316.06	315.47	316.32	316.1	313.31	314.81	315.31	315.61	315.32	314.87	316.01	314.41	315.17	314.06	314.98	313.56	313.95	315.59	314.65	313.11	314.27	314.74	316.09	314.25	315.01	314.69	313.01	314.25	314.76	313.43	314.85	313.81	313.83	314.56	315.35	314.51	314.62	314.52	315.9	315.93	313.93	311.56	313.61	314.04	315.34	313.63
310.84	311.41	311.7	312.12	312.18	311.87	312.06	312.41	313.04	310.77	313.23	312.91	312.67	310.98	312.4	313.49	313.93	311.33	311.92	310.89	313.78	311.05	311.76	313.17	313.04	312.66	313.45	312.22	313.03	310.62	312.34	314.2	313	312.81	313.62	312.3	312.69	311.22	311.78	310.57	312.04	311.39	311.61	311.15	312.37	311.2	314.06	312.09	312.92	312.4
301.74	303.92	302.26	301.44	302.68	302.73	302.15	302.03	301.31	301.66	301.69	303.51	302.03	301.06	303.44	303.46	300.7	303.49	303.53	302.18	303.66	302.57	301.55	302.64	304.64	302.1	301.22	303.05	303.67	300.63	302.65	303.65	300.8	302.63	302.06	301.85	302.67	301.11	299.67	302.85	302.29	301.94	302.01	302.47	301.48	302.92	303.52	302.63	304.3	301.23
328.71	328.12	325.87	327.68	328.84	326.34	328.44	327.38	327.41	327.35	328.46	326.51	327.93	327.52	328.48	328.6	329.48	329.93	328.14	327.43	328.36	325.03	328	326.83	327.64	327.85	327.05	327.71	327.68	327.14	327.58	327.72	327.69	328.6	327.24	327.72	326.8	328.26	328.18	325.83	326.35	329.15	327.24	327.82	328.13	327.21	326.99	328.01	328.14	328.15
313.96	313.65	312.43	311.89	312.64	312.5	312.97	312.45	311.86	312.92	311.33	311.96	313.93	311.46	314.43	312.98	311.66	312.16	315.5	313.22	311.66	313.36	312.03	314.26	312.49	313.71	314.34	311.13	313.47	312.49	312.92	311.74	313.12	314.33	313.69	314.74	313.28	312.28	311.96	313.84	313.58	312.94	312.53	312.42	313.96	313.56	313.59	311.26	313.05	313.52
300.8	299.33	299.25	301.05	300.93	299.71	297.73	300.45	301.08	299.71	300.83	301.56	298.96	301.36	299.43	301.43	300.54	301.67	299.49	299.12	302.23	298.96	300.33	298.5	301.54	299.33	300.63	299.54	300.36	300.08	300.95	300.67	299.66	299.97	299.28	298.08	300.54	300.25	301.02	301.15	299.99	298.02	298.55	299.92	300.53	299.93	300.49	300.36	301.29	301.04
302.01	302.69	301.69	304.12	301.55	302.48	302.31	301.32	302.37	301.96	301.22	303.12	302.43	300.77	301.78	303.16	303.35	302.61	303.49	304.08	303.79	302.94	303.44	302.4	304.36	302.89	301.22	303.44	303.55	303.85	301.55	302.64	302.89	302.39	303.27	302.7	303.47	302.88	302.89	301.69	300.18	303.22	302.91	303.29	303.72	303.73	301.45	301.82	302.11	303.11
317.64	318.69	317.92	318.07	320.02	319.44	320.92	317.15	317.56	319.26	318.54	318.98	320.38	319.64	318.11	318.68	319.16	318.91	318.18	319.26	318.54	317.37	317.8	318.86	319.68	320	319.09	318.2	317.7	319.36	318.06	318.96	319.54	318.01	318.57	320.05	317.59	317.8	318.68	317.65	319.92	319.27	317.56	319.01	317.93	317.4	319.4	319.15	318.33	318.18
303.73	303.38	303.3	302.23	304.55	304.49	303.82	304.54	304.67	305.27	302.35	302.97	304.87	303.76	301.44	303.12	304.78	305.62	301.55	302.93	304	303.56	302.77	302.72	302.45	301.71	302.52	301.4	303.45	303.66	304.67	304.1	304.35	305.15	302.94	304.31	303.41	302.06	302.32	303.29	304.05	303.84	304.52	304.41	303.16	303.79	303.4	302.9	303.26	304.21
314.14	315.03	315.3	314.71	315.33	314.82	314.76	314.24	314.97	314.94	314.5	316.88	315.11	315.67	313.5	315.21	315.3	316.17	315.47	313.51	315.31	313.91	313.22	317.36	315.53	314.88	314.71	314.02	314.32	313.41	314.09	314.68	314	315.27	314.84	314.69	314.02	314.14	313.2	315.11	315.68	314.13	315.06	314.07	313.97	314.94	313.35	314.63	314.63	314.63
313.51	311.06	311.66	311.21	312.74	313.08	312.83	311.32	312.25	312.31	311.72	313.43	311.66	312.22	313.66	311.91	312.51	313.01	313.14	313.82	313.52	312.58	311.88	314.16	312.3	312.32	312.93	311.54	312.19	312.65	314.52	312.63	313.57	312.52	312.41	313.43	312.21	313.23	312.54	312.65	311.15	311.63	312.99	313.06	312.57	311.2	313.88	311.08	313.45	312.91
314.06	313.65	314.15	315.05	314.21	314.47	314.33	315.55	314.71	313.97	314.46	314.9	314.2	315.35	314.18	313.78	314.15	314.22	313.46	313.05	314.5	312.69	312.67	313.41	314.08	313.79	314	314.28	314.28	312.6	313.05	313.5	313.14	312.63	313.76	313.99	312.42	314.22	314.72	314.87	314.02	314.66	311.76	312.93	313.25	315.54	313.87	314.56	313.44	313.19
302.53	302.53	302.12	303.09	301.9	301.72	304.18	302.71	301.57	301.28	302.84	302.87	302.44	302.91	301.46	302.89	302.01	301.88	302.07	302.23	302.04	303.21	301.55	302.66	303.59	303.05	304.08	303.63	302.22	304.05	302.97	302.14	303.32	302.29	303.49	301.15	301.75	301.19	303.75	299.27	301.63	303.77	302.48	301.71	302.76	301	301.44	301.43	302.79	303.02
314.89	314.2	314.09	313.7	316.49	316.15	313.99	315.71	314.85	314.81	315.26	317.39	312.52	315.99	315.41	315.86	314.63	314	316.41	316.93	316.38	315.15	314.83	315.7	316.57	314.38	313.73	314.95	313.92	316.16	315.18	315.68	315.16	313.85	314.48	314.1	314.21	313.75	315.84	316.05	316.23	317.6	315.9	317.66	315.49	315.67	313.44	314.1	314.99	315.1
299.05	301.82	301.17	301.13	299.5	300.2	299.37	299.81	299.44	299.22	301.24	302.02	300.12	300.14	299.63	301.26	300.12	298.77	298.71	298.72	299.56	298.62	299.23	298.27	299.86	300.21	299	299.61	301.74	299.59	298.42	302.07	298.87	299.47	300.61	299.53	299.74	300.08	299.59	299.69	298.99	298.79	299.72	301.2	300.41	300.44	300.31	301.46	300.63	300.22
309.49	309.5	307	309.24	308.36	308.53	308.47	308.86	307.96	309.9	310.4	308.57	308.99	307.65	309.14	308.54	308.52	310.11	308.94	310.1	308.74	308.66	307.87	309.05	307.91	308.86	309.98	307.43	310.46	309.25	307.68	308.96	308.59	309.79	307.9	308.07	308.26	309.98	307.84	310	307.5	309.4	308.86	309.25	307.78	308.68	309.62	308.9	308.61	307.7
303.19	304.63	303.5	302.73	303.66	303.75	303.25	301.87	299.79	301.26	305.04	303.83	305.81	303.06	301.85	302.24	302.9	303.25	303.39	303.63	301.57	303.8	303.81	304.51	302.67	303.05	303.12	303.12	302.55	303.84	303.65	303.06	302.71	301.13	303.88	305.17	304.09	302.64	304.76	304.01	306.39	304.25	303.78	304.69	302.79	303.5	303.45	304.78	302.83	302.8
303.54	303.84	303.57	303.12	304.14	303.11	304.43	303.12	304.6	303.43	302.18	301.67	303.33	303.43	302.88	302.82	303.24	304.33	304.03	305.03	302.43	301.36	303.56	302.07	302.03	302.84	303.65	303.7	302.9	303.49	304.65	302.67	303.5	302.24	303.35	303.01	302.72	304.32	305.34	302.43	304.5	304.27	304.08	304.76	301.59	303.07	302.91	302.17	302.74	304.35
329.11	327.13	328.56	330.25	328.27	329	328.32	328.52	329.08	328.11	328.16	326.97	328.12	327.42	330.48	328.26	329.27	329.73	328.93	327.05	329.36	327.03	327.21	329.46	327.94	328.8	328.13	328.98	327.67	327.66	328.49	330.1	328.24	327.32	328.87	328.66	328.47	329.33	328.71	327.91	328.33	328.89	328.27	328.51	329.06	329.06	328.05	328	326.47	329.91
294.61	294.99	294.33	294.76	295.39	295.07	295.09	294.23	294.41	295.38	295.7	295.48	294.52	296.27	295.47	294.72	295.06	294.63	293.49	295.59	293.86	296.12	294.88	295.48	295.36	293.42	295.08	295.17	296.24	295.58	295.5	295.79	294.22	294.19	294.56	295.1	295.13	296.56	295.94	295.25	295.67	294.94	294.96	295.25	296.34	296.15	295.03	294.51	295.08	295.01
304.03	303.98	304.15	304.47	302.67	303.26	303.34	302.89	302.29	302.05	302.1	302.32	302.95	305.82	304.13	304	302.58	303.26	303.85	303.68	301.98	303.54	300.32	301.37	303.86	303.41	301.76	303.62	303.22	304.19	304.46	302.18	303.85	304.69	302.5	301.26	303.5	302.89	303.26	302.47	304.7	303.17	303.74	303.08	305.2	301.82	304.36	303.52	303.99	302.84
309.91	309.99	310.6	308.63	308.38	309.34	309.89	309.17	310.01	310.66	309.98	310.79	308.94	307.77	309.15	310.94	310.28	310.13	308.48	309.67	310.45	309.93	309.27	309.29	310.35	311.21	310.09	307.63	311.47	310.24	309.66	309.42	309.59	308.75	310.39	309.17	308.76	310.15	310.36	308.99	309.02	310.29	308.19	310.11	309.88	309.73	310.31	310.31	309.02	309.04
307.87	305.23	304.7	305.48	304.54	304.31	306.92	306.62	303.5	305.41	304.88	306.24	305.93	304.44	305.38	307.63	305.74	305.85	305.55	306.53	304.13	305.83	303.11	304.38	304.68	304.04	304.2	305.62	305.57	303.95	306.52	305.25	305.76	305.39	306.97	304.99	303.01	306.13	306.46	306.57	305.08	305.59	305.29	305.68	305.2	307.31	306.54	306.29	305.21	306.26
327.58	328.16	327.7	328.79	328.7	330.43	326.77	330.74	328.52	327.71	328.79	327.59	329.16	329.06	328.11	327.09	329.92	326.92	329.26	330.31	328.72	330.18	329.29	327.4	328.93	328.65	329.56	328.49	328.67	328.2	329.61	329.31	328.64	329.94	327.63	328.83	329.7	328.24	329.08	328	328.45	329.56	328.76	328.92	329.77	328.92	329	328.9	328.38	330.23
319.45	317.41	315.7	317.64	317.52	317.56	317.48	317.74	316.28	315.84	315.86	316.53	316.69	315.69	316.81	317.56	315.89	318.24	316.68	316.94	317.98	317.38	317.24	317.88	317.72	317.27	317.91	316.69	315.6	317.55	316.63	317.5	317.24	317.28	316.82	316.52	315.75	316.82	317.11	316.99	317.61	316.38	316.53	316.47	317.76	316.54	318.4	317.98	317.27	315.55
313.91	313.01	313.33	311.43	312.73	315.32	312.69	314.04	313.42	312.74	311.63	314.01	313.15	314.41	313.39	313.88	313.7	314.27	312.81	312.72	312.22	314.5	313.01	314.52	313.75	313.61	311.64	314.09	310.52	313.25	313.17	313.33	312.1	313.97	313.43	313.87	311.66	312.75	313.41	314.09	314.9	312.61	311.85	311.99	313.34	314.11	314.36	313.5	314.84	311.08
313.5	313.83	313.24	312.93	314.72	312.54	314.86	312.51	313.69	313.54	313.26	314.28	313.12	311.63	314.64	314.19	312.52	313.66	313.46	313.42	313.02	313.9	311.87	311.99	312.72	315.01	313.12	313.84	313.59	311.69	313.02	312.33	313.62	312.78	312.93	312.99	312.92	311.9	313.66	314.42	314.27	311.19	312.57	311.72	312.98	310.82	314.5	313.98	314.45	313.97
325.35	327.35	325.7	325.84	326.35	325.06	324.9	328.51	328.54	327.09	326.51	328.57	327.17	327.56	325.94	326.35	328.23	329.41	328.18	326.43	327.82	326.71	326.28	327.84	326.5	325.42	326.11	327.82	327.94	325.48	325.94	327.24	325.84	326.94	326	327.85	326.03	328.56	326.97	327.64	328	325.67	326.76	326.93	327.52	326.18	327.83	325.79	326.26	326.78
316.36	315.94	314.69	315.82	315.47	316.31	314.49	315.98	315.78	315.59	316.9	314.07	315.48	314.81	315.78	315.67	314.73	317.09	316.59	316.43	317.39	315.96	315.4	315.79	315.51	315.51	314.7	314.87	315.09	315.72	316.05	314.31	315.57	314.96	316.96	314.33	317.35	316.15	314.04	315.58	313.73	317.87	314.64	315.2	316.08	315.11	314.54	314.01	315.73	315.07
303.43	305.47	303.52	305.71	304.21	305.02	304.81	304.13	302.89	304.24	304.85	305.86	304.88	303.65	303.48	305.15	304.83	306.75	303.02	306	305.21	304.09	307.03	303.47	304.87	303.18	303.75	303.34	304.28	305.28	303.33	302.8	303.47	305.64	304.9	304.55	305.62	304.12	303.61	302.61	304.35	303.84	305.28	305.62	304.36	304.31	304.67	306.15	304.22	304.54
301.96	303.83	303.98	303.73	303.71	303.01	304.07	302.19	303.25	302.41	303.67	305.04	303.89	303.67	303.97	303.22	302.53	303.48	304.77	304.2	302.02	304.68	303.78	301.21	303.54	302.83	303.5	303.49	301.53	302.33	303.8	302.67	302.3	303.14	303.98	304.48	303.21	303.42	302.06	301.79	304.54	302.77	303.59	303.36	303.44	303.28	301.78	301.96	301.68	304.58
301.44	298.13	300.8	299.82	298.99	300.17	302.17	300.15	301.7	300.54	300.2	298.92	299.76	298.24	297.64	300.62	300.88	299.02	302.26	298.91	299.89	301.21	298.58	299.89	300.27	301.24	299.9	299.3	301.05	298.31	299.74	301.08	300.73	301.03	300.96	301.03	300.01	299.73	301.71	301.2	301.01	299.38	301.32	299.2	300.15	300.17	298.97	301.34	299.02	300.53
305.5	305.92	304.86	304.93	305.23	305.41	306.38	304.53	306.07	303.74	306.5	305.83	305.72	304.37	305.87	307.93	304.71	307.62	306.71	303.77	305.69	305.44	307.86	304.45	305.21	304.48	304.13	305.09	307.06	306.26	305.27	304.51	305.34	306.18	304.62	305.3	305.86	304.48	304.91	305.5	305.22	305.42	305.88	305.26	306.13	304.77	305.14	305.64	306.09	305.49
304.13	302.01	302.65	302.58	302.23	303.1	303.66	302.13	302.06	301.79	305.76	302.76	303.75	301.77	302.26	303.29	303.38	303.58	302.64	302.83	303.02	303.98	302.67	303	302.11	302.53	302.3	303.22	303.76	303.12	301.53	305.61	302.45	304.01	303.29	303.73	302.88	302.86	301.29	304.06	303.8	302.67	304.88	302.57	303.01	302.4	304.31	303.13	302.81	303.29
303.78	302.42	301.81	303.14	302.69	303.94	303	302	303.37	303.49	303.58	304.15	304.62	303.2	302.07	302.06	305.18	301.97	303.12	302.04	301.91	303.34	303.14	302.56	302.81	302.48	303.44	302.15	302.25	301.67	302.09	300.86	302.37	302	300.68	302.6	304.67	302.15	303.4	303.1	303.25	302.92	303.64	302.59	304.15	305.22	300.74	302.76	303.02	303.35
300.32	300.46	301.35	299.99	298.37	301	298.97	300.03	299.43	299	298.37	297.75	298.72	300.3	301.01	299.8	302.72	299.5	300.41	298.68	301.4	299.74	301.03	300.12	299.92	298.89	300.05	299.63	299.38	300.89	300.13	301.76	299.63	300.23	300.54	298.71	299.18	301	299.76	300.04	298.32	300.73	299.6	301.85	301.76	299.32	301.05	297.91	299.34	299.96
303.72	303.67	303.55	304.74	304.59	305.05	305.96	302.74	303.23	305.77	304.19	303.6	302.4	304.64	303.91	302.73	304.69	303.41	303.29	303.38	303.39	305.46	304.65	304.29	303.9	306.28	303.79	302.82	304.77	303.87	302.58	304.26	302.6	303.15	302.77	304.77	304.27	302.5	304.55	303.25	304.14	304.99	304.51	302.71	302.43	302.27	303.79	304.06	304.01	304.92
313.51	315.32	312.63	312.86	311.4	314.17	314.47	313	314.14	314.91	312.54	311.48	311.52	312.2	315.28	313.41	314.9	312.8	313.69	311.98	310.78	313.52	314.77	313.11	312.14	313.18	312.96	311.32	312.81	314.41	313.65	312.86	313.74	311.72	313.85	312.19	314.33	315.17	313.64	313.36	312.51	312.17	314.96	314.21	315.08	311.9	313.7	313.8	314	313.14
305.06	303.87	305.73	305.05	304.52	303.11	304.63	304.53	304.06	303.38	305.24	304.31	304.18	305.93	304.49	303.77	304.18	305.64	306.22	304.89	304.94	304.95	304.47	304.67	303.83	304.62	306.6	303.25	304.83	305.51	303.61	303.9	304.11	303.49	304.89	305.28	305.63	304.8	306.53	303.97	304.06	304.68	305.28	303.27	304.65	303.28	305.74	302.68	303.94	305.32
304.27	303.23	302.14	303.14	302.23	301.97	303.12	304.63	303.82	303.26	302.96	303.16	303.23	304.43	302.13	303.75	303.84	303.85	301.27	301.37	303.22	303.61	303.69	301.66	302.18	303.5	303.6	301.98	303.16	301.49	304.85	302.71	301.73	303.03	300.6	302.77	303.79	302.31	303.09	303.43	302.83	304.89	303.98	303.06	302.95	301.79	301.47	304.12	301.3	303.09
308.08	305.75	305.51	306.44	306.35	307.32	305.81	307.21	306.86	306.61	304.33	306.63	306.16	307.97	307.09	308.14	308.21	305.35	306.21	305.99	305.58	306.96	306.91	306.86	306.56	308.51	304.16	306.05	307.71	308.54	309.14	307.95	306.54	307.18	308.34	308.48	307.34	306.83	305.34	305.75	308.11	305.47	306.66	306.45	307	305.78	305.08	306.56	307.52	306.5
305.85	305.12	304.83	305.06	306.5	305.04	302.89	304.93	304.38	305	303.64	302.92	304.98	304.91	303.03	304.85	304.13	305.5	304.99	303.47	301.87	304.14	306.6	303.47	302.56	302.86	304.23	304.28	302.28	307.87	304.57	305.05	302.66	304.46	305.32	304.91	304.28	304.55	304.68	304.79	303.84	305.62	303.55	303.82	303.57	304.24	303.7	303.58	304.58	304.8
308.18	308.27	307.07	309.61	309.1	309.07	309	309.62	307.91	307.21	309.42	308.63	307.51	306.84	307.35	308.8	309.38	308.64	310.1	307.24	308.02	308.6	307.87	310.09	308.67	308.92	309.13	309.56	310.47	310.4	310.17	308.28	308.29	310.52	308.49	309.78	309.04	309.09	309.42	309.8	307.37	308.33	309.59	307.61	307.87	310.93	307.09	309.23	310.21	307.88
315.76	317.04	316.31	314.76	313.81	314.1	314.97	313.96	314.85	315.51	314.25	314.2	315.28	313.01	315.25	314.52	314.39	315.51	316	313.96	315.1	314.05	314.64	313.38	316.31	314.94	317.07	314.87	314.51	315.7	314.46	315.92	315.51	315.51	314.17	314.74	314.43	313.29	314.64	315.08	315.49	313.68	316.98	314.56	314.43	315.18	314.71	314.49	314.82	313.98
309.23	306.67	304.09	306.42	306.59	306.42	306.7	305.41	307.55	306.04	307.85	307	306.28	305.33	305.15	307.55	306.78	307.11	306.35	308.2	306.44	306.12	307.13	307.37	307.43	305.86	307.58	307.38	305.71	306.15	306.51	307.34	307.17	306.63	304.47	305.39	305.09	307.58	305.32	308.55	303.99	305.99	305.91	307.75	308.79	306.28	306.94	305.91	306.33	304.95
304.75	304.82	305.14	303.33	303.59	305.14	304.85	305.88	304.09	305.17	305.93	303.67	303.19	302.93	304.4	304.7	304.13	303.46	304.82	304.02	304.36	305.13	303.78	303.96	304.78	304.09	304.25	303.71	301.96	303.12	304.75	304.94	302.98	303.79	304.62	304.01	304.34	304.61	304.41	305.24	304.55	303.74	306.64	303.94	303.01	305.22	302.57	303.82	305.16	304.82
315.62	315.25	314.89	314.84	314.74	314.15	314.64	313.6	314.7	314.17	315.47	313.49	315.27	313.44	316.44	314.72	315.14	315.41	315.68	314.65	314.51	315.01	313.33	312.44	314.35	314.03	316.8	314.3	315.35	316.63	312.16	314.71	314.23	316.39	315.09	315.04	315.05	313.8	315.6	316	312.45	315.92	314.83	314.49	314.25	315.6	316.61	313.41	315.96	314.2
312.55	312.09	312.81	312.8	310.92	310.78	310.57	312.25	312.42	313.61	311.83	312.03	312.07	313.21	313.47	311.83	310.91	311.95	311.52	312.16	313.27	311.59	315.07	312	311.37	311.91	311.86	311.1	312.22	311.57	311.9	313.9	310.82	314.13	312.07	312.58	312.18	311.35	312.11	311.45	313	309.59	310.42	312.57	312.32	312.28	312.44	312.78	311.21	312.04
317.35	317.48	317.22	318.83	318.23	317.08	318.45	318.14	317.64	318.32	318.35	319.29	317.92	317.56	319.98	318.92	316.87	318.84	318.42	317.63	319.52	318.59	319.06	318.28	317.8	318.42	319.8	318.41	317.79	320.23	319.23	317.56	318.26	318.55	317.27	318.6	317.89	317.64	316.9	319.18	316.96	318.99	317.31	319.23	317.9	317.09	318.54	317.44	318.07	319.66
306.01	303.95	306.61	304.16	304.71	304.56	303.65	305.89	304.7	304.99	304.29	305.71	304.31	304.76	306.49	305.06	307.78	302.03	304.4	305.88	304.85	303.8	306.88	306	304.26	304.8	304.2	305.86	304.42	306.07	304.41	304.42	305.59	303.6	304.36	304.43	305.3	307.26	306.08	306.04	303.03	305.26	305.28	304.95	306.01	304.82	304.71	306.42	305.01	305.2
296.77	296.2	298.42	296.17	297.26	296.58	296.86	297.49	296.97	296.62	297.11	296.72	296.38	295.02	297.52	296.83	295.83	297.01	297.26	296.36	297.68	297.22	297.6	298.1	295.88	298.2	296.39	296.91	297.11	296.58	296.12	296.75	296.81	296.05	296.81	295.31	296.78	297.08	295.97	297.5	296.52	296.23	295.76	296.61	296.57	298.3	297.22	296.61	297.75	296.95
312.87	310.89	311.4	312.83	312.44	312.87	312.86	311.83	312.25	312.07	313.15	313.55	312.17	314.1	312.29	313.16	314.28	313.43	311.82	311.24	311.82	313.28	312.42	312.45	313.31	312.99	314.35	312.32	312.68	311.78	312.53	311.4	313.68	313.76	313.19	313.69	313.8	312.64	312.2	312.49	312.97	313.61	312.61	312.31	313.22	312.73	314.22	313.17	313.47	311.34
305.27	306.25	303.17	304.12	305.15	303.86	304.58	304.16	305.28	304.24	306.61	304.94	304.42	303.16	303.55	304.6	305.39	306.33	305.2	305.82	305.62	305.47	305.47	304.45	303.42	302.35	306.12	304.24	305.27	306.35	305.16	304.38	304.21	304.56	304.93	305.59	306.09	304.91	304.02	306.63	305.01	304.18	303.89	306.24	304.68	303.52	305.9	304.44	304.2	305.49
305.47	303.43	305.21	304.54	304.99	304.54	303.74	305.15	305.39	303.44	303.22	304.73	303.07	303.31	305.07	304.58	305.04	305.1	303.18	304.39	304.28	304.28	304.48	302.99	306.88	303.55	304.21	303.01	304.13	304.75	304.66	304.48	303.29	303.37	304.83	305.72	306.59	304.45	305.58	304.89	303.75	303.42	304.02	303	306.24	305.59	304.32	304.04	305.11	304.04
313.1	315.2	314.53	316.19	313.09	313.2	315.47	315.68	315.55	314.85	314.62	313.77	315.33	315.4	313.86	316.4	315.89	316.31	315.33	314.44	315.61	315.02	314.2	316.2	313.11	315.83	314.76	314.61	315.11	316.2	316.07	316.56	315.78	315.32	315.86	315.83	313.55	315.03	313.82	315.01	314.15	315.61	315.4	315.8	315.48	315.26	312.81	312.32	314.1	315.73
313.45	312.38	313.23	312.53	313.17	313.47	312.68	314.35	313.1	312.6	312.4	312	312.85	313.45	314.27	314.07	314.22	313.76	314.03	313.85	311.56	314	312.54	312.67	313.1	313.22	312.31	313.44	312.63	313.37	312.62	313.23	313.29	313.14	313.19	311.25	313.57	314.8	312.67	312.31	311.57	314.51	313.67	312.51	313.81	312.9	311.95	315.18	311.79	314.3
303.82	303.61	303.34	305.61	304.16	303.21	303.32	305.04	302.39	303.35	303.92	302.12	303.24	304.37	301.86	304.88	303.38	304.28	303.69	304.1	303.84	305.03	303.39	304.08	303.43	304.99	304.12	303.79	304.45	302.58	303.49	305.37	304.55	303.41	303.89	304.02	302.22	303.39	302.96	303.25	305.04	304.47	303.67	305.1	304.95	302.43	305.39	303.89	305.46	305.32
302.19	300.68	302.08	301.04	301.15	298.76	301.04	300.04	299.97	300.4	300.25	299.22	298.29	299.29	300.15	300.14	300.55	300.36	300.71	301.47	301.06	300.31	299.28	300.48	301.19	298.23	299.68	300.11	301.54	299.21	299.94	298.05	298.15	298.5	298.97	299.59	299.78	301.24	300.02	300.07	301.96	300.31	300.68	300.77	300.6	298.3	299.95	299.24	301.17	300.39
309.31	309.41	309.72	311.32	309.44	310.44	309.17	308.48	307.39	309.5	308.23	308.98	309.47	308.1	311.93	308.01	309.04	308.96	308.29	308.47	309.37	306.99	309.79	307.38	308.87	309.66	308.16	307.79	311.6	308.38	309.84	309.41	307.11	307.74	308.68	308.81	308.69	310.13	309.05	308.02	308.41	306.87	310.64	310.29	309.91	309.44	309.05	309.81	309.9	309.24
317.94	316.91	317.13	317.42	316.71	317.36	317.55	318.3	317.53	319.66	316.44	318.32	317.22	319.42	319.72	317.96	318.97	318.95	317.99	317.25	318.06	317.07	316.97	318.08	317.87	317.27	318.78	318.02	317.32	317.88	318.94	317.67	318.39	315.81	317.02	319.23	318.22	318.27	319.15	317.13	318.19	317.01	317.67	317.37	318.26	318.93	318.29	318.6	318.8	319.61
295.63	293.66	295.4	294.94	293.64	293.95	294.59	292.08	294.77	293.14	295.17	292.73	294.13	294.37	293.97	294.6	295.14	294.81	294.03	295.19	292.69	294.95	294.05	293.37	293.85	295.18	294.27	294.58	294.06	294.5	294.75	294.93	293.55	295.85	295.33	293.36	293.62	296.59	294.45	293.88	293.75	294.61	296.16	292.94	293.98	292.13	294.18	294.2	293.28	293.72
306.23	306.61	307.53	306.44	308.58	307.81	308.36	305.79	308.53	305.75	307.14	306.45	307.04	307.84	308.7	304.74	306.5	308.73	308.06	306.58	307.69	308.39	308.21	307.47	308.42	307.51	306.27	306.95	306.99	308.32	307.22	307.32	305.35	306.43	307.18	305.94	307.56	304.52	308	307.99	306.83	307.07	307.44	306.38	306.92	304.96	306.66	307.75	307.37	306.61
312.07	311.68	311.74	311.46	310.26	312.35	312.13	310.77	310.71	310.78	309.3	311.01	310.52	309.33	311.67	310.73	309.6	310.89	309.59	310.98	312.78	313.08	311.66	310.23	311.9	310.02	312.33	312.12	312.52	310.47	311.09	309.28	311.94	310.05	310.78	310.74	309.13	311.82	311.17	310.27	310.47	309.06	311.97	312.02	310.89	310.3	309.98	310.49	310.6	311.29
301.61	302.17	300.63	299.48	300.96	300.5	299.91	299.03	300.39	300.99	301.73	301.38	301.83	301.02	301.68	301.57	301.19	301.16	299.9	302.02	301.09	303.32	302.46	301.3	300.67	301.13	301	301.81	301.31	300.43	301.61	300.93	300.36	300.77	301.44	302.26	300.12	301.63	299.78	301.14	300.02	299.38	301.68	301.58	300.55	301.08	301.2	301.34	301.05	301.42
303.83	304.65	306.01	307.42	306.38	303.63	305.07	305.46	304.7	304.02	304.31	305.38	304.01	304.97	304.68	306.22	305.8	302.71	304.12	303.31	303.57	304	304.66	306.22	307.08	304.85	303.71	305.31	306.43	305.1	306.63	305.36	305.98	306.64	304.36	305.73	305.69	305.77	306.12	305.8	305.33	305.32	304.32	305.22	305.99	304.48	306.2	304.89	304.96	304.66
310.46	308.27	309.74	308.79	308.11	308.79	309.78	307.57	306.85	306.64	307.91	309.77	309.32	307.92	308.78	309.14	308.66	310.02	307.87	309.34	307.45	309.95	310.4	308.14	308.67	309.09	309.91	307.6	306.04	307.59	305.99	309.84	308.6	309.01	308.27	308.57	309.24	307.5	307.63	307.7	308.79	309.46	308.35	310.87	310.58	310.25	309.91	308.42	309.35	309.25
299.62	298.95	299.55	301.76	300.5	300.67	300.1	298.04	300.25	300.7	299.61	301.19	299.1	299.56	300.75	300.01	300.58	299.32	299.77	300.21	299.73	299.06	300.51	299.83	301.64	299.09	297.99	301.64	300.57	300.95	299.23	298.34	300.6	299.44	298.27	298.42	299.79	301.18	299.32	297.68	300.49	299.88	298.24	297.21	301.95	299.45	300.84	300.1	298.96	298.52
305.69	305.64	304.61	305.04	305.03	305.15	305.81	304.64	307.13	304.7	306.32	305.32	305.14	305.3	305.04	305.23	306.28	304.65	304.99	305.14	304.11	305.02	305.57	303.59	305.47	304.99	305.77	305.49	306.75	304.24	305.42	305.17	305.73	305.84	304.35	302.97	304.54	303.43	304.24	304.27	305.9	304.84	305.41	303.44	304.02	304.78	304.11	305.05	305.57	304.09
307.42	307.79	306.7	309.25	306.25	307.56	307.4	306.86	306.82	305.91	304.7	306.28	308.47	307.36	308.3	308.47	307.56	307.81	306.49	307.41	307.64	307.78	307.48	307.11	306.67	307.34	307.54	309.63	306.09	306.79	308.95	306.57	306.97	307.74	307.95	304.92	306.39	307.45	307.46	305.83	306.89	307.5	306.27	307.96	308.02	305.78	307.78	307.56	305.35	308.17
311.07	311.42	312.61	312.24	312.42	313.33	314.76	311.67	313.06	312.25	312.56	312.8	313.41	313.26	313.15	313.32	313.04	312.75	310.99	312.01	313.62	311.63	311.61	313.3	312.63	312.05	313.8	313.15	314.21	312.32	312.8	311.7	311.31	313.25	312.79	313.79	313.26	312.23	312.3	312.03	311.46	312.32	312.72	312.8	312.88	313.25	313.26	312.68	313.34	314
317.97	318.49	318.8	318.58	317.38	315.38	315.76	319.08	317.58	318.72	318.13	318.39	318.53	318.36	318.35	318.42	319.67	318.09	317.45	318.93	318.42	319.07	317.89	318.7	317.13	318.11	318.8	316.85	319.54	317.54	319.71	317.83	318.97	315.69	318.39	319.37	317.79	318.12	318.25	319.4	317.82	317.6	316.67	318.08	317.79	318.51	318.82	315.96	318.55	317.82
304.39	302.91	303.82	304.95	303.48	302.16	300.8	303.36	305.1	303.16	301.71	302.18	304.61	304.56	302.38	303.25	302.07	301.62	302.42	303.98	303.26	301.62	303.17	302.21	302.76	299.74	302.15	304.22	302.22	302.05	302.14	302.79	303.52	304.11	304.35	303.88	301.96	301.78	302.65	304.36	304.13	304.15	301.91	301.53	302.31	302.05	302.47	302.78	303.64	304.01
296.14	296.67	294.98	294.3	293.51	295.93	294.08	295.58	295.16	294.29	295.92	295.93	295.6	294.9	295.16	295.79	293.16	295.29	297.26	296.81	296.35	295.16	295.98	294.78	294.78	295.49	294.1	295.51	294.56	296.1	294.21	293.6	297.52	295.91	295.89	295.53	296.58	294.62	295.9	294.23	295.05	295.71	294.06	294.84	294.68	292.97	295.08	295.95	294.24	294.18
311.26	311.26	309.69	310.88	312.5	310.99	312.94	312.73	312.63	312.42	312.32	311.78	312.59	311.53	313.28	311.2	312.47	310.63	311.2	311.94	310.9	312.46	312.13	312.14	312.76	309.89	312.75	312.72	310.53	313.67	313.6	312.24	313.44	313.41	312.46	312.52	311.52	310.91	311.91	311.75	310.82	312.58	312.47	311.65	312.25	312.3	311.34	311.14	311.83	313.17
313.68	314.4	311.3	312.99	314.69	312.86	311.8	313.19	313.93	314.03	312.48	313.31	312.57	311.52	314.19	314.07	314.85	313.16	315.61	312.41	312.72	311.71	311.87	314.22	312.89	313.33	313.12	312.94	312.94	311.48	312.61	313.23	311.67	313.19	313.41	313.66	314.21	311.73	311.74	310.96	314.73	314.02	314.1	311.45	313.43	311.94	313	311.38	311.53	312.54
295.86	295.86	295.61	294.85	295.45	297.18	294.29	295.1	293.74	294.78	294.75	295.66	294.5	295.45	294.44	294.42	295.16	295.92	292.62	296.46	293.25	293.88	295.41	295.56	293.54	293.98	293.76	294.39	295.36	294.81	295.84	295.24	295.35	295.33	295.27	295.42	296.05	296.02	293.94	295.34	295.68	294.53	293.78	294.27	296.5	294.52	295.13	295.13	292.24	295.17
313.12	315.13	313.91	314.82	313.29	313.2	313.78	312.52	314.33	311.47	314.19	312.38	313.46	313.34	314.13	313.42	312.6	312.69	311.75	313.67	310.64	311.85	313.17	312.02	312.73	315.27	313.6	314.63	312.06	313.9	312.78	312.64	312.45	313.64	312.44	314.36	314.58	314.51	315.21	312.77	314.61	313.62	313.01	313.5	312.86	314.35	314.61	313.42	313.15	313.37
304.16	302.71	302.2	303.15	301.56	301.39	302.98	302.01	302.98	302.32	302.53	302.14	301.92	301.73	302.28	304.34	303.48	301.07	302.88	302.19	303.18	302.23	301.35	302.55	300.82	303.33	303.13	303.08	302.95	305.11	300.5	302.48	302.45	303.34	302.97	304.68	302.57	304.02	301.78	302.77	301.89	302.04	301.69	302.09	303.23	302.58	303.69	301.02	301.39	303.88
312.27	312.42	310.59	313.01	312.38	313	311.95	310.97	314.84	312.11	311.1	314.49	314.32	313.2	313.05	313.25	313.5	313.84	314.26	311.59	314.03	313.59	312.73	314.23	311.65	313.48	312.44	312.16	313.04	311.55	311.97	312.3	310.78	313.89	311.94	312.56	313.91	312.1	312.93	312.25	313.61	312.56	313.25	311.82	313.16	312.45	311.86	311.65	310.66	312.15
304.43	304.44	303.25	304.72	302.35	305.11	303.05	304.29	303.68	303.19	304.6	302.3	303.79	302.69	304.59	304.84	303.94	305.71	304.45	304.27	303.58	303.31	303.45	303.95	303.51	302.37	303.11	304.37	304.32	303.18	303.81	302.53	302.61	304.68	303.06	303.69	302.9	304.1	303.11	304.07	303.23	304.63	306.13	302.89	302.56	304.14	304.83	303.8	301.87	305.27
324.54	324.44	325.13	326.1	324.68	324.53	325.43	325.14	325.57	325.5	325.36	325.76	325.19	326.4	326.9	324.81	326.69	327.12	325.39	325.27	326.04	324.15	325.45	324.81	327.31	326.49	327.3	324.81	324.11	325.56	326.39	326.35	324.6	323.91	326.3	327.71	327.16	326.01	325.39	323.81	326.96	322.96	325.84	323.86	325.76	325.91	324.92	323.81	327.29	322.8
302.29	302.33	303.31	301.95	303.28	302.93	301.97	302.33	302.8	303.98	302.49	303.37	302.06	301.21	303.17	302.78	302.36	300.94	301.98	300.98	302.76	301.86	302.3	303.68	300.24	301.56	303.02	302.53	301.94	303.85	302.32	304	301.67	302.62	302.5	303.05	303.75	302.95	302.28	302.82	301.46	302.98	302.62	301.39	302.97	302.12	302.33	303.05	302.34	303.64
303.79	302.71	304.93	302.05	302.94	303.99	302.6	301.87	302.33	303.65	301.7	301.56	303.35	302.03	302.35	302.44	301.63	303.85	301.83	303.26	302.65	302.77	303.4	303.8	301.86	303.12	301.83	302.25	302.13	301.15	303.21	301.96	302.12	301.93	302.68	302.27	302.39	302.78	300.89	301.97	303.15	303.07	300.51	302.57	302.39	302.1	303.38	299.97	301.1	302.47
314.81	314.71	316.88	314.71	314.18	317.03	316.04	315.68	315.17	313.5	314.72	317.51	315.01	316.56	316.08	315.25	315.54	315.71	314.94	316.83	317.08	315.53	314.56	314.98	315.84	316.49	314.38	316.1	314.11	315.49	316.13	314.85	315.46	315.26	316.87	314.8	318.08	316.46	317.54	317.29	316.64	316.16	315.93	316.83	316.12	315.38	313.98	313.44	313.54	314.09
298.46	298.16	300.51	299.44	298.54	299.11	299.53	299.91	301.7	300.11	300.32	300.72	300.31	299.73	300.25	301.64	300.06	299.2	298.95	300.09	301.44	298.63	301.09	298.91	298.98	299.84	301.46	298.4	299.7	298.91	301.13	299.72	298.76	300.78	299.14	299.96	300.31	298.66	301.87	299.69	300.54	300.49	299.3	298.69	299.16	299.74	298.32	300.54	299.53	298.94
304.2	303.92	304.92	305.2	304.42	305.02	304.49	305.15	305.4	305.64	303.59	302.36	305.35	305.88	303.94	306.72	305.67	304.77	304.32	303.79	303.38	304.95	305.37	305.88	304.72	304.24	304.88	305.01	304.52	305.36	305.29	303.94	305.05	304.21	305.35	302.34	305.12	303.98	303.78	304.75	302.05	304.22	304.14	303.6	304.38	305.23	304.96	301.93	304.59	305.25
312.15	314.01	315.18	314.31	314.5	313.39	314.24	312.88	314.26	314.09	312.98	314.05	312.9	315.08	313.19	314.03	313.52	314.67	313.19	314.53	314.42	315.3	311.67	313.8	314.99	314.3	313.68	314.75	313.09	313.84	314.42	314.59	313.51	313.98	313.19	313.63	317.38	315.11	313.68	311.98	312.92	314.21	313.39	314.51	314.8	314.84	316.05	314.43	313.63	314.44
314.3	315.18	314.35	312.79	313.53	313.83	317.62	315.12	314.14	316.14	313.46	315.3	314.66	315.49	314.5	316.22	315.7	314.5	313.81	315.23	313.28	313.02	315.44	315.79	313.91	315.64	315.24	315.62	314.66	313.76	315.15	315.56	315.04	314.94	314.57	316.85	315.22	315.78	315.22	314.76	316.17	313.58	315.98	314.6	315.6	315.09	313.31	315.21	314.72	314.15
327.46	328.85	327.96	327.4	328.71	327.37	327.84	329.48	326.78	326.14	327.13	329.16	326.73	328.61	326.59	328.36	327.43	328.04	326.3	329.22	326.19	328.24	327.37	328	329.32	327.15	326.01	327.93	327.68	328.98	327.64	326.61	328.35	325.84	327.65	328.87	328.83	326.1	326.49	326.78	327.13	326.58	326.2	327.56	327.64	327.79	328.19	325.39	328.36	328.2
306.21	307.93	306.42	305.75	306.95	305.41	305.38	307.01	307.58	306.27	307.54	304.79	306.02	306.92	306.47	307	307.53	307.48	306.18	307.6	306.8	307.49	304.68	304.98	307.08	306.24	304.48	306	306.96	305.37	304.67	305.66	306.23	306.41	306.37	305.77	306.23	305.27	307.74	307.64	307.55	307.56	305.37	306.36	305.58	306.41	307.77	307.36	306.56	306.42
309.6	310.13	310.93	306.94	309.68	307.95	307.49	309.9	308.24	307.81	309.39	308.95	309.28	309.03	309.15	309.52	307.91	309.3	310.25	309.7	308.99	309.97	308.9	309.45	310.02	308.59	307.92	309.13	308.85	310.34	307.59	309.6	308.38	308.5	307.69	309.29	309.61	309.55	307.56	308.89	310.34	307.62	307.99	307.79	307.78	307.88	308.76	307.66	309.6	309.21
302.88	303.15	303.51	302.19	304.14	301.71	301.81	299.22	301.68	302.81	303.74	301.04	301.08	300.75	304.56	302.22	302.9	303.91	302.65	303.49	303.5	303.87	303.02	301.78	303.06	302.74	302.86	302.79	302.97	301.8	301.2	301.42	302.21	302.44	304.22	302.14	304.28	301.95	304.56	301.72	303.11	301.72	300.4	301.94	301.67	302.65	304.07	301.6	305.67	303.86
307.8	308.29	309.1	309.23	308.83	307.96	308.91	310.61	310.09	308.65	308.12	309.26	310.63	311.36	308.24	308.44	307.91	310.77	309.41	309.23	309.32	310.7	306.72	308.13	308.2	309.12	308.72	308.21	307.05	308.24	309.22	308.03	307.87	310.2	309.46	309.18	310.07	306.88	308.92	309.05	309.32	307.99	306.89	309.26	308.44	309.1	310.7	308.82	308.09	307.51
316.02	315.76	318.13	315.88	316.73	317.63	314.27	316.81	316.84	315.96	315.08	317.2	317.36	316.93	317.19	315.95	317.55	317.36	315.94	315.52	316.79	315.03	315.63	317.21	316.56	317.75	316.68	318.21	317.09	316.97	317.25	316.99	316.86	316.66	317.59	315.82	318.9	318.89	315.91	316.45	314.79	316.47	316.37	317.56	314.81	314.7	316.22	314.15	316.23	318.63
312.7	313.86	313.99	313.32	314.77	313.38	313.29	313.96	314.15	313.14	309.87	313.8	313.8	313.76	314.26	313.95	314.21	315.29	315.03	314.53	312.12	313.14	313.21	317.45	314.29	314.23	314.87	312.82	314.77	314.32	314.53	314.41	316.12	314.36	315.73	313.59	314.93	315.57	315.16	314.55	314.41	314.36	314.9	314.27	314.63	312.67	314.6	314.66	312.72	314.82
309.58	313.88	313.18	313.3	312.43	310.19	313.5	312.32	312.38	312.39	312.36	313.26	314.27	312.8	314.02	313.05	313.65	311.51	312.19	314.31	313.29	313.23	313.61	313.15	310.82	312.79	315.16	313.44	311.19	312.57	312.58	314.97	314.12	314.61	314.14	313.59	311.85	312.52	312.26	312.71	314.17	313.42	313.24	313.86	312.25	311.03	313.69	315.6	311.64	314.23
304.07	305.13	305.37	305.03	303.99	302.51	303.53	304.33	305.21	303.71	305.26	305.06	304.88	304.84	304.24	305.52	304.09	305.38	305.51	305.7	301.72	304.28	304.46	304.75	302.75	303.3	303.25	303.07	305.37	305.39	302.67	305.26	305.9	304.46	304.15	304.4	305.61	302.92	304.05	304.59	304.96	303.32	305.22	304.02	303.3	305.01	305.75	305.53	304.69	303.47
327.73	327.35	328.15	326.61	325.95	329.41	328.16	328.29	326.37	329.11	329.2	328.4	327.67	325.94	328.97	328.96	329.05	327.52	328.18	327.78	328.49	328.71	327.09	327.26	328.77	328.7	326.16	328.04	327.66	327.41	327.76	330.12	328.08	328.03	327.5	328.75	328.01	328.41	326.57	327.58	326.67	325.05	328.03	327.44	329.13	328.84	327.49	328.45	326.15	326.53
326.66	327.23	327.45	328.09	328.33	326.58	328.46	326.36	327.41	328.77	328.95	328.1	326.15	328.1	327.67	329.04	327.97	328.03	329.51	326.69	327.85	327.23	327.87	328.22	327.39	329.65	326.72	327.8	327.68	328.22	327.17	327.78	327.34	325.58	328.81	327.85	328.27	328.86	328.26	327.99	328.62	325.8	327.75	327.67	328.81	326.86	327.9	328.99	327.83	327.64
314.88	314.66	314.84	313.97	316.17	314.22	313.72	313.63	313.84	313.75	315	314.99	314.22	315.1	313.53	315.91	313.46	314.69	313.75	314.4	313.38	312.37	315	314.69	314.94	312.87	314.58	313.69	314.33	315.52	313.11	315.2	312.8	311.56	314.93	313.97	314.85	315.44	316.8	314.94	315.52	315.08	311.91	313.86	315.76	314.36	313.95	314.26	314.94	314.96
322.33	322.99	325.55	326.28	324.38	325.98	325.29	325.66	324.39	326.47	323.45	325.75	326.8	324.46	326.23	325.11	326.02	324.21	325.87	323.92	326.72	325.22	324.68	325.03	324.47	324.22	327.42	324.48	323.69	326.64	326.06	325.36	325.48	325.06	326.91	324.61	323.5	323.75	325.15	325.46	325.34	324.96	325.12	324.44	325.33	324.86	325.51	324.19	324.9	324.97
305.22	304.12	303.57	303.49	303.5	302.89	306.27	306.07	305.07	304.37	303.94	303.66	303.63	303.89	302.87	304.24	303.19	304.39	302.47	302.99	303.32	303.84	304.62	304.84	304.61	305.54	306.18	303.33	306.66	305.61	304.37	303.29	305.83	303.41	304.31	304.57	304.18	303.78	303.88	305.39	305.75	304.26	305.52	304.3	304.06	304.57	305.69	303.9	304.54	305.03
302.06	303.84	302.4	303.59	303.81	302.84	302.12	304.17	304.25	304.71	301.88	301.11	302.76	302.26	303.41	303.25	303.04	302.39	303.5	302.1	303.39	303.81	302.83	302.64	302.81	301.14	304.74	303.63	304.03	302.13	302.72	302.41	302.61	302.97	303.4	302.65	303.39	303.35	303.65	303.43	303.13	303.28	303.52	304.15	303.95	303.89	303.66	301.38	302.61	301.99
305.39	305.72	307.18	305.38	306.13	306.94	305.24	305.47	305.78	305.67	304.87	306.88	304.49	305.69	305.15	304.15	305.43	305.66	304.84	305.31	305.47	303.02	306.95	306.63	304.47	304.74	304	302.8	304.82	305	305.93	305.5	305.17	305.97	305.99	305.93	306.24	305	304.85	305.14	305.42	306.06	304.43	306.2	305.65	303.51	304.94	305.32	306.89	308.07
304.61	304.79	304.48	305.1	304.59	304.5	303.36	304.11	303.54	305.07	305.64	303.63	305.03	301.87	305.57	304.33	305.22	304.3	306.37	304.31	305.57	305.23	304.58	305.64	305.09	304.1	304.44	306.13	304.29	305.71	301.78	304.69	303.82	305.01	303.37	304.42	303.74	303.92	305.72	303.48	304.71	306.07	305.94	303.65	303.26	305.4	303.43	303.12	304	306.92
307.3	306.66	306.87	306.66	306.02	307.03	307.11	306.24	306.57	308.56	306.4	306.01	305.86	307.76	306.26	307.48	307.15	308.46	308.07	306.42	305.86	306.5	306.49	305.76	306.19	304.44	306.72	306.31	305.3	308.03	306.21	305.39	306.23	306.21	304.55	307.24	308.08	308.08	306.35	304.37	305.74	305.3	307.62	305.24	305.5	307.31	305.84	305.23	304.11	307.66
307.77	308.6	308.41	308.38	309.02	309.06	307.97	309.08	310.09	308.86	309.07	309.05	309.22	309.42	310.31	309.08	309.2	309.8	307.23	306.96	308.08	309.07	308.08	308.48	308.69	307.49	310.55	307.78	309.68	308.07	308.41	310.1	310.06	308.36	309.33	309.55	308.84	309.63	308.73	310.75	309.79	307.13	307.82	307.67	308.63	308.62	309.86	309.51	308.41	308.09
314.03	314.07	311.91	312.4	314.41	314.57	312.9	312.97	312.6	313.81	312.48	311.18	313.29	312.31	314.12	312.42	311.75	313.42	311.64	312.16	314.38	312.67	314.08	312.16	311.96	313.91	312.37	310.87	312.18	313.08	313.14	313.41	310.89	312.88	313.08	313.9	312.75	314.9	313.58	313.43	313.13	313.39	310.9	313.25	313.56	313.71	312.95	312.69	312.83	314.21
313.39	312.84	312.68	314.51	315.55	313.76	314.36	314.61	314.01	314	313.14	314.24	313.6	313.64	315.58	314.11	313.72	312.9	314.85	313.35	312.99	313.74	314.86	312.36	314.66	313.24	312.69	313.37	314.13	313.06	313.6	313.31	315.2	312.77	313.89	314.07	315.01	312.7	313.67	315.96	314.68	315.11	313.39	315.44	315.33	313.97	314.26	314.33	313.56	314.95
319.75	319.09	318.77	318.56	317.4	318.86	320.1	318	317.6	318.51	318.34	317.31	318.52	317.63	317.66	318.14	319.75	319.53	319.8	317.35	318.42	319.47	319.02	316.99	317.64	318.57	318.09	319.42	317.45	316.92	317.79	321.65	317.99	317.1	317.91	318.35	317.78	319.44	317.41	317.28	317.53	317.59	318	318.84	317.64	318.27	317.05	315.31	318.39	318.03
316.09	317.03	316.21	315.79	315.79	318.11	318.27	317.13	317.83	317.51	316.68	316.51	316.38	318.07	315.15	316.96	315.96	318.47	316.45	317	317.27	317.69	316.76	314.47	317.17	318.38	316.88	317.19	318.29	316.39	317.18	318.14	317.79	318.46	317.72	318.62	317.04	317.09	318.9	313.99	316.71	316.71	318.89	317.13	318.42	316.99	318.72	318.04	316.98	316.46
305.1	306.36	304.89	307.14	305.88	305.68	305.18	306.57	304.9	305.31	306.1	304.81	306.2	307.04	304.76	305.5	305.54	303.88	306.87	304.83	305.51	305.05	305.45	304.84	306.3	306.26	306.15	305.01	305.85	305.05	306.14	305.4	303.98	304.83	304.5	305.64	305.13	307.54	304.5	304.66	305.83	306.94	305.46	305.36	304.4	305.25	306.41	304.83	304.79	307.06
311.09	314.24	313.87	310.79	312.49	312.97	313.06	314.06	312.48	313.21	311.91	312.91	312.92	311.95	311.49	313.88	311.3	312.8	312.62	313.79	313.03	313.07	313.57	310.97	313.53	311.51	314.28	312.74	311.75	312.76	311.14	313.37	312.59	313.46	312.69	313.82	311.28	314.21	312.39	313.83	312.33	312.37	312.76	313.54	314.2	313.56	313.27	310.82	312.73	313.98
314.09	315.08	315.78	314.42	313.65	314.69	313.79	316.5	313.89	315.73	312.87	314.23	315.89	314.01	314.99	314.66	314.58	315.24	316.14	312.73	313.31	312.65	313.09	315.79	313.02	315.53	315.56	315.72	313.08	315.12	314.9	314.96	315.65	314.94	314.72	315.11	315.61	312.99	316.09	313.83	314.94	315.18	315.43	313.93	315.93	314.62	314.53	312.6	314.16	312.7
312.65	314.75	313.57	313.62	312.74	312.78	313.25	312.81	312.69	312.74	312.5	312.89	315.19	313.4	313.69	312.81	313.79	314.44	314.06	314.9	312.36	312.53	313.25	312	313.62	313.11	313.95	312.32	314.9	312.85	313.37	314.12	312.21	312.64	313.27	312.3	312.74	311.57	313.76	312.41	312.38	312.31	312.38	313.96	312.61	311.27	313.88	312.69	314.23	312.43
316.92	317.03	318.42	316.41	318.18	317.65	317.71	317.46	319.29	316.89	318.04	316.64	315.64	318.5	318.29	318.34	317.8	318.42	317.75	318.03	315.77	317.66	316.25	317.13	315.06	315.61	316.04	316.63	315.6	315.75	318.83	317.42	316.35	316.25	317.53	317.85	317.58	316.92	317.47	318.34	316.88	316.96	317.36	317.02	317.73	315.73	318.18	317.03	317	316.95
305.01	305.43	305.39	302.85	305.82	305.93	304.65	304.4	303.1	303.33	306.67	304.31	304.14	305.03	304.35	304.88	306.75	305.39	304.75	305.86	303.69	304.13	303.67	304.44	306.07	304.67	304.78	303.14	305.63	305.55	304.91	303.85	306.31	302.29	303.13	304.51	304.15	305.27	304.14	303.46	304.27	304.87	304.95	305.79	303.75	303.87	303	304.28	304.66	305.08
294.08	295.02	292.95	292.1	293.62	293.11	293.8	293.41	295.93	294.52	293.48	293.89	292.9	294.2	292.8	296.84	294.75	292.66	294.59	294.38	295.31	294.51	292.92	293.67	294.47	293.46	293.56	292.7	294.37	295.37	295.53	294.07	294.51	295	292.92	294.43	293.54	292.28	294.58	293.52	294.33	293.54	292.69	294.33	292.71	294.68	294.13	295.05	294.4	293.69
313.72	315.27	315.45	316.02	316.92	314.92	315.04	315.79	315.26	315.37	315.11	316.07	313.03	315.77	316.61	314.16	313.33	314.99	317.32	316.71	315.95	314.77	316.35	315.14	314.95	315.24	314.86	315.16	315.29	315.54	315.36	315.81	312.98	314.07	314.29	312.57	316.52	314.6	313.93	315.23	315.49	315.05	315.37	315.33	316.02	315.22	313.9	315.57	314.12	315.48
295.82	295.49	293.84	294.48	296.3	295.59	294.27	295.85	295.46	295.21	294.44	295	295.52	295.61	294.05	294.98	295.48	295.5	294.22	296.26	294.65	293.9	294.39	295.93	295.18	295.12	295.63	295.81	296.17	294.33	294.39	294.84	292.62	294.49	295.04	294.95	294.91	294.08	294.67	294.31	293.79	297.17	296.74	294.65	294.02	294.52	295.47	295.07	294.91	293.05
297.62	298.51	297.48	296.77	298.39	297.08	296.93	296.49	295.39	299.37	296.39	297.55	297.71	296.47	297.54	297.84	296.73	298.1	296.68	296.38	296.44	296.01	295.84	297.3	298.01	296.85	296.6	297.55	294.58	297.53	298.26	298.92	297.27	297.4	296.05	296.45	296.99	296.55	296.88	298.26	295.28	295.1	298.03	295.67	298.5	297.25	296.57	296.04	297.96	297.6
313.98	313.72	313.37	315.09	312.99	315.2	314.01	313.76	312.73	315.41	314.24	313.14	315.22	313.1	314.19	313.42	315.78	314.18	313.64	312.76	314.92	313.07	315.18	312.89	313	314.75	313.11	314.81	316.12	313.02	312.94	313.04	312.81	314.5	313.67	313.78	313.91	314.7	314.16	315.15	314.59	312.42	315.1	312.84	315.54	313.64	314.32	313.07	312.96	312.97
300.79	301.44	300.7	298.9	301.38	299.95	298.38	298.08	298.68	299.41	300.4	298.62	301.04	300.84	299.25	300.85	299.42	301.3	297.73	298.82	300.5	301.74	300.39	299.52	300.84	299.98	300.66	299.77	300.61	300.03	300.64	299.84	300.96	299.55	298	300.5	298.61	299.4	299.65	297.39	300.02	298.35	300.45	299.88	302.06	298.68	300.92	300.05	299.61	298.6
305.68	306.35	304.32	307.08	306.3	305.86	306.99	305.04	306.79	303.68	306.44	305.06	305.17	304.05	305.5	304.45	305.64	304.54	304.14	305.78	305.64	305.09	305.96	306.54	306.46	305.35	306.81	305.04	305.78	306.48	307.27	305.86	307.33	306.07	305.23	306.18	305.28	306.77	306.83	306.02	306.22	304.29	305.18	306.02	306.15	306.38	304.51	306.2	305.97	306.45
295.09	294.35	295.17	294.52	294.34	294.98	294.78	294.64	295.59	294.23	296.17	295.3	295.67	294.89	294.16	295.87	293.99	294.5	297.34	294.4	294.28	293.45	295.37	296.18	296.27	296.62	295.56	294.43	295.63	296.5	294.17	295.59	295.43	295.96	295.27	295.79	295.03	295.27	297.62	296.09	296.84	295.48	293.93	296.33	294.73	294.89	295.16	293.17	296.48	295.47
311.82	311.8	311.82	312.98	312.15	313.21	312.78	310.57	314.04	313.26	313.08	312.75	312.79	312.09	312.16	312.99	313.61	314.02	312.03	314.99	313.31	311.38	312.03	312.38	312.2	312.03	313.1	312.74	312.84	314.36	313.14	312.87	312.02	312.03	313.98	311.07	315.31	312.64	315.49	312.95	312.67	311.82	311.82	312.18	312.91	313.32	313.35	311.53	311.47	311.28
311.13	314.56	311.5	311.96	312.89	311.95	312.86	310.88	313.73	313.95	313.47	312.74	310.88	313.13	310.63	310.88	314.48	312.23	314.27	312.72	312.46	314.52	312.78	311.91	311.82	313.49	313.63	311.63	312.96	312.44	311.11	312.24	311.9	313.36	312.46	312.18	313.61	312.78	311.27	311.96	311.44	312.88	313.06	312.85	313.79	313.74	311.5	310.94	313.62	313.08
302.74	303.5	304.16	299.27	303.46	302.5	302.58	303.48	302.68	303.66	303.63	301.09	303.36	303.95	303.21	301.26	301.9	302.9	303.18	302.84	303.59	302.73	301.27	301.53	302.72	303.3	303.55	302.86	302.77	302.72	302.59	303.82	301.59	303.41	300.91	302.57	302.81	302.63	303.27	303.66	303.02	303.03	305.24	302.46	302.56	304.42	302.55	302.44	303.16	303.37
303.24	299.7	299.32	300.7	301.56	301.2	300.76	301.09	301.14	300.42	301.44	300.3	301.67	301.89	301.34	302.69	302.24	300.25	301.7	299.9	300.37	301.44	303.62	301.29	301.37	301.33	300.4	301.5	302.34	302.58	300.97	300.71	300.54	300.6	302.4	302.5	301.03	299.69	303.09	300.82	301.11	300.87	300.84	300.94	300.53	301.61	302.85	302.13	300.56	301.17
304.35	305.12	306.26	304.08	303.58	304.19	304.74	304.72	303.33	306.18	304.96	303.31	305.45	304.45	305.02	305.92	301.94	304.17	302.51	304.63	304.4	304.99	304.08	303.78	304.82	305.71	304.47	303.29	304.97	305.72	305.59	304.59	303.95	306.22	304.39	303.73	303.2	304.76	303.58	304.75	303.19	304.31	304.46	302.76	305.48	305.99	304.18	303.7	303.49	306.21
296.62	295.98	297.56	295.02	296.83	296.64	296.78	296.9	297.28	297.47	296.32	296.55	296.19	298.6	297.14	295.74	295.78	295.49	296.56	295.57	295.68	295.33	295.97	295.3	296.74	296.37	297.37	299.23	297.94	296.27	294.79	296.37	297.59	295.81	298.31	297.22	296.93	297.79	296.17	296.6	295.96	295.18	296.41	294.86	299.12	297.27	297.28	296.11	295.35	297.28
299.42	299.64	301.05	300.16	300.48	298.63	299.03	299.59	299.91	301.15	300.76	300.6	301.32	300.65	300.48	298.01	299.32	300.01	301.24	299.75	300.32	299.28	300.09	301.24	300.06	299.86	299.99	301.64	299.11	299.59	301.05	299.21	301.65	299.82	301.1	297.84	300.85	301.66	300.96	299.57	300.22	299.57	299.15	302.01	300.52	301.28	299.57	299.93	300.7	300.56
317.67	319.14	318.64	319.7	319.99	318.54	317.93	316.34	318.81	317.24	319.88	319.31	318.08	316.51	319.46	317.67	317.82	317.82	318.13	317.99	318.78	318.8	317.2	317.55	317.89	317.33	319.24	316.92	318.64	318.91	318.56	317.61	316.69	316.65	318.28	317.82	320.14	317.12	318.68	318.2	317.34	315.28	319.55	317.89	317.48	319.06	317.3	318.93	318.5	320.4
303.95	302.72	303.39	302.27	303.03	304.2	302.88	303.02	302.31	303	301.36	303.34	304.13	302.61	303.58	304.7	303.28	305.66	302.65	302.8	300.92	304.27	303.64	303.14	303	305.55	303.87	304.02	304.95	302.42	303.33	302.35	302.83	303.65	301.87	302.67	303.31	303.76	304.44	305.21	301.86	302.52	302.95	302.99	302.96	305.37	304.11	303.5	302.97	303.53
312.22	312.57	312.4	313.21	313.14	313.47	313.16	311.97	313.26	313.26	311.8	311.45	312.64	312.65	313.38	312.68	313.03	313.41	314.45	311.15	312.72	311.82	311.04	313.15	310.66	312.4	313.01	313.54	311.64	314.49	313.57	313.34	313.87	312.78	313.6	312.96	311.47	313.47	312.56	313.59	312.01	313.4	311.75	314.08	312.71	313.21	312.77	314.17	312.56	311.58
296.96	297.4	296.32	296.16	297.96	297.23	297.4	297.45	295.33	296.15	296.14	295.36	297.62	296.41	297.94	298.59	296.07	297.73	296.95	297.58	297.09	296.9	297.69	295.57	296.78	295.91	297.08	297.31	297.13	298.1	296.04	296.69	296.7	297.46	296.27	297.64	295.28	298.33	298.71	298.14	294.74	295.87	297.73	296.68	298.59	296.07	295.91	297.77	297.19	297.29
318.14	318.81	316.69	316.78	317.2	317.56	318.44	315.62	318.5	318.48	315.26	319.17	317.76	317.29	317.84	318.14	317.49	316.41	316.84	318.21	316.89	318.38	317.1	316.94	317.26	315.73	317.69	315.45	318.36	316.91	317.17	317.94	317.02	317.1	318.11	318.1	317.7	316.57	317.64	317.32	317.4	318.83	317.23	318.23	317.68	315.96	316.13	318.09	317.39	317.58
310.05	309.3	311.2	309.81	309.8	310.86	309.9	310.06	309.78	311.32	310.19	310.23	310.83	312.29	310.34	310.1	309.42	309.61	311.46	310.34	310.67	311.04	312	311.67	311.23	310.5	311.81	311.21	310.21	310.75	310.77	309.99	311.72	311.33	311.39	311.47	308.75	312.14	311.97	310.13	309.49	311.62	310.47	311.11	309.65	310.01	312.24	309.99	310.37	309.64
300.6	299.18	301	299.74	297.99	299.26	299.19	302.52	300	300.17	300.63	299.62	299.55	298.38	300.66	301.14	300.82	299.17	301.9	302.21	299.36	300.08	299.08	301.11	300.46	301.55	298.49	300.08	299.29	302.26	300.18	302.04	299.97	299.99	300.46	300.66	298.61	300.15	299.87	300.36	300.6	299.69	300.55	299.61	300.21	303.75	300.33	299.09	299.2	300.29
324.7	323.81	324.49	324.89	323	323.9	323.31	324.81	325.31	324.5	325.03	325.72	324.83	325.84	324.32	323.87	326.22	324.37	324.35	323.98	323.5	326.15	325.47	324.46	323.3	324.69	323.58	325.12	325.39	324.27	326.17	324.34	324.87	323.86	324.61	324.37	324.12	325.93	325.13	324.41	324.34	325.06	323.49	323.4	323.59	326.03	324.34	324.87	323.83	321.88
312.51	315.1	312.12	312.65	312.59	313.09	312.68	311.4	312.46	311.67	314.28	312.59	312.65	312.25	312.51	312.08	313.81	313.2	315.26	314.08	312.73	312.71	311.99	312.64	314.16	313.94	312.89	313.22	311.95	313.22	313.27	314.8	314.26	313.55	312.66	313.33	310.61	314.37	315.12	311.94	311.48	312.57	313.67	313.54	312.77	311.68	314.1	312.7	311.96	313.39
292.62	293.83	294.18	294.72	292.51	294.17	293.12	293.26	295.2	295	294.48	295.35	294.35	294.46	295.07	291.71	291.74	293.71	294.68	296.41	294.07	294.86	294.66	292.13	294.18	294.35	293.09	293.99	293.3	293.38	293.11	293.22	294.24	296.21	293.2	295.11	293.19	293.63	293.37	293.67	295.53	293.81	294.77	294.98	292.8	294.88	294.53	293.97	295.5	293.05
314.44	313.73	313.56	315.2	313.43	312.16	313.07	313.44	312.82	311.78	313.28	312.72	313.61	314.07	313.42	314.27	312.76	312.62	311.93	313.87	313.96	314.18	313.18	314.71	312.83	313.79	312.94	313.45	312.34	311.68	312.18	312.39	313.16	313.94	313.21	312.16	313.88	312.81	311.12	313.14	313.62	314.76	313.66	313.85	313.21	310.66	312.12	312.78	312.08	313.09
309.63	310.76	309.18	309.77	310.14	308.89	310.95	309.7	309.74	311.08	309.73	310.22	309.1	310.46	310.57	308.61	308.65	308.54	309.06	308.54	309.83	309.7	308.43	308.94	308.63	309.07	311.03	309.93	309.08	311.13	310.53	308.95	309.22	308.91	309.25	309.83	310.47	311.36	310.07	308.91	310.24	309.99	311.16	310.62	311.24	308.52	310.05	309.41	307.98	309.56
308.93	308.57	307.88	308.2	308.2	308.64	310.54	309.94	308.3	309.01	308.35	308.65	308.44	308.54	307.48	308.6	308.05	310.93	308.23	311.27	308.77	309.95	308.18	307.43	310.16	308.53	308.74	306.67	309.07	308.69	308.92	310.39	309.55	310.37	306.68	309.38	308.11	308.63	307.41	308.48	308.66	308.58	308.03	309.2	310.49	306.47	309.23	310.1	309.73	309.16
308.12	307.67	309.3	308.31	309.92	307.81	306.41	308.53	308.08	310.7	310.16	308.28	307.35	307.3	308.72	307.63	307.97	309.82	309.44	308.35	309.05	308.88	308.04	308.52	309.86	307.71	308.66	309.12	308.06	307.19	307.73	308.93	308.23	309.44	307.63	308.37	309.81	308.55	308.37	309.66	307.76	308.22	309.56	308.04	307.54	307.97	306.87	308.09	309.43	308.04
310.78	309.97	308.97	308.49	308.29	309.83	308.94	309.73	309.31	307.22	311.04	311	308.65	308.59	308.75	308.86	307.57	310.01	308.69	309.88	310.16	309.43	307.7	308.39	309.77	307.17	309.77	308.55	309.35	310.22	308.38	309.21	308.64	309.87	309.02	308.23	308.68	306.61	308.06	308.12	308.66	308.17	309.1	310.14	308.17	309.98	306.7	309.79	309.82	310.22
303.46	304.37	303.95	304.04	303.02	302.87	303.3	304.16	302.49	301.97	303.92	303.66	303.85	302.24	304.17	303.45	302.97	303.49	304.2	302.54	303.82	304.4	303.91	304.36	303.8	304.73	302.84	303.73	301.83	304.42	302.55	305.24	305.06	304.77	304.81	303.62	303.41	303.37	303.54	303.1	303.45	303.89	303.08	304.32	304.73	303.82	304.14	303.81	303.28	304.15
301.29	298.94	299.9	300.7	300.46	300.62	299.76	299.64	300.88	300.08	301.24	300.61	299.64	299.32	299.71	299.41	301.55	301.15	301.12	301.84	301.5	299.09	300.51	301.81	300.72	298.56	301.22	301.17	299.97	299.37	299.35	298.28	299.61	300.63	300.57	300.09	300.6	298.62	301.14	299.93	300.94	300.32	300.66	300.79	300.25	300.95	300.8	300.17	300.35	300.59
300.18	300.66	298.75	299.31	301.95	298.29	299.68	300.55	301.6	300.72	300.48	299.03	299.78	300.2	300.7	298.6	300.47	301.26	299.05	300.54	300	298.86	299.48	299.81	301.09	299.81	300.51	300.08	300.24	300.34	299.59	298.95	299.55	298.23	299.25	300.91	300.46	300.17	298.35	300.89	299.12	299.48	300.24	301.27	300.09	299.9	299.57	299.61	298.98	300.58
307.09	306.78	307.14	306.8	306.83	307.3	307.02	305.73	306.14	307.74	305.93	306.66	307.4	307.82	305.85	307.48	306.9	306.7	305.94	305.91	305.29	307.33	306.1	306.79	306.01	307.05	305.09	306.68	304.75	305.28	305.96	307.03	306.58	306.17	304.64	306.97	306.36	306.74	304.09	305.95	306.52	306.14	306.32	306.93	306.59	307.7	306.47	305.69	307.47	306.91
320.08	318.79	318.21	317.49	319.8	319.46	318.67	319.05	318.56	317.51	319.18	316.29	317.46	317.74	319.48	318.18	319.17	318.59	317.46	318.13	316.75	318.19	317.75	318.96	318.55	317.83	318.81	318.5	318.65	317.13	317.95	315.82	318.17	318.12	319.47	316.91	317.14	318.23	318.04	318.43	316.36	318.46	317.16	319.07	318.28	317.26	318.66	317.56	318.52	317.29
317.93	318.25	317.23	316.96	316.54	318.26	319.57	318.88	317.21	315.42	319.16	317.97	316.56	318.51	317.83	318.95	316.92	316.14	317.33	318.69	318.26	318.77	318.06	317.02	318.3	317.22	318.65	319.1	317.26	318.38	319.3	318.12	317.52	317.91	318.54	318.07	316.91	319.53	318.08	318.3	319.41	318.41	318.27	317.65	318.76	317.51	317.64	319.9	317.94	318.74
323.98	324.85	324.66	324.86	324.17	325.15	328.29	324.23	323.01	324.28	324.71	324.1	323.88	325.17	323.67	324.05	325.45	326.07	323.75	325.61	326.19	325.6	323.94	324.64	322.09	325.97	323.92	324.87	326.05	325	325.07	323.35	323.24	324.34	325.01	324.83	323.46	322.67	324.04	326.82	325.34	324.53	323.79	324.54	325.48	326.09	324.32	324.94	322.73	324.06
301.98	302.59	301.32	303.91	302.97	302.16	302.32	303.22	304.03	301.55	300.94	302.32	302.52	302	301.84	301.57	303.81	303.71	303.27	300.44	302.29	302.69	304.65	302.17	299.99	302	303.21	301.35	301.6	302.33	302.59	303.94	302.79	302.44	302.34	304.25	302.3	302.18	301.68	301.9	304.54	302.99	302.67	302.01	303.46	301.8	301.73	301.64	302.85	303.04
328.25	329.06	327.31	328.29	327.9	328.18	329.72	326.47	328.14	328.01	327.08	328.29	326.81	326.12	327.99	330.25	329.26	328.3	325.92	327.44	328.18	327.65	327.53	327.42	328.54	327.04	328.58	327.3	329.44	327.79	328.14	328.35	328.58	330.18	327.77	327.44	325.59	328.24	328.31	328.07	326.98	328.1	328.46	327.79	328.57	326.21	328.34	327.88	327.12	328.21
328.14	327.72	327.54	328.31	328.02	326.33	326.94	327.18	328.21	325.64	328.89	328.83	328.54	327.91	326.41	326.75	329.42	327.67	328.04	328.56	326.57	326.87	329.66	328.41	328.95	327.67	327.1	326.33	327.65	328.57	328.2	325.74	327.93	326.84	328.96	328.06	326.98	325.66	328.79	327.78	328.07	327.51	326.31	327.61	328.32	327.53	328.1	327.65	327.86	328.67
318.07	316.29	314.94	316.3	316.72	314.77	315.23	316.63	315.83	316.9	316.31	315.51	314.98	316.69	315.05	314.82	316.61	317.37	314.63	314.41	316.8	316.79	316.74	315.15	315.74	314.99	315.85	315.9	315.41	316.41	316.6	317.31	316.07	315.76	317.15	314.66	317.53	316.29	315.07	314.52	317.05	317.85	315.06	315.4	318.94	315.41	313.92	316.1	315.25	314.35
316.22	314.11	314.84	315.8	315.61	314.92	314.14	315.46	316	314.98	313.34	313.54	315.47	311.11	314.16	313.81	314.3	315.38	315.68	315.13	314.53	315.12	315.64	315.48	314.95	314.38	315.17	312.62	313.26	314.93	315.1	314.11	315.76	314.61	316.14	314.38	313.88	314.6	315.55	314.23	314.1	314.82	316.24	315.1	316.08	313.93	315.2	315.53	313.54	314.73
314.69	316	315.63	318.18	316.97	315.88	316.61	317.56	318.03	315.58	312.96	316.96	317.11	315.41	316.14	315.28	315.41	317.21	314.48	318.04	315.46	315.65	315.9	316.96	316.16	315.23	317.43	316.56	316.52	315.6	316.5	315.48	315.3	315.3	316.18	314.69	315.23	315.43	315.22	314.64	315.95	315.83	316.11	314.72	314.81	317.22	316.13	315.69	315.54	316.58
328.42	326.48	326.78	327.13	326.13	327.16	327.21	326.52	326.99	326.81	326.79	328.63	326.92	327.73	329.04	326.23	328.39	329.8	328.32	324.84	328.14	326.29	327.56	326.28	327.01	327.75	327.46	329.23	327.41	327.93	327.62	326.29	329.47	327.27	328.41	328.22	325.78	327.51	328.02	327.49	327.08	328.83	326.28	326.79	326.39	328.09	325.86	327.84	328.22	326.31
304.85	300.28	302.8	302.74	303.37	301.67	304.01	303	302.62	305.88	304.05	306.1	302.64	302.54	304.04	304.25	303.15	303.37	302.69	303.68	302.46	304.18	305.31	302.5	303.62	303.1	304.73	303.75	304.11	304.75	304.02	302.88	302.47	303.69	302.33	303.64	302.66	303.73	302.24	303.47	302.5	302.82	303.97	303.69	301.95	303.47	305.05	303.93	302.82	303.41
317.29	318.69	318.47	318.37	318.28	316.7	319.5	317.63	317.31	317.48	319.64	319.56	318.19	317.93	319.41	317.63	318.25	318.53	318.37	318.01	319.08	316.93	319.11	319.05	316.82	317.97	317.69	317.22	318.38	314.9	319.6	318.03	318.64	318.52	318.69	319.23	317.93	318.76	316.91	318.13	317.72	317.28	318.45	318.13	319.03	316.98	318.12	316.11	317.84	318.5
293.88	296.64	295.76	293.4	293.41	293.31	295.55	293.32	294.38	293.17	293.87	295.4	294.01	293.91	295.42	294.6	294.93	296.46	293.05	293.79	295.28	293.38	294.98	293.21	295.14	295.72	293.38	293.79	293.09	293.86	294.79	293.95	294.58	293.68	295.17	292.63	294.17	293.66	294.41	293.82	294.15	293.98	295.05	292.21	294.76	293.61	295.81	295.35	293.3	293.45
313.39	312.47	314.49	313.8	314.54	310.57	314.96	312.29	311.82	314.67	314.76	314.6	313.15	313.79	312.62	314.17	314.78	313.61	314.31	313.08	314.29	314.15	314.03	312.68	312.28	313.37	312.67	313.24	313.67	314.37	311.34	315.63	314.9	313.19	312.97	313.76	314.01	312.43	313.5	314.44	313.53	313.55	314.38	314.32	313.89	311.19	312.8	313.07	313.58	312.87
310.99	311.39	313.28	313.04	312.41	311.45	311.61	311.01	311.81	313.02	312.01	313.23	312.53	311.57	311.64	310.16	311.14	311.33	313.69	311.8	314.25	312.41	311.94	313.14	313.14	311.42	313.21	312.65	311.93	310.67	311.57	311.35	312.04	313.37	312.56	313.34	311.96	311.33	313.04	314.03	310.38	311.51	311.07	313.1	312.9	311.15	312.21	313.81	310.7	311.83
304.63	303.42	304.85	303.98	305.08	305.59	305.04	303.79	304.22	304.52	304.54	303.59	303.69	304.61	305.58	304.76	304.48	305.15	304.6	304.08	303.27	302.59	306.57	303.91	302.61	304.24	303.16	305.88	306.05	304.67	303.16	303.32	305.58	304.87	303.17	304.63	304.27	305.53	304.98	304.38	304.77	305.7	303.53	305.5	306.76	304.5	303.99	304.18	305.33	304.73
304.85	306.76	304.79	305.83	306.72	305.77	307.25	306.6	307.06	304.02	307.97	306.83	308	306.54	305.36	308.08	306.11	306.62	305.89	305.39	305.86	306.15	307.75	306.87	306.73	306.86	305.19	306.06	305.82	306.39	306.73	307.73	306.16	306.96	306.7	307.58	304.79	306.08	305.97	306.92	306.41	305.59	305.68	306.42	305.95	307.33	308.34	305.66	304.82	306.72
327.03	327.06	328.64	328.5	328.66	326.96	327.7	329.07	327.8	327.65	327.2	329.49	328.35	329.02	328.15	328.36	327.34	329.47	328.82	329.14	328.32	328.33	327.18	328.48	327.18	331.49	327.35	327.72	329.4	330.7	329.44	328.25	329.87	327.74	329.8	330.12	330.2	326.88	327.07	327.97	328.16	330.11	329.2	329.3	327.46	328.76	329.4	327.26	328.55	328.35
296.47	298.22	297.9	298.08	297	296.71	296.95	295.85	297.24	297.65	296.37	294.77	296.43	296.44	296.23	296.77	297.98	296.52	297.42	296.89	296.57	297.18	297.07	295.78	297.03	294.36	298.88	296.03	295.45	295.24	296.3	296.31	296.49	296.98	296.74	296.29	296.72	296.89	296.22	296.14	298.12	296.06	296.75	295.49	296.68	295.69	299.32	297.03	296.53	296.81
311.54	314.36	312.3	312.69	312.8	315.28	312.43	314.35	313	314.27	314.36	314.21	313.23	315.29	313.31	313.15	312.71	313.23	314.38	314.87	313.62	314.88	315.05	312.82	312.85	312.63	313.23	314.01	311.89	314.26	313.1	312.14	314.65	313.22	313.89	313.23	313.48	313.93	313.1	312.98	315.13	314.11	314.18	314.47	313.4	313.69	314.86	313.97	313.26	312.89
292.38	294.13	295.57	294.51	293.79	293.26	295.51	292.93	294.96	294.66	294.3	293.4	293.55	296.09	292.65	293.69	293.87	293.01	293.6	292.94	293.43	293.93	295.61	292.82	296.35	293.63	294.4	293.48	293.04	295	294.71	293.18	295.2	295.1	294.15	294.04	294.15	294.17	292.12	293.8	295.66	294.16	292.58	295.17	294.63	294.22	295.87	293.73	293.96	294.78
309.78	310.11	308.83	310.24	309.05	310.57	308.21	311.63	309.24	310.36	310.28	310.18	308.98	309.44	309.38	311.2	311.12	309.57	308.89	309.35	308.61	309.71	310.62	309.87	310.14	310	308.48	311.69	310.73	310.81	308.76	309.94	310.57	310.08	308.11	310.72	309.87	308.54	311.63	310.3	308.85	308.69	308.46	309.78	309.57	309.47	309.71	312.09	308.98	309.59
312.26	310.96	310.55	312.93	312.25	311.33	312.89	312.64	310.88	312.46	311.32	310.85	311.92	310.54	313.51	312.25	311.18	312.95	311.98	312.19	311.7	311.93	313.17	312.86	313.48	312.98	309.51	311.74	312.41	312.76	312.12	312.69	311.91	311.1	312.93	312.75	312.05	313.61	312.96	312.14	311.32	312.76	312.04	310.29	311.58	312.71	312.81	310.45	312.28	312.39
312.23	312.53	311.9	312.41	313.73	312.59	313.28	312.04	311.82	311.26	311.65	310.79	311.76	311.86	312.16	311.76	312.42	311.94	313.19	312.04	312.45	312.9	312.33	312.03	312.13	312.06	312.32	312.43	311.15	313.82	311.28	311.66	312.61	311.7	311.36	312.92	310.82	311.81	314.06	312.04	312.06	310.92	311.33	312.72	312.97	312.98	313.31	311.22	313.6	308.76
305.25	307.25	305.49	308.7	305.47	307.02	306.09	306.46	305.88	307.59	308.69	306.96	305.46	305.76	305.52	306.15	307.18	305.94	306.63	306.5	306.45	307.9	307.83	305.95	306.47	307.75	308.03	305.52	305.69	307	308.76	306.81	306.22	307.07	307.12	307.69	307.72	306.68	307.86	305.98	306.67	308.76	306.21	308.44	306.65	307.12	306.2	304.53	306.92	305.04
308.02	309.25	309.3	307.62	308.85	310.04	308.82	309.03	308.4	308.21	307.29	307.06	308.22	307.34	309.88	308.46	308.96	308.43	309.56	309.13	309.41	309.54	309.31	307.76	308.28	308.11	308.21	308.99	309.01	307.25	307.4	308.13	309.67	307.58	309.29	308.08	307.68	310.61	309.75	310.32	308.55	307.71	306.85	308.01	309.54	310.67	309.54	309.32	309.3	308.7
311.77	314.11	312.87	313.32	313.73	313.4	313.59	313.02	313.84	314.41	314.26	314.16	312.55	313.45	312.42	313.8	313.55	312.19	312.19	312.37	313.89	315.14	313.24	313.24	313.32	313.28	313.52	312.36	312.12	313.29	312.77	313.93	313.62	313.68	313.39	314.91	313.2	312.39	313.09	313.7	313.34	315.74	312.81	312.15	312.45	313.17	315.09	312.86	312.89	313.85
307.4	308.12	307.58	308.37	308.85	306.71	308.36	307.79	306.18	307.53	307.28	308.56	305.37	306.4	307.22	307.51	307.13	308.33	308.26	306.7	307.08	309.08	307.45	306.1	305.4	307.63	305.82	306.67	307.67	307.38	306.87	305.85	306.98	307.03	307.48	307.04	307.41	306.59	308.37	308.23	307.23	308.65	306.86	306.45	307.08	307.62	307.46	307.78	308.52	307.76
305.9	306.13	305.56	307.31	307.19	307.74	304.72	307.13	306.22	305.59	306.15	307.09	304.83	305.34	306.1	306.39	305.85	304.65	305.72	305.51	304.33	307.33	306.41	306.88	305.65	305.67	304.98	306.35	306.34	306.58	306.44	306.64	307.5	307.05	306.34	306.98	305.04	305.23	305.05	307.1	304.89	306.12	305.54	305.36	304.65	304.7	306.58	306.65	305.47	308.2
304.09	304.7	304.31	306.03	304.7	304.08	304.59	304.67	303.69	306.78	305.6	305.94	304.81	304.8	305.18	304.57	304.11	303.82	304.06	305.21	305.58	306.82	304.59	304.81	305.84	303.45	305.02	304.02	305.35	303.91	305.37	305.43	305.38	305.07	304.58	305.97	305.88	304.71	305.57	305.86	303.6	303.86	303.67	303.43	306.86	305.28	304.96	304.71	304.62	304.12
308.13	307.91	309.27	307.62	308.06	308.28	310.75	308.71	307.98	307.22	307.93	307.69	308.92	308.4	309.19	308.6	310.43	307.77	308.18	306.62	308.98	309.04	307.73	307.88	308.7	309.28	308.59	308.92	309.14	308.84	309.1	309.52	307.82	309.09	307.82	309.28	307.56	308.07	308.97	308.86	308.32	308.13	309.15	308.35	308.24	309.21	310.03	307.65	309.66	307.47
318.46	317.75	319.1	319	319.54	319.6	319.62	319.3	317.21	317.32	320.53	317.98	319.7	318.83	320.31	319.77	319.54	317.73	318.87	320.74	318.66	318.59	319.41	318.04	316.98	318.5	317.56	318.74	319.28	317.63	319.72	319.22	318.52	318.11	320.54	319.14	318.43	319.58	317.54	319.24	319.89	319.28	318.56	319.83	318.62	318.98	319.86	318.86	317.3	319.99
315.13	315.09	315	316.37	316.38	314.64	316.86	313.94	315.92	314.88	315.85	314.88	313.74	313.85	316.42	316.02	314.58	314.86	314.57	316.22	315.38	316.25	313.8	315.8	313.7	313.35	312.67	316.45	315.31	316.11	315.55	316.11	315.21	314.14	315.98	314.25	313.27	313.72	313.96	315.23	314.08	313.91	316.01	316.06	313.84	315.27	315.44	315.08	314.42	313.96
303.78	303.16	302.73	304.19	304.94	305.01	304.78	303.4	304.59	303.81	303.43	304.13	303.34	303.34	304.98	305.2	304.1	302.51	304.34	302.69	302.24	304.57	303.56	304.65	304.05	306.29	304.28	303.12	302.52	304.61	303.34	304.04	304.73	304.25	303.34	302.67	302.98	301.14	304.96	302.08	303.64	302.44	303.42	302.59	303.01	304.1	305.77	304.11	304.08	304.26
313.51	314.12	314.28	313.6	313.36	313.87	313.23	314.46	312.59	313.87	314.85	314.06	315.37	312.89	313.95	314.46	313.7	312.35	314.4	313.64	313.67	316.49	313.24	314.13	314.13	313.16	314.19	314.3	313.79	312.48	312.09	314.49	312.9	313.92	313.33	312.52	313.39	313.56	312.85	314.69	315.21	314.82	315.47	313.54	317.09	312.5	313.35	313.44	315.15	313.64
314.77	314.63	314.94	315.19	315.77	315.93	315.82	314.88	314.3	315.16	314.44	316.19	313.62	312.28	314.96	315.41	316.36	314.46	316.68	313.99	314.16	315.51	314.08	316.02	314.36	313.8	315.64	314.12	315.16	314.11	315.27	314.03	315.88	314.31	315.66	315.58	314.02	315.82	315.14	315.94	316.34	314.31	315.05	316.92	316.03	315.2	314.97	315.51	314.99	316.22
314.71	315.33	315.38	314.42	314.9	315.91	314.74	315.51	316.92	313.76	313.16	315.72	315.82	314.05	316.52	315.65	313.71	315.75	314.74	315.6	315.58	314.97	312.77	312.99	314.75	312.82	316.11	314.59	314.4	313.26	315.34	316.73	314.62	314.38	313.09	316.06	315.4	314.42	313.25	315.16	315.22	313.24	316.1	316.35	316.31	315.89	315.21	315.37	312.45	315.61
308.14	306.08	305.83	306.44	304.91	305.21	304.84	304.79	306.87	305.23	305.45	305.99	305.67	306.16	306.13	306.89	305	304.23	306.51	305.89	304.29	306.21	305.19	306.73	304.45	303.4	307.99	305.36	304	305.77	303.26	306.64	306.23	304.38	305.44	305.47	304.91	306.12	306.29	305.67	304.67	304.14	305.08	306.08	306.17	307.18	306.76	306.21	304.36	305.86
311.22	308.82	312.11	311.78	311.62	309.94	311.47	311.86	311.16	310.93	309.87	310.59	311.06	309.92	309.57	308.36	311.53	311.13	308.95	310.08	310.74	311.15	308.95	311.19	311.21	309.94	309.83	311.09	309.97	310.44	311.38	310.18	311.02	310.78	311.12	311.7	311.82	310.92	311.45	312.52	309.51	310.7	311.21	310.05	309.78	311.52	310.46	311.63	309.83	311.19
307.73	307.44	310.17	305.88	307.26	306.1	306.82	307.83	306.5	305.99	307.8	306.58	307.57	308.21	306.38	306.58	306.59	305.46	308.07	307.74	308.74	308.54	307.08	309.04	306.65	307.07	307.71	307.94	305.25	306.91	306.84	306.82	307.22	307.4	308.69	306.06	307.81	305.35	308.17	308.62	306.79	308.37	307.67	308.5	307.72	306.9	309.4	305.91	308.18	306.88
295.21	293.87	293.83	294.55	292.86	294.29	294.57	293.14	293.81	294.43	292.65	295.71	292.29	292.96	295.44	292.65	291.53	292.1	294.31	293.6	295.75	293.57	293.46	293.39	294.75	294.13	294.22	293.35	294.59	294.55	294.73	294.4	292.93	293.33	293.28	293.84	291.76	294.44	293.7	292.92	292.19	293.42	293.44	293.08	293.1	293.32	292.84	293.18	294.56	294.3
315.83	313.52	313.97	315.97	314.35	313.82	317.51	313.37	316.58	315.09	315.31	315.96	314.48	314.18	315.89	315.51	315.37	314.89	315.38	314.16	313.57	313.91	314.43	315.47	313.44	315.01	315.27	316.98	315.63	314.22	313.47	315.36	313.88	314.05	314.51	316.57	315.67	315	314.33	315.76	314.26	315.01	315.78	315.79	315.43	315.45	315.02	314.16	314.37	313.92
294.16	292.39	295.05	294.5	294.47	295.86	295.74	294.16	296.19	293.77	293.68	294.99	292.2	294.43	292.92	295.89	294.12	294.5	292.69	294.74	294.65	295.17	293.98	294.63	294.11	295.22	294.85	294.54	292.68	292.53	295.13	292.95	294.93	293.54	293.64	292.6	295.36	293.74	294.37	293.77	293.12	297.14	293.01	293.61	292.77	294.1	295.24	295.41	294.79	294.49
315.06	315.01	314.53	314	316.49	315.81	315.08	313.16	315.26	315.95	314.47	313.93	315.19	317.19	317.75	315.6	314.66	314.28	315.44	316.04	314.87	316.67	315.92	315.36	316.02	315.84	316.59	315.15	315.81	315.49	315.95	316.88	317.01	316.05	317.15	314.96	317.79	315.33	314.84	314.43	315.83	314.59	316.49	315.43	316.42	317.53	317.6	315.08	316.26	316.77
305.12	304.58	303.91	302.92	304.7	303.62	302.48	302.45	301.7	305.16	302.8	303.22	303.77	303.83	301.6	303.21	304.25	304.57	302.33	301.66	303.75	304.75	303.37	302.43	301.57	303.55	303.61	302.19	305.1	302.2	304	303.75	303.36	303.02	305.06	304.42	304.94	303.74	303.01	303.72	303.64	303.5	302.93	303.76	302.81	302.28	302.63	302.04	303.4	304.03
294.43	293.39	295.4	294.27	295.86	293.42	293.15	293.95	295.29	293.55	294.46	295.11	293.95	292.36	294.5	294.29	294.3	293.93	292.81	294.53	294.86	293.87	292.94	295.77	292.04	293.33	292.12	294.56	294.27	295.65	293.57	294.56	296.06	292.32	293.78	294.7	293.5	294.64	294.59	293.87	294.55	294.53	293.98	292.92	295.28	294.44	292.61	294.51	292.53	294.66
309.89	309.03	306.21	307.61	309.38	309.08	307.58	308.96	309.16	307.78	307.57	308.88	309.13	307.96	308.87	307.72	310.18	308.63	308.44	308.58	309.41	308.48	309.71	308.97	307.82	307.96	310.64	308.89	308.61	308.56	309.25	308.6	308.72	308.22	309.07	307.78	308.76	308.02	306.89	307.6	307.25	308.62	306.56	305.96	308.56	309.99	308.18	309.41	309.5	309.36
294.35	295.03	294.44	293.76	294.49	295.6	295.94	295.23	294.74	295.24	297.24	295.61	294.93	296.06	295.25	293.39	294.86	291.82	295.54	295.26	294.34	295.56	296.37	296.12	294.14	296.44	296.97	294.78	294.8	295.6	294.84	296.03	296.24	294.23	294.75	293.91	296.57	294.39	293.17	297.03	295.47	293.92	295.34	295.06	296.41	294.23	295.16	294.92	295.94	297.18
295.09	293.42	292.88	295.11	293.98	292.92	294.04	294.28	294.75	292.1	294.11	293.19	295.02	294.73	295.67	292.91	292.7	293.05	294.41	295.47	292.57	293.51	293.31	294.69	293.61	293.9	293.59	294.28	294.54	291.66	294.57	294.15	294.77	294.41	294.75	294.23	293.85	294.38	294.87	293.97	294.21	295.16	294.15	294.14	294.73	293.97	293.6	294.77	294.55	294.5
304.73	306.14	305.31	307	305.85	305.7	305.68	304.84	304.06	305.84	305.67	304.43	306.82	304.57	302.63	304.01	304.75	305.52	305.81	305.65	304.73	306.39	305.17	305.4	305.38	304.55	304.75	303.37	305.52	305.04	304.68	305.03	307.13	305.66	304.49	305.29	305.24	305.46	305.76	303.27	305.8	304.85	306.05	305.11	306.12	304.82	305.09	304.69	304.29	305.58
315.68	314.37	317.25	316.47	316.41	315.04	318.52	316.42	315.98	317.29	318.56	316.71	316.56	315.62	317.78	316	316.46	317.67	317.61	315.57	315.12	316.76	316.96	317.46	316.71	315.67	315.99	316.93	315.42	315.45	316.96	316.24	315.36	317.91	316.02	316.33	315.18	315.67	318.89	318.14	315.84	316.12	315.84	315.58	316.85	314.78	315.46	316.45	317.65	315.33
294.17	295.07	293.98	296.37	295.7	294.27	295.8	296.02	293.13	295.72	294.61	294.21	295.25	296.14	293.94	295.04	294.75	294.38	294.41	294.6	294.43	295.65	292.38	294.65	295.19	296.41	294.85	295.44	296.24	295.84	296.51	294.32	295.37	293.02	293.51	295.31	294.81	295.73	294.79	293.86	295.47	296.14	294.06	294.14	294.33	296.06	294.61	293.36	295.15	293.66
301.92	304.25	302.98	303.57	301.61	300.97	303.93	303.41	303.66	302.84	303.93	302.12	303.41	301	302.19	304.01	303.69	303.15	305.39	303.43	303.94	303.72	303.26	301.58	303.82	301.81	303.41	302.92	302.6	303.65	304.54	303.51	302.42	303.09	304.15	303.86	302.17	303.18	302.53	304.06	302.94	302.98	303.08	303.56	301.79	303.11	305.61	303.04	304.41	302.63
301.65	303.58	304.69	301.19	304.9	304.51	302.53	301.56	302.59	303.89	302.07	304.13	303.87	302.31	304.1	303.36	303.97	304.17	302.77	304.51	304.23	303.66	304.69	302.92	303.49	302.6	303	302.09	303.94	302.61	301.3	303.32	304.78	303.53	303.4	301.86	302.57	302.4	303.21	301.77	303.65	303.55	302.73	302.72	302.5	304.66	303.98	301.56	302.89	303.92
318.49	319.3	318.93	319.52	318.91	317.96	319.49	319.58	317.46	318.53	317.84	321.21	319.35	319.01	318.14	319.7	319.21	319.27	318.99	318.95	319.18	320.78	318.29	320.06	319.47	319.45	318.24	318.86	319.28	318.88	318.38	317.89	318.56	320.61	319.48	319.5	318.06	318.01	319.86	321.16	319.25	318.98	319.78	320.04	320.31	317.75	319.38	319.31	320.06	317.41
300.92	301.82	302.06	301.15	302.43	300.91	301.65	302.37	301.51	301.79	299.09	302.22	299	300.5	298.77	303.07	301.62	300.28	302.2	299.51	299.81	300.72	301.57	302.14	300.81	301.36	301.57	300.62	301.68	301.73	301.74	300.1	300.44	300.78	303.14	302.11	302.35	301.35	302.34	299.8	301.87	300.56	301.46	300.6	296.73	299.91	301.01	301.36	300.61	301.37
306.93	305.47	306.21	306.84	306.76	307.18	306.71	307.28	306.65	307.55	305.48	305.61	306.84	305.44	307.38	306.98	305.32	306.86	306.69	307.27	306.09	307.15	306.34	308.2	306.94	306.32	307.49	305.66	305.7	308.72	306.98	306.76	306.15	306.19	306.73	306.73	304.83	307.08	306.33	305.37	305.8	304.9	307.59	305.48	305.91	305.7	307.7	307.95	306.14	306.94
318.13	318.31	319.52	316.7	316.66	318.52	318.02	319.18	318.18	316.71	319.09	318.17	320.79	317.76	318.05	316.86	317.19	318.9	319.1	318.28	319.19	319.06	319.4	318.59	319.9	319.53	319.43	319.51	318.61	318.19	318.77	317.25	318.26	318.57	316.96	319.23	317.09	318.85	317.49	317.62	318.76	320.28	318.91	320.01	318.65	317.73	316.08	318.24	318.62	317.37
303.99	303.38	304.88	303.33	303.22	303.56	302.96	304.78	303.25	302.95	303.26	303.14	303.16	303.59	304.04	303.2	304.86	303.49	303.2	304.31	303.76	304.49	302.01	302.91	304.71	302.61	301.73	303.56	304.17	302.04	303.85	303.42	303.25	302.79	303.33	301.99	304.81	303.81	304.67	303.74	303.05	304.06	303.77	304.51	303.62	302.73	303.39	303.08	303.79	301.41
309.82	309.17	310.83	309.8	308.19	310.33	311.12	309.02	308.67	308.12	308.45	309.23	309.71	309.31	310.95	309.14	310.75	309.85	308.6	309.72	310.22	310.3	308.7	307.23	306.74	308.59	308.91	307.97	310	310.11	311.28	307.39	309.68	308.44	309.89	309.62	307.99	308.38	310.64	308.08	309.75	308.26	309.88	307.85	309.38	307.89	309.19	307.53	308.12	308.36
314.95	315.62	316.87	315.04	316.14	315.95	315.75	315.23	315.21	316.47	315.21	316.05	316.7	316.64	316.19	315.65	315.68	314.29	314.7	314.99	316.01	317.62	315.63	315.75	314.56	316.19	317.3	314.89	315.56	315.26	316.94	315.33	315.23	315.81	315.72	315.45	316.43	315.38	317.27	315.26	316.65	316.65	317.45	316.48	314.41	316.9	315.99	316.71	317.17	316.88
306.49	305.52	306.64	306.78	307.75	306.57	304.93	305.37	307.6	306.34	305.93	304.75	307.36	307.42	306.32	306.07	307.48	305	305.6	307.61	306.89	306.8	306.48	308.31	305.92	306.66	306.56	306.13	307.59	308.22	306.53	309.14	305.9	306.62	305.9	306.28	306.45	308.63	306.94	306.8	305.86	306.74	306.01	305.71	306.37	307.66	307.12	307.82	305.66	306.7
305.47	307.91	305.46	305.7	306.37	307.54	306.36	307.11	307.18	306.47	304.86	306.26	306.29	305.08	305.53	308.87	305.71	305.58	307.56	307.67	305.42	306.33	305.92	306.11	305.74	306.26	307.15	306.2	305.87	306.48	306.76	306.79	305.72	304.78	305.56	307.77	304.93	308	305.19	306.25	307.69	305.22	307.4	307.37	306.29	306.6	305.75	306.99	306.7	307.46
302.88	303.13	303.6	304.63	304.85	303.21	303.79	303.74	304.47	303.29	305.75	304.51	304.6	304.5	304.09	305.2	304.4	304.2	306.47	304.9	304.42	302.66	303.95	304.44	305.13	304.69	305.88	304	304.51	305.01	305.73	305.18	304.73	304.63	303.85	301.65	304.01	305.72	302.38	305.47	305.4	304.08	304.54	304.65	304.52	304.22	306.45	305.85	304.38	304.99
317.43	316.75	318.43	317	316.03	318.03	316.02	317.09	318.96	317.85	315.58	318	315.87	317.75	316.97	318.11	317.77	317.56	316.51	316.68	315.73	319.26	316.29	317.51	317.78	317.31	318.1	317.87	315.37	317.54	317.29	317.68	317.05	317.4	315.91	317.25	316.38	317.87	318.58	315.14	317.28	318.64	316.97	317.24	315.72	318.37	318.78	316.79	318.18	316.94
303	303.31	305.89	303.07	303.98	304.42	302.76	302.03	302.69	304	303.32	304.16	302.32	302.01	302.9	305.07	302.94	304.06	303.92	304.12	302.43	302.43	303.64	303.1	304.38	302.72	303.53	302.92	304.37	304.47	303.43	303.3	302.92	303.6	304.18	302.49	303.4	303.29	303.79	303.28	302.39	302.63	302.51	302.09	303.47	303.39	304.52	304.36	303.07	303.5
302.43	299.22	299.57	301.22	300.9	301.38	303.02	301.44	300.1	300.89	300.03	300.28	299.16	300.2	301.25	301.53	301.22	302.18	302.04	301.45	299.69	301.17	301.05	302.11	300.39	299.56	301.04	302.18	300.9	300.98	301.43	300.49	301.25	301.82	299.67	299.58	300.15	302	300.43	300.79	302.51	299.3	300.41	302.46	300.91	300.65	301.76	301.04	301.22	300.45
329.39	328.36	328.68	327.91	326.72	327.67	328.93	328.93	328.18	328.01	328.44	327.93	327.56	328.74	328.97	327.72	327.51	328.17	327.89	327.56	326.82	328.27	329.77	326.89	326.35	326.45	328.42	327.81	327.24	326.37	327.52	327.5	329.06	327.78	326.32	327.3	328.32	327.41	329.22	327.92	328.13	327.87	327.76	328.95	327.6	327.69	328.25	329.07	327.63	326.21
302.41	301.29	303.78	301.99	303.17	305.16	301.2	303.03	304.44	304.65	303.55	302.67	303.49	302.2	302.58	302.12	303.58	303.56	302.16	302.44	301.7	303.24	303.08	301.78	302.81	302.72	304.9	302.97	304.29	301.92	302.76	303.7	302.86	300.21	304.25	305.77	303.38	302.26	303.67	303.84	301.74	302.55	302.42	304.84	302.77	302.17	303.01	303.09	301.33	302.64
294.34	296.29	294.48	295.49	297.32	295.97	294.82	295.21	297.1	296.64	293.66	295.97	296.69	294.06	295.09	296.47	293.45	294.86	295.71	294.66	295.46	295.29	294.7	296.87	295.8	294.4	296.27	294.86	295.52	293.94	295.44	293.15	296.06	296.32	295.43	295.84	296.13	295.2	295.44	295.13	293.17	294.56	293.94	294.45	294.22	294.84	295.64	294.71	296.66	294.3
302.31	303.55	302.15	302.61	303.93	301.78	302.2	302.8	302.13	302.78	303.45	303.11	302.72	303.46	302.55	302.9	301.82	301.36	302.74	302.67	302.51	301.54	304.92	302.83	304.42	303.62	302.52	301.59	302.05	303.22	303.62	303.12	304.01	302.41	303.54	301.57	301.29	303.47	303.28	301.79	300.89	303.27	303.81	302.77	300.98	302.33	302.72	303.45	302.85	301.25
299.12	297.55	301.66	300.51	300.54	299.25	298.79	299.97	299.59	298.45	299.77	298.97	299.86	300.9	299.54	300.52	301	302.19	298.36	299.88	297.53	301.04	299.77	299.94	298.07	299.22	299.69	299.41	298.63	299.57	300.41	300.39	298.66	300.94	300.18	300.53	300.82	300.21	300.33	301.39	299.73	298.68	300.67	300.61	300.19	300.47	300.54	298.93	300.04	299.26
305.79	304.14	305.11	305.3	305.46	305.04	305.85	304.17	304.43	308.14	304.98	306.3	305.91	306.13	306.55	307.47	305.71	304.76	307.33	304.33	304.47	306.81	305.25	306.39	305.39	304.81	306.64	306.75	304.76	305.31	306.36	306.89	305.66	305.78	305.06	305.9	305.45	305.55	305.33	304.72	304.74	306.34	304.38	305.06	304.77	306.26	305.57	305.82	305.38	305.34
326.97	327.88	328.03	327.43	327.15	329.27	327.55	328.04	328.12	326.52	326.12	327.08	327.54	325.91	327.49	327.78	327.24	326.26	327.55	328.84	328.24	327.88	328.62	325.9	327.57	328.28	327.9	327.18	327.02	328.49	326.85	327.61	327.36	327.71	328.38	326.08	326.02	328.55	327.24	328.38	328.58	327.34	328.06	327.3	329.32	328.59	327.4	328.43	328.04	328.1
294.9	295.04	296.29	294.18	295.37	294.67	296.52	294.5	295.8	296.46	296.07	294.87	294.17	294.59	294.9	295.43	293.84	295.17	295.53	293.75	293.69	294.95	295.01	296.3	295.92	295.63	296.12	296.52	295.32	294.62	294.48	294.39	295.14	296.24	295.35	295.73	294.83	294.94	294.54	297.33	295.09	295.7	293.26	295.62	294.93	295.12	295.36	295.76	294.57	296.35
321.02	320.06	318.78	318.02	319.94	318.86	319.35	318.12	316.16	318.71	317.8	319.56	318.58	319.47	318.75	318.34	319.48	318.56	318.77	318.13	318.81	318.73	318.77	318.7	319.97	318.93	320.09	318.9	320.43	319.2	317.16	320.5	320.43	317.41	317.35	316.97	317.66	317.89	318.22	318.39	318.17	317.13	319.35	318.92	318.12	321.03	317.31	319.55	318.83	318.43
303.3	304.49	305.32	303.07	303.61	302.7	303.66	303.17	302.64	303.72	303.57	301.98	303.19	302.54	303.95	300.69	302.59	304.04	303.89	302.35	302.48	302.19	303.21	302.48	303.05	301.33	301.54	303.32	302.63	301.91	303.38	304.76	303.62	302	301.98	302.02	302.66	302.27	305.17	305.25	302.02	304.42	303.06	303.86	301.82	302.66	303.99	302.16	303.97	302.86
305.39	306.83	305.27	306.13	307.96	307.18	303.27	306.62	306.11	306.27	306.32	307.36	306.93	305.25	307.01	307.87	307.16	305.44	306.09	309.17	307.89	307.05	306.54	306.49	305.26	307.87	305.15	307.11	306.06	304.23	306.51	304.87	307.95	305.98	307.86	306	306.93	307.11	306.65	307.78	307.39	307.12	306.42	306.8	305.65	307.79	306.62	307.45	306.32	307.27
319.71	320.78	318.4	318.08	318.39	318.27	318.92	319.53	318.37	319.57	319.58	317.58	319.6	318.03	317.79	319.67	319.46	318.58	317.58	318.81	318.94	319.57	319.16	317.14	318	320.48	319.71	319.57	319	317.87	320.25	317.27	317.89	317.94	318.6	319.97	319.26	320.16	319.54	317.73	317.03	318.05	318.36	320.2	319.14	318.22	317.9	318.85	319.62	319.45
302.08	300.21	303.43	301.55	303.62	301.25	302.1	304.28	302.45	302.55	302.99	302.64	301.5	302.25	303.05	301.63	304.61	301.86	304.17	301.69	304.33	302.39	302.42	304.22	301.5	303.85	303.37	303.52	302.23	301.69	302.17	302.99	303.47	303.57	302.35	300.84	302.57	301.21	303	302.9	303.43	304.67	302.64	301.3	302.1	301.92	300.88	303.53	303.19	302.27
325.79	325.98	324.43	324.95	325.17	323.84	324.84	323.55	325.9	326.32	324.28	326.14	325.87	325.39	325.73	326.75	325.58	325.98	323.81	325.74	324.91	325.48	323.46	325.43	324.25	325.91	326.25	325.79	325.95	325.52	325.3	325.42	326.21	325.02	324.23	323.55	323.85	324.05	325.42	325.47	323	327.71	322.83	326.45	325.18	326.55	324.19	325.62	325.59	323.85
327.54	325.7	327.18	326.61	326.24	326.19	327.52	328.79	327.64	327.84	326.25	326.97	326.91	328.83	327.72	327.22	325.02	326.78	326.91	327.47	328.04	325.97	327.22	326.45	327.63	328.67	327.69	327.8	326.51	326.64	327.16	326.39	326.33	327.2	325.89	327.6	326.23	326.76	327.07	326.46	327.53	325.05	327.42	327.62	324.66	326.66	327.89	326.88	327.79	327.45
304.32	305.7	304.76	307.71	307.25	305.64	306.01	305.09	306.12	304.67	304.17	304.35	304.64	304.11	306.06	305.09	306.45	305.38	304.96	306.32	306.02	305.42	305.98	305.13	306.99	304.15	305.15	304.71	305.18	304.73	306.38	306.97	305.21	306.31	303.91	305.74	303.68	306.52	305.61	306	306.12	305.81	303.4	304.46	306.19	304.4	304.05	304.23	306.37	305.44
299.73	300.07	301.54	301.6	297.57	299.96	299.05	299.01	298.29	300.44	300.23	301.03	299.31	300.82	299.87	301.47	300.67	299.98	301.32	300.36	299.11	301.28	300.27	298	298.64	301.57	299.39	299.83	301.66	298.88	299.81	299.9	298.75	299.1	297.79	301.16	299.51	299.09	299.37	300.16	298	300.38	299.46	298.9	298.73	301.42	299.96	301.72	300.22	299.78
311.34	310.55	309.41	310.08	310.31	310.28	310.67	310.42	309.53	309.96	311.33	311.24	310.46	309.53	309.65	307.73	312.05	309.76	310.35	309.95	312.16	311.63	312.01	310.61	311.83	310.05	309.75	312.87	310.56	309.98	310.06	309.62	311.77	308.88	310.77	312.66	311.15	310.65	310.17	310.77	309.93	310.23	309.43	312.41	309.98	309.85	310.81	309.71	311.7	310.65
303.78	303.13	304.78	304.16	303.6	303.42	304.9	302.81	303.12	304.19	303.83	304.52	305.09	302.84	301.28	303.92	303.8	305.75	305.79	302.52	304.27	303.83	302.03	304.46	304.29	304.81	303.76	302.67	303.55	303.9	304.92	305.23	302.95	303.39	303.41	303.92	303.45	303.61	301.95	304.08	304.85	304.09	302.42	303.9	303.49	305.23	304.04	303.02	304.43	303.61
304.1	305.2	304.51	305.61	306.42	306.49	307.03	304.26	304.65	307.59	306.06	307.15	309.04	309.41	307.46	305.87	306.17	305.48	305.45	307.92	307.04	305.89	307.07	306.49	305.72	306.34	305.84	306.9	306.15	307.18	306.29	304.69	307.17	306.65	306.9	307.73	305.35	308.13	308.3	307.12	306.22	307.52	307.25	306.1	306.98	306.68	307.67	307.9	304.04	307.17
313.59	310.13	311.99	313.19	311.37	312.16	310.5	311.47	311.2	312.86	312.55	312.81	311.51	310.79	311.75	312.93	311.91	311.59	311.06	312.37	312.63	313.63	310.77	311.28	311.5	313.76	312.38	311.36	312.99	311.45	312.93	313.31	311.14	312.88	313.95	310.95	310.42	312.66	313.57	311.96	313.64	311.26	312.24	311.24	313.93	311.14	311.75	310.62	312.62	312.08
301.79	303.4	302.38	302.06	302.71	302.6	301.99	302.72	300.28	302.7	301.09	301.72	300.68	302.85	302.32	302.74	302.31	303.4	303.86	301.42	302.73	302.02	302.67	303.26	304.36	301.64	304.82	301.71	302.2	303.96	302.03	304.23	302.84	301.37	302.67	302.45	302.47	302.2	301.48	301.76	300.84	303.24	301.38	303.63	302.17	303.06	302.6	302.05	303.29	303.1
302.29	303.43	301.96	302.59	302.17	303.24	304.24	302.82	304.14	302.23	302.74	302.38	302.69	304.93	303.84	302.58	303.79	304.09	302.14	302.82	302.64	302.21	302.6	302.34	303.26	302.05	304.02	302.96	304.91	302.12	303.04	300.58	301.42	302.49	303.12	303.2	301.84	303.77	304.18	301.21	303.38	302.18	304.77	303.35	302.89	300.5	303.19	303.55	300.95	303.89
314.67	314.03	314.59	314.36	314.43	315.66	314.45	314.24	316.83	313.26	315.83	317.07	314.76	315.34	315	317.58	314.68	316.23	314.18	313.34	314.04	314.67	314.82	314.03	316.12	314.71	314.97	312.87	315.33	316.51	314.52	316.28	314.77	315.43	315.06	313.6	315.21	313.48	314.42	314.49	315.38	314.2	314.03	315.88	314.04	313.05	315.33	315.06	315.16	311.85
318.37	317.48	317.08	320.45	318.89	316.86	317.11	320.76	318.03	317.45	317.29	318.72	317.5	318.9	317.66	318.51	319.56	317.52	318.21	317.31	319.24	318.94	317.94	318.11	316.5	319.66	317.91	318.41	318.99	318.51	318.08	319.46	317.76	318.17	316.58	319	317.64	319.54	318.98	318.28	317.97	316.77	318.41	317.97	319.25	317.16	319.1	317.27	317.66	317.81
313.68	313.14	313.73	313.66	312.81	311.39	313.24	315.35	314.26	312.76	312.87	312.81	312.6	315.67	311.98	315.33	315.65	313.14	313.58	314.95	314.92	312.59	312.01	312.68	316.12	312.88	313.56	313.11	312.13	315.1	314.32	312.29	312.62	314.63	314.36	316.14	315	311.99	314.58	313.19	312.92	313.52	313.02	314.69	314.69	315.24	315.32	312.51	313.17	312.53
308.08	307.88	307.55	307.51	306.79	307.69	306.62	306.98	306.7	307.94	308.03	306.56	307.44	308.14	306.26	307.49	308.77	307.23	305.73	307.42	307.89	307.61	306.21	307.17	307.65	309.98	307.7	306.13	307.19	307.97	307.55	307.26	307.58	308	306.84	307.94	305.41	308.5	305.99	307.28	307.82	306.75	306.49	306.45	308.35	308.75	307.9	308.63	306.02	306.11
304.1	302.46	303.1	303.17	300.65	303.22	302.85	304.33	304.23	303.88	302.29	302.94	304.31	304.5	303.54	303.78	304.34	303.37	302.64	303.29	303.42	304.35	301.58	304.05	303.16	305.66	303.47	303.34	303.91	302.66	305.07	303.47	302.63	303.84	304.27	304.37	304.18	302.04	303.07	303.44	303.65	303.54	302.29	304.07	304.9	302.01	303.12	302.37	303.27	302.82
327.18	326.35	327.21	326	327.69	325.42	326.2	325.74	326.64	327.87	327.73	326.36	327.23	327.08	326.26	326.92	326.01	326.8	326.65	326.69	326.67	328.68	328.12	327.06	326.4	325.31	327.47	325.39	327.87	327.5	327.64	326.34	326.7	326.08	325.48	325.13	325.61	326.35	327.74	326.34	325.13	328.08	327.26	325.58	328.6	326.89	327.63	327.06	327.52	329.63
303.76	303.46	303.16	303.57	302.13	303.09	302.73	303.91	305.03	303.9	303.1	302.22	301.96	303.44	303.68	302.9	303.68	303.73	302.24	302.3	304.19	305.14	303.77	303.59	301.55	304.05	304.06	303.32	303.28	304.22	303.09	301.91	302.48	303.38	302.59	302.68	303.79	302.95	303.98	303.48	304.94	302.71	302.68	302.87	304.12	304.91	304.37	302.04	303.99	303.04
301.9	303.62	303.19	301.34	303.26	303.55	302.15	302.92	300.41	300.66	302.81	302.19	301.68	302.62	303.37	302.39	303.19	301.53	304.22	302.3	302.86	303.23	301.26	302.91	302.62	301.77	301.66	302.05	301.5	302.24	302.9	301.61	302.61	301.17	302.58	301.87	302.5	302.59	303.32	303.18	304.21	301.91	304.34	303.56	300.15	300.92	301.48	304.79	301.43	302.73
307.26	306.85	308.06	307.22	308.29	306.79	306.9	307.41	306.9	305.94	306.93	309.44	306.76	307.88	308.22	308.4	307.06	306.2	306.4	306.83	307.42	306.17	306.37	306.5	307.47	306.94	307.08	307.07	306.98	306.91	308.28	308.78	306.32	304.73	308.32	305.67	306.15	307.09	307.54	307.59	307.27	307.8	306.53	306.45	308.35	308.35	309.18	308.13	304.55	307.1
314.18	314.45	317.15	314.29	315.33	314.5	313.76	314.4	314.83	314.85	314.8	315.52	312.62	314.55	317.63	314.41	314.92	314.11	313.19	315.15	313.47	313.3	314.68	315.54	315.63	315.49	314.76	314.27	313.78	314.23	314.83	315.12	314.5	315.92	316.65	315.3	315.66	314.77	315.85	315.47	315.17	314.53	315.67	315.81	315.31	314.91	315.17	314.32	314.89	314.97
312.48	311.91	312.28	311.81	311.51	311.3	311.27	311.72	311.05	311.88	310.65	313.7	310.59	310.68	311.31	310.3	313.19	311.81	311.53	312.06	311.45	310.48	311.65	310.64	310.77	313.03	311.68	312.68	312.64	312.36	311.01	310.48	313.05	311.82	313.29	310.07	311.63	313.08	310.5	310.42	311.89	312.04	312.51	309.24	311.56	309.24	312.46	311.68	310.08	313.43
303.99	303.46	305.45	304.97	302.69	304.74	304.62	303.31	305.66	302.11	305.96	302.14	303.93	302.21	302.3	303.76	302.74	303.67	303.98	303.32	303.79	305.56	303.99	302.55	304.66	303.77	303.37	303.93	305.05	304.11	304.25	304.14	303.1	303.37	304.22	304.12	302.7	303.18	303.7	304.72	302.92	304.79	301.85	303.11	303.71	303.16	304.33	304.39	301.75	302.39
295.94	295.69	296.26	295.27	295.62	294.53	295.36	294.52	295.08	294.33	293.84	295.01	294.07	295.16	295.12	295.91	294.51	294.48	293.56	296.31	295.91	294.24	297.25	296.51	294.1	296.43	293.63	294.76	293.63	295.23	295.61	294.39	295.94	294.61	295	296.1	294.12	294.83	295.24	294.78	296.26	295.84	293.76	296.72	296.34	294.35	294.99	294.43	297.05	296.39
304.56	305.15	303.58	302.96	303.5	304.67	302.39	302.12	302.44	302.62	303.8	304.44	302.36	303.62	304.33	304.04	303.55	304.43	302.79	302.41	302.88	301.26	302.42	303.12	303.05	303.41	302.82	303	301.6	302.61	303.13	304.01	303.04	302.84	303.62	303.72	302.64	302.82	303.31	303.9	304.04	302.88	303.81	302.93	304.9	304.12	302.93	304.06	303.02	304.26
315	312.6	312.59	313.25	313.08	314.03	313.17	313.62	314.47	312.07	314.57	313.72	312.83	312.6	315.33	312.93	313.89	314.31	311.84	313.49	313.03	312.53	315.01	313.1	313.18	313.22	312.97	312.88	315.1	313.36	312.35	312.37	312.31	311.14	314.9	311.57	312.35	312.72	312.89	312.96	311.57	313.83	311.47	313.09	312.57	312.58	312.75	313.15	315.34	314.48
307.11	306.3	307.3	305.04	308.36	307.2	305.93	307.01	306.26	305.83	305.85	306.51	306.44	305.01	306.21	304.58	305.59	307.06	306.04	305.88	306.78	304.77	305.59	304.86	305.52	306.44	305.78	306.39	306.49	306.32	306.85	305.95	306.22	304.28	305.96	306.29	307.5	306.71	306.23	305.5	305.85	307.2	306.3	307.85	306.77	305.86	307.23	306.88	306.14	305.07
314.73	313.29	312.91	312.47	311.53	313.81	315.45	315.69	314.79	314.07	314.41	313.82	314.12	311.74	314.43	314.15	313.48	315.1	315.49	314.12	314.65	314.91	313.01	312.37	313.73	313.52	312.23	313.02	314.78	315	312.22	314.66	313.75	312.68	314.33	311.38	314.49	312.76	312.65	315.92	313.6	314.02	314.24	311.66	313.66	315.51	315.33	312.23	314.34	313.99
328.31	326.49	327.78	326.71	327.4	329.55	325.83	328.13	328.88	325.81	327.83	328.42	329.64	327.04	327.46	326.86	328.7	328.76	327.36	327.81	327.71	328.85	327.44	327.28	329.51	327.06	329.13	327.14	327.04	328.44	326.51	326.33	326.49	328.55	328.25	327.97	328.31	328.59	327.3	330.19	326.9	326.31	327.12	328.25	328.18	327.99	327.91	326.53	326.61	329.99
314.14	315.35	316.94	314.93	316.05	316.71	316.87	316.99	315.28	316.23	314.3	315.83	315.26	315.29	316.33	316.88	315.94	315.07	316.64	316.5	316.23	317.17	316.59	316.1	315.94	315.88	317.27	315.08	314.86	313.4	317.56	314.59	316.59	315.39	315.21	316.41	317.15	314.38	317.36	316.21	316.51	316.31	317.89	315.83	317.16	314.49	315.43	316.1	316.95	315.01
320.61	318.06	321.4	320.59	319.91	320.42	320.33	318.43	318.82	320.56	319.63	318.03	318.24	320.03	318.76	321.79	316.59	319.72	319.15	317.94	318.52	318.63	320.96	321.58	318.93	319.25	319.7	319.45	319.48	318.68	318.96	318.75	319.62	321.56	317.77	321.18	320.21	320.33	319.13	318.96	318.2	319.58	319.36	319.53	316.95	319.25	319.82	319.83	319.63	321.02
294.85	294.48	294.7	294.9	294.75	295.29	294.66	295.93	293.54	293.69	293.65	294.93	293.46	296.34	296.28	295.78	293.94	295.74	296.5	295.74	294.94	295.26	295.06	295.64	295.61	295.91	296.06	295.24	295.01	293.81	294.83	294.1	295.18	295.59	293.72	294.85	295.02	293.43	296.21	294.55	295	295.55	295.76	294.06	294.21	294.98	295.59	293.96	294.59	296.03
301.03	299.19	299.68	298.48	298.5	300.59	299.27	300.25	302.05	299.71	301.29	298.14	299.57	301.81	300.22	299.52	297.12	300.24	298.76	299.2	300.89	299.66	298.59	300.31	299.66	300.66	299.3	298.82	300.13	300.6	300.35	301.62	299.04	299.73	299.03	300.34	299.34	300.88	299.26	299.74	300.95	301.32	298.49	301.49	301.84	300.06	302.11	300.49	298.82	297.83
305.53	305.98	305.69	304.72	307.2	306.41	306.13	306.68	306.19	305.04	306.15	305.46	308.36	306.51	306.95	306.84	305.65	307.29	306.04	304.82	306.5	306.28	306.58	305.6	306.05	305.96	306.67	306.08	305.91	307.81	306.32	307.69	306.98	304.65	306.29	304.45	305.74	307.18	306.04	306.37	305.66	308.05	307.24	307.33	304.73	306.27	307.8	307.45	304.67	305.16
301.93	300.01	303.29	302.57	303.68	303.69	304.04	302.19	302.56	301.6	303.07	302.44	301.83	302.8	301.8	301.54	303.79	301.73	302.14	301.19	303.11	303.32	303.23	303.65	303.12	304.73	302.01	300.64	300.94	303.03	300.83	301.47	302.16	301.37	303.46	301.84	302.78	303.69	302.38	302.4	302.14	303.63	303.98	302.87	302.78	302.41	302.75	304.1	302.8	303.71
303.68	305.32	304.17	304.61	303.99	304.26	305.49	306.23	306.45	305.93	306.08	306.3	302.51	304.59	304.22	304.69	304.14	304.22	304.87	302.72	303.79	304.83	304.65	303.47	303.15	304.93	304.53	305.26	304.27	305.88	302.95	304.11	303.62	302.88	304.88	304.67	304.64	306.11	304.73	304.76	302.99	305.16	304.37	304.04	305.95	303.79	303.92	303.89	303.04	303.33
316.57	314.24	314.71	316.25	315.78	312.27	314.26	315.57	314.09	314.11	315.16	315.91	316.15	315.13	315.62	314.16	313.83	315.55	314.31	314.46	316.11	316.65	315.8	314.84	315.64	315.99	315.7	315.69	314.62	317.28	315.43	314.8	314.74	315.9	315.36	314.71	315.68	315.57	314.77	314.2	314.99	313.8	315.97	315.09	314.34	315.49	315.64	314.22	316.2	315.49
303.94	304.72	303.94	303.56	305.42	303.12	306.32	304.84	304.67	304.99	304.99	305.08	305.15	304.73	303.55	303.38	304.42	303.45	303.13	305.69	304.67	301.93	303.75	303.72	306.06	301.6	303.52	305.48	304.96	305.35	302.63	302.83	303.67	304.68	303.98	304.05	304.13	305.11	305.01	303.74	307.8	304.95	304.74	303.4	305.39	304.34	303.15	306.15	304.3	304.67
301.52	300.71	300.76	299	299.96	301.01	299.56	297.56	298.74	299.87	299.16	299.77	299.74	299.95	300.49	300.1	299.91	300.49	299.27	300.64	301.49	299.53	300.79	299.82	300.88	301.94	299.5	298.09	300.23	300.81	300.22	300.55	300.58	300.93	300.03	300.12	299.2	300.66	299.72	300.77	300.5	301.3	301.92	302.47	298.64	301.47	301.08	299.33	298.6	301.17
296.54	295.43	294.01	295.94	293.2	297.35	296.46	295.75	296.52	295.74	295.93	295.59	294.39	294.47	296.75	294.87	294.39	295.47	295.78	294.87	294.91	294.37	295.38	295.46	294.78	295.48	294.86	292.05	294.7	294.58	296.89	296.76	294.22	295.79	294.39	294	295.84	295.55	293.88	294.89	294.07	293.21	296.41	294.53	295.7	296.48	294.68	295.06	294.64	293.45
327.87	327.53	328.07	328.31	329.32	328.06	326.72	327.49	329.2	326.96	327.84	330.19	327.81	327.87	328.08	327.47	329.02	328.39	326.7	327.34	328.59	327.87	328.95	327.46	326.12	328.92	329.33	325.18	329.1	328.41	327.27	327.89	326.99	328.26	327.66	326	327.55	327.95	327.34	327.36	327.6	327.53	325.78	328.53	327	326.46	326.91	327.39	328.88	328.14
301.72	302.18	301.89	302.47	302.69	302.29	301.26	301.92	304.39	302.48	303.88	302.33	303.14	302.8	304.75	301.84	303.38	303.3	302.33	303.34	303.81	304.75	302.04	302.2	303.24	303.87	303.29	302.83	302.99	303.41	302.53	302.81	302.7	304.2	304.18	302.24	302.9	301.63	302.3	302.66	301.86	302.82	302.64	305.81	302.03	303.99	304.91	303.61	303.04	301.4
292.07	294.26	294.23	293.67	293.04	294.12	292.34	293.99	294.39	293.24	293.91	295.06	293.66	292.35	293.69	293.45	293.66	293.88	294.88	294.47	293.79	292.59	292.48	294.65	294.97	293.11	294.28	294.09	292.77	293	293.65	292.81	292.91	295.05	295.23	294.67	294.43	292.95	293.79	293.14	294.89	292.18	293.17	293.36	295.83	293.38	293.91	292.67	292.6	294.36
303.82	306.02	306.54	303.56	305.16	303.31	304.51	304.39	305.51	305.48	304.35	303.82	304.85	304.67	305.48	305.9	305.23	304.67	304.51	304.12	305.41	303.45	305.19	304.67	304.79	305.14	306.47	306.46	304.11	304.06	303.86	306.12	304.81	305.11	304.01	306.17	304.95	305.75	304.5	304.39	303.46	306.93	305.72	303.35	304.06	303.56	307.58	303.51	304.1	304.46
318.78	320.01	320.58	318.15	319.1	318.84	318.44	319.51	319.01	318.25	320.88	318.59	318.36	319	320.34	318.84	320.57	319.38	320.59	318.87	319.63	318.68	319.27	319.49	317.28	320.04	320.1	319.99	319.36	319.89	317.79	318.6	319.88	320.52	318.31	320.76	319.3	320.44	319.56	321.14	319.09	318.56	318.6	320.54	319.33	317.75	319.77	319.85	319.19	318.45
317.17	317.01	314.71	316.5	315.62	317.09	317.22	315.98	315.97	317.54	317.07	315.19	317.96	316.89	315.71	316.54	317.37	317.41	318.97	316.65	317.19	317.52	315.62	315.76	316.38	315.71	315.86	314.8	315.48	319.08	319.28	317.29	317.51	317.35	317.18	316.27	316.71	316.7	317.44	314.51	316.88	317.75	318.04	316.24	316.59	316.1	316.95	315.33	315.15	316.58
305.41	304.01	302.85	303.67	305.13	304.06	303.94	304.85	304.64	306.81	304.36	304.29	303.39	302.72	303.06	304.14	304.31	304.99	305.48	304.02	303.84	305.49	305.17	304.46	305.12	305.37	307.14	302.93	304.99	303.79	305.45	302.86	304.96	304.38	304.62	304.28	306.25	304.68	304.4	304.29	303.72	304.66	305.87	304.88	305.18	303.91	303.97	303.29	306.3	305.89
310.53	311.96	310.82	308.94	311.21	310.92	310.34	313.24	311.65	311.62	312.09	309.57	311.67	310.95	311.4	311.3	311.31	311.1	312.39	311.31	311.45	312.84	311.54	311.78	312.79	312.74	312.2	312.11	310.76	311.27	309.55	310.16	312.19	310.42	311.27	311.2	313.47	309.9	311.47	312	310.82	312.34	312.49	312.38	309.87	312.29	310.09	309.15	309.95	312.57
294.7	293.33	294.72	294.13	293.48	295.45	294.51	296.49	296.03	294.84	295.07	295.47	295.61	294.02	295.93	294.98	294.92	294.35	296.81	296.71	295.57	295.33	295.95	294.94	295.49	294.95	295.6	296.16	293.51	294.32	295.22	297.01	294.66	294.44	296.06	294.37	294.43	294.65	296.08	296.23	295.15	293.83	293.79	296.58	294.87	294.97	295.49	295.72	293.94	296.17
314.61	315.62	315.18	315.34	314.12	312.24	315.23	316.42	315.8	314.96	315.64	313.46	316.02	316.38	313.9	313.79	314.3	313.47	314.12	315.63	315.66	315.6	316.76	314.44	314.35	315	315.21	314.71	314.54	315.18	314.18	312.6	313.28	313.67	314.71	313.86	315.2	315.73	314.06	313.02	313.87	314.75	314.37	314.36	314.32	314.58	313.78	314.08	313.95	313.82
309.67	308.62	310.21	310.11	309.65	309.38	309.01	311.64	311.72	309.71	311.66	311.47	309.25	310.4	308.91	310.39	310.24	310.22	310.1	309.76	310.23	310.79	310.14	310.95	310.78	310.37	309.9	310.74	310.52	310.05	310.97	310.13	310.8	310.59	310.39	310.2	309.92	310.93	310.37	311.02	310.07	310.07	311.47	309.26	310.28	308.93	313.31	309.85	310.23	309.94
311.58	311.91	314.05	312.52	311.73	314.56	311.95	312.04	313.03	312.81	314.11	314.35	312.12	312.57	314.11	312.89	313.17	313.95	313.64	313.84	313.15	313.99	312.7	312.22	314.33	312.02	313.47	311.77	311.38	312.46	312.39	310.79	311.96	314.31	312.22	312.22	312.24	311.89	312.4	313.16	312.73	312.45	312.85	311.9	313.21	313.15	312.15	313.99	311.69	311.64
328.94	327.85	328.36	327.32	328.61	327.98	328.69	328.06	328.51	328.11	329.22	329.41	327.69	327.55	328.84	327.85	326.05	327.65	326.96	326.71	328.99	328.2	327.29	328.33	327.68	326	326.12	326.93	328.7	328.5	327.35	325.74	329.18	328.72	327.22	328.26	327.95	327.57	326.4	328.6	325.21	327.26	326.48	327.93	327.88	328.75	328.55	326.22	327.18	325.83
318.55	320.54	318.77	319.68	319.03	321.06	319.87	318.28	318.11	318.23	317.38	318.6	321.19	319.48	319.59	319.5	318.37	320.77	319.79	318.52	320.05	319.57	319.75	319.95	319.91	320.04	318.36	318.89	321.23	319.36	319.35	319.37	318.61	319.71	318.76	316.93	319.37	320.62	319.3	321.21	318.74	320.69	318.71	319.7	319.17	318.88	319.82	318.28	320.85	319.92
324.71	323.39	323	323.81	324.46	325.45	323.33	323.89	325.13	326.15	325.79	324.03	323.88	324.16	324.71	325.77	324.48	323.87	326.12	323.79	324.63	325.7	324.46	325.17	325.56	324.83	326.72	322.58	324.3	325	323.89	323.31	325.19	324.97	324.7	324.21	322.53	324.61	324.31	325.06	326.1	324.14	323.31	323.95	325.08	325.06	325.17	324.82	323.98	324.86
311.19	311.45	310.84	310.54	309.14	308.7	309.49	311.07	309.12	310.03	309.12	310.97	309.64	310.23	311.56	312.48	311.65	310.99	310.76	309.52	310.64	310.62	312.83	311.67	309.41	312.09	310.92	311.12	310.92	309.25	311.35	309.71	308.46	310.12	312.55	309.66	309.86	310.12	309.24	311.68	309.51	312.86	308.45	310	310.18	310.92	311.12	309.73	308.01	308.62
313.4	311.73	313.92	312.26	313.02	312.57	312.98	312.43	312.68	313.63	313.21	312.68	312.72	314.46	312.51	313.34	312.29	311.18	311.05	310.24	313.09	312.55	311.43	312.48	311.99	312.21	312.42	311.27	313.23	311.75	312.8	313.82	311.26	311.44	313.18	312.89	313.83	312.01	311.92	313.56	312.76	311.91	312.81	311.8	312.57	314.03	310.51	311.84	312.22	312.91
294.31	294.62	294.02	295.17	295.02	294.73	295.28	295.78	295.15	294	294.75	294.59	294.62	295.47	295.07	295.59	293.92	293.63	295.31	296.17	295.96	295.04	295.75	295.04	294.61	295.42	296.42	293.69	294.87	295.9	295.84	294.52	294.89	294.55	294.09	296.76	294.95	294.96	293.12	295.76	295.86	294.27	297	293.62	296.22	294.37	294.61	295.78	296.1	296.43
304.12	304.8	302.71	304.2	303.16	303.84	302.54	302.79	302.99	301.98	303.73	303.46	302.94	303.58	303.79	302.61	303.28	303.15	303.8	302.96	302.36	303.68	303.18	303.11	303.3	303.47	301.83	303.55	306.15	302.65	303.98	302.62	303.25	303.32	305.35	303.8	302.22	303.56	303.53	302.33	303.1	302.45	304.35	302.98	301.21	305.4	302.7	304.48	302.93	304.08
303.81	302.99	305.36	303.73	305.01	305	304.64	304.02	303.75	304.94	302.26	306	303.61	305.2	303.72	303.72	305.66	304.98	303.58	304.66	303.11	303.29	304.31	305.6	303.58	303.57	306.17	304.12	306.22	306.5	304.73	305.23	305.86	306.71	303.18	304.27	305.21	305.59	305.97	304.86	303.6	306.82	303.96	306.33	305.07	305.31	306.09	304.6	303.96	303.89
312.61	311.9	310.87	311.02	310.69	309.88	310.7	313	312.23	311.05	312.97	313	312.82	312.72	312	310.53	311.53	310.95	311.97	311.05	310.85	312.71	311.23	311.12	312.85	311.86	314.02	311.53	311.55	311.91	312.22	312.18	313.2	309.99	312.82	312.27	311.67	315.25	312.79	311.3	311.81	312.58	312.25	311.21	311.74	311.68	312.4	313.43	312.78	311.66
312.44	311.83	312.99	312.04	312.61	311.96	312.35	311.86	311.64	311.27	310.92	311.6	310.62	311.28	312.96	314.73	313.71	312.11	312.52	311.58	311.3	312.79	311.98	312.21	312.75	311.57	314.81	312.87	312.48	312.31	312.22	313.52	311.36	313.05	312.57	313.35	312.36	312.01	312.47	313.75	313.06	312.35	312.81	312.13	312.06	313.94	312.72	312.53	312.35	311.4
327.28	329.2	328.6	326.51	327.11	327.78	328.08	327.35	327.36	327.59	326.72	326.91	327.82	327.37	328.9	329.32	327.81	328.28	329.79	327.44	329.26	328.51	327.73	326.95	328.33	327.88	327.51	327	328.33	328.27	327.21	328.59	328.62	326.92	328.46	327.11	328.22	327.26	327.49	327.83	327.36	328.16	327.77	328.66	326.95	328.45	329.08	326.99	327.14	330.11
305.41	305.61	304.44	307.21	305.7	305.87	305.16	306.4	303.25	305.71	307.07	305.76	307.57	306.24	307.31	305.92	307.68	304.55	305.47	305.61	305.51	304.66	304.53	305.86	306.4	306.85	308.27	306.82	305.96	305.55	305.95	305.19	305.42	305.72	306.57	306.6	305.93	306.18	304.88	305.52	306.62	308.02	307.18	307.45	306.52	305.68	304.97	305.61	306.06	305.53
303.89	306.69	305.12	306.07	304.47	307.97	307.39	306.56	306.2	307.68	307.55	307.57	305.92	307.17	306.52	307.15	306.19	305.32	305.68	307.34	307.31	305.82	306.5	306.03	304.75	306.22	307.1	307.4	306.06	305.92	305.45	304.62	306.61	307.54	306.24	306.78	305.92	306.36	305.92	305.97	305.36	304.59	305.86	306.02	305.55	308.99	305.85	305.49	305.39	306.99
302.15	301.36	299.04	301.83	299.13	300.19	300.49	298.94	299.93	300.84	300.21	298.92	299.76	302.29	300.61	300.87	300.93	299.55	300.77	299.04	302.14	300.66	300.4	300.31	299.61	301.53	299.97	300.88	300.47	300.99	300.2	302.9	298.84	301.4	300.53	301.38	298.88	300.21	300.47	301.25	300.24	299.59	300.16	299.69	300.23	300.46	302.13	300.9	299.89	300.47
300.97	299.94	299.57	299.7	300.45	299.99	300.29	300.09	299.6	299.27	299.83	299.77	299.46	299.13	298.97	300.46	299.06	300.46	300.67	300.09	301.09	298.77	298.93	300.01	300.31	300.5	300.25	300.85	299.43	300.13	298.88	300.09	299.25	299.16	298.35	299.47	300.35	300.8	300.13	299.81	300.27	299.2	298.38	300.28	300.09	300.21	302.4	298.44	300.37	300.56
325.95	328.77	326.29	326.84	326.67	326.91	327.29	326.47	326.35	326.64	325.84	325.29	325.2	326.91	326.96	326.79	326.81	326.55	325.87	327.95	327.85	328.87	326.11	326.8	327.09	326.63	327.32	326.12	327.85	327.01	326.12	325.92	326.12	326.55	326.54	328.03	326.46	327.4	327.9	326.89	326.01	328.06	325.43	325.79	327.06	326.65	326.23	325.63	328.65	326.42
306.46	306.38	305.47	307.26	305.5	308.17	306.19	306.28	305.69	306.35	306.49	307.87	306.75	305.93	307.16	305.18	305.81	307.13	307.26	306.74	306.31	306.94	306.42	306.19	305.62	304.89	306.77	307.07	306.86	307.09	305.69	306.88	307.18	307.04	305.61	306.75	306.82	305.63	309.08	304.82	308.37	304.84	305.07	308.22	307.36	305.23	307.41	306.19	306.3	305.55
299.72	300.56	300.28	300.33	298.96	299.26	300.26	300.53	300.41	301.86	297.92	302.21	300.02	302.18	300.53	302.49	299.36	300.13	298.87	299.5	299.23	299.26	299.24	301.67	298	299.76	300.67	300.03	300.29	298.73	299.81	299.49	299.09	298.66	299.72	301.33	299.05	299.96	298.21	300.08	299.35	300.37	300.32	298.9	299.23	301.48	299.84	300.02	299.77	299.13
304.72	304.3	303.23	303.76	303.63	303.8	303.97	301.49	304.14	304.82	302.95	303.41	304.65	301.8	304.51	303.29	301.51	303.43	302.41	304.88	302.94	303.27	301.74	304.06	302.13	304.35	304.05	303.54	303.07	304.84	303.39	303.59	301.27	303.75	304.24	304.44	303.98	302.9	302.55	304.18	301.05	302.38	303.79	303.84	304.22	303.62	303	304.41	304.69	302.79
314.45	313.73	314.14	313.65	315.75	316.06	314.96	313.15	316.09	315.23	314.34	314.06	314.75	316.07	315.55	314.31	315.33	315.7	314.2	314.32	315.69	315.26	315.62	314.17	314.62	314.81	314.51	315.93	313.45	314.84	314.24	313.87	314.89	315.38	316.97	314.55	315.98	315.28	314.65	316.88	314.86	313.61	315.57	313.41	314.07	314.7	314.28	314.68	316.58	314.13
310.39	310.62	309.51	309.87	310.23	309.26	310.41	309.37	308.87	308.86	310.93	309.51	309.29	309.91	309.83	309.34	310.64	308.53	309.21	310.79	309.58	308.75	309.44	309.66	308.87	311.78	310.74	308.5	309.01	309.97	309.46	308.71	309.05	309.58	310.6	310.33	309.02	311.01	311.45	309.38	310.29	310.33	309.71	307.3	311.4	309.95	309.11	309.82	308.92	307.99
305.82	305.32	305.23	304.84	307.16	308.21	305.09	305.55	305.91	302.82	304.94	305.33	305.26	305.39	305.84	305.29	305.99	304.89	306.93	305.39	306.29	306.11	304.95	303.7	305.12	304.56	304.95	305.05	303.89	305.05	305.52	305.65	303.31	306.26	306.1	305.62	305.4	305.53	303.97	306.34	304.31	306.99	306.66	305.77	306.01	305.56	307.64	304.84	305.64	307.02
317.11	319.01	317.84	318.02	317.81	318.87	319.06	321.09	318.51	318.71	320.28	319.15	318.01	318.73	319.12	319.06	318.85	317.24	318.18	321.27	318.46	318.95	318.45	319.31	318.08	318.86	317.57	316.92	318.13	317.22	317.49	319.57	319.52	317.8	317.17	320.5	319.22	318.79	320.49	317.54	318.05	318.49	320.4	318.95	319.16	317.82	316.87	318.43	318.64	318.28
328.6	327.64	327.25	326.4	328.51	329.86	329.16	327.08	328.58	326.15	327.54	329.59	329.44	328.4	328.53	327.24	327.55	329.06	329.37	328.87	327.53	327.97	327.63	327.75	328.87	328.78	326.98	327.83	327.62	328.44	326.9	327.04	328.88	327.67	327.58	326.34	328.04	326.62	325.78	328.06	329.67	328.28	328.71	326.17	327.52	328.52	328.85	328.97	326.25	328.8
313.39	313.55	313.47	313.2	313.65	312.66	313.21	312.16	312.14	312.16	313.14	312.96	312.73	315.28	314.06	310.35	312.57	313.16	311.91	312.59	310.96	313.29	312.64	312.15	314.58	314.2	313.36	312.82	314.27	313.5	314.05	313.26	313.69	313.31	313.54	312.11	312.01	312.29	313.57	312.83	312.08	313.54	312.23	312.18	312.91	313.42	313.42	314	312.55	313.63
304.41	304.24	305.06	303.96	304.48	304.36	303.96	306.84	304.01	303.85	304.39	305.09	306.23	303.69	303.32	304.17	304.71	304.32	304.28	306.41	306.73	303.69	305	304.1	303.91	303.73	305.5	303.66	305.31	304.93	304.46	304.82	305.85	304.86	305.19	303.52	304.92	304.62	305.72	304.21	304.56	303.94	303.74	302.91	301.35	304.71	305.17	304.92	303.45	304.03
316.42	313.22	313.95	313.52	314.98	314.01	314.99	314.34	313.21	315.01	314.21	312.93	314.08	313.39	314.15	311.88	314.61	312.22	313.5	314.24	314.8	314.98	313.5	313.43	313.28	314.07	314.45	314.77	311.71	315.19	313.03	312.98	312.67	314.37	315.14	314.43	312.36	313.06	313.31	313.75	314.7	312.29	314.94	313.61	313.76	313.91	314.13	313.36	313.88	314.12
310.28	307.02	310.46	310.54	309.88	309.94	309.64	309.57	310.26	308.04	308.74	309.79	309.65	309.5	307.96	309.26	310.87	308.76	309.65	309.53	311.08	309.38	309.29	309.71	311.32	309.06	310.07	307.96	312.36	309.29	310.24	310.12	310.34	311.08	309.71	311.64	310.16	309.48	309.89	309.22	308.66	309.6	309.91	310.09	309.01	309.73	309.99	310.24	310.09	310.02
295.26	296.26	294.33	296.94	295.26	296.14	294.26	294.24	294.44	294.61	293.12	296.44	294.46	293.61	294.85	293.71	295.95	293.8	295.02	294.29	296.02	294.24	295.32	295.02	294.08	296.67	293.87	295.06	294.07	294.3	296.35	295.86	294.29	295.35	295.44	295.48	293.81	295.39	294.35	295.8	294.67	294.55	294.15	294.19	295.27	294.99	296.12	294.58	292.8	295.91
300.91	301.63	303.3	302.74	299.87	300.1	299.27	301.31	301.25	302.02	299.45	301.29	301.36	301.09	302.44	299.95	298.75	302.27	300.72	302.36	302.3	298.78	301.66	302.61	302.33	300.34	301.01	300.75	300.21	300.44	300.95	299.36	301.13	301.21	300.77	302.12	300.41	301.1	300.93	300.83	302.28	300.58	301.41	302.38	299.45	302.43	302.76	302.06	298.99	299.82
304.93	306.02	305.61	306.87	305.26	304.56	306.33	306.69	303.12	305.93	305.36	306.18	303.34	303.33	302.88	304.47	305.16	305.59	306.74	304.28	303.96	307.42	305.01	304.68	306.28	305	305.88	305.06	304.67	307.02	304	303.89	304.82	306.65	306.73	304.52	306.16	305.08	304.49	304.14	306.83	305.31	307.11	305.32	306.43	305.38	305.97	303.67	305.11	304.56
312.31	312.51	314.6	312.42	312.59	314.76	314.29	313.56	312.38	312.86	312.35	312.94	313.65	314.11	313.68	313.91	311.04	311.12	313.53	312.73	312.01	313.61	313.09	311.86	313.42	311.87	312.43	314.4	312.77	313.23	313.6	311.94	313.72	313.99	311.82	314.18	313.49	311.43	313.9	313	313.62	312.63	314.5	311.18	312.92	312.22	313.9	313.72	314.04	313.78
303.13	303.09	305.33	304.3	302.98	305.06	302.41	303.71	304.93	304.91	304.81	302.27	305.25	303.13	304.54	303.32	304.84	302.92	303.72	306.08	305.16	304.33	303.68	304.16	302.12	303.1	305.3	305.08	303.92	302.53	302.98	302.93	302.71	303.42	304.09	303.33	303.58	303.32	303.18	303.22	305.62	303.48	303.38	304.78	305.57	302.85	302.61	302.39	305.18	304.42
309.98	310.8	311.98	309.48	310.48	309.82	310.11	310.46	309.43	311.15	311.79	309.62	311.35	312.2	311.43	310.84	311.44	310.05	311.96	310.31	310.93	310.21	311.34	310.93	310.92	310.51	309.44	311.22	310.94	310.6	311.04	309.93	309.61	311.44	310.63	310.03	311.84	309.8	311.18	310.78	310.62	310.64	310.2	310.11	310.39	308.6	311.81	310.4	311.03	311.48
315.08	313.91	313.28	313.77	311.92	313.78	312.74	312.59	312.49	312.8	314.32	313.63	313.38	312.8	312.62	313.06	314.63	312.34	313.07	313.44	313.97	312.15	312.34	313.1	311.08	311.77	313.15	311.47	314.8	314.16	313.3	313.48	312.91	314.65	313.03	312.27	313.84	313.85	312.89	313.12	312.7	313.53	313.83	313.17	313.43	311.05	313.14	312.51	313.09	311.26
312.05	314.41	313.31	312.13	313.61	312.35	313.24	311.36	312.23	315.14	313.33	314.4	311.99	313.63	312.47	313.82	310.83	312.94	313.05	313.14	313.49	311.72	311.62	314.97	312.03	312.22	314.63	314.46	314.12	314.4	312.38	311.25	312.27	313.95	313.99	312.2	312.67	313.53	313.07	312.72	313.92	310.83	314.03	313.17	312.3	313.14	313.38	312.72	312.4	314.28
299.82	300.06	299.68	298.89	301.96	298.59	299.95	299.47	300.84	301.6	300.14	299.64	300.44	299.97	300.18	299.2	301.68	298.76	300.17	300.93	300.06	299.38	299.61	302.63	297.83	300.31	300.57	300.54	300.5	299.72	299.7	300.56	298.23	300.11	300.45	300.87	299.92	300.37	298.55	300.51	300.69	300.37	301.55	301.24	300.68	300.21	300.24	300.56	301.18	300.88
316.2	317.6	316.86	317.03	317.66	316.83	317.2	316.84	317.07	316.71	317.23	316.09	316.18	317.38	317.64	316.36	316.34	317.53	317.57	317.06	318.78	317.36	316.7	316.52	317.41	317.29	319.25	316.32	317.1	316.38	316.07	316.67	316.98	317.61	316.24	317.57	315.5	318.01	319.4	318.79	318.85	318.23	317.2	316.45	316.76	317.93	317.11	316.9	316.78	316.48
325.08	327.56	324.54	323.59	324.75	326.12	326.39	325.25	326.4	324.65	323.92	326.42	326.46	324.63	325.1	326.82	325.62	328.21	323.83	325.41	324.29	324.46	323.53	326.38	326.65	324.76	325.56	324.2	325.6	324.29	325.13	325.53	326.46	325.13	325.66	324.25	323.08	324.58	326.09	325.15	325.12	324.17	323.59	324.93	325.3	324.7	326.22	325.06	324.43	326.12
303.12	300.25	304.1	303.23	302.09	303.33	301.95	303.08	303.73	303.38	304.44	303.04	304.67	303.47	302.87	302.91	303.14	303.79	304.75	303.86	302.41	302.16	303.68	302.78	304.77	303.11	303.89	304.24	303.41	301.16	301.96	302.42	303.39	303.6	302.67	303.87	304.72	302.56	304.05	302.52	302.79	301.89	303.35	302.11	303.29	302.4	302.13	302.89	302.74	303.68
310.46	310.09	310.22	313.41	311.44	310.81	312.37	311.37	310.52	310.97	311.97	313.27	310.85	310.68	313.37	312.79	311.74	312.42	311.19	312.77	311.49	312.98	311.13	312.15	310.91	310.46	311.83	312.8	311.29	312.71	311.17	311.22	311.65	311.87	312.56	312.17	312.17	312.57	312.18	309.38	310.51	312.28	311.2	311.81	310.17	310.69	313.44	313.06	311.81	310.37
312.6	314.21	313.69	313.71	312.67	314.7	312.31	314.37	313.73	313.99	314.43	314.16	313.82	313.83	314.29	316.02	315.28	314.02	315.47	314.18	313.71	315.63	312.76	312.76	313.32	312.48	313.7	312.94	313.93	311.78	314.35	313.62	313.95	314.55	314.2	314.43	315.07	312.82	314.53	313.82	312.95	311.78	313.51	314.36	313.62	313.86	311.02	313.38	314.58	313.74
304.91	306.46	302.73	304.6	305.2	304.4	302.98	303.57	303.85	303.56	305.42	304.63	306.51	303.89	304.15	304.93	303.75	304.88	303.27	304.63	302.84	303.37	304.12	304.8	304.74	304.5	304.01	303.48	305.87	304.76	302.7	304.1	303.81	303.73	305.64	302.77	302.6	303.81	304.05	304.42	305.28	305.32	304.12	303.84	303.5	303.22	303.73	302.21	304.04	306.1
318.58	318.8	317.62	317.45	318.07	319	318.69	317.6	318.77	318.74	317.6	318.84	317.92	316.55	318.02	317.85	318.16	318.94	317.98	317.2	318.25	318.69	317.89	316.21	317.47	318.75	317.26	319.06	317.56	316.95	318.95	317.7	318.2	317.99	316.57	316.75	318.37	318.47	317.83	318.73	319.31	319.62	317.8	317.91	318.28	318.97	317.2	317.2	316.91	318.41
297.43	296.94	295.53	297.2	297.2	297.04	295.77	296.15	299.3	297.67	297.7	298.33	296.29	297.49	297.12	296.12	296.31	297.2	297.16	297.66	296.98	295.03	297.04	296.31	297.15	295.78	298.63	297.39	297.02	297.53	297.13	295.15	296.17	297.37	297.25	296.55	294.34	295.5	298.05	297.22	297.56	296.9	296.5	296.52	297.3	295.52	297.36	296.9	297.69	294.91
318.38	315.72	315.43	316.37	316.94	316.65	318.6	317.27	317.32	317.4	317.07	316.29	316.4	315.83	317.03	316.95	318.96	316.55	316.52	316.48	315.84	317.51	315.37	316.99	316.68	316.16	315.17	316.24	317.29	315.69	316.01	316.7	316.82	317.39	316.81	317.25	316.95	316.22	316.58	315.88	317.3	316.64	316.76	317.22	317.46	316.63	316.74	316.57	314.69	316.11
313.65	312.48	313.92	315.76	315.38	314.33	315.4	313.76	312.57	314.35	315.67	314.14	316.21	314.22	315.14	315.54	314.63	316.39	315.48	315.59	313.01	314.7	315.68	315.37	312.59	315.68	315.89	313.7	316.14	313.62	314.45	314.74	313.32	315.68	314.71	314.96	315.01	313.79	316.35	314.59	314.88	315.14	315.16	314.79	315.12	315.59	315.34	315.43	314.22	314.19
301.71	301.48	303.26	299.66	300.28	302.94	302.41	303.35	303.9	304.04	303.03	301.02	302.03	300.63	302.55	304.32	302.17	302.2	303.71	303.5	303.15	302.87	302.48	301.92	303.21	302.92	304.55	301.82	300.24	303.08	301.73	301.83	302.83	301.31	301.99	302.75	301.69	300.51	302.04	302.61	302.32	302.81	304.6	301.3	302.43	302.25	303.21	301.75	303.02	302.08
324.74	325.49	325.01	326.06	325.71	325.82	325.66	326.66	326.65	326.3	326.02	325.94	323.24	325.38	324.36	324.91	325.35	325.72	325.45	325	324.19	327.03	324.84	326.03	326.21	325.65	326.51	326.05	324.53	327.59	324.52	325.16	324.44	324.13	325.26	327.29	324.62	324.75	326.36	325.32	326.3	325.46	324.09	325.94	324.65	325.01	324.59	324.85	325.67	326.86
329.12	328.01	328.59	327.34	330.11	327.16	328.87	327.14	328.03	328.95	329.68	329.55	328.26	330	329.04	329.38	328.58	328.47	327.42	329.7	327.61	327.02	329.1	326.74	328.26	328.15	330.12	330.72	328.32	328.42	328.45	329.06	328.3	327.05	327.57	330.15	328.39	329.44	328.95	326.73	328.64	327.85	328.41	328.3	329.12	328.98	327.04	329.38	328.2	329.38
304.23	304.11	303.03	303.71	303.25	303.27	304.06	305.46	304.1	303.29	304.68	304.41	303.29	305	303.93	305.95	303.76	304.9	303.69	304.2	305.46	304.89	301.27	304.3	304.99	302.86	304.35	303.72	304.85	304.61	304.14	306.79	305.27	304.13	303.29	304.14	304.51	304.81	302.89	304.11	303.76	303.43	303.72	305.46	304.02	303.89	303.33	301.51	305.76	306
314.36	314.05	312.32	312.84	313.81	312.44	310.88	312.59	314	312.18	313.48	312.24	313.78	313.14	313.25	313.26	313.98	313.03	313.69	313.15	313.21	311.71	311.7	312.6	314.11	312.8	312.78	312.98	314.48	312.25	312.62	313.2	313.44	311.94	312.14	311.91	313	313.75	312.4	312.06	314.78	311.48	311.99	312.54	311.48	313.06	312.68	312.38	311.78	312.92
316.79	318.45	316.11	316.13	316.11	315.21	315.79	315.96	316.03	316.66	316.66	314.82	317.56	318.5	315.76	315.43	314.95	316.04	316.72	316.01	316.12	317.95	317.48	318.13	314.4	316.51	316.07	317.18	316.85	316.55	316.21	316.31	315.49	318.1	318.41	315.29	316	315.94	316.36	315.7	315.32	316.16	316.86	316.24	316.28	315.47	315.67	316.91	315.99	317.47
326.32	324.21	324.51	324.62	324.42	322.47	324.21	324.62	326.01	325.38	326.49	326.35	324.64	324.58	324.69	325.05	324.09	323.09	325.87	324.62	324.68	324.01	324.9	325.22	325.68	324.51	323.02	322.75	326.73	325.23	327.38	325.71	324.7	325.83	323.89	323.63	323.45	323.77	324.36	323.69	323.33	325.06	323.49	323.75	324.89	324.32	325.11	323.74	325.39	322.03
314.38	313.22	312.52	311.75	313.32	311.8	313.67	313.62	313.73	313.32	313.07	314.21	313.98	312.55	312.81	314.34	312.9	312.96	313.48	313.54	314.75	315.05	312.55	313.91	313.02	314.02	312.1	312.97	313.93	311.28	313.34	314.55	314.1	313.03	312.69	313.62	312.57	314.63	313.21	313.04	313.29	312.36	313.21	314.93	314.33	314.1	314.79	313.06	314.39	312.22
312.18	310.7	311.49	312.31	312.41	311.06	310.81	311.47	310.22	311.7	310.64	312.14	309.6	311.63	311.89	312.34	310.27	311.26	312.35	309.98	309.91	310.93	313.74	309.83	311.9	311.18	311.4	311.84	312.52	309.76	312.75	312.01	311.29	311.92	310.27	310.96	311.48	311.26	311.09	310.69	311.64	311.09	310.52	310.07	310.5	311.38	312.51	311.82	313.02	310.96
310.78	311.89	312.48	313.98	312.27	312.12	310.96	312.01	313.6	310.95	312.31	312.27	313.21	310.82	312.36	312.69	310.79	310.37	312.04	314.66	310.4	312.07	310.92	312.3	312.93	312.47	312.58	312.23	312.5	313.04	311.17	312.07	311.64	311.37	310.85	311.62	312.21	314.16	312.72	312.27	312.57	312.99	311.85	312.14	310.07	313.39	310.35	313.32	311.04	311.89
314.05	311.69	315.38	313.66	311.9	312.65	312.55	313.55	313.89	311.32	315.46	313.08	312.78	312.49	312.73	313.88	314.36	313.53	312.95	313.63	313.75	314.55	312.47	313.55	314.22	314.13	312.45	313.96	312.75	312.55	313.62	312.91	312.04	313.53	314	312.36	312.35	313.17	313.29	311.26	312.25	312.94	312.93	314.66	314.21	311.74	313.6	313.4	313.21	312.63
303.77	301.96	301.8	303.42	301.29	301.69	304.15	301.39	301.54	301.72	302	302.65	302.16	301.68	299.86	303.13	301.86	303.09	300.97	301.37	300.52	303.07	301.22	302.74	300.59	302.18	302.72	302.75	301.03	301.25	299.99	302.68	301.19	301.46	302.55	300.21	303.89	302.57	302.34	300.97	302.8	302.2	302.54	302.44	301.45	300.6	302.25	302.38	304.25	301.93
309.98	311.74	310.22	310.46	309.74	311.52	310.25	309.64	308.39	308.81	309.58	310.82	310.75	311.32	308.89	308.95	310.51	309.06	309.33	308.95	310.55	310.93	311.04	309.81	309.92	309.32	309.03	309.53	310.61	309.68	309.64	310.97	310.79	311.79	311.4	311.38	310.83	310.66	309.19	310.27	310.97	308.97	310.81	312.68	310.08	310.39	311.66	310.25	311.07	311.31
305.01	304.95	305.54	303.15	303.29	304.3	305.47	303.18	306.36	305.74	304.25	305.67	305.88	303.96	306.17	305.44	305.15	304.86	304.18	304.66	307.15	307.22	302.87	305.34	304.65	305.25	305.31	305.88	305.53	304.95	304.85	305.69	305.94	306.52	305.4	303.94	303.79	305.95	306.46	303.46	305.11	305.78	303.72	305.21	305.61	303.54	306.94	305.51	304.79	306.04
319.37	319.68	317.39	318.76	317.05	317.86	316.62	316.87	318.98	319.07	318.13	317.29	317.41	318.1	317.72	316.25	318.28	318.14	320.08	319.86	318.64	319.64	318.86	316.99	318.87	319.26	316.3	318.45	318.98	318.37	319.48	317.96	317.3	319.37	318.68	318.83	318.4	320.41	318.66	318.51	318.04	317.81	316.45	317.57	316.82	320.1	317.27	316.66	317.92	318.38
319.97	319.08	318.87	317.98	316.74	319.94	318.7	320.73	319.69	319.79	319.09	319.8	318.71	317.75	320.52	317.43	319.27	317.53	317.03	318.62	318.61	318.95	318.6	318.24	317.31	319.03	318.08	318.33	316.92	318.01	316.73	319.08	318.31	317.18	316.4	320.42	318.39	320.02	319.47	318.99	320.91	315.82	318.47	319.06	319.59	317.2	318.08	319.69	318.15	318.96
300.41	301.53	302.23	301.85	301.48	301.2	303.89	302.1	299.44	302.54	301.65	301.6	300.68	301.56	300.99	300.54	300.95	303.01	300.64	302.71	299.35	302.25	299.2	299.89	301.86	300.3	302.5	301.84	302.66	302.06	300.82	301.7	301.67	302.01	302.72	300.83	300.05	299.58	301.54	301.55	300.29	300.94	300.67	300.87	301.82	301.18	300.44	301.07	302	300.22
307.14	309.34	308.5	307.15	307.3	310.26	310.18	308.44	309.26	308.4	308.84	309.7	308.97	308.45	308.22	308.42	308.9	310.17	307.41	309.27	310.12	307.71	308.42	308.04	308.6	308.97	309.23	306.78	309.62	310.38	307.99	310.08	309.68	309.4	308.03	309.55	309.23	311.33	310.46	308.04	310.05	310.07	309.35	309.72	309.81	308.8	307.92	307.95	308.43	309.09
298.57	300.79	300.44	301.07	297.93	299.25	300.5	300.09	300.19	300.73	300.62	298.55	299.64	299.34	301.02	300.14	299.6	300.86	298.66	299.33	301.89	301.06	299.75	300.82	299.72	301.88	300.2	301.53	298.84	299.22	299.48	301.29	299.32	299.5	300.71	297.5	300.44	300.05	299.42	298.94	301.05	299.33	300.46	298.75	300.97	301.61	301.07	300.64	299.32	299.12
316.9	319.22	320.17	318.39	316.54	318.46	317.12	319.49	316.11	318.51	317.44	318.7	316.82	319.8	318.7	318.58	316.64	317.04	318.83	316.91	318.62	318.73	318.4	318.53	317.37	320.06	316.88	317.52	320.14	318.25	316.54	317.85	319.56	317.62	317.62	317.49	315.98	318.88	317.22	315.85	319.28	315.9	319.35	317.49	319.82	318.1	318.34	318.6	316.06	317.53
309.26	309.66	310.84	308.07	308.52	308.83	309.58	309.94	309.64	307.71	308.6	308.12	309.99	309.51	307.55	308.67	310.19	309.87	309.59	309.53	308.72	308.68	308.95	309.25	309.65	308.12	310.73	308.93	309.48	310.3	307.26	310.37	308.8	309.93	311.01	308.52	308.36	309.92	308.53	309.1	309.27	308.82	310.19	308.08	309.94	309.16	308.97	309.47	309.04	308.52
301.06	301.58	300.07	301.4	301.97	300.9	301.98	302.43	301.66	302.26	299.81	301.38	299.99	302.52	300.7	302.66	301.25	299.81	300.23	300.49	301.15	301.53	301.4	302.39	299.99	301.26	298.86	299.52	300.4	300.83	302.72	301.19	302.34	301.85	300.44	301.37	300.75	300.29	301.37	301.36	300.35	299.89	301.18	299.32	299.5	301.93	300.45	300.16	300.73	300.65
327.93	328.75	328.47	327.43	327.92	328.11	329.58	328.41	327.29	327.36	327.73	327.56	325.72	326.32	328.75	327.99	329.17	327.37	327.31	326.79	328.75	326.64	327.99	327.93	327.64	327.48	327.12	328.45	328.79	329.77	328.58	327.62	327.27	327.48	328.38	328.55	328.04	328.41	327.17	326.73	328.4	327.54	326.19	327.9	328.39	330.03	329.27	329.11	330.61	328.9
293.4	294.97	295.14	294.36	297.03	295.66	296.47	294.28	295.87	295.42	296.74	294.4	295.63	294.43	294.8	295.56	294.31	295.06	296.33	295.93	295.51	297.33	293.16	295.95	294.1	294.88	294.47	296.86	295.15	295.9	295.05	294.78	295.32	295.95	293.94	295.31	295.41	294.5	295.39	294.69	295.39	295.32	295.73	293.36	294.53	293.82	295.44	294.42	296.03	295.22
313.82	312.61	311.89	314.13	312.38	312.83	313.6	311.36	312.15	312.56	311.56	312.45	313.7	313.66	313.05	311.75	311.52	312.41	312.39	313.98	312.32	312	312.04	311.9	312.36	312.76	314.23	311.93	313.01	311.3	313.36	312.41	312.13	313.2	313.43	315.37	312.5	312.93	314.06	313.87	312.63	316.23	311.73	312.77	312.66	313.09	312.34	312.92	311.2	312.24
328.62	328.25	326.75	328.46	328.7	327.52	327.88	326.19	327.02	329.21	328.44	328.75	327.1	329.15	327.85	325.63	327.26	328.65	329.44	329.01	327.26	329.13	328.51	329.21	328.08	327.96	329.58	329.41	327.05	328.03	327.62	328.69	329.85	331.02	329.9	328.7	328.87	328.04	327.88	327.53	328.62	328.96	329.05	326.84	328.78	327.21	328.51	329.24	327	328.49
309.51	310.72	310.68	308.89	309.95	311.77	311.93	311	311.03	310.19	310.69	311.1	311.96	308.02	312.34	311.24	311.18	309.92	310.29	311.57	310.72	311.91	311.2	312.49	309.24	311.34	310.23	310.02	310.24	310.94	311.67	311.17	310.71	311	310.13	312.14	310.36	308.94	309.42	311.23	308.6	309.14	310.25	311.07	310.41	310.39	313.13	310.11	312.52	308.4
311.75	314.08	312.21	311.75	313.13	313.63	312.34	312.46	313.28	312.44	315.71	315.19	313.3	312.93	313.16	312.99	313.14	312.83	313.49	312.73	312.9	312.77	313.84	313.22	313.06	314.45	312.61	312.87	312.69	313.13	312.25	313.93	313.42	313.3	314.14	316.2	312.63	316.58	313.37	311.86	313.17	313.14	314.11	312.64	314.93	315.08	313.66	314.4	312.22	312.78
314.5	313.88	314.11	314.15	316.25	314.06	314.38	313.71	312.8	313.07	313.17	314.28	313.45	313.27	314.33	312.85	313.23	312.7	313.06	314.8	312.01	312.06	314.36	311.71	313.32	315.3	313.96	314.21	313.36	312.25	315.08	312.96	313.04	313.15	314.89	312.87	311.87	312.1	313.63	312.3	313.51	313.18	312.9	314.38	313.93	311.55	314.27	314.56	312.31	312.27
313.35	312.69	311.84	313.91	312.27	312.85	315.17	312.92	313.3	313.42	311.7	312.08	313.4	310.68	312.48	312.43	312.47	314.17	312.02	311.13	313.29	313.22	313.09	313.12	313.03	312.32	312.9	314.84	310.97	311.58	313.43	311.73	312.5	312.93	313.08	314.6	313.98	314.16	313.4	312.54	314.97	312.94	312.45	313.61	312.78	312.85	313.25	313.05	315.23	313.27
327.75	327.34	327.66	327.46	328.13	329.04	326.93	328.83	326.46	327.66	329.53	326.51	327.22	328.36	326.95	327.01	329.34	327.82	326.97	328.62	327.56	327.38	326.66	326.47	328.08	327.87	326.15	328.19	327.06	325.99	330.94	328.02	327.94	328.16	328.87	328.08	326.24	328.94	328.33	326.38	329.71	327.93	327.78	328.17	326.53	327.88	329.86	328.42	328.89	327.58
305.44	304.26	302.92	304.63	303.07	303.83	304.93	304.71	304.14	305.17	304.68	303.25	305	304.64	303.46	304.71	305.28	305.56	303.17	302.51	303.73	302.98	304.16	305.32	304.94	303.58	303.08	305.19	304.48	303.7	304.57	304.46	303.56	305.7	302.05	304.49	304.19	303.98	303.36	305.18	304.27	303.14	304.29	304.62	303.7	305.05	305.34	306.09	303.37	305.21
310.58	308.75	309.99	307.56	305.83	309.31	309.87	310.35	309.82	307.91	307.42	308.64	308.54	308	307.89	309.92	308.91	308.92	309.28	307.24	308.04	308.34	310.12	309.74	308.7	307.44	309.7	308.39	307.55	310.03	307.96	309.15	309.21	309.82	309.28	307.66	307.97	310.12	308.86	308.57	309.66	310.24	309.31	308.78	307.59	309.65	310.07	308.06	307.66	309.41
317.24	318.91	319.63	319.75	318.98	318.95	317.28	318.98	317.52	317.36	318.91	317.27	318.56	318.57	318.9	318.29	317.91	320.06	318.88	319.71	319.17	318.58	318.7	318.01	318.18	318.35	316.51	318.13	318.05	318.85	318.18	317.91	317.78	317.92	318.88	317.94	319.19	319.35	317.91	319.95	318.97	318.58	317.17	318.37	318.73	317.29	318.82	318.96	317.98	320.18
324.27	322.93	324.39	327.68	325.43	325.13	325.31	326.29	324.83	326.06	323.1	324.48	325.72	324.74	325.2	324.89	324.93	325.5	326.47	326.17	327.03	324.24	325.2	327.25	325.51	323.79	326.73	326.16	325.25	325.65	326.06	326.19	326.01	325.71	327.26	323.51	326.87	324.69	325.15	324.17	323.78	325.2	324.1	326.39	323.83	326.94	326.86	325.05	325.52	326.84
305.12	307.94	305.84	305.19	304.59	305.93	306.31	308.17	305.71	306.91	305.92	307.93	305.46	303.89	305.55	306.08	307.63	305.09	304.94	305.89	305.55	306.86	307.09	305.99	305.29	305.96	306.32	307.6	307.21	303.96	305.52	305.38	305.14	305.41	305.92	305.96	306.92	305.8	307.67	305.3	306.64	304.43	304.67	304.96	306.26	307.26	305.95	304.55	306.39	306.15
308.44	309.06	309.03	309.36	309.73	310.52	310.18	310.61	309.89	310.55	310.03	308.66	308.63	310.21	310.61	309.93	311.32	310.37	308.21	309.17	312.3	309.75	309.44	310.31	309.31	309.22	310.7	310.38	309.07	309.5	309.86	311.02	309.22	310.08	309.73	309.71	307.51	308.85	308.09	309.39	309.98	310.39	309.21	307.74	310.14	310.4	311.56	309.68	308.84	311.43
311.47	309.91	310.36	310.59	310.08	310.42	310.15	310.62	310.74	310.23	309.5	310.79	312.09	312.81	309.87	310.09	311.31	310.32	310.72	310.34	311.92	309.91	310.45	311.42	312.29	311.11	312.49	309.49	312.24	309.2	310.19	311.85	311.16	311.29	310.34	312.15	310.31	310.4	310.94	310.21	311.89	310.8	311.78	310.38	309.2	310.72	310.22	310.04	310.49	311.21
308.07	310.15	309.88	308.82	310.18	310.47	310.01	308.92	311.63	312.04	310.74	310.66	308.61	311.25	309.4	310.13	308.42	311.3	309.57	308.87	310.5	307.66	310.47	310.1	309.95	308.1	309.58	310.28	308.82	309.75	311.55	309.42	308.46	311.15	309.2	309.93	309.01	308.34	310.46	308.69	308.52	309.04	308.23	308.77	308.41	309.3	309.73	309.31	310.56	309.76
314.14	314.24	314.84	314.97	316.26	314.08	315.37	314.81	314.62	314.3	314.96	312.88	313.64	314.33	314.04	313.89	313.66	314.01	313.79	314.06	315.61	314.27	315.88	315.46	315.85	314.57	314.07	314.59	315.56	315.3	314.97	314.06	316.28	315.97	314.43	315.99	315.58	312.79	313.85	316.22	315.49	314.75	316.23	312.18	313.41	316.41	314.07	314.05	316.38	315.02
310.89	312.05	311.7	310.82	311.89	310.32	310.41	312.76	310.91	310.31	308.32	309.46	311.02	310.2	309.51	311.28	310.77	309.54	309.61	310.62	310.22	310.33	310.69	310.77	308.52	310.13	312.04	308.81	311.02	310.27	312.01	312.35	311.67	310.69	311.04	312.41	308.83	310.83	310.23	310.33	311.14	311.56	310.73	311.09	311.68	311.2	311.61	309.5	312.58	310.72
309.99	310.48	309.6	310.62	307.66	309.28	309.22	309.37	309.14	307.63	309.36	309.02	308.77	309.24	309.4	309.37	309.8	309.43	309.3	309.3	308.22	308.72	309.29	309.38	309.03	309.49	308.61	310.93	308.49	309.63	308.65	310.95	311.11	308.97	309.72	309.85	307.53	310.89	309.5	308.37	309.05	309.12	309.07	307.95	309.48	308.42	306.91	309.3	310.22	308.29
306.54	307.3	307.47	306.41	306.09	306.24	306.04	307.76	305.21	306.55	307.1	307.86	306.85	306.29	305.7	304.72	304.78	306.14	307.56	306.63	305.52	306.44	306.05	307.09	304.74	307.57	308.46	307.04	306.04	306.81	305.95	307.09	306.57	305.47	305.43	306.85	305.95	306.61	304.96	305.97	306.18	306.57	304.89	307.68	305.16	306.74	306.98	305.67	307	307.25
301.91	301.53	301.6	301.8	301.92	303.27	300.88	301.33	299.13	301.5	301.08	301.4	302.32	301.16	300.85	301.94	301.74	301.86	299.73	301.2	300.7	300.07	301.77	300.99	300.94	299.4	300.84	300.6	299.18	301.74	302.92	299.87	299.52	301.59	301.02	300.28	301.25	300.12	300.99	300.44	299.75	301.09	300.98	300.36	302.67	300.33	301.7	300.72	300.43	299.83
310.48	312.97	311.09	312.54	313.89	311.63	312.51	310.65	310.4	311.9	311.82	312.18	310.8	311.35	311.52	313.87	310.88	310.76	311.6	312.18	312.02	311.79	312.53	310.07	312.61	311.75	313.75	312.53	311.2	312.21	310.98	311.08	312.74	313.2	312.26	311.91	312.72	312.09	311.26	310.53	311.11	313.51	311.62	310.96	312.32	311.89	313.58	310.9	312.2	312.98
305.17	305.82	304.85	303.7	304.81	305.89	304.58	303.99	307.33	305.77	307.15	305.88	304.21	305.64	305.73	304.39	305.87	304.28	306.39	304.97	304.99	303.28	305.57	306.02	303.8	306.16	304.25	305.18	304.19	304.7	303.86	304.67	305.01	303.89	305.75	306.16	306.23	305.03	305.63	305.51	306.39	305.87	305.27	306.24	304.21	306.17	305.73	305.99	305.81	305.98
307.81	307.92	305.57	307.51	309.43	308.79	306.99	306.55	305.92	306.72	307.61	306.62	307.68	307.57	308.74	307.59	308.45	306.97	306	306.77	306.65	308.12	309.91	306.4	305.55	307.55	307.72	306.98	307.08	308.77	307.63	307.94	306.26	305.54	306.95	308.49	307.28	307.39	307.3	309.45	306.99	308.7	307.65	307.71	307.35	306.71	306.3	305.67	305.98	307.85
326.67	328.08	328.2	326.97	327.22	326.09	327.2	328.23	326.81	329.27	326.76	328.64	327.25	328.72	328.67	327.82	327.42	326.7	327.05	328.28	328.8	326.8	329.2	329.35	327.21	327.14	328.7	327.13	326.87	328.4	327.86	326.92	327.31	328.86	330.44	327.51	329	327.25	328.49	327.78	326.99	328.14	327.84	328.87	328.05	328.71	327.46	328.8	327.2	326.43
309.47	308.98	311.08	309.36	307.55	308.35	308.39	309.64	309.38	306.87	309.13	309.19	309.34	307.25	309.61	308.01	307.77	309.2	310.82	309.55	307.56	309.83	307.93	309.21	307.88	308.76	307.98	307.6	308.22	308.63	308.97	310.81	309.16	309.62	307.83	309.16	310.11	309.35	307.79	308.23	310.46	311.3	307.13	308.44	308.71	308.18	308.85	310.35	309.07	309.01
294.9	293.52	293.9	294.36	294.82	294.81	295.84	295.17	294.79	296.08	294.7	295.19	295.02	294.81	294.63	293.93	296.7	293.54	294.62	293.99	295.49	296.24	294.42	295.77	296.14	295.89	295.26	295.74	295.51	294.45	295.33	294.14	292.35	294.21	295.54	295.58	295.47	295.41	293.53	294.54	294.63	296.23	294.19	294.55	296.85	295.71	294.18	293.88	295.51	294.98
307.75	308.26	307.89	308.44	306.99	308.16	306.93	307.21	306.49	308.24	306.81	307.74	305.94	306.21	307.3	306.61	307.7	308.79	306.28	307.57	308.55	307.79	308.46	306.42	307.12	306.39	306.15	306.45	307.69	307.24	308.66	308.51	306.73	308.76	305.45	307.36	306.36	307.03	308.86	307.74	306.84	305.32	306.67	309.65	305.96	307.78	307.86	307.61	307.16	308.39
306.27	306.32	306.83	305.87	305.3	306.41	307.01	305.9	306.25	305.55	305.11	307.73	306.27	305.73	305.79	303.61	305.08	306.31	305.28	305.92	306.62	307.57	306.45	307.65	304.82	307.36	305.33	307.86	308.24	306.39	305.72	307.17	307.41	305.21	307.21	307.27	307.08	305.56	306.61	306.82	305.69	306.47	307.06	305.31	306.66	305.32	306.78	305.84	305.74	305.01
305.93	306.21	304.53	306.23	305.46	304.31	305.03	307.59	307.23	304.97	306.49	306.96	306.64	306.25	304.9	306.92	305.6	305.84	305.85	306.6	306.06	306.99	307.32	305.6	306.54	307.46	304.92	304.87	306.18	306.55	305.6	305.49	306.1	305.81	305.63	305.08	307.01	305.76	305.42	305.78	306.35	305.78	306.84	305.4	306.41	305.69	306.08	306.6	306.69	305.97
304.87	303.09	306.34	303.87	304.88	304.38	306.84	305.56	305.49	304.94	305.22	303.3	304.96	304.97	304.8	305.7	305.68	303.7	304.79	305.48	305.3	304.93	303.4	306.1	305.55	303.16	305.11	305.49	305.58	305.21	306.3	304.75	306.08	303.97	306.58	305.4	306.06	304.72	305.67	306.43	305.93	305.16	304.62	305.63	305.94	304.66	305.2	304.38	304.29	305.91
311.54	313.76	313.77	313.82	313.72	312.26	314.79	313.76	311.29	315.4	312.52	310.91	312.77	312.97	316.27	313.8	312.9	312	314.41	312.28	312.91	315.09	313.21	311.83	313.44	314.87	315.19	311.7	313.85	313.1	313.67	313.35	313.54	314.19	313.3	314.42	311.93	312.46	312.55	314.09	312.11	313.97	314.02	314.15	313.79	313.35	312.65	314.01	314.42	312.75
311.57	313.99	314.67	314.23	311.47	313.91	310.2	314.17	312.98	313.66	313.49	314.01	313.05	313.48	312.17	314.29	313.26	313.35	313.66	313.13	315.05	315.23	313.15	312.8	312.54	313.5	313.59	315.12	311.65	314.36	314.4	312.47	312.83	315.46	312.7	313.25	314.62	312.52	312.73	312.75	313.23	315.05	313.21	311.43	313.45	311.53	313.5	313.4	315.09	313.66
302.18	302.13	301.5	302.97	301.84	302.58	301.8	304.84	302.83	303.02	303.31	303.9	303.72	301.11	305.33	304.05	302.22	302.53	302.54	302.08	303.43	303.5	304.21	305.85	304.19	305	303.07	302.92	302.4	304.31	304.55	303.77	302.61	304.35	304.24	304.63	302.32	303.02	304.66	304.98	302.9	304.3	304.17	303.16	302.52	302.96	302.19	303.4	302.54	303.2
327.64	329.55	327.98	327.7	328.93	327.99	326.77	327.92	330	327.62	331.29	326.73	328.97	328.35	329.36	328.87	328.45	327.16	328.81	326.98	328.36	328.2	328.16	328.88	327.74	329.04	327.9	328.68	328.5	327.7	328.76	328.21	326.87	329.42	328.95	329.29	327.06	328.73	329.39	327.39	330.16	327.74	330.38	330.4	330.08	328.44	329.24	328.3	327.88	327.92
312.4	314.52	312.43	311.17	312.53	313.17	311.61	313.87	312.3	311.73	313.96	312.16	314.9	313.17	311.69	310.68	313.22	313.58	314.62	312.65	314.17	311.9	313.15	312.18	312.45	311.97	313.3	312.9	311.73	311.58	313.74	310.39	313.2	313.11	311.59	312.99	313.64	311.75	312.66	311.83	312.45	311.08	313.73	313.31	311.86	312.04	311.99	312.58	310.66	312.46
308.65	308.87	309.09	308.45	309.09	309.4	309.67	307.3	309.15	307.8	309.21	309.6	308.8	310.35	309.07	310.04	308.04	307.64	309.4	310.13	309.43	307.8	308.58	308.55	306.82	308.99	308.14	307.63	308.76	308.75	308.21	308.59	309.9	308.78	308.46	309.34	309.07	309.46	310.05	310.31	308.7	307.56	306.97	310.07	308.56	308.24	308	309.46	307.22	308.4
309.63	309.98	308.68	309.22	308.92	309.96	307.96	309.73	308.14	308.81	309.43	308.92	308.23	308.86	308.13	309.28	308.68	309.05	307.52	310.66	311.03	308.85	309.74	307.64	308.45	309.66	308.51	309.41	306.44	307.98	309.47	308.06	308.03	308.49	307.28	310.13	309.65	309	311.17	309.45	310.74	309.21	307.95	309.74	308.6	307.4	309.25	308.04	307.44	309.22
315.93	314	316.77	314.1	313.75	314.46	315.19	313.35	314.53	314.8	314.77	313.58	313.67	313.47	314.73	314.27	312.32	314.53	315.05	314.73	316.83	314.23	313.97	315.21	316.65	314.38	313.67	314.1	314.39	314.53	314.73	314.54	314.6	313.05	314.64	314.7	315.81	314.07	314.71	314.47	315.33	313.93	315.3	313.92	312.89	316.12	314.94	314.83	313.42	315.05
311.06	308.33	311.69	311.05	309.52	310.74	311.74	311.3	310.91	310.91	311.85	309.83	312.14	311.91	310.35	309.28	310.81	310.18	310.12	309.92	310.19	311.1	310.22	310.48	310.01	309.96	310.44	309.15	311.46	310.18	310.12	311.31	309.39	310.74	310.44	312.1	310.12	311.38	310.43	310.85	311.55	313.35	310.96	310.57	311.46	309.93	310.77	309.56	311.87	310.4
318.04	317.4	318.08	317.72	317.23	317.46	318.85	318.99	317.84	319.19	318.32	318.31	317.53	318.67	317	317.6	317.25	317.12	317.73	317.6	318.55	316.72	319.4	319.13	318.08	318.05	318.45	318.64	320.37	317.68	320.44	318.1	320.42	317.55	317.89	317.65	319.36	317.31	318.2	319.3	317.88	317.81	319.59	317.53	317.97	316.63	317.3	319.6	318.66	316.95
315.24	315.04	314.38	314.75	315.79	315.21	314.46	314.93	315.93	315.4	312.84	314.36	315.09	315.54	312.89	315.27	318.1	315.28	315.11	315.01	314.18	314.77	313.4	313.59	315.59	314.15	314.75	315.1	315.2	315.08	315.2	314.39	312.95	316.29	313.7	315.06	314.6	315.18	315.21	314.93	313.41	314.86	314.66	316.6	315.31	314.92	315.75	313.75	315.42	314.26
302.91	302.52	302.92	303.23	303.2	303.33	302.53	302.96	303.01	302.77	304.24	305.03	303.99	302.91	304.26	303.1	304.45	302.26	304.76	301.5	303.78	304.69	303.42	303.69	302.48	304.5	305.69	302.13	303.27	304.85	302.03	302.11	302.59	303.08	304.2	302.91	302.85	304.18	305.44	304.76	300.71	303.78	303.58	303.88	303.03	303.9	304.83	303.53	302.55	302.31
304.83	303.98	303.33	304.06	303.82	304.77	304.25	305.16	304.27	304.39	303.13	304.23	303.01	303.91	302.8	304.3	304.06	304.96	301.98	304.9	303.58	304.35	305.54	304.72	304.54	304.05	304.24	303.3	306.68	305.84	305.89	303.51	303.9	306.31	304.26	303.18	305.24	305.32	305.14	304.3	303.75	304.9	304.14	307.23	304.48	305.32	303.27	303.25	304.97	303.78
328.46	329.56	328	327.76	330.94	329.55	330.11	330.13	328.77	328.79	329.84	329.73	328.75	327.85	328.4	330.75	328.05	329.56	329.19	327.13	330.2	328.87	328.5	330.19	328.88	327.42	329.09	329.88	330.4	327.6	329.07	328.93	327.91	326.66	327.45	328.61	328.23	329.16	327.2	330.48	329.83	328.68	328.41	328.08	327.75	327.87	328.25	329.03	329.18	328.91
312.41	310.67	310.49	310.41	311.18	311.04	308.75	309.85	310.57	309.54	311.39	311.68	310.6	309.53	311.76	311.2	310.69	309.92	310.06	309.53	310.11	311.44	311.28	309.21	311.97	311.48	310.49	310.83	310.89	309.24	310.85	308.63	312.83	310.11	310.91	310.8	311.07	312.13	309.11	309.63	309.97	310.17	310.15	311.85	311.09	310.41	310.29	310.47	310.82	310.21
295.21	294.92	293.66	295.35	292.79	294.37	293.54	294.54	292.95	293.79	294.58	293.39	293.77	294.51	294.31	292.44	295.03	296.67	293.97	294.01	294.12	294.49	293.96	293.05	295.05	294.55	294.37	293.09	294.49	293.85	293.67	295.51	293.61	294.05	295.43	296.16	294.83	295.82	295.73	296.28	293.65	294.01	295.78	294.51	295.57	293.76	294.36	295.3	294.73	293.78
304.37	304.04	302.79	303.23	304.42	302.74	302.22	305.33	304.45	303.63	304.27	305.15	303.37	303	303.3	304.54	302.96	305.66	304.1	303.87	302.39	302.61	304.77	303.11	305.13	302.75	304.18	302.74	302.69	304.01	303.09	302.52	303.06	305.54	303.22	305	300.25	302.02	302.16	304.16	302.06	304.64	302.21	303.82	303.06	304.23	301.88	303.86	302.83	302.21
294.81	295.83	292.76	295.26	294.98	295.62	293.13	295.91	294.97	295.48	294.21	295.11	293.9	294.43	294	295.51	295.66	295.71	294.58	295.2	296.29	296.55	295.26	294.9	294.81	295.36	295.07	296.56	295.95	295.09	293.24	294.44	296.83	294.85	296.1	297.57	293.65	293.33	295.13	297.66	293.93	294.58	293.76	295.7	295.05	293.38	295.25	294.34	294.72	294.41
328.12	325.99	327.78	326.46	325.74	327.08	328.96	326.58	328.72	327.64	328.04	326.59	327.26	327.96	327.48	328.01	327.26	327.7	326.8	327.64	329.04	327.67	328.93	328.37	329.61	327.89	326.92	327.63	327.53	327.6	328.05	326.98	326.94	326.88	326.1	328.25	326.77	326.03	327.99	329.59	329.36	326.4	326.96	327.71	327.77	327.7	326.91	327.8	327.11	327.89
312.69	313.78	314.94	312.96	313.47	312.33	313.96	313.57	312.16	312.82	313.68	313.52	313.94	313.79	312.96	314.22	311.82	313.05	314.26	314.58	314.55	311.9	312.51	313.88	314.63	313.29	313.57	313.57	314.2	313.53	314.31	315.1	313.54	312.57	313.06	313.89	315.3	312.82	313.5	312.03	313.26	313.01	313.52	313.62	312.97	314.05	312.69	312.95	313.52	313.44
315.18	311.56	313.17	313.95	313.29	314.95	313.92	314.69	313.59	313.23	313.81	314.85	315.04	314.69	315.03	316.6	312.9	313.52	313.98	313.98	314.2	313.36	312.93	315.21	313.54	315.13	312.81	316.85	313.55	314.25	313.44	315.01	313.59	314.14	313.4	314.8	312.85	312.76	313.87	312.89	313.91	314.45	313.64	315.7	314.42	313.63	315.05	313.57	313.71	313.84
329.09	328.91	328.26	329.31	329.05	330.52	329.97	329.91	329.39	329.33	329.06	328.89	327.43	328.89	329.67	328.49	329.42	328.05	328.02	329.67	328.56	327.94	328.92	328.89	328.49	329.16	328.9	328.06	328.91	330.05	329.5	327.81	328.7	328.41	328.01	330.68	327.96	328.2	330.45	329	328.83	328.23	328.24	327.97	329.65	329.58	330.11	327.52	327.61	329.33
308.04	307.38	307.43	307.31	308.32	307.85	308.53	307.73	305.17	308.43	308.51	306.58	308.03	307.28	306.08	305.25	306.15	305.9	306.64	307.63	307.75	307.81	305.94	306.03	305.71	308.32	307.89	307.74	308.34	306.97	306.82	306.72	307.18	305.55	308.09	306.89	308.05	305.79	308.71	308.61	307.91	306.53	308.35	307.15	308.09	307.36	306.31	306.49	306.11	307.32
313.3	313.09	313.83	313.18	313.12	312.01	314.18	310.41	313.01	313.19	313.89	311.88	311.81	313.27	314.04	310.54	312.83	312.72	312.03	310.66	310.49	313.35	313.25	313.84	314.54	312.93	314.23	312.32	312.21	314.16	312.52	311.56	313.93	312.8	312.55	314.44	312.41	310.67	312.34	312.25	312.9	312.74	315.06	312.01	312.06	312.88	313.81	313.43	312.77	311.96
322.87	324.8	323.59	325.21	323.1	326.34	326.36	324.08	325.15	326.83	325.83	324.96	325.52	326.38	325.16	322.99	323.84	325.48	324.03	324.08	324.81	324.73	325.86	323.16	325.95	323.85	323.27	324.08	324.49	323.88	324.56	326.13	322.41	324.58	324.1	323.67	324.94	325.11	324.22	322.28	325.19	323.99	325.06	324.64	323.79	323.56	326.14	323.95	324.71	325.94
313.47	314.49	314.55	312.68	313.78	314.54	313.66	314.43	313.67	315.94	314.31	313.47	313.65	313.08	312.4	313.95	313.01	313.24	313.23	315.58	314.14	314.39	313.08	313.26	312.87	314.03	312.5	313.49	313.21	314.26	315.28	312.66	313.16	313.43	313.35	312.44	312.9	314.88	315.23	314.53	312.66	313.68	314.09	313.26	314.16	312.44	313.29	312.42	314.15	313.46
313.89	314.8	312.31	312.62	314.38	314.2	316.46	317.08	314.95	313.83	317.15	314.33	315.53	317.16	313.41	314.98	315.93	312.26	314.61	315.51	314.75	314.17	315.83	313.55	313.7	312.94	315.52	315.47	316.98	313.68	314.44	316.62	314.9	316.68	315.06	314.66	313.37	315.44	315.76	313.52	312.94	314.45	314.65	314.8	313.19	314.77	316.28	316.18	314.37	314.28
318.36	318.21	316.91	319.4	319.33	318.33	316.36	318.49	316.9	319.1	318.81	318.45	317.55	318.19	320.01	319.11	318.49	319.42	316.61	317.74	318.86	318.88	318.98	318.96	317.76	319.99	317.92	318.95	317.28	315.72	319.46	318.2	318.24	316.1	317	317.26	317.51	319.62	318.69	316.71	318.21	317.02	317.88	317.82	317.47	318.57	317.53	316.16	317.48	319.35
324.28	326.49	322.48	327.96	323.33	326.49	326.08	323.69	326.34	323.5	324.56	325.24	325.46	325.81	325.74	324.7	325.35	324.37	325.18	323.33	326.39	326.2	324.85	325.87	325.98	324.61	325.85	325.86	325.3	324.91	324.95	326.44	324.78	323.48	324.3	323.89	326.88	323.69	323.64	326.34	325.05	324.81	325.26	323.62	326.21	326.23	326.01	324.09	324.94	324.75
314.9	316.99	314.9	316.26	313.85	314.9	314.81	315.24	314.33	314.76	314.73	314.94	315.73	315.89	314.76	315.08	314.9	315.44	314.29	313.25	314.68	314.99	315.56	314.58	315.24	314.3	315.48	313.62	314.59	315.46	315.21	315.99	315	315.05	314.64	314.35	314.89	314.54	314.64	317.15	315.58	314.07	314.04	316.93	315.1	315.35	316.9	316.06	314.58	314.55
306.81	305.34	307.66	307.01	307.57	305.59	306.13	305.72	307.03	306.89	307.23	305.84	305.54	305.93	306.5	306.13	306.65	306.65	306.95	309.82	308.69	305.59	305.12	304.89	305.99	307.12	306.75	307.49	306.6	308.58	307.41	308.23	306.15	306.43	307	305.7	307.62	306.83	308.02	307.68	305.31	307.16	307.38	306.94	306.12	307.7	307.67	306.07	306.15	308.2
308.38	308.37	310.59	309.31	309.56	310.63	308.54	309.59	309.29	310.36	310.3	309.08	309.33	309.78	310.27	310.21	310.69	309.14	309.94	310.53	310.27	310.18	310.58	309.33	310.57	311.3	309.61	310.62	310.14	309.97	309.15	309.02	309.35	310.14	309.62	310.33	309.29	307.99	309.1	307.8	308.56	309.5	310.03	309.26	310.34	309.45	311.45	312.21	311	309.57
300.35	300.92	300.48	300.52	301.41	299.43	301.24	301.06	301	300.68	302.36	301.13	301.23	303.07	299.93	301.77	300.05	301.58	299.68	300.84	300.65	303.06	302.15	300.55	301.23	302.36	303.96	299.83	298.76	299.86	302.19	301.26	300.17	300.51	301.93	301.65	301.11	301.17	301.08	302.31	300.27	302.53	300.06	300.67	300.51	300.11	300.4	300.02	301.51	301.83
328.84	328.59	327.88	327.43	327.07	328.86	327.88	329.12	328.66	329.44	327.18	327.85	327.07	330.21	328.91	329.69	328.56	327.89	329.44	329.29	328.58	326.93	329.41	328.94	328.15	328.89	328.81	330.49	327.47	329.6	328.3	327.96	327.83	327.67	328.94	327.77	327.73	328.51	328.68	329.29	327.57	328.62	328.35	329.28	330.79	327.69	329.82	328.36	328.25	326.86
318.24	319.66	319.37	315.84	315.34	316.25	316.23	317.96	317.06	317.34	317.32	316.49	317.29	319.26	316.86	316.54	319.66	316.86	316.9	316.89	315.75	317.42	317.01	316.18	316.3	317.58	316.39	317.69	316.5	316.46	317.6	316.94	317.27	316.25	315.99	315.83	317.54	316.99	318.61	317.37	316.25	317.14	315.84	317.23	317.11	315.8	317.23	317.49	317.29	316.58
325.24	328.39	327.97	325.95	327.17	327.17	327.85	326.72	327.11	327.15	327.74	325.52	328.42	328.09	328.2	326.25	329.32	327.8	327.02	327.68	326.84	327.51	327.38	325.78	327.29	327.22	326.6	328.28	325.72	325.82	327.5	328.06	326.35	326.85	326.92	326.78	326.32	327.48	326.32	328.01	325.81	325.75	327.02	327.64	327.49	326.7	326.98	327.22	327.15	327.09
312.97	311.53	312.09	313.3	314.75	313.08	314.35	314.41	313.21	313.43	313.03	313.99	313.04	312.02	313.41	313.71	314.21	315.34	314.67	311.79	312.87	313.8	313.23	314.78	313.24	315.85	314.95	314.55	312.52	313.32	315.04	313.62	312.25	312.76	312.34	314.97	313.88	311.66	312.53	313.47	313.73	313.77	312.53	313.23	314.79	313.46	313.47	313.73	313.68	312.15
302.52	301.35	302.28	302.19	301.59	302.45	302.32	300.52	302.28	302.76	304.26	301.21	303.85	300.47	303.65	303.33	302.1	302.78	303.14	301.94	301.85	302.49	303.16	304.13	302.66	305.02	303.69	303.74	302.83	301.64	301.65	303.37	304.26	301.43	302.07	302.87	300.81	301.34	303.05	302.35	302.24	300.9	302.23	302.63	303.03	302.77	300.98	303.23	302.76	303.1
315.55	313.85	314.41	315.83	315.45	315.23	314.31	313.25	314.9	315.74	316.16	315.84	314.4	315.57	314.11	315.27	315.78	314.99	315.14	314.66	315.09	314.93	314.81	316.08	316.38	315.75	313.36	315.26	314.73	315.24	314.75	316.33	315.45	315.58	316.68	315.53	315.33	312.65	314.98	314.81	314.26	313.73	314.94	314.93	314.87	314.67	314.36	315.38	317.36	314.19
313.31	312.45	314.73	313.83	313.84	314.22	313.96	312.7	312.78	315.7	311.43	313.23	313.68	314.15	313.74	314.15	314.14	312.56	313.89	313.72	314.84	313.98	313.21	312.81	316.64	314.29	314.57	312.6	314.2	311.94	312.98	312.66	312.75	314.3	315.65	313.44	314.44	313.51	313.56	313.48	315.42	311.91	312.65	312.82	311.88	313.89	313.67	313.87	313.69	312.84
303.6	304.74	305.11	304.04	304.82	303.26	304.85	302.46	303.46	303.65	304.4	304.41	304.57	302.87	303.78	303.53	303.39	302.16	302.52	303.7	304.43	303.29	305.58	303.45	302.86	303.78	304.61	304.8	303.65	303.61	301.94	304.54	305.52	303.54	304.41	303.48	304.42	303.26	303.56	304.84	303.52	304.34	303.42	303.25	303.08	303.8	304.21	305.33	305.11	302.49
314.12	314.13	316.25	313.57	314.31	315.41	312.65	315.21	315.8	315.98	313.68	314.53	315.62	314.53	315.05	315.32	315.21	316.74	313.66	314.3	311.95	314.66	316.86	314.95	315.8	315.26	314.57	315.56	316.51	314.08	315.19	314.37	316.05	316.13	314.78	314.94	314.14	315.22	314.55	313.72	314.48	313.52	315.1	313.26	314.29	315.89	314.17	314.65	316.41	314.92
313.15	313.91	313.08	314.81	313.47	314.87	313.91	313.65	314.12	314.07	312.99	314.63	314.01	314.17	313.73	312.98	313.91	311.59	313.71	314.05	314.92	314.6	314.06	315.07	315.96	314.89	312.61	315.59	315.29	314.44	313.9	313.93	314.83	314.42	313.5	312.76	312.56	314.59	313	313.63	313.14	313.18	313.52	315.5	313.91	311.74	315.33	313.41	313.64	313.11
319.6	318.78	321.5	318.98	318.29	317.57	318.51	321.01	317.68	318.93	321.12	318.54	319.1	321.8	320.26	320.34	319.04	318.73	322.09	318.65	319.11	319.5	320.35	320.29	320.21	319.6	321.06	319.65	319.07	319.37	318.86	318.98	319.32	319.52	318.09	321.41	317.52	319.54	317.13	318.68	320.12	318.75	320.4	318.46	320.96	318.15	318.25	319.98	317.06	319.7
302.96	301.7	302.54	301.85	302.72	303.08	301.15	303.99	302.1	302.65	303.65	302.68	303.38	303.16	301.16	302.34	303.49	301.23	302.53	302.91	303.91	301.62	303.01	302.95	302.62	304.26	302.63	303.12	302.73	304.36	302.85	301.9	303.37	303.44	301.7	303.78	304.62	302.63	301.52	304.16	302.1	302.81	303.88	303.02	302.56	303.18	303.71	303.07	301.85	303.1
327.88	329.21	326.73	330.67	326.52	326.3	327.35	326.88	327.22	329.48	325.69	328.18	326	327.21	328.92	326.9	327.9	328	326.88	325.67	327.33	327.75	328.47	326.86	327.79	327.25	328.4	327.39	328.94	327.11	328.03	327.76	328.57	328.85	329.19	327.75	328.14	326.75	327.82	327.85	327.71	327.27	326.7	326.9	327.37	328.87	327.11	326.1	327.63	325.76
305.39	303.49	303.59	304.17	304.87	303.55	304.71	306.67	304.33	304.14	305.42	304.08	300.94	303.02	305.61	303.64	304.38	303.63	304.31	305.8	304.89	302.92	305.94	304.75	303.12	304.58	303.04	305.19	303.8	301.86	303.19	304.6	304.69	303.18	304.73	306.08	304.83	305.21	302.13	304.12	303.33	303.37	303.61	305.26	304.04	307.02	304.38	304.42	304.28	305.73
293.3	293.63	293.47	293.68	292.52	293.63	294.22	295.72	293.5	293.54	293.58	293.63	294.61	293.26	294.86	295.08	293.2	292.91	295.46	294.32	294.11	293.66	293.92	293.31	294.49	293.32	295.06	294.58	293.42	295.15	293.19	295.66	295.74	295.45	295.8	293.44	293.48	292.34	293.1	294.25	295.14	293.67	292.99	293.85	291.96	294.37	293.6	293.45	293.84	295.79
313.47	311.95	311.78	311.72	312.04	312.44	313.21	312.6	311.38	311.46	312.91	312.34	312.08	312.76	311.94	311.99	311.83	313.81	312.1	311.02	312.42	314.15	312.81	313.1	310.59	311.4	310.91	311.52	312.04	312.9	311.4	312.85	310.7	310.81	311.97	311.47	312.02	313.41	312.75	313.09	313.18	311.35	311.92	311.12	310.66	309.99	314.58	312.13	311.66	312.92
298.03	301.23	298.97	299.21	301.6	300.38	301.38	299.45	298.81	301.1	300.3	297.37	299.49	299.93	301.8	300.74	299.57	301.16	300.9	299.27	298.28	299.99	301.1	299.35	298.78	299.53	300.02	302.32	298.65	299.23	298.89	300.18	299.69	297.73	298.38	299.35	299.99	300.75	298.86	300.66	300.29	299.6	300.03	300.66	300.25	299.23	298.93	299.94	300.47	299.4
315.87	315.22	316.37	316.74	316.35	316.03	316.21	315.06	314.81	314.82	316.76	316.22	315.5	314.95	315.32	314.98	315.34	316.31	316.39	316.36	316.25	315.52	314.19	315.5	315.23	316.63	315.08	316.69	315.64	315.89	315.77	315.03	314.78	315.39	314.87	316.57	315.46	316.41	316.25	316.66	314.43	314.79	314.2	315.28	315.18	316.86	315.15	315.47	316.14	315.07
310.6	310.11	309.64	310.46	311.51	309.86	310.8	310.3	311.91	310.17	310.72	309.93	310.68	310.89	311.38	311.19	308.78	309.66	310.72	309.19	310.34	311.08	309.85	311.17	310.9	312.8	311.35	312.01	309.06	310.42	310.02	311.61	310.61	310.13	310.36	309.93	310.15	310.14	311.73	311.97	309.99	309.88	310.4	311.46	310.62	308.01	310.15	310.74	310.33	309.75
293.63	294.39	295.15	292.89	294.11	294.14	294.63	295.31	293.55	294.06	292.89	292.87	295.02	292.9	292.94	293.92	292.88	294.26	293.57	295.86	293.9	294.66	293.12	292.73	293.78	295.05	294.23	293.87	294.05	294.57	293.26	294.11	294.75	294	294.26	294.08	293.59	292.19	295.08	295.39	292.45	294.05	294.08	295.79	294.26	292.58	293.03	294.08	294.55	294.23
303.13	302.43	301.67	303.75	301.93	301.9	303.34	300.56	301.86	301.34	302.63	303.22	301.71	300.46	302.46	301.46	302.09	302.74	302.71	301.66	302.86	302.61	302.54	300.9	302.53	302.15	303.81	301.01	303.75	302.11	301.77	302.77	303.13	301.54	302.63	301.9	301.37	300.97	302.43	302.13	301.83	302.56	302.78	301.51	301.4	301.8	302.57	302.38	303.58	300.62
324.25	326.05	324.94	324.53	325.57	324.89	324.49	323.89	326.97	325.59	325.91	324.92	326.88	323.42	325.23	324.67	324.97	324.45	325.22	323.74	324.55	325.69	327.02	324.21	324.54	324.51	325.89	326.95	325.21	323.6	325.98	327.23	326.82	325.71	324.24	326.15	326.68	324.25	324.72	327.57	324.38	324.12	324.24	326.42	325.88	324.2	326.71	323.9	324.74	324.9
300.31	302.35	303.03	301.18	301.54	301.03	299.69	299.42	301.39	298.75	302.78	300.66	300.78	300.45	300.71	301.85	301.25	301.8	300.42	300.34	302.47	301.73	301.76	301.48	300.29	302.37	301.34	301.68	301.56	302.33	300.84	300.29	301.52	301.99	300.14	301.53	301.4	301.35	301.64	301.13	300.87	301.5	300	299.99	301.16	300.6	301.22	300.06	300.12	300.63
316.04	318.89	316.23	316.46	317.12	316.61	318.23	318.68	316.54	318.21	316.52	318.69	316.42	317	317.14	317.46	318.05	316.67	317.4	315.81	316.52	317.45	317.78	318.76	316.31	317.7	317.53	318.3	317.43	318.93	317.59	316.95	316.68	316.52	315.73	317.2	315.84	317.51	317.35	318.41	319.61	315.5	317.14	317.58	317.22	316.48	316.36	316.34	317.2	317.57
313.06	314	314.33	314.3	313.36	314.19	313.82	314.62	313.92	313.88	314.35	314.66	314.6	315.3	313.62	312.55	314.34	315.03	313.73	313.59	313.53	312.71	313.59	314.79	316.07	314.62	313.02	314.24	314.42	314.66	313.21	312.07	311.7	313.17	313	314.34	314.31	313.35	314.32	312.92	311.93	312.77	314.32	312.48	311.85	313.65	314.65	314.55	315.05	313.42
300.59	300.4	299.37	301.77	299.99	300.24	300.56	300.16	299.34	299.99	298.23	300.94	301.25	299.51	297.92	300.06	300.18	299.72	301.41	299.28	299.87	299.37	301.18	300.49	299.09	299.21	299.44	301.01	299.05	301.34	298.72	299.79	298.92	299.16	301.36	299.29	300.73	301.49	298.51	300.5	300.92	300.89	299.31	300.26	300.44	296.97	300.64	301.42	299.07	298.83
307.89	304.82	305.98	305.38	304.36	304.03	305.51	306.1	305.37	304.1	305.74	305.54	306.23	306.34	306.09	305.32	305.1	305.43	304.92	305.8	305.5	303.71	304.14	305.88	303.47	304.56	303.58	304.28	305.53	303.26	304.48	305.28	304.12	303.6	302.72	305.13	305.63	305.16	306.47	304.22	304.17	303.4	304.96	302.15	305.52	304.44	302.82	303.4	306.73	305.06
305.29	304.76	303.78	301.35	305.11	303.23	303.5	304.22	304.3	302.37	303.49	302.48	301.53	302.96	303.47	303.06	303.65	304.99	303.35	303.47	305.15	304.65	304.03	305.42	305.23	304.34	304.37	303.82	303.72	302.48	304.08	304.2	304.8	305.25	305.66	303.19	304.27	305.31	303.27	304.05	305.53	303.62	304.05	303.24	303.38	303.08	304	306.71	304.28	302.11
301.31	301.79	303.12	303.13	302.83	303.77	302.37	302.27	301.89	302.27	302.2	302.32	302.77	302.12	303.09	303.18	303.52	303.78	303.18	303.31	303.61	301.41	301.5	303.18	302.89	302.16	302.95	304.9	302.62	303.2	302.78	303.29	304.34	303.32	302.88	302.12	302.92	303.14	303.33	303.17	303.67	303.1	302.23	302.62	303.75	301.06	303.29	302.25	303.98	302.44
319.65	319.52	320.15	317.73	318.9	319.55	319.79	318.82	318.12	316.85	319.11	318.81	319.68	318.13	319.44	319.88	318.84	319.23	319.98	320.44	319.89	318.1	317.03	318.12	318.53	318.83	319.18	318.8	319.19	319.39	320.49	319.68	316.87	320.54	320.13	318.95	319.31	321.43	321.57	320.06	318.73	317.84	319.41	318.64	319.36	319	318.6	318.19	320.37	318.05
314.55	314.88	313.81	314.62	314.65	314.63	315.31	313.65	313.44	313.89	313.36	314.54	313.29	314.76	313.18	312.63	314.23	313.86	313.28	312.29	315.52	312.51	313.43	314.3	314.13	313.94	313.67	314.08	312.82	313.83	313.19	313.46	314.21	311.86	312.74	312.61	312.76	313.68	314.51	313.58	313.44	313.6	312.86	314.53	312.72	312.95	314.41	312.78	313.56	313.13
306.05	306.37	305.56	305.14	305.84	305.56	305.08	306.13	304	306.94	304	305.61	305.55	304.74	303.52	305.37	304.3	305.9	305.02	304.95	304.63	305.55	306.59	304.45	304.72	304.7	304.13	303.54	305.71	305.78	306.61	304.14	306.58	304.99	305.11	304.27	303.63	305.64	305.89	305.98	304.25	305.65	303.56	304.38	304.28	305.54	304.68	305.73	305.09	305.32
316.97	315.47	315.61	314.85	316.03	316.65	315.48	316.26	315.1	316.2	315.6	315.34	315.34	314.32	315.6	313.89	314.92	316.1	314.45	313.58	316.85	314.25	314.12	316.83	315.2	314.79	313.87	314.87	315.6	317.95	315.75	312.84	313.8	313.49	313.82	315.09	315.82	314.63	316.48	315.39	313.62	314.69	315.89	315.49	315.7	315.29	313.72	315.78	316.11	314.09
303	304.95	304.39	304.45	303.66	304.4	305.4	303.63	304.07	304.69	305.17	304.49	303.08	305.69	303.57	304.45	304.47	304.36	304.51	304.16	304.62	305.32	304.95	303.6	304.07	302.75	304.35	305.77	304.52	304.99	303.74	303.24	304.89	306.7	304.51	305.32	303.63	305.12	304.08	304.64	305.46	303.89	302.95	305.03	302.25	301.75	304.96	303.42	305.06	306.1
317.23	317.15	317.4	317.34	316.04	317.38	316.4	317.99	316.09	317.56	316.42	317.42	317.97	318.19	317.11	316.19	316.16	316.44	316.51	317.77	318.89	318.77	314.64	319.11	319.66	317.74	318.26	316.82	318.07	317.12	317.24	317.46	317.88	316.65	316.06	315.69	317.05	317.26	316.78	317.48	317.4	316.17	317.33	317.94	318.92	316.72	317.54	319.43	316.87	317.89
300.98	302.93	303.98	301.24	304.96	302.83	302.4	304.6	303.81	303.41	303.96	301.84	303.86	301.44	303.71	302.85	303.12	303.54	301.97	302.84	302.58	302.8	304.46	302.99	302.31	302.92	301.36	302.65	303.66	301.78	304.9	303.63	303.23	303.34	302.63	303.32	303.16	301.93	304.26	304.01	302.04	303.58	304.46	302.75	302.29	301.65	302.28	304.08	303.19	300.97
303.62	303.34	302.09	304.32	302.03	303	304.22	304.25	301.46	303.86	304.3	301.1	302.87	302.67	304.19	302.98	302.88	302.05	304.17	304.9	301.98	303.41	303.44	302.41	303.76	302.73	304.33	303.11	301.68	303.82	303.18	301.62	302.73	303.48	302.49	302.95	303.54	303.21	301.9	302.55	300.88	302.33	303.32	301.36	302.89	303.71	302.03	303.44	303.5	302.76
305.25	306.28	305.84	304.97	304.96	305.14	305.19	304.67	304.91	304.2	303.76	304.99	305.26	305.43	304.06	303.73	305.39	305.99	307.31	303.44	305.78	305.41	305.98	304.11	305.17	303.94	306.04	306.34	304.23	305.8	304.23	305.72	305.2	303.81	305.35	304.91	306.15	302.95	305.54	305.31	304.44	303.91	304.72	304.59	304.65	304.76	304.59	304.92	306.77	305.48
308.29	307.46	306.49	307.75	306.69	307.03	307.21	305.87	307.81	305.88	306.47	305.82	306.03	307.16	308.27	306.99	306.65	305.48	307.79	306.78	307.7	304.75	306.17	305.64	307.57	306.93	306.65	306.67	306.65	307.2	307.11	307.04	305.61	306.62	307.69	306.73	306.24	308.35	307.84	307.19	305.88	307.67	306.21	306.95	308.18	306.29	306.46	307.05	307.43	305.82
300.6	301.78	303.16	303.23	302.41	303.75	301.44	302.79	302.09	302.76	303.81	301.69	302.91	303.13	304.24	303.54	300.63	301.33	301.5	304.3	304.15	303.06	302.39	302.02	303.38	303.47	302.53	300.76	302	302.97	302.43	301.92	301.98	303.67	302.04	301.61	301.69	301.65	302.69	302.51	301.09	301.01	301.26	303	301.97	302.91	305.01	301.97	302.67	301.03
328.81	328.82	328.19	329.75	328.58	327.17	329.43	328.87	328.79	329.69	329.15	329.58	328.52	327.64	329.23	328.67	329.47	327.62	328.59	328.15	329.73	327.21	327.53	328.82	329.09	327.32	329.12	328.26	328.63	327.37	329.86	328.78	328.01	329.61	329.24	329.03	329.65	327	330.62	328.68	328.06	326.94	329	327.94	328.46	327.51	329.49	327.58	329.54	329.5
313.5	314.26	312.41	312.93	311.61	313.74	312.96	312.9	313.78	312.79	312.67	314.03	312.26	313.69	314.11	312.56	311.26	311.55	311.39	314.1	312.21	313.55	310.55	313.02	314.79	312.1	312.79	313.35	313.11	312.98	311.61	315.11	311.78	312.27	312.79	313.99	313.46	314.15	313.66	312.55	314.07	312.73	313.31	311.37	311.91	313.06	314.29	313.18	311.5	310.34
312.35	309.38	311.4	312.57	312.72	313.31	313.54	311.8	312.56	313.18	311.51	311.58	311.43	310.78	311.42	311.46	311.28	312.63	312.16	312.5	314.08	313.95	312.42	311.76	314.2	313	311.96	314.17	312.94	314.32	310.28	313.33	312.06	311.35	313.29	312.75	312.75	311.8	312.12	313.26	312.58	312.85	312.09	314.1	312.01	310.54	313.9	312.12	311.74	313.44
328.83	329	327.89	328.47	329.02	327.07	328.83	329.36	328.32	329.9	326.75	329.86	329.52	329.26	329.02	329.36	328.51	328.02	328.3	329.43	328.36	328.01	330.28	328.12	327.75	329.69	329.93	327	329.2	329.42	327.76	327.63	327.48	330.71	328.6	328.4	329.23	327.98	328.63	328.11	329.46	329.64	327.12	329.73	328.67	328.22	328.43	329.06	327.63	329.66
312.63	311.84	311.61	313.55	313.37	311.57	310.54	310.98	311.81	311.14	312.55	312.54	312.18	312.81	310.75	311.95	311.26	311.7	313.27	310.77	312.25	313.09	311.5	310.71	312.26	312.54	313.4	309.59	311.37	313.11	312.84	312.47	311.82	311.4	310.71	312.26	311.59	310.52	311.36	312.33	310.86	311.84	311.93	312.48	310.84	314.15	312.03	310.63	311.2	310.18
312.87	311.72	312.3	313.17	312.39	312.41	311.92	312.94	310.75	312.93	311.25	311.05	310.35	310.98	311.85	312.01	312.62	312.3	312.36	310.56	311.69	312.6	313.37	311.75	310.49	310.22	310.99	312.29	311.31	310.42	310.77	311.66	312.42	311.79	311.58	310.96	312.02	312.11	312.33	311.73	312.62	311.41	311.95	309.52	312.13	312.89	311.32	312.2	310.91	311.39
313.65	316.39	315.53	314.98	313.29	314.87	314.54	311.83	315.54	313.37	313.31	314.52	314.34	315.63	314.36	314.54	312.95	314.36	314.85	315.31	316.75	313.9	315.3	313.76	315.38	314.21	313.48	315.43	315.78	315.07	315.38	315.44	313.94	315.5	317.09	316.32	314.06	315.75	313.39	313.31	313.86	315.38	314.81	315.52	315.44	316.16	314.05	315.01	316.38	312.59
312.4	312.69	310.78	313.14	311.34	311.65	311.68	314.45	313.55	311.54	311.93	311.42	313.37	311.85	312.17	312.39	311.04	311.87	312.02	313.82	312.08	310.98	313.42	311.81	311.98	311.3	312.38	312.81	312.48	313.47	311.6	312.86	312.25	311.32	312.12	311.91	312.54	311.89	313.78	312.2	310.84	312.74	312.13	312.33	313.65	312.48	311.85	314.18	311.31	313.18
302.66	304.23	303.84	304.94	304.33	302.96	301.88	302	302.41	303.56	301.66	304.55	304.18	303.43	302.62	303.98	304.32	302.39	303.91	302.81	301.65	302.93	304.03	303.33	304.03	302.44	305.34	303.77	303.62	304.38	304.72	305.68	302.94	303.57	302.54	302.65	302.19	301.99	305.54	302.64	304.45	302.05	302.29	302.57	304.32	303.46	301.32	300.86	304.86	302.7
296.27	296.88	295.95	296.21	297.24	295.42	296.79	296.49	297.35	297.64	295.97	295.89	296.47	295.88	296.47	295.47	297.9	298.27	295.89	297.8	297.55	298.33	296.01	295.33	296.47	296.59	296.92	297.55	297.65	296.82	297.35	296.81	297.01	298.67	295.75	296.09	295.53	298.66	298.28	299.18	296.79	296.88	295.85	297.5	295.07	296.93	296.35	295.19	296.74	297.07
318.41	316.56	318.93	317.62	316.34	317.73	315.31	317.22	316.66	318.16	318.85	317.02	316.5	317.06	317.03	316.11	316.92	317.81	315.83	316.89	319.04	317.07	317.52	317.61	317.65	318.04	315.25	316.42	317.56	317.53	316.34	316.83	315.72	317.5	317.45	315.86	316.22	317.83	317.23	318.56	316.9	316.19	316.64	316.32	317.62	318.68	317.07	317.27	316.78	316.53
303.81	305.48	303.54	302.26	303.4	304.9	302.83	304.12	303.98	300.89	302.8	303.78	302.82	303.39	303.71	303.55	303.89	303.51	301.49	302.31	304.41	303.67	304.09	304.72	302.84	304.58	303.67	302.46	303.39	303.94	302.85	304.16	303.22	304.98	302	303.57	305.22	301.61	303.12	304.21	302.81	302.84	303.73	302.77	302.88	302.93	303.61	304.9	302.87	302.98
[truncated: 150 more columns]
