# Supplementary material for: Genetic dissection of main and epistatic effects of QTL based on augmented triple test cross design
Source: PLoS One. 2017 Dec 14;12(12):e0189054. doi: 10.1371/journal.pone.0189054 (PMC5730204; doi:10.1371/journal.pone.0189054)
Supplement: S9 Supporting Information — (ZIP) [file pone.0189054.s009.zip › z5_550_0.2_10.csv]

309.47	314.48	313.6	312.63	310.22	310.8	314.67	317.87	317.24	313.39	314.44	310.06	316.82	310.51	306.97	315.19	311.12	312.52	311.91	319.23	314.84	311.13	313.07	309.57	311.98	309.98	315.44	318.25	309.77	311.24	313.06	310.41	318.09	314.47	311.82	317.7	315.4	312.37	317.13	311.72	314.24	315.44	313.31	313.9	307.28	315.69	312.46	314.6	312.36	311.64
307.61	313	307.11	311.61	315	304.56	311.78	306.94	304.66	310.2	306.58	312.68	304.05	313.07	305.52	309.11	308.57	305.23	306.33	305.08	308.69	309.59	304.45	306.36	310	307.32	313.44	313.49	309.31	309.43	315.52	305.35	312.94	307.42	309.04	312.11	314.08	312.25	303.24	306.35	309.85	310.18	310.86	305.6	309.28	309.14	309.66	308.42	309.95	312.43
317.77	321.1	318.13	316.49	321.46	314.94	317.66	320.59	316.62	317.2	320.02	312.31	317.99	320.93	323.84	315.02	315.66	315.99	315.31	321.74	319.92	316.37	317.54	314.68	315.69	320.67	318.96	321.49	319.09	316.36	318.42	318.63	309.8	320.71	318.02	318.39	315.97	319.21	320.05	318.86	321.96	322.78	315.2	322.01	317.01	320.07	318.52	320.2	317.43	316.61
314.65	313.09	312.32	309.52	317.41	307.11	312.89	313.56	310.72	308.88	311.5	316.9	317.35	313.89	310.94	316.91	306.5	310.75	312.89	313.53	314.92	313.66	310.63	311.83	313.07	316.89	313.2	320.57	312.66	312.65	311.98	313.05	312.23	306.93	312.86	316.91	313.28	313.06	307.46	313.62	313.24	312.18	312.07	310.91	315.11	309.23	313.02	315.69	314.7	313.8
303.57	303.26	295.7	303	296.36	303.01	306.74	300.29	297.32	297.67	302.61	298.94	306.89	298.98	304.18	299.21	297.73	298	301.79	296.28	298.16	298.91	303.23	297.1	299.42	301.44	301.85	299.06	301.33	296.65	303.8	300.51	299.3	297.61	300.72	299.95	300.74	294.52	305.8	299.23	300.14	302.5	306.96	301.98	296.92	299.2	302.7	298.28	302.17	297.3
313.7	314.25	314.31	311.35	312.58	315.6	311.44	314.23	315.55	316.19	314.47	312.42	312.26	317.42	313.39	318.74	317.94	314.82	313.87	317.71	314.49	313.4	311.57	315.99	318.17	316.05	314.98	309.25	314.31	315.32	319.65	310.23	310.71	314.7	313.76	321.98	311.94	315.43	315.5	314.34	311.77	317.34	315.01	315.25	315.38	314.13	314.93	315.12	319.44	309.42
310.12	313.3	318.56	316.35	315.28	309.68	318.04	316.41	314.55	312.41	316.52	314.92	313.41	313.79	317.41	311.4	312.96	313.97	318.41	312.31	319	321.92	314.13	310.73	312.77	315.1	311.3	308.72	317.3	309.28	317.31	310.39	314.21	311.77	314.59	316.39	312.63	319.63	314.92	315.9	318.84	318.67	314.08	314.45	311.68	313.52	314.23	314.65	306.09	313.4
311.9	306.11	306.68	307.34	298.81	303.2	308.9	307.29	311.86	305.58	303.52	308.38	310.04	305.54	307.41	306.31	304.5	303.18	310.09	308.94	305.37	308.66	301.02	306.24	305.34	308.84	307.01	308.25	306.39	306.68	304.96	307.04	305.41	303.71	308.36	307.94	302.06	304.64	301.37	310.11	303.03	303.78	304.3	309.44	303.22	304.28	303.33	313.76	306.04	308.38
300.93	304.93	305.82	303.21	301.96	302.74	303.6	302.53	303.29	306.35	299.94	303.68	304.15	305.73	300.96	310.1	305.88	306.63	299.82	303.68	304.42	300.94	303.22	305.35	297.91	305.5	304.39	299.93	304.68	299.68	300.85	305.59	302.31	299.98	302.82	302.92	300.06	302.36	303.91	308.48	305.05	301.49	303.89	300.56	302.75	302.16	306.1	302.89	297.64	306.26
313.56	318.41	315.07	314.29	308.52	311.27	317.54	316.16	313.51	316.78	311.92	317.97	312.14	312.87	318.3	311.26	309.39	316	309.79	309.33	311.25	314.43	314.91	318.74	317.9	319.05	314.87	311.51	312.19	312.26	313.02	316.11	314.09	314	314.03	312.48	313.61	310.48	314.6	312.08	312.97	314.6	314.14	310.95	317.82	313.02	315.54	312	314.13	308.72
288.07	292.57	292.51	293.98	292.69	299.59	297.15	288.66	297.14	296.15	291.53	290.82	295.03	295.75	291.14	290.97	289.31	296.2	295.6	290.11	297.84	291.68	293.69	295.44	295.69	292.98	292.48	291.34	292.64	294.46	291.18	298.22	293.13	297.06	295.06	295.49	291.12	293.41	290.1	288.18	292.42	292.81	295.49	299.58	298	293.3	294.07	295.52	296.34	294.4
299.95	304.23	309.5	307.74	303.91	302.11	302.06	307.63	300.6	296.76	303.52	304.49	299.83	299.13	302.68	307.63	298.23	308.54	302.82	302.61	299.33	307.06	301.08	302.17	303.91	305.95	301.22	303.04	302.86	304.28	301.7	306.91	301.42	300.6	300.89	301.25	308.69	304.3	298.7	306.46	301.14	300.78	302.53	303.09	301.4	300.12	304.06	306.87	302.27	298.64
307.74	301.48	305.81	309.14	306.09	305.5	302.47	306	310.29	306.9	304.33	306.34	304.58	305.53	308.97	308.34	308.91	303.46	304.29	302.55	307.33	300.76	305.33	305.11	303.57	308.65	301.35	305.84	302.48	300.17	302.15	307.31	305.23	305.37	303.56	309.07	302.92	310.77	309.68	303.18	312.53	309.87	305.21	308.63	309.57	304.96	304.82	303.28	301.45	307.04
312.38	308.94	310.94	307.41	312.39	311.8	310.32	307.12	310.41	309.84	308.75	311.61	307.39	309.93	312.84	315.34	310	311.49	311.14	310.15	305.94	310.5	315.14	312.1	307.17	307.11	313.18	308.42	309.84	308.37	313.11	315.17	311.74	317.62	310.39	307.93	310.82	308.14	309.62	310.08	314.56	310.01	312.28	304.3	313.52	313.98	308.85	310.31	308.95	309.56
334.21	327.4	333.93	330.25	326.08	322.81	328.4	323.28	328.42	326.86	324.51	326.81	325.29	327.92	326.49	327.65	325.77	328.99	325.18	329.58	330.07	329.8	327.16	327.5	328.94	324.8	326.73	322.26	327.48	326.37	329.11	328.35	325.48	329.2	327.49	325.52	327.04	328.25	324.69	324.33	330.35	323.71	330.19	331.04	327.83	326.17	324.41	325.83	323.9	327.82
309.58	308.92	312.48	312.86	307.8	313.13	302.51	307.04	308.68	308.86	312.32	308.39	311.61	310.89	309.69	310.35	309.52	309.03	312.07	309.16	311.61	305.68	309.76	310.44	311.57	308.94	311.48	308.9	304.91	312.9	313.43	309.7	309.32	314.23	307.21	306.31	307.25	310.05	308.54	313.7	309.28	304.79	308.9	307.32	309.23	310.06	308.89	313.52	305.86	305.54
306.08	307.57	309.4	304.79	307.25	309.92	308.06	312.12	305.44	314.45	302.99	310.04	306.61	308.21	307.6	305.7	313.43	303.75	311.46	313.73	314.79	309.35	308.99	310.65	309.38	310.07	313	308.91	304.87	306.82	311.4	308.16	311.23	307.87	307.89	310.03	306.85	308.64	310.52	307.44	309.47	307.37	312.31	307.98	309.86	304.97	309.85	316.3	311.76	302.16
305.23	319.09	318.27	318.54	313.01	316.68	318.23	317.17	315.05	313.21	315.04	320.87	316.16	317.86	318.68	315.24	314.57	312.82	315.33	318.2	316.56	312.26	313.91	316.65	316.33	315.4	312.96	312.5	314.42	317.97	311.33	317.01	310	316.35	313.08	314.47	314.34	321.11	313.38	315.76	319.4	315.66	313.37	312.73	314.05	313	314.6	315.22	317	319.52
307.02	308.26	306.63	307.1	311.33	309.75	308.79	306.76	307.77	309.66	311.01	309.17	307.73	304.66	311.19	311.59	310.32	307.61	305.4	304.32	306.43	308.6	309.77	309.83	308.88	303.68	310.99	305.42	302.36	312.5	310.87	310.19	306.68	307.61	309.98	309.86	313.52	305.11	309.81	315.5	305.63	310.16	307.06	312.88	310.56	303.19	307.89	308.63	310.69	304.07
317.06	318.12	319.22	322.16	318.25	323.8	317.88	315.95	317.8	320.71	321.68	321.94	315	321.95	318.16	320.69	321.76	316.38	321.15	320.48	313.51	314.65	323.35	314.69	320.54	315.94	327.46	317.98	319.77	323.12	317.95	314.96	317.93	321.21	314.31	316.52	320.42	319.04	311.33	320.09	323.66	315.43	319.25	315.99	320.89	318.06	316.88	318.68	317.4	323.62
305.64	307.47	308.91	309.78	310.52	306.89	305.28	310.43	311.16	311.58	307.51	308.23	313.83	312.38	307.98	307.58	307.43	308.05	312.18	311.05	307.73	310.26	311.47	311.84	310.35	307.99	312.78	310.86	305.08	308.23	310.34	307.49	311.95	307.99	310.36	311.93	308.12	304.08	311.05	310.11	308.7	305.45	304.11	315.14	305.03	300.77	310.72	307.38	312.61	305.66
316.5	315.67	314.63	314.96	319.77	312.59	314.56	317.38	312.86	318.82	317.38	315.46	313.03	312.48	311.55	322.59	313.92	316.57	312.21	316.13	315.26	316.56	317.03	315.68	318.94	318.39	316.63	315.98	313.58	315.28	313.86	312.96	321.41	315.14	315.14	318.77	314.62	321.26	316.33	317.18	316.63	316	317.53	317.6	314.93	319.67	313.69	316.42	319.74	318.36
314.92	318.52	314.35	311.94	314.03	317.88	317.25	318.47	314.24	317.84	312.17	312.33	314.28	312.65	321.22	311.82	313.16	311.48	314.09	314.65	312.86	315.29	312	317.47	312.88	315.35	317.85	311.93	315.32	312.9	314.27	318.45	317.67	312.86	311.51	314.22	315.24	316.4	317.79	311.4	318.03	319.35	316.6	312.56	317.18	313.79	315.13	316.05	318.12	313.97
322.33	317.52	318.03	319.55	321.37	327.95	319.6	317.06	313.84	319.84	316.68	324.13	321.29	318.35	315.64	319.62	316.19	319.48	315.87	317.58	318.43	317.73	319.45	319.44	324.37	316.25	320.87	323.11	317.18	318.39	313.44	320.56	317.81	322.77	320.29	322.75	316.03	318.79	318.45	321.7	319.19	320.02	323.68	319.52	321.35	317.22	322.72	323.11	326.02	320.53
311.04	309.39	306.38	306.27	309.11	312.7	313.19	310.73	307.5	311.97	310.44	308.07	315.31	309.29	303.44	308.86	306.6	309.52	308.66	308.97	308.99	311.62	313.2	311.53	311.31	310.53	306.48	309.16	302.74	307.91	309.64	309.86	311.71	308.01	307.18	306.27	311.21	308.13	309.2	308.18	310.41	307.67	307.04	309.32	311.32	306.3	309.95	310.27	305.15	308.63
302.51	305.63	299.83	297.62	304.67	296.03	305.98	300.45	301.33	302.3	304.04	299.99	304.1	300.91	302.84	303.91	298.71	303.16	304.44	305.18	303.88	299.67	298.65	308.43	303.96	305.74	299.5	303.21	297.63	298.45	304.48	305.52	304.88	305.11	301.07	299.5	301.67	304.05	305.34	298.68	304.24	301.7	302.1	300	301.8	303.78	298.69	301.6	302.09	304.27
330.05	326.98	324.85	335.13	326.4	326.7	327.1	330.55	326.07	327.11	331.65	323.55	328.48	332.56	333.47	327.13	330.76	327.94	327.85	324.58	325.2	325.87	325.08	328.37	326.59	330.28	322.66	323.82	328.82	326.03	328.29	322.99	328.98	322.73	328.74	321.04	323.99	326.02	331.15	331.89	330.17	325.71	326.38	326.18	327.79	326.31	329.2	328.9	329.23	329.61
320.45	312.03	314.38	313.51	309.87	314.3	316.99	316.59	314.13	312.39	312.11	307.93	311.79	313.6	311.68	310.65	312.57	312.13	310.61	310.32	309.46	318.05	312.45	307.19	314.19	309.99	313.7	312.65	316.39	313.22	310.48	311.44	315.11	315.07	310.49	319.53	316.65	313.62	316.48	311.63	312.49	312.13	310.28	313.39	312.79	311.51	311.73	317.65	313.41	318.25
304.29	303.97	306.5	306.03	299.66	304.73	304.04	302.74	302.65	302.57	306.68	305.81	301.51	301.52	305.06	307.5	305.55	307.26	298.69	307.3	310.34	301.53	302.36	305.28	299.03	305.33	307.08	304.57	301.93	305.51	302.48	304.14	305.75	305.83	304	302.26	305.28	302.94	304.04	305.36	303.11	305.83	297.44	305.01	302.25	299.4	305.88	303.58	303.07	307.92
320.68	325.13	324.65	325.88	328.08	325.21	334.12	328.79	319.54	321.47	321.07	330.26	324.55	329.56	326.37	325.01	321.96	321.85	333.12	321.89	326.51	327.73	325.15	325.07	324.98	326.29	332.32	329.53	323.25	324.48	326.79	321.72	325.3	327.63	324.68	324.99	324.31	327.66	326.75	327.08	324.58	322.96	327	324.67	328.78	325.5	326.2	328.14	324.46	323.27
292.68	291.18	293.59	294.61	297.75	286.15	293.08	302.78	295.85	298.2	292.61	292.65	293.58	291.94	298.5	299.59	298.51	293.43	295.45	294.04	294.05	296.87	299.92	290.63	295.37	298.12	296.58	294.28	295.29	293.88	291.75	294.26	298.03	289.86	293.89	295.83	301.4	292.89	294.31	294.36	294.45	297.65	295.3	294.87	292.25	292.71	296.23	300.67	297.72	292.21
310.42	308.37	316.44	310.98	310.8	312.89	311.01	305.02	309.83	311.7	308.33	310.43	319.51	307.71	309.64	308.72	311.26	314.69	314.96	316.72	306	315.87	307.27	312.96	311.06	308.57	309.82	308.18	309.85	306.05	312.31	308.95	312.92	315.49	314.26	311.78	307.27	311.12	308.01	306.02	313.07	310.99	313.11	316.75	312.28	309.3	311.04	315.38	310.24	308.36
298.58	304.17	299.47	303.93	295.85	301.08	300.77	299.94	303.6	300.93	296.94	300.86	299.62	303.17	304.42	295.92	301.61	299	302.6	305.35	299.91	301.83	299.22	302.64	302.47	305.49	302.49	304.72	296.25	299.43	304.5	296.31	303.26	301.28	298.14	299.72	297.24	299.07	305.69	303.1	302.64	297.82	307.38	298.23	301.73	299.48	297.59	303.75	304.26	303.41
314.56	304.81	298.88	305.01	309.8	304.66	300.53	306.97	306.71	305.59	305.78	305.19	299.76	307.35	304.16	306.5	310.4	310.52	303.29	301.63	302.46	305.68	308.4	303.24	308.71	303.98	307.51	304.5	307.53	311.65	306.6	306.03	302.82	306.07	304.37	306.79	307.92	307.18	303.69	306.55	304.02	311.63	302.99	305.41	304.29	309.73	305.93	308.47	311.25	311.02
309.75	302.52	305.82	301.49	304.74	301.12	305.22	304.39	303.25	301.82	304.36	301.59	302.21	299	303.98	304.31	304.55	305.67	304.72	303.53	304.86	303.12	303.82	308.98	302.22	303.78	295.18	304.59	300.28	306.3	305.72	301.77	301.11	305.76	301.22	307.82	300.55	300.34	307.22	300.03	301.76	305.99	305.34	310.65	303.89	301.98	306.29	303.26	301.49	304.54
300.64	296.34	295.05	290.73	300.52	299.11	296.08	298.89	292.44	295.46	295.91	295.68	298.28	298.76	297.73	292.65	298.44	295.53	301.59	295.05	296.05	294.69	292.04	300.03	296.09	293.58	298.85	292.12	298.03	294.49	298.35	300.41	296.21	296.22	297.33	292.82	296.48	298.87	300.38	298.93	302.26	294.96	296.93	296.71	299.93	298.88	296.06	298.45	294.12	294.68
294.97	297.02	300.57	298.08	294.3	297.12	293.36	298.3	294.4	291.31	296.89	295.25	294.03	293.56	297.92	298.32	296.94	299.48	297.1	300.92	297.95	294.8	300.28	291.36	290.86	296.63	293.97	301.41	294.69	295.22	295.7	298.54	296.92	296.48	298.38	299.13	296.44	298.22	297.9	298.13	288.87	297.63	297.82	294.68	295.66	293.17	296.74	294.22	295.52	295.75
318.79	316.11	318.5	320.24	320.08	324.16	318	319.64	310.62	315.49	319.36	314.99	313.28	317.84	313.67	314.81	317.83	322.62	317.34	316.03	316.74	314.99	319.08	316.01	317.98	316.79	316.25	315.93	323.43	315.57	318.97	320.46	317.98	318.29	319.08	319.33	318.25	324.45	318.48	318.7	318.94	314.52	317.05	319.55	315.73	312.37	320.36	317.41	321.54	323.03
314.65	314.1	314.46	312.52	313.53	311.78	312.45	314.25	313.35	312.9	310.49	317.19	313.25	315.36	309.67	313.92	312.55	309.54	310.66	315.02	311.75	311.75	311.04	316.57	313.99	311.81	312.11	318.5	317.29	311.96	313.47	311.63	309.3	313.2	313.58	315.16	312.82	308.86	312.8	311	312.42	312.59	310.2	310.43	312.57	316.14	316.62	314.76	310.53	313.09
308.36	304.3	304.96	306.93	303.66	307.84	309.29	301.76	307.88	299.64	304.88	305.09	311.34	305.13	303.53	300.78	304.59	307.01	306.45	302.55	300.09	309.83	311.03	304.74	306.31	304.47	306.12	305.94	308.24	310.26	306.35	304.66	303.46	309.47	309.81	310.16	308.33	304.58	309.76	305.5	310.53	303.18	303.45	308.49	308.4	303.35	308.06	309.84	303.02	308.88
307.81	306.27	306.13	314.5	304.52	308.17	313.92	309.73	310.3	313.28	311.93	308.39	317.02	313.15	313	310.85	305.92	308.89	314.11	305.17	300.78	315.61	308.28	307.07	305.51	308.89	314.87	309.02	314.32	307.53	310.27	311.6	312.16	310.53	309.73	318.12	308.89	309.1	309.36	311.86	305.71	309.6	306.65	309.17	307.58	311.98	312.86	314.56	309.48	313.51
291.1	298.77	291.32	293.18	297	297.83	300.21	301.67	299.27	291.89	295.47	301.38	293.45	296.12	296.3	295.48	300.18	298.72	288.48	291.76	293.3	294.8	297.73	295.5	293.76	296.42	301.15	295.43	299.32	292.66	296.73	292.14	299.29	296.41	299.67	298.18	293.54	298.01	298.77	294.48	298.15	295.16	294.4	294.26	294.5	301.1	299.06	294.98	294.4	299.21
304.45	310.19	308.47	312.89	311.09	310.59	304.14	305.56	303.89	309.68	307.57	306.79	306.69	306.85	312.03	307.43	309.86	313.65	310.05	311.22	311.48	312.36	308.36	306.31	308.53	305.6	306.42	312.1	310.4	301.38	312.4	312.13	309.08	309.82	311.62	308.88	306.31	311.72	305.56	305.85	311.8	305.61	302.02	306.2	310.46	302.4	307.3	314.08	312.13	312.15
307.17	307.27	311.31	306.77	312.67	305.43	309.24	310.74	308.3	311.1	310.97	312.09	308.28	308.47	310.08	307.1	312	306.84	307.65	306.31	308.1	306.79	305.83	309.34	308.32	310.47	309.05	307.18	303.95	306.7	307.49	313.21	307.32	307.65	307.1	304.3	309.94	306	308.51	306.27	310.1	306.42	312.43	313.6	310.82	306.86	309.76	309.21	308.21	304.4
300.02	308.59	296.14	304.88	305.53	305.92	305.79	302.91	306.09	301.27	308.28	302.06	306.88	305.82	306.44	306.83	303.31	309.59	303.76	303.14	300.63	304.58	297.26	303.2	305	304.29	300.79	306.76	309.32	308.04	301.85	300.96	306.82	301.16	303.86	309.18	307.62	308.3	301.65	304.44	304.65	301.96	296.62	300.07	309.27	301.67	305.63	304.69	303.57	303.22
303.16	302.26	301.46	304.8	303.96	298.8	303.46	306.16	302.08	301.61	305.53	300	306.06	307.11	302.73	301.75	305.39	304.74	303.3	303.68	303.58	303.16	301.03	301.77	302.14	302.74	305.51	304.78	305.85	309.7	304.22	306.63	304.89	309.22	305.09	307.36	303.84	304.74	305.73	303.71	302.65	304.92	304.61	303.75	302.51	301.62	303.75	305.27	302.52	301.54
324.12	323.54	324.13	325.1	325.08	323.91	326.41	325.57	328.21	329.52	325.35	323.13	324.99	326.82	325.88	321.29	322.97	323.43	325.04	323.52	324.41	325.54	327.06	327.3	322.81	327.63	327.24	325.49	325.17	323.06	327.34	326.25	327.52	321.1	325.3	319.03	319.3	327.88	325.76	326.32	320.57	320.85	321.15	323.07	328.47	325.42	319.9	328.71	329.24	326.53
320.61	317.41	317.07	313.73	319.18	318.39	317.56	320.77	319.67	316.72	313.61	318.44	318.54	313.03	321.88	323.44	318.55	314.92	316.99	316.85	316.26	312.75	320.16	314.28	318.25	323.06	317.29	316.88	316.53	321.13	317.66	318.6	319.49	319.08	317.23	320.82	321.92	319.84	317.89	316.34	319.71	319.17	320.66	314.26	316.83	316.6	312.39	318.81	314.83	313.17
308.48	303.25	300.88	308.68	311.07	299.68	305.52	309.5	304.18	299.64	301.55	305.27	303.72	307.17	303.48	304.43	300.42	302.96	306.51	303.09	298.98	305.89	303.92	301.6	305.96	301.99	300.06	301.02	307.3	305.11	299.2	304.77	305.61	303.53	304.77	302.21	308.13	307.27	300.3	309.4	301.29	302.85	307.66	302.54	306.12	303.12	297.83	305.23	302.18	306.31
309.42	302.47	306.1	301.54	302.1	309.55	298.34	304.92	301.27	304.59	309.33	308.31	304.94	307.85	304.27	302.86	307.59	309.8	307.31	307.57	308.8	306.92	309.53	309.29	304.11	305.75	303.83	308.44	309.4	302.98	308.7	305.44	305.7	312.79	305.25	302.67	310.51	305.34	308.56	305.39	307.39	308.34	308.24	306.95	306.78	306.76	304.5	305.12	306.34	304.93
315.45	316.68	314.96	313.76	316.97	315.37	318.59	315.34	321.62	315.77	312.93	312.27	321	315.4	316.9	319.09	320.43	316.58	317.66	316.88	318.96	321.74	320.52	320.24	321.45	318.01	320.41	318.47	323.49	319.05	317.46	322.32	320.27	317.57	316.81	320.57	316.97	318.8	320.68	319.33	318.83	314.01	318.06	313.37	316.04	317.69	317.97	314.63	320.2	319.28
310.67	310.24	314.54	310.97	316.75	310.55	310.68	312.84	312.44	313.1	307.68	308.43	314.48	311.86	312.96	309.92	314.94	315.79	314.02	310.2	305.9	312.08	313.58	310.74	317.16	311.63	308.28	308.76	310.29	312.52	314.52	311.84	316.59	309.48	314.17	312.37	317.03	311.79	313.47	316.99	312.16	310.83	314.88	312.78	310.31	311.24	309.33	315.44	313.15	320.22
314.62	315.1	310.77	312.61	309.51	318.56	311.64	312.36	310.23	314.76	311.9	314.34	314.01	308.69	309.95	311.57	308.54	312.16	314.12	314.36	317.69	315.64	312.32	316.15	316.31	318.66	311.42	317.35	307.41	318.09	315.01	314.36	315.14	317.16	310.11	315.87	313.09	310.21	314.27	312.91	311.52	315.13	312.32	312.92	316.53	312.27	311.3	314.92	314.02	310.55
307.6	313.71	310.46	313.28	312.63	310.01	316.67	314.41	315.73	310.06	311.59	311.36	310.5	311.11	311.75	311.59	315.58	317.89	314.63	309.62	309.66	313.41	315.96	317.57	312.15	313	311.26	309.53	307.38	309.5	312.3	316.68	315.39	309.66	310.47	313.26	313.8	310.24	309.35	315.53	313.14	314.58	313.87	312.61	317.56	317.45	312.28	313.75	310.35	309.66
317.65	319.49	314.31	317.34	318.13	322.81	321.17	320.71	323.89	319.77	317.35	316.03	315.18	322.73	320.41	316	320.41	317.94	314.74	320.96	315.43	315.82	316.84	318.26	316.81	318.36	320.2	312.66	317.43	318	316.7	320.54	324.15	314.84	317.46	319.31	316.73	320.33	316.65	323.39	312.34	315.8	319.58	320.02	319.51	316.21	319.64	319.22	312.23	319.46
312.65	307.55	310.78	309.85	308.08	305.85	307.84	308.99	309.29	309.15	308.53	309.46	310.1	312.65	309.29	305.8	305.41	304.62	310.71	304.43	314.01	309.33	312.17	313.29	304.31	302.93	304.29	309.71	308.3	307.51	304.73	307.52	305.48	307.09	312.32	305.38	310.33	307.4	306.45	304.29	308.66	307.38	306.54	314.83	305.11	307.95	309.98	311.29	306.39	305.75
332.55	325.14	327.88	324.49	326.27	326.54	320.36	326.48	330.8	325.72	330.41	331.5	329.55	327.44	327.33	324.92	326.89	320.31	329	328.08	324.74	332.9	331.73	330.81	329.48	328.46	329.19	326.22	324.89	329.2	326.1	327.91	324.2	322.39	326.01	329.05	327.55	326.63	330.14	326.86	324.86	325.9	325.43	323.66	327.65	336.18	326.57	328.78	322.92	325.34
294	291.09	293.97	294.25	290.91	294.14	291.32	293.89	297.1	298.52	297.49	291.13	292.04	290.88	292.57	289.2	295.32	295.01	291.2	293.67	295.4	293.53	297.55	290.38	298.21	290.57	293.09	296.99	293.34	289.03	298.56	288.72	300.29	294.66	294.34	294.81	295.04	293.69	291.92	294.64	294.93	296.37	294.82	293.05	289.74	298.84	293.06	294.41	298.9	290.96
294.32	295.87	294.02	295.15	293.1	294.75	295.62	290.3	296.74	294	292.77	291.31	291.54	289.31	293.63	295.38	295.03	298.98	293.76	293.28	292.53	300.67	294.6	298.42	293.93	295.2	289.89	286.4	298.18	296.61	295.15	288.14	295.62	294.81	297.33	296.56	296.13	298.75	294.16	292.88	295.83	292.76	292.9	299.07	295.04	298.54	294.23	293.7	293.94	296.46
295.97	288.07	297.87	293.58	288.31	298.12	293.05	297.21	291.18	294.94	292.57	292.78	297.8	297.93	294.57	293.25	294.74	301.98	296.6	292.8	293.87	294.99	294.65	298.33	296.91	291.62	296.52	293.72	293.01	292.25	293.97	297.53	299.53	292.97	293.88	295.83	294.91	296.2	296.62	292.49	292.43	292.48	295.34	299.42	293.69	294.02	292.9	299.64	294.36	296.45
316.42	312.31	313.89	310.17	317.72	313.34	312.55	312.35	314.3	313.54	310.56	310.21	317.39	314.8	318.38	313.84	312.8	312.25	307.64	316.07	312.74	317.08	313.96	313.18	320.08	306.97	318.39	323.08	308.6	310.06	312.77	316.87	313.1	312.46	311.91	315.21	307.4	310.42	315.02	314.28	314.41	314	318.23	315.03	313.19	313.95	314.24	315.45	315.51	319.73
294.49	297.6	297.29	293.04	298.65	295.24	299.29	294.8	294.19	290.99	300.44	295.88	296.02	298.64	292.84	294.13	297.08	289.35	294.18	295.44	294.79	294.64	291.87	293.87	295.03	297.73	296	293.45	296.82	294.6	293.66	293.02	292.99	294.95	295.17	302.37	293.29	296.39	295.94	297.58	295.26	293.39	292.13	299.79	297.99	297.81	291.98	294.98	298.73	294.32
313.47	316.16	315.9	316.69	314.81	318.75	314.99	318.81	312.33	315.83	312.86	315.87	314.31	314.39	315.55	317.46	316.3	317.95	311.62	317.86	310.13	318.34	317.18	320.58	321.09	313.63	319.21	316.29	317.66	316.42	312.92	319.94	313.17	319.22	313.47	318.45	317.92	313.58	313.59	318.46	314.76	318.65	317.3	311.78	320.2	312.31	317.99	312.39	310.83	316.31
305.79	307.81	303.9	306.9	310.34	308.14	307.63	314.56	305.34	305.8	306.75	305.89	307.1	306.31	306.92	301.24	308.53	306	307.44	303.48	306.37	311.19	303.04	302.94	306.51	304.54	303.6	305.2	308.45	307.13	305.35	304.96	304.76	310.56	315.97	305.68	304.87	306.74	306.39	306.08	308.66	309.02	304.17	307.08	310.38	305.56	303.27	305.49	308.98	304.94
295.83	305.13	303.17	307.08	302.67	306.71	309.35	299.51	310.98	302.59	306.25	306.73	304.95	303.48	305.31	306.42	301.34	304.88	303.51	308.66	302.23	309.61	302.95	301.91	303.6	306.02	302.88	306.86	304.1	298.68	297.73	303.47	301.66	304.26	307.3	301.2	307.72	302.43	300.96	302.26	301.64	303.93	298.13	304.14	305.07	303.23	301.73	303.77	298.6	304.33
304.56	301.58	304.9	304.36	300.51	299.93	301.69	303.58	304.75	304.19	306.54	300.67	299.61	301.25	304.54	302.54	303.63	305.7	303.6	303.94	302.32	299.48	300.5	302.8	304.51	306.69	301.39	303.01	298.29	306.03	302.06	304.29	306.51	301.33	303.49	299.78	301.15	305.38	307.09	302.22	301.19	299.38	307.22	303.34	300.75	305.45	304.43	305.26	305.12	301.95
318.07	312.39	316.88	317.19	311.51	309.62	319.45	310.75	316.52	313.93	317.31	312.99	315.55	318.25	316.91	313.03	316.3	317.46	313.59	312.81	312.51	323.87	318.58	314.68	312.89	315.3	317.05	312.71	316.69	314.68	311.58	310	313.83	315.92	312.3	314.16	317.44	310.31	315.46	317.05	307.66	316.97	314.44	316.01	316.95	308.87	312.69	308.33	311.53	316.88
322.89	329.61	324.08	324.62	329.19	322.69	328.48	322.84	326.95	324.4	322.83	325.29	323.69	327.17	321.56	323.71	324.02	323.29	326.68	328.12	327.2	324.76	320.33	326.2	322.94	325.9	325.55	327.95	322.23	320.93	325.22	323.49	324.16	322.71	325.93	326.36	323.39	320.3	326.63	323.78	321.51	321.88	329.21	326.36	322.78	323.03	317.78	327.91	324.69	325.53
311.48	311.53	310.16	318.69	314.41	315.87	316.6	321	314.06	313.48	315.05	316.83	316.66	315.76	322.48	314.81	319.27	315.74	318.85	316.52	315.03	319.02	312.97	313.83	315.71	315.64	314.07	318.58	314.67	317	319.08	312.56	318.9	314.04	310.67	320.72	315.52	312.48	314.74	315.27	310.24	316.34	316.44	318.07	313.57	319.35	316.11	316.06	317.24	314.83
298.43	300.91	298.02	296.38	293.83	303.67	296.24	299.67	300.23	298.31	295.59	299.74	304.84	301.09	297.91	297.07	300.09	303.03	298.37	295.08	296.09	299.76	299.89	299.45	303.6	303.06	299.25	302.11	298.89	304.08	301.1	297.38	298.8	299.34	301.22	300.4	297.54	301.22	301.2	299.96	298.15	303.85	296.74	301.73	300.68	297.83	301.51	303.87	303.76	301.02
313.21	313.98	318.86	314.83	315.85	313.98	314.43	318.36	320.53	311.98	319.92	314.16	313.58	313.67	313.15	315.22	314.11	314.19	314.79	314.23	312.82	314.89	320.25	312.47	316.14	316.96	317.15	315.57	313.17	315.23	316.13	315.72	314.22	313.83	316.81	314.78	316.81	317.11	315.2	314.52	317.73	317.01	310.95	314.28	314.82	311.15	315.71	320.99	312.82	317.05
311.1	313.51	311.98	308.3	308.89	313.16	305.92	313.13	312.33	314.59	313.06	309.95	311.67	309.83	306.97	310.06	313.95	315.81	306.39	312.37	316.54	318.59	312.1	308.78	311.45	312.84	313.5	312.71	310.44	310.5	312.78	315.12	314.72	314.68	311.47	315.46	309.99	313.3	309.92	310.47	311.19	308.36	306.91	317.68	313.78	313.16	316.28	310.44	312.41	312.31
307.69	307.53	308.44	311.44	305.73	315.99	309.05	306.25	315.16	311.15	312.09	310.13	308.78	312.9	312.52	314.03	310.49	310.35	311.61	308.97	307.32	310.69	312.13	309.18	308.61	312.18	313.93	307.52	315.46	312.91	310.79	307.84	309.4	311.32	312.47	310.14	314.42	313.01	308.63	312.08	314.18	309.74	314.04	311.95	314.37	311.19	313.12	310.53	310.85	314.98
307.98	308.87	307.3	308.14	302.35	310.04	309.45	312.89	308	301.26	301.67	308.13	306.52	303.27	305.56	305.21	302.29	301.39	306.49	307.06	307.71	304.03	304.03	305.36	307.97	302.61	302.36	303.17	305.7	304.77	308.21	303.79	304.13	300.68	305.45	301.84	307.93	303.82	303.07	310.78	306.28	307.98	304.25	307.93	306.05	306.53	302.09	308.31	307.31	304.88
302.77	296.6	303.64	299.34	302.83	302.47	300.12	296.29	299.62	303.75	293.36	303.14	305.49	300.64	299.19	300.49	303.77	299.31	299.55	305.07	303.71	299.01	296.12	302.47	303.85	300.17	294.65	299.97	303.29	301.54	297.08	297.6	307.19	299.71	302.46	300.69	305.21	302.95	303.9	300	305.79	295.11	301.72	301.83	300.86	305.35	302.42	298.05	298.18	302.78
311.12	304.85	310.84	310.76	306.38	310.55	308.46	309.31	309	311.08	306.66	313.3	316.32	309	309.2	312.5	309.92	305.73	310.4	307.05	311.69	304.45	305.67	309.48	310.37	306.77	309.73	306.32	308.26	305.6	305.9	316.85	305.64	310.4	312.19	311.53	309.03	310.98	308.05	307.52	309.5	303.2	308.24	306.05	310.02	308.68	308.13	311.5	311.23	309.89
301.78	301.15	300.49	302.84	305.48	306.02	305.25	300.74	301.11	304.15	303.89	299.75	299.45	302.9	303.78	303.12	300	299.28	303.9	305.98	301.99	296.66	304.4	308.34	301.21	302.31	304.31	303.75	305.75	300.35	305.87	304.09	305.81	300.82	304.82	304.72	302.53	302.36	302.94	306.05	302.61	307.61	301.08	306.82	308.76	303.85	301.72	303.08	300.22	303.47
317.34	313.97	319.04	320.43	318.54	317.23	311.39	320.16	320.71	318.23	315.14	318.71	313.57	312.1	317.09	317.5	313.95	314.52	318.24	319.98	315.6	314.63	315.98	317.18	312.19	317.15	317.31	315.78	319.79	312.54	311.53	318.14	316.81	318.48	315.11	319.68	308.89	316.39	316.36	319.62	317.75	315.77	317.73	316.06	312.07	312.63	319.4	317.99	318.78	310.65
312.4	309.38	311.9	311.59	310.31	314.78	312.66	308.73	312.82	311.62	317.17	311.89	312.68	314.33	312.5	312.43	313.5	307.36	319.9	310.4	311.66	308.95	307.29	311.95	309.41	310.4	313.03	306.75	310.35	314.33	313.56	315.27	315.53	311.18	316.66	310.42	312.38	310.52	314.86	310.59	312.3	311.14	310.81	311.07	311.89	310.74	313.57	317.06	310.84	309.29
313.21	315.03	320.05	317.39	314.19	317.59	310.79	319.29	316.44	317.05	316.34	320.24	314.59	316.58	313.59	320.44	320.41	314.35	314.92	319.96	312.43	315.5	317.93	318.94	313.67	315.68	321.88	319.71	319.7	314.35	318.53	320.94	314.96	318.42	314	318.47	315.36	319.06	315.75	315	315.47	319.63	314.29	320.3	317.05	323.35	319.15	317.37	316.33	318.38
298.71	299.2	297.1	295.84	299.85	292.78	294.73	298.53	299.56	297.55	297.44	294.2	292.59	295.7	296.34	299.21	295.04	297.89	298.09	299.31	295.37	298.06	299.42	301.06	298.89	294.76	296.19	293.45	294.42	292.46	298.99	299.78	293.49	294.08	292.44	300.08	296.53	294.77	297.47	295.34	295.77	298.33	302.07	293.17	297.5	293.98	297.11	294.09	302.23	293.42
305.27	306.96	303.39	302.08	303.24	304.08	302.59	303.64	301.15	305.5	300.47	308.87	306.05	302.86	307.51	299.13	298.16	303.11	304.54	301.52	302.71	301	306.41	308.59	306.22	302.54	307.66	298.9	306.45	305.74	303.25	309.73	309.17	307.08	304.65	307.35	300.78	304.39	305.76	299.59	304.13	308.57	299.42	302.03	300.79	305.92	305.02	310.29	305.77	306.3
321.7	321.11	311.2	324.17	317.24	318.37	319.49	315.66	323.33	321.36	323.2	318.42	321.8	322.55	320.04	321.11	314.55	317.15	322.81	318.47	316.69	318.33	320.53	319.42	319.4	320.64	321.26	320.09	314.84	314.09	313.56	318.49	321.05	318.71	319.16	316.79	318.5	316.41	317.37	318.65	318.76	322.48	317.29	318.28	316.16	314.9	317.44	320.03	316.53	320.59
313.72	314.12	318.25	315.89	315.14	316.11	316.78	315.82	319.4	320.45	315.88	317.58	322.41	321.12	317.14	316.83	319.97	317.17	314.5	311.74	316.48	313.89	311.76	318.28	313.01	312.75	312.11	308.6	316.63	317.61	321.44	319.57	319.55	317.27	316.57	318.18	316.6	318.28	319.82	316.25	315.79	315.52	317.81	322	312.31	318.48	315.05	316.4	317.35	315.02
326.01	324.63	321.18	323.48	324.7	323.97	321.24	323.95	325.37	326.59	315.53	326.2	320.85	326.2	323.08	328.1	329.33	327.79	323.92	327.47	325.27	324.77	321.17	326.41	330.79	328.97	331.99	325.04	324.22	321.43	322.15	327.33	329.39	333.75	322.71	328.31	325.82	324.19	330.34	323.37	324.13	324.43	323.77	324.66	323.7	323.1	323.14	321	326.33	323.38
305.16	303.53	308.88	307.24	308.39	313.27	307.8	305.36	305.11	312.83	309.72	309.82	308.75	307.29	305.28	307.63	303.26	305.19	306.18	306.98	310.24	309.44	313.58	304.54	303.57	309.28	305.48	310.77	305.29	307.09	307.43	305.83	311.3	308.56	306.75	309.32	302.6	305.48	309.74	305.87	312.6	309.89	304.13	306.43	303.68	310.25	300.28	304.49	305.57	310.77
308.71	308	312.5	310.08	306.32	309.7	314.2	310.62	315.88	305.27	308.13	310.6	312.87	311.77	310.63	310.5	314.3	307.85	309.43	305.5	310.68	308.12	311.58	312.7	317	316.62	312.96	310.96	311.22	313.21	310.45	314.33	307.69	308.22	309.89	312.76	310.42	316.51	312.06	313.18	308.28	308.28	311.87	306.51	312.51	311.95	310.25	306.75	314.1	310.93
297.44	297.24	302.26	300.71	302.6	298.37	302.52	297.22	299.48	297.99	298.48	303.49	300.55	302.16	300.62	302.78	301.06	300.6	303.53	303.68	301.99	301.46	296.85	305.18	301.79	301.52	302.83	301.9	304.63	304.35	300.78	297.17	294.46	298.63	301.24	304.62	300.76	306.51	299.74	301.77	296.29	299.48	303.44	304.09	303.61	299.15	299.36	298.4	303.41	303.84
299.75	301.9	302.82	306.29	302.4	303.91	306.74	303.72	308.84	302.98	296.84	305.65	304.48	304.33	305.49	305.11	305.14	301.73	304.44	308.73	300.05	304.4	301.2	303.47	302.52	301.65	303.46	306.06	299.93	299.74	300.92	303.08	298.72	308.8	301.09	301.38	300.68	300.33	305.29	303.8	304.22	304.57	305.31	301.64	305.38	302.66	299.63	299.92	298.87	307
313.94	307.21	310.95	312.07	315.42	310.38	312.8	312.6	313.07	318.69	314.92	313.18	310.9	313.3	310.87	313	314.8	313.04	315.45	311.99	313.51	321.36	314.43	316.84	307.29	312.98	314.13	312.91	310.12	312.72	308.18	309.26	312.75	312.57	306.44	315.98	311.97	317.06	312.49	311.61	313.54	310.82	317.55	317.77	314.58	311.93	317.12	309.79	315.36	314.48
304.91	303.8	302.49	307.85	304.61	306.14	299.63	303.07	303.24	301.07	304.08	299.9	302.96	304.81	298.81	304.98	305.6	303.24	302.18	302.38	300.11	305.09	306.06	301.72	301.05	309.96	300.91	304	299.1	302.32	300.24	299.55	301.41	303.09	305.26	307.63	305.11	310.07	300.24	302.03	299.86	308.02	307.15	303.11	307.37	304.61	303.88	306.2	300.58	307.61
296.7	296.8	295.68	302.8	301.46	295.08	297.92	294.41	295.45	301.11	293.38	293.79	294.97	299.64	296.8	296.77	294.97	293.98	297.01	294.64	298.2	294.36	292.91	293.33	294.34	295.84	297.63	294.18	294.89	297.85	296.45	299.29	302.75	294.97	299.37	301.12	293.86	300.58	297.39	290.82	297.19	296.13	296.49	300.61	293.21	291.01	300.57	296.52	298.1	296.45
297.65	292.45	298.31	294.38	293.38	298.44	294.26	301.52	294.84	292.61	296.01	293.31	294.99	295.2	292.82	294.62	295.36	295.59	291.12	289.84	285.83	297.63	293.1	299.55	296.77	290.88	291.05	298.15	292.32	298.31	297.1	295.84	296.38	297.37	293.47	295.5	300.27	297.05	294.48	290.52	297.25	295.96	298.38	291.16	296.36	294.44	292.63	288.75	292.65	287.08
299.23	301.93	302.25	301.02	298.34	302.15	300.71	296.1	302.02	306.37	299.1	304.71	300	296.36	303.48	305.57	299.28	300.7	306.04	300.19	300.12	300.53	303.18	301.92	304.79	304.79	301.33	303.94	299.74	299.61	304.2	297.31	305.96	295.3	301.78	300.64	302.07	304.21	304.24	301.84	301.13	301.87	306.91	297.85	300.91	299.31	302.52	296.24	300.9	303.59
317.02	314.23	314.59	311.85	316.76	319.56	313.63	315.87	315.44	315.58	315.91	315.27	314.47	316.8	313.5	315.11	311.09	313.27	314.48	321.25	314.8	318.28	315.2	313.02	317.89	318.24	315.25	313.13	316.89	316.41	316.39	311.21	315.82	315.88	313.14	312.47	315.61	315.59	314.01	316.56	318.64	315.96	316.65	313.13	312.87	310.67	318.15	311.91	314.08	315.37
298.03	297.72	298.95	293.67	295.77	296.74	298.56	300.31	294.86	297.67	298.62	294.78	294.1	299.74	296.37	299.45	296.1	302.28	299.85	303.18	295.27	300.25	298.55	298.92	299.7	297.51	296.99	299.88	296.1	289.39	299.01	297.23	294.11	300.58	298.66	293.11	298.44	302.6	295.69	293.28	297.9	300.49	298.94	297.2	296.65	297.26	298.94	297.53	296.24	296.68
301.09	300.96	300.62	305.37	305.37	302.16	304.26	300.1	310.09	307.24	305.05	301.39	300.56	304.25	302.63	304.54	302.02	302.98	310.65	299.45	304.04	306.98	302.63	304.99	301.79	308.46	301.03	308.59	306.12	297.55	303.33	302.22	311.95	302.76	305.62	299.8	302.52	303.41	303.99	300.46	306.71	303	303.39	307.07	303.81	299.33	303.39	300.66	303	305.31
304.22	303.48	302.69	302.69	302.16	302.87	309.62	303.85	303.95	302.01	303.46	300.19	307.82	296.57	302.94	299.76	305.31	301.7	302.96	301.45	303.85	300.52	307.3	306.12	298.86	305.03	304.8	306.96	305.5	305.93	301.56	305.08	307.29	303.4	306.26	305.72	302.34	307.88	307.15	300.86	300.61	299.63	305.06	306.03	304.05	305.75	299.96	298.68	306.29	307.99
314.34	315.87	315.46	315.07	316.83	318.43	313.21	313.16	318.04	311.86	316.68	315.08	311.92	311.44	318.14	314.42	321.28	314.7	309.3	312.79	314.29	319.26	318.66	314.09	315.21	317.36	317.43	319.09	317.41	318.96	312.16	313.31	315.53	313.1	311.86	318.37	314.19	310.41	314.86	314.77	309.95	313.01	318.57	312.44	316.64	322.34	312	311.4	316.93	321.66
302.64	300.5	295.21	304.82	301.44	303.19	303.5	301.36	303.74	299	304.51	296.48	298.11	300.73	304.71	300.34	304.22	303.66	301.03	298.29	302.88	297.42	300.96	300.82	299.83	300.6	300.56	302.13	301.42	298.24	302.13	300.9	295.89	302.9	299.1	297.11	297.33	296.64	298.35	298.68	303.74	300.45	298.12	297.8	305.73	300.68	298.68	295.52	298.52	297.59
311.96	312.35	311.14	310.32	310.35	306.42	314.91	310.07	309.17	313.86	310.22	311.59	310.05	307.54	311.79	309.3	312.42	310.14	314.49	316.29	314.95	310.14	311.97	310.7	310.84	309.55	309.13	310.58	309.36	311.44	315.03	314.32	312.07	306.97	307.4	309.38	307.73	318.73	313.53	309.76	310.39	317.2	311.31	309.24	309.14	311.48	310.65	309.8	311.74	313.11
306.18	311.19	312.48	313.78	310.09	310.65	313.78	309.34	310.73	312.9	312.29	306.81	311.74	309.92	313.5	310.15	311.97	310.93	310.34	308.66	312.83	312.63	312.25	305.46	309.66	311.93	310.04	310.74	305.11	311.82	314.72	310.16	312.59	303.99	311.56	308.31	305.33	313.77	309.2	305.55	316.92	307.76	308.79	314.56	316.75	308.41	309.18	308.92	305.75	312.21
304.61	303.78	304.14	309.28	305.4	307.3	304.95	305.64	298.88	311.47	302.94	305.8	302.48	299.57	300.01	302.49	303.66	302.85	303.09	301.64	299.63	299.06	299.23	309.64	304.44	300.87	302.47	304.87	302.51	303.54	306.68	301.36	307.05	308.19	302.03	301.16	300.98	301.78	303.6	302.24	303	303.67	306.13	306.27	301.78	309.96	301.28	303.69	302.93	307.48
315.2	314	318.03	318.53	314.57	320.84	314.17	320.1	315.3	317.69	312.72	318.46	316.3	316.93	315.42	321.69	318	316.33	312.89	317.26	320.52	308.73	318.87	314.54	318.21	319.49	314.19	310.91	316.71	316.64	316.02	313.11	317.03	316.4	311.14	317.36	316.83	313.82	313.55	317.66	316.19	318.12	316.14	315.38	315.92	313.36	315.71	318.17	315.57	319.98
311.63	306.05	311.11	310.67	311.01	305.2	309.3	308.68	313.34	309.34	314.55	310.9	311	313.05	309.57	305.29	310.64	310.74	310.59	310.02	304.47	309.68	308.89	314.37	308.75	311.83	308.74	308.96	310.29	309.62	310.65	310.4	310.02	307	307.72	308.65	309.57	309.28	305.18	307.57	311.81	309.01	310.26	309.7	309.33	309.41	308.52	313.61	311.65	313.46
289.58	293.93	293.76	296.38	292.39	296.12	291.93	292.55	295.18	290.53	290.95	298.25	291.92	293.12	294.08	294.38	295.06	294.31	293.13	296.95	295.37	290.89	297.07	292.73	292.74	299.38	291.61	291.08	291.61	293.81	292.97	297.08	294.4	296.53	297.26	292.85	295.89	293.65	299.11	294.6	295.29	294.61	290.67	293.42	293.56	296.32	287.78	292.87	287.77	294.42
307.07	305.62	308.6	314.89	305.46	308.44	313.39	313.89	310.6	310.05	313.65	309.94	315.76	304.27	303.88	309.06	307.86	312.59	310.85	302.97	314.37	313.44	314.43	316.01	308.73	310.27	312.29	313.84	307.94	309.1	310.96	315.75	312.86	314.68	305.69	312.19	309.62	308.76	309.91	318.01	313.12	308.88	312.57	311.63	307.79	310.01	310.42	311.06	315.05	304.82
293.74	298.47	300.17	298.17	294.69	295.58	302.59	293.63	303.15	292.77	301.97	300.81	295.14	293.16	297.23	299.39	300.85	296.32	296.79	288.87	298.84	302.52	298.92	297.54	301.8	296.71	298.64	296.99	296.88	302.58	296.38	295.21	295.22	299.98	294.99	294.94	294.65	298.72	294.55	298.01	296.54	297.72	298.31	295.3	296.97	290.68	293.71	294.32	295.85	299.37
303.08	304.88	305.77	306.11	306.53	307.8	302.81	305.72	303.93	300.66	302.56	305.69	303.75	304.45	305.97	306.23	306.15	301.66	304.4	304.16	301.25	304.64	304.89	307.38	301.4	310.03	302.72	300.74	305.48	304.03	306.39	304.4	305.51	299.71	306.01	305.48	302.12	309.29	302.72	303.2	305.38	301.23	303.6	307.46	305.75	303.65	305.66	303.16	303.48	306.62
306.09	304.31	308.15	298.68	304.08	308.76	304.21	306.54	299.02	303.11	309.94	305.98	305.8	309.96	306.36	305.08	306.2	304.86	302.46	304.32	302.99	299.12	308.35	311.8	308.91	307.62	306	306.38	308.19	305.8	299.61	302.8	302.33	308.85	307.06	301.94	304.23	308.66	308.9	304.39	307.14	307.1	305.4	312.05	306.66	302.47	304.14	307.04	301.4	302.58
310.69	316.09	316.07	314.69	314.6	318.11	309.16	317.59	313.29	316.68	315.96	313.73	314.59	314.18	317.95	309.18	309.27	313.67	311.63	317.27	312.86	318.26	314.67	313.38	311.36	315.45	313.17	312.2	313.13	317.65	317.88	315.4	318.27	310.82	310.5	312.73	316.22	317.12	312.61	315.43	319.18	315.02	311.91	311.71	317.99	312.35	314.54	314.11	317.11	311.99
302.96	307.42	308.13	310.68	299.83	306.05	303.19	300.7	301.13	304.18	312.99	302.26	303.1	307.22	310.43	301.72	309.73	308.03	308.44	306.24	302.62	302.41	308.32	302.28	304.08	305.55	309.58	307.53	303.29	308.52	306.45	302.64	306.66	306.68	308.51	308.52	304.47	299.74	304.99	309.6	303.34	306.37	304.98	302.7	309.13	305.5	307.35	305.1	301.35	304.62
301.23	307.88	305.86	306.89	302.36	302.72	305.82	299.04	303.36	304.85	302.07	301.14	306.43	303	305.07	304.35	301.51	309.52	305.01	303.21	300.3	303.44	300.5	299.78	303.76	304.13	300.09	307.4	311.34	302.37	300.9	305.68	306.96	308.04	302.94	302.09	299.94	305.2	297.81	302.49	304.72	305.08	301.44	301.85	301.27	299.48	305.24	304.58	303.04	301.87
316.52	317.77	319.58	317.72	310.83	314.56	315.31	326.18	320.49	316.95	313.52	313.42	321.33	318.69	319.32	318.52	319.05	319.54	317.62	315.64	316.23	313.42	314.28	317.37	316.84	317.72	319.6	315.28	316.14	319.26	315.11	320.25	321.78	321.61	319.31	316.74	319.66	317.46	319.47	317.55	316.76	313.87	325.96	318.22	314.4	316.21	317.08	314.71	316.87	312.49
312.28	319.98	312.39	311.05	314.84	313.59	315.07	314.19	316.02	316.06	312.77	315.02	320.32	308.8	314.69	316.23	314.91	312.78	312.56	318.13	313.32	312.84	321.18	317.05	317.99	316.44	315.22	316.27	314.71	315.8	315.51	318.68	320.37	320	317.87	318.2	316.88	315.68	318.58	317.87	317.63	316.33	316.24	316.85	318.86	317.96	313.47	313.23	312.76	313.57
314.74	319.67	320.23	317.16	317.17	317.17	323.07	317.11	316.34	320.44	315.95	315.91	318.53	318.6	310.08	319.16	319.52	321.96	317.03	316.51	310.29	324.02	318.62	322.45	319.43	317.29	319.95	319.68	321.31	320.5	318.91	320.74	320.29	315.97	311.07	315.09	314.74	322.63	316.95	324.19	319.06	320.31	309.34	316.38	322.38	319.77	319.2	315.71	322.19	317.82
315.42	316.85	316.68	318.44	316.92	317.86	312.86	312.93	314.72	316.52	310.1	313.83	313.33	315.07	313.43	314.67	312.94	320.77	315.44	309.62	313.88	320.28	313.38	320.3	319.7	312.5	319.3	316.78	315.88	315.92	317.8	317.09	314.24	314.09	313.52	315.98	316.29	318.43	314.05	321.07	315.94	313.7	313.11	315.09	315.52	312.54	318.7	313.62	313.14	318.87
318.38	313.25	316.78	319.52	317.06	311.99	317.65	321	316.85	317.05	314.6	314.1	315.32	319.3	316.2	317.6	316.1	316.52	316.97	317.64	317.13	317.43	318.27	315.65	321.24	318.78	315.01	319.07	318.47	318.31	322.25	314.28	318.51	314.84	312.86	320.52	323.3	320.45	318.91	319.28	316.77	318.73	316.07	317.65	312.6	317.91	318.82	313.91	316.75	316
313.6	314.03	315.36	318.38	314.03	315.13	319.21	315.72	310.27	308.41	314.11	311.98	316.85	315.62	316.23	314.57	313.54	314.16	313.72	313.67	315.64	315.56	314.78	310.98	315.68	314.74	315.57	314.1	312.37	317.73	315.47	315.97	319.4	318.12	315.98	315.23	313.87	312.03	315.73	315.16	313.09	313.95	310.6	319.96	312.52	307.18	313.78	317.62	316.08	314.68
324.6	324.99	321.57	323.06	322.89	327.35	325.68	321.46	327.51	322.63	327.12	320.99	330.46	324.56	323.78	324.84	320.61	322.95	324.38	327.57	324.47	320.82	324.64	320.12	325.12	322.04	326.86	322.86	328.03	325.83	326.42	322.4	323.79	324.77	325.25	324.21	325.64	324.1	328.54	323.58	324.35	329.25	321.26	321.55	323.43	325.96	320.81	324.12	325.67	327.91
306.57	301.48	304.5	304.7	304.55	297.82	302.52	305.34	301.76	303.56	302.93	301.93	302.88	302.43	296.4	304.81	299.26	299.66	301.34	302.63	304.93	305.17	301.13	303.25	307.47	303.66	299.71	298.05	301.12	309.75	298.64	306.33	299.4	303.79	303.91	303.31	300.49	305.99	302.24	306.56	301.09	303.28	304.28	309.24	305.54	300.67	304.53	302.08	308.26	301.68
307.3	300.56	302.06	307.87	303.73	305.5	310.13	308.58	303.69	304.08	307.65	311.16	304.79	309.33	311.11	306.79	305.41	303.24	308.06	308.98	306.74	309.14	309.14	306.68	307.62	306.03	307.7	306.94	307.61	306.89	311.02	313.7	303.66	309.31	304.03	305.76	306.81	304.46	307.83	309.61	315.59	305.63	308.95	302.36	307.04	305.97	308.23	306.85	308.88	310.63
313.98	313.83	306.39	311.87	309.27	309.53	311.49	310.17	308.62	306.69	310.65	306.8	313.41	308.97	308.38	312.86	307.74	306.62	308.71	310.02	306.78	306.22	317.26	305.17	312.72	309.99	311.09	315.41	310.95	307.23	307.26	311.16	308.44	308.4	308.47	311.58	308.59	311.36	310.08	313.36	308.71	311.82	312.14	309.2	312.64	311.41	309.63	311.97	312.35	307.1
299.89	304.88	302.92	309.4	304.93	305.04	303.35	304.23	309.76	301.89	303.97	307.19	308.72	301.13	308.31	305.09	309.81	305.74	303.88	307.66	301.01	305.75	303.76	302.61	299.28	306.25	301.91	306.27	304.19	306.75	303.27	305.96	308.35	308.29	307.29	302.28	302.4	308.39	305.89	302.9	303.43	303.97	302.04	310.99	307.2	299.43	302.9	305.83	303.79	302.37
307.37	303.84	305.53	302.77	302.11	300.87	300.95	303.78	302.18	301.07	302.12	301.27	301.3	306.11	304.26	299.24	309.16	303.3	303.62	303.32	303.68	304.56	300.82	303.04	304.06	302.72	301.62	305.16	295.29	300.18	301.84	302.71	302.14	303.13	302.04	303.62	303.72	301.48	299.72	295.92	303.28	297.73	303.73	304.89	299.02	302.43	301.18	300.78	300.77	299.9
312.99	310.5	303.46	314.57	308.01	311.79	307.61	310.99	313.27	310.96	306.52	311.39	311.24	306.87	310.61	308.37	312.39	308.03	310.82	314.67	308.94	315.14	315.39	312.39	310.33	312.18	309.43	311.64	311.81	313.54	309.5	310.57	310.91	314.65	312.66	308.02	314.26	312.89	308.21	306.86	306.29	313.29	310.36	306.74	307.42	307.77	305.59	311.83	313.87	309.79
306.26	311.85	303.72	301.88	305.9	308.95	307.59	305.44	307	304.95	302.98	301.01	306.57	306.39	306.75	303.41	306.97	303.4	303.11	312.2	304.96	303.35	305.25	298.64	303	306.76	306.82	312.64	298.86	306.5	308.57	308.74	301.17	308.1	313.79	305.14	301.81	305.58	307.93	307.42	301.2	311.18	307.83	300.67	304.08	302.13	303.84	304.25	310.72	307.41
332.6	331.86	328.74	329.77	328.23	328.42	334.17	329.76	329.45	332.33	325.02	325.79	330.24	333.41	330.08	328.25	325.44	323.53	329.29	323.69	329.16	330.92	328.06	331.75	327.42	330.09	329.85	327.87	328.15	327.31	326.93	332.68	328.67	326.44	326.98	325.89	324.53	329.05	329.26	329.73	327.85	324.51	328.14	330.03	330.39	327.28	326.79	327.65	329.52	328.8
316.41	317.79	315.44	314.57	312.5	307.46	312.2	317.47	308.03	309.38	318.84	316.33	316.24	310.15	309.43	311.8	310.84	313.18	311.82	313.2	316.05	314.12	315.99	309.88	312.47	312.83	318.64	311.68	314.68	311.08	309.57	315.03	317.44	315.79	317.81	317.35	310.73	309.51	313.01	316.73	316.92	313.22	315.14	307.6	314.34	313.36	308.32	314.46	316.16	314.29
315.94	318.49	317.14	314.07	319.23	317.21	313.86	312.9	319.4	316.95	313.86	316.99	313.28	314.05	312.57	317	315.51	318.32	315.46	314.74	312.21	312.61	308.55	308.38	318.95	314.46	311.68	319.24	318.13	314.61	315.2	315.54	314.73	313.98	318.28	314.55	310.8	317.69	316.76	315.55	316.21	317.21	314.35	315.51	320.77	316.09	315.45	312.22	313.9	316.99
310.57	314.43	309.07	315.79	317.77	309.92	311.92	314.58	312.92	310.66	317.72	308.25	313.8	316.83	314.31	316.09	312.18	317.05	312.16	318.91	314.03	313.47	312.65	315.94	314.16	313.11	310.34	317.46	312.7	320.9	317.18	318.86	315.04	313.61	319.76	315.06	315.53	313.72	314.84	310.41	312.94	312.41	319.7	316.97	314.27	312.32	310.15	315.81	309.88	314.08
325.98	326.45	325.35	323.77	322.01	325.47	328.7	319.42	326.08	324.08	324.89	328.46	324.27	323.7	324.12	319.74	322.32	320.86	323.57	322.41	321.63	326.54	325.31	322.63	327.92	327.57	322.08	322.32	319.12	328.06	319.88	325.08	326.36	323.72	320.69	325.7	322.35	325.6	323.79	323.63	325.25	326.21	320.91	324.74	326.47	328.44	325.72	326.39	325.52	321.91
320.54	319.21	317.49	319.19	318.27	315.88	314.18	321.59	320.72	316.38	317.46	316.87	313.83	313.71	314.7	319.76	317.63	315.48	317.3	313.69	317.77	313.05	313.26	315.12	320.78	315.97	322.04	319.64	319.6	319.32	315.02	319.99	322.11	320.83	317.86	316.91	314.21	312.66	312.85	318.61	320.88	316.83	312.97	322.05	322.87	318.83	315.75	316.58	318.09	320.3
314.43	312.52	314.72	314.7	313.97	309.43	316.14	314.96	309.45	315.99	313.72	320.72	314.23	316.13	313.4	317.09	312.47	316.05	313.9	317.55	315.86	315.11	309.61	319.62	319.59	311.05	317.57	315.73	313.46	318.23	314.43	313.96	320.53	318.02	312.82	314.98	313.38	312.44	313.46	317.05	317.1	313.81	315.86	311.73	319.71	315.79	320.81	308.97	312.36	315.82
313.26	318.32	314.11	314.02	319.5	317.18	321.28	314.87	321.26	314.13	317.97	317.02	318.55	314.17	317.69	315.64	314.01	307.53	317.66	315.99	314.13	318.84	316.63	319.11	312.09	313.76	315.2	313.63	313.54	314.9	315.06	315.35	314.33	315.79	320.28	316.21	315.13	311.12	317.96	314.38	310.13	312.59	322.83	317.43	318.74	319.6	313.79	315.08	310.85	309.49
328.68	326.93	325.69	326.59	331.44	324.51	322.52	322.95	324.76	322.49	325.12	329.11	323.65	321.54	324.4	327.53	325.55	328.97	325.81	325.68	327.74	325.53	325.53	325.38	328.27	325.82	323.02	325.38	322.57	323.49	326.54	327.69	321.2	327.12	325.19	324.38	322	324.58	328.54	328.25	326.17	320.35	328.21	322.88	326.16	324.26	326.12	328.87	325.61	322.91
296.38	297.83	300.13	303.11	297.49	298.57	301.88	298.73	303.51	299.28	302.24	300.58	302.03	296.34	299.6	300.69	296.4	297.41	297.3	294.55	297.38	298.9	304.04	303.68	295.88	299.49	300.04	303.93	305.38	300.13	296.26	303.1	300.67	300.8	301.85	302.78	297.54	297.61	296.97	297.55	299.71	297.35	296.52	297.88	298.35	296.52	296.48	305.53	299.33	299.96
322.62	324.62	323.37	326.23	323.97	323.23	320.6	324.11	324.08	325.1	327.79	320.03	325.07	325.21	323.1	332.79	325.35	329.6	322.35	322.22	328.94	326.96	324.41	319.5	326.19	326.7	320.88	319.58	325.2	318.55	327.44	324.54	331.41	326.63	328.66	323.81	326.47	325.88	329.35	324.32	326.53	327.11	319.93	328.45	324.11	318.78	321.87	319.98	325.31	322.64
306.88	309.79	305.38	304.4	305.91	300.55	305.47	307.72	303.07	304.21	309.12	309.71	302.76	304.12	308.38	310.42	299.7	299.24	306	306.17	308.5	304.49	301.37	306.91	304.8	303.85	303.11	304.31	306.83	310.11	300.7	308.19	303.98	303.73	306.02	304.92	305.59	305.57	304.14	306.63	303.56	306.1	306.61	309.16	307.94	305.49	311.08	301.05	306.35	307.52
309.2	306.32	307.8	303.63	303.12	308.05	310.96	309.4	314.12	308.65	309.36	309.08	309.46	308.43	308.55	313.4	304.83	311.19	310.43	308.83	304.68	309.89	308.48	304.08	309.36	310.87	310.8	308.31	306.25	310.95	305.04	305.31	311.61	307.61	310.01	311.13	316.32	306.57	308.18	307.56	307.52	309.82	308.3	309.1	307.47	304.27	311.46	307.04	312.35	308.05
313.46	314.01	316.93	312.22	314.01	314.96	312.83	310.01	312.49	316.19	313.13	308.86	311.26	316.18	308.85	313.47	313.81	310.82	315.95	309.9	305.67	316.16	312.73	318.66	313.63	308.38	312.38	312.52	312.6	312.92	310.28	317.32	314.91	311.87	309.83	309.48	317	315.6	314.02	309.17	312.97	313.67	310.88	314.8	311.95	313.03	310.29	311.96	316.25	309.52
302.79	302.7	302.02	303.76	305.65	303.51	304.01	299.73	298.2	301.41	299.1	304.96	301.39	303.65	299.06	303.09	298.91	304.12	303.3	300.62	299.41	303.61	303.07	308.08	303.38	300.82	305.99	304.5	296	302.86	303.44	302.07	302.05	300.89	299.65	303.12	306.45	304.02	304.44	304.17	302.91	298.79	300.3	304.59	301.09	302.93	306.82	306.84	299.07	304.82
321.4	318.07	322.14	317.3	317.58	315.54	318.65	315.95	318.41	318.38	316.31	326.71	321.77	316.48	318.2	315.96	314.53	313.05	323.54	318.97	320.4	318.92	319.97	316.64	319.71	318	320.37	313.43	319.99	319.97	313.38	316.49	319.96	315.21	320.29	318.27	317.7	311.31	317.65	315.19	315.99	315.21	317.93	317.69	318.59	312.97	324.35	318.09	316.91	319.38
300.53	309.47	310.81	304.17	300.81	302.61	304.83	303.06	303.74	304.22	301.49	303.4	302.57	306.34	303.1	306.64	305.13	303.31	303.36	301.76	304.65	305.29	307.48	301.76	305.74	300.75	302.65	302.84	302.37	307.64	310.98	302.72	298.5	305.24	303.71	305.37	304.94	302.57	304.59	303.64	305.28	309.16	305.58	303.35	302.71	300.62	303.95	306.35	307.48	307.91
294.59	299.58	296.66	297.56	300.92	297.04	298.03	296.71	299.14	298.89	297.29	295.12	301.42	291.11	295.67	296.18	295.91	297.51	298.39	296.61	299.23	298.62	299.42	294.21	298.69	296.87	298.08	299.3	300.04	297.96	290.33	292.25	296.83	296.39	297.45	297.52	296.31	298.13	296.07	297.56	293.19	294.78	297.66	301.59	298.62	297.42	295.78	300.75	297.17	300.3
304.25	304.08	303.71	303.78	303.05	307.94	308.42	306.17	301.27	306.21	304.92	302.58	305.19	309.52	308.04	306.35	306.82	306.33	308.56	303.64	301.41	303.73	307.09	303.36	303.07	306.69	309.23	304.52	311.96	309.88	309.2	310.97	309.18	305.54	309.75	303.72	309.01	300.85	308.72	305.83	308.22	304.08	305.66	305.34	299.67	304.72	302.72	304.59	302.9	305.02
314.42	309.43	316.07	319.32	318.46	309.34	309.63	315.68	316.53	311.53	312.28	311.96	314.3	313.32	318.53	312.06	315.08	313.05	313.2	312.04	318.84	311.57	313.42	316.47	313.01	315.34	309.23	317.33	311.7	312.39	316.35	318.3	315.34	314.75	314.87	311.49	311.66	314.2	314.83	315.27	307.96	313.71	310.58	313.13	311.79	310.63	315.69	313.46	313.42	311.75
303.64	305.19	302.5	305.11	307.66	300.39	310.09	305.32	303.43	296.92	301.97	302.82	303.61	305.2	305.62	306.66	302.63	305.57	300.9	307.28	308.44	302.56	304.48	306.48	307.76	299.18	313.13	303.72	298.49	307.12	302.3	305.78	306.05	297.95	303.67	305.57	305.3	306.18	304.09	305.54	305.56	301.43	302.63	300.85	300.37	300.3	302.95	300.89	300.95	307.19
307.2	302.12	305.9	306	306.06	308.29	307.56	304.39	305.71	304.19	309.24	305.21	309.04	308.34	303.03	305.06	301.38	308.29	306.26	308.76	306.73	313.05	307.06	302.09	304.58	306.32	303.81	302.28	303.53	304.15	309.9	310.75	301.37	305.39	308.32	302.7	304.38	303.68	309.9	304.99	306.69	307	306.34	310.3	304.2	306.71	305.11	309.15	303.41	307.32
315.11	311.91	315.59	317.7	313.81	314.17	315.17	312.18	319.35	316.46	316.95	317.73	312.56	316.81	313.47	320.29	319.32	312.4	320.58	314.11	314.93	315.01	315.13	320.24	321.06	319.82	315.46	316.91	311.14	314.92	313.21	320.92	312.67	315.69	311.41	318.97	315.92	309.01	314.32	311.8	318.49	319.86	320.53	313.25	318.18	316.57	313.21	314.97	313.31	319.1
296.16	298.51	291.67	292.68	301.12	293.4	291.67	283.56	294.3	296.68	292.05	292.51	295.45	291.97	294.35	293.16	294.34	296.28	293.11	296.42	292.01	296	297.5	293.41	299.03	295.63	294.69	298.86	293.79	291.49	299.82	297.33	300.78	297.39	289.78	297.89	295.47	297.79	298.35	293.21	290.49	297.54	293.8	296.18	294.9	288.36	293.65	295.46	290.25	297.15
306.07	304.45	308.51	302.23	305.35	303.83	303.28	300.66	298.39	302.32	304.03	303.72	303.73	297.44	301.2	303.12	297.08	304.07	301.47	299.33	300.87	303.46	303.93	300.86	299.11	307.8	300.72	299.34	306.95	299.04	305.27	300.05	304.08	296.1	301.45	308.47	304.17	303.95	298.6	301.72	300.89	301.25	299.64	306.27	307.38	302.2	293.33	305.04	300.45	302.67
318.05	312.9	318.05	316.21	316.75	315.71	310.72	311.61	315	313.75	313.87	314.22	311.91	307.65	310.21	312.61	311.95	313	318.94	313.37	315.81	314.56	315.6	314.67	313.06	317.47	314.02	318.06	314.46	315.66	315.79	313.56	316.9	315.49	314.73	312.69	307.59	315.73	310.61	318.96	316.37	316.95	320.52	316.33	321.63	312.12	311.72	311.49	318.86	312.93
308.51	311.09	305.88	308.41	305.71	306.86	309.64	307.43	306.64	304.86	307.74	309.07	307.73	310.76	308.07	305.57	307.06	311.41	304.86	304.07	309.18	305.84	303.2	304.47	308.42	304.54	307.23	302.53	306.06	301.67	306.62	308.68	307.65	308.96	304.68	305.26	307.92	306.56	301.47	310.86	303.6	310.08	309.38	307.6	307.27	305.33	306.61	305.42	310.41	308.51
321.94	315.62	321.82	320.49	315.58	314.52	320.27	316.85	320.97	320.54	316.3	314.56	317.69	317.64	320.11	319.91	323.89	315.84	318.96	316.54	319.16	315.84	316.27	321.69	320.52	321.71	324.8	316.86	314.41	318.35	315.88	320.15	316.41	318.72	317.4	314.94	324.59	319.77	316.54	319.38	318.58	321.42	321.91	319.07	318.61	317.54	315.79	317.12	314.9	321.25
297.64	299.37	303.33	294.11	299.14	297.5	298.45	296.85	297.92	295.8	299.33	297.9	296.72	298.62	302.65	302.34	299.6	299.8	305.36	305.43	298.38	296.45	302.49	304.92	296.39	297.86	295.18	300.67	302.61	299.64	296.62	301.22	295.74	300.04	298.94	299.04	304.65	300.61	301.88	300.64	301.74	302.43	305.06	296.13	300.88	298.4	300.8	307.26	304.08	298.26
328.46	332.08	326.99	325.62	323.14	328.64	330.55	327.74	326.94	331.59	324.83	327.27	324.31	322.36	331.96	331.85	331.26	323.82	320.12	326.56	325.2	332.56	329.49	324.74	325.36	326.68	323.46	323.17	329.02	327.62	330.33	326.11	331.4	325.7	324.32	328.51	327.76	325.58	327.84	325.76	329.21	329.38	329.64	325.52	327.76	328.12	325.32	330.26	330.66	329.04
298.35	304.7	299.51	308.4	301.9	304.92	302.7	297.99	302.53	304.09	303.78	301.29	301.33	303.48	300.67	305.13	310.23	303.51	304.45	304.79	306.25	301.63	306.23	301.75	303.17	303.82	301.06	302.12	300.01	301.84	300.11	306.53	303.74	303.61	301.5	298.73	299.84	305.85	303.57	306.94	302.4	300.73	301.37	307.35	305.29	302.1	301.83	301.19	306.56	300.88
328.7	327.02	324.68	330.08	325.7	330.45	326.46	323.92	324.99	333.75	323.91	329.6	327.69	324.47	330.32	326.19	330.37	328.64	327.85	328.69	325.2	323.02	324.81	328.07	330.7	324.85	328.36	321.57	328.52	323.89	325.37	327.38	331.48	329.14	326.87	326.17	322.37	332.44	327.19	325.79	323.97	326.64	327.41	325.84	323.67	327.91	328.7	333.11	331.34	326.51
310.55	304.52	305.71	310.55	305.44	304.84	304.05	305.62	310.25	307.06	306.18	306.46	307.48	304.5	304.31	305.51	302.47	308.22	302.54	303.62	301.16	301.69	311.93	313.45	307.43	300.95	307.97	306.32	309.04	306.34	303.22	308.45	304.44	301.82	307.04	306.64	307.76	305.76	306.66	310.85	308.17	308.15	306.04	305.59	303.03	306.82	308.58	304.52	305.34	305.13
312.8	307.98	311.55	308.27	304.06	308.62	313.1	307.93	303.03	311.39	312.47	310.15	311.06	304.8	307.48	307.91	304.31	313.34	310.02	306.89	313.85	309.39	309.6	309.36	306.72	306.8	309.83	310	308.11	307.84	312.36	304.8	308.46	308.31	305.65	309.47	309.83	308.01	307.04	311.04	313.35	310.33	310.18	309.65	312.41	313.93	315.32	304.1	315.58	310.59
312.77	305.49	313.79	312.92	310.58	310.13	316.65	310.7	307.59	308.48	313.58	309.69	311.54	315.72	313.51	313.35	308.19	307.74	310.52	310.83	310.62	316.46	314.83	308.07	308.78	311.98	304.43	309.29	309.43	313.87	308.84	316.45	313.38	314.22	315.44	311.19	310.12	313.06	306.27	305.9	305.94	311.53	313.75	309.36	311.48	311.76	312.59	313.58	311.05	311.56
303.91	303.86	301.1	302.7	301.95	303.53	303.58	298.23	302.55	304.65	303.02	305.2	303.59	303.45	298.78	303.18	304.04	307.19	301.65	303.7	304.16	304.01	299.89	299.86	300.48	301.87	304.48	305.06	302.22	304.97	303.42	303.47	302.85	301.12	304.66	303.22	304.81	302.27	300.54	303.88	300.89	303.92	303.45	304.55	303.46	303.23	306.77	306.83	298.79	300.25
316.23	312.86	313.27	314.15	314.49	312.84	314.54	307.68	312.95	314.72	312.58	312.33	313.18	314.47	312.18	309.1	311.82	311.74	314.18	313.42	317.65	311.23	313.3	311.91	308.53	316.97	312.22	313.24	311.71	312.56	312.2	313.78	316.76	314.03	313.43	313.27	313.01	315.92	313.31	316.11	311.37	310.77	315.31	312.73	313.48	310.9	311.51	308.19	315.55	311.77
303.22	302.58	300.69	303.96	302.13	302.1	297.65	298.59	300.16	301.28	300.46	294.9	300.62	296.51	303.17	296.59	301.13	296.58	301.23	297.56	298.97	296.5	297.8	298.62	297.6	299.12	295.44	297.09	301.71	299.59	300.47	297.79	297.59	301.1	299.4	300.82	296.71	298.69	297.11	303.4	294.19	304.53	303.62	304.99	294.94	297.44	305.43	295.27	302.73	297.67
297.01	297.81	296.72	287.11	294.55	293.12	296.15	291.42	289.06	295.06	289.12	291.19	295.41	293.3	296.08	297.79	296.16	286.81	291.9	291.68	295.83	293.57	292.36	293.79	292.88	295.17	295.57	288.78	294.33	298.58	293.49	290.05	290.98	294.7	288.93	293.87	300.95	292.2	289.12	300.37	296.22	301.28	294.84	292.28	297.64	293.43	295.5	296.3	293.61	294.21
316.26	313.49	319.19	316.57	320.42	320.3	317.06	313.91	321.24	318.53	319.97	314.13	317.35	320.84	322.4	313.54	315.75	318.43	316.85	317.88	315.23	312.58	320.77	319.57	318.99	321.56	314.5	315.94	317.26	321.82	316.16	314.46	313.79	319.17	318.78	317.55	318.23	319.1	314.29	316.16	319.29	315.06	319.03	320.41	319.89	313.89	318.1	317.59	319.49	315.73
294.35	297.07	290.87	291.49	298.74	297.76	296.54	300.43	292.3	298.91	291.87	290.85	295.81	295.01	301.4	297.08	300.42	293.96	298.85	299.84	299.34	297.05	303.77	295.96	295.73	296.95	294.55	299.86	294.72	298.04	296.94	300.69	297.71	302.52	299.75	295.23	297.81	295.98	297.61	299.22	291.71	296.86	297.5	292.19	302.79	295.8	297.23	294.9	294.98	295.61
314.57	314.68	309.6	317.79	313.04	315.19	318.49	314.77	315.66	312.99	316.11	316.81	313.47	315.21	315.77	312.77	312.18	319.17	312.8	312.36	309.42	311.37	313.25	319.25	315.23	311.43	316.16	312.22	314.17	312.77	320.43	316.83	316.76	318.07	313.65	314.9	317.34	316.5	317.74	318.76	314.05	312.31	313.85	318.36	312.42	312.92	316.71	318.23	312.41	315.99
325.85	328.43	331.91	327.57	327.85	327.6	325.77	328.06	328.79	328.12	324.73	326.35	324.23	330.79	329.7	326.96	324.39	323.67	325.61	324.74	330.25	330.64	327.21	328.64	328.7	329.83	327.45	326.62	326.34	324.98	326.15	323.96	327.44	323.94	330.51	329.96	331.91	327.6	329.07	322.02	323.07	326.25	325.88	326.04	328.82	326.71	328.04	330.37	329	324.81
308.79	302.43	306.05	305.29	303.34	304.2	306.19	304.64	304.02	307.31	305.36	304.79	306.48	306.57	301.82	307.06	304.04	301.64	307.46	304.66	306.28	305.13	304.1	308.6	305.2	307.57	307.54	309.12	305.52	304.35	309.4	303.45	302.64	307.59	307.52	309.82	304.89	305.49	307.4	304.85	304.32	307.48	308.83	303.67	305.85	306.67	300.33	306.59	305.08	307.82
316.9	311.48	314.15	311.12	315.15	324.65	317.82	315.68	318.61	322.67	316.88	316.88	318.22	317.32	319.92	315.11	314.56	315.47	318.41	319.82	315.51	322.82	319.97	318.27	316.52	320.42	319.43	320.37	314.76	313.16	313	316.62	318.2	315.33	320.15	311.74	317.89	321.15	317.49	316.51	317.98	322.09	316.37	318.63	315.73	315.42	315.8	315.19	319.45	319
320.08	314.75	312.71	313.28	320.61	314.99	323.11	325.24	322.87	320.91	320.97	320.65	321.28	320.05	319.55	323.06	319.51	314.53	317.93	318.5	320	312.57	316.41	315.4	316.27	321.35	318.93	317.49	319.01	317.48	316.29	317.65	316.25	316.35	321.59	319.08	318.77	317.9	317.27	316.92	320.45	318.77	316.7	318.22	319.05	317.2	318.58	317.15	317.19	321.84
312.5	315.53	314.76	316.72	311.57	319.98	318.24	316.84	318.32	318.32	325.93	319.15	322.18	320.77	317.31	314.57	318.45	320.3	320.47	318.11	318.52	318.35	314.41	314.23	315.47	317.61	321.13	319.7	316.12	317.77	323.49	317.87	319.2	320.36	317.1	317.9	315.85	318.12	322.1	316.37	319.03	315.46	318.4	316.59	319.47	321.44	319.33	314.91	316.55	320.1
306.75	307.8	306.83	308.74	307.55	303.52	311.49	311.45	311.26	312.15	303.32	312.76	305.99	307.49	305.66	310.79	308.5	303.07	307.88	313.42	310.75	307.59	307.41	307.97	308.8	311.9	308.69	308.7	311.3	308.58	304.08	307.58	310.54	311.01	309.36	306.4	307.63	309.54	310.53	307.58	303.79	305.74	310.24	314.97	307.82	308.4	304.98	306.13	308.2	312.88
309.23	315.38	312.95	311.41	314.95	314.37	316.23	316.87	314.97	311.43	312.9	314.64	313.79	308.99	308.48	312.12	310.18	313.58	307.51	311.13	308.33	308.83	316.03	312.45	310.16	313.95	313.6	317.53	313.71	313.86	312.8	315.05	310.3	311.48	310.8	314.69	312.8	315.51	317.94	316.41	311.8	317.9	312.87	316.82	315.15	309.64	310.02	310.55	315.33	314.57
308.59	308.28	313.8	311.5	309.19	306.29	307.16	309.94	304.06	309.77	304.59	311.48	303.84	305.53	310.37	305.39	308.09	304.28	305.83	304	310.19	302.71	309.5	303.84	309.75	301.79	309.33	307.2	308.21	308.4	311.49	304.48	304.27	310.12	305.32	310.46	309.59	309.94	307.55	306.18	307.16	308.74	303.37	306.76	304	307.29	309.87	309.44	306.33	307.16
312.5	315.23	309.42	314.41	310.79	311.52	314.11	313.06	312.98	308.78	311.17	309.12	312.57	311.4	309.42	309.4	312.91	311.08	308.41	316.19	313.85	312.78	314.66	312.87	310.94	311.44	312.3	311.15	306.96	311.81	311.47	310.86	314.21	313.66	310.59	314.52	308.76	309.53	310.37	311.64	310.51	317.51	308.43	313.55	310.51	311.28	314.62	314.76	316.13	309.58
310.89	307.17	309.17	305.57	312.15	311.34	308.72	309.77	306.69	305.82	309.69	312.67	312.36	311.03	315.82	311.2	309.45	312.29	308.83	315.42	309.42	309.68	313.02	309.15	307.15	304.57	317.28	312.49	311.71	310.77	311.73	312.43	311.53	308.97	305.04	311.3	308.84	311.54	305.48	316.87	305.11	308.33	308.59	308.34	313.51	309.04	312.54	308.19	314.15	309.92
331.76	328.53	327.39	330.49	329.02	324.31	329.43	331.88	325.92	332.87	326.15	330.03	327.78	324.85	327.74	328.36	329.48	334.38	329.58	330.09	331.02	330.26	329.27	327.03	322.15	327.69	329.71	330.12	329.59	333.45	331.56	330.82	326.66	324.39	327.45	330.48	325.57	331.79	327.07	325.57	325.92	327.92	328.07	327.51	326.44	327.55	328.41	323.52	327.87	328.93
309.1	311.22	311.95	312.95	310.74	311.1	313.06	311.6	312.19	313.94	308.49	310.79	308.48	308.27	309.78	308.83	306.23	312.19	306.37	313.86	307.87	311.59	306.91	315.19	311.72	309.07	308.87	313.23	305.45	310.87	308.99	309.32	315.34	310.85	313.37	312.51	310.73	310.6	312.95	310.4	309.38	314.26	310.24	310.5	310.42	306.74	308.16	312.79	308.39	309.64
310.06	309.95	308.2	308.77	309.27	307.2	313.8	310.82	312.04	304.74	307.5	312.91	306.68	310.31	308.13	317.97	309.7	313.3	308.99	306.53	305.9	309.97	312.39	312.64	313.44	309.41	314.44	313.1	310.25	311.95	310.22	311.25	311.42	309.68	311.72	312.48	305.98	307.58	309.7	307.19	312.26	310.82	311.46	314.49	309.99	315.99	308.85	310.29	309.41	314
320.73	319.85	319.27	317.42	320.87	316.64	317.62	319.2	322.28	320.38	318.07	316.43	317.74	321	319.5	323.47	317.08	319.31	316.59	317.63	313.5	319.29	321.53	322.19	318.18	319.88	316.9	315.25	316.76	315.03	316.93	317.94	318.85	318.15	319.18	321.29	314.68	319	317.05	318.9	315.77	317.18	317.45	323.94	314.88	315.33	316.37	317.15	317.21	316.97
302.15	308.75	301.4	304.32	302.87	304.02	308.74	299.6	301.54	305.98	298.87	300.67	309.6	302.79	300.73	302.72	308.62	305.22	308.44	302.22	306.12	304.05	304.09	303.65	303.19	304.31	305.02	303.24	305.96	307.06	305.98	304.55	301.74	301.5	307.17	299.01	306.19	298.97	300.44	307.6	304.45	302.38	301.92	303	304.71	300.47	303.51	301.61	302.74	299.45
308.22	307.67	313.12	308.83	309.71	307.53	309.74	313.61	313.85	314.36	307.33	307.67	309.81	312.79	307.37	310.76	308.33	314.42	308.31	312.18	310.3	314.34	313.12	309.89	310.99	307.64	309.94	311.74	310.68	315.66	314.41	306.08	312.04	310.12	318.59	309.45	316.01	316.92	310.06	312.33	308.67	311.31	308.73	308.68	312.82	304.99	306.81	308.75	313.09	314.98
316.61	316.27	321.23	316.76	322.55	314.62	311.66	317.8	314.3	316.37	315.99	309.73	321.02	317.84	317.68	315.47	313.84	318.34	316.05	314.3	316.6	315.82	319.41	318.18	316.92	321.62	316.05	316.75	322.95	314.63	312.48	318.1	312.9	316.24	314.92	315.83	313.64	314.07	313.42	312.29	313.72	311.93	313.8	315.47	317.23	312.14	318.7	318.94	315.93	316.38
313.86	311.32	315.62	314.32	325.42	315.75	313.58	310.98	315.93	312.88	312.98	312.82	322.89	313.6	310.84	312.76	313.15	317.92	315.34	313.32	309.79	316.54	313.88	316.75	316.58	314.52	313.2	311.7	311.94	312.18	313	312.29	314.16	311.71	311.17	314.3	314.61	315.8	313.74	310.74	307.77	312.56	311.15	314.86	311.94	319.74	312.51	311.39	313.62	312.86
309.15	304.8	303.18	310.92	304.48	306.81	305.77	309.04	308.61	302.12	312.66	308.2	304.63	306.54	308.11	310.24	307.08	307.12	304.57	306.48	306.82	301.14	307.75	304.01	304.12	304.83	302.41	307.46	303.37	304.34	305.95	310.31	304	305.39	312.9	305.46	304.16	304.39	303.92	303.29	307.54	303.9	309.27	305.95	306.61	304.87	300.49	298.91	307.4	306.15
308.49	309.98	308.82	308.18	302.29	306.98	304.24	312.12	311.1	306.08	314.36	307.79	307.88	308.68	304.84	305.36	308.86	311.36	309.39	312.8	313.55	308.62	306.77	311.24	309.09	309.71	302.31	311.62	311.82	307.06	310.9	304.91	311.33	303.44	309.32	309.37	302.03	310.51	311.68	309.34	310.89	308.64	305.73	308.19	305.83	306.71	306.15	308.18	313.9	309.72
294.19	306.84	295.34	305.88	301.1	299.75	303.44	298.9	303.68	294.98	300.82	297.04	304.14	296.1	300.31	296.68	296.14	300.02	300.14	301.7	300.25	301.56	301.61	303.85	297.03	301.2	297.33	303.06	298.56	298.03	299.69	300.47	299.28	300.72	297.79	296.09	299.71	300.81	297.01	297.22	299.09	302.12	304.35	297	297.75	300.34	298.39	301.21	300.61	299.77
309.51	314.92	310.37	315.32	307.01	312.95	311.44	311.64	312.61	306.9	317.55	314.54	313.3	312.6	313.92	316.27	315.87	311.92	313.65	308.39	317.46	314.31	312.78	314.49	312.47	313.33	313.28	311.12	316.59	314.4	311.13	314.75	310	317.5	312.86	313.08	315.59	311.55	309.02	311.43	306.09	311.71	314.97	310.37	310.81	314.39	312.81	314.59	311.88	312.2
304.46	301.06	311.09	303.74	305.18	304.26	307.35	305.87	306.57	306.71	306.37	301.4	308.26	308.27	306.1	301.26	304.09	300.82	301.66	306.05	304.84	304.23	307.97	308.56	302.16	309.35	302.24	304.88	305.79	305.19	304.37	303.33	302.84	304.92	304.83	308.99	308.63	304.36	303.26	305.6	312.61	303.42	305.74	303.89	312.16	306.69	304.97	304.92	299.17	307.93
312.53	312.73	316.01	315.58	312.12	311.13	316.25	314.43	313.02	313.97	311.36	313.7	312.59	315.63	310.39	314.35	316.45	314.41	314.66	312.37	308.07	314.1	315.48	312.18	308.11	317.53	308.28	314.58	315.87	313.2	313.88	314.07	315.16	314.48	310.82	315.83	314.8	315.25	315.18	311.35	313.45	310.81	314.94	306.21	309.61	314.08	315.23	313.39	314.82	313.47
309.83	317.45	313.51	315.54	314.08	318.91	312.65	316.11	318.22	314.42	309.31	314.57	317.98	314.52	315.53	315.34	320.91	314.58	310.3	313.03	314.91	312.76	316.78	313.63	312.61	314.06	316.78	316.55	318.12	316.51	310.41	317.67	317.89	316.14	317.94	311.68	311.59	315.82	314.35	309.32	313.47	316.43	317.25	314.21	314.56	316.97	314.76	311.09	313.71	314.6
326.75	326.7	322.65	324.23	330.59	324.86	329.25	326.88	331.5	335.45	331.53	331.93	325.39	329.7	324.08	326.82	331.57	325.69	331.35	327.39	331.18	333.01	327.62	327.38	328.36	321.92	327.85	327.07	323.76	326.33	328.4	331.86	325.85	324.15	324.42	328.96	329.88	326.82	322.41	325.42	326.5	333.73	329.87	329.02	325.08	332.36	326.73	328.78	331.63	327.64
305.84	300.22	304.32	303.12	303.79	308.78	304.04	299.21	300.65	299.91	306.15	301.53	307.53	305.39	307.27	300.63	300.25	302.39	299.76	304.06	301.8	302.78	300.39	304.5	308.31	303.34	300.5	302.22	302.64	300.89	301.63	300.35	303.1	303.75	299.78	305.74	308.75	303.71	301.69	297.35	298.88	299.95	302.17	311.69	302.48	308.48	302.58	305.69	299.7	307.01
310.38	312.06	311.95	315.15	310.82	309.57	312.75	315.95	311.71	310.42	315.12	316.65	311.17	310.2	317.56	312.02	314.73	309.77	313.26	315.7	311.15	310.71	316.04	315.51	317.74	310.99	312.61	306.67	311.72	315.7	313.14	309.32	315.11	312.52	314.95	314.44	314.37	315.53	311	311.7	312.96	313.53	317.06	309.48	311.67	316.01	309.66	310.28	311.75	314.19
304.51	302.65	302.04	304.95	300.17	300.49	304.7	304.38	303.8	300.83	298.84	303.21	307.29	303.64	299.5	303.54	306.57	300	304.59	301.54	302.89	304.59	301.02	302.31	303.72	300.26	299.53	304.8	302.43	307.61	302.46	302.36	305.81	304	306.17	301.98	302.8	306.13	302.04	297.17	305.77	301.39	303.21	301.41	305.3	303.46	302.11	306.11	303.87	302.06
309.66	304.73	304.76	300.99	304.38	300.55	309.53	312.67	305.86	302.96	306.07	304.92	306.9	305.09	306.83	304.18	307.65	304.48	302.35	302.77	306.66	304.54	298.46	306.07	308.67	300.31	303.51	303.28	303.54	302.84	305.57	304.74	312.2	305.55	307.94	309.17	309.71	304.93	300.89	307.28	302.32	309.45	304.39	307.37	309.59	304.62	306.43	309.35	300.66	311.13
298.46	296.17	297.19	298.92	300.07	296.61	294.55	301.97	296.85	301.43	300.46	294.89	302.56	296.34	301.45	297.87	297.22	295.47	298.18	301.64	297.28	299.34	292.59	303.21	299.8	303.27	299.95	303.77	298.04	301.79	295.06	299.1	304.11	299.15	305.8	296.97	298.07	295.65	303.56	302.16	298.87	300.07	302.72	294.41	302.92	295.57	296.23	299.28	298.78	300.55
305.31	302.47	299.37	306.91	302.26	304.05	299.37	308.12	304.69	304.23	302.41	304.79	302.36	305.62	301.21	303.88	301.29	303.12	305.8	305.24	301.54	304.73	303.44	300.48	297.11	304.16	304.28	304.61	306.23	295.52	301.25	307.38	300.45	300.29	304.77	303.95	301.32	301.69	306.02	312.6	304.82	308.08	307.04	304.52	307.46	302.31	302.5	304.81	300	302.07
297.25	297.28	299.82	295.79	298.49	293.02	291.72	301.83	292.73	299.87	295.56	300.13	294.59	300.11	294.94	293.29	301.12	297.09	299.5	292.88	294.8	295.17	297.86	297.32	298.53	295.13	294.7	295.33	299.22	301.23	297.06	294.9	295.52	295.37	297.29	295.1	294.24	296.91	290.6	294.37	297.67	292.56	291.99	298.37	292.56	296.37	295.99	298.85	299.62	299.24
307.08	307.67	308.88	305.83	304.15	308.01	305.27	307.44	306.7	312.09	307.24	306.9	303.85	299.12	302.94	307.61	307.41	306.14	302.54	303.6	308.41	307.91	305.11	306.67	306.03	310.84	307.27	310.11	308.64	303.07	306.38	302.13	304.98	306.82	311.77	300.73	304.13	302.63	305.84	310.25	307.29	306.63	308.01	302.3	306.34	306.57	304.52	304.65	312.37	308.24
321	319.81	320.2	318.7	318.77	313.08	316.61	316.77	315.69	320.32	317.93	320.87	325.2	318.49	321.83	313.55	316.71	316.25	318.54	325.42	322.53	317.19	317.15	317.45	314.23	323.38	319.5	317.68	318.49	314.08	318.47	318.06	322.28	320.78	321.12	318.68	319.32	315.8	319.97	325.85	321.12	322.64	316.53	316.97	325.83	321.94	317.12	316.74	320.02	318.41
314.46	314.09	310.25	316.86	313.58	311.36	315.24	311.19	315.28	308.03	311.39	312.75	313.07	316.13	313.91	315.29	313.85	313.92	315.35	312.31	314.26	314.48	313.95	316.78	315.75	307.79	312.58	316.63	312.26	315.57	315.13	311.41	315.8	315.46	310.58	319.43	308.29	313.14	314.47	311.08	311.22	316.18	312.27	310.73	312.36	315.17	314.5	317.1	315.68	310.23
316.24	317.49	318.09	315.75	322.84	321.53	318.06	315.2	321.14	314.39	321.3	318.16	320.34	317.6	318.52	321.96	315.14	321.44	316.51	318.95	316.45	317.57	318.56	318.72	321.01	323.67	321.17	322.56	318.5	318.64	319.14	322.61	320.08	319.76	320.97	323.8	320.32	321.18	321.08	320.15	321.58	319.07	321.82	319.93	323.56	316.8	314.66	320.06	319.65	321.65
306.15	306.71	299.58	299.64	304.27	307.45	304.73	303	305.56	300.34	307.73	299.49	298.4	302.27	305.34	304.97	300.41	300.45	301.9	305.06	302.9	298.43	299.53	301.28	298.21	307.35	300.02	302.88	303.61	303.67	304.48	307.73	302.83	303.55	305.18	303.72	304	304.13	305.61	297.93	302.31	300.58	303.14	302.93	302.63	307.66	300.25	303.34	303.86	303.56
322.2	330.36	327.99	329.65	326.26	326.68	326.51	326.97	328.88	331.15	329	326.86	328.55	324.71	325.47	330.69	329.06	327.64	326.46	325.06	325.52	325.59	324.86	326.12	327.38	326.5	327.41	324.98	325.75	327.5	326.36	328.08	329.68	326.57	320.93	326.25	328.79	320.61	323.64	327.7	334.38	328.06	330.81	331.45	329.5	332.1	326.47	332.34	329.87	325.79
310.61	310.47	309.4	311.43	312.39	309.99	312.81	311.07	311.34	302.87	311	309.23	310.69	305.72	308.49	308.98	311.23	307.44	308.5	308.76	313.91	309.54	308.64	311.46	307.25	303.99	306.42	309.28	309.7	306.16	310.98	306.59	307.9	307.78	308.02	311.84	307.28	311.49	309.01	310.72	306.85	305.95	313.51	305.28	308.92	306.16	308.99	309.12	305.66	307.58
315.22	317.25	310.22	314.69	317.96	312.6	317.38	313.73	317.92	321.64	310.76	317.39	313.61	314.06	320.63	314.03	315.11	314.27	315.05	311.39	314.61	316.45	316.35	315.07	317.01	318.68	315.36	315.54	314.77	310.94	315.85	318.78	316.73	312.01	313.82	314.66	317.21	313.86	315.23	316.81	314.09	314.14	312.95	315.9	313.88	310.6	321.63	311.65	317.37	318.45
302.9	307.78	303.62	307.29	307.52	303.51	305.25	309.39	303.59	306.93	302.62	301.09	301.68	300.15	305.84	298.51	300.19	303.11	302.89	302.11	304.27	308.03	303.23	302.44	307.11	304.42	302.75	308.96	304.51	302.52	301.37	307.83	299.11	300.18	305.86	300.81	300.79	302.08	304.05	299.73	301.11	302.45	306.36	303.91	305.46	306.19	301.15	308.03	302.79	307.68
296.09	297.85	292.72	290.94	294.72	294.04	295.67	295.57	299.49	292.42	294.74	295.2	292.28	294.4	298.94	287.18	288.76	298.65	299.3	298.2	287.72	290.67	296.92	294.92	297.09	295.81	294.1	293.05	292.47	290.1	291.6	293.67	293.74	295.36	296.27	295.23	291.24	289.67	295.29	294.96	294.02	296.64	295.11	291.62	298.54	293.91	295.09	293.51	288.27	287.46
314.86	316.81	312.55	312.79	320.26	314.84	319.19	310.99	315.93	316.09	312.24	315.78	314.46	314.37	316.43	312.91	313.61	316.37	311.31	312.67	314.62	314.09	318.18	316.46	313.12	317.29	317.26	314.08	315.53	314.75	318.8	311.67	315.92	319.43	313.44	317.65	311.4	318	310.87	315.43	313.43	318.23	311.39	314.83	313.2	317.49	313.6	315.94	312.75	315.47
314.2	305.17	312.03	314.21	312.9	315.28	306.16	314.79	311.37	311.46	311.75	313.2	309.26	310.32	314.14	312.76	311.82	309.67	307.56	309.83	315.2	314.68	312.55	314.93	310.22	308.48	309.21	310.88	316.66	312.56	308.16	312.33	311.96	312.54	315.05	318.18	313.28	308.78	313.65	312.93	312.58	310.96	313.42	311.7	307.53	314.71	311.1	311.82	314.32	309.18
309.6	304.97	306.09	301.8	306.08	304.09	304.17	300.14	303.3	302.58	301.95	303.11	305.6	304.06	301.51	308.06	302.65	303.62	302.71	300.66	306.57	305.56	304.05	301.96	300.17	301.05	302.4	301.17	301.76	300.15	302.92	306.46	303.97	300.96	305.05	303.79	302.51	301.7	299.87	303.52	303.58	301.56	299.74	301.12	304.8	302.18	302.91	302.21	301.66	306.6
307.07	309.11	310.19	312.27	306.76	303.11	306.53	305.69	312.43	307.92	302.89	306.01	300.11	308.09	305.7	302.96	306.86	307.28	310.78	307.67	308.97	304.59	307.07	310.05	306.38	303.97	308.2	299.71	308.22	306.27	303.45	304.57	303.15	306.29	307.33	304.9	305.08	309.28	302.92	306.95	310.79	305.48	306.54	307.61	303.37	312.83	301.73	308.44	309.89	303.82
296.74	290.07	292.24	294.11	295.55	293.63	290.88	293.46	298.03	299.2	296.66	290.3	295.86	294.04	294.12	293.53	293.5	296.47	296.2	291.3	292.9	294.56	292.52	294.28	297.46	290.54	292.79	294	292.1	291.83	293.52	295.17	292.31	291.48	290.51	295.94	291.96	292.05	290.38	293.33	295.41	290.69	288.89	293.81	290.83	292.58	297.51	292.67	293.91	299.74
292.55	293.08	291.7	293.53	295.44	292.4	297.27	294.17	292.64	293.92	297.89	292.62	294.03	293.2	295.48	288.39	294.18	296.24	298.15	293.01	296.56	295.41	296.8	297.83	293.41	299.11	294.43	294.08	298.42	295.06	299.45	294.66	288.55	291.86	290.06	296.29	292.79	291.77	297.23	299.58	297.46	296.43	293.37	295.36	292.02	293.9	293.06	297.45	291.63	294.47
300.64	303.37	300.92	306.19	301.11	304.22	311.04	305.33	297.49	298.16	299.87	305.63	304.2	303.01	304.29	298.69	304.86	307.8	305.06	301.72	306.11	302.02	303.05	301.28	299.97	302.05	302.96	303.51	305.78	307.15	308.82	305.37	302.9	299.51	309.03	305.08	308.55	301.39	299.4	302.35	307.5	300.8	297.04	301.29	298.85	308.01	304.22	301.56	303.17	303.76
304.46	301.87	302.07	306.61	296.92	302.96	299.39	302.32	303.39	300.41	303.59	304.93	301.92	302.96	304.88	300.3	303.22	300.11	308.63	304.91	306.73	301.31	306.13	301.77	300.15	301.51	299.32	305.94	306.6	297.77	300.9	304.79	302.67	298.8	307.34	303.35	305.91	299.61	300.33	303.26	302.37	300.44	299.81	295.69	303.09	300.55	306.76	298.64	302.87	299.47
306.8	306.68	308.82	305.64	304.54	302.23	306.43	301.26	303.57	304.62	307.75	309.37	308.37	304.86	304.65	311.71	305.14	300.21	309.19	305.02	304.69	305.62	304.29	307.26	304.67	307.78	310.31	307.14	305.76	303.71	305.91	302.02	311.43	307.22	307.13	304.93	305.04	307.28	305.83	306.93	304.36	305.75	307.75	309.03	304.36	304.49	303.44	303.58	304.77	307.12
304.14	311.64	310.21	307.03	310.7	310.18	308.34	310.72	306.78	308.2	306.2	304.91	309.18	307.52	303.93	305.14	310.76	305.57	306.54	308	308.02	308.59	309.45	310.65	310.7	309.91	312.79	313.32	303.91	305.31	309.47	310.08	310.82	311.53	305.73	306.07	303.18	306	310.64	302.66	308.78	307.06	306.24	308	305.87	307.28	308.11	312.32	305.88	310.86
297.56	300.92	299	302.55	305.81	302.9	301.01	302.22	300.48	302.89	301.36	302.3	297.61	301.58	303.38	298.91	299.14	303.06	302.36	301.98	297.32	302.05	301.81	296.36	300.98	303.45	303.69	298.48	301.11	297.76	302.36	298.56	300.8	300.8	299.66	296.31	300.35	304.14	303.65	297.37	300.28	300.93	300.62	302.71	297.87	300.01	298.65	307.18	305.82	300.57
305.13	305.1	303.96	307.88	304.92	310.09	307.2	311.26	306.89	307.46	302.5	310.72	311.1	309.76	305.58	304.99	308.96	308.85	308.83	305.45	310.34	308.27	311.71	303.03	308.5	305.45	308.97	309.09	306.52	308.28	308.07	304.95	307.54	305.37	304.74	309.35	305.66	308.42	305.01	307.91	310.05	305.63	310.29	306.62	306.54	308.13	305.81	305.62	303.88	307.38
323.18	320.28	325.04	326.14	329.19	322.3	325.29	323.85	324.74	325.2	324.97	326.25	326.22	322.96	319.28	322.61	322.19	322.31	323.41	317.44	325.81	324.93	326.18	324.13	325.08	326.88	324.07	326.09	325.36	327.14	324.99	322.74	323.43	324.36	324.23	320.37	329.43	325.8	323.65	324.59	326.27	330.82	324.06	327.64	325.69	323.06	325.23	326.26	323.56	321.74
314.41	307.77	315.52	310	309.65	312.32	312.85	314.44	311.74	312.36	316.8	305.89	314.8	314	312.74	312.8	308.4	310.08	317.74	310.58	311.19	311.69	310.34	315.1	313.15	310.03	312.32	307.18	312.87	313.28	310.95	314.48	311.82	313.72	311.24	313.27	313.93	313.81	307.23	310.25	312.04	309.02	313.71	311.44	311.6	312.25	311.26	310.71	312.73	307.68
311.23	307.04	306.16	307.78	308.46	304.56	309.63	306.17	308.83	311.65	305.56	313.18	311.55	306.47	310.25	305.55	308.73	308.69	306.01	304.38	303.27	305.09	302.45	311.75	308.6	310.31	312.14	307.64	304.26	304.96	309.76	310.53	303.76	305.02	313.08	309.6	310.62	310.39	305.26	302.94	307.03	307.9	312.07	304.14	310.5	310.81	306.63	308.2	313.8	306.93
292.55	293.95	293.7	296.99	292.49	294.46	294.62	294.65	295.37	295.08	297.91	294.31	297.12	290.86	292.38	296.04	296.72	293.6	293.05	295.54	296.84	294.49	295.77	298.18	299.21	297.9	294.66	295.06	292.31	290.37	295.03	298.15	295.08	300.32	300.65	294.12	290.89	298.41	299.47	296.23	292.03	297.71	297.05	295.22	295.36	296.73	298.37	293.66	294.44	297.81
315.94	316.51	317.91	318.68	319.77	314.21	326.12	319.22	318.4	322.49	316.64	316.91	320.07	314.56	316.67	317.18	311.73	317.12	316.2	319.59	318.99	318.37	319.77	318.63	320.93	314.33	320.66	323.5	314.01	316.87	311.64	318.93	320.14	318.29	320.96	316.45	313.93	322.71	322.55	318.49	318.06	318.86	323.44	318.27	321.02	316.28	319.24	316.62	317.63	319.41
294.41	299.14	293.58	300.59	295.78	296.35	290.48	298.18	289.85	292.26	292.27	296.83	287.93	304.13	292.22	296.47	291.89	294.48	297.33	292.73	293.88	294.11	291.5	293.73	300.98	297.33	294.53	293.93	300.58	294.87	295.49	294.22	292.11	294.73	298.77	294.61	292.04	299.68	289.99	292.81	297.52	298.68	298.18	299.99	294.06	296.96	293.42	292.47	298.4	297.46
324.31	336.04	324.46	329.03	327.2	328.2	325.06	330.92	329.4	326.28	324.95	328.63	329.19	327.71	327.62	326.14	330.85	324.17	328.92	331.16	328.99	330.61	328.45	327.27	334.61	323.89	330.42	331.73	328.45	332.35	331.85	322.55	331.17	327.38	326.69	330.56	330.2	329.91	332.49	332.99	322.4	331.09	326.93	330.57	329.83	327.68	329.57	329.27	325.87	324.22
317.01	315.25	313.81	318.75	320.77	321.39	318.6	318.12	316.96	321.78	316.65	318.48	313.02	315.75	320.04	322.03	313.61	314.38	317.48	320.74	315.56	317.16	312.87	317.02	318.96	316.53	318.65	320.71	316.47	318.12	316.01	317.87	316.32	316.37	315.55	314.09	316.22	314.57	317.72	318.05	314.79	305.91	319.86	312.12	315.08	318.83	317.25	317.14	320.29	321.59
325.22	327.5	328.66	326.45	327.09	332.01	322.83	329.07	331.86	327.51	334.03	334.25	326.1	331.72	327.9	333.91	330.33	329.3	329.21	331.59	326.64	329.7	321.21	327.95	327.41	332.47	330.02	330.13	323.56	326.45	330.03	328.72	327.53	329.77	327.92	332.36	324.78	327.41	330.31	328.39	326.64	331.11	330.79	333.46	326.82	325.24	324.42	328.98	329.29	330.4
306.7	304.98	309.97	306.71	309.88	308.77	304.88	306.52	304.69	302.63	306.21	307.44	304.56	303.65	307.16	301.31	313.15	303.18	302.26	302.12	306.46	306.91	304.42	308.43	304.68	302.82	306.69	308.54	304.89	301.83	304.37	307.61	305.19	304.7	302.92	298.35	303	304.09	302.32	304.97	307.01	305.9	307.62	307.31	304.68	301.97	307.28	307.83	305.64	307.45
318.46	319.43	319.85	316.96	316.65	320.73	321.72	321.97	318.74	319.16	318.97	321.82	321.59	316.59	322.21	312.79	319.21	317.8	317.63	320.05	321.67	322.69	322.99	321.92	313.63	318.28	319.74	316.73	317.57	320.14	323.82	318.74	318.71	320.18	316.14	315.38	322.17	317.19	317.72	319.94	317.52	318.51	317.76	314.53	317.55	313.1	319.09	316.39	318.38	322.87
317.4	315.79	315.62	315.74	314.28	313.59	311.62	313.57	312.18	313.14	314.33	316.89	311.22	311.26	311.72	309.95	308.56	309.93	315.98	318.26	309.91	316.61	313.29	312.99	315.77	316.2	314.08	312.01	313.24	315.37	316.39	316.73	310.61	314.38	311.33	312.07	310.47	313.16	313.6	311.8	317.16	313.31	309.8	314.8	313.15	314.31	316.8	314.46	314.36	312.91
316.78	313.13	316.36	319.86	307.29	314.56	316.1	312.6	313.68	313.79	315.64	314	312.41	311.42	315.16	314.69	311.56	316.57	314.29	316.57	312.29	315.07	317.66	312.99	310.53	313.35	312.72	311.73	313.48	315.49	311.48	316.96	314.84	308.89	313.98	315.54	310.04	312.83	311.01	311.59	313.5	307.68	313.88	314.15	311.35	308.92	318.84	315.14	315.25	311.16
321.46	326.62	322.58	326.21	327.04	324.46	326.23	326.38	324.27	326.5	327.71	325.94	325.4	326.04	323.07	326.93	321.22	325.1	325.75	323.9	324.73	321.41	324.64	325.47	325.19	326.79	322.75	327.56	329.18	321.39	322.2	324.8	320.85	326.52	323.78	324.06	321.75	322.8	324.71	324.17	324.63	328.66	323.27	324.33	324.51	322.53	326.41	322.65	326.13	317.88
300.09	297.23	304.18	304.31	300.11	306.06	306.01	299.89	304.51	301.98	304.69	305.11	306.47	303.59	302.36	304.34	299.49	303.09	307.14	305.6	300.24	306.31	302.55	302.97	307.54	305.87	310.59	305.67	307.29	302.68	308.23	305.42	304.19	309.13	301.06	306.6	307.36	304.69	309.18	303.88	300.48	300.97	303.65	305.59	306.41	303.86	305.38	310.62	309.89	306.27
305.91	305.19	303.08	306	298.95	304.86	300.63	302.63	300.22	304.85	303.63	305.51	303.46	302.64	306.58	302.07	303.3	301.2	297.48	297.18	302.68	297.29	301.84	305.28	308.19	299.35	306.14	299.16	301.85	303.04	301.3	304.67	300.31	301.68	304.91	303.71	299.97	308.01	300.35	299.12	300.51	301.89	300.67	301.43	305.61	302.92	304.07	304.74	302.85	302.87
312.05	315.65	310.78	314.43	314.1	316.37	309.52	315.18	314.86	313.48	311.61	314.36	313.17	313.91	313.02	318.3	314.43	314.16	312.57	315.48	312.79	313.53	312.56	315.02	307.96	309.81	312.91	313.74	317.03	314.8	309.86	314.28	309.03	314.52	309.21	314.31	311.45	311.9	311.54	317.2	313.89	310.05	313.31	311.38	316.32	314.23	314.11	314.51	317.14	311.61
330.17	323.73	327.35	326.71	330.2	326.07	329.78	317.61	328.21	326.77	326.7	326.32	326.12	329.57	326.8	328.7	325.95	323.37	324.83	330.03	319.89	323.97	323.2	327.77	327.22	329.62	327.49	326.1	325.85	325.52	324.8	326.59	325.46	327.89	326.69	330.68	326.35	325.46	328.11	324.37	330.32	322.58	328.95	335.9	323.96	327.4	327.58	324.24	329.8	329.57
307.95	304.26	303.28	302.84	297.42	301.56	306	304.18	302.79	302.65	299.98	304.61	302.54	304.12	312.53	302.49	307.23	302.99	298.09	308.4	302.59	308.82	304.66	296.87	305.35	303.47	308.05	299.76	303.6	307.91	306.66	305.3	305.06	303.51	303.29	304.43	304.7	304.92	305.02	303.35	303.64	302.79	310.32	299.46	300.65	302.43	307.72	307.18	310.38	307.63
307.96	297.1	299.95	306.04	302.55	304.61	302.67	303.25	305.61	302.86	307.29	305.23	300.32	300.47	301.09	300.33	302.47	306.28	299.76	303.21	301.04	307.56	300.96	300.77	306.02	304.19	308.18	304.78	300.6	302.9	303.58	297.89	302.74	303.62	300.38	303.95	299.9	301.72	306.61	307.86	301.44	303.91	304.06	300.31	298.12	303.23	303.37	301.91	307.94	303.26
311	303.15	304.95	307.39	306.1	312.26	307.13	307.63	307.8	305.59	308.05	305.87	304.72	311.69	306.62	308.35	308.88	303.54	310.13	306.43	308.26	308.54	306.89	308.05	304.49	307.07	305.03	307.81	309.23	309.16	308.28	310.84	307.16	310.63	308.97	307.43	305.38	305.62	304.5	307.49	306.59	307.26	314.21	304.92	308.42	309.2	311.3	313.86	311.23	303.15
310.65	311.92	310.51	316.68	305.95	311.03	309.83	308.25	306.4	308.47	311.1	309.02	311.33	312.66	315.06	313.48	316.45	311.39	312.77	316.32	314.73	310.08	313.9	310.94	311.08	310.75	314.21	309.94	314.12	310.9	312.78	310.83	312.5	311.76	311.85	310.9	312.9	312.38	311.85	306.75	311.72	316.49	310.07	314.22	310.86	312.23	312.3	310.29	315.81	313.7
307.43	303.16	306.42	301.13	306.85	306.45	309.23	304.29	304.36	301.16	301.76	301.77	299.66	308.73	307.72	304.12	303.27	303.03	302.1	303.02	299.19	303.63	304.06	306.23	304.04	303.54	297.45	305.3	299.96	300.57	308.6	307.04	300.84	300.45	303.47	304.94	303.46	310.76	300.75	303.74	301.01	301.88	302.41	298.05	305.36	307.67	307.47	303.08	305.02	301.33
309.25	304.85	302.59	303.78	307.64	303.77	305.48	307.36	304.66	306.04	300.93	306.91	308.06	308.62	307.2	306.44	303.41	304.79	302.48	304.98	305.51	304.61	310.67	301.48	309.54	303.01	309.75	309.68	302.9	307.32	304.53	301.51	305.42	302.64	299.83	303.88	308.02	305.98	302.98	304.84	305.48	306.88	306.73	303.26	306.86	302.6	306.71	310.43	304.58	303.43
323.64	329.58	326.72	324.89	326.58	320.58	326.06	323.41	329.38	321.75	323.27	323.73	324.02	325.67	322.44	330.38	324.43	329.79	327.88	328.8	323.24	330.16	327.72	329.2	323.26	325.83	323.53	324.2	328.01	321.22	325.36	325.25	326.76	324.67	327.45	321.79	323.64	322.03	322.73	322.07	329.95	327.27	327.84	325.69	322.54	322.4	326.31	327.32	326.76	326.79
307.8	303.78	302.65	306.86	308.78	304.99	306.41	310.07	307.1	309.1	303.12	304.95	300.58	308.7	304.86	309.33	307.31	309.21	311.06	308.8	303.87	308.59	309.93	306.41	307.16	303.63	304.15	304.64	305.23	301.93	306.85	302.63	307.14	307.26	306.46	299.04	304.44	307.77	302.58	302.11	307.28	305.88	301.17	303.97	309.03	302.24	306.01	303.41	307.23	306.98
307.6	313.64	316.96	311.67	311.07	311.39	307.52	312.77	311.39	311.14	315.96	313.16	305.97	314.52	313.51	311.2	310.88	307.83	310.15	314.25	309.69	313.02	309.25	317.91	311.31	313.17	307.35	311.38	313.29	307.71	311.77	311.28	313.24	314.17	310.59	313.78	311.01	313.35	316.68	311.89	312.01	319.24	311.58	310.11	313.31	308.93	312.27	313.72	315.68	309.65
314.75	316.21	314.22	313.97	313.02	317.92	315.8	315.9	313.96	316.59	318.4	310.51	312.08	313.69	316.81	317.42	314.3	316.85	311.39	311.41	312.52	313.25	318.54	315.36	316.41	310.65	312.52	317.75	313.26	316.94	316.25	315.43	316.66	315.51	313.03	310.82	316.04	317.24	314.28	316.98	314.71	313.14	318.21	316.19	313.71	314.15	313.56	318.61	311.62	313.28
293.36	290.9	288.77	295.82	290.52	300.6	294.39	291.79	289.64	297.06	292.54	293.82	291.97	290.42	291.42	290.95	293.74	295.12	296.31	294.12	296.7	287.2	296.74	294.6	290.63	291.36	300.09	296	285.1	291.77	287.8	292.8	291.1	299.05	296.81	290.72	295.42	293.41	295.11	294.06	293.81	295.48	290.77	292.68	292.02	292	292.05	289.97	293.21	290.76
305.44	308.68	306.94	309.17	305.35	309.63	308.38	302.83	302.34	303.02	307.3	303.71	305.35	301.34	305.94	302.75	310.91	307.06	306.17	304.46	308.91	306.89	300.44	306.02	306.7	308.36	303.59	306.66	305.47	305.8	306.22	305.66	303.02	302.49	307.27	306.78	307.1	305.28	307.63	306.35	306.41	307.15	305.54	308.28	300.88	301.58	311.92	304.68	307.36	304.42
303.66	303.94	305.8	306.58	304.03	296.46	304.36	303.45	307.08	303.68	301.31	308.43	303.56	304.59	304.53	302.36	308.13	306.53	304.07	301.69	299.13	307.92	306.74	302.2	306.04	304.62	304.16	308.09	304.67	299.87	305.55	306.47	303.04	303.76	304.54	301.85	307.16	304.73	309.86	305.96	305.91	302	301.53	305.82	304.4	300.4	306.6	301.38	305.83	306.81
300.27	302.88	302.76	302.4	303.44	300.51	303.28	298.84	302.27	302.34	306.03	302.53	304.82	308.4	298.85	305.26	302.94	303.64	301.28	307.43	304.62	303.44	299.19	300.29	299.85	301.26	299.92	298.69	301.99	303.21	304.87	304.18	304.02	300.67	302.71	302.17	301.49	297.74	301.33	300.58	297.83	300.9	304.85	304.18	303.66	296.41	302.94	307.12	304.06	312.19
314.45	317.11	317.47	319.56	315.44	314.69	314.19	314.05	318.45	313.86	314.5	315.18	316.14	312.16	313.13	317.68	313.11	318.64	315.02	311.5	313.93	315.04	314.55	310.77	317.1	310.37	316.18	314.56	313.35	316.79	318.34	315.15	314.01	318.68	315.56	312.68	314.1	313.19	320.43	317.64	320.7	314.17	315.93	312.19	313.46	312.35	317.57	313.85	313.92	314.57
303.76	301.61	299.18	301.62	304.36	301.23	305.79	300.45	302.58	305.64	305.31	303.03	304.17	303.75	304.68	302.82	300.86	300.99	303.33	303.14	303.52	304.62	300.36	304.91	302.44	302.91	303.3	307.01	307.1	301.08	304.54	299.47	303.27	307.73	308.96	301.74	299.59	305.09	306.2	301.82	302.24	298.15	301.12	300.71	307.81	306.95	301.56	299.97	298.9	301.59
317.66	319.41	319.42	312.74	312.54	319.25	311.73	318.45	317.84	315.08	314.36	318.6	319.96	312.15	318.63	315	316.7	313.26	313.22	317.11	314.66	316.31	310.63	314.27	314.8	314.39	313.84	310.56	314.45	311.8	318.36	320.11	319.38	317.06	311.64	316.6	317.92	311.4	318.05	317.26	317.63	313.33	313.43	316.18	314.18	317.04	319.12	323.71	317.87	314.8
304.67	298.98	303.57	305.94	308.82	304.71	312.71	305.19	303.79	310.13	300.19	310.77	306.23	303.17	306.05	304.05	303.68	307.06	307.64	304.59	306.64	310.53	312.27	310.76	307.85	308.2	306.25	305.26	307.17	308.51	305.65	307.33	306.76	308.6	304.06	308.75	305.08	310.16	310.76	304.59	306.41	308.96	307.12	301.06	310.3	309.96	306.06	310.37	303.49	304.94
304.09	306.74	309.87	306.81	303.33	307.21	301.16	302.28	305.09	300.13	303.31	307.83	296.98	302.44	303.43	304.42	298.75	301.32	307.01	302.15	304.48	300.86	303.11	302.42	307.85	305.98	303.43	307.3	301.39	309.95	300.25	307.3	302.71	305.82	299.14	305.87	301.6	303.44	305.86	301.68	300.86	300.28	305	306.73	302.43	301.95	298.61	304.1	303.21	304.02
291.18	293.68	295.02	295.48	298.61	299.74	296.91	299.11	297.69	298.63	296.18	296.2	301.97	296.4	295.46	293.4	297.95	294.58	301.32	296.23	300.61	292.36	297.48	294.18	297.09	296.19	292.05	294.73	296.62	296.61	302.92	291.38	290.19	297.92	295.68	295.03	297.83	294.88	301.11	296.36	294.71	294.61	294.66	297.77	295.09	295.12	301.41	301.25	302.01	300.16
308.02	303.62	304.95	303.21	299.74	303.48	305.46	303.02	300.69	302.24	307	305.44	307.18	298.34	300.15	302.72	305.5	297.97	300.32	302.05	304.64	297.78	301.59	303.5	303.35	302.12	297.7	306.7	304.36	296.66	304.02	301.03	301.42	302.38	306.07	308.86	302.18	303.75	301.42	301.64	296.87	302.39	303.2	302.29	305.92	304.16	299.7	298.65	302.01	304.61
327.26	328.47	329.09	328.79	326.74	321.64	330.21	326.52	326.85	333.04	326.15	328.71	328.04	326.77	326.06	327.54	326.5	326.65	327.74	325.67	328.1	324.04	326.39	329.39	325.95	321.87	330.26	329.26	324.23	329.01	328.45	329.15	330.06	330.58	327.35	324.71	327.41	332.32	329.42	327.92	331.7	325.88	332.2	325.39	325.34	325.63	329.52	328	325.84	327.15
303.76	299.05	304.68	302.96	304.74	304.45	303.72	307	301.88	304.7	302.39	304.47	303.78	296.3	301.16	301.62	302.42	306.03	300.83	306.85	302.51	301.33	302.58	298.76	301.83	303.75	299.38	306.17	301.33	303.96	299.65	304.04	306.77	303.72	302.25	300.41	301.03	301.52	300.14	309.4	305.93	304.47	303.82	303.76	304.69	303.45	305.08	306.34	303.6	301.53
316.09	312.18	314.8	317.68	312.26	314.39	320.29	319.54	319.34	315.8	314.54	311.37	309.43	316.01	315.73	316.3	313.49	314.35	316.85	318.4	314.06	309.75	312.74	312.29	315.16	313.55	318.56	316.66	311.43	316.19	316.23	314.92	319.22	313.81	317.34	314.87	311.85	316.79	316.09	318.22	317.09	314.08	315.09	315.1	321.38	310.73	320.62	316.54	311.55	314.18
312.51	312.59	314.2	309.9	317.48	315.1	314.48	317.09	313.76	315.99	312.29	310.59	309.46	313.8	309.19	308.57	310.47	314.57	313.77	309.42	312.2	312.64	314.16	307.22	310.57	316.62	317.43	313.25	311.88	313.02	314.21	311.51	310.37	315.21	319.41	306.78	318.71	313.87	315.44	311.26	314.32	316.24	314.51	308.14	317.07	315.77	312.58	315.16	311.19	315.01
318.83	316.48	317.17	319.24	320.4	320.65	314.67	315.88	315.17	313.25	312.01	318.53	316.99	316.37	323.02	314.42	316.08	319.02	316.2	324.96	314.93	316.99	316.3	316.24	318.31	314.97	319.62	313.64	314.3	313.2	313.63	314.48	319.41	314.84	317.4	318.62	318.61	311.85	313.93	318.35	315.33	318.63	320.74	321.19	315.09	314.63	317.04	319.54	318.75	317.41
322.81	318.87	315.33	319.4	319.13	322.12	317.93	316.42	317.97	317.42	318.35	314.59	318.41	316.7	317.19	320.81	315.19	317.77	317.36	317.22	321.39	318.04	315.98	320.94	312.64	322.45	321.46	315.42	315.36	319.26	319.6	318.67	315.34	311.58	314.49	318.18	318.98	322.29	317.82	317.74	320.32	317.9	314.91	312.71	319.55	315.88	319.02	318.4	313.2	321.97
306.28	305.13	302.4	312.86	300.88	306.66	305.05	304.61	305.05	310.63	306.99	304.74	306.33	306.47	305.21	307.82	308.06	310.13	306.37	308.07	308.26	301.65	304.08	299.37	304.82	307.86	301.41	301.27	306.98	306.53	302.31	308.49	303.33	305.13	309.71	301.47	305.83	304.79	310.49	302.8	302.58	305.64	305.22	302.84	308.42	307.99	301.82	300.89	297.95	307.43
303.83	301.94	307.89	305.85	297.61	300.04	300.76	303.13	298.33	304.04	303.03	303.6	299.62	303.15	300.39	301.2	298.6	303.84	303.69	303.8	303.51	302.6	306.53	302.85	301.99	306.01	301.95	296.91	300.75	299.23	300.28	309.87	301.35	306.26	298.8	307.92	298.7	300.48	305.13	303.99	300.77	303.45	303.35	303.69	303.52	307.7	297.79	303.59	299.4	308.44
288.81	293.3	296.05	294.68	296.8	291.13	294.78	299.69	292.88	297.12	297.04	296.81	299.26	295.77	298.26	292.62	294.01	293.94	294.65	292.9	295.27	296.38	292.94	297.37	293.94	291.33	292.13	300.03	295.17	294.84	294.61	295.62	292.64	292.16	288.8	293.89	290.83	290.71	294.34	295.34	298.12	295.11	292.29	292.27	295.25	292.59	292.07	294.59	293.39	295.34
311.79	308.36	301.03	311.29	311.17	313.96	307.43	306.36	302.85	308.36	306.35	304.34	306.45	305.58	308.89	311.72	309.62	308.44	306.37	305.38	307.41	310.39	311.62	312	307.68	304.19	307.79	310.9	312.82	305.67	303.68	305.03	306.07	309.28	308.03	304.5	308.25	307.99	305.91	306.2	301.83	314.74	308.47	309.9	308.9	311.02	301	312.45	308.82	308.14
314.23	321.82	321.23	314.72	318.19	324.48	322.76	316.9	317.14	322.37	320.07	320.62	318.39	324.82	320.46	320.69	321.11	321	314.4	318.51	322.64	319.6	324.63	314.65	321.38	318.53	318.89	318.03	319.11	320.09	317.85	322.11	320.21	319.67	318.86	318.21	320.06	321.51	316.43	313.75	320.23	318.13	318.09	313.47	318.7	318.76	321.9	325.25	322.48	319.82
328.63	319.65	324.25	325.61	322.01	326.31	324.96	325.41	320.58	323.42	322.79	322.02	324.82	326.27	326.67	321.68	330.82	324.07	323.26	326.38	325.88	331.27	326.17	325.92	319.8	322.73	322.56	327.31	326.58	322.83	327.13	325.4	326.68	322.37	327.34	324.96	329.48	320.86	326.36	325.25	329.53	326.05	327.1	327.37	324.42	325.97	325.55	328.59	319.82	327.86
312.54	314.18	310.92	312.14	316.85	316.58	309.01	311.01	313.47	311.89	315.19	310.76	312.16	315.15	315.84	315.39	313.57	310.16	312.4	314.66	313.38	312.19	312.07	318	313.04	315.34	311.15	313.28	310.11	315.85	315.91	315.96	311.89	311.69	313.51	313.03	310.24	316.81	310.78	316.12	311.57	314.55	314.92	309.33	313.64	317.18	320.83	314.59	314.62	314.77
324.47	323.14	329.34	327.75	324.58	329.43	326.46	324.76	327.07	328.31	324.7	322.86	320.35	324.92	325.04	323.31	328.82	323.94	322.79	321.89	324.01	321.86	322.07	321.33	327.39	326.24	321.58	320.99	331.04	324.78	324.78	326.15	326	322.59	329.98	324.92	322.21	326.22	324.17	324.33	322.9	328.11	320.49	324.56	323.74	322.38	323.43	325.35	324.89	325.28
320.57	327.08	323.67	329.55	324	320.76	325.05	327.38	323.47	324.3	326.95	326.08	326.22	326.45	325.95	326.33	324.23	327.46	325.03	328.48	317.08	328.48	324.3	328.41	322.54	326.04	328.79	322.94	332.63	325.04	327.66	326.7	328.65	324.76	324.93	323.06	327.24	326.27	327.83	326.88	332.19	323.67	323.5	321.22	330.13	331.03	329.74	329.01	327.79	327.56
305.45	300.09	304.81	297.77	302.49	302.03	306.64	301.39	304.74	307.72	302.37	304.13	303.49	307.31	304.29	299.44	296.79	305.8	302.31	302.41	306.55	299.37	302.72	307.23	304.88	303.71	306.67	302.44	298.09	297.36	295.22	300.2	299.63	302.19	303.99	313.88	298.15	306.26	299.22	305.59	304.64	302.5	303.44	308.77	297.77	303.64	304.91	305.35	308.18	301.42
325.11	330.89	327.01	327.7	327.41	327.29	325.14	324.04	331.37	328.74	328.31	329.96	322.72	324.29	329.62	325.73	324.56	328	325.69	329.49	330	330.54	328.57	325.96	326.58	330.56	327.35	327.97	325.99	326.8	328.59	329.04	328.88	325.07	328.65	332.01	325.06	330.05	329.1	329.88	326.43	323.16	329.05	324.88	322.71	325.81	329.1	326.12	328.24	322.65
327.78	330.13	330.36	331.57	327.07	326.26	333.33	329.45	329.6	330.47	325.29	323.84	326.67	332.22	327.19	332.93	328.65	333.24	333.7	323.56	327.39	324.01	323.57	324.08	329.6	327.16	330.98	329.62	328.11	333.68	332.13	327.27	331.43	326.25	330.22	328.91	328.65	328.25	327.36	330.99	327.38	325.25	330.78	326.41	330.55	325.13	327.67	328.56	327.08	330.08
319.94	322.5	318.69	316.2	320.33	320.73	319.84	315.67	321.36	316.81	317.05	316.86	318.91	318.99	321.26	318.11	324.5	316.51	317.27	319.64	316.06	319.65	322.55	319.95	319	314.58	323.44	322.2	317.31	321.2	317.71	318.15	314.55	315.4	317.92	319.97	315.89	315.78	315.76	318.95	315.2	312.71	313.09	318.47	316.27	313.84	317.3	323.1	321.21	325.31
305.32	304.48	308.04	307.29	305.88	300.14	305.25	308.56	311.07	309.89	305.68	305.51	307.17	310.45	305.17	304.81	301.12	307.51	311.25	300.9	309.84	306.78	304.98	307.15	309.86	306.07	305.02	305.48	309.78	309.47	299.17	304.15	305.93	309.42	307.55	305.99	303.75	307.36	310.81	304.93	307.76	307.78	310.67	307.56	310.29	297.41	306.05	310.33	306.91	300.56
317.18	324.05	323.72	319.79	319.27	319.83	321.57	326.8	317.59	321.77	320.4	319.58	317.49	318.91	316.46	319.06	316.45	321.46	320.91	323.15	321.18	320.33	317.99	315.81	320.11	320.45	317.51	316.6	319.29	322.07	321.99	317.1	319.1	321.29	315.07	316.93	321.55	318.42	320.6	323.69	313.39	321.48	313.88	317.7	321.77	315.48	320.89	319.9	319.16	319.37
302.82	303.11	305.76	307.1	302.85	304.6	297.29	300.64	303.91	302.11	298.62	303.79	303.98	304.86	305.27	301.17	297.6	299.39	301.12	302.98	299.41	302.14	304.93	301.66	302.46	298.59	300.63	303.39	301.91	305.26	303.66	302.95	304.32	303.79	298.7	307.54	304.7	307.8	305.67	299.85	300.61	301.56	302.06	304.76	304.38	305	301.52	306.34	300.57	303.88
305.41	303.02	306.4	308.61	303.05	311.63	309.81	305.47	309.5	304.85	305.79	304.5	304.37	308.22	302.06	308.28	303.88	305.88	306.28	305.19	305.61	302.85	303.72	306.98	309.42	312.48	301.69	305.99	304.85	306.65	305.38	307.5	305.31	304.18	300.81	306.94	307.85	305.63	308.58	302.83	308.42	301.71	301.91	305.55	302.97	305.7	302.94	301.41	308.47	308.16
327.8	331.77	326.45	327.41	330.91	331.54	321.5	327.66	330.62	331.67	329.44	324.16	330.34	328.99	327.37	328.28	325.89	329.85	325.66	325.64	328.33	328.43	325.29	327.44	331.84	327.92	333.88	329.97	329.25	328.62	327.76	323.24	326.49	327.34	328.64	327.25	328.36	329.19	327.86	326.33	325.19	328.14	324.28	327.38	328.38	325.28	323.9	328.92	325.96	331.65
314.12	318.05	311.83	318.13	312.19	315.24	315.51	319.62	316.69	315.15	313.94	320.25	314.58	313.42	315.87	319.07	319.37	310.38	317.84	321.11	318.36	313.55	317.76	315.73	311.59	312.52	315.49	312.69	317.36	312.74	319.89	314.04	316.9	317.75	314.78	314.92	320.43	317.26	318.65	317.47	318.04	315.44	314.46	316.55	319.69	318.52	317.6	312.85	318.14	315.16
297.97	301.57	294.67	300.55	299.29	299.49	297.11	298.08	299.31	299.4	298.94	295.1	300.41	301.53	303.5	300.19	300.43	294.47	297.66	298.47	302.12	300.86	301.11	299.25	299.78	298.16	297.32	306.1	301.25	293.73	296.39	295.89	301.16	300.21	298.74	299.85	299.74	297.77	300.59	301.15	300.04	294.82	298.38	299.23	293.96	299.19	298.76	299.41	300.32	305.04
314.19	318.39	317.21	316.16	311.2	314.69	317.9	314.54	316.13	323.78	316.74	317.52	316.57	314.69	314.28	315.48	315.81	318.99	317.81	312.17	317.07	316.97	315.62	315.57	316.12	315.99	320.74	311.24	318.83	313.64	315.96	314.11	311.21	313.28	323.71	314.29	320.92	315.08	316.32	316.39	315.96	312.58	317.22	311.04	309.54	318	316.45	313.4	318.6	315.96
297.77	298.36	294.08	297.36	301.56	301.25	300.18	301.07	300.03	302.28	304.65	298.46	300.38	301.05	304.28	298.08	303.29	301.82	304.54	295.53	295.98	296.25	301.21	300.45	301.39	297.75	299.8	298.8	298.07	297.85	299.44	299.03	296.03	304.85	297.38	297.98	300.1	301.68	299.52	301.47	302.17	301.91	303.12	301.17	296.88	302.23	304.51	300.42	299.91	298.36
313.55	311.69	320.91	316.4	316.66	317.24	313.11	318.05	315.56	313.06	314.02	322.18	314.39	318.03	315.71	314.36	316.45	306.85	315.47	317.94	312.06	316.37	315.76	313.71	318.29	315.34	313.62	313.25	314.54	314.18	317.16	320.2	319.39	313.06	312.56	314.43	319.36	315.28	319.54	316.04	312.53	312.09	320.49	316.2	313.86	316.42	316.37	317.11	312.28	314.58
297.7	300.01	288.46	296.19	291.15	294.44	293.53	295.9	292.98	295.46	294.58	297.01	297.65	294.17	296.59	293.45	298.55	297.95	295.97	299.04	292.11	289.82	297.52	295.47	295.13	296.96	293.69	291.77	295.4	293.76	297.86	293.87	295.24	292.03	293.53	295.88	301.75	293.09	288.93	298.24	289.76	295.71	292.9	292.45	299.41	293.02	294.24	294.34	294.42	293.17
321.66	309.67	318.27	316.91	315.56	314.21	317.19	315.12	315.33	314.59	317.05	311.75	316.33	319.02	314.5	311.74	313.9	313.9	316.49	312.44	312.52	317.07	313.76	313.94	320.16	316.6	310.38	314.32	315.24	316.07	319.5	316.2	317.74	312.38	316.71	316.96	312.45	315.93	313.65	315.63	317.63	314.47	314.89	314.39	316.9	317.23	313.51	315.9	314.34	315.91
302.49	303.91	304.31	303.21	302.94	306.81	305.73	307.37	300.87	306.41	305.18	301.75	306.03	306.97	301.9	303.32	304.8	300.17	302.14	299.54	300.28	301.74	301.39	298.31	299.19	302.68	298.92	300.81	303.59	306.9	301.89	305.23	304.72	301.66	305.57	306.51	303.32	291.84	305.02	301.93	302.19	305.55	308.31	304.72	301.47	298.75	308.63	299.03	302.92	303.84
307.54	303.78	310.8	308.34	306.62	308.92	306.05	304.47	307.44	309.6	310.61	309.52	310.66	313.34	308.38	305.9	306.78	306.61	310.39	307.98	308.06	314.84	308.55	304.3	308.62	307.98	309.66	306.33	308.73	311.19	302.67	312.56	307.38	306.85	307.11	307.94	312.09	307.37	313.64	309.88	308.97	305.82	309.9	306.05	306.19	308.63	309.08	304.66	305.91	307.91
319.1	313.17	313.67	311.12	313.3	309.62	316.93	314.43	315.33	314.72	312.83	313.32	316.69	314.15	312.31	313.22	317.53	313.38	315.23	314.89	316.45	317.51	320.13	309.58	314.76	313.88	312.81	318.31	310.52	313.23	316.43	316.99	311.71	313.99	307.26	312.92	313.81	312.92	312.48	313.48	314.26	309.13	314.66	319.58	314.82	312.43	309.65	317.12	312.63	317.82
309.46	304.47	301.41	305.19	307.36	303.2	305.03	305.84	306.48	304.53	303.25	303.06	309.78	302.24	304.58	305.72	303.32	303.76	302.94	304.14	305.98	298.81	301.84	307.35	307.18	303.18	302.51	310.45	300.3	305.42	300.94	301.2	304.08	307.92	300.51	304.12	304.71	303.36	300.07	301.36	303.3	300.68	308.6	300.06	304.14	305.3	301.87	306	304.73	303.08
311.01	307.09	308.77	303.93	311.28	305.9	310.73	313.81	306.26	303.43	309.02	307.21	311.48	310.36	304.11	306.42	306.62	310.98	307.01	306.55	311.55	309.19	309.55	309.25	303.01	302.16	307.59	307.74	312.45	303.11	312.54	307.57	312.33	310.81	304.64	304.45	306.8	309.04	305.31	308.57	302.79	303.17	309.87	306.22	302.89	307.39	306.69	307.75	301.7	307.73
320.34	310.73	315.92	316	317.29	313.49	316.02	312.12	313.43	312.54	310.55	309.53	312.47	313.06	314.23	318.14	313.93	316.47	317.62	319.11	310.35	314.62	308.18	310.34	314.72	314.73	314.24	313.39	317.2	314.47	310.99	307.85	316.77	320.06	314.81	315.42	316.17	307.31	310.39	309.71	312.83	314.17	317.07	316.41	316.83	312.68	311.31	316.01	311.53	314.93
317.44	312.43	315.17	313.55	315.69	313.51	313.29	313.93	318.6	306.69	312.86	311.52	315.7	314.02	315.68	311.04	316.62	309.71	311.73	314.73	313.17	311.35	314.94	316.67	317.85	315.35	319.05	314.68	316.28	312.36	317.5	313.1	316.48	316.02	318.33	317.1	313.88	315.94	313.79	312.46	320.84	314.42	315.22	308.2	317.75	313.08	319.02	314.93	312.6	315.07
313.3	311.12	317.01	314.06	311.56	311.65	316.28	319.61	314.24	314.67	313.17	313.68	321.34	312.34	315.71	319.03	310.41	314.16	317.55	308.99	311.83	318.03	310.97	313.11	313.92	316.42	319.87	312.7	311.81	317.53	311.15	321.8	315.34	314.81	314.11	315.67	314.41	314.05	318.14	313.92	312.45	310.66	317.64	317.6	313.74	310.83	315.56	316.96	315.04	313.99
313.72	317.35	314.44	313.89	318.36	315.13	312.89	313.81	314.31	321.07	315.13	314.91	318.33	309.61	320.8	313.89	316.7	313.38	317.99	317.79	321.69	320.65	318.57	316.75	318	312.45	319.68	314.01	316.71	313.95	310.89	316.21	318.09	315.87	316.4	313.48	314.71	317.19	315.22	311.81	312.15	318.17	317.87	313.43	314.9	315.2	318.39	315.25	313.34	312.29
306.83	306.73	300.29	299.52	306.94	305.86	303.66	301.78	300.38	303	301.86	302.23	299.87	300.75	293.23	296.48	302.5	301.86	306.58	303.85	301.58	304.8	296.68	301.55	303.09	308.15	309.32	305.69	303.85	303.4	300.37	305.58	300.88	308.24	298.33	302.22	301.83	301.25	305.25	299.17	296.89	301.54	302.55	298.3	306.76	304.65	301.22	304.18	301.43	304.24
312.1	303.43	309.22	303.74	307.39	304.73	302	305.35	301.32	305.82	307.2	308.79	308.6	300.77	306.86	303.28	304.32	305.31	308.46	310.17	307.87	304.24	300.11	307.91	304.75	308.53	302.43	305.86	301.79	306.61	305.2	302.73	303.61	307.8	301.83	302.12	303.61	302.22	307.81	305.87	308.39	305.45	300.89	305.25	305.46	303.84	301.93	307.59	304.77	304.55
316.19	315.79	313.76	312.82	311.08	312.27	310.88	314.85	317.39	309.04	315.5	309.2	310.54	314.88	315.73	315.45	314.34	310.86	313.64	312.46	314.78	306.65	312.99	310.06	310.4	311.17	311.11	310.01	316.11	310.37	314.31	316.78	310.37	311.34	311.4	312.15	310.51	311.42	309.37	310.96	313.34	314.99	313.11	308.93	314.59	315.84	309.76	312.23	315	312.66
321.2	324.78	325.18	327.17	328.3	325.49	324.79	325.25	323.9	325.37	328.97	326.89	323.59	327.89	331.58	323.53	327.47	324.31	325.92	327.75	322.97	329.13	327.56	323.59	327	327.25	327.65	326.59	330.34	328.72	327.08	327.57	323.52	322.78	328.4	327.94	329.58	326.49	331.21	330.16	324.57	325.32	326.33	324.14	326.92	328.51	333.34	329.46	327.1	323.5
301.28	299.36	295.09	290.77	290.87	297.14	297.48	291.64	294.42	291.17	291.31	297.48	294.11	289.8	296.83	298.58	292.97	299.18	292.5	294.1	296.18	293.95	296.68	295.79	292.81	291.49	294.49	289.45	291.91	291.72	296.8	290.76	298.17	296.16	294.97	290.92	291.97	294.52	291.64	296.15	295.1	297.09	294.85	296.09	296.49	299.72	298.63	291.77	293.49	298.28
310.67	307.78	312.31	309.12	303.44	312.56	305.3	310.81	307.23	305.63	306.41	307.17	303.82	306.7	310.31	304.33	308.58	305.25	305.64	309.01	310.06	301.39	308.77	307.72	310.24	306.81	310.51	305.03	303.74	305.7	303.44	307.98	305.86	308.61	307.97	307.11	306.7	304.69	307.4	310.49	305.41	310.05	307.1	309.52	310.45	311.02	306.4	311.77	307.4	308.4
302.48	306.56	307.58	305.54	300.45	305.25	306.34	301.99	303.75	303.89	308.61	306.64	301.11	301.17	299.54	305.64	302.35	302.15	297.57	307.66	306.87	299.79	300.33	308.36	304.21	299.98	304.07	302.99	307.51	302.75	300.41	304.98	301.93	302.59	306.67	303.88	305.08	309.58	305.08	303.38	303.12	298.76	303.39	299.5	300.5	305.89	302.93	305.55	308.8	306.21
318.2	314.18	313.28	314.89	319.93	312.23	313.68	318.32	317.29	315.06	317.3	313.97	312.13	308.7	315.61	319.46	315.37	313.19	316.08	313.02	316.35	311.3	315.44	313.29	317.39	317.48	311.35	315.95	315.21	314.68	313.72	310.04	311.66	311.87	310.47	320.57	313.02	315.13	316.8	314.52	312.99	307.87	306.87	317.14	315.82	311.43	317.2	314.55	312.62	316.65
309.08	314.38	312.75	312.83	311.41	315.64	318.32	316.53	317.86	309.81	316.9	311.35	314.28	313.56	305.78	310.76	314.74	314.17	313.46	312.14	312.99	312.79	309.78	311.74	312.14	310.88	311.06	316.03	313.2	312.81	310.28	314.08	315.15	313.97	311.35	314.07	313.97	315.48	311.44	312.49	315.95	307.31	315.6	309.18	314.71	311.76	309.69	312.17	315.79	311.84
311.18	313.25	310.53	311.93	317.34	311.49	318.32	321.11	317.28	310.38	315.57	318.3	316.67	311.01	313.76	317.24	315.13	314.43	313.71	314.41	313.64	316.87	308.95	314.7	315.29	321.48	315.66	317.66	314.76	317.44	315.32	311.73	316.07	318.84	316.12	313.77	317.67	318.4	317.4	313.34	312.15	320.37	319.19	316.83	317.21	312.6	316.39	313.62	316.14	316.39
299.43	303.28	301.06	303.44	301.38	306.38	298.88	299.49	305.36	304.83	302.46	305.91	306.45	305.95	303.65	304.72	305.4	302.17	300.81	304.64	309.22	305.13	302.56	303.24	306.69	302.66	300.2	306.24	302.99	306.15	300	298.62	304.37	303.11	306.91	306.14	293.22	298.74	304.98	301.58	310.42	302.21	296.89	302.81	306.28	304.98	299.69	300.72	303.69	304.25
316.93	312.38	314.61	314.86	317.08	322.74	322.02	320.97	317.29	323.8	315.55	323.11	311.76	318.75	314.38	316.39	314.92	319.53	320.52	313.64	318.18	319.35	316.84	316.88	317.69	314.13	319.85	320.71	317.21	319.03	319.06	319.54	319.22	319.6	317.94	319.26	322.19	321.41	321.3	315.23	320.24	319.11	316.75	322.02	317.02	317.51	321.5	316.86	317.44	316.31
315.1	317.1	311.97	314.45	309.32	317.36	312.03	314.67	316.38	318.84	311.82	309.93	317.45	313.68	319.18	312.52	313.5	317.71	311.05	317.52	314.79	312.35	312.06	315	311.77	312.54	320.6	316.04	315.76	316.78	311.57	319.18	316.03	314.76	310.07	319.29	315.72	315.23	318.26	319.02	315.08	317.39	315.43	307.67	311.88	316.76	316.12	316.25	315.8	317.34
301.68	300.13	297.45	301.05	302.95	302.38	300.28	297.79	301.8	297.51	296.27	298	303.4	301.74	300.32	298.66	296.43	298.3	296.55	304.71	300.23	301.64	299.08	299.3	301.07	301.65	306.23	293.01	297.29	303.17	300.38	300.64	302.66	300.77	304.85	297.45	298.23	297.66	299.1	302	302.75	299.15	304.32	300	300.03	303.64	300.8	307.08	298.57	304.7
291.27	296.73	291.92	294.11	300.51	293.8	293.75	292.23	297.88	289.4	299.01	292.34	292.41	293.07	286.84	298.74	295.29	293.49	295.52	291.62	292.41	289.32	297.49	295.36	292.35	292.39	294.9	294.67	297.34	293.45	289.45	296.92	293.17	295.94	288.95	295.22	295.7	291.93	295.47	298.72	294.32	298.5	293.8	293.5	291.97	296	292.96	294.71	291.62	295.27
305.81	301.58	304.84	300.45	306.88	303.83	306.07	306.28	307.88	305.51	305.62	307.33	306.41	307.66	307.78	303.28	302.6	305.27	303.44	299.76	300.37	306.33	300.45	304.03	301.32	303.2	299.91	303.74	305.09	304.4	303.17	302.52	299.79	304.11	309.19	307.98	302.99	311.61	301.98	306.23	302.52	304.79	303.43	300.27	300.41	301.75	305.5	306.4	303.89	309.08
318.18	314.21	312.88	314.3	313.71	319.3	309.47	318.87	314.57	311.12	311.25	315.19	317.76	312.64	318.1	313.21	317.8	317.04	309.9	314.94	317.67	311.49	306.67	311.81	316.34	315.92	316.17	316.99	317.17	317.33	319.64	322.64	315.37	319.26	313.53	310.23	312.75	316.62	313.63	315.78	317.98	319.47	321.84	314.94	311.69	317.38	313.66	312.89	309.82	314.02
307.7	306.67	309.56	308.54	310.47	305.73	309.26	311.18	304.48	301.33	307.08	309.35	309.79	301.51	302.12	307.6	310.3	308.52	309.5	307.02	308.9	305.34	308.85	309.77	310.35	307.16	305.73	309.21	298.64	306.51	308.72	307.83	310.3	311.71	303.75	308.9	307.28	313.05	307.17	307.05	306.38	308.6	306.89	308.73	313.19	311.01	308.45	313.54	307.99	305.76
298.1	300.95	303	298.53	305.36	299.85	302.23	299.19	299.16	294.91	295.58	301.46	301.27	301.81	304.68	301.62	301.8	297.18	302.85	301.72	298.09	301.18	303.18	301.23	302.39	305.04	296.12	305.12	302.71	296.96	301.68	300.55	300.81	298.1	302.77	299.59	298.51	299.79	302.07	295.55	300.51	299.52	297.61	306.68	298.18	305.69	301.33	297.84	301.49	298.24
311.7	312.67	306.25	307.08	302.15	301.04	307.9	308.56	304.58	306.68	304.03	306.7	309.95	306.54	309.55	309.2	309.78	307.13	310.4	309.21	310.75	301.65	313.42	307.15	306.43	308.4	301.93	302.79	308.55	312.35	305.47	309.27	310.93	307.27	309.79	301.53	303.91	306.86	305.7	304.2	302.08	306.4	305.84	306.57	310.72	303.06	310.34	306.81	307.62	311.83
313.51	314.76	316.7	310.5	311.8	312.27	310.06	312.14	316.27	310.31	311.86	310.96	313.63	315.62	313.17	313.14	316.73	314.33	309.53	310.03	314.27	313.35	312.15	309.7	314.19	312.28	315.6	312.85	311.38	311.36	306.92	310.44	310.32	320.65	316.29	317.28	313.57	311.81	312.99	318.61	311.64	312.03	316.3	313.32	313.31	315.78	310.53	314.65	309.92	309.35
307.33	315.23	314.13	312.95	318.01	313.99	309.58	313.3	315.85	312.08	316	316.46	317.29	315.63	310.17	312.84	311.12	315.25	315.22	320.34	313.6	311.9	312.25	318.08	310.87	312.59	314.07	310.34	314.34	319.07	314.93	313.93	314.51	311.27	312.53	316.93	314.94	316.32	316.39	317.67	315.81	321.06	311.91	317.67	316.33	319.31	313.85	315.7	315.43	317.01
317.97	313.68	312.93	316.46	316.46	319.99	314.18	316.52	312.11	313.35	315.63	314.21	314.44	315.66	314.23	312.25	320.22	314.67	319.27	311.56	317.77	316.62	318.4	316.47	318.67	314.27	316.08	315.59	315.43	317.39	316.3	320.73	314.07	314.78	319.03	320.64	318.75	310.89	313.96	311.87	315.77	312.24	314.17	314.79	316.55	316.1	317.76	317.28	316.85	315.81
310.87	310.62	315.59	311.45	311.4	312.88	312.1	313.38	308.45	312.99	313.51	313.38	312.42	309.47	310.21	312.05	317.73	316.43	314.86	310.39	312.62	311.54	315.02	311.18	314.27	313.73	311	318.53	308.85	314.56	316.5	313.6	305.56	317.85	315.24	312.07	310.6	311.77	309.71	313.11	312.87	314.33	308.13	316.21	314	313.72	313	312.31	314.25	311.62
325.18	325.23	328.81	329.14	319.32	324.55	327.43	322.75	330.03	325.66	331.64	323.8	325.97	328.42	327.99	328.26	325.6	325.64	325.1	320.41	325.73	328.11	327.47	330.09	322.78	323.99	324.84	326.71	325.69	322.93	328.12	328.96	325.57	323.17	324.84	324.99	318.42	323.98	328.68	327.57	329.18	325.21	327.66	325.04	327.3	321.59	329.67	326.95	326.1	328.48
293.13	294.45	296.46	289.17	296.77	291.1	294.4	293.41	298.24	293.75	298.61	298.13	294.79	290.25	296.65	290.63	297.23	289.58	293.34	294.34	295.52	298.4	293.49	297.99	302.52	298.09	292.31	293.7	293.77	295.38	293.63	293.66	297.27	301.02	294.92	297.65	299.17	291.88	295.99	300	297.67	295.94	295.94	297.44	294.48	297.44	296.85	295.43	299.42	293.1
299.81	306.22	301.29	303.07	305.46	305.74	301.02	304.56	307.26	302.63	301.07	303.92	301.8	302.17	301.5	303.02	299.48	304.31	300.31	302.59	303.05	306.57	301.63	307.59	303.68	307.06	301.63	300.92	303.64	300.38	302.13	303.73	302.06	304.77	303.29	306.1	297.69	300.66	296.81	303.46	300.84	298.89	300.1	299.69	300.02	303.68	303.95	300.4	299.2	300.65
308.4	303.95	303.6	298.35	299.3	298.67	300.65	301.37	299.5	298.43	297.14	301.37	302.46	301.58	301.72	302.56	306.73	299.81	295.82	299.69	296.25	299.98	297.63	298.49	302.96	302.28	304.14	299.58	298.95	306.08	298.18	301.56	297.06	296.61	295.84	298.35	300.47	298.46	300.48	300.85	300.31	297.5	302.84	304.21	304.21	299.18	298.13	299.05	302.19	304.74
298.1	302.99	304.19	302.37	302.69	298.33	306.84	304.4	307.78	302.07	295.28	298.94	300.66	301.91	303.2	301.47	303.15	295.98	303.05	301.41	299.9	303.94	300.52	306.56	299.01	297.25	302.42	303.36	302.16	295.86	301.47	295.83	301.69	304.08	298.85	304.06	304.64	305.23	299.23	302.01	307.04	303.06	301.91	304.41	299.39	301.05	307.88	305.83	304.03	300.06
304.92	305.88	302.17	301.58	303.14	302.04	306.33	301.38	300.96	299.24	300.6	299.41	304	300.59	301.74	303.54	301.4	302.76	307.1	301.63	303.34	304.21	297.22	294.97	297.63	301.74	300.2	300.38	301.71	299.94	307.49	301.51	305.41	303.33	303.26	298.7	297.86	298.01	299.66	301.73	296.8	303.96	308.48	296.16	303.25	303.84	300.82	300.84	300.59	299.51
320.73	317.99	323.68	315.9	316.01	321.15	317.74	317.57	317.42	314.84	320.38	321.88	316.9	319.46	320.16	327.36	322.14	322.65	319.66	323.09	319.06	316.2	315.71	318.29	314.81	320.56	321.04	320.34	316.72	316.88	315.28	315.34	319.98	319.29	311.74	319.68	313.97	318.4	322.31	314.84	313.98	318.66	314.95	317.27	319.82	319.04	315.68	315.46	318.56	319.44
298.32	295.16	291.13	296.33	292.62	292.17	299.91	293.47	295.64	294.04	294.74	293.76	294.11	288.92	297.81	299.07	296	293.27	298.49	295.53	295.99	295.62	294.03	296.03	294.63	296.1	293.81	291.31	292	296.7	300.04	291.83	294.76	294.49	294.43	294.52	296.23	297.16	290.03	291.87	297.42	294.27	294.23	289.78	297.43	292.97	294.18	294.29	295.89	296.81
293.97	298.03	295.44	292.05	296.81	299.89	293.61	292.25	295.2	295.17	295.16	293.11	290.31	294.58	291.96	293.82	296.23	290.58	294.85	296.09	292.04	293.17	293.96	300.02	300.7	295.28	299.35	291.53	293.3	291.36	292.55	301.66	294.27	300.68	297.66	293.42	296.59	299.59	296.52	298.91	299.66	298.08	293.2	291.9	298.46	291.43	296.54	293.99	291.08	292.47
303.9	305.44	304.84	302.19	304.12	300.64	297.79	299.21	302.8	303.89	302.76	304.18	303.87	300.88	301.96	306.34	305.85	303.51	306.64	301.73	301.87	299.56	303.47	305.15	302.61	305.76	304	301.61	302.43	305.48	299.41	302.86	305.61	300.56	302.2	305.27	305.5	301.97	301.96	302.87	307.67	311.8	301.44	306.87	302.37	296.22	301.11	302.54	300.72	301.42
314.89	319.88	314.55	314.36	314.54	313.72	314.21	318.52	316.32	315.52	315.29	320.76	314.32	318.19	319.1	314.96	320.36	317.62	318.52	318.46	317.46	317.09	318.22	316.76	314.73	321.1	321.61	314.19	312.6	318.62	318.79	313.23	314.2	317.8	317.13	315.56	315.71	316.42	319.29	319.41	318.81	317.21	319.73	318.51	314.03	315.81	320.58	323.01	316.89	319.85
309.88	311.12	310.84	310.88	311.08	311.43	312.72	315	308.73	315.59	317.3	314.11	312.51	310.12	311.02	311.98	313.08	313.01	314.48	317.51	310.11	310.65	311.97	312.6	312.57	312.95	310.71	314.66	309.04	316.09	314.01	310.74	311.18	314.68	312.9	311.91	309.77	310.65	312.45	312.53	311.93	309.62	312.4	314.62	306.59	313.76	312.88	321.58	311.77	314.13
297.25	303.42	300	302.46	301.75	299.78	307.16	300.68	300.85	299.75	303.6	304.36	305.59	309.03	302.86	303.68	303.81	304.89	308.78	304.1	302.21	304.83	308.83	305.67	308.43	306.97	305.85	305.31	304.59	304.29	299.49	308.49	307.85	304.86	305.5	302.72	299.57	302.07	305.01	302.21	300.6	302.04	301.2	302.95	306.56	301.16	301.72	307.12	299	303.77
305.68	305.21	305.84	300.56	298.52	300.86	303.54	307.48	311.18	300.05	308.75	300.85	302.67	299.41	305.35	303.8	298.13	304.87	299.77	303.65	300.81	306.28	298.81	301.56	304.93	302.33	307.77	302.49	303.42	300.86	305.88	307.1	297.3	306.08	302.28	296.89	301.26	303.95	301.87	305.77	303.17	304.33	300.76	302.99	295.74	299.78	304.57	301.15	305.51	302.78
305.9	303.1	299.75	302.03	300.9	305.89	302.36	301.85	305.5	303.02	303.7	301.88	304.35	298.26	306.5	306.6	303.69	303.78	303.47	305.83	302.65	307.74	303.44	304.88	302.61	299.19	303.24	301.77	306.91	303.49	302.71	300.81	302.94	299.38	303.62	308.27	300.79	305.28	306.37	301.7	302.29	307.67	302.97	301.88	297.59	303.96	301.5	304.93	304.69	302.65
311.98	310.74	312.2	317.05	311.29	311.75	312.13	309.74	314.43	312.54	315.25	316.41	309.87	312.86	311.99	315.09	314.25	312.08	312.39	321.51	315.73	318.55	315.51	316.42	316.71	309.67	318.59	313.12	314.21	313.11	317.94	316.21	311.4	308.54	315.85	314.6	312.72	315.64	309.97	315.92	309.19	311.59	313.86	317.74	312.81	312.63	314.11	317.71	317.85	313.91
296	296.2	294.65	290.98	287.57	290.42	297.85	293.21	291.58	297.17	294.6	296.16	295.44	290.94	294.51	293.55	294.28	293.73	294.87	299.12	293.8	289.32	293.54	297.56	289.92	292.67	289.75	294.15	293.75	297.14	296.93	295.21	296.01	294.65	296.39	289.66	296.32	297.61	293.21	294.14	296.19	293.18	292.04	291.76	296.93	293.2	292.28	292.66	291.38	291.45
309.65	302.75	311.18	301.7	305.41	303.61	308.27	305.07	306.97	310.64	306.66	307.88	305.9	305.55	310.39	306.09	305.29	303.09	302.4	306.39	308.59	311.33	305.54	309.82	308.8	306.86	308.83	304.94	305.05	306.84	309.71	303.07	306.57	305.7	305.88	302.27	306.58	304.58	307.24	308.13	304.28	302.93	308.64	300.31	306.01	305.32	303.37	313.39	306.98	301.45
304.89	306.2	301.51	307.95	310.61	306.21	307.94	303.67	304.63	303.77	299.87	304.1	302.34	307.41	307.29	306.59	309.2	304.06	303.28	303.56	304.67	305.13	303.43	303.09	305.07	305.32	310.19	307.97	301.98	298.87	303.8	304.22	302.31	303.12	306.01	303.58	302.91	307.13	303.29	299.46	305.6	305.41	307.1	299.64	298.29	300.44	309.63	303.71	307.11	302.74
307.17	302.24	300.75	295.92	298.5	306.62	304.94	305.96	306.1	304.63	305.73	303.3	305.44	303.19	308.13	301.03	305.89	308.15	301.75	300.74	303.33	304.03	305.83	305.98	297.66	305	301.35	308.48	302.99	305.34	306.18	304.14	305.89	299.84	300.84	305.74	303.95	303.49	305.44	304.78	307.59	303.29	308.08	307.41	304.17	304.35	300.71	304.62	301.58	302.23
309.72	303.14	307.76	305.3	302.7	301.63	309.22	302.86	305.48	306.53	306.49	303.53	304.98	309.13	306.99	302.71	307.52	305.34	302.71	309.21	305.18	310.13	305.17	306.27	301.29	303.51	305.73	308.92	306.4	305.14	307.76	310.25	300.96	306.52	305.37	306.82	304.08	307.21	309.62	307.37	306.82	299.78	303.7	307.78	306.5	304.76	305.12	306.41	307.37	310.84
300.66	301.97	307.21	302.6	306.86	299.87	303.32	306.05	305.48	300.3	308.92	300.71	305.9	299.77	300.89	302.59	299.46	301.07	303.5	300.37	302.96	302.51	303.14	301.3	305.01	299.43	301.55	310.98	302.96	302.78	304.82	303.88	302.5	303.28	301.3	305.85	303.73	305.63	303.27	304.31	306.59	298.62	304.53	304.68	301.48	301.84	301.36	307.35	305.41	305.96
301.51	306	305.55	301.15	311.11	302.74	308.09	304.31	304.92	306.85	304.1	305.82	310.52	307.06	303.15	308.42	302.39	299.37	307.96	304.92	307.65	307.57	308.58	307.88	310.31	308.41	302.55	303.95	304.1	310.47	305.33	302.67	305.45	301.78	305	306.11	304.71	307.48	304.33	305.22	306.1	304.34	307.21	306.42	300.23	307.06	306.53	301.54	301.88	307.42
300.62	300.51	303.67	305.9	304.27	302.25	303.9	301.32	300.64	301.64	306.32	300.28	297.5	303.09	301.67	301.59	296.18	305.73	302.97	301.89	301.45	303.37	304.51	306.78	302.83	305.81	302.3	307.54	305.1	302.88	305.08	308.05	303.11	306.91	299.97	303.77	301.12	304.28	305.09	300.03	305.41	305.63	304.91	307.8	303.51	303.49	302.53	306.08	305.43	301.26
325.82	324.92	332.35	321.83	324.74	325.71	326.28	324	324.7	323.79	328.08	325.11	328.77	330.09	331.42	325.54	326.94	328.93	325.59	325.22	327.28	330.34	328.38	332.07	327.01	326.04	326.8	326.45	326.02	324.7	325.53	331.48	325.21	327.18	329.66	327.6	326.5	332.07	323.82	330.16	327.6	323.78	328.71	325.17	326.18	331.22	326.82	328.88	327.22	327.12
310.99	307.65	307.57	309.09	307.63	304.97	307.76	312.82	307.27	309.08	308.18	308.38	308.3	311.33	310.37	309.06	307.4	306.01	308.79	313.38	310.5	311.04	309.42	308.14	307.89	308.78	306.19	311.01	306.81	307.28	310.5	303.37	311.01	308.63	302.11	306.28	310.58	311.85	313.02	306.78	305.48	308.21	309.73	310.58	306.68	310.32	307.57	310.75	306.3	306.75
311.48	312.05	313.37	307.49	311.33	311.99	314.12	312.77	305.81	310.53	312.67	312.01	313.48	313.15	309.34	307.05	311.05	310.85	312.44	310.51	310.26	312.82	312.27	314.25	313.92	310.21	312.97	310.61	311.34	307.46	310.31	313.48	307.33	318.05	311.35	311.04	314.04	313.14	309.07	307.25	310.66	311.35	312.28	312.46	311.85	311.07	312.51	309.58	315.1	303.55
293.55	301.47	301.71	306	303.53	302.66	301.74	304.35	301.29	303.48	301.88	307.86	309.92	306.78	301.98	307.58	304.06	301.41	304.07	297.52	304.83	305.46	302.08	304.84	304.78	304.99	305.07	303.5	309.16	308.74	304.49	301.31	303.93	303.07	301.43	306.59	302.7	306.19	303.63	302.04	300.41	297.21	302.33	298.39	303.66	305.51	302.67	304.18	298.52	304.22
319.38	318.58	320.68	320.93	315.83	312.25	320.47	317.12	322.86	322.19	320.05	317.85	319.92	316.79	321.22	321.99	324	321.16	320.39	314.98	316.73	321.33	315.41	314.18	314.8	319.98	319.12	319.55	315.97	317.24	318.76	320.24	311.09	317.85	321.4	312.31	320	314.94	318.28	315.59	320.32	316.32	325	317.51	322.5	321.43	320.26	324.9	319.53	321.99
299.84	299.78	302.6	303.06	304.29	303.71	301.22	303.9	304.86	303.02	305.1	305.56	307.86	304.4	304.69	302.72	304.95	303.62	309.67	304.75	306.36	311.27	300.83	304.09	306.26	310.27	303.1	305.6	300.39	310.77	305.59	301.1	302.07	302.31	303.79	308.92	303.87	306.32	308.9	308.06	300.99	303.65	305	308.65	304.5	305.83	300.65	306.95	306.6	308.19
295.89	295.04	295.48	295.39	296.91	296.32	298.36	286.97	297.26	296.38	297.41	297.59	300.24	298.41	294.14	297.42	302.41	295.03	293.95	293.63	301.13	300.81	294.39	301.11	295.76	300.57	296.4	294.95	303.73	299.06	298.28	299.43	295.04	296	295.83	296.26	296.53	295.79	295.9	294.39	295.24	298.56	298.65	290.68	297.12	297.47	294.33	295.09	295.35	299.32
307.6	307.1	302.14	305.95	308.19	305.13	302.2	298.83	302.94	299.88	303.7	306.62	301.03	302.9	306.79	305.73	307.92	303.09	300.85	305	304.67	305.75	304.91	306.93	307.58	302.78	303.93	305.22	307.09	302.84	301.84	300.8	307.81	301.38	299.54	305.45	309.8	304.88	306.95	300.78	298.97	304.33	300.51	302.9	300.52	295.28	300.48	304.52	303.2	302.23
307.21	299.5	300.48	297.79	298.99	297.34	298.39	295.3	297.31	290.82	295.52	295.24	293.72	293.89	301.14	293.33	292.08	297.42	295.61	299.63	299.52	295.7	299.02	301.01	300.42	296.89	302.29	296.2	297.6	293.96	302.61	293.04	295.84	295.44	292.98	291.86	294.03	299.13	298.37	298.8	295.49	297.67	296.57	299.98	296.01	301.75	297.67	295.09	294.55	297.81
298.82	295.02	298.03	299.02	293.15	294.14	299.59	306.92	298.86	300.51	301.01	301.33	299.21	296.84	296.55	303.79	296.55	294.32	295.57	299.93	299.67	297.35	297.26	295.82	300.04	299.51	302.48	297.02	301.23	301.32	299.86	299.98	297.69	302.08	299.09	301.61	302.39	295.91	302.57	302.71	301.56	298.83	293.94	299.67	298.3	294.86	302.57	300.72	296.67	301.05
322.71	326.58	324.38	321.76	326.59	330.03	321.91	324.43	328.82	326.41	327.92	329.7	326.12	328.3	323.8	328.79	328.82	329.24	325.48	329.79	329.63	328.63	330.65	324.25	326.48	328.56	324.49	328.82	330.04	326.67	324.34	323.14	323.89	325.8	330.49	326.57	329.78	329.56	327.5	326.9	329.22	322.71	325.26	325.32	328.75	326.16	329.15	329.94	328.13	329.38
326.43	326.01	325.39	329.99	323.62	325.75	324.2	328.26	321.95	327.9	325.3	323.44	326.2	331.03	323.24	320.8	327.07	327.08	328.58	325.92	325.02	323.29	321.37	322.48	324.8	326.87	327.94	325.56	325.84	328.4	322.47	325.78	322.28	325.6	324.87	329.66	328.06	324.3	328.46	327.16	324.33	329.02	326.65	322.75	327.44	324.46	325.64	317.18	332.54	321.39
311.05	315.82	316.59	309.25	314.5	314.23	313.5	314.72	312.9	312.35	313.18	314.54	307.46	309.58	312.83	312.2	311.66	312.59	309.42	316.78	318.18	315.27	317.27	312.88	313.01	312.65	315.44	312.47	311.49	309.42	310.45	313.39	313.01	316.08	313.81	311.65	312.51	313.86	310.47	311.54	313.56	311.19	313.82	312.85	316.12	316.74	315.42	313.34	314.36	307.58
311.2	307.53	305.27	306.82	311.63	309.77	307.79	305.6	304.15	314.54	310.75	308.24	306.14	305.63	307.29	305.57	307.95	312.97	310.05	310.09	303.66	304.6	304.81	310.73	307.86	309.91	307.5	306.05	312.91	300.84	305.63	315.98	307.68	305.7	305.39	306.15	304.81	309.53	311.17	307.18	305.83	304.71	304.16	311.29	304.58	308.66	310.57	312.51	311.59	307.83
309.22	304.66	299.38	302.26	305.04	307.04	299.72	303.29	304.91	303.37	299.82	303.95	305.96	302.99	303.94	305.13	305.39	296.83	303.28	303.33	302.37	305.16	306.18	303.58	309.43	303.65	306.58	303.53	302.86	305.05	304.35	301.62	306.55	306.7	307.89	303.49	300.12	301.73	302.97	303.58	301.14	303.25	305.94	301.35	308.67	301.56	302.67	306.75	303.18	299.52
314.21	306.36	311.01	309.21	311.67	312.73	314.01	314.15	317.35	314.86	312.32	314.05	315.84	313.3	314.79	311.37	316.57	308.77	312.71	311.96	316.72	310.68	312.84	316.5	313.26	308.67	308.21	309.96	319.45	316.14	308.67	311.22	317.35	307.82	312.83	311.27	315.46	312.35	312.5	312.97	311.43	315.32	313.87	310.96	312.46	313.8	315.84	313.53	313.91	313.79
326.76	324.5	327.98	328.4	330.36	328.59	327.31	333.09	327.01	328.47	327.98	327.31	329.75	329.43	327.54	330.66	323.78	322.88	326.73	329.11	325.46	325.9	324.17	327.37	327.12	326.41	330.72	327.14	327.21	332.17	330.04	324.69	333.26	329.84	328.56	325.41	327.1	332.29	329.1	327.84	327.43	327.84	329.41	326.4	326.68	326.3	328.5	328.6	327.68	327.52
307.56	313.55	310.72	312.37	319.27	313.53	308.4	314.96	313.54	314.83	317.34	309.21	311.15	310.41	316.28	322.34	314.09	317.46	313.29	313.8	314.71	317.75	314.17	313.13	314	318.65	311.42	313.42	311.15	314.86	313.96	311.38	314.77	305.7	308.83	311.15	316.34	312.55	313.79	306.08	310.67	312.98	313.35	316.7	312.08	314.95	319.56	312.61	318.96	312.49
307.23	310.79	313.49	311.81	314.04	317.33	314.8	311	315.68	314.62	311.47	314.96	313.94	312.76	313.64	308.8	316.83	315.51	310.88	315.64	312.46	314	318.95	311.68	311.8	309.4	310.16	315.29	318.14	318.65	312.67	309.7	313.96	317.05	314.91	312.47	311.9	311.53	319.02	311.73	310.74	312.27	312.82	313.12	317.13	313.34	312.41	316.99	313.29	318.6
310.13	301.48	303.12	307.28	303.74	307.12	310.16	301.09	302.11	306.06	306.24	298.25	305.99	308.68	304.84	305.51	305.81	306.3	311.1	307.32	308.24	310.06	304.09	305.97	307.68	303.01	296.63	298.25	306.33	305.58	307.97	310.69	300.82	310.38	304.21	304.92	303.25	300.21	303.96	305.02	308.13	307.69	303.47	303.02	303.77	299.39	302.29	304.33	304.64	300.96
308.79	304.05	300.01	303.51	304.48	308.36	305.23	306.64	306.13	303.81	304.58	305.44	306.25	307.01	304.26	307.43	305.39	303.34	302.8	304.56	303.27	299.81	306.36	305.74	306.82	302.18	299.47	303.28	301.44	306.02	305.66	308.74	298.92	302.84	301.54	309.47	307.06	301.39	304.43	301.63	304.03	299.22	303.86	301.05	306.83	307	303.24	302.34	299.56	305.6
311.42	314.67	308.62	310.25	308.24	302.44	307.52	306.78	314.62	311.35	309.9	307.87	307.79	309.14	306.64	310.91	307.78	310.01	311.96	311.33	307.87	306.93	309.95	311.23	305.95	311.66	311.59	309.79	306.13	311.86	312.2	309.8	305.82	306.05	312.69	307.41	312.59	306.58	309.36	311.8	310.37	306.18	311.4	306.25	309.56	303.44	310.47	308.53	309.51	312
320.69	320.23	321.02	322.01	317.95	318.41	325.24	320.5	321.6	316.34	317.37	317.89	316.65	325.84	321.38	316.83	318.54	319.78	319.28	316.66	316.77	314.47	322.95	317.73	313.31	318.14	321.61	313.8	321.33	320.63	320.44	319.9	321.25	317.92	319.01	315.44	317.62	315.54	322.03	315.97	317.14	322.34	315.84	321.22	317.9	319.7	321.64	318.44	315.41	319.91
313.32	313.09	315.18	311.65	313.45	318.45	312.98	310.59	310.97	314.41	310.68	312.67	311.63	316.5	307.76	309.96	313.93	313.61	314.04	314.02	321.76	309.12	309	318.8	313.11	312.51	311.51	313.65	316.17	312.24	313.01	311.81	312.98	315.76	315.38	316.54	317.91	310.2	316.51	306.6	312.07	312.98	309.68	314.99	312.28	311.53	311.5	310.31	316.78	310.46
300.46	299.68	299.25	302.92	303.43	309.21	303.2	304.76	302.97	302.22	303.07	306.76	301.15	303.69	303.77	304.43	302.56	300.01	302.04	302.8	307.79	307.28	302.77	303.25	305.2	302.35	306.08	306.62	299.96	302.92	302.51	303.78	303.93	307.31	302.83	308.08	302.84	303.28	305.14	303.15	298	308.82	302.41	300.29	307.28	307.21	306.75	303.68	297.93	297.23
310.49	312.59	315.09	311.37	315.68	315.98	306.53	312.13	313.48	314.5	311.3	313.33	313.91	316.43	312.16	310.23	313.16	310.61	314.39	312.03	307.71	309.67	304.26	314.3	308.51	314.17	316.55	317.18	308.79	311.8	309.32	313.93	309.96	309.56	305.69	307.89	311.1	313.12	316.62	315.01	312.68	311.25	313.76	312.47	308.54	312.13	316.69	313.41	317.27	314.23
312.73	307.72	311.45	314.47	316.67	313.28	318.12	317.02	314.28	310.35	312.99	311.35	312.84	313.33	317.19	312.04	314.03	317.29	312.44	316.51	313.56	315.64	312.55	312.64	312.28	313.77	312.68	314.96	316.34	316.42	314.7	308.3	310.91	308.61	311.31	314.5	310.34	317.65	312.94	310.85	313.36	312.65	308.32	311.93	312.51	309.95	314.55	309.5	314.9	318.32
310.19	317.2	313.61	317.49	311.05	312.24	313.45	313.78	318.45	316.51	314.58	311.4	316.45	313.36	313.15	314.92	308.99	314.24	317.93	314.62	317.27	317.25	317.56	319.61	309.66	312.53	313.04	313.63	318.78	311.25	320.34	315.04	314.58	315.66	319.47	314.89	313.3	318.09	315.85	316.26	310.22	316.82	312.65	312.57	312.11	310.95	311.35	314.92	312.41	313.86
327.53	325.89	328.19	325.53	327.21	325.09	327.73	326.52	326.35	318.69	329.12	327.75	324.29	328.57	328.1	330.07	331.07	327.24	329.45	329.86	329.91	330.51	325.42	330.5	327.12	328.69	326.42	325.34	326.73	329.86	322.78	323.63	328.42	328.89	323.15	321.56	331.14	328.45	325.41	328.99	325.38	325.46	325.22	327.81	323.98	328.99	325.95	322.47	329.85	328.09
313.76	308.65	309.38	308.13	308.88	306.58	307.56	307.82	304.33	306.41	310.86	303.22	312.02	312.47	310.52	307.75	303.74	303.09	308.07	312.11	308.08	310.22	305.39	305.2	310.41	307.58	312.71	308.49	308.15	309.13	307.44	310.25	308.05	307.57	310.27	308.38	306.11	307.38	310.1	308.83	312.13	306.17	311.91	313.13	304.33	311.46	306.46	308.4	311.27	310.36
296.22	296.63	297.97	296.55	295.91	297.3	297.38	298.97	297.91	294.13	294.77	289.21	299.63	297.16	295.57	292.11	296.9	295.85	296.08	299.41	298.44	291.93	297.68	297.15	295.85	298.87	299.89	297.84	298.61	293.3	294.37	299.04	292.88	291.59	299.11	297.62	300.51	296.94	296.74	292.41	297.98	303.85	299.32	300.92	297.73	298.64	302.67	293.32	298.56	296.17
316.29	318.35	315.41	318.88	316.99	319.53	318.56	317.28	318.2	313.51	316.91	319.31	317.51	317.8	318.32	320.9	321.19	321.06	319.86	318.3	319.18	317.71	321.23	317.35	322.29	320.98	320.83	313.53	319.86	317.05	316.58	314.69	315.44	317.29	319.17	321.01	315.39	319.5	321.7	319.55	315.77	317.68	318.74	317.87	320.19	317.47	317.98	323.37	316.12	315.6
299.14	303.1	300.9	300.38	301.33	296.48	303.53	298.16	303.56	301.92	300.76	301.27	300.19	307.79	298.14	299.72	301.48	305.8	308.06	298.01	298.12	296.52	299.89	301.29	302.7	298.6	300.27	297.76	294.19	300.48	299.19	301.14	299.47	298.07	302.55	304.32	298.81	304.18	304.59	301.01	300.73	304.97	294.72	298.46	301.13	302.77	305.8	297.82	300.66	301.7
313.96	312.58	315.09	316.99	316.85	315.87	318.23	310.81	313.04	317.41	314.89	315.86	313.86	314.56	311.97	310.68	309.78	315.48	312.54	310.24	316.07	312.4	315.02	318.29	314.24	315.35	314.39	309.72	316	317.38	313.52	312.09	312.25	308.09	313.75	317.43	313.28	312.58	317.22	314.01	319.09	316.71	316.03	312.05	313.69	319.56	319.53	320.99	316.68	310.52
299.17	305.8	298.75	298.22	301.36	299.05	302	296.09	307.85	294.26	303.36	303.72	299.38	298.48	296.66	296.41	303.95	300.01	296.61	297.39	298.24	303.11	301.99	295.01	300.31	301.93	299.98	296.31	298.49	308.72	303.55	302.01	298.14	296.14	304.98	299.54	299.08	300.54	301.32	299.45	299.45	297.74	300.96	301.45	298.37	305.53	298.86	297.7	302.97	302.15
317	315.46	317.54	318.22	319.72	316.31	321.17	320.64	321.49	319.24	317.65	311.57	316.39	316.78	317.75	316.39	318.5	315.13	318.27	317.79	317	319.15	317.12	317.19	314.82	320.96	320.15	316.87	320.85	316.67	318.17	318.38	317.66	320.93	322.23	319.38	312.53	320.88	315.01	317.65	316.14	322.78	322.76	311.13	312.09	316.93	320.36	318.72	322.44	317.16
303.03	300.03	301.75	299.28	300.31	300.01	300.97	300.62	299.02	301.98	303	304.59	297.41	298.1	300.42	300.85	303.63	298.65	300.09	302.25	300.99	295.56	297.56	306.37	301.83	300.6	301.7	302.27	302.91	304.16	307.59	305.45	297.82	299.84	298.93	302.81	300.4	305.07	299.93	300.99	300.99	301.84	304.49	302.16	298.52	300.01	301.13	298.04	299.27	302.21
307.5	312.16	309.41	313.1	314.14	313.07	316.13	316.88	314.03	310.64	307.8	307.21	312.29	314.12	310.62	304.46	311.28	309.57	314.54	311.93	312.49	313.41	309.98	310.69	311.56	314.82	312.76	311.6	315.45	314.19	314	314.97	315.74	312.1	312.24	309.35	313.81	316.74	312.53	311.56	308.45	312.13	304.88	308.69	318.1	310.04	309.03	313.71	316.82	314.07
302.21	303.01	302.78	299.38	304.04	302.22	304.81	301.87	306.39	301.01	308.72	303.21	307.09	303.78	302.58	301.66	304.02	308.33	303.12	308.94	300.32	304.12	302.42	304.66	306.27	305	303.63	297.78	300.62	305.15	305.1	304.09	301.78	304.32	304.27	307.21	307.38	300.14	306.93	302.19	301.92	298.73	301.1	295.26	296.86	307.03	303.63	303.89	298.57	301.86
305.74	310	309.3	310.26	319.07	309.14	309.53	312.05	305.96	305.61	310.34	308.8	306.38	313.14	313.53	306.91	307.83	310.68	304.87	306.4	309.19	306.87	312.79	312.13	305.37	310.12	308.79	312.33	310.85	306	308.51	309.26	307.19	311.17	309.12	307.62	307.92	308.58	312.47	313.3	305.27	315.51	314.23	307.81	307.49	312.84	311.09	306.61	308.92	316.99
300.22	301.33	301.61	297.4	298.45	301.26	298.34	304.9	300.04	304.64	304.68	301.1	300.47	295.99	301.88	303.67	304.82	302.8	302.37	300.71	298.13	302.78	300.6	304.14	300.98	297.83	303.18	299.65	298.65	301.71	296.52	299.1	300.73	304.09	297.91	304.05	301.74	301.73	303.17	303.78	303.57	301.14	301.72	296.19	298.97	299.63	299.27	302.64	299.06	300.81
303.92	305.88	298.23	296.99	303.61	303.43	297.31	302.8	300.92	301.58	297.18	297.02	300.04	300.71	304.92	299.9	301.68	300.5	293.77	303.36	299.8	300.39	302.22	300.56	303.63	302.86	297.81	302.86	299.68	300.72	300.74	298.91	301.52	302.39	301.98	305.13	298.67	302.02	303.79	299.99	294.88	300.46	301.85	298.11	301.37	303.29	300.8	301.79	300.11	302.35
319.16	312.26	320.22	320.4	320.09	316.42	315.59	319.76	319.86	319.55	320.31	318.77	318.23	316.58	313.12	317.59	317.44	317.16	321.58	317.02	317.4	315.81	319.35	316.69	317.36	317.96	320.73	320.13	319.65	319.05	325.69	317.93	317.47	314.43	324.28	320.7	319.89	318.31	317.78	315.46	317.44	315.44	315.78	316.27	320.02	316.01	312.32	318.34	317.86	316.3
317.04	310	315.12	316.65	313.11	316.89	315.37	317.71	311.59	313.87	312.3	311.33	309.46	310.74	316.25	315.88	309.97	321.75	312.49	312.64	318.66	312.95	319.01	314.07	314.39	312.29	315.88	312	320.59	309.96	316.04	312.74	316.59	316.04	310.17	315.12	315.38	313.75	313.82	318.21	313.4	309.85	313.15	309.62	312.02	316.79	314.94	313.81	310.19	311.17
302.91	292.5	297.52	308.9	304.1	301.42	302.15	303.47	302.2	305.23	303.4	298.25	304.65	305.92	306.64	302.5	305.41	306.9	306.41	298.11	306.48	301.45	301.44	302.01	306.09	307.17	297.19	300.69	302.51	300.43	308.6	297.46	303.11	297.61	301.74	302.07	306.11	304.37	305.37	303.03	306.55	303.36	303.35	300.1	300.72	305.36	304.52	303.97	303.79	300.4
310.08	314.38	310.64	315.54	313.89	315.93	310.09	311.6	314.23	313.44	315.2	312.58	314.15	312.1	314.08	317.79	311.27	314.96	307.18	308.23	312.53	310.65	315.36	310.21	311.28	315.26	316.07	315.2	308.66	314.95	310.49	310.02	309.09	314.31	311.72	311.3	313.67	312.52	314.95	315.53	312.3	315.64	307.11	312.76	312.08	319.14	315.27	314.4	318.08	318.42
305.76	300.55	300.87	297.28	304.25	301.21	305.17	301.62	300.12	302.78	303	299.01	302.09	299.78	299.63	303.66	301.41	303.92	298.89	301.5	306.35	303.04	303.92	299.48	301.12	304.84	302.32	304.61	299.75	298.35	306.28	302.79	304.8	301.04	303.03	302.32	304.75	300.97	309.33	300.46	304.91	305.51	308.26	305.04	300.82	300.37	303.1	302.73	301.19	298.65
303	300.67	299.34	304.81	306.01	297.27	299.31	301.36	301.27	300.77	299.95	305.71	306.01	298.94	299.76	299.56	302.43	304.08	301.18	294.55	296.04	300.76	301.26	300.13	302.3	302.15	301.13	297.25	303.65	300.16	300.27	303.64	305.55	300.61	307.11	296.76	299.97	308.27	302.43	299.33	301.26	299.7	298	299.95	298.95	298.79	301.9	299.2	300.96	300.61
310.04	322.88	310.57	314.44	316.43	315.94	316.34	315.78	316.11	310.6	317.96	311.23	312.61	315.68	317.89	313	313.83	315.14	317.1	312.21	313.75	315.17	322.36	313.17	309.71	312.79	311.38	317.24	319.12	315.44	310.27	317.61	314.74	311.99	316.33	311.93	319.18	309.2	316.99	316.6	312.59	315.09	312.26	316.75	313.56	315.8	316.22	318.09	313.11	317.15
302.26	301.91	310.22	303.36	306.32	305.5	308.54	304.89	306.16	307.11	309.59	305.9	306.59	306.31	307.59	307.5	303.34	301.8	303.81	301.98	301.84	304.99	308.29	302.59	308.4	300.58	302.39	305.54	302.23	307.81	305.4	308.98	304.24	302.65	306.94	306.15	306.83	303.64	307.75	303.08	298.38	303.41	308.19	303.88	305.99	307.82	307.11	311.62	307.13	302.54
300.55	299.64	293.74	298.03	301.91	300.68	300.1	293.54	293.95	299.18	293.85	298.67	298.28	295.78	296.17	301	297.39	294.68	299.35	297.93	296.47	297.37	298.4	295.3	298.95	299.41	295.82	295.57	295.79	299.47	295.73	296.07	299.84	296.02	298.85	303.83	297.44	294.06	301.25	297.64	299.1	295.11	295.33	295.33	296.79	292.39	294.33	295.23	298.7	298.66
307.07	310.83	308.71	304.61	307.82	310.41	310.13	311.33	309.81	307.9	316.75	310.84	304.37	310.95	306.69	311.24	313.11	304.96	316.32	306.53	310.25	309.78	306.84	311.74	309.55	311.23	306.96	306.55	307.8	307.56	310.16	306.74	309.49	307.45	309.79	311.03	307.33	307.09	304.22	307.14	306.26	310.82	303.07	306.88	306.18	312.48	311.06	305.53	304.24	307.37
298.09	302.07	297.79	293.16	297.21	300.95	293.48	301.36	300.8	301.02	301.6	297.99	292.08	295.04	296.91	296.1	299.26	298.24	292.79	296.57	298.02	296.91	301.1	299.82	296.98	296.09	297.55	298.9	292.63	303.81	296.86	290.58	293.64	297.15	294.16	294.77	293.49	291.34	298.05	297.58	296.53	295.68	299.06	295.58	296.65	295.58	291.32	296.61	298.06	295.08
306.21	301.5	305.22	301.77	302.98	302.75	303.3	300.72	300.77	307.11	303.63	299.61	306.17	301.67	306.08	304.46	302.33	307.98	300.49	303.21	301.55	307.3	299.83	303.25	301.86	304.23	305.94	300.01	308.8	307.79	304.43	299.54	302.91	300.66	309.6	297.96	307.15	302.62	300.82	303.02	301.45	297.51	305.08	304.66	299.11	300.19	304.21	299.89	302.3	306.59
315.02	313.74	310.66	311	307.7	310.67	311.25	317.2	311.92	315.02	314.21	316.99	314.72	317.29	309.27	315.7	314.51	313.11	309.44	315.68	310.71	318.79	311.75	308.84	313.64	318.2	311.86	311.91	309.12	317.71	313.86	312.4	316.37	315.02	314.21	312.56	311.72	311.25	308.47	310.1	310.16	312.52	316.9	311.85	316.21	313.72	311.53	310.14	314.75	313.38
307.64	303.48	303.95	311.44	304.57	306.56	304.69	305.3	303.53	302.64	301.91	303.81	305.4	301.69	302.37	306.93	301.04	307.63	307.64	303.44	303.65	306.98	305.95	303.47	302.26	306.8	308.68	311.22	301.2	301.07	303.81	301.87	300.47	299.78	303.66	302.91	305.25	305.51	301.14	303.97	301.62	299.98	304.54	305.21	306.29	302.42	304.14	304.99	310.35	304.03
306.34	311.88	302.05	305.95	302.1	310.28	310.06	307	308.4	303.54	303.74	308.76	307.91	307.68	305.13	307.89	306.24	313.71	301.32	305.82	307.47	304.93	299.42	308.95	308	305.97	302.33	305.51	307.19	301.71	303.97	300.41	308.45	308.9	303.8	305.67	302.78	308.47	307.4	303.62	303.66	307.63	304.93	302.39	302.62	304.35	304.89	304.82	304.3	312.69
300	304.06	307.1	296.62	300.57	301.65	298.87	300.78	304.86	301.3	299.57	301.75	298.67	303.5	297.48	302.56	295.81	305.22	302.11	301.34	302.77	302.1	301.65	297.16	306.94	300.63	300.97	302.62	297.23	299.59	302.82	301.39	305.17	300.61	301.4	300.72	303.06	305.33	294.43	301.39	300.32	302.02	307.46	305.52	298.18	301.96	307.37	303.89	299.74	297.28
308.64	301.1	305.75	305.14	305.88	307.25	306.5	306.53	304.03	305.8	302.49	303.45	304.03	306.88	307.72	304.64	307.18	303.29	307.53	303.52	302.62	304.33	302.37	305.36	307.3	308.19	302.68	302.9	301.54	306.96	299.79	308.8	306.01	303.76	305.62	303.29	298.61	301.38	309.02	308.94	307.48	306.68	306.82	304.77	302.4	304.76	307.25	302.15	298.65	300.94
316.88	315.41	314.66	312.33	311.12	313.79	312.29	314.98	317.35	321.8	312.11	314.51	313.66	318.11	313.98	318.79	309.27	317.53	315.46	315.46	314.3	314.37	316.05	309.43	310.73	310.58	317.46	314.82	312.52	313.89	318.22	314.99	309.23	314.8	313.74	314.9	319.91	320.27	313.3	313.7	312.56	318.41	322.07	317.53	315.47	317.14	316.85	318.57	314.54	315.22
330.56	324.08	322.4	329.69	324.31	328.04	326.67	327.62	323.64	323.11	324.02	327.72	321.43	325.47	323.28	326.92	326.86	325.98	335.51	323.75	322.08	330.36	326.53	325.28	323.44	327.35	328.63	326.44	325.58	324.36	322.1	324.99	325.54	327.25	329.1	320.59	329.07	323.78	326.76	329.31	327.27	327.98	324.81	320.36	324.47	325.34	326.77	325.41	326.64	320.94
318.15	317.72	313.9	315.23	319.46	321.94	313.53	320.28	321.09	313	317.93	315.2	315.22	322.03	311.39	318.4	319.57	318.77	321.87	322.96	316.89	318.85	314.61	315.73	322.94	315.53	314.36	319.35	318.41	314.78	313.25	314.6	318.56	317.91	321.6	312.04	317.95	321.36	317.31	318.7	316.76	319.26	315.2	319.54	318.45	320.51	313.25	312.36	315.54	318.19
299.33	303.28	305.43	309.59	306.62	308.91	304.11	303.43	307.36	304.16	304	305.42	302.01	304.85	303.3	305.69	309.12	302.73	306.64	306.08	304.56	307.85	303.38	308.35	302.02	304.07	302.18	306.78	307.29	301.49	305.66	300.48	308.88	307.12	306.17	304.68	304.61	301.16	307.06	301.39	307.84	305.02	302.62	303.67	301.35	300.04	305.91	307.03	302.45	305.77
302.3	308.55	309.21	307.39	301.71	306.45	300.21	301.92	304.26	302.31	306.38	309.17	301.02	305.29	303.69	298.41	303.8	302.54	299.95	301.63	303.44	303.87	304.96	309.85	301.93	306.67	302.7	303.37	307.65	302.1	301.99	305.42	301.09	303.02	304.69	300.14	303.67	303.43	300.13	303.61	303.01	301.93	300.85	302.37	308.35	303.33	306.35	299.97	305.99	302.17
307.22	309.94	312.4	310.07	313.77	307.75	309.8	308.26	308.85	308.1	308.22	311.06	315.51	312.95	309.24	311.2	314.03	310.14	308.91	312.95	307.07	309.21	314.38	310.68	312.16	312.79	314.71	314.48	308.14	313.5	312.83	315.41	310.68	312.43	308.24	314.39	309.41	307.6	315.23	310.35	310.29	312.28	310.96	309.65	312.37	307.48	309.82	310.37	307.14	310.98
317.01	319.95	312.26	313.29	313.63	319.02	312.38	317.99	310.27	311.15	313.74	322.05	316.16	312.12	317.25	318.02	316.33	314.39	313.08	316.99	317.23	314.66	310.17	314.53	316.9	315.44	315.66	313.07	315.85	316.26	318.88	315.25	315.36	318.22	313.08	315.05	316.72	322.83	320.78	314.75	312.35	317.1	314.3	315.57	313.66	315.4	315.44	314.85	316.89	315.16
304.89	300.97	300.86	301.77	299.52	303.61	301.14	299.87	300.83	304.22	300.04	299.09	299.59	298.68	302.01	300.35	302.74	299.63	304.37	300.78	300.97	301.15	306.85	302.07	304.11	300.6	304.11	299.49	300.68	302.42	300.56	295.88	305.5	299.14	300.98	305.71	302.94	305.78	302.76	299.66	302.97	302.8	303.91	304.85	299.98	296.86	300.79	299.77	300.43	300.32
315.01	315.52	320.12	312.31	314.41	312.21	315.68	316.36	312.55	315.44	313.72	315.92	317.17	317.16	311.78	312.57	309.82	317.7	319.54	313.7	312.97	313.56	314.68	312.42	320.24	323.17	314.39	316.74	310.35	314.17	317.21	316.74	312.34	315.42	317.2	316.26	312.36	317.43	316.99	315.76	316.57	314.97	313.26	312.87	313.35	316.46	318.32	312.98	310.81	314.33
306.26	302.65	303.07	306.28	306.48	310.61	304.93	307.9	300.04	304.62	306.91	303.46	305.54	305.19	299.05	303.12	308.45	307.36	302.82	303.09	305.93	307.6	299.47	306.71	302.36	302.66	305.31	304.66	303.97	305.39	308.07	303.2	301.94	304.05	311.97	306.74	311.31	308.78	305.83	306.94	304.74	302.59	312.5	305.81	306.1	303.26	309.55	305.15	301.45	308.9
311.08	306.83	310.49	310.72	306.75	312.69	312.58	313.02	309.26	310.22	305.02	302.1	304.84	313.27	306.59	303.24	313.34	306.57	309.9	307.1	306.24	310.37	310.38	308.33	309.04	307.81	306.89	312.86	307.63	308.55	306.32	309.37	309.57	303.99	305.54	308.65	307.99	313.78	303.96	310.38	308.7	310.06	306.83	310.43	309.86	304.4	305.49	310.53	312.43	310.65
318.34	316.18	318.54	319.22	316.89	312.75	310.82	315.54	317.05	315.08	317.05	315.49	321.07	314.91	313.22	310.35	320.78	315.23	310.18	317.8	319.66	318.74	314.86	320.93	319.02	313.46	310.93	314.86	318.22	322.08	316.16	317.75	318.2	312.86	316.01	320.72	318.77	320.78	316.4	322.34	321.29	319.47	313.73	318.79	319.26	313.26	322.43	317.86	315.9	322.18
319.54	321.24	320.38	313.93	320.58	318.71	317.67	316.15	318.68	317.14	315.52	318.99	322.84	321.45	321.68	315.1	317.54	317.22	315.51	318.16	315.34	319.05	318.78	315.44	318.73	312.28	321.56	319.41	319.19	319.51	313.21	317.45	313.89	320.17	316.03	316.58	315.84	318.66	318.25	317.66	319.92	318.12	317.15	314.35	318.64	318.97	318.98	320.75	320.33	322.69
316.35	318.66	313.18	315.2	314.89	314.66	312.25	316.5	321.37	319.08	315.86	314.91	316.28	316.04	315.13	319.15	317.72	317.42	316.22	318.19	309.55	314.44	313.02	315.32	313.08	314.08	313.65	313.42	322.58	312.96	313.12	314.41	310.56	310.01	316.36	314.4	317.58	314.33	313.22	317.27	314.4	321.5	317.66	322.62	313.97	313.13	316.14	318.25	318.07	316.61
296.33	301.51	298.34	301.02	295.94	302.02	297.81	299.23	301.02	301.64	299.41	295	299.8	300.51	301.16	298.14	302.4	298.83	299.03	299.76	297.75	299.68	303.27	302.29	296.48	301.88	302.65	300.58	299.34	298.24	297.81	299.5	301.33	297.68	301.32	301.66	295.93	303.01	301.98	301.73	293.97	304.47	295.44	296.46	302.64	298.09	301.46	296.87	303.57	296.85
316.39	317.72	319.65	321.24	315.19	313.41	314.77	314.26	320.27	322.04	317.4	323.78	316.17	322.57	318.05	316.6	316.3	316.23	312.3	320.26	319.17	322.28	320.47	319.83	319.08	315.98	320.95	319.11	315.88	317.28	318.62	319.06	318.8	318.59	319.83	320.39	319.59	317.99	321.01	323.31	325.65	315.9	318.63	321.22	321.67	319.69	320.87	323.78	319.78	322.9
304.68	314.35	307.64	304.42	306.46	299.56	304.41	304.35	305.61	302.38	306.87	307.52	307.1	310.06	306.67	310.18	314.09	304.4	306.35	305.36	307.54	307.85	307.38	307.34	311.1	301.85	303.07	302.77	303.2	306.39	306.12	307.75	310.8	308.11	309.3	309.55	306.91	305.11	306.87	306.22	303.21	304.74	304.99	305.42	304.36	305.35	306.12	306.17	305.78	308.64
321.57	316.7	316.98	315.82	312.93	321.21	320.28	319.87	319.15	320.01	320.62	315.47	316.4	322.01	319.13	319.76	318.22	319.94	315.81	318.03	318.75	317.1	313.46	316.37	322.72	316.03	318.76	319.39	317.46	321.45	319.54	321.67	321.49	321.03	319.57	317.62	314.98	319.89	324.17	318.12	318.43	318.74	318.65	310.69	320.8	322.35	318.39	316.2	321.57	325.19
302.85	304.33	301.61	302.88	307.02	306.16	302.85	307.01	303.81	301.42	300.48	299.37	303.21	303.38	308.49	298.81	303.75	308.42	304.42	304.26	300.72	303.24	302.46	305.68	306.37	305.83	303.84	300.59	302.03	304.23	305.29	300.38	304.77	304.94	301.64	305.09	303.54	307.07	304.45	301.02	302.37	301.95	306.08	303.03	305.46	306.55	303.66	310.98	305.42	305.72
317.76	314.04	318.22	316.79	316.67	314.96	312.35	311.39	313.39	314.29	313.19	312.76	317.26	316.77	313.58	316.7	317.54	313.95	315.86	314.85	314.77	319.8	315.61	310.57	315.4	316.11	312.55	313.05	318.84	313.68	313.22	312.39	310.87	307.48	311.35	313.75	313.52	308.62	316.56	315.18	317.72	318.82	316.19	312.2	317.59	310.54	317.89	313.14	319.67	309.49
310.65	313.19	312.95	310.53	315.49	309.67	311.33	311.92	311.11	307.91	309.03	314.91	314.93	316.04	311.26	312.77	317.41	311.2	316.98	311.88	311.7	310.38	318.45	312.7	310.7	314.66	309.27	306.23	317.85	315.56	314.56	320.57	308.28	312.37	315.77	313.09	314.8	312.67	314.84	311.35	315.2	315	312.23	311.48	312.99	312.46	313.92	313.12	308.45	311.65
307.76	314	307.19	314.6	314.44	312.31	311.96	314.43	311.13	306.81	314.19	312.98	313.77	315.93	308.34	315.56	314	315.1	308.47	306.48	312.51	307.58	305.31	306.02	310.62	313.28	310.82	306.32	313.1	309.1	308.59	310	314.53	311.96	309.34	309.21	311.02	312.49	309.01	311.4	314.85	310.66	306.49	313.46	310.76	311.51	315.67	312.01	312.5	311
303.06	302.24	300.99	300.43	305.78	298.75	304.01	299.52	304.8	297.31	305.81	296.95	304.63	302.22	302.63	302.46	305.23	301.34	302.45	301.59	299.83	296.85	300.3	303.37	299.78	296.4	302.15	298.8	302.29	308.23	301.73	301.16	298.04	306.46	305.44	298.99	305.65	300.22	298.38	300.35	301.42	303.27	299.38	302.18	296.67	305.53	300.54	301.02	300.99	305.78
301.52	299.57	302.17	299.81	298.47	298.07	299.19	295.72	300.6	297.07	302.37	302.86	308.91	302.76	299.89	302.25	302.17	300.58	302.31	299.33	299.3	297.4	302.86	299.58	300.2	306.07	301.25	300.01	302.33	302.46	304.03	301.78	301.74	301.01	301.62	297	302.77	301.47	299.08	298.56	301.76	300.51	298.93	300.1	302.79	294.72	299.73	303.44	303.04	300.31
319.42	324.99	323.34	323.71	327.73	323.05	326.03	326.1	327.71	326.22	324.01	326.49	325.07	327.28	320.07	320.35	321.02	322.5	321.06	322.45	321.06	323.42	321.2	324.03	325.23	323.58	321.33	324.21	327.03	322.02	326.5	322.43	323.63	321.16	325.96	324.08	324.67	327.09	323.53	325.62	322.53	325.63	326.73	321.66	321.11	322.8	322.69	327.25	322.72	322.46
330.56	327.93	328.51	327.92	331.9	327.14	326.76	330.72	327.17	328.26	331.31	328.22	326.44	327.68	328.76	326.53	326.97	329.31	327.59	331.46	329.65	325.9	327.99	330.32	320.11	333.79	326.71	329.03	324.41	332.58	331.29	326.86	329.9	328.83	333.11	330.29	324.58	329.24	325.1	324.99	330.62	325.85	328.5	328.04	327.96	323.91	329.38	328.84	326.53	323.6
307.53	305.78	310.68	310.64	313.32	310.34	315.95	310.72	307.76	313.49	311.01	305.16	307.71	312.21	310.04	313.19	306.46	309.51	309.13	311.55	308.61	311.22	311.96	307.14	308.59	307.27	315.58	306.05	315.07	310.37	309.46	312.82	306.01	312.76	313.09	310.55	313.28	308.1	308.25	309.21	309.63	310.72	309.59	307.68	308.21	306.75	310.97	311.65	307.97	306.39
299.45	304.44	300.16	303.48	300.15	301.77	305.18	303.62	302.69	300.17	303.84	303.51	300.93	303.24	304.66	305.33	300.82	302.06	306.8	303.13	300.63	306.04	302.02	302.73	300.98	303	302.52	304.5	300.25	298.67	298.59	298.88	299.89	305.57	297.7	299.61	306.97	300.92	302.24	302.18	305.64	305.92	302.52	302.52	304.62	305.24	303.25	299.7	304.26	300.76
302.26	307.63	301.57	298.29	304.11	303.68	302.68	304.07	306.56	306.94	303.47	305.92	303.81	302.76	301.38	306.61	301.45	303.05	303.98	311.73	306.46	300.53	308.19	304.01	295.52	301.87	307.52	301.18	304.56	302.5	306.72	300.76	302.26	305.5	303.41	299.79	310.71	308.26	300.4	302.76	301.65	303.68	305.5	302.35	305.18	302.68	301.26	301.55	304.76	300.95
324.87	324.71	318.53	328.09	322.8	321.35	322.95	319.89	322.92	322.65	326.65	323.77	323.97	320.62	320.1	323.96	322.04	323.99	326.53	325.72	325.76	319.19	323.07	322.64	326.77	322.82	324.55	321.74	323.98	325.29	326.24	322.33	325.25	325.12	328.24	324.89	328.02	320.88	325.16	327.1	327.14	323.34	327.06	321.17	328.16	318	328.79	324.27	324.56	321.67
305.99	298.49	308.61	304.29	304.52	306.32	301.24	302.29	308.7	304.26	302.52	308.68	302.45	306.57	306.95	307.82	307.63	305.84	305.38	306.33	305.15	302.82	310.04	310.27	307.83	308.86	307.54	302.51	310.54	302.97	303.78	309.89	306.4	307.6	304.8	303.93	307.2	304.68	305.3	303.63	306.99	305.71	304.76	306.62	307.23	310.95	306.06	307.26	305.13	302.19
302.1	302.76	297.41	305.48	297.38	305.49	305.75	304.39	303.29	303.6	302.45	304.7	301.25	300	304.9	307.57	300.47	309.62	304.72	302.88	304.34	303.91	308.11	298.11	304.22	305.75	310.75	303.66	309.2	303.94	298.88	306.33	309.17	305.19	301.73	303.7	302.73	303.79	301.99	306.29	302.5	302.13	307.09	305.47	309.72	302.19	306.79	304.57	306.26	309.06
320.41	321.7	317.48	315.73	315.79	314.85	312.89	317.71	317.67	317.4	313.9	321.3	316.92	319.42	316.01	319.9	319.71	317.13	320.67	321.53	317.81	318.38	319.02	318.98	320.08	317.03	316.44	316.78	316.99	319.42	314.28	316.7	324.14	317.78	317.39	319.89	319.41	318.58	316.92	320.38	322.42	315.16	317.63	317.84	317.56	312.44	321.01	315.11	321.3	317.74
303.72	298.47	305.02	300.51	298.48	305.64	306.3	303.87	300.62	303.06	303.91	303.04	301.17	301.81	303.8	299.68	299.79	301.4	305.15	301.59	304.37	303.66	309.95	298.04	297.9	303.48	303.29	302.84	301.94	298.65	300.18	300.23	301.53	303.25	304.14	304.68	306.44	305.54	304.26	301.9	304.71	299.13	299.92	296.15	306.24	306.53	302.31	306.26	307.16	300.37
301.06	297.21	295.83	298.79	301.45	298.6	301.09	298.44	298.68	297.86	298.23	300.19	302.15	299.19	299.09	296.04	305.6	299.72	302.81	297.68	300.03	301.21	297.44	299.37	297.91	303.88	300.03	300.2	304.07	298.68	298.09	301.49	297.17	303.35	295.33	300.69	306.23	306.46	293.19	301.13	300.84	302.15	298.03	301.6	302.44	301.54	301.88	296.15	299.19	301.83
295.94	296.04	294.16	295.93	293.38	296.27	298	296.39	295.27	297.81	294.74	300.18	298.54	294.69	292.64	296.15	292.51	297.09	294.24	295.45	296.99	293.52	296.87	296.91	299.78	295.31	302.14	289.48	294.72	294.44	294.79	295.06	293.26	295.94	294.48	292.32	295.2	297.35	293.54	294.28	297.31	295.84	291.42	293.09	299.78	297.8	293.14	295.41	290.63	297.74
327.72	326.06	327.85	324.47	320.21	325.3	330.3	326.96	325.96	329.01	327.65	330.94	327.66	327.32	328.54	330.87	328.86	329.3	326.45	330.91	329.07	327.08	327.87	325.76	323.56	326.09	325.63	335.03	331.93	331.31	327.86	324.8	323.84	325.53	330.63	328.78	328.7	329.84	327.38	329.32	327.03	328.61	325.16	320.63	330.03	327.25	331.37	327.4	329.99	326.93
303.88	305.09	305.42	303.84	307.23	303.48	302.66	307	306.37	304.41	304.8	306.67	307.16	302.4	302.43	302.02	302.48	306.61	301.57	311.31	306.03	306.25	304.77	302.98	304.54	306.02	304.59	302.97	303.61	299.21	307.23	305.46	304.82	306.45	298.3	303.56	304.73	301.67	309.85	309.41	306.08	304	302.33	302.61	304.25	304.48	310.18	308.1	305.69	307.36
313.33	311.49	308.19	310.87	307.37	306.5	311.7	309.95	308.09	309.64	309.86	311.72	312.16	313.34	315.04	307.27	312.14	313.39	311.65	309.26	311.1	312.6	311.44	318.6	313.27	311.71	316.31	309.68	307.85	311.3	312.17	312.26	312.48	312.99	309.64	305.04	310.76	309.93	311.14	306.6	312.56	309.9	308.4	310.29	310.69	306.89	311.83	309.2	314.35	310.27
321.03	318.83	323.94	319.24	318.03	316.54	313.45	324.1	318.71	313	316.96	318.8	319.55	320.04	320.53	319.46	320.25	325.43	318.5	320.5	320.51	323.25	316.17	322.15	322.14	321.19	320.72	315.54	323.07	320.74	316.83	316.04	320.42	316.05	315.44	320.22	321.22	317.62	322.56	317.19	321.35	316.39	319.67	317.92	320.16	316.43	316.28	320.74	317.2	317.91
316.08	315.93	313.64	320.96	316.66	314.58	314.42	316.46	311.05	313.08	312.38	315.98	316.15	316.12	313.19	317.81	311.42	316.07	313.01	313.83	314.62	315.11	316.03	313.34	311.86	314.3	317.51	315.87	309.7	310.5	310.39	316.47	317.97	317.99	316.66	315.1	314.54	315.84	313.86	310.35	319.73	317.39	318.05	317.9	317.5	317.45	317	316.06	317.27	309.99
318.98	316.03	321.13	320.37	321.42	315.13	319.17	322.79	319.7	323.39	318.09	320.47	316.55	320.66	314.73	316.85	318.97	315.9	318.99	317.35	321.32	314.65	320.9	318.95	319.79	318.65	321.22	319.86	318.89	322.36	318.68	314.69	321.49	313.25	318.42	324.13	322.92	323.62	316.45	314.64	319.15	319.12	320.89	320.26	316.7	321.66	316.61	317.26	322.3	320.13
324.8	323.78	323.87	321.86	324.02	327.61	320.05	322.69	321.94	324.34	324.56	324.02	322.78	325.81	329.28	323.85	324.84	329.76	319.66	327.57	325.29	323.02	325.02	324.05	320.07	320.54	324.57	326.37	319.63	323.78	323.24	317.5	322.06	327.87	325.55	324.94	323.63	321.91	323.1	324.82	326.8	326.66	325.17	327.14	325.71	323.98	330.46	323.19	326.64	323.81
318.18	320.34	323.74	317.45	317.77	316.82	312.55	316.76	317.13	315.74	316.04	318.09	318.12	317.91	312.77	318.09	321.34	320.8	315.05	316.86	320.59	316.27	313.4	317.8	316.33	319	320.6	320.14	314.47	321.33	317.05	320.36	316.38	318.74	317.86	315.03	324.13	317.31	310.16	319.71	317.33	313.29	316.63	317.45	320.73	315.24	315.51	316	317.16	318.59
307.78	305.54	300.38	305.24	305.25	303.44	308	299.78	304.53	304.51	306.29	306.42	304.17	303.27	304.08	303.89	306.42	304.93	305.14	303.49	305.24	305.48	304.93	303.21	306.19	306.95	305.52	304.12	306.4	307.08	305.36	306.11	307.06	304.34	306.41	303.25	303.53	306.94	297.47	309.93	301	304.35	307.63	302.89	305.7	302.63	306.11	303.4	301.49	305.99
314.41	310.12	313.97	307.74	309.37	313.68	312.17	309.79	317.64	314.91	313.8	318.46	309.64	312.98	315.42	315.99	314.74	314.7	313.83	310.73	313	312.19	309.07	314.05	311.84	316.12	316.48	307.42	314.15	309.15	311.96	312.91	315.93	311.99	315.4	312.94	312.14	312	314.07	315.91	311.03	311.74	315.14	314.59	313.45	310.54	312.86	311.86	308.97	314.79
309.23	315.06	312.03	313.01	311.2	310.23	307.89	310.49	309.05	310.21	317.39	312.38	313.41	312.13	314.55	308.47	309.62	312.27	316.61	311.45	314.01	309.63	315.07	309.88	314.45	312.92	306.12	309.74	316.59	306.94	313.35	307.17	312.97	314.04	315.7	313.51	306	309.15	313.86	311.33	311.59	313.09	311.12	312.65	309.37	310.85	312.19	313.32	314.35	317.57
307.14	307	306.41	310.22	298.4	299.54	307.19	306.29	309.58	306.96	308.71	301.41	306.99	298.26	304.66	308.27	305.26	306.55	305.14	303.53	311.02	303.42	303.36	303.53	303.91	304.21	310.04	305.19	308.72	308.04	304.9	302.18	304.66	307.29	305.74	304.31	301.1	308.43	303.15	300.41	304.96	307.15	308.87	307.74	306.84	301.51	305.68	307.43	302.7	309.44
308.5	313.35	304.33	311.51	313.53	306.25	311.82	313.02	315.08	313.59	314.52	312.96	307.21	314.01	311.11	312.65	307.59	316.46	306.48	312.81	316.4	309.04	311.08	311.07	311.75	314.08	314.58	313.12	311.02	309.66	316.52	308.6	309.78	310.79	307.17	305.11	310.93	314.95	314.28	314.03	314.87	312.53	311.4	313.83	313.93	310.93	312.93	311.28	312.45	314.99
304.65	302.14	303.69	307.46	303.83	302.22	306.5	299.74	303.36	304.61	300.47	303.99	303.37	301.77	296.09	299.82	303.25	302.53	304.99	301.36	301.21	301.37	301.18	307.14	304.89	304.5	298.87	303.5	301.39	302.82	302.4	303.1	305.14	302.87	305.23	303.42	303.13	300.49	305.29	300.63	303.9	303.45	304.16	299.31	305.11	303.51	304.51	305.15	305.31	302.23
304.55	300.78	306.65	298.21	301.8	302.83	306.12	300.31	301.69	304.08	303.84	299.43	304.21	302.67	304.53	302.96	301.75	302.53	303.07	303.84	301.3	308.48	310.63	308.69	305	299.91	302.79	305.22	302.21	302.98	305.76	306.28	302.34	299.81	300.45	301.5	303.28	298.32	299.79	301.36	300.62	299.56	303.5	302.57	303.45	302.42	305.61	302.8	303.47	302.34
308.58	304.73	307.34	307.03	303.82	311.32	306.48	311.37	308.7	312.91	306.88	311.41	309.07	306.99	309.48	307.56	307.48	313.09	309.53	305.58	312	305.25	307.16	307.74	311.35	310.59	310.45	309.42	304.71	303.9	309.06	308.42	307.42	312.44	311.19	307.43	308.27	313.48	308.23	311.81	310.15	308.1	306.92	307.25	311.9	308.88	313.81	306.22	309.57	306.93
312.97	314.05	310.71	313.64	310.25	304.95	311.81	313.53	304.93	312.11	312.96	313.34	310.42	309.56	313.49	314.2	311.97	316.58	311.52	312.15	309.61	313.39	311.6	314.25	313.08	312.19	311.3	312.18	307.67	312.25	311.79	313.04	318.54	313.88	309.55	312.39	315.85	308.73	311.18	315.02	311.22	320.76	313.6	312.37	312.43	313.11	310.33	310.71	315.68	309.83
312.7	309.09	312.35	314.22	315.92	314.27	309.77	309.33	315.23	314.63	311.73	309.31	320.82	312.58	314.58	309.6	314.67	315.97	317.75	314.92	312.12	315.27	312.2	315.13	316.19	316.77	311.89	314.76	315.07	319.84	317.48	311.58	314.2	313.58	315.02	316.36	317.52	312.9	316.13	312.31	318.43	314	316.39	316.43	311.37	313.92	311.21	312.78	314.41	309.48
310.72	310.11	310.29	314.41	310.63	314.58	308.15	312.77	305.49	312.53	312.49	307.22	311.21	313.88	307.11	313.06	305.84	308.68	310.42	312.76	303.72	309.37	305.19	307.21	314.22	311.57	313.96	315.9	313.26	311.4	307.7	305.45	311.91	311.11	311.93	309.01	313.64	311.63	306.21	311.98	311.23	311.29	306.66	310.18	308.28	308.47	311.88	310.92	310.19	306.39
307.19	305.7	307.93	311.38	303.96	311.71	311.13	305.97	310.18	307.73	311.26	311.05	310.51	307.24	308.71	308.16	310.74	315.28	308.55	311.15	314.39	313.54	309.28	310.3	307.65	311.27	308.46	306.27	310.11	308.29	309.01	309.66	310.47	312.07	306.62	304.69	305.07	309.31	310.21	312.04	310.6	307.12	307.62	306.93	310.67	310.04	304.88	307.18	309.87	309.41
308.1	311.43	309.79	315.48	313.96	314.64	311.08	312.57	313.58	315.44	310.71	311.17	310.35	308.35	315.57	311.02	312.06	312.42	313.89	308.14	310.09	308.52	310.63	310.53	309.66	312.67	315.95	312.27	314.91	313.25	311.33	313.33	309.31	313.88	313.21	308.99	312.2	310.44	311.95	314.48	310.32	314.96	309.17	306.93	315.74	308.42	309.87	312.14	313.68	312.33
305.7	300.93	303.24	306.11	303.61	302.97	308.24	306.5	302.94	302.76	302.67	304.08	300.17	307.17	307.43	299.73	305.65	304.41	305.23	301.75	299.43	300.2	305.17	303.99	304.06	299.87	300.71	300.46	299.98	299.21	302.32	300.98	305.07	301.08	300.06	300.82	298.49	302.64	301.46	305.78	302.42	302.11	301.09	302.79	304.02	306.16	301.89	305.37	302.17	301.01
302.97	301.73	306.12	305.3	305.28	305.76	304.57	305.49	304.49	301.38	301.64	302.27	308.19	307.79	305.05	304.68	305.17	301.56	300.6	302.81	305.73	309.66	310.89	305.06	302.24	304.68	304.74	305.14	303.87	307.33	302.8	307.97	302.53	303.54	308.34	301.34	299.93	303.9	305.6	305.07	311.35	302.8	303.44	302.28	305.89	301.22	299.77	307.52	303.09	306.43
309.32	309.73	316.07	309.98	312.95	311.59	308.17	310.31	311.38	311.01	307.43	310.13	305.15	306.86	310.05	306.79	312.41	309.4	302.61	307.51	312.05	309.82	308.51	309.45	306.08	308.09	311.51	311.6	312.76	305.57	306.06	309.94	308.36	302.17	306.14	306.51	315.87	313.79	307.02	310.8	303.37	309.89	312.22	310.69	302.77	306.48	308.08	307.76	306.32	306.79
320.38	312.2	320.25	317.28	314.67	320.66	317.61	315.84	316.65	316.43	318.9	316.49	323.23	318.83	316.57	316.27	319.82	318.74	313.56	319.06	318.04	314.89	322.72	312.42	316.1	316.18	318.07	312.88	315	312.41	317.15	314.1	311.2	316.72	317.41	317.68	315.51	319.92	313.3	316.35	315.11	314.98	315.39	316.04	323.71	320.42	322.82	323.15	315.28	318.68
318.7	319.92	324.51	318.51	318.19	313.41	319.63	311.6	315.89	319.02	319.65	314.17	319.21	312.81	319.17	321.7	322.21	317.36	314.1	320.58	317.9	317.57	317.72	318.68	316.25	315.85	315.47	316.05	316.82	324.73	311.14	312.2	317.49	320.57	310.99	317.57	318.26	315.89	313.64	314.29	319.76	314.06	318.96	315.39	318.76	322.93	315.85	316.31	317.45	313.86
301.31	301.55	299.27	304.95	303.36	303.53	299.11	309.73	309.22	303.94	306.03	304.62	300.45	298.2	308.18	301.26	299.34	298.97	302.1	306.59	302.94	306.16	304.3	299.45	300.54	299.52	302.25	305.87	300.71	298.24	298.45	301.96	298.59	302.46	302.75	297.44	303.08	302.65	304.44	302.66	303.82	308.19	301.42	303.27	303.99	303.03	302.58	304.27	303.46	304.54
295.14	296.99	294.56	295.22	290.85	297.45	295.9	293.08	294.85	292.42	291.76	299.96	298.99	294.15	289.4	296.97	290.3	291.84	291.34	294.65	296.23	294.53	290.14	296.1	290.34	296.9	299.23	290.05	293.18	293.12	292.72	295.2	296.43	296.71	296.83	296.48	297.67	292.27	292.26	294.54	290.46	287.83	294.77	294.66	296.75	295.2	292.68	297.11	292.81	295.45
316.02	312.81	316.57	311.23	313.01	316.32	316.54	314.97	318.67	314.98	320.1	313.75	315.09	314.47	319.25	313.64	315.98	316.58	315.85	318.26	315.74	314.03	314.83	311.75	313.88	316.4	315.91	316.37	315.12	316.3	313.41	314.33	313.11	313.28	312.4	314.02	318.3	319.97	312.71	311.38	312.65	316.36	319.33	317.53	318.92	316.73	316.41	322.17	318.22	319.42
292	292.97	293.7	293.13	292.78	295.3	293.95	290.81	297.32	294.11	291.14	289.74	295.45	294.79	293.65	287.62	293.96	297.43	290.7	290.74	291.58	291.15	294.76	290.84	297.22	294.75	295.8	294.81	294.39	293.8	294.18	293.48	286.42	295.03	292.2	300.11	290.92	289.24	296.65	292.21	297.53	293	291.59	297.79	292.18	296.66	293.46	295.57	292.94	292.25
294.9	293.6	293.83	295.34	297.96	294.62	295.28	297.76	295.08	291.77	290.21	295.82	298.42	293.22	294.28	290.92	296.19	294.01	291.57	294.4	299.42	293.73	293.28	295.64	299.59	294.72	293.9	292.09	293.11	295.61	292.48	295.74	293.65	298.37	293.24	295.07	295.96	291.47	293.34	296.43	296.56	296.39	301.26	296.19	296.33	301.2	294.25	293.29	295.52	292.8
303.35	300.43	302.4	299.16	294.92	302.24	294.41	303.01	297.67	301.32	302.22	297.39	299.86	299.22	301.94	299.8	300.41	300.28	297.68	300.8	295.94	306.38	300.11	299.49	301.99	301.53	294.3	302.36	302.53	297.34	299.06	298.97	297.64	298.93	304.19	298.61	300.13	302.09	292.81	299.22	297.47	301.73	300.81	300.03	298.74	299.01	302.74	304.23	296.85	306.32
308.61	309.89	315.15	310.9	313.26	309.82	315.56	304.6	309.04	310.04	311.02	306.25	314.25	309.64	309.44	309.63	311.18	312.34	308.77	308.09	309.95	312.46	313.85	310.72	314.24	311.5	311.49	318.35	309.73	307.48	308.82	311	311.11	310.63	305.37	311.25	307.19	308.11	308.46	309.74	312.49	316.69	312.97	306.81	304.61	308.94	310.03	311.42	310.13	307.61
306.75	304.06	303.11	300.66	304.92	306.16	302.66	304.51	300.81	303.14	301.13	303.2	299.01	300.74	304.34	304.42	307.43	308.81	302.81	304.32	306.4	305.87	307.27	302.81	301.38	301.99	305.43	303.69	304.18	301.78	300.12	303.22	305.39	300.13	303.49	304.37	300.66	305.13	304.46	305.65	309.05	304.26	305.43	305.64	300.22	304.79	303.91	306.19	306.68	301.76
307.55	306.2	305.24	299.43	304.25	302.43	300.2	303.16	303.3	297.06	307.16	302.48	297.28	305.47	307.89	305.28	306.6	306.63	304.16	303.77	299.9	300.49	301.87	304.85	307.14	308.94	309.13	306.13	304.79	305.42	304.42	300.61	299.14	308.91	301.46	306.17	299.78	302.2	301.3	303.26	296.16	305.26	304.53	306.65	302.43	309.68	306.36	304.09	298.46	301.35
301.42	302.34	307.17	300.48	302.9	305.71	304.02	304.22	308.48	305.31	301.07	305.3	307.99	300.83	299.89	309.09	308.15	304.01	304.52	304.3	303.23	305.33	304.58	301.28	300.74	302.96	300.17	304.82	304.39	303.16	299.95	303.17	304.9	302.27	302.35	305.06	300.98	304.08	302.5	302.27	304.93	302.31	304.52	308.16	305.51	303.16	304.99	303.92	302.34	302.73
319.77	320.05	315.93	316.04	320.74	315.73	312.11	320.61	314.46	319.87	314.65	315.06	313.36	316.29	318.01	317.09	317.2	320.99	320.15	316.98	319.32	320.27	314.84	319.44	317.41	315.51	319.97	315.62	322.26	319.02	319.51	316.4	314.42	318.02	317.96	314.97	314.01	321.86	317.15	318.86	320.76	318.36	318.52	315.59	317.02	322.91	317.77	319.16	315.52	318.1
312.65	312.24	314.09	310.61	306.59	311.5	311.79	315.63	311.83	316.06	313.26	312.64	308.15	316.75	314	314.13	313.37	313.27	312.86	312.55	310.11	309.81	313.49	308.27	308.1	311.37	315.17	313.01	315.3	311.64	312.94	314.82	310.24	307.97	314.39	311.27	314.26	314.16	313.31	316.78	314.37	314.73	312.8	311.36	310.33	311.1	310.31	313.73	312.09	314.63
312.06	308.08	309.22	307.08	312.26	317.09	310.17	306.51	307.25	309.94	313.13	311.9	307.31	310.73	311.59	310.81	305.69	309.65	309.91	311.73	306.78	308.96	310.2	303.43	306.72	307.58	310.44	310.6	310.09	311.08	311.48	304.85	310.92	306.17	309.18	307.71	310.77	310.74	306.27	309.58	311.4	314.31	309.23	307.4	309.23	311.87	310.49	308.74	309.94	305.45
291.64	292.76	297.18	296.09	291.42	291.17	293.27	294.15	292.99	295.09	293.88	294.02	292.84	293.19	294.51	291.5	299.97	291.95	294.89	292.47	293.94	292.29	296	295.14	292.16	292.04	292.72	293.71	294.07	292.69	295.47	290.1	301.27	295.79	289.21	291.95	294.25	293.66	286.2	294.15	296.44	296.24	294.7	295.14	295.3	297.21	299.94	296.2	296.11	297.48
318.1	316.19	314.25	318.94	317.39	318.67	319	319.36	319.79	315.83	316.99	319.42	320.16	317.69	314.7	317.74	317.61	315.65	318.49	319.85	315.51	313.62	315.8	310.52	323.46	321.58	324.36	314.57	318.75	313.04	322.93	311.18	319.33	316.07	314.34	318.41	310.88	318.67	314.92	317.26	319.77	315.77	317.27	317.02	310.97	311.09	322.04	316.32	318.77	319.07
299.24	300.43	295.91	300.05	300.75	299.75	298.11	301.17	302.16	296.4	296.37	298.69	297.72	302.31	295.87	303.06	299.8	298	303.84	299.14	298.56	304.87	294.08	306.33	303.62	301.81	303.65	302.4	298.21	295.86	299.49	295.01	297.57	296.89	299.51	305.24	296.92	300.59	305.3	302.86	299.94	299.92	296.78	299.44	301.16	303.16	297.68	300.02	301.87	302.13
313.46	317.01	312.32	309.24	309.62	310.98	317.44	313.2	314.45	315.3	306.28	312.58	314.19	312.6	314.01	310.51	312.49	309.99	313.43	313.59	311.85	313	316.26	308.21	316.33	311.34	314.75	315.9	314.75	318.41	315.34	312.12	313.48	316.17	313.96	313.13	311.95	311.03	318.05	313.41	317.1	314.04	316.11	311.3	312.48	312.78	313.04	311.76	311.75	312.87
310.07	311.56	305.8	307.86	309.75	309.07	311.12	308.47	311.94	308.84	307.39	309.27	307.98	309.96	308.47	312.52	309.39	314.26	313.72	309.96	314.08	318.05	309.38	310.01	311.72	313.3	312.14	304.04	304.98	314.03	307.72	317.72	308.81	315.55	315.55	313	313.32	315.18	316.73	312.96	313.36	305.91	312.09	306.11	313.02	313.95	310.47	308.3	307.47	311.91
307.8	316.78	311.82	314.56	312.6	309.59	309.92	310.96	314.97	314.25	313.97	314.37	310.61	315.14	308.17	313.18	307.14	310.01	312.66	316.04	309.1	309.88	315.95	313.07	314.26	305.73	312.48	313.81	315.67	312.49	313.24	310.48	310.07	311.48	313.36	310.36	311.9	312.95	310.25	315.44	311.94	307.33	311.26	315.11	313.37	313.01	314.91	311.98	309.98	309.62
314.55	312.28	315.48	314.89	315.76	317.43	318.34	317.93	315.71	317.93	317.55	315.04	315.03	310.04	316.77	316.17	322	316.12	313.61	309.52	314.13	313.27	316.6	314.1	317.72	318.64	317.93	312.94	318.75	318.84	316.14	312.12	314.01	315.79	316.61	315.69	314.94	312.04	311.02	314.98	313.21	316.17	310.52	314.89	308.65	308.39	308.09	310.16	314.55	310.82
306.48	308.3	307.46	308.34	303.32	309.64	305.59	310.74	312.26	300.65	305.31	304.68	307.18	308.43	306.9	307.3	307.46	301.44	306.31	307.75	305.5	310.03	308.03	303.99	305.03	308.71	305.34	308.45	308.46	306.55	308.16	302.95	304.22	306.46	308.61	308.96	301.11	317.42	306.96	309.58	305.07	307.32	308.48	305.96	300.42	306.67	311.42	306.7	302.36	301.68
297.44	291.19	290.39	294.93	295.71	297.82	294.96	295.56	297.27	293.61	291.04	291.97	294.97	299.49	295.28	294.51	293.88	291.39	293.85	293.66	295.98	293.02	292.4	294.84	289.76	299.24	300.45	295.1	289.8	292.13	299.02	290.42	299.34	294.9	295.6	289.64	292.33	296.53	297.42	292.75	292.46	289.02	291.81	297.64	297.96	295.5	292.2	290.82	296.38	298.97
323.18	320.08	319.63	317.75	319.91	318.32	320.42	315.11	320.56	320.09	322.37	319.52	319.63	320.59	316.03	323.53	318.51	317.31	322.24	316.82	319.95	320.35	326.66	319.48	319.35	318.12	319.87	321.36	315.62	314.9	319.13	317.42	317.85	315.69	320.56	317	319.37	322.54	323.57	321.78	317.3	320.75	325.8	322.66	318.88	314.88	319.74	321.34	319.26	323.88
313.86	308.48	312.07	314.97	310.99	316.45	312.19	313.36	314.11	309.74	310.65	306.92	306.79	312.8	308.75	312.89	311.01	312.15	312.56	313.1	310.81	308.63	308.92	313.92	309.95	308.4	311.58	311.99	314.15	308.82	315.26	316.23	316.25	316.71	315.87	310.92	309.35	310.95	309.63	308.9	313.88	312.37	312.29	315.01	310.69	309.9	309.53	311.48	311.2	310.7
311.51	303.08	304	307.74	300	308.91	310.23	309.84	306.95	310.61	305.56	305.91	307.68	311.13	302.67	311.08	304.91	306.47	308.64	306.54	305.36	312.26	305.19	302.08	307.13	303.03	308.34	312.17	307.79	311.29	308.95	312.93	304.2	304.06	305.79	311.99	311.44	311.9	304.08	305.79	304.59	307.35	304.47	307.29	305.1	306.66	305.39	304.67	304.9	309.16
302.53	303.19	301.8	306.46	308.2	304.74	304.25	306.46	305.03	306.14	307.7	305.16	307.85	309.63	301.51	306.43	308.22	301.18	306.46	310.1	308.89	305.61	302.03	305.92	304.65	305.53	305.97	307.22	308.09	307.05	306	302.19	304.5	310.12	308.55	303.85	304.66	308.05	309.27	301.9	302.54	305.64	302.98	310.54	310.28	307.84	301.06	301.1	305.59	306.23
297.93	297.9	299.62	293.28	292.14	301.25	290.25	294.2	290	291.28	299.55	295.36	293.57	293.43	294.82	294.81	299.27	292.29	292.25	294.86	295.67	296.17	292.4	295.19	296.24	298.44	295.56	297.4	293.68	293.79	297.72	292.94	292.8	294.06	293.27	295.05	288.99	297.67	291.27	292.93	299.15	295.92	292.86	297.59	299.25	294.51	295.5	292.23	293.14	295.85
317.82	314.3	314.54	314.9	317.09	316.36	311.83	311.16	313.64	309.72	311.64	312.96	315.17	313.39	317.97	312.43	310.17	315.68	307.04	312.07	313.13	314.9	312.65	308.23	313.94	313.95	313.06	315.7	319.24	313.61	322.18	311.86	309.16	311.28	314.03	310.55	317.72	309.1	316.17	312.72	314.62	311.64	309.48	312.13	313.85	311.85	305.68	312.54	313.3	312.02
316.02	308.85	311.62	312.23	311.48	311.13	310.56	313.34	304.28	308.51	308.09	311.61	314.46	312.11	306.84	311.13	308.87	311.02	306.57	309.56	309.57	310.16	304.68	309.18	306.56	314.53	312.84	312.57	309.23	306.48	310.31	309.18	314.13	311.28	311.49	309.18	311.36	310.78	312.15	311.54	310.14	304.03	311.02	312.07	307.71	307.33	308.5	310.16	309.7	312.14
314.54	318.18	311.6	310.26	316.47	312.2	317.11	315.05	313.02	312.66	311.86	318.14	315.22	317.62	310.6	313.39	308.86	315.66	312.1	314.67	313.32	315.52	311.59	311.23	317.49	313.59	315.1	311.32	318.36	312.43	315.27	312.4	311.71	319.58	313.11	313	313.3	311.87	313.31	315.48	314.1	312.59	315.89	318.34	310.86	316.04	311.54	315.41	314.85	313.31
303.26	303.28	301.86	304.25	302.95	305.95	300.58	301.33	307.8	303.29	305.99	305.15	307.09	304.49	303.45	303.2	302.69	306.79	302.99	305.74	303.39	311.24	299.81	301.87	307.62	307.52	300.45	300.79	304.01	306.03	301.68	304.03	301.98	304.95	303.55	301.68	305.78	305.07	303.2	304.19	305.95	306.72	301.83	306.2	302.69	304.21	305.1	303.95	307.65	302.2
310.48	314.64	309.3	306.96	310.4	309.31	311.54	313.27	305.12	306.89	306.28	318.04	308.77	310.59	315.07	307.93	313.11	310.3	313.32	313.04	311.59	308.03	311.86	313.38	310.28	312.24	310.83	314.79	310.29	312.5	311.08	315.9	312.25	311.75	313.72	311.22	304.29	310.5	311.82	311.72	313.29	317.56	309.7	307.61	308.77	314.71	308.27	311.6	309.78	314.37
316.06	313.3	320.87	315.21	313.04	311.95	321.65	316.12	314.47	314.2	320.26	316.45	315.35	315.34	316.61	315.4	314.78	311.58	317.05	316.87	320.06	315.01	317.88	319.57	317.1	312.55	311.99	314.85	315.56	309.87	320.66	315.21	316.9	316.28	312.75	311.99	319.87	316.28	311.22	314.42	319.07	320.86	318.03	318.05	318.64	313.82	314.57	314.62	315.28	315.28
307.68	304.44	303.47	305.98	307.79	301.23	311.76	309.71	302.78	304.04	308.1	304.43	308.42	307.91	306.73	307.3	304.35	302.11	307.62	305.07	307.5	302.94	302.97	305.2	306.01	311.04	308.1	301.74	306.07	306.65	305.11	312	302.33	303.28	300.04	303.18	307.53	307.1	306.83	304.82	305.43	310.24	305.42	306.77	304.32	309.74	308.72	306.26	304.37	305.56
300.44	296.36	300.21	300.42	303	301.46	302.01	302.18	301.64	296.99	298.38	297.74	302.57	303.3	293.63	300.5	301.16	297.85	292.82	302.21	299.21	300.41	297.98	298.78	301.37	300.11	303.87	303.05	301.8	299.36	299.06	296.81	305.29	303.77	308.6	303	297.74	302.53	298.22	297.05	306.12	303.49	302.69	302.05	302.73	300.31	298.13	297.37	300.09	299.66
314.21	315.45	314.26	320.06	315.73	313.86	315.53	311.85	319.57	316.06	314.46	317.53	320.4	311.33	318.27	315.95	320.18	316.54	311.73	321.24	317.14	314.63	318.17	318.77	316.43	318.55	315.01	314.25	316.52	315.09	316.8	315.28	314.42	315.07	324.08	312.87	317.49	317.23	318.23	317.86	318.73	314.6	319.22	314.08	314.7	314.52	321.54	317.91	318.16	311.55
319.16	320.62	319.23	319.65	316.86	322.66	316.38	318.73	313.27	318.51	314.65	315.97	313.99	321.97	319.34	320.81	319.61	319.97	318.37	313.44	313.33	320.51	319.9	323.02	319.89	320.44	315.37	320.73	320.77	319.54	320.73	313.28	319.14	317.01	317.53	319.99	319.46	315.57	317.77	318.22	319.35	319.53	315.16	313.56	314.43	320.08	314.49	318.03	316.41	316.74
300.26	302.56	305.43	307.24	309.19	305.28	301.32	305.3	309.57	303.77	301.97	301.45	309.82	306.25	303.86	303.89	306.56	304.69	308.07	307.56	300.28	301.85	302.4	306.04	304.27	305.56	308.17	303.7	302.88	303.44	305.44	305.09	306.12	301.77	302.27	300.81	305.52	301.16	306.06	303.56	305.43	306.04	301.29	311.59	302.32	304.66	304.29	300.3	302.45	303.73
316.13	316.43	319.77	316.85	320.68	319.58	320.75	314.3	315.73	315.74	317.95	313.19	314.17	316.14	322.16	319.37	317.27	316.07	315	319.67	313.83	315.31	319.63	316.26	319.32	321.43	318.91	322.46	320.84	320.55	316.23	314.81	314.11	317.56	319.39	317.7	319.8	318.73	320.03	319.93	317.11	319.83	314.37	319.8	317.66	316.34	315.03	313.84	324.19	321.64
313.33	306.96	311.06	311	309.73	316.09	311.26	307.02	309.2	307.15	311.17	312.44	307.47	308.72	310.57	309.53	307.5	307.08	307.34	311.87	309.63	307	310.47	314.89	316.06	309.02	303.54	310.22	311.02	304.38	306.03	312.41	306.28	307.52	308.12	308.56	309.58	308.46	306.23	309.78	307.53	306.98	311.46	311.31	307.03	313.7	311.47	311.13	301.39	307.86
317.74	311.36	315.98	314.55	316.22	315.02	312.58	319.82	316.87	313.38	317.8	313.83	316.11	316.27	316.74	312.63	316.44	314.75	315.34	318.61	313.75	311.5	314.98	314.55	312.5	315.69	319.66	315.05	318.98	315.86	317.35	317.2	318.69	316.77	312.62	319.76	318.21	309.85	315.18	318.34	313.73	312.51	312.6	314.13	308.96	316.22	315.71	316.87	319.98	315.89
315.05	314.44	316.01	315.79	316.8	312.7	314.12	312.51	316.57	315.79	316.4	312.17	313.13	312.28	313.87	311.34	314.86	313.21	317.43	314.65	319.16	313.19	316.42	311.07	319.72	317.14	316.34	309.98	313.16	315.64	317.1	312.32	310.46	315.57	315.46	317.07	315.15	317.67	309.02	315.92	317.98	307.57	314.9	314.13	311.07	312.77	316.61	311.58	313.11	311.79
292.75	298.21	298.84	291.04	290.16	294.54	296.02	291.48	292.63	293.92	297.93	295.63	294.55	298.68	289.12	291.14	292.25	294.24	291.82	288.96	297.43	290.45	293.23	297.02	293.34	295.3	293.26	296.36	299.67	296.78	298.4	299.85	294.86	291.76	289.97	291.15	297.3	292.55	291.78	297.19	294.57	291.91	292.39	291.98	293.76	291.1	293.51	297.63	295.47	297.07
315.7	312.89	316.98	315.85	313.46	314.74	313.14	315.71	316.77	313.69	320.83	318.11	314.74	313.75	317.3	311.63	308.54	314.65	310.87	319.66	312.59	310.04	316.25	320.28	316.38	313.05	310.67	315.51	313.54	313.64	315.36	317.61	316.52	309.19	315.29	313.49	309.87	314.17	312.93	315.82	315.14	318.56	316.69	313.19	312.82	315.67	315.22	316.3	317.05	316.93
315.98	321.04	321.99	318.61	318.32	323.33	316.52	318.52	321.27	319.49	316.82	318.4	319.05	322.04	315.92	323.61	314.83	325.44	320.56	324.28	316.48	318.03	320.76	320.81	317.81	318.67	313.02	313.18	321.65	319.92	314.23	323.35	320.85	313.8	319.56	319.73	320.58	320.53	316.16	318.47	316.61	318.82	317.65	317.17	319.86	316.31	320.81	316.4	317.69	317.96
294.98	298.84	294.26	292.53	297.27	295.64	294.6	293.12	298.55	286.48	298.69	297.28	301.58	289.01	293.74	289.47	295.65	296.83	295.28	292.15	293.97	300.19	292.47	290.95	294.8	292.77	292.9	298.77	294.04	297.94	292.26	290.04	292.92	293.78	291.9	292.65	293.88	292.73	292.39	293.68	294.87	295.48	294.99	298.48	289.63	291.92	291.78	296.7	293.6	293.16
297.87	301.74	298.49	298.05	300.22	302.57	298.25	302.88	298.67	301.37	301.62	298.94	298.22	304.76	292.81	301.16	300.56	303.26	303.51	303.69	306.28	299.08	303.46	303.1	303.47	297.75	300.91	302.17	300.6	294.51	302.47	296.43	300.86	300.3	301.73	303.59	295.98	302.91	305.64	302.61	296.7	299.36	304.54	305.05	297.43	306.49	303.22	300.85	302.1	302.29
299.62	307.76	300.75	304.11	296.17	299.47	302.72	305.47	299.15	299.91	300.25	302.64	297.97	301.22	298.24	299.45	297.04	306.8	304.95	302.69	299.24	301.07	303.97	300.06	293.77	304.29	304.44	303.73	296.71	300.08	304.16	304.75	303.52	296.41	301.37	299.32	300	300.73	303.8	302.09	306.2	307.02	304.44	299.15	300.89	304.13	301.43	299.63	301.62	304.88
321.47	315.49	314.7	315.18	316.83	317.66	321.76	321.22	317.34	319.69	320.83	317.36	318.74	317.21	317.82	316.44	316.12	316.79	320.96	317.75	316.85	317.7	314.87	317.91	318.63	315.05	316.08	315.16	315.34	319.11	317.54	317.76	315.94	317.99	315.84	316.03	321.96	315.82	319.21	319.43	315.53	312.34	316.68	323.02	316.06	320.86	313.27	319.4	318.06	315.78
302.67	300.32	302.26	298.49	303.81	304.24	300.42	304.04	302.7	301.41	303.59	306.5	300.65	302.19	298.42	305.77	296.02	300.61	301.91	306.32	300.8	307.18	304.81	303.6	306.44	296.99	299	301.33	301.23	303.39	300.5	305.65	306	302.27	301.4	306.66	302.56	305.97	300.73	304.87	302.27	302.15	305.97	304.43	302.18	306.27	304.47	298.95	301.52	300.66
315.16	315.44	319.05	315.61	317.86	312.74	315.94	316.6	315.37	310.69	310.91	313.19	313.96	311.46	316.07	309.45	315.33	314.7	312.38	316.42	312.61	318.99	312.74	315.06	310.85	314.64	320.04	311.38	315.95	318.55	312.66	313.96	312.43	310.3	315.87	308.57	313.94	316.48	313.73	312.99	316.1	318.6	313.99	313.1	313.59	312.2	313.17	315.3	308.45	316.98
310.23	316.76	321.8	319.97	314.63	313.91	316.57	314.71	314.42	314.53	316.06	311.22	312.24	314.79	314.09	317.45	315.02	317.48	314.81	316.1	314.38	320.17	314.01	317.95	315.49	316.57	317.32	317.19	316.05	316.42	323.28	319.65	316.96	318.36	313.32	320.15	317.39	316.01	315.16	318.44	311.4	318.77	315.44	316	318.61	315.83	317.17	316.16	317.01	312.31
300.52	303.82	298.27	303.5	306.4	306.1	308.11	300.41	300.42	310.47	305.41	301.85	305.82	305.07	304.31	302.34	305	302.77	299.54	305.06	302.79	305.53	302.38	302.41	301.35	304.2	301.68	307.42	302.01	303.85	302.83	301.73	303.77	298.98	303.4	303.38	307.07	301.3	308.9	303.64	304.8	303.17	304.08	301.86	304.03	300.89	312.12	309.19	307.29	303.94
311.61	316.11	308.72	316.92	313.19	317.62	312.94	313.83	309.37	314.4	313.7	305.81	313.88	310.33	311.16	315.51	314.73	311.28	309.15	308.9	315.46	314.46	308.66	310.36	309.35	315.21	311.99	319.6	313.18	312.08	316.89	310.17	304.85	318.76	316.06	315.23	312.12	313.67	314.35	316.35	314.39	313.43	311.77	310.56	316.09	315.96	310.9	313.72	315.09	314.35
312.35	318.64	317.16	315.26	320.03	318.7	318.77	317.41	318.89	315.4	313.4	317.99	320.06	320.1	318.36	318.8	320.87	318.11	316.62	313.32	322.45	312.84	318.5	323.08	316.66	319.9	321.65	318.08	319.55	320.1	317.8	323.92	317.28	317.5	316.51	318.78	320.04	319.86	317.71	317.4	320.97	312.83	313.38	323.95	316.21	320.54	320.31	318.32	318.47	315.17
316.27	315.45	317.81	315.01	314.06	314.33	320.12	314.7	314.56	306.29	317.65	318.04	312.52	310.69	314.37	315.19	311.32	312.76	314.43	315.04	318.72	317.01	314.32	316.25	319.52	315.83	314.21	314.51	314.26	315.33	315.83	311.16	317.68	317.24	316.18	314.45	314.05	315.92	316.89	317.62	311.96	313.66	318.13	318.31	317.82	312.04	316.77	316.59	313.83	315.62
308.67	306.26	302.62	304.75	305.26	304.47	304.78	305.55	299.99	303.77	305.24	307.01	307.98	306.3	307.68	303.77	302.36	307.87	307.88	301.56	302.72	301.01	302.28	305.99	304.65	302.02	306.55	302.26	306.48	304.92	302.25	308.37	306.14	300.63	309.35	304.42	308.05	303.01	301.8	300.8	297.88	307.98	304.35	303.11	304.64	306.07	302	304.23	307.51	308.49
314.14	308.58	313.13	314.23	310.9	311.46	307.38	316.26	307.65	311.61	313.18	309.51	313.88	314.39	312.73	310.43	311.84	313.25	314.26	313.16	313.39	308.89	311.91	311.38	314.23	311.47	307.57	312.91	316.07	312.1	314.11	305.79	317.48	309.42	314.92	314.61	310.17	314.84	312.18	311.79	308.86	312.82	308.92	314.5	313.83	313.1	307.6	312.08	310.58	313.99
308.67	311.17	308.27	311.71	307.85	311.09	313.33	305.08	309.25	309.82	311.38	308.33	304.81	312.08	307.8	309.83	308.05	308.1	307.19	306.21	312.07	314.56	314.45	313.48	310.97	308.65	306.23	305.68	312.33	312.12	309.35	309.2	307.92	303.38	307.68	310.05	314.83	302.54	311.29	311.57	310.43	315.79	308.84	308.52	314.35	309.79	312.25	314.19	309.7	304.09
306.67	311.08	315.73	313.13	310.25	316.2	309.09	313.42	310.06	307.91	314.93	311.76	309.54	309.94	316.06	310.45	316.46	315.29	317.25	313.95	305	312.05	313.65	312.07	308.24	313.2	311.51	312.68	306.06	309.28	312.66	311.66	310.96	314.63	309.84	309.08	316.86	309.06	317.46	308.4	312.38	315.24	311.37	312.95	310.7	312.53	318.06	310.29	313.36	312.93
315.96	318.53	313.08	315.19	313.77	306.3	309.78	316.11	313.16	314.12	312.2	313.62	312.09	309.8	312.65	313.26	309.2	313.55	314.66	315.09	312.71	311.74	316.02	312.57	312.33	313.21	313.31	314.83	311.57	311.47	314.38	310.03	313.68	311.86	312.27	311.62	315.07	311.46	315.3	314.6	313.51	311.94	313.4	312.19	314	316.74	316.81	312.15	308.55	314.23
328.37	325.96	322.13	328.85	321.21	323.89	328.22	330.21	326.66	329.39	328.95	332.41	324.42	324.61	331.02	323.86	329.42	323.17	330.48	328.88	332.03	331.4	324.21	329.2	327.62	327.95	323.52	323.26	327.27	327.28	320.36	332.15	329.47	328.12	325.91	326.75	330.76	324.01	329.05	328.78	326.47	324.57	325.07	327.54	324.83	330.32	324.96	325.46	324.63	328.81
300.25	305.57	306.2	306.54	304.6	306.19	300.74	302.34	307.12	306.83	304.11	306.36	304.09	309.36	309.37	307.34	309.56	305.13	306.91	307.65	309.1	307.65	304.41	305.01	305.21	304.26	312.2	307.34	302.12	304	308.14	309.83	306.64	307.9	305.5	306.86	303.21	308.69	303.59	303.32	303.46	303.02	306.02	307.29	306.73	310.83	305.62	306.68	306.06	306.89
305.65	304.29	302.15	303.53	312.15	306.21	307.65	305.25	307.47	305.14	303.2	304.14	306.16	302.81	302.92	303.41	302.75	302.15	306.43	307.25	301.2	307.13	302.14	307.11	306.02	305.17	300.66	301.41	302.33	305.43	301.96	308.17	300.79	304.18	308.35	306.21	298.39	302.87	307.62	300.05	303.25	302.13	304.98	303.1	302.92	305.16	307.5	304.69	306.67	300.31
310.14	310.21	305.79	309.54	307.53	310.17	314.51	311.84	309.96	312.63	314.2	315.87	305.92	309.84	307.11	313.45	311.65	314.96	313.86	306.32	311.77	306.94	310.02	309.31	308.88	309.02	313.12	304.05	306.96	307.15	307.51	306.41	307.84	311.84	311.6	310.27	309.78	308.84	309.34	311.61	310.05	310.85	313.51	310.55	307.47	311.63	309.99	313.46	309.43	310.27
316.7	316.51	313.02	309.31	308.42	310.48	316.01	312.36	310.54	313.67	315.05	313.46	318.67	310.67	317.56	311.45	314.93	310.97	318.4	314.85	312.29	313.94	311.76	316.45	313.1	318.59	311.82	314.56	310.03	313.02	316.45	312.92	309.05	316	311.51	313.32	314.2	316.83	312.51	311.85	311.75	311.86	320.8	312.54	314.73	311.83	312.47	313.51	314.4	310.08
312.66	310.76	308.51	312.97	310.68	308.73	310.15	317.14	311.97	308.46	308.03	312.8	314.78	313.5	308.79	313.85	312.76	313.72	316.17	313.93	312.53	314.04	316.79	313.49	315.85	317.13	316.09	318.97	311.84	312.01	313.17	311.59	314.97	314.38	315.08	312.7	313.74	313.52	314.02	314.98	311.78	311.98	311.69	310.91	310.93	314.98	310.02	311.36	311.89	313.24
304.38	307.12	303.35	302.52	308.12	305.68	304.54	308.28	306.29	306.8	308.35	307.06	310.84	306.14	306.13	310.8	304.04	306.89	303.24	307.62	303.1	309.06	307.22	303.46	304.75	308.32	305.14	306.78	305.08	308.59	306.74	304.9	304.77	303.69	306.83	304.23	306.23	309.68	308.59	308.16	304.81	309.72	306.29	305.55	304.7	308.3	306.95	306.43	308.52	309.01
305.22	305.62	309.79	307.57	309.09	303.26	306.75	309.89	309.35	315.53	306.83	310.68	305.22	309.37	303.95	306.51	310.28	311.55	306.81	307.01	309.39	309.79	303.22	309.4	307.82	310.16	305.02	308.29	310.94	310.9	310.03	308.26	307.96	309.95	308.31	309.05	309.89	306.42	309.75	305.18	311.32	313.15	310.41	305.62	314.46	305.26	306.09	310.53	311.4	308.25
306.18	309.42	298.28	307.8	302.2	306.87	302.51	303.79	305.12	302.96	299.35	306.32	306.49	302.97	309.45	302.85	304	304.5	302.04	309.39	305.19	299.86	304.11	304.88	301.93	308.51	301.55	304.51	305.99	307.94	305.81	309.22	305.24	304.56	305.9	305.24	303.88	301.99	302.35	309.48	305.53	308.83	304.68	304.2	305.53	304.94	301.32	302.26	303.02	306.48
314.13	315.26	312.27	310.7	312.76	310.89	318.9	314.02	312.54	310.53	310.84	314.13	312.5	314.53	313.44	312.74	308.63	310.25	316.76	314.78	310.24	309.38	310.12	309.09	317.38	314.59	312.83	310.03	315.03	316.71	312.61	314.1	315.12	313.27	306.31	312.19	312.95	316.02	317.02	312.85	311.25	311.18	310.72	319.88	308.75	312.26	309.39	312.32	311.84	311.98
326.03	325.45	326.32	323.99	325.55	321.2	321.41	323.95	323.28	328.51	323.53	325.89	320.74	323.6	323.79	330.41	325.18	328.91	326.25	321.9	320.91	323.09	324.29	320.09	326.8	328.28	325.54	325.38	320.28	328.18	331.9	325.71	325.49	326.92	326.64	326.92	323.24	329.38	324.97	324.33	323.27	326.16	323.48	326.14	327.67	327.19	331.27	325.2	323.78	332.97
318.95	317.05	323.54	316.3	319.81	320.84	316.06	319.48	323.75	319.96	320.88	316.45	318.76	312.17	320.03	316.05	316.15	316.73	314.36	319.95	317.54	317.16	319.49	318.12	320.35	315.48	317.33	319.78	323.23	319	322.2	314.82	315.08	320.79	317.67	317.65	319.18	321.66	318.31	320.02	316.05	315.02	316.55	318.64	319.19	315.61	318.52	325.02	318.78	312.76
312.3	319.64	313.66	316.32	314.07	316.05	309.66	315.93	317.44	318.74	315.27	311.65	316.33	319.32	316.13	317.42	318.82	318.47	317.82	316.71	319.19	314.21	315.27	315.09	313.36	317.93	320.01	314.45	317.2	314.58	316.44	314.87	314.72	317.97	315.68	317.35	315.77	311.61	317.21	315.24	315.46	319.03	320.36	314.22	317.19	320.39	313.61	315.07	314.63	317.87
331.56	326.18	323.77	329.2	328.22	325.44	333.43	323.9	331.79	328.48	330.31	327.28	325.08	333.2	326.82	319.31	326.93	331.35	327.99	324.41	323.99	327.23	325.83	325.6	329.63	324.29	327.01	327.5	326.23	328.34	323.49	325.53	331.4	331.77	334.1	327.58	321.43	322.19	328.89	322.48	322.83	329.12	326.5	330.02	332.73	325.88	325.92	328.47	327.11	326.71
304	304.22	300.93	296.75	299.84	307.23	301.7	302	298.83	303.54	300.37	306.53	306.48	298.42	299.8	301.15	299.66	298.74	302.29	303.38	304.5	297.36	302.64	305.72	302.36	296.43	303.26	298.59	300.29	297.03	303.3	302.55	299.7	304.41	307.53	306.09	302.95	305.17	303.87	298.9	297.44	304.4	299.68	303.98	299.52	303.26	303.38	303.41	300.13	302.26
304.39	305.07	304.01	301.29	305	307.12	304.97	307.01	303.2	306.38	305.69	310.38	301.95	303.29	304.64	302.92	298.95	305.71	301.44	303.7	302.54	304.63	303.63	304.09	308.26	305.3	306.31	307.06	304.09	311.46	307.4	306.9	303.99	299.66	306.14	309.59	307.73	299.17	300.74	305.38	308.09	309.7	308.16	310.83	310.39	303.52	307.41	308.53	303.4	307.07
301.19	303.22	300.47	306.44	296.97	300.11	306.42	303.38	302.83	304.29	301.72	304.19	301.61	303.52	305.29	304.58	304.87	304.18	307.04	302.22	303.9	303.03	302.26	302.78	304.31	303.25	302.49	301.53	301.15	302.94	301.1	297.72	303.86	306.02	300.3	304.2	303.49	306.13	301.32	301.86	301.17	307.31	294.05	303.69	304.71	306.18	308.76	303.55	304.09	300
[truncated: 150 more columns]
