# Supplementary material for: Genetic dissection of main and epistatic effects of QTL based on augmented triple test cross design
Source: PLoS One. 2017 Dec 14;12(12):e0189054. doi: 10.1371/journal.pone.0189054 (PMC5730204; doi:10.1371/journal.pone.0189054)
Supplement: S9 Supporting Information — (ZIP) [file pone.0189054.s009.zip › z5_550_0.2_5.csv]

289.56	290.48	290.37	288.74	295.92	292.65	297.8	300.86	304.3	301.76	289.25	299.17	299.58	295.65	286.57	296.57	292.38	296.23	301.39	299.15	303.87	295.04	294.29	297.93	292.1	290.94	303.49	294.13	288.88	298.78	291.71	301.97	290.74	297.56	293.88	302.14	298.82	300.01	298.63	290.78	295.7	298.41	297.91	295.8	294.68	301.61	289.86	290.1	297.38	295.5
294.08	292.58	298.41	293.55	290.32	296.86	299.48	293.64	300.52	298.36	293.04	288.11	294.41	293.11	292.93	292.01	294.42	294.66	298.32	287.91	290.93	293.36	295.08	293.82	298.17	295.58	298.7	295.07	301.53	297.04	295.27	294.32	294.1	299.77	291.57	302.03	293.16	288.15	301.95	296.86	297.04	301.91	295.25	302.48	299.1	292.8	289.63	295.52	296.74	300.56
310.9	320.3	317.12	315.72	314.85	310.17	316.91	317.31	311.64	317.43	316.89	317.78	317.37	314.57	313.81	310.76	321.61	312.46	318.9	314.18	316.66	315.16	316.94	314.33	318.4	313.62	318.02	315.83	325.95	321.46	316.73	320.93	319.11	315.32	311.12	320.86	324.3	309.93	309.61	315.9	309.73	319.04	314.22	320.92	315.02	322.3	315.24	321.43	320.04	313.41
313.49	308.86	309.04	309.55	320.37	311.63	315.72	313.36	315.48	314.1	315.74	311.28	313.62	318.83	309.41	315.96	322.79	314.09	319.54	312.77	316.45	318.86	317.81	310.98	315.2	309.43	314.36	322.66	314.48	316.31	322.17	317.17	314.4	309.38	312.84	310.87	310.85	312.07	310.12	317.65	321.66	314.32	319.74	313.61	318.92	314.87	318.84	309.31	309.01	313.86
305.82	305.39	299.29	297.19	299.74	299.68	298.76	304.4	292.98	304.13	304.18	310.25	299.35	297.21	304.65	301.02	302.28	303.11	308.81	301.95	307.78	303.08	296.79	297.21	304.07	301.5	302.5	306.56	296.44	306.22	304.01	301.26	303.12	296.26	298.37	307.17	303.02	301.98	299.42	303.42	301.18	292.73	305.81	298.69	307.72	301.15	305.24	295.31	307.28	305.12
310.83	314.63	312.33	313.59	305.55	317.23	315.08	314.72	320.63	316.95	316.18	312.26	310.56	317.08	313.83	309.56	311.97	310.36	313.08	313.57	320.31	321.11	307.79	310.22	314.9	311.9	318.33	316.22	319.13	315.34	315.76	309.85	322.64	305.14	315.62	310.76	307.3	319.16	310.21	314.54	319.27	311.48	313.82	311.76	312.61	310.68	316.5	321.51	313.06	305.64
315.45	308.12	307.6	319.01	304.01	313.12	313.1	314.35	307.97	303.53	314.66	307.72	308.05	313.3	306.04	317.31	315.95	312.24	309.63	310.24	314.1	313.26	313.94	317.93	308.04	316.93	312.46	311.99	311.69	312.17	307.7	307.19	314.62	315.35	315.42	308.49	304.72	313.79	312.99	317.08	315.71	320.43	313.26	315.15	317.14	306.85	312.67	313.48	318.65	303.96
309.73	321.84	322.85	314.47	303.21	309.6	310.03	308.77	309.21	316.42	307.57	313.46	310.65	311.29	313.76	307.32	315.76	313.17	309.08	304.84	308.64	308.16	310.51	305.12	306.67	317.49	313.81	309.17	309.32	313.5	307.88	307.03	312.13	307.72	308.11	310.75	302.1	307.39	305.84	311.02	313.83	313.48	314.01	309.12	303.04	314.97	303.56	306.59	304.59	306.92
327.73	319.84	322.12	323.49	328.78	327.15	326.23	332.87	323.12	324.59	334.21	322.39	319.35	322.01	331.69	321.69	317.51	322.45	327.67	323.61	327.54	324.3	319.15	320.79	316.58	329.44	326.12	321.08	328.57	330.13	322.15	321.93	325.77	328.97	322.44	328.11	329.18	319.13	323.93	322.54	324.82	318.29	324.61	328.39	328.56	319.7	319.43	330.83	325.36	320.36
311.31	311.29	311.48	316.47	311.56	315.62	311.38	313.62	314.86	317.22	307.69	317.25	313.44	318.89	312.24	302.5	308.56	319.3	307.81	314.69	315.89	312.71	309.03	319.24	317.28	309.07	309.72	320.63	315.1	322.83	316.93	315.74	313.28	309	316.66	311.8	314.16	315.97	309.85	316	310.02	317.56	314.27	317.54	313.73	311.21	311.49	311.19	312.09	314.79
297.55	308.63	305.05	307.2	305.9	299.9	309.96	303.79	299.48	306.16	307.35	301.51	310.54	296.73	304.95	297.05	302.23	303.55	310.92	309.23	301.24	305.64	306.7	303.23	298.18	303.48	300.95	301.38	305.85	306.97	307.9	304.01	299.14	298.56	306.31	303.27	310.97	303.89	307.38	303.16	300.68	306.96	299.06	306.8	309.48	307.4	305.83	304.65	301.41	309.41
306.68	310.91	311.37	312.72	305.4	313.42	314	314.38	309.09	308.67	307.41	305.41	302.89	308.57	309.2	310.09	310.18	312.31	314.87	306.13	307.62	307.28	300.24	305.02	306.99	303.44	310.51	303.28	304	311.05	306.81	317.64	307.48	308.47	311.8	309.88	303.67	304.92	308.46	314.48	311.67	307.89	306.35	309.48	315.26	306.52	307	306.9	310.44	308.63
314.58	319.61	316.4	314.64	319.47	313.19	314.97	315.86	312.37	315.17	318.59	323.79	314.91	316.88	314.99	315.79	315.01	306.87	316.08	319.49	318.66	320.13	315.32	318.22	314.26	318.88	318.03	319.9	313.58	319.8	308.68	319.9	317.18	319.76	315.01	311.84	316.61	316.38	315.26	319.74	321.03	312.36	315	315.14	310.39	318.14	326.21	318.38	319.5	320.58
305.02	308.81	304.18	305.1	305.33	295.93	306.92	309.18	302.95	301.16	307.86	307.21	311.41	299.19	306.86	305.76	302.37	298.47	296.01	301.16	304.11	311.69	304.64	304.1	310.68	314.28	307.53	309.71	300.42	303.26	299.87	304.05	302.93	308.89	317.06	304.08	307.71	304.18	308.3	309.25	308.03	300.38	304.63	306.82	293.8	302.69	302.63	312.22	300.04	298.97
316.88	321.05	312.73	310.04	316.32	307.87	305.27	312.67	307.31	311.41	312.86	315.86	318.72	313.71	304.46	311.38	310.83	315.81	308.72	317.21	311.32	311.91	315.89	313.08	311.15	306.8	318.23	315.48	311.82	314.52	308.49	312.81	315.92	317.59	312.23	315.78	306.79	311.11	306.31	311.22	313.65	311.38	310.86	308.96	308.74	313.22	310.93	317.92	313.45	322.65
316.26	318.89	323.57	312.38	323.89	320.06	319.55	311.38	315.5	315.86	310.6	312.05	322.33	316.12	313.2	319.21	308.81	316.8	311.18	324.29	316.01	319.48	314.11	307.17	316.6	323.13	310.39	314.06	317.06	314.54	317.83	313.98	318.4	316.43	319.24	312.31	318.29	312.26	317.37	312.76	319.96	316	313.61	318.5	311.09	310.85	321.55	313.68	315.6	312.37
315.73	321.98	313.11	319.35	310.43	314.88	303.72	316.13	315.53	315.44	308.48	310.59	315.63	314.93	316.36	315.65	312.08	313.65	317.79	315.02	315.03	313.39	319.53	319.05	311.85	316.26	323.79	306.1	323.39	315.75	316.12	312.37	311.73	317.08	313.83	308.02	313.08	307.19	315.2	316.74	312.8	311.22	313.65	312.64	308.64	314.04	313.97	314.45	308.09	318.14
299.51	303.61	312.71	305.33	310.5	302.3	303.69	301.74	299.15	302.7	303.17	307.43	300.58	305.98	300.81	300.63	296.3	301.7	301.22	309.04	293.59	305.24	304.71	307.62	306.24	305.03	300.35	302	306.49	299.02	302.44	299.9	298.34	306.54	304.54	298.1	299.52	304.79	303.52	296.68	303.94	304.01	303.74	304.91	300.24	303.8	300.27	303.23	303.21	303.62
323.03	310.32	319.41	319.51	315.45	322.25	316.94	307.45	319.4	312.25	318.18	321.09	319.11	316.48	314.2	309.54	322.46	316.8	310.53	309.81	317.42	311.68	311.2	315.88	316.99	311.29	317.78	314.12	319.44	308.74	312.3	323.83	313.4	317.15	320.97	319.29	321.74	306.48	322.55	312.76	319.31	314.34	312.01	311.72	314.5	311.36	315.14	316.08	326.7	320.95
318.67	311.14	318.73	308.3	314.2	311.67	308.78	309.82	320.38	320.78	316.79	307.57	308.11	308.98	322.54	311.06	315.82	312.07	312.25	317.63	319.46	319.19	312.55	312.43	321.4	309.9	322.41	315.73	306.37	322.41	313.6	317.57	308.55	313.79	309.91	313.46	317.91	313.52	317.18	316.95	311.16	318.17	319.65	315.21	315.49	322.65	309.17	318.29	315.84	311.43
309.59	303.16	305.64	307.9	315.92	305.45	303.99	306.95	303.95	313.41	306.94	308.99	309.39	306.73	308	307.72	301.47	300.34	309.37	308.23	308.93	308.43	312.51	307.27	304.35	308.35	300.49	306.46	307.74	303.98	311.59	307.66	301.09	310.66	309.98	299.25	305.44	311.6	310.82	308.05	304.37	306.93	311.01	300.73	300.26	308.79	312.02	303.2	307.27	309.21
296.57	285.4	295.13	289.15	293.32	297.62	301.28	302.06	290.34	291.52	299.44	291.85	298.79	292.24	297.12	295.27	298.74	295.75	290.19	290.64	286.77	297.56	295.68	295.45	290.5	302.47	298	294.29	292.96	293.71	294.91	296.36	298.36	301.07	296.24	293.22	287.19	295.68	294.77	298.43	297.78	298.41	289.62	293.36	302.16	301.15	292.81	294.99	295.77	292.66
314.53	313.1	312.15	314.93	311.64	307.39	312.67	318.14	318.26	314.88	318.63	306.96	316.21	317.55	308.91	309.9	321.86	317.23	312.46	319.03	315.93	308.19	309.54	305.89	310.44	311.47	311.57	316.81	313.61	313.86	305.11	314.98	311.89	315.82	308.03	318.86	304.65	316.59	310.8	303.2	317.85	309.98	313.15	303.96	318.58	321.48	306.03	315.4	307.44	314.96
305.56	302.11	298.31	300.45	298.09	296.99	298.08	297.89	305.58	303.16	297.41	303.39	302.84	304.49	300.62	303.56	301.48	303.95	306.18	298.34	305.41	307.41	295.84	296.93	311.74	301.39	298.46	307.37	306.49	294.53	300.65	303.32	300.34	298.27	296.1	295.29	298.12	303.51	302.44	298.29	297.09	298.52	291.76	298.15	302.03	295.06	294.15	290.59	304.61	301.87
298.23	296.08	295.23	300.24	297.52	292.04	294.11	293.48	295.42	288.24	298.06	293.03	294.73	299.42	293.05	298.72	295.35	291.26	293.93	295.98	296.95	287	296.54	300.73	289.73	296.26	294.38	298.35	295.31	297.04	298.55	294.66	297.8	300.82	295.85	297.79	294.15	291.16	301.43	294.7	294.29	292.56	295.72	289.43	289.04	285.78	296.07	290.27	297.79	296.44
304.28	301.66	306.49	301.68	309.88	303.52	301.93	311.16	302.84	302.74	305.07	306.7	304.39	301.62	306.77	307.94	300.07	298.8	299.79	314.08	305.1	306.56	300.15	304.97	310.24	302.16	300.6	300.26	301.88	307.08	306.06	309.33	302.91	302.11	310.8	308.69	301.99	296.28	305.55	312.33	307.53	306.6	306.17	307.34	299.1	295.94	304.71	302.4	304.04	300.34
294.67	295.39	297.18	300.33	292.98	298.38	293.21	289.2	292.94	295.55	291.09	292.09	294.8	292.36	291.87	290.67	300.67	294.14	293.41	292.49	290.17	291.86	296.9	296.3	300.53	294.24	298.21	293.66	294.47	294.02	300.17	290.06	294.22	293.16	293.81	289.12	295.29	291.71	292.64	285.09	292.22	292.82	298.09	297.88	294.82	289.79	293.42	289.94	299.46	292.97
324.64	320.63	323.5	321.58	320.87	330.35	322.45	324.87	323.77	326.39	319.02	326.67	326.21	326.68	333.58	330.38	321.83	326.81	323.33	323.35	322.76	320.25	324.45	326.6	320	325.74	338.47	327.15	317.29	325.96	325.47	320.36	328.34	328.44	322.56	320.73	322.07	328.14	327.35	324.04	335.97	327.02	315.62	319.09	322.83	322.97	326.32	321.91	327.95	322.24
314.64	312.5	314.58	321.93	310.22	317.97	320.11	320.3	317.25	317.27	319.44	318.44	315.17	318.46	315.78	312.76	317.32	314.05	312.87	310.89	318.33	318.15	311.22	307.3	313.12	312.14	317.92	316.51	318.18	316.46	316.27	314.71	308.43	320.85	316.37	313.89	319.3	319.25	317.15	304.28	328.85	315.08	308.56	318.31	317.04	313.02	315.83	317.27	316.76	316.35
321.27	308.4	314.77	314.59	312.3	312.15	314.15	313.54	312.37	314.25	312.02	312.28	309.36	314.1	312.63	317.16	312.12	306.61	312.03	313.9	309.21	316.48	312.01	317.5	309.4	312.74	319.56	314.42	316.92	313.82	312.79	309.94	315.4	317.94	316.64	311.06	316.16	316.31	318.37	309.96	320.06	316.43	313.04	324.43	310.65	316.2	317.93	314.74	313.78	310.63
311.49	311.31	305.96	302.45	309.77	310.14	311.5	313.62	307.17	305.81	306.27	312.19	315.58	312.3	309.09	303.74	308.57	314.27	305.17	304.44	304.18	305.9	301.9	305.84	304.71	310.4	315.15	307.05	310.37	307.43	304.64	317.35	304.34	309.77	304.81	308.84	309.51	307.97	316.62	308.43	309.3	310.28	313.14	301.34	311	308.8	313.24	303.98	304.58	309
309.77	317.29	316.59	313.18	315.07	313.72	316.96	307.79	308.27	312.17	303.95	309.3	308.76	317.69	307.62	306.96	308.83	311.19	309.16	312.87	318.05	308.99	304.54	317.78	306.04	308.45	312.82	311.59	309.56	307.22	310.69	308.22	304.73	310.35	309.66	306.55	316.06	302.13	307.07	310.69	312.36	309.14	312.18	314.68	320.13	314.53	313.88	318.7	315.47	311.68
318.95	323.61	315.39	316.35	305.46	312.64	321.03	318.65	315.09	314.27	316.35	314.33	323.49	313.67	314.38	309.07	311.58	313.24	316.21	319.43	307.16	305.27	314.06	317.56	312.55	317.09	314.78	316.73	312.05	321.14	311.47	312.12	317.91	314.3	320.5	315.16	308.45	312.87	310.98	316.25	320.69	314.75	312.33	315.93	315.09	312.68	318.32	314.22	318.88	313.28
311.92	316.53	311.55	313.4	309.3	315.89	313.37	316.02	316.77	316.81	311.95	306.89	317.73	317	320.25	307.25	310.2	312.17	314.97	316.87	303.7	316.65	317.14	309.12	320.33	317.02	314.78	317.02	317.17	313.76	318.4	313.24	311.3	311.34	313.8	317.19	312.71	309.15	316.42	321.31	314.26	312.48	313.66	310.63	317.64	316.58	308.65	319.7	315.29	306.4
301.59	311.16	311.54	313.86	300.28	312.71	304.58	311.12	311.38	306.96	302.95	305.33	310.15	311.55	310.07	309.56	305.47	306.06	309.72	304.76	308.69	310.41	305.5	310.03	309.41	304.38	305.17	312.37	307.09	315.42	309.41	310.62	303.97	303.38	308	311.23	308.79	305.26	310.02	306.81	304.11	301.48	307.34	315.92	309.35	313.77	306.4	311.13	304.14	308.61
321.4	322.44	317.24	320.76	321.08	319.75	320.9	313.87	317.75	317.39	322.67	321.65	315.54	308.65	319.4	327.52	321.3	317.43	318.01	322.51	312.46	318.25	313.54	319.67	325.71	315.29	323.9	321.67	323.08	323.02	320.76	315.07	309.86	319.85	313.24	321.85	324.51	314.17	311.99	315.49	320	320.06	319.51	315.92	330.85	318.91	316.73	318.2	318.78	325.2
320.9	315.02	313.42	313.35	316.13	318.84	321.08	323.4	319.21	316.73	315.18	321.87	318.88	314.87	316.63	316.77	316.36	311.99	313.36	317.3	311.79	318.16	312.44	317.03	316	323.45	318.16	312.52	304.5	313.72	311.33	318.55	307.49	313.78	313.62	318.71	311.75	320.88	317.39	313.08	311.91	312.51	313.6	312.54	321.05	317.94	312.07	318.86	319.42	309.21
302.71	300.51	312.01	307.57	301.11	305.07	301.09	307.6	302.36	303.29	301.83	302.95	306.98	301.79	300.55	306.84	302.44	302.84	308.86	305.7	309.7	312.41	305.54	302.84	299.15	307.43	305.99	303.13	302.31	310.96	308.58	305.63	309.08	308.93	302.27	296.98	308.18	304.33	306.57	306.5	302.14	311.33	302.93	301.09	304.71	303.84	301.26	305.41	306.4	303.5
301.54	295.41	298.35	291.24	289.11	294.36	290.02	298.32	289.94	294.36	292.21	292.46	299.78	294.01	283.42	289.5	291.81	290.46	300.93	292.25	298.54	298.13	297.7	296.03	292.02	301.96	291.01	296.82	296.19	290.76	292.61	296.3	295.54	293.27	296.31	291.36	297.08	291.56	298.71	291.96	294.8	295.47	291.69	289.13	295.74	289.44	291.32	302.55	297.95	290.58
320.67	317.85	311.75	313.66	318.62	322.34	318.16	315.13	314.89	312.24	325.81	311.85	314.73	317.15	318.83	317.42	320.16	314.4	311.22	315.41	323.43	319.56	314.11	315.97	321.26	318.13	320.92	320.09	309.24	317.99	320.79	317.2	316.16	315.91	324.5	311.74	319.65	325.33	322.06	315	324.43	326.46	315.69	317.38	317.61	318.2	309.91	322.23	318.44	312.6
314.43	312.35	306.64	306.92	313.13	307.85	308.21	307.99	312.46	313.08	308.89	313.51	315.98	310.91	303.08	307.89	315.05	311.76	317.68	311.44	309.29	310.22	314.05	310.26	311.66	309.1	311.74	311.14	311.69	315.97	313.93	308.91	307.88	310.35	307.74	315.8	309.43	303.54	320.07	314.55	307.93	317.3	314.98	304.16	315.86	314.44	315.5	317.27	309.26	304.74
290.12	302.91	295.14	303.03	301.92	298.59	307.46	301.31	301.01	297.76	297.95	308.23	302.27	303.53	302.05	310.2	300.06	298.16	303.14	301.06	303.28	308.01	301.77	305.59	299.57	301.84	300.97	300.65	293.96	300.77	301.08	306.05	307.14	301.23	303.03	303.25	306.28	302.6	302.11	304.4	299.64	297.13	299.14	306.03	311.29	304.6	304.71	312.21	298.31	300.6
316.61	317.42	324.97	312.72	315.75	319.76	320.09	311.22	320.02	322.6	322.79	315.32	320.92	316.51	318.13	316.35	318.57	319.32	320.08	318.88	321.12	317.36	319.66	319.94	318.62	315.03	320.75	322.2	321.72	319.73	319.34	313.65	325.68	317.59	318.83	311.05	315.45	323.16	321.48	316.8	313.94	323.62	319.4	312.52	314.47	320.4	321.31	320.8	323.51	312.48
315.46	321.4	310.02	312.65	303.9	307.32	316.41	321.87	315.69	308.67	314.64	307.87	305.94	310.19	304.28	312.27	305.92	311.74	309.3	313.79	317.65	317.07	318.84	314.99	311.65	313.13	322.88	314.16	317.71	317.1	311.56	315.08	319.35	315.48	314.75	308.91	318.7	312.44	314.98	316.77	309.4	314.68	315.47	315.14	309.67	314.35	309.46	311.15	316.81	313.55
325.32	317.25	317.98	310.29	312.62	321.01	317.25	310.94	317.94	317.11	315.65	318.6	314.93	320.93	312.86	311.71	323.59	317.97	318.91	309.01	324.8	313.9	323.6	314.48	311.59	319.11	312.95	323.37	321.3	322.21	323.21	318.12	317.54	320.46	318.21	320.99	322.03	319.79	316.02	317.42	311.62	321.28	317.86	317.09	312.25	323.8	320.72	315.53	319.75	322.09
311.9	310.92	314.96	312.63	309.78	311.89	318.43	314.34	307.21	309.92	316.7	317.24	310.83	320.06	311.55	314.19	317.14	309.5	317.97	316.88	308.2	315.01	308.18	314.81	320.08	306.88	307.74	307.42	313.29	310.28	310.01	313.79	308.26	308.91	312.23	322.23	314.73	313.66	312.5	312.14	309.8	316.43	306.61	308.53	305.97	308.89	314.91	316.26	313.31	309.32
308.27	304.75	305.68	311.04	302.35	304.92	308.38	313.48	301.01	298.58	303.94	301.39	303.09	300.52	299.81	310.31	310.81	307.74	304.46	303.81	309.41	305.59	300.04	300.27	303.59	299.27	304.29	298.47	302.69	310.11	307.48	304.28	302.22	300.36	300.67	297.66	304.89	304.99	306.2	301.97	299.89	301.24	297.71	299.87	302.95	300.09	296.5	299.62	300.58	301.79
306.66	305.27	309.23	305.57	311.85	305.49	305.96	305.23	297.27	314.81	308.81	318.53	303.72	301.7	304.71	305.91	309.03	308.87	308.26	305.02	309.26	309.35	304.62	294.88	307.08	308.06	304.31	301.17	311.75	309.41	308.56	312.3	303.43	306.89	300.99	300.15	300.68	304.5	295.16	310.31	302.08	305.07	301.59	313.48	304.16	307.16	310.72	314.78	306.34	302.45
315	318.51	321.36	322.59	313.42	319.06	316.66	318.45	316.86	322.32	314.02	321.78	314.76	317.13	319.47	314.21	319.79	310.85	314.16	317.29	322.62	321.81	317.28	321.71	306.65	321.3	307.64	319.12	310.83	316.49	321.84	312.58	318.96	313.24	316.28	322.65	318.29	317.87	312.44	315.94	318.98	318.93	317.53	325.57	314.95	320.16	309.83	317.85	320.39	309.01
311.99	311.31	312.73	310.57	315.2	309.55	314.45	311.21	310.28	314.24	310.46	311.48	312	315.11	316.77	317.15	314.88	309.89	308.54	313.1	313.7	308.08	303.81	308.24	301.67	317.56	310.72	314.88	316.64	310.92	314.25	317.84	317.83	304.38	317.71	311.39	316	316.71	310.44	316.95	311.05	313.7	315.87	308.54	306.37	312.23	310.31	312.92	310.06	319.35
308.87	308.39	307.77	315.41	312.47	310	310.64	307.5	313.25	307.5	313.31	319.53	314.54	304.76	309.78	313.34	314.16	300.79	312.3	312.85	309.09	314.58	306.42	314.4	319.23	317.86	314.66	317.2	309.53	309.93	318.67	306.29	307.71	307.31	314.26	306.45	316.27	310.56	311.16	313.92	315.3	307.08	306.48	312.66	307.29	306.16	318.38	315.55	316.58	308.46
308.88	312.85	312.36	315.1	313.03	315.65	309.18	315.87	313.09	313.77	315.26	314.47	311.4	319.45	318.73	311.77	309.32	316.06	313.62	314.73	318.14	308.23	314.74	313.4	314.13	315.34	319.97	315.2	313.44	313.89	320.23	310.28	310.8	314.19	312.74	310.74	317.82	306.32	311.16	311.91	318.13	304.82	314.52	315.87	306.62	315.86	322.95	309.64	306.12	318.92
320.04	327.14	327.25	322.35	327.78	323.92	324.44	329.98	327.08	324.36	324.6	325.95	332.93	325.9	325.96	321.23	328.47	320.18	329.51	328.72	327.65	330.63	328.33	327.43	324.3	331.02	324.18	326.97	320.89	331.9	329.97	326.35	326.88	330.57	329.9	328.06	332.16	324.7	320.32	331.44	332.44	332.02	327.48	326.77	320.49	323.73	328.63	327.98	332.78	327.27
304	314.63	309.11	310.51	308.4	313.07	308.83	315.02	317.64	315.47	312.18	317.48	309.97	308.55	305.51	309.72	307.06	307.53	308.23	318.42	308.31	313.17	315.03	310.1	311.75	319.64	307.41	313.61	316.39	308.18	319.3	310.69	314.08	305.31	308.56	318.05	309.66	311.15	312.66	314.77	305.75	312.12	311.2	311.95	310.79	305.01	314.53	312.77	307.47	303.3
306.22	305.62	305.97	299.13	304.38	307.6	307.35	298.81	304.46	297.45	304.77	304.15	305.29	302.03	303.71	312.38	302.64	294.11	310.49	307.99	293.58	305.82	308.49	301.13	310.18	301.34	304.44	299.48	299.44	305.84	297.09	304.28	302.75	308.91	303.15	307.42	303.85	304.48	301.13	303.16	303.4	313.05	299.74	301.28	306.17	303.19	308.18	306.92	303.8	301.22
318.57	319.77	305.75	307.25	309.87	311.87	310.33	320.71	313.92	317.17	311.36	319.24	314.58	316.06	309.25	309.81	311.28	313.51	311.71	313.77	316.76	313.85	311.34	312.68	317.6	314.7	308.3	317.67	316.52	317.5	312.63	315.89	308.88	315.23	307.16	317.4	309.26	310.25	311.03	318.13	313.88	317.15	311.23	314.98	315.7	309.09	312.51	311.18	312.62	309.19
313.42	321.14	310.59	312.3	319.57	320.84	317.5	319.21	319.37	317.59	314.94	312.02	309.32	315.87	307.88	311.6	324.22	313.71	318.66	311.44	316.63	313.84	319.43	314.34	315.19	312.38	317.66	314.89	317.86	320.83	319.17	319.96	316.12	314.4	310.85	319.13	316.87	310.24	317.66	308.88	314.13	311.68	321.86	313.36	317.68	316.97	322.12	319.74	316.59	309.6
315.31	308.71	316.52	319.18	313.23	325.18	313.89	319.54	316.49	308.25	314.88	313.04	311.43	311.84	317.01	316.87	320.35	311.82	315.88	323.88	315.16	309.53	313.03	319.81	315.66	312.04	314.27	313.03	313.06	314.99	309.69	311.93	310.39	315.11	320.94	314.41	317.48	311.42	316.32	317.17	308.6	318.51	314.06	314.32	312.2	314.76	310.63	322.08	310.31	307.46
303.75	300.22	304.23	305.16	307.12	304.81	312.99	310.28	311.68	298.37	297.76	305.46	308.52	303.57	299.48	309.18	304.03	301.78	309.64	304.28	299.29	310.77	300.74	311.99	303.68	306.63	304.67	302.92	305.39	308.26	302.72	306.07	298.65	305.53	308.78	303.06	305.85	306.27	307.46	306.76	304.05	309.86	308.71	311.14	303.16	307.24	303.97	310.24	304.85	296.52
304.22	307.54	296.29	299.1	299.16	309.74	296.87	308.05	306.81	305.32	307.45	305.04	305.14	306.52	299.41	306.28	308.85	302.8	300.12	307.28	303.61	303.91	298.55	298.35	307.9	301.33	297.71	308.65	307.66	309.21	308.93	308.96	309.32	305.01	302.53	307.77	297.98	294.39	314.48	300.53	302.64	307.21	301.47	302.49	305.36	306.04	313.36	303.03	299.43	306.2
306.13	303.96	301.25	294.6	295.86	306.54	308.95	300.81	306.76	301.12	297.5	302.6	304.38	305.35	306.01	304.94	297.88	303.9	307.03	303.31	304.77	297.72	303.98	298.59	298.27	298.74	304.19	304.35	302.2	305.57	299.97	305.48	305.49	303.2	298.59	299	304.89	297.97	300.93	300.6	301.39	300.43	306.21	300.03	297.8	306.1	297.04	297.29	307.27	304.34
311.26	310.67	305.17	309	305.19	300.67	305.83	303.62	305.26	307.28	303.26	308.65	315.68	306.31	308.26	309.3	302.15	302.75	304.76	301.2	307.23	306.48	306.51	311.56	306.55	306.78	308.59	308.45	306.61	298.44	310.21	309.23	300	296.92	306.39	312.21	298.54	299.63	303.34	303.96	297.77	299.87	310.02	307.95	298.18	302.25	304.68	304.53	303.36	305.63
304.9	297.64	295.08	307.09	304.99	307.55	311.77	307.58	298.55	301.76	301.6	307.29	299.46	310.87	298.31	306.51	308.01	313.01	305.98	315.95	306.54	300.34	302.43	302.51	304.22	302.01	303.72	304.54	313.9	299.97	308.26	302.19	303.47	305.42	308.54	310.05	302.32	301.54	299.27	298.69	308.86	307.45	301.37	300.32	305.06	300.25	310.07	301.9	301.9	301.9
301.43	299.05	294.25	301.99	299.7	294.22	295.62	299.39	305.33	303.14	299.42	298.83	294.23	301.31	290.91	296.48	301.07	299.43	295.39	304.73	308.02	296.59	297.39	308.05	303.11	296.93	298.94	306.61	306.56	297.8	306.67	302.52	297.99	300.96	302.65	297.49	301.69	307.98	300.45	298.67	303.13	297.08	297.51	304.39	298.36	302.12	301.43	296.03	302.02	296.56
306.41	301.33	300.99	298.82	304.1	301.61	298.51	305.31	302.27	306.15	301.02	298.33	304.29	300.86	309.94	302.47	305.8	299.52	305.26	288.05	304.53	302.37	304.29	300.68	305.63	300.59	296.87	299.11	297.3	302.59	297.66	302.42	299.65	306.15	299.92	300.19	305.88	302.56	299.86	309.42	306.14	312.97	307.23	304.39	305.1	302.55	295.72	302.35	296.57	298.63
302.09	300.07	310.43	302.23	300.28	301.28	303.51	305.94	300.92	309.6	300.16	303.01	297.76	302.45	302.32	307.19	305.13	308.02	306.78	317.05	298.7	309.07	312.89	298.78	302.87	305.72	310.4	303.68	301.15	303.08	304.23	300.59	297.49	302.05	304.55	311.39	308.21	306.71	305.76	300.79	301.39	309.59	304.58	303.22	304.12	307.13	306.07	297.36	306.71	297.24
304.45	301.89	301.6	300.1	301.58	305.77	299.11	300.93	309.64	305.43	300.02	300.94	301.63	307.04	295.94	294.87	302.32	305.31	297	307.02	303.38	301.85	303.38	307.88	298.5	310.08	301.71	296.23	307.8	308.59	299.26	298.33	299.23	298.59	293.29	296.04	294	296.06	296.42	298.3	308.61	304.71	301.18	301.78	309.51	302.58	306	299.1	296.37	298.45
325.1	328.22	333.83	330.46	329.75	322.51	327.07	324.44	335	335.74	329.12	323	325.41	325.14	326.82	325.23	326.19	330.71	323.25	325.76	319.96	325.55	335.18	334.17	330.26	322.25	323.86	340.65	323.44	328.34	319.89	324.87	333.33	335.1	326.92	323.06	332.25	324.92	329.35	329.31	321.65	328.48	325.4	319.62	329.52	325.31	320.81	327.68	332.48	331.03
302.44	304.6	303.23	311.52	309.67	305.16	304.4	305.09	309.83	311.78	301.31	297.1	301.96	306.65	291.06	298.53	299.6	303.08	304.96	315.52	302.43	297.47	303.96	301.62	302.09	299.35	295.76	301.68	305.16	303.51	301.55	300.48	299.04	306.41	300.65	304.1	305.4	303.57	304.75	299.11	301.79	300.81	307.01	302.85	300.37	309.03	306.74	296.73	304.94	304.64
315.46	317.53	319.63	317.12	317.15	309.58	313.6	315.95	314.86	311.85	318.27	312.15	316.34	311.53	313.37	306.81	309.21	307.81	304.05	316.34	314.39	319.33	303.92	313.1	315.55	316.81	316.92	313.58	311.48	309.18	315.32	315.08	310.98	312.39	319.62	306.3	321.24	318.85	315.45	316.3	311.98	316.76	324.7	310.51	318.88	313.69	313.77	320.13	313.2	312.13
311.08	308.88	311.07	307.87	312.32	311.42	316.13	311.46	313.16	309.03	312.32	310.13	309.66	314.55	312.32	308.97	319.24	309.17	301.46	306.56	306.12	314.74	307.4	314.37	308.47	308.38	309.38	311.59	311.85	308.67	313.82	317.07	311.74	311.18	313.01	304.72	311.82	313.91	317.49	313.94	311.25	314.17	309.59	318.37	312.61	309.61	307	318.48	313.97	311.56
307.85	309.46	310.92	305.33	310.29	318.89	309.66	304.35	308.39	312.9	310.64	309.46	310.78	314.67	310.36	311.97	317.4	310.71	304.41	312.65	309.67	314.03	312.84	312.03	308.39	306.41	307.66	308.26	304.19	308.84	312.01	314.69	315.45	315.22	312.79	310.1	312.19	309.38	310.56	312.55	320.37	312.24	314.46	310.78	310.13	312.99	312.26	316.97	312.39	311.53
301.42	314.66	305.54	307.23	309.61	312.22	303.07	298.04	304.12	302.32	312.68	300.05	305.21	303.08	296.8	299.17	304.56	310.98	304.5	306.9	297.38	309.47	300.09	311.04	302.27	305.53	296.94	305.28	305.22	305.01	309.2	302.91	315.5	300.7	305.06	305.31	308.03	302.86	305.3	305.46	311.06	307.33	298.93	306.1	307.59	302.57	305.64	313.33	303.64	302.68
306.45	311.24	306.13	306.98	302.12	311.45	307.94	303.59	300.2	303.75	304.8	298.13	301.91	303.7	306.01	301.35	306.4	306.88	296.65	303.65	310.48	310.05	300.69	303.97	304.59	302.99	309.76	304.29	309.94	307.41	307.06	307.28	307.13	307.81	305.53	309.75	304.63	308.01	306.32	303.91	304.88	303.12	310.5	303.03	296.58	306.5	307.12	300.77	307.92	306.7
314.87	314.27	316.33	305.47	310.85	315.85	308.52	307.67	320.4	322.35	311.75	314.12	317.22	305.11	313.15	322.75	309.21	315.5	310.26	313.6	308.33	309.39	313.73	314.73	306.62	316.54	311.19	314.28	314.48	317.31	312.57	314.66	316.04	301.11	311.73	309.71	319.07	314.36	315	310.31	315.05	320.04	311.35	309.74	311.51	306.47	307.86	318.34	307.54	312.32
288.68	299.17	297.32	295.95	297.21	294.95	288.99	292.68	293.24	297.73	287.64	294.53	294.3	293.77	288.8	288.74	287.52	290.82	297.88	294.81	296.33	284.1	293.26	294.69	290.79	290.16	293.15	293.94	285.89	288.96	294.89	294.47	298.76	298.28	301.7	287.11	299.84	296.86	296.96	293.65	287.46	285.27	293.75	289.17	300.66	301.26	293.42	296.05	297.32	299.32
301.07	303.82	305.17	303.54	293.12	307.25	308.47	296.32	308.67	303.44	297.74	290.73	302.09	304.42	304.19	300.25	300.96	296.32	298.71	300.78	302.01	296.68	296.95	298.6	306.43	299.67	301.37	301.23	305.24	303.87	311.01	301.65	295.2	311.09	310.28	303.56	305.4	302.24	296.38	310.42	302.42	310.13	298.92	304.97	300	297.72	309.19	302.54	304.69	302.97
299.2	310.17	298.61	303.35	301.01	301.19	301.82	304.66	304.23	304.05	301.52	295.6	304.07	305.95	304.73	298.4	298.92	306.57	304.06	300.9	306.19	293.77	305.12	296.86	299.42	302.9	304.3	298.74	308.86	307.62	294.05	297.15	308.68	310.94	301.28	307.17	308.43	297.85	299.74	305.21	301.71	305.89	300.81	307.27	296.09	301.71	300.03	302.39	295.09	309.63
309.49	321.99	316.41	314.63	309.14	319.54	317.42	321.66	319.14	319.5	325.12	318.62	311.01	316.16	319.07	315.65	315.67	313.96	321.76	310.83	320.3	317.98	323.07	315.99	320.33	318.36	314.02	318.25	319.55	323.18	318.38	319.33	307.42	307.75	316.07	306.44	317.68	317.77	317.59	316.61	317.3	317.81	309.99	307.51	317.39	326.64	322.35	317.67	323.6	308.45
315.52	310.02	314.79	310.54	318	307.03	314.08	314.69	312.47	309.54	307.01	312.73	322.23	312.91	311.71	312.05	321.36	310.56	310.57	315.61	310.71	310.8	310.37	311.09	303.17	314.76	311.29	310.99	306.62	312.58	311.66	309.1	314.84	310.69	316.48	308.42	313.55	313.78	312.93	310.13	320.42	310.48	313.61	313.81	319.12	317.1	311.09	315.85	311.46	312.75
310.27	311.98	309.49	314.57	311.75	319.44	306.69	313.58	310.28	314.61	304.05	313.6	317.65	312.15	308.65	309.54	309.83	316.01	306.13	311.8	310.99	309.76	304.19	306.25	310.49	309.58	307.92	321.05	310.06	319.69	313.48	315.03	314.16	311.08	312.58	308.22	316.98	311.42	314.97	321.75	309.1	311.16	309.38	316.52	315.64	317.2	308.71	307.96	312.82	307.14
319.89	320.33	313.63	322.54	319	325.23	317.4	327.93	321.4	319.96	321.08	315.45	315.55	323.43	321.67	321.69	322.09	320.15	319.35	318.76	316.92	316.89	314.43	316.55	317.96	314.72	320.5	315.37	310.57	312.23	315.06	320.5	319.6	327.97	320.16	322.13	320.45	324.26	315.31	316.86	310.98	322.55	321.59	322.17	318.07	317.09	320.83	312.48	326.75	319.99
305.1	297.69	302.88	297.28	306.07	304.51	309.11	306.77	304.47	298.35	299.81	308.93	304.18	300.83	309.39	310.1	301.98	307.86	307.5	300.56	310.03	302.02	305.32	297.11	301.83	299.29	300.52	310.17	296.62	298.62	306.87	301.29	314.5	306.61	303.31	306.93	310.22	297.85	302.61	311	302.88	302.56	304.29	302.56	300.92	300.99	302.4	303.77	300.51	299.23
316.2	323.32	331.67	328.5	327.22	325.45	326.98	326.72	328.96	328.13	328.54	321.47	320.38	322.46	333.33	328.11	326.16	330.98	330.91	323.6	318.2	332.06	333.36	328.96	329.36	327.72	329.2	321.83	322.88	328.09	336.76	323.32	329.87	324.02	322.42	327.43	329.47	327.29	322.17	325.01	327.38	334.47	328.66	319.75	329.97	324.25	323.72	325.63	331.69	324.91
311.13	315.92	310.71	321.11	305.2	309.21	317.43	310.53	320.33	321.87	315.3	308.63	311.59	318.93	320.07	311.42	310.81	314.61	321.89	322.16	306.66	318.97	315.8	315.37	303.36	318.09	316.65	315.52	311.86	311.22	310.45	315.45	321.87	317.08	304.71	313.21	314.82	304.38	314.21	312.88	315.21	324.55	320.46	316.1	315.11	309.06	314.55	316.19	315.33	316.83
317.29	314.74	323.36	312.67	315.9	323.41	315.89	315.62	320.4	321.7	320.34	321.23	317.28	324.1	317.86	314.24	321.87	320.04	323.68	319.77	319.94	322.2	326.72	318.95	318.11	319.29	315.39	311.81	317.15	316.14	315.18	320.82	318.67	321.93	318.75	319.5	316.26	325.56	318.88	319.19	315.9	319.4	321.09	321.55	315.57	310.67	317.61	319.17	316.57	320.3
310.86	302.79	308.86	309.29	303.07	309.49	306.26	311.4	300.35	304	314.97	306.34	306.11	304.69	310.11	307.49	308.2	305.62	311.53	310.18	304.72	300.45	308.59	304.22	306.77	310.14	312.52	302.36	305.79	304.31	307.17	295.88	313.83	302.3	316.22	304.34	301.85	308.17	303.17	304.84	305.52	305.2	303.39	305.11	311.38	311.79	306.35	306.88	305.54	301.57
325.15	326.19	324.88	322.1	325.17	321.73	322	324.27	328.82	326.31	322.1	322.11	319.34	333.01	322.03	332.91	324.49	320.32	317.15	334.81	323.66	322.05	331.83	324.82	325.34	322.62	325.24	312.11	321.97	326.39	328.71	323.4	328.97	329.06	325.28	323.61	320.05	323.33	323.04	328.58	324.3	321.29	327.05	328.46	331.9	322.44	326.92	319.25	325.61	322.73
299.25	287.88	284.54	292.28	292.38	296.38	296.62	291.88	293.98	297.89	294.6	291.76	295.7	296.83	298.9	296.38	301.29	300.22	292.37	302.68	300.61	297.11	291.08	289.1	299.4	294.96	298.4	294.67	296.53	299.37	290.28	297.8	293.18	289.49	291.07	293	293.77	291.95	299.1	291.02	295.91	287.91	298.04	291.19	292.28	296.97	298.23	299.38	294.26	287.91
303.6	303.1	301.85	296.91	300.54	309.33	307.37	306.68	303.25	303.09	294.16	305.73	291.72	298.55	309.61	297.19	296.86	307	311.88	304.81	303.08	304.34	305.94	304.01	302.2	306.91	301.76	301.19	304.06	299.98	309.84	300.34	304.04	304.35	296.33	299.39	304.05	300.76	299.87	305.51	300.83	306.63	302.45	301.65	304.47	305.8	302.19	300.39	292.02	302.73
308.27	317.5	309.06	308.27	309.92	306.97	311.17	311.11	312.95	308.24	310.25	301.68	309.59	312.86	308.68	311.56	307.55	304.5	309.84	307.16	309.13	318.2	305.98	309.17	306.66	313.03	305.49	308.28	316.41	305.79	311.5	309.91	309.99	303.35	309.85	305.6	308.22	311.93	306.44	302.31	311.77	307.56	305.35	316.97	304.31	311.15	309.47	311.36	299.49	309.99
332.99	324.67	327.5	325.67	334.04	330.21	326.97	329.05	329.36	326.51	327.35	323.64	326.9	328.57	330.07	332.76	331.96	326.18	336.35	331.82	328.74	324.84	333.34	327.21	322.48	329.27	327.3	331.78	326.6	326.49	331.31	324.97	328	333.94	331.99	323.87	333.42	329.87	332.11	332.35	324.95	325.28	327.18	332.6	329.37	330.76	329.64	335.98	325.16	331.1
306.13	305.53	304.17	304.58	308.36	307.91	314.94	294.31	304.66	308.47	300.47	306.74	305.56	303.16	311.15	312.82	309.79	308.59	297.65	307.39	309.26	305.5	306.75	305.21	299.42	301.82	304.69	306.82	299.83	311.28	307.53	306.45	305.98	299.7	300.72	303.47	311.24	314.95	298.43	302.18	305.52	303.75	306.14	303.63	311.38	298.84	300.81	308.75	313.59	311.57
300.61	309.68	303.9	302.86	296.1	296.52	303.95	303.79	300.76	299.95	306.06	303.11	305.25	304.13	307.54	300.77	305.13	302.63	306.17	307.73	304.85	304.96	304.78	305.47	303.99	306.86	302.22	307.05	294.84	305.43	300.6	298.19	308.62	300.73	310.51	307.37	298.39	300.77	306.16	305	296.92	310.18	307.82	304.15	307.93	306.29	307.66	304.76	303.01	307.4
327.25	325.06	322.89	332.27	331.17	324.16	330.45	322.87	330.33	321.36	322.46	330.12	325.67	321.45	323.5	330.02	324	328.8	322.45	325.28	322.92	330.19	325.05	316.86	330.63	325.43	317.25	325.98	317.91	318.31	324.54	324.74	326.85	317.14	327.86	331.23	327.12	326.73	326.64	329.14	329	325.14	329.32	326.7	324.3	327.41	323.44	320.89	324.58	329.09
310.29	311.29	308.07	310.13	303.95	310.19	303.65	314.24	315.15	314.12	311.44	315.41	319.93	301.3	307.22	312.43	309.09	310.63	316.05	313.13	309.44	307.09	308.15	314.16	314.06	315.59	311.49	311.28	312.57	312.86	307.45	309.44	309.36	316.51	309.13	310.96	309.11	314.23	303.94	314.45	315.68	302.53	311.59	316.22	312.56	310.46	310.27	316.09	303.66	306.81
297.44	295.64	294.16	292.07	295.6	289.1	293.17	296.5	301.89	295.96	289.54	297.19	288.82	298.82	292.95	294.35	293.94	292.87	296.76	296.17	294.97	297.46	291.25	288.64	288.4	296.47	295.84	291.93	295.96	294.11	289.6	290.79	296.23	286.8	295.4	289.24	294.76	303.35	293.72	295.36	295.27	299.09	289.82	293.81	284.73	288.19	297.47	285.64	296.82	290.98
315.04	316.26	310.59	314.87	304.34	315.8	315.11	312.82	306.67	305.9	316.04	312.81	308.44	316.62	316.62	301.6	309.32	314.28	311.95	313.07	308.8	310.88	304.74	308.09	310.5	311.06	312.92	312.79	310	309.66	312.44	318.49	311.79	310.74	311.7	314.64	314.53	307.15	309.83	317.51	309.29	308.59	315.42	313.72	309.91	313.68	312.61	315.67	311.63	306.92
319.22	321.67	322.42	319.1	320.09	318.83	324.15	316.55	316.94	321.62	318.36	319.1	321.3	321.44	321.73	323.09	321.49	316.98	310.44	313.23	314.15	320.09	322.56	320.94	320.46	322.74	319.37	323.56	320.09	320.6	321.89	316.5	324.36	312.93	322.06	319.24	315.32	318.28	314.16	317.62	321.77	324.5	317.1	313.46	310.73	321.38	324.21	322.87	320.82	318.01
312.54	303.68	310.68	313.07	314.91	316.7	314.62	310.29	297.69	310.92	310.55	315.54	304.97	322.67	316.56	315.98	309.05	317.53	309.3	314.28	307.45	314.94	315.82	309.15	313.94	320.02	312.06	311.93	314.76	312.84	303.57	311.09	306.91	309.77	312.13	306.36	308.51	309.3	311.46	314.01	311.09	311.34	304.76	312.3	315.14	309.57	308.43	317.73	310.43	313.16
305.42	298	304.8	304.22	313.63	301.17	304.05	303.38	297.64	301.91	301.53	297.41	297.18	305.89	305.12	299.95	306.77	307.09	304.57	306.16	309.15	301.86	299.21	295.76	311.56	303.38	301.45	306.14	304.32	307.67	298.95	312.76	301.62	307.02	305.46	301.09	304.96	306.28	297.64	304.14	299.05	305.99	308.22	303.44	305.49	308.45	295.25	302.6	304.35	303.23
330.62	331.68	332.86	323.61	332.05	336.48	331.8	323.48	321.67	331.95	327.45	318.09	325.19	328.39	320.5	326.17	328.09	332.35	323.43	333.01	322.21	337.6	328.48	330.55	327.21	332.99	325.31	324.95	335.52	326.52	318.84	323.6	320.28	322.84	330.23	320.13	327.24	323.57	330.47	323.98	325.62	330.77	326.67	322.63	327.22	327.86	325.73	323.48	326.96	325.56
298.38	295.03	296.09	303.25	293.72	300.1	297.53	292.78	301.99	300.99	299.59	294.56	297.2	296.09	300.52	305.71	304.41	302.75	294.36	306.51	301.05	293.39	298.68	302.02	303.44	289.89	305.41	300.56	301.09	296.05	308.4	301.46	292.82	300.3	294.46	306.24	297.27	301.95	309.26	296.04	301.77	302.35	299.82	302.51	301.17	300.54	308.28	301.03	295.91	298.44
315.51	318.51	319.38	316.77	320.88	318.68	318.77	320.36	321.34	321.33	315.26	312.76	321.46	320.64	314.77	316.82	314.21	316.91	319.51	323.4	317.36	325.69	320.33	315.3	319.78	323.25	318.96	316.01	322.9	316.69	311.33	320.23	318.4	323.05	315.86	315.62	318.65	315.19	317.47	315.14	313.84	318.44	319.97	319.28	307.23	311.08	331.09	321.16	315.56	312.11
301.37	297.98	305.59	305.45	291.93	306.37	298.33	303.36	297.41	298.5	299.67	304.91	305.31	295.18	304.99	299.49	301.94	309.47	304.28	299.19	303.53	300.37	298.68	293.83	292.98	304.38	292.62	309.3	294.91	295.14	306.8	299.8	292.16	302.04	299.8	302.39	302.47	305.28	303.69	301.55	303.29	301.16	301.09	308.34	302.54	292.3	301.66	297.87	297.86	308.13
327.82	326.24	335.24	334.44	331.52	330.25	327.65	333.43	323.64	327.84	331.36	328.63	327.8	331.28	322.58	329.86	329.32	332.99	329.85	333.22	327.51	320.28	323.25	334.53	331.29	325.56	326.06	333.91	327.12	325.3	328.39	326.73	327.81	323.14	328.54	334.24	325.5	326.55	331.29	325.13	332.98	329.03	331.68	332.94	325.81	335.45	323.51	326.93	333.24	328.31
307.51	302.14	306.72	301.24	304.45	302.38	297.26	304.28	301.62	302.9	300.64	304.58	303.44	300.11	304.3	305.47	308.34	308.1	296.12	302.75	305.93	298.83	308.74	303.63	298.86	302.63	302.15	305.84	302.21	302.52	307.6	297.97	304.4	299.34	303.08	313.62	302.88	301.52	301.72	302.09	305.38	303.14	305.91	301.9	296.55	299.68	301.49	304.33	302.81	305.45
287.23	304.11	297.17	296.85	295.55	302	290.66	296.41	296.45	299.32	295.09	296.64	294.01	296.23	289.67	290.67	293.51	296.68	295.34	289.37	288.65	291.28	296.31	298.56	290.28	292.65	298.52	293.85	298.78	292.07	295.21	294.1	285.12	292.36	292.12	288.69	294.93	296.01	303.52	296.66	297.8	300.49	292.72	289.83	298.32	295.95	297.07	294.49	294.79	286.65
324.13	329.41	325.06	318.49	329.13	328.96	325.47	324.36	331.8	328.91	324.93	333.67	328.06	326.23	330.93	327.25	327.26	323.92	324.12	321.5	327.37	325.36	319.12	324.3	318.89	322.75	329.05	329.16	324.86	316.4	322.36	330.8	324.52	320.63	325.84	330.35	327.03	323.53	333.82	327.95	318.07	327.55	324.52	328.04	326.25	323.03	327.45	330.52	326.29	328.5
323.8	325.35	329.99	328.04	325.73	330.46	323.91	329.71	337.51	329.28	327.29	334.04	326.7	330.6	332.12	329.51	327.95	324.81	327.49	322.3	327.01	332.48	320.06	323.93	321.08	326.37	328.25	326.12	326.08	323.32	320.05	329.91	327.02	321.89	329.07	329.39	334.31	319.85	321.48	330.55	335.3	327.74	324.09	324.86	330.88	320.87	333.69	336.45	333.86	324.93
310.34	308.54	302.49	303.92	301.36	305.94	302.15	306.83	305.41	301.98	301.23	304.23	302.74	300.98	306.23	304.46	300.51	303.93	307.91	301.17	310.3	309.66	305.33	308.42	304.56	308.67	303.56	308.34	308.08	299.14	300.54	307.72	304.5	293.48	306.05	300.85	300.34	306.36	300.26	306.31	304.17	306.66	299.27	305.83	302.14	300.66	309.11	299	295.89	300.59
308.86	310.3	309.44	307.97	306.13	306.97	308.12	310.7	314.22	310.64	308.95	316.02	305.91	313.2	308.3	316.35	310.14	313.95	308.5	310.09	304.33	314.73	317.28	310.04	311.1	309.88	312.79	316.98	318.61	314.07	312.41	315.85	321	302.52	307.94	315.4	314.44	316.07	310.48	311.49	309.09	308.64	314.17	307.52	313.69	313.3	311.36	307.59	309.17	316.06
311.38	317.86	309.18	314.96	312.93	311.61	314.91	306.15	300.61	309.8	309.98	321.83	309.65	317.3	311.19	313.94	310.23	302.17	311.33	308.42	311.6	310.58	315.22	315.76	315.02	310.6	310.32	317.38	306.87	309.91	310.13	313.63	314.67	318.86	316.58	312.58	313.4	306.14	309.66	305.35	313.12	308.23	315.23	312.31	313.41	310.83	309.3	317.76	311.2	316.18
324.19	324.61	329.74	325.93	325.6	325.26	320.3	328.79	325.98	325.09	331.56	324.42	331	329.07	331.61	331.23	330.21	329.55	331.42	322.67	329.31	322.53	332.18	324.52	324.68	328.39	330.74	325.95	320.89	330.71	321.06	328.49	326.42	330.83	324.98	328.2	328.7	327.37	326.81	327.16	327.24	327.11	325.97	322.16	323.82	323.52	336.69	320.49	321.27	333.02
319.39	322.69	322.48	319.47	320.27	329.84	318.43	327.37	318.32	325.08	331.05	322.19	322.76	325.81	328.02	323.36	325.52	322.67	333.07	327.51	323.75	325.79	328.01	327.43	322.11	326.3	322.11	322.64	316.98	323.91	327.79	324.83	330.33	324.97	322.07	325.97	327.86	320.78	323.47	324.52	324.79	326.64	325.77	322.56	324.02	323.63	330.71	323.05	323.06	318.59
320.31	316.33	319.92	313.48	322.31	315.42	308.3	314	319.48	315.47	317.2	320.87	313.16	316.45	318.92	317.51	321.69	312.77	317.77	319.01	315.77	318.4	320.15	324.74	314.84	318.76	319.17	318.17	321.1	307.91	318.73	315.78	317.34	328.31	311.35	322.37	319.86	315.18	326.14	319.9	320.42	311.31	315.07	312.71	310.94	318.69	310.16	315.06	312.37	312.93
292.26	290.01	292.56	296.56	291.88	301.51	292.18	292.75	295.86	287.49	294.36	294.53	284.18	295.76	298.62	301.91	291.51	301.61	293.56	301.11	295.69	299.12	290.28	287.54	298.85	295.2	298.61	299.5	291.67	286.59	295	293.84	293.58	300.62	289.31	292.85	290.01	294.11	291.26	294.44	295.21	289.36	295.23	288.95	294.59	289.46	293.14	295.54	287	290.84
326.05	316.64	306.97	314.19	316.19	318.34	317.43	317.15	316	314.41	314.75	310.42	320.25	312.6	312.21	318.39	318.51	320	312.5	315.2	316.22	320.43	314.99	316.43	316.5	317.19	310.47	317.06	313.31	320.82	316.21	310.4	319.18	316.46	318.47	315.98	314.26	314.53	306.35	327.21	314.02	315.77	316.22	313.37	321.09	323.96	318.86	313.91	327.74	313.68
317.52	326.62	324.25	328.35	327.1	325.65	325.75	322.86	326.38	325.84	327.61	327.98	326.06	335.09	325.37	316.41	324.17	325.02	327.63	327.23	325.68	324.53	323.64	319.71	322.84	324.23	318.27	320.44	324.43	324.93	325.36	319.21	328.6	324.32	325.34	323.95	316.34	328.86	317.98	323.69	334.23	327.74	323.28	332.34	322.79	332.56	321.22	324.94	330.65	329.55
300.68	304.15	302.5	306.3	301.91	308.22	303.65	300.39	301.65	306.76	306.59	299.11	308.58	301.24	300.91	305.75	299.3	305.16	308.49	295.6	300.89	303.36	303.27	303.81	310.36	304.93	297.87	303.16	301.96	298.42	300.01	306	309.39	302.63	305.25	299.39	304.01	300.45	303.11	303.11	304.14	304.41	305.95	307.04	306.08	306.46	296.46	298.24	304.02	300.49
305.12	304.2	301.97	302.34	306.51	305.53	304.67	308.77	300.53	310.37	306.69	308.42	306.72	302.3	302.65	310.01	307.56	297.48	305.39	307.04	305.47	306.03	292.99	295.75	305.52	305.61	301.61	293.85	302.87	301.48	305.08	301.76	302.43	301.66	301.19	305.2	295.96	310.81	304.48	304.83	302.16	310.06	310.21	305.44	314.31	300.36	299.43	304.62	303.44	306.07
302.91	306.52	303.09	301.63	311.23	308.74	297.01	303.5	293.76	305.25	307.55	309.04	304.42	304.89	305.96	299.73	301.51	307.59	305.24	308.02	307.44	304.99	308.91	308.76	297.09	304.08	304.41	301.19	303.25	306.75	303.9	304.89	302.13	305.22	308.08	298.74	308.19	305.5	311.63	304.55	303.26	307.63	296.89	308.03	305.87	308.37	302.45	309.11	308.71	305.03
307.48	317.84	318.34	303.55	309.85	313.67	320.14	305.84	314.2	316.97	313.09	306.8	309.35	308.35	311.35	310.71	309.37	309.09	310.14	310.2	319.27	309.97	309.59	316.52	310.82	316.31	304.73	314.21	313.81	311.66	313.04	314.01	311.91	310.05	308.36	311.11	312.18	320.89	310.58	313.06	306.21	317.64	313.86	311.28	310.33	312.59	317.9	307.87	312.01	313.7
309.97	318.71	318.06	310.29	314.17	316.12	311.38	315.26	313.21	310.15	318.62	315.23	315.12	312.01	315.98	315.04	311.99	312.26	310.18	316.31	314.09	318.36	312.46	312.32	322.59	314.66	320.82	312.87	310.69	313.44	316.82	312.64	315.33	308.74	315.67	313.38	314.51	311.72	319.02	311.41	310.86	316.95	313.89	325.93	313.55	314.1	317.05	313.6	315.75	315.96
319.84	315.61	318.55	318.58	316.93	329.04	313.87	316.25	311.6	322.92	320.7	322.18	322.44	315.53	317.81	315.66	318.4	314.39	312.38	320.13	312.15	318.02	320.94	319.5	322.81	315.21	322.85	322.44	320.05	317.66	327.64	321.02	316.92	329.49	314.14	318.24	316.16	307.22	315.91	318.14	315.39	323.47	317.88	321.45	315.64	315.05	323.96	316.08	315.17	322.7
294.15	294.65	306.99	300.17	302.94	298.63	300.21	294.94	303.11	303.01	300.72	294.2	297.36	298.13	308.02	300.99	299.81	305.72	297.31	294.1	297.56	296.79	310.07	303.51	303.14	303.57	302.51	296.24	298.73	302.83	308.33	302.53	300.64	296.02	299.44	297.27	305.24	305.19	297.28	292.98	305.37	302.85	298.34	296.52	302	293.47	301.31	296.47	302.76	296.27
307.58	306.4	300.43	300.8	303.25	300.72	302.65	301.46	299.76	307.97	314.01	304.4	304.95	305.64	302.79	310.28	307.13	302.11	310.94	303.83	301.66	299.63	314.46	306.62	298.82	302.56	303.27	300.32	308.69	308.4	310.55	311.73	293.07	305.36	304.86	300.82	305.82	307.08	305.7	304.78	307.28	306.89	312.07	303.7	302.82	307.29	306.62	308	313.38	305.96
334.11	336.07	332.31	332.51	325.93	326.84	327.18	328.78	328.1	325.2	328.38	320.52	331.59	327.03	327.31	331.28	330.42	322.89	321.44	331.87	324.95	331.93	333.09	327.22	327.49	335.2	333.49	331.48	332.97	326.19	326.36	332.73	327.05	325.86	327.63	330.59	325.17	333.21	323.09	331.37	325.56	322.42	326.19	331.21	335.91	331.6	332.69	336.72	317.73	330.05
330.11	328.1	333.82	338.65	331.38	325.37	331.3	330.02	315.78	326.58	322.82	317.9	328.69	331.91	327.67	322.54	329.31	329.44	321.73	330.86	326.93	328.8	330.07	327.87	325.39	329.7	325.16	327.73	328.88	330.51	320.57	321.48	331.58	322.89	337.38	322	324.84	324.82	327.59	330.06	329.61	318.75	334.88	329.06	322.33	327.36	328.52	321.13	329.15	321.5
302.4	299.24	303.9	302.52	310.38	302.46	296.07	304.78	304.72	304.15	303.72	303.91	311.7	304.28	303.68	303.73	305.26	303.89	305.67	299.53	311.56	300.32	306.25	304.16	301.69	303.55	305.45	302.88	298.57	296.52	301.56	298.77	304.37	300.33	302.85	294.61	295.37	299.32	301.81	294.31	299	306.81	303.11	305.07	304	306.7	305.13	302.29	306.59	308.22
318.81	321.97	315.58	311.99	311.9	315.17	317.93	313.03	316	318.14	324.17	315.45	311.73	321.76	316.36	305.28	323.31	311.65	322.25	322.88	314.99	316.56	320.57	316.92	306.86	311.91	321.84	321.55	315.14	311.75	314.55	314.21	312.83	315.75	321.15	321.78	316.4	317.99	321.87	318.49	317.7	317.19	323.25	318.3	317.19	315.15	322	314.46	317.08	314.74
318.56	313.89	310.13	324.13	306.86	317.55	313.99	315.56	315.33	311.11	312.82	312.67	318.91	312.34	305.44	307.47	312.24	312.8	309.78	318.79	313.81	317.19	313.16	314.65	320.25	311.12	316.9	315.32	316.79	311.38	320.25	311.82	317.12	308.93	319.1	312.65	315.01	311.93	313.06	314.79	315.29	319.12	313.43	317.83	304.32	315.39	307.07	308.75	316.57	314.04
300.83	298.34	301.21	302.56	297.11	298.23	304.13	301.09	303.18	302.11	304.77	300.66	297.15	297.19	295.7	306.98	299.76	300.34	306.76	299.88	297.46	295.17	293.87	297.85	301.35	298.65	289.96	307.98	291.57	291.8	295.22	300.66	299.46	296.47	297.59	305.72	294.98	294.13	299.83	307.19	297.39	297.51	302.68	299.16	304.77	299.47	299.49	304.17	301.02	302.91
313.66	319.22	318.34	314.94	315.41	317.07	314.46	319.54	320.06	311.91	309.37	317.83	314.86	318.57	320.45	315.06	316.59	311.09	315.92	313.45	318.12	310.87	315.01	320.81	313.22	311	315.03	319.92	319.76	313.04	305.45	311.52	313.51	306.17	317.7	310.72	312.54	318.59	307.29	314.69	312.35	322.28	308.25	313.11	311.42	316.74	323.75	308.81	316.09	314.66
303.94	302.89	306.41	304.97	307.05	305.98	303.89	301.15	296	304.17	304.32	305.45	308.66	303.77	305.27	305.3	306.32	301.29	309.24	309.76	301.38	301.82	303.84	309.9	308.6	307.81	301.62	306.33	309.56	295.99	306.73	306.97	301.84	303.14	302.75	310.03	300.33	308.04	308.01	306.9	304.84	303.18	304.4	303.39	300.6	313.97	315.53	305.76	306.29	301.77
301.53	310.02	308.56	303.03	310.68	309.83	298.34	302.59	305.07	299.32	297.11	310.23	305.03	306.97	310.25	307.28	304.32	306.66	308.61	303.25	308.47	303.11	310.89	304.02	309.83	304.42	308.87	304.45	308.7	301.94	309.09	309.9	304.97	309.55	305.19	304.49	303.67	302.67	311.33	313.32	302.42	309.86	307.16	303.64	302.06	299.45	305.78	306.36	304.26	300.95
319.01	315.95	315.4	320.76	308.16	319.51	314.19	316.04	317.81	320.69	317.01	318.36	317.82	315.79	316.36	322.48	318.54	324.41	321.28	321.4	315.97	312.77	320.57	317.61	314.99	315.34	315.28	313.03	321.5	318.53	323.24	314.16	318.26	320.39	318.81	313.72	313.28	315.16	315.46	311.36	315.12	318.49	316.02	320.32	317.1	319.63	319.68	316.44	320.05	308.07
321.82	315.1	312.63	308.99	309.92	313.05	313.19	310.57	318.88	313.28	314.23	314.16	313.74	317.13	313.12	313.54	313.66	316.87	317.91	317.93	309.01	314.51	315.84	316.23	313.39	321.74	319.94	317.3	319.01	316.55	308.65	317.95	316.56	312.62	309.57	313.95	314.79	316.98	324.25	313.11	310.12	319.11	309.63	313.78	317.84	311.68	316.51	318.04	312.3	310.35
301.08	296.84	294.64	298.59	290.8	294.41	296.44	294.02	286.23	296.91	297.27	291.57	294.84	296.05	291.6	296.34	287.88	296.84	298.97	297.36	296.41	297.03	293.27	288.55	300.65	293.99	295.89	296.35	291.07	292.67	295.21	298.8	295.14	282.69	298.33	297.72	294.78	302.02	300.1	305.04	298.65	293.03	291.74	300.08	293.36	294.6	296.21	303.7	293	298.7
306.03	300.22	302.63	310.04	299.5	304.49	299.65	305.85	306.21	302.14	301.52	302.79	298.38	298.04	301.97	308.21	302	299.02	309.99	307.91	298.31	305.71	301.17	299.95	301.47	315.05	303.2	299.11	298.45	303.94	305.14	300.46	308.82	297.76	294.13	298.1	302.99	305.08	303.33	303.33	301.48	302.76	309.9	302.4	306.97	301.49	301.58	296.32	305.04	298.67
303.22	311.82	311.9	311.68	313.46	306.26	312.81	307.83	311.6	301.65	305.7	310.46	314.09	302.33	311.32	306.43	310.5	315.64	306.05	306.97	309.06	310.66	308.19	305.35	307.84	315.7	306.82	311.51	308.57	313.94	311.58	319.77	314.88	306.35	311.44	310.59	309.72	312.45	306.56	313.22	307.17	309.4	311.7	312.57	306.08	312.17	314.62	305.5	302.74	309.17
309.63	308.07	304.71	299.61	307.86	298.85	302.43	307.69	298.44	303.22	303.92	310.96	303.43	298.18	302.41	302.85	308.19	295.52	303.32	300.52	296.91	311.24	306.14	305.4	301	307.29	298.95	308.98	300.72	305.14	296.03	309.06	305.87	302.86	303.72	306.03	296.74	304.44	304.96	302.38	303.91	303	300.99	294.29	304.89	300.27	300.17	301.81	302.21	314.35
314.53	317.74	319.74	325.09	321.45	315.19	322.9	315.33	308.59	322.02	318.81	318.63	313.26	316.62	319.15	319.94	321.17	319.31	322.8	322.67	319.7	317.6	321.94	317.52	322.36	320.43	320.92	316.12	317.73	318.25	316.67	325.15	319.65	317.04	321.95	312.6	316.8	323.32	324.84	315.62	318.68	317.89	322.5	311.5	314.46	320.23	313.3	317.71	317.8	320.95
305.81	299.3	301.92	308.28	306.38	303.58	302.3	304.06	298.83	305.78	295.41	298.32	300.15	296.5	307.58	304.12	306.28	304.69	293.61	301.29	303.65	293.85	306.32	292.23	294.5	297.41	304.24	303.67	295.24	307.27	300.31	307.88	310.12	300.9	309.56	293.74	292.43	305.67	292.45	302.22	298.78	305.77	304.64	303.45	294.74	299.96	301.75	299.06	298.73	304.74
309.84	319.95	317.52	320.01	321.85	323.35	315.51	319.48	315.27	320.3	320.07	311.52	315.74	322.12	320.25	319.07	322.44	316.51	315.48	316.44	310.09	318.97	319.33	322.31	322.92	314.92	321.58	324.51	316.58	310.13	319.09	319.92	317.42	315.98	306.84	314.7	311.86	325.64	320.07	319.43	317.47	319.65	317.38	309.92	328.14	314.08	320.41	316.94	313.44	314.26
312.58	304.22	304.87	310.58	299.88	299.23	297.69	309.37	302.74	301.19	306.25	309.81	308.69	294.98	304.77	313.48	301.72	303.25	301.59	297.37	295.9	308.62	301.61	303.12	307.48	304.92	301.36	302.07	301.48	309.03	298.91	308.33	310	301.64	306.64	296.32	302.49	302.08	311.19	306.08	306.22	308.1	309.6	304	300.38	315.44	309.15	294.83	303.77	302.98
337.97	333.91	331.01	331.27	326.36	332.33	320.32	331.39	325.62	328.48	325.23	327.53	330.07	331.33	325.68	322.76	323.49	331.82	329.9	330.94	328.02	327.26	326.03	328.37	329.71	328.69	322.58	329.63	325.37	326.85	324.71	323.42	327.9	327.36	332.68	325.28	324.42	320.29	325.59	323.42	334.63	336	333.78	333.86	325.43	331.19	333.38	329.16	331.4	323.13
302.3	306.98	308.28	305.94	301.63	299.89	304.02	306.01	304.39	307.25	308.19	311.71	305.94	300.79	300.85	302.6	303.35	300.62	303.03	304.46	299.5	309.07	300.56	296.66	304.23	306.81	307.36	315.66	308.65	303.01	299.74	303.09	309.08	306.97	305.45	306.1	304.45	311.51	301.01	300.23	304.88	310.18	303.56	300.95	301.82	299.47	307.47	302.64	297.02	304.35
325.43	328.3	322.86	323.41	318.41	314.5	318.9	315.6	319.76	318.34	317.93	308.51	319.55	318.02	313.3	318.68	319.42	313.38	316.85	329.7	312.62	316.55	319.43	318.21	319.18	317.71	318.16	320.17	322.35	326.28	323.32	318.56	323.67	312.07	318.28	317.92	321.1	317.12	323.8	316.38	315.8	321.15	319.28	313.22	318.07	313.25	315.1	322.08	318.69	315.45
313.09	314.09	316.68	319.79	316.07	318.76	322.11	317.48	320.65	318.66	321.94	323.43	316.57	319.47	321.32	317.07	319.02	311.97	309.69	314.28	309.24	309.85	313.78	317.05	314.83	313.69	320	317.79	317.03	318.36	312.82	314.15	317.11	318.52	314.44	312.98	319.62	315.61	316.98	312.29	318.63	317.57	312.34	318.77	315.94	322.59	310.78	319.36	316.87	314.68
296.96	304.03	296.64	300.66	305.25	302.7	302.7	304.24	307.65	304.38	301.37	304.07	300.13	308.52	305.38	309.41	304.6	305.07	304.63	304.74	312.06	305.37	302.58	305.31	304.38	303.55	305.09	302.55	306.23	294.96	304.78	303.97	305.07	302.92	302.53	307.47	296.13	303.14	303.99	300.84	300.42	296.17	302.23	309.63	302.76	303.74	308.81	298.65	305.31	303.52
298.08	302.77	305.67	303.59	304.41	303.95	305.5	301.61	302.05	307.85	296.33	299.54	304.67	303.17	300.09	300.62	300.52	304.6	308.04	302.95	300.28	298.77	304.18	302.03	298.29	304.18	300.17	308.89	306.82	301.14	307.41	297.76	305.57	301.41	307.35	307.5	305.79	304.08	302.23	304.6	303.47	302.32	304.88	304.5	306.75	304.37	297.4	301.49	296.19	306.71
324.65	324.42	326.15	327.19	326.42	332.07	330.05	327.22	326.1	330.22	328.19	321.02	330.36	326.47	330.56	321.24	328.94	331.44	322.6	318.37	334.22	325	325.22	330.11	325.73	335.23	330.88	333.52	331.72	328.71	331.06	327.85	324.81	334.31	326.94	326.5	329.36	327.68	323.17	324.29	340.35	326.91	323.71	327.47	323.88	330.52	329.65	329.07	313.5	329.28
314.23	314.75	316.72	307.86	315.47	314.24	313.21	319.8	304.97	316.49	319.14	321.04	314.12	310.13	312.25	319.04	322.4	322.29	318.36	312.9	311.14	317.08	316.31	313.97	313.94	316.49	312.72	310.31	311.91	317.32	316.66	319.73	314.12	323.5	314.13	315.4	313.45	310.96	313.58	313.07	315.16	310.22	318.56	316.94	310.84	311.9	312.19	313.43	318.09	318.86
302.43	300.84	301.23	310.38	308.75	306.64	298.88	300.58	304.69	306.76	306.49	301.36	294.89	302.2	307.76	299.85	306.36	308.97	307.42	310.01	297.43	307.93	308.97	305.04	307.03	314.69	301.94	298.06	308.42	299.6	298	302.4	297.5	302.71	299.52	304.11	304.21	303.47	299.42	304.11	299.96	302.99	298.35	310.6	303.52	296.38	302.64	306.32	304.4	303.97
302.28	306.58	302.61	302.66	305.07	305.53	306.04	301.63	301.1	303.46	295.2	297.82	304.5	296.69	297.87	299.9	305.39	300.45	306.39	305.96	302.2	302.26	305.64	301.23	304.41	296.48	303.69	300.01	299.14	305.6	299.72	304.23	305.62	307.18	298.2	306.6	305.1	306.36	305.79	305.06	307.01	303.72	294.68	309.16	301.95	310	302.46	301.15	299.29	304.12
329.39	319.88	330.52	322.38	329.65	324.79	327.22	318.89	321.33	328.14	326.81	335	328.64	331.68	323.93	328.23	326.26	325.65	326.98	326.53	325.08	331.15	330.93	325.32	315.97	323.23	325.65	329.57	326.55	329.77	333.48	327.04	327.91	324.18	329.87	321.08	325.11	322.15	325.95	331.78	317.15	325.82	326.56	325.96	328.44	334.15	320.6	316.54	325.24	320.57
284.35	300.6	289.59	303.04	296.03	290.23	292.29	299.2	295.51	296.66	287.61	292.66	297.28	292.7	296.04	293.12	289.92	290.89	293.59	298.5	297.66	290.6	296.67	294.04	294.2	293.55	296.81	291.85	298.52	283.14	296.39	297.75	292.49	300.15	294.92	297.78	294.34	292.42	297.01	294.14	294.92	289.18	290.66	290.57	299.86	291.38	293.95	296.75	297.13	295.22
312.6	308.11	314.38	304.95	312.29	310.93	297.85	317.18	306.96	311.75	314.22	312.7	304.59	311.83	305.94	311.59	320.91	310.01	317.03	311.34	312.28	313.8	314.36	317.66	316.96	304.36	311.04	309.58	309.59	306.67	318.85	316.12	309.02	311.88	309.98	317.82	315.58	311.48	311.29	305.72	311.91	302.53	312.5	305.64	315.13	316.81	305.99	309.16	309.22	308.11
302.01	298.38	299.45	301.02	298.09	295.94	301.24	297.31	301.7	299.34	295.96	294.4	301.14	303.63	303.91	306.61	300.75	303.7	296.27	309.65	302.87	300.75	310.82	306.01	292.67	296.92	299.51	300.61	296.7	299.77	303.99	299.67	297.57	303.5	300.07	296.77	296.78	301.45	300.63	299.05	303.64	295.41	295.54	298.95	307.5	292.85	299.56	302.27	301.29	302.3
312.75	305.09	301.51	301.13	307.03	305.37	305.64	309.19	308.51	307.51	303.6	295.98	299.79	297.87	302.59	302.92	305.47	303.62	296.64	303.26	300.31	298.52	311.49	306.15	305.94	303.27	296.79	304.17	304.06	301.43	308.27	301.99	304.69	302.51	300.59	309.46	301.97	304.76	304.78	300.68	301.68	299.13	308.28	304.52	303.61	301.63	303.62	298.55	303.82	304.36
316.87	324.66	325.94	325.53	319.98	317.84	311.99	316.59	316.45	323.24	323.24	318.27	323.54	322.23	317.12	321.25	315.68	312.63	314.64	321.84	310.82	317.55	326.26	314.21	315.96	317.01	316.19	316.58	316.86	319.13	321.13	322.2	320.29	323.57	319.1	315	327.87	317.16	323.88	324.89	322.34	320.1	317.59	320.57	327.95	317.47	316.14	317.14	314.71	318.96
300.25	300.9	291.01	304.56	298.6	302.03	296.18	304.92	304.33	301.82	296.33	297.29	301.67	300.1	294.58	297.29	304.96	294.42	297.82	296	295.86	299.45	303.6	303.28	297.43	303.13	306.49	297.77	299.07	295.77	298.46	298.07	305.42	291.46	295.12	302.65	304.16	300.16	298.79	303.91	309.54	295.92	301.34	304.74	303.05	304.01	297.58	303.62	297.02	296.5
296.75	306.51	306.2	305.76	303.31	310.52	300.86	296.83	309.5	302.16	299.02	303.36	300.2	300.89	306.67	308.8	311.05	301.26	308.31	300.83	306.23	301.92	307.19	303.61	309.38	298.26	302.38	301.81	299.42	303	296.94	309.11	308.36	298.06	305.5	306.65	300.97	303.38	301.05	302.33	307.75	310.81	307.45	304.33	306.49	300.88	312.17	304.84	305.02	301.54
305.12	306.45	301.34	304.75	303.54	304.89	315.65	308.61	308.81	308.14	310.4	307.73	309.65	300.43	304.54	309.64	306.29	309.27	310.31	309.59	303.91	302.26	306.05	311.47	298.57	307.32	309	308.81	311.68	311.93	309.5	312.65	302.66	302.21	311.14	307.73	303.14	311.29	310.37	300.53	305.65	308.48	310.95	302.11	310.89	298.35	304.53	308.26	308	300.96
327.51	334.17	322.21	326.28	327.51	325.84	326.62	324.07	325.34	332.59	328.17	322.54	328.21	332.12	326.67	328.98	328.85	317.58	325.53	330.91	321.67	328.22	325.35	330.06	336.64	324.17	334.4	319.98	324.3	323.86	327.47	328.46	329.09	323.48	322.86	333.32	331.49	325.76	333.29	320.4	332.34	331.39	325.34	326.4	336.5	324.74	325.38	324.77	327.89	323.2
322.05	316.14	318.32	311.1	312.23	313.11	313.01	305.25	309.09	309.65	300.65	313.77	311.08	314.26	308.5	314.54	316.98	307.17	316.92	309.68	313.69	309.01	312.22	310.11	306.37	317.2	302.95	313.26	316.67	307.9	306.93	313.61	318.21	307.05	316.24	309.48	313.61	310.25	309.68	311.49	313.48	311.18	308.83	309.06	307.58	306.86	307.11	304.94	311.03	310.15
306.17	298.41	309.09	298.95	310.61	305.39	300.98	305.47	308.18	304.86	306.22	307.43	299	299.24	306.16	301.81	306.65	301.54	300.98	305.01	307.6	310.02	310.57	304.27	307.96	305.83	309.45	304.66	301.09	304.58	304.12	305.56	314.02	303.34	299.13	302.68	303.28	302.34	304.28	309.36	313.67	305.51	309.24	296.12	299.9	307.72	306.97	303.1	308.8	305.22
304.77	302.42	302.87	300.7	303.05	302	312.7	303.38	308.89	306.26	300.2	308.93	304.5	299.85	302.55	305.33	300.04	308.09	308.21	303.92	300.19	305.63	305.18	295.77	307.59	302.34	302.38	299.97	306.68	307.18	304.83	306.17	300.84	306.11	302.88	311.55	293.03	304.42	297.76	303.57	300.33	305.77	302.25	300.26	313.54	303.89	306.63	313.46	308.86	306.54
301.47	314.04	309.28	302.9	304.52	306.37	308.3	307.45	307.85	306.42	309.17	302.26	309.46	309.11	309.97	300.53	305.75	308.3	304.24	302.3	313.34	309.03	310.66	305.87	302.4	304.92	308.27	307.77	299.59	310.59	308.9	300.73	305.52	307.99	307.66	307.07	303.21	305.88	305.96	310.95	305.65	312.3	308.63	309.13	305.99	304.63	307.58	308.33	312.39	307.57
309.16	313.5	315.39	313.85	312.14	316.1	318.21	316.61	314.51	312.38	317.8	318.1	315.61	315.26	315.93	308.62	314.38	315.86	307.28	315.7	306.82	313.4	308.9	315.49	323.27	313.77	317.91	314.56	309.63	312.01	314.83	318.19	314.7	312.09	313.97	314.97	318.07	318.51	309.96	313.73	311.97	312.82	318.04	320.34	314.76	304.19	319.03	309.05	310.05	313.12
314.39	309.86	307.79	315.6	309.82	308.35	311.83	310.41	308.79	304.89	317.17	313.69	317.86	313.01	306.76	310.45	310.71	314.71	308.53	313.69	322.83	316.67	312.35	315.53	308.81	318.06	314.88	316.21	305.43	315.83	310.65	320.35	313.25	310.35	314.18	316.65	320.93	314.06	304.04	302.95	316.78	316.62	317.71	309.41	315.35	316.92	310.79	306.79	312.45	318.6
320.2	314.56	323.12	324.92	319.39	318.34	316.93	323.95	320.41	313.4	306.88	316.38	320.59	323.15	325.43	324.15	323.81	312.92	316.13	315.02	314.8	317.63	319.83	319.64	320.64	311.03	318.16	316.95	320.89	323.19	320.75	318.3	323.72	317.53	320.98	307.33	322.29	312.02	317.73	322.86	316.48	317.74	319.51	318.55	319.43	314.17	321.18	319.64	316.33	317.35
327.91	326.77	329.12	330.47	329.35	328.59	331.64	328.9	325.55	326.6	332.08	326.77	320.19	331.24	332.69	334.64	331.57	329.37	327.64	333.65	324.87	322.85	330.67	327.67	326.95	333.9	334.13	329.84	323.02	331.26	327.03	325.38	324.52	324.99	329.11	318.58	338.41	323.87	324.08	334.08	326.01	327.77	326.76	319.34	327.28	331.43	336.42	328.59	320.62	329.2
314.31	317.97	314.97	311.53	310.25	314.65	316.32	308.75	316.34	312.86	315.84	318.61	308.97	307.35	313.57	321.17	316.06	308.04	316.72	315.24	308.75	314.72	323.94	315.78	312.98	320.84	314.09	320.76	317.18	317.82	312.27	311.63	310.94	314.06	313.28	314.6	312.43	310.86	315.54	314.67	312.88	313.5	316.41	310.87	320.6	312.1	317.67	318.32	321.06	319.19
317.42	315.39	315.81	311.96	316.71	322.97	316.35	312.38	308.34	308.87	306.53	316.01	318.5	309.96	305.28	312.71	310.59	314.63	314.4	310.58	310.8	313.24	313.59	314.99	313.43	310.95	311.57	308.22	306.38	314.7	319.77	313.87	312.48	312.15	309.34	318.98	307.77	307.13	314.45	310.89	311.78	313.62	312.3	311.02	311.42	313.2	306.79	316.7	316.46	315.52
318.37	316.34	318.76	311.19	320.96	317.6	312.13	307.07	310.43	316.59	320.09	314.41	319.28	317.78	315.71	317.28	314	312.31	312.39	315.86	322.77	318.58	319.26	320.1	318.17	321.96	316.26	319.38	319.95	322.64	310.54	313.45	321.31	318.26	321.11	312.41	320.11	316.8	311.74	323.08	315.64	313.04	320.22	315.08	319	315.07	320.11	319.17	319.42	318.42
309.81	312.39	307.62	316.79	307.99	305.33	308.65	302.4	305.55	310.55	308.21	310.34	311.8	312.33	302.92	311.64	314.51	301.92	304.06	310.94	308.21	309.96	310.32	308.18	315.03	314.02	308.83	311.61	305.17	309.63	307.93	311.65	306.22	309.74	304.38	312.13	314.88	310.27	316.13	302.54	302.65	310.32	311.56	312.95	313.76	306.97	303.05	313.09	305.76	309.06
318.22	310.77	313.95	307.4	308.44	313.09	312.1	310.32	310.96	310.68	304.69	312.96	313.17	309.38	313.38	311.88	308.49	309.91	319.53	312.27	307.69	310.5	316.8	303.04	313.65	304.92	318.02	315.16	317.17	313.38	314.37	321.28	310.4	314.71	321.55	312.12	314.02	317.92	310.85	314.48	317.77	318.21	317.16	314.71	309.96	318.3	317.58	307.06	314.27	317.89
299.18	300.43	305.14	299.06	305.81	308.07	307.43	304.35	303.85	308.24	308.64	308.67	307.29	297.96	299.83	301.48	308.26	297.68	303.13	308.71	302.93	305.9	305.03	308.15	301.42	303.35	300.86	305.65	306.41	304.48	295.01	301.57	297.28	302.76	304.22	305.69	300.34	295.41	307.72	307	308.31	303.5	294	300.3	301.13	306.82	299.43	303.16	298.04	306.24
316.24	315.06	317.24	314.6	309.5	313.32	316.89	319.47	319.89	315.91	319.87	310.58	318.67	317.03	311.56	309.56	313.19	311.73	316.85	310.71	318.56	311.7	316	312.16	305.37	315.88	314.75	314.76	315.24	315.47	314.78	310.2	312.27	312.06	310.43	313.8	322.11	313.3	315.42	321.6	308.97	315.49	317.69	310.66	307.76	318.08	313.09	313.96	320	317.11
310.52	319.41	311.95	317	319.78	313.49	309.98	317.03	321.99	318	307.14	311.59	313.97	307.93	324	312.94	312.33	311	315.23	316.48	316.62	307.24	331.82	318.89	328.32	313.81	307.13	312.5	310.79	313.5	311.23	311.79	308.71	313.54	309.68	304.98	319.32	309.92	311.15	317.54	306.02	312.88	308.22	309.66	304.85	313.05	299.67	311.99	313.07	318.23
325.42	319.1	330.15	323.65	322.64	323.3	332.22	336.09	328.28	329.44	334.21	326.73	332.42	321.03	330.96	324.62	323.95	329.77	328.97	327.69	329.14	324.97	331.8	328.49	320.35	320.98	324.9	324.4	327.23	328.49	328.02	332.22	325.05	328.1	318.3	330.21	333.24	319.97	324.53	329.82	321.56	327.76	326.25	327.47	320.94	332.47	335.15	321.35	331.4	326.99
315.88	306.96	307.64	319.7	305.98	314.24	313.71	307.47	316.58	312.19	316.89	314.87	307.32	305.84	308.73	314.81	308.19	306.27	305.03	310.65	308.08	305.8	308.36	308.13	308.96	320.26	308.24	309.72	302.95	311.23	308.11	315.71	311.01	312.16	305.82	316.21	308.86	310.58	312.43	314.03	312.46	304.93	318.93	314.32	303.46	310.44	314.56	314.68	312.11	306.11
307.6	303.82	303.42	304.2	297.14	315.63	308.32	310.43	307.89	310.78	305.5	306.44	305.61	302.9	309.48	306.61	306.94	306.87	308.6	299.71	296.67	308.99	307.32	309.1	299.68	312.08	305.22	308.31	306.11	305.49	312.79	300.22	301.99	312.58	303.04	299.16	301.18	309.28	312.21	300.85	304.23	303.44	310.29	303.41	307.67	313.93	311.07	299.6	307.45	307.19
328.93	324.91	323.01	333.15	327.66	332.59	324	330.71	322.15	325.52	327.59	326.6	330.61	325.32	329.34	334.6	330.23	321.99	327.85	326.88	335.32	322.83	329.92	331.82	330.03	330.36	327.09	330.92	321.16	324.25	329.2	333.97	322.68	328.55	328.15	332.16	323.71	335.48	328.67	326.07	325.91	330.9	332.04	326.04	323.1	324.47	329.72	329.58	336.78	330.2
309.61	315.13	307.76	320.48	313.18	307.11	309.21	307.13	314.15	312.67	310.5	312.6	306.07	310.75	305.96	308.57	318.84	316.37	316.8	313.28	308	313.02	315.39	309.64	313.15	303.86	319.77	321.49	316.47	310.38	313.84	309.3	305.87	309.71	312.21	314.74	314.39	320.9	309.94	308.25	313.19	313.55	317.31	310.3	312.85	305.82	307.7	307.24	318	314.52
322.67	319.79	329.6	319.28	323.33	313.1	327.02	321.35	316.61	325.83	320.65	321.92	325.97	315.27	315.58	319.73	318.38	323.75	318.42	316.85	320.47	322.66	316.77	323.63	320.05	320.77	311.37	315.63	326.2	320.52	319.97	318.6	319.61	325.66	308.9	323.91	315.51	322.86	318.34	319.37	318.86	313.77	319.94	316.43	319.57	318.24	315.72	320.63	312.78	321.02
303.02	309.19	304.87	302.57	307.37	303.19	305.57	315.72	314.31	307.3	315.33	305.49	305.48	309.28	311.53	309.37	307.04	312.46	305.76	300.18	313.1	307.49	307.31	317.89	303.7	312.91	301.46	301.03	309.51	310.23	300.54	299.44	308.98	306.92	303.37	305.4	306.32	309.76	313.27	310.75	309.26	311.59	306.13	307.75	309.88	305.63	308.81	310.55	305.47	305.13
321.93	312.85	318.87	319.59	323.49	314.21	318.95	316.63	315.46	310.99	322.85	317.09	318.76	315.43	307.48	313.24	315.26	327.24	317.61	314.19	308.4	316.09	317.19	313.53	319.74	318.89	319.91	320.78	306.87	315.49	314.5	320.86	317.4	318.06	315.51	317.44	312.13	318.77	310.18	322.53	314.2	318.84	321.83	318.84	318.68	317.6	320.19	316.34	309.05	314.7
311.13	306.93	312.58	305.53	323.14	316.84	310.57	315.88	313.92	312.72	309.65	309.53	316.81	307.76	311.55	321.14	313.32	311.89	301.63	316.72	313.9	313.04	311.31	305	318.27	320.13	315.94	311.44	310.79	316.55	325.71	317.73	316.74	308.1	309.43	314.49	311.44	319.26	311.5	313.92	312.34	321.07	312.5	317.42	308.16	316.54	312.87	307.34	308.34	307.3
299.38	304.59	306.09	306.98	304.31	301.53	303.88	308.98	298.46	300.78	303.54	302.28	306.01	303.3	299.35	309.13	305.3	296.77	305.56	305.28	308.67	312.64	304.58	304.05	302.47	306.22	302.85	305.32	301.2	301.46	302.15	303.15	306.54	304.66	308.08	300.05	300.69	305.91	310.09	311.34	304.41	295.46	309.66	309.05	299.48	301.57	301.61	306.36	305.69	296.57
299.09	298.38	305.61	297.68	301.36	295.57	300.23	300.48	298.79	302.19	303.82	301.61	307.56	302.31	303.21	297.85	305.54	300.91	306.8	305.09	301.23	288.59	301.03	307.23	299.84	295.73	296	299.48	294.18	301.31	302.36	301.64	301.77	300.56	301.01	299.21	296.08	306.35	307.23	303.24	307.68	303.24	298.51	308	297.5	302.1	296.26	294.3	303.49	303.03
305.91	315.26	305.06	302.46	306.77	311.93	303.19	309.81	304.41	308.47	312.03	306.32	319.14	301.46	309.99	303.4	309.45	310.84	308.06	303.64	306.86	310.95	308.83	305.68	312.09	308.94	315.26	305.8	309.61	306.23	315.02	305.86	306.56	319.66	313.93	307.14	314.68	307.11	308.85	303.39	318.1	308.99	307.28	302.29	306.5	305.97	304.55	311.13	299.05	304.45
291.63	298.51	297.71	296.95	299.7	293.01	299.48	291.86	295.61	296.23	299.43	294.2	294.22	291.28	294.15	293.99	295.57	301.34	294.94	292.37	302.31	294.84	295.56	293.16	304.43	298.48	300.13	298.82	296.69	294.3	297.65	301.39	291.48	302.1	300.44	302.12	293.32	292.01	302.84	301.14	295.34	291.11	307.51	294.8	290.11	295.31	300.42	292.66	300.97	306.16
301.68	302.74	303	304.59	296.69	304.09	300.76	303.36	303.03	301.98	306.55	308.96	304.84	306.17	302.38	300	297.69	300.84	304.2	309.61	297.64	303.28	303.07	303.08	305.98	304.5	297.79	304.31	304.17	304.34	299.82	306.11	308.33	305.09	306.92	305.25	300.61	311.39	293.88	300.83	298.5	309.64	301.13	306.81	307.08	306.52	308.8	300.11	301.04	304.71
304.96	303.64	311.22	301.49	299.19	304.24	302.75	305.21	305.87	306.32	305.49	299.98	303.78	307.67	314.88	302.62	310.94	304.63	310.41	305.65	306.58	308.38	304.45	304.58	308.04	301.77	309.39	303.44	309.83	304.57	309.13	313.2	300.53	307.12	313.29	307.12	307.67	304.65	308.71	298.96	309.31	307.93	305.53	310.7	302.86	301.34	308.41	310.88	304.44	312.39
298.82	308.33	308.16	297.79	297.98	296.82	290.07	300.81	300.6	299.1	298.39	296.21	301.36	296.58	301.12	297.7	296.74	301.18	305.96	303.51	294.58	303.81	291.79	300.9	297.15	298.91	305.27	302.33	290.44	301.58	293.94	303.17	301.06	304.41	296.53	302.54	300.66	296.35	300.04	305.37	298.3	295.7	297.89	291.46	295.93	299.33	299.66	300.5	294.48	301.59
319.8	325.67	316.31	330.52	321.47	326.26	327.4	328.19	330.95	332.37	329.6	325.04	318.76	326.5	317.36	323.03	321.83	323.19	327.46	320.27	331.56	321.43	330.72	323.72	317.97	326.25	317.38	332.48	322.16	325.25	321.14	316.92	328.7	328.24	328.49	322.64	329.07	313.67	324.36	325.15	327.02	327.84	318.19	318.68	330.1	323.83	326.16	320.64	322.95	326.03
306.93	312.97	325.88	312.67	318.32	312.68	313.75	309.05	313.26	322.85	316.96	312.38	314.57	314.62	301.82	314.85	315.34	318.63	311.97	308.83	316.77	313.99	317.79	315.12	313.89	314.04	318.24	315.69	315.57	304.9	313.08	308.25	314.54	322.3	311.5	313.04	317.91	316.04	319.06	312.21	311.26	308.52	309.27	315.09	311.69	314.23	317.12	308.6	315.02	314.93
311.32	300.81	305.88	302.73	301.71	303.34	305.38	306.23	299.89	306.47	298.87	309.03	309.15	304.61	298.68	309.04	305.75	310.04	304.62	313.86	302.34	301.78	311.15	304.35	309.61	302.16	300.96	300.43	306.14	310.81	303.58	299.63	310.03	309.41	306.57	313.74	304.71	297.24	305.5	302.68	299.14	308.36	304.67	301.89	308.2	301.61	304.77	309.97	305.17	306.02
323.34	325.01	314.46	318.7	318.88	321.08	316.51	317.64	314.48	317.8	317.42	315.9	315.48	320.98	324.77	318.56	315.95	321.92	315.5	314.43	318.87	319.31	326.32	320.72	317.5	323.24	320.19	325.55	317.71	322.69	317.41	318.08	317.78	321.2	320.12	318.27	322	316.79	316.55	319.31	320.33	316.54	321.52	312.5	325.26	315.02	326.18	319.37	325.25	320.05
306.26	303.59	309.57	307.46	309.39	305.64	296.8	303.37	306.9	307.33	300.51	300.56	306.46	301.03	312.09	301.73	305.18	291.91	304.75	298.77	301.55	300.28	308.31	303.28	296.59	302.5	300.64	299.91	310.26	306.76	307.61	302.77	301.88	301.23	294.62	298.89	306.15	313	306.95	312.23	304.89	302.35	302.98	307.4	303.87	305.14	311.39	302.1	302.15	302.45
321.71	318.27	316.27	316.63	322	322.9	327.79	323.34	317.49	318.11	325.35	318.2	325.35	319.95	323.2	313.87	318.27	324.29	311.39	317.93	315.6	310.48	321.77	311.45	317.55	310.25	319.35	315.01	321.73	314.62	323.19	317.38	321.34	311.49	317.48	320.39	312.54	315.1	326.68	316.99	324.74	324.87	319.92	317	322.69	323.41	320.81	318.05	317.26	315.21
319.65	310.8	324.43	306.72	312.26	317.43	314.21	312.87	316.41	310.28	309.5	312.21	315.09	314.13	317.63	318.88	319.22	313.42	323.74	316.73	314.76	312.64	317.01	316.12	316.43	318.03	311.36	318.41	312.66	318.36	309.2	320.49	318.01	312.39	319.19	318.93	315.28	308	311.69	313.22	317.61	317.76	320.78	315.82	320.83	314.04	313.84	316.89	311.61	317.51
301.7	303.94	299.28	300.73	300.75	299.28	308.06	299.27	309.26	308.22	293.37	304.41	298.92	301.99	306.24	298.29	300.9	303.57	298.39	299.02	296.13	310.07	308.55	294.85	310.04	313.88	301.44	301.09	299.4	303.21	305.83	302.33	303.41	301.24	304.06	305.35	302.64	294.13	301.25	304.29	310.01	304.27	313.91	304.6	298.47	302.04	306.4	303.94	303.57	303.78
299.88	298.95	291.21	296.36	288.36	293.47	287.05	293	299.88	296.2	296.78	295.24	296.78	295.23	292.11	290.15	297.48	300.26	290.67	292.72	297.97	298.7	290.66	288.32	295.58	293.54	296.83	287.27	294.37	285.65	291.2	297.51	291.44	294.9	295.91	294.78	292.73	301.17	291.45	289.21	297.49	294.48	293.29	299.46	294.95	288.06	301.45	297.66	292.43	295.57
308.61	312.51	313.9	316.47	311.35	312.44	307.87	309.99	319.17	314.92	314.23	314.77	312.51	317.01	312.11	323.57	310.2	318.73	312.99	319.19	319.94	316.18	317.77	318.38	317.77	309.26	317.24	315.88	318.83	317.86	314.79	316.92	310.3	314.05	313.95	317.12	321.22	309.91	322.26	313.33	306.07	308.97	312.16	322.48	315.91	314	311.87	319.36	318.67	321.68
316.82	311.05	316.32	318.59	315.6	318.61	316.57	311.27	309.37	309.32	309.02	320.35	313.64	318.21	314.75	316.83	315.52	312.05	311.64	315.66	311.12	317.61	311.41	316.92	312.18	319.44	324.66	311.6	319.63	315.08	312.75	315.95	307.77	320.98	319.35	318.99	308.21	317.21	315.17	314.65	311.28	316.44	312.26	307.87	313.34	317.06	313.62	313.82	321.44	316.33
313.26	321.29	322.15	318.66	318.69	315.7	314.61	325.53	313.82	313.51	308.18	310.65	309.24	318.69	314.65	316.89	314.43	313.75	310.69	312.5	314.55	310.33	321.45	307.07	315.57	314.75	311.1	313.95	314.92	314.84	307.93	309.46	312.54	318.88	312.06	318.39	305.39	314.22	313.34	310.47	310.94	310.02	318.24	313.64	316.15	313.6	314.67	315.67	313.44	317.35
295.59	305.07	305.49	301.9	299.41	296.65	295.28	300.1	306.6	303.32	298.22	306.27	303.12	291.41	302.5	295.3	297.01	300.5	300.85	300.36	297.26	302.82	299.87	294.26	298.77	304.04	296.89	294.11	297.51	301.19	290.35	302.3	305.74	302.1	294.64	303.97	304.31	305.57	301.36	297.41	295.39	300.94	298.07	297.16	299.87	300.02	300.46	303.14	298.69	304.09
298.28	293.36	297.98	292.02	301.26	302	295.36	294.93	293.85	292.96	294.95	294.57	294.71	298	299.69	298.73	295.78	293.56	289.03	296.86	291.05	300.31	299.05	297.27	297.23	293.79	299.84	293.63	291.67	299.06	290.59	296.26	293.95	299.56	293.77	298.93	290.85	293.01	291.65	299.87	293.8	294.98	297.9	291.93	298.66	295.27	298.4	310.03	300.01	293.53
319.98	312.67	316.21	310.26	317.53	305.91	307.17	315.61	312.3	308.54	314.88	313.4	305.14	317.83	319.09	316.16	312.48	318.08	307.26	314.28	316.11	320.89	312.33	310.46	313.17	315.9	309.78	321	318.25	313.67	310.69	317.91	313.75	319.95	316.56	315.27	323.35	315.93	311.3	316.38	307.59	304.7	314.31	315.46	314.49	316.94	320.04	317.23	322.59	315.38
302.51	310.81	309.04	315.66	312.89	311.01	312.14	311.91	300.81	314.73	309.68	301.07	307.46	307.26	305.1	309.41	310.27	313.18	310.09	308.95	306.73	310.65	308.81	310.65	316.59	308.99	301.31	310.62	312.34	312.81	307.44	313.69	309.82	318.18	310.18	307.95	306.91	309.32	313.88	311.36	307.62	307.72	310.39	300.08	305.38	307.08	305.08	310.76	312.15	307.49
313.59	317.6	322.17	316.09	321.96	309.89	313.34	316.28	324.59	318.1	321.59	314.73	311.96	317.64	318.42	319.57	319.59	323.24	317.61	320.49	319.84	323.85	323.81	321.3	319.42	329.79	316.81	320.6	321.07	319.22	317.99	318.4	321.34	318.57	319.02	310.59	324.98	323.42	322.17	322.03	320.05	322.83	318.13	318.52	317.65	323.62	320.94	329.07	317.08	321.31
315.13	315.74	323.5	309.59	319.17	317.31	321.88	320.39	312.15	315.04	310.96	308.85	319.49	320.22	316.47	318.93	318.12	323.9	323.7	319.82	310.33	316.18	317.18	323.82	323.73	322.97	318.49	314.88	314.53	320.41	314.9	322.32	310.17	318.18	321.85	320.25	314.04	312.26	323.28	317.1	321.29	312.48	317.49	315.31	317.71	311.04	314.78	318.57	315.75	316.75
314.12	314.17	308.88	309.35	319.83	315.93	317.15	310.97	307.86	316.02	315.06	310.65	319.95	319.73	312.5	311.97	318.16	320.59	310.81	319.18	316.43	310.31	319.61	321.09	313.07	317.87	312.38	308.87	311.52	310.33	317.24	307.55	314.95	316.25	317.93	321.19	315.46	316.61	313.96	309.34	315.33	309.58	317.06	311.5	323.03	309.69	315.74	309.24	312.27	313.27
311.66	300.29	311.59	304.4	307.2	306.35	301.95	307.01	306.75	304.19	309.17	310.76	301.62	294.86	299.08	310.12	302.19	309.26	304.7	307.25	307.68	319.64	310.3	311.27	306	306.79	305.71	305.37	310.07	311.93	309.81	302.33	305.85	304.54	304.59	311.36	308.88	304.86	309.26	306.64	307.44	303.79	302.37	312.02	302.14	310.33	307.17	306.75	305.02	310.49
308.17	305.7	305.95	300.5	297.49	307.37	309.13	301.03	303.86	305.64	305.62	311.98	308.19	301.46	302.56	310.91	309.62	313.69	309.34	300.93	305.43	307.61	304.01	317.73	308.22	305.93	306.05	307.32	301.05	303.76	308.99	305.03	304.72	305.09	300.68	305.13	308.59	308.4	313.18	304.6	305.12	306.18	301.25	310.69	298.4	303.67	307.6	302.87	303.37	307.84
295.98	297.96	300.93	308.18	313.73	308.78	305.6	307.11	305.2	300.14	306.1	302.92	304.45	306.11	306.11	294.37	301.09	300.83	307.33	303.33	305.97	301.77	306.03	310.71	308.55	303.29	309.36	299.92	301.93	303.65	298.6	309.01	312.99	305.16	306.73	305.33	303.86	302.82	309.81	302.17	310.5	301.03	307.49	302.98	311.2	303.28	307.29	305.91	298.62	299.03
316.12	315.52	315.14	314.57	316.63	313.68	312.42	311.39	311.22	309.05	315.45	310.3	310.6	315.59	310.73	306.82	316.11	316.24	306.32	319.08	305.12	317.44	312.9	313.06	307.08	314.55	307.4	314.18	311.07	314.01	317.74	316.17	315.23	318.97	317.86	319.29	316.89	307.41	313.72	311.31	304.11	311.2	311.14	316.04	314.62	314.94	319.42	314.69	315.52	313.64
307.69	309.47	303.32	300.54	310.44	302.43	302.51	304.41	303.14	297.13	308.25	307.96	303.97	298.8	308.56	302.21	307.96	297.85	305.66	301.83	301.17	302.47	303.91	307.49	306.95	307.48	299.38	307.64	306.82	302.56	310.11	304.81	309.28	301.27	311.65	293.71	306.14	308.4	306.02	311.34	307.09	307.83	309.62	311.34	302.76	308.48	315.05	305.91	301.97	304.64
323.14	327.83	323.45	326.11	323.54	326.65	325.95	313.28	324.31	325.84	327.44	322.81	327.77	334.7	326.37	330.22	328.96	328.02	332.18	320.34	327.24	319.61	318.1	325.15	318.26	323.22	323.81	324.91	329.31	327.35	324.2	330.14	328.59	326.85	326.53	330.88	330.15	330.82	326.62	330.27	326.15	328.63	320.52	327.73	322.91	327.99	330.22	312.01	329.89	324.11
302.88	317.77	311.18	307.71	301.1	307.62	309.51	310.7	311.28	312.41	315.01	311.13	312.66	314.03	310.69	310.58	309.79	313.21	312.99	310.46	319.38	312.15	307.9	306.79	321.73	315.93	317.3	311.59	313.24	315.45	313.88	310.88	310.01	309.24	299.4	306.78	312.96	310.11	313.71	313.57	316.13	315.96	317.43	307.85	312.45	311.31	312.44	309.41	304.87	309.75
314.09	321.58	324.6	312.82	316.36	313.13	315.69	318.95	321.43	312.56	316.78	316.35	319.13	318.2	311.67	315.91	314.57	312.23	313.48	313.78	316.58	306.43	319.28	318.14	318.18	323.67	317.74	312.35	316.85	310.23	313.86	314.83	317.73	314.27	320.53	312.53	313.14	313.97	310.09	310.45	314.37	314.84	314.47	316.73	322.28	310.53	311.3	317.8	314.59	313.79
322.44	321.73	324.97	329.14	322.33	329.03	320.11	327.6	316.91	325.96	321.99	317.47	327.76	324.43	327.27	315.41	328.89	326.68	323.25	328.16	322.65	322.49	324.66	318.97	318.11	317.91	324.54	328.22	331.72	319.34	329.2	326.86	324.54	329.95	326.86	322.9	323.59	324	323.48	329.82	323.59	324.71	326.75	319.55	327.76	336.49	323.13	327.28	326.66	326.14
318.69	316.08	316.75	324.03	313.22	309.23	314.67	317.8	312.74	316.55	309.73	317.41	321.13	311.77	315.02	311.09	312.19	311.67	313.28	314.68	313.51	312.81	312.77	317.76	313.63	315.32	314.7	308.31	307.72	313.96	316.9	313.92	313.42	318.99	312.84	309.62	316.5	318.61	313.38	317.82	315.52	312.97	324.93	317.01	320.06	318.86	304.04	314.21	315.8	315.2
321.67	320.52	316.72	313.96	324.05	313.6	323.02	312.63	310.08	313.11	316.81	319.39	313.11	320.91	311.3	314.53	312.73	317.26	323.89	316.16	310.44	320.05	319.19	313.16	314.01	315.26	321.05	312.83	316.06	310.6	315.17	313.72	315.88	319.16	318.54	313.25	319.15	310.68	313.98	313.11	320.44	310.94	318.27	314.06	309.34	315.53	324.47	314.45	310.19	314.74
303.06	301.27	305.07	304.83	303.49	306.31	301.3	308.54	303.08	304.66	305.31	303.34	306.95	302.97	300.97	301.56	303.89	302.63	298.75	303.44	296.81	302.38	297.1	298.07	302.11	304.26	300.34	301.4	300.9	302.63	292.55	307.76	297.82	305.57	309.88	304.06	297.81	310.75	303.92	305.25	299.23	300.94	305.11	302.35	301.17	307.61	304.44	295.88	300.38	304.23
313.17	309.36	322.47	306.88	311.44	318.65	319.31	312.63	315.27	311.42	317.87	316.09	313.53	308.54	314.68	317.79	309.22	319.21	314.2	316.58	305.58	314.16	313.84	320.24	309.03	315.38	309.76	312.31	309.12	314.53	309.31	316.31	307.22	316.25	311.64	306.31	318.67	311.55	324.58	317.69	317.89	324.42	315.53	312	309.26	308.08	315.21	315.23	314.95	314.68
307.92	305.02	305.56	298.6	307.99	304.71	305.09	305.28	312.42	299.43	303.54	310	307.46	307.43	303.59	306.09	308.49	289.71	302.86	304.22	301.7	301.87	300.57	297.2	305.43	298.27	294.46	301.89	301.93	297.67	306.98	303.71	299.63	301.38	304.82	308.06	307.49	305.51	302.68	300.55	303.15	308.78	296.1	306.4	303.67	303.16	303.45	309.86	303.06	306.68
319.22	305.59	306.93	309.61	318.07	307.45	307.74	307.4	313.88	308.23	312.26	309.84	313.64	316.26	308.78	307.86	313.14	311.96	313.48	315.47	310.55	310.39	307.78	317.15	314.57	313.24	315.55	312.78	312.95	313.27	307.48	319.86	317.59	311.65	306.84	299.99	307.74	312.57	314.32	312.75	309.96	315.25	313.84	314.84	306.54	309.68	303.63	309.82	316.51	302.2
309.93	314.31	310.32	313.62	308.7	314.87	317.15	318.26	308.21	320.49	311.89	316.49	311.79	306.86	315.86	303.33	310.89	307.1	309.78	308.21	319.76	312.96	317.82	308.14	314.17	310.41	319.07	307.39	318.08	312.9	314.95	311.89	303.34	319.01	311.35	308.41	312.82	320.18	317.35	312.77	312.92	311.33	315.07	316.13	322.79	307.95	312.71	317.64	307.32	316.33
317.12	308.75	308.31	311.63	310.17	309.72	311.8	310.9	311.06	312.53	305.92	320.78	319.01	316.58	310.23	317.47	314.08	318.97	311.06	310.17	310.07	313.21	310.18	318.42	313.18	320.12	313.87	309.24	313.94	313.44	315.14	313.28	310.8	315.43	309.94	322.06	314.19	307.61	318.49	310.16	304.55	313.22	311.36	319.3	308.07	313.79	311.55	313.2	315.97	313.29
321.38	310.84	311.47	312.31	316.11	316.06	321.21	315.39	316.63	308.29	314.76	312.44	314.85	314.9	318.69	312.06	312.8	314.22	310.1	313.75	303.29	317.18	313.29	313.55	315.28	318.8	315.23	312.56	313.02	317.65	313.38	319.46	310.45	317.16	318.82	318.46	317.36	314.84	311.24	311.12	310.22	305.04	309.15	320.73	311.88	313.1	318.52	311.64	315.49	311.98
309.17	307.75	302.08	297.06	300.97	305.98	303.39	298.71	310.38	303.21	309.19	305.05	305.98	306.96	308.35	306.09	298.12	309.83	301.15	296.31	303.83	305.95	298.17	307.6	301.9	308.73	306.47	305.45	298.17	299.92	305.5	298.8	300.17	295.47	300.06	300.2	301.68	305.24	302.53	306.61	309.32	306.27	300.58	300.85	303.39	303.51	302.67	301.69	302.62	299.98
302.87	308.34	303.66	309.11	307.41	298.5	315.98	312.86	315.13	303.07	310.12	304.34	305.36	304.85	302.72	309.99	307.92	305.01	309.98	302.68	314.67	307.97	306.56	309.66	306.14	312.03	300.08	306.24	307.56	307.75	306.16	315.25	297.65	311.6	309.24	304.15	306.57	312.65	302.22	307.97	308.65	309.79	309.85	303.48	303.46	305.91	301.2	302.54	306.9	315.8
291.77	297.75	297.9	287.93	292.55	293.15	292.61	292.51	295.02	287.05	287.92	295.99	291.44	296.78	288.55	292.8	287.63	291.11	285.64	295.32	286.87	293.89	290.8	299.64	293.59	294.62	287.66	286.07	292.62	305.95	296.93	299.13	296.8	287.93	288.13	294.32	292.37	288.08	296.1	294.58	293.24	294.53	292.53	291.03	293.45	295.23	302.32	290.47	295.74	295.13
314.41	313.2	319.13	310.05	310.06	317.87	318.79	315.93	316.21	313.89	314.69	319.74	316.26	310.38	314.89	317.27	315.91	313.59	319.42	310.24	317.07	313.75	319.02	314.13	314.46	311.08	316.7	316.07	315.69	310.56	312.1	316.15	311.81	307.91	317.64	311.91	314.3	313.48	319.73	318.07	311.17	310.2	314.92	319.85	321.4	314.69	317.88	310.06	312.78	319.94
296.67	301.78	299.56	307.26	300.92	302.08	306.09	300.75	299.41	304.4	299.8	303.98	311.36	302.23	300.91	299.76	306.25	305.82	298.32	298.35	299.73	300.91	298.51	303.98	296.73	305.13	301.69	303.52	306.08	304.44	303.19	297.57	298.98	306.03	302.04	299.28	303.67	296.05	306.36	300.81	310.27	300.56	300.63	299.89	306.05	303.47	305.03	296.85	302.41	301.44
316.9	315.69	317.3	311.64	309.47	315.77	323.07	306.89	314.23	318.1	313.53	320.9	311.22	311.73	318.37	308.09	312.61	308.92	323.62	308.01	311.74	318.76	318.49	311.81	314.38	316.8	313.45	315.77	310.53	316.66	320.4	312.35	316.36	312.46	314.26	316.3	309.83	316.67	309.86	317.38	313.39	307.31	308.43	315.34	312.48	322.86	315.07	311.23	313.98	312.35
300.67	300.26	314.19	308.87	305.86	312.61	308.36	315.79	310.47	312.47	316.88	303.05	308.05	307.79	302.86	311.97	310	300.89	308.43	308.83	312.48	304.91	310.68	304.99	308.99	318.23	312.7	304.67	301.69	309.16	308.62	309.3	306.19	308.81	303.67	310.47	302.61	304.28	308.46	313.98	310.81	305.68	311.83	311.55	311.45	307.98	308.81	311.65	306.12	308.37
306.01	304.18	304.88	295.76	304.81	304.58	302.16	305.41	297.09	301.18	298.85	300.41	302.57	308.29	304.92	301.43	309.11	296.69	302.73	302.43	301.52	304.45	302.64	294.53	301.04	302.99	298.58	295.36	300.62	299.3	296.41	302.01	302.66	306.26	299.79	301.12	301.61	303.01	301.39	301.72	302.73	300.32	290.27	301.1	309.42	301.65	293.98	302.45	296.08	294.95
311.16	316.94	312.37	319.1	318.16	314.96	314.96	310.43	314.63	315.05	320.16	306.52	318.5	315.66	310.63	313.58	314.39	313.87	310.97	316.81	314.25	309.01	311.86	309.93	320.87	313.59	317.5	312.69	321.07	309.3	325.54	315.9	313.41	313.41	319.11	317.57	316.11	313.54	309.5	308.6	311.06	313.53	316.64	313.48	315.76	312.41	307.14	314.69	306.57	320.57
321.13	326.9	325.13	328.41	324.43	328.28	328.75	323.25	327.74	325.91	329.55	325.28	325.83	333.66	324.38	325.38	322.79	324.15	322.39	322.4	323.79	322.64	330.72	327.91	329.23	324.67	323.93	331.28	327.4	333.94	319.11	322.65	328.45	324.5	331.13	326.8	333.44	330.11	323	332.75	325.94	328.66	325.87	330.26	323.26	330.81	327.05	331.91	327	331.69
319.99	326.29	324.36	325.5	312.44	321.03	325.36	319.34	319.64	317.64	318.24	325.32	318.99	319.66	316.68	323.58	320.66	323.33	318.29	320.47	322.9	318.05	321.8	321.88	322.48	308.58	310.48	317.06	319.9	312.7	313.21	324.45	320.22	317.36	328.12	324.14	321.6	323.13	321.48	320.42	325.37	315.04	317.61	322.31	324.94	311.44	320.39	314.55	322.25	316.83
323.72	326.17	327.84	324.72	331.17	330.1	328.95	325.39	333.52	329.83	328.31	332.27	321.61	321.15	328.9	322.81	328.34	329.56	335.95	322.92	325.62	323.63	330.63	324.84	329.2	328.87	328.97	329.6	320.15	333.4	325.79	328.81	326.31	328.03	324.27	326.68	335.72	320.16	325.67	328.65	325.65	328	324.04	328.12	319.85	320.65	334.22	325.5	329.84	335.32
312.76	305.5	302.89	301.8	295.51	305.36	302.62	306.52	303.15	304.28	303.2	301.28	299.03	299.96	303.06	302.39	302.31	304.62	302.16	308.28	300.04	307	304.9	308.17	302.83	308.27	300.7	306.14	301.17	309.97	297.37	301.14	296.99	300.41	297.02	300.19	302.08	299.79	301.14	306.38	303.89	298.73	300.56	306.77	308.1	301.42	307.83	295.64	303.02	303.76
317.01	312.57	316.14	313.17	315.24	314.64	313.17	316.41	319.45	316.37	312.97	318.12	312.98	315.49	318.21	310.26	318.48	315.59	316.64	308.18	308.3	312.97	318.44	310.32	310.34	321.67	304.76	308.02	309.05	317.9	314.01	316.55	312.97	309.92	314.94	312.27	306.95	314.8	306.32	317.15	322.67	316.49	313.04	318.32	317.48	313.6	319.66	312.91	308.88	313.39
317.33	317.69	318.73	315.07	313.28	312.69	313.32	313.17	313.42	315.46	314.02	316.54	307.46	317.84	312.53	313.01	303.42	312.41	313.31	315.28	312.94	312.89	312.83	313.53	311.17	317.71	312.36	313.26	315.18	319.09	315.81	309.84	316.85	314.74	317.87	314.58	311.31	317.88	310.66	310.42	308.11	312.7	315.44	312.97	315.06	314.29	317.44	313.27	322.52	307.51
314.04	311.16	319.65	316.22	316.78	316.79	317.85	315.16	313.14	321.88	315.01	305.11	315.4	311.7	310.48	313.37	312.34	309.81	308.66	314.94	312.59	323.58	319.97	311.69	313.95	310.76	311.9	313.41	316.79	320.68	308.61	319.88	312.27	311.83	317.8	311.93	313.27	313.33	313.64	322.81	311.09	311.07	310.84	312.48	317.64	312.14	314.29	315.37	314.15	309.86
309.28	305.47	303.82	307.18	310.5	313.94	311.19	303.98	312.75	312.02	307.79	305.65	310.88	299.97	303.56	306.9	307.21	304.43	301.98	303.53	307.63	306.09	307.32	300.16	300.92	309.66	307.45	307.45	300.96	309.24	304.05	305.3	306.81	307.54	305.9	313.95	301.2	312.91	305.01	308.1	307.87	313.42	302.68	311.31	311.28	308.27	303.85	306.1	311.09	302.22
301.11	303.78	306.26	304.55	308.33	304.8	303.53	305.04	303.87	300.23	315.2	300.41	303.04	304.5	304.59	302.09	297.01	302.98	305.51	305.07	297.52	296.67	305.3	304.93	297.38	312.26	304.67	300	312.17	306.64	308.61	309.35	303.8	306.6	310.1	302.86	298.94	302.74	302.58	302.47	305.76	303.87	310.15	301.97	300.65	300.07	311.63	303.51	304.27	300.35
305.66	303.63	301.39	306.03	303	297.02	302.24	304.23	301.01	306.58	302.66	312.21	311.11	302.83	305.36	303.23	306.44	297.58	305.48	305.92	299.01	298.23	301.08	303.14	309.06	301.4	307.64	303.3	297.74	300.13	302.82	303.98	297.28	303.75	295.74	296.5	301.73	309.76	299.8	309.6	304.43	303.54	302.38	304.47	291.66	303.02	315.38	302.45	306.07	300.85
329.02	326.73	327.64	327.68	323.19	326.97	329.99	327.25	322.08	325.11	326.71	331.92	322.71	329.26	326.01	323.29	329.32	316.96	330.49	326.23	334.52	324.62	330.15	326.86	327.68	325.97	319.17	334.49	322.81	326.43	331.93	323.46	313.47	326.12	329.33	331.4	331.98	332.81	331.39	324.16	327.09	323.96	333.96	322.1	332.77	325.68	329.01	330.92	331.22	322.4
291.01	299.72	291.78	293.05	292.16	293.98	297.44	300.64	298.18	296.45	287.32	292.8	289.77	295.02	294.32	290.42	292.17	293.13	294.66	295.47	303.27	295.43	294.05	296.03	296.62	297.42	291.9	294	296.86	299.02	300.14	288.62	300.85	289.04	303.27	296.81	288.12	290.82	289.68	290.49	293.84	300.77	297.25	295.17	302.97	292.59	294.2	293.48	297.47	300.65
305.05	310.92	316.4	310.67	308.87	314.75	309.42	316.74	307.59	316.49	319	313.83	312.45	316.78	307.09	308.81	303.08	312.96	316.58	312.36	309.17	305.5	305.98	311.02	304.12	310.28	308.34	318.84	301.77	313.8	312.79	307.4	311.39	311.06	311.26	309.16	313.87	315.21	309.53	305.27	307.08	315.72	312.26	307.65	311.07	309.63	309.39	307.28	317.37	306.17
315.52	312.55	316.07	321.5	324.17	317.32	322.92	321.16	314.35	316.28	312.92	315.48	315.01	320.34	315.31	316.39	311.95	319.62	316.49	315.01	321.06	320.78	317.98	320.47	311.93	319.06	320.55	317.5	312.91	317.12	323.39	316.74	316.76	318.31	320.91	318.02	316.01	312.61	315.51	317.91	320.27	314.37	314.99	312.74	323.79	315.41	313.81	312.14	309.76	314.46
292.78	300.85	295.69	289.91	300.84	301.4	288.36	294.53	294	300.23	294.64	287.15	292.48	292.57	292.32	295.08	287.64	290.86	296.68	291.51	289.07	295.58	293.89	293.81	295.21	293.1	297.57	289.53	295.95	293.47	295.97	291.42	289.21	290.67	294.99	299.09	290.25	290.03	297.32	297.37	292.5	296.62	294.16	293.43	301.24	287.75	293.93	298.83	290.14	293.97
296.78	290.41	299.46	288.24	290.03	296.63	291.78	291.97	295.32	296.62	292.46	298.41	296.38	282.74	292.24	288.28	297.76	294.4	288.58	290.38	293.59	301.28	292.66	298.88	294.42	293.19	300.71	294.44	289.61	290.21	295.86	296.05	294.9	298.74	293.65	288.98	293.95	296.11	294.76	301.74	297.96	301.21	289.13	291.94	292.85	296.04	293.39	290.25	286.61	299.18
304.34	305.04	306.56	303.04	303.01	309.33	305.92	309.9	312.5	307.21	303.13	298	304.55	306.07	301.99	301.21	310.05	299.88	314.2	304.94	303.42	299.14	303.17	304.99	300.12	304.28	304.99	304.52	300.72	306.62	308.63	302.83	307.13	301.8	305.51	302.63	299.26	307.77	311.44	306.86	304.8	297.35	312.3	304.84	310.17	301.07	301.68	302.41	303.5	304.43
309.8	305.46	306.8	304.2	302.89	300.83	307.09	303.46	304.37	304.2	300.33	309.39	294.52	307.24	307.48	300.33	305.02	300.51	300.4	310.37	303.68	293.28	301.91	310.35	303.1	303.3	303.59	309.56	301.79	303.87	305.08	309.47	303.83	305.71	296.26	309.35	296.8	300.19	304.45	295.14	303.18	309.28	302	302.63	303.23	299.15	308.4	304.75	305.09	306.53
320.72	319.92	312.63	315.78	315.83	314.02	312.22	312.56	314.58	311.78	316.85	317.77	311.98	311.73	315.12	307.42	313.04	314.39	313.78	314.9	314.86	316.93	310.02	313.67	313.81	314.39	314.89	309.75	317.36	314.77	318.44	315.29	306.91	315.14	314	322.29	313.51	314.97	318.74	314.14	316.03	314.72	307.49	313.81	312.62	310.54	314.07	314.35	306.21	311.45
314.72	307.03	310	317.07	318.9	310.76	311.02	319.27	304.21	314.31	308.06	312.78	304.21	302.31	309.41	309.82	310.5	310.87	312.05	318	309.38	310.8	309.25	311.02	309.05	307.68	310.69	310.07	307.94	313.67	315.43	313.45	312.74	313.63	307.25	311.01	311.44	318.15	311.54	310.45	308.28	310.39	319.34	308.4	315.29	312.22	313.28	310.44	316.06	307.49
311.35	312.79	311.46	314.99	313.79	312.3	311.7	309.69	313.84	308.57	307.88	307.21	314.6	310.55	313.45	315.93	314.2	311.54	311.47	323.68	310.02	313.13	313.25	313.44	305.12	308.26	315.47	314.7	315.56	319.03	311.73	315.58	319.18	307.93	317.91	304.97	307.68	311.58	308.4	310.78	304.58	315.44	312.28	308.47	307.66	312.48	313.86	307.91	304.61	311.76
307.48	311.25	307.96	308.1	306.85	320.84	314.25	308.82	314.98	310.5	306.88	302.86	312.61	312.11	310.59	308.3	305.77	303.77	306.45	309.63	314.57	307.55	305.55	307.76	314.53	310.2	303.85	310.95	310.37	315.77	300.85	310.38	308.17	313.3	300.96	301.83	304.85	311.16	311.69	307.74	319.36	311.65	304.56	317.18	303.72	311	309.5	310.87	306.47	307.99
300.26	302.01	291.09	296.5	292.33	296.39	290.66	295.85	293.12	292.68	292.7	299.65	295.85	302.49	292.87	293.05	309.15	290.39	300.41	300.6	293.95	287.49	296.24	293.37	300.54	299	295.01	297.65	293.74	300.85	298.69	299.3	301.6	290.42	300.48	291.89	293.64	295.92	302.93	296.88	293.42	300.77	299.75	297.38	288.47	297.27	297.92	291.52	288.51	290.96
303.14	302.59	301.78	304.64	301.25	302.29	306.24	301.22	304.4	299.03	299.72	302.4	307.2	310.31	307.03	305.21	301.78	304.42	307.13	306.78	303.44	305.78	302	305.45	306.19	303.62	305.21	298.38	297.64	303.59	302.21	308.64	308.31	298.75	300.21	300.17	298.64	300.2	298.52	308.29	301.51	305.19	305.55	307.72	306.56	293.3	306.91	306.36	295.13	296.25
283.55	303.64	292.82	298.62	297.3	296.84	306.04	292.17	292.53	300.41	307.21	299.3	286.24	293.24	299.34	296.51	300.34	292.76	293.87	299.85	300.69	293.28	292.97	307.28	295.7	297.37	293.61	294.44	299.37	297.09	296.75	292.73	295.88	297.79	302.93	293	291.85	300.6	295.32	294.43	290.57	294.1	285.36	296.79	295.52	288.04	300.73	288.6	298.82	298.04
299.33	300.87	294.72	295.04	297.52	292.88	296.87	296.66	288.86	295.31	294.97	297.92	296.91	292.76	294.12	293.18	291.69	289.7	297.35	295.82	293.06	291.59	291.1	289.6	294.64	293.95	298.02	289.58	299.97	303.12	297.29	289.23	299.24	291.33	292.33	293.17	295.26	295.21	289.16	305.95	295.48	295.22	293.71	296.55	293.41	294.82	292.45	301.09	288.36	291.85
311.24	313.89	320.91	316.76	314.66	315.05	316.8	317.87	319.88	320.9	313.81	318.65	316.56	318.74	319.44	316.05	314.17	319.95	313.85	312.77	315.17	318.59	317.1	309.77	317.72	318.98	311.25	317.58	321.83	321.63	313.99	318.82	322.22	318.6	321.17	316.05	319	323.1	320.04	317.99	317.03	312.74	312.99	319.55	319.12	314.64	316.73	321.21	320.53	317.81
300.09	307.02	298.45	302.29	310.26	299.05	304.81	300.85	304.38	301.94	297.25	306.43	300.06	294.67	296.91	299.46	296.63	298.4	303.77	294.02	299.89	301.47	302.11	303.12	306.89	305.54	297.79	301.41	305.16	305.17	300.61	312.41	304.5	297.57	294.54	308.35	301.12	308.57	300.59	306.12	305.1	307.22	303.67	308.84	306.98	302.31	300.68	299.58	308.34	300.32
303.39	300.77	304.65	308.92	300.3	296.85	302.74	299.04	303.38	308.39	302.76	300.29	303.32	307.98	306.92	301	298.12	302.94	305.47	297.45	302.77	300.72	299.7	298.54	304.57	302	306.56	301.69	297.78	313.4	309.22	296.6	293.76	301.2	303.68	300.25	306.22	299.71	300.25	303.14	305.29	308.3	305.55	297.54	303.8	300.2	301.53	307.53	305.43	311.3
306.78	304.83	299.78	313.31	309.91	304.78	304.4	304.86	302.4	303.72	308.07	303.07	306.81	303.57	310	307.68	309.68	304.01	306.52	306.56	310.6	312.91	306.12	314.52	298.92	302.63	310.38	306.44	309.93	302.51	304.49	297	306.16	307.88	311.06	300.8	309.71	305.61	309	307.49	305.21	309.39	303.56	305.63	301.35	306.91	305.22	306.5	301.91	303.91
308.99	314.32	315.96	313.15	313.72	312.09	305.25	308.39	318.27	318.81	309.53	315.13	318.84	313.48	317.61	310.15	315.41	314.92	308.02	308.69	316.83	312.68	312.65	307.76	316.71	315.04	318.44	316.54	317.44	307.05	312.83	317.3	318.6	309.65	315.26	313.23	311.63	315.59	316.45	317.41	310.7	306.23	314.51	314.39	314.11	314.84	317.48	314.81	310	311.8
312.75	315.98	320.78	311.75	315.31	312.93	314.22	313.39	321.95	311.17	315.05	306.61	316.03	313.39	315.54	312.06	313.85	312.23	316.82	323.98	320.49	312.35	308.54	306.37	310.05	314.97	312.69	316.42	316.82	323.8	312.34	310.6	313.8	310.94	314.47	315.45	313.1	311.85	311.82	319.87	318.6	315.33	323.94	317.87	318.66	313.58	315.98	311.48	308.67	307.81
299.8	305.59	297.79	305.71	305.63	305.85	305.03	305.03	307.42	309.28	304.71	299.83	303.01	304.7	302.96	302.07	300.88	301.71	303.43	307.54	302.29	308.55	298.65	307.91	303.37	303.96	304.35	304.69	302.68	304.79	299.77	298.79	308.99	304.1	301.46	299.51	296.83	302.73	302.48	303.92	302.51	308.06	303.32	306.47	308.34	306.69	305.35	300.2	301	303.64
311.67	307.16	308.51	303.59	305.99	304.87	303.9	313.28	300.18	313.21	313.77	304.2	302.53	306.75	311.12	311.36	315.71	309.38	302.45	306.64	313.12	308.15	311.42	313.29	308.72	302.72	310.97	309.33	313.98	307.67	305.91	310.4	309.33	310.2	302.66	314.21	306.19	308.32	304.27	307.03	305.61	307.55	308.1	309.04	301.04	305.65	308.33	307.18	307.45	316.53
313.32	308.17	310.65	309.2	309.05	315.52	312.03	317.76	315.22	314.18	315.33	314.94	320.05	318.06	315.18	307.54	315.33	314.24	314.97	312.85	307.38	310.59	310.89	307.77	314.74	308.09	310.34	314.96	311.47	310.08	313.5	314.04	304.86	304.79	317.93	307.31	310.19	314.53	315.58	319.89	311.1	311.04	314.83	313.72	311.47	313.2	309.83	310.69	315.99	314.53
307.43	302.98	309.18	306.91	297.68	303.55	307.28	302.57	311.57	302.66	294.88	310.31	305.27	305.6	312.3	296.12	299.28	300.74	305.7	300.38	304.66	291.65	307.12	308.63	294.22	296.57	309.23	310.56	303.51	302.35	297.11	302.99	303.88	300.85	298.08	305.5	305.23	306.79	305.64	303.39	302.58	302.01	301.47	305.11	300.05	297.92	297.97	298.97	299.94	299.29
302.57	301.09	306.02	298.86	309.78	313.58	309.42	300.9	302.92	311.15	307.39	300.66	303.03	303.28	300.8	304.71	313.9	296.01	303.34	303.72	307.3	312.28	304.66	306.02	306.83	302.28	299.27	308.78	305.93	309.15	313.38	305.99	313.03	307.13	302.29	304.01	304.84	304.54	296.75	313.75	298.98	303.85	309.48	299.44	303.21	304.95	301.65	310.27	309.78	313.84
318.97	310.78	317.79	312.27	315.85	324.45	315.7	318.94	318.82	315.4	316.02	313.69	315.22	318.04	308.44	310.94	315.72	313.22	314.27	310.21	317.31	317.48	312.07	318.52	316.22	319.57	316.79	314.26	310.66	320.99	316.92	312.83	321.29	319.79	315.91	316.82	309.52	313.65	311.1	310.62	310.15	319.04	317.02	310.14	313.01	311.45	318.9	312.06	324.45	315.36
319.33	323.99	321.86	314.79	318.05	312.23	318.55	315.56	313.18	326.83	317.9	318.52	321.44	317.08	322.98	319.83	323.77	323.77	312.05	318.32	322.85	321.51	318.74	317.53	313.68	319.71	323.63	318.59	313.79	313.2	319.76	312.72	320.4	313.27	314.23	318.94	320.32	320.29	316.07	320.56	316.87	317.84	310.88	316.07	317.4	321.51	315.14	323.95	317.32	318.69
303.32	301.2	300.71	298.35	300.75	296.43	296.81	298.71	308.89	294.62	301.72	300.55	300.88	297.2	305.5	299.13	300.72	295.9	304.26	302.9	306.94	304.1	304.68	297.46	301.23	301.62	299.26	303.29	294	301.92	306.26	298.48	298.99	303.48	305.06	299.78	295.6	298.84	303.83	299.86	295.31	299.46	300.13	305.94	308.81	296.48	302.64	301.85	305.45	307.32
301.75	299.48	303.18	300.11	302.59	302.84	295.48	304.66	294.85	294.77	294.97	303.23	304.54	301.41	298.34	301.69	306.79	301.07	301.87	289.03	303.04	306.54	295.85	308.7	300.56	304.06	303.67	302.15	304.96	295.58	291.44	295.82	297.88	299.6	299.76	300.55	291.51	301.77	300.61	298.96	301.13	296.49	297.77	299.42	298.77	299.16	296.16	300.72	297.96	298.5
308.65	317.71	318.52	313.44	322.79	321.74	321.55	316.71	311.46	318.75	315.52	317.09	315.1	319.03	316.12	316.24	318.42	323.05	314.47	323.92	315.16	321.16	315.04	319.61	314	317.56	319.3	322.84	320.87	317.49	316.53	313.05	317.11	311.28	316.84	313.56	325.9	315.53	320.92	311.77	316.56	319.16	313.67	317.32	318.73	319.53	312.21	317.81	318.69	313.34
311.19	304.7	307.41	314.44	306.42	310.71	310.66	308.74	311.01	305.66	305.22	300.52	315.69	310.71	301.58	310.11	319.96	314.24	309.74	315.89	307.78	304.89	306.04	310.12	304.92	311.65	310.56	308.95	310.36	310.53	310.31	306.82	310	311.87	306.71	309.99	307.72	311.81	310.79	306.94	314.7	311.54	312.64	312.22	306.54	307.01	310.9	314.44	312.14	310.03
308.22	299.65	305.57	308.57	304.57	299.74	305.13	309.18	302.25	301.15	301.73	305.87	302.04	301.98	308.66	300.12	301.21	304.8	302.56	310.73	304.03	303.57	305.23	307.93	310.79	305.58	299.15	301.54	304.1	300.01	309.06	306.22	300.84	303.58	298.24	308.22	301.49	296.69	303.83	310.16	306.86	306.77	295.43	300.21	305.23	305.81	304.84	302.77	306.26	306.81
317.88	320.87	313.6	314.85	325.16	322.25	307.61	316.77	315.33	320.36	314.83	317.69	312.8	315.02	309.73	318.65	319.14	317.34	311.07	322.45	320.25	313.66	315.5	319.75	309.08	315.09	317.71	307.86	323.44	313.34	318.82	317.17	312.44	305.9	314.22	313.73	320.05	314.66	313.34	319.44	316.28	315.62	315.4	312.63	322.16	325.39	323.43	318.02	319.87	317.13
300.1	307.89	306.03	304.13	298.74	300.51	304.01	294.16	299.77	304.34	303.53	298.37	304.82	305.71	296.43	297.88	298.47	297.9	297.64	299.33	304.06	299.9	303.87	295.88	300.61	299.48	308.82	296.36	303.52	304	305.53	301.99	298.63	301.16	298.26	296.03	298.07	299.99	297.49	299.8	300.26	299.57	303.71	297.35	300.68	306	297.97	303.2	297.59	295.77
319.5	319.59	311.8	322.31	311.29	324.86	322.34	314.67	319.25	322.47	321.26	315.77	324.56	321.8	320.12	327.47	319.1	315.64	324.38	327.01	316.15	327.16	321.89	319.13	312.31	312.79	324.63	324.67	320.36	322.71	322.2	323.46	319.09	321.85	311.28	317.88	317.32	323.77	320.94	319.35	323.77	315.49	321.44	319.72	316.74	317.93	316.02	320.25	322.04	318.55
320.31	312.04	318.77	317.08	317.73	315.17	307.64	317.15	310.16	317.01	306.66	315.16	314.79	313.45	315.69	317.07	307.19	309.96	316.23	311.97	305.35	312.68	313.65	314.47	313.08	317.97	307.12	314.67	314.03	313.71	314.05	312.97	320.1	315.31	317.34	316.5	304.95	314.39	304.05	320.5	312.1	313.65	313.08	313.57	324.37	316.21	317.77	309.6	309.06	318.81
306.5	306.44	307.14	303.78	307.34	301.91	303.09	300.75	308.29	310.95	303.47	310.17	305.7	295.54	303.51	310.77	305.3	309.77	302.88	301.72	304.9	302.43	300.53	306.01	309.06	305.11	305.91	303.89	299.73	302.36	301.87	310.91	310.16	300.87	307.32	304.24	305.13	302.29	297.85	302.98	305.17	305	295.81	302.65	299.9	303.91	301.79	309.46	312.01	304.74
314.56	317.54	307.4	318.03	313.59	308.84	304.41	307.68	314.39	310.84	312.7	315.99	308.63	309.39	322.27	312.74	307.75	310.09	312.88	319.86	311.98	316.15	306.01	312.18	311.59	314.13	307.61	312.66	309.82	312.93	309.71	314.4	316.44	313.53	306.52	312.8	313.82	319.05	313.83	318.1	314.39	312.36	313.31	312.95	313.73	312.45	309.36	312.66	313.61	319.4
306.25	304.6	306.55	307.67	300.57	308.32	305.94	304.87	302.66	304.8	303.16	304.36	304.93	303.05	309.41	307.12	303.57	300.2	303.87	306.61	307.83	301.7	309.42	299.29	307.79	317.04	308.4	311.1	305.16	307.6	302.01	305.09	303.72	305.6	298.91	302.5	300.45	301.39	306	299.26	298.77	303.29	304.32	302.93	305.61	298.05	310.82	308.7	308.63	306.19
319.68	315.06	317.22	317.8	314.29	314.02	313.77	318.49	326.94	317.01	317.11	315.52	317.74	321.13	318.82	320.78	319.12	318.38	319.66	320.32	318.72	318.27	315.31	321.67	313.19	316.48	319.1	313.91	323.43	319.97	318.97	316.08	319.16	322.33	319.37	317.98	317.16	316.73	318.33	320.84	317.96	322.94	321.21	318.57	312.66	313.76	321.13	318.3	317.3	323.54
320.45	329.77	329.46	322.63	329	323.16	319.15	332.61	322.68	322.74	325.82	325.56	328.45	319.34	324.48	325.12	328.94	327.78	330.3	321.37	322.47	323.6	325.64	324.11	326.53	330.64	318.04	324.03	320.85	327.54	327.4	320.65	323.79	320.05	324.09	321.48	329.84	332.17	331.93	322.2	324.44	322.55	328.2	326.44	324.56	327.67	321.68	324.85	325.39	320.36
311.85	311.95	315.47	312.61	314.45	310.61	310.26	309.93	318.16	313.24	318	317.3	305.71	311.4	323.93	316.16	309.25	309.01	320.65	312.34	315.14	312.07	312.14	318.65	312.75	312.73	309.47	317.01	313.82	315.77	315.17	310.83	304.3	315.29	312.92	316.61	313.76	310.61	312.09	308.36	317.78	320.11	313.73	316.32	311.33	320.69	309.11	314	311.83	311.27
308.38	301.06	311.77	308.59	307.21	308.36	311.06	309.39	311.76	310.29	308.48	307.62	302.51	307.52	306.49	311.53	306.07	313.85	312.86	309.93	309.93	302.29	310.82	314.35	309.39	310.38	299.59	304.58	314.4	314.33	309.92	310.43	311.09	306.78	309.4	301.14	304.65	313.16	308.45	307.76	309.61	312.27	305.78	310.84	310.33	310.39	318.38	308.03	299.64	310.35
314.7	317.03	308.47	315.9	310	316.5	313.34	311.07	314.74	313.37	314.21	309.33	314.18	312.29	313.63	315.24	310.34	307.05	309.7	306.54	313.99	310.33	313.86	316.11	310.42	313.7	311.54	308.44	318.81	309.86	313.01	309.86	310.91	307.89	320.87	319.79	316.66	318.14	313.88	311.62	311.26	314.96	311.75	317.89	319.85	313.01	310.3	312.45	318.89	309.74
316.05	315.18	320.36	317.94	314.54	323.38	319.56	310.67	308.35	320.79	316.29	317.96	318.35	319.27	313.54	313.39	321.25	319.27	311.96	318.26	320.43	320.16	319.18	315.46	313.49	316.55	318.47	313.48	320.43	322.35	317.23	320.11	311.24	315.26	315.11	319.69	313.08	318.85	312.59	317.6	321.66	317.78	315.31	313.26	318.68	317.32	315.96	320.44	318.48	314.19
308.68	304.09	312.85	297.51	315.19	307.66	305.35	304.69	311.67	300.98	309.67	307.93	301.2	304.33	306.72	305.12	305.71	304.04	304.73	306.05	297.13	302.67	308.65	298.24	312.12	308.64	302.08	309.13	302.06	302.25	303.81	309.93	307.32	308.81	309.55	310.65	307.33	304.95	304.09	312.15	300.08	307.44	305.62	312.14	306.07	305.45	303.59	305.12	299.51	307.93
327.01	320.5	324.69	325.33	323.84	321.44	322.29	326.45	325.78	328.91	325.53	321.74	324.3	322.66	323.83	336.06	327.6	325.13	316.64	325.98	321.57	324.6	328.91	318.72	323.29	323.53	326.03	328.08	321.53	327.06	318.66	319.91	317.94	322.55	327.09	323.69	328.17	325.1	325.86	324.82	327.12	321.18	327.24	321.36	328.89	327.32	326.29	324.57	321.85	323.68
307.81	299.25	305.54	307.98	296.31	297.14	307.77	307.19	304.99	305.93	301.34	305.97	306.51	305.57	305	308.93	300.62	306.82	304.32	304.01	305.69	302.35	304.69	305.97	299.05	308.06	310.59	306.63	303.35	306.28	307.81	307.95	304.37	307.11	303.2	309.11	307.39	306.51	308.44	300.2	314.99	299.08	308.64	304.09	305.68	296.62	300.83	314.53	298.37	307.29
307.76	309.84	303.44	302.83	305	312.56	305.22	308.07	304.39	305.8	306.6	304.29	302	298.76	297.2	307.49	304.42	313.91	307.07	301.13	299.07	302.78	302.87	306.02	308.93	307.83	299.96	299.13	303.75	306.08	311.59	303.99	299.14	303.48	298.47	304.73	299.16	306.91	301.42	298.28	305.51	307.38	305.5	308.5	296.12	304.91	309.02	302	308.09	303.23
299.99	303.64	303.79	298.96	300.55	305.96	303.82	304.82	304.69	301	300.11	302.4	303.25	300.31	307.25	311.1	301.88	306.91	305.97	309.24	300.53	307.14	301.12	305.45	300.59	306.35	304.87	299.19	307.05	304.68	303.21	301.75	299.38	301.62	305.48	306.85	295.02	300.43	296.26	302.64	298.36	304.38	303.8	306.47	300.38	305.25	301.95	309.59	303.78	305.34
313.7	310.67	322.22	315.21	317.3	321.3	317.19	311.46	317.49	324.38	313	314.94	314.93	324.28	322.71	316.32	321.9	317.82	316.29	313.42	316.25	314.38	317.85	313.74	317.07	316.76	317.96	318.26	313.2	317.75	321.47	316.78	318.38	310.7	315.91	319.2	320.48	315.51	315.02	319.76	317.23	321.5	315.74	316.68	312.16	310.21	313.6	315.76	317	312.07
305.65	301.74	303.84	296.2	305.44	295.84	305.04	304.21	301.39	303.44	295.92	289.42	302.42	308.48	303.12	302.58	299.18	300.75	294.9	304.24	301.72	299.48	300.04	309.66	301.84	297.87	302.7	300.18	296.29	296.73	307.5	303.53	300.74	296	300.84	308.67	303.88	299.23	299.44	298.89	297.42	297.9	297.19	296.95	305.94	312.1	295.29	297.6	302.61	295.46
312.17	309.35	305.37	314.67	309.09	307.3	306.37	309.27	306.36	311.35	310.29	308.32	307.68	307.73	316.73	311.48	304.79	310.67	305.74	304.93	312.64	300.46	307.56	306.32	301	303.21	311.5	311.78	306.25	304.1	306.64	297.02	308.43	302.42	317.89	306.38	310	315.11	301.59	305.23	305.23	304.78	304.34	309.45	309.49	309.13	305.68	307.57	308.14	312.76
295.11	303.61	302.26	300.89	309.59	305.28	300.71	306.56	298.33	309.68	307.96	304.29	312.4	297.17	300.69	298.71	301.18	303.81	305.01	299.61	307.19	298.51	300.45	300.43	301.4	299.1	302.38	304.53	303.45	306.55	305.81	302.2	302.78	306	305.62	301.83	299.86	305.16	305.02	305.04	299.15	304.89	303.91	297.68	307.79	302.96	299.09	298.92	307.97	305.83
301.04	301.2	310.48	300.68	305.85	299.99	303.9	309.33	303.16	303.43	304.46	303.5	308.98	311.77	308.57	303.76	310.34	298.38	307.58	309.4	303.97	299.9	305.75	306.92	298.88	313.26	302.76	304.76	307.54	307.99	304.82	305.17	304.71	299.25	315.43	309.54	306.11	303.73	297.88	308.12	307.02	309.3	305.56	305.4	305.44	303.14	302.93	307.98	301.91	303.38
308.33	314.59	318.71	316.09	324.95	319.98	315.41	313.83	316.03	321.9	319.31	317.37	318.06	313.06	315.56	315.28	311.96	327.16	315.43	319.26	311.43	319.25	313.75	320.36	321.3	320.01	318.79	316.76	322.58	317.81	315.92	321.78	320.72	320.39	318.14	312.11	314.68	319.19	314.12	313.87	319.39	325.28	316.38	324.68	319.12	324.27	319.07	318.14	319.74	313.96
304.2	311.68	307.64	308.67	304.54	299.26	298.15	307.56	303.4	301.98	302.74	301.7	311.51	309.4	302.75	301.07	297.5	305.16	304.88	308.88	301.8	306.7	308.97	305.95	309.58	306.63	297.52	303.69	302.61	295.57	307.37	298.72	305.64	306.02	297.58	300.42	296.91	300.54	300.28	305.45	303.78	304.24	309.47	306.66	303.64	300.52	303.29	295.73	302.84	299.88
324.38	324.37	317.2	322.51	321.19	324.21	329.65	322.68	324.82	330.33	332.23	320.56	321.4	322.75	330.38	326.93	321.02	323.87	327.37	328.33	320.6	326.49	321.72	319.17	327.35	325.53	324.2	324.68	321.29	318.51	324	330.87	327.2	321.29	327.19	323.23	329.48	324.69	327.08	323.56	327.85	323.26	330.21	324.35	325.42	320.54	323.07	317.62	322.37	319.09
291.73	291.97	294	300.65	301.34	293.47	289.83	289.25	299.6	289.21	287.26	295.71	291.2	290.11	292.55	293.39	297.43	286.81	286.16	298	294.22	300.81	286.11	295.83	290.8	294.36	295.16	296.65	294.95	291.95	303.53	293.36	284.22	291.73	297.91	292.91	294.35	291.86	298.46	292.85	289.3	295.62	298.06	287	297.09	294.65	294.5	284.95	292.57	288.58
315.22	322.48	320.56	313.51	314.97	310.97	319.82	306.69	311.37	320.37	323.17	305.41	316.33	310.77	323.39	315.08	316.42	324	321.42	313.49	318.93	312.02	313.53	311.62	318.62	313.86	319.68	315.76	318.65	320.05	316.85	314.79	309.66	316.24	309.61	316.08	309.12	314.41	313.65	313.96	315.18	321.15	309.76	313.64	313.7	320.29	314.18	307.85	310.64	312.48
319.25	324.09	322.29	324.79	325.92	330.09	327.95	323.66	325.49	324.54	324.69	324.08	319.41	329.33	324.57	326.48	324.14	320.94	323.4	328.84	321.65	329.98	321.09	332.98	326.85	327.47	322.8	325.06	327.28	327.57	331.79	331.43	320.41	321.32	325.55	323.81	325.42	322.51	329.65	333.71	319.87	322.38	326.79	331.42	324.45	328.42	322.1	323.36	329.42	321.09
298.89	311.79	310.01	296.61	303.2	310.64	307.06	310.29	296.59	308.07	311.22	303.69	303.31	302.4	309.71	305.61	306.26	303.55	313.18	308.94	303.86	303.11	306.77	310.03	298.26	302.07	309.4	302.77	301.58	307.67	303.13	306.56	310.74	303.99	312.35	308.49	312.48	303.57	302.1	310.7	304.92	296.92	302.38	309.28	305.4	307.24	304.11	305.85	308.58	309.2
292.39	295.94	292.16	299.16	294.24	297.51	291.24	288.78	297.1	292.1	291.91	298.32	294.82	303.13	299.06	291.9	291.76	294.97	285.68	284.81	300.61	292.2	294.68	290.42	295.94	295.94	296	294.08	297.72	297.96	288.56	296.14	297.5	289.96	301.87	290.81	285.65	297.21	295.51	294.53	293.03	298.35	295.06	288.98	297.93	299.34	297.3	295.36	289.98	284.37
313.02	310.37	320.52	312.45	309.62	319.93	314.94	314.17	309.67	317.57	312.89	313.15	315.01	315.19	311.17	313.62	315.19	307.16	313.52	314.47	314.04	316.86	310.87	312.74	316.08	315.26	314.41	315.98	312.18	313.13	316.07	319.87	315.17	312.21	325.46	311.08	315.97	315.48	316.53	312.39	311.28	315.93	315.43	315.62	313.64	316.5	310.38	316.66	316.22	317.86
292.28	294.05	298.29	298.08	290.54	293.91	291.03	292.62	296	291.1	300.77	287.63	288.45	300.64	295.05	300.67	296.56	297.85	288.45	293.46	287.49	292.73	295.94	293.65	290.88	295.6	290.76	298.67	290.82	296.01	288.49	285.11	290.54	293.71	290.09	286.58	295.92	299.8	296.02	298.75	293.45	288.39	299.74	290.75	290.28	294.63	290.92	294.54	300.58	296.82
320.48	322.35	326.86	317.16	317.7	314.86	325.54	317.12	315.48	320.91	316.46	321.04	316.52	317.94	321.77	317.17	312.4	311.71	319.11	319.72	324.14	316.34	318.56	319.53	321.41	324.77	314.59	319.02	316.64	314.4	323.53	313.8	322.34	315.12	314.53	322.08	313.44	323.7	319.74	318.71	319.8	318.24	319.98	314.13	319.65	318.02	316.08	321.91	323.59	315.23
298.75	311.85	311.13	312.54	313.27	318.17	307.2	306.96	309.19	305.48	306.7	312.74	306.36	315.63	309.15	313.05	311.59	312.42	318.47	309.02	313.11	307.95	311.26	307.66	315.06	311.75	310.17	315.89	315.9	312.97	312.74	303.88	311.44	312.06	307.51	304.73	314.92	307.98	311.23	312.45	312.25	312.06	305.21	315.9	313.5	306.12	313.08	306.94	315.19	317.05
303.93	302.05	305.64	300.94	304.33	306.99	296.97	298.13	310.28	300.45	304.97	309.68	303.57	309.35	309.17	310.17	305.32	303.32	308.61	300.63	303.82	308.11	309.82	307.28	302.56	309.17	305.96	303.57	301.06	301.73	302.14	303.85	310.6	308.12	301.89	304.41	312.52	304.75	304.72	299.66	301.92	305.82	300.16	306.32	300.84	304.5	306.35	303.32	306.54	307.26
304.88	303.4	306.12	302.51	293.19	308.46	294.83	303	292.04	295.58	305.71	294.74	299.98	299.81	300.78	299.57	297.81	300.11	294.98	305.63	296.15	302.59	297.36	295.26	292.28	305.26	301.69	300.96	304.38	298.3	291.41	302.73	300.78	295.04	308.82	296.86	299.17	298.99	300.83	304.96	298.58	298.14	304.57	307.51	298.29	302.7	297.73	297.11	296.88	296.37
318.91	313.82	321.97	309.93	316.29	313.74	316.11	314.73	314.46	314.9	317.03	318.23	324.83	316.81	313.97	319.27	332.07	311.7	321.1	318.99	317.8	315.58	319.02	316.83	321.63	323.24	315.91	315.07	319.84	320.23	323.71	324.55	319.96	318.68	312.68	317.7	312.2	320.85	316.51	307.54	315.22	324.09	313.36	322.84	320.29	312.1	321.86	314.53	313.93	324.84
310.21	317.88	316.28	314.79	321.89	314.94	317.81	316.94	315.21	316.19	322.01	310.18	315.22	308.42	306.21	322.92	312.55	307.93	313.36	318.03	311.38	310.71	312.04	315.23	304.87	316.2	311.19	310.46	316.71	310.64	317.59	311.8	308.76	313.91	316.45	316.8	311.57	307.37	314.71	305.02	313.19	321.82	316.44	314.72	312.21	317.76	318.4	313.69	311.77	320.05
300.28	297.68	301.32	306.17	305	303.75	312.24	295.57	300	308.41	302.78	307.35	304.35	299.68	309.54	303.74	303.32	303.18	306.49	311.2	307.4	308.86	303.86	311.58	300.75	302.71	309.4	309.18	308.88	301.2	314.23	309.74	307.97	309.58	299.34	300.4	305.77	296.64	305.45	306.93	306.05	302.43	304.18	307.42	301.26	306.37	299.29	301.69	304.14	312.42
287.26	291.38	291.54	290.86	289.42	295.06	286.38	293.24	295.51	290.86	289.2	295.96	295.68	296.68	295.32	294.15	302.03	291.22	298.86	290.1	290.25	299.88	295.5	293.53	297.13	292.25	296.88	287.93	295.12	295.18	287.24	292.7	291.19	290.68	299.09	295.07	289.75	299.01	299.34	291.43	294.24	294.52	294.35	293.65	285.99	295	296.88	300.92	297.42	294.52
329.81	322.07	332.48	329.87	326.17	323.58	323.5	331.31	322.9	332.42	322.04	325.32	333.17	326.95	329.3	332.27	329.03	329.12	329.72	332.99	325.48	327.7	329.54	328.61	323.58	332.47	323.44	334.11	331.89	327.57	318.15	335.83	326.05	321.8	326.73	329.54	332.13	330.87	334.91	326.12	327.42	324.8	327.89	329.36	327.85	333.12	324.45	330.46	330.95	328.38
309.56	304.05	311.1	304.92	308.78	322.87	305.82	302.59	314.6	308.74	312.52	313.59	313.22	305.73	306.94	311.79	313.95	310.05	303.12	306.3	303.29	308.19	315.4	314.23	312.62	315.76	303.45	306.37	303.83	308.67	302.5	308.74	303.84	305.44	313.22	310.41	308.2	303.49	309.82	304.9	308.78	311.02	309.88	308.58	314.77	306.16	312.13	306.55	303.31	308.9
319.16	313.87	311.58	306.94	311.43	317.2	312.99	315.54	322.75	308.74	308.39	307.24	311.67	310.07	310.07	311.24	311.03	308.48	309.63	312.5	313.12	313.89	311.49	303.99	310.08	317.99	320.75	312.63	313	320.81	310.64	319.05	309.84	304.76	312.16	316.08	309.03	310.36	314.43	318.57	313.21	310.57	320.75	309.33	310.79	319.6	315.52	316.84	304.6	309.8
311.15	306.63	299.61	302.23	303.41	303.73	297.69	309.58	309.11	304.55	303.31	301.12	302.98	304.88	297.29	304.89	304.26	296.5	304.8	305.77	301.86	299.05	305.51	304.28	302.32	303.16	304.82	304.28	303.75	301.48	305.98	298.57	304.26	311.83	302.72	306.78	306.48	302.43	298.6	296.26	298.73	306.98	306	301.44	300.77	306.03	309.49	305.27	303.65	306.88
296.98	308.77	306.14	303.21	305.01	306.23	302.52	303.34	305.34	306.31	301.76	305.34	300.46	307.77	299.23	294.99	297.91	309.89	298.88	299.36	303.44	300.13	300.74	306.01	303.17	300.19	304.12	304.01	304.35	301.68	297.06	306.26	301.79	301.39	304.6	303.51	300.95	303.92	301.74	298.72	300.69	293.33	306.55	307.41	304.19	303.57	303.14	308.4	305.44	304.04
313.47	320.66	319.12	317.82	320.84	312.19	316.44	316.2	316.07	315.14	318.97	321.57	316.26	321.95	314.52	317.81	316.44	325.8	310.86	316.56	322.4	312.74	310.6	316.82	322.52	326.14	321.32	317.3	314.07	322.69	311.81	323.21	317.26	310.36	321.18	316.62	317.83	324.03	314.75	313.02	315.62	312.85	314.75	311.87	319.12	317.79	319.26	313.32	321.75	318.72
327.96	327.52	329.64	328.08	321.11	330.77	330.81	328.04	330.24	328.44	326.11	323.42	327.43	325.13	325.68	329.95	320.72	322.04	324.27	330.37	329.52	325.51	324.3	329.59	326.49	325.02	326.68	334.24	324.65	329.23	331.81	326.56	328.35	332.65	324.28	324.93	334.73	331.26	329.34	325.81	317.8	323.29	332.6	334.1	329.91	324.89	326.1	333.6	334.26	331.24
300.34	301.16	303.49	304.48	307.15	305.22	304.22	308.34	298.12	311.7	302.79	300.17	304.78	302.28	303.29	292.72	296.93	300.93	300.36	300.27	304.22	303.87	302.11	303.45	297.57	303.18	304	304.15	299.79	303.6	297.11	301.77	306.99	302.87	295.94	307.38	301.1	304.22	310.95	306.15	308.3	301.97	303.49	300.34	303.33	298.69	300.47	303.19	298.7	300.03
324.54	318.45	322.74	324.75	331.3	323.63	329.95	326.52	323.29	329.96	328.41	327.58	329.31	326.79	327.12	324.18	328.72	325.26	324.06	332.45	328.45	325.5	338.27	320.77	324.7	320.92	329.49	327.17	326.79	319.57	325.94	335.2	329.11	319.46	322.72	327.76	331.06	325.25	329.79	329.23	327.66	325.15	326.63	322.28	323.5	329.49	324.83	320.79	327.72	327.13
295.01	296.43	288.02	289.93	299.92	298.18	294.51	296.45	292.69	296.93	295.9	298.48	296.43	290.23	299.65	295.66	292.51	291.26	299.05	291.82	291.28	292.46	292.71	291.22	294.31	296.06	289.34	299.45	294.61	286.39	296.03	296.51	295.5	282.76	298.93	284.21	295.19	292.17	297.33	297.34	294.06	297.8	294.46	294.93	299.73	293.42	290.62	285.38	288.21	296.52
299.15	296.46	302.2	299.23	306.3	299.49	302.88	305.71	302.82	303.59	305.37	299.74	301.45	304.76	306.61	307.99	303.88	297.9	307.65	297.01	309.37	301	308.33	298.22	307.51	299.21	308.55	299.13	299.41	294.76	306.84	306.79	312.2	307.68	309.79	305.28	304.46	302.86	299.74	302.46	307.96	306.17	300.8	301.88	305.81	297.94	306.59	311.91	299.7	302.58
288.61	288.99	294.66	295.6	291.37	289.42	298.79	292.61	292.48	292.87	301.21	292.19	295.96	299.27	302.19	291.85	287.07	293.66	295.47	294.57	293.61	304.17	292.01	289.95	289.47	294.66	289.72	293.06	298.9	296.74	297.02	289.18	294.62	298.13	292.79	291.64	298.09	301.32	297.28	291.5	293.03	289.08	298.44	292.49	300.01	297.56	293.24	293.27	295.07	293.45
327.8	325.08	327.61	326.54	324.7	326.32	327.87	323.88	322.77	337.15	324.07	331.25	327.57	336.19	327.15	330.83	335.52	334.66	331.06	328.48	330.77	326.82	330.82	342.95	321.47	328.44	330.24	323.07	324.05	319.36	329.51	322.37	327.52	322.58	328	328.25	329.23	329.17	326.66	325.33	332.16	324.21	332.59	325.1	326.42	334.87	330.11	328.36	321.05	325.87
306.43	308.41	304.02	300.84	302.13	308.62	298.69	302.71	301.53	307.91	301.21	303.94	304.11	299.96	298.95	305.13	301.6	311.17	306.03	302.18	301.41	312.43	296.07	298.27	310.54	305.81	304.13	307.55	309.11	305.04	303.08	300.06	305.72	308.21	303.99	305.81	308.55	306.28	301.35	309.06	305.15	309.76	300.35	307.88	306.46	308.4	312.02	306.34	306.77	307.34
319.97	312.9	322.1	315.29	315.13	316.18	314.25	312.69	314.16	315.26	312.78	315.33	307.95	317.46	317.44	312.96	317.16	311.19	317.88	313.96	311.42	315	305.83	307.5	317.37	314.22	314.88	313.64	309.05	310.6	321.37	314.51	312.7	319.52	312.6	310.5	312.26	316.91	317.12	312.56	315.81	309.05	313.44	311.84	312.81	311.05	312.02	309.22	318.72	307.14
297.79	300.83	303.28	299.17	301.82	302.8	297.85	307.25	301.95	300.97	298.26	304.33	303.44	298.59	295.57	300.64	306.53	295.12	298.13	303.58	298.1	300.69	296.23	298.8	300.43	301.29	301.92	298.86	302.01	302.24	300.54	306.11	300.22	298.28	308.62	304.41	298.9	306.65	303.61	301.64	304.28	305.35	297.61	305.99	308.5	306.25	303.43	298.18	302.02	289.74
297.43	300.44	296.95	302.11	301.61	305.75	304.95	305.02	302.73	300.95	302.89	304.52	304.59	297.34	302.44	303.53	293.24	303.26	295.62	303.39	299.51	300.36	301.45	299.88	305.32	292.85	300.43	301.11	302.51	296.76	301.78	304.7	297.25	297.96	299.25	301.21	306.88	305.6	301.93	298.99	309.07	294.25	296.22	305.26	299.47	309.03	304.36	300.55	301.08	300.2
312.8	317.84	320.66	318.95	320.14	316.5	321.57	320.69	323.19	318.14	318.81	312.79	316.69	319.6	324.34	319.76	316.31	317.03	321.98	319.33	317.19	314.93	321.67	317.22	321.61	313.67	315	323.12	314.65	318.3	319.16	312.3	309.46	314.1	317.9	313.17	312.97	313.45	322.38	316.33	319.68	315.63	311.81	320.21	319.01	321.26	311.28	311.33	315.57	315.89
309.42	307.65	314.03	302.88	306.78	303.08	299.73	310.69	308.69	313.02	306.13	312.69	305.49	307.74	301.03	308.96	301.69	303.41	310.4	310.81	309.15	308.7	306.07	301.78	299.53	308.39	300.85	308.89	305.56	298.53	307.7	305.31	309.54	304.72	302.49	299.66	309.47	312.86	304.46	311.05	305.45	303.38	312.63	305.42	305.15	310.34	306.46	308.16	303.76	306.93
298.31	309.18	301.53	302.75	311.53	306.85	308.17	300.49	304.5	304.9	306.4	299.43	303.35	304.38	299.77	297.3	306.09	307.78	299.69	307.9	302.46	297.48	304.32	300.32	299.8	306.56	302.77	299.02	304.49	301.34	298.78	302.73	302.1	301.44	306.05	300.63	294.77	300.45	309.14	306.89	296.77	297.71	302.74	308.62	300.37	300.15	302.9	307.86	302.02	301.83
310.4	309.13	316.42	312.11	313.15	317.58	311.16	309.65	317.95	311.56	309.25	309.12	322.03	305.21	305.83	309.62	310.3	311.88	315.35	316.34	313.78	312.56	317.62	308.46	308.02	312.48	316.1	306.69	313.22	311.21	315.21	308.56	308.5	311.06	311.29	306.2	312.09	302.14	315.29	314.59	319.33	311.44	307.5	312.77	318.34	311.73	311.26	311.9	319.55	313.52
303.95	301.12	301.28	305.68	306.43	304.43	307	299.07	305.93	308.45	306.04	299.95	309.11	300.64	303.65	302.91	304.83	302.15	312.26	309.7	309.24	307.97	302.17	299.26	300.12	309.7	309.83	313.85	303.76	308.95	304.01	300.1	305.2	300.44	315.88	302.72	311.81	300.95	307.11	303.09	301.61	301.76	302.24	302.38	309.81	303.68	301.31	298.86	307.46	307
330.2	325.04	332.24	322.3	332.19	318.07	331.39	328.38	326.96	331.65	329.33	329.73	323.2	324.05	328.42	332.96	327.26	330.5	326.79	337.15	328.6	321.44	328.47	326.11	328.71	328.68	327.74	323.87	322.17	335.1	328.26	331.28	330.53	324.99	323.85	316.92	336.3	334.83	322.01	333.08	325.04	328.17	325.38	329.3	338.48	324.08	328.63	323.09	330.7	325.24
299.3	294.02	298.26	295.17	300.91	295.71	293.97	305.75	299.97	301.19	295.3	297.2	307.65	292.45	303.54	297.02	302.41	306.94	301	303.05	301.52	302.73	301.85	295.43	299.82	307.03	302.27	300.19	300.03	301.35	301.2	297.81	298.48	304.16	297.62	305.14	302.19	299.85	300.86	300.87	299.6	297.38	295	307.94	308.78	301.14	299.78	298.2	302.56	300.76
290.88	290.55	300.57	292.65	289.44	291.15	298.3	293.83	293.57	300.05	295.97	297.24	288.39	292.78	288.92	303.02	295.25	296.83	293.2	291.77	298.63	297.24	290.49	296.75	294.87	297.25	285.94	293.12	296.02	288.63	295.48	293.88	288.73	296.44	296.77	294.24	293.4	297.04	291.19	295.37	290.89	301.89	295.35	293.55	290.83	304.78	292.5	291.65	286.9	290.81
315.03	302.4	299.91	302.74	307.33	310.46	305.99	306.05	306.43	304.5	301.4	297.29	302.13	307.53	311.22	302.82	305.85	301.65	306.35	307.72	301.75	311.11	298.93	310	303.79	296.64	310.35	299.79	309.07	310.42	290.84	306.66	306.2	306.6	307.06	300.74	305.23	310.95	307.23	301.02	303.74	305.94	304.47	296.83	308.69	304.59	301.92	305.66	298.06	306.14
303.58	296.24	294.54	295.34	297.56	300.91	296.05	300.16	300.22	295.84	302.87	292.41	295.42	299.84	297.61	298.25	296.61	292.64	301.27	299.87	300.45	304.19	300.61	299.5	299.49	302.27	300.6	294.98	293.9	290.58	293.23	304.65	303.54	295.8	300.16	295.2	293.21	298.61	303.26	298.26	296.08	298.1	300.3	296.2	294.31	296.62	300.42	291.95	303.05	297.26
313.34	319.39	321.78	310.39	316.58	321.3	311.41	313.88	315.53	308.43	314.06	309.54	319.12	315.26	307.29	320.67	312.16	310.5	312.78	325.83	314.25	312.14	310.27	309.57	313.02	315.31	310.13	315.45	306.36	314.52	309.56	313.34	307.99	308.29	314.26	315.94	317.64	311.87	309.76	315.32	321.76	313.45	321.65	311.72	312.29	318.27	305.62	318.87	320.86	323.35
312.39	318.57	314.06	309.76	312.32	311.02	314.35	313.98	317.92	320.7	311.15	318.22	318.12	305.56	317.35	316.1	307.35	317.43	312.54	316.04	315.41	319.69	312.77	316.09	324.52	314.61	315.5	316.42	316.96	316.29	314.05	319.02	315.29	315.88	320.3	317.37	310.85	311.24	314.4	311.79	313.3	317.54	317.58	309.85	316.58	315.33	312.81	313.33	322.56	319.51
324.96	325.73	333.68	333.67	329.18	324.21	326.43	330.77	328.25	331.12	330.73	327.84	323.8	328.73	324.22	331.09	324.61	324.66	330.07	333.11	328.76	323.78	331.98	328.95	325.71	326.24	326.49	328.74	326.14	332.48	322.32	324.82	330.73	331.98	330.42	326.1	328.02	331.32	322.53	334.19	327.01	321.38	328.85	326.99	325.49	332.3	326.01	319.73	329.59	319.94
316.87	307.83	312.29	308.54	321.81	315.81	312.95	316.55	311.04	315.37	310.66	307.36	314.45	314.89	319.75	316.57	316.19	313	318.22	317.63	314.94	319.4	310.74	313.91	310.34	315.5	312.93	312.03	314.38	308.3	316.3	327.62	321.74	314.11	314.84	309.08	315.05	316.37	313.79	315.99	307.63	314.1	317.47	318.9	312.07	313.53	319.08	310.21	318.46	311.03
316.44	321.13	321.73	315.84	323	321.34	316.23	321.91	311.43	320.99	314.72	323.84	320	319.76	315.32	311.52	307.64	322.51	323.84	322.41	319.79	315.13	322.67	317.49	310.52	323.41	318.56	317.74	315.56	316.96	319.25	323.99	311.8	314.34	314.14	315.52	314.39	313.77	317.14	318.54	314.43	314.15	321.23	319.9	306.87	320.83	314.86	312.59	319.84	313.59
298.55	300.04	293.05	297.18	303.37	297.75	302.44	299.83	303.42	302.42	293.5	293.31	299.31	298.95	299.02	305.71	298.19	296.79	297.41	299.49	303.98	302.36	296.38	307.96	294.43	302.37	295	298.17	306.16	301.15	295.21	302.48	302.59	302.75	310.3	306.38	304.5	307.21	306.39	299.77	303.46	293.05	301.9	307.65	296.57	298.55	295.27	297.35	293.73	300.3
297.23	301.71	303.43	301.85	298.99	300.44	296.21	305.2	296.89	302.35	306.26	305.06	294.79	305.37	297.39	311.28	299.06	303.6	301.56	300.36	299.41	304.54	304.37	299.66	299.48	292.92	302.76	295.99	300.85	306.61	292.36	306.72	297.11	301.46	291.71	298.05	301.67	304.11	299.31	298.51	303.27	305.88	302.6	292.3	300.82	299.86	295.01	305.06	301.17	308.85
305.57	303.15	303.44	302.44	298.02	309.72	306.49	307.04	308.19	300.94	304.63	310.79	309.37	300.7	307.54	298.41	298.48	301.01	292.24	311.05	298.27	299.13	300.43	301.21	303.41	302.2	302.52	295.68	309.22	302.25	301.11	299.49	302.8	303.42	292.64	307.79	306.28	296.72	301.94	302.88	299.93	302.95	300.7	302.37	305.76	300.41	308.19	308.44	297.84	304.46
294.45	292.65	298.19	295.39	291.9	298.28	293.9	295.09	296.25	295.4	300.62	291.3	289.93	295.99	297.13	290.86	293.64	292.55	296.06	291.94	297.8	289.26	302.76	296.57	294.34	290.83	291.46	294.23	298.91	282.24	293.77	293.67	298.56	298.13	283.36	296.46	295.17	294.46	293.27	297.99	303.78	294.92	305.27	297.28	294.54	295.77	294.2	295.93	297.26	298.38
322.58	330.02	327.24	333.83	320.99	322.87	324.71	324.02	326.43	325.46	324.19	325.92	326.79	322.64	331.13	323.83	331.54	323.97	329.59	332.85	328.02	325.05	332.25	327.73	324.13	336.04	326.1	325.31	322.25	320.54	323.09	325.37	323.35	322.84	324.74	332.58	324.17	325.68	323.03	332.52	326.34	322.53	325.6	321.85	321.74	338.15	330.35	333.05	326.51	324.8
302.74	299.6	300.56	296.92	293.9	300.82	296.62	299.48	292.35	302.71	299.08	296.85	295.91	300.92	300.17	299.8	298.32	300.72	299.73	305.68	305.71	304.44	290.93	302.07	305.44	305	301.08	299.33	296.34	295.18	300.36	303.76	308.03	301.2	303.23	305.27	290.96	299.47	300.97	300.02	297.1	297.09	299.54	302.41	300.46	299.77	297.79	303.73	299.4	297.22
302.15	301.89	302.62	293.82	305.55	302.54	306.58	303.11	298.2	308.53	305.54	304.26	299.12	303.42	299.63	305.55	309.06	306.48	304.41	304.55	301.79	307.06	305.96	298.76	309.45	309.13	300.92	312.55	299.27	297.3	301.93	300.33	308.35	303.87	300.29	308.28	306.67	307.1	301.2	298.32	296.48	303.67	297.61	298.38	297.72	306.8	305.04	302.97	299.04	308.27
320.4	324.85	327.56	324.78	332.4	331.42	333.41	339.29	327.79	330.8	328.8	337.02	327.88	327.77	326.86	329.06	329.65	329.26	331.31	323.75	323.64	327.34	322.86	334.8	325.26	331.61	326.43	330.84	329.5	324.38	326.46	332.21	326.62	329.23	328.86	334.98	328.22	327.86	336.24	329.59	323.09	323	328.1	326.85	327.62	333.03	328.06	329.22	324.37	331.93
322.01	312.45	315.59	317.7	316.23	312.2	310.31	314.11	312.73	309.34	314.96	314.09	315.2	307.51	316.69	322.58	315.79	312.61	318.68	313.78	308.92	320.67	309.72	313.6	315.12	316.83	320.83	312.28	316.47	306.6	313.84	311.88	316.64	311.07	316.4	313	306.4	314.23	309.03	312.12	319.9	312.77	303.55	315.67	317.36	318.04	317.03	309.3	311.9	303.91
305.69	300.57	304.61	307.49	307.22	303.91	306.69	301.38	308.42	303.89	310.29	308.52	306.05	304.56	305.58	308.45	298.39	301.29	308.3	306.41	300.86	298.53	305.07	308.49	305.57	299.65	303.48	302.07	302.09	297.64	300.16	308.85	299.47	301.63	303.23	306.9	305.77	302.65	307.24	305.7	305.77	308.51	306.81	309.18	305.37	305.63	311.13	307.3	302.28	300.75
301.27	305.31	310.68	312.42	303.58	300.29	303.47	306.96	302.1	304.38	298.18	306.28	298.2	304.81	299.03	300.53	303.69	305.9	302.29	299.06	308.87	298.9	309.2	301.31	306.16	301.63	304.23	302.9	297.99	293.6	310.77	309.8	303.2	304.92	304.31	309.07	299.32	302.15	300.44	300.87	306.57	310.19	304.61	306.41	301.1	305.82	309.37	298.56	301.63	303.75
315.82	305.03	308.49	307.33	309.38	313.92	302.8	308.04	308.22	316.89	315.49	305.51	310.76	316.15	313.95	310.74	308.4	305.74	313.8	307	317.32	312.95	305.63	314.69	305.29	316.27	307.68	308.61	308.39	308.87	306.36	311.49	306.21	307.72	312.1	310.9	307.14	307.47	307.62	312.06	304.05	306.75	314.74	314.56	305.39	307.22	304.22	304.59	300.3	304.8
311.67	309.47	308.51	308.17	315.31	307.9	311.27	304.77	314.19	314.74	307.24	309.03	309.12	310.64	306.58	314.23	312.38	308.14	310.75	307.56	308.73	309.07	310.93	310.39	303.42	307.71	299.64	306.81	300.21	305.38	315.87	314.54	305.75	299.33	314.66	306.05	316.99	311.04	300.02	303.21	313.18	304.88	311.14	315.79	310.67	310.33	310.5	307.82	308.25	305.94
307.12	310.24	302.47	303.53	310.04	302.36	305.7	301.39	311.7	306.09	314.22	304.81	303.96	297.55	309.7	304.58	303.5	303.47	302.71	301.08	305.06	309.95	301.47	305.91	302.36	302.72	302.88	309.73	303.4	300.78	302.17	305.31	308.93	299.61	298.51	303.02	299.38	308.36	305.06	306.44	299.88	312.39	305.4	308.77	301.63	317.18	298.75	305.09	303.56	310.63
306.27	302.93	309.02	300.05	300.35	307.14	305.05	304.03	306.38	307	305.87	303.17	304.86	306.22	306.3	300.56	305.94	304.53	301.94	300.44	303.63	315.65	307.71	302.95	296.9	308.83	312.87	301.22	305.13	305.65	299.15	300.16	305.31	310.08	300.88	305.94	306.08	302.15	307.85	303.61	302.11	306.05	304.54	309.09	296.39	297.13	293.47	303.59	297.35	307.89
297.85	291.44	300.61	291.82	288.97	292.94	289.07	290.6	288.99	282.13	295.08	297	298.51	290.83	293.79	295.93	291.48	298.88	294.06	290.41	294.02	290.55	294.06	289.08	291.47	297.15	292.56	292.56	287.51	294.83	286.7	297.37	292.2	295.15	289.35	282.08	286.35	295.7	290.65	295.26	293.26	293.38	292.69	302.63	286.24	294.76	288.82	285.9	291.81	291.89
317.89	314.74	311.98	315.33	316.67	316.22	311.94	310.02	308.54	309.33	316.08	312.22	316.4	308.93	300.97	316	312.3	312.37	309.29	308.36	306.7	320.61	314.97	312.87	309.54	311.62	313.84	313.59	314.99	322.42	315.62	319.31	317.12	310.99	314.34	316.49	310.68	320.75	318.02	314.1	312.63	313.87	311.56	318.36	311.52	312.45	308.12	319.16	315.46	306.91
315.83	319.18	318.64	314.9	320.55	307.42	315.76	313.65	319.97	322.88	315.45	313.23	315.93	308.72	317.13	317.57	316.18	316.2	316.4	318.18	309.77	312.5	315.2	324.15	314.61	313.01	316.42	317.57	311.71	313.62	317.69	315.7	313.93	308.43	316.07	319.49	316.32	321.36	316.65	310.79	318.83	321.73	315.52	324.59	313.19	308.24	310.14	318.68	320.99	323.75
318.13	312.57	310.84	314.53	319.53	308.22	315.48	310.24	306.95	309.07	314.51	316.3	315.64	311.33	309.3	315.2	310.89	309.82	315.79	310.6	315.58	315.69	311.76	319.15	316.95	313.51	308.83	313.52	318.75	315.95	309.27	313.08	309.41	316.17	310.44	311.2	319.43	317.2	318.04	320.95	310.8	316.6	298.08	317.24	317.05	316.5	316.13	312.81	324.26	311.18
309.67	309.87	316.42	313.48	309.9	316.84	312.57	322.49	314.34	316.09	313.65	314.23	321.32	312.08	318.41	310.35	311.56	309.95	316.16	308.37	315.2	311.31	316.92	308.91	312.34	316.04	317.44	311.65	303.56	313.93	318.54	313.13	310.62	314.32	322.8	317.33	312.62	309	321.69	309.16	314.79	320.92	312.06	319.89	312.79	317.22	317.43	307.96	311.36	311.4
329.27	317.46	317.69	308.62	314.11	314.18	323.05	318.37	313.77	314.6	318.18	321.72	325.94	317.76	312.51	312.64	312.1	319.72	323.15	319	320.52	317.86	310.44	319.89	311.93	323.85	314.46	312.75	316.09	317.09	317.83	313.82	319.67	319.28	323.05	313.54	317.72	318.53	333.68	319.29	312.9	317.23	315.56	319.39	320.04	317.6	321.56	312.7	311.64	318.56
306.25	298.41	302.74	304.04	307.83	303.75	303.31	301.03	296.84	311.38	305.01	309.71	305.39	304.17	310.7	298	304.6	304.46	305.89	302.71	303.94	311.06	304	305.6	308.6	298.88	306.34	307.32	306.03	304.79	304.86	307.29	305.56	305.35	302.18	302.59	301.39	304.37	307	306.19	303.57	307.88	301.8	299.83	312.93	300.4	303.23	304.83	305.43	301.15
299.32	298.89	311.33	307.27	301.58	306.81	298.48	297.17	302.66	302.5	303.02	305.86	304.48	300.56	310.49	300.56	306.5	307.05	299.14	300.4	302.15	305.66	307.2	303.63	310.54	296.6	299.74	299.99	301.64	305.58	306.23	302.87	301.98	309.4	300.59	302.38	304.69	297.18	302.16	298.74	303.4	306.68	305.47	304.8	294.48	300	305.13	298.78	306.25	296.89
306.83	298.66	302.39	305.47	301.92	298.51	303.58	308.05	303.68	309.95	301.46	304.84	303.86	305.68	302.49	296	302.12	298.2	310.47	310.39	303.92	310.14	299.02	307.98	299.5	303.1	297.72	304.03	298.02	307.34	300.58	304.06	301.85	304.57	303.95	305.79	306.14	305.5	303.95	297.45	305.77	299.57	307.68	305.01	302.76	291.68	298.7	303.96	306.23	303.18
297.95	299.83	302.76	298.33	305.29	295.74	301.05	294.42	296.43	289.19	302.75	297.46	295.11	297.15	296.68	296.96	301.13	294.93	296.81	295.14	295.93	296.69	296.27	300.62	289.92	297.91	295.33	299.5	294.29	294.19	297.35	298.22	298.1	299.7	299.01	293.66	296.88	292.69	306.04	296.78	307.22	295.87	294.16	287.98	298.32	305.25	294.84	294.27	297.43	296.77
315.12	311.86	311.87	314.61	316.72	315.16	320.81	323.78	313.71	316.49	313.99	310.03	314.75	314.51	310.42	313.59	309.42	318.58	315.01	311.48	310.74	312.07	310.16	311.56	314.09	314.33	317.29	312.42	323.93	318.01	314.53	322.45	312.69	315.14	310.23	314.74	322.85	317.98	313.36	321.47	316.42	310.21	317.14	314.19	310.79	314.72	314.47	308.71	315.91	308.12
313.95	314.03	313.2	313.68	317.12	314.25	313.84	312.93	313.49	315.38	313.8	319.1	316.3	312.24	315.01	318.97	310.47	319.73	314	312.56	312.48	314.9	324.89	309.11	315.1	312.89	315.36	314.11	315	315.8	315.24	316.23	311.09	311.12	316.03	316.99	316.11	319.87	320.83	311.28	316.24	317.01	317.8	311.65	316.26	311.93	316.68	321.98	311.83	311.63
298.67	303.24	296.82	301.2	296.14	297.46	303.91	296.97	302.19	302.38	294.92	291.86	306.37	300.1	301.82	300.54	302.99	304.06	302.85	303.89	301.56	300.38	300.26	303.22	302.27	294.55	299.2	302.68	299.48	302.28	301.44	294.21	301.39	299.31	294.81	297.07	293.85	301.09	297.12	307.08	300.99	296.16	301.67	297.78	298.1	308.57	301.81	300.98	302.8	306.44
320.54	315.98	315.62	313.73	315.92	316.92	307.45	316.43	310.14	316	313.79	310.73	311.79	312.49	307.43	309.08	314.56	303.11	311.59	315.17	316.53	315.09	313.92	312.23	314.26	312.36	312.21	313.7	317.86	316.79	311.67	313.77	315.99	322.17	311.98	314.77	314.56	317.56	312.51	306.96	313.3	315.09	311.3	315.22	313.97	311.67	315.68	310.84	317.82	311.3
311.94	307.65	305.77	306.39	302.78	314.21	302.58	305.35	306.89	310.71	304.41	308.84	300.62	299.27	307.23	311.32	295.44	303.29	303.93	305.02	298.63	302.8	310.42	305.81	310.01	301.52	304.44	296.92	299.2	310.44	294.04	299.69	307.66	301.5	310.04	302.63	297.1	299.05	302.35	297.98	314.1	305.11	303.01	303.05	305.18	306.57	306.91	299.52	304.41	311.17
298.71	305.61	305.5	299.21	307.31	300.19	305.16	304.08	304.66	302.09	304.04	299.21	298.77	307.51	306.52	302.37	299.77	305.57	308.02	304.61	304.97	296.11	304.41	303.56	303.77	303.15	303.22	308.26	309.17	302.89	304.3	304.38	303.68	311.94	300.66	310	303.87	295.16	310.25	302.2	301.15	307.81	305.85	299.46	307.25	301.85	303.11	304.79	308.72	309.17
312.22	322.14	311.76	316.41	318.46	311.21	312.84	311.77	309.41	326.92	318.29	321.66	311.63	319.89	319.13	309.48	322.45	318.33	316.9	323.27	316.83	310.74	329.49	312.86	321.33	319.13	319.75	318.48	318.15	317.68	319.56	322.72	318.29	307.37	318.77	321.99	324.75	321.3	319.25	321.93	322.26	315.92	321.17	319.35	321.5	322.51	314.59	320.1	328.73	322.29
301.73	307.63	302.08	305.36	300.64	303.75	301.35	307.54	301.24	308.77	300.88	302.66	307.15	306.03	304.96	300.1	299.81	311.29	305.68	302.16	308.43	296.2	302.9	305.62	307.04	308.93	307.86	299.34	304.89	302.39	303.53	306.53	302.69	306.22	304.84	296.58	300.02	306.08	300.22	307.28	298.94	306.22	306.46	305.52	304.27	300.32	311.21	311.35	306.62	299.61
295.22	300.32	301.87	302.77	303.54	308.16	303.83	304.19	309.4	299.38	301.46	301.29	306.28	302.44	303.67	304.61	306.46	303.27	305.94	303.85	310.78	301.25	310.96	306.54	301.03	305.27	295.61	304.05	303.44	306.58	305.54	303.92	307.14	298.97	300.72	304.94	307.67	307.12	300.89	299.62	302.98	302.36	309.89	309.24	302.41	303.9	311.74	305.51	303.89	309.29
336.07	332.61	331.2	327.61	325.1	323.15	323.52	331.8	334.43	330.54	327.53	324.55	325.78	331.33	330.58	328.78	332.17	327.51	327.27	327.13	328.56	323.69	326.25	328.3	329.86	327.23	337.35	324.53	329.06	327.1	327.62	330.28	325.46	328.27	332.26	327.71	329.12	331.87	326.64	325.63	325.59	323.5	330.45	330.69	327.79	328.86	328.55	324.95	322.8	322.1
316.56	315.59	311.94	318.24	309.55	311.47	308.19	318.86	319.15	306.57	317.44	318.17	312.91	321.12	321.75	312.34	315	315.96	310.48	309.95	318.29	317.73	313.3	316.52	315.1	307.07	318.8	322.14	314.86	310.91	311.54	314.96	307.62	317.08	316.48	314.59	315.6	316.23	323.7	322.45	310.73	314.16	308.77	317.89	319.41	309.06	312.41	308.94	309.16	318.42
301.34	309.67	301.86	305.8	303.07	306.93	297.56	298.85	298.65	300.12	297.51	306.06	300.23	299.31	299.86	306.01	304.03	305.15	297.06	306.4	306.99	296.2	300.22	303.88	305.18	311.85	308.81	302.43	303.01	297.47	306.07	303.92	305.43	307.74	306.41	301.56	310.97	309.84	302.02	301.97	297.39	305.23	297.35	294.05	305.32	299.07	304.14	308.8	298.09	295.79
313.13	310.12	310.33	315.11	311.81	314.42	307.26	316.64	312.22	318.69	310.52	314.61	317.39	320.51	314.66	311.06	315.06	317.72	307.94	316.32	318.23	318.77	311.54	314.82	311.27	320.12	320.83	306.45	308.74	311.36	321.06	318.93	316.42	315.31	318.41	317.28	313.45	313.79	308.33	316.04	314.41	317.67	311.36	309.8	320.81	317.21	309.55	317.46	313.59	312.82
300.69	305.57	299.49	303.61	304.77	300.42	305.09	313.74	301.16	305.63	298.22	297.31	296.67	304.78	304.11	305.64	301.79	305.68	303.19	306.85	300.28	307.57	305.31	301.06	300.01	296.42	299.22	305.52	307.89	299.07	302.63	299.99	294.86	300.43	300.91	300.07	306.31	302.97	306.74	300.27	301.32	305.98	303.65	305.2	300.91	301.49	302.33	302.57	308.61	298.62
308.89	306.31	306.94	305.5	306.31	299.73	302.72	300.25	303.43	301.63	306.16	305.01	311.08	312.69	303.85	309.34	308.54	294.33	304.27	299.53	300.23	302.55	302.5	298.71	310	307.44	306.6	310.12	306.38	306.9	299.18	302.52	305.34	311.07	301.09	302.89	306.63	304.07	305.12	306.77	305.68	309.41	304.88	308.89	307.82	302.54	303.37	299.41	305.82	306.29
307.49	306.82	314.89	314.83	310.83	309.33	309.22	305.72	314.33	312.32	309.49	311.82	318.99	307.73	311.22	318.43	312.03	304.06	308.92	311.06	313.23	313.1	304.18	314.97	309.03	304.79	304.91	308.62	305.35	312.2	301.95	309.57	313.38	310.65	314.04	306.4	307.48	308.85	313.03	309.04	304.79	311.31	304.76	306.69	309.58	309.31	308.44	314.1	305.36	314.57
305.74	303.88	309.54	306.01	309.14	306.19	307.25	309.19	313.2	306.51	308.53	308.78	308.96	311.53	307.64	316.2	304.14	300.05	310.97	314.43	310.84	312.03	309.84	307	307.23	312.46	313.9	304.04	308.52	310.58	308.74	309.18	309.47	308.29	314.21	310.93	309.5	306.03	311.27	312.72	302.55	310.05	312.72	304.52	308.36	317.82	308.12	302.94	301.41	308.48
302.1	310.27	308.05	304.59	311.4	305.92	304.11	306.33	302.41	305.08	310.28	308.79	304.78	308.07	307.4	309.57	306.56	307.4	312.58	303.61	303.47	305.72	311.91	310.18	300.99	307.25	309.3	305.37	307.13	306.8	310.63	302.96	309.76	303.84	304.04	304.28	299.97	307.47	307.88	292.84	304.9	305.88	305.27	306.74	309.03	302.74	304.35	306.72	308.89	304.02
321.2	327.86	321.47	325.44	323.22	327.4	329.32	327.06	330.81	327.4	326.17	327.39	332.57	328.73	328.54	324.68	326.62	315.86	322.48	322.06	327.82	329.1	331.28	335.47	327.56	317.01	324.06	326.88	322.75	335.01	328.09	331.49	320.69	324.65	327.61	319.46	321.65	328.74	324.65	330.82	327.15	323.7	320.88	327.77	325.82	325.26	328.83	338.11	328.48	326.47
303.04	306.13	306.89	308.44	305.99	306.02	305.31	307.45	306.01	302.74	307.18	304.28	302.58	306.31	311.33	307.37	304.87	306.65	306.87	307.39	305.42	309.81	304.44	299.1	321.21	303.7	304.95	311.24	302.73	309.84	303.79	312.97	309.73	300.04	303.45	304.63	307.08	304.81	309.91	305.07	312.67	304.34	301.27	307.59	307.86	308.26	308.14	312.77	304.67	307.2
302.71	293.19	297.91	295.93	293.06	294.95	297.62	292.93	291.7	296.89	286.2	297.27	289.06	296.69	293.88	297.13	299.71	289.95	295.21	294.93	291.58	287.05	294.6	296.71	294.31	292.16	298.66	292.77	298.56	302.44	293.63	298.18	299.05	290.33	298.05	302.77	293	301.01	292.93	297.29	291.36	290.24	295.27	294.73	293.83	292.34	292.73	292.52	295.16	286.85
309.12	299.56	304.72	298.12	307.28	305.82	303.91	295.59	309.75	301.44	302.16	297.38	305.48	305.05	304.32	305	301.74	298.28	306.22	308.48	312.36	299.82	305.17	307.37	310.25	307.16	303.88	308.17	304.9	304.97	303.84	303.62	304.65	300.75	303.89	306.44	314.17	312.15	304.91	305.49	305.66	306.19	300.57	299.91	300.31	306.18	307.93	309	302.53	302.24
309.88	308.29	309.67	307.45	300.7	303.13	303.32	298.51	310.91	305.36	310.83	311.09	305.81	312.07	308.38	305.17	308.63	311.85	306.2	307.79	308.75	300.95	308.55	310.77	308.29	316.53	307.68	310	310.9	313.26	308.41	312.84	305.82	309.67	303.09	305.93	307.96	305.68	307.62	306.65	303.65	309.07	302.11	304.09	305.62	305.74	303.69	311.58	305.51	309.52
311.71	309.53	308.11	310.34	308.87	310.5	313.27	311.86	307.71	308.32	312.78	317.96	311.46	308.29	313.51	320.24	304.98	306.17	312.91	305.69	310.14	312.99	314.43	311	307.54	317.69	310.63	309.23	314.79	317.13	315.05	314.31	308.46	310.99	311.26	316.78	306.8	309.77	310.27	305.6	309.11	312.25	314.63	307.22	305.62	307.5	310.67	310.16	307.39	305.11
282.14	299.29	288.57	300.22	292.16	300.6	298.32	292.47	295.08	292.58	297.34	297.32	303.09	295.19	294.17	296.86	298.81	298.95	289.42	292.38	290.78	298.35	299.02	299.35	293.37	302.08	296.74	300.22	290.39	293.17	301.95	292.84	288.57	303.65	288.56	299.17	293.49	295.03	301.33	293.64	290.89	299.1	293.31	299.9	295.55	297.64	299.16	298.18	294.1	303.91
310.19	315.8	307.42	317.32	304.86	313.13	314.04	316.36	310.27	307.65	310.25	310.28	310.73	310.33	310.63	305	304.36	305.95	306.46	301.07	316.97	304.84	306.79	305.19	311.47	307.55	314.03	310.78	308.59	316.42	302.47	313.14	305.2	307.29	308.2	308.89	310.1	306.49	306.83	310.69	304.36	309	304.83	308.22	299.09	309.26	307.35	308.09	305.4	316.52
310	314.14	306	313.17	312.21	310.72	314.58	318.38	309.34	314.2	321.64	316.05	316.04	320.48	310.03	315.09	320.81	307.66	314.51	315.26	310.29	320.85	319.85	318.05	312.86	317.3	311.61	318.84	315.11	313.08	313.98	315.23	311.24	319.32	314.71	321.04	315.55	312.28	311.81	315.45	311.72	316.49	314.17	313.67	312.78	312.74	311.26	312.9	315.7	315.05
300.8	295.74	299.66	292.1	299.72	291.43	297.96	294.58	292.39	303.82	290.64	298.38	294.17	291.53	292.89	291.69	298.12	297.38	295.97	295.26	291.73	300.94	293.63	288.36	300.11	287.93	292.95	292.9	291.44	303.21	294.64	301.52	301.91	296.39	292.12	302.63	292.81	293.9	300.95	294.05	298.34	288.14	291.8	289.15	302.82	300.75	300.43	294.74	300.65	292.32
317.89	324.11	320.12	318.96	307.6	308.87	317.08	311.07	310.89	310.07	312.32	318.76	306.82	319.59	306.09	314.06	307.46	312.37	309.04	309.39	310.6	313.6	311.08	314.27	302.8	315.57	310.1	318.02	309.59	314.9	316.98	310.09	310.28	310.84	309.67	313.18	313.6	318.21	308.92	313.02	313.94	314.14	310.98	310.65	315.19	315.26	307.91	314.83	313.69	310.37
306.21	298.08	302.97	295.56	303.22	304.33	292.46	302.31	301.46	304.04	299.26	301.29	303.79	296.85	301.21	297.46	299.84	309.38	295.56	298.21	299.52	306.08	304.04	302.02	300.85	294.2	304.67	300.78	295.08	297.97	298.62	301.28	303.22	302.38	295.16	300.05	300.2	307.12	308.44	301.96	296.11	299.21	303.55	295.84	306.99	300.13	293.98	300.61	302.58	307.68
302.73	303.9	304.73	309.07	301.26	309.15	299.69	307.25	306.25	302.74	300.92	303.38	308.18	307.06	296.24	306.56	302.64	306.03	301.8	307.95	306.06	303.59	302.66	309.56	306.19	302.36	302.84	302.38	299.07	302.58	298.99	309.57	300.91	304.75	305.63	299.74	301.88	303.32	300.3	303.87	298.76	308.27	298.27	303.54	302.05	294.48	306.08	309.48	299.89	304.62
295.39	291	301.46	293.01	295.53	302.21	294.99	299.58	288.76	293.73	294.67	296.39	302.65	299.92	304.79	306.12	293.82	293.97	300.15	297.37	291.72	298.9	293.87	299.61	297.5	290.69	297.45	287.96	294.19	297.03	298.78	295.55	289.5	297.65	301.88	291.36	298.18	296.7	298.32	292.44	299.8	293.01	299.33	307.42	291.89	296.73	299.62	292.79	299.95	296.81
300.55	306.15	306.62	302.91	295.27	301.24	306.93	300.3	296.42	302.68	298.94	304.08	298.72	301.93	300.83	299.68	303.57	300.17	303.94	307.19	300.08	303.79	296.27	293.32	305.8	305.06	296.71	301.92	302.88	302.49	299.63	299.73	303.74	305.76	309	297.89	303.68	304.7	302.37	304.87	299.77	300.72	299.47	306.03	307.26	300.28	301.2	308.88	307.57	302.59
297.45	294.46	306.6	307.3	304.29	303.94	304.73	307.51	304.17	303.99	310.83	301.43	303.78	306.89	304.75	304.77	304.33	304.48	309.4	310.82	304.57	302.91	313.22	304.31	301.28	297.86	309.61	304.75	309.73	306.61	303.99	305.17	306.65	308.77	309.33	308.98	309.88	298.49	311.36	306.7	308.19	314.17	307.01	302.46	309.33	305.58	301.66	303.19	305.33	306.73
307.65	307.97	305.95	302.55	300.82	305.71	302.62	303.82	304.21	301.84	304.08	299.79	303.6	300.09	306.67	300.65	314.08	306.31	309.05	307.16	302.45	306.82	301.29	302.11	302.68	307.37	305.94	300.43	303.06	301.72	297.29	302.16	303.59	302.09	310.08	306.18	307.91	302.98	305.86	299.92	302.37	299.95	313.19	302.95	305.29	296.27	302.94	311.25	307.08	303
312.25	317.37	311.94	312.9	310.51	316.77	312.71	315.25	307.87	312.03	312.73	313.29	313.81	311.51	316.97	315.41	307.82	305.24	314.37	315.05	327.92	317.91	316.27	313.41	314.28	317.58	315.53	316.48	317.81	323.95	314.93	317.64	316.6	317.08	317.49	311.01	322.6	304.41	312.45	323.36	318.9	312.61	312.75	311.87	319.34	312.04	309.33	315.89	311.71	317.51
314.5	315.06	318.36	313.5	314.14	308.64	311.01	313.97	315.98	304.7	317.07	319.09	309.02	316.53	312.79	311.11	310.36	306.57	315.7	308.38	318.43	316.41	312.04	314.3	305.66	310.76	308.15	311.69	316.11	310.58	310.71	318.74	309.68	298.64	307.75	310.86	319.78	315.63	311.2	307.47	306.79	315.96	310.49	314.21	319.76	317.17	308.48	310.39	313.74	317.1
300.27	302.53	301.73	298.13	302.75	309.46	294.29	304.23	309.74	310.95	306.49	297.55	293.43	305.6	308.86	303.17	301.06	293.76	303.31	306.34	303.9	299.9	303.46	298.25	298.47	312.05	309.91	303.15	299.86	297.63	300.13	313.09	299.68	303.79	295.65	301.24	306	306.58	303.79	298.86	302.05	305.06	299.77	301	297.77	306.13	307.75	307.95	298.81	297.82
310.63	316.45	318.8	320.46	309.89	315.25	307.37	312.21	317.35	311.16	319.04	314.66	313.47	316.64	308.19	320.16	310.64	313.78	316.17	312.6	305.96	312.04	313.51	316.26	308.34	313.01	315.11	307.46	319.24	317.75	315.25	317.3	316.91	313.39	313.07	318.35	312.56	314.14	312.83	316.03	317.3	316.5	311.47	308.81	313.99	311.11	318.42	312.65	310.39	317.77
302.08	308.8	304.8	306.29	305.93	308.08	309.26	304.08	312.66	306.95	298.89	311.09	307.49	307.57	307.87	300.09	309.33	298.58	306.53	304.25	304.76	297.99	309.06	309.17	306.83	303.55	312.73	309.93	304.26	305.04	301.35	301.7	306.87	310.92	296.04	310.86	308.03	307.38	295.9	305.05	308.4	304.8	306.64	310.54	308.48	307.55	305.48	306.28	303.4	304.82
313.5	309.11	308.32	308.92	308.37	313.47	314.17	311.02	306.59	312.6	309.96	312.32	318.37	308.62	303.73	309.25	315.02	310.75	313.98	314.67	310.98	318.04	308.27	307.93	314.26	313.02	310.34	301.9	313.67	308.81	318.81	298.17	311.74	308.3	307	318.62	303.98	311.78	311.45	313.45	308.27	303.61	311.03	314.36	303.11	309.5	304.32	305.47	303.09	314.45
313.88	312.02	307.8	306.78	309.59	311.73	304.82	307.62	307.2	306.16	313.3	304.93	311.29	305.88	305.25	304.31	315.27	304.42	309.01	309.38	311.04	315.92	311.63	304.25	312.33	316.18	311.34	314.29	309.78	310.22	311.74	305.87	304.91	304.46	310.08	314.38	310.13	310.05	310.07	310.36	312.2	306.87	310.07	308.35	317.15	311.42	305.14	301.39	304.67	312.71
297.79	287.17	299.13	300.39	303.44	292.82	302.75	289.39	294.56	294.28	298.99	299.11	287.18	293.06	294.41	303.03	292.02	293.69	297.26	288.06	284.91	298.59	296.77	299.83	295.21	290.89	294.77	299.12	301.08	299.36	301.27	299.57	300.93	297.94	303	294.92	297.13	295.32	298.34	294.78	290.67	295.17	305.32	304.76	296.32	298.12	293.75	292.72	294.09	288.99
317.15	316.97	314.65	312.51	311.63	313.62	309.22	317.8	315.82	315.9	314.76	309.39	319.16	318.2	310.9	307.5	316.86	316.57	312.89	318.17	307.05	319.61	319.33	314.34	315.43	321.29	322.1	315.94	318.11	315.64	312.37	307.22	315.97	314.15	311.28	312.8	313.29	314.72	323.82	311.21	317.54	315.86	309.94	313.69	305.88	314.03	318.67	317.47	320.09	308.87
302.07	298.58	293.85	295.82	285.95	295.7	293.36	293.73	298.55	295.51	296.64	303.19	293.92	295.48	294.07	305.66	296.77	296.78	292.26	298.33	300.7	295.42	291.23	296.27	303.52	296.66	294.38	291.87	293.79	290.61	297.37	294.8	294.97	300.4	295.34	299.63	297.24	297.54	299.88	297.27	290.83	305.43	300.71	303.79	298.43	295.04	292.97	294.47	300.45	301.05
309.21	318.84	313.98	312.16	313.36	314.22	317.01	314.65	312.86	313.32	314.77	312.7	311.08	319.01	312.59	310.32	312	308.91	312.78	310.2	313.95	324.08	317.65	313.93	326.81	316.18	319.1	307.6	312.5	314.27	313.25	318.19	314.76	316.54	321.79	313.12	319.04	318.04	316.9	322.04	322.37	319.93	323.44	319.93	315.3	314.48	312.71	314.64	314.77	306.47
305.1	305.52	290.43	304.03	293.01	308.67	302.68	300.95	301.18	297.61	302.38	297.1	304.82	299.72	298.18	303.86	300.99	305.09	300.08	297.48	298.56	309.09	296.3	300.37	303.98	300.94	298.09	304.39	300.5	301.4	301.42	301.93	289.74	296.43	308	311.12	300.21	293.57	306.38	300.15	301.87	298.31	296.02	301.7	300.64	303.38	301.79	299.55	299.42	302.35
308.02	300.58	301.35	299.56	309.48	302.9	305.62	308.93	298.9	302.18	294.62	314.65	303.56	297.43	303.33	301.06	301.54	303.04	298.07	309.04	308.08	301.73	308	309.33	299.35	301.01	302.87	303.68	304.82	304.3	306.12	310.17	299.1	301.67	305.94	300.25	304.54	300.15	305.13	302.14	303.06	307.86	306.35	304.39	310.89	304.39	306.68	300.54	296.04	304.89
315.12	312.06	317.49	313.21	308.34	322.56	314.52	311.66	312.22	310.39	306.29	310.6	317.09	310.91	314.96	315.83	312.4	316.95	313.91	307.36	313.66	309.17	315.99	320.42	308.45	307.24	306.62	308.45	302.08	312.94	314.33	312.42	318.45	319.43	309.24	310.62	317.95	309.76	321.43	314.02	316.84	313.99	320.08	313.8	311.36	313.09	315.53	310.14	322.07	303.67
321.04	318.52	317.53	314.35	320.88	315.3	313.73	317.16	314.77	316.49	319.88	312.68	317.32	319.1	319.44	326.67	318.44	315.65	317.35	320.97	313.82	319.87	317.17	317.76	324.08	321.38	321.2	314.76	319.47	320.63	318.09	320.96	316.87	322.61	315.11	323.73	318.17	321.8	324.95	322.61	314.3	327.49	315.43	324.03	318.06	320.51	322.91	313.22	314.65	322.04
303.08	302.18	308.39	303.32	304.34	304.11	301.97	300.64	310.91	305.44	297.71	307.24	302.09	307.46	306.1	305.42	304.91	312.05	309.29	302.99	307.26	307.4	310.37	298.38	302.84	307.19	295.29	307.81	306.65	303.42	304.08	313.63	298.51	302.64	303.12	302.81	303.91	302.64	309.52	303.76	308.42	307.22	309.4	305.5	302.37	312.83	303.78	299.62	310.49	303.45
308.8	311.55	311.79	314.15	302.8	311.75	310.63	310.46	311.29	311.64	308.95	319.99	309.53	312.88	310.76	314.78	301.55	314.93	317.67	308.8	319.54	316.75	311.46	309.22	309.92	304.06	313.77	303.58	313.4	306.16	315.02	318.57	308.35	312.04	311.1	311.04	317.25	307.07	304.95	310.62	307.91	311.05	303.88	311.67	307.89	312.05	309.46	306.82	316	308.25
315.7	301.35	303.47	306.81	301.3	302.8	301.32	302.28	314.78	313.6	308.46	301.19	304.43	300.98	305.27	301.52	311.61	305.42	304.85	312.36	310.72	317.46	315.8	307.91	307.97	315.63	304.1	302.82	307.1	309.74	306.52	303.05	306.4	302.41	304.98	308.08	308.86	311.66	314.93	304.43	313.84	306.07	310.9	310.41	308.42	300.48	304.18	310	311.16	302.68
317.61	324.15	316.47	309.11	313.63	315.1	316.18	315.52	315.06	307.48	314.02	316.99	303.38	316.27	315	317.07	313.16	315.55	319.35	318.3	312.31	315.66	310.94	306.37	315.85	319.03	315.9	316.11	320.32	323.25	310.92	306.71	313.22	310.65	316.79	309.76	314.74	312.88	315.32	309.92	316.82	313.25	320.27	312.55	312.37	316	314.86	310.25	315.1	310.5
306.37	298.99	300.75	311.02	299.39	301.38	303.07	299.39	306.34	303.72	302.55	295.04	305.37	302.85	303.32	297.34	303.16	306.24	300.78	304.71	304.4	299.99	306.56	298.85	307.59	305.26	300.43	298	309.19	298.67	300.16	305.78	304.28	301.53	304.7	304.62	298.31	298.21	300.84	304.38	305.28	303.85	309.5	312.93	302.38	309.04	301.05	302.6	304.87	304.62
307.85	309.59	309.12	296.92	301.24	310.33	295.48	307.62	302.45	300.42	298.74	305.62	312.02	306.26	301.73	299.55	309.54	304.11	306.43	309.05	300.89	298.49	312.4	304.94	303.49	308.87	299.38	306.54	305.3	299.67	313.5	310.15	306.84	307.95	303.2	304.34	307.04	309.24	302.74	311.61	302.56	303.76	305.59	303.86	308.95	307.78	309.33	312.49	295.17	306.62
313.78	316.31	311.44	317.9	321.05	319.24	312.83	313.85	311.43	312.09	306.53	315.42	312	309.76	311.03	321.46	318.54	309.45	318.25	321.81	313.4	315.45	313.4	315.34	318.78	314.87	316.28	320.73	309.76	313.92	317.4	311.08	320.12	311.88	311.36	317.2	317.68	308.19	314.41	314.7	318.64	308.6	313.55	305.8	310.77	315.05	305.47	316.27	315.33	318.78
328.26	319.34	333.3	329.67	324.15	326.4	324.14	326.26	333.5	328.56	331.13	329.02	325.38	325.86	324.61	326.73	327.11	326.8	326.59	327.86	325.31	322.88	325.31	335.61	328.61	328.24	326.99	315.39	328.76	329.03	329.08	323.84	330.84	333.6	329.13	325.72	325.7	326.01	327.12	331	319.62	333.08	327.29	325.53	325.74	323.18	334.45	326.82	325.32	326.75
307.24	301.99	307.15	314.69	309.98	308.66	313.63	307.26	306.98	303.41	314.07	308.11	309.25	310.56	306.64	305.3	306.53	305.78	301.28	302.82	312.31	312.22	311	309.58	312.39	314.74	307.91	310.11	306.36	306.94	309.18	307.78	304.51	314.77	312.74	308.19	306.61	306.92	305.98	308.64	305.67	306.07	309.46	304.4	310.91	302.84	314.54	302.3	301.18	307.16
296.49	303.4	301.75	299.72	295.89	301.98	300.15	298.28	301.84	305.12	299.57	302.25	301.14	303.76	293.97	298.28	293.64	296.26	301.81	301.7	306.98	301.63	294.87	298.5	303.52	296.44	300.28	304.27	296.07	294.93	304.37	293.49	307.15	303.45	300.45	302.77	297.99	307.44	306.83	300.4	299.89	299.23	299.32	299.26	297.14	294.72	295.54	294.59	295.96	297.87
320.01	323.79	327.81	327.37	325.77	319.97	322.84	327.39	327.07	326.18	325.37	327.52	324.65	330.79	327.1	324.5	325.16	322.59	323.1	325.89	324.22	320.27	332.04	326.69	326.53	324.17	327.12	332.07	322.57	323.74	324.07	321.92	323.87	325.33	321.88	321.28	320.25	328.49	323	319.47	319.54	328.1	328.27	324.58	325	325.66	335.12	325.84	327.78	326.61
321.57	320.77	318.31	324.85	325.86	326.51	324.26	324.89	321.22	317.93	321.44	327.56	325.03	319.41	323.45	321.51	326.63	327.82	325.68	324.88	330.8	320.45	324.62	325.14	324.27	329.33	327.37	323.48	317.05	324.96	327.4	323.47	326.32	318.88	319.83	330.29	326.94	321.45	331.68	322.08	319.39	320.92	327.09	330.07	330.48	332.82	329.05	325.92	323.36	325.12
312.42	312.85	307.64	312.04	318.49	307.95	317.33	322.28	312.46	317.03	313.74	321.52	322.42	309.9	320.97	323.63	316.48	314.23	312.25	312.96	314.27	313.86	312.73	313.57	317.16	319.39	310.86	316.6	318.02	314.3	314.99	313.75	310.73	316.3	312.34	311.18	316.1	310.6	313.63	313.11	313.64	313.21	316.22	316.56	318.73	315.69	313.64	311.2	312.26	321.03
312.65	315.12	315.56	321.07	316.01	317.57	313.21	317.66	321.62	313.96	318.71	308.41	321.78	310.54	314.16	315.11	307.74	312.83	311.68	314.01	313.68	312.12	310.24	315.71	310.5	318.03	311.92	323.41	319.03	320.12	312.17	314.04	315.41	315.72	314.17	314.62	314.8	320.38	309.26	312.12	314.87	311.02	316.69	316.74	314.94	312.71	318.67	309.68	315.99	313.09
304.78	299.68	297.83	306.91	304.92	304.47	293.81	309.71	301.22	296.7	300.15	302.46	308.08	297.33	310.62	306.26	303.12	298.67	302.04	309.56	304.63	295.97	299.75	303.62	300.81	303.09	308.13	300.94	303.94	307.82	307.81	308.97	306.52	305.55	304.72	308.85	311.04	307.67	307.26	298.49	296.67	309.18	304.56	304.82	302.37	300.34	302.76	307.17	300.88	305.98
305.19	304.65	305.02	308.48	308.23	304.13	300.62	305.34	312.14	300.75	309.65	311.33	303.93	305.54	307.11	299.6	306.67	309.21	306.62	307.37	302.16	311.32	305.88	309.61	300.4	310.42	310.51	308.33	309.04	305.2	303.7	303.79	303.69	306.73	311.75	302.23	299.64	307.71	304.48	304.71	300.98	307.01	301.51	310.89	313.55	306.58	311.47	299.9	303.28	307.21
316.59	323.07	314.6	318.41	314.47	313.16	317.85	319.4	314.35	314.34	319.47	312.66	314.76	313.69	311.63	313.62	314.59	317.49	312.13	311.48	318.75	311.23	323.44	313.09	313.99	315.12	313.66	322.61	320.14	318.6	318.44	309.17	317.14	314.75	319.34	317.18	325.19	320.12	319.29	311.7	317.11	319.07	318.06	311.89	321.41	314.46	318.84	319.86	317.13	325.71
305.55	307.18	303.23	299.57	298.28	306.95	301.23	305.31	303.6	306.54	302.14	303.26	301.11	305.82	304.77	301.63	297.58	301.72	308.23	308.95	309.03	300.69	293.9	298.72	305.27	298.51	303.62	307.61	306.03	300.32	307.97	308.71	305.98	306.4	291.45	291.17	308.42	299.84	301.01	296.65	307.77	310.66	306.72	304.64	308.96	304.67	301.28	295.44	298.99	307.12
319.87	312.66	325.01	315.54	318.95	313.06	312.19	320.12	315.12	311.39	309.52	309.52	312.6	314.13	306.1	314.75	314.25	313.45	311.52	314.87	320.83	319.66	313.56	316.17	311.66	316.12	309.74	312.61	308.24	311.86	317.76	319.51	318.57	314.92	314.77	319.02	317.1	318.62	316.66	313.72	314.48	310.05	311.86	314.37	316.59	318.18	316.28	315.39	321.51	305.82
295.32	289.41	296.54	294.82	288.92	296.74	291.33	300.26	299.08	292.95	293.53	293.39	291.43	291.25	297.48	290.99	294.01	299.08	292.61	296.37	292.15	299.4	298.13	294.02	287.16	292.18	294.83	291.71	287.4	298.18	288.65	295.44	298.23	292.96	284.51	300.91	295.08	289.43	294.26	292.23	285.99	293.04	295.62	289.06	285.44	300.92	292.35	297.93	297.8	293
320.57	319.42	319.5	320.39	316.44	318	311.89	314.11	315.19	313.82	323.05	318.18	317.3	316.95	319.07	321.18	318.95	319.14	317.3	312.06	329.84	327.29	318.1	314.21	322.04	316.35	316.05	323.87	318.74	315.57	320.27	310.91	311.43	323.74	315.8	324.65	317.64	322.99	315.86	312.29	317.67	319.89	317.63	309.38	318.97	321.99	320.97	316.45	319.45	316.82
307.12	301.1	299.35	305.44	304.55	307.14	305.68	307.11	301.22	311.24	301.73	305.69	306.59	306.69	307.35	297.21	304.31	301.19	299.55	319.06	303.88	313.87	306.01	304.58	306.22	307.81	301.17	303.47	307.37	303.31	302.89	306.74	309.84	304.5	301.94	309.31	306.74	311	310.93	305.28	310.35	306.82	299.49	306.38	311.23	302.93	305.48	296.21	310.04	300.55
292.53	297.49	300.63	303.51	295.79	299.4	296.21	299.65	298.04	292.34	297.67	296.47	295.36	295.18	300.65	296.19	297.21	294.9	294.81	291.71	287.64	303.68	301.96	292.54	301.46	298.86	297.16	301.52	298.44	292.44	299.1	299.52	294.87	295.76	292.86	300.35	301.55	290.66	299.55	296.25	299.5	290.79	290.17	300.92	297.71	293.34	293.15	299.94	288.61	296.36
306.16	306.82	301.68	309.92	311.54	311.93	299.15	306.19	303.87	311.61	307.39	307.35	310.42	314.65	308.33	312.27	316.74	307.84	308.3	308.42	316.42	308.59	313.57	308.65	311.67	309.05	307.71	308.9	307.6	316.21	313.5	307.68	305.66	300.79	316.41	303.4	308.84	308.57	301.96	313.25	318.92	305.21	308.56	307.45	308.5	307.83	308.12	301.87	304.89	314.01
305.27	294.2	309.29	309.16	296.22	304.16	290.53	302.34	294.76	297.45	294.29	301.79	295.03	305.68	304.96	303.6	300.7	295.78	304.82	305.53	299.04	297.27	302.92	298.85	295.25	304.29	302.17	297.78	298.13	298.99	298.06	296.79	303.99	297.26	304.77	293.46	306.95	299.49	302.8	299.6	298.45	296.61	298.9	302.94	302.87	303.76	293.89	301.39	295.76	298.57
300.44	303.81	301.84	305.54	298.94	309.7	300.68	312.48	300.84	295.57	304.85	301.26	302.51	303.23	297.21	297.64	305.96	300.85	301.26	304.79	296.59	304.45	311.55	296.64	308.62	303.38	303.83	308.4	304.7	302.97	297.26	305.43	297.76	301.86	305.91	304.19	303.76	300.98	307.19	296.46	301.53	297.87	297.92	305.77	297.66	310.4	305.93	299.07	303	308.74
302.52	301.25	301.22	301.09	297.56	299.23	306.17	300.69	306.65	298.65	299.24	305.86	301.88	302.88	301.28	298.33	306.52	302.92	305.17	303.52	301.95	297.87	304.41	309.45	306.7	296.81	306.18	302.34	302.99	307.3	297.64	301.41	305.41	300.05	304.2	302.44	301.84	307.82	301.34	300.31	308.7	304.44	305.99	306.95	291.94	304.87	299.87	301.66	300.71	301.18
312.37	317.86	316.74	314.42	313.44	313.28	316.63	314.9	312.22	309.25	314.58	314.87	311.41	309.03	316.31	312.1	314.15	314	310.48	315.76	312.32	320.38	313.49	312.63	319.29	307.58	316.68	316.16	311.78	312.61	310.58	317.71	317.22	313.18	316.02	311.28	313.32	315.66	314.31	317.52	315.82	318.31	310.43	310.34	311.88	310.67	309.45	325.33	313.96	313.64
309.51	307.72	306.77	309.14	301.86	312.99	311.69	305.28	315.53	307.78	300.78	299.9	307.3	319.78	309.48	308.77	305.93	303.61	307.54	312.85	310.19	312.19	314.93	313.71	311.73	315.53	304.6	309.31	316.91	304.49	312.07	307.07	308.87	312.34	311.81	311.34	314.52	310.52	307.55	313.14	304.52	310.87	314.92	308.23	308.02	312.53	307.62	308.34	308.11	312.41
311.91	317.32	313.38	310.23	313.19	306.36	311.88	307.23	319.61	315.13	317.56	320.03	309.04	310.79	309.94	311.69	307.68	308.76	314.8	315.27	313.53	310.3	313.13	311.51	312.96	310.09	315.45	315.41	306.51	310.35	315.36	312.49	313.34	316.9	308.41	313.74	319.58	314.23	309.55	311.51	311.35	311.68	316.07	315.23	306.17	316.28	312.64	320.21	305.85	311.54
316.19	310.99	313.98	316.05	308.83	310.1	311.02	319.14	311.66	317.51	320.26	316.22	308.26	321.13	311.34	314.84	315.53	315.02	316.89	313	317.83	313.49	311.42	311.32	312.23	314.43	320.6	314.92	314.35	315.96	319.53	317.65	318.89	315.65	318.13	311.66	318.98	319.56	316.13	317.41	309.77	320.89	311.5	310.69	315.16	317.12	320.33	316.8	310.17	306.23
314.43	313.94	307.26	312.66	315.86	320.6	312.92	314.78	315.2	311.52	316.82	311.41	309.03	314.31	313.05	306.31	308.62	310.41	312.95	312.96	316.31	311.05	314.48	315.93	306.02	313.13	308.02	312.96	319.29	318.92	314.26	312.45	312.03	317.49	309.51	313.85	313.62	313.26	316.66	312.61	314.85	307.92	310	313.13	319.59	316.3	315.51	317.2	317.93	321.52
299.86	306.88	312.25	306.09	306.82	300.49	303.54	301.69	304.96	311.39	302.6	298.45	300.86	309.94	310.6	304.99	305.81	305.69	302.7	300.93	311.3	302.68	304.76	306.36	302.04	301.15	308.07	300.02	313.93	295.16	298.93	302.38	303.18	301.69	308.84	298.53	301.38	303.85	301.93	310.78	304.49	307.04	304.98	308.34	303.22	309.34	302.85	308.87	310.32	305.64
313.85	317.74	306.99	322.1	312.39	324.54	312	310.66	312.53	310.72	313.47	311.97	313.77	315.92	318.59	314.46	315.9	317.83	312.64	314.25	314.13	315.6	306.21	310.79	325.38	308.28	312.19	310.29	319.55	311.43	314.95	314.09	317.85	317.57	311.85	311.38	309.02	308.06	315.01	311.44	315.83	316.6	311.26	316.72	315.42	317.94	312.49	310.14	310.06	313.62
304.92	302.52	300.34	303.51	300.02	294.18	298.09	302.73	298.27	299.79	302.25	304.94	305.83	309.46	299.37	295.39	299.91	300.6	301.86	307.97	297.14	294.54	298.7	306.26	301.24	304.27	305.09	310.37	304.24	296.57	300.29	300.27	304.38	305.84	303.2	301.21	299.02	298.38	304.85	301.84	304.78	301.87	300.89	303.36	304.19	302.83	302.26	291.3	303.51	301.83
313.88	316.81	308.45	312.74	317.6	314.1	310.77	313.5	320.25	325.01	311.53	319.94	309.16	317.19	311.49	318.16	320.57	312.1	317.39	314.69	314.62	308.95	313.23	316.17	313.15	313.31	316.35	310.9	313.07	316.27	320.57	316.25	311.74	314.74	321.82	310.84	318.02	317.17	314.78	313.76	307.87	316.07	315.08	317.68	315.9	319.4	311.33	315.36	319.24	312.9
301.45	298.52	302.06	296.39	302.64	296.32	308.1	304.16	295.82	307.47	307.59	300.81	297.59	305.4	299.27	292.56	299.12	294.67	299.75	300.21	302.98	301.22	295.13	303.18	296.32	301.14	297.87	302.97	296.43	295.5	293.86	304.9	300.61	299.27	301.22	301.28	299.25	308.6	298.54	302.57	302.94	299.59	304.46	304.33	299.63	302.61	295.13	298.86	305.42	299.09
332.75	323.6	332.3	329.12	335.26	326.1	328.78	331.09	332.88	327.02	329.65	328.07	322.6	330.02	323.47	334.34	329.73	327.5	330.08	328.33	328.55	332.21	330.12	326.06	322.91	330.66	329.48	329.31	326.14	324.45	326	336.72	326.22	322.11	328.67	329.68	328.65	328.53	322.56	333.64	338.4	325.25	337	328.49	325.18	321	330.36	326.7	325.19	327.31
303.97	297.57	292.88	301.95	300.87	300.89	304.54	301.47	293.43	305.14	298.58	297.63	298.8	299.17	302.64	303.37	295.05	300.58	301.1	296.37	296.01	300.4	298.43	301.4	302.84	298.9	303.13	299.52	295.09	299.94	303.02	302.06	296.53	297.45	293.93	305.92	303.88	299.28	306.75	298.65	299.05	298.83	286.87	297.96	297.69	297.54	304.47	301.63	294.92	297.13
305.32	311.55	312.9	313.21	311.41	312.77	309.77	316.15	306.38	307.79	306.9	302.57	306.91	303.59	309.81	306.54	306.55	312.6	310.55	303.06	302.33	309.83	305.61	311.42	302.71	308.31	310.24	299.87	307.41	316.86	308.86	310.36	308.06	312.32	307.61	307.18	313.03	308.76	314.43	310.74	308.61	312.66	310.6	317.02	308.94	310.53	306.11	311.38	318.33	312.11
307.66	300.53	304.06	298.97	302.65	301.8	305.28	306.76	312.4	307.77	305.15	303.51	298.93	304.37	298.81	305.44	302.3	299.91	303.57	303.57	299.05	298	317.02	301.02	302.66	304.18	299.34	304.47	307.45	301.37	306.8	307.65	305.67	301.32	305.52	305.89	300.61	297.98	302.42	302.97	299.74	302.96	307.68	304.8	301.96	300.27	305.84	302.36	303.34	308.59
301.49	313.36	301.01	302.88	301.25	310.64	298.47	301.3	303.97	304.18	305.3	301.45	302.68	298.55	300.53	303.6	308.33	298.95	305.99	298.18	305.51	300.87	302.24	297.91	300.07	308.67	305.33	306.61	306.16	298.31	299.8	301.67	310.19	306.65	300.43	304.54	294.82	307.51	300.95	305.12	300.91	301.85	305.37	302.56	297.72	305.64	311	306.05	309.31	308.02
314.61	313.9	314.7	311.61	314.16	317.83	322.21	309.69	307.01	311.98	308.41	322.79	305.86	310.53	314.58	316.69	314.03	315.65	318.36	314	310.16	310.69	318.19	306.09	313.31	309.87	310.59	310.35	311.56	309.8	313.33	317.63	318.33	304.58	318.05	306.35	319.89	312.31	317.89	316.05	309.47	312.82	315.02	311.74	309.9	315.5	318.21	308.3	316.22	305.91
306.37	308.38	302.62	298.51	302.82	308	309.23	303.92	300.57	298.23	302.33	300.7	299.29	302.59	302.53	307.53	305.13	302.74	301.13	293.43	308.29	309.77	307.64	301.65	300.69	303.56	302.71	305.19	301.37	309.78	303.28	303.7	300.78	297.9	302.49	310.37	304.79	307.06	305.48	304.18	295.84	303.92	301	313.26	304.67	304.19	308	299.89	303.07	305.18
296.05	299.71	303.1	301.6	295.8	308.03	302.46	303.56	303.72	306.13	297.13	305.07	305.49	307.65	303.45	299.83	304.17	309.73	301.69	305.15	300.92	305.61	298.64	299.36	302.31	305.72	302.69	308.79	303.48	303.74	307.3	306.14	306.03	304.6	298.21	312.52	298.4	299.67	302.14	310.32	300.05	303.43	302.51	298.15	306.8	304.5	308.84	305.66	298.78	298.15
329.38	333.89	322.42	326.69	329.37	326.81	330.33	331.84	324.7	326.06	321.88	337.65	323.74	328.13	321.82	326.34	328.61	319.32	326.74	323.36	323.6	325.07	328.86	326.54	323.77	327.18	323.51	329.01	326.79	322.24	334.63	329.04	324.27	328.81	320.27	325.67	325.62	330.87	326.73	329.78	331.82	328.69	323.89	322.59	333.57	331.4	329.88	321.02	328.1	326.7
298.84	307.26	301.98	306.69	310.87	303.83	308.24	307.34	305.73	309.27	312.28	306.72	303.92	309.59	308.71	312.93	305.85	308.41	302.64	310.91	312.25	311.85	305.67	305.57	309.59	300.75	307.66	305.11	301.43	303.65	311.16	309.08	299.91	305.26	311.37	304.08	310.59	313.21	306.1	306.86	312.46	312.81	302.06	299.78	308.4	306.78	304.29	306.36	302.99	304.14
312.01	306.88	309.91	314.9	311.35	316.14	316.88	308.95	312.37	314.25	324.82	314.52	317.38	314.89	311.45	316.63	306.36	317.54	315.29	311	315.34	310.54	309.78	318.93	312.12	316.23	319.71	319.19	319.89	315.93	317.41	317.04	313.64	314.49	318.94	315.86	322.65	317.3	319.85	318.6	318.97	316.58	312.64	313.24	313.45	313.72	314.54	307.4	319.72	314.72
311.85	315.8	305.01	308.59	308.93	310.35	310.12	305.13	309.15	310.94	309.95	310.74	307.59	306.34	316.56	309.43	306.91	314.81	310.46	311.49	318.4	315.1	308.77	309.65	309.39	310.47	302.39	318.9	314.43	309.81	311.12	310.36	306.98	314.33	302.75	317.5	307.73	307.59	314.24	311.1	310.34	309.45	300.13	307.25	311.96	319.04	309.19	307.57	308.25	312.23
311.68	306.66	316.84	315.01	324.04	314.38	312	314.7	305.37	316.11	312.62	316.65	315	314.87	309.63	319.14	322.46	309.35	312.61	309.3	314.6	311.56	317.47	310.06	313.64	313.47	319.19	314.67	317.1	319.29	315.01	316.3	312.1	316.09	319.86	318.26	322.21	315.07	312.48	313.33	314.27	312.43	320.02	308.32	309.87	319.2	317.2	318.27	311.26	317.24
315.71	317.64	318.8	310.18	316.19	315.61	320.93	321.61	312.9	312.57	311.83	312.49	313.88	316.08	318.01	314.76	311.44	322.68	311.69	318.35	310.46	309.19	311.32	311.17	316.61	317.07	314.04	321.68	306	314.54	315.04	315.81	310.11	313.52	305.67	313.92	309.53	313.01	318.95	312.82	306.81	309.97	310.31	310.34	317.28	316.22	314.38	307.09	311.65	309.27
309.91	318.14	313.44	309.62	320.48	309.3	306.32	306.87	313.74	317.74	311.47	314.85	315.97	314.95	310.92	314.64	310.83	313.13	315.61	308.75	312.42	312.6	307.86	301.34	306.72	312.1	307.49	307.99	306.03	308.58	317.94	318.9	313.29	315	302.33	312.43	313.06	312.17	313.46	312.1	313.18	311.86	313.79	321.87	310.92	313.65	316.49	313.21	310.46	315.36
290.53	299.57	297.31	294.54	291.15	295.1	295.84	296.63	297.94	293.46	295.41	294.45	290.51	297.64	284.23	289.72	299.85	293.86	290.2	293.97	301.12	301.01	290.33	302.56	295.26	294.22	284.72	294.87	297.21	293.77	295.88	296.05	299.8	297.98	293.85	298.12	296.28	300.96	295.8	291.8	298.43	298.81	290.22	300.62	292.51	289.15	290.25	289.56	296.64	299.37
293.98	302.23	298.56	290.54	289	294.57	292.89	285.61	294.51	297.19	290.37	295.58	289.07	288.86	299.5	295.74	289.94	294.97	296.92	294.15	294.74	299.68	300.1	294.15	293.09	299.71	290.43	292.88	296.15	296.48	283.88	298.22	296.32	295.16	291.97	287.55	294.36	287.6	284.16	288.73	296.37	301.63	297.12	295.36	291.84	292.76	288.57	295.76	289.29	292.73
324.02	328.93	323.41	325.79	327.41	322.4	324.19	325.77	322.35	323.94	322.17	329.88	328.51	318.32	327.06	324.36	323.9	325.88	330.13	321.51	325.07	328.78	325.64	322.86	326.65	324.29	324.89	326.91	313.83	319.46	322.2	327.82	318.88	322.63	326	320.07	329.43	335.85	334.89	326.7	324.05	314.73	329.89	325.28	329.73	317.56	325.63	329.93	328.27	321.48
306.4	307.46	303.97	300.37	310.17	301.92	306.66	306.58	300.3	305.28	302.8	307.03	301.87	315.54	304.56	313.55	305.59	307.62	310.36	309.89	307.13	300.88	303.54	309.65	301.78	304.35	306.22	309	301.61	305.04	305.95	305.8	307.53	301.31	305.72	303.86	303.26	313.99	311	306.29	313.03	305.85	301.99	308.93	314.94	302	308.92	306.02	300.11	306.96
318.95	323.98	315.07	318.04	319	312.97	313.54	312.63	316.94	316.48	315.38	318.08	313.96	310.65	306.24	312.92	311.24	308.76	317.65	316.54	313.92	314.91	315.4	307.58	314.25	315.88	311.75	313.99	313.2	313.25	311.58	310.02	313.79	315.02	312.98	310.16	312.07	311.57	318.01	317.4	312.2	313.68	306.47	305.41	310.64	315.91	310.59	317.21	314.91	320.96
322.83	318.32	323.62	318.63	318.32	313.67	316.48	320.94	313.76	318.64	320.27	322.11	319.26	315.13	312.36	316.96	326.05	318.8	315.6	315.07	315.81	317.84	311.9	321.43	322.52	318.93	318.6	315.56	320.94	317.92	324.74	313.49	317.31	316.77	313.25	318.75	332.84	320.07	325.51	321.38	325.79	312.55	312.27	317.25	321.21	315.26	320.28	314.83	320.83	319.59
303.94	303.89	305.67	304.58	308.93	303.77	309.85	300.33	301.52	296.61	306.15	304.78	300.34	299.81	309.26	298.65	307.59	308.42	302.1	316.66	300.34	306.62	305.41	308.61	301.44	304.59	304.62	304.66	305.75	303.36	301.57	303.95	303.78	297.45	303.99	302.15	305	305.44	301.4	308.83	304.91	300.19	306.39	308.06	307.32	310.23	305.56	299.38	303.66	303.57
302.66	310.57	310.95	300.78	302.57	309.15	302.13	303.82	303.27	310.17	304.33	299.85	303.64	307.52	298.62	298.48	294.25	301.27	303.05	305.59	302.56	306.7	306.67	299.87	299.42	304.57	297.47	302.3	310.9	301.59	309.17	309.37	314.52	297.19	307.73	303.99	304.6	306.22	303.71	304.81	303.68	304.64	301.9	302.73	299.18	304.9	307	302.93	311.22	303.42
320.3	321.43	311.78	312.84	311.11	326.34	319.7	312.85	313.42	312.95	309.73	316.52	315.31	319.99	318.74	312.57	315.8	310.62	318.91	310.54	314.84	321.07	313	321.16	305.82	313.61	318.67	316.91	311.45	318.81	317.51	310.84	319.43	314.92	314.97	314.37	311.97	317.5	314.32	318.24	314.62	308.78	321.34	321.17	314.25	318.9	318.77	313.83	314.93	314.7
307.38	306.59	302.71	301.77	308.26	295.65	305.41	302.98	306.94	299.4	306.32	315.58	308.13	298.76	307.52	303.55	300.89	308.17	305.52	312.58	299.03	309.42	309.3	308.59	304.13	310.29	304.43	308.13	305.48	301.62	307.7	309.41	304.58	307.97	301.78	305.56	306.87	310.16	307.8	305.82	305.77	298.76	305.29	306.2	304.15	307.72	310.95	294.11	298.7	300.63
302.69	298.42	300.01	301.21	302.94	297.2	299.13	298.3	305.49	301.06	297.39	303.58	300.96	299.13	294.84	298.48	304	296.78	305.08	307	303.59	300.43	302.9	294.19	299.35	296.87	306.75	305.86	304.77	299.71	305.26	297.56	299.19	297.69	298.65	297.91	297.15	300.43	299.66	305.86	302.46	296.41	301.53	295.02	305.55	308.05	295.82	304.21	302.54	300.97
313.61	315.22	313.09	309.93	311.06	315.42	318.39	311.7	310.43	312.85	315.27	309.21	314.29	317.9	316.02	314.79	311.76	307.26	318.21	318.87	313.52	312.4	316.31	316.61	314.25	311.25	317.57	315.2	317.75	304.99	310.35	311.05	308.87	310.67	307.52	313.11	317.01	316.23	312.18	322.17	313.9	311.04	314.89	309.96	317.18	308.49	317.39	315.17	311.01	315.52
324.36	323.33	321.79	313.09	317.4	319.79	320.01	324.27	323.46	318.09	317.45	321.56	315.5	318.2	320.48	315.67	318.17	319.98	322.85	311.8	321.19	322.16	319.89	318.32	320.92	321.7	320.55	313.39	319.95	319.39	317.31	315.69	318.55	326.42	327.19	328.51	323.04	318.64	319.21	312.06	313.26	319.28	318.85	316.69	313.68	316.87	316.15	316.7	317.55	317.85
328.94	330.96	324.79	321.51	326.25	318.63	324.13	324.94	327.03	326.91	327.29	324.2	326.2	336.47	325.78	326.69	327.22	326.13	334.08	334.53	330.32	325.8	331.11	329.45	338.15	331.07	325.88	322.49	330.17	327.98	329.92	325.96	323.82	327.64	336.21	328.55	328.77	322.89	329.72	323.01	325.55	334.15	327.51	329.58	324.23	326.32	329.38	327.62	324.42	319.29
309.15	309.76	312.98	316.91	309.04	306.44	317.99	312.86	318.88	306.42	315.38	317.26	317.22	308.29	321.14	313.06	314.17	313.28	312.64	312.8	314.74	311.7	310.12	310.51	320.93	312.61	317.41	313.61	318.82	312	307.14	313.7	314.92	312.47	315.43	318.06	311.09	315.01	312.77	307.86	311.48	309.15	311.74	317.5	305.61	311.5	315.59	314.27	313	305.44
310.12	305.77	312.06	301.74	308.52	311.87	302.56	296.6	299.03	303.02	307.47	307.92	302.77	305.61	300.76	301.85	297.32	306.45	298.01	306.62	308.98	300.03	295.79	312.25	309.12	304.01	303.98	304.61	301.34	307.17	309.31	304.86	314.42	304.86	308.67	301.9	304.27	306.37	302.62	314.48	306.88	307.12	302.17	304.9	299.58	297.52	299.34	303.58	298.54	297.68
323.65	316.28	312.56	312.52	318.59	312.9	308.45	308.51	309.19	307.7	309.71	314.3	314.58	316.01	315.61	310.81	318.02	317.21	302.24	315.89	309.02	305.14	312.63	311.03	314.39	314.42	310.82	309.96	314.06	306.5	313.07	317.92	307.51	314.98	308.7	318.19	314.04	318.07	313.3	305.27	308.74	318.7	318.65	309.62	307.33	312.78	308.37	312.14	310.91	309.89
328.85	324.35	335.68	323.98	325.3	324.57	336.86	329.63	326.19	328.27	321.59	325.25	330.14	318.75	324.14	327.92	327.32	329.18	326.2	330.06	326.7	324.84	332.3	323.78	324.38	329.79	328.23	331.9	330.36	329.08	330.28	329.13	325	321.89	326.96	325.42	319.66	321.81	330.46	328.45	323.62	329.21	335.81	319.66	330.44	326.65	325.68	327.51	321.58	327.42
302.04	309.57	300.13	307.83	291.44	304.23	307.97	299.61	308.55	305.98	299.36	307.24	304.77	304.24	294.48	302.46	307.36	303.36	298.73	305.3	300.59	302.46	311.6	305.03	300.14	301.11	296.78	307.49	304.44	298.31	303.12	308.03	311.88	294.37	298.45	291.97	295.96	294.2	299.06	311.52	306.99	304.4	298.86	304.17	300.19	304.63	307.9	306.13	297.9	300.09
297.4	296.94	306.53	304.69	300.66	296.71	292.75	301.3	301.17	307.87	306.18	305.26	304.55	305.52	306.01	299.65	300.97	301.06	297.13	305.6	299.68	303.25	300.21	294.33	299.21	306.21	296.63	305.6	305.46	304.43	293.94	300.92	297.86	299.43	302.33	311.05	308.53	302.32	301.46	307.98	299.31	294.84	299.21	307.03	305.3	304.36	300.45	302.08	301.17	298.92
289.44	290.85	294.02	300.22	295.94	295.52	289.3	296.7	288.62	293.23	287.67	292.27	294.77	293.37	297.89	297.38	292.94	297.37	294.26	291.97	295.36	291.22	296.76	295.07	305.38	288.61	297.05	292.86	299.1	292.63	293.57	293.44	290.61	293.44	288.17	289.68	290.91	293.42	292.22	292.08	299.6	289.03	284.26	297.22	281.1	293.19	287.2	290.95	291.24	289.77
320.73	313.41	316.96	311.61	309.24	321.69	311.78	314	315.97	310.88	314.85	313.05	322.83	314.62	318.19	311.42	310.76	311	319	320.19	311.11	314.75	321.09	316.18	313.28	316.86	316.72	313.91	309.53	320.13	316.58	311.39	313.84	311.27	315.57	314.54	314.06	312.37	316.05	312.14	313.1	311.94	315.23	318.49	309.7	321.77	310.49	308.09	314.17	318.46
308.69	319.64	312.68	319.44	317.13	314.9	317.39	313.29	318.16	313.82	317.31	318.71	314.56	313.49	306.64	312.56	314.3	311.54	317.39	319.93	315.72	320.32	310.68	310.93	314.87	314.33	314.58	313.39	313.34	312.92	313.92	309.45	315.55	312.3	313.73	312.01	316.46	314.5	315.43	312.81	311.23	316.68	318.56	320.06	312.66	308.7	311.08	314.24	319.25	318.37
306.25	312.42	307.1	312.21	315.54	310.15	307.55	306.23	301.35	303.51	299.82	309.22	310.96	305.24	306.41	303.65	307.44	301.51	305.5	303.4	310.37	303.69	302.63	303.89	303.18	305.03	298.43	306.5	302.25	305.94	298.86	302.79	300.44	309.16	304.16	302.48	300.62	305.94	298.05	308.12	311.6	306.41	300.92	310.26	308.43	305.16	306.5	302.9	304.73	307.26
309.68	313	310.52	312.31	321.59	321.82	311.78	320.6	315.53	312.17	318.42	316.21	321.45	318.34	314.22	317.64	310.14	312.52	311.66	313.34	316.69	318.06	313.61	308.86	318.18	316.51	319.6	314.98	316.98	312.65	313	314.04	316.9	320.88	319.71	318.1	320.13	317.53	316.73	311.43	311.13	319.54	326.32	316.26	316.24	314.87	308.65	322.49	318.57	314.44
298.04	300.41	303.07	305.87	296.56	296.97	304.16	300.2	300.53	305.15	297.05	303.3	299.03	299.42	306.93	304.21	298.37	298.9	298.52	295.31	300.71	295.24	299.45	305.12	293.39	302.12	301.44	298.47	301.32	306.79	301.49	297.76	298.44	309	298.26	304	301.71	299.48	303.37	300.24	301.7	300.01	299.27	305.94	300.49	300.42	298.02	297.3	300.4	305.43
331.88	320.4	335.92	333.82	324.91	329.7	327.57	325.94	330.23	333.1	328.61	335.22	333.03	323.77	330.22	319.37	328.43	328.47	329.82	327.8	330.18	333.14	328.79	326.27	319.82	327.52	326.33	337.47	327.21	330.43	325.41	318.27	329.79	332.35	328.06	333	324.92	327.22	330.11	328.22	323.58	323.87	331.26	327.93	322.75	337.05	330.81	329.81	324.27	331.25
330.63	321.15	329.33	324.7	331.91	332.12	332.75	332.99	336.63	320.52	327.09	329.1	336.46	331.97	322.29	329.98	328.53	325.41	331.06	321.51	336.32	331.46	328.27	332.93	321.81	334.98	334.51	331.38	331.29	323.58	330.34	331.46	329.82	322.53	328.23	333.31	335.4	327.47	332.65	332.77	323.93	325.11	331.55	338.21	328.42	326.15	324.34	327.12	323.25	329.74
313.72	311.07	307.87	309.3	311.88	299.57	311.43	306.9	305.66	307.43	309.54	302.82	308.98	308.83	311.04	310.1	311.39	303.26	306.21	310.72	300.89	302.33	299.85	312.18	306.18	303.4	308.09	304.15	313.65	307.09	307.45	302.46	300.45	306.44	307.44	312.91	303.07	307.25	301.76	303.33	312.11	307.03	311.28	303.75	302.61	310.9	308.7	313.33	305.52	317.83
319.87	320.61	319.05	319.94	317.94	322.67	319.11	315.76	317.33	318.87	319.3	317.29	322.43	319.91	313.96	317.86	319.39	316.46	319.37	317.81	321.36	319.25	321.83	323.74	323.38	320.58	314.13	325.68	320.1	322.11	321.18	321.65	314.95	322.62	325.71	316.65	315.93	317.22	318.02	309.89	315.43	322.3	312.97	313.37	321.73	317.67	320.41	321.66	315.43	310.58
303.43	299.46	305.16	303.61	309.22	310.93	312.41	313.2	306.64	295.56	306.09	306.72	313.24	311.96	312.74	311.21	313.49	309.33	308.99	306.48	315.31	308.45	308.14	309.76	306.42	317.78	311.57	309.9	320.27	311.5	313.02	309.58	306.37	313.68	313.07	310.23	309.68	306.59	307.05	309.34	304.1	306.26	306.82	304.24	307.98	312.73	311.81	302.73	305.47	307.87
306.44	302.92	305.01	302.23	306.12	307.84	307.75	304.33	305.18	303	312.22	299.54	308.57	306.86	307.18	313.8	300.87	308.89	307.13	298.73	300.55	303.94	307.28	304.76	305.91	301.16	304.93	313.66	302.81	310.28	304.23	309.27	305.05	304.99	301.18	296.11	304.31	308.12	302.75	303.5	309.6	307.54	299.84	309.98	304	311.5	300.63	309.37	304.91	309.97
301.55	299.52	307.33	293.6	301.38	293.52	299.3	299.48	296.66	290.37	292.77	298.63	300.85	297.36	292.7	300.97	299.25	293.28	299.49	299.39	306.21	297.71	298.82	302.51	303.17	300.42	300.49	303.33	295.09	304.1	303.2	304.41	298.14	305.41	305.84	298.83	293.23	300.48	300.23	297.55	293.07	296.03	300.57	299.27	302.96	299.3	306.29	300.92	303.42	298.92
316.65	312.43	312.7	319.26	310.52	316.87	313.13	325.99	316.23	310.25	309.84	320.33	313.12	314.9	325.29	318.1	312.48	314.24	314.71	316.27	315.75	319.2	317.36	308.21	316.01	314.87	312.15	319.01	308.06	303.37	314.38	314.94	321.48	314.56	315.33	310.55	313.74	314.77	317.9	313.97	306.87	315.49	313.15	319.75	310.8	318.66	308.22	319.19	309.92	310.09
308.19	315.6	314.51	315.76	315.22	313.5	307.12	313.74	310.51	311.66	311.74	309.82	312.34	307.3	315.86	310.18	310.73	315.19	305.49	320.2	320.85	311.73	313.39	311.7	318.59	317.66	305.32	314.77	312	309.62	315.06	307.76	318.48	308.13	314.66	309.23	314.46	310.52	313.02	324.1	317.57	315.83	304.75	316.64	309.87	317.55	315.23	313.63	312.84	314.67
310.45	315.01	320.93	317.78	314.58	323.49	316.98	308.22	315.78	311.36	320.15	308.85	309.99	306.34	317.11	316.09	311.9	307.32	316.47	318.75	312.12	311.43	317.15	315.53	308.46	315.83	311.3	321.38	312.24	320.06	313.9	320.01	320.18	312.71	313.93	312.99	317.19	309.75	313.37	309.54	314.48	316.13	316.08	306.54	318.57	316.33	322.59	319.41	317.71	310.05
321.67	313.21	321.36	318.57	318.05	321.32	317.04	326.35	324.02	315.5	313.54	323.35	312.6	317.53	323.26	319.49	318.46	313.05	320.52	316.83	321.01	316.24	317.13	315.08	320.11	328.25	315.58	317.13	323.51	315.47	316.1	318.59	311.16	319.93	317.46	320.15	317.25	319.58	317.64	311.43	325.02	315.75	324.8	318.16	318.79	323.13	316.26	331.73	314.92	326.1
329.2	330.5	330.08	331.4	332.39	336.4	327.62	329.59	324.67	331.22	331.84	328.88	330.69	329.77	327.88	321.85	333.44	326.41	332.77	330.9	326.56	322.91	329.33	331.78	330.92	329.95	329.1	323.36	327.64	329.55	322.11	328.42	336.23	328.06	335.99	331.08	340.38	321.61	332.55	336.88	332.97	332.92	329.56	328.72	324.11	323.4	343.66	331.75	330.06	332.46
305.28	317.07	312.13	312.9	318.11	310.31	308.86	308.16	319.39	314.83	306.41	309.84	314.07	308.86	315.88	318.69	310.7	311.14	310.76	310.71	323.32	308.98	320.15	306.92	303.16	312.69	315.38	316.69	312.62	314.57	306.55	314.27	321.01	317.8	308.85	310.11	309.2	306.37	309.78	316.31	309.6	315.81	315.25	316.9	312.98	309.8	313.59	313.76	312.94	314.46
328.95	326.02	326.8	333.65	332.3	319.4	329.62	320.3	321.87	324.51	329.34	330.66	332.28	322.52	329.73	330.55	327.74	329.3	328.95	330.44	322.26	328.43	333.37	328.55	336.11	330.15	329.54	322.57	324.41	329.07	327.55	331.37	331.22	327.46	327.05	326.99	329.85	326.47	331.51	332.14	322.92	329.35	326.15	330.4	325.24	323.91	331.92	326.82	328.08	322.48
314.25	314.77	319.77	310.21	307.49	314.52	305.05	311.95	313.7	311.25	307.58	315.03	313.85	307.44	311.92	309.33	310.39	309.05	305.94	317.21	318.4	304.36	309.47	313.63	309.22	307.21	313.75	311.58	310.14	311.17	313.05	321.11	310.65	309.17	308.29	314.18	312.69	308.97	316.59	314.1	316.22	311.13	312.39	308.88	314.72	311.15	310.11	309.91	313.73	313.73
310.02	320.81	314.43	315.33	314.46	310.55	311.34	316.89	315.56	307.15	313.92	312.4	311.96	312.6	313.44	313.63	316.51	311.67	318.61	311.91	313.52	309.75	306.94	315.63	310.85	308.28	313.05	312.48	312.38	313.68	314.76	312.08	310.7	308.08	321.28	306.81	312.17	314.66	314.83	318.36	312.8	317.07	313.94	313.98	308.92	306.24	310.89	308.15	306.14	305.38
307.17	309.99	308.71	311.78	310.17	306.61	304.98	311.68	295.92	308.79	306.06	310.66	304.93	307.82	307.85	310.51	308.68	306.68	302.02	304.23	301.66	302.98	304.66	307.7	313.26	306.17	305.78	310.28	303.98	310.36	309.84	306.44	310.55	309.15	303.93	305.7	302.86	302.33	303.62	307.59	300.95	314.32	299.86	304.06	310.29	307.18	306.66	304.89	307	307.42
320.89	322.6	319.89	317.49	320.68	320.72	314.56	320.14	319.16	319.37	316.04	327.96	317.06	312.55	316.08	320.25	317.84	319.77	324.73	323.12	320.6	319.81	320.19	318.58	320.86	313.85	322.92	314.02	315.32	326.14	318.56	323.46	313.51	317.78	318	323.29	319.71	318.66	323.25	312.48	323.38	319.81	323.81	322.45	319.6	321.55	316.16	325.65	322.13	315.69
318.79	315.94	311.22	319.12	315.48	315.17	324.8	317.9	320.21	326.11	322.98	318.56	311.89	316.37	314.37	321.66	324.29	318.04	315.96	313.53	324.5	323.66	313.87	320.29	323.08	316.78	317.98	315.16	317.75	320.23	318.51	319.1	315.62	317.33	323.93	324.44	316.15	324.81	316.83	317.84	314.89	326.58	317.13	320.8	319.98	310.38	317.72	317.8	319.08	328.84
318.22	322.78	319.48	312.83	312.21	310.5	322.68	321.41	311.99	318.44	325.98	316.71	313.31	323.84	317.8	313.33	316.15	318.16	318.15	319.52	321.9	319.31	311.38	321.26	313.38	323.14	319.8	318.81	318.19	316.17	316.75	321.79	315.82	322.15	315.53	322.37	322	321.53	323.3	320.03	306.33	314.47	320.07	309.59	317.13	317.46	328.75	309.5	329.68	313.74
305.94	308.52	311.16	306.32	303.93	314.45	316.1	308.5	305.78	313.2	309	305.86	310.21	313.6	307.06	314.75	306.21	306.55	312.73	314.16	312.47	310.92	311.35	311.6	313.03	308.45	300.64	305.85	304.49	312.45	314.3	312.74	302.63	306.09	310.14	305.69	308.08	308.12	308.75	320.95	313.69	314.5	311.81	312.33	315.83	312.96	306.44	307.85	310.42	313.85
318.49	317.85	321.76	315.9	316.86	312.72	314.36	312.46	327.81	315.85	318.39	315.32	320.45	326.47	317.47	317.98	324.73	319.85	321.68	314.99	317.5	318.4	318.72	309.75	327.9	318.89	316.47	315.87	317.37	320.52	311.19	324.31	317.79	320.27	316.78	324.83	320.71	318.36	317.16	318.02	323.95	319.67	321.51	316.5	319.65	313.58	317.22	317.48	320.87	319.25
316.07	315.16	306.03	312.68	323.38	310	312.3	314.08	310.28	315.4	309.51	313.04	322.07	305.61	314.49	308.77	309.99	313.97	312.11	306.72	319.11	309.05	310.3	320.43	312.52	316.47	313.76	311.35	312.49	317.35	307.88	312.6	312.35	316.9	311.6	320.95	316.46	309.47	319.7	311.2	313.2	315.84	314.04	316.02	316.22	315.54	312.73	314.02	312.81	314.04
320.71	315.38	317.45	314.65	305.82	312.42	312.01	316.57	306.78	314.62	308.5	318.97	309.5	312.82	314.62	314.62	314.68	311.64	315.58	307.8	307.93	318.09	320.11	316.24	314.33	314.08	314.08	317.35	309.24	313.05	314.48	319.18	317.16	311.35	316.51	314.04	313.07	309.97	311.13	314.61	316.94	316.85	311.43	311.26	314.56	312.03	310.97	316.5	316.29	309.7
307.63	297.79	302.43	297.47	303.94	302.18	304.12	302.18	290.76	300.55	303.92	301.84	297.14	303.72	296.89	299.92	298.69	304.13	309.1	309.76	293.36	300.71	305.76	300.66	303.72	297.82	304.08	304.47	301.83	304.44	301.04	294.74	302.94	303.58	300.13	306.62	299.07	301.96	298.58	294.87	298.91	302.32	297.39	303.85	302.42	300.59	297.87	309.58	298.56	302
325.35	315.15	320.29	317.75	320.25	325.37	323.12	322.87	316.12	323.82	313.54	323.28	315.08	310.58	317.07	311.08	315.94	321.1	320.85	317.4	318.21	320.2	305.65	321.02	323.32	314.27	319.71	321.47	315.02	318.24	314.57	313.61	314.14	315.23	320.51	320.76	313.96	321.35	327.73	315.84	315.33	318.93	310.78	315.69	319.18	312.68	316.96	320.11	316.99	319.85
300.66	302.95	301.02	296.98	298.12	304.3	299	301.81	300.8	302.01	303.55	301.02	303.34	307.96	303.25	304.02	305.44	300.28	299.89	294.28	296.82	298.25	301.65	308.31	306.3	301.36	303.54	302.95	298.27	299.44	298.4	301.31	297.17	301.63	305.86	304.28	297.45	294.94	304.01	309.14	297.01	302.87	299.85	302.14	300.28	303.06	305.9	302.26	302.74	301.1
302.46	302.47	308.9	311.11	304.04	308.33	301.67	301.25	301.85	307.97	306.92	298.98	297.39	302.62	304.55	297.47	302.18	302.88	309.27	299.14	306.52	308.49	299.03	309.38	307.08	305.36	302.16	308.31	303.41	303.84	303.66	304.51	300.76	300.78	304.2	301.28	302.3	315.95	304.99	300.78	302.27	312.92	304.07	305.17	305.42	296.91	302.91	305.44	304.76	303.67
295.31	293.96	290.99	291.43	295.44	297.09	295.89	296.7	293.71	296.14	294.13	296.1	296.46	304.54	304.06	292.66	294.37	293.88	291.5	292.73	296.28	295.22	294.42	288.62	298.78	292.28	299.78	293.23	290.61	299.07	294.21	303.28	292.18	299.05	298.25	298.28	290.9	296.24	293.5	291.89	305.88	295.33	292.11	293.28	298.47	297.9	298.29	290.96	296.26	298.31
317	328.9	321.45	319.96	321.84	313.78	322.45	320.41	318.96	316.76	322.07	323.93	324.98	318.74	314.09	315.2	319.69	314.17	318.16	314.11	324.99	317.12	318.29	317.95	323.89	321.43	327.43	326.48	320.47	332.62	322.84	317.9	328.35	323.81	324.02	316.14	311.73	317.31	318.79	318.7	315.25	322.48	318.17	321.65	322.11	317.36	323.09	317.92	318.29	321.77
311.81	310.99	307.34	303.69	302.52	308.45	295.29	305.92	306.5	306.96	306.76	303.26	306.19	306.77	305.65	312.25	300.22	308.78	301.19	307.48	305.94	311.24	311.96	304.77	303.12	306.91	308.06	303.85	302.65	308.81	302.88	315.71	308.03	316.36	295.92	306.12	308.47	310.82	302.15	303.14	301.53	306.89	301	308.77	308.69	304.46	305.94	310.42	311.68	307.24
300.82	296.82	301.25	308.47	301.62	301.43	306.05	306.63	310.46	298.7	306.85	304.02	301.14	312.16	305.13	302.74	312.26	306.22	303.91	304.31	311.38	303.58	307.89	303.94	306.51	301.18	303.95	303.89	299.11	302.56	299.8	308.64	302.89	308.78	311.09	304.57	305.61	303.21	303.82	308.2	311.2	305.06	308.72	301.25	308.89	302.14	307.04	312.41	311.95	314.07
311.53	303.69	297.47	308.79	304.54	297.21	298.63	311.7	305.79	310.65	307.83	303.1	304.56	300.11	296.67	298.58	301.57	297.64	308.59	299.79	298.85	296.33	308.64	302.62	298.15	302.19	301.57	308.1	306.35	302.93	299.04	301.57	300.86	296.41	296.97	301.8	304.72	302.03	297	308.72	301.94	302.13	309.75	308.37	301.7	301.62	305.46	305.12	302.92	296.02
320.06	313.56	309.07	309.17	310.91	312.2	313.48	314.74	314.62	312.61	316.99	312.22	312.54	313.05	312.04	309.32	318.42	317.55	312.61	314.53	318.91	315.43	316.32	315.8	314.59	310.47	307.77	313.72	312.51	312.47	311.79	318.43	312.04	308.23	310.87	313.04	314.26	320.78	314	318.89	310.91	314.87	319.32	314.1	312.96	316.1	312.88	315.26	313.99	313.07
301.93	300.83	302.74	299.15	299.07	301.83	304.6	306.34	305.95	304.19	297.38	303.94	309.76	305.9	305.04	303.12	310.46	304.63	303.08	301.1	298.2	305.53	301.86	304.92	300.26	308.64	302.45	302.76	301.16	305.97	302.45	303.05	302.61	302.24	305.7	299.02	310.26	304.12	298.2	305.36	299.67	307.81	294.42	306.53	303.01	301.65	299.91	300.08	299.9	307.67
299.12	299.24	300.09	307.2	299.71	301.04	297.69	302.43	295.67	298.07	297.58	299.88	299.56	298.92	295.42	299.26	301.15	300.24	299.63	294.49	305.58	298.81	301.09	307.5	305.16	300.23	287.87	302.7	304.82	303.34	302.6	299.46	297.02	294.31	305.87	293.2	308.94	300.9	308.05	301.77	294.05	300.61	302.77	299.99	298.64	292.8	306.65	297.53	303.52	299.7
[truncated: 150 more columns]
