# Supplementary material for: Genetic dissection of main and epistatic effects of QTL based on augmented triple test cross design
Source: PLoS One. 2017 Dec 14;12(12):e0189054. doi: 10.1371/journal.pone.0189054 (PMC5730204; doi:10.1371/journal.pone.0189054)
Supplement: S9 Supporting Information — (ZIP) [file pone.0189054.s009.zip › z5_550_0.5_10.csv]

317.76	319.54	317.32	318.01	314.83	317.88	318.66	320.86	315.89	318.09	317.29	313.97	317.09	316.85	317	316.11	314.01	317.92	318.56	318.61	316.74	317.13	314.56	315.9	316.77	316.24	315.75	316.73	317.41	319.94	315.56	316.97	317.77	316.8	318.47	318.53	317.18	316.15	316.43	316.45	317.19	315.3	315.05	318.27	316.28	318.33	319.66	316.83	316.17	317.07
292.24	294.43	295.2	292.07	293.57	292.99	294.19	295.6	292.3	292.26	295.66	293.19	296.03	295.45	292.49	293.54	296.01	293.32	293.33	292.03	293.48	294.95	295.31	294.05	293.6	295	297.02	292.29	293.99	295.33	293.46	295.49	294.38	295.52	295.35	294.82	294.5	293.75	292.42	292.57	294.99	293.57	294.85	295.3	296.67	291.88	294.57	293.38	296.07	293.59
304.22	303.01	301.12	305.63	303.33	304.65	303.92	302.55	303.34	303.39	305.64	303.47	303.71	303.52	304.35	305.28	303.15	303.12	302.1	303.28	302.86	303.92	303.52	302.48	304.08	299.62	303.09	302.35	302.22	303.91	302.63	303.3	304.18	301.55	305.78	302.24	303.49	302.46	301.82	303.55	303.74	303.36	303.16	300.78	303.67	302.12	302.2	302.78	302.7	304.84
314.31	313.65	314.25	312.88	314.9	312.98	313.46	314.04	313.27	314.75	315.56	314.74	312.54	315.53	312.62	311.99	312.56	312.77	312.85	314.02	310.94	312.51	313.71	313.14	311.36	312.49	313.4	314.74	316.28	313.32	314.27	312.61	310.28	313.45	315.34	311.7	311.97	314.34	313.37	310.17	312.31	314.17	314.03	312.84	311.35	312.73	314.86	312.65	313.35	312.54
313.13	315.76	314.66	312.3	314.59	315.88	313.92	314.38	315.19	314.83	314.93	313.25	314.76	313.64	317.39	315.21	314.41	313.84	315.19	313.96	315.02	315.39	315.45	317.11	315.58	314.84	315.18	315.66	316.04	312.36	314.43	313.62	315.14	315.53	314.4	314.47	315.67	316.89	316.07	316.36	310.51	315.3	314.2	318.44	313.32	313.04	315.49	314.47	312.05	317.47
295.11	293.67	295.36	296.77	291.28	296.96	296.14	296.94	295.7	293.39	296.88	294.68	294.49	296.03	294.07	296.01	294.41	294.92	294.11	295.55	295.1	294.9	292.26	294.31	294.03	292.22	292.72	294.63	294.78	293.68	294.45	296.75	294.68	294.5	296.16	293.85	293.23	295.54	291.4	294.52	295.8	296.07	296.27	295.2	295.73	295.31	296.06	293.97	295.39	296.17
327.68	327.92	326.31	327.55	328.74	329.54	330.48	327.86	328.42	325.72	324.9	326.56	327.43	326.17	327.31	326.78	328.18	327.11	326.69	326.27	326.91	328.47	327.85	327.81	327.35	326.77	327.29	326.6	328.36	328.4	327.07	329.57	329.22	330.78	328.21	328.63	325.93	329.41	326.79	327.29	328.07	326.86	326.15	327.8	326.61	327.7	327.49	326.56	326.68	328.88
314.51	316.93	315.72	315	315.61	319.18	314.42	315.14	315.03	317.65	314.26	317.48	318.22	314.41	315.83	316.86	318.28	314.77	317.59	314.97	314.51	318	315.44	318.43	314.88	316.93	314.38	316.06	316.62	315.9	314.38	311.97	315.88	317.6	315.34	315.98	317.03	317.21	315.1	315.34	313.39	315.16	315.92	313.69	314.98	315.3	315.01	314.25	314.62	314.94
323.38	324.96	324.01	324.59	322.87	327.82	326.18	326.16	325.36	324.29	326.65	327.37	327.08	324.78	326.43	323.84	325.05	323.19	323.43	325.27	322.74	328.24	326.24	323.26	325.37	328.16	325.47	330.07	327.69	327.03	325.02	324.26	324.45	327.9	323.26	326.68	326.18	324.97	324.13	329.76	324.34	322.66	324.07	327.71	327	324.71	325.2	325.87	325.63	325.48
303.09	301.84	302.18	302.07	298.61	299.83	301.41	303.6	302.54	300.42	302.24	302.42	304.14	300.21	303.9	300.28	301.49	304.4	303.56	302.74	302.47	302.58	305.34	305	302.23	302.66	301.94	301.05	302.85	302.21	300.58	303.67	301.24	301.39	300.69	303.54	301.67	304.85	300.99	301.7	303.95	302.84	303.17	305.95	303.09	304.12	304.03	305.24	303.74	304.32
301.55	302.62	305.17	301.61	306.72	302.78	303.77	301.53	305.56	304.82	301.32	304.04	303.41	302.18	302.09	300.63	305.12	303.72	302.46	302.9	301.99	304.11	300.55	302.53	301.94	303.55	302.21	301.27	302.86	299.95	302.95	303.98	302.64	304.16	303.37	304.37	304.53	303.51	302.73	302.63	303.09	303.23	305.24	300.57	302.46	304.06	300.34	302.8	304.18	303.74
303.83	303.77	304.63	303.1	301.58	301.8	304.08	302.91	302.31	301.16	304.04	304.69	304.39	303.74	304.13	303.91	303.05	303.68	303.75	303.01	302.03	304.39	305.65	303.05	302.69	305.68	305.62	302.76	305.14	302.03	300.91	301.38	301.53	302.99	304.38	303.66	303.68	305.52	303	304.94	302.91	301.71	304.16	304.99	305.56	303.05	305.07	300.07	303.71	302.52
311	312.8	312.5	310.12	310.16	312.74	312.37	311.42	309.91	310.54	310.72	309.78	312.34	311.26	313.39	314.11	312.72	313.76	309.36	313.16	313.01	311.51	311.33	312.53	310.35	310.93	309.67	311.34	311.13	311.56	310.53	311.55	309.38	309.41	311.1	312.24	311.14	311.76	310.84	309.87	310.23	312.16	311.19	315.11	310.77	311.21	314.18	313.11	310.41	312.44
309.08	309.55	309.98	309.93	308.92	310.47	310.17	311.68	306.56	310.88	309.63	307.04	309.58	311.17	309.32	311.43	313.38	313.04	307.98	309.79	309.83	310.53	307.24	312.43	311.95	308.62	307.46	310.25	308.54	310.47	309.33	309.39	309.36	309.1	305.95	310.71	310.44	309.5	310.52	309.8	310.5	311.65	309.41	310.84	311.02	307.4	308.8	307.58	309.19	310.3
318.25	318.81	318.86	315.85	319.53	320.34	318.05	318.85	316.71	319.52	318.2	316.41	317.85	319.7	319.62	319.62	318.9	320.23	318.8	318.58	318.95	318.52	319.83	319.96	320.12	316.89	319.76	317.57	319.21	315.77	321.17	317.67	319.11	318.2	319.43	318.42	319.76	318.83	318.11	317.05	320.45	319.37	317.58	319.31	319.18	320.26	316.9	321.01	320.3	319.68
310.36	309.17	309.88	308.77	312.35	312.08	311.31	311.97	310.19	310.3	309.75	313.32	312.62	310.63	311.24	309.65	310.93	311.75	310.14	310.54	307.23	312.09	312.89	310.13	310.03	309.86	311.3	307.73	310.71	311.45	311.85	310.85	311.43	312.53	311.94	309.23	311.66	311.16	308.99	309.93	310.59	308.53	309.03	308.91	311.72	310.74	312.81	310.88	311.46	309.4
306.14	305.44	306.52	305.19	304.38	303.6	304.3	307.63	306.48	304.22	303.54	306.88	306.59	307.58	305.24	305.7	303.41	303.66	306.92	304.74	304.36	304.48	303.9	304.38	304.64	302.88	306.04	306.54	305.11	304.58	304.66	305.89	304.24	306.36	305.34	305.44	304.42	302.45	306.35	304.34	303.42	305.74	306.04	304.23	304.57	305.4	305.48	305.55	304.23	306.53
304.24	304.24	303.88	303.55	303.3	304.1	302.99	303.81	301.07	301.61	304.5	303.32	302.71	305.31	302.57	303.54	302.7	302.68	302.26	303.51	304.57	305.83	303.36	305.43	304.44	303	304.07	304.84	305.76	304.12	302.66	303.49	303.74	303.72	304.65	301.24	304.39	302.31	300.76	304.78	305.51	301.15	303.85	301.96	300.12	306.14	305.19	304.39	302.66	303.15
305.29	305.6	305.41	305.27	303.18	304.22	302.89	305.53	306.58	304.02	304.09	304.09	305.56	303.85	302.49	303.69	303.77	301.93	303.53	300.27	303.93	301.46	305.23	304.98	304.69	305.51	305.53	303.64	303.12	307.08	302.85	304.9	304.01	304.33	300.52	304.59	304.73	304.29	307.61	307.3	304.67	304.94	307.22	304.06	304.9	301.75	304.56	304.21	304.66	302.81
316.31	317.99	318.59	314.92	317.23	318.2	315.88	318.34	315.39	316.68	317.98	316.36	319.45	316.38	318.8	318.5	317.44	317.45	319.4	316.46	317.52	320.27	316.42	317.11	320.52	314.07	316.83	317.02	318.17	317.65	316.25	319.23	318.44	318.8	317.49	316.16	318.66	318.07	318.06	316.68	316.78	317.8	317.52	317.52	317.24	316.23	317.46	316.62	317.43	316.25
302.88	303.41	304.61	303.25	301.33	306.53	305.94	305.2	305.58	302.23	304.74	305.08	303.35	305.27	304.37	303.6	302.63	305.16	304.3	302.26	305.02	304.97	302.97	305.32	304.2	303.87	302.15	302.08	302.87	303.04	304.97	304.8	305.82	302.82	305.32	302.4	304.08	306.64	305.61	301.82	306.83	303.13	302.33	303.84	306.65	304.25	304.1	302.48	306.81	303.41
308.38	309.48	308.94	311.21	309.65	311.05	308.59	309.35	309.52	310.51	310.22	308.59	308.83	309.88	310.86	310.94	311.99	311.7	310.24	308.81	308.99	307.69	310.82	310.12	307.72	308.88	308.79	309.43	308.34	308.9	310.35	310.05	308.48	310.57	311.16	309.96	307.19	310.37	309.56	311.54	310.18	309.02	310.34	308.51	312.67	310.16	308.83	312.24	310.66	306.82
317.04	313.9	313.64	314.72	314.62	313.3	316.42	311.82	315.69	316.38	312.89	316.79	316.92	314.45	315.38	315.09	317.01	313.02	312.57	314.96	319.02	313.87	314.35	314.25	314.55	314.62	315.03	314.65	312.25	314.76	315.88	311.22	316.77	312.31	316.56	317.19	315.55	312.92	315.25	316.16	312.97	314.8	315.12	316.99	316.15	314.43	317.04	314.17	316.53	315.52
302.39	305.59	302.17	303.19	305.35	302	301.7	306.23	302.1	304.87	302.28	301.86	303.99	305.24	306.26	304.45	302.34	304.47	304.94	303.79	302.87	304.59	305.44	302.82	303.49	303.35	302.3	303.65	304.7	300.9	305.89	302.58	303.98	303.69	302.24	302.54	303.46	304.86	305.66	301.46	302.52	302.33	304.21	302.58	302.36	305.12	302.35	300.34	302.4	304.4
326.59	327.1	325.74	327.86	329.1	325.58	328.72	327.1	331.99	327.33	329.2	328.42	328.96	326.9	324.67	326.91	326.88	327.66	326.94	330.27	325.76	328.05	327.02	327.03	325.68	327.14	326.44	326.04	327.92	327.88	325.71	327.67	327.48	330.36	327.34	326	328.85	325.86	329.07	326.97	326.67	328.08	325.35	326.12	326.75	327.59	329.17	326.17	328.06	330.37
312.33	312.69	310.16	311.27	313.47	313.87	311.97	310.48	314.95	312.47	312.97	311.82	313.13	310.61	312.07	310.66	313.61	311.66	312.43	312.37	313.66	314.23	311.94	314.64	311.92	314.07	310.12	309.03	313.02	311.98	311.52	314.44	311.16	312.26	313.27	310.89	314.24	311.29	311.72	312.36	313.48	314.17	312.09	312.12	311.97	311.93	312.7	311.78	310.64	312.95
303.34	302.81	304.59	303.29	304.11	303.86	304.13	302.23	302.88	302.73	304.65	302.76	303.02	304.34	304.24	300.35	301.12	304.19	303.68	303.1	305.02	304.53	300.59	301.49	301.89	302.1	302.01	303.68	304.49	305.72	304.98	302.19	301.1	303.22	304.1	303.76	304.53	304.17	303	304.64	305.46	303.43	301.42	302.33	305.28	302.11	305.34	303.26	305.07	303.05
302.67	300.91	301.48	302.11	301.49	302	302.85	300.75	301.92	301.16	302.28	300.8	302.25	301.28	304.3	303.64	301.56	304.86	303.29	302.06	301.44	300.95	304.9	304.95	301.65	302.88	301.5	300.82	303.76	300.58	301.78	305.08	299.81	302.87	302.46	300.31	301.11	304.47	302.26	302.88	299.51	303.33	301.29	301.52	302.51	302.3	302.66	300.69	302.66	301.11
325.31	328	326.06	326.5	325.97	327.69	327.66	327.59	330.21	327.79	325.59	323.97	327.18	329.39	327.63	327.97	327.89	325.19	330.55	324.9	328	325.95	324.35	323.98	329.19	327.67	324.92	325.75	326.51	324.58	327.46	323.4	322.14	325.23	326.59	326.42	327.05	327.21	329.67	326.56	324.22	325.07	325.88	327.36	327.13	325.43	327.82	326.96	327.59	326.13
310.88	312.02	310.33	308.37	307.8	311.46	309.17	308.73	308.34	310.2	310.22	307.59	309.01	307.83	306.7	308.86	307.14	307.95	309.3	308.28	307.93	308.35	310.52	310.14	307.5	308.92	309.02	309.37	311.56	307	310.58	306.66	306.94	308.37	308.44	308.88	309.96	307.94	307.5	309.29	309.34	308.24	308.07	307.48	308.87	308.71	307.91	308.49	308.66	309.39
293.99	294.03	293.67	293.52	294.24	294.23	295.42	292.53	293.21	296.01	294.29	293.19	295.57	293.51	294.65	294.31	292.3	293.77	292.96	294.59	295	292.44	294.01	292.89	294.14	295.36	295.45	294.09	295.78	294.27	292.67	293.92	293.85	294.54	294.71	294.26	293.6	295.63	293.48	295.57	294.48	294.85	294.5	295.94	294.15	292.63	293.42	294.75	295	294.4
312.44	313.01	311.28	311.11	314.36	312.48	314.54	312.23	313.15	311.95	315.06	313.6	314.07	310.58	312.14	313.21	314.29	311.05	312.63	313.81	313.83	314.14	313.72	313.33	315.98	310.34	312.67	315.17	315.38	313.85	312.43	313.07	312.96	312.78	312.38	313.06	312.35	312.64	312.23	312.87	313.87	312.85	313.21	313.48	312.45	314.97	313.52	314.61	312.82	315.25
295.85	292.92	295.02	294.49	294.24	297.01	295.52	293.59	295.56	294.5	295.71	293.84	296	296.61	293.7	294.71	293.57	295.33	295.22	294.16	294.71	295.55	295.47	298.4	297.11	295.14	296.26	299.85	293.21	293.81	293.27	294.41	295.67	295.89	293.61	293.95	296.65	294.9	293	296.29	294.85	295.92	294.01	296.75	294.05	292.52	295.86	294.78	295.18	295.14
301.55	302.67	301.76	305.61	302.51	304.56	302.49	302.31	298.35	303.27	302.33	305.3	303.12	301.53	303.89	301.41	302	303.89	301.92	300.4	301.95	303.6	303.62	301.88	304.88	300.23	303.29	301.06	301.71	301.6	303	302.97	303.35	304.29	300.73	303.32	304.79	302.69	303.46	303.16	300.54	301.52	303.19	303.19	302.55	301.87	302.15	300.92	302.37	304.96
320.85	318.99	318.46	318.2	319.61	316.75	318.59	319.18	316.89	320.14	318.51	318.57	319.6	319.35	319.34	320.1	320.5	320.11	321.34	316.54	317.89	321.73	318.6	321.41	318.38	321.27	320.21	316.57	317.62	320.33	316.87	318.97	318.91	316.94	319.79	319.99	319.98	319.01	318.87	316.71	318.27	318.06	320.45	319.66	317.96	319.06	320.03	321.21	317.4	317.88
310.09	310.03	309.05	310.02	310.56	309.05	307.43	311.21	309.31	311.44	309.54	312.91	309.61	309.24	312.13	309.4	309.17	312.06	309.46	309.05	312.25	311.01	310.85	309.55	309.44	312.02	311.82	310.56	308.91	308.79	311.68	310.43	312.39	310.89	313.95	311.33	308.58	309.45	311.04	309.02	310.71	309.83	308.78	308.94	308.7	308.74	309.81	311.06	312.55	311.07
300.46	303.39	300.59	303.93	302.76	302.72	302.33	300.89	302.22	302.08	301.46	303.13	300.14	303.19	303.52	301.83	302.24	303.27	303.02	304.46	304.02	305.99	302.95	302.26	301.23	303.24	303.67	301.96	303.68	304.17	303.16	303.23	304.15	305.87	303.76	305.97	302.02	302.05	300.58	303.41	303.52	302.87	302.6	303.08	304.83	301.97	299.71	301.14	302.8	304.18
314.72	315.52	312	315.96	313.94	314.41	313.91	317.52	315.16	315.66	316.16	316.61	314.62	313.96	315.96	314.39	315.46	316.11	314.52	317.64	314.85	315.08	314.56	314.98	315.81	314.89	313.85	315.54	314.83	313.61	313.78	313.84	314.06	315.78	314.51	314.22	315.1	316.59	314.81	312.21	316.02	315.51	313.18	316.44	315.92	315.07	314.58	315.64	313	314.11
303.27	307.24	301.77	304.7	302.85	304.54	300.99	303.75	303.19	303.98	302.73	302.87	301.85	302.84	303.21	304.48	302.53	304.45	304.08	304.59	306.05	301.72	302.87	305.8	303.32	303.34	304.38	302.74	303.81	304.51	303.05	303.72	303.66	301.2	301.65	302.09	302.92	303.1	303.02	301.42	304.39	302.78	302.16	301.86	303.14	305.47	304.99	303.36	302.69	303.35
307.05	305.53	305.03	306.65	306.37	303.58	305.85	305.68	306.47	304.63	304.62	306.09	307.26	305.72	305.37	307.14	306.21	304.47	305.97	307.4	307.27	303.63	306.47	302.79	305.91	303.81	301.83	305.29	304.95	307.2	303.8	303.63	306.08	306.94	304.6	303.45	305.78	307.69	304.27	305.81	306.01	304.63	308.93	307.12	306.37	304.04	305.67	305.9	306.22	305.46
295.63	296.72	294.33	293.98	292.4	295.38	293.56	293.7	296.32	295.03	295.96	295.42	295.28	294.14	296.59	293.99	296.23	294.47	296.36	295.78	294.34	291.76	292.62	293.91	295.4	297.5	297.39	292.89	294.06	297.25	294.55	297.28	292.94	293.91	299.67	293.57	296.77	294.84	297.38	295.02	294.77	294.45	293.82	296.25	293.57	293.79	296.11	295.79	296.5	294.37
294.37	296.52	295.29	293.47	296.1	292.65	294.91	294.34	294.71	295.62	296.08	295.1	295.14	297.62	297.3	293.91	296.27	294.36	297.76	295.64	295.67	298.99	293.81	294.9	294.44	294.66	292.92	294.88	294.21	293.82	294	293.25	295.23	296.66	293.85	294.45	293.47	296.41	293.3	293.28	295.41	292.33	293.71	293.68	295.33	295.88	296.56	294.33	293.68	293.11
316.02	313.29	313.26	315.36	316.28	316.9	314.11	316.72	314.92	319.62	314.48	313.65	316.87	317.23	316.19	314.88	312.16	315.25	315.05	315.22	315.31	318.15	316.47	316.36	316.51	314.08	316.16	316.61	318.43	314.31	317.71	315.16	315.29	314.25	316.64	315.72	315.05	316.77	312.93	316.98	318.21	318.25	315.33	317.32	315.64	313.46	314.23	318.17	316.15	317.53
315.44	315.02	315.92	314.65	313.15	314.18	314.42	314.37	312.06	317.09	313.01	315.46	315.08	315.35	314.09	316.55	312.09	312.49	316.44	314.96	314.42	315.14	316.84	316.94	314.29	314.06	316.14	315.61	316.98	314.33	316.75	316.53	315.33	315.39	317.24	315.13	315.33	314.22	316.29	313.84	316.11	312.85	314.74	316.33	313.64	313.94	315.73	314.47	313.87	312.42
315.9	316.67	317.4	319.82	317.72	317.94	319.1	314.02	316.93	318.39	317.64	315.72	318.78	317.1	318.38	319.82	315.98	317.19	316.18	318.05	318.38	318.22	317.09	314.29	318.7	315.57	317.1	314.72	317	318.42	312.99	316.32	319.91	316.28	316.78	316	315.82	318.75	317.8	315.27	314.94	319.93	316.53	317.24	316.5	318.57	317.39	318.19	320.68	316.79
300.51	301.55	301.81	298.6	299.54	299.57	301.18	300.72	303.06	298.5	302.43	300.66	302.14	297.94	301.16	300.24	297.61	299.03	297.99	298.67	300.78	299.06	300.6	301.73	298.94	298.49	298.9	297.99	299.06	299.39	301.27	297.93	298.17	298.99	300.71	301.09	299.94	300.53	300.76	299.74	302.27	300.11	299.77	300.06	298.26	300.81	300.57	299.13	301.3	299.66
315.99	318.58	319.67	316.04	317.6	319.7	318.37	317.51	317.43	318.87	318.77	318.96	317.85	319.37	319.4	316.05	320.57	316.66	318.4	316.87	318.93	315.63	319.1	316.48	317.61	317.7	318.52	316.33	318.94	316.52	317.82	317.71	318.02	317.72	317.63	318.72	317.3	318.22	319.03	318.67	318.78	318.91	316.71	320.07	318.95	317.15	318.85	316.45	317.22	317.16
304.59	306.5	307.06	306.02	303.15	304.75	305.91	306.2	303.66	304.25	304.5	302.92	306.15	304	304.56	306.71	306.18	305.2	305.26	306.03	303.49	306.82	306.04	306.03	306.68	303.66	304.79	302.7	306.33	305.07	306.33	304.53	307.93	306.64	303.64	303.43	304.54	307.56	305.6	307.07	306.64	309.16	306.66	302.63	302.91	305.98	302.58	303.12	306.21	303.89
316.96	316.11	317.97	316.2	318.01	314	316.98	316.43	315.83	317.15	316.7	318.13	315.87	316.15	316.41	317.49	318.68	318.5	316.57	318.15	318.24	315.76	317.71	316.52	314.41	317.42	316.34	316.54	316.16	317.99	316.88	316.05	316.09	316.71	315.63	316.14	319.39	315.87	316.92	316.78	317.16	316.39	316.89	315.96	318.51	315.57	316.19	315.91	316.41	317.97
313.27	312.54	312.87	315.69	314.09	312.89	314.48	311.89	316.89	314.44	315	314.92	314.69	315.27	315.4	317.33	315.03	314.05	316.99	315.02	313.76	316.89	317.31	315.2	315.5	317.01	314.56	313.48	313.62	315.57	313.88	315.48	313.73	314.67	317.18	314.32	314.84	316.46	315	316.41	315.74	314.89	314.13	314.26	314.66	313.44	313.77	315.66	316.77	313.86
307.5	307.3	307.37	310.82	307.61	305.82	309.44	306.57	307	309.76	305.83	307.55	309.29	307.53	307.26	305.53	304.67	306.93	307.48	306.12	306.53	307.28	305.22	309.24	307.92	307.14	305.42	304.87	306.81	307.53	308.33	306.12	307.96	307.55	305.82	305.59	307.59	306.75	308.16	307	306.32	304.61	305.55	309.09	306.84	309.02	304.99	306.03	308.04	303.55
315.96	312.57	319.64	315.51	313.05	313.92	315.08	314.95	314.73	313.32	312.87	318.01	314.64	315.62	315.68	316.19	314.66	312.96	316.64	313.94	314.96	314.88	312.44	315.49	314.77	313.86	312.71	313.92	315.97	313.39	315.63	315.59	313.49	312.69	314.28	314.57	315.06	316	314.76	316	314.98	312.48	315.08	315.51	314.47	316.5	314.4	313.72	315.42	315.34
302.5	305.59	304.21	303.38	305.77	303.2	303.19	303.82	302.43	305.1	300.8	303.01	303.57	303.56	301.47	303.06	304.95	302.41	306.2	303.93	303.54	302.17	302.76	301.81	302.17	302.76	302.26	303.03	302.12	303.87	303.34	302.83	302.1	304.89	302.63	302.22	303.18	304.2	303.07	302.72	302.56	305.45	304.04	307.07	301.38	301.2	301.24	301.87	303.34	303.56
316.89	318.41	319.51	319.44	318.6	316.26	317.23	319.88	315.4	318.04	318.04	317.05	319.04	316.12	319.72	316.9	317.5	318.64	321.07	318.08	315.13	317.11	319.22	319.32	317.52	317.05	317.45	316.13	316	317.95	315.96	316.83	320.33	316.24	317.66	320.14	317.46	317.33	318.8	318.58	316.4	318.51	317.43	318.74	316.96	319.91	318.06	317.63	319.98	318.22
302.64	302.63	301.7	305.25	301.82	302.26	303.36	305.96	304.93	301.75	303.77	302.92	302.17	300.79	302.01	303.27	301.79	300.97	301.2	301.77	301.87	301.54	301.31	303.19	302.98	303.3	304.34	302.47	303.06	303.04	301.08	301.08	303.89	302.98	302.41	304.8	302.59	300.46	304.39	303.91	303.09	300.79	304.77	302.12	304.1	303.37	301.17	304.53	303.25	302.02
313.22	309.09	314.72	315.11	315.06	313.59	314	313.61	312.24	313.97	313.17	313.1	310.82	311.6	311.62	313.56	314.1	315.57	311.38	311.77	311.27	313.78	312.95	313.71	312.8	314.12	313.85	313.51	312.81	314.69	311.25	311.33	313.48	313.94	311.91	312.96	311.82	310.26	312.75	314.07	314.61	317.33	311.74	314.26	313.11	313.65	313	311.98	312.07	313.23
303.48	303.33	304.81	304.91	306.08	304.63	305.89	303.27	306.84	304.62	306.18	307.82	304.24	306.1	307.28	301.14	304.8	303.95	303.52	305.45	304.18	305.55	305.29	309.33	304.18	304.75	306.41	305.26	306.1	304.21	305.8	303.7	305.25	306.75	308.44	305.07	305	304.03	305.35	300.89	307.44	304.28	306.86	306.07	304.84	303.57	305.03	304.35	303.17	307.11
306.31	304.83	307.05	307.49	304.6	308.92	305.41	304.39	304.37	306.65	306.34	304.24	305.63	306.57	308.98	308.57	307.59	305.88	304.65	304.4	306.11	308.04	304.45	306.81	305.72	303.29	306.67	308.02	304.63	305.53	303.23	308.37	305.11	305.03	306.91	306.51	308.51	307.07	306.6	307.43	305.44	309.48	305.8	307.35	306.59	305.14	302.76	303.05	305.13	303.99
310.65	314.14	313.55	313.06	312.41	313.15	312.08	313.72	312.95	312.68	312.45	313.73	313.16	313.39	311.05	312.01	311.11	313.68	313.8	311.98	311.34	312.57	312.23	312.14	313	311.15	313.24	312.38	310.57	311.1	314.28	312.99	312.86	312.3	312.06	313.13	313.31	312.89	313.54	314.02	314.98	312.21	312.63	315.76	313.88	311.52	311.63	310.68	314.77	310.99
294.91	295.01	297.32	297.23	297.21	292.67	294.45	293.51	295.69	293.9	294.12	296.89	293.91	292.41	295.78	295.95	294.95	294.84	296.98	296.13	295.7	295.23	293.62	295.01	294.42	293.71	295.33	295.56	293.59	294.54	294.05	293.12	295.06	294.66	295.75	294.04	296.11	294.11	296.57	296.44	294.27	292.88	292.22	294.18	294.75	294.29	291.59	294	292.26	297.45
304.17	299.38	302.76	302.47	301.62	304.09	304.3	302.06	302.39	302.46	305.18	301.35	305.41	305.28	303.67	301.72	299.39	306.16	302.47	302.23	302.16	303.79	302.55	303.92	303.91	304.1	300.6	303.03	305.01	302.31	302.48	301.99	305.11	301.98	302.58	305.03	304.24	304.26	303	304.03	303.55	300.91	305	304.1	302.1	303.97	302.79	304.98	301.43	303.15
312.17	315.82	312.68	314.09	311.93	313.86	313.17	315.84	312.2	314.28	314.57	313.58	313.15	315.93	312.45	313.36	312.58	313.21	313.1	309.36	310.94	311.39	311.89	313.75	313.84	311.5	311.18	314.42	313.83	312.33	312.26	313.57	312.52	312.14	312.86	313.39	312.27	312.77	313.29	313.61	315.28	312.41	312.65	314.14	311.61	314.66	314.6	312.67	312.95	314.02
319.11	318.45	317.62	319.91	319.37	318.38	320.49	320.59	319.67	319.08	319.22	319.22	318.99	319.66	319.05	319.21	318.69	319.19	320.58	319.53	318.81	318.06	318.35	319.13	321.08	318.78	318.17	318.4	317.93	320.39	318.6	320.5	316.54	318.82	318.73	318.69	318.48	319.09	320.13	318.53	317.3	318.68	319.45	317.33	320.36	321.39	319.02	319.08	319.4	319.21
304.46	306.33	304.19	304.48	303.31	302.92	308.34	303.53	304.21	303.57	304.63	303.86	304.25	304.97	305.92	304.91	302.95	302.82	305.81	301.51	304.49	303.64	303.98	303.96	305.82	304.21	302.89	303.32	304.11	306.36	304.61	303.57	304.06	304.12	304.79	304	301.47	305.63	303.33	305.66	304.19	305.5	304.55	304.52	304.91	304.86	302.65	303.42	303	303.47
302.16	303.26	304.34	305.29	303.26	303.52	305.97	304.08	304.23	304.91	302.06	307.49	305.66	305.08	301.72	302.11	305.93	304.07	304.83	305	305.18	303.13	302.22	302.68	302.19	301.08	304.36	302.03	302.55	304.04	303.55	303.83	305.37	303.84	303.16	300.5	304.84	305.39	303.7	303.65	300.68	302.08	304.53	300.88	305.97	303.67	303.36	304.62	301.52	306.06
317.68	317.62	318.21	315.73	318.41	319.93	320.79	316.62	317.36	317.22	319.4	318.87	317.12	319.54	318.24	317.44	316.8	319.77	319.47	318.12	320.85	319.6	316.96	316.74	318.73	318.92	316.48	317.21	319.43	318.2	318.61	318.23	315.14	318.52	317.36	320.05	319.22	318.15	318.41	322.28	318.51	320.61	316.49	318.62	318.66	317.06	318.38	316.92	320.33	315.24
312.53	314.3	311.88	311.19	313.8	312.47	313.19	315.87	313.26	312.79	312.96	313.87	310.71	312.82	313.81	312.32	313.27	311.09	314.43	311.46	312.25	313.59	313.21	311.75	314.13	312.35	312.73	311.88	312.47	313.89	310.55	312.76	313.32	312.2	313.89	313.29	311.73	313.62	312.44	312.83	313.53	311.36	314.1	311.68	312.67	314.16	311.78	313.03	311.8	310.26
311.63	314.38	312.99	313.36	311.93	313.94	313.55	314.53	315.87	313.02	312.33	313.17	314.86	312.47	310.47	313.21	314.19	312.65	312.55	314.33	311.63	310.62	312.87	313.94	312.31	314.11	310.7	313.57	316.42	313.43	312.17	313.79	314.47	313.29	315.48	315.77	312.57	312.41	312.61	312.95	313.45	315.56	315.74	312.42	313.84	311.85	311.44	314.91	312.61	312.25
310.91	309.5	310.63	309.35	310.26	311.81	311.91	310.35	310.14	312.94	312.89	310.09	308.1	309.12	311.35	311.49	309.84	309.45	308.81	309.26	309.71	309.71	312.36	311.9	311.9	309.89	310.72	310.54	308.67	309.6	310.73	308.38	309.25	308.47	309.31	309.54	310.17	310.85	310.69	312.33	309.19	310.62	308.31	309.12	309.63	309.55	308.77	312.65	310.79	313.51
303.43	301.99	304.62	303.68	303.86	304.13	303.59	303.5	304.28	305.08	304.04	302.63	304.04	303.77	302.44	305.37	303.73	302.12	301.81	304.94	303.89	301.68	305.04	304.52	304.9	302.53	303.42	303.78	302.5	301.97	300.87	305.82	303.2	306.65	301.61	304.16	302.1	305.4	304.17	303.35	305.22	304.7	302.1	303.66	302.6	305.34	304.42	303.09	306.54	303.94
301.96	303.09	301.46	302.74	302.54	305.36	305.41	305.44	300.38	300.59	302.45	304.14	300.85	300.26	302.38	303.86	304.26	300.14	307.49	300.97	303.16	302.39	303.73	302.34	304.84	301.88	304.14	302.53	298.86	301.59	300.61	303.84	302.83	302.55	300.67	302.49	301.93	303.49	303.69	300.7	303.23	303.36	302.29	301.51	301.28	303.4	303.19	301.67	300.84	302.06
294.46	294.26	294.38	293.47	295.2	295.25	296.24	295.81	296.1	295.19	294.44	295.67	296.23	294.66	295.86	296.25	295.61	294.9	295.24	294.85	293.31	295.25	295.59	296.98	295.08	293.65	294.81	293.93	295.81	293.71	295.03	295.84	295.13	294.03	297.4	294.16	294.32	295.51	293.49	293.12	296.44	294.57	294.1	293.4	292.77	294.98	297.25	295.6	293.93	293.45
316.33	317.69	317.38	316.42	316.16	316.15	317.7	316.99	317.67	320.75	318.34	318.21	316.93	316.43	318.06	320.53	319.17	319.74	318.2	315.13	315.35	315.55	317.17	317.24	315.77	318.91	317.94	315.71	316.64	315.67	318.15	316.78	317.47	319.18	315.46	320.48	318.18	315.88	314.04	314.96	321.04	319.53	316.46	318.97	316.88	317.35	315.14	316.64	316.4	317
307.44	308.94	305.94	308.35	308.8	307.76	307.85	305.63	305.64	306.62	306.61	308.82	306.2	307.6	308.24	307.23	305.27	304.81	308.1	306.14	306.25	306.46	305.04	306.74	309.4	309.53	304.75	306.99	306.37	305.74	308.26	305.05	308.55	304.58	309.92	307.5	307.82	309.39	304.58	307.55	306.87	308.91	306.13	306.97	307.92	307.18	306.45	306.77	306.66	309.35
301.8	306.54	305.77	305.11	304.24	302.82	305.24	302.57	304.05	303.36	304.91	303.72	306.57	303.16	304.12	307.98	305.51	303.64	304.08	305.32	303.24	305.21	302.88	303.23	302.04	304.05	303.86	305.12	304.79	302.85	304.93	305.67	301.01	304.3	302.75	303.61	305.77	304.47	306.77	304.5	304.24	304.63	303.12	304.26	304.35	305.02	303.43	303.17	304.02	304.73
305.2	306.24	306.98	306.52	302.35	305.07	304.31	306.76	305.09	303.6	304.18	306.18	306.29	304.18	304.13	307.67	304.35	305.8	305.01	305.75	303.95	305.4	301.57	306.42	305.96	304.28	304.45	305.49	306.19	304.59	305.27	306.88	303.67	304.39	306.32	305.14	303.63	307.13	306.45	305.03	306.9	307.32	306.06	303.55	303.61	310.03	308.02	305.27	306.24	306.67
300.7	300.19	302.36	299.52	298.72	299.23	299.86	300.63	300.19	300.88	299.46	300.91	296.77	301.13	300.08	299.5	301.75	302.21	300.22	302.39	298.76	299.37	299.72	302.41	299.12	299.48	299.85	299.48	300.59	301.35	300.85	299.67	299.21	299.91	300.84	301.82	299.27	301.33	301.02	299.15	299.03	298.17	301.34	300.13	302.55	299.71	299.8	299.18	301.73	299.55
305.11	300.74	304.16	304.41	306.6	302.53	302.46	304.23	303.21	302.32	304.89	305.44	304.35	306.44	304.73	303.48	305.69	303.62	302.88	304.76	305.37	305.11	304.77	305.32	305.43	306.42	302.2	305.08	302.69	302.56	305.23	304.07	304.63	305.21	306.66	304	306.71	302.9	304	304.03	304.49	302.33	302.87	303.71	302.66	306.36	304.7	303.26	303.97	303.24
310.76	310.82	312.81	316.56	314.03	311.74	311.06	312.46	313.97	314.83	314.2	312.26	313	311.27	312.25	313.96	312.92	312.89	312.82	310.71	309.8	310.51	313.22	314.23	313.56	314.58	311.08	314.07	313.3	312.4	313.71	312.77	312.41	311.36	314.17	312.4	312.39	310.93	313.36	311.98	313.84	311.67	311.74	312.18	311.15	315.29	311.74	314.23	312.13	312.9
306.49	306.41	305.59	305.9	303.41	303.13	305.63	307.59	305.91	301.01	304.62	303.24	305	302.72	304.9	303.78	302.95	302.8	306.07	305.98	302.95	304.69	308.45	306.38	304.18	304.7	306.74	306.51	307.19	304.29	305.98	305.18	303.07	306.57	304.95	304.75	307.75	304.96	307.3	305.17	304.24	303.62	305.37	304.78	306.56	303.33	304.34	304.73	304.35	306.01
303.08	301.96	305.88	302.94	302.07	305.05	303.14	300.83	305.38	305.45	303.08	304.06	302.85	304.04	305.35	304.59	302.86	302.48	303.82	303.33	303.95	302.04	302.88	302.35	305.77	301.74	303.54	302.85	304.35	303.2	301.06	302.64	303.58	303.95	303.52	305.72	303.63	301.24	304.26	302.65	302.43	304.39	302.93	305.87	301.64	301.86	302.23	303.83	305.59	305.75
318.22	321.6	319.14	319.41	319.45	319.24	316.9	319.2	317.09	320.16	319.11	317.3	317.11	316.25	319.61	319.73	319.83	322.07	318.1	316.92	316.46	318.96	317.44	318.06	318.7	317.18	319.86	320.56	318.48	316.52	318.86	316.05	316.63	316	318.58	316.68	320.2	319.79	318.43	320.5	318.42	316.63	318.37	319.09	317.22	319.12	317.06	318.1	316.54	318.49
314.86	312.66	312.35	313.74	312.52	315.03	314.18	314.43	312.04	312.27	315.26	312.39	313.12	312.87	313.58	312.83	314.2	311.06	314.39	313.55	311.65	314.34	311.95	312.76	312.98	313.33	313.03	312.64	314.67	312.55	314.82	312.33	313.98	313.35	312.56	311.12	313.29	312.81	312.23	312.31	313.32	315.91	309.79	311.55	311.39	313.53	313.75	312.15	313.84	313.16
317.6	316.57	317.93	317.69	315.82	316.71	317.39	318.56	316.27	317.29	316.76	317.5	317.18	315.01	318.18	317.2	318.12	317.7	317.54	316.82	318.5	318.58	314.86	317.58	316.38	316.47	320.87	315.41	318.46	317.5	319.22	317.98	317.67	315	315.02	315.22	317.8	316.82	317.02	317.53	317.42	319.04	317.36	317.06	318.19	316.86	317.46	315.74	317.76	315.54
316.34	315.98	314.37	316.45	314.86	316.98	313.1	317.07	316.83	317.57	315.23	312.81	318.71	314.85	314.78	316.12	315.82	313.7	316.4	318.09	316.78	312.38	318.17	315.78	318.41	317.77	315.75	315.18	315.92	316.19	312.9	318.19	318.06	317.69	314.58	317.1	314.31	317.77	317.19	315.91	317.13	313.1	314.39	314.15	316.15	318.63	316.32	316.31	313.3	314.08
293.75	294.59	293.89	296.31	295.3	294.65	296.76	295.31	295.39	292.27	292.91	294.83	294.17	296.79	296.55	293.91	296.7	295.1	295.55	295.3	293.41	295.4	295.09	295.61	294.07	296.02	294.25	295.91	294.65	295.97	294.96	294.38	297.47	297.23	292.22	293.52	293.19	293.93	293.88	293.66	294.82	295.83	291.48	292.01	297.27	293.23	294.84	293.67	295.52	294.56
300.64	300.79	302.03	301.61	302.51	303.25	300.68	300.37	300.67	299.49	300.72	301.02	300.99	301.51	299.27	299.93	298.32	299.58	300.98	301.49	301.04	299.32	301.25	301.39	299.21	302.03	302.55	299.13	299.82	299.74	302.8	300.09	305.37	299.77	300.74	299.91	299.32	300.45	303.72	301.79	300.18	298.73	302.67	298.51	301.95	300.16	301.36	301.82	300.97	302.6
295.02	294.12	294.96	294.42	295.27	292.39	295.63	297.78	294.18	295.11	295.5	293.09	293.83	296.98	295.47	294.41	292.95	293.43	295.55	293.58	295.3	293.16	293.1	295.07	293.57	294.78	296.21	295.17	295.27	295.21	292.4	293.86	295.47	296.03	295.86	297.47	294.63	295.23	295.93	295.53	295.73	294.89	295.28	295.31	296.34	294.49	294.46	293.38	295.53	294.81
315.44	316.24	317.53	317.7	317.35	318.07	317.92	316.6	317.15	315.95	315.03	316.84	318.26	316.16	318.34	316.86	317.8	315.57	316.95	315.69	315.98	317.36	319.12	317.67	314.31	318.14	317.12	315.93	317.01	316.71	315.52	317.98	317.55	317.64	318.34	315.47	318.89	318.35	316.9	316.88	314.33	317.57	317.76	315.95	314.15	317.78	317.27	318.27	316.16	316.37
327.43	324.62	324.01	322.07	324.64	327.55	325.63	324.84	322.98	324.56	324.81	324.12	325.49	325.29	325	323.95	324.73	325.32	325.3	323.81	326.66	323.53	325.73	322.83	324.21	323.14	325.45	321.02	323.46	326.61	326.18	323.75	325.93	325.2	325.35	321.42	323.38	325.74	325.86	322.96	325.83	324.44	324.92	324.87	323.35	325.07	323.23	325.05	326.78	321.86
293.99	295.12	295.26	293.55	293.12	290.66	293.7	293.63	292.94	295.2	295.4	295.43	293.8	295.5	294.64	293.18	294.31	293.01	293.58	295.53	292.11	294.33	290.28	295.09	294.01	291.98	294.24	295.24	294.6	292.57	295.03	293.4	293.34	291.84	294.63	293.12	292.51	293.55	294.22	293.34	293.53	293.98	294.98	294.68	295.07	295	294.52	292.62	295.08	291.02
297.58	298.64	300.25	301.7	299.16	299.84	300.1	299.11	300.32	301.28	299.69	299.63	299.67	300.81	297.44	300.06	298.86	300.62	302.21	297.37	299.04	300.74	298.44	300.51	300.61	300.99	301.02	301.13	298.81	301.89	300.57	299.92	300.54	297.21	298.32	300.07	298.99	299.55	299	301.17	301.3	300.38	298.99	300.31	302.31	299.96	303.84	301.36	301.28	299.96
295.86	297.66	297.75	295.56	296.21	295.63	296.72	296.26	297.69	298.38	298.46	295.99	297.56	297.96	297.86	294.04	295.77	293.47	297.86	295.47	295.97	299.23	296.2	294.5	295.74	296.34	295.19	297.99	295.82	298.05	298.13	297.55	296.91	298.35	298.67	297.39	296.74	299.57	298.01	293.44	297.59	295.74	296.95	295.57	295.44	296	297.5	295.51	292.56	298.1
316.71	317.73	317.1	313.77	314.38	316.32	316.39	315.15	317.35	314.24	316.66	312.31	314.96	315.97	315.3	314.47	314.78	315.9	318.05	314.84	317.24	315.5	316.15	316	315.18	315.32	312.96	315.94	314.04	313.44	311.43	315.22	315.73	314.62	315.42	315	315.87	314.38	315.01	314.44	315.84	314.63	317.47	314.18	313.31	315.52	316.06	316.68	314.16	314.7
300.54	299.94	299.97	298.89	300.8	300.84	299.44	298.67	298.82	301.05	300.58	300.4	299.48	301.92	300.74	300.35	301.5	299.58	298.73	299.1	302.3	300.4	301.5	299	297.14	299.91	299.03	298.98	298.67	299.16	298.76	300.11	299.54	299.75	299.61	301.9	298.11	297.77	297.53	301.81	301.77	301.82	299.09	299.11	301.67	299.77	300.69	299.21	301.08	300.27
308.65	305.79	305.22	307.75	307.74	305.8	305.94	308.04	304.83	306.11	305.82	305.69	309.47	307.59	305.06	308.46	305.45	306.06	305.33	304.42	304.58	305.74	307.12	306.95	307.78	305.81	308.16	307.61	307.16	306.35	304.3	306.71	303.48	306.51	306.03	305.47	306.56	304.96	305.5	306.79	307.09	303.08	304.94	305.97	305.28	303.04	307.94	305.78	307.02	305.2
303.25	306.36	305.7	306.97	307.39	306.42	306.81	305.38	303.97	305.85	306.59	307.27	304.99	304.85	305.4	306.17	305.69	305.73	304.28	306.73	306.76	306.01	304.76	304.55	305.78	306.69	305.11	304.57	306.42	305.28	305.66	302.37	306.01	306.46	303.71	304.47	303.82	303.03	306.07	304.22	307.21	303.06	303.51	306.33	304.53	307.55	301.64	304.58	304.65	307.16
304.76	304.39	300.89	305.33	303.83	304.21	304.58	302.74	305.92	303.94	305.8	304.31	305.59	304.75	302.96	303.23	301.69	304.62	303.11	305.96	302.55	302.18	303.63	302.84	302.55	304.59	304.05	304.55	303.35	302.93	305.42	303.62	302.91	303.47	303.88	303.87	306.75	305.59	302.26	302.86	302.34	302.18	304.35	305.63	303.28	302.26	307.84	303.21	302.45	304.85
309.32	308.87	309.68	307.64	306.76	307.2	308.11	307.31	309.37	307.18	308.94	308.66	308.62	310.32	306.2	310.44	309.98	307.88	307.88	309.12	305.24	308.24	308.31	309.87	311.21	309.83	310.68	309.64	308.56	309.44	307.26	308.14	310.46	308.93	310.24	307.37	311.14	308.23	310.23	307.17	308.97	308.33	308.41	308.69	306.57	306.75	308.28	309	306.57	306.59
311.53	312.51	314.35	312.13	311.33	309.77	312.53	311.77	312.12	310.94	313.5	311.52	311.33	312	312.3	311.97	313.12	312.65	313.66	312.77	313.74	311.71	312.98	313.44	314.34	313.47	310.55	313.92	311.85	312.75	313.4	311.14	314	310.94	313.9	313.08	310.01	312.67	313.46	316.61	313.24	311.09	313.82	313.71	312.98	313.34	312.3	312.86	312.6	313.51
331.18	327.17	328.46	329.85	327.67	326.41	329.32	329.09	328.62	328.49	326.9	329.1	329.32	327.41	327.58	327.88	331.12	329.79	325.4	327.7	330.21	326.97	327.03	327.79	328.3	326.39	325.79	331.08	327.65	329.49	329.02	329.2	329.93	327.83	328.1	332.53	326.82	329.36	327.95	325.95	326.45	331.23	327.96	327.95	328.1	328.04	331.81	326.8	328.49	329.09
302.82	300.81	300.87	300.87	302.56	304.17	302.15	303.93	301.02	306.4	302.24	303	303.24	303.75	301.68	302.19	303.85	304.37	302.87	302.26	302.47	301.63	303.15	301.48	303.86	303.24	301.22	302.44	302.98	302.62	303.28	301.57	301.48	302.14	304.36	302.73	303.4	300.92	302.5	302.99	303.73	301.34	301.81	300.3	301.9	300.76	303.43	304.03	301.83	302.43
305.24	305.82	306.28	306.13	305.65	306.76	307.26	306.84	306.86	308.46	304.44	305.7	307.07	306.01	305.63	305.43	304.91	306.58	309.98	304.96	308.96	307.98	305.92	306.4	304.84	304.35	305.32	302.98	306.09	304.8	307.13	305.26	309.33	303.97	304.55	305.03	306.83	306.73	307.25	305.07	306.31	306.4	307.22	306.28	308.85	307.72	309.51	307.84	306.78	304.12
323.39	323.4	322.22	324.53	323.06	324.67	325.59	322.71	322.03	325.69	324.72	324.32	328.23	325.04	323.28	322.57	324.19	328.18	324.37	323.78	321.82	327.69	322.89	325.66	325.93	322.42	323.27	324.18	325.61	323.57	325.11	325.26	326.16	324.16	323.59	324.05	322.99	324.68	324.58	325.32	324.48	321.76	326.29	323.78	325.87	326.24	323.5	326.57	323.83	326.17
318.62	319.21	317.76	316.7	318.4	315.8	318.52	320.03	316.92	320.48	317.79	318.77	316.4	316.7	318.01	318.09	317.92	319.85	317.36	318.63	317.84	316.94	318.25	315.26	318.83	319.73	318.55	319.28	317.32	319.9	321.45	316.09	320.99	320.2	318.73	320.68	316.84	318.7	319.87	318.58	318.65	319.38	321.78	318.88	320.74	318.22	321.22	319.23	318.15	320.92
301.8	303.02	302.9	304.31	303.57	301.85	302.44	301.45	305.42	302.01	304.44	304.34	304.95	302.93	303.44	303.2	303.93	304.24	303.53	304.75	300.95	302.86	302.91	302.34	305.4	303.91	303.59	302.64	303.09	303.12	305.01	303.97	302.87	302.89	303.26	304.85	305.38	304.88	303.78	301.28	304.92	302.53	303.85	304.54	304.45	302.98	303.89	303.42	304.08	304.15
317.94	318.16	316.61	315.55	316.21	317.58	319.81	318.53	320.01	317	318.17	317.46	317.77	317.88	320.41	318.22	317.6	314.1	317.35	316.71	318.32	315.19	316.94	316.76	318.01	316.28	320.3	317.25	316.68	318.57	316.41	318.39	317.15	318.78	316.9	316.19	318.54	318.59	318.67	316.23	315.23	317.87	316.83	316.18	318	316.47	319.49	317.03	315.89	314.51
309.66	309.56	310.92	310.45	310.36	309.03	310.29	312.02	310.25	312.1	309.42	309.56	310.64	310.22	311.16	309.31	310.54	308.92	313.31	308.58	309.09	313.67	310.71	310.81	312.15	307.97	310.14	310.97	310.52	310.36	311.1	309.34	309.04	309.63	307.95	309.93	310.21	312.19	311.46	311.69	311.78	312.06	309.27	309.32	310.69	311.61	312.59	311.97	309.28	308.48
317.99	317.11	316.81	317.47	316.16	315.54	316.34	318.88	316.22	318.62	318.22	320.08	319.18	319.7	319.8	317.02	317.46	314.66	316.92	316.05	316.4	316.22	317.24	318.43	317.65	318.79	316.5	314.69	317.36	315.65	314.51	318.29	314.09	315.79	314.75	316.91	316.94	317.28	317.33	316.44	316.66	319.3	314.25	315.96	317.2	314.67	316.1	319.64	316.62	317.43
327.25	329.22	329.41	329.19	328.14	329.61	328.03	327.82	328.03	328.62	326.78	328.02	328.96	325.39	327.88	326.45	328.3	327.21	331.08	327.12	326.77	329.26	329.01	329.85	328.04	327.58	328.28	330.06	327.81	328.58	328.79	328.24	326.72	327.81	330.44	330.05	330.12	327.26	329.71	327.65	327.43	326.55	328.19	327.89	329.05	329.11	328.06	330.49	328.05	330.88
309.68	309.7	309.68	311.51	309.99	312.04	309.68	308.77	310.42	309.56	308.66	308.05	308.84	309.7	308.58	311.35	309.2	308.47	310.18	308.37	310.9	307.81	310.94	309.12	311.21	310.38	308.53	311.42	308.79	312.53	308.58	310.36	309.55	310.51	309.6	308.33	310.56	310.41	311.93	311.84	309.52	310.05	311.35	308.93	310.5	310.75	307.99	309.89	309.19	309.99
327.87	325.86	324.52	327.02	327.61	329.75	325.88	327.95	327.57	328.48	326.68	324.81	330.27	327.3	327.45	328.58	328.12	327.89	323.83	327.89	328.36	326.35	326.22	326.93	327.14	326.85	329.85	327.44	329.73	328.56	324.38	328.46	327.18	325.46	327.02	328.72	328.61	329.19	326.6	327.7	329.58	325.05	327.35	329.19	329.2	327.3	329.18	328.77	328.34	328.94
311.95	312.45	312.13	313.47	314.47	314.03	314.11	314.8	311.8	312.69	313.75	312.97	312.36	315.29	313.55	312.04	312.59	314.26	313.32	312.88	311.53	313.12	312.87	314.09	312.16	314.79	314.18	312.11	314.96	313.12	315.08	312.89	311.52	313.2	313.62	311.8	310.8	315.5	314.05	311.92	315.75	314.52	315.35	311.75	313.99	314.22	313.28	312.03	310.34	313.4
313	312.45	311.38	315.31	317.26	312.4	314.41	314.81	314.12	313.92	312.86	312.89	313.15	314.15	314.04	311.74	313.15	315.38	312.13	314.65	312.27	313.87	313.05	311.6	310.74	314.45	312.86	314.18	312.91	311.94	313.93	314.16	313.64	312.19	312.63	314.36	314.92	313.61	313.67	313.52	314.15	315.28	314.91	313.74	312.39	312.71	312.77	312.25	314.38	312.85
294.96	294.84	293.39	292.62	294.13	294.56	293.05	293.66	294.48	293.04	295.69	292.35	292.63	292.65	295.13	294.89	291.86	294.04	294.99	296.09	295.62	292.25	297.87	293.55	297.08	294.04	292.36	292.97	297.45	293.89	290.95	290.96	294	295.57	293.24	291.95	292.8	294.87	296.13	291.7	293.51	295.28	292.35	290.37	291.8	291.91	294.8	293.54	294.56	292.56
329.59	329.74	328.96	327.79	329.02	330.36	329.03	328.51	326.49	325.48	328.42	327.58	328.6	329.69	326.65	329.2	328.54	326.71	327.26	330.37	331.99	328.41	329.06	328.61	328.35	327.82	327.81	328.76	327.22	328.6	330.07	330.12	329.12	328.29	330.25	329.89	327.29	328.08	325.73	326.68	326.72	327.08	328.64	327.92	327.14	328.38	326.81	325.68	328.95	330.18
293.48	291.81	291.87	291.91	296.22	292.68	295.07	294.89	293.17	292.6	294.61	294	293.79	291.86	296.45	293.9	292.26	292.41	296.42	295.51	294.36	293.44	295.6	295.6	290.31	293.08	293.3	295.53	297.16	294.27	295.99	293.09	294.39	293.78	295.03	293.74	291.71	294.18	294.01	296.5	292.35	293.23	294.74	294.82	293.51	293.33	294.56	294.36	291.77	293.39
317.37	317.59	319.75	316.22	318.21	316.01	317.86	317.95	317.56	315	316.81	317.07	317.71	318.89	318.59	317.04	318.01	316.34	317.59	315.65	319.4	317.65	316.46	315.13	318.56	316.46	316.66	317.75	316.52	316.91	319.16	314.92	315.59	316.29	317.79	318.58	317.77	313.23	313.65	321.56	317.36	318.8	316.77	318.03	316.34	316.6	314.17	316.31	318.8	318.47
314.02	315.1	313.62	313.83	313.72	315.09	314.72	315.24	312.12	313.21	311.93	315.94	315.24	316.04	316.52	315.28	315.15	313.1	314.55	314.1	312.25	311.88	312.31	313.07	311.52	313.77	313.84	317.8	313.94	312.36	313.75	313.19	314.87	313.53	314.6	313.61	314.69	313.11	314.64	314.06	312.84	312.33	314.11	313.37	315.16	313.52	312.08	314.2	313.18	313.38
312.46	311.2	314.16	310.53	309.67	313.82	312.54	311.53	312.99	312.13	311.52	314.07	313.26	311.96	312.02	312.22	311.9	312.84	313.59	312.95	312.89	310.21	314.18	311.86	311.2	314.06	313.46	313.36	314.2	310.87	312.12	311.1	314.61	315.32	311.23	311.35	311.61	314.86	312.76	314.88	311.63	312.54	313.66	312.04	312.71	311.16	311.12	312.04	314.37	312.16
318.02	318.5	317.66	321.12	317.98	320.03	321.54	318.75	317.87	321.74	323.27	319.41	319.18	321.85	317.41	322.59	317.62	317.95	318.6	316.6	319.5	321.45	321.05	318.01	317.65	318.16	319.59	322.09	319.75	321.56	319.17	320.6	319.04	318.29	320.38	319.29	319.32	319.33	317.58	320.83	317.73	319.94	320.47	319.81	318.46	318.58	320.74	319.42	319.02	318.55
311.7	315.24	314.38	311.87	314.73	311.83	314.91	312.93	310.69	314.46	311.93	311.96	310.24	310.76	313.77	313.58	313.02	312.64	312.62	312.87	313.25	312.07	312.71	314.56	312.44	314.29	310.74	312.67	312.63	315.29	314.72	312.75	312.78	314.92	309.28	312.79	312	315.71	312.01	314.65	315.56	311.93	312.71	314.36	314.37	311.33	313.17	313.36	316.24	310.93
300.47	302.69	305.03	300.98	300.82	303.03	302.51	302.19	301.24	302.33	304.56	301.73	305.31	302.97	301.09	303.9	302.57	302.88	302.22	301.65	302.68	302.43	301.4	304.11	304.07	302.64	299.87	301.69	301.39	303.05	303.14	302.29	304.09	302.04	303	301.89	302.51	302.49	302.51	302.99	300.34	303.8	303.4	305.66	302.59	304.57	298.85	301.88	300.75	303.29
312.28	310.83	307.94	310.85	309.73	310.46	310.11	308.6	311.69	310.76	307.63	311.34	311.15	311.23	310.97	309.98	308.42	311.35	311.98	309.94	310.09	309.61	309.65	312.35	311.97	310.23	312.96	313.23	309.14	312.36	311.85	309.94	309.62	310.88	310.88	309.74	309.02	309.56	312.24	311.27	309.71	311.51	309.52	309.04	312.4	309.99	310.84	310.68	310.66	311.93
294.48	292.93	293.33	289.2	294.58	293.34	290.65	294.89	293.39	291.45	294.31	290.75	293.61	293.7	295.57	294.29	292.37	294.45	295.01	295.08	292.24	293.08	294.99	292.6	292.78	296.74	295.81	296.62	293.59	294.24	295.06	294.4	293.91	292.08	293.4	294.55	294.64	296.62	292.31	294.38	293.96	293.27	290.9	293.16	293.07	293.94	296.34	293.6	294.95	293.34
305.22	303.31	303.71	304.06	304.18	304.01	304.44	302.15	305.22	298.38	303.64	301.81	301.75	303.6	303.87	304.17	302.45	304.36	305.3	304.53	304.47	303.42	303.8	303.48	302.59	302.51	303.03	304.26	303.68	302.74	300.42	304.84	303.25	303.22	305.09	306.92	304.19	304.45	301.8	304.9	303.14	304.24	302.86	303.35	303.27	299.97	303.52	302.96	302.4	300.33
313.36	311.49	313.34	314.47	314.02	313.08	314.05	311.95	311.54	312.92	310.23	313.28	312.09	315	317.66	314.13	314.5	313.44	314.98	312.75	314.71	314.09	312.39	317.13	313.29	316.46	314.78	316.36	312.86	315.19	313.41	312.5	314.06	313.88	315.54	315.22	313.61	316.77	313.71	313.87	314.82	313.25	314.14	315.67	315.44	313.41	314.31	312.99	315.25	314.66
306.97	305.85	303.74	307.31	305.06	305.12	308.71	304.01	304.69	304.84	305.81	305.75	305.59	306.18	308.66	308.37	306.78	303.24	304.71	308.11	305.21	303.36	306.62	305.91	306.14	306.96	306.54	306.35	303.01	306.42	307.89	305.6	304.69	306.15	306.41	304.09	306.47	307.87	307.92	307.67	306.46	305.19	305.93	305.56	306.39	305.92	306.52	306.4	306.47	306.24
315.51	316.56	316.99	313.98	315.64	313.98	313.46	315.35	314.08	314.22	317.56	314.76	315.48	314.46	316.39	316.24	311.94	314.37	315.37	316.41	315.13	316.43	315.66	314.68	318.22	317.2	315.8	315.35	315.62	312.38	312.96	315.25	312.93	316.23	314.81	315.55	315.37	312.44	316.11	313.88	314.91	314.08	314.69	314.79	314.51	312.25	313.66	316.48	312.93	313.4
310.45	311.41	311.66	310.38	308.42	310.21	309.33	310.37	310.07	310.62	309.15	308.74	312.15	311.69	313.86	309.86	308.52	310.43	309.64	310.47	311.17	309.68	309.52	312.6	311.69	310.32	310.23	310.94	309.65	309.85	308.49	311.45	312.8	309.75	312.39	310.06	310	309.89	309.4	309.63	309.88	310.46	312.13	311.5	311.47	309.7	311.98	311.02	308.22	310
307.49	305.13	304.92	306.76	303.99	308.98	304.81	304.53	306.59	307.28	306.55	305.52	308.91	307.99	305.08	307.09	309.06	305.05	304.67	307.85	305.86	307.66	307.6	303.69	309.17	304.82	306.17	305.13	307.2	306.84	305.23	307.46	306.21	304.99	306.75	305.79	308.28	301.39	305.3	308.02	305.65	305.63	305.43	306.9	307.2	305.21	306.58	307.8	305.06	305.78
305.45	304.73	304.74	304.05	304.53	303.47	304.2	304.45	302.32	305.71	302.81	303.78	306.96	306.32	305.16	303.23	302.96	303.22	305.78	307.14	304.87	302.57	304.36	303.73	305.46	303.93	303.11	305	305.49	304.15	302.97	304.61	304.48	303.89	302.82	302.71	301.17	301.61	302.25	304.45	304.71	306.38	302.47	304.73	305.54	303.82	304.43	306.72	304.44	303.73
318.68	316.07	319.6	315.03	318.37	315.44	317.88	316.08	316.28	317.29	318.26	317.81	317.6	319.27	317.15	318.47	318.16	318.46	316.93	316.32	317.3	318.2	318.32	317	317.36	315.83	317.22	316.65	317.11	318.98	317.4	318.82	319.47	316.93	316.8	317.87	316.8	318.71	316.37	316.84	318.52	317.44	316.01	316.66	315.02	316.92	318.17	314.28	317.44	317.18
300.84	301.03	301.81	303.98	301.07	300.38	304.22	303.26	301.63	302.05	303.22	302.8	302.64	303.15	303.01	303.81	304.1	304.01	303.66	301.66	300.87	303.2	301.37	306.58	304.47	303.69	301.74	302.66	301.85	299.94	302.12	301.64	304.1	303.15	302.36	302.46	304.06	303.41	301.37	304.97	301.09	305.3	303.34	302.46	303.03	303	302.03	302.08	304.04	300.82
318.17	316.46	317.27	316.61	317.74	316.44	317.89	316.8	316.79	317.31	318.45	318.24	316.58	315.67	316.5	315.38	317.15	315.97	318.76	316.72	316.58	317.37	315.95	317.42	317.43	314.83	317.34	315.36	320.16	315.63	316.82	317.7	316.9	316.08	317.42	317.28	316.3	315.55	317.13	317.99	317.88	318.02	314.17	316.57	316.48	315.93	315.36	317.19	313.92	316.04
306.88	307.43	306.51	306.08	305.7	305.15	308.45	307.68	305.8	305.99	309.38	305.06	305.59	308.94	306.46	306.93	307.72	305.64	305.29	306.6	305.3	305.67	305.23	304.31	307.59	308.4	306.68	306.81	307.2	307.24	307.19	304.15	306.47	304.6	307.65	305.08	305.85	307.86	309.08	305.58	307.29	307.12	307.54	306.02	306.53	307.46	307.57	307.24	307.24	306.1
292.73	294.21	292.85	295.08	296.63	294.13	295.13	295.13	294.41	293.8	295.82	295.82	297.28	292.67	292.19	294.44	295.22	292.93	293.23	292.55	291.87	293.62	297.05	295.63	293.77	293.87	292.15	294.38	294.38	296.31	296.11	295.1	295.27	294.93	295.95	294.11	295.65	295.16	297.26	295.47	294.87	293.78	294.66	295.2	292.46	295.44	295.85	295.33	294.19	294.97
306.4	305.9	304.92	302.28	305.67	305.06	303.19	303.38	303.3	306.37	306.19	306.92	302.55	304.88	302.94	306.94	304.84	304.95	303.58	306.66	306.55	304.09	301.43	302.51	304.55	304.99	303.08	302.01	306.05	303.48	304.07	302.18	300.52	305.65	304.89	305.1	306.91	304.48	304.22	303.85	301.14	302.66	303.97	306.18	305.16	303.07	303.1	305.16	305.2	303.08
312.57	314.12	310.04	312.17	313.48	314.11	313.29	313.28	312.05	311.82	311.34	313.16	313.73	313.18	314.04	313.4	312.63	312.84	312.93	312.02	314.65	312.26	312.98	315.17	315.02	313.02	312.36	311.29	313.09	311.56	316.43	310.97	311.84	313.15	315	314.13	313.11	315.08	313.24	314.29	313.85	312.75	313.48	314.61	311.48	314.09	314.6	312.95	315.67	316.1
304.11	303.76	304.86	303.08	304.84	303.77	304.33	302.52	305.22	301.11	305.94	302.16	302.65	304.85	303.77	302.45	305.17	302.97	306.23	304.89	302.96	307.24	303.34	303.64	302.34	302.65	303.26	301.75	305.54	304.03	304.55	304.13	302.35	301.83	303.65	304.09	300.92	304.43	301.9	303.82	307.2	305.13	304.62	303.49	300.97	303.97	302.6	305.19	303.82	301.79
296.45	298.74	294.54	294.1	293.7	298.05	293.66	296.72	295.35	294.9	293.41	295.51	297.78	297.4	295.43	296.94	292.92	293.67	296.68	294.24	293.55	296.96	295.29	295.17	295.52	294.79	295.35	296.37	293.66	293.56	294.71	294.6	295.3	294.11	295.11	297.52	297.64	295.5	293.43	294.88	296.04	294.71	294.62	296.99	290.4	295.59	294.59	292.54	296.41	294.61
306.79	305.16	303.55	305.76	305.22	301.67	303.83	303.07	304.25	303.2	304.08	304.04	305.56	308.04	300.48	305.11	307.36	303.6	304.1	305.64	307.32	303.45	304.73	306.99	304.39	306.24	305.62	302.38	303.85	302.82	303.61	303.28	302.9	305.43	303.43	307.06	303.31	303.8	302.92	304.84	304.83	306.56	302.75	305.49	303.17	307.19	306.29	304.35	304.67	304.47
314.74	309.62	310.33	313.92	313.8	309.31	313.74	312.19	313.98	313.62	309.71	313.08	311.42	311.55	312.74	311.26	310.38	315.11	310.06	312.84	312.17	311.72	313.1	313.65	313.2	310.14	309.69	308.94	313.88	312.87	311.94	311.4	310.22	312.08	312.62	311.92	310.14	311.8	310.49	312.92	311.28	313.22	310.89	313.4	312.47	311.51	312.19	311.61	312.33	311.91
315.21	315.99	317.22	317.53	316.57	314.65	316.23	317.87	317.75	319.31	320.15	316.06	317.97	316.74	319.48	316.85	318.86	313.43	319.97	317.93	313.74	314.6	317.06	318.42	318.01	318.76	317.01	317.88	318.09	315.82	317.56	318.41	318.51	315.82	317.69	319.94	317.3	316.02	317.38	314.48	315.9	319.07	315.12	317.46	317.58	317.22	318.11	319.01	316.94	318.95
305.09	305.01	305.61	306.87	305.24	304.72	307.7	301.92	305.6	304.2	303.46	306.33	304.74	304.04	306.22	304.26	304.7	303.8	304.56	304.38	304.92	302.81	305.49	305.02	302.82	304.22	302.84	305.6	302.02	304.21	304.77	303.93	303.76	306.56	303.71	304.93	305.95	303.84	302.73	305.69	304.22	303.97	305.92	306.22	304.7	303.85	302.3	305.5	301.99	307.1
312.97	313.83	315.83	313.5	314.43	314.12	312.54	311.32	312.89	311.02	313.35	316.69	315.27	315.39	313.38	313.83	317.32	314.93	316.82	314.47	313.14	314.71	313.19	315.85	313.48	313.16	313.52	312.61	314.39	316.5	314.18	314.97	314.82	314.44	314.65	312.56	315.22	315.72	314.97	313.97	311.3	313.7	315.26	317.47	316.91	315.58	317.43	314.1	313.44	314.32
324.59	325.18	326.9	324.78	324.15	323.35	324.57	324.27	327.26	325.39	325.52	322.19	325.94	326	325.78	324.81	325.94	325.02	327.01	322.19	322.26	326.44	325.38	325.34	324.27	323.01	325.83	326.07	324.88	326.42	323.11	323.22	321.88	323.98	322.51	325.16	324.89	327.39	326.23	325.84	324.46	326	326.03	325.51	325.23	325.41	324.84	325.31	326.61	323.94
312.43	311.7	311.62	314.09	312.62	313.43	314.64	314.43	313.53	311.29	313.56	314.24	311.23	317.05	313.93	312.81	312.53	313.36	317.16	311.24	314.76	314.13	314.29	314.53	313.57	314.1	312	313.92	314.08	312.97	313.01	312.15	310.51	313.54	313.52	313.69	313.36	315.87	311.73	314.12	313.24	315.36	314.82	312.76	314.1	315.53	314.09	314.75	314.89	313.88
294.69	292.65	295.64	296.81	295.76	294.67	293.88	296.18	297.37	298.43	293.15	295.4	293.95	295.79	293.97	294.03	293.61	294.19	294.35	294.94	292.43	292.96	293.95	296.76	296.24	295.04	296.67	295.22	295.17	295.96	297.14	294.43	294.56	295.76	294.45	295.88	292.68	292.91	297.36	293.16	297.38	294.83	293.52	293.23	292.47	294.97	295.05	296.31	295.89	293.28
297.41	296.83	296.6	296.34	295.76	296.83	297.74	296.7	297.54	298.29	298.75	296.23	294.19	297.47	298.19	294.91	296.25	296.05	296.77	298.12	296.32	298.92	294.49	297.55	298.22	297.37	297.93	295.64	297.05	297.24	298	298.26	295.07	296.35	297.64	298.05	298.35	299.26	296.2	297.39	296.58	294.96	296.24	297.81	297.28	295.48	297.73	297.33	297.7	297.45
302.9	302.26	301.63	302.45	301.83	303.98	302.11	305.18	303.83	303.17	302.93	300.48	302.47	303.63	303.42	302.7	301.28	301.6	301.89	303.13	303.04	303.41	299.98	300.43	303.77	301.74	300.88	302.69	301.58	301.71	302.38	300.32	301.44	303.33	301.41	300.8	299.84	302.26	303.88	300.59	301.39	305.71	300.87	302.75	306.08	303.39	302.12	302.86	305.42	305.65
312.86	315.3	313.07	316.59	313.26	313.98	313.93	314.7	311.12	313.11	312.27	315.58	313.43	313.68	315.52	313.42	314.66	315.89	314.35	316.35	314.69	313.6	315.15	314.57	313.26	313.84	315.03	311.99	314.88	313.85	315.25	317.35	314.75	314.42	315.26	314.19	315.06	315.56	316.06	318.01	310.5	314.27	314.06	313.91	310.81	313.32	309.68	312.78	316.44	313.26
316.41	316.38	318.37	317.82	317.71	318.96	318.27	318.09	317.98	319.68	316.64	317.79	316.57	319.91	320.46	318.34	319.87	317.89	318.01	318.35	318.75	317.54	317.44	318.6	315.91	316.28	318.36	318	317.62	320.9	317.45	318.06	319.19	317.81	317.51	315.88	318.87	317.59	318.31	320.13	319.46	319.19	319.87	319.74	317.32	320.08	320.53	317.95	319.33	319.2
311.71	314.69	312.94	314.3	311.93	311.99	310.08	312.2	312.59	312.66	313.39	310.59	312.76	314.34	312.93	314.13	314.41	311.95	312.87	312.38	311.55	311.51	311.91	314.4	309.85	312.61	313.16	312.62	311.82	314.57	311.95	311.11	311.72	313.85	312.05	313.53	311.98	312.22	312.94	312.74	313.44	313.34	314.09	312.52	312.21	312.72	310.93	311.88	313.49	315.61
296.22	296.42	293.51	294.63	294.29	296.25	294.2	294.68	297.05	294.01	294.33	295.86	293.72	297.87	298.15	296.66	297.23	293.6	294.74	296.48	293	296.03	293.05	297.13	292.34	294.86	294.69	298.57	292.92	294.78	297	295.97	296.24	295.68	296.85	296.1	294.33	294.58	295.38	295.46	294.45	293.81	295.29	294.48	293.81	293.44	296.21	293.85	296.03	293.44
301.75	303.75	305.71	303.75	305.29	303.96	303.33	304.68	304.18	302.62	305.09	303.32	305.38	305.6	302.62	306.79	305.67	303.45	305.26	304.53	304.15	304.58	303.44	306.06	304.42	302.16	303.95	302.88	303.66	305.08	305.51	304.82	302.21	304.42	303.25	303.64	303.07	302.55	303.01	304.16	305.62	301.36	306.01	302.46	302.52	307.26	305.08	304.21	303.23	304.01
311.09	313.99	314.04	309.58	313.51	311.12	312.2	312.13	312.32	314.09	313.17	312.57	311.16	311.69	312.71	312.13	312.17	313.99	313.45	312.13	312.58	314.45	314.7	313.41	314.36	310.45	310.67	313.05	309.66	313.72	312.7	312.62	312.09	311.07	313.44	314.4	311.57	311.9	313.1	312.07	311.75	311.16	314.87	312.02	313.59	314.64	311.55	313.95	314.62	313.17
316.64	314.62	315.88	317.74	318.45	314.4	316.36	316.72	318.54	316.61	317.57	314.64	313.66	319.36	317.68	317.38	314.29	318.69	314.17	314.97	318.03	317.84	312.6	314.39	316.4	314.64	312.77	317.78	315.12	314.94	315.24	315.2	316.98	316.77	317.42	317.04	314.81	318.21	316.26	318	314.02	317.03	314.5	314.7	316.03	314.68	314.91	314.03	316.22	316.9
313.57	313.94	312.59	314.53	314.14	316.91	312.37	311.68	311.89	314.3	314.48	311.23	310.66	314.23	316.85	315	310.82	313.39	313.68	313.19	311.96	314.93	312.02	317.29	314.38	313.27	313.41	314	314.83	313.41	312.56	310.64	314.37	313.3	312.42	314.62	313.11	311.33	313	312.84	313.02	315.7	315.5	312.15	312.39	315.64	314.35	312.61	313.03	315.28
304.97	306.29	302.75	304.14	305.59	301.83	302.93	304.33	299.71	305.37	305.6	302.72	302.27	302.08	302.62	301.81	304.78	302.19	304	304.57	304.1	302.13	303.57	303.07	303.77	304.74	304	305.75	301.46	304.1	300.38	302.48	302.24	304.03	302.13	303.02	300.04	304.37	301.71	301.07	304.1	302.75	303.24	303.87	304.51	303.27	302.12	303.19	300.73	304.21
302.01	301.41	302.8	300.89	303	305.46	303.42	302.53	304.24	301.55	304.21	302.17	301.99	301.19	304.18	301.52	303.62	301.66	302.83	300.49	301.67	299.82	304.04	302.69	301.59	301.06	299.83	303.7	301.83	303.14	302.48	303.6	302.95	301.88	304.65	297.59	301.27	302.12	302.46	300.92	302.64	303.11	301.2	300.84	303.58	303.65	303.15	300.71	302.63	304.49
326.45	329.13	327.26	325.5	325.27	326.59	327.78	325.04	328.52	326.89	327.39	329.24	326.27	328.42	327.86	328.15	328.57	328.48	328.15	328.42	327.15	329.75	329.55	329.01	327.12	329.47	328.53	329.5	328.04	325.08	325.82	326.26	328.69	327.71	327	328.6	327.27	327.93	328.3	329.33	329.21	328.61	329.89	330.87	330.79	327.16	328.05	326.43	327.43	326.89
327.49	327.89	327.42	328.33	326.71	325.87	326.9	325.97	327.94	330.72	329.64	327.24	327.58	325.18	326.86	327.89	325.61	327.06	328.21	327.34	328.15	327.06	326.97	327.25	331.23	324.92	327.02	326.78	326.25	325.82	328.05	330.31	326.64	328.61	328.92	325.8	326.69	328.85	330.12	326.86	325.32	327.86	327.82	327.97	329.01	325.53	325.29	328.39	328.09	330.37
304.41	303.93	303.11	303.22	303.26	305.52	301.97	303.72	303.74	303.01	305.68	301.68	304.31	304.4	304.37	302.52	302.47	305.67	303.9	303.01	305.36	306.36	302.81	301.08	305	304.83	302.82	302.29	302.69	303.19	305.35	303.27	302.19	303.62	305.28	301.45	304.28	301.57	303.4	300.03	302.61	305.52	305.27	302.69	301.44	305.22	301.78	304.36	303.46	302.88
303.13	303.18	305.26	303.04	300.92	303.29	305.36	302.83	305.27	301.46	303.15	301.42	305.42	302.96	305.05	303.42	303.17	302.9	303.05	302.18	302.26	305.43	301.79	303.19	302.82	304.85	302.3	304.29	303.83	302.82	302.25	305.99	303.27	302.52	302.87	301.97	304.04	301.36	302.41	300.8	303.08	302.94	302.67	305.01	302.57	304.88	302.39	301.98	301.29	301.36
310.99	311.96	309.84	311.56	312.66	310.12	309.57	311.49	310.33	309.93	307.78	310.36	311.02	308.69	309	308.29	308.2	309.37	310.9	307.69	310.42	311.13	308.58	313.66	313.24	310.78	313.25	308.01	308.26	310.92	311.82	310.83	310.01	312.01	310.7	310.32	308.65	312.36	313.88	311.7	312.46	311.11	310.19	313.15	311.84	305.37	312.35	308.77	310.64	310.98
317.54	318.75	320.81	317.76	322.25	319.6	318.52	317.01	319.89	317.91	316.01	319.27	318.05	320.39	319.45	318.82	317.18	317.1	319.94	316.32	318.74	319.05	318.08	317.17	317.99	320.88	317.37	320.31	318.6	316.51	319.85	318.03	318.24	317.81	316.75	318.87	321.81	316.54	320.62	318.19	316.54	319.94	316.43	318.9	320.95	319.33	321.23	318.8	316.96	318.62
312.1	311.97	315.65	312.11	309.89	312.11	315.07	311.86	313.93	311.72	313.43	312.97	314.52	313.12	311.05	311.19	311.21	312.33	313.9	311.99	311.97	312.05	312.25	311.42	313.94	309.67	310.1	312.62	311.42	313.68	311.82	313.56	314.41	312.06	314.25	312.56	312.19	313.32	313.57	310.78	310.92	313.27	314.42	310.41	312.41	310.35	313.92	313.29	312.32	311.84
299.36	300.09	304.23	300.84	302.71	301.48	304.38	305.6	301.8	300.56	305.88	306.18	304.94	303.25	301.75	303.04	304.1	304.13	302.15	303.14	304.86	303.5	305.39	302.67	304.48	302.81	304.19	301.38	302.88	304.81	306.11	302.71	304.67	304.1	300.3	304.49	304.69	303.26	305.16	302.19	304.17	305.12	303.97	303.78	303.24	301.05	301.29	305.11	301.9	298.83
304.31	304.55	305.73	306.72	305.37	302.1	302.34	306.63	305.87	303.91	306.59	302.83	306.24	304.71	304.36	303.88	303.89	305.54	305.38	304.45	302.77	303.81	303.75	304.75	302.24	304.42	302.5	304.23	306.28	301.04	304.09	304.65	302.62	306.8	302.38	305.66	303.47	304.05	304.21	305.11	302.92	305.76	301.42	303.34	304.21	303.66	303.51	305.21	303.78	303.75
326.37	329.04	327.8	328.76	326.72	326.92	328.96	328.07	329.62	329	328.16	326.75	326.77	329.01	329.04	328.73	328.66	329.04	327.29	327.74	325.37	327.38	326.32	326.6	329.97	327.04	327.49	329.69	330.07	326.42	327.11	327.13	331.03	325.64	326.78	326.1	327.06	327.42	326.39	329.08	325.31	327.89	327.22	327.46	327.67	325.77	327.33	327.5	329.32	328.9
313.85	315.6	315.39	310.63	313.44	313.61	312.27	312.18	314.63	312.37	315.5	314.38	313.54	312.62	312.98	310.85	315.46	315.03	314.91	315.26	314.04	313.78	315.28	312.73	313.7	317.72	313.42	312.24	314.19	315.62	313.96	314.05	314.91	311.68	313.64	314.45	312.79	314.46	311.99	315.29	314.58	311	315.08	314.03	315.41	310.94	316.56	313.74	312.42	314.37
299.83	303.49	304.73	307.05	304.29	303.27	302.84	302.02	301.34	301.53	302.68	304.05	304.37	301.87	305.34	302.76	301.78	303.65	303.47	305.09	303.33	306.01	301.67	302.83	303.76	301.73	303.36	305.01	302.18	303.81	304.33	304.84	303.58	303.04	302.4	305.72	304.38	301.91	303.5	304.28	303.13	307.88	303.88	301.93	303.26	302.92	304.57	305.93	303	305.84
312.34	314.76	314.72	314.25	312.94	313.87	312.57	313.33	315.15	310.89	312.32	313.69	314.21	312.68	313.51	314.8	309.59	314.82	315.59	317.5	314.13	310.84	315.82	314.41	310.32	315.37	311.95	313.73	316.65	313.22	312.22	315.11	312.38	316.5	313.89	313.86	313.91	315.72	313.16	314.71	314.64	315.41	314.31	312.26	316.3	315.17	313.18	314.98	312.69	313.44
316.46	318.04	315.39	316.01	315.23	314.44	317.05	317.15	315.8	317.33	314.29	312.81	316.75	313.94	316.8	315.47	316.01	315.07	315.87	314.94	317.07	313.8	311.97	315.55	316.21	315.54	314.08	315.36	313.79	316.09	316.84	315.86	316.18	315.13	314.34	314.35	315.61	315.8	316.1	315.63	316.07	318.2	315.75	317.07	318.36	316.55	314	315.13	314.63	314.8
302.51	305.47	306.89	305.51	305.18	306.67	303.18	306.06	303.46	305.13	302.62	305.44	303.23	306.5	304.03	306.71	304.25	305.92	304.79	304.89	305.32	303.22	305.39	304.65	304.2	302.23	307.18	305.55	306.42	302.61	304.89	305.02	304.46	305.23	304.71	303.75	306.3	305.69	304.68	302.41	304.29	306.16	308.91	304.17	305.83	305.33	306.77	306.44	306.65	304.21
317.77	316.22	313.62	315.07	316.87	314.65	315.73	316.11	316.67	316.74	315.46	315.39	314.75	315.28	315.85	314.34	315.41	315.8	316.42	315.11	314.55	314.82	315.14	317.9	314.57	313.07	314.69	317.35	313.57	317.24	316.69	314.59	315.91	314.94	314.05	315.86	316.2	316.4	317.31	314.38	314.25	314.72	314.69	315.03	319.69	313.9	314.58	315.51	315.09	317.91
305.32	307.1	308.5	307.33	307.07	305.91	307.72	307.66	308.72	307.05	309.05	305.9	306.94	306.39	311.17	309.54	306.9	308.17	306.65	306.03	308.98	307.79	308.08	306.73	306.96	307.31	307.07	306.42	308.87	305.82	305.78	307.68	306.67	306.6	306.88	308.22	307.19	306.01	305.38	307.24	309.39	305.23	306.45	307.16	307.42	305.57	305.9	308.79	305.58	308.43
317.83	318.06	318.49	318.8	321.16	316.66	320.81	319.21	316.57	317.7	321.7	320.28	318.73	317.94	318.14	320.94	318.81	318.12	317.93	319.1	317.29	321.63	319.18	317.63	318.48	318.99	319.16	319.04	319.07	318.26	317.84	318.52	316.91	318.26	319.7	317.87	319.18	318.62	319.46	314.52	317.86	319.41	318.91	318.85	317.74	317.79	319.35	319.58	317.64	314.93
316.73	314.1	315.57	311.35	312.59	314.45	313.56	315.03	315.67	314.04	314.24	313.44	313.64	313.84	315.81	312.5	313.21	314.46	313.09	311.44	313.46	314.78	315.11	313.34	313.93	312.53	315.76	315.78	313.1	311.91	313.64	313.01	314.18	314.9	312.48	311.92	313.98	315.56	313.97	312.98	312.66	314.73	314.82	312.57	312.19	313.53	313.47	313.24	312.48	315.3
313.26	313.85	314.14	313.65	315.82	312.92	313.61	312.91	313.1	314.96	314.67	310.87	316.19	315.36	311.6	313.54	316.28	313.79	312.97	315.94	311.52	312.87	313.3	313.04	315.27	313.37	311.29	313.72	313.66	313.13	314.22	316.74	312.16	314.35	312.82	314.51	315.48	312.56	313.55	312.3	312.22	311.3	314.25	314.63	311.3	314.46	314.2	312.41	315.59	314.17
315.68	315.83	317.62	315.49	317.08	319.27	316.63	317.66	318.76	316.7	315.54	318.67	317.66	319.74	315.17	318.49	317.25	317.55	314.51	316.34	314.8	317.25	315.73	315.23	314.6	317.64	315.06	316.03	316.33	317.5	315.68	320.03	317.18	315.96	315.79	316.75	317.34	319.64	314.46	316.7	318.12	316.31	317.46	318.24	318.92	317.73	316.67	317.22	316.8	315.31
307.68	308.68	304.98	305.83	305.87	304.48	304.68	305.37	306.48	306.4	303.89	308.24	307	306.47	308.3	304.59	308.51	306.47	305.55	306.28	306.76	308.67	307.15	307.59	307.17	305.91	306.73	304.72	305.19	306.15	306.62	304.64	307.75	304.73	307.18	305.62	306.35	306.57	306.99	307.52	303.6	305.25	307.05	308.15	309.53	305.9	307.06	306.43	305.53	306.69
326.99	327.21	328.55	325.23	329.37	327.91	328.58	327.81	325.95	325.96	326.33	328.95	328.33	326.49	329.22	330.84	326.39	327	328.54	325.19	325.19	325.8	330.1	326.91	326.56	327.95	326.17	326.48	329.35	326.16	331.13	325.12	330.26	330.46	329.3	329.54	326.95	328.96	327.99	326.62	329.75	330.48	327.36	324.63	327.56	325.8	326.26	329.55	328.29	329.43
325.68	325.25	324.77	324.53	323.92	324.29	326.11	323.01	328.2	324.58	323.46	326.16	326.13	326.29	324.36	325.48	326.36	323.46	324.67	324.59	325.44	324.8	325.21	324.96	326.87	324.37	325.89	326.58	324.01	325.9	324.38	326.18	324.19	324.89	326.54	328.03	325.13	323.9	325.13	324.8	325.34	325.85	324.49	327.54	325.41	326.48	324.62	326.87	324.94	325.56
301.84	303.28	302.15	300.42	300.03	300.5	302.53	302.2	301.28	301.44	300.51	302.77	301.25	299.97	300.42	302.72	300.1	300.82	302.36	302.89	302.52	302.1	300.84	301.92	302.34	301.99	304.54	302.21	299.87	302.43	298.79	301.15	298.66	301.72	300.14	301.38	301.18	302.64	302.89	303.19	302.58	302.14	300.07	302.74	299.18	299.56	300.58	303.3	300.11	301.95
303.52	300.58	303.75	303.04	300.81	303.26	302.6	303.64	301.56	302.34	304.92	303.21	301.65	303.32	301.18	302.56	302.83	302.21	304.03	304.68	304.08	303.19	302.32	302.18	300.46	304.15	302.27	301.21	302.6	301.4	305.05	303.19	302.43	303.98	300.77	303.08	303.89	301.68	301.21	302.3	300.97	304.26	305.32	303.41	305.16	304.84	304.28	302.34	302.35	299.91
328.54	327.94	327.58	328.84	326.32	328.01	327.29	328.17	330.09	327.3	329.81	328.32	329.07	326.84	328.8	329.76	326.92	330.09	330.41	329.95	327.28	326.55	328.58	330.54	328.68	327.81	328.15	327.96	327.59	330.79	328.97	330.62	326.82	329.85	327.11	330.16	329.87	325.93	328.58	326.8	329.54	328.13	327.87	330.3	326.75	329.94	326.81	331.61	328.88	327.71
319.86	316.01	317.94	318.63	315.79	316.45	317.1	319.2	318.16	317.76	320.51	317.76	319.47	320.12	318.97	320.25	318.87	319.74	316.92	317.64	319.29	317.57	319.74	317.67	322.84	320.88	320.32	319.91	318.34	318.64	318.6	319.21	316.69	316.81	318.42	319.23	318.16	319.46	320.08	321.05	319.41	318.9	317.78	322.31	319.19	320.23	315.38	316.98	317.29	317.19
306.2	303.54	303.44	303.65	304.07	305.39	304.5	305.78	303.32	306.02	305.87	304.92	304.09	305.21	306.55	304.39	304.88	304.86	303.99	305.82	304	304.63	305.63	301.61	304.44	306.13	303.87	305.08	306.33	305.17	306.31	303.37	303.79	304.16	303.56	304.33	304.82	302.32	303.69	303.92	303.51	305.02	304.58	305.65	303.89	305.52	304.53	304.57	304.06	303.8
295.67	295.46	295.42	293.19	293.77	293.55	294.91	295.16	293.22	294.81	291.99	293.49	294.59	294.1	293.35	296.14	297.46	295.05	295.76	293.49	294.72	293.72	294.53	298.27	293.89	293.29	294.73	291.53	296.36	293.75	295.38	292.76	295.26	295.66	292.62	295.12	293.62	292.69	293.06	296.36	292.7	293.85	295.09	294.42	292.59	294.93	294.82	293.72	294.19	294.66
311.54	312.48	311.94	310.33	310.75	312.51	311.93	310.28	311.23	311.27	311.33	309.88	308.87	309.83	311.93	312.7	310.82	309.83	311.63	314.3	314.12	313.1	309.75	313.18	312.22	312.25	311.09	312.31	310.81	314.18	309.98	309.34	312.7	310.79	313.16	310.9	311.42	309.22	312	311.59	310.96	310.78	310.51	311.6	312.69	312.21	311.95	311.38	309.85	313.01
294.93	296.45	294.23	295.45	296.41	294.52	295.77	296.28	291.76	296.09	294.93	295.85	295.72	295.66	295.7	295.73	294.63	294.22	295.76	295.5	292.47	297.47	295.5	293.66	294.7	297.2	294.65	295.1	293.57	295.83	294.6	293.68	296.95	297.84	295.97	296.85	297.65	293.98	294.55	296.06	298.26	295.71	294.04	296.97	294.97	297.18	294.17	292.66	299.2	297.74
319.31	318.36	316.59	315.28	318.76	317.16	317.22	319.19	318.05	316.58	318.66	318.23	319.18	318.52	316.03	317.75	317.47	319.88	318.65	319.88	319.17	320.03	317.68	317.51	319.84	321.51	318.46	320.56	319.39	318.26	318.66	316.95	318.34	319.98	317.13	319.37	317.53	319.93	317.66	320.82	319.99	316.17	316.01	319.4	318.62	316.2	320.55	319.56	316.94	318.82
294.1	292.27	294.47	295.47	294.98	291.84	296.65	293.18	294.77	292.91	294.32	293.28	293.97	296.21	294.13	292.63	293.26	295.52	294.43	294.39	295.28	294.63	295.06	296.17	295.08	295.1	294.01	294.37	295.83	294.9	295.63	294.61	295.54	292.36	294.37	292.67	294.8	293.77	292.71	294.93	295.28	295.46	293.32	297.98	294.84	292.94	293.79	294.14	292.82	294.53
303.1	303.59	303.06	305.56	302.78	304.21	308.1	303.61	304.41	303.61	303.08	304.19	303.68	302.65	304.58	305.74	304.16	303.04	304.94	304.04	303.52	306.63	305.13	301.08	302.8	302.2	305.56	303.49	301.85	303.07	302.38	304.17	304.41	304.96	304.1	306.06	303.89	304	305.02	303.3	301.57	302.14	305.91	302.22	305.34	301.16	301.84	304.53	301.54	303.5
318.16	315.3	319.46	318.95	316.04	319.07	316.95	317.78	318.28	315.74	318.4	315.87	315.98	316.33	316.74	316.9	316.19	316.93	318.05	316.27	318.67	319.15	318.23	318.58	315.91	318.42	316.75	317.94	317.18	315.4	317.67	317.73	317.58	317.37	318.98	315.23	318.01	315.36	318.73	318.33	314.53	315.76	319.17	318.35	315.33	318.78	316.39	316.94	315.52	317.47
314.45	316.73	313.1	311.29	313.55	313.11	315.85	315.51	316.51	314.69	314.52	315.18	314.62	317.32	313.66	313.63	314.11	313.8	312.58	317.42	316.08	313.66	314.36	315.36	313.48	316.08	313.53	316.25	313.34	312.88	316.1	313.83	316.9	317.67	312.36	314.38	314.81	316.71	314.65	313.83	314.47	314.43	318.9	313.12	313.27	315.43	317.85	314.4	313.31	314.94
312.82	314.9	317.32	318.01	316.05	316.49	317.02	317.5	316.34	314.98	317.71	314.12	318.15	314.4	315.94	314.31	315.67	316.42	317.05	314.29	317.11	317.23	314.77	317.4	317.75	315.27	316.95	316.15	316.05	316.18	316.55	314.42	316.99	313.76	316.7	316.41	314.38	312.99	316.47	317.22	316.31	318.88	315.95	316.14	317.25	315.42	318.4	316.96	316.39	313.81
300.37	297.53	301.95	300.79	300.35	300.25	301.96	298.95	301.18	302.52	302.01	299.42	300.64	300.34	300.63	299.89	299.56	301.12	298.51	302.53	300.25	303.72	300.67	300.7	302.13	299.31	300.62	301.98	299.52	304.14	300.74	301.25	302.88	300.64	303.12	300.12	302.49	303.61	302.51	300.55	299.48	300.68	301.55	302.95	301.53	299.56	300.66	300.32	300.51	300.6
314.76	318.26	317.13	317.66	316.23	320.33	318.39	314.47	316.27	316.06	319.57	317.78	316.98	318.34	317.92	316.15	315.46	315.91	319.96	317.45	314.41	318.54	317.19	318.68	317.23	317.21	317.79	318.44	315.73	315.4	318.65	319.21	318.35	318.21	321.21	316.95	315.86	317.56	317.09	316.88	314.84	317.87	314.79	315.94	317.85	316.99	316.25	320.3	317.58	317.71
302.56	303.35	308	306.45	305.2	303.65	304.73	305.84	305.76	304.72	304.23	306.47	306.13	307.3	304.49	305.68	307.12	307.06	305.22	302.55	306.64	303.55	305.27	302.23	303.1	305	305.9	304.33	307.31	306.29	305.42	303.98	305.21	304.13	305.31	306.42	307.37	304.18	306.49	308.49	306.03	304.62	305.02	305.49	303.14	306.09	305.19	305.38	306.03	308.96
307.25	306.02	305.32	307.42	305.58	304.87	307.51	307.94	306.27	307.85	304.5	307.3	305.39	306.58	305.53	307.14	306.37	306.57	308.36	307.29	309.22	306.28	305.95	307.23	304.92	303.67	305.55	305.03	307.12	308.04	305.14	306.1	306.42	307.17	307.37	307.28	306.69	304.25	307.31	308.4	307.53	306.51	308.63	304.26	306.33	305.16	308.24	307.66	308.82	307.72
312.16	312.94	314.29	313.38	313.56	312.17	313.84	310.83	312.75	314.58	313.76	313.29	314.82	310.96	315.76	313.83	312.64	312.9	312.6	313.07	312.4	315.68	313.3	312.14	315.66	311.98	316.99	315.72	316.31	312.84	312.56	315.31	311.25	313.82	315.36	310.93	311.52	313.09	314.09	313.24	313.83	313.72	311.71	315.02	314.36	312.82	313.9	313.32	311.6	314.05
300.69	303.83	302.8	300.74	301.7	301.74	302.35	302.25	304.38	302.61	305.42	303.37	302.25	301.2	301.9	301.95	306.5	303.16	302.83	300.95	304	303.66	303.96	302.91	302.87	300.93	303.27	301.05	302.25	299.71	303.01	304.16	302.05	299.67	303.59	302.69	299.59	301.81	305.17	303.01	303.97	301.88	302.37	303.91	303.88	303.19	303.99	303.09	302.84	302.78
295.26	295.23	294.37	294.62	293.85	296.16	294.69	295.22	293.5	296.46	293.08	295.15	295.4	296.52	293.17	298.29	294.93	294.61	293.94	293.98	296.21	295.71	294.66	295.83	295.39	294.89	293.18	290.83	292.97	294.91	294.69	292.6	295.49	296.23	295.3	294.6	296.05	294.07	295.27	295.78	292.9	295.2	292.24	295.29	294.86	295.81	296.15	293.68	295.56	294.72
304.24	305.03	305.04	307.92	308.12	304.99	304.23	308.7	305.69	305.94	307.68	302.16	305.67	304.5	305.64	307.02	305.98	302.56	306.65	304.74	305.82	305.11	305.12	304.64	304.42	307.32	304.15	305.4	303.55	306.14	306.61	308.05	309.93	308.1	304.43	306.97	305.84	302.77	305.07	303.35	304.67	306.33	304.41	305.52	303.39	303.57	306.53	308.57	305.56	306.24
315.51	315.75	318.28	314.79	314.12	316.49	315.62	317.68	316.01	316.64	314.23	315.35	316.59	314.39	315.59	314.48	313.61	316.52	317.03	314.43	316.02	315.58	316.11	317.12	315.07	314.75	315.02	315.87	314.4	316.78	315.41	314.92	314.02	315.3	316.4	314.79	313.85	318.53	317.58	316.98	313.77	317.07	314.09	316.26	316.95	315.96	314.78	314.27	315.8	314.6
318.45	320.05	319.18	319.73	319.22	317.5	319.01	321.62	320.34	318.99	321.01	319.8	318.87	319.2	322.08	321.21	317.32	319.32	319.71	321.77	320.13	318.77	318.86	318.57	318.16	320.16	322.69	318.9	320.31	320.88	319.14	318.43	320.56	320.8	319.51	319.56	318.81	318.66	323.42	318.99	319.25	318.59	319.62	319.44	320.2	319.74	321.93	322	317.68	321.86
311.92	311.61	308.97	311.11	311.05	310.83	310.84	313.77	312.33	314.11	310.99	309.77	312.15	310.59	312.97	310.95	312.32	309.99	309.8	311.57	308.34	310.46	308.5	310.63	312.7	310.66	310.31	311.68	310.68	310.95	311.94	312.89	309.4	311.56	311.36	310.63	311.15	310.56	313.19	308.13	311.3	308.57	308.75	307.98	309.28	310.03	311.67	310.09	310.54	308.46
316.98	313.03	314.06	312.63	311.35	313.55	317.53	311.83	315.8	313.65	312.77	313.85	312.97	312.6	314.63	315.63	314.29	315.04	314.09	314.3	313.68	313.94	313.85	313.45	313.03	314.62	315.18	309.82	312.72	311.79	314.49	316.67	313.4	314.12	313.79	312.57	315.23	314.08	311.8	312.91	314.53	313.84	314	315.56	315.22	312.56	314.03	313.49	314.57	313.11
316.85	313.91	315.8	313.83	313.94	314.97	317.48	316.38	314.94	314.72	315.66	313.49	316.55	317.61	315.14	315.28	314.13	318.34	314.96	312.89	316.45	316.08	316	317.18	314.47	314.83	317.97	316.85	314.77	314.97	314.43	315.04	315.32	315.57	317.68	318.97	315.34	317.1	316.5	318.72	314.55	317.2	317.31	316.35	316.83	313.45	316.02	316.4	315.18	315.74
330.3	330.26	329.39	329.78	327.34	330.55	326.23	329.09	328.37	330.37	327.45	329.03	328.98	329.15	327.76	328.19	328.81	328.79	331.28	327.79	329.42	327.55	326.55	327.36	327.94	329.03	327.62	330.54	329.32	329.66	327.2	328.29	327.19	329.57	328.88	329.45	329.09	326.75	329.02	326.29	329.64	326.29	331.81	327.02	328.21	329.97	327.1	329.84	328.93	330.86
297.71	296.74	294.58	292.56	295.53	295.3	296.15	291.85	297.3	294.41	295.07	291.77	294.04	294.13	295.55	296.62	295.43	294.65	299.4	294.86	295.1	294.69	293.04	296	295.95	295.93	295.26	293.65	296.69	290.71	295.08	292.54	296.5	293.87	296.37	295.13	295.11	295.8	295.09	295.87	296.22	292.76	293.34	294.87	295.54	295.18	296.94	293.39	294.47	293.12
305.58	305.93	305.28	308.37	308.15	306.35	304.94	303.86	305.02	305.03	306.32	308.33	305.83	305.17	305.71	308.66	306.15	308.01	308.28	306.87	306.3	306.33	307.21	306.79	304.33	308.79	307.38	306.79	306.31	306.54	306.25	306.75	306.4	305.07	305.29	303.51	305.62	304.83	305.04	304.36	305.33	304.62	304.53	304.65	306.23	307.26	306.17	304.7	302.46	307.18
313.87	316.49	313.09	314.49	313.88	315.88	312.91	313.02	311.26	313.8	311.07	314.36	311.91	313.22	315	314.11	311.59	313.62	314.93	313.91	313.39	316.59	312.45	313.74	313.49	312.53	312.74	315.18	313.91	311.83	314.21	313.23	314.44	314.44	314.69	311.69	310.64	312.93	313.26	314.8	315.78	314.98	312.53	313.41	313.7	314.48	314.58	313.42	312.59	313.58
319.15	320.63	319.04	319.53	317.85	318.69	318.86	318.48	320.17	318.53	319.58	318.37	320.17	322.55	319.54	317.78	319.47	317.31	320.95	318.99	318.99	318.72	319.36	318.81	320.46	319.22	322.05	318.06	318.4	317.5	316.55	318.74	318.5	318.74	319.81	319.09	317.43	319.63	318.26	319.02	317.51	317.8	317.93	319.19	322.12	321.25	318.08	320.97	318.88	320.17
316	315.43	316.44	315.37	315.59	315.34	315.06	315.57	314.84	315.15	313.63	316.71	317.06	315.52	316.89	313.52	316.23	316.03	314.17	319.08	317.5	316.83	318.03	314.51	315.25	315.6	316.3	318.29	317.34	317.71	312.79	316.04	318.14	317.78	315.06	318.12	315.05	315.24	315.66	315.92	315.99	318.64	313.8	316.18	316.31	314.05	316.96	316.96	317.57	315.04
317.17	315.21	314.62	312.7	315.76	316.27	316.53	315.73	319.47	317.76	314.96	316.06	316.08	315.13	314.27	314.49	315.29	318.33	316.89	315.23	314.26	314.61	315.28	314.58	315.59	314.49	315.96	313.56	314.28	315.28	315.01	316.78	316.22	316.97	316.8	315.51	314.94	316.83	316.75	314.84	316.29	315.1	317.32	316.84	315.47	315.89	316.69	315.68	315.03	318.36
306.93	304.39	305.05	301.38	303.67	303.74	303.48	305.8	302.14	302.95	301.06	302.52	303.83	303.55	302.29	302.66	305.22	303.49	302.15	304.66	301.55	303.79	301.6	302.04	303.33	304.06	304.77	304.82	300.7	302.52	306.21	303.35	301.99	304.18	302.45	305.18	302.28	304.43	304.82	305.78	304.6	301.63	299.94	303.96	305.25	302.94	300.45	303.96	299.3	304.67
312.97	315.77	313.67	315.17	315.3	314.61	311.63	314.27	313.77	314.93	315.18	310.08	313.85	312.47	312.99	315.02	314.06	314.24	315.67	316.45	314.79	314.09	310.02	312.13	314.71	311.66	313.97	315.25	312.88	312.55	313.47	315.05	313.3	313.03	310.97	315.43	314.93	313.06	316.5	312.64	314.69	313	314.29	315.69	313.15	312.34	314.35	313.09	317.18	314.52
312.97	309.32	313	316	312.17	314.84	312.35	313.15	314.91	313.45	313.3	314.2	314.69	314.22	312.54	314.19	313.19	315.05	312.68	312.55	315.21	314.7	313.32	314.91	312.15	316.56	312.25	314.62	313.72	313.88	313.32	315.15	313.63	312.42	314.34	313.04	312.89	312.5	313.37	315.2	315.49	313.25	313.33	315.49	314.94	312.93	313.93	313.58	315.5	313.13
317.76	313.39	318.27	312.06	312.89	315.27	312.2	312.89	314.67	314.37	316.28	315.41	317.15	314.65	316.26	316.07	315.26	314.47	314.67	315.35	314.72	315.73	315.2	312.67	313.39	315.46	315.41	312.43	313.65	313.38	315.7	314.82	316.91	315.36	316.02	315.03	314.76	316.81	316.59	315.32	312.98	316.83	316.03	311.98	314.15	315.49	313.45	311.91	314.2	315.56
298.9	295.57	299.71	296.93	298.48	296.44	295.54	297.11	294.75	298.38	297.76	295.99	299.99	295.28	296.41	296.22	295.83	298.41	293.64	297.69	295.93	297.48	297.66	297.31	296.9	293.25	298.22	296.39	296.62	292.58	296.68	294.86	297.32	295.8	296.64	297.32	296.78	295.82	295	295.33	299.26	295.71	297.61	296.34	296.36	292.46	298.71	294.02	296.81	300.16
294.23	292.17	295.9	293.12	293.38	295	293.55	292.82	295.11	292.93	294.53	294.62	293.07	292.78	292.71	293.6	292.6	295.43	295.17	292.66	294.1	291.67	294.68	292.15	293.17	295.54	294.13	294.01	294.27	291.49	292.6	295.43	294.45	293.92	291.86	293.63	295.21	294.8	295.97	294.28	293.65	293.51	295	293.34	292.4	294.79	296.26	292.96	296.68	294.05
323.24	326.88	326.89	326.95	327.34	327.3	325.66	328.14	327.96	326.08	327.13	327.05	326.95	326.68	327.72	327.85	327.49	326.16	327.74	325.67	326.05	325.68	326.47	327.14	327.69	327.63	327.94	326.06	326.46	327.04	327.84	326	326.59	323.9	328.07	326	325.23	327.95	326.76	327.4	327.18	328.36	327.54	327.08	327.77	328.95	328.98	328.41	326.08	326.6
301.52	302.48	300.95	306.6	304.96	303.96	302.18	304.81	304.17	305.65	305.31	303.69	305.22	304.37	302.76	303.77	302.82	303.01	303.11	304.51	304.95	304.45	305.72	303.12	305.72	305.16	304.51	304.14	302.01	303.46	304.66	305.83	305.29	306.81	304.54	305.42	304.41	302.92	304.95	303.04	305.93	305.97	305.79	300.53	302.04	304.35	304.83	302.63	306.03	305.58
301.72	299.56	300.69	301.91	302.24	300.69	301.83	299.52	299.13	297.94	302.04	302.64	300.38	297.12	302.52	301.96	301.55	299.12	298.45	299.05	297.15	300.55	299.22	298.98	302.77	299.72	299.44	302.12	300.08	299.13	303.15	297.4	301.04	301.63	299.34	300.48	302.44	300.64	298.69	298.99	304.79	302.01	300.45	297.6	300.99	299.17	300.52	302.9	301.62	299.27
318.16	317.72	319.19	315.2	320.24	317.24	319.07	317.49	317.95	318.89	319.25	318.12	317.59	320.19	317.18	317.7	318.96	319.81	316.15	320.83	318.4	318.45	318.44	316.84	318.49	315.4	318.26	317.64	319.87	316.82	319	317.05	318.3	319.17	319.04	318.87	317.34	316.95	316.38	319.31	320.55	316.59	320.44	317.88	318.88	318.96	321.14	317.23	321.71	318.07
311.04	307.89	308.53	307.88	307.01	308.47	306.53	307.76	309.54	306.83	310.62	308.98	307.27	310.27	311.1	309.34	306.54	308.33	306.9	309.75	309.5	308.81	309.67	311.38	307.83	310.44	309.79	306.83	309.72	311.34	309.24	309.65	308.5	307.67	310.39	308.4	308.66	308.62	304.99	309.44	311.69	308.47	308.55	308.99	311.04	307.69	310.61	309.35	308.83	308.31
327.15	326.39	329.46	325.24	330.67	325.96	329.04	326.79	327.49	329.32	328.02	327.35	329.94	328.92	326.04	331.51	328.23	330.93	326.19	325.73	328.47	327.17	328.27	326.79	328.66	327.63	327.84	326.11	326.84	330.24	329.35	329.22	326.27	329.5	326.45	328.1	330.22	326.46	327.02	328.72	329.51	325.26	328.33	327.4	329.64	327.83	330.05	328.29	328.4	327.45
307.3	308.63	304.49	307.51	307.57	308.15	306.04	308.06	307.8	308.15	305.61	307.83	307.53	308.94	308.76	307.51	304.15	304.77	304.59	309.26	306.46	305.81	308.4	308.2	308.02	308.46	308.76	308.28	307.49	305.29	308.56	306.54	309.43	305.36	306.98	307.69	304.67	306.71	309.67	308.83	306.07	309.05	304.61	306.15	308.8	308.34	306.17	306.53	308.03	308.59
323.77	323.92	321.75	323.42	324.51	326.62	321.48	326.44	323.07	322.58	323.5	321.95	324.93	325.9	323.2	325.35	324.68	322.97	326.65	326.1	324.38	323.37	319.78	322.06	324.58	324.97	326.22	321.93	323.74	324.23	324.7	325.56	325.68	326.09	324.49	324.52	325.2	324.34	324.84	323.12	325.96	323.61	325.75	326.97	324.55	323.9	325.66	324.26	323.63	324.98
328.63	328.39	328.61	329.57	329.94	329.4	327.67	325.53	329.88	329.89	327.33	327.62	329.84	328.84	328.18	327.24	328.83	326.75	328.48	328.08	326.39	327.44	329.57	325.92	328.18	327.47	326.74	328.78	323.7	328.46	323.37	329.36	328.51	328.09	329.61	326.11	329.54	328.67	328.84	325.93	326.96	326.44	326.56	328.1	326.54	328.24	327.39	327.74	327.96	327.41
315.87	318.1	315.77	316.6	315.74	315.94	315.93	316.22	317.43	315.65	318.7	314.6	316.45	314.61	315.72	316.9	316.9	313.66	313.81	314.91	317.23	317.95	315.96	318.15	317.81	315.48	317.34	316.87	317.28	316.85	315.02	316.89	314.15	316.1	317.42	317.36	316.39	317.19	317.02	316	315.52	316.41	317.29	317.07	317.79	318.55	315.45	319.36	314.3	316.74
300.52	301.98	303.54	301.31	300.95	302.35	302.81	301.64	301.91	303.19	302.45	301.19	303.31	302	301.6	303.11	302.49	303.77	303.14	301.56	301.84	302.83	303.97	302.6	301.59	304.78	301.05	301.84	302.14	302.85	303.37	301.31	306.05	303.88	303.72	302.86	303.83	302	301.3	301.19	304.02	303.55	303.18	300.94	303.93	301.69	300.89	304.2	305.36	301.7
303.28	303.57	304.01	302.48	302.11	303.26	304.5	300.76	301.84	301.02	302.71	301.91	302.56	304.39	303.68	303.67	304.43	306.48	304.59	306.68	302.68	305.97	303.9	304.01	304.99	303.98	303.06	302.94	304.35	301.41	303.77	302.31	302.84	304.23	303.13	304.39	302.66	302.16	304.16	306.94	301.2	303.06	302.58	302.55	304.51	301.51	304.52	304.36	302.05	301.44
305.53	306.68	304.48	306.63	307.23	305.56	306.17	309.17	306.51	305.69	306.32	308.35	307.94	307.8	307.93	306.55	305.74	304.86	307.23	307.75	308.47	307.16	306.14	302.7	304.07	306.19	306.19	304.87	305.35	304.75	306.27	304.98	306.13	307.78	307.49	306	307.06	307.13	305.17	305.41	305.16	305.26	303.92	305.06	306.13	305.05	307.42	306.1	305.67	307.4
303.62	304.41	302.31	304.36	304.52	304.65	301.48	305.43	305.14	304.76	305.64	304.38	303.8	305.03	304.75	306.6	301.86	304.88	302.47	302.8	304.31	305.36	305.23	306.46	307.13	307.36	304.93	307.42	305.75	304.67	304.35	304.51	302.07	306.08	303	303.01	305.17	304.54	304.02	305.46	304.4	305.01	304.94	304.5	308.07	305.63	305.96	307.69	305.44	307.28
303.33	303.89	305.71	306.28	304.65	304.43	305.8	302.85	302.53	307.14	304.62	302.37	304.89	304.14	301.85	302.45	302.06	305.23	305.55	307	304.98	303.24	305	305.9	302.84	304.72	306.05	303.99	305.6	301.55	305.88	306.89	304.05	301.32	304.6	304.92	302.35	303.93	302.98	306.37	303.34	304.76	303.65	303.07	304.15	304.6	304.51	303.49	305.33	304.58
300.55	299.32	301.1	299.46	298.77	301.56	298.37	301.54	297.97	296.29	298.21	298.27	298.79	301.69	300.72	301.19	301.09	299.08	301.15	300.05	299.71	299.59	299.5	299.17	301.44	300.93	301.02	302.19	301.29	297.59	300.12	298.25	300.1	301.7	301.02	301.74	299.31	300.55	299.59	299.74	299.85	298.19	298.78	301.31	300.86	300.76	299.48	299.88	300.83	299.16
308.22	310.67	310.1	309.12	306.34	307.83	309.26	308.75	308.88	307.15	308.52	308.95	310.28	309.08	307.34	306.47	310.31	307.83	306.7	306.96	310.53	310.74	310.05	310.15	308.05	309.2	309.26	308.69	308.17	310.89	308.75	308.7	308.75	306.29	306.88	309.28	308.25	307.25	308.08	308.91	311.58	308.38	309.49	308.5	310.84	306.9	309.79	307.5	310.04	309.62
317.85	316.41	315.54	315.69	316.93	316.61	318.78	315.78	318.1	317.86	319.92	315.88	316.45	319.9	317.26	318.95	317.89	315.8	316.52	319.68	318.16	315.97	317.09	316.5	317.88	316.92	320.02	316.08	317.48	316.34	316.75	317.61	316.57	317.48	317.59	319.7	318.59	317.47	316.13	318.2	318.93	318.11	316.75	316.55	318.93	316.85	316.98	319.9	316.3	316.56
311.28	314.04	309.05	311.13	311.44	310.49	312.1	312.36	313.75	312.65	311.26	314.86	312.4	310.49	311.57	312.14	310.8	312.01	312.65	313.92	311.22	311.7	312.45	315.25	310.54	311.45	311.67	310.74	315.59	311.48	312.44	312.57	310.91	312.7	312.68	312.64	312.54	313.78	311.01	312.96	312.65	311.59	312.24	310.75	313.54	313.78	312.43	312.12	311.63	312.59
307.65	306.9	304.71	302.14	307.42	304.76	307.01	307.05	305.93	307.4	307.62	302.72	303.07	306.9	306.03	307.52	305.46	304.46	304.63	306.63	304.73	305.97	307.38	305.63	306.88	306.09	305.97	306.59	305.28	306.8	308.27	306.25	305.68	304.44	306.46	303.04	303.98	306.6	304.27	302.69	306.7	304.34	303.25	305.23	302.25	304.17	305.5	306.52	305.59	306.92
317.86	317.56	317.43	314.31	317.55	314.54	317.22	316.96	316.33	316.84	317.01	318.14	319.02	317.37	319.39	318.77	317.94	317.57	316.7	316.75	319.43	316.59	316.25	317.06	317.69	317.85	318.73	316.44	317.04	316.31	315.69	318.81	315.52	316.9	317.05	317.64	318.23	319.3	318.43	314.87	316.52	315.74	317.25	317.4	316.16	316.55	321.02	317.8	316.53	316.61
293.85	292.52	293.89	292.32	292.34	293.03	292.59	294.26	295.08	293.56	294.6	295.53	294.86	295.92	295.77	295.54	295.38	293.45	292.24	294.5	294.98	293.42	292.42	294.52	292.79	292.99	293.83	294.44	293.83	292.24	292.69	293.7	295.69	293.32	293.45	294.12	293.5	293.86	295.09	296.12	293.71	294.93	291.39	296	292.77	294.86	293.28	294.97	293.15	294.99
312.95	314.56	313.96	312.83	311.78	314.75	315.88	313.24	312.19	310.92	311.54	314	313.85	312.63	312.64	311.75	313.91	314.88	315.39	311.06	313.16	315.71	310.17	313.13	313.14	312.15	313.68	311.13	313.63	314.88	314.63	314.18	314.13	311.38	313.34	314.72	313.35	313.64	313.99	314.17	313.26	311.69	314.3	311.95	313.19	314.67	312.44	315.43	313.48	312.33
325.45	324.36	323.81	326.69	324.23	325.53	325.67	327.26	328.87	325.88	327.06	324.93	325.26	326.65	324.7	326.23	324.35	325.87	326.02	324.56	324.35	326.55	325.86	326.24	324.29	325.27	326.9	324.71	326.63	327.41	323.79	328.04	325.02	327.51	325.59	325.82	326.2	322.14	326.18	324.14	325.17	325.12	325.45	322.89	327.1	325.42	325.76	328.26	326.7	324.02
312.87	314.78	313.14	311.05	310.96	309.03	313.84	314.68	313.27	312.46	313.61	311.39	309.23	314.84	311.89	312.6	314.62	311.82	312.24	313.65	314.66	312.55	313.26	314.6	313.16	315.12	313.42	310.62	312.81	313.29	311.15	314.54	314	312.46	311.22	313.46	316.12	313.73	311.25	312.61	313.21	315.5	313.02	311.55	312.81	312.42	311.11	311.94	313.06	313.51
311.31	309.34	309.6	309.69	309.47	308.28	309.64	307.99	309.23	310.68	310.59	308.4	308.55	313.09	310.69	309.3	310.03	309.01	310.32	309.18	309.5	311.67	309.3	311.27	311.9	310.37	310.18	311.88	309.9	313.6	309.29	309.64	312.12	312.81	311.32	309.4	307.94	310.88	307.56	310.02	310.78	310.51	310.79	312.32	308.96	312.43	310.35	311.23	308.14	309.74
308.8	307.13	310.09	309.89	311.82	311.3	310.14	309.03	309.42	310.22	309.63	309.99	308.67	311.25	310.34	309.25	310.36	311.18	311.19	310.53	309.31	310.67	310.46	309.22	311.24	312.38	310.56	307.76	311.52	310.82	311.66	308.4	309.6	312.2	312.14	310.69	310.47	309.14	307.93	311.49	309.02	311.02	310.17	308.41	308.97	309.51	311.61	309.98	309.4	309.47
294.42	296.08	296.36	297.55	295.66	297.93	296.8	296.89	295.66	297.17	297.46	299.41	299.63	297.39	293.66	295.91	296.92	298.69	295.88	298.37	295.53	297.94	298.56	293.93	296.01	295.86	297.09	295.98	297.89	297.32	294.65	299.57	298.23	295.12	297.02	298.06	296.15	298.82	296.72	297.89	298.47	297.34	300.71	296.35	295.66	295.4	295.16	294.47	298.56	296.74
316.52	314.67	313.84	314.6	316.11	318.05	316.75	315.63	313.18	315.69	315.53	314.11	316.08	316.18	312.84	317.33	317.31	317.18	317.59	315.9	315.54	317.48	317.1	316.73	315.04	316.84	316.13	314.18	318.48	317.14	316.57	317.14	313.36	316.42	318.2	316.1	318.11	316.01	318.29	315.77	317.89	316.1	316.63	315.51	317.3	318.08	317.23	317.6	315.83	312.7
309.93	309	307.91	309.24	308.45	311.01	310.5	309.53	312.21	309.86	308.24	312.38	309.6	308.17	309.4	311.41	311.09	309.69	313.13	312.52	309.55	311.95	308.6	310.77	312.51	308.4	308.67	309.95	309.66	307.76	310.94	312.57	310.61	310.39	309.66	311.14	309.11	310.22	309.61	307.62	310.05	310.17	309.48	309.46	310.84	310.89	309.19	308.83	308.74	309.86
306.28	306.81	305.78	303.88	305.34	306.47	307.83	307.35	307.61	306.96	305.87	308.53	306.24	306.83	303.47	306.28	306.86	305.34	305.59	307.84	306.33	308	305.95	306.21	306	306.12	307.22	305.73	306.24	307.49	305.93	307.95	307.5	308.48	304.68	304.61	307.03	306.93	307.1	308.9	305.93	305.23	308.13	307.1	306.85	305.63	307.66	306.12	305.28	307.15
308.42	309.92	309.62	312.76	310.6	311.18	313.34	310.42	308.29	308.73	311.11	307.95	308.02	308.59	309.12	309.64	311.19	309.59	309.76	310.4	309.25	309.93	309.64	309.76	308.73	308.28	311.47	312.1	310.87	309.53	310.01	308.17	310.82	307.9	309.24	306.11	310.71	310.02	307.08	308.47	309.82	309.45	309.09	309.85	312.1	308.09	309.31	311.03	310.11	310.94
314.34	313.8	313.59	312.77	313.72	313.7	312.42	314.21	312.8	313.83	313.89	313.71	311.9	314.21	314.25	310.9	314.93	315.91	316.23	312.86	314.96	313.41	313.88	312.41	312.78	316.24	315.2	315.6	314.99	311.46	314.52	314.26	314.34	313.39	311.94	314.79	316.48	313.04	314.15	312.64	313.96	311.69	312.32	312.9	314.56	313.64	312.87	313.98	315.51	312
318.71	315.79	317	317.66	317.69	317.56	318.14	316.35	318.9	317.98	315.08	317.76	316.32	318.06	319.28	317.17	319.56	318.67	319.67	317.08	320.51	315.71	318.87	318.3	319.48	319.95	318.88	317.59	317.91	319.12	318.92	318.21	319.54	319.47	318.86	316.26	317.78	319.83	319.09	315.42	315.88	319.16	315.92	316.96	316.77	317.62	316.47	315.76	318.15	316.83
301.96	304.58	305.3	303.62	304.23	304.75	305.83	306.07	305.02	303.51	303.43	306.03	301.91	303.91	304.39	301.77	303.19	302.91	302.31	300.77	303.28	303.93	303.29	301.83	303.78	303.92	302.85	304.49	302.14	302.86	302.05	303.44	302.81	303.09	304.4	301.6	302.72	303.14	302.81	303.38	303.42	304	303.66	302.36	301.51	302.02	302.63	302.68	304.16	302.56
298.67	300.56	301.97	303.47	301.18	300.96	300.37	298.68	299.32	299.58	297.66	297.97	299.7	299.96	300.53	302.73	301.33	302.6	301.39	300.41	298.69	297.7	298.94	299.14	299.94	298.88	300.79	301.15	300.77	300.74	301.8	302.8	297.24	299.92	297.35	299.47	300.42	299.13	299.62	298.28	300.29	301.39	300.44	300.55	300.34	299.95	298.87	299.27	300.28	298.94
305.03	301.56	301.69	301.27	301.53	301.29	300.83	301.76	303.13	302.76	302.12	301.83	301.59	303.58	301.17	305.11	301.68	299.09	300.42	302.3	302.23	304.07	302.85	301.99	303.63	302.04	302.39	304.8	300.37	301.45	302.97	304.29	303.78	305	303.36	300.1	303.22	302.12	304.99	303.79	301.39	303.94	301.85	305.29	301.15	300.75	304.61	301.59	304.71	299.24
326.38	323.29	326.36	324.71	326.19	324.55	323.6	322.25	321.53	323.84	325.63	322.74	323.5	323.9	323.11	324.57	325.34	325.91	325.08	324.6	324.1	324.49	321.96	324.88	323.79	324.3	327.41	325.41	325.56	324.75	326.68	323.63	325.37	326.72	324.88	323.35	323.3	327.31	325.07	324.49	325.98	325.72	325.87	324.88	324.93	323.63	325.29	323.6	323.6	322.93
310.32	310.69	308.79	308.08	311.07	311	309.42	307.47	309.56	310.22	312.35	308.64	310.65	310.81	308.98	307.91	312.28	309.76	310.57	310.74	310.14	311.87	312.75	312.3	310.38	312.28	309.97	309.58	310.81	309.57	310.22	309.87	310.7	310.79	309.31	312.43	309.52	311.46	308.81	311.14	309.71	309.47	307.5	310.62	311.73	305.99	307.21	311.66	311.44	308.01
292.72	293.8	290.77	294.52	293.34	295.89	293.53	296.7	291.52	294.71	292.65	293.15	292.33	292.59	292.83	294.24	296.34	293.57	294.18	294.7	293.53	293.41	292.02	295.08	292.2	295.06	293.74	293.11	292.37	292.65	294.79	295.03	294.8	293.86	295.55	294.92	295.46	293.79	295.43	293.29	292.54	297.28	293.27	294.04	293.54	292.38	292.97	293.01	293.89	295.24
313.84	310.9	311.69	311.32	315.32	315.57	313.32	313.08	311.55	313.2	314.5	312.9	314.15	313.75	314.58	312.07	313.37	312.84	313.76	311.63	313.52	314.35	310.44	313.57	313.29	314.38	311.75	313.14	311.67	311.49	314.84	312.94	313.52	312.07	313.96	310.72	315.61	313.84	317.4	312.64	309.84	311.35	311.83	314.19	313.29	313.36	314.24	315.18	311.32	311.49
315.23	317.29	317.84	316.02	316.16	315.05	317.42	316.66	317.04	315.57	318.62	314.9	316.07	316.85	315.25	317.29	315.78	316.84	314.41	313.36	315.83	313.63	314.7	315.07	316.39	316.68	317.33	314.54	316.13	317.6	316.74	319.46	316.54	318.01	315.31	314.63	315.78	317.79	316.14	318.43	317.2	316.57	316.16	317.45	317.68	317.03	314.35	318.86	317.92	318
303.05	300.27	301.05	302.01	299.93	302.5	302.62	301.75	303.69	300.66	300.86	303.42	301.73	300.59	303.76	301.79	302.6	300.39	302.49	302.4	305.03	305.21	301.84	301.52	304.25	301.68	303.12	299.88	302.09	306.55	302.8	303.68	302.28	303.42	303.24	300.74	302.33	304.28	302.14	304.47	302.19	303.6	303.56	303.08	298.65	303.76	305.56	300.06	300.95	304.07
321.93	322.05	323.3	325.15	325.89	324.96	325.87	324.1	325.7	322.95	325.21	325.28	324.33	324.76	324.39	326.37	324.35	326.09	323.87	322.82	325.25	323.55	323.38	323.64	325.84	324.54	326.27	324.36	325.45	324.77	323.25	322.49	323.79	324.06	327.04	322.94	324.74	324.03	322.86	322.6	324.58	326.4	322.44	324.33	326.52	324.08	322.45	328.21	325.59	329.31
315.12	311.98	313.66	316.09	313.96	315.01	313.28	313.18	314.57	312.52	312.96	315.77	312.57	313.26	312.73	313.87	313.95	314.33	313.16	312.39	314.73	313.41	312.77	315.8	315.81	314.22	312.19	315.05	315.25	317.02	313	314.01	314.84	313.12	312.6	312.97	315.24	315.32	314.77	314.16	312.89	315.75	312.44	315.59	312.58	313.4	315.1	312.06	311.9	315
325.46	328.13	322.12	322.65	327.14	324.07	325.46	326.98	322.98	326.42	324.83	323.49	327.09	324.97	325.04	325.78	324.24	325.05	325.52	324.98	325.86	324.29	325.65	324.05	323.96	324.13	324.54	325.65	323.6	326.01	326.05	324.5	324.33	323.72	325.67	326.44	324.33	326.14	324.22	323.57	326.66	325	324.09	323.5	325.72	325.12	325.54	323.11	326.36	324.8
302.12	303.65	303.82	305.53	303.88	302.76	305.66	305.21	303.51	305.88	303.87	306.67	304.71	305.38	304.11	303.56	302.22	305.22	301.73	303.58	303.27	303.1	304.89	303.69	301.63	303.4	303.33	304.03	304.8	303.88	305.14	305.21	304.93	303.02	305.55	306.99	302.67	304.21	305.24	302.57	306.9	305.26	300.32	304.53	304.43	304.36	304.24	304.8	303.33	304.22
297.49	301.48	298.49	299.8	300.62	298.38	298.7	297.97	299.78	299.9	300.88	300.56	301.75	300.26	298.08	300.5	301.07	301.54	296.63	298.35	299.56	298.15	299.59	300.28	302.01	299.32	300.76	298.15	302.7	298.83	298.73	300.04	301.45	301.25	299.52	300.84	303.45	299.74	300	300.13	297.89	300.43	302.18	302.19	300.59	301.27	299.46	300.32	300.51	296.6
296.54	292.09	293.84	294.72	296.07	294.25	292.93	293.03	295.23	294.28	295.88	292.73	294.09	295.06	294.19	294.98	294.12	294.36	295.38	292.89	293.37	295.26	295.47	295.01	293.28	291.04	294	291.92	294.3	293.12	294.31	297.63	295.29	293.86	293.56	293.51	293.53	294.15	293.6	295.14	294.58	295.07	294.08	294.1	294.71	295.44	292.33	292.52	294.05	294.51
304.02	304.36	304.81	304.34	303.48	300.05	305.77	306.78	305.89	306.8	305.01	304.86	304.16	303.56	303.26	305.87	302.06	305.63	303.23	306.81	304.53	303.83	305.01	302.66	302.14	305.51	303.75	302.35	304.12	301.97	304.42	301.9	303.35	303.15	303.65	304.77	302.91	303.13	303.85	304.53	304.15	302.68	303.61	304.63	303.05	303.3	306.2	304.7	303.31	302.63
313.62	315.32	315.11	315.75	314.93	315.05	312.61	315.62	314.38	316.46	314.18	315.64	313.77	312.85	314.23	313.38	314	314.75	312.77	315.56	312.61	314.85	315.54	313.47	314.05	314.15	312.29	314.61	316.66	315.24	313.62	314.78	314.43	314.88	315.37	314.78	315.06	315.39	313.88	315.54	315.3	314.41	314.66	316.09	313.55	314.17	314.01	314.39	316.01	313.88
303.43	300.32	299.94	304.31	301.11	301.15	301.59	302.94	301.99	303.59	301.25	300.57	306.1	302.48	301.27	300.3	303.11	301.8	302.79	304.44	303.12	303.78	303.89	300.98	301.78	302.38	305.77	300.78	301.37	302.53	303	303.12	304.38	300.79	306.17	303.17	302.51	300.93	301.83	303.15	302.39	301.71	302.7	304.1	300.31	304.75	301.53	297.97	303.55	302.38
300.04	302.17	305.98	303.67	302.65	303.8	300.74	302.74	302.54	301.47	301.64	301.67	301.74	300.25	302.67	301.57	302.78	302.45	302.28	303.47	303.51	301.59	303.74	303.05	302.79	303.39	304.75	302.9	303.27	301.78	301.82	305.18	301.87	303.5	303.04	302.06	302.82	302.11	303.62	299.86	301.54	304.48	303.93	300.31	301.64	305.17	301.26	302.38	302.59	303.75
310.22	313.49	313.9	316.94	314.3	314.93	311.95	314.05	313.12	311.45	314.11	314.06	314.33	313.01	314.76	312.36	314.15	312.22	312.88	311.61	311.61	311.9	311.77	314.01	312.94	311.93	311.56	313.96	314.56	312.99	313.89	314.08	311.22	313.99	314.47	314.09	311.95	313.28	310.64	315.58	312.89	313.57	315.06	314.18	313.59	311.23	312.35	312.55	313.1	312.46
303.5	305.99	306	306.53	304.5	304.35	304.15	307.72	304.08	305.69	306.48	305.01	305.53	304.58	306.69	305.24	305.58	304.33	305.74	306.18	306.63	306.46	309.44	303.7	304.42	302.85	304.08	305.53	303.42	303.91	305.88	304.35	308.2	305.72	305.21	304.1	305.61	305.19	305.4	303.67	305.81	303.67	304.84	307.05	304.29	304.81	305.49	305.47	305.17	305.6
310.28	314.49	312.73	312.22	312.08	314.42	313.82	312.31	310.9	311.13	312.18	311.34	312.27	312.88	312.67	314.38	314.4	310.05	313.96	312.99	310.79	311	313.43	312.04	312.57	313.4	312.7	311.55	312.66	313.43	311.66	312.55	310.16	311.57	310.38	310.64	313.11	312.39	316.37	314.65	311.76	312.84	309.21	314.06	313.37	312.76	312.74	312.39	313.25	312.65
299.12	299.43	300.07	298.15	300.33	299.58	297.63	299.24	297.83	297.59	300.43	301.61	297.72	300.11	300.2	299.63	300.66	297.66	298.68	301.65	300.05	302.27	299.9	298.34	300.11	298.04	299.24	301.59	302.86	298.98	299.17	299.64	298.43	302.12	299.78	300.47	301.68	299.08	298.76	300.91	300.28	299.54	299.36	299.87	301.51	299.23	298.87	300.51	302.2	299.09
325.77	321.6	324.53	321.13	324.77	325.21	324.61	325.51	326.35	323.19	324.57	322.75	323.36	324.95	325.73	325.86	323.86	324.91	322.52	324.94	325.79	324.65	323.96	326.7	325.03	326.09	322.25	323.38	326.64	323.29	323.76	323.2	325.31	324.57	324.8	326.7	324.32	324.01	323.97	324.89	324.16	323.45	324.07	324.21	324.82	323.9	325.13	326.38	323.31	324.8
314.86	313.51	315.08	312.92	315.7	315.05	313.44	312.79	316.61	314.35	314.5	313.08	317.26	315.21	316.61	312.03	313.76	312.29	314.53	314.34	315.05	315.43	315.8	316.9	315.82	314.87	313.12	317.78	312.18	316.01	316.46	314.62	313.76	314.89	316.31	316.82	313.37	314.72	315.84	316.2	313.8	313.19	312.79	314.56	313.29	314.87	312.17	314.57	316.1	314.29
301.12	301.93	301.4	302.87	304.66	301.8	301.18	301.96	302.98	303.45	305.31	305.53	301.4	300.79	302.37	302.47	302.7	303.34	303.77	304.03	304	300.31	301.48	302.24	302.58	304.34	300.78	302.75	300.75	301.38	303.54	304.22	305.55	301.85	299	302.59	302.77	303.62	302.53	302.94	303.86	301.32	302.11	304.64	303.49	303.63	302.22	303.12	302.81	305.26
314.18	316.34	313.82	313.11	315.36	314.38	314.25	316.61	315.88	314.94	312.64	315.68	313.71	314.54	314.73	313.82	316.54	316.1	316.32	316.17	313.29	313.63	312.55	315.96	315.24	312.37	315.25	314.71	314.23	314.88	315.29	314.94	316.6	315.25	314.14	313.9	316.01	316.3	315.16	313.99	311.63	315.53	316.45	315.5	313.12	314.13	313.4	312.24	314.86	314.99
294.96	292.56	294.4	293.13	294.87	294.66	293.63	292.35	293.77	292.78	293.44	293.79	295.83	293.5	296.03	292.42	294	295.74	293.72	293.86	295.62	295.2	293.92	292.48	295.25	294.11	295.51	294.2	293.73	295.32	295.86	294.66	293.84	292.26	293.94	291.67	293.41	295.16	292.06	293.2	292.67	294.23	295.68	294.55	293.94	294.4	295.29	295.9	294.87	294.87
297.5	296.2	296.18	295.29	296.42	298.75	297.26	296.23	296.01	294.49	296.86	295.94	300.06	296.93	295.99	295.77	296.78	296.44	297.8	297.54	297.31	297.29	297.6	299.25	296.25	298.84	298.61	294.99	297.83	297.72	297.69	297	296.59	296.46	297.4	297.27	296.7	297.51	297.06	297.05	296.93	297.33	297.03	296.85	298.41	297.59	296.15	295.74	298.95	296.34
317.63	318.94	321.19	315.91	317.83	317.89	317.66	318.64	318.56	319.12	319.09	318.88	317.15	318.2	320.58	318.76	316.65	316.41	318.25	318.98	319.55	319.8	318.05	319.15	319.11	316.5	317.38	316.17	320.61	318.66	316.53	319.9	315.62	319.16	318.15	319.68	319.17	318.2	318.31	317.54	317.82	320.57	319.89	319.35	318.69	320.07	317.01	319.27	321.04	319.16
306.53	306.95	307.86	305.15	305.21	306.58	307.07	304.08	305.88	304.85	309.1	306.35	309.23	306.02	308.22	307.12	305.97	307.61	306.84	304.92	307.52	307.83	306.3	304.98	306.01	308.32	307.78	304.96	308.3	307.12	308.69	305.6	308.93	304.78	305.57	307.11	310.17	306.76	305.48	304.19	306.09	310.05	305.89	305.09	307.53	307.64	307.9	307.23	305.26	308.73
311.3	313.33	311.42	312.5	312.16	309.96	313.53	312.95	312.76	314.69	313.13	314.06	313.1	312.88	313.29	311.25	312.63	311.28	311.51	310.77	314.1	310.31	311.84	314.19	312.42	313.45	312.94	315.26	315.66	313.51	314.57	312.94	316.86	310.81	312.35	312.28	311.2	311.53	312.25	308.48	313.8	311.77	315.22	311.91	314.38	309.8	311.85	314.2	312.67	313.56
305.7	304.49	303.01	306.94	304.94	306.12	302.84	306.35	304.73	306.16	305.75	304.67	305.15	306.86	304.57	306.85	307.54	305.99	305.62	303.65	306.2	307.93	304.46	307.36	304.28	303.61	305.75	305.23	305.67	305.24	305.71	306.09	303.94	303.92	304.45	304.24	305.84	305.02	305.65	306.04	306.45	305.63	305.82	304.29	305.15	305.54	306.57	306.05	308.02	307.76
302.76	303.61	303.98	302.51	303.66	301.72	303.78	304.34	302.55	305.56	303.43	304.56	305.7	303.07	304.51	303.55	303.96	302.72	302.48	302.55	304.6	304.85	302.74	302.76	303.57	302.22	303.52	303.52	303.25	304.74	304.07	302.07	301	304.1	301.66	301.96	303.44	300.9	303.85	304.98	302.9	302.25	304.96	303.87	303.63	303.36	305.51	302.44	301.66	304.26
304.47	299.66	302.62	300.05	303.15	302.3	304.72	304.75	302.79	302.42	303.52	304.43	303.47	302.38	303.12	302.63	304.32	302.71	303.2	304.2	302.49	301.17	301.37	303.73	303.13	303.13	302.9	302.17	301.78	304.45	304.83	306.06	301.96	302.67	304.7	303.65	303.39	303.18	302.38	302.48	303.1	300.48	302.99	302.22	302.46	301.76	303.06	301.81	302.85	301.78
317.08	313.89	317.3	316.25	315.51	314.98	315.2	313.83	313.72	315.19	318.37	316.35	315.81	314.26	319.43	314.96	315.84	315.97	315.81	317.98	313.89	315.25	314.56	317.69	313.11	316.95	313.39	314.96	314.43	315.04	316	313.1	314	314.24	315.93	315.11	315.42	316.18	314.66	315.3	316.41	314.14	317.07	316.15	313.75	315.92	314.67	315.54	314.44	316.17
319.21	317.88	314.98	317.05	316.37	314.75	317.26	318.58	315.72	317.66	317.83	315.92	315.17	314.17	317.46	314.73	318.21	317.11	316.21	316.24	314.68	318.12	315.45	317.09	319.38	316.85	317.55	313.92	316.15	316.45	317.37	314.71	315.26	314.67	318.6	319.46	314.28	315.15	314.45	318.76	317.06	315.69	318.4	316.39	312.85	316.49	317.65	316.36	314	318.82
328.35	327.24	325.64	326.14	329.28	328.75	327.79	327.51	328.85	326.28	328.11	326.59	329.3	329.12	327.85	328.18	329.01	326.7	329.83	328.15	329.11	328.46	326.5	328.4	327.23	325.3	327.72	327.68	328.41	327.69	327.94	327.57	328.03	328.69	329.86	327.12	327.09	325.94	326.68	327.44	325.71	328.06	327.65	328.72	328.25	327.2	326.95	325	328.09	326.19
303.25	298.88	299.36	300.53	301.95	301.47	301.17	298.25	300.27	300.67	300.07	300.03	301.02	297.03	302.69	299.25	301.46	300.83	297.81	301.15	298.99	300.6	301.74	302.39	303.4	296.03	302.22	299.1	301.31	299.06	298.52	297.24	300.23	297.61	302.39	299.03	302.14	300.77	299.65	300.37	300.41	300.1	299.38	302.38	298.14	298.53	296.03	300.35	296.62	300.78
310.28	309.45	310.09	308.56	310.87	307.42	311.39	308.41	310.68	309.98	308.48	308.67	306.97	308.49	309.03	309.79	310.33	310.23	309.51	309.14	311.93	306.63	309.92	311.6	307.11	308.57	308.48	310.65	309.38	308.6	308.86	307.23	309.63	312.35	311.16	309.5	308.7	308.9	306.09	308.71	310.05	309.73	309.41	308.45	308.6	307.33	309.39	307.7	308.32	311.08
311.55	312.49	313.23	313.44	312.16	313.84	312.43	310.2	313.3	314.94	311.79	315.02	311.6	310.59	310.96	313.27	312.77	311.6	312.33	312.97	314.65	313.36	313.25	313.02	311.85	312.63	311.63	312.75	309.63	311.27	310.54	312.73	314.08	312.14	312.67	310.14	313.61	309.57	312.39	312.47	311.74	308.88	314.69	308.78	312.74	313.01	313.66	309.66	312.38	315.93
317.28	314.15	314.56	317.06	314.85	316.17	315.87	315.61	318.13	315.67	315.11	318.15	314.13	318.9	314.01	315.73	317.21	315.89	316.19	313.86	314.55	316.92	314.91	315.73	314.7	319.18	314.13	314.33	316.78	314.82	314.3	314.4	313.39	315.31	314.95	314.34	315.86	314.98	313.54	315.53	314.04	314.04	315.51	315.8	315.52	315.99	318.49	315.78	315.88	313.53
316.24	317.46	318.35	314.92	315.3	316.87	317.21	312.91	315.51	314.6	314.78	312.85	313.76	314.13	316.35	313.89	313.57	313.24	315.56	316.35	316.68	316.59	316.54	317.02	316.93	314.16	314.76	316.27	316.31	314.23	316.74	313.71	317.26	315.73	316.64	314.78	316.2	318.22	316.86	314.2	314.63	315.04	317.15	317.08	312.47	315.54	315.35	315.42	313	313.74
313.32	312.1	314.14	311.75	310.68	313.05	312.91	310.99	311.99	312.6	313.95	310.98	311.78	313.42	310.69	313.9	312.7	312.85	312.48	312.5	312.94	312.16	312.56	311.75	315.01	312.54	311.65	313.95	313.44	311.16	314.47	314.63	310.94	314.09	310.09	317.11	311.61	312.19	313.83	312.35	312.04	312.88	314.07	312.24	314.5	312.4	309.02	313.82	311.36	311.72
312.01	312.83	311.61	310.19	309.73	312.14	311.46	313.96	311.87	310.68	310.07	309.5	310.25	310.97	312.42	313.08	312.1	312.91	311.22	311.95	312.6	310.65	311.15	313.04	311.84	310.62	310.46	312.59	310.73	311.94	311.66	311.96	311.89	313.36	307.66	311.66	314.29	309.96	311.85	311.9	311.18	311.43	311.5	310.45	313.16	309.52	311.51	312.23	310.25	313.49
318.83	317.77	316.25	317.33	318.25	316.27	317.5	318.28	317.42	317.43	315.54	316.78	316.03	317.88	315.99	316.5	317.46	317.99	316.37	318.34	319.13	318.04	319.22	316.05	317.02	317.62	320.62	317.51	318.4	316.47	317.45	319.67	316.23	315.08	316.83	316.72	316.43	314.56	318.43	316.63	317.25	319.63	317.88	316.24	317.12	317.67	319.31	318.74	317.66	315.47
307.02	307.71	308.09	308.74	306.78	305.34	308.92	307.44	307.94	303.79	308.31	307.25	309.03	306.79	306.64	307.93	307.14	307.91	307.26	304.77	306.18	309.66	305.63	308.12	307.25	305.37	308.89	306.42	305.39	306.59	305.98	304.18	305.29	307.59	308.28	306.46	306.86	306.96	308.43	308.88	306.33	309.89	306.07	306.53	307.1	305.44	305.67	304.59	307.08	303.99
299.6	301.31	301.09	301.05	299.22	300.14	302.11	299.45	298.4	303.13	300.51	301.51	300.07	301.59	301.51	298.38	299.3	300.09	301.21	297.85	296.47	300.24	300.26	301.49	299.5	298.8	299.97	298.9	300.06	300.41	299.87	301.4	299.28	298.97	299.57	300.48	299.76	298.24	297	297.02	298.77	301.27	301.89	298.25	301.27	302.65	301.66	296.55	301.87	298.09
317.19	318.17	317.88	318.37	318.73	315.87	316.97	315.97	318.58	314.68	315.46	317.61	317.31	316.91	318.02	315.26	314.44	314.77	318.09	316.03	314.47	318.45	316.37	315.09	316.27	315.32	317.54	317.51	316.21	316.55	314.81	316.03	316.05	317.97	317.31	313.61	315.51	316.45	316.38	313.95	316.15	316.16	318.67	317.45	314.72	315.29	317.21	317.95	317.14	318.17
301.1	303.09	298.55	302.17	304.02	302.61	301.51	304.44	304.01	303.2	303.43	300.86	302.56	301.75	304.74	301.84	301.74	303.2	302.2	301.75	303.19	304.78	302.26	300.01	302.73	303.18	303.77	303.63	301.01	303.18	303.57	301.93	302.4	301.36	301.93	300.94	303.16	301.65	302.49	302.53	303.15	301.86	301.41	303.73	300.59	305.1	302.14	301.1	302.7	303.94
314.73	316.82	312.69	315.52	317.22	313.52	315.3	313.6	313.08	314.51	314.41	315.52	315.66	316.78	311.52	315.69	316.32	314.52	314.47	313.74	315.13	315.27	314.38	314.95	316.05	316.39	315.97	315.06	313.94	310.85	316.13	315.39	315.19	316.12	317.96	317.04	314.08	315.3	314.22	314.12	315.24	315.06	315.56	318.36	315.46	315.99	316.66	315.34	315.9	315.03
298.21	296.13	291.84	293.02	295.98	294.47	295.33	294.96	296.79	294.96	295.08	296.43	294.55	293.47	294.62	295.25	294.55	295.23	294.85	294.69	294.33	294.44	294.09	294.44	297.04	297.49	296.12	296.24	294.98	296.16	293.79	294.6	294.38	295.58	294.48	294.47	294.37	296.49	296.7	298.42	293.93	295.73	292.49	294.71	296.23	291.52	295.84	294.37	294.81	294.4
305.79	307.94	305.6	307.58	304.02	306.64	305.8	306.87	306.3	305.59	307.6	304.47	305.71	304.59	305.72	307.87	305.14	307.16	305.77	308.02	305.12	304.73	305.37	304.81	305.91	308.97	306.03	307.03	306.42	307.29	304.9	307.55	305.25	306.88	308.41	306.95	304.37	303.92	307.06	306.95	308.17	307.11	306.99	307.75	305.5	304.39	307.18	306.37	305.38	306.16
306.94	307.91	305.69	305.34	305.36	305.87	305.81	306.28	306.26	308.1	306.57	307.62	304.11	306.03	306.92	305.64	303.29	306.25	306.42	308.52	305.62	308.69	304.52	305.61	307.39	306.19	307.92	306.99	307.25	306.75	305.06	305.11	307.38	306.63	306.16	307.64	307.05	305.16	305.94	306.93	305.03	305.87	304.37	302.67	303.96	305.42	306.7	305.17	307.21	305.47
317.92	319.52	317.67	320.63	318.08	319.21	319.27	317.33	319.53	318.99	319.79	318.94	318.13	317.64	316.28	316.59	318.03	321.32	318.65	319.33	318.04	317.07	317.53	317.54	317.99	321.53	318.05	317.63	317.56	319.73	317.95	319.92	318.71	318.32	317.82	318.83	318.93	319.84	318.4	315.47	318.46	319.03	319.25	317.07	318.05	318.2	317.92	318.2	317.43	319.23
326.54	328.15	324.3	323.69	325.67	324.76	323.37	324.68	328.87	325.07	326.53	325.78	327.4	324.95	327.38	326.52	323.61	328.75	325.08	323.68	326.85	324.37	326.38	323.53	322.56	325.63	323.9	323.25	327.25	325.3	324.67	325.33	326.65	325.57	327.5	325.86	326.08	326.29	325.97	328.1	323.71	326.44	322.72	326.76	325.31	324.23	323.64	327.19	326.69	322.52
296.02	297.26	296.82	295.65	297.45	295.23	299.03	295.21	295.42	295.92	298.24	297.67	298.5	296.79	295.64	296.93	295.41	298.24	294.07	294.6	300.45	296.18	297.12	297.78	296.37	297.86	297.09	300.17	297.44	298.78	297.43	295.34	295.79	297.9	295.09	295.96	297.68	294.1	296.13	296.19	297.77	296.26	297.33	295.8	296.25	296.89	299.78	297.8	298.63	297.51
311.9	313.8	313.45	311.73	312.98	313.09	310.95	313.88	311.37	317.19	311.76	315.25	314.63	311.7	312.84	309.36	312.55	313.89	310.79	312.9	312.62	310.79	313.23	315.25	313.21	313.56	310	315.89	311.95	311.79	310.77	311.96	310.53	312.97	312.04	311.18	314.74	311.33	311.32	311.74	311.71	313.09	312.59	313.69	313.1	314.22	313.86	313.26	311.05	311.9
315.77	313.94	313.26	313.81	316.04	317.26	315.72	315.23	316	315.12	318.83	315.34	315.43	314.27	315.16	316.4	314.14	315.12	314.31	314.73	313.96	313.68	318.01	313.89	314.42	314.41	315.25	315.07	315.66	315.18	315	316.17	314.42	317.49	315.58	313.21	315.21	315.29	311.43	314.44	314.63	315.48	314.07	316.51	312.94	312.44	316.8	314.94	314.57	317.34
302.87	302.88	302.87	300.51	303.15	303.48	303.97	302.76	300.92	304.71	303.11	304.45	300.2	303.35	302.49	302.28	305.36	302.88	304.03	302.37	300.61	300.72	302.52	304.21	303.17	303.54	304.33	301.38	302	302.91	302.23	302.02	301.37	302.95	301.19	301.63	301.78	301.31	302.58	303.25	301.47	304.69	306.48	298.61	303.5	302.28	300.66	302.69	301.86	300.35
313.23	311.19	310.85	309.34	312.06	309.45	311.23	314.36	310.25	310.67	309.48	311	311.99	309.64	312.88	310.16	310.76	312.12	311.64	310.78	312.08	312.52	311.25	311.65	310.13	311.38	310.22	309.1	310.18	311.15	314.7	309.54	310.69	312.02	312.33	309.33	311.61	315.23	311.22	310.51	312.25	313.79	312.65	310.17	310.26	309.08	311.52	312.2	310.6	313.68
320.14	315.86	317.05	317.85	316.68	316.33	315.58	317.55	317.22	317.17	317.48	319.79	316.05	318.91	316.43	317.82	319.36	317.19	317.63	315.71	317.76	318.22	317.12	317.04	316.69	315.91	316.76	319.34	315.24	317.26	315.56	315.44	319.35	317.74	316.07	316.32	316.99	316.3	318.67	316.62	317.23	319.03	316.63	319.96	319.32	315.83	315.46	316.29	316.99	318.57
309.83	310.03	308.7	308.91	310.18	310.13	310.93	309.77	308.38	310.55	310.17	309.84	309.27	309.82	308.2	313.25	311.24	307.95	309.22	309.69	309.35	309.19	310.14	308.42	309.32	308.4	307.55	311.58	309.96	310.77	309.38	310.08	309.52	309.17	310.63	311.2	309.61	310.09	310.97	308.82	308.43	308.6	312.7	309.94	310.49	309.52	309.15	309.09	308.85	310.37
307.28	310.05	309.54	309.32	308.84	310.57	309.73	304.13	309.33	311.39	311.2	310.51	309.49	310.39	309.34	307.42	311.7	310.94	306.29	310.05	310	308.31	308.9	308.08	306.61	308.07	311.05	307.52	310.32	309.27	310.3	309.57	309.26	313	308.7	309.76	310.92	309.83	308.89	309.02	309.02	309.05	309.31	310.13	311.1	309.3	311.67	306.22	309.65	309.93
310.15	310.57	312.36	309.59	311.34	308.54	311.46	310.64	309.03	309.77	312.86	309.2	311.28	310.29	306.75	312.58	311.68	311.28	310.3	310.99	309.56	310.97	310.3	310.61	312.84	309.92	309.48	311.07	313.64	310.85	309.67	313.73	311.8	310.8	309.81	311.73	310.77	311.83	310.07	310.61	308.58	309.7	310.19	308.97	311.13	308.83	312.32	310.27	310.56	309.48
309.21	312.13	311.92	311.44	308.75	311.09	311.44	310.46	309.84	311.07	307.52	311.07	310.23	311.82	312.59	312.11	310.28	310.44	311.59	310.4	311.6	312.56	311.29	311.56	308.47	310.71	312.22	312.51	310.12	310.19	311.58	309.29	306.89	310.79	310.67	310.25	312.34	310.72	309.94	309.46	308.99	309.02	310.44	308.43	307.34	312.46	311.32	312.34	309.51	309.21
305.97	302.7	304.51	305.1	304.16	303.33	302.26	302.54	303.26	304.62	302.16	303.46	305.67	305.34	301.88	302.56	304.26	303.96	305.53	303.65	303.28	304.14	305.36	304.17	304.28	304.43	305.04	303.06	305.1	305.39	304.31	303.74	304.02	304.39	305.09	304.04	304.27	306.32	305.07	303.91	306.31	305.94	302.21	304.71	306.1	305.8	303	305.17	305.45	304.98
297.67	298.8	297.18	299.04	294.78	295.67	297.81	296.58	296.39	296.5	297.89	300.28	295.81	294.69	298.18	296.25	297.11	295.82	296.24	296.75	296.85	297.09	296.83	296.7	295.95	295.93	296.41	296.46	296.39	295.64	297.16	296.36	297.19	296.11	295.7	294.36	298.53	299.73	296.5	297.73	297.82	299.26	298.15	298.13	298.75	299.47	295.39	296.11	298.01	297.13
326.31	326.25	329.26	326.77	329.68	329.52	328.6	329.86	326.74	328.37	329.93	330.3	329.86	328.73	328.64	327.1	327.3	325.85	327.96	329.04	328.4	327.05	328.54	330.3	326.53	330.32	329.67	327.83	328.34	328.81	328.51	326.87	327.71	327.37	328.28	328.08	325.14	329.59	328.86	330.42	329.11	329.6	326.97	329.78	326.03	328.06	331.14	326.66	329.35	328.07
318.84	320.94	319.05	319	318.38	320.44	320.18	319.45	320.12	319.29	319.53	318.39	319.93	317.3	319.03	320.86	319.4	319.89	316.4	318.46	316.96	319.57	321.03	320.44	320.03	318.3	317.56	321.05	318.6	318.35	320.11	319.87	319.7	318.31	319.55	319.05	317.87	320.07	320.38	319.78	318.17	318.41	319.97	317.85	319	321.09	320.41	318.11	320.77	316.82
317.38	317.5	317.15	316.78	314.93	318.3	317.63	317.34	315.67	318.35	317.47	316.44	315.41	315.68	319.38	316.47	318.39	317.09	315.46	316.74	317.77	317.54	315.96	315.64	317.58	317.14	316.04	317.57	316.27	318.24	317.61	316.83	320.15	317.19	318.87	318.64	318.97	319.06	317.94	315.57	318.71	318.68	316.56	316.05	318.31	316.61	316.39	318.64	318.57	317.27
303.08	305.78	303.29	305.15	305.27	302.54	305.26	306.6	301.98	307.73	304.14	304.66	302.97	306.07	304.38	304.13	304.24	304.01	303.88	307.16	304.95	303.96	305.6	305.92	306.35	304.44	304.26	303.97	304.96	305.46	305.55	304.74	307.38	302.88	305.17	304.54	304.53	304.45	305.89	302.99	303.41	302.91	306.13	306.12	304.09	306.92	300.52	304.79	303.09	306.21
316.28	314.09	314.85	317.16	317.47	313.09	316.89	317.13	315.97	315.18	314.21	316.26	315.66	316.17	316.25	315.29	315.79	316.5	314.85	315.18	316.46	315.18	315.93	315.72	315.62	315.43	316	316.94	315.56	317.31	314.23	318.05	314.85	317.09	313.79	314.8	313.49	315.34	315.04	315.18	315.2	316.98	315.11	315.65	316.41	317.39	314.57	318.48	314.23	315.2
315.73	318.19	315.21	316.27	313.93	318.92	317.25	317.15	318.85	317.59	318.24	315.74	316.26	316.24	315.54	317.4	317.25	315.65	316.34	317.79	317.06	319.87	318.92	319.55	316.26	318.04	317.02	316.52	316.78	317.31	317.24	316.06	317.6	318.01	315.75	317.35	318.15	316.62	316.93	316.97	317.69	316.15	318.67	317.01	315.24	317.77	315.2	316.61	315.29	317.33
294.24	292.56	296.54	293.76	297.35	295.59	296.63	294.66	294.47	294.96	296.39	296.31	293.63	296.28	295.32	294.51	296.02	296.66	295.98	295.05	294.84	294.01	297.14	295.31	297.25	297.48	293.85	294.41	295.08	294.81	293.48	296.19	292.65	293.06	297.13	293.47	296.56	294.3	296.18	298.84	294.09	293.39	296.32	296.07	295.67	295.17	292.91	296.86	295.67	293.48
314.41	317.48	313.72	319.06	315.1	316.11	315.97	316.27	318.36	315.31	316.32	316.55	317.85	317.02	316.23	316.43	314.75	315.79	319.52	318.58	316.4	316.81	319.43	317.47	316.25	320.12	317.03	315.15	315.99	317.12	318.38	316.74	316.8	316.88	315.82	316.03	316.9	317.16	315.94	315.8	317.64	315.91	316.5	317.98	315.24	314.9	316.17	314.8	316.25	319.19
308.4	309.54	308.28	307.82	306.31	311.01	310.96	307.18	310.23	307.29	306.39	309.74	308.21	308.35	308.01	306.82	310.34	311.99	308.05	308.88	310.91	310.48	308.79	308.84	309.98	307.18	306.17	312.75	307.36	306.85	309.16	308.48	309.7	310.08	306.96	308.8	310.39	307.38	311.11	308.79	308.44	311.25	307.4	306.22	309.49	308.77	307.57	311.64	309.79	307.26
309.73	312.2	316.16	313.97	310.17	315.03	311.11	313.57	314.14	313.9	312.05	312.75	309.78	313.33	310.64	309.63	312.87	311.83	309.65	312.14	314.45	313.09	313.17	311.57	312.3	311.59	310.22	312.56	311.52	312.18	313.04	308.47	314.08	312.99	312.39	312.86	312.68	312.97	312.95	311.11	311.47	311.4	310.28	313.24	314.23	310.62	313.67	313.31	311.55	314.12
309.49	311.13	310.39	309.73	308.99	309.51	310.08	311.31	311.81	311.47	308.44	309.2	308.56	310.16	306.12	311.54	309.33	310.68	310.2	307.36	309.09	311.19	308.67	311.28	311.35	308.74	309.45	306.99	310.46	308.45	307.87	309.6	310.26	311.74	310.04	311.09	310.75	310.36	310.37	308.68	310.39	310.46	310.86	308.43	311.53	309.85	310.5	309.58	307.54	309.5
303.02	303.89	305.38	307.43	306.56	306.24	306.64	309.02	307.78	306.54	304.86	306.98	306.89	306.6	306.36	303.74	307.55	305.05	305.29	306.73	306.42	305.93	307.47	306.41	305.85	306.71	305.66	306.3	303.97	306.11	304.72	305.4	306.77	307.61	304.05	306.42	304.56	307.63	304.93	305.94	305.31	305.59	307.15	309.07	307.43	305.14	307	306.24	305.59	304.79
318.44	321.08	319.6	319.65	320.32	320.36	320.27	320.1	320.05	319.84	322.64	321.24	319.72	318.72	319.44	318.1	320.36	320.65	316.18	316.58	321.1	320.42	318.1	320.5	318.14	319.27	320.47	318.61	318.28	320.14	318.98	319.93	321.31	320.55	319.23	320.22	319.11	319.83	321.13	320.2	320.72	319.07	319.63	320.75	318.96	320.64	318.67	318.69	319.93	321.51
312.57	313.59	315.83	313.81	314.99	314.39	313.49	314.2	315.49	315.36	314.35	315.39	313.18	313.34	312.22	313.81	313.44	313.15	315.04	316.47	311.68	314.34	316.81	313.24	314.1	314.2	315.88	315.1	313.32	315.89	316.34	313.9	312.55	314.96	312.79	315.12	314.71	314.51	314	311.66	315.21	317.43	315.91	313.55	314.1	314.36	314.46	314.5	312.05	313.91
305.51	307.13	306.28	305.67	306.09	305.7	303.08	308.46	305.45	305.61	304.47	306.91	305.97	306.21	304.96	300.78	305.48	305.15	305.4	306.24	304.11	305.87	303.45	305.04	303.02	304.24	305.04	304.79	304.77	304.9	304.88	305.18	305.59	305.7	305.74	305.51	305.23	305.59	305.44	304.33	304.26	306.27	307.98	305.41	304.65	306.13	304.41	304.61	304.31	308.76
300.21	299.89	299.83	298.75	297.76	299.87	298.79	299.41	301.07	300.08	301.42	298.87	300.59	301.07	300.79	299.08	301.16	296.55	301.59	299.35	299.6	300.28	299.18	301.11	299.72	301.79	298.04	300.27	297.37	299.01	300.35	297.31	297.83	301.66	299.42	299.17	301.48	298.84	301.68	301.74	301.48	299.62	299.21	299.96	299.81	298.7	297.93	301.99	301.84	301.04
313.13	315.56	315.42	315.62	314.65	317.15	315.58	316.23	315.05	317.38	314.63	314.5	315.5	319.15	315.13	318.55	317.31	318.44	314.16	314.72	317	315.5	316.55	316.05	315.32	317.11	317.43	313.55	313.33	318.12	316.11	317.13	315.95	313.19	317.93	314.77	316.02	316.64	316.16	314.79	317.64	317.32	316.53	317.68	315.29	315.22	317.6	316.75	316.23	317.53
326.77	328.81	327.31	327.86	325.24	325	329.08	324.74	324.87	324.86	325.72	325.46	326.16	326.81	325.55	330.88	326.67	327.09	329.34	328.3	325.78	327.94	327.63	327.96	324.38	326.84	326.01	326.68	327.61	325.53	325.1	326.2	328.2	325.48	326.13	329.64	327.56	325.19	326.94	326.01	326.02	325.92	325.69	322.6	328.27	324.99	327.01	328.75	327.88	324.68
312.06	313.15	314.77	313.46	314.32	317.03	314.61	315.2	315.31	316.11	311.3	313.38	313.54	313.37	311.89	312.94	313.39	313.97	314.42	313.31	313.46	316.95	310.53	314.96	312.83	312.12	312.81	316.32	313.47	312.73	314.07	313.08	315.98	313.5	313.34	310.9	315.38	311.63	313.92	314.34	310.01	313.2	312.8	310.3	312.61	312.77	314.56	315.74	314.22	314.37
314.68	315.4	317.51	316.72	316.14	315.09	317.52	317.39	317.37	315.76	315.21	314.01	318.86	314.45	316.4	315.01	315.51	314.7	316.26	316.57	318.47	315.8	316.36	315.65	315.84	316.43	317.26	313.53	318.08	316.7	315.79	317.6	314.33	316.56	313.6	314.44	316.12	317.96	315.39	314.78	315.02	315.36	316.51	315.79	314.67	315.75	318.18	318.6	316.12	315.88
320.03	316.47	316.85	320.47	318.21	318.78	320.66	322.77	318.02	323.21	319.39	321.53	320.99	317.52	319.5	317.39	317.14	319.11	319.83	319.57	318.86	318.48	319.99	319.16	318.32	318.14	319.76	318.66	318.51	317.9	321.17	319.03	320.57	319.07	318.7	319.4	317.72	322.9	319.43	319	319.83	318.7	320.66	320.51	319.41	321.84	319.89	320.34	317.99	320.53
314.26	317.32	312.82	313.85	314.81	315.78	316.56	315.52	314.82	313.74	316.13	314.9	313.25	314.98	314.07	316.19	314.85	316.02	311.95	312.51	317.02	317.62	313.17	317.28	314.47	312.69	315.87	314.63	313.54	316.39	313.95	314.36	314.82	313.48	318.79	317.16	313.91	316.03	313.18	315.21	312.21	314.35	314.09	314.9	314.12	315.99	315.85	312.35	315.35	314.71
313.17	313.81	313.68	311.62	312.67	312.57	311.62	313.87	312.08	313.94	311.82	313.93	314.96	316.28	313.21	312.98	313.29	313.96	312	313.09	313.43	314.86	313.55	311.76	313.6	312.5	311.46	315.96	314.08	312.87	313.2	313.76	315.73	310.83	312.3	313.78	313.77	311.13	314.13	315.04	313.84	314.92	313.91	312	312.63	313	313.67	314.28	311.06	312.89
324.67	327.32	327.54	327.89	327.36	330.07	325.47	328.15	325.73	328.8	328.06	329.76	327.47	326.93	329.01	328.18	328.49	330.03	330.41	328.95	327.08	328.93	328.3	328.68	327.69	327.37	327.21	327.49	326.69	327.63	326.25	329.13	330.39	328.77	329.77	327.27	327.59	328.76	328.4	326.64	325.97	328.11	325.55	329.45	327.75	329.2	327.77	328.19	328.19	328.28
297.42	296.55	293.46	298.03	293.12	294.64	294.38	295.19	297.35	294.22	295.51	295.52	295.19	294.28	297.42	295.16	294.82	294.63	295.03	293.62	293.59	295.02	292.88	295.46	293.8	297.75	295.12	296.18	296.63	295.99	294.63	296.05	295.04	294.28	294.04	294.35	294.11	295.62	297.83	295.35	295.39	293.93	292.27	292.85	294.82	295.77	296.67	292.55	294.76	293.3
315.83	316.97	315.23	316.24	317.67	314.02	314.58	315.2	315.76	317.94	315.78	315.51	316.39	314.09	312.05	313.65	313.17	316.47	313.88	315.78	315.1	314.31	315.96	316.25	312.69	316.72	313.52	314.98	314.01	314.46	313.4	313.8	316.34	314	313.25	317.52	314.8	315.37	314.66	315.62	315.11	314.57	314.53	316.06	317.1	314.54	315.63	314.93	315.09	316.08
308.86	306.34	307.39	306.39	306.65	310.38	311.2	305.59	305.75	305.49	308.36	305.79	306.67	307	307.74	307.73	305.36	306.44	307.6	305.95	304.14	305.8	303.57	305.53	307.22	309.36	308.33	304.15	306.25	306.34	305.18	306.82	306.09	305.72	305.76	305.23	309.84	304.33	306.43	305.11	307.04	305.47	305.9	306.9	309.69	304.45	307.05	307.95	306.44	307.33
302.32	302.08	302.99	301.32	304.18	302.84	302.86	304.14	303.64	300.27	302.25	303.14	303.12	303.26	300.77	302.07	303.14	300.84	305.37	303.02	304	303.55	303.94	303.27	302.02	304.27	302.69	299.53	303.11	301.03	302.87	301.63	301.05	303.28	303.85	298.82	304.84	303.11	301.79	299.83	302.82	303.84	300.74	303.14	301	304.43	303.26	304.1	303.08	302.98
304.15	303.29	305.29	306.86	302.33	304.61	305.06	305.15	303.17	305.48	305.37	309.46	304.48	305.84	306.04	301.46	304.89	303.54	302.64	305.42	304.73	305.96	306.7	304.18	305.77	303.93	306.41	305.52	304.46	305.5	305.29	302.16	304.52	302.77	302.91	305.77	305.17	303.77	302.89	303.28	302.66	303.93	303.63	305.28	305.6	304.95	307.53	305.46	306.64	305.48
314.52	314.27	311.3	315.15	310.91	313.41	312.61	315.37	313.94	314.52	315.8	315.37	311.78	314.06	313.16	312.62	315.55	311.51	314.34	313.15	316.16	312.98	313.16	314.58	311.65	315.95	312.61	314.86	315.68	312.52	313.48	318.18	317.44	315.33	314.61	317.34	316.63	313.41	313.79	314.54	310.72	315.41	312.32	314.03	311.91	311.7	315.32	314.32	314.86	312.5
306.23	304.91	306.35	306.31	304.79	305.3	304.36	304.83	305.22	304.59	305.1	303.55	307.71	303.96	305.48	305.47	304.99	306.53	305.3	304.93	305.94	305.25	305.12	306.48	306.03	307.09	306.07	306.04	306.86	302.53	306.73	304.93	305.69	305.92	303.67	305.76	302.52	303.59	304.98	308.02	304.23	307	306.7	303.6	306.29	305.71	305.83	303.12	305.08	304.62
305.02	307.97	306.88	306.08	307.17	307.17	306.23	306.48	306.04	306.34	305.45	308.65	308.11	307.77	305.79	304.4	308.19	307	306.59	305.87	305.94	305.6	305.05	308.08	303.27	306.34	308.16	305.47	304.59	305.67	306.88	305.87	305.37	306.17	304.67	304.99	304.9	307.18	305.69	306.86	307.36	306.32	305.71	306.26	306.94	308.65	305.61	306.98	305.97	305.18
315.51	314.09	316.64	314.79	316.56	316.6	317.11	315.62	314.77	317.63	317.32	318.06	316.94	314.61	315.51	317.28	314.77	312.27	316.21	314.55	313.02	316.67	316.47	314.51	317.73	317.4	314	314.33	314.76	314.6	317.49	317.6	316.21	312.49	317.15	315.21	318.27	318.7	317.89	314.46	314.19	315.35	315	315.6	317.47	317.91	315.51	313.94	318	316.59
302.99	305.91	302.37	306.3	303.45	305.53	302.01	304.17	303.54	305.47	306.19	306.08	304.83	303.35	306.47	304.45	305.34	304.64	307.44	303.72	305.59	302.54	305.84	303.63	305.16	304.98	307.7	302.64	304.7	306.43	306.03	305.36	304.75	307.9	303.58	306.92	306.43	305.49	305.62	308.53	302.74	305.4	306.64	305.61	303.66	305.6	304.69	305.55	306.27	303.5
304.85	301.27	301.95	302.24	303.93	302.79	302.7	301.52	303.22	303.07	305.65	304.75	302.76	302.59	300.92	302.15	303.11	304.8	305.86	302.08	304.29	305.07	302.08	305.13	303.48	306	303.79	301.91	300.68	302.99	302.47	301.05	300.78	305.42	304.29	301.9	303.35	302.85	303.79	302.67	303.31	303.83	302.91	301.66	303.04	303.07	301.75	302.25	301.97	302.81
310.9	310.54	310.92	310.34	310.58	311.4	312.6	313.2	309	312.37	311.58	310.92	310.65	313.57	311.06	312.71	310.22	310.22	311.16	313.04	310.03	310.93	310.89	311.36	311.65	310.39	314.98	307.51	312.04	313.01	312.91	310.99	311.49	311.68	310.45	310.95	312.61	312.23	312.62	309.75	310.76	310.93	311.56	312.98	313.26	312.24	312.74	313.36	313.04	310.14
318.89	319.12	318.91	320.01	319.97	317.84	318.2	318.27	319.1	317.55	318.58	320.02	318.6	318.78	320.42	318.24	317.76	320.97	318.54	317.97	316.48	318.86	316.59	317.59	316.89	317.18	320.07	315.75	317.91	318.55	319.59	316.3	318.7	317.69	319.17	316.53	318.67	318.64	321.14	321.43	316.3	321.45	316.01	318.62	318.31	316.69	317.82	318.82	320.64	319.43
329.35	329.92	330.01	327.88	328.65	330.35	330.84	327.13	331.74	330.41	331.16	329.61	328.38	329.29	328.19	328.18	329.15	328.76	328.38	329.06	326.78	328.99	327.09	327.84	330.07	330.21	331.07	328.83	327.87	328.24	325.63	328.38	330.7	329.75	326.11	328.58	328.62	329.57	327.41	330.54	327.31	330.34	326.94	329.09	329.53	328.03	326.24	329.46	327.45	327.14
322.54	324.96	324.19	324.78	324.68	320.49	326.14	324.4	327.86	326.14	326.04	324.17	323.9	325.6	323.23	325.2	325.61	325.45	326	326.02	324.19	326.29	326.03	328.4	326.46	326.57	324.4	326.7	327.4	324.9	326.29	326.3	323.3	325.94	326.34	323.06	322.83	326.28	324.77	322.67	325.7	326.58	325.95	326.17	322.53	323.73	325.67	324.39	326.5	325.68
325.26	331.78	328.66	328.54	328.74	330.13	327	325.47	327.72	330.9	330.02	328.77	323.16	331.33	329.3	326.32	328.12	328.47	328.29	331.12	329.19	329.26	327.83	329.81	331.14	328.01	329.42	328.84	327.67	328.51	329.86	327.9	330.14	327.09	325.63	327.32	329.3	327.89	328.94	330.02	329.05	331.47	331.26	328.5	327.49	328.91	330.11	328.09	328.52	328.55
318.12	318.95	320.76	317.58	319.91	319.8	319.03	318.84	322.11	317.65	319.08	321.34	319.39	317.37	318.25	319.86	317.54	316.8	321.85	317.42	317.94	318.8	318.23	317.22	315.88	316.62	317.57	318.8	318.29	317.25	317.55	318.87	317.75	318.54	320.79	318.26	317.99	317.84	318.56	316.4	318.56	318.44	318.67	317.7	318.32	316.36	320.28	319.44	318.8	317.27
312.76	315.74	314.91	314.36	313.99	313.52	313.55	314.17	312	312.97	317.02	310.92	314	315.02	317.1	311.88	313.09	313.69	313.5	314.03	312.94	315.95	311.68	312.69	314.85	314.8	315.75	314.13	313.04	312.21	313.81	313.95	312.41	315.46	312.09	313.29	316.58	313.83	313.95	313.86	312.17	315.36	315.94	310.49	312.47	315.83	314.56	314.94	314.08	315.34
320.3	314.57	318.11	318.06	315.89	318.87	318.51	316.05	317.06	317.31	316.41	315.3	317.4	317.68	316.88	318.2	315.57	317.1	318.76	316.26	318.3	317.34	316.76	314.86	318.88	315.29	317.62	316.11	316.15	317.86	316.72	314.2	315.26	316.02	316.38	318.18	317.26	317.29	316.31	317.67	316.68	317.71	318.51	319.4	318.66	316.41	315.13	317.65	317.99	319.27
313.89	313.39	312.75	313.63	314.76	312.33	312.25	312.73	315.12	315.33	313.27	309.42	312.92	311.73	314.22	313.18	312.46	311.29	313.48	313.79	314.38	314.53	312	314.29	313.01	313.79	314.52	312.13	312.49	316.03	313.91	314.01	311	308.88	313.17	312.56	313.51	312.16	312.39	310.99	313.32	314.42	312.93	314.25	311.2	311.57	311.33	315.32	312.85	312.91
311.77	311.91	312.06	312.62	311.56	311.32	311.81	310.83	311.74	307.85	310.72	308.61	312.48	313.13	312.11	311.09	313.63	310.54	311.67	313.69	312.02	309.99	310.12	313.1	310.96	309.58	309.57	311.42	311.2	310.72	312.61	312.07	310.58	312	312.85	310.62	309.67	312.8	311.8	307.58	313.32	311.23	311.7	311.98	311.18	308.76	311.51	310.61	310.23	311.33
317.34	316.76	318.55	314.91	313.23	317.33	316.96	314.03	318.91	317.62	313.43	316.53	314.75	316.32	317.44	313.77	311.72	316.19	315.71	316.36	316.96	315.68	316.07	316.81	316.35	318.23	315.7	312.7	315.73	316.25	315	320.25	314.85	314.02	315.41	315.4	313.55	314.7	315.82	314.74	313.84	315.5	313.99	318.01	315.39	317.18	315.81	315.09	316.21	314.66
313.9	311.73	316.82	314.15	314.23	312.64	314.42	311.9	316.77	313.55	312.48	314.29	315.79	313.77	315.24	314.04	313.33	316.26	312.17	311.51	314.66	315.01	312.85	314.13	312.47	313.49	315.23	314.51	314.19	313.57	314.58	314.21	311.4	313.82	313.23	316.65	315.89	313.65	313.16	310.88	311.52	313.83	312.69	312.71	312.39	314.54	314.63	314.98	315.01	316.86
304.72	305.2	303.21	302.88	306.66	303.1	305.34	304.41	305.13	305.68	304.52	302.74	302.09	304.3	304.07	304.43	304.86	305.68	301.72	305.28	304.56	304.63	303.22	304.9	305.56	304.78	303.19	305.39	301.07	303.29	302.58	301.9	303.51	305.19	305.12	301.36	305.24	303.75	309.83	304.67	305.34	306.74	304.04	304.54	305.68	303.24	304.44	305.72	304.54	306.13
328.83	329.01	328.87	327.47	328.84	329.36	328.12	328.85	328.98	328.86	328.73	330	327.5	329.59	328.21	326.63	329.14	329.31	329.97	329.17	327.28	327.85	331.04	327.2	329.07	330.03	328.88	328.99	327.66	332.15	329.39	327.83	326.89	329.03	328.83	328.52	328.66	327.82	327.64	328.64	327.88	329.54	328.47	328.6	330.9	327.98	327.85	327.01	329.31	329.65
319.32	320.6	316.74	318.06	321.45	317.56	318.5	319.99	320.71	321.35	318.7	320.66	320.67	322.18	319.65	320.67	315.91	320.17	316.77	320.41	319.02	317.29	322.31	321.66	319.52	319.31	319.66	316.49	318.08	317.8	317.28	320.55	318.39	318.21	318.31	319.54	319.14	320.08	318.54	318.53	318.44	318.49	319.76	318.13	315.82	317.82	320.28	318.28	320.42	320.8
314.06	312.2	312.99	312.82	308.51	311.5	310.98	311.54	311.85	311.18	313.31	313.96	312.81	309.69	310.44	311.3	309.89	311.62	311.82	309.54	311.91	309.04	311.55	309.57	312.31	309.86	308.18	312.34	311.01	311.08	311.4	310.51	312.74	310.46	312.19	311.73	308.63	310.72	312.91	311.26	312.53	310.46	311.37	310.91	307.86	313.08	312.28	315.91	314.27	309.3
315.57	311.97	314.19	317.41	313.56	315.35	315.05	314.67	316.12	315.85	315.22	314.43	313.25	316.04	315.81	313.12	314.71	314.39	315.03	313.25	315.11	313.72	313.01	312.17	312.73	314.78	313.48	318.96	316.42	316.06	315.1	315.78	312.57	314.56	312.26	314.51	315.55	313.75	315.88	313.58	315.55	313.3	314.62	314.22	314.71	313.25	313.22	315.71	317.78	315
314.09	314.01	315.88	315.6	316.55	315.43	312.55	313.2	313.75	316.18	312.8	312.09	313.32	314.02	312.34	310.19	313.51	313.73	313.07	314.63	314.82	314.43	314.55	314.05	314.04	315.72	311.45	314.03	314.18	314.57	312.52	312.59	313.22	316.27	312.67	314.87	316.12	311.35	311.27	312.59	317.46	312.84	313.94	315.88	313.01	314	315.31	313.53	314.85	314.68
303.17	302.25	303.45	303.41	302.57	302.74	303.33	304.46	306.12	301.73	303.9	303.28	303.48	303.64	304.35	302.62	303.94	305.76	301.23	304.95	304.42	303.24	305.53	303.83	302.95	304.42	304.13	303.99	305.49	306.06	308.1	304.21	307.03	304.64	301.07	302.99	306.15	303.45	303.85	302.74	303.63	305.55	301.79	303.92	303.06	304.49	306.47	305.81	303	305.76
317.42	314.83	313.26	313.43	314.02	315.95	312.26	313.4	313.5	312.42	313.12	313.47	316.05	314.52	314.06	317.1	314.56	312.39	314.55	315	311.01	315.4	311.18	313.77	313.52	315.64	313.64	312.48	313.35	312.96	314.69	313.38	314.11	316.04	314.04	313.92	312.57	311.82	313.99	313.17	313.62	315.78	313.74	311.33	315.01	314.43	312.93	316.5	313.1	313.67
313.55	315.12	315.49	314.81	314.16	314.65	315.26	314.18	314.35	315.29	313.86	314.42	313.54	314.09	314.08	312.9	313.87	311.37	309.02	313.82	313.29	313.64	315.41	312.92	312.71	315.74	314.63	313.96	313.5	314.52	314.27	315.28	313.82	313.69	314.32	313.11	311.49	315.07	312.94	314.94	314.78	314.58	312.22	313.85	314.85	314.43	313.96	312.85	313.82	315.1
317.93	318.88	321.29	320.44	319.01	319.71	318.79	320.03	322.45	317.11	317.61	322.08	319.43	319.76	318.27	319.07	318.34	317.93	322.56	319.5	319.98	319.16	319.46	318.94	317.43	316.52	319.56	319.65	319.7	317.63	320.81	318.75	315.52	319.35	321.74	321.08	318.61	320.65	321.33	320.06	322.8	320.64	316.48	317.88	319.01	320.34	317.11	320.42	320.88	321.1
294.8	297.48	296.26	298.36	297.33	295.26	298.8	297.6	298.88	297	296	298.13	297.62	295.45	294.73	296.9	297.65	296.77	295.19	298.35	297.3	296.61	298.41	296.34	297.56	298.23	300.56	295.13	297.56	296.23	296.41	298.62	293.99	296.8	296.29	296.93	294.01	297.48	298.38	298.18	295.87	295.71	298.83	294.97	296.81	294.42	296.85	299	297.14	294.7
315.7	316.33	317.01	312.98	313.57	315.89	312.27	317.41	313.96	312.28	313.85	316.06	312.77	316.85	314.08	314.47	315.49	314.52	313.7	317.18	315.01	315.56	315.17	316.07	315.79	313.75	315.22	316.2	313.98	313.91	313.57	314.48	314.92	313.86	311.64	314.36	314.71	313.08	316.45	314.35	316.89	314.67	314.45	315.32	312.6	316.38	315.31	316.04	314.27	316.36
315.3	318.48	316.49	318.15	315.73	314.34	318.12	315.41	317.18	319.42	314.94	317.35	317.61	317.7	316.36	317.19	317.47	320.35	319.43	317.22	319.1	316.09	317.12	314.94	318.52	317.36	316.2	318.69	316.17	319.16	315.97	316.91	316.23	316.35	317.1	317.69	318.5	316.11	316.98	321.49	316.75	315.1	316	315.36	319.32	318.6	316.67	317.66	317.63	317.76
313.39	309.14	307.47	309.85	311.09	312.29	310.9	309.84	309.3	309.66	310.75	312.39	310.17	312.97	309.38	311.81	310.26	310.7	311	308.19	310.65	311.29	309.09	310.09	309.16	313.81	308.66	309.16	310.97	309.17	310.86	311.62	310.83	312.02	310.71	310.8	308.9	312.13	309.48	312.33	309.67	309.46	310.77	311.57	310.61	307.68	313.27	309.1	309.53	311.31
299.54	300.09	299.84	299.64	300.43	299.08	300.07	301.34	301.38	300.63	298	301.89	299.93	301.27	299.74	297.46	299.14	301.1	300.4	299.63	300.79	299.91	301.24	299.46	301.93	301.77	301.93	300.26	301.4	301.95	298.5	301.42	300.28	298.55	299.95	301.36	300.5	300.69	298.77	299.7	300.53	302.18	300.26	299.23	298.47	299.6	299.93	302.34	299.81	302.48
318.47	317.04	318.51	317.97	314.97	317.61	316.41	318.5	316.4	318.66	317.08	318.16	317.08	316.01	317.87	318.71	315.53	316.72	316.21	318.53	319.12	317.34	315.69	317.45	316.54	317.28	316.14	315.16	318.15	318.16	314.71	315.78	321.36	319.95	317.16	316.86	316.64	316.35	318.3	316.46	315.65	318.99	316.34	316.29	319.11	316.77	317.82	318.36	316.96	317.21
301.42	303.56	302.14	302.5	299.34	300.22	299.97	302.08	301.55	300.42	301.71	302.16	301.05	303.11	303.12	300.15	303.17	300.58	304.14	303.86	304.52	301.72	305.57	303.16	304.96	302.07	304.65	302.42	300.68	302.77	301.38	304.58	301.31	302.13	301.11	303.54	301.98	302.62	299.24	300.43	304.15	301.93	303.52	301.83	304.45	301.99	302.95	302.45	302.43	305.81
317.05	315.08	317.08	315.75	315.36	315.06	317.14	316.6	315.72	316.64	320.2	316.43	314.16	317.81	319.07	315.86	317.4	314.74	314.91	316.92	315.92	316.19	318.69	316.49	317.04	318.8	315.82	315.09	316.98	316.86	316.17	314.91	315.49	315.77	317.79	317.02	315.99	316.47	315.95	318.21	318.1	316.63	316.03	316.7	313.71	317.04	316.89	317.33	316.06	316.93
311.49	311.54	310.12	310.25	312.82	309.38	310.83	310.9	310.65	311.61	310.47	310.42	308.06	308.94	311.95	309.64	309.06	310.62	309.63	310.54	310.25	308.58	308.1	311.92	310.05	309.12	310.55	308.93	306.01	307.27	309.34	310.04	310.49	310.91	310.65	309.53	310.89	310.46	309.02	311.83	309.19	309.95	310.16	312.42	308.26	309.76	309.93	308.61	309.75	310.49
307.29	306.06	306.51	307.3	308.61	307.75	307.56	305.49	308.03	306.9	307.18	306.92	304.85	306.59	306.35	306.54	307.33	307.59	306.52	308.02	305.32	307.89	307.99	306.69	307.33	306.54	309.07	308.57	307	308.46	306.85	309.81	308.05	311.74	305.7	307.82	306.13	304.28	304.58	308.82	307.41	302.96	309.81	310.36	303.44	305.06	306.23	304.73	306.47	307.26
311.55	313.37	314.14	312.71	312.27	314.02	310.06	311.67	313.09	309.79	313.3	313.57	313.95	309.9	314.32	312.3	314.49	309.87	315.77	314.29	311.16	312.97	313.21	313.12	314.54	316.03	313.71	312.62	311.06	311.18	312.52	314.37	312.38	314.18	312.43	310.87	314.12	312.72	311.93	313.87	312.86	311.9	314.17	314.64	312.88	312.67	313.17	313.75	311.36	310.75
315.63	319.17	315.35	315.77	318.13	316.63	317.38	317.24	316.83	317.08	318.84	316.83	318.41	316.81	316.86	315.77	318.28	319.46	317.58	318.82	321.18	316.69	317.6	318.08	319.06	316.32	317.78	319.84	318.45	318.61	316.27	316.44	317.61	317.76	317.28	318.63	319.02	317.54	316.41	315.83	317.81	317.99	316.88	317.49	315.88	315.17	318.65	315.59	318.32	317.5
311.77	311.13	310.8	308.98	310.53	309.86	309.72	311.62	310.69	309.96	312.16	311.76	307.94	311.51	309.59	310.74	309.15	307.21	311.55	311.02	310.11	310.19	307.26	310.94	310.04	312.31	311.85	310.92	312.74	310.23	311.51	310.21	311.87	313.11	310.34	309.47	311.52	311.67	310.07	310.54	308.98	307.99	308.14	311.09	308.14	311.57	310.04	310.86	311.45	310.34
317.97	319.39	317.04	319.24	318.97	322.17	319.23	320.13	320.76	318.33	317.96	320.11	319.66	316.54	319	317.77	320.76	318.86	320.27	322.33	318.47	318.39	320.07	320.99	318.64	319.71	318.93	320.25	319.8	320.58	319.78	321.22	320.24	317.66	321.99	320.5	323.49	321.55	322.14	322.02	318.07	319.07	319.32	319.84	319.52	317.17	320.44	319.88	320.33	318.45
302.95	301.61	301.8	304.81	305.18	302.87	301.29	301.96	301.22	301.08	305.06	303.19	300.35	301.04	303.17	301.22	302.8	301.67	299.63	302.39	303.36	302.54	305.53	304.47	301.76	303.15	302.32	299.64	304.44	305.29	302.22	299.78	302.19	301.32	304.55	301.65	305.54	301.52	302.76	302.44	302.76	303.61	302.45	302.34	302.71	305.02	304.02	303.97	302.23	304.54
310.42	310.99	312.7	308.38	310.39	311.21	313.07	311.82	312.4	311.41	314.01	312.28	312	311.72	313.26	311.67	311.57	310.37	313.72	311.07	312.69	311.41	312.43	310.62	313.98	310.36	311.3	310.59	313.56	307.83	311.9	311.82	310.31	312.4	313.27	311.54	313.81	310.24	312.09	310.22	310.01	313.23	309.86	312.74	314.55	313.04	313.13	314.12	311.79	310.3
315.1	312.09	313.86	313.88	312.83	315.72	314.42	314.22	314.56	312.77	311.49	311.56	314.68	312.44	313.45	311.92	311.75	314.13	315.18	312.58	312.67	313.92	313.49	313.98	315.22	312.7	312.74	315.96	314.08	314.01	314.58	314.91	313.1	313.53	311.42	311.99	314.32	311.43	313.42	315.32	313.86	316.84	314.91	313.07	313.9	311.53	311.79	315	311.62	311.59
297.25	300.75	299.82	298.78	298.07	300.12	299.69	299.52	301.92	299.22	301.68	300.77	299.04	298.5	300.54	300.68	299.88	301.31	299.44	297.99	300.38	298.8	300.58	295.63	302.07	297.96	300.88	298.85	301.16	300.68	298.63	299.67	299.51	299.01	299.29	301.28	300.27	301.01	298.28	300.74	297.39	300.69	301.05	304.13	299.73	300.71	302.67	301.73	300.68	299.01
314.8	314.11	316.25	314.59	314.59	314.18	317.62	314.19	314.08	314.98	312.47	317.25	317.79	316.95	316.48	315.63	313.99	313.97	316.25	318.35	314.77	316.12	314.96	315.88	314.23	315.93	315.94	313.45	313.06	314.82	312.41	312.93	312.63	316	314	315.79	316.96	316.34	317.24	315.72	317.27	314.21	311.85	313.77	315	315.67	316.94	313.25	315.47	315.49
311.58	310.02	308.17	309.5	308.85	309.64	310.35	310.19	308.92	310.29	308.4	309.29	311.06	308.58	306.08	311.42	310.82	310.64	308.96	308.23	309.08	311.14	309.98	310.11	311.7	307.01	311	308.01	311.56	310.24	307.66	307.65	308.08	310.34	310.79	308.53	309.37	312.01	311.21	308.6	309.65	311.96	309.83	306.38	309.91	307.47	308.44	307.89	312.24	309.46
320.81	319.05	319.61	321.41	320.46	318.66	318.07	317.68	319.64	320.3	321.68	319.29	319.94	318.69	320.63	318.57	320.82	317.83	319.87	318.6	320.28	321.87	320.29	319.16	319.87	319.84	320.57	318.52	320.11	317.59	319.66	319.87	317.24	316.9	317.93	320.86	319.67	323.7	318.35	318.34	320.43	318.29	319.72	319.23	318.99	318.98	317.71	320.44	321.63	317.65
301.85	302.17	303.1	301.49	303.44	301.9	302.94	302.72	301.51	301.46	304.08	305.46	303.85	303.93	302.14	299.68	303.92	304.75	303.9	302.84	301.97	303.89	301.96	301.4	304.65	302.03	302.23	302.35	303.19	302.98	300.18	302.46	304.11	303.42	303.01	302.61	303.91	304.17	301.38	302.12	303.24	301.6	301.8	301.95	302.01	302.79	303.75	300.05	301.77	299.04
313.07	311.99	314.17	311.08	313.22	313.45	312.17	310.88	312.95	313.29	312.04	313.46	312.39	312.59	315.31	312.98	312.9	313.64	314.38	313.04	312.7	314.01	314.51	311.86	315.15	311.61	313.88	312.47	314.56	313.17	311.51	317.29	314.7	311.95	312.21	311.84	312.8	314.71	311.55	311.51	313.79	313.08	316.55	314.66	312.92	314	314.98	310.75	314.74	313.66
312.18	316.16	316.94	315	316.61	318.01	315.33	313.92	313.87	316.68	316.59	317.67	314	316.4	316.82	314.96	315.52	317.33	316.62	313.88	314.66	314.72	313.43	313.19	316.84	315.01	316.22	316.26	314.26	316.62	316.93	316.52	318.4	315.96	316.83	318.23	314.82	316.49	318.17	314.91	315.38	314.88	318.15	316.7	317.13	317.34	316.97	315.89	316.13	317.77
318.71	320.25	320.88	314.9	318	315.16	316.09	319.8	317.18	317.94	318.28	318.06	319.31	316.39	317.14	320.58	317.65	317.4	318.89	318.36	317.18	319.83	316.56	316.09	317.23	318.45	320.52	320.96	318.92	314.93	317.06	316.96	318.55	318.66	319.81	317.94	318.27	318.33	319.16	318.07	319.24	317.33	315.83	318.03	317.88	319.31	318.27	318.24	316.72	318.06
327.21	326.38	327.57	327.39	327.53	330.28	327.53	329.74	329.13	328.08	329.91	327.32	328.96	326.65	328.77	328.31	326.83	329.23	325.23	329.17	328.36	327.8	328.59	330.48	329.52	329.36	327.83	328.86	329.27	329.99	330.06	330.41	327.2	326.93	328.63	327.35	327.49	327.62	327.97	330.42	327.74	328.31	329.79	327.74	329.2	328.41	326.84	328.72	327.76	329.16
303.42	304.66	307.51	302.43	303.91	306.01	305.1	307.97	303.44	303.62	304.54	305.62	303.61	305.92	308.36	303.43	306.3	306.03	305.22	306.19	305.15	306.5	303.49	303.42	304.98	304.26	307.53	306.69	306.89	305.22	304.3	307.82	306.51	307.22	305.42	303.83	306.01	304.37	307.58	307.28	304.73	305.54	305.37	307.41	305.47	305.68	306.69	303.59	303.13	307.34
306.67	305.93	308.42	303.42	306.56	309.19	306.58	307.99	306.05	306.06	307.21	305.53	305.75	304.38	306.87	308.89	309.03	304.98	307.71	305.03	308.18	307.5	308.26	304.83	307.01	302.78	305.98	307.37	306.47	305.1	308.98	308.2	305.6	303.58	306.41	308.2	305.99	305.18	306.33	307.39	307.15	306.85	307.62	307.43	308.66	306.66	303.9	306.04	307.58	307.78
315.53	317.48	313.84	315.06	314.08	316.48	311	314.9	316.2	315.69	315.95	315.59	315.26	313.83	315.18	315.84	313.53	312.12	317.67	315.51	314.64	313.21	314.34	317.57	314.82	314.44	314.62	315.56	314.24	313.76	315.98	314.26	317.23	314.07	314.99	315.67	315.08	315.12	312.05	313.47	317.01	313.35	314.13	314.48	313.63	315.57	314.19	311.22	312.75	315.95
328.09	327.83	327.74	327.45	330.12	325.19	328.55	328.78	330.44	327.35	327.99	328.39	326.84	325.79	328.42	325.74	329.99	327.99	330.08	328.37	326.4	328.02	328.83	329.09	325.96	326.28	329.18	328.99	328.66	328.23	330	326.37	328.87	329.05	327.29	328	327.34	326.5	325.25	329.8	328.44	329.98	327.34	333.11	328.1	329.1	327.41	327.71	328.85	329.99
315.45	313.81	311.95	314.88	313.28	312.07	315.84	314.82	311.91	314.1	313.44	312.3	314.29	312.22	312.68	314.89	310.92	313.72	314.67	314.41	312.67	312.39	314.35	314.63	313.84	313.47	314.91	315.87	313.31	314.19	314.04	313.69	313.22	312.62	314.35	312.98	313.39	316.74	313.26	311.09	312.65	312.48	313.52	314.1	314.32	314.57	313.45	314.37	314.7	312.34
301.2	301.54	299.1	299.37	299.68	303.19	299.99	300.46	299.61	299.99	299.65	301.5	300.45	300.69	297.8	298.04	299.08	298.22	301.6	300.66	301.44	301.66	300.14	301.03	300.58	301.48	301.75	300.85	299.33	298.46	301.31	299.65	300.05	299.74	301.48	299.35	299.01	300.74	300.18	300.15	299.46	300.23	298.88	302.18	300.3	297.68	300.06	299.52	299.23	302.8
309.66	305.94	307.19	305.61	308.49	305.13	306.2	305.82	304.03	304.02	303.09	305.53	307.42	306.11	308.78	307	307.62	306.24	305.28	307.9	306.72	306.12	304.89	307.17	306.07	305.77	307.13	305.38	305.34	307.37	305.11	303.09	308.59	304.21	310.11	305.32	308.26	307.09	307.26	307.33	307.08	306.68	304.59	306.97	308.58	306.05	306.35	307.76	304.45	305.66
317.82	319.57	317.73	318.2	317.29	316.69	318.61	318.99	318.31	316.11	316.06	318.04	315.85	319.43	318.56	317.52	317.44	317.71	316.72	317.02	316.73	315.75	319.59	317.29	319.32	319.89	318.18	318.44	316.29	320.19	315.19	316.31	317.97	318.63	319.04	318.45	319.01	316.11	315.5	317.31	316.76	317.73	317.37	319.28	315.58	318.04	313.61	315.2	317.19	317.51
315.87	313.77	315.58	315.5	312.6	314.88	314.97	315.48	316.12	314.5	315.35	314.76	314.04	314.74	313.5	316	316.02	314.72	312.54	316.06	315.03	314.06	313.11	317.07	313.83	314.78	314.26	314.45	315.8	313.65	314	313.52	315.2	316.35	313.53	313.04	316.1	312.32	313.4	316.81	312.87	317.06	315	314.86	315.2	313.37	314.37	313.48	316.02	315.48
317.23	316.27	317.62	319.08	318.84	317.14	319.89	315.38	318.13	319.28	314.64	319.92	318.53	314.25	319	318.43	315.17	316.73	319.36	317.06	319.51	319.04	314.45	316.55	319.97	320.15	317.43	315.5	319.76	315.43	318.39	319.38	317.33	318.58	317.59	320.19	318.27	317.28	318.62	319.81	319.68	315.55	317.53	318.86	316.39	318.5	318.95	319	316.02	319.33
314.6	313.33	314.95	315.42	313.43	314.21	313.72	316.92	312.46	317.8	312.53	312.14	313.41	316.66	315.9	315.23	313.74	315.66	312.8	313.12	313.89	315.78	315.82	316.34	316.68	316.73	315.22	312	315.47	316.59	314.69	316.31	313.4	313.94	315.02	313.8	315.16	313.83	315.28	316.28	315.55	316.8	313.94	317.32	311.23	316.17	314.28	313.85	315.81	313.78
295.88	295.8	297.81	295.23	297.17	296.04	296.19	295	296.39	297.59	297.17	298.18	295.59	297.21	296.98	296.4	297.75	297.47	295.79	296	298.37	297.49	300.34	294.88	296.39	296.74	294.68	296.45	295.77	297.48	298.06	295.1	296.52	295.27	297.91	296.68	294.86	296.99	294.34	295.06	299.17	296.93	295.46	297.19	295.73	297.06	296.41	297.18	297.76	299.51
307.9	309.34	307.33	307.02	306.7	307.61	303.65	304.67	305.63	309.06	308.38	308.04	306.97	306.09	307.99	308.35	308.61	308.27	307.59	307.91	307.71	305.89	307.23	310.04	306.06	306.97	306.13	305.83	304.39	305.99	309.01	307.03	306.58	307.84	308.37	306.96	303.97	309.2	306.86	306.21	308.07	305.92	308.41	307	307.26	306.15	307.65	305.96	307.26	308.07
319.25	320.28	315.55	315.55	318.88	314.61	318.96	319.09	317.63	319.03	317.78	315.71	315.88	314.83	316.79	317.41	315.97	315.33	315.5	317.67	318.41	317	317.14	317.97	316.37	315.86	317.9	317.14	317.02	316.45	315.14	318.19	319.31	315.91	316.93	317.93	317.82	319.75	317.31	316.93	315.31	318.27	313.95	318.85	318.77	315.75	317.58	317.06	315.2	316.43
307.51	306.89	308.73	309.43	307.36	310.93	308.73	307.83	308.65	307.51	307.88	308.99	307.93	312.75	308.51	308.64	306.94	311.45	310	311.64	308.84	307.47	306.24	309.84	307.91	306.79	309.26	309.64	309.61	311.52	308.53	307.02	310.03	309.78	308.89	308.62	307.29	304.87	306.41	308.9	311.14	311.1	309.8	307.08	306.59	309.67	309.93	308.4	309.22	309.56
318.11	318.93	321.17	320.61	320.12	321.32	319.1	319.38	318.42	318.41	319.19	321.39	318.85	315.74	318.47	318.29	321.35	320.14	318.52	318.74	317.91	317	318.46	318.55	318.24	317.29	318.39	317.9	319.83	316.33	318.71	320.7	320.13	318.75	319.89	319.91	316.27	318.6	320.66	319.35	320.5	320.04	317.61	318.37	319.76	318.69	319.08	320.48	320.33	319.63
320.44	318.26	318.31	317.19	317.83	316.9	319.18	318.16	318.03	317.41	317.99	317.82	316.32	320.63	316.09	317.15	319.32	316.43	317.44	317.74	320.18	319.49	317.59	318.48	318.71	316.33	319.36	320.1	317.18	320.09	317.49	317.11	316.8	317.35	319.1	316.59	320.18	315.59	315.58	321.09	315.1	319	319.08	321.6	317.6	314.64	318.76	318.42	317.13	318.16
305.92	303.5	302.53	303.36	303.09	304.13	300.57	304.21	307.8	302.24	304.48	305.31	303.81	301.25	302.6	305.39	303.38	304.56	303.03	300.89	303.9	304.57	305	306.64	302.3	304.59	302.99	304.29	303.84	304.16	305.39	302.4	306.46	305.66	304.77	303.43	305.67	305.2	303.74	303.39	305.28	305.95	305.99	305.53	302.89	306.83	304.47	306.75	304.15	302.93
315.54	316.4	315.94	312.88	313.39	317.47	315.63	315	315.88	316.86	314.48	316.33	316.92	317.53	318.83	317	317.4	317.48	314.58	317.7	318.71	313.38	314.81	315.28	316.39	314.63	315.19	315.69	316.86	316.91	315.51	315.3	314.84	317.36	316.23	315.91	316.96	314.16	315.6	316.81	317.42	314.76	316.88	318.59	315.92	312.05	316.21	315.53	316.53	314.44
300.81	300.27	300.38	299.92	301.18	302.22	299.84	301.67	301	301.76	300.6	300.5	299.44	302.68	300.31	302.68	301.6	296.95	301.8	299.49	301.09	300.13	298.72	301.12	298.94	300.19	301.87	298.26	300.41	300	299.99	297.21	299.42	301.37	298.68	301.93	299.87	298.96	299.67	298.36	300.61	298.96	299.21	299.71	300.63	299.88	299.78	298.46	300.63	300.8
311.6	311.1	310.79	311.39	311.72	311.9	311.28	312.06	313.43	312.91	312.15	309.73	312.59	312.79	313.11	312.48	312.37	311.13	314.24	314.02	312.55	311.7	313	310.99	310.87	311.99	309.44	311.88	312.13	313.07	312.77	314	309.29	311.71	313.37	311.62	309.04	313.25	309.81	313.26	310.91	314.23	310.42	312.31	308.71	313.48	309.83	311.6	311.67	311.25
306.87	307.85	306.92	304.78	304.53	304.26	306.7	306.21	304.18	305.62	307.72	306.69	306.72	306.06	307.63	303.99	306.48	308.11	306.22	305.83	308.9	306.89	305.89	306.79	307.38	306.73	307.22	307.91	308.61	306.67	307.5	304.7	307.41	306.3	307.39	303.58	307.36	307.14	305.49	305.27	307.73	306.37	305.43	305.92	306.5	304.71	306.79	307.25	306.84	307.6
311.56	311.65	311.58	313.07	310.66	309.9	311.73	313.36	314.05	313.34	311.88	311.5	313.84	313.96	311.26	312.48	313.85	310.91	312.61	312.86	311.69	312.3	312.56	310.91	312.02	312.04	311.22	311.84	312.6	313.71	311.94	311.9	312.62	311.16	311.64	313.61	310.84	314.03	314.48	311.37	312.98	312.11	313.18	309.74	313.87	312.62	311.92	313.92	312.47	311.22
311.85	309.55	310.27	310.26	311.29	313.11	312.11	309.43	311.36	310.42	311.55	312.06	310.42	309.24	311.13	312.44	311.17	309.94	309.6	311.81	311.66	312.86	308.13	312.65	313.44	314.87	312.3	311.8	311.73	310.11	310.58	312.67	311.49	310.19	312.57	312.12	311.71	312.48	313.83	310.44	313.05	309.54	312.31	311.71	311.91	310.18	312.14	310.04	314.45	310.22
314.19	314.85	313.7	314.66	312.43	311.31	316.06	315.06	312.73	313.48	311.45	312.39	312.58	314.22	316.88	311.3	312.07	310.22	311.33	312.27	312.54	312.13	313.47	313.47	312.02	312.69	311.82	312.09	315.05	311.76	314.41	313.97	314.1	313.93	312.62	312.46	312.54	314.39	313.08	315.23	311.39	312.83	314.87	314.99	315.01	310.75	312.8	311.06	312.44	313.12
310.18	308.65	307.08	310.3	307.81	307.41	308.65	306.84	308.78	308.76	310.77	309.89	308.28	308.12	310.65	309.52	308.13	309.15	310.16	307.57	307.91	309.23	310.41	308.96	309.49	309	309.33	308.97	307.6	311.53	309.41	309.73	309.76	310.7	308.75	307.09	307.37	309.34	307.74	307.46	308.13	309.41	311.23	308.68	307.28	307.15	307.87	308.15	310.45	309.02
311.02	312.21	310.04	312.47	310.84	310.08	312.64	307.73	309.68	311.63	305.58	310.06	311.34	310.51	311.89	310.29	309.66	311.78	310.06	312.63	308.8	312.33	311.16	312.12	305.64	311.95	309.79	309.9	307.24	310.89	309.22	311.68	311.6	310.95	309.39	310.77	311.86	308.73	310.11	310.49	311.83	311.17	313.1	311.62	311.51	311.09	310.51	312.18	308.4	310.11
315.69	317.03	316.52	315.97	314.88	312.75	315.33	312.8	315.37	315.2	315.56	314.49	314.37	314.63	312.8	315.97	312.68	314.65	314.67	312.92	315.58	314.21	316.52	315.33	313.06	318.03	316.24	317.8	315.4	313.23	317.82	315.62	317.03	315.49	314.65	312.31	315.49	314.85	313.77	314.06	315.05	318.18	313.31	314.41	315.85	313.9	313.23	316.21	316.41	315.96
311.51	314.59	312.69	313.34	312.68	315.7	312.12	315.21	312.84	313.12	314.69	313.19	312.96	314.14	313.19	314.05	315.64	310.07	314.37	313.53	314.25	310.76	314.46	309.18	311.24	311.01	312.63	314.29	316.71	312.46	312.73	313.94	313.36	310.09	311.4	315.62	312.52	313.13	312.53	313.71	313.69	312.62	312.98	313.77	311.53	313.78	313.02	315	312.72	312.88
310.12	306.65	307.78	306.01	310.51	306.79	308.12	307.58	306.57	310.22	309.02	308.22	309.31	310.58	308.65	309.3	308.69	307.95	309.3	310.33	310.07	307.79	308.68	306.26	310.4	309.92	308.13	306.85	311.04	305.26	309.68	309.45	307.33	309.42	307.14	308.56	308.87	306.83	308.72	306.82	308.73	307.59	307.6	310.02	309.14	309.45	309.39	311.15	310.18	309.89
319.56	320.97	319.56	317.02	319.3	317.25	320.49	318.44	320.83	322.49	319.94	319.56	320.7	319.35	318.18	320.65	318.49	318.93	319.47	317.33	319	320.32	320.18	319.86	317.92	319.55	317.89	321.38	316.3	322.28	318.52	319.08	320.14	320.81	319.62	319.78	320.19	321.14	320.49	320.15	320.04	315.97	322.56	318.26	319.74	320.89	319.95	318.14	319.55	318.38
301.08	302.2	305.07	301.4	304.16	304.57	303.08	303.39	298.92	302.64	301.98	305.15	301.52	303.61	305.8	300.57	302.17	303.54	302.03	299.04	301.57	300.11	303.61	304.71	303.38	302.87	301.37	302.25	303.43	303.74	301.55	304.11	303.16	305.86	301.76	303.19	303.51	302.97	300.67	302.5	300.44	302.47	300.63	303.4	301.15	301.46	305.88	300.83	303.48	303.26
302.29	303.26	300.65	302.34	299.95	301.64	302.6	302.39	302.54	301.72	303.48	301.89	304.13	300.97	302.94	299.5	301.77	302.29	300.67	302.17	303.54	301.89	301.14	302.52	301.68	302.86	301.76	302.55	300.97	304.11	300.97	303.05	302.45	301.25	301.97	303.5	301.83	306.07	302	301.29	302.26	302.71	300.78	302.61	304.3	300.02	303.8	304.17	303.4	299.47
314.13	311.48	312.68	312.58	312.24	314.74	311.78	313.97	310.19	313.91	315.65	311.16	312.2	313.81	314.06	314.96	312.46	311.44	313.94	312.47	312.93	312.32	312.78	312.53	312.07	312.54	312.98	313.18	314.24	315.01	317.07	314.35	314.72	314.16	310	312.52	312.97	313.32	310.09	315.22	313.51	315.48	312.13	312.62	312.08	313.56	310.22	314	310.17	312.36
319.06	319.58	319.13	319.37	321.26	319.24	315.96	317.41	318.77	318.12	319.01	315.16	317.62	319.15	318.48	318.6	316.98	319.58	316.92	321.24	317.1	318.33	320.04	315.08	319.32	319.8	317.55	316.61	316.96	318.33	316.15	318.88	318.69	317.86	319.54	318.29	319.27	315.02	317.88	318.58	321.18	317.22	314.84	318.15	318.5	319.36	320.05	317.1	318.37	317.21
313.24	316.09	313.82	314.06	313.97	315.59	313.42	315.74	314.78	317.25	312.88	317.68	312.88	315.68	314.51	314.97	314.81	315.39	313.46	316.71	313.5	314.78	318.88	313.7	316.33	313.01	315.18	314.55	313.3	315.63	316.77	314.4	314.48	314.52	315.97	313.48	313.09	317.32	313.41	311.78	314.58	315.35	315.87	313.94	315.44	315.07	316.21	314.8	314.52	317.06
317.54	318.7	318.84	315.22	319.19	317.46	316.91	316.64	318.9	318.65	318.95	319.26	319.01	318.34	319.78	318.4	319.48	319.21	317.61	317	316.12	315.52	318.18	316.7	318.53	315.36	320.44	317.18	317.35	314.26	317.5	315.96	320.24	319.1	317.68	318.12	319.92	321.49	318.49	317.87	319.62	318.04	320.15	318.97	319.24	318.02	315.39	318.68	317.37	318.4
306.14	305.12	306.7	306.24	304.57	302.18	307.22	305.37	305.95	305.31	303.13	304.7	306.01	305.35	304.84	307.91	305.04	304.59	305.9	305.12	305.17	309.17	306.72	305.31	304.19	304.32	304.11	303.51	306.26	303.85	304.16	306.52	304	303.13	304.53	306.06	305.88	304.99	304.55	302.94	304.03	304.48	305.23	307.52	306.28	307.14	307.31	306.17	303.89	306.17
305.4	303.81	306.71	306.69	307.55	304.47	306.68	306.05	306.28	303.83	305.85	305.61	305.35	306.12	304.92	302.45	302.57	306.03	307.11	304.57	305.29	304.72	304.92	304.93	305.44	302.81	306.29	304.07	304.52	305.05	306.15	303.98	305.23	304.43	305.57	303.11	305.07	306.22	304.87	305.69	307.32	305.16	305.21	305.04	306.48	305.65	304.13	305.86	305.3	306.96
302.36	301.97	303.37	303.32	300.87	301.86	303.16	304.47	301.54	303.4	302.61	304.08	301.76	305.79	304.47	303.69	300.96	303.7	302.51	301.05	303.4	302.54	302.22	304.51	301.99	304.64	302.15	304.44	303.03	305.2	304.98	303.16	306.81	302.13	304.66	302.21	304.04	305.21	305.67	304.73	304.71	304.32	304.7	302.98	302.49	302.81	303.5	302.65	304.58	302.83
306.59	303.54	305.84	305.46	306.94	305.36	303.62	305.87	303.49	304.97	304.8	305.36	305.1	303.79	305.57	304.55	300.7	305.64	304.38	306.67	304.03	304.93	307.28	304.2	306.84	303.48	301.65	303.6	305.56	305.26	305.87	302.73	307.4	307.8	303.35	306.45	305.36	304.39	304.81	305.18	305.92	306.96	305.76	304.54	304.71	303.28	303.44	303.2	304.19	306.09
302.06	302.66	303.26	302.28	303.08	304.23	304.94	303.38	303.58	304.59	304.79	301.22	301.61	305.55	304.77	302.39	303.21	303.84	304.3	303.23	306.77	303.76	305.18	303.42	302.95	302.29	303.23	303.79	305.51	303.56	305.65	302.69	303.44	301.13	302.77	303.43	303.19	303.6	303.27	304.31	302.59	302.71	302.96	301.98	301.62	304.68	304.22	301.22	301.35	304.87
315.15	313.98	312.74	315.22	313.66	313.98	313.43	313.12	313.16	314.1	315.22	315.94	313.91	315.75	311.44	316.43	314.87	312.3	312.54	312.8	315.14	313.71	314.14	314.33	311.49	312.1	315.99	311.29	318.13	312.88	312.77	312.99	313.4	314.33	314.44	314.1	315.44	315.02	312.6	310.89	312.29	314.99	313.66	313.85	315.27	312.77	311.87	314.28	313.81	312.79
319.87	321.15	318.22	318.76	319.2	317.67	319.66	319.29	319.48	317.68	315.62	319.56	315.92	317.83	317.36	317.69	315.35	316.08	317.06	316.87	319.78	319.56	317.11	317.49	316.75	318.18	319.8	316.85	320.74	320.88	317.42	317.8	318.14	316.02	316.55	318.03	317.19	317.34	316.9	320.48	316.07	319.07	317.22	318.44	317.64	316.61	319.82	318.82	316.36	319.78
292.74	294.8	296.86	296.1	293.32	293.05	293.52	294.98	294.33	295.28	294.02	291.63	293.86	293.8	295.02	295.44	292.35	293.4	292.92	290.68	295.67	295.82	296.08	292.95	293.31	294.91	294.73	295.65	293.91	293.68	293.88	294.49	296.96	294.9	297.45	292.76	293.57	294.79	294.1	292.18	296.74	294.97	293.89	293.06	296.15	293.82	291.52	295.56	295.11	292.89
304.38	307.58	306.53	307.28	308.74	307.43	306.18	305.61	305.07	304.91	307.89	308.83	306.99	307.03	306.77	307.59	304.57	306.46	305.82	306.78	307.34	305.57	307.06	308.65	308.46	307.22	306.16	306.34	306.11	307.74	306.32	305.68	305.57	304.84	305.9	307.47	308.09	307.88	306.89	309.11	307.39	308.8	308.71	308.19	307.61	306.21	307	309.75	308.14	307.26
301.76	297.71	300.5	301.37	299.31	299.05	296.39	296.59	300.27	299.32	299.83	298.54	298.61	300.99	300.76	299.77	301.05	299.51	297.92	297.99	300.57	302.86	299.35	299.87	302.63	298.52	301.24	300.67	300.88	297.66	296.77	297.36	303.26	301.17	300.21	300.65	299.62	298.88	298.85	299.38	302.24	299.66	297.89	300.77	301.43	301.36	299.79	299.64	299.14	299.29
324.14	326.85	323.82	323.82	325.93	323.85	324.6	325.02	326.63	323.4	325.79	324.35	325.33	323.99	323.1	321.54	323.88	325.85	325.5	323.2	325.53	323.48	320.84	324.53	323.1	323.44	325.53	325.68	325.35	325.95	322.86	324.86	323.22	323.04	322.99	324.32	326.07	325.92	325.22	324.36	325.26	324.21	325.39	326.13	324.86	325.95	325.37	324.9	324.74	322.97
303.21	302.18	304.19	301.66	303.52	304.2	306.19	305.2	302.25	300.79	306.8	303.27	302.84	302.33	303.94	303.05	303.81	302.55	303.25	304.7	304.88	302.38	303.12	302.94	306.09	304.73	303.94	302.86	304.53	305.73	305.18	305.13	302.63	304.96	301.19	304.61	303.54	300.39	304.47	303.79	301.81	302.78	303.92	305.67	305.13	304.98	305.04	301.61	304.62	304.28
299.58	298.58	301.09	296.72	299.65	301.19	300.61	299.09	296.88	300.11	300.64	300.03	299.82	298.92	297.59	299.28	302.09	297.36	298.85	299.41	298.3	299.41	299.03	302.13	301.94	297.83	299.04	300.28	302.01	299.78	299.99	300.5	300.37	299.88	301.04	298.59	300.68	298.57	298.71	300.14	301.76	299.87	299.54	298.35	299.71	299.75	298.85	300.92	298.67	300.7
298.28	296.89	297.55	296.52	297.75	295.93	298.01	297.66	296.77	295.48	295.55	297.75	296.51	299.05	295.69	294.88	299.15	297.24	296.37	298.65	298.25	296.38	297.22	295.43	297.79	296.4	296.37	294.83	296.08	295.68	296.79	297.93	296.79	294.96	296.49	296.78	297.31	299.28	297.68	297.89	295.04	298.2	296.36	296.15	297.27	297.64	297.71	299.19	296.92	296.59
306.72	304.37	301.13	306.59	303.34	304.73	303.17	305.7	304.97	302.83	300.95	305.06	304.12	302.24	304.41	303.6	303.83	303.18	302.33	303.66	303.28	302.7	302.66	304.14	302.73	301.61	301.73	304.24	304.6	303.76	302.55	303.78	304.64	303.87	304.88	302.53	303.68	304.51	301.21	306.38	303.47	303.15	303.73	301.51	302.31	305.63	300.59	304.32	305.87	303.46
323.64	325.67	324.21	325.76	325.89	325.76	324.93	329	324.86	324.56	324.01	325.14	326.41	327.89	324.23	326.82	323.58	325.99	325.24	325.41	326.64	324.66	324.42	326.12	324.64	324.2	322.73	325.08	325.99	325.83	326.41	323.81	326.48	324.6	325.16	325.91	324.72	322	326.3	325.63	324.54	326.19	325.09	325.46	325.51	324.56	324.47	325.99	328.56	324.13
311.56	313.69	312.97	312.64	312.98	312.36	313.27	312.01	312.04	312.33	313.98	314.33	314.05	314.7	314.62	315.14	313.65	313.79	312.8	314.48	312.9	312.51	312.49	314.84	313.81	316.26	316.28	315.59	314.89	313.64	314.43	311.78	314.2	312.6	313.85	312.82	316.41	312.26	312.3	314.93	313.52	317.13	313.04	313.02	314.53	315.17	314.46	313.1	312.88	314.75
326.05	325.4	327.96	328.78	327.12	326.83	327.86	325.08	328.17	326.25	328.5	328.74	328.23	326.75	328.41	326.35	328.05	326	328.82	326.89	327.6	326.16	325.8	330.34	328.85	327.29	329.09	327.58	327.72	329.48	325.63	328.49	328.26	327.77	327.42	327.32	328.3	327.5	329.71	329.53	327.22	327.51	330.21	326.58	328.67	326.97	326.03	328.51	326.97	327.37
294.49	294.55	294.61	294.02	295.28	293.68	295.38	294.85	295.32	296.52	296.5	293.64	296.71	294.54	292.75	292.87	293.69	294.28	296.17	298.42	293.44	295.82	293.51	295.86	292.43	294.59	297.06	295.22	296.42	294.37	294.42	294.44	295.2	291.6	294.85	296.52	294.53	298.98	296.76	295.53	295.67	295.91	294.66	293.56	293.97	296.35	292.42	291.96	296.2	296.43
305.08	305.06	303.83	302.98	302.78	306.01	305.63	303.32	302.41	304.69	305.12	303.27	303.48	304.6	306.3	303.95	302.35	304.22	304.71	303.21	304.53	305.71	303.03	306.07	305.01	305.6	304.48	304.64	303.44	305.46	307.34	304.08	306.78	308.4	304.35	304.29	303.97	305.41	303.96	304.28	305.05	304.71	304.74	305.99	305.56	305.09	303.31	300.53	303.1	304.72
317.13	316.77	319.75	319.08	319.22	319.43	318.82	321.81	319.53	320.15	319.74	319.58	318.46	316.46	320.45	319.82	320.25	318.07	320.53	317.96	319.97	317.82	316.56	319.54	319.56	316.54	321.89	315.91	319.49	319	318.48	321.14	316.66	317.39	319.04	316.79	318.76	314.7	317.2	318.92	318.61	320.55	319.53	320.35	318.57	316.67	318.32	316.86	318.8	315.9
316.98	315.99	317.67	314.14	315.99	316.58	316.48	313.13	317.7	317.04	319.85	317.81	315.7	316.35	313.62	314.92	316.42	316.57	317.58	315.97	313.68	314.48	315.43	312.68	315.03	315.94	314.41	317.58	312.36	315.92	314.16	317.69	316.82	316.15	314.7	315.74	315.81	317.17	313.34	315.78	317.25	317.56	317.85	315.35	316.62	315.8	315.75	318.17	315.75	316.1
314.28	319.55	320.46	316.95	316.35	314.28	314.94	318.1	316.61	312.06	312.99	316.96	313.31	318.55	316.61	312.71	316.06	316.2	315.65	316.73	316.73	317.42	313.38	316.92	313.85	317.71	314.87	315.17	317.19	317.7	314.97	314.88	316.87	317.65	314.92	316.6	315.82	313.27	312.66	316.7	318.14	317.28	316.88	316.04	315.28	313.47	315.78	314.02	317.87	315.63
304.06	305.22	303.81	305.02	305.15	301.56	304.28	303.65	307.35	306.92	303.58	305.61	304.91	304.41	302.59	303.76	305.86	304.77	301.96	302.88	304.67	303.1	305.92	304.94	302.97	305.33	306.38	304.9	306.34	304.7	305.45	305.82	304.04	307.18	304.57	306.36	307.96	302.94	304.09	304.28	303.76	303.77	302.17	302.88	303	302.88	305.21	304.85	303.82	305.71
309.76	306.22	308.19	309.62	308.76	307.36	310.04	309.59	307.06	308.58	312.56	310.38	308.25	309.18	307	309.29	309.04	307.23	308.27	314.39	310.91	310.35	307.24	311.52	311.87	307.78	308.67	307.74	310.88	307.42	307.88	307.07	309.58	308.59	307.8	309.45	308.17	309.52	305.72	307.49	308.69	305.16	310.52	309.69	309.28	311.4	308.2	308.29	308.33	311.64
324.1	325.67	327.12	327.04	325.92	327.32	325.22	328.36	329.3	324.99	328.76	328.04	328.83	326.96	325.63	326.55	328.46	329.04	324.76	326.82	325.35	326.49	326.06	328.08	325.99	327.45	327.26	328.78	327.89	327.32	328.51	325.71	329.26	327.62	324.67	326.17	325.44	327.77	325.27	326.84	327.22	326.12	328.19	327.95	327.22	329.03	323.93	326.76	328.37	327.56
306.5	302.08	302.76	304.41	305.69	304.61	302.57	303.03	305.28	306.07	304.3	304.51	305.11	308.89	306.61	304.93	301.56	302.29	304.59	303.31	305.54	301.42	304.18	305.2	303.65	304.74	303.2	304.73	307.43	304.67	304.95	307.31	302.37	301.44	304.4	304.96	306.86	303.86	304.43	302.87	305.14	303.69	304	306.49	305.47	304.25	304.5	303.08	304.7	303.05
328.24	328.4	329.41	328.43	329.61	330.1	331.08	328.07	326.75	330.4	327.69	329.99	327.65	328.03	328.36	331.17	329.41	331.21	330.69	328.98	328.03	328.74	328.44	329.91	328.77	330.72	328.86	330.15	329.32	328.87	327.3	327.14	329.82	329.77	328.03	329.54	328.25	328.33	329.78	330.07	326.34	328.95	326.03	328.58	326.03	329.79	328.17	328.56	329.47	327.5
307.39	307.47	308.95	304.71	307.58	306.36	308.31	306.68	307.54	307.17	308.41	307.39	304.96	306.89	307.4	310.17	309.08	308.27	308.08	308.05	307.37	308.21	304.9	307.76	308.18	305.59	306.24	305.17	307.01	306.96	307	307.35	308.16	306.92	307.2	305.77	307.01	305.21	303.8	309.78	307.71	308.8	306.67	307.73	305.17	306.49	306.22	305.22	307.26	307.27
302.03	303.52	303.3	303.6	305.06	302.78	303.71	303.91	305.35	305.87	305.87	304.73	305.75	305.62	303.94	303.38	302.59	304.83	303.4	305.44	305.64	305.03	305.85	302.49	305.54	304.02	303.91	304.78	301.8	308.08	305.21	303.99	302.96	303.05	304.36	305.07	305.65	305.07	306.72	301.7	305.95	304.77	305.12	304.24	306.02	304.27	305.51	306.46	305.4	305.29
304.73	301.07	303.41	303.33	304.87	304.24	304.78	301.45	304.63	302.83	303.5	302.79	300.74	303.73	304.06	302.8	301.39	303.56	304.07	304.94	299.51	303.94	301.4	302.43	304.89	303.23	300.84	303.7	304.49	303.14	304.43	302.65	300.4	303.14	303.6	302.33	304.69	303.07	303.15	305.72	301.78	300.14	303.14	305.45	302.49	303.24	303.82	300.89	301.16	300.67
304.58	308.48	302.77	303.4	305.54	305.47	306.07	303.36	303.99	304.29	303.41	305.87	302.76	307.02	305.16	307.27	305.08	305.61	301.49	305.49	304.15	305.98	305.18	305.59	304.59	304.45	304.92	302.7	305.87	303.01	303.21	307.24	304.92	305.58	304.14	303.87	304.78	305.98	304.02	303.07	303.5	304.28	305.39	305.68	304.26	303.76	305.26	304.89	305.99	303.88
307.16	305.56	306.98	304.55	303.85	305.58	304.73	305.59	305.9	306.34	302.28	305.87	304.23	305.2	306.41	307.03	304.65	304.89	305.26	306.52	307.1	304.96	305.68	302.75	304.72	305.19	307.54	306.3	304.18	306.78	307.55	305.81	305.87	306.31	304.01	304.2	307.08	306.31	303.94	305.13	304.52	304.13	303.61	306.87	303.76	303.38	303.7	306.56	304.56	306.12
304.59	304.28	305.36	307.96	305.17	303.51	303.39	307.01	303.81	304.11	304.56	304.77	306.9	304.6	307.86	305.41	306.46	305.72	306.08	307.79	304.63	304.61	306	305.75	304.72	306.96	306.33	305.06	302.78	305.23	306.15	310.07	305.01	303.75	306.21	304.19	304.23	309.22	305.99	305.94	306.53	303.29	308.15	303.84	306.83	305.24	310.22	305.09	307.78	304.03
300.61	301.06	304.32	303.11	301.74	301.87	300.15	303.98	304.54	300.55	302.73	303.25	303.09	302.04	301.87	305.55	300	304.04	302.3	302.88	302.51	303.32	299	301.18	303.76	302.26	304.34	302.78	304.7	300.3	301.47	301.08	301.82	300.21	303.19	301.59	303.27	303.02	301.06	304.36	305.04	302.47	302.04	298.76	302.34	302.97	304.24	301.07	304.64	303.01
315.16	311.77	314.52	313.05	314.86	314.43	314.72	312.54	313.33	313.4	311.22	315.14	316.79	314.05	311.73	311.76	314.16	313.74	311.68	313.1	312.4	313.2	310.4	314.5	314.65	316.2	314.26	315.05	312.53	311.1	313.56	314	311.21	311.1	310.94	311.59	315.37	314.02	312.01	313.8	310.67	313.25	314.53	315.04	312.32	314.67	313.4	312.15	311.18	314.24
303.12	303.73	303.11	303.23	302.86	302.15	303.81	303.72	303.47	303.01	304.22	301.74	302.57	303.44	302.74	301.8	302.55	302.07	302.23	301.53	303.69	301.41	299.85	302.62	301.77	302.03	301.36	303.34	300.15	303.23	302.2	301.93	300.55	302.09	303.03	300.67	303.01	302.95	303.57	302.09	302.27	300.39	300.16	303	300.46	302.76	299.7	302.86	301.38	303.02
309.78	311.53	310.67	311.45	308.21	311.55	308.65	309.01	311.84	312.5	308.48	309.87	310.96	308.8	313.16	309.47	309.38	309.09	312.82	308.16	309.77	312.21	310.18	310.31	308.52	311.16	311.59	311.97	310.64	309.63	308.63	310.12	310.29	308.86	310.33	308.75	309.56	310.6	311.17	308.68	309.91	312.64	312.04	312.45	311.76	310.38	310.64	310.71	311.7	310.37
303.08	303.59	304.55	304.78	305.78	307.34	305.16	305.87	307.03	304.78	306.07	307.08	306	305.87	304.45	306	305.92	306.57	304.43	305.58	306.44	307.25	304.96	302.11	305.67	307.99	304.8	305.12	306.59	305.36	305.28	304.57	303.88	306.18	306.42	306.96	304.63	305.51	304.24	306.91	305.15	303.64	304.17	304.94	303.36	304.23	303.42	304.4	303.42	306.53
303.26	306.95	306.68	306.16	305.38	302.67	304.55	302.98	305.52	307.59	303.73	307.82	305.14	304.87	306.31	305.47	304.75	307.69	305.1	305.91	306.11	307.47	303.97	308.55	303.81	305.75	305.21	305.18	307.5	304.97	303.77	306.08	304.48	304.42	305.93	302.26	304.39	305.87	305.34	303.55	303.46	303.91	305.29	305.08	304.32	306.52	303.79	305.87	304.69	304.55
309.91	310.57	310.82	311.04	310.26	313.3	311.14	310.55	308.14	309.65	310.35	308.55	310.51	308	309.17	307.99	310.14	309.54	309.32	311.09	311.53	311.57	310.08	307.32	309.55	308.95	311.83	313.81	310.2	308.3	308.21	310.36	308.12	309.57	309.24	309.45	309.74	308.78	306.85	309.76	309.15	308.98	309.9	310.21	309.62	310.78	310.29	308.86	307.73	308.76
295.99	298.68	298.79	299.04	298.47	296.3	296.98	297.19	296.74	298.08	297.26	297.94	296.42	296.21	298.04	296.44	297.41	296.7	297.95	297.95	294.27	297.93	294.24	297.4	296.76	295.98	299.96	297.61	296.33	295.97	296.89	297.21	295.94	295.52	296.26	297.19	296.39	297.08	296.37	297.38	297.82	296.45	298.11	295.91	296.37	297.06	297.22	298.49	297.96	294.99
299.25	298.62	297.49	301.46	300.29	300.91	300.68	299.31	302.1	300.36	301.4	300.34	300.23	299.55	301.08	302.85	301.18	302.01	298.84	300.8	299.64	299.58	301.57	300.69	298.91	298.05	299.49	298.88	298.99	301	301.22	299.9	299.94	299.86	300.6	302.33	297.95	299.44	300.35	299.5	297.06	299.91	299.64	298.66	300.5	297.97	301.53	297.15	302.19	300.83
314.13	311.25	315.27	313.61	311.8	314.53	316.21	312.57	312.64	309.12	310.15	313.36	314.65	314.51	313.97	312.49	312.24	313.66	313.19	308.9	313.1	312.59	314.55	309.71	314.32	312.7	314.43	314.65	314.29	312.54	315.16	313.15	313.02	312.65	312.73	314.28	313.14	308.96	312.86	313.62	312.83	310.63	311.88	313.49	311.85	311.92	312.58	313.88	314.53	314.14
306.67	304.29	304.03	305.86	307.59	306.1	307.6	304.49	305.65	304.83	306.84	307.38	306.91	307.01	305.95	305.73	305.29	308.16	306.94	304.97	304.42	305.27	307.29	307.03	306.83	306.43	306.82	305.21	305.17	304.4	304.85	305.74	306.21	304.37	307.23	305.67	304.84	305.76	305.85	308.2	306.48	305.93	307.35	305.53	308.01	304.03	306.26	308.16	305.16	307.51
302.46	303.24	304.16	299.65	301.94	300.66	304	302.71	304.13	302.57	304.6	303.98	301.98	302.83	302.51	301.59	303.36	303.73	301.37	303.39	301.66	302.03	302.91	303.39	301.83	302.7	304.57	304.93	302.39	302.31	305.04	305.63	300.69	302.93	301.2	301.14	302.25	302.42	302.16	301.79	301.82	303.63	303.05	302.11	305.92	303.93	305.41	302.94	302.87	302.47
312.69	313.96	312.03	315.17	315.43	314.15	313.79	311.51	312.84	315.33	311.72	312.12	314.03	313.07	316.38	314.77	316.05	314.66	312.31	312.14	312.81	311.98	314.93	311.75	312.8	312.52	312.57	309.61	313.59	312.3	316.92	312.55	314.97	310.77	315.42	311.96	314.72	311.87	311.36	315.09	313.18	311.21	310.34	313.39	313.11	312.38	315.64	313.33	311.19	312.21
297.18	301.39	299.92	300.23	302.09	299.52	298.86	300.18	300.81	302.02	300.41	301.05	299.21	298.84	303.03	299.58	300.92	300.75	299.34	300.64	299.59	300.9	302.56	299.43	301.85	298.39	300.24	299.52	298.77	299.5	300.07	299.47	299.92	299.41	299.57	301.75	301.42	300.16	298.73	299.46	297.8	300.49	299.27	299.62	300.86	300.83	300.97	301.92	298.9	298.8
308.78	307.55	307.01	309.46	307.07	309.19	308.85	306.09	308.37	309.83	310.59	306.81	309.17	308.15	307.33	308.96	309.16	310.08	305.19	308.87	309.44	307.63	309.82	307.74	309.45	309.05	308.81	310.1	308.88	308.03	309.74	306.68	307.95	313.51	308.73	309.05	307.34	306.62	308.18	307.44	312.91	308.67	309.95	310.56	305.85	309.58	309.35	308.91	310.83	307.21
300.75	300.58	303.82	304.92	302.89	303.89	305.39	304.69	305.36	301.84	305.51	303.57	303.87	300.68	302.8	303.46	305.59	300.71	304.06	302.87	303	304.1	303.41	301.97	303.07	303.95	301.12	303.94	301.65	304.45	302.71	303.18	303.14	303.44	300.52	305.69	304.32	305.38	304.34	305.36	304.06	303.77	303.17	302.51	301.39	301.85	304.04	302.78	305.29	305.86
313.36	312.51	312	311.71	310.62	314.1	312.95	312.76	312.62	311.85	310.75	312.38	312.06	313.73	312.76	317.18	313.03	312.23	313.31	313.33	313.46	313.93	312.47	313.65	309	308.93	312.14	312.19	313.78	315.02	310.91	311.6	314.14	311.16	311.29	315.24	315.28	314.36	314.5	314.24	311.6	311.89	311.84	310.93	311.31	311.32	314.99	313.89	313.71	311.3
302.24	301.91	302.9	304.66	302.27	302.19	303.04	303.5	302.73	305.19	301.72	303.1	302.49	303.57	302.71	301.03	304.04	304.31	303.37	301.75	304.64	304.43	305.06	303.12	302.25	301.12	304.06	301.88	302.22	305.41	302.3	306.02	304.25	303.04	302.1	301.82	304.31	302.17	304.58	301.7	305.65	303.21	300.31	300.95	304.92	301.23	303.4	301.47	301.86	304.7
302.33	299.31	302.6	303.73	302.39	302.67	304.16	301.46	302.43	304.94	302.75	302.33	302.77	303.85	301.42	304.43	303.24	302.15	305.28	303.12	302.58	301.41	302.72	302.1	303.09	303.93	300.34	304.55	301.98	299.72	302.66	301.44	303.23	301.48	302.85	302.48	301.27	302.26	302.22	303.07	303.96	306.26	302.18	303.64	301.39	302.41	303.01	302.03	305.14	303.87
310.72	306.91	307.7	309.01	306.47	306.85	307.35	308.46	307.37	308.28	309.23	305.93	305.51	307.29	310.13	308.5	310.19	307.59	310.54	307.84	307.56	306.13	308.17	307.72	308.77	307.42	307.91	307.97	305.34	309.88	308.07	304.91	305.88	308.23	305.04	309.35	305.92	305.77	309.16	305.6	309.58	307.89	307.88	305.2	304.83	305.95	307.65	308.73	308.73	307.21
304.64	302.98	301.62	303.13	301.33	300.15	301.3	301.71	302.77	301.91	304.17	301.42	302.66	303	301.91	303.97	304.15	302.16	303	302.27	302.27	303.18	302	302.87	302.27	304.48	303.62	305.03	300.68	301.73	304.13	303.23	301.42	301.45	302.91	302.9	302.82	303.91	303.96	302.25	302.81	301.5	305.03	301.36	302.27	304.46	305.13	304	303.88	299.51
305.63	304.29	307.45	304.76	303.99	304.43	305.09	305.01	303.73	303.39	305.62	305.47	303.68	305.21	303.58	303.73	305.77	306.29	305.25	307.36	305.47	303.93	305.05	304.36	305.19	305.93	302.6	305.27	306.3	302.96	303.97	307.22	303.68	304.23	306.8	306.07	304.97	303.71	305.92	303.39	303.2	307.37	304.6	304.35	303.75	305.09	306.3	305.35	304.98	303.48
296.04	291.49	294.86	295.12	294.66	294.56	292.98	295.36	294.69	294.29	294.15	293.9	296.37	295.22	293.77	291.91	296.12	293.42	295.1	294.13	295.61	294.37	296.37	296.07	295.01	294.62	294.65	295.42	295.67	292.77	291.39	295.85	296.66	295.59	296.87	295.41	294.48	294.05	298.51	296.58	297.69	294.23	291.46	294.9	294.66	298.53	294.58	296.94	295.05	295.68
329.17	327.92	326.17	329.75	328.38	330.09	327.43	327.39	326.91	327.75	327.51	326.92	325.74	326.04	326.18	331.02	326.98	327.75	327.23	325.69	327.59	324.64	327.03	328.83	325.55	326.82	327.84	330.3	324.03	328.39	327.17	326.37	330.2	328.37	325.88	326.79	326.56	329	324.9	328.38	327.73	327.06	326.24	326.33	326.24	328.05	327.7	325.92	329.02	325.4
303.89	305.01	304.36	302.01	305.61	303.36	306.84	301.96	302.84	304.32	303.16	304.42	304.76	303.11	306.5	304.55	307.91	306.62	306.01	301.3	304.57	303.48	304.73	303.57	302.91	305.24	301.64	304.31	305.83	304.27	303.95	303.5	304.75	305.27	302.89	308.17	304.11	305.83	306.75	303.54	302.7	303.26	302.05	303.21	303.25	304.56	303.39	303.18	304.35	304.95
315.81	317.5	314.76	315.61	317.32	316.09	315.67	316.27	317.49	317.3	318.4	316.34	316.74	318.33	318.07	316.99	317.7	318	315.65	319.21	315.83	316.45	315.23	318.14	319.01	317.48	317.25	316.46	315.65	316.1	318.45	316.92	316.71	317.82	319.12	312.95	317.81	318.18	318.09	314.37	316.37	316.74	315.49	317.48	319.5	316.32	318.16	317.7	317.38	319.13
325.77	326.83	326.01	329.08	329.27	327.69	329.18	327.07	327.77	327.05	329.33	330.59	328.91	327.77	329.96	328.92	327.02	328.42	328.35	327.04	327.91	330.26	329.64	326.34	327.41	327.47	327.22	328.64	330.6	328.12	326.75	326.4	328.01	329.12	328.47	327.99	327.15	327.91	328.74	327.27	329.93	327.16	328.3	325.7	326.89	326.67	328.5	327.79	329.16	327.82
311.04	310.38	310.46	310.3	312.55	312.99	313.3	311.99	311.03	312.26	311.28	311.29	309.88	311.86	310.17	311.17	310.12	311.31	312.27	311.35	311.54	310.16	312.17	311.27	310.46	312.45	312.65	312.03	311.61	312.91	311.37	310.92	313.9	310.48	311.74	311.57	312.46	308.92	311.88	310.58	309.74	310.72	312.18	311.68	313.38	309.4	309.58	313.17	313.58	308.67
317.78	317.83	318.47	316.55	317.83	321.62	319.06	317.24	319.66	316.2	318.83	317.86	317.56	320.17	319.74	318.89	318.16	317.1	319.03	318.28	319.31	318.3	317.5	317.8	318.85	318.69	317.26	320.42	315.7	318.74	318.22	316.94	320.15	317.69	315.16	318.5	318.83	316.75	320.11	320.08	316.18	318.34	319.57	319.19	317.09	318.66	318.71	315.48	316.77	316.99
295.94	297.07	298.47	298.71	295.1	296.37	295.64	301.08	293.82	296.26	296.81	296.47	297.72	296.48	296.52	298.32	299.3	297.52	295.61	298.56	295.6	294.9	297.56	295.96	299.88	299.21	295.93	297.23	299.03	295.83	296.64	297.5	297.54	295.98	296.58	297.96	298.45	295.64	295	296.41	293.91	297.38	298.83	297.72	297.95	298.46	298.99	294.98	295.99	296.33
317.33	316.06	315.91	315.81	315.59	319.08	315.12	317.03	317.09	317.99	318.76	315.03	318.07	316.63	318.1	316.75	316.06	318.87	315.73	317.16	316.76	314.96	317.07	316.81	316.92	312.43	318.41	317.21	317.59	318.19	316.24	316.56	317.79	318.01	318.98	314.68	317.69	315.54	315.94	317.65	316.01	315.73	319.43	316.05	316.74	316.08	316.76	319.57	318.22	317.3
303.85	303.18	304.05	303.37	301.7	304.74	304.63	303.15	305.23	303.62	303.28	305.25	305.57	304.86	304.14	304.1	302.55	303.62	305.85	303.59	302.36	304.51	302.86	303.35	303.85	304.23	303.5	303.08	305.28	303.54	302.79	302.4	305.37	302.47	304.42	301.92	301.88	303.53	302.55	305.19	301.35	301.65	304.68	305.64	302.46	304.51	303.76	305.66	300.69	306.46
316.24	313.86	315.36	313.69	316.58	315.86	315.81	315.56	313.63	316.57	314.8	313.31	312.94	312.84	314.45	312.52	315.78	313.64	315.26	314.3	316.31	314.51	313.84	315.35	313.36	314.44	314.47	311.79	312.99	316.21	315.72	314.73	316.08	312.66	313.76	313.13	317.49	316.93	315.65	314.24	313.88	314.66	313.72	313.69	314.89	316.11	316.33	312.66	316.09	316.32
317.38	318.42	318.07	316.26	316.53	317.06	317.83	317.87	316.96	315.59	317.43	316.95	316.18	315.98	317.65	318.27	316.85	316.45	317.62	316.51	317.74	317.55	318.57	317.21	316.57	316.86	316.36	317.65	315.47	318.16	315.6	317.63	318.44	317.82	319.28	316.37	316.59	318.43	318.07	316.26	316.94	316.42	317.21	316.17	316.61	319.25	317.3	315.48	317.34	317.53
296.33	296.63	296.13	297.21	296.81	296.82	299.65	297.7	297.05	296.16	300.37	296.37	296.03	298.13	294.7	297.81	296.74	296.83	296.62	300.41	296.98	298.75	296.88	298.48	296.52	299.31	295.47	297.2	296.27	296.02	295.4	296.21	295.18	296.82	298.12	295.79	296.64	296.4	298.62	294.05	297.69	295.21	295.61	298.52	294.6	297.15	297.75	297.05	296.86	297.92
314.92	313.89	314.89	314.75	313.96	314.46	316.69	316.66	317.03	313.3	316.4	316.26	316.29	316.12	314.89	314.54	318.37	315.22	316.69	318.19	316.7	315.55	317.22	315.66	316.93	316.96	315.63	318.12	315.24	315.25	316.61	314.48	315.39	316.6	316.04	314.67	313.8	316.02	315.62	315.78	313.66	314.68	317.41	314.34	316.09	314.36	315.64	315.25	313.42	314.89
297.2	300.24	299.09	300.4	300.32	302.17	300.22	302.98	299.19	299.64	301.4	301.95	300.21	302.35	298.9	297.51	299.27	300.24	298.06	299.15	299.55	300.95	300.79	297.54	301.18	300.94	298.09	301.39	298.07	297.79	300.34	301.05	301.15	299.67	300.13	300.47	301.49	299.8	297.28	297.43	299.33	300.71	299.16	301.29	301.93	300.27	298.63	300.12	300.75	301.06
313.38	313.31	313.7	312.98	314.45	312.25	315.63	312.56	314.5	314.83	313.58	314.99	312.83	315.19	313.47	312.83	313.06	315.23	315.2	314.87	315.07	315.01	313.61	312.85	316.08	313.86	314.88	314.73	315.54	314.31	315.29	310.75	313	315.29	313.78	314.85	314.99	313.9	314.47	314.18	313.44	314.18	315.4	314.39	314.01	314.22	311.74	316.3	314.34	315.99
314.35	314.83	311.97	311.9	311.27	315.23	316.08	312.39	313.43	312.35	314.75	312.17	314.31	314.23	315.05	313.56	314.9	314.95	312.32	312.75	312.53	314.77	312.36	312.88	313.22	310.57	311.59	313.97	312.39	312.95	312.61	312.77	313.7	315.71	311.03	312.49	314.61	314.39	316.01	312.9	313.96	312.61	313.89	312.74	312.12	313.04	313.66	313.33	311.25	313.5
316.47	314.76	314.66	315.65	313	314.68	314.37	315.41	315.79	313.64	313.39	316.24	313.24	314.47	312.71	314.98	315.17	314.72	312.98	314.52	314.56	313.63	313.69	316.28	312.71	314.18	310.78	312.45	314.78	313.22	315.27	314.85	315.11	315.53	310.87	314.36	315.89	316.49	309.63	315.49	312.99	314.54	317.25	314.89	315.22	313.28	313.92	313.77	312.05	313.96
317.2	316.03	315.02	316.11	317.92	318.35	315.85	316.35	316.34	315.62	314.62	316.49	317.83	317.72	313.81	313.95	316.92	319.97	315.06	313.28	318.02	317.19	315.12	316.44	316.36	315.78	314.07	319.53	316.81	315.22	316.68	315.45	313.42	316.07	315.78	316.54	316.12	315.07	314.58	315.92	314.75	312.35	317.38	316.58	314.03	313.39	315.7	315.43	318.8	315.7
316	315.4	314.19	317.7	312.6	314.12	316.07	313.56	312.98	314.89	315.81	312.57	314.37	315.9	314.8	315.84	314.85	315.94	313.54	314.14	314.76	314.05	314.16	315.35	314.15	314.24	314.52	315.05	314.77	315.01	314.54	314.01	314.99	314.41	313.45	314.92	314.27	314.18	318.93	313.18	315.28	315.28	313.8	316.34	316.4	313.96	314.34	313.99	314.24	315.73
294.1	295.4	292.21	295.35	294.03	293.32	292.62	294.48	294.19	294.95	295.62	294.13	293.83	293.15	291.98	293.02	293.17	290.92	294.52	294.99	295.43	296.18	292.56	293.05	292.16	294.24	292.55	291.01	294.1	295.53	293.54	292.41	292.94	296.56	293.39	290.12	294.71	293.83	293.47	292.22	293.64	292.56	294.87	294.3	292.23	295.89	292.42	296.12	294.04	293.52
317.78	312.85	310.63	313.38	313.23	312.36	313.55	314.87	314.2	315.08	311.44	311.39	312.84	313.81	314.84	313.49	308.39	313.74	312.64	311.35	311.72	312.45	310.49	312.45	313.38	314.59	313.31	314.04	311.84	313.69	312.47	313.04	313.49	310.73	315.01	312.01	314.66	314.63	313.73	313.33	311.55	313.72	314.25	313.91	312.27	312.34	311.51	312.59	313.96	314.07
310.32	311.44	313.44	317.15	314.06	312.96	312.13	313.12	314.59	314.21	314.62	310.74	315.8	315.15	314.48	312.85	313.5	314.89	315.27	315.27	313.17	314.82	315.09	314.89	313.52	312.99	317.02	315.15	312.3	311.3	314.08	312.26	315.1	314.78	313.86	313.2	313.3	316.26	315.71	314.8	313.79	313.51	315.19	313.35	314.1	311.33	311.7	313.64	314.17	316.43
307.31	307.61	305.1	303.83	307.44	308.32	307.4	307.79	307.06	307.14	305.02	307.5	305.62	306.86	308.12	306.45	306.85	306.01	305.1	307.6	307.17	307.3	307.01	305.66	306.95	305.7	306.53	307.5	305.99	309.86	306.07	305.83	306.73	305.69	303.2	307.29	305.44	307.48	305.16	308.48	309.16	306.97	305.89	304.54	306.17	310.38	307.82	306.51	305.75	307.52
292.74	292.42	296.17	296.06	294.2	291.85	294.08	294.15	290.95	291.77	293.59	290.03	293.62	294.12	294.43	293.86	294.52	295.98	293.15	296.09	294.86	292.56	294.64	292.64	292.95	293.34	294.45	292.15	294.19	293.9	296.55	292.2	294.35	291.79	294.85	298.49	293.18	295.57	293.47	296.15	295.09	292.02	295.9	293.37	294.61	294.24	291.45	294.43	291.03	295.17
306.91	305.28	309.17	309.27	307.25	308.65	309.5	307.22	304.23	306.51	307.08	307.52	308.12	307.67	306.76	303.29	307.71	308.36	308.68	306.24	306.26	308.11	307.8	306.6	309.6	309.28	309.41	305.9	307.77	305.18	308.86	307.15	308.47	310.29	308.01	307.62	309.07	309.9	307.74	308.27	307.93	305.49	307.51	309	307.54	307.56	307.75	308.64	308.29	303.63
300.08	301.15	300.78	301.72	301.46	302.52	302.47	303.26	300.74	300.01	298.63	302.4	298.41	302.01	301.51	299.89	305.75	303.22	299.56	299.34	302.16	298.49	301.94	302.53	301.58	301.58	299.16	301.39	303.77	299.4	300.59	298.96	302.72	302.4	298.04	301.29	300.32	301.41	299.04	299.88	299.07	301.38	301.06	301.65	302.56	299.92	301.45	302.48	299.93	301.78
317.25	317.16	314.68	314.63	314.37	317.22	315.59	316.55	315.66	315.48	315.87	314.85	316.13	315.42	314.52	315.71	313.88	316.24	314.48	316.96	311.8	314.7	315.1	313.25	313.82	314.66	314.76	312.72	315.01	313.93	312.91	314.21	316	313.71	315.86	317.09	317.33	315.08	314.76	314.89	315.18	316.96	318.87	316.93	313.03	313.64	312.39	314.69	315.36	317.13
296.74	300.26	299.28	301.85	302.09	300.3	302.48	299.27	299.22	301.38	303.42	300.86	300.59	300.18	302.44	301.46	302.67	300.72	298.35	302.5	299.27	300.56	303.72	300.05	300.74	298.46	301.05	303.13	300.32	302.15	301.19	300.11	300.95	299.45	299.03	300.7	300.12	303.77	300.63	303.55	300.2	299.22	300.06	303.01	301.12	300.31	304.08	299.64	299.93	300.03
313.48	313.08	312.41	309.32	312.6	313.11	313.12	316.39	313.41	311.69	311	312.05	314.3	313.67	311.67	312.01	312.82	314.52	312.7	311.43	310.21	313.73	316.26	310.9	311.33	310.28	312.89	312.33	314.37	313.3	314.37	314.69	313.55	314.32	314.7	314.48	312.22	313.1	312.17	311.51	315.57	312.25	314.03	315.64	312.07	314.56	312.49	314.29	313.15	313.33
304.63	305.06	305.92	303.08	304.44	305.04	304.45	305.34	304.2	305.03	305.1	306.46	304.24	304.66	302.6	304.41	303.41	306.14	306.04	304.8	304.55	303.7	305.29	305.38	303.5	306.42	303.97	302.82	301.97	303.8	304.8	303.53	304.05	303.73	303.13	305.1	304.9	301.62	305.04	304.18	304.74	306.79	304.62	302.87	304.12	303.93	304.79	305.48	305.01	306.73
317.58	317.51	319.33	316.37	319.22	319.25	317.47	318.25	316.48	317.81	319.87	316.82	318.65	317.5	316.46	317.23	314.48	316	317.41	316.84	316.56	318.07	317.97	317.62	317.99	319.34	318.13	320.19	313.56	314.61	316.93	316.63	316.98	316.24	314.99	318.33	319.37	314.91	316.06	315.53	318	318.51	318.39	317	319.06	317.19	313.95	317.58	317.6	315.96
307.3	306.9	307.93	307.63	305.38	308.69	310.02	306.69	308.91	307.93	308.9	305.14	306.79	310.65	307.57	307.81	308.34	309.55	309.11	307.35	306.48	308.45	306.23	305.74	311.09	308.16	304.48	308.13	305.71	306.21	308.54	307.6	307.13	310.51	307.25	308.76	309.02	307.67	306.85	306.99	306.35	307.4	307.9	309.14	308.18	307.47	306.66	307.25	308.04	307.72
302.83	303.83	303.53	305.19	304.39	302.63	304.65	301.32	300.75	303.52	303.79	303.06	303.15	301.11	302.84	302.11	306.63	302.47	302.69	302.94	304.34	304.6	303.38	303.33	301.46	303.37	303.62	305.28	301.14	304.53	303.69	303.49	300.88	303.74	304.67	303.83	303.42	303.07	303.15	305.63	299.87	302.18	302.43	302.42	303.96	303.25	302.39	303.48	302.05	302.15
294.97	294.29	292.85	296.26	295	292.52	294.68	295.91	296.63	295.46	292.81	296.83	295.31	292.04	294.6	295.2	295.21	296.87	294.06	293.44	295.51	296.71	293.12	296.16	294.61	296.03	295.08	298.13	296.5	295.39	295.18	294.28	293.68	295.96	296.84	295.72	297.23	294.09	294.4	294.38	292.41	294.08	295.43	294.73	293.3	295.29	295.16	295.41	296.35	294.68
309.82	309.32	309.76	313.75	308.86	309.3	311.76	312.17	313.79	311.38	309.16	309.94	313.81	312.28	311.11	310.47	315.41	310.24	310.34	310.71	312.18	311.96	311.63	313.39	308.39	313.02	312.44	312.68	312.19	311.07	309.31	314.14	310.25	312.69	311.01	311.22	312.64	312.07	314.64	313.03	310.68	314.98	309.4	308.8	312.17	311.57	312.03	311.2	311.5	314.83
316.68	318.89	318.23	318.95	317.77	319.93	316.96	318.05	319.76	317.23	318.53	320.84	321.51	316.11	319.61	320.3	314.92	317.48	320.71	318.8	317.78	319.86	316.85	316.24	320.41	319.93	318.73	316.36	316.83	317.37	321.1	320.03	318.16	318.82	318.73	318.91	318.32	317.05	318.69	318.84	315.9	319.31	321.05	317.5	318.15	318.51	319.09	319.82	319.16	317.74
302.02	305.21	301.65	300.38	301.91	304.91	303.07	302.79	303.21	303.66	299.53	302.84	301.81	302.17	304.05	302.15	302.78	303.15	305.56	303.07	300.28	300.08	302.06	302.81	301.89	304.48	301.72	302.45	302.13	303.8	302.82	304.5	301.09	302.77	302.76	301.85	303.42	302.23	302.9	302.65	304.24	304.34	301.79	301.75	303.33	301.11	303.94	303.58	301.2	302.44
304.33	303	306.13	306.1	307.03	304.56	304.64	302.27	304.65	305.38	303.95	307.15	305.72	306.29	303.44	307.81	305.35	305.3	303.41	308.3	307.7	305.84	304.51	306.56	306.15	306.39	305.9	304.54	304.26	305.6	305.68	305.93	304.08	306.08	304.91	304.86	304.74	305.23	306.19	305.95	305.23	303.63	307.71	303.66	306.44	309.03	307.53	308.63	306.04	306.09
310.84	310.03	312.65	308.7	312.84	310.89	311.71	312.43	311.55	309.23	313.05	310.77	311.68	311.45	311.27	308.39	311.35	312.54	312.99	309.81	314.15	310.69	312.45	311.43	307.44	311.83	311.51	312.4	312.48	309.77	312.36	309.84	312.63	311	312.25	309.68	311.3	308.84	312.94	311.72	313.03	311.42	311.04	312.01	311.36	312.35	311.03	309.58	311.66	310.59
327.95	327.46	328.39	326.7	324.17	328.61	325.39	327.89	326.48	327.1	328.02	325.6	327.28	328.16	327.54	327.67	330.84	327.81	326.29	327.39	326.87	327.18	326.74	326.75	329.01	325	329.29	326.16	325.94	324.97	323.92	327.07	325.85	326.74	324.86	328.17	325.72	327.13	325.55	327.53	325.32	329.29	327.63	327.48	326.7	327.07	328.13	328.95	326.19	328.49
294.73	293.39	293.76	294.61	296.18	292.3	294.53	290.96	292.32	294.69	295.22	293.75	293.18	292.51	292.78	292.89	292.88	292.21	292.37	292.21	293.36	293.29	295.59	293.58	292.15	293.74	297	292.72	292.19	293.31	297.45	292.31	293.77	293.86	294.15	294.18	290.68	293.16	295.51	293.93	294.42	294.68	293.27	294.7	293.4	293.88	292.83	292.97	294.66	296.55
306.19	304.43	301.69	303.03	302.1	305.49	307.43	306.26	304.13	302.18	307.74	304.83	304.22	303.69	306.11	304.74	304.67	306.37	306.08	303.09	305.28	304.54	306.21	303.21	303.09	302.06	304.83	307.35	304.39	303.06	306.01	306.92	304.49	304.85	301.96	308.06	306.69	305.44	304.83	305.53	304.14	303.68	305.77	304.81	305.3	305.31	306.27	306.63	304.46	306
327.15	327.99	326.57	328.49	325.47	326.05	326.64	329.9	327.23	326.76	326.85	328.08	329.11	326.43	327.83	327.19	327.49	328.76	326.57	328.03	327.73	328	326.42	325.38	326.94	328.19	324.48	323.63	324.59	327.29	328.6	329.62	326.82	325.25	324.8	326.06	325.29	327.5	326.66	326.92	326.37	326.68	326.51	329.89	327.76	327.03	329.76	327.71	329.81	327.72
306.03	304.28	304.77	302.15	302.86	300.48	305.8	305.04	303.78	304.59	301.53	302.33	301.89	304.45	305.36	304	303.43	304.01	300.79	302.72	300.99	304.04	301.61	304.22	303.14	304.4	301.64	302.73	304.54	305.66	304.64	302.69	304.83	301.14	304.99	302.63	304.74	304.76	304.82	304.08	302.04	304.26	305.08	304.75	303.83	304.14	304.47	302.82	301.76	304.29
327.03	327.45	327.79	328.93	328.91	329.1	329.19	328.34	328.07	326.81	328.76	330.03	328.06	326.47	328.27	328.38	328.41	328.94	329.39	329.96	327.58	328.52	327.67	329.86	328.19	324.39	327.83	329.37	328.26	328.38	327.45	328.74	328.6	328.49	327.56	324.49	327.65	331.91	329.13	330.57	326.95	329.81	329	329.74	327.85	329.8	329.54	329.14	326.03	329.39
328.36	328.61	328.87	328.15	326.43	327.1	328.96	326.3	325.9	325.53	328.51	329.09	326.25	328.55	323.53	328.38	328.93	328.68	327.69	325.69	326.81	326.91	329.15	324.33	327.28	327.18	328.27	326.39	329.74	328.94	329.42	328.37	329.38	324.2	328.11	329.66	328.85	329.62	325.12	327.99	328.46	326.2	326.33	327.01	327.48	329.16	325.25	327.94	327.65	328.35
[truncated: 150 more columns]
