# Supplementary material for: Genetic dissection of main and epistatic effects of QTL based on augmented triple test cross design
Source: PLoS One. 2017 Dec 14;12(12):e0189054. doi: 10.1371/journal.pone.0189054 (PMC5730204; doi:10.1371/journal.pone.0189054)
Supplement: S9 Supporting Information — (ZIP) [file pone.0189054.s009.zip › z5_550_0.5_5.csv]

309.81	311.35	312.21	306.92	308.1	308.94	312.26	308.8	309.66	311.47	309.57	310.92	309.89	314.02	311.25	311.11	310.12	312.03	310.54	312.9	310.55	308.04	313.35	309.42	308.24	308.56	309.75	309.55	306.99	313.98	309.54	307.68	307.73	310.18	310.78	307.1	309.88	309.32	311.66	311.18	312.27	309.32	306.83	311.51	307.44	310.49	312.68	313.32	309.49	307.39
322.04	323.79	324.62	327.3	319.92	325.09	322.42	325.13	323.08	326.73	321.38	327.14	326.35	320.28	327.19	324.34	326.49	323.57	323.42	326.08	326.11	330.55	325.09	324.57	328.7	327.11	326.26	322.78	324.52	325.43	327.95	324.7	322.13	325.01	324.79	323.88	328.45	323.57	327.19	323.85	324.06	326.08	324.83	325.03	323.99	323.98	323.57	326.57	322.23	327.04
329.33	326.52	329.67	328.32	325.51	331.14	325.22	330.42	328.14	327.68	325.83	329.12	329.05	324.45	323.83	329.45	326.65	326.37	324.48	325.47	328.35	325.3	324.48	325.56	329.17	327.56	330.85	325.9	328.59	326.62	328.46	328.98	325.67	330.27	325.42	328.48	330.7	329.39	325.42	325.14	329.24	327.28	327.48	325.33	326.43	329.87	327.9	324.44	328.73	323.34
324.76	324.66	326.08	325.37	327.21	328.76	320.45	322.02	325.97	325.52	325.77	327.23	323.74	324.93	327.14	328.57	327.17	324.46	326.11	327.47	325.53	326.61	327.13	327.8	328.09	327.49	324.68	326.86	326.17	326.95	327.82	330.36	324.5	329.03	326.88	327.47	325.87	326.97	328.65	328.51	325.15	326.5	326.5	328.13	327.44	328.04	323.51	326.78	326.88	327.18
315.43	313.14	312.52	314.83	312.91	309.48	311.31	314.01	312.97	314.67	310.81	310.53	310.97	313.72	310.21	308.16	313.59	315.14	308.87	310.1	313.17	316.81	309.55	311.9	311.55	316.25	314.41	311.26	309.62	310.62	312.02	314.65	315.02	311.73	314.66	312.61	311.46	315.55	313.63	309.94	312.2	309.12	309.67	312.57	312.77	312.27	315.19	313.77	313.05	312.13
327.22	321.44	322.96	326.42	322.74	325.76	325.39	323.65	324.75	328.34	324.17	323.22	325.58	325.2	327.27	327.02	329.16	324.51	323.21	324.73	326.05	324.39	321.32	327.95	325.57	327.86	324.59	323.89	328.93	327.16	323.13	326.23	324.59	328.99	323.45	323.57	324.11	324.51	323.01	324.21	326.35	325.44	331.39	323.61	322.07	326.66	324.2	326.64	325.3	325.39
304.87	306.87	304.29	302.29	304.37	303.21	306.57	303.21	303.7	306.76	305.49	305.42	307.8	304.6	304.43	306.62	305.4	301.67	303.26	301.26	308.19	304.51	305.07	304.79	304.56	304.46	302.33	305.64	302.21	303.19	306.97	303.57	304.19	300.27	305.99	305	304.69	302.77	307.47	301.37	309.5	304.29	304.91	304.03	306.43	303.31	297.64	304.77	307.02	303.14
315.04	311.71	309.07	313.67	316.41	313.99	315.41	312.02	314.12	313.57	313.73	317.08	313.62	312.4	316.62	313.69	310.57	316.33	314.7	313.88	313.65	315.34	315.84	315.55	315.74	311.55	312.28	313.84	316.14	314.96	312.71	312.19	317.9	315.74	315.97	314.14	313.61	311.71	312.94	314.26	311.01	312.47	314.37	316.56	316.45	315.16	316.58	313.41	314.92	317.98
316.71	317.2	314.08	317.09	314.9	318.36	316.28	317.1	315.43	315.35	316.88	316.85	314.74	314.14	316.44	317.78	320.59	313.95	316.33	313.68	317.6	315.37	315.24	315.09	315.08	315.91	316.75	315.23	313.83	315.96	316.22	316.82	317.47	314.5	313.56	316.23	314.07	315.7	314.65	311.83	315.95	317.42	317.65	318.24	315.34	312.46	311.02	319.62	317.93	320.2
305.14	308.57	308.21	308.19	307.31	309.99	307.95	307.87	311.49	308.32	308.54	311.02	309.52	307.02	307.96	310.24	309.14	309.76	312.57	308.3	311.48	308.19	308.92	311.09	312.46	309.87	306.44	310.46	304.91	308.52	310.57	306.63	315.67	307.63	305.32	308.56	308.23	309.83	307.3	308.92	310.3	306.43	309.2	307.01	309.3	310.32	308.35	308.4	311.27	307.82
318.35	319.1	315.91	322.5	319.23	323.54	320.29	319.58	316.44	317.68	317.81	317.25	317.75	320.45	318.52	319.04	317.32	318.79	318.6	314.9	317.57	317.1	318.62	318.68	322.15	318.52	316.57	317.59	317.83	319.77	317.68	320.01	317.1	319.2	319.24	315.18	317.86	321.81	319.42	318.04	320.03	316.3	316.68	313.7	321.09	319.4	318.33	318.08	319.57	318.1
321.64	320.48	314.97	318	319.1	321.82	320.76	314.51	321.84	317.72	320.67	321.25	321.09	317.77	316.83	320.09	315	320.67	320.16	317.53	320.19	322.35	318.22	318.61	321.31	320.08	319.2	315.3	317.59	320.06	318.55	320.15	317.68	316.19	315.69	320.38	322.07	320.04	322.45	316.75	321.65	317.18	315.66	317.39	316.02	321.27	321.41	320.58	316.83	319.04
314.46	317.42	315.81	321.11	319.36	317.88	317.07	316.34	319.11	319.58	317.64	321.35	322.77	317.76	319.19	318.99	317.18	318.11	317.45	321.31	318.26	318.38	316.46	319.52	319.85	319.09	318.68	320.61	321.28	318.01	317.57	317.22	318.05	319.08	316.91	317.01	314.76	319.53	313.27	316.99	321.29	319	319.24	317.56	318.49	316.89	317.37	312.86	319.81	319.02
302.08	303.75	302.6	299.07	301.79	300.62	301.28	296.77	300.46	299.62	299.57	298.39	299.73	299.28	299.75	299.94	300.75	301.69	301.8	303.25	304.55	302.05	299.04	301.35	297.59	301.83	304.74	299.91	303.59	298.88	303.41	300.12	299.97	301.52	298.43	302.52	303.85	296.49	302.59	301.51	300.42	304.37	302.04	301.27	301.43	301.59	299.32	297.82	302.25	301.06
299.84	303.26	303.56	301.79	305.17	305.51	301.14	300.8	305.38	300.49	302.4	302.46	304.32	299.58	306.31	300.42	305.43	305.91	301.25	302.61	302.27	306.39	300.74	303.17	302.46	307.02	303.62	303.42	302.65	302.09	302.78	298.9	303.18	302.84	301.15	298	304.02	303.73	304.47	304.4	304.77	301.3	305.06	299.97	304.02	299.53	301.68	299.73	305.24	304.2
304.57	303.15	302.1	302.17	302.51	302.42	300.68	306.17	302.08	304.41	302.89	299.58	304.29	300	303.85	302.93	303	301.67	304.44	301.48	302.88	305.5	304.15	306.85	303.59	302.09	302.28	306.65	299.43	303.28	302.76	301.02	304.77	304.12	302.1	303.69	306.22	304.4	301.42	303.8	302.89	305.56	306.54	302.52	306.85	303.54	303.13	305.88	301.16	302.4
296.93	299.44	294.81	298.9	297.61	294.4	295.92	299.65	296.4	298.54	294.63	293.42	298.54	298.79	297.19	295.33	297.42	297.99	298.03	297.55	297.07	296.51	299.41	296.63	296.16	294.94	296.6	297.57	297.3	298.99	296.16	297	294.14	296.07	295.48	295.96	296.57	298	297.42	292.48	296.88	298.52	295.79	297.46	298.66	293.63	299.44	295.24	294.55	297.17
298.53	299.64	300.95	298.21	297.89	299.28	301.28	300.68	299.75	300.53	303.49	303.82	302.82	297.79	302.46	296.52	298.98	299.96	302.99	302.71	298.47	299.09	297.66	302.41	304.43	300.78	302.67	305.52	301.99	298.63	301.7	299.44	297.47	301.14	300.32	302.05	300.04	299.47	301.77	297.3	303.59	301.58	298.97	300.34	298.38	306.18	302.63	302.34	298.08	300.68
306.65	303.27	303.14	304.54	303.16	306.23	303.63	305.25	305.32	301.03	306.31	301.93	301.55	303.77	302.43	305.47	305.47	301.89	300.64	307.08	301.96	304.96	303.61	306.62	303.77	301.38	304	306.13	304.17	306.59	303.3	304.47	302.8	305.19	307.75	303.71	306.15	304.22	304.25	302.6	305.37	304.34	304.17	301.52	306.31	302.16	304.26	305.1	305.2	302.61
307.68	310.41	307.54	308.24	306.59	303.61	307	307.03	307.55	303.87	310.28	310.88	307.85	303.69	306.09	307.84	307.72	304.67	305.1	306.21	310.15	304.71	304.29	306.9	307.29	306.94	305.52	306.15	308.51	305.17	307.08	308.77	306.51	308.47	308.9	307.55	308.1	301.95	304.85	306.09	310.08	309.08	308.4	310.07	307.02	305.15	307.73	308.62	305.41	309.27
327.38	328.11	329.03	328.88	328.53	328.84	326.08	326.05	326.01	331.4	328.48	324.56	328.75	328.1	328.18	326.63	324.32	328.42	327.07	328.21	323.75	322.73	329.24	326.37	330.35	327.91	327.4	324.8	325.93	329.19	328.42	328.39	326.85	327.6	325.72	329.99	325.17	332.5	327.06	329.4	328.51	327.93	326.74	328.06	324.54	324.1	324.19	330.88	327.08	329.28
300.54	300.3	302.73	300.6	298.44	300.8	298.96	299.56	300.36	303.39	302.22	301.72	299.87	300.79	299.89	300.5	305.34	304.24	300.14	299.5	301.58	299.08	301.27	302.08	298.88	303.93	298.41	300.56	298.26	297.87	297.62	298.63	302.02	303.58	302.11	302.03	301.24	302.14	300.62	300.75	301.78	302.34	301.09	300.62	304.61	301.61	303.6	300.3	300.93	300.23
300.05	301.68	304.06	301.07	302.02	305.26	299.77	301.42	303.37	301.96	305.55	304.93	305.13	302.85	303.83	301.85	301.87	302.34	306.26	305.37	305.54	305.09	300.83	303.76	305.98	302.97	301.25	301.46	302.57	304.73	305.37	301.19	299.62	301.91	300.87	303.67	303.82	299.9	302.82	302.29	304.63	304.13	306.92	300.76	305.15	304.83	303.58	302.81	303.63	304.21
306.46	304.59	300.79	304.29	302.38	302.91	303.09	303.74	303.26	303.81	307.25	304.29	305.66	307.17	306.18	307.29	301.53	302.77	308	305.75	302	302.91	305.97	304.69	304.21	302.51	307.25	303.41	306.61	301.16	307.79	306.11	306.62	305.64	305.32	304.99	302.45	306.85	304.27	306.27	301.9	305.39	305.57	302.01	304.82	306.65	305.34	305.5	308.78	310.5
307.2	302.96	303.97	305.14	308.21	305.68	301.31	305.41	304.48	304.79	308.8	305.06	306.77	304.76	307.02	308.77	306.37	309.86	303.12	304.14	305.68	305.74	302.86	303.67	306.17	304.4	303.51	302.99	302.91	304.35	302.9	304.43	304.27	303.43	307.08	305.65	309.33	305.14	305	305.47	307.73	305.98	308.51	301.76	302.34	305.44	305.2	305.38	305.38	302.19
297.59	295.8	297.68	294.78	297.3	299.93	295.83	297.29	295.94	294.21	300.5	301.52	297.37	296.7	294.81	298.2	297.05	296.06	299.33	298.25	296.01	292.79	296.17	298.58	296.04	293.57	296.81	297.81	299.63	297.39	299.29	299.33	294.65	298.84	295.88	295.66	295.97	294.87	297.28	300.13	298.43	296.37	296.2	296.49	297.21	296.75	297.16	296.04	298.28	294.5
329.3	330.29	327.76	327.11	328.22	326.9	327	330.2	329.5	325.79	327.8	330.89	329.14	325.92	327.69	329	327.65	327.54	328.44	328.51	326.4	328.74	330.17	329.34	328.95	327.66	325.29	324.02	327.75	330.37	326.17	330.2	332.03	328.47	325	327.18	326.78	327.44	331.2	327.84	327.62	327.73	329.42	324.41	323.68	327.78	327.5	324.82	326.55	327.66
324.7	325.3	324.38	323.85	324.24	324.99	324.85	324.62	322.95	322.31	325.57	325.79	325.85	325.74	324.26	326.85	322.86	324.84	324.22	323.65	323.11	326.13	322.55	326.5	326.49	327.09	324.63	327.32	322.95	325.82	326.59	323.23	324.65	322.58	326.79	325.88	325.75	325.48	323.16	324.23	324.35	328.05	325.22	321.77	327.37	323.99	323.27	324.32	325	324.7
305.95	302.26	303.38	307.33	306.84	303.67	309.16	306.21	304.11	305.61	308.43	307.78	307.31	301.98	308.4	304.03	307.64	307.75	304.42	304.87	304.15	306.26	304.31	310.32	302.11	304.42	303.78	304.4	304.87	304.67	304.46	304.82	301.44	308.77	302.77	306.26	302.52	304.4	304.34	306.69	303.88	304.55	302.74	305.11	304.41	304.78	309.98	302.95	305.34	308.29
312.2	309.89	314.35	313.57	311.12	310.65	311.97	311.92	309.94	308.69	312.36	313.73	313.5	312.08	311.09	316.06	313.98	313.74	311.82	311.5	313.1	311.42	310.28	312.2	313.12	315.35	314.34	309.28	312.72	313.85	308.9	312.07	315.2	310.17	310.17	314.05	313.25	312.49	312.23	312.37	310.99	314.03	311.33	312.26	310.52	311.35	309.19	312.84	310.99	311.62
317.58	315.92	314.05	315.69	313.87	316.71	317.82	308.74	313.57	317.41	313.7	314.85	315.4	315.4	313.93	313.1	315.37	313.44	315.21	314.89	314.63	313.01	314.3	312.98	316.85	318.34	315.89	316.06	313.24	311.97	316.71	314.49	314.83	315.69	315.68	316.21	318.28	312.95	317.31	315.9	315.26	315.68	317.6	316.42	319.56	314.27	313.83	313.99	312.54	314.09
313.23	315.79	316.61	311.21	313.55	316.41	312.64	313.85	312.05	311.98	316.83	314.96	316.61	313	315.97	312.05	311.3	314.34	314.15	314.95	315.1	312.86	312.59	312.67	312.28	315.23	316.23	312.97	315.07	311.8	308.31	314	312.71	312.3	312.34	317.94	309.79	313.37	312.34	315.94	315.81	312.17	313.95	310.06	311.03	311.72	313.14	311.91	313.97	312.48
317	317.51	315.14	316.36	316.99	317.78	319.22	318.96	317.38	317.73	315.42	317.51	318.74	314.28	317.48	317.4	318.46	318.72	319.81	319	320.62	319.74	317.91	317.98	315.91	322.94	320.76	319.96	323.75	316.16	316.77	318.56	319.7	318.28	317.48	320.48	317.76	317.22	316.66	317.25	321.59	318.37	320.1	319.88	320.9	317.43	317.71	315.41	314.09	316.43
302.42	303.16	305.47	305.29	302.83	302.78	301.99	303.97	302.23	303.68	302.22	308.87	301.47	299.36	299.52	303.85	303.69	303.67	297.77	303.56	302.81	303.3	303.63	303.06	304.42	306.13	305.25	303.06	306.29	304.87	302.14	303.2	300.69	303	304.7	304.62	301.1	304.76	302.27	303.93	303.56	302.5	303.38	304.47	302.36	303.06	303.33	303.84	302.81	302.67
299.63	304.32	304.92	300.66	307.36	306.88	305.38	303.15	303.81	307.32	302.23	300.67	298.94	304.65	306.73	307	305.55	305.79	301.1	305.31	305.49	303.28	301.73	306.04	301.91	304.42	302.67	307.02	304.45	305.35	306.53	304.99	304.75	305.15	302.38	301.96	302.28	307.22	304.96	302.71	304.08	302.19	303.75	302.13	305.4	305.59	303.58	305.99	303.48	301.43
324.46	325.93	324.49	331.81	329.5	327.07	328.76	324.03	326.47	325.16	325.96	325.67	330.22	326.52	329.64	328.45	327.19	327.1	323.47	325.55	325.82	325.11	328.95	328.74	328.77	330.73	325.31	324.1	324.96	330.42	324.26	328.41	329.65	328.86	328.57	331.66	327.38	328.26	324.67	330.1	325.7	325.25	324.88	325.56	322.36	329.47	328.96	325.91	326.48	329.86
299.56	300.82	302.71	302.39	304.53	304.71	303.62	302.39	306.34	303.31	302.93	300.09	301.4	301.38	301.78	301.38	302.93	300.76	302.69	302.53	303.42	302.37	303.45	299.56	302.95	302.26	299.26	302.55	300.69	303.77	302.38	303.46	301.42	302.16	303.74	302.4	302.96	301.01	301.1	305.56	301.1	303.91	304.55	298.75	299.18	303	304.54	300.59	299.09	303.02
311.55	318.24	314.21	310.6	310.91	312.92	311.63	313.04	314.04	313.55	310.85	313.46	310.1	313.96	312.08	312.72	314.42	313.14	309.18	311.27	311.7	316.17	308.11	315.29	309.66	314.03	313.19	311.12	310.57	314.55	309.29	314.12	314.22	315.72	313.84	315.51	311.29	317.49	314	312.06	313.03	312.67	314.18	310.95	309.86	315.64	315.61	313.13	309.88	311.39
309.55	307.24	302.3	304.31	303.15	306.1	305.41	310.07	307.03	304.1	304.47	311.65	311.27	306.39	306.25	304.5	304.03	308.94	304.9	303.5	304.38	306.37	305.52	303.46	307.58	307.2	307.08	305.03	304.96	309.89	304.16	305.9	307.41	304.6	307.06	307.76	305.02	308.2	303.99	305.43	305.64	304.18	302.27	307.75	302.46	309.94	304.88	304.01	308.18	306.31
315.28	315.9	318.4	317.51	319.02	316.55	316.76	316.31	320.28	318.85	319.42	318.33	316.53	315.91	319.98	316.09	318.81	316.03	314.28	318.95	316.94	315.79	316.52	313.81	317.64	316.22	318.83	318.36	319.51	315.7	321.34	318.59	319.07	319.68	321.96	317.84	319.38	317.7	319.51	316.6	317.36	315.05	314.39	317.77	318.39	317.18	318.56	318.25	317.44	318.48
327.3	332.31	330.17	328.22	328.34	326.37	327.26	328.35	330.97	333.71	328.73	326.53	325.6	329.62	329.32	331.16	328.61	332.61	327.93	328.18	326.62	328.25	327.33	330.02	329.89	323.61	328.4	327.6	330.17	329.46	327.99	328.84	326.36	326.96	326.76	327.53	331.03	328.46	328.25	328.67	328.95	326.95	326.36	328.92	326.93	329.67	328.21	328.22	327.22	329.36
315.34	317.57	316.79	316.97	316.34	315.94	313.84	316.4	315.2	315.12	316.74	315.15	315.9	312.13	317.46	318.62	315.86	317.26	314.97	315.98	318.28	317.02	313.86	315.94	312.4	317.64	314.36	316.54	313.13	315.82	318.55	314.69	317.31	318.76	317.4	313.04	313.27	318.48	318.7	316.18	316.14	313.66	317.54	314.95	314.23	318.88	317.17	315.04	313.99	318.46
306.37	307.82	304.88	306.38	304.62	303.96	307.29	307.83	304.46	306.31	308.4	306.1	303.3	305.29	306.36	306.75	303.85	306.19	306.17	304.93	305.14	307.77	303.65	305.81	310.59	308.16	309.42	306.42	306.26	304.7	306.88	307.21	304.75	307.75	308.03	306.61	303.94	301.95	304.24	300.86	305.06	305.28	306.58	306.26	306.37	308.22	305.16	306.69	307.85	308.95
304.32	305.22	307.12	301.01	303.78	304.43	304.28	303.21	306.06	303.58	304.39	301.51	300.7	304.96	302.43	304.59	302.04	305.78	304.34	304.35	304.6	303.25	303.59	302.07	303.22	304.53	303.62	300.02	305.31	304.25	304.61	301.65	302.06	304.02	302.34	302.83	302.03	304.59	305.75	303.31	305.4	306.03	303.32	301.58	301.76	302.99	305	306.25	301.91	305.91
304.8	303.93	300.58	304.83	304.41	304.53	302.25	304.5	305.9	305.6	305.73	307.37	303.09	301.56	303.83	301.6	304.48	300.98	303	306.33	304.41	303.16	300.37	303.77	305.2	305.4	304.02	302.92	302.76	307.49	305.53	304.27	302.34	304.17	306.05	304.16	300.61	304.95	303.6	306.14	304.1	304.57	302.9	305.08	303.19	304.68	305.13	306.28	306.29	306.1
313.41	314.14	310.07	312.69	313.55	315.16	315.16	314.69	310.84	313.71	310.09	315.6	312.66	312.83	313.72	314.63	313.06	313.6	315.21	309.72	315.19	313.68	312.79	316.56	311.25	309.79	312.01	316.62	311.59	311.4	311.07	311.65	311.25	313.35	313.52	317.34	318.02	315.14	315.05	313.12	311.47	312.9	316.39	312.42	314.44	313.36	312.72	311.24	314.98	313.28
318.11	320.3	320.44	316.69	317.76	318.97	316.14	316.56	316.05	317.72	318.1	315.45	313	317.58	315.71	317.15	316.09	313.36	314.95	318.31	317.51	318.74	318.37	313.15	319.84	318.96	320.68	315.51	317.01	313.29	318.88	321.66	315.5	319.62	317.8	318.2	317.85	315.91	318.35	316.61	316.88	315.34	318.95	317.62	319.07	316.9	315.7	314.25	317.46	316.2
300.24	304.12	302.26	299.23	304.73	298.93	298.6	302.3	302.83	299.34	299.64	297.41	303.79	301.37	299.54	300.41	303.53	298.37	298.45	297.85	300.7	303.53	300.61	300.14	298.12	305.13	300.84	298.01	298.81	299.8	300.36	301.97	297.34	299.85	303.37	302.92	302.52	300.64	302.15	303.89	300.03	299.85	301.93	302.27	300.43	299.85	302.74	302.12	304.1	304.01
310.5	306.14	305.14	310.65	310.05	307.58	308.13	305.91	309.49	308.57	309.54	306.29	307.26	307.96	305.21	310.34	308.88	310.14	308.78	308.76	306.86	308.49	308.02	311.51	308.96	313.02	311.97	309.29	310.39	309.04	310.09	309.21	308.6	308.66	307.28	311.01	310.33	309.96	312.54	307.19	308.78	309.47	310.79	307.62	307.6	311.53	311.09	308.43	305.75	308.99
311.56	314.45	313.9	314.31	312.89	312.44	313.08	311.28	312.3	313.14	312.89	312.83	311.07	311.89	313.19	313.93	314.32	313.17	311.61	312.07	311.74	312.28	311.17	312	314.12	314.05	308.95	312.55	312.03	311.37	317.42	310.01	309.62	312.41	314.74	313.05	310.49	310.1	311.85	311.51	309.84	308.31	315.35	312.38	310.42	314.7	310.12	313.72	311.61	312.16
302.97	301.91	301.82	302.2	301.12	299.88	305.13	303.64	302.65	302.75	302.85	302.65	304.81	300.65	304.75	302.6	299.51	304.34	305.88	305.67	302.93	305.56	306.57	300.69	305.09	299.66	305.25	304.21	304.61	305.13	301.87	302.4	302.89	303.97	302.31	302.94	302.62	300.91	301.96	302.81	300.03	306.86	300.85	304.82	304.19	301.25	304.45	304.24	304.85	304.45
301.58	302.72	303.77	303.28	303.57	302.58	301.13	307.86	304.64	305.54	300.3	305.29	301.71	302.81	302.79	302.72	305.07	306.07	302.38	305.29	304.94	301.56	300.95	303.9	302.28	304.87	306.03	301.64	307	303.54	303.37	300.08	302.97	301.96	301.45	306.29	302.33	303.32	303.69	300.97	303.71	303.37	306.05	301.17	303.56	306.79	302.78	302.28	300.04	307.35
313.85	311.58	315.82	312.88	313.41	314.85	311.48	314.5	312.7	312.64	313.48	314.45	316.78	312.41	312.07	313.56	314.45	312.21	314.59	314.1	314.45	310.79	314.01	315.52	313.8	313.02	315.21	313.26	313.01	316.21	313.91	315.7	315.92	315.68	314.2	312.06	316.4	313.19	315.27	314.49	312.22	313.93	311.98	315.45	310.72	316.44	317.09	315.85	314.8	315.23
304.17	304.42	307.33	306.28	305.16	307.06	307.4	308.09	305.91	303.56	305.7	304.57	305.5	304.81	307.16	305.47	304.34	304.91	303.42	304.29	305.65	302.15	303.2	306.95	306.76	306.64	307.65	301.58	304.24	301.85	305.37	303.46	303.87	307.17	302.31	306.85	304.54	306.23	305.58	303.92	305.66	302.98	306.73	306.64	305.58	306.91	300.72	304.78	305.34	305.39
303.94	303.73	301.42	299.02	301.9	302.78	303.72	305.3	299.94	305.71	301.81	302.91	304.46	304.88	303.71	303.01	304.78	305.44	301.65	305.02	303.91	306.98	306.84	302.94	303.91	303.37	304.98	303.08	302.85	304.48	305.9	306.64	305.53	301.73	304.82	305.93	300.37	301.87	304.09	303.34	303.99	309.26	303.25	305.56	301.38	304.21	303.56	301.67	303.61	304.33
311.27	313.45	313.86	308.58	307.35	309.56	308.08	309.67	308.82	309.3	309.93	314.46	308.9	308.01	310.85	308.27	311.31	310.73	306.25	311.99	312.43	309.55	308.06	308.56	307.7	308.15	309.6	308.67	311.56	308.61	308.65	309.82	313.03	313.03	310.09	309.73	307.83	312.09	310.62	312.6	308.22	308.16	312.73	306.82	311.02	305.29	310.38	308.26	306.87	310.08
312.67	315.3	311.19	312.07	308.56	310.22	307.89	310.1	312.59	310.1	309.4	315.7	313.81	313.65	310.97	314.42	312.76	312.04	308.63	312.19	312.4	313.16	310.45	307.49	309.25	313.6	314.37	310.92	311.25	313.02	313.29	313.54	315.12	310.5	312.35	312.65	309.65	311.63	310.72	311.63	317	311.16	313.21	307.99	311.8	313.14	311.19	308.25	313.26	310.57
303.24	305.79	307	308.12	308.1	305.49	305.75	305.59	303.84	306.51	305.32	302.08	305.86	306.02	305.19	306.48	308.49	303.81	306.81	305.95	310.2	307.84	302.63	303.96	308.46	305.77	305.48	306.08	306.11	306.3	306.13	309.23	308.66	307.17	303.61	305.34	309.2	307.18	309.09	309.81	305.27	310.46	305.1	305	306.97	303.2	304.27	307.9	303.91	307.49
303.88	302.49	302.63	298.85	304.03	304.88	300.88	304.29	301.35	303.21	301.72	301.23	304.37	300.78	305.33	302.48	305.08	303.83	303.86	303.72	302.29	301.82	300.63	304.9	300.86	301.92	300.61	300.19	302.2	303.74	299.4	299.63	301.44	300.12	304.64	303.26	300.58	299.62	302.76	306.64	301.51	302.17	301.71	300.93	301.98	302.09	302.79	301.01	298.75	304.32
315.47	313.68	313.49	311.83	313.72	314.13	314.78	315.02	315.09	313.28	318.52	313.74	315.26	313.76	316.24	310.38	311.07	315.87	310.65	315.7	312.09	313.66	313.22	315.41	311.06	314.85	314.38	315.62	316.88	317.17	313.88	314.43	315.7	316.91	313.54	314.75	317.62	313.64	315.23	312.93	313.8	313.57	312.36	309.7	316.39	314.71	313.44	315.03	315.04	316.91
305.84	306.41	303.15	304.25	306.89	306.34	309.45	308.11	307.57	305	305.6	305.07	304.94	303.84	306.77	307.48	303.24	306.91	304.17	302.68	301.35	307.32	306.95	307.04	310.8	307.57	303.21	306.71	303.43	304.62	305.33	304.12	305.16	307.25	306.86	306.7	307.51	304.03	306.37	305.42	305.94	306.04	305.31	305.7	306.97	305.92	305.35	303.51	302.25	305.2
300.25	298.26	301.01	298.32	299.16	300	296.98	300.19	299.7	301	300.38	301.85	300.14	298.63	299.88	296.67	300.72	298.6	300.53	301.67	300.56	296.14	303.74	302.25	299.48	302.43	300.28	301.23	300.33	299.38	297.56	301.89	302.14	301.65	297.82	302.73	301.03	298.93	301.21	298.23	300.53	296.8	298.53	300.78	301.85	296.98	298.68	300.65	300.6	302.55
300.58	303.85	303.82	302.79	302.62	303.01	300.71	305.86	304.42	300.71	302.33	300.04	309	305.19	307.03	298.94	303.36	301.72	307.55	299.64	302.74	304.2	303.71	301.72	299.87	302.33	298.34	301.45	303.44	304.18	302.07	303.76	302	301.32	305.92	305.07	301.06	301.67	299.72	301.42	304.27	305.12	301.2	302.13	300.97	304.43	299.76	299.25	300.26	302.59
305.93	306.44	303.74	307.17	306.47	304.82	308.2	303.28	307.63	306.9	305.08	305.62	305.13	305.39	306.09	304.85	308.06	304.63	303.35	304.88	304.82	306.75	304.47	305.02	305.07	305.36	307.26	306.33	303.39	304.98	304.7	304.56	306.4	307.2	306.07	303.59	302.76	305.11	307.47	307.09	301.46	301.53	302.7	305.28	304.57	308.29	306.92	306.55	304.65	302.91
302.13	302.18	304.43	304.52	303.68	301.48	305.37	306.13	302.5	302.69	303.41	301.2	304.82	302.72	302.57	302.85	304.75	302.78	305.24	305.86	300.22	301.84	302.01	305.35	302.45	299.78	303.15	304.7	305.68	304.47	304.14	302.06	303.56	304.04	303.54	306.26	305.1	301.39	302.69	305.62	305.09	305.14	307.87	308.02	300.5	301.6	303.8	301.54	306.63	305.95
311.36	311.93	312.57	315.05	310.9	312.64	313.52	308.59	309.01	313.54	311.66	312.02	312.26	310.82	310.84	313.39	312.17	309.43	311.73	311.08	311.25	311.78	313.15	311.51	310.5	310.5	312.56	312.48	310.1	313.68	310.21	315.31	311.13	314.48	313.23	312.62	315.76	312.76	309.78	314.91	308.74	307.66	314.71	310.11	314.5	315.99	314.12	310.32	311.43	311.54
316.84	312.36	313.85	312.59	309.92	312.94	314.33	314.57	311.8	314.24	317.4	313.14	311.43	312.47	313.62	309.94	315.94	311.7	307.65	312.77	311.11	314.88	310.98	310.5	313.83	316.61	313.09	314.33	314.17	313.34	313.37	313.3	313.87	315.61	312.87	311.95	315.25	315.87	311.84	311.38	313.82	313.25	316.33	316.42	312.98	312.33	312.32	307.76	311.98	317.01
307.21	306.49	307.84	305.73	304.99	308.33	305.01	309.71	309.71	307.83	306.13	307.13	303.45	305.61	307.13	305.09	307.73	306.83	307.97	306.56	305.1	309.66	303.1	306.05	306.36	307.67	306.28	305.87	308.01	304.24	309.41	306.88	307.69	306.93	309.89	311.31	309.74	307.27	309.2	306.76	303.54	306.06	308.44	307.45	299.75	308.16	307.09	304.62	307.94	306.8
301.47	298.52	299.2	299.48	297.61	299.62	298.71	299.38	299.46	300.18	299.78	298.71	300.18	297.4	302.57	299.74	298.09	297.84	299.01	299.47	300.98	298.39	299.2	297.75	302.36	300.48	302.9	299.97	297.11	297.75	299.61	299.08	301.73	299.46	299.83	298.81	299.2	301.14	299.33	301.55	295.34	300.62	297.93	301.36	298.45	303.3	298.46	298.68	298.27	300.42
317.66	316.17	316.19	317.63	316.8	315.13	316.01	316.4	313.63	317.51	316.61	321.47	316.07	316.02	318.3	317.67	318.86	317.22	316.9	316.95	317.56	319.33	313.85	318.28	315.91	316.04	317.61	314.68	313.64	316.06	318.22	317.31	314.39	311.71	317.28	318.55	317.22	316.39	316.49	315.85	320.79	316.31	316.28	321.7	315.7	313.81	317.8	315.16	317.83	314.01
298.84	302.68	299.08	299.32	300.16	299	298.1	298.86	301.97	297.84	297.83	297.86	296.69	303.24	301.55	298.91	302.14	301.23	300.52	299.73	298.62	297.82	300.43	297.8	297.78	301.37	299.19	301.71	298.43	298.28	300.67	299.59	300.81	298.51	301.17	300.02	298.8	299.84	299.1	300.18	300.24	300.49	299.97	299.97	297.27	299.47	301.63	296.83	299.12	300.72
323.19	326.79	327.77	327.28	326.51	326.81	325	330.07	324.72	326.16	323.02	327.11	326.94	326.92	327.08	329.42	328.54	330.74	329.07	325.61	326.73	325.86	328.01	329.53	327.95	323.11	326.57	330.18	325.12	328.45	327.06	325.94	327.92	327.65	326.78	326.08	327.13	329.22	325.08	323.82	325.79	326.87	330.34	324.4	327.16	326.31	324.5	326.37	330.16	330.37
324.63	325.35	328.4	325.19	328.04	326.26	325.58	326.96	328.01	321.77	323.15	324.43	327.31	326.26	326.59	327.1	325.87	328.64	327.36	322.83	326.15	326.65	329.29	325.67	327.8	328.71	325.9	323.57	327.51	325.95	329.16	325.15	328.72	326.09	327.19	327.98	321.33	328.74	327.64	325.38	327.76	329.29	324.51	328.5	328.37	326.76	323.98	326.02	327.17	327.87
297.04	293.8	291.96	295.48	297.33	291.84	293.55	295.73	294.23	297.16	296.67	293.77	295.76	294.27	293.33	294.29	297.4	297.06	293.14	295.87	293.95	294.29	296.73	295.84	295.67	295.23	294.78	293.82	296.82	291.03	297.98	297.21	293.14	292.92	295.63	295.05	294.28	293.61	293.77	295.83	292.93	298.56	295.59	295.65	295.63	299.4	290.04	297.63	292.92	295.65
305	303.52	304.34	309.25	302.74	304.44	303.27	304.18	303.29	305.39	303	300.67	303.78	304.75	304	302.62	305.32	308.39	301.6	305.99	303.05	304.69	305.08	302.46	305.38	303.19	305.29	305.45	303.11	306.35	301.34	308.4	303.41	303.39	301.71	304.57	305.1	302.24	303.57	302.82	304.74	303.5	305	304.53	309.11	305.93	303.98	302.8	303.84	307.11
309.83	312.14	311.04	310.14	309.02	312.01	309.18	311.01	314.04	312.1	309.53	308.11	313.29	310.75	307.92	307.93	306.3	310.9	313.26	313.25	313.94	310.98	311.5	312.38	310.81	310.91	311.44	309.57	312.3	309.35	312.81	311.44	308.06	312.61	313.47	309.68	311.41	311.54	316.09	309.34	310.35	311.61	310.38	311.66	311.58	314.75	311.02	310.06	310.63	309.47
304.27	305.09	305	306.36	305.68	303.71	303.04	305.04	305.55	304.37	304.63	303.05	308.36	305.12	304.82	304.68	303.83	303.34	303.78	303.44	303.96	305.99	303.4	303.09	298.67	303.44	301.62	306.51	305.74	307.13	302.82	303.85	303.49	304.34	301.96	306.7	301.12	302.82	305.02	304.27	305.07	306.39	304.51	306.29	304.12	303.88	303.09	303.6	305.27	300.78
292.96	294.99	294.96	293.1	292.26	294.2	295.46	298.19	294.8	294.58	294.81	291.53	297.08	294.39	291.97	293.1	295.35	294.44	292.26	297.64	293.19	295.49	290.41	296.18	293.58	293.61	295.21	291.43	292.11	295.83	293.47	291.67	291.53	293.71	294.03	292.3	299.81	297.51	296.33	298.74	290.67	294.05	297.36	295	293.62	297.92	293.07	290.69	292.69	291.94
317.8	317.49	317.04	315.6	318.81	317.32	322.78	321.72	319.57	317.53	318.9	318.91	317.78	317.1	315.58	319.87	320.37	316.53	320.58	318.83	318.68	317.17	319.63	321.32	319.8	318.65	317.25	317.34	319.42	315.68	316.92	320.59	318.38	324.48	318.25	319.57	321.7	318.42	318.63	321.69	319.87	321.74	319.13	318.62	317.48	318.57	319.11	319.79	318.53	322.39
305.69	303.98	302.28	302.44	301.95	300.37	303.41	303.51	302.18	303.64	303.78	300.86	303.28	299.7	299.61	304.95	304.27	303.12	301.36	301.99	301.82	299.85	299.81	302.99	303.38	301.74	302.02	302.06	303.75	302.07	300.95	301.13	302.67	299.91	302.83	305.98	304.95	299.89	302.32	301.71	298.09	305.77	304.39	300.17	302.78	301.68	303.84	302.89	300.59	301.06
304.62	305.59	306.84	305.63	305.8	306.98	305.78	301.18	307.64	307.82	304.2	306.52	305.21	305.5	305.18	305.36	305.62	304.9	304.94	301.1	303.51	305.69	305.51	305.38	303.33	303.51	302.54	306.39	304.55	306.77	305.06	305.38	307.14	304.17	305.44	302.48	305.97	303.6	304.51	308.12	303.84	302.08	305.19	308.21	304.46	303.75	310.96	306.68	309.49	306.04
309.41	309.21	310.85	310.67	311.66	309.86	307.05	308.52	307.23	309.42	310.42	310.85	312.78	309.26	308.85	306.11	308.93	307.49	310.69	310.49	308.37	310.7	311.56	307.25	308.97	309.82	305.89	307.5	306.52	305.88	304.54	305.2	309.77	307.75	306.01	309.17	309.51	309.73	309.3	306.68	306.64	307.68	305.53	310.09	308.8	308.68	312.38	308.46	308.41	307.55
300.41	304.84	302.13	302.33	306.03	303.28	300.17	302.76	303.56	301.63	305.46	300.66	300.72	301.15	303.84	301.61	301.97	301.11	304.56	303.89	300.93	301.03	305.06	301.29	303.21	303.84	306.05	302.02	301.43	303.9	305.7	301.05	304.56	300.62	303.61	302.02	306.14	302.53	301.21	305.09	302.09	306	305.03	300.9	299.27	302.73	304.21	299.42	300.52	302.52
314	317.36	310.6	310.48	309.94	311.47	312.44	313.28	311.52	310.97	311.11	312.45	316.52	312.44	310.9	313.09	312.34	312.43	311.77	308.9	313.89	309.59	314.02	311.3	312.01	312.37	311.2	311.1	309.33	309.82	314.17	310.6	311.07	313.98	313.54	312.46	311.06	312.34	312.32	312.35	311.53	313.45	313.03	309.47	310.93	312.68	311.6	308.23	312.95	309.82
320.04	317.21	318.96	319.53	318.66	316.76	320.1	318.89	321.51	317.63	319.66	321.44	319.69	320.26	317.6	317.45	317.34	316.94	316.84	316.85	318.65	319.26	319.24	318.83	318.25	318.39	318.17	320.32	318.86	315.21	322.68	317.13	317.17	321.66	318.22	322.11	321.21	318.77	317.09	316.95	319.06	319.2	319.21	316.03	320.33	320.34	318.81	319.26	316.18	316.18
314.84	315	315.85	312.31	317.09	316.54	315.02	314.39	313.65	312.17	314.96	314.35	314.4	314.83	312.97	312.68	315.75	313.95	314.65	316.43	317.03	314.71	314.37	317.36	311.93	313.39	312.43	313	314.54	314.25	313.43	312.81	315.82	318.88	314.2	312.27	312.08	315.39	315.41	310.68	313.64	314.49	312.7	314.67	316.51	313.7	313.84	310.38	312.38	308.77
311.86	316.52	316.22	315.05	317.22	315.82	310.79	321.15	316.03	316.47	314.86	313.84	316.72	314.91	318.11	313.03	315.97	312.28	314.78	314.43	313.61	312.52	319.28	313.21	316.39	313.38	316.59	314.03	314.76	311.61	315.96	313.25	317.19	315.88	313.15	316.27	315.88	312.96	315.24	315.86	313.37	315.33	315.52	313.12	311.35	314.76	314.37	312.84	313.28	313.41
312.74	313.92	313.93	314.46	309.63	312.95	312.61	313.17	315.42	313.04	314.16	314.87	315.8	307.46	315.39	311.96	315.32	313.31	315.2	313.32	312.15	317.16	313.92	311.78	312.49	308	312.84	310.24	312.35	315.7	311.76	312.34	308.47	313.85	312.42	312.24	312.34	312.79	313.35	310.63	315.61	312.43	313.2	315.33	314.99	313.56	309.87	312.7	312.09	311.21
309.4	310.84	308.45	309.06	310.11	307.51	305.22	310.04	308.87	307.51	302.55	309.63	305.37	306.05	308.28	308.61	307.89	308.65	308.44	311.86	305.81	309.56	307.99	310.24	309.55	308.86	311.64	308.84	309.4	305.61	308.11	309.75	306.19	309.01	310.28	313.52	305.17	307.04	310.42	304.82	308.43	309.14	310.09	309.16	307.95	306.81	310.32	308.96	308.03	310.82
313.26	315.87	311.65	316.73	315.42	316.23	315.93	316.09	312.01	317.98	316.53	314	315.26	315.34	315.57	314.79	313.44	315.58	316.65	312.94	317.63	312	313.53	314.05	316.38	312.98	311.65	317.86	316.99	312.57	311.82	315.59	313.61	315.06	313.99	316.56	314.45	315.92	313.88	314.94	314.34	312.58	316.43	313.58	313.76	314.96	320.46	318.32	316.74	317.96
316.03	316.46	316.53	318.58	313.17	313.44	314.19	314.97	312.53	310.64	311.23	315.07	316.41	316.66	316.22	315.06	312.88	315.28	313.91	308.91	312.85	312.09	310.93	313.17	314.33	310.34	311.79	313.89	308.79	312.08	313.82	312.31	316.18	311.4	312.93	311.07	317.77	310.66	310.77	314.16	310.89	309.51	312.69	312.68	312.61	311.67	313.33	312.6	309.18	313.93
312.36	316.48	313.14	312.13	317	313.94	313.04	312.7	315.8	313.81	315.42	314.6	315.69	317.7	315.92	314.94	313.61	317.35	312.12	316.9	316.23	314.5	321.09	314.26	312.47	311.92	314.6	316.46	317.04	315.98	315.3	315.58	317.16	314.87	316.1	313.03	317.95	314.9	318.93	317.53	315.45	312.87	311.42	315.19	314.35	319.8	313.81	317.4	316.58	314.13
312.43	312.34	308.98	309.09	310.49	313.19	310.47	311.72	312.23	310.14	312.65	311.81	310.83	310.93	309.07	314.27	309.98	310.77	308.1	310.33	309.98	311.57	309.7	310.06	312.6	309.82	307.96	315.13	310.91	312.28	307.2	310.36	309.43	310.7	309.36	311.63	311.35	311.66	313.84	312.16	313.94	306.28	311	313.26	312.77	306.87	309.71	313.43	310.91	311.16
317.02	315.08	314.49	316.17	313.78	313.68	316.67	315.9	314.78	315.41	318.55	316.13	318.69	313.42	318.93	316.14	313.44	317.15	318.38	316.34	319.78	314.61	318.93	317.91	312.73	318.25	316.39	320.33	315.06	315.28	312.51	317.71	322.08	315.22	319.39	313.18	317.71	317.92	317.06	316.65	314.58	319.1	319.53	316.19	313.73	315.31	316.86	314.54	315.52	317.22
303.37	302.86	301.25	305.71	307.33	307.5	307.77	302.7	304.83	304.58	302.8	304.96	304.53	307.35	300.53	305.47	308.77	305.91	305.11	308.1	304.88	302.04	303.43	304.86	309.04	307.25	304.86	303.05	303.12	301.42	303.8	303.67	307.96	301.7	303.25	305.09	303.35	305.67	303.98	303.59	302.58	307.25	304.6	304.22	305.16	304.68	302.36	299.44	302.52	304.66
306.35	305.73	306.2	307.66	304.84	302.89	304.74	306.13	306.12	309.28	303.33	306.23	301.35	304.35	304.95	307.21	303.91	307.91	307.36	306.61	305.59	304.45	304.68	304.32	308.92	305.85	301.92	304.14	305.6	304.67	305.97	304.25	304.68	304.47	305.8	307.64	303.58	305.99	306.06	303.76	306.6	305.89	305.77	306.44	303.93	304.34	308.4	305.02	304.22	304.34
313.18	313.16	316.69	315.12	312.67	319.5	312.65	315.45	314.03	310.73	314.58	316.96	315.51	314.89	312.77	314.72	312.86	315.72	316.08	312.27	318.28	315.61	313.23	319.73	315.19	318.76	313.9	316.88	312.67	314.49	313.69	317.73	314.16	313.53	315.58	317.4	318.71	312.38	314.24	315.55	316.27	316.16	316.31	315.56	313.02	319.42	310.21	317.89	314.21	316.8
304.25	306.14	307.14	305.97	303.61	304.39	303.88	301.12	303.32	301.37	306.74	303.22	303.63	306.46	305.67	301.4	301.95	305.47	301.92	305.11	303.03	303.65	305.02	300.82	306.52	304.63	304.06	306.26	300.95	302.34	300.53	307.03	303.91	307.28	305.28	303.94	302.67	305.2	302.26	303.66	306.64	307.37	304.34	303.73	304.56	303.63	303.36	302.47	305.9	304.01
308.3	307.96	305.7	306.29	304.17	305.54	306.88	304.82	307.31	306.03	304.55	306.3	308.25	307.21	309.81	306.56	304.65	307.08	307.18	307.66	305.96	302.59	307.59	302.99	309.24	307.98	304.55	303.9	305.34	304.03	309.33	306.48	307.16	302.72	305.13	307.19	304.76	306.91	309.25	308.82	309.11	307.26	303.83	307.6	309.65	305.38	307.33	305.67	304.92	305.38
295.57	295.38	302.65	296.1	294.14	293.55	294.28	296.59	300.02	296.04	294.22	294.72	296.78	298.58	298.23	294.73	295.21	296.62	298.36	297.49	300.16	299.6	298.41	298.55	294.59	296.35	297.17	295.12	296.31	295.09	295.76	295.66	294.87	298.46	298.91	298.93	297.43	297.28	297.52	297.51	296.6	298.52	297.03	293.99	300.54	299.38	298.74	297.58	298.82	295.32
310.54	307.11	306.59	310.3	308.08	307.41	312.53	305.56	309.13	303.65	308.91	311.45	308.57	309.43	306.28	310.6	309.73	306.12	310.97	311.09	308.07	306.21	310.88	304.69	310.39	306.43	308.79	309.39	309.23	308.63	309.89	310.44	305.09	308.95	310.07	309.87	310.23	307.59	310.18	310.1	311.88	310.05	310.65	307.79	310.28	310.43	306.16	310.15	312.04	309.22
301.19	299.95	298.9	303.29	301.09	296.54	304.77	303.24	300.96	299.39	301.05	301.51	301.61	300.28	301.02	301.01	301.37	299.74	301.31	300.73	301.53	300.14	296.56	302.54	301.13	300.73	301.24	303.11	301.31	300.12	300.24	304.87	301.27	302.77	302.14	303.57	301.77	299	302.89	299.14	302.21	302.24	301.35	296.82	299.81	299.98	301.69	301.18	300.36	302.06
326.19	327.26	329.12	324.4	326.84	325.81	332.01	328.29	328.15	331.35	325.8	324.95	327.24	326.36	326.83	326.55	326.18	327.24	327.2	326.58	324.55	328.43	327.43	325.96	326.85	328.71	324.78	326.01	325.93	328.66	329	325.92	329.17	327.05	328.48	328.51	326.7	324.38	326.09	330.51	329.64	329.39	329.12	328.3	327.21	327.2	328.3	326.38	327.2	327.51
315	317.55	317.37	317.94	312.48	315.53	315.5	315.77	313.7	313.5	314.01	316.21	314.84	312.43	316.65	313.54	314.57	318.42	315.74	314.59	313.89	316.65	320.51	318.02	313.43	318.4	316.76	313.64	316.34	315.71	312.32	315.98	319.39	315.23	315.12	320.47	313.95	315.77	318.75	318.04	317.35	313.82	316.33	316.74	317.48	316.95	319.36	312.11	318.27	317.93
314.64	315.2	315.29	316.47	318.5	318.97	316.7	317.04	315.96	316.81	318.89	312.25	319.31	315.68	320.08	318.08	317.84	320.59	318.25	317.56	315.58	317.73	316.47	316.55	318.72	315.13	320.11	318.73	316.52	315.77	317.31	319.48	318.56	316.14	317.04	316.15	317.87	317.03	316.16	314.53	319.22	318.82	316.38	317.75	316.48	314.98	317.29	315.99	315.89	314.2
306.8	303.37	303.62	302.16	302.58	302.18	305.68	302.71	302.15	300.53	301.56	304.94	300.2	300.99	302.46	305.07	303.6	306.29	304.8	304.67	304.12	302.22	304.84	303.27	303.04	305.33	303.66	305.41	302.63	305.93	303.75	303.03	303.71	304.39	304.63	301.55	303.43	305.14	302.43	304.66	302.15	306.74	305.64	299.96	300.42	305.97	302.75	303.73	304.43	302.38
303.47	307.02	302.38	301.88	307.77	307.06	305.22	305.14	305.13	304.15	304.31	300.38	300.48	303.07	302.54	305.64	304.7	303.55	307.03	306.98	303.85	303.92	304.97	305.01	301.35	303.66	304.37	299.47	307.25	305.03	305.33	307.18	304.49	303.07	300.6	303.25	305.44	302.15	306.62	303.37	303.11	306.2	304.66	302.49	301.13	302.16	304.96	305.82	305.9	300.17
321.01	330.19	323.66	324.56	323.38	326.26	326.76	326.05	325.89	323.21	324.96	323.97	322.87	323.24	323.37	325.64	323.7	322.71	322.09	326.47	323.4	324.12	324.37	327.46	327.17	328.26	324.18	323.33	326.93	326.21	326.8	324.47	327.5	326.34	322.6	324.07	325.13	325.99	327.48	325.09	321.68	322.46	326.15	323.98	322.74	325.38	328.55	325.54	325.33	327.22
310.81	302.54	307.75	305.58	308.26	303.38	303.25	308.87	304.91	305.81	302.91	303.98	304.49	304.53	305.22	302.33	305.05	302.85	307.95	308.86	305.42	306.32	305.14	303.08	303.42	302.02	305.65	307.08	306.16	306.29	306.26	302.58	306.1	306.36	303.11	304.92	308.08	304.18	307.34	304.4	307.2	308.66	302.54	305.67	307.44	306.76	304.89	304.11	307.03	307.63
311.93	312.8	311.55	310.48	312.16	310.47	309.57	314.21	309.31	312.4	311.25	311.55	311.1	312.64	314.79	313.12	308.93	312.73	312.93	311.24	311.59	317.21	311.45	311.33	312.03	312.5	312.7	311.84	311.83	312.21	309.85	313.91	316.04	311.81	312.51	313.12	313.04	311.58	310.05	311.18	312	314.72	310.48	310.76	313.71	312.4	312.96	309.92	314.5	311.41
318.36	318.8	317.47	318.09	317.75	318.27	320.47	317.95	319.39	316.55	317.14	317.72	324.94	317.44	317.21	318.39	317.04	319.24	321.05	321.13	318.41	315.95	320.81	317.07	318.48	319.07	318.26	315.74	316.87	316.94	316.75	319.97	317.8	319.87	316.01	320.29	315.81	318.51	316.4	314.3	320.02	315.01	318.1	320.47	318.61	316.27	318.37	319.9	320.01	318.74
313.13	316.44	314.74	314.45	311.88	313.65	315.92	316.57	314.72	312.76	314.73	315.23	314.29	314.03	317.39	315.57	316.8	317.09	314.83	313.33	313.09	314.45	315.75	314.91	315.57	313.04	313.52	310.65	313.29	314.16	315.42	313.51	315.89	316.81	312.06	316.66	313.57	315.51	312.87	313.78	316.94	316.37	316.29	311.67	315.34	314.22	314.07	315.64	316.63	311.35
316.2	318.27	318.98	319.58	318.85	316.31	317.77	314.51	320.57	315.69	320.15	318.54	315.87	317.5	316.21	316.55	316.91	316.78	315.05	319.49	322.23	315.89	317.82	320.04	318.05	316.52	317.02	317.73	319.47	317.53	316.5	317.38	316.58	317.16	314.03	318.85	321.1	319.02	317.55	317.51	317.27	319.57	322.55	320.07	318.6	316.95	319.43	317.13	316.49	320.4
302.85	302.18	305.72	305.19	301.6	300.12	308.29	302.49	302.98	303.29	302.84	303.18	305.96	304.82	299.93	306.2	303.23	305.67	303.96	301.43	301.41	304.72	303.41	300.88	303.44	304.03	302.38	302.38	304.87	300.42	302.69	304.36	302	304.55	304.02	301.59	304.6	303.47	300.21	304.95	302.82	303.32	302.26	305.6	305.07	301.47	301.26	299.94	303.85	302.44
304.44	303.81	306.39	305.25	303.35	304.31	300.25	305.31	305.42	306.28	308.06	305.26	304.59	305.17	306.28	305.47	301.98	308.96	306.74	306.22	302.02	305.19	306.42	305.53	304.87	301.33	302.63	305.54	305.8	301.89	306.89	302.03	305.33	306.14	306.34	299.94	303.29	305.3	303.74	305.07	308.03	304.89	308.01	305.13	304.37	304.74	303.04	307.15	303.74	305.14
305.24	302.55	304.4	307.06	306.89	303.14	302.69	303.33	300	302.25	303.79	302.76	305.8	304.93	298.59	307.47	302.22	302.65	304.52	304.46	302.19	301.9	302.65	303.11	300.61	304.19	302.91	304.36	300.83	303.95	305.04	301.73	304.59	305.23	303.18	303.31	301.23	298.51	303.69	300.33	304.03	304.58	304.02	305.69	304.04	305.32	304.44	302.5	303	307.64
305.68	307.05	305.52	306.45	309.12	308.28	305.44	309.66	304.19	304.37	307.49	311.26	308.59	305.65	306.89	306.57	305.74	309.33	304.76	306.68	305.17	307.51	309.7	308.14	307.31	307.36	305.03	304.22	308.38	307.09	302.26	306.87	307.75	306.08	312.14	306.23	305.75	310.69	304.82	305.42	308.1	306.53	303.83	307.82	307.86	307.47	307.47	306.99	306.8	308.94
301.8	306.09	305.62	306.06	306.45	304.76	303.69	300.79	306.23	302.83	307.72	307.51	305.02	305.13	303.52	308.65	304.9	305.25	307.89	307.01	304.98	304.09	304.62	308.72	305.37	305.61	305.16	308.81	305.1	305.11	303.75	304.96	305.77	306.58	303.5	305.19	303.22	303.51	305.64	303.27	306.56	304.82	306.04	306.2	304.82	307.4	306.4	309.13	304.53	308.09
303.31	303.61	302.83	301.88	305.36	303.26	303.37	301.29	302.17	303.31	304.88	302.84	302.73	301.67	300.77	304.77	305.16	304.37	300.24	299.21	303.12	299.97	302.2	306.02	303.82	301.48	303.03	305.37	303.84	300.01	304.32	301.84	304.47	303.12	305.74	301.06	303.4	306.25	304.85	298.67	304.37	303.98	304.43	302.68	304.42	307.03	298.65	304	303.97	307.47
317.45	317.47	315.1	317.79	319.57	318.97	317.23	318.19	317.29	315.41	323.64	316.18	321.33	319.41	317.74	316.71	318.95	317.9	318.18	321.97	318.17	319.89	316.66	322.1	318.77	318.47	320.82	317.31	321.85	316.66	320.07	317	318.48	318.68	317.45	318.14	315.8	319.16	315.76	315.81	320.26	319.77	316.33	316.7	317.72	315.05	317.57	316.23	319.04	319.54
320.52	317.03	317.8	321.02	318.9	316.92	313.35	318.44	317.49	317.78	315.48	317.59	321.87	317.62	321.46	318.32	318.29	316.5	321.09	315.58	317.42	319.07	320.7	319.82	318.51	317.91	316.98	318.25	317.64	319.11	318.91	321.55	319.31	319.36	318.82	318.87	316.31	317.79	318.29	319.84	320.11	323.92	318.49	316.57	316.78	313.39	317.57	319.11	319.7	318.18
303.38	308.11	303.73	307.47	304.39	303.04	309.28	305.8	307.57	306.19	304.12	302.71	301.94	307.07	309.92	305.29	308.64	305.91	307.21	305.31	303.94	306.19	307.7	305.68	307.12	303.68	307.36	305.87	307.52	304.36	303.05	306.49	308.76	303.36	309.84	304.19	309.29	304.53	304.84	306.15	308.36	304.69	306.37	312.23	307.95	304.71	305.73	305.22	305.76	306.77
316.69	311.6	313.5	314.38	314.83	315.45	313.08	310.32	313.63	316.09	314.51	319.3	317.38	315.99	313.9	311.87	312.3	314.4	313.62	314.68	313.6	315.77	317.53	314.62	314.65	315.3	312.99	313.47	316.92	316.34	315.03	315.69	315.39	315.71	313.15	312.91	313.7	315.27	313.41	313.6	315.59	311.37	317.58	312.39	313.84	317.66	315.24	312.89	313.87	313.41
306.49	304.15	303.14	302.97	305.08	302.04	303.93	302.65	298.65	305.83	304.31	305.73	306.21	304.01	305.34	306.52	304.64	301.68	306.43	302.91	305.56	306.77	305.63	304.84	303.33	306.9	307.4	307.88	305.49	304.65	306.39	303.56	307.06	303.12	304.69	306.46	306.08	304.59	303.41	308.12	300.51	303.67	308.11	304.97	304.66	302.02	304.17	305.02	298.76	304.58
329.75	329.42	329.05	329.22	325.68	328.42	328.33	330.7	329.06	331.71	325.6	328.54	327.8	328.55	330.33	329.87	330.59	329.87	327.11	326.28	329.85	329.37	327.73	329.55	330.64	329.02	328.52	330.5	328.02	326.27	328.69	330.66	328.23	326.73	327.93	329.14	330.4	329.01	327.75	329.39	327.47	326.26	325.57	330.16	328.98	328.37	331.39	328.46	329.63	327.28
321.95	323.61	324.25	327.47	327.14	324.6	327.07	326.51	327.47	327.53	327.63	326.92	325.84	324.22	326.59	325.56	325.25	324.99	323.7	328.72	324.15	325.37	325.03	325.78	326.89	324.5	325.02	328.32	325.88	329.18	325.58	324.42	323.02	325.47	325.2	324.33	326.31	323.96	327.04	321.95	325.77	323.94	326.6	329.38	326.16	322.7	327.39	327.33	325.13	326.91
307.3	305.84	305.55	300.54	304.43	306.52	302.05	306.34	305.68	304.49	302.27	306.47	306.21	308.23	305.94	305.83	306.67	305.43	307.06	303.61	303.84	302.95	302.84	307.19	303.71	305.34	308.38	300.62	305.16	305.23	303.76	302.14	305.93	304.3	306.98	304.67	306.22	302.71	305.56	307.35	305.29	302.1	307.6	304.31	304.04	306.5	303.25	305.46	303.99	309.06
315.58	316.11	313.51	309.87	311.63	307.9	313.27	310.14	314.35	310.15	311.46	309.48	313.35	314.13	312.76	312.01	310.98	311	310.1	312.21	312.48	312.09	311.6	316.75	312.34	312.48	311.84	313.62	311.37	311.2	315.52	312.52	311.11	311.47	314.58	312.04	311.41	312.91	311.32	315.08	312.11	309.5	312.02	310.41	309.79	312.16	312.12	311.41	311.93	311.77
307.37	306.88	306.1	305.16	308.91	305.55	306.21	308.99	308.23	307.84	305.51	308.83	303.92	302.02	308.91	303.95	307.5	306.37	304.93	307.6	307.18	308.17	304.44	304.77	306.6	307.4	307.97	303.71	305.2	306.26	308.28	304.62	304.56	303.3	303.58	305.76	307.92	307.95	307.61	306.23	305.51	304.46	307.24	305.66	308.77	306.11	303.26	304.23	304.79	303.29
315.8	312.2	315.16	315.3	312.95	316.93	314.12	315.46	313.15	318.78	314.97	312.89	312.64	311.33	316.28	312.24	314.23	314.5	313.67	313.71	308.67	314.91	312.35	311.51	313.98	313.43	315.66	311.68	315.87	314.13	314.04	313.02	314.75	313.79	315.93	311.43	313.86	313.62	312.52	313.66	315.18	315	316.69	313.47	312.88	316.47	313.22	309.87	313.42	317.1
296.56	298.88	293.23	295.2	293.74	292.13	294.32	294.58	295.06	295.09	298.04	298.24	293.16	296.16	293.94	295.48	293.67	295.47	292.56	289.9	294.56	296.6	293.15	291.87	289.8	293.67	296.65	292.48	294.08	296.34	292.37	293.6	296.93	291.85	293.96	290.63	298.35	289.36	293.28	296.27	292.73	291.34	292.06	294.13	293.32	294.44	292.43	291.73	294.66	294.3
315.78	317.33	316.05	311.95	313.5	313.65	313.07	312.8	311.92	313.37	312.63	316.67	313.59	313.88	312.73	315.56	314.96	311.36	316.03	314.57	315.24	314.95	313.79	313.89	313.46	318.95	314.83	316.38	316	313.75	312.53	314.88	312.76	319.35	314.92	316.7	314.52	314.05	313.07	314.35	315.79	316.82	311.48	312.75	313.13	314.33	313.44	315.2	313.82	313.31
308.31	307.52	308.24	307.53	307.7	311.59	310.93	308.13	310.6	304.61	308.47	307.5	309.21	305.47	306.25	308.48	308.3	309.94	308.49	311.23	309.89	311.86	309.53	306.28	305.61	310.93	305.19	311.32	308.96	308.63	309.59	307.76	310.6	305.58	308.36	309.94	310.25	307.09	305.43	308.99	309.47	306.97	307.05	308.53	307.49	311.02	312.64	308.52	309.29	309.81
315.04	316.64	314.03	313.48	313.21	314.46	316.37	317.89	312.73	316.06	312.93	320.18	317.31	315.45	312.62	314.93	311.5	317.02	316.88	315.84	318.41	308.73	314.45	314	315.29	313.44	312.14	316.69	317.45	314.61	315.12	312.72	312.25	316.07	316.83	318.75	318.85	314.47	315.06	315.88	318.32	316.53	316	314.88	313.25	320.08	317.15	314.31	315.71	314.13
314.89	317.47	320.42	317.58	317.92	318.97	317.58	316.16	314.18	319.06	314.8	316.51	318.43	318.05	316.13	317.83	317.26	318.3	312.86	318.1	319.95	321.63	317	318	314.12	315.22	318.18	316.78	320.61	322.3	315.9	316.58	316.75	317.35	315.83	317.49	317.29	315.26	318.72	319.01	314.39	319.08	321.36	316.82	319.34	316.98	316	316.96	315.53	315.04
307.64	306.74	309	307.41	306.52	308.19	304.35	307.7	308.17	310.9	309.72	310.64	306.72	309.91	312.69	308.88	304.49	307.73	307.19	305.42	304.18	311.1	308.55	312.08	310.25	308.21	306.76	308.16	307.87	309.11	311.82	309.22	310.54	310.11	306.35	307.83	304.52	307.63	306.66	309.66	308.95	309.56	308.19	309.51	307.6	309.83	312.1	308.7	306.6	308.85
310.01	311.97	311.89	314.95	311.01	311.41	306.27	308.45	311.69	307.96	311.08	311.99	311.3	309.76	312.09	308.98	308.05	309.45	307.08	309.87	311.1	308.72	311.2	310.58	310.05	313.46	306.09	309.76	308.96	308.36	311.53	310.22	308.91	309.64	307.6	306.46	313.36	310.29	311.15	308.66	314.01	310.29	308.95	313.45	307.17	308.81	308.94	309.2	308.25	313.94
301.47	298.86	302.16	301.41	298.36	301.05	297.28	298.3	300.53	302.52	303.6	299.96	299.49	301.28	298.05	298.13	299.68	297.24	297.91	300.28	301.22	299.66	298.66	301.01	296.87	299.21	299.51	300.83	297.46	296.39	305.25	298.34	300.1	299.86	300.15	302.39	300.06	301.46	302.25	298.19	300.72	300	295.62	300.89	304.31	303.07	300.49	302.78	299.74	296.82
315.82	316.1	314.25	318.4	314.25	317.81	315.45	313.85	315.25	316.69	313.53	312.94	314.85	317.41	312.39	315.83	315.1	312.13	310.19	314.87	316.13	313.49	314.96	312.98	313.74	315.54	318.9	315.32	310.72	314.72	312.75	313.99	311.06	316.05	314.57	315.8	316.32	313.89	315.31	313.97	313.74	313.52	316.67	318.33	312.26	317.66	314.3	317.63	313.83	313.51
294.12	297.85	297.19	294.84	295.97	296.46	295.18	298.04	300.52	294.85	297.66	298.39	297.48	297.86	295.51	295.81	300.92	293.82	293.65	298.34	296.66	299.13	294.95	297.31	295.9	293.91	298.42	293.64	296.92	297.34	294.64	297.23	297.07	297.2	294.6	295.53	296.59	295.8	295.33	297.59	295.96	296.95	297.25	299.15	295.53	295.83	294.07	298.29	295.99	297.26
304.41	303.12	302.04	306.29	304.42	304.4	305.94	303.48	305.56	304.62	304.21	301.3	305.57	304.72	299.89	300.53	307	307.62	301.41	303.69	303.13	306.52	305.51	304.49	305.62	306.2	303.51	302.77	306.32	307.8	301.52	306.71	305.68	305.51	304.07	304.1	309.45	303.13	305.21	302.54	303.43	303.7	306.55	306.94	306.03	304.09	306.68	304.67	305.47	304.35
301.87	305.48	302.51	305.19	305.58	305.67	306.88	303.85	303.25	304.74	304.52	305.51	304.97	302.44	304.85	303.05	306.1	305.95	307.02	304.48	300.79	304.11	302.47	305.34	305.38	307.73	304.64	303.52	300.7	306.87	306.43	307.48	306.58	304.02	303.46	306.33	306.46	304.83	303.89	308.46	304.89	303.73	302.26	303.05	305.99	304.13	300.15	304.37	304.84	308.04
314.23	310.43	314.46	314.82	316.22	314.31	317.47	313.94	311.28	317.44	312.88	317.59	314.34	314.21	313.91	318.54	318.21	312.19	311.54	313.04	314.48	316.28	309.78	317.37	313.47	315.64	315.66	314.84	315.29	316.64	313.81	314.37	315.8	308.37	314.56	316.37	312.58	315.04	315.39	317.96	316.51	313.01	315.46	315.96	315.63	315.77	314.09	321.29	314.16	313.57
303.46	304.16	298.73	303.17	301.63	302.27	307.95	306.96	301.73	305.14	306.16	306.76	302.77	302.3	302.04	304.94	304.59	299.69	302.98	298.4	301.05	302.52	306.79	301.18	303.24	304.21	300.77	302.26	302.49	303.62	299.06	301.84	301.07	300.87	302.47	299.61	303.48	305.11	304.92	302.21	302.9	302.46	301.91	303.22	302.97	301.37	304.36	303.91	302.72	302.52
308.99	309.7	311.13	308.18	310.58	307.31	308.35	307.93	309.47	307.2	308.51	311.02	308	309.23	309.26	307.49	308.5	307.59	306.04	309.27	309.67	310.34	309.95	309.43	309.11	309.07	307.12	306.87	306.84	308.31	312.5	307.95	311.25	306.17	308.59	307.04	309.09	308.29	308.22	309.27	308.59	306.77	309.43	307.81	310.97	308.04	306.98	306.61	308.47	309.01
299.66	296.86	305.35	301.88	299.44	296.9	302.69	302.65	302.65	301.78	301.71	303.09	301.24	300.18	299.77	300.25	298.58	299.04	301.59	298.7	300.22	303.35	302.69	300.61	298.77	302.22	299.29	301.96	302.63	300.85	300.27	297.76	299.23	301.56	301.94	301.62	300.02	301.49	299.09	306.11	300.2	302.15	302.69	301.36	300.73	301.83	300.4	303.88	303.23	301.79
323.72	326.76	324.03	326.75	323.31	323.11	328.29	324.17	322.79	324.65	325.04	327.65	324.65	327.5	322.17	323.85	325.91	324.57	323.28	323.41	324.66	323.97	327.18	328.05	325.28	327.18	326.26	323.33	323.39	325.09	324.75	324.8	322.97	321.14	324.13	323.76	320.26	322.88	326.18	327.81	320.65	325.06	325	325.75	323.85	322.93	325.87	324.99	325.54	326.36
311.28	309.56	308.99	313.73	307.2	307.91	307.63	307.29	309.64	309.93	312.36	308.39	309.96	311.18	311.17	303.75	312.79	309.8	310.12	309.12	309.2	305.92	309.43	309.63	308.48	308.76	308.94	309.49	310.11	308.67	307.69	308.65	311.05	311.56	308.11	309.29	307.7	307.59	310.85	308.6	311.54	309.01	305.96	306.6	309.55	310.34	310.99	308.29	307.28	304.41
316.59	320.4	319.01	317.91	316.54	320.68	321.25	318.24	319.8	317.63	316.16	318.69	318.53	318.23	319.66	315.62	318.97	320.88	317.86	318.97	321.74	316.66	319.2	317.44	319.55	321.15	318.41	317.77	320.43	314.8	318.98	317.52	318.95	317.89	317.79	318.42	319.84	316.04	320.25	317.81	320.21	315.45	319.98	319.15	315.23	314.92	318.01	321.61	321.94	319.72
303.56	304.54	305.77	304.85	303.19	302.98	304.84	302.78	302.88	304.32	308.03	302.16	303.71	303.62	302.25	303.59	305.62	303.27	304.98	303.36	300.07	300.54	304.84	303.78	302.38	307.4	303.46	303.67	302.92	305.08	302.92	305.78	303.62	303.49	299.27	304.3	306.25	304.73	305.22	298.54	301.76	301.63	303.67	302.95	302.35	305.05	302.2	306.71	300.79	302.44
325.88	325.13	328.76	330.59	328.32	329.34	325.61	326.65	329.31	325.32	330.08	329.11	327.77	330.79	328.82	324.94	325.38	326.79	326.03	328.1	327.71	325.83	326.74	325.17	327.53	329.49	328.45	325.35	328.53	328.65	324.12	326.63	326.52	327.33	326.86	326.59	328.5	322.83	329.09	327.45	326.06	324.36	327.66	325.34	327.81	332.1	325.29	330.85	330.83	324.37
316.93	318.23	315.03	317.65	317.12	313.63	317.08	315.16	316.92	314.64	318.73	316.54	316.22	315.81	318.73	314.75	320.18	312.54	316	315.49	313.82	318.09	317.64	315.04	313.38	315.96	316.22	315.13	318.13	317.67	315.2	316.46	319.24	312.24	315.28	316.81	317.26	319.63	314.75	315.23	313.24	315.71	313.69	317.4	317.22	316.55	316.65	316.38	315.29	313.86
329.46	324.65	327.9	328.06	326.8	323.89	323.39	329.33	326.81	329.68	326.23	327.14	325.99	327.11	326.7	331.83	329.78	328.62	326.42	330.28	325.75	327.86	330.17	328.55	331.63	324.96	330.41	326.66	323.91	328.72	327.43	327.65	329.36	328.81	328.72	327.12	324.22	326.43	331.13	329.78	328.29	324.43	330.65	326.48	324.83	325.83	330.62	327.1	324.49	328.76
315.53	315.28	316.76	316.53	316.03	314.49	318.19	315.18	316.22	316.09	317.45	313.35	314.75	316.87	316.17	317.83	317.71	315.5	319.43	315.41	314.19	316.07	318.8	317.88	318.63	315.45	317.32	315.61	316.07	318.03	311.02	316.82	317.88	318.04	316.64	318.69	318.54	315.7	317.15	312.28	315.6	318.98	316.11	318.51	314.92	316.82	316.85	319.32	317.15	314.38
316.94	314.48	317.09	317.2	314.68	315.45	316.83	315.48	313.25	314.17	316.74	312.48	315.43	316.23	315.46	312.38	312.38	315.47	313.52	315.83	316.16	316.82	317.23	312.15	311.94	311.38	315.09	315.85	313.53	317.47	320.1	316.26	314.13	316.5	316.81	316.62	310.54	316.01	314.7	314.68	315.28	315.18	317.79	313.43	316.68	318.18	315.41	316.11	310.84	315.5
315.95	321.01	318.95	319.61	314.87	316.71	320.78	320.76	317.24	318.65	318.06	317.16	319.44	312.89	321.63	319.36	317.77	317.8	317.61	317.03	318.46	320.12	321.1	320.5	318.87	316.43	319.57	312.84	319.83	316.55	319.67	319.99	317.16	319.14	317.38	317.85	315.71	321.31	322.7	321.43	315.19	317.02	322.32	317.05	318.73	314.99	319.24	319.45	319.34	319.25
301.19	299.9	299.88	300.62	299.6	301.12	298.01	302.2	300.85	301.02	302.24	298.94	300.39	300.56	298.59	301.29	297.66	299.55	300.88	299.74	299.7	299.18	300.67	297.58	299.02	296.2	303.88	301.69	299.64	299.35	298.73	302.08	301.2	296.47	302.04	299.06	296.18	303.4	304.68	297.04	299.45	298.54	300.9	300.94	303.76	296.91	295.63	301.87	299.17	302.28
312.08	313.34	313.9	311.92	315.4	315.43	310.58	310.66	312.19	314.13	315.73	312.48	311.62	310.69	311.49	313.5	316.13	311.34	317.08	313.29	315.66	317.5	314.03	312.76	315.95	313.93	315.52	312.93	312.54	311.33	309.74	311.68	313.13	311.99	316.63	313.18	312.16	319.83	313.91	312.94	313.02	312.92	312	311.47	314.87	315.5	312.68	315.11	310.27	315.84
295.55	294.63	292.93	293.43	294.98	291.85	292.86	296.3	293.74	295.26	294.36	296.15	296.54	293.26	296.8	295.82	295.13	290.47	290.97	293.65	293.44	294.06	293.37	291.89	295.98	292.74	292.44	294.76	297	291.59	297.47	294.74	296.76	293.16	294.88	297.02	292.47	293.51	295.54	295.05	293.59	295.76	295.36	289.13	293.78	295.04	296.96	294.23	290.93	293.27
298.96	292.22	294.99	292.48	290.45	293.97	291.56	295.58	295.05	294.09	294.29	292.51	294.8	294.55	294.21	292.41	294.98	295.42	295.02	293.24	298.84	293.05	295.87	294.41	295.8	295.77	291.71	294.32	293.65	292.44	293.35	295.23	297.92	296.51	295.33	295.49	293.23	295.76	289.93	293.55	295.5	292.61	294.7	290.62	294.07	297.31	295.68	292.27	295.71	294.53
316.32	314.89	312.67	317.59	317.98	318.07	315.21	317.47	318.03	316.34	316.43	317.97	314.5	315.18	316.95	315.87	317.2	316.63	316.09	315.65	315.07	312.91	316.99	317.39	318.2	316.8	315.43	316.54	314.13	318.74	320.41	319.31	317.89	313.47	317.03	315.18	316.46	315.16	315.17	318.83	317.41	315.34	315.46	315.4	314.82	317.47	319.63	321.99	315.8	314.74
315.45	312.87	315.97	317.65	316.32	313.66	317.76	315.81	314.89	315.03	314.37	316.52	314.47	313.09	317.35	314.62	313.48	315.18	317.74	315.92	315.71	316.84	315.58	315.27	311.53	316	320.03	317.37	312.53	313.19	317.3	316.57	314.06	314.81	318.44	312.63	314.16	316.77	315.66	315.9	314.03	314.33	313.19	316.18	316.44	314.87	314.86	316.41	314.8	310.48
312.61	311.37	315.05	314.53	314.2	310.92	315.34	313.34	313.86	310.61	312.55	313.46	316.06	309.37	315.2	312.96	316.16	314.14	317.3	312.92	315.47	316.68	312.55	317.15	313.96	311.29	314.65	312.99	314.01	312.9	314.55	316.1	314.15	316.15	315.28	315.94	315.78	314.67	316.35	314.25	311.18	313.48	316.23	314.33	308.33	316.38	312.42	311.15	313.91	312.49
292.46	293.01	292.04	291.9	295.26	294.82	294.77	293.79	295.71	292.8	294.51	296.97	295.94	295.55	292.47	292.81	292.4	296.22	291.76	293.09	288.86	294.08	296.67	296.57	294.67	295.01	296.21	293.48	292.2	292.62	292.73	292.98	295.28	293.32	291.84	294.91	293.13	295.35	294.85	295.7	293.76	295.36	294.07	292.65	292.83	293.68	294.37	295.86	293.69	296.32
329.24	328.22	330.35	325.28	329.08	325.55	328.84	332.27	327.39	330.11	325	329.32	326.44	328.43	329.74	327.02	328.08	329.53	327.41	329.61	328.95	332.6	327.1	327.38	326.45	328.87	325.58	326.19	328.91	326.92	331.85	329.07	326.91	330.18	329.68	330.67	322.04	329.69	330.8	327.72	327.49	326.89	331.29	330.52	327	330.93	328.76	328.79	325.26	328.9
309.87	315.06	316.25	313.85	312.28	313.69	313.37	312.35	313.27	311.91	313.87	313.95	314.32	314.15	312.87	317.67	314.48	313.92	310.94	316.51	319.65	310.75	315.59	313.8	310.55	309.35	313.87	315.09	310.79	314.01	314.08	314.83	316.48	312.36	315.98	312.53	312.82	312.69	315.56	317.41	313.81	312	314.41	313.63	312.02	314.59	312.33	313.8	311.53	312.96
319.3	318.19	318.79	322.66	316.88	320.41	316.85	318.36	318.63	319.64	318.86	319.29	321.76	322.9	319.64	320.31	316.32	317.85	314.71	319.6	317.14	316.92	317.85	320.32	318.51	313.8	319.7	317.94	319.66	321.02	317.99	316.74	317.05	318.62	318.51	320.79	323.05	317.06	318.68	322.82	317.07	319.97	322.94	318.19	317.89	319.49	316.82	318.01	318.92	320.38
314.82	317.97	315.88	314.78	314.7	318.85	317.63	315.31	318.65	315.56	313.18	317.05	317.33	315.73	314.3	312.62	314.43	316.86	315.83	315.2	318.75	314.84	312.71	318.21	316.9	317.43	317.66	315.08	321.18	316.24	318.25	317.88	313.62	318.77	315.07	316.11	316.97	314.8	318.81	317.17	319.6	318.74	314.47	315.24	317.76	317.03	317.66	317.9	315.09	310.63
307.85	308.47	304.06	306.67	306.06	307.44	306.58	307.42	303.92	307.67	305.94	309.89	306.78	308.24	306.97	308.42	307.35	308.1	305.78	306.05	306.9	304.04	304.92	308.02	308.9	307.45	305.63	307.46	305.97	309.66	304.9	305.13	309.49	306.91	307.62	304.52	309.14	307.13	305.75	308.64	304.61	306.52	306.06	304.76	307.16	307.88	305.46	308.52	305.2	305.5
313.38	307.18	314.33	309.61	311.81	309.83	314.15	307.41	312.68	311.29	312.1	310.21	312.51	311.88	314.07	312.99	309.24	313.2	311.64	311.82	312.58	313.56	310.28	311.88	315.41	310.5	312.58	312.03	312.07	310.05	314.07	313.66	309.03	313.28	311.46	308.87	313	310.79	312.26	312.22	315.18	313.88	312.76	308.57	310.94	312.23	313.6	313.8	310.8	312.16
317.09	317.33	312.91	312.76	314.23	314.63	316.42	312.5	312.88	318.84	315.54	317.79	314.15	313.8	312.65	316.93	315.37	314.31	314.68	315.19	312.9	317.31	318.5	314.05	314.73	313.49	312.74	314.88	315.92	315.67	313.21	313.02	318.2	314.89	314.79	316.58	312.92	313.22	317.54	314.02	315.83	314.55	312.94	315.3	320	316.47	313.7	313.5	313.25	316.16
298.36	301.55	296.06	303.11	299.92	299.67	299.27	301.03	301.32	302.06	301.07	301.14	300.31	304.53	304.82	302.04	300.56	302.1	299.75	299.41	301.19	303	300.1	304.38	301.02	302.81	300.85	298.68	298.81	302.29	300.3	301.9	299.99	304.95	304.73	301.32	300.05	298.9	295.99	300.8	299.9	299.04	302.88	301.93	300.9	300.29	300.08	299.62	301.77	298.17
304.45	303.49	305.01	306.32	307.04	309.3	304.47	303.91	305.76	305.51	305.36	301.29	307.71	309	307.32	305.86	305.39	306.45	308.39	306.23	304.59	306.29	306.88	307.23	303.8	308.38	309.82	308.77	308.23	310.09	304.05	304.34	305.37	305.24	308.88	307.49	304.49	303.32	305.8	304.3	307.41	308.49	306.27	305.21	305.02	303.6	309.51	304.43	309.15	305.57
313.69	313.96	313.59	312.81	315.89	313.02	312.13	313.74	312.53	313.87	313.97	310.5	313.65	315.2	313.17	310.67	312.74	312.89	315.13	316.2	313.5	314.07	315.17	314.12	314.16	313.89	312.12	315.2	311.35	312.74	315.99	315.54	312.09	313.04	313.03	309.92	313.1	314.28	315.34	315.79	312.38	313.04	311.34	313.43	317.91	311.39	313.29	312.23	312.85	312.09
301.22	300.42	304.8	301.73	301.9	303.52	303.75	303.86	297.99	299.72	301.66	301.72	300.56	298.18	300.06	303.05	298.93	300.9	301.49	298.48	301.54	300.71	301.44	298.95	299.8	302.17	299.43	299.34	300.62	299.17	301.31	303.54	302.32	302.66	301.77	301.22	303.56	300.74	303.29	304.52	303.91	300.21	300.53	300.13	300.44	299.15	303.39	303.28	302.6	297.66
301.68	302.45	303.27	305.93	306.64	302.75	302.14	308.05	301	302.99	303.1	306.12	303.03	303.3	301.63	302.44	304.6	302.04	303.94	302.72	303.78	303.49	303.95	302.51	307.48	305.11	303.87	303.92	306.55	301.34	302.21	304.11	303.7	302.1	303.98	303.51	301.36	302.41	304.53	303.05	302.45	306.36	303.79	301.44	304.33	303.55	305.68	304.35	310.92	302.92
301.66	305.8	305.23	304.05	305.11	306.63	305.13	305.04	307.08	305.39	307.17	305.23	306.13	303.11	307.81	304.89	305.24	306.73	302.7	304.06	302.44	308.77	307.96	304.57	304.93	306.07	305.27	301.63	306.62	308.9	304.23	306.2	305.88	304.6	303.42	304.33	305.01	305.17	307.35	303.87	305.31	302.75	305.18	305.28	301.36	305.19	303.9	303.19	304.49	303.82
309.72	313.63	306.1	314.27	308.04	312.73	314.68	314	312.3	311.56	311.15	310.38	310	308.71	311.98	311.59	313.48	311.53	312.05	313.41	309.74	308.7	311.5	309.4	308.93	308.75	311.65	313.64	309.61	311.58	310.53	307.78	309.07	308.42	311.83	309.02	311.28	307.95	313.09	310	313.07	313.55	311.29	311.02	312.33	310.24	310.62	311.16	312.7	308.66
303.33	305.11	302.05	304.95	302.38	304.37	303.66	301.72	304.81	304.76	302.58	306.59	301.88	304.54	303.41	305.57	300.93	304.32	303.02	304.83	305.1	305.45	301.91	303.92	300.16	305.28	303.49	302.1	303.86	302.56	305.25	303.5	304.17	301.56	302.04	303.91	302.09	303.2	305.32	302.09	301.51	301.19	301.62	306.02	301.73	304.11	304.14	303.11	302.88	300.54
300.09	303.86	304.37	303.11	298.74	302.47	301.09	303.2	301.69	304.38	304.61	303.55	304.21	302.57	303.62	302.21	302.29	298.45	300.4	304.02	302.71	303.44	302.36	301.48	303.25	306.25	302.74	300.61	302.75	300.51	303.29	303.89	301.31	301.21	302.19	303.33	302.9	303.7	300.74	302.29	301.66	304.94	304.02	306.31	303.29	301.52	307.32	303.3	303.59	306.66
310.88	310.32	315.06	313.15	313.13	311.22	314.8	315.62	312.68	312.67	313.59	312.84	313.03	311.9	314.98	311.73	311.14	311.03	309.93	312.07	312.4	313.41	314.46	313.41	312.84	314.75	311.66	313.08	312.71	314.51	311.42	316.62	312.61	313.15	312.97	312.14	315.17	315.35	313.1	315.55	315.78	313.54	310.68	314.1	313.02	314.17	313.53	314.38	312.2	316.74
309.39	311.67	310.94	313.09	312.2	312.23	311.14	312.91	309.74	312.21	312.27	313.89	310.65	309.21	308.77	312.32	311.07	310.34	310.73	310.09	309.88	311.27	310.99	308.08	307.73	312.06	312.56	311.8	309.19	311.3	313.57	308.6	314.12	310.86	310.24	310.3	309.54	310.69	311.88	309.07	310.72	308.06	311.2	314.19	309.7	311.35	315.09	311.51	311.91	312.73
300.48	300.18	303.7	300.05	299.84	299.4	300.96	303.11	298.47	296.73	299.22	298.96	302.2	302.35	303.64	302.42	298.08	302.1	300.81	303.24	299.56	299.05	297.1	301.72	303.86	301.83	299.56	300.34	300.64	302.17	300	300.15	299.19	300.84	302.56	300.25	302.54	302.06	302.27	300.41	300.9	301.19	303.44	300.85	300.73	300.52	299.54	301.61	300.35	296.32
314.13	312.54	312.33	313.98	312.08	313.31	313.01	312.59	314.24	316.42	314.53	315.78	309.54	312.85	313.49	313.92	313.58	312.6	309.4	313.53	317.09	315.55	312.17	310.37	316.16	315.63	316.64	315.94	318.42	315.41	313.45	313.51	314.6	311.47	317.15	317.56	313.27	313.78	311.62	312.28	315.2	313.81	316.07	316.41	310.42	312.92	314.77	317.54	313.06	313.88
303.34	303.42	300.72	306.08	300.53	301.99	308.28	304.73	301.33	301.96	303.84	297.43	301.24	301.91	302.16	305.74	308.78	302.67	304.06	305.71	301.21	307.12	304.47	300.92	305.05	303.24	303.85	301.68	304.69	301.02	303.46	301.86	302.11	302.37	304.47	302.92	302.56	306.82	306.09	306.49	304.42	303.37	301.8	303.21	300.76	303.23	304	304.64	300.26	300.71
310.95	306.99	307.24	310.43	306.9	306.08	306.08	306	312.14	308.63	308.68	308.77	307.74	309.86	310.99	304.4	306.61	304.86	306.96	307.63	309.4	307.19	304.92	306.3	309.31	307.09	305.36	308.3	306.32	305.29	307.51	304.36	308.66	308.64	307.27	307.3	306.99	306.66	308.72	304.68	305.59	306.21	306.19	309.19	308.32	307.79	309.76	311.5	307.39	308.8
313.24	312.13	314.65	311.75	311.54	316.11	309.42	309.83	312.21	311.36	315.71	311.67	309.44	311.96	312.43	306.79	314.13	311.3	312.56	313.47	308.53	314.66	311.56	315.14	314.95	313.56	309.45	311.34	314.47	311.43	310.55	316.57	314.66	312.15	312.93	309.26	312.28	313.65	312.31	314.45	312.48	314.19	311.32	310.92	311.32	313.14	313.59	313.35	309.1	312.78
314.21	317.46	318.94	315.88	318.12	319.55	320.68	319.21	315.82	319.83	317.6	317.82	321.01	324.49	319	319	321.25	319.77	317.17	319.96	317.89	319.96	317.01	314.82	318.27	317.03	318.91	317.45	316.35	317.09	316.96	318.08	317.39	316.48	318.56	316.49	319.02	316.46	318.53	320.74	318.88	317.08	317.59	322.41	317.07	321.28	316.41	320.23	318.49	322.03
307.83	305.85	301.11	304.31	303.17	307.6	307.85	307.34	300.98	304.71	306.52	302.19	303.55	307.1	306.16	304.31	304.45	305.2	305.08	304.29	305.32	306.87	302.75	305.02	305.2	305.59	304.08	306.27	305.25	306.55	303.66	306.75	303.62	304.81	304.37	302.61	302.96	303.27	307.35	301.7	304.98	306.03	307.89	304.21	302.68	303.26	304.66	307.16	304.71	303.12
312.81	312.05	314.08	311.3	314.25	314.92	316.47	313.5	311.99	312.15	310.84	312.27	316.19	316.65	313.12	316.13	314.48	314.68	316.33	315.16	309.52	318.41	314.14	313.72	312.63	314.38	310.4	312.64	315.86	312.84	315.21	312.1	318.11	314.67	310.73	314.53	317.03	310.63	314.62	313.46	315	312.65	311.17	311.6	311.54	310.33	314.86	309.14	314.38	313.55
306.76	306.83	306.1	307.86	305.86	302.71	306.74	308.87	306.38	302.77	305.65	305.78	303.59	304.94	305.96	306.47	305.56	305.55	306.49	306.3	305.8	302.66	305.59	308.21	304.12	302.53	306.29	307.64	303.61	304.78	305.42	306.8	310.97	309.05	306.42	306.7	306.61	305.15	306.82	304.01	305.19	304.74	306.63	305.17	303.09	305.67	305.52	307.63	306.28	307.13
298.65	294.73	299.46	300.31	298.73	298.03	297.42	297.88	298.88	300.08	297.23	296.49	294.91	299.52	298.97	296.16	296.22	297.85	297.54	297.32	296.15	298.08	296.75	299.63	297.37	296.33	297.52	297.4	296.03	298.57	296.46	299.56	295.28	297.78	298.45	298.07	297.46	300.11	296.5	295.15	296.1	296.47	295.39	295.96	297.04	296.91	296.58	294.96	297.78	297.45
304.64	307.11	304.29	305.07	303.7	305.56	303.79	304.8	303.93	303.27	300.97	301.63	302.22	302.82	306.23	302.53	306.37	304.53	305.69	302.01	302.44	301.39	302.02	302.44	303.4	307.33	304.36	304.96	306.23	300.86	304.59	301.66	305.75	308.25	303.47	306.62	303.78	302.81	305.54	299.84	303.25	303.67	304.2	305.32	303.73	300.28	305.17	305.46	302.6	302.01
296.99	299.49	297.91	299.75	299.5	299.2	298.89	299.98	302.73	300.88	296.73	300.23	298.16	295.6	299.58	300.08	296.53	298.75	296.54	297.59	297.85	299.87	298.15	297.97	302.35	303.08	297.4	301.35	299.39	304.6	303.03	299.43	300.55	300.7	297.64	302.28	301.12	298.38	304.03	299.7	302.38	299.41	300.25	299.63	299.02	300.98	300.57	296.81	299.96	300.7
300.62	300.28	301.83	299.63	297.11	303.16	301.61	302.53	300.3	298.06	303.44	300.25	299.45	302.8	304.92	302.04	299.1	298.79	298.47	302.07	298.78	301.21	299.93	302.09	299.64	301.51	300.57	298.36	300.5	302.65	302.77	302.6	297.99	302.61	299.43	299.47	300.18	300.8	299.23	302.1	301.67	302.83	303.69	301.2	298.83	302.58	299.96	308.35	299.97	302.46
311.5	313.18	314.31	314.7	310.42	310.49	313.15	308.32	312.62	312.63	315.08	312.95	311.19	315.14	311.62	312.52	312.82	312.5	313.28	310.74	313.88	313.93	310.98	314.52	312.42	314.96	313.97	315.14	318.1	315.53	311.88	310.75	311.39	310.11	311.56	312.06	311.51	313.83	310.67	312.15	314.01	314.86	314.51	314.09	312.39	316.04	310.85	314.4	313.35	313.37
317.07	314.46	309.82	314.59	312.43	314.02	311.45	315.09	313.54	315.92	308.53	310.72	317.87	311.9	313.61	314.18	312.92	313.88	312.82	311.67	314.94	312.16	312.3	313.7	316.66	315.9	312.41	313.52	313.79	313.23	314.17	310.2	312.67	310.03	314.2	312.71	317.22	315.67	312.78	314.99	311.96	309.66	314.43	315.03	313.09	313.93	313.03	311.97	311.3	313.45
324.41	322.98	323.32	321.54	325.23	324	323.43	322.53	323.67	324.93	329.81	322.86	322.86	323.47	325.48	322.48	323.94	324.93	324.33	327.02	324.04	323.63	327.57	323.78	327.31	324.68	324.11	324.77	324.57	325.52	325.42	326.31	325.01	325.35	326.58	326.03	323.19	325.86	321.98	322.91	324.39	325.16	323.44	326.74	324.47	326.74	323.57	324.78	324.78	325.35
298.71	291.05	294.2	297.12	293.2	293.36	295.19	294.55	294.85	293.23	295.78	291.19	291.8	295.99	289.02	295.08	293.11	296.27	291.49	292.92	293.34	296.05	293.48	292.16	296.04	292.57	293.45	292.38	294.16	291.68	291.26	293.6	294.06	292.51	293.25	296.13	292.24	292.65	295.53	294.58	291.56	295.82	294.2	296.66	297.77	291.66	292.62	295.49	294.6	288.5
314.94	316.16	312.95	315.32	314.16	314.66	319.02	316.48	315.35	315.27	316.55	315.14	314.38	315.31	316.68	315.84	320.32	314.46	313.49	315.94	317.04	315.8	318.5	314.61	315.33	315.44	314.92	317.34	310.84	317.21	315.67	317.95	317.51	312.24	318.1	319.29	315.35	316.26	316.47	313.46	315.7	313.41	316.33	314.73	314.74	316.24	315.56	315.2	316.39	313.26
300.74	301.35	305.66	304.86	306.48	301.87	300.81	302.33	305.12	304.09	301.71	306.56	303.62	300.3	303.08	305.37	304.07	304.11	306.64	305.21	303.7	308.72	306.72	301.38	304.98	302.6	302.4	304.62	305.01	302.86	301.3	305.02	303.83	302.11	304.99	304.59	301.43	302.89	303.61	304.24	306.61	300.21	305.49	304.13	304.75	302.8	307.75	301.66	302.78	303.99
316.2	317.95	315.95	320.39	317.82	319.75	320.14	318.39	321.69	316.76	316.83	318.06	319.93	318.43	321.41	321.11	315.85	318.15	319.18	318.07	319.59	320.55	317.54	315.51	316.38	318.07	316.12	314.33	318.51	318.16	316.21	318.69	317.93	314.76	320.64	320.56	322.71	313.41	315.15	318.33	319.33	319.06	316.62	316.4	317.57	317.4	320.53	315.5	318.73	314.95
299.95	300.64	298.7	302.93	302.05	299.02	295.84	297.44	301.78	300.7	300.81	297.13	302.32	300.95	297.3	303.8	298.36	300.56	294.96	299.2	298.25	297.58	299.47	299.76	297.89	296.97	298.57	298.87	299.93	298.58	303.37	300.3	298.99	298.04	302.14	299.01	298.8	299.48	302.32	299.29	297.53	298.29	300.66	299.33	299.15	301.06	298.79	298.95	301.05	296.19
305.36	304.07	301.89	300.54	300.84	300.54	299.68	300.23	303.24	302.54	302.71	303.39	301.23	298.44	303.63	303.75	304.15	300.97	300.81	302.9	304.13	306.02	302.58	305.86	301.54	301.76	301.46	301.82	304.15	304.09	305.51	300.86	304.29	300.43	303.52	303.73	306.32	306.75	301.88	300.49	302.09	301	301.28	301.26	302.51	300.51	303.3	301.39	302.81	302.05
328.47	327.69	328.29	324.14	329.85	324.45	327.82	330.16	326.73	329.83	329.03	324.65	331.72	328.38	326.82	325.88	323.93	330.09	325.19	326.64	329.45	327.19	325.54	327.9	328.83	330.73	332	323.18	327.03	326.34	324.67	328.95	326.32	330.69	327.71	328.66	330.69	328.3	324.62	325.4	333.75	329.54	324.18	329.4	329.81	331.43	324.59	331.85	326.94	329.47
314.06	314.78	312.98	315.12	314.17	314.96	314.67	318.38	315.3	313.05	316.58	316.21	313.97	313.06	310.32	318.97	314.16	312.26	312.39	312.28	313.02	313.01	316.84	312.91	314.34	313.29	311.98	313.25	315.04	315.64	312.78	312.8	315.41	317.42	314.07	309.55	312.69	311.81	315.91	315.39	315.86	316.63	313.07	313.47	311.44	316.95	316.91	314.38	313.74	310.73
297.45	293.32	296.6	298.03	294.84	297.46	301.23	295.06	300.18	297.5	297.63	297.46	296.93	297.57	299.77	296.81	295.88	299.06	297.01	299.9	298.54	296.51	296.25	296.97	296.25	296.19	298.5	298.22	295.91	296.55	295.1	293.37	296.84	294.93	298.92	294.25	297.23	295.71	297.09	293.33	294.16	293.83	298.1	294.17	296.69	299.92	297.17	298.82	296.97	296.2
313.09	319.03	315.43	315.88	314.36	314.76	317.82	313.13	315.99	314.47	315.76	312.92	314.04	315.95	312.86	316.91	315.7	312.5	317.24	315.52	311.69	315.7	315.72	313.61	316.09	314.01	312.17	317.46	315	316.32	315.49	314.17	313.3	315.57	313.44	312.86	316.49	316.12	315.71	312.1	315.59	312.92	311.94	317.38	312.31	315.66	312.72	318.7	313.25	314.21
316.21	315.35	313.76	318.25	318.02	319.43	317.15	320.33	318.47	317.97	318.69	314.47	314.17	319.19	320.59	319.28	317.43	317.75	317.3	319.59	318.3	317.46	317.39	317.42	319.73	318.48	317.04	315.6	320.08	318.96	317.3	315.79	318.15	319.02	318.87	320.53	316.95	321.7	316.43	317.44	318.83	318.99	319.51	315	315.22	318.96	317.3	318.93	317.33	318.39
307.97	304.84	306.66	307.91	304	307.34	306.57	308.22	303.75	305.63	305.14	305.42	307.77	305.89	307.05	305.43	304.55	308.51	307.14	306.22	305.38	304.3	306.68	305.12	305.87	305.82	310.77	306.75	302.83	310.88	304.18	308.09	309.51	304.93	307.36	305.84	306.52	303.35	304.95	308.15	308.38	306.07	304.17	305.04	305.64	310.55	307.7	303.66	308.12	304.73
302.63	305.29	304.25	301.51	302.79	306.77	304.75	303.51	302.7	303.88	301.86	304.34	300.78	301.94	307.58	311.74	304.92	307.61	305.92	301.83	304.51	304.39	303.65	301.86	302.55	302.18	305.14	303.58	303.56	307.35	305.52	304.22	304.95	305.37	307.81	307.03	307.21	302.96	303.14	305.84	302.17	301.92	301.56	302.35	304.69	302.86	305.88	306.07	303.78	303.53
304.85	301.88	298.98	299.09	301.69	301.48	301.64	301.67	299	301.51	302.2	299.22	302.54	300.96	301.38	301.39	301.55	300.65	301.59	299.23	300.45	303.33	303.44	299.33	304.29	303.29	299.97	304.13	301	301.86	300.47	301.75	301.77	305.22	298.3	298.97	295.78	299.55	302.44	300.67	301.36	299.11	299.42	303.57	297.57	298.96	300.2	301.15	300.25	300.56
303.99	298.59	301.52	304.56	305.89	303.49	304.34	304.43	304.77	303.88	302.54	304.49	302.26	301.49	302.62	303.54	305.26	304.58	298.45	306.42	302.31	306.96	304.23	301.81	300.1	306.73	300.63	303.55	304.27	300.92	304.71	300.98	303.68	300.43	304.83	303.84	303.28	303.77	304.97	303.65	300.4	305.33	304.62	304.07	301.14	305.5	306.3	303.88	302.97	306.92
311.1	309.26	310.04	311.05	308.49	310.51	310.52	309.47	312.93	310.81	306.71	308.82	312.28	310.62	308.26	311.67	305.78	313.37	307.16	311.73	307.28	308.5	311.92	314.15	313.06	312.7	313.17	308.92	312.53	309.8	312.91	312.18	309.68	312.36	309.26	310.69	308.66	311.32	309.61	311.85	311.64	310.87	308.78	310.61	312.41	313.05	307.07	309.74	308.46	312
314.96	314.05	312.89	313.7	314.26	315.3	316.72	313.04	313.05	312.95	312.34	317.39	310.38	312.35	312.83	310.34	313.9	313.89	315.36	315.94	313.08	315.66	312.31	315.97	310.79	312.37	313.45	313.99	316.44	310.88	315.6	313.31	314.53	316.72	310.78	316.03	310.45	315.11	311	315.45	316.89	313.5	309.27	313.89	314.95	316.19	316.8	313.78	315.01	317.48
291.95	293.62	298.02	295.62	296.88	293.17	293.38	298.76	293.98	297.73	293.15	293.82	291.06	293.23	296.49	293.43	292.83	294.35	295.44	296.89	296.21	294.27	297.03	298.61	296.41	289.2	294.1	296.94	294.54	297.27	294.3	294.55	297.53	293.39	298.44	294.29	295.09	290.74	296.35	293.69	294.24	300.5	296.68	292.93	297.32	294.35	295.9	295.73	295.04	295.81
307.66	309.78	310.1	307.52	308.37	310.42	309.92	312.66	313.15	311.93	309.55	310.76	308.88	306.68	309.21	310.04	308.24	311.04	309.34	310.9	312.58	307.94	309.79	309.27	308.37	312.66	310.6	312.79	312.13	308.89	309.92	311.32	308.65	308.57	309.43	310.07	309.49	309.27	312.22	309.88	310.27	312.52	312.13	307.9	310.05	309.26	308.42	307.69	311.15	311.62
314.63	316.96	314.9	316.31	315.66	310.11	314.14	313.83	313.17	314.44	313.7	315.26	312.49	313.99	313.69	312.14	312.35	315.27	312.82	313.51	312.28	311.43	314.19	317.22	316.47	315.06	313.53	313.18	315.19	311.73	315.49	318.21	313.58	317.28	314.2	312.73	312.32	312.89	311.9	312.73	313.51	312.48	315.76	313.08	316.35	313.47	313.19	312	313.03	314.11
305.73	306.09	305.08	306.16	306.8	307.86	305.27	305.63	306.63	304.18	308.71	307.16	309.07	307.19	306.49	309.03	308.09	304.18	308.59	304.62	304.55	310.45	309.85	305.3	309.35	305.44	304.53	305.73	307.05	305.58	306.52	306.38	307.71	307.28	303.9	308.98	308.65	307.19	306.71	307.05	309.35	308.35	301.85	302.91	309.96	303.78	306.59	305.09	305.59	305.36
312.35	316.44	311.58	311.88	314.7	312.34	314.18	310.95	315.95	314.91	312.04	313.35	313.16	311.37	308.5	310.87	316.34	311.95	315.03	309.64	312.51	315.18	311.75	314.17	316.01	313.52	307.64	311.2	313.93	313.65	312.16	313.73	312.84	318.91	314.07	316.16	311.34	312.85	315.16	311.96	314.42	315.16	309.57	312.61	310.98	312.05	312.95	314.05	312.5	309.81
294.73	296.71	294.95	295.51	298.49	293.5	298.48	295.02	294.32	293.16	299.67	294.88	299.01	297.61	296.21	294.03	296.32	297.29	293.86	295.95	294.78	298.89	298.75	297.98	293.43	297.54	295.98	298.01	297.98	298.84	296.65	297.27	297.47	296.73	297.59	296.71	295.48	299.37	297.63	297.28	297.56	296.85	299.73	295.69	295.45	296.43	297.57	294.99	298.02	293.78
313.99	308.47	309.09	316.58	314.1	313.02	312.28	316.33	309.35	312.18	313.31	312.51	313.72	313.78	315.61	314.28	313.54	313.74	316.1	312.02	312.73	314.63	311.17	315.33	314.4	311.54	315.4	308.76	311.97	314.77	310.42	315.79	307.64	313.02	316.88	313.32	311.74	312.62	314.53	312.6	314.8	314.22	311.93	312.24	309.51	315.88	318.49	310.91	312.16	311.63
324.96	326.99	329.94	328.2	326.45	331.42	327.05	328.65	325.11	329.93	325.47	324.7	323.09	327.83	328.72	327.81	324.51	323.65	329.41	325.47	328.74	328.46	326.63	328.15	330.22	329.33	328.02	331.03	329.41	329.21	328.13	329.22	329.14	329.5	327.18	323.19	328.79	330.08	329.43	327.45	328.08	325	327.19	326.8	327.07	329.96	329.12	325.03	327.19	329.97
300.91	299.47	301.9	303.4	302.04	307.05	296.19	300.92	302.26	299.83	302.44	300.83	301.27	300.03	300.25	304.4	304.15	301.85	303.3	301.55	299.84	299.7	300.3	301.15	302.48	299.65	303.6	301.82	303.24	302.04	299.59	302.09	301.58	302.1	301.51	299.15	299.89	301.37	301.87	303.97	300.66	300.66	303.31	302.49	302.32	302.31	301.51	301.74	299.2	301.41
319.38	315.47	317.63	318.75	318.01	317.08	317.88	319.23	317.45	318.58	320.28	316.24	317.06	314.05	318.23	319.19	316.47	318.9	317.95	318.84	319.15	315.07	315	319.61	316.64	318.05	318.56	318.22	313.86	315.66	318.87	315.72	318.03	315.87	315.45	317.65	318.25	316.49	318.23	317.77	315.14	315.53	316.91	317.58	314.35	316.61	318.24	316.79	320.04	317.19
317.9	313.7	316.37	313.91	317.42	317.45	316.47	314.23	314.08	318	316.56	315.44	315.82	317.29	317.43	316.5	318.2	316.62	317.15	316.1	313.41	314.91	316.85	315.26	314.79	316.55	317.98	314.44	317.81	313.87	315.83	317.4	313.47	316.09	320.05	314.94	312.54	315.14	316.67	316.04	313.31	317.61	314.35	311.9	319.61	314.4	315.37	317.77	317.14	318.67
319.77	319.95	316.65	316.64	318.22	319.03	321.27	319.3	316.38	315.2	321.22	317.29	317.75	317.78	318.73	318.78	319.15	318.01	318.15	320.9	317.52	318.82	320.96	317.64	321.34	316.75	317.57	316.74	318.11	319	320.1	318.04	317.19	317.91	320.67	317.02	320.36	317.88	321.48	318.58	321.22	319.68	319.55	319.21	317.9	323.23	319.02	320.07	315.85	317.69
302.74	302.73	299.99	305.05	298.43	299.73	301.38	301.88	301.97	304.36	304.86	302.63	303.57	301.08	303.89	302.45	301.19	304.3	306.64	301.62	300.89	300.67	299.59	303.56	301.99	301.23	302.49	303.74	302.44	302.18	302.14	300.77	302.82	303.57	301.51	302	300.27	301.19	304.82	300.04	302.43	298.53	303.96	302.22	301.7	300.62	300.8	304.36	302.48	306.3
314.16	315.31	313.08	314.66	317.65	314.74	318.18	314.63	317.46	314.72	315.93	315.31	313.36	318.29	314.37	314.41	315.43	313.7	314.01	313.94	318.94	310.75	313.97	314.29	314.46	315.77	314.18	317.39	314.98	313.7	313.75	316.19	314.27	317.25	316.45	316.83	311.9	315.7	318.9	317.35	317.38	318.13	315.42	317.39	313.42	317.28	313.48	314.61	314.4	314.89
305.63	302.6	305.01	302.98	305.04	300.96	304.7	301.33	302.99	299.65	304.17	304.03	300.24	300.97	298.56	305.29	305.83	303.82	301.89	302.04	303.5	303.28	302.29	300.85	301.69	300.29	304.79	304.46	301.94	302.77	303.35	304.52	306.03	304.93	305.58	304.28	300.72	301.61	300.93	302.55	304.66	302.71	304.03	302.08	302.93	303.13	304.77	301.83	303.85	300.33
306.84	310.18	306.3	307.63	302	306.79	304.98	306.23	305.44	306.19	306.24	305.18	307.31	308.62	303.42	306.82	306.91	304.4	305.04	305.81	305.18	305.83	307.11	306.86	308.55	309.21	309.17	307.83	307.56	306.55	309.81	304.23	305.77	304.32	305.14	308.28	303.13	302.68	304.35	307.02	307.62	304.18	303.71	306.97	306.37	308.2	308.32	304.6	306.42	302.56
313.76	314.59	312.72	313.03	311.37	315.3	314.64	312.87	313.53	317.26	314.34	315.16	315.69	312.94	310.13	310.79	310.74	313.75	310.71	310.77	310.19	312.76	313.14	312.01	312.12	313.23	313.66	313.35	311.37	316.51	313.33	312.87	313.38	309.7	312.5	311.42	311.62	313.42	314.3	310.46	313.55	312.6	311.38	310.4	312.08	309.74	313.27	311.38	312.44	312.14
328.93	329.72	327.75	328.14	328.61	330.75	326.84	331.36	327.85	327.88	328.37	330.95	328.56	327.46	329.61	327.13	326.27	327.84	329.22	328.94	329.18	328.27	329.21	330.44	326.27	326.74	328.83	328.4	326.85	328.83	329.3	327.69	330.24	328.53	328.52	330	329.1	328.15	330.66	329.12	329.41	329.16	328.83	324.79	331.03	328.69	328.35	328.3	328.14	324.22
316.31	311.1	311.55	311.03	315.26	313.85	314.08	313.01	315.11	311.98	313.12	313.77	309.43	311.33	314.52	312.25	312.59	313.37	312.58	313.2	312.75	313.36	315.66	312.88	315.03	310.82	309.42	312.68	315.15	309.02	311.52	313.11	313.4	309.08	310.81	311.24	314.97	308.52	312.92	313.96	309	314.61	312.6	311.1	312.99	313.35	311.63	313.81	312.48	312.6
317.27	319.57	318.54	313.96	317.52	316.76	318.08	316.57	318.19	317	314.91	318.8	317.24	313.76	317.98	316.24	316.81	319.98	318.06	318.13	316.72	318.77	316.96	319.38	315.92	316.84	316.29	312.9	315.4	316.65	319.16	317.95	317.69	316.15	317.74	315.19	316.78	317.52	317.6	315.92	314.08	317.39	318.3	318.77	321.35	318.93	316.27	318.68	315.99	315.05
307.67	314.49	308.92	309.03	311.13	307.22	311.54	310.34	314.88	311.85	311.67	311.26	307.8	312.81	308.96	311.14	309.55	307.95	308.77	311.53	310.61	309.26	310.66	310.21	312	311.76	310.92	313.09	309.47	311.46	311.67	310.97	312.55	310.53	311.47	311.28	313.64	309.05	310.62	309.06	308.67	310.69	312.35	310.75	311.91	309.54	308.71	312.07	307.74	312.57
300.98	297.56	296.08	296.87	294.56	299.04	300.41	296.34	296.02	297.44	298.27	296.39	296.1	299.74	295.36	296.84	296.55	296.99	295.51	300.88	295.27	296.76	300.2	294.48	296.38	294.31	301.44	298.3	295.63	297.03	297.39	298.16	293.87	298.51	296.38	298.13	298.6	293.92	296.14	297.08	299.38	297.32	299.15	299.32	298.19	294.63	297.06	297.13	299.31	297.17
310.63	316.74	315.81	314.06	315.23	309.77	311.02	310.33	310.65	318.06	313.53	311.64	315.55	313.71	311.72	311.09	316.23	312.22	313.89	315.96	312.54	310.96	318.43	313.11	314.08	313.86	310.88	311.88	315.11	317.6	313.74	313.59	313.45	313.07	313.61	311	312.4	312	312.97	310.98	310.99	313.04	311.97	314.37	315.24	312.15	313.78	315.07	312.83	315.87
313.58	308.88	310.37	309.99	309.9	309.65	309.55	308.99	311.98	310.33	312.34	311.58	310.36	310.53	310.13	313.52	308.92	309.63	310.69	312.35	309.13	309.47	313.3	311.68	312.17	306.48	308.08	309.34	313.52	311.01	312.18	310.65	311.84	309.22	311.52	309.91	309.2	309.13	309.6	312.88	309.61	313	307.94	307.57	312.32	315.51	313.49	310.64	312.74	310.49
300.12	297.46	298.79	295.94	298.91	292.98	299.57	299.45	293.96	297.68	300.36	296.3	297.67	293.56	298.21	295.96	295.01	300.15	297.78	296.41	296.55	296.96	296.64	295.08	300.25	296.51	297.02	296.16	297.11	293.27	297.12	298.49	300.68	295.94	297.59	299.06	298.17	300.21	297.29	299.32	298.06	299.69	295.92	297.9	296.84	294.83	295.58	295.33	298.24	299.11
304.37	301.53	300.3	298.7	306.14	302.93	304.06	301.7	305.83	301.78	304.03	304.79	301.73	304.06	299.14	301.99	307.75	301.66	305.04	304.99	299.72	301.4	299.56	302.25	303.04	305	300.65	302.68	302.48	298.71	303.47	302.13	304.89	303.84	301.45	302.81	303.22	302.13	300.26	303.95	305.67	299.17	305.37	300.66	302.43	302.86	304.91	302.97	301.88	301.5
309.16	307.12	309.53	310.2	307.87	306.68	306.83	308.65	309.05	309.91	308.17	304.66	315.06	306.14	306.16	307.87	309.89	306.24	307.11	307.01	310.95	310.09	305.72	308.79	314.69	306.66	312.63	308.86	307.54	307.28	306.92	310.55	308.03	306.56	308.58	310.29	312.2	312.82	306.31	312.57	307.8	307.68	307.4	309.42	309.66	306.84	309.15	309.33	307.47	310.57
313.71	309.73	308.89	311.39	309.96	312.85	312.75	312.74	315.83	308.7	315.23	308.13	314.54	312.81	314.38	312.61	312.56	311.87	313.08	313.97	311.8	314.81	313.62	312.55	316.36	313.27	310.39	312.81	313.1	310.85	312.41	313.15	312.65	311.49	314.62	313.32	311.98	315.53	317.82	315.16	311.88	312.64	312.62	315.58	312.83	311.15	313.85	315.24	312.13	313.13
316.8	320.3	317.43	319.7	320.73	317.6	316.67	319.63	320.8	315.94	318.88	320.25	319.3	322.17	319.05	321.17	316.45	319.86	317.86	320.28	317.54	321.8	317.94	317.79	323.28	318.46	316.94	321.55	324.29	321.28	321.22	322.3	318.64	316.85	321.93	318.95	319.6	318.21	319.97	321.25	319.8	320.83	322.54	319.06	319.62	316.31	317.12	320.21	320.73	317.92
313.34	306.08	309.58	314.98	310.39	307.2	309.77	312.3	312.07	307.44	304.55	309	308.09	309.32	310.35	306.61	309.95	310.64	309.66	309.25	311.67	310.75	309.09	309.98	309.46	310.91	310.53	309.82	310.79	307.43	306.78	310.72	309.27	307.21	307.98	310.55	308.73	312.41	311.95	311.82	311.79	311.3	312.27	308.66	310.31	308.25	310.17	312.09	309.17	311.91
329.88	327.13	330.98	329.91	324.71	327.48	325.82	329.72	327.89	326.7	326.25	325.09	325.72	331.09	326.42	325.78	329.32	333.03	328.07	328.65	330.89	331.88	327.07	329.1	328.74	329.1	326.1	326.87	326.27	326.73	326.55	326.88	326.88	324.55	327.54	329.06	327.64	325.95	329.61	323.97	328.21	332.33	326.06	328.09	326.29	329.44	326.94	326.73	325.66	327.92
315.83	315.66	313.75	311.51	313.76	315.97	316.99	316.58	313.87	313.92	311.46	315.64	309.94	316.01	315.43	314.08	316.59	315.18	314.46	314.84	314.2	315.98	314.64	313.34	314.29	316.13	313.56	320.57	316.85	317.4	313.04	314.39	316.97	315.82	314.33	313.22	316.73	319.45	317.63	316.06	314.61	315.29	312	314.6	312.06	315.66	320.03	317.07	316.47	318.26
304.03	305.09	300.67	304.46	301.4	304.19	305.12	301.2	303.44	300.16	299.36	302.48	302.66	304.45	300.98	302.59	306.32	300.45	306.37	302.19	303.1	302.92	305.53	302.88	307.63	303.78	298.51	306.22	301.92	304.57	305.38	302.9	303.21	305.79	306.08	301.78	306.09	301.16	305.08	304.03	306.97	304.18	302.74	300.53	303	304.51	302.81	303.57	304.42	303.82
314.56	312.7	312.82	315.66	312.59	314.39	314.34	316.67	312.99	314.15	314.7	313.7	315.71	313.12	311.99	313.02	314.81	314.85	313.64	314.64	312.65	313.37	315.82	314.76	311.7	313.28	314.21	315.65	311.7	312.34	312.18	317.67	315.5	311.32	312.34	316.64	314.32	311.98	314.56	315.13	315.73	319.79	312.94	315.09	317.57	314.56	312.35	314.67	316.58	314.13
306.91	307.2	306.62	305.55	302.98	303.24	304.67	303.8	308.61	305.89	305.42	303.48	307.98	306.43	305.71	307.43	306.47	303.78	306.04	305.19	303.12	306.49	307.09	304.57	304.42	303.37	305.23	305.61	303.69	305.64	306.02	302.23	305.49	303.47	304.98	304.48	305.78	304.6	305.99	306.33	310.18	305.62	303.2	304.85	304.13	307.76	304.74	306.63	307.64	306.09
315.43	319.84	320.54	315.68	318.65	319.64	317.56	318.46	319.38	319.64	317.63	318.44	320.38	320.01	322.04	320.81	321.08	319.14	317.97	318.48	318.08	319.32	318.67	320.7	318.08	319.79	319.35	321.07	320.76	324.64	320.19	319.71	317.29	318.96	318.52	318.79	316.89	318.85	319.67	318.91	316.64	320.3	320.36	311.98	317.98	321.53	319.17	318.31	316.09	321.05
307.15	304.76	303.78	302.98	305.29	304.89	305.32	306.6	302.87	303.9	304.92	304.06	303.03	302.46	301.68	305.08	304.78	304.86	305.47	303.87	306.61	302.64	305.45	308.62	302.01	299.78	302.24	302.99	304.24	304.41	304.01	299.95	303.58	302.87	299.35	303.24	306.35	299.86	305.37	304.67	302.32	304.13	305.86	303.45	300.72	303.78	304.22	302.74	305.09	304.23
302.67	301.92	300.98	304.22	302.46	299.31	302.49	306.03	302.4	303.56	304.54	305.27	305.24	301.21	303.1	299.28	305.34	302.77	301.57	300.88	301.85	298.39	303.81	302.08	305.95	302.69	304.65	301.98	304.08	301.99	301.6	299.6	304.29	305.48	303.29	304.1	302.89	304.67	304.18	304.08	302.09	302.25	305.41	304.8	304.2	300.48	305.48	305.36	302.03	302.62
302.07	304.94	307.97	303.36	305.11	301.13	306.86	304.67	306.66	304.21	306.77	303.21	305.34	304.71	306.66	304.95	307.14	303.52	306.2	303.72	306	303.51	304.79	304.2	305.43	309.14	306.56	305.86	304	303.88	308.38	305.97	305.73	303.59	307.69	302.71	303.92	305.38	303.07	304.88	306	305.87	305.02	304.06	305.23	305.91	304.56	306.85	303.58	305.57
300.73	300.02	300.52	299.45	298.21	299.11	299.57	300.99	298.64	300.45	298.36	299.68	299.85	298.06	298.52	300.03	300.09	301.6	298.86	300.3	302.04	304.97	299.41	301.76	300.65	299.93	297.18	300.84	301.65	296.97	299.35	299.62	297.87	300.66	298.85	300.62	299.21	299.19	302.41	300.16	297.5	297.15	301.27	300.78	298.91	299.96	302.88	300.19	295.98	299.05
318.88	314.99	318.36	319.43	320.3	315.52	314.76	318.08	317.07	317.42	324.3	320.64	319.23	317.25	321.55	318.77	321.39	317.62	317.81	319.76	317.24	314.48	318.61	318.35	322.61	317.39	319.08	317.78	319.84	319.46	317.22	317.77	318.84	322.21	322.36	320.66	320.3	318.95	319.91	318.55	316.77	318.04	318.49	320.56	318.32	320.09	317.92	320.55	319.98	317.78
304.51	306.8	305.35	305.37	304.98	305.14	308.23	305.24	305.44	309.3	306.8	307.34	301.65	310.02	305.07	306.63	304.58	309.92	306.24	306.98	309.51	303.39	305.07	306.08	305.61	307.93	304.84	306.41	305.11	303.21	304.31	303.67	307.77	307.49	309.57	306.45	306.09	306.1	302.92	305.1	308.99	303.68	306.19	306.03	306.98	306.2	303.83	309.22	307.48	306.15
318.01	315.46	316.75	317.11	317.35	317.81	316.64	315.85	314.54	317.55	315.5	317.28	318.13	314.91	313.85	319.37	314.63	317.17	314.91	320.18	317.13	316.05	318.29	318.02	315.64	318.9	315.18	313.43	313.85	320.57	315.41	316.59	319.65	318.81	315.78	316.96	320.89	319.36	315.32	315.48	316.43	314.25	316.85	317.77	312.62	317.44	319.2	318.54	317.69	318.75
315.56	317.06	316.39	313.81	316.41	318.29	317.12	314.17	317.23	315.94	318.62	316.09	321.46	318.01	313.49	319.95	316.12	315.44	317.93	316.52	319.09	315.61	319.57	318.09	315.44	316.19	317.55	313.7	317.57	317.2	317.06	317.84	315.15	319.51	315.53	313.96	319.77	315.62	318.51	318.5	316.54	317.55	317.85	317.4	321.47	315.67	317.56	316.75	319.45	316.57
315.05	313.07	314	312.88	313.4	315.94	313.13	313.44	312.68	311.11	314.51	312.78	315.99	314.26	312.87	311.84	313.94	313.83	308.78	318.6	311.96	311.76	312.41	312.18	313.69	311.78	313.11	315.96	312.46	312.75	312.41	312.3	312.25	313	315.86	315.63	315.49	313.27	317.43	314.95	313.71	313.87	311.84	314.57	312.16	310.75	314.74	313.26	312.98	313.39
315.31	314.61	315.32	317.5	315.42	313.87	317.75	317.38	316.84	316.53	316.04	315.89	310.84	313.95	312.91	317.7	316.22	315.31	315.91	316	313.89	311.26	319.27	315.97	316.24	317.82	318	313.64	319.84	319.41	315.67	312.91	313.94	313.48	320.63	318.01	317.55	313.65	315.92	316.1	318.65	316.27	314.27	312.68	310.85	314.83	311.15	315.4	314.69	314.02
294.88	302.77	296.19	300.6	299.21	301.58	296.57	303.1	301.26	298.66	297.4	298.65	299.26	304.56	302.32	299.73	299.34	298.7	301.17	298.36	301.68	300.39	302.93	298.63	300.29	299.57	301.07	300.76	299.65	296.53	299.89	298.3	300.42	298.99	301.27	296.47	299.29	299.38	298.81	296.61	299.09	296.3	300.96	300.2	298.69	298.95	298.91	297.64	298.91	301.09
311.98	310.51	314.95	311.4	312.95	312.32	309.63	314.87	313.59	312.59	313.85	315.08	313.25	312.95	311.7	313.22	313.92	315.24	313.79	314.06	314.25	312.89	310.17	314.46	316.4	311.58	315.87	312.6	311.96	311.77	312.9	314.74	312.82	313.85	313.42	314.23	313.15	314.39	314.61	315.11	312.07	311.34	310.93	311.67	311.42	313.4	313.17	314.7	313.4	314.5
311.26	316.21	316.57	311.92	315.84	312.53	314.07	311.88	313.7	314.76	313.62	316.91	313.63	314.3	311.03	312.31	313.81	310.18	313.73	310.12	308.11	312.34	312.06	312.09	313.81	312.35	310.74	312.83	313.77	313.44	313.47	312.32	313.78	312.76	312.72	311.85	312.13	312.35	316.97	315.18	313.26	309.99	313.74	312.77	317.44	314.42	314.86	313.71	312.18	310.47
302.77	306.99	308.88	303.68	302.47	302.11	306.06	303.68	306.19	305.38	302.27	306.78	302.24	302.89	306.53	307.04	304.33	304.04	305.07	303.48	301.87	307.55	303.49	306.43	305.95	303.04	303.12	301	306.41	307.11	302.53	301.05	303.63	306.83	306.37	309.07	306.1	303.91	303.64	303.98	303.58	307.83	306.03	307.03	304.24	305.72	305.91	305.89	305.59	302.84
305.88	307.77	306.45	306.92	305.27	308.21	304.2	307.73	303.04	305.2	305.02	303.72	309.7	306.38	308.86	306.13	307.17	310.27	304.96	303.67	304.51	304.71	305.64	305.93	307.6	306.5	306.5	304.01	304.75	307.38	306.42	306.41	307.39	304.98	305.67	307.93	306.33	303.59	304.36	309.43	307.08	305.16	308.41	305.6	304.34	307.87	306.64	304.7	307.22	304.75
306	303.19	305.64	305.94	304.25	307.09	305.78	300.45	305.38	304.76	305.74	305.51	302.66	305.46	305.52	304.57	304.09	308.08	304.85	308.6	303.44	306.17	304.11	308.31	304.12	305.45	303.76	303.6	307.73	304.94	305.33	305.4	304.4	304.25	303.96	302.37	303.88	305.47	304.9	300.69	304.33	306.31	302.79	306.68	304.44	304.42	304.75	306.96	302.75	304.94
330.12	328.51	326.69	325.37	328.27	330	328.96	329	326.25	329.3	326.74	330.65	330.4	328.74	328.23	325.01	328.8	327.42	329.26	329.86	325.81	328.57	325.72	327.57	327.32	328.78	327.32	327.54	326.86	328.8	330.35	332.61	328.9	327.85	329.21	326.99	330.65	329.93	326.05	329.46	326.42	329.61	329.18	328.32	326.95	331.2	327.08	327.66	325.6	324.97
310.87	312.7	311.5	310.61	313.43	312.63	312.82	310.57	314.57	313.14	313.28	314.98	313.56	313.37	312.08	310.39	310.88	312.77	308.61	314.17	311.53	309.6	313.01	310.97	312.03	316.21	312.43	309.66	311.78	308.93	312.64	313.58	311.9	313.43	310.53	312.31	311.05	311.1	309.5	309.09	314.05	314.44	312.34	310.15	309.51	313.25	311.11	311.83	314.88	312.26
318.09	317.43	315.34	314.88	318.52	321.22	318.62	318.55	321.23	316.72	315.34	321.45	316.76	316.54	318.28	317.48	317.26	319.75	319.38	318.77	317.48	320.54	323.45	318.99	318.81	320.53	317.87	318.87	321.36	313.59	317.72	316.07	318.15	311.35	316.4	318.06	318.1	318.75	318.58	314.14	321.87	318.12	320.32	320.86	319.73	315.39	312.09	316.31	318.23	319.58
304.69	307.34	306.41	296.11	304.52	302.13	303.55	301.97	303.61	305.23	300.46	303.19	303.37	304.27	304.65	305.07	303.73	309.18	305.56	304.14	303.86	305.57	307.14	307.4	310.57	307.3	303.88	308.56	307.39	304.09	307.24	304.65	307.43	304.38	304.98	303.6	303.8	305.05	303.85	304.15	301.76	303.61	305.43	302.95	301.07	306.62	306.81	302.56	308.49	301.05
303.12	300.23	300.39	304.25	305.12	302.26	301.09	302.73	301.52	301.3	300.19	301.93	299.45	301.15	302.42	303.86	297.77	301.33	303.64	300.89	301.19	301.12	305.32	302.1	300.08	304.27	301.17	305.52	304.89	302.5	301.57	301.35	302.05	301.36	298.19	300.96	302.96	299.27	297.73	303.52	304.23	304.05	299.59	303.53	300.04	306.15	302.94	302.3	300.25	301.69
305.96	305.08	306.49	304.42	308.99	304.89	303.74	306.06	308.82	305.74	303.51	307.33	303.36	305.98	305	306.99	303.37	308.52	310.93	306.53	304.89	305.28	305.91	306.71	306.18	304.36	307.75	304.48	307.39	307.2	305.36	304.74	303.75	306.31	306.26	305.98	304.62	309.03	306.35	306.35	304.6	307.87	307.2	306.75	304.2	305.23	304.94	304.34	305.18	308.29
316.49	315.96	310.83	313.91	315.13	313.8	318.61	316.25	318.36	312.9	312.17	316.55	312.67	315.97	319	312.79	313.21	318.24	315.27	315.79	313.95	312.92	314.63	315.96	314.58	315.06	314.03	316.48	317	316.58	316.07	315.33	317.47	316.42	310.64	314.62	315.54	314.43	311.6	316.84	311.17	316.23	314.1	316.25	316.4	315.96	317.24	314.97	316.5	314.54
293.35	293.65	294.16	295.55	295.83	292.37	295.83	297.02	295.68	296.26	297.98	290.94	295.9	297.38	298.79	297.53	294.1	295.38	295.21	295.71	293.97	296.82	296.98	295.32	294.43	294.86	294.07	291.53	292.26	295.75	294.15	293.72	297.58	293.21	294.3	294.31	296.21	294.71	295.53	293.79	297.9	298.28	295.11	291.27	293.75	293.88	296.34	294.04	294.59	299.27
316.21	315.23	308.81	311.54	309.73	311.37	314.18	309.76	310.88	311.72	312.09	310.58	311.53	310.52	312.02	310.79	313.29	315.04	313.97	315.13	312.89	311.34	310.66	314.9	312.38	314.07	313.02	315.35	313.32	312.99	308.65	316.07	311.34	313.03	313.81	312.75	310.49	312.1	313.45	312.05	309.27	311.56	312.33	313.21	311.32	316.18	314.38	313.45	310.78	313.24
315.87	315.49	316.35	314.92	314.6	314.01	314.23	315.67	314.8	315.72	310.69	315.13	314.37	316.54	315.08	316.73	314.52	316.38	314.57	313.38	312.16	315.32	316.58	311.52	315.23	316.04	314.14	315.79	316.23	315.83	315.52	315.95	316.55	315.84	314.69	315.6	313.05	317.97	313.47	313.52	314.06	318.38	317.61	313.7	314.6	316.3	313.26	316.74	315.13	317.6
309.3	310.8	311.61	313.74	309.83	314.63	313.44	310.48	310.56	314.15	311.43	314.19	312.12	311.09	312.59	310.99	312.38	312.24	310.71	313.22	313.47	316.65	312.05	309.76	308.45	312.42	314.77	313.26	309.93	307.95	307.89	312.71	310.07	312.51	312.57	312.76	313.43	313.82	310.73	311.75	311.71	311.67	313.38	314.72	311.62	308.46	313.51	311.54	311.34	315.73
322.05	328.74	325.79	324.5	325.06	329.15	326.01	325.89	326.24	327.37	326.59	328.62	323.06	327.15	323.91	326.39	322.57	325.2	327.04	322.48	324.39	324.58	327.98	325.63	328.43	323.74	324.57	325.68	327.77	327.09	326.3	322.69	324	327.13	325.87	325.09	327.22	326.1	322.48	323.8	324.41	323.43	319.8	325.7	323.46	326.48	324.78	323.85	323.55	325.5
306.58	305.95	311.92	312.03	307.63	311.8	307.23	311.5	309.35	305.44	309.81	309.81	311.46	311.3	310.34	310.61	311.04	309.33	310.1	310.59	308.85	312.17	311.2	307.12	310.25	307.33	306.44	308.24	311.58	310.63	308.34	306.55	309.35	307.95	308.18	308.92	307.26	310.79	310.06	311.02	309.24	311.88	309.48	311.88	307.84	313.35	306.78	308.26	309.86	309.63
301.35	305.07	305.13	300.82	301.7	304.01	303.7	302.48	301.12	305.59	306.75	305.37	308.15	303.09	305.52	304.85	303.26	304.61	304.04	303.84	304.95	305.32	304.12	306.1	303.32	304.81	304.87	305.4	304.02	303.43	303.98	304.11	304.63	302.45	302.63	305.96	302.82	306.56	304.69	301.62	303.02	305.5	303.87	303.82	307.13	304.63	306.56	303.79	307.19	302.26
295.36	295.13	295	294.25	292.44	294.56	292.65	292.95	296.89	292.22	294.48	293.99	292.45	293.54	296.38	294.6	295.08	297.02	292.81	290.87	294.73	296.16	293.6	294.65	294.2	295.01	294.51	293.09	293.33	297.12	293.03	292.87	294.69	296.52	292.63	289.74	297.19	299.16	294	295.67	293.78	292.87	290.92	295.21	297.01	294.05	294.13	295.02	294.7	296.2
302.06	307.55	307.02	302.95	304.87	301.4	303.29	309.09	303.34	301.66	306.74	306.21	307.31	302.37	302.96	304.39	309.85	302.25	305.95	305.22	302.8	305.91	307.71	303.22	303.52	304.45	302.61	301.2	303.29	305.01	302.29	305.14	307.79	305.89	304.02	301.19	301.67	305.05	301.86	301.03	305.23	301.71	306.25	308	300.09	304.85	302.67	303.12	304.01	304.14
327.79	325.85	328.35	329.78	324.62	325.85	327.79	330.68	327.84	324.52	327.98	327.24	329.42	327.04	326.01	328.81	330.79	328.5	325.65	325.11	328.07	326.27	329.96	326.22	327.89	328.7	335.06	331.87	329.16	328.15	327.85	330.28	329.49	329	330.46	329.27	327.73	325.75	327.75	327.66	330.93	327.1	324.89	327.74	328.58	327.69	328.75	327.29	328.81	325.31
312.12	312.89	309.48	317.38	311.41	309.53	314	312.3	311.39	312.76	312.24	316.21	311.78	312.55	313.7	312.49	313.15	313.02	315.39	311.84	314.42	311.15	311.42	313.43	313.22	317.52	313.3	315.88	313.28	312.08	311.21	314.46	315.98	312.38	315.45	311.73	312.73	311.67	313.38	312.68	314.08	313.98	313.28	314.17	311.77	313.47	309.78	315.62	311.38	313.05
308.82	308.73	313.09	310.08	309.66	311.71	308.3	312.96	310.3	310.14	313.27	310.72	308.91	304.87	309.02	312.12	309.62	306.87	309.36	309.1	307.17	307.78	308.88	307.45	310.34	307.02	309.08	308.05	309.5	307.78	309.76	305.43	304.7	308.42	313.06	308.77	306.4	307.53	310.96	308.11	304.44	306.29	306.41	308.23	304.21	305.2	306.62	308.79	309.31	308.29
302.06	305.33	301.99	305.07	303.93	301.21	306.08	299.22	303.56	302.58	303.87	303.22	302.34	301.05	304.33	300.23	303.49	301.67	305.62	301.66	300.6	304.94	302.35	307.13	302.52	302.42	299.79	302.69	305.99	301.94	303.81	303.93	303.77	304.79	304.3	302.71	303.19	302.44	304.23	306.27	306.79	301.06	306.53	303.66	302.53	304.61	302.34	304.08	302.99	302.45
316.13	316.65	314.99	316.14	315.27	315.08	318.82	317.7	316.88	312.52	316.12	319.05	319.14	315.99	314.72	312.69	315.62	313.44	317.05	316.96	316.33	312.27	314.56	317.8	313.28	313.52	315.42	317.14	317.68	319.8	320.28	314	315.94	317.31	314.76	314.01	313.52	315.65	313.7	316.43	318.09	318.65	321.06	314.98	316.3	313.85	315.58	315.05	315.23	316.95
313.17	317.1	317.83	317.72	319.95	319.58	319.78	319.46	316.85	319.32	318.26	318.09	316.95	318.02	318.1	317.27	321.34	317.77	314.15	314.71	316.52	317.57	318.81	320.36	316.84	317.68	317.21	318.45	315.5	314.95	317.03	315.72	318.41	316.08	321.41	315.19	317.89	318.65	317.98	315.89	319.53	316.89	315.9	317.17	315.84	316.21	316.69	315.82	319.36	315.19
303	304.53	300.61	302.94	300.06	300.95	304.29	304.63	302.68	303.11	302.46	304.52	302.3	301.57	304.26	299.84	301.3	306.25	302.24	303.1	300.41	303.44	303.4	304.66	304.47	304.08	304.81	302.49	304.08	308.95	299.93	300.97	305.51	302.43	300.23	300.4	304.25	302.9	300.15	302.37	301.88	300.37	299.66	307.04	300.99	296.66	300.99	302.1	303.56	304.69
302.71	303.47	304.68	304.56	303.51	302.85	303.14	302.94	300.54	306.36	304.85	299.82	300.43	304.53	305.33	304.12	300.06	302.8	303.54	303.06	304.45	304.26	302.12	302.63	305.02	302.23	300.45	304.62	304.57	299.34	303	304.56	304.14	307.31	302.56	304.13	303.32	305.45	298.42	303.78	301.99	304.3	300.93	302.24	302.9	303.92	302.05	303.16	303.8	300.72
316.66	314.64	313.58	316.75	312.76	313.02	309.44	313.84	317.16	310.74	311.69	312.58	312.79	309.89	310.73	313.75	311.24	310.34	314.28	314.66	312.57	313.61	314.17	313.32	313.32	312.22	313.4	310.1	310.74	309.81	313.83	312.07	313	311.51	310.34	313.21	315.98	312.42	314.17	314.62	310.79	312.49	313.85	311.63	313.6	311.98	312.94	312.02	313.07	311.76
314.5	315.56	312.32	314.83	311.84	314.34	315.26	316.1	316.77	315.59	314.83	318.77	312.65	315.87	318.47	312.65	316.76	317.8	315.21	311.7	312.49	312.98	313.41	314.67	315.08	312.23	313.73	311	314.49	313.9	314.24	316.04	317.31	312.84	315.67	311.06	313.41	313.56	314.8	311.86	316.08	315.5	312.18	317.06	313.76	314.83	316.11	315.39	313.31	313.29
312.04	313.98	316.98	314.72	313.8	316.16	316.32	320.3	314.75	315.68	317.07	313.36	316.13	317.59	317.54	311.43	313.98	313.57	318.84	312.32	317.78	312.9	314.15	316.77	316.35	316.17	318.82	318.48	312.26	319.33	315.79	315.35	317.81	314	312.62	313.44	315.51	315.95	317.61	318.16	316.6	317.02	314.65	316.02	313.71	315.23	316.01	316.19	315.99	314.43
314.31	314.01	312.21	313.57	314.48	313.27	311.98	315.34	312.18	314.59	312.61	313.17	309.58	315.2	311.22	312.61	311.92	314.8	317.32	310.7	312.6	312.45	310.6	310.56	314.2	313.89	312.13	315.34	312.52	313.13	310.73	314.2	308.48	312.68	310.9	313.57	311.72	311.6	315.71	315.29	313.25	313.2	313.87	314.91	310.11	315.89	313.11	310.2	313.09	313.91
289.7	294.45	293.51	295.1	294.28	291.19	294.14	293.39	293.66	292.55	294.03	292.74	295.73	292.45	292.76	294.55	293.66	292.9	291.64	294.59	292.99	295.34	293.59	292.99	293.37	292.86	293.28	293.15	293.47	293.93	293.2	294.86	291.95	293.49	293.92	294.79	291.67	293.49	293.14	293.96	292.49	294.59	288.35	296.31	294.97	293.15	294.27	291.44	295.49	291.14
309.39	311.43	316.02	313.75	313.41	314.68	312.92	313.62	308.48	313.33	311.52	313.68	310.13	311.5	313.59	312.42	313.62	315.08	311.96	315.51	311.3	313.4	314.05	314.49	311.28	313.21	313.86	308.7	314.18	312.51	311.36	314.85	311.52	313.92	313.68	312.65	314.17	313.27	311.47	312.59	315.13	313.15	313.78	313.2	314.41	310.76	311.18	311.8	313.36	313.26
315.59	315.81	319.77	317.81	314.86	314.93	320.41	315.94	316.48	319.49	316.27	318.13	317.99	316.34	314.99	320.86	315.9	314.9	318.09	315.81	319.08	318.64	317.85	317.54	318.19	316.83	316.63	316.48	319.23	319.51	318.7	318.16	316.02	320.81	315.77	315.85	316.32	319.45	315.88	319.48	314.27	317.22	318.15	317.18	315.79	317.73	318.2	315.81	316.36	316.2
312.38	313.45	313.31	310.38	309.68	310.56	312.83	313.59	310.16	311.01	308.2	313.43	309.34	311.27	310.26	308.63	311.46	310.96	311.57	313.15	311.62	309.77	308.59	309.03	309.03	310.64	311.79	312.03	309.65	311.46	311.94	313.26	315.1	310.05	313.29	310.37	312.65	310.84	314.05	310.96	311.7	311.47	311.96	309.01	309.49	310.59	312.7	308.21	313.75	313.57
314	314.75	311.75	310.59	315.82	315.2	313.16	313.17	316.42	314.42	314.77	315.43	314.57	315.29	316.51	311.87	315.81	314.68	312.71	312.16	313.55	315.46	314.82	314.73	314.39	312.02	317.04	311.15	318.34	315.54	311.88	317.68	316.03	313.21	314.95	313.52	314.8	314.5	312.87	314.59	315.85	314.66	313.28	315.83	312.47	315.13	316.22	313.72	315.4	311.41
301.4	305.46	303.33	299.57	301.95	305.97	305.1	303.74	306.27	303.32	303.1	306.66	304.54	303.91	300.69	306.87	300.93	306.68	306.69	304.72	305.56	302.18	302.21	301.13	303.38	303.18	304.17	303.21	305.57	306.98	303.31	303.14	307.56	304.75	302.77	302.68	302.72	304.92	302.29	306.26	303.63	303.34	303.36	304.31	302.9	300.66	306.54	303.4	303.66	306.07
304.48	307.47	306.13	306.41	307.96	303.83	306.03	305.24	308.04	305.78	302.35	307.88	307.29	307.09	307.13	305.96	305.61	304.72	307.65	307.55	305.44	308.61	308.34	308.44	307.34	306.33	307.45	306.8	308.81	309.43	306.36	304.89	311.17	307.83	307.74	308.74	308.99	306.43	306.33	307.39	305.45	305.24	308.81	307.79	308.34	307.59	307.39	307.93	311.3	307.07
315.51	313.79	313.92	315.69	312.74	315.43	317.59	315.22	318.06	316.13	318.3	317.47	318.67	315.9	315.77	315.71	315.62	313.67	315.55	315.22	316.67	313.32	313.24	315.64	316.51	319.79	316.86	316.85	317	314.06	312.11	313.4	316.96	314.45	316.46	311.88	313.12	316.62	318.05	317.77	318.05	314.27	314.2	317.79	317.73	315.82	314.6	312.72	317.19	317.03
309.06	307.38	309.18	299.45	304.18	307.03	305.43	306.66	307.58	307.96	303.33	307.41	307.67	308.99	305.73	304.58	306	307.44	301.9	306.96	303.06	305.57	307.08	305.81	306.99	303.79	307.47	303.92	305.27	304.7	306.54	304.56	305.1	301.19	306.96	304.99	309.65	305.38	305.6	306.82	304.61	304.94	305.91	303.35	302.41	304.11	305.3	306.23	302.18	304.68
303.59	308.27	307.4	307.98	308.7	307.53	304.21	307.16	307.92	304	305.53	307.19	309.68	307.15	307.35	308	306.39	306.51	305.25	304.6	306.54	306.44	304.46	306.93	307.88	306.68	307.66	307.16	305.53	306.19	307.96	307.32	305.68	306.99	306.58	306.67	310.14	306.69	309.9	312.08	305.63	308.34	306.33	311.27	303.76	306.43	306.38	308.34	306.26	303.7
315	316.38	316.31	317.25	314.86	317.37	312.61	315.95	317.61	316.71	314.67	317.27	315.18	319.17	314.53	316.1	314.67	316.21	314.04	313.38	314.06	316.8	312	318.95	317.52	318.03	315.7	315.88	312.94	318.37	317.03	315.81	317.8	312.96	315.84	314.68	318.25	316.62	314.94	316.27	313.87	315.65	311.49	320.45	316.48	315.28	316.27	315.08	314.38	315.12
307.74	309.13	310.33	308.91	309.07	306	306.79	305.82	311.45	310.26	310.95	309.3	307.56	306.54	309.54	309.67	310.34	309.88	307.96	308.93	309.96	310.24	307.62	307.08	308.37	309.87	307.52	306.48	309.79	311.87	306.98	312.55	309.67	311.07	307.2	308.48	309.73	310.94	313.76	306.64	309.37	309.45	307.83	311.24	308.46	313.76	311.71	311.58	308.93	307.96
310.82	316.71	315.81	314.63	315.06	316.67	313.93	314.21	309.24	316.44	315.76	316.06	314.44	313.99	315.55	312.76	313.45	315.37	317.07	312.69	310.06	314.27	317.42	312.07	315.24	312.67	313.79	314.76	314.01	313.67	313.76	311.39	312.03	315.2	312.07	315.48	312.14	319.37	314.12	311.41	314.05	312.71	311.97	313.49	315.38	315.81	309.14	313.9	316.09	314.99
300.97	304.69	299.04	299.41	304.88	299.65	301.76	300.06	300.02	303.81	302.36	296.3	297.65	298.41	299.59	298.52	301.08	302.28	300.94	299.97	299.57	300.46	301.49	301.97	301.08	299.44	302.48	297.85	298.72	299.81	301.92	299.11	297.85	298.42	300.62	302.23	300.44	303.11	300.98	300.25	302.35	300.24	298.5	302.05	300.06	301.37	300.86	300.16	299.69	301.59
300.75	303.72	303.91	305.6	301.15	303.82	303.26	303.05	303.67	305.34	302.89	305.54	307.05	304.77	305.16	304.66	302.8	303.72	306.4	303.23	300.17	301.75	303.16	308.13	306.92	308.57	301.43	303.2	301.92	307.97	301.54	305.85	302.7	302.62	304.73	304.67	306.66	304.59	300.78	304.93	305.04	303.33	306	303.55	304.44	303.94	305.68	303.61	302.1	304.8
314.2	317.01	315.57	317.73	315.65	316.32	314.48	313.26	314.6	318.33	314.88	313.31	314.6	316.38	314.44	313.43	313.61	315.45	316.21	314.18	315.79	316.24	320.86	314.25	316.21	317.5	313.75	316.14	315.07	316.41	312.23	314.55	318.7	314.06	316.86	318.75	317.25	320.27	318.2	317.29	317.32	318.74	318.04	315.44	314.24	316.21	320.06	314.64	317.82	311.84
329.88	327.72	328.55	327.93	328.37	327.26	326.49	330.65	325.97	325.56	327.05	324.74	324.21	324.46	327.54	326.35	323.69	324.28	326.26	325.89	326.99	329.41	327.96	326.26	327.35	327.44	330.56	328.16	325.05	325.39	326.82	322.86	326.98	325.37	326.56	329.19	326.77	324.74	323.51	327.87	322.12	322.97	331.25	326.19	325.99	329.76	326.72	327.79	325.07	326.59
303.71	301.96	301.51	304.36	299.82	303.05	301.47	303.31	307.93	306.21	301.45	303.96	302.38	302.11	304.7	306.84	301.46	303.11	303.29	304.16	304.25	305.43	301.57	302.64	303.42	303.6	301.1	303.61	306.92	302.51	301.14	304.33	305.39	306.73	305.18	301.05	305.88	303.98	300.37	304.04	302.24	303.63	307.34	305.39	305.26	306.31	300.46	304.46	302.77	301.76
317.18	316.87	317.77	318.21	314.69	316.03	316	313.52	314.14	312.7	315.04	314.69	315.04	318.81	314.89	311.94	316.15	314.89	314.11	316.14	314.99	315.48	316.88	317.02	317.35	317.67	313.46	315.98	316.73	312.16	314.33	313.65	314.21	316.64	312.53	313.78	315.56	316.62	318	310.93	316.15	316.3	312.64	317.23	313.01	318.29	317.21	315.68	314.9	315.03
316.92	313.55	315.3	314.72	317.53	311.89	314.89	316.46	320.73	312.12	317.68	319.12	316.46	319.76	315.77	314.52	315.1	320.25	319.61	316.26	313.87	314.71	315.2	319.42	317.16	317.69	316.52	318.28	317.5	316.02	318.44	314.25	315.11	316.25	319.48	317.12	315.19	316.75	317.08	316.97	315.46	314.95	312.92	314.19	314.99	314.9	319.15	317.11	315.25	319.5
300.35	301.54	301.24	301.47	305.59	304.53	301.4	303.38	307.87	301.14	301.5	307.63	297.78	301.66	301.67	303.9	304.43	301.6	301.44	301.15	298.73	304.96	300.65	304.73	303.41	302.46	302.52	300.61	302.18	302.44	304.45	302.74	298.98	305.78	304.24	300.2	302.23	302.81	302.76	300.36	303.03	305.92	300.27	302.64	301.42	302.31	306.55	301	304.78	305.76
301.75	298.55	297.97	297.99	302.02	300.02	303.23	301.08	299.12	299.44	299.43	303.95	303.56	302.64	302.42	302.51	300.67	303.83	302.73	303.02	303.01	303.32	301.64	299.18	302.26	299.75	298.12	303.18	303.65	302.5	297.03	295.62	304.12	301.33	299.98	299.42	304.82	303.76	298.49	298.25	296	301.93	302.96	303.31	299.35	298.42	297.11	302.12	297.6	301.81
301.91	303.03	301.95	302.04	301.27	303.69	302.08	303.83	303.59	304.81	298.93	301.85	303.46	302.43	303.5	304.19	301.33	304.78	303.89	300.25	300.91	306.37	305.18	301.45	306.48	303.39	302.36	306.33	302.95	303.69	304.77	300.77	307.33	303.96	303.84	306.18	306.74	303.06	304.06	303.91	305.64	301.27	299.05	305.81	302.01	305.03	301.31	299.23	305.14	303.58
304.05	306.45	303.8	305.94	306.59	308.6	306.63	306.01	306.45	304.11	305.58	305.53	305.25	303.62	305.09	304.44	308.24	301.44	305.73	308.82	302.66	305.35	303.71	305.54	305.35	307.58	306.6	304.8	306.07	306.8	307.74	303.71	305.94	307.21	310.43	303.79	305.86	305.56	306.02	305.62	307.78	306.4	305.74	304.72	306.21	306.83	306.48	309.87	308.85	304.15
311.66	318.49	313.26	315.32	316.37	312.27	312.83	313.94	316.45	314.46	312.61	312.37	317.16	313.11	315.12	314.86	317.96	315.59	316.51	312.78	316.96	316.05	314.73	314.4	313.41	318.46	312.22	315.61	315.63	315.97	315.42	314.13	314.31	313.09	314.88	311.59	315.04	313.6	314.22	312.06	313.72	314.73	316.78	315.69	316.18	316.91	311.8	314.57	314.33	317.44
318.03	318.05	319.95	318.32	321.06	316.63	317.97	317.58	314.69	321.8	318.17	313.99	315.91	317.34	321.24	317.32	317.89	320.87	319.21	319.7	320.4	316.76	317.1	318.38	316.71	315.63	317.95	317.54	319	316.68	320.4	317.76	321.3	315.12	313.43	319.46	315.77	318.89	315.03	318.73	315.6	319.36	317.78	317.41	319.94	319.92	316.06	315.16	315.98	318.92
314.32	314.02	313.11	313.18	312.47	308.5	312.4	315.91	312.21	310.85	314.75	312.36	312.76	314.8	314.17	314.09	310.65	314.71	312.16	312.62	313.59	312.3	310.57	312.09	313.74	311.17	313.93	310.41	314.57	313.56	309.54	314.19	313.9	315.17	313.98	312.49	312.52	311.56	309.14	313.09	313.74	311.99	316.66	313.92	315.85	312.6	312.42	313.07	313.99	315.45
313.56	313.31	316.21	316.32	314.89	312.68	311.25	310.09	314.37	313.38	310.89	310.54	313.29	313.47	319.46	309.83	314.05	315.88	310.1	310.32	313.99	310.99	313.22	311.33	313.54	314.37	315.17	313.83	315.61	311.88	312.97	315.48	311.73	311.65	311.97	313.32	314.45	311.29	311.08	310.61	312.08	314.38	312.83	311.95	316.4	312.41	316.04	313.24	315.87	311.22
296.58	299.21	294.64	293.66	294.77	296.99	293.46	293.97	297.6	291.36	294.75	294.88	294.6	295.51	295.89	297.05	296.24	293.05	292.35	295.66	294.74	290.13	294.59	292.02	295.32	294.99	292.75	295.42	294.02	295.74	292.84	295.05	293.77	295.16	297.76	296.16	295.57	297.06	290.67	294.55	295.64	292.32	294.06	293.25	294.83	296.38	295.89	295.48	296.89	293.34
304.12	305.94	302.35	304.55	300.24	302.67	303.66	300.81	306.08	306.67	302.26	301.72	304.28	303.86	302.1	304.65	301.41	300.18	300.6	305.25	301.81	300.04	302.76	300.19	302.93	302.47	302.28	302.35	302.73	305.43	303.04	301.11	304.44	302.59	300.23	303	302.59	299.58	301.16	303.32	302.41	303.19	303.75	304.55	301.26	299.49	303.61	304.04	301.51	302.4
310.02	309.79	310.58	312.46	309.74	309.68	309.95	316.04	312.39	315.58	308.48	313.56	311.29	311.19	308.33	310.64	312.36	312.37	314.75	314.15	315.84	314.11	312.88	313.92	312.59	309.76	309.54	310.28	312.62	309.16	310.62	316.53	314.32	314.49	313.33	312.69	314.2	310.19	312.72	311.49	315.98	311.33	308.46	314.2	309.65	313.62	308.04	311.94	312.81	312.91
303.06	300.98	300.9	301.79	301.82	298.86	303.97	300.16	303.33	300.83	300.61	300.48	302.45	296.31	302.8	300.57	303.09	298.06	302.7	300.13	303.14	300.02	300.44	304.2	300.16	301.65	300.47	297.67	299.69	301.91	300.17	299.3	301.91	298.39	301.96	301.63	298.89	300.26	298.2	298.71	303.71	297.97	300.39	304.38	302.04	303.35	301.44	302.1	303.44	298.89
310.94	311.18	315.74	308.33	312.23	308.46	313.22	313.04	306.41	310.86	309.47	309.69	310.24	309.76	309.8	310.31	308.71	308.61	312.36	312.29	313.36	310.72	310.04	308.35	308.13	310.5	307.98	310.15	311.3	312.08	307.51	310.12	311.02	309.77	314.11	312.04	311.99	311.05	315.25	310.89	312.84	308.97	310.15	311.3	311.24	308.67	312.22	311.89	313.4	309.26
314.6	313.51	316.09	318.08	314.48	315.19	315.36	316.5	313.09	314.74	314.91	313.15	314.64	314.49	315.21	312.5	312.19	313.24	317.2	315.92	316.2	314.03	316.14	316.92	312.84	313.28	315.06	312.68	314.27	316.18	315.19	313.91	315.53	315.74	311.97	314.47	317.78	313.33	317.73	313.85	313.63	310.29	314.04	318.1	316.94	312.86	317.65	316.44	313.51	315.61
314.4	314.86	316.04	314.46	315.57	316.16	316.76	316.54	313.61	317.83	312.09	314.61	312.76	312.34	315.25	316.67	316.85	314.01	316.27	314.72	315.82	312.26	315.14	313.11	314.47	314.64	315.14	316.97	319.36	314.85	314.24	316.06	315.27	313.47	315.79	316.71	313.4	317.07	317.05	317	316.85	316.23	318.77	311.51	314.88	313.33	315.89	312.74	315.04	314.45
314.78	317.67	313.82	312.39	312.11	314.74	317.59	313.92	315.42	315.22	317.35	314.86	314.8	316.6	318.8	317.24	313.67	314.82	319.15	313.11	318.59	314.44	314.22	318.18	313.74	315.4	315.15	313.51	315.91	315.82	311.76	314.68	317.6	317.92	314.63	311.63	313.01	316.01	315.34	312.23	313.04	315.14	316.65	314.69	318.12	315.16	310.82	314.7	311.87	313.96
301.65	306.71	308.13	309.67	307.98	303.76	307.47	306.29	305.91	305.49	306.27	306.24	306.57	306.42	304.96	303.42	304.72	305.21	304.71	304.58	307.57	303.81	303.68	307.59	308.39	300.57	306.35	306.25	305.74	306.53	303.87	304.85	301.75	307.78	307.37	303.71	307.41	304.02	305.58	300.91	306.38	299.95	305.34	307.84	303.16	305.35	305.03	303.26	305.34	306.37
327.25	328.3	327.11	330.83	331.01	330.5	327.18	327.9	329.92	331.54	328.84	330.04	325.12	329.67	327.43	325.65	326.76	328.9	328.07	325.66	328.26	330.57	323.4	330.11	329.56	326.51	329.21	330.1	329.21	324.85	327.58	329.78	329.23	330.07	331.04	326.82	331.77	327.38	331.64	329.37	328.32	327.32	327.66	327.9	325.82	329.07	329.82	327.02	327.23	330.47
310.23	309.64	310.77	308.59	313.88	311.64	312.24	307.91	307.76	309.72	309.49	308.85	308.53	309.19	313.25	310.27	311.73	311.39	311.89	309.81	311.86	309.46	312.46	310.99	312.7	310.71	307.35	309.8	310.8	310.21	313.07	312.03	309.77	312.72	312.39	311.39	313.41	312.74	308.24	312.56	309.38	313.51	309.88	311.53	311.81	308.55	312.77	308.22	313.25	313.99
316.29	314.45	316.11	313.8	313.29	318.39	311.99	316.43	316.25	316.8	315.93	313.5	315.58	315.34	316.05	314.73	312.24	313.92	319.51	316.23	311.55	312	315.89	313.05	316.55	314.33	318.6	314.43	311.36	314.92	313.5	318.43	315.01	316.85	315.15	314.48	313.72	313.77	312.67	314.76	314.47	314.18	311.93	315.29	315.21	315.49	314.7	315.69	313.44	316.37
322.65	323.88	328.67	323.02	321.8	326.36	325.41	327.42	325.02	324.79	325.18	324.13	324.69	322.84	326.01	322.74	323.99	320.54	325.85	325.63	326.48	325.2	327.48	325.07	323.98	321.95	327.48	326.14	323.82	325.48	325.98	322.19	325.64	324.31	322.6	327.26	327.87	324.1	324.98	322.68	325.54	324.13	323.81	324.96	327.45	322.53	324.25	328.03	326.95	323.1
304.27	306.36	301.45	302.05	301.99	301.55	305.14	302.81	302.92	305.1	303.02	303.2	305.11	303.5	302.84	307.32	301.18	306.94	300.93	306.11	301.64	304.53	306.81	307.68	305.58	304.02	296.1	303.51	304.76	303.25	302.54	308.4	305.62	303.48	303.89	301.26	300.39	303.06	304.16	304.27	305.42	304.27	304.75	304.64	306.61	305.82	303.13	304.07	302.39	303.49
314.78	310.47	314.73	313.08	314.51	312.61	312.92	311.68	313.3	312.4	314.85	311.01	308.51	311.3	315.11	314.29	311.85	315.45	312.78	313.68	314.34	317.88	313.51	315.35	313.75	314.07	313.76	313.34	313.05	312.62	312.71	313.3	310.36	309.33	311.24	315.29	313.78	314.4	314.15	310.83	312.05	313.46	312.19	314.15	312.27	314.29	312.87	312.68	314.37	311.6
313.68	316.68	312.81	313.3	313.77	315.21	312.99	310.67	313.72	310.68	314.2	314.2	314.15	313.42	317.21	313.35	311.23	312.48	311.87	316.28	315.44	310.14	314.2	312.02	317.36	312.25	318.38	314.17	312.02	313.23	316.25	312.21	311.43	313.6	311.08	315.06	315.28	314.4	313.67	315.91	313.85	314.74	314.43	314.93	316.87	311.86	312.29	311.08	314.17	316.72
294.86	291.98	293.71	296.83	296.62	293	290.84	294.68	297.2	289.69	298.29	291.63	297.39	297.57	289.33	294.65	292.19	297.73	292.01	296.35	297.86	293.75	296.19	292.67	298.54	295.47	291.49	292.03	294.21	297.14	298.23	296.6	291.77	294.79	292.74	295.25	292.29	292.78	293.78	295.29	294.73	295.16	293.19	293.22	295.39	293.16	294.15	296.15	292.87	298.84
305.72	307.25	302.86	306.72	308.37	308.93	307.73	306.87	301.89	304.1	305.67	312.3	306.29	306.35	305.73	307.48	306	304.39	303.4	307.82	304.41	300.65	306.88	307.88	309.57	308.06	308.98	306.67	302.44	306.53	307.43	307.37	305.87	308.52	304.39	306.74	302.95	307.39	308.1	305.75	304.13	303.46	304.83	308.52	308.2	306.1	305.12	305.58	306.48	305.26
301.2	303.4	303.28	299.92	305.37	304.14	302.62	299.78	302.55	301.43	305.68	303.14	300.28	301.9	300.92	301.66	301.81	302.81	302.87	299.44	302.16	303.7	304.72	302.56	299.52	302.85	301.51	301.18	307.04	302.97	299.11	303.06	302.98	302.83	300.93	301.11	303.99	299.17	302.6	302.01	300.99	304.46	306.51	304.53	304.17	300.32	301.13	304.51	300.84	302.8
307.63	307.16	306.9	305.38	304.57	304.49	303.29	303.95	308.97	302.95	306.8	308.09	307.26	304.03	305.48	303.13	305.63	305.7	307.43	303.31	306.82	305.59	308.31	303.08	303.4	306	307.1	306.12	306.13	302.99	304.88	307.47	308.65	307.41	306.72	306.38	307.74	305.91	311.15	305.15	302.8	305.12	305.44	304.97	303.47	306.69	305.89	304.02	307.17	304.52
309.83	310.81	311.24	312.67	310.69	313.72	313.12	312.35	309.25	310.66	308.76	308.54	311.39	310.87	309.35	308.56	308.62	311.21	308.27	310.23	310.37	309.25	308.73	313.52	309.95	310.3	312.49	312.09	311.39	306.16	311.1	310.43	313.69	312.45	311.2	309.91	313.34	310.67	313.72	310.81	308.65	312.63	309.66	308.8	310.38	310.7	308.57	315.73	312.5	311.09
314.6	319.06	310.53	313.57	315.85	313.96	315.37	313.81	314.31	314.51	309.83	313.9	315.24	315.73	313.99	313.15	312.14	316.89	312.52	311.44	312.12	314.76	315.78	316.81	314.5	316.34	315.87	315.27	315.33	315.59	314.14	313.73	315.13	314.44	316.6	313.99	316.08	312.07	317.82	314.33	313.74	315.67	316.07	316.84	312.75	313.79	319.41	320.39	313.49	312.06
305.89	307.18	305.84	305.39	308.46	304.75	306.06	307.91	305.87	306.92	304.97	305.56	309.4	304.22	306.46	302.61	308.41	307.05	306.36	305.4	305.55	308.02	310.34	308.78	307.34	305.95	305.88	304.96	308.19	308.23	307.7	308.81	307.53	305.12	304.69	301.58	306.46	305.17	306.34	306.9	306.88	307.81	304.79	306.99	304.54	304.79	304.25	309.17	306.61	307.18
305.06	305.05	301.15	308.7	305.47	308.91	301.49	305.95	305.74	302.79	303.18	306.77	307.48	306.19	304.16	304.13	305.78	308.54	302.36	306.18	303.64	303.17	304.07	305.5	305.71	305.94	305.4	307.28	304.46	305.95	307.06	305.41	303.68	305.64	305.24	304.06	308.17	305.22	306.91	305.9	303.91	306.51	303.98	305.67	305.53	305.72	304.03	309.76	307.43	305.33
306.87	302.95	304.02	304.6	307.76	301.08	302.38	304.22	301	304.79	303.8	300	304.12	301.35	302.31	302.63	301.77	301.16	305.75	300.5	304	305.18	305.66	299.9	305.14	306.04	304.7	304.44	299.91	306.17	305.05	302.52	304.28	304.06	300.37	304.03	304.16	299.32	303.79	301.82	304.92	305.16	300.53	304.7	300.39	302.68	302.16	301.06	306.02	303.44
307.5	310.99	308.65	310.17	310.42	310.98	311.2	310.13	308.92	311.65	313.08	309.43	309.49	308.51	311.74	310.3	311.87	310.08	309.74	310.28	308.71	310.53	310.02	311.77	308.04	310.85	309.36	308.76	311.01	312.29	309.46	310.91	308.83	309.75	312.47	310.16	312.92	312.37	308.45	311.29	309.43	311.12	310.02	307.74	309.12	311.8	311.83	312.87	311.42	312.86
295.47	295.38	292.44	293.62	294.29	294.7	291.94	295.55	296.05	299.36	295.91	296.43	292.04	294.11	292.78	296.49	294.06	291.51	296.3	297.81	296.98	295.36	291.65	296.79	293.75	293.99	293.15	289.91	296.91	295.03	293.43	293.8	290.66	292.32	295.62	293.96	293.73	294.82	295.25	293.62	296.04	290.95	293.24	293.83	294.73	294.91	294.62	293.04	291.98	293.28
296.7	297.7	299.05	296.72	296.45	297.28	295.63	296.9	296.48	296.39	297.65	293.17	300.27	297.43	296.42	293.97	295.8	294.2	297.25	294.21	297.68	301.09	300.31	296.71	296.78	297.64	295.79	299.98	296.43	296.72	293.39	298.15	300.82	296.52	294.33	295.7	297.06	296.3	298.35	294.24	296.6	295.59	295.53	297.2	293.41	295.33	297.45	295.98	300.64	298.13
310.2	309.66	312.13	311.1	315.45	311.89	313.02	315.18	312.52	309.01	312.35	313.18	310.63	316.13	307.37	315.93	314.77	312.05	312.84	311.03	314.04	314.53	311.44	311.21	314.21	312.27	312.45	318.18	317.08	312.82	316.27	314.92	314.1	312.13	314.6	313.7	312.13	313.25	313.14	312.43	311.25	314.6	314.04	310.65	310.31	312.69	311.06	311.49	310.55	316.24
330.32	328.1	325.47	327.78	327.93	328.52	330.88	326.2	326.22	329.42	326.14	329.94	326.29	331.78	327.97	328.42	329.97	324.17	329.8	333.47	328.59	328.52	326.09	330.75	329.08	329.36	330.41	326.64	331.67	329.02	328.11	329.87	331.45	330.82	328.75	328.34	325.52	328.47	329.06	330.94	326.1	327.1	330.46	328.63	331.16	330.32	328.13	326.95	329.96	326.8
297.61	291.27	295.32	296.39	295.65	298.83	295.51	297.56	293.07	297.19	293.96	295.24	294.25	296.08	293.3	297.31	300.16	301.08	292.4	298.52	294.66	294.26	293.75	296.04	292.56	295.8	294.38	294.7	294.75	293.43	295.17	294.17	295.15	295.82	295.48	293.46	293.92	299.13	295.88	294.47	295.92	294.78	293.74	296.44	294.71	294.99	294.23	294.88	295.47	294.95
318.19	315.05	317.44	315.52	314.91	312.14	315.24	317.11	314.73	313.33	315.53	317.36	315.02	315.36	315.63	312.16	315.34	316.05	317.94	311.49	315.98	314.51	313.04	312.32	317.08	314.65	313.91	319.22	314.69	312.39	313.97	316	316.4	316.58	314.43	313.38	315.19	311.73	315.69	313.57	315.58	318.51	312.37	315.6	312.76	316.5	315.9	314.18	316.24	318.46
317.2	317.09	316.61	317.96	318.02	317.35	318.56	316.07	316.69	317.26	318.15	318.34	318.15	316.52	315.8	318.62	319.25	320.08	318.68	316.01	316.09	316.41	317.14	317.83	316.44	319.95	321.92	316.04	318.85	319.32	320.1	319.85	316.95	318.92	316.57	321.94	321.53	315.58	316.43	317.3	319.04	318.32	320.72	319	317.72	317.24	315.17	316.23	315.59	317.28
302.01	306.32	303.34	302.58	302.66	302.84	303.88	303.71	302.38	303.27	299.03	302.64	305.48	304.36	303.27	302.63	304.36	301.13	299.01	301.63	304.36	304.32	304.55	304.46	304.92	302.32	303.48	303.62	305.58	304.8	306.12	302.19	303.2	303.68	301.86	298.95	304.39	305.62	305.32	306.05	305.44	304.23	303.72	301.99	301.45	304.74	302.41	302.84	303.99	300.67
304.68	302.21	303.27	303.54	304.45	303.47	305.43	304.15	303.39	305.52	301.9	306.73	306.14	303.63	305.75	305.56	307.31	307.23	307.16	307.28	303.96	305.92	301.47	303.71	303.48	302.79	304.75	305.71	307.44	303.64	306.15	304.2	305.35	305.57	305.21	306.48	304.48	304.34	302.85	305.76	301.4	307.41	304.68	305.36	305.89	304.92	303.33	304.78	303.68	305.36
305.19	303.38	308.61	304.59	308.52	306.54	306.4	303.58	307	305.38	306.83	306.89	304.96	308.26	304.28	306.87	304.31	307.47	305.44	306.01	301.88	307.64	309.26	308.64	306.73	308.45	309.37	308.43	306.1	306.99	304.66	306.14	307.56	305.11	308.62	309.41	307.41	310.07	304.1	305.96	307.26	308.61	305.33	305.18	306.7	303.54	309.39	304.02	309.44	305.5
316.12	313.16	311.29	311.43	314.69	315.28	310.68	313.12	311.18	311.76	312.53	313.28	310.13	315.28	312.07	310.43	310.62	313.49	312.71	314.94	309.88	308.01	311.62	313.01	310.77	311.49	312.38	311.95	312.38	312	309.37	312.52	313.64	314.24	312.02	311.49	313.98	310.46	316.19	312.56	309.76	313.11	312.94	314.13	311.13	313.78	311.29	313.87	310.3	311.77
299.98	298.46	302.33	304.03	303.42	299.79	304.9	304.46	301.9	303.15	299.53	300.4	302.18	301.45	303.64	303.85	297.33	303.39	299.22	299.47	303.58	302.03	301.59	304.27	301.08	301.48	302.78	297.78	302.83	299.07	300.91	304.88	303.78	299.61	300.67	302.59	301.1	300.38	304.4	301.06	302.44	300.48	301.55	302.01	300.82	295.3	299.79	300.99	304.44	302.66
312.21	311.42	315.39	315.83	311.43	312.65	309.03	310.11	315.5	313.3	314.18	313.43	310.26	313.15	315.18	311.05	316.39	311.82	310.58	313.2	314.68	315.52	313.02	315.89	313.45	316.57	311.19	315.85	313.08	312.13	314.75	315.75	315.3	318.32	314.07	313.42	311.4	313.49	314.65	313.75	315.8	313.34	311.08	317.04	314.08	315.95	311.39	312.63	310.55	312.61
301.29	302.37	303.73	304.03	300.81	301.13	304.32	300.75	303.09	303.39	306.26	304.06	302.28	305.73	305.31	300.45	301.36	302.1	303.78	303.99	303.28	304.86	302.96	302.32	300.76	299.09	302.05	310.58	302.2	300.63	305.38	303.61	299.23	300.36	304.64	304.48	301.77	303.54	304.4	303.68	307.94	300.88	306.03	305.04	303.08	301.16	303.51	301.13	305.44	302.9
312.28	315.34	313.85	315.59	311.22	313.51	310.62	310.98	313.2	311.76	312.22	310.42	314.45	311.69	310.95	313	310.24	310.72	314.87	309.03	310.53	312.52	311.28	312.73	312.02	311.37	309.66	308.8	309.84	312.79	314.91	314.61	313.4	311.8	313.48	311.75	314.61	310.62	311.86	315.62	312.91	312.73	308.62	313.6	316	312.77	311.5	312.29	312.98	311.84
310.96	311.35	312.94	313.46	313.82	312.93	313.58	311.04	316.83	313.92	315.38	317.91	312.4	317.83	314.59	314.16	313.87	313.58	315.82	316.17	314.88	313.68	314.97	314.3	312.68	317.95	317.52	314.5	314.86	311.51	317.34	313.94	316.26	316.08	313.92	315.52	309.05	314.27	317.61	317.87	315.77	319.18	313.29	316.58	316.55	312.6	315.77	313.35	312.27	315.18
328.06	324.14	324.98	325.84	330.27	327.49	329.7	327.7	328.72	328.07	330.54	328.65	326.7	329.14	329.61	328.77	327.67	329.54	328.13	327.05	331.59	326.37	328.73	328.57	327.36	327.31	331.5	329.66	325.67	326.74	328.09	331.69	326.37	327.31	331.4	327.72	326.85	325.32	325.29	326.49	327.44	329.57	326.69	331.26	329.68	327.86	325.59	328.07	327.3	328.78
317.98	315.27	312.29	317.47	317.45	315.36	315.87	315.46	314.12	315.17	317.52	313.43	313.66	313.51	314.25	312.62	316.93	312.29	311.49	312.39	317.75	315.91	317.35	314.33	314.3	314.05	315.02	314.97	312.91	315.28	315.74	316.73	315.37	314.87	312.74	316.15	316.92	314.31	315.06	319.68	315.29	315.33	319.09	314.81	316.45	314.71	313.84	314.16	315.23	317.83
319.97	315.66	316.61	314.37	318.69	316.5	315.19	316.97	315.23	314.84	314.38	316.17	315.57	316.59	315.32	313.92	319.62	316.72	312.42	313.03	314.1	315.88	314.24	315.87	314.28	317.67	318.01	316.27	311.76	317.36	314.79	313.54	314.74	315.14	315.83	314.03	314.23	313.35	313.95	312.69	313.21	318.99	315.78	317.52	318.43	315.16	317.26	315.53	316.4	317.62
315.85	312.39	310.33	314.16	312.99	312.19	312.43	312.96	312.33	311.38	315.05	316.95	311.67	311.52	312.37	312.69	313.7	313.24	311.64	312.48	315.29	316.01	314.19	313.96	313.62	314.33	310.84	315.54	312.35	312.74	313.65	309.6	311.35	311.91	313.88	316.08	314.33	312.58	311.51	308.54	315.54	308.4	312.72	312.76	311.82	311.54	313.12	309.13	314.02	312.13
316.36	318.11	317.7	317.46	316.79	319.09	318.29	316.17	317.57	316.91	320.09	316.18	317.67	315.99	314.88	318.97	313.73	318.95	316.68	318.89	319.17	313.34	319.09	317.88	316.56	317.03	316.27	317.66	313.65	316.78	319.77	312.32	316.14	321.58	317.49	315.83	318.08	317.6	314.51	318.09	315.65	312.36	318.9	318.92	314.63	320.14	319.56	317.04	317.51	315.76
320.64	315.28	322.54	317.09	317.96	316.64	317.29	316.65	315.73	317.94	318.52	323.13	314.87	316.68	316.73	316.08	318.06	318.49	315.26	314.07	316.73	315.2	318.2	315.71	316.3	318.22	313.7	317.42	315.85	316.78	314.02	317.97	315.79	317.06	318.07	319.9	319.46	318.54	318.02	313.65	316.74	317.21	317.15	317.37	315.76	321.25	319.8	316.85	320	317.75
303.56	302.65	301.92	304.98	302.28	304.24	305.44	305.39	304.26	301.35	303.55	303.24	304.59	302.96	305.19	304.1	306.07	301.64	306.22	304.58	303.66	302.22	303.27	302.88	303.95	305.43	304.43	303.42	304.93	305.12	304.4	302.51	304.9	302.27	305.89	303.62	304.99	302.97	306.71	307.47	303.56	300.06	301.58	305.03	306.89	306.85	303.31	301.94	303.6	303.32
319.7	319.91	319.31	320.98	322.05	317.78	314.45	316.02	321.26	318.02	313.36	316.19	316.54	319.66	319.49	321.61	321.86	318.97	317	315.54	316.47	320.72	317.28	318	317.82	318.79	318.02	319.56	318.7	320.67	319.3	316.4	319.64	316.04	320.8	318.93	317.93	319.02	317.44	317.33	316.77	320.17	314.96	320.85	318.67	317.93	318.41	314.85	320.31	322.43
317.06	319.06	318.06	318.34	323.79	316.11	318.19	319.68	321.81	317.91	321.28	313.05	319.71	319.48	315.35	318.02	318.74	313.6	318.92	319.55	318.77	317.52	318.31	320.83	319.61	312.89	318.52	318.9	318	324.06	318.54	318.71	316.2	319.12	319.88	320.57	319.41	318.38	321.64	319.28	317.95	320.92	319.92	321.32	315.13	320.04	319.61	319.87	316.66	319.29
314.08	315.12	310.25	313.56	312.96	310.08	309.98	315.94	313.62	311.57	314.1	311.7	315.62	315.8	313.49	311.14	313.82	314.53	313.92	314.7	312.04	315.23	311.73	314.21	314	314.39	309.35	314.65	312.53	315.05	312.9	316.7	314.91	315.43	311.44	313.04	314.2	314.56	315.13	313.51	309.39	314.42	313.02	309.91	315.91	314.01	314.99	310.58	312.85	315.46
316.16	312.02	315.72	316.19	316.02	315.32	318.78	315.24	313.04	316.09	318.05	317.95	321.94	316.04	319.28	316.52	316.84	316.7	317.06	313.79	311.87	318.27	316.97	313.69	315.75	318.61	315.48	318.48	317.1	318.35	318.46	316.53	314.7	315.62	319	313.48	315.74	315.67	317.98	315.06	319.9	313.22	319.06	318.78	314.81	316.41	316.1	317.51	314.51	317.71
310.55	310.17	315.56	314.2	315.14	314.48	310.95	311.02	314.78	313.68	314.06	315.39	312.8	314.98	314.38	313.84	311.01	309.22	310.38	311.11	312.01	313.42	313.99	314.42	312.27	309.67	314.62	314.36	313.49	310.03	308.91	307.88	316.24	312.63	312.72	314.03	309.72	309.24	314.37	313.73	312.91	315.36	315.23	310.5	309.51	309.57	312.12	311.14	316.08	312.55
312.82	316.7	313.4	316.07	312.69	311.24	310.03	315.1	314.33	308.36	314.47	314.26	313.48	312.56	312.44	311.55	312.15	313.83	315.1	312.76	312.24	313.06	311.78	316.7	312.74	315.02	312.38	311.7	311.46	313.62	314.1	313.2	310.63	311.9	308.44	310.1	310.33	309.87	316.97	311.7	314.41	316.66	314.35	315.83	314.02	313.74	312.98	312.26	312.53	314.13
307.36	304.14	309.42	309.94	307.72	307.86	306.45	306.71	307.49	309.75	308.71	304.82	308.27	307.25	309.69	312.05	308.51	304.24	305.21	309.98	308.11	308.59	306.97	309.11	304.53	305.86	308.14	305.44	306.25	306.31	308.86	305.15	308.31	306.48	305.38	308.36	311.61	308.92	307.8	308.05	307.87	307.11	304.67	307.7	310.73	307.42	306.65	307.48	306.81	310.19
306.72	303.84	304.8	304.46	305	301.89	301.43	307.98	304.22	304.13	301.25	305.71	305.86	305.07	305.23	302.43	305.1	301.91	303.69	305.67	302.62	301.52	309.01	303.53	305.4	302.39	304.8	303.98	302.73	300.42	303.36	304.48	302.37	304.13	307.75	302.27	307.44	301.87	304.55	304.82	304.15	303.5	302.98	304.78	304.76	304.76	307.56	302.32	308.19	303.19
314.04	312.39	314.73	311.31	312.1	315.68	312.99	312.54	310.99	314.79	315.05	314.81	314.23	315.48	314.46	315.52	313.28	311.7	313.3	311.15	313.8	317.35	311.61	312	316.59	314.22	313.54	312.43	309.13	316.2	310.63	312.29	311.24	313.29	312.11	313.22	313.92	313.38	313.89	313.3	313.97	314.92	314.23	313.71	311.15	316.33	312.74	311.54	312.88	315.76
305.05	306.86	303.87	305.58	305.78	305.79	304.07	305.95	308.7	304.68	306.71	305.13	303.34	305.25	304.16	305.58	305.49	302.48	302.31	303.71	304.93	304.39	302.85	307.55	305.39	304.79	304.11	304.41	304.7	304.78	303.19	305.15	304.23	301.76	304.44	308.88	303.4	308.51	308.05	304.17	306.18	305.1	302.55	307.25	307.94	303.41	302.62	307.41	303.81	304.96
296.44	294.16	294.86	295.96	291.3	298.5	294.19	296.46	293.15	299.42	293.79	294.3	295.92	292.47	294.01	296.15	294.1	294.95	295.58	294.16	297.42	294.9	297.07	293.33	296.25	294.27	292.46	295.7	297.49	292.96	296.67	295.13	295.54	293.55	295.06	295.57	295.08	290.99	294.1	295.12	291.86	293.01	296.97	291.78	296.03	296.81	298.47	296.6	295.18	295.7
301.74	300.67	300.79	301.39	301.83	300.3	298.95	301.23	301.86	300.29	298.94	303.6	303.26	302.77	299.15	299.01	299.91	301.76	304.03	296.44	300.37	299.19	300.92	304.4	301.25	303.95	298.43	300	303.65	297.6	300.7	299.53	298.93	299.88	300.43	303.11	301	300.72	300.19	302.06	298.77	299.57	300.86	300.47	304.22	301.66	304.58	297.94	302.05	298.38
327.9	329.2	327.92	325.06	321.68	323.26	324.5	327.19	325.92	322.51	328.1	321.3	322.96	325.01	324.73	324.82	323.74	323.93	323.05	324.96	328.14	325.3	323.83	325.08	321.13	323.11	326.85	326.3	326.43	323.69	322.61	327.8	323.81	321.83	326	323.34	323.64	324.94	325.15	327.13	323.65	324.69	324.02	326.82	319.15	322.73	324	326.35	322.74	323.69
291.86	296.67	296.9	296.33	294.03	298.22	294.94	300.28	295.52	296.28	296.9	295.38	294.7	294.73	296.29	298.57	296.53	295.51	299.08	297.84	296.91	296.71	300.45	298.78	295	298.21	297.14	297.65	297.34	296.03	297.99	299.73	299.35	298.19	297.1	299.81	294.43	295.6	295.8	295.03	295.74	295.2	296.06	296.21	297.07	293.76	298.21	296	297.25	296.86
292.03	292.28	296.42	292.83	295.85	298.1	292.8	294.5	295.41	293.35	294.49	297.07	291.47	297.04	296.53	295.47	294.49	293.38	295.42	292.44	298.61	292.44	295.47	293.87	296.64	296.66	292.31	294.78	290.8	293.66	296.12	293.89	294.78	292.35	294.91	293.58	294.04	292.66	294.67	293.6	295.05	295.42	295.1	296.44	295.55	292.08	294.81	294.78	295.52	294.21
318.09	316.24	313.82	318.45	316.61	321.32	319.04	318.61	320.59	314.55	320.18	317.91	317.08	319.41	319.78	317.78	315.34	319.37	317.07	317.45	317.59	316.46	317.9	321.66	316.44	320.28	320.21	322.04	320.6	318.28	320.19	316.27	317.69	323.24	320.59	316.31	317.15	317.82	321.47	317.96	315.98	319.19	317.61	314.23	315.66	318.82	316.97	319.96	321.42	320.17
305.84	304.13	302.12	304.88	304.25	304.3	305.2	304.93	303.16	304.69	300.3	300.33	302.33	301.75	303.16	303.24	306.68	306.94	299.58	303.48	305.63	302.02	302.34	298.94	304.01	298.95	299.4	303.91	302.36	303.59	299.79	301.09	299.77	305.31	303.06	300.01	303.81	303.52	307.13	303.35	302.38	304.89	308.6	306.14	305.81	300.3	303.78	302.95	303.64	302.3
294	294.83	293.42	295.13	293.09	298.62	295.38	299.91	294.85	295.28	295.87	294.87	295.57	293.08	298.44	291.82	293.91	291.56	297.8	294.99	291.16	292.52	294.75	292.17	294.98	293.47	299	294.5	294.79	295.6	292.95	295.31	293.29	295.09	295.82	295.46	294.26	297.7	299.78	295.31	294.23	294.32	297.61	298.37	295.04	294.06	296.27	297.79	295.09	294.62
301.62	307.19	306.86	302.16	300.82	305.91	304.92	301.53	306.81	305.15	305.04	303.37	301.73	303.44	303.89	305.4	301.7	305.62	302.61	304.24	304.53	300.5	305.99	300.08	305.52	302.37	304.05	300.7	301.55	303.22	303.84	303.12	300.96	302.21	302.98	300.43	305.21	301.46	304.64	306.29	304.62	302.32	305.89	301.44	303.28	303.61	302.34	304.05	303.33	304.32
311.22	315.2	314.42	317.95	313.27	316.99	315.97	313.73	312.46	315.05	319.52	312.77	313.78	318.23	312.26	317.06	314.55	313.83	318.13	315.54	311.41	316.45	314.56	315.76	314.64	316.18	315.28	314.82	317.44	317.1	316.14	312.5	314.48	317.69	317.97	317.59	314.08	314.09	313.12	319.41	311.71	314.26	314.23	313.7	311.51	312.53	317.48	314.56	316.58	313.68
299.95	303	302.72	307.58	303.92	298.65	304.79	303.01	300.59	304.5	302.36	302.11	302.27	300.54	305.16	305.95	302.92	304.35	305	303.9	305.02	302.08	305.59	304.72	301.84	302.63	304.93	306.57	304.62	304.08	302.79	301.51	301.8	301.96	299.16	300.49	305.41	302.62	304.35	303.97	302.62	304.24	303.85	304.16	307.93	304.65	299.6	307.4	305.09	301.79
327.64	330.32	324.99	327.01	325.01	328.54	327.25	325.09	325.47	326.72	323.82	327.55	328.54	321.79	322.52	326.82	328.58	325.56	325.74	326.35	325.78	324.35	322.33	323.3	323.62	322.74	326.43	323.75	326.1	325.01	324.85	323.71	324.64	326.68	321.71	325.35	324.74	325.87	324.24	326.48	321.74	325.84	326.62	324.49	325.05	325.15	326.61	325.26	322.48	324.09
313.47	315.65	313.21	316.96	312.49	313.92	313.07	313.35	311.21	312.01	310.76	310.99	313.11	312.39	309.66	309.55	309.76	310.82	316.25	315.52	313.71	315.6	311.61	311.85	310.24	314.7	314.23	313.1	314.95	312.99	311.97	313.25	313.34	308.59	311.75	315.32	313.27	311.07	313.36	312.09	313.92	312.21	307.07	314.84	310.96	316.68	317.32	315.47	310.29	315.16
312.54	312.91	311.18	312.49	313.15	312.98	314.81	314.58	312.55	308.43	312.97	313.29	313.04	314.08	314.12	311.66	310.94	313.86	314.24	314.9	311.56	312	313.37	309.78	309.53	309.88	314.56	312.87	312.77	312.73	312.27	314.62	312.98	310.92	312.14	314.73	310.78	311.89	312.95	311.68	312.3	311.02	310.87	309.2	311.54	313	313.32	310.65	315.68	317.04
298.35	297.5	297.66	297.41	295.24	303.78	296.5	298.47	297.52	297.23	296.04	297.66	298.22	295.39	292.95	298.55	299.76	295.12	295.35	298.25	297.38	294.64	297.81	297.94	297.47	294.05	298.26	297.77	295.24	297.59	298.82	298.26	296.72	295.28	295.35	294.14	297.78	294.59	299.73	297.93	297.1	295.86	299.04	297.91	295.88	295.63	295.47	295.53	297.86	295.83
314.73	319.06	315.19	315.58	318.28	315.76	316.27	316.38	316.21	317.53	314.69	311.49	317.55	315.74	314.84	315.23	315.35	316.41	312.2	318.83	315.63	317.18	317.53	312.4	314.41	313.61	318.21	313.88	317.42	316.52	315.42	319.15	318.23	316.57	312.47	316.5	315.26	316.55	317.39	317.29	316.17	316.75	317.44	317.66	315.89	314.4	313.79	315.33	313.35	313.82
309.8	308.35	309.4	306.44	311.52	309.11	310.33	309.42	311.9	312.38	308.83	307.83	308.63	308.89	308.17	312.86	310.89	311.32	311.19	309.56	307.18	308.35	311.54	310.05	310.29	307.4	311.15	308.24	309.96	310.12	308.06	311.49	308.1	308.5	308.66	309.48	309.45	310.67	307.64	306.3	310.42	308.41	307.84	308.13	309.18	312.65	312.8	306.54	307.98	310.45
311.97	312.21	312.34	309.08	310.79	312.03	307.94	309.63	311.73	310.4	308.33	310.21	313.46	309.48	309.58	311.71	314.32	308.35	312.77	311.72	308.4	314.44	311.04	310.12	311.71	307.85	308.89	312.52	309.81	310.07	312.06	315.08	311.89	312.04	310.45	313.27	310.7	310.15	309.46	310.37	309.73	311.62	310	308.66	310.82	308.64	312.46	307.49	310.35	310.82
324.89	328.59	329.87	328.12	325.56	324.21	328.73	330.08	327.72	325.24	325.77	326.6	326.02	329.23	326.99	327.82	328.9	326.06	325.28	330.12	327.29	326.88	325.32	326.46	330.78	328.55	325.22	329.09	326.29	327.45	329.95	327.87	326.1	325.05	329.51	324.22	327.08	325.43	325.41	329.49	324.7	327.22	328.22	327.91	328.26	329.5	324.75	328.45	326.69	325.43
308.39	304.46	307.93	305.28	307.74	303.49	307.51	305.22	305.94	306.6	304.81	310.14	307.23	303.76	309.35	305.11	303.1	305.47	306.22	305.91	307.2	306.32	307.82	309.84	307.26	303.12	303.64	306.81	304.98	304.73	303.44	307.2	308.49	307.3	304.48	302.94	309.39	305.03	306.76	302.73	307.97	308.38	303.99	305.73	307.57	306.84	306.37	307.49	302.42	306.42
304.9	307.27	303.97	303.85	301.68	305.7	304.61	307.07	305.55	306.03	303.82	308.94	307.63	303.25	303.19	305.74	305.09	304.01	305.47	304.98	305.58	307.67	305.02	305	305.79	306.48	306.34	304.2	306.43	304.07	307.58	305.42	305.41	303.36	305.01	303.59	304.28	304.17	302.13	308.22	306.45	307.5	305	302.41	303.62	300.24	303.18	301.51	303.55	308.55
311.24	314.85	311.53	313.67	312.33	313.65	312.06	315.81	311.04	311.28	309.87	313.29	315.08	311.53	310.09	315.52	311.19	312.2	313.11	311.97	308.58	310.72	314.52	314.99	312.52	308.91	312.14	309.67	309.63	311.79	312.5	311.28	313.8	309.24	310.56	308.28	311.13	313.08	311.49	311.62	310.44	316.52	311.45	310.29	312.52	311.22	312.81	311.71	315.92	311.61
303.84	305.49	304.19	307.9	306.32	304.52	306.31	307.64	304.36	305.89	305.8	304.27	304.26	307.84	304.76	308.28	303.17	308.02	306.8	306.78	304.94	306.42	306.28	306.02	305.27	306.01	304.09	310.08	307.69	307.45	305.16	306.95	307.27	307.89	306.65	305.96	308.83	303.41	307.04	307.55	306.84	307.73	305.92	309.96	307.53	307.22	307.61	303.44	308.56	307.64
316.82	313.67	317.15	318.35	316	320.26	320.67	313.59	314.84	314.74	319.49	315.99	315.28	317.89	319.68	317.72	320.53	318.5	316.26	314.85	317.28	316.26	318.32	318.48	311.42	313.89	314.45	317.9	315.87	315.71	318.75	316.6	317.31	315.97	319.27	319.33	317.23	319.2	316.25	314.35	317.69	315.11	311.74	314.95	318.07	312.77	318.99	318.35	315.88	315.39
314.37	309.84	311.9	310.27	310.71	311.59	314.03	311.84	310.85	312.69	312.34	309.56	313.23	310.33	305.3	316.33	314	313.76	310.85	311.24	312.6	310.47	310.79	310.53	314.89	307.56	312.81	311.78	310.04	311.35	308.21	310.58	312.81	310.85	312.41	311.76	311.23	309.71	312.13	310.18	311.79	311.99	312	310.16	311.7	313.27	311.53	311.79	311.09	305.94
301.9	300.92	303.8	303.66	301.55	301.5	305.72	303.87	303.18	298.93	299.54	302.17	302.27	303.58	303	303.73	302.05	302.67	300.04	300.75	305.24	301.5	305.41	301.74	297.82	302.93	303.55	304.98	298.37	302.7	302.22	301.56	300.51	302.24	302.51	301.12	300.36	301.36	300.9	301.98	301.82	299.24	304.95	303.64	303.68	300.91	301.78	299.37	303.02	301.21
306.89	307.04	307.11	305.52	307.06	304.88	310.27	307.03	299.96	304.68	306.75	309.51	306.89	310.32	307.02	309.43	306.67	307.31	305.75	308.15	308.44	305.28	305.23	308.3	307.46	308.25	305.94	306.67	307.51	306.44	308.48	306.88	305.08	305.68	304.34	310.37	306.27	305.62	303.31	307.3	305.8	304.46	308.49	308.01	305.57	307.55	307.31	305.8	305.84	307.84
295.14	296.48	296.84	300.06	300.67	296.56	294.81	298.49	296.83	296.62	299.34	298.29	293.27	294.56	298	293.85	295.17	297.93	299.83	297.51	296.2	298	296.41	296.1	297.06	298.82	298.84	299.02	294.45	296.95	297.64	293.39	297.06	295.54	294.88	298.78	296.87	297.1	291.35	298.41	300.89	295.26	298.36	295.58	295.43	297.99	294.36	297.87	297.17	294.77
306.43	308.56	309.64	313.13	312.97	311.99	308.19	312.67	312.27	309.85	309.31	311.78	312.46	310.39	314.72	312.93	310	313.83	310.95	307.49	310.17	314.38	309.54	312.64	311.29	311.82	310.82	313.26	311.4	311.37	312.83	310.23	310.73	309.73	312.75	315.28	313.04	312.82	311.03	313.32	309.72	312.2	311.71	310.38	310.35	310.09	308.17	313.01	310.44	310.87
321.1	317.36	316.61	316.18	316.26	317.72	319.05	319.54	319.57	321.98	315.82	318.9	317.31	314.74	318.48	320.3	320.82	315.35	320.39	316.63	315.1	318.61	316.72	317.64	317.55	317.88	317.69	316.95	317.5	316.53	314.83	317.97	319.82	318.24	315.08	319.37	316.29	317.32	318.76	321.04	318.79	315.34	315.62	319.41	316.57	316.8	316.26	318.58	320.97	317.32
316.13	315.14	308.95	313.1	315.14	310.4	310.27	315.12	313.71	312.19	312.62	314.21	311.37	315.58	310.7	314.8	312.14	315.63	312.34	312.83	312.64	314.74	314.65	313.03	312.99	315.23	310.59	315.68	309.42	311.74	313.36	311.62	315.93	314.19	314.07	312.39	314.24	315.07	313.87	315.11	313.1	313.93	314.67	309.51	313.38	309.17	312.49	311.6	310.71	312.39
304.22	302.41	303.29	303.07	305.04	301.94	300.64	302.56	306.17	305.19	304.15	302.85	303.65	303.04	302.45	302.79	305.08	301.89	303.81	303.77	304.08	301.49	302.94	300.72	302.66	303.18	303.22	303.84	304.98	305.15	303.2	302.16	304.28	302.81	300.26	301.23	303.74	301.39	303.14	303.37	304.06	303.43	305.67	305.01	303.12	303.71	303.43	303	303.08	304
319.14	320.08	321.09	317.29	316.68	317.82	313.6	320.8	317.63	316.87	317.25	316.16	315.85	318.55	314.98	315.34	318.15	317.97	316.92	317.72	320.18	317.68	316.04	318.49	319.31	321.07	318.76	317.36	319.38	316.96	321.25	319.69	320.42	315.03	315.55	318.56	320.56	311.5	313.57	317.85	317.56	319.04	317.7	320.59	317.2	318.46	316.81	321.02	318.87	315.3
311.67	311.55	314.71	313.29	313.4	315.18	312.74	314.86	313.91	312.83	315.7	310.11	312.12	311.92	310.29	312.38	315.34	317.28	309.89	313.74	315.17	313.86	312.57	314.4	314.48	313.39	308.49	312.96	313.26	313.71	312.8	316.66	312.84	314.51	313.02	308.61	315.08	314.15	312.6	310.02	312.44	312.88	314.27	314.72	310.73	312.96	313.93	309.53	310.24	311.89
313.55	313.91	311.87	311.85	313.18	312.56	312.67	313.62	312.11	314.44	308.84	314.13	312.56	311.9	315.71	311.21	313.67	316.45	314.19	315.56	311.71	311.21	312.58	312.86	312.18	311.14	312.73	311.08	309.96	310.74	310.81	315.36	315.39	310.91	312.24	313.69	313.74	312.51	313.49	310.82	316.19	313.47	315.64	317.12	314.05	314	314.48	311.84	311.72	313.55
306.6	303.74	304.29	302.02	305.56	303.95	306.59	305.14	304.19	304.47	304.75	303.14	303.13	304.23	304.1	307.74	305.47	301.69	302.8	303.57	305.33	301.99	304.08	305.62	303.31	304.37	305.77	306.41	303.52	303.81	308.12	305.53	303.52	304.12	307.45	313.35	306.51	305.21	304.41	298.9	303.07	307.78	308.55	304.26	305.8	304.62	302.15	299.63	305.43	303.83
320.46	317.56	319.86	319.99	319.6	319.79	321.16	321.1	319.34	319.07	321.79	321.26	319.78	323.04	319.4	317.82	319.48	319.73	321.97	320.52	318.03	320.22	325.67	321.17	320.64	322.9	322.34	320.94	317.92	318.61	321.77	322.34	320.81	322.86	318.34	319.7	321.85	317.3	322.24	318.81	320.39	320.96	319.75	323.38	318.12	322.96	316.95	318.33	318.68	317.75
299	304.62	300.17	305.35	303.44	303.46	302.79	300.85	300.6	307.7	301.39	306.01	301.5	304.19	303.64	304.59	301.74	303.88	304.5	302.97	301.65	302.94	302.16	302.12	303.22	302.39	301.51	302.34	304.52	304.85	300.52	304.13	305.36	301.99	304.16	302.66	307.49	303.55	307.28	300.13	305.63	304.62	305.31	303.88	303.2	306.77	302.84	306.03	304.43	300.1
306.63	309.34	308.61	304.04	307.67	304.6	305.58	302.08	304.93	302.97	300.11	306.65	306.06	306.67	304.84	305.54	304.84	307.75	304.75	303.77	301.82	303.42	304.44	305	303.29	303.41	305.16	303.56	305.9	303.67	303.37	303.61	309.01	305.81	301.5	304.51	306.25	304.77	305.3	305.46	302.82	308.36	308.24	298.76	308.02	307.05	307.42	304.6	303.25	302.16
293.02	298.48	293.12	293.75	292.83	295.11	294.54	291.24	294.01	295.47	293.76	294.52	296.8	296.43	295.92	299.09	297.42	296.72	302.42	288.46	294.21	297.61	293.4	292.74	294.84	298.37	292.91	290.71	295.56	295.93	297.77	298.23	294.81	297.92	294.43	294.09	294.51	292.69	296.18	296.2	298.25	289.97	291.94	294.96	294.56	296.15	295.87	296.77	292.8	292.64
322.64	319.24	317.15	317.48	314.22	319.22	320.98	316.68	317.9	315.25	319.15	313.51	317.27	317.67	322.11	318.55	319.63	320.18	318.28	317.13	316.16	320.2	318.12	319.1	321.38	321.45	315.51	317.72	318.82	318.53	317.92	319.93	317.29	319.25	315.38	316.83	316.81	318.22	317.85	315.91	317.91	319.27	319.52	317.38	319.98	316.09	319.1	316.79	322.6	316.35
301.48	305.38	303.65	307.35	305.52	305.28	307.26	302.69	303.58	308.6	300.47	303.61	306.3	306.82	304.52	303.48	304.58	306	303.27	306.63	306.25	305.91	303.67	307.46	303.92	304.48	308.83	304.34	305.34	303.18	303.21	306.21	303.35	304.45	308.76	306.18	304.62	307.36	305.24	300.09	304.68	304.9	301.88	306.39	304.51	303.57	303.45	305.8	305.39	302.78
304.55	306.98	307.38	304.53	309.25	302.71	305.91	304.88	305.32	305.2	308.68	302.48	304.17	306.47	303.75	304.29	306.15	304.37	307	304.94	306.22	307.01	305.92	306.15	307.15	305.24	310.1	307.9	303.51	306.12	303.56	305.12	307.15	305.67	304.53	305.52	309.08	307.85	301.97	304.48	306.92	303.6	304.96	304.45	302.28	305.84	301.58	309.9	305.67	303.43
302.87	302.75	306.1	302.78	303.94	305.44	304.79	305.92	304.88	302.52	302.95	305.54	305.81	307.98	304.65	302.41	305.94	306.23	304.72	304.35	307.45	305.68	302.02	306.69	304.03	304.94	303.86	300.88	303.85	300.72	304.87	305.81	304.1	303.59	302.62	300.5	304.17	302.4	304.65	305.57	300.99	304.88	304.1	307.23	303.47	306.73	302.52	306.83	305.19	307.06
329.43	330.68	329.87	326.03	325.51	327.14	325.98	329.24	327.24	328.05	329.5	330.47	324.89	329.82	329.05	326.62	328.44	331.3	328.55	327.5	327.34	330.5	322.48	331.57	329.88	327.7	325.01	328.81	325.71	325.45	326.14	327.1	327.2	325.06	326.36	328.02	329.25	329.34	331.22	328.03	327.73	328.59	328.8	327.3	328.41	326.32	329.16	325.48	327.8	328.94
318.33	319.23	318.93	319	320.94	318.53	319.55	315.77	321.08	317.65	320.9	316.37	319.68	316.46	315.99	316.83	318.39	320.85	316.07	320.45	318.5	318.97	316.06	315.34	320.37	319.54	318.61	319	319.81	319.5	323.24	321.83	320.14	321.57	318.9	319.06	318.91	319.28	319.76	319.21	314.5	319.97	319.32	322.08	319.57	320.21	318.66	318.5	320.64	318.07
306.41	304.36	302.78	307.13	307.02	304.52	309.37	307.61	306.13	305.98	306.06	311.77	305.93	307.68	306.71	306.86	308.92	310.17	306.84	305.57	305.8	309.95	308.62	306.4	307.38	305.87	302.96	311.7	304.72	306.91	307.89	308.02	307.02	303.7	308.24	306.71	306.17	306.94	307.76	305.62	306.01	304.98	305.72	309	309.21	306.43	305.96	309.6	309.62	303.23
324.89	326.24	326.43	325.62	325.12	327.9	328.23	331.81	328.63	331.08	330.19	327.01	329.29	327.68	326.29	329.11	328.49	326.35	330.02	327.03	327.54	328.12	328.6	327.08	328.94	327.73	327.73	325.47	326.28	326.21	326.26	327.08	331.76	326.7	325.47	322.82	324.77	328.79	328.92	327.44	327.13	327.31	329.07	328.5	328.51	328.18	324.31	326.44	327.22	325.11
316.19	318.69	315.05	318.03	319.04	320.67	318.25	319.08	321.07	316.81	315.03	319.69	318.88	316.72	320.03	321.11	316.86	317.27	317.51	318.82	318.82	321.36	314.15	319.25	318.97	320.14	318.23	318.84	319.57	318.94	315.01	318.99	320.82	317.75	321.12	316.31	318.72	318.68	320.95	317.28	317.28	316.85	317.95	317.37	318.72	322.07	321.39	317.24	315.45	317.18
302.51	307.86	300.58	302.61	302.48	300.55	301.38	306.34	299.79	303.85	303.47	305.22	302.85	300.4	305.35	301.97	295.4	304.46	306.37	299.73	302.29	299.26	301.44	304.34	305.54	301.63	304.73	300.72	299.94	301.7	303.33	303.43	304.13	305.84	304.21	304.33	303.13	305.06	301.06	305.87	300.59	302.68	307.75	304.55	305.04	301.54	303.19	301.34	303.23	304.68
302.61	300.27	304.89	305.76	305.8	303.61	305.2	305.99	305.91	303.69	302.21	302.47	302.6	304.97	303.05	302.57	305.49	303.46	306.82	304.34	303.31	303.48	304.73	305.92	304.01	302.72	302.73	305.55	303.1	306.2	304.37	304.51	309.03	303.53	303.02	303.53	304.9	305.79	304.72	306.41	300.91	303.51	304.8	305.37	306.59	305.99	304.64	305.52	304.79	304.85
319.17	322.11	317.6	319.38	317.39	317.25	322.55	316.27	319.01	315.98	319.37	317.52	319.48	319.45	318.64	315.79	317.75	318.76	319.58	317.89	317.67	320.42	317.41	317.26	320.69	313.24	318.9	320.39	318.76	318.13	319.05	315.42	319.47	315.81	319.85	319.69	321.08	316.27	318.22	321.01	315.48	318.45	318.77	320.46	320.7	319.85	315.48	320.82	321.82	319.46
304.61	302.48	305.23	307.61	303.94	307.62	305.04	306.77	307.81	308.16	301.06	304.84	304.88	304.28	302.82	302.7	306.34	304.7	301.38	302.52	303.22	303.99	303.96	304.07	303.87	304.4	307.85	305.29	305.05	305.43	307.93	305.17	304.79	303.16	304.34	305.2	301.62	303.88	306.46	301.48	305.26	304.18	303.95	306.03	306.14	304.06	306.11	303.96	303.66	304.94
302.78	301.73	301.94	302.93	302.03	305.06	299.92	303.61	301.1	304.33	303.51	302.48	303.67	300.06	302.73	301.08	304.21	305.42	302.29	302.69	303.51	302.59	301.55	302.11	301.69	301.85	303.45	302.56	304.21	304.78	301.53	302.04	304.88	306.05	299.9	302.59	304.89	303	305.13	303.43	298.49	301.13	307.02	304.98	301.32	298.82	303.3	301.64	301.13	302.57
310.26	312.85	314.25	313.72	316.67	314.01	310.01	311.84	316.14	314.2	315.91	312.78	314.24	311.84	311.93	313.47	314.25	312.29	313.55	313.93	310.44	312.8	312.09	314.12	311.23	310.77	312.35	314	315.08	311.23	315.28	311.68	316.37	313.02	314.12	314.08	309	313.9	313.03	315.31	312.82	312.86	313.41	312.52	311.46	311.86	308.58	311.85	311.63	311.12
292.81	295.66	295.5	294.87	293.43	296.3	294.66	294.27	295.86	294.44	293.28	295.37	293.23	292.98	295.09	291.2	296.99	293.75	290.77	291.5	294.02	293.65	293.39	296.74	296.04	293.69	292.88	294.43	294.06	293.95	293.5	292.66	297.92	293.15	294.81	291.13	296.54	295.16	293.59	297.42	293.66	290.96	293.76	293.47	292.64	292.56	289.86	295.75	292.92	293.9
302.55	301.74	304.06	304.14	307.22	305.19	302.96	304.26	305.41	303.33	304.65	305.15	304.54	302.7	304.23	300.76	299.77	303.82	304.81	302.32	302.38	301.66	300.58	304.58	305.56	300.35	302.45	300.74	299.44	301.7	302.2	303.55	299.47	302.75	303.3	303.9	301.81	301.83	303.91	303.94	303.79	300.16	304.49	299.01	304.25	302.1	302.05	303.02	301.7	304.61
307.66	303.8	305.35	307.9	305.54	306.75	306.25	305.16	306.07	303.62	307.83	303.49	308.2	308.17	307.26	305.95	308.46	304.28	307.97	310.24	305.95	308.4	304.74	307.16	306.58	309.05	308.65	308.54	309.22	308.03	306.46	310.11	307.28	303.16	304.43	306.39	304.43	304.95	306.91	308.04	306.46	308.47	308.14	305.58	306.51	307.15	304.86	304.47	306.02	308.78
305.99	303.24	305.51	302.09	302.61	303.81	307.03	300.74	301.65	303.6	304.05	304.38	304.62	304.67	306.92	303.98	305.63	303.61	303.43	305.41	303.72	303.69	307.6	304.37	303.48	302.44	307	308.3	305.89	304.63	304.22	305.33	304.73	302.29	301.23	303.95	305.49	304.93	301.54	306.19	305.17	304.21	305.23	303.06	307.01	304.3	305.79	302.61	300.71	298.97
321.07	319.43	316.9	320.42	318.23	319.22	319.9	321.69	316.48	320.37	321.84	321.83	320.78	320.98	320.16	320.74	319.91	320.73	319.86	320.49	320.53	318.47	318.27	313.31	320.27	321.03	320.78	322.23	320.3	318.49	321.44	315.51	319.56	320.89	322.47	317.19	321.62	320.55	321.16	316.66	318.93	318.93	320.61	320.72	316.5	317.99	317.11	319.52	318.71	320.5
303.78	298.43	302.27	307.02	303.64	303.82	300.93	304.98	303.38	304.84	299.02	303.58	305.74	303.84	297.63	301.81	307.69	301.8	303.53	304.56	305.26	303.97	301.74	303.59	299.37	301.66	304.76	303.22	300.53	301.57	306.1	305.17	306.69	301.73	305.39	300.36	304.66	302.43	301.51	302.74	302.11	302.96	305.27	300.3	303.33	300.9	302.22	305.32	301.74	305.4
304.78	300.57	301.86	303.27	297.64	302.78	300.23	300.7	302.16	298.9	301.55	302.25	298.79	298.62	302.33	299.9	300.17	300	302.3	302.18	300.25	299.24	301.73	302.87	297.53	299.17	298.94	300.24	301.67	300.38	299.21	302.09	301.75	303.07	301.63	303.17	300.04	300.28	301.84	303.34	301.99	299.46	302.49	301.82	301.45	300.31	300.12	300.98	302.15	302.61
302.29	301.69	301.71	299.22	300.78	299.68	300.94	298.3	302.5	298.73	301.46	302.62	302.95	296.71	302.41	298.73	302.96	302.13	301.71	301.52	301.85	299.02	299.84	301.59	299.05	300.25	300.95	305.37	299.56	302.64	301.35	300.48	302.71	303.05	302.02	299.32	304.83	299.79	299.93	300.33	300.38	296.53	301.23	305.44	299.29	302.75	301.78	301.52	302.63	298.77
306.87	303.2	305.25	300.68	304.75	305.1	301.91	302.29	306.59	306.32	304.51	301.6	302.09	306.61	303.53	305.9	304	302.9	306.62	303.5	307.69	306.93	307.59	304.6	308.21	307.46	302	303.22	304.11	303.8	303.62	302.23	301.81	306.15	304.65	304.84	303.29	304.45	306.99	302.05	307.91	305.27	308.14	308.69	305.37	302.41	308.08	309.11	306.86	305.3
307.18	303.6	304.88	302.94	303.32	304.72	299.69	302.69	304.48	302.24	305.05	303.75	299.5	305.1	302.95	302.87	303.5	304.87	302.91	305.02	304.01	305.71	306.03	303.68	303.06	302.95	306.71	301.1	302.44	302.22	303.58	300.36	304.56	302.64	302.14	304.35	305.14	302.86	300.78	302.99	303.79	303.91	302.98	303.92	303.76	306.84	302.17	303.42	304.75	304.39
307.88	305.39	306.54	305.75	305.62	309.51	305.6	307.73	305.92	306.73	306.86	307.54	306.78	304.79	307.51	306.96	307.44	303.51	305.98	307.59	307.06	303.95	306.92	306.52	303.39	302.96	306.52	307.18	307.81	306.87	307.44	304.98	307.27	306.93	303.87	302.42	303.94	303.59	307.48	308.67	305.84	306.44	307.3	308.06	305.73	303.64	305.03	306.32	302.93	308.87
315.07	314.76	315.8	314.33	314.88	311.06	316.36	313.92	313.36	313.72	311.44	318.81	312.26	313.7	313.48	313.26	313.98	316.57	313.75	315.99	313.89	315.66	312.12	314.79	314.81	314.69	312.88	314.75	312.01	314.69	310.76	314.67	317.9	314.05	314.17	318.46	308.34	316.81	310.44	314.48	314.19	312.89	312.07	312.1	311.09	313.76	312.49	317.19	314.97	316.29
326.54	327.1	329.25	329.08	328.64	329.76	326.13	326.24	325.3	327.55	324.76	327.35	329.1	327.79	327.94	329.32	330.95	326.61	323.5	327.32	326.49	326.22	325.19	328.35	326.88	330.43	331.47	328.35	326.85	329.93	328.37	328.81	326.24	328.3	327.35	325.59	326.08	327.99	329.22	327.17	328.22	327.94	325.55	322.67	323.66	327.46	325.92	327.74	330.37	327.48
311.74	313.91	314.12	311.09	315.78	315	313.5	312.38	317.16	311.55	313.76	311.72	315.28	316.58	314.44	313.18	312.85	315.25	314.57	317.56	317.84	314.4	315.47	314.78	314.61	315.67	316.85	316.27	312.02	314.15	312.11	315.83	311.86	317.6	311.79	315.77	316.7	313.7	315.24	312.41	313.32	315.78	312.53	314.88	314.38	314.53	311.31	313.88	312.75	314.21
298.91	304.61	302.93	299.01	300.41	304.49	301.34	301.55	301.22	303.79	303.76	301.57	300.26	302.14	302.34	305.1	302.11	301.79	304.31	304.14	301.41	301.84	299.78	302.84	307.25	302.75	305.19	300.99	303.41	302.41	306.14	300.68	306.77	305.93	301.77	302.62	304.33	301.99	304.56	300.09	299.33	306.18	302.53	302.93	301.22	305.1	304.65	304	298.59	300.34
308.23	306.81	305.42	307.75	307.73	311.47	309.66	308.4	309.91	309.6	307.24	310.87	310.52	310.41	308.8	311.17	305.98	311.73	310.43	308.12	311.59	310.74	305.04	307.85	306.96	310.93	310.19	309.03	307.68	310.76	311.36	312.14	311.1	308.14	306.91	308.65	305.6	309.76	309.33	308.52	310.7	311.39	313.91	309.05	306.29	310.87	311.46	311.37	306.41	309.61
307.8	308.44	304.51	310.49	306.92	307.03	308.61	308.91	305.67	306.5	312.96	308.76	304.17	306.83	311.29	309.91	314.52	306.49	309.36	306.89	306.07	304.9	309.2	307.12	306.57	310.27	304.81	309.22	307.16	309.21	307.33	308.14	307.37	308.03	308.06	308.39	310.42	311.95	310.8	306.23	310.07	308.85	308.12	310.04	309.14	308.82	307.36	310.24	311.05	307.33
323.69	323.17	325.12	324.74	328.3	327.03	321.15	327.54	320.95	324.97	322.61	326.65	324.41	323.82	327.75	326.28	324.1	324.19	322.51	322.49	325.5	328.36	321.11	319.45	327.55	324.17	322.98	324.92	322.57	325.02	323.77	326.23	322.67	325.24	324.09	322.18	323.21	328.02	325.35	322	322.18	324.5	325.06	324.17	321.31	326.54	322.01	324.96	323.02	324.63
319.68	319.8	319.05	321.65	316.26	324.07	321.38	317.18	318.91	319.68	321.25	321.38	317.55	317.61	318.51	317.63	320.9	322.12	319.7	317.97	320.12	320.56	318.57	319.77	317.45	322.72	318.36	320.78	316.87	321.22	316.92	320.94	317.56	318.46	318.84	319.07	320.16	320.95	318.28	318.51	317.65	319.23	318.42	323.34	321.06	321.2	317.47	319.39	316.73	317.59
304.9	302.74	301.43	301.48	304.39	302.87	301.16	304.5	301.49	300.01	296.83	305.08	300.27	302.16	302.06	301.57	298.2	301.5	306.46	305.29	306.48	300.37	301.84	301.2	302.78	300.02	302.77	302.35	298.34	300.53	302.83	302.75	301.38	303.67	302.58	303.33	302.8	301.99	300.69	299.87	303.98	301.64	303.05	299.45	304.3	302.35	300.91	303.05	302.76	303.41
300.34	302.26	301.94	300	303.36	301.63	302.62	298.82	303.72	307.42	304.15	303.53	302.21	304.25	301.87	303.97	304.69	305.4	303.05	302.62	303.51	300.4	301.77	303.62	300.61	302.19	300.79	303.43	305.26	301.6	304.68	299.63	299.29	302.3	301.72	303.54	301.64	303.43	301.88	303.91	300.16	302.96	301.71	303.46	301.12	301.07	306.82	301.77	301.2	303.15
312.64	312.69	312.71	316.07	308.54	314.14	313.9	314.75	316.34	316.92	312.58	315.14	312.3	311.83	312.67	314.13	316.67	313.86	316.64	311.26	314.75	312.25	312.92	309.99	309.91	313.41	315.89	314.08	313.95	311.2	313.19	312.14	311.91	314	314.6	312.43	309.62	308.95	314.87	313.81	313.13	313.66	310.43	310.25	314.26	313.2	311.28	311.44	311.99	312.96
320.82	321.18	317.28	320.88	317.14	319.59	318.45	320.36	320.41	317.12	318.38	319.9	316.59	321.87	316.99	317.78	317.6	319.85	319.3	324.36	321.8	321.62	319.31	322.6	321.81	319.97	322.95	319.55	319.89	320.97	321.4	316.91	318.67	319.2	320.79	321.05	320.85	316.2	318.39	320.49	318.51	319.51	319.27	320.28	318.68	320.52	317.12	322.03	320.8	320.52
312.11	312.05	307.91	311.92	315.53	311.72	313.98	314.17	312.14	309.66	314.77	314.03	314.94	310.24	307.26	315.42	309.45	311.83	307.69	309.78	308.95	310.77	311.82	314.38	312.09	313.14	312.93	313.13	312.79	311.99	311.92	314.29	308.75	311.2	317.51	312.88	313.59	310.67	313.44	313.95	312.81	314.04	314.71	311.42	310.47	314.86	314.2	307.92	313.73	309.7
317.68	318.03	317.42	319.25	315.05	315.17	314.64	314.82	316.85	315.39	313.62	314.01	319.47	318.56	320.88	317.71	314.61	315.38	317.63	317.34	317.39	316.44	317.57	317.01	315.51	320.08	315.82	314.9	313.06	314.82	316.08	316.8	314.96	316.61	315.55	311.81	319.5	316.36	314.86	318.76	318.9	319.02	318.59	323.8	316.72	316.23	312.42	318.96	315.09	315.98
292.18	293.38	294.44	291.67	295.89	297	294.5	292.47	293.41	294.38	293.83	293.11	296.45	292.79	293.3	298.21	292.07	293.81	295.35	292.98	292.38	291.71	293.85	294.22	294.35	294.92	292.27	296.05	292.48	294.88	293.88	295.94	292.85	291	296.39	293.06	293.58	296.36	295.18	295.32	297.85	292.59	293.22	292.28	293.08	290.73	296.26	294.93	292.34	294.34
312.92	312.25	314.65	311.47	309.06	310.81	308.54	310.4	310.73	314.25	311.61	314.45	311.41	309.22	314.99	314.05	315.02	314.94	311.51	309.23	313.66	312.71	316.27	314.88	311.12	309.87	311.78	313.96	309.9	311.24	310	311.45	313.91	313.13	311.71	313.17	313.04	313.98	313.44	314.15	313.09	310.15	314.53	311.71	311.71	312.84	315.45	312.82	311.42	311.8
307.51	303.99	303.4	306.19	303.06	302.76	301.14	304.24	302.12	303.15	303.61	303.41	301.63	301.22	302.43	302.36	302.19	302.82	304.02	301.5	300.63	304.71	299.5	303	301.95	303.68	305.77	300.71	300	306.59	301.98	302.04	304.05	306.42	301.72	303.36	300.15	303.68	301.76	303.74	302.31	308.09	304.73	299.78	303.69	305.08	302.85	302.45	303.64	300.83
299.57	303.2	303.46	302.53	302.07	304.07	300.46	300.82	302.77	300.6	303.08	299.79	303.15	302.35	304.1	302.03	300.8	305.2	300.45	301.02	304.35	302.68	303.49	303.84	299.08	302.67	301.21	303.25	299.96	301.1	306.42	302.92	301.27	298.59	298.95	299.92	302.19	302.29	300.89	300.31	302.11	305.17	303.22	304.43	302.22	301.33	299.9	301.59	300.99	304.39
312.2	309.65	311.98	315.71	312.48	312.52	309.85	311.56	311.04	310.03	313.05	309.89	309.81	315.51	312.82	313.95	309.83	312.09	311.12	312.24	311.24	310.57	314.36	313.85	315.99	309.5	312.01	311.16	310.11	315.03	313.51	312.42	314.21	311.84	312.88	314.19	309.1	314.89	311.2	313.23	310.35	313.18	312.76	314.18	311.9	310.91	316.14	311.1	315.51	309.72
300.76	299.5	299.97	308.66	304.83	306.51	305.53	304.47	303.98	303.85	306.4	301.65	305.15	302.08	302.49	302.83	304.68	305.91	302.88	304.25	302.88	304.41	303.43	305.88	304.81	302.17	306.39	303.53	305.75	302.59	305.68	302.75	302.24	304.77	306.77	306.28	305.11	303.12	305.12	305.83	303.89	303.87	299.78	302.1	296.54	300.93	304.15	303.32	301.61	301.52
304.84	299.15	302.18	301.6	299.93	302.27	302.14	300.75	300.93	299.12	300.06	301.43	302.04	301.38	302.08	298.98	299.91	296.28	298.34	300.89	301.65	300.44	299.09	299.9	300.47	299.31	300.06	296.81	300.12	301.4	299.42	301.81	299.72	297.58	300.83	301.95	303.86	300.69	301.07	297.8	304.98	302.6	298.69	300.78	300.96	299.46	295.74	303.57	301.79	302.49
304.55	303.51	305.59	302	301.01	300.99	304.1	306.48	303.14	306.41	303.52	305.63	298.04	302.82	305.73	305.42	302.08	302.34	300.83	301.66	305.62	303.87	303.27	302.27	302.56	300.31	301.92	303.26	301.88	304.59	302.26	304.85	302.27	299.96	303.05	304.45	302.3	299.78	299.54	304.77	302.42	301.52	302.17	304.03	300.82	302.14	300.36	302.97	302.05	303.31
317.17	314.12	316.55	317.92	318.34	320.12	319.37	316.85	319.48	318.51	316.58	320.13	318.85	313.98	319.44	316.63	320.54	316.01	316.88	315.18	322.22	316.39	317.16	316.96	317.85	315.67	318.51	317.57	316.28	320.64	317.08	318.64	317.93	317.14	317.34	315.97	319.71	319.38	317.46	321.21	312.73	318.71	318.05	316.83	320.51	317.32	315.2	313.32	321.33	317.06
304.87	303.24	305.98	306.64	301.71	301.71	301.13	307.06	308.38	307.21	308.33	303.09	306.08	304.26	304.08	300.78	303.59	300.64	305.08	302.34	306.32	303.32	306.4	307.12	308.76	307.59	305.19	305.87	304.74	304.51	302.36	304.58	299.18	304.23	304.41	305.66	304.44	307.86	301.61	306.1	305.06	303.88	304.83	303.71	302.13	302.42	304.33	302.05	304.5	305.89
311.48	317.62	315.85	312.01	311.36	318.13	316.69	315.03	315.61	311.32	312.52	317.2	312.88	312.38	314.77	314.49	317.46	313.79	313.86	314.3	314.83	312.85	313.77	311.83	312.6	314.31	314.57	314.78	314.41	310.95	312.31	311.5	311.98	314.5	309.99	316.73	315.47	313.24	314.1	313.41	314.06	313.45	314.47	310.6	313.61	312.88	308.41	312.89	314.31	316.24
310.85	310.5	312.43	309.22	310.45	310.13	310.15	310.17	310.94	306.93	308.03	310.07	311.71	314.44	311.33	311.79	309.15	312.41	313.54	311.29	306.93	309.89	310.81	311.86	310.93	308.3	310.34	311.9	309.63	311.69	310.21	307.65	315.1	311.95	311.63	310.36	308.68	308.94	313.97	311.5	312.69	309.2	308.83	310.43	312.21	309.2	309.56	312.62	308.38	311.41
296.11	297.3	296.84	297.53	297.3	300.56	294.67	296.84	298.02	297.09	294.23	299.62	296.18	299.71	293.52	298.7	295.92	300.42	297.09	296.03	298.16	297.33	296.24	297.14	295.96	296.4	299.25	296.68	297.57	294.64	296.65	294.97	297.71	292.61	296	299.15	300.47	296.16	295.25	300.18	295.26	301.71	296.63	297.03	297.45	299.59	296.26	297.06	300.22	298.19
314.52	314.71	315.59	312.59	314.34	311.17	313.37	311.47	314.18	311.64	312.52	312.4	315.33	311.14	314.58	310.84	316.99	317.21	311.43	310.95	314.78	312.38	312.75	313.62	311.41	312.16	308.94	314.16	311.83	312.87	315.45	313.98	312.38	315.74	312.74	314.56	311.58	310.76	315.65	313.61	317.34	312.97	308.65	313.29	313.22	310.69	315	313.89	316.93	315.44
311.53	315.38	311.54	311.68	313.11	311.73	308.73	311.28	307.51	308.51	308.2	308.33	308.65	312.97	312.87	312.71	310.14	312.37	310.81	310.05	311.38	309.91	311.68	311.54	311.33	312.75	309.92	312.2	312.61	313.59	312.45	310.17	313.72	314.14	314.48	313.78	308.92	313.36	307.25	310.64	310.61	312.24	307	311.13	310.82	312.13	311.25	307.06	309.88	312.37
314.34	314.59	313.97	312.79	311.49	312.01	311.11	313.8	313.06	311.43	312.44	312.39	315.61	318.01	313.06	314.83	309.54	315.67	313.95	315.55	313.5	317.33	315.56	315.57	311.54	313.65	313.28	310.2	315.03	315.67	316.31	310.13	311.42	312.02	312.12	313.81	314.85	315	316.5	311.87	314.76	313.05	318.13	312.69	314.26	314.73	311.79	313.57	316.97	313.75
309.99	312.25	312.09	312.17	309.83	313.96	314.84	308.56	315.25	308.65	312.17	313.11	314.69	312.53	313.4	315.11	312.9	310.54	311.78	312.04	310.86	310.33	311.46	310.2	314.02	312.47	311.86	316.01	313.75	310.53	312.95	314.08	313.43	310.3	312.38	311.05	313.28	313.89	313.61	314.44	311.95	316.43	314.04	306.82	311.28	312.09	312.27	314.3	314.07	313.99
292.47	295.71	295.37	296.16	290.69	293.23	294.68	292.3	296.19	296.46	296.55	292.1	294.13	295.19	295.56	292.83	294.01	294.92	292.23	297.33	296.96	295.93	293.71	293.56	294.52	293.25	295.26	291.27	294.14	294.46	295.97	293.87	295.61	294.48	297.58	296.24	296.85	294.81	294.26	296.36	297.21	295.77	293.73	294.38	297.42	298.03	295.19	294.54	294.88	292.66
312.76	314.51	311.37	314.11	316.65	316.98	316.8	311.48	313.34	313.69	313.58	313.46	313.05	312.69	311.46	315.83	312.81	312.77	312.65	312.07	313.35	315.08	311.55	315.99	313.84	312.12	313.1	314.85	309.19	314.48	312.59	309.75	315.33	310.94	310.2	311.71	313.69	314.38	312.55	313.88	313.2	314.47	312.35	313.94	312.16	315.56	315.41	312.39	313.23	314.69
303.93	302.33	304.32	304.51	301.78	301.51	301.69	305.55	302.37	303.22	305.86	301.57	303.92	305.13	307.42	306.14	306.2	304.89	303.9	302.79	305.49	305.2	303.6	304.76	304.72	306.34	302.28	301.71	308.36	304.28	307.62	304.31	307.52	303.1	302.79	302.98	306.4	303.82	305.27	302.31	305.55	304.47	304.39	306.44	305.41	305.21	305.13	306.25	306.89	306
303.4	304.69	304.72	303.81	306.96	304.39	306.09	304.07	305.03	307.67	307.58	306.06	304.78	304.96	302.84	307.62	304.35	305.53	308.68	306.55	304.8	305.9	303.29	302.23	305.75	306.59	304.7	306.63	299.85	304.42	304.59	304.07	304.69	306.48	304.73	304.2	301.09	307.45	303.97	300.86	303.14	304.96	306.65	304.09	304.79	305.8	305.48	301.81	302.94	305.26
302.43	297.5	297.69	296.46	301.47	299.75	296.26	300.26	301.42	300.61	298.05	299.67	298.68	297.84	298.4	295.12	300.76	300.05	302.78	301.03	299.05	298.47	300.9	299.59	300.48	296.79	301.91	297.89	300.06	300.33	298.61	298.92	301.76	298.3	300.45	300.77	298.96	296.27	303.07	300.38	301.17	302.82	301.18	299.45	300.26	300.34	302.81	305.4	302.87	297.32
317.94	313.99	315.45	316.61	314.41	315.81	317.7	318.42	315.15	316.06	315	316.68	317.74	318.18	315.26	314.85	313.68	315.66	316.57	316.93	313.78	319.74	313.87	315.76	317.6	317.74	317.65	318.25	316.47	317.05	313.65	317.65	318.09	317.54	317.68	317.08	314.6	319.83	313.79	318.6	315.41	317.04	314.73	317.23	317.58	315.57	313.78	317.14	316.25	317.67
304.68	302.31	304.22	302.28	304.5	304.65	306.1	301.56	301.24	304.52	303.96	303.75	304.98	302.51	306.9	303.93	300.56	302.78	301.86	302.92	303.38	303.49	305.13	304.09	301.02	300.84	302.4	302.64	303.46	304.3	301.35	301.78	300.5	306.77	305.07	306.28	303.21	302.64	303.87	305.11	302.39	303.38	305.08	302.25	302.41	303.96	302.79	304.27	303.52	304.77
318.74	319.61	319.03	321.84	318.67	316.34	316.01	320.19	316.2	319.33	318.04	320.9	318.69	320.45	317.78	316.05	317.73	320.76	318.33	322.2	318.16	317.62	320.46	319.55	319.04	318.82	318.28	317.53	320.76	319.76	315.41	317.65	317.16	316.41	319.55	319.69	319	320.3	318.13	318.16	316.31	320.08	319.41	318.63	319.86	318.24	317.29	320.76	318.23	319.73
305.08	304.57	307.6	306.32	304.43	304.85	306.21	305.98	302.4	304.38	300.92	302.8	302.27	303.21	305.07	307.21	302.76	302.42	304.3	302.96	306.55	301.53	306.93	305.56	304.02	306.71	301	302.34	306.26	304.08	305.02	304.11	303.04	301.07	308.42	308.09	303.24	305.17	305.99	307.87	303.9	305.92	302.9	303.24	305.14	302.24	303.67	303.53	300.27	301.28
307.95	305.09	307.63	309.36	306.46	305.15	303.62	308.01	305.35	306.34	303.66	308.35	306.46	307.75	305.84	303.87	304.98	308.03	306.4	306.68	305.72	307.15	302.79	304.54	305.32	306.27	306.33	307.54	305.76	309.6	305.34	304.19	304.71	304.24	307.94	308.07	305.07	307.74	305.92	307.65	306.72	305.49	304.21	307.37	306.9	306.64	305.44	304.89	305.82	309.97
326.11	320.62	325.35	328.42	327.09	326.15	325.58	323.76	325.6	327.01	325.49	324.12	325.1	325.99	323.41	325.89	329.22	327.23	321.56	324.85	324.1	328.52	325.72	325	325.47	325.2	325.58	323.33	325.83	327.17	324.58	323.9	322.19	328.85	324.27	325.59	323.62	325.64	323.64	324.13	324.38	328.07	322.58	324.4	321.31	323.72	323.72	324.45	323.98	324.63
328.16	326.92	327.43	327.8	327.09	326.47	324.89	325.09	329.88	328.08	326.29	327.09	327.83	328.99	329.91	327.87	327.26	326.07	327.11	325.5	327.5	325.5	326.96	327.84	325.52	325.99	328.43	324.55	328	327.02	327.87	329	324.77	323.12	328.13	325.94	325.54	329.36	326.8	326.44	327.3	326.96	326.91	328.89	329	325.29	327.27	326.81	325.58	329.79
307.88	302.15	304.21	305.63	305.79	302.85	300.8	305.53	303.36	305.72	302.82	307.45	303.36	305.99	305.66	300.64	300.35	307.97	303.53	300.41	299.89	302.74	306.92	301.42	304.51	304.95	303.47	300.26	306.06	302.2	304.88	305.98	300.37	301.8	300.75	302.99	303.17	301.35	302.85	302.81	303.66	306.27	304.68	306.59	301.47	303.22	301.8	305.06	305.23	302.88
310.88	310.01	311	312.41	312.32	312.69	311.21	308.42	309.87	311.99	314.3	307.39	307.24	314.48	311.38	308.98	305.52	307.61	312.24	311.33	308.79	312.68	309.74	311.28	310.21	310.63	312.27	310.34	310.06	306.66	310.97	310.35	308.11	311.79	313.87	311.24	312.53	309.27	310.86	315.16	313	312.61	311.36	310.37	309.18	307.73	312.34	313.47	311.27	313.22
298.24	293.06	293.75	298.01	295.95	301.47	297.63	298.21	297.8	295.84	297.23	296.84	295.84	295.53	298.22	294.85	295.03	297.89	298.62	296.17	297.4	296.44	300.21	294.93	294.54	296.35	295.64	294.6	299.78	296.45	298.52	294.69	299.4	300.62	295.23	297.91	295.64	297	299.04	297.46	296.79	294.22	296.28	297.97	297.9	295.87	296.86	297.26	296.61	295.54
303.76	297.8	301.88	299.54	299.05	299.3	300.61	297.01	301.7	300.06	305.4	298.76	298.68	298.67	299.8	300.52	299.02	299.91	301.9	295.59	299.88	302.56	300.34	299.43	294.53	303.52	299.81	300.02	298.68	301.23	298.08	302.5	300.43	296.76	300.73	300.96	297.56	298.72	297.74	300.28	300.23	299.3	297.83	299.97	298.17	299.51	304.67	298.96	299.96	302.08
318.59	318.31	317.74	316.41	316.37	318.09	322.8	320.45	316.15	316.9	317.3	316.64	317.61	319.26	319.23	319.6	320.58	317.5	317.34	317.57	318.83	316.31	320.63	317.94	314.99	318.7	322.69	316.2	318.83	319.14	317.43	315.99	318.46	318.84	321.21	315.54	318.22	317.26	319.26	320.73	317.72	314.9	315.93	317.63	315.54	315.69	319.71	317.7	320.23	319.43
303.91	303.7	303.23	300.77	304.82	301.77	299.81	302.48	303.06	304.06	298.79	300.26	305.11	305.13	301.69	300.98	302.13	305.2	306.79	299.95	306.14	307.46	302.92	303.24	304.54	303.06	302.65	303.78	297.33	302.1	304.59	305.32	301.31	302.97	304.56	302.49	304.29	303.03	302.52	299.2	304.07	305.21	302.54	303.85	300.58	300.7	303.27	307.65	301.76	301.8
312.68	311.73	310.07	311.06	311.89	316.34	313.41	314.33	308.65	314.78	312.4	315.24	309.99	313.11	312.31	311.04	313.01	311.26	310.57	312.65	315.68	311.63	312.05	314.01	312.42	313.76	310	307.77	313.01	311.08	308.47	313.02	312.76	312.2	310.02	314.01	312.15	314.46	316.88	313.78	307.79	314.4	311.68	312.58	308.91	313.01	309.19	312.18	313.94	311.73
316.35	318.37	317.58	314.42	318.51	315.19	316.44	313.63	316.83	318.41	316.68	315.84	315.18	315.31	319.11	316.56	316.51	318.69	314.21	318.76	314.16	318.65	320.02	318.82	315.87	316.47	316.49	320.34	320.09	319.09	314.94	319.16	319.95	316.49	320.48	319.1	316.02	317.37	318.07	319.16	318.17	319.01	318.18	318.12	318.02	319.46	317.55	321.39	316.97	319.49
313.82	313.04	315.07	314.84	314.92	318.05	314.95	313.48	315.58	314.44	313.57	313.93	314.92	313	314.27	317.01	316.34	316.59	315.78	312.42	313.56	315.13	312.4	315.55	315.14	316.21	313.7	316.71	311.68	313.27	314.22	318.84	316.5	314.14	317.6	313.95	316.5	317.19	311.93	315.09	312.64	316.32	316.39	317.39	311.38	312.08	313.06	313.26	319.14	310.75
305.3	306.18	301.16	300.21	302.8	301.12	301.52	303.6	303.85	303.94	305.72	304.63	307.41	302.99	304.46	302.72	302.38	306.59	306.97	304.43	302.96	305.07	301.23	308.78	304.23	305.42	304.61	304.71	304.94	306.14	307.61	300.61	303.65	303.6	301.93	299.63	305.22	301.9	302.83	304.84	301.42	305.92	303.14	303.82	303.58	299.86	303.74	302.62	301.13	304.49
298.14	297.56	294.8	299.09	298.42	299.62	302.86	300.11	297.98	300.11	296.8	301.4	298.85	299.18	297.75	299.03	298.26	299.61	300.33	298.23	300.28	300.48	301.03	298.21	301.77	298.46	304.41	301.88	301.38	300.79	297.69	302.55	297.99	299.02	299.64	301.2	302	298.18	296.87	297.4	300.76	299.01	299.51	302.85	302.64	300.21	299.61	300.82	299.21	299.98
318.64	317.84	318.62	318.34	317.56	316.73	320.09	313.63	319.11	316.79	318.8	323.45	315.23	317.8	317.46	317.02	315.03	317.3	316.68	318.05	316.56	319.63	318.33	315.51	317.33	321.69	317.24	316.35	317.75	317.58	317.67	317.13	316	319.94	320.68	322.84	320.13	317.94	316.37	317.86	316.31	319.02	317.05	320.09	317.7	320.79	318.34	317.11	315	316.4
303.83	303.82	303.46	305.62	301.71	302.65	304.11	302.15	302.18	302.11	304.52	301.15	304.57	304.32	304.74	303.8	304.43	304.99	304.86	302.9	304.75	303.42	305.43	303.39	302.27	304.49	304.52	301.83	303.13	304.12	305.18	303.96	300.23	298.99	303.15	304.39	302.73	305.43	306.63	306.77	305.83	306.51	300.67	303.66	300.76	306.79	303.38	303.06	302.63	304.87
302.86	306.64	310.07	302.08	303.47	305.87	306.79	304.82	303.76	306.41	304.05	304.41	305.52	311.21	302.26	302.9	308.43	307.67	304.08	305.43	305.54	303.68	305.23	306.78	305.7	303.4	304.65	304.52	302.14	306.39	305.12	303.2	306.03	304	305.4	303.68	305.39	304.83	307.56	304.96	302.27	304.19	305.37	305.18	308.26	302.9	304.96	300.59	308.08	305.12
304.84	299.1	302.46	302.89	300.88	302.61	303.63	299.19	300.2	301.2	299.38	302.72	303.68	298.88	304.23	300.8	298.23	296.54	302.29	300.81	298.56	304.48	303.6	297.77	302.36	302.84	300.26	299.52	301.92	300.51	299.55	300.59	301.39	302.46	303.66	299.17	298.88	301.29	303.9	299.08	299.65	298.35	302.15	301.94	297.24	298.42	304.09	303.12	300.76	303.74
311.87	309.2	313.86	309.79	309.22	308.24	312.24	308.41	313.15	312.47	308.97	314.39	309.06	311.67	307.12	311.03	308.79	311.85	310.68	310.14	309.69	311.97	310.07	315.09	310.06	313.35	313.27	310.58	314.74	308.99	312.39	311.29	308.76	312.25	309.67	313.93	311.84	312.9	312.88	313.17	310.69	311.28	310.13	310.6	311.8	310.74	308.67	310.15	309.92	308.77
298.55	291.64	295.85	298.92	296	299.14	296.4	296.01	297.45	297.18	296.07	295.84	301.49	298.75	297.52	297.2	295.96	297.21	298.36	297.54	292.43	300.17	295.92	296.02	296.9	294.24	299.01	295.94	295.45	299.67	298	299.52	297.78	298.27	299.57	301.15	292.32	293.83	297.06	299.54	297.33	298.05	295.91	297.22	297.81	298.47	297.17	296.98	295.41	297.65
303.33	306.82	305.83	302.79	304.55	302.84	304.81	304.83	304.27	303.39	299.61	303.13	307.21	302.74	303.42	304.74	301.31	302.38	307.23	301.24	304.31	302.08	304.81	305.36	304.17	303.87	306.59	303.31	303.53	303.48	304.92	305.29	303.37	300.46	304.59	303.45	302.55	306.1	306.45	305.04	304.64	302.13	306.77	303.15	305.82	304.92	309.45	305.1	303.73	303.5
303.42	304.12	302.4	305.71	306.01	306.41	307.58	305.17	304.2	303.35	305.7	306.03	303.91	302.77	303.69	303.56	299.99	303.76	300.95	301.48	298.9	306.7	299.76	304.11	308.47	301.31	307.04	303.37	304.47	305.68	306.79	300.16	302.63	306.68	303.24	307.45	303.51	308.1	305.77	302.57	306.91	301.14	306.47	302.01	303.71	303.66	302.97	304.6	305.74	300.62
303.1	299.8	301.16	298.22	302.24	299.14	300.79	299.98	302.87	300.6	301.11	303.06	298.84	302.83	301.2	301.03	299.99	299.16	302.16	301.58	302.05	301.62	300.63	302.8	300.82	304.03	299.52	297.83	299.33	300.35	299.43	304.15	302.92	300.36	302.4	302.63	301.49	299.99	301.87	298.88	301.89	300.7	299.66	303.16	303.71	301.52	304.42	301.55	303.42	304.65
313.24	314.22	311.51	312.88	314.75	316.47	311.13	313.16	313.69	314.17	312.34	316.53	314.86	313.88	310.23	313.52	315.93	312.29	313.86	316.28	313.05	318.01	316.55	316.6	314.24	314.1	311.71	314.56	312.25	312.12	312.21	316.93	314.56	313.33	311.56	315.81	311.52	314.66	312.61	313.01	313.31	314.86	316.19	312.56	315.24	313.62	312.28	317.49	313.72	316.57
309.6	308.25	307.57	308.35	310.26	307.78	310.32	312.38	311.64	308.66	307.79	307.27	304.7	312.32	309.57	309.91	309.69	310.61	312.02	308.94	307.08	308.58	307.79	309.62	308.41	307.1	305.05	310.26	307.56	307.85	309.73	308.84	308.43	307.2	307.36	306.45	307.33	307.16	310.47	306.18	308.12	311.77	308.96	306.67	307.17	307.14	310.26	305.12	307.27	308.04
313.16	313.76	315.2	308.99	314.08	313.6	310.67	315.81	310.51	311.66	314.25	314.43	316.42	313.84	315.9	315.59	312.27	311.22	312.96	310.75	314.23	311.65	313	314.62	311.98	311.02	311.8	312.42	311.22	314.1	312.82	313.4	313.58	313.79	314.7	311.87	314.26	312.33	310.72	312.09	310.84	312.62	314.66	314.84	313.61	312.18	309.96	316.53	314.5	314.85
294.73	292.05	296.98	294.15	293.47	296.4	294.72	292.39	292.82	297.98	295.83	291.27	292.19	297.53	294.76	296.14	297.1	295.27	298.25	293.13	295.25	296.94	298.95	293.99	293.49	292.77	293.63	294.33	293.2	295.93	293.94	294.69	297.84	295.45	293.41	294.7	295.76	294.32	293.61	294.18	294.18	293.59	291.54	296.33	296.85	297.15	291.35	288.63	292.56	292.91
304.47	301.74	304.66	303.88	303.27	301.43	305.52	302.96	304.33	301.56	304.31	302.82	304.35	307.21	301.74	301.37	305.17	305.27	303.17	303.31	305.84	301.99	303.74	303.47	300.69	305.21	304.15	301.12	301.08	303.42	305.09	297.87	301.22	304.95	303.09	301.04	304.85	305.8	300.99	303	300.35	305.66	301.43	301.84	304.28	300.11	303.9	303.1	304.75	301.98
308.71	308.92	305.68	308.59	312.02	310.16	309.22	308.16	304.47	310.34	305.85	313.19	310.89	307.09	309.81	306.8	309.49	309.93	307.54	310.19	314.01	307.56	306.57	309.61	308.44	304.36	307.86	308.27	307.15	308.87	312.07	310.59	308.71	310.24	311.41	308	306.97	307.47	305.34	309.52	310.31	308.85	311.65	308.35	308.33	308.83	307.87	311.61	309.04	307.7
328.36	324.68	328.05	328.83	327.7	327.74	326.77	332.11	326.31	329.31	325.68	327.42	325.36	326.7	325.74	330.18	326.13	328.34	324.59	329.59	327.75	329.52	330.45	323.72	331.61	328.71	326.11	331.31	328.44	326.74	327.23	326.83	326.77	324.38	325.51	326.1	325.33	330.53	327.83	327.78	328.01	329.73	327.99	328.97	326.15	329.24	330.8	323.63	328.32	330.44
300.23	300.62	306.89	302.07	300.85	301.71	303.11	300.99	304.17	301.45	307.59	300.92	302.82	302.2	301.9	304.23	300.14	300.57	303.92	304.91	305.77	302.2	303.31	305.34	300.64	303.02	302.06	301.8	303.69	306.34	302.58	303.51	301.28	300.23	304.69	303.32	301.12	302.31	303.35	300.2	298.29	301.92	301.33	301.71	299.4	302.54	304.62	302.14	304.21	303.62
303.57	306.68	303.5	304.38	303.18	302.9	305.07	308.05	309.21	303.52	310.15	304.87	303.32	302.62	304.04	307.37	309.1	306.87	301.86	303.71	308.78	303.7	306.39	301.8	307.68	308.11	308.24	304.15	304.12	303.29	307.19	305.14	304.31	304.17	305.23	307.33	307.89	301.72	302.65	306.68	304.5	305.19	306.02	304.1	302.66	302.89	306.18	308.17	306.61	302.38
316.94	316.42	315.34	313.6	316.72	317.07	317.61	316.47	318.67	315.84	315.3	319.44	318.03	315.5	319.54	317.78	315.16	318.6	317.17	315.39	316.98	319.79	317	315.43	317.94	318.71	316.49	315.75	315.48	319.97	320.5	317.99	319.3	320.27	319.14	319.37	318.33	316.23	314.82	318.77	317.84	316.39	317.06	318.12	318.59	322.04	317.18	316.49	315.57	316.49
304.3	306.59	307.96	307.79	304.25	307.92	305.25	303.68	305.13	304.76	306.94	305.1	306	304.05	301.98	302.94	304.71	304.68	307.72	304.18	303.32	306.61	305.54	308.45	305.53	305.48	305.91	308.47	307.77	306.28	302.94	306.09	309.13	306.71	305.56	304.09	308.06	306.44	301.51	298.22	306.51	302.92	304.48	306.92	307.02	306.14	305.35	306.91	305.44	302.06
318.01	316.71	317.31	319.24	317.06	316.11	318.99	318.64	319.67	319.25	317.53	318.93	316.47	314.67	317.51	320.06	315.02	317.71	319.35	316.99	315.85	319.27	316.02	313.44	319.24	315.47	315.32	317.07	314.28	317.95	316.83	315.99	317.46	316.91	317.87	319.34	317.39	315.8	321.01	315.81	318.73	316.92	318.05	317.2	315.74	318.41	319.88	318.3	315.69	316.57
304.89	307.01	306.68	307.78	307.74	305.19	301.7	304.32	303.58	300.64	305.11	302.49	306.34	299.76	305.25	302.36	301.31	308.21	303.6	304.86	302.18	307.04	302.55	305.4	305.61	303.77	302.61	305.41	307.51	305.52	305.6	306.9	304.73	306.52	302.77	303.64	301.95	301.58	304.13	307.28	305.01	306.25	304.01	306.95	306.11	305.02	305.97	303.53	305.95	304.87
294.88	294.15	291.47	296.75	291.67	290.19	293.69	294.95	296.06	296.93	291.89	298.67	294.01	294.97	295.91	294.18	294.66	292.8	294.86	294.85	293.98	292.68	294.86	294.36	294.53	293.42	296.96	294.62	292.05	297.95	292.33	292.07	291.64	294.96	293.74	297.31	293.47	291.14	294.26	291.58	293.65	293.58	296.06	290.46	290.69	295.63	294.97	295.49	289.4	290.9
297.01	295.65	294.55	297.49	297.97	294.69	301	296.52	297.23	297.12	298.9	297.24	298.81	297.21	297.56	296.37	297.89	296.47	297.11	296.28	298.54	298.05	296.37	301.97	297.53	296.74	299.3	293.15	293.24	293.27	296.59	293.11	297.82	294.99	294.61	295.51	295.68	298.32	294.95	296.25	297.95	295.46	295.57	297.26	296.67	295.74	292.51	296.62	299.68	297.77
316.41	319.27	315.58	318.42	315.32	317.52	315.91	313.67	312.88	316.69	314.07	315.15	315.46	316.26	316.75	317.81	315.64	317.81	316.13	317.88	313.1	318.28	316.43	313.42	318.16	316.1	314.26	319.91	315.9	318.31	318.44	311.94	315.02	316.6	318.82	314.78	315.45	318.99	318.51	315.26	314.82	311.5	318.16	318.22	316.9	315.73	317.19	319.25	315.54	316.55
326.4	330.27	329.34	333.16	328.33	329.63	327.32	331.91	330.29	327.07	329.13	324.91	328.11	330.09	329.86	332.55	327.62	327.23	331.53	331.83	331.33	326.8	330.86	326.2	328.38	329.43	329.52	331.56	327.18	330.24	327.93	329.9	329.25	326.34	329.31	330.79	329.7	331.7	325.6	327.74	328.9	325.65	329.8	327.64	329.32	327.2	330.6	330.64	325.7	329.22
314.15	315.41	311.86	311.18	315.74	312.74	312.37	312.69	312.43	314.94	313.08	313.38	315.03	312.83	312.85	311.45	313.69	310.56	313.02	312.34	312.93	312.75	312.26	313.24	312.31	312.43	314.03	312.31	313.46	309.65	310.87	311.39	313.88	313.4	312.54	310.57	312.85	312.74	309.52	316.98	316.12	310.7	310.91	314.49	311.7	311.1	313.09	313.68	313.58	311.85
306.06	304	304.48	304	304.98	306.78	301.95	302.99	300.74	304.77	304.29	307.07	306.28	303.9	301.4	306.6	301.14	308.6	304.74	302.14	304.18	302.29	302.25	305.45	305.43	305.67	307.07	304.5	303.75	304.22	305.02	304.13	305.48	299.91	302.11	304.73	302.45	302.1	303.62	306.3	304.55	300.67	306	305.41	304.14	303.58	304.18	305.9	304.59	302.18
299.53	301.25	304.05	301.36	303.05	303.72	305.35	302.06	302.9	305.66	304.16	303.02	301.85	301.25	299.31	303.14	299.33	302.38	301.58	300	305.52	299.39	303.9	304.41	302.54	299.19	302.84	303.76	302.85	298.26	301.77	302.52	299.59	303.74	299.69	304.43	302.24	300.34	301.93	301.17	299.5	304.64	300.6	303.36	301.18	303.09	304.95	299.95	300.66	299.16
327.85	330.63	329.04	330.07	327.48	326.01	326.92	333.38	326.62	330.19	331.58	334.63	328.8	325.11	327.29	326.72	328.75	327.57	327.62	327.92	327.06	327.9	329.06	327.2	331.87	327.64	331.12	327.12	331.59	330.07	327.37	329.65	329.36	328.56	328.74	330.66	329.67	328.11	331.56	327.65	327.35	329.43	324.37	328.44	328.37	329.77	323.19	327.35	331.99	327.11
310.87	310.75	311.05	309.53	313.39	309.13	313.95	311.69	310.48	312.43	309.85	309.79	310.32	311.09	309.62	311.53	308.34	308.65	313.15	310.09	313.98	308.04	312.32	312.8	307.57	312.96	308.99	312.6	308.25	313.3	312.13	309.86	310.21	310.34	312.25	307.05	314.84	309.33	312.08	310.25	310.98	307.95	307.88	310.49	309.45	312.99	312.17	310.59	311.38	309.65
303.11	302.57	301.09	300.16	300.65	301.24	300.74	306.42	303.54	299.73	298.81	302.24	302.27	300.62	300.21	296.21	300.22	302.24	304.61	302.78	304.93	300.96	300.08	299.72	305.61	305.85	298.1	298.87	297.37	301.05	302.52	299.78	300.61	302.26	302.42	301.68	300.91	299.42	301.97	302.58	301.49	300.51	301.55	300.48	299.98	302.56	296.75	299.57	300.6	301.22
296.02	291.4	295.38	295	294.53	296.5	291.87	293.64	293.03	294.43	291.3	294.26	292.14	294.74	295.76	295.26	293.97	293.28	294.23	295.38	291.53	295.11	295.28	295.48	295.85	294.09	292.73	294.31	294.66	294.23	296.05	291.69	295.18	298.6	296.61	292.12	293.38	293.9	292.35	293.72	291.11	290.35	292.04	293	294.36	292.62	293.28	295.41	290.51	293.57
318.07	316.87	310.69	311.57	314.49	313.11	315.87	315.78	315.06	317.72	318.32	316.27	314.69	312.76	315.41	316.61	318.43	315.92	313.99	314.48	315.77	310.88	311.35	316.31	314.41	317.44	312.79	317.35	314.69	313.64	315.49	316.23	314.43	316.47	316.43	314.07	311.49	311.91	316.57	315.68	317.13	311.93	313.77	312.36	315.69	310.79	315.68	311.19	313.41	316.74
302.89	303.8	304.26	302.43	300.89	300.94	299.3	303.25	303.24	304.68	303.82	299.82	304.4	305.07	304.44	300.81	300.4	305	303.23	305.83	302.04	300.54	301.44	301.43	302.81	302.06	300.45	300.61	302.87	304.58	303.5	299.92	301.63	301.8	301.97	301.67	302.63	302.99	305.07	302.34	301.28	307.58	306.4	301.14	304.34	302.76	302.79	302.43	303.84	302.67
301.44	303.19	300.71	297.67	300.91	296.47	300.26	296.31	298.27	302.02	300.28	295.3	299.2	300.05	299.12	299.01	298.54	301.4	299.82	300.6	299.88	297.71	298.38	299.13	298.61	299.28	302.05	301.99	300.48	300.68	301.97	299.47	303.16	297.27	304.28	299.3	300.04	301.4	303.04	300.63	300.97	297.87	299.37	301.62	300.07	299.83	300.44	300.67	301.2	301.51
314.07	317.3	317.8	314.16	314.59	317.32	315.11	319.13	315.47	313.04	316.39	315.21	317.52	316.74	317.75	317.27	315.57	316.44	316.55	316.91	316.3	312.93	316.68	314.78	320.49	320.41	316.8	317.84	316.8	317.79	314.9	312.13	316.08	311.97	321.34	319.76	313.17	315.22	316.26	314.46	313.64	315.66	316.38	316.97	317.03	312.3	315.57	314.12	320.75	317.37
304.47	303.88	298.63	302.39	304.16	301.13	303.82	304.94	299.8	303.88	300.95	305.31	304.13	302.84	305.61	302.62	302.7	304.66	305.92	302.7	302.29	304.29	303.51	306.58	303.45	302.88	304.07	305.19	308.91	303.5	304.28	306.12	303.3	300.93	304.33	303.94	304.81	304.47	306.01	306.58	304.46	306.08	303.24	304.56	304.97	303.54	303.84	303.57	302.45	306.15
310.67	312.54	310.8	311.46	314.61	311.48	312.94	313.41	311.11	312.05	312.66	315.71	311.98	312.45	315.33	309.75	313	313.76	313.49	309.91	310.92	315.17	317.21	312.01	313.74	313.11	315.48	311.67	312.79	309.68	314.6	312.08	312.21	310.92	312.1	312.54	313.7	312.73	311.74	310.81	311.83	313.68	311.12	312.05	310.68	309.85	311.11	314.36	310.8	311.15
312.08	311.68	312.37	313.03	312.46	310.32	307.8	312.5	311.03	314.63	312.29	310.21	309.8	312.92	314.27	309.68	311.53	310.84	312.66	313.64	311.28	312.46	314.13	313.86	312.05	314.19	307.49	311.1	311.34	310.24	311.54	308.86	311.12	312.45	309.92	309.34	313.26	310.51	309.1	312.3	310.95	311.89	313.31	312	313.16	308.8	312.66	309.22	310.02	308.36
326.73	326.3	326.67	324.98	328.4	325.35	329.55	329.63	326.12	329.02	326.32	330.64	327.11	332.45	324.57	326.53	329.24	327.86	326.54	328.25	326.46	329.8	326.78	326.81	331.38	327.8	328.98	332.06	327.33	327.73	327.51	327.6	327.48	326.25	330.76	329.54	330.6	329.61	328.59	332.27	327.08	328.88	327.16	326.32	328.13	325.8	327.13	327.55	331.04	326.66
303.61	305.34	306.2	307.26	306.92	303.68	304.72	301.12	306.61	304.14	305.41	302.99	303.95	302.69	305.89	303.28	301.76	307.04	305.96	304.64	302.56	304.85	303.04	303.12	303.23	302.04	302.48	304.18	305.49	303.9	303.24	304.57	305.88	305.85	302.92	304.9	306.11	302.44	303.81	300.31	305.18	304.84	303.79	303.86	305.55	305.71	304.27	304.93	303.53	299.06
330.06	327.57	330.41	325.3	327.19	328.21	326.58	325.1	326.47	324.8	329.7	328.6	328.13	325.33	327.51	327.02	327.4	328.16	326.22	327.02	327.27	325.71	328.08	323.32	328.16	326.77	330.61	325.59	328.44	325.01	328.38	328.91	325.66	327.91	327.11	329.14	327.88	330.69	327.8	326.62	325.05	327.84	328.45	326.88	330.52	323.99	326.73	329.03	325.4	327.22
307.15	303.67	299.74	303.86	307.89	305.05	301.34	299.49	306.35	303.14	301	301.42	303.12	303.56	304.37	297.68	302.91	303.29	301.63	303.9	302.77	302.53	304.07	299.3	300.05	303.69	303.16	301.2	301.27	302.38	302.06	303.68	302.04	303.45	305.68	308.6	300.71	303.97	301.84	306.11	300.71	304.88	302.47	304.05	305.36	301.94	302.95	304.96	302.83	306.52
307.62	307.89	307.73	304.8	307.95	306.11	304.96	309.1	305.7	306.01	308.42	309.04	308.15	305.58	307.34	306.57	306.56	304.29	304.66	303.76	305.91	308.17	307.47	304.76	307.73	305.08	309.08	304.84	306.05	304.09	306.57	304.38	305.19	305.23	304.72	310.73	305.36	305.93	309.34	307.33	305.71	305.54	305.45	306.6	307.47	305.18	310.72	303.5	307.3	304.75
298.55	302.9	298.98	304.46	304.2	301.26	298.06	301.39	296.41	298.19	297.72	302.09	302.43	298.41	302.43	300.91	299.82	299.76	302.91	301.55	301.3	300.73	300.67	304.11	301.25	305.42	303.32	301.98	300.09	300.86	300.13	298.35	304.18	298.26	300.04	300.73	298.43	300.16	302.07	301.58	299.19	303.2	299.83	303.89	300.68	302.7	298.45	304.02	300.93	302.49
308.05	307.81	309.91	306.06	308.78	306.14	309.07	309.38	304.72	308.27	310.75	307.63	310.29	313.39	306.58	308.1	307.87	308.51	305.69	306.18	307.47	308.35	310.93	308.92	309.03	310.83	307.44	305.73	309.57	310.99	311.72	306.27	307.09	308.48	311.02	304.9	308.53	309.74	308.22	307.91	306.41	304.18	310.92	307.12	306.93	305.97	309.7	308.2	309.47	310.57
317.86	321.04	320.78	320.77	317.23	322.63	317.76	320.38	322.43	317.26	317.41	320.88	318.52	320.49	321.64	321.32	320.31	318.45	317.62	315.74	318.5	323.17	318.54	324.27	316.71	319.15	322.08	318.73	319.13	320.66	321.2	319.04	320.53	318.42	322.69	322.03	318.57	316.53	318.17	322.03	320.17	317.8	318.12	318.94	320.33	321.21	322.85	317.52	317.26	322.04
[truncated: 150 more columns]
