# Supplementary material for: Genetic dissection of main and epistatic effects of QTL based on augmented triple test cross design
Source: PLoS One. 2017 Dec 14;12(12):e0189054. doi: 10.1371/journal.pone.0189054 (PMC5730204; doi:10.1371/journal.pone.0189054)
Supplement: S9 Supporting Information — (ZIP) [file pone.0189054.s009.zip › z5_550_0.8_10.csv]

327.95	328.71	327.51	328.28	326.36	327.3	326.99	327.48	327.54	327.68	325.95	327.39	327.24	327.15	326.63	328.62	327.51	327.7	328.59	327.58	328.05	327.37	327.79	327.77	328.54	327.74	327.24	328.31	328.01	327.43	327.67	328.25	327.05	327.91	326.95	327.21	327.98	327.12	327.93	327.85	326.75	327.43	327.49	327.48	328.79	327.99	328.06	329.85	328.08	327.02
310.1	310.54	311.01	311.34	312.06	311.5	310.97	311.48	311.83	312.28	312.34	311.14	311.23	312.62	311.32	311.19	312.84	312.05	310.81	311.86	311.2	310.51	310.76	311.54	311.36	312.52	311.71	311.99	311.03	311.05	312.36	310.64	312.41	310.63	311.22	310.87	312.04	312.63	312.48	311.64	313.41	310.32	310.7	310.43	310.98	311.31	312.15	311.42	311.92	311.64
318.13	319.81	316.37	317.69	317.96	316.1	319.44	317.75	316.68	318.42	318.05	316.84	318.34	317.69	317.57	320.16	317.92	318.75	317.52	319.5	317.76	317.85	317.8	318.04	317.91	318.2	318.51	318.34	317.94	318.19	317.05	317.34	317.6	316.99	317.62	317.31	317.3	318.09	318.78	317.98	318.75	318.3	318.34	318.94	318.88	319.34	319.14	318	318.35	318.44
300.55	300.42	302.02	299.77	301.68	300.96	300.26	300.13	301.32	302.73	300.37	301.61	301.22	301.46	301.02	300.01	301.49	300.23	300.65	302.39	301.73	300.76	300.6	300.47	301.99	300	302.15	300.3	300.19	301.27	301.96	300.42	299.79	299.22	300.71	301.54	300.95	301.56	300.95	302.32	302.74	299.27	301.85	301.3	302.64	301.42	301.44	301.46	301.54	300.92
299.91	299.85	299.66	300.04	299.56	299.43	300.33	299.44	300.4	300.18	300.31	299.21	300.63	299.54	299.43	300.19	299.61	300.5	299.56	300.19	299.23	300.32	299.97	300.53	299.5	298.69	299.05	300.13	299.52	301.28	300.88	299.63	299.91	299.69	299.96	299.41	298.26	300.92	300.58	300.24	298.98	300.1	300.9	299.77	301.63	299.57	300.27	299.96	299.48	300.56
330.33	328.49	328.47	328.33	327.65	328.29	328.24	328.31	328.69	327.62	328.46	329.19	328.05	329.16	328.3	326.68	328.98	328.59	327.97	328.8	327.46	328.22	327.85	328.39	327.65	329.66	328.11	327.86	327.57	328.89	328.1	328.03	328.55	330.07	328.53	327.78	328.36	328.25	328.17	328.6	329.2	329.05	327.85	328.94	327.33	328.1	329.04	328.69	327.61	328.6
315.3	316.37	316.33	315.02	315.57	317.02	314.98	317.15	315.51	316.33	314.83	315.99	315.2	316.27	315.46	314.93	316.23	316.01	317.24	315.61	315.59	316.91	316.87	315.74	316.4	315.78	315.05	316.68	316.32	316.78	317.26	314.69	316.63	316.38	315.95	315.85	315.54	315.26	316.44	314.9	316.94	317.27	317.14	316.89	315.13	316.6	314.6	314.38	314.76	315.78
295.91	297.54	297.51	296.86	296.1	296.48	297.31	297.93	296.85	297.02	296.56	297.5	298.02	296.34	296.12	296.56	297.96	296.55	296.81	296.75	297.41	297.05	296.37	296.97	297.54	296.46	296.6	296.17	296.28	296.94	296.94	297.12	296.7	296.58	298.81	297.72	296.18	297.8	298.22	296.37	296.82	297.58	296.77	296.05	298.05	297.31	297.37	296.16	296.34	297.17
310.8	311.92	311.2	311.41	312.42	313.68	312.9	312.69	312.97	310.38	312.06	311.46	311.81	311.5	312.46	312.62	312.22	311.09	311.86	313.64	312.25	312.94	313.89	311.69	312.53	312.75	312.41	312.19	312.96	312.52	312.88	312.66	312.33	312.18	312.59	312.72	313.57	312.92	311.06	312.62	312.21	313.66	312.46	311.22	312.11	312.14	312.6	312.35	312.74	311.57
305.84	304.94	304.31	304.84	305.66	304.6	304.81	305.3	304.26	305.81	304.65	305.74	304.56	305.05	305.41	304.83	305.45	305.5	305.53	304.92	304.76	305.63	306.26	304.07	305.98	306.04	305.91	303.54	305.67	303.92	305.49	305.53	305.22	304.26	304.84	304.6	303.88	305.38	305.55	305.19	305.84	304.56	305.49	306.23	305.42	305.18	305.23	305.18	305.15	305.57
311.76	311.65	311.55	311.96	312.67	314.13	312.5	311.03	311.94	311.88	312.28	313.47	311.88	313.36	312.59	311.94	312.94	312.64	313.97	311.2	312.41	311.84	311.91	311.84	311.79	311.66	313.12	311.55	311.92	311.62	311.27	312.96	311.26	312.58	311.81	311.68	311.11	312.92	312.22	313.07	311.36	312.63	311.55	312.45	312.18	313.69	311.08	312	313.61	312.66
304.43	305.41	304.8	305.44	304.54	304.78	305.69	306.33	304.91	303.53	305.1	304.78	305.67	304.85	304.08	305	306.11	305.58	304.82	305.05	305.82	303.92	304.96	304.77	304.55	306.07	305.09	305.28	305.26	304.42	305.23	305.85	304.26	304.89	304.5	305.3	305.05	305.54	304.89	304.64	305.1	304.84	304.25	304.99	305.34	304.91	305.42	304.46	304.86	305.77
299.61	298.69	300.95	301.14	299.7	300.05	300.15	299.24	299.64	301.24	300.49	300.16	300.17	300.88	300.73	298.67	298.97	300.06	299.71	298.79	299	298.99	299.64	298.81	299.73	301.68	299.59	300.09	299.68	300.3	300.81	299.68	300.88	301.58	300.14	298.91	299.95	299.48	300.84	299.25	300.16	300.13	300.22	298.65	300.76	298.92	300.84	299.93	299.54	301.07
304.74	301.17	303.95	302.69	302.25	303.74	303.79	303.53	303.28	302.98	303.32	303.22	302.97	303.81	303.75	303.26	303.79	304.65	303.7	303.81	304.37	303.03	303.43	303.86	304.37	303.14	303.27	303.16	302.79	303.67	303.62	303.69	303.36	304.27	302.13	303.09	303.15	302.02	303.85	304.39	303.29	302.82	302.99	304.18	304.59	302.81	303.63	302.34	303.68	303.05
299.06	299.62	299.34	300.91	300.4	300.88	299.27	300.05	299.72	299.83	299.73	300.45	301.32	300.67	300.2	298.97	299.95	300.49	301.1	299.4	300.03	300.32	300.47	299.98	299.58	299.66	300.25	299.83	300.26	300.68	299.57	300.51	299.36	299.51	300.33	300.2	300.41	300.51	300.75	299.55	300.55	300.38	301.55	299.72	299.87	299.96	300.18	300.17	298.66	299.82
300.81	300.36	299.74	300.07	300.66	300.46	301.09	301.08	300.16	300.58	301.11	301.57	300.82	300.76	301.15	300.66	301.78	301.16	301.32	299.49	301.18	300.14	301.24	299.11	301	300.83	301.02	301.03	299.89	302.12	301.44	300.12	300.32	301.45	300.8	300.74	301.15	301.41	300.8	302.14	301.72	301.34	300.8	301.25	302.52	300.78	300.02	301.46	301.27	300.69
304.83	304.1	303.88	303.59	305.25	304.25	307	303.85	304.27	304.33	304.21	303.98	305.39	305.43	306.46	303.95	305.52	305.53	305.97	304.75	304.11	303.8	305.22	304.98	304.05	304.96	305.73	305.44	304.98	305.74	305.05	305.12	304.74	305.06	303.71	304.91	304.76	305.11	304.96	306.04	304.5	305.26	306.07	304.84	304.82	305.79	305.11	304.72	304.07	304.48
326.48	326.48	326.51	326.92	326.35	327.94	327.03	326.74	327.78	326.77	326.81	326.82	327.98	327.47	327.82	327.78	326.38	328.12	326.32	327.5	325.63	326.75	325.98	326.62	327.29	327.41	327.14	326.31	327.84	327.53	326.21	328.28	326.56	327.58	327.06	326.86	327.04	326.37	327.41	327.79	327.1	328.41	327.15	327.52	326.58	327.56	327.18	326.73	327.35	326.27
327.45	327.24	325.92	326.73	327.51	326.47	326.88	327.24	328.09	326.99	325.82	326.99	326.82	327.74	327.2	326.81	326.87	327.63	327.24	327.18	325.72	326.13	326.64	327.35	327.04	327.55	326.85	326.79	326.28	326.56	326.46	326.18	327.03	325.64	327.37	328.62	326	327.03	327.31	326.67	327.47	327.62	327.91	325.85	327.62	326.69	328.18	326.71	327.56	326.63
301.33	301.44	300.45	299.38	302.45	300.06	301.75	300.97	300.84	300.57	301.24	301.57	301.33	300.99	300.69	300.18	301.92	302.56	300.93	301.48	300.69	300.43	300.95	300.6	301.14	300.92	301.76	300.29	300.49	300.44	301.31	300.79	300.81	300.8	301.14	300.84	300.4	300.28	301.93	300.5	300.47	301.22	300.14	300.91	300.44	301.76	301.91	300.03	302.26	301.42
328.12	330.17	330.04	327.96	328.14	328.64	329.24	328.44	328.55	328.81	328.74	328.3	328.82	329.64	328.31	329.37	328.43	327.32	328.31	329.18	329.04	329.1	327.49	328.64	328.84	328.42	328.76	328.16	328.84	328.59	328.97	328.44	328.86	328.57	327.93	328.28	328.61	329.24	329.07	328.48	328.5	328.1	328.83	328.99	328.04	327.69	328.71	328.53	327.3	328.43
315.64	316.38	315.15	315.35	316.23	315.99	316.54	315.34	315.69	315.02	315.5	315.84	316.3	315.71	314.72	314.14	316.64	316.1	316.19	315.63	315.15	316.52	315.14	316.55	316.46	316.1	316.85	314.68	316.37	315.29	315.95	314.23	316.79	315.22	316.56	316.33	315.16	316.36	315.22	315.8	315.78	316.8	315.81	315.89	316.32	316.27	314.53	315.36	317.04	315.14
308.79	309.26	309.3	310.71	309.79	310.28	310.71	308.4	309.83	310.34	309.55	311.98	309.65	310.01	308.62	309.66	310.1	308.89	310.77	310.42	311.87	309.15	309.28	309.47	309.32	308.77	310.07	310.22	309.13	309.26	310.07	309.85	308.99	310.41	310.03	309.62	309.91	309.13	309.88	309.79	309.32	310.54	310.42	310.53	310.05	309.92	309.48	309.59	310.04	310.24
314.62	314.45	314.62	315.2	313.35	313.42	314.75	313.15	312.21	313.81	314.16	314.99	312.88	314.42	313.86	315.14	313.37	314.69	313.04	313.45	313.47	313.77	313.83	314.11	314.07	313.08	314.55	313.05	313.4	313.84	314.76	313.08	313.95	313.47	315.99	314.2	312.47	313.37	314.25	313.52	313.6	313.47	313.46	315.11	314	313.63	312.46	314.09	311.98	313.87
305.99	306.09	306.04	306.11	306.05	305.58	306.22	305.99	305.7	305.62	305.49	306.37	305.76	306.9	307.51	306.02	306.35	306.56	305.98	306.37	306.5	306.18	306.73	305.8	305.67	306.6	305.61	307.21	306.17	306.05	306.06	305.34	305.57	306.45	305.15	305.43	306.02	306.75	305.08	305.41	304.51	305.92	306.68	305.89	305.48	306.63	305.49	306.41	306.86	306.02
313.26	311.81	313.7	312.86	312.48	312.74	312.58	313.83	312.96	313.94	312.91	312.88	313.64	312.46	311.71	312.53	312.31	312.29	314.76	311.21	312.75	312.59	313.99	314.15	312.72	313	313.29	313.62	313.97	312.93	313.05	312.6	314.1	312.58	313.05	313.5	312.07	311.94	313.23	313.78	313.6	313.56	311.8	312.61	314.63	314.16	312.45	314.3	312.39	314.82
293.69	294.19	294.38	294.36	293.22	294.06	293.88	293.4	293.65	294.45	292.53	293.58	294.21	294.98	294.12	294.1	294.61	294.94	293.57	295.13	294.53	295.23	293.49	292.68	293.5	293.47	293.98	294.53	293.65	294.15	294.51	293.66	293.3	295.54	292.44	293.8	293.48	293.73	293.58	293.47	293.64	294.52	295.71	293.95	295.08	294.3	293.91	293.79	293.24	295.06
313.05	314.04	314.54	313.56	314.52	314.54	313.35	313.88	312.86	314.54	313.1	314.05	313.35	313.17	313.38	312.03	313.76	313.69	314.97	314.85	313.29	313.83	313.77	313.97	313.61	314.16	313.99	313.3	313.07	312.68	312.75	314.39	312.78	313.18	313.93	313.5	314.18	313.94	314.23	313.93	313.78	313.85	313.67	314.08	313.02	314.53	313.61	314.06	313.62	314.62
314.15	315.01	312.94	313.89	314.36	314.1	314.21	315.02	314.44	315.23	312.88	313.62	313.05	314.1	313.49	314.17	314.59	314.05	313.35	313.25	313.32	314.49	313.49	313.1	313.77	313.52	314.24	312.8	315.69	314.61	315.31	314.08	312.06	314.03	313.17	313.64	313.66	313.53	314.06	312.57	313.31	314.17	314.13	313.14	313.78	314.71	312.81	313.46	314.06	313.73
300.7	300.59	299.78	301.23	300.51	299.56	299.61	298.42	300.35	300.17	300.23	299.74	301.63	300.51	298.8	300.95	300.74	300.35	301.03	299.69	300.43	299.79	299.8	300.55	300.38	300.13	299.5	298.85	300.52	300.51	299.22	299.51	300.56	300.47	299.87	299.86	299.12	300.15	300.12	300.88	300.4	298.79	299.47	299.86	301.5	300.38	300.29	300.79	298.92	300.37
296.07	295.16	295.55	295.61	295.31	294.7	294.41	294.55	294.07	295.58	295.15	295.56	293.53	294.62	294.16	295.24	294.47	294.52	294.63	295.41	296.35	295.01	295.06	294.94	292.9	294.64	294.82	295.77	296.5	294.82	294.55	294.22	295.02	294.91	295.36	295.71	294.68	295.79	295.71	294.31	294.96	295.8	295.02	294.44	295.7	295.35	293.97	295.01	294.75	295.82
314.45	316.41	315.86	315.93	316.18	316.51	316.12	315.22	315.93	315.79	316.33	315.86	316	316.53	315.73	316.66	315.94	315.99	313.77	315.16	316.91	315.92	315.94	316.17	316.38	316.5	316.38	315.99	315.76	315.57	316.83	317	316.72	316.24	316.5	317.35	315.83	315.79	314.11	315.36	314.43	315.79	315.43	316.88	315.64	315.18	315.91	315.01	315.94	316.24
312.58	312.25	312.71	313.21	312.24	313.38	312.31	312.54	311.77	312.81	312.44	314.18	312.84	312.38	313.21	312.35	313.27	312.91	312.16	313.21	312.89	313.35	313.08	312.29	313.32	313.65	313.2	313.08	312.83	313.05	313.56	313.43	312.71	313.17	311.49	312.74	312.34	313.79	312.39	311.15	312.68	312.07	312.5	312.63	313.08	312.64	313.88	312.34	312.45	312.79
314.91	315.27	315.59	314.63	314.48	315.64	315.01	315.48	314.69	315.22	314.03	314.85	314.7	315.94	314.61	313.85	315.71	313.43	316.77	315.68	315.15	313.62	314.68	315.02	313.34	315.1	315.91	315.96	315.49	314.07	316.39	315.91	313.35	315.39	314.55	313.96	315.95	315.69	315.54	314.11	314	315.35	314.68	314.47	316.17	314.16	313.81	315.02	313.98	314.72
304.68	305.47	306.04	305.3	303.13	305.38	304.79	304.47	305.31	304.45	304.23	305.24	303.81	304.68	304.92	303.55	303.22	304.93	305.24	303.72	304.55	304.98	304.64	303.8	304.11	304.28	306.15	305.29	304.52	304.35	304.45	305.23	305.11	304.7	305.49	303.81	304.42	304.79	304.06	304.87	303.61	305.5	304.74	304.98	304.07	305.94	305.03	304.05	303.66	304.49
304.48	302.73	303.53	303.03	304.29	304.12	304.33	303.15	304.11	303.9	304.27	304.07	303.27	302.65	304.47	302.67	304.87	303.85	304.56	304.36	302.71	304.59	304.19	302.87	304.37	303.16	303.53	303.6	304.03	304.05	302.48	304.34	304.44	304.21	302.87	304.59	304.11	306.14	304.14	304.45	301.72	303.84	304.48	303.45	303.9	304.38	304.34	302.83	302.46	304.29
296.89	297.02	297.76	296.08	297.41	296.8	297.56	296.65	296.75	297.01	296.86	296.12	297.02	297.61	295.06	296.56	297.97	296.72	296.74	296.37	296.74	296.46	297.22	296.54	297.02	297.15	296.88	295.75	296.93	297.97	296.98	295.37	296.95	296.89	297.02	296.92	297.65	296.82	296.06	295.06	297.03	296.5	297.01	297.39	297.05	295.91	296.75	295.98	297.21	296.79
312.94	313.85	313.65	313.1	313.04	313.63	313.4	313.27	312.89	313.14	312.44	312.74	314.39	311.92	314.36	312.77	314	311.67	312.86	313.35	311.83	314.14	313.45	314.09	313.74	312.96	314.09	312.94	314.42	314.34	312.63	313.81	313.99	313.14	312.61	313.62	313.53	312.89	312.71	311.89	313.34	313.67	313.73	312.66	313.29	313.16	312.69	313.3	313.35	312.36
311.62	311.46	312.11	311.61	312.39	312.16	310.65	312.21	310.57	311.18	311.35	311.02	312.33	312.26	311.8	311.18	310.59	311.07	312.39	310.87	311.1	310.34	312.68	310.47	312.27	311.78	311.55	310.51	310.56	311.51	312.61	310.59	311.73	310.46	310.74	311.11	311.87	310.56	311.57	311.57	311.42	311.58	312.43	310.55	311.06	311.06	311.58	312.41	312.86	311.17
305.05	306.88	304.25	304.51	305.93	305.72	305.77	304.73	304.25	304.56	305.47	305.11	305.23	305.33	305.14	305.37	305.76	306.22	305.46	305.06	305.96	304	304.46	305.81	305.74	304.09	305.72	305.57	304.66	305.3	305.08	305.29	306.53	306.23	304.64	304.6	303.77	304.7	305.29	304.91	304.72	307.48	305.17	305.23	304.77	304.43	304.58	305.46	305.54	305.33
297.09	296.77	297.14	296.76	296.69	295.95	297.8	297.24	297.54	297.68	297.39	296.27	297.31	297.74	296.62	295.71	296.95	295.94	296.07	297.47	295.94	296.57	297.18	296.26	296.63	296.76	296	296	296.46	296.47	295.71	296.62	295.04	298.28	297.28	298.04	297.62	296.38	297.69	297.05	297.33	297.39	298.07	297.42	295.4	297.5	295.65	297.43	297.39	295.91
304.4	305.27	305.3	305.14	307.42	304.04	304.84	305.07	306.17	306.16	305.07	305.7	304.45	304.92	304.24	304.03	305.34	304.33	305.32	304.38	304.89	304.54	305.03	305.99	304.99	306.19	304.99	305.94	305.58	303.79	304.91	305.99	305.41	304.99	306.15	305.25	305.44	304.43	306.4	305.16	306.84	305.54	304.86	304.41	305.98	305.4	304.37	304.95	305.77	305.44
306.12	307.12	307.66	306.19	307.43	306.69	306.3	306.5	306.56	306.48	307.1	306.25	307.46	306.41	306.07	306.43	305.52	306.8	306.6	307.14	307.18	308.39	306.94	305.96	305.92	306.81	306.26	305.81	307.48	307.86	305.95	306.43	306.62	305.87	307.04	307.02	307.11	307.46	305.4	306.72	305.79	306.61	307.54	306.78	307.21	307.07	307.59	306.23	306.16	307.04
304.36	305.19	302.69	304.43	303.17	304.27	304.36	304.04	304.34	304.33	303.76	302.8	304.02	303.09	302.54	303.78	303.69	304.78	303.61	304.19	303.77	303.81	304.41	303.52	303.88	304.58	304.12	302.94	304.35	302.37	304.07	302.81	303.76	303.8	303.04	304.04	304.41	303.14	303.29	304.81	304.45	304.46	305.27	304.72	302.64	304.47	304.55	304.29	302.64	303.61
314.43	314.88	315.51	315.17	315.79	313.96	313.97	316.56	315.04	314.86	314.31	315.06	316.02	314.13	314.71	314.51	314.67	314.45	315.89	314.88	315.62	314.35	314.92	314.84	315.49	314.75	314.81	315.44	314.17	315.22	314.1	316.51	313.44	315.71	314.14	314.38	313.99	316.7	315.38	314.89	314.78	316.03	314.63	313.6	313.69	314.3	314.93	314.42	314.56	314.21
301.87	301.14	301.89	302.78	300.8	301.92	301.63	300.01	300.99	300.95	300.62	300.12	301.19	300.66	301.06	299.35	301.01	301.49	300.91	300.75	300.97	300.43	301.65	301.08	300.83	301.56	300.94	300.38	300.74	300.54	300.23	301.88	300.72	300.75	300.14	301.9	300.67	300.1	302.25	301	300.59	302.04	301.38	299.98	302.03	301.75	300.94	300.73	301.61	302.58
316.8	316.19	316.3	316.35	314.88	315.46	315.68	316.03	315.14	317.03	316.98	316.52	316.18	315.55	314.86	315.44	315.43	316.65	316.02	316.05	316.58	316.55	316.21	316.19	315.73	316.85	314.91	314.81	315.55	316.94	315.63	314.93	316.35	315.11	316.51	315.7	314.27	315.17	317.1	316.57	316.11	314.91	314.83	315.66	315.22	316.59	315.47	315.88	316.61	316.35
304.57	305.07	305.34	305.55	304.25	304.56	305.92	304.13	305.26	305.95	305.43	303.58	304.45	305.37	305.14	305.42	304.21	303.48	305.26	304.8	304.37	305.2	303.96	303.16	305.09	304.72	304.95	305.36	304.34	304.33	304.54	305.13	304.03	305.08	304.14	305.02	304.65	305	304.97	304.17	304.14	305.48	305.34	305.45	304.71	304.11	304.3	304.36	305.39	304.14
305.17	304.01	304.25	304.89	305.01	306.29	305.54	305.54	306.57	305.94	305.33	304.86	305.7	304.53	305.82	305.88	304.45	305.3	306.01	305.2	304.44	306.2	304.68	305.09	303.75	304.73	306.08	304.42	305.78	305.59	306.08	305.95	305.12	305.42	306.95	305.77	305.67	305.53	304.89	305.29	306.57	305.17	306.63	304.44	306.46	306.32	305.47	305.34	305.69	304.95
310.53	309.16	311.29	310.95	311.43	310.24	310.81	311.67	312.1	311.12	311.38	311.05	311.11	309.59	311.26	311.71	311.82	309.7	311.86	311.83	311.45	310.6	310.99	309.57	311.87	309.88	311.34	310.4	311.22	312.2	311.15	310.31	309.57	310.6	311.12	310.28	312.13	310.24	310.22	310.67	312.04	310.35	309.59	310.55	311.22	311.22	311.1	311.28	311.19	309.81
314.93	314.7	314.95	314.57	314.69	314.23	314.64	314.4	314.94	314.87	315.4	314.33	314.9	316.06	314.43	314	314.51	313.97	314.71	315.15	314.49	314.07	314.97	315.28	314.65	314.8	315.18	314.63	315.5	314.23	315.28	314.42	313.26	313.42	313.93	314.19	314.82	313.77	315.03	315.5	315.64	315.07	316.22	314.54	316.48	314.98	315	313.61	316.46	314.33
301.73	303.28	303.17	302.6	301.95	301.43	302.03	302.76	302.77	302.5	302.73	301.76	302.42	302.66	303.01	302.91	303.27	302.32	303.41	302.13	302.92	302.3	302.75	303.3	302.27	302.39	303.38	302.07	303.11	301.25	303.79	302.36	301.18	302.81	301.95	302.28	301.64	302.07	302.43	302.18	301.91	302.25	301.7	303.22	301.97	302.02	302.76	301.57	302.89	302.45
304.6	305.99	304.65	304.15	305.57	306.18	304.36	305.45	303.25	304.44	304.81	304.21	304.86	304.66	303.88	304.49	303.79	303.7	304.46	304.11	304.95	304.62	304.63	304.07	304.78	303.95	304.7	304.45	304.04	305.27	304.03	305.67	304.68	304.6	303.84	304.49	305.06	306.3	304	305.52	305.41	305.96	306.14	303.28	304.15	304.45	305.13	305.43	304.96	303.98
306.33	304.07	305.24	303.94	305.17	304.26	303.88	304.51	303.94	304.63	304.37	304.17	305.77	305.41	303.93	306.16	304.39	304.42	304.42	305.44	306	304.84	305.19	304.82	303.41	304.44	305.39	304.78	303.7	306.95	305.48	304.78	304.33	305.23	305.16	304.17	305.55	305.28	305.41	305.03	305.48	304.78	303.76	304.11	305	304.3	305.16	304.86	305.48	305.07
328.22	327.36	327.33	326.39	327.87	327.52	327.94	325.65	325.97	327.65	326.07	326.79	327.6	327.4	327.9	327.31	328.41	328.5	328.31	326.78	326.85	327.87	326.83	326.42	327.02	327.99	327.56	325.79	326.89	328.41	325.62	328.18	325.94	326.52	327.12	327.79	326.25	327.87	326.34	326.32	326.99	326.91	327.13	328.08	328.66	326.84	326.45	327.21	327.53	327.88
312.95	313.4	314.65	313.47	312.9	311.56	313.59	314.18	311.74	313.63	313.18	313.72	313.11	313.6	313.22	313.5	314.73	313.78	312.85	312.56	313.56	313.51	314.53	313.31	313.77	313.63	312.55	312.9	312.92	312.4	314.15	313.35	315.26	313.11	312.56	312.09	312.37	311.86	312.7	313.48	312.47	313.09	312.76	314.05	312.32	313.3	312.79	313.26	313.8	312.17
328.76	328.94	327.52	327.7	327.93	329.75	327.59	329.18	328.91	328.5	328.39	327.38	329.09	329.2	328.91	328.26	328.2	328.51	327.38	327.4	329.45	328.28	329.24	327.8	328.59	329.03	328.44	328.77	329.01	329.16	328.27	328.39	328.96	328.75	326.59	328.71	328.62	328.8	328.8	328.3	328.66	328.96	329.16	329.95	328.36	329.48	327.98	328.27	328.55	327.71
293.68	293.88	294.04	294.63	295.07	294.63	294.64	294.14	294.64	294.94	294.68	293.59	294.57	294.24	294.27	294.89	292.52	293.4	293.52	293.18	293.43	292.9	293.74	293.04	294.05	292.09	294.55	296.18	292.66	294.24	293.74	293.57	293.94	294	293.62	292.71	292.83	294.17	294.31	294.09	293.19	295.05	294.19	292.97	294.53	293.8	294.67	294.94	294.58	293.93
312.64	311.49	311.29	312.51	312.01	310.59	312.6	312.44	312.74	311.63	313.36	312.27	311.66	312.37	312.18	311.34	312.46	310.41	312.98	312.45	313.32	312.03	311.22	312.55	311.11	313.07	310.94	311.79	312.5	312.81	312.73	313.23	312.05	311.05	312.54	312.24	312.47	312.54	311.93	311.72	312.45	311.66	312.04	312.63	312.07	311.3	311.65	311.27	313.06	312.55
312.62	312.96	313.36	314.31	313.23	313.71	313.24	313.2	313.78	312.77	313.12	313.47	312.22	312.56	313.25	313.38	313.71	314.01	312.1	313.68	312.91	313.71	314.32	312.58	313.15	313.06	313.59	314.36	313.81	313.15	313.33	313.45	311.97	314.12	313.86	313.22	313.7	313.45	313.23	313.74	313.22	312.5	313.68	314.08	314.02	311.97	313.27	314.39	312.74	313.9
304.66	305.47	305.83	305.63	304.77	306.7	305.25	305.1	304.88	305.26	305.82	304.45	305.05	306.46	304.67	304.36	304.62	304.86	305.46	304.45	306.34	305.97	305.67	307.15	303.66	306.32	305.94	305.53	305.03	306.3	305.33	305.17	305.73	305.51	305.95	305.64	305.75	306.31	306.4	306.16	304.75	305.84	306.33	305.53	306.03	304.81	305.12	304.07	305.44	306.78
328.57	327.25	328.42	328.03	328.61	328.69	327.63	327.12	327.46	327.29	328.05	328.8	327.33	329.43	327.33	328.42	327.79	327.93	328.67	328.28	327.94	328.39	327.17	327.69	327.46	327.7	328.47	328.88	327.04	328.38	328.84	327.17	327.73	328.74	329.03	328.76	326.64	328.58	327.44	327.53	329.09	328.06	327.32	328.27	328.76	327.71	328.34	327.85	328.5	327.51
326.41	327.5	325.67	327.03	326.49	327.67	326.63	328.44	327.17	327.7	326.98	326.88	326.44	326.84	327.31	327.72	326.56	326.12	326.88	327.32	327.25	326.71	326.3	326.45	326.48	326.83	326.96	326.51	327.41	326.39	326.61	326.85	327.09	326.62	326.66	326.5	327.56	328.9	325.64	326.74	327.26	325.79	326.95	327.18	326.18	326.82	327.44	327.88	326.34	326.61
294.37	293.31	294.09	293.19	294.03	294.33	294.23	294.67	294.32	294.24	293.48	294.24	295	294.41	295.48	294.69	293.63	293.75	293.56	293.48	294.28	294.65	294.58	292.67	294.2	294.74	294.13	294.53	295.61	293.37	294.31	295.26	295.93	293.66	293.63	293.98	293.72	293.41	294.3	293.85	293.45	293.74	294.55	293.09	293.32	293.75	294.86	295.46	294.23	294.71
317.66	318.25	317.09	317.81	318.39	317.88	318.48	317.66	318.53	318.25	317.17	316.5	317.68	317.97	317.1	316.54	317.49	317.75	317.1	317.72	315.57	316.75	317.54	317.99	316.7	317.62	317.02	317.46	317.54	316.99	318.77	317.23	316.32	317.47	316.83	315.72	317.14	318.24	317.97	317.07	317.2	318.3	318.4	316.37	316.45	317.46	317.82	317.96	318.25	317.35
305.92	305.53	304.93	305.6	306.36	305.25	305.78	304.11	305.84	305.99	306.11	305.95	304.87	305.21	304.31	305.21	303.66	305.02	306.49	305.24	305.94	305.61	306.73	305.33	304.27	304.02	305.87	304.86	305.87	303.85	305.24	305.35	305.3	306.55	305.95	305.99	305.96	304.07	306.63	305.36	305.77	305.16	304.97	306.68	304.66	305.34	305.02	305.08	304.51	304.24
314.13	313.59	313.3	313.43	314.14	314.15	312.69	314.24	314.82	314.16	312.7	313.64	312.92	313.51	314.44	314.34	312.98	313.46	313.42	312.78	313.69	314.4	314.98	313.55	314.22	313.49	313.68	313.7	314.09	313.6	313.34	314.55	313.4	314.25	312.42	313.57	313.79	314.79	313.96	313.64	313.22	313.73	313.76	313.56	314.79	313.44	314.51	314.07	314.26	313.65
308.51	308	308.31	309.59	308.65	309.07	308.51	308.3	308.44	309.31	308.12	308.81	307.98	309.38	308.2	309.11	310.16	308.83	308.48	308.82	308.61	309.63	308.35	307.9	309.05	308.46	308.23	307.84	309.41	308.87	309.53	308.24	309.33	308.88	308.56	308.59	308.49	310.16	309.01	309.07	310.07	307.51	308.57	308.31	309.34	309.99	307.97	308.81	309.58	308.2
304.54	302.57	302.5	304.13	303.42	303.96	304.14	303.39	303.36	302.33	302.64	303.38	303.26	304.27	303.53	303.05	304.16	303.55	303.98	303.86	303.91	303.86	304.53	303.37	303.94	302.96	303.31	303.03	303.64	303.42	304.8	303.6	303.74	304.77	302.62	303.01	304.23	303.1	303.92	302.53	303.91	302.94	303.57	302.14	303.08	303.21	303.69	303.59	303.74	303.69
293.82	293.88	294.91	293.92	293.38	293.6	294.91	293.06	294.23	293.69	293.96	293.8	294.75	295.32	294.72	294.19	293.32	294.69	294.65	294.74	294.14	293.94	294.58	294.77	294.7	294.57	293.6	294.01	292.71	293.76	294.76	293.11	294.02	293.72	295.36	293.43	293.68	294.68	294.33	292.86	293.86	294.9	293.29	295.61	294.24	294.44	293.16	294.21	295.53	293.99
303.2	304.99	304.39	303.98	303.84	303.77	303.41	303.67	303.07	304.17	304.03	302.63	303.18	303.66	303.79	303.34	303.49	303.71	303.71	304.33	303.38	301.97	304.89	304.05	301.83	303.47	303.98	304.64	303.92	303.74	303.24	302.66	303.8	303.84	302.9	303.93	303.32	302.98	302.9	302.97	304.15	304.39	303.6	303.42	303.39	304.04	303.59	303.2	302.83	304.14
318.34	318.98	318.21	318.68	317.71	317.96	318.43	318.21	317.78	317.31	318.39	317.11	317.95	317.47	318.59	317.43	318.9	317.74	318.67	318.35	318.52	317.61	317.3	317.18	317	318.5	318.83	317.99	319.02	316.53	317.99	316.98	317.42	317.23	317.7	318	316.79	318.23	318.46	318.36	317.94	318.99	317.83	317.8	317.68	318.03	318.68	318.03	318.37	318.25
306.24	304.15	305.44	305.79	305.99	304.2	306	305.45	306.49	304.47	305.18	306.84	306.5	306.24	305.3	304.99	304.23	305.39	305.77	305.34	305.48	305.57	306.38	305.73	305.25	305.63	304.54	305.85	306.1	304.81	305.93	305.53	306.4	305.63	305.49	305.03	305.2	306.75	306.37	305.98	305.23	305.46	304.05	305.72	305.04	305.62	304.64	305.6	306.98	306.3
316.69	316.24	316.32	316.93	316.58	317.5	315.24	317.13	316.14	316.31	315.8	317.68	315.63	315.71	317.28	316.01	316.56	316.13	315.48	317.01	316.96	317.43	316.79	317.52	316.46	316.85	318.17	316.79	317.35	317.72	316.22	317.31	317.3	316.42	316.51	316.3	317.54	315.61	316.48	316.96	316.1	315.75	316.48	314.67	316.62	315.98	317.28	316.99	316.91	316.25
301.62	301.25	301.64	301.23	302.09	302.61	300.94	302.06	300.15	302.12	300.75	300.63	301.57	301.16	300.85	301.55	300.65	301.68	300.8	300.89	300.17	301.12	301.73	300.82	301.87	301.07	302.19	299.9	300.27	300.71	301.17	300.23	301.17	301.5	300.14	302.32	300.77	301.23	300.75	302.82	301.55	300.11	301.5	301.16	300.67	300.94	301.63	300.43	301.42	301.71
325.1	325.7	324.88	325.05	326.53	327.04	325.62	324.94	325.94	325.8	326.27	326.03	326.35	325.57	324.98	325.09	325.25	325.38	325.16	324.62	325.04	324.99	325.41	325.05	325.83	325.5	324.13	324.78	324.92	323.98	324.85	323.49	326.15	324.6	324.6	325.39	325.43	325.36	324.84	326.08	324.15	325.79	326.11	324.64	325.86	324.22	325.5	324.55	324.24	326.68
309.3	309.4	310.13	309.48	310.38	309.64	310.15	311.06	309.98	309.9	309.77	310.71	308.92	310.53	309.5	311.3	310.75	309.03	309.38	310.1	311.01	310.99	308.6	309.48	309.2	309.19	310.62	310.18	309.58	310.16	310.03	311.62	310.65	309.18	310.4	309.62	310.36	308.72	309.04	309.67	308.61	309.41	309.63	309.21	309.54	311.46	309.91	308.84	309.04	309.68
314.74	313.25	313.29	313.18	312.92	314.05	313.67	312.96	313.75	314.19	314.44	313.72	314	313.88	313.63	313.95	313.64	312.46	313.3	314.68	312.93	312.75	314.52	312.55	314.06	314.87	314.13	315.81	314.13	315.56	312.14	314.36	313.11	312.75	314.25	314.27	312.88	313.75	313.66	314.28	315.22	313.78	312.84	314.65	313.73	314.12	312.57	313.66	313.72	313.71
315.4	315.56	315.04	315.28	315.61	314.84	315.49	315.45	315.08	314.72	314.91	314.96	315.62	315.66	314.35	315.3	314.96	314.37	316.27	315.47	314.01	315.68	315.02	314.78	314.24	315.41	316.13	315.56	315.15	313.51	314.74	313.87	315.36	312.74	316.69	315.01	315.59	314.01	316.07	315.22	316.85	314.92	314.49	315.17	314.88	314.1	315.07	315.2	314.3	315.33
303.37	303.9	303.42	304.72	302.79	303.86	303.11	303.05	303.59	303.76	302.26	303.76	302.06	303.64	302.52	303.63	302.07	305.02	302.28	303.16	304.13	303.98	302.37	302.53	304.22	305.17	303.57	304.22	304.07	304.57	304.38	303.64	302.67	303.68	302.8	305.2	303.83	303.95	303.59	302.71	303.93	302.98	304.12	302.99	303.57	303.6	303.39	303.68	303.99	302.84
307.3	308.54	306.22	306.52	307.32	307.65	306.08	307.02	307.69	307.29	307.62	307.04	307.69	305.7	306.88	306.36	308.07	308	306.15	307.85	307.7	307.74	305.71	306.42	307.67	307.68	306.47	306.49	307.64	306.23	307.39	307.36	306.81	307.57	307.33	307.15	306.51	308.06	306.66	308.73	306.65	307.7	306.23	308.48	308.7	308.22	306.88	307.87	307.35	307.04
306.76	306.54	307.18	308.5	306.85	306.69	307.45	306.94	307.91	307.84	307.54	307.55	306.91	307.66	306.38	308.13	306.96	307.12	307.18	306.65	306.29	306.15	306.63	306.31	306.56	307.08	307.41	308.54	306.95	306.55	307.13	306.23	307.73	306.25	307.44	308.57	306.38	308.36	307.23	307.63	307.1	307.53	306.15	307.64	307.48	307.03	307.75	306.6	307.14	307.47
314.76	315.64	315.21	315.41	314.8	314.71	314.24	315.45	314.74	314.75	315.27	315.36	313.92	314.29	315.28	314.14	314.91	314.43	314.31	315.82	314.04	313.91	314.42	314.55	315.02	314.53	315.47	316.14	315.35	314.74	315.96	315.04	314.62	314.24	313.31	314.07	315.21	314.06	314.32	314.48	314.89	314.75	313.77	314.46	315.77	313.45	314.73	314.81	314.75	315.63
302.27	301.53	302.65	303.17	302.35	302.49	303.55	303.75	301.77	302.11	301.62	300.9	302.73	302.48	302.66	302.34	302.75	303.2	301.5	301.8	302.63	302.99	303.46	302.21	301.99	301.85	301.66	302.75	301.55	302.24	302.43	302.56	303.3	301.61	303.52	302.07	302.69	301.5	303.09	302.34	302.7	302.02	303.59	302.93	302.65	302.13	302.28	301.88	303.3	302.7
325.22	324.48	325.34	325.19	326.32	325.53	324.11	325.15	325.37	325.08	325.89	324.24	324.88	325.28	325.38	324.82	325	325.09	324.87	324.71	324.87	324.92	325.78	325.99	325.91	326.18	324.88	325.46	325.05	325.15	325.17	326.5	325.05	325.83	325.77	324.65	324.49	325.19	325.46	325.24	325.81	325.43	323.99	326.97	326.54	326.37	325.65	324.91	326.02	323.78
306.66	307.67	306.17	306.35	305.5	306.47	305.27	307.17	305.14	306.75	306.33	306.28	305.23	306.29	306.72	306.56	306.43	306.92	306.13	306.54	306.77	306.59	306.59	306.25	305.75	306.78	305.03	305.8	305.18	305.81	306.93	305.23	306.17	306.94	305.85	307.39	306.26	305.57	306.36	304.83	305.76	307.15	305.04	306.25	306.62	305.42	306.05	305.1	305.59	306.7
316.18	313.31	316.17	314.98	316.22	313.59	313.98	314.89	313.99	315.5	313.98	315.6	313.01	314.71	314.56	314.59	316.03	314.75	314.47	315.92	315.5	314.38	314.43	314.2	314.35	314.55	315.14	314.49	315.49	315.94	315.08	314.7	314.5	315.61	313.98	316.11	313.87	314.85	315.68	314.63	315.56	314.08	316.21	314.5	314.92	315.91	314.46	314.95	313.66	315.56
303.22	303.2	304.13	302.26	303.83	303.07	303.64	302.88	303.51	304.17	302.45	302.95	303.27	303.47	303.26	303.99	303.6	305.34	303.39	303.48	303.33	303.6	303.33	302.72	304.4	304.42	302.61	301.89	302.91	303.47	303.46	303.41	303.38	303.38	302.81	303.11	304.26	303.05	302.58	302.36	302.89	303.21	303.38	303.36	304.51	302.4	304.19	302.05	303.26	302.87
308.97	308.41	309.58	308.47	309.2	308.36	308.95	308.51	307.76	309.5	309.13	308.84	309.13	308.69	307.51	307.89	307.92	309.55	309.01	307.75	309.57	308.48	309.31	309.46	308.46	309.35	308.78	309.69	307.61	308.85	309.19	308.59	309.23	309.14	308.48	308.55	308.4	309.03	309.64	308.91	309.08	308.31	307.9	308.77	308.68	309.95	308.82	308.73	308.58	309.05
301.52	301.04	301.4	302.09	302.22	302.36	301.25	301.87	302.44	301.93	302.18	302.38	302.4	301.87	302.59	301.87	302.82	303.45	301.83	301.45	302.43	302.37	302.97	303.71	302.09	302.53	302.56	301.6	302.03	302.53	302.65	302.07	302.05	300.83	301.96	303.01	302.31	301.08	302.36	303.12	302.53	302.99	303.46	302.95	302.88	301.31	302.58	302.51	303.12	301.86
311.96	311.84	312.51	312.78	312.2	311.15	313.09	313.37	313.61	312.84	313.15	313.87	312.34	312.69	311.14	312.19	311.16	312.57	311.97	312.26	312.07	313.54	312.28	313.05	312.47	312.58	313.64	312.62	313.03	312.01	313.75	311.59	313.61	313.24	314.23	313.29	312.39	312.86	312.61	313.2	311.84	311.92	312.37	312.6	313.08	313.17	312.46	312.3	312.67	312.89
309.54	308.97	310.22	309.3	308.59	308.85	308.47	309.43	309.74	309.34	307.5	308.56	308.91	308.15	310.18	309.75	307.94	309.31	309.82	307.75	308.87	309.42	309.77	309.28	308.26	309.85	307.8	308.19	307.31	309.4	307.69	308.33	309.06	309.06	310.13	307.95	308.01	308.39	309.92	308.66	307.95	309.01	309.21	308.71	309.44	309.26	308.72	308.53	308.52	308.08
312.81	313.09	314.63	312.64	312.67	313.31	313.99	313.29	313.38	313.61	313.11	313.68	311.68	312.5	313.36	313.83	312.74	312.82	313.08	313.82	314.31	313.56	313.44	312.65	313.29	314.48	312.98	313.34	312.35	312.87	313.63	314.53	314.33	313.84	313.2	314.76	314.09	313.55	315.46	313.49	314.7	312.91	312.68	314.75	314.3	312.14	311.51	313.05	314.24	313.44
300.49	300.71	300.75	300.82	300.83	301.08	300.34	298.76	300.36	301.14	300.05	300.9	301.49	301.58	301.84	300.67	301.26	302.71	300.58	300.44	300.74	300.02	301.09	300.04	299.61	301.46	301.24	300.29	302.4	299.72	300.87	300.3	300.3	300.98	301.14	300.26	301.61	299.65	300.52	301.72	300.8	301.13	300.88	300.57	300.72	301.04	300.52	300.99	300.2	300.94
328.32	328.82	328.39	329.55	327.47	328.07	328.27	328.4	329.07	330.01	327.68	329.42	328.36	329.99	329	329	327.68	328.96	327.78	328.06	329.17	329.5	328.7	327.75	328.84	328.44	329.36	329.17	328.06	328.29	327.78	329.29	327.66	328.57	327.71	328.46	328.17	329.77	329.72	327.96	329.25	328.51	328.47	330.46	328.73	328.14	328.38	328.69	329.5	328.78
318.5	318.69	319.54	319.24	318.8	318.07	318.68	318.52	318.59	317.78	318.91	318.86	317.62	317.95	318.75	319.11	319.94	317.98	318.45	317.55	318.89	319.48	318.83	318.21	318.64	317.18	318.46	318.17	318.47	319.09	318.82	319.17	319.09	318.67	319.04	318.44	319.27	318.9	319.18	318.89	318.84	318.74	317.93	319.55	319.22	318.56	318.28	319.28	318.32	318.94
303.68	302.55	303.47	303.83	303.49	302.59	303.81	303.33	304.03	303.64	303.01	302.76	303.44	302.56	303.12	303.57	304.01	305.21	303.24	302.36	303.39	303.62	303.87	303.51	303.23	304.64	302.94	303.27	303.68	304.36	301.6	303.36	303.33	304.03	303.4	304.17	303.65	305.36	303.48	303.42	302.66	303.04	304.02	303.05	304.33	303.04	304.67	303.01	303.21	303.33
324.08	325.8	323.78	325.17	324.62	325.73	325.92	325.77	325.41	326.01	325.61	324.6	326.8	326.15	324.96	325.09	324.84	325.43	325.65	325.84	324.01	326.32	325.72	324.01	324.42	325.16	325.39	325.18	325.24	325.01	325.16	325.62	323.98	325.09	324.57	325.69	324.59	326.13	324.88	324.84	325.64	325.41	325.71	326.3	325.63	326.31	326.22	325.01	325.4	325.67
314.72	314.16	315.57	315.15	316.13	314.72	314.88	314.41	315.07	314.75	314.51	313.63	314.39	315.47	314.98	314.26	315.33	315.51	314.41	315.03	315.98	314.59	315.58	314.68	314.8	314.89	314.98	314.24	314.65	315.22	315.68	313.65	314.92	315.3	314.93	314.26	314.85	314.8	314.2	314.97	315.36	315.65	314.38	314.49	314.89	314.17	315.73	315.11	314.38	314.14
304.22	304.88	305.84	305.89	304.41	304.42	303.03	305.33	305.56	305.3	304.2	305.24	304.85	304.63	305.85	304.23	304.77	303.97	306.23	304.75	304.25	304.51	305.15	305.02	304.81	305.68	304.34	303.74	305.12	304.94	304.68	304.38	304.61	304.57	304.4	305.76	305.63	304.05	304.97	304.45	304.91	305.87	305.07	305.35	304.52	304.46	306.27	304.68	305.92	306.47
306.49	305.52	306.78	305.26	306.15	306.73	305.74	306.3	306.21	306.83	306.29	305.26	305.71	305.89	304.61	305.53	305.95	306.71	306.17	305.98	306.86	305.94	305.47	305.94	304.7	306.13	306.38	305.86	306.43	306.19	305.62	307.49	306.34	306.38	305.87	306.29	305.37	306.24	305.47	307.28	306.62	306.7	306.21	304.67	306.79	305.77	304.84	307.16	305.91	305.26
310.33	311.36	310.36	311.25	311.99	310.43	310.69	310.2	310.64	311.03	311.07	310.95	310.17	310.59	311.82	311.68	310.17	310.66	311.06	310.63	310.4	310.73	310.87	311.67	309.77	310.71	309.48	311.06	309.99	310.99	310.95	311.29	311.27	311.73	310.6	310.65	310.52	310.92	310.04	309.97	309.82	310.11	311.22	312.04	310.92	311.53	309.9	311.09	310.96	311.45
313.87	314.09	313.44	314.46	312.82	314.19	314.56	312.98	313.76	314.03	314.57	314.16	315.21	313.88	313.61	313.96	313.23	314.44	314.54	314.35	313.68	312.5	313.86	314.3	312.7	312.95	314.55	313.28	313.25	313.57	313.52	313.39	313.42	314.39	313.6	314.15	315.07	314.22	314.7	313.06	313.48	311.91	313.29	313.15	312.89	315.19	312.64	313.37	312.76	315.7
300	299.97	300.72	299.45	298.47	300.78	300.24	299.68	299.76	300.32	299.51	300.17	299.94	300.03	299.57	300.18	299.64	299.67	300.48	300.08	298.82	299.76	300.12	300.4	300.85	299.95	300.35	300.85	300.61	300.75	300.24	298.97	299.77	300.04	300.24	300.29	300.42	299.98	300.68	300.37	300.69	298.61	299.08	300.64	300.03	299.63	300.35	300.67	300.32	301.03
309.26	310.13	310.85	309.98	310.11	309.17	309.77	308.91	308.78	308.88	309.05	309.81	309.83	310.08	308.33	309.17	311.43	309.81	310.23	310.08	309.36	310.06	309.16	309.35	309.32	310.28	310.62	309.1	310.26	309.83	309.44	311.09	309.88	309.59	310	309.26	309.42	309.14	309.62	309.8	309.12	309.22	309.45	308.66	310.32	309.42	309.33	309.42	309.16	310.04
308.76	308.35	306.68	309.02	309.29	308.63	308.71	307.25	310.28	309.9	307.74	310.04	308.37	308.98	309.28	308.88	309.8	308.81	308.35	309.13	309.75	308.75	309.67	309.15	310.04	309.25	308.51	309.37	309.25	308.16	309.11	309.11	308.46	310.54	308.23	308.16	308.75	309.4	308	308.42	308.31	309.11	309.31	309.41	309.93	308.93	308.94	309.22	310.31	308.9
312.8	313.73	313.42	313.17	313.01	312.78	312.73	313.21	312.81	313.78	313.81	313.21	314.36	312.82	314.75	311.92	313.35	313.84	312.34	313.27	313.71	313.88	312.33	313.89	313.02	312.97	312.45	311.3	313.85	312.72	314.15	312.03	313.09	312.61	314.09	314.81	312.92	313.87	314.55	312.23	314.06	313.25	312.59	313.38	311.47	314.39	313.64	313.62	314.05	315.16
317.68	318.53	317.83	319.22	318.04	318.54	318.36	318.69	318.96	318.42	319.71	319.39	318.35	319.31	318.47	318.2	318.96	320.02	317.76	318.14	318.61	317.88	317.86	317.71	319.3	318.72	318.46	318.14	318.02	319.15	319.05	319.43	317.17	318.01	318.08	317.71	318.19	318.87	317.79	317.87	318.46	317.81	319.09	318.4	318.58	318.4	318.45	317.57	318.31	320.36
315.3	315.24	314.76	316.77	314.26	315.3	315.01	315.3	314.42	314.67	314.16	315.21	314.36	315.34	315	315.11	315.97	315.98	315.5	313.9	314.43	316.02	314.83	314.06	314.76	315.35	315.59	315.34	315.69	315.54	314.04	315.4	316.3	316.48	315.73	316.67	314.92	315.15	314.91	316.43	315.28	314.36	315.51	315.22	314.39	314.66	314.65	314.07	314.26	314.9
303.2	304.06	303.01	304.59	302.54	303.65	302.36	303.72	302.9	303.9	303.16	303.9	303.16	304.45	302.06	301.64	303.52	303.26	302.44	303.46	303.51	303.95	303.23	303.41	303.39	303.89	303.61	304.08	303.44	303.86	303.52	302.57	304.43	303.07	304.7	303.29	303.8	304.4	304.43	302.15	303.9	303.84	303.08	303.77	303.03	304.51	302.86	302.98	302.87	304.39
296.28	296.33	297.77	296.75	296.72	298.28	297.55	298.78	296.69	297.27	296.42	297.66	297.32	295.43	297.26	296.74	296.27	297.43	296.94	296.42	297.31	297.46	297.36	298.3	296.5	296.88	296.62	297.24	296.74	296.67	296.84	296.63	296.24	298.82	296.88	296.98	297.23	296.83	296.71	296.52	297.04	297.01	297.13	296.08	297.14	297.31	296.13	295.64	296.56	295.54
311.43	313.04	312.35	311.67	312.14	312.14	312.71	312.6	312.43	313.49	313.56	312.55	312.46	311.79	312.66	312.42	312.92	311.42	313.73	313.24	312.2	311.7	311.88	312.43	312.39	312.04	311.86	313.53	312.46	311.99	313.15	312.24	312.32	312.58	313.02	313.42	312.03	312.08	312.71	311.1	312.89	312.87	312.93	313	312.01	313.35	311.49	311.86	313.3	312.28
300.47	299.38	299.42	300.01	300.82	299.49	299.63	300.75	300.44	300.07	301.36	299.5	299.98	299.94	299.4	300.65	300.05	299.76	301.26	300.2	300.56	300.81	300.31	300.29	299.3	299.34	299.99	299.71	300.95	300.48	301.04	300.11	299.3	300.24	299.24	300.32	300.21	301.33	301.13	300.03	299.99	300.6	299.88	300.63	300.8	301.06	301.16	299.79	300.66	299.15
301.39	303.43	302.93	302.93	303.01	303.37	302.76	304.07	302.83	301.97	303.54	302.73	303.43	303.6	302.37	303.2	303.6	302.59	302.9	302.07	302.09	302.47	302.03	302.76	303.64	301.64	303.35	302.72	302.93	303.51	302.85	302.59	303.05	303.93	303.36	302.77	302.54	303.07	302.82	302.44	303.58	303.31	303.69	302.02	303	303.32	302.63	302.46	301.99	302.6
318.89	318.16	318.2	317.07	317.86	318.93	317.93	318.35	318.04	317.97	317.24	317.02	318.24	319.33	319.67	318.55	318.44	318.73	318.74	319.04	318.14	317.24	318.38	318.23	316.69	318.11	318.44	318.63	317.12	317.15	318.94	318.74	317.87	317.2	318.96	318.89	317.42	318.59	319.18	317.85	317.89	317.99	317.98	318.01	317.43	317.73	319.38	318.83	319.27	318.45
318.28	318.19	317.81	316.14	318.49	316.23	316.59	316.81	317.25	318.17	316.46	317.18	318.28	317.35	318.02	318.05	317.93	316.85	317.51	318.03	318.31	316.87	316.7	317.38	317.58	316.24	317.74	317.15	316.89	317.62	316.8	316.99	317.68	316.47	317.25	317.15	317.83	317.75	318.57	315.51	316.58	317.62	317.05	317.35	317.13	318.08	317.34	315.89	317.41	316.52
307.99	309.17	309.56	308.37	309.53	309.17	308	308.68	308.32	308.58	310.24	307.32	307.5	307.83	308.56	309.58	307.84	310.04	308.98	308.45	309.46	309.74	308.96	309.88	307.34	308.63	308.62	309.38	309.54	308.27	307.95	309.02	309.17	308.77	308.42	308.79	309.33	308.1	308.63	309.44	308.94	309.53	308.27	308.37	309.18	307.64	307.47	310.25	308.89	308.25
318.58	318.56	318	320.51	319.29	318.27	318.9	319.82	318.37	319.47	317.58	318.18	318.75	318.4	319.01	318.55	319.28	319.3	320.98	317.89	318.11	319.53	319.09	318.23	320.07	319.2	318.12	316.85	317.45	317.72	317.95	318.42	317.66	318.34	319.34	317.55	318.63	318.16	317.7	319.03	319.32	318.62	317.99	318.42	318.27	317.62	318.32	318.05	319.22	318.86
299.84	301.83	300.89	301.07	301.91	300.73	301.62	300.61	301.43	300.97	303.21	301	301.73	300.69	299.27	301.02	302.15	301.13	301.19	300.18	301.67	301.35	300.9	299.88	301.33	300.54	300.76	302.12	300.43	300.74	300.84	301.07	301.15	300.31	300.72	300.94	300.64	301.28	300.86	301.83	301.86	300.07	301.14	302.05	300.27	300.43	300.79	300.41	301.12	301.39
305.99	306.36	305.51	304.75	306.59	305.46	305.74	306.27	305.75	305.91	305.26	305.38	305.71	306.12	305.49	305.57	306.33	307.05	305.3	307.31	306.89	307.11	307.06	305.26	306.03	305.78	306.17	304.81	307.62	305.78	305.98	305.49	305.74	306.33	305.59	304.95	305.94	305.89	305.4	305.65	304.83	305.69	305.74	304.95	305.96	304.91	306.68	305.61	306	307.54
306.25	304.35	303.89	305.24	303.7	305.02	304.35	306.02	304.68	304.42	304.93	306.03	305.9	305.67	304.16	305.15	305.63	305.82	305.34	305.51	304.64	305.83	305.44	304.23	305.3	305.53	304.34	305.81	305.59	304.92	304.81	304.3	306.68	304.26	304.81	305.64	304.42	306.18	305.33	306.03	305.98	305.27	305.67	305.68	306.72	305.94	305.15	306.14	305.92	306.59
312.62	313.07	311.68	312.28	314.61	312.55	313.52	312.18	313.31	312.95	313.45	312.19	313.67	312.5	314.06	312.73	312.26	315	312.25	313.12	313.67	312.13	313.02	313.34	313.65	313.19	312.64	313.55	312.9	313.38	312.63	312.62	312.97	312.87	313.47	312.97	313.23	311.8	313.37	312.81	314.61	313.74	311.46	313.94	313.62	313.52	313	313.28	313.37	312.57
297.07	297.16	297.27	296.31	296.3	296.73	295.94	297.16	297.21	297.34	296.23	297.3	295.88	296.75	298.1	296.99	296.18	296.75	296.15	298.24	296.55	297.11	296.24	297.06	298	296.76	297.42	296.97	296.78	295.91	296.63	295.36	296.95	298.15	296.47	297.4	297.07	298.06	297.35	297.86	297.38	298.19	298.16	295.72	296.9	295.67	297.23	297.12	298.39	296.72
303.93	303.44	302.61	303.56	303.86	302.51	304.82	303.56	304.54	304.72	304.41	303.44	304.85	301.75	302.67	303.6	303.64	303.79	302.19	303.13	303.26	303.21	303.48	302.02	303.84	302.99	303.32	302.65	304	302.77	304.38	303.6	304.06	302.37	304.42	302.96	303.94	304.01	304.03	303.5	301.59	303.81	304.14	303.8	301.48	303.54	304.43	303.46	303.63	303.14
303.04	303.64	302.92	301.7	303.81	303.58	302.15	304.13	302.18	302.96	303.59	304.63	303.24	303.13	303.06	304.14	303.91	304.72	304.27	302.77	304.26	302.86	303.46	304.54	303.29	304.38	303.91	303.38	304.73	304.43	301.58	303.42	302.99	302.6	302.61	303.11	302.14	303.64	303.21	303.57	302.64	302.67	302.62	303.5	303.34	303.29	303.56	303.44	304.16	303.08
311.33	311.31	311.43	311.44	311.02	310.93	311.13	310.41	312.52	312.32	312.11	310.75	311.28	310.18	310.43	312.53	311.46	312.09	311.21	311.57	311.62	312.05	310.8	310.49	311.95	311.98	309.65	310.5	311.22	311.62	312.14	311.98	310.61	311.52	312.1	312.51	309.87	312.75	311.56	310.92	310.67	311.55	311.57	310.46	311.33	312.56	310.89	312.13	312.61	311.86
309.7	310.8	308.42	309.57	309.26	309.62	310.17	309.95	309.37	309.6	309.97	309.74	309.58	309.12	310.42	309.89	309.6	310.21	308.35	309.43	309.69	308.5	310.31	310.06	309.93	309.66	309.73	309.36	309.09	309.4	310.04	310.12	309.82	310.78	309.01	310.26	309.15	308.17	308.97	309.29	308.99	308.7	310.43	310.1	310.72	309.81	309.82	309.75	309.63	308.98
317.63	316.35	316.69	316.01	317.68	316.46	316.7	315.89	316.65	317.25	317.97	316.85	316.46	315.6	317.2	316.73	316.46	316.87	316.55	316.24	317.62	316.82	316.42	316.63	317.12	315.91	316.06	315.77	316.83	316.73	317.5	317.44	316.48	315.99	315.45	315.77	316.6	315.48	316.27	317.11	316.66	316.73	316.89	317	316.06	316.07	317.28	315.55	315.2	316.98
317.8	319.02	318.6	317.97	320.5	319.24	317.69	317.93	319.32	318.75	319.33	318.43	319.04	317.61	318.8	318.12	317.71	318.62	318.22	318.69	318.55	319.24	318.28	319.66	318.31	319.64	317.89	318.77	318.26	318.67	318.9	319.46	318.06	318.21	318.54	317.27	318.4	319.71	319.61	317.84	318.43	319.57	318.77	318.97	318.68	319.41	318.88	318.1	318.05	318.15
302.85	304.04	302.2	304.89	303.68	303.17	304.56	304.79	302.9	304.06	302.81	303.41	302.67	304.02	303.22	303.64	302.87	304.71	304.62	303.14	303.54	303.66	303.26	303.43	302.84	301.74	303.13	302.98	305.39	303.59	304.02	302.67	304.13	303.64	303.59	304.12	303.41	304.11	304.2	303.89	301.97	302.88	302.92	303.84	303.36	303.45	302.15	303.48	304.23	302.25
311.76	311.43	311.9	312.37	312.92	311.06	312.21	312.52	311.67	310.29	311.02	311.38	311.96	311.23	310.31	312.81	311.15	310.86	310.57	311.32	310.26	311.82	312.35	311.68	311.52	310.55	310.76	310.64	310.95	311.2	311.75	312.42	313.09	311.05	310.98	312.87	311.58	312.01	311.74	310.63	311.43	312.25	310.57	311.15	312.04	310.29	313.03	312.24	312.32	311.69
318.02	317.82	318.62	318.6	318.46	318.97	317.63	319.31	318.87	318.6	319.07	319.16	319.2	318.03	317.62	319.49	317.93	317.9	318.31	318.32	319.22	318.36	318.53	319.08	318.94	318.15	318.87	318.42	318.24	319.29	319.19	319.28	317.05	318.63	319.24	317.78	318.18	319.35	317.7	318.03	318.54	319.01	319.13	319.4	319.83	318.42	317.92	318.69	319.21	317.83
318.03	317.25	317.49	317.8	317.87	317.54	317.13	317.23	318.96	319.77	317.9	319.53	318.77	318.26	318.43	317.63	318.27	318.19	319.18	318.81	318.46	318.85	317.34	318.22	317.94	318.59	318.68	318.53	319.1	318.66	316.94	317.02	318.95	318.13	317.52	318.17	317.99	317.87	317.8	317.58	318.28	318.28	317.78	317.83	319.33	318.7	317.31	319.13	317.71	317.87
301.71	302.97	302.51	303.45	302.71	302.18	302.56	303.15	301.78	301.74	301.83	300.96	303.65	302.55	303.88	303.08	302.98	303.51	303.42	303.06	301.64	302.23	302.44	302.18	303.49	304.04	302.38	301.58	302.09	301.95	303.02	303.87	303.08	303.04	302.75	303.95	302.67	302.42	302.93	302.12	302.91	302.31	303.38	302.01	302.43	303.58	303.28	303.07	303.8	302.78
311.47	311.79	311.46	311.43	312.32	312.39	312.94	311.61	312.86	311.37	311.79	311.28	312.28	312.37	312.86	312.56	311.85	312.35	312.35	312.68	311.94	312.05	312.28	312.05	313.15	313.6	311.71	311.56	312.64	311.8	313.51	311.7	311.63	311.99	311.79	312.49	311.65	310.82	313.48	312.39	312.11	312.36	311.23	312.12	311.4	313.41	312.1	311.53	312.88	311.53
310.55	310.07	310.95	311.42	311.44	311.69	311.61	311.21	311.42	312.03	311.77	312.2	312.04	310.3	312.08	311.16	310.75	312.05	311.33	312.3	311.41	311.54	309.87	311.31	310.61	312.75	312.19	311.26	311.08	310.16	311.1	310.81	311.31	311.68	311.83	309.19	311.42	310.31	312.02	311.29	311.73	310.6	311.08	311.73	310.9	311.61	311.15	310.63	312.18	310.83
316.08	314.79	313.82	315.35	315.07	313.56	316.35	313.81	315.46	314.17	315.32	314	314.8	314.38	313.9	315.17	315	315.18	313.47	313.85	314.57	315.5	315.67	314.35	313.19	313.59	315.04	315.44	314.61	313.89	314.62	314.2	315.2	315.67	313.93	314.13	315.06	314.01	315.01	315.68	314.7	314.92	314.04	315.26	314.93	314.18	315.08	315.16	314.02	314.67
307.11	304.78	305.98	306.31	305.89	307.13	307.12	307.28	307.54	305.8	307.31	306.32	307.1	306.88	305.17	306.41	307.14	305.34	306.1	306.93	306.94	305.94	306.64	305.45	306.31	307.53	307.18	306.3	306.85	305.73	306.04	306.35	305.64	306.91	306.17	306.93	306.18	306.32	307.25	305.22	306.46	307.19	305.7	306.38	305.43	306.71	305.94	306.58	307.02	305.7
312.5	314.2	313.47	312.42	312.35	311.78	313.42	313.37	313.06	312.63	312.49	311.68	312.4	312.28	312.14	313.27	312.39	312.53	311.82	313.38	312.87	313.59	312.47	312.86	311.82	313.21	311.35	313.01	313.07	311.16	311.88	312.96	312.98	312.61	311.72	313.12	311.83	313.43	311.76	312.44	313.02	312.82	312.2	311.89	313.77	313.32	312.77	312.24	312.55	312.18
304.55	306.01	303.57	304.48	303.82	304.15	304.05	304.58	304.63	304.12	304.63	305.02	304.64	305.07	304.77	305.74	305.13	304.51	305.88	306.12	304.02	304.56	304.17	304.13	304.54	304.5	304.99	304.65	304.34	305.06	303.59	304.26	305.24	304.77	303.53	305.56	305.48	304.41	305.49	304.65	305.1	305.04	304.65	304.12	305.37	303.23	304.09	304.76	305.04	304.83
314.01	312.76	312.92	311.9	313.13	313.47	313.17	313.82	313.28	314.06	313.93	311.89	313.59	313.22	313.97	313.42	313.05	311.56	313.22	311.48	313.04	312.23	311.13	313.31	313.75	312.74	313.37	312.52	312.61	312.79	312.55	312.63	313.98	312.34	313.84	313.67	311.82	312.34	313.48	312.44	312.78	314.53	313.25	313.02	313.86	313.37	313.24	313.1	312.98	312.73
304.91	304.58	304.66	304.13	304.66	303.82	305.61	304.57	305.2	303.71	303.79	304.53	305.56	304.62	303.8	304.61	304.87	304.58	304.41	305.59	304.4	304.83	303.75	305.21	305.79	304.82	304.25	305.28	305.29	304.93	305.6	306.2	306.01	304.83	305.01	304.74	304.72	303.53	304.31	305.47	305.78	304.38	303.72	304.2	304.77	304.16	303.74	305.58	303.44	305.37
294.4	295.49	296.18	294.58	293.87	295.31	295.07	294.08	294.44	295.09	295.24	295.42	295.29	294.84	294.74	295.21	295.15	294.67	295.24	294.14	295.17	295.62	295.29	295.08	294.17	294.63	296.87	295.3	294.6	296.02	294.38	296.02	294.22	295.21	294.98	295.16	295.28	295.35	294.64	295.73	295.94	295.75	294.26	293.71	294.07	294.02	295.39	296.09	294.44	295.05
318.17	317.87	317.7	317.35	317.22	317.44	316.62	316.37	317.99	316.9	315.15	317.27	317.89	317.43	317.24	317.34	316.85	317.19	318.31	318.04	317.1	317.39	317.98	318.1	316.63	317.45	316.4	317.46	318.48	317.5	316.54	316.68	316.46	316.97	316.67	317.51	317.92	318.97	315.92	316.09	316.51	316.59	317.71	317.46	317.7	317.65	316.56	316.31	316.18	317.94
315.38	314.8	315.02	314.51	315.11	315.57	315.69	313.95	314.43	314.51	314.97	314.44	316.01	314.38	315.3	315.52	314.59	314.04	314.14	315.84	314.85	315.56	315.27	314.73	314.79	316.41	314.13	314.82	315.16	314.75	314.53	314.66	315.5	315.78	314.46	315.54	314.01	314.68	314.45	315.75	314.51	313.37	314.93	316.07	314.08	316.53	314.3	314.66	315.52	315.42
317.95	318.81	319.1	318.56	318.04	318.62	316.5	317.9	317.67	317.9	317.29	317.65	318.47	317.5	316.63	318.11	318.95	317.68	317.96	318.03	316.72	318.48	317.48	316.85	318.26	318.2	317.15	318.26	317.98	318.79	318.33	318.14	317.96	318.33	318.28	317.93	318.64	319.32	318.32	318.9	318.08	319.1	318.03	317.84	317.08	317.37	317.17	317.8	319.1	317.27
313.33	313.71	314.38	313.79	315.36	313.92	313.84	313.99	313.76	314.98	312.08	314.57	313.86	313.85	312.64	313.88	314.32	313.57	313.61	313.24	313.82	312.5	314.07	313.57	313.07	314.5	314.4	313.25	313.03	313.65	314.24	313.45	314.41	315.2	313.72	313.91	313.55	315.22	316.01	313.51	315.12	313.63	311.77	312.74	312.39	314.07	313.01	314.13	313.4	312.08
319.19	319.07	318.86	318.18	317.24	318.47	317.63	319.09	316.31	317.46	319.49	318.74	318.77	318.41	318.39	319.29	318.8	319.81	317.65	318.65	318.73	318.64	319.65	317.28	317.63	317.88	318.48	316.96	319.63	317.89	319.47	318.38	318.89	319.16	317.5	318.57	318.6	318.22	317.41	318.46	318.93	318.33	318.12	317.98	318.85	318.22	317.94	317.87	318.58	318.06
305.28	305.4	306.79	306.55	305.75	305.27	305.96	306.45	305.08	305.81	307.57	306.54	305.73	307.22	306.05	306.57	306.01	306.41	306.32	305.41	307.55	305.81	304.84	306.17	307.23	305.38	307.26	307.44	305.01	306.05	306.39	306.14	305.58	304.95	305.3	306.85	305.19	305.81	305.08	305.08	306.11	304.23	305.74	306.6	305.21	305.63	305.77	306.96	307.41	305.84
306.63	307.97	305.98	307.06	305.86	306.24	306.04	307.18	306.09	306.76	307.61	305.79	306.28	305.93	306.87	305.43	305.73	306.12	306.02	307.05	307.25	305.95	305.47	306.63	305.46	305.9	305.38	305.84	306.77	305.01	307.22	305.78	306.89	305.71	307.08	306.66	305.49	305.53	306.64	306.39	306.22	306.72	307.15	305.76	304.71	306.18	307.06	305.57	306.41	306.14
326.72	326.84	326.13	327.05	328.12	326.35	326.05	328.07	326.43	326.45	326.89	326.77	327.06	326.05	327.28	327.18	325.95	326.64	327.13	327.17	327.32	326.02	327.54	328.85	327.22	326.4	325.74	327.57	326.45	326.18	327.33	327.27	327.93	326.13	327.72	327.61	326.88	327.46	326.97	327.59	326.3	327.04	328.44	327.26	326.81	327.36	326.07	326.36	326.88	327.09
318.12	318.59	317.49	319.92	318.46	318.88	318.81	318.59	318.24	317.52	317.46	318.13	319.05	317.85	318.26	317.54	319.52	318.36	318.76	318.61	317.67	318.3	316.84	317.91	318.26	319.59	317.5	318.38	319.19	317.79	317.84	318.35	316.84	318.76	319.2	319.14	317.77	319.15	319.41	318.26	317.56	318.03	317.89	318.59	317.91	318.08	317.99	317.94	318.4	317.39
314.16	311.83	313.2	311.7	312.29	311.69	314.06	313.14	312.33	312.49	312.6	312.37	311.78	312.49	311.34	313.21	311.66	312.61	313.72	312.12	311.9	311.95	311.83	312.29	312.1	311.9	313.77	311.92	310.96	312.23	311.72	311.89	311.84	313	311.35	311.97	313.02	311.25	312.44	312.7	313.24	314	313.03	312.51	312.13	312.49	314.19	313.22	312.27	314.09
302.36	301.2	301.7	301.51	301.24	299.52	301.41	299.58	301.26	302.03	301.1	301.29	301.81	301.81	300.85	299.74	302.58	300.8	301.22	302.34	300.03	301.64	300.66	301.65	300.9	299.74	301.26	300.76	301.86	301.23	300.56	300.8	301.27	299.93	300.95	301.39	300.77	301.35	299.63	301.75	301.4	301.5	300.79	300.38	300.33	300.49	300.41	300.71	300.53	303.01
316.23	317.01	317.88	317.14	317.31	315.97	315.98	317.69	316.63	316.74	318.28	317.47	317.93	317.53	316.43	317.64	317.08	318.38	317.69	317.17	317.49	317.95	316.6	317.4	317.62	317.98	317.35	318.16	318.03	317.51	318.12	316.44	316.31	316.18	318.97	317.4	315.7	318.3	318.3	317.41	317.34	317.99	318.45	316.52	318.04	317.38	317.88	318.67	316.8	317.35
303.68	303.67	303.96	304.13	304.38	303.08	303.54	303.77	304.27	303.2	304.12	304.33	305.03	304.23	305.03	303.99	304.58	303.93	302.85	303.31	304.53	303.27	305.41	303.1	304.2	303.45	304.39	304.77	303.16	304.03	304.17	303.72	303.54	304.57	305.05	303.72	304.95	303.39	304.22	302.27	305.03	302.96	303.33	304.23	303.98	304.28	304.1	304.2	303.13	302.65
302.56	303.36	304.24	303	302.35	303.51	303.4	301.9	303.82	302.91	302.37	302.67	303.83	303.44	304.24	303.43	302.99	301.74	302.83	303.25	303.03	302.51	303.3	303.76	302.1	302.24	302.35	301.47	304.12	303.26	303.43	302.91	302.49	303.49	303.73	302.74	302.64	302.29	303.5	303.36	301.7	303.97	301.68	302.72	302.89	304.18	303.65	302.47	303.79	301.98
318.16	318.39	318.89	317.18	317.6	318.33	318.59	318.52	317.8	318.06	317.4	318.41	319.09	318.06	316.99	317.41	317.01	318.24	318.08	318.52	318.69	318.21	318.88	317.7	320.04	318.33	318.15	317.33	318.13	318.26	318.58	318.65	318.97	318.51	317.12	317.32	318.42	317.09	318.27	317.5	318.42	318.73	318.66	318.28	317.35	318.05	318.04	318.36	318.28	316.82
313.84	313.1	313.75	313.27	313.79	314.83	313.42	314.26	314.11	313.32	313.8	314.01	313.91	314.47	313.7	314.26	313.18	314.33	313.57	313.93	314.34	314.08	314.5	314.03	314.16	314.12	313.67	316.15	313.34	314.7	314.43	314.72	314.78	314.38	313.75	314.61	313.77	312.34	313.98	312.97	313.59	314.63	314.64	314.51	312.63	314.08	313.19	313.71	313.8	314.26
319.98	319.68	320.79	318.48	318.16	319.95	318.8	319.51	320.01	318.5	319.99	319.08	318.59	319.62	319.57	319.41	318.97	317.92	317.92	318.21	318.51	319.25	318.82	319.23	320.03	320.25	320.2	321.38	319.93	319.92	320.18	319.78	319.04	319.51	319.8	319.63	318.62	318.28	319.18	319.39	319.11	319.78	318.61	318.49	320.15	319.45	319.42	319.01	318.33	319.94
302.32	303.32	302.75	302.78	303.14	302.06	302.56	301.79	303.2	302.02	301.11	302.75	303.36	303.8	303.1	302.91	301.52	303.04	302.04	301.13	301.87	301.57	301.59	301.99	302.32	302.93	301.52	300.92	302.31	302.14	302.8	302.93	303.76	301.54	302.39	302.18	302.44	302.38	303.03	302.05	302.35	301.91	302.36	301.76	300.95	301.5	303.44	301.85	302.67	302.64
312.87	312.32	313.22	313.31	312.75	313.33	313.56	311.42	312.61	312.75	312.73	314.31	311.93	312.13	312.16	312.88	312.52	312.6	313.22	312.36	313.37	313.39	311.66	313.2	311.98	312.82	312.36	313.06	311.85	313.34	311.88	312.15	312.27	314.2	312.9	312.18	312.69	311.69	312.32	312.93	312.75	313.12	312.62	311.79	312.96	313.31	312.7	312.74	312.65	313.97
306.5	306.66	305.75	307.81	307.01	306.34	305.85	306.91	305.22	305.5	306.15	306.59	306.02	306.3	306.4	306.68	306.98	306.19	306.91	307.47	307.28	307.45	307.46	307.2	306.78	306.7	306.27	306.93	306.12	306.15	306.51	307.39	306.63	306.43	308.05	305.64	305.64	307.38	306.96	307.59	306.07	306.08	306.73	307.62	305.93	307.64	305.81	307.13	306.2	306.29
302.75	302.4	302.94	302.81	302.24	303.41	302	302.72	301.93	303.09	302.9	302.48	303.35	304.32	303.08	304.66	303.22	303.59	303.9	304.41	303.41	303.66	303.33	302.58	302.9	302.17	303.33	303.74	303.25	303.59	303.55	303.29	303.17	302.95	302.8	303.53	303.03	304.3	303.59	305.22	304.32	303.38	303.52	302.98	303.69	302.55	302.37	303.55	303.09	303.68
304.89	305.31	304.52	305.5	304.72	304.41	304.11	304.94	305.63	304.35	302.83	303.69	303.9	303.55	305.38	304.38	303.14	304.5	304.54	304.8	303.83	303.55	305.24	304.61	305.11	304.96	303.19	303.36	304.61	303.2	305.27	304.82	305.39	303.84	304.71	305.37	304.19	303.8	304.86	305.06	305.04	305.92	303.86	304.67	304.46	304.58	303.62	305.1	304.34	304.69
314.02	313.78	312.61	313.05	314.3	314.3	313.5	314.48	314.33	314.12	312.92	313.62	314.54	312.88	314.56	313.28	312.53	314.3	313.86	314.01	313.12	313.72	312.17	313.71	313.1	314.18	313.39	313.97	312.72	314.29	313.75	315.08	313.21	312.77	313.83	314.89	313.07	313.83	314.1	313.16	312.97	313.98	313.47	313.46	314.27	314.2	313.75	313.2	313.98	314.2
312.83	313.62	313.55	313.76	313.74	313.06	315.04	312.94	314.05	312.96	313.08	313.21	313.05	313.62	314.2	313.93	313.84	312.76	311.89	312.25	314.55	313.19	313.21	313.46	313.96	313.83	312.44	312.39	313.66	313.09	313.19	312.17	314.74	312.62	312.64	313.56	313.17	312.93	313.11	312.04	312.19	312.37	312.4	311.84	313.63	313	313.59	312.57	313.77	313.35
301.95	300.38	300.26	302.38	300.84	302.15	300.12	301.08	300.57	299.3	299.9	300.24	301.93	299.45	299.97	299.6	300.75	300.41	301.67	301.52	300.72	300.52	301.11	301.67	301.21	302.28	300.57	301.56	301.13	300.56	300.97	301.63	299.45	301.86	301.34	300.29	301.03	301.57	300.95	300.95	301.79	299.24	300.78	302.04	301.35	300.57	300.49	300.6	300.1	299.89
311.36	310.67	311.42	309.6	310.94	310.48	311.41	311.64	310.58	310.8	310.19	310.74	311.06	311.01	310.41	310.84	310.43	309.73	310.96	309.98	310.61	310.24	311.76	310.82	310.58	310.17	310.88	310.9	311.04	310.1	310.66	311.83	311.37	311.65	311.18	310.15	309.9	309.54	310.06	311.19	311.25	309.74	309.89	310.93	310.81	310.56	310.73	311.74	310.91	311.23
316.04	317.16	316.37	315.78	315.23	315.86	314.69	316.19	315.49	316.24	315.93	315.53	316.31	315.4	315.53	316.01	315.58	316.71	316.09	315.71	316.38	314.93	315.41	314.2	316.1	316.24	315.3	315.22	315.12	316.76	316.53	315.68	316.99	315.47	315.66	314.82	315.63	315.05	316.28	316.08	315.21	316.16	317.05	314.95	315.82	316.73	315.24	315.36	315.73	315.68
302.87	302.3	301.78	303.81	303.85	303.43	302.92	303.28	302.87	303.76	303.97	302.37	304.14	303.61	303.12	304.64	304.79	302	303.19	304.01	303.03	303.02	303.54	302.45	303.14	303.79	302.73	303.57	303.18	302.73	303.2	302.23	303.57	302.45	303.53	302.48	303.17	301.94	303.13	303.8	302.56	304.45	302.46	304.69	302.39	302.18	303.47	304.23	302.81	304.02
311.17	312.05	311.12	308.97	310.33	309.03	310.18	310.52	309.82	311.37	308.31	309.38	308.71	311.31	310.07	311.41	310.96	311.11	309.93	311.43	310.93	310.75	310.72	310.53	310.31	310.93	310.86	310.35	310.81	310.66	310.49	311.48	310.12	310.67	309.54	310	310.52	310.56	310.2	311.12	312.14	310.6	309.23	310.25	310.08	311.8	311.39	311.47	309.82	310.57
313.68	314.42	313.6	314.39	314.71	313.96	313.1	313.68	313.6	314.29	313.7	313.66	313.44	314.44	313.81	315.38	313.98	315.21	313.37	312.9	313.13	314.46	314.79	313.48	313.43	313.6	314.32	313.87	313.49	313.67	313.37	313.59	313.37	313.03	314.53	315.46	314.14	314.94	312.78	313	314.35	313.56	314.45	313.92	313.94	314.83	315.07	314.75	312.47	314.35
301.11	301.87	300.47	301.41	300.44	300.5	301.16	301.85	301.65	300.46	300.33	300.82	301.33	301.1	301.87	300.7	300.67	300.37	300.55	301.04	302.22	302.71	301.2	301.2	300.84	300.86	301.81	301.37	301.11	300.02	302.21	301.5	302.01	300.46	301.94	301.25	301.02	300.69	301.57	300.6	301.61	300.59	300.96	300.78	300.57	300.63	300.11	300.73	300.89	300.71
315.94	315.41	314.95	316.67	317.63	315.95	315.08	314.94	316.64	317.15	316.95	315.46	315.28	315.16	315.3	315.35	316.36	315.28	316.39	313.63	315.91	314.35	316.05	316.86	315.31	316.45	315.36	315	314.85	315.43	315.73	316.18	315.6	315.11	315.51	315.28	315.73	315.34	315.7	315.19	317.09	316.72	316.67	315.99	315.26	316.32	315.1	315.34	315.42	315.84
312.78	313.11	312.64	313.16	312.99	314.09	312.25	312.41	313.07	312.79	313.21	312.72	314.13	312.41	312.36	311.3	313.65	313.94	312.68	314.14	313.26	312.21	313.3	313.47	313.47	312.77	313.96	313.6	313.16	313.95	313.44	313.01	312.46	313.83	312.4	313.11	312.89	311.34	313.31	314.07	314.14	313.06	312.15	312.41	312.71	312.46	314.05	313.09	313.03	313.07
297.81	296.66	297.76	297.53	296.96	296.47	296.66	296.16	297.81	296.91	295.7	297.15	296.86	296.93	296.78	296.82	296.96	296.29	296.54	296.86	296.83	297.15	296.16	297.02	297.58	296.72	296.39	296.26	296.62	296.41	296.19	296.25	296.5	296.54	297.17	296.81	296.7	296.65	297.33	297.48	296.24	297.2	296.49	297.13	296.94	297.02	297.57	297.59	296.59	297.94
314.89	315.41	314.4	314.7	315.28	315.41	314.49	314.17	315.38	314.28	315.12	314.27	315.54	314.76	315.76	315.17	313.84	314.63	314.69	315.91	314.47	314	315.15	315.67	313.93	315.09	314.76	313.62	314.29	315.1	314.94	313.68	314.11	315.66	314.7	314.14	314.5	314.35	314.76	315.89	315.29	315.08	314.13	315.18	315.78	315.4	315.76	316.03	314.36	315.15
315.71	314.53	313.77	315.61	314.61	314.5	315.44	315.23	315.47	314.32	314.25	315.28	314.93	315.01	315.52	315.43	315.9	314.94	315.17	314.6	313.49	314.66	314.35	314.06	313.99	316.64	314.31	314.28	316.06	315.49	315.85	315.13	314.82	315.87	315.2	314.59	314.64	315.14	315.94	314.97	314.25	313.46	314.76	313.85	314.05	314.91	315.62	314.12	314.74	314.82
300.82	302.12	300.5	300.62	301.23	300.65	301.42	301.53	301.06	300.79	301.19	302.56	300.91	301.69	301.57	300.51	301.06	300.62	300.98	301.07	300.59	301.6	301.78	300.92	300.96	302.32	300.03	301.83	300.3	301.02	301.36	300.84	301.05	300.81	301.06	301.79	300.61	301.16	301.96	301.91	301.75	300.26	301.97	300.38	300.3	301.02	301.68	300.66	300.19	301.33
325.49	324.68	325.14	325.81	326.1	326	325.21	325.4	325.43	324.73	326.19	325.85	324.9	326.22	325.43	326.24	325.37	324.96	325.61	325.97	326.02	326.03	326.06	324.59	325.55	325.09	325.21	324.4	325.29	325.23	323.96	324.83	325.46	325.97	326.34	325.45	325.64	327.04	324.94	326.3	325.51	326.21	326.12	324.32	326.58	325.18	324.58	324.38	326.36	326.2
302.38	304.91	305.77	304.35	304.92	304.97	304.81	304.26	305.14	304.37	303.12	305.52	303.24	304.86	303.99	302.85	304.76	304.44	304.02	304.49	304.48	305.23	304.86	304.34	304.12	303.46	306.08	304.61	305.9	304.77	304.41	305.8	304.84	303.85	304.63	303.95	304.87	305.42	304.91	304.15	303.93	304.15	304.53	305.09	304.6	304.22	305.37	304.43	303.86	303.28
315.2	314.53	315.62	315.87	314.2	315.42	314.09	314.76	313.64	314.31	315.5	313.97	315.6	315.81	315.64	314.67	315.83	316.48	316.74	315.17	313.4	315.23	314.62	314	315.23	314.74	313.93	316.93	315.33	315.71	314.59	314.5	314.43	315.63	315.69	315.25	313.95	313.92	314.24	315.09	315.53	314.17	315.87	315	315.58	315	314.36	314.26	314.46	316.11
309.73	310.41	310.79	307.1	309.61	309.06	308.45	310.69	309.74	309.79	309.04	310.69	310.07	311.19	310.66	310.85	310.18	309.35	309.97	309.69	309.66	309.06	310.29	310	309.25	308.56	310.3	310.7	309.77	309.6	309.54	308.25	310.08	308.25	309.41	309.52	311.3	308.96	309.63	309.92	309.28	309.96	309.36	309.24	310.7	309.32	309.75	309.75	308.82	309.79
308.97	309.91	308.23	309.11	308.62	310.17	308.74	308.75	307.82	309.44	308.4	308.39	307.33	310.24	309.82	309.42	310.1	308.27	308.67	309.74	309.61	309.99	308.46	308.41	309.6	309.38	308.75	308.22	309.81	309.35	308.56	309.87	308.15	308	310.18	309.34	309.79	309.11	310.24	308.84	309.05	308.92	308.91	308.46	309.03	308.33	309.43	308.63	309.65	308.08
324.65	324.01	323.31	323.87	324.4	324.81	325.62	324.25	325.25	324.12	325.2	323.79	325.01	325.49	326.03	322.84	324.89	324.5	324.25	324.33	326.05	323.08	324.05	324.09	324.91	324.29	323.73	323.85	324.3	325.66	324.12	325.04	325.86	323.59	324.64	324.82	323.88	324.01	323.98	324.87	324.27	324.04	324.41	323.13	324.76	325.72	325.45	325.79	325.23	324.61
318.55	316.61	318.96	316.77	318.33	317.57	319.07	318.51	317.18	318.11	318.22	316.99	318.47	317.36	319.26	318.33	318.16	318.59	318.17	317.9	318.14	318.23	316.91	317.98	318.33	318.43	318.81	317.25	317.44	319.34	318.3	318.05	318.6	318.96	317.36	318.53	316.84	317.52	318.65	318.9	317.91	317.3	318.41	317.54	318.34	318.29	317.88	317.77	318.27	319.09
294.75	294.05	294.06	295.4	294.84	295.97	295.05	294.87	295.76	294.27	294.28	295.06	295.24	295.5	294.73	295.91	294.56	295.9	294.66	296.18	293.9	295.1	295.36	294.87	295.16	294.62	293.76	295.16	295.32	294.79	294.4	294.7	294.22	294.26	295.33	294.12	295.8	295.22	293.76	294.96	293.9	294.47	294.56	295.02	294.89	294.59	295.06	293.96	294.78	294.24
318.47	317.97	318.42	317.68	316.68	317.23	318.52	318.45	316.79	317.81	318.03	318.35	318.16	319.55	318.19	319.07	318.69	318.63	318.56	319.24	317.58	317.51	317.88	317.2	317.32	317.68	318.43	318.69	319.23	318.51	317.79	317.13	318.12	317.52	319.48	317.07	318.59	317.91	318.19	318.34	317.1	317.3	317.46	317.94	318.43	317.86	316.39	317.44	317.17	317.37
314.21	315.78	314.99	314.28	315.56	315.11	314.72	315.02	315.73	314.89	314.97	314.26	314.75	315.88	315.32	315.17	314.87	314.32	314.6	314.51	314.08	316.11	314.79	314.99	315.09	316.31	315.97	314.79	314.81	317.6	314.24	315.4	315.3	314.18	314.32	314.4	315.24	315.36	314.76	315.53	316.35	316.52	314.91	314.19	315.09	315.07	316.04	314.28	314.84	314.73
303.69	303.93	304.05	302.86	302.28	302.99	302.98	303.11	303.09	301.94	302.27	303.54	303.43	303.01	303.5	303.92	303.59	303.66	303.9	302.89	302.85	303.06	302.5	303.62	304.95	303.84	302.73	304.24	302.79	303.22	303.11	302.78	302.29	303.49	301.83	303.71	303.75	302.31	303.35	304.53	304.81	304.11	303.65	302.96	303.75	302.89	303.86	303.22	301.97	304.33
310.13	308.87	310.44	309.43	309.46	311.96	309.92	310.64	310.3	309.83	308.42	309.75	309.3	308.82	309.31	309.32	308.71	310.4	308.8	309.14	310.41	310.61	308.97	309.83	309.67	309.38	311.27	311.05	310.31	310.99	308.95	309.95	310.09	309.88	308.39	308.64	309.77	309.98	308.96	310.19	308.92	309.79	310.83	309.67	309.66	309.27	309.82	310.05	309.31	308.55
327.3	328.12	326.64	327.73	326.89	327.52	328.28	328.57	327.32	327.68	326.45	327.54	328.13	327.31	326.85	326.12	328.34	327.45	328.13	327.76	327.41	328.41	326.67	327.42	328.37	328.15	328.48	328.08	327.33	327.38	327.02	327.36	327.66	325.91	328.51	327.28	327.71	328.27	328.39	327.35	327.35	326.61	326.72	327.68	327.97	327.26	328.75	327.28	328	328.26
294.28	294.09	293.24	293.1	294.84	294.48	293.75	293.54	293.86	294.61	294.23	294.41	294.39	295.09	294.18	293.44	294.31	292.77	294.56	294.29	294.23	293.41	294.13	293.84	293.75	292.93	294.41	293.68	293.13	294.68	293.69	293.42	294.57	294.53	293.29	293.63	294.21	293.99	293.79	293.85	293.84	293.94	292.84	295.38	293.67	293.3	294.17	293.75	293.49	293.91
303.42	304.71	303.55	303.97	303.94	302.87	303.5	303.72	303.15	303.5	303.95	303.86	303.78	302.88	303.72	303.43	302.61	303.05	303.12	303.39	303.33	304	303.18	303.64	304.26	302.4	302.76	303.94	303.35	303.94	303.4	303.02	302.92	302.51	304.57	303.83	303.55	303.83	303.5	303.42	304.02	304.03	304.89	303.64	302.1	303.39	303.97	302.95	302.54	303.59
304.29	304.29	304.47	305.39	304.64	304.77	305.61	304.35	304.65	303.68	305.35	304.08	304.86	305.14	303.17	304.53	303.02	305.06	303.96	303.71	305.43	304.37	305	304.32	304.09	304.46	304.73	304.18	305.35	304.65	303.94	304.53	304.07	305.48	304.91	303.9	304.46	303.19	303.57	304.34	304.57	305.51	303.88	304.3	305.1	305.16	304.39	304.29	304.19	305.19
315.29	315.28	315.29	316.15	316.02	314.74	315.87	317.28	315.99	316.25	315.21	315.47	314.99	315.25	314.95	316.77	315.03	316.43	315.68	316.43	316.92	316.07	316.39	316.31	315.42	316.46	316.28	316.05	316.82	317.26	314.93	315.24	315.45	317.1	315.91	316.07	315.78	315.64	315.2	316.88	315.56	315.8	315.73	316.82	316.62	314.88	316.57	316.27	315.84	315.71
315.63	315.9	315.77	314.81	315.9	315.78	315.06	315.2	313.91	314.5	315.39	313.94	316.18	316.02	315.06	315.06	315.97	314.37	315.51	314.22	315.32	314.55	315.31	315.32	314.74	314.28	315.45	314.96	314.53	314.65	315	314.47	314.73	315.18	314.7	314.94	315.7	314.49	315.47	314.56	314.89	314.43	314.84	314.39	315.04	314.73	314.04	315.45	313.6	314.58
293.9	294.27	292.66	295.14	293.8	293.44	294.75	294.86	294.54	292.83	294.15	293.5	292.58	293.21	293.99	294.06	294.39	294.1	293.24	293.67	293.67	294.1	293.77	294.94	294.44	293.75	294.38	293.31	292.83	294.42	294.79	294.55	293.81	294.08	293.73	293.43	293.11	293.58	293.31	294.48	293.82	293.56	293.98	293.89	293.91	294.2	294.78	294.2	292.92	293.9
312.01	310.58	310.84	311.69	312.67	311.96	312.26	311.24	311.28	310.55	311.15	311.24	310.59	311.16	312.24	313.82	312.23	311.9	311.76	311.58	311.73	311.91	311.83	311.66	310.38	311.1	312.33	311.16	311.01	311.73	311.21	310.83	312.45	312.38	311.26	311.8	311.44	311.12	311.99	311.52	311.65	311.11	311.2	311.72	311.39	312.22	311.17	311.28	310.9	311.53
317.14	317.45	318.11	317.8	318.05	318.6	319.19	319.24	318.17	318.19	316.52	318.37	317.89	317.6	317.92	319.22	318.84	317.46	317.13	318.92	318.94	317.67	318.16	318.04	317.42	317.66	318.65	317.46	318.03	318.6	317.69	318.35	317.9	318.11	317.73	317.69	318.87	317.59	319.04	317.98	319.27	318.13	318.63	318.07	317.16	318.95	318.72	317.31	318.43	317.9
311.46	311.52	312.17	312.71	312.41	311.03	312.48	312.36	311.7	312.12	313.22	311.68	312.37	313.6	310.7	312.46	312.75	311.41	312.16	311.34	313.31	312.23	312.46	312.24	312.72	312.15	311.54	311.83	311.84	311.99	311.96	312.42	311.13	314.08	312.55	313.01	312.42	311.56	312.38	310.91	313.52	311.88	311.54	311.82	312.11	311.6	312.06	312.23	311.9	310.79
311.28	310.6	311.3	309.87	310.42	310.24	309.18	309.63	310.07	310.61	308.95	308.69	309.6	310.22	309.9	309.57	309.79	309.6	308.65	309.41	309.1	310.4	309.4	309.91	309.33	311.04	310.69	310.14	309.03	310.61	310	309.85	309.71	308.81	310.61	309.95	309.79	309.48	310.13	309.16	309.97	310.18	309.51	308.26	309.62	310.4	309.7	309.41	309.61	309.14
303.22	304.34	303.61	303.79	304.12	303.18	301.87	304.78	304.69	303.82	304.18	303.86	303.84	303.71	303.95	304.57	303.1	304.64	303.75	303.48	303.69	303.74	303.28	302.5	304.02	303.52	303.47	304.75	303.99	303.93	303.81	305.32	304.1	304.15	303.02	304.02	305.17	302.48	303.53	304.05	303.41	303.98	303.62	304.45	303.71	303.91	303.27	303.87	304.33	303.93
325.57	325.1	325.19	324.51	325.67	325.44	325.1	326.31	325.61	325.34	324.05	325.7	325.39	325.69	325.2	326.75	323.89	325.86	325.54	325.71	325.6	325.3	324.69	325.16	325.3	325.96	324.79	326.6	325.73	324.66	324.83	326.94	325.21	324.94	325.9	325.09	324.28	324.61	324.81	325.15	324.49	325.31	325.41	325.05	324.79	324.55	326.35	325.13	323.97	325.22
304.68	304.06	304.08	303.49	303.72	304.24	303.72	303.89	302.9	304.64	303.81	303.7	303.84	304.98	304.01	304.42	303.58	305.02	303.91	305.81	302.04	304.38	303.37	304.89	304.12	303.78	303.27	302.98	304.08	303.17	303.62	303.42	302.89	303.72	303.67	302.94	304.04	304.49	304.31	304.53	301.85	302.25	303.93	303.04	304.77	302.62	303.82	302.72	304.44	303.97
317.32	317.73	317.53	317.32	319.04	317.84	318.81	318.81	318.89	319.05	317.81	318.4	318.38	317.36	319.02	319.31	319.75	319.88	318.12	317.32	318.12	318.3	318.62	318.96	318.92	317.33	318.12	318.51	318.13	318.87	319.11	317.01	318.42	318.85	317.72	318.79	318.79	318.96	318.7	319.28	317.42	318.4	319.08	318.31	317.82	318.58	319.52	318.25	319.8	318.24
315.45	315.66	316.95	316.59	316.02	315.89	316.48	315.8	314.91	316.19	315.71	316.24	316.3	316.38	316.11	315.88	314.69	316.2	315.3	315.61	315.09	315.55	315.24	317.35	315.94	316.56	315.82	315.23	315.16	316.02	315.43	315.21	315.77	315.49	315.01	316.15	315.26	315.39	315.31	315.86	316.12	315.02	316.21	315.32	315.76	316.61	316.37	315.85	315.42	315.08
313.42	312.99	313.13	312.26	311.5	311.15	311.17	313.68	311.85	312.41	311.58	311.56	312.47	311.61	312.15	312.56	312.71	311.63	311.19	311.13	312.5	312.69	312.62	312.22	311.66	312.64	312.45	311.78	312.8	312.4	312.21	312.17	311.38	311.85	311.64	310.07	312.92	311.33	311.84	311.85	313.38	312.78	312.5	312.92	311.53	312.31	311.29	313.25	312.65	312.82
327.05	326.76	327.2	326.27	328.17	328.56	327.25	327.9	327.41	327.62	329.29	327.68	327.42	326.62	327.89	328.56	327.26	328.34	327.28	328.64	328.2	328.07	327.28	328.33	328.66	328.53	328.61	326.69	326.64	327.71	327.07	329.22	327.73	326.95	327.31	328.86	328.13	326.9	328.1	326.07	328.19	328.16	328.04	326.87	327.65	327.86	326.3	328.46	327.83	328.13
328.07	327.05	328.05	327.91	327.21	326.86	328.76	326.08	327.88	327.98	327.35	327.06	327.29	327.36	328.3	328.85	327.05	326.16	328.13	327.16	326.83	328.08	327.43	328.06	327.08	326.57	328.84	327.84	328.14	327.32	326.63	328.35	325.55	326.89	327.14	328.19	328.37	328.32	327.94	327.73	327.81	327.93	327.79	328.24	328.35	328.79	327.09	327.9	327.86	327.35
301.95	301.66	303.04	301.69	302.31	302.72	302.84	301.34	302.47	303.24	301.76	302.62	301.48	303.06	303.36	303.06	303.1	302.71	303.58	301.32	301.14	301.37	302.24	301.87	302.24	301.06	303.08	301.61	302.47	303.01	301.78	301.95	302.24	303.91	300.76	302.15	301.51	303.45	302.03	302.74	302.61	301.73	303.1	302.4	302.75	302.92	302.73	303.35	302.29	302.62
303.93	302.23	304.27	303.41	303.06	303.39	303.52	302.27	303.56	304.03	302.97	303.06	303.41	303.92	303.38	302.9	302.4	303.45	303.25	303.91	303.3	304.37	303.77	303	303.73	302.64	304.1	304.28	301.69	304.11	303.6	303.41	303.2	304.64	302.38	304.33	303.96	303.12	303.73	304.09	304.28	304.34	303.78	304.59	302.38	304.29	303.63	303.87	303.06	303.64
319.16	319.54	319.88	318.93	319.73	318.75	319.04	318.89	319.45	318.93	319.93	319.15	318.37	318.39	319.98	319.32	319.13	319.48	320.3	319.11	320.55	320.43	320.21	319.2	319.21	319.42	320.49	319.45	319.57	319.62	319.34	320.53	319.49	320.38	319.83	320.14	318.98	319.02	320.04	318.87	318.51	318.94	319.67	320.32	318.93	319.7	320.26	318.28	319.89	317.4
314.67	315.05	315.03	313.51	315.31	315.81	315.25	314.4	315.05	314.81	315.75	315.26	315.5	314.19	315.48	314.54	315.6	315.84	314.87	313.73	314.62	315.21	313.7	315.2	314.83	314.78	315.21	314.88	314.64	314.75	315.58	314.47	315.09	313.82	314.8	314.47	314.04	314.66	313.92	314.75	314.05	314.18	314.61	313.49	314.66	315.21	313.67	316.05	316.03	314.19
295.88	298.1	296.77	297.43	296.02	295.99	295.88	296.29	296.62	297.53	297.77	295.51	295.2	298.89	296.24	297.25	297.67	297.02	296.88	296.56	296.71	296.16	297.02	297.16	296.72	297.19	296.57	298.66	297.04	297.36	297.78	297.09	296.82	296.4	295.95	296.89	297.74	296.34	296.8	297.03	295.71	297.27	296.82	295.67	296.89	297.25	295.86	297.85	295.87	297.14
310.62	311.64	311.19	310.64	312.84	310.48	313.14	311.31	311.81	311.71	311.09	310.77	311.47	312.07	311.66	312.65	311.15	311.41	311.95	311.38	312.23	311.42	311.99	310.93	310.92	311.47	311.45	310.93	311.23	311.27	312.35	311.17	313.21	311.7	311.22	311.21	311.53	312.03	312.91	311.18	309.86	311.61	310.76	311.74	311.15	311.21	311.14	311.01	311.53	312.36
306.3	304.67	304.76	305.06	304.66	304.16	306.09	306.07	305.19	305.17	305.74	306.81	304.95	304.21	305.99	304.42	304.33	304.76	305.88	305.13	305.48	304.23	306.27	305.01	305.15	304.94	305.5	306.18	304.97	304.84	304.26	306.01	306.29	306.05	305.8	306.24	305.6	305.5	304.78	304.58	303.93	304.75	305.77	305.78	305.3	304.9	306.08	305.04	306.13	303.98
313.97	312.65	313.17	313.86	311.9	312.21	312.51	312.26	311.91	312.93	312.34	312.27	312.46	311.96	312.69	312.67	313.65	312.35	311.83	313.06	312.25	311.64	311.97	312.53	312.96	312.87	311.98	311.57	313.04	311.91	312.92	313.36	312.78	312.86	312.41	312.69	312.98	311.99	311.6	312.81	311.59	312.16	312.21	311.02	313.49	312.84	311.62	312.41	313.38	314.19
301.55	300.91	302.61	302.96	302.21	302.39	302.11	303.04	302.74	302.44	302.45	302.47	303.22	302.58	301.49	303.83	302.54	302.52	301.85	302.66	302.24	301.35	302.61	302.16	303.53	302.14	301.66	302.21	303.6	302.38	301.94	302.35	301.64	300.98	303.2	302.46	302.49	302.23	301.19	301.98	301.82	302.69	302.88	303.11	302.72	303.01	302.31	301.95	302.15	302.52
313.5	314.75	313.66	313.55	314.26	315.25	315.24	314.17	314.29	314.4	315.31	314.87	314.05	314.77	314.97	314.91	314.48	315.21	315.44	314.84	314.84	314.86	314.62	314.37	314.45	314.68	314.19	314.63	315.16	313.81	315.76	316.63	315.71	313.8	315.43	315.55	314.63	314.16	315.29	314.86	315.44	315.19	315.26	316.17	314.53	315.2	316.22	314.72	315.21	315.25
294.89	296.26	295.14	294.35	295.69	295.36	295.64	295.37	295.74	294.68	295.27	295.91	295.84	294.76	295.53	295.27	294.22	295.93	295.23	295.32	294.6	294.1	295.66	294.45	295.67	294.41	294.32	294.66	295.77	295.25	295.24	294.24	295.99	295.28	294.13	295.46	294.59	294.8	294.52	294.73	295.21	294.75	295.45	294.97	294.9	294.92	295.68	295.21	294.89	294.06
304.67	303.67	304.87	304.05	303.96	304.52	303.49	305.62	305.6	305.04	304.53	303.93	304.72	303.42	306.34	303.88	303.47	303.34	305.13	304.61	305.04	304.43	304.94	305.64	305.04	302.87	304.51	304.23	304.09	304.07	305.38	303.59	305.22	304.53	303.08	303.35	305.36	303.39	304.34	304.33	305.81	304.48	304.84	304.27	305.42	305.7	304.5	305.12	303.93	303.93
305.26	307.45	306.81	307.21	308.44	304.96	306.59	305.85	306.87	306.27	306.28	307.37	306.51	305.99	305.87	306.7	306.75	307.38	306.31	305.47	305.48	306.92	307.82	306.63	306.37	307.72	306.81	307.44	305.72	307.41	307.91	306.63	306.76	306.08	306.53	306.56	305.25	307.2	306.86	305.81	306.4	306.4	306.67	308.37	306.29	306.6	306.79	306.57	306.94	306.99
296.24	295.06	294.38	293.9	295.24	295.05	294.58	295.09	295.44	294.41	294.24	294.82	294.49	294	294.99	295.84	294.77	296.71	293.88	295.48	296.02	295.49	295.24	293.7	296.3	294	295.17	294.55	294.11	294.9	294.77	295.04	294.91	294.19	295.88	295.69	294.06	294.85	295.75	295.08	295.03	295.16	294.65	295.47	295.06	294.57	296.09	295.02	295.34	294.56
327.62	328.28	328.59	327.88	328.07	329.74	328.83	327.85	328.68	329	327.67	328.42	327.95	328.75	328.57	329.83	328.48	329.63	327.46	329.95	329.29	329.61	328.54	327.14	328.26	327.63	329.5	328.19	327.99	328.44	330.4	329.56	329.09	329.16	329.33	328.03	329.2	328.56	328.43	327.64	329.65	328.15	328.72	328.48	328.73	328.69	328.9	329.48	328.07	327.8
306.14	306.68	307.63	306.5	306.52	305.72	305.7	307.43	306.76	305.92	306.04	305.22	306.49	306.74	306.02	304.78	305.44	304.91	307.11	306.79	305.04	305.53	306.32	305.87	306.56	306.63	306.71	305.92	306.16	305.28	305.74	305.05	305.75	306.72	306.62	305.45	305.47	307.2	307.17	305.13	305.69	306.12	306.35	306.51	305.2	305.39	306.07	307.91	307.23	307.15
309.96	310.06	310.4	311.27	309.73	310.74	309.88	309.57	309.76	310.24	310.26	310.39	309.49	309.7	311.23	310.52	310.78	309.29	311.06	311.26	310.46	310.45	310.34	311.3	309.92	310.98	309.85	310.93	310.99	312.36	310.18	310.27	311.41	311.27	308.97	310.65	309.97	311.01	311.09	311.38	310.29	311.17	311.83	310.48	309.6	309.88	309.3	310.1	310.71	311.07
314.01	315.51	314.67	316.48	314.34	314.23	315.56	315.92	314.68	314.76	313.88	315.24	314.73	315.26	315.98	314.96	314.64	315.03	314.76	314.83	315.5	316.4	314.5	315.29	314.52	314.54	314.56	315.5	315.31	315.14	315.59	315.21	315.16	315.45	314.52	315.04	316.05	315.99	313.88	315.47	315.14	315.72	314.99	314.36	315.47	315.46	314.8	314.99	315.43	314.72
301.64	301.98	300.59	300.08	300.42	300.39	300.47	301.44	301.54	302.17	301.64	299.86	301.08	301.74	301.6	300.97	299.74	301.11	300.73	301.28	301.16	300.45	300.13	301.94	300.57	301.05	301.29	300.81	300.96	300.2	300.73	301.56	299.63	301.31	300.53	300.6	301.08	301.05	301.3	300.62	301.3	300.29	300.23	299.6	301.3	299.3	301.58	299.63	300.81	300.14
304.23	303.63	304.45	303.43	304.07	304.61	304.04	305.2	304.44	304.31	304.22	305.33	304.53	303.92	303.89	304.21	303.43	304.88	304.98	304.34	304.61	303.56	304.23	305.11	305.53	304.49	304.74	303.89	304.25	303.95	304.62	304.35	303.37	304.54	305.21	304.96	304.71	304.8	303.99	304.54	304.45	304.63	304.1	304.75	303.56	304.2	303.83	305.08	304.49	304.88
296.35	296.79	298.14	296.8	296.24	297.2	297.54	297.17	295.71	296.89	298.92	297.13	295.92	296.58	297.86	296.44	297.99	297.92	296.84	297.34	296.71	295.45	298.32	297.79	296.52	297.29	297.44	297.39	296	296.23	295.7	296.48	295.88	297.35	297.38	295.55	296.32	297.57	295.59	296.46	297.71	295.84	296.85	296.37	298.06	296.85	296.45	295.59	297.24	298.2
297.53	296.79	295.37	297.07	298.49	297.06	296.05	295.83	296.95	297.84	297.07	295.77	296.34	296.97	297.72	296.63	297	297.17	296.89	297.78	296.31	296.78	297.62	295.52	296.11	296.6	295.99	295.75	297.55	296.76	295.98	296.99	296.45	296.05	297.85	297.17	296.62	297.78	296.52	295.97	296.38	296.64	296.53	297.65	296.43	296.95	295.92	296.87	295.56	297.36
324.25	323.55	325.07	324.12	324.19	324.89	324.28	325.09	324.4	324.57	324.89	325.91	325.88	325.55	324.35	323.31	325.62	324.08	324.92	324.89	324.32	324.92	325.2	324.79	325.2	325.04	323.8	323.35	323.58	323.76	324.91	325.41	325.1	324.53	325.84	324.9	323.65	324.11	323.45	325	324.56	324.1	324.16	324.98	324.24	323.64	324.54	325.92	324.38	324.51
305.84	305.84	306.05	306.22	306.64	306.6	306.33	306.14	306.02	307.47	304.93	306.27	306.41	306.71	306.55	307.08	305.93	307.34	306.68	306.88	305.38	305.48	305	306.55	305.45	306.98	305.92	305.95	306.1	306.84	306.64	304.63	306.03	307.33	305.98	305.85	306.38	305.96	307.17	305.33	307.47	306.57	307.11	305.32	305.69	305.99	306.11	306.49	307.75	306.08
307.06	306.14	305.86	306.26	306.84	306	304.95	307.02	305.49	306.94	306.4	307.02	305.24	306.57	305.95	306.79	304.67	306.75	306.53	305.63	303.99	306.72	304.61	307.32	306.08	305.82	305.91	306.83	305.9	306.96	305.03	305.39	305.97	306.13	306.18	306.8	306.8	306.7	305.19	307.07	306.03	306.33	306.7	305.64	305.77	306.26	306.32	306.87	306.84	305.56
308.96	312.23	310.3	311.22	311.38	310.89	309.56	310.77	309.7	310.12	309.03	309.83	309.82	310.81	309.35	311.37	310.32	311.46	310.13	310.17	311.78	309.72	310.63	310.83	311.42	310.38	311.35	310.99	311.34	310.25	311.3	309.66	310.9	310.02	310.81	310.79	309.49	310.51	310.64	310.59	310.25	310.17	309.3	311.2	310.84	309.63	308.95	310.42	310.1	309.82
307.78	308.33	309.53	309.74	308.61	308.93	309.02	309.53	309.46	308.74	309.13	308.87	308.65	309.19	309.17	309.17	307.98	309.35	308.1	309.67	309.01	308.37	308.93	307.43	309.34	308.91	309.5	308.81	308.28	309.62	308.98	309	308.31	308.94	308.67	309.17	309.4	308.47	309.31	308.49	308.5	309.97	309.09	309.23	310.59	309.01	310.5	309.28	309.6	307.76
297.26	297.09	296.51	296.94	296.43	295.91	297.04	296.86	296.74	296.11	297.62	297.73	297.12	297.86	295.55	298.07	296.48	297.09	296.24	296.23	295.95	297.36	297.35	296.67	296.32	296.53	297.1	297.83	297.18	296.96	297.65	296.85	296.6	296.5	296.7	297.53	297.89	297.22	298.43	297.56	296.52	297.41	297.74	298.07	295.94	296.34	296.89	296.01	296.52	296.17
328	328.02	328.52	327.65	329.65	328.22	327.94	327.67	328.87	328.43	327.88	327.46	328.55	327.92	328.76	328.58	327.69	326.36	327.69	327.4	328.96	327.85	328.37	328.62	328.46	328.57	328.11	328.66	327.6	327.51	327.39	327.34	328.03	328.32	327.26	327.1	327.9	328.78	327.85	329.26	328.49	328.27	326.92	329.35	327.33	328.77	327.41	328.53	327.68	329.28
294.08	294.21	294.34	293.81	293.76	293.33	294.45	295.07	293.9	293.4	294.91	294.51	293.44	294.21	294.74	294.02	294.11	294.13	294.3	294.32	294.52	294.69	293.88	294.82	294.18	294.86	294.89	293.84	294.12	293.42	293.58	293.92	294.9	295.32	293.96	293.04	294.2	295.16	292.62	293.43	293.4	293.4	294.42	294.55	294.81	294.25	293.08	293.25	293.93	292.63
303.73	303.49	304.55	304.77	302.96	303.57	303.85	305.27	306.02	303.99	304.81	303.56	304.49	304.57	304.38	304	304.34	304.67	304.67	304.78	304.97	303.8	303.74	305.28	305.28	304.45	304.82	305.26	304.29	304.7	304.92	304.07	304.97	304.81	305.2	303.83	304.35	304.66	305.21	303.45	304.82	303.38	302.72	303.69	304.89	303.58	304.01	303.45	303.23	304.92
302.81	303.21	304.01	303.23	302.98	303.33	304.25	302.87	304.01	303.9	301.88	303.31	302.58	302.8	302.37	304.31	304.87	302.66	303.53	303.03	303.48	303.6	304.21	302.82	303.02	302.97	303.39	302.88	303.24	303.19	303.24	303.69	303.35	304.81	302.17	302.6	302.94	302.32	302.74	303.18	304.37	303.36	303.49	303.88	304.14	303.75	302.54	303.28	302.63	303.22
297.6	297.64	297.89	296.26	296.32	296.65	296.58	295.9	297.14	297.46	297.44	297.55	298.01	297.19	297.64	298.53	296.87	297.47	296.57	296.9	297.87	296.89	296.36	297.56	297.35	295.71	297.2	297.28	296.89	296.48	297.17	297.64	297.63	295.73	297.83	297.39	296.02	295.88	296.56	296.49	297.21	296.55	297.16	296.95	297.17	298.32	296.81	295.7	296.91	295.91
309.42	309.65	308.75	308.89	310.1	309.54	310.25	311.4	309.47	309.62	310.52	309.95	310.62	309.79	309.93	309.78	309.81	309.89	310.87	310.1	309.79	309.85	309.77	308.27	309.33	309.53	309.94	309.53	309.09	309.85	309.58	309.32	310.26	309.35	309.26	308.76	310.27	308.36	307.92	309.96	309.84	310.24	309.37	309.58	309.66	311	309.66	309.66	310.38	310.14
313.02	312.6	312.69	311.91	313	312.58	313.58	312	312.91	312.95	311.84	312.53	314.68	312.25	312.49	312.85	312.98	313.22	311.99	312.38	314.35	314.4	312.66	312.38	312.36	313.47	312.12	312.3	312.15	312.1	312.25	314.49	313	314.69	312.18	312.74	313.48	312.09	312.39	312.24	313.52	313.03	314.07	313.12	312.62	312.25	312.19	312.9	312	313.04
316.05	315.83	314.21	315.3	316.87	314.85	315.14	315.97	315.47	316.56	314.97	315.68	316.34	316.73	316.76	316.91	314.94	315.78	314.69	315.31	314.94	316.55	316.62	316.34	316.64	316.94	316.14	314.85	315.89	316.04	316	315.51	316.25	314.4	315.53	315.68	315.15	314.37	317.3	315	316.48	315.44	315.71	315.1	316.11	315.39	315.29	316.22	315.79	316.72
315	315.85	316.43	316.26	315.33	316.49	315.53	316.93	317.34	315.72	316.67	315.49	316.71	316.48	316.51	315.78	316.53	315.04	316.34	315.98	315.82	317.14	315.25	315.87	316.79	317.03	315.74	314.95	316.43	315.66	315.79	314.75	315.64	315.89	316.06	315.42	316.28	315.39	315	315.58	316.15	314.56	315.9	316.07	315.64	315.57	316.88	315.91	315.27	315.64
304.34	305.08	305.6	304.7	303.55	304.65	303.3	306.07	303.52	304.01	304.51	304.43	304.83	304.86	303.11	303.87	303.91	303.39	303.16	305.32	303.97	304.75	303.96	303.75	304.21	303.94	305.1	305.56	304.65	304.7	302.92	304.92	304.7	305.22	304.12	302.72	303.67	305.29	304.64	305.2	303.52	303.05	305.22	304.19	303.58	304.06	304.04	303.1	304.01	302.85
315.63	314.45	314.26	314.77	314.95	315.18	314.72	314.83	316.11	314.74	316.32	313.64	315.4	315.28	314.8	315.24	314.38	314.07	313.89	314.74	313.63	315.06	315.05	314.4	315.13	314.87	315.1	314.62	313.99	314.89	316.05	315.53	315.15	315.08	315.45	315.22	316.48	314.31	315.75	315.37	314.33	314.79	314.49	314.79	314.38	313.8	315.91	314.1	315.23	315.62
302.92	302.15	302.26	303.39	302.21	303.36	301.96	302.73	302.39	301.53	303.02	301.07	303.02	302.49	302.14	301.72	301.45	303.21	303.79	301.86	302.53	302.23	301.87	303.4	302.83	302	302.73	302.71	302.56	303.43	303.8	301.53	301.82	302.04	302.52	301.92	302.36	303.06	301.14	302.18	302.84	302.69	302.95	302.27	302.38	302.75	302.12	302.14	303.29	302.62
317.2	316.2	317.34	317.48	316.91	315.83	317.3	315.95	315.74	316.39	316.61	317.47	316.35	315.9	316.53	315.63	316.35	317.33	315.38	316.11	316.86	317.75	316.83	316.13	315.76	317.17	316.43	316.72	314.97	316.63	316.12	314.97	316.54	317	314.98	317.34	316.21	317.49	317.36	315.72	317.95	316.12	317.93	316.92	315.81	316.16	315.87	317.28	317.23	316.38
313.09	313.59	313.33	312.56	314.01	312.91	312.93	313.43	312.92	312.5	312.86	313.08	312.23	313.72	314.24	313.31	313.44	312.66	312.99	313.29	313.15	314.07	311.96	313.34	313.97	312.9	313.96	314.28	313.96	314.06	313.37	312.37	312.71	312.25	313.12	313.55	312.5	313.09	312.49	312.22	313.17	313.42	313.01	312.55	314.33	312.07	312.53	313.41	314.07	312.6
303.35	302.11	303.22	302.49	303.09	302.54	302.9	303.21	303.39	303.07	303.45	303.7	302.76	303.57	304	303.25	303.12	302.68	302.67	303.8	304.09	302.9	303.76	304.12	302.18	303.83	304.05	302.28	304.36	303.83	303.29	302.52	303.37	302.94	303.11	303.07	302.89	301.96	302.92	303.31	302.73	303.33	303.37	302.03	302.84	302.48	303.01	302.39	303.49	304.75
304.41	304.82	304.57	303.05	304.76	305.4	305.24	304.49	303.62	305.06	303.13	305.09	304.3	304.24	305.87	304.98	304.4	304.01	304.62	304.58	302.91	305.04	305.51	304.46	304.32	304.52	304.55	303.06	304.17	304.64	303.72	304.56	305.08	303.74	305.3	305.04	303.49	305.08	304.53	304.8	304.84	304.67	304.23	302.69	303.62	305.34	303.46	305.96	303.74	305.6
314.64	313.65	315.33	313.73	314.5	315.48	314.16	315.76	314.49	315.07	314.99	314.5	314.76	315.1	315.43	315.24	313.38	313.66	314.88	315.96	314.97	315.1	314.67	315.32	315.76	314.55	315.57	312.89	314.18	315.17	314.65	314.94	316.38	313.2	314.75	313.57	314.58	314.79	314.4	314.62	314.1	315.56	314.25	314.16	314.96	315.46	315.54	313.91	314.41	314.22
294.96	294.81	295.57	294.68	295.18	294.05	297.03	296.08	294.16	295.69	294.96	294.37	294.81	295.44	295.41	295.02	294.61	296.62	295.52	295.5	294.24	294.8	295.97	296.46	296.15	294.05	296.18	294.2	295.08	294.98	295.15	294.06	295.03	294.65	295.36	295.55	294.28	295.3	295.54	294.96	294.27	295.27	294.39	295.23	295.7	294.52	295.46	294.49	294.09	294.86
327.01	327.05	327.51	328.21	327.34	327.81	327.61	327.84	327.22	328.21	328.12	327.34	327.32	327.05	327.23	327.48	328.43	327.75	327.36	327.84	329.21	328.54	328.08	328	328.35	327.74	327.43	327.84	326.73	327.98	327.99	327.37	326.99	329.05	327.02	326.4	328.05	327.43	325.84	326.91	327.62	326.66	327.68	328.24	327.52	326.93	328.73	327.13	328.92	328.65
311.4	312.67	312.91	312.88	312.59	311.77	313.59	313.49	311.12	312.13	311.29	312.26	312.79	312.49	313.36	313.44	313.99	312.86	311.5	312.96	312.28	312.75	313	312.21	312.6	314.3	312.18	313.13	313.14	312.43	312.78	312.84	312.08	312.51	312.25	312.35	312.06	313.26	311.83	312.52	313.42	313.46	312.79	312.47	310.82	313.3	312.17	312.63	312.84	312.91
304.74	304.55	304.49	303.69	304.78	305.34	303.83	304.19	305.16	304.92	304.14	303.9	304.46	304.2	304.78	304.89	304.79	304.64	304.57	303.77	304.38	302.75	303.81	303.96	304.43	304.5	304.18	304.27	304.28	303.72	303.99	304.89	303.61	304.26	304.75	304.69	302.81	303.67	304.62	304.32	304.82	304.51	305.8	304.76	303.42	304.36	303.32	304.98	304.18	305
307.24	306.51	305.89	306.42	308.64	306.39	304.95	306.88	305.83	305.96	304.91	306.54	306.3	305.52	306.28	305.7	305.72	306.3	305.65	306.02	305.61	305.76	305.99	305.71	305.42	305.54	304.93	305.41	307.45	305.78	305.16	306.45	306.54	306.49	307.92	305.82	307.08	305.92	306.4	305.1	306.12	306.03	305.3	304.25	307.55	306.23	306.27	306.82	305.29	305.09
314.46	313.63	313.57	314.27	315.39	315.78	313.76	315.91	314.78	314.99	314.47	314.53	315.82	314.69	314.17	315.46	314.28	315.34	314.78	313.9	314.33	314.64	315.15	315.71	314.13	316.09	313.65	314.05	314.28	315.37	315.31	313.44	315.31	313.92	314.59	315.57	314.71	314.82	315.85	314.04	315.2	316.58	315.13	313.39	312.92	315.34	315.41	314.88	314	314.71
319.2	318.85	318.04	318.77	318.79	318.84	318.58	316.87	318.77	318.5	316.7	318.67	318.76	317.05	317.71	318.05	320.12	318.33	317.6	318.63	318.78	317.91	318.27	317.77	317.49	318.05	317.51	317.5	317.93	318.2	318.17	318.39	317.79	317.3	319.05	318.01	317.25	317.62	319.08	319.46	318.09	319	318.83	318.95	317.93	319.25	319.11	319.53	319.03	318.23
330.01	327.92	328.64	328.35	328.27	330.22	329.39	328.31	328.51	328.58	328.36	328.36	329.53	328.43	328.66	328.18	328.07	327.16	327.82	329.11	328.95	328.54	326.78	329.67	328.15	328.52	328.69	327.88	329.01	328.31	329.72	329.12	328.14	328.62	328.74	328.28	328.42	328.19	328.47	329.25	329.63	329.16	330.4	329.19	328.5	328.42	328.93	327.3	328.14	328.99
300.4	300.14	299.25	300.23	298.98	300.06	300.4	299.54	299.51	300.4	301.81	300.1	299.62	299.54	298.68	299.68	299.27	299.39	301.78	299.34	300.5	299.75	298.66	298.71	299.94	299.88	298.53	300.73	299.71	300.22	300.33	298.25	299.79	300.64	299.77	299.17	300.37	299.08	299.68	300.31	299.79	299.56	300.55	299.09	301.02	300.63	300.26	299.94	299.2	299.92
312.75	312.11	312.4	312.56	311.71	311.63	312.08	311.6	312.43	312.39	312.73	311.59	312.37	312.31	313.7	312.26	312.95	310.89	311.93	312.5	312.28	312.23	312.58	314.03	312.15	312.43	312.72	312.58	311.71	312.25	313.08	313.28	311.24	313.72	312.83	311.16	311.73	312.28	313.32	311.27	310.95	313.77	313.07	312.92	311.53	312.19	311.77	313.1	312.76	312.87
305.23	305.01	304.68	305.43	304.52	304.51	305.1	305.37	304.16	304.65	304.71	304.9	305.6	306.16	304.23	305.36	304.84	304.57	304.93	305.14	304.85	304.74	304.54	305.42	304.84	305.01	305.25	304.48	305.02	304.87	304.36	304.43	305.47	304.76	305.54	305.87	305.15	306.11	304.36	304.92	304.09	305.61	304.64	304.55	303.81	305.41	304.12	305.39	304.44	305.96
296.57	296.39	297.12	297.71	297.9	296.18	296.91	297.61	297.73	296.87	297.53	297.2	296.66	298.49	297.31	297.47	297.52	296.22	296.23	298.08	298.1	296.94	296.74	296.81	297.5	296.04	296.74	295.68	297.49	298.14	297.6	296.04	296.66	297	296.79	297.19	296.91	297.36	297.38	297.15	296.77	296.04	297.66	296.65	296.15	297.58	297.26	297.51	295.43	297.09
303.39	302.58	303.39	303.94	303.75	303.97	303.11	303.82	302.92	303.98	301.98	303.59	304.29	303.09	303.04	302.19	303.2	303.14	304.34	302.85	302.76	302.62	304.58	302.36	303.05	303.85	302.37	304.35	303.14	303.48	303.59	303.17	302.71	305.05	303.37	302.95	304.04	302.92	302.93	303.54	303.36	304.52	303.53	303.9	302.73	302.72	302	303.04	303.23	303.65
297.82	296.93	296.32	298.32	296.65	295.96	297.2	297.13	296.23	297.6	297.78	296.06	296.73	296.72	297.34	297.3	297.23	298.54	297.13	297.67	297.53	296.94	296.96	297.46	296.15	297.42	297.03	295.91	296.59	296.86	296.54	296.89	294.93	297.01	296.41	296.05	297.57	296.92	296.44	297.06	295.06	295.68	297.36	296.12	297.59	295.47	296.55	298.07	296.34	297.16
314.98	315.76	315.28	316.09	315.64	314.77	315.94	316.43	315.42	315.38	315.22	315.91	315.7	315.63	316.1	315.98	315.47	314.72	316.16	315.67	314.44	316.9	314.93	316.18	315.86	315.61	315.68	315.93	315.34	315.83	314.16	315.83	315.32	317.64	316.3	316.39	316.89	316.04	315.9	316.5	315.21	314.79	316.37	316.41	315.78	315.56	315.96	315.67	315.4	314.73
306.29	305.43	305.66	304.9	304.05	306.06	305.33	305.13	305.4	306.47	305.36	306.29	304.29	305.89	304.74	305.17	304.86	303.89	305.69	304.2	305.48	305.7	305.39	304.35	304.91	305.09	305.26	305.23	304.77	305.6	304.46	305.42	306.01	303.91	304.97	303.89	305.42	304.39	304.66	305.6	305.24	305.11	305.92	304.83	305.46	305.86	304.11	304.15	305.09	305.48
318.03	318.09	318.43	319.02	318.38	318.62	318.7	318.4	318.01	318.22	317.42	317.86	317.52	318.32	318.39	319.17	317.29	319.19	319.52	317.64	318.48	316.87	317.43	316.97	317.07	318.17	318.39	317.98	318	316.15	319.97	318.07	318.72	318.41	318.74	317.75	318.96	317.04	318.35	317.6	316.62	318.78	318.08	317.84	318.65	318.15	317.31	317.37	318.88	318.17
312.06	311.73	311.54	311.59	312.34	312.18	313.26	310.98	312.23	312.05	312.37	312.2	312.78	310.58	311.87	312.92	310.83	312.9	312.25	311.94	310.8	311.82	312.36	312.91	312.33	312.39	313.83	312.39	312.79	312.5	311.21	311.64	314.09	313.18	311.66	311.47	312.53	312.66	311.44	312.62	311.16	310.81	312.36	311.34	312.85	311.84	312.55	311.47	311.23	310.34
295.2	294.1	294.57	296.12	294.87	295.52	294.21	295.28	295.3	295.93	294.63	294.61	294.03	294.58	294.72	294.95	294.66	294.59	294.86	295.53	295.81	295.64	295.23	294.46	293.72	295.1	294.57	294.9	294.52	294.48	294.85	295.38	294.04	294.94	294.99	295.52	296.43	295.07	295.62	294.33	294.7	295.39	295.12	294.67	293.9	294.89	294.57	295.53	295.21	295.09
304.21	304.67	305.37	303.98	304.15	306.06	303.69	304.14	304.85	303.49	303	302.27	304.62	304.32	304.41	305.02	304.51	303.68	304.88	304.94	303.62	303.89	304.8	304.31	304.25	304.08	304.42	306.14	303.38	304.58	304.87	303.89	305.42	305.09	305.69	303.34	303.97	304.07	304.4	304.72	303.92	303.18	304.72	304.03	304.22	303.96	304.72	305.02	304.15	304.71
304.84	303.94	303.04	303.81	303.11	304.03	303.03	302.2	302.32	302.19	304.49	304.07	302.95	302.82	302.21	301.42	303.91	303.44	303.08	303.19	303.15	303.19	303.8	302.86	302.92	303.54	303.47	303.12	304.19	302	303.31	303.91	303.92	304.29	302.96	303.73	302.4	302.54	302.66	303.97	302.55	303.27	303.75	304.11	303.39	303	303.27	303.3	302.9	303.02
315.01	315.17	314.44	315.14	314.7	314.24	314.37	315.1	314.29	313.88	315.1	314.68	313.53	315.01	315.56	315.27	314.97	313.63	314.68	315.3	316.19	314.86	316.1	315.68	315.21	314.61	313.4	314.87	315.94	315.06	314.37	315.55	314.16	315.55	315.23	313.52	313.78	314.81	314.31	315.11	314.84	315.01	314.13	315.05	313.29	314.43	313.98	314.65	315.4	314.58
327.42	329.3	328.79	327.42	327.23	329.41	327.38	328.26	328.03	328.65	327.62	329.16	326.51	328.49	328.29	328.56	326.65	326.19	328.3	328.79	327.92	328.11	326.92	327.75	327.09	326.37	326.57	327.8	326.88	326.88	328.32	327.34	327.35	327.74	327.62	328.25	326.8	328.01	327.69	327.43	328.84	327.59	327.44	328.32	326.52	329	327.68	327.79	327.23	327.53
312.51	312.69	312.51	313.2	313.02	314.06	312.53	311.33	312.43	312.85	312.17	312.53	312.47	313.18	312.49	312.49	313.8	312.77	312.83	313.32	313.04	312.6	313.4	312.3	312.38	312.69	313.47	312.93	312.92	314.36	312.4	312.73	313.49	312.96	313.03	313.69	313.69	313.05	313.81	313.23	312.49	311.96	312.89	313.12	312.79	310.42	312.8	312.55	313.07	311.49
313.49	313.26	313.57	313.29	312.67	312.3	313.29	313.54	313.62	312.3	313.39	312.22	312.8	311.68	313.02	313.72	313.38	313.12	312.81	312.57	313.48	313.56	313.93	313.69	312.85	312.97	312.34	312.55	312.83	313.48	312.54	313.41	312.01	313.24	313.97	312.85	313.83	312.45	312.67	313.58	312.61	312.13	313.12	313.58	312.36	312.44	313.16	313.05	313.24	312.79
302.39	303.85	304.21	301.55	302.9	303.86	303.93	302.38	303.68	303.51	303.45	303.7	302.57	304.26	302.39	303.81	303.73	305.18	303.23	303.36	302.81	303.2	302.06	302.16	303.93	303.18	303.12	303.99	302.6	304.77	303.06	302.53	302.67	304.71	304.35	304.34	303.67	304.3	303.42	303.68	302.36	303.04	303.14	305.42	303.62	303.95	304.22	303.47	302.66	303.84
312.53	311.92	313.43	312.12	312.53	313.41	312.1	312.58	313.17	313.23	312.93	312.66	312.15	311.85	312.72	312.61	313.14	312.99	312.42	312.41	311.19	313.03	312.09	312.77	311.5	311.98	312.93	311.85	312.75	313.23	312.53	312.28	314.12	313.11	312.69	312.27	312.58	312.06	312.13	313.91	312.59	312.07	312.5	313.55	312.01	313.12	311.77	312.36	311.63	313.26
327.8	327.88	327.41	327.7	326.04	326.64	327.34	327.6	327.14	327.54	327.1	326.33	327.14	327.01	327.71	326.73	326.16	326.11	327.13	327.23	327.6	326.79	325.34	327.81	327.28	327.45	327.04	327.08	327.11	327.93	327.76	326.76	326.73	326.43	326.31	327.7	326.81	326.75	327.81	326.34	327.01	326.47	325.95	326.29	327.55	327.56	328.03	326.55	326.17	326.66
299.69	300.34	298.39	300.02	300.11	299.76	300.15	299.47	300.91	299.3	300.05	299.31	301.21	300.8	299.04	300.28	300.2	300.43	300.9	299.38	299.59	301.1	300.29	300.06	298.28	299.77	300.24	299.22	301.19	300.44	300.71	300.54	300.4	301.45	300.87	298.9	299.5	299.69	300.96	300	300.98	298.58	299.64	300.27	299.33	300.34	299.03	300.41	301.13	299.55
294.5	295.35	295.52	295.22	295.83	296.03	295.63	294.85	294.56	294.99	294.28	295.55	295.16	294.44	295.37	294.14	295.23	295.25	295.38	295.21	293.78	294.11	294.53	295.82	296.51	294.96	296.11	295.48	294.53	296.34	294.76	294.59	294.4	296.21	294.86	294.51	294.79	294.44	296.73	295.69	293.83	295.81	295.15	294.55	294.43	294.17	294.09	294.61	295.18	294.92
318.72	317.76	317.34	318.79	317.63	317.48	319.69	318.46	316.86	317.41	317.16	317.83	318.29	317.48	317.79	319.41	317.75	317.41	317.73	318	318.1	317.37	317.58	318.39	318.42	319	318	318.53	318.33	317.8	318.02	317.89	318.04	318.42	318.01	318.05	318.27	318.4	318.01	318.49	317.39	317.77	317.28	318.29	318.27	318.95	317.45	318.82	318.44	317.63
300.61	299.43	300.11	299.98	299.68	300.16	299.51	299.22	301.25	300.51	300.81	300.99	299.72	300.52	300.48	300.41	300.09	300.03	301.35	300.72	300.58	300.42	299.82	301.15	299.6	299	300.22	300.16	299.91	299.19	301.07	299.24	300.68	298.95	299.99	300.09	300.98	300.01	299.65	300.38	299.99	300.28	299.63	298.75	299.64	300.8	300.26	300.04	300.11	300.74
312.33	311.67	312.51	311.45	312.06	313.97	312.8	312.12	311.67	312.32	311.55	311.7	311.76	311	310.35	311.25	311.8	312.58	311.69	313.1	312.11	311.95	313.43	311.69	312.32	312.36	313.11	311.07	312.56	311.63	312.76	312.11	312.47	312.22	311.57	311.47	310.73	310.81	312.74	312.17	313.05	312.81	311.58	311.63	311.45	313.79	312.44	312.28	311.74	311.91
313.53	314.36	314.48	313.97	313.8	313.28	313.63	315.24	313.88	313.4	313.7	313.78	314.51	314.33	315.42	314.44	313.32	314.4	314.06	313.55	314.35	315.14	313.82	313.88	313.74	314.25	313.81	313.38	314.33	314.59	315.11	314.81	314.05	313.56	313.98	314.64	314.76	313.2	316.09	314.62	313.24	313.58	314.2	313.76	314.31	314.14	314.44	314.72	315.37	313.85
313.27	312.84	313.55	314.7	313.75	313.93	313.9	314.22	313.72	313.48	314.06	314	312.77	312.8	314.65	313.8	314.21	313.69	314.28	314.43	314.48	313.59	314.74	313.02	313.62	313.12	314.02	314.36	314.24	313.76	313.72	312.93	313.09	315.18	314.23	314.31	313.31	315.69	312.15	313.95	312.73	315.03	313.46	313.71	313.56	313.1	313.69	314.2	314.1	315.21
318.95	317.62	316.64	317.94	316.57	317.43	318.44	319.5	318.37	317.48	317.41	316.88	317.12	318.75	317.1	319.21	318.81	318.54	317.82	318.39	318.99	317.24	318.27	318.16	316.93	318.13	319.03	317.89	318.01	317.69	317.93	316.85	316.99	317.51	318.37	317.57	318.82	317.66	317.52	318.47	319.55	317.49	319.12	318.67	317.37	319.07	318.2	317.82	317.94	316.79
304.05	304.29	304.64	304.45	304.62	303.82	304.28	304.89	303.78	304.04	304.34	303.94	304.09	303.95	304.74	304.83	304.53	305.52	304.76	304.12	304.74	304.47	303.26	303.49	304.86	304.55	303.92	304.49	304.63	303.67	304.92	304.96	304.79	302.37	304.21	304.73	303.14	302.74	304.42	303.93	303.34	305.21	303.74	304.8	304.12	304.53	303.71	304.9	303.58	304.67
308.16	305.45	306.51	306	306.03	307.18	307.46	306.3	305.72	306.54	306.88	305.4	306.38	306.15	305.21	305.87	305.49	306.02	305.77	306.34	306.54	306.26	306.35	306.29	304.48	306.7	305.62	304.9	304.78	305.59	305.31	306.79	306.1	306.32	306.27	306.95	307.26	305.77	307.25	305.91	306.83	305.31	306.52	305.87	304.87	307.75	305.51	306.95	304.88	306.67
297.43	297.97	296.02	296.48	299.11	296.99	296.61	297.46	297.95	297.28	297.82	297.36	296.15	296.51	297.16	297.56	296.57	296.54	296.61	297.02	296.57	295.54	296.76	296.48	297.05	296.2	297.53	295.94	297.76	297.43	297.34	297.44	297	297.85	296.44	297.03	296.94	297.46	297.21	294.58	297.18	295.48	296.86	296.94	296.29	297.32	296.07	296.25	296.5	296.66
309.82	309.12	309.64	309.46	309.9	310.13	310.01	309.09	310.54	310.24	310.43	309.76	308.18	309.9	309.48	310.04	309.5	309.55	307.96	310.29	310.75	309.96	310.86	311.1	309.45	310.37	309.99	309.84	310.79	309.53	310.3	309.06	309.6	309.22	309.3	310.68	309.28	309.84	309.85	309.8	311.17	309.21	309.24	309.57	311.43	310.48	310.25	309.48	310.7	310.17
295.5	295.52	295.06	293.8	294.8	294.18	295.03	296.31	295.79	294.82	295.07	293.54	295.06	295.02	295.98	294.51	293.74	294.77	295.17	294.9	295.46	294.9	295.15	293.92	296.1	294.36	295.08	295.78	295.65	295.36	296.02	294.58	294.21	295.6	296.23	295.75	296.03	295.86	295.08	295.73	295.95	294.03	295.47	295.83	295.47	295.11	295.59	296.3	294.79	295.09
304.18	302.74	303.72	301.98	304.82	302.85	303.52	303.35	302.95	303.72	303.83	302.07	302.92	303.67	302.82	303.5	303.2	302.86	303.64	302.92	302.36	304.03	304.71	303.71	303.95	303.45	303.15	302.74	303.35	303.72	303.03	303.59	303.29	303.92	303.93	303.08	303.2	302.71	303.87	304.14	303.58	302.76	302.77	303.28	304.06	304.36	303.3	304.23	303.88	303.11
316.17	316.15	314.85	314.45	315.95	315	314.79	315.41	315.66	314.24	316.01	316.45	317.26	314.51	315.83	315.54	316.29	315.81	315.86	315.23	316.45	315.72	316.55	316.63	316.02	315.8	315.34	315.37	315.3	315.98	316.55	315.49	316.12	315.52	315.7	315.38	315.55	316.11	316.61	315.85	315.42	315.72	314.68	315.04	316.36	314.85	317.17	316.21	315.25	315.86
304.8	305.4	304.77	305.1	305.22	305.53	303.94	306.18	305.46	306.23	304.31	305.29	306.02	304.25	304.7	305.56	304.31	306.19	305.46	305.3	305.4	306.17	305.47	305.19	303.95	305.48	305.74	306.25	305.48	305.01	304.67	305.1	304.17	305.39	305.33	305.22	306.66	304.95	304.97	304.46	304.44	305.27	304.85	305.89	305.72	305.56	305.33	306.32	304.11	305.49
306.89	307.45	307.74	306.79	308.63	307.01	306.86	308.1	307.16	307.91	307.5	308.16	307.08	306.45	305.86	308.51	307.44	307.21	307.13	306.61	306.39	308	307.64	307.32	306.86	306.66	307.09	307.98	308.77	306.14	308.85	305.46	306.32	307.77	307.09	306.99	306.97	307.76	306.88	306.72	307.51	306.92	306.11	307.43	306.5	307.21	306.89	308.2	307.5	307.42
304.38	306.1	305.14	305.69	304.3	306.74	305.42	304.62	306.16	304.85	305.78	304.39	305.19	305.04	305.59	304.84	304.2	305.24	305.18	306.03	304.37	305.11	305.96	304.72	304.76	304.54	304.78	303.99	305.36	305.01	305.21	305.35	305.23	306.16	303.54	304.43	304.57	304.83	305.19	305.38	306.02	307.07	304.64	305.23	305.19	305.34	306.37	305.18	304.37	306.04
316.64	315.93	314.86	315.86	316.12	316.03	316.38	316.06	315.71	316.85	314.84	316.4	315.62	315.46	317.05	313.94	316.53	315.47	316.24	316.05	314.68	314.73	315.66	315.59	314.46	315.77	315.67	315.83	315.59	316.86	316.48	315.1	316.23	315.14	315.3	314.62	315.32	315.35	314.79	314.8	316.21	317.11	314.8	315.4	317	315.3	316.62	315.32	314.54	315.82
315.18	314.64	313.12	313.92	313.82	315.46	315.12	314.85	314.78	314.71	315.03	314.74	314.57	314.57	316.35	315.74	314.22	315.01	316	315.38	315.66	314.56	314.95	314.19	314.53	315.31	314.73	314.88	313.76	314.35	315.35	315.57	315.43	315	315.27	315	315.37	315.52	315.37	316.35	314.88	314.9	314.78	314.6	314.83	314.65	315.06	316.18	314.85	315.16
308.95	308.39	308.27	309.94	308.38	308.2	308.82	309.49	309.6	309.88	308.65	308.96	307.94	309.29	309.82	308.91	307.88	308.12	309.17	308.81	308.24	308.33	309.75	308.48	308.66	309.99	309.61	308.01	308.38	308.09	309.12	308.54	308.64	308.64	308.42	307.68	309.04	309.33	308.69	309.42	309.42	308.09	309.15	309.54	309.82	307.51	307.92	308.97	308.76	308.83
303.97	304.43	303.35	303.39	303.87	303.59	303.99	304.21	302.88	303.19	305.78	304.66	303.5	304.48	303.02	304.19	303.75	303.53	303.32	303.84	303.53	303.07	302.85	303.98	304.05	303.14	303.16	303.12	302.21	303.8	303.48	302.73	303.87	303.08	302.59	303.77	304.32	303.6	303.56	304.1	302.83	303.11	303.93	303.11	304.07	302.97	302.45	302.79	303.97	304.13
302.99	303.88	302.5	302.71	301.92	302.78	303.06	302.59	302.9	302.67	303.52	303.29	303.43	303.47	302.85	303.63	302.08	302.45	302.03	302.2	304.25	303.02	303.17	302.9	302.65	302.37	302.92	303.85	305.04	302.62	304.39	302.64	301.7	303.16	302.38	301.53	303	303.74	302.27	302.32	303.05	302.65	302.48	303.21	303.23	303.8	303.3	302.29	302.69	303.74
328.41	327.95	327.15	327.62	327.56	329.03	327.44	328.77	328.27	328.17	326.96	327.93	327.5	327.01	328.13	327.97	328.15	328.34	327.87	328	327.36	326.67	326.07	327.86	328.55	327.58	326.62	328.28	327.66	327.47	328.76	327.83	328.14	327.5	327.55	326.72	326.65	328.59	328.85	326.87	328.51	329.3	329.54	327.48	326.73	328.12	328.02	328.34	327.52	328.3
294.06	295.36	293.19	293.33	294.22	294.28	293.6	293.79	294.5	293.68	293.52	294.21	294.49	294.13	293.79	293.89	294.48	294.34	293.74	294.43	294.42	294.09	293.69	294.23	295.29	294.09	294.24	295.19	293.31	294.02	294.66	295.44	293.45	294.15	295.42	294.69	293.51	294.47	294.91	293.15	294.29	294.5	294.76	294.13	292.72	295.06	292.98	293.51	294.05	294.05
310.72	309.84	309.82	308.94	310.13	310.06	309.72	309.24	309.03	310.15	309.83	309.44	310.66	310.01	310.22	309.92	309.49	309.6	309.84	311.52	309.31	310.75	310.3	309.68	310.6	310.47	309.16	310.67	310.08	310.9	308.87	309.41	309.18	309.49	309.1	310.15	311.32	309.52	310.09	309.49	310.15	309.82	309.09	308.9	309.79	309.42	308.99	309.74	309.68	308.91
302.44	301.55	302.52	303.12	302.7	302.15	301.9	301.33	303.63	303.04	302.76	303.49	302.41	302.45	302.63	301.33	301.9	303.43	301.85	301.29	301.83	302.53	303.39	302.2	302.35	301.32	303.17	302.17	301.74	302.05	303.64	301.81	302.55	301.51	301.82	302.3	301.7	302.59	302.17	302.57	302.56	302.4	302.66	302.37	302.61	302.65	302.2	302.11	302.7	302.28
316.9	317.78	317.47	318.26	317.57	316.47	317.81	317.48	317.46	317.5	317.83	318.26	316.84	317.34	316.9	317.5	317.87	317.45	318.67	318.52	317.02	317.24	318.28	317.33	318.39	317.21	317.99	317.57	317.73	317.06	318.5	317.62	317.23	316.75	316.95	318.06	317.72	316.25	317.51	317.17	317.89	317.35	317.75	317.82	316.82	317.63	316.36	317.05	316.72	315.61
313.87	312.02	312.6	312.34	312.71	313.17	314.59	310.05	311.32	312.08	313.12	311	312.44	311.45	312.97	312.14	312.91	311.74	313.45	311.4	312.27	311.43	312.75	312.93	313.03	312.84	311.71	313.84	313	312.31	312.24	313.9	313.68	312.04	311.55	311.47	311.86	312.75	312.3	313.22	312.9	312.2	312.62	312.69	312.04	311.65	312.39	312.48	311.24	311.71
301.76	304.03	303.24	303.3	303.49	302.91	302.45	303.9	302.51	302.24	302.49	302.4	301.74	302.6	302.96	302.85	302.22	303.53	301.6	303.39	302.97	302.63	302.69	302.22	303.22	303.23	302.51	302.3	302.87	301.64	303.11	302.78	303.27	303.67	302.8	303.21	303.3	301.9	303.23	301.16	302.49	302.12	303.63	302.64	302.96	303.53	302.84	303.02	303.09	303.39
304.87	303.31	305.45	304.04	305.01	304	304.21	305.11	305.15	304.54	303.33	304.06	304.76	303.36	304.88	302.4	304.69	303.88	304.46	306.48	303.6	304.26	304	304.12	304.18	305.14	304.71	304.28	304.75	304.64	305.02	304.24	304.9	305.13	304.53	304.37	305.28	304.65	305.46	303.4	305.41	303.21	304.43	306.22	304.52	305.51	304.44	304.61	305.17	304.18
314.44	315.06	316.14	313.52	316.01	315.09	315.55	315.54	315.12	315.6	314.97	314.48	314.6	314.95	313.82	314.9	316.32	315.14	314.18	314.77	314.52	314.6	314.53	314.81	314.55	314.4	315.15	314.13	314.64	314.73	315.02	315.77	314.25	315.29	314.08	315.66	315.05	314.22	314.33	315.11	314.09	313.95	315.33	315.58	316.63	313.89	315.09	314.03	315.49	315.33
309.41	308.74	309.44	308.74	308.79	309.04	308.98	308.85	307.85	308.3	308.79	309.4	309.58	309.82	308.65	309.17	308.86	309.88	310.28	308.19	308.06	308.78	309.02	307.53	308.26	308.48	308.07	309.22	308.36	307.99	308.15	310.51	308.6	309.11	309.9	309.14	309	307.61	308.42	308.11	308.83	309.69	309.16	308.69	308.31	308.76	309.19	309.46	307.95	309.22
301.18	300.8	301.39	300.3	300.48	300.64	301.77	300.04	301.15	300.7	300.91	300.91	301.62	301.24	301.93	301	301.78	300.97	300.97	300.17	300.84	301.52	301.59	300.35	300.43	299.79	302.29	300.45	299.5	301.46	300.02	300.35	301.43	300.79	300.95	301.35	300.09	301.4	301.45	300.62	301.48	301.23	301.42	300.55	300.84	301.56	302.14	301.83	301.6	302.01
316.93	317.01	319.49	316.32	317.12	316.95	316.82	316.11	316.32	317.6	317.08	317.05	317.11	317.33	316.6	316.42	316.64	318.32	317.45	318.44	317.14	316.73	317.2	317.3	315.87	316.78	317.48	317.04	316.71	318.39	316.95	316.74	318.25	317.46	317.25	317.82	317.79	317.3	316.7	316.92	316.17	316.81	317.67	317.57	316.92	318.45	317.72	316.51	318.2	316.36
317.02	316.27	315.2	317.25	316.53	317.34	316.38	316.74	316.5	315.62	316.8	316.38	315.96	317.09	317.03	315.64	317	317.21	316.32	316.12	315.53	317.94	316.06	316.16	316.72	316.95	316.45	316.86	317.14	316.98	316.53	316.03	316.36	315.76	317.81	315.61	315.09	317.15	315.78	316.52	315.65	315.47	316.96	317.2	317.5	316.44	315.91	317.33	316.98	317.02
308.81	307.85	309.21	309.9	310.17	308.69	309.07	309.82	308.91	309.08	307.35	308.36	308.58	309.1	308.78	308.45	308.3	307.82	308.7	309.33	308.3	307.92	309.13	310.71	309.41	308.27	309.38	308.92	309.18	307.69	308.16	308.63	310.38	309.17	309.5	308.72	309.26	308.18	311.4	307.79	308.31	307.52	308.67	308.05	309.05	309.35	309.36	309.17	309.81	310.13
328.68	328.38	329.1	327.48	329.65	328.91	328.33	329.43	328.62	328.62	327.67	328.03	327.91	327.74	327.58	328.85	329.67	328.29	329.44	327.99	328.29	328.08	329.49	328.72	329.55	328.46	327.95	329.19	329.62	328.49	328.39	328.54	329.8	328.39	328.41	328.75	328.6	329.11	327.45	327.82	329.14	328.82	328.9	329.78	329.08	329.32	328.34	327.91	328.36	328.35
300.81	301.54	299.52	300.83	300.67	300.59	300.49	300.9	301.19	301.03	301.18	301.42	300.53	301.5	301.61	300.84	301.89	299.96	301.1	301.36	301.52	301.92	300.94	301.48	300.41	300.22	300.91	301.94	301.55	300.42	300.41	302	300.92	300.99	301.83	302.12	301.2	301.19	300.52	301.13	302.48	301.4	300.01	302.26	301.69	301.2	301.73	299.69	300.71	301.19
314.42	314.02	313.74	314.93	313.86	313.43	314.14	312.83	313.91	314.06	312.42	313.04	313.74	315.09	314.54	314.68	313.27	314.43	314.35	312.51	313.94	314.01	313.95	314.2	313.5	313.23	312.55	312.7	315.03	314.55	313.06	313.03	314.17	313.89	313.36	313.58	314.61	312.57	313.38	314.11	314.19	312.72	314.8	314.35	314.08	314.17	313.03	312.11	314.66	315.33
315.9	316.94	314.23	317.18	315.38	316.54	315.86	315.84	314.6	315.53	315.61	317.43	314.86	315.22	313.9	315.68	315.49	314.55	314.44	315.45	315.57	316.07	314.59	316.09	316.06	316.16	315.73	315.27	316.23	316.9	314.58	315.18	316.53	316.18	315.9	316.01	315.16	315.92	315.31	314.87	314.72	315.98	316.37	316.16	315.02	315.22	316.22	316.02	315.46	316.25
304.66	304.85	303.3	304.32	305.6	303.46	303.76	304.66	304.55	303.78	303.48	303.92	303.64	303.93	303.06	304.38	304.84	304.22	304.33	304.64	305.26	304.29	304.12	304.64	304.52	304.02	303.47	304.98	303.84	303.94	303.09	305.16	305.26	304.66	303.03	304.09	304.59	303.74	303.63	304.71	303.96	304.25	304.94	303.27	304.92	304.21	304.65	303.8	304.67	302.81
312.98	313.2	312.99	312.31	312.88	312.19	312.51	312.71	313.59	312.78	314.22	311.7	311.19	314.12	312.37	313.8	312.37	312.86	312.93	312.66	313.16	312.17	312.28	314.52	313.88	312.33	313.22	314.34	311.37	312.76	312.37	313.6	313.07	314.06	312.03	314.32	312.92	311.89	313.03	312.5	313.06	313.32	312.83	314.11	312.35	313.84	312.73	311.92	313	312.63
300.52	302.04	300.96	300.87	300.28	302.44	301.2	302.13	300.07	300.55	301.74	300.03	300.5	301.55	301.99	299.84	300.52	301.37	299.53	301.1	300.87	300.5	300.71	300.39	299.51	301.43	301.79	301.72	301.18	299.69	299.99	300.46	300.64	301.06	300.47	301.65	300.5	300.49	299.81	300.3	300.1	302.23	301.15	301.3	301	300.65	301.66	300.67	301.34	301.64
314.85	314.4	313.43	315.48	314.19	313.87	315.11	314.11	314.33	314.91	314.63	314.01	313.38	313.4	313.94	313.72	315.21	315.22	314.01	313.64	314.59	314.72	313.89	313.52	313.39	314.02	314.02	313.84	314.26	314.69	314.07	313.78	313.16	314.03	314.06	313.62	314.38	313.45	314.58	314.18	315.47	313.17	314.7	313.86	315.48	313.89	313.49	314.46	314.34	312.74
301.19	303.69	302.54	302.33	302.75	301.92	302.99	303.32	302.77	301.95	302.14	303.02	303.95	301.5	302.6	302.89	302.27	302.32	301.9	302.44	303.62	303.02	303.13	302.45	301.49	302.96	302.72	303.35	301.85	303.25	302.85	301.37	302.4	302.09	303.48	301.7	302.81	301.29	303.14	302.41	301.55	303.43	300.28	302	302.09	301.22	302.21	301.91	303.33	301.98
313.66	313.59	313.27	312.68	313.76	314.38	313.82	313.29	314.44	313.13	313.19	314.93	315.3	314.11	315.4	314.69	314.35	313.67	314.12	314.06	314.7	313.34	314.7	312.49	313.61	314.19	313.37	312.61	314.41	315.14	314.22	314.92	314.08	314.3	315.04	314.25	312.94	314.48	313.48	314.26	315.38	314.91	313.59	313.89	314.81	312.26	314.06	313.74	313.38	314.97
317.07	317.69	319.1	318.75	316.13	318.24	317.7	318.9	318.77	318.89	318.51	318.29	317.71	316.71	318.46	318.57	318.67	318.77	318.06	318.17	319.29	317.74	318.06	317.99	318.5	318.87	317.58	318.34	318.27	319.09	317.94	316.89	317.99	316.84	318.41	318.04	318.81	318.48	316.11	319.39	317.85	318.24	318.12	318.09	318.39	318.52	318.08	317.43	318.41	317.62
310.91	310.69	311.58	311.83	311.66	310.82	313.17	311.47	311.79	311.05	313.01	310.83	310.4	312.23	311.49	310.77	311.41	311.51	311.69	312.33	311.99	312.08	311.44	311.15	311.18	312.82	311.48	312.86	310.74	310.42	312.18	311.47	310.71	311.98	312.76	310.48	312.19	312.44	311.37	311	311.68	311.33	310.53	311.95	311.04	311.3	312.73	311.2	311.63	310.88
309.82	312.33	312.56	310.85	311.92	310.99	311.82	311.75	310.51	312.42	312.35	312.51	310.91	311	311.24	310.91	311.48	311.47	311.84	310.8	311.82	311.87	311.29	311.46	313.68	310.26	310.33	310.87	311.11	312.1	311.11	311.71	311.17	311.7	310.86	310.03	310.44	310.26	312.09	312.16	311.56	311.92	311.74	311.61	312.51	311.12	312	311.01	311.14	310.59
303.2	303.63	303.77	303.52	303.55	302.79	304.03	303.71	302.87	302.33	303.75	303.95	302.65	303.42	304.25	302.45	302.68	303.48	302.69	301.73	302.75	304.12	302.64	304.15	303.18	302.95	303.23	302.14	303.52	303.48	303.37	304.11	303.77	303.11	302.01	303.32	302.86	303.38	304.28	302.75	301.68	302.98	303.01	303.24	303.29	303.53	303.45	303.55	302.9	302.41
325.12	323.95	323.88	324.77	324.78	324.03	324.98	325.43	325.94	324.05	324.68	324.7	325.64	324.63	325.31	324.96	324.47	324.82	324.43	325.04	325.04	323.44	324.48	325.43	325.93	323.67	324.33	324.33	324.47	326.24	324.72	323.85	325.5	324.05	323.4	325.38	323.95	324.73	323.69	325.36	325.47	324.81	326.13	324.15	325.49	324.51	325.12	324.79	323.92	325.66
317.33	317.77	317.69	317.6	317.51	319.19	317.68	316.8	317.65	318.21	317.09	319.11	316.79	319.06	316.5	318.35	317.62	317.17	318.93	317.59	317.64	318.44	317.75	318.27	319.01	318.82	319.21	318.41	318.03	317.56	316.81	318.23	317.71	319.37	318.19	318.96	317.25	317.27	318.32	319.4	318.4	318.44	318.79	318.01	317.78	317.96	318.95	318.48	317.63	318.05
305.29	304.79	306.51	305.85	304.64	305.87	304.59	305.74	306.16	303.95	304.54	305.73	305.16	304.43	303.56	303.98	305.05	305.53	304.68	304.51	305.8	305.07	304.6	304	305.25	305.73	305.35	305.49	305.62	306.31	306.41	304.63	305.23	304.16	306.29	305.15	305.4	306.07	305.45	306.86	305.88	305.41	305.67	305.06	304.99	304.42	306.16	304.67	304.16	305.12
327.52	328.26	327.21	327.95	327.88	328.59	328.8	328.56	327.06	326.94	328.61	329.65	328.36	326.74	328.65	327.56	328.48	328	328.85	328.21	327.81	328.16	329.41	327.53	326.21	327.93	327.7	326.71	327.89	327.56	329.07	326.78	327.22	328.95	328.53	327.55	328.11	326.25	328.72	326.94	327.6	328.01	329	327.82	328.25	326.9	327.53	327.61	327.62	328.49
314.3	315.12	314.62	315.43	314.21	315.29	314.17	313.78	314.03	315.01	314.4	315.31	315.77	314.49	315.99	315.56	314.94	314.56	314.25	314.37	314.72	315.29	315.58	314.27	314.68	313.63	315.64	315.48	314.85	314.82	315.48	314.13	316.05	314.7	314.09	316.21	314.77	316.19	315.83	316.33	315.78	314.03	315.79	313.51	316.2	315.91	316.04	315.51	314.42	314.84
319.02	317.98	319.53	319.8	318.64	318.87	317.96	317.9	319.71	319.9	317.49	318.96	319.29	318.55	320.3	319.68	317.79	317.76	317.78	318.63	318.99	318.87	318.3	317.57	317.76	317.65	318.04	317.98	318.1	319.96	319.37	318.69	317.65	318.26	317.4	318.41	319.04	319.83	318.85	318.78	318.25	317.68	317.99	318.74	319.42	319.37	318.27	319.14	317.97	318.09
292.92	294.79	294.27	294.85	293.41	294.24	293.78	293.43	294.98	294.41	294.08	295.33	293.93	293.43	294.1	294.32	292.63	293.37	293.53	293.99	294.33	294.51	294.76	293.44	294.52	293.78	294.28	293.07	293.89	292.83	293.58	294.31	293.2	294.67	294	294.42	294.68	294.18	293.88	293.99	293.42	294.35	295.08	293.21	292.79	294.24	293.94	294.9	293.77	294.75
319.84	319.28	320.14	319.54	320.03	319.78	319	320.68	319.77	318.7	319.21	318.84	318.21	318.08	318.93	318.68	317.72	319.52	318.84	320.52	318.65	319.42	318.79	319.82	319.39	319.28	319.37	319.93	320.26	319.17	318.21	318.7	319.62	318.39	319.72	319.14	318.17	319.77	318.47	319.02	320.39	318.75	319.41	320.65	318.74	319.23	319.06	319.56	318.99	319.31
313.36	316.48	313.98	314.81	315.53	313.23	314.69	312.7	315.33	314.47	314.92	315.35	314.1	315.17	314.56	315.16	315.26	315.82	315.14	316.01	315.27	315.04	315.01	316.29	313.63	315.58	315.9	316	314.33	315.74	314.47	314.29	315.87	315.47	316.42	315.25	314.88	315.59	316.01	314.87	314.99	314.67	313.9	315.48	314.05	315.29	315.72	314.86	314.03	315.38
295.1	294.97	295.37	294.65	296.03	294.59	294.17	295.12	295.74	295.11	294.2	295.92	295.46	294.77	295.52	296.06	295.36	295.01	294.35	294.94	294.46	293.93	294.87	295.75	294.14	293.73	295.22	294.28	293.23	295.18	294.75	293.78	294.77	297.53	295.54	294.99	295.85	294.66	294.3	295.67	295.2	295.27	296.13	295.3	294.14	295.87	295.32	295.62	295.16	294.69
303.64	303.02	302.65	302.91	303.7	302.46	304	303.51	303.76	302.69	303.53	302.14	302.27	304.25	303.12	302.82	303.37	302.59	303.01	302.98	302.48	304.39	301.43	303.22	304.44	303	302.84	303.3	302.42	304.46	303.88	303.32	305.04	303.37	301.53	303.57	303.44	303.22	302.86	303.29	303.34	304.94	303.68	301.94	303.18	302.87	303.71	303.27	303.46	302.64
306.53	307.22	304.4	306.2	306.64	307.24	305.56	306.1	306.66	306.89	305.99	307	306.81	306.33	306.31	305.73	306.89	306.18	305.74	307.62	306.62	306.63	305.85	307.96	306.43	307.25	306.03	307.52	306.32	306.03	305.85	306.12	306.69	306.59	306.7	305.68	306.73	306.86	306.56	307.57	306.15	305.67	305.77	306.55	307.09	306.95	308.55	307.74	308.15	305.71
303.26	302.53	304.57	304.04	304.35	303.56	304.55	304.81	303.77	303.92	304.08	304.98	304.21	303.77	304.31	303.48	303.93	304.94	302.86	302.13	305.92	304.22	303.62	304.54	304.82	305.79	304.45	305.09	304.98	304.17	304.19	304.18	305.49	303.75	305.28	305.23	303	303.01	304.83	303.47	302.4	302.73	303.94	304.58	302.93	303.81	303.88	303.94	304.4	305.68
313.87	313.55	313.67	312.48	313.33	313.14	314.24	314.15	312.38	313.21	311.79	313.39	312.4	313.03	314.3	312.55	312.7	313.32	313.88	312.97	312.86	313.26	312.57	313.96	313.59	313.98	314	314.11	313.39	312.15	313.52	313.1	313.12	313.46	313.49	312.87	313.26	313.06	313.96	314.16	313.09	313.31	313.46	313.56	312.88	314.45	313.41	314.23	313.81	313.94
300.45	301.21	301	299.37	300.92	299.47	299.23	300.24	300.22	301.71	299.56	299.99	300.41	299.94	301.38	300.6	300.52	300.95	300.18	299.39	299.57	299.96	301.37	299.72	299.59	300.16	300.6	300.1	299.4	299.49	299.77	299.74	301.28	300.55	299.87	301.51	300.97	298.67	300.51	299.52	300.22	300.63	299.95	299.78	299.33	300.21	300.13	299.4	300.27	299.16
314.75	314.52	314.12	312.1	313.64	313.15	313	314.02	312.65	313.38	313.74	313.82	314.12	313.82	314.01	312.43	312.5	313.89	313.94	313.17	314	313.34	312.27	312.65	312.35	313.84	315.76	312.74	312.85	313.74	312.51	312.58	313.72	313.17	313.09	313.29	312.97	314.86	313.32	312.16	314.54	312.52	313.56	313.77	314.96	313.25	313.51	311.93	313.16	312.64
312.46	313.29	312.79	312.55	313.6	312.06	313.68	312.19	313	312.75	313.06	312.73	311.9	313.09	312.01	313.79	311.29	313.8	313.14	311.79	312.6	312.62	314.06	311.37	311.58	314.21	312.8	313.07	313.21	312.4	313.29	312.36	313.23	313.62	312.94	312.74	312.79	312.62	313.08	313.16	311.85	313.03	311.86	311.4	312.1	312.03	312.1	313.8	310.65	311.74
304.17	305.38	305.69	303.69	303.17	306.14	304.72	305.46	305.36	305.5	304.85	304.83	305.64	305.51	305.49	304.16	305.46	305.19	305.53	306.42	304.49	304.86	303.36	303.54	305.49	304.82	306.73	305.18	306.18	305.34	304.34	306.52	305.69	305.17	305.84	302.43	304.18	304.52	306.5	304.89	304.95	305.45	304.19	305.76	305.47	304.56	306.33	306.48	305.16	306.21
313.33	312.4	313.87	312.32	312.08	313.38	314.13	312.56	313.33	313.99	313.23	313.77	314.09	313.04	312.79	313.24	313.8	313.97	312.91	312.63	312.92	313	312.91	313.2	312.38	313.4	312.13	312.24	311.89	311.84	312.91	313.79	311.88	313.28	312.47	314.22	313.52	313.62	312.48	313.73	312.86	313.63	312.36	312.05	314.07	313.32	312.48	312.18	312.18	312.91
320	319.79	319.18	319.6	319.82	319.11	319.98	319.19	319.31	319.47	319.35	319.46	318.37	319.44	319.91	318.72	320.06	318.5	319.75	318.98	318.93	319.04	319.43	319.2	319.21	318.96	318.8	320.1	320.48	319.06	319.61	319.78	320.33	319.7	319.24	319.84	318.61	318.44	317.82	319.52	320.01	318.75	318.35	319.33	318.22	320.28	319.86	320.37	319.56	319.49
313.28	313.63	314.22	312.42	314.26	314.24	313.21	314.41	311.26	312.68	312.96	312.98	312.8	313.79	311.92	314.21	311.78	313.49	312.75	313.42	312.92	313.89	312.38	313.3	313.28	313.19	311.94	312.27	314	314.11	313.13	312.88	312.78	313.03	313.26	313.27	312.86	313.54	311.86	313.84	311.99	312.58	313.62	313.17	313.22	314.3	312.57	312.51	313.33	313.27
316.07	316.75	316.89	315.52	316.47	316.99	316.71	316.12	316.77	315.32	316.77	317.23	316.1	316.03	316.73	316.08	316.6	317.07	315.89	317.71	317.5	315.8	316.81	318.27	315.7	317.02	317.32	316.81	316.79	316.97	316.37	316.36	315.64	318.01	316.02	316.27	316.36	317.36	315.41	316.97	317.28	316.93	315.14	317.68	315.82	316.16	317.4	316.57	315.84	317.37
310.35	311.39	310.94	311.67	311.74	311	310.1	311.28	310.76	311.72	310.66	309.45	311.04	311.69	310.98	311.96	308.42	309.61	310.3	310.83	311.38	311.71	309.86	310.43	310.03	312.48	309.74	310.27	311.47	310.39	310.8	310.34	310.2	309.6	310.96	310.6	308.93	311.02	311.78	310.11	311.13	311.06	311.48	311.52	310.6	310.24	310.1	310.61	311.08	311.47
295.13	295.2	295.41	293.88	295.4	295.19	296.59	295.62	296.71	295.91	294.88	295.56	295.08	295.28	295.94	294.6	294.99	294.69	294.74	296.27	295.47	295.57	296.26	294.93	295.47	296.27	294.57	295.44	295.76	294.79	294.89	294.54	295.66	295.32	295.32	293.5	294.29	295.75	295.16	295.24	295.53	294.48	294.29	295.49	293.67	295.2	294.28	295.68	296.25	294.96
327.06	328.38	327.59	327.44	327.82	327.46	326.5	329.05	328.44	328.1	327.26	326.84	327.3	327.76	328.28	327.59	328.59	328.72	327.49	328.05	327.59	329.62	327.82	327.99	327.63	327.77	327.31	327.26	327.42	328.24	327.89	328.58	327.61	328.36	328.31	327.93	327.22	328.06	328.68	328.11	327.4	326.81	328.32	328.06	327.81	326.94	327.99	327.44	326.08	328.27
311.85	312.08	313.2	311.43	312.77	313.03	312.58	312.53	313.25	312.26	313.58	312.91	313.23	312.84	312.69	312.59	312.43	313.15	313.16	312.98	311.62	311.99	312.27	312.79	313.17	314.29	313.27	312.07	311.76	312.68	312.19	311.96	312.03	314.02	312.75	312.53	312.48	312.55	312.89	311.7	313.75	313.55	312.87	313.67	312.91	312.22	312.32	313.43	312.4	312.88
302.37	301.56	302.14	302.49	301.9	302.56	302.32	301.41	303.28	302.95	303.19	303.39	302.57	303.13	302.79	303.45	303.85	302.47	303.3	302.37	302.34	302.36	302.31	302.51	301.95	300.7	301.78	302.16	302.73	302.77	302.24	301.7	302.78	302.58	303.17	302.45	301	303.07	302.48	301.91	302.69	303.08	302.47	304.37	302.45	302.72	302.7	302.57	301.73	300.75
300.03	299.71	300.9	299.88	300.88	301.36	299.89	298.69	300.95	299.58	301.58	300.82	299.76	300.57	299.51	299.86	300.54	301.25	300.85	299.89	301.02	299.21	300.55	298.87	298.32	300.17	299.85	300.7	300.72	299.7	299.96	299.16	299.79	300.86	299.51	299.36	300.06	299.69	298.89	300.18	299.38	299.93	300.72	300.08	298.39	299.74	299.52	299.44	299.69	300.44
319.09	317.6	316.87	317.54	319.67	318.31	318.62	318.33	317.79	317.91	318.09	318.51	319.42	317.5	318.96	318.46	318.39	316.09	319.26	318.37	317.75	317.34	317.28	318.46	318.11	317.22	318.32	317.77	318.21	318.48	318.41	318.28	318.34	318.05	319.43	319.44	317.71	318.86	317.84	319.1	319.27	318.85	317.5	318.21	318.28	318.1	317.63	319.98	318.02	318.4
311.07	311.4	309.88	311.35	312.28	312.16	311.16	311.96	311.94	311.71	311.32	311.75	311.4	311.7	311.35	310.92	311.25	310.85	311.63	313.18	312.14	310.2	311.92	311.95	310.88	311.28	311.83	312.23	311.17	311.65	311.95	312.06	311.18	311.62	309.9	310.28	310.57	311.44	311.42	310.95	310.57	310.32	311.32	311.43	311.56	310.66	312.88	311.34	309.95	312.64
305.44	304.34	304.86	305.04	304.54	303.89	304.83	304.04	305.33	305.48	305.24	304.5	304.85	303.33	305.48	304.63	304.76	305.08	304.24	305.4	304.69	303.54	304.3	304.9	303.81	304.4	302.49	304.27	304.8	304.13	305.01	304.94	304.12	304.3	303.8	304.13	305.19	303.42	303.12	303.28	303.87	304.93	304.1	304.06	304.06	304.45	304.38	305.11	305.81	304.19
302.13	302.38	301.54	302.96	303.09	303.41	302.48	301.99	303.01	302.66	302.18	301.66	303.36	302.93	302.36	301.91	302.82	302.72	303.27	302.88	304.03	303.34	301.9	302.26	302.72	302.07	303.66	303.1	302.38	301.74	302.5	301.53	300.29	302.28	301.77	302.1	302.47	301.78	302.16	302.52	301.61	302.84	301.89	302.35	303.81	301.93	302.88	302.16	302.82	303.11
325.44	325.71	325.71	326.24	324.34	325.36	323.76	325.75	324.81	323.98	324.58	323.54	325.68	326.11	326.34	324.49	325.28	325.67	325.35	325.03	325.28	324.98	324.88	324.07	324.83	324.59	325.12	324.93	325.21	325.14	325.74	325.37	326.41	326.2	325.27	324.86	324.44	324.34	326.42	325.38	325.38	324.6	325.95	325.42	324.81	324.29	325.27	325.26	326.02	324.23
311.93	313.12	314.65	312.58	311.61	313.78	313.35	312.35	313.09	312.68	310.56	312.34	314.33	312.66	312.68	313.33	314.27	312.74	312.6	313.12	311.98	312.26	313.72	312.93	313.55	313.71	312.94	312.87	312.83	312.17	313.67	314.32	313.89	312	312.11	313.51	313.47	312.88	313.34	313.76	314.05	313.39	312.15	312.64	312.04	312.27	312.6	312.74	314.52	311.9
325.79	326.56	325.55	324.55	324.87	325.9	324.51	325.8	325.23	325.59	325.7	326.19	323.97	324.94	324.74	324.63	325.3	326.26	325.26	325.47	325.82	324.96	325.23	324.51	325.21	325.99	326.47	324.95	325.15	324.46	325.05	325.59	324.68	325.21	326.26	326.19	324.33	325.15	324.88	325.17	326.18	325.65	324.05	325.11	325.52	325.12	325.17	325.45	324.6	325.63
302.34	299.73	301.82	301.53	299.75	300.48	301.41	301.25	301.44	301.29	300.46	301.84	301.82	299.38	301.4	301.17	299.85	302.15	303.26	300.04	300.7	301.57	300.32	300.83	300.55	301.96	301.06	299.46	301.35	301.71	301.11	301	299.48	300.5	301.04	300.64	299.88	301.63	300.6	300.83	301.64	300.66	301.11	301.04	301.6	301.62	300.77	301.33	300.74	301.98
313.89	312.92	312.94	314.75	313.81	313.72	314.25	314.33	314.83	314.09	314.02	314.02	314	312.85	314.26	313.25	314.14	314.34	313.58	314.02	314.01	312.27	314.4	313.3	314.7	312.34	314.39	313.11	313.56	313.76	315.8	314.37	313.38	312.93	314.46	314.28	313.18	313.2	313.65	313.77	314.37	314.01	313.67	313.22	314.79	313.38	313.58	314.12	313.88	313.32
327.81	327.27	327.35	328.35	327.85	327.73	328.77	328.14	328.55	329.05	326.86	329.1	328.11	328.25	328.39	328.68	328.19	328.85	328.41	329.03	326.97	327.67	327.24	327.38	327.93	327.96	328.43	328.86	326.29	328	327.95	327.93	327.57	328.35	327.56	327.18	326.76	327.25	328.43	328.49	328.59	327.98	328.49	327.71	328.33	327.31	326.94	327.86	327.45	327.45
318.11	318.15	317.47	319.04	318.26	317.82	319.17	318.79	318.49	317.92	318.1	317.5	318	318.45	317.7	318.73	318.33	318.56	318.31	320.05	318.19	318.16	317.95	318.15	318.83	318.74	319.12	317.86	317.06	317.76	317.77	317.94	318.44	317.88	317.32	318.42	318.93	317.15	317.54	317.81	317.48	318.8	318.48	318.13	317.86	317.84	317.42	318.98	318.79	318.23
294.43	293.58	294.67	293.46	294.43	293.42	293.6	294.39	293.81	294.34	293.67	292.9	294.23	293.31	295.07	294.02	294.99	294.14	293.54	294.62	293.41	294.35	293.65	293.43	295.63	293.84	294.59	294.97	293.06	294.22	293.13	293.43	296.29	294.29	294.1	294.31	294.87	293.81	294.79	294.61	293.09	294.19	294.35	294.38	293.38	294.27	293.87	295.14	295.1	293.6
301.9	302.38	302.15	301.68	301.33	302.71	303.14	302.64	302.57	302.15	303.06	301.76	303.03	302.98	302.55	302.49	303.29	301.58	302.9	302.53	302.52	303.68	302.58	302.63	302.74	302.81	302.99	303.1	303.01	302.93	302.54	302.7	302.01	302.13	302.29	303.16	303.53	302.92	302.45	302.56	302.13	303.01	302.48	303.74	302.76	301.76	301.82	302.8	302.67	303.4
313.56	314.25	313.95	313.85	314.46	313.81	313.2	313.89	313.66	313.59	314.78	314.41	312.59	313.58	314.23	315.02	313.13	314.23	314.91	313.95	314.73	314.97	314.95	314.95	314.5	314.77	315.16	313.4	314.68	313.65	313.35	315.04	314	315.18	313.55	313.56	314.94	313.31	314.34	314.28	314.07	316.03	314.44	313.26	315.14	314.14	313.83	313.24	314.98	313.75
328.21	329.05	327.92	328.19	327.72	329.47	328.64	329.68	328.07	328.35	327.85	328.69	329.58	328.63	329.13	328.95	328.51	328.44	328.93	328.42	328.74	328.42	328.83	327.12	328.46	328.68	328.64	327.93	327.81	328.21	327.23	327.99	328.95	327.89	328.13	328.5	328.94	328.42	327.77	328.13	329.11	329	328.64	328.94	329.61	327.45	329.01	328.62	328.62	329.38
316.28	315.8	317.59	316.92	316.9	316.09	318.31	318.13	316.79	316.22	316.29	316.93	317.14	317.36	317.33	317.83	316.87	316.81	318.14	317.89	317.27	316.81	317.7	316.63	317.16	318.62	317.14	316.63	317.4	318.32	317.41	316.46	317.06	317.04	317.6	318.27	316.79	317.06	316.93	316.88	317.49	317.6	318.16	316.99	318.81	317.92	318.04	317.95	317.84	317.76
305.08	303.92	304.25	305.19	304.96	305.64	305.02	304.25	304.8	305.53	304.44	304.47	305.09	303.37	305.58	305.83	306.35	304.81	305.64	304.67	305.38	305.31	305.48	304.23	305.08	306.2	305.36	306.38	305.51	305.01	304.97	306.48	306.18	305.46	305.41	303.87	305.52	304.98	305.54	305.45	306.05	305.37	305.12	304.28	303.87	305.25	305.82	305.23	305.07	304.98
301.44	301.83	300.93	302.01	299.57	301.04	300.4	301.95	301.97	301.87	301.16	300.62	300.93	301.39	301.07	300.02	300.03	301.47	301.5	300.72	302.78	299.93	300.57	301.31	301.63	301.55	301.02	301	301.61	301.52	300.4	301.4	301.23	300.48	300.44	300.44	300.14	301.52	301.32	301.98	300.78	299.87	301.07	301.81	301.48	301.35	301.65	301.33	300.97	300.52
306.52	306.09	306.22	306.26	307.06	305.78	305.26	306.15	305.5	306.68	305.94	306.42	305.4	305.36	305.86	307.2	306.58	306.19	305.79	306.32	306.41	306.04	305.54	306.42	306.55	305.24	305.68	306.83	306	305.84	305.73	305.55	305.01	305.9	307.42	306.38	306.42	306.58	306.56	305.92	305.51	304.96	306.39	306.31	307.2	306.26	308.67	306.82	307.26	307.67
304.08	304.64	305.39	304.21	305.03	306.12	305.68	305	305.68	305.75	305.22	304.65	306.17	305.74	304.38	306.07	305.11	305.76	304.17	304.73	305.64	305.28	305.34	305.65	305.74	305.32	305.98	306.47	304.7	305.92	305.15	305.32	304.35	305.9	305.76	306.02	305.2	305.82	305.64	305.75	304.62	304.2	304.82	304.36	305.8	305.97	306.79	304.71	305.52	304.66
304.78	304.84	304.81	307.25	304.77	305.18	304.74	304.76	305.79	304.68	304.84	304.04	306.25	305.08	306.28	305.25	304.91	304.25	304.84	304.63	305.1	305.62	304.51	304.95	304.31	304.01	304.31	305.7	305.07	305.99	303.78	305.55	304.77	304.81	304.65	305.07	304.83	304.66	303.84	306.92	305.48	305.54	303.85	305.34	303.9	303.61	304.92	302.87	305.3	304
326.89	327.76	328.18	327.35	328.38	327.52	327.1	328.8	328.44	328.29	327.05	327.62	328.71	327.94	326.96	327.73	328.07	328.56	326.8	326.93	327.95	328.2	326.72	326.79	328.8	328.06	328.16	327.57	327.67	327.73	328.75	327.34	328.8	327.69	326.85	327.37	326.73	328.58	327.86	327.78	327.13	328.64	328.42	327.64	326.16	327.85	327.37	328.03	327.11	327.64
326.78	327.76	327.47	327.81	327.54	328.14	327.39	327.76	327.72	327.67	326.47	327.39	327.73	328.31	328.67	327.75	328.74	327.73	328.66	328.18	327.54	328.27	326.91	326.73	328.02	329.06	326.9	326.76	327.36	326.98	326.08	327.79	327.74	328.13	327.22	327.69	329.02	328.99	327.77	327.6	327.46	327.71	327.89	328.38	328.52	327.37	326.51	327.09	326.74	327.41
307.38	308.49	306.75	306.63	306.61	307.25	306.99	308.36	306.07	306.75	308.28	308.17	308.88	307.74	307.88	306.36	306.44	307.24	308.39	306.08	308.01	307.81	308.66	308.26	307.75	306.55	307.37	308.16	306.8	306.86	306.75	306.36	307.92	307.78	306.52	307.6	308.52	307.67	307.79	306.38	308.34	307.14	307.29	307.85	306.6	308.74	306.72	306.69	307.58	306.61
305.58	305.8	304.31	305.49	304.53	306.27	305.53	304.71	305.72	305.66	304.99	305.37	305.5	304.05	306.39	305.85	304.51	304.97	305.12	305.04	304.77	303.86	304.8	305.95	304.77	304.33	305.51	306.05	304.61	306.37	306.11	305.57	306.9	305.88	304.86	305.9	305.5	305.62	305.01	303.68	305.27	304.72	306.65	304.89	306	305.33	306.21	305.66	305.9	306.14
314.25	314.53	314.77	314.93	314.42	315.66	315.09	315.39	315.9	315.42	315	314.32	314.45	315.03	313.53	314.74	313.29	316.18	314.92	315.17	314.08	315.6	314.33	314.18	314.14	315.26	314.64	315.66	315.27	313.68	315.02	313.29	314.9	314.11	314.83	314.56	314.44	314.67	314.02	313.44	313.51	314.91	315.6	314.4	315.28	315.76	315.71	315.42	314.24	315.9
314.71	314.15	314.27	313.96	314.56	314.99	314.12	313.23	315.19	313.98	313.83	314.01	314.86	315.16	313.4	313.34	314.38	313.54	313.99	314.84	314.3	315.51	313.14	313.08	315.04	313.93	314.24	314.01	313.24	312.88	314.04	314.66	314.62	314.28	314.67	314.21	313.84	313.4	314.34	314.64	313.51	314.15	313.95	314.82	313.73	313.12	313.56	313.82	313.9	314.22
306.83	307.19	307.46	307.06	308.28	306.96	307.12	307.21	306.35	308.2	307.24	307.42	306.44	308.38	307.24	308	306.71	307.94	306.69	308.11	308.09	307.07	307.97	306.92	307.31	307.12	308.39	307.89	308.02	306.97	306.31	308.08	306.98	306.81	308.55	307.6	306.8	305.96	307.35	307.35	306.91	307.18	307.97	307.3	306.53	306.4	306.99	306.43	307.09	307.85
305.99	305.72	306.86	305.89	306.34	305.15	306.44	306.62	305.67	307.22	305.39	306.71	305.78	305.84	306.27	306.04	304.43	306.15	307.14	305.96	305.4	305.67	305.97	305.89	305.53	306.5	304.94	307.01	305.6	305.75	307.13	306.63	307.15	306.89	305.4	305.15	305.07	306.07	308.11	304.42	305.38	306.83	305.69	307.39	306.29	305.97	306.62	306.31	307.11	305.66
306.84	308.04	307.53	308.17	307.34	307.05	307.44	306.77	306.58	306.74	307.02	308.55	306.01	307.95	307.28	307.08	308.13	308.04	307.14	307.62	308.83	306.76	306.76	307.6	306.81	308.17	305.93	306.97	308.44	306.39	307.65	306.64	307.35	307.69	306.81	306.56	306.39	307.65	307.58	307.3	306.63	307.86	309.16	308.54	305.95	307.93	307.07	307.13	307.14	306.24
314.42	314.57	315.42	314.57	313.08	315.19	314.44	314.21	314.29	314.65	315.4	313.61	313.53	314.7	314.43	314.78	314.86	315.1	315.01	314.58	312.92	314.83	315.59	314.35	315.34	314.58	314.36	314.84	314.01	314.47	313.19	315.73	315.57	315.49	315.34	315.41	314.61	315.74	315.12	314.24	314.68	315.19	313.59	314.13	315.19	315.79	314.4	314.8	315.79	313.68
327.32	327.98	329.85	328.33	328.24	329.19	328.6	330.01	327.45	329.09	327.84	328.59	328.29	328.77	328.66	327.35	328.82	329.35	327.28	328.57	329.5	327.92	329.09	328.4	329.02	331.01	328.64	328.06	329.25	328.88	328.13	328.91	329.18	328.73	328.08	328.88	328.13	327.92	327.41	329.5	328.83	328.33	328.64	329.17	327.38	328.65	328.96	329.11	328.12	329.3
313.89	314.59	312.66	314.24	313.06	313.38	312.72	313.13	313.3	313.08	312.68	314.27	313.33	313.62	312.96	313.65	314.1	314.23	314.07	315.26	313.97	313.46	313.13	313.61	313.38	313.09	314.61	314.59	312.45	313.82	312.69	312.97	314	313.28	314.72	312.61	312.8	313.64	314.73	313.34	314.65	313.73	313.23	313.74	313.93	313.04	314.09	314.09	313.25	313.75
317.29	317.34	318.32	318.79	317.25	318.15	317.75	318.74	319.07	317.96	318.25	318.19	318.65	317.46	318.68	318.25	318.07	317.18	318.46	318.18	318.57	319.2	318.96	318.1	319.63	318.16	318.71	317.62	318.36	317.7	318.65	317.44	319.04	319.02	318.61	318.09	318.24	319.38	320.82	318.53	318.29	318.81	317.85	316.46	318.83	318.53	318.62	317.36	318.6	317.19
317.58	317.19	318.58	317.87	317.4	316.93	318.45	315.76	318.88	318.41	318.06	318.49	317.94	317.29	317.31	318.18	317.94	320.34	317.51	319.12	317.65	319.11	318.18	318.01	319.33	317.85	319.31	317	318.18	318.46	318.53	318.6	318.1	318.03	317.95	317.83	318.21	320.22	317.98	318.19	318.04	318.3	318.94	318.41	318.33	317.16	317.4	317.39	318.59	318.45
329.42	327.62	328.25	328.78	328.09	328.12	328.24	328.6	327.05	328.58	329.18	328.37	327.29	328.43	327.04	328.54	327.25	327.39	328.88	327.98	328.03	327.37	328.51	328.24	327.14	327.82	329	327.9	327.25	327.8	328.39	328.59	328.85	328.24	327.48	327.25	327.45	327.85	327.61	328.33	326.57	327.44	328.55	328.62	328.48	327.05	328.44	328.32	327.96	328.78
307.25	308.43	308	308.82	307.32	307.61	307.41	306.99	307.24	307.49	307.22	305.77	307.47	306.97	306.97	307.97	307.1	307.44	307.3	307.21	306.62	307.31	307.01	306.81	307.28	307.76	307.64	305.95	306.1	308.18	306.97	307.53	306.94	308.2	307.59	307.09	306.46	306.89	308.14	307.34	306.95	308.13	307.43	307.79	307.74	306.94	306.73	307.84	307.06	307.41
314.21	314.8	313.54	314.39	315.65	314.75	314.81	314.8	314.86	314.82	315.34	315.96	314.75	314.3	315.83	315.77	316.06	314.78	313.68	315.4	315.19	315.12	315.6	314.65	315.25	315.09	314.47	313.93	314.97	314.5	314.8	314.24	315.32	315.73	316.46	314.16	316.13	315.84	315.02	315.34	315.5	315.45	315.85	316.13	314.34	314.92	314.45	313.89	315.52	316
312.36	311.47	311.72	311.79	311.97	311.88	311.44	311.51	311	312.52	311.16	310.43	311.51	312.94	311.98	312.06	310.67	311.26	310.8	311.39	310.75	311.39	310.86	312.12	310.37	312.16	311.19	312.76	310.97	310.94	312.32	311.49	312.55	312.23	312.02	311.99	312.42	312.4	312.01	311.06	311.35	311.23	312.27	312.22	311.72	312.01	312.35	310.89	311.36	312.25
317.59	316.76	318.33	318.64	318.47	318.7	316.59	319.6	319.51	318.32	318.02	318.59	318.89	318.16	319.48	319.33	318.05	318.54	318.56	317.36	318.64	317	318.43	318.72	318.14	317.58	318.06	318.35	319.04	317.35	318.11	318.65	318.4	319.49	318.8	318.86	318.93	319.41	317.7	319.02	318.49	318.2	317.71	318.48	317.91	319.03	317.6	318.07	318.95	318.59
325.69	323.74	324.5	324.97	324.35	326.04	324.73	323.96	324.87	324.4	325.37	324.76	324.83	324.45	324.27	324.29	324.43	324.37	324.17	324.61	324	325.12	324.61	325.04	324.55	324.73	324.69	324.08	325.09	325.45	322.93	324.26	325.87	323.99	322.79	324.93	323.44	325.45	325.19	323.74	324.33	324.65	324.96	325.12	324.62	324.9	325.1	324.84	325.17	325.51
303.64	303.49	302.83	301.76	303.78	301.98	303.01	302.66	303.68	300.68	302.57	302.58	301.41	302.88	302.32	302.27	302.62	302.17	303.28	302.68	302.25	302.82	302.58	303.03	303.45	303.11	303.05	302.45	302.27	303.49	302.02	303.24	302.36	303.1	303.31	303.56	303.4	302.3	302.87	302.46	302.69	303.32	303.21	303.21	302.6	302.29	303.16	302.89	301.04	303.2
313.63	313.84	312.35	312.8	313.2	312.65	313.56	312.55	313.19	313.2	313.52	313.52	313.07	311.48	313.53	313.75	312.91	313.43	312.64	312.19	312.62	312.79	313.75	313.09	313.02	313.17	312.19	313.19	312.97	313.89	312.72	313.2	313.4	313.16	312.21	313.63	312.36	314.14	311.96	314.23	313.84	313.56	312.99	313.2	313.14	312.75	313.49	313.65	314.43	313.03
312.34	312.6	313.55	312.49	313.74	312.53	312.49	314.22	314.74	312.91	312.92	313.81	313.23	313.36	313.97	312.46	313.22	312.96	313.22	313.9	312.27	313.85	312.39	313.04	313.92	313.32	313.32	312.78	313.4	311.48	312.68	314.19	313.91	313.71	313.23	313.72	313.47	314.46	312.95	313.76	313.43	312.7	312.73	314.28	313.69	314.11	312.21	313.28	313.4	312.8
303.74	306.05	305.05	305.65	304.74	305.1	305.01	304.71	306.35	304.35	303.93	304.93	303.97	306.09	305.6	304.99	304.74	304.16	305.39	303.13	304.57	304.19	304.83	304.22	304.5	305.68	305.39	304.95	305.17	305.33	303.41	305.64	304.89	304.92	303.11	304.72	304.96	305.58	304.21	304.74	305.31	305.12	304.77	304.43	303.95	303.54	305.47	305.18	305.3	305.23
303.22	303.84	304.07	303.64	303.93	304.17	305.69	303.66	303.81	304.72	304.44	304.77	304.52	303.47	305.21	304.45	304.25	303.07	304.68	304.51	303.5	303.57	304.26	304.04	304.63	303.97	303.35	305.22	303.65	304.35	305.6	303.89	304.67	303.85	304.05	304.04	304.28	303.97	305.21	303.17	303.32	304.09	304.8	304.7	303.98	304.75	303.08	303.82	304.62	304.5
300.65	300.12	301.37	298.92	298.97	300.77	299.21	299.22	299.75	301.11	299.24	300.14	299.93	299.96	298.92	298.92	300.45	298.94	300.3	298.99	300.39	299.1	299.09	299.99	299.95	300.04	300.21	301.08	300.24	300.87	300.1	299.82	299.58	300.47	299.74	299.35	298.05	299.79	301.49	299.73	299.86	300.15	299.54	299.67	300.44	300.22	299.74	300.11	300.32	301.2
306.16	305.96	306.51	306.52	304.98	306.12	305.43	305.5	306.48	306.41	306.11	306.01	305.46	305.81	305.39	307.15	306.28	305.39	305.48	307.47	305.84	307.48	305.69	305.59	306.11	306.5	306.89	304.03	307.68	305.9	306.98	305.15	305.13	305.63	306.18	306.37	305.04	305.81	307.41	306.51	305	305.67	306.48	306.14	306	306.94	306.79	305.08	306.82	306.6
304.89	306.01	306.8	305.57	305.41	305.96	306.16	306.57	305.65	306.91	305.64	306.34	305.72	307.55	306.7	307.36	307.05	305.5	306.31	307.27	306.36	304.87	305.54	306.75	306.94	306.86	305.23	306.72	306.03	304.59	306.7	307.47	307.24	305.83	305.89	306.49	306.56	305.97	306.69	307.02	306.31	305.13	305.04	306.32	305.78	305.9	306.19	308.66	305.39	304.91
314.61	314	312.91	313.48	312.93	313.07	315.11	314	314.41	313.25	312.93	314.11	313.56	313.48	315.22	313.02	314.25	314.1	312.81	314.54	314.06	313.87	313.47	315.57	314.52	313.49	312.06	313.2	314.61	312.68	313.38	312.86	313.77	313.94	313.89	314.74	313.66	313.17	313.05	315.38	313.46	313.71	315.22	313.79	312.9	312.69	314.52	312.13	314.84	314.58
303.42	302.25	302.75	302.52	301.48	302.47	301.47	302.83	302.11	302.25	301.51	303.7	302.88	302.54	303.86	301.63	303.04	303.02	301.36	302.01	301.65	302.57	303.78	303.39	302.84	302.3	301.98	302.76	303.92	304.34	302.89	303.23	303.52	302.39	301.68	302.27	302.62	302.87	302.91	303.29	301.98	302.71	301.77	303.08	302.13	302.3	301.37	302.56	301.64	303.05
298.17	300.75	300.87	298.28	299.75	301.1	299.61	300.29	300.81	300.92	299.29	299.21	299.82	300.37	300.38	299.86	299.66	300.25	300.93	300.75	300.26	300.46	300	299.67	299.55	300.44	300.07	299.83	300.09	299.88	301.14	300.02	299.44	301.49	297.99	300.14	299.84	300.02	300.29	300.09	300.59	299.38	299.77	299.13	301.28	299.27	300.72	299.43	300.49	299.77
313.8	314.87	314.56	314.42	312.83	314.07	313.07	313.53	313.14	313.34	314.21	311.9	313.29	312.97	313.31	314.13	313.61	313.19	314.28	314.2	313.21	313.13	312.34	314.04	314.1	314.02	313.33	313.23	314.34	313.29	313.23	312.06	313.65	313.12	313.71	313.61	312.08	313.65	313.31	314.12	314.32	314.44	313.75	313.46	314.6	313.78	313.69	313.86	314.37	314.23
295.75	294.08	295.96	295.03	294.16	294.27	295.41	294.75	294.61	294.36	294.95	295.46	293.76	295.9	295.78	295.52	294.36	293.85	295.92	293.94	295.22	295.28	295.46	295.38	294.68	293.36	294.6	293.78	295.43	294.85	295.47	295.64	293.69	294.94	294.54	294.87	294.71	295.67	295.12	294.9	294.3	293.64	295.86	294.95	294.49	294.6	296.07	295.64	294.39	295.01
304.89	305.44	306.09	305.63	305.41	305.56	304.35	304.69	305.37	306.04	305.31	305.41	305.17	305.19	305.3	305.07	305.13	304.28	305.17	305.31	306.19	305.11	305.9	304.86	305.43	305.84	304.8	305.83	305.65	304.35	305.83	305.69	305.74	303.82	305.27	304.68	304.72	304.59	305.8	303.5	304.96	305.88	305.97	304.91	304.26	305.08	305.81	305.27	304.95	305.35
295.98	295.97	298.32	296.86	295.81	296.37	297.14	297.9	297.17	296.79	297.65	297	297.69	297.23	295.92	297.6	296.54	297.7	297.84	298.65	296.71	297.03	296.31	296.09	297.26	296.24	297.04	298.16	297.47	297.48	295.9	296.98	296.65	296.41	295.77	296.84	296.83	296.33	297.9	296.85	294.97	297.18	297.03	296.2	296.3	297.17	297.86	297.97	296.18	297.45
305.27	304.96	305.1	306.03	303.65	305.62	303.88	305.03	303.65	306.47	304.49	306.43	305.26	304.07	304.14	304.46	305.3	304.9	304.84	306.25	304.85	305.75	305	304.06	304.24	305.06	304.57	304.74	305.73	305.93	304.9	304.29	304.96	304.36	304.74	305.68	305.49	304.63	304.13	306.23	304.03	305.1	304.63	305.86	306.25	304.76	304.65	304.62	306.19	305.05
311.77	312.83	312.64	311.91	313.13	311.97	313.91	313.31	312.81	312.91	312.31	313.29	312.33	311.81	312.3	311.72	313.69	311.83	313.78	311.57	312.01	313.25	312.73	312.49	311.63	312.45	312.62	313.14	311.27	312.17	312.94	312.88	311.7	312.64	311.16	312.93	312.4	312.24	312.7	312.55	313.35	313.33	313.57	312.77	313.41	314.32	312.72	311.49	312.54	312.66
300.23	300.62	301.33	301.19	302.12	301.25	302.6	300.97	300.88	301.16	300.51	301.03	300.81	300.65	301.28	299.98	301.01	300.95	301.31	301.19	300.02	301.89	301.26	300.76	301.49	298.79	301.1	300.25	300.31	301.05	301.2	301.3	301.13	301.27	301.69	301.1	300.52	300.94	302.29	301.03	301.19	300.4	300.76	301.31	300.97	301.27	300.92	299.58	302.58	301.9
309.55	309.17	307.92	308.85	308.39	309.22	309.76	308.28	308.81	309.45	310.04	308.93	308.72	309.37	309.33	309.5	309.45	308.68	309.11	308.48	308.57	308.71	308.49	307.89	309.41	309.88	309.53	308.18	308.77	308.82	308.54	309.26	308.62	310.22	309.44	308.77	308.9	309.86	308.87	309.41	308.42	308.88	308.79	309.34	308.65	309.53	309.41	309.37	309.43	308.92
318.96	318.39	318.13	317.65	318.17	318.55	318.54	317.96	318.41	317.48	317.6	317.06	318.08	317.66	318.92	317.07	317.89	318.67	317.79	318.4	317.94	318.44	318.03	318.75	318.81	319.06	318.19	318.64	318.29	318.58	317.11	317.54	319.28	317.79	318.26	318.35	318.13	317.29	318.49	317.38	316.74	317.41	318.51	317.82	317.87	317.63	317.96	317.92	317.71	319.24
329.51	327.71	327.85	326.26	328.25	328.05	327.5	327.61	327.93	327.56	328.05	328.53	327.99	327	327.81	328.51	327.12	326.9	328.61	328.4	328.39	327.09	327.73	327.12	328.65	327.37	328.07	328.53	328.19	327.39	328.24	327.79	329.23	327.45	327.13	326.73	327.5	327.81	328.77	326.76	327.31	327.88	326.92	329.56	329.03	329.14	326.97	327.73	328.1	327.8
313.18	311.74	311.91	313.45	313.74	313.28	313.02	313.67	312.94	311.19	313.48	314.22	312.93	313.16	312.62	312.51	311.55	313.38	312.85	313.39	312.88	312.16	312.92	313.38	312.1	313.52	312.34	312.2	313.21	313.06	313.36	313.72	312.48	313.76	312.48	312.64	312.44	313.24	312.79	313.23	313	312.46	311.61	313.55	312.76	312.06	312.51	312.75	312.63	312.37
313.38	313.96	314.62	314.1	312.6	313.87	312.93	312.44	315.13	314.86	313.95	314.33	313.74	314.7	313.95	312.93	314.33	314.43	314.28	313.94	313.66	314.58	314.47	315.09	314.78	313.85	313.26	314.64	312.58	313.03	314.43	313.99	313.89	313.75	313.93	313.9	313.75	313.26	313.18	314.01	313.33	314.53	312.69	313.73	313.47	312.8	313.41	313.67	314.4	313.57
302.27	303.05	303.06	303.24	303.59	303.87	302.88	303.08	303.91	303.39	302.46	301.58	302.95	303.44	301.92	302.87	303.41	302.02	303.96	304.24	303.07	304.09	304.38	302.6	304.13	302.83	303.49	302.74	303.52	303.06	304.11	304.82	304.65	303.26	302.37	302.87	302.86	302.49	302.76	303.34	304.01	302.51	301.45	304.38	303.22	302.41	302.93	302.72	303.36	302.88
295.14	294.35	293.52	294.6	293.49	293.93	293.72	292.88	293.38	294.48	294.48	294.23	293.95	294.39	294.77	294.47	293.96	294.53	294.54	295.02	293.65	294.1	293.51	293.31	293.82	293.22	292.92	293.28	294.53	294.82	294.62	293.81	294.19	293.55	295.09	293.8	293.94	294.46	295.75	293.15	293.31	295.28	293.27	293.58	294.54	293.53	294.33	293.91	294.07	293.62
303.81	303.6	303.91	302.56	303.07	301.85	303.84	302.11	303.72	304.36	303.14	303.56	303.57	303.38	302.76	304.05	302.92	302.98	304.04	303.9	303.76	303.64	304.43	303.13	303.93	302.44	303.94	305.05	304.05	303.23	304.5	302.43	302.45	304.14	303.06	303.26	303.78	303.72	302.96	303.68	302.18	303.37	303.8	304.71	303.54	303.28	303.37	303.19	302.75	302.9
319.03	317.59	317.55	317.55	318.92	319.02	318.44	318.42	319.34	317.76	317.49	317.65	317.62	316.92	318.11	319.08	318.24	318.43	319.31	318.26	318.59	317.81	318.19	318.52	318.59	318.35	317.23	318.64	318.49	318.17	318.2	318.05	317.3	317.97	318.44	319.45	317.29	318.12	319.14	318.35	319.11	317.71	317.82	318.03	318.47	318.75	318.5	318.12	317.76	317.83
312.1	312.13	312.96	313.65	313.41	312.89	313.54	312.82	312.96	312.77	313.56	312.85	314.27	313.65	313.84	313.08	313.08	312.36	313.15	313.17	312.01	312.56	312.62	311.61	313.61	312.44	312.64	313.65	313.37	314.87	312.85	313.69	313.46	314.57	312.73	313.61	312.31	312	312.32	313.72	312.16	313.48	313.28	312.4	313.48	313.11	313.38	312.84	313.22	314.06
312.21	313.95	312.77	312.12	312.38	312	313.18	312.97	311.61	313.74	313.87	312.4	313.45	312.83	313.26	313.21	313.13	313.12	312.52	313.09	312.45	313.04	312.42	312.45	312.26	314.02	313.32	312.86	312.84	311.65	310.66	312.54	313.73	312.32	313.97	312.82	313.32	312.53	313.68	311.65	312.77	312.98	313.18	312.35	312.65	312.27	313.2	311.59	312.38	312.46
317.78	317.33	317.03	318.6	317.84	317.77	317.35	319.22	318.7	319.28	318.12	317.31	317.84	317.23	317.4	319.12	317.74	317.94	318.51	317.67	318.53	318.9	316.93	317.34	318.41	317.77	317.47	318.07	317.61	318.66	319.07	318.2	318.05	319.63	318.65	317.83	318.3	317.44	317.2	317.17	318.83	318.13	318.06	317.71	318.47	319.39	319.11	317.87	317.94	319.56
312.86	313.37	312.92	312.81	313.07	314.05	312.86	312.92	313.8	313.67	313.06	313.76	313.4	312.87	312.16	313.16	312.98	313.82	313.71	314.31	312.72	314.03	312.63	312.71	312.72	312.97	312.94	313.76	312.82	312.95	313.37	314	313.04	313.55	313.36	313.04	312.54	313.83	313.69	314.33	312.51	312.37	313.39	312.84	312.44	313.54	313.35	314.28	312.56	311.44
316.04	315.87	316.55	317.59	317.52	316.31	316.8	315.29	317.42	316.38	316.6	316.73	316.63	315.84	316.81	317.11	316.65	315.89	317.36	316.96	317.55	316.22	316.59	316.31	316.77	316.68	315.4	316.12	316.09	316.88	316.3	317.65	316.22	316.89	316.54	316.5	315.76	316.07	315.69	316.42	315.96	317.41	316.94	316.81	316.72	317.62	316.13	317.43	315.79	317.16
303.69	304.56	303.65	303.55	302.93	303.35	302.59	303.08	303.45	302.24	302.65	303.88	303.51	302.13	303.49	302.79	303.47	303.35	305.05	303.58	303.62	302.2	304.41	304.38	304.37	304.17	304.35	302.28	304.36	302.82	303.95	303.9	304.14	304.22	303.71	303.34	303.37	304.24	302.75	303.25	303.77	304.65	303.78	303.59	303.53	303.69	303.51	302.48	303.2	303.25
317.26	315.43	316.63	316.91	315.49	317.3	317.29	316.3	317.85	315.87	316.07	317.25	316.5	317.59	317.49	315.88	316.91	314.96	315.55	316.42	316.15	315.71	316.22	316.66	317.26	316.68	317.78	316.43	316.27	316.78	316.66	315.89	315.39	316.07	316.36	315.57	316.14	317.57	316.42	317.32	316.23	317.45	315.92	316.34	316.38	316.21	316.83	316.28	316.9	317.09
306.24	308.06	307.62	307.64	308.34	307.19	306.64	307.65	306.56	307.17	306.96	306.86	308.85	307.63	306.56	307.86	307.18	306.95	306.27	306.63	308.44	308.59	306.09	307.32	306.98	307.91	306.71	306.89	307.4	307.18	308.05	306.25	307.33	306.48	307.45	307.95	307.18	307.77	306.82	306.96	306.5	306.02	307.86	307.84	307.91	306.51	307.03	307.35	307.05	306.93
319.69	318.62	318.44	320.88	319.76	320.62	319.31	320.58	318.83	318.36	319.69	318.44	320.26	319.48	319.26	319.8	319.03	319.56	318.84	319.82	319.21	319.03	319.49	318.48	319.39	318.54	318.33	318.34	317.53	318.71	319.35	318.58	319.47	319.08	319.84	318.79	319.54	318.65	319.06	318.92	319.9	319.3	320.46	318.37	319.38	317.8	319.4	319.01	320.12	318.54
294.32	293.72	293.97	293.91	293.59	295.24	292.94	294.14	293.53	293.55	293.82	294.56	294.28	292.9	294.55	293.24	294.74	294.55	293.7	294.4	294.2	293.93	293	293.77	294.59	293.21	295.58	293.97	293.39	294.47	293.4	293.76	294.12	294.48	292.78	294.05	293.43	293.53	294.12	294.07	295.09	293.45	293.75	292.76	293.54	293.7	294.69	293.72	293.88	293.72
306.44	306.49	306.44	306.21	307.17	304.9	306.47	307.12	306.52	305.24	306.12	305.87	306.28	306.43	306.68	305.61	305.92	306.06	305.73	306.58	305.97	307.02	305.82	305.52	306.23	306.53	306.28	305.73	305.67	306.69	306.84	305.23	305.16	305.49	306.7	306.67	307.53	307.39	305.35	306.18	306.67	306.9	305.65	308.08	306.87	307.73	305.53	305.33	306.27	306.19
299.39	299.46	299.67	298.96	300.06	299.9	298.84	300.02	301.09	299.32	300.68	301.15	301.46	300.27	301.13	300.43	300.39	299.25	300.25	300.14	299.08	299.46	300.34	299.9	301.28	298.58	300.21	300.33	300.93	300.64	300.82	301.73	302.41	301.03	300.26	299.66	300.98	300.81	298.75	298.62	300.81	300.38	300.14	300.23	299.25	301.42	300.65	300.28	300.45	299.73
304.16	303.09	303.88	303.76	304.13	304.21	303.34	303.88	303.41	303.32	303.03	303.49	304.62	303.41	302.33	304.12	302.71	302.28	303.14	303.61	302.68	303.1	302.1	303.19	302.71	302.59	305.13	303.49	303.37	303.12	303.03	303.14	302.95	303.93	302.95	302.62	303.49	302.48	303.91	304.24	304.16	304.33	303.32	303.33	303.24	303.82	304	304.06	303.61	303.21
311.92	310.58	311.74	312.35	312.28	313.02	311.99	311.23	311.06	313.27	312.68	312.44	313.22	312.61	312.56	312.13	311.47	310.92	312.67	312.21	313.02	311.86	312.07	312.71	312.07	312.33	311.77	312.95	312.51	312.22	312.98	312.69	313.54	312.15	312.61	312.7	310.43	312.7	311.3	311.43	312.79	312.09	312.9	311.94	312.96	311.42	312.88	313.59	312.48	311.51
309.46	309.15	309.74	310.37	308.6	308.8	309.16	309.55	308.61	307.75	308.36	309.02	308.71	308.26	308.34	309.84	308.14	308.7	308.18	309.42	309.29	308.6	309.6	310.42	308.81	309.44	308.57	308.21	309.39	309.27	309.13	309.44	307.86	309.86	309.6	309.62	309.83	309.27	309.25	308.9	308.03	309.26	307.75	310.36	309.29	309.94	308.31	308.78	308.57	308.32
317.48	319.76	318.07	318.78	319.21	319.14	318.72	316.88	319.02	317.79	318.8	318.33	319.02	317.59	318.69	317.75	318	317.59	319.54	318.64	318.06	319.25	317.68	317.39	318.42	318.89	316.51	318.34	317.41	317.69	317.38	318.82	318.25	318.33	317.76	318.08	317.31	317.04	318.04	317.88	317.45	316.67	317.93	317.83	319.12	317.89	317.32	318.05	317.73	317.81
302.55	303.1	302.43	302.64	301.76	301.64	301.27	301.88	302.91	303.43	303.38	301.65	303.02	303.44	301.53	303.41	303.51	302.92	302.7	301.9	302.23	301.32	302.99	302.76	303.67	303.95	301.69	302.81	302.79	301.69	302.53	304.07	302.3	303.1	302.88	303.04	302.51	302.84	302.37	301.1	302.53	302.7	302.88	303.32	302.5	301.77	301.47	301.86	302.92	301.99
313.49	314.02	313.73	312.18	313.83	313.91	313.34	313.63	314.84	313.93	314.68	313.42	313.47	313.78	314.51	314.22	313.65	313.97	314.45	313.93	314.28	314.81	315.4	314.11	313.07	311.91	314.67	313.75	313.03	314.42	311.56	313.32	313.67	314.41	313.75	313.15	313.78	314.09	313.39	315.11	314.54	313.57	312.85	314.48	313.62	315.36	313.15	313.54	313.82	313.61
302.61	303.23	302.56	303.07	302.51	302.97	302.57	302.77	301.92	302.5	302.61	303.1	302.37	302.99	303.37	300.75	302.49	304.04	302.45	301.16	302.81	303.34	303.53	301.86	302.57	303.54	304.01	302.28	304.51	301.91	303	301.46	303.66	301.78	303.94	302.18	303.26	303.8	303.13	303.34	302.43	302.06	301.72	302.59	303.31	302.78	303.46	301.32	302.24	303.9
313.21	313.95	312.57	312.44	312.71	312.4	313.27	313.43	313.02	313.51	313.96	313.66	313.66	313.3	313.59	314.28	312.48	312.2	312.49	312.24	312.59	313.01	313.36	313.18	313.49	312.86	312.41	313.75	312.56	312.73	313.52	313.5	313.99	313.76	313.65	313.41	313.93	312.89	314.28	313.43	313.45	312.74	312.98	312.41	311.5	313.25	312.07	312.72	313.71	313.4
313.84	313.45	313.09	313.04	314.17	313.09	312.73	312.68	312	312.19	313.78	313.14	313.66	314.69	313.94	313.97	312.5	312.59	313.76	312.88	313.59	313.82	312.8	312.75	313.49	312.7	312.55	312.74	313.47	312.39	313.4	313.02	313.38	313.05	312.88	312.61	312.23	314.32	313.47	313.52	312.94	312.09	312.57	313.27	313.57	313.27	312.77	313.27	312.99	313.6
309.53	308.44	308.9	310.51	309.1	308.73	310.18	309.15	308.19	308.01	308.9	309.3	308.48	310.22	308.67	309.56	308.08	309.02	308.32	309.18	308.98	308.41	307.92	309	308.39	309.52	310.47	308.79	308.38	308.73	309.3	307.53	308.9	308.8	311.18	310.19	308.07	308.03	307.93	308.36	308.93	309.24	308.37	309.08	308.71	308.97	309.5	308.71	310.38	307.85
326.17	325.6	326.82	325.53	325.73	326.2	325.78	324.62	324.53	327.17	325.64	324.77	324.89	324.39	325.72	325.06	325.28	325.42	325.08	324.68	325.14	325.61	325.17	326.42	324.53	325.4	324.19	324.33	325.1	326.65	324.3	325.68	325.63	323.91	325.16	323.46	324.76	324.86	325.64	325.33	325.28	324.4	325.67	324.19	324.85	326.05	325.76	325.12	324.97	324.72
314.82	314.6	315.43	313.81	314.84	314.32	315.03	314.38	315.26	314.99	314.68	314.23	315.08	314.11	316.07	314.76	315.06	314.51	315	314.64	314.29	314.83	314.54	315.2	313.18	314.84	314.68	314.74	315.28	314.85	314.52	314.11	315.14	315.17	314.31	315.43	314.87	313.87	315.25	315.21	314.18	314.65	315.22	314.47	314.51	313.98	313.87	313.22	314.32	315.06
313.35	313.2	314.46	312.46	313.08	313.6	311.94	313	313.3	312.83	312.9	312.78	313.74	313.27	314.54	314.02	312.98	312.18	312.98	312.25	312.37	314.63	314.47	313.32	314.61	313.09	312.64	314.4	312.07	313.25	313.83	313.05	313.17	312.95	312.36	314.93	313.9	312.7	312.17	314.38	313.35	313.78	313.11	313.19	313.71	312.56	313.8	313.97	313.09	312.09
314.96	314.62	314.73	315.33	314.79	315.41	313.5	315.51	315.73	314.67	315.27	315.55	314.67	316.46	314.99	315.66	316.21	314.99	314.6	314.98	314.44	315.41	314.51	315.28	314.67	314.41	315.86	314.2	315.59	313.87	315.42	314.56	315.35	313.83	314.73	314.6	315.14	315.62	313.5	313.73	315.55	315.84	314.69	315.02	315.26	315.24	315.62	314.86	315.1	314.66
314.94	314.69	314.84	314.73	315.85	313.6	315.16	314	314.53	314.74	314.08	314.8	314.7	314.82	314.83	315.66	314.49	314.3	314.14	314.85	315.43	314.45	313.81	314.84	314.41	315.68	314.74	315.96	315.3	314.12	315.95	316.07	315.74	314.54	314.39	315.54	314.99	314.62	314.25	314.45	313.85	315.8	315.23	314.54	314.56	314.88	315.72	314.82	314.26	316.65
305.19	307.18	306.3	306.12	306.09	305.92	305.33	306.82	305.37	306.65	304.9	306.84	305.45	305.7	306.17	306	305.93	306.79	305.51	305.85	305.86	306.22	306.31	306.09	306.92	307.27	306.47	305.82	306.11	306.95	305.71	306.42	305.76	304.81	305.43	306.91	305.84	306.34	306.33	307.65	305.62	306.48	306.54	305.21	305.33	306.83	306.72	306.14	306.02	304.93
303.37	303.35	303.47	302.54	304.3	303.03	303.49	303.24	303.32	303.7	302.71	303.01	302.43	302.82	304.48	301.84	302.07	303.14	303.57	303.13	303.07	302.4	303.4	303.21	302.68	302.37	302.02	304.15	303.03	303.1	303.76	303.48	303.37	303.95	302.47	303.34	304.03	304.66	302.37	303.07	304.17	303.63	302.07	302.62	302.3	303.12	303.89	303.41	303.68	302.84
315.56	315.21	315.48	314.5	315.74	316.36	314.77	315.36	314.65	314.87	314.55	314.69	313.19	315.09	314.06	315.78	315.1	315.09	314.52	315.69	315.05	313.43	315.62	314.29	313.94	314.99	314.61	314.58	315.03	316.36	314.81	315.13	313.99	314.55	314.48	313.9	314.51	313.98	313.89	314.86	314.95	314.7	315.68	314.66	314.76	314.05	314.11	315.2	314.26	314.75
305.21	304.91	304.06	303.74	303.96	303.73	303.28	304.56	304.95	304.75	304.55	305.22	305.47	305.82	304.04	303.97	304.46	303.68	303.65	304.34	303.36	304.04	303.62	304.12	305.06	305	303.88	304.71	304.01	303.89	304.43	303.84	303.75	305.17	302.76	305.28	305.27	305.92	305.09	303.48	305.09	303.74	304.35	304.62	304.84	304.3	304.4	304.33	304	304.98
294.84	295.48	294.67	292.94	295.07	293.86	294.35	293.87	294.17	294.74	294.78	294.15	293.32	293.79	294.02	293.53	292.79	294.45	293.18	293.62	293.1	293.22	293.78	294.5	294.98	295.09	292.57	294.54	293.88	294.75	293.87	294.52	292.26	294.74	294.14	294.51	294.61	293.9	295.08	294.16	293.84	293.88	293.1	295.22	295.22	295.11	293.22	294.43	294.72	294.4
319.43	319.14	318.39	318	318.32	318.31	318.86	319.5	317.88	319.32	317.83	317.54	318.35	319.16	318.38	318.56	318.9	318.86	317.47	318.14	318.66	317.89	317.31	319.1	317.69	318.65	318.51	318	318.57	318.52	317.15	318.08	316.93	318.14	318.84	318.34	319.82	318.59	318.99	318.31	318.52	318.64	318.2	319.19	320.03	317.51	317.68	317.77	317.63	319.06
304.24	303.99	305.05	304.51	303.91	303.95	304.28	305.17	305.75	304.54	303.77	304.26	304.53	305.63	304.03	305.26	305.05	306.19	305.79	304.92	304.91	304.06	304.36	304.44	304.89	304.69	305.98	305.45	304.73	305.28	305.46	305.11	305.51	305.08	304.04	305.84	303.79	304.07	304.7	304.49	304.6	305.22	305.63	304.08	305.13	304.65	303.35	304.92	305.45	303.86
305.01	305.39	304.96	305.61	306.32	306.01	305.27	304.5	304.73	305.49	304.57	305.77	305.09	307.92	305.76	305.44	305.06	305.34	304.72	304.75	305.48	305.41	305.7	304.9	304.74	305.44	305.6	304.41	306.23	305.05	304.49	306.64	305.33	304.24	305.49	305.8	305.21	305.27	303.91	305.75	305.69	306.01	305.72	304.5	305.96	304.96	306.82	304.31	304.58	305.33
305.71	305.54	304.6	305.13	304.7	304.84	305.8	306.06	305.82	303.64	305.83	305.85	305.09	304.82	305.42	304.8	306.13	305.71	305.94	305.99	305.1	305.71	305.59	305.61	305.05	304.28	306.66	306.06	306.32	305.24	304.87	305.39	305.66	305.29	305.83	306	307.4	306.45	305.92	303.7	305.55	305.36	305.22	304.49	306.83	305.22	305.63	304.74	304.44	304.13
306.68	306.4	306.87	307.77	305.46	306.66	307.37	305.68	306.32	306.26	306.84	305.98	307.42	305.04	306.13	306.86	305.24	305.89	306.54	306.69	306.51	305.76	305.71	306.41	307.28	308.4	306.63	305.99	305.9	307.97	306.03	306.54	305.17	306.45	307.02	305.32	307.1	306.98	307.81	306.9	305.62	305.93	306.97	306.16	306.96	304.84	306.09	306.88	306.72	306.54
310.03	310.99	309.8	311.74	311.81	310.87	310.24	310.77	311.27	311.12	309.6	310.65	310.34	310.83	311.66	309.17	311.01	312.41	309.13	311.37	310.22	310.19	310.3	310.35	311.07	312.17	310.42	310.62	310.86	310.42	310.52	310.72	312.19	310.23	310.68	309.41	310.82	311.37	310.7	310.05	311.16	309.65	311.63	311.07	310.15	309.46	310.03	310.62	310.9	310.65
297.14	297.04	296.93	297.44	297.3	297.41	297.32	297.44	296.95	296.87	296.35	296.79	296.56	296.94	296.56	296.97	297.04	296.64	297.04	297.06	297.14	297.34	297.24	297.18	296.87	296.49	297.52	297.82	296.39	298.23	297.32	298.84	296.87	297.38	296.75	297.99	297.66	297.1	297.63	295.43	296.71	296.47	297.79	295.51	295.6	297.24	296.23	297.18	297.54	296.96
313.65	313.31	312.69	311.86	313.79	312.81	314.2	312.17	312.81	313.74	313.04	314.13	313.54	314.02	314.91	313.93	312.96	312.87	313.94	313.24	313.75	312.41	314.56	313.19	313.8	313.9	314.22	312.83	312.26	312.56	313.45	313.15	312.82	313.67	312.53	314.74	312.88	313.9	313.4	313.72	313.85	313.1	312.78	312.68	314.25	314.16	313	312.98	312.94	313.78
304.51	305.81	305.68	305.15	306.54	306.59	304.61	305.76	305.46	306.1	305.16	305.4	305.29	305.04	304.98	306.31	304.44	304.9	304.79	306.78	305.49	304.39	305.18	303.53	306.1	305.63	305.5	304.39	305.66	305.33	304.31	305.83	305.38	303.89	303.87	305.83	306.17	305.14	306.15	305.97	305.17	305.3	305.47	305.09	304.87	306.25	306.25	306.02	305.55	305.55
317.9	317.14	318.01	315.41	318.22	316.53	317.25	316.92	317.05	317.37	317.74	316.48	317.87	316.45	316.36	318.5	316.34	316.09	317.83	318.16	316.9	315.81	317.7	316.76	317.05	317.44	317.9	317.33	316.68	317.57	316.04	316.42	317.32	316.73	317.43	317.26	316.96	316.74	317.44	316.9	317.09	316.15	317.31	316.39	317.17	317.53	316.07	316.58	316.96	317.15
303.97	302.4	303.92	304.52	304.07	303.71	302.47	303.88	302	304.19	304.41	303.46	303.65	302.54	302.39	302.71	303.72	303.84	303.76	303.17	303.94	303.2	302.89	303.15	304.33	305.3	303.62	303.47	303.6	304.09	303.98	304.63	302.42	302.38	302.67	303.32	303.8	304.27	302.37	302.76	303.38	303.41	304.22	303.26	304.37	303.41	303.25	302.33	303.03	302.49
304.57	304.35	304.83	304.5	304.13	304.41	303.73	304.19	304.84	304.46	304.06	304.49	304.47	304.05	305.02	305.21	303.67	304.71	304.44	305.1	304.84	304.96	302.66	303.65	303.95	305.56	304.41	305.1	304.93	304.03	304.31	305.05	303.64	305.06	305.33	303.73	304.07	304.46	303.27	304.24	303.91	304.67	304.24	304.51	304.21	304.3	304.25	305.17	304.45	304
302.72	302.16	303.44	303.56	303.55	303.11	304.38	302.77	303.72	303.05	303.22	301.86	303.8	303.21	302.17	302.91	303.46	303.88	302.9	302.38	303.84	302.89	302.53	302.92	303.03	302.45	303.97	302.89	303.77	302.99	303.42	304.54	303.04	302.86	303.47	301.87	303.31	303.76	304.47	302.79	303.81	302.77	303.58	304.32	304.6	302.46	303.04	302.77	303.74	304.35
311.2	310.68	310.52	310.91	310.81	310.33	311.44	310.7	310.54	311.77	312.33	309.12	310.04	311.81	310.79	311.27	311.8	311.31	311.64	311.4	311.94	311.01	309.58	312.25	308.6	310.5	311.07	310.89	311.83	311.38	310.76	310.1	310.93	310.9	310.51	310.4	311.06	310.45	309.65	311.22	311.88	312.51	309.47	311.2	310.63	309.89	310.65	311.21	311.59	310.8
328.69	327.41	327.5	327.85	328.8	327.82	328.16	329.54	328.46	329.66	328.39	329.57	329.28	328.63	329.35	327.28	327.81	328.7	328.07	328.27	329.14	328.09	328.88	327.98	328.85	328.41	327.9	329.13	328.83	328.34	328.3	327.98	328.65	328.41	328.89	328.09	328.11	327.3	328.18	328.92	327.54	329.08	328.24	327.77	328.39	328.67	329.72	329	328.91	329.18
304.07	304.7	304.42	304.49	305.16	303.91	304.8	304.03	303.83	303.76	304.75	304.38	303.1	305.52	305.16	304.04	305.39	304.42	304.73	303.92	304.08	304.8	305.97	305.01	304.4	303.73	303.01	304.63	304.56	304.42	304.69	304.2	304.85	303.47	304.17	304.18	304.72	303.94	304.6	305.03	304.27	304.53	304.88	303.7	303.64	304.93	303.86	304.13	304.36	304.85
305.41	304.79	305.28	304.88	304.03	305	305.18	307.05	305.25	305.83	304.67	305.5	305.46	305.27	305.47	305.06	305.2	305.04	306.08	304.48	305.06	305.75	303.86	305.46	305.31	305.55	305.93	304.32	305.92	306.79	305.09	306.72	306.18	304.04	305.66	304.54	306.26	304.94	305.66	305.16	306.47	305.84	305.42	307.01	305.22	305.14	305.22	305.24	306.15	303.93
303.22	304.5	304.53	303.94	304.16	302.85	304.61	303.88	303.15	303.21	303.64	304.24	303.02	304.3	304.54	303.02	303.59	304.8	303.55	304.03	303.57	304.45	303.98	304.35	303.76	304.2	302.77	303.42	305.37	303.71	303.15	302.99	303.82	303.61	304.4	302.53	303.95	304.3	303.54	304.49	303.13	303.41	304.58	302.38	302.62	303.59	305.19	304.36	304.49	304.08
298.07	296.16	297.68	296.99	297.82	296.64	297.49	296.54	296.52	296.78	296.38	296.64	296.84	296.9	296.47	296.89	296.79	297.51	296.15	296.39	297.32	297.42	296.17	296.88	296.04	297.67	296.59	296.98	296.5	296.77	295.92	295.72	296.88	296.26	297.39	295.92	297.19	296.98	296.51	296.14	297.03	297.32	296.48	297.32	295.47	297.24	296.8	296.7	297.4	296.73
310.62	311.44	310.46	309.6	310.5	310.97	312.44	310.99	309.99	310.41	311.07	310.1	312.31	310.44	309.63	310.42	310.61	311.59	309.65	311.02	311.7	309.92	309.33	310.97	311.58	310.25	311.93	310.39	311.74	311	311	312.15	310.98	310.54	310.86	310.38	311.3	309.95	311.65	310.63	311.64	310.2	310.97	311.11	310.67	311.16	310.54	310.33	310.15	311.06
316.6	317.26	316.74	315.82	316	316.28	317.08	315.25	316.94	315.55	316.42	317.43	315.82	315.34	315.96	315.79	316.91	315.77	315.89	317.18	316.8	316.35	315.79	317.82	317.53	316.93	315.83	316.93	316.98	316.73	316.8	315.58	316.67	316.47	316.49	316.02	317.97	316.36	316.37	317.8	316.02	317.01	316.12	316.32	315.98	316.69	316.69	315.98	315.3	316.6
300.15	299.88	300.4	300.62	300.38	299.53	300.01	300.6	299.54	301.04	300.7	300.99	300.88	300.09	300.24	301.14	300.15	300.67	300.58	300.02	299.78	299.74	301.09	300.14	299.99	301.29	300.59	300.18	300.2	299.53	299.41	301.54	299.98	300.65	300.41	300.56	299.66	300.22	298.39	299.68	300.73	301.98	300.48	300.6	298.68	299.66	299.31	300.6	299.24	298.98
310.71	310.74	309.66	310.3	310.86	311.16	310.74	311.83	310.72	310.24	310.71	311.61	309.94	311.1	311.54	310.58	311.6	310.19	310.67	311.89	310.32	311.16	310.72	310.95	310.64	309.81	310.2	311.74	310.89	310.47	310.84	311.95	310.72	311.04	311.3	309.66	311.33	310.6	312.7	310.06	311.32	310.52	310.7	311.16	310.52	310.87	309.62	312.23	311.22	310.53
302.85	303.23	302.69	303.26	302.34	302.75	301.93	302.52	303.05	301.83	303.08	303.2	302.4	302.33	303.36	301.72	301.53	303.25	301.9	301.72	301.7	302.05	301.9	302.11	303.57	302.73	301.65	301.48	302	303.13	301.31	301.06	302.42	302.63	301.52	302.39	302.14	302.76	302.29	303.78	302.14	301.87	303.06	301.97	301.7	302.2	302.96	302.96	303.6	302.52
295.9	297.21	297.18	297.51	296.53	297.37	297.36	295.97	297.2	296.89	296.87	297.69	295.91	296.88	297.16	296.76	297.2	296.51	296.66	295.77	297.54	296.33	296.93	297.01	297.34	296.98	296.78	297.85	297.49	297.57	298.01	296.85	296.86	296.98	297.68	296.21	297.53	297.22	296.48	297.51	297.19	296.69	295.77	297.49	295.82	296.88	295.27	297.03	297.94	297.18
304.07	303.53	303.08	303.25	303.85	302.36	304.26	302.98	303.2	303.54	303.22	303.54	303.07	303.29	303.18	304.45	303.22	303.41	303.32	302.12	303.75	303.63	303.79	303.27	303.99	303.12	302.86	301.88	303.16	303.91	303.07	305.49	303.69	302.98	303.28	303.68	303.35	303.6	303.22	303.44	303.19	302.89	302.64	303.82	303.54	303.56	302.86	302.34	302.88	303.1
297.18	297.32	297.89	296.31	295.45	297.19	297.16	297.32	297.49	296.75	296.2	296.34	297.17	296.94	296.53	296.93	295.98	296.75	297.48	297.85	296.7	296.54	296.81	296.71	297.71	296.72	297.06	296.43	297.63	296.96	296.61	296.89	297.38	296.03	297.09	297.54	297.54	294.91	297.23	297.23	297.67	296.82	296.34	297.41	296.14	297.27	296.12	296.83	297.26	297.24
324.58	324.52	325.67	324.72	324.79	325.79	325.53	324.47	324.99	324.13	322.7	324.35	323.94	324.67	323.84	325.29	324.62	323.94	324.65	325.55	324.41	323.98	322.96	324.38	324.08	325.42	323.66	325.03	324.6	325.63	322.74	324.11	323.93	326.11	324.69	325.15	323.81	324.4	325.27	324.61	324.76	324.08	325.79	324.73	325.27	325.01	323.28	324.18	324.69	325.26
313.31	314.56	313.05	314.85	313.09	313.91	313.26	314.09	313.56	313.55	314.5	313.41	314.47	313.83	313.03	314.03	313.81	313.01	313.69	313.78	312.64	314.13	312.24	314.5	313.18	315.28	313.42	315.95	314.14	313.26	313.54	312.94	314.72	312.6	314.1	313.4	315.48	313.85	314.67	314.74	313.51	314.2	312.01	315.23	313.91	313.79	313.28	314.65	313.57	313.11
327.18	327.07	327.97	327.09	326.84	327.69	328.61	328.03	327.68	326.84	327.72	327.91	327.71	326.87	327.42	327.52	328.05	328.42	327.65	327.3	328.05	326.55	327.42	328.3	327.66	327.91	328.03	327.28	328.34	327.28	327.05	327.75	327.17	328.74	326.62	327.84	327.83	327.08	327.38	326.88	327.72	328.63	327.7	327.94	328.34	328.52	328.54	328.38	326.62	327.8
310.05	311.37	310.69	311.39	309.14	309.27	310.56	310.61	310.97	311.33	311.06	310.36	309.92	310.03	310.71	309.84	310.03	311.3	310.28	310.85	309.58	309.01	310.1	311.56	310.3	310.49	310.49	309.24	310.65	310.18	309.36	310.72	309.06	310.34	310.32	310.11	311.17	310.12	310.1	311.04	311.12	310.83	310.72	310.65	310.57	310.35	311.38	310.83	309.07	310.19
305.48	304.46	304.47	305.43	305.83	304	304.32	303.59	304.31	303.96	303.57	304.18	304.25	303.9	303.79	303.68	303.5	304.37	304.84	306.14	303.72	304.4	304.66	304.94	304.26	303.27	303.85	303.45	304.59	303.33	304.66	304.61	305.22	304.76	303.95	304.77	304.5	304.57	303.79	304.43	304.77	304.17	304.35	304.06	305.3	304.84	305.39	303.89	303.3	304.78
324.69	325.36	325.9	324.57	324.15	324.38	324.18	324.29	324.63	324.94	323.33	324.76	324.72	323.59	325.59	324.69	324.21	325.06	323.27	323.56	325.12	324.85	323.69	324.03	324.51	324.11	323.61	324.02	325.35	324.9	324.72	324.67	323.98	324.57	323.99	324.66	324.84	324.65	325.45	325.14	324.86	325.72	324.65	324.22	323.68	323.91	324.59	325.35	325.06	325.03
307.73	309.12	307.51	308.39	307.58	309.55	308.07	308.74	307.89	309.11	309.54	309.14	308.38	307.38	308.96	309.12	309.19	307.6	307.57	308.65	310.08	309.17	307.62	308.57	309.55	309.19	309.38	307.93	309.55	308.6	309.06	308.11	308.64	308.9	308.61	308.75	308.77	308.76	309.86	308.64	307.6	308.15	309.86	308.91	309.28	308.52	308.7	308.22	307.87	307.95
326.89	327.61	327.75	327.39	327.4	327.66	327.06	327.48	326.77	327.01	325.99	327.1	326.26	326.22	326.03	326.81	326.02	327.54	326.82	325.46	327.18	327.56	327.19	326.74	326.85	326.89	325.86	326.72	326.37	327.58	327.04	326.65	327.37	327.28	326.05	326.89	328.44	328.64	327.5	328.15	327.29	326.73	326.68	327.61	325.53	328.48	327.26	327	327.17	328.27
314.9	314.05	313.75	314.77	315.21	314.31	315.13	313.63	315.7	317.27	314.24	315.03	315.52	315.11	314.46	314.02	315.05	316.31	314.28	314.88	315.2	314.94	314.87	314.91	314.64	314.01	314.29	315.39	314.46	315.99	315.02	315.66	313.99	317.18	315.17	314.82	315.4	315.89	315.41	315.5	314.28	314.62	314.26	315.32	315.25	315.45	314.47	314.23	314.13	314.53
311.85	309.32	310.94	311.49	311.5	311.62	312.07	311.26	311.25	311.59	312.29	311.32	311.72	311.37	311.11	312.13	311.8	311.19	312.02	311.02	311.84	311.25	312.75	310.6	311.28	311.85	313.12	311.49	311.24	312.23	311.18	312.82	311.51	310.93	311.03	310.11	311.33	311.78	311.12	310.78	311.19	311.61	311.83	311.8	312.17	310.35	312.7	311.14	311.59	310.16
312.4	314.13	313.8	312.76	312.9	312.77	313.15	312.24	312.73	314.02	315.26	312.56	312.87	312.57	313.15	313.67	313.4	313.01	312.77	312.14	314.01	313.53	312.51	313.35	314.05	312.9	314.73	313.81	313.29	312.65	313.7	312.92	312.89	313.92	313.25	312.13	313.31	313.55	313.34	314.74	315	314.09	313.08	312.7	312.99	313.45	312.84	313.66	314.06	315.21
304.44	302.01	302.78	304.79	302.81	303.38	303.86	302.74	303.66	302.17	303.42	304.8	303.23	303.65	303.84	302.26	303.46	303.7	301.85	303.29	302.81	304.33	303.63	303.08	303.54	302.39	304.17	302.71	303.55	303.36	304.27	304.67	302.91	303.44	303.58	303.64	303.59	303.54	303.4	303.37	302.33	304.05	303.52	302.71	303.64	304.48	301.79	302.69	302.84	303.81
319.49	318.27	321.12	319.68	318.93	319.57	319.56	319.14	317.68	318.18	318.46	319.62	317.51	318.94	318.46	318.21	317.89	319.15	319.18	318.54	318.54	318.65	319.96	318.65	318.74	318.8	318.47	319.77	320.7	318.21	318.77	318.37	318.76	318.48	318.96	318.22	318.24	318.57	318.46	318.81	318.39	318.05	317.48	318.7	318.98	318.99	316.92	317.9	319.76	317.07
295.2	294.74	294.8	294.24	294.8	295.07	295.81	295.49	294.18	295.9	295.11	294.29	294.77	293.75	295.23	294.53	295.52	295.38	295.75	296.6	295.29	294.49	295.08	294.4	294.59	294.48	295.28	295.89	294.94	294.14	295.82	296.06	294.23	295.38	295.79	295.2	295.27	295.82	294.66	295.72	294.65	295.65	294.63	293.84	295.13	295.99	295.19	293.81	295.18	295.35
305.19	303.72	304.85	302.24	302.66	303.92	303.33	301.89	302.71	303.46	304.42	303.81	303.4	302.69	304.24	302.79	302.52	302.65	302.42	303.98	304.09	303.47	303.86	304.66	304.87	304.37	302.5	303.49	302.33	303.51	303.23	304.45	302.42	303.74	302.06	304.15	302.79	303.11	302.78	302.86	303.06	303.8	302.97	303.59	302.77	301.84	303.82	303.77	302.19	303.2
310.55	311.9	310.61	310.17	310.6	309.24	310.04	311.09	311.37	311.39	310.46	311.65	311.82	311.65	310.96	309.97	311.9	310.15	311.61	311.55	310.2	310.05	310.45	310.39	311.17	310.64	310.72	310.28	310.81	310.02	310.99	311.87	310.1	310.78	310.18	310.91	310.84	311.39	310.48	310.8	310.55	311.39	310.43	310.61	312.13	311.43	310.93	311.53	311.77	312.3
315.26	316.02	314.32	314.36	313.82	315.34	313.89	313.35	313.72	315.05	316.69	314.81	315.02	314.01	315.19	314.1	313.97	314.06	315.4	314.2	314.39	314.01	314.55	314.44	315.32	314.34	314.3	314.67	314.9	314.72	314.19	314.37	314.54	314.46	315.82	314.96	313.82	314.82	315	315.1	314.19	315.02	314.27	313.32	314.69	315.11	315.1	314.52	314.15	314.78
324.37	325.58	324.16	324.06	325.25	323.96	324.83	324.4	324.1	324.52	323.75	324.07	323.9	324.74	324.73	324.76	326.26	325.08	324.3	325.3	324.44	325.14	325.09	324.58	325.47	324.99	324.77	324.33	324.69	324.4	326.12	324.9	325.28	323.94	324.73	324.58	324.54	322.77	325.43	323.8	324.64	325.25	323.52	324.97	324.16	324.44	325.1	324.33	325.25	326.2
312.3	312.59	313.08	312.13	311.91	312.55	312.21	312.94	313.87	312.32	312.6	312.1	311.93	312.64	312.12	312.18	312.88	312.91	313.2	312.6	312.81	313.34	313.24	312.65	313.16	312.82	312.86	312.41	313.13	312.46	312.1	312.35	312.34	312.61	313.25	312.76	311.93	312.6	311.73	312.06	312.38	312.05	313.5	312.69	311.51	312.05	313.71	313.17	311.22	311.26
308.83	308.85	308.97	309.03	309.17	308.84	308.28	307.87	308.73	309.21	307.39	309.8	308.99	308.87	308.84	310.1	309.03	308.61	309.85	308.55	308.46	308.04	308.86	310.01	307.45	309.49	307.86	308.43	308.42	307.49	309.48	309.28	309.07	308.77	309.64	309.09	309.78	309.67	308.52	308.21	308.39	309.45	307.89	308.84	308.17	308.39	308.12	309.63	308.79	309.15
303.21	303.45	303.76	304.13	303.61	303.02	304.2	302.97	302.75	303.24	303.99	303.29	302.9	303.81	303.31	304.3	303.46	302.78	303.26	302.76	303.92	303.23	303.38	301.21	302.92	303.32	302.11	303.64	303.68	302.04	302.48	302.62	303.12	301.53	303.67	303.39	303.89	302.7	303.3	301.99	302.66	303.54	302.97	302.82	302.82	304.08	303.58	303.25	304.34	303
310.97	311.61	310.66	310.78	310.93	309.74	310.91	309.89	310.7	310.21	309.77	311.18	310.58	311.08	309.89	311.73	312.05	310.95	310.86	311.71	311.39	310.19	310.1	310.57	311.99	309.83	310.63	310.47	311.22	310.26	310.65	310.09	310.53	310.31	310.4	311.38	310.96	310.1	310.35	310.43	309.93	310.13	311.04	310.85	310.33	310.99	311.34	310.21	310.41	309.87
313.61	313.24	312.6	312.98	313.64	313.7	314.39	313.83	313.37	313.42	312.54	312.85	313.25	312.77	312.86	313.4	312.27	314.15	312.71	312.68	313.44	313.37	312.65	313.34	313.27	314.22	313.22	313.26	314.01	313.41	313.48	313.18	313.8	313.96	312.69	313.18	313.4	312.77	312.92	313.53	313.67	312.53	312.96	312.94	313.84	314.31	313.1	313.45	314.28	313.42
317.41	316.44	317.44	317.38	317.82	316.97	317.87	317.68	316.51	316.59	317.42	316.4	317.13	316.03	317.45	318.3	317.81	317.56	316.93	316.19	317	316.84	317.55	316.95	317.8	317.87	316.92	316.15	317.55	316.14	317.58	317.28	317.83	316.92	317.35	315.86	317.57	317.99	318.43	316.63	317.4	317.72	316.39	317.12	316.26	317.98	318.31	317.48	316.41	316.65
317.92	318.27	318.7	317.41	317.99	318.26	317.54	318.51	317.19	319.29	317.86	318.51	317.2	317.77	317.02	318.64	317.89	317.85	319.38	318.19	317.99	318.02	318.21	317.73	318.69	318.06	318.44	317.1	318.37	318.15	318.24	317.39	318.42	318	318.38	319.6	317.4	317.54	319.77	318.49	318.51	316.38	318.67	318.09	318.59	317.69	318.58	318.21	318.78	318.27
312.45	310.52	311.67	311.77	311.68	312.27	312.83	312.8	312.84	312.01	311.98	313.28	312.33	312.16	311.19	312.33	311.8	311.77	311.35	312.48	312.89	312.63	311.42	312.6	313.41	310.68	312.26	312.2	312.02	311.77	312.52	312.28	312.59	311.23	312.3	311.16	312.45	311.53	312.67	311.81	312.58	312.74	313.45	312	312.15	312.35	312.68	311.14	312.56	311.73
312.34	314.19	312.97	314.23	314.15	314.56	313.14	315.67	312.25	314.52	313.14	312.99	313.31	314.36	313.3	314.69	313.08	313.7	312.67	313.2	314.55	314.52	314.05	314.33	313.69	313.6	313.49	314.16	313.75	313.8	313.69	312.82	315.43	314.45	314.33	314.13	314.08	313.64	313.66	312.39	314.15	314.29	312.98	314.14	313.53	314.88	313.5	314.01	314.54	314.62
306.98	307.75	306.54	307.34	306.41	308.39	307.89	307.21	307.26	308.03	307.02	308.26	307.07	307.73	305.6	307.41	307.21	306.43	306.8	306.9	307.73	307.53	308.95	306.4	308.34	307.67	307.7	306.72	308.05	306.01	307.05	307.5	307.57	306.42	307.6	306.76	308.3	306.95	307.67	307.95	306.23	307.84	307.18	307.25	307.74	307.49	308.04	307.45	306.31	307.33
313.52	312.21	312.58	311.49	311.54	312.3	311.45	311.3	311.71	310.73	311.78	312.15	311.93	311.87	312.92	312.35	311.55	311.17	312.15	311.48	312.09	311.43	311.75	312.09	312.13	312.04	312.55	313.1	312.58	312.7	310.81	311.81	312.49	312.97	312.14	312.29	312.21	310.8	313.2	311.31	312.2	312.72	310.59	311.31	312.77	312.78	312	313.74	311.58	312.45
300.54	301.6	301.7	301.49	301.14	299.94	300.37	300.72	301.49	301.91	301.13	300.94	300.59	301.72	300.77	300.54	300.81	302.09	301.57	300.21	299.87	301.52	301.56	299.94	300.56	301.62	301.51	301.59	301.11	300.65	301.06	300.42	301.31	302.19	300.17	301.8	300.67	300.13	301.47	300.3	299.7	301.1	299.6	301.3	300.35	301.07	300.38	300.87	300.73	301.2
317.51	317.34	317.26	316.12	316.18	318.29	318.28	318.35	316.77	317.93	317.75	317.61	316.95	317.41	317.02	317.67	317.45	317.09	316.25	318.78	316.04	316.89	318.41	317.84	318.03	317.03	317.05	316.21	318	317.22	319.2	317.03	317.13	316.88	316.32	315.19	318.15	317.62	316.28	315.98	317.71	316.36	317.88	316.61	318.24	316.81	318.15	317.66	317.3	318.02
304.8	304.54	304.85	305.3	304.3	303.79	303.77	305.25	304.52	304.97	305.21	305.97	306.01	305.69	304.99	304.59	304.07	304.94	303.65	304.78	304.11	305.64	304.47	305.3	304.29	304.41	304.81	304.6	304.63	305.3	305.77	305.6	303.99	304.89	304.98	305.61	304.79	306.06	305.33	304.55	304.46	305.16	304.52	304.12	304.25	304.19	304.76	304.94	304.68	304.89
326.6	327.77	327.55	327.96	327.72	327.25	327.55	326.46	327.49	327.28	328.28	327.34	327.7	327.78	328.1	327.84	328	327.59	327.53	327.45	328.9	328.17	327.94	328.04	328.81	327.06	328.03	327.87	327.38	327.96	328.11	328.85	327.37	326.68	328.44	327.05	328.3	328.16	327.7	326.77	327.27	327.3	327.29	328.93	328.29	328.5	326.89	325.51	329.32	326.48
292.96	294.89	292.69	294.11	293.68	294.47	292.86	294.63	292.76	294.28	293.63	295.26	293.72	296.7	293.43	293.88	294.92	295.11	294.3	294.3	294.4	293.2	292.69	293.41	294.24	293.13	293.92	294.29	293.12	292.04	294.27	294.05	293.34	294.09	294.38	294.38	294.98	294	293.94	294.16	294.1	294.22	294.25	294.31	293.34	295.06	294.31	293.5	293.77	294.31
313.7	314.36	315.12	315.57	315.12	315.62	315.73	315.34	315.06	316.47	314.17	315.56	314.55	314.88	313.91	315.56	315.21	315.3	315.15	314.42	314.01	315.74	314.85	314.28	314.57	314.72	315.2	314.8	315.82	314.85	315.19	314.8	314.53	314.63	315.54	315.1	314.36	315.4	315.16	314.64	314.71	315.37	314.87	314.7	314.19	316.36	315.49	315.17	315.19	315.91
293.56	295.14	293.45	294.25	293.14	293.94	293.41	294.33	294.78	294.64	294.8	294.05	295.53	294.79	293.2	294.19	294.29	294.74	294.09	293	293.84	293.95	294.32	293.77	293.47	293.09	294.75	294.39	294.49	295.08	292.59	293.45	294.37	293.88	293.37	294.75	292.86	294.5	292.68	292.34	294.89	294.62	294.77	293.76	294.74	293.57	294.07	294.4	293.65	294.87
302.54	302.01	302.26	302.57	303.05	302.25	302.29	302.33	302.29	301.61	301.72	302.97	302.71	302.11	302.22	301.89	302.77	303.72	302.64	303.77	303.08	302.88	300.88	303.67	300.51	303.2	302.32	302.88	302.44	302.2	302.21	302.6	303.04	302.1	302.15	302.79	303.03	302.75	301.91	301.78	303.25	303.04	303.03	302.56	301.2	301.18	301.91	304.52	302.74	302.21
315.71	316.31	314.47	315.56	315.51	315.11	316.18	316.39	315.03	315.94	315.7	315.85	317.61	315.2	316.27	314.3	315.17	314.96	314.83	314.62	315.47	316.08	316.42	316.49	315.87	316.31	314.04	316.4	314.42	315.32	315.2	316.59	315.96	314.7	315.64	315.67	316.14	315.34	315.82	314.93	316.72	313.87	314.89	315.93	315.36	316.59	315.95	316.29	313.73	316.21
303.72	301.98	301.91	302.78	301.84	301.97	301.49	302.28	302.28	302.73	302.91	303.63	302.52	304.03	302.89	304.41	304.39	303.24	303.15	303	302.89	301.86	302.79	303.2	302.04	303.47	302.45	302.65	301.97	303.24	303.1	302.71	301.51	302.92	303.62	302.38	302.34	303.06	303.95	302.9	304.71	303.7	302.58	303.86	303.5	304.08	303.49	302.29	302.08	301.95
326.67	328.59	327.39	327.56	328.58	327.21	328.37	328.78	329.18	327.51	328.31	329.2	327.83	328.72	328.81	328.26	328.98	327.76	329	329.56	328.17	327.75	329.15	328.15	327.69	327.58	328.65	329.51	328.44	328.89	327.64	328.45	328.66	327.94	330.18	328.92	328.21	330.28	329.02	329.54	328.73	328.43	327.84	328.59	328.44	327.58	328.73	328.3	328.68	327.87
296.12	296.49	297.31	296.37	296.83	297.07	296.65	296.07	297.61	297.16	296.58	297.17	296.33	295.67	296.83	297.23	298.64	297.2	295.17	297.1	298.35	298.14	296.71	297.63	296.68	296.95	297.62	296.61	295.92	296.57	298.24	296.9	296.39	297.07	296.09	297.48	297.38	295.56	297.19	296.25	297.19	296.03	296.03	296.64	297.91	297.7	296.15	296.75	296.97	296.46
303.19	305.43	305.02	305.37	304	304.67	304.01	303.29	304.73	303.57	305.77	305.47	304.62	303.9	303.32	305.02	305.34	303.7	304.39	303.5	305.53	304.89	305.11	304.74	304.79	304.1	304.05	304.88	303.18	304.49	305.67	304.9	304.42	303.57	305.06	303.78	303.94	305.21	304.18	304.19	304.68	304.77	303.65	304.45	304.48	305.08	304.28	303.84	303.83	303.96
309.81	309.81	310.18	308.84	309.85	309.84	310.66	308.62	310.73	310.1	310.05	309.71	309.28	309.86	310.36	309.94	310.9	309.92	309.22	309.73	309.47	309.9	309.61	309.33	309.28	309.19	310.62	309.38	310.13	310.15	309.3	309.53	310.12	309.31	308.76	310.12	310.4	310.14	310.09	310.07	309.95	309.87	309.74	310.07	310.57	310.31	309.07	309.37	307.79	310.01
304.38	303.81	302.92	303.88	304.2	302.29	303.9	304.47	303.73	303.87	303.97	303.19	302.66	302.31	303.06	303.23	303.57	302.51	304.95	303.28	303.56	304.56	304.09	302.98	304.1	303.08	303.23	303.08	304.42	303.05	303.84	304.22	304.03	301.86	305.18	303.94	305.04	303.3	303.28	303.57	304.73	303.91	302.79	302.81	303.28	302.81	303.71	303.29	303.96	303.62
302.6	303.29	303.78	301.95	302.4	302.18	303.02	302.77	303.85	302	302.71	302.02	303.06	301.08	303.24	304.24	302.53	303.14	303.24	304.5	302.22	303.3	302.5	302.43	302.03	303.2	304.12	301.64	302.73	303.2	302.5	302.53	302.89	302.35	301.71	302.05	303.21	303.15	303.05	302.82	302.29	302.59	303.91	303.29	302.19	302.52	303.53	303.09	303.87	302.88
312.39	313.23	314.45	314.35	313.51	312.74	315.04	313.62	314.31	312.39	312.53	313.89	312.6	313.33	312.44	313.82	313.18	313.69	311.48	312.98	313.82	313.45	312.75	313.28	314.03	312.96	312.75	314.46	312.6	312.78	312.66	313.89	313.58	313.54	314.34	312.67	313.53	312.7	313.64	313.53	313.54	313.05	314.02	313.25	311.39	311.87	313.29	312.48	312.07	313.05
295.05	292.96	293.04	294.22	294.54	294.57	294.74	294.64	294.86	294.43	293.51	293.54	295.58	293.94	294.36	293.18	294.99	294.82	293.57	294.55	293.68	295.15	294.69	294.77	294.15	293.9	294.42	293.67	294.41	295.74	293.33	293.98	293.08	293.63	294.76	293.54	294.42	294.56	294.33	294.51	292.79	292.48	294.74	294.31	293.54	293.59	294.32	294.73	294.41	294.16
302.92	303.72	305.52	305.12	302.39	303.38	304.11	304.98	304.27	303.58	303.86	302.93	302.65	303.64	304.44	302.88	303.29	303.24	303.59	303.37	302.57	303.59	304.35	302.71	303.43	302.87	304.32	303.83	303.33	303.12	305.24	304.89	303.74	303.77	303.86	302.95	303.77	303.25	303.27	303.21	303.9	304.82	302.85	302.84	304.93	303.63	304.84	304.59	303.48	303.7
317.28	319.73	318.2	318.38	317.15	317.86	317.87	318.34	318.67	318.36	317.43	318.99	318.59	318.79	318.09	318.12	318.76	318.86	318.38	317.92	318.31	318.88	317.66	317.31	318.42	317.83	317.98	318.63	318.49	317.69	318.28	318.64	317.99	318.55	318.5	318.71	318.9	317.8	318.75	318.03	318.04	319.88	318.35	319.68	317.3	318.81	318.25	317.3	317.8	318.08
314.8	312.95	313.99	313.08	315.19	313.91	314.51	312.67	313.16	313.75	312.74	312.75	313.87	314.36	313.95	313.4	314.15	313.38	313.22	313.92	312.87	314.15	314.73	314.51	314.35	313.79	313.26	312.91	313.87	313.75	313.9	313.67	314.37	314.23	313.03	313.35	314.63	313.59	312.26	313.06	313.89	313.82	314.51	314.27	312.66	313.01	314.12	314.55	314.23	314.14
312.92	312.44	312.77	313.19	313.1	313.99	313.41	312.85	311.29	313.33	312.37	312.43	313.12	313.05	311.81	313.97	314.2	311.83	313.1	312.96	314.06	313.84	312.32	313.62	312.42	313	313.52	313.26	313.65	312.89	312.52	314.31	313.06	312.72	312.99	313.34	313.13	313.58	313.4	311.48	313.19	312.97	313.24	312.83	313.49	312.38	313.72	312.68	312.04	312.74
308.71	307.76	308.14	308.94	307.8	308.18	307.99	309.05	309.1	308.93	309.15	309.17	308.33	309.2	310.02	308.4	308.42	309.76	309.13	308.21	307.93	309.5	307.97	308.69	310.44	308.78	309.3	308.47	309.74	307.83	309.39	308.54	309.11	309.81	308.68	308.78	307.53	308.64	308.95	308	308.18	309.68	309.04	309.78	308.42	308.19	308.69	308.7	310.15	309.91
306.86	306.94	306.61	306.61	306.34	306.84	307.55	306.03	306.46	306.43	305.66	306.65	305.6	306.49	306.12	306.77	305.29	306.89	306.23	305.25	305.51	306.13	308.23	306.41	306.37	307.1	306.93	306.43	305.28	306.17	306.64	306.89	306.4	306.4	307.41	306.1	307.14	306.2	306.45	306.92	306.64	304.77	305.57	306.82	307.01	304.38	306.65	305.24	306.06	307.37
314.96	314.8	316.71	314.72	315.83	314	315.24	314.97	315.9	314.67	314.65	316.14	314.25	316.72	316.82	315.37	316.2	315.36	316.05	315.74	315.81	316.15	316.27	314.94	315.84	315.46	315.48	315.95	316	315.76	315.72	315.83	314.59	316.46	315.83	316.19	315.54	315.79	315.53	315.38	316.12	316.78	315.45	315.05	316.46	316.17	315.21	316.29	315.17	315.99
293.97	294.12	294.31	294.29	293.68	293.98	293.53	294.22	295.26	293.49	293.87	294.67	294.62	294.39	293.82	295.6	294.18	295.09	293.12	294.1	294.3	294.39	293.25	294.74	293.5	292.67	293.92	294.94	293.33	294.86	293.51	294.33	293.8	293.9	295.13	294.81	294.83	295.17	293.54	294.31	294.87	294.33	293.36	293.14	292.7	293.92	295.09	295.26	294.56	293.72
305.24	306.23	306.29	306.58	306.79	305.38	307.37	307.1	307.52	306.02	305.29	305.81	305.74	305.99	307.71	306.69	306.4	306.11	306.56	304.85	306.56	306.71	306.55	307.26	306.82	306.6	305.04	307.66	306.27	307.01	306.51	306.81	305.74	306.02	307.53	306.78	305.69	305.39	306.32	305.65	306.09	305.86	306.15	305.75	306.4	306.08	306.07	306.84	305.51	307.21
313.55	312.94	311.52	313.15	313.64	313.3	314.22	313.87	312.11	313.82	313.29	312.9	314.21	313.63	313.19	312.85	314.33	312.06	313.55	314.1	313.15	313.41	312.73	313.67	314.73	312.31	313.41	312.91	312.83	313.33	313.09	313.01	313.71	314.07	313.39	314.17	312.53	313.52	313.28	313.32	313.09	312.73	313.48	312.72	312.91	312.08	311.69	314.14	312.75	313.86
311.26	310.44	311.81	312.79	310.68	311.52	311.59	311.17	311.04	311.82	311.95	311.65	311.21	311.82	311.31	311.89	311.23	311.79	312.65	311.39	312.66	311.02	312.28	312.54	311.78	311.56	311.22	311.38	311.64	310.49	311.39	311.71	311.29	312.18	310.37	311.71	311.63	310.84	311.29	311.58	312.22	311.94	311.55	310.96	311.81	310.64	310.42	311.11	310.91	310.6
304.69	306.23	306.55	305.5	304.83	305.7	304.86	305.84	306.41	306.35	305.72	307.01	305.27	305.93	305.98	305.17	305.65	305.45	304.81	306.02	306.03	306.82	306.22	306.79	303.99	307.11	305.48	306.17	306.41	306.17	305.81	306.62	306.81	305.05	306.71	306.26	305.77	308.03	305.48	306.67	305.97	306.73	306.98	305.48	305.16	305.51	305.04	306.8	306.53	305.44
303.83	304.34	305.41	303.71	304.91	305.03	306.17	304.41	305.01	304.22	304.6	304.93	303.93	303.83	304.74	304.12	303.4	304.96	303.55	304.31	305.26	303.72	305.31	303.91	305.39	303.86	304.89	305.13	304.02	305.01	304.41	304.05	304.4	304.72	304.95	304.11	304.23	303.04	304.49	304.73	303.83	304.96	304.31	304.5	304.23	304.47	304.82	305.14	303.56	304.49
[truncated: 150 more columns]
