# Supplementary material for: Genetic dissection of main and epistatic effects of QTL based on augmented triple test cross design
Source: PLoS One. 2017 Dec 14;12(12):e0189054. doi: 10.1371/journal.pone.0189054 (PMC5730204; doi:10.1371/journal.pone.0189054)
Supplement: S9 Supporting Information — (ZIP) [file pone.0189054.s009.zip › z5_550_0.8_5.csv]

311.34	308.02	311.27	310.22	310.96	309.3	310.88	311.14	309.49	309.91	310.93	310.26	311.73	310.96	311.96	310.53	309.98	311.12	311.21	310.53	309.74	313.4	309.91	310.57	311.34	310.85	309.37	311.08	311.42	310.4	311.13	310.83	310.75	312.38	311.66	309.38	309.48	312.16	311.22	310.28	310.41	309.76	311.07	310.52	310.23	310.7	311.39	311.57	309.52	309.84
296.29	294.23	292.35	292.93	295.06	294.7	291.68	293.5	295.43	295.11	294.04	292.67	293.61	292.04	295.34	292.93	292.86	294.19	293.4	294.53	293.45	292.82	293.67	292.37	292.55	294.76	293.98	294.38	292.93	292.19	293.6	291.43	291.62	293.08	292.81	293.18	294.24	294.99	296.23	294.89	293.68	295.25	294.21	295.91	294.62	294.55	294.62	293.98	295.03	295.09
312.29	312.28	311.54	311.1	311.76	311.24	311.23	311.69	312.53	311.5	311.9	311.29	311.1	311.82	309.74	310.85	311.33	312.26	311.74	311.62	312.85	314.15	313.24	312.13	311.41	311.07	313.84	310.8	309.81	311.08	311.57	311.53	311.6	312.2	310.94	312.09	311.51	312.13	311.55	312.28	310.95	310.28	311.46	311.96	309.81	311.55	312.43	310.24	312.75	312.21
317.19	316.84	316.5	315.48	315.36	317.72	317.24	317.7	315.02	317.51	317.19	316.88	316.9	316.62	317.62	314.89	316.07	315.58	314.77	317.23	317.58	317.27	318.16	315.74	317.11	316.4	316.33	317.13	317.89	315.41	315.79	316.3	317	317.34	316.58	315.94	317.78	317.59	315.98	316.77	317.71	315.73	316.78	317.72	317.45	317.01	314.93	314.94	318.03	315.14
301.51	302.34	301.77	303.56	300.18	304.12	302.9	300.6	302.21	301.94	303.26	303.08	302.77	303.74	302.93	303.52	301.32	301.79	302.01	301.52	302.6	304.24	300.75	302.15	299.89	303.24	303.23	302.19	302.7	300.33	303.03	299.74	302.94	301.67	302.29	302.8	302.63	302.9	301.6	303.16	301.86	303.85	303.35	302.35	302.9	302.82	301.42	299.84	302.51	303.44
315.88	312.32	314.13	313.28	313.6	313.44	311.67	314.34	314.2	311.42	313.44	313.48	312.38	313.14	314.12	313.8	314.42	314.12	309.16	312.79	313.61	313.84	314.75	313.24	313.47	312.04	313.27	312.8	313.26	314.76	314.03	312.81	312.24	314.64	314.38	311.83	311.89	312.31	313.18	315.12	312.66	312.09	313.87	312.46	314.01	312.96	313.46	312.9	314.65	316.86
311.79	314.4	313.32	312.55	312.59	312.59	313.13	312.93	313.69	313.27	311.97	313.52	310.17	312.82	312.28	312.72	315.67	314.21	313.25	313.51	312.23	314.47	314.29	313.48	313.41	313.71	312.6	313.79	313.07	313.01	311.26	312.26	313.05	314.4	313.87	314.05	312.39	312.97	312.79	313.56	314.28	312.86	313.82	312.99	312.23	313.71	312.81	313.3	314.29	311.34
305.88	304.42	304.54	306.03	304.26	306.45	306.5	305.27	305.16	304.97	306	305.65	303.69	304	305	303.2	303.53	303.92	306.83	305.49	305.53	304.83	303.99	301.35	304.6	306.63	305.18	305.26	305.59	305.74	304.46	306.87	305.83	303.89	304	306.4	304.3	305.8	305.74	305.7	303.36	305.49	304.61	306.11	303	305.56	304.47	304.42	304.88	304.69
313.52	313.07	313.92	312.92	313.38	313.56	313.11	311.72	312.84	313.85	313.19	313.66	313.55	311.95	314.42	312.3	313.05	313.43	312.06	311.9	310.8	314.85	312.91	312.16	312.79	312.43	314.12	313.71	314.51	311.67	313.1	313.22	313	311.71	313.45	312.67	313.66	312.17	312.55	313.88	311.09	310.65	312.68	312.79	312.53	312.58	313.02	313.13	311.99	314.91
311.24	311.84	311.55	312.27	311.05	311.43	311.57	312.59	310.89	310.24	312.02	311.21	310.18	311.35	310.69	312.69	311.03	311.39	309.59	310.51	310.47	311.07	311.91	311.01	311.26	310.91	314.2	310.94	312.77	309.13	312.35	309.68	310.29	310.97	310.72	310.28	312.02	311.05	312.08	311.42	310.77	309.9	310.58	309.53	311.14	311.22	311.27	312.34	312.27	311.67
309.06	309.14	307.8	309.58	309.06	307.49	308.78	311.17	308.92	309.16	308.64	308.88	308.5	308.45	310.74	309.88	309.4	308.28	308.48	308.31	309.57	308.9	308.97	307.52	309.18	308.11	311.86	307.04	310.06	307.8	309.05	308.08	308.34	307.58	308.93	308.07	308.88	310.83	309.42	307.34	309.95	309.02	306.99	307.74	310.45	310.09	308.29	309.17	309.37	308.86
309.6	309.93	309.09	309.29	308.65	308.85	308.53	310.72	307.31	310.2	309.97	308.59	310.4	308.8	308.68	309.63	309.13	307.94	308.51	307.93	309.55	309.49	308.03	307.22	310.02	308.65	307.72	306.12	307.29	308.86	307.75	309.98	309.72	308.22	307.03	308.14	308.79	308.74	307.58	307.86	306.8	310.91	308.56	307.53	307.69	309.66	308.62	309.63	309.72	307.82
305.21	305.76	304.7	303.55	305.97	305.21	305	304.21	305.34	304.92	306.72	304.88	303.46	304.09	304.43	304.72	307.76	304.78	303.66	304.18	305.06	306.61	304.48	304.84	303.63	305.62	303.96	305.55	306.1	305.03	303.96	305.65	304.93	305.67	305	304.16	306.46	302.82	305.84	304.13	306.53	304.67	305.02	304.7	305.57	306.43	304.09	303.94	305.17	306.25
301.91	303.24	300.83	300.45	301.05	301.42	299.71	299.41	299.35	300.15	301.81	301.2	300.28	302.24	302.11	300.55	302.11	302.43	301.58	301.61	299.73	302	302.01	302.43	301.05	302.99	301.78	302.44	300.96	300.82	300.25	300.85	299.54	301.21	300.06	300.59	301.89	301.32	302.69	301.19	300.07	299.68	302.7	299.35	301.22	299.76	299.7	301.43	301.82	301.61
313.31	313.88	313.82	314.23	313.19	314.05	315.7	311.68	314.74	313.25	314.67	314.09	314.02	313.47	314.1	312.09	313.95	314.46	313.73	313.72	312.81	313.08	313.5	312.72	313.94	312.06	315.45	313.83	314.17	315.63	312.5	314.62	313.14	315.56	313.25	314.01	313.69	312.97	313.72	313.12	312.26	312.57	312.38	312.46	313.54	313.99	313	313.21	314.14	312.33
301.75	301.01	299.47	301.53	301.4	301.24	300.28	301.6	298.7	301.25	301.93	302.52	301.03	301.68	302.39	299.8	301.87	301.45	300.48	299.4	301.96	300.12	301.15	301.04	301.54	302.85	302.47	299.04	302.68	300.54	302.04	303.28	300.97	302.81	300.92	300.61	302.06	299.98	299.33	303.21	300.19	300.44	299.8	300.57	302.46	302.71	300.02	303.02	301.88	300.11
293.26	294.54	294.86	292.93	294.08	292.86	294.34	293.46	294.17	293.31	295.61	293.05	294.44	293.62	295.26	293.33	294.01	294.48	293.57	294.01	293.67	293.2	293.43	294.32	293.59	294.96	293.86	292.81	295.84	296.09	294.18	294.09	295.09	293.75	295.46	295.18	293.16	294.71	292.89	292.82	292.66	294.35	295.76	293.03	295.2	292.29	295.47	294.4	294.58	292.94
316.7	317.41	317.52	316.42	316.34	318.02	315.92	315.41	316.51	316.28	315.7	316.29	317.17	317.21	316.95	318.29	316.48	317.62	315.43	315.98	317.66	317.14	315.17	316.87	317.62	314.99	317.14	314.74	318.31	316.01	315.94	316.3	315.53	316.76	317.48	315.39	318.32	316.99	316.48	316.51	317.3	316.99	316.84	313.7	315.98	315.86	314.77	317.04	316.28	317.05
313.01	315.37	313.69	313.26	310.85	311.68	314.56	313.48	313.92	313	313.34	312.92	314.43	315.69	313.97	312.28	313.69	311.82	313.4	313.26	314.24	312.76	311.84	312.62	313.21	312.84	313.76	313.78	313.9	313.77	313.26	313.26	312.38	314.41	312.95	313.52	311.54	313.32	312.13	313.01	313.63	314.76	314.03	314.26	311.9	314.68	313.15	312.58	314.27	314.48
316.07	317.94	317.49	316.69	316.89	317.34	317.6	317.47	318.9	315.68	317.15	316.15	316.86	317.63	317.27	316.49	316.75	315.42	318.67	317.39	317.46	316.72	317.86	316.48	318.31	316.82	317.68	315.46	317.31	316.72	317.44	317.34	315.42	317.34	317.84	316.29	317.19	316.82	318.12	316.82	316.6	316.7	317.72	316.97	319.4	317.27	317.2	316.85	317.3	317.94
313.13	313.02	313.78	313.22	311.4	313.12	312.89	312.89	313.37	314.48	314.4	312.38	313.35	313.86	313.82	311.54	314.9	311.03	313.32	314.3	312.27	311.8	313.52	312.77	312.11	313.18	311.75	313.48	316.02	313.16	313.72	313.48	312.62	313.93	312.58	313.91	311.66	311.96	313.28	312	314.23	312.27	312.71	312.75	313.9	310.63	313.54	313.96	314.53	313.24
304.5	304.35	304.54	306.66	304.49	305.82	306.16	302.79	305.04	304.67	305.25	306.86	304.85	304.69	305.83	306.65	304.32	305.07	305.13	305.01	304.24	306	306.28	305.76	305.56	305.27	306.45	304.55	304.15	304.62	305.84	306.76	305.1	306.21	304.42	305.53	307.32	305.01	306.72	304.53	306.65	303.99	306.05	304.34	304.55	306.55	305.11	305.9	304.54	306.62
326.84	326	327.72	327.09	326.12	328.09	325.42	328.51	327.65	327.69	326.13	327.48	328.3	328.21	326.57	327.32	328.44	325.96	326.11	327.16	326.7	328.27	326.78	326.7	326.98	325.6	325.38	329.81	327.13	326.5	327.33	326.03	326.23	325.68	327.15	325.4	326.26	325.54	327.16	327.24	326.02	326.45	327.68	326.25	329.29	327.3	326.04	327.44	326.38	328.98
303.9	304.35	303.51	305.17	305.75	302.88	305.96	303.9	303.99	304.14	304.22	304.81	304.83	304.11	304.38	302.42	304.84	304.54	303.64	302.29	305.44	302.66	303.67	302.97	303.91	303.78	305.08	304.96	305.06	304.67	304.54	303.56	303.8	304.97	303.77	305.51	302.86	306.79	305.47	303.39	304.57	306.32	305.69	304.46	304.11	304.34	303.4	302.49	305.28	304.26
319.49	317.33	316.62	318.09	318.4	317.72	318.2	315.05	318.47	318.83	315.5	317.47	315.61	317.05	318.61	317.15	316.33	316.99	317.18	318.21	316.89	316.71	316.52	315.25	317.05	317.89	317.49	317.59	316.87	318	316.41	316.97	317.85	317.86	316.96	317.01	317.4	316.61	316.93	317.41	316.69	316.27	318.11	316.07	316.62	317.07	318.79	318.49	316.6	316.86
324.46	325.67	325.6	326.51	326.5	325.95	325.74	325.45	325.88	325.97	326.08	325	325.25	325.89	322.99	326.39	326.08	324.98	325.27	326.9	325.98	326.49	326.87	325.36	326.44	326.64	324.99	327.39	325.13	326.82	324.9	324.56	323.78	323.95	326.54	326.09	324.49	325.95	325.51	326.3	324.77	324.89	326.4	324.43	327.53	325.43	325.63	326.62	325.15	325.5
328.64	328.22	329.86	328.75	328.93	330.21	326.41	328.32	327.32	329.59	328.23	327.36	327.26	327.76	328.25	328.08	327.75	329.47	328.32	329.08	328.01	326.88	327.83	329.23	327.26	327.6	328.12	325.98	329.19	328.03	329.4	328.88	328.65	327.07	329.87	328.27	329.79	327.41	327.36	328.32	329.65	328.09	327.45	329.38	327.64	327.82	329.23	327.36	327.82	326.72
306.02	306.08	306.1	304.39	305.47	307.83	305.24	304.97	307.5	305.51	305.44	305.27	306.25	304.45	306.97	306.01	306.02	306.29	306.27	307.27	307.88	308.08	305.53	305.77	305.8	307.52	307.23	308.7	304.32	307.06	304.76	307.32	306.05	307.59	307.07	306.54	306.37	307.35	306.38	306.42	306.18	306.23	307.98	305.29	305.46	304.29	304.95	305.52	306.13	305.86
305.94	304.93	305.59	304.23	305.71	305.15	304.49	305.33	306.16	305.76	305.1	305.17	306.36	306.13	304.88	307.22	305.24	306.18	306.31	307	305.48	304.99	305.9	307.49	304.43	307.55	306.39	305.51	306.43	305.59	304.23	306.06	307.03	305.4	306.36	305.59	306.99	304.87	304.63	304.79	306.03	303.41	306.45	304.63	307.67	304.07	306.32	306.22	304.21	303.86
314.05	312.99	312.41	313.74	312.94	313.39	312.46	312	312.94	312.63	313.28	310.35	312.11	312.03	313.07	312.21	312.7	312.24	312	313.25	311.62	314.57	312.57	312.93	311.49	313.77	312.6	312.26	314.92	311.09	312.48	309.7	312.73	312.43	311.21	312.15	312.48	313.52	311.71	311.95	314.4	312.15	311.92	314.44	312	310.22	313.04	312.87	313.32	313.51
300.04	303.05	300.05	300.59	301.72	300.97	301.3	299.49	301.25	302.05	300.92	301.28	301.11	302.67	300.69	301.84	301.92	303.01	301.08	300.42	301.38	299.66	300.05	300.37	298.81	300.3	299.71	303.99	301.2	302.1	301.58	300.85	301.59	301.61	303.25	301.66	299.83	302.71	302.24	300.77	301.9	302.5	299.35	301.01	298.82	301.33	301.11	301.29	300.69	300.35
319.7	318.37	318.54	318.07	319.61	318.52	318.68	320.01	319.07	317.56	316.88	318.76	320.07	318.98	318.84	319.84	318.81	319.69	319.22	316.89	320.67	318.49	318.49	318.95	320	318.69	318.95	320.29	318.25	318.59	316.06	317.81	317.5	317.6	318.96	319.05	319.26	317.7	317.81	319.79	320.21	320.45	316.38	318.72	318.02	321.07	317.12	317.55	317.65	317.97
294.84	294.32	292.84	295.03	294	292.23	295.21	293.12	293.22	294.46	292.05	294.93	293.42	292.92	294.45	294.76	293.08	293.42	295.73	292.57	293.81	292.51	293.44	295	295.12	293.28	292.72	294.56	294.09	293.79	292.32	295.3	293.07	294.08	294.91	294.63	294.33	293.78	294.68	294.26	294.03	294.47	294.06	295.19	294.79	294.01	293.63	294.06	291.73	293.87
315.04	317.89	318.06	317.36	316.33	315.44	316.59	316.1	317.02	317.87	317.5	315.52	315.94	315.57	318.6	317.3	318.97	314.37	317.83	317.81	318.25	316.87	318.12	317.93	316.43	317.03	317.02	318.38	316.16	317.55	317.57	317.26	318.11	315.83	316.63	316.52	317.45	318.87	317.11	317.74	316.87	316.48	317.22	317.99	317.76	316.92	316.43	316.72	318.76	318.77
305.68	305.95	305.61	305.69	305.92	305.9	307.1	307.82	305.06	307.69	306.54	306.37	307.16	305.57	307.5	306.46	307.41	305.76	306.07	307.24	307.07	306.35	305.71	305.1	305.81	306.05	305.94	304.38	306.24	304.94	307.57	305.16	304.17	304.25	305.37	305.63	306.39	305.36	306.47	304.97	305.04	307.5	304.53	305.39	305.89	307.69	307.24	304.92	305.42	305.74
295.65	297.26	296.92	297.34	298.94	296.36	297.12	298.21	297.44	297.76	295.97	297.37	298.13	297.04	297.88	297.02	298.34	295.91	295.34	297.18	298.43	297.07	295.64	295.97	298.19	295.38	298.65	297.14	298.18	297.38	296.1	296.48	296.92	296.13	297.8	296.09	295.53	294.68	296.06	296.14	296.89	294.96	294.43	296.66	295.56	297.87	298.51	295.61	296.6	296.44
303.03	302.69	303.99	301.26	304.01	303.62	303.7	305.91	303.03	304.57	304.32	301.59	304.15	304.74	303.9	303	303.19	303.77	303.38	304.89	303.07	302.49	303.29	303.63	304.55	304.19	303.99	303.02	303.57	305.5	303.63	305.78	304.78	304.26	303.88	303.41	303.61	304.42	305.18	302.66	304.45	303.24	303.65	305.12	302.84	301.78	302.72	304.27	301.65	303.25
302.27	298.26	299.37	299.45	299.91	302.16	303.04	302.37	300.77	301.87	300.74	299.11	301.98	301.79	299.88	299.33	302.07	300.89	302.1	301.85	301.73	300.25	301.5	299.93	299.83	302.68	300.77	301.35	302.73	300.67	299.85	299.43	300.8	298.72	301.7	300.78	300.61	301.94	301.64	299.69	298.67	301.6	299.83	300.03	300.37	301.06	300.79	300.13	301.52	300.14
320.59	319.65	321.59	319.17	318.8	319.06	319.13	318.42	320.77	318.4	318.44	319.5	319.36	319.42	317.19	318.51	321.25	318.7	320.26	320.78	319.1	321.07	320.42	317.64	318.25	319.05	317.33	321.04	318.76	317.82	318.11	318.72	317.99	319.7	319.88	320.29	317.21	317.46	319.11	320.29	318.77	320.69	319.08	320.53	321.41	319.65	319.37	320.15	319.88	317.76
303.65	305.83	303.44	302.92	304.24	304.72	304.78	303.82	304.59	302.18	302.71	305.22	303.51	305.04	301.76	303.56	303.93	301.57	303.33	305.22	301.93	304.15	304.51	302.2	303.51	301.82	303.01	304.63	301.34	304.14	303.83	305	303.61	303.95	303.89	302.76	301.67	303.52	302.81	304.19	302.73	303.53	302.99	303.12	302.72	302.55	301.7	304.63	302.09	303.67
325.71	326.12	325.26	325.23	325.55	325.84	324.4	324.44	326.42	325.08	326.48	324.62	324.96	325.73	326	325.17	324.52	324.43	326.08	324.87	325.56	324.26	325.92	325.08	326.83	325.53	325.62	324.87	326.42	325.43	325.63	325.42	324.97	324.93	324.43	324.84	325.86	326.19	326.07	325.25	326.17	327.11	325.35	324.74	326.53	325.9	324.66	327.02	326.2	324.98
327.84	327.72	329.62	329.66	328.03	329.63	328.85	327.71	329.44	328.39	328.79	328.09	328.76	329.43	327.71	328.16	328.16	327.53	328.8	328.84	326.54	328.8	328.35	328.54	328.38	329.54	328.5	327.72	327.87	329	328.89	326.83	328.48	328.45	328.79	326.51	329.26	327.72	327.4	329.28	326.01	327.7	326.71	329.08	328.23	328.77	329.2	329.07	329.92	329.75
317.76	315.96	315.38	317.05	317.63	317.18	317.57	317.15	318.53	317.32	315.39	318	317.81	314.81	315.94	316.91	314.37	315.46	316.43	317.45	315.85	317.45	316.42	316.32	317.59	318.48	316.95	316.09	317.05	318.21	316.49	318.46	317.01	316.02	316.09	316.5	315.9	316.91	316.51	315.77	315.76	318.02	316.6	315.21	315.54	316.72	314.66	316.94	314.72	315.55
325.42	325.44	326.67	326.9	327.58	327.09	327.04	327.81	327.25	326.55	328.13	328.82	326.59	326.68	325.78	327.66	328	327.48	325.94	327.29	326.98	327.86	327.01	327.33	326.38	327.42	327.5	325.51	326.58	328.28	326.63	326.07	327.95	328.08	325.48	327.3	326.16	327.61	326.89	326.23	324.86	327.99	328.19	328.07	326.04	328.43	327.55	326.81	326.42	326.9
305.06	303.1	302.96	302.46	303.56	301.65	302.16	301.72	302.27	302.53	302.38	302.85	301.72	302.52	303.91	304.08	302.19	303.89	301.14	301.59	303.14	303.51	303.33	303.04	302.87	303.49	302.16	303.69	302.92	302.67	305.29	300.93	301.56	303.61	302.35	303.58	303.13	303.41	303.08	302.51	304.54	304.56	303.61	302.56	302.9	302.94	301.63	303.19	301.84	303.26
300.06	299.5	298.69	298.47	300.94	299.09	300.59	300.05	299.96	299.85	300.07	299.88	299.24	299.03	300.66	301.19	302.28	299.83	299.8	299.67	300.41	298.81	302.01	300.71	301.03	301.31	300.17	298.36	299.95	299.54	296.82	299.78	300.94	299.1	300.93	302.52	300.89	300.97	299.33	301.17	299.38	301.87	300.19	299.18	298.15	299.09	300.63	300.18	300.84	299.35
316.56	316.41	315.75	315.98	313.95	315.81	313.77	314.95	315.98	316.39	314.77	314.85	318	315.6	317.08	316.49	316.37	316.58	314.5	316.87	314.55	314.09	315.6	316.66	314.7	314.84	318.1	316.35	316.99	315.55	316.45	318.19	318.65	315.07	315.31	314.74	316.1	315.9	316.62	314.21	314.41	314.93	316.84	314.55	316.1	314.61	313	315.32	316.18	316.59
302.9	302.54	302.24	303.42	302.06	301.97	302.02	303.43	302.3	304.46	303.6	301.06	302.37	301.34	302.71	302.74	301.32	302.23	303.54	304.4	302.22	304.39	302.16	301.11	303.63	299.58	302.96	300.58	303.37	302.39	302.99	304.46	301.82	301.32	303.97	301.79	302.37	301.44	301.2	303.63	302.23	303.88	302.04	303.35	303.64	302.44	303.7	301.09	302.66	302.29
306.22	304.81	307.02	305.25	304.79	305.99	305.23	306.94	307.13	306.01	306.64	305	306.31	307.83	304.92	304.92	304.48	306.82	306.42	307.91	306.14	306.01	305.05	307.51	306.49	304.9	305.95	305.81	305.53	306.41	307.16	306.04	306.81	304.21	306.52	306.87	306.74	305.26	305.59	306.52	306.58	303.25	306.21	306.83	305.46	305.09	304.79	307.96	304.47	306.2
314.58	312.71	313.82	315.95	314.61	312.8	312.74	315.34	313.49	314.25	314.24	314.37	314.11	315.97	315.19	314.74	313.53	314.38	312.96	313.81	314.15	313.56	313.41	312.91	314.48	314.32	313.67	314.04	314.51	314.59	313.8	314.05	316.37	314.83	313.75	314.4	312.61	313.46	313.96	313.43	315.58	312.84	314	315.02	312.81	314.97	313.43	312.85	311.64	313.39
293.76	294.27	295.2	294.04	294.63	295.12	293.66	294.03	294.71	294.64	294.48	293.76	293.69	293.52	293.25	294.46	294.58	293.32	294.29	292.87	292.86	293.14	294.27	292.55	293.31	293.87	294.41	292.16	290.78	294.34	293.79	294.52	295.56	293.97	294.58	295.25	292.1	294.1	293.13	294.04	293.56	294.56	292.71	292.66	294.7	294.28	292.48	293.57	294.39	293.69
314.51	312.85	314.07	315.99	314.69	312.9	313.97	314.19	314.6	314.35	312.81	312.88	314.32	313.92	311.34	312.28	314.59	313.82	314.45	313.35	314.19	313.03	314.27	315.05	313.55	314.92	314.16	313.25	311.73	313.71	314.7	312.61	313.51	312.16	313.52	313.67	313.17	313.63	313.18	312.69	314.12	313.39	313.8	313.62	313.71	314.84	314.95	314.79	313.23	312.03
314.69	315.79	314.63	315.51	315.81	314.87	316.65	316.12	314.27	314.86	315.97	315.95	314.85	314.47	317.47	317.7	315.35	316.83	315.99	317.25	314.7	315.18	314.52	316.83	316.31	315.17	315.03	313.63	314.81	314.79	313.97	316.31	315.64	315.05	315.81	315.61	315.28	316.89	316.28	316.78	313.66	314.66	316.46	315.1	315.36	314.7	314.75	317.75	317.41	314.93
327.62	326.39	326.67	326.86	328.05	327.28	327.15	329.15	329.71	328.72	327.35	327.41	328.24	326.42	326.03	329.02	328.65	328.87	327.53	328.36	328.15	329.69	328.06	325.41	326.94	327.94	327.54	327.41	327.62	327.36	327.62	326.11	328.14	329.46	327.82	327.49	327.42	327.89	328.06	327.29	327.34	327.55	329.8	327.17	327.52	326.38	330.41	327.34	327.01	325.4
310.92	312.05	312.98	312.5	311.32	312.57	310.47	313.49	312.98	311.26	313.04	311.82	310.07	313.27	311.77	311.71	309.1	310.23	310.28	311.33	309.42	311.11	309.11	310.16	313.91	310.76	311.78	311.44	310.85	312.77	311.32	312.49	311.8	310.97	311.08	311.77	311.57	311.78	312.21	311.8	310.4	311.79	312.66	310.14	312.44	312.35	311.36	312.36	311.2	311.72
296.22	295.02	295.15	296.87	293.03	294.69	296.64	293.14	293.34	294.71	295.79	294.15	293.33	295.49	295.34	295.22	294.27	295.43	294.89	295.57	297.46	295.09	294.32	294.43	295.39	294.95	292.4	294.5	295.35	294.64	295.15	295.73	295.42	294.42	296.4	295.22	295.82	296.45	293.67	293.85	294.02	294.04	293.52	294.5	292.49	293.78	294.84	297.97	296.83	295.18
313.52	314.9	315.31	314.09	313.52	314.84	316.66	315.65	315.69	314.22	314.46	315.75	313.98	314.06	316.32	317.31	313.07	315.53	314.62	314.72	313.57	315.44	316.69	314.09	314.1	316.45	314.98	315.95	313.4	316.73	314.33	314.96	313.61	316.35	314.24	314.82	313.94	316.37	313.42	315.36	315.29	314.42	314.79	316.01	314.66	317.3	316.06	315.5	315.46	313.61
304.89	303.87	305.9	303.01	305.13	302.89	305.52	305.11	302.48	305.16	303.51	304.6	305.26	305.28	304.53	303.37	303.27	305.08	304.57	303.84	304.51	303.49	303.92	303.13	304.35	305.85	301.83	304.68	303.24	304	304.9	304.63	305.46	304.46	303.58	303.97	303.06	304.41	304.6	304.88	305.46	304.37	304.53	303.26	304.73	304.8	304.39	302.39	305	302.15
313.1	314.55	312.57	315.72	313.86	315.49	314.7	312.19	315.27	313.54	314.42	312.74	314.74	313.18	313.33	312.94	314.07	314.42	313.79	314.19	313.91	314.44	314.27	314.27	313.24	315.69	313.45	313.29	313.57	313.94	312.84	312.89	312.88	313.32	314.93	314.01	313.74	315.06	315.34	313.62	314.17	313.62	314.82	312.81	312.15	313.11	315.19	313.86	315.1	314.37
311.57	313.32	313.59	311.89	312.1	312.51	313.01	313.14	312.53	313.69	311.95	312.74	310.53	312.48	312.56	313.41	312.55	312.68	311.38	314.72	312.92	313.45	313.13	314.3	313.07	313	312.65	312.15	313.75	314.96	313.04	312.94	313.08	312.52	314.08	313.76	313.22	312.41	312.44	312.56	311.88	312.64	310.29	311.61	313.38	312.28	312.39	312.7	313.14	311.79
313.26	312.99	314.06	313.87	316.33	312.98	312.17	312.42	314.71	314.47	312.17	312.43	315.76	313.8	312.99	314.39	314.3	314.22	312.99	312.92	314.66	313.4	313.67	314.05	313.06	313.7	313.62	314.6	314.37	312.49	313.92	314.88	314.66	312.05	314.08	313.33	314.59	314.81	311.95	314.52	313.36	316.35	313.09	315.87	313.12	312.48	314.5	312.19	313.83	311.87
317.49	317.16	315.62	315.03	315.11	316.31	316.39	316.16	316.32	317.82	317.15	316.05	316.46	315.8	318.25	316.04	316.29	315.88	318.29	315.53	317.68	317.37	316	315.83	315.27	316.52	316.24	316.78	315.95	316.82	318.88	316.36	316.98	314.08	315.57	317.41	314.88	314.42	316.25	316.67	317.2	315.19	316.25	315.91	317.24	317.75	315.68	315.32	316.64	317.9
305.61	306.17	305.83	306.22	306.04	306.75	305.68	305.56	307.1	303.45	305.56	305.67	305.56	305.33	306.7	305.24	304.25	306.03	305.25	307.27	305.88	305.82	306.59	305.24	306.35	304.69	306.08	305.47	306.25	304.91	305.45	303.96	303.54	305.14	306.36	306.38	305.75	305.45	305.36	305.28	306.79	305.2	304.94	304.86	306.08	304.38	306.07	307.4	304.06	305.92
308.43	307.95	309	308.15	307.92	307.66	309.45	308.24	307.87	308.48	307.94	306.59	307.6	309.67	308.34	308.45	308.74	308.59	309.9	310.23	310.34	309.77	309.47	310.67	309.7	307.93	308.88	308.02	309.53	309.45	307.48	309.74	309.76	309.01	306.66	308.66	310.01	309.33	307.24	306.98	310.2	310.28	310.01	308.62	309.47	307.7	308.76	308.68	309.63	309.22
312.84	310.97	312.34	311.81	311.46	310.76	310.71	313.02	311.82	311	312.81	311.57	309.45	311.75	312.46	310.66	311.28	309.76	311.48	312.41	310.75	310.82	311.14	312.71	310.11	311.74	309.58	312.79	311.57	311.79	311.27	310.04	313.18	310.43	309.72	309.86	311.21	311.09	310.45	313.36	311.27	311.62	311.82	312.06	311.81	311.29	311.63	310.59	310.54	312
297.91	297.29	295.75	295.01	296.77	297.75	297.11	298.63	296.14	296.87	296.95	296.02	294.71	297.98	298.2	296.5	296.27	295.78	296.77	296.4	298.57	296.69	295.14	295.94	295.72	296.38	296.69	296.39	297.4	295.96	296.69	296.27	297.72	295.2	297.36	297.29	297.09	299	296.7	296.38	297.78	296.4	295.21	297.38	296.14	297.04	298.1	295.33	298.08	297.87
309.84	310.61	311.16	310.25	310.46	309.33	308.26	310.19	309.3	312.17	311.22	308.4	311.76	309.02	310.27	309.78	309.79	311.15	309.35	309.36	310.53	312.55	309.32	310.35	309.98	308.84	312.38	310.91	312.59	310.78	312.18	310.16	310.03	311.36	309.74	309.86	310.65	309.93	312.41	310.95	310.82	310.91	312.47	310.71	309.77	312.51	312.53	311.08	310.93	311.99
315.18	313.43	313.95	314.34	312.86	314.76	313.52	313.36	313.58	312.16	314.2	314.78	314.23	314.05	312.48	313.22	314.05	314.53	311.77	313.41	312.38	313.59	313.38	313.84	312.8	313.31	315.85	314.84	315.22	314.38	314.34	313.68	314.39	314.92	313.34	316.35	313.49	314.86	314.19	314.38	314.59	313.81	315.02	312.62	314.21	313.7	314.73	313.99	315.25	313.7
313.4	311.41	312.16	313.79	313.89	314.24	311.99	314	312.04	313.81	313.3	311.82	313.18	312.71	314.5	312.73	313.69	312.79	311.88	313.69	312.34	313.25	314.95	315.25	314.12	313.33	311.8	311.83	312.83	312.26	313.44	314.12	315.31	313.91	313.12	312.57	314.29	311.96	314.23	312.4	312.33	312.64	314.45	314.65	312.25	314.48	313.2	313.57	312.67	313.83
305.16	303.6	302.96	303.08	304.66	302.75	303.71	304.22	304.28	303.68	302.8	303.44	306.4	304.99	305.59	304.77	303.92	304.29	301.93	305.78	303.38	303.29	303.34	306.09	305.04	306.83	305.33	303.74	304.16	305.08	302.35	304.73	303.89	304.91	304.81	303.29	304.16	304.9	304.93	304.5	304.57	302.61	304.58	304.12	301.23	302.48	305.04	304.77	303.5	305.21
326.31	328.29	328.51	325.53	326.55	327.84	326.14	326.6	325.47	329.99	327.85	327.5	327.49	326.83	326.44	329.31	326.36	328.35	326.4	326.82	327.41	325.45	327.27	327.57	326.54	327.26	327.74	328.25	326.61	326.91	325.89	327.7	328.65	327.38	327.52	325.53	328.34	327.05	327.79	326.76	326.83	326.3	327.41	326.31	326.97	328.5	326.1	327.69	326.11	326.9
318.16	319.75	318.18	316.52	317.45	316.11	317.02	318.48	319.1	319.82	318.53	318.41	319.57	316.48	317.89	319.2	318.18	319.44	317.44	319.57	317.94	317.52	318.92	317.08	318.13	317.98	318.43	317.71	318.72	320.06	318.4	319.02	318.31	318.25	318	317.62	320.09	317.14	317.56	316.84	318.78	318.77	319.41	316.86	316.44	318.02	317.42	319.15	317.45	319.53
313.84	311.9	312.16	313.48	311.9	312.07	313.72	312.46	310.94	312.77	313.59	313.14	312.01	313.36	312.12	313.33	312.95	313.55	311.25	310.64	311.68	313.32	312.24	311.98	313.7	314.17	314.48	313.81	313.29	312.69	313.12	313.4	312.09	312.36	313.84	311.97	311.52	312.7	312.29	310.87	311.25	312.05	312.09	314.36	310.73	314.37	313.2	313.06	311.72	312.02
295.63	294.35	295.93	296.49	298.43	296.53	296.93	297.05	298.35	298.48	298.43	296.63	295.36	295.7	296.26	295.41	296.81	297.57	298.52	297.46	295.44	294.42	296.97	296.04	297.69	295.64	298.11	295.25	296.55	296.66	298.26	296.6	295.89	298.32	298.13	296.1	297.57	297.57	295.47	296.19	296.26	297.64	297.11	295.9	296.37	297.81	297.11	297.16	295.4	298.2
294.59	292.49	293.48	294.26	294.45	292.22	294.91	292.9	294.11	293.55	293.03	295.22	293.62	292	294.18	293.3	292.6	294.09	294.46	294.48	294.78	294.21	293.49	293.68	295.19	295.5	294.41	295.86	294.98	294.23	294.98	293.89	294.78	295.33	294.06	294.41	291.81	294.41	294.5	294.22	291.56	293.68	292.68	292.91	295.37	293.62	292.84	295.78	294.68	294.03
304.66	304.62	303.78	304.78	303	305.02	303.29	303.21	305.26	303.58	304.37	302.99	304.78	302.76	303.65	303.71	304.31	305.55	303.98	305.38	303.77	304.79	303.26	304.33	303.86	305.56	303.15	303.46	304.23	305.62	303.61	304.98	303.69	306.73	304.09	303.4	302.39	304.81	304.74	304.27	305.33	304.46	305.14	303.58	302.79	303.62	304.35	304.24	305.24	303.78
304.98	303.8	301.86	303.34	301.37	303.06	301.32	301.87	303.59	303.74	302.92	303.37	303.55	304.52	303.74	306.97	302.31	303.34	302.34	304.23	304.37	304.46	302.72	302.59	302.16	303.21	302.68	303.54	301.03	302.5	302.82	301.14	303.79	302.46	305.13	303.5	303.49	303.57	301.52	303.7	303.24	301.98	303.02	301.88	301.41	302.42	303.21	302.74	304.68	302.53
312.8	311.89	313.38	313.96	314.6	312.32	312.57	311.95	314.03	313.18	314.74	315.17	314.11	312.82	312.72	313.19	312.98	314.57	312.06	313.4	313.32	311.4	313.38	312.47	313.05	313.62	313.37	314.5	313.05	312.99	312.76	312.59	311.73	312.95	313.74	313.68	310.78	315.61	312.49	311.93	315.14	312.89	312.56	313.63	313.46	312.41	312.5	312.47	312.52	313.33
312.95	313.94	312.48	314.14	312.09	312.8	312.87	313.05	313.64	312.18	313.97	313.48	313.3	312.08	314.08	311.83	313.36	314.08	314.21	312.7	312.64	312.52	313.03	312.64	313.61	311.69	312.89	314.65	312.04	316.11	312.7	313.16	312.34	312.27	311.73	314.56	312.68	312.72	314.05	312.97	314.65	313.22	313.06	314.62	315.44	313.33	313.62	313.62	311.57	313.38
303.32	302.85	302.53	304.13	302.36	303.43	303.39	303.08	303.06	303.26	303.88	303.4	303.25	302.79	300.24	303.23	302.2	302.39	304.18	300.63	303.64	301.47	303.53	303.33	303.07	303.49	301.42	300.61	302.46	302.09	302.49	300.39	301.34	304.15	302.17	304.38	304.83	303.18	301.45	302.83	304.08	302.66	304.37	302.28	303.33	303.45	302.62	301.78	303.75	302.7
303.63	303.93	302.82	302.59	302.85	303.2	303.63	301.61	304.26	303.03	304.77	303.73	303.84	304.93	303.69	303.42	303.4	301.52	302.99	303.18	303.23	304.34	304.46	303.63	301.85	303.26	302.15	304.03	302.09	301.94	303.34	303.3	303.65	301.88	301.49	303.17	304.36	304.7	304.81	303.1	303.41	304.38	302.83	302.39	304.13	303.88	304.13	303.04	302.69	303.6
327.58	329.57	329.09	328.56	329.57	327.87	328.05	327.21	328.16	328.27	329.43	327.01	328.69	330.26	327.53	329.35	327.78	328.01	328.85	328.47	329.24	330.38	328.83	329.31	329.36	327.03	329.5	329.31	328.78	328.21	329.88	330.93	328.16	329.73	330.42	328.38	328.6	327.36	327.74	329.67	328.91	327.57	329.64	327.54	328.2	328.42	328.71	329.15	329.76	329
319.84	318.27	320.49	319.29	319.1	318.6	318.84	318.99	318.7	318.1	318.63	316.85	321.7	318.15	317.7	317.92	317.98	319.27	320.78	319.65	318.92	318.57	318.76	319.34	318.31	318.82	320.34	316.63	318.08	318.11	320.12	320.58	317.36	318.48	318.21	319.16	319.69	319.82	320.31	319.64	318.94	317.12	319.2	320.81	318.04	318.57	318.55	319.32	318.21	318.53
324.93	326.32	327.04	326.75	327.27	326.76	326.65	323.77	327.98	328.07	326.55	326.57	326.78	326.08	328.32	327.64	328.27	327.25	328.11	326.3	327.84	328.14	326.62	326.63	327.54	328.54	328.15	327.16	326.97	330.26	327.06	327.14	326.98	327.57	326.31	327.06	326.24	327.4	326.4	327.95	327.71	327.95	327.14	329.08	325.45	327.36	328.04	327.49	327.83	325.9
313.41	313	314.22	311.92	315.47	314.15	313.89	314.47	313.59	314.08	314.1	314.45	314.13	313.02	315.61	315.21	315.2	313.91	314.92	314.61	315.16	314.33	314.02	313.8	313.77	313.29	313.87	313.29	314.16	314.51	312.32	313.76	314.23	315.08	314.97	312.98	313.26	315.15	314.06	313.21	315.58	314.79	313.99	314.21	312.5	314.06	315.68	314.74	312.51	314.01
304.84	304.96	307.4	307.64	304.34	305.4	306.3	304.67	305.53	305.06	305	305.42	304.77	305.44	304.48	306.26	303.9	303.95	304.1	305.52	303.62	304.42	305.32	306.12	305.91	305.89	305.88	304.92	305.37	305.01	306.55	305.05	306.26	303.55	303.06	304.41	304.3	305.57	305.2	306.06	305.88	305.72	307.18	305.71	304.94	304.42	304.29	305.7	307.89	306.12
307.94	306.95	305.58	307.95	307.31	306.53	304.8	305.2	305.87	307.38	305.81	309.01	305.87	306.6	304.32	307.23	307.84	307.15	309.25	307.05	306.53	305.48	304.99	305.92	308.69	305.65	306.26	308.07	306.6	306.13	306.4	308.43	306.02	308.78	305.29	306.53	308.29	307.81	306.29	307.08	305.7	306.38	305.75	305.85	305.23	305.81	306.42	309.46	306.58	308.94
303.93	304.97	306.32	306.25	305.44	303.29	304.4	304.37	304.68	302.29	303.95	305.14	304.27	304.64	305.47	302.62	304.07	304.46	305.22	302.9	304.25	302.85	302.3	303.76	304.59	304.21	302.71	305.11	303.44	305.22	305.29	304.61	304.39	305.46	302.93	303.89	303.92	304.71	304.72	304.65	304.86	302.49	303.18	304.79	304.64	302.56	302.27	305.39	305.04	304.63
306.65	304.12	303.31	304.99	302.3	300.77	303.2	302.66	303.02	302.65	302.29	303.16	302.9	303.92	303.42	305.22	303.37	303.4	304.5	303.37	302.09	303.98	305.45	303.82	304.96	304.21	303.25	302.98	302.56	302.88	303.86	304.31	303.2	303.98	305.46	303.31	303.87	304.23	304.21	304.44	304.58	302.9	303.14	304.54	304	302.75	304.11	302.2	304.01	301.97
312.83	313.49	311.15	313.89	313.62	312.48	311.85	315.14	313.69	312.22	314.08	311.68	313.07	313.17	314	313.93	311.96	313.57	313.98	313.21	313.7	314.53	314.93	312.66	313.18	313.93	312.71	313.5	313.82	314.89	312.58	311.57	312.6	313.15	313.14	314.12	312.46	312.46	313.32	314.06	312.94	313.19	312.8	312.17	313.84	312.56	314.91	314.43	312.86	312.11
326.85	326.1	326.37	326.55	326.5	328.6	325.29	328.09	327.46	326.62	328.35	326.81	325.38	326.36	326.14	326.18	326.3	328.43	325.49	327.53	327.23	326.53	325.46	326.03	327.45	326.39	326.76	327.53	326.73	326.48	327.72	327.36	327.54	327.24	328.31	327.27	325.63	325.39	327.46	326.97	326.19	327.99	326.58	327.65	328.04	326.96	327.52	325.93	327.75	325.55
301.84	301.54	302.83	303.99	302.54	301.02	300.79	301.82	303.27	300.87	304.76	301.98	303.88	301.24	302.75	303.07	302.63	303.08	302.12	302.89	303.01	302.01	302.8	303	303.15	303.34	304.04	303.77	300.42	303.86	300.82	303.82	301.46	303.27	301.24	303.07	301.86	303.5	302.13	303.97	302.56	301.71	302.15	302.64	302.25	303.43	301.03	302	303.2	301.72
312.69	315.71	312.49	313.94	311.79	315.17	313.95	314.44	313.22	312.45	314.83	312.98	314.74	313.86	312.58	313.39	312.27	314.05	313.04	312.42	311.55	311.75	313.97	315.34	312.5	313.33	313.65	312.9	314.08	314.8	313.63	314.98	312.35	313.74	313.14	315.28	312.7	316.84	314.58	316.37	314.07	313.71	313.4	313.19	312.73	312.34	314.74	314.47	314.93	312.81
305.33	304.08	303.45	303.9	305.14	305.56	306.13	305.27	302.85	304.71	303.15	304.01	305.74	304.63	304.25	304.95	305.42	305.97	303.72	305.65	305.51	302.59	303.34	305.49	306.78	306.87	303.66	304.61	305.23	304.54	306.16	304.26	305.4	305.32	304.33	303.81	304.75	304.19	305.82	304.95	305.55	305.36	306.04	304.16	305.1	305.76	305.24	305.28	305.76	305.05
309.14	306.44	306.96	304.96	306.84	308.3	307.52	307.51	308.16	307.35	305.61	306.37	308.04	307.42	307.85	307.02	308.23	307.97	308.39	308.25	306.63	308.53	306.5	307.21	308.45	307.81	306.54	307.42	306.67	307.89	307.9	307.99	308.28	307.87	308.18	307.23	305.85	304.55	306.84	307.4	307.81	306.79	306.26	308.68	307.95	306.78	307.65	310.65	307.36	307.51
325.84	324.86	325.95	325.22	327.14	325.8	326.78	323.95	325.81	323.96	325.32	324.43	325.1	326.14	326.63	325.12	322.54	325.84	324.81	325.19	326.43	324.8	324.21	324.34	325.83	325.78	326.73	325.77	325.23	324.29	325.38	325.27	326.82	325.29	323.34	325.04	323.81	326.35	325.19	325.78	327.9	324.93	322.92	325.12	323.62	324.33	325.11	325.19	324.24	326.59
300.63	302.53	302.73	299.37	300.99	299.57	300.03	298.79	300.36	302.19	302.09	300.3	301.43	300.53	301.44	299.47	299.6	300.68	300.6	300.64	301.56	301.34	300.67	300.17	299.88	298.81	300.63	302.32	301.51	303.03	301.39	299.59	301.79	302.19	301.54	302.35	301.79	301.31	299.93	300.62	300.55	301.97	299.92	301.6	301.59	301.41	300.9	300.19	302.11	299.09
304.3	303.36	303.11	305	302.65	303.03	303.18	304.23	304.31	302.53	302.1	302.44	304.28	301.8	303.22	302.45	304.06	302.63	305.15	303.3	301.97	303.27	302.27	303.27	303.74	303.91	303.03	303.51	302.85	302.66	304.02	302.47	302.46	301.86	303.49	302.55	302.32	303.14	302.23	303.36	303.94	302.23	302.73	304.02	303.36	304.31	304.59	302.15	302.52	302.97
316.59	314.13	314.74	314.66	314.83	314.06	315.49	313.98	315.03	315.47	315.29	314.32	315.08	315.45	315.23	315.16	314.28	314.08	315.37	314.94	314.29	313.84	316.2	315.33	313.55	316.68	316.04	315.31	314.05	312.62	317.31	314.09	312.74	314.71	315.27	316.36	316.13	314.76	314.89	316.56	315.28	315.2	313.8	316.25	315.06	315.19	314.83	314.79	314.22	315.36
298.24	299.91	299.97	300.5	300.07	299.96	299.77	299.83	298.47	299.63	299.52	301.51	299.93	299.67	300.82	298.88	298.8	300.3	299.83	299.76	299.77	299.07	300.65	300.73	300.7	298.6	299.28	298.5	300.27	300.7	299.35	298.87	300.39	298.84	298.73	300.31	299.85	301.48	298.94	298.43	301.49	300.64	298.98	300.24	300.53	299.11	302.68	300.06	299.68	300.65
318.61	317.69	317.87	317.06	318.17	316.32	318.15	317.33	318.58	318.49	317.6	319.53	319.4	317.64	317.79	319.04	318.66	319.78	316.81	317.75	317.81	318.52	320.52	318.67	318.16	318.1	318.12	317.72	318.19	318.36	318.59	318.56	318.96	318.59	317.8	318.12	318.71	317.31	319.22	317.29	319.2	319.24	318.04	317.21	319.67	318.69	319.44	318.31	319.45	318.93
314.76	315.57	314.34	314.13	314.79	315.75	316.36	314.51	314.33	314.97	313.45	314.69	315.2	314.6	315.57	316.53	315.91	314.77	313.93	314.65	314.21	312.68	315.07	314.22	313.24	315.83	313.64	312.95	315.52	315.32	315.05	313.86	314.1	315.53	317.73	314.8	313.55	314.19	316.18	315.65	314.74	315.94	313.23	314.06	315.25	314.8	313.77	315.72	314.68	314.52
312.4	313.28	312.98	314.55	311.73	314.85	314.65	313.85	313.2	313	313.31	312.99	313.26	313.57	313.57	312.73	313.1	313.48	314.33	314.42	312.7	313.15	315.13	315.43	313.88	313	311.29	314.1	312.43	314.44	313.06	313.94	313.21	312.42	313.05	312.56	314.92	312.26	315.02	313.87	313.79	312.51	313.82	312.85	314.21	313.93	312.57	312.37	313.45	313.75
324.17	323.78	326.05	326.23	323.38	325.44	323.67	323.79	324.48	323.62	325.85	322.93	323.77	322.73	325.86	325.07	323.92	325.5	325.08	325.08	325.74	324.79	324.8	325.02	325.6	324.43	324.97	325.67	323.87	325.83	324.02	326.07	324.71	323.19	325.68	326.02	324.92	322.64	324.58	324.42	323.33	324.89	325.12	326.54	323.99	324.59	324.06	323.59	323.39	323.25
300.49	299.29	300.24	300.12	298.74	301.16	301.37	302.4	297.59	300.55	298.34	299.75	300.94	299.24	300.28	299.73	300.2	301.74	300.02	298.42	298.13	299.81	300.6	299.58	300.44	300.74	300.48	299.14	300.25	300.69	297.29	299.94	301.66	302.27	301.26	300.8	300.07	298.45	299.47	298.97	299.1	301.03	302.86	298.87	300.45	301	301.98	302.41	300.6	300.29
292.7	293.34	293.11	295.09	293.7	294.67	293.77	293.06	294.27	294.12	293.39	293.68	294.98	295.52	294.14	293.34	293.32	295.15	295.74	293.06	295.82	293.53	295.27	294.19	293.17	294.05	294.17	295.4	294.45	295.8	293.75	293.17	293.61	294.09	293.4	295.13	294.27	291.83	294.36	293.57	292.97	293.47	293.84	292.93	293.78	296.27	295.31	295.35	293.14	293.88
318.73	320	315.93	317.53	316.74	319.99	317.3	320.16	318.82	318.52	317.39	318.51	318.82	318.12	317.79	317.49	317.6	318.91	318.81	318.42	319.33	317.7	317.1	317.88	318.3	317.45	320.64	319.21	319.43	317.25	318.13	317.83	320.72	317.99	318.09	317.6	318.84	319.74	319.58	318.25	316.95	318.23	318.95	320.15	317.91	317.84	319.21	319.28	318.5	318.69
305.46	306.13	305.18	308.06	306.89	306.19	306.23	305.9	304.74	303.59	305.62	306.01	306.51	304.91	305.44	304.95	305.81	304.57	306.89	305.01	304.84	305.9	306.44	306.76	305.04	305.53	306.79	304.15	306.4	305.53	306.03	305.59	305.78	307.62	305.47	304.69	306.54	306.28	308.04	305.49	306.05	305.8	306.77	306.33	305.74	305.76	305.48	306.2	306.44	305.3
314.68	316.43	316.67	315.99	316.37	314.85	315.67	316.38	316.18	315.62	315.02	316.57	314.19	317.02	315.16	314.77	317.34	316.94	315.69	314.78	315.9	315.64	314.03	316.26	317.04	315.02	317.32	317.4	316.22	316	315.02	315.12	317.15	315.24	315.17	317.52	315.42	315.79	315.03	316.75	315.05	315.4	316.07	316.3	314.42	315.4	315.78	315.35	314.82	315.27
320.2	320.34	319.33	320.65	317.62	319.44	320.13	318.2	320.01	321.83	318.78	320.33	320.34	315.95	318.56	320.61	319.47	321.66	319.53	319.74	318.96	319.6	319.58	320.42	319.12	319.94	319.07	320.21	318.04	320.34	320.84	318.1	319.8	320.21	318.89	319.07	316.88	319.8	318.69	320.56	321.35	318.56	321.91	319.01	318.43	319.27	320	319.65	318.68	317.87
300.88	301.53	301.4	301.73	301.08	299.98	299.33	301.45	301.76	300.77	301.02	300.82	300	299.37	300.24	301.34	300.7	301.98	300.26	300.86	298.67	300.56	302.54	301.35	301.02	301.83	302.05	302.5	300.95	299.95	301.07	300.48	302.18	300.02	302.11	299.45	300.23	301.11	303.51	299.43	301.26	301.67	302.34	302.02	300.6	300.01	300.28	300.13	302.86	300.83
304.51	301.67	303.19	302.45	302.55	300.56	303.51	304.38	303.19	302.67	304.13	303.32	304.28	304.09	304.24	305.38	303.6	303.41	302.61	304.48	303.7	301.05	303.44	301.43	303.53	305.01	304.12	302.88	302.31	303.15	303.29	302.31	305.38	303.78	304.83	303.99	303.7	302.75	303.19	304.2	302.93	304.83	302.51	303.18	303.79	305.57	303.26	302.3	304.06	303.13
309.49	309.64	308.19	309.18	307.92	308.64	308.47	309.85	309.09	309.1	307.75	309.62	307.88	306.83	308.84	308.75	308.49	308.49	309.09	309.32	308.72	309.28	310.04	308.15	308.69	308.55	309.2	309.15	306.49	309.99	307.93	309.55	308.25	307.29	310.24	308.15	308.63	309.35	308.16	308.52	308.17	308.56	308.36	308.79	309.78	308.32	309.4	308.34	309.35	309.12
295.73	297.41	295.02	297.56	297.32	296.01	296.21	295.89	295.9	296.05	295.88	296.96	297.2	296.54	297.36	297.05	295.77	298.18	296.52	299.01	296.55	297.07	297.98	296.76	297.03	296.8	297.57	296.63	298.46	297.68	297.77	297.11	297.66	295.74	297.5	295.85	296.98	297.47	296.35	295.37	296.66	295.78	296.37	297.82	296.46	297.23	296.25	297.21	296.89	298.33
327.55	326.75	326.96	326.04	326.14	328.67	327.1	328.01	325.15	326.15	327.3	327.76	327.13	326.69	325.38	328.81	325.88	327.16	328.7	326.17	326.44	325.82	326.87	327.27	325.58	328	326.21	326.94	327.17	327.26	327.27	327.44	325.06	329.33	326.46	328.6	327.18	326.23	326.61	326.96	326.63	325.82	325.42	327.74	326.71	326.5	326.72	326.43	326.41	325.27
299.56	301.08	301.2	301.68	301.13	301.9	300.17	301.63	299.56	300.05	300.65	300.95	301.21	299.65	301.4	300.73	299.92	299.92	302.57	302.35	300.98	300.37	302.55	300.37	301.89	301.35	300.51	301.37	300.26	299.81	301.78	300.56	301.78	299.95	300.3	299.95	301.96	300.47	300.3	302.79	300.54	302.97	302.3	301.32	300.61	300.07	301.61	301.99	302.7	300.09
313.68	313.62	315.37	316.59	315.3	315.21	315.12	312.8	314.58	313.35	314.39	315.18	312.82	314.14	314.25	313.56	314.17	315.72	313.41	314.33	315.96	315.79	313.93	314.39	316.29	314.35	315.2	312.58	313.92	316.48	314.84	315.37	315.23	315.26	314.79	313.27	312.22	315.67	316.07	313.63	315.33	315.27	316.3	315.52	314.49	314.28	314.51	315.55	314.94	314.63
303.9	306.02	304.45	303.2	306.65	304.48	303.19	304.31	303.92	303.93	304.87	304.12	303.39	304.09	303.38	305.3	303.17	304.47	304.44	303.91	303.8	302.78	304.05	302.51	304.01	304.65	303.13	304.72	304.67	303.45	305.61	304.42	301.14	303.78	303.86	303.74	302.25	303.92	303.36	303.53	303.89	302.87	304.93	303.18	303.29	303.23	304	304.83	303.05	302.81
302.63	302.37	302.44	300.97	302.9	302.87	303.5	302.85	301.54	301.39	303	301.17	303.53	301.87	302.49	303.26	302.14	302.4	302.94	303.54	302.07	302.3	303.24	301.38	303.04	300.16	303.77	303.66	302.44	302.63	303.72	303.7	301.57	301.51	302.57	302.83	300.19	301.17	302.97	302.52	303.18	303.36	303.13	302.96	301.32	301.2	301.16	303.08	302.57	301.69
313.46	312.37	313.37	311.25	314.13	315.58	312.95	313.48	313.48	312.74	312.17	314.28	312.15	311.23	311.87	311.92	313.33	311.68	313.05	317.14	312.87	312.55	314.15	314.94	312.12	312.79	313.28	314.36	313.28	312.92	312.34	314.53	313.21	314.76	313.04	312.27	313.66	313.36	312.74	311.6	313.1	313.58	313.35	314.72	312.99	311.76	314.65	313.1	312.47	311.62
327.71	326	326.68	326.61	325.73	328.21	328.48	327.02	326.08	326.73	327.97	328.8	327.39	327.36	328.25	329.29	325.8	327.87	327.82	327.52	328.54	328.29	327.53	327.75	326.92	327.85	327.23	327.58	326.5	328.31	327.71	327.59	328.1	327.65	329.43	327.44	326.05	328.1	326.19	328.83	325.35	327.25	325.62	328.24	326.72	328.11	327.18	328.57	329.5	326.09
314.16	314.02	315.22	314.45	313.34	312	315.67	315.28	312.99	316.41	316.1	315.55	314.22	314.44	314.41	315.13	313.06	314.34	312.93	314.7	315.67	313.76	314.82	315.65	314	314.46	313.84	314.46	315.67	313.57	314.79	314.42	315.65	314.97	314.16	315.94	313.23	314.59	315.85	315.44	314.49	317.19	314.11	316.1	315.12	313	317.01	314.17	313.64	313.43
327.44	326.66	328.32	326.36	328.9	328.74	328.55	327.62	327.36	328.15	329.4	327.26	327.12	327.86	327.62	327.94	326.01	325.83	329.91	327.65	326.15	326.88	325.15	326.02	328.21	325.51	329.5	327.59	329.62	327.2	326.65	327.08	327.72	328.22	326.59	327.09	327.82	326.73	328.12	329.38	327.49	328.52	327.14	328.07	328.16	326.98	327.39	326.84	328.64	328.9
314.29	315.38	313.84	315.35	314.02	315.49	317.44	314.11	314.77	314.87	316.89	315.02	314.18	314.6	314.6	314.31	314.36	315.18	314.95	316.06	312.95	316.11	315.64	315.85	314.61	315.33	315.11	314.24	314.59	314.69	314.63	313.22	313.94	313.04	314.25	315.7	312.99	315.15	317.69	314.74	315.3	315.39	314.75	313.66	314.5	312.77	313.01	314.63	316.18	313.59
298.84	302.17	301.28	299.96	302.65	300.65	300.43	301.6	299.67	301.31	301.3	301.22	301.81	301.2	302.44	301.05	302.87	298.62	300.04	300.23	300.9	300.46	301.55	302.01	301.2	301.49	299.54	300.28	301.62	300.32	301.92	302.82	300	301.03	302.46	302.56	300.03	300.41	301.13	301.94	299.27	300.75	300.4	301.77	301.39	301.85	299.4	300.94	300.03	300.67
310.96	310.14	311.12	310.68	310.55	310.42	309.55	310.79	311.8	309.55	311.64	311.72	310.68	311.81	309.36	310.3	310.04	309.59	311.47	311.23	311.19	310.61	310.03	311.08	312.72	312.57	311.5	311.21	310.53	310.07	310.43	310.65	310.47	310.34	309.09	309.96	310.48	309.68	309.57	310.5	310.05	312.4	309.14	311.48	309.35	310.27	310.23	312.82	310.67	310.47
316.26	316.98	317.01	317.47	315.42	317.4	315.71	316.21	318.51	317.65	317.74	316.92	317.44	317.68	319.57	319.69	318.48	318.3	317.07	317.16	316.88	317.85	317.83	318.36	316.86	317.9	316.67	314.83	317.39	316.29	316.49	318.25	317.14	317.6	316.54	318.59	316.53	317.4	319.4	318.01	315.71	317.12	316.01	316.75	315.7	316.74	315.69	317.82	317.17	317.81
325.87	326.8	325.41	326.67	325.27	325.34	324.62	324.17	325.41	326.98	326.23	325.33	325.21	323.93	324.25	325.1	324.98	326.03	326.51	325.72	326.26	325.73	324.47	326.34	326.18	324.44	326.13	326.08	324.51	324.25	325.4	323.99	324.97	326.08	327.06	324.1	326.08	326.32	325.18	325.88	325.56	324.42	325	324.35	324.61	325.46	324.73	326.47	325.02	325.59
294.89	294.13	294.2	296.1	293.13	296.04	294.33	293.31	294.2	294.1	295.38	294.03	294.11	294.49	294.29	291.04	294.7	292.74	293.12	296.07	292.78	293.33	295.61	293.07	294.92	296.77	293.42	294.78	293.77	294.37	294.14	294.44	292.97	294.55	295.78	293.13	294.8	293.61	293.64	295.35	293.74	294.27	295.14	293.46	294.23	294.58	292.01	294.75	293.39	294.84
294.53	295.73	295.11	293.85	296.06	296.31	295.2	295.07	294.67	296.48	294.75	295.29	294.66	296.22	296.01	294.06	297.01	295.83	295.65	293.84	296.14	294.02	296	294.35	294.44	294.92	294.72	294.11	295.54	295.16	294.86	296.1	295.71	294.4	294.58	296.8	295.35	295.61	293.84	295.94	293.68	295.26	294.32	295.17	292.65	295.15	294.92	295.09	295.64	296.9
302.77	302.39	301.63	302.79	301	302.89	302.28	301.72	304.14	301.49	303.23	302.84	302.53	304.74	302.55	303.32	304.71	304.22	302.53	303.26	303.05	300.28	301.97	301.34	300.68	304.48	304.22	302.8	302.14	301.72	302.88	302.18	301.93	301.32	304.47	303.32	302.01	301.93	301.86	302.57	301.73	302.01	303.54	301.81	301.53	304.09	303.76	301.04	303.46	302.44
303.35	303.97	302.4	302.45	304.12	304.24	303.65	303.64	303.96	304.1	305.96	303.64	302.5	305.06	302.86	303.64	301.81	303.33	302.25	303.95	302.45	305.02	303.46	303.21	304.23	302.56	303.82	302.8	302.25	303.36	303.44	304.18	302.93	303.39	302.63	303.45	302.86	302.87	302.97	305.12	301.59	304.69	303.4	302.37	305.47	304.11	302.37	303.6	303.22	304.3
300.35	300.98	301.4	302.6	301.55	300.83	301.44	299.21	300.07	301.83	299.84	299.91	300.93	302.16	300.82	302.56	301.52	299.98	301.84	302.02	299.94	300.74	302.55	301.73	299.51	302.22	300.41	302.33	299.64	300.96	300.86	300.51	301.39	302.34	300.73	300.69	300.52	301.95	301.03	300.79	300.61	302.13	300.7	299.41	302.51	300.22	299.91	300.09	301.49	302.66
313.5	314.1	315.04	316.36	313.73	313.58	312.92	314.48	312.9	316.15	313.13	315.13	313.79	312.36	313.82	315.14	312.97	313.39	311.69	313.37	314.3	314.8	314.49	314.04	312.76	314.14	314.82	312.21	312.17	313.86	313.12	315.84	314.34	315.4	313.83	314.18	313.75	314.54	315.45	312.84	315.85	313.24	311.59	314.27	313.63	314.81	315.28	314.6	314.09	312.56
305.27	304.44	304.67	303.9	304.75	302.79	305.61	304.61	305.6	307.1	304.01	306.16	304.92	303.9	303.5	303.76	303.77	305.01	304.86	303.61	303.91	304.41	305.58	304.31	305.03	304.31	304.36	304.06	304.79	305.76	304.43	306.06	305.03	305.2	305.76	307.3	304.36	303.99	305.01	305.65	306.13	305.66	305.13	303.74	305.78	307.06	306.81	303.38	305.73	307.11
318.38	317.95	317.38	317.72	318.69	319.21	317.67	318.67	317.71	318.93	317.82	318.63	320.17	318.78	318.74	317.86	318.4	318.89	319.23	317.19	319.24	320.04	316.67	320.01	318.51	319.37	318.69	319.52	318.92	319.73	318.2	317.89	319.22	319.21	318.8	319.02	319.94	318.53	317.54	318.49	318.57	318.78	317.5	319.35	319.52	321	318.28	317.16	319.46	318.06
299.45	300.52	300.32	301.04	300.49	301.37	300.79	299.57	300.46	301.34	301.78	300.97	302.29	299.95	301.85	300.46	301.78	300.63	300.93	302.71	301.3	302.87	301.67	299.6	300.54	301.09	300.67	302.54	300.21	301.34	301.6	300.67	299.68	300.93	300.18	300.62	301.67	300	300.88	301.55	299.97	301.07	300.96	301.54	301.44	300.03	301.08	300.34	299.63	300.28
302.05	302.16	302.13	302.13	301.82	302.26	302.13	301.77	304.73	302.43	301.72	299.94	301.92	302.39	304.64	302.96	301.45	303.38	299.01	300.63	300.11	302.46	301.87	302.2	302.08	302.96	303.2	300.87	302.09	303.06	302.04	302.82	303.19	302.93	302.36	301.32	303.67	303.06	302.55	303.58	304.03	301.26	303.89	302.82	303.04	304	301.76	303.31	303.78	302.94
294.14	296.1	295.27	295.54	295.57	294.62	295.49	296.32	295.57	293.41	295.54	295.61	295.3	294.4	297.27	296	294.88	294.68	294.06	295.11	294.44	297.74	295.54	294.12	295.06	294.08	294.81	293.6	295.5	294.24	295.85	293.57	295.99	296.95	296.12	294.65	295.72	295.51	295.2	294.1	296.27	296.6	295.68	294.51	294.89	294.17	294.55	296.01	294.84	296.07
303.47	301.86	302.91	303.11	303.39	303.61	302.06	305.34	302.97	302.26	303.09	302.73	304.06	302.66	302.95	302.17	304.12	302.59	301.14	303.68	302.95	300.91	302.94	304.64	302.44	303.71	302.05	300.37	304.37	304.39	302.6	302.03	303.42	302.54	303.34	302.41	303.86	302.05	304.37	302.33	303.83	303.33	303.28	302.29	303.8	302.37	301.87	303.23	305.01	302.64
309.36	309.04	309	310.18	307.57	310.02	309.52	310.36	309.17	309.4	310.11	310.77	309.83	310.41	311.09	309.03	309.75	312.18	309.33	310.08	309.7	309.84	309.48	309.85	309.18	312.14	308.86	311.56	309.97	310.91	310.47	311.07	309.55	311.24	310.73	311.68	309.07	308.66	310.33	309.21	310.24	308.99	311.2	308.66	309.43	309.55	308.88	310.77	308.37	309.39
304.43	303.73	304.78	306.7	307.16	303.56	306.27	304.01	307.57	306.08	304.17	304.92	305.73	304.69	305.5	306.48	305.97	304.56	306.47	306.74	305.07	304.95	306.4	306.36	304.55	305.13	305.03	305.02	305.39	306.22	305.15	306.81	306.04	304.78	306.42	303.25	306.34	304.34	305.84	304.25	303.38	304.18	307.43	306.13	306.22	305.74	306.31	304.44	303.65	305.79
311.15	309.21	309.44	308.6	308.18	307.06	309.7	310.33	309.5	308.16	309.69	311.1	308.81	310.83	308.99	309.59	309.62	309.14	308.39	308.48	311.25	311.4	309.92	310.58	310.23	309.2	309.7	310.45	311.16	309.84	309.18	309.81	310.71	308.77	310.04	310.87	309.84	309.02	310.07	310.67	310.19	310.91	308.66	310.48	309.63	309.98	310.08	309.44	310.38	311.72
318.11	319.01	317.28	317.88	320.05	319.9	318.15	319.77	319.24	319.93	319.85	320.64	321.06	319.63	318.11	319.78	318.38	319.18	320.24	318.9	317.77	319.53	318.77	320.14	318.36	319.74	316.55	320.63	319.4	317.78	318.64	320.46	320.25	319.59	318.96	318.48	319.21	318.45	319.48	320.19	320.2	320.44	320.61	319.29	320.28	318.65	320	319.59	317.23	319.76
314.57	313.92	312.98	311.78	311.2	313.41	312.66	315.5	315.63	314.23	314.48	314.88	312.27	312.17	313.99	312.22	311.77	313.62	313.79	313.99	314.05	312.99	312.41	313.03	312	312.64	315.82	314.37	314.86	313.64	314.13	314.54	313.86	311.81	315.82	312.93	314.56	312.04	313.66	313.9	314.24	313.08	312.46	312.98	311.87	312.3	313.01	313.84	312.08	312.91
304.38	305.93	305.2	308.26	306.94	305.54	305.77	307.82	305.78	305.15	307.45	305.56	307.67	306.22	305.62	307.3	305.77	305.62	306.6	307.14	303.88	305.28	304.51	308.01	306.99	305.57	305.77	305.9	305.99	307.42	306.81	304.43	307.53	306.9	307.02	303.06	305.73	306.25	305.84	305.59	308.04	306.52	305.32	308.1	305.62	305.24	307.34	307.99	304.81	305.12
328	327.95	329.14	328.94	329.02	328.71	327.99	327.52	327.87	328.08	328.2	328.34	330	327.61	328	327.32	329.18	327.85	329.85	329.27	329.61	327.81	329.55	329.15	327.4	329.47	328.73	328.89	326.73	329.4	331.14	327.45	330.65	328.67	330.42	326.97	328.51	328.77	328.68	327.96	328.73	328.2	327.43	328.67	328.48	328.25	328.62	329.49	327.72	328.9
315.17	314.16	316.23	316.55	315.24	317.19	314.4	313.96	314.35	316.86	315.15	315.38	313.24	315.66	313.76	316.75	314.99	312.47	314.43	314.04	315.04	316.5	314.85	315.39	313.52	313.8	314.23	315.56	316.68	315.74	315.39	314.88	315.97	315.68	315.86	315.73	313.9	315.93	315.36	315.32	315.2	314.51	315.22	313.75	314.73	312.38	313.44	315.82	316.14	314.44
313.4	315.95	315.82	315.28	313.38	314.26	313.9	314.66	314.97	313.48	314.51	314.69	314.12	314.91	315.22	315.28	314.57	315.15	315.25	315.83	315.82	315.16	313.88	315.01	315.06	315.37	313.6	313.39	317.04	313.98	314.48	315.69	312.47	315.31	316.95	314.84	316.11	314.23	314.96	314.62	315.43	316.46	316	314.33	314.75	316.34	313.64	314.69	314.32	316.76
315.07	314.42	313.51	314.87	314.11	315.19	313.79	315.37	313.53	317.09	315.09	315.1	315.8	315.73	314.46	314.99	314.34	314.35	315.71	312.97	314.52	314.98	314.35	314.79	315.75	316.04	316.41	313.88	314.39	313.38	316.26	315.39	316.08	314.05	316.15	315.54	315.9	313.75	315.17	316.72	314.37	314.69	314.65	313.5	314.24	314.47	313.65	314.11	314.1	315.61
311.88	312.73	311.87	313.44	313.21	311.9	313.86	312.7	312.05	312.69	313.03	312.13	314.16	313.75	312.41	314.83	314.09	314.31	314.4	311.04	313.02	315.5	314.93	313.37	314.97	313.88	313.03	311.85	312.87	311.51	312.13	312.45	311.92	315.08	313.21	313.35	311.24	311.18	313.51	313.08	313.25	313.84	311.89	313	312.61	311.59	312.85	313.5	312.26	313.17
307.18	306.54	307.98	307.83	306.09	304.1	308.68	306.42	307.93	308.49	308.21	308.69	307.05	307.44	307.85	306.83	304.66	307.47	308.48	307.53	306.72	308.04	307.77	306.49	307.15	308.23	308.75	307.29	308.03	305.35	306.5	307.9	306.63	306.9	307.87	305.84	307.85	307.27	307.4	306.78	307.71	307.46	308.1	309.39	306.56	306.73	305.59	308.69	307.19	309.25
316.2	316.76	316.52	315.87	316.33	314.14	315.36	315.67	313.99	316.9	315.03	316.14	316	315.44	316.85	316.42	315.65	315.59	315.39	318.3	315.33	315.51	316.35	314.84	314.56	316.46	314.73	316.62	316.65	316.3	317.64	315.51	317.56	316.41	315.8	317.31	314.51	315.69	316.56	314.47	315.99	314.78	316.54	316.97	314.07	315.35	315.77	314.55	314.49	315.59
316.17	315.59	315.94	315.41	317.3	315.88	315.05	314.6	315.36	314.65	315.21	316.89	316.24	316.65	317.05	316.5	315.75	314.91	314.43	317.88	315.82	315.84	315.81	316.01	315.48	315.68	316.18	315.61	316.77	315.93	316.8	314.9	317.03	317.11	314.81	315.08	315.72	315.17	318.32	315.28	316.4	315.68	315.6	316.19	315.72	315.05	314.24	316.41	314.93	315.76
303.73	301.36	303.06	303.8	301.15	302.33	300.85	302.66	303.17	302.5	302.73	302.24	301.43	302.41	304.56	303.35	302.33	301.78	301.53	301.76	301.13	303.55	301.18	302.74	302.45	302.57	302.14	303.82	303.11	303.31	302	302.23	302.51	301.39	299.86	304.31	302.93	300.82	304.65	303.13	301.93	302.8	301	303.47	302.02	302.63	302.77	304.76	301.43	303.19
307.12	308.28	305.82	305.8	304.78	304.84	305.8	308.17	306.22	304.25	306.66	308.47	305.23	306.07	304.61	305.34	306.76	306.84	305.15	306.6	304.93	306.96	306.81	306.5	306.31	307.92	306.43	306.03	306.56	306.26	305.9	306.48	305.3	304.76	305.46	305.4	305.08	306.2	306.03	305.72	305.37	305.94	307.15	305.08	303.23	305.45	305.8	305.61	306.51	306.22
305.28	306.87	306.44	306.28	306.62	304.8	305.65	304.89	305.23	306.79	306.51	306.98	305.28	304.65	307.2	306.3	305.66	305.66	304.98	305.87	305.91	306.27	305.14	303.55	306.51	306.34	304.64	305.23	305.35	304.24	305.49	306.09	306.56	305.95	306.23	304.11	306.14	306.18	306.57	305.87	304.68	306.31	304.83	305.73	305.47	304.81	307.77	304.73	305.67	304.89
316.9	317.67	316.53	316.92	316.95	318.12	318.84	317.53	318.36	317.38	316.51	318.54	317.01	318.21	317.04	317.21	317.68	316.88	317.3	317.71	317.92	317.69	318.98	316.11	317.68	316.87	317.76	319.13	316.68	319.3	316.82	319.27	317.31	318	318.75	317	317.29	316.27	317.32	318.87	317.81	316.46	317.38	315.83	316.84	317.55	318.3	317.27	316.65	317
304.11	304.07	302.8	300.91	301.67	301.94	301.96	304.06	303.21	302.68	301.99	304.11	302.99	303.03	303	301.63	301.81	302.45	302.22	301.69	303.75	300.29	302.79	301.86	302.77	303.56	303.5	303.53	302.96	301.84	302.56	303.23	305.33	302.07	304.16	303.59	304.53	305	303.7	302.88	301.88	303.47	303.05	303.42	302.54	302.47	301.03	301.59	303.38	300.99
295.72	297.23	297.87	296.77	296.87	296.51	298.46	297.24	297.64	298.3	296.78	295.07	297.12	296.54	295.45	297.03	297.1	295.5	298.04	296.31	295.65	296.68	298.77	297.4	296.58	296.24	296.18	298.3	296.4	298.2	297.47	297.25	296.77	296.78	296.49	296.82	297.46	296.25	299.12	297.88	295.87	296.55	296.04	297.42	298.5	295.79	297.67	296.6	296.63	298.55
313.55	313.77	315.31	313.84	313.22	312.78	311.67	313.3	314.76	313.5	312.37	314.98	312.66	312.91	311.1	314.41	313.65	312.72	312.76	313.77	313.6	313.82	314.24	314.11	316.02	313.87	311.92	314.63	313.86	314.47	316.24	315.47	314.01	313.16	314.7	315.18	315.77	312.66	312.21	314.01	314.22	313.45	313.36	314.21	313.54	312.85	315.77	313.31	313.29	314.74
313.53	314.93	315.96	313.05	314.61	314.6	315.37	315.49	314.69	314.53	314.47	316.05	315.46	313.8	314.21	313.91	315.09	314.61	315.53	313.67	314.29	316.42	315.1	316.86	313.66	313.85	314.26	317.28	313.23	311.41	313.5	311.93	314.63	312.8	315.76	313.67	313.67	314.52	313.46	314.65	315.44	315.02	314.81	314.72	316	313.81	313.12	314.1	314.95	315.29
304.12	303.62	305.99	303.58	302.89	305.39	304.07	302.8	303.55	302.58	304.82	304.18	303.92	303.23	301.72	302.7	304.59	304.59	304.28	304.52	302.98	303.91	303.49	303.18	302.25	303.25	301.57	303.05	302.61	303.95	303.06	302.37	301.6	303.82	305.12	302.46	303.57	303.62	302.53	303.84	303.58	302.9	304.01	301.95	301.72	304.23	303.1	300.99	302.69	305.58
312.06	311.32	312.26	313.81	312.53	310.47	310.96	310.71	311.3	313.1	310.04	311.92	311.98	310.59	311.82	311.07	312.23	311.6	311.36	311.12	311.43	311.21	312.27	311.17	311.33	309.16	310.32	312.51	310.2	311.16	309.63	310.72	311.22	311.41	313.05	309.95	312.48	311.35	311.15	312.14	311.9	309.69	312.99	311.28	311.58	311.53	310.87	312.03	313.36	311.73
313.56	310.75	312.69	312.27	311.85	313.97	314.44	311.45	311.86	312.09	311.76	311.93	311.11	313.83	311.22	311.6	309.8	311.76	312.52	312.5	312.34	311.04	311.48	311.97	314.38	312.78	311.84	312.69	310.7	312.09	312.73	312.09	311.35	310.91	312.5	311.7	312.23	311.57	312.29	311.87	312.91	312.46	310.1	312.31	313.08	312.2	311.11	312.34	313.06	310.83
301.55	303.11	301.64	302.67	301.4	301.09	303.14	303.42	303.36	303.26	302.61	303.05	302.64	302.36	303.48	300.66	301.22	302.6	302.64	303.54	303.52	304.82	300.99	301.03	303.46	301.04	302.85	301.33	302.28	301.87	303.18	302.65	300.61	303.18	301.69	304.24	303.94	303.37	303.83	303.12	304.38	301.08	303.47	301.89	302.34	302.46	303.26	302.52	302.54	300.51
294.48	295.82	294.48	294.2	296.5	294.92	294.2	294.99	294.93	296.97	295.6	295.88	294.02	294.53	295.24	296.13	295.62	295.72	295.22	295.74	294.09	296.74	294.98	294.66	295.76	295.17	295.12	295.17	295.51	295.64	294.68	294.58	294.19	295.04	294.12	293.64	296.72	294.73	294.68	295.33	295.74	295.22	294.4	295.36	295.25	295.46	294.12	292.99	292.7	295.31
302.95	303.53	305.18	302.6	304.19	305.45	303.31	303.14	302.81	304.47	303.55	303.13	301.17	304.21	303.55	302.9	303.06	303.84	303.26	303.07	301.56	303.15	305.56	303.26	303.6	302.88	303.37	303.44	304.31	302.72	304.24	301.97	302.91	304.51	301.49	302.78	303.81	303.94	304.24	303.27	305.42	303.56	301.88	304.54	304.46	302.42	304.47	304.78	300.93	304.31
312.35	312.15	311.32	310.81	310.74	310.55	312.67	311.68	311.36	311.73	310.63	312.33	312.32	310.47	311.3	310.88	311.04	313.26	311.53	310.79	312.67	312.52	310.26	311.36	311.01	311.52	311.02	309.09	310.84	312.91	311.33	308.39	312.83	310.1	309.22	311.25	310.34	310.68	311.3	310.94	312.05	310.5	311.55	312.85	311.18	310.69	311.1	311.94	310.69	310.29
303.02	301.92	302.67	300.01	302.25	303.05	302.95	303.35	301.74	302.35	303.8	301.39	302.45	301.73	302.4	302.7	302.48	302.5	300.94	301.76	301.18	300.87	302.54	301.16	302.92	301.43	302.9	301.74	301.84	302.38	302.31	300.37	302.47	303.1	301.25	303.87	302.72	302.38	303.22	304.15	301.43	300.4	300.86	302.59	300.84	303.48	302.41	301.5	301.73	302.32
308.97	305.5	306.75	306	308.63	306.86	307.24	306.21	304.99	306.62	305.96	306.98	307.54	305.9	305.09	306.81	304.97	307.21	306.9	304.99	304.65	308.41	305.79	305.81	304.42	305.46	308.18	308.44	306.45	305.1	304.41	307.76	305.45	306.7	305.19	305.41	306.09	306.74	306.2	307.23	304.42	305.98	305.88	305.99	305.85	308.31	306.15	306.64	305.96	305.19
302.3	303.25	301.69	302.85	302.64	303.28	303.39	303.85	300.58	302.65	302.36	301.58	301.94	302.84	303.13	302.98	301.93	303.66	303.76	300.93	303.22	303.69	305.52	303.1	303.46	302.09	301.36	303.23	302.03	303.81	302.98	301.69	303.76	303.09	301.82	301.68	302.43	304.24	303.22	303.02	300.46	304.98	302.45	300.52	302.85	301.5	301.22	301.38	301.12	304.58
317.82	317.53	317.11	319.44	316.68	316.24	315.18	316.52	317.25	316.73	319.09	316.97	318.68	317.83	319.03	316.32	315.54	316.83	317.76	318.82	317.08	316.53	316.95	317.22	317.85	316.25	318.19	319.36	318.45	317.1	316.81	314.89	319	317.31	317.49	316.38	317.5	316.92	317.84	317.85	317.58	316.7	316.8	317.74	316.88	316.46	315.52	316.56	317.12	315.56
313.46	312.16	313.53	314.27	315.14	312.66	313	313.08	312.33	314.76	311.26	313.84	312.34	312.97	314.03	313.47	314.11	312.96	311.88	312.6	312.3	312.34	312.55	310.34	312.65	313.09	313.72	311.95	313.9	313.31	312.54	311.45	312.95	313.05	312.93	315	311.32	311.63	314.62	313.59	314.68	314.56	313.71	313.22	313.56	311.98	312.32	312.39	312.84	311.96
306.45	304.62	304.84	306.11	304.51	304.67	306.73	303.28	305.25	304.64	307.48	302.53	304.32	304.52	305.68	307.45	305.86	306.79	305.62	304.81	305.11	306.27	305.76	304.84	303.98	303.14	306.48	304.92	306.32	304.11	304.62	304.19	305.23	304.3	304.24	305.22	305.66	304.62	303.84	305.08	303.2	305.6	303.37	303.44	305.85	305.61	307.29	307.06	304.53	304.3
317.24	313.93	316.42	314.35	315.02	317.44	315.04	314.85	315.87	314.78	313.61	316.71	315.44	314.18	312.86	315.58	314.68	316.54	314.57	313.05	314.79	315.48	315.49	314.97	314.31	314.37	314.45	314.77	316.05	315.04	315.63	314.16	315.02	315.04	315.92	314.85	315.01	314.98	313.11	315.98	312.93	315.74	315.76	314.42	314.36	314.42	315.55	314.2	315.93	316.75
319.15	317.06	317.98	318.8	316.88	316.17	316.49	317.41	315.55	316.79	318.32	316.73	317.06	318.83	316.17	317	317.81	317.64	318.21	316.51	317.53	317.06	316.53	317.85	316.28	317.19	318.63	317.87	317.39	316.37	317.45	318.2	317.66	318.37	316.13	316.45	317.17	319.28	316.46	316.58	316.38	315.88	318.21	317.98	318	316.35	316.5	317.63	316.78	316
295.01	294.86	294.85	295.04	296.43	293.09	294.57	293.7	296.51	295.44	294.53	292.34	292.31	294.12	294.88	293.6	294.61	294.22	294.79	293.86	293.2	295.18	295.33	293.17	293.37	294.51	293.05	294.67	295.59	294.16	295.1	294.99	296.63	294.99	294.35	294.71	293.58	293.12	294.58	295.23	294.33	292.49	293.86	294.21	295.45	294.9	293.77	292.58	294.51	295.48
316.57	319.63	320.36	319.9	317.48	319.82	318.46	319.57	318.05	318.25	319.88	320.28	318.4	319.71	318.42	320.92	318.86	318.31	320.02	318.76	318.93	317.72	318.35	321.13	318.27	318.93	320.42	320.04	319.38	318.94	318.66	320.43	318.2	319.32	318.8	319.6	318.63	320.3	319.58	320.42	319.89	321.14	318.73	320.27	316.53	320.52	319.51	320.05	319.55	319.67
326.78	327.2	327.44	327.52	326.43	328.83	327.03	327.14	328.47	327.61	326.08	327.97	326.97	326.27	325.07	326.98	326.95	328.52	329.04	328.26	328.12	328.71	327.71	327.15	327.01	328.17	327.41	327.57	328.2	327.76	329.41	327.19	326.35	326.71	326.82	327.4	327.15	327.89	325.9	328.86	327.36	327.7	327.86	327.45	327.74	329.21	327.64	325.98	328.54	326.48
319.42	319.27	318.25	320.48	318.14	320.2	320.95	318.16	319	319.56	319.3	317.81	318.99	319.88	320.55	317.77	318.73	317.82	319.65	319.64	320.4	318.81	318.92	320.09	318.77	320.26	320.8	321.14	318.64	319.41	320.18	319.71	318.34	319.28	319.15	317.99	319.63	318.82	319.1	319.3	321.76	319.42	321.33	321.05	320.01	318.72	319.95	319.56	317.93	320.77
301.6	300.79	300.41	301.4	299.59	300.71	301.27	299.69	300.91	299.53	301.52	301.05	300.46	299.27	301.06	300.38	300.84	300.7	301.47	300.78	301.49	301.92	300.58	302.1	300.37	303.3	300.77	302.81	301.52	299.9	301.13	299.71	300.23	301.33	303.38	301.51	301.5	303.26	298.51	302.81	300.67	301.36	300.81	301.44	299.57	300.47	300.77	300.79	300.21	300.26
305.45	305.48	305.48	305.24	305.05	305.49	305.35	306.2	304.1	307.12	307.7	306.68	306.68	305.1	304.31	305.48	305.61	305.68	305.7	305.61	306.16	303.98	304.59	305.51	304.28	303.48	306.38	305.02	306	305.11	305.43	304.85	303.52	305.4	304.24	304.22	306.61	304.91	305.17	306.48	304.66	305.71	305.78	304.35	305.33	305.91	305.27	306.92	304.68	304.3
325.74	323.7	325.47	325.64	322.64	325.21	324.86	324.94	324.63	325.12	325.86	323.29	324.18	323.58	325.28	325.06	322.78	324.79	325.66	323.79	324.75	322.95	324.03	324.32	325.1	324.62	324.72	324.5	322.68	323.27	326.11	324	323.8	325.59	324.9	323.93	322.78	325.45	324.89	324.37	324.85	324.2	324.42	323.85	323.52	325.31	324.04	325.94	325.92	324.33
314.5	315.64	314.57	312.2	315.19	314.18	311.31	313.44	314.74	314.87	313.54	314.48	313	314.87	313.79	313.94	311.68	311.39	313.63	314.1	314.24	313.07	315.47	311.08	312.16	313.7	312.41	314.2	312.15	314.8	311.62	313.26	313.34	314.91	313.33	314.82	313.65	314.55	314.97	314	313.73	313.97	311.79	314.73	312.95	313.09	313.27	313.3	314.2	312.94
302.46	303.15	301.28	304.63	303.9	301.69	303.26	303.92	304.09	302.54	299.95	305	301.95	303.27	302.46	301.81	303.3	302.25	303.44	302.58	302.81	303.6	302.1	300.58	301.17	302.39	303.04	302.85	303.87	302.86	303.34	301.95	301.47	302.74	301.39	302.65	303.22	304.53	302.24	302.85	302.74	303.79	301.73	303.28	301.93	301.33	302.97	304.02	303.65	301.53
330	326.75	327.17	327.84	325.55	327.03	327.16	326.87	327.56	327.28	327.07	326.45	327.26	327.58	327.48	326.88	328.93	328	326.89	328.87	326.53	327.25	326.64	326.7	328.12	327.56	329.79	327.71	329.51	326.96	328.64	328.93	329.1	327.28	327.84	328.94	327.44	329.17	328.47	326.72	328.8	326.43	328.94	326.8	330.15	326.11	327.78	326.9	328.94	326.51
303.82	303.06	303.85	304.74	303.86	302.21	304.81	303.07	302.61	304.02	304.07	303.74	300.99	304.28	304.07	303.06	302.74	303.67	303.67	305.1	302.47	303.49	303.44	302.19	303.01	304.63	303.16	304.55	303.21	302.31	304.06	303.52	302.79	304.65	304.47	302.97	304.42	303.13	305.02	305.04	304.5	303.49	304.04	303.36	303.12	303.43	305.01	304.92	304.73	303.89
310.72	310.02	308	311.19	311.14	311.15	311.19	310.19	312.43	310.64	309.92	308.44	310.22	310.09	311.4	313.18	310.99	311.43	310.3	311.67	308.25	310.32	310.75	310.03	310.43	307.92	311.82	309.41	311.08	309.95	309.07	310.94	309.76	310.91	314	309.91	310.32	309.69	311.41	310.87	309.99	309.32	308.67	310.54	312.72	311.78	310.18	311.39	310.13	312.09
314.55	315.1	317.1	317.19	316.21	317.23	316.63	318.27	318.36	316.26	318.36	317.51	317.88	315.78	318.83	317.16	314.58	317.98	314.85	317.38	318.5	315.71	317.45	316.95	315.92	315.42	316.56	316.17	314.96	316.99	316.59	317.11	315.5	315.76	319.04	316.5	316.07	316.57	317.18	316.06	316.96	315.03	316.39	316.59	314.66	317.61	317.14	315.85	317.2	315.37
303.49	302.6	301.26	300.98	303.84	303.56	302.47	303.6	302.13	301.13	302.37	302.79	301.89	302.79	304.21	302.44	304.5	302.54	301.29	301.37	305.94	302	301.66	304.46	303.3	301.52	301.41	302.33	302.29	303.25	303.5	302.51	304.32	302.12	302.83	304.91	300.56	302.11	303.19	301.77	302.57	305.04	304.56	302.14	303.19	303.12	301.67	302.83	303.53	303.97
293.5	294.3	293.4	294.25	293.58	294.16	293.94	294.76	294.14	295.46	292.48	293.62	294.56	294.25	293.75	294.5	295.83	294.76	293.36	294.68	293.26	293.61	293.48	293.48	292.94	294.3	296.56	294.48	294.27	294.56	294.23	295.5	293.97	293.01	292.81	292.75	294.02	294.63	294.99	294.69	294.91	292.78	292.21	294.03	293.45	291.21	293.65	293.42	293.8	296.34
316.81	315.58	315.33	315.47	317.21	316.83	316.97	316.86	315.37	315.32	314.47	315.64	316.16	314.94	316.29	317.33	318.05	314.59	316.45	315.32	317.73	313.69	315.84	315.64	314.86	315.39	316.83	316.2	317.25	315.76	315.89	316.09	315.95	314.85	316.26	315.02	318.04	316.71	316.81	317.04	315.32	315.75	315.59	316.81	317.85	315.51	317.19	315.53	316.45	316.26
318.76	318.56	318.63	317.31	318.96	319.85	318.81	320.7	317.41	319.13	318.49	319.21	318	317.9	318.29	316.88	317.57	318.55	318.52	319.8	317.81	316.86	319.03	319.86	317.87	317.88	317.47	319.99	319.29	319.12	316.48	316.25	318.1	318.79	318.46	318.74	316.85	318.09	319.63	317.2	316.79	317.47	316.74	315.86	318.81	317.52	318.09	317.54	318.03	317.03
309.82	309.48	310.59	310.51	310.7	310.67	311.4	311.48	310.44	311.04	309.25	310.64	310.3	310.66	310.14	310.7	309.23	310.28	310.76	310.27	311.81	310.11	310.7	311.04	312.49	310.19	309.9	308.93	309.51	309.31	309.93	311.19	308.47	310.33	313.28	309.73	309.17	309.88	310.32	311.87	310.86	308.98	312.33	309.56	310.26	309.26	313.06	309.52	311.2	308.06
313.58	313.74	316.04	312.92	313.45	312.94	312.89	313.88	313.08	315.25	312.92	313.93	314.02	314.47	313.64	312.19	314.7	314.34	314.36	313.59	314.6	314.99	312.71	313.13	313.43	314.92	313.46	314.4	312.18	314.08	313.98	314.18	314.47	313.7	314.26	314.1	314.3	315.16	314.64	313.8	314.02	313.35	314.3	312.2	314.85	313.16	314.28	314.54	314.32	314.63
303.51	302.14	305.17	304.6	305.41	303.71	304.09	301.95	301.91	302.81	305.31	303.06	302.69	302.89	303.47	303.5	302.9	304.05	304.3	303.07	302.81	302.52	302.49	302.39	301.66	303.05	303.5	303.73	303.14	300.27	302.84	304	304.61	303.28	303.77	305.19	302.26	302.04	304.36	303.65	304.55	303.48	303	303.31	305.02	305.03	303.37	305.89	302.99	303.9
311.34	312.47	312.78	312.87	311.96	311.78	311.52	313.12	312.4	313.15	314.13	312.99	312.99	313.26	310.88	311.07	312.67	313.7	311.67	313.02	310.75	314.09	312.01	311.92	312.96	311.46	313.08	313.69	314.03	313.37	312.36	312.68	311.85	311.71	312.58	310.17	311.26	312.11	311.65	311.33	313.18	312.96	311.16	312.66	310.65	311.97	311.05	313.62	311.32	311.15
325.47	324.46	327.64	324.58	327.65	326.25	325.47	326.35	324.54	324.84	325.87	325.96	325.72	326.26	325.26	324.06	323.74	326.32	326.21	325.84	325.14	324.5	326.41	324.13	325.66	325.01	325.27	324.22	325.09	327.41	323.92	326.61	325.01	325.06	326.53	324.04	324.92	325.21	325.33	325.32	325.54	327.04	324.18	325.14	326.11	325.01	325.1	324.06	325.36	324.36
329.77	328.97	328.7	329.04	327.05	330.67	330.16	329.33	327.72	327.84	328.43	328.97	326.75	328.09	329.07	329.27	329.16	327.47	328.86	328.33	329.09	328.66	329	330.25	327.9	328.46	328.86	327.7	327.99	328.56	329.31	328.44	325.73	330.14	331.34	327.85	327.32	330.06	327.92	329.39	328.81	329.88	327.28	328.43	328.74	328.91	328.38	328.26	328.37	328.83
315.75	317.84	317.7	316.22	316.17	314.7	315.28	316.55	317.43	318.24	316.13	315.73	316.64	317.9	314.83	316.05	316.39	317.48	314.56	316.71	316.41	318.13	316.18	318.74	316.65	315.64	316.84	315.62	314.94	316.58	315.81	317.54	316.65	316.51	314.08	318.16	317.28	317.15	315.3	316.77	316.33	316.85	316.37	316.17	319.59	316.96	316.53	317.37	315.99	316.95
303.04	303.54	305.33	303.39	301.95	303.49	303.41	303.34	303.33	304.19	303.34	303.5	303.19	302.51	302.92	303.25	302.59	301.27	304.1	302.89	303.35	302.73	303.76	304.13	304.72	303.09	303.68	301.47	304.37	304.07	301.94	303.12	302.84	304.53	303.54	304.62	304.92	303.54	303.55	304.85	302.4	303.82	303.12	303.51	303.39	304.79	305.38	304.73	303.39	304.5
303.83	301.83	301.27	303.02	302.28	303.43	302.56	300.11	302.51	302.44	303.7	302.28	301.89	301.6	303.15	302.71	302.94	302.71	302.54	303.53	303	302.59	302.35	301.64	302.55	303.6	300.77	302.55	301.6	302.12	303.04	302.18	303.65	302.37	302.46	301.08	301.58	302.6	301.55	304.05	300.95	302.88	302.5	301.7	302.22	302.06	301.71	299.09	302.36	301.36
297.13	298.91	296.63	297.06	296.35	295.67	297.02	296.23	296.76	296.73	296.78	296.75	298.98	296.77	297.98	296.24	297.08	295.89	296.54	296.53	295.83	297.08	296.9	296.33	297.36	298.1	297.21	295.63	296.92	298.34	295.9	298.47	297.1	297.47	296.73	295.68	296.35	295.85	297.45	297.48	295.53	298.7	295.86	297.57	297.96	296.7	296.9	297.04	296.81	296.51
316.43	316.55	317.66	315.97	318.22	317.95	316.64	317.68	316.74	316.94	319.63	318.84	317.46	316.56	318.21	317.79	316.92	318.09	317.99	318.48	318.72	317.57	317.5	316.31	316.58	317.84	317.63	316.36	316.51	317.6	317.57	317.71	317.08	316.83	316.53	317.53	316.18	317.88	316.96	316.77	316.79	318	316.11	318.29	318.69	317.33	316.87	316.85	316.54	316.29
313.86	314.12	313.48	316.12	314.22	312.99	314.49	315.45	315.31	315.05	312.65	314.77	314.34	311.82	314.44	312.96	313.88	313.78	312.86	315.75	314.04	313.93	312.84	314.16	313.07	315.65	315.21	313.51	313.43	316.24	314.14	314.17	312.76	313.34	313.67	315.51	313.37	313.27	314.65	315.29	313.86	312.99	312.23	314.6	313.27	312.24	314.83	312.2	312.93	314.22
317.78	315.19	317	317.96	317.52	316.76	316.54	318.23	317.7	316.41	317.31	316.31	316.94	316.93	317.53	316.49	316.2	318.08	317.28	316.45	316.75	317.08	315.87	317.23	319.23	317.4	317.16	317.77	318.69	316.12	318.18	319.11	315.89	319.23	316.65	319	317.09	318.04	316.39	317.53	317.71	317.42	317.6	317.58	318.31	318.13	316.02	318.08	316.12	316.2
305.22	301.54	303.16	303.28	304.75	303.88	303.42	303.42	301.61	303.15	304.77	303.26	304.43	304.54	303.48	305.72	303.36	303.76	302.39	303.14	303.43	304.1	304.7	305.07	301.51	304.53	304.81	301.95	303.45	302.3	303.55	306.41	303.65	302.46	303.75	304.86	303.22	303.54	302.94	303.44	303.41	304.04	303.76	302.7	304.53	302.8	306.67	304.4	303.45	302.95
305.58	306.1	303.63	305.92	303.9	302.91	305.27	305.39	304.58	303.91	304.79	305.08	304.38	306.6	304.39	304.98	304.86	302.27	305.43	304.04	303.85	304.68	304.9	305.34	303.49	305.39	305.76	304.82	303.39	305.69	303.99	305.28	304.41	304.21	305.75	305.21	304.34	306.26	305.13	305.14	306.17	305.26	305.35	306.88	303.43	305.42	304.45	305.73	305.19	306.21
327.75	327.96	327.29	326.05	327.15	326.44	328.47	328.44	327.38	328.43	327.09	327.86	328.11	328.08	328.77	326.82	327.88	327.23	326.48	327.31	328.8	327.52	326.99	327.59	325.67	327.12	326.78	326.76	328.39	327.31	327.51	327.8	327.65	329.95	328.41	326.31	329.77	326.66	326.35	327.27	328.16	328.68	329.58	326.78	327.4	328.94	329.58	327.3	328.66	326.03
299.99	299.4	298.09	300.98	299.32	300.41	300.24	300.1	299.45	298.89	301.15	299.45	300.37	300.96	300.86	300.09	300.62	300.19	300.06	297.69	297.91	300.54	301.6	299.39	298.36	300.7	300.49	298.56	300.93	301.44	298.89	299.95	299.66	300.7	299.06	302.1	300.09	301.12	301.29	300.6	301.96	298.84	300.26	300.23	299.99	299.97	299.68	300.59	299.63	300.09
314.02	310.89	311.69	310.99	313.04	312.42	313.24	313.6	312.72	313.02	310.29	314.77	312.19	312.39	312.09	311.52	312.88	311.31	314.33	313.93	311.93	313.38	313.76	313.62	312.61	313.69	312.01	312.4	312.83	313.48	313.07	311.79	313.94	312.25	313.34	311.79	313.01	312.52	313.9	313	313.16	312.38	313.18	312.85	312.08	311.68	313.48	311.95	313.98	312.93
301.59	302.56	303.73	301.99	302.77	302.82	302.62	302.97	304.11	302.3	301.95	302.56	301.67	303.9	301.78	303.48	303.57	301.81	300.55	302.48	303.08	302.8	302.79	304.01	301.61	302.96	303.31	302.94	303.08	304.3	302.06	303.05	304.77	302.83	302.61	302.54	301.94	303.55	303.62	302.13	302.66	303.56	302.27	303.16	302.21	301.79	303.45	302.26	302.81	301.42
305.14	305.02	303.74	303.87	305.24	306.05	307.09	304.66	305.25	306.31	303.33	304.34	307.16	305.41	303.85	307	306	304.88	304.94	303.91	305.23	304.56	304.98	304.65	304.23	305.29	304.97	305.58	304.37	305.76	306.22	306.24	306.23	306.94	305.53	304.47	306.81	305.6	308	305.35	304.69	306.15	303.94	305.01	305.99	307	304.96	303.93	303.31	303.97
301.7	303.2	303.83	302.46	304.71	303.33	304.33	303.47	304.42	301.8	304.71	301.71	303.48	303.17	302.23	303.55	302.93	302.15	304.11	303.8	302.4	300.99	304.52	303.22	300.85	302.41	302.53	303.09	302.95	302.31	301.54	305.33	303.39	301.64	302.81	303.72	303.94	301.04	301.89	303.24	301.64	304.38	303.93	303.55	302.51	302.73	303.42	302.57	303.6	302.26
308.48	308.44	308.01	307.81	309.34	307.35	307.35	308.55	309.11	308.15	309.51	306.96	309.01	308.43	310.19	308.97	308.08	309.61	309.8	310.57	307.74	309.06	306.95	308.69	310.11	310.35	308.55	309.12	308.48	308.99	307.87	309.42	308.12	308.88	309.91	310.63	309.54	310.64	309.58	308.39	308.02	308.61	310.2	310.2	307.43	308.94	308	308.08	308.75	309.25
317.5	320.56	318.59	318.68	319.26	319.01	317.36	317.27	317.85	317.52	318.8	317.5	317.66	317.61	318.89	318.46	318.88	318.1	318.6	317.65	318.34	316.52	317.32	317.45	316.33	317.42	318.97	319.11	318.03	317.68	317.27	320.2	317.43	320.57	319.66	316.49	317.94	318.02	319.38	317.76	317.56	317.48	320.54	318.47	319.21	318.58	319.06	318.85	317.99	318.97
301.22	301.8	302.82	301.79	302.04	302.47	303.62	304.7	303.33	304.73	304.39	301.87	301.36	303.05	304.68	300.49	301.41	303.19	303.15	304.26	303.92	303.09	301.43	303.13	301.37	303.22	299.68	301.65	301.73	303.25	301.57	300.7	303.21	301.2	302.4	304.6	303.43	303.92	302.38	303.74	302.96	302.55	301.58	302.66	302.58	302.23	301.62	302.83	304.15	301.37
307.53	307.85	306.79	306.26	307.26	307	306.94	307.56	306.48	305.82	306.78	306.66	304.82	305.48	306.27	306.57	306.15	305.98	305.79	305.57	306.02	307.1	305.91	306.81	305.63	304.89	307.92	306.13	303.96	307.63	307.23	306.14	306.71	307.19	308.09	305.17	307.01	306.19	307.21	306.25	307.97	307.85	304.77	306.55	306.16	305.06	307.44	306.37	306.11	304.81
316.9	315.49	315.77	316.31	315.57	316.14	315.69	316.44	314.95	314.12	314.89	315.54	314.95	314.83	316.63	315.41	317.33	316.44	315.63	315.3	315.22	314.34	313.99	317.51	314.61	315.84	316.72	317.86	315.31	314.47	317.12	316.38	316.93	314.59	314.57	315.52	315.11	315.78	316.13	316.91	314.76	315.89	313.93	314.28	317.46	316.14	314.15	315.33	316.17	319.04
296.37	295.14	295.59	296.47	295.65	295.49	295.72	292.76	293.83	294.39	295.29	294.77	293.58	293.96	295.54	294.17	294.48	294.53	296.25	296.01	296.02	296.48	295.88	294.68	294.11	296.2	295.17	295.42	295.01	295.05	294.28	295.52	293.24	294.8	295.04	294.11	296.18	295.24	293.66	295.8	293.38	295.72	295.8	294.28	295.71	295.93	293.02	295.46	297.39	295.07
299.09	301.82	301.69	301.36	298.81	301.71	299.15	301.53	301.71	300.75	298.54	301.43	298.81	301.38	299.84	298.33	299.45	297.57	301.06	300.57	298.77	299.57	299.52	298.7	298.42	301.03	298.93	301.34	300.47	299.28	299.36	299.01	299.25	300.65	300.34	297.53	298.86	299.57	301.06	298.63	301.38	300.9	301.39	300.01	299.56	300.27	299.8	298.28	298.86	300.24
303.85	303.1	302.48	302.97	303.94	303.38	301.19	303.46	304.22	301.98	304.69	303.62	302.83	300.49	299.96	302.45	303.78	304.4	303	303.9	303.3	301.76	303.39	302.28	302.79	302.58	302.49	303.55	301.97	303.2	302.61	302.81	303.1	302.43	302.56	302.87	301.94	302.39	303.14	301.6	301.87	302.93	303.12	303.13	303.01	302.94	301.8	301.93	302.46	303.14
314.54	313.94	316.81	315.47	313.96	315.97	315.58	315.97	315.67	314.27	314.06	316.25	315	315.05	315.2	315.8	315.52	314.68	315.84	315.67	314.71	313.15	315.84	316.2	313.8	314.64	314.6	313.79	315.93	315.59	314.09	315.35	314.83	314.37	315.2	315.23	312.64	315.82	314.63	313.68	313.31	317.27	315.63	315.75	315.44	314.91	313.37	315.28	314.35	314.9
313.79	314.96	315.95	315.91	314.64	314.14	313.24	312.24	313.78	313.54	313.88	313.46	313.62	314.49	314.59	315.27	315.55	314.46	316.17	312.62	315.82	313.88	314.13	314.7	315.16	314.95	313.79	314.68	314.9	314.11	313.54	312.18	315.31	313.34	313.15	315.45	313.52	314.54	314.35	313.41	314.25	312.55	313.58	313.78	314.77	314.19	314.78	313.72	315.75	313.45
305.2	304.43	304.65	305.59	306.29	307.48	305.84	307.67	307.98	307.81	305.08	306.27	305.91	306.41	306.43	306.09	306.09	305.44	304.39	305.46	305.62	304.7	304.78	306.52	306.62	303.73	306.01	304.78	306.65	305.86	307.03	306.49	306.62	307.67	305.36	304.78	306.3	306.1	305.18	306.87	306.65	305.7	306.05	305.58	305.42	306.5	306.04	306.92	307.76	305.83
323.84	323.83	326.52	324.7	324.12	324.47	324.12	322.74	323.88	325.66	324.51	325.05	323.59	323.84	324.02	324.38	325.44	323.39	323.49	323.9	324.12	322.75	325.48	326.13	324.61	324.34	323.51	325.21	325.96	322.57	321.54	326.08	322.93	325.11	324.4	323.9	324.73	324.1	324.17	325.26	324.39	324.94	324.13	323.35	324.54	324.27	324.15	324.03	324.2	325.04
326.83	328.83	326.6	328.09	328.25	327.39	327.49	328.66	326.82	328.28	327.99	327.86	327.46	327.66	327.58	327.57	328.03	329.82	328.62	327.41	327.44	327.11	326.89	326.75	328.3	327.33	328.76	327.48	327.62	326.25	326.52	327.12	327.39	328.21	328.77	328.38	328.01	327.98	329.11	327.09	328.31	329.96	327.82	328.28	327.96	327.88	326.68	328.85	328.74	328.25
315.61	314.61	315.95	314.18	314.02	316.64	314.83	314.93	313.46	316.17	314.09	313.7	314.92	314.22	314	314.83	314.93	315.15	314.53	316.3	314.92	314.64	312.8	314.56	314.61	316.85	315.1	316.36	316.04	314.85	315.55	314.68	314.67	314.32	315.77	315.36	315.08	316.47	313.68	315.81	313.65	315.56	315.11	314.68	314.5	314.64	313.37	314.04	315.66	314.02
311.65	312.32	314.09	313.46	311.52	313.98	311.98	314.11	312.17	313.78	312.19	313.15	311.8	315.25	310.39	314.62	313.25	312.97	311.37	314.27	312.4	310.67	311.99	312.82	313.17	314.45	310.78	311.42	311.63	313.71	312.12	312.83	314.02	312.12	312.93	312.32	311.58	313	310.47	313.51	313.09	312.88	312	313.38	314.03	312.19	311.72	312.26	313.38	313.14
314.02	311.82	313.06	313.49	312.96	314.84	312.6	313.18	314.02	314.42	315.36	313.23	314.11	314.07	313.24	313.51	314.29	314.89	315.56	313.61	313.52	314.63	312.76	313.74	314.1	312.66	314.13	314.55	313.34	313.12	315.63	312.06	315.18	315.15	313.49	314.19	313.97	314.3	313.15	314.75	313.22	312.74	312.73	314.36	312.87	313.36	314.61	316.48	313.68	313.82
300.88	300.24	301.66	300.92	301.72	300.91	300.47	301.27	303.61	301.59	302.17	301.79	302.29	301.04	301.17	301.09	301.26	301.54	302.5	300.41	301.38	301.14	302.12	299.63	300.89	301.94	300.22	300.51	302.92	299.74	301.2	301.98	301.1	299.03	301.15	301.35	302.68	301.98	303.74	301.38	303.53	301.41	301.22	300.8	301.39	302.35	300.68	300.96	301.05	298.7
328.26	327.23	327.62	326.83	328.61	327.75	325.55	330.09	328.26	327.46	327.94	326.55	327.62	328.22	326.32	326.63	328.26	326.54	328.76	328.61	326.01	329.03	327.65	325.96	325.74	326.67	328.55	326.32	328.21	326.53	324.4	327.02	328.65	327.56	328.43	328.83	326.73	326.85	326.87	327.06	327.08	326.35	327.55	325.98	326.23	327.75	326.44	326.93	324.87	327
309.15	308.08	308.62	309.78	310.16	311.03	309.77	307.64	308.19	309.69	309.35	308.4	306.66	309.94	310.03	308	307.64	311.74	308.61	310.77	308.16	309.09	308.33	311.45	308.63	310.11	309.96	309.73	308.01	310.43	306.14	308.83	309.46	308.69	308.07	310.46	310.49	308.6	308.61	307.55	307.54	309.39	308.56	308.6	308.84	307.15	309.87	306.5	310.54	308.78
311.38	311.06	311.81	309.87	310.72	311.63	310.67	310.44	312.63	312.01	310.58	311.28	312.09	309.89	311.88	311.11	310.57	309.63	310.59	311.79	311.77	309.08	311.42	309.63	311.2	312.72	311.21	311.99	309.62	310.53	310.08	311.59	309.08	310.45	309.87	310.24	313.1	311.32	311.78	310.22	310.55	312.99	309.84	311.58	309.75	311.25	311.15	310.72	311.3	308.95
295.99	296.07	297.06	298.16	298	295.63	296.99	298.57	294.45	297.18	297.65	297.1	298.03	297.01	296.89	296.39	296.75	297.55	297.07	297.44	296.14	295.91	297.68	298.32	297.01	297.17	296.56	295.45	296.4	296.04	295.85	297.39	295.53	297.32	295.16	296.49	295.31	296.2	296.25	295.9	296.91	298.18	297.36	297.5	297.7	295.66	297.21	297.27	295.49	298.17
309.52	311.2	311.7	312.27	311.83	311.4	310.01	310.48	308.21	311.37	309.4	309.4	312.13	311.93	310.83	312.08	311.84	309.78	310.4	311.82	311.06	310.45	309.28	310.98	311.38	310.95	312.21	310.44	309.95	309.98	308.68	310.02	311.82	310.69	309.99	310.7	309.57	309.64	311.53	308.17	312.33	312.55	310.92	311.96	311.25	310.85	310.48	310.67	308.66	310.7
310.23	311.05	312.22	310.69	309	311.99	311.67	310.6	310.34	310.59	311.08	311.12	310.17	311.54	309.68	310.45	308.51	310.8	310.97	311.85	311.09	310.45	309.83	310.83	310.19	309.93	310.8	311.3	310.27	310.93	308.89	310.65	311.62	310.29	310.51	309.51	309.15	311.77	310.38	310.55	308.37	313.34	310.25	310.14	310.13	311.3	311.84	310.45	308.46	310.66
304	303.9	305.07	304.44	305.57	303.45	304.04	304.7	305.7	303.83	303.72	304.49	305.23	304.72	304.44	306.11	303.76	304.34	305.2	305.19	305.55	304.63	304.29	304.73	303.33	302.38	304.82	303.14	305.11	306.75	305.49	302.81	304.27	304.19	304.49	304.04	303.74	303.88	304.74	306.52	302.54	304.19	305.38	305.84	304.15	304.41	305.38	307.03	304.19	303.38
324.6	325.64	323.78	324.41	325.14	324.08	325.23	322.32	322.76	324.29	324.98	323.35	322.81	324.86	324.48	326.3	325.02	325.41	323.72	324.72	326.21	325.36	324.45	327.1	324.53	324.71	325.17	324.85	325.63	324.32	324.88	324.6	322.95	322.77	323.54	325.67	324.52	324.26	323.79	325.34	324.93	321.82	325.92	324.34	323.55	326.24	325.25	324.47	323.51	324.11
305.53	304.78	306.5	305.7	304.59	305.44	306.51	304.3	303.95	305.94	304.5	307.06	304.97	305.67	305.23	305.05	304.84	305.69	305.87	307.09	304.91	305.21	305.35	306.62	303.41	305.73	306.1	306.33	306.15	305.99	305.3	305.94	305.54	305.76	303.26	305.11	304.1	307.11	305.01	305.56	308.02	305.22	305.11	305.22	305.37	305.25	305.22	305.98	303.49	306.21
319.1	318.68	319.61	317.21	316.91	316.84	319.26	319.1	318.46	317.19	317.65	320.12	317.54	318.83	317.5	316.08	318.88	318.32	318.05	317.74	318.3	319	316.84	317.18	317.64	318.62	317.97	318.17	318.43	318.31	319.27	317.77	317.29	317.32	318.55	319.1	318.22	319.89	317.94	318.68	316.71	318.27	318.51	318.53	319.41	318.95	318.3	318.71	316.84	317.13
315.82	317.27	315.85	315.04	313.8	316.87	316.69	314.64	313.41	316.75	315.64	313.95	315.6	315.45	317.77	317.89	316.07	315.34	315.91	313.74	316.65	315.98	313.69	315.45	315.52	313.86	315.4	316.1	314.9	316.75	316.36	313.72	315.43	315.2	316.97	316.06	315.41	315.52	315.69	316.14	316.44	314.8	313.2	315.7	315.96	317.93	314.55	315.6	316.03	315.64
310.94	310.94	310.33	310.66	310.77	313.21	313.1	311.83	313.57	310.86	311.95	312.44	310.24	310.04	313.59	310.35	310.66	310.46	312.17	312.16	311.36	308.97	312.41	311.47	310.26	309.89	312.11	311.74	311.02	312.87	311.01	311.37	309.53	310.15	312.72	310.78	312.01	311.69	311.6	312.32	312.15	313.25	311.48	311.85	312.34	311.34	311.57	310.44	310.65	311.88
301.91	301.51	304.2	302.85	305.95	304.01	303.26	303.69	304.28	303.59	303.24	302.09	303.42	303.24	302.03	303.29	303.71	302.61	303.27	303.98	302.86	305.34	303.58	302.57	303.95	301.17	303.08	304.7	302.61	304.01	303.19	304.26	303.35	302.78	304.06	304.37	302.72	304.34	302.02	303.62	302.92	303.01	303.9	303.23	302.54	303.16	303	304.99	303.54	305.21
306.16	303.54	303.84	306.26	305.07	305.05	303.65	304.49	305.78	304.28	304.27	305.09	305.37	306.73	304.69	304.37	303.51	304.53	306.21	306.86	306.03	303.48	303.66	304.59	303.51	305.74	305.53	304.61	305.33	306.27	303.71	305.75	304.8	304.88	308.2	304.75	304.13	304.16	304.84	305.07	305	305.22	304.16	305.68	304.98	303.27	304.27	304.1	303.7	305.01
305.94	304.45	304.03	302.93	304.62	304.44	304.31	303.12	304.21	303.89	304.75	305.32	301.82	302.98	304.2	304.03	305.52	305.65	303.76	304.56	304.08	303.42	303.05	303.89	304.76	302.34	304.07	304.01	304.93	303.5	304.3	301.37	304.24	304.88	303.4	304.47	305.52	303.76	303.47	304.95	303.48	302.95	302.99	302.92	303.43	304.22	301.76	303.98	302.25	304.42
313.14	314.99	313.74	313.68	314.67	314.42	314.04	315.28	314.03	313.39	313.34	312.29	313.6	314.74	314.08	315.07	314.67	311.93	314.99	314.38	314.68	314.14	311.87	314.77	315.36	315.17	314.71	313.43	314.87	315.13	313.99	315.54	313.86	313.03	313.48	314.75	315.31	313.32	312.43	315.08	315.37	312.58	313.13	311.07	313.64	313.06	313.09	314.12	312.48	314.15
309.46	311.52	310.08	307.8	307.41	309.84	308.53	308.37	306.74	308.13	310.85	307.28	307.64	309	310.88	307.71	309.38	307.75	309.67	305.79	308.25	308.27	307.53	308.33	311.97	310.83	310.21	309.85	307.58	309.51	309.49	306.41	309.03	308.94	310.46	308.47	309.12	307.22	306.79	308.73	310.54	307.36	307.21	309.32	308.61	309.46	309.15	307.28	311.69	310.12
300.13	300.67	301.68	299.4	300.48	298.74	300.87	301.59	300.14	301.69	299.87	302.31	301.31	301.56	301.19	300.97	301.54	302.42	301.76	300.56	299.46	301.22	301.78	303.12	300.86	300.9	301.51	303.46	300.05	301	300.96	300.64	302.66	300.14	299.26	299.08	299.47	300.38	300.1	301.27	301.99	301.24	302.01	301.8	300.69	300.6	302.21	300.28	302.29	300.06
301.54	302.25	301.67	302.77	302.35	302.48	303.36	302.26	304.02	302.99	303.82	301.66	303.23	302.6	301.76	302.68	301.75	301.86	301.66	303.16	303.82	303.64	302.67	302.49	301.03	303.16	303.79	302.61	302.66	303.37	302.8	301.86	302.55	302.59	302.46	303.14	303.57	302.13	302.2	302.01	304.12	303.46	303.05	303.92	304.21	301.74	302.61	303.23	304.36	302.77
302.7	302.23	299.76	298.34	300.59	301.36	299.76	302.08	301.21	302.53	301.59	301	302.12	300.98	300.41	301.05	301.14	301.87	302.08	302.47	300.46	300.31	300.09	299.71	300.84	300.52	301.31	301.29	302.65	301.12	302.37	299.6	300.93	301.87	299.97	301.92	301.25	302.06	303.12	301.15	301.43	301.74	300.13	300.25	301.55	302.05	301.15	300.89	300.97	299.9
322.92	324.74	325.35	324.54	323.95	324.55	323.74	326.01	326.44	325.37	322.6	325.15	323.47	323.62	323.58	323.66	325.79	323.53	323.94	323.91	325.27	322.7	324.5	325.74	324.56	325.29	324.91	326.09	323.13	323.95	324.82	324.86	324.11	325.89	324.92	324.25	324.95	325.15	324.64	324.59	324.25	324.91	326.11	324.55	325.6	325.38	323.84	324.19	324.19	324.64
313.1	312.58	313.04	313.43	312.39	312.57	313.27	312.58	312.92	312.46	312.07	312.5	311.39	312.45	312.25	312.64	312.4	312.81	310.33	313.35	311.56	312.88	313.16	312.23	313.74	310.4	314.08	314.11	311.39	313.26	313.48	312.36	313.32	311.46	312.67	313.57	312.14	312.21	312.2	311.81	311.28	312.34	312.75	313.79	311.82	312.97	312.57	313.47	311.95	312.96
308.62	307.93	308.99	309.28	309.01	308.91	308.38	307.84	308.07	309.22	307.76	309.86	308.91	307.96	308.73	308.79	307.93	308.31	308.87	307.64	307.58	312.43	310.05	307.03	311.71	310.32	309.32	308.46	309.42	309.71	309.22	308.49	310.1	308.4	310.78	307.67	309.55	309.84	311.49	306.74	307.78	308.74	309.07	308.34	308.67	308.9	308.28	308.87	307.93	309.57
317.03	318.49	317.53	319.09	318.63	317.69	320.25	320.76	316.81	317.99	318.1	317.13	319.36	318.57	317.1	317.07	318.45	319.04	316.3	319.21	318.02	318.73	320.33	317.49	317.36	319.27	318.31	316.7	316.68	318.13	317.5	318.75	318.01	318.63	319.79	318.17	318.67	316.54	319.22	316.26	318.05	319.37	318.03	317.57	318.9	318.26	317.98	316.98	316.01	317.46
325.55	324.81	325.29	326.35	325.04	326.42	325.96	324.73	325.82	323.91	325.25	326.13	324.13	325.57	325.11	325.44	326.04	325.74	325.15	324.39	327.69	326.27	325.05	325.99	324.54	326.11	325.85	327.05	325.08	327.16	325.64	324.2	326.34	324.68	324.04	327.15	325.23	325.1	324.76	324.85	325.19	325.73	325.35	326.33	323.99	326.17	325.76	325.6	325.91	325.66
318.5	317.78	317.79	320.41	319.6	317.53	316.25	320.02	318.9	318.57	320.25	316.82	318.27	318.08	318.06	319.05	318.75	316.64	318.46	318.97	319.49	319.08	318.89	317.83	320.16	319.12	318.64	317.07	319.51	319.95	317.98	318.1	319.06	317.82	317.56	319.98	319.2	319.64	318.94	317.9	319.5	316.94	317.77	317.96	319.56	318.09	317.49	318.34	318.38	318.86
317.28	317.65	315.98	316.44	318.77	315.64	316.28	317.56	319.46	318.27	317.95	318.38	316.75	317.6	316.84	317.39	316.7	317.61	316.75	316.23	317.16	317.13	317.53	317.74	317.54	317.77	315.29	317.83	317.49	317.78	317.88	318.37	317.59	317.33	319.61	317.11	317.29	319.13	318.84	317.84	318.43	318.53	316.57	316.16	316.79	316.16	316.96	317.92	318.58	316.2
317.65	318.79	319.93	318.18	319.06	319.57	319.01	320.32	321.68	319	319.69	319.11	319.49	318.54	319.26	318.98	319.32	320.98	319.77	319.92	320.03	319.27	317.69	318.58	319.62	318.64	319.95	319.01	318.51	318.48	317.91	321.07	319.24	318.21	319.59	320.03	321.6	319.2	318.24	317.55	321.26	319.41	318.52	321.08	318.47	318.8	319.61	320.23	318.87	318.21
311.7	313.15	313.5	314.73	313.17	315.9	315.53	315.28	313.07	313.62	314.58	313.36	313.76	314.48	313.48	311.9	313.36	314.41	312.81	311.38	312.08	313.13	312.97	314.3	313.1	312.52	314.2	314.03	313.98	312.83	312.04	312.84	314.25	310.92	314.43	314.68	313.95	314.31	312.69	312.41	311.75	313.73	313.17	314.15	314.4	312.09	313.77	311.99	313.47	314.22
294.62	295.22	295.42	293.7	292.87	294.78	295.78	296.48	293.54	295.48	295.91	294.59	296.07	294.65	294.94	293.04	294.99	293.69	294.44	294.82	294.48	294.31	294.76	294.09	296.17	292.85	293.93	291.99	296.81	295.26	294.2	296.35	294.27	297.03	294.18	295.26	293.82	295.29	295.25	296.23	295.27	296.62	295.77	294.65	296.24	294.61	294.95	294.81	296.37	294.88
293.1	294.11	294.5	294.75	294.57	294.06	293.68	293.08	294.6	294.2	293.54	292.94	294.04	293.59	295.67	293.29	293.38	291.91	293.67	294.12	294.11	296.06	295.23	294.98	294.28	293.17	293.6	294.72	295.27	293	293.62	294.03	295.12	293.74	294.43	294.39	293.7	294.47	294.31	294.07	295.05	293.69	293.66	293.99	293.76	294.17	294.78	294.96	295.92	294.14
316.36	316.2	315.64	315.23	314.94	316.66	316.34	314.67	316.52	316.87	315.41	316.61	317.37	316.27	316.56	315.75	314.98	315.67	315.53	317.14	315.53	317.21	315.81	317.25	316.38	317.3	314.85	316.47	316.36	316.54	316.25	316.75	316.9	315.73	316.69	314.62	314.82	316.74	316.68	315.83	315.9	315.9	315.46	317.08	315.3	316.5	315.03	315.12	316.69	315.47
302.06	302.05	302.69	302.55	303.13	303.31	302.99	302.85	304.37	302.64	304.37	301.86	303.5	302.79	303.01	303.28	303.07	302.36	302.9	302.95	302.79	304.34	301.46	303.08	304.64	304.14	299.74	303.57	303.8	303.15	303.25	304.04	303.4	303.91	303.8	305.67	303.44	303.17	302.24	300.9	305.38	301.19	303.89	304.5	303.03	301.46	303.42	303.94	303.09	304.63
308.07	304.05	306.53	305.57	305.7	306.59	305.56	307.28	305.8	307.6	306.76	307.2	305.11	304.8	306.1	304.12	305.5	305.79	306.75	305.29	306.66	305.03	306.19	305.12	305.66	304.54	304.6	306.09	306.01	306.66	303.76	305.93	305.46	305.03	306.08	308.45	306.48	308.18	308.03	305.96	306.04	307.04	305.32	306.52	306.89	305.28	306.9	304.26	305.85	305.98
315.04	316.45	316.11	312.94	316.24	313.19	315.28	314.31	313.87	311.94	313.33	314.82	315.97	313.77	314.08	315.8	314.11	315.5	314.2	315.32	313.6	315.46	314.68	314.73	314.61	315.83	315.33	314.37	315.03	316.06	314.84	314.77	315.99	316.36	314.31	313.54	315.29	314.7	315.06	314.97	314.02	316.27	316.9	313.43	314.91	313.7	313.98	315.02	314.7	313.94
308.37	308.94	308.79	309.36	309.64	309.38	308.09	309.83	310.01	308.3	308.35	308.57	308.42	309.22	308.79	308.6	309.1	309.93	308.67	309.01	309.15	309	309.27	309.07	306.95	309.09	306.96	310	307.76	308.43	308.39	309.35	309.52	308.28	308.82	309.03	309.05	308.18	309.21	309.69	309.55	308.29	307.78	307.79	307.21	308.54	308.41	307.54	308.92	307.58
329.48	328.65	326.92	326.2	327.35	327.79	329.12	327.78	326.9	327.38	329.02	327.99	328.59	328.54	325.02	327.21	329.13	328.47	326.82	326.78	328.11	326.32	328.7	327.89	327.47	327.24	325.43	327.39	327.88	328.05	328.51	327.55	328.09	329.14	327.51	329.03	327.61	327.61	327.53	325.83	327.36	328.14	327.06	328.45	328.75	326.03	328.4	327.45	328.49	327.8
296.94	296.86	297.74	296.91	297.41	295.54	296.91	297.17	298.39	297.63	295.26	297.54	294.82	295.06	297.16	298.94	298.2	295.67	298.07	296.1	299.11	295.9	296.89	296.55	296.87	296.36	297.97	296.3	296.06	296.55	296.21	296.15	297.95	296.86	296.76	296.58	295.81	294.28	296.58	296.06	296.68	296.44	296.27	298.48	298.08	295.86	296.99	296.85	297.02	296.09
303.64	302.12	302.41	301.59	303.07	302.46	302.49	301.41	302.78	304.46	302.82	300.77	300.01	301.09	302.58	299.9	301.5	302.75	303.57	301.45	300.18	302.6	301.82	303.12	303.48	303.06	301.94	302.16	303.2	302.35	303.85	301.71	301.54	302.4	301.96	300.38	302.82	304	301.76	301.71	303.71	303.05	302.01	302.97	301.22	303.77	302.35	303.12	301.68	302.95
304.37	302.97	301.49	301.86	303.09	304.28	300.4	303.46	303.13	303.08	302.95	300.66	302.82	302.26	303.56	302.6	304.07	303.7	301.87	304.41	301.26	301.98	304.27	300	302.11	303.26	302.44	305.09	302.42	303.53	302.13	303.08	302.83	302.93	303.49	302.8	302.82	302.96	302.34	301.42	301.56	303.09	302.55	302.75	302.87	302.62	303.72	301.31	304.02	301.87
326.26	329.96	328.78	328.46	325.13	327.76	326.26	326.78	326.58	328.24	326.06	326.55	328.08	330.07	328.48	329.6	327.32	327.32	327.27	327.98	326.95	328.15	328.11	326.74	328.37	327.17	326.57	328.68	329.59	326.72	328.15	328.96	327.77	328.4	331.02	328.2	327.51	327.76	327.79	327.56	326.99	327.36	326.8	326.82	327.48	329.22	326.97	327.64	327.94	327.22
318.25	317.07	316.52	316.73	317.62	316.03	317.55	316.72	319.21	316.29	317.78	316.1	318.06	316.52	316.67	318.96	317.14	316.87	317.08	317.19	318.46	317.21	318.03	316.31	316.77	318.58	316.1	316.99	317.95	318.47	319.19	315.92	317.27	317.75	315.58	317.17	318.26	317.03	315.96	317.83	318.54	316.48	317.5	316.59	316.03	315.92	319.06	317.27	317.02	315.97
323.81	323.59	324.18	325.42	326.25	322.94	324.98	323.23	324.05	324.21	326.26	323.9	324.95	321.81	325.03	323.92	325.65	324.89	324.28	326.73	325.8	325.16	324.72	323.41	327.53	323.63	323.98	323.62	324.41	322.63	322.37	322.76	325.73	325.38	323.75	324.6	325.18	324.22	324.45	325.47	326.45	324.6	323.74	326.92	324.61	324.49	325.79	324.63	324.89	325.03
299.63	298.86	300.22	300.23	300.12	301.13	299.85	299.02	300.78	300.04	299.89	300.92	302.04	300.19	299.83	299.12	300.05	299.71	298.67	300.28	299.76	301.02	300.09	299.63	301.05	299.82	300.25	299.41	301.45	300.53	299.37	300.91	299.27	299.35	299.58	302.01	300.6	298.68	299.3	300.39	299.64	301.99	300.88	299.81	301.15	300.35	303.53	300.58	299.81	299.43
303	302.81	303.86	303.55	302.28	303.36	303.18	302.79	304.16	301.19	302.15	303.56	302.69	303.13	303.84	303.72	302.22	304.76	303.19	304.06	303.7	304.99	303.05	303.71	300.5	301.35	303.29	303.49	304.86	303.63	303.29	303.32	302.77	301.98	303.45	302.34	302.19	302.35	304.23	302.65	303.87	305.01	302.26	304.5	302.15	303.42	303.53	302.43	302.96	303.84
297.44	296.33	296.34	299.52	296.49	296.65	297.48	295.75	297.01	298.22	296.37	296.44	297.07	296.86	297.38	296.65	297.85	295.94	296.22	296.28	297.52	298.38	298.35	297.33	297.41	297.43	296.19	297.4	294.98	296.92	295.91	297.12	296	296.46	295.58	296.79	297.09	296.77	296.96	296.78	296.78	298.26	296.67	297.16	298.89	296.19	296.27	296.75	296.56	297.81
308.19	309.55	307.66	310.27	309.4	309.19	307.83	309.15	308.03	307.98	308.64	309.38	307.86	309.68	307.46	307	309.55	307.36	309.02	311.98	309.84	308.4	307.01	308.02	309.63	309.35	307.97	309.02	309.38	308.88	308.03	308.72	307.13	308.42	309.02	308.24	308.25	307.45	309.66	309.91	310.1	308.8	308.91	307.27	310.08	308.86	309.03	308.5	308.08	308.8
325.39	327.35	326.08	327.5	326.79	326.18	326.19	327.46	327	328.35	326.21	327.55	327.37	327.32	326.01	326.18	326.29	328.71	327.09	326.56	327.02	327.66	326.15	326.29	327.59	327.55	328.72	327.34	328.93	325.57	326.35	326.77	323.61	326.76	325.96	326.58	326.59	326.57	327.1	326.09	326.85	326.71	326.02	326	329.12	326.96	327.63	328.16	326.27	325.03
294.97	297.69	297.07	296.2	297.88	296.01	295.26	297.19	297.41	297.87	296.18	296.91	296.76	295.83	296.44	296.06	297.27	296.66	297.37	296.31	294.49	297.14	296.04	296.84	297.01	296.48	295.77	295.48	297.44	296.89	295.64	295.59	296.93	296.74	295.64	296.57	296.62	296.59	297.46	296.29	298.57	297.73	297.21	297.85	295.69	298.95	296.64	296.03	297.56	296.38
317.7	318.7	318.19	317.9	318.19	317.43	318.47	319.81	318.71	318.56	319.48	316.92	316.61	317.34	317.35	319.68	316.7	318.56	317.35	318.86	318.53	318.95	317.73	316.79	318.32	318.44	318.54	319.27	317.89	315.67	316.95	319.19	316.36	318.1	316.74	319.69	316.19	317.7	316.73	319.62	318.05	318.28	317.89	317.48	319	319.24	319.92	319.02	317.23	317.57
320.11	318.32	319.84	321.96	319.78	320.83	318.15	319.27	316.85	318.69	318.09	317.93	317.89	319.53	318.89	318.72	317.05	318.48	321.33	319.93	318.92	318.95	319.97	320.44	318.73	321.3	319.47	318.88	319.57	319.74	318.28	319.1	318.08	318.36	319.29	317.81	319.32	319.65	319.32	320.35	320.49	319.14	320.9	319.73	321.29	319.21	318.08	316.95	319.1	318.23
312.74	313.83	314.44	312.49	313.68	311.05	312.84	313.84	313.72	311.44	312.53	313.58	313.14	311.52	313	312.88	311.47	312.41	313	311.92	313.62	313.53	312.13	312.68	314.13	313.2	313.85	313.52	315.08	311.04	313.33	311.28	311.67	311.16	312.86	314.18	313.06	312.71	314.78	312.49	314.53	312.24	311.64	312.76	312.41	313.87	312.03	314.88	313.27	313.6
306.46	305.22	305.94	307.37	306.3	306.05	307.17	306.47	305.11	305.2	304.68	306.56	305.18	303.59	305.6	305.72	306.6	304.19	306.28	305.16	306.88	306.12	305.62	306.46	305.72	305.23	306.4	307.18	306.31	306.78	306.58	304.88	304.92	305.79	306.37	305.85	305.82	306.64	305.63	305.66	307.89	306.59	305.67	306.84	304.39	305.8	305.82	305.4	303.83	306.36
312.39	315.76	312.1	312.75	313.37	311.24	313.97	313.49	313.78	314.14	316.33	314.26	312.22	313.06	312.53	315.84	314.78	315.21	314.12	313.39	311.28	312.81	313.66	312.5	316.2	313.1	314.33	315.45	313.26	313.45	315.29	313.35	312.56	315.11	313.02	314.68	313.03	313.78	314.08	312.52	314.07	313.01	314.48	316.25	312.42	313.21	313.83	313.58	316.59	312.85
297.66	297.15	296.99	296.32	298.45	296.05	296.55	298.08	296.62	296.75	296.56	298.22	298.27	296.12	296.94	298.15	295.58	296.53	296.2	297.46	296.95	296.49	298.37	297.62	296.97	294.89	295.34	294.97	296.02	299	296.35	296.76	297.44	297.59	297.07	297.57	296.22	296.54	297.04	295.96	297.26	295.95	296.17	297.41	297.19	296.68	299.35	295.28	296.55	297.56
312.92	312.2	313.31	310.46	313.16	314.14	314.85	314.31	313.3	312.61	313.94	313.62	313.22	313.58	314.22	313.93	313.58	312.12	312.85	312.66	312.99	311.49	310.77	313.94	312.28	313.49	312.97	312.28	312.87	313.45	313.84	313.15	313.38	314.17	312.16	313.75	312.99	313.75	313.44	311.12	315.77	313.52	313.58	311.97	313.81	311.8	314.17	311.98	313.08	314.21
326.4	326.08	324.3	326.58	327.8	326.31	326.24	326.31	327.66	327.22	328.54	327.41	325.47	325.19	328.33	326.68	328.27	326.36	324.76	325.08	326.28	325.82	328.34	325.73	327.12	325.94	325.71	328.11	327.53	326.31	326.69	327.03	326.62	325.68	327.53	328.47	326.44	326.57	329.21	326.02	325.47	326.16	327.17	325.21	326.82	326.94	327.37	326.56	326.73	328.94
315.78	315.13	313.76	315.46	313.56	315.15	313.66	314.89	315.39	314.9	313.73	315.72	314.02	315.71	314.74	314.85	316.6	314.2	314.93	314.13	317.56	315.63	314.46	315.36	314.53	313.54	317.77	315.05	315.34	315.15	314.79	314.02	314.78	316.37	315.4	316.02	315.51	314.93	314.53	315.71	315	316.09	314.3	315.1	314.79	315.26	315.38	316.55	314.78	315.48
313.09	313.34	312.67	312.37	312.25	312.19	311.39	312.22	313.14	312.35	314.32	312.9	312.99	312.06	313.04	313.15	312.4	314.5	313.02	312.07	313.31	312.86	314.25	314.17	313.14	311.74	312.32	311.77	313.67	313.52	313.53	312.68	315.17	314.34	312.2	314.04	311.73	311.21	314.21	311.68	312.91	313.16	315.02	310.68	314.08	313.44	313.06	312.99	313.12	314.37
309.59	310.76	309.12	306.86	309.27	307.78	308.11	307.53	308.52	308.06	307.63	309.96	310.77	309.41	309.98	308.34	307.43	309.61	308.97	307.21	308.31	309	306.98	309.61	308.41	308.53	308.93	308.54	308.8	307	309.12	310.12	307.73	308.05	309.72	309.95	307.26	309.74	307.47	309.14	308.61	309.47	308.92	308.95	307.71	308.95	309.14	307.75	309.36	309.56
303.61	303.62	303.95	304.85	303.48	302.22	304.48	302.09	304.61	302.4	304.2	304.56	303.73	303.84	301.05	302.15	301.96	302.38	302.7	302.92	303.61	305.16	303.56	304.99	302.63	302.91	304.8	302.41	305.29	304.04	302.17	303.26	301.39	302.08	303.98	303.1	304.05	302.3	302.97	303.37	301.2	303.33	303.07	304.68	304.53	303.05	303.86	303.06	302.43	303.14
314.02	313.36	312.5	312.96	313.44	314.97	312.35	313.97	311.93	314.53	314.06	311.84	312.85	313.49	314.94	315.97	313.47	313.39	313.36	312.74	312.87	310.79	315.34	314.29	313.34	313.07	312.53	313.54	316.08	315.62	313.57	313.38	315.46	316.23	314.01	311.74	315.13	312.61	314.69	312.85	313.76	313.67	315.27	314.42	315.51	315.03	314.33	312.35	314.4	312.78
311.02	312.45	311.43	310.22	311.64	311.24	310.28	310.85	310.44	310.81	309.99	310.64	310.58	312.5	309.49	310.26	309.7	309.81	307.3	309.87	311.31	310.75	310.48	311.64	311.36	308.99	310.95	312.55	310.96	310.8	310.85	310.54	310.66	311.23	309.67	309.98	309.42	311.48	309.7	310.14	310.79	312.22	311.32	312.86	309.86	311.54	310.08	310.39	311.64	311.75
311.36	313.03	313.03	314.02	314.28	312.39	312.34	312.1	313.33	312.92	311.82	312.46	312.85	313.1	312.02	312.3	312.38	313.21	311.79	312.86	313.12	313.51	313.73	312.52	314.52	313.35	312.77	313.1	313.57	313.58	312.22	312.95	312.88	312.67	314.17	311.45	313.01	312.9	312.65	314.05	312.41	311.93	312.68	313.26	313.34	311.16	312.4	313.05	312.84	312.99
318.61	318.5	320.12	318.21	317.01	317.29	318.7	318.03	316.11	318.36	319.75	318.03	318.67	318.41	318.56	319.59	316.84	318.33	317.55	317.88	318.54	318.35	317.99	318.36	317.35	318.62	319.5	318.21	317.57	317.49	318.04	321.03	318.5	317.51	319.29	316.98	319.56	319.13	317.38	318.1	317.1	319.22	317.73	319.52	319.81	316.8	317.01	316.07	317.24	320.78
292.66	294.73	296.24	296.75	295.38	292.97	295.77	295.67	294.45	294.5	296.27	294.47	295.14	294.07	293.54	297.15	294.18	294.99	296.75	294	294.51	297.35	294.96	295.39	295.18	293.21	293.08	294.11	296.49	296	294.26	294.73	294.49	294.55	296.37	294.47	296.21	295.64	295.34	296.51	295.5	295.88	294.09	293.22	295.63	295.5	294.41	295.43	296.11	293.38
319.54	319.98	319.68	318.59	320.46	317.54	316.47	317.86	317.99	320.23	318.77	318.97	318.22	319.64	318.95	321.51	318.23	321.37	318.93	318.34	320.94	318.37	318.01	319.13	320.14	317.76	319.38	318.58	317.73	320.13	316.78	318.19	320.19	320.29	317.97	317.84	317.67	318.65	318.07	320.37	319.96	319.49	317.55	318.79	318.11	318.63	319.9	318.87	318	317.24
292.69	293.26	293.56	293.66	293.99	292.84	293.5	293.16	293.44	294.6	293.11	293.91	294.75	293.99	295.66	293.67	293.34	293.46	295.53	294	292.34	293.51	293.88	294.53	294.37	293.53	293.47	294.01	294.46	294.1	293.35	294.75	294.36	294.41	295	293.66	294.99	294.61	294.76	293.69	292.57	292.82	294.71	291.57	292.42	295.5	292.02	294.38	294.14	294.26
309.87	309.66	310.64	310.73	309.78	311.86	311.22	308.99	311.02	312.65	310.6	311.1	311.76	310	310.31	309.93	310.53	311.14	311.95	312.63	310.55	311.3	310.28	311.62	310.87	310.82	309.82	313.21	311.83	311.09	310.09	310.96	310.89	309.97	310.55	310.78	311.14	312.58	310.68	310.85	309.85	310.26	310.99	311.48	309.16	309.98	311.29	310.41	310.95	311.17
312.38	313.24	312.38	312.15	310.05	313.56	313.73	312.87	314.67	316.27	312.11	312.91	313.34	311.88	312.35	313.92	313.39	312.03	312.23	313.11	312.34	314.43	314.12	312.62	312.45	314.28	313.29	314.84	313.21	312.61	314.86	314.05	312.92	312.54	312.47	312.53	312.88	311.12	311.86	312.56	313.9	311.97	312.12	313.84	312.72	313.57	313.17	311.16	314.92	312.78
302.43	299.89	300.51	300.29	298.56	298.94	299.7	297.79	300.3	300.53	299.21	298.29	299.55	300.05	299.14	298.91	299.38	301.66	303.01	298.9	298.83	300.46	301.66	300.36	300.95	300.11	300.16	297.69	298.57	298.62	302.1	298.64	300.16	301.09	299.89	301.29	299.22	299.2	298.69	302.63	300.45	300.43	301.36	299.24	298.38	300.87	302.37	301.14	300.57	299.25
303.99	304.01	303.16	304.43	305	304.02	304.22	304.58	303.71	302.45	303.55	304.41	305.48	304.3	304.14	305.43	305.15	305.21	304.25	306.28	305.49	305.16	305.31	305.19	303.27	304.96	305.82	305.78	304.48	305.18	302.7	303.91	303.8	305.05	304.27	304.59	305.37	303.93	303.78	304.59	304.89	303.44	305.23	302.46	303.53	305.76	302.01	304.6	304	302.83
313.31	313.02	312.38	314.96	314.58	312.82	313.96	312.95	312.86	313.36	312.6	314.66	313.02	312.2	311.7	314.52	312.33	312.8	312.39	312.95	313.85	311.31	313.25	313.81	312.05	314.7	311.44	314.09	314.01	314.3	313.8	311.34	311.43	313.98	312.49	311.95	314.68	312.42	312.67	313.91	313.67	312.38	314.5	312.41	312.61	311.7	313.82	312.97	313.55	313
313.48	313.36	312.37	314.77	315.32	313.55	313.66	314.13	311.03	312.55	314.11	314.22	313.42	313.03	312.64	312.82	314.55	312.64	313.85	314.45	311.82	312.1	313.84	312.53	315.16	312.01	313.41	313.35	312.98	314.71	313.97	314.4	312.47	313.43	312.25	314.75	311.78	314.39	312.07	311.95	310.41	314.11	314.2	312.25	311.52	313.12	311.34	310.94	313.95	313.4
296.67	297.27	295.43	297.3	296.56	296.02	298.4	296.42	298.05	297.65	296.15	296.22	298.91	296.51	297.18	297.06	296.37	295.72	297.03	296.57	297.07	295.91	294.12	295.33	295.5	295.8	297.05	296.75	297.48	295.86	295.44	297.06	296.76	296.58	297.81	297.32	297.14	296.92	297.21	297.32	296.06	296	298.84	296.69	295.49	296.63	297.26	298.43	294.88	295.93
309.2	310.05	306.73	308.29	308.71	307.86	305.3	307.71	308.22	308.34	307.32	307.84	307.32	308.05	308.58	307.27	306.52	307.24	307.98	306.41	307.34	307.56	306.73	305.61	307.72	308.46	309.1	305.49	308.08	306.9	307.71	306.83	304.98	305.76	308.75	307.26	307.77	306.78	307.86	307.79	307.4	309.44	308.29	305.11	306.92	308.17	307.4	306.99	307.26	306.32
327.6	329.07	329.53	327.6	329.39	328.01	329.09	324.9	327.65	329.51	327.62	327.89	328.21	328.22	327.66	327.17	327.73	326.19	329	328.34	327.62	327.97	329.97	326.16	327.4	327.62	328.58	328.41	327.66	329.94	327.94	328.48	326.81	328.11	328.62	329.07	328.79	328.07	327.27	327.9	328.4	327.79	329.14	328.3	326.45	326.21	328.31	329.26	328.34	327.92
304.04	304.69	305.92	305.37	305.33	304.83	305.2	304.83	306.26	303.75	302.78	304.46	305.87	304.37	306.96	305.94	304.1	303.07	305.04	303.27	304.54	304.03	306.07	303.78	304.4	304.75	305.39	305.48	304.68	304.59	305.03	302.68	304.53	305.65	306.08	304.44	305.97	304.72	304.56	305.13	305.3	306.78	303.99	305.11	303.92	303.5	304.9	305.37	304.4	304.47
303.14	305.87	305.15	304.95	304.78	304.51	305.31	304.9	305.67	304.79	306.48	303.85	306.48	304.17	306.62	306.92	303.74	304.28	305.45	306.59	304.93	303.18	305.57	306.19	304.9	305.97	304.38	306.08	305.21	306.05	306.37	304.07	303.52	303.95	306.63	303.09	307.27	304.45	304.21	305.19	305.05	305.02	304.35	302.77	304.74	304.51	304.42	305.5	304.93	307.27
313.35	312.04	315.94	314.24	313.08	312.31	312.37	313.5	311.95	312.44	313.37	312.09	311.78	313.48	311.69	312.75	312.69	313.88	312.22	312.71	313.34	312.04	313.46	313.03	312.92	313.63	311.66	312.04	313.54	312.47	313.71	313.64	313.5	312.36	311.77	312.73	313.38	312.75	313.71	311.75	313.69	312.51	313.65	313.79	311.3	313.02	313.19	310.5	312.56	313.95
302.34	303.01	304.28	304.32	301.62	303.58	302.49	304.2	302.53	304.22	304	301.96	303.33	302.1	302.96	303.43	301.73	303.88	302.84	302.07	302.93	302.81	301.49	301.35	302.41	302.83	302.98	301.15	304.2	301.98	304.44	302.19	300.97	304.43	303.36	301.54	303.33	302.95	305.77	303.1	303.14	301.33	304.15	303.64	304.08	304.21	302.63	302.65	302.01	301.31
312.55	311.76	312.42	310.93	310.58	312.46	311.15	313.11	312.12	310.8	314.06	312.03	312.89	312.46	312.9	312.98	311.28	312.35	312.22	313.82	312.8	314.58	312.36	313.02	314.32	313.74	311.93	314.3	312.62	312.61	312.66	311.06	310.8	312.96	311.27	312.76	310.8	311.64	313.77	312.65	313.46	312.35	312.59	312.39	314.97	312.17	314.33	313.23	312.43	312.67
313.27	312.41	312.19	314.04	314.25	310.34	313.04	315.79	312.91	313.98	312.36	311.88	314.7	312.43	313.43	311.83	312.15	312.18	313.95	313.09	311	312.49	314.6	312.84	314.03	311.38	311.57	311.8	314	313.9	312.8	312.95	313.14	312.53	312.68	313.82	312.96	311.89	312.89	314.42	312.84	313.69	311.77	311.6	313.06	312.01	311.33	313.45	313.16	312.48
314.99	310.82	314.16	313.91	314.29	312.16	314.17	313.75	314.3	314.65	313.01	313.93	312.73	312.11	310.71	311.31	315.79	312.18	312.78	313.14	313.9	314.32	312.93	312.07	311.96	313.03	311.92	313.9	313.64	312.83	314.42	314.25	313.63	311.58	312.29	312.92	311.84	312.2	312.75	313.14	312.7	313.79	312.07	311.33	313.69	314.28	312.89	310.91	312.71	313.15
302.28	301.61	301.85	302.13	301.7	301.15	303.05	302.55	303.85	301.94	302.73	302.98	302.5	302.03	301.79	302.07	301.68	303.75	302.53	303.6	300.27	304.57	303.19	301.46	301.55	303.2	302.27	302.7	304.2	302.09	304.02	302.62	302.82	303.13	302.97	302.18	302.91	302.22	305.2	303.19	303.55	302.44	302.43	302.62	301.88	304.33	302.68	300.29	303.55	303.1
302.85	301.73	304.22	303.03	303.37	302.33	302.07	303.79	302.47	301.47	302.44	302.62	302.46	302.58	302.75	303.54	300.99	302.1	303.75	301.34	302.41	302.45	302.52	303.2	301.46	302.92	303.66	304.06	302.23	302.66	303.47	303.12	301.93	302.63	303.17	301.42	304.36	302.08	302.69	302.39	302.97	304.49	303.23	303.86	302.6	303.09	300.68	302.69	303.41	301.1
295.87	295.62	295.85	296.62	295.64	293.55	294.04	295.67	294.44	295.59	291.15	295.18	295.95	294.54	294.77	293.88	293.69	294.6	294.62	295.84	293.95	294.72	294.99	294.35	295.34	295.49	294.04	295.12	294.61	294.54	292.72	295.55	295.02	294.31	295.04	295.12	294.41	293.56	297.83	296.05	294.1	294.54	295.35	294.82	295.99	296.46	294.9	293.14	295.27	294.42
319.41	320.24	319.38	319.78	320.57	318.46	318.47	319.31	320.79	319.28	319.82	318.94	317.69	319.84	319.65	318.66	318.71	319.72	319.04	317.88	319.82	317.93	320.35	319.41	319.89	319.04	319.13	319.41	319.55	318.23	317.41	319.72	318.44	320.04	316.82	319.32	318.08	319.08	318.09	319.72	318.5	319.74	321.44	320.63	318.54	319.17	320.39	317.98	318.95	319.75
313.05	313	312.57	311.68	314.46	311.63	313.42	314.93	312.14	313.92	311.73	310.8	312.22	313.35	311.77	311.35	311.98	313.9	312.37	314.45	312.42	312.82	314.25	314.32	312.61	312.62	312.61	312.46	313.67	312.87	313.4	312.83	312.72	313.91	313.4	312.29	312.78	313.77	313.28	310.5	312.19	311.38	314.29	309.74	312.81	313.08	312.61	311.58	312.54	310.57
301.69	301.45	301.94	301.19	301.89	302.21	300.04	300.09	300.71	301.33	301.25	301.57	301.28	301.31	300.76	300.61	301.07	301.12	301.81	301.18	300.57	302.96	301.26	300.15	300.39	302.25	300.57	301.31	300.58	301.55	302.72	302.46	301.76	300.53	300.21	300.47	303.03	302.12	301.24	302.38	300.52	299.82	301.83	300.3	301.07	300.18	301.55	301.82	301.34	300.28
317.27	319.48	318.85	318.91	318.54	319.3	317.54	319.4	318.16	318.91	317.41	319.16	318.36	319.1	319.06	318.33	316.75	317.78	316.99	319.18	318.93	319.1	316.27	317.53	317.5	317.11	318.92	320.2	318.14	318.22	318.94	320.77	318.05	319.48	318.03	317.88	317.04	317.84	318.46	317.34	318.27	318.06	317.4	318.88	316.6	317.06	318.01	318.54	316.51	319.11
313.94	313.5	316.09	314.97	314.82	314.38	316.59	314.48	313.63	316.87	314.82	315.71	314.56	314.49	314.77	315.2	316.06	314.98	316.63	313.14	314.8	315.24	313.79	314.97	314.5	313.69	315.54	315.14	314.73	313.64	315.25	315.65	314.6	313.76	314.93	314.17	314.82	314.36	313.82	314.25	314.24	315.26	315.85	316.04	315.55	313.85	315.24	313.37	313.9	316.1
314.51	314.53	315.1	314.35	312.89	314.77	312.61	315.29	313.62	315.35	313.89	314.04	313.96	314.13	314.06	312.73	314.7	313.29	314.58	313.55	314.85	314.1	312.5	314.22	314.82	313.81	314.73	312.68	314.91	313.69	312.76	313.28	313.35	312.49	315.51	313.11	315.61	314.37	314.36	314.2	314.29	315.3	314.42	314.63	314.28	313.42	313.49	316.14	313.38	315.54
311.45	313.28	313.35	313.41	311.25	313.73	310.62	311.49	313.52	313.41	311.46	309.87	309.47	311.91	311.22	311.39	312.98	312.11	311.6	314.29	312.37	311.71	312.25	312.54	311.97	313.34	313.53	312.46	312.82	313.41	311.49	311.23	312.68	312.98	312.72	312.01	312.98	311.22	313.68	311.59	312.23	313.2	311.07	311.96	312.33	309.41	313.21	312.28	312.77	312.51
327.21	325.13	327.03	326.98	326.34	328.06	327.44	328.35	326.24	327.85	327.28	327.65	327.99	327.7	326.62	326.13	327.83	326.44	326.23	326.67	325.62	326.81	325.33	325.93	327.77	327.26	328.08	326.78	326.54	326.82	327.29	327.12	326.89	327.1	327.18	327.92	327.22	326.5	326.23	327.13	325.94	327.48	327.13	328.31	328.4	327.01	328.92	326.66	325.37	326.81
305	302.16	304.02	304.59	302.39	304.16	303.31	302.73	305.05	302.76	301.89	303.84	302.86	302.15	302.2	304.04	303.85	303.46	303.02	304.19	303.29	301.55	304.89	302.06	303.47	301.92	302.58	302.21	303.52	303.64	303.21	304.12	303.41	305.06	303.72	304.69	304.13	304.43	304.62	303.43	303.04	302.62	303.4	304.62	304.07	302.73	303.02	302.85	304.33	304.96
304.95	305.75	304.12	303.5	303.43	303.84	302.81	304.64	305.21	302.93	302.76	303.75	303.15	304.58	304.41	303.55	302.88	304.67	304.31	303.79	303.55	304.32	303.95	303.41	305.99	303.42	304.38	305.22	303.82	304.31	303.65	302.72	302.66	303.06	303.98	303.09	305.12	303.42	306.38	303.29	301.58	303.55	304.02	303.28	304.85	306.47	302.89	304.93	304.98	304.64
328.46	327.03	326.66	327.13	328.46	329.34	326.72	329.87	328.52	327.16	328.56	327.3	329.52	328.36	324.74	328.07	326.65	327.89	330.64	327.82	328.28	328.55	329.04	325.94	327.07	326.16	326.99	327.65	326.16	326.97	328.52	328.65	328.92	326.17	325.71	330.02	328.96	327.41	328.41	328.45	326.27	329.02	327.24	329.1	328.06	328.71	327.52	328.37	328.18	327.09
307.48	307.67	306.5	309.43	305.7	307.66	305.98	306.72	308.45	308	307.19	305.67	308.8	306.74	307.01	306.45	307.51	307.19	308.33	308.64	308.91	306.27	308.67	308	307.62	306.71	305.96	307.46	308.36	305.46	307.35	307.83	306.77	308.81	306.12	306.72	307.2	307.73	307.15	307.87	306.57	306.57	306.42	306.59	308.47	306.97	307.33	307.12	308.71	307.41
301.67	301.1	300.57	302.26	300.67	302.61	301.5	301.35	303.91	301.28	300.23	301.49	300.75	302.6	298.9	300.97	300.83	302.49	300.05	299.2	300.42	299.8	303.04	303.13	300.95	302.44	303.54	302.69	301.76	301.45	302.56	301.1	302.38	301.36	301.55	301.3	300.92	299.75	302.8	299.65	300.9	299.05	301.49	302.48	298.69	303.03	301.16	300.33	298.71	301.97
295.57	293.12	296.78	295.39	295.91	295.89	294.65	297.51	293.92	295.29	294.15	294.82	294.4	296.43	293.59	293.31	294.29	296.23	295.56	293.41	295.17	294.96	294.99	295.13	294.64	293.31	296.05	294.78	294.08	296.08	294.09	293.18	295.18	295.87	294.7	293.47	295.8	296.01	294.44	296.59	294.83	294.56	295.38	294.9	295.2	295.5	294.32	296.67	295.44	294.73
306.84	306.13	305.6	305.85	306.68	307.53	307.91	306.18	303.9	307.3	304.37	305.23	306.58	306.36	305.45	308.27	305.29	305.89	306.41	303.9	306.4	305.87	306.81	306.76	308.24	306.19	307.47	305.65	305.86	306.61	306.51	307.15	306.57	306.29	304.86	305.54	306.73	304.51	306.26	307.5	306.88	305.16	306.56	306.95	305.17	305.89	304.79	307.49	306.05	306.09
316.38	317.95	318.15	317.34	318.57	316.18	316.57	317.69	317.53	318.27	318.02	318.78	318.06	316.1	318.59	318.34	318.51	318.08	318.13	317.26	317.34	317.62	319.82	318.05	317.36	316.91	318.81	319.79	318.13	318.41	320.02	318	318.09	315.85	319.35	317.93	317.79	318.65	318.22	317.66	319.19	317.96	319.37	317.96	317.57	318.34	319.37	317.38	317.65	317.46
314.86	315.62	314.75	314.83	315.45	315.39	317.03	316.43	315.77	316.02	316.66	316.59	315.69	313.61	315.29	316.47	316.45	316.36	315.82	314.55	315.63	316.49	316.3	313.55	316.52	315.77	315.43	315.79	316.45	316.34	317.06	316.18	315.42	316.78	314.7	315.22	316.15	314.61	315.63	315.58	316.64	315.12	314.38	316.46	317.26	316.75	313.96	314.97	315.56	315.57
301.09	299.32	302.79	302.18	302.21	302.08	301.5	301.93	302.04	304.01	302.27	304.46	303.71	303.05	303.1	302.02	303.75	301.99	303.82	302.16	299.67	302.82	302.92	304.05	303.18	301.75	301.41	301.92	303.44	302.36	301.46	301.16	302.23	301.69	301.96	301.94	302.64	300.38	302.27	301.26	302.51	303.53	304.22	303.19	303.66	305.27	301.76	301.69	301.95	301.92
310.19	308.68	308.64	309.21	308.64	309.06	310.22	308.37	308.81	308.89	308.08	308.33	310.28	308.98	308.14	309.42	309.18	310.14	309.29	308.73	309.59	308.69	308.93	308.73	308.37	308	308.43	309.24	310.6	310.76	309.72	306.03	310.2	307.16	308.5	308.55	310.16	306.38	308.7	309.3	308.52	309.58	307.74	309.69	310.23	308.71	308.84	307.06	310.54	308.72
292.72	295.93	296.85	293.88	293.91	295.4	296.1	296.06	293.83	295.88	296.06	296.9	296.83	296.38	296.38	294.92	295.21	295.19	293.2	296.6	296	293.6	294.42	294.96	295.53	292.95	295.14	295.63	295.06	295.9	293.26	295.48	294.38	295.72	294.6	295.22	294.17	296.22	296.2	295.22	293.43	295.25	294.85	293.19	293.52	294.07	295.48	294.56	293.93	295.83
312.46	313.25	312.83	313.45	313.5	312.08	311.62	313.32	311.09	311.56	313.41	312.48	313.79	313.16	312.74	312.71	313.9	311.55	312.97	311.88	313.37	313.71	312.11	313.01	311.67	313.04	313.83	313.56	313.26	313.33	311.69	313.75	311.55	312.83	312.29	312.04	313.46	311.8	313	312.33	314.07	313.41	312.33	312.03	313.67	313.09	313.05	310.79	312.46	311.86
304.13	304.76	304.31	303.3	304.23	304.47	303.91	302.55	305.45	304.42	304.27	304.9	306.15	304.2	302.41	305.26	305.57	304.37	305.42	304.61	302.45	304.77	303.22	303.18	305.96	303.82	302.54	305.28	306.69	304.53	305.14	306.45	302	303.12	304.47	303.91	303.55	303.2	306.07	305.88	306.35	305.17	302.93	301.88	303.99	304.82	305.14	302.6	304.28	304.77
315.88	314.86	314.47	316.48	315.33	315.74	315.67	314.12	314.06	316.12	316.87	316	315.9	315.16	313.84	314.74	313.65	314.42	315.53	314.85	314.55	315.42	315.19	315.19	315.76	313.49	316.61	315.99	313.54	314.82	313.72	315	315.46	312.36	314.45	317	315.85	316.77	314.2	315.27	314.56	313.9	313.03	314.5	315.99	314.86	315.97	314.51	315.29	314.5
295.24	294	293	295.91	294.45	294	296.11	294.3	292.3	294.01	293.87	291.71	294.59	293.36	293.19	293.58	291.7	294.32	291.9	293.51	292.84	294.11	295.08	294.66	293.51	295.77	293.58	294.43	294.63	293.15	295.64	292.93	294.21	293.44	294.87	294.08	293.67	293.19	292.64	295.6	295.25	293	294.54	292.67	294.21	294.68	293.7	294.76	293.01	294.23
300.26	300.09	299.23	299.48	301.02	300.06	299.21	300.04	300.87	299.21	299.44	298.44	298.7	298.32	300.48	299.3	300.1	299.71	300.94	299.65	299.39	299.4	298.76	302.54	300.73	298.71	300.74	299.5	302.58	299.77	300.35	301.75	299.96	299.15	300.87	301.75	300.51	300.58	297.95	299.9	299.83	301.14	300.15	298.9	301.71	299.71	299.97	300.87	301.62	299.67
313.77	313.57	313.95	312.25	314.87	313.49	314.84	315.81	314.22	312.5	315.35	315.32	313	312.95	314.6	314.11	312.82	313.2	314.75	314.71	313.06	313.82	314.32	315.98	313.41	311.93	312.31	314.05	312.91	315.25	313.83	315.1	311.99	312.31	314.41	312.32	315.33	316.57	311.46	314.26	313.81	313.06	312.83	314.41	312.94	313.13	315.04	314.67	313.36	315.71
312.03	312.57	310.93	311.97	310.93	312.04	310.77	311.81	313.5	312.78	311.09	312.63	309.28	310.61	311.03	312.49	312.45	312.87	312.2	313.19	311.78	313.55	310.96	312.25	311.15	311.46	310.04	309.97	312.19	312.91	311.9	313.14	313.35	311.26	310.7	312.35	311.64	312.5	312.81	313.66	312.08	311.96	311.95	313.19	310.32	311.98	313.32	311.3	311.46	310.98
315.49	314.12	314.04	316.47	314.81	315.85	314.15	315.59	313.04	315.05	314.93	313.99	314.11	314.27	314.08	314.58	312.87	315.37	315.89	312.72	314.24	315.23	315.67	314.74	316.85	316.72	314.33	314.66	315.74	312.53	315.03	315.13	314.15	315.54	315.03	313.87	314.17	313.96	315.79	315.69	315.84	313.45	314.14	316.31	313.97	314.85	314.44	315.1	315.15	316.24
302.02	302.13	302.13	302.72	302.83	302.22	302.64	303.54	302.37	301.88	302.45	303.43	302.22	303.38	302.84	302.29	303.31	302.89	303.2	304.01	301.69	303.11	301.25	301.09	301.21	301.19	303.04	302.91	302.58	303.09	302.99	303.2	304.04	302.99	302.9	301.03	303.5	302.31	302.14	302.24	302.5	303.43	304.41	302.25	301.87	302.66	301.72	303.21	301.57	301.89
327.6	327.61	327.39	327.45	327.79	326.36	328.77	327.13	327.65	326.99	327.26	326.94	325.29	328.77	326.73	327.83	325.24	326.47	328.66	324.61	327.57	326.65	328.53	328.68	327.5	326.59	327.33	326.58	326.14	327.63	325.33	327.32	327.7	325.78	326.56	326.69	325.03	326.39	326.16	328.13	326.86	326.76	328.24	328.94	326.64	326.75	328.54	326.76	327.52	326.65
311.23	310.64	310.01	310.13	309.53	312.46	312.14	309.94	309.22	311	310.98	311.51	308.92	311.1	309.91	310.52	310.98	313.27	311.54	311.26	310.52	310.88	310.19	309.88	310.16	309.44	312.64	312.35	309.46	310.64	311.88	309.68	309.58	312.41	311.02	309.25	310.16	308.75	312.15	309.27	310.87	310.02	311.48	310.68	310.55	311.21	310.54	312.36	311.33	308.88
327.68	325.36	327.4	326.51	328.65	327.76	328.69	328.3	326.85	327.12	327.2	327.85	326.91	328.41	329.83	327.3	327.57	327.06	326.99	326.99	326.55	327.92	326.96	329.54	327.05	327.77	328.43	328.16	325.59	327.39	327.82	328.21	328.71	327.36	327.55	327.6	327.29	327.28	327.02	328.64	328.53	329.34	327.4	327.92	328.5	328.49	327.35	328.22	326.44	327.61
316.6	317.45	314.95	316.11	315.47	316.06	316.69	316.32	314.52	317.8	315.05	315.44	316.09	315.53	315.04	316.46	318.06	314.66	314.68	315.16	315.82	314.89	316.16	314.89	315.81	315.13	314.25	315.58	314.58	314	315.86	316.35	316.01	313.57	315.35	315.03	316.61	315.86	315	316.01	316.16	314.94	314.08	315.34	312.64	316.4	314.93	317.76	314.62	315.02
310.45	312.07	308.18	307.84	309.76	310.33	309.3	308.5	310.08	312.33	309.89	310.78	308.75	308.58	310.62	310.16	311.2	308.72	309.41	310.61	310.34	310.37	309.44	312.12	309.75	309.3	309.74	309.73	306.94	310.56	310.11	310.07	308.04	310.4	310.89	307.4	311.09	308.51	309.53	311.55	309.88	308.32	311.22	309.68	310.75	309.31	310.79	310.64	310.96	310.22
301.76	299.87	300.7	299.77	299.51	299.93	301.04	298.93	299.4	300.69	299.92	300.44	301.72	300.48	299.41	300.14	299.68	300.15	299.59	299.49	299.91	297.86	300.91	299.93	299.49	300.54	300.27	297.91	300.03	299.05	299.65	299.63	300.14	301.28	298.66	299.39	301.77	297.56	299.8	298.39	298.84	300.46	299.43	300.38	301.63	298.93	301.7	299.36	298.68	299.01
313.72	313.17	312.73	312.76	313.59	312.09	313.41	312.02	311.68	312.07	313.97	314.06	313.81	313.29	314.11	312.44	311.22	310.39	313.81	312.75	315.21	312.2	312.36	314.46	312.73	312.48	312.69	313.58	313.42	314.13	311.44	312.74	314.06	313.19	314.58	315.01	313.25	313.53	312.55	314.09	311.22	313.66	313.22	313.59	312.39	313.9	312.01	312.21	310.8	312.67
325.71	323.46	325.42	325.26	326.17	324.24	326.4	324.53	327.96	325.11	323.64	326.75	325.4	325.67	326.7	326.26	325.06	324.12	324.79	325.85	323.98	326.06	326.73	323.97	326.08	324.32	324.92	325.78	326.43	326.77	325.99	326.71	326.21	324.64	325.22	326.56	327.07	325.14	323.85	325.32	323.99	325.79	326.7	325.91	324.91	325.91	325.29	325.4	325.78	326.1
305.81	304.86	306.43	304.83	305.32	305.13	306.66	303.67	308.61	305.84	305.85	306.95	305.18	306.85	306.98	304.06	306.71	304.96	305.39	305.08	304.86	306.09	303.25	305.91	304.38	305.99	305.96	303.62	304.94	305.56	304.85	303.57	305.22	305.06	306.58	305.06	306.03	305.47	304.69	306.38	306.98	305.85	303.97	304.18	306.92	306.06	305.8	304.59	305.73	304.47
308.02	305.24	304.06	305.7	308.11	307.92	304.64	306.99	307.76	307.25	305.28	305.98	306.47	308.24	306.74	308.51	306.97	305.6	306.98	305.81	305.97	306.81	307.4	306.65	306.78	306.13	306.96	306.93	306.47	305.76	308.04	307.82	306.15	306.26	305.01	307.52	307.01	305.88	305.7	305.61	305.14	306.89	306.74	309.42	308.18	305.18	308.48	307.14	306.77	307.28
304.46	302.22	304.58	304.46	306.11	305.17	304.19	304.62	303.69	305.72	303.48	304.21	305.24	307.08	304.67	305.14	304.19	306.22	305.24	305.76	305.73	305.45	304.87	304.78	305.04	304.46	305.45	306.44	304.82	305.45	305.1	304.45	304.09	304.68	305.49	303.88	305.23	305.23	303.86	304.88	305.85	304.47	304.51	305.62	304.01	305.74	303.38	303.29	304.67	304.24
317.36	316.66	314.69	313.47	315.93	315.7	315.65	314.04	314.3	313.81	315.82	314.92	313.44	312.95	314.33	315.14	313.99	316.69	317.01	317.09	315.53	315.18	314.63	315.28	316.11	314.83	314.38	314.92	314.49	313.42	316	314.86	314.12	314.84	314.45	315.85	313.84	313.68	314.43	315.07	312.76	316.82	314.89	315.33	313.98	315.58	316.62	313.72	317.08	316.21
300.73	299.47	300.26	301.77	299.69	300.57	299.8	300.75	301.55	300.49	301.01	299.19	299.96	301.4	300.46	300.26	300.69	299.93	299.13	299.47	299.42	300.51	300.55	300.31	298.52	300.79	302.08	299.8	298.86	300.82	300.92	301.24	299.32	301.23	302.53	299.44	299.35	300.22	300.37	299.03	300.28	301.59	299.3	299.07	299.67	301.08	300.62	299.89	298.9	298.84
303.18	306.05	303.99	304.3	303.04	303.73	304.92	302.76	303.49	303.36	302.68	304.56	304.73	304.82	304.27	303.61	304.51	304.87	306.92	302.79	305.08	305	304.62	304.06	303.26	304.23	304.64	302.65	302	304.06	302.66	305.31	303.81	304.9	302.47	304.04	303.87	302.76	303.39	304.17	305.92	303.71	305.22	304.96	302.93	305.31	304.39	304.65	305.97	302.86
314.06	313.23	313.57	313.74	313.15	311.7	312.28	311.98	314.31	314.1	311.78	313.23	313.9	314.55	312.37	312.93	312.21	312.41	312.74	313.75	312.63	314.92	313.55	313.91	315.38	312.36	312.63	313.66	312.72	314.99	312.56	313.43	313.16	314.22	314.68	314.01	314.64	313.04	313.39	312.1	312.21	312.98	313.61	311.98	312.29	315.1	313.54	314.57	314.5	311.78
292.82	294.5	293.76	292.53	294.15	292.96	295	293.9	293.69	294.88	294.33	294	292.4	294.84	294.81	294.48	293.88	294.99	294.05	293.28	294.07	296.08	293.89	296.11	293.27	292.62	292.02	294.53	296.06	294.23	295.17	293.56	292.71	294.35	293.93	295.96	296.2	293.39	293.87	294.24	294.67	294.58	294.53	294.19	295.11	294.63	293.3	292.49	294.77	292.91
304.08	305.52	305.36	304.08	302.95	305.76	303.2	303.94	303.81	306.62	304.5	303.68	304.75	305.17	304.2	304.13	302.29	304.54	305.49	305.88	303.58	303.24	303.09	304.75	304.99	305.81	304.74	304.72	305.19	303.68	305.71	306.1	305.1	305.42	306.06	304.63	303.58	305.38	305.45	302.86	305.36	305.88	304.98	303.95	304.47	303.91	305.36	304.22	305.67	307.8
323.61	324.17	325.64	326.54	326.39	325.07	324.42	322.39	324.45	325.21	323.79	323.75	323.37	323.22	323.41	324.85	325.04	325.34	324.16	324.17	324.83	324.1	325.06	325.95	325.26	321.52	326.66	325.08	323.66	324.77	325.53	323.94	322.68	325.09	322.88	324.74	323.54	326.37	323.06	324.66	323.3	322.35	324.12	324.85	323.65	322.88	323.26	324.38	326.13	324.17
315.83	314.95	317.87	317.58	317.11	314.88	315.41	315.34	316.93	317.64	316.04	317.01	315.37	316.78	316.85	316.4	317.14	313.74	317.87	317	315.12	317.27	315.61	315.69	315.84	315.48	316.79	314.92	316.54	315.87	315.63	315.28	316.19	317.17	316.6	317.22	315.56	317.4	316.28	315.87	316.8	316.73	315.98	317.11	316.02	316.89	317.19	315.69	316.55	315.63
302.34	303.79	301.82	303.22	302.78	302.96	301.87	301.76	302.8	304.91	303	303.16	303.69	305.13	304.31	303.95	302.79	301.1	304.46	302.07	302.39	301.77	302.89	303.57	302.92	302.5	304.31	302.48	304.57	301.09	303.88	302.65	302.29	303.41	302.98	303.22	302.99	303.64	301.88	305.35	304.8	301.44	305	302.96	302.9	301.32	304.14	302.95	303.13	303.97
314.83	317.4	315.85	315.66	315.15	316.25	315.9	316.37	316.25	316.04	316.72	315.49	316.42	316.88	315.04	315.21	317.05	314.68	315.98	315.09	315.8	314.8	316.93	315.94	314.41	315.34	314.77	314.67	317.64	315.4	315.84	314.76	316.33	317.92	316.97	314.83	316.39	314.66	314.43	315.33	314.51	315.47	317.68	316.9	315.94	313.68	317.6	314.77	318.18	314.63
301.09	298.67	299.96	301.63	301.47	299.44	300.74	300.91	299.32	301.3	300.78	299.98	299.86	299.68	300.33	301.53	302.36	298.42	300.84	300.76	300.6	299.17	298.29	298.67	298.68	300.83	299.98	299.13	298.3	300.65	302.76	299.08	300.92	300.07	299.07	299.84	300.74	297.44	299.92	299.68	299.5	298.88	300.08	299.91	299.27	300.37	298.53	300.57	300.39	301.88
312.34	313.76	313.1	316.31	314.24	315.53	315.37	313.81	313.5	314.94	313.33	314.64	313.36	315.5	315.37	313.33	314.9	315.18	313.17	313.15	313.87	314.97	313.27	312.2	315.44	314.05	313.23	314.68	312.22	315.85	312.95	312.76	315.18	313.27	314.74	313.93	314.1	313.11	315.37	313.94	313.73	315.15	312.05	315.4	313.87	314.02	312.88	313.46	314.9	315.13
312.1	310.31	309.91	310.44	310.94	311.01	311.73	312.6	312.77	311.84	310.11	311.6	312.37	312.16	311.98	313.26	311.56	311.49	312.18	310.95	310.45	311.73	312.27	310.34	311.95	310.71	311.56	310.1	311.68	312	312.43	311.33	312.71	311.57	311.87	311.22	310.94	310.89	311.37	310.65	311.3	309.88	311.63	310.86	311.71	312.1	312.32	311.5	313.01	311.76
305.08	304.52	306.17	303.82	302.94	304.15	303.82	305.7	304.71	305.54	303.25	304.25	305.23	303.77	303.87	304.98	303.22	303.52	303.51	304.27	304.49	304.25	305.15	304.33	304.86	304.33	304.83	304.64	305.2	304.79	304.79	305.26	306.71	305.5	304.67	305.38	306.06	304.67	302.59	305.22	304.9	305.28	304.61	303.98	305.97	303.87	304.1	304.42	302.9	305.19
302.81	302.4	301.53	302.53	304.09	302.3	304.96	302.76	302.61	304.24	304.02	305.91	302.92	301.8	301.92	301.84	300.84	304.36	304.8	304.21	301.32	302.32	304.61	304.39	304.46	304.5	302.96	300.71	302.91	304.17	303.42	304.07	304.39	304.2	303.84	301.91	304.37	304.85	302.74	303.61	303.64	303.13	305.37	303.18	303.63	301.6	303.77	303.8	304.21	302.09
303.92	304.93	304.52	303.49	302.89	302.09	303.4	300.74	304.09	303.28	304.01	303.91	302.01	302.61	303.45	300.85	303.47	302.51	305.09	305.4	302.4	303.2	303.79	304.2	302.63	304.14	305.19	303.73	304.83	304.04	303.57	302.41	303.83	304.14	304.19	303.32	303.8	304.3	303.05	304.29	302.51	303.54	303.17	302.92	303.39	304.02	304.92	302.88	303.14	303.09
305.49	303.75	305.67	303.78	305.93	304.3	306.36	304.09	305.44	304.74	305.67	305.45	305.03	307.46	304.53	305.02	306.23	302.89	304.16	302.31	306.18	302.72	302.8	302.35	304.45	306.18	304.59	304.88	303.97	306.03	305.32	304.78	303.63	305.33	305	305.37	304.63	302.36	304.27	303.99	303.74	304.8	306.27	304.13	303.97	303.35	304.59	304.48	303.52	303.16
309.44	311.1	310.21	310.53	311.93	309.76	309.12	311.23	311.23	310.56	311.16	309.63	311.77	310.67	311.06	310.89	311.98	311.4	311.13	311.08	311.21	310.17	311.61	311.49	310.45	310.34	309.66	308.7	311.33	311.28	310	309.66	312.83	309.67	311.12	311.39	312.38	312.73	310.02	310.75	311.46	313.24	311.07	311.18	311.83	311.01	311.72	311.35	311.34	310.93
319.71	318.62	320.01	320.16	320.08	317.79	319.99	320.7	319.81	320.46	320.27	321.55	319.47	320.6	319.91	318.95	321.56	319.78	319.41	317.37	317.78	320.07	320.07	320.37	317.99	317.87	319.22	320.35	320.36	320.45	319.1	319.92	318.43	319.76	316.67	319.28	317.66	317.82	319.86	319.25	319.42	320.23	319.93	319.54	321.07	319.31	319.18	321.01	317.87	319.58
305.71	306.26	304.31	305.69	304.39	306.36	305.49	304.45	305.43	304.28	305.1	305.68	305.18	306.67	304.73	305.06	305.22	305.45	305.12	305.83	305.92	303.29	304.41	304.09	303.56	304.78	306.21	305.58	306.46	306.47	303.16	304.55	304.3	305.51	304.47	304.77	303.95	305.86	305.08	305.29	305.9	303.41	304.91	306.19	304.95	304.39	303.83	304.75	306.87	305.27
306.05	303.98	305.45	305.68	307.32	303.97	308.21	306.16	305.61	305.42	304.7	304.92	306.22	306.02	307.01	305.62	305.09	305.09	305	306.97	305.12	305.14	306.71	305.34	305.09	305.11	304.87	305.16	304.46	305.24	302.41	305.69	304.12	304.82	305.54	305.13	303.76	305.99	306.26	305.61	305.4	305.82	306.26	305.57	304.32	304.63	305.6	305.82	304.2	304.55
302.93	301.67	303.67	303.78	303.45	303.75	304.14	302.78	303.23	303.16	303.19	302.83	304.33	303.84	304.95	303.89	303.08	302.54	303.32	303.62	303.69	302.87	302.48	302.99	304.46	301.39	304.65	303.48	303.16	304.69	303.38	303.5	302.58	305	303.21	304.22	303.12	304.51	305.75	303.65	303.95	304.13	303.82	303.01	302.27	303.61	302.01	303	303.43	304.32
311.27	312.86	312.87	312.57	315.1	315.18	312.58	313.49	313.87	313.7	314.17	312.5	314.63	313.36	313.81	315.07	314.76	312.69	314.46	315.06	313.95	313.49	314.91	314.3	313.49	312.61	315.35	313.28	313.78	312.37	312.66	313.03	313.06	312.93	314.15	313.42	313.01	312.69	313.93	312.24	312.53	313.39	312.27	313.24	312.38	312.06	313.07	313.53	312.78	312.97
316.08	318.42	316.4	317.75	317.49	319.41	316.98	317.79	317.9	317.42	319.01	319.61	318.32	317.6	318.57	320.91	316.59	317.94	318.13	317.48	317.65	318.54	317.56	319.36	318.94	318.15	319	317.36	319.96	318.17	319.21	317.79	318.32	318.56	318.1	318.23	318.85	318.65	317.76	317.2	317.4	319.86	318.61	318.08	316.38	318.58	318.28	316.54	317.69	317.43
301.05	298.76	298.9	300.72	300.37	297.43	299.41	299.23	299.85	299.67	300.42	299.14	299.75	299.63	298.29	300.64	299.56	300.71	301.23	301.71	299.6	300.05	299.13	301.76	301.13	300.83	301.17	299.34	300.12	300.8	297.1	299.9	298.68	300.42	298.94	300.2	299.01	300.78	300.54	301	301.17	299.62	301.53	298.55	298.99	299.41	299.24	300.73	300.81	301.38
305.4	302.34	301.8	302.44	302.58	303	302.05	301.1	302.66	302.65	302.71	301.75	302.93	302.18	302.43	303.36	302.78	301.99	303.45	301.25	302.13	302.17	302.84	302.61	302.18	303.84	302.47	301.85	302.61	300.18	300.83	302.38	303.05	303.37	302.03	301.71	302.93	302.64	303.19	301.51	303.38	303.59	303.79	302.86	301.67	301.97	302.64	302.23	302.55	303.16
304.22	306.61	305.78	303.97	305.33	302.9	305.33	304.87	304.97	304.36	304.52	304.55	305.85	306.6	304.27	305.68	304.8	303.94	305.11	302.7	304.38	304.84	305.21	305.26	305.18	305.33	304.75	302.62	302.98	305.51	303.58	303.33	304.33	303.96	304.44	303.96	304.59	303.64	305.05	304.93	304.28	305.36	304.33	304.86	303.42	304.9	302.89	304.69	305.11	306.6
314.52	315.66	312.02	314.05	316.29	313.94	313.25	315.29	314.91	315.81	313.44	313.81	313.39	313.61	314.7	313.76	316.54	314.8	314.32	314.64	315.16	315.23	312.91	315.89	314.95	316.34	314.8	314.45	314.04	313.99	315.33	314.56	316.55	317.48	314.95	313.13	315.56	315.02	312.5	316.33	315.84	313.65	314.25	314.7	313.68	314.39	313.89	315.75	315.74	314.7
303.66	303.62	302.68	303	304.22	301.51	303.73	303.34	304.55	303.48	304.74	303.55	304.01	303.12	300.91	304.15	303.19	301.96	303.23	303.25	304.09	302.71	304.1	303.37	302.98	302.24	303.83	304.46	304.97	302.94	302.83	303.79	302.69	302.31	304.61	302.79	301.25	301.46	302.75	302.94	303.26	304.65	303.23	304.08	304.93	302.64	302.41	302.79	301.87	303.59
327.79	327.93	329.35	330.12	329.51	327.12	330.18	329.53	329.74	328.63	328.35	328.25	328.52	328.24	328.86	329.42	329.73	329.87	328.35	328.26	329.9	330.4	328.8	329.37	330.83	328.41	328.84	329.15	329.37	328.2	327.75	328.17	328.15	328.26	326.69	329.35	327.75	329.31	327.99	328.59	328.16	328.48	330.85	327.94	326.58	329.22	329.21	327.73	328.05	325.64
301.95	304.09	301.55	303.81	304.01	301.88	303.1	301.26	301.85	301.23	302.74	302.68	302.42	302.15	302.89	301.35	301.12	303.17	301.98	304.39	301.99	301.02	303.39	301.12	303.31	302.59	301.82	304.09	301.51	302.7	302.78	301.5	303.04	300.8	303.34	305.52	303.86	299.98	302.48	301.55	301.7	302.29	300.6	301.82	303.77	302.17	304.36	300.78	302.51	302.1
300.72	301.79	303.35	303.53	304.62	304.24	301.56	302.28	304.39	303.53	302.84	304.12	303.05	303.26	303.08	304.24	305.09	303.38	303.59	303.57	304.35	300.51	302.52	302.92	303.23	303.76	302.4	303.81	303.04	303.03	302.59	302.92	303.46	303.04	303.3	303.66	303.04	303.72	303.35	303.14	301.84	304.9	304.86	304.05	302.81	303.08	303.46	305.83	304.04	303.98
309.87	310.01	309.57	311.05	310.61	312.2	309.93	308.92	312.42	311.7	309.48	311.4	310.08	309.8	308.36	310.87	309.23	310.08	309.49	311.04	309.48	309.88	309.71	309.34	310.51	310.94	311.06	309.61	309.69	310.89	309.53	310.28	309.06	310.95	310.11	310.17	311.2	311.59	310.46	310.72	309.62	309.35	309.03	310.59	309.97	310.52	310.56	311.2	311.08	309.49
304.39	306.95	304.82	305.32	305.4	306.03	306.42	305.86	305.22	305.28	303.57	304.61	304.24	305.63	307.08	305.96	304.9	305.2	305.26	307.43	305.51	305.55	304.98	303.98	305.29	306.93	305.67	305.89	305.45	306.06	305.15	306.35	305.84	305.16	304.33	306.4	304.33	309.44	304.73	305.29	304.17	304.95	305.49	304.79	307.03	306.84	303.78	307.18	303.67	305.69
330.28	329.02	328.36	328.36	327.05	329.8	327.43	328.16	328.59	327.54	328.65	328.23	329.13	329.8	330.28	327.62	329.25	328.77	328.04	328.24	330.26	327.56	327.86	329.17	325.85	329.81	330.65	328.23	329.4	327.55	328.22	328.03	329.33	328.41	328.1	326.9	329.6	327.31	328.29	328.91	328.32	327.62	327.18	328.39	327.91	328.48	328.75	330	328.85	327.63
325.04	327.52	324.82	326.21	324.86	327.43	323.41	322.9	324.86	327.29	326.6	322.76	324	325.19	326.31	325.65	324.68	324.37	325.9	325.14	323.18	323.8	325.13	324.84	327.82	324.74	324.79	323.98	324.56	324.87	325.16	325.18	325.8	325.63	325.88	324.18	325.59	325.04	324.05	325.58	324.53	324.44	324.62	325.52	325.1	326.03	326.11	325.03	325.07	326.63
328.38	327.35	328.36	326.21	327.17	327.17	327.59	328.53	327.98	327.95	330.36	328.67	328.81	327.81	328.88	327.65	328.79	327.45	328.34	326.54	326.93	326.31	326.66	325.87	327.25	328.08	329.31	327.09	326.06	329.54	330	326.08	326.88	328.4	326.17	328.02	326.94	325.98	327.39	328.55	326.8	327.72	329	328.95	327.7	327.12	327.62	328.86	328.35	327.34
298.88	298.36	299.74	302.95	299.51	298.68	299.31	298.24	299.73	299.53	300.21	299.79	299.86	301.76	299.47	300.3	301.04	299.25	300.43	300.7	300.52	301.53	300.21	301.03	300.54	298.66	300.6	302.77	299.67	300.18	302	299.99	299.72	299.59	299.42	301.32	300.7	300.33	299.18	300.02	299.75	300.4	300.12	300.95	297.93	299.57	297.69	299.21	300.3	301.89
302.98	300.94	303.48	303.22	304.39	302.57	302.12	302.77	303.89	303.42	300.83	302.45	303.58	301.04	303	302.97	303.59	301.63	303.98	303.16	302.03	302.95	300.68	302.17	302.66	301.52	304.14	300.54	304.59	300.96	301.77	303.78	303.58	303.67	302.81	303.55	303.1	301.08	302.6	302.28	302.61	302.41	302.03	302.89	300.65	301.51	302.18	302.9	301.21	302.61
304.85	303.54	304.3	306.21	305.62	304.15	304.54	305.45	305.48	305.53	306.76	306.55	304.37	306.27	303.23	305.79	306.87	306.4	304.63	304.97	306.07	304.05	305.04	303.88	304.49	305.63	305.08	307.06	305.97	305.94	305.82	306.24	306.67	305.51	306.13	307.47	305.24	306.28	304.51	305.25	305.57	304.1	306.61	303.95	304.38	305.31	305.72	304.9	303.8	305.38
318.38	320.34	317.72	319.6	318.28	318.15	319.33	317.29	318.05	318.48	319.91	318.23	316.7	320.22	318.36	315.48	319.32	319.21	320.19	317.77	318.92	318.11	321.07	320.17	317.79	319.02	319.56	318	319.45	319.18	320.2	319.6	318.03	318.48	319.41	319.82	319.87	318.05	317.01	319.1	319.02	317.96	317.83	318.69	320.42	318.75	319.84	318.25	318.61	317.59
316.98	318.63	317.5	317.36	317.84	317.44	317.75	316.57	316.91	317.56	317.59	318.23	317.44	318.12	317.91	318.78	317.68	317.54	315.61	319.07	318.9	317.37	319.2	318.34	318.85	317.91	318.51	318.98	317.62	317.28	318.77	317.3	319.06	318.38	317.22	320.58	318.06	316.57	317.99	319.37	316.69	317.15	318	317.48	316.31	318.74	319.28	317.57	317.35	317.25
313.08	311.32	312.78	313.19	312.15	312.75	312.83	312.16	312.83	312.72	312.88	312.99	311.74	310.04	312.56	312.43	312.44	310.89	313.24	312.57	312.21	311.8	311.63	311.45	312.71	313.08	312.24	310.56	312.5	313.39	310.95	312.59	311.82	312.25	311.41	312.78	311.96	313.27	310.55	312.58	313.23	312.61	312.6	312.19	312.16	313.73	311.55	311.39	311.91	311.44
293.79	292.98	296.63	295.18	295.45	295.3	296.96	295.76	295.06	295	294.75	296	295.35	296.75	295.75	295.81	294.67	297.32	296.11	295.53	296.32	294.28	296.32	293.84	295.31	293.5	295.6	294.41	294	294.13	295.11	294.04	296.02	296.38	295.74	298.59	293.44	294.19	294.58	295.65	294.24	295.06	294.99	294.07	295.34	293.11	294.38	296.5	295.34	296.17
327.8	325.76	328.89	326.26	326.73	327.93	327.81	328.15	329.85	328.64	328.65	326.85	327.89	328.55	328.71	327.93	328.04	326.61	328.3	328.38	327.66	328.18	326.94	329.36	328.65	327.95	326.59	327.45	327.29	328.4	327.19	327.32	326.84	327.87	327.86	326.6	329.13	328.13	327.69	326.38	328.12	329.59	326.2	329.7	328.25	327.2	327.08	328.42	329.24	328.01
309.33	308.94	309.53	308.89	309.95	310.41	311.17	309.74	308.96	309.8	312.17	309.31	309.91	308.87	309.93	310.37	311.02	311.39	310.02	308.56	309.75	309.28	309.51	310.91	310.49	313.66	309.42	310.14	309.18	309.85	311.68	311.84	309.83	309.52	310.15	308.76	309.08	308.4	308.7	310.79	310.43	310.65	310.72	310.29	311.03	309.79	310.83	310.23	309.67	310.38
302.57	303.41	302.44	302.1	303.03	303.18	306.03	303.65	302.33	304.12	303.07	304.94	306.11	305.73	304.65	302.83	304.57	303.26	303.34	303.64	305.81	303.02	305.06	303.17	303.37	304.59	302	305.76	302.62	304.21	303.4	305.57	304.53	303.68	303.89	303.83	302.98	301.93	302.7	306.75	304.15	303.15	303.82	303.6	304.93	303.7	305.05	303.48	304.7	303.57
311.65	310.67	312.75	311	312.2	312.48	313.63	310.02	311.77	313.08	310.52	312.08	311.41	312.06	311.12	310.55	312.18	312.39	313.29	308.53	310.56	311.41	312.73	312.19	309.75	311.14	312.64	310.86	313.14	313.28	310.84	310.78	312.68	311.04	310.81	311.5	310.81	311.83	310.97	312.09	311.44	311.93	310.17	312.93	311.36	312.6	311.31	313.46	310.95	311.7
300.52	300.17	300.99	300.22	300.09	298.87	298.37	299.19	301.27	300.58	298.84	298.18	300.06	301.01	301.65	299.85	300.08	299.91	301.18	298.66	298.91	299.11	301.48	298.62	299.33	300.93	299.59	300.07	300.64	300.08	300.3	301.55	300.63	299.84	300.94	300.36	299.92	299.21	301.34	300.72	299.22	300.82	300.38	298.91	298.72	299.75	300.09	300.68	300.96	301.32
324.74	324.89	325.95	325.48	325.93	326.77	327.39	325.62	325.68	326.27	324.74	325.07	325.3	325.1	326.14	323.99	324.75	326.47	325.43	325.13	323.92	325.87	324.74	324.38	325.46	324.76	324.24	327.73	322.89	325.91	325.23	324.26	325.4	325.68	324.5	326.22	326.12	325.46	326.54	325.33	326.98	326.85	325.54	326.79	325.83	325.41	326.59	327.2	325.44	325.91
302.39	302.39	303.53	300.21	302.25	302.58	300.86	301.39	302.19	303.97	301.72	302.79	300.54	303.18	305.76	301.56	302.47	303.15	304.39	302.62	302.62	301.36	303.01	301.35	302.07	302.26	302.02	301.05	303.16	302.08	304.54	302.25	300.77	303.92	303.27	302.48	304.49	302.06	301.62	300.32	302.53	302.95	302.15	301.78	302.95	301.49	303.18	305.49	302.64	302.58
306.51	305.33	307.47	305.84	305.03	306.05	306.7	305.66	305.31	306.09	306.37	304.22	307.26	307.15	305.49	307.79	305.44	307.07	305.96	306.58	307.87	306.83	306.73	306.42	306.9	307.96	306.36	306.58	306.16	305.32	305.54	308.28	306.79	304.35	303.84	306.62	305.4	304.85	307.07	307.17	305.89	306.49	306.66	304.29	305.65	305.94	306.05	306.37	306.8	305.41
307.95	310.84	311.07	310.03	310.41	308.78	310.33	310.88	309.89	312	310.21	312.55	310.19	310.63	309.27	311.74	311.39	310.17	311.27	311.73	310.09	309.67	310.45	312.04	310.98	312.42	309.93	311.18	309.69	310.69	310.45	310.55	310.97	309.04	312.04	310.51	310.3	310.6	311.56	310.05	309.4	311.28	311.48	310.49	310.76	311.94	310.18	310.49	311.22	310.18
307.32	306.78	307.81	307.76	306.15	307.9	308.04	305.88	307.35	306.91	307.6	307.56	306.93	307.26	308.87	305.2	307.25	306.49	307.22	305.66	308.48	306.86	307.29	306.65	306.17	308.99	308.38	305.24	305.9	305.86	309.08	308.53	306.57	308.57	307.9	308.37	308.43	308.29	306.81	306.44	307.73	307.17	305.15	305.04	308.36	308.32	306.99	307.19	308.18	307.97
314.98	314.39	316.14	313.88	314.37	314.67	312.65	315.22	314.26	314.72	314.26	312.9	313.21	314.8	315.52	315.03	313.14	313.35	313.56	314.48	312.24	314.16	312.69	314.28	311.42	313.19	311.53	313.59	314.5	314.64	314.4	314.75	315.44	315.33	314.3	314.45	314.37	314.54	313.7	313.76	312.71	314.34	312.97	313.48	312.6	312.92	314.91	312.68	312.82	312.19
312.96	313.44	314.76	314.05	314.87	313.98	314.3	315.31	314.81	313.26	314.48	313.81	313.74	313.29	314.34	313.85	313.46	314.7	314.11	314.35	312.37	314.93	313.97	314.18	312.72	314.24	313.15	313.29	314.93	315.16	316.14	312.39	314.55	314	313.48	313.82	312.62	314.63	315.34	313.96	314.11	313.77	313.37	315.23	313.82	315.28	311.93	313.02	314.26	312.77
311.54	309.59	309.5	311.99	308.67	310.91	310.81	311.95	311.18	310.21	310.19	313.93	311.14	312.14	308.98	311.4	310.3	311.03	311.56	308.61	308.33	309.47	310.98	311.17	310.8	309.44	311.15	310.02	311.86	310.71	309.35	308.9	309.46	308.82	311.23	309.25	310.25	312.33	310.71	309.31	310.22	311.11	310.98	310.12	309.5	311.57	308.55	312.35	312.42	309.95
303.78	303.82	303.82	305.31	302.83	303.57	303.71	304.53	303.08	304.96	304.33	303.93	305.11	304	305.54	304.22	303.97	303.43	303.98	303.12	304.89	303.54	303.58	304.71	303.55	303.4	304.41	306.03	304.38	303.62	304.94	304.76	305.21	305.12	304.89	303.91	303.96	303.75	304.4	305.75	305.95	306.3	305.28	305.59	303.32	305.75	303.66	303.04	306.21	307.64
304.64	305.53	301.92	302.83	303.14	301.68	303.78	302.31	304.49	302.72	304.03	303.97	301.61	302.43	304.18	302.5	303.48	302.09	302.91	304.32	302.77	300.54	303.56	304.25	304.01	304.45	304.8	303.27	303.11	303.15	302.69	302.83	303.24	302.69	301.23	303.06	302.6	304.52	303.6	301.96	302.01	305.04	303.93	303.71	304.69	302.47	303.17	302.63	303.61	303.36
301.77	302.39	299.35	301.88	302.37	300.41	300.72	302.63	303.47	300.12	302.37	303.61	302.8	299.69	300.1	301.41	302.78	301.48	301.9	302.19	302.15	300.51	302.3	302.41	302.02	299.87	302.44	302.11	301.44	300.46	301.87	299.24	303.34	300.91	301.77	300.95	301.6	301.68	301.28	300.5	301.62	302.69	303.1	300.67	301.83	300.92	300.91	300.92	302.27	301.07
303.46	302.32	301.7	301.61	302.5	302.97	303.28	304.3	303.85	302.69	302.13	302.29	302.87	301.26	301.76	302.9	301.43	303.07	301.85	304.02	301.57	304.54	302.35	301.5	302.23	303.05	302.97	301.66	304.73	303.53	302.59	304.2	302.09	303.16	303.4	303	303	302.12	301.23	302.79	302.81	303.82	303.29	300.75	302.41	301.84	301.96	302.38	304.01	303.54
316.51	316.2	316.05	314.59	316.19	316.65	314.92	315.38	316.81	316.18	316.15	314.24	315.11	315.28	313.26	318.02	317.26	316.15	316.35	313.49	316.48	315.35	315.31	315.52	314.37	315.56	315.56	314.85	316.06	316.37	314.63	314.36	316.14	315.52	316.13	314.77	315.31	315.03	316.57	315.42	315.89	314.53	317.11	315.15	316.76	316.17	315.36	317.44	316.58	316.7
302.96	303.05	302.71	303.43	304.41	304.7	303.46	303.47	303.9	303.17	304.36	303.18	302.55	305.57	303.5	303.49	302.71	303.48	303.64	304.14	302.31	303.64	304.97	301.94	301.8	303.67	304.07	302.49	304.2	305.1	302.78	303.45	302.69	304.04	302.61	304.61	302.49	303.27	303.36	303.58	303.29	303.11	306.6	304.92	302.84	303.18	303.55	303.47	304.28	305.08
311.8	312.88	311.77	315	312.61	313.1	314.42	313.51	312.71	313.1	311.84	311.3	311.84	312.82	311.09	312.75	312.22	312.52	313.05	312.35	312.71	314.44	311.41	314.09	314.17	312.13	312.6	312.94	312.69	312.62	314.16	313.71	312.7	313.08	313.53	312.49	311.98	310.99	312.9	313.05	313.43	313.37	312.95	314.51	311.7	312.58	312.54	312.22	313.28	312.99
299.84	300.72	301.61	300.86	299.01	300.02	299.28	300.55	300	301.08	297.75	298.44	298.59	300.19	300.73	300.15	301.17	300.29	300.67	300.36	301.37	300.91	299.8	299.63	297.88	297.92	301.64	301.45	300.99	301.39	299.36	302.67	301.12	298.59	300.35	300.56	298.2	298.72	299.66	301.55	300.72	299.92	300.82	299.57	301.12	301.2	301.27	297.83	301.19	300.61
304.44	302.38	303.26	303.13	302.96	304.08	304.56	303.71	305.15	303.27	304.95	304.97	303.95	304.57	301.62	302.15	303.35	304.62	303.07	303.64	304.36	302.87	302.05	303.97	302.65	304.44	302.06	304.61	304.55	302.77	304.2	303.13	301.36	302.09	303.39	303.87	301.43	304.29	302.93	302.39	303.7	303.06	303.94	304.58	304.41	304.84	302.52	303.49	302.16	305.33
310.36	307.64	309.1	309.41	309.7	307.73	310.76	310.26	310.17	308.83	309.45	307.95	308.28	309.9	309.23	309.46	307.63	308.71	308.55	310.02	309.49	308.19	309.79	308.68	309.68	309.67	308.78	308.75	307.92	310.16	309.75	307.83	307.77	309.15	308.36	307.68	308.8	308.61	308.56	308.83	309.29	308.38	309.27	308.38	309.41	308.55	309.17	309.44	308.21	307.54
301.57	302.38	303.23	301.36	302.81	302.76	303.65	303.95	302.39	302.62	303.68	303.24	303.36	301.91	302.93	303.44	301.09	302.36	306.18	302.03	303.52	301.3	303.06	304.97	303.93	302.82	303.19	303.7	305.15	304.09	303.58	303.31	301.9	303.6	305.98	303.79	302.55	304.08	304.2	304.41	303.53	303.86	304.4	303.4	302.88	302.69	302.63	302.52	304.41	301.64
302.78	302.76	302.49	305.02	304.71	301.64	303.25	302.13	306.26	304.9	302.8	304.56	305	305	303.92	303.88	305.73	304.44	302.84	303.78	303.84	303.16	302.8	305.2	303.91	303.66	302.98	303.51	304.12	303.98	304.53	303.3	304.97	304.02	305.17	302.6	304.81	303.06	302.92	304.56	303.03	305.31	302.41	303.15	303.04	304.56	302.97	305.24	303.21	304.33
303.33	303.61	303.52	304.25	301.71	302.22	303.49	304.42	301.99	303.12	304.12	301.84	302.99	302.14	302.17	304.27	303	302.67	303.96	303.33	305.58	304.45	303.38	303.22	303.43	301.02	303.95	302.42	304.65	301.99	303.67	303.83	302.84	301.12	302.13	304.07	303.7	302.45	303.24	301.89	301.73	303.59	301.29	303.19	301.46	301.83	303.46	302.67	301.98	302.67
329.77	327.82	328.23	326.74	329.31	327.66	327.95	329.97	326.02	328.7	327.93	327.91	327.5	329.45	328.14	329.01	328.02	328.9	328.37	328.32	329.3	327.72	330.89	330.06	329.12	328.78	326.79	328.28	328.69	329.7	327.59	329.08	329.85	328.35	330.5	329.32	328.9	327.29	328.75	328.85	330.05	329.38	327.53	326.76	328.73	329.87	328.88	328.58	329.43	329.21
313.51	314.5	313.28	313.25	316.02	314.22	311.78	313.25	312.99	313.94	314.11	314.65	314.62	314.73	312.99	316	313.06	314.66	313.47	315.76	315.51	314.55	314.69	313.57	312.6	313.54	313.59	314.38	313.44	312.61	314.83	313.88	314.57	311.87	313.24	313.69	313.46	315.33	316	314.54	312.58	314.54	312.79	313.41	313.68	314.17	313.23	313.85	313.57	312.98
312.28	311.72	310.26	312.48	309.96	309.55	311.12	312.27	313.63	311.22	311.7	312.24	311.38	311.01	310.07	311.27	311.77	312.14	312.16	312.94	309.25	311.07	310.91	310.24	311.94	312.19	312.28	310.42	311.75	309.63	312.45	311.81	312.51	312.12	311.93	311.75	310.7	312.38	312.96	311.98	311.4	311.82	312.19	312.36	311.71	311.95	311.44	312.31	311.01	311.64
314.58	313.51	315.12	313.25	314.68	316.68	315.77	315.44	315.1	315.76	313.5	313.7	315.01	315.2	315.06	314.34	314.17	316.61	315.75	315.44	312.35	315.33	313.96	314.06	314.72	314.66	314.62	313.38	315.7	314.36	315.86	313.64	313.46	314.1	315.13	315.28	315.94	313.4	312.67	313.71	315.74	315.46	314.16	313.1	315.2	315.01	315.27	315.71	315.1	313.85
311.82	311.78	312.2	312.28	312.01	314.24	312.24	310.6	312.63	311.24	312.72	313.14	311.73	311.98	313.14	313.97	310.43	311.81	313.85	311.46	311.83	313.4	314.17	312.22	309.96	311.32	312.7	312.32	312.59	311.86	312.21	314.3	313.07	312.38	312.94	312.38	312.66	314.41	310.7	313.88	311.77	312.54	312.76	312.09	312.39	310.67	310.42	311.45	312.32	311.85
304.61	302.25	305.97	305.92	305.38	305	305.51	306.48	304.9	304.86	306.6	305.05	304.73	304.43	304.39	304.5	305.81	305.36	304.73	305.13	304.2	305.68	304.87	307.97	304.22	304.76	305.64	305.09	304.86	304.6	307.4	304.21	305.41	304.06	305.4	303.17	304.29	305.84	304.32	305.15	304.49	305.8	303.97	305.63	303.45	304.15	303.73	304.44	304.74	305.18
325.8	328.4	326.23	327.45	325.83	325.18	326.79	327.8	329.21	327.24	327.7	327.68	325.13	326.46	326.24	326.89	327.52	326.76	327.79	328.94	328.05	327.75	326.5	326	327.29	325.33	328.38	327.61	327.53	327.79	327.7	328.04	326.69	326.51	327.94	326.29	327.75	327.69	325.2	327.84	328.2	326.02	328.45	326.74	326.39	327.3	326.76	328.26	326.06	325
303.85	303.29	303.03	303.55	302.83	301.43	301.93	302.93	302.23	302	301.63	303.12	302.79	302.86	303.74	301.02	303.86	303.72	303.3	303.26	302.53	302.24	302.33	303.88	302.27	301.57	301.63	301.59	303.96	301.49	302.57	300.7	302.91	302.82	303.13	302.4	301.51	303.16	303.03	303.5	302.54	303.7	302.96	303.37	302.12	303.62	304	302.53	302.67	302.87
304.65	304.21	302.77	304.25	305.47	302.68	303.61	303.23	305.93	304.37	304.61	305.8	305.18	304.84	305.02	306.54	302.91	305.22	305.81	303.75	303.05	306.12	303.65	304.11	305	303.72	303.68	306.02	305.19	304.03	303.17	303.54	304.85	306.06	304.63	302.73	303.16	303.94	304.82	305.74	304.56	302.89	304.42	304.52	304.59	304.62	305.68	303.77	305.94	303.9
327.7	328.25	327.21	327.17	328.05	326.52	328.32	327.16	325.44	328.96	326.52	326.76	327.29	325.62	327.55	327.53	327.38	328.29	328.1	329.22	326.79	326.57	326.56	326.85	326.05	327.76	328.29	327.8	326.39	326.39	327.54	327.5	328.02	327.31	328.51	327.14	328.97	328.39	326.47	327.39	329.09	328.92	328.1	327.36	327.6	328.14	327.43	327.44	326.3	327.39
315.25	315.1	312.8	314.05	314.97	314.55	314.05	313.97	316.15	314.86	314.39	315.54	315.18	314.01	316.09	313.39	314.79	314.38	316.13	312.98	314.44	314.47	316.64	314.56	313.47	315.11	314.78	314.93	313.73	315.39	316.04	313.41	314.65	314.29	314.86	313.77	317.74	313.46	313.12	314.15	313.03	314.89	313.66	314.91	314.54	315.88	313.27	314.28	313.25	313.89
301.3	302	303.56	302.73	302.8	301.56	303.63	302.28	301.7	303.8	302.56	302.54	302.91	301.36	304.19	301.94	301.83	302.64	302.51	301.98	302.8	303.05	303.14	301.91	301.98	302.34	302.19	304.41	304.44	302.58	302.86	304.23	303.61	303.75	303.14	302.05	303.47	302.08	302.21	303.58	304.15	303.07	303.96	301.94	303.26	301.04	302.43	301.35	305.46	301.18
327.37	326.51	327.23	327.56	328.09	325.93	329.01	328.32	328.16	328.83	329.39	327.6	327.35	327.66	327.83	327.44	329.33	328.07	327.99	329.16	328.74	327.48	328.42	327.06	328.5	329.37	329.13	328.4	327.99	327.69	328	328.75	327.88	327.75	327.45	327.51	328.5	326.96	326.05	328.25	327.48	329.65	327.65	328.39	328.38	327.58	329.71	329.98	327.59	328.54
314.92	315.01	315.25	313.43	315.19	315.05	315.69	315.6	315.43	314.4	314.52	312.77	315.59	314.92	314.57	315.36	314.99	316.2	314.3	316.36	315.6	313.72	315.16	314.97	314.21	315.74	315.6	314.01	315.55	313.3	315.06	313.26	314.79	314.3	315.84	316.08	315.98	314.28	315.16	314.44	317.26	315.22	315.94	314.09	317.42	316.26	314.43	315.58	316.58	314.95
302.16	304.09	302.28	304.11	302.59	302.62	301.92	301.93	301.46	302.6	302.29	300.65	303.5	302.87	302.81	301.42	303.37	300.62	304.26	301.75	303.05	301.25	302.7	302.06	302.39	303.26	302.76	303.19	302.41	302.55	303.98	305.06	301.89	300.8	302.24	304.27	302.22	301.8	303.31	301.97	304.28	304.4	304.26	303.74	301.65	304.26	303.32	303.98	304.49	304.29
319.16	316.86	317.38	318.73	315.74	318.45	319.01	317.15	316.91	316.48	317.35	318.31	317.18	316.96	318.24	318.25	316.04	317.21	318.24	316.35	316.96	316.25	317.22	318.86	318.13	315.92	317.48	317.84	315.25	316.31	318.06	315.73	318.2	317.67	318.14	317.25	316.18	316.65	317.1	318.26	318.37	318	317.22	318.08	315.61	317.16	316.68	318.54	317.45	318.2
329.64	330.46	328.08	327.44	330.11	327.96	327.82	329.04	327.82	328.38	329.14	326.83	330.02	328.33	328.56	327.94	330.19	328.34	329.89	328.28	326.76	327.6	328.58	328.92	328.34	327.09	327.12	327.59	327.87	329.3	329.97	329.91	328.88	329.54	329.11	330.51	328.11	327.92	328.35	329.17	328.7	329.13	327.09	327.33	327.47	329.26	328.38	328.52	328.83	328.25
313.21	312.18	311.57	314.31	312.87	310.71	312.91	312.48	311.1	311.84	314.84	312.57	312.09	312.52	312	311.65	311.66	312.53	311.84	314.52	311.71	313.44	314.64	313.54	312.9	313.1	314.36	311.29	311.55	313.71	311.42	310.56	314.05	312.42	311.67	310.91	312.4	311.72	313.79	312.54	311.92	311.57	312.95	310.37	313.58	312.04	313.03	312.79	310.41	311.98
315.97	315.87	314.33	314.2	315.16	314.61	313.61	312.28	315.53	314.05	313.69	313.38	313.46	312.46	315.47	312.25	312.37	316.09	313.84	315.18	313.55	313.91	313.77	313.21	315.66	313.78	314.27	314.01	312.85	313.66	314.3	315.31	313.14	314.27	315.03	313.55	313.54	313.86	312.67	313.28	314.71	314.05	314.28	313.13	314.54	316	314.26	313.06	311.73	313.21
302.42	302.71	304.09	303.58	302.43	302.05	302.01	304.37	302.52	301.54	304.72	304.06	301.4	302.36	302.24	304.31	303.37	302.01	305.32	302.6	303.23	301.91	305.19	303.17	304.48	302.98	302.02	303.43	304.32	304.94	304.55	303.32	303.26	304.51	303.53	304.79	302.43	304.26	305.15	302.44	302.2	303.36	303.16	301	302.84	304.23	302.57	302.51	303.66	303.78
295.09	296.78	298.17	296.01	296.9	296.62	296.31	297.2	296.95	298.53	298.9	295.81	297.11	297.07	295.39	296.77	296.72	295.31	294.98	298.1	294.65	295.21	296.21	295.73	295.18	296.8	297.6	296.81	296.02	298.53	296.28	296.74	295.23	295.84	296.95	296.37	295.58	297.33	297.48	298.36	297	296.19	294.7	296.26	296.81	298.33	299	297.86	298.53	296.81
309.96	309.78	313.83	313.02	311.23	310.79	308.51	310.73	311.85	310.34	309.6	312.33	310.54	311.81	311.65	310.97	311.86	310.56	311.76	311.07	310.84	311.06	312.37	311.15	310.06	310.69	311.99	311.45	312.94	311.13	312.03	312.13	310.83	313.03	311.74	309.6	309.86	312.85	310.44	311.91	312.05	310.19	310.44	313.41	309.87	311.52	311.36	312.34	315.52	311.87
318.34	318.95	319.87	318.67	319.44	318.68	318.71	318.84	318.26	316.75	317.18	317.14	317.5	318.5	318.01	318.97	319.24	317.85	317.81	318.5	317.35	319.06	319.99	316.73	319.32	318.23	317.46	319.01	317.75	319.04	315.75	318.27	318.53	318.65	316.93	318.02	318.46	319.78	321.3	318.44	317.61	316.33	319.52	317.4	317.78	318.17	319.62	318.44	319.34	319.61
301.8	304.31	304.5	304.44	304.67	302.88	302.99	302.68	303.42	304.08	303.59	303.54	305.03	303.68	306.54	304.06	301.2	302.82	303.01	302.14	303.71	304.62	302.06	302.23	302.19	302.28	302.28	305.12	302.75	305.36	303.62	303.7	303.53	302.28	304.94	303.99	303.04	301.32	302.48	303.58	301.25	302.68	303.59	302.19	301.63	303.11	302.58	303.6	302.31	303.34
306.18	306.04	304.66	305.49	305.05	306.21	305.29	304.92	307.15	306.91	306.48	305.25	306.91	303.84	306.66	304.36	305.61	307.88	306.21	305.39	304.82	305.98	304.84	307.31	306.16	305.01	306.72	307.71	307.38	304.62	305.62	306.13	306.75	305.98	307.75	305.97	305.82	304.84	306.2	305.58	306.19	306.94	305.17	306.11	305.42	305.73	306.78	307.15	305.03	305.39
297.07	295.98	295.42	297.87	296.85	298.46	296.88	295.85	296.18	296.4	298.13	295.8	297.47	296.6	299.48	295.96	297.25	296.09	296.91	297.46	297.27	295.94	297.04	296.6	298.01	297.53	296.88	296.56	297.26	296.56	295.44	295.19	298.76	297.31	296.61	297.02	297.24	296.21	296.49	296.1	296.34	296.58	298.56	294.48	296.53	297.55	294.77	298.5	296.86	296.43
304.84	306.37	308.91	305.72	306.48	307.76	306.06	306.09	305	306.9	307.52	307.64	306.63	306.89	306.17	306.6	306.19	305.88	307.45	307.83	308.34	306.86	306.04	306.61	308.87	307.27	307.35	306.36	305.13	306.45	307.8	307.34	307.23	305.42	306.25	306.93	306.88	306.07	306.44	307.5	305.4	306.77	306.5	306.58	306.49	307.48	307.36	306.42	306.59	305.95
315.58	316.49	318.07	317.45	316.3	318.04	316.8	317.43	317.86	317.18	318.32	317.6	315.67	317.73	315.67	316.05	315.93	318.34	315.39	316.97	319.25	318.49	316.64	317.34	317.63	317.36	316.27	316.94	318.24	317.68	317.02	316.8	315.46	317.31	317.42	318.22	317.58	314.73	316.45	318.59	316.3	317.49	319.51	317.34	318.37	316.99	316.53	316.04	317.13	316.72
306.49	305.53	307.32	308.08	307.55	307.14	305.86	307.37	308.76	306.13	307.92	308.2	307.67	307.11	306.81	307.17	307.97	306.66	307.26	306.92	307.99	306.8	308.42	305.88	306.94	308.13	308.43	307.85	307.24	307.56	307.15	307.15	308.43	307.86	308.11	306.65	308.39	306.49	308.32	306.32	308.06	307.45	308.19	306.11	308.59	310.13	307.81	305.78	307.64	305.59
292.99	293.11	292.9	293.56	295.51	295.09	292.73	294.22	291.93	291.77	291.87	294.43	293.39	293.99	293.56	294.98	295.01	292.73	293.36	293.83	293.48	294.48	293.23	294.79	292.52	295.32	291.48	292.33	293.53	293.42	293.81	293.9	294.08	293.64	295.69	291.53	292.97	293.68	294.68	294.23	294.8	292.65	292.94	293.93	293.6	293.54	294.25	293.81	295.39	294.24
301.22	299.51	300.19	301.19	301.24	301.22	299.94	301.5	300.94	300.62	303.33	300.82	301.86	298.68	300.77	301.06	302.84	301	300.82	302.57	300.03	299.75	299.49	301.01	303.13	300.91	299.59	302.28	301.36	301.44	300.99	298.89	301.52	300.68	300.99	301.18	301.48	301.12	301.1	300	300.36	301.62	301.05	300.58	302.25	300.65	299.97	300.64	300.06	300.38
314.08	314.87	315.6	315.15	314.82	315.75	315.54	313.22	314.79	315.27	313.54	313.62	315.15	314.58	314.11	316.06	315.89	313.45	315.22	315.65	312.6	316.23	311.73	314.58	313.22	315.86	315.06	315.46	313.88	314.11	313.18	314.79	313.23	315.41	314.87	316.17	315.44	314.22	313.37	315.13	314.91	314.71	313.52	314.57	312.86	314.73	316.15	312.94	312.56	314.88
314.12	314.88	317.58	315.36	314.14	316.03	316.02	317.63	317.38	314.27	317.55	315.33	316.06	317.62	313.97	315.52	316.78	314.26	315.61	314.87	315.36	315.07	316.62	318.35	314.57	315.51	317.44	314.18	314.16	315.45	315.55	316.1	317.54	315.83	316.06	315.48	316.24	315.7	315.68	314.4	315.45	316.04	315.25	315.32	315.7	315.76	315.05	315.85	316.11	315.88
307.43	307.77	306.23	306.04	307.41	306.81	307.82	307.04	306.87	305.75	306.64	306.89	305.05	305.47	306.15	305.92	306.71	306.37	307.87	306.62	307.33	305.62	307.83	305.31	306.89	306.19	304.9	306.55	306.55	305.44	308.51	306.67	306.3	307.7	305.98	308.5	305.87	306.23	306.69	306.82	306.44	306.5	306.53	306.6	306.86	306.69	307.03	306.06	306.64	306.23
301	303.2	300.91	301.5	299.86	301.7	299.32	299.43	300.72	302.09	297.64	298.76	299.91	299.29	301.5	300.76	300.73	301.37	301.08	299.92	300.24	299.66	299.66	300.18	299.56	299.52	300.84	299.85	300.97	299.78	299.84	301.19	302.92	301.78	299.85	301.3	299.57	300.21	299.31	300.21	300.27	299.77	301.11	301.06	301.34	298.57	298.7	301.52	300.16	299.87
306.1	303.13	304.98	304.7	302.36	303.82	306.28	305.53	305.37	303.63	303.46	304.3	303.77	305.87	303.66	302.82	303.11	304.28	302.27	302.25	304.76	302.93	304.55	304.06	304.45	304.4	305.23	303.72	305.57	302.73	303.88	303.01	305.78	304.53	304.13	304.22	305.97	303.89	306.01	303.22	304.61	303.59	303.74	303.94	303.47	305.43	306.02	303.5	303.02	304.86
300.46	300.76	303.51	301.64	302.39	299.81	300.36	302.07	302.05	300.6	300.95	301.68	300.73	301.8	301.35	300.94	301.61	300.79	302.15	300.8	300.54	300.63	300.81	300.99	300.06	299.62	300.01	302.57	300.72	300.1	302.44	301.19	301.59	300.59	300.61	300.48	299.78	300.09	300.76	301.75	299.9	300.75	298.47	300.75	301.73	301.69	301.39	300.78	301.4	299.77
302.91	302.32	301.56	301.62	302.97	302.69	304.2	301.93	302.12	302.13	300.97	300.33	303.46	302.29	301.83	302.78	302.19	302.46	303.11	303.23	303.56	303.1	301.14	302.56	302.93	302	303.61	303.12	303.55	304.7	303.12	302.12	304.03	302.94	301.84	304.18	302.52	302.37	303.2	302.41	302.68	303.15	301.54	303.11	302.67	303.93	302.19	301.49	303.19	303.37
292.17	292.91	295.02	295.37	294.83	294.76	294.66	292.96	295.55	295.86	295.48	292.78	295.07	295.1	294.68	295.76	294.12	294.38	293.78	294.86	294.56	294.4	294.04	294.43	294.63	294.2	296.18	293.95	294.49	294.45	293.39	294.28	293.72	293.09	292.8	293.92	293.43	293.55	292.99	293.75	294.07	293.91	294.8	294.68	296.2	293.02	294.28	294.49	295.16	294.7
297.18	299.72	299.24	300.44	301.98	299.87	299.29	300.25	301.32	300.79	302.49	300.61	300.02	298.28	297.91	299.76	300.57	298.94	300.31	299.78	299.58	299.63	299.17	300.66	300.27	298.25	301.11	300.1	300.5	300.26	298.35	300.39	297.76	299.89	299.71	298.69	298.59	301.89	300.57	299.35	300.21	300.35	299.34	301.93	299.47	298.54	301.18	300.33	299.57	301.38
305.47	303.24	306.45	303.5	303.52	304.66	304.5	305.25	304.95	303.22	304.3	304.83	303.33	304.15	303.14	304.11	304.52	303.15	302.71	303.97	303.67	304.18	304.21	305.38	304.7	304.34	301.61	306.38	303.52	303.07	305.49	303.7	306.42	305.04	306.22	304.73	304.43	303.62	304.55	306.71	305.43	303.77	304.36	305.33	307.02	304.69	303.11	304.29	304.08	302.65
313.77	311.72	312.18	310.78	312.64	311.16	312.86	312.96	312.49	313.76	313.01	312.15	312.33	311.48	312.78	311.84	311.29	312.74	312.43	311.16	312.24	312.28	312.95	312.04	310.94	311.11	313.37	313.02	312.97	315.06	313.25	313.24	311.55	311.53	313.14	312.37	311.58	313.37	313.66	311.55	313.52	311.97	313.06	310.55	310.7	313.14	314.42	313.07	313.74	310.84
302.19	303.78	303.78	306.3	303.84	304.58	302.68	304.11	303.1	303.39	304.64	305.8	303.81	303.57	305.92	302.98	304.27	305.1	306.05	305.71	303.76	304.47	303	304.95	303.03	303.63	303.9	303.22	305.26	304.19	304.76	304.47	303.22	305.11	307.15	304.62	303.83	305.03	304.68	306.65	304.12	303.29	304.94	302.21	303.53	303.18	304.72	306.25	306.08	306
296.64	296.59	298.55	297.38	297.17	298.56	296.24	296.58	296.69	297.13	294.56	296.92	298.17	298.04	296.51	297.08	297.23	297.39	295.62	296.33	296.43	296.17	298	296.18	297.93	294.81	295.86	296.35	297.21	295.79	296.84	296.77	299.05	294.67	297.87	297.14	298.56	298.2	295.95	297.39	297.55	297.56	294.56	294.98	295.57	295.63	297.05	295.47	296.62	296.33
312.63	312.85	311.4	312.65	312.73	313.63	314.46	313.32	312.78	312.85	314.22	313.01	311.16	311.54	312.54	311.84	312.51	312.48	312.91	312.88	312.83	311.45	313.28	311.77	313	314.13	314.09	314	313.54	315.33	310.62	312.63	309.62	312.87	313.67	312.55	312.2	312.25	314.45	312.44	312.21	312.27	311.77	311.86	311.39	312.47	312.92	314.75	310.5	312.71
327.4	326.6	328.29	326.12	328.77	328.35	329.95	328.98	328.28	325.37	326.94	326.89	327.52	326.82	329.12	329.89	327.73	326.81	328.17	327.63	327.95	330.19	326.94	327.65	326.28	328.29	327.3	326.6	328.61	327.41	328.01	326.9	326.27	327.75	327.78	328.66	326.84	327.78	327.97	325.6	328.74	325.72	328.39	327.02	328.77	329.96	328.61	327.43	329.76	327.5
318.19	318.52	318.04	318.4	318.64	317.58	316.84	318.33	318.48	319.32	319.29	317.68	318.87	317.53	318.34	317.42	317.54	318.47	315.93	318.88	318.4	318.4	315.5	319	318.18	318.24	318.26	317.29	317.64	318.68	318.25	319.75	316.59	317.45	317.94	318.26	318.11	316.98	316.88	317.65	319.23	317.18	317.99	319.28	317.35	318.16	317.17	319.67	319.42	316.52
306.27	305.47	306.32	305.67	308.01	307.33	303.37	304.51	305.22	305.12	305.48	304.89	305.37	305.85	304.8	304.41	304.93	305.16	305.49	302.75	304.24	306.18	306.28	305.56	303.59	307.96	304.9	305	306.12	304.56	305.68	306	305.39	304.5	304.48	307	305.84	305.82	306.48	304.01	306.4	305.53	306.37	307.82	306.64	305.21	303.43	304.89	303.24	302.73
314.27	313.04	314.11	316.39	315.48	315.02	314.77	316.51	314.34	314.76	315.6	315.08	315.17	316.28	314.46	314.73	315.78	313.86	316.36	315.03	315.95	315.79	313.65	315.34	314.85	314.1	314.75	316.19	316.19	317.09	317.66	316.15	315.02	315.61	314.51	314.9	314.32	315.46	313.45	313.89	316.84	314.57	313.86	314.33	314.6	316.45	316	314.28	315.2	315.22
309.21	311.32	310.21	310.96	310.22	312.94	309.82	310.4	309.37	310.54	311.01	311.01	311.43	311.57	310.77	310.58	310.59	311	310.94	311.05	309.48	309.01	310.48	308.86	310.36	309.03	311.63	311.32	310.32	308.35	310.5	308.38	311.2	310.3	309.79	310.88	309.67	310.55	310.8	310.78	311.71	310.13	308.96	308.92	311.35	311.89	310.69	311.5	309.5	311.5
319.16	319.42	318.23	320.07	319.46	320.52	320.04	319.43	319.45	319.57	319.19	319.28	319.68	319.03	319.99	318.5	317.9	318.79	320.35	319.42	318.34	318.16	319.59	321.95	320	317.27	318.73	319.58	319.65	321.17	319.61	319.05	319.36	320.04	320.07	318.48	319.01	320.07	321.27	317.12	318.29	319.78	319.36	319.44	317.92	317.81	318.72	319.09	319.02	318.69
318.63	319.23	317.44	318.5	318.21	317.81	317.48	320.25	318.46	319.27	319.57	318.15	318.03	318.04	316.98	318.74	318.12	318.54	318.45	318.29	319.93	318.95	317.81	317.31	317.35	318.88	318.76	319.27	317.88	318.81	317.55	318.36	318.54	318.92	317.12	317.64	317.67	319.66	318.08	316.86	319.22	317.04	316.28	319.51	316.5	318.5	318.75	317.44	319.53	318.78
300.68	302.06	302.84	302.19	302.6	301.29	298.73	302.12	301.32	300.36	301.46	301.31	302.47	300.53	300.86	301.32	301.6	299.89	299.29	301.64	302.36	301.04	300.83	303.32	301.45	301.18	300.57	302.31	298.65	302.35	300.52	301.33	299.76	301.24	301.33	301.33	299.63	301.71	302.1	301.71	301.7	302.24	300.2	301.17	303.06	300.92	299.33	302.92	301.41	300.23
295.01	295.66	296.49	295.73	295.24	296.41	293.51	294.96	294.65	295.38	296.39	294.64	294.82	294	294.45	295.63	295.16	296.09	294.05	295.71	297.04	295.34	295.5	294.68	297.08	295.85	294.01	294.92	295.35	294.71	297.15	293.67	293.88	295.25	296.56	294.54	295.51	295.2	295.48	293.95	295.4	296.34	294.59	296.04	294.16	294.52	295.56	295.38	295.23	293.71
308.74	307.08	306.49	306.37	307.86	308.13	307.34	308.65	307.98	306.74	308.26	308.03	307.24	307.91	309.47	307.01	307.54	306.21	307.21	306.39	307.94	307.71	307.54	306.96	308.52	305.12	307.42	306.59	309.74	306.45	308.06	307.88	306.67	308.78	306.64	306.67	306.79	306.74	306.4	306.19	307.05	307.47	308.36	307.35	308.83	305.17	306.09	306.94	306.98	307.94
302.9	301.9	303.57	302.13	302.59	303.13	303.16	303.12	303.82	301.69	302.73	301.35	303.88	303	303.34	302.84	300.77	301.85	300.83	302.5	304.43	303.84	303.53	302.68	304.18	302.98	302.83	304.38	303.62	301.53	304.43	303.62	301.3	303.11	302.18	302.58	302.5	302.15	302.24	301.22	303.05	303.58	302.33	302.65	303.06	302.53	303.48	303.97	303.55	302.05
314.69	315.1	315.6	314.24	315.29	315.17	315.09	315.52	312.88	315.41	315.07	316.49	314.79	315	315.93	315.7	316.37	315.16	313.64	313.79	315.78	314.94	314.3	313.7	316.3	315.36	314.69	315.19	315.14	315.33	314.64	313.83	315.09	316.67	316.4	314.56	314.32	315.46	316.76	317	313.27	313.97	313	314.02	315.68	314.77	313.19	316.68	313.3	314.53
302.33	302.07	303.97	301.99	303.17	301.54	302.53	304.1	301.75	302.14	301.79	303.45	302.62	302.24	304.05	302.36	301.24	303.76	303.03	304.81	302.49	302.04	302.55	303.89	301.31	303.09	304.24	301.88	302.34	303.55	303.12	302.49	301.48	302.96	301.65	302.19	303.89	301.54	303.66	303.08	300.97	303.55	302.91	301.62	301.58	300.91	301.62	301.67	302.43	303.95
298.85	301.87	301.42	301.5	301.51	302.55	300.5	302.44	299.76	303.57	299.3	301.24	303.23	301.99	300.95	300.83	301.29	300.03	300.32	301.57	300.03	300.75	302.16	301.65	299.58	300.28	302.73	302.49	300.8	301.01	300.91	300.37	300.2	300.09	300.15	301.07	302.11	301.93	301.69	300.08	299.6	300.8	300.72	302	300.61	301.04	302.08	301.33	301.77	301.19
312.54	313.31	311.91	312.08	312.72	311.21	312.87	312.63	311.82	313.04	313.05	311.74	312.05	314.39	312.56	312.28	311.61	312.85	312.14	310.19	312.61	313.47	313.12	309.93	313.02	312.13	310.77	313.37	311.43	313.7	313.22	312.02	311.01	314.6	312.59	311.75	311.69	313.27	312.06	311.88	312.75	314.58	312.98	313	312.19	312.52	311.5	313.31	311.36	312.83
312.5	313.25	313.88	312.62	315.91	313.55	316.15	313.57	312.92	313.59	312.49	311.69	315.23	309.99	314.21	309.94	313.3	313.22	312.45	312.61	312.95	313.55	311.5	313.39	311.66	313.56	313.44	313.61	313.48	310.64	313.67	313.35	313.77	313.28	312.17	310.41	310.88	314.21	314.18	312.18	313.54	313.01	312.13	313.92	309.59	312.07	311.33	311.73	313.56	311.54
314.55	315.91	315.32	313.55	314.76	313.92	313.19	315.48	315.72	315.76	315.24	313.85	315.23	315.13	315.21	315.52	315.77	314.5	313.9	314.38	316.42	315.3	314.1	315.96	317.03	313.02	314.13	315.27	314.04	315.49	316.12	315.47	312.57	313.92	314.16	315.59	315.24	313.52	314.59	314.51	312.87	315.72	315.08	315.64	314.63	315.06	315.98	313.69	315.99	312.79
305.08	306.47	306.08	305.72	304.62	304.38	302.65	304.74	303.49	305.63	306.03	306.26	302.59	305.58	305.94	304.07	306.37	305.52	304.31	303.56	307.38	304.97	304.67	304.1	304.49	302.82	305.63	304.44	304.38	304.75	304.93	304.78	305.38	305.61	306.02	304.18	305.72	305.77	307.47	306.82	305.48	305.56	304.28	306.59	303.84	306.26	304.97	306.09	305.27	306
315.73	312.39	313.13	313.27	312.93	312.4	315.3	313.91	315.08	314.68	313.2	314.54	313.42	312.68	313.66	313.77	314.64	313.03	313.61	314.47	314.82	312.79	313.03	314.63	315.43	314.18	313.73	312.4	315.99	312.28	314.54	312.46	313.5	314.93	313.72	313.69	315.43	314.09	314.97	313.22	313.92	315.04	313.29	314.57	313.65	316.02	313.88	315.16	313.85	313.32
327.06	328.29	327.65	326.62	328.99	326.33	327.55	327.07	326.8	327.85	329.6	328.34	327.62	327.63	327.04	328.88	327.32	326.87	329.26	326.91	327.68	328.52	327.52	326.39	328.32	326.57	327.57	327.48	326.67	327.41	326.32	327.79	326.66	328.73	328.21	328.21	328.78	329.01	328.84	329.14	327.8	326.07	325.91	327.3	326.89	326.63	326.24	328.03	326.74	328.6
301.5	301.33	301.01	299.51	300.87	302.63	301.78	300.42	302.43	301.93	303.14	302.45	301.41	303.44	301.09	300.02	301.62	300.84	300.23	301.32	301.63	301.52	301.79	299.73	299.25	300.53	302.4	301	301.78	300.69	301.09	300.85	301.05	300.74	300.69	299.84	300.57	301.86	302.62	302.77	302.4	300.68	302.25	299.01	301.14	300.63	301.63	301.85	301.28	301.14
295.51	296.4	296.67	296.46	295.43	293.81	294.78	294.33	294.3	293.84	293.72	294.12	295.48	296.13	295.59	294.87	295.38	293.64	294.43	295.18	296.56	296.79	296.17	295.04	294.44	295.92	295.79	295.72	293.29	295.17	294.68	294.07	295.36	294.09	295.08	295.19	294.23	293.81	294.79	294.05	294.75	295.07	294.52	294.38	294.36	294.45	294.23	295.74	293.92	296.4
315	314.93	314.65	313.85	313.99	312.84	315.04	315.72	313.7	316.23	313.21	315.04	317.62	313.86	313.16	316.76	315.72	315.46	316.14	313.3	314.81	315.11	314.96	313.39	314.83	315.7	316.41	313.42	314.72	316.87	315.23	315.35	312.64	313.92	316.42	314.85	313.43	314.89	315.46	314.56	315.14	312.49	315.5	314.82	313.96	315.33	315.67	315.51	314.8	314.35
295.77	297.65	297.54	296.61	295.23	298.76	298.43	297.15	298.67	298.28	297.25	295.64	297.48	297.08	296.94	297.47	296.38	296.58	297.98	295.14	298.36	297.48	297.52	297.01	298.46	295.95	298.27	296.1	294.76	297.51	298.46	297.79	296.9	298.04	298.27	297.77	295.43	296.67	296.7	298.1	296.7	297.55	297.4	298.24	298.07	296.15	297.12	297.02	297.25	297.82
303.42	302.72	302.87	304.99	303.81	303.37	306.38	302.51	303.09	304.8	303.95	304.85	302.17	303.09	304.21	303.58	303.59	304.71	304.19	303.62	304.12	304.32	303.13	303.56	303.54	303.94	302.74	304.27	303.76	304.53	304.11	302.53	304.16	302.87	304.74	303.53	302.76	304.74	305.63	303.38	303.57	304.45	303.76	304.28	303.81	304.22	304.46	303.75	303.58	303.59
317.12	317.81	318.14	319.76	319.3	317.27	318.11	318.93	317.67	319.42	318.13	318.06	318.8	318.01	315.05	317.9	317.41	319.41	319.02	319.15	318.83	317.81	318.22	315.77	320.18	318.16	317.02	319.09	318.58	318.49	317.63	319.42	317.24	319.39	319	319.5	318.1	318.06	319.14	317.72	317.59	318.75	318.2	318.81	319.55	318.5	317.42	318.88	317.85	319.26
324.5	325.28	325.79	325.94	325.19	325.5	325.25	325	326.48	327.1	326.66	327.2	325.13	325.64	326.36	322.95	325.01	324.46	324.18	327.33	325.7	322.76	325.58	326.35	324.66	324.06	324	325.93	326.15	327.05	323.54	325.03	325.77	325	325.21	326.15	326.13	325.69	323.22	324.67	324.82	326.17	328.43	325.15	325.28	326.03	326.5	325.09	326.13	323.73
325.64	324.32	325.23	324.09	325.22	326.2	323.58	326.69	325.86	322.74	324.12	325.32	325.44	326.89	325.8	325.09	326.27	324.65	323.09	326.61	326.39	325.38	325.28	325.01	326.31	323.78	324.28	326.22	324.65	325.61	324.02	324.41	325.96	324.67	325.34	325.84	324.73	326.89	323.37	327.29	325.9	326.17	324.68	325.53	324.66	324.57	324.98	324.4	323.31	325.71
313.77	314.52	313.81	314.46	314.29	315.05	313.02	314.07	315.14	314.09	315.85	314.46	315.46	315.15	314.33	316.37	313.25	315.42	315.76	314.76	314.18	313.92	314.47	314.74	315.68	314.78	314.4	315.58	315.6	315.22	313.2	315.3	315.11	316.12	313.47	315.54	315.2	315.2	312.77	315.93	314.55	315.84	315.62	316.08	314.21	315.3	314.42	314.32	315.81	314.03
314.46	315.86	315.21	314.03	315.21	315.58	314.99	315.12	312.68	313.42	313.38	315.13	316.42	313.22	314.98	315.05	314.52	314.72	314.52	315.33	314.75	314.36	316.15	313.83	315.27	314.51	314.43	313.88	314.99	315.86	314.28	314.47	314.78	313.93	315.88	314.99	315.34	314.12	314.72	316.57	314.33	315.21	312.84	313.47	314.54	314.39	314.77	314.56	314.87	316.5
308.72	309.26	308.38	308.14	308.89	309.19	311.3	309.76	309.93	307.08	309.66	309.41	308.85	308.69	309.21	308.73	309.07	310.79	308.31	308.48	307.9	310.25	310.68	308.97	310.98	308.58	307.93	309.48	309.32	308.68	308.78	310.02	307.98	307.16	309.8	310.31	308.75	309.02	309.72	308.43	307.78	307.5	307.79	309.47	310.66	308.8	309.44	308.05	309.88	308.97
315.48	316.96	315.09	315.14	315.49	315.76	315.51	314.06	315.1	315.9	315.68	315.07	313.91	315.97	314.31	315.79	315.38	313.3	316.02	315.45	315.42	316.76	316.31	315.82	316.18	318.05	316.67	315.43	316.82	314.95	314.7	316.23	316.62	316.37	315.39	316.95	315.03	314.98	315.25	316.22	313.88	316.42	316.82	315.29	317.47	314.91	315.17	316.14	315.78	317.91
309.84	309.5	308.84	306.69	309.56	309.01	310.03	309.61	309.24	307.88	307.58	307.39	308.25	310.79	308.82	311.12	307.35	309.18	309.25	308.41	306.82	309.45	306.96	307.98	308.77	309.43	308.43	309.9	309.6	309.15	308.38	309.3	307.71	308.77	307.82	308.04	307.4	309.26	308.35	307.92	309.17	308.42	308.5	308.22	309.68	312.27	308.64	309.13	309.78	309.57
301.28	300.37	301.08	299.27	301.02	301.65	302.73	300.09	301.67	298.99	301.33	300.92	301	299.27	300.25	300.69	301.61	301.12	302.47	300.92	300.92	300.8	301.36	300.69	302.05	300.91	301.31	302	301.18	300.05	300.29	302.09	301.39	302.9	301.47	301.65	301.94	301.68	302.52	300.9	299.23	300.72	301.27	300.19	301.45	301.18	300.06	299.92	302.18	300.77
304.01	304.66	306.05	305.18	304.38	306.12	307.52	305.69	305.28	305.95	306.79	304.69	305.36	304.29	306.81	305.28	304.99	306.55	304.52	305.36	306.75	307.98	303.74	306.33	304.39	306.25	305.63	304.42	305.29	306.81	304.01	306.2	304.62	306.43	305.31	306.34	303.67	304.13	305.77	304.8	306.08	305.69	306.67	304.95	305.24	305.25	306.43	305.29	305.61	303.68
303.32	301.67	304.08	303.77	303.99	303.11	304.41	303.55	303.46	303.47	303.25	304.11	301.91	303.58	301.39	304.46	302.66	302.91	302.87	304.62	303.58	301.76	303.58	301.87	303.66	303.47	303.88	303.48	303.57	302.71	303.8	303.29	303.29	303.38	303.13	303.01	301.33	301.31	304.1	303.57	301.63	305.34	302.94	303.75	303.02	303	302.04	302.65	304.92	303.7
302.18	303.46	302.91	301.31	303.59	302.61	302.79	304.99	304.16	301.06	304.37	303.17	303.86	301.93	301.05	301.01	305.11	302.05	302.06	301.05	301.95	303.46	302.64	303.41	303.41	303.37	303.61	304.43	303.57	303.74	303.54	302.01	302.66	304.81	303.36	305.24	303.25	304.96	302.11	303.1	302.2	303.37	303.63	304.47	303.04	304.66	303.19	303.5	303.09	303.11
317.04	316.57	316.13	315.36	316.68	315.31	316.86	316.03	314.16	317.09	313.98	316.76	318.18	316.39	315.91	316.39	316.53	314.55	313.12	316.01	315.86	315.37	315.3	317.8	316.58	316.13	314.97	314.85	316.64	315.17	314.86	315.71	315.32	314.33	316.23	316.01	315.96	315.57	316.02	316.23	313.67	316.88	315.22	315.16	316.05	312.63	315.39	316.95	316.59	317.97
293.72	292.85	294.05	292.77	293.13	292.87	294.41	295.19	293.59	293.86	294.73	293.81	293.2	292.58	294.75	295.09	291.7	292.59	293.73	293.78	293.7	292.69	293.23	294.25	293.94	293.98	295.29	293.03	295.31	294.91	294.72	296.24	295.25	293.46	293.36	294.51	293.4	291.85	295.53	295.11	294.3	293.47	294.34	292.73	293.01	294.63	293.21	295.42	294.41	294.19
326.74	328.02	327.93	328.34	327.02	328.95	326.29	326.19	327.86	329.5	326.98	327.23	327.61	328.29	325.41	326.34	329.31	326.65	327.72	328.34	326.9	328.95	329.67	329.26	327.24	326.95	327.66	327.29	326.1	327.75	329.4	328.45	327.5	327.53	328.1	326.83	328.86	329.31	328.17	327.46	327.93	326.91	327.27	325.48	326.63	328.47	327.19	327.02	327.19	327.83
328.61	328.76	328.08	329.37	328.9	327.36	328.74	327.41	329.31	331.02	327.8	327.47	327.59	328.52	328.1	327.45	329.42	328.84	327.06	328.91	330.43	330.11	328.32	327.54	328.88	329.3	328.22	329.71	329.99	329.02	328.76	328.62	325.32	326.99	327.69	328.81	327.26	328.78	329.25	330.01	328.72	327.26	327.92	328.17	329.23	328.24	329.15	328.74	326.43	326.92
309.92	310.36	309.1	308.25	308.61	308.69	308.18	307.23	308.25	309.17	308.88	308.09	310.75	308.69	311.92	309.02	311.29	309.87	310.28	307.96	308.78	307.92	309.44	307.2	309.85	308.77	308.52	308.93	309.03	307.66	309.95	308.59	310.79	309.4	307.46	310.16	310.86	308.55	308.95	309.39	307.66	309.54	309.91	308.68	308.63	306.63	308.86	309.82	309.48	308.04
327.24	328.48	329.07	327.23	327.38	328.1	327.13	328.7	329.84	327.68	325.36	327.54	326.17	328.95	327.17	329.91	328.3	328.52	328.6	327.49	327.6	327.07	327.56	329.41	328.57	328.03	330.15	325.28	328.5	327.89	328.34	327.46	328.3	326.05	327.16	327.33	329.32	327.33	327.3	328.49	327.59	327.48	328.07	328.34	326.51	329.32	328.15	328.49	328.05	326.7
311.2	309.84	311.36	309.97	310.76	311.71	308.67	310.75	311.89	310.5	309.31	310.44	311.32	311.2	313.11	308.85	311.81	311.67	311.71	310.65	309.66	308.74	311.39	310.33	309.98	310.08	312.15	311.54	309.7	309.7	312.14	310.34	310.3	313.34	310.51	312.04	310.07	311.39	310.04	310.89	311.66	311.63	309.25	313.31	309.36	311.6	309.8	311.36	310.27	310.7
296.28	294.64	295.02	295.72	294.95	294.24	295.23	295.71	294.62	296.07	296.29	295.3	296.21	295.06	296.02	295.97	295.75	294.68	294.26	295.01	296.29	293.67	295.25	295.58	295.19	295.01	296.07	296.17	295.88	293.02	294.11	295.14	293.72	296.65	294.01	293.58	292.61	293.86	295.25	297.68	297.12	295.88	295.16	295.27	294.09	296.33	293.94	292.22	293.84	294.72
326.93	326.94	326.45	324.89	328.04	326.03	328.18	326.65	327.16	329.03	325.87	328.27	326.11	325.51	326.53	325.36	327.22	327.41	326.04	327.71	328.85	325.07	326.2	327.04	328.78	327.71	328.13	325.15	327.14	327.28	325.15	326.23	327.47	326.17	328.16	327.44	329.12	326.34	327.82	328.49	327.96	327.1	326.34	328.11	326.51	326.52	327.73	325.97	326.94	325.89
304.69	305.7	304.34	304.45	305.17	307.1	305.18	305.9	303.83	305.95	304.53	304.24	305.85	306.43	303.93	304.97	304.85	306.94	305.59	304.93	303.33	304.69	303.44	303.89	306.48	305.89	306.72	306.28	303.97	305.16	305.38	305.3	305.64	305.54	305.6	306.27	304.8	305.36	305.65	305.76	305.01	305.01	305	303.79	305.54	306.49	305.51	304.64	305.4	305.6
316.09	319.48	319.6	320.06	317.37	321.13	318.61	318.89	316.46	319.43	317.75	318.91	318.77	320.45	317.32	317.03	318.72	317.27	317.33	316.49	317.4	317.28	318.36	318.97	319.46	318.78	318.82	316.72	315.78	319.31	318.53	318.78	318.3	317.11	318.96	317.82	319.11	318.49	319.27	318.43	318.21	318.02	318.3	318.27	320	319.9	319.85	317.32	318.24	316.68
319.05	320.39	319.53	318.29	318.16	317.86	321.45	319.58	320.73	318.97	319.52	319.64	318.83	317.94	318.05	317.93	317.99	319.27	318.64	318.19	317.68	316.51	318.58	317.97	318.86	318.84	318.39	316.37	319.31	316.83	317.56	318.83	318.97	318.96	318.4	318.83	318.25	318.38	319.32	318.14	319.31	316.96	318.69	318.5	319.15	320.51	318.74	319.15	318.61	320.61
307.04	306.36	305.57	307.85	306.5	306.99	308.24	305.46	306.4	305.45	306.13	306.16	306.3	306.46	307.38	307.3	306.1	305.3	306.69	305.5	306.46	304.83	306.87	305.54	304.97	306.51	305.37	307.32	305.84	308.48	306.36	305.45	304.46	305.82	306.07	307.27	306.41	305.1	307.23	306.61	306.59	306.83	305.76	307.79	305.31	306.5	306.51	307.9	306.73	304.67
304.05	302.21	303.54	304.39	304.22	303.17	303.39	302.51	302.4	302.76	302.85	303.97	303.02	305.34	304.98	304.01	302.19	303.35	303.17	303.51	302.71	301.99	304.66	302.89	302.03	302.64	304.81	304.54	303.27	301.83	303.56	303.85	303.88	305.72	302.79	303.77	303.5	303.06	302.64	302.4	303.19	304.58	305.13	301.32	303.53	302.53	305.43	304.55	303.66	304.36
313.16	313.13	314.98	314.89	314.85	315.03	314.6	314.88	317.13	314.45	313.51	316.35	315.03	314.76	315.94	313.55	313.77	315.06	314.68	317.28	315.95	314.06	314.52	316.03	313.82	314.81	314.87	314.86	315.03	316.66	314.37	314.14	314.07	315.15	315.91	315.12	316.86	316.6	313.76	314.29	313.52	316.21	315.66	315.41	315.7	314.92	314.22	314.72	315.38	314.63
317.79	315.46	316.88	316.03	317.76	316.35	316.62	315.35	318.49	319.94	317.18	316.81	316.85	319.11	317.44	316.02	318.6	316.74	317.19	315.13	317.41	317.71	316.06	317.59	316.85	316.83	318.79	316.5	316.88	316.97	316.32	316.38	316.16	316.35	317.98	317.13	315.23	316.22	316.92	317.76	318.85	317.26	315.53	318.49	316.8	316.8	317.17	317.32	317	316.28
295.02	294.76	293.59	294.81	296.1	294.91	295.25	292.62	294.23	292.85	295.49	292.49	294.6	294.69	294.29	295.45	294.21	295.81	292.6	295.37	295.82	294.53	294.09	295.28	295.78	296.13	294.23	295.66	293.27	295.39	296.01	293.32	293.53	294.67	293.89	294.49	295.83	295.68	294.98	293.68	295.83	294.86	296.14	293.93	294.08	294.33	295.82	295.93	293.83	294.54
294.55	295.23	295.57	292.39	292.96	295.46	293.96	292.69	293.29	293.27	292.63	292.98	293.75	295.5	293.48	294.36	294.59	294.74	294.46	294.25	294.36	295.67	294.34	294.96	297.79	294.32	293.26	294.34	293.73	294.9	291.81	292.07	294.11	294.91	295.46	294.06	294.93	294.27	293.41	292.87	294.15	293.21	292.52	293.22	295.04	296.32	295.04	293.76	293.77	293.18
328.63	329.52	328.01	329.35	326.87	328.68	327.79	329.73	329.58	328.24	329.6	329.53	327.97	328.91	327.67	327.76	328.13	328.5	331.46	329.12	328.5	329.17	328.62	327.81	330.17	329.85	327.92	328.69	328.84	330.55	328.15	327.91	328.84	328.8	328.58	329.03	330.62	328.56	327.97	328.99	327.82	327.84	328.35	328.22	329.23	330.53	328.87	329.12	327.93	330.08
316.48	317.96	317.63	317.8	317.63	317.72	318.49	315.59	317.93	317.91	317.37	316.05	315.49	318.38	318.29	319.01	317	319.93	317.51	316.52	317.72	318.22	316.18	317.04	316.71	317.54	318.66	315.61	317.62	317.62	316.79	318.53	317.5	314.83	317.85	317.44	317.13	317.68	316.6	317.16	317.76	318.38	315.69	316.81	316.97	316.95	317.24	316.67	316.32	315.82
292.85	292.57	293.81	294.92	295.11	296.32	293.61	294.89	292.95	293.71	293.47	295.31	294.07	293.31	292.18	294.88	292.68	294.56	294.87	291.85	294.73	295.38	293.51	293.98	293.71	294.91	294.82	293.71	294.67	295.66	294.7	294.18	293.96	294.62	296.15	292.45	295.38	295.83	295.8	293.87	294.09	293.47	294.14	293.95	295.88	292.87	292.93	293.25	293.74	293.9
303.12	305.1	305.5	305	304.8	305.78	303.94	306.71	306.04	303.41	305.27	305.25	305.56	304.22	305.49	305.55	305.24	305.11	304.59	304.06	302.8	304.19	304.28	304.58	305.05	305.18	305.08	303.81	305.77	305.19	305.79	305.81	304.25	305.14	304.26	305.18	305.05	304.52	305.85	304.73	303.31	305.77	304.66	303.8	304.22	303.12	305.63	306.51	305.96	305.27
306.1	306.46	307.41	305.12	307.2	306.76	307.88	303.87	307.06	307.4	305.52	306.93	305.58	305.51	305.47	306.85	304.9	307.11	307.05	307.55	306.42	306.27	305.33	304.53	307.71	306.64	307.35	306.54	303.23	305.68	304.71	305.11	305.68	305.29	305.51	307.04	305.29	307.6	307.72	305.51	306.61	306.36	306.95	305.12	307.35	308.11	305.69	306.26	306.58	307
316.42	317.69	315.28	317.93	317.53	318.05	318.19	318.07	317.83	317.55	318.29	317.2	317.63	316.71	317.54	317.53	317.09	318.44	317.54	317.26	317.08	317.08	318.36	316.52	315.16	315.92	317.69	316.48	318.1	315.67	315	317.46	317.37	317.12	318.58	317.15	317.83	318.13	318.02	316.8	317.11	316.14	316.06	316.58	317.77	317.04	315.65	317.5	316.94	318.55
297.01	296.47	296.12	295.86	297.56	296.33	296.95	294.99	295.7	298.55	295.77	296.92	295.67	296.92	297.72	296.72	295.87	295.09	298.65	297.51	298.88	296.74	295.48	294.83	295.54	297.43	297.03	295.37	295.74	296.96	296.01	295.21	297.01	296.65	297.48	297.56	295.42	295.29	297.04	296.36	297.07	298.27	296.73	296.46	297.87	297.11	296.59	299.02	296.48	295.52
312.49	315.91	313.42	315.01	314.88	315.56	316.61	314.32	315.2	313.59	314.85	317.81	315.47	314.66	316.23	314.16	314.24	314.49	316.46	312.49	313.95	314.73	316.54	315.19	315.43	314.02	315	315.86	314.75	314.96	315.26	314.72	315.73	314.92	313.3	315.03	314.9	313.83	314.36	315.97	315.36	315.87	315.81	314.06	315.84	314.31	314.95	314.27	314.41	315.45
313.78	316.24	316.27	314.61	315.23	316.23	316.14	316.76	316.67	316.74	314.55	315.85	315.55	314.09	316.06	314.13	316.87	316.06	314.02	316.7	317.52	316.74	314.83	317.15	315.26	316.1	314.33	316.84	315.35	317.26	314.56	317.16	315.71	316.5	316.28	316.09	317.15	316.79	315.28	315.27	317.21	316.2	315.08	316.76	315.86	315.35	314.9	316.9	317.37	314.97
298.03	296.64	297.55	297.82	294.99	297.69	297.68	298.06	296.18	296.88	293.87	298.49	297.01	296.42	295.61	297.27	295.92	294.56	296.7	296.28	296.43	298.6	295.03	297.52	298.78	296.92	296.39	298.96	295.5	297.8	296.68	298.33	295.99	295.28	297.8	295.45	297.81	295.29	295.54	296.84	297.08	296.74	295.93	296.79	295.55	296.49	296.27	296.97	297.61	295.33
305.23	305.79	306.06	306.98	306.33	304.47	305.71	307.57	306.24	305.71	307.3	305.5	307.46	305.75	303.64	306.66	306.85	305.96	306.29	304.58	307.04	305.3	306.99	306.29	306.48	304.23	305.65	309.35	306.66	305.45	305.95	308.1	307.05	307.64	306.9	303.64	306.77	305.51	306.23	308.32	306.96	304.43	307.36	306.63	305.64	306.57	305.75	306.11	304.28	304.99
304.61	305.74	304.48	306.68	304.14	306.28	304.79	306.58	304	306.13	305.71	306.13	305.82	305.68	305.52	304.64	304.55	303.8	304.38	305.91	304.63	306.47	304.68	305.01	306.08	303.18	306.72	306.31	304.5	305.21	305.35	308.03	306.57	305.45	305.34	305.71	304.63	303.5	305.26	304.89	305.82	304.2	305.39	305.63	305.8	304.71	306.18	304.2	306.73	305.12
303.36	304.5	304.63	305.88	303.72	303.53	306.12	304.93	302.99	302.55	302.96	302.61	305.3	302.41	304.08	305.25	305.47	306.63	304.29	304.77	303.29	304.57	303.76	307.35	303.7	303.74	306.67	302.75	303.87	305.41	304.33	303.47	305.03	305.51	304.05	304.98	304.74	306.22	304.13	304.33	303.75	304.79	303.74	305.24	305.47	304.51	302.56	304.86	304.73	302.71
301.81	300.18	299.95	300.63	301.52	299.26	302.61	300.46	299.31	299.57	301.21	301.27	302.89	300.86	302.07	301.64	302.4	301.53	301.5	301.65	299.7	301.01	299.79	301.26	302.55	302.84	298.2	299.88	302.22	303.18	300.78	300.59	302.05	300.89	300.22	300.97	301.6	300.52	300.17	301.98	301.96	302.22	299.81	301.82	301.95	301.31	301.18	302.61	302.07	301.68
317.96	319.09	319.28	318.94	320.86	320.57	317.8	319.07	318.7	315.19	318.36	318.82	318.69	317.04	318.93	318.75	317.54	319.04	318.9	319.37	318.15	320.02	320.34	320.08	317.22	317.32	318.93	319.02	319.34	317.66	319.96	317.41	318	318.67	318.81	318.27	317.63	320.62	320.2	318.95	317.61	318.39	318.39	317.79	319.98	319.53	318.99	318.82	317.83	318.07
302.22	301.45	302.15	303.24	302.39	302.26	302.76	303.09	301.23	304.54	302.15	302.07	302.49	303.65	303.33	301.98	303.06	303.07	304.12	302.76	301.58	302.06	303.01	303.28	303.84	301.22	303.29	302.52	301.9	302.76	302.19	303.23	303.48	302.82	301.75	303.9	302.76	302	302.56	302.8	303.92	300.3	301.53	304	302.49	304.08	303.88	303.39	303.64	301.59
318.63	317.79	317.8	318.57	318.87	317.56	316.85	317.94	317.42	318.78	317.15	316.29	318.91	318.97	318.07	316.43	318.19	318.4	318.6	318.8	319.44	317.7	317.04	316.81	317.46	320.14	318.97	318.05	317.21	317.71	316.62	318.5	316.04	319.12	318.66	318.57	318.06	319.09	315.82	317.55	319.16	318.84	318.12	319.97	319.2	318.45	319.08	319.65	319.34	319.62
327.28	327.16	328.98	327.65	328.62	326.98	326.68	327.59	328.85	327.81	326.08	327.77	326.74	328.98	328.02	326.8	328.48	328.86	329.44	327.03	326.82	327.06	326.17	328.4	328.97	327.97	325.17	326.59	327.93	328.89	328.73	326.98	328.47	327.47	327.5	325.84	327.14	330.49	328.16	327.4	328.31	328.52	330.07	327.29	326.49	327.65	327.38	327.05	327.35	326.72
315.3	316.34	314.56	316.63	316.89	316.32	317.01	315.4	317.07	316.15	317.96	315.2	316.98	315.15	318.88	318.28	317.28	316.34	318.35	316.23	316.5	316.43	316.48	315.61	316.68	315.93	316.69	317.25	315.34	317.72	314.9	316.25	316.92	316.25	316.57	317.26	317.36	317.36	316.71	315.73	315.78	315.8	316.77	316.79	318.38	318.33	318.07	317.01	317.41	317.38
309.95	310.45	310.33	308.43	309.27	308.12	308.79	309.7	307.85	308.34	308.51	310.35	307.04	310.32	307.23	306.25	310.02	308.62	309.86	309.26	308.56	310.23	309.82	307.44	309.63	307.92	309.96	310.01	307.53	309.51	309.09	307.35	309.19	309.31	309.73	309.2	309.79	308.53	308.15	308.65	308.73	308.23	310.32	308.39	306.04	310.46	308.97	308.2	309.07	307.46
326.73	326.17	327.19	328.92	327.39	328.66	328.54	328.88	328.1	328.75	328.08	326.2	327.19	329.44	327.76	329.56	327.58	328.81	328.31	328.19	328.68	327.79	329.49	328.08	329.43	328.86	328.22	328.34	329.26	326.25	328.32	329.43	328.65	330.26	328.11	327.37	328.76	325.54	328.28	327.89	328.31	327.85	327.86	330.19	326.32	327.19	325.73	328.77	329.06	327.46
[truncated: 150 more columns]
