# Supplementary material for: Genetic dissection of main and epistatic effects of QTL based on augmented triple test cross design
Source: PLoS One. 2017 Dec 14;12(12):e0189054. doi: 10.1371/journal.pone.0189054 (PMC5730204; doi:10.1371/journal.pone.0189054)
Supplement: S9 Supporting Information — (ZIP) [file pone.0189054.s009.zip › z5_600_0.2_10.csv]

319.75	317.44	318.18	314.08	312.86	316.73	317.78	312.83	313.79	317.33	315.17	315.79	312.61	315.86	313	314	312.98	311.36	317.88	314.99	319.9	317.78	312.54	318.31	315.97	318.39	311.18	315.31	313.92	312.11	318.87	316.01	314.81	316.36	317.42	319.39	321.18	315.27	316.04	312.09	310.58	313.61	319.93	314.64	316.19	315.67	313.64	316.9	310.72	320.14
308.54	313.43	312.05	309.89	308.94	303.8	309.71	311.98	311.68	314	310.29	309.66	312.18	310.51	309.86	314.4	313.54	309.88	313.19	309.12	312.34	316.43	313.03	316.2	309.66	310.38	307.44	318.97	305.77	308.24	308.5	311.41	309.12	307.16	312	310.94	315.92	312.19	307.44	312.26	310.95	312.52	308.2	315.22	309.84	309.24	306.65	310.08	308.65	307.66
315.36	313.67	316.02	319.54	306.64	314.64	315.77	313.13	315.6	311.78	312.48	313.72	310.42	314.01	318.3	315.5	310.68	311.29	316.07	316.72	318.52	320.19	311.55	315.68	311.65	317.87	315.67	315.28	313.65	311.15	311.21	309.96	319.07	313.46	314.32	311.14	318.22	318.72	318.46	315.9	313.95	317.41	315.43	318.15	312.8	314.72	314.52	317.94	311.35	315.02
312.65	314.69	315.31	314.25	318.24	314.88	319.15	312.02	318.1	314.3	316.69	308.94	318.02	313.88	320.5	315.46	318.78	315.93	314.51	314.19	317.32	319.42	313.22	309.46	317.74	314.12	313.9	315.71	315.3	317.45	313.99	310.94	317.04	321.35	318.98	312.24	310.38	319.48	316.98	321.05	320.55	315.3	319.06	321.95	319.26	310.81	317.08	313.73	313.05	312.14
301.87	298.81	299.59	302.64	304.28	298.33	301.24	304.91	300.29	298.11	302.56	303.58	307.78	298.56	304.12	300.73	299.76	306.48	299.97	298.85	298.76	303.72	301.68	302.17	301.44	296.52	304.94	299.02	300.04	298.69	300.44	301.79	298.77	303.88	303.99	300.77	298.62	301.54	305.47	301.69	298.52	300.32	297.85	301.87	302.4	300.32	302.27	305.13	302.58	303.64
328.28	324.12	328.75	323.16	334.09	326.36	327.92	326.47	324.42	327.41	329.61	321.03	324.88	329.07	329.26	323.6	328.58	324.8	325.41	324.88	330.28	325.26	319.74	328.47	328.77	326.15	329.13	328.53	329.12	327.66	325.67	332.07	329.6	324.54	321.44	326.37	321.57	326	328.16	326.85	322.29	326.28	328.3	326.47	327.2	325.83	327.01	328.19	323.95	329.69
301.47	309.52	305.15	299.17	298.68	297.84	302.82	306.66	307.61	303.14	302.13	300.98	297.85	301.11	300.49	301.3	298.53	301.03	307.77	303.31	303.37	306.59	300.88	302.44	299.07	303.89	306.92	302.02	301.72	297.97	303.64	300.17	303.12	302.04	301.76	302.53	301.95	303.42	300.61	300.64	303.18	307.14	301.51	303.94	300.94	305.56	301.97	301.72	304.09	300.8
303.68	299.68	304	303.71	300.84	301.13	307.01	303.46	301.86	304.85	309.06	302.19	299.65	302.18	305.86	302.15	304.39	298.6	305.75	304.06	303.7	306.25	302.22	304.99	305.7	306.2	303.16	303.13	304.14	304.6	305.57	304.02	302.29	300.36	300.61	306.18	301.74	310.1	303.03	304.36	304.12	300.68	303.8	303.7	307.64	304.26	303.48	304.34	302.5	304.51
327.97	329.64	331.17	328.22	330.18	325.26	330.11	326.19	330.27	330.26	334.1	329.22	329.2	326.27	332.24	326.2	330.92	324.95	332.3	329.05	327.08	330.77	329.74	325.99	331.91	326.97	329.15	327.04	320.56	329.91	329.23	329.08	327.23	325.94	333.08	325.37	326.97	329.99	331.25	328.4	325.31	330.53	332.77	324.11	327.89	326.35	330.48	332.36	328.81	326.32
314.78	314.11	313.89	313.66	318.56	309.67	314.1	313.2	314.81	313.97	317.52	316.64	316.27	312.58	315.24	316.82	313.88	316.65	314.24	318.27	311.44	318	316.02	314.38	314.79	317.91	316.12	308.68	316.54	310.83	313.72	310.8	316.31	310.07	313.81	313.15	309.47	317.79	314.74	306.95	318.33	315.52	308.44	312.64	311.32	306.73	312.28	309.4	315.18	315.96
315.6	313.27	312	316.51	320.06	314.25	314.5	314.77	315.97	316.28	310.32	312.84	313.74	316.12	311.25	309.55	316.27	313.13	310.23	315.43	313.29	318.54	317.09	317.96	311.19	309.83	309.8	309.59	318.04	308.12	313.59	316.44	313.77	313.32	317.56	313.07	311.83	315.47	314.94	315.63	314.56	310.04	311.85	310.31	313.36	315.04	319.56	317.28	309.96	314.66
306.22	306.79	307.78	304.28	305.8	308.76	302.91	304.01	302.67	307.21	310.76	306.85	302.33	303.9	305.72	303.08	308.46	305.3	308.59	302.56	310.49	305.89	305.54	305.75	300.36	307.15	305.76	309.42	304.77	308.36	308.64	299.24	306.34	306.29	307.11	307.05	305.93	305.49	311.58	307.69	313.26	305.03	303.24	305.02	301.33	308.61	308.53	305.12	305.7	305.56
297.58	295.91	295.96	296.78	292.22	298.35	294.79	302.6	297.96	290.83	297.44	298.12	293.39	291.85	297.07	293.45	298.26	296.87	304.28	301.81	291.29	296.82	293.06	299.09	303.19	299.36	297.78	297.37	297.1	301.91	298.24	298.15	295.78	293.79	297.91	301.4	298.94	297.33	298	301.24	301.54	296.16	297.93	290.13	293.18	295.22	294.45	301.34	287.13	298.54
299.96	300.72	305	306.33	303.61	297.56	308.83	302.21	301.35	304.17	306.57	301.16	305.92	305.33	302.07	306.71	306.07	306.67	299.59	302.02	302.86	301.27	305.16	305.59	300.99	298.68	302.83	301.81	301.92	300.02	299.01	301.55	304.76	298.73	303.31	301.36	305.09	304.98	304.21	299.24	302.68	297.06	304.23	305.33	301.87	302.56	299.57	298.44	296.69	306.19
308.03	300.7	309.96	303.6	303.64	304.17	305.15	304.47	303.84	305.62	309.31	309.05	303.79	304.05	304.72	307.54	307.62	305.14	307.26	309.02	306.51	306.82	307.11	304.08	306.37	309.09	305.87	309.31	304.75	306.55	307.36	312.45	306.83	310.78	301.3	305.46	307.91	302.02	308.16	309.78	302.23	306.54	300.53	308.77	313.62	305.28	305.97	310.66	305.15	305.69
320.87	320.4	321.08	322.64	318.05	317.63	318.87	314.47	317.68	321.77	317.87	317.75	315.42	323.8	319.13	318.1	319.27	317.5	318.42	317.7	317.58	317.81	321.05	318.48	321.75	319.31	314.81	316.27	319.21	319.6	316.45	315.68	316.34	319.75	321.36	312.56	317.57	317.75	317.2	321.15	314.92	315.13	321.14	317.26	318.53	314.63	316.85	319.67	321.91	321.51
320.34	312.54	317.23	318.14	308.39	316.35	314.93	323.91	314.6	316.41	314.42	316.76	312.87	317.45	316.71	316.09	318.99	320.81	313.02	318.82	320.1	314.19	315.33	311.97	316.89	315.79	318.78	313.8	317.53	320.55	312.86	321.82	316.83	315.56	312.7	314.73	317.38	314.27	319.06	311.18	315.19	315.42	314.74	314.34	317.93	316.63	314.82	320.28	321.52	315.26
294.05	298.26	293.57	290.69	295.61	291.8	295.34	298.26	292	294.19	291.64	288.17	294.93	294.57	294.33	292.29	288.73	295.23	291.15	293.72	293.99	296.6	297.22	295.64	289.25	295.5	294.56	296.44	291.93	289.86	291.61	296.08	291.26	295.99	296.27	295.16	294.23	296.96	295.09	289.33	296.45	291.98	293.64	291.57	292.86	290.37	296.33	292.25	295.4	294.86
324.38	330.34	326.48	324.31	326.61	316.84	322.09	324.83	319.3	326.99	322.79	321.61	323.12	324.3	327.06	329.13	324.66	323.42	320.96	324.25	320.65	326.24	322.28	325.61	323.22	328.92	329.2	330.36	322.16	327.43	327.02	324.11	329.34	322.78	325.4	325.39	325.68	323.91	324.51	322.14	325.59	324.34	324.04	321.83	326.46	324.06	326.91	327.58	327.77	320.36
318.11	316.23	320.12	318.12	315.35	313.62	317.41	313.17	314.19	314.08	315.24	312.76	311.46	316.61	315.77	315.92	312.58	313.88	315.67	314.44	312.38	312.98	315.52	313.01	315.6	312.47	317.15	311.95	317.6	315.26	315.61	310.47	310.61	317.12	316.99	315.41	317.07	318.36	314.79	311.2	314.07	311.58	312.6	311.92	320.05	315.66	311.34	318	314.75	315.59
312.21	312.55	310.56	313.12	314.15	309.87	311.69	313.86	314.7	309.13	309.23	315.18	316.39	309.36	311.68	309.61	312.31	311.62	313.55	309.01	310.37	308.34	310.32	313.1	311.09	316.02	306.88	316.06	306.39	316.96	308.15	314.33	311.81	316.84	318.09	310.7	311.81	307.75	312.38	308.72	311.51	309.68	313.59	312.25	318.06	312.21	313.24	316.92	311.66	308.35
306.73	305.09	305.36	306.61	301.98	295.94	304.73	302.36	303.3	305.64	302.59	307.16	302.51	307.96	308.11	299.9	306.31	303.87	303	302.13	308.49	301.23	306.2	303.87	301.89	301.71	306.92	307.2	305	306.99	300.56	306.93	301.06	298.9	302.5	301.37	301.87	304.33	302.88	307.57	305.91	303.82	304.47	304.63	301.4	299.57	301.9	306.44	305.11	301.83
303.59	302.4	304.02	304.43	301.52	299	301.49	304.44	302.03	300.46	299.67	308.39	301.15	302.2	306.01	302.59	301.43	300.4	301.75	301.27	304.37	304.83	301.94	299.75	303.29	311.72	299.11	301.46	305.72	301.11	304.77	304.26	299.57	304.99	302.35	300.57	301.86	304.25	300.91	300.52	303.23	303.43	300.54	304.48	299.5	304.56	302.06	303.63	299.35	302.65
309.6	309.26	312.22	313.92	306.51	309.75	309.24	310.94	309.57	311.02	310.52	310.84	310.75	312.46	313.52	310.44	314.35	314.75	304.41	318.4	312.8	312.31	306.8	307.35	312	311.22	308.03	313.24	308.1	305.91	315.18	312.02	308.38	309.57	315.91	309.6	312.09	309.73	308.11	309.66	310.25	310.62	312.2	309.95	313.68	309.88	313	311.7	311.55	310.18
304.75	309.53	309.38	307.78	310.04	308.21	308.03	299.3	304.99	309.01	304.86	305.06	312.15	307.6	305.16	304.12	307.78	309.47	306.37	309.33	310.51	306.76	309.37	309.1	312.31	308.02	302.57	305.77	303.03	305.65	304.93	309.28	313.69	305.75	308.41	307.55	305.38	310.42	304.31	307.14	313.31	308.65	306.1	307.82	309.25	304.07	307.19	310.54	310.96	309.9
304.93	301.7	302.85	303.11	301.71	301.33	302.61	305.08	306.19	307.13	308.11	304.37	306.35	309.94	304.37	302.15	304.87	302.61	306.16	304	302.88	304.46	298.39	304.05	305.19	308.21	304.93	306.03	305.97	305.36	304.11	306.78	304.27	306.29	301.91	306.69	308.28	300.23	306.06	301.45	308.16	303.86	308.8	300.39	301.51	301.93	301.64	304.28	307.47	305.45
313.94	313.03	313.04	316.36	313.17	308.38	319.06	315.46	318.85	313.62	315.51	318.7	311.25	311.35	317.79	315.88	312.33	309.6	310.7	309.73	317.8	319.64	317.04	314.9	315.86	317.38	310.43	314.47	316.55	311.79	316.41	317.16	310.13	313.61	312.76	318.79	319.5	316.04	315.88	312.85	314.66	311.88	318.52	318.5	314.11	313.76	316.55	314.51	311.17	316.81
321.07	312.83	320.58	317.51	316.19	317.58	315.53	318.44	322.34	316.86	320.79	320.14	319.82	322.11	320.39	316.51	321.35	317.58	316.09	314.62	321.07	315.4	324.54	315.96	315.28	319.52	322.85	319.22	320.49	317.98	317.53	324.21	314.42	322.34	319.49	320.89	320.33	320.13	322.96	316.33	323.84	319.19	319.79	315.67	320.94	321.82	309.81	319.92	315.03	318.72
318.77	312.99	316.11	314.57	314.49	311.74	317.49	313.47	310.41	310.07	309.56	313.74	310.39	314.75	314.25	314.94	315.96	313.95	318.66	316.33	314.5	311.26	317.6	317.25	317	316.01	318.29	313.7	313.18	316.59	319.63	316.51	312.59	316.53	312.62	315.36	317.43	309.23	314.05	313.38	312.75	315.09	310.32	311.67	313.4	314.11	312.85	311.03	314.81	312.22
299.74	304.77	302.94	303.07	302.34	301.31	298.66	303.99	302.58	299.9	304.22	295.38	300.45	300.71	304.39	302.15	301.12	304.86	298	302.19	303.63	305.43	299.23	304.61	303.95	298.5	296.35	297.81	299.74	300.28	301.63	303.63	301.17	306.21	304.61	304.21	298.42	301.23	303.16	297.85	300.1	305.66	303.97	299.49	301.77	305.47	299.05	297.03	298.45	299.05
302.35	302.9	299.16	303.33	300.13	304.92	303.1	302.53	298.97	305.27	301.46	302.84	303.96	301.87	296.91	298.98	300.27	301.21	302.36	301.28	298.96	298.82	299.8	301.99	301.61	300.76	304.65	291.8	302.39	300.48	296.12	298.1	303.63	301.81	305.37	302.21	296.69	300.6	298.11	297.41	298.84	297.35	306.32	297.59	298.11	297.52	304.57	306.98	297.43	303.16
311.99	308.66	305.44	303.84	309.72	307.94	316.09	310.9	306.18	315.67	311.48	308.22	311.2	308.85	310.42	310.77	307.54	308.13	308.49	309.07	305.03	303.79	309.43	309.51	304.99	308.94	306.54	313.44	308.6	311.84	311.71	312.03	308.31	302.37	309.14	305.29	308.91	309.86	308.44	307.82	308.03	316.71	311.5	305.63	310.15	305.77	309.61	309.51	310.74	307.89
324.24	325.58	328.51	325.44	327.85	327.36	325.77	326.33	327.98	327.73	330.37	328.56	324.26	328.05	322.67	325.81	327.05	327.44	325.37	323.4	326.9	325.12	324.4	320.14	324.29	324.38	322.36	325.94	331.39	332.28	327.14	330.48	331.62	330.54	327.01	329.45	329.59	330.58	326.2	327.67	331.85	330	329.83	327.42	328.05	330.07	325.15	331.85	327.12	327.11
304.37	305.14	302.12	301.03	300.72	297.47	300.83	298.69	299.34	306.03	299.52	299.72	298.26	299.53	301.28	300.62	309.93	296.71	298.15	303.24	303.17	306.28	299.98	300.62	298.8	305.72	299.03	302.07	297.49	300.21	299.6	302.93	298.44	303.11	298.67	298.8	307.42	303.52	304.44	303.09	303.83	303.43	299.35	302.97	297.21	299.82	300.45	303.05	303.43	298.12
328.17	329.64	329.21	325.07	326.58	326.59	334.08	332.98	328.06	327.05	329.66	326.37	328.03	324.74	326.99	327.01	328.74	328.95	329.65	326.51	321.32	327.03	324.6	326.84	327.23	324.24	322.79	323.47	327.84	329.38	329.63	328.23	326.08	328.75	327.78	327.4	327.31	335.64	327.53	332.6	331.29	326.37	323.23	327.87	327.73	326.72	327.96	327.62	328.11	325.56
326.56	322.81	323.41	322.54	324.02	321.44	322.63	325.85	320.74	322.63	323.89	331.94	328.21	323.11	327.09	327.8	326.38	324.03	326.43	328.35	324.62	325.18	323.91	322.88	324.3	327.66	326.81	328.93	323.98	326.42	322.04	321.11	325.3	323.37	320.9	323.08	325.31	326.7	326.22	327.34	323.76	318.44	319.05	325.18	326.45	325.53	324.04	320.46	322.43	322.46
318	313.33	312.79	318.66	312.81	315.93	320	311.25	311.85	318.29	316.89	317.67	324	316.71	318.48	315.4	313.5	316.81	312.58	313.68	319.01	313.66	317.29	315.22	318.83	314.35	317.28	319.49	317.87	312.94	316.55	316.49	315.04	317.82	317.02	313.88	315.92	320.78	313.07	320.97	316.36	315.61	316.19	323.46	315.08	312.96	319.92	317.66	322.94	313.95
318.01	318.67	316.27	316.97	316.4	319.62	318.78	319.35	317.69	321.06	318.08	321.98	320.42	319.81	320.49	319.35	321.82	321.3	318.94	322.61	317.27	318.28	325.18	318.2	320.11	322.71	319.34	318.77	318.77	320.6	317	323.6	318.73	321.63	320.62	315.18	314.46	317.41	312.42	321.59	318.51	317.81	319.13	315.21	322.23	318.84	322.63	319.04	323.94	318.41
301.36	306.16	299.94	301.54	302.1	299.38	301.96	298.05	302.64	308.15	303.53	302.4	308.84	303.86	302.67	302.87	302.28	306.75	304.17	303.46	304.92	305.93	304.99	306.66	302.76	306.27	304.17	303.72	304.67	305.11	300.23	300.7	306.49	306.34	298.04	303.4	301.1	299.1	303.72	302.51	305.23	302.22	297.97	303.46	302.99	301.37	302.74	304.11	300.76	303.16
305	299.63	302.96	301	300.83	306.65	304.7	304.77	303.14	297.35	301.74	300.25	296.42	299.65	296.82	295.87	297.76	298.86	299.57	300.97	306.52	304.22	305.15	298.62	296.46	299.71	304.06	302.21	300.38	306.21	307.23	303.19	308.06	301.64	298.23	299.68	303.3	300.58	297.24	306.38	303.58	302.93	296.91	298.17	303.43	301.43	299.98	300.96	300.3	296.96
304.34	301.43	303.44	302.64	301.87	302.17	307.27	303.37	305.31	303.76	304.61	306.34	304.34	304.21	304.04	297.97	301.94	302.59	305.45	304.35	306.96	306.69	301.67	301.39	303	304.03	298.81	304.66	302.37	299.7	307.75	301.79	304.73	299.2	299.45	301.38	302.16	307.3	302.14	305.5	310.9	298.4	300.38	303.85	300.81	305.79	305.39	296.86	299.43	307.04
302.02	304.51	303.3	309.45	300.65	299.02	304.08	299.48	304.53	304.43	305.78	304.24	302.85	304.53	304.64	302.35	309.4	306.88	308.21	303.03	307.81	308.06	302.86	306.78	300.75	303.66	310.28	304.23	304.48	304.46	300.73	302.52	306.13	305.6	307.37	310.83	306.95	301.98	304.32	308.52	303.64	304.51	308.48	303.32	306.39	305.43	305.19	304.67	305.85	301.27
312.03	317.11	314.7	308.62	316.54	313.85	311.94	313.95	312.95	314.59	313.33	311.14	313.41	316.2	315.5	321.84	315.66	311.41	314.39	312.98	309.14	315.2	313.4	310.88	310.28	312.24	309.73	318.37	312.51	310.68	315.23	320.23	314.96	314.25	306.17	317.28	315.03	312.98	317.46	315	309.56	310.94	311.8	310.97	315.56	313.7	312.31	311.12	309.36	317.15
322.49	319.97	318.98	317.01	313.93	312.47	313.14	318.33	323.34	315.57	317.34	323.33	315.07	319.63	321.52	321.19	318.52	317.94	317.52	319.17	316.72	319.34	317.79	318.16	320.31	327.62	315.66	318.74	314.83	313.6	319.16	317.62	319.28	324.69	315.36	315.85	321.18	317.98	316.55	319.21	317.64	322.28	317.88	322.85	320.66	317.71	318.33	322.64	319.55	316.21
305.98	304.76	305.76	305.33	302.48	305.07	310.91	307.42	305.8	308.76	307.8	306.47	311.03	307.05	305	306.63	306.52	300.6	309.31	306.11	306.43	304.58	309.2	303.45	307.04	306.01	304.06	301.09	301.91	306.95	303.86	309.33	299.98	307.16	305.46	306.25	307.82	309.3	303.16	300.37	302.16	302.87	304.56	307.07	303.52	299.26	308.23	303.42	306.76	305.44
329.05	325.18	322.9	327.3	328.48	324.27	323.72	325.93	326.53	329.87	328.99	328.75	327	323.57	330.93	324.24	326.63	325.53	325.86	327.9	327.68	325.01	328.29	326.47	325.33	321.34	324.58	329.28	324.76	324.29	328.77	325.2	327.92	322.05	321.69	326.27	324.04	329.65	327.52	332.27	328.44	323.87	330.84	326.78	327.62	323.93	324.09	325.28	326.17	332.95
306.63	305.66	309.29	301.14	302.92	311.12	297.77	302.37	309.98	306.24	305.77	307.76	301.27	305.49	302.57	301.63	305.29	306.52	299.52	304.17	309.13	306.93	305.92	308.87	312.45	301.43	308.26	302.76	310.43	299.64	305.5	300.52	305.2	306.28	302.37	305.49	305.52	301.41	307.02	308.47	305.97	306.81	301	306.29	308.28	302.26	299.53	302.23	306.79	308.6
329.73	328	326.93	329.71	323.19	327.61	324.98	332.16	332.03	326.14	323.49	330.3	324.26	330.09	330.43	334.12	329.05	329.68	328.53	325	323.4	322.64	333.24	325.61	327.79	320.97	322.24	328.89	327.35	328.4	329.13	331.88	329.52	327.82	329.36	332.6	328.8	330.4	326.31	323.27	331	323.68	327.87	328.25	328.82	327.12	331.1	325.86	332.27	329.43
305.25	303.8	303.82	301.92	301.01	303.61	305.17	300.04	304.15	304.56	306.17	299.6	298.92	303.89	299.19	301.44	303.16	300.54	303.68	301.47	300.47	299.22	300.51	296.95	305.62	305.99	302.52	298.1	298.25	305.94	298.39	301.92	300.51	303.29	298.54	296.7	298.17	308.81	301.04	303.99	301.62	301	302.93	300.13	301.9	305.22	304.2	298.24	298.69	302.51
314.06	307.57	312.76	311.82	306.54	306.04	304.25	307.81	312.61	305.57	312.49	306.28	308.6	308.23	307.97	308.98	309.9	308.33	305.83	309.23	311.92	313.83	311.56	309.91	308.17	307.73	315.45	311.28	312.75	308.91	309.71	312.66	311.08	310.79	310.93	308.34	307.21	302.73	308.45	305.12	305.19	307.43	308.92	306.73	311.58	311.56	303.77	308.34	312.1	305.09
303.8	307.08	309.85	302.79	301.51	303.86	305.63	305.71	301.15	305.76	304.98	310.4	305.65	306.43	305.55	305.59	302.92	299.85	306.85	305.82	310.49	303.48	306.75	304.28	306.98	307.62	302.73	305.8	309.07	307.8	305.61	308.6	301.72	312.31	303.96	307.26	307.12	308.82	306.68	310.68	307.53	302.43	303.11	304.82	305.77	303.73	302.88	305.42	305.61	297.2
307.04	304.56	308.86	310.38	301.2	301.78	304.16	313.3	303.18	303.78	311.55	310.68	305.38	305.22	305.57	306.82	303.91	305.78	308.01	302.67	303.6	301.77	303.44	305.68	305.94	303.7	309.91	304.8	303.4	310.12	305.11	304.08	306.93	304.43	304.98	299.7	306.5	302.52	303.46	306.8	303.8	305	308.1	308.53	304.49	311.21	307.71	304.28	305.73	307.86
305.1	304.27	307.7	309.1	307.17	304.67	308.26	307.21	309.46	305.61	306.46	302.44	308.32	307.11	306.51	305.66	309.72	310.44	304.47	308.89	307.51	307.22	305.72	306.54	309.54	304.34	304.03	305.52	304.51	302.83	305.79	303.68	306.78	311.09	308.19	306.01	304.51	306.97	305.73	309.01	307.73	303.92	304.51	304.14	308.71	305.84	304.37	303.06	304.82	311.18
289.75	296.12	291.81	295.8	296.95	294.16	300.06	297.21	295.67	296.56	298.72	296.24	294.9	298.64	297.63	294.95	301.96	293.38	297.19	295.48	298.59	293.4	300.75	296.71	297.15	296.1	292.85	298.63	295.98	301.83	303.32	297.53	298.9	301.74	295.13	298.25	298.93	294.34	298.38	298.72	296.88	293.58	294.4	297.55	298.25	295.19	297.53	300.12	296.66	298.39
297.94	301.85	301.14	302.39	303.28	302.61	301.99	300.93	300.18	302.23	298.48	304.72	304.35	305.53	303.49	304.9	303.94	300.28	300.11	296.04	301.99	309	307.13	300.84	300.25	302.47	304.29	299.71	301.88	300.25	305.5	308.76	305.84	303.2	301.95	304.6	306.43	301.83	303.63	298.87	302.25	305.31	295.65	301.52	299.13	297.85	301.7	308.5	307.36	301.81
303.19	308.46	304.45	303.78	303.72	304.34	301.48	305.55	304.51	300.07	303.3	306.05	302.15	308.54	307.51	302.34	307.46	305.73	303.74	302.08	305.24	304.88	303.41	303.51	309.69	302.71	307.3	304.21	304.61	306.62	300.28	303.6	302.3	305.53	304.58	303.01	306.72	305.18	305.54	304.53	303.07	303.32	305.16	302.7	300.56	302.99	303.42	301.25	307.36	310.99
305.38	303.21	305.87	306.55	305.83	303.69	303.25	309.27	300.37	310.97	304.1	304.3	305.89	300.41	304.35	310.68	307.03	303.41	298.41	306.76	302.05	302.87	302.06	305.17	303.13	301.41	305.76	306.02	301.76	305.62	303.64	304.51	301.37	305.62	299.49	307.23	302.24	305.26	303.35	303.37	304.41	304.79	299.42	303.79	301.32	304.62	302.82	304.41	298.94	305.8
307.33	304.28	308.62	302.66	304.33	308.09	305.04	305.24	302.79	302.69	304.5	304.9	305.74	305.62	303.37	299.59	306.32	301.47	306.87	308.65	306.02	307.01	302	308.81	308.63	308.08	309.13	309.49	304.89	305.84	312.21	302.91	298.42	300.64	305.51	303.54	308.4	305.46	307.2	307.06	311.01	307.84	304.25	310.07	304.75	303.16	306.7	305.68	302.22	303.71
321.92	321.56	320.19	321.63	318.79	317.79	317.65	320.28	315.02	321.96	316.39	322.76	322.34	316.89	317.87	321.16	321.89	321.14	321.42	324.86	325.17	318.23	323.98	320.25	314.34	319.83	320.08	323.34	322.51	317.9	324.78	319.45	317.97	318.95	317.04	320.07	317.67	322.92	322.18	318.81	317.6	310.16	315.61	314.63	318.86	321	322.27	327.14	315.94	318.86
317.33	313.12	313.35	308.07	317.58	320.38	313.78	319.52	309.96	314.28	318.29	314.93	309.95	318.77	316.83	314.24	309.29	313.75	312.82	312.62	315.98	317.18	313.41	311.96	312.67	312.78	315.75	313.15	315.04	313.26	313.63	309.07	310.53	315.16	310.99	315.42	311.76	316.59	309.82	312.68	316.93	320.76	314.65	318.28	312.18	312.21	315.58	316.22	315.03	316.15
318	320.28	318.72	310.75	316.23	317.31	319.74	318.52	312.94	316.72	314.59	320.83	315.89	313.39	315.8	315.65	316.76	316.72	316.84	320.88	319.45	319.43	319.89	320.63	316.82	318.01	320.47	318.27	318.69	320.83	317.3	321.32	317.97	321.68	318.07	315.53	312.25	314.91	317.29	315.48	316.7	316.04	318.28	314.86	318.73	323.99	317.96	320.2	318.43	316.53
296.48	298.28	296.07	298.38	292.73	298.31	296.71	296.82	293.73	300.54	294.72	290.02	293.26	296.95	293.15	295.49	299.71	299.5	291	294.54	297.54	298.11	297.47	298.66	297.99	296.48	292.76	297.09	296.66	297.75	301.02	298.17	294.47	298.83	295.12	296.62	295.51	296.19	299.78	294.34	297.58	296.74	296.08	297.66	295.76	294.17	292.52	295.42	298.39	298.61
313.78	313.2	310.24	312.67	315.1	307.59	306.97	310.61	308.85	300.34	306.59	313.03	309.89	310.16	308.49	308.08	312.67	302.02	308.46	308.6	306.58	311.9	307.86	309.62	308.01	310.01	312.64	311.99	303	311.48	310.25	300.59	309.24	308.39	310.91	304.06	309.13	312.86	311.1	304.41	313.78	303.46	306.93	309.09	308	312.2	307.67	306.2	310.44	308.47
315.91	317.26	319.27	317.21	317.1	321.15	320.95	315.71	319.17	318.28	321.76	321.44	317.86	316.45	319.89	321.79	319.11	316.41	319.84	322.55	315.55	321.16	317.23	317.88	316.65	314.91	323.44	315.96	314.13	316.85	318.84	317.98	318.15	315.15	320.56	316.28	316.57	319.74	314.22	317	319.15	321.8	322.46	317.34	318.1	312.93	314.96	320.22	319.99	315.97
298.75	306.87	300.52	302.71	303.89	300.35	307.51	297.52	302.84	302.95	304.14	305.18	312.35	301.48	298.77	312.82	302.47	308.55	305.54	307.63	306.84	299.78	304.56	306.96	302.32	304.06	304.87	301.28	309.81	309.51	301.84	301.45	306.83	305.49	310.58	299.9	302.37	302.86	302.49	300.61	301.76	305.2	307.06	301.56	304.31	301.15	306.88	299.89	303.18	304.72
309.27	309.16	306.09	305.01	305.27	304.49	305.44	310.6	302.89	305.82	302.81	302.28	298.45	312.88	304.23	307.48	302.5	301.21	308.51	303.85	304.97	302.84	307.33	302.24	311.56	303.45	307.73	307.28	300.57	303.05	306.01	304.46	303.65	313.64	304.78	303.99	304.68	300.85	305.02	308.84	306.56	301.99	312.44	309.94	310.77	305.57	308.97	302.55	306.46	306.47
318.26	320.66	320.11	318.64	317.25	321.91	322.99	319.24	313.9	320.4	322.45	319.32	320.91	317.52	318.54	314.35	318.32	325.04	317.38	318.36	314.18	321.63	322.45	319.29	318.94	319.37	320.64	322.81	316.38	323.7	318.75	318.53	317.92	321.86	322.03	316.56	319.48	319.92	318.77	318.39	318.31	317.5	317.19	318.72	315.13	319.45	316.94	321.16	316.78	319.21
329.31	329.78	326.98	326.85	327.31	323.42	326.73	328.29	326.78	325.47	326.22	328.43	329.79	328.81	325.45	321.33	328.31	326.79	326.73	325.89	326.22	332.2	326.22	325.83	328.28	329.81	327.32	326.27	325.51	328.51	324.99	324.23	327.44	327.17	332.37	325.6	324.3	329.45	332.14	327.3	332.02	329.27	324.15	331.92	327.39	328.25	330.01	329.05	329.01	326.28
328.22	327.98	328.12	327.3	327.03	326.09	328.44	318.55	327.88	324.73	326.54	328.58	330.56	331.22	329.89	328.51	327.57	333.5	326.13	326.09	324.79	325.32	334.55	326.97	326.89	328.06	327.24	332.13	326.54	328.29	329.39	329.08	324.95	328.37	327.14	328.37	332.55	324.72	326.51	328.22	328.73	325.22	326.93	327.14	333.94	331.44	328.31	330.55	323	326.75
314.44	312.7	311.42	313.67	312.36	304.77	310.86	304.25	307.95	309.39	311.17	309.34	312.95	309.35	307.14	313.61	306.07	305.46	311.86	308.59	314.12	306.25	305.09	310.07	314.06	310.11	311.55	313.15	311.91	304.55	310.09	312.68	314.53	306.51	309.88	310.01	311.73	313.08	312.34	307.09	310.36	314.74	307.91	305.45	310.66	306.68	305.47	306.49	311.4	314.85
301.13	300.25	300.08	308.31	297.44	296.57	305.77	301.34	300.58	300.79	302.72	302.88	298.42	301.14	301.19	303.13	303.43	302.85	301.3	300.82	308.53	300.47	298.64	300.42	302.34	302.99	300.59	298.7	299.68	304.48	301.66	304.46	297.76	302.51	297.66	291.06	301.2	301.32	299.83	296.3	302.46	301.77	297.48	303.21	295.65	302.23	297.4	303.72	296.89	300.33
302.92	306.63	300.61	306.1	305.47	302.49	303.44	307.66	304.76	304.92	306.45	303.7	304.62	307.08	306.12	305.69	301.77	308.11	306.61	297.05	305.13	305.77	302.57	308.78	301.06	301.98	301.23	300.61	299.38	308.21	304.38	304.28	305.49	307.02	302.71	300.18	302.93	307.54	301.61	308.32	305.82	307.53	302.74	301.54	301.76	311.09	303.41	307.57	305.59	306.53
300.83	306.44	307.42	298.43	301.38	302.55	308.76	306.28	298.88	299.46	299.59	299.68	302.04	298.39	302.18	304.38	303.22	302.88	303.06	301.44	305.69	308.51	301.73	309.5	303.53	302.23	304.4	302.52	302.82	299.72	305.82	308.01	299.14	300.92	310.41	299.41	299.42	307.41	297.15	301.46	302.82	307.19	306.17	298.73	306.05	303.31	305.78	305.74	304.6	302.71
299.08	299.47	299.85	299.66	302.97	294.1	303.31	302.05	299.24	299.58	300.6	302.45	301.4	302.62	295.46	304.59	303.52	299.3	304.57	301.94	298.41	300.76	302.54	301.44	300.27	298.85	299.22	301.75	298.07	294.73	303.68	297.15	302.23	298.88	294.63	300.23	298.36	301.05	298.55	300.51	302.08	295.37	298.81	299	294.21	300.55	295.61	293.04	301.24	304.24
313.6	311.61	310.13	314.62	315.74	314.39	311.62	313.64	310.94	317.65	313.58	314.75	310.51	310.13	313.89	317.64	307.64	311.9	311.16	313.57	310.85	311.19	312.6	315.33	312.14	316.99	317.86	314.4	315.43	311.73	316.02	315.08	318	312.02	311.4	306.9	314.65	309.21	314.66	316.32	314.97	311.95	314.7	313.86	314.96	309.67	308.51	307.45	314.98	316.26
303.88	304.87	307.33	303.43	304.38	303.73	307.03	305.33	301.61	299.18	300.02	301.58	304.25	304.06	305.4	303.07	303.13	304.98	306	305.53	301.54	306.36	305.13	304.96	305.44	305.45	304.6	303.96	301.66	301.71	305.12	307.8	309.2	307.38	310.04	302.37	304.72	303.67	305.2	306.2	306.35	304.09	305.75	306.49	306.51	303.08	303.33	309.6	306.73	308.07
312.36	316.07	312.48	316.22	317.16	312.73	310.35	316.63	311.55	316.6	312.61	315.35	311.2	313.64	311.59	312.06	314.21	312.63	309.44	313.68	314.08	312.4	308.88	309.62	314.67	309.51	315.37	313.65	316.72	315.94	312.82	317.68	320.71	313.71	313.84	307.57	313.03	316.91	318.91	313.11	315.47	312.92	313.07	311.09	318.97	313.31	311.64	314.47	308.85	312.47
299.18	301.82	300.67	303.32	302.15	300.52	302.72	296.69	298.39	299.8	302.2	296.76	306.72	295.6	305.44	297.82	298.21	298.63	299.63	300.3	296.55	300.89	296.91	297.48	297.51	300.87	300.31	306.43	301.63	297.28	306.25	298.32	301.65	291.16	301.66	300.46	296.51	301.66	293.79	302.24	303.04	297.21	301.42	301.22	296.5	294.57	299.97	298.3	303.8	300.1
317.33	315.11	311.74	315.32	313.42	313.07	310.45	313.46	317.38	316.28	310.26	314.41	313.66	315.47	318.17	312.23	315.37	313.94	314.03	317.7	317.58	316.34	312.16	313.36	314.67	312.53	312.78	314.87	318.63	315.82	314.7	309.14	314.98	319.88	318.34	313.31	314.67	311.93	311.82	313.97	315.15	315.55	313.23	315.31	309.78	317.94	315.45	321.96	317.5	318.6
305.67	313.75	301.44	307.2	305.51	306.18	307.42	306.46	308.59	303.43	307.49	302.48	308.78	306.44	307.81	307.79	307.82	306.22	309.11	308.65	301.75	302.63	307.49	312.23	310.46	307.23	305.71	308	305.3	305.91	307.74	307.57	305.48	307.91	307.9	302.35	307.06	304.77	306.82	304.32	310.02	306.02	299.75	302.35	307.9	305.52	304.88	307.05	306.33	306.83
332.65	327.24	329.83	326.79	324.27	325.67	331.32	329.54	329.47	330.86	326.37	329.8	332.3	326.41	325.22	328.9	328.03	332.84	329.87	328.1	333.21	330.46	323.75	330.59	324.59	324.61	325.84	326.14	331.76	326.6	324.59	327.96	327.57	328.99	328.28	324.54	327.11	324.55	328.1	325.58	331.58	323.19	331.58	329.64	325.92	327.16	324.47	329.9	327.62	328.41
295.97	294.83	292.43	295.02	291.62	296.62	295.24	292.58	296.16	298.96	294.69	295.78	295.01	297.78	298.47	295.32	291.89	296.3	298.09	296.09	293.86	292.21	293.19	292.98	298.75	297.92	297.64	297.49	294.72	295.97	296.17	295.8	295.18	297.02	299.31	297.32	299.45	296.97	298.83	297.01	292.7	296.64	300.88	295.97	303.28	295.25	294.9	296.86	300.48	299.85
303.36	302.88	298.37	304.84	303.84	302.56	304.42	301.14	301.52	301.15	305.03	306.9	308.47	299.45	303.2	306.21	304.44	304.97	307.04	302.52	309.2	303.34	303.75	300.9	308.4	301.7	302.91	309.69	303.08	305.63	300.11	306.38	305.02	304.4	306.45	302.53	305.26	304.27	304.79	305.61	303.17	302.59	300.16	302.8	304.83	299.36	306.06	307.73	308.56	302.29
313.01	314.79	312	312.45	312.41	310.57	316.05	310.05	318.66	313.44	317.39	306.04	315.03	313.46	314.54	310.47	313.83	311.52	312	310.08	309.32	315.52	316.71	313.57	313.07	311.55	314.6	315.95	309.61	312.59	314.52	311.84	312.27	314.48	312.57	310.65	314.27	317.64	310.83	314.58	310.86	311.96	309.61	316.05	315.8	318.05	310.39	313.93	313.77	309.47
327.46	328.37	327.46	329.36	334.28	330.75	332.23	329.05	324.14	331.03	331.61	328.88	326.75	329.36	325.01	326.28	330.32	327.1	325.64	323.97	331.29	328.44	330.14	327.08	328.01	328.88	327.96	325.51	330.82	324.64	325.85	327.35	327.81	330.47	327.86	329.52	324.86	333.15	328	333.57	328.02	329.86	326.03	326.24	331.31	325.53	326.77	327.18	326.14	331.45
318.34	317.41	312.08	309.16	315.62	310.66	310.59	316.53	310.24	313.28	316.92	314.68	312.66	311.97	315.43	312.02	314.57	309.75	317.33	311.98	319.09	316.22	309.85	313.36	313.67	309.66	315.09	316.09	312.4	316.46	312.54	317.63	315.3	315.02	310.44	308.64	315.86	311.95	315.02	312.21	311.76	316.8	316.37	316.63	314.37	316.2	312.81	313.74	312.95	309.33
300.41	303.88	297.29	302.51	295.5	299.64	297.36	302.37	302.71	297.45	296.5	299.26	301.81	303.7	300.52	293.74	299.51	298.53	298.43	301.81	298.18	294.45	295.79	300.37	299.75	303.87	302.22	301.19	301.93	299.18	298.25	302.15	304.47	297.28	300.87	298.6	301.47	297.61	298.29	298.85	306.69	299.11	302.1	299.17	298.36	305.5	302.41	297.6	300.07	301.11
303.63	302.31	304.2	301.26	299.71	307.81	300.6	303.63	302.7	296.89	305.96	306.67	302.59	305.58	302.7	305.41	299.82	298.55	307.97	303.85	301.52	303.54	300.2	302.72	303.97	304.01	303.5	303.01	302.74	302.24	302.92	305.63	304.35	301.11	303.26	302.77	304.14	306.21	301.33	303.18	305	301.74	302.29	304.41	300.88	299.37	303.85	301.75	302.2	298.83
307.69	304.69	302	302.39	312.15	307.49	308.15	309.74	303.81	308.04	297.3	305.18	306.37	305.16	308.33	307.25	307.26	306.4	304.39	307.49	301.98	306.5	302.48	302.45	312.34	304.7	300.52	306.27	305.15	309.61	302.88	304.6	307.84	303.12	308.06	305.86	304.88	306.21	309.3	301.38	307.91	304.22	303.87	308.04	305.25	302.17	306.98	303.04	306.88	307.34
328.13	330.46	329.19	324.91	330.27	330.13	331.21	325.21	325.52	326.65	324.28	327.56	325.61	326.48	326.67	328.38	324.47	324.89	326.25	327.79	331	326.03	330.09	332.68	326.29	330.46	319.13	324.49	324.24	327.1	329.77	326.71	326.33	323.79	328.27	325.55	332.6	331.75	325.01	330.74	328.98	330.78	324.62	333.27	326.37	326.23	324.97	330.56	334.05	327.19
301.09	310.14	310.46	301.34	305.5	302.61	307.39	305.7	306.69	302.06	305.83	307.41	305.71	304.92	299.9	306.01	310.44	306.64	303.18	304.19	302.23	304.81	303.15	305.27	304.21	298.34	299.66	308.13	305.1	302.03	302.63	303.48	305.98	305.14	304.5	302.63	308.54	304.95	305.09	304.19	297.84	300.85	305.79	305.21	300.43	303.98	306.18	303.97	307.7	304.02
309.61	313.2	311.6	313.26	316.85	312.29	312.15	311.95	310.44	307.8	315.51	313.88	311.83	310.79	310.89	305.77	310.44	310.1	314.07	310.3	315.32	310.36	309.87	311.19	308.28	310.85	314.71	310.49	314.1	310.29	313.77	307.65	311.67	315.57	314.33	305.76	316.31	309.61	305.26	309.52	309.44	312.1	313.66	308.75	308.69	311.4	306.94	306.97	308.4	307.06
314.11	317.98	314.59	316.57	322.18	314.53	316.35	323.46	315.42	318.78	317.89	317.86	319.17	317	313.98	314.14	319.38	319.52	314.41	315.1	316.52	312.94	311.83	315.53	314.03	317.43	314.08	319.68	322.02	313.81	313.79	315.18	317.74	322.23	319.62	318.11	313.91	315.38	317.64	318.17	311.07	316.67	314.1	314.26	314.05	318.65	321.34	313.25	313.88	314
313.02	312.89	308.83	310.03	312.07	313.79	307.26	310.66	316.44	310.81	314.13	313.64	309.05	307.01	310.73	313.31	308.7	317.12	314.3	315.69	314.12	313.73	313.65	309.78	311.75	308.93	314.68	315.94	314.23	316.02	312.61	314.68	311.2	312.41	313.81	313.13	314.98	317.68	313.38	311.87	312.93	312.19	313.05	308.13	313.17	309.12	314.06	314.98	308.47	318.48
298.6	294.22	298.6	297.56	300.1	296.41	297.21	290.16	298.31	292.89	292.41	294.01	293.13	297.81	293.67	293.87	300.59	299.35	297.41	293.23	298.71	292.1	298.3	297.64	297.37	299.67	296.31	296.02	295.13	289.44	297.99	295.07	294.42	300.11	298.21	294.67	291.78	294.53	292.36	296.28	295.93	295.33	297.81	294.43	294.15	295.53	297.95	293.74	301.35	295.93
314.58	317.66	316.36	320.84	312.95	317.17	315.2	311.6	313.93	313.3	314.79	318.8	312.13	314.8	315.22	310.59	311.82	312.36	316.26	316.22	320.54	314.38	315.69	309.13	317.99	309.66	322.49	314.86	316.97	313.72	315.47	315.76	319.54	314.29	316.21	315.72	315.95	315.33	315.73	312.16	312.74	317.9	317.16	318.49	311.09	313.47	315.49	315	315.92	310.48
330.02	323.1	330.54	330.88	325.39	329.99	326.56	328.93	330.74	325.94	325.04	330.72	326.34	331.35	327.18	323.61	328.18	326.64	325.55	329.21	326.23	324.86	327.13	330.33	325.62	323.75	325.21	322.79	324.61	328.47	327.99	328.67	330.59	327.61	328.92	326.46	326.26	329.52	328.03	324.64	334.85	326.94	330.14	325.42	331.14	327.09	323.49	329.75	325.5	329.26
298.93	301.81	306.21	303.55	303.7	299.62	305.86	301.38	306.66	310.14	304.61	303.76	303.25	305.04	305.76	307.42	305.78	308.53	299.97	305.39	306.86	311.56	308.06	302.41	302.79	305.4	309.23	298.64	305.1	305.3	304.9	311.06	305.75	301.32	305.09	304.08	306.41	306.28	305.22	305.63	303.49	303.11	305.13	303.92	304.92	303.6	305.89	306.28	306.05	305.18
308	306.94	305.76	305.44	301.26	302.4	303.04	310.89	307.48	311.39	300.78	303.09	303.13	305.99	305.97	302	306.16	304.45	311.07	303.29	308.2	303.1	301.93	306.19	304.19	306.77	302.19	307.11	306.36	305.36	305.17	308.87	304.3	304.13	301.64	305.17	299.45	307.08	301.72	309.44	305.94	303	305.43	308.22	305.2	309.19	303.89	305.34	305.43	304.93
303.39	303.88	306.2	300.68	302.95	304.73	303.77	301.52	308.61	302.08	299.04	303.79	304.07	305.73	299.34	299.01	305.13	300.37	301.06	306.6	304.6	300.04	299.36	306.4	309.86	303.51	301.93	306.21	305.03	299.95	306.88	299.54	300.55	301.47	302.9	301.38	301.59	299.24	306.38	302.56	305.37	303.24	299.47	303.93	305.6	298.82	304.9	305.78	308.21	297.37
329.8	324.67	326.64	325.79	326.13	323.83	328.82	328.28	328.07	328.11	327.84	324.21	330.66	327.48	327.39	327.06	321.06	324.11	325.86	329.12	328.27	324.8	331.33	325.83	327.28	324.54	323.61	326.21	325.88	329.26	328.32	327.14	327.54	324.32	329.34	328.01	328.92	322.23	327.19	328.13	322.64	327.74	327.48	325.28	333.97	331.02	323.72	324.2	325.56	329.49
305.29	303.33	300.65	300.68	303.36	307	307.55	306.94	301.46	307.62	300.9	297.78	306.23	300.06	302.58	296.66	306.23	303.03	306.03	304.23	307.39	302.35	307.33	303.16	302.24	305.36	304.48	303.52	306.72	304.07	299.83	302.76	299.97	301.51	299.92	303.74	303.15	304.15	304.55	301.79	303.49	307.12	307.37	304.32	300.64	301.92	303.69	303.7	301.18	303.37
307.34	310.27	304.01	305.99	302.67	306.06	305.73	304.96	301.91	305.24	307.78	303.35	305.97	309.47	305.65	301.01	307.87	308.42	305.69	301.42	307.68	303.31	304.84	305.65	304.4	305.09	309.99	300.04	312.84	304.14	302.01	300.09	311.66	308.06	303.68	304.17	301.98	307.11	305.13	301.96	303.93	302.72	304.14	304.05	306.24	303.65	305.24	307.12	302.12	306.5
311.74	312.87	313.13	312.91	317.67	316.48	317.68	314.5	312.7	316.23	310.44	312.44	315.49	318.05	314.58	317.32	311.06	313.78	313.15	316.37	314.12	312.25	308.24	312.83	310.98	314.21	309.48	313.16	313.19	311.71	309.28	318.07	318.75	315.16	311.52	315.81	312.1	310.48	316.64	314.04	317.35	314.12	313.64	310.69	312.8	317.67	314.07	313.24	313.29	315.27
319.44	312.5	315.08	315.81	314.39	316.19	321.74	312.94	320.33	314.23	316.47	321.49	316.87	314.65	322.56	317.66	313.29	319.25	318.28	314.98	318.26	317.2	319.09	316.88	317.17	315.6	315.91	317.08	319.77	318.28	314.85	317.82	317.76	317.28	315.57	316.91	312.94	322.65	318.2	319.01	316.74	318.79	310.33	317.79	317.46	320.47	319.57	314.91	317.32	317.93
306.77	307.78	303.37	301.9	303.62	301.46	302.48	303.69	295.78	303.98	298.39	305.41	304.04	302.57	303.54	306.18	304.28	309.07	300.1	306.58	301.24	306.81	301.53	302.29	303.15	304.19	301.88	303.23	305.78	296.73	304.54	302.15	303.99	307.67	299.47	305.56	304.33	305.79	303.51	304.09	306.04	306.6	305.08	307.04	302.59	295.26	303.02	298.7	297.9	303.92
301.1	299.28	307.23	303.67	303.15	302.98	301.61	301.36	300.25	304.94	300.21	306.77	302.1	302.61	302.8	303.15	299.64	302.76	303.34	305.59	298.79	302.07	306.15	304.23	304.84	304.31	304	308.11	303.94	311.08	302.64	300.83	305.5	298.63	306.08	306.34	299.31	301.73	297.21	308.46	301.04	299.58	306.37	307.06	300.14	303.3	308.7	301.28	304.95	304.58
302.48	306.62	303.79	304.01	300.75	304.76	301.66	298.64	303.07	301.03	301.59	301.28	303.87	302.77	298.03	304.48	305.51	302.51	300.99	306.58	300.15	301.89	303.32	302.9	305.42	305.05	303.57	301.26	305.35	300.75	304.35	307.77	307.29	298.16	299.73	298.3	303.28	301.83	306.97	302.32	302.72	307.16	301.64	301.26	303.2	300.78	305.01	304.95	305.6	303.08
329.85	322.43	331.67	328.56	322.74	323.6	320.05	325.25	334.09	323.08	327.63	324.36	324.35	324.7	323.85	323.96	328.07	328.38	327.53	322.95	328.11	328.77	326.3	329.89	326.97	334.04	330.46	331.93	327.37	328.82	325.87	323.12	323.81	327.14	326.81	330.17	329.27	327.58	323.97	325.62	325.83	325.24	324.07	325.22	333.26	321.17	321.03	328.41	329.58	318.98
319.48	316.71	314	314.4	315.84	314.75	306.84	312.69	319.35	314.08	312.68	316.62	318.31	320.83	315.85	308.45	311.88	311.81	310.26	314.34	313.63	313.95	315.07	315.83	313.88	312.49	316.66	312.45	310.81	312.44	311.05	316.12	314.19	313.13	308.86	316.18	314.36	313.55	315.8	314.8	313.67	309.22	309.94	312.92	313.17	311.1	310.76	311.62	309.58	317.39
315.02	317.31	322.38	313.09	313.5	315.84	311.59	313.92	317.46	315.5	317.97	314.88	319.76	309.6	313.94	318.34	313.04	315.68	310.79	313.81	310.3	307.99	319.15	315.32	316.24	316.67	314.23	315.76	312.54	314.94	321.32	313.29	317.83	314.98	309.83	316.23	314.13	316.7	316.84	315.03	315.19	311.67	309.66	318.99	315.65	317.69	320.37	312.85	318.01	318.47
302.34	304.83	309.66	300.53	306.92	303.63	298.96	308.04	302.88	302.71	305.81	303.49	307.74	300.24	301.4	303.17	298.32	302.44	301.81	299.62	302.69	305.89	304.57	297.3	306.31	300.83	302.2	304.6	306.41	301.94	306.11	304.75	302.44	305.39	306.22	304.1	301.12	305.43	304.94	304.23	310.12	300.11	301.27	305.86	303.11	302.22	301.22	302.94	304.08	302.01
299.75	303.15	308.2	305.33	306.81	308.17	301.29	307.47	303.41	304.06	309	307.13	309.02	306.21	301.99	304.1	305.71	309.51	306.48	305.35	302.04	308.4	301.18	301.35	310.18	304.69	309.28	308.81	305.21	303.68	310.09	308.06	311.42	305.87	305.9	306.14	305.11	304.49	302.49	303.91	308.56	309.28	301.47	307.28	307.33	308.35	306.05	304.73	308.33	303.48
310.68	308.57	308.52	313.24	314.31	311.75	309.69	310.43	310.42	307.52	313.69	306.63	312.17	308.37	312.66	312.04	308.42	307.73	311.68	304.27	307.53	309.79	306.26	312.61	308.51	312.34	311.18	311.14	309.98	309.3	309.09	312.02	307.27	309.11	308.32	312.36	306.51	310.29	309.29	304.93	308.17	314.83	312.8	309.07	313.72	311.12	309.71	309.03	306.33	301.92
313.23	313.41	310.4	315.71	310.45	312.54	314.76	312.65	311.84	314.46	310.54	305.98	311.61	309.34	309.54	312.97	317.32	314.31	313.69	312.15	307.34	315.75	311.4	307.75	309.6	311.53	316.39	310.55	318.24	306.07	313.11	312.04	310.79	313.26	313.13	310.16	315.81	312.99	310.59	317.79	311.57	311.35	314.96	312.14	312.09	312.8	309.46	313.92	312.1	308.41
318.38	319.89	318.4	318.83	319.59	318.85	317.27	313.59	320.14	316.08	320.02	319.19	319.57	321.55	320.76	315.74	314.6	316.58	318.78	317.16	318.27	317.53	316.49	319.36	319.6	319.56	317.76	317.94	321.91	314.95	316.08	321.9	321.86	316.51	318.88	316.61	325.51	320.38	322.55	320.19	313.71	317.01	320.36	318.21	318.36	313.04	314.55	320.19	317.13	314.86
303.52	302.94	303.02	305.49	305.83	309.27	303.73	308.23	305.79	307.22	303.95	305.84	302.7	307.59	305.65	305.32	304.79	305.19	301.08	308.61	301.1	303.48	299.31	302.43	306.17	304.15	304.56	303.89	305.2	302.38	305.66	307.27	300.24	303.01	310.2	305.29	309.18	303.7	307.62	307.82	308.28	302.98	304.46	305.57	309.51	306.96	303.64	306.02	305.91	305.33
314.95	317.53	311.15	313.02	313.72	312.05	311.11	312.89	315.91	314.67	310.54	311.85	311.05	308.87	315.75	312.54	316.41	312.55	314.54	313.34	313.86	313.99	315.06	314.09	314.58	306.67	313.35	313.87	309.73	310.76	312.36	312.58	311.28	310.81	314.89	308.44	319.17	314.44	321.52	312.08	314.12	315.74	312.96	308.11	311.08	313.69	314.36	310.27	314.65	316.02
326.15	329.29	328.49	328.77	327.4	326.63	328.13	320.54	324.13	331.02	327.24	330.49	326.64	330.24	323.02	328.28	324.63	330.22	329.09	325.42	330.4	329.84	328.82	323.06	331.16	322.52	327.77	323.58	322.95	325.68	328.02	324.76	327.86	324.75	324.5	325.71	323.85	325.14	328.46	327.45	327.93	328.87	323.81	327.56	328.92	325.39	325.61	323.75	324.14	330.54
308.26	309.66	309.28	311.27	308.04	312.34	314.28	307.66	310.26	310.7	311.94	311.45	311.18	308.55	310.52	310.97	308.37	308.93	311.14	311.38	309.05	315.38	313.8	312.39	311.68	309.86	308.92	313.81	314.16	309.52	313.86	309.9	307.56	305.15	306.39	309.84	309.83	307.58	311.95	309.65	310.63	306.19	312.06	313.09	314.29	308.2	307.32	306.58	313.27	316.85
298.14	301.4	304.01	301.91	309.17	306.71	299.31	308.68	304.72	303.02	304.96	306.78	303.62	299.46	305.6	305.57	305.66	303.86	299.25	305.43	305.76	296.42	303.27	306.03	305.6	307.68	306.01	306.63	302.36	300.87	302.82	307.44	304.75	309.13	303.17	305.49	303.48	305.28	302.46	307.27	302.58	307.44	305.58	307.52	304.33	305.86	302.91	301.74	301.99	308.17
301.5	301.27	302.95	304.2	302.49	307.18	304.62	302.27	300.15	301.44	303.27	304.5	307.19	298.63	307.24	295.37	306.61	300.2	300	300.43	305.2	301.26	300.15	300.34	305.14	303.24	302.1	304.71	303.67	300.6	303.31	302.42	300.05	303.16	304.96	306.15	305.06	304.58	308.03	302.03	309.38	301.52	302.82	302.51	298.04	305.41	303.77	302.33	300.3	304.29
296.4	296.95	297.93	306.82	297.46	303.61	299.26	297.51	303.36	305.26	291.11	299.29	296.47	305.27	298.83	299.15	296.52	295.27	297.96	305.3	299.83	301.9	302.54	298.91	302.53	301.81	301.44	296.1	302.62	299.05	302.96	305.67	298.12	299.5	304.25	298.44	301.11	301.92	301.58	296.26	299.03	301.36	306.27	302.39	298.41	296.18	302.6	300.71	299.44	298.94
327.1	327.16	323.34	330.7	331.68	326.7	326.14	327.06	325.21	331.4	325.98	321.53	323.24	331.41	330.26	325.45	322.54	326.71	323.23	325.35	325.39	328.24	325.5	330.69	328.13	321.73	322.86	325.85	326.7	327.65	327.65	321.33	328.69	325.72	320.32	326.31	326.43	323.26	322.25	321.7	324.32	324.94	332.14	328.77	324.23	332.22	325.21	325.18	323.21	322.3
299.39	303.51	299.62	300.2	299.08	302.06	299.03	296.53	299.93	300.25	295.05	302.2	302.41	300.47	301.87	297.62	306.14	297.83	301.11	306.21	300.45	298.66	298.95	298.93	303.68	296.92	297.46	301.45	301.95	298.57	302.43	298.1	299.55	300.15	297.88	297.02	299.31	303.24	293.9	301.79	300.45	297.43	299.31	296.41	294.46	298.43	299.73	300.09	301.48	296.97
306.8	305.13	310.19	308.05	304.07	307.69	309.85	305.97	305.39	302.43	300.97	305.74	309.24	303.63	307.74	305.31	313.84	307.86	309.46	308.16	303.63	303.21	304.33	306.38	305.2	304.8	309.93	305.75	304.14	304.4	302.11	306.62	305.84	300.04	304.37	310.25	307.84	303.8	304.7	309.9	307.67	303.46	308.42	308.97	299.1	310.48	303.84	304.54	303.44	301.74
310.68	310.04	312.15	308.99	303.14	312.14	308.77	309.81	309.4	309.49	316.36	309.19	309.07	309.2	311.86	315.48	311.88	309.59	308.11	313.65	311.72	314.54	311.54	310.82	315.63	311.46	310.3	315.4	312.45	310.69	311.75	314.14	312.63	311.78	310.25	312.69	310.47	314.21	310.64	310.08	311.44	311.72	310.43	309.58	311.32	311.56	308.83	307.17	310.44	311.93
311.72	306.53	314.71	304.74	307.84	307.34	311.06	314.03	312.89	311.18	314.52	305.66	311.23	307.9	311.33	310.26	310.21	309.89	307.38	310.76	312.2	311.2	311.35	310.47	309.68	307.81	312.47	314.98	307.91	306.61	311.3	310.74	308.92	311.4	309.72	313.73	312.78	306.47	310.21	308.56	309.5	308.93	305.85	303.51	304.6	308.69	308.63	306.84	310.84	312.25
306.6	304.21	303.81	306.91	302.98	308.39	307.85	308.03	307.89	304.78	308.59	306.69	306.27	307.13	302.76	305.1	307.87	302.56	304.7	305.14	305.56	309.91	309.95	304.6	304.5	306.34	304.16	301.53	308.26	308.62	305.26	303.56	310.59	307.35	305.57	308.76	304.09	309.43	305.62	300.16	312.32	305.08	299.19	306.64	307.6	304.31	310.55	307.72	304.61	309.04
301.25	302.15	299.67	301.36	299.14	303.08	302.5	301.11	300.24	299.01	303.38	309.14	302.47	300.76	303.67	301.48	304.24	303.07	308.8	305.96	308.94	299.99	303.98	302.11	300.53	303.39	304.86	301.87	297.87	301.03	299.08	305.65	302.97	302.91	300.14	301.82	305.07	304.46	299.63	302.46	304	301.98	299.95	304.45	300.28	299.71	302.39	303.65	301.21	301.01
315.07	315.83	318.59	323.41	319.77	314.14	318.71	316.5	314.99	320.69	318.97	313.38	317.48	318.66	314.07	318.94	318.3	311.59	319	313.68	323.54	315.16	318.01	316.41	320.6	320.45	314.84	315.33	322.23	319.54	314.8	314.66	313.47	320.59	320.41	319.46	317.68	321.37	315.4	317.04	319.51	316.95	317.38	314.74	316.16	315.02	315.15	316.34	319.55	320.63
318.59	312.46	312.61	312.53	311.9	308.37	312.07	313.51	308.76	315.11	308.29	310.76	315.32	314.59	313.59	314.04	310.56	314.2	316.19	316.07	310.5	314.57	315.25	315.85	313.19	311.3	309.63	312.22	319.57	312.55	317.43	316.16	311.41	312.63	317.35	314.42	312.01	313.36	315.44	312.33	318.53	309.85	314.4	318.5	312.01	315.43	314.19	312.72	316.31	314.01
329.63	329.02	329.68	326.92	328.25	326.59	326.78	331.72	330.84	327.57	322.74	323.28	328.78	326.95	324.75	326.47	326.79	322.8	327.22	323.49	327.83	322.86	327.74	330.48	329.17	328.55	328.69	331.84	328.55	326.66	331.43	318.95	331.31	333.1	327.59	328.65	328.02	326.86	328.87	328.15	327.55	326.74	326.19	324.35	328.74	324.82	324.83	328.23	325.91	326.33
308.76	308.16	300.36	312.77	311.38	303.82	302.6	310.75	305.04	309.78	305.93	312	308.25	312.08	315.25	313.14	310.69	308.52	306.77	314.39	312.38	307.05	312.82	308.68	310.15	312.07	309.78	305.69	306.83	312.92	309.59	313.82	308.89	305.07	313.22	310.17	305.39	307.12	302.3	303.72	310.23	311.5	306.13	310.88	310.52	307.68	307.39	310.74	305.33	309.16
304.65	301.56	303.14	303.83	301.58	307.51	306.57	305.14	303.84	311.03	302.84	309.85	303.58	303.32	306.9	303.55	306.94	306.27	306.21	303.25	305.28	301.84	305.46	304.13	299.84	309.22	303.4	308.36	306.38	310.24	304.1	305.69	299.52	302.3	309.97	303.6	312.18	301.74	304.26	302.78	304.02	307.87	308.58	304.61	309.66	301.46	306.93	298.92	306.2	304.33
314.37	316.3	318.75	317.26	322.37	315.39	315.54	313.01	319.09	316.51	319	312.81	310.77	315.04	315.15	319.07	316.82	312.23	312.61	317.59	315.49	317.91	316.17	315.86	313.93	321.3	319.73	312.8	315.42	317.42	313.59	318.07	316.8	317.72	311.39	311.07	311.6	314.44	319.75	312.15	318.95	314.14	314.25	316.78	312.24	307.77	319.44	318.39	316.64	314.33
316.87	315.97	308.33	312.51	314.63	310.02	310.03	311.08	315.6	315.75	311.99	311.85	313.96	312.8	313.69	313.17	315.4	317.97	312.59	311.96	316.17	317.22	317.29	312.41	315.75	315.93	314.7	313.93	313.34	319.86	318.06	310.85	314.29	315.43	312.43	310.94	308.04	317.84	319.97	315.47	318.16	314.69	311.32	313.2	315.13	314.95	317.81	317.62	312.53	317.53
315.73	315.56	310.84	313.11	313.52	312.01	315.45	316.69	309.45	307.43	308.77	316.86	313.74	312.45	314.99	316.78	311.18	312.86	311.81	316.09	308.66	307.28	313.24	311.97	313.89	313.6	316.16	315.17	310.06	312.71	315.35	314.7	313.38	314.25	310.46	313.51	314.42	310.17	310.27	312.03	313.15	314.25	310.53	316.35	310.35	310.29	311.31	313.16	313.04	312.32
313.32	310.34	312.99	314.67	314.88	311.17	314.16	315.24	312.15	316.07	314.01	315.91	313.36	319	312.06	314.29	316.79	311.67	313.3	317.55	312.41	316.66	315.93	311.79	309.44	314.24	317.47	310.87	310.61	316.15	314.52	311.77	311.92	309.73	309.89	310.31	313.78	318.49	311.94	314.36	314.07	315.82	312.6	312.68	309.91	313.9	315.65	316.18	308.62	311.94
318.98	316.09	315.36	322.27	312.07	321.38	314.39	317.09	317.46	318.7	316.33	320.09	319.25	315.42	318.74	314.84	312.57	312.54	319.92	314.71	315.43	316.29	316.07	319.37	316.77	316.09	315.49	311.55	315.53	317.43	320.09	316.91	314.71	316.92	316.75	317.05	321.74	314.3	318.52	317.29	315.18	319.7	319.04	314.68	317.27	314.81	314.45	317.8	314.53	315.29
308.75	307.71	310.38	311.96	311.02	305.55	304.57	310.71	311.67	309.33	311.88	305.31	310.69	309.4	306.53	310.29	309.58	308.75	306.32	311.91	307.9	308.37	307.58	307.42	305.69	312.62	309.48	308.01	308.62	305.71	303.68	310.88	315.4	307.83	306.47	306.21	309.77	311.36	310.11	307.95	308.32	305.36	312.31	308.85	307.38	314.14	310.32	309.17	307.75	307.16
314.51	316.89	317.78	319.91	318.5	321.99	320.44	321.92	315.74	320.33	316.61	318.4	319.87	315.2	312.39	315.53	315.82	317.04	313.03	317	317.7	321.33	314.44	320.81	319.53	324.41	318.48	317.41	320.75	321.75	319.68	318.3	322.25	318.99	315.35	316.48	322.88	315.21	317.46	316.52	319.04	318.66	316.62	316.97	317.09	322.53	315.7	315.19	315.39	322.13
314.65	312.05	313.85	312.37	308.82	309.43	312.34	312.07	315.09	310.19	312.11	310.62	311.38	308.89	313.85	310.28	313.76	312.43	315.33	310.82	313.75	311.38	317.71	311.87	310.45	314.93	312.6	311.96	315.29	313.1	308.38	311.45	318.27	312.96	311.01	311.07	312.06	311.46	312.66	313.15	312.95	311.43	315.57	313.88	315.32	312.12	309.84	311.69	313.43	313.89
304.79	303.74	303.11	304.58	301.84	303.35	302.44	304.64	299.56	301.95	300.73	304.14	303.7	307.25	301.69	306.9	302.14	302.43	300.03	304.53	306.72	310.53	301.37	304.52	299.61	302.19	302.58	300.64	305.43	306.51	303.28	300.47	304.1	304.79	308.66	310.08	306.57	304.63	305.64	305.73	305.67	301.89	304.09	309.22	302.86	301.71	303.2	300.56	303.88	302.49
311.57	302.98	308.08	310.14	308.26	306.85	307.07	307.81	310.49	309.59	306.24	312.42	309.55	310.64	310.03	305.12	308.14	311.06	307.13	309.95	316.15	312.08	307.56	308.98	307.45	312.8	308.71	311.04	306.25	305.78	310.91	307.16	306.36	312.89	309.49	307.33	307.95	307.88	307.56	304.84	310.21	312.61	315.61	311.24	308.36	309.06	309.45	312	305.4	312.11
313.03	309.58	317.23	312.35	310.75	313.76	310.64	313.58	312.67	312.82	315.32	310.43	311.73	313.44	309.96	312.5	312.25	316.64	311.47	313.95	313.99	314.94	315.3	315.25	315.16	315.07	310.64	316.9	311.17	312.53	314.01	310.41	314.27	306.62	315.09	308.48	311	310.92	314.44	313.34	318.99	313.67	309.52	308.84	318.72	313.24	314.25	309.31	313.72	310.88
316.27	317.24	318.73	318.78	314.8	317.25	311.58	321.3	317.6	319.89	316.43	319.51	317.15	318.72	318.89	319.98	314.79	317.07	320.1	317.67	313.57	316.39	316.5	317.28	315.57	317.35	316.32	321.2	314.47	321.91	322.37	315.77	317.7	321.92	318.93	318.94	322.95	316.21	318.88	314.58	317.12	315.9	319.49	319.06	317.67	319.87	320.14	316.13	317.9	319.44
296.7	300.57	302.42	304.11	297.38	298.58	298.29	300.35	298.68	299.73	299.6	301.17	297.82	300.9	297.51	304.74	300.87	304.85	304.45	306.28	302.19	303.06	303.19	297.37	294.41	297.07	300.66	303.57	300.24	304.9	298.18	301.36	300.99	300.22	304.34	301.14	301.88	300.13	301.01	304.15	306.07	303.43	301.58	303.76	299.45	301.96	305.94	300.88	304.28	302.92
315.98	324.05	311.41	320.49	320.82	317.09	317.88	318.78	314.01	322.53	317.96	318.77	317.94	314.2	322.43	315.02	318.65	320.47	320.23	320.83	318.39	322.03	312.38	318.31	312.91	317.11	321.12	320.18	318.21	320.03	321.84	317.13	319.94	318.2	323.11	315.88	314.29	314.62	320.73	316.79	314.37	319.18	317.29	314.74	317.33	320.76	322.12	316.71	315.76	319.93
316.49	315.72	312.05	317.93	308.35	312.74	312.7	309.35	313.83	313.13	317.55	315.1	313.82	316.04	312.14	308.82	313.71	310.07	310.21	310.28	317.75	310.21	314.1	313.48	314.23	312.22	308.16	314.4	310.56	313.95	315.51	315.88	314.48	311.12	320.24	309.12	314.04	307.17	318.16	310.97	317.51	316	310.82	314.09	307.55	314.45	311.76	313.01	315.56	317.45
305.36	300.75	307.35	303.01	305.75	304	298.96	302.89	300.61	299.72	299.11	303.5	302.81	299.05	304.79	301.93	297.42	301.17	305.39	300.76	301.05	310.17	306.27	306.01	301.35	303.6	304.11	308.01	301.97	307.87	302.94	298.75	304.07	304.53	304	308.86	300.08	307.25	310.87	301.41	306.37	306.28	302.49	303.97	302.11	306.3	302.72	306.48	304.8	305.69
306.56	309.7	311.47	307.06	313.21	311.12	306.68	305.49	312.08	310.29	302.03	311.42	314.15	309.97	310.46	307.95	307.84	306.68	308.86	306.55	310.73	313.63	306.8	309.19	311.66	312.7	307.82	313.77	312.96	298.5	311.67	311.26	311.82	312.27	310.72	311.14	303.63	303.62	307.54	310.06	310.17	307.2	308.02	309.84	305.56	310.68	311.94	306.64	309.05	308.74
302.27	300.6	300.08	302.93	300.49	303.8	302.42	302.99	304.65	308.44	303.81	302.98	304.31	303.27	303.52	302.44	302.33	301.97	303.65	299.34	303.25	299.8	304.18	305.44	306.79	303.21	299.77	306.09	302.69	306.62	303.88	304.59	304.3	304.05	305.58	306.91	297.34	302.44	300.71	303.41	301.46	299.87	300.4	299.31	304.88	306.34	301.35	302.35	301.18	302.75
303.71	306.44	303.69	302.81	305.65	305.54	302.65	302.6	303.85	300.89	306.89	306.95	308.85	307.16	303.24	299.92	299.86	303.09	302.89	303.24	303.49	300.09	302.29	304.07	302.21	306.13	308.17	298.84	299.19	297.63	304.83	302.79	309.94	301.76	301.4	307.72	309.1	303.19	302.18	304.5	306.15	299.27	298.48	303.79	304.43	300.31	306.53	299.62	306.47	301.93
303.02	309.05	305.28	306.84	304.42	304.41	302.53	305.65	306.2	302.71	304.25	303.82	303.71	301.78	305.96	303.33	306.87	307.45	303.69	300.88	304.1	306.27	303.52	305.09	309.91	300.41	301.75	305.12	302.86	301.49	299.89	302.13	307.42	302.09	303.89	300.95	307.81	309.63	303.41	299.86	305.75	305.54	306.46	302.78	299.77	299.21	305.55	302.12	306.02	305.43
315.63	315.12	319.5	321.59	322.15	314.52	319.77	317.41	321.39	316.68	315.34	317.55	317.52	316.08	316.1	320.33	322.07	323.52	315.08	316.46	324.23	317.28	315.7	321.89	318.32	319.35	317.88	321.27	324.16	315.23	314.39	316.52	314.18	315.29	319.38	319.05	321.07	316.47	318.12	319.03	321.19	318.72	314.94	318.96	318.13	316.63	315.49	318.03	317.48	317.73
307.33	304.54	309.05	309.09	307.01	308.68	309.8	303.88	310.05	311.59	308.17	311.7	309.04	309.78	306.18	307.22	304.8	308.73	306.67	310.67	307.57	306.58	315.68	308.4	309.22	313.13	309.53	303.25	307.38	307.13	303.31	311.98	307.67	303.78	311.09	308.02	312.66	311.24	305.71	302.37	310.31	308.43	306.24	312.28	316.46	313.88	306.36	312.56	309	307.2
315.57	313.93	308.08	311.78	311.91	319.7	318.08	311.43	313.99	322.14	320.46	317.95	315.55	316.32	314.13	314.95	314.96	312.54	315.65	312.22	312.75	311.02	310.46	313.99	314.93	312.85	315.94	314.64	314.37	315.05	310.24	316.17	313.12	320.46	316.91	314.19	308.99	311.45	315.07	313.54	316.69	311.89	316.26	317.4	313.44	312.34	311.07	315.8	318.42	312.51
312.99	314	316.52	316.5	310.22	317.52	319.41	317.37	309.44	320.55	311.41	315.31	313.9	311.33	313.26	312.79	315.91	315.2	315.62	311.69	315.78	307.77	312.04	312.75	311.99	313.59	313.6	314.27	317.56	308.01	313.31	313.73	313.23	314.11	315.31	313.44	317.84	311.97	312.39	312.69	314.47	317.06	311.49	311.5	316.68	312.81	315.1	309.67	314.55	314.74
309.75	298.95	307.43	308.6	307.3	300.2	306.25	301.3	307.08	303.2	305.13	303.26	305.41	301.61	304.89	306.87	303.09	309.57	303.97	307.75	305.96	308.3	302.62	305.8	310.06	299.37	302.63	307.61	305.03	305.27	306.83	306.23	302.94	307.05	302.53	306.27	308.8	301.52	302	303.99	300.54	303.19	301.83	299.89	303.05	299.39	305.68	303.52	307.62	311.97
323.95	326.88	330.85	329.87	324.51	323.71	326.01	321.9	330.82	331.07	325.16	330.62	327.18	323.09	325.86	332.3	325.49	326.5	332.31	329.48	332.47	326.17	330.07	331.69	327.45	325.95	332.79	327.87	331.81	329.87	329.28	326.27	328.87	324.83	330.3	326.97	331.21	326	332.11	330.48	324.39	328.07	323.98	327.89	326.97	324.24	328.92	331.65	328.97	321.34
291.64	291.55	295.84	296.02	298.43	294.58	293.01	294.8	297.06	293.95	295.62	299.74	293.34	299.74	296.19	291.08	295.31	293.73	293.02	287.7	298.16	294.88	294.39	292.54	294.85	292.24	288.77	296.27	294.19	291.36	298.8	297.33	293.56	293.04	288.92	296.92	295.73	294.44	300.91	297.85	297.03	294.44	295.45	292.7	296.47	294.73	293.59	293.58	295.67	295.62
317.18	318.04	314.3	314.2	314.24	322.81	310.4	319.09	315.3	314.12	314.09	310.05	314.05	312.94	312.25	315.59	317.83	313.28	316.05	319.83	313.59	314.23	311.28	310.23	317.47	315.16	315.5	317.73	317.28	320	314	317.88	315.23	317.89	315.79	315.32	321.75	315.23	316.5	316.01	314.9	312.68	313.38	314.89	315.86	314.09	311.79	317.69	315.76	315.69
300.92	298.21	300.68	301.67	301.51	298.99	305.15	300.8	302.36	300.69	303.97	301.82	301.87	301.64	303.98	300.65	301.01	300.47	295.97	296.78	303.75	299.82	299.98	301.95	302.17	301.01	299.11	298.32	301.02	297.27	298.9	303.43	298.75	299.44	305.99	297.44	297.59	297.4	297.38	301.86	300.64	300.9	291.74	303.27	294.68	302.67	301.97	304.05	303.16	299.37
308.08	296.17	300.5	305.22	300.58	300.87	305.39	306.5	305.22	304.29	307.75	305.39	306.03	303.9	305.2	305.42	301.03	301.46	304.8	304.64	311.51	301.71	303.37	309.87	300.32	303.91	300.62	303.63	304.13	309.88	302.07	309.45	305.74	305.59	308.9	299.82	306.98	303.3	307.85	300.15	306.67	310.02	306.48	306.39	304.94	302.31	301.9	300.5	305.43	303.07
301.26	305.67	302.93	299.03	304.07	306.61	304.36	304.88	306.73	306.2	301.25	298.79	302.25	309.38	304.51	303.61	305.32	304.46	305.02	299.55	305.84	302.92	301.1	303.94	303.39	302.24	302.7	304.1	299.83	302.82	302.05	303.26	310.44	302.64	303.79	303.31	303.75	304.63	300.1	304.55	302.72	306.37	302.96	304.93	304.1	304.49	304.97	302.07	303.59	307.28
308.64	315.77	316.72	312.37	312.16	309.92	312.39	314.64	310.85	316.98	313.55	311.41	312.68	311.2	311.59	314.38	317.19	312.61	314.85	312.42	315.02	313.8	313.51	312.33	307.36	315.51	311.74	318.12	312.51	310.51	309.65	311.35	312.95	317.52	315.71	314.38	310.05	310.71	318.3	318.37	315.2	313.91	310.15	313.65	310.63	313.1	314.81	316.13	311.23	313.21
327.47	321.3	326.59	329.44	321.42	324.98	327.4	325.06	327.12	327.78	330.33	323.02	321	322.05	323.48	323.24	326.78	325.51	323.76	324.03	323.99	329.68	323.01	324.03	320.09	323.86	328.59	325.31	320.05	317.79	321.49	327.72	322.57	325.77	322.56	330.85	323.39	321.9	324.08	326.77	323.31	323.86	324.71	328.03	323.51	321.59	323.33	324.75	324.11	321.47
300.75	305.94	305.68	304.74	298.93	304.84	300.68	305.11	304.66	302.11	307.3	305.92	307.06	305.22	301.33	302.57	301.96	303.61	299.74	309.37	306.4	302.4	301.72	306.53	301.27	305.91	307.4	302.06	299.21	300.27	305.33	304.12	304.4	303.18	299.99	306.05	303.03	304.01	300.11	301.12	304.25	305.28	302.21	302.29	303.5	301.67	306.17	307.1	302.79	300.87
314.83	318.2	318.52	313.27	313.25	318.34	311.04	318.85	317.51	318.88	317.66	316.47	316.09	317.77	312.25	315.5	319.14	323.12	313.85	315.82	314.11	312.54	313.62	310.63	314.07	318.93	317.73	315.13	320.1	320.73	319.89	315.66	315	315.08	319.81	313.39	317.29	316.82	315.16	316.51	317.08	317.6	319.44	316.58	314.37	319.22	319.67	314.33	319.51	321.61
316.39	319.69	314.11	318.3	317.24	315.1	313.84	317.69	317.76	313.47	315.24	310.56	316.26	311.4	313.14	317.64	312.06	316.31	314.05	320.67	312.27	317.62	314.43	316.73	314.19	315.48	313.64	311.98	313.87	314.09	315.72	316.38	315.17	319.86	316.15	311.04	315.5	317.47	312.88	320.37	311.87	313.85	312.94	313.25	314.29	313.42	318.52	313.41	310.6	319.8
311.84	313.18	315.07	313.9	323.46	315.99	313.47	317.32	316.32	311.39	317.5	315.51	313.13	315.78	316.71	315.14	314.97	308.6	310.78	309.58	314.99	312.65	314.59	318.48	315	319.72	316.21	315.67	316.01	316.39	312.43	307.96	317.45	316.52	313.15	312.56	318.1	309.68	313.88	316.93	316.47	310.73	311.67	315.03	314.15	316.9	314.56	314.83	318.14	318.48
319.36	312.62	323.33	316.96	312.33	316.63	312.09	316.56	313.36	316.91	314.77	319.81	316.75	317.62	315.16	318.68	316.52	317.08	316.34	316.27	315.09	318.23	316.51	312.51	315.42	318.69	315.13	316.75	317.66	316.01	315.65	314.57	315.53	315.02	317.62	319.57	316.64	318.53	315.3	316.65	314.51	321.73	317.41	318.71	317.35	317.93	313.98	311.65	319.66	316.95
315.08	312.23	308.41	310.82	311.55	313.15	315.38	309.75	308.45	314.87	312.13	310.35	310.11	312.63	313.52	312.17	314.13	316.4	310	315.78	311.38	317.18	312.3	316.39	312.83	311.45	314.05	310.99	316.64	314.82	316.18	316.37	311.37	316.25	314.98	313.12	315.85	317.28	312.36	313.7	313.55	313.84	316.44	315.21	312.3	315.16	312.17	315.5	318.56	316.83
308.96	308.44	306.43	303.09	303.34	309.08	304.99	302.48	303.43	303.98	306.4	304.62	305.98	311.7	305.73	308.52	305.83	303.67	303.05	307.85	304.12	303.37	305.52	304.06	302.95	303.1	303.63	304.77	306.23	305.48	303.2	306.02	304.52	307.11	304.58	303.79	302.95	305.59	304.28	301.76	301.98	304.54	302.25	306.76	304.31	303.43	301.32	305.34	304.21	299.08
302.94	302.12	306.79	306.44	306.48	303.02	298.06	299.96	305.74	300.57	300.57	299.38	304.35	304.18	297.61	305.3	303.8	302.15	298.43	303.64	303.33	304.69	301.38	299.31	303.48	300.75	305.63	301.12	302.86	302.88	303.84	304.72	299.84	301.77	304.23	306.21	302.54	300.34	303.99	304.71	301.28	304.06	301.59	302.12	300.27	307.2	308.8	302.25	300.96	305.76
296.43	298.39	294.67	298.28	296.5	297.99	300.83	295.78	297.75	298.09	295.47	298.93	297.77	293.19	298.29	298.87	293.52	297.33	295.75	295.98	299.33	296.37	298.88	299.51	296.36	299.05	297.14	298.91	297.51	293.06	297.11	298.94	295.59	295.29	293.68	298.81	297	298.34	296.9	297.78	298.13	300.57	302.15	298.35	296.02	297.36	296.63	295.87	295.4	293.84
291.34	296	294.14	297.1	298.39	294.96	292.6	293.63	293.04	293.63	291.69	290.65	293.99	293.91	290.86	301.08	295.41	297.1	293.71	292.82	294.1	295.18	294.97	292.77	291.76	293.03	296.91	291.93	290.91	294.86	293.65	294.75	291.4	297.36	292.15	298.74	293.49	297.68	296.19	298.65	291.2	293.33	297.61	298.61	292.75	297.75	298.12	297.11	295.61	294.43
300.43	301.04	306.41	300.15	305.99	301.33	304.29	301.71	303.98	302.23	300.99	307.5	307.39	304.37	302.63	304.04	306.52	300.7	305.73	305.49	304	298.67	301.8	307.06	306.69	304.64	301.85	298.37	296.36	298.2	301.61	303.23	302.4	300.45	302.88	311.11	303.65	304.49	307.75	303.12	301.11	309.5	302.64	305.1	302.43	300.17	297.77	299.1	302.73	306.02
319.44	321.25	317.92	316.03	324.16	316.26	314.14	322.52	316.09	312.71	323.57	320.97	314.81	318.54	325.66	319.9	316.53	321.34	320.33	318.76	315.81	319.35	318.86	318.77	315.82	319.17	316.73	317.5	317.9	316.48	318.35	315.32	320.58	314.33	321.04	317.06	322.84	322.79	322.12	316.1	317.68	317.4	320.42	320.96	316.9	320.51	317.55	312.17	318.61	318.06
316.56	314.34	314.46	317.2	310.78	312.66	318.97	314.39	315.81	314.07	313.08	313.35	315.67	312.07	313.39	313.84	317.2	315.95	318.59	317.29	315.52	316.76	314.34	316.96	313.41	313.88	320.53	314.8	318.3	316.54	315.89	317.02	317.06	316.99	313.71	314.73	315.88	314.34	314.69	311.14	316.79	314.95	318.57	312.62	320.6	312.47	313.84	315.25	321.58	316.98
327.74	331.1	322.71	329.01	328.39	324.71	326.32	329.11	325.36	326.05	330.02	330.01	331.18	327.89	332.45	329.84	327.73	327.58	325.88	322.83	327.59	325.54	329.46	329.69	331.18	330.71	330.78	330.02	328.39	331.8	330.05	324.26	329.22	328.94	326.32	331.71	333.4	328.35	331	325.77	328.89	332.33	329.95	328.1	327.39	329.17	322.95	328.34	328.78	324.62
307.47	308.07	302.68	306.36	302.48	298.72	309.13	304.36	303.03	300.51	306.22	303.8	304.33	299.34	303.56	301.56	307.7	302.92	305.17	303.99	300.02	306.48	303.02	303.37	303.95	303.22	307	304.75	301.9	304.26	300.8	309.3	302.45	305.51	301.61	307.34	302.29	302.35	302.92	297.61	303.43	308.56	304.84	306.12	306.74	298.03	307.21	304.26	304.3	307.38
298.27	301.37	303.31	305.17	301.39	298.21	298.83	300	300.9	296.7	299.66	301.19	290.71	298.84	296.92	295.99	296.35	303.18	297.5	301.16	301.66	305.36	299.79	300.62	303.93	304.21	301.68	296.99	296.56	299.61	304.76	298.57	299.8	298.41	302.4	302.45	301.89	303.09	304.68	297.02	298.2	302.8	301.17	300.94	298.49	304.86	296.93	302.64	298.44	298.46
293.34	293.11	293.82	295.9	294.41	291.08	292.8	297.55	299.87	293.26	290.44	289.83	295.12	289.38	291.26	294.31	286.48	294.2	291.8	293.24	297.52	295.69	289.25	296	296.95	295.89	293.09	293.65	294.6	292.17	296.08	293.51	293.97	290.35	292.02	294.88	293.62	294.61	295.74	294.97	297.47	295.1	299.59	292.09	298.25	294.87	297.26	292.6	294.66	292.11
316.18	313.52	314.21	317.55	315.24	311.84	316.7	315.72	314.62	314.76	311.63	315.46	314.84	315.57	314.65	315.5	321.14	317.6	311.41	313.52	314.21	315.43	309.75	313.51	311.63	311.68	310.73	313.66	316.26	313.83	315.37	314.29	315.11	319.46	309.3	319.75	315.01	314.35	311.17	314.28	315.06	312.08	317.96	313.39	313.9	320.11	314.19	316.95	319.46	312.97
318.99	315.1	320.12	319.49	318.95	316.75	320.06	317.51	323.07	319.85	315.82	318.46	317.82	314.52	319.3	316.02	316.24	313.66	317.64	317.46	318.16	319.09	318.09	319.59	316.25	317.4	319.31	317.09	316.3	318.66	318.14	320.81	323.49	320.13	315.19	319.31	322.27	317.01	317.22	318.83	317.68	317.31	320.07	323.8	315.3	326.21	321.97	320.85	317.96	316.35
313.87	315.33	312.52	322.08	309.7	309.32	316.98	316.91	320.59	315.27	318.41	318.14	316.11	316.74	316.92	313.88	316.28	315.81	319.74	316.52	319.91	319.37	316.15	314.68	316.71	314.63	314.34	312	314.13	320.4	316.2	317.76	317.82	316.07	315.59	317.75	317.37	315.4	317.79	314.16	315.29	313.75	320.26	315.18	312.9	314.07	314.92	315.99	317.14	316.06
306.98	306.08	305.67	304.31	303.79	307.56	309.38	309.07	300.74	304.6	305.99	303.28	303.7	306.46	303.84	307.03	306.4	305.24	309.93	300.35	300.2	305.93	304.99	310.58	307.98	305.97	304.61	304.85	305.85	305.12	302.78	304.05	302.32	306.33	300.8	300.54	305.11	307.01	305.87	304.12	301.36	303.96	305.92	302.45	303.15	304.93	306.58	310.55	308.69	304.04
307.6	307.87	309.19	306.79	306.86	307.13	309.23	307.07	309.58	306.19	308.52	312.42	310.39	304.8	306.02	314.3	306.02	311.8	306.43	308.76	314.57	303.51	311.75	305.39	308.21	308.3	306.4	314.94	311.36	309.7	312.55	305.83	307.77	311.9	314.24	305.21	308.37	311.84	309.72	309.01	305.81	302.62	304.35	311.66	306.4	310.86	312.58	307.98	308.02	309.69
312.86	310.6	312.51	313.07	315.36	314.94	317.02	315.43	310.21	311.73	315.78	313.3	319.89	313.76	312.62	314.29	311.76	315.07	309.12	312.84	314.43	310.35	313.05	314.57	319.29	313.82	315.54	312.34	314.57	310.3	308.1	311.74	316.44	312.27	315.72	310.98	310.47	309.7	312.75	312.27	311.44	312.22	315.29	313.52	313.02	309.51	312.29	310.91	314.36	315.11
312.67	313.87	315.59	319.57	315.51	316.93	317.77	319.18	318.3	311.96	315.82	311.61	317.45	314.74	314.76	318.15	316.84	315.52	318.91	312.58	312.54	314.47	317.56	314.38	322.4	316.27	320.78	312.51	315.32	319.67	317.75	320.19	320.16	315.38	315.24	314.54	315.83	314.34	320.62	318.55	321.83	319.27	318	319.84	315.77	314.55	319.19	311.94	318.11	322.4
313.69	312.05	311.38	315.46	312.77	308.86	318.13	314.61	313.85	316.63	315.08	312.65	315.84	317.52	315.76	309.29	315.3	316.08	314.82	311.61	312	317.74	306.89	311.32	313.01	316.21	310.91	309.58	312.53	312.36	310.59	308.03	312.41	315.34	314	311.3	311.67	314.45	311.77	316.11	316	312.97	314.98	314.02	316.63	313.21	313.77	309.91	309.54	312.35
299.07	300.95	305.98	298.61	299.31	296.71	298.16	299.92	302.59	304.27	300.99	300.68	301.97	303.91	304.52	302.34	299.05	297.69	299.88	303.01	307.26	302.23	303.28	304.44	307.23	296.67	300.4	301.41	308.25	298.24	302.76	297.94	302.73	300.48	297.66	301.09	302.8	301.23	302.74	298.95	304.14	301.7	302.19	299.75	302.43	294.15	298.37	304.57	300.57	300.97
304.36	306.27	305.47	304.17	303.04	306.03	304.28	306.46	305.07	304.79	309.77	304.85	307.21	308.49	309.8	304.97	307.59	309.73	308.12	313.36	308.74	302.1	306.65	307.12	308.12	306.38	308.62	311.33	306.39	305.12	304.6	303.14	306.96	307.97	309.97	306.63	303.83	311.78	305.44	305.72	307.4	308.49	311.09	303.74	310.15	313.19	305.65	303.36	309.66	304.64
307.7	309.33	299.29	304.64	301.53	307.01	298.04	309.82	303.05	303.1	303.98	309.17	306.67	303.24	305.89	304.68	307.29	308.01	301.58	303.69	308.99	303.87	304.45	305.47	302.92	305.67	307.04	303.04	306.34	304.08	302.53	306.97	304.11	305.49	302.67	307.02	309.05	307.71	304.95	301.14	304.34	299.97	309.1	306.92	304.7	304.27	301.5	302.47	306.13	304.68
306.49	301.13	303.76	304.24	305.52	303.08	302.67	305.19	299.81	306.06	302.46	303.84	302.13	299.2	300.74	306.6	309.3	301.81	303.87	304.37	305.52	299.1	302.67	306.49	304.99	309.21	304.68	303.06	307.13	308.44	302.51	305.78	304.3	303.03	305.21	306.34	304.11	305.94	304.67	308.28	308.19	302.95	305.7	304.79	306.28	301.87	307.61	300.98	306.3	308.8
307.25	306.93	301.84	299.48	304.35	307.53	308.83	307.04	303.89	301.42	300.67	305.88	301.25	304.81	299.01	304.45	307.46	304.39	303.33	304.46	305.68	304.23	302.27	307.79	298.51	304.54	305.82	307.62	304.72	303.1	305.41	305.9	303.91	308.32	304.36	300.69	306.04	302.93	300.58	306.99	304.94	305.11	304.61	301.63	302.32	308.61	303.5	307.26	302.78	308.16
292.89	300.43	298.58	296.25	297.43	299.5	294.88	296.26	301.46	295.45	291.55	295.41	297.71	297.61	299.17	296.71	290.61	299.17	297.53	294.62	292.39	296.92	296.46	296.71	294.51	298.14	294.55	297.56	297.87	297.63	295.56	299.03	296.96	302.56	296.9	297.82	295.35	298.21	294.32	290.16	296.25	299.2	298.45	297.23	295.4	297.66	297.91	291.87	294.3	297.72
317.35	315.51	321.17	318.83	313.41	313.36	320.56	312.26	312.38	314.41	308.98	311.24	313.44	317.44	315.25	318.49	318.7	313.97	319.24	310.6	314.28	318.29	316.57	314.92	316.45	310.5	319.14	312.78	316.24	318.82	313.85	313.02	313.8	316.41	318.97	319.59	314.49	318.43	314.86	314.25	312.5	313.13	317.18	311.17	311.7	319.18	312.98	316.45	316.42	318.66
302.13	304.83	305.65	305.02	311.07	305.08	307.41	308.8	306.72	307.68	307.96	305.56	309.25	307.96	302.15	304.96	310.99	309.66	304.86	307.47	304.1	304.11	309.91	302.06	310.98	307.68	301.46	302.8	304.28	301.79	305.47	308.98	303.68	305.5	304.97	305.82	308.78	306.14	304.61	304.84	304.2	305.07	307.03	305.39	305.46	303.72	308.34	308.37	305.25	300.52
313.66	317.35	313.31	310.95	315.43	319.41	312.51	310.55	315.8	308.85	318.32	315.9	317.89	311.14	310.75	309.35	312.58	318.93	317.66	311.93	312.61	316.09	309.4	315.53	316.03	311.99	316.31	315.06	319.73	315.22	311.97	311.11	316.95	318.79	315.16	316.8	315.37	312.07	308.98	314.46	313.87	314.39	312.5	314.05	316.05	314.42	313.85	314.11	316.34	319.43
298.48	298.07	307.7	298.38	302.97	303.3	300.37	295.64	307.03	299.52	300.74	298.92	301.56	298.95	302	301.59	299.18	299.97	301.96	303.31	301.41	296.9	300.81	298.77	308.4	298.29	297.8	305.8	300.16	299.21	302.61	302.89	301.91	297.03	301.37	300.47	303.38	298.26	299.75	303.23	302.92	301.28	302	305.81	299.44	305.3	300.44	302.2	298.78	302.34
295.78	297.54	297.11	295.97	299.4	294.6	300.06	297.75	298.4	300.44	295.91	294.15	299.54	295.11	297.76	296.97	295.9	296.22	296.58	302.21	293.69	296.42	296.71	300.36	297.47	294.88	295.83	294.54	296.05	294.36	297.47	299.31	296.6	298	295.23	299.64	304.19	290.89	295.5	294.51	295.05	296.37	298.62	296.31	293.48	294.51	300.29	293	297.96	299.27
303.3	293.72	303.27	298.5	301.62	301.16	301.5	303.85	297.76	296.55	298.36	301.98	298.98	298.71	301.32	301.12	295.42	304.87	300.9	298.72	303.17	306.25	301.69	299.16	298.47	300.63	297.6	302.72	303.38	306.47	301.57	301.61	300.08	295.01	300.22	299.06	299.83	300.1	303.62	303.36	303.23	297.97	297.76	302.21	300.41	300.77	299.44	301.34	296.73	298.82
302.7	301.75	305.1	305.27	300.96	305.31	306.4	304.83	302.31	300.55	301.55	305.78	303.73	309.64	303.62	298.18	307.33	309.77	302.3	302.79	298.99	297.57	298.84	304.54	304.26	302	303.14	308.07	306.79	299.71	303.48	304.76	306.28	303.17	300.92	303.23	305.06	303.56	307.98	298.86	302.68	301.52	302.13	301.62	310.42	307.38	301.94	306.9	300.24	305.04
291.37	293.74	295.84	296.2	295.16	298.45	294.07	291.23	293.03	292.32	298.78	292.62	291.99	293.16	294.9	296.39	298.2	293.46	294.48	294.98	289.21	289.91	297.89	290.48	293.51	292.33	296.33	293.91	291.54	292.31	294.55	295.34	295.26	299.15	295.45	292.15	294.86	293.46	290.96	294.87	295.38	293.73	293.01	290.97	292.86	296.93	292.92	295.78	290.61	292.45
314.8	315.22	310.3	313.19	308.9	311.79	312.16	309.98	311.27	313.44	315.73	308.72	312.26	310.87	311.63	309.6	309.97	309	312.7	313.3	313.07	315.11	312.07	312.94	313.7	310.06	318.32	312.07	313.82	320.04	312.65	314.49	314.88	314.14	310.64	312.9	312.26	314.61	316.29	307.81	311.78	311.88	311.49	314.41	314.59	310.56	314.55	313.25	312.69	312.69
315.66	313.13	318.91	315.94	312.72	315.05	313.66	320.09	313.23	317.79	317.06	315.52	312.54	317.58	316.6	317.72	311.18	313.75	313.97	318.42	311.1	314.18	310.58	320.01	314.79	316.63	314.18	314.19	312.71	319.03	312.99	316.12	313.72	314.64	313.33	308.87	312	318.53	315.28	313.76	311.93	313.06	311.18	305.82	312.78	315.94	314.26	314.44	311.64	315.91
316.66	311.65	313.84	310.14	314.35	317.85	308.6	314.29	317.24	318.05	314.97	314.1	318.89	313.29	310.67	316.58	317.56	315.97	316.32	312.11	313.03	316.8	309.76	312.74	310.97	319.45	309.52	315.1	312.34	315.96	310.66	317.89	311.38	317.02	309.94	311.39	309.97	314.51	309.58	312.98	317.44	318.7	320.36	315.54	312.86	316.57	319.5	319.54	313.48	311.17
316.69	312.96	310.16	313.13	310.97	313.13	316.87	318.57	311.24	311.26	313.68	316.87	316.48	311.81	311.08	311.96	314.78	309.39	312.21	315.15	315.17	313.1	312.55	311.74	311.09	316.84	313.29	317.38	314.18	316.21	314.94	312.67	314.48	316.73	313.55	316.12	311.4	312.88	313.82	312.08	316.57	309.71	316.39	315.39	314.3	309.1	319.51	310.57	312.53	312.31
300.3	307.89	298.8	300.31	302.14	306.03	301.99	305.48	304.47	301.33	309.63	298.83	303.94	303.55	299.8	301.88	305.77	305	299.26	302.45	303.26	304.63	304.34	300.62	304.43	302.12	303.11	303.41	304.14	304.3	302.3	304.01	303.63	302.86	300.08	303.05	300.71	302.38	302.64	298.3	300.61	308.86	298.31	299.58	308.56	311.09	302.85	302.4	306.41	299.14
294.44	297.59	294.6	296.34	301.32	291.12	294.65	293.93	301.92	292.31	299.63	294.36	298.09	299.22	296.59	297.88	295.09	298.67	295.77	293.82	296.93	298.48	302.82	299.65	299.49	292.4	297.41	298.45	296.35	293.69	298.56	293.1	299.7	297.25	298.71	297.93	297.4	297.31	296.02	297.16	299.99	297.62	297.63	296.88	293.29	297.34	300.34	300.07	294.19	296.85
292.55	292.57	295.01	297.51	293.45	287.29	297.57	292.38	288.14	292.27	291.47	293.32	288.76	298.94	289.67	296.21	293.07	297.16	295.96	296.51	293.86	293.34	291.12	295.87	298.15	294.62	296.18	296.19	295.56	295.7	294.94	294.57	298.48	293.91	294.24	293.81	298.99	294.12	296.05	287.61	296.79	290.3	294.67	293.94	293.14	296.92	293.68	291.45	298.45	289.68
298.02	310.8	303.35	299.62	303.57	304.4	302.76	309.4	302.35	301.18	306.37	304.29	305.65	305.26	304.18	298.67	301.23	304.6	303.44	300.71	305.59	307.01	304.93	303.6	300.1	306.6	302.74	305.15	300.55	303.09	308.71	302.16	306.37	307.81	304.1	300.36	304.01	306.95	304.44	306.5	299.33	304.83	307.44	304.49	302.08	309.09	305.38	305.45	304.63	308.23
311.72	317.43	311.84	315.13	314.18	314.63	311.62	311.94	321.32	310.46	313.77	309.45	316.34	310.28	309.69	313.79	314.1	316.09	314.36	310.76	309.02	316.3	311.49	314.91	314.97	312.97	312.94	315.14	309.19	310.91	313	314.9	314.83	316.25	312.15	317.61	315.65	319.23	315.38	313	310.07	313.4	311.3	308.95	315.23	313.36	310.35	313.66	314.02	311.81
304.05	311.53	304.79	301.78	305.61	299.65	303.48	304.25	301.44	307.6	304.15	303.68	309.11	303.56	305.78	296.55	303.9	310.03	304.51	306.74	308.64	301.88	303.12	307.5	309.18	303.85	306.92	304.09	313.95	306.05	302.2	306.05	301.67	304.4	302.56	306.37	304.24	303.92	300.15	304.53	305.71	306.77	310.1	303.61	305.6	306.37	303.56	303.61	301.3	299.83
314.71	306.4	306.62	309.16	305.16	307.42	311.36	314.05	310	309.17	310.49	306.62	309.72	311.12	312.98	304.03	311.59	310.96	312.39	310.3	308.17	307.06	307.06	305.64	310.96	310.47	302.21	312.77	308.39	306.32	307.86	310.75	307.74	313.42	306.39	312.1	310.27	310.37	306.98	310.2	310.51	308.71	306.32	311.44	314.52	308.47	314.36	310.02	305.67	305.89
304.66	301.32	301.84	306.2	301.28	303.6	301.04	299.54	302.91	305.04	298.9	300.14	304.18	300.96	303.13	304.36	305.67	301.72	302.09	302.06	300.15	304.28	301.22	302.31	306.22	303.46	306.98	301.53	303.61	305.63	302.53	296.72	302.54	306.28	303.97	302.35	298.09	307.89	301.42	301.4	302.51	301.87	302.12	303.47	305.36	305.93	306.94	305.48	305.21	302.64
309.33	312.91	312.03	315.26	312.68	308.15	310.82	314.84	309.97	310.91	311.64	312.45	311.52	315.31	310.06	313.46	312.19	306.05	314.81	309.81	313.2	311.04	309.19	311.83	311.67	313.26	309.96	317.02	312.95	308.29	307.37	311.63	310.36	314.02	311.85	316.63	310.28	309.57	310.18	309.15	313.95	309.76	312.87	309.81	313.77	311.19	310.01	303.34	312.87	308.84
313.8	318.19	313.67	315.15	313.7	317.54	317.4	310.89	318.73	310.22	315.53	315.86	313.84	309.87	308.81	314.34	315.6	311.38	314.33	311.67	314.77	312.07	312.31	312.36	311.56	314.32	311.32	312.28	313.03	312.99	316.72	316.18	311.92	308.33	313.64	312.1	314.56	315.96	308.52	311.38	311.91	309.39	314.51	312.53	312.2	310.62	312.19	311.44	312.08	318.61
314.87	313.75	312.18	306.99	310.11	316.83	309.35	314.83	310.25	313.99	310.33	308.38	313.01	316.51	310.37	311.26	311.88	315.58	310.29	314.89	314.02	314.89	317.92	309.96	307.32	315.78	309.64	310.69	312.69	308.8	310.48	306.56	304.31	308.54	313.31	313.12	313.84	311.95	315.48	309.61	311.29	311.42	311.85	310.22	311.6	309.55	307.86	309.08	318.71	311.78
319.9	321.58	318.95	314.91	318.75	318.99	316.19	316.47	316.16	320.78	318.43	314.81	314.11	319.81	316.45	320.16	316.31	318.76	320.84	319.13	318.48	315.56	319.6	320.24	324.11	318.13	314.65	314.96	314.31	318.64	315.67	313.14	314.07	319.47	317.46	319.67	320.67	319.34	324.1	322.89	318.62	315.95	317.22	314.7	317.51	315.38	316.05	320.56	316.68	321.34
317.21	319.35	319.96	320.07	321.94	319.82	322.64	319.77	318.91	318.18	314.99	315.9	315.15	317.84	312.22	319.19	316.14	317.15	317.94	321.42	320.86	319.14	322.65	321.74	319.33	316.72	318.93	318.08	317.54	319.55	318.68	316.59	322.93	316.07	313.22	319.06	322.27	322.37	312.71	318.31	317.71	311.83	321.11	322.15	317.89	316.68	319.12	314.42	322.22	317.51
303.4	298.81	305.31	303.03	301.11	307.62	309.29	303.5	303.74	304.08	305.84	302.84	306.6	308.68	302.34	299.32	306.36	308.88	301.07	304.93	303.94	303.35	309.18	304.68	304.89	302.07	303.77	299.53	304.52	303.3	299.16	308.45	305.25	305.22	303.61	303.6	303.44	303	303.73	306.37	305.67	304.76	308.8	304.38	306.8	304.58	308.57	305.89	306.06	306
312.23	315.42	317.53	319.05	313.38	313.45	306.99	311.29	314.63	312.59	312.74	311.75	313.61	310	310.71	313.09	313.57	314.81	315.16	316.36	320.07	313.01	312.73	317.37	312.48	316.39	313.16	314.01	312.91	315.2	312.63	316.13	315.41	311.72	311.34	315.11	319.83	314.12	310.62	319.35	314.63	313.14	315.77	315.55	316.17	314.78	314.31	316.68	318.96	317.18
300.3	297.04	294.47	296.67	298.96	297.67	292.36	297.92	294.58	298.42	295.93	295.32	297.88	296.29	299.52	305.31	296.87	293.44	298.33	297.34	298.54	297.46	297.07	296.62	297.7	295.45	298.82	299.83	299.43	291.88	290.82	296.8	296.57	297.03	298.59	295.23	298.01	295.97	297.62	296.45	298.37	300.95	294.58	298.02	298.97	296.94	296.02	297.46	297.41	297.7
300.28	296.98	302.97	302.11	296.21	299.83	304.12	301.07	299.15	303.19	296.21	299.53	305.86	300.03	300.02	297.21	302.69	299.96	304.23	302.51	299.17	300.12	302.17	304.7	302.38	300.3	301.57	297.84	298.43	300.48	303.03	300.55	302.27	298.56	304.05	300.08	301.64	297.8	299.76	297.61	300.44	301.44	298.64	304.83	294.3	303.25	300.07	301.23	295.32	298.21
303.9	302.46	304.29	304.18	299.46	300.93	306.08	299.8	303.67	301.05	305.24	304.68	308.04	301.56	309.42	302.59	303.1	303.42	299.72	307.87	302.41	310.2	302.37	304.17	302.57	301.56	304.63	309.9	301.02	300.39	306.72	306.33	305.29	311.04	304.36	304.63	295.83	305.75	304.59	303.5	306.62	304.75	305.16	298.77	300.58	304.86	303.81	302.86	303.03	304.64
312.72	322.85	309.47	315.98	313.57	311.38	315.09	314.67	315.92	314.52	319.84	312.15	316.91	314.92	309.47	317.59	313.62	316.25	317	314.54	310.8	314	313.43	317.57	313.49	313.86	311.31	311.38	312.71	311.86	309.05	311.51	316.45	318.57	318.73	314.73	310.94	310.69	312.7	316.15	315.45	312.88	311.49	315.73	316.2	306.44	317.03	312.11	315.41	314.81
305.94	312.76	314.08	314.36	312.25	310.85	311.14	311.39	313.7	312.62	312.18	313.72	313.95	311.27	313.94	316.23	311.98	311.25	311.97	311.22	314.97	310.04	312.25	315.11	310.34	309.52	313.1	316.23	314.37	309.79	314.5	318.77	312.39	312.1	313.12	307.09	313.42	315.84	306.2	315.45	320.44	313.48	313.47	310.12	313.96	307.25	307.58	314.49	308.59	309.96
316.7	306.52	319.22	317.07	317.9	311.28	311.89	315.91	314.76	318.96	319.26	310.25	312.13	319.92	314.62	315.13	316.59	308.98	314.3	309.15	311.83	317.62	315.41	314.09	314.35	314.52	318.13	312.57	314.66	317.94	315.33	317.68	318.25	317.79	314.52	311.79	314.69	313.45	315.98	315.22	313.57	313.98	313.34	313.22	314.88	314.07	311.91	310.11	314.15	314.58
310.71	309.37	318.45	312.18	318.3	318.39	316.88	313.77	314.64	318.77	310.31	314.42	315.25	318.93	314.1	313.57	316.18	310.36	318.32	311.52	310.11	315.27	315.3	315.07	312.13	320.23	313.33	309.92	312.23	315.89	317.35	313.88	315.16	309	316.91	317.19	312.87	316.31	313.25	308.4	320.44	317.06	314.13	311.84	313.93	314.35	309.62	316.07	318.8	311.48
321.6	319.26	320	326.98	323.62	320.01	324.27	320.63	321.36	321.97	321.42	319.96	314.45	316.16	320.64	315.73	319.86	319.11	322.39	317.56	316.44	318.01	317.35	317.75	321.56	318.12	315.1	320.74	323.72	321.94	320.8	326.87	319.96	319.12	315.64	315.62	320.87	320.3	318.95	319.58	320.84	317.66	315.85	319.44	318.16	320.6	323.01	317.09	317.04	318.51
315.03	316.81	311.28	315.81	322.34	321.07	316.46	313.25	314.93	313.17	318.66	317.09	318.56	314.54	318.42	314.9	316.13	318.55	318.1	318.25	317.04	315.38	316.94	319.91	310.93	316.71	319.33	314.09	316.24	311.94	313.68	316.23	317.47	313.15	320.32	312.23	317.44	319.42	315.46	315.71	317.71	318.9	320.95	317.01	317.6	316.93	315.5	314.45	319.51	316.32
317.1	316.76	313.72	313.51	316.77	316.01	316.19	317.77	319.05	318.76	318.09	316.43	318.41	317.84	318.52	315.45	316.78	319.87	315.58	314.56	319.28	310.65	317.33	323.36	319.13	318.5	316.5	316.98	319.18	315.6	310.87	312.96	316.99	316.2	323.22	320.57	318.1	315.57	316.08	317.58	315.84	318.54	317.76	313.94	321.13	319.32	314.67	314.59	318.1	316.83
303.64	302.62	306.34	308.88	306.89	306.94	301.59	304.46	310.46	306.72	302.92	306.21	304.71	304.38	303.65	305.84	304.54	305.14	304.28	304.01	306.02	302.69	309.94	308.14	304.6	311.47	304.32	308.56	305.28	309.37	303.18	305.37	306.43	307.42	305.05	301.89	300.58	306.45	304.63	305.64	309.82	305.63	303.22	309.43	305.08	304.5	308.08	308.06	304.21	306
304.88	300.95	307.77	306.83	303.61	306.04	302.39	306.77	306.27	302.56	304.41	310.54	304.24	300.19	303.98	309.05	311.04	304.8	305.19	305.99	304.76	305.04	303.22	310.61	302.87	305.27	301.61	305.8	303.97	306.11	300.06	306.51	303.22	301.12	308.33	302.85	305.39	306.33	300.5	306.8	306.77	309.06	303.56	306.77	303.66	301.5	307.45	305.43	301.49	304.05
301.95	306.43	305.18	306.27	298.58	307.04	308.05	310.14	304.83	300.92	298.81	304.28	304.72	306.86	302.92	306.46	305.68	309.28	306.39	307.25	298.99	301.49	304.3	306.39	303.11	310.84	308.87	303.74	307.56	308.89	303.17	301.78	308.56	304.12	298.44	301.98	301.06	303.88	307.44	306.51	306.14	302.3	305.95	309.76	305.75	307.72	303.76	299.99	302.53	303.35
328.2	329.69	324.61	331.87	328.87	324.67	327.86	324.87	331.66	330.99	327.54	330.33	326.59	326.93	327.54	331.5	331.54	324.32	328.56	332.23	325.71	328.41	328.52	323.64	322.82	329.48	327.71	328.66	330.34	333.33	326.5	332.96	334.67	328.23	321.2	325.68	330.57	329.82	328.59	330.19	331.08	327.5	324.29	328.09	324.39	330.53	332.96	321.24	331.91	326.95
314.82	317.26	313.17	311.24	308.95	315.99	311.96	315.69	311.65	316.02	312.87	314.71	314.91	313.91	309.22	311.92	315.07	317.77	311.06	318.08	311.61	316.08	312.75	308.42	317.28	316.37	314.5	316.15	311.91	311.99	310.57	313.69	313.39	318.03	316.12	315.28	314.7	311.17	317.36	311.71	314.14	317.15	310.83	313.24	310.06	314.02	316.43	311.48	316.79	309.53
312.48	313.99	320.05	321.58	311.53	319	313.78	316.54	317.88	317.84	318.88	316.45	316.05	320.88	315.64	316.67	315.71	318.2	312.01	315.79	314.81	312.42	313.97	318.87	315.33	315.48	313.48	316.99	315.6	320.44	311.53	315.81	314.19	317.43	314.14	316.15	318.42	317.26	317.43	315.31	314.09	317.72	315.64	308.82	313.81	319.03	311.13	320.1	316.76	313.48
302.06	308.11	302.56	303.18	302.81	307.15	307.51	302.45	306.1	311.26	304.3	302.92	301.02	304.95	305.24	309.72	303.4	299.99	303.61	306.15	304.66	307.95	301.38	306.99	308.11	308.82	304.26	302.21	305.55	305.94	302.2	307.09	306.44	305.54	308.02	304.05	303.37	303.77	303.29	302.91	302.46	306.97	303.66	304.74	302.14	298.65	305.74	307.32	310.34	302.48
309.34	313.72	307.6	310.14	313.95	313.92	313.38	309.97	310.1	308.57	309.6	312.18	313.08	311.4	313.46	311.55	307.73	311.13	308.21	311.26	306.09	309.87	308.47	312.17	309.79	306.16	311.99	310.24	311.6	309.72	310.86	312.32	307.2	309.22	310.86	310.1	311.73	307.43	311.08	312.69	308.81	308.74	307.13	304	307.9	310.14	310.11	309.19	310.52	311.13
299.44	297.69	303.69	299.66	303.84	302.51	309.15	303.71	310.28	301.54	299.44	310.1	302	306	304.55	309.74	301.99	303.71	299.39	304.83	303.09	306.11	302.42	301.3	300.92	299.55	303.4	305.56	304.7	300.74	302.91	300.83	303.71	304	303.08	299.41	304.02	299.29	297.7	308.19	299.65	302.75	306.36	298.9	299.34	307.47	306.73	299.39	305.18	305.25
308.54	313.22	315.2	314.73	310.4	312.11	307.5	311.74	306.93	314.36	312.3	316.07	311.68	316.29	318.44	317.73	312.81	309.78	310.86	310.31	311.88	311.01	313.44	309.28	314.5	313.97	314.48	312.37	315.75	313.27	311.04	312.65	312.9	310.81	313.73	314.73	311.93	313.25	305.3	314.49	313.32	314.02	319.44	314.48	313.82	317.52	313.97	312.61	313.57	308.95
307.17	301.46	302.96	303.93	306.08	303.92	307.53	303.35	305.71	299.11	305.13	306.2	305.1	300.4	310.38	300.06	304.51	300.76	305.1	305.93	303.21	303.32	308.44	305.07	309.52	307.87	304	302.25	304.33	308.03	307.24	306.28	307.07	307.63	308.52	305.26	305.59	306.1	300.5	306.46	306.73	300.14	304.35	305.32	299.2	300.84	302.51	300.87	304.33	307.85
300.48	302.11	299.13	300.18	304.64	303.05	299.81	299.75	304.16	299.28	303.6	301.12	298.96	303.36	300.59	299.2	302.47	297.3	302.61	305.17	300.07	298.52	296.99	295.66	305.54	303.04	297.64	302.87	298.39	300.75	300.36	295.92	304.25	299.47	299.76	304.55	299.06	299.78	295.87	304.39	300.45	299.83	297.83	300.25	300.85	299.97	297.62	301.99	299.45	297.17
317.56	316.49	318.18	317.67	313.88	319.32	318.27	317.13	318.37	317.15	319.02	316.21	325.11	316.61	320.85	316.83	322.4	317.09	320.78	315.83	311.93	315.04	320.18	321.57	325.17	313.74	323.14	316.36	315.28	317.63	319.03	320.15	318.55	315.79	322.72	318.67	320.06	320.25	316.43	316.04	317.11	321.4	317.58	318.55	321.93	318.95	315.32	316.75	320.98	317.32
309.24	319.12	312.56	311.58	309.96	316.39	310.43	313.9	314.45	314.85	318.64	316.51	319.93	314.19	314.03	310.56	314.05	311.59	313.38	315.99	316.2	312.08	307.45	310.89	316.27	313.27	317.58	315.96	318.14	314.45	316.46	316	320.96	312.4	315.43	314.11	312.51	320.15	320.93	312.01	316.33	313.62	317.2	317.54	312.52	313.95	317.14	310.34	316.69	310.88
295.33	296.02	296.47	293.3	291.71	294.32	288.98	297.2	295.52	290.85	293.99	298.28	288.76	290.19	294.57	299.25	296.27	293.58	294.64	293.26	290.36	295.91	291.6	292.14	296.51	296.7	292.41	295.36	294.62	292.14	295.67	297.54	292.97	293.7	292.36	296.42	303.29	292.62	290.1	293.69	289.24	290.11	293.31	294.98	293.76	290.56	295.66	295.64	295.61	295.79
320.56	320.39	321.35	320.04	318.63	314.64	314.42	321.66	317.42	314.35	314.96	320.43	313.59	317.49	322.32	320.41	315.01	315.2	313.1	319.91	317.79	322.13	318.88	320.76	317.14	319.98	320.41	315.31	321.44	321.32	318.22	320.48	314.03	317.6	322.78	318.9	318.81	315.46	315.97	322.78	316.58	322.97	322.66	314.35	320.7	316.17	321.6	323.28	321.15	317.02
306.01	308.27	311.56	313.33	308.03	307.43	307.23	311.12	309.5	307.68	310.56	309.6	309.51	315.32	305.26	318.63	311.6	314.57	309.18	309.65	307.27	309.38	311.33	306.77	311.61	311.47	317.78	307.85	308.95	305.51	314.31	312.19	311.44	309.84	306.63	308.75	307.85	311.01	309.8	307.98	310.16	306.93	305.85	310.86	308.96	312.65	308.81	314.43	307.63	312.02
309.78	318.85	308.17	312.63	312.58	310.24	311	309.08	311.78	315.74	312.06	315.81	313.89	313.34	310.28	306.12	314.32	312.25	314.42	314.93	307.12	314.49	312.94	315.66	311.88	310.08	311.5	307.22	313.99	315.05	312.61	312.77	316.27	309.58	308.57	314.24	315.94	314.21	310.79	313.78	307.84	312.91	308.77	314.75	317.71	315.65	313.8	316.28	313.35	307.61
298.24	300.91	303.14	300.7	299.39	297.5	300.53	301.73	305.51	296.71	301.94	297.67	296.95	295.99	298.99	299.24	297.43	299.55	305.99	300.48	299.01	300.14	299.37	300.91	299.78	298.34	299.42	300.75	302.15	307.24	297.99	303.15	299.73	299.68	303.62	300.55	304.89	298.97	302.68	298.13	308.1	300.52	304.9	297.79	298.33	305.8	299.71	302.36	298.49	298.9
294.09	291.56	291.75	291.46	293.53	294.99	294.8	294.33	298.05	295.34	298.15	291.77	298.79	293.28	294.03	296.18	292.21	299.64	294.33	296.06	292.88	300.79	294.19	292.64	291.47	293.07	289.88	296.01	287.76	293.29	288.28	287.91	299.39	294.06	295.08	292.39	292.93	291.51	290.1	294.38	293.44	294.01	295.65	291.24	294.7	287.95	295.59	290.37	288.93	289.67
302.74	297.52	302.6	298.61	297.63	297.9	299.38	299.53	300.5	300.81	307.52	302.11	297.88	299.95	307.2	301.04	297.01	301.21	299.49	303.68	302.79	291.97	296.17	301.16	298.98	300.64	299.5	303.39	296.97	301.3	299.57	301.01	295	298.98	305.84	293.75	297.98	296.99	301.11	301.43	300.56	297.9	300.92	300.32	296.44	298.09	295.33	298.36	303.81	298.66
314.99	311.74	312.5	312.76	309.94	309.07	310.53	313.92	312.85	314.79	303.99	314.6	310.02	307.19	309.99	309.94	308.47	310.38	311.08	308.05	314.73	311.48	308.54	310.66	315.49	316.48	308.57	314.14	310.06	312.15	313.33	312.06	314.9	310.17	311.88	313.88	311.47	314.57	310.62	312.79	311.55	313.19	312.29	306.01	310.4	313.28	312.69	312.67	311.82	319.14
291.31	295.76	297.19	295.75	294.24	294.94	293.98	296.55	293.02	296.21	294.3	294.16	295.7	298.6	289.37	291.62	294.68	294.96	301.67	294.1	297.29	295.14	295.03	292.68	295.56	293.06	300.52	300.11	291.06	301.69	296.29	293.89	295.8	297.64	292.54	292.82	291.49	297.5	298.67	295.57	299.04	290.5	295.04	292.02	292.77	299.52	300.78	294.48	294.78	297.11
310.64	305.4	300.49	301.74	310.84	300.43	301.88	303.63	307.1	305.7	304.71	304.73	302.54	301.81	300.8	303.23	301.52	305.13	304.97	303.53	308.97	299.34	302.84	302.6	306.62	301.63	304.52	300.69	302.3	301.87	302.76	300.79	300.24	303.13	305.62	304.21	306.55	305.47	301.08	305.65	307.33	306.86	295.18	297.23	303.41	303.17	303.32	300.71	306.84	302.45
318.6	328.9	325.52	333.24	331.27	331.11	335.28	326.35	332.99	326.54	331.37	326.05	332.45	324.81	327.63	324.38	328.75	326.79	330.78	330.99	331.76	331.15	327.48	326.24	326.27	321.32	331.4	322.51	327.88	323.45	326.78	328.04	330.45	327.94	329.6	329.38	331.65	330.01	328.07	329.53	324.14	325.48	328.91	332.34	329.22	326.49	328.83	326.07	329.17	325.74
312.72	312.89	312.07	310.08	312.93	314.22	311.97	315.92	311.8	315.28	309.17	313.79	310.97	313.84	311.97	313.77	315.39	312.32	312.51	308.19	314.38	317.75	312.28	315.9	310.81	309.23	318.14	310.1	315.1	315.93	312.07	315.11	316.22	317.11	315.05	311.56	316.9	313.72	314.1	310.66	310.55	311.93	314.89	309.09	316.47	316.04	317.97	311.14	313.83	309.45
308.38	305.55	310.69	305.2	305.12	315.24	308.01	305.37	305.1	307.73	307.38	303.52	306.7	305.63	302.94	303.83	307.38	305.19	307.05	304.67	308.25	304.54	306.22	304.33	305.15	302.26	305.31	307.12	305.73	314.95	312.93	307.9	302.98	308.56	303.6	307.7	306.01	303.73	306.98	309.55	304.03	306.6	308.13	308.02	305.35	306.34	304.63	310.52	301.28	307.58
307.07	308	305.43	307.21	299.76	310.3	301.97	305.11	306.75	301.48	309.49	301.56	303.81	307.76	302.44	306.08	302.45	302	304.85	302.75	301.79	307.05	304.9	303.79	301.37	305.43	308.73	309.75	304.63	303.42	303.2	302.28	305.6	305.01	305.07	308.75	301.89	303.42	307.25	304.48	301.59	303.87	303.79	307.04	303.54	304.29	307.11	306.99	310.4	303.6
315.87	317.02	316.23	314.12	315.77	314.95	314.88	314.94	318.02	314.67	316.04	316.93	312.94	312.58	317.44	318.67	321.62	312.91	317.98	319.95	315.5	319.82	319.07	314.21	315.42	315.78	315.11	314.31	312.66	313.9	314.91	317.45	315.58	315.52	316.46	316.34	311.51	321.76	318.42	318.98	313.24	315.68	317.2	317.21	316.62	316.17	319.44	315.83	312.12	315.2
296.48	297.77	300.93	292.97	291.31	290.42	291.66	297.9	292.86	290.18	299.84	295.58	292.67	294.52	297.5	289.85	294.65	296.98	293.22	295.84	293.91	298.48	293.91	294.99	299.24	297.46	293.13	289.46	294.13	295.64	292.95	290.4	292.96	293.57	294.4	292.96	294.98	296.47	296.33	292.49	294.53	294.74	296.7	300.08	295.22	288.26	296.38	294.97	292.66	295.75
307.8	310.22	310.74	314.99	310	308.3	310.06	310.49	307.54	307.04	312.85	313.95	310.73	316.3	306.96	308.74	304.54	309.38	312.14	313.23	310.32	311.75	310.78	305.43	309.9	310.78	312.14	310.83	314.55	312.56	315.07	309.06	304.58	313.81	307.28	308.5	310.24	307.92	311.34	307.08	307.57	309.28	306.74	307.78	309.5	309.71	313.37	309.58	309.16	311.19
315.17	312.12	311.66	317.89	313.09	310.18	314.83	316.72	309.15	313.89	316.58	312.97	314.48	313.27	317.58	315.63	315.03	319.09	308.63	312.13	313.42	316.23	313.34	316.12	317.68	314.18	315.75	314.27	313.59	318.22	316.9	313.16	313.12	313.24	312.18	321.56	318.37	312.39	312.37	312.67	316.22	320.08	318.28	316.69	312.77	315.66	313.11	318.13	313.61	313.51
305.35	299.61	301.86	297.82	298.04	303.54	304.76	299.8	306.66	306.6	304.03	305.12	299.86	305.63	308.27	301.5	307.61	307.31	296.87	301.41	301.47	300.6	307.58	301.97	304.64	305.49	298.28	299.83	306.11	304.84	303.6	304.79	298.31	303.85	309.25	303.05	310.1	302.51	302.41	305.68	303.32	302.42	301.36	305.8	302.69	308.45	304.25	304.55	305.03	305.68
306.97	307.97	306.91	306.02	308.59	309.71	306.76	314.01	308.17	310.54	310.72	306.3	309.93	312.1	307.89	308.59	306.39	309.27	307.07	311.13	309.41	306.78	314.67	307.11	308.29	308.57	308.8	311.4	308.87	309.41	305.78	308.84	307.02	308.84	313.32	307.66	309.13	310.73	305.99	308.88	305.23	307.4	309.88	313.08	310.37	313.95	308.04	307.1	309.65	309.58
313.54	314.54	305.97	313.29	316.33	311.83	313.44	315.13	320.53	313.04	312.72	316.25	315.07	320.66	311.61	310.79	316.17	311.82	310.33	311.05	310.74	316.36	318.05	312.7	314.08	310.45	316.73	316.44	317.75	315.66	317.65	309.53	319.12	316.5	308.36	313.32	311.88	309.52	314.72	314.61	316.08	316.09	311.41	318.4	316	318.8	309.97	314.61	313.33	318.1
307.17	299.75	298.75	303.82	299.09	296.82	307.16	303.09	297.87	305.23	303.65	302.9	302.13	305.7	307.71	297.59	302.58	300.25	304.87	305.3	302.21	302.79	307.97	304.91	301.65	305.7	303.88	301.25	299.95	299.21	300.91	302.26	304.72	304.24	300.55	305.35	301.49	304.2	307.18	303.21	302.61	303.82	301.89	300.01	303.43	298.31	303.64	299.26	300.1	300.62
307.63	307.45	301.92	306.2	302.14	303.24	304.76	303.55	307	309.09	307.09	304.54	308.88	312.53	306.57	302.93	308.98	308.36	311.69	293.58	304.65	308.83	308.84	305.52	304.18	306.24	302.57	307.95	307.18	306.52	305.55	309.18	310.8	304.15	306.58	304.54	307.93	306.29	306.03	302.51	306.28	307.61	306.86	304.87	308.62	308.06	308.93	308.89	305.79	306.17
298.52	297.26	290.75	296.4	295.37	292.95	298.44	296.74	301.07	299.21	288.62	297.22	293.43	294.58	291.17	299.47	297.64	296.89	297.83	293.98	293.3	294.18	297.3	295.5	302.12	300.87	298.94	298.56	298.51	302.33	297.35	295.25	304.58	297.95	296.8	294.87	296.71	295.37	296.27	299.45	298.78	296.68	299.32	296.59	298.42	299.85	290.43	297.73	298.49	295.48
302.97	302.67	298.93	306.79	301.82	304.09	306.18	306.34	306.2	305.17	307.45	304.23	302.7	300.99	304.44	304.21	311.66	303.91	304.06	305.82	301.89	307.99	306.61	304.64	304.62	307.28	300.98	303.31	302.49	300.69	304.12	302.69	304.45	303.35	305.03	309.65	304.54	306.9	300.85	304.35	309.26	308.84	300.71	308.77	303.75	310.29	308.73	308.53	305.3	308.94
306.39	304.13	303.78	300.18	305.86	306.31	304.23	301.07	308.21	300.25	302.01	305.7	302.84	301.83	305.62	306.09	306.95	302.28	305.43	303.06	302.39	305.14	304.46	302.86	303.2	303.77	301.24	298.55	302.36	305.12	303.48	302.58	301.38	306.62	303.5	301.13	304.56	300.93	300.7	303.55	309.96	299.8	307.4	305.58	297.98	303.52	305.65	303.63	302.08	297.63
305.4	303.18	300.33	294.94	302.66	301.91	304.6	303.81	298.12	297.18	299.7	303.14	302.43	304.02	305.69	298.16	300.29	300.17	303.35	299.19	297.68	303.33	299	303.62	302.44	301.17	303.68	299.13	303.2	303.71	302.66	298.86	306.78	303.78	300.15	301.46	305.35	304.36	301.57	307.42	301.09	298.32	303.84	302.9	304.91	301.41	298.26	298.86	302.61	299.49
313.43	316.85	318.05	311.37	315.44	314.72	308.41	317.18	314.54	314.99	317.16	313.28	310.53	312.49	315.73	317.39	316.44	313.14	310.67	313.61	318.88	313.26	312.33	310.67	309.96	311.96	312.25	314.76	319.51	314.25	315.4	317.84	315.48	312.04	315.68	322.23	317.17	313.48	317.42	315.66	312.28	320.56	310.72	313.71	310.58	310.83	320.18	315.57	311.68	310.4
334.63	329.59	326.41	321.08	326.88	329.59	325.49	328.44	323.42	327.15	326.95	330.52	328.22	329.77	324.22	328.78	327.51	321.32	322.86	322.4	330.04	327.41	322.05	331.41	331.69	323.81	329.22	326.3	325.98	328.72	331.96	331.45	323.87	330.75	331.17	330.71	329.16	329.12	326.69	331.63	327.86	328.22	328.01	331.76	333.11	328.93	330.04	330.61	326.3	334.14
291.1	295.18	291.97	296.39	298.26	296.28	293.25	292.38	288.68	294.66	296.15	296.96	294.93	295.1	297.78	292.69	301.72	291.43	296.75	294.57	290.64	300.42	294.63	296.14	294.29	295.86	297.23	295.91	289.51	294.37	296.34	289.65	294.54	294.64	294.66	288.16	291.54	295.97	294.25	296.01	292.74	296.34	293.81	296.09	294.75	293.99	294.91	293.63	298.75	295.94
303.69	308.01	302.55	309.08	306.7	303.85	300.72	303.78	303.01	304.23	302.37	305.24	301.29	307.19	303.07	304.37	307.05	304.94	310.72	305.27	304.28	297.48	303.18	308.58	302.39	310.42	304.91	304.84	306.08	302.93	308.53	305.14	309.43	302.83	311.59	303.27	311.46	304.87	308.41	310.31	301.85	305.98	303.53	309.88	307.48	305.85	307.5	305.41	305.07	302.55
297.71	298.01	289.38	293.27	293.08	294.16	297.37	292.86	291.03	297.44	289.95	289.64	288	296.84	287.54	293.72	292.72	293.6	292.85	296.18	292.77	296.9	295.05	295.79	294.54	294.09	295.86	291.19	297.39	293.13	295.6	293.37	294.01	292.96	292.98	297.7	293.8	297.1	292.96	294.24	301.43	292.2	293.67	291.37	294.4	294.06	301.84	288.98	293.31	287.36
318.32	318.74	320.98	317.89	318.43	314.64	319.49	314.38	314.43	317.36	319.31	316.24	317.44	320.93	324.31	319.68	319.41	319.05	320.04	316.38	318.24	316.82	314.26	318.89	318.72	315.38	313.28	317.67	318.1	318.76	312.73	320.15	316.24	318.28	317.31	315.44	320.08	312.77	319.92	319.7	320.33	317.8	314.78	316.25	319.79	317.96	323.86	319.04	320.37	319.05
313.43	312.85	318.27	318.86	312.03	317	310.73	314.59	318.22	314.79	314.73	313.41	315.47	316.4	319.93	316.77	314.7	315.21	314.99	319.03	321.21	315.48	310.21	316.51	317.09	315.56	314.39	314.82	316.25	314.93	312.39	314.06	315.33	315.75	314.82	311.59	316.47	316	318.7	313.45	314.75	314.08	320.28	314.53	314.26	316.93	313.85	312.62	316.53	314.68
308.56	310.21	309.18	308.93	309.42	305.89	310.46	310.2	307.03	309.4	304.34	307.62	307.5	310.07	314.83	305.96	313.97	302.46	313.14	309.65	308.97	311.52	307.86	309.63	306.42	304.85	310.63	306.47	307.04	304.98	310.51	303.43	308.96	308.65	308.26	304.72	308.47	306.28	314.61	310.19	303.76	309.96	311.9	309.72	309.06	314.4	306.76	310.75	308.75	305.82
319.97	325.17	327.77	331.53	328.13	325.35	324.04	325.08	327.32	324.98	326.48	323.07	326.25	325.65	322.18	326.58	319.78	320.79	324.88	331.14	322.75	322.21	327.6	320.09	324.89	323.2	319.94	323.25	320.65	325.82	325.68	325.99	324.78	323.42	319.69	326.59	325.63	323.32	323.75	326.64	326.05	323.07	322.72	320.45	323.2	329.96	323.54	323.57	322.14	324.82
319.73	314.47	325.08	316.07	320.7	320.94	317.59	322.07	318.27	312.62	320.94	320.36	320.65	320.47	320.88	319.64	317.74	317.46	315.09	321.02	314.37	318.55	317.56	315.23	316.76	320.07	320.75	318.99	320.65	314.48	314.66	323.69	317.15	318.71	320.51	318.87	318.78	321.99	317.27	324.21	321.13	319.41	320.57	324.11	318.05	322.84	322.23	320.23	321.75	318.65
313.1	312.98	308.07	313.78	312.87	315.72	321.65	315.18	312.74	310.87	312.3	314.08	314.28	310.56	312.65	312.3	311.26	311.14	315.72	318.75	318.24	314.36	314.22	317.32	317.82	316.53	313.81	313.87	311.31	315.62	317.6	313.02	312.53	316.49	311.06	311.59	308.4	313.31	316.8	312.56	315.35	309.26	314.03	318.16	312.32	313.57	314.25	311.29	313.01	307.32
312.28	319.73	309.75	312.82	311.88	319.08	317.38	314.54	312.06	312.13	320.15	318.67	313.34	316.01	314.51	312.11	315.62	313.28	314.97	315.62	316.75	313.58	312.06	315.89	315.52	318.17	317.72	317.2	315.5	318.66	316.68	314.09	313.1	313.88	315.11	311.93	311.87	312.58	318.02	316.99	311.32	314.43	317.56	315.48	316.25	315.85	320.31	315.46	316.73	317.91
310.1	312.32	311.16	311.4	314.25	306.84	310.29	310.23	313.27	311.52	310.95	307.26	313.01	309.86	310.35	309.53	306.49	313.68	313.3	313.79	313.65	307.75	308.98	311.5	304.15	310.73	308.72	312.06	310.76	312.33	312.89	310.51	309.85	315.08	310.95	316.05	308.88	309.87	308.88	313.67	308.42	311.31	311.84	312.23	303.61	306.3	313.37	312.69	310.86	306.6
293.77	294.64	292.79	287.93	296.17	297.92	292.88	291.83	294.47	296.13	293.03	287.61	292.19	294.73	294.95	295.4	295.55	295.78	292.49	289.98	289.33	298.7	289.79	292.67	295.79	293.1	295.53	293.48	299.87	295.52	297.62	293.33	293.49	291.69	295.07	292.91	295.03	295.04	296.33	292.64	297.38	293.44	294.91	297.82	296.1	294.21	294.7	293.09	295.71	290.6
297.73	296.51	295.71	296.86	300.61	295.16	296.87	296.54	297.9	297.52	297.46	297.97	293.48	301.03	297.64	301.32	293.98	299.55	296.74	298.19	298.54	289.82	296.67	300.3	297.55	302.31	297.47	292.76	298.11	292.44	300.41	295.54	299.7	300.51	296.94	297.8	291.66	295.53	298.45	298.46	296.7	291.03	298.22	294.37	300.24	299	297.1	297.12	298.06	298.91
304.61	308.62	302.19	308.38	303.35	305.75	302.6	310.33	304.87	307.88	302.07	302.21	302.33	307.88	305.33	308.98	309.14	305.88	306.11	307.97	307.41	304.32	307.29	305.92	304.1	309.7	307.27	301.82	308.31	308.89	304.18	307.51	305.44	308.31	304.81	304.68	310.73	306.33	307.6	305.07	308.43	305.25	308.46	305.41	309.05	305.23	306.82	306.65	306.2	305.76
301.73	307.04	305.75	304.77	298.74	303.46	302.27	299.26	308.58	302.68	302.16	305.22	305.39	300.64	302.31	299.49	306.57	304.36	305.29	301.44	303.3	298.68	302.96	298.5	300.91	304.14	304.65	303.84	307.99	307.87	303.97	299.85	305.89	309.57	297.73	300.45	307	308.44	302.58	310.88	298.3	304.28	306.12	300.09	302.02	300.79	302.11	304.84	299.97	305.05
310.48	310.96	309.98	309.19	310.04	308.22	311.87	320.22	310.71	312.27	312.29	311.29	309.24	307.15	314.62	311.77	303.69	312.31	312.05	310.92	310.97	308.56	312.24	312.39	312.75	309.82	308.91	311.94	303.18	317.07	308.18	305.8	308.34	309.92	311.86	312.33	304.7	307.62	308.67	315.8	307.68	310.65	308.3	309.06	309.53	310.75	312.26	305.71	313.57	308.48
312.7	311.98	312.18	313.27	306.8	310.62	314.75	312.5	311.17	311.56	308.02	305.9	310.92	312.05	311.76	305.22	313.24	315.79	309.44	311.88	311.5	310.51	307.56	306.53	311.23	304.02	313.47	308.8	310.98	310.35	310.8	311.22	308.88	310.11	306.38	310.4	312.1	311.53	306.89	311.19	313.27	317.44	310.14	310.92	310.18	307.47	307.38	310.71	307.05	309.31
306.28	312.24	310.45	303.53	310.1	305.26	309.59	312.67	309.57	305.49	305.24	306.99	301.61	307.96	304.21	302.24	305.32	303.1	305.45	304.37	305.11	309.07	305.04	307.41	308.48	311.55	306.87	306.39	306.52	304.95	302.91	300.29	308.7	308.02	305.36	302.68	304.35	310.96	304.87	303.39	304.13	312.2	307.18	306.98	299.85	302.35	300.44	304.81	309.28	307.44
306.17	300.93	300.65	307.69	305.84	303.23	301.26	305.64	302.45	302.54	302.03	301.92	301.98	306.74	301.51	306.03	305.07	306.42	302.56	308.82	301.63	305	308	297.78	303.54	308.55	299.12	296.33	301.36	304.77	310.46	306.46	302.26	300.53	303.31	307.99	306.31	303	309.13	300.47	303.14	308.19	298.25	301.14	299.11	307.75	304.21	304.49	305.22	303.24
301.65	301.84	303.96	300.15	301.23	302.51	302.46	299.98	300.14	308.02	296.81	306.51	301.68	304.03	305.32	300.96	300.39	299.47	302.12	304.38	303.62	300.88	303.6	304.01	300.3	302.46	301.19	300.76	308.12	304.88	307.34	302.76	303.88	305.54	305.33	303.75	301.8	303.08	301.63	303.03	304.93	300.69	303.33	301.03	304.15	298.71	299.34	299.38	304.54	301.2
302.51	305.46	305.28	304.01	305.29	307.27	301.8	299.13	303.14	304.94	303.15	304.54	301.93	299.93	304.59	304.41	303.28	301.39	303.75	301.96	298.72	302.94	309.13	305.22	306.5	302.57	302.58	302.73	303.27	303.6	304.09	306.85	302.89	301.68	301.32	306.18	305.69	305.52	304.88	306.4	305.65	302.3	305.38	308.02	307.39	306.83	303.72	299.86	301.83	298.68
312.77	316.84	320.06	309.32	317.15	312.13	316.21	312.91	310.33	317.21	312.97	314.99	317.78	317.24	317.16	318.85	314.52	314.68	312.76	315.67	317.83	317.67	311.52	315.28	317.26	311.54	312.99	316.91	308.86	312.8	315.26	317.98	318.97	314.99	312.35	311.66	317.53	313.58	319.56	313.56	316.98	312.48	309.4	319.77	313.57	311.78	315.92	313.1	316.76	319.42
302.09	302.79	302.02	296.31	306.97	301.47	301.35	295.21	296.53	302.43	297.59	300.48	297.69	302.21	301.2	304.08	300.73	301.2	300.33	307.96	295.45	302.11	298	297.63	297.68	301.92	300.59	298.31	297.6	302.29	299.21	300.85	301.59	297.49	297.85	300.68	301.18	300.23	301.29	300.01	302.49	298.13	301.26	300.52	296.82	297.8	295.8	300.62	300.48	298.73
304.07	300.66	298.07	302.98	304.19	298.32	304.07	304.61	302.31	303.34	304.44	305.87	304.08	303.92	309.47	301.77	301.66	304.4	300.58	303.99	307.92	310.06	306.42	306.35	306.72	305.7	305.91	308.9	303.01	303.4	303.45	300.25	303.17	306.3	301.29	305.59	307.51	304.38	304.21	302.95	304.98	302.86	306.81	304.04	304.81	307.96	302.75	304.48	302.95	305.73
296.2	302.74	296.26	298.53	301.73	299.42	302.12	296.56	296.51	302.65	304.86	303.2	305.06	299.62	304.36	307.62	301.2	299.54	297.98	302.67	299.16	300.75	299.21	300.46	295.55	298.06	301.25	295.5	307.36	304.01	297.46	298.27	295.83	299.93	295.95	299.54	297.44	301.06	302.16	302.94	297.43	298.7	300.05	303.18	303.36	299.25	298.45	301.26	297.81	298.87
301.96	305.14	305.46	304.9	299.54	302.44	301.78	306.8	305.37	302.66	305.41	303.03	303.48	301.97	300.96	305.86	297.51	305.5	304.78	306.12	305.65	302.9	303.26	303.71	300.34	301.07	302.7	308.44	301.53	305.01	299.96	299.91	302.41	300.98	297.94	306.59	305.54	303.86	296.43	298.21	306.82	303.2	302.73	298.88	302.04	303.29	299.61	308.94	307.2	304.77
302.37	300.26	305.62	302.07	303.67	307.91	300.99	303.56	299.85	301.2	307.79	298.01	299.78	306.27	303.34	303.73	305	310.42	300.36	306.63	303.53	302.45	306.92	305.64	304.8	305.26	304.26	297.77	305.12	306.6	305.35	302.35	306.11	301.68	297.59	306.49	304.72	303.94	303.37	311.18	307.65	302.88	304.3	303.72	304.28	309.07	305.6	304.14	306.61	303.9
318.09	313.87	315.87	318.48	315.32	313.65	321.25	312.71	316.54	316.56	314.81	314.06	318.82	317.64	315.72	316.02	320.44	319.93	322.04	321.46	318.11	311.99	314.51	314.59	315.89	314.58	318.41	315.64	322.36	320.79	313.55	313.84	316.88	314.87	313.11	314.4	320.58	317.76	315.43	315.84	320.51	313.76	318.6	312.55	315.72	318.05	316.92	320.2	318.22	314.29
313.39	313.55	313.93	315.88	312.74	313.58	314.79	313.19	315.8	315.36	321.32	314.51	319.07	314.26	314.48	317.98	318.41	321.6	316.74	312.21	318.14	314.45	315.09	312.8	314.91	318.01	315.42	317.92	313.35	320.73	318.16	317.84	318.79	317.44	315.02	313.15	319.11	315.21	316.34	312.97	317.28	317.46	321.37	312.28	311.62	317.51	316.46	315.14	315.81	315.32
308.89	307.52	310.26	305.62	318.02	309.15	313.63	316.53	308.39	310.74	313.08	312.05	313.32	310.9	313.75	314.75	314.76	305.17	310.76	312.54	307.58	311	314.11	307.76	308.1	313.3	313.08	309.16	315.55	312.42	308.28	309.05	306.67	310.97	313.35	315.31	310.01	312.91	316.18	312.59	312.51	309.91	314.26	309.1	312.82	312.97	313.34	307.64	311.18	309.53
328.71	327.47	328.04	329.1	331.73	330.88	325.18	333.44	329.82	328.85	328.15	329.82	328.01	330.56	325.84	328.89	331.01	332.05	335.84	328.59	329.63	324.11	325.21	326.07	327.25	331.07	331.25	330.76	328.72	328.6	328.64	324.12	331.59	322.96	328.03	329.97	331.24	331.92	328.21	327.42	331.87	327.53	321.94	330.41	330.88	327.73	333.59	326.69	324.22	330.16
316.5	318.15	316.51	321.51	322.18	323.48	318.69	322.6	318.4	321.76	317.03	319.96	314.54	318.66	319.5	312.63	315.8	322	318.03	320.39	320.32	317.78	318.1	319.75	316.96	316.53	317.83	318.49	316.07	325.43	320.74	320.51	316.39	318.38	317.89	318.68	314.1	322.79	313.25	320.93	316.28	321.36	320.85	318.46	324.68	320.97	321.71	316.68	315.53	321.97
317.55	316	317.22	315.22	317.33	316.66	316.88	310.33	313.43	313.65	315.07	315.46	315.96	314.59	313.44	319.66	318.04	313.63	312.57	311.66	316.66	314.07	311.45	315.74	311.77	318.97	315.78	314.1	311.57	311.1	317.06	315.16	312.54	316.08	314.59	311.1	313.42	313.08	313.94	312.19	317.78	317.17	313.81	310.72	316.13	311.82	315.31	312.14	313.36	313.78
310.13	309.83	308.96	307.04	316.82	317.26	313.67	309.15	312.38	314.61	315.06	314.1	312.23	318.15	306.69	311.24	314.73	310.69	312.04	314.2	314.15	313.89	315.1	313.44	312.71	315.67	315.32	311.73	317.5	312.36	310.73	312.18	309.59	314.13	315.4	314.23	312.58	313.55	310.9	316.05	310.61	315.29	312.53	305.42	317.19	313.57	313.59	312.9	315.87	311.24
326.57	327.8	322.61	321.92	322.86	324.43	322.08	322.95	325.5	324.44	317.93	329.9	324.43	319.98	324.3	323.05	328.55	327.87	321.69	324.63	322.97	326.68	325.9	324.37	326.1	326.39	323.77	324.32	324.63	327.77	332.03	324.73	323.51	325.4	324.55	325.38	329.33	328.99	324.09	327.55	325.13	327.84	322.89	325.83	327.05	325	329.91	322.68	321.13	323.46
305.68	307.3	300.44	304.2	301.22	308.22	305.19	305.5	299.12	304.76	308.45	305.6	306.62	304.45	303.38	303.38	302.48	307.87	302.73	306.8	308.44	303.7	303.89	305.14	303.06	306.41	307.1	304.41	306.79	299.82	305.47	306.35	310.57	304.39	303.75	308.73	299.27	305.2	299.44	309.15	303.45	305.77	305.42	304.7	299.29	306.24	308.42	299.42	304.25	309.39
313.62	312.44	308.31	317.39	306.19	309.34	309.37	309.71	307.85	310.58	309.83	310.37	310.95	305.75	310.96	304.05	310.17	306.14	308.67	312.03	309.26	314.51	303.01	312.87	311.28	307.3	306.35	311.34	314.67	310.56	311.92	312.73	307.83	306.19	310.66	309.68	312.07	305.62	306.82	307.16	310.4	308.04	315.75	304.99	307.52	304.14	316.87	309.84	303.96	314.5
327.72	326.74	328.21	329.02	323.06	327.5	327.62	325.35	321.44	331.39	326.77	326.46	324.12	326.85	330.27	329.89	332.14	328.43	330	322.93	325.48	326.47	326.8	329.39	326.22	329.23	325.61	327.83	326.37	326.27	328.08	329.02	331.17	329.09	320.99	326.21	329.48	325.19	329.19	324.88	320.65	330.26	326.41	326.71	325.4	320.61	324.04	325.22	324.37	326.62
304.94	304.09	304.92	310.03	303.45	303.63	307.1	303.3	306.83	303.24	302.03	307.94	301.35	302.98	301.8	299.65	302.47	305.33	302.14	303.34	302.01	305.51	303.15	301.37	304.41	302.06	299.72	306.22	303.39	306.54	304.78	305.94	299.96	302.91	305.83	299.23	308.04	307.2	309.71	305.63	304.9	306.55	306.34	305.1	303.54	304.01	302.91	304.81	302.2	303.41
315.44	315.61	317.57	319.54	316.74	313.34	315.49	322.46	320.28	321.75	316.78	322.41	314.53	316.63	320.61	319.21	320.87	316.12	318.32	319.65	324.1	317.81	320.51	318.57	317.83	322.21	319.5	318.44	317.88	316.17	316.01	313.41	317.91	317.64	318.87	311.5	314.57	319.19	318.16	318.28	319.71	315.94	317.79	317.32	316.45	321.94	313.36	320.25	318.53	318.93
315.18	313.37	314.78	313.39	310.76	311.14	320.84	314.14	316.43	311.43	316.8	317.28	318.28	317.14	317.59	317.15	316.05	315.56	316.34	319.86	313.91	318.1	315.19	313.7	317.97	316.82	314	315.29	315.11	317.57	313.7	317.38	314.69	320.19	320.66	315.01	315.9	312.67	316.43	311.92	318.49	315.1	319.19	315.84	310.22	315.84	320.85	318.48	320.53	320.4
327.9	325.93	323.76	330.49	321.47	322.74	321.05	325.31	321.93	329.16	326.96	326.29	323.67	325.95	326.82	327.4	322.96	321.83	325.38	322.83	326.99	324.93	321.92	326.17	328.74	322.66	331.39	321.03	322.57	323.97	325.3	325.24	330.44	320.51	326.52	324.79	326.66	322.34	323.55	323.28	326.85	328.82	323.46	322.95	329.97	323.28	326.59	326.97	319.74	330.58
312.56	313.59	314.18	312.11	308.69	314.69	311.6	314.88	309.48	309.58	316.61	313.53	309.69	314.78	314.94	310.24	312.29	316.01	309	312.55	311.91	311.64	309.65	315.33	316.69	312.38	315.65	312.25	309.4	315.26	311.98	312.27	313.02	312.81	315.67	315.67	309.12	313.45	308.84	312.85	313.14	311.36	310.69	314.97	314.83	315.12	318.08	308.47	311.78	313.57
309.67	309.31	309.01	308.62	308.57	307.18	308.97	310.3	311.21	306.42	311.83	306.44	312.42	307.35	307.43	312.69	313.2	310.59	308.33	310.27	315.22	306.9	314.66	309.02	313.28	309.35	313.15	308.91	305.95	309.89	309.9	306.54	314.26	316.52	315.56	312.15	308.9	315.31	310.58	309.9	307.14	313.55	314.09	311.55	309.48	304.05	311.28	315.53	308.67	312.38
315.86	315.83	312.15	312.34	309.42	309.02	313.6	313.81	313.95	312.17	312.01	318.29	310.05	317.07	317	312.27	315.3	314.59	309.58	312.98	309.35	312.61	311.52	307.4	307.73	308.47	314.97	311.15	309.42	308.11	314.17	316.49	310.64	315.41	313.34	311.7	311.47	314.38	311.54	313.28	313.82	313.33	313.06	312.01	311.15	310.92	312.15	311.07	307.03	316.09
313.91	311.87	314.82	312.15	311.27	309.08	315.18	310.79	315.71	310.92	309.67	312.86	313.5	309.74	312.99	314.86	313.55	317.56	312.36	315.95	313.64	311.31	315.34	315.83	316.56	316.72	316.22	317.87	310.62	315.65	314.26	317.38	316.98	312.09	310.9	308.09	317.2	310.95	314.16	310.86	310.57	310.92	310.21	320.8	311.1	315.27	312.48	310.88	308.39	315.94
318.84	317.59	313.22	319.64	317.28	319.91	315.41	316.11	319.53	318.35	315.49	317.78	314.33	315.69	318.74	319.69	319.21	315.62	319.97	319.36	318.19	320.11	313.82	321.92	315.33	315.51	315.38	317.3	311.22	316.35	316.62	315.98	318.75	318.17	316.94	316.22	319.03	316.5	318.68	318.3	318.52	317.88	319.19	321.1	317.87	319.11	314.89	322.04	311.85	317.58
323.27	320.18	318.79	323.91	316.15	317.24	316.92	319.4	318.12	322.6	317.92	317.76	319.37	316.04	316.25	322.95	314.72	321.73	317.77	321.29	315.32	314.76	318.32	316.97	320.45	314.84	311.52	320.68	319.22	320.79	318.04	314.76	318.75	323.51	320.7	320.46	315.76	320.66	315.88	319.66	319.61	322.18	320.85	317.2	321.15	314.05	315.05	317.11	317.89	320.44
317.84	312.14	313.66	317.07	314.87	317.21	313.39	318.52	313.56	316.73	315.48	313.36	319.84	314.56	326.45	313.78	314.54	318.82	319.1	317.55	311	316.94	316.25	320.67	315.67	313.64	319.79	321.06	318.47	315.04	313.58	310.43	312.19	315.69	318.71	322.85	319.91	315.89	320.84	319.11	317.11	318.5	314.41	314.8	315.45	315.38	311.51	318.91	313.79	317.54
309.14	313.6	316.5	311.11	315.81	312.43	312.38	318.35	313.22	309.39	310.53	317.3	311.53	317.19	313.58	314.14	313.1	312.75	308.71	311.82	314.27	317.66	316.09	314.16	314.27	319.09	315.64	312.77	315.25	319.04	316.29	316.31	312.95	313.47	313.89	314.24	314.52	316.24	314.18	309.96	312.97	318.94	313.77	316.67	318.71	314.3	312.54	316.7	315.8	313.84
297.9	294.93	293.19	292.91	296.61	289.47	298.35	295.87	295.21	289.97	294.55	296.11	295.76	293.33	297.7	293.73	295.79	287.22	295.85	292.19	292.28	296.29	293.95	292.82	294.66	294.9	295.73	295.66	297.82	291.88	291.94	293.82	291.45	293.27	294.98	295.79	298.37	290.7	292.12	295.27	292.37	298.38	294.14	292.6	296.19	293.36	293.4	295.34	291.16	296.91
309.19	308.64	312.64	313.68	312.91	310.11	311.72	310.37	310.17	307.84	309.49	312.2	311.57	315.56	303.36	310.61	311.02	307.21	310.47	308.55	309.91	306.13	311.18	312.01	310.05	310.85	312.86	311.94	310.19	308.84	308.48	309.67	311.21	307.48	306.88	310.79	309.54	309.5	312.15	313.61	305.79	309.08	305.7	308.67	313.14	308.51	311.99	312.8	309.04	311.13
303.77	306.26	304.03	303.95	307.5	307.12	308.2	306.06	310.79	311.3	305.98	304.48	300.41	309.87	304.14	304.41	307.58	303.18	306.47	305.85	305.98	304.92	303.34	302.6	310.07	303.07	309.98	306.47	312.02	304.59	302.88	306.38	310.27	301.66	308.93	305.73	304.04	307.36	301.83	309.86	304.75	304.33	306.63	311.04	299.34	307.67	308	306.9	307.59	307.38
314.22	314.95	313.63	309.97	317.3	314.52	318.36	315.79	316.41	318.5	315.3	319.21	316.94	313.62	314.33	314.76	313.72	317.86	313.6	316.08	317.36	313.26	316.08	320.03	316.83	317.68	315.9	314.09	314.17	315.53	315.41	310.23	315.78	323.32	313.83	316.04	313.89	316.08	313.21	315.38	322.8	317.11	319.94	317.32	314.37	318.91	312.26	317.5	314.14	313.35
299.65	304.51	299.39	300.53	302.91	304.38	303.42	303.96	303.07	306.29	304.32	299.11	301.35	305.75	305.62	309.77	302.87	300.5	305.93	302.56	303.19	305.04	304.66	302.81	306.25	300.06	306.03	306.2	304.3	305.97	306.62	306.82	303.03	301.61	300.72	305.03	304.71	302.08	300.9	303.78	303.51	304.4	302.35	302.96	299.97	302.11	303.65	304.19	302.23	303.63
316.9	317.76	317.53	316.92	318.04	321.97	315.66	319.4	320.03	314.92	321.36	318.12	321.51	316.57	313.97	321.16	323.7	318.45	320.23	320.77	322.8	319.54	320.94	318.75	322.09	314.59	312.96	323.29	315.59	322.59	319.04	322.17	322.08	321.2	318.05	319.01	317.82	316.84	320.07	313.4	316.54	313.25	321.11	319.32	322.11	313.94	318.37	319.88	313.42	316.23
301.61	301.95	301.04	302.44	301.02	300.75	304.81	306.05	300.44	293.32	303.56	300.79	298.75	301.62	299.2	298.51	304.38	302.5	299.75	301.68	300.06	301.02	294.97	300.62	301.89	297.64	298.02	297.66	302.17	298.93	296.81	302.39	301.96	303.2	302.01	296.67	301.26	296.22	301	298.54	298.62	295.63	302.27	305.54	302.59	296.93	311.22	300.51	302.23	302.32
319	316.07	319.56	318.08	320.74	317.54	320.29	322.4	317.6	317.76	314.23	318.13	321.07	323.27	318.85	319.67	320.8	318.9	317.12	316.41	315.67	318.69	317.8	317.88	320.53	322.16	317.25	313.51	318.81	315.84	314.51	318.25	318.03	323.85	313.8	319.13	320.65	321.37	319.56	313.12	318.27	324.47	321.77	317.88	316.66	321.86	318.01	323.45	320.58	312.55
314.07	308.47	310.89	309.21	308.99	308.16	317.18	314.66	309.59	310.9	317.39	314.11	317.67	310.68	312.93	310.95	313.75	310.29	312.38	314.51	310.17	310.96	310	309.97	312.61	312.87	313.63	314.63	313.62	315.16	315.12	309.36	312.24	316.01	309.94	313.25	315.29	312.06	314.62	314.21	316.26	314.96	315.97	305.49	311.96	314.4	313.24	310.85	308.29	314.35
309.28	303.83	306.28	305.17	302.82	304.43	307.87	299.49	303.27	305.82	305.89	301.89	298.67	302.49	306.64	311.3	306.41	304.97	308.83	300.27	307.39	305.09	302.49	300.9	303.46	301.96	301.89	305.27	303.89	308.62	304.71	301.54	301.84	298.24	304.71	307.88	299.49	303.34	300.02	303.65	306.72	301.69	308.49	305.4	307.89	297.02	299.49	302.06	306.01	302.19
302.51	303.89	296.46	304.06	304.83	306.94	303.91	305.32	304.8	298.83	302.41	302.05	301.92	306.89	305.42	301.02	305.15	305.96	301.5	304.55	303.84	304.38	301.02	299.82	300.02	304.81	304.51	306.9	299.46	298.09	310.08	304.98	298.62	306.45	301.71	304.27	300.57	307.87	306.51	302.79	306.02	306.1	304.11	298.95	305.88	306.1	303.68	305.07	298.72	301.54
302.66	304.58	304.3	305.35	301.22	306.52	300.95	303.57	307.13	304.82	301.38	309.49	304.67	300.44	304.7	303.42	304.92	307.3	307.18	307.59	302.34	305.6	305.71	306.35	301.1	298.95	306.43	306.68	309.71	304.87	304.45	305.51	302.89	308.03	303.59	305.71	306.99	305.95	308.4	305.85	302.76	304.17	306	305.74	306.68	305.44	308.15	304.24	305.08	309.27
311.78	314.06	314.86	310.05	315.85	311.45	317.81	311.09	315.5	309.15	318.31	314.77	307.6	316.05	314.71	317.2	311.42	314.59	319.22	318.04	315.21	308.39	312.83	311.97	313.95	313.89	314.92	316.44	310.21	318.1	315.88	312.53	313.1	309.9	315.3	310.3	315.06	312.75	310.34	309.78	314.8	311.17	313.96	310.42	312.33	310.62	311.35	315.79	309.8	315.36
312.75	313.31	314.78	315.32	318.03	317.07	315.06	314.13	318.4	318.48	311.84	316.53	318.07	314.07	314.27	315.13	313.36	311.22	314.22	315.5	311.59	316.97	314.35	312.13	311.69	316.68	314.19	308.76	318.81	318.29	312.46	316.29	315.01	314.39	317.02	316.68	315.23	312.41	315.79	310.97	315.81	310.87	315.28	315.37	308.49	313.72	315.89	319.01	315.65	314.07
296.47	304.06	299.95	296.44	291.32	299.97	298.07	296.19	300.55	300.75	297.43	293.8	294.72	294.77	300.94	297.54	301.13	299.3	292.55	296	296.03	292.95	298.18	293.61	298.75	298.16	295.12	295.7	298.95	298.99	295.24	291.87	294.03	300.3	297.69	291.97	295.65	292.44	295.19	297.2	295.53	302.08	296.23	299.12	300.28	296.75	296.54	297.22	294.73	296.92
316.65	316.35	317.16	315.87	315.28	318.05	316.1	316	315.05	321.23	320.15	326.82	324.66	316.33	319.62	320.39	316.21	317.25	317.88	315.92	319.23	320.37	316.32	317.81	317.78	315.17	324.88	311.79	318.39	322.99	316.9	318.4	316.98	322.75	315.7	319.03	318.5	317.32	322.74	313.85	317.65	318.86	315.1	316.55	318.85	320.2	320.14	318.82	314.96	316.19
305.85	304.23	305.55	301.29	304.45	302.09	310.96	306.35	302.44	301.48	303.66	305.96	304.95	306.62	300.87	307.99	305.16	305.31	307.63	309.49	301.44	303.21	304.73	308.39	302.91	305.07	310.72	310.76	306.82	301.8	303.98	304.16	309.85	300.91	308.89	303.6	308.17	305.79	303.24	306.88	307	304.99	306.53	309.51	307.44	305.59	301.26	305.71	303.7	308.76
302.07	298.67	306.46	298.83	305.91	302.37	297.96	299.54	299.08	306.05	305.33	309.01	300.55	303.87	305.11	304.93	302.79	302.78	303.93	308.15	305.23	304.26	302.88	307.62	300.5	302.16	299.34	304.22	307.41	305.33	304.26	301.25	308.73	297.8	304.94	300.78	307.96	303.63	299.46	305.34	299.17	301.06	297.53	303.67	295.97	303.8	302.7	304.34	302.34	304.01
312.18	308.25	303.22	310.17	306.18	312.51	313.82	309.88	310.33	310.43	307.96	312.05	311.15	316.14	312.27	310.99	311.53	310.58	309.64	308.02	311.03	307.95	308.92	306.73	306.76	306.24	314.87	308.47	306.92	312.73	315.66	311.71	315.14	310.18	309.55	307.76	307.21	307.08	310.53	305.14	308.93	312.03	310.6	310.31	314.47	316.5	306.9	307.81	310.69	308.45
306.34	298.28	307.95	297.95	296.61	303.14	304.25	303.2	303.88	302.01	303.95	306.92	301.2	299.66	304.5	306.49	300.36	301.08	303.18	306.26	304.1	303	308.35	299.1	299.76	308.78	308.02	301.99	301.31	303.81	305.45	304.95	300.44	304.36	305.92	303.37	304.36	306.89	302.21	303.04	304.17	303.81	304.33	301.5	308.25	303.99	303.08	303.39	303.41	306.02
304.5	302.3	307.2	305.19	305.88	306.03	299.65	303.67	305.55	309.68	305.12	305.38	300.81	306.19	310.25	306.88	304.91	301.1	305.91	304.36	304.79	304.28	310.36	307.33	305.16	309.47	303.69	306.42	305.58	302.28	306.1	307.73	307.76	302.82	306.1	305.03	305.61	306.58	302.06	307	306.22	305.15	306.28	304.96	301.93	309.28	309.16	306.87	312.1	301.31
314.46	319.55	314.99	313.24	309.78	312.82	318.13	315.66	311.66	314.19	308.78	310.34	314.63	314.13	315.16	314.51	312.47	312.94	312.11	313.88	317.12	317.3	314.78	313.26	310.24	309.25	318.03	311.28	313.39	313	314	312.9	318.73	316.17	308	314.45	308.97	320.07	314.41	312.85	313.97	315.95	318.24	309.06	317.36	318.11	311.62	316.15	315.07	316.62
316.14	322.44	316.09	318.02	317.48	319.87	314.85	315.98	318.34	316.61	313.43	317.38	320.33	316.46	313.29	312.67	315.38	313.47	321.14	319.77	320.37	316.49	317.94	320.9	315.82	321.58	317.49	319.14	317.46	321.86	318.69	314.74	319.35	310.98	321.64	319.33	315.66	318.21	317.9	313.14	320.59	318.2	317.44	318.16	317.92	318.26	319.82	316.3	317.49	318.82
312.39	311.57	312.17	316.98	312.63	317.26	314.92	315	317.41	314.19	313.45	308.11	315.8	312.35	312.73	308.74	314.19	310.97	315.87	313.74	315.64	314.99	311.49	312.62	315.78	311.54	318.26	315.65	310.54	317.05	312.36	317.17	309.14	310.7	312.8	314.95	317.23	314.18	312.95	312.79	318.41	312.84	315.63	309.45	312.62	311.66	315.54	312.25	308.95	312.44
302.69	309.03	309.56	305.45	304.96	301.45	306.96	307.68	302.36	307.25	301.38	305.64	302.23	303.93	302.58	303.01	306.39	302.44	303.27	303.97	305.46	303.57	302.8	302.65	303.1	307.13	297.57	305.52	305.15	303.7	300.97	301.24	299.23	301.68	305.55	301.63	298.56	302.47	301.86	301.04	301.5	300.94	300.18	309.22	309.04	306.25	301.34	304.91	303.67	302.57
319	319.57	315.93	318.8	316.95	313.52	323.04	319.08	319.13	318.39	318.18	319.73	321.91	319.84	322.52	322.22	326.11	321.9	316.18	318.26	322.44	318.92	316.64	312.87	317.35	314.76	319.69	317.33	319.68	313.62	316.89	316.41	322.1	318.8	312.61	319.44	316.05	322.27	316.5	314.14	316.85	320.37	320.76	314.93	317.67	315.11	318.87	318.09	316.83	320.84
302.23	300.51	302.14	304.46	305.13	302.6	302.26	305.8	305.63	307.68	306.28	302.12	305.23	303.35	303.39	302.29	297.97	299.42	302.97	304.74	300.77	301.46	304.43	307.96	299.26	306.97	305.43	309.94	301.82	304.62	304.32	303.63	303.12	300.09	302.06	303.4	303.91	304.38	303.04	303.25	299.12	304.79	304.92	304.82	298.63	306.26	307.04	301.99	305.03	304.04
313.78	313.61	319.62	316.15	315.77	314.66	314.69	313.17	320.66	313.93	320.63	314.09	315.81	320.29	309.92	318.62	314.33	317.88	315.16	312.33	316.92	313.07	314.67	318.82	311.07	317.02	321.09	311.03	318.67	313.98	314.62	312.92	317.9	310.68	307.99	315.72	311.02	312.24	312.07	317.82	311.54	316.86	316.47	317.64	318.42	320	321.09	314.94	317.03	312.5
323.63	319.51	326.3	326.31	329.45	322.47	317.21	325.53	318.94	323.43	322.81	324.36	326.82	327.11	327.72	324.62	325.14	322.41	321.2	322.84	329.42	324.83	323.23	325.03	325.64	326.89	325.46	322.37	325.8	323.13	327.55	326.64	322.58	316.51	322.01	324.26	322.53	327.54	324.59	332.92	325.91	327.05	325.56	321.52	324.62	323.46	320.76	318.67	322.41	326.25
309.28	306.75	305.89	301.97	303.74	309.59	308.01	304.77	305.26	300.44	307.03	305.02	305.99	306.76	304.28	305.51	301.67	308.99	304.08	300.46	307.56	300.84	307.46	307.91	304.3	307.5	303.87	308.82	307.77	305.83	304.57	307.74	304.49	303.47	307.26	309.37	306.44	309.03	307.63	304.96	307.75	305.29	301.34	308.75	304.43	307.14	303.07	307.65	307.18	302.52
313.05	310.53	314.84	311.83	311.43	319.22	304.06	311.54	312.87	315.87	312.6	309.49	313.1	314.78	314.55	309.45	312.02	312.4	312.57	311.98	314.71	308.25	314.19	317.51	315.11	315.1	313.99	312.94	309.24	311.35	309.83	308.49	311.87	310.57	307.86	312.18	307.33	308.3	310.56	313.61	311.03	309.3	311.28	314.49	318.4	313.26	317.89	310.94	313.83	309.34
302.99	308.62	304.09	304.14	312.07	308.5	301.63	314.5	303.65	306.34	304.73	307.2	308.71	306.35	308.37	307.07	302.59	305.38	300.61	306.97	303.9	306.61	301.06	300.41	306.89	306.54	304.31	309.67	305.21	307.89	308.47	301.35	304.21	304.46	312.41	305.26	303.98	307.53	307.64	303.03	308.6	306.21	304.93	304.27	302.78	303.62	311.05	304.84	303.39	303.09
293.99	297.07	293.25	297.72	296.61	289.29	287.35	290.67	293.03	289.54	297.17	295.33	301.69	296.67	295.84	302.44	297.51	289.66	293.3	295.23	295.72	295.39	301.31	293.69	294.49	293.92	292.08	296.58	295.82	296.79	293.48	298.48	297	298.17	297.7	294.28	296.21	296.9	293.8	295.05	296.81	292.38	293.91	297.19	290.85	295.67	294.27	294.99	292.94	295.83
312.16	314.98	315.5	313.96	311.99	314.84	317.69	312.13	312.48	316.52	312.91	316.67	309.55	319	314.72	314.53	314.55	318.25	306.3	313.43	315.18	313.05	306.08	313.94	318.04	318.15	315.26	309.27	311.23	309.2	315.96	311.21	317.21	315.52	309.4	316.39	318.03	313.88	312.78	313.67	311.18	309.2	311.33	313.94	313.91	307.79	315.24	317.86	306.86	313.34
300.27	303.05	299.16	299.82	303.24	299.23	301.93	297.21	297.68	295.28	301.42	301.68	299.72	300.28	298.3	294.13	297.6	304.54	301.52	301.15	301.76	296.99	300.46	303.61	295.16	297.18	301.64	299.33	301.64	293.81	297.11	299.05	301.17	299.24	301.69	299.84	296.83	295.83	299.82	299.92	304.37	291.49	303.61	304.05	300.63	297.92	303.43	296.36	302.97	304.29
305.62	305.1	302.21	309.57	306.83	300.71	304.26	306.73	307.88	306.62	304.89	305.07	308.01	305.03	302.51	301.09	310.6	304.17	306.27	301.41	306.24	302.39	307.45	307.61	299.61	302.38	307.98	305.33	301.25	306.64	301.91	305.46	306.73	305.65	301.64	306.1	308.98	303.43	308.3	306.7	308.48	308.1	304.31	303.29	306.35	312.84	305.01	306.65	303.11	306.81
310.91	306.15	312.72	307.79	307.69	310.02	310	309.49	310.23	311.8	314.32	311.17	312.67	311.18	310.49	313.46	312.2	308.82	302.93	311.18	305.81	306.37	312.11	310.87	311.02	313.54	310.03	305.78	311.07	312.95	308.6	312.63	310.5	304.88	309.6	312.24	311.84	308.15	309.29	309.82	305.35	310.57	308.17	304.51	316.92	313.16	310.47	311.31	307.07	312.13
330.92	331.89	329.27	331.31	329.25	324.92	327.69	323.55	330.29	329.82	331.93	335.09	328.54	327.72	329.28	324.94	330.08	326.48	332.59	325.36	332.51	325.57	326.8	326.99	329.37	327.97	322.52	329.25	332.98	327.66	325.27	326.66	326.81	324.43	333.4	329.2	330.71	331.63	332.62	330.28	332.14	329.69	327.32	326.52	326.6	328.42	329.24	322.03	327.44	326.92
318.72	320.26	319.32	316.26	315.1	314.67	322.28	315.33	317.88	316.89	316.78	318.18	317.72	319.08	317	316.25	321.74	315.57	311.08	322.35	315.48	314.55	317.22	313.46	317.68	313.32	309.88	315.52	318.92	319.45	322.47	313.47	319.59	316.98	316.58	318.15	321.63	320.81	319.13	321.7	318.22	315.64	322.72	317.19	313.26	311.8	317.98	321.12	320.27	321.04
300.75	300.23	301.18	302.85	299.12	302.63	303.28	297.47	296.4	297.27	300.61	296.4	296.99	298.03	301.05	303.25	295.63	300.68	298.96	298.63	298.71	302.15	301.1	299.63	301.3	299.54	297.56	302.21	293.9	301.63	300.3	302.41	300.31	296.99	294.54	303.07	306.66	299.4	299.98	301.36	299.99	302.2	296.42	300.74	300.93	299.71	303.09	301.02	295.87	297.94
297.24	297.63	300.94	291.38	292.85	294.29	299.65	295.97	296.51	293.83	292.68	297.68	292.55	287.5	295.91	295.61	293.33	292.72	292.28	287.7	288.49	298.43	296.15	290.22	300.61	297	293.28	293.46	289.61	292.23	295.18	291.75	299.87	297.67	294	288.3	293.02	293.14	293.65	290	285.89	294.51	292.93	295.12	295.49	294.82	294.77	292.22	289.11	289.11
324.27	327.38	326	325.55	325.78	322.74	321.48	320.74	323.77	329.8	324.9	321.93	327.5	321.76	323.61	328.71	326.58	319.59	325.97	320.79	323.35	326.86	324.99	327.13	326.65	326.37	325.93	325.69	324.15	329.01	322.08	326.03	319.29	326.06	325.13	323.32	329.23	328.19	321.34	324.95	327.94	326.33	321.45	327.61	330.66	328.04	323.81	326.27	325.25	321.38
327.06	322.95	326.33	329.57	326.45	325.1	331.22	325.17	328.44	327.32	331.86	326.48	325.01	326.92	334.99	328.33	327.38	320.55	324.65	327.43	323.86	323.44	329.68	329.44	331.42	327.89	324.86	325.64	323.77	322.93	332.8	327.06	328.62	325.97	329.7	329.31	326.51	323.63	324.86	323.52	328.15	321.94	329.19	331.44	326.41	329.97	327.68	329.73	328.3	329.08
322.76	323.49	327.5	324.53	325.97	325.79	328.01	326.94	328.72	325.24	325.13	326.21	326.37	321.35	326.4	323.18	325.12	320.65	327.57	331.54	325.62	325.52	328.2	322.57	321.65	326.89	326.65	328.86	323.87	324.54	328.08	329.23	327.14	323.93	324.93	318.79	324.18	323.41	323.99	323.72	323.72	330.57	323.19	325.99	326.63	324.02	324.88	329.82	325.66	326.36
309.43	306.73	301.44	306.97	301.59	304.19	306.42	303.95	302.43	300.38	304.79	305.78	305.4	302.54	301.29	306.07	309.18	302.16	301.81	303.31	300.1	308.04	302.96	309.86	303.59	304.34	303.11	296.22	307.23	305.68	302.08	303.53	301.2	304.22	301.98	304.39	304.65	303.28	307.74	304.97	308.98	304.91	301.65	303.34	302.05	303.1	307.58	306.04	300.22	303.62
301.04	296.7	295.78	300.06	300.52	296.64	299.45	300.09	299.12	292.62	301.41	298.13	292.41	294.75	299.41	298.66	294.91	302.14	307.68	298.52	300.34	300.27	301.48	294.91	298.63	302.45	297.59	298.51	302.52	300.6	303.44	301.28	295.06	299.21	297.29	297.12	298.95	297.52	303.18	301.53	296.09	296.32	298.29	297.11	298.93	298.68	299.85	305.02	303.56	304.37
295.68	295.91	295.69	300.63	294.19	296.5	295.25	295.99	295.79	295.58	293.46	297.53	291.48	290.29	294.64	297.81	294.69	297.11	291.78	294.2	296.87	297.84	294.19	295.84	297.61	291.13	293.57	296.62	296.46	296.55	293.47	291.54	296.54	290.74	295.11	292.9	295.37	300.18	295.31	299.49	291.61	293.67	293.52	294.87	289.45	295.82	291.18	293.39	289.96	293.73
292.38	292.35	292.99	295.53	294.58	295.08	291.14	293.88	294.66	293.68	293.58	292.51	296.79	301.64	295.27	292.79	295.02	295.68	294.98	299.02	298.65	297.34	293.58	298.48	294.18	294.36	295.76	292.32	292.64	288.41	289.28	290.36	293	290.31	292.77	292.08	290.52	293.42	293.53	290.46	296.2	300.89	293.55	298.38	296.75	293.45	291.35	299.49	292.77	293.89
315.38	313.67	319.26	314.84	319.67	313.07	312.75	314.23	321	314.38	312.26	319.84	318.08	317.59	316.21	317.66	318.64	318.18	318.07	314.44	315.49	316.72	317.6	314.25	315.39	318.54	317.78	315.27	317.88	316.64	316.48	315.8	313.34	314.61	317.02	316.46	319.21	319.49	315.1	316.76	320.8	315.14	317.79	315.07	310.64	315.85	321.59	317.9	317.04	315.2
305.21	311.5	304.86	304.35	306.13	304.89	310.47	307.08	305.57	306.06	305.82	307.21	307.16	305.75	307.39	311.09	309.76	306.13	307.67	305.38	298.07	302.6	308.47	307.04	310.12	309.59	303.48	310.5	306.5	306.37	299.41	304.92	306.1	306.63	310.48	305.94	304.18	301.34	303.08	304.42	306.72	307.11	306.46	312.82	305.78	309.35	307.05	304.81	307.89	309.02
308.3	304.63	304.77	309.27	310.07	310.63	310.84	308.17	311.92	313.46	310.31	307.79	305.45	312.19	308.8	316.14	308.63	310.95	316.1	310.57	311.3	309.39	310.69	307.31	312.31	307.96	306.22	309.76	307.89	304.59	308.95	310.96	309.27	314.44	310.12	307.15	313.19	313.96	313.72	307.98	310.23	308.08	315.09	312.36	308.26	313.02	310.55	308.21	309.68	307.43
322.54	319.57	321.3	314.27	317.81	318.93	319.16	317.71	318.24	313.2	318.63	316.93	319.99	312.09	312.98	317.6	315.47	315.29	318.22	316.31	317.31	317.01	318.08	315.92	319.16	312.88	309.1	317.53	317.8	322.31	319.78	316.09	314.1	318.84	319.71	317.46	318.84	319.75	318.12	315.58	318.87	317.03	319.9	321.21	320.38	316.03	316.35	318.58	313.98	320.79
305.86	305.9	306.43	310.37	307.68	308.12	307.06	301.84	306.68	310.53	303.93	306.29	300.47	304.17	306.12	303.43	306.13	301.68	306.37	303.65	311.29	307.59	300	303.18	307.45	307.61	302.85	308.72	306.65	304.26	307.98	309.8	310.59	306.45	309.36	304.41	304.64	301.77	303.39	303.62	304.68	303.01	307.08	309.29	300.17	305.89	304.53	300.5	303.79	308.99
310.92	319.12	311.18	314.22	311.91	309.27	310.02	310.36	317.02	311.68	312.22	313.92	312.81	312.01	309.89	315.75	315.1	313.55	314.34	318.11	320.61	315.87	312.17	314.4	315.9	314.59	319.32	315.74	318.86	316.61	314.92	313.16	314.84	315.24	317.06	307.79	316.35	311.08	314.11	315.39	315.44	309.07	317.33	313.7	317.94	312.68	313.88	316.61	318.46	315.43
306.56	311.68	311.58	312.34	311.43	311.17	311.36	313.5	304.71	311.18	310.24	310.54	310.07	313.96	310.77	313.81	312.41	315.18	312.01	307.7	311.97	314.22	304.93	308.29	309.25	305.88	313	309.11	313.58	309.24	309.84	305.65	311.99	305.47	307.62	308.03	310.31	310.57	305.18	309.27	311.83	304.83	314.74	307.62	313	306.27	313.14	312.48	312.51	310.82
320.04	323.21	312.81	317.39	315.23	317.73	315.76	318.7	315.62	318.59	319.3	315.27	318.84	322.49	315.66	311.95	316.43	319.25	318.18	315.11	314.48	314.96	310.77	314.16	318.71	313.94	318.89	318.65	317.54	322.93	321.03	321.46	313.37	315.41	317.39	314.89	317.95	316.32	313.8	317.85	321.37	320.9	318.7	316.46	316	323.51	319.77	317.72	315.81	314.1
292.32	296.26	293.94	293.87	301.34	295.57	290.89	289.2	295.47	297.8	294.93	294.73	296.37	299.67	303.69	299.56	295.33	299.14	296.75	294.07	294.83	300.72	297.55	296.08	300.57	297.54	297.36	297.7	296.77	296.34	300.26	299.26	298.59	294.62	296.89	299.77	299.42	293.37	299.38	296.78	301.61	292.31	295.7	296.86	298.57	302.88	297.44	295.46	298.72	294.85
302.64	301.12	303.3	300.54	298.83	299.18	302.21	300.31	301.83	301.68	303.52	302.61	300.27	301.64	299.13	301.83	301.62	302.66	296.67	300.05	303.78	305.59	299.6	293.65	298.57	302.07	299.93	299.18	301.19	299.58	306.47	298.66	300.21	301.18	302.24	302.86	301.8	295.93	298.4	299.67	296.26	303.84	300.11	293.64	299.84	301.25	301.95	299.39	299.75	298.1
306.13	305.19	308.77	306.78	305.47	308.6	303.3	306.75	304.66	306.61	308.77	307.91	305.74	304.06	311.07	307.1	309.98	306.56	303.56	313.14	306.19	306.62	303.55	308.71	305.35	309.18	310.25	310.23	303.22	306.94	310.05	303.58	306.71	303.3	302.47	303.5	305.43	307.06	306.36	307.49	300.9	308.86	302.31	306.29	308.91	308.79	304.28	308.61	308.86	305.51
309.59	314.37	303.42	309.27	318.85	308.99	314.65	311.53	316.08	307.18	313.83	311.56	314.19	310.85	315.5	310.47	308.08	312.06	311.45	309.71	308.3	315.93	308.99	313.76	311.56	307.83	316.14	307.46	308.19	304.2	307.64	313.25	311.36	304.88	310.58	313.1	309.81	304.85	309.6	316.63	311.46	308.61	311.41	310.18	309.06	311.67	311.96	310.24	314.92	316.57
320.51	319.17	320.56	312.84	315.44	317.63	317.09	317.2	319.18	318.76	320.02	323.67	319.75	320.65	320.78	312.03	322.83	317.97	318.79	322.43	320.28	318.94	315.58	319.73	317.66	318.41	318.28	319.73	318.77	322.01	316.58	320.35	320.83	314.74	317.92	318.58	319.06	320.66	319.17	315.75	317.31	313.88	317.33	318.88	318.68	319.65	313.06	319.61	312.35	317.98
309.87	311.04	311.62	310.04	307.84	307.62	306.84	312.43	305.64	312	308.24	311.75	309.03	309.85	315.58	308.38	307.45	305.57	309.34	308.27	307.72	307.74	309.99	301.11	310.48	306.69	307.14	312.2	307.61	308.06	309.85	313.43	305.46	307.2	309.52	310.55	316.16	308.9	311.41	306.29	307.04	308.17	309.69	308.54	304.15	307.59	308.79	306.18	311.37	309.04
298.51	296.96	301.06	294.49	291.2	298.44	298.24	294.23	299.94	296.56	297.06	294.57	297.25	300.07	295.61	296.44	296.81	301.75	297.26	295.83	295.74	293.99	298.39	295.79	295.3	298.76	297.3	300.3	294.52	299.99	294.94	296.8	295.11	299.79	297.6	295.97	294.68	294.02	298.87	307.43	297.24	299.94	295.49	292.28	293.14	300.94	300.99	295.82	304.39	297.6
302.39	306.77	304.16	301.07	300.37	310.55	303.74	304.82	303.71	306.58	304.62	300.21	303.13	304.69	300.37	304.66	306.01	307.85	308.29	309.6	303.5	304.21	301.93	306.29	305.91	308.44	306.21	307.01	305.29	304.98	303.91	304.25	308.95	303.86	303.36	309.71	302.78	303.25	304.83	304.45	300.09	304.6	302.19	312.35	304.68	304.25	309.59	301.85	296.55	306.8
304.04	312.03	305.85	308.06	306.33	303.66	305.31	303.45	304.73	306.8	301.15	307.96	307.28	306.48	311.59	307.85	307.72	306.85	307.89	305.03	306.44	303.4	309.6	303.5	302.4	302.08	305.05	310.4	303.77	306	307.33	306.51	300.35	309.76	304.53	306.35	304.19	301.85	306.43	305.55	301.16	307.96	299.94	305.74	305.78	303.85	309.28	307.45	302.39	308.1
306.52	304.67	306.79	307.08	302.22	305.87	307.96	302.5	305.75	309.33	307.78	303.18	307.38	307.08	309.64	309.35	310.34	305.04	307.92	308.19	308.49	301.12	304.63	306.01	312.45	308.34	304.54	305.44	305.36	306.67	308.16	308.63	306.04	305.57	306.02	304.71	306.21	308.85	305.77	306.97	304.28	307.78	308.5	299.8	309.84	312.71	304.08	300.49	305.1	304.14
302.83	304.34	304.12	304.38	308.09	301.96	299.94	307.71	301.14	303.98	298.26	295.89	306.58	306.76	301.3	302.33	301.82	297.31	303.28	305.24	301.95	304.96	301.03	301.48	301.59	303.7	298.72	301.53	302.83	299.77	306.34	305.59	297.03	300.4	303.42	304.47	307.55	301.09	298.33	303.1	307.57	299.63	301.05	307.56	305.95	298.77	302.49	300.4	299.48	302.52
311.23	307.74	308.29	307.16	306.84	309.47	308.05	311.06	311.35	310.03	313.77	308.2	308.83	311.34	311.59	310.89	308.37	310.69	313.17	313.03	306.67	308.75	313.86	308.94	308.33	310.22	311.04	305.33	308.91	311.66	308.97	311.94	308	307.89	308.04	311.42	308.14	309.25	310	309.21	303.73	307.39	310.83	309.2	304.97	307.38	306.15	305.66	313.14	308.22
315.79	317.1	314.88	316.97	317.66	318.97	313.37	316.59	313.37	313.62	312.11	315.38	315.71	316.91	316.26	311.1	313.6	310.09	315.09	313.49	312.94	313.11	314.64	314.69	316.61	324.03	313.05	319.74	317.23	311.39	314.75	312.12	314.14	313.71	315.76	316.49	318.33	309.99	312.45	316.7	314	317.19	311.91	316.08	315.33	310.31	317.28	311.32	316.95	313.16
313	314.28	313.11	315.62	316.42	312.51	319.95	314.89	315.37	314.26	315.77	309.81	317.03	314.87	310.75	314.22	313.91	315.81	313.49	317.22	312.61	318.12	315	315.79	315.4	315.55	316.5	306.54	307.59	312.36	315.66	317.19	312.62	316.9	315.73	313.3	320.19	316.61	318.46	319.43	311.9	311.93	316.54	313.24	321.82	311.38	312.05	317.43	308.6	316.9
307.96	309.47	306.25	307.09	305.17	306.23	307.6	303.23	308.95	302.53	307.14	306.91	302.43	308.09	301.51	306.17	307.55	308.5	304.76	305.76	309.03	304.31	310.03	312.41	304.76	305.41	308.52	305.32	306.92	303.91	312.82	306.44	307.32	305.87	310.26	307.1	306.7	308.36	306.73	305.43	306	304.83	300.15	307.37	305.39	306.5	312.63	305.16	303.71	311.47
308.04	307.78	307.15	312.6	307.47	304.5	310.12	309.73	306	312.52	306.43	304.51	309.7	309.27	306.69	306.11	309.08	306.7	311.01	312.54	308.9	310.47	306.13	306.25	312.98	310.85	309.86	308.53	309.16	309.85	309.26	309.88	308.71	312.69	310.28	302.85	308.7	308.79	307.16	314.08	306.71	316.03	311.1	311.53	311.36	311.54	310.53	312.42	310.94	306.78
305.95	303.24	305.45	303.42	306.89	304.38	305.3	304.89	308.77	306.42	304.3	306.14	302.96	303.55	307.23	307.22	304.49	302.54	301.81	306.17	302.65	306.37	304.27	303.88	305.37	305.92	309.33	304.02	308.24	306.42	303.89	305.14	309.4	305.17	306.79	307.03	309.93	303.14	304.79	305.38	308.61	308.37	307.87	306.05	305.48	306.08	305.97	309.41	300.86	304.3
324.15	315.9	315.59	314.61	317.79	318.05	318.79	313.78	315.43	314.73	311.25	321	319.52	319.8	322.23	311.01	317.25	317.2	320.51	316.44	318.28	319.67	316.19	317.59	317.79	320.27	313.06	318.29	317	316.77	321.54	313.57	312.21	316.67	318.4	320.37	315.39	320.35	315.62	313.91	318.87	315.3	318.09	314.29	317.22	321.47	315.3	318.43	313.22	313.41
312.31	316.5	314.43	317.65	317.7	313.5	316.48	319.51	317.99	316.69	312.65	310.78	312.12	320.41	318.3	315.04	316.57	317.65	321.15	316.02	312.58	315.46	315.58	316.39	311.64	315.65	318.18	308.73	314.34	317.68	316.38	315.85	313.3	313.1	319.42	312.94	315.96	314.12	314.26	315.62	320.07	313.47	321.48	316.62	318.22	320.34	315.29	315.8	314.28	315.98
308.72	308.9	306.54	307.96	304.31	305.73	298.62	306.68	307.66	299.12	302.11	304.01	306.6	302.99	304.98	304.77	302.96	314.09	305.44	305.58	302.02	302.35	304.28	304.87	306.28	301.16	303.82	310.83	300.8	309.23	308.64	306.1	305.59	305.53	306.55	304.36	304.68	305.11	305.93	306.79	305.62	306.47	306.7	308.48	310.47	308.17	302.51	308.78	302.37	306.73
325.98	332.27	326.5	329.08	331.96	326.8	327.38	327.19	328.7	326.55	327.42	323.69	325.62	333.58	331.09	328.74	324.2	326.07	333.64	325.98	328.92	329.19	326.91	328.33	327.44	328.74	325.51	329.07	326.86	327.49	329.34	325.34	326.25	322.84	327.8	330.44	326.86	330.92	328.1	327.2	329.45	328.21	328.42	325.72	327.64	326.04	331.15	322.39	330.53	324.55
304.72	301.98	306.24	305.83	304.03	301.52	302.72	307.46	303.84	305.67	300.54	306.01	302.44	307.85	303.09	305.06	307.37	308.32	305	306.19	305.01	312	304.52	301.32	302.52	308.03	300.47	313.71	306.02	302.5	303.34	311.01	304.1	301.19	304.07	307.97	298.84	303.49	301.63	302.2	310.52	308.67	303.8	302.55	302.56	307.66	306.98	308.76	303.17	302.14
312.36	311.22	308.34	309.99	303.85	303.72	302.41	305.5	307.72	306.2	302.73	301.58	303.89	305.72	311.02	306.34	301.69	304.88	302.61	309	305.5	301.76	305.99	304.55	302.57	306.59	307.33	303.94	303.15	304.71	304	304.31	311.04	306.72	305.98	308.29	306.69	305.13	308.09	305.99	308.39	307.31	300.4	308.27	307.71	303.03	306.37	311.63	302.87	302.73
307.47	315.58	311.18	308.41	306.37	305.7	315.61	310.72	307.14	310.94	312.59	306.78	316.08	311.75	314.1	307.22	307.48	304.98	309.44	306.85	320.37	307.62	307.97	314.14	315.3	313.12	310.67	312.27	308.49	309.71	309.38	306.63	307.76	312.73	310.07	310.93	307.88	314.59	312.42	307.58	311.9	309.8	308.2	308.51	313.9	312.28	310.3	308.76	313.74	311.38
308.29	315.6	312.92	316.78	311.12	317.8	315.21	315.49	312.53	309.19	316.37	313.13	308.55	312.86	313.5	315.61	305.09	319.63	315.55	310.96	308.67	310.98	312.19	309.6	311.15	320.4	309.56	311.53	311.33	312.5	310.68	307.28	313.99	315.12	312.95	310.71	310.86	316.55	312.29	314.62	313.9	313.99	311.72	314.02	311.76	313.96	311.15	317.08	311.69	309.92
296.05	291.57	296.44	298.75	292.95	291.15	295.08	291.52	291.08	295.32	295.09	293.76	292.04	288.72	295.4	295.51	292.9	296.98	292.17	291.99	301.87	295.95	296.28	293.34	297.8	296.43	295.62	295.6	292.9	297.93	293.95	290.64	294.25	295.55	293.5	294.54	292.31	295.01	297.49	290.48	294.96	293.31	293.83	292.15	295.22	291.76	296.55	293.24	290.24	296.51
310.78	306.72	304.84	308.02	303.63	305.02	304.07	309.04	304.92	306.91	311.53	306.16	306.2	305.62	309.4	303.71	311.39	311.89	306.84	310.24	308.86	307.39	311.83	305.84	309.82	303.75	308.04	308.34	306.45	306.27	304.18	304.46	305.93	307.73	305.83	306.25	310.58	301.87	307.8	306.47	304.99	310.78	313.29	308.67	306.86	308.6	304.43	305.28	307.34	305.87
313.94	308.88	312.96	311.45	312.89	314.44	314.25	314.88	317.02	315.83	315.9	319.66	317.82	317.06	313.44	314.26	318.52	316.32	317.94	318.04	312.88	319.44	314.62	316.13	316.87	314.71	315.33	321.06	313.56	313.62	312.57	318.38	311.13	318.81	318.29	312.82	310.11	314.67	318.66	315.77	310.44	316.92	314.42	317.15	312.58	310.83	318.17	316.41	313.9	314.98
299.63	306.51	303.62	305.43	304.1	300.79	304.85	306.84	306.78	301.95	309.15	305.58	306.58	304.02	302.24	303.84	306.24	304.35	307.07	305.79	299.95	305.68	303.58	304.46	305.77	303.38	305.88	307.72	300.78	298.28	309.3	304.22	299.96	303.75	299.69	301.08	305.45	304.19	309.55	301.85	308.29	313.44	300.81	304.93	298.72	305.66	307.65	302.06	301.87	305.55
314.68	316.29	313.47	307.65	310.48	312.28	310.22	315.82	316.74	316.82	309.97	312.28	312.62	312.96	314.75	316.82	310.21	309.32	317.59	312.16	312.38	311.31	315.28	315.94	312.81	313.95	314.01	313.66	317.04	315.19	315.28	315.25	311.09	316.47	311.46	308.65	312.96	310.21	313.51	313.88	311.9	309.73	313.44	311.73	313.64	311.24	307.65	311.7	314.81	313.75
316.06	320.93	314.9	317.53	312.84	321.15	317.06	317.74	315.96	320.24	315.64	315.16	315.93	315.38	314.06	318.02	315.45	314	317.86	318.16	317.5	320.2	318.74	319.91	314.64	318.43	319.48	316.79	320.15	315.05	315.58	318.24	317.61	315.73	320.28	317.27	319.77	314.71	316.84	319.72	319.93	317.51	319.87	312.71	314.03	316.84	317.04	319.79	317.8	321.23
312.72	317.1	313.75	310.99	313.78	315.66	315.38	313.11	314.45	312.08	317.61	314.41	310.66	317.53	313.23	314.85	312.51	317.75	315.71	314.97	311.07	314.12	317.45	310.69	309.45	309.98	317.58	315.37	310.85	315.37	312.73	311.88	311.08	315.37	314.93	316.53	313.44	311.77	312.98	316.02	310.7	315.61	306.07	311.01	315.95	317.3	314.3	316.32	317.16	310.96
312.68	317.12	318.86	316.46	319.81	318.99	319.02	318.09	315.35	320.82	317.4	316.39	324.23	317.4	317.62	312.13	322.13	310.83	315.54	313.6	311.87	317.93	316.23	320.29	315.49	318.32	322.29	310.11	314.04	313.69	313.42	311.88	312.74	316.24	309.58	319.84	317.03	314.04	315.49	315.94	317.22	317.09	316.77	315.87	317.14	311.21	317.02	319.9	314.4	314.99
323.97	323.96	324.78	326.44	325.01	325.42	323	324.06	325.81	324.63	323.7	323.4	319.9	320.77	322.51	326.18	328.43	317.92	322.61	324.97	319.94	327.85	319.58	327.29	323.54	324.52	324.79	325.85	326.98	323.03	323.94	327.7	322.8	324.64	323.35	321.68	327.86	323.9	323.74	321.54	322.71	324.66	322.21	327.2	323.5	324.13	322.69	320.21	324.84	326.68
306.96	303.74	309.64	305.8	310.15	306.55	305.3	307.42	307.18	303.71	305.96	304	305.42	302.87	304.61	303.75	304.76	304.16	309.23	305.11	303.47	309.54	306.28	305.5	303.41	304.23	300.6	304.98	304.54	304.92	308.35	306.71	301.07	305.88	306.2	303.55	301.05	305.32	303.93	298.23	306.61	308.52	311.83	304.67	303.96	311.61	307.21	305.02	306.59	309.2
300.92	308.63	306.95	306.35	304.48	305.85	306.77	304.31	306.13	303.06	306.52	302.92	306.84	306.2	308.31	306.53	305.61	311.28	305.83	305.17	302.9	308.66	309.97	311.67	305.29	306.51	305.3	311.55	308.05	308.86	307.99	307.55	308	301.39	305.41	308.99	304.72	305.04	311.37	306.6	306.23	308.81	308.04	309.42	302.13	308.02	306.11	310.87	309.89	311.38
316.42	314.96	313.89	315.87	312.48	318.7	311.5	315.87	316.99	316.19	310.2	313.72	316.57	309.82	316.44	316.87	315.61	323.59	311.7	314.01	317.18	313.65	312.06	317.7	317	315.1	315.36	313.65	312.58	316.94	315.32	314.98	312.98	318.5	314.74	315.63	315.77	317.79	317.09	315.48	317.05	314.37	313.6	312.28	315.6	320.8	316.01	312.31	315.28	313.77
302.06	299.23	306.74	304.43	303.18	306.43	305.23	300.97	306.4	302.3	304.52	306.18	305.77	309.44	304.39	306.44	301.6	305.52	305.54	302.57	306.35	303.29	303.62	304.94	301.04	306.41	303.88	301.16	306.24	306.84	301.31	305.81	307.81	307.53	304.02	306.86	301.27	301.09	303.05	302.63	303.12	301.97	308.4	301.15	301.57	300.94	306.58	306.13	302.74	307.74
306.57	306.95	308.49	307.86	304.18	306.62	303.44	308.24	306.43	305.33	311.08	306.73	302.59	304.35	301.47	306.09	309.89	306.38	308.93	309.24	305.73	307.6	305.22	305.93	305.05	301.87	309.36	307.13	303.74	310.53	302.64	301.57	301.33	306.27	305.48	302.28	304.77	308.68	303.23	308.36	306.18	302.18	308.22	312.07	304.93	310.38	309.17	308.82	307.02	308.15
317.99	315.69	316.08	315.03	319.09	322.67	321.22	320.24	316.39	315.02	317.93	315.24	317.05	318.77	319.08	317.81	320.84	318.63	316.16	317.17	317.39	327.94	320.18	320.2	317.91	310.12	313.6	317.28	318.19	317.34	316.27	316.38	318.07	315.23	321.67	319.59	316.23	316.25	322.86	319.23	319.38	320.01	316.72	313.02	317.41	316.86	318.63	312.33	320.66	320.12
327.97	321.73	324.89	327	321.64	328	326.33	328.38	326.42	319.42	325.48	327.32	327.28	323.65	323.5	323.35	329.71	324.48	326.95	325.45	324.54	326.11	326.98	325.59	325.34	323.3	326.64	330.59	321.69	320.13	321.82	322.58	328.45	319.63	325.37	323.35	327.85	329.32	331.32	328.61	322.34	323.67	328.32	323.99	327.08	328.42	325.52	332.2	327.87	324.02
324.14	327.35	324.55	329.49	329.32	332.12	327.92	332.24	326.66	330.2	330.55	326.97	331.39	333.91	329.42	329.33	325.4	332.72	327.23	326.33	331.55	331.76	328.08	326.37	328.95	327.88	329.82	328.56	329.74	328.61	326.79	324.27	331.8	331.98	326.72	326.98	325.51	330.98	327.79	326.6	321.54	327.04	324.99	330.42	331.27	326.05	324.5	330.43	327.77	327.34
302.89	303.65	300.03	301.35	303.04	302.61	299.26	302.91	308.15	305.83	304.06	302.06	304.22	300.89	307.32	304.37	305.82	303.8	304.35	303.47	298.55	299.9	301.29	301.6	298.88	305.55	303.07	307.15	306.66	300.63	301.2	305.26	305.88	301.3	303.69	301.46	300.52	305.86	304.62	306.49	306.92	303.14	302.14	301.32	307.95	304.27	301.73	298.9	303.53	302.15
304.68	304.77	306.6	303.61	297.11	303.45	302.1	300.17	302.73	299.75	303.24	300.41	300.93	300.76	309.31	309	304.1	303.92	296.46	303.34	302.49	309.98	296.43	298.75	300.63	306.59	307.37	307.06	302.11	307.36	303.86	301.7	304.31	304.12	299.17	303.3	301.68	307.85	301.53	306.64	304	308.55	305.16	304.68	301.75	302.76	303.59	303.55	305.33	304.02
305.79	312.5	308.06	313.35	310.02	312.24	311.22	309.95	314.17	315.36	305.58	313.27	306.13	313.77	313.75	306.51	308.51	311.77	310.26	311.07	313.29	313.65	313.91	312.22	309.36	311.72	310.14	311.23	310.14	314.5	310.22	310.07	309.47	310.24	309.54	310.22	309.41	314.13	317.13	312.9	312.53	310.36	308.1	312.34	310.4	309.81	315.4	311.01	314.2	312.86
320.22	314.8	316.53	317.26	314.87	313.32	320.36	317.97	313.63	316.57	315.49	315.26	315.1	312.6	313.05	313.97	319.93	312.88	322.2	315.98	316.02	315.16	313.37	314.94	311.1	314.1	315.19	315.97	314.08	318.75	316.24	317.97	308.32	313.76	315.76	312.45	317.87	318.92	314.45	319.61	317.51	319.69	318.08	312.73	312.4	315.49	315.57	321.16	319.04	315.74
314.27	320.33	323.56	321.22	319.56	317	319.55	320.18	321.19	320.9	317.58	319.45	320.59	311.06	317.63	311.88	319.92	317.33	321.17	321.45	318.58	322.5	310.12	315.48	317.77	319.69	319	320.9	317.45	313.85	316.02	316.91	318.8	321.27	313.98	314.62	319.85	313.69	315.85	319.12	317.73	319.11	321.31	316.28	314.83	319.16	316.26	314.39	323.7	320.17
304.62	309.56	310.77	314.54	305.48	309.08	308.57	312.3	308.89	308.94	308.7	309.27	307.22	308.92	310.43	311.89	307.7	310.43	307.61	309.19	306.96	314.69	309.74	310.37	310.57	308.69	307.75	311	304.7	308.11	312.41	306.44	308.97	310.73	310.34	307.94	306.92	305.94	311.91	312.3	308.2	309.27	308.24	307.14	308.7	307.03	304.92	312.67	305.19	313.39
301.02	299.48	295.97	294.37	300.26	302.81	294.97	300.62	300.25	297.52	304.24	297.92	300.78	298.34	300.72	300.79	301.86	298.14	298.21	298.38	302.24	300.11	298.56	297.4	294.21	298.76	301.11	301.76	302.67	302.29	301.14	301.36	298.06	299.09	300.89	303.6	305.64	302.36	299.74	298.46	302.18	301.44	301.14	300.34	299.62	298.66	300.82	299.58	302.58	305.43
305.57	301.76	305.91	304.51	309.39	307.78	309.61	306.26	302.45	308.78	304.43	304.88	306.88	305.07	306.51	307.66	305.99	306.94	306.47	304.89	303.67	305.63	306.03	303.75	307.28	303.58	306.74	304.47	306.78	305.55	310.52	305.43	304.39	304.48	304.92	308.22	303.59	299.95	309.48	309.78	303.72	302.77	302.67	305.28	306.03	306.79	305.16	305.11	305.96	308.66
327.62	324.54	333.17	328.78	324.66	327.08	331.23	326.63	331.11	331.27	326.58	327.96	327.92	332.37	328.89	325.06	328.74	325.12	326.62	329.13	329.14	331.57	324.83	329.82	331.86	332.29	328.15	330.25	326.99	327.48	328.39	325.05	325.85	330.95	328.15	329.87	336.69	325.79	330.88	325.57	328.96	325.61	325.82	331.58	325.91	333.83	329.67	329.11	327.77	327.54
298.7	300.73	304.47	304.81	300	304.05	303.22	298.87	304.54	301.93	305.37	299.1	306.33	300.83	305.28	305.16	298.69	299.86	300.52	299.84	302.35	306.46	305.62	301.58	302.95	302.31	305.24	303.27	298.7	299.76	301.14	299.62	302.62	305.07	303.21	304.54	305.96	302.48	305.13	298.21	301.16	300.57	302.38	305.82	302.12	301.44	301.77	302.42	303.21	305.2
317.53	314.95	317.88	313.9	316.26	315.98	316.34	313.3	312.07	318.99	315.21	310.74	313.6	313.05	312.12	316.41	317.96	311.39	319.56	318.35	320.4	313.92	318.25	317.11	310.15	313.76	315.91	311.58	313.86	313.72	312.84	320.37	314.83	318.87	314.17	312.16	318.85	319.02	317.71	312.66	314.98	318.4	318.23	316.28	313.33	313.62	317.88	312.63	316.29	314.87
316.62	319.99	315.72	320.24	320.6	318.88	315.32	317.82	316.72	316.32	316.83	316.27	315.73	312.56	319.95	321.87	316.92	318.72	312.64	316.83	311.1	317.87	315.01	315.64	314.55	314.88	315.16	318.8	314.75	317.12	311.61	315.61	316.72	316.05	315.52	316.62	318.19	314.67	316.93	319.54	315.37	314.73	316.85	315.86	316.48	314.01	321.69	315.77	313.55	317.64
313.19	315.62	314.39	313.99	316.44	316.31	309.96	309.87	314.79	312.43	314.21	314.42	315	312.29	314.36	311.47	313.12	308.82	308.4	321	313.53	314.46	317.98	313.1	314.42	309.93	310.76	316.96	309.82	319.86	310.51	309.57	311.45	313.99	312.82	314.66	314.23	311.98	312.83	315.24	314.56	310.54	317.48	316.64	313.56	313.23	311.07	312.69	311.98	309.26
309.9	310.06	316.73	311.45	316.12	309.02	317.8	314.58	317.15	313.3	310.76	316.76	311.79	313	310.94	317.69	312.79	311.95	312.24	316.92	311.55	313.6	309.95	310.67	311.16	316.42	311.16	314.99	316.32	314.61	308.93	313.95	311.18	313.68	306.77	312.93	313.06	308.26	305.88	315.16	310.43	311.35	313.84	310.3	311.6	314.02	306.28	317.91	319.82	311.16
312.71	315.88	313.25	313.23	311.38	312.17	309.98	318.39	313.42	316.51	313.26	315.21	315.13	321.44	314.68	310.9	315.97	315.39	311.9	315.16	314.48	315.99	310.83	315.77	312.39	317.41	315.49	319.92	313.11	311.06	316.36	313.87	316.74	318.38	314.05	313.94	311.7	320.88	320.2	315.09	316.93	313.55	313.76	311.62	314.56	313.09	314.06	312.23	312.96	314.32
307.14	300.61	307.78	302.71	304.84	303.89	305.45	307.16	298.2	303.48	302.87	304.41	303.99	303.42	307.03	302.62	301.59	297.47	306.23	303.84	300.92	296.62	299.78	304.51	306.96	303.25	305.34	304.64	303.79	303.95	301.52	301.57	305.79	302.41	300.26	303.97	297.72	302.03	300.35	301.16	301.82	307.44	301.69	300.4	294.71	305.37	302.78	304.16	299.8	301.89
307.28	303.21	305.57	304.38	304.26	309.7	306.66	309.65	308.48	305.22	305.04	303.11	302.2	309.81	302.57	307.07	305.45	304.46	300.76	305.25	300.51	300.36	302.66	300.76	301.07	305.9	304.4	305.84	311.41	303.13	306.99	301.56	307.51	302.02	302.08	308.98	300.69	302.22	305.29	306.98	303.08	309.52	304.39	308.64	305.36	306.95	302.54	302.83	313.39	305.92
318.22	313.14	316.11	313.99	317.38	315.61	315.6	318.17	316.24	316.76	316.7	311.62	313.61	312.9	315.2	317.18	312.78	316.52	315.65	313.41	315.94	318.46	317.65	315.86	319.98	314.54	313.21	319.52	315.12	312.43	315.09	315.85	314.63	315.45	310.02	318.79	314.38	310.08	310.85	312.85	313.8	315.41	315.6	315.6	312.35	309.66	315	319.08	313.81	313.82
309.29	309.29	303.72	310.1	306.62	304.36	305.54	305.06	304.8	307.37	306.27	301.37	303.15	298.63	303.57	301.16	302.37	305.21	300.48	306.63	302.03	305.94	303.46	305.07	302.33	300.75	303.69	301.29	302.25	302.74	304.49	307.12	302.02	300.7	304.36	306.85	307.51	307.15	303.16	299.54	304.44	308.17	299.54	304.94	300.96	305.44	304.19	308.88	308.7	310.3
306.41	301.99	304.54	303.32	305.32	305.94	308.68	306.76	308.91	301.77	307.57	305.07	302.51	305.82	313.21	304.04	304.13	302.44	301.56	306.27	304.28	306.14	303.88	305.41	306.37	305.86	304.68	297.49	299.97	303.31	300.97	301.77	299.02	304.58	309.07	307.36	300.4	303.35	304.93	308.33	303.44	304.91	301.91	305.78	306.61	305.4	307.51	304.83	306.13	303.98
316.23	315.75	315.78	313.54	313.4	314.9	316.28	312.6	315.62	311.18	312.87	316.74	315.15	318.34	314.83	321.16	319.19	312	319.36	311.83	319.28	317.08	318.57	315.85	313.24	318.11	313.81	320.63	315.47	317.07	319.7	317.13	321.12	315.27	312.56	311.95	312.67	313.15	311.64	315.18	316.12	314.02	314.09	316.87	318.2	314.52	317.07	316.46	315.43	312.5
311.34	315.42	318.19	316.13	312.79	317.6	318.33	313.86	313.86	316.62	314.48	316.06	315.23	318.46	309.59	310.49	310.47	315.09	309.3	317.13	309.99	316.11	315.43	313.58	312.61	320.36	316.1	315.14	314.44	317.86	318.09	316.96	314.77	317.52	316.09	314.01	321.44	314.61	313.84	315.71	320.91	318.77	315.68	319.04	313.46	317.06	314.08	317.81	316.46	315.36
302.27	300.95	298.28	297.06	302.25	299.47	298.34	299.28	301.88	298.42	297.63	299.98	296.19	302.65	300.19	296.49	301.19	294.55	300.13	300.95	299.07	303.16	295.1	297.48	299.5	297.83	299.24	298.29	303.26	298.43	297.31	300.35	299.78	303.23	302.4	303.38	299.6	303	302.17	300.26	301.35	297.11	304.16	293.9	299.93	299.16	294.95	298.31	298.39	302.14
304.79	310.86	307.7	307.62	309.66	307.48	307.04	306.78	307	304.89	303.86	307.04	308.49	303.55	303.44	311.79	302.63	305.61	308.7	305.79	305.57	306.27	306.83	306.23	304.07	305.05	309.5	310.88	304.73	306.1	307.3	310.11	311.42	301.3	306.93	309.25	306.49	304.46	305.77	306.89	304.21	307.49	305.37	303.29	310.57	308.39	308.8	303.38	304.63	310.38
317.23	317.32	311.73	315.15	312.29	311.04	312.74	310.93	314.68	310.67	316.08	314.35	315.27	314.65	314.92	317.6	314.76	311.19	315.93	314.62	319.27	309.93	314.88	319.51	311.9	313.4	312.62	311.27	313.43	315.01	315.76	315.59	314.91	309.68	314.49	315.08	313.65	307.41	314.18	312.04	316.18	313.8	317.17	316	309.19	317.99	314.09	314.87	315.28	313.47
313.3	317.6	313.89	316.12	316.95	317.19	314.02	314.62	313.99	316.53	313.09	316.65	314.23	316.66	316.72	314.9	319.36	315.46	318.02	316.82	309.94	312.56	321.29	317.18	318.46	315.42	314.86	314.65	319.16	318.02	318.63	315.94	320.29	322.1	318.4	321.58	315.64	319.78	314.47	314.85	314.57	316.12	315.15	318.09	311.13	317.42	317.18	309.82	318.09	316.25
317.39	318.91	313.1	311.74	314.57	312.96	319.51	317.45	312.92	316.08	311.87	313.6	315.96	320.19	313.11	314.72	316.53	314.2	320.74	318.45	316.18	320.54	317.23	313.22	313.97	318.07	309.06	318.32	315.52	316.82	308.87	315.8	315.45	314.32	314.19	316.16	313.95	313.95	321.14	316.98	318.82	311.85	318.23	313.95	314.58	317.49	314.09	314.46	312.09	313.89
295.66	301.64	297.54	292.87	301.41	299.63	300.72	299.4	301.13	296.93	298.53	302.59	302.19	301.19	302.61	303.76	302.14	299.82	299.65	302.67	298.57	299.14	296.46	297.83	300.07	299.18	302.57	306.81	305.47	298.84	296.45	301.11	301	306.22	296.88	299.47	296.47	298.92	301.97	294.29	304.88	300.21	304.73	296.38	302.33	299.46	303.29	302.58	301.16	296.13
302.55	300.34	304.12	298.02	298.96	301.51	299.62	304.16	301.04	300.74	300.56	299.86	307.7	306.71	300.89	304.66	304	302.81	304.18	305.28	302.3	302.05	304.81	302.65	303.45	298.93	304.41	311.16	299.68	300.16	307.25	298.32	300.41	300.65	308.37	302.7	301.29	296.75	303.67	306.63	304.89	305.21	303.69	303.53	299.84	303.45	307.01	298.34	302.12	305.58
299.24	307.04	300.96	298.83	305.34	303.63	301.14	304.79	304.88	306.33	298.37	303.3	302.25	306.58	298.61	303.52	302.74	305.52	308.31	301.27	302.85	304.51	308.21	303.65	301.75	304.81	304.01	305.49	304.6	299.5	304.6	301.22	303.78	302.62	296.02	306.52	299.4	303.56	305.96	302.5	303.49	301.93	304.96	302.42	304.81	302.22	310.84	303.36	298.81	302.89
296.26	296.74	297.01	294.33	298.65	297.33	298.8	296.11	299.48	295.56	291.46	299.48	300.19	293.67	296.48	294.63	296.66	296.63	300.92	298.57	294.05	295.81	295.72	292.24	296.02	293.2	302.12	293.21	300.04	297.95	296.54	295.65	295.66	301.99	297.01	295.76	297.67	295.18	297.74	295.77	294.82	294.31	300.7	297.78	298.42	293.55	294.54	295.05	299.08	301.88
315.04	316.86	317.28	314.14	315.94	311.69	316.61	314.91	306.91	314.97	316.26	310.95	312.32	309.95	314.26	309.9	311.1	310.59	317.7	314.02	309.07	315.18	309.07	315.21	315.52	317.08	315.03	318.28	312.75	312.25	321.76	311.93	313.44	312.2	312.89	310.55	316.63	313.02	305.4	314.53	320.45	318.09	318.8	319.38	317.94	314.33	314.23	314.61	312.87	314.96
314.65	309.84	316.15	313.69	312.08	310.28	310.07	310.09	310.09	313.84	313.95	314.48	317.45	316.32	316.44	315	313.91	313.09	313.49	316.69	317.05	312.33	317.73	316.6	310.91	314.2	317.35	314.83	318.22	316.24	315.37	316.89	312.04	315.39	313.73	314.95	313.98	318.11	318.23	314.8	313.92	315.49	315.27	317.09	312.67	314.22	313.51	315.74	313.81	312.02
318.95	314.86	316.35	306.85	313.04	312.32	317.67	311.35	310.96	315.07	317.96	314.9	313.54	311.59	313.81	319.73	314.9	311.4	314.08	313.78	315.8	309.73	309.22	317.91	318.17	309.72	314.03	317.26	318.57	312.53	312.95	316.14	312.91	314.28	312.43	315.75	314.81	315.12	313.78	310.18	309.66	318.55	315.2	310.86	311.61	309.04	314.13	308.11	314.04	315.61
295.45	297.75	297.14	292.96	298.32	292.4	299.67	296.75	296.28	296.21	290.34	300.66	299.85	292.91	294.8	297.11	300.05	301.87	295.16	298.95	293.67	298.56	296.67	296.65	299.1	299.4	298.54	298.04	297.79	295.91	296.85	293.92	295.66	292.37	296.66	290.72	299.23	299.09	298.3	297.65	298.73	299.31	295.31	298.2	295.47	292.71	293.66	299.86	301.21	297.86
296.33	293.88	292.41	292.96	291.33	288.88	296.35	299.73	292.1	300.28	290.09	292.89	291.93	296.25	293.36	290.4	292.7	298.51	295.63	294.55	291.46	293.76	295.34	293.8	290.09	294.67	293.94	292.21	288.86	296.03	295.6	292.92	290.73	295.77	293.48	292.6	294.33	291.3	295.28	293.2	298.78	294.56	291.94	293.36	294.83	296.29	295.69	291.29	290.54	298.66
324.05	319.03	314.42	315.31	321.5	319.36	319.1	319.09	322.92	317.8	325.51	319.4	318.26	318.66	320.96	315.27	318.13	315.36	317.59	317.74	317.78	318.6	319.86	319.77	321.71	319.65	316.13	324.54	316.36	313.54	314.67	317.38	318.86	325.25	322.26	319.41	320.76	317.29	320.41	318.17	318.02	319.7	316.42	318.85	317.08	319.16	323.53	318.79	316.23	322.38
326.21	328.79	331.57	323.81	326.88	327.11	325.53	333.39	327.39	325.26	327.81	327.48	326.55	326.5	331.89	328.18	327.52	330.42	329.52	328.59	329.55	327.57	326.11	326.7	327.41	330.64	326.16	324.59	323.46	327.83	332.05	329.21	333.65	328.82	326.85	328.28	323.9	328.95	326.11	327.89	324.52	329.86	330.02	328.87	329.01	333.13	320.36	327.43	327.14	327.78
293.71	302.71	301.13	297.47	300.41	300.26	297.92	300.97	302.28	305.69	295.4	299.15	299.19	300.67	297.98	295.01	300.31	303.15	295.01	300.65	296.7	300.73	298.98	304.4	299.94	301.73	297.46	298.18	300.41	302.1	300.58	297.42	303.06	304.02	299.1	308.84	301.18	302.98	302.55	301.46	296.7	301.01	301.09	304.02	299.8	301.76	301.77	307.74	298.55	295.05
315.37	312.36	305.47	312.3	310.66	311.23	310.34	314.38	311.76	316.52	315.93	311.28	314.02	312.74	313.03	310.42	313.96	313.8	310.96	312.59	310.73	312.08	309.81	310.64	310.12	312.11	313.91	313.65	316.05	314.61	307.36	312.98	312.6	314.17	311.94	310.59	314.52	313.16	310.47	310.78	320.87	315.24	312.56	311.88	312.23	306.09	311.71	311.01	314.55	313.17
325.12	326.61	333.14	329.22	332.97	329.22	324.63	328.72	325.99	327.83	326.48	327.25	329.79	329.63	322.7	327.78	329.09	324.8	332.46	320.66	327.39	325.58	328.1	325.35	326.98	330.23	325.08	325.67	331.16	327.26	323.79	327.59	323.83	325.62	325.56	326.32	328.67	332.7	332.88	325.02	327.41	322.24	327.5	323.4	327.09	325.44	326.1	329.34	329.67	331.23
303.68	307.66	303.78	305.67	306.76	305.6	306.02	307.94	305	305.08	307.67	303.21	306.98	304.16	304.63	304.77	304.78	309.73	307.27	305.31	303.17	303.04	309.55	304.91	306.34	307.4	305.83	307.17	302.74	307.55	308.44	304.95	307.09	309.91	309.37	312.97	302.33	306.77	306.73	307.35	312.72	306.4	311.36	306.48	304.72	306.31	306.23	306.15	302	313.01
310.45	310.54	311.27	319.52	314.71	318.1	315.75	314.3	311.83	313.64	314.12	312.02	314.36	311.87	315.49	313.67	311.72	311.98	314.55	316.65	309.71	313.09	312.96	311.17	312.8	311.78	314.33	312.44	313.07	309.32	316.69	311.64	315.28	314.56	311.2	308.98	315.85	312.24	317.11	308.06	315.55	310.82	314.19	311.41	317.51	310.38	309.99	318.48	315.2	312.4
317.88	316.59	321.69	320.97	316.5	322.46	317.68	315.47	328.9	316.26	320.35	313.74	318.45	318.05	319.55	322.06	319.88	317.65	316.25	319.26	322.54	325.81	320.02	317.63	313.14	315.12	317.76	320.95	317.96	318.11	317.87	314.6	322.8	320.97	319.56	320.84	320.13	318.31	322.32	322	315.54	318.71	323.22	318.86	322.19	317.22	318.1	319.09	319.14	321.3
306.44	299.63	304.37	304.19	304.84	301.7	303.98	303.52	300.91	302.65	302.49	296.59	301.83	300.74	302.3	303.22	300.19	302.13	294.61	297.77	301.87	299.09	306.8	301.47	299.2	302.43	296.05	297.03	305.09	299.22	301.25	299.66	301.3	299.95	296.64	298.36	302.22	302.11	303.73	300.38	299.37	304.43	297.58	298.32	304.68	294.71	303.89	299.37	307.07	297.86
303.67	298.99	303.75	307.61	302.09	303.91	304.68	301.98	304.07	305.36	309.44	308.7	305.92	304.26	305.4	301.85	308.74	305.77	304.69	304.65	301.87	306.66	304.96	303.87	305.59	300.78	301.91	304.09	309.92	304.05	303.47	304.34	306.81	304.29	301.74	306.88	307.49	304.38	304.6	307.94	309.78	305.13	299.63	307.56	301.9	302.16	305.46	304.74	306.75	303.94
312.06	308.67	304.69	309.37	310.25	312.76	310.37	313.55	312.4	307.93	308.62	314.45	311.45	311	312.68	313.82	309.33	309.58	311.26	308	312.12	310.29	307.76	314.22	310.61	309.19	312.39	308.28	311.93	304.47	309.91	311.97	311.94	306.05	311.06	314.01	309.93	315.62	307.64	312.09	309	310.18	308.75	312.33	308.68	314.49	315.64	313.4	309.35	306.58
297.41	301.92	301.14	305.8	302.76	299.95	310.21	303.12	305.81	303.42	303.97	304.3	302.04	303.45	298.72	301.97	302.47	303.9	305.75	302.84	305.75	305.14	299.86	299.99	304.73	300.38	305.46	304.21	306.75	300.51	304.61	301.77	300.24	304.57	303.84	304.31	302.42	303.17	306.48	304.54	306.1	302.15	304.69	308.18	303.03	309.03	301.99	301.56	302	300.85
319.25	319.07	320.41	316.89	321.25	316.04	318.7	319.06	322.65	323.94	319.3	319.61	318.68	314.26	323.46	319.94	324.04	319.39	321.95	319.37	321.13	318.92	316.3	323.49	319.51	318.19	314.19	322.71	319.15	317.43	315.11	320.35	320.97	321.3	316.06	313.49	317.79	319.85	316.13	320.77	319.59	318.99	319.4	322.25	320.74	320.35	313.8	324.33	320.64	319.26
322.17	319.79	319.84	319.21	313.41	317.97	321.81	322.47	316.8	320.19	320.79	314.53	319.43	322.65	317.97	320.05	321.01	324.15	322.03	320.56	315.87	316.36	317.15	315.12	319.46	321.59	324.44	320.22	318.23	321.79	316.96	321.97	318.98	322.42	319.2	319.27	320.7	318.6	318.53	322.81	317.75	319.19	315.7	316.98	319.73	317.08	321.29	318.25	318.99	315.03
303.32	305.8	304.23	303.45	305.2	303.84	300.91	305.8	299.92	302.74	306.98	303.29	297.61	302.3	304.21	299.71	303.78	304.18	301.92	300.64	298.67	301.76	307.1	303.25	305.5	309.64	303.66	307.36	302.6	303.82	306.66	300.11	303.73	300.4	305.52	303.33	301.25	309.71	306.81	303.48	300.26	300.05	306.51	304.09	303.24	300.14	300.27	305.48	303.27	304.2
314.45	315.82	314.41	310.46	310.31	310.69	312.06	317.1	315.13	315.86	316.74	309.67	311.1	316.59	313.81	312.37	313.88	308.74	311.83	310.42	313.47	315	308.32	311.25	313.14	315.95	315.2	311.73	311.6	315.54	317.14	313.16	312.89	314.03	309.12	312.16	320.36	312.69	309.76	312.49	309.79	316.42	315.05	313.75	315.53	310.62	312.96	316.24	313.27	314.79
303.62	299.76	297.11	298.47	300.99	308.7	296.88	298.85	297.6	302	300.5	304.74	303.54	305.6	300.07	303.5	302.12	300.5	302.19	304.32	305.15	299.14	298.92	302.3	303.58	301	302.35	300.77	301.21	300.55	303.72	303.69	303.86	302.45	305.73	301.98	304.07	305.55	302.89	304.72	302.22	308.95	302.67	303.57	305.82	302.14	294.77	303.84	301.86	302.89
308.24	308.24	314.89	312.29	309.41	306.56	309.42	312.84	309.42	313.87	305.22	313.43	307.37	309.85	310.11	310.52	309.86	308.54	309.04	310.84	311.5	310.92	309.11	311.04	314.93	311.93	304.35	310.2	313.01	308.05	309.41	313.21	304.85	307.62	311.09	311.18	304.67	308.65	310.42	311.82	308.95	309.93	305.5	305.85	306.41	312.9	309.51	306.23	303.53	311.83
298.98	298.68	294.6	300.31	300.02	293.25	297.39	301.67	290.24	293.6	299.93	296.51	295.92	292.92	293.69	301.04	302.36	295.99	291.42	298.75	297.64	291.83	296.35	299.98	292.57	296.06	297.6	301.38	301.96	299.6	297.88	294.7	294.58	296.2	297.94	301.45	297.07	298.16	295.84	293.78	298.71	299.6	295.9	289.17	294.55	294.72	293.6	299.28	294.1	297.66
331.67	326.83	329.5	324.78	326.37	331.83	324.25	331.56	324.48	321.26	324.34	326.14	328.5	328.63	328.92	324.6	327.78	329.03	329.22	327.77	324.71	328.49	324.94	325.96	321.91	326.78	325.82	329.09	325.35	323.5	326.93	328.58	327.79	326.38	326.16	328.51	329.01	331.15	327.01	324.75	328.05	324.29	322.27	321.69	331.33	329	328.31	331.22	324.58	328.84
316.24	313.72	315.3	314.47	314.17	318.19	313.98	312.6	316.05	317.25	315.84	317.89	315.49	315.14	313.18	320.96	310.43	314.86	310.07	312.93	317.87	320.67	317.49	316.07	310.25	316.26	314.82	315.12	317.39	314	314.35	314.92	313.25	317.7	312.58	317.36	313.31	312.7	317.19	313.29	313.41	311.09	319.28	315.64	316.22	315.13	313.83	320.87	313.81	311.55
297.37	300.46	301.66	301.67	298.98	309.34	301.4	304.53	308.75	301.22	301.19	298.02	303.21	304.75	307.66	301.26	302.91	304.7	298.54	306.86	303.92	300.24	300.41	305.54	305.38	304.01	303.07	303.66	303.66	303.51	304.42	301.67	303.77	303.89	301.87	301.71	300	307.83	306.06	305.98	299.5	303.61	308.29	301.86	301.48	303.55	297.72	300.75	302.92	306.86
313.5	316.49	314.11	310.09	314.81	313.24	313.81	313.64	316.76	310.78	311.78	314.56	310.97	318.18	313.17	318.63	312.62	316.87	317.64	311.7	310.46	319.1	314.61	311.49	313	311.1	316.42	312.39	314.44	317.1	315.71	316.21	312.92	313.39	316.66	319.83	316.7	315.91	310.7	314.32	312.51	315.28	313.91	313.62	314.86	312.48	313.97	309.94	313.82	314.98
317.08	315.86	319.17	319.77	320.25	317.18	321.87	320.41	318.45	318.27	313.64	316.16	315.87	315.88	317.16	320.09	314.36	318.8	317.01	316.24	316.59	317.1	322.86	316.84	319.39	316.78	314.24	319.49	320.43	321.67	316.26	316.66	320.63	322.5	319.96	317.06	320.47	321.35	320.72	315.12	315.03	320.34	320.18	317.93	317.37	319.66	320.72	318.46	317.19	317.56
311.41	313.56	317.59	311.99	311.52	313.27	312.34	316.25	312	314.96	314.02	315.91	314.18	310.19	317.17	312.03	313.33	316.77	310.26	316.13	308.61	317.19	313.12	311.42	311.74	314.72	315.18	313.71	311.9	316.77	308.4	315.39	308.02	314.97	314.75	311.66	316.46	314.79	311.7	313.42	309.85	311.76	315.59	313.27	310.83	311.87	312.32	311.24	313.86	309.03
296.98	293.65	294.8	296.84	299.17	298.39	295.31	291.92	296.67	293.55	298	291.67	297.05	294.99	297.72	296.66	293.63	289.52	294.93	290.98	293.07	294.61	294.42	293.19	297.94	291.36	300.06	292.52	289.56	294.1	293.75	289.67	293.35	293.79	291.86	294.98	298.76	294.6	297.71	297.73	295.71	294.53	294.01	291.97	289.74	298.99	294.19	302.47	292.21	294.37
304.37	303.22	301.49	300.99	299.96	302.84	301.5	306.08	298.7	300.36	304.2	302.82	306.05	307.17	303.56	305.27	308.38	303.42	306.53	304.11	303.51	298.38	307.36	307.75	302.49	306.3	306.94	301.95	299.68	295.92	301.61	308.97	304.36	305.03	301.57	303.35	302.23	305.34	304.1	303.11	298.67	300.75	300.01	303.7	304.33	307.95	305.83	297.23	303.71	300.15
315.04	315.05	315.77	317.67	316.47	311.88	309.23	315.25	320.68	315.14	308.79	315.15	316.3	314.94	319.24	312.72	314.36	312.7	309.75	316.48	311.45	316.3	312.38	315.4	310.49	313.15	315.01	319.65	313.98	314.17	314.14	317.96	313.25	324.06	315.91	318.7	311.74	314.2	312.37	317.94	320.2	315.33	311.88	314.47	314.7	316.74	318.01	313.01	316.56	321.95
300.46	304.71	302.71	305.41	306.51	302	301.51	302.62	302.98	302.71	297.16	304.02	304.16	306.7	302.19	304.03	304.29	304.96	304.92	302.11	303.33	304.63	302.34	304.02	308.64	302.27	300.2	299.31	306.62	307.14	303.33	307.34	303.97	302.36	304.96	301.57	308.62	298.26	302.37	302.61	309.59	301.53	303.69	302.22	303.61	305.62	306.7	306.25	302.6	304.95
315.03	312.28	315.45	310.34	308.33	314.37	314.68	315.01	314.01	312.4	309.74	313.94	314.11	314.49	315.05	314.98	309.82	312.64	313.06	314.36	317.59	313.09	312.93	310.72	312.12	315.8	314.99	314.08	309.03	312.28	313.02	313.01	318.03	316.09	313.56	312.34	312.16	308.86	311.12	309.77	310.34	312.55	311.36	316.02	312.65	314.54	317.23	311.9	315.09	311.02
304	300.94	303.38	303.43	303.32	302.68	301.8	303.82	300.67	297.18	301.73	297.22	299.81	298.03	302.73	305.66	300.77	298.87	301.62	297.91	296.95	302.71	301.38	307.02	299.29	301.47	302.09	299.75	302.64	299.69	298.88	298.6	298.84	298.07	304.94	303.22	298.71	296.79	299.32	302.69	297.19	302.18	301.96	303.6	300.36	299.16	298.7	298.26	297.45	297.9
314.27	311.28	311.16	316	320.43	319.84	313.23	313.32	312.1	317.4	313.71	315.13	314.7	311.41	312.94	308.15	312.46	311.94	313.4	312.06	309.75	317.06	312.41	316.4	320.22	317.48	316.2	313.46	318.33	318.73	314.35	314.82	317.85	316.14	314.93	314.44	305.35	312.24	315.17	315.21	314.09	315.05	311.61	315.82	314.53	317.77	312.16	313.68	320.91	315.77
319.01	318.16	314.16	321.1	317.99	322.51	320.3	322.5	324.16	321.4	316.92	318.95	321.3	317.32	318.45	315.34	322.48	314.2	322	318.13	315.4	319.06	313.08	315.64	317.93	318.03	319.62	317.28	315.66	318.85	321.29	324.96	317.43	320.74	321.47	315.51	318.14	316.68	318.92	320.95	313.39	317.19	319.35	319.44	317.56	318.22	319.41	318.43	320.86	313.78
308.62	306.52	308.37	305.02	303.1	307.62	304.26	304.01	303.1	309.7	307.74	305.15	303.15	301.4	303.84	305.81	312.77	308.46	310.71	302.15	310.66	304.18	302.49	305.14	307.96	302.12	303.97	304.29	304.32	307.27	304.76	298.47	305.4	304.28	304.04	306.35	309.06	308.47	309.16	308.93	307.1	307.69	303.12	306.38	303.41	310.07	306.71	300.63	307.99	304.19
303.66	307.45	301.24	305.29	300.84	305.57	304.48	304.69	302.64	301.16	306.2	301.74	300.45	301.14	305.15	306.01	301.33	302.31	306.41	300.49	306.94	302.57	302.45	303.65	309.66	306.14	305.9	302.24	307.05	309.77	303.78	307.36	303.97	300.29	300.22	302.3	311.09	303.89	307.74	307	305.77	306.66	308.83	301.61	301.94	304.28	304.14	304.29	309.25	300.68
300.39	302.6	300.25	304.7	306.3	301.71	303.02	298.56	300.01	302.09	300.28	304.54	296.18	302.47	303.82	301.33	308.37	302.57	305.69	302.55	306.55	300.52	305.96	301.54	304.06	304.72	299.3	305.22	306.42	298.26	301.81	299.47	306.29	303.83	296.04	300.54	303.99	303.09	304.79	308.85	302.93	299.17	298.98	300.13	301.28	300.22	302.17	300.2	302.31	303.46
305.09	305.32	307.49	310.09	309.32	307.64	302.86	307.17	310.42	307.76	306.91	305.73	304.7	302.78	305.36	306.93	303.52	305.04	303.23	311.03	309.43	305.55	305.97	307.08	307.41	301.36	309.76	305.59	304.2	308.89	308.71	308.23	300.21	303.62	309.14	306.18	301.84	305.1	305.81	307.75	308.17	309.26	305.76	308.99	307.54	304.4	311.88	308.6	304.77	305.36
305.04	303.58	306.31	306.74	301.68	303.93	303.9	302.31	305.72	305.78	308.71	301.53	299.7	302.21	296.44	304.82	305.41	303.83	302.03	305.59	298.64	305.97	304.65	299.94	304.93	301.8	302.24	302.59	307.46	306.35	305.92	300.2	302.55	305.51	300.87	299.53	299.08	305.8	306.47	305.98	302.49	301.53	302.14	301.32	306.75	299.06	306.16	298.51	304.65	304.46
328.2	323.64	329.91	324.79	329.21	325.18	330.38	327.06	324.47	329.6	324.98	322.04	328.88	329.46	330.31	331.11	330.61	326.54	323.46	324.56	329.01	325.08	322.22	331.38	324.5	325.8	329.56	327.32	325.83	326.35	336.79	326.8	324.84	324.33	327.57	329.1	335.05	325.56	320.38	325.2	332.21	323.72	326.46	325.5	323.52	328.38	324.54	327.51	326.89	326.53
305.61	309.6	309.52	312.23	309.48	311.13	310.55	303.97	310.39	312.25	304.96	310.32	306.24	304.08	312.97	311.69	307.86	306.22	302.95	306.05	309.76	308.61	311.13	311.82	307.85	310.98	311.25	306.87	309.37	311.24	308.88	309.17	310.34	311.38	308	309.92	303.49	307.34	308.88	312.11	313.17	307.81	307.34	309.89	307.78	306.11	314.14	310.72	307.31	308.51
313.64	318.64	314.41	311.81	314.87	313.53	314.13	318.62	314.38	317.16	319.29	312.45	311.77	315.27	317.66	315.05	315.17	316.54	314.06	313.99	313.83	313.96	314.58	316.7	312.43	316.36	313.75	319.3	318.96	313.56	315.99	313.26	319.63	314.3	310.42	318.16	318.65	314.17	314.49	314.28	319.13	312.82	314.89	312.09	316.1	319.24	316.49	310.38	315.81	316.33
324.96	329.15	324	329.52	319.49	320.31	325.31	324.91	326.76	325.12	331.24	322.93	325.56	324.42	326.62	325.69	324.7	324.34	327.96	329.58	322.48	323.85	332.45	323.29	330.94	320.83	325.82	329.74	326.5	330.33	330.56	324.32	326.13	329.57	321.96	321.45	326.22	330.93	331.31	327.57	323.08	329.2	326.24	328.55	322.83	326.54	332.49	327.43	325.07	321.17
312.65	313.9	311.99	309.71	311.1	309.79	311.78	310.14	318.08	312.54	308.82	316.41	315.02	310.67	307.27	314.71	307.98	311.73	309.52	317.83	318.22	310.1	312.06	309.49	313.1	315.95	312.58	312.36	318.1	314.71	311.7	310.15	311.66	312.39	309.66	313.71	308.26	311.27	313.29	313.74	305.69	315.18	318.34	313.78	310.67	312.92	311.34	313.97	314.96	315.21
304.17	306.2	305.6	303.78	300.36	304.26	313.43	305.99	307.88	305.76	302.82	305.16	309.19	307.03	308.18	305.81	307.96	311.22	301.75	307.12	306.67	310.07	303.76	307.2	305.11	306.13	306.7	309.05	305.28	304.7	306.35	305.62	307.58	303.15	305.83	306.38	302.62	306.47	307.73	306.37	307.61	304.43	308.53	307.57	308.16	308.82	305.32	309.1	307.21	306.34
302.78	301.48	302.04	296.61	300.79	301.13	302.83	300.92	301.71	302.36	297.18	301.8	304.32	296.4	296.31	302.76	298.56	300.2	301.86	296.54	296.95	303.57	299.78	308.73	302.76	300.33	300.12	302.93	297.75	304.29	302.59	303.36	300.22	305.3	298.45	297.72	303.14	301.06	301.05	292.33	300.91	302.49	298.62	298.92	301.04	303.43	301.21	304.07	299.09	299.67
303.48	304.61	306.28	304.46	302.28	303.57	298.31	299.86	306.27	305.2	302.54	306.31	299.67	303.51	302.14	303.52	297.94	304.66	303.59	303.6	306.14	298.02	304.68	306.23	308.03	305.6	301.83	306.06	307.58	302.4	301.85	302.84	304.13	301.77	309.36	303.86	308.65	303.78	306.38	306.16	304.17	303.32	305.48	303.99	304.77	302.97	306.92	303.69	307.94	309.94
310.85	313.38	312.69	313.38	315.45	308.31	315.28	311.87	311.28	312.64	312.64	309.52	313.86	310.68	309.36	315.82	308.3	314.75	305.74	310.92	312.63	313.69	311.12	313.8	314.05	313.65	313.6	318.99	306.41	310.73	310.76	311.6	314.5	312.85	309.22	310.7	312.07	314.01	312.68	311.59	311.01	314.06	316.59	311.16	314.19	311.17	312.5	313.8	313.32	305.22
304.93	298.78	300.76	297.61	308.17	305.99	303.27	303.47	302.81	305.37	301.14	301.75	301.88	302.39	306.14	308	305.77	299.67	301.27	300.99	306.12	303.51	304.55	304.72	303.77	304.12	309.83	302.71	299.55	305.23	305.26	303.66	301.26	306.23	305.47	306.2	305.34	301.46	302.7	304.63	306.54	302.89	306.65	300.54	303.52	302.77	304.6	304.38	297.3	307.3
306	300.71	307.37	301.78	300.81	304.8	301.12	303.87	301.54	301.65	301.61	299.56	303.5	298.92	304.67	300.92	300.94	303.31	297.39	304.47	303.24	302.68	306.3	299.74	299.41	303.93	301.92	307.3	304.15	307.2	300.65	299.62	304.36	305.14	300.83	304.06	301.81	301.09	302.81	300.3	306.17	300.82	310.23	298.35	305.32	305.93	302.72	303.11	303.33	302.28
319.3	320.56	316.7	319.64	318.99	317.14	317.5	312.35	320.94	316.27	319.72	310.21	321.91	319.17	312.43	316.98	312.64	318.4	316.73	317.87	317.01	321.96	317.25	314.78	317.82	317.16	320.99	316.34	313.97	320.97	318.42	312.48	316.22	317.51	323.06	318.81	313.96	313.93	314.57	317.32	318	321.55	319.5	315.64	318.14	318.4	316.64	327.25	320.78	313.79
301.28	299.11	308.53	300.92	305.07	303.32	308.72	304.39	301.18	305.39	305.6	302.54	304.65	304.16	305.4	302.22	303.19	305.83	302.99	303.8	305.92	305	303.55	304.61	304.72	300.48	304.96	302.51	302.81	297.56	304.96	302.85	303.31	297.59	304.53	303.17	299.61	300.85	304.75	300.42	304.21	304.13	303.11	303.92	305.48	304.47	300.05	302.9	301.56	308.21
299.89	306.78	305.72	304.4	305.38	304.67	305.86	303.08	303.38	303.87	306.09	301.94	304.89	306.87	302.11	305.55	304.07	302.13	302.84	306.41	301.67	306.01	303.86	304.5	301.91	297.1	303.46	306.74	304.19	305.48	302.42	302.55	309.45	297.99	300.99	304.26	303.66	303.67	303.37	304.81	302.13	303.03	308.41	306	301.96	306.94	303.4	305.59	304.88	308.02
325.05	328.61	331.47	329.19	329.51	331.86	329.83	326.43	325.1	328.71	328.33	328.71	327.04	332.95	325.34	330.03	330.23	331.22	331.96	326.14	327.8	330.44	331.44	332.26	333.04	326.44	326.7	331.51	330.92	327.34	330.59	333.05	326.37	335.17	325.83	332.46	327.86	328.89	329.47	332.34	331.11	331.11	333.58	331.75	325.55	331.39	327.85	328.63	327.1	327.11
319.77	314.56	316.92	315.85	312.91	317.33	317.66	313.37	320.22	315.01	313.47	317.61	316.2	311.72	316.63	319.67	317.96	317.54	318.39	316.24	316.53	317.58	312.06	316.96	314.73	316.03	318.2	318.12	317.3	316.79	319.88	318.55	315.76	319.85	315.9	320.49	313.73	322.8	315.02	315.34	317.32	316.83	315.38	314.27	315.87	309.16	315.36	316.29	316.28	316.2
325.03	330.53	331.55	331.21	332.76	327.4	326.41	328.22	326.39	328.32	326.19	331.85	331.52	327.59	334.06	323.24	325.6	326.77	327.08	332.33	332.99	329.14	322.77	329.2	330.02	329.73	325.84	329.13	330.42	330.74	323.51	328.34	328.71	334.51	322.84	330.65	322.66	321.28	325.8	329.54	324.85	327	332.02	323.26	325.19	332.02	333.6	325.96	327.76	329.21
314.81	314.12	317.06	305.87	319.91	312.62	311.29	309.34	317.9	313.83	311.43	315.56	315.32	313.73	310.71	312.44	316.53	306.61	309	307.34	306.35	310.55	307.72	312.28	313.82	311.34	313.67	313.26	313.41	315.98	310.02	313.22	316.79	312.44	311.61	313.63	309.82	306.3	311.21	308.52	312.21	309.31	308.14	316.47	312.43	310.66	308.62	315.07	315.05	312.66
301.77	300.09	303.57	298.8	298.2	298.47	298.51	300.44	301.15	302.21	299.81	301.73	299.31	303.22	295.57	302.08	299.11	305.26	304.16	297.4	297.18	304.26	301.61	301.36	303.63	297.34	296.99	298.93	302.39	296.52	301.75	297.65	300.04	303.27	297.58	302.74	304.21	304.53	302.71	301.86	298.27	298.16	297.68	293.92	297.66	301.7	299.2	306.1	301.9	300.38
319.23	321.42	310.74	308.19	318.15	315.93	314.46	311.97	318.9	317.5	311.28	316.58	315.27	313.52	317.81	316.69	315.89	312.19	317.78	317.75	320.34	316	316.97	311.72	314.36	316.87	312.9	318.64	322.53	315.96	314.98	317.81	321.6	312.24	314.54	310.97	314.84	316.03	310.6	309.28	308.61	315.92	319.24	310.05	314.75	316.94	315.01	315.87	312.26	314.63
310.03	306.85	308.41	305.99	307.13	308.05	306.39	307.81	309.28	311.23	310.44	305.72	306.59	311.56	307.15	308.5	306.68	309.17	308.34	310.36	309.65	307.48	309.38	313.61	305.96	309.17	311.57	311.19	307.78	307.51	311.64	311.48	309.24	311.66	310.5	309.98	308.59	305.71	313.27	314.16	315.24	306.88	304.72	312.04	311.18	305	302.69	310.48	314.42	299.01
299.64	302.06	298.53	299.05	306.03	298.92	305.89	300	299.14	298.33	300.67	302.79	304.04	301.64	302.38	301.56	303.46	301.26	299.83	302.91	301.99	300.49	303.84	305.91	302.64	301.36	301.76	299	303.95	302.56	306.21	303.29	308.09	302.12	302.04	305.08	300.59	300.12	303.36	303.79	301.67	293.41	304.59	299.33	300.63	303.1	306.89	300.6	298.21	301.25
310.85	312.2	313.35	315.03	309.61	308.46	308.22	312.71	307.68	315.06	312.11	314.16	311.24	310.31	314.54	314.31	315.89	309.96	314.19	314.95	316.42	317.85	313.75	312.18	313.53	314.03	314.46	311.07	311.93	310.62	310.19	310.93	312.11	314.64	304.66	311.19	312.49	315.84	310.55	311.8	318.02	311.31	312.68	311.36	313.6	313.34	313.1	313.35	311.78	313.61
311.99	314.1	320.41	316.43	312.22	309.62	310.13	312.03	313.11	312.02	316.22	309.75	311	313.23	311.41	312.92	315.41	312.46	314.3	316.67	311.5	313.89	312.61	310.17	312.15	310.9	314.8	310.75	310.51	309.8	317.76	309.49	308.62	314.98	316.02	313.58	313.85	318.23	313.75	311.19	312.52	315.69	317.03	313.64	308.78	309.06	311.81	315.4	311.5	316.61
311.54	314.21	316.34	310.02	307.98	310.28	310.85	307.05	312.45	311.31	313.47	311.7	310.26	312.28	316	315.06	310.53	311.98	312.38	310.5	310.66	309.86	310.78	316	312.86	312.8	313.16	313.2	312.67	310.75	306.89	317.41	309.31	315.58	312.56	313.91	313.34	311.8	317.34	312.81	318.65	313.75	317.75	313.49	313.27	314.01	313.84	314.16	310.97	312.71
302.3	308.28	303.48	303.37	306.51	302.63	303.21	305.88	302.82	304.85	302.78	297.93	300.49	303.43	305.63	305.06	303.71	302.91	311.34	305.55	304.02	303.4	297.17	303.21	302.04	302.96	301.53	307.38	300.9	302.78	306.82	305.72	303.83	304.26	306.66	301.49	304.75	307.9	306.72	302.24	307.7	305.33	303.39	301.77	303.32	302.92	302.53	307.71	304.28	304.79
316.29	317.26	320.16	316.53	314.93	319.12	319.81	316.43	314.22	320.23	317.14	317.49	318.42	314.23	315.1	320.43	313.14	319.32	312.51	319.85	316.25	312.36	316.54	313.97	319.45	320.13	318.26	313.97	320.66	319.71	314.99	314.01	313.37	314.59	314.1	322.82	318.39	315.63	314.76	319.09	317.59	316.86	312.96	316.85	319.93	316.75	318.63	319.78	312.29	315.4
306.33	311.78	309.91	312.13	312.9	303.54	309.91	308.02	309.97	306.16	308.39	309.16	310.37	308.26	311.41	307.19	306.74	309.98	309.68	306.31	309.15	310.61	309.07	307.99	305.66	311.42	307.44	308.45	307.74	309.43	313.84	312.79	309.22	306.87	308.77	310.5	314.24	309	312.4	305.62	308.45	308.47	311.3	306.96	308.71	312.78	311.77	309.77	308.79	317.92
293.01	290.61	297.18	297.38	295.94	293.15	294.62	294.03	294.35	295.3	294.61	297.12	289.17	292.83	296.52	300.6	291.91	297.82	296.96	295.39	291.16	297.37	296.34	296.88	293.07	294.47	299.48	295.21	293.48	295.87	293.15	296.39	296.28	295.32	296.89	300.36	291.27	286.79	292.35	289.5	294.25	302.69	295.65	296.71	292.62	290.5	292.47	292.75	296.19	296.48
310.18	309.89	307.64	314.09	304.88	307.17	311.9	308.2	304.69	306.14	312.64	312.57	309.31	307.16	312.69	308.71	310.19	309.8	305.31	310.41	308.87	307.04	317.01	304.09	313.65	307.58	311.04	310.95	304.78	308.36	306.27	311.89	304.6	306.76	311.14	309.77	311.71	312.81	313.43	304.85	311.4	311.72	310.87	309.84	311.33	308.56	310.48	305.54	306.19	310.41
310.85	304.3	308.56	311.85	301.71	306.14	305.98	308.62	305.01	306.63	305.57	305.79	310.56	305.03	306.73	304.66	306.43	307.59	306.81	307.93	307.57	308.53	305.19	306.7	308.45	305.37	305.69	304.51	304.83	306.28	309.1	309.79	302.09	305.8	310.51	306.46	305.03	300.74	310.76	306.85	311.4	307.02	308.46	302.91	301.94	309.24	303.26	302.3	306.85	309.14
308.13	303.78	311.41	309.28	304.86	308.83	303.79	303.9	306.29	305.1	308.93	309.6	307.02	304.85	310.98	302.52	304.23	303.24	305.92	304.89	310.99	302.79	305.86	311.78	305.53	307.51	301.67	312.37	305.7	307.07	307.56	308.88	304.85	307.36	302.74	303.12	305.86	310.12	306.56	300.58	309.88	307.79	304.23	305.37	302.36	306.48	308.47	301.47	310.53	303.03
318.81	313.35	311.33	312.05	311.28	310.51	317.29	315.71	312.22	312.83	312.94	315.3	316.19	313.25	314.21	310.65	313.71	316.43	321.3	313.38	315.65	313.65	309.92	313.43	313.71	314.73	317.02	310.19	311.78	313.09	316.91	311.54	305.93	312.1	315.11	312.67	310.05	310.86	317.37	313.89	312.71	307.2	312.65	314.71	310.27	311.21	307.88	315.63	317.37	315.72
308.12	310.3	312.46	310.2	306.99	307.66	312.84	308.68	308.77	304.27	313.31	310.66	309.55	309.38	309.6	312.91	307.95	309.7	307.89	308.88	313.51	308.15	312.09	314.28	305.4	307.37	311.95	308.11	307.99	312.36	309.03	308.75	306.15	310.5	311.03	305.8	310.04	314.47	313.18	307.86	310.54	308.1	310.49	305.21	309.55	310.5	304.75	310.22	313.43	308.71
304.57	304.45	307.16	308.7	303.99	307.6	310.72	308.02	306.17	309.09	302.96	301.35	311.37	303.78	303.71	310.81	309.38	302.61	304.32	313.55	306.51	306.17	305.12	304.46	302.23	310.43	308.77	302.04	302.8	308.52	306.41	302.29	299.85	304.66	305.18	310.55	310.69	298.12	306.57	312.34	308.79	303.98	302.43	308.3	309.71	299.37	308.32	311.79	306.1	305.65
314.5	315.61	312.16	314.37	312.21	309.5	313.55	315.17	313.12	311.75	310.88	316.37	309.54	314.75	316.42	309.2	314.94	314.31	308.33	311.02	318.8	315.18	313.19	316.14	316.06	313.11	315.04	309.51	309.44	314.45	317.74	314.85	314.97	311.04	320.62	311.21	313.36	314.56	313.19	316.05	313.13	314.09	314.29	306.13	318.59	318.21	313.99	310.99	316.71	314.46
322.91	323.15	324.96	325.78	323.86	325.92	325.42	320.01	326.51	328.38	329.24	324.47	328.29	322.59	321.64	328.99	329.99	320.69	321.6	326.27	326.67	322.05	320.66	326.52	323.66	323.13	325.11	330.22	331.54	328.33	324.65	321.82	323.92	326.19	324.76	326.66	326.32	324.65	323.48	324.63	324.58	332.28	327.35	322.7	327.56	325.93	321.52	327.13	327.7	327.55
315.57	318.53	315.19	313.68	317.28	313.81	316.71	315.5	317.16	308.53	313.16	309.35	317.41	315.17	314.95	317.2	310.53	313.46	313.68	314.85	308.7	307.92	315.23	311.87	314.39	322.03	314.44	317.55	312.66	316.57	312.45	317.67	314.75	313.55	313.2	310.48	312.78	320.82	323.7	315.41	311.78	313.31	316.66	314.6	315.17	311.23	313.17	317.53	315.68	313.67
313.18	310.9	307.46	314.09	310.16	314.06	312.18	315.32	307.61	309.89	313.81	309.32	315.17	312.39	313.51	311.39	311.95	307.86	311.1	310.05	308.07	306.2	310.93	310.95	309.77	309.39	310.82	313.5	310.97	309.08	305.81	307.28	308.06	311.39	310.29	316.31	312.46	307.28	314.91	311.5	314.41	307.84	308.44	308.93	310.19	308.52	315.51	311.7	308.84	310.6
301.33	304.11	304.59	305.57	307.33	303.49	305.92	305.67	312.5	310.58	301.16	304.43	308.57	300.74	308.14	308.1	313.28	306.64	309.2	305.21	304.26	300.09	304.38	304.71	304.72	305.32	303.99	304.2	304.21	307.48	307.67	307.52	307.1	304.55	305.65	303.08	304.7	310.61	306.59	306.74	308.41	310.25	308.6	305.39	308.15	308.08	303.65	308.53	311.16	302.48
318.19	315.64	313.26	314.42	315.6	319.47	320.6	318.66	319.86	320.01	313.78	316.77	318.36	316.12	313.96	320.45	321.97	318.4	316.83	313.24	314.96	318.46	320.75	317.13	321.05	318.72	315.36	316.55	315.77	317.67	320.49	318.56	314.56	316.22	314.76	314.77	320.4	319.9	319.2	314.56	318.77	323.15	316.55	316.79	317.67	320.56	312.96	319.56	317.72	318.41
310.36	305.7	301.82	305.02	306.85	308.44	305.67	308.46	310.68	306.99	311.23	304.99	304.82	303.8	303.48	309.91	303.82	306.42	306.68	302.36	308.52	305.86	310.35	307.42	304.91	307.91	304.99	303.2	311.11	304.99	302.98	307.02	299.73	301.08	304.01	303.94	304.01	307.51	301.86	307.08	304.31	307.43	311.84	302.61	304.15	304.4	305.43	303.49	306.1	307.68
306.68	318.91	314	316.18	312.85	309.61	312.56	316.77	306.09	313.52	315.32	317.63	310.34	316.66	313.15	313.38	315.92	311.64	312.52	310.73	311.97	316.45	309.56	310.82	310.09	313.05	311.66	313.25	316.29	310.72	314.99	308.03	312.67	310.87	318.64	314.26	310.46	313.44	316.46	309.89	316.43	313.76	311.35	312.58	311.88	311.79	314.1	312.2	312.27	313.69
297.82	302.84	304.29	296.12	298.3	296.86	300.37	305.78	303.49	294.28	302.83	302.23	298.35	306.16	303.47	301.43	299.39	304.54	300.43	302.85	301.25	297.44	299.26	300	301.37	300.53	297.48	303.47	301.72	297.95	302.65	300.51	298.88	300.59	298.57	304.72	297.96	300.74	305.44	300.69	301.42	297.71	299.7	299.01	302.88	300.66	300.15	301.29	300.13	299.69
306.28	307.4	300.34	307.4	303.94	299.34	305.61	303.09	307.01	304.65	304.7	301.74	300.78	301.14	305.71	304.37	303.92	301.49	304.1	304.77	302.77	304.4	297.95	303.59	303.21	305.01	307.12	302.59	296.8	298.42	308	305.95	301.84	306.46	299.13	311.98	303.29	305.21	301.37	301.96	303.09	305.19	305.65	304.72	305.79	299.73	304.64	299.56	304.2	301.07
314.74	319.84	311.54	313.26	312.98	315.41	316.56	315.5	314.48	314.1	313.91	316.38	318.41	315.47	318.47	313.2	314.55	314.57	313.48	313.42	316.63	311.55	315.67	314.83	310.48	316.46	321.19	320.12	312.35	316.44	310.47	310.3	313.31	321.24	316.34	308.06	317.02	312.59	311.05	317.28	320.65	315.32	320.47	315.28	308.64	314.55	312.89	316.7	320.53	312.2
312.32	314.47	309	311.13	305.92	309.01	309.87	309.85	308.51	311.34	314.61	313.96	318.87	311.63	306.64	308.15	309.47	308.94	312.56	308.56	313.22	314.74	316.17	309.3	309.54	309.11	308.09	310.22	313.79	307.01	306.75	315.52	314	309.82	311.74	309.25	308.95	311.22	307.25	311.43	311.76	312.11	311.35	309.27	314.84	313.66	310.49	304.67	304.4	313.47
305.69	306.44	307.19	301.65	306.96	302.87	305.75	306.85	309.64	309.97	311.64	307.35	307.76	306.9	306.68	304.73	306.52	306.16	309.44	304.97	305.57	305.66	307.64	310.82	302.19	301.73	306.23	303.14	306.83	304.91	304.93	306.97	305.54	307.1	310.94	309.29	310.21	301.77	302.24	306.44	305.05	301.26	311.91	308.13	306.03	305.42	303.9	305.8	307.66	307.88
306.87	305.14	305.89	306.21	307.02	303.9	302.81	302.65	307.49	305.36	300.24	304.91	310.45	304.65	304.95	309.13	303.32	300.18	303.56	301.31	303.18	302.49	299.15	302.23	301.96	303.75	308.84	307.41	303.08	302.94	302.79	305.16	301.17	304.74	303.91	298.5	306.64	305.06	303.08	301.68	300.1	308.14	304.58	302.08	299.15	301.79	302.37	306.94	304.61	304.85
319.08	322.95	319.69	319.55	315.55	328	319.84	313.53	322.07	315.61	317.49	317.11	318.99	316.97	317.62	322.75	322.25	321.36	314.19	316.17	313.39	318.48	318.91	325.24	318.35	317.43	315.62	319.02	315.86	321.82	322.23	316.98	321.37	317.6	321.76	319.68	315.83	319.91	313.08	315.91	320.28	314.79	318.6	316.58	320.96	316.45	319.32	317.82	326.65	320.55
297.97	304.39	303.84	302.53	304.22	301.67	296.26	301	306.07	300.77	307.71	302.78	304.13	303.73	304.44	303.96	303.07	299.44	300.82	302.59	302.49	300	298.35	298.04	304.44	305.96	303.55	302.03	304.64	299.69	304.72	300.84	306.66	301.9	302.89	302	301.56	305.5	302.2	297.31	301.41	303.15	296.55	301.77	300.13	299.76	302.91	301.98	297.87	303.78
303.21	304.42	304.69	305.55	306.05	301.01	300.45	302.75	304.17	299.96	303.36	299.91	302.8	303.35	300.27	302.5	303.9	305.28	304.07	302.29	305.85	299.47	302.26	300.13	305.07	304.12	298.46	297.89	306.52	309.87	309.18	302.96	304.58	304.65	303.43	307.78	303.57	306.45	300.25	301.21	303.63	301.19	302.93	306.29	305.79	302.53	300.91	304.4	302.25	306.1
294.88	299.08	291.13	296.89	298.91	293.57	299	294.96	298.55	295.83	295.07	297.4	295.03	296.36	296.97	291.78	291.78	289.67	297.25	297.95	293.84	295.3	298.56	293.11	295.45	292.22	299.39	296.24	294.1	294.85	292.72	292.99	293.85	295.5	295.51	294.25	294.24	293.79	295.86	296.24	293.56	294.68	299.05	294.84	295.45	294.98	294.78	295.14	294.22	289.2
306.76	308.6	304.93	308.87	310.22	310	308.23	305.7	305.79	309.11	307.65	303.25	304.77	309.18	307.53	307.7	307.01	302.97	301.06	309.48	311.97	305.36	310.08	306.4	307.71	307.82	308.17	308.67	306.67	306.67	307.63	306.08	303.78	306.9	307.27	309.2	308.63	306.3	305.62	306.49	307.98	309.86	306.04	305.93	311.73	306.73	305.35	307.36	304.64	307.64
315.83	313.63	306.01	310.58	310.76	317.55	315.43	313.55	320.19	314.44	316.56	314.78	310.5	311.74	312.12	313.26	313.91	313.53	313.24	310.56	308.39	314.26	308.68	314.01	306.75	310.52	308.4	312.46	310.04	315.23	314.57	307.87	316	313.28	315.44	318.67	310.51	315.95	314.77	310.5	312.69	313.34	315.84	310.44	312.41	309.5	309.15	315.3	311.15	315.95
323.79	320.16	316.51	317.76	314.32	317.02	316.61	316.23	320.6	318.76	319.36	317.55	324.78	319.67	319.64	321.45	321.89	323.09	315.63	320.78	320.6	316.25	322.03	324.03	321.7	320.1	319.01	316.79	318.13	322.08	314.05	318.15	320.22	323.76	318.94	318.97	313.99	316.6	319.93	315.92	318.92	317.35	314.32	321.7	323.7	322.63	319.07	319.47	321.07	320.32
299.33	304.16	305.38	303.27	304.23	303.78	301.51	300.75	304.03	305.83	301.74	295.48	308.54	299.65	303.08	304.49	301.94	302.75	302.32	305.43	303.09	303	303.98	294.91	300.3	303.22	302.13	304.2	306.09	299.08	302.05	300.89	303.29	306.62	302.25	303.15	304.14	300.57	300.06	304.16	302.61	301.8	306.7	304.34	306.09	300.37	302.81	307.27	302.81	302.06
302.61	298.98	306.62	307.58	302.89	302.2	309.34	302.22	305.44	299.95	302.27	302.75	305.65	301.69	307.6	301.82	300.88	300.66	300.41	304.02	310.15	305.65	307.49	300.73	305.5	299.92	305.13	301.88	303.76	311.99	301.76	302.88	305.15	300.04	302.84	305.59	302.5	302.65	301.75	302.19	306.7	303.3	302.47	305.12	307.81	307.56	305.25	298.6	304.67	302.38
317.01	314.05	316.93	315.57	315.74	318.14	318.4	317.48	314.3	315.99	314.34	316.14	314.4	318.42	322.39	311.15	315.85	320.18	315.24	319.64	321.8	315.67	314.71	314.39	319.7	310.7	312.13	320.59	318.42	316.23	314.07	317.58	319.11	317.33	316.26	318.12	319.51	316.46	316.88	313.29	314.1	318.76	317.91	316.64	315.5	319.25	315.79	314.3	314.42	320.53
330.74	330.15	327.13	324.19	328.31	328.54	323.68	326.77	326.2	325.7	326.92	326.99	325.47	326.53	326.24	332.36	328.75	327.91	324.31	323.68	324.17	325.58	324.21	329.03	331.12	326	328.83	334.25	325.22	333.35	324.6	334.28	329.47	331.22	328.52	320.66	329.68	330.39	325.05	326.95	328.67	323.45	324.97	328.47	324.56	326.08	325.09	321.39	328.31	323.49
314.08	300.56	310.49	312.32	308.41	315.19	307.37	308.89	308.64	311.93	312.62	308.93	310.24	308.48	306.05	312.82	309.47	311.45	307.7	306.09	305.46	302.38	309.38	309.14	310.61	311.52	311.64	311.42	311.42	314.26	306.98	308.82	305.17	305.61	308.51	311.56	309.26	316.47	310.65	310.7	310.86	303.66	311.46	312.36	308.59	307.2	314.9	309.09	305.01	308.28
318.34	321.42	320.61	321.75	321.11	315.54	318.85	319.45	318.82	323.61	317	317.28	323.47	316.94	316.7	327.72	326.06	321.83	317.6	317.51	316.07	321.95	318.32	317.14	318.49	314.63	315.34	318.89	319.04	318.17	317.52	322.1	319.81	318.01	320.33	315.82	319.87	317.24	320.04	315.15	318.28	321.55	319.3	320.33	320.71	321.43	314.19	321.14	320.17	315.2
306.39	303.18	303.5	298.94	300.53	307.36	305.35	305.74	298.82	305.3	307.05	303.64	301.61	300.98	305.27	299.39	304.72	303.94	299.97	303.98	301.84	302.64	307.36	306.57	298.41	302.78	307.58	307.14	304.9	305.43	304.74	305.48	299.95	305.82	303.48	307.9	307.14	307.04	307.78	304.5	304.6	303.44	307.06	303.21	309.24	305.41	306.14	303.8	303.69	302.17
329.56	327.04	333.82	325.85	332.1	332.26	331.43	330.42	326.44	331.37	327.01	330.68	329.01	329.01	325.86	329.9	326.43	329.75	330.65	325.9	332.37	329.16	327.72	329.29	336.21	328.72	332.43	329.81	324.81	323.84	330.93	327.22	327.11	330.24	327.44	326.23	329.42	326.68	325.59	331.99	327.3	324.79	327.5	330.97	327.27	332.36	326.24	326.71	329.69	328.84
312.66	315.14	312.76	310.88	315.99	312.37	309.93	314.69	313.54	315.99	315	319.39	315.81	319.83	315.89	313.14	317	317.32	319.21	317.21	316.86	311.48	318.8	312.79	316.39	314.19	312.13	317.05	313.19	315.42	311.28	314.21	311.9	312.56	313.3	311.32	313.72	314.19	313.37	314.81	315.43	318.02	315.21	315.49	315.38	307.29	317.99	311.5	314.19	318.17
291.85	296.5	287.89	296.26	296.21	297.69	295.31	293.06	289.99	297.96	299.45	291.51	290.85	297.48	299.81	288.72	301.68	287.94	296.7	294.77	294.09	294.27	294.86	289.62	295.66	295.55	293.62	292.17	295.35	299.24	291.2	293.13	290.18	298.57	294.57	289.78	292.16	291.78	297.54	295.61	289.44	293.06	292.2	297.53	292.27	299.71	292.92	293.16	288.51	291.61
310.15	311.47	307.31	308.97	305.46	311.84	310.61	313.34	311.57	310.38	310.47	310.92	309.91	309.65	310.66	312.86	314.26	310.34	311.03	310.13	310.11	314.93	310.8	308.64	308.05	312.26	310.5	301.42	309.18	306.17	311.73	307.84	306.01	306.82	309.91	313.45	309.5	310.68	311.5	311.83	313.37	311.19	311.92	306.98	309.09	309.33	311.91	306.17	308.26	308.57
313.79	316.47	325.92	312.5	312.54	313.36	314.44	315.18	316.88	316.11	316.07	316.23	313.77	316.03	311.26	314.24	315.93	320.73	320.88	318.28	316.66	313.71	318.5	312.23	313.83	318.93	313.19	315.04	313.47	319.98	318	319.29	314.04	315.85	313.19	317.04	315.49	310.13	318.23	320.33	315.9	310.28	314.81	313.38	308.94	315.93	318.97	321.63	312.77	314.07
319.85	318.06	321.17	316.62	319.91	318.94	316.56	316.24	314.91	315.91	319.93	315.15	316.41	320.91	316.76	320.97	319.96	320.73	316.56	319.78	313.17	316.14	320.87	320.21	316.5	320.56	319.45	310.55	318.24	317.41	319.19	312.96	318.59	318.53	316.59	322.37	319.51	313.34	319.59	319.06	318.74	318.39	317.03	313.35	321.36	316.52	323.04	322.72	316.57	318.79
312.57	317.36	315.74	312.59	313.2	311.05	310.97	317.05	312.89	312.78	312.9	313.39	316.2	314.31	313.51	307.64	310.04	308.72	317.79	313.01	310.85	315.48	313.63	313.88	313.7	313.3	312.19	320.02	313.94	319.51	311.76	314.35	314.52	314.88	314.84	313.49	317.78	315.64	314.06	315.09	315.71	311.94	317.4	309.06	311.04	317.05	318.01	313.71	307.59	312.21
305.29	302.59	302.87	307.59	301.43	301.13	303.55	301.65	311.02	297.01	298.71	303.5	304.47	305.04	304.57	304.16	302.52	300.66	302.23	303.59	303.68	305.79	304.12	301.13	304.43	302.58	303.31	299.88	307.56	307.06	302.21	303.46	304.25	299.67	303.2	304.21	301.55	302.27	299.43	297.79	304.14	305.5	299.84	305.88	303.12	303.54	306.38	298.02	301.67	300.24
314.67	311.99	308.85	310.98	310.15	315.31	314.62	319.16	313.56	314.23	316.46	314.08	309.18	311.73	313.76	309.38	311.91	316.28	314.9	309.81	313.78	315.59	316.48	318.79	312.33	314.21	316.32	311.88	312.65	322.71	310.61	311.91	312.34	310.82	311.95	314.7	309.78	313.3	314.7	312.91	317.87	314.87	311.74	316.65	313.5	315.47	311.66	314.15	312.88	312.15
313.5	316.66	310.68	313.52	314.54	310.85	312.35	309.3	308.39	315.32	313.54	313.24	315.28	310.61	310.17	312	313.64	309.76	310.77	312.76	307.72	312.62	315.44	306.99	309.07	308.64	317.97	312.98	316.03	307.32	316.51	306.49	318.33	316.31	308.5	311.53	305.27	313.8	307.49	310.81	306.07	310.34	309.06	312.64	315.7	312.3	314.74	311.65	310.92	312.48
291.78	290.95	293.96	291.59	292.15	292.01	294.89	294.63	287.99	295.8	295.77	293.06	297.21	294.67	296.16	293.95	289.43	294.18	287.88	293.42	298.01	297.02	290.76	296.65	292.63	293.49	293.17	297.96	291.15	296.59	295.13	294.97	295.93	292.28	295.54	294.26	294.35	288.77	289.85	293.23	293.98	293.08	296.42	296.34	292.4	291.41	290.92	293.97	294.54	295.48
299.42	299.77	300.09	298.18	293.16	297.16	290.02	294.67	291.66	292.39	295.53	295.51	294.04	299	298.5	292.92	292.42	297.93	298.31	297.12	293.9	295.8	297.8	298.16	299.15	293.34	298.9	296.23	294	296.23	301.52	294.28	295.58	297.13	301.1	297.75	297.02	298.32	300.93	292.56	296.12	295.55	296.34	304.12	299.2	296.63	301.42	297.38	300.43	299.64
314.12	312.37	313.71	318.83	309.41	313.71	313.51	316.02	311.76	315.26	314.9	312.48	315.11	312.55	312.73	312.42	315.85	313.73	318.39	317.23	316.81	314.65	312.66	311.49	317.04	316	315.68	307.35	312.57	312.81	319.78	313.22	317.24	312.75	312.27	313.31	316.55	312.7	309.24	319.25	317.15	312.76	320.19	314.3	313.99	312.13	313.97	312.69	317.01	314.67
309.9	308.77	307.04	301.05	309.35	305.75	304.24	309.61	311.63	306.17	310.7	303.36	312.14	310.22	306.29	306.82	308.75	310.09	303.56	301.82	309.3	305.92	308.49	308.01	305.76	305.71	303.48	311.46	308.03	309.84	308.38	311.61	305.92	303.2	303.46	308.69	308.31	308.51	303.99	313.77	304.87	304.49	307.19	307.35	310.39	303.06	307.87	306.85	303.01	303.78
309.08	309.71	311.98	313.03	308.64	311.21	308.75	311.79	307.2	311.52	314.67	310.02	310.9	314.91	307.18	311.9	309.41	314.33	312.99	310.86	311.6	313.6	309.36	314.09	308.69	306.68	318.83	309.21	309.83	307.99	313.44	312.89	312.63	315.63	312.05	314.75	309.57	314.2	309.15	312.04	315.06	313.83	310.64	312.52	311.26	304.97	316.12	310	312.89	311.83
318.28	315.36	313.2	311.18	317.89	311.12	314.88	313.42	311.95	310.77	314.92	312.84	311.07	311.59	311.8	312.28	321.03	314.12	312.69	317.18	317.82	312.77	310.8	316.68	319.14	310.78	312.6	317.79	314.03	315.37	309.48	312.75	314.97	313.97	312.99	313.11	314.42	312.61	316.76	313.95	314.33	311.99	315.18	313.05	317.8	312.85	312.06	312.12	315.5	314.19
308.44	318.35	311.08	309.02	306.86	314	314.16	313.43	316	316	318.16	310.23	313.76	315.99	312.94	313.31	307.57	311.02	316.13	308.45	310.36	316.28	315.23	311.1	315.09	312.91	313.65	309.82	312.38	307.83	311.69	312.85	317.05	311.59	313.5	313.54	311.31	315.94	313.67	312.75	313.37	311.54	315.62	315.57	316.27	317.65	314.48	310.42	314.48	313.37
311.13	312.61	312.62	316.95	314.07	312.67	313.73	314.55	310.4	314.07	312.73	313.02	314.46	311.11	313.87	310.02	316.11	316.59	310.89	319.52	314.4	318.43	317.07	316.03	316.86	316.55	315.66	319.99	313.24	319.52	317.36	315.76	318.34	314.4	316.78	314	310.5	314.38	312.78	315.07	315.42	313.75	316.32	316.78	314.1	314.33	316.19	318.03	311.91	316.78
328.87	330.14	326.41	326.16	324.3	326.51	329.28	329.28	323.51	332.59	327.46	328.66	330.15	325.35	331.01	327.35	329.81	326.57	329.25	328.08	328.18	324.05	329.67	330.01	328.24	330.22	326.48	330.87	327.52	328.16	330.89	330.69	328.12	327.98	324.99	329.05	333.26	330.89	331.97	321.12	327.87	327.52	329.29	332.09	324.6	327.54	328.52	331.22	330.02	329.69
327.21	326.13	326.56	325.69	321.87	326.4	322.73	324.25	322	324.75	327.6	324.27	323.76	322.38	328.14	326.41	320.52	323.89	323.48	324.96	320.4	326.62	324.38	324.8	327.33	324.98	323.1	321.46	325.26	324.48	320.81	327.94	321.35	327.99	326.42	331.02	325.37	326.71	323.15	325.37	324.05	321.15	326.6	322.53	326.46	318.96	321.85	318.78	323.14	322.39
296.33	298.08	300.24	296.8	294.37	294.11	290.87	293.22	294.29	300.89	293.46	297.67	296.59	298.97	301.78	293.17	301.39	296.45	296.26	300.35	296.45	294.07	298.88	298.72	294.1	296.66	297.7	292.86	292.1	295.12	298.96	294.15	296.79	300.97	299.21	293.31	293.96	293.64	293.54	296.61	296.66	297.61	295.69	297.54	294.03	293.06	296.41	296.85	302.43	299.45
307.92	311.87	309.64	303.9	306.15	302.99	302.9	311.21	306.55	307.44	309.75	308.72	303.92	304.9	306.79	307.08	306.43	304.96	305.97	303.74	304.37	308.35	311.4	302.91	309.37	303.99	309.22	305.31	312.34	308.34	307.77	306.73	303.37	305.88	307.79	307.18	307.19	308.31	309.74	306.56	308.17	306.32	299.83	305.88	308.85	308.05	310.2	309.32	303.71	307.98
323.44	320.8	322.1	317.51	318.48	325.43	316.6	319.12	323.98	317.62	315.27	319.44	319.5	320.98	314.97	318.45	312.7	319.38	319.85	319.63	318.62	313.93	317.98	319.68	318.8	322.15	320.46	321.27	317.02	319.98	318.43	319.64	314.24	318.05	315.29	322.1	314.61	313.65	317.92	312.79	320.26	319.45	312.39	319.05	316.69	321.58	316.39	314.28	320.81	318.78
305.92	306.76	300.88	308.43	308.29	302.8	308.02	312.51	301.87	303.52	302.7	307.66	300.38	306.09	306.05	309.77	303.45	307.18	307.87	305.61	305.47	305	308.76	301.58	312.73	303.42	304.69	307.39	306.83	306.9	307.24	303.26	304.87	308.02	307.18	307.28	306.5	303.75	304.8	309.16	307.77	301.4	306.98	308.56	303.56	303.82	298.7	309.8	307.03	303.84
319.29	314.7	316.06	315.03	317.05	313.75	309.58	312.52	316.1	317.5	316.02	316.85	320.64	313.12	318.92	312.54	312.32	320.34	311.59	319.46	321.86	318.33	319.86	313.3	319.39	316.25	318.59	319.22	313.66	313.23	321.28	317.21	317.96	319.31	318.98	313.46	317.68	315.52	318.32	317.14	320.03	318.12	316.42	311.27	315.98	318.08	314.2	315.5	315.31	313.23
311.04	313.4	311.53	311.05	309.39	313.23	314.3	307.13	310.38	312.06	307.53	315.29	312.16	313.5	312.7	310.84	311.79	313.41	313.04	309.15	311.44	312.6	309.15	313.93	309.65	310.46	312.65	315.35	310.93	314.66	312.88	318.42	312.24	314.93	309.6	312.72	311.31	319.21	312.53	308.44	312.01	311.49	312.13	308.61	311.81	310.62	311.22	314.56	313.81	315.71
317.69	313.46	318.88	312.95	314.33	324.32	311.74	319.86	320.78	316.72	319.34	316.04	318.52	325.26	317.43	322.39	318.65	315.23	321.81	318.03	317.19	319.26	319.65	320.52	319.15	316.09	316.32	321.31	320.08	320.11	325.75	317.03	318.98	314.6	316.11	314.5	324.69	320.91	316.14	321.57	318.31	320.34	323.83	319.8	318.61	317.73	317.81	317.87	312.36	316.81
307.37	312.74	310.35	311.61	312.85	312.87	309.71	317.43	314.16	309.5	312.45	312.51	311.98	309.53	312.04	308.23	311.26	308.55	312.21	312.52	307.64	309.63	311.28	313.88	310.95	312.17	310.7	312.18	311.35	309.17	309.06	306.19	308.47	308.85	307.18	314.26	311.42	308.71	312.48	308.03	306.78	308.22	310.29	306.25	311.6	314.77	313.45	310.85	308.63	312.63
302.29	308.95	308.9	305.08	305.76	306.25	306.92	307.76	310.43	305.06	305.67	304.82	302.49	301.76	306.23	305.59	306.77	307.37	299.98	307.41	305.52	305.08	298.87	305.52	301.15	306.3	308.21	304	306.2	306.33	301.56	304.58	302.72	306.84	303.7	303.3	306.52	303.03	306.82	303.47	306.42	302.64	306.07	308.41	301.48	309.19	301.94	304.02	307.89	309.59
315.21	313.28	313.75	315.09	313.26	316.42	316.43	315.35	313.17	319.43	316.18	314.51	314.96	311.37	309.87	311.92	312.39	318.9	314.59	315.58	316.07	312.45	315.06	310.85	315.44	311.06	319.02	309.33	315.12	311.82	315.02	310.24	312.83	314.37	312.86	318.19	314.98	311.41	312.68	313.82	312.69	312.12	312.42	317.76	315.97	312.18	313.18	319.89	315.88	314.95
314.88	316.9	315.17	309.26	314.62	315.64	312.35	315.13	314.21	310.13	309.59	314.52	319.8	313.19	314.48	314.22	311.44	314.46	308.31	310.42	314.22	312.29	312.92	314.38	312.04	311.07	315.95	311.64	312.15	315.55	315.98	311.64	315.26	311.8	312.87	316.66	315.38	312.17	314.93	317.04	317	316.58	311.1	310.32	314.75	315.79	314.39	313.95	310.85	311.18
314.34	309.63	317.43	318.58	314.78	313.3	313.64	308.98	316.12	311.78	312.82	319.21	315.43	312.64	314.47	315.98	313.17	309.56	318.12	311.4	313.19	311.51	311.07	312.91	311.5	310.15	316.75	315.73	316.99	312.54	317.48	313.87	312.44	308.84	308.92	313.92	312.35	316.88	311.75	315.44	317.34	310.96	314.79	310.61	315.16	313.48	309.91	318.27	316.42	314.75
312.36	316.98	313.69	310.22	312.28	312.48	316.5	312.8	319.44	312.29	311.19	314.18	312.64	317.37	314.01	316.59	315.07	316	316.11	314.55	318.59	311.56	315.13	314.41	316.28	310.86	314.88	314.79	315.84	312.28	317.3	306.94	318.71	314.09	317.6	314.97	314.69	318.88	318	318.38	313	312.91	317.8	315.62	315.59	319.41	316.48	315.89	310.06	313.11
324.56	329.01	320.45	326.04	327.29	327.26	327.07	329.7	324.66	321	327.67	326.94	323.29	320.48	324.31	327.92	325.39	325.31	327.34	325.62	323.36	325.77	326.89	326.9	324.63	327.82	325.94	322.6	325.74	327.25	326.59	329.42	323.07	324.5	329.25	329.47	322.52	321.1	325.91	323.59	328.57	326.28	320.32	322.84	322.87	328.28	320.14	328.1	325.29	329.42
322.55	319.69	316.04	319.15	318.77	314.63	319.63	310.14	318.73	317.46	319.63	319.31	319.65	319.85	317.74	317.3	315.41	315.31	319.9	319.7	314.51	317.71	320.33	317.84	321.13	316.26	311.47	316.23	321.97	314.72	317.34	321.42	320.96	314.82	322.79	315.49	320.31	323.56	318.31	315.99	313.01	318.33	318.73	321.3	319.23	317.23	320.31	315.3	314.17	315.96
310.68	310.1	319.37	311.01	311.65	318.28	310.97	319.36	313.19	313.08	315.72	314.41	311.78	312.56	315.11	312.14	314.02	313.4	307.89	315.48	315.84	315	310.67	313.1	312.05	316.7	311.18	315.65	315.88	311.71	319.15	313.11	312.21	314.46	312.26	313.9	316.48	314.05	313.77	310.4	318.31	313.24	311.19	317.51	316.15	309.44	311.33	316.7	314.81	314.55
[truncated: 150 more columns]
