# Supplementary material for: Genetic dissection of main and epistatic effects of QTL based on augmented triple test cross design
Source: PLoS One. 2017 Dec 14;12(12):e0189054. doi: 10.1371/journal.pone.0189054 (PMC5730204; doi:10.1371/journal.pone.0189054)
Supplement: S9 Supporting Information — (ZIP) [file pone.0189054.s009.zip › z5_600_0.2_5.csv]

304.46	301.33	298.43	296.23	298.53	303.91	296.75	302.49	297.78	300.79	298.98	295.56	303.55	299.54	302.35	296.66	301.43	295.27	307.33	300.72	304.05	295.6	295.37	310	293.63	298.93	304.06	302.99	293.35	301.29	300.45	299.83	299.83	298.66	295.45	308.6	303.68	298.64	303.03	308.5	300.52	305.82	300.53	302.95	305.59	301.03	297.82	301.27	297.87	298.96
311.43	307.03	305.85	302.68	312.78	299.08	306.85	306.72	308.2	306.02	315.61	307.58	308.65	307.99	305.24	301.14	305.63	308.93	307.27	302.08	307.53	307.95	309.67	310.34	311.42	303.84	313.16	301.42	308.88	308.74	310.44	300.1	309.23	310.62	312.62	308.72	299.82	303.08	311.3	305.33	311.23	297.56	308.56	304.33	301.67	304.65	305.14	301.48	307.61	304.89
324.09	322.22	313.64	314.58	310.72	319.05	322.2	317.29	318.93	316.53	314.45	317.26	319.39	319.51	326.13	314.16	322.27	324.74	322.25	316.37	326.29	318.68	322.96	310.86	318.48	319.72	316.79	315	319.12	327.4	320.17	326.35	315.75	317.02	322.95	317.72	314.27	320.24	327.13	314.48	317.48	317.61	326.06	318.02	321.27	313.15	317.63	318.78	321.5	315.66
289.2	297.52	301.52	297.72	288.37	296.25	300.88	295.28	293.4	291.38	296.1	295.5	297.42	294.43	290.63	295.22	296.69	293.1	294.55	287.52	289.8	294.77	293.95	295	296.6	289.69	294.69	295.92	287.98	292.44	292.71	285.74	299.85	287.97	293.33	296.95	291.46	289.53	296.19	296.82	292.09	290.51	298.87	290.76	292	299.43	299.96	294.05	284.98	290.43
297.56	300.94	304.18	305.72	305.47	304.84	310.03	301.96	296.03	300.97	303.16	304.56	309.43	310.83	298.64	302.79	308.08	304.25	304.08	298.77	310.41	305.35	305.41	313.47	300.16	305.89	303.77	297.95	306.36	305.96	293.75	300.42	296.62	310.32	303.56	296.35	301.42	303.25	309.79	298.12	307.31	304.8	299.03	302.43	304.03	306.38	302.56	307.31	317.24	303.01
302.7	301.99	301.99	296.08	297.71	295.58	302.92	300.3	300.57	290.39	292.6	306.03	298.67	298.45	294.84	309.33	302.62	303.55	303.09	298.95	310.52	295.33	303.12	295.83	301.58	299.21	293.96	304.57	301.56	300.32	306.81	302.13	298.55	296.12	298.81	302.36	304.29	302.13	300.25	300.2	298.55	301.32	297.33	306.43	297.02	295.53	299	296.01	300.46	295.54
298.4	299.39	293.77	298.54	296.02	294.75	295.96	292.54	299.82	297.85	297.89	299.33	304.19	295.71	297.78	292.84	301.44	299.43	295.28	297.54	299.76	304.8	295.15	296.84	301.68	296.77	301.78	302.73	301.49	299.03	297.25	306.52	298.01	299.95	302.38	302.96	300.11	303.75	296.22	299.57	301.55	300.85	297.11	293.51	294	297.57	299.8	300.99	297.79	294.99
322.15	319.76	325.79	320.32	322.3	321.58	335.77	323.2	324.93	323.92	322.5	325.26	326.35	326.77	328.68	318.83	327.79	325.11	328.71	327.51	319.8	326.72	328.96	326.35	321.42	326.39	328.6	326.26	320.69	319.03	320.57	327.46	320.37	327.34	322.57	324.77	324.24	327.11	327.8	324.99	318.77	323.42	328.26	327.05	316.93	323.57	326.35	323.67	322.57	326.52
306.17	305.73	302.57	297.32	306.33	308.92	301.02	306.31	309.61	304.66	303.79	308.85	309.05	302.48	304.71	304.48	303.18	306.67	304.88	304.32	305.01	295.09	308.69	300.88	310.19	301.24	303.42	296.37	300.47	296.87	308.73	306.85	305.15	303.55	305.81	302.95	299.76	307.69	300.55	302.21	296.1	301.76	304.38	302.56	311.92	307.02	309.53	308.53	300.89	303.84
303.44	297.29	294.93	293.62	301.39	289.11	297.32	297.38	292.68	288.51	296.16	292.22	297.53	301.33	291.71	291.21	294.93	295.46	296.02	292.81	295.32	300.21	293.33	296.69	293.69	292.22	294.05	295.01	297.52	295.99	292.88	298.12	290.45	299.36	298.72	294.78	295.43	297.69	292.66	291.82	288.58	297.5	298.93	287.43	295.68	299.68	295.82	289.03	296.85	292.97
305.15	304.28	294.74	304.54	304.87	303.31	296.98	305.38	293.14	299.24	299.93	298.76	300.01	300.55	304.06	305.21	302.63	305.96	299.57	309.06	294.83	300.4	297.85	304.4	302.08	306.81	300.01	305.93	307.9	303.99	296.35	305.49	299.17	304.16	303.33	305.54	302.24	302.4	303.17	299	301.13	302.32	307.01	301.29	301.46	302.5	303.6	298.62	308.03	300.27
305.78	303.54	302.54	305.21	307.19	308.76	303.98	306.36	302.69	304.21	306.77	305.39	305.17	306.08	305.42	298.78	305.34	302.09	306.12	308.78	306.39	301.74	304.92	304.63	301.63	300.5	311.08	302.58	309	301.4	299.66	300.36	303.08	298.28	301.24	302.93	302.51	310.05	298.89	305.15	302.15	307.61	305.57	306.6	304.75	311.82	303.02	304.73	305.08	307.45
298.21	300.14	293.92	301.12	290.69	291.87	301.39	299.7	301.68	303.56	297.92	291.88	301.24	304	299.7	292.28	303.19	306.32	304.82	299.09	297.63	301.36	300.2	296.51	300.83	300	298.28	301.73	309.14	308.3	299.18	299.79	293.47	294.9	301.15	302.3	300.67	300.75	292.77	303.55	299.86	299.23	305.39	295.62	298.87	305.49	295.91	304.61	303.52	300.33
319.52	320.94	310.07	315.77	319.83	309.98	308.23	312.14	313.91	306.68	310.36	308.91	308.55	315.96	316.54	307.19	318.27	316.41	310.62	317.35	320.01	311.68	314.38	310.72	311.58	313.1	321.4	314.11	318.18	314.69	316.41	315.65	320.4	313.84	320.41	315.83	313.04	317.27	312.63	311.98	315.86	312.77	326.95	311.51	323.81	317.43	316.58	318.19	311.07	314.94
302.57	302.36	305.57	302.18	306.68	305.28	309.58	309.16	314.54	299.82	307.75	302.94	304.6	306.97	306.07	309.12	308.14	302.04	297.48	310.54	305.32	302.43	303.71	307.61	305.98	309.94	300.4	304.98	302.74	300.46	311.06	307.79	308.06	298.73	306.58	303.91	308.35	294.93	310.27	302.61	311.78	308.16	312.33	303.41	299.79	307.45	304.04	300.61	303.93	309.45
316.46	306.43	311.85	316.94	315.69	311.51	312.41	314.38	312.07	310.28	309.14	317.21	315.73	314.23	317.74	319.4	310.54	314.41	318.99	312.6	312.68	311.69	307.77	316.9	317.55	315.37	308.46	318.17	319.94	311.32	313.28	314.45	315.06	314.74	323.44	318.81	310.99	308.36	307.55	317.2	319.03	310.24	314.06	303.63	313.83	314.82	317.11	308.4	318.89	308.49
324.28	332.85	332.73	329.67	329.55	324.38	325.54	322.97	331.36	327.1	328.24	325.45	328.75	324.27	332.12	321.99	320.48	331.84	321.54	335.27	330.87	322.24	328.63	323.25	333.38	322.54	324.55	324.8	328.82	333.46	333.06	315.68	330.66	322.5	328.12	326.68	327.03	329.08	329.22	330.37	328.1	327.35	329.11	334.12	328.36	329.4	334.64	321.6	324.39	317.95
301.67	305.89	299.24	312.37	306.01	303.71	297.89	306.14	305.02	303.78	299.42	303.92	303.98	304.03	307.25	305.59	296.07	302.75	301.73	300.91	299.81	304.57	298.03	297.42	312.95	301.71	305.61	304.24	306.7	308.42	308.33	302.12	308.83	304.34	306.98	300.7	311.68	309.22	310.08	300.66	304.27	305.48	298.57	305.29	303.22	306.58	300.33	313.42	303.48	299.88
328.08	327.81	325.77	327.03	325.81	326.09	332.63	325.05	325.53	328.18	325.91	332.22	325.97	329.44	323.57	332.89	327.88	325.29	325.39	326.66	331.07	326.94	325.74	325.63	324.63	324.76	323.53	325.23	329.11	330.71	324.87	324.93	331.12	327.93	330.06	328.76	325.14	327.79	329.59	322.25	330.32	329.34	339.93	326.66	331.2	328.76	329.22	337.13	325.94	324.99
329	329.58	331.23	329.74	325.82	328.8	331.96	332.33	322.85	326.6	334.79	318.5	329.98	328.25	330.74	329.19	327.96	330.74	325.6	320.1	332.71	330.67	325.14	328.56	327.94	325.33	326.03	325.56	320.55	324.84	326.23	331.17	332.89	328.33	331.27	321.48	328.48	329.76	323.01	326.29	323.21	323.06	328.18	326.27	323.03	331.63	324.59	327.8	324.63	326.63
315.92	319.43	315.8	311.89	311.92	306.12	313.89	314.47	318.41	304.27	316.79	318.77	316	314.53	315.24	319.76	315.99	310.41	320.65	316.98	316.45	313.81	313.46	312.51	313.59	317.11	315.61	318.28	315.05	316.05	325.87	315.04	315.66	316.1	320.25	317.21	320.18	315.35	311.57	312.65	318.05	309.68	315.16	321.34	315.93	317.93	319.01	320.04	320.05	317.43
323.54	327.87	334.4	333.17	328.75	321.29	326.22	332.99	323.3	330.21	329.36	325.54	331	324.52	330.04	324.47	326.94	323.96	326	330.05	328.12	328.84	327.45	332.02	333.44	331.95	325.69	326.37	320.53	324.58	329.67	328.53	325.23	327.29	333.26	322.58	331.91	335.93	331.03	334.3	325.99	333.29	324.16	323.59	330.45	328.24	331.04	329.85	330.16	333.08
300.79	291.38	292.56	310.27	299.82	286.69	294.36	293.42	300.63	297.55	295.69	292.04	289.81	299.68	291.78	299.99	293.57	298.24	293.6	292.51	291.99	296.97	302.21	289.91	293.33	292.7	302.88	292.86	287.69	293.15	287.79	293.92	295.14	298.81	297.71	298.73	295.74	298.7	299.45	295.96	298.27	296.71	297.89	300	293.03	295.77	294.89	293.17	300.57	293.89
290.86	294.09	291.18	290.86	294.14	291.82	299.62	292.37	291.5	295.98	282.71	295.77	300.42	291.57	295.95	285.2	300.21	287.48	293.62	290.55	293.68	287.65	294.59	293.99	292.42	296.03	293.79	291.93	289.1	292.09	297.64	288.86	293.13	294.44	293.1	296.95	290.35	292.56	295.73	293.27	299.84	291.78	297.68	295.9	294.47	293.86	294.85	297.08	295.71	290.59
329.66	328.05	328.94	320.1	318.76	331.06	325	332.18	326.73	331.48	329.51	321.83	326.53	326.75	329.03	327.74	327.08	321.13	332.1	326.39	331.51	330.34	321.58	322.77	332.84	325.82	323.91	331.25	326.48	331.08	326.32	333.8	328.9	334.51	329.71	328.61	332.54	331.01	322	331.37	326.13	323.72	326.7	324.27	331.31	332.82	322.05	326.43	328.56	328.27
302.02	305.9	298.82	302.47	304.25	296.85	296.35	306.25	297.88	297.87	307.44	306.33	300.14	305.48	303.7	297.86	308.6	306.14	305.06	300.47	303.07	301.48	307.1	308.48	299.28	309.06	305.58	307	305.2	307.24	299.87	305.3	305.75	303.87	300.54	308.92	307.12	304.72	303.64	310.31	303.13	310.41	296.65	306.17	307.56	308.78	305.85	299.05	310.4	305.09
309.01	311.5	296.35	301.41	308.67	300.5	298.54	304.68	302.6	301.19	305.18	308.54	304.58	312.23	304.65	294.98	303.38	300	305.58	303.11	305.68	304.65	309.05	301.38	304.1	300.21	300.11	307.53	315.92	308.92	296.43	304.31	307.81	302.75	312.7	309.51	318.6	307.57	309.15	307.69	311.15	315.04	298.4	306.99	301.77	311.7	309.57	309.57	306.59	313.19
293.82	307.5	302.73	301.69	295.46	298.21	300.58	303.99	297.82	299.12	300.14	299.78	299.03	306.68	304.23	302.34	309.37	299.57	309.95	295.2	303.63	296.69	298.13	308.11	297.38	299.62	299.43	292.99	298.08	296.33	300.04	306.33	303.71	302.59	300.42	300.66	293.39	303.98	304.56	298.04	301.3	299.24	303.37	308.19	305.05	303.87	300.19	293.72	301.29	299.1
302.34	304.6	313.14	308.26	308.99	311.74	301.42	312.87	305.76	302.61	303.22	308.25	309.53	303.57	307.85	308.72	311.36	303.21	308.72	306.59	305.1	308.36	312.27	309.84	311.21	304.36	303.09	303.07	305.11	300.66	307.38	304.68	308.36	305.7	307.84	306.31	309.78	303.04	302.55	303.83	300.01	302.47	305.42	302.06	309.26	306.76	306.36	306.41	303.62	306.73
302.34	299.93	293.6	293.88	296.31	304.19	299.87	301.9	299.24	308.63	300.49	300.74	307.34	306.64	300.86	300.96	297.51	304.36	297.98	302.01	301.79	303.59	302.16	294.92	301.17	295.21	293.55	307.64	302.19	300.52	304.91	300.91	290.35	306.93	306.51	299.25	300.57	305.64	300.95	305.52	300.48	302.27	303.77	296.8	302.38	299.87	291.06	300.44	301	299.73
301.42	307.48	305.37	307.48	306.24	301.24	303.91	305.69	303.48	308.2	300.62	307.43	307.43	300.47	305.83	300.39	295.41	299.8	303.99	300.88	302.76	309.94	298.97	297.79	299.78	301.84	297.69	305.27	298.39	301.98	297.12	301.82	304.37	302.4	301.67	304.6	298.38	304.6	306.83	302.51	302.32	302.58	299.03	301.72	302.17	300.88	301.82	295.68	304.07	294.99
317.25	319.47	307.17	320.16	307.3	314.32	310.06	312.12	316.58	312.87	314.36	317.33	312.17	304.63	316.7	307.47	319.91	323.24	315.45	311.2	312.96	319.46	319.97	313.21	318.69	315.98	323.33	315.03	319.39	314.57	308.54	307.2	310.79	314.65	309.99	316.42	319.02	311.67	317.31	305.22	307.94	316.51	312.38	321.98	319.99	315.83	312.04	312.72	313.62	317.47
314.13	318.1	317.98	321.38	316.72	323.63	313.77	318.43	319.01	322.3	321.29	322.47	315.43	313.55	316.42	322.44	315.24	321.91	311.35	316.52	318.42	315.22	316.01	320.58	312.04	316.36	319.51	326.05	318.96	319.46	313.2	318.37	316.52	316.37	321.79	321.55	315.91	325.06	326.1	317.37	315.14	313.53	321.09	311.5	319.47	318.12	314.52	322.94	318.38	319.72
299.27	295.79	292.82	299.88	287.63	292.35	296.04	299.42	294.14	293.4	292.4	289.25	291.3	293.75	297	290.58	300.13	302.13	293.24	298.76	293.32	290.51	292.12	289.47	299.8	301.27	288.15	286.08	294.8	294.29	285.8	292.84	300.22	293.76	295.15	295	293.51	293.21	289.29	284.65	295.86	296.72	294.48	290.95	300.07	289.25	287.05	295.48	288.73	299.87
294.91	293.5	303.16	300.44	303.65	294.85	298.02	299.64	303.08	296.41	301.07	300.85	299.33	300.25	301.14	302	296.62	305.94	300.33	302.73	296.91	294.72	302.43	300.78	298.51	298.42	305.71	305.37	290.34	295.4	303.16	301.24	294.68	293.9	303.05	303.19	300.34	299.99	294.59	299.58	296.44	297.19	299.8	304.58	299.01	300.06	296.43	298.23	307.62	302.98
306.42	304.34	307.28	305.19	300.13	304.61	305.91	293.14	303.91	304.01	299.91	309.1	305.79	305.74	306.91	306.67	302.5	306.1	298.36	299.98	307.91	305.62	295.67	308.89	305.21	299.48	301.73	300.29	300.85	303.44	298.54	302.35	304.78	310.42	305.24	304.49	306.43	305.74	305.2	300.3	301.75	301.62	300.22	309.93	299.09	303.4	303.24	300.29	305.47	307.65
309.36	316.75	309.76	320.85	315.7	313.15	318.34	318.13	312.61	315.41	315.49	313.78	315.25	318.78	313.47	316.29	307.92	310.59	315.52	311.95	309.61	312.12	319.49	316.08	318.37	318.1	314.89	316.1	321.34	314.87	312.84	317.18	310.87	316.51	312.8	313.61	315.17	313.07	312.75	317.26	314.26	315	312.61	317.34	312.72	313.92	312.59	308.91	320.48	315.01
332.1	322.77	329.95	324.7	326.61	326.42	319.96	332.77	321.17	323.63	325.59	326.38	318.04	324.65	323.95	327.88	328.21	335.03	326.32	326.4	326.37	320.92	326.17	325.42	316.09	319.93	320.63	319.45	333.1	321.23	331.26	318.45	318.88	326.54	321.25	331.79	321.34	325.8	326.35	328.32	322.95	322.88	324.52	326.38	319.44	323.14	325.49	325.02	324.03	334.01
318.68	309.38	312.76	314.18	313.27	318.97	318.08	320.17	317.59	312.84	315.29	314.96	312.54	325.1	315.71	314.61	311.9	315.62	318.52	318.37	307.56	317.37	315.11	318.61	312.21	315.15	312.48	318.28	312.57	314.04	322.15	316.05	312.99	319.7	312.32	315.93	319.64	316.1	313.84	317.27	311.25	318.4	317.59	315.01	315.45	317.32	316.97	314.33	314.76	316.47
304.17	306.91	303.7	315.14	306.33	307	303.1	314.76	305.22	304.83	306.98	307.63	310.86	317.59	302.07	303.42	310.89	308.52	309.8	305.01	301.49	301.83	310.32	305.77	302.25	307.05	296.87	303.51	303.98	306.71	303.99	300.08	305.62	309.47	309.25	308.15	303.93	309.53	305.13	306.16	310.62	305.96	299.16	306.18	299.56	309.31	304.82	300.98	307.41	304.72
307.81	307.6	314.33	306.89	305.36	309.28	302.85	298.62	307.37	311.88	308.42	304.04	304.55	307.95	298.94	309.58	306.23	308.61	305.19	305.73	298.61	308.46	308.66	310.57	300.85	309.89	301.48	307.39	303.76	302.33	299.62	313.04	309.92	304.03	303.41	300.35	303.52	308.59	299.5	303.98	306.17	305.88	304.67	305.96	309.87	299.4	298.77	297.2	311.08	311.67
306.75	306.32	308.96	311.93	312.79	306.97	308.5	304.59	307.53	316.24	312.48	306.39	315.3	310.53	314.36	308.17	306.4	312.43	309.6	310.68	314.09	308.17	302.88	304.48	312.52	306.95	306.76	311.22	305.38	301.12	309.52	308.17	311.49	309.86	306.34	306.73	306.12	313.43	304.7	304.27	310.24	307.63	306.47	312.22	309.9	307.91	310.93	315.04	303.77	308.82
319.24	308.95	316.7	314.49	310.73	309.66	313.59	305.81	314.64	311.19	311.03	308.54	317	318.76	314.89	320.55	314.58	310.15	315.22	316.14	308.1	316.86	314.8	313.25	316.76	307.46	314.22	310.24	315.81	311.56	310.67	311.5	307.91	313.03	313.43	311.87	315.21	308.7	314.63	311.57	316.92	306.82	315.39	316.18	312.95	316.4	323.72	313.08	319.09	312.47
301.9	301.46	301.77	301.3	304.2	303.43	301.45	305.16	298.87	303.16	305.69	307.03	299.55	303.24	298.28	296.91	300.09	308.1	303.87	292.75	307.51	302.05	305.76	303.42	295.75	302.93	303.28	300.87	304.69	302.88	304.19	301.36	299.41	302.72	294.65	304.81	306.36	298.7	305.05	306.87	300.76	305.89	300.46	299.2	304.02	305.21	303.96	294.97	301.23	302.48
307.25	311.04	309.63	307.3	302.1	305.61	308.98	307.29	312.19	307.6	309.84	309.7	308.65	307.44	300.43	313.83	306.57	304.15	306.96	312.27	310.37	309.96	313.27	311.01	304.74	309.15	311	310.1	306.76	315.16	303.65	306.25	314.66	300.86	301.81	307.74	307.98	309.17	315.56	308.41	304.99	306.95	303.77	297.78	311.11	314.97	305.34	305.8	309.27	311.77
301.55	304.56	301.41	299.77	302.28	304.41	310.22	304.49	291.58	310.18	301.21	298.05	307.85	304.84	303.45	300.09	304.44	303.08	296.99	299.51	296.05	303.25	307.37	301.18	304.89	303.61	309.79	300.67	304.97	295.78	303.4	299.36	300.81	307.41	300.45	304.74	302.8	306.1	304.23	299.75	302.23	299.71	300.77	301.1	299.69	299.87	303.81	297.2	308.43	304.51
317.71	302.29	316.8	315.9	307.81	317.57	318.77	314.1	314.94	315.49	313.78	317.53	309.91	324.23	307.36	307	309.99	310.36	314.28	316.52	313.11	313.09	316.2	307.83	318.43	312.11	316.44	314.92	311.92	307.22	316.36	313.06	320.5	314.55	306.11	306.36	312.23	305.3	309.17	319.92	310.33	319.27	313.11	315.49	311.49	310.52	307.91	314.63	320.51	316.01
319.16	308.14	310.63	315.27	308.92	313.99	309.2	314.11	306.47	314.34	305.54	315.11	320.48	311.33	316.69	311.83	315.84	303.33	313.44	312.52	307.29	311.14	308.16	312.34	314.54	312.32	310.91	318.07	315.1	315.82	316.76	315.17	312.79	310.62	313.01	314.11	312.75	311.61	320.46	313.91	312.04	312.73	315.05	309.86	309.73	311.07	313.04	308.82	309.8	309.21
302.1	309.17	305.13	301.38	307.23	301.92	311.38	310.8	306.55	303.04	305.94	301.69	310.24	302.83	304.52	305.89	304.26	303.36	307.06	303.14	298.08	301.2	306.6	305.16	308.37	304.56	303.42	298.01	304.02	302.56	306.73	302.09	302.82	300.96	300.03	308.16	302.99	301.36	310.13	302.74	298.9	296.6	304.95	308.68	296.92	300.19	304.55	300.44	305.73	307.4
297.79	304.29	296.6	295.24	301.28	300.59	297.18	305.16	296.25	300.58	295.38	290.01	290.67	301.76	297.53	298.54	295.57	296.48	299.54	295.66	300.99	300.12	295.2	293.91	293.43	297.2	300.65	287.45	300.43	297.15	292.53	289.9	296.18	296.93	298.16	296.98	299.27	298.79	293.27	297.57	304.03	292.21	290.91	295.49	295.38	297.58	289.78	291.94	299.06	293.97
301.17	297.98	292.17	293.52	296.62	291.39	302.07	297.24	292.98	293.91	294.32	299.45	298.14	294.53	297	299	287.97	299.22	288.36	295.55	298.67	292.8	296.81	292.97	300.39	290.1	290.04	292.21	293.07	293.23	296.14	293.42	292.8	291.06	298.46	293.07	299.49	293.44	294.42	297.81	302.07	296.39	298.98	299.31	297.12	295.96	294.64	304.07	291.05	303.71
316.27	315.06	312.91	313.37	321.51	313.91	312.38	306.92	306.05	314.82	314.58	313.37	314.01	310.91	309.79	313.39	310.14	311.01	306.55	312.34	319.1	310.47	314.43	313.85	307.38	310.3	321.97	306.36	320.73	314.1	313.25	323.9	309.3	306.05	309.42	324.59	322.76	310.4	320.16	311.63	307.48	320.42	314.61	312.24	311.56	315.44	316.89	313.63	313.95	320.72
310.84	307.53	303.7	305.45	310.72	306.45	309.75	308.35	309.93	307.68	314.8	305.8	301.3	309.93	306.67	311.01	311.39	311.05	313.48	309.29	299.3	308.8	305.84	310.4	301.98	306.02	306.03	302.1	303.6	305.07	304.03	302	305.33	310.2	304.59	306.91	306.99	306.87	304.32	304.71	301.99	303.11	309.98	313.88	308.37	303.65	308.19	306.06	310.09	304.04
312.08	320.54	307.34	317.49	323.6	314.99	310.8	316.83	318.11	313.81	311.51	318.53	314.91	315.35	310.47	314.4	317.69	314.2	312.33	314.32	320.19	316.28	317.81	316.07	316.86	311.56	310.78	317.58	316.79	317.25	317.13	315.88	328.55	313.64	313.44	309.03	316.44	313.17	306.33	313.95	311.56	316.08	321.26	312.28	320.15	319.49	325.5	305.7	316.24	317.76
315.05	320.72	316.19	311.8	317.99	323.28	313.31	313.87	316.35	312.22	311.62	315.29	318.59	314.62	315.65	309.77	309.6	316.32	319.35	317.99	318.46	307.45	318.09	315.58	317.48	318.87	316.01	310.82	314.67	313.62	320.13	315.92	317.11	323.16	318.02	316.43	316.49	315.36	310.62	318.76	320.89	315.8	317.29	319.03	311.98	311.78	317.65	316.18	315.86	318.66
286.39	291.48	294.76	304.13	302.92	299.45	293.76	297	297.17	297.31	293.06	293.78	288.77	297	290.96	295.14	292.92	300.67	290.67	294.5	292.58	293.71	292.3	298.06	299.69	287.37	292.82	300.92	304.15	295.77	302.27	294.81	300.04	293.63	297.72	292.5	293.29	294.55	290.63	291.11	293.84	297.25	295.02	295.6	293.59	297.13	299.75	300.02	297.21	301.39
305.52	310.98	308	304.22	303.2	305.66	305.82	311.09	310.28	309.18	312.73	306.49	312.03	311.95	303.08	315.51	307.7	302.46	310.41	304.96	311.73	302.5	302.67	309.23	314.16	310.97	319.34	305.13	315.18	304.65	304.94	308.19	315.18	302.82	314.79	306.9	302.25	306.97	312.88	319.66	309.41	307.2	311.82	312.8	311.68	296.35	310.12	303.17	311.07	308.93
311.54	309.32	312.66	308.56	311.08	310.68	319.09	311.64	309.51	312.64	308.14	305.93	310.27	302.66	314.65	307.91	308.38	309.66	318.16	311.26	312.36	310.44	311.35	314.28	309.78	307.12	313.45	314.74	308.03	311.82	307.36	307.24	314.06	310	312.56	307.48	312.28	311.31	310.52	312.79	305	313.69	315.4	308.51	308.17	306.21	306.3	308.52	308.46	309.91
310.29	311.89	314.19	310.91	305.78	317.18	305.67	316.51	319.89	318.95	307.45	318.22	311.17	315.25	318.93	318.18	314.3	319.65	314.9	307.8	316.82	311.94	311.1	310.39	317.04	316.46	313.42	309.97	321.92	312.63	315.35	312.67	310.36	313.87	317.95	316.2	308.66	309.19	317.99	314.47	314.63	315.6	308.61	312.54	315.73	315.31	318.13	308.87	317.38	309.48
313.54	309.19	317.37	310.2	317.79	315.09	310.25	319.54	315.49	309.75	313.12	317.24	313.77	312.25	318.5	320.28	315.83	317.18	311.45	308.78	313.1	311.52	319.26	311.64	321.2	311.94	306.47	312.07	305.16	312.53	319.65	312.03	319	315.75	309.61	315.02	306.02	311.31	313.46	308.8	316.95	319.68	318.97	310.28	305.86	314.61	311.63	312.63	321.73	314.55
315.66	318.4	309.39	311.09	319.1	317.51	311.56	314.13	306.63	310.12	317.53	307.95	326.24	324.14	313.59	317.18	306.58	314.79	314.78	319.48	311.45	317.34	316.48	317.18	311.19	320.67	319.9	311.76	315.74	313.06	315.29	318.43	319.57	314.09	309.36	313.36	315.91	316.97	314.68	311.27	316.15	316.73	314.01	314.75	316.94	315.14	312.31	314.07	322	316.26
312.47	321.2	309.72	309.75	307.99	313.14	310.98	311.59	317.11	313.81	310.46	303.37	313.03	308.59	308.48	310.84	309.15	313.3	313.9	316.74	310.56	310.08	312.41	313.22	318.5	314.65	317.75	309.56	313.39	314.61	317.81	307.68	305.18	313.25	318.09	313.09	303.53	307.68	313.61	309.81	309.83	311.71	314.22	315.25	320	309.62	310.96	304.39	325.18	310.56
314.78	313.65	315.58	313.62	316.27	310.68	318.5	311.74	316.81	312.22	314.86	317.85	312.28	317.63	317.43	317.98	319.44	317.64	312.03	319.53	324.95	319.82	313.48	310.7	314.84	313.62	316.45	311.72	321.63	320.9	324	313.26	318.09	313.58	317.47	316.05	313.48	312	306.47	302.77	316.99	319.06	310.39	322.53	317.68	317.4	309.94	324.76	313.6	313.97
298.64	291.97	298.37	289.56	291.57	293.06	295.85	295.36	294.17	292.73	294.74	294.68	289.25	298.17	289.81	297.69	293.94	293.98	288.84	297.28	296.68	285.33	291.97	294.29	291.91	294.39	292.57	284.86	293.53	290.5	278.31	294.79	300.62	286.43	295.17	298.95	301.68	289.32	294.9	293.61	293.33	295.18	290.48	292.31	295.91	298.69	294.81	295.09	291.12	293.06
309.41	305.72	306.74	311.91	317.09	303.17	309.75	302.24	309.66	309.03	300.4	304.96	305.42	305.12	308.75	303.34	313.41	309.39	305.42	302.72	311.68	307	312.06	305.94	309.75	311.5	303.35	299.98	306.28	304.77	301.95	303.29	301.38	304.76	311.34	305.92	314.03	308.4	305.64	305.47	308.03	305.22	307.03	304.65	306.99	313.1	305.14	308.97	308.16	304.14
310.28	311.39	312.2	311.39	315.15	322.57	315.83	312.23	315.99	320.07	319.06	316.5	312.58	310.13	320.09	317.54	310.97	308.49	312.34	317.42	309.68	303.67	315.25	310.5	317.5	311.15	315.18	311.82	315.74	312.58	319.56	314.03	310.48	315.96	312.88	319.33	310.09	308.33	316.5	312.49	312.94	306.99	317.58	317.22	311.58	318.66	312.49	307.22	313.7	306.82
314.78	312.97	310.04	326.55	309.22	313.45	308.4	314.9	313.87	308.93	306.7	311.11	316.8	315.71	319.12	311.33	308.95	308.05	316.23	311.81	314.13	306.63	317.39	313.35	316.11	320.64	314.61	313.02	317.72	311.76	315.21	316.56	311.72	313.95	307.24	305.43	307.99	315.79	320.61	309.96	307.86	313.84	311.09	311.31	307.14	311.31	311.7	317.14	317.71	315.73
304.97	303.02	306.99	300.1	303.24	301.79	304.37	308.06	311.99	300.06	299.43	304.92	309.47	306.42	307.39	301.22	302.88	302.77	301.56	308.32	300.09	296.88	306.86	307.19	307.64	297.44	302.17	299.09	299.66	298.1	305.5	305.45	306.59	295.3	310.45	308.89	302.27	297.47	299.28	304.31	298.05	302.48	304.93	309.79	301.55	305.07	301.39	293.74	309.93	304.33
310.99	312.62	310.47	304.44	308.15	302.49	305.44	314.13	309.25	314.87	309.13	304.16	301.63	305.44	309.29	313.78	308.74	304.15	312.93	312.93	310.19	309.11	309.32	312.01	310.51	310.86	311.51	315.32	307.02	297.64	305.48	306.65	304.73	306.72	309.45	308.57	311.62	309.12	305.45	312.35	305.62	307.26	313.34	309.71	309.08	308.64	305.06	302.3	308.73	306.06
327.76	330.84	318.01	321.78	326.5	328.83	330.33	322.27	332.33	321.72	329.81	320.42	330.56	330.33	324.19	320.23	322.96	322.23	319.54	320.54	334.29	325.88	331.83	328.03	326.01	324.27	320.54	316.24	322.98	326.71	317.84	328.61	327.37	326.89	326.77	321.57	325.51	315.97	323.25	325.48	328.86	327.79	330.72	326.2	319.69	331.91	325.61	321.69	324.85	328.92
322.07	311.67	321.31	320.08	316.66	315.59	324.85	318.82	311.27	317.79	316.37	314.93	314.41	315.99	318.82	316.28	314.29	314.32	314.17	317.91	317.85	323.51	316.11	325.94	317.36	318.67	321.37	317.45	314.53	323.8	309.57	313.28	322.2	316.61	314.52	319.83	317.99	315.6	312.07	322.67	321.97	313.86	321.21	307.7	321	313.62	316.21	323.12	314.92	319.13
313.56	316.07	311.96	321.81	320.58	317.05	316.58	315.05	312.65	317.27	317.88	310.12	313.49	314.38	315.15	321.7	314.71	310.26	318.13	317.02	314.69	314.4	317.53	324.15	314.7	319.68	323.26	313.52	314.79	317.04	314.51	312.96	316.87	316.97	324.92	319.16	311.14	318.8	311.61	312.87	316.53	313.59	317.78	319.75	318.65	314.39	314.76	311.55	313.89	323.06
313.18	315.14	312.45	315.23	313	312.08	315.23	316.35	311.23	309.06	319.63	316.27	318.79	320.82	316.27	313.53	311.41	312.9	317.73	327.72	325.45	310.85	315.1	319.26	322.81	317.86	316.1	313.35	317.85	314.79	311.95	313.32	314.8	308.81	317.08	311.97	311.67	317.03	314.56	312.37	320.09	315.58	316	309.74	310.03	314.7	309.27	314.86	306.93	304.7
317.7	309.5	308.75	315.79	311.57	313.89	311.21	310	304.15	312.69	311.74	319.12	319.83	307.89	312.97	310.1	312.84	316.9	315.84	313.98	317.63	312.42	308.89	314.23	314.72	306.52	319.15	322.35	313.76	316.23	307.75	308.72	314.46	319.34	313.78	307.95	308.67	321.08	310.37	310.19	313.48	313.94	315.28	319.78	313.28	311.19	313.93	315.14	316.81	310.55
314.91	314.64	312.4	311.24	311.8	313.66	319.77	312.07	309.55	313.73	303.72	314.55	310.2	308.56	312.21	312.51	313.06	312.96	311.92	309.96	311.66	305.97	316.54	315.21	319.06	306.35	317.93	314.64	312.69	323.23	307.88	306.89	318.15	313.15	314.47	299.65	311.52	309.55	317.75	310.49	312.37	313.8	312.56	311.11	312.3	317.36	319.45	315.66	310.97	316.49
314.38	315.44	311.38	313.13	308.27	307.64	314.89	307.09	309.11	313.07	305.71	308.43	308.32	308.82	308.39	304.85	310.77	316.14	318.57	310.53	311.31	309.86	316.31	307.98	303.9	312.43	310.78	313.68	318.91	311.02	312.78	313.79	314.58	317.29	308.96	317.97	308.21	309.22	313.93	306.5	311.22	306.23	303.81	312.89	314.39	307.92	306.66	303.87	310.38	301.91
309.11	296.5	300.71	297.81	298.25	302.36	299.88	295.4	306.22	295.43	303.2	297.08	298.47	296.95	299.48	300.7	298.8	308.11	304.98	300.34	303.72	297.92	304.7	297.33	297.37	313.53	294.13	304.56	303	304.84	299.1	301.41	308.96	308.25	308.11	304.2	300.26	305.01	305.82	300.64	305.37	303.68	295.88	300.03	310.51	309.92	302.56	305.78	301.35	296.03
314.24	311.16	310.69	310.19	312.97	311.11	317.01	316.05	318.27	315	319.54	316.11	320.02	315.12	313.75	323.32	315.28	313.28	315.36	314.79	319.41	312.23	317.75	318.66	309.8	310.54	318.17	317.97	316.47	316.81	314.46	311.55	318.82	311.75	320.7	317.75	317.02	307.34	317.53	319.17	313.35	309.76	316.97	308.95	313.29	308.17	311.73	316.29	313.76	309.95
303.73	295.99	309.48	300.93	311.39	299	299	301.98	297.92	302.17	298.68	300.66	299.92	303.54	303.5	304.12	297.48	291	302.19	306.67	305.27	302.62	300.51	303.12	300.75	299.35	291.96	301.16	302.6	302.35	302.19	301.93	306.06	300.83	298.13	299.86	302.2	305.26	301.25	301.39	298.45	298.48	306.12	302.69	297.03	306.81	304.31	306.75	301.1	302.05
311.28	319.53	309.83	318.05	313.38	310.38	318.96	314.65	318.09	310.66	319.16	314.6	317.64	308.05	313.06	309.81	311.91	310.06	317.84	311.56	313.08	315.41	313.26	313.4	309.73	311.74	312.98	313.66	317.87	313.81	320.08	319.38	310.65	315.65	316.02	316.63	314.9	312.8	313.79	307.26	317.09	321.39	314.2	314.01	314.59	312.43	314.21	312.89	308.34	318.31
294.69	292.4	296.75	295.16	296.99	303.82	287.07	296.71	298.36	293.33	297.8	293.96	296.2	300.88	299.53	299.89	298.23	303.19	299.06	296.94	299.97	295.46	301.64	303.12	299.82	296.15	298.81	291.11	292.43	290.56	295.61	298.04	295.42	296.94	294.32	299.68	295.85	300.6	301.4	298.94	300.96	297.51	298.2	297.7	298	296.34	295.2	298.88	295.76	300.81
297.23	303.82	306.83	306.04	309.53	309.32	299.24	302.2	302.07	310.66	310.52	302	305.08	307.42	296.8	309.46	298.07	303.9	301.8	300.92	307.89	300.29	296.23	305.34	311.15	306.27	305.75	300.88	300.74	306.84	300.43	304.26	307.93	300.98	303.62	309.02	308.9	306.7	301.59	304.88	305.62	304.01	308.67	309.27	303.05	305.98	308.07	302.76	304.98	303.25
318.56	320.1	316.65	315.11	309.99	320.02	313.89	320.27	321.85	314.23	319.64	312.41	315.15	318.19	315.36	318.61	318.16	317.41	319.44	319.47	317.4	313.01	323.08	324.97	316.35	318.5	318.16	316.79	316.9	313.59	314.83	317.31	310.28	321.48	314.82	316.26	314.55	309.26	313.64	321.44	319.5	320.96	319.95	313	317.54	319.29	317.77	320.83	318.02	316.63
312.9	312.54	309.18	313.22	313.82	319.15	315.52	307.39	320.11	312.16	313.73	306.25	318.52	309.42	311.17	312.09	312.22	309.62	314.84	312.52	313.33	318.25	307.94	315.13	310.4	312.04	304.66	308.87	308.51	316.03	305.69	310.5	313.51	314.65	309.35	312.91	304.6	310.51	321.76	312.72	310.27	313.46	311.33	315.07	309.04	313.57	314.16	314.13	320.14	314.82
308.96	309.49	313.9	310.5	307.42	306.22	306.18	302.45	311.89	301.25	308.1	298.5	302.47	306.79	310.5	306.98	301.2	302.42	306.78	301.59	301.2	306.07	306.13	298	297.84	299.72	310.32	306.22	299.86	300.74	302.67	308.45	305.45	306.65	299.65	306.17	315.29	301.02	296.89	300.58	307.01	302.15	300.15	301.88	301.25	301.53	301.62	307.91	305.59	306.06
310.09	314.9	304.64	304.6	304.02	304.37	308.97	313.13	314.54	311.16	313.86	310.91	307.46	302.44	314.95	312.59	301.01	307.22	309.92	311.99	306.52	306.27	307.66	303.03	310.42	307.12	307.16	307.47	309.33	312.76	314.46	309.81	312.86	313.13	309.21	305.26	311.12	306.09	309.94	307.57	310.63	315.29	308.64	307.81	307.46	307.07	308.65	305.64	312.38	302
304.78	310.72	308.66	313.59	302.72	307.27	305.44	307.1	307.63	303.23	312.1	301.99	311.58	310.75	306.33	305.67	312.87	312.12	308.08	311.97	308.46	319.92	312.47	307.16	309.02	313.14	307.51	308.46	313.12	310.41	304.93	313.35	309.16	310.64	303.18	305.8	307.88	312.76	306.52	310.33	303.39	308.77	310.99	311.96	305.51	307.37	313.74	309.84	311.07	312.06
302.75	296.04	297.28	303.14	297.89	303.63	305.42	306.77	300.8	301.19	301.53	300.1	303.72	303.37	306.79	298.56	293.98	295.49	304.97	305.93	304.3	305.95	300.53	307.48	304.2	306.63	305.08	300.47	298.34	304.94	303.01	305.05	298.71	304.6	302.57	298.61	301.34	304.64	306.06	297.19	300.83	299.88	298.14	305.36	306.12	308.25	309.12	298.05	306.82	307.49
303.34	308.71	307.83	292.23	302	305.24	305.57	300.94	297.95	304.75	305.28	311.61	296.86	312.35	303.22	308.28	305.93	309.8	308.79	302.81	310.99	307.47	304	308.76	303.57	308.74	308.06	311.14	305.47	314.12	305.52	312.78	310	307.04	319.08	304	304.95	299.1	307.64	299.36	307.54	300.87	300.29	304.59	309.27	307.98	307.34	302.27	307.79	305.69
312.6	316.48	315.28	315.77	314.11	308.94	313.47	309.46	319.7	310.53	320.29	314.42	323.46	311.69	318.57	311.22	319.05	313.56	315.71	313.91	319.33	315.2	320.66	317.53	309.18	312.43	313.89	317.72	316.77	321.78	309.97	307	317.7	310.14	319.37	314.79	311.26	313.15	308.05	312.05	304.59	309.34	308.62	302.13	308.79	318.24	312.24	320.02	315.48	310.67
314.59	313.06	314.39	312.98	314.6	312.23	311	317.86	314.07	322.77	311.97	325.45	315.75	308.61	312.81	312.12	317.44	312.73	315.63	311	318.52	314.17	309.17	311.6	305.26	310.87	313.41	310.13	316.6	314.13	313.95	319	314.17	307.89	317.62	318.25	317.77	317.52	319.12	312.39	319.57	305.99	310.4	309.36	312.83	309.01	309.8	309.8	308.02	314.85
303.63	292.94	292.87	291.71	292.69	299.95	296.34	292.94	300.96	297.1	298.25	297.52	293.7	293.67	292.55	305.24	301.32	292.37	290.73	286.59	300.1	295.44	294.96	296.52	300.94	300.97	297.84	295.01	295.89	298.38	296.8	289.03	296.45	299.5	300.88	301.84	298.06	297.17	296.77	294.82	294.87	305.19	304.58	301.08	293.98	301.56	293.95	294.81	303.6	293.41
303.34	304.32	303.54	303.27	309.47	308.46	297.06	314.33	301.01	303.33	302.41	306.09	305.56	302.24	301.94	300.8	303.49	307.54	307.95	309.78	307.26	306.93	294.49	304.98	304.64	305.91	297.11	301.08	299.8	299.26	298.4	302.95	308.9	304.98	294.14	305.56	308.86	303.49	304.13	303.54	308.07	302.13	295.45	305.36	302.99	303.84	301.53	302.21	310.48	308.62
299.66	304.27	300.38	304.21	301.69	308.24	307.4	302.44	308.85	308.09	306.97	307.51	308.35	303.92	310.08	303.41	310.84	305.81	304.15	302.97	301.68	302.76	301.67	300.21	301.18	305.06	300.67	303.16	300.49	300.18	307.43	306.21	300.89	301.69	304.51	302.07	307.29	303.67	299.43	308.13	305.9	304.23	307.06	298.41	304.32	303.76	302.63	306.32	296.56	307.17
298.8	307.56	305.62	308.71	304.43	301.34	304.81	301.02	302.29	305.57	305.6	311.21	305.95	307.7	307.49	304.89	304.46	306.74	307.04	299.72	307.09	302.81	303.7	307.01	311.6	304.83	298.55	306.51	306.65	303.55	304.47	304.21	301.92	313.56	305.11	305.76	299.91	305.89	297.45	303.35	306.14	305.99	304.75	305.64	310.84	302.86	297.24	308.64	305.41	303.32
296.42	293.08	292.85	294.07	299.45	297.09	298.82	294.48	291.61	300.98	293.02	299.81	292.53	293.78	282.66	298.82	304.11	293.78	297.97	300.11	298.59	292.08	300.18	292.33	297.6	292.53	299.28	294.87	290.71	297.25	300.92	295.86	299.11	296.45	297.14	288.01	298.04	298.77	306.92	292.32	309.26	294.33	294.18	294.78	301.65	294.37	297.64	289.84	296.41	296.07
311.38	307.95	306.55	303.53	313.83	303.78	302.91	305.15	311.31	316.69	309.77	306.07	312.42	313.74	308.02	311.09	308.53	309.81	313.06	303.9	313.87	308.2	305.44	309.68	311.2	311.1	311.91	311.31	308.47	311.4	303.35	306.82	299.74	313.08	302.39	312.08	312.84	309.28	309.78	311.89	301.58	305.39	308.11	314.29	313.85	302.46	301.56	311.78	310.88	303.19
311.84	316.02	315.8	318.28	309.55	310.51	315.13	313.07	315.9	329.62	306.98	310.1	315.49	312.85	316.76	315.17	323.34	312.41	315.33	321.93	321.92	319.5	317.22	312.17	316.43	309.79	309.5	312.42	316.23	318.48	309.69	313.96	315.84	318.49	314.93	309.39	318.52	312.86	316.24	310.66	318.88	315.65	318.41	318.58	313.48	312.15	315.01	308.95	321.32	319.69
313.96	300.88	304.94	310.32	304.88	299.61	303.36	299.18	304.75	292.96	301.02	305.94	304.33	306.71	301.97	304.22	301.73	300.2	301.15	302.27	303.9	299.61	297.67	308.63	300.73	303.59	298.83	305.05	302.5	302.79	306.99	297.82	307.11	298.62	298.52	301.84	296.95	309.52	299.19	302.26	311	307.25	299.14	300.58	302.65	295.24	307.3	302.93	299.41	300.19
305.32	307.68	298.45	307.07	314.09	307.93	305.53	308.15	302.42	309.65	304.32	313.23	303.81	302.31	304.21	305.12	312.99	302.13	304.59	300.65	310.08	310.66	305.66	309.58	314.57	304.33	303.69	303.66	306.8	305.75	305.37	301.35	306.14	312.88	304.91	305.48	311.17	307.45	307.26	299.94	307.32	298.75	310.02	302.69	309.54	300.2	301.39	306.55	296.74	303.97
325.6	323.73	322.08	325.95	330.79	323.11	323.4	323.93	330.19	323.85	325.21	326.09	325.41	324.06	322.34	323.85	327.25	328.06	323.52	326.45	325.88	323.5	324.67	321.92	327.45	332.26	333.3	319.16	338.54	321.01	319.93	320.24	323.28	320.38	324.33	332.77	326.34	325.89	326.96	323.41	326.54	322.73	324.4	324.22	333.78	325.33	322.7	328.18	329.95	324.12
307.19	302.91	307.77	302.01	302.49	297.34	306.79	307.9	308.17	305.62	302.71	303.18	300.02	299.71	305.26	303.97	304.68	305.13	308.12	298.32	304.26	303.06	309.09	301.23	302.6	298.18	310.08	302.98	306.33	300.42	298.23	297.68	304.6	311.91	310.44	313.72	302.3	294.79	304.87	310.04	307.87	302.17	300.93	303.42	300.79	305.04	310.83	300.88	306.55	299.94
312.7	315.2	311.7	312.6	317.8	316.64	318.92	323.13	316.99	309.75	308.14	317.2	314.95	313.33	318.83	316.87	312.41	316.03	318.31	316.15	319.25	316.19	325.17	316.12	324.63	316	315.8	318.9	311.03	320.14	314.53	301.72	309.99	324.82	320.71	314.23	311.67	315.2	312.53	311.91	310.16	317.9	317.55	315.44	321.32	317.02	318.43	321.24	316.03	314.98
318.18	313.06	319.85	322.06	324.06	321.99	318.24	325.32	318.59	319.82	314.16	322.24	312.12	319.22	315.78	315.54	317.03	320.83	317.18	320.49	312.04	315.57	320.52	315.91	320.53	321.42	320.79	316.19	321.8	317.51	315.87	316.15	315.85	316.98	315.63	317.25	313.89	312.17	319.63	323.54	316.1	324.65	317	323.58	316.29	320.7	317.52	320.8	320.31	317.76
315	316.48	312.64	317.65	309.9	317.22	316.74	313.16	318.24	320.9	316.88	318.38	315.98	315.58	321.47	315.95	315.7	307.9	320.13	318.61	312.91	314.96	317.94	314.47	314.66	316.12	317.89	324.47	320.76	313.71	316.08	317.62	308.75	318.29	316.39	309.38	324.02	325.98	318.18	319.36	311.75	323.63	312.29	322.79	319.71	309.91	319.16	316.54	318.43	321.11
316.66	301.98	308.13	313.67	303.38	307.88	305.07	302.54	306.3	303.8	310.25	310.53	311.8	313.82	311.91	311.5	304.03	302.32	313.47	308.91	306.29	304.88	305.95	318.04	306.92	312.53	306.19	308.36	308.98	315.33	306.79	308.51	311.86	308.45	314.67	310.79	307.56	308.03	311.22	306.18	310	304.7	313.22	307.34	308.69	308.51	307.22	310.51	308.01	314.18
313.89	304.32	306.84	308.51	296.97	301.23	309.47	313.27	302.98	301.02	310.16	298.85	309.19	304.46	314.99	303.26	304.69	306.39	303.55	310.37	302.59	303.85	310.6	301.19	303.97	306.99	308.81	317.21	304.67	312.23	308	307.25	308.31	308.48	304.01	300.03	308.72	300.99	303.79	305.63	307.01	307.75	309.99	311.08	302.27	310.04	308.68	307.79	299.19	309.44
295.62	295.23	295.45	298.38	295.55	301.5	292.32	291.14	294.87	295.03	287.91	291.53	298.46	298.22	293.48	294.88	296.93	297.85	292.65	293.42	296.52	300.86	301.62	298.27	292.73	300.78	290.87	302.45	301.44	292.58	292.59	296.06	291.77	298.97	300.77	300.93	292.87	297.02	299.21	290.12	292.04	298.11	294.45	292.53	298.03	298.62	300.24	301.1	292.9	294.74
299.68	307.5	303.52	310.8	302.25	298.07	296.34	304.71	306.31	303.2	305.97	305.03	307.82	303.38	306.96	304.71	306.69	305.96	295.32	306.31	300.39	305.58	301.58	313.27	294.89	303.95	310.56	302.49	301.15	306.79	300.52	305.63	304.98	305.89	307.61	305.21	298.62	311.26	304.44	302.41	302.92	300.74	299.55	304.12	304.29	303.86	292.6	298.16	304.45	301.2
314.98	315.23	320.89	320.13	322.9	317.04	327.18	322.64	330.23	322.77	319.6	318.12	319.21	318.17	324.88	316.42	312.28	316.18	317.65	315.56	323.15	323.48	311.88	318.06	319.31	317.78	318.38	321.27	319.67	315.09	318.9	323.22	318.38	319.03	315.8	316.53	314.5	314.97	321.35	327.68	318.13	318.82	314.73	320.03	320.07	313.21	317.53	316.51	310.03	312.95
305.83	301.26	308.38	305.74	301.76	310.08	303.3	301.16	301.69	306.76	303.2	302.16	300.48	302.39	301.18	304.79	302.71	306.41	302.61	303.06	305.14	309.09	304.23	299.34	303.83	307.04	299.06	299.08	305.74	295.37	306.43	307.07	308.04	299.02	297.11	308.11	299.35	301.32	295.44	295.72	299.88	293.45	300.39	305.04	299.43	304.69	304.58	296.61	298.93	301.33
303.41	309.84	304.51	305.4	299.38	311	296.44	304.33	306.6	305.73	306.15	306.33	308.33	307.82	301.08	296.24	301.1	310.47	314.35	302.46	300.53	305.03	301.14	304.71	311.19	296.86	301.63	302.85	302.29	305.26	303.97	299.43	300.7	306.2	302.75	306.75	302.63	303.71	306.49	301.97	306.46	304.17	306.06	307.29	308.01	298.85	307.95	304.75	304.14	303.54
294.9	301.5	293.3	298.21	289.7	296.46	295.23	298.95	296.63	292.39	293.56	300.47	294.31	304.37	295.24	298.27	283.28	295.07	293.19	299.13	299.12	302.26	293.5	289.29	300.29	295.04	297.88	299.59	298.42	299.38	290.22	303.94	296.33	296.99	293.97	302.96	299.56	296.47	296.46	297.56	297.94	296.26	301.93	298.83	295.82	298.28	301.73	298.93	298.5	298.56
304.51	294.15	296.02	303.08	306.21	296.44	299.74	302.66	298.48	306.12	300.68	297	296.87	302.36	304.44	305.32	302.46	299.48	295.23	296.71	300.41	305.13	298.05	304.41	305.95	301	302.09	307.4	300.83	301.47	303.08	302.5	304.83	303.11	302.67	305.92	300.58	305.58	298.74	303.14	304.6	299.45	303.36	301.29	306.15	303.89	300.89	300.08	298.28	305.09
304.09	305.22	308.67	302.61	297.48	305.49	306.4	298.9	306.12	304.49	304.34	297.79	307.24	307.24	300.7	301.99	299.61	300.56	294.25	302.5	309.27	304.57	301.63	298.7	304.7	303.45	299.28	303.25	305.61	301.15	300.56	295.39	298.5	298.77	295.51	303.95	301.69	296.32	303.06	304.41	298.41	300.98	302.84	299.92	304.17	295.48	304.57	301.3	308.18	296.56
300.68	307.12	308.97	302.24	302.98	308.31	302.18	302.21	301.68	301.48	308.25	303.04	304.23	300.21	306.63	301.66	299.27	303.49	297.18	301.69	296.64	299.73	306.63	300.4	307.05	303.92	298.52	304.58	308.7	304.32	306.66	299.71	301	305.75	305.34	295.43	304.2	304.36	301.49	299.24	305.89	307.42	309.62	303.81	308.03	300.67	305.03	302.19	301.9	306.54
307.19	310.59	306.03	309.85	306.53	315.46	305.81	312.28	308.31	313.19	309.02	319.04	311.91	313.21	315.19	303.14	302.97	312.05	304.8	305.7	304.22	300.56	308.67	305.73	308.87	316.07	304.5	313.37	311.15	313.44	311.87	314.23	311.33	304.26	315.76	301.59	311.66	304.31	305.96	316.12	311.36	308.4	308.05	312.37	309.52	312.88	314.25	313.25	307.68	309.5
301.73	308.29	301.17	299.11	308.49	294.89	308.67	300.25	304.15	297.96	299.05	301.51	306.22	302.93	304.73	307.78	303.97	303.83	306.32	299.85	307.71	307.18	301.18	301.45	298.95	298.83	303.76	302.69	305.97	306.65	299.72	300.59	301.85	301.2	303.29	309.72	301.34	304.76	299.57	302.95	305.25	307.61	305.97	308.15	304.39	296.95	305.65	306.38	304.34	307.99
312.28	316.17	316.75	319.68	313.4	307.25	316.95	310.07	320.94	311.4	315.51	313.05	313.07	319.1	315.82	313.38	314.88	320.38	325.03	311.49	317.32	314.08	313.65	319.66	316.14	312.87	315.9	310.39	318.3	311.66	310	320.01	309.23	313.79	315.2	326.68	320.41	314.58	311.86	320.25	312.56	316.56	309.87	309.99	318.22	316.29	320.84	318.7	317.66	319.3
302.92	299.73	296.74	299.37	303.55	305.5	302.41	303.21	305.07	298.62	297.87	303.05	297.59	301.9	302.84	303.15	305.94	299.96	298.23	297.81	298.11	306.11	305.46	301.64	302.49	301.76	304.2	298.66	299.83	302.5	303.16	296.23	298.68	304	309.88	303.66	297.27	303.06	302.98	300.07	301.94	299.93	302.31	299.83	302.23	314.38	300.24	300.53	299.6	302.05
320.95	314.86	314.04	315.5	318.06	319.29	320.2	315.44	319.22	313.7	311.65	313.55	308.61	306.94	315.31	313.54	317.71	314.9	315.96	314.87	322.24	319.76	319.41	307.72	316.92	310.13	318.11	309.57	317.54	324.41	313.95	316	306.14	318.99	321.39	315.76	312.68	320.05	318.35	320.76	317.01	317.81	320.06	319.98	313.76	311.6	313.13	319.25	314.95	315.06
305.52	305.12	298.2	297.21	303.19	305.53	303.57	307.94	308.41	303.33	305.83	309.18	309.25	304.18	306.06	307.2	302.31	305.81	300.34	297.41	305.73	308.91	306.24	305.78	298.69	301.11	301.3	302.31	303.27	302.66	311.2	302.01	303.6	303.04	306.55	301.65	302.86	303.17	305.97	299.78	303.16	303.28	296.41	304.4	297.11	299.43	301.25	302.49	308.02	311.13
302.61	304.84	300.25	297.42	304.42	304.57	302.82	303.16	310.45	302.05	306.22	300.3	305.59	298.24	298.33	302.79	304.79	296.82	295.33	305.76	309.6	302.95	297.57	311.63	300.71	305.22	303.5	302.49	306	291.83	300.9	301.49	301.35	310.28	305.13	303.23	300.68	309.43	307.3	308.23	300.66	309.43	300.99	303.32	300.78	301.36	309.51	302.71	296.81	304.36
309.06	301.86	299.54	299.11	293.52	301.97	303.32	306.35	302.93	303.42	301.95	296.14	302.81	298.26	302.45	306.7	302.66	304.86	311.03	304.36	301.79	306.25	308.98	302.34	305.25	301.97	300.07	307.27	308.55	297.97	304.99	313.76	302.83	305.68	301.09	297.07	309.66	305.48	302.72	306.37	298.82	307.38	303.75	303.6	301.11	300.36	301.26	300.55	299.17	300.13
314.52	306.92	314.13	308.71	314.63	312.35	316.94	309.98	319.94	313	310.6	315.32	316.09	312.03	322.53	314.17	316.94	319.87	309.09	312.28	312.38	316.15	309.65	304.3	312.82	316.37	312.29	314.56	306.5	318.84	314.06	310.85	314.66	321.9	311.93	311.58	317.76	314.86	307.6	315.85	309.75	311.77	313.81	311.97	316.27	314.27	315.97	317.84	311.45	316.91
310.94	300.47	308.92	306.65	304.25	298.11	310.71	297.74	304.28	305.25	307.46	302.94	307.86	303.32	302.35	307.81	317.42	309.33	302.99	306.54	306.94	305.59	302.3	306.58	308.32	304.73	308.11	308.64	315.81	302.35	302.28	307.54	303.04	306.74	302.91	311.47	304.02	310.25	301.44	307.38	306.72	303.45	307.43	296.37	301.73	307.99	304.62	300.61	303.79	301.39
311.78	316.02	315.39	309.57	317.58	309.86	318.15	315.08	313.75	311.74	311.73	314.84	311.31	311.35	316.07	314.05	308.06	314.04	300.27	310.91	310.89	318.26	312.51	310.5	313.66	312.22	312.85	315.15	308.35	312.7	317.05	308	311.98	307.79	318.67	317.58	311.15	313.63	311.84	311.84	311.81	313.62	310.43	313.61	312.53	310.21	314.03	316.04	314.46	318.85
314.59	316.19	310.74	315.06	319.14	312.15	319.36	317.87	305.43	306.47	313.09	307.84	318.91	309.08	319.44	308.3	313.96	314.72	308.1	314.2	319.12	315.02	319.8	320.85	317.25	315.49	324.2	317.9	317.92	315.99	319.12	314.94	320.4	303.8	310.66	325.4	313.81	314.21	315.34	315.21	316.25	319.03	312.14	320.04	320.87	317.28	317.06	318.48	311.07	318.28
304.98	307.22	298.93	306.67	310.12	308.37	307.08	305.31	310.09	308.1	306.2	307.13	309.89	308.03	308.82	311.26	305.54	305.96	304.61	304.71	304.54	308.45	306.01	308.63	304.69	298.04	310.18	306.77	309.18	298.54	305.75	307.32	305.26	305.38	304.76	304.36	307.88	312.39	306.13	312.99	305.25	306.19	303.67	301.89	306.02	296.48	298.05	309.52	311.64	306.04
315.07	308.06	319.09	321.86	320.04	319.1	321.52	307.32	312.05	314.04	318.3	317.55	315.66	317.18	316.98	311.34	307.84	322.98	315.78	316.71	316.43	313.6	317.8	318.75	319.14	314.06	319.88	310.37	317.32	321.21	313.12	319.76	317.9	319.36	319.06	322.59	321.55	323.15	324.14	314.4	324.04	319.26	317.71	315.35	320.85	315.76	322.79	319.14	315.41	316.34
319.62	317.44	320.96	323.28	320.15	317.56	312.85	315.17	316.96	314.77	317.34	316.77	323.53	316.58	315.88	313.1	317.09	325.56	320.22	315.74	318.06	321.8	310.99	312.47	316.34	322.85	318.39	312.48	322.1	315.17	315.5	318.18	311.61	314.89	309.13	323.03	317.06	311.49	316.96	311.48	318.26	310.34	315.73	321.75	319.01	320.97	314.32	315.77	322.41	317.68
290.34	296.88	291.34	304.84	299.29	290.57	293.68	292.44	296.71	301.09	296.55	293.87	306.29	303.35	291.94	297.27	294.99	290.44	297.92	292.24	297.02	298.32	289.45	299.41	291.26	295.79	295.09	296.03	296.32	296.7	293.84	296.08	287.26	298.32	297.49	297.06	298.01	299.56	301.09	297.18	298.73	301.87	292.13	295.93	295.21	297.66	298.88	294.12	300.3	295.22
296.83	293.93	295.42	295.97	294.57	294.06	293.75	293.03	304.57	288.27	297.16	293.95	301.66	297.27	293.58	294.95	291.58	299.35	300.84	291.29	298.51	296.2	293.02	298.46	291.82	297.05	294.76	296.17	293.39	291.77	297.47	295.19	291.04	296.91	293.64	294.29	289.87	297.17	292.84	296.48	290.25	302.49	305.69	290.05	298.92	297.83	286.48	295.82	288.73	299.6
300.36	305.85	306.08	311.17	304.34	304.68	308.14	301.17	298.65	302.28	303.84	306.86	300.47	294.93	300.18	294.18	301.31	305.58	304.94	302.4	303.28	303.42	308.24	302.04	304.56	300.5	299.16	308.68	301.1	301.91	300.38	301.9	306.57	304.85	301.45	298.48	293.98	302.54	303.47	303.82	308.71	297.12	306.55	309.8	305.93	308.03	293.3	302.1	303.64	300.18
313.04	313.49	309.22	308.24	305.96	308.9	308.47	314.17	312.66	307.32	315.73	307.71	313.25	316.61	312.05	315.48	308.42	317.49	303.05	312.11	306.93	314.55	310.91	312	309.69	320.68	311.72	307.05	310.19	318.39	304	312.03	310.48	317.87	314	319.13	317.5	314.54	310.46	313.32	311.91	312.64	310.24	313.15	306.97	310.01	314.93	312.78	308.06	315.52
324.15	317.84	315.92	315.26	322.96	318.36	309.47	322.74	312.3	314.53	318	311.49	317.9	312.91	319.47	316.08	313.66	318.6	314.4	322.08	314.17	307.65	309.46	316.81	316.81	323.67	314.74	316.58	305.26	318.89	314.16	314.34	318.36	316.28	320.75	319.92	318.07	318.12	313.12	309.6	317.96	317.8	317.58	319.5	320.16	317.9	314.15	310.81	322.1	317.42
308.49	298.25	304.44	307.05	306.85	307.39	302.92	310.78	306.36	314.73	301.94	310.81	309.85	306.16	308.35	309.2	297.63	297.93	309.31	303.39	305.18	308.88	308.45	306.25	304.37	300.45	302.35	302.92	301.58	305.33	307.55	310.15	303.99	304.29	298.53	304.4	303.73	305.4	307.5	309.6	301.93	308.11	304.52	305.13	311.85	309.94	306.8	302.18	308.96	302.97
317.32	318	314.61	317.98	315.97	311.2	316.78	314.11	325.57	315.75	322.68	318.09	324.09	315.74	326.56	316.79	324.18	316	319.14	303.87	316.91	318.78	316.85	316.86	317.52	317.91	313.72	322.15	317.33	317.71	315.21	327.08	329.39	314.91	311.48	317.06	320.35	320.83	317.87	313.79	316.2	312.76	323.8	316.18	320.06	314.87	317.36	317.94	318.93	321.68
306.58	301.33	306.57	306.29	304.11	305.73	312.35	299.86	311.74	296.69	307.4	303.67	306.94	314.8	298.28	303.1	297.39	303.9	299.88	303.9	308.8	303.91	301.21	310.06	300.61	305.09	303.85	303.75	303.83	301.57	298.76	302.14	302.4	304	292.88	305.36	307.25	300.89	305.45	307.8	305.12	304.17	299.28	300.67	306.99	306.04	309.6	305.87	304.84	298.12
313.11	312.27	309.26	306	306.95	313.95	312.43	306.28	310.18	313.02	303.43	303.78	303.89	311.29	315.07	312.06	309.05	308.72	310.03	319.11	317.53	318.96	303.81	308.57	315.91	309.8	314.83	315.82	306.16	311.28	309.44	311.46	308.82	309.34	310.38	308.92	318.45	310.1	306.58	310.65	308.77	314.86	311.56	313.23	313.31	314.13	315.09	311.24	315.84	312.19
304.09	299.22	302.75	304.58	311.92	301.03	298.61	303.85	300.36	294.32	300.67	299.19	295.99	301.53	302.11	291.65	301.88	302.2	301.79	298.51	297.25	299.76	297.85	300.9	305.05	306.19	298.43	300.51	304.46	306.9	298.74	300.58	297.76	298.62	302.34	297.9	302.83	296.29	308.33	300.93	295.48	294.31	303.69	303.49	304.35	309.02	297.19	299.06	301.67	294.84
310.06	313.32	311	312.17	319.62	319.25	315.25	313.36	311.22	317.22	310.13	316.31	309.66	312.74	311.43	301.95	314.78	316.63	310.64	319.97	315	316.42	317.87	307.48	318.73	317.14	315.76	311.94	312.76	312.89	310.16	303.17	312.2	310.19	312.49	311.41	319.76	306.64	317.12	317.9	311.6	318.95	313.87	314.29	315.2	315.47	306.35	313.87	310.46	311.2
307.87	317.21	313.83	306.69	309.96	311.69	318.91	309.06	312.55	320.01	320.41	317.54	314.67	309.71	310.89	318.54	311.02	314.82	314.51	315.94	307.61	313.11	315.42	312.7	316.17	312.5	316.03	317.88	314.17	303.03	321.67	314.97	318.45	315.72	307.34	310.92	318.45	311.15	309.58	311.82	313.35	307.64	314.07	313.33	306.87	311.75	318.71	312.44	316.99	318.27
313	309.44	308.14	311.38	319.15	311.65	311.1	312.86	309.61	308.23	311.11	315.46	312.82	310.97	311.68	308.68	310.44	310.89	310.21	309.26	305.62	316.01	321.82	312.31	307.65	310.84	308.48	310.37	309.49	317.95	312.9	308.63	310.15	308.34	317.16	317.4	306.8	318.02	314.76	311.39	312.37	311.1	309.98	310.82	312.54	304.04	306.58	307.69	309.52	309.18
312.58	309.24	315.59	313.61	313.87	310.04	320.39	308.71	310.62	312.11	315.47	312.97	319.32	311.25	319.38	314.81	306.09	313.45	314.71	313.84	322.57	317.01	310.98	314.34	315.36	304.45	315.88	310.09	316.72	315.09	321.75	310.97	314.39	314.06	319.74	319.96	316.1	323.73	308.01	316.04	311.41	308.6	311.36	316.34	320.02	318.74	316.15	318.59	311.43	312.97
319.09	309.02	311.23	311.18	315.76	312.07	314.97	315.96	315.56	310.02	308.21	316.92	325.35	318.91	311.2	315.21	315.35	318.45	319.23	317.93	315.44	316.6	310.22	311.58	305.29	313.65	318.46	322.43	314.11	317.67	313.34	323.71	315.44	315.35	316.97	309.42	310.48	319.68	311.36	306.42	314.9	316.99	312.81	314.37	311.06	314.8	312.89	316.23	320.95	316.77
318.87	313.7	318.82	318.66	311.28	316.81	317.3	320.71	316.08	310.03	321.32	321.84	321.97	323.98	318.33	317.16	312.66	312.04	317.43	320.28	313.91	311.97	309.42	314.91	320.37	316.25	317.54	314.7	315.59	316.5	321.6	316.38	307.72	312.49	316.98	319.46	317.99	323.38	321.87	312.32	319.4	314.56	312.11	310.89	314.94	312.85	320.14	318.62	315.27	314.39
317.66	312.56	316.77	314.55	307.78	314.73	314.77	317.27	316.12	316.64	311.53	311.95	314.91	311.27	310.97	317.27	315.38	313.67	310.89	311.64	314.54	313	314.23	315.64	317.38	311.05	310.68	315.76	307.92	307.68	310.22	307.8	314.78	317.32	315.26	314.74	312	315.71	316.94	317.91	320.83	314.48	314.21	307.91	314.28	313.74	310.87	316.61	316.8	314.53
336.09	326.79	330.16	331.73	330.1	329.51	324.27	327.34	326.24	325.82	322.73	332.99	326.78	324.8	331.28	333.21	329.69	326.98	327.69	335.32	330.76	333.47	325.04	323.38	329.65	328.02	328.27	331.18	316.84	323.13	331.1	328.69	331.77	329.96	333.98	333.2	327.82	320.83	333.23	325.38	327.28	321.56	327.14	335.92	328.89	332.45	337.36	327.55	328.39	332.84
320.21	316.25	309.39	307.27	312.72	315.36	309.48	311.25	312.5	306.58	309.02	316.49	318.59	306.22	306.89	308.81	317.27	309.02	311.2	320	303.56	317.31	312.95	309.13	315.4	312.46	313.83	307.34	313.82	307.65	306.76	311.81	315.21	311.72	319.03	318.12	311.16	310.17	313.67	312.54	313.31	314.8	323.2	309.59	309.71	310.12	313.24	305.84	314.31	313.45
319.15	310.49	314.47	312.45	304.05	311.42	307.61	310.97	317.17	311.76	302.18	316.6	309.73	305.01	311.3	306.56	310.96	309.32	313.12	323.1	311.37	314.37	311.58	308.59	311.28	313.8	318.99	308.43	303.36	314.95	312.15	309.14	309.3	308.57	316.12	311.92	315.04	302.62	308.4	303.37	317	308.76	312.43	312.73	314.5	309.44	309.11	311.79	317.61	315.9
305.7	308.62	300.84	297.26	304.58	300.25	311.59	301.55	302.34	303.99	302.71	301.65	306.97	293.64	303.84	309.59	307.76	305.17	303.47	306.06	298.03	306.88	304.8	301.26	307.24	301.84	300.12	299.1	299.53	301.97	302.21	302.29	308.99	300.9	301.61	300.67	304.6	298.78	308.06	301.98	303.47	299.12	301.21	299.99	300	303.18	307	300.84	308.55	297.21
318.28	314.64	314.09	307.74	310.41	314.88	311.53	313.56	319.39	324.15	305.25	313.75	316.82	319.58	317.42	315.69	313.62	316.16	313.48	322.55	319.77	314.34	321.61	313.02	314.48	318.12	322.08	315.87	308.29	319.25	314.3	312.83	321.38	306.75	315.19	312.78	313.92	318.62	306.65	315.5	317.44	309.59	312.26	317.74	319.03	310.15	309.55	311.07	318.08	319.84
305.72	301.29	304.52	310.05	300.25	301.18	307	304.32	295.45	306.89	301.82	305.1	299.29	306.95	299.32	306.55	302.6	302.27	311.71	302.38	300.76	312.12	308.43	307.55	304.51	302.57	310.35	301.72	303.35	306.69	299.19	304.21	297.4	301.38	305.51	304.3	301.4	304.72	306.16	306.56	308.69	306.09	300.45	305.66	299.26	302.94	302.69	303.97	307.27	308.8
305.81	298.07	309.01	307.46	299.29	301.84	302.49	305.84	298.66	307.19	304.89	303.82	297.27	303.82	301.9	302.48	306.39	304.86	306.97	301.54	308.13	300.35	306.9	307.34	298.66	311.17	305.98	305.82	305.88	299.12	306.03	303.04	304.5	300.29	304.55	309.3	304.65	308.02	303.97	310.3	303.22	302.04	304.5	305.76	303.81	305.62	304.59	305.87	308.15	302.14
312.67	320.41	315.08	310.7	316.81	309.1	314.08	318.34	313.48	312.71	319.38	311.9	313.68	313.23	314.51	308.19	312.32	316.66	307.73	319.23	321.42	315.43	316.91	315.66	307.55	314.94	314.68	317.03	316.7	313.13	317.86	304.21	313.92	319.4	309.6	314.27	313.1	312.97	309.47	311.19	317.45	314.52	315.98	314.51	309.38	319.81	315.61	315.4	306.93	314.86
311.81	309.78	319.53	318.55	311.67	315	316.83	313.39	313.4	315.18	312.77	311.2	311.31	313.37	312.73	312.3	314.72	312.16	308.41	313.48	320.21	317.58	312.92	314.3	320.65	315.66	310.73	312.55	309.97	314.07	315.03	317.06	314.83	320.26	319.07	316.47	317.4	311.72	311.25	316.24	313.44	312.19	308.56	315.75	311.5	313.1	311.52	316.97	317.06	315.79
301.66	291.13	295.51	298.94	303.78	301.41	298.93	303.06	302.57	305.91	300.15	304.6	302.56	295.52	294.42	306.28	300.53	304.87	305.78	299.41	302.34	300.66	301.38	299.07	292.67	299.55	304.45	307.33	304.95	298.98	302.93	298.15	304.83	298.84	303.8	294.22	299.48	300.65	299.65	300.23	307.34	300.9	296.8	299.01	296.45	296.6	298.51	295.14	299.71	302.35
328.99	327.89	333.59	330.14	325.46	329.19	328.13	325.09	329.29	334.58	328.54	328.6	321.99	330.37	322.26	321.45	324.19	324.41	320.78	331.62	322.67	324.46	331.3	324.88	327.91	323	324.22	327.51	330.96	325.37	319.15	325.98	333.64	331.08	327.26	325.24	330.15	333.37	324.18	333.12	322.29	333.09	328.45	329.83	334.67	332.36	327.78	328.37	332	329.43
312.77	311.55	317.64	317.93	319	312.77	317.94	313.68	310.44	317.02	309.18	312.94	316.4	315.26	317.31	312.44	308.12	314.63	311.4	315.44	312.65	316.91	313.04	309.65	311.75	310.46	315.9	312.03	309.55	310.75	314.16	321.17	319.2	316.74	313.52	313.53	307.57	319.35	311.03	322.4	315.51	307.37	308.56	310.99	313.57	316.93	313.66	316.29	314.85	313.8
307.48	315.64	315	311.47	312.39	311.63	315.96	306.21	308.83	308.87	301.29	308.99	311.86	311.7	309.15	307.66	309.64	305.94	312.63	315.41	317.56	306.07	312.35	319.67	305.47	305.99	307.84	309.55	317.5	310.26	313.66	317.7	309.78	303.18	304.75	311.43	313.23	306.57	308.16	316.68	307.01	311.57	311.01	307.26	304.97	307.76	306.69	311.58	315.13	308.51
294.92	298.49	297.68	291.37	294.45	299.15	302.49	295.66	299.23	291.87	301.09	288.71	290.18	291.08	295.85	301.74	296.03	300.62	290.3	293.63	292.57	287.13	297.31	298.44	293.71	293.05	292.58	293.95	294.15	294.39	291.22	295.52	294.47	291.73	292.13	290.87	296.53	293.78	296.3	293.03	295.45	291.75	296.83	298.49	294.23	297.76	304.18	295.55	297.31	292.3
313.98	316.06	318.1	320.25	311.58	317.5	313.54	312.92	314.73	317.19	309.43	315.63	317.91	317.22	315.4	307	310.41	310.66	316.76	312.77	316.75	312.84	318.08	309.26	307.87	312.81	317.55	313.47	318.3	318.12	307.48	307.35	316.2	312.78	308.95	312.89	317.06	317.62	309.71	314.58	307.89	314.56	315.01	315.15	318.86	314.01	315.67	313.93	322.44	315.3
296.13	297.87	292.57	296.31	300.14	301.29	291.05	300.46	292.71	299.05	297.45	295.47	301.66	291.22	297.93	299.43	299.74	294.04	291.77	288.42	297.02	301.32	291.69	296.46	293.67	295.97	293.56	295.08	293.87	297.39	297.29	299.27	294.4	300.67	301.88	289.18	295.17	294.54	292.87	297.13	294.2	300.53	295.6	296.24	301.01	299.25	298.39	296.72	300.15	303.12
301.69	303.45	300.54	306.95	305.67	298.46	293.88	294.39	303.96	299.84	300.27	297.04	303.54	301.11	301.49	297.53	297.47	301.7	304.29	303.96	298.64	303.74	301.78	300.53	295.52	296.02	304.46	304.56	302.66	294.66	301.45	293.51	299.96	305.34	302.45	300.52	302.02	298.72	302.56	302.45	298.14	307.45	299.3	301.49	300.8	302.67	302.14	298.29	303.19	296.27
299.14	300.55	305.6	305.77	300.4	298.7	303.23	303.49	297.13	304.76	305.91	301.72	304.73	301.81	305.79	307.21	300.49	299.86	288.22	296.38	295.74	296.46	303.02	306.36	302.46	300.86	304.37	299.27	300.04	309.25	302.47	304.24	305.93	307.56	306.01	300.59	301.23	298.96	299.94	299.06	302.42	301.44	295.32	296.12	296.8	303.4	303.05	297.89	300.51	303.76
296.08	305.42	296.82	298.93	304.51	302.7	298.74	299.99	298.91	305.94	304.77	304.92	305.88	298.54	303.66	306.7	297.28	305.05	297.68	301.5	305.89	301.67	298	298.61	299.56	301.89	305.69	299.7	305.15	292.51	298.86	298.48	303.95	302.72	303.47	300.6	299.72	300.2	299.21	297.78	301.77	308.57	297.65	295.78	298.21	300.16	297.56	295.86	299.78	309.88
306.75	312.31	313.95	305.39	306.12	306.68	308.62	307.89	315.64	316.9	312.81	302.64	307.23	314.12	312.92	304.11	306.73	304.71	314.12	310.7	307.68	310.95	307.34	308.06	306.44	315.76	310.56	310.49	313.58	306.28	310.53	307.29	305.73	308.63	310.15	312.13	308.66	309.32	311.92	304.49	315.44	315.78	312.9	311.86	306.2	317.04	315.9	311.99	307.85	313.14
314.4	304.33	307.97	310.57	312.55	301	308.56	307.79	304.46	307.52	309.24	313.5	307.23	310.96	298.93	306.87	312.9	312.69	303.01	310.66	312.25	311.51	307.05	310.72	307.26	308.46	313.49	309.5	310.58	308.19	304.26	305.56	300.57	301.63	303.01	303.39	304.9	308.16	300.06	301.88	310.59	305.87	318.47	305.23	308.94	313	304.68	305.07	303.67	311.01
310.93	311.38	322.49	323.39	315.58	321.53	319.71	314.43	321.41	317.93	321.46	319.33	310.95	323.8	313.92	321.25	314.71	324.89	318	319.1	316.85	326.17	315.61	316.56	322.44	314.81	322.17	320.97	315.39	321.21	322.17	317.12	314.07	314.11	320.15	316.65	322.71	323.38	314.76	319.38	316.11	324.97	318.63	322.04	317.93	319.2	312	317.15	321.41	316.23
306.96	309.04	311.92	310.07	300	301.47	304.9	312.73	300.86	304.62	308.26	300.09	309.05	309.09	311.69	303.35	304.06	309.4	303.98	306.98	301.29	300.95	306.88	305.53	312.65	309.37	308.48	311.77	312.53	308.88	305.89	306.09	301.5	307.11	312.26	309.69	307.45	307.75	305.9	303.23	307.77	310.63	298.69	301.79	307.95	304.75	308.01	305.84	308.89	302.23
310.65	318.56	319.6	313.31	316.65	314.78	320.49	314.4	313.27	312.34	319.27	312.87	319.86	316.94	318.9	321.54	308.28	318.42	309.57	317.69	315.35	309.5	312.62	322.56	318.16	317.4	320.91	318.22	310.45	317.98	316.17	314.67	310.26	308.06	313.24	320.6	310.69	316.31	316.65	315.22	318.02	311.1	312.98	316.29	316.32	314.17	309.91	318.16	313.03	310.31
333.11	335.89	324.05	325.53	323.9	316.05	322.22	319.39	317.23	325.3	324.33	329.15	320.31	324.96	322.86	319.39	323.14	328.03	320.89	323.76	321.83	324.99	326.26	324.74	325.78	322.91	324.65	323.37	320.68	329.17	323.55	326.82	327.69	319.99	326.45	326.15	332.92	328.78	323.68	321.26	321.23	323.51	324.79	327.2	322.23	330.17	326.78	324.83	322.72	330.49
306.92	301.47	307.77	295.66	300.16	303.47	308.35	301.93	303.29	308.07	299.71	306.03	302.72	305.1	307.61	300.61	307.69	297.67	303.45	306.09	301.91	296.84	298.97	297.84	313.82	305.53	300.73	306.07	304.53	298.19	300.99	303.65	295.24	303.95	297.3	300.86	295.35	306.9	307.39	301.38	306.47	305.59	304.56	301.82	304.07	301.44	302.37	303.15	304.14	306.65
311.19	313.35	317.88	318.54	306.69	310.28	317.12	310.41	315.56	315.99	321	309	311.16	306.01	309.49	313.2	308.69	309.42	314.81	322.91	309.25	315.54	319.57	310.49	315.55	309.51	318.44	321.18	312.22	309.92	311.61	315.45	301.48	313.31	311.35	305.29	308.26	315.58	310.37	317.82	313.47	308.1	308.68	321.42	317.04	311.79	312.93	306.34	314.18	317.73
307.01	314.27	316.36	314.52	310.77	311.22	310.15	312.66	309.29	309.49	307.31	308.73	308.74	306.54	307.63	309.64	309.51	315.77	305.61	311.94	309.34	299.66	310.65	310.49	320.39	310.7	317.98	311.27	316.46	308.17	311.08	308.44	312.75	301.48	308.2	318.17	312.86	316.35	312.89	312.55	307.51	308.12	310.16	311.13	308.18	315.53	307.5	309.69	309.46	309.49
298.27	301.17	304.17	306.68	305.3	301.83	301.12	294.92	307.72	299.22	296.03	301.69	298.98	305.16	303.06	294.21	308.68	301.28	300.48	300.54	297.32	308.23	306.36	294.2	300.75	305.93	309.92	302.4	307.14	302.3	304.94	304.51	309.31	305.01	304.5	310.32	297.02	296.75	301.03	299.87	296.57	296.54	294.28	303.42	299.11	301.78	301.81	298.66	307.29	298.54
316.8	319.9	316.26	310.89	315.71	307.63	319.8	316.93	316	306.56	308.77	317.71	312.69	314.57	317.99	320.79	321.04	315.71	320	315.12	315.91	317.3	312.64	311.66	310.3	305.7	316.73	315.58	315.79	319.93	310.85	317.26	312.55	303.82	319.43	318.69	319.76	307.38	316.52	312.53	314.42	310.25	314.55	315.56	310.28	311.93	317.47	310.6	315.34	319.54
306.42	308.97	306.39	307.45	304.45	303.87	308.27	304.78	306.77	306.77	303.71	300.89	311.62	304.4	308.63	308.92	306.31	304.49	298.89	307.23	309.15	312.98	309.8	309.38	304.33	302.55	309.58	300.71	309.75	300.93	307.48	306.95	303.72	306.87	309.63	311.93	306	307.9	309.51	305.57	304.44	311.32	297.81	315.86	306.08	305.54	308.98	310.72	312.12	302.97
303.46	303.1	306.46	309.56	308.85	309.91	303.51	305.5	306.84	309.88	308.43	299.1	297.49	309.06	306.2	298.43	304.28	301.23	297.74	302.18	299.61	292.16	301.18	306.18	298.45	305.42	301.39	306.32	302.58	309.4	300.68	302.06	307.81	302.92	300.68	310.54	298.9	300.5	297.23	308.19	298.63	297.69	303.73	300.01	293.81	310.3	302.86	304.18	300.8	304.65
312.58	321.27	312.6	312.63	320.7	319.85	317.02	321.64	318.76	318.36	311.62	319.24	316.8	312.16	320.9	315.8	316.19	315.85	317.99	309.11	314.09	318.19	309.37	315.44	320.14	320.43	314.56	309.53	317.91	311.79	311.61	319.81	317.26	317.3	311.88	316.68	315.68	316.95	315.7	320.61	315.99	317.07	310.01	312.76	313.42	318.64	320.41	315.59	315.06	313.64
313.53	315.11	313.89	306.4	314.91	317.61	318.83	315.07	312.67	319.83	313.54	319.57	311.02	313.59	311.19	316.63	311.87	313.06	314.03	309.42	316.68	315.29	305.67	309.75	305.76	316.94	317.45	320.82	317.46	321.34	309.18	305.24	311.09	303.61	318.64	311.79	308.9	310.76	313.42	315.19	310.94	312.97	315.02	306.54	314.57	312.08	311.1	312.99	312.84	312.67
302.12	294.12	302.13	300.9	300.44	306.58	303.5	306.46	303.51	306.42	296.23	309.02	309.46	302.32	306.92	298.92	297	309.2	297.76	304.23	308.14	305.24	297.95	302.17	304.61	303.72	312.26	306.43	302.8	300.95	293.98	298.73	303.03	301.19	298.94	298.04	303.64	302.98	302.06	297	309.03	297.85	301.48	305.73	302.4	304.11	301.96	307.32	299.36	295.15
298.35	297.83	299.64	305.59	299.59	307.98	309.52	298.19	303.35	301.06	301.79	302.13	307.81	295.89	300.83	303.94	296.86	298.38	303.21	302.78	304.27	305.7	296.9	299.36	294.23	305.34	300.8	313.99	304.23	302.04	305.35	299.82	301.28	296.9	298.42	303.8	297.49	299.05	299	294.29	303.18	302.51	307.31	306.32	298.96	297.48	300.05	308.6	304	297.55
308.5	307.98	306.29	313.94	312.47	314.38	316.9	312.27	312.33	306.89	311.83	318.92	307.53	309.94	308.7	311.53	310.21	314.66	312.3	315.64	311.25	309.1	311.88	306.99	307.79	319.74	311.25	317.09	309.2	309.21	310.96	309.87	311.43	307.98	307.56	302.3	308.87	309.26	310.31	311.47	307.97	320.91	314.51	313.65	311.81	303.75	307.62	306.45	307.8	301.95
317.27	314.56	313.13	322.26	315.49	320.58	321.78	321.89	316.88	317.54	310.8	316.94	324.8	308.94	315.37	314.39	318.73	318.33	321.6	314.56	316.9	317.77	306.7	317.99	324.37	315.91	324.96	316.37	314.22	313.39	323.3	312.24	312.82	318.67	316.75	322.36	318.62	319.18	321.95	315.84	318.01	319.01	310.74	321.1	318.18	319.64	317.65	320.02	313.89	315.56
304.49	300.7	312.66	312.94	304.75	310.88	306.82	304.78	310.18	313.43	310.23	312.62	311.5	303.35	306.96	308.52	308.38	309.21	298.01	313.76	307.74	306.27	311.31	306.66	315.23	313.13	311.81	303.49	311.52	305.72	301.35	311.33	306.68	308.81	305.13	304.91	314.42	314.44	308.33	309.97	301.78	309.39	311.82	309.3	308.33	318.33	312.7	308.66	301.57	306.33
310.55	299.6	305.17	304.92	306.66	305.72	310.78	306.7	306.8	310.2	307.39	303.53	308.5	304.51	313.61	306.78	311.95	305.75	304.51	296.68	304.45	307.51	298.17	307.78	303.14	303.4	303.44	301.02	300.6	307.25	308.28	304.17	299.15	298.3	299.02	306.99	302.7	306.57	303.88	307.4	305.02	310.23	306.12	308.36	305.61	308.38	297.24	303.45	303.55	292.17
304.87	298.66	300.49	303.96	303.58	309.11	305.87	304.41	307.28	300.01	310.81	305.57	304.06	296.18	301.99	310.28	302.6	307.72	302.93	307.7	306.27	309.45	312.54	293	305.13	305.63	296.1	302.5	301.53	308.56	309.37	310.37	304.47	303.44	304.6	307.42	307.63	302.66	308.85	314	305.16	301.6	308.86	304.22	309.72	308.78	312.18	306.72	310.07	301.64
303.67	305.49	308.08	301.27	306.32	298.27	306.7	308.82	305.47	302.73	299.99	301.38	301.48	304.72	308.41	304.6	313.9	298.7	300.1	298.32	301.59	303.97	308.49	302.89	299.37	306.28	310.6	300.05	306.67	309.26	305.84	305.33	303.74	301.17	296.41	306.78	301.45	300.21	304.63	301.58	302.91	305.21	300.22	311.77	302.57	308.82	303.4	305.37	301.13	305.26
309.76	311.62	303.46	305.39	297.49	307.12	308.22	298.78	301.13	309.27	300.52	306.51	302.08	300.81	303.31	307.4	309	308.35	305.85	300.48	297.84	312.8	298.07	305.41	297.98	305.8	314.15	303.67	295.07	306.96	302.84	299.77	307.37	307.42	304.26	307.11	310.5	307.33	300.75	304.34	303.61	306.13	312.45	303.36	309	315.17	303.64	307.3	301.49	297.78
314.54	310.22	310.35	311.49	305.26	308.36	309.65	303.85	308.71	311.2	306.67	304.95	307.68	306.61	307.36	317.64	304.13	312.16	311.16	313.36	307.98	317.15	311.27	318.34	314.12	314.79	313.01	312.8	307.43	310.16	314.1	309.06	306.07	302.39	303.74	310.48	306.35	312.56	307.62	311.76	312.97	305.01	309	308.71	314.04	309.47	306.72	310.74	309.52	306.78
299.73	304.21	304.7	306.2	298.96	302.05	309.57	306.8	302.87	304.16	304.62	304.22	302.26	306.77	302.18	302.57	299.9	296.36	307.24	301.61	305.93	299.54	297.91	296.39	308.3	300.9	299.59	310.69	307.78	300.7	302.73	305.93	298.82	308.52	308.16	303.65	301.64	306.96	300.18	300.35	301.08	306.56	302.5	301.15	306.93	302	300.08	305.77	309.24	307.73
306.62	308.71	302.74	304.83	308.77	302.6	306.94	309.88	311.6	299.18	300.5	299.13	301.04	309.38	310.22	310.19	307.38	301.5	305.67	308.51	305.06	304.61	308.23	309.81	313.96	308.69	310.49	305.82	299.34	304.58	310.18	302.56	306.77	303.84	306.37	308.67	304.4	317.31	305.21	304.37	303.84	306.46	302.12	307.2	304.31	298.06	305.53	306.17	306.21	303.95
327.69	319.67	337.19	323.98	329.5	325.68	325	322.31	324.35	327.4	328.15	320.38	324.57	322.89	323.89	316.51	324.6	326.01	324.7	327.04	326.76	329.4	330.08	317.29	324.07	319.21	331.26	319.92	317.46	326.95	326.82	325.47	325.36	323.35	327.11	323.19	325.09	325.36	324.42	325.09	320.34	326.09	329.98	324.15	325.16	329.87	325.38	319.31	325.57	336.13
310.33	313.13	309.47	309.41	310.27	303.75	311.04	309.07	312.75	307.21	308.33	304.18	307.25	308.69	313.81	309.42	308.08	306.01	302.03	306.51	307.53	307.88	308.83	311.67	303.83	307.38	311.15	314.48	304	307.78	306.1	309.19	306.68	308.22	307.7	313.68	304.26	306.6	317.4	307.9	303.35	308.1	301.7	314.59	307.19	303.73	309.95	304.24	314.52	308.34
304.99	302.75	307.04	300.93	304.41	296.08	305.91	304.32	302.7	301.18	304.6	307.24	302.12	302.46	302.16	304.79	297.48	301.49	300.59	300.25	306.13	301.55	292.47	304.39	311.92	309.16	302.41	305.2	305.52	303.43	302.71	302.98	303.02	303.6	295.91	299.32	303.19	303.3	304.05	304.24	313.67	302	304.87	308.49	308.26	305.08	304.23	300.38	306.29	298.78
303.08	299.32	297.04	299.1	302.73	310.1	305.2	303.23	299.27	303.18	307.14	306.05	294.51	308.49	300.57	301.48	310.72	299.01	303.22	296.24	304.69	301.6	291.68	305.43	301.16	295.44	300.63	305.87	309.85	295.26	306.1	299.5	310.97	300.4	298.23	302.8	300.37	304.11	302.49	296.3	300.16	304.24	304.85	297.04	299.08	305.56	297.83	305.2	303.18	298.86
333.13	319.96	326.65	330.75	328.99	317.52	325	321.81	321.49	329.23	326.98	328.23	323.91	327.02	321.19	324.99	326.73	323.53	318.3	328.38	332.74	329.48	332	327.71	320.19	323.32	332.68	328.87	320.95	318.26	325.7	328.56	324.28	319.85	329.5	322.92	324.34	324.27	330.16	324.63	320.36	332.31	322.86	327.37	319.85	320.54	313.86	318.69	326.97	323.75
307.88	309.17	317.09	315.7	314.2	313.39	307.29	308.04	317.6	319.34	305.81	308.49	312.63	314.33	311.34	310.15	303.49	306.87	314.2	314.04	305.45	314.44	308.57	313.32	307.07	316.05	317.11	308.48	312.04	307.36	317.23	308.86	311	305.24	307.8	310.82	309.28	315.93	315.54	307.75	317.39	311.16	306.97	311.02	312.32	310.28	313.93	312.75	306.24	304.89
319.04	308.5	314.49	317.5	320.85	311.75	317.3	318.3	315.84	313.76	310.54	315.01	313.84	312.66	311.2	308.39	314.44	308.76	313.92	312.88	308.18	312.81	314.13	309.17	317.72	317.9	308.61	313.58	313.54	313.97	313.41	314.03	318.42	313.96	310.51	315.64	315.23	310.49	320.62	320.8	320.28	315.91	305.72	314.11	315.04	308.86	318.07	313.02	314.06	312.73
301.63	299.58	294.77	297.01	296.82	299.39	300.91	300.09	303.57	297.23	299.24	296.34	296.81	300.38	303.74	296.54	301.04	304.1	298.05	297.68	303.14	305.03	297.21	300.7	302.62	301.26	303.82	304.96	304.66	298.44	298.31	297.42	305.17	306.83	298.33	305.32	305.61	302.39	297.28	299.89	302.2	306.83	304.12	306.28	301.8	300.69	304.25	299.28	303.25	301.34
308.46	303.26	304.42	300.47	305.33	302.79	298.78	308.3	297.65	297.43	308.22	307.97	304.57	305.68	300.03	307.71	303.8	307.37	294.79	300.62	307.72	308.95	306.27	298.11	302.46	302.81	306.79	302.98	306.53	308.76	306.47	304.74	306.09	298.48	304.12	299.07	309.72	302.52	304.93	302.44	303.34	303.42	303.19	299.65	302.39	305.24	311.41	300.35	303.83	308.23
308.95	316.5	313.56	310.3	314.61	310.67	313.95	314.86	313.31	314.22	307.27	307.38	309.91	315.1	314.84	309.31	316.03	306.56	314.94	316.32	317.18	308.51	305.59	313.75	309.67	315.03	319.49	310.5	308.72	305.55	310.59	306.91	310.22	306.56	311.94	310.3	310.07	316.63	312.22	310.12	316.98	308.07	309.36	316.87	312.98	315.41	310.24	308.54	312.61	310.26
308.44	306.78	306.47	305.28	303.31	301.67	304.34	305.69	308.11	311.54	311.22	303.6	301.5	305.87	301.42	310.38	301.74	303.81	306.19	310.56	303.37	299.44	305.12	306.22	303.67	301	304.53	302.55	307.22	298.77	301.83	302.91	301.96	307.54	308.23	302.48	298.4	302.29	304.47	302.86	300.1	306.16	302.08	301.74	296.34	305.98	303.57	304.99	307.99	305.53
303.89	304.5	302.12	305.45	306.02	302.66	300.88	302.59	305.43	301.28	304.16	303.76	309.44	303.09	304.09	301.72	309.83	301.15	309.29	305	302.18	307.36	312.73	300.26	305.65	310.49	302	301.95	304.68	303.76	300.01	300.22	297.01	307.34	298.13	303.63	304.29	302.19	309.27	307.4	308.39	303.43	309.63	301.25	309.92	304.38	305.41	308.97	303.74	303.2
321.21	309.66	310.88	318.39	307.88	308.45	310.98	315.22	308.93	311.49	312.89	314.39	314.75	311.03	320.14	313.25	313.59	321.43	313.09	311.74	310.03	313.55	310.2	316.29	318.5	314.24	317.1	313.35	321.73	318.17	314.36	320.93	321.44	314.25	321.01	317.98	321.65	313.76	316.34	318.73	311.16	320.77	312.72	313.39	312.56	324.88	321.82	313.27	319.13	316.02
304.06	303.72	302.21	306.72	300.48	307.65	299.59	301.68	304.25	301.42	311.28	301.24	308.77	294.66	306.72	297.77	301.68	303.52	299.07	306.25	306.56	311.82	304.3	294.86	301.63	304.64	298.62	312.61	306.33	306.07	301.84	300.83	304.82	294.59	298.66	296.35	310.21	304.76	306.25	312.41	303.05	308.03	303.77	304.53	311.14	303.05	301.24	303.96	304.22	303.67
295.47	302.09	292.65	296.62	295.98	297.63	302.4	296.6	293.27	297.52	298.79	297.84	300.27	296.31	293.75	293.1	291.87	299.26	292.7	295.14	295	302.12	298.71	298.48	302.24	296.81	297.46	290.27	293.49	292.77	296.84	301.08	296.31	290.86	292.59	300.36	296.35	297.33	310.55	296.57	293.86	291.17	294.43	299.92	295.54	301.89	302.98	296.64	296.86	298.17
298.69	303.84	301.04	305.53	302.8	298.52	300.56	297.57	294.11	301.1	300.77	307.03	289.03	300.2	297.69	297.97	304.36	302.81	296.04	302.99	294.63	302.74	304.26	298.46	299.9	297.26	300.44	305.61	300.79	299.35	300.82	301.01	290.29	297.01	302.43	300.01	296.16	293.9	304.19	303.9	298.13	301.76	301.59	299.17	303.93	300.88	302.1	303.61	294.66	302.1
317.89	312.11	312.34	308.29	309.78	308.19	311.11	311.24	318.12	307.61	307.44	308.8	310.39	306.02	319.05	314.59	307.8	315.77	305.06	311.45	302.11	309.35	304.52	303.93	311.19	311.45	311.97	300.63	311.97	304.8	313.56	316.44	306.85	306.83	316.24	312.22	304.21	309.97	304.79	311.45	311.01	310.1	314.89	305.79	313.08	305.78	305.32	311.16	309.56	312.56
318.27	316.84	315.17	322.69	322.89	320.15	317.62	320.12	324.9	314.24	322.94	322.78	323.55	313.33	318.24	318.48	319.38	319.79	313.14	316.66	321.59	316.72	316.83	320.48	313.45	307.76	319.5	314.43	312.59	318.23	307.03	322.46	319.41	321.73	314.47	327.95	317.85	317.29	315.21	322.66	314.69	315.94	316.11	324.1	317.9	321.35	321.53	314.34	320.63	315.72
314.23	311.21	308.38	307.48	305.64	308.05	304.67	313.4	312.02	313.03	302.2	313.51	307.24	304.46	317.06	309.14	309.72	314.94	310.12	309.19	313.99	312.65	316.28	312.39	308.91	308.52	308.9	307.44	310.03	303.93	308.96	310.11	308.19	301.69	313.67	308.6	299.79	310.36	314.22	312.49	314.1	314.39	301.5	307.7	300.75	315.77	304.39	306.55	307.21	312.19
299.39	304.53	304.62	306.12	299.75	309.36	303.98	296.78	304.53	303.96	308.92	297.49	303.63	311.96	298.8	288.3	298.34	299.46	299.22	309.96	299.17	305.91	304.16	299.56	308.1	299.97	308.87	302.08	301.46	305.37	302.63	297.2	300.43	306.2	306.63	300.32	309.57	301.73	305.18	300.21	295.65	302.68	304.8	303.88	303.99	306.54	305.4	303.97	300	307.27
321.18	317.31	314.96	326.21	325.56	316.87	314.64	319.21	317.25	323.92	310.13	319.83	317.95	323.97	324	314.07	316.15	324.43	318.79	323.04	319.74	323.43	323.68	322.78	326.74	320.48	317.13	316.6	324.64	319.39	317.75	318.07	312.16	323.18	323.98	318.31	324.1	317.75	315.85	319.75	315.87	315.06	321.05	322.3	319.97	316.89	320.46	326.36	316.42	317.67
303.94	311.94	301.87	307.99	303.12	312.32	316.02	301.13	307.1	308.28	301.03	305.73	303.94	307.42	310.04	310.43	304.53	304.88	310.81	308.78	309.49	312.48	303.55	307.66	310.73	309.18	301.84	305.99	302.84	307.82	307.84	316.46	298.65	308.86	307.31	304.52	314.88	306.08	304.83	306.1	306.45	301.45	308.99	307.69	303.71	309.85	298.63	309.7	310.63	302.26
309.64	300.36	303.39	301.61	300.94	310.92	308.6	304.86	306.32	305.81	304.81	306.06	303.89	306.44	303.11	302.42	304.83	310.6	300.95	309.08	303.67	299.73	310.55	309.92	304.33	306	303.04	307.54	309	312.46	308.97	312.17	303.7	299.83	309.4	301.53	309.05	308.28	303.67	306.46	296.66	303.27	298.33	301.03	305.97	309.12	305.47	299.86	313.08	310.95
314.21	316.46	323.92	321.86	310.76	311.7	317.16	326.81	322.13	314.48	310.35	318.81	314.39	318.1	317.49	322.19	321.08	315.18	317.77	318.26	318.38	320.23	318.1	316.2	318.51	317.58	319.68	315.6	316.8	320.53	318.84	319.85	315.73	321.48	312.16	312.94	321.57	320.95	313	316.49	320.83	319.53	316.41	314.38	319.82	322.99	318.78	317.47	318.34	313.5
317	311.01	306.72	315.24	303.93	311.55	315.6	308.56	306.8	320.99	312.56	307.94	309.31	312.51	313.55	307.04	316.72	324.06	317.71	314.7	312.46	312.98	318.08	307.42	312	310.37	313.68	311	311.03	313.91	312.49	313.96	312.05	314.93	307.12	314.08	316.94	318.35	313.88	307.98	320.64	310.87	319.91	312.34	306.8	312.01	312.48	316.72	315.28	312.72
314.67	315.54	316.18	311.84	309.89	308.8	306.97	313.16	317.88	316.77	311.77	320.17	316.09	309.18	309.71	308.35	310.48	312.82	310.26	313.22	318.37	315.69	310.57	314.66	312.74	317.07	309.36	307.47	317.61	317.26	316.57	306.98	321.18	316	318.05	319.13	310.39	312.94	320.84	310.42	313.54	307.44	313.05	313.05	305.21	316.79	314.72	317.15	310.62	318.5
298.17	294.41	291.35	288.92	298.27	294.57	299.55	290.33	293.17	292.75	286.87	301.14	295.76	286.09	298.79	296.35	298.28	297.38	302.11	295.4	292.15	303.2	292.59	295.9	299.99	296.17	294.15	287.52	297.36	299.36	287.02	295.84	289.85	296.91	293.99	297.99	289.31	290.19	292.84	295.17	297.47	297.6	293.07	296.73	288.96	304.26	289.78	295.74	296.42	292.39
326.43	330.33	322.12	323.36	318.19	329.53	328.15	328.21	322.11	332.52	329.24	321.77	323.07	329.56	329.99	324.26	333.95	324.67	326.76	327.1	323.95	317.15	323.14	321.29	325.79	324.37	322.3	319.81	320.36	324.88	321.32	329.33	330.84	323.96	321.91	327.62	318.86	317.99	326.97	316.63	325.51	323.02	328.12	324.74	325.1	326.32	325.33	322.8	325.05	327.8
317.65	311.47	306.95	311.34	320.08	310	316.12	313.74	312.89	315.37	313.56	313.33	316.29	312.81	317.98	312.16	315.89	320.67	314.05	317.85	310.87	317.3	313.92	311.6	308.35	318.67	316.61	314.17	312.86	310.51	313.81	317.92	311.58	311.45	310.06	316.37	304.95	311	308.65	318.62	313.92	316.1	319.27	318.29	312.93	311.38	318.64	314.08	311.91	300.59
304.26	313.03	312.36	315.45	315.48	313.09	321.86	313.58	319.89	311.41	314.13	310.08	309.51	316.5	313.23	310.36	310.69	314.13	311.05	315.75	322.94	311.91	312.69	316.09	313.73	313.92	314.34	311.61	311.13	309.36	308.1	314.23	319.69	310.57	312.91	304.79	318.14	316.16	313.34	316.43	312.86	311.55	312.52	306.92	304.94	311.04	310.36	313.43	315.49	314.53
321.95	319.76	328.4	322.9	326.91	317.16	320.23	326.9	323.1	321.71	328.05	323.31	328.32	324.91	326.42	322.47	324.89	322.38	329.86	327.98	331.71	327.87	319.82	316.77	323.95	325.85	334.37	322.34	323.42	323.04	332.69	327.3	320.8	324.69	326.91	323.96	326.63	324.96	321.97	329.09	326.59	327.24	325.12	319.09	326.82	332.59	321.15	326.44	323.71	318.37
306.53	292.05	306	304.8	307.46	310.45	313.16	299.73	310.55	304.72	305.49	305.5	307.93	307.36	308.08	307.42	305.86	303.27	300.98	302.68	302.89	305.79	299.68	300.37	302.29	302.54	307.81	307.11	304.01	306.53	310.36	309.39	299.36	299.19	307.4	306.62	304.08	304.93	307.99	301.59	306.22	300.31	305.36	307.44	304.84	306.86	307.57	313.32	301.63	308.38
323.78	322.76	322.46	327.4	322.02	316.8	325.75	324.72	328.64	330.88	322.92	329.53	324.99	326.05	325.4	324.39	324.67	323.19	328.28	322.79	319.04	326.26	321.41	323.62	318.07	332.63	328.3	321.95	326.26	322.73	327.44	322.72	322.5	322.45	325.19	325.98	321.61	329.3	326.24	324.81	322.53	326.11	330.9	323.12	330.29	327.05	323.19	324.34	326.58	324.97
316.91	316.57	314.32	308.57	316.45	312.55	317.17	319.81	314.04	312.71	315	311.34	313.02	315.2	314.9	315.04	313.44	319.9	310.65	313.52	321.53	319.92	317.57	309.55	318.37	316.65	316.2	318.7	310.33	314.14	309.73	314.27	319.4	319.39	315.57	314.69	322.11	315.63	320.22	313.11	314.06	311.15	317.51	312.26	312.15	312.81	309.77	318.89	317.04	316.14
296.44	290.33	297.88	298.01	295.9	294.94	294.99	300.94	292.69	291.71	299.23	289.42	295.12	291.94	298.77	296.17	299.59	293.52	291.65	298.09	291.61	292.63	301.78	290.9	294.14	293.38	298.58	291.52	299.06	294.21	299.37	295.42	301.26	293.55	297.44	295.97	294.96	295.17	298.73	289.18	290.04	298.26	304.62	295.1	304.93	299.95	296.11	297.68	292.52	296.52
293.01	291.75	294.21	296.01	296.5	293.13	299	293.63	293.97	294.88	289.22	291.44	289.29	288.92	295.7	285.36	290.09	292.76	298.69	297.01	287.73	295.06	293.72	292.26	297.13	294.71	294.26	296.82	285.04	298.68	292.71	290.25	292.4	286.17	296.6	288.64	296.58	290.2	293.55	290.4	293.62	292.5	296.84	295.37	294.42	289.35	291.33	297.17	297.33	292.92
305.11	313.04	307.71	313.67	297.28	298.52	308.29	300.12	304.71	306.27	297.3	307.2	301	294.67	299.85	303.86	303.75	304.48	295.8	307.68	300.75	305.52	307.03	304.67	299.85	305.92	305.34	308.36	300.88	305.57	302.87	301.1	313.01	303.9	303.63	311.22	302.26	307.94	307.54	304.3	305.42	306.35	298.57	308.9	305.41	304.43	306.32	304.9	302.19	310.21
309.51	307.02	303.42	314.55	310.45	308.84	309.95	305.11	309.68	301.84	305.36	301.58	313.25	310.51	314.2	312.73	302.13	305.07	318.02	307.31	308.45	309.94	309.9	316.18	306.47	310.34	305.47	307.55	310.53	309.98	305.36	307.88	309.98	307.47	311.23	301.2	297.12	304.73	313.41	300.4	306.61	310.6	307.56	310.73	311.29	314.05	308.04	308.17	309.69	310.73
310.04	308.53	311.31	309.44	310.89	312.37	305.85	310.25	305.55	310.35	312.5	308.12	310.31	310.46	304.82	317.06	313.42	305.27	310.6	312.43	308.27	301.67	309.23	312.29	310.03	310.24	302.96	304.07	317.13	310.53	320.07	315.31	318.32	314.07	310.39	315.45	314.13	317.39	311.65	310	318.41	311.48	310.16	315.13	305.23	304.91	318.05	305.42	311.01	313.16
299.81	300.09	298.97	302.59	296.65	298.16	305.95	299.38	299.98	301.52	299.16	302.57	300.14	295.85	297.77	293.35	297.11	299.75	300.77	290.71	299.62	297.39	295.49	297.78	304.39	298.48	294.03	299.83	289.58	299.5	291.93	302.44	297.92	304.83	292.14	294.66	291.43	293.32	293.21	293.98	295.45	295.24	296.67	290.05	295.88	303.59	292.39	298.38	292.45	294.02
316.2	310.08	314	323.58	325.28	320.93	319.72	325.65	321.79	324.79	319.38	320.29	320.57	319.11	318.52	322.16	316.2	320.81	316.9	326.91	317.64	324.97	322.45	319.82	311.42	323.19	322.42	316.92	329.2	328.55	324.9	323.77	313.98	313.63	317.29	327.78	317.61	310.53	323.18	317.72	317.68	319.72	318.63	319.95	317.97	319.62	319.35	317.51	319.09	315.4
287.89	295.33	301.99	299.71	299.3	291.37	301.53	295.27	299.89	295.61	291.5	291.07	291.93	295.49	296.68	295.61	289.54	293.85	299.01	293.57	296.38	296.46	292.4	300.24	295.69	293.74	293.23	288.79	295.47	288.48	292.91	291.14	294.65	299.24	295.9	290.62	296.14	292.55	293.56	297.65	294.7	293.26	291.54	286.73	287.78	291.43	294.28	296.36	291.95	294.17
295.25	288.96	292.51	298.32	291.9	298.43	296.51	292.69	295.94	298.78	296.71	291.55	301.27	290.03	302.75	298.74	297.43	299.72	286.87	295.55	294.12	284.9	305.04	296.95	299.08	299.51	295.96	294.25	293.63	299.05	305.6	290.38	288.82	300.17	295.37	292.31	297.41	295.07	295.91	303.41	291.99	300.41	300.23	290.26	304.82	291.59	298.71	298.41	298.63	294.57
304.69	302.74	304.95	304.43	303.06	319.2	301.54	297.38	302	314.07	297.03	298.84	300.18	305.13	298.41	301.88	300.15	306.11	308.23	308.83	309.94	307.38	314.08	311.01	301.02	304.23	302.41	306.87	307.01	306.05	300.76	309.62	304.51	302.02	309.93	310.17	316.26	298.05	304.56	309.37	307.53	312.23	297.33	309.77	303.35	306.27	299.98	309.2	304.92	308.43
310.63	306.3	307.53	298.79	312.39	300.15	297.58	303.38	301.78	310.75	311.05	310.48	301.71	302.09	305.34	300.89	314.98	301.42	309.3	311.14	306.37	306.38	309.12	309.91	304.35	303.7	316.51	300.49	301.94	305.95	305.25	306.87	311.37	310.9	305.76	309.43	299.37	312.2	301.9	301.47	312.88	300.08	308.1	299.64	308.89	305.21	299.11	298.35	308.24	305.97
315.46	322.88	315.96	320.05	318.23	320.98	316.42	311.34	319.34	316.34	320.24	315.27	317.54	312.39	317.14	321.96	318.32	320.71	312.24	318.22	319.1	321.48	318.21	322.47	314.46	317.1	316.62	318.38	318.44	323.78	315.12	311.44	314.46	323.89	320.32	313.22	316.48	313.48	321.72	317.71	314.76	327.29	316.38	313.75	319.42	318.89	317.77	315.46	319.5	324.39
303.69	305.9	308.61	304.2	308.27	301.88	301.71	306.18	299.03	309.79	300.31	307.03	304.04	305.43	305.81	304.74	298.86	300.42	305.74	307.9	299.53	305.17	303.61	311.25	302.65	306.19	308.94	309.41	304.42	305.16	308.07	303.55	300.82	306.05	304.68	306.25	300.87	309.94	305.19	298.79	304.95	309.85	302.75	302.23	308.85	312.31	308.85	307	301.38	308.25
319.82	315.02	317.51	317.51	314.55	314.78	319.97	317.23	321.88	309.65	315.76	317.14	317.82	319.98	313.46	314.67	321.28	315.23	320.97	319.3	321.93	310.82	326.7	312.98	320.93	319.94	313.93	315.37	317.02	312.11	314.79	317.82	314.72	317.49	320.25	315.69	316.93	318.47	318.44	312.74	312.37	315.01	316.86	313.42	318.29	311.52	319.62	325.8	317.51	322.06
309.3	306.96	307.55	305.02	303.2	308.7	309.94	311.98	308.12	306.06	306.46	314.83	312.4	311.34	309.94	307.15	309.33	309.35	309.3	306.62	306.52	303.04	312.18	305.92	309.01	306.1	310.74	306.28	309.82	312.7	300.39	302.66	308.38	310.87	306.98	303.03	310.09	300.77	301.59	308.09	309.6	311.92	309.41	302.59	308.19	305.29	311.59	307.78	305.28	305.48
303.73	316.42	318.34	316.82	313.85	308.67	303.81	303.61	315.19	304.83	310.25	318.34	310.91	316.41	305.85	312.07	309.43	318.06	313.77	310.48	316.91	307.69	316.18	303.3	304.95	307.26	310.97	311.91	303.38	319.65	308.19	312.54	311.07	310.2	309.17	312.95	315.83	307.77	315.35	308.66	306.42	311.58	307.59	310.01	314.53	311.32	313.76	312.17	313.87	308.57
317.29	320.42	317.68	316.76	313.44	319.2	320.4	319.74	313.6	312.21	311.86	324.26	311.28	319.83	324.46	321.87	308.51	320.26	315.61	318.33	320.01	314.89	314.61	318.65	321.58	319.33	310.58	318.26	315.77	321.51	323.02	317.63	313.39	317.85	315.48	322.12	313.67	318.64	320.09	321.51	320.32	315.45	318.13	325.28	312.44	314.66	315.69	320.08	314.78	318.74
310.82	313.94	300.91	311.21	302.33	309.17	313.89	308.88	311.62	300.47	307.24	305.08	308.39	310.78	313.9	318.08	309.26	311.05	306.88	314.83	307.64	308.76	306.87	313.06	308.21	315.16	310.79	317.63	316.1	303.53	310.25	311.21	310.79	318.1	304.25	304.93	311.12	314.11	313.13	306.06	306.4	303.62	313.9	306.23	307.8	302.83	303.84	309.09	306.21	311.78
315.67	305.22	304.23	307.81	305.31	305.65	308.24	306.32	310.68	306.45	307.22	312.03	308.41	304.45	309.65	302.93	313.94	309.8	310.07	313.42	307.07	310.64	301.52	304.77	307	302.82	297.74	302.39	308.93	304.73	307.64	300.92	307.86	309.8	305.99	303.54	299.74	306.52	302.8	308.18	303.91	304.07	306.66	306.54	303.25	304.69	304.89	310.63	311.02	304.66
305.41	302.47	303.2	305.64	299.23	303.4	304.8	296.13	307.3	304.47	307.36	297.5	307.04	294.93	302.96	305.4	306.66	308.64	301.03	307.46	309.75	301.46	306.37	305.24	305.26	303.35	297.27	302.5	304.02	300.56	300.84	308.98	305.44	300.05	299.24	299.58	298.86	295.21	303.64	298.53	307.88	299.07	300.49	299.71	294.16	307.22	296.95	307.99	302.83	306.87
328.1	325.38	322.41	325.52	322.01	327.53	333.71	326.17	325.7	325.88	326.89	329.69	327.14	331.68	326.35	328.62	315.11	322.12	323.01	324.7	327.45	317.93	322.74	324.45	327.65	322.45	324.97	331.55	319.88	329.43	321.68	328.57	324.55	326.07	327.27	328.98	324.03	334.52	324.23	331.22	321.81	327.07	322.68	328.35	325.88	318.42	322.8	324.09	324.49	324.2
313.62	309.13	312.23	313.49	315.88	306.97	312.59	313.22	311.23	312.21	318.55	311.23	307.38	312.31	308.59	309.22	303.01	316.16	308.81	313.21	311.27	311.05	314.52	306.11	310.2	310.17	307.58	319.81	306.48	313.74	312.56	309.38	313.14	311.83	318.33	306.85	309.68	315.28	306.26	311.09	313.71	308.34	309.57	311.05	317.57	310.82	307.24	308.62	310.18	311.48
312.46	316.82	319.36	313.19	314.36	320.82	319.31	315.6	312.44	316.48	314.54	319.94	317.45	314.39	314	311.78	320.58	316.13	312.46	310.31	312.59	310.91	317.95	314.47	319.58	318.98	317.57	310.37	312.38	313.66	314.05	315.83	318.72	317.15	311.01	320.36	311.16	317.79	315.46	313.81	319.29	318.27	315.18	313.83	312.03	315.33	315.22	312.42	309.93	320.43
309.82	304.54	312.16	319.4	316.63	313.99	308.96	312.63	312.02	316.94	313.64	315.49	314.83	313.94	305.74	313.68	318.72	318.19	301.82	306.28	307.11	318.78	312.12	312.9	312.19	317.05	316.25	317.27	310.37	315.95	310.04	316.03	310.57	313.86	315.86	316.68	320.53	313.32	317.22	316.55	313.9	311.37	308.52	310.08	313.63	310.15	310.74	307.92	321.72	314.84
309.58	309.73	315.17	304.74	311.67	315.69	305.92	307.41	312.17	308.31	310.89	307.9	307.84	316.36	309.36	303.59	308.16	307.61	308.69	309.38	307.43	308.36	309.85	310.52	310.91	305.52	313.9	308.7	307.84	308.1	307.24	306.91	311.91	311.38	310.94	312.05	321.74	310.13	309.97	313.25	312.65	305.17	308.89	308.21	309.57	312.98	320.56	308.03	304.45	310.84
314.96	313.37	309.56	307.82	315.64	312.01	306.99	308.81	307.92	316.48	310.79	312.63	307.24	311.73	312.03	309.05	306.36	307.66	303.59	304.59	310.75	315.67	307.48	317.28	313.45	302.73	305.39	311.89	308.64	313.51	311.09	316.21	311.21	310.65	313.99	311.59	306.63	306.29	308.6	307.38	306.1	303.28	311.83	305.68	308.09	305.95	313.31	312.66	307.26	311.15
315.4	315.44	310.15	321.73	313.61	311.82	317.68	320.48	315.58	316.37	317.32	319.54	319.23	320.68	323.39	323.2	307.61	310.98	322.49	317.44	318.48	319.81	309.69	318.98	312.38	322.5	312.89	315.81	322.73	314.04	319.19	314.15	308.89	324.97	321.64	313.04	315.66	315.97	315.03	311.64	313.06	308.11	317.87	321.42	320.99	315.24	318.77	320.52	321.43	312.52
315.97	316.04	320.35	318.69	320.67	313.53	316.05	314.56	316.1	314.71	312.24	317.26	312.87	311.68	309.08	312.32	311.77	314.49	309.84	318.01	312.72	315.19	310.5	315.28	310.99	307.86	319.39	308.78	315.23	318.54	312.83	313.47	318.95	317.74	313.16	315.17	312.6	310.02	310.82	315.09	311.7	317.5	312.88	315.28	319.58	310.37	313.54	319.45	315.66	313.27
303.14	304.51	306.42	305.56	311.63	301.54	301.29	308.92	307.78	297.12	300.81	300.94	305.93	307.68	301.92	300.65	299.04	311.96	312.72	309.93	301.05	300.59	294.32	302.19	308.93	306.33	305.1	302.25	308.39	304.45	302.2	309.92	308.79	308.6	303.26	301.37	303.91	307.49	303.51	307.45	304.55	300.72	296.09	304.13	308	307.75	300.68	309.46	304.63	310.63
309.15	308.72	314.39	314.44	319.06	313.63	314.54	312.25	308	314.02	311.85	312.35	306.08	306.71	304.22	313.48	311.39	315.14	310.66	308.5	307.93	314.49	311.24	309.89	311.49	307.56	310.82	309.2	306.86	309.01	310.51	310.06	315.49	304.28	303.89	302.57	312	310.36	313.51	312.83	313.42	312.2	315.42	312.39	310.35	314.35	300.88	313.03	311.43	311.12
305.43	302.37	302.32	309.93	303.61	308.12	306.35	302.81	297.56	310.01	305.98	302.55	303.23	305.49	307.35	306.54	297.78	305.61	307.35	299.22	301.27	298.45	306.62	307.87	308.09	304.01	306.84	311.4	307.76	303.42	300.57	303.85	295.66	309.85	309.15	307.59	308.91	304.4	310.19	306.3	303.04	311.11	301.03	305.2	308.96	309.63	301.15	301.57	303.57	306.51
305.34	306.64	313.64	312.07	306.02	306.55	311.76	306.03	316.71	302.59	314.45	312.19	306.03	321.64	306.07	311.06	303.9	305.89	307.95	311.38	306.74	306.02	305.14	309.6	312.21	297.83	312.34	307.75	308.41	312.67	304.18	316.65	304.5	305.18	312.16	308.7	305.57	311.19	310.27	302.91	314.14	308.85	310.56	306.61	311.01	310.21	304.35	311.93	313.23	304.67
306.5	302.25	295.46	295.97	306.39	301.84	301.76	295.11	296.66	299.99	296.75	296.93	298.08	300.88	299.94	295.84	301.06	295.97	295.61	297.72	304.68	290.04	301.03	301.65	301.52	296.31	304.96	298.45	298.02	302.61	300.34	302.03	295.48	300.09	306.84	299.55	293.88	295.92	294.06	304.6	298.33	294.02	303.58	301.16	297.88	303.37	296.71	305.16	300.76	296.28
319.95	313.48	316.93	319.89	317.28	318.83	318.95	312.86	313.48	318.76	329	309.8	324.21	318.02	317.58	318.98	314.65	316.77	319.49	323.33	315.32	318.86	319.56	319.69	322.12	316.17	317.74	310.31	319.42	322.79	320.16	316.28	319.59	310.71	318.97	313.58	324.18	318.33	321.3	317.18	312.8	321.92	315.95	320.66	309.92	319.42	316.23	320.1	322.14	312.12
304.83	307.77	308.71	307.84	313.76	306.81	310.42	314.12	316.31	311.95	305.87	306.68	316.41	309.4	306.75	304.63	312.33	306.72	318.61	309.36	307.72	311.83	311.8	307.1	304.48	303.94	307.28	310.84	307.72	313.93	314.86	310.42	310.02	306.68	310.71	310.6	317.64	308.49	312.16	311.06	314.89	308.31	304.43	303.79	307.75	308.89	305.5	310.16	320.97	309.6
302.89	292.3	303.97	292.48	296.61	298.04	298.36	297.51	298.99	283.44	293.45	295.17	296.48	296.41	296.21	305.87	294.23	292.93	293.01	291.53	295.99	301.27	296.28	300.41	293.68	290.1	295.85	299.6	299.96	289.15	301.32	296.8	296.7	298.62	304.62	296.35	296.44	289.98	287.84	294.11	297.18	296.92	293.14	296.97	299.24	290.03	296.42	289.88	293.54	293.15
298.24	313.91	313.92	319.75	303.5	318.74	306.87	318.43	314.16	314.95	310.83	315.3	317.63	307.6	311.04	312.45	310.11	314.31	314.31	313.19	307.46	308.68	318.89	314.24	311.73	313.79	314.63	312.37	312.83	312.12	315.22	320.86	314.89	310.55	308.91	315.09	316.36	316.2	312.8	311.28	317.19	313.09	313.27	314.33	318.9	306.95	313.71	313.92	311.66	313.86
316.53	308.29	315.57	317.87	318.71	311.59	321.34	317.58	313.71	311.18	314.56	311.44	322.21	317.11	321.25	310.35	314.92	313.85	319.38	305.88	316.83	308.55	315.44	308.89	317.74	323.32	317.16	317.97	318.28	310.28	313.81	322.27	318.64	310.86	319.07	323	313.78	311.26	313.66	315.37	309.6	311.15	312.15	310.54	316.38	319.79	323.36	312.57	315.35	315.18
331.51	317.63	325.75	330.24	329.37	326.75	323.29	326.05	333.24	322.68	334.29	331.75	331.88	328.29	328.28	321.85	333.44	330.62	327.26	335.68	325.57	330.69	333.35	322.48	327.89	325.34	332.15	325.33	326.99	329.26	336.86	333.69	331.81	326.19	329.13	326.11	335.06	326.96	331.66	324	328.12	329.36	328.88	327.11	320.03	323.94	325.65	322.94	331.04	331.43
312.09	323.21	318.1	317.74	313.71	316.39	313.93	320.75	318.48	322.79	321.63	311.33	316.87	317.33	315.11	313.41	314.57	322.19	314.41	312.93	318.44	315.77	324.4	311.42	317.63	316	320.22	308.69	312.42	315.34	315.61	313.77	320.64	309.32	315.31	316.88	318.51	312.93	321.25	317.62	318.67	315.31	322.38	314.59	319.33	318.66	316.48	322.45	320.1	313.41
304.76	307.05	307.26	299.84	307.7	301.01	305.75	302.19	295.08	307.15	300.38	304.97	301.08	302.57	303.14	301.73	300.25	301.17	301.16	296.02	311.38	299.38	301.59	302.16	308.08	300.31	303.86	305.75	296.25	305.95	299.38	305.65	302.97	308.06	300.28	302.53	301.56	304.17	299.51	307.97	304.56	303.31	303.85	303.37	308.92	299.14	303.48	302.77	310.77	301.71
309.89	301.26	303.97	305.27	299.56	302.6	302.18	301.16	301.46	303.26	301.16	304.09	309.37	302.75	305.54	305.81	298.95	306.29	314.39	303.23	304.72	304.69	300.84	302.19	308.13	303.38	303.69	309.76	308.3	311.11	307.93	302.39	308.73	303.45	295.76	309.28	307.75	306.01	305.26	301.98	307.31	306.29	302.24	310.05	306.07	311.64	306.87	304.2	311.44	302.02
305.59	304.54	299.11	305.03	307.07	302.03	307.91	301.97	296.43	306.18	309.05	299.41	316.57	300.14	305.59	307.85	304.79	304.98	297.07	301.32	309	297.59	302.77	308.71	303.84	306.62	303.58	297.73	304.1	301.99	298.8	302.61	303.64	302.57	308.56	307.45	304.77	300.93	297.52	299.92	303.26	303.44	300.27	307.17	309.26	306.81	305.39	301.43	304.43	305.72
318.98	319.46	317.6	320.83	317.65	319.79	313.24	316.84	323.52	317.52	315.9	313.18	316.95	321.31	319.33	314.33	315.74	320.21	323.87	318.47	315.85	318.15	320.55	312.24	318.44	315.18	323.62	317.72	312.85	307.63	331.83	319.13	317.37	315.99	324.62	319.6	312.52	319.1	315.72	322.21	318.45	321.51	317.6	316.7	319.32	319.33	317.35	317.02	315.33	317.42
315.77	313.35	313.74	318.36	308.53	317.3	316.12	312.2	313.84	312.16	311.54	309.61	313.51	316.28	317.54	316.89	308.34	313.1	311.02	311.93	308.65	313.94	316.25	311.82	315.55	317.28	318.92	308.67	315.09	314.15	314.56	310.17	316.91	313.6	314.85	313.63	316.29	314.05	307.33	311.66	315.67	314.26	318.83	314.46	312.84	314.22	320.07	315.98	315.82	316.84
286.3	290.66	291.92	293.98	291.02	293.76	294.07	288.86	302.68	297.37	295.39	294.92	284.11	297.13	281.74	293.72	289.11	291.86	292.47	295.43	298.07	290.8	286.62	296.69	290.38	289.74	291.57	287.75	297.83	295.31	293.79	299.1	286.54	295.23	297.8	292.92	294.79	291.79	301.37	296.59	300.43	300.22	285.7	297.43	288.93	295.44	299.58	291.41	299.6	291.85
307.45	315.9	313.89	311.42	312.64	314.11	307.9	312.5	313.45	313.88	309.28	315.56	319.48	316.59	319.01	310.59	313.63	311.42	315.42	315.29	311.31	310.11	313.33	313.37	317.23	313.95	316.27	307.61	316.99	321.38	318.54	314.55	312.42	312.98	316.82	313.43	317.31	312.57	315.39	317.28	311.29	311.57	316.57	311.33	318.64	313.45	312.51	313.97	315.12	314.54
320.4	314.03	311.35	318.66	316.87	314.81	321.19	308.68	314.67	314.94	320.72	311.48	317.58	313.85	313.12	309.71	319.17	316.41	324.03	317.97	314.8	317.02	318.35	316.78	319.97	314.12	314.46	318.76	314.86	313.92	317.97	310.15	315.52	311.79	309.66	311.88	315.07	316.04	318.42	311.33	317.92	316.86	314.59	314.95	322.02	313.33	323.66	323.43	317.03	313.08
311.6	300.55	307.52	298.44	299.08	300.83	299.77	305.78	303.89	302.96	302.77	301.6	300.72	301	304.52	301.45	301.43	304.85	304.9	299.22	308.67	295.32	302.64	301.3	302.05	299.92	306.17	300.56	305.21	306.57	307.01	301.02	305.98	313.94	304.4	298.86	301.95	299.62	310.62	311.37	300.53	302.97	307.9	299.28	306.12	301.44	306.74	311.02	302.97	299.87
329.85	328.37	325.91	331.52	326.57	329.72	327.54	326.45	322.32	324.85	326.28	325.42	327.63	330.37	320.85	328.06	321.51	333.8	326.85	332.67	326.32	321.97	325.53	326.2	325.93	322.42	324.5	323.06	322.7	334.33	325.97	322.8	326.6	323.55	323.87	333.99	330.11	325.02	320.39	327.24	328.39	319.6	326.68	320.75	332.08	327.68	332.37	329.98	327.78	330.66
310.4	310.01	307.42	313.85	312.01	312.15	309.96	315.49	313.92	311.5	311.53	312	309.95	311.1	319.15	308.67	307.22	314.33	310.98	319.05	314.13	316.93	314.14	308.8	313.12	304.57	309.52	310.03	311.35	315.8	306.45	311.42	308.59	309.6	312.71	311.76	308.1	317	311.02	311.28	310.83	316.64	303.33	315.2	310.06	306.19	309.54	307.72	300.5	311.9
320.67	311.06	303.61	315.43	312.87	304.92	311.59	308.89	310.76	307.75	313.2	309.2	313.62	319.08	303.55	312.49	304.45	308.15	305.46	308.38	309.83	306.52	309.26	319.69	307.47	316.98	310.12	310.14	304.68	307.83	309.54	311.15	311.09	315.37	311.67	314.47	304.54	313.86	315.29	319.53	309.11	310.6	311.68	319.31	314.43	305.98	302.3	311.65	310.46	311.19
327.11	321.71	325.07	330.43	325.98	326.28	328.76	329.46	327.61	326.73	325.17	325.11	319.92	328.15	324.97	323.94	331.01	318.69	332.28	321.54	320.03	328.09	323.32	323.9	325.19	328.65	325.07	326.16	318.65	319.43	327.28	326.18	327.05	319.95	323.48	323.98	321.03	325.22	316.5	323.71	325.81	331.05	324.87	323.73	323.21	321.4	320.3	330.35	314.48	322.24
297.59	290.51	289.54	290.95	293.79	298.91	296.79	300.11	298.61	308.75	295.82	293.1	293.13	290.04	296.75	297.4	295.59	295.01	293.01	297.01	294.9	297.14	291.05	290.86	293.03	292.89	293.31	296.29	288.62	293.79	300.93	296.68	299.18	298.22	293.34	290.69	292.78	292.51	296.12	294.07	295.64	289.63	297.46	293.3	291.97	288.84	286.65	299.19	300.8	295.26
312.76	319.6	314.02	318.7	318.84	316.84	309.83	310.42	311.3	313.76	317.88	311.1	318.06	312.2	310.04	312.11	319.49	319.7	312.75	313.7	314.46	313.73	317.39	315.37	312.16	318.27	315.93	319.66	314.88	314.82	322.95	314.49	315.84	310.43	311.6	309.92	317.38	306.37	314.6	312.23	314.66	319.62	313.79	309.36	311.16	320.28	313.79	317.86	317.12	315.61
306.28	307.72	297.55	303.47	310.5	312.45	307.71	307.11	300.96	303.1	305.54	303.47	314.08	312.23	301.4	308.48	299.49	300.25	306.27	304.08	305.65	306.19	298.67	306.8	306.26	308.37	309.93	312.94	302.31	302.89	305.4	306.83	307.34	310.88	304.53	307.46	306.21	309.44	302.88	310.28	308.73	304.08	311.54	305.6	305.03	299.12	308.89	306.07	310.46	301.78
303.64	311.35	305.41	317.08	306.41	303.21	304.61	301.47	302.79	307.13	309.73	312.72	301.83	306.39	307.65	302.6	306.53	305.72	307.67	306.88	300.54	304.85	311.5	303.46	302.2	307.88	306.45	308.87	304.93	305.34	311.99	300.29	304.68	299.07	305.87	305.97	302.82	305.26	309.88	308.72	303.98	310.8	304.74	306.35	307.31	298.68	311.02	296.54	303.64	304.69
300.48	316.96	308.99	306.37	306.84	310.43	305.74	305.35	313.06	306.85	308.06	314.52	308.72	309.4	313.92	307.49	314.09	311.89	312.88	314.54	308.19	318.88	315.35	317.63	317.97	307.33	308.09	315.77	306.33	312.04	312.18	311.13	316.18	304.46	308.61	316.01	315	316.72	311.8	311.74	317.84	307.19	309.91	318.76	315.2	312.2	314.42	313.69	316.73	311.3
302.55	309.94	303.37	299.22	300.96	304.08	307.54	295.63	303.58	297.1	307	302.34	308.42	304.94	297.73	304.13	305.29	307.16	301.62	302.37	302.82	304.89	305.9	296.88	293.38	300.81	304.05	300.68	300.27	303.75	306.93	310.66	305.4	297.43	300.17	296.17	302.95	302.47	297.62	303.49	298.13	300.49	300.32	304.19	312.65	303.48	299.98	298.05	305.18	297.38
307.56	298.24	302.22	297.78	303.81	300.31	301.61	301.09	307.94	301.43	298.95	297.24	302.88	297.77	300.21	302.43	302.31	301.71	304.32	299.49	304.83	299.93	315.8	300.17	301.61	307.73	301.63	305.21	303.78	303.78	304.14	297.58	297.85	302.27	295.26	305.51	298.61	299.94	302.91	302.23	308.07	305.84	304.42	298.22	303.3	303.41	306.64	303.33	304.31	298.45
304.64	303.94	301.63	312.34	302.33	307.91	304.75	301.41	308.52	307.77	301.94	312.35	300.11	304.76	300.26	302.15	309.48	299.06	307.82	301.61	311.39	304.51	304.03	306.43	304.53	297.74	308.77	304.3	301.4	305.91	310.47	299.72	307.04	305.83	303.01	308.37	310.57	310.9	303.36	306.19	302.96	305.66	310.82	301.41	301.22	305.95	304.33	303.54	299.89	306.1
306.14	309.72	305.78	301.8	298.28	304.06	306.21	305.47	311.82	300.9	303.26	299.76	299.95	306.83	298.75	307.89	303.67	304.59	304.73	306.15	296.42	300.86	302.6	300.71	302.83	298.34	302.69	307.05	303.57	299.85	299.96	304.97	300.42	304.46	305.82	302.78	302.46	296.27	300.69	307.28	313.01	308.53	309.11	299.62	301.23	297.41	297.87	302.81	300.46	299.67
316.36	318.72	319.52	315.03	318.39	320.51	324	312.82	312.92	311.21	322.11	326.53	320.27	317.89	319.26	322.54	323.22	323.19	311.26	323.12	325.41	311.21	315.49	322.66	312.28	313.47	322.09	320.29	325.36	319.16	316.48	312.75	320.97	320.88	319.04	318.42	313.7	319.54	315.16	315.94	320.44	324.14	320.07	318.61	315.28	313.53	318.11	319.61	314.02	316.73
310.17	314.33	316.48	308.25	317.22	317.74	317.08	317.2	319.53	307.02	314.21	310.98	317.93	311.88	313.68	302.66	306.09	316.59	311.2	311.54	314.29	307.32	314.24	313.73	310.48	308.43	315.44	310.13	317.22	308.35	307.75	314.7	317.99	307.41	311.69	309.88	320.91	312.57	310.53	315.91	317.97	310.35	312.85	315.83	309.21	310.42	309.57	312.12	314.03	304.19
305.82	303.73	304.78	308.32	308.83	303.33	310.59	307.96	311.86	313.16	305.28	314.29	306.17	308.69	309.64	307.38	310.08	304.35	309.89	299.51	304.09	304	309.03	304.7	303.14	300.16	304.29	306.46	313.23	312.54	309.16	307.87	310.21	313.2	308.26	308.87	299.79	310.78	309.26	304.38	315.34	313.06	310.82	308.03	309.03	312.04	309.8	304.69	313.23	313.05
323.62	321.86	318.27	305.82	315.73	318.37	311.47	318.16	308.7	314.71	312.31	315.87	311.2	312.01	319.41	315.58	310.36	310.27	313.65	322.12	309.79	319.25	314.46	316.57	310.29	313.18	308.89	314.7	316.89	314.81	316.7	317.48	313.45	312.43	317.25	317.09	308.11	313.45	312.67	310.22	311.06	315.21	316.55	315.91	313.7	310.51	322.11	307.94	312.66	312.78
304.07	298.74	301.7	312.29	296.07	305.51	303.02	306.82	299.16	299.16	300.26	305.58	307.21	300.65	297.8	294.75	299.22	303.57	300.55	303.4	301.64	304.82	303.14	303.26	298.6	299.23	300.86	299.36	299.19	300.16	297.55	300.65	302.99	304.32	303.08	305.17	302.7	304	305.14	304.07	303.17	303.74	301.52	307.68	310.51	301.35	308.53	303.76	300.34	299.8
298.22	313.67	303.29	298.93	300.29	305.83	309.46	303.46	307.83	305.62	309.65	300.41	301.36	300.88	304.26	302.74	302.43	310.11	308.33	303.3	300.14	308.61	300.87	307.37	304.73	303.37	309.01	310.21	303.99	304.16	304.38	304.66	311.6	301.37	306.45	300.31	302.26	302.81	301.96	299.48	301.85	298.76	300.87	303.89	301.94	298.1	303.71	308.67	300.64	298.12
302.64	310.77	303.24	308.36	300.84	304.55	306.19	308.66	310.33	306.73	303.2	300.92	307.18	300.12	307.91	305.44	308.52	298.03	309.5	300.63	308.84	301.98	307.9	302.81	300.8	309.36	309.39	298.72	302.93	315.86	307.6	302.87	308.14	309.79	301.44	300.07	306.97	298.69	308.28	302.59	307.09	299.48	309.42	309.81	309.55	302.13	301.15	307.41	307.2	308.5
323.36	315.77	314.15	318.6	323.68	316.28	323.76	317.12	319.39	319.52	321.59	320.33	319.39	319.14	319.35	321.07	319.44	316.36	314.83	325.16	313.4	320.6	322.33	332.55	320.95	321.3	319.4	318.66	319.96	321.5	318.53	317.11	309.73	321.53	325.42	318.32	322.9	317.82	312.38	321.13	320.43	320.05	326.57	322.15	314.8	320.57	314.82	326.66	322.68	317.32
304.58	307.06	308.37	296.1	304.82	306.63	311.78	303.23	304.36	308.11	303.97	301.29	301.72	300.47	305.87	311.92	303.75	300.79	310.55	293.17	302.51	300.43	302.89	301.11	299.14	301.33	308.66	302.78	298.16	304.47	309.77	299.46	305.98	306.37	301.88	305.92	301.05	300.82	301.29	305.28	304.15	300.56	305.78	305.65	306.28	308.33	302.52	300.81	304.19	303.19
305.91	308.37	314.73	313.92	308.38	308.4	312.09	313.6	311.82	317.65	309.8	310.73	313.84	317.65	309.96	309.57	309.68	310.64	311.99	313.77	311.06	322.99	309.14	322.36	312.59	314.86	310.94	313.15	315.91	315.6	310.78	316.93	315.35	309.22	304.27	311.67	320.67	315.02	311.77	310.6	314.51	310.96	311.39	313.38	309.61	312.01	308.74	314.47	310.68	309
322.87	330.69	327.63	322.24	321.69	324.67	320.95	321.46	327.91	325.43	325.27	323.8	324.75	321.85	321.05	326.99	324.47	326.32	327.54	327.79	326.95	328.21	321.53	321.94	322.91	327.45	327.63	328.13	326.09	325.43	327.24	324.62	320.67	328.17	324.7	326.94	320.47	327.87	321.77	324.13	326.44	330.09	330.56	331.25	326.49	327.05	333.96	323.77	323.9	326.53
310.77	311.17	313.93	311.09	313.33	313.99	320.61	315.02	311.3	312.34	315.49	317.53	310.98	318.43	310.13	310.2	314.39	311.78	317.8	319.2	317.31	308.29	312.66	303.74	316.76	312.72	305.72	311.57	314.5	313.54	318.56	314.66	318.12	319.16	310.7	316.1	319.19	308.32	313.84	308.57	319.93	317.12	313.56	317.27	313.83	310.34	309.86	311.83	314.4	316.3
307.9	311.81	305.21	310	307.54	309.18	315.49	303.49	303.15	307.01	302.08	308.57	315.8	302.74	303.07	309.03	308.81	301.89	307.39	307.04	305.34	303.92	303.18	308.86	304.32	304.51	301.37	304.32	305.15	298.57	312.5	308.15	308.39	306.64	298.14	307.72	307.27	301.3	308.05	303.32	307.12	311.59	304.01	298.82	307.26	301.8	303.83	307.82	303.31	308.87
297.81	295.26	296.3	295.78	293.24	299.66	290.66	290.25	296.92	298.25	299.4	295.93	294.57	289	294.69	296.2	296.24	291.12	295	296.58	296.95	286.71	293.38	297.01	294.55	287.04	301.67	297.58	291.71	294.7	300.58	290.35	295.87	300.36	291.92	297.04	289.86	289.47	293.59	300.74	300.88	299.04	293.39	296.84	298.12	299.9	292.77	294.47	294.55	296.4
321.98	331.66	327.95	332.57	324.36	328.71	334.55	329.32	325.81	326.24	326.57	332.66	325.15	321.57	331.68	322.69	330.75	328.96	326.88	323.31	325.8	331.01	326.33	334.28	327.41	327.66	333.46	327.22	326.77	321.19	326.84	332.64	329.96	328.42	326.75	323.56	328.3	326.77	323.33	334.41	327.71	327.97	321.71	322.05	327.09	329.46	326.61	326.08	330.3	337.24
314.61	316.19	314.22	315.74	312.16	315.27	316.24	309.39	314.19	311.75	309.49	306.47	316.57	318.1	318.39	308.82	310.96	318.56	316.66	313.73	318.81	317.73	315.34	322.91	321.27	308.64	310.73	314.81	311.65	322.39	318.84	309.19	317.41	312.19	306.64	310.25	312.83	310.99	314.43	317.99	305.93	315.49	317.82	315.61	314.94	315.47	318	310.57	311.03	316.68
320.18	315.88	319.66	317.25	315.02	324.86	310.17	321.51	319.36	319.14	316.55	314.19	316.81	317.81	316.31	318.12	319.06	315.8	314.19	317.21	318.31	315.23	318.63	323	316.97	324.86	320.49	320.72	323.88	311.26	319.03	326	316.26	318.22	313.56	325.72	319.53	311.21	323.62	317.45	315.43	317.29	318.4	313.35	316.41	321.1	316.15	321.42	313.52	318.83
302.7	309.51	302.27	307.55	305.94	302.4	309.59	308.6	299.97	302.97	306.91	294.53	307.19	306.34	301.16	302.34	310.28	294	308.68	300.18	298.68	311.06	303.79	310.17	305.89	302.37	300.63	301.4	308.96	305.2	300.7	299.55	306.93	309.56	304.11	312.23	302.78	307.22	310.01	310	302.91	305.79	309.13	302.34	309.9	306.04	302.36	304.5	308.48	307.41
311.41	310.59	312.71	309.25	310.76	313.84	313.29	305.5	307.37	314.31	304.63	309.19	310.21	308.33	305.1	304.06	309.28	305.05	307.37	313.96	319.6	315.75	305.18	303.67	307.74	311.45	309.74	305.02	310.83	304.23	308.93	310.45	302.75	313.21	310.97	304.48	304.99	309.3	306.53	308.75	308.38	310.07	312.86	310.06	310.06	312.12	302.41	311.7	312.68	308.41
313.88	313.87	313.96	311.62	317	316.97	312.02	307.28	318.09	314.37	314.04	311.12	318.64	306.33	310.51	315.56	318.26	310.16	310.73	320.57	315.1	316.33	306.97	313.24	313.91	308.95	310.87	319.26	314.67	312.08	313.8	314.5	311.36	310.48	311.99	315.54	313.43	307.15	309.69	306.59	312.22	306.64	305.35	313.12	310.89	311.16	318.48	305.02	314.89	312.96
292.34	291.73	294.95	288.74	290.87	295.32	293.93	295.82	293.88	295.62	291.95	295.86	296.92	294.33	288.6	290.94	299.14	292	297.05	287.12	290.44	295.19	292.61	286.84	293.24	293.49	292.17	293.97	296.6	294.24	297.52	299.8	289.33	296.61	293.08	294.8	296.5	293.6	297.35	301.83	291.98	293.8	298.31	299.14	294.85	293.94	296.02	297.65	292.48	297.23
304.89	313.01	310.46	307.27	309.15	309.48	305.78	305.82	313.93	311.2	312.89	310.2	309.39	307.37	318.4	311.41	305.98	308.29	307.78	318.17	315.8	310.67	317.03	309.18	311.24	310.09	306.31	311.08	309.22	303.47	310.18	309.96	315.14	309.87	305.13	312.12	309.96	320.1	311.42	306.74	308.89	308.37	303.14	317.3	311.57	313.78	313.1	310.23	310.34	319.79
325.15	331.67	330.41	327.43	328.68	329.45	335.69	329.1	333.9	326.14	327.67	325.55	315.83	327.1	322.73	322.48	321.57	332.34	320.07	326.55	332.29	325.07	324.49	328.09	324.6	325.36	324.16	324.56	324.15	322.39	323.62	323.75	324.96	322.43	329.16	320.89	322.55	322.16	328.3	326.88	326.19	325.93	324.03	326.64	328.64	333.07	328.11	325.33	326.36	324.48
304	301.96	304.44	307.91	306.3	307.86	303.2	304.12	302.9	309.8	303.49	302.64	303.51	306.12	310.56	302.1	307.84	301.31	301.12	292.56	312.68	299.75	304.35	304.35	306.82	302.8	307.76	305.31	305.16	303.13	307.91	304.96	309.35	310.22	302.08	295.43	302.81	312.14	302.39	309.62	309.64	302.76	309.99	308.78	303.06	305.68	306.47	309.03	299.47	298.83
313.15	318.95	310.21	318.1	313.49	320.75	317.9	320.27	316.94	316.67	311.66	315.73	313.68	321.9	311.52	308.26	309.4	316.56	315.59	321.74	318.65	314.31	319.05	314.96	318.4	318.75	315.31	315.23	312.24	313.44	314.13	316.55	312.49	312.46	311.32	309.83	318.65	320.27	319.29	315.68	313.47	318.59	310.57	316.3	317.44	312.5	311.03	313.75	317.75	324.79
297.28	290.18	295.82	301.62	296.04	301.86	296	294.39	296.83	300.28	295.19	291.4	290.4	292.98	292.96	297.2	298.16	295.25	295.25	296.73	295.89	299.16	303.1	301.47	300.82	295.86	296.69	299.79	295.39	292.47	302.12	295.69	297.83	292.44	291.22	293.56	300.78	297.9	285.8	295.85	298.56	293.01	300.95	299.51	291.96	291.63	295.99	301.74	294.92	293.27
319.9	311.01	308.41	317.83	309.08	320.64	315.23	316.88	309.99	315.83	310.45	324.21	315.49	312.77	314.81	315.07	316.99	321.53	313.65	319.82	315.56	308.73	316.07	314.63	319.85	313.79	315.44	315.94	313.88	310.84	308.07	307.08	313.07	308.69	313.46	320.05	305.4	304.54	308.7	308.73	310.95	316.67	314.41	306.31	317.23	311.3	312.63	315.01	307.91	315.75
302.83	303.94	309.39	308.21	300.68	302.65	306.88	300.96	310.16	311.21	299.53	309.84	303.84	300.15	302.2	304.6	305.74	311.08	307.96	310.55	302.35	299.75	307.89	304.92	294.91	304.23	304.14	300.59	304.23	305.26	302.8	303.51	308.74	305.64	300.02	308.84	298.2	295.12	304.12	308.59	300.48	303.14	305.72	311.55	304.54	300.64	300.9	299.46	306.46	308.87
305.09	302.18	307.24	298.87	306.88	306.38	299.9	300.24	305.08	303.76	302.3	302.26	306.03	305.93	304.65	305.86	305.37	303.45	308.92	300.77	300.65	304.87	303.95	304.98	300.91	306.71	304.97	301.64	309.38	298.34	304.05	306.37	303.49	301.15	307.68	304.15	297.75	305.02	301.44	299.83	304.7	300.44	301.47	302.88	297.12	303.84	308.2	304.22	304.04	305.98
313.85	317.16	312.85	320.17	314.2	309.16	314.61	323.16	311.86	316.87	311.17	310.98	316.88	313.16	321.42	309.14	316.62	310.91	321.82	313.07	311.84	316.97	314.27	310.17	311.31	313.85	313.61	320.96	315.76	311.52	314.46	318.72	312.29	315.89	310.69	317.44	317.51	314.68	304.87	317.69	319.48	315.19	310.87	311.25	318.77	319.42	323.47	306.28	316.48	310.56
302.18	304.75	304.24	301.07	301.33	299.08	303.42	294.42	301	301.03	292.34	295.19	299.42	299.3	299.46	300.27	299.13	307.79	303.34	308.65	300.76	301.55	304.02	300.61	293.18	296.77	305.49	300.79	304.94	303.92	313.74	304.45	303.12	294.98	306.68	298.48	306.56	301.76	306.86	298.77	306.88	296.83	303.83	305.09	301.74	297.48	302.78	301.68	301.77	299.07
316.92	308.06	319.7	312.75	314.07	315.4	311.48	316.65	314.5	310.01	317.19	314.01	314.89	318.08	312.7	315.65	313.91	312.31	317.62	312.07	317.39	314.34	311.86	320.41	317.43	317.22	309.87	317.38	321.45	313.45	320.09	312.43	311.08	315	316.3	313.81	311.57	316.43	314.88	314.4	323.3	310.56	319.49	313.13	322.07	320.04	312.77	320.08	313.13	312.12
295.41	300.23	301.91	301.57	301.98	303.82	302.11	298.66	302.92	300.78	296.83	306.09	301.78	301.16	300.06	297.73	297.56	303.04	301.33	300.28	303.87	303.5	295.89	303.48	303.21	299.12	303.75	305.02	300.38	301.58	305	302.97	305.98	297.14	295.2	302.12	299.16	303.3	303.61	307.4	303.89	293.47	304.41	304.58	299.53	303.37	297.57	298.52	297.35	306.24
312.88	325.35	320.62	317.56	319.02	316.78	315.84	318.26	324.72	319.9	314.12	315.49	315.3	313.38	321.81	319.91	309.94	318.95	318.85	313.83	314.11	315	315.62	311.97	311.76	315.33	315.95	313.21	308.98	319.8	316.06	315.77	316.86	312.01	318.46	316.06	316.43	320.62	317.74	314.37	315.19	319.04	312.33	319.18	321.12	318.51	317.66	318.93	312.16	318.09
302.24	300.11	313.52	311.03	304.82	307.59	312.74	305.6	310.76	305.47	308	305.11	298.74	301.78	305.61	307.47	309.86	307.92	307.25	308.59	310.75	300.74	306.72	304.16	303.57	313.08	312.21	305	300.72	305.82	305.82	312.4	312.11	300.15	310.27	308.69	303.15	303.76	307.97	304.79	305.64	307.89	299.3	304.53	305.92	305.43	303.9	306.82	308.55	310.35
300.29	302.48	299.28	310.79	307.7	306.39	302.49	301.3	304.57	309.5	305.17	308.31	299.75	304.16	305.31	309.45	306.61	304.36	304.19	305.41	302.65	302.91	299.93	304.86	299.29	304.14	308.78	300.77	303.22	300.48	307.55	307.62	302.36	296.58	304.26	300.33	301.42	307.23	302.32	300.26	305.42	304.35	301.52	306.25	305.4	309.88	299.94	308.41	295.73	302.1
305.83	299.95	295.69	298.36	307.98	307.78	303.78	301.45	305.04	303.11	295.3	301.39	304.18	307.1	304.11	302.32	297.47	303.82	311.88	295.92	307.36	302.98	305.7	302.8	315.08	300.64	303.99	305.67	297.71	305.59	301.55	301.18	303.01	303.18	300.92	307.21	305.86	302.29	300.62	305.7	299.53	309.29	295.68	306.21	312.32	305.01	306.03	312.24	304.62	308.35
330.13	326.1	326.37	324.74	325.09	329.05	324.81	323.1	329.45	329.65	332.62	328.8	329.95	334.51	324.7	323.56	331.72	328.13	322.45	324.56	328.25	329.89	328.6	326.69	332.73	331.83	333.86	332.52	323.11	319.07	324.1	330.24	331.98	329.47	332.54	328.64	328.41	321.57	329.51	329.96	321.8	327.87	323.18	331.84	331.52	326.07	329.66	331.13	330.56	331.14
313.51	309.43	315.53	317.7	316.12	313.58	313.28	311.91	316.22	318.64	312.97	320.59	308.03	300.93	319.24	314.04	306.33	307.38	314.44	315.75	313	314.93	311.06	313.77	309.66	309.44	307.24	306.91	309.99	310.32	315.45	315.91	316.56	308.53	309.62	314.27	309.78	312.43	310.64	313.16	313.32	301.99	310.43	307.7	305.75	312.09	309.4	309.41	317.53	312.59
326.68	330.27	321.96	327.35	327.11	336.01	327.13	330.97	317.1	326.1	319.35	327.31	327.03	326.86	326.83	330.17	323.38	319.56	319.92	327.65	324.78	329.69	336.41	326.88	330.15	325.56	323.2	329.57	328.66	325.84	322.73	327.41	327.28	324.04	331.72	330.93	325.88	322.76	329.94	330.86	331.5	331.86	332.39	326.06	321.54	330.08	333.55	323.3	335.05	328.53
299.82	301.39	298.55	309.68	306.14	294.25	299.93	306.22	303.1	309.61	301.77	305.76	305.82	301.54	306.23	303.84	310.99	307.79	305.52	301.34	306.59	302.13	302.09	304.45	299.35	303.74	299.4	298.13	309.61	304.89	302.68	297.9	304.05	301.28	304.32	302.67	308.71	304.78	298.38	301.38	292.24	302.56	301.95	295.26	303.04	300.74	306.1	305.2	305.67	306.69
321.72	329.29	324.9	324.54	331.73	326.49	328.88	321.1	320.98	321.46	330.88	320.69	326.29	332.95	324.49	322.8	332.75	329.94	323.72	330.38	331.33	327.35	324.22	319.02	322.46	327.46	328.8	323.78	326.43	326.51	322.98	329.74	326.01	324.6	334.34	327.01	330.85	328.13	329.36	325.45	326.91	326.41	330.93	328.56	327.03	321.3	329.26	329.46	331.5	326.95
313.86	310.88	319.5	305.73	323.98	324.12	312.64	318.04	311.87	318.31	319.38	317.75	314.16	316.46	324.11	321.56	319.09	322.6	316.61	318.15	315.59	312.6	321.4	316.89	321.76	311.53	314.36	316.62	317.47	323.01	323.68	313.41	321	318.12	316.42	315.31	317.09	312.44	317.18	317.32	322.51	319.31	316.33	318.86	314.6	319.82	320.27	320.37	323.38	316.49
306.55	301.21	296.96	304.82	295.78	301.14	297.31	296.23	305.39	300.77	300.7	304.23	304.31	297.18	297.22	299.02	299.9	292.84	301.19	303.65	297.08	302.81	300.69	297.85	299.73	298.96	303.57	298.49	297.45	305.06	294.56	301.98	295.94	301.95	299.27	307.59	296.16	303.96	297	298.75	301.59	298.48	297.09	301.62	294.74	300.51	297.5	299.55	292.22	294.72
317.68	321.26	309.56	314.27	319.49	318.64	321.31	316.23	313.07	310.04	310.29	317.18	318.86	310.18	314.65	317.31	316.81	316.62	317.6	318.92	321.57	320.46	316.96	313.87	310.96	316.71	308.45	319.76	312.78	318.81	323.12	317.21	317.22	317.36	320.78	324.84	318.44	320.66	316.59	321.24	321.05	312.85	313.08	311.2	317.12	320.66	320.43	310.49	315.82	313.58
305.43	305.45	300.41	300.52	299.81	301.05	303.3	305.01	301.78	296.63	307.87	301.63	301.58	311.5	299.55	309.04	305.14	306.05	298.42	304.82	303.41	303.36	302.02	305.91	308.33	301.67	310.73	302.97	303.23	308.03	304.53	305.01	305.16	306.09	304.35	300.6	297.44	307.08	303	302.51	301.96	303.69	298.75	303.32	298.75	302.83	301.57	303.79	308.69	293.36
312.86	316.62	316.28	318.02	317.71	314.15	324.07	321.27	320.44	310.71	313.46	315.72	316.88	314.16	321.03	319.65	317.73	315.94	320.77	316.42	316.45	318.69	320.09	313.75	318.95	320.21	314.43	325.05	313.01	310.49	317.38	316.42	317.62	315.22	317.25	322.7	317.67	321.28	313.83	315.17	315.6	320.84	319.23	317.49	320.11	310.74	320.5	315.02	318.58	319.61
296.18	301.23	304.55	304.31	310.58	299.23	302.77	307.7	312.55	310.5	309.15	300.29	308.72	298.24	300.35	310.39	305.62	315.24	301.8	303.28	299.67	296.67	302.75	302.75	296.67	315.98	308.97	312.17	302.47	303.16	303.56	301.33	298.42	302.03	307.12	300.05	306.58	300.39	309.99	303.43	302.21	305.9	309.39	301	309.67	305.77	302.43	303.46	306.5	305.97
315.25	304.42	307.9	313.42	312.46	305.54	318.38	312.29	316.04	313.97	306.72	316.33	311.68	313.67	306.24	314.96	314.41	318.75	307.02	315.28	306.07	312.62	312.8	312.79	308.88	310.58	301.93	309.32	313.68	319.4	310.9	311.27	308.39	313.45	313.92	306.95	305.6	313.83	309	316.78	307.39	317.67	308.92	309.43	307.84	318.04	307.14	311.43	308.92	315.53
306.13	303.19	307.89	299.98	297.26	308.02	303.27	300.2	305.23	299.52	301.37	304.41	312.72	293.65	298.97	309.36	308.16	296.6	310.08	304.39	300.91	296.65	305.71	305.6	300.01	305.86	308.04	308.21	299.52	301.65	297.45	298.46	301.93	310.24	299.02	312.23	308.53	304.1	306.37	304.44	303.73	303.57	303.04	296.24	302.93	302.13	303.37	304.05	301.99	302.41
314.46	306.89	311.91	311.46	310.73	306.57	301.36	305.71	312.52	319.02	315.42	317.13	315.85	312.65	314.17	307.48	310.79	312.55	315.9	310.38	310.85	312.84	313.22	311.58	314.58	314.43	310.32	318.49	321.48	310.17	313.66	311.37	314.42	313.93	315.91	319.29	321.37	318.41	314.19	317.23	323.21	311.65	316.51	309.76	320.22	317.73	303.78	309.96	310.43	314.79
291.39	299.86	297.75	291.72	299.64	294.5	290.65	295.76	297.32	295.5	290.45	292.74	296.3	289.48	298.82	292.3	289.26	299.29	291.38	288.66	293.62	298.4	294.97	296.22	294.89	299.79	294.1	292.16	292.27	287.3	292.99	294.26	290.89	294.12	301.04	299.2	290.75	292.67	296.49	296.47	296.11	298.08	286.9	291.25	295.16	285.89	288.3	291.65	294.94	300.69
301.21	305.27	299.61	306.46	297.91	303.72	296.05	306.75	303.28	305.02	303.38	301.63	305.09	302.34	307.07	304.99	302.31	301.47	304.5	302.23	302.43	293.42	306.52	305.08	303.26	303.98	298.8	296.5	302.93	306.92	290.1	298.7	299.36	305.43	306.74	303.63	305.79	301.33	301.32	297.6	303.43	294.61	302.76	296.01	296.26	299.86	304.72	300.42	301.35	305.53
306.91	305.91	309.64	307.22	302.83	305.51	309.81	302.17	304.69	310.53	303.67	300.43	304.32	305.99	304.07	299.96	310.86	299.94	313.71	308.97	306.27	305.54	303.37	309.18	306.85	306.13	305.22	302.5	310.61	296.93	308.5	306.39	312.91	306.87	303.96	301.42	308.39	308.06	306.49	301.93	307	304.06	311.71	303.55	305.47	305.98	308.49	303.63	299.2	302.1
322.87	322.11	329.39	316.14	317.86	316.31	316.99	316.77	313.14	311	317.93	320.33	315.96	319.35	322.94	323.24	312.37	318.67	318.63	321.5	321.31	319.28	313.82	326.89	321.6	325.94	319.61	319.83	322.52	326.78	319.85	318.37	315.02	310.01	317.81	320.19	322.16	322.5	315.47	319.81	313.71	320.29	314.55	322.79	328.41	321.42	322.62	324.37	317.58	320
296.15	293.46	287.14	301.33	293.85	287.02	296.76	297.36	299.09	300.07	300.03	293.46	293.93	295.36	295.57	294.12	297.86	291.27	300.29	295.9	292.45	294.94	296.81	292.45	291.96	290.07	299.23	294.57	292.86	295.57	292.78	291.82	289.86	292.67	288.33	294.36	293.66	295.11	300.12	294.07	300.41	299.45	296.57	303.82	291.55	291.71	297.45	293.47	295.05	290.26
323.58	313.58	319.6	317.73	316.59	316.83	322.62	318.77	314.22	310.61	314.64	317.53	315.18	315.5	307.14	314.54	314.8	312.24	314.38	315.63	311.27	312.06	314.04	316.71	320.24	312.67	317.5	315.52	318.05	317.55	315.63	315.83	325.85	318.54	312.46	312.34	316.03	320.61	318.33	319.53	319.91	321.91	319.84	315.85	319.96	313.01	307.32	318.82	315.46	309.52
317.42	311.51	318.74	320.9	317.39	318.98	312.38	317.47	317.65	320.02	323.75	317.9	315.23	325.6	322.27	322.42	321.72	313.51	319.59	310.08	322.81	319.23	320.04	310.14	320.7	317.94	313.69	318.94	319.73	319.56	311.56	315.55	322.04	312.39	317.53	318.17	315.11	317.99	320.07	322.13	320.21	318.61	315.21	324.94	311.45	317.55	320.26	322.25	315.97	320.69
297.31	304.64	300.9	294.88	302.96	299.87	302.72	293.85	301.27	300.98	303.4	298.68	302.08	295.96	305.91	300.79	297.74	300.81	292.51	300.93	304.69	304.7	299.78	299.93	304.29	305.57	307.48	302.37	300.93	298.93	300.94	303.02	291.33	302.88	301.28	297.14	299.67	300.67	294.94	294.41	303.78	300.48	298.53	297.81	306.59	295.61	305.29	303.65	297.73	296.67
309.17	313.56	310.62	310.57	314.32	311.76	311.94	321.74	314.96	311.41	320.01	317.18	312.79	317.98	314.93	313.75	313.56	311.17	313.23	315.2	310.76	315.94	313.48	313.99	310.24	309.55	306.42	312.34	310.79	311.33	316.28	317.11	311.37	318.21	317.34	317.23	314.14	316.12	319.37	317.73	315.75	310.09	316	307.45	315.35	314.53	309.28	313.4	316.03	311.58
320.27	334.12	323.52	325.49	329.92	329.71	329.68	326.32	327.02	333.21	326.09	330.64	325.75	330.3	330.11	325.67	325.02	323.55	330.89	326.6	329.5	335.02	332.82	327.98	329.2	328.17	333.36	326.42	323.53	327.1	324.74	328.72	324.36	325.08	323.12	337.05	324.02	332.68	326.34	328.15	318.39	329.78	327.49	331.01	323.86	330.08	330.48	323.49	326.42	324.64
332.1	327.71	329	330.77	327.84	331.65	331.06	327.46	332.03	328.98	329.93	324.56	327.44	323.52	329.83	325.47	326.3	328.74	324.38	326.52	322.42	332.97	327.6	332.97	327.42	322.82	329.66	328.66	323.11	326.44	330.54	333.05	328.73	323.87	330.28	329.7	325.28	323.43	331.73	324.81	333.13	323.25	322.62	334.26	328.34	327.15	331.06	331.8	327.87	328.11
304.98	298.18	296.05	300.95	302.53	295.97	303.11	298.07	300.8	297.96	299.22	305.18	295.72	305.06	297.32	305.27	301.68	302.93	304.72	305.81	300.53	305.44	301.02	303.04	294.59	308.13	296.85	303.77	299.91	302.11	293.46	303.29	296.22	302.7	298.27	296.78	301.66	309.56	296.83	306.51	292.95	294.04	301.41	294.84	292.25	296.13	299.25	300.39	299.07	306.26
331.98	331.36	330.45	332.09	325.36	326.7	332.22	333.35	326.39	332.3	327.16	330.81	326.65	323.49	329.44	323.94	325.78	328.39	322.96	324.34	328.31	334.4	325.77	325.87	327.74	325.48	322.96	327.38	326.02	327.09	326.07	331.98	334.34	320.12	325.77	328.95	323.69	324.81	332.87	322.28	331.36	329.07	329.67	332.9	334.95	323.79	330.23	327.45	334.05	321.98
313.72	318.46	319.62	311.85	311.17	318.61	313.62	326.16	308.57	315.48	314.8	320.51	312.93	313.89	313.16	316.94	315.33	316.39	310.45	313.33	315.53	310.04	313.02	319.21	312.96	310.77	314.9	313.85	315.27	315.03	309.48	313.26	316.63	318.51	313.88	322.9	309.39	321.25	320.01	315.86	318.77	321.56	304.58	309.56	321.25	316.68	316.71	309.9	313.04	313.89
318.63	326.05	326.65	330.21	323.7	321.36	327.31	330.75	324.66	321.41	330.19	326.19	325.56	326.38	322.57	321.99	327.65	322.95	321	317.16	322.4	324.44	328	320.72	327.65	319.41	317.9	321.69	325.35	323.75	328.5	322.74	317.79	328.45	322.43	318.37	324.9	322.37	322.43	329.36	321.82	331.56	318.92	323.33	323.99	327.79	320.02	330.83	324.12	325.62
307.6	300.3	302.21	308.7	306.46	303.35	308.2	306.31	303.76	298.78	307.11	302.99	299.43	304.76	299.53	302.98	301.46	302.85	302.66	307.42	299.14	303.8	303.24	310.72	303.36	302.56	308.54	302.89	302.72	308.4	300.13	300.38	312.73	297.73	306.08	304.46	302.72	298.15	300.65	302.46	300.15	308.33	305.59	306.39	302.83	304.03	305.28	303.76	305.57	301.59
304.62	296.24	298.94	302.95	311.34	311.83	299.91	300.47	296.96	300.91	301.52	301.65	294.76	305.56	304.44	304.59	296.47	300.87	302.81	309.19	303.11	299.46	301.44	297.19	298.95	304.96	306.08	305.66	309.56	307.13	303.33	309.08	299.82	301.59	303.29	300.32	298.05	303.93	305.12	309.75	300.33	303.04	297.38	297.92	306.38	308.96	304.99	309.96	302.81	299.78
303.42	312.85	310.84	309.59	311.36	309.74	307.17	308.2	308.49	306.58	303.8	312.1	309.39	311.85	310.8	306.3	309.52	311.73	309.99	303.42	312.84	313.56	308.45	311.71	305.53	303.46	311.46	307.75	305.49	310.16	306.35	309.7	313.01	321.03	315.27	315.99	304.51	313.23	315.73	315.32	312.32	311.2	317.84	301.59	311.16	318.66	309.75	314.13	312.93	313.45
302.19	301.71	301.69	305.2	302.06	304.1	310.33	301.32	303.37	308.63	301.87	306.63	311.98	306.17	304.91	307.18	311.86	312.34	311.71	307.01	308.01	306.54	310.28	304.24	309.39	308.37	305.22	306.87	298.53	304.44	302.32	299.59	301.75	307.43	306.19	308.1	305.77	305.26	309.01	298.56	305.71	301.4	307.42	312.28	300.28	305.98	310.8	307.19	301.8	312.31
306.36	299.1	305.55	298.57	300.18	299.95	310.21	297.74	301.29	300.87	301.62	302.4	310.09	302.72	306.97	299.97	302.36	305.35	304.91	302.45	298.81	305.41	302.09	302.94	306.67	305.89	306.37	300.74	300.27	306.85	305.94	298.11	293.6	308.6	308.51	301.31	300.15	301.2	297.99	305.92	301.3	298.19	305.52	310.76	307.1	303.1	300.06	306.99	307.18	302.66
313.23	313.52	310.71	317.89	323.34	310.56	313.76	323.5	320.68	316.41	323.92	315.21	316.26	315.97	322.09	313.09	317.16	321.39	317.32	314.25	313.57	317.69	314.71	316.79	313.96	316.97	319.8	322.31	315.51	313.16	321.4	323.8	323.78	314.11	320.36	320.54	314.7	317.2	320.01	314.45	320.83	318.86	316.91	314.21	323.32	313.1	316.57	310.8	317.06	317.66
316.86	321.63	316.71	317.73	320.79	315.74	313.78	320.02	320.99	315.85	316.29	321.52	322.58	320.67	323.4	317.02	317.1	314.48	320.06	322.73	317.03	322.82	325.27	318.43	313.15	315.65	321.32	314.36	313.25	320.43	321.39	319.42	318.27	317.83	315.54	312.58	315.94	317.98	324.09	317.39	322.82	316.02	318.98	321.71	323.64	310.34	319.36	321.44	317.99	318.82
299.52	296.5	297.83	302.7	297.41	295.87	300.58	300.11	301.39	296.72	307.35	300.69	298.8	301.02	295.03	292.66	299.9	298.01	295.12	295.67	295.33	292.88	306.06	298.28	293.94	295.13	295.07	290.55	294.95	291.19	298.32	296.22	297.19	300.88	297.25	297.72	294.93	298.35	296.25	291.59	298.65	300.71	297.46	297.46	296.32	296.68	298.88	297.83	290.84	294.61
294.15	292.54	297.74	295.45	290.12	306.07	293.15	291.74	296.18	294.71	295.82	296.18	293.94	288.92	294.32	300.83	300.46	300.04	292.03	295.74	292.9	295.12	295.71	293.4	296.64	293.92	289.79	296.92	296.45	295.89	295.38	291.95	295.12	297.57	291.43	290.9	286.87	295.7	295.12	296.01	293.07	296.33	298.22	291.18	293.1	304.16	289.29	291.29	292.47	289.76
307.69	316.48	309.5	317.91	316.56	305.02	314.18	313.09	310.38	312.6	310.37	305.16	308.89	317.55	313.21	316.08	317.17	317.87	322.27	311.26	314.19	314.47	312.5	313.93	311.34	307.29	315.24	308.68	314.56	317.05	316.34	310.98	311.58	311.89	315.87	325.78	318.99	303	315.51	310.71	319.04	312.92	308.77	311.24	309.79	315.47	309.66	313.14	319.62	311.55
304.27	297.64	296.27	296.35	307.42	304.44	303.78	306.09	301.83	300.19	296.03	301.95	299.26	301.35	303.89	310.8	305.8	303.45	304.08	301.36	296.21	307.25	304.43	309.71	298.6	300.89	304.47	300.64	304.17	306.72	305.51	301.08	301.92	307.4	304.07	303.28	303.84	299.25	305.82	307.16	305.45	305.58	307.48	302.64	295.41	299.72	311.58	305.14	302.93	305.03
315.55	318.95	315.72	317.82	320.79	310.83	315.29	313.75	315.75	320.17	316.24	316.76	313.45	313.48	318.48	313.96	321.39	317.77	320.32	317.17	309.87	308.54	311.25	311.71	317.21	316.36	318.34	315.52	313.56	313.29	316.6	319.06	319.79	317.25	310.32	315	319.22	309.41	312.86	308.56	318.48	317.12	317.23	319.91	313.66	320.63	319.62	312.45	315.23	315.36
312.15	311.38	313.95	311.67	306.56	306.04	310.93	310.86	317.52	316.99	315.29	311.16	307.53	312.72	316.83	313.84	315.06	310.91	312.11	312.6	310.32	303.4	313.36	320.11	319.66	312.02	313.55	307.72	316.22	313.13	306.66	307.25	315.13	315.05	314.12	310.72	314.5	316.11	312.38	309.84	309.08	313.7	314.52	306.07	313.07	311.23	309.16	315.94	316.35	302.98
330.56	327.55	325.15	325.08	329.19	329.54	330.22	326.37	336.18	323.83	323.19	328.61	327.92	331.51	326.67	326.75	322.75	327.67	326.83	328.69	331.07	322.42	319.38	324.41	331.39	331.71	322.12	333.66	323.66	333.15	325.76	323.21	329.2	325.36	328.78	322.48	325.46	329.22	324.96	335.63	334.25	324.41	325.96	319.45	326.44	329.7	329.06	332.81	325.29	321.67
324.89	332.02	322.58	326.77	330.82	324.05	321.59	325.99	327.7	324.08	325.24	322.34	321.91	329.4	328.41	317.58	324.53	321.01	323.61	336.64	322.47	322.14	326.12	329.59	322.37	329.04	324.34	331.74	324.52	321.57	321.21	325.97	325.88	324.82	324.72	330.29	323.82	320	331.01	326.69	325	323.97	317.31	331.45	319.21	321.06	320.59	322.55	321.75	325.31
330.45	326.6	331.69	322.38	324.84	325.81	331.24	331.37	321.81	330.42	329.59	326.91	325.84	328.05	324.05	334.76	323.91	333.34	328.11	324.69	324.26	331.69	323.44	323.72	326.48	326.84	329.92	326.97	322.75	325.33	328.35	332.26	324.63	327.12	326.89	324.94	327.75	323.97	325.35	326.51	331.62	323.82	323.76	329.64	334.54	327.56	324.8	325.52	327.48	327.76
299.81	303.17	306.51	302.85	296.07	304.22	303.63	301.12	298.61	301.01	303.46	306.6	303.41	297.27	312.3	300.35	308.43	302.31	303.24	301.64	301.37	301.67	299.51	302.79	305.8	303.93	303.25	309.14	302.18	301.81	306.58	309.28	299.04	300.83	310.07	299.66	301.23	305.87	303.18	302.03	298.4	302.89	307.35	307.83	305.41	301.31	305.15	303.25	303.56	300.88
328.32	327.43	327.36	330.49	330.31	329.12	327.2	328.78	324.81	326.02	330.71	325.23	332.63	326.59	329.71	330.22	334.83	325.28	327.48	326.82	331.47	339	320.89	326.57	335.44	328.46	330.12	328.29	332.86	324.41	330.26	327.9	328.16	336.72	328.92	326.07	328.91	325.88	325.92	330.51	338.52	326.21	326.2	321.13	322.46	329.18	318.42	329.7	333.13	322.46
307.42	307.39	308.4	301.73	304.74	307.17	298.53	302.46	304.69	309.01	304.29	297.24	298.42	302.46	296.62	293.96	305.61	307.7	295.86	295.48	302.74	308.69	301.44	304.41	307.31	299.49	311.04	302.3	301.41	299.12	300.15	298.42	298.66	296.46	303.86	302.45	302.49	302.46	302.69	303.78	299.19	297.73	297.21	301.53	300.06	298.34	292.38	304.44	301.82	302.36
317.53	316.35	318.68	315.35	315.85	316.18	318.59	319.88	315.81	311.22	314.6	314.76	320.2	312.9	315.97	320.19	315.46	319.99	320.54	318.17	317.04	315.07	315.84	316.5	316.62	315.3	316.42	316.37	318.92	324.05	313.11	314.54	318.29	319.54	316.98	313.41	317.23	318.86	307.05	316.24	318.22	325.35	316.82	313.29	320.96	312.27	319.17	314.62	314.87	311.18
308.81	311.75	312.05	312.11	313.14	312.61	313.76	321.11	309.36	310.68	310.37	311.45	312.88	319.93	316.75	313.96	314.54	311.7	311.51	307.9	316.94	318.11	314.79	321.85	306.3	323.54	322.05	318.47	311.62	309.96	316.16	317.36	314.41	318.17	318.09	311.97	312.72	309.02	319.17	313.85	315.3	313.34	313.79	314.16	315.83	312.09	311.35	312.15	306.01	308.86
313.21	303.74	311.26	307.4	303.27	297.66	303.73	305.79	303.05	305.38	303.48	304.66	302.11	302.98	309.28	302.13	305.27	298.81	305.31	306.34	309.03	311.95	309.14	296.36	302.67	298.01	302.27	303.12	304.59	302.9	305.56	300.87	304.28	303.14	302.74	302.82	305.41	306.55	308.57	301.14	306.08	299.09	300.21	307.31	303.57	305.22	301.95	301.81	304.62	299.87
306.51	301.17	302.11	300.64	295.27	299.9	294.64	302.83	305.51	301.14	308.49	301.62	299.19	303.72	304.47	294.67	302.73	299.77	301.67	309.63	302.1	302.04	293.58	305.93	308	300.14	303.71	304.52	306.75	307.22	301.98	300.85	307.41	307.34	301.87	301.04	300.1	307.24	298.76	297.85	305.95	311.55	299.64	308.64	301.45	304.55	309.92	304.03	300.45	307.56
297.86	305.22	302.88	303.27	305.33	298.15	308.98	305.38	307.92	308.78	309.45	303.84	295.42	301.92	310.53	300.79	300.7	303	296.22	300.05	304.42	297.3	306.83	305.07	305.33	302.84	301.76	299.73	304.9	307.03	300.9	299.76	299.2	296.96	310	293.24	306.1	300.61	305	306.41	300.09	301.29	299.24	300.01	309.08	304.86	299.74	305.15	311.45	303.63
301.74	312.56	310.35	315.69	314.53	312.2	309.95	306.56	314.37	304.39	310.73	308.55	322.32	314.04	315.01	313.66	306.54	307.55	321.06	304.52	319.35	309.6	312.04	311.03	311.91	317.2	313.03	307.76	311.51	314.59	313.2	312.17	315.73	308.5	318.71	312.71	311.8	314.33	308.77	307.5	310.19	306.63	313.01	311.42	314.96	310.34	311.66	319.53	308.33	316.72
326.27	323.32	328.68	325.42	328.78	320.44	319.12	327.76	331.43	322.26	330.1	327.37	321.51	324.73	323.69	326.2	326.4	330.13	325.2	324.42	328.04	323.6	317.76	323.35	317.48	326.41	318.77	324.02	326.52	325.63	316.78	324.68	325.67	327.58	327.96	320.77	322.49	328.44	324.56	320.37	322.9	325.02	329.31	325.34	328.17	322.9	324.17	319.6	316	323.9
302.72	305.51	310.55	308.84	300.93	302.68	309.44	302.6	301.83	302.68	300.76	298.92	306.91	304.86	304.2	303.77	309.64	307.47	307.86	303.96	308.28	301.5	307.68	307.62	307.87	306.49	306.53	303.25	305.73	297.72	305.3	303.87	302.77	298.03	306.15	305.94	302.13	306.34	303.35	301.54	310.19	299.86	304.45	294.94	307.09	303.81	303.34	298.58	305.33	304.12
297.24	296.97	293.09	296.09	297.66	286.57	289.06	287.34	290.37	295.43	292.34	295.78	302.2	296.85	296.8	294.62	290.68	297.33	301.81	291.98	293.93	303.03	294.11	295.05	294.49	295.27	292.85	298.69	296.23	292.7	304.91	296.42	299.47	294.48	297.39	293.83	293.2	294.26	290.64	300.15	298.55	290.31	293.44	300.18	297.31	295.92	295.07	302.38	296.75	295.44
290.98	293.2	295.61	297.88	293.48	292.01	295.88	294.85	289.34	293.86	297.84	290.99	294.63	296.57	299.08	289.41	297.88	290.53	296.27	294.84	303.95	290.38	295.82	289	288.01	287.44	292.96	293.91	294.45	289.54	293	291.39	295.69	298.88	289.57	292.91	291.41	301.46	282.75	299.85	292.6	290.35	294.23	291.73	292.81	285.72	294.34	295.63	292.78	292.24
313.56	310.25	304.99	303.2	303.3	304.59	308.47	305.83	311.83	307.98	309.63	308.43	311.43	308.55	308.28	307.7	311.72	306.69	312.67	307.31	303.36	312.6	307.09	308.49	308	309.68	307.8	313.25	309.89	305.62	307.86	307.11	308.71	314.52	307.16	300.68	307.72	314.15	306.55	309	302.65	305.24	312.41	311.01	304.23	305.93	310.3	311.58	309.54	315.03
309.27	309.57	318.05	315.34	307.27	315.12	312	315.61	311.13	312.48	309.81	307.98	315.95	316.28	312.53	314.42	314.52	307.36	317.16	319.07	318.79	307.44	310.66	309.77	319.13	308.5	312.22	308.6	308	311.53	312.41	311.78	309.05	311.87	314.46	306.63	316.56	314.49	311.53	308.5	304.86	312.69	321.33	317.77	305.43	318.87	311.03	315.37	311	319.08
301.97	290.33	295.73	298.22	295.23	291.72	300.67	305.41	298.8	295.92	303.22	304.13	295.32	292.61	297.03	297.48	299.69	290.34	303.51	303.33	296.65	288.59	296.29	309.67	296.71	305.98	301.17	302.41	302.77	304.42	302.68	304.82	299.46	297.67	297.84	303.65	297.34	299.23	301.22	298.03	305.56	298.5	297.31	303.17	302.64	300.21	299.19	301.6	301.11	299.58
311.64	312.76	311.19	318.27	310.22	317.1	316.84	312.5	317.04	321.4	317.93	313.73	314.77	316.26	321.46	315.08	313.4	323.23	315.88	316.58	319.17	317	312.38	309.37	312.29	315.96	321.59	313.94	304.56	321.4	323.39	305.87	309.68	318	309.55	317.19	318.31	316.69	309.35	317.53	314.02	311.35	314.46	313.02	313.8	322.11	307.25	318.05	319.54	312.04
312.53	308.57	302.28	307.84	302.46	310.12	301.58	304.36	313.78	310.98	307.54	305.04	309.1	303.14	303.58	306.14	303.26	313.24	302.97	309.41	307.53	309.27	304.9	308.65	308.79	310.97	302.83	303.63	307.8	305.69	302.91	304.68	306.58	297.96	308.92	300.24	308.21	307.59	304.83	311.53	310.74	302.93	305.6	310.44	311.8	308.35	311.47	309.61	305.35	312.08
318.35	312	306.47	311.25	317.08	312.6	310.8	319.43	315.3	315.79	313.42	311.09	309.9	314.54	309.96	313.75	314.92	309.26	319.69	312.04	316.46	315.56	316.44	311.12	312.57	308.6	310.3	312.56	320.3	322.2	309.26	309.42	309.71	308.53	314.33	314.18	317.37	314.07	319.36	313.48	308.97	321.18	307.52	312.33	311.14	318.6	307.57	316.23	307.22	321.76
313.3	321.24	312.83	323.39	316.49	314.37	314.12	315.42	322.06	321.86	312.99	313.67	314.68	315.47	320.65	324.2	313.16	316.34	317	318.27	313.82	313.08	312.75	316.07	315.86	317.98	317.27	315.19	321.67	314.36	317.81	313.48	311.91	317.46	319.43	319.27	314.36	312.02	319.48	318.93	318.57	320.5	323.24	317.36	310.96	317.46	314.53	311.5	322.35	317.47
305.86	296.99	311.26	308.84	302.66	308.34	310.99	303.24	307.65	308.53	312.18	313.04	307.95	313.65	307.09	312.74	306.77	303.61	302.93	303.22	306.66	312.01	307.93	304.73	311.49	314.24	313.8	303.23	310.26	302.75	316.92	307.24	308.7	306.04	308.59	306.33	304.63	306.16	310.15	313.53	306.46	305.35	303.35	307.22	302.93	307.69	302.79	308.17	307.9	306.69
307.37	304.27	307.98	307.97	310.13	305.28	305.44	301.52	305.76	304.15	302.73	298.92	304.83	308.54	307.41	312.97	306.6	307.42	308.15	307.37	309.07	311.91	305.54	303.86	301.56	299.96	306.26	296.91	306.04	306.66	304.03	306.62	302.9	304.87	306.5	305.3	309.05	306.38	314.33	310.54	304.31	306.88	301.38	305.31	303.55	313.54	307.8	314.24	303.77	300.59
314.56	316.52	308.18	310.03	308.97	308.85	314.65	315.37	314.49	311.82	310.04	305.17	309.18	313.95	310.27	313.4	312.15	313.64	306.95	313.92	307.82	308.16	307.6	315.78	309.28	314.94	304.89	307.64	307.31	314.16	310.7	315.7	312.18	312.02	306.57	319.35	315.08	312.98	310.74	309.58	316.57	307.25	302.12	312.12	311.69	312	317.07	306.06	303.01	312.08
313.9	315.74	312.54	321.64	315.22	313.99	312.33	312.94	317.8	311.25	312.97	311	321.4	315.97	312.33	316.11	310.07	319.62	315.43	320.33	321.52	316.09	315.07	318.28	316.82	318.68	314.33	315.18	317.52	315.14	316.79	316.49	316.98	316.29	317.1	313.16	313.03	312.64	317.96	319.04	317.21	314.29	314.56	314.96	313.58	312.17	320.36	315.84	313.85	317.04
308.56	305.38	309.4	306.51	303.54	305.15	305.31	309.34	315.11	306	311.29	311	305.99	310.72	306.4	307.91	318.35	311.47	304.84	307.82	310.99	306.69	312.06	303.9	316.47	307.07	308.39	304.58	308.95	300.98	312.92	310.1	305.61	313.65	305.28	318.47	312.74	310.65	306.97	312.23	309.53	310.42	307.48	310.21	305.22	306.72	304.45	307.12	302.17	311.68
312.93	310.02	312.36	307.21	307.22	308.48	308.66	314.69	314.26	311.38	311.65	309.93	311.39	314.06	318.75	315.69	312.89	311.28	312.77	314.93	312.16	306.32	309.79	309.18	306.18	309.73	307.08	312	314.01	305.82	315.21	314.19	315.67	312.47	310.98	314.09	305.9	310.96	308.29	313.24	309.89	314.3	315.21	311.85	315.47	311.14	312.9	313.85	313	312.45
302.8	300.71	308.57	310.14	305.38	303.89	299.4	311.46	304.11	306.71	306.83	308.61	302.15	305.14	309.14	312.34	309.32	308.69	299.83	304.8	311.19	305.69	309.08	304.04	301.43	306.58	306.73	304.8	305.54	307.38	313.59	307.85	308.29	307.38	306.23	317.2	303.51	306.81	307.24	311.67	298.62	303.14	299.33	300.86	300.97	301.79	305.97	307.98	305.43	305.54
302.78	308.67	304.76	304.48	301.2	294.77	304.18	303.67	304.75	301.06	299.41	310.83	309.37	304.02	301.9	303.44	298.96	306.89	298.62	306.88	303.97	299.41	301.55	300.03	311.79	304.71	306.05	303.74	304.9	311.24	304.02	303.79	306.07	301.02	296.41	299.3	306.04	298.67	300.44	301.7	301.09	304.23	306.3	292.58	299.82	297.25	302.98	303.53	301.17	302.88
297.21	299.8	303.24	299.59	295.47	299.11	297.28	295.19	306.52	301.11	293.51	293.03	296.68	290.42	302.02	296.96	296.29	292.06	289.28	303.03	300.69	296.62	297.81	299.69	302	298.23	297.77	294.6	293.03	297.15	291.33	301.16	295.98	292.77	292.28	292.12	296.81	299.79	292.9	299.56	302.75	292.44	294.23	301.63	298.93	291.04	296.61	297.72	294.19	297.56
300.54	293.72	299.88	292.62	300.12	302.45	302.93	304.78	293.38	303.76	307.3	303.8	299.22	294.72	293.43	300.15	304.16	305.62	302.06	297.37	303.56	300.47	299.68	293.06	298.32	299.72	299.67	305.24	302.32	307.79	297.27	298.97	297.15	304.97	299.65	298.04	298.16	297.86	305.38	304.8	303.92	300.73	307.99	303.53	304.99	298.03	297.96	301.43	301.53	300.24
319.8	309.89	318.83	313.61	309.23	315.58	317.19	316.13	319.08	308.59	317.04	304.12	307.01	311.14	312.01	318.44	305.66	314.94	313.01	317.02	320.5	310.15	312.88	313.42	312.91	316.13	317.75	313.18	316.69	318.48	319.76	312.76	315.21	311.28	316.87	309.99	309.51	317.43	312.57	311.23	316.76	312.48	316.97	307.23	312.81	310.15	315.28	315.64	309.55	316.9
325.99	319.99	318.44	320.22	317.42	316.2	317.35	319.39	319.03	318.38	323.78	314.97	322.13	319.26	324.21	321.39	320.76	317.18	317.76	317.06	318.75	324.75	318.13	317.03	315.32	316.81	319.94	314.43	330.16	321.6	320.2	316.04	313.95	318.06	323.01	308.8	313.77	320.93	319.54	321.33	320.56	316.12	324	317.84	318.28	318.03	321.45	319.95	327.4	317.3
317.28	307.3	312.81	306.65	316.5	313.12	318.11	315.86	314.6	312.29	309.94	320.04	311.27	307.99	314.05	307.78	317.77	311.52	311.72	314.9	311.35	314.71	319.77	313.08	314.74	314.51	314.3	313.78	314.66	310.22	317.32	307.66	313.62	317.1	306.32	316.98	311.52	308.47	313.64	311.21	313.55	311.8	312.57	310.79	307.59	312.39	311.81	312.4	318.67	316.7
312.53	305.33	309.03	311.48	304.15	313.79	306.71	316.47	301.14	308.85	314.55	306.38	307.13	306.59	314.57	307.04	312.76	307.19	303.48	312.77	314.06	311.89	315.34	304.75	305.23	309.91	312.89	311.99	310.79	308.16	308.52	307.51	319.32	303.3	315.57	305.98	302.49	308.03	309.65	309.84	306.24	311.6	314.93	306.39	305.64	309.37	317.5	311.01	307.85	301.66
316.83	310.59	324.26	314.18	316.18	320.8	316.69	306.88	314.91	309.6	317	312.29	317.38	315.16	309.21	307.72	319.48	313.72	316.41	314.83	311.36	315.56	312.96	314.08	313.77	313.07	311.09	319.36	321.14	312.9	316.88	316.67	311.6	313.12	323.91	315.91	309.02	316.05	302.7	313.95	319.36	310.53	316.08	317.62	309.19	313.82	316.53	319.25	313.03	316.65
315.91	323.77	316.08	320.06	318.36	316.24	328.76	311.66	315.41	317.86	321.7	319.46	321.87	316.84	317.72	315.36	319.05	315.14	318.62	317.56	314.82	325.37	326.51	314.54	314.3	318.45	316.92	316.64	319.91	327.69	318.14	320.09	318.42	319.44	321.47	321.12	316.34	314.34	319.09	314.83	318.87	318.5	312.74	324.87	318.92	325.42	324.79	312.57	321.94	313.59
296.7	297.52	296.42	300.02	291	300.99	292.24	296.64	304.31	302.09	298.45	301.63	294.26	296.29	295.01	292.4	292.02	295.19	293.71	298.73	302.45	298.03	292.59	299.63	301.37	293.84	294.29	296.42	297.59	298.85	300.6	290.03	286.92	295.51	296.44	292.91	297.38	298.63	295.24	291.73	298.61	297.86	288.1	296.79	294.46	298.05	292.9	299.39	299.27	292.26
313.15	307.97	308.65	312.64	312.43	312.29	313.55	314.03	306.99	317.43	306.5	305.45	309.64	312.93	308.93	306.82	306.29	310.54	305.79	310.55	307.58	302.3	306.96	318.98	309.84	306.59	305.89	307.57	307.65	309.32	315.44	304.5	314.75	308.89	308.67	306.4	304.04	312.72	308.46	303.57	311.11	311.31	311.24	308.35	307.25	308.76	309.77	307.1	307.34	308.06
299.17	298.21	312.38	304.82	302.61	303.64	303.68	306.62	302.13	306.42	299.97	312.17	311.8	304.46	305.19	307.9	305.23	307.71	306.81	304.62	305.75	311.95	308.48	304.02	306.04	307.11	305.69	310.52	302.46	306.24	312.22	299.43	310.49	305.03	312.59	298.46	308.03	303.71	311.23	299.65	302.96	306.78	307.44	307.23	306.56	307.54	304.11	309.23	304.3	300.87
323.72	315.42	327.64	314.94	321.74	324.01	326.5	321.49	324.01	325.36	318.79	321	334.86	327.56	319.41	329.44	328.26	319.97	323.12	323.07	319.67	325.15	322.09	331.6	321.5	324.99	325.74	327.67	325.87	323.43	321.72	331.75	319.27	320.88	322.57	328.61	322.43	321.18	320.62	321.5	324.04	323.82	318.68	323.77	327.65	323.7	326.5	323.38	321.5	323.08
314.28	301.48	313.73	313.5	312.92	304.78	311.05	306.79	305.72	312.06	309.56	305.82	320.07	302.8	305.76	317.24	309.66	311.6	315.63	314.78	311.79	309.21	315.71	304.27	314.41	312.39	307.11	312.41	309.18	310.04	309.55	309.94	304.16	305.34	320.63	311.22	307.21	313.28	314	307.4	304.8	308.25	309.48	317.92	304.83	312.21	307.78	308.72	310.2	305.87
310.2	312.69	301.99	306.49	309.25	313.79	309.9	318.24	313.98	312.42	306.94	308.71	313.8	314.51	307.51	306.46	312.85	306.24	307.83	306.01	313.18	311.74	315.1	310.7	303.83	303.99	308.66	313.91	306.14	310.55	310.45	312.64	312.51	308.15	311.95	314.13	313.01	315.49	314.13	312.44	306.47	308.19	305.45	306.9	319.66	309.52	314.95	311.1	314.67	312.89
318.13	307.78	311.29	305.29	303.23	304.05	309	312.63	315.38	312.08	310.56	307.79	310.2	318.14	311.44	309.58	317.58	313.17	310.4	313.85	310.06	310.67	314.15	308.6	312.42	309.48	307.7	317.31	316.03	307.55	310.72	314.92	309.8	309.62	305.34	315.6	309.7	310.98	314.64	309.11	300.63	305.91	316.88	310.58	314.03	315.67	311.1	307.33	310.64	311.57
310.71	315.37	316.28	316.81	318.55	320.31	314.81	315.71	316.83	320.13	323.77	322.37	321.45	321.56	315.1	325.6	313.84	323.55	320.29	313.09	315.09	316.77	321.75	317.64	310.98	321.11	317.05	321.72	314.27	320.86	316.09	318.62	316.75	306.46	320.62	316.37	319.98	316.07	316.18	318.58	318.22	318.02	324.3	317	318.13	312.02	311.61	320.5	320.21	317.36
330.03	324.4	332.8	325.43	326.54	328.23	323.27	324.85	329.01	327.79	332.86	329.02	331.3	324.6	325.59	339.27	329.96	329.04	329.09	327.5	332.01	325.59	325.48	329.31	324.01	327.16	326.14	328.28	321.31	330.6	323.56	327.25	329.18	330.92	320.23	324.41	326.67	327.98	334.5	323.17	329.55	328.96	331.08	326.25	324.1	331.44	327.32	331	329.93	330.31
303.48	309.21	306.17	307.54	305.14	306.98	299.21	308.76	308.39	305.7	293.42	298.38	306.15	303.7	296.68	307.9	310.72	295.85	306.47	303.51	304.71	302.49	307.46	304.04	302.19	302.99	308.95	310	296.15	304.14	304.97	311.41	314.93	303.68	308.48	311.75	306.49	301.12	309.88	308.11	303.4	309.56	301.56	304.72	309.82	301.27	296.57	301.46	311.67	299.85
314.16	317.88	313.64	317.24	312.67	321.86	317.45	310.93	315.81	317.84	309.82	313.14	312.02	316.73	319.33	319.95	321.41	314.79	314.23	318.01	310.87	316.38	319.27	314.6	319.29	305.92	317.88	313.65	317.95	318.9	308.55	314.07	315.07	310.25	314.78	318.04	312.61	304.88	314.59	313.81	316.25	318.21	308.52	311.45	313.94	323.24	319.08	316.26	313.79	312.71
310.06	303	307.68	307	301.68	303.14	307.17	309.65	307.95	306.67	303.66	308.45	304.98	305.13	314.55	306.96	303.45	310.58	307.96	301.07	301.65	303.8	303.82	312.8	300.08	310.51	305.17	303.64	303.02	302.01	302.6	304.95	310.2	306.22	313.5	300.54	304.78	306.27	307.56	294.1	312.02	305.7	306.35	304.31	308.94	305.42	310.72	307.52	303.76	304.46
324.61	330.61	327.7	316.25	329.04	325.95	329.92	326.2	324.2	326.49	329.2	328.32	324.62	329.45	337.95	327.03	327.43	326.68	321.7	333.13	330.8	321.62	331.42	329.78	325.29	323.84	327.42	325.41	327.19	332.43	319.64	330.87	324.78	326.28	325.07	334.13	323.38	335.16	329.65	325.28	328.62	323.89	324.32	324.63	327.73	334.33	327.57	323.85	335.76	326.6
305.76	306.4	314.42	317.26	313.58	314.77	315.71	310.45	316.85	316.7	316.93	315.56	318.54	316.95	309.4	320.7	315.4	308.93	318.88	318.76	312.17	322	307.76	313.08	313.36	315.76	315.58	314.24	313.1	317.66	315.44	319.54	320.13	321.69	311.65	316.23	311.04	307.5	318.59	311.16	317.55	319.76	313.15	306.35	318.5	317.99	315.28	316.16	318.98	319.63
298.95	308.86	311.35	302.57	299.36	300.39	306.99	303.68	302.95	300.93	303.36	312.28	311.94	302.48	304.6	300.95	304.83	305.46	297.25	310.34	303.25	295.86	303.46	307.19	304.49	303.68	298.11	306.69	305.1	298.09	310.92	299.34	300.32	297.76	302.95	299.47	304.26	303.02	307.17	294.27	307.72	301.38	302.68	310.07	306.32	294.91	309.12	298.04	304.43	298.74
307.45	301.53	302.39	304.68	299.56	301.15	300.93	306.92	301.38	296.88	297.12	302.78	296.26	301.91	302.47	307.53	303.69	298.83	296.94	309.31	300.19	297.7	299.16	310.44	303.19	300.57	298.71	302.48	297.06	297.67	301.18	303.51	293.5	304.47	304.23	304.62	296.77	304.73	296.19	299.6	305.77	299.29	298.34	302.44	300.79	303.86	305.65	304.64	299.44	301.51
311.01	311.16	305.91	308.59	305.28	304.2	304.36	306.65	303.71	301.64	302.92	306.18	295.49	307.44	302.62	301.64	304.38	315.24	305.27	302.68	307.28	305.43	308.97	305.55	305.24	313.65	302.63	307.88	306.88	302.51	309.33	315.29	307.76	305.22	304.01	308.46	305.84	304.07	301.77	309.33	298.7	308.9	309.07	313.07	305.85	303.24	309.6	306.3	308.84	314.41
307.39	303.94	309.8	304.09	303.31	308.82	306.17	305.74	302.65	301.65	308.01	307.54	307	303.82	309.27	309.57	297.59	308.47	304.63	304.33	308.77	305.3	310.51	308.44	301.02	305.25	305.55	312.89	306.62	304.41	308.99	308.01	305.5	311.53	305.71	296.77	306.33	303.48	311.41	301.02	306.04	304.72	307.7	303.76	303.28	308.17	301.23	305.07	310.99	304.13
302.9	300.15	312.65	302.3	305.7	298.24	306.6	303.42	307.15	302.83	301.71	305.57	304.37	299.79	305.63	309.05	311.82	300.81	306.97	293.77	300.35	301.19	300.43	305.22	307.06	302.39	304.4	303.28	298.2	302.16	306.38	298.47	301.54	307.43	303.38	298.76	305.68	298.56	300.45	308.28	299.54	296.38	300.82	308.76	309.23	303.62	301.93	301.98	299.22	303.78
300.07	302.71	307.74	304.29	300.11	299.83	307.71	303.93	306.7	302.27	300.29	313.89	305.84	298.28	302.13	306.47	302.94	303.16	308.22	302.07	299.39	301.77	305.07	300.15	298.87	302.45	311.32	304.67	304.7	300.92	301.51	309.82	306.13	302.71	295.22	303.32	303.98	309.05	294.06	301.75	300.41	306.04	301.64	311.35	306.53	314.15	306.61	310.09	300.87	298.71
312.88	305.47	301.21	304.61	305.04	302.14	305.07	302.09	307.03	297.04	304.08	308.57	300.13	303.02	302.32	299.92	300.15	307.21	301.94	309.95	304.34	301.49	308.4	302.74	304.09	305.33	303.45	297.58	302.87	301.9	301.67	304.57	300.79	303.29	302.04	302.9	306.79	305.53	304.36	304.55	304.52	307.92	299.97	304.13	295.81	305.31	300.04	310.8	306.34	302.35
303.72	314.44	312.13	313.06	310.3	308.79	305.17	319.87	312.33	312.74	315.44	308.7	312.96	303.3	307.36	307.85	306.92	316.98	307.8	302.71	309.85	309.99	305.18	305.06	319.27	312.06	313.31	312.72	300.2	310.42	304.87	311.51	315.53	309.76	309.43	309.15	302.44	306.67	306.87	307.84	318.6	312.19	310.02	312.58	307.06	309.57	311.13	309.66	310.95	307.98
308.63	308.86	306.82	303.43	310.67	305.76	311.63	305.58	312.96	308.75	306.03	312.72	310.42	303.67	302	312.71	311.17	308.61	308.87	310.53	314.85	309.57	312.85	309.5	307.08	304.5	303.99	303.38	306.46	310.59	308.5	305.2	306.04	305.99	301.94	309.71	304.57	305.91	303.39	305.66	305.68	297.51	307.52	308.87	305.14	301.63	307.58	307.88	304.64	303.25
308.62	310.94	317.5	316.63	309.11	310.25	316.66	312.62	316.69	314.97	319.56	317.04	314.68	320.31	315.85	317.19	313.56	307.84	316.08	309.44	317.74	318.73	310.22	321.97	316.58	312.36	312.39	318.7	317.39	322.64	317.74	312.48	322.64	310.4	319.4	314.9	315.23	312.1	313.77	313.88	309.02	323.1	316.92	318.58	319.63	315.94	314.87	317.61	314.43	313.96
324.44	317.94	312.65	325.48	314.82	313.1	313.3	318.71	317.32	314.74	317.51	320.25	312.07	315.55	317.98	321.43	313.03	312.71	322.72	314.09	311.27	315.09	308.36	320.83	317.06	318.94	327.51	316.76	312.71	315.12	320.86	314.13	315.74	317.17	318.7	316.83	317.56	314.32	319.67	316.39	316.91	313.06	314.22	315.04	322.44	316.6	319.12	318.68	315.42	319.09
305.21	297.71	305.76	297.97	295.55	308.48	298.27	308.89	303.42	304.03	309.32	302.23	306.65	297.79	305.25	300.52	302.69	306.06	304.06	309.98	298.69	299.8	300.24	297.36	302.72	297.61	295.19	298.8	303.99	295.67	302.72	306.6	303.29	308.41	305.86	303.56	299.76	311.58	307.56	301.85	302.41	309.06	298.22	310.88	294.07	304.04	304.49	301.65	297.89	302.21
316.16	316.38	315.74	320.95	316	315.79	312.32	320.18	314.7	315.32	315.55	318.91	315.64	316.89	316.21	308.34	317.46	316.51	316.03	321.64	315.04	319.26	312.6	317.33	323.25	319.8	311.06	320.13	308.77	316.24	316.79	316.14	310.18	317.6	315.53	317.96	313.88	309.28	318.15	312.01	317.51	318.43	318.39	321.85	318.4	319.27	317.53	319.38	320.84	315.95
312.81	312.41	312.61	307.79	314.39	315.75	308.71	315.65	311.69	312.21	312.47	305.75	311.31	310.53	312.07	315.73	308.82	315.85	309.31	313.08	311.44	312.54	305.63	314.31	311.06	314.01	305.55	313.94	312.16	306.16	311.29	309.05	311.48	319.41	317.52	317.61	312.81	308.58	315.16	314.89	310.15	315.98	313.82	306.22	311.07	311.41	318.11	307.85	316.75	313.86
303.33	306.72	305.36	309.48	307.92	303.46	304.49	308.42	309.97	303.39	298.65	299.43	303.89	305.49	302.72	298.34	305.84	312.27	294.87	300.53	304.56	301.61	311.65	307.97	305.85	305.7	303.49	307.05	306.51	303.86	305.91	302.93	297.69	298.8	307.84	299.17	299.68	304.68	296.58	300.95	306.07	303.88	307.61	295.26	307.34	309.13	302.75	308.49	303.67	298.64
314.72	319.84	316.73	311.27	319.12	310.02	322.21	326.7	313.92	312.46	324.31	326.04	322.3	317.06	320.32	310.63	310.43	315.52	311.24	317.69	318.19	319.91	322.31	318.37	324.35	317.33	314.56	317.59	315.97	316.91	318.32	315.92	316.52	320.28	316.69	308.42	317.49	317.99	319.55	318.34	317.84	316.72	317.57	315	319.84	312.56	316.01	318	315.77	317.72
316.86	310.79	311.81	311.05	316.95	302.04	316.06	317.76	315.1	310.1	318.78	311.52	309.51	307.03	310.82	320.77	311.31	311.5	318.31	314.49	313.26	310.73	315.73	306.31	313.74	303.71	310.12	309.07	314.72	310.92	311.14	305.87	310.66	310.37	306.1	306.7	310.39	314.05	318.75	308.51	311.49	314.48	309.68	305.83	312.54	308.64	303.66	313.92	305.91	315.35
311.5	315.4	310.39	314.72	312.42	310.55	309.68	313.12	313.04	312.95	306.16	316.44	308.73	308.05	311.07	309.33	309.52	314.86	312.72	311.7	309.27	317.47	316.91	312.78	309.83	311.01	310.68	313.36	317.21	308.94	311.32	311.9	315.04	308.31	312.85	317.79	312.47	307.81	314.46	313.47	315.28	313.55	310.46	314.85	308.16	308.81	315.15	317.31	310.85	313.53
310.29	308.14	298.29	300.95	300.24	295.56	296.82	304.45	306.64	300.09	303.54	294.44	301.99	297.94	308.9	311.14	305.84	301.31	309.87	303.25	303.61	306.38	306.43	307.12	303.9	302.35	300.78	304.51	300.13	308.28	304.01	298.96	302.85	310.22	300.73	302.6	310.31	297.14	302.18	304.08	303.46	303.98	296.1	298.01	302.93	309.82	296.37	310.2	301.27	303.26
303.26	309.43	298.87	297.21	304.46	309.16	299.63	297.76	300.01	302.54	308.6	305.26	299.14	303.78	301.72	300.37	306.58	302.06	305.31	301.13	299.37	303.97	305.02	299.2	306.64	304.75	303.61	291.75	301.63	302.96	305.04	298.08	302.68	306.42	305.23	295.16	309.13	303.41	307.96	301.95	302.83	302.98	306.51	306.23	308.32	306.91	302.3	306.41	298.7	305.05
327.83	329.78	329.15	325.31	328.6	337.76	325.72	324.87	324.31	323.69	323.44	325.34	330.07	329.51	327.88	328.66	320.82	321.12	329.64	323	324.23	326.37	335.59	333.16	325.78	325.54	323.42	326.09	327.91	332.62	317.8	320.09	329.83	331.42	325.42	325.66	319.07	330.11	326.23	320.62	334.65	322.51	319.41	332.93	317.28	327.77	323.02	328.12	327.76	329
306.07	302.37	304.59	312.28	306.02	311.05	307.22	298.75	302.38	300	305.69	304.85	299.91	300.33	306.04	304.86	304.03	296.56	302.03	301.89	307.25	306.81	308.42	306.45	299.98	301.92	306.56	308.74	305.79	302.53	303.4	302.1	300.53	303.2	300.05	306.25	311.72	301.43	305.24	302.2	305.93	301.47	307.04	303.07	309.77	299.65	305.9	305.12	303.71	306.67
320.09	318.36	313.22	315.32	317.58	328.77	318.57	313.16	320.83	306.42	313.56	325.14	313.22	317.66	316.55	320.42	314.47	321.19	325.36	322.85	322.87	318.98	317.95	322.54	318.98	325.52	319.39	321.67	317.23	316.19	317.05	322.37	318.24	321.65	316.28	321.86	313.7	316.32	309.58	319.69	324.08	316.23	323.19	318.91	323.11	316.27	321.8	317.63	322.8	317.06
299.33	300.11	304.69	315.38	305.49	309.8	308.85	312.03	301.81	307.85	305.99	306.32	303.64	303.07	306.38	311.02	304.46	310.57	302.29	305.52	303.98	307.49	304.44	308.01	307.04	299.74	301.38	297.07	297.25	299.49	298.1	305.38	305	303.17	300.12	298.25	306.22	309.36	301.25	302.71	300.37	304.17	307.53	310.41	301.84	302.38	309.03	299.03	303.89	300.12
321.89	322.73	324.44	315.38	327.04	312.71	320.4	324.97	324.22	323.67	328.9	323.84	327.48	317.27	324.69	327.38	322.93	322.33	322.69	327.81	331.21	325.39	322.37	326.3	324.76	320.26	320.82	329.17	325.12	326.54	328.3	318.92	323.9	320.5	328.01	320.23	330.19	326.41	322.86	320.68	324.87	326.36	326.78	325.27	325.76	327.87	321.73	322.37	319.12	328.27
307.5	298.76	300.17	310.96	303.22	311.29	307.96	312.59	311.93	301.66	311.39	308.14	309.25	301.53	304.17	309.42	309.31	305.35	305.61	307.81	307.26	299.72	303.49	303.05	306.91	305.94	303.83	304.36	311.51	295.98	308.94	300.56	307.13	304.73	305.49	303.84	301.82	309.3	303.94	305.92	309.24	308.63	306.61	306.51	309.34	300.18	304.03	305.82	303.6	316.14
294.55	289.73	291.71	292.95	296.56	292.03	294.33	294.3	292.03	295.11	294.7	296.31	284.92	296.73	295.96	292.77	292.88	298.28	298.09	297.27	287.8	293.38	290.44	296.76	292.34	291.66	294.62	288.27	293.75	296.17	302.08	298.78	296.19	289.66	288.72	291.84	297.93	293.78	285.29	288.88	285.91	287.89	292.26	292.6	290.8	294.42	296.04	295.02	295.13	291.12
329.98	330.27	328.92	328.03	326.77	327.28	328.97	323.79	321.29	321.44	327.87	326.1	320.81	328.18	324.36	325.28	329.72	328.96	322.56	321.11	326.57	321.26	326.8	319.71	331.16	317.27	323.41	325.28	320.37	323.53	330.27	328.87	322.45	333.78	328.1	330.11	324.56	327.73	324.32	320.81	322.45	326.48	324.07	323.9	322.42	325.88	325.77	331.15	321.49	321.55
321.12	307.8	314.23	308.32	317.35	310.92	314.8	307.07	309.77	311.78	315.22	308.1	315.17	319.5	313.6	315.9	312.35	312.05	314.65	309.32	315.23	312.1	315.44	313.64	312.97	308.21	316.64	314.47	308.44	311.69	311.18	318.94	306.88	313.95	319.58	314.75	319.55	310.02	308.17	314.64	316.68	311.93	314.49	316.01	319.15	316.67	311.44	315.7	311.92	316.51
305.8	311.65	309.1	313.26	298.62	310.72	310.53	308.38	303.08	304.31	312	312.19	297.29	303.07	303.36	303.47	305.15	306.44	305.61	304.03	304.1	307.15	301.81	304.35	302.43	305.8	302.06	305.8	302.53	306.7	303.5	300.12	300.06	296.54	306.42	302.87	299.22	306.36	301.34	299.77	304.21	301.26	310.47	306.01	308.16	304.94	297.87	307.55	312.07	306.45
299.21	315.3	310.51	301.46	311.57	305.99	302.84	310.07	307.95	305.97	308.02	307.17	312.76	306.32	310.41	315.77	308.46	312.57	308.16	307.43	314.72	309.85	310.37	318.79	301.57	311.48	312.22	309.95	303.64	311.97	303.46	314.92	309.5	307.04	317.37	302.91	305.26	311.42	312.59	306.33	308.14	313.1	305.29	302.92	305.28	316.62	305.63	305.36	310.88	310.19
307.47	311.93	312.37	311.85	316.43	318.66	311.01	317.34	315.55	316.53	309.7	319.39	312.3	312.31	314.83	312.31	314.16	320.24	309.45	315.15	321	317.18	315.59	320.1	306.36	301.83	321.89	314.65	312.66	310.66	313.99	312.38	324.34	309.86	317.27	305.21	306.87	312.12	315.78	314.75	317.23	313.01	316.08	313.47	313.65	319.26	319.42	312.2	313.94	312.31
298.61	294.23	298.81	300.23	300	304.87	297.21	301.8	300	296.97	309.05	297.75	297.68	300.65	303.25	302.86	302.99	299.98	303.89	298.76	302.62	300.46	303.27	300.54	307.95	300.79	296.39	297.91	298.55	300.5	303.26	300.61	297.45	299.56	303.49	295.03	301.55	298.24	293.92	296.87	300.76	297.2	303.97	296.52	294.35	295.54	299.97	308.81	298.35	304.65
311.72	304.77	315.97	298.23	308.16	309.67	307.81	297.49	315.74	310.04	306.37	309.51	310.21	308.35	309.23	309.49	313.04	308.53	314.63	311.15	305.31	316.35	308.14	306.55	309.92	307.26	312.81	305.74	309.55	318.07	306.18	312.07	304.45	304.57	305.24	309.06	306	301.35	300.7	318.45	298.15	308.85	311.36	308.42	305.84	300.1	305.14	306.48	312.03	303.27
307.5	303.11	301.5	305.92	307.2	304.66	306.49	305.19	303.83	313.35	308.47	301.74	305.75	306.02	300.79	309.93	298.66	307.65	303.61	308.64	301.53	309.93	302.14	307.85	300.98	302.85	305.32	300.81	304.32	300.66	303.14	307.29	308.48	311.78	298.32	303.8	300.42	305.29	305.27	302.49	306.8	299.37	297.17	302.01	301.48	310.62	301.48	304.9	301.4	304.48
305.16	294.91	299.17	311.09	309.9	298.01	296.52	305.33	296.89	308.29	302.97	300.4	299.11	305.68	303.12	309.2	305.91	301.24	300.36	309.79	304.27	299.96	307.39	292.63	299.59	305.89	311.98	303.23	298.97	305.48	309.36	303.5	298.66	304.48	306.65	307.69	293.95	301.84	302.81	303.86	302.95	301.23	309.65	310.93	306.89	303.52	302.91	302.46	306.28	304.89
314.89	310.22	311.52	314.46	315.7	311.65	310.77	320.75	314.07	309.35	309.16	316.13	313.98	319.66	315.83	314.72	312.3	314.75	311.48	316.86	315.35	319.62	314.89	320.28	314.45	314.64	314.21	319.9	314.7	307.4	318.98	317.46	311.44	318.59	320.88	315.66	314.84	315.09	320.05	318.64	309.53	312.34	318.29	317.78	308.25	318.09	312.28	316.5	316.43	321.94
299.1	292.01	300.21	296.82	294.71	291.14	296.51	293.58	291.38	298.34	301.29	291.87	296.3	289.34	294.09	298.55	294.61	298.15	301.91	297.04	293.95	298.42	296.09	299.54	297.66	291.96	292.48	302.68	297.45	300.6	300.55	294.82	297.16	297.51	301.01	292.68	299.32	289.69	297.03	294.61	296.94	299.24	304.98	293.7	299.27	302	293.24	299.7	294.48	300.95
302.51	318.95	314.73	318.22	315.34	312.62	306.19	320.98	312.22	312.93	322.66	310.88	304.44	313.5	313.96	314.89	308.58	315.36	313.29	307.76	317.22	311.79	309.42	312.43	313.12	306.15	317.9	307.36	314.94	311.77	309.64	317.46	310.17	309.14	309.29	312.72	315.64	316.26	317.54	316.65	322.87	308.11	316.38	314.06	314.09	314.21	311.47	310.26	308.79	316.66
320.64	315.3	312.04	314.35	311.28	312.1	314.61	308.37	309.16	318.58	317.7	304.13	308.38	311.64	306.49	313.52	314.41	306.1	311.98	319.79	313.47	312.69	314.19	310.4	315.35	314.14	309.99	315.78	314.06	308.78	311.18	318.28	309.05	314.59	318.62	311.63	311.38	312.24	305.72	311.64	311.95	310.66	308.94	310.14	305.76	320.49	316.96	307.22	311.9	308.1
306.49	304.71	309.88	305.08	302.21	294.6	299.74	306.15	307.96	300.92	313.65	300.75	295.14	308.27	312.39	304.79	299.54	304.23	304.24	306.89	307.27	303.73	300.85	301.27	308.05	309.64	302.65	305.72	299.26	302.18	310.05	297.96	300.21	306.95	307.37	304.33	300.59	303.24	305.92	300.29	311.64	299.02	305.93	300.28	297.79	305.41	307.47	304.51	304.86	305.36
315.57	315.96	319.08	319.36	316.23	318.77	315.64	319.52	320.53	319.95	311.96	317.51	319.2	320.14	318.46	321.92	313.66	318.09	318.68	314.15	310.83	312.85	314.28	313.41	317.36	312.6	327.92	316.19	320.37	311.89	313.4	313.24	319.2	317.62	317	315.03	312.4	315.77	314.95	322.49	321.25	313.9	319.7	320.42	316.6	314.58	316.65	323.54	316.98	320.85
305.37	305.74	302.05	302.16	308.54	301.29	304.25	300.21	305.56	305.9	301.78	308.77	301.25	297.99	302.4	307.66	301.06	300.45	301.96	298.65	305.49	303.05	303.53	295	306.5	296	305.56	309.32	307.94	303.74	299.76	300.69	300.66	297.01	300.67	312.2	309.41	304.56	308.2	298.04	295.38	297.03	299.54	306	300.93	305.31	303.06	303.22	306.84	299.61
300.17	306.67	303.95	302.33	297.1	303.26	302.84	302.15	304.25	303.99	302.64	306.14	304.63	303.68	299.44	296.45	296.56	302.81	306.11	301.49	301.25	299.96	302.36	298.26	305.12	304.95	296.19	302.27	300.86	304.25	301.6	309.2	305.17	297.94	302.87	302.09	304.01	297.29	306.32	301.17	302.72	304.97	296.86	302.18	302.4	300.27	301.91	309.37	307.95	298.68
315.12	316.4	320.86	313.55	314.96	309.58	325.07	313.68	308.14	316.38	311.47	309.61	316.95	321.09	310.11	309.39	314.43	311.48	308.37	316.71	318.78	311.17	313.03	316.64	315	315.85	308.72	315.91	312.64	302.28	310.03	312.44	306.95	306.4	311.59	316.14	312.33	321.87	312.31	314.1	310.87	312.04	313.17	314.04	314.02	309.23	316.26	313.8	314.06	314.54
302.72	292.26	286.75	291.43	299.02	289.16	289.49	296.91	290.63	295.71	294.14	293.5	293.22	287.32	291.48	293.68	288.43	290.07	291.04	298.39	298.06	293.42	291.69	287.47	302.58	289.6	297.07	290.43	303.43	292.12	293.35	292.07	296.7	295.65	291.28	291.15	292.18	292.73	299.17	300.14	297.78	295.64	295.38	295.59	286.75	293.58	292.6	298.82	295.64	297.73
305.82	303.01	301.43	305.56	304.12	308.06	299.87	301.73	299.68	297.88	299.02	304.15	296.56	290.82	295.69	298.8	301.48	291.17	305.27	297.31	303.55	301.75	297.39	298.69	301.54	295.7	298.23	299.71	300.01	296.03	304.24	298.51	307.15	300.41	301.89	298.03	310.38	303.75	301.14	298.23	301.05	301.75	298.3	297.73	302.66	297.22	297.25	295.76	291.57	300.35
290.68	297.99	294.59	294.52	298.49	298.42	300.03	296.81	293.66	292.79	295.29	298.97	289.23	291.51	294.81	292.09	289.89	294.69	291.39	295.11	292.93	290.71	297.14	294.44	295.86	291.84	298.15	291.12	292.2	290	295.87	299.72	296.06	300.45	301.1	302.4	292.49	294.81	295.37	300.52	298.84	296.61	293.34	298.47	292.68	294.23	292.43	299.32	284.15	301.1
300.77	302.87	298.06	302.26	300.99	311.31	304.21	309.59	305.55	307.48	312.48	307.15	311.5	303.18	305.67	307.1	313.99	307.8	308.17	303.41	303.3	300.09	299.81	307.65	308.88	306.03	309.05	304.4	304.35	300.41	304.37	304.63	306.99	309.44	303.34	302.3	311.3	309.86	305.93	300.19	305.87	303.12	304.84	305.9	302.28	305.19	304.59	307.88	300.73	302
312.25	320.24	318.46	318.54	315.22	312.83	306.65	317.18	321.04	314.69	315.86	327.52	315.98	320.58	315.99	318.69	317.24	313.96	316.73	310.94	310.33	312.11	312.58	309.95	311.54	308.83	322.44	314.79	311.34	313.45	312.38	316.32	315.82	312.79	302.82	316.97	311.72	313.73	308.08	312.19	317.02	320.64	315.73	321.52	315.74	312.87	317.25	317.81	319.79	312.61
299.36	307.67	304.99	306.23	306.67	305.52	300.68	305.71	302.92	301.58	298.66	306.69	308.21	303.44	301.88	311.64	304.19	301.78	309.19	306.52	307.1	299.84	305.83	312.33	296.78	301.01	299.08	303.43	308.6	297.84	303.27	304.04	302.85	302.69	304.02	303.37	303.29	306.65	304.55	311.84	308.04	308.64	303.23	301.8	305.86	300.01	304.74	309.39	308.38	311.28
298.16	293.24	298.37	289.12	292.58	288.96	289.95	293.92	298.16	301.52	303.41	296.71	290.2	301.03	293.2	294.93	294.15	293.74	286.68	298.12	293.31	290.43	294.68	296.4	293.57	296.92	294.41	299.24	294.42	293.67	293.78	299.14	292.51	293.68	292.99	299.08	289.48	290.21	298.43	296.85	289.27	290.77	292.99	288.71	293.81	296.56	298.39	298.5	295.34	293.69
297.62	295.31	296.37	294.75	298.93	298.18	297.64	306.8	292.53	293.32	294.59	292.72	294.41	299.26	299.55	299.03	299.73	299.02	282.86	299.05	291.72	301.25	295.47	293.47	297.11	297.62	300.33	292.75	300.46	297.25	287.19	296.93	306.77	294.78	293.23	293.75	298.16	291.33	283.57	298.34	295.79	300.92	294.04	297.89	295.18	296.72	289.77	301.06	294.63	300.58
312.94	320.79	321.78	315.77	318.11	319.39	317.88	327.25	321.44	316.06	316.68	320.69	321.59	312.06	318.68	319.16	314.16	318.14	319.21	314.15	322.53	311.86	316.56	327.64	316.83	312.8	318.13	316.95	320.39	314.79	319	315.11	318.63	318.74	314.06	318.62	317.96	314.8	312.82	313.68	317.35	322.49	314.78	317.63	319.9	324.21	319.55	321.11	310.87	319.08
303.03	297.94	304.68	296.64	298.1	301.74	300.22	305.05	302.89	292.06	301.41	303.44	309.88	298.99	299.46	302.61	305.95	305.46	299.2	298.34	298.99	294.01	304.91	303.03	294.45	301.5	305.3	298.17	301.29	295.74	305.53	299.08	300.26	297.49	295.73	300.09	297.94	300.75	303.64	301.46	291.87	301.42	295.67	300.14	294.18	304.29	304.56	302.88	305.95	298.48
311.56	304.08	305.85	306.76	305.9	310.22	305.92	301.81	305.92	310.72	305.76	304.7	306.98	300.79	304.87	306.17	304.45	307.44	306.01	310.87	298.83	306.2	307.64	311.67	309.04	301.79	299.9	309.45	307.79	306.07	298.89	305.16	309.68	303.06	301.48	307.48	298.57	303.1	310.28	311.51	297.25	303.9	311	304.81	305.17	298.31	309.04	302.51	306.69	305.99
304.62	306.85	310.16	307.05	307.8	301.45	300.48	297.98	308.65	304.56	307.13	302.16	292.98	297.8	297.61	300.34	305.45	293.97	309.94	305.08	301.3	301.59	298.36	302.77	300.4	305	306.47	295.96	306.35	305.1	312.25	302	303	294.91	307.17	303.33	306.31	303.05	303.44	298.66	303.6	302.46	299.31	301.73	298.51	305.73	299.74	300.34	300.55	311.58
310.15	316.33	313.7	312.66	315.74	309.84	313.44	313.34	317.88	315.84	310.29	316.49	314.44	308.83	311.19	311.5	310.62	313.47	314.4	314.31	306.35	317.65	307.94	311.47	310.47	315.06	310.86	308.34	309.71	317.2	316.62	311.9	315.22	315.57	315.93	309.9	315.37	313.87	312.31	315.59	319.83	313.35	308.96	318.21	314.62	309.69	315.58	311.41	315.12	315.55
317.04	311.96	318.73	317.42	315.43	314.23	316.09	315.68	319.54	316.91	312.18	320.99	317.52	319.93	318.86	322.94	316.54	315.79	313.44	313.59	308.09	323.82	317.02	315.88	314.51	314.12	317.54	320.13	312.21	316.95	318.96	311.33	314.66	314.75	315.52	308.98	307.86	316.8	315.52	314.78	315.98	317.18	315.58	310.12	319.47	315.83	316.93	318.78	313.03	312.39
319.78	315.91	309.55	306.82	306.44	310.2	310.25	303.15	309.23	307.38	307.52	318.28	302.87	308.18	306.95	302.24	301.54	308.81	305.92	309.76	312.43	308.65	312.66	309.06	307.31	309.03	313.33	309.39	304.59	305.96	307.4	309.51	308.03	306.25	305.73	310.3	310.48	312.85	309.02	300.2	307.04	303.09	307.9	307.31	312.75	310.64	306.11	307.84	312.05	298.83
317.03	312.67	311.95	315.01	310.16	316.89	314.67	314.21	315.71	314.51	314.36	308.02	308.59	313.4	308.07	307.76	310.12	304.61	319.84	318.72	308.97	316.12	311.49	316.96	305.48	312	313.11	314.12	308.85	312.97	311.66	310.33	315.79	311.75	317.05	312.26	315.81	316.76	311.44	308.01	308.31	310.56	313.26	316.47	313.35	306.8	310.11	314.12	315.58	309.27
298.54	313.86	308.53	310.46	305.2	306.79	310.98	307.02	315.12	301.8	304.35	310.54	300.08	303.28	303.91	314.35	304.78	304.73	308.57	306.32	305.87	309.12	300.54	309.89	300.67	306.32	306.53	309.41	305.72	311.27	295.38	304.07	305.43	302.56	305.24	302.26	307.47	307.13	301.6	305.45	315.23	305.41	305.68	304.29	306.1	301	303.15	306.7	309.12	313.1
298.02	295.56	303.91	309.8	310.34	306.28	304.21	307.44	311.52	303.97	308.3	298.72	306.66	303.27	307.13	304.56	302.83	308.74	301.68	304.03	302.49	308.62	303.31	304.66	304.46	303.74	305.94	301.73	306.2	306.66	301.94	303.61	306.02	300.75	310.82	308.18	299.8	307.48	305	304.39	300.1	303.68	306.08	302.86	307.65	309.6	295.38	303.27	304.06	307.86
309.38	303.51	293.14	301.65	306.93	305.62	301.51	298.91	300.11	299.04	304.5	297.28	301.93	300.07	302.9	303.73	308.15	312.66	298.9	308.36	305.12	300.84	298.98	300.46	301.36	302.22	302.41	296.27	303.82	309.32	300.38	304.51	292.71	302.49	303.14	299.69	304.82	302.08	309.11	300.68	303.39	302.36	307.31	299.02	298.96	300.14	297.67	303.06	306.9	304
297.25	302.32	304.95	306.56	303.42	295.45	298.2	301.79	304.93	305.93	302.88	303.33	298.83	299.1	314.16	298.85	306.72	305.33	295.57	302.66	305.29	308.6	308.31	308.8	302.01	309.99	305.42	301.67	306.48	303.77	303.08	298.18	304.8	303.16	298.59	303.67	306.76	294.9	299.93	304.31	300.99	305.15	302.68	299.56	303.79	305.56	308.8	302	307.06	300.87
312.75	319.76	316.54	312.56	315.79	317.75	319.97	315.29	322.02	315.37	316.74	328.03	315.4	313.01	313.63	323.81	311.96	314	317.87	312.46	326.7	315.38	322.54	318.46	316.92	317.42	311.67	321.85	316.9	319.35	318.47	318.65	316.34	314.48	320.58	321.89	324.36	323.21	319.89	324.09	319.21	318.12	320.01	318.45	317.67	324.59	321.62	324.04	308.38	319.03
310.17	310.13	312.39	304.3	305.76	304.13	304.55	306.01	304.72	303.59	312.05	309.31	302.8	304.81	300.23	310.6	306.56	308.04	308.02	296.25	303.38	306.46	308.54	314.36	310.07	312.5	304.33	302.23	298.91	310.08	309.81	298.4	306.95	303.69	307.58	303.06	301.99	311.37	304.97	310.72	309.3	312.32	303.52	299.82	303.63	302.84	307.2	304.63	299.29	299.32
329.55	331.46	330.24	326.98	328.06	321.07	326.77	322.5	328.15	326.11	324.44	322.41	332.45	331.74	322.68	326.08	327.83	320.06	329.15	327.98	326.08	325.28	328.72	325.26	323.89	322.77	326.6	330.01	333.54	327.46	326.64	326.26	325.11	331.68	324.2	325.48	325.01	331.14	322.55	329.43	317.98	328.48	337.04	327.87	324.86	324.73	331.25	325.14	323.13	324.9
289.91	289.07	298.72	288.73	293.45	300.44	294.91	296.06	293.23	285.54	294.13	297.23	294.03	297.11	292.9	293.89	297.77	287.4	298.35	292.15	297.53	291.39	293.71	294.58	292.66	290.99	291.9	297.86	289.41	293.76	294.56	292.97	294	292.1	295.08	287.93	297.46	300.86	287.53	297.81	289.18	299.2	286.04	289.07	293.29	297.29	299.34	297.93	295.69	293.12
333.82	328.28	318.77	323.04	326.25	328.07	328.64	324.88	324.74	322.72	328.06	330.72	326	327.6	324.59	328.93	328.19	327.98	322.73	333.65	321.96	321.76	332.54	321.7	321.4	328.76	328.3	323.92	323.07	327.23	328.02	330.35	326.03	321.09	333.37	333.02	325.65	331.85	333.69	327.14	322.52	323.42	327.87	334.28	327.33	323.66	334.66	331.42	321.43	323.23
311.71	312.77	312.35	315.92	316.26	315.49	312.89	319.15	321.04	320.5	317.94	314.03	311.33	322.13	316.49	317.65	321.91	309.38	316.16	312.39	316.66	313.58	311.6	315.32	309.84	312	313.5	316.54	318.02	308.55	320.88	316.19	314.86	307.55	308.79	316.05	313.96	309.97	322.91	307.85	312.34	308.74	317.1	312.39	316.74	315.59	315.09	312.93	310.12	317.38
316.93	312.32	317.3	309.62	309.79	315.06	312.77	312.85	310.47	317.42	313.61	309.79	311.15	314.15	307.24	312.08	313.81	315.21	314.25	316.72	313.97	309.96	315.82	306.76	312.15	309.73	305.9	308.09	316.6	317.46	317.45	310.58	310.69	313.67	312.43	310.86	316.1	319.61	317.38	305.91	314.85	310.12	311.11	314.57	316.1	310.25	314.57	314.67	312.41	318.35
316.85	318.71	307.9	312.42	320.89	317.9	324.9	317.66	315.88	319.07	315.14	315.15	315.38	314.31	316.85	317.23	317.7	316.31	320.93	315.98	315.12	311.64	318.75	316.68	317.19	312.56	317.19	316.51	307.03	313.02	315.4	315.34	315.79	313.77	318.09	316.01	312.91	323.57	316.2	318.23	313.06	315.91	323.12	317.7	312.52	318.95	318.53	320.68	318.81	309.34
300.77	309.06	308.54	310.5	303.65	310.74	303.68	302.39	306.73	301.02	311.59	301.11	312.4	310.04	305.44	310.69	308.03	302.94	310.26	310.46	312.37	312.18	314.56	306.11	310.24	303.06	311.67	304.71	305.87	307.81	301.1	311.85	302.07	308.39	310.32	301.87	301.09	299.75	306.39	312.45	311.37	308.73	309.77	308.03	307.56	311.95	301.19	304.76	302.94	306.71
313.87	312.2	314.33	317.63	313.62	317.11	315.34	311.14	320.62	321.62	317.89	314.29	314.96	315.72	313.99	310.39	315.71	311.81	315.93	312.87	318.71	316.68	315.06	309.51	311.25	310.54	318.45	311	316.24	311.98	312.42	316.92	309.91	316.03	320.67	315.43	316.07	315.52	315.74	307.09	314.55	317.2	318.77	305.3	323.2	314.24	308.63	313.53	312.21	312.95
305.7	293.22	302.21	299.57	301.54	301.04	304.26	303.35	295.86	300.55	304.98	315.04	302.96	301.64	299.6	299.66	303.55	301.87	305.03	310.1	300.85	302.38	298.55	297.61	305.95	304.86	301.91	297.37	304.8	302.76	305.83	302.42	301.02	302.45	301.47	299.22	303.84	296.67	303.48	301.16	299.47	299.68	302.72	304.98	306.95	301.74	301.31	309.34	310.41	303.64
306.96	300.98	303.66	298.57	300.51	293.26	299.93	290.2	301.29	312.3	301.34	297.16	298.61	296.23	298.23	303.1	303.43	299.71	308.56	298.92	307.67	291.36	299.5	294.62	299.46	299.52	299.24	303.68	295.85	300.31	295.07	304.85	301.99	303.66	301.24	306.43	298.74	299.3	294.77	299.48	299.53	300.59	301.19	300.71	300.31	301.69	298.56	304.29	302.09	305.13
295.45	301.62	292.87	298.38	301.07	297.34	292.9	295.72	295.35	292.87	289.06	298.84	301.33	295.02	288.02	291.65	299.25	294.81	293.8	291.55	289.3	299.93	292.95	301.27	299.3	296.22	295.03	291.1	293.29	293.54	297.38	289.92	299.53	285.1	291.89	295.79	283.1	300.65	290.39	294.73	297.53	295.8	295.55	293.3	294.45	296.35	295.21	301.58	291.06	289.27
309.14	303.54	302.46	307.26	306.12	308.26	303.85	304.88	307.53	305.63	304.9	303.21	300.9	298.81	305.29	303.64	303.61	303.89	302.58	300.42	305.54	305.13	304.69	307.67	308	307.47	307.59	309.32	310.92	309.16	309.43	295.86	309.46	305.03	310.09	301.65	309.66	301.88	303.45	305.76	306.1	303.2	304.02	303.26	301.66	306.96	303.92	310.46	305.41	302.23
318.05	309.73	317.05	314.12	309.19	315.29	316.05	312.48	313.62	313.94	313.53	309.45	306	317.11	307.28	309.29	308.41	318.62	310.84	306.38	304.53	313.46	307.42	306.07	309.71	314.96	307.48	310.69	314.96	309.75	313.15	309.61	318.99	315.18	309.67	316	314.92	311.96	307.89	313.89	317.04	310.6	308.19	311.34	313.37	309.66	306.7	315.91	311.84	306.09
315.33	309.42	314.32	309.6	311.44	314.92	325.1	313.82	312.91	314.63	312.49	314.05	309.82	310.68	308.92	308.79	317.31	313.67	316.89	313.54	316.75	321.62	313.06	309.6	317.97	317.56	314.32	315.74	316.88	322.24	317.18	306.46	315.84	318.37	311.9	320.13	317.42	313.71	317.81	312.76	312.83	312.35	313.42	309.57	315.6	315.06	318.31	307.21	319.65	314.15
305.95	304.04	299.82	297.75	299.71	307.16	306.4	301.99	306.84	306.13	297.25	299.59	305.76	300.8	305.96	306.45	305.51	304.24	306.09	298.19	301.03	302.16	298.63	305.79	308.35	307.76	305.03	308.6	303.08	307.16	314.6	305.28	302.17	303.93	303.11	306.59	304.81	307.7	305.62	296.51	303.75	303.77	306.51	305.51	301.71	299.35	301.04	303.26	314.76	296.43
318.04	308.04	311.02	318.87	311.79	315.49	319.85	313.78	314.19	318.39	310.28	310.64	311.46	319.45	320.06	315.06	312.76	311.13	314.97	312.4	317.5	316.21	318.07	309.15	313.95	311.15	310.83	308.36	320.93	323.01	317.79	302.62	315.34	312.75	313.48	318.46	310.5	314.77	308.85	313.92	309.84	309.51	309.49	320.19	312.27	312.47	318.43	311.71	311.77	311.63
308.89	314.83	310.64	317.73	317	305.29	314.4	314.73	307.78	313.9	314.73	312.21	317.36	311.08	315.19	314.94	308.64	304.42	308.66	317.97	321.91	313.15	312.48	308.26	316.77	311.85	310.48	312.31	316.1	315.78	319.16	309.69	313.7	304.99	315.3	310.93	316.93	315.35	316.76	310.36	313.72	315.83	315.15	317.12	318.48	305.66	314.03	317.31	312.59	307.49
301.21	302.05	305.71	296.45	298.77	296.94	301.56	303.68	309.3	308.05	301.81	301.73	298.7	303.22	302.68	302.42	299.84	308.19	302.7	302.12	309.04	302.26	297.62	299.96	293.99	295.31	309.18	304.26	307.47	297.66	301.8	298.9	300.49	305.52	301.39	305.77	306.57	291.55	304.93	308.29	303.08	299.71	298.25	304.04	307.22	299.42	299.81	303.45	298.12	309.99
297.38	298.44	296.49	301.68	301.78	304.88	294.25	307.41	299.36	298.43	298.06	296.27	296.46	299.94	296.55	302.8	307.48	305.26	297.14	299.44	299.16	302.95	305.39	298.4	299.89	299.77	299.63	308.91	294.76	302.63	298.74	296.39	300.86	307.94	309.23	293.65	300.85	304.97	299.48	298.76	300.02	299.02	301.96	301.84	299.53	298.44	313.7	304.49	299.87	298.92
310.98	311.72	318.76	314.33	313.12	318.72	317.81	312.83	316.47	318.25	314.33	322.05	313.63	314.44	318.39	314.51	319.27	314.35	326.88	326.93	313.46	322.06	316.25	322.94	316.88	322.96	318.15	317.16	313.53	317.43	317.18	321.91	314.19	322.46	321.56	321.44	317.64	318.6	322.92	325.02	323.01	317.57	327.92	321.43	315.89	322.63	319.09	324.59	322.61	318.84
301.68	305.74	308.61	311.75	308.04	303	296.27	303.01	302.52	297.4	297.23	311.39	302.37	301.55	312.53	308.57	303.39	300.91	306.76	302.45	298.62	304.95	300.82	299.6	306.85	303.58	298.7	312.12	307.45	303.51	307.94	311.35	304.22	300.57	309.02	301.93	304.37	303.99	299.85	308.54	303.42	306.78	303.12	302.45	307.09	312.88	306.4	309.27	306.96	303.57
302.18	306.93	300.67	304.44	307.02	300.92	303.21	304.67	306.51	298.92	308.63	305.33	300.12	299.44	303.95	309.37	301.79	305.94	294.23	304.67	297.97	306.42	297.34	312.47	310.71	311.18	300.99	301.37	311.2	306.39	306.37	298.17	299.43	301.47	305.3	308.28	303.65	302.91	306.29	299.73	303.32	301.85	303.3	308.86	305.33	300.68	301.11	297.43	306.34	306.83
315.08	311.11	305.19	311.08	313.95	312.13	316.4	317.9	307.17	310.08	313.88	313.48	317.07	312.76	309.1	317.26	317.37	314.78	311.75	316.79	314.59	319.59	307.86	318.08	316.81	305.09	313.4	311.54	309.18	311.11	309.98	314.29	315.88	313.17	313.97	310.03	309.9	313.89	315.24	306.21	318.14	309.69	317.96	306.51	307.58	309.9	312.33	309.76	309.04	303.99
299.68	302.99	301.75	294.96	293.47	300.01	300.53	300.88	296.87	302.21	297.39	301.9	302.94	297.3	305.42	298.11	302.82	308.34	300	306.35	305.99	299.35	302.3	300.24	295.37	297.21	303.75	296.83	294.08	301.74	300.64	297.66	302.8	303.97	305.75	307.34	302.91	299.34	297.57	305.33	296.51	305.8	305.83	296.95	300.45	308.05	302.7	299.39	295.03	298.59
295.54	289.66	303.27	303.88	298.66	299.78	299.55	301.33	299.02	301.2	297.37	301.12	300.07	297.36	301	305.33	301.34	302.44	298.65	294.84	305.13	298.84	292.83	298.2	300.82	294.5	299.95	294.19	306.52	293.47	302.11	309.81	299.59	299.46	306.26	299.57	302.61	294.17	298.4	302.54	297.07	293.39	299.95	293.8	301.02	298.33	308.62	300.09	303.15	289.39
313.59	316.88	301.84	318.93	316.1	318.51	311.15	317.72	313.9	313.86	311.89	316.87	315.15	309.82	315.16	312.69	311.72	314.75	312.05	314.94	308.23	313.68	315.66	307.85	315.24	311.57	317.68	317.74	312.71	312.02	318.39	315.72	312.03	314.03	314.85	317.86	307	311.33	316.9	321.71	309.28	314.83	313.59	316.97	320.7	312.96	315.56	309.97	311.99	312.68
314.19	315.13	307.75	318.26	314.28	313.47	310.41	308.19	313.61	319.72	314.3	310.83	316.55	315.82	307.6	313.17	315.27	311.41	317.84	313.02	307.07	315.92	311.53	306.18	310.12	316.37	308.98	311.95	311.8	316.09	310.92	313.8	316.96	314.11	312.09	318.74	309.65	317.05	313.63	315	310.91	306.49	312.38	304.71	316.58	304	312.07	310.98	318.96	312.43
312.81	314.65	316.94	312.93	314.85	314.11	319.4	318.22	315.69	312.75	315.83	311.25	315.51	322.78	313.91	314.61	313.1	317.94	313.96	314.55	314.17	313.09	313.23	309.8	316.09	314.83	318.76	309.2	320.81	311.08	315.8	322.21	313.06	316.51	319.59	315.73	322.4	314.05	315.12	320.79	311.36	317.4	313.86	313.38	313.64	318.35	318.96	316.49	317.25	315.49
303.12	306.93	299.78	307.02	292.72	293.28	303.96	301.18	302.21	298.29	295.27	303.4	296.78	302.66	306.48	301.27	296.1	293.56	305.93	292.4	301.55	294.26	301.48	301.14	302.89	297.77	298.71	303.09	303.52	299.63	298.68	311.66	299.62	296.97	300.5	297.69	301.18	300.6	304.55	297.43	304.84	299.67	301.2	302.45	301.28	301.77	302.76	296.76	296.3	305.78
305.73	306.41	298.24	308.2	303.07	306.06	300.05	302.84	308.81	309.58	304.89	315.44	302.3	300.36	300.38	308.17	302.66	311.4	305.33	308.36	308.56	304.65	306.32	305.6	302.77	306.03	300.12	304.02	305.07	306.14	306.21	310.91	310.42	299.89	302.15	301.17	303.49	311.37	313.27	304.24	308.51	308.08	309.3	305.4	305.4	301.99	305.84	308.25	304.18	307.22
316.09	312.76	324.84	309.89	321.55	320.35	316.97	315.46	314.84	320.46	316.04	323.31	321.65	320.23	308.45	324.82	318.56	315.64	327.03	319.38	315.57	318.76	312.81	325.22	317.5	320.54	319.22	318.74	319.53	312	318.65	317.53	319.31	314.03	317.53	317.93	319.17	318.54	320.78	317.42	323.66	313.25	317.15	327.81	318.95	313.39	324.27	317.07	318.35	322.95
301.83	302.49	308.56	302.81	301.49	306.87	306.11	298.21	308.7	304.27	301.49	303.51	301.36	305.23	304.27	303.27	307.46	305.24	300.03	301.19	306.28	303.39	299.21	300.52	307.85	303.33	302.03	308.43	309.21	303.49	305.38	298.86	304.28	308.07	305.59	300.58	301.27	302.23	310.1	303.93	307.75	305.63	316.42	302.07	304.01	309.13	301.58	303.07	307.19	299.81
318.79	313.87	318.23	312.36	312.38	316.77	322.48	311.2	316.96	321.37	317.75	314.4	313.91	312.16	317.4	312.23	310.13	314.08	320.59	317.33	313.89	314.83	314.03	307.28	314.89	316.39	314.77	318.75	310.87	318.07	315.46	315.48	312.28	312.97	317.92	309.43	318.21	319.37	318.37	316.45	315.7	317.51	316.9	312.42	311.27	314.53	320.11	319.56	318.65	320.34
294.71	303.75	301.18	299.86	301.04	294.17	300.91	297.39	301.67	298.46	303.44	301.27	302.92	302.62	305.74	296.62	301.58	302.29	298.08	297.15	295.82	299.68	302.62	295.4	299.13	303.11	298.4	295.47	295.37	299.6	301.74	302.27	297.91	305.09	298.5	306.28	301.21	301.57	296.55	300.03	301.82	297.66	298.25	288.77	308.88	303.44	299.52	296.4	305.15	301.13
317.26	318.63	316.87	314.2	309.73	314.98	311.76	323.2	317.17	320.32	315.77	315.12	312.59	315.2	307.64	305.33	312.99	314.29	312.05	318.64	311.07	309.98	315.24	307.98	311.55	309.6	311.24	316.87	321.41	310.58	311.39	318.96	311.82	318.91	311.49	309.63	315.73	312.36	317.58	312.77	308.14	316.89	314.98	314.35	317.06	319.42	310.92	318.42	311.2	318.35
331.94	328.79	322.95	332.79	326.08	323.49	313.91	323.96	318.08	323.88	324.13	323.06	322.4	325	324.93	327.91	318.94	323.2	323.67	319.74	320.8	327.88	320.54	324.26	322.83	325.79	320.25	326.9	318.96	322.72	324.75	326.49	326.48	319.14	324.06	325.89	324.59	323.87	329.64	325.93	320.71	326.61	322.17	328.71	329.3	333.26	323.34	318.98	317.63	323.06
309.82	309.04	308.4	308.7	309.82	312.49	309.31	310.78	310.36	314.84	310.66	305.18	303.57	308.72	307.56	313.45	304.16	304.66	312.83	306.78	314.52	303.42	307.41	310.24	315.01	309.96	309.39	307.36	311.5	312.43	314.46	312.46	314.68	311.67	317.46	305.09	306.17	306.28	303.33	302.27	307.48	305.89	312.23	311.25	312.33	313.7	308.13	307.72	303.81	312.77
313.2	310.95	307.52	315.63	319.55	318.55	317.24	306.28	321.11	316.12	320.58	310.4	312.33	313.78	311.86	320.66	322.04	315.33	303.98	317.46	317.56	315.11	318.86	317.27	309.82	310.76	315.36	328.53	320.64	314.58	312.83	312.15	309.97	314.07	314.52	315.49	310.01	312.52	314.58	313.87	313.5	315.43	317.71	311.26	319.08	310.75	315.69	317.7	319.59	314.76
308.47	307.33	304.11	310.19	306.79	310.82	309.78	307.46	298.29	308.73	306.06	308.06	310.06	307.87	307.85	308.43	307.37	310.11	307.4	302.85	308.25	305.83	310.33	306.84	309.35	307.98	304.81	305.7	310.24	308.8	310.09	309.12	302.63	310.68	307.5	305.26	310.73	309.22	304.96	306.75	309.92	311.5	306.86	305.4	299.31	304.2	310.29	309.03	304.64	303.15
317.45	319.4	306.68	305.67	309.02	317.03	308.67	309.79	314.5	308.71	313.5	319.52	312.12	310.42	309.24	310.02	314.39	310.49	312.92	318.2	315.87	309.68	313.16	317.83	318.09	311.06	319.75	311.18	312.87	317.96	309.48	318.19	312.83	309.81	314.88	307.69	302.67	310.17	308.38	309.01	321.39	308.83	316.85	313.64	312.72	310.8	314.23	321.9	315.75	310.72
318.07	310.26	312.31	314.81	315.19	312.13	313.8	305.04	309.27	315.84	309.14	312.57	305.88	311.42	312.84	320.62	316.73	312.83	313.71	318.72	313.3	310.56	312.93	309.75	311.54	312.1	310.07	314.02	312.47	311.12	310.02	317.6	308.74	310.39	312.35	313.77	307.82	314.19	314.99	317.28	312.57	304.31	311.41	317.14	315.97	319.05	317.03	317.16	306.64	315.43
317.94	318.69	314.79	320.93	316.3	322.8	325.29	318.94	316.62	319.2	313.89	315.48	324.21	321.99	321.63	321.23	321.45	316.97	314.86	322.86	319.16	313.41	319.98	310.74	320.43	307.25	318.51	313.82	313.69	306.08	320.7	324.94	310.69	316.2	320.95	321.29	317.89	313.56	316.08	320.24	319.77	316.56	318.98	323.87	318.29	315.23	315.31	327.29	325.37	322.77
314.46	307.4	311.8	325.03	314.38	311.19	311.98	306.81	316.76	319.9	314.92	315.52	311.72	313	313.2	313.1	317.28	318.99	308.32	311.73	315.85	315.34	311.34	309.2	312.57	312.96	308.93	310.27	316.76	315.57	313.53	315.05	317.68	315.47	309.66	311.38	314.82	313.83	312.3	308.59	312.5	312.49	313.6	311.48	318.83	318.12	318.25	304.31	313.67	312.53
301.68	301.01	297.23	294.2	298.47	303.39	302.9	302.4	295.46	300.76	306.48	304.31	306.48	301.66	303.43	308.43	299.89	297.06	299.76	299.11	300.37	299	298.66	299.3	301.72	308.07	310.58	303.84	305.36	296.44	295.84	298.34	302.8	308.27	300.66	297.23	303.63	299.06	301.23	303.72	302.31	298.59	298.73	298.69	299.91	300.85	300.77	304.45	299.85	290.03
289.62	297.71	291.97	295.71	297.61	301.66	291.08	291.74	295.59	295.23	296.65	295.37	291.27	295.85	298.36	292.74	297.6	296.47	296.32	294.36	294.1	291.16	296.41	299.2	291.5	294.7	295.14	295.11	293.34	292.22	292.11	289.43	298.52	300.53	295.63	300.59	291.91	293.95	296.11	298.83	293.72	292.44	297.38	296.36	295.62	301.27	298.93	291.84	293.78	296.36
286.97	300.31	298.5	299.04	295.28	294.47	292.02	296.89	304.72	289.42	290.82	305.67	293.46	291.78	296.9	292.85	293.11	299.91	299.44	294.52	306.34	294.95	300.52	294.88	297.19	295.03	296.2	293.4	296.17	292.42	301.59	299.88	297.93	293.31	292.23	301.4	293.82	292.8	298.66	298.11	301.48	297.74	299.68	295.98	298	295.95	296.39	298.99	298.32	289.64
302.84	306.35	308.25	302.51	302.84	306.09	308.3	302.09	301.41	310.55	299.71	304.72	301.83	308.04	310.56	305.27	305.37	305.53	311.86	303.27	310.6	296.73	310.06	299.14	297.39	302.29	296.64	302.26	298.62	309.93	307.45	303.58	304.8	302.44	306.64	300.97	308.88	305.53	304.52	308.45	306.8	301.94	303.9	302.99	293.26	306.42	302.56	304.13	300.38	307.8
294.98	309.69	304.37	310.26	297.58	306.42	307.19	299.44	310.18	298.47	314.75	304.35	303.18	303.89	308.76	304.89	303.17	306.46	303.02	300.73	307.35	305.57	299.5	308.68	300.28	311.8	307.07	301.01	303.6	301.79	306.45	299.93	306.2	300.13	310.73	302.24	307.99	307.41	301.45	307.56	308.68	306.67	306.44	301.61	303.21	298.62	309.52	304.33	305.64	304.23
299.85	303.73	302.16	300.28	305.21	304.55	298.81	303.05	298.87	298.59	297.23	302.47	300.22	301.58	304.83	299.11	304.48	300.89	304.91	291.34	294.38	299.67	299.05	302.79	300.14	303.02	299.18	298.2	301.99	305.55	308.25	295.12	298.68	303.08	302.93	297.95	301.69	295.89	299.41	302.1	301.7	296.23	301.96	297.57	301.14	300.33	305.93	302.93	296.07	299.56
305.34	308.16	310.16	298.22	306.34	298.55	297.67	298.87	312.78	308.48	299.64	305.61	306.65	303.68	308.9	305.23	306.46	309.36	308.35	303.22	308.69	302.78	300.81	300.88	303.68	302.95	305.75	310.27	301.74	298.35	301.2	303.36	302.34	302.51	306.67	304.75	304.12	300.33	309.49	298.25	306.3	304.9	304.42	304.51	305.15	303.88	312.84	306.02	306.94	302.39
315.71	314.29	318.93	314.4	320.57	314.92	312.57	318.08	312.07	317.33	316.06	314.94	317.28	311.05	317.24	315.46	319.5	310.69	312.3	319.28	319.68	314.53	322.66	315.69	317.93	316.67	317.92	324.37	313.77	315.98	317.44	315.33	314.4	315.97	317.06	320.2	314.04	306.39	320.42	313.17	319.4	321.11	318.49	313.82	321.26	309.93	315.12	315.87	318.18	308
316.72	324.24	323.81	311.67	317.03	318.78	320.17	322.94	319.62	318.36	321.68	326.2	320.43	321.13	317.04	317.99	320.87	316.8	324.08	312.61	318.26	317.31	317.12	315.09	318.87	317.71	316.26	322.05	317.09	319.01	322.03	321.89	316.66	318.89	323.09	320.05	317.83	318.97	319.77	321.2	324.48	320.12	315.15	318.21	319.94	325.92	317.34	321.6	314.48	319.04
300.44	297.23	298.94	297.43	297.49	297.9	291.02	296.87	291.9	299.52	295.48	291.19	297.65	293.56	298.22	298.36	297.59	296.41	294.93	297.92	295.09	301.48	294.37	299.82	295.35	293.49	293.99	290.26	297.45	294.41	291.66	298.77	294.2	294.21	292.39	299.15	302.81	290.15	296.26	301.87	300.73	298.74	299.68	293.22	300.94	294.51	299.45	294.41	293.77	292.66
314.11	312.31	308.21	305.22	306.24	304.48	307.75	303.77	302.8	309.25	313.87	303.69	308.58	308.58	306.08	305.61	313.65	302.7	311.32	306.54	310.39	308.76	305.58	304.83	311.16	309.28	312.28	312.84	300.95	311.19	313.2	310.96	301.85	311.06	312.63	306.66	310.09	307.67	306.38	309.13	304.48	309.94	307.1	305.06	320.65	314.06	312.67	308.75	309.95	311.04
315.05	309.78	318.18	317.07	313.77	321.73	319.36	315.38	310.43	315.54	313.15	321.65	324.56	315.71	319.15	314.94	323.19	313.19	320.42	318.65	310.99	315.08	322.44	314.35	325.39	317.12	313.08	316.28	313.76	314.87	313.51	322.94	309.53	317.81	312.11	319.64	316.94	311.44	318.03	320.11	315.01	313.9	311.3	314.49	322.58	315.05	312.96	319.27	312.17	313.28
294.95	293.55	302.24	302.83	301.53	298.01	304.22	291.46	296.68	297.19	297.06	297.89	295.04	295.32	300.89	303.09	299.04	300.06	303.32	301.03	303.15	307.67	295.54	297.98	292.22	299.64	288.4	302.86	299.87	305.51	300.33	301.65	305.83	298.56	299.74	309.31	303.58	303.72	291.86	300.3	310.8	299.24	301.03	302.25	301.24	300.97	302.39	294.23	297.6	299.1
307.89	311.44	314.07	308.38	310.78	316.56	316.41	318.09	313.97	306.87	319.1	315.14	311.24	315.49	313.57	312.63	313.28	316.96	314.05	308.27	314.02	311.89	315.32	309.2	322.27	312.7	312.88	310.89	306.6	317.05	309.86	315.85	313.8	311.43	317.82	318.05	307.94	313.71	312.01	312.39	310.37	315.22	308.84	313.03	306.65	319.47	316.2	314.94	316.24	314.48
324.58	326.6	326.81	324.99	331.8	324.61	329.54	329.06	332.23	317.68	329.91	325.73	328.77	329.23	324.7	330.05	325.04	321.35	327.95	322.06	318.7	321.63	327.26	326.32	323.61	319.75	330.73	335.19	327.89	323.83	322.11	327.68	325.11	328.8	333.22	327.14	324.56	329.64	329.22	333.67	330.25	327.49	330.54	324.34	324.38	327.25	334.37	324.53	319.56	323.49
309.66	306.27	314.12	304.94	307.05	320.5	311.92	309.44	304.94	307.02	316.84	301.57	323.03	306.12	308.25	310.84	308.67	301.62	308.65	312.86	304.32	308.3	309.76	307.22	305.54	307.64	309.32	311.64	305.35	306.92	307.31	304.81	313.09	312.97	311.86	303.24	303.97	308.65	308.29	307.32	308.65	310.17	305.92	307.99	313.69	309.61	300.51	304.37	307.45	308.36
310.29	321.55	321.04	309.4	307.39	306.7	311.62	312.65	319.34	316.19	313.51	302.76	310.28	305.25	300.64	312.41	318.86	311.25	313.11	316.41	308.57	310.98	312.44	323.68	315.89	316.24	309.38	309.59	308.19	311.52	317.74	317.98	304.37	304.49	312.41	316.25	309.54	322.11	315.06	312.63	310.82	315.42	313.24	304.54	313.63	315.74	316.9	312.46	309.1	314.32
313.26	321.9	315.72	316.05	314.71	311.61	322.62	314.48	315.35	317.4	306.26	320.77	318.39	314.01	313.95	324.35	314.28	313.62	316.92	314.6	312.81	316.6	313.8	310.34	316.88	315.17	315.95	312.17	312.63	313.2	311.58	322.05	305.82	322.84	316.97	316.14	313.53	318.49	316.19	317.61	317.75	314.13	314.51	315.92	319.86	313.82	311.05	311.55	317.82	317.43
306.4	311.19	306.96	298.11	309.22	307.36	302.2	301.9	300.93	304.02	296.7	307.2	300.07	302.88	302.28	303.16	308.62	303.2	306.61	310.86	306.74	302.44	309.89	300.56	307.33	304.29	309.17	301.19	307.87	295.92	310.66	295.66	302.97	305.27	308.73	303.69	305.75	308.83	307.82	307.52	304.64	310.58	302.59	309.59	308.49	309.75	308.32	305.02	305.25	293.71
317.07	312.76	310.95	306.13	303.46	312.09	309.23	308.57	316.88	314.96	314.29	305.3	311.72	313.27	319.74	310.27	307.79	308.27	316.94	310.19	310.66	305.66	311.36	313.67	307.08	307.24	315.37	309.31	306.22	315.04	304.01	307.79	314.51	311.42	317.15	311.66	313.44	316.15	310.31	308.24	307.13	311.25	311.47	306.41	302.91	306.8	308.13	304.11	305.66	311.46
324.2	314.56	311.81	314.66	315.94	309.77	321.14	321.77	313.66	318.46	323.96	317.74	314.65	307.53	322.11	318.2	314.77	317.93	312.84	316.58	317.74	313.09	315.5	303.66	319.96	309.88	314.7	322.38	319.32	314.81	316.72	316.11	318.36	320.94	313.58	324.2	324.86	318.58	330.22	321.96	317.71	322.61	310.16	311.24	319.28	321.18	313.69	318.46	314.98	319.65
311.01	317.51	320.25	317.89	310.88	320.8	309.23	313.38	312.81	318.15	310.58	317.14	314.53	312.14	316.75	307.16	312.24	315.99	318.61	320.3	312.87	318.14	316.76	315.91	327.73	312.86	308.88	320.73	320.49	322.54	314.55	313.11	308.62	317.74	318.13	313.57	320.08	318.59	318.88	322.89	322.74	315.72	313.78	314.55	322.58	309.93	316.3	317.73	320.43	322.42
312.81	317.4	306.97	309.29	310.66	309.25	308.3	306.78	311.95	313.57	311.02	308.23	313.3	306.32	308.85	315.03	310.55	313.21	307.8	307.57	306.55	307.5	318.86	300.52	307.79	309.17	304.28	315.44	312.76	303.23	308.82	316.77	307.59	309.73	313.92	310.88	311.72	311.43	308.01	315.34	315.59	308.4	305.09	302.74	306.59	312.37	307	304.83	309.77	304.12
301.56	297.65	305.18	305.26	301.64	305.01	310.18	310.18	310.95	305.9	308.11	301.47	303.97	309.44	304.6	301.95	306.31	300.86	306.47	293.79	309.88	297	302.51	298.72	299.62	304.55	294.77	300.69	300.42	304.25	301.77	300.9	300.31	310.28	304.22	300.44	303.19	302.66	298.9	303.51	298.69	301.69	299.81	299.01	304.42	297.96	301.74	302.63	296.03	305.68
309.03	317.3	317.06	316.64	317.76	319	317.31	313.51	314.19	319.52	315.08	310.55	316.06	309.22	314.19	320.24	317.44	314.8	313.66	321.83	311.2	311.37	312.81	307.95	307.96	312.21	317.41	314.99	323.74	311.17	318.86	316.85	313.41	309.77	312.5	312.02	317.25	315.85	310.31	305.24	312.7	318.65	318.38	311.54	317.28	315.39	312.09	314.44	312.8	306.85
305.17	304.3	304.14	304.32	302.06	300.41	306.59	304.87	296.25	298.38	304.57	304.92	303.06	301.77	301.79	304.56	306.27	308.54	311.54	303.97	297.68	302.69	304	304.07	300.53	298.9	309.31	306.93	305.47	301.79	299.69	302.29	303.94	304.51	309.31	302.55	308.22	309.48	305.53	297.9	309.65	301.27	302.61	309.57	307.84	301.7	298.07	297.11	298.05	306.35
307.15	301.97	306.53	305.41	311.8	305.88	304.52	309.75	304.95	304.33	302.73	309.41	303.54	303.84	305.92	306.38	309.31	302.46	301.64	302.14	301.94	308.57	304.71	303.02	305.61	305.77	303.11	313.25	305.27	304.67	306.84	305.87	312.3	309.05	303.99	312.21	306.56	305.25	300.79	301.91	307.2	306.14	305.2	317.54	311	301.27	312.8	306.81	303.39	301.31
300.45	292.83	299.12	295.95	294.81	305.71	299.12	302.6	299.59	296.65	299.76	296.86	297.84	296.85	300.51	293.57	295.87	299.89	300.79	287.02	295.01	300	293.25	293.9	296.55	294.47	298.21	295.4	291.65	302.19	305.57	299.76	290.37	289.18	293.75	299.42	292.48	291.76	298.09	291.87	292.51	296.64	296.77	295.88	300.66	297.71	296.28	293.31	297.85	298.14
311.35	309.16	316.15	307.38	320.92	309.74	311.22	309.9	315.42	315.63	309.39	310.07	323.84	313.66	311.38	313.48	312.79	315.94	311.33	306.88	317.31	310.52	310.7	316.6	318.62	315.32	315.01	315.71	314.63	309.28	313.68	313.02	315.92	315.16	311.65	307.53	324	311.54	315.31	316.1	313.27	316.13	315.24	313.14	309.52	312.48	311.24	317.21	311.54	309.53
298.14	305.67	302.03	301.7	304.13	304.26	311.93	308.09	294.43	305.87	310.9	307.37	302.07	305.73	303.6	307.4	304.56	308.61	304.97	301.84	300.17	309.14	297.99	306.62	303.03	300.2	306.32	297.69	305.84	306.38	303.13	303.5	306.48	306.67	306.35	302.88	301.06	297.06	303.13	309.74	304.5	308.26	302.61	304.02	301.71	302.6	303.07	309.66	301.71	306.86
326.45	330.07	329.57	329.19	332.25	328.44	334.01	334.18	328.44	324.55	335.83	336.11	330.07	330.51	331.12	324.29	318.08	324.58	324.43	323.02	319.87	329.77	331.4	317.76	328.04	331.06	323.98	334.17	324.51	328.91	328.29	321.57	327.07	328.46	325.83	328.89	326.39	327.92	324.72	325.09	323.01	333	326.41	336.63	334.93	326.41	322.97	326.43	328.38	338.61
318.57	309.13	320.15	317.86	318.15	311.12	318.32	317.05	315.12	317.67	316.65	319.16	319.71	312.99	314.23	310.6	316.32	314.02	320.51	312.97	317.58	308.95	322.24	318.43	315.21	311.36	317.93	313.03	313.38	310.12	315.26	312.39	312.39	315.66	316.28	319.24	310.49	311.93	315.51	309.22	316.54	320.84	316.5	319.44	311.85	315.92	315.64	325.44	308.16	315.46
307.93	307.09	306.13	312.37	311.56	305.83	307.93	317.54	308.13	312.96	311.78	306.44	315.31	311.3	310.13	305.03	311.44	313.38	309.78	314.68	306.39	307.43	316.49	311.1	310.63	312.66	318.02	309.28	315.71	307.09	315.05	313.24	313.03	301.18	304.99	307.84	308.99	309.18	310.66	304.67	308.71	314.51	308.88	307.94	304.26	310.34	316.39	310.07	310.92	316.36
315.67	320.76	314.29	315.41	321.63	320.44	322.33	316.62	317.28	325.59	319	315.26	314.22	317.7	319.52	318.94	321.42	322.21	317.29	314.44	316.17	324.19	321.83	320.64	311.18	323.71	320.97	315.14	315.12	317.91	316.49	311.6	320.39	320.95	315.84	311.77	318.56	316.29	319.59	315.9	318.97	315.2	317.18	317.84	306.3	322.03	310.19	317.46	316.79	314.87
290.16	289.94	301.79	291.68	295.27	293.46	294.36	293.69	291.61	294.47	294.34	303.86	295.89	297.62	299.99	294.81	296.46	297.9	296.3	285.74	294.97	300.36	291.69	294.95	294.82	292.57	293.62	293.91	298.99	296.79	303.19	299.55	294.74	292.88	299.98	292.6	297.07	294.84	294	284.18	293.86	294.28	295.15	287.75	297.1	290.94	289.46	300.21	301.81	293.32
324.24	326.91	322.94	328.53	335.15	330.49	325.44	322.75	322.48	336.56	331.3	327.66	324.28	334.29	332.12	325.63	324.23	330.51	326.12	323.38	334.75	331.05	333.38	328.06	326.88	323.96	326.59	321.69	330.96	323.77	337.02	327.27	325.46	328.72	332.02	331.91	324.29	330.29	329.78	326.98	333.27	322.92	328.72	332.83	329.01	325.76	325.63	326.54	326.71	322.54
315.54	311.11	311.71	313.02	313.14	320.53	318.25	310.4	320.22	319.77	314.92	316	324.06	318.36	315.54	315.1	317.94	310.5	309.02	313.91	307.75	318.72	319.19	319.46	311.39	310.34	310.55	314.97	313.73	312.36	310.22	313.65	312.27	317.07	323.81	320.38	319.1	312.44	316.5	319.76	309.04	314.02	320.14	317.26	319.04	313.03	316.13	317.08	312.18	314.1
298.94	302.58	298.24	296.19	306.11	298.03	299.08	298.13	311.3	297.21	295.42	298.24	303.01	303.34	299.63	302.9	295.92	302.08	295.2	298.09	300.06	304.65	296.91	301.71	302.15	298.46	299.38	298.43	292.71	300.33	310	297.81	307.84	296.01	302.4	306.39	291.97	304.64	299.81	302.23	303.44	297.52	306.68	298.31	304.13	297.49	304.15	300.04	294.83	297.47
317.37	319.79	311.76	316.59	314.84	314.63	317.33	320.77	311.92	311.81	320.51	315.18	321.15	315.88	315.74	313.98	314.81	316.45	309.74	320.36	319.47	311.93	316.55	305.91	311.29	316.98	316.93	318.08	322.12	319.97	320.99	317.82	320.43	318.94	311	317.09	308.68	318.02	312.17	309.42	314.38	308.69	313.52	311.51	319.24	317.84	314.94	316.7	318.29	314.41
292.32	298.96	295.47	292.4	303.09	299.89	294.71	304.97	302.56	300.7	299.24	297.61	299.51	298.98	302.97	307.08	294.93	295.35	301.1	304.77	292.64	296.01	300.16	302.61	302.23	296.46	302.21	299.8	301.67	306.19	298.15	296.66	301.88	301.88	300.1	299.83	294.47	305.83	301.75	305.1	302.42	303	300.53	302.86	305.86	293.24	305.21	294.85	300.48	297.61
309.86	309.7	317.38	319.23	305.21	316.86	317.79	313.08	308.18	309.2	307.73	312.82	302.9	308.21	311.29	305.2	312.58	314.47	309.02	313.25	313.42	315.96	308.72	318.81	316.76	314.29	310.67	311.48	310.89	314.68	311.16	305.82	320.62	311.65	312.81	310.49	316.2	310.61	313.66	311.44	312.86	315.42	313.39	311.47	309.09	306.72	312.65	311.42	309.75	315.49
308.16	316.48	316.88	312.08	308.26	319.07	307.45	308.26	301.48	311.82	308.62	310.82	310.18	311.19	308.04	313.21	312.97	312.52	305.93	313.84	308.13	316.13	320.05	306.31	308.65	316.7	308.65	310.59	313.47	312.46	309.73	307.32	312.63	314.51	311.56	315.02	306.36	305.31	313.9	313.91	308.33	309.65	307.33	311.5	317.51	313.63	310.19	306.34	310.03	307.56
315.32	320.04	314.99	318.78	313.31	314.71	315.68	311.99	307.06	314.67	318.21	311.66	310.62	310.97	309.79	311.15	317.01	313.61	315	315.54	311.67	311.7	311.95	315.87	316.55	316.84	311.11	315.39	313.41	307.98	319.9	307.85	314.05	312.1	313.43	315.02	313.56	312.12	312.88	314.46	313.24	310.51	307.48	313.6	317.48	309.21	313.5	316.21	318.82	313.04
324.16	319.65	315.14	320.25	318.13	315.75	324.25	323.17	319.07	314.98	328.72	318.16	319.69	319.28	317.01	319.52	314.91	313.73	319.44	309.32	315.22	314.81	323.36	313.17	315.85	315.49	312.66	321.04	318.58	319.36	314.53	313.1	313.94	311.67	310.52	318.36	319.74	319.38	316.87	314.73	314.32	323.35	316.22	314.79	314.25	321.75	315.18	320.77	315.56	313.81
323.88	329.83	330.95	328.67	321.46	323.16	320.02	328.94	329.71	335.72	334.37	328.52	326.82	324.94	328.89	327.18	327.63	327.97	325.09	330.75	330.57	324.83	330.79	328.27	330.27	322.46	317.09	325.97	328.32	333.19	332.48	329.79	324.89	322.38	330.23	334.5	326.1	326.87	324.45	324.91	335.07	324.27	328.55	326.89	325.77	329.2	328.89	328.28	332.39	327.63
295.62	297.77	303.48	303.25	297.49	296.63	300.84	315.35	302.01	302.36	297.28	303.97	299.03	306.9	305.54	293.97	296.54	300.93	296.27	300.21	303.64	304.88	305.17	306.77	297.78	303.48	305.53	297.29	305.93	296.48	304.95	303.76	299.87	307	299.88	304.8	304.46	301.63	299.48	299.76	305.02	302.09	301.32	306.79	298.6	300.68	299.69	297.93	305.46	297.68
317.9	307.98	313.9	312.5	312.37	316.84	311.7	316.09	315.86	317.28	311.98	312.93	318.79	314.14	320.89	315.22	311.62	312.74	309.79	309.18	321.12	310.92	315.11	317.29	311.46	318.71	315.84	317.86	313.18	318.06	312.1	309.6	303.9	318.22	313.79	309.72	316.64	316.58	300.21	315.44	309.89	313.36	315.98	322.61	310.81	313.04	307.37	310.52	311.88	306.06
297.98	305.44	295.93	302.15	309.64	301.61	309.69	303.19	308.13	301.7	300.84	304.44	296.71	295.78	297.63	311.75	306.22	299.87	306.12	300.77	306.08	305.99	303.8	298.41	310.89	309.93	307.23	305.42	301.94	308.46	299.81	307.52	306.79	301.59	295.71	303.44	306.39	303	301.9	296.56	304.1	304.04	303.37	303.29	301.68	307.9	306.42	294.48	308.74	300.04
324.35	314.83	315.6	315.53	310.26	309.96	319.77	316.36	317.53	315.03	315.82	324.97	314.64	311.71	325.63	322.57	309.95	321.48	320.61	309.47	316.37	321.94	313.37	315.57	317.55	313.53	319.93	318.77	317.75	319.53	320.45	320.91	321.5	319.55	320.12	315.71	312.99	313.47	308.26	315.76	322.43	321.06	311.68	315.22	313.53	314.69	314.76	319.02	313.39	315.16
297.99	301.78	299.97	303.86	303.68	294.06	301.97	300.91	304.39	304.43	297.98	299.46	300.68	303.78	299.36	303.52	290.53	297.01	305.84	298.3	295.28	305.5	305.17	305.65	296.07	289.97	305.63	303.85	306.41	302.06	296.58	301.2	293.79	301.49	305.73	304.67	301.01	298.41	298.84	304.66	302.67	297.76	308.19	302.05	301.84	301.5	301.11	308.52	297.81	308.54
307.15	295.48	300	306.07	302.7	302.86	299.46	298.63	303.42	301.78	301.99	297.43	305.26	300.01	300.03	303	308.04	301.65	307.55	299.61	300.2	305.94	298.28	300.64	308.02	297.01	303.78	298.24	300.58	301.66	295.77	307.43	304.17	299.56	300.05	303.47	297.98	302.29	306.17	308.28	300.09	297.53	307.08	306.61	301.29	306.47	303.57	306.42	308.75	292.53
294.67	289.55	293.23	294.28	298.76	293.01	295.9	297.67	293.42	294.68	299.91	301.05	292.21	296.67	298.36	303.83	297.53	294.69	291.84	293.75	301.87	298.22	292.46	296.61	288.14	295.06	293.48	301.51	294.43	293.76	296.24	296.62	292.34	295.84	284.55	288.66	296.43	284.51	294.11	289.87	288.44	300.29	296.88	300.24	301.96	295.59	295.14	301.7	291.44	292.8
321.98	321.01	310.3	325.62	319.46	314.26	318.37	315.34	321.09	314.87	303.34	315.64	313.93	317.82	311.59	314.52	318.56	308.59	322.31	323.75	311.41	314.04	321.39	319.42	318.84	321.61	317.26	315.71	317.04	313.93	315.43	323.04	315.52	316.6	313.9	314.95	313.99	316.69	316.06	314.02	314.03	319.05	311.27	311.63	315.47	320.82	318.3	313.37	316.18	321
317.35	316.49	320.96	317.19	319.27	312.9	314.61	316.65	325.6	312.83	320.66	317.88	318.27	320.17	321.09	324.6	317.32	316.06	318.9	319.15	317.44	313.42	317.05	324.04	317.54	312.12	320.2	316.43	316.26	319.14	318.88	320.51	321.57	319.44	315.75	321.13	318.8	320.15	318.15	309.97	314.76	320.51	319.25	323.1	323.99	322.4	322.16	323.64	321.24	313.02
305.26	314.16	313.97	313.64	314.18	312.81	314.48	313.93	313.16	316.86	308.52	314.79	316.93	308.87	314	309.82	312.77	313.48	318.53	320.01	317.11	312.31	313.02	308.53	316.85	310.37	315.38	321.02	314.43	318.76	311.9	310.79	322.33	312.06	318.1	315.32	304.18	314.49	309	309.2	311.98	313.93	319.38	312.46	308.07	319.35	312.14	319.01	313.57	310.61
303.51	305.1	310.1	310.23	310.62	311.39	312.89	317.18	313.57	315.13	315.99	313.37	310.67	319.08	306.01	314.14	314.99	308.73	313.51	311.12	316.63	310.29	315.14	309.43	317.43	313.92	310.99	312.89	308.11	313.11	306.98	314.67	306.1	313.88	313.66	311.24	312.7	308.93	317.72	316.6	317.32	322.01	312.12	313.72	316.32	313.54	314.64	317.38	313.19	310.42
303.84	303.28	306.07	306.77	302.47	296.9	306.87	315.49	310.32	304.57	302.51	304.95	308.06	298.8	301.2	313.45	301.86	303.46	298.25	310.15	299.86	308.77	312.07	298.16	311.23	312.37	303.04	306.13	305.23	302.06	300.2	304.44	305.46	305.77	299.36	304.47	306.51	299.39	305.39	304.77	308.16	308.02	304.45	301.96	309.74	302.3	304.13	308.42	304.38	309.13
315.16	312.34	310.6	311.86	312.48	315.23	319.96	317.16	316.66	316.59	314.4	323.95	312.31	308.42	314.61	313.27	312.34	315.96	316.11	320.26	311.03	311.36	314.65	311.51	321.44	311.41	318.92	315.58	319.4	322.08	315.8	316.37	317.8	319.19	311.35	317.06	315.81	317.18	314.78	311.74	322.07	312.26	313.41	314.9	319.33	308.08	308.18	314.43	311.44	316.62
300.68	306.43	311.29	311.18	298.07	311.77	291.83	297.32	303.54	305.12	300.8	300.42	296.69	303.68	304.53	297.49	305.38	301.44	298.79	303.98	303.7	303.08	305.32	307.5	301.18	301.27	302.57	308.82	300.95	301.89	298.48	298.06	303.9	300.07	297.45	302.14	303.76	306.91	302.42	307.41	303.81	307.02	290.06	297.82	298.12	307.11	300.54	304.92	308.42	301.12
308.64	315.86	304.98	308.34	305.47	318.07	312.31	320.63	314.31	310.04	309.53	318.99	310.83	314.66	310.95	317.95	308.63	308.12	319.74	317.13	315.55	312.11	308.02	307.77	308.9	309.62	312.21	315.3	313.87	304.82	313.93	307.66	312.94	318.85	315.79	315.7	310.86	316.7	304.27	314.2	310.31	304.55	316.12	316.23	312.71	307.35	314.05	312.5	319.46	312.34
307.7	301.44	299.47	301.93	309.25	309.27	305.63	301.65	304.56	299.35	306.11	301.7	307.96	309.61	305.62	301.86	304.67	308.96	298.06	306.48	303.72	304.59	311.92	304.98	307.35	303.29	298.73	306.27	307.56	304.03	316.47	303.13	297.84	304.08	302.57	304.33	308.74	304.32	307.76	315.6	308.82	305.64	309.82	302.82	309.7	305.76	301.13	302.22	306.86	299.46
298.8	300.81	295.72	305.84	300.75	302.97	299.36	305.95	303.84	306.93	306.23	306.07	304.67	312.24	301.9	301.3	311.97	300.9	305.5	300.26	307.58	298.63	299.86	304.18	298.51	303.8	310.48	302.98	303.17	299.37	305.26	301.72	301.52	299.75	306.78	303.58	298.82	305.08	302.63	298.42	307.38	299.32	303.67	304.76	303.01	299.97	299.74	302.74	298.07	303.22
292.34	296.36	289.44	292.47	293.93	296.21	294.11	297.36	286.16	290.9	296.93	300.35	293.59	286.89	296.16	291.85	296.62	292.83	292.36	299.24	289.11	300.18	294.01	293.59	286.84	295.6	293.83	298.73	297.77	291.76	291.91	293.06	295.64	287.74	298.76	295.6	291.06	294.45	298.87	292.5	296.09	297.63	291.35	295.55	284.03	292.81	302.85	293.95	290.38	296.99
292.3	295.82	297.07	297.36	297.98	287.34	293.55	294.45	291.82	295.05	293.33	296.47	290.72	290.87	291.87	293.18	298.83	292.07	297.12	292.87	286.93	295.77	298	295.72	295.69	293.95	300.12	294.13	297.92	299.53	290.32	293.93	298.13	296.14	300.36	297.57	293.41	292.6	288.81	297.88	295.56	298.7	300.3	291.21	286.91	294.99	295.81	291.94	295.89	301.01
328.3	331.14	328.85	330.63	320.62	331.39	324.03	333.62	331.46	328.03	328.18	328.06	329.45	335.23	327.08	329.11	321.7	331.96	325.2	329.96	334.84	331.32	329.27	331.1	333.65	331.2	320.48	334.58	324.17	337.02	323.74	328.49	328.8	333.48	325.75	322.9	331.34	332.77	329.32	334.61	329.71	328.7	327.88	331.91	324.31	329.9	327.39	328.29	329.41	326.69
309.75	314.46	318.38	312.65	313.21	315.43	313.88	318.75	309.38	310.07	310.23	318.19	315.21	318.23	313.12	311.52	313.61	306.68	311.89	311.83	317.22	312.07	318.39	309.01	314.49	308.16	310.18	312.97	317.38	314.84	312.87	311.37	309.46	311.53	311.28	316.39	316.44	309.07	313.65	312.02	316.24	309.78	311.83	312.22	308.23	318.21	315.11	315.63	314.71	316.05
307.4	318.77	315.12	310.96	310.08	315.72	316.92	317.92	304	313.83	311.67	313.48	309.13	314.12	305.42	312.5	314.78	314.19	312.33	307.93	312.47	306.7	314.47	311.04	316.38	313.33	306.73	309.14	312.7	307.3	314.69	315.06	312.09	313.52	304.94	314.38	307.54	314.95	311.14	309.38	318.28	313.26	311.6	312.03	314.65	313.73	310.62	305.22	318.07	313.91
303.76	303.42	301.05	301.85	301.88	303.13	307.63	306.57	302	304.29	300.16	307.4	299.97	305.86	299.55	299.1	297.92	298.77	303.18	304.21	302.63	303.45	302.87	305.47	301.27	301.28	303.45	310.6	306.97	304.36	298.67	303.53	305.73	296.86	307.54	305.89	304.9	305.52	311.71	303.4	301.86	304.84	294.55	305.28	310.26	299.35	304.07	307.96	301	309.3
[truncated: 150 more columns]
