# Supplementary material for: Genetic dissection of main and epistatic effects of QTL based on augmented triple test cross design
Source: PLoS One. 2017 Dec 14;12(12):e0189054. doi: 10.1371/journal.pone.0189054 (PMC5730204; doi:10.1371/journal.pone.0189054)
Supplement: S9 Supporting Information — (ZIP) [file pone.0189054.s009.zip › z5_600_0.5_10.csv]

301.37	300.87	300.87	301.92	301.62	300.76	299.52	300.77	303.39	303.97	301.23	302.6	301.35	299.69	303.04	303.04	298.66	299.13	300	300.68	300.21	301.86	301.27	299.27	302.23	299.46	301.13	302.17	303.49	298.86	301.38	301.71	302.02	300.63	301.79	303.38	300.71	301.82	300.59	300.8	301.27	302.19	301.71	302.29	304.04	299.07	302.12	299.23	302.45	303.57
317.23	319.07	319.43	316.74	316.66	317.9	318.11	316.95	315.73	319.46	317.11	319	314.81	318.67	320.04	317.38	317.84	319.58	317.19	315.93	320.55	316.99	319.86	320.36	318.2	318.56	319.44	319.59	319.83	317.3	317.99	315.5	318.3	318.98	319.33	317.24	317.91	318.86	318.3	317.74	320	316.91	319.25	318.92	316.94	320.47	319.89	315.98	320.03	316.17
316.58	318.25	318.75	316.46	316.88	317.25	321.59	316.64	318.32	320.63	319.21	320.6	319.52	317.27	318.08	316.54	317.64	319.05	319.4	315.73	319.74	317.5	317.51	318.52	319.69	317.77	317.7	318.35	316.86	317.17	315.98	317.83	318.53	316.86	318.82	318.15	318.7	322.1	317.48	316.46	317.74	319.73	318.39	317.04	318.22	319.51	317.12	320.17	315.08	318.19
308.19	309.17	307.8	308.74	309.75	310.2	303.88	306.64	309.45	308.54	307.58	308.59	307.71	307.83	311.13	309.93	307.45	309.19	309.6	307.74	307.37	305.99	308.26	311.15	308.66	310.28	306.8	310.34	307.59	310.54	307.6	310.15	308.21	308.9	306.23	307.71	306.16	308.77	307.69	309.77	310.96	308.67	306.71	308.65	307.42	305.79	309.91	308.35	308.94	306.86
324.72	329.13	329.47	328.44	328.81	327.14	326.57	325.84	326.88	323.52	326.01	328.11	328.19	327.6	328.7	326.23	328.63	330.25	328.18	330.38	327.07	329.58	327.59	326.84	329.85	329.38	330.48	329.2	325.29	327.17	327.68	325.88	328.39	326.8	327.1	326.63	326.38	327.92	328.81	330.48	329.47	329.59	328.29	330.18	328.22	327.69	324.34	327.96	327.81	328.29
304.54	300.57	305.27	306.33	302.49	305.45	302.12	305.14	303.24	304.07	303.54	303.31	301.26	303.16	303.56	305.87	302.33	302.96	301.27	303.53	303.55	304.24	303.34	303.25	302.25	303.22	303.17	303.13	303.88	304.37	303	304.79	303.5	305.94	301.35	305.49	305.33	301.93	302.58	303.22	304.57	300.66	302.07	303.25	302.84	304.81	304.49	304.34	305.19	304.47
303.68	303.85	303.77	303.37	302.8	302.73	300.97	305.11	303.98	304.51	300.8	303.62	305.67	302.84	306.06	304.27	301.63	303.77	301.63	305.91	303.42	302.41	304.61	304.76	306.06	304.58	304.81	304.31	306.25	304.3	304.07	305.73	304.16	303.51	305.48	303.82	308.09	303.78	303.01	305.94	305.01	302.16	301.95	305.5	304.27	307.5	305.58	304.76	304.25	304.9
304.9	306.27	303.52	303.14	303.52	304.23	304.42	302.2	305.61	305.34	302.63	304.18	303.81	302.57	301.5	303.24	304.58	303.7	304.97	304.73	304.94	300.41	303.18	305.53	302.18	300.55	304.7	303.49	301.96	305.55	302.74	301.66	304.59	302.32	303.45	305.05	300.66	302.82	304.32	302.99	304.42	301.72	303.21	301.79	302.86	305.8	303.27	304.59	303.51	303.51
309.01	307.69	306.91	307.24	306.24	304.29	306.02	308.28	303.46	307.41	306.77	303.72	305.37	305.63	307.58	307.8	305.91	307.23	305.96	305.8	306.06	307.24	307.69	307.21	306.89	306.73	306.87	308.43	306.4	305.27	307.96	304.65	306.51	308.15	305.34	306.72	307.14	304.82	306.68	306.36	305.6	303.13	306.99	306.61	305.67	302.18	308.07	309.38	306.46	305.56
302.73	303.18	301.52	303.63	302.01	303.45	302.13	303.06	302.19	302.93	304.16	303.82	302.77	302	300.25	300.96	302.27	303.45	303.18	303.56	303.15	304.15	302.85	299.85	300.6	304.04	300.12	301.11	301.89	301.65	301.31	303	303.7	303.72	305.47	300.91	301.38	302.42	303.61	302.87	302.01	303.77	304.46	299.47	304.1	301.56	302.2	305.67	304.4	303.02
315.67	312.96	314.9	314.05	311.86	315.32	315.42	311.5	312.4	313.82	311.66	314.26	314	312.36	313.21	312.85	313.96	316.19	314.58	312.95	313.95	314.44	315.09	314.03	314.61	312.02	313.75	313.32	312.94	314.51	314.09	313.25	311.54	314.67	314.12	313.83	318.05	313.67	315.04	312.55	314.4	313.58	314.13	318	315.5	314.46	317.41	316.02	314.03	313.23
302.07	299.07	299.62	299.13	301.93	299.55	296.55	300.34	300.01	301.15	301.14	303.54	302.11	300.48	302.38	301.15	303.83	302.75	299.87	303.09	299.07	300.4	300.37	303.06	302.62	301.3	303.05	299.53	303.25	303.12	300.16	299.64	301.25	300.41	299.99	300.94	301.27	301.94	300.88	300.88	303.05	303.51	301.49	300.62	299.33	300.67	301.37	303.85	300.44	303
305.07	307.81	307.57	305.48	306.66	306.17	305.76	305.52	305.21	306.48	305.72	304.5	305.06	304.62	305.9	305.88	305.84	306.79	304.91	308.69	307.13	304.17	304.67	306.89	305.98	303.5	305.7	306.42	304.13	305.61	306.39	304.67	302.83	306.48	303.5	305.37	304.17	306.87	303.67	305.87	306.49	304.33	305.23	306.17	304.38	305.05	306.49	305.66	304.39	304.28
316.4	312.9	314.2	315.1	313.9	314.47	316.12	314.6	311.88	313.59	313.55	312.72	313.91	316.46	313.62	313.39	314.9	315.05	313.18	312.88	315.39	312.77	312.9	315.41	312.56	313.89	314.68	314.09	312.59	313.19	312.38	315.38	311.45	312.21	314.84	311.35	313.42	314.11	312.34	313.81	315.26	315.28	315.48	314.6	314.59	313.62	313.64	312.38	312.67	314.96
301.35	304.57	303.4	297.96	301.2	303.63	303.77	302.52	301.45	303.88	299.93	304.16	303.66	305.08	304.29	301.93	303.29	300.9	301.55	305.09	301.85	301.39	302.32	300.06	303.34	302.62	302.3	303.39	301.55	302.77	304.2	302.96	302.29	304.77	303.73	300.76	303.67	302.95	299.4	304.54	304.86	303.7	303.48	302.56	305.28	303.58	302.28	304.62	300.23	304.1
303.65	303.81	303.92	303.56	303.08	304.45	305.75	302.84	306.19	304.88	303.09	304.2	305.89	302.54	307.47	303.83	304.92	305.17	306.25	304.47	303.19	302.46	304.73	304.25	303.8	306.8	306.45	303.87	303.49	303	304.45	305.55	304.75	302.7	304.61	304.29	307.89	304.59	302.82	306.78	302.72	304.25	305.3	305.45	304.91	303.88	302.7	305.27	305.36	304.44
316.64	315.46	313.06	316.24	312.04	315.53	313.78	311.05	315.61	315.45	317.35	314.88	315.01	312.89	313.5	312.98	314.15	314.23	312.36	314	317.09	311.94	311.24	317.2	314.02	314.1	313.71	312.61	316.2	316.22	315.65	312.88	316.2	315.71	312.17	313.54	311.95	313.66	312.06	314.79	314.61	313.15	315.68	312.44	313.85	310.78	312.73	313.01	313.04	314.05
305.33	306.61	305.19	305.34	305.4	306.06	304.51	305.84	304.82	304.32	305.96	303.69	305.28	305.48	305.93	306.66	305.02	303.4	306.66	306.31	305.98	306.41	305.11	306.57	305.45	304.61	304.8	304.5	305.16	303.11	305.83	304.58	305.67	307.58	303.07	304.47	304.08	307.03	308.25	304.1	303.48	304.9	302.5	306.65	307.56	305.05	304.68	306.76	304.49	306.36
317.64	314.43	315.2	315.22	314.14	319.55	315.32	316.08	316.5	314.45	312.1	313.94	315.8	314.55	314.05	312.44	314.25	313.83	314.87	314.52	314.75	316.68	316.38	315.74	314.5	314.55	316.76	314.62	316.95	315.84	313.51	315.82	313.98	315.33	312.77	313.2	315.13	316.44	314.38	314.99	314.91	314.34	314.31	315.81	313.54	316.4	313.52	314.93	312.86	315.92
314.09	312.62	311.13	314.69	313.23	311.87	313.69	312.55	312.43	312.59	311.14	311.96	312.02	312.05	311.26	313.17	311.02	311.39	314.54	312.69	311.38	310.81	311.71	314.47	313.07	312.68	314.17	316	312.34	314.07	312.53	311.51	315.5	313.65	313.21	311.55	312	314.32	311.92	316	313.19	312.5	315.04	312.49	314.36	312	311.51	310.8	312.88	313.33
300.62	302.19	301.86	301.66	300.44	301.51	300.94	299.72	303.89	301.34	306.09	301.08	303.54	301.64	298.17	303.13	302.77	303.7	304.28	304.17	301.43	302.58	301.86	302.66	304.96	302.34	302.19	302.16	303.68	301.16	304.83	300.37	303.35	302.51	303.07	304.82	301.63	305.77	303.6	300.41	305.45	303.34	301.16	303.48	303.01	301.86	300.59	302.46	301.13	300.59
306.16	310.15	307.01	306.04	304.45	307.51	305.03	306.25	305.85	306.67	306.64	305.13	308.9	305.2	305.1	302.41	305.87	304.5	306.44	306.62	305.47	303.73	305.13	307.49	305.11	307.63	308.3	307.82	307.49	305.51	307.11	305.27	304.62	306.73	306.7	308.49	306.37	309.43	306.83	304.39	308.78	306.41	304.22	305.91	306.33	305.45	307.27	307.26	308.49	305.77
307.79	307.91	306.47	309.79	307.33	310.03	308.73	306.86	305.94	307.9	306.6	308.73	306.21	305.43	308.48	306.74	305.17	305.88	304.3	306.6	307.83	307.01	307.04	307.36	309.74	306.4	305.03	309.06	308.4	305.68	307.36	308	310.36	308.39	305.17	307.8	307.04	307.1	306.02	306.88	305	310.08	306.83	307.74	308.27	308.9	305.34	307.88	307.91	305.38
296.36	299.76	297.79	298.04	296.41	295.52	297.61	296.29	297.88	295.86	297.14	297.43	296.02	296.38	297.18	294.9	299.02	295.36	296.43	298.82	295.61	298.06	295.35	297.86	296.37	296.4	298.54	295.81	297.09	298.75	296.98	298.96	296.14	297.51	296.78	296.62	296.62	297.33	294.11	294.32	298.61	294.99	295.65	297.99	294.72	296.44	296.75	297.86	294.85	295.41
305.44	305.12	303.24	304.94	302.83	303.99	307.34	301.83	303.29	304.76	304.98	306.75	304.57	306.77	304.64	305.69	306.05	305.02	306.39	305.9	307.78	305.89	305.96	304.31	303.4	304.73	301.79	304.64	303.52	305.23	305.18	303.68	304.2	306.96	305.65	305.06	302.47	305.81	307.06	306.23	307.8	306.09	306.14	305.4	304.58	305.56	306.19	307.06	305.34	304.39
304.59	307.76	308.32	306.25	307.42	309.43	307.59	305.81	308.21	306.17	305.48	304.41	309.24	308.49	311.22	305.88	306.23	304.65	306.11	310.23	304.64	307.83	308.74	308.23	307.75	307.85	307.12	306.89	308.11	306.71	305.78	306.59	308.63	306.82	306.29	303.54	307.05	306.96	308.58	308	306.22	309.06	309.35	304.99	306.47	306.65	307.26	306.37	307.81	306.26
329.45	327.92	328.54	328.14	326.19	329.46	328.48	327.49	327.16	325.72	326	326.56	327.74	328.31	325.95	326.22	328.91	327.65	329.64	327.16	324.57	329.5	326.18	328.84	325.64	326.34	326.61	329.47	328.98	326.39	327.21	328.18	327.73	327.12	326.78	329.77	328.14	328.74	329.89	325.72	327.9	327.44	329.06	329.11	328.07	329.09	329.34	326.56	328.62	330.11
303.5	301.43	302.94	301.15	299.24	302.51	301.04	302.96	303.2	301.65	300.2	301.86	300.2	303.21	300.24	300.68	302.78	300.45	299.31	300.88	303.85	302.44	302.27	302.19	301.82	301.52	300.78	300.53	302.26	298.44	299.87	300.05	303.8	300.71	303.01	301.77	299.74	301.7	302.51	299.94	302.23	300.66	301.95	301.35	298.64	304	301.08	301.22	300.5	300.82
331.04	328.61	327.75	326.5	327.48	327.29	328.43	327.43	327.18	328.76	328.01	327.38	327.38	329.49	328.95	326.52	330.82	328.47	324.71	328.77	328.45	329.29	327.95	329.3	328.33	328.61	330.76	329.44	329.54	328.58	328.36	326.35	330.3	328.29	327.38	328.04	327.99	327.68	327.72	327.84	328.92	330.53	328.51	328.74	334.15	327.73	327.62	330.13	330.03	331.25
310.49	314.14	310.34	312.29	310.37	313.27	311.91	314.71	310.96	310.13	312.48	311.72	314.84	311.78	312.38	311.22	313.06	312.11	314.28	312.18	314.04	311.99	309.46	313.12	314.48	313.18	314.65	312.38	307.91	312.15	312.77	311.93	311.33	312.25	311.64	311.75	310.84	312.29	314.82	312.14	311.72	312.67	315.78	312.64	311.1	310.53	311.71	310.78	313.05	309.57
311.43	313.72	315.65	311.32	313.48	312.45	311.12	312.89	310.23	312.97	312.61	313.15	313.42	310.23	313.49	314.05	314.52	312.81	313.3	313.48	313.78	311.91	315.25	312.12	313	313.5	314.02	313.39	312.85	312.47	313.35	313.54	312.11	312.33	312.29	313.13	313.18	313.75	313.84	313.22	312.85	311.67	313.49	312.49	312.77	313.25	312.29	313.68	312.68	312.82
296.7	296.34	296.9	294.53	297.56	295.72	297.66	294.77	296.25	295.79	297.77	298.09	297.63	297.79	298.28	300.16	297.09	298.7	297.94	299.11	298.23	296.08	296.7	298.2	293.42	298.78	296.3	298.66	299.26	296.92	296.96	296.71	298.77	295.6	296.02	298.01	296.36	295.38	297.62	295.41	297.67	297.24	298.21	298.11	297.11	299.91	295.57	297.96	299.1	297.24
318.13	314.98	313.01	315.52	314.59	317.8	314.72	315.58	316.11	314.81	315.21	316.6	316.53	316.31	312.76	312.31	316.66	315.07	317.34	316.31	315.82	314.64	317.44	315.61	317.38	315.76	313.04	315.8	315.34	313.91	315.32	315.82	316.49	315.14	316.25	316.27	316.11	316.01	315.13	313.85	315.95	316.78	317.62	315.41	313.22	316.35	319.64	316.2	316.35	314.64
314.15	312.19	311.79	311.82	312.75	311.94	310.54	314.06	313.42	314.04	313.41	312.55	313.15	313.56	313.12	312.26	310.4	310.76	312.09	312.6	311.96	315.95	311.78	312.38	313.88	312.19	311.7	312.92	313.54	313.26	311.25	313.21	312.49	312.8	312.01	312.59	311.32	312.7	314.46	312.06	313.02	314.28	311.45	315.06	310.83	309.45	311.64	313.82	311.4	312.15
316.39	316.63	316.08	313.96	316.33	315.63	313.7	314.63	317.44	313.1	316.63	315.37	313.22	313.66	314.65	315.6	312.44	314.5	312.47	315.56	315.92	313.6	313.98	312.84	317.71	315.94	313.84	313.25	314.04	313.78	315.95	315.88	315.23	316.91	315.86	314.98	314.72	314.62	312.65	312.75	315.31	317.07	316.09	312.94	312.04	311.82	314.42	316.29	315.35	314.81
306.17	307.59	304.43	304.37	307.15	305.99	305.03	303.73	304.47	305.76	303.61	300.91	303.95	302.98	305.38	305.52	304.88	303.1	305.19	306.12	304.3	304.03	306.18	305.82	304.66	305.22	305.45	305.2	304.25	305.34	305.08	304.98	305.12	306.89	306.7	307.24	303.42	304.13	306.03	306.21	305.98	307.72	306.01	304.64	301.6	301.96	304.25	304.3	302.41	302.82
314.58	314.52	314.41	315.37	312.63	315.98	314.22	314.76	315.61	316.28	313.74	313.4	314.3	313.51	311.15	314.66	316.22	316.19	314.45	314.75	315.73	314.89	314.32	314.46	318.17	311.81	315.18	312.72	314.39	313.41	315.07	315.91	315.12	315.86	315.34	312.78	317.94	313.34	311.54	315.82	313.11	315.35	315.35	318.22	315.22	314.33	311.5	315.45	316.21	313.98
302.38	304.14	303.76	302.38	300.74	303.58	303.75	303.45	303.37	304.21	304.1	305.03	303.02	301.39	303.73	300.83	301.77	304.51	305.13	302.56	304.75	301.97	303.03	301.73	304.07	302.95	303.13	302.39	303.19	302.96	300.65	301.75	302.78	300.59	305.36	304.54	300.36	304.85	304.51	302.31	304.44	304.7	299.93	304.31	301.87	301.58	304.39	301.43	302.94	301.69
314.99	314.72	315.82	315.75	317.03	314.24	313.9	312.95	313.13	314.39	314.3	314.24	315.27	314.91	315.36	314	313.54	315.99	314.34	314.13	315.49	313.28	313.51	312.51	316.99	316.15	313.98	312.19	314.16	314.35	312.51	312.82	315.03	314.31	315.08	315.18	312.26	315.74	314.13	315.65	313.56	314.81	318.35	312.91	313.07	315.15	312.45	314.34	314.86	315.71
307.3	307.35	303.83	307.72	306	308.07	303.86	304.67	306.38	305.83	305.68	305.97	305.73	305.22	305.74	304.96	304.75	305.67	307.24	310.3	308.87	305.65	306.91	306.56	305.75	306.74	307.38	309.44	305.36	306.65	306.14	308.21	307.09	307.72	304.71	305.92	306.95	306.4	304.93	306.23	307.26	307.54	307.6	306.06	306.48	305.53	306.59	304.75	306.81	307.88
304.24	307.52	304.83	308.05	306.44	307.23	306.42	305.41	305.57	305.48	306.15	307.3	304.02	307.36	306.51	304.02	306.54	307.07	304.71	304.64	306.35	304.82	307.7	304.96	303.94	308.27	302.58	304.47	304.85	305.56	306.14	304.24	305.37	304.87	305.33	307.93	306.01	304.6	308.61	302.26	305.35	306.09	307.23	305.15	302.8	307.31	305.8	306.31	304.29	305.25
316.45	317.05	318.03	315.02	318.19	316.24	316.1	317.16	316.54	317.93	316.6	317.38	315.5	315.78	316.52	317.29	317.92	318.41	314.49	318.44	315.61	318.18	316.85	313.83	317.14	316.3	315.8	317.33	316.65	317.72	314.78	317.03	318.15	317.79	316.5	318.28	319.44	317.78	317.15	318.82	313.49	316.65	318.5	317.15	314.62	316.68	316.64	317.29	317.4	313.87
303.78	306.54	304	306.78	301.59	304.79	303.32	305.66	305.85	304.33	305.06	304.85	302.52	303.4	305.29	304.11	306.16	303.59	304.14	304.19	304.44	302.85	304.64	305.37	304.54	307.44	306.73	305.68	305.03	303.22	305.4	306.27	306.6	303.71	305.57	304.91	303.96	304.05	305.49	307.19	305.27	303.62	304.86	305.36	304.73	304.67	301.98	306.88	303.93	303.76
315.02	315.82	317.24	313.46	315.47	315.05	314.48	315.11	313.98	316.56	315.98	318.15	316.21	312.68	315.47	317.33	313.4	314.76	312.97	313.92	311.4	316.28	317.5	313.01	314.32	315.39	313.68	314.92	314.71	313.71	317.09	314.25	313.58	313.02	315.55	312.68	315.6	313.81	315.72	316.85	314.68	312.38	314.38	314.56	315.91	313.62	313.57	317.2	317.69	315.97
296.91	295.5	296.52	297.91	298.05	295.81	298.11	295.51	296.5	300.77	297.24	295.09	296.9	297.23	296.29	296.15	296	299.45	296.34	296.23	297.83	297.62	296.44	292.84	294.64	292.28	297.94	296.65	296	297.61	299.45	299.27	295.92	297.7	297.58	297.37	297.49	295.59	296.12	297.45	298.32	295.22	297.35	294.76	295.84	297.26	296	295.82	298.88	297.12
304.3	304.12	305.17	302.86	302.84	302.51	302.35	303.39	302.38	302.66	300.35	302.7	305.72	302.82	303.02	304.42	304.5	302.27	304.09	301.84	303.49	304.14	301.09	301.46	304.18	302	304.46	303.79	304.16	302.67	303.72	302.94	304.6	305.26	302.47	302.22	301.72	302.35	302.4	301.83	305.93	303.68	304.12	301.71	302.7	303.81	303.44	305.46	304.83	301.98
302.76	305.11	303.43	303.17	300.64	303.31	303.2	300.55	302.44	302.23	301.61	307.1	301.37	304.08	301.5	301.97	302.93	302.02	305.22	301.26	301.15	303.14	300.57	300.1	302.1	302.94	303.67	303.61	300.41	303.44	303.63	302.84	303.69	301.31	302.36	303.15	302.01	300.27	301.52	301.07	302.49	301.38	304.08	302.88	301.25	301.78	304.09	302.24	304.95	302.5
318.77	317.75	318.62	315.82	317.5	317.52	317.64	318.6	317.93	320.02	316.97	316.25	318.89	318.25	319.5	316.56	318.02	320.54	318.99	317.66	320.48	317.11	317.9	319.83	318.53	319.74	316.81	320.03	317.87	318.76	320.38	319.44	318.29	318.98	315.78	317.5	319.21	317.09	318.72	320.72	318.81	316.02	317.33	319.52	317.66	317.99	317.87	319.04	318.02	318.85
312.19	311.29	314.91	313.57	313.32	314.74	315.86	315.19	314.03	314.84	313.75	311	311.67	314.73	314.87	311.15	313.49	315.71	315.8	313.11	316.23	312.77	317.7	311.73	312.36	314.65	314.34	312.57	317.94	315.18	314.6	314.01	313.46	314.39	312.44	313.38	313.47	313.78	314.15	312.42	316.66	314.8	315.31	312.71	313.11	314.9	316.24	313.15	316.4	313.94
304.18	303.27	305.8	305.37	307.65	306.63	305.82	308.29	306.52	308.49	305.77	303.41	306.92	304.78	304.51	307.73	307.09	303.85	306.68	308.1	304.58	304.42	304.88	304.25	304.22	304.49	305.9	305.78	303.71	304.7	306.44	305.93	308.69	303.38	304.34	303.72	304.57	305.83	303.89	304.2	308.11	308.42	306.65	305.45	304.73	302.7	304.34	304.38	306.88	307.13
301.62	305.56	303.42	305.94	305.78	304.38	303.66	305.75	306.71	305.25	302.74	304.19	304.59	302.9	303.41	305.41	303.47	303.89	307.51	303.03	304.39	303.2	305.48	305.01	303	302.81	302.07	306.01	304.41	304.05	302.23	304.43	303.77	302.48	304.06	303.67	303.28	304.42	303.51	303.15	306.47	305.28	306.08	307.08	302.92	304.43	304.18	306.12	305.09	305.72
301.29	301.07	301.28	300.64	303.46	301.94	303.56	304.82	303.7	303.41	303.6	303.38	300.99	302.11	301.48	301.21	304.8	302.6	305.69	302.51	303.32	301.68	303.9	304.03	303.98	299.06	304.02	302.29	304.78	301.31	301.13	303.08	300.47	302.3	302.17	302.09	301.67	305.33	304.11	302.61	304.93	302.49	302.48	299.83	303.06	304.81	303.36	300.59	303.96	303.31
314.18	314.41	314.5	312.69	312.53	312.15	313.26	314.12	310.78	313.24	312.67	312.54	313.16	311.54	316.41	313.61	312.97	313.85	313.97	315.77	312.85	312.24	313.75	309.81	312.45	313.59	313.03	310.55	314.35	312.12	314.95	312.98	313.5	315.67	311.54	313.24	313.13	315.53	313.63	316.46	312.27	313.54	311.09	312.39	311.98	313.17	312.36	312.95	313.44	313.11
299.07	296.12	296.16	294.63	297.13	295.41	300.06	297.79	298.11	296.57	296.14	296.86	293.93	301.62	295.68	296.8	295.55	295.75	296.85	296.73	297.44	296.49	298.69	296.34	295.91	296.96	295.24	297.61	293.91	296.44	296.3	295.99	297.68	294.93	298.22	295.63	297.13	297.25	297.93	297.42	296.53	296.01	294.5	297.53	297.52	293.76	296.41	296.82	296.24	293.99
301.67	300.83	304.12	302.23	302.59	300.01	301.09	299.89	303.36	300.52	304.65	301.89	304.51	302.69	302.47	304.09	300.99	301.51	300.13	302.71	302.69	301.01	304.52	301.57	304.32	302.03	300.31	301.71	302.07	302.25	302.34	300.75	301.79	302.82	304.16	302.47	298.58	298.48	301.93	300.41	303.39	302.78	301.91	304.2	302.41	302.48	301.71	301.09	298.43	302.27
311.07	311.61	311.37	311.64	312.2	314.28	312.69	312.72	314.55	311.41	313.23	313.22	314.5	313.08	313.09	311.21	311.6	312.79	316.43	311.37	313.56	311.51	315.09	312.26	312.77	313.29	310.38	312.07	314.64	310.97	310.09	310.4	312.3	313.4	313.35	310.16	308.32	311.33	312.48	313.6	310.92	309.78	312.22	312.31	312.09	312.36	312.34	312.38	312.88	313.36
306.62	304.77	307.03	305.83	304.73	304.2	308.6	306.39	306.03	304.95	306.8	305.66	306.92	306.02	305.27	308.69	307.56	308.3	306.01	305.45	305.67	306.58	309.23	309.58	303.89	306.26	307.14	307.71	306.74	308.28	307.36	308.79	306.17	305.93	303.51	305.99	307.27	305.92	307.82	305.45	304.62	307.05	306.86	306.01	306.45	307.32	307.52	305.21	305.2	306.18
307.93	308.61	305.91	308.17	307.4	307.58	306.83	306.46	308.56	307.96	306.94	306.53	304.53	307.22	305.36	304.57	307.3	307.23	306.42	306.79	306.26	305.93	307.14	307.15	305.7	303.95	305.01	305.26	304.07	305.19	305.84	307.35	307.52	307	306.32	303.78	305.76	306.04	305.42	305.79	307.21	307.36	305.83	308.42	305.69	307.94	306.19	304.95	306.47	305.45
325.55	329.6	327.36	328.32	328.64	324.85	329.93	324.7	327.44	326.52	327.96	326.25	324.82	325.05	328.69	325.14	324.95	324.73	327.85	327.02	325.03	327.16	327.09	325.96	326.76	328.02	327.4	325.99	327.59	326.38	329.97	324.38	325.52	326.73	325.49	323.08	325.96	325.69	325.9	324.32	326.83	328.48	323.74	327.08	326.06	325.42	329.86	326.42	327.14	326.27
315.22	313.63	314.08	313.44	313.98	316.81	315.57	313.58	315.73	314.49	314.66	313.57	314.24	316.11	317.33	316.44	315.47	315.38	316.38	314.71	317.26	313.91	314.47	316.38	317.62	316.67	314.49	315.75	314.79	314.82	317.98	316.12	314.37	317.29	315.46	314.08	312.73	316.16	313.69	313.23	317.1	314.22	314.73	316.77	314.12	311.89	317	315.36	315.92	314.11
314.54	314.09	314.01	314.53	315.49	315.07	313.88	312.17	315.29	316.03	313.92	312.79	314.72	312.66	311.65	310.3	316.44	311.07	311.74	313.12	314	313.44	313.82	313.83	315.54	312.57	312.79	313.55	314.36	312.29	314.85	313.93	311.85	314.11	312.87	310.95	311.62	312.6	312.96	314.07	311.16	314.38	313.16	313.9	315.59	313.82	314.44	312.77	311.89	314.15
306.52	304.2	307.47	306.15	309.3	307.76	308.59	306.36	309.01	308.41	306.94	308.24	304.46	308.21	305.78	306.46	306.54	306.33	306.47	305.45	306.2	305.88	307.45	307.62	307.65	306.42	306.89	306.81	308.4	308.39	307.23	305.32	305.54	307.3	306.2	306.61	308.57	304.96	306.89	306.66	304.51	307.37	309.22	306.78	306.47	306.11	305.52	307.19	307.2	307.09
303.21	302.41	301.92	301.25	302.29	301.7	299.58	298.6	300.88	298.99	297.83	300.46	302.67	297.64	300.28	301.48	299.96	300.39	301.53	300.64	302.25	300.26	301.12	301.65	301.56	301.5	302.94	299.94	298.82	302.33	299.76	300.48	300.14	301.08	299.34	299.98	301.12	298.9	301.82	301.04	300.02	301.81	303.61	301.23	299.74	300.16	300.86	302.27	301.93	299.64
304.33	305.74	305.68	304.55	304.6	304.25	305.3	304.03	305.17	308.34	306.52	305.02	304.29	307.29	304.95	303.05	306.04	307.03	303.39	304.04	308.59	304.74	305.9	306.83	307.35	306.54	304.77	304.93	307.42	309.34	306.09	304.7	302.53	301.7	303.31	301.23	306.72	305.25	306.25	305.54	307.29	304.1	302.95	302.66	307.1	305.24	304.96	306.59	304.38	305.28
304.05	307.27	305.07	306.1	306.47	305.36	308.05	304.31	305.32	304.88	308.16	306.24	305.05	308.87	306.72	305.97	303.92	306.85	305.09	303.12	307.65	302.82	306.86	305.83	303.84	306.08	307.99	308.21	303.76	305.38	307.1	303.45	306.34	304.61	305.52	305.01	306.63	307.47	306.27	306.34	307.24	305.7	307.83	306.67	305.28	309.21	307.27	305.67	303.1	309.75
301.57	302.42	301.82	302.85	302.32	303.05	303.65	304.87	302.75	303.87	301.15	303.86	301.45	302.75	302.14	302.47	303.35	300.91	304.93	302.2	303.24	303.66	301.45	300.61	302.44	304.41	301.93	302.82	301.74	300.4	303.99	302.37	302.95	302.97	302.11	300.81	302.23	301.52	301.27	303.19	302.55	304.89	302.74	304.45	301.35	301.67	301.09	304.51	305.82	303.84
303.18	302.93	301.96	302.6	302.06	304.21	303.86	302.18	301.37	302.57	304.79	301.58	301.62	304.61	302.61	305.59	305.49	302.33	302.25	304.53	302.93	305.47	300.39	302.01	304.65	302.35	305.29	300.44	303.82	304.5	302.06	305.89	303.45	303.36	304.42	301.43	305.01	304.94	303.78	304.51	304.04	303.75	303.85	304.89	303.19	301.95	303.75	302.66	304.33	301.96
318.64	321.39	321.3	318.35	322	320.13	317.49	320.17	320.45	318.12	319.54	319.2	318.47	319.54	319.93	321.42	320.31	319.95	316.08	318.03	319.09	319.7	319.51	320.79	319.79	319.96	318.7	317.59	316.62	318.58	319.48	319.87	319.35	317.84	320.35	318.61	315.67	321.03	319.21	318.52	318.24	319.96	319.02	319.96	318.02	320.21	319.11	318.25	317.61	319.52
302.68	302.92	304.14	302.29	302.89	301.58	301.9	302.98	302.9	304.83	301.41	303.41	305.01	303.02	302.75	304.32	304.56	299.92	301.86	304.53	305.96	303.75	304.33	303.73	302.52	305.11	302.61	303.66	303.18	303.66	301.42	302.39	302.04	301.82	302.28	303.65	304.22	302.49	302.95	306.02	305.85	303.36	304.44	304.04	302.15	302.13	301.99	304.43	302.41	303.93
309.39	307.26	307.41	310.04	310.18	310.39	308.63	309.28	310.22	309.54	311.99	311.35	310.44	312.41	308.11	307.87	309.43	309.52	310.14	312.12	308.35	312.39	307.56	309.08	307.56	309.42	312.03	310.58	311.88	310.64	308.27	309.17	311.44	310.61	309.75	308.04	310	308.88	310.21	308.64	307.69	312.32	309.75	305.85	308.32	308.64	309.55	306.82	307.89	309.11
304.53	304.03	302.83	300.1	305.34	302.24	303.29	306.26	303.49	302.44	303.29	301.25	300.61	302.59	302.5	303.65	302.48	307.62	304.43	302.28	303.28	305.72	304.71	301.84	301.08	305.04	305.72	304.39	305.29	301.26	300.84	303.02	305.1	303.28	303.2	303.69	301.24	302.41	302.98	304.58	302.42	303.37	303.09	301.25	303.52	303.65	302.42	303.05	303.72	301.98
315.42	317.78	316.56	318.94	315.78	316.52	315.18	318.19	318.06	316.36	317.78	316.77	314.66	321.08	317.13	315.46	315.72	316.56	318.33	318.15	315.88	316.06	316.7	316.66	314.79	316.03	318.3	317.97	316.83	317.13	316.36	317.01	315.12	317.26	318.21	317.38	316.87	316.88	319	318.56	316.88	317.65	317.08	316.38	317.09	320.31	318.41	317.11	318.47	317.27
323.93	326.02	323.92	323.89	324.16	323.83	324.84	322.58	324.14	325.01	323.4	324.85	322.98	323.19	322.7	326.96	323.5	326.29	325.35	327.83	324.96	322.8	321.68	323.46	323.91	323.8	325.34	324.55	321.26	323.23	323.55	324.32	323.92	322.57	324.07	325.81	325.46	325.08	323.61	321.98	322.78	325.53	324.76	325.5	323.31	323.62	324.67	325.23	325.15	325.74
324.29	323.47	324.52	325.03	324.07	324.59	325.91	323.51	326.57	324.58	325.1	325.09	323.68	322.63	324.35	326.08	325.59	324.52	323.04	324.34	323.55	326.8	323.82	326.24	323.26	327.07	325.54	324.36	325.65	323.03	325.73	322.27	326.59	325.5	323.73	324.78	323.95	324.43	326.3	325.69	323.9	323.65	324.87	326.55	327.74	324.62	327.74	324.51	326.4	324.11
304.27	302.62	303.33	307.26	303.87	305.05	304.97	302.7	304.9	300.64	302.46	302.41	301.31	303.36	307.76	302.18	303.39	302.21	304.32	305.04	303	303.33	301.25	305	304.2	300.75	302.17	303.51	305.37	303.13	304.58	303.12	302.05	302.69	302.65	303.19	303.83	305.25	303.61	304.82	304.69	302.25	303.4	302.56	304.75	305	303.56	303.93	303.64	303.55
304.7	306.5	306.16	302.2	303.36	302.9	302.99	305.83	304.65	305.07	305.94	304.24	304.9	302.18	306.25	307.42	301.05	305.19	304.41	305.35	305.27	302.63	305.79	302.97	304.09	304.81	303.22	304.46	304.95	304.45	302.98	303.12	307.08	304.65	305.65	302.16	303.44	305.56	306.25	305.28	304.83	305.81	303.02	306.44	303.87	301.73	301.48	304.62	305.3	304.67
305.75	307	307.66	307.19	307.33	308.47	307.89	307.68	305.19	305.84	306.6	307.1	309.09	305.75	306.69	309.28	306.1	310.2	303.21	307.33	306.24	306.86	305.2	308.59	306.06	307.33	305.82	303.89	307.41	307.03	310.27	308.68	309.27	306.03	309.19	309.01	309	309.22	306.12	306.1	308.77	308.92	307.26	306.62	306.11	308.34	307.66	309.63	304.96	308.47
303.73	303.4	304.99	303.88	303.12	303.97	300.86	302.59	305.06	303.69	301.99	301.86	303.49	300.93	305.23	302.45	303.18	302.67	304.7	302.04	301.7	302.93	304.1	305.18	303.42	303.89	302.01	302.34	304.19	303.3	303.65	303.58	304.04	301.91	302.41	302.28	303.02	302.67	305.94	304.59	301.9	303.41	300.04	303.32	302.73	304.36	302.23	303.13	307.5	302.03
315.31	312.79	313.63	313.12	313.33	312.78	315.79	316.11	315.44	315.2	314.22	314.3	314.51	313.94	311.87	312.89	313.7	313.58	317.49	317.47	315.06	313.63	317.16	312.28	314.15	314.87	315.24	315.71	316.25	316.1	315.28	316.75	313.97	314.16	312.83	312.66	312.09	313.8	315.91	314.98	313.39	313.59	316.27	314.2	314.32	315.5	315.02	314.97	311	313.57
311.57	312.69	312.95	313.1	312.63	311.19	311.12	312.54	314.09	309.75	311.54	309.13	314.8	313.47	314.2	314.92	314.5	310.91	314.68	311.8	312.13	315.63	310.9	312.68	313.32	313.34	312.68	313.31	311.91	312.53	312.16	313.74	311.05	313.93	311.93	309.65	310.19	311.28	315.63	312.06	312.88	313.12	313.24	311.48	311.01	309.34	314.22	310.52	311.17	312.11
314.85	313.38	313.93	311.93	311.12	310.33	312.42	314.83	312.28	311.31	313.16	313.43	315.54	312.65	312.7	311.61	314.78	312.76	309.48	314.55	313.49	311.57	313.75	312.14	313.06	313.07	313.72	309.94	312.03	315.21	312.76	313.76	313.62	313.7	314.39	314.91	314.82	315.67	315.98	314.74	312.44	312.4	311.4	313.74	313.88	313.86	313.64	315.22	314.49	311.45
311.78	308.97	311.24	310.58	311.28	312.44	310.37	312.75	311.3	312.11	313.09	310.21	315.25	314.38	310.55	310.01	310.48	310.99	311.15	313.58	312.54	309.21	310.08	310.94	310.43	310.55	311.59	313.22	310.39	308.92	313.03	311.07	314.07	309.75	312.79	311.16	314.62	312.71	308.25	311.14	312.31	311.33	314.15	311.25	310.85	310.05	310.47	313.02	315.82	311.31
325.97	325.03	323.29	325.79	323.1	325.84	323.86	324.11	324.88	323.1	324.96	323.83	327.24	327.53	324.9	321.32	329	323.66	324.42	323.11	324.2	325.37	324.38	323.48	324.75	324.75	322.88	323.02	324.23	325.61	326.55	323.48	326.13	324.2	326.08	327	326.16	326.57	325.81	325.94	325.29	324.49	323.53	324.14	326.16	323.67	326.16	322.88	326.75	320.84
314.21	311.01	316.33	314.35	313.64	314.56	317.02	316.97	314.74	315.25	313.3	312.53	316.57	318.87	317.96	310.76	314.01	313.29	315.68	315.69	315.27	316.98	316.88	313.02	315.01	314.83	314.59	314.59	315.32	313.6	314.21	315.07	314.39	315.5	318.87	315.72	313.84	313.42	315.04	313.16	314.62	316.13	313.59	315.96	313.63	315.27	314.89	312.94	315.5	315.22
310.59	310.49	309.86	310.81	312.89	313.32	309.25	311.67	313.69	307.59	314.3	309.94	311.37	311.14	313.23	311.91	315.02	309.94	308.17	313.47	313.89	312.39	311.32	312.76	312.9	310.37	312.67	310.84	311.76	311.21	311.67	311.15	314.52	312.94	309.78	310.08	310.04	310.43	311.71	311.46	311.78	312.72	312.15	309.61	309.73	311.33	312.37	311.6	311.66	310.17
315.6	316.53	316.61	316.76	317.83	316.59	317.88	316.65	316.7	317.05	318.62	318.97	317.34	318.21	317.4	318.04	316.99	317.35	318.76	314.27	318.82	318.33	317.28	318.68	319.55	317.37	316.69	316.49	317.17	318.29	317.26	314.54	317.42	314.83	316.98	318.68	316.93	316.18	318.97	316.14	317.11	319.52	316.5	318.29	317.43	316.51	316.89	316.81	314.22	316.58
301.17	302.51	302.15	305.5	301.98	299.48	303.03	303.3	303.07	302.48	302.3	302.11	300.96	302.12	300.34	302.3	301.61	302.48	300.61	300.09	302.77	301.77	301.72	304.85	303.42	304.3	300.03	303.84	302.86	303.98	302.35	301.53	301.09	303.19	301.55	303.2	305.77	305.26	300.59	303.49	302.54	304.16	303.16	304.99	307.35	301.53	305.08	302.17	304.23	302.99
296.22	293.3	292.14	295.27	293.17	293.42	291.29	290.3	294.64	293.34	292.73	295.44	295.04	295.06	292.88	294.42	294.33	294.2	292.17	292.83	293.03	294.66	295.7	294.66	292.86	293.38	292.16	294.14	294.2	291.14	297.58	295.94	295.72	291.88	292.37	295.66	296.13	292.02	295.39	293.56	294.26	292.84	296.08	293.16	294.22	295.69	291.42	294.28	296.28	295.84
312.35	312.26	310.02	313.77	313.3	314.5	313.88	311.83	311.81	310.97	311.67	311.19	315.73	313.02	311.64	314.21	312.44	311.38	312.37	312.32	315.19	310.6	312.23	316.72	311.9	314.71	310.54	315.01	316.59	312.81	313.1	314.75	310.54	313.49	315.03	315.41	312.38	314.23	314.6	314.12	312.41	312.13	313.14	310.27	312.06	314.94	315.19	312.85	314.56	312.26
308.58	306.26	308.82	308.56	309.66	309.83	308.75	307.97	307.88	309.77	309.6	308.24	307.11	308.41	311.19	309.25	307.86	307.56	305.57	308.39	311.23	309.84	310.97	307.5	308.19	309.09	309.24	307.73	309.93	309.22	312.57	307.55	307.13	307.45	308.21	307.19	309.94	310.43	308.58	307.96	309.71	307.65	306.3	307.28	310.22	308.97	308.15	306.74	309.24	308.69
317.3	317.84	315.77	314.19	315.98	314.92	314.24	315.19	317.86	318.35	314.23	314.09	314.91	315.27	316.65	316.52	315.65	314.35	317.89	315.21	316.16	316.32	315.73	315.27	314.84	316.08	316.62	314.17	315.74	315.64	316.5	315.25	313.3	316.72	314.48	314.92	316.09	316.57	317.53	316.38	316.26	317.2	317.8	315.22	315.6	316.99	313.97	314.85	318.02	315.56
313.03	312.82	317.01	314.39	311.86	314.95	315.97	313.07	315.13	315.52	312.08	311.88	314.79	314.24	314.57	311.89	316.05	311.83	316.01	315.47	315.49	314.39	312.14	314.3	315.19	315.9	312.76	313.49	315.05	315.17	311.85	311.67	311.83	313.79	313.67	313.11	314.96	311.57	312.24	314.68	314.54	315.26	313.81	313.55	311.89	315.25	311.49	312.3	313.94	314.65
313.34	314.93	313.37	313.84	313.7	314.7	313.75	311.47	314.18	313.11	313.64	314.69	312.94	315.41	313.26	314.54	313.15	312.7	313.43	314.26	311.7	314.47	313.75	313.29	314.28	312.25	313.86	314.99	312.54	313.42	314.32	314.83	312.9	314.89	314.01	314.65	315.9	314.23	312.75	311.91	315.13	313.99	312.35	314.27	315.53	313.93	314.47	312.84	314.79	314.25
303.4	302.35	302.35	303.07	304.03	303.45	302.64	303.49	302.95	301.7	301.7	302.59	301.73	301.13	300.83	302.13	302.85	302.94	302.7	305.42	304.61	306.02	300.63	302.32	300.72	302.11	301.53	303.52	302.29	302.4	303.08	303.93	301.47	302.58	301.83	301.5	304.91	299.32	305.91	302.2	302.63	305.15	303.06	304.4	304.98	305.3	302.25	304.84	301.18	302.37
301.42	301.87	302.88	300.75	301.24	299.9	304.3	301.2	303.42	302.11	304.35	305.04	304.04	299.69	301.4	300.95	303.03	301.42	301.22	300.14	301.52	299.84	302.02	299.73	301.41	302.25	302.19	300.42	301.98	303.65	302.52	302.26	304.13	303.93	304.37	303.33	300.95	301.01	301.6	299.18	303.5	303.34	302.45	300.68	302.25	302.79	304.91	302	303.26	304.07
312.09	311.62	307.75	313	312.17	309.68	311.67	310.15	309.51	310.66	313.28	310.17	309.84	308.19	308.5	311.22	311.89	311.74	310.97	312.53	310.84	309.02	310.09	310.27	310.59	313.18	309.9	310.97	312.14	309.16	309.92	309.88	312.61	309.51	310.18	310.16	310.4	312.35	313.27	311.16	312.61	312.29	310.48	310.24	310.25	310.35	311.78	311.5	310.63	310.04
318.61	316.8	318.15	317.75	315.87	315.46	315.9	316.07	314.08	315.53	317.19	315.49	314.35	315.4	318.5	315.26	317.65	317.25	317.3	316.04	315.33	318.46	317.92	316.61	315.3	314.67	316.81	316.97	313.97	317.07	317.42	314.93	315.71	317.12	318.91	318.21	318.57	315.67	317.11	315.11	318.5	317.47	313.82	315.27	317.51	315.58	320.04	317.81	316.84	318.52
305.26	306.11	305.06	305.29	305.32	306.82	305.92	306.13	304.67	306.81	302.19	306.41	303.89	305.3	306.52	306.3	305.78	305.71	304.79	307.42	305.42	306.13	306.8	303.6	304.45	306.79	305.96	307.37	307.54	302.91	305.99	303.95	305.8	305.79	304.23	304.32	306.03	304.3	304.64	306.2	305.37	304.13	306.06	304.55	306.24	307.48	303.35	307.02	305.79	304.17
299.55	300.11	302.48	299.68	300.39	300.26	298.67	300.43	299.66	300.27	300.32	299.27	301.87	297.82	300.52	301.16	298.64	299.56	302.06	299.75	298.28	297.62	300.29	303.01	300.07	297.63	299.97	300.88	301.78	302.15	300.23	300.8	296.89	300	298.31	301.48	297.83	299.69	300.93	300.08	299.78	299.56	300.53	300.96	301.65	301.16	301.4	302.24	300.35	301.9
301.57	301.82	301.96	298.8	305.33	302.58	301.69	301.81	299.16	301.6	300.75	300.24	300.3	302.75	299.98	300.41	302.32	301.36	299.17	302.04	301.02	301.28	300.77	303.38	301.91	298.96	300.26	302.3	302.46	301.39	304.08	303.27	300.75	300.05	298.15	299.01	300.6	302.3	300.75	302.89	301.96	300.11	300.72	298.95	301.42	300.2	300.9	300.64	302.17	302.34
317.12	311.11	315.36	313.74	313.71	313.65	314.04	315.83	313.96	313.37	315.93	313.26	315.66	315.17	315.19	316.92	313.57	311.42	316.42	313.23	313.33	313.73	313.38	315.11	315.4	315.03	314.34	312.41	315.07	314.49	311.72	312.36	313.6	313.89	313.21	314.06	312.62	312.41	313.46	313.64	313.66	313.88	314.15	314.47	314.66	315.16	312.17	312.88	312.59	315.05
309.67	313.88	313.97	313.44	312.06	315.16	313.57	314.28	314.56	313.24	312.31	310.15	312.8	310.4	313.26	316.03	312.19	310.77	314.32	313.54	313.05	313.11	310.86	310.99	313.66	312.55	312.96	312.92	312.34	312.42	311.9	312.27	313.31	313.46	311.9	310.66	312.23	311.6	313.16	312.4	314.56	312.51	308.54	314.7	312.83	312.74	312.54	311.52	313.68	313.97
317.64	314.09	317.07	318.73	317.48	319.68	318.33	318.23	317.08	316.57	317.71	317.3	318.25	319.71	316.62	318.38	317.56	315.71	314.57	318.47	316	316.5	317.39	315.44	316.04	317.43	316.25	314.11	316.88	315.76	319.07	319.29	316.84	317.18	317.36	317.84	319.02	318.67	316.77	316.01	315.8	315.93	314.91	318.08	315.47	320.1	317.14	316.52	316.17	318.43
313.11	311.73	311.8	311.91	313.42	314.96	314.72	314.78	316.47	309.12	313.65	310.41	311.6	312.64	312.24	312.48	310.43	313.36	312.26	311.3	314.4	314.87	312.5	314.54	314.19	313.28	311.38	312.35	312.29	310.72	310.85	313.91	314.18	312.4	312.59	310.21	313.22	313.24	312.58	313.64	312.18	310.92	314.55	311.95	312.58	314.41	313.02	315.53	310.95	313.79
300.88	298.56	299.69	299.05	300.64	300	300.98	299.5	300.7	300.84	299.98	299.65	299.35	301.65	300.1	300.8	299.26	301.86	300.1	298.12	300.79	298.78	301.04	299.68	299.1	300.08	301.29	299.24	298.36	301.03	298.27	299.59	300.77	299.66	300.93	297.77	299.05	300.42	298.64	301.58	298.33	300.37	301.08	299.08	298.22	302.17	299.13	299.89	301.97	301.63
312.02	311.73	311.14	312.05	313.67	313.16	312.42	315.46	314.1	312.11	311.55	315.07	314.96	313.6	314.65	313.84	311.24	313.36	311.74	314.24	313.84	313.22	313.12	313.94	313.66	314.92	314.34	312.94	311.73	315.85	312.33	312.44	310.97	310.91	312.53	315.62	313.84	315.14	313.41	311.01	310.9	313.94	310.81	314.82	311.48	315.28	311.65	312.28	313.34	315.14
316.42	316.71	313.54	314.08	313.23	316.17	315.29	315.63	315.66	314.72	314.64	314.36	316.38	315.53	312.96	316.28	317.2	317.57	317.52	316.31	316.87	314.4	313.96	315.33	315.62	313.08	314.66	314.05	318.55	315.62	315.71	315.07	317.43	316.53	316.78	316.47	314.37	314.99	317.57	316.94	315.01	314.13	316.46	314.19	315.29	315.72	318.02	316.4	313.66	316.45
312.8	313.54	312.13	313.09	313.39	314.2	312	313.74	314.5	314.59	312.81	313.42	314.51	313.7	312.07	314.46	313.04	311.8	313.29	313.77	313.03	311.42	311.16	314.04	311.83	312.73	313.27	312.64	313.72	314.85	315.09	310.74	312.55	312.49	313.22	312.39	314.54	314.16	316.49	315.23	314.01	313.73	314.23	311.72	312.32	312.37	315	313.69	312.05	313.77
302.86	303.4	300.96	303.55	303.56	303.68	306.72	302.59	305.54	305.25	304.2	302.43	301.62	303.34	302.97	303.95	306.07	301.97	305.52	304.24	303.53	303.2	304.27	302.94	302.23	304.63	303.63	303.11	304.57	302.69	303.36	303.3	302.06	304.39	303.88	304.5	305.14	300.97	306.12	301.49	303.18	304.46	304.21	305.49	302.88	303.91	301.64	304.49	303.49	302.96
315.6	315.09	314.09	317.08	317.14	316.09	318.64	316.39	317.74	316.35	316.33	317.99	316.12	316.08	316.15	317.65	318.17	314.91	312.8	315.4	316.96	316.66	316.82	317.57	317.64	316.28	318.16	316.48	318.74	317.54	316.14	317.03	317.99	316.41	317.47	317.1	318.39	316.93	316.06	317.45	317.64	316.47	317.66	318.04	316.22	316.05	315.15	315.93	318	316.37
305.86	305.33	305.98	304.31	304	308.32	305.07	304.69	306.37	305.21	304.89	304.93	303.85	303.47	302.52	305.53	306.45	307.15	305.2	305.42	307.57	305.12	304.28	304.76	305.64	305.81	304.97	303.88	305.95	305.94	303.12	305.72	303.8	305.1	304.57	306.05	304.75	303.7	306.37	305.89	304.15	301.91	304.25	304.67	305.45	304.15	305.74	304.8	306.19	304.94
308.51	309.23	305.3	307.17	306.22	308.29	304.61	306.05	306.78	306.76	305.9	305.31	304.14	305.58	306.89	305.05	303.32	309.23	307.71	306.94	304.74	307.03	305.22	307.03	304.32	308.29	304.71	303.27	308.36	307.13	307.68	308.02	305.59	304.78	304.23	306.34	306.53	304.84	305.99	307.86	306.41	306.64	304.04	308.1	307.83	308.74	306.09	307.56	307.66	305.34
316.6	312.7	312.92	314.14	311.99	311.51	312.59	313.19	313.13	315.41	311.69	312.74	312.94	313.78	313.43	313.44	313.97	313.09	313.8	311.34	312.59	313.93	314.45	311.46	314.78	314.37	312.02	317.37	314.45	313.24	312.78	315.91	313.77	313.15	314.59	313.85	313.45	311.8	314.57	312.49	312.78	314.5	312.84	312.54	315.12	312.97	313.17	314.01	314.78	314.14
330.01	329.71	329.64	329.7	329.22	328.09	328.2	327.36	328.8	328.08	326.98	326.7	332.18	328.34	327.69	329.9	327.23	328.79	328.55	328.34	329.99	329.64	328.4	328.58	330.69	329.6	328.65	328.34	330.4	325.12	330.16	326.86	328.07	328.74	330.39	329.77	329.21	328.54	329.19	328.18	329.42	328.94	326.84	327.72	327.24	328.14	326.92	328.31	327.55	329.51
308.34	309.01	308.88	307.74	308.36	307.23	309.42	308.93	311.09	307.44	309.26	307.73	306.85	308.13	309.29	308.09	310.16	308.68	308.94	307.96	308.71	308.26	307.98	309.54	308.21	307.72	307.52	307.79	306.73	307.59	309.02	309.55	306.38	305.22	306.68	311.72	308.67	309.8	308.63	307.03	309.88	310.95	309.39	310.04	307.07	307.2	313.44	308.78	308.38	307.32
303.48	303.79	302.86	300.78	301.19	302.44	303.08	303.29	301.99	301.52	301.41	302.44	300.71	303.55	302.23	302.46	302.41	304.21	307.19	300.6	300.42	301.59	301.05	303.9	303.54	302.75	301.09	301.19	301.76	302.83	302.61	302.81	302.88	303.8	303.63	303.02	302.32	299.48	303.88	303.58	303.61	299.9	301.54	305.16	303.24	301.98	300.79	304.16	303.13	303.94
316.66	315.06	314.42	317.07	315.27	314	316.29	314.82	317.57	314.89	316.49	315.92	314.49	315.22	316.44	316.28	317.32	316.56	314.63	316.8	316.02	317.65	316.48	316.83	315.27	313.39	315.24	316.55	315.52	316.54	314.23	314.76	313.42	313.9	314.44	315.07	319.03	312.75	315.32	315.03	314.44	317.09	316.59	314.26	317.58	317.07	316.16	316	316.06	314.32
312.57	314.67	314.73	312.9	315.98	315.67	313.04	315.98	315.19	315.31	317.2	314.36	313.97	314.67	316.56	314.16	313.39	316.75	314.77	316.31	315.45	313.68	313.28	314.25	315.42	316.04	315.71	312.53	316.66	313.58	314.26	313.61	312.81	316.38	313.81	315.32	315.27	314.48	314.59	316.18	314.53	313.22	313.58	313.45	313.57	315.79	315.49	312.07	314.23	313.97
313.27	315.6	314.66	313.34	312.88	311.41	312.34	313.4	311.23	312.31	314.29	313.06	312.17	315.68	314.01	313.01	315.61	312.29	313.18	315.14	314.03	312.82	313.31	312.49	314.97	312.27	313.62	313.93	312.77	312.62	312.14	311.72	316.81	313.02	312.66	312.4	314.63	316.27	312.96	313.54	313.45	312.89	315.49	313.83	316.15	314.7	311.69	316.44	313.66	315.01
325.74	327.95	326.31	329.11	328.58	323.68	326.38	328.03	326.66	328.11	328.46	322.92	328.01	327.07	327.83	326.6	325.58	327.13	326.58	327.74	328.96	326.79	326.16	326.02	326	328.93	324.85	325.4	327.11	327.21	324.76	328.13	326.39	325.65	328.22	327.53	328.98	325.89	325.58	327.33	326.57	327.41	327.32	327.08	323.58	329.87	326.29	327.61	326.33	327.6
315.82	317.86	314.79	318.64	314.81	316.11	315.34	318.7	318.09	316.82	318.62	317.66	315.89	319.63	319.03	315.6	318.22	318.19	318.19	319.53	317.58	319.92	316.02	316.93	317.05	315.96	318.04	318.44	318.45	317.3	319.85	318.78	315.07	319.25	316.95	314.69	317.63	317.79	316.79	318.13	318.79	315.55	319.02	318.67	315.59	317.43	320.81	314.83	314.63	317.55
315.66	316.38	314.73	314.71	317.16	314.65	313.42	313.36	317.48	313.28	313.17	316.25	313.89	316.48	316.37	317.47	313.34	313.62	316.87	313.42	314.78	313.51	314.98	315.63	315.87	314.97	313.66	314.05	315.27	316.17	313.67	314.31	316.61	316.46	316.57	316.1	315.74	313.08	314.62	315.2	314.75	316	315.23	314.37	315.56	314.64	316.96	314.42	314.99	316.58
314.01	314.75	314.51	315.6	314.53	314.97	314.66	313.4	315.31	315.12	312.8	315.32	314.95	316.89	315.97	315.06	314.62	312.71	315.21	315.99	315.55	315.23	316.93	316.1	315.48	315.8	314.76	317.79	315.14	313.28	314.07	315.56	315.07	317.3	315.29	315	313.42	316.68	315.87	315.17	315.34	314.54	314.78	317.27	314.07	314.95	315.1	312.43	314.15	312.69
303.15	306.29	307.56	306.91	305.92	306.01	308.2	304.56	306.93	305.74	307.53	305.34	306.24	306.7	306.17	304.51	306.05	302.33	306.14	306.65	307.08	305.19	305.92	305.6	306.36	309.12	308.15	306.02	304.54	307.25	306.03	305.87	305.33	304.79	304.63	306.92	306.88	307.62	305.96	304.44	308.43	304.16	304.73	303.72	308.48	305.06	306.8	307.04	306.86	307.44
324.69	322.73	326.17	323.12	322.2	324.49	325.67	323.39	325.97	326.6	324.96	322.46	325.99	325.07	327.52	323.79	324.41	323.39	323.63	326.41	323.6	322.34	327.5	324.8	324.33	324.94	325.04	327.73	321.45	324.58	323.8	323.31	323.47	324.9	326.84	321.82	326.7	325.11	324.6	322.85	325.01	325.52	326	327.13	324.65	323.72	324.89	325.51	324.86	322.81
302.48	304.94	308.24	306.14	305.5	308.29	306.78	303.45	306.67	305.52	308.8	305.13	307.37	306.13	306.56	307.59	306.97	307.02	306.69	309.09	305.61	305.9	304.77	303.85	306.16	306.87	305.42	306.6	305.88	307.49	305.99	304.27	307.13	307.66	307.93	307.61	304.4	305.14	304.52	304.54	304.55	304.46	309.25	305.76	303.08	306.04	305.11	304.79	302.02	306.86
305.57	304.71	305.63	304.24	305.13	302.9	306.92	306.33	304.96	303.9	305.77	305.38	304.45	306.71	307.59	303.64	306.2	306.53	302.5	303.8	308.19	303.59	303.73	305.62	305.6	305.06	307.06	304.63	305.16	303.93	303.27	305.97	305.66	306.94	308.82	304.66	305.8	306.37	306.89	305.72	303.31	304.33	306.6	303.81	305.4	304.13	306.51	301.66	307.08	303.67
327.41	328.69	328.54	328.42	328.38	327.93	328.84	328.58	326.76	328.94	329.96	326.98	328.12	329.21	330.8	327.03	330.86	326.62	330.22	328.36	326.15	328.76	330.27	330.08	327.92	330.86	328.86	329.62	331.07	327.65	328.12	328.83	331.19	328.09	327.31	327.24	327.02	330.89	326.55	326.03	328.24	327.65	330.04	329.76	330.69	326.36	329.81	328.46	328.61	329.16
302.14	300.17	303.2	301.88	303.51	300.33	302.72	303.32	304.28	301.52	302.85	301.36	301.94	301.65	301	301.38	302.41	301.14	305	303.51	303.82	299.77	303.22	304.2	303.46	302.94	303.81	301.7	303.77	300.24	302.92	303.02	302.8	300.52	301.27	301.26	302.22	299.69	305.89	301.06	302.46	303.32	302.06	301.32	300.37	302.05	301.43	304.7	301.85	304.27
329.55	331.05	327.78	333.15	325.37	326.98	327.68	327.42	328.34	328.75	329.46	329.06	329.72	327.55	324.67	331.63	326.05	331.91	327.21	328.66	328.24	329.55	328.82	329.38	328.08	327.4	326.12	328.69	328.82	330.09	328.55	328.28	329.92	331.23	325.67	328.64	330.31	329.51	326.32	326.24	331.23	327.66	328.63	327.84	329.6	328.68	327.74	328.36	330.29	328.93
309.95	306.64	309.79	308.83	308.6	306.11	308.15	309.06	309.13	309.94	308.08	311.46	306.23	308.74	306.33	310.24	309.63	310.49	310.16	309.28	306.73	306.31	309.19	309.82	309.01	308.3	312.57	312.13	308.58	311.04	306.46	308.57	308.03	307.98	310.92	308.58	310.66	307.02	308.46	308.78	309	312.37	311.91	310.54	309.71	307.27	309.71	308.27	311.19	308.35
312.86	314.3	314.32	314.34	313.34	314.35	316.37	316.28	313.55	315.54	314.45	315.5	312.79	313.85	313.82	318.6	314.48	314.44	313.56	313.01	315.97	314.03	316.02	314.46	311.25	315.16	311.76	314.43	314.38	313.92	315.81	313.71	312.82	313.92	315.04	313.5	314.05	314.82	313.41	312.62	313.15	313.54	314.45	314.66	312.26	316.87	313.25	317.64	314.3	314.16
323.44	323.17	324.28	327.95	324.35	324.15	326.99	325.3	326.99	324.8	327.26	324.12	324.71	323.88	323.05	325.93	327.43	325.64	324.36	324.5	325.38	327.27	325.82	324.66	327.37	323.5	322.91	325.56	326.84	326.35	324.6	325.88	323.46	324.86	323.84	325.54	326.28	326.48	325.24	322.96	324.21	326.5	326.85	324.52	325.32	325.19	325.45	324.18	325.55	326.74
305.45	305.69	304.3	305.48	305.92	304.77	306.4	304.56	305.49	300.61	304.72	306.55	304.23	304.32	304.04	305.37	304.47	303.08	304.85	304.85	305.99	307.47	303.09	304.82	305.72	303.59	305.36	302.83	306.9	304.78	305.31	303.33	306.3	304.16	300.67	306.59	305.39	303.02	304.73	304.11	305.46	306.02	302.26	304.2	306.32	303.99	304.19	302.54	306.57	304.99
294.92	295.16	293.4	294.47	292.29	293.03	293.06	293.53	293.93	296.42	295.22	294.5	295.16	291.63	295.68	293.05	293.76	293.24	296.34	295.01	292.92	294.3	293.68	295.57	294.88	291.55	293.56	297.35	296.9	293.29	294.18	296.57	293.6	293.67	295.72	291.53	292.25	293.56	293.55	293.69	293.72	293.91	292.9	290.91	296.94	293.76	291.65	291.68	292.91	289.77
299	302.15	299.67	300.04	300.51	301.28	299.5	299.13	301.51	302.15	298.44	302.73	300.68	301.04	299.15	300.29	297.66	301.13	299.7	299.79	300.01	299.58	298.8	302.28	304.15	299.18	299.31	304.16	303.52	301.99	299.7	301.66	301.19	299.7	303.04	300.92	300.78	302.82	300.72	298.15	302.66	302.18	300.15	299.47	302.56	299.95	301.1	300.4	300.31	303.52
312.4	312.53	312.67	312.31	312.42	314.57	315.02	314.29	311.65	312.64	313.6	313.21	314.05	315.43	312.61	312.85	313.12	313.94	313.76	313.26	313.55	313.67	316.57	310.6	314.55	315.42	316.14	311.23	314.72	313.06	314.56	312.7	312.55	315.15	313.33	313.15	312.72	313.51	315.01	313.95	313.3	314.41	315.36	311.91	316.03	312.3	311.37	311.84	313.42	312.57
296.09	296.08	291.67	293.83	293.58	293.08	297.06	292.49	296.74	293.01	294.2	293.22	294.41	291.78	294.83	293.76	295.93	292.19	291.71	295.19	294.04	292.3	293.79	295.6	294.32	295.25	294.37	291.37	293.53	294.82	295.74	295.74	294.87	294.21	293.88	293.78	295.04	293.12	295.26	294.74	294.46	293.89	294.25	290.74	292.2	295.98	294.1	294.4	294.12	293.21
302.51	303.51	303.52	302.93	303.68	303.75	301.96	301.41	300.52	305.02	303.34	302.45	299.46	302.44	304.43	301.43	302.18	305.03	305.37	303.87	301.95	306.35	301.69	301.96	302.93	300.32	300.1	301.99	303.9	301.84	300.83	298.65	302.96	303.93	302.66	302.07	301.78	301.67	302.4	302.29	301.46	304.91	304.68	301.29	303.59	300.68	304.52	301.97	301.8	301.28
298.78	299.82	301.98	300.02	302.82	303.97	302.21	301.57	298.77	300.6	297.67	297.65	300.71	299.32	300.08	298.15	297.99	298.85	297.91	300.11	300.27	299.44	301.8	302.02	299.32	303.4	299.03	299.39	301.96	297.62	298.8	299.54	299.4	301.51	300.29	299.68	298.4	297.09	298.23	299.08	301.41	298.67	299.67	299.52	300.5	299.65	300.35	301.34	301.46	299.87
326.6	329.67	327.07	327.64	328.09	329.25	327.07	327.97	327.73	330.77	328.95	328.2	328.44	327.64	327.64	325.64	327.57	327.17	331.04	328.17	328.14	325.37	326.95	329.58	331.65	328.66	327.16	326.08	328.38	328.01	328.39	327.76	329.84	330.17	327.68	330.89	328.64	329.12	327.11	329.37	329.55	328.1	330.42	327.35	327.02	329.33	328.3	328.96	328.05	330.82
318.27	317.01	315.32	317.81	317.66	317.55	318.58	317.32	317.33	317.52	316.64	317.54	316.54	316.74	315.53	319.27	317.55	320	316.43	315.35	315.5	317.11	317.99	318.6	316.88	317.37	316.08	317.9	316.63	316.16	314.3	320.38	316.35	317.93	315.79	317.4	319.06	315.22	316.31	314.39	316.26	319.26	318.03	318.06	316.67	318.34	317.62	316.65	320.28	314.92
318.1	318.35	317.12	319.98	314.53	315.87	321.59	321.06	315.97	318.42	319.56	318.98	318.18	317.28	320.09	317.03	318.12	319.09	319.36	318.38	318.56	319.17	318.26	318	317.35	318.38	318.49	316.24	319.31	319.18	319.57	318.74	316.25	318.31	318.58	321.04	319.26	318.35	318.23	320.14	318.25	318.82	318.15	318.87	320.85	318.98	318.66	319.47	317.01	316.48
313.19	312.82	312.38	310.76	309.98	310.89	312.14	308.57	313.24	310.73	309.86	311.83	311.87	312.56	309.75	311.81	310.8	311.55	315.09	309.38	309.45	312.62	312.59	311.96	311.08	310.59	313.27	312.88	313.19	310.57	312.02	311.2	310.03	309.2	311.38	312.32	312.14	311.99	310.53	313.19	313.5	309.17	312.57	310.47	310.44	313.12	310.05	308.51	310.57	313.5
294.26	296.68	295.26	295.86	294.38	293.39	295.86	294.75	294.76	293	294.36	295.51	293.63	296.69	293.41	291.59	295.46	292.48	293.21	293.03	293.06	293.43	294.94	295.36	296.7	292.6	296.44	295.98	292.5	296.13	291.71	293.86	293.67	296.65	295.19	296.61	293.09	295.28	294.05	293.17	292.87	294.48	294.75	293.16	295.29	294.45	295.36	297.64	294.39	294.47
318.7	315.32	316.64	314.46	319.38	317.98	316.75	318.11	315.53	318.2	316.8	316.87	314.48	316.54	319.03	314.12	315.48	316.24	315.85	313.63	317.13	318.61	320.63	315.3	316.76	317.23	318.21	317.19	316.11	317.84	315.36	318.57	318.58	317.17	318.76	318.72	316.7	317.22	316.8	315.1	316.96	317.73	316.11	316.73	317.89	317.35	318.56	315.4	317.8	316.09
309.04	310.24	310.94	308.85	309.77	309.43	309.09	309.05	310.39	312.03	310.02	307.56	311.26	306.48	311.59	311.01	309.2	308.59	309.12	310.93	310.09	308.77	311.62	308.67	312.33	307.63	310.31	309.47	311.66	312.72	306.97	308.8	311.68	311.32	307.13	308.34	308.87	312.37	313.42	310.48	311.76	306.62	309.82	304.4	309.08	310.35	309.96	310.19	309.39	310.1
308.26	310.18	312.19	313.68	312	312.06	310.9	310.11	308.99	311.55	310.33	309.65	308.8	310.7	309.83	309.7	311.36	310.97	309.9	312.4	310.43	311.18	309.27	309.21	310.05	309.13	313.14	312.59	308.67	310.21	310.05	311.19	308.79	309.94	309.84	310.43	308.9	310.83	309.62	311.05	310.25	311.33	309.24	308.91	308.68	310.39	307.97	310.51	309.77	310.31
314.52	317.67	318.65	319.18	318.19	319.36	317.14	316.31	316.43	317.81	316.36	319.8	319.12	318.83	317.4	320.75	316.88	317.86	318	317.1	317.67	318.86	319.02	319.67	320.85	317.71	319.1	317.42	317.92	316.64	318.17	316.97	318.52	317.28	316.5	319.18	316.63	314.91	317.37	316.26	318.67	319.73	316.12	319.29	319.01	319.79	316.76	318.52	316.96	317.39
297.56	299.09	298.24	295.82	296.21	291.95	297.47	293.27	297.22	299.51	297.25	297.21	298	295.67	297.51	296.83	296.46	297.16	296.92	295.59	296.88	296.87	296.86	298.4	296.56	295.82	297.44	294.88	296.17	296.82	298.11	298.28	297.83	297.06	297.35	295.67	296.19	294.54	293.92	295.33	296.62	297.45	294.73	297.77	297.58	296.54	296.6	296.22	294.54	294.34
312.85	314.18	314.04	312.4	310.92	313.35	313.66	314.07	312.58	313	312.2	310.95	313.61	312.55	314.56	313.46	314.52	313.32	311.55	311.64	311.45	310.96	313.66	313.47	312.24	313.19	313.05	310.42	315.45	315.01	313	309.96	313.36	311.21	314.55	313.58	312.95	314.29	313.59	312.76	312.73	312.38	311.83	315.2	312.38	313.36	311.98	311.8	311.31	311.33
328.28	326.76	327.48	327.63	327.49	328.55	326.48	328.41	328.44	328.33	328.56	329.48	326.92	328.5	327.28	329.35	327.48	327.02	327.21	327.2	325.68	326.33	326.82	327.1	328.04	327.98	328.93	326.95	324.87	325.3	326.67	329.18	329.52	328.76	330.31	327.49	327.5	326.68	327.34	328.93	326.3	329.03	325.44	326.36	326.99	327.7	327.61	325.33	325.3	328.7
304.74	303.71	305.35	304.01	304.09	302.84	306.39	301.65	305.07	304.76	304.2	304.67	303.4	303.16	305.09	302.41	304.86	301.84	304.9	306.52	308.91	302.42	303.25	304.24	306.29	303.07	304.2	305.47	303.82	305.38	304.21	303.53	304.75	303.29	304.45	307.26	302.85	305.88	304.58	303.39	306.07	304.7	303.61	303.09	302.87	304.16	304.72	305.08	304.66	305.28
297.07	295.97	297.85	294.87	296.92	296.63	297.45	298.01	295.75	297.68	296.53	296.2	297.5	295.24	298.71	299.48	299.86	297.54	297.15	295.33	300.19	296.91	299.97	296.64	297.63	296.25	297.87	296.58	296.08	297.24	298.91	296.99	297.74	295.3	297.99	297.74	297.9	297.9	297.02	294.67	297.47	296.19	295.63	297.67	299.49	298.24	297.64	296.87	294.71	294.07
315.87	316.85	316.24	315.83	319.41	317.69	316.58	314.06	318.99	314.78	317.46	315.77	318.22	315.5	317.33	314.92	318.88	315.99	317.38	313.61	319.26	316.99	317.39	318.98	315.11	318.03	315.41	314.94	314.86	315.03	316.63	317.67	317.24	317.43	316.18	317.69	318.7	315.44	316.95	317.22	314.62	318.01	314.55	317.76	315.66	314.9	314.78	317.43	315.11	315.64
310.79	312.88	309.97	309.21	309.07	310.74	310.06	310.36	311.35	310.08	309.81	309.89	309.71	309.91	310.77	310.84	309.06	307.13	310.95	311.06	309.13	309.7	310.86	309.53	309.84	308.36	309.33	311.4	308.83	309.08	309.09	309.13	310.42	311.42	310.84	306.57	310.62	309.43	309.89	307.93	311.82	307.75	310.76	312.55	309.17	308.19	310.63	311.43	308.25	310.16
316.28	316.13	317.58	316.96	318.37	319.22	316.5	315.99	315.51	314.94	314.33	314.39	312.09	317.63	314.75	316.73	316.57	314.81	314.95	315.16	312.96	317.56	316.84	315.93	316.95	316.54	316.78	320.14	318.11	315.3	315.23	316.62	316.03	316.97	314.64	315.08	315.93	315.65	313.75	316.08	314.73	314.72	318.43	315.19	315.43	317.96	314.74	314.01	315.61	316.55
307.72	304.66	305.34	304.94	305	305.92	303.57	305.06	303.29	307.5	304.17	305.39	304.08	303.63	304.41	306.3	303.25	304.33	303.93	303.75	304.03	305.21	307.57	303.55	306.18	306.52	304.97	303.98	305.44	303.84	306.58	306.6	303.75	304.64	305.27	308.95	306.46	303.7	304.7	304.43	306.23	302.79	305.18	302.52	304.44	304.34	303.11	304.28	303.81	303.81
309.06	307.07	309.21	308.79	310.47	312.53	305.3	309.14	308.69	308.44	312.54	309.49	311.18	308.91	309.82	306.79	308.89	308.5	310.11	311.67	310.59	307.01	310.64	309.05	310.05	310.36	308.52	309.5	311.05	306.91	311.31	312.81	310.13	309.05	311.28	308.96	311.56	309.47	307.81	310.94	309.84	309.99	309.65	311.32	311.34	309.74	308.49	308.53	308.67	311.28
304.68	304.64	304.69	304.69	305.42	304.36	305.56	304.29	300.44	303.99	303.24	303.67	305.06	303.67	304.38	303.4	306.38	306.68	304.08	303.92	303.54	305.61	304.26	305.36	304.03	306.16	304.25	305.4	306.67	303.92	304.91	303.84	302.11	304.1	303.86	304.99	302.45	303.44	304.38	306.01	304.74	303.83	303.23	303.02	304.48	304.05	301.75	303.66	306.65	304.83
316.85	319.59	317.53	319.4	318.02	320.07	317.55	316.32	318.78	316.55	318.28	318.9	319.3	316.52	315.66	320	321.09	317.02	320.68	316.22	320.06	318.61	318.52	317.86	316.78	317.19	317.28	317.62	318.2	317.57	318.03	316.15	317.8	318.82	319.43	317.87	319.17	318.8	316.76	315.88	317.71	319.67	318.77	317.7	314.8	315.53	318.62	318.48	316.48	318.24
304.49	304.58	301	303.12	302.4	303.11	301.26	300.88	303.26	301.86	301.78	301.89	303.91	303.04	302.54	304.99	302.82	302.51	304.45	301.54	304.18	303.48	303.03	303.83	300.79	301.46	303.4	304.29	305.26	301.55	305.52	304.84	304.95	302.88	302.33	300.92	303.21	302.92	302.22	304.15	303.84	302.1	301.61	301.43	304.97	303.47	301.93	304.98	302.5	301.3
305.12	303.73	304.56	305.89	302.95	302.55	302.84	301.97	303.25	301.32	304.27	303.3	303	301.13	303.02	306.95	303.47	304.82	302.66	302.54	304.69	301.69	301.89	302	304.31	302.78	301.28	303.74	307.11	304.83	302.33	303.49	302.53	302.65	302.04	303.69	305.79	301.98	304.86	303.07	305.06	302.56	303.14	303.77	302.79	303.32	304.1	305.53	304.41	300.45
327.57	328.09	328.82	327.71	326.57	327.55	327.64	330.35	329.57	324.29	324.87	328.56	328.12	327.39	328.84	326.49	326.28	329.17	326.82	328.08	327.71	328	329.37	328.17	329.48	328.73	328.33	330.08	328.86	326.12	328.59	327.3	328.74	329.69	327.63	328.33	326.46	326.22	325.11	327.18	328.16	331.29	326.09	328.63	325.91	326.12	327.29	326.21	327.88	328.44
305.4	306.69	303.51	305.38	306.16	307.41	306.59	306.65	306.63	305.32	306.74	304.98	305.32	303.52	307.97	307.97	301.93	303.41	307.26	303.83	307.29	305.8	304.82	306.71	304.64	305.43	306.31	306.58	305.43	307.32	307.61	305.55	305.25	304.85	304.88	306.16	306.46	307.21	304.7	305.75	302.73	303.04	307.9	306.04	306.44	308.89	304.99	302.17	303.96	305.08
307.29	307.76	307.39	304.56	306.22	305.15	310.06	308.77	307.94	307.52	306.39	306.47	307.2	306.43	307.88	306.48	306.64	306.7	305.77	304.76	311.2	307.8	307.61	307.11	308.04	307.19	308.29	310.12	306.44	308.39	307.28	308.22	309.08	307.48	307.57	305.02	306.49	307.53	309.12	306.17	307.52	306.41	311.17	308.57	306.87	307.07	306.61	307.01	307.15	305.28
303.6	306.61	302.67	303.32	304.16	304.69	301.39	299.99	304.98	303	306.11	301.44	302.89	302.34	305.66	303.89	302.53	304.41	302.77	301.13	303.89	305.91	302.52	304.12	301.84	300.68	305.2	302.11	302.96	302.89	306.55	305.14	301.34	304.87	302.9	299.32	304.02	302.16	304.25	304.59	303.36	303.45	300.6	304.1	305.27	306.67	308.02	305.01	303.45	305.5
312.55	314.19	313.34	314.47	312.49	313.13	314.94	313.89	311.32	313.47	313.91	310.86	311.57	313.82	311.72	313.91	313.43	312.3	314.21	313.44	314.57	314.58	313.72	318.69	313.41	318.46	311.45	312.39	313.53	315.5	315.25	315.81	315.47	313.32	311.15	312.83	311.54	313.5	311.15	313.71	314.47	314.16	313.71	310.14	311.85	313.06	314.69	311.59	311.51	310.57
305.08	306.19	304.2	304.17	304.32	306.27	304.56	306.35	304.71	306.3	303.05	304.74	302.58	303.78	301.95	303.35	303.63	304.62	306.83	305.66	303.27	304.57	305.12	304.25	304.64	305.54	305	302.73	301.55	301.38	305.2	303.41	302.61	304.86	304.2	302.67	303.64	305.93	305.18	305.97	303.78	306.57	303.99	303.23	304.59	301.83	303.01	305.52	305.6	306.03
296.58	296.94	298.71	294.49	294.4	297.36	294.68	294.72	295.33	296.75	294.65	295.13	296.9	297.63	294.93	291.9	296.8	296.29	296.42	295.39	295.02	297.11	295.95	294.77	295.44	297.8	297.5	297.05	297.99	296.32	296.81	298.08	299.72	297.73	297.17	297.76	296.23	299.21	297.43	293.94	293.77	294.81	294.64	298.34	295.6	295.19	296.53	297.85	297.57	296.66
301.36	303.23	302.9	304.51	303.99	301.47	301.25	303.61	300.96	302.7	304.55	304.46	303.9	300.23	305.75	301.3	300.62	301.77	302.72	299.93	303.07	301.79	301.65	300.82	303.08	303.52	302.14	303.81	302.36	302.26	302.21	304.62	300.44	303.47	300.81	301.79	300.99	303.82	304.18	304.75	302.7	303.68	299.98	301.39	302.26	303.66	303.23	301.98	301.31	302.81
305.61	304.35	300.3	304.36	303.48	302.57	303.06	302.17	305.87	302.61	303	301.85	302.13	305.29	302.95	300.31	303.66	304.94	304.6	301.09	301.11	302.6	303.08	304.85	302.86	301.84	303.06	306.73	303.93	302.93	301.98	303.14	302.74	303.73	305.19	305.59	304.82	301.43	303.89	303.54	305.39	301.61	305.13	302.81	301.94	304.95	306.81	303.65	302.26	301.66
305.08	301.61	303.26	303.43	302.49	305.27	301.45	305.66	306.31	306.22	302.84	304.58	303.05	303.5	304.22	305.62	304.27	300.88	304.34	304.1	307.5	305.58	302.37	302.04	304.1	301.72	303.77	304.96	302.73	302.2	303.12	305.28	303.55	302.56	306.67	302.63	305.87	304.27	303.55	304	304.63	305.08	306.09	306.56	302.95	305.46	305.68	304.22	303.51	303.67
306.92	304.01	305.83	306.94	306.3	303.01	304.73	304.98	306.38	307.6	305.03	304.83	303.54	304.92	307.2	307.16	304.45	306.65	304.96	304.25	307.18	303.38	305.72	305.57	304.92	305.41	308.36	307.52	307.76	304.32	305.92	304.62	304.92	304.62	304.92	304.94	305.45	305.26	304.72	305.81	305.74	305.21	308.32	305.7	305.09	306.66	304.79	306.8	303.52	305.75
329.09	327.09	328.34	328.05	327.98	327.99	328.89	328.62	325.98	327.15	328.06	328.09	326.36	330.77	327.86	326.92	328.79	326.49	326.64	329.02	327.11	330.66	327.29	328.4	325.81	327.89	326.77	329.39	329.02	327.26	325.82	324.73	326.72	330.2	327.55	328.19	325.34	325.98	324.52	329.13	327.38	327.06	327.94	327.95	327.52	324.85	329.19	327.54	327.92	328.28
318.99	318.36	317.07	316.63	319.05	319.59	319.21	317.63	319.81	318.48	319.59	318.31	317.75	320.43	317.24	318.28	316.65	316.7	318.31	319	317.57	318.88	318.77	320.09	318.51	316.33	318.81	319.8	318.25	319.86	320.35	318.59	319.45	316.72	317.92	317.46	319.44	314.76	318.49	316.65	319.31	319.31	317.29	315.04	318.51	319.82	317.42	320.32	319.42	317.28
311.17	313.28	312.83	314.87	315.09	309.82	313.22	314.76	314.4	312.41	315.06	312.92	313.85	314.15	312.78	311.98	314.4	315.25	312.65	315.17	315.23	312.9	314.84	313.74	312.37	312.95	313.16	312.61	313.48	312.9	314.35	313.18	314.94	314.25	313.95	312.83	312.72	312.35	313.6	317.33	313.15	313.92	314.21	315.12	313.8	312.72	314.06	314.8	313.9	313.24
314.46	316.65	312.57	315.21	316.41	315.56	316.86	314.08	318.02	317.93	316.53	316.24	315.95	316.32	316.42	316.5	314.91	313.83	317.6	318.21	315.88	315.46	315.17	318.76	318.41	316.83	316.19	312.96	313.65	315.24	318.91	316.2	317.79	315.84	315.35	316.78	316.95	316.97	317.17	316.64	316.33	315.14	316.91	315.42	317.66	317.07	317.97	314.89	316.38	315.28
306.71	306.68	307.15	307.55	305.91	308.63	307.41	308.36	304.06	306.05	306.16	306.2	307.52	305.44	303.4	308.09	307.37	306.81	306.55	306.2	305.36	306.75	308.7	308.05	308.92	305.7	305.62	306.66	304.83	308.22	305.92	308.68	303.98	304.77	308.65	304.38	304.54	306.75	305.41	305.23	307.78	305.83	306.73	305.11	305.97	305.89	305.75	305.86	303.84	304.19
310.69	311.21	312.35	312.71	313.39	311.45	315.58	313.14	311.51	312.68	313.84	313.44	314.83	312.89	313.98	313.18	311.91	309.77	311.67	311.91	314.35	310.77	311.68	313.19	311.82	311.94	314.01	311.75	312.87	313.52	311.17	309.79	311.43	312.6	312.33	311.19	312.42	313.25	311.85	313.08	312.29	312.38	311.3	311.3	313.71	312.1	311.92	312.56	311.88	312.39
309.73	304.78	306.76	307.06	305.29	306.19	306.43	306.46	304.56	306	304.59	307.45	306.19	307.37	305.86	305.69	308.21	307.31	305.8	304.64	302.89	307.2	307.19	305.06	304.49	305.6	307.66	306.6	307.3	308.34	306.43	305.21	307.6	306.89	306.01	308.1	306.56	307.64	307.41	303.43	305.82	305.89	309.5	305.5	306.06	306.62	303.79	303.7	304.91	307.88
313.89	314.3	315.26	315.18	316.98	316.53	317.33	316.38	315.61	313.01	315.58	315.59	317.47	315.39	317.87	317.26	316.37	314.77	316.13	317.46	316.16	314.34	316.93	313.34	316.76	314.66	316.55	316.67	316.97	312.76	315.56	316.32	315.41	316.45	316.04	315.32	314.68	316.89	317.55	317.52	316.55	315.09	315.58	316.33	315.95	315.89	314.04	312.76	315.54	317.69
314.76	311.91	315.97	316.93	313.07	314.57	316.42	313.78	314.72	315.56	315.45	315.67	312.55	313.09	315.45	316.42	315.32	314	314.39	314.17	312.75	317.47	311.9	314.81	312.91	315.51	314.49	315.11	315.37	314.2	314.54	314.58	313.35	312.51	314.17	315.12	317.59	316.16	316.43	314.59	313.54	315.37	313.47	314.99	314.04	315.02	315.26	315.24	314.02	312.26
302.99	305.49	307.06	300.16	303.57	302.69	303.68	303.07	302.02	302.56	302.85	302.26	304.35	305.04	304.66	304.46	304.97	303.25	301.9	302.27	305.08	301.84	305.26	305.38	304.8	304.94	303.03	304.17	300.01	302.93	303.91	303.17	304.16	303.64	304.53	305.38	304.15	306.09	304.18	304.33	304.44	302.05	304.07	303.6	300	301.9	306.88	302.5	302.93	305.65
318.64	317.23	317.32	318.14	317.93	318.42	315.91	320.76	317.61	317.89	318.83	320.07	318.26	316.69	318.58	318.76	317.16	320.46	316.9	317.56	317.71	317.07	321.19	316.75	319.57	319.41	319.21	319.45	320.02	318.3	319.54	316.44	317.53	319.3	318.91	321.2	318.74	317.37	318.96	318.72	318.24	319.88	317.86	316.3	318.21	317.97	320.18	319.89	316.79	318.2
303.03	301.87	301.37	297.79	303.15	302.12	302.93	302.98	300.69	302.45	300.94	301.11	303.25	300.25	303.16	299.17	302.23	300	302.48	303.47	300.43	304.17	302.17	304.19	303.04	301.94	301.59	303.1	300.7	302	302.92	305.45	304.45	300.86	302.46	303.62	302.16	301.42	302.64	301.14	302.71	304.78	304.08	302.37	303.86	303.66	303.02	300.08	303.56	303.56
301.58	301.09	297.66	300.25	301.12	302.19	300.26	298.81	298.2	300.29	297.97	302.35	300.01	301.25	299.53	299.91	300.67	300.07	302.18	301.24	301.14	299.79	299.98	301.34	299.95	303.79	301.87	300.95	301.14	299.58	302.76	298.01	298.67	300.38	302.88	299.53	300.27	299.28	300.86	303.64	301.67	302.99	300.7	302.74	301.91	299.37	299.71	300.29	298.71	299.52
322.73	325.36	325	324.29	323.24	325.05	326.64	325.64	325.79	325.53	325.55	326.07	327.48	325.16	326.71	325.45	327.4	324.89	326.91	325.57	324.5	326.4	324.72	327.38	323.19	324.15	327.89	325.14	326.74	323.62	324.34	324.36	326.93	324.27	326.26	324.94	324.45	325.2	325.39	324.93	326.07	322.2	326.58	324.73	327.25	323.47	322.74	323.62	326.04	325.41
317.98	317.68	319.16	317.74	321.64	315.41	318.9	317	317.99	317.79	319.45	317.42	314.51	315.45	317.12	317.65	317.72	319.08	320.33	318.74	317.51	317.95	320.01	317.24	317.57	316.08	317.55	318.93	319.04	315.47	319.48	315.87	316.45	317.44	317.7	319.16	319.08	319.89	318.2	318.34	314.68	316.83	317.03	315.09	319.26	317.22	319.13	315.4	319.1	318.62
316.42	316.79	316.81	315.32	317.91	316.29	315.61	316.75	317.22	316.65	317.46	317.41	318.37	318.22	316.39	317.04	315.31	316.55	316.02	316.61	317.49	314.65	317.66	318.31	319.02	315.64	318.57	318.42	316.93	313.47	317.34	315.99	316.03	319.18	318.13	316.73	316.99	320.22	317.19	318.19	319.32	317.6	318.75	317.41	317.1	317.07	316.8	316.45	314.57	317.82
297.78	300.53	301.55	301.5	300.64	300.61	301.6	302.9	302.87	299.5	298.81	299.08	297.84	299.64	300.15	299.8	300.26	298.47	301.16	301.18	301.12	300.28	299.51	299.76	298.73	302.55	301.27	298.88	300.03	296.62	299.87	297.7	300.08	300.56	298.87	299.1	300.45	298.32	300.98	300.89	301.43	299.1	299.3	298.24	302.82	301.48	300.48	299.78	301.14	301.25
300.14	292.99	293.99	298.74	298.55	295.93	297.13	298.08	298.49	295.65	295.43	297.09	296.85	296.97	297.01	299.37	297.81	296.2	297.78	297.88	295.74	295.85	297.62	296.32	295.53	297.77	298.64	294.32	296.6	297.71	296.13	295.29	297.68	297.62	297.91	298	294.44	296.14	295.57	296.89	295.72	297.68	298.01	295.33	296.25	296.45	298.92	297.27	298.92	297.42
305.9	305.84	304.65	308.88	307.02	307.44	304.64	305.87	305.21	306.14	306.28	306.45	305.22	305.45	307.3	305.66	304.99	307.19	305.95	304.92	306.86	306.04	305.85	305.26	305.36	307.33	304.84	306.6	305.87	306.59	306.75	305.06	305.38	306.49	307.12	308.35	306.2	309.02	305.85	306.25	306.56	306.35	306.04	306.72	305.2	308.5	306.09	307.23	307.11	305.39
314.81	315.7	314.14	314.37	318.46	315.57	314.77	315.72	315.49	317.16	315.48	317.21	317.54	316.41	314.53	314.79	316.22	315.93	317.48	313.69	314.14	317.52	315.57	316.84	317.43	316.39	318.52	319.7	316.04	311.65	314.98	314.86	314.56	316.7	319.11	313.01	319.98	315.24	315.38	314.4	314.57	315.05	314.24	316.92	313.74	312.73	315.45	316.31	317.82	316.84
315.15	313	314	315.91	316.33	316.95	315.07	313.18	312.68	315.4	313.03	315.2	314.41	316.34	314.62	314.68	311.77	314.95	315.58	315.67	311.23	314.3	316.7	316.81	314.58	315.59	314.36	316.87	316.71	313.78	317.62	313.44	314.5	313.55	315.56	313.64	314.96	315.97	316.32	312.39	314.74	315.28	314.07	320.95	314.93	315.25	314.02	315.18	313.78	315.53
306.94	307.66	305.15	307.16	308.64	305.62	307.45	304.7	308.98	307.84	306.37	308.9	306.62	308.08	307.98	304.29	307.46	309.17	307.49	308.57	308.23	306.6	308.12	308.25	305.42	306.1	305.75	304.69	307.9	310.18	304.85	307.96	308.07	307.86	306.43	306.59	307.55	306.74	308.59	307.84	305.3	306.12	308.2	307.36	307.24	305.93	307.59	307.69	307.03	307.46
317.97	317.19	316.87	317.39	317.33	315.97	317.63	315.63	315.33	318.4	317.73	319.15	317.3	317.31	315.97	317.74	314.82	317.55	316.97	318.82	316.49	317.86	315.57	318.59	320.75	317.13	316.69	316.96	315.81	316.54	316.3	317.17	318.79	319.55	317.55	316.98	318.4	316.27	315.46	315.72	318.72	316.99	316.6	319.68	318.38	317.98	317.57	316.66	317.75	317.52
309.8	307.68	309.92	307.71	308.88	310.55	308.88	308.6	312.9	310.21	310.51	311.22	308.35	308.67	309.86	310.42	309.45	308.11	310	309.46	311.21	308.86	307.55	309.45	308.55	312.27	310.06	306.97	309.23	309.5	310.67	309.01	309.67	312.15	309.91	310.9	309.44	312.87	307.99	309.02	310.86	309.68	310.09	310.46	310.45	308.91	309.11	309.66	309.5	309.23
319.81	314.54	317.91	316.8	315.53	317.02	314.04	316.07	315.53	315.89	317.49	316.2	317.42	317.41	319.62	317.15	317.69	319.79	314.02	316.08	317.11	317.09	317.58	315.3	316.82	316	315.57	317.84	317.46	316.43	315.93	316.44	316.37	316.83	315.43	315.92	318.47	315.54	316.37	315.01	314.26	316.38	317	314.94	314.91	314.27	317.33	317.92	318.86	315.35
312.32	316.33	311.83	312.48	313.79	316.04	312.95	315.69	316.02	312.04	316.9	314.83	314.02	312.08	313.25	313.39	315.02	314.29	313.06	313.02	312.12	312.39	315.68	312.51	314.41	312.64	311.64	312.83	319.27	315	314.27	312.36	314.47	314.51	313.21	314.93	319.5	311.32	312.91	314.07	313.27	311.94	314.9	314.72	312.05	311.87	314.21	313.63	313.41	315.39
314.88	315.13	314.35	314.79	316.22	312.79	315.6	314.94	314.17	312.92	316.42	318.64	313.25	314.76	316.23	313.41	316.88	313.91	312.77	312.12	316.36	314.55	310.61	311.8	313.88	314.46	314.57	315.79	312.87	312.9	314.83	312.96	314.34	312.69	312.85	313.86	315.65	316.65	314.56	314.56	312.46	315.84	314.74	311.41	313.06	312.27	314.61	314.2	315.58	314.23
309.51	310.18	312.6	314.5	310.64	310.88	313.81	310.5	311.42	308.85	313.58	306.47	309.81	310.63	311.27	311.08	311.93	311	311.2	309.69	310.91	314.23	310.72	313.01	310.69	311.98	309.66	311.02	310.17	310.68	309.28	311.9	309.92	309.08	309.59	312.32	310.77	311.58	311.29	308.16	312.14	309.61	308.86	312.22	312.36	314.26	312.07	310.71	311.56	311.11
311.75	311.35	308.46	309.01	309.49	312.42	310.15	309.93	311.37	313.11	312.39	309.86	306.81	311.22	310.16	308.26	311.98	310.28	312.52	310.76	311.11	310.96	313.19	310.47	310.18	310.71	310.49	310.98	308.92	312.11	309.39	311.84	311.69	310.51	311	310.58	310.43	311.95	312.03	311.44	310.78	314.13	312.49	309.99	311.13	311.06	310.46	312.31	310.14	310.45
317.19	318.04	317.86	316.69	316.87	315.5	319.55	318.19	317.88	318.7	319.81	318.98	315.87	318.34	318.38	318.12	316.8	319.57	318.96	318.81	316.44	319.7	316.34	318.94	316.3	321.7	319.1	316.07	316.33	319.98	318.27	319.44	319.17	319.5	318.77	317.82	317.14	318.58	317.62	316.74	316.39	318.99	319.31	319.9	319.84	318.65	317.57	317	319.91	321.15
315.46	318.15	317.16	318.79	314.18	317.07	315.35	317.72	318.81	317.54	316.16	317.91	317.39	318.42	317.51	316.2	315.85	317.39	316.74	316.68	315.62	317.03	316.44	318.64	318.68	316.36	316.19	317.66	318.94	318.45	317.78	317.07	315.27	314.78	316.46	317.8	317.73	319.6	318.18	316.88	316.14	314.62	316.72	319.16	318.68	319.27	317.59	317.47	316.65	316.27
327.99	326.67	326.76	329.98	326.75	328.95	326.73	326.88	328.32	325.09	325.94	328.12	327.42	328.95	328.58	327.56	326.79	328.6	326.32	328.64	327.77	327.6	327.05	325.37	326.46	327.04	328.06	326.63	329.42	328.31	329.72	328.32	326.95	327.73	327.4	327.75	327.24	328.14	328.81	328.45	325.83	326.47	328.5	328.2	327.28	325.7	327.59	328.31	329.96	326.68
315.05	315.76	316.77	315.68	314.49	315.46	315.1	314.48	314.62	314.84	315.31	317.05	313.14	313.88	316.56	317.37	315.91	314	315.32	318.07	314.26	316.01	316.51	313.84	316.87	314.45	314.44	316.67	315.18	315.2	315.07	316.36	316.37	316.31	317.05	315.99	314.3	317.84	316.3	316.21	315.53	315.11	315.29	316.34	315.63	318.55	316.95	314.89	316.33	316.03
302.4	302.23	304.43	302.89	300.3	304.35	303.34	305	305.48	299.68	302.98	302.18	302.93	306.02	304.01	303.57	302.35	304.35	303.02	304.49	302.26	304.07	303.28	301.81	303.8	304.32	301.79	302.93	302.24	302.44	304.74	301.6	306.03	303.11	302.52	305.45	300.33	303.81	304.63	302.22	300.63	303.97	303.99	303.46	303.34	302.62	303.81	302.22	305.58	303.24
304.81	305.48	304.55	302.37	306.43	304	305.08	304.18	305.63	305.54	303.44	305.38	304.64	303.85	303.45	305.97	301.01	302.47	305.15	304.33	304.49	304.84	304.39	305.05	304.18	305.51	303.7	302.49	305.28	306.06	305.57	303.73	303.66	305.56	304.66	305.53	305.31	305.12	304.1	305.03	302.61	303.07	305.52	307.7	306.11	301.89	305.76	304.81	304.62	304.56
316.73	315.22	318.51	314.73	315.79	316.13	314.93	314.25	317.92	317.67	315.66	314.22	313.8	317.24	315.58	314.74	315.79	313.71	315.53	316.11	315.1	316.04	314.55	317.26	317.45	318.2	316.86	317.31	317.26	316.45	316.1	316.55	315.55	317.83	314.74	314.2	314.05	316.7	316.3	313.05	315.83	316.37	317.14	314.89	314.91	315.67	315.71	315.87	315.24	315.69
316.77	319.25	319.44	318.33	319.87	319.31	318.72	317.81	317.95	316.79	320.26	317.84	320.99	318.82	318.42	318.85	318.22	319.05	320.25	319.13	318.85	317.45	320.12	320	318.47	317.41	320.27	318.58	319.87	319.48	319.8	321.31	318.39	316.28	316.74	317.98	318.3	318.29	319.24	322.2	317.38	321.38	319.1	320.46	319.26	319.47	317.22	318.95	318.62	318.9
303.66	300.84	304.29	305.96	303.83	305.2	302.86	304.31	302.65	302.95	303.77	304.75	302.54	303.51	305.41	302.62	302.25	303.72	306.96	303.38	303.23	304.41	303.47	302.77	303.1	304.24	305.81	303.74	304.76	303.73	304.37	304.43	303.08	303.9	304.26	303.28	302.41	305.03	304.78	305.02	306.08	301.33	304.72	300.91	304.3	302.19	306.32	305.08	303.19	302.59
302.6	305.02	305.41	304.04	306.43	302.86	306.21	303.9	306.19	306.25	303.83	304.43	303.4	303.57	306	302	300.3	304.81	304.01	308.84	303.62	304.75	304.74	305.86	304.87	305.67	303.48	305.08	306.18	305.92	302.91	304.05	305.24	305.71	303.76	302.31	304.62	301.82	305.08	305.68	303.57	304.69	305.33	305.79	305.79	304.81	304.66	305.09	305.28	305.11
305.95	306.24	305.38	307.12	306.25	308.12	306.91	303.44	308.22	305.54	304.68	308.88	307.2	305.57	305.97	305.35	303.18	306.18	307.97	308.12	304.4	306.96	306.29	303.98	307.06	306.78	306.67	308.59	304.68	307.09	307.15	306.54	306	308.89	306.44	305.82	304.37	306.77	305.46	305.38	305.14	308.33	308.29	306.12	306.16	303.37	307.25	306.03	306.75	306.32
304.64	305.95	306.94	308.26	303.92	307.75	305.52	307.14	304.61	303.7	304.82	305.57	305.15	305.34	306.45	307.88	306.54	306.44	306.87	303.42	307.79	308.05	307.24	303.95	304.3	308.01	306.32	308.62	304.26	304.93	307.31	306.47	307.65	309.62	304.43	307.24	305.77	308.86	305.09	306.39	305.37	304.82	306.77	305.84	305.99	305.28	307.18	307.53	306.39	304.95
302.48	303.65	302.49	301.88	299	299.93	301.64	302.96	301.69	304.53	304.12	304.16	304.35	302.6	301.67	303.3	304.41	301.73	302.56	303.24	302.96	303.7	302.25	302.05	302.82	303.42	300.87	304.36	303.3	304.82	302.73	302.04	304.39	301.85	303.18	302.83	302.13	301.41	307.11	304.2	300.1	299.26	303.56	303.07	303.55	303.57	304.5	302.58	302.17	303.7
316.19	318.83	318.36	317.3	320.46	316.86	319.07	316.73	315.86	315.06	318.67	317.4	319.32	318.44	316.78	317.92	317.37	319.3	314.22	316.56	317.87	315.72	316.56	317.79	317.72	316.86	317.92	316.33	316.64	316.53	319.23	317.97	317.07	314.87	316.02	317.64	315.94	315.96	314.13	316.37	319.9	317.05	319.85	318.04	317.64	317.44	316.54	316.25	317.71	313.95
318.08	316.12	317.5	317.18	316.56	318.4	315.45	316.62	312.26	314.1	317.27	316.01	318.3	315.18	316.52	316.35	317.85	316.72	315.25	315.41	316.83	315.88	316.22	318.69	318.89	315.5	314.89	314.61	314.69	314.07	315.92	316.07	313.39	316.05	317.19	316.12	314.19	315.94	315.09	317.4	311.86	314.51	313.89	315.7	315.32	314.95	315.48	316.73	314.37	315.15
299.6	300.99	301.94	302.78	298.67	300.97	297.19	299.33	302.17	297.76	301.3	298.7	299.52	302.78	303.2	300.71	300.23	300.23	301.86	300.61	304.52	300.75	300.63	303.33	303.85	303.09	300.06	301.09	296.78	302.32	301.27	300.14	299.83	303.45	301.82	302.74	302.7	299.95	300.45	300.93	301.86	302.96	302.79	301.95	301.14	301.51	300.31	302.35	300.44	295.83
320.19	317.37	315.92	317.66	321.66	317.01	321.57	317.4	317.36	319.55	316.49	320.41	319.69	317.77	319.98	318.86	317.32	321.02	320.3	316.67	318.56	315.74	318.71	319.19	316.69	316.05	320.75	318.22	319.5	317.89	316.43	318.93	320.88	316.7	320.76	317.3	317.15	318.58	319.31	317.58	317.39	317.61	318.51	318.35	320.07	316.94	318	318.19	319.85	318.7
292.79	294.93	293.84	292.72	297.19	294.09	294.13	292.63	292.83	295.5	294.72	292.55	293.55	295.78	296.86	294.78	294.43	294.15	291.03	292.62	295.57	292.86	294.19	296.37	294	296.4	293.29	295.17	293.82	294.99	292.88	295.7	293.03	293.25	294.55	297.07	292.78	296.85	293.39	294.35	292.45	295.1	297.51	294.4	293.82	294.89	295.8	293.85	295.34	296.71
317.01	317.08	316.53	317.15	317.85	317.28	315.48	316.01	317.11	316.68	315.09	316.15	318.47	315.43	319.72	315.22	316.7	316.75	315.13	315.53	318.18	318.5	315.74	316.24	315.4	315.97	319.44	316.5	315.21	316.17	316.82	318.26	317.13	314.14	315.6	319.3	315.59	318.51	317.77	319.08	316.57	317.13	316.47	319.69	316.42	317.77	318.03	314.46	315.28	314.55
296.9	297.51	295.55	297.63	295.96	296.97	297.26	296.62	296.54	299.66	299.83	296.84	296.54	298.99	297.86	295.76	298.05	296.4	294.4	296.48	299.4	297.07	298.62	297.34	296.95	298.95	295.46	298.8	296.71	297.48	296.66	296.42	297.23	294.88	295.69	296.79	297.37	297.82	297.63	296.56	298.72	295.49	296.24	297.85	298.09	296.77	297.18	296.95	298.47	299.02
324.05	323.56	324.17	324.77	324.42	327.64	325.87	324.74	325.9	325.22	324.96	325.74	326.19	324.21	326.59	326.09	323.48	324.59	323.67	323.61	324.47	324.16	324.78	323.64	325.26	325.77	324.95	327.26	325.13	322.46	325.29	327.72	325.19	325.49	325.05	326.28	326.18	323.91	324.18	323.42	325.57	325.09	325.41	325.7	325.8	325.07	324.51	326.56	325.46	322.65
302.29	303.41	303.55	302.54	301.83	305.79	303.31	302.04	304.07	303.05	303.63	305.17	300.82	303.14	302.83	306.55	305.53	301.73	302.52	304.03	302.75	303.23	301.47	305.52	301.79	305.53	304.74	302.35	302.12	303	302.03	304.87	303.51	302.85	302.46	304.9	302.14	304.13	304.53	301.16	304.05	304.85	305.47	304.14	303.72	302.96	303.8	303.62	303.58	302.64
311.91	312.88	310.68	312.77	311.09	311.57	310.89	310.25	310.16	311.19	310.77	308.37	311.72	311.42	310.91	309.26	307.75	309.54	310.54	309.88	312.23	311.77	310.72	310.73	313.03	309.47	312.2	311.34	311.65	312.67	311.25	311.28	311.63	309.66	311.12	310.89	309.23	312.83	307.45	312.03	310.31	310.41	311.58	310.58	313.33	309.23	310.43	310.07	309.11	314.95
307.69	307.53	304.77	306.97	305.46	306.66	306.88	306.78	306.46	305.61	306.42	306.54	303.27	307.57	309.56	308.32	304.48	307.29	305.47	307.3	304.58	306.91	304.33	307.08	306.39	304.97	307.4	306.83	303.79	303.65	304.01	304.68	308.05	303.43	306.11	307.48	304.22	304.61	308.41	306.56	305.31	308.25	306.23	306.49	308.41	307.9	306.06	306.08	306.27	304.93
305.35	301.16	303.77	304.96	301.16	303.64	305.8	301.34	302.93	304.54	303.68	304.65	302.69	303.09	302.38	305.85	303.77	301.95	302.69	303.54	302.31	303.8	305.8	300.96	308.25	303.35	302.27	302.93	305.74	304.44	301.64	305.3	299.71	303.79	302.86	303.39	304.61	302.73	303.17	301.63	303.78	301.54	303.68	300.93	303.68	300.44	303.59	304.73	303.47	302.29
305.8	303.69	303.29	305.24	305.49	307.73	303.79	304.62	303.65	304.02	304.31	303.37	306.68	305.29	304.39	303.17	303.52	306.35	304.19	306.63	303.79	306.19	302.19	302.71	306.58	302.73	302.94	303.61	305.02	302.68	307.13	303.37	302.94	304.67	305.6	302.75	304.9	306.9	300.81	303.52	305.13	305.37	303.38	303.34	304.77	304.72	306.26	306.45	303.71	305.05
302.09	301.37	304.2	301.48	301.84	302.58	300.06	304.76	301.99	303.2	301.91	301.34	300.13	303.5	301.85	302.35	302.55	301.59	301.51	303.04	303.79	303.25	303.67	303.83	303.24	301.24	302.26	303.19	304.31	302.07	302.74	301.93	304.1	302.51	302.75	303.85	302.36	304.1	302.67	301.16	301.22	301.11	301.35	301.63	301.16	302.75	299.92	302.04	303.25	300.53
306.47	306.29	303.67	306.32	306.58	308.58	305.92	307.45	305.96	306.22	306.28	307.12	305.57	304.89	305.84	307.51	304.65	305.66	303.92	307.63	307.01	307.05	308.18	304.92	308.39	307.96	308.43	307.84	306.19	306.68	307.17	308.77	306.14	306.91	306	307.81	307.54	307.14	307.06	306.79	302.92	307.58	307.42	306.36	304.41	309.34	305.44	306.99	304.25	306.68
292.47	293.73	294.32	294.14	293.29	294.82	295.92	295.81	294.43	295.5	295.22	292.1	295.07	294.2	294.05	296.24	296.78	294.24	293.34	295.17	296.05	294.92	295.17	297.9	295.33	295.48	294.85	297.34	294.14	294.68	292.82	290.84	294.64	295.02	294.99	294.72	295.08	294.35	295.61	294.8	293.62	295.71	292.89	297.01	298.78	294.98	293.45	293.33	298.12	292.36
311.3	311.15	310.91	312.21	312.19	312.12	311.71	311.63	312.41	314.44	314.06	311.64	311.5	310.77	310.74	312.75	313.03	312.74	313.11	309.72	312.22	312.28	312.25	312.09	311.72	312.39	312	312.52	312.42	314.22	314.06	310.62	312.18	310.65	312.14	311.2	313.41	312.03	312.96	312.32	311.48	311.45	311.75	312.88	313.45	313.78	311.03	309.9	313.4	314.08
303.5	301.72	303.47	301.84	300.67	301.95	300.61	300.2	300.83	300.25	300.75	299.86	300.58	299.66	299.82	302.61	301.15	300.86	300.85	298.92	301.24	302.7	300.89	299.54	303.37	303.75	298.55	300.63	300.55	302.08	303.46	301.1	301.5	302.45	300.33	298.28	300.33	299.02	301.92	300.64	299.94	300.43	301.37	297.79	300.68	301.01	297.61	299.22	298.93	300.88
304.14	305.11	306.4	305.63	303.77	303.03	302.44	304.72	304.61	303.55	304.28	305.6	303.42	305.77	304.07	305.28	303.27	304.95	303.75	304.14	304.52	305.72	305.84	305.16	303.23	305.78	303.13	305.59	304.04	304.3	304.73	305.72	303.68	303.63	302.32	302.91	308.06	303.28	307.29	303.55	304.15	304.57	303.13	308.09	305.4	303.57	303.13	305.44	305.31	304.75
328.95	326.67	325.22	327	327.08	327.12	327.42	327.11	327.52	326.11	328.32	326.49	324.29	328.83	323.61	326.82	329.51	327.47	326.75	327.02	327.02	327.35	326.68	326.8	326.89	327.64	327.27	328.38	326.74	326.88	326.73	325.48	327.05	327.99	326.39	327.35	328.15	329.93	324.36	325.61	327.83	328.56	325.93	327.51	326.75	328.21	328.59	325.98	327.75	325.06
302.82	302.26	303.63	303.95	301.21	302.03	302.74	303.18	302.63	301.97	302.47	301.82	302.49	303.26	304.22	301.69	302.43	302.89	300.44	302.12	299.44	303.32	304.01	304.09	302.53	301.71	303.15	301.93	303.8	304.39	302.73	300.71	300.9	304.93	303.76	303.28	303.83	303.85	300.36	304.2	302.61	303.61	298.37	303.8	303.2	304.25	302.44	301.29	304.34	303.32
294.43	291.86	293.31	295.24	295.2	296.96	294.61	292.57	296.03	293.28	295.37	293.59	294.74	295.09	294.55	294.76	293.22	297.69	294.75	295.68	292.74	293.16	293.69	293.88	293.9	291.76	294.43	294.65	297.02	294.42	291.83	295.38	296.08	296.02	297.28	292.07	293.66	293.61	293.41	293.6	295.33	295.88	294.62	295.42	295.35	293.32	295.64	294.97	293.75	293.78
303.54	307.45	301.07	301.67	302.3	303.22	303.34	304.94	301.1	302.72	303.76	300.95	304.9	303.01	302.3	303.14	304.72	303.5	303.13	304.66	301.1	304.03	303.26	301.55	302.96	304.08	303.48	303.92	302.81	302.95	307.24	302.17	299.51	305.78	305.75	302.02	307.9	303.83	303.4	304.98	306.01	303.62	306.21	303.29	303.65	301.37	302.46	304.95	304.86	301.73
311.27	309.02	310.14	309.19	309.77	310.82	309.05	308.45	308.57	306.65	309.25	309.06	309.75	309.24	308.44	308.31	308.16	308.8	309.95	311.94	306.57	307.7	308.46	313.12	309.46	307.7	310.04	309.22	306.15	308.61	309.57	308.76	308.89	309.72	310.21	311.48	307.58	310.28	307.97	308.44	306.89	310.1	311.71	309.63	309.28	309.13	306.95	309.28	309.21	309.37
306.04	305.23	308.53	306.23	306.56	307.42	305.46	305.2	307.06	308.04	304.48	306.46	305.4	305.34	305.83	305.79	309.14	307.25	308.31	307.03	305.43	307.05	311.34	305.62	305.03	306.03	306.85	306.99	307.78	307.98	306.78	306.86	308.75	304.13	304.86	305.75	306.35	307.27	307.61	308.64	305.98	305.59	307.6	307.04	307.7	308.7	308.4	308.25	308.19	304.89
302.82	306.41	303.92	305.03	306	306.56	305.54	306.46	304.66	306.85	307.75	307.53	308.42	304.52	305.49	305.33	306.96	304.92	305.6	304.33	305.73	307.96	305.91	306.12	305.39	306.45	308.01	306.65	307.94	305.06	307.07	306.44	305.89	306.5	304.12	306.94	306.97	308.11	306.73	306.09	304.01	307.99	305.34	304.84	304.53	306.05	308.44	305.92	307.44	305.3
318.85	315.1	317.47	317.73	316.84	316.46	317.38	318.12	316.14	317.22	317.98	316.3	318.38	317.28	318.3	316.44	316.88	317.09	316.08	318.6	316.42	315.19	318.96	318.36	316.74	317.47	316.95	318.39	318.19	316.35	316.59	315.86	317.17	316.98	317.47	314.31	316.61	316.21	316.38	314.52	317.76	317.41	316.32	316.63	316.54	316.56	316.11	315.7	315.78	317.5
291	294.52	293.81	296.54	292.39	293.07	294.26	294.79	292.06	295.83	293.91	292.26	292.2	293.24	291.92	293.12	295.2	293.32	293.79	292.69	295.89	293.17	295.22	295.75	295.38	294.66	294.7	294.44	293.87	292.58	296.24	295.2	294.05	292.22	293.48	294.49	293.4	294.14	293.96	294.71	292	293.69	294.19	292.26	292.69	291.95	293.23	293.05	294.14	292.51
327.53	326.26	327.66	326.52	328.37	328.67	327.08	328.12	327.97	326.26	326.57	326.8	324.99	327.16	326.96	326.55	327.43	327.64	326.04	328.97	327.36	327.35	325.25	326.17	328.58	326.76	325.03	325.56	327.52	325.59	326.13	329.09	329.2	323.5	328.05	327.4	326.72	327.32	328.95	326.18	327.79	327.76	324.49	325	328.06	326.76	325.39	327.95	328	329.67
327.31	328.69	328.73	324.38	328.62	326.49	326.1	326.19	326	328.32	327.22	325.25	327.08	327.4	327.06	329.14	325.91	328.4	328.93	329.99	329.55	327.98	326.8	328.58	327.18	328.63	329.08	330.81	328.1	326.51	327.38	326.98	326.72	327.81	329.18	326.6	327.44	330.22	328.17	327.32	328.49	328.84	328.16	326.59	325.18	327.84	328.41	326.3	330.14	326.33
308.82	310.95	311.13	312.36	310.22	309.67	313.08	311.35	310.67	313.49	311.94	310.97	310.96	310.68	310.48	310.62	309.1	315.83	308.35	312.52	310.19	310.59	309.48	310.75	312.86	310.54	314.59	311.3	312.03	310.95	310.61	311.54	310.41	310.15	310.2	311.41	308.73	312.92	311.32	312.89	310.92	312.87	311.17	311.79	309.34	313.97	312.69	311.26	309.86	310.64
313.45	314.28	313.77	313.04	311.01	313.3	309.5	311.94	314.45	312.1	311.97	312.69	313.96	313.16	312.8	313.33	312.81	312.4	311.87	313.21	310.85	312.42	314.8	313.38	314.18	313.03	312.87	314.98	311.86	313.29	314.81	313.16	311.91	313.27	314.81	312.98	311.94	313.06	313.32	312.01	314.72	316.32	314.75	311.96	312.69	312.5	310.23	314.8	312.26	312.98
313.35	314.39	313.03	312.08	314.84	309.9	309.17	312.92	311.6	315.31	310.7	309.96	312.18	311.96	310.02	311.13	312.9	312.33	311.61	311.08	312.52	314.63	313.2	313.55	312.72	313.25	311.61	311.27	311.3	311.32	313.13	310.82	311.28	314.58	314.31	312.67	310.03	310.95	310.92	311.86	309.53	310.72	312.35	310.89	312.7	311.62	313.91	313.11	313.98	311.95
319.33	318.49	316.84	316.18	317.52	318.78	315.2	318.43	316.48	320.57	319.22	315.94	319.55	318.42	318.74	319.54	316.74	314.16	318.1	316.52	315.92	317.61	317.59	319.8	317.01	321.59	318.62	319.27	319.19	319.85	315.34	316.47	320.84	319	319.46	316.6	316.52	314.5	317.32	316.59	319.29	315.61	316.93	316.64	317.58	319.44	318.99	316.61	317.55	317.72
303.47	305.45	306.52	305.93	306.65	305.6	303.47	304.71	306.48	306.7	307.21	306.06	307.02	305.93	308.91	305.1	306.12	306.35	304.2	304.76	305.37	307.9	306.72	307.72	305.59	304.98	308.27	305.52	306.33	304.85	305.74	303.64	308.16	303.59	304.81	307.06	303.96	305.79	306.47	307.01	305.66	304.3	303.79	304.89	306.88	307.36	305.6	308.35	305.26	306.16
309.84	309.12	307.03	304.43	307.23	309.09	307.19	306.44	306.96	304.97	306.17	309.76	306.07	304.75	306.11	306.28	304.59	305.4	308.23	308.51	306.96	307.39	306.82	308.17	306.04	306.2	305.13	305.17	305.71	307.46	306.62	307.8	305.87	305.47	307.61	303.44	306.64	306.88	307.08	306.86	303.29	304.73	306.26	303.71	305.72	306.32	308.32	307.45	304.34	305.24
297.4	297.25	299.02	294.73	298.07	297.08	295.06	294.65	295.95	295.62	297.27	297.69	297.96	297.56	298.56	296.55	293.17	295.61	296.93	299.18	297.61	296.33	296.58	298.2	297.46	296.42	297.3	295.15	295.83	295.48	295.53	296.59	295.82	296.92	298.27	295.87	297.44	294.97	295.1	297.17	298.83	297.07	295.59	295.01	294.35	296.74	296.01	298.27	296.48	297.02
312.96	316.52	314.83	314.01	315.23	312.07	314.54	315.48	313.46	311.87	314.86	314.82	315.85	314.29	314.08	313.47	311.12	313.8	313.77	313.61	315.3	314.64	311.79	314.3	316.04	313.34	314.67	313.4	313.4	311.84	311.54	311.7	315.15	312.86	315.45	314.81	312.55	313.96	314.95	314.91	313.14	315.27	313.45	313.23	315.05	312.35	313.6	310.8	312.03	314.55
295.44	297.17	298.06	295.73	297.12	294.84	296.29	296.63	298.84	297.89	297.23	296.04	296.12	295.23	296.52	298.1	298.24	295.86	296.46	298.82	299.99	295.98	295.67	300.98	298.59	294.03	296.85	295.27	296.17	298.08	297.7	296.02	297.7	296.19	296.68	298.55	296.94	298.46	296.31	297.63	296.64	293.28	298.71	298.22	297.85	296.16	296.35	296.83	296.9	294.38
305.18	308.15	306.44	306.17	306.4	305.02	304.5	306.9	305.12	302.51	304.11	306.49	303.72	302.36	306.96	305.16	303.24	306.08	305.97	304.52	306.24	306.66	304.82	306.22	303.14	307.05	304.13	305.1	306.19	305.57	307	303.13	305.94	304.27	304.28	303.77	306.51	307.28	304.3	306.35	305.67	306.1	308.53	306.89	304.94	306.46	305.71	306.38	305	304.68
314.65	313.79	313.44	312.65	310.48	313.67	314.05	314.62	311.42	312.85	312.78	313.53	313.1	311.99	313.16	314.11	311.78	311.97	313.41	312.84	314.83	312.05	313.84	313	311.17	314.68	311.27	311.71	313.02	314.14	311.4	311.87	311.44	317.13	313.85	314.49	312.81	312.3	312.43	312.99	313.34	313.12	312.96	313.58	312.58	314.02	313.92	312.95	313.17	315.34
315.15	311.41	308.45	312.32	311.77	311.54	309.1	311.21	312.99	309.34	312.47	311.87	310.63	309.18	309.79	310.97	312.31	309	310.06	308.81	308.83	313.24	311.36	310.5	311.06	311.62	312.49	312.77	311.52	311.21	313.09	312.38	311.35	313.28	311.56	309.71	310.55	311.49	311.75	309.07	308.56	310.87	308.25	310.91	310.27	311.45	309.72	312.42	308.5	310.12
312.74	315.36	312.72	314.1	313.26	311.45	316.88	315.38	311.75	313.48	311.11	312.65	313.81	313.42	312.58	309.87	315.8	311.44	311.12	315.7	314.3	312.86	315.87	310.75	313.23	312.39	312.03	311.47	316	315.34	313.72	315.28	313.49	313.42	312.91	312.93	311.78	311.55	313.43	311.18	313.37	311.97	310.72	312.02	316.64	312.45	313.56	313.74	313.7	312.04
303.84	301.36	304.19	302.57	299.5	300.07	300.46	303.8	303.24	302.65	302.82	302.09	301.19	300.22	303.66	302.83	303.2	303.78	303.88	302.3	305.33	302.95	302.03	301.09	305.33	302.57	304.15	301.59	304.04	301.31	303.07	301.3	303.01	303.44	301.81	304.51	303.27	305.23	302.47	302.8	305.44	303.18	300.89	303.34	302.98	302.11	302.16	301.18	302.13	301.94
313.34	311.54	313.12	312.39	313.56	312.83	312	312.09	312.69	310.52	311.92	313.3	313.25	313.49	312.99	312.55	313.51	311.91	311.62	313.2	314.01	313.47	311.14	312.59	313.85	313.08	311.46	313.88	313.55	312.87	314.24	311.8	313.72	310.58	314.6	314.81	314.68	311.06	315.42	309.63	314.16	313.11	312.58	313.53	313.41	311.28	311.01	312.86	311.63	312.89
328.89	330	328.31	327.22	327.63	328.22	325.86	329.49	329.67	325.83	326.96	325.61	326.9	327.23	327.28	327.78	328.21	325.56	327.42	324.4	328.89	327.39	328.41	328.87	330.26	326.96	329.78	327.32	326.19	328.67	328.01	328.76	328.04	325.34	330.19	327.18	325.36	327.52	326.95	328.27	330.46	328.71	326.47	329.77	328.73	328.96	328	327.68	328.86	328.61
298.22	298.88	298.93	296.98	295.45	297.51	296.63	298.71	295.65	295.06	297.81	297.47	298.27	297.33	296.7	296.76	297.41	297.21	298.5	296.14	296.01	298.25	297.58	298.5	296.12	295.28	295.5	297.08	297.8	296.96	295.68	297.38	297.99	295.33	295.29	298.26	294.44	294.57	296.98	297.25	298.22	296.44	296.77	295.71	295.49	297.48	298.99	295.81	296.27	299.07
316.6	315.95	315.17	313.48	315.22	314.83	315.81	315.54	317.45	314.47	312.91	316.06	315.91	315.6	313.55	317.42	316.25	316.95	316.15	315.29	316.29	312.79	316.24	314.05	314.45	315.63	314.65	317.78	313.57	314.26	315.22	315.16	316.41	317.42	315.19	315.13	317.36	314	312.7	316.09	314.29	314.64	314.1	315.04	315.44	315.54	314.79	315.96	315.28	314.34
324.9	325.34	324.73	324.84	323.89	325.08	326.19	326.67	325.23	325.55	324.86	327	325.72	326.02	326	324.23	327.15	327.08	323.94	324.45	325.04	327.59	325.71	326.4	327.39	322.98	323.53	325.52	325.48	325.32	326.24	324.91	323.89	325.95	325.99	323.12	325.81	325.32	327.48	324.46	323.57	324.74	326.24	326.34	325.39	324.84	325.87	322.98	324.65	326.64
300.76	298.33	300.55	299.55	301.99	299.9	299.9	300.07	300.82	300.52	300.59	301.36	297.36	300.08	300.22	297.07	298.95	301.58	301.47	301.47	299.5	299.7	299.6	299.83	299.41	300.13	298.56	297.65	300.84	299.53	300.23	301.36	299.38	298.33	300.03	296.74	302.94	300.24	301.02	300.36	300.06	298.89	300.75	299.6	299.81	300.1	303.24	296.06	299.23	300.47
309.51	306.37	305.73	306.85	305.41	305.67	303.04	305.53	306.57	305.88	305.92	307.32	307.22	303.95	306.12	308.14	303.59	305.08	307.03	305.74	306.66	308.01	306.7	306.53	303.93	308.28	305.39	303.8	309.25	305.01	306.87	306.82	305.19	306.97	307.49	307.53	305.42	304.15	308.81	307.77	305.19	306.62	304.99	307.31	306.55	305.92	305.12	302.74	307.3	305.95
320.1	320.94	317.43	321.31	317.85	319.24	320.02	319.75	320.82	320.67	319.14	318.74	319.36	319.79	320.71	318.19	317.22	319.9	318.47	319.6	318.37	321.18	318.88	318.73	318.49	317.97	319.65	319.76	320.74	320.02	318.86	319.55	318.06	318.72	318.29	320.36	319.91	318.66	318.94	320.64	319.13	319.35	320.46	318.22	321.59	319.6	319.53	320.49	316.91	320.54
324.71	325.47	324.47	323.53	325.45	326.67	325.42	324	323.56	325.01	325.81	324.28	322.18	322.14	323.79	324.55	324.05	325.05	324.77	324.62	328.26	323.1	328.24	324.28	322.15	325.6	326.44	324.23	320.62	321.94	325.28	327.55	325.38	324.41	325.12	322.7	321.97	323.39	323.94	323.99	326.98	323.77	322.22	322.19	323.58	325.12	323.12	323.44	325.05	327.57
311.93	312.6	312.6	311.72	311.95	312.04	311.77	311.51	311.01	312.14	313.43	314.83	316.29	313.02	312.41	314.25	312.71	312.59	314.25	314.94	314.75	311.67	315.11	313.29	315.28	311.27	311.82	312.32	315.06	315.59	311.95	315.56	311.33	312.44	313.11	312.2	314.24	311.04	312.62	313.72	314.96	315.67	314.68	312.6	312.15	313.44	311.6	313.23	312.77	313.99
311.93	311.43	310.88	312.4	312.96	313.82	313.36	312.06	314.79	314.37	314.08	311.21	311.1	311.26	309.81	313.6	311.72	307.04	311.99	311.66	311.89	311.5	313.71	313.95	311.01	312.31	311.28	312.36	314.05	313.76	310.5	313.42	312.93	314.39	313.94	309.59	310.55	309.96	309.13	309.71	309.97	310.84	311.65	314.52	309.95	311.28	310.78	312.8	311.56	312.89
329.15	326.7	328.2	326.34	329.69	325.58	327.68	328.18	325.98	328.38	326.21	327.57	328.66	326.97	329.23	327.3	329.33	327.52	328.89	327.41	328.99	324.52	327.68	323.72	328.51	329.52	326.64	327.89	328.33	328.51	328.29	326.99	329.42	327.98	329.27	327.37	325.53	329.72	326.84	329.44	328.26	328.69	327.85	327.04	328.01	329.95	328.63	327.01	328.93	327.98
301.55	299.71	299.42	298.77	299.3	299.29	299.44	298.73	298.08	299.56	297.95	299.91	302.08	298.94	300.68	295.77	300.29	298.51	301.24	299.62	299.78	300.26	302.28	299.02	299.26	301.82	300.38	301.85	303.1	300.54	299.02	301.2	301.46	298.92	299.04	299.56	299.18	301.75	296.8	301.6	299.62	299.91	299.9	299.65	303.45	299.52	302.31	301.56	298.03	297.44
301.24	300.15	301.33	300.12	299.11	300.11	302.38	300.66	300.15	300.68	300.2	299.42	298.56	300.43	301.56	300.93	298.84	298.15	298.64	299.8	299.91	301.69	299.72	300.62	298.64	297.54	303.75	300.51	299.26	300.22	299.13	298.84	298.88	299.79	300.47	300.05	299.89	302.36	299.78	300.73	303.15	303.24	297.03	301.34	298.18	299.52	300.9	299.57	300.41	300.35
314.09	315.95	311.77	315.91	316.89	315.92	316.63	316.42	316.06	314.83	314.44	310.33	316.17	313.86	314.59	314.24	315.67	315.63	312.17	313.83	316.6	314.5	316.18	314.47	315.4	313.36	315.03	312.27	311.96	311.12	314.47	313.14	314.05	313.02	315.96	315.13	316.07	312.75	314.19	314.88	314.4	316.07	315.18	312.77	313.2	317.79	314.3	315.72	312.78	311.53
323.22	326.25	324.77	327.74	322.97	327.85	325.23	325.23	323.4	326.77	325.6	323.74	325.17	324.85	323.4	324.17	324.05	327.11	325.04	325.93	324.8	323.5	324.35	324.4	325.72	325.97	325.96	325.2	326.69	324.43	325.38	324.22	324.56	322.51	324.73	324.33	324.64	325.54	326.36	324.66	322.62	326.81	326.38	325.74	326.1	326.15	325.28	326.69	324.65	325.24
327.18	323.8	326.18	326.7	326.8	328.12	324.42	325.48	325.12	325.54	327.57	326.65	324.31	327.53	324.54	323.57	324.23	325.51	322.34	325.35	326.6	325.79	324.74	324.77	325.26	324.46	326.67	325.79	326.88	325.27	325.66	324.64	324.42	326.29	324.52	324.28	325.4	326.19	325.32	326.74	325.76	322.97	325.33	325.22	326.74	325.06	325.53	324.57	325.75	323.5
316.66	316.82	317.04	315.8	314.64	316.52	316.47	317.95	314.77	316.3	314.48	317.79	318.47	317.55	314.4	315.3	317.2	316.78	316.85	316.63	315.85	316.49	316.43	319.34	319.22	315.39	316.46	316.56	317.14	315	318.15	317.09	318.28	315.38	315.45	316.18	317.28	316.41	315.72	315.89	316.42	311.11	318.16	314.53	319.06	317.7	315.8	316.36	316.61	316.31
315.28	312.99	312.45	314.19	310.67	313.84	313.87	310	313.46	313.86	314.42	312.83	314.67	311.75	316.38	311.96	311.44	313.01	311.46	313.01	314.49	313.61	316.52	311.88	313.31	311.37	314.8	313.47	313.43	312.07	312.8	314.34	315.45	314.69	313.7	312.49	312.33	313.62	312.97	313.67	310.99	314.13	314.1	312.72	308.93	313.24	313.64	312.11	314.59	312.34
300.69	300.01	301.34	297.59	301.67	300.03	300.08	297.97	299.86	300.01	300.65	300.42	298.64	298	298.53	300.87	300.43	298.61	298.06	300.16	300.61	297.47	299.33	301.33	299.64	302.36	299.69	300.64	301.39	298.58	301.37	299.85	301.87	301.5	298.67	297.56	301.67	300.56	301.63	299.55	298.83	299.19	298.7	300.79	299.32	299.27	302.85	297.13	303.2	300.16
324.07	325.36	327.02	324.24	326.63	326.26	324.7	326.1	323.87	326.44	324.4	326.03	324.86	323.07	326.97	326.07	326.22	326.26	326.98	322.28	324.68	325.73	324.71	324.84	325.91	326.88	326.3	325.56	325.9	324.72	324.48	323.72	324.14	325.64	324.79	324.86	321.82	324.64	325.55	322.87	325.41	325.81	323.03	326.86	324.24	325.51	326.44	325.86	325.09	325.76
302.19	304.81	303.92	301.87	303.35	302.1	304.89	305.14	300.98	303.47	302.78	305.06	303.42	303.32	303.23	306.4	306.23	304.66	302.34	300.79	304.77	305.8	304.43	304.1	305.26	305.73	301.81	301.6	302.48	303.75	302.76	302.54	305.19	302.62	302.03	301.41	301.38	303.84	302	302.66	304.21	305.12	301.91	305.08	302.97	302.53	304.38	303.11	303.66	304.74
313.88	311.93	311.92	313.39	311.04	311.55	315.09	311.85	312.93	311.46	312.09	312.66	312.58	313.77	312.87	312.75	311.18	312.45	307.38	313.91	313.79	310.84	311.39	314.41	311.56	314.12	308.33	311.98	313.49	311.55	313.59	310.71	311.53	309.19	312.19	312.27	309.84	311.45	312.24	315.48	311.88	312.13	311.54	310.62	309.06	314.57	313.32	312.8	312.09	310.28
317.43	318.69	318.13	317.51	317.8	318.44	319.22	319.41	322.32	317.21	317.13	320.22	320.23	320	319.56	317.39	318.66	319.27	317.98	318.71	319.74	320.26	321.05	319.52	316.66	320.56	319.22	318.93	318.88	317.2	321.35	317.32	317.87	318.33	317.69	320.67	318.38	318.72	318.93	316.45	319.85	318.91	318.53	320.36	320.99	318.78	319.68	317.8	318.21	318.87
317.62	318.9	319.14	319.27	320.07	317.2	316.87	318.61	318.65	319.19	319.5	316.95	319.73	319.47	321.12	321.09	320.31	316.56	317.9	318.16	321.16	317.36	316.15	318.73	319.28	320.59	315.74	318.24	318.4	317.84	317.32	318.16	315.71	317.33	317.61	319.62	316.15	317.61	315.82	316.56	319.62	319.49	316.73	319.61	315.72	316.31	316.91	316.2	314.08	319.3
302.73	300.97	301.62	302.16	302.22	302.51	302.18	301.99	302.3	300.71	303.8	302.55	302.4	302.19	303.28	301.55	301.4	301.01	301.45	304.24	303.42	300.04	303.49	305.6	303.72	302.67	303.78	304.4	302.36	303.35	303.84	302.87	301.16	305.12	302.38	302.78	303.02	300.94	305.16	303.28	301.17	302.57	303.78	301.73	301.56	304.83	305.98	306.1	301.94	303.92
311.19	313.73	316.45	312.19	313.45	312.2	313.16	313.99	311.77	312.93	313.63	312.27	311.43	314.09	312.15	311.96	313.83	310.85	312.59	313.72	314.62	311.38	314.44	311.86	311.1	314.84	311.96	313.98	312.83	315	313.4	312.86	312.22	313.02	313.07	314.57	314.71	314.62	315	313.96	311.11	314.11	312.79	316.61	313.13	315.52	310.93	314.2	311.03	311.83
303.12	300.2	303.43	302.18	302.48	301.29	301.71	300.45	303.69	303.45	302.61	298.83	302.75	304.3	300.2	302.36	302.08	301.27	303.61	304.33	301.58	300.27	302.92	302.98	302.34	302.05	302.31	301.34	303.08	304.29	303.62	303.43	304.01	303.06	303.96	303.59	302.43	301.84	302.44	304.17	301.83	303.09	300.37	302.25	302.39	303.11	301.97	301.93	302.91	300.32
329.19	329.39	329.58	330.01	329.45	327.31	329.41	328.53	326.8	329.72	328.38	328.61	328.53	330.19	328.53	327.02	328.56	328.55	329.88	329.63	328.97	330.68	329.99	327.01	323.95	328.26	325.72	327.48	328.15	328.47	331.15	331.07	330.85	331.12	329.83	330.62	331.46	330.44	327.9	327.95	326.18	327.08	328.39	328.76	328.72	329.67	329.95	326.02	327.19	328.19
294.6	296.46	294.91	292.79	293.08	293.88	294.57	295.82	295.58	296.45	295.93	296	292.66	296.42	293.63	289.77	298.78	294.88	294.23	295.26	295.6	295.48	295.86	293.74	294.49	298.17	298.88	294.69	294.33	292.4	294.99	295.22	295.22	294.56	294.18	294.4	297.67	293.12	296.22	296.01	294.99	294.59	293.13	295.16	293.47	296.85	295.09	297.46	295.56	295.85
313.52	312.56	313.05	312.34	313.75	313.07	314.02	314.79	313.17	312.53	314.81	316.58	314.42	314.78	315.42	313.3	315.93	313.91	315.52	313.75	314.08	314.96	313.37	313.75	312.51	312.65	312.33	311.87	314.57	313.89	311.73	312.14	315.06	311.23	315.72	313.49	313.28	313.1	314.06	314.45	313.94	315.18	313.09	314.92	311.71	313.37	315.45	313.71	314.3	313.33
307.26	310.2	307.23	309.59	308.74	310.42	310.7	308.98	310.41	308.71	310.03	311.17	307.39	311.23	310.23	308.03	311.19	307.23	310.15	307.38	309.64	311.11	311.04	309.51	310.46	310.62	308.69	310.17	310.32	309.95	311.2	311.76	309.2	311.95	309.37	309.34	308.99	309.98	310.63	309.15	309.28	308.74	308.68	312.64	309.37	311.84	309.49	307.65	310.74	309.54
312.06	310.68	308.41	312.12	308.16	308.87	309.63	311.07	309.67	311.99	311.46	308.86	310.72	309.51	309.14	309.24	308.78	312.06	309.49	310.59	313.32	310.18	309.55	310.2	310.67	311.91	311	310.36	312.08	310.62	306.87	311.65	313.05	310.13	310.54	310.07	311.4	310.33	311.14	310.53	309.3	309.26	308.55	311.2	310.04	313.34	310.23	310.92	308.29	309.63
328.4	328.67	329	327.21	326.88	329.77	326.84	328.48	328.52	327.29	327.4	325.56	327.64	328.04	328.38	325.77	327.27	326.68	327.28	329.25	328.01	326.26	330.43	328.58	326.02	328.89	331.65	327.16	327.76	328.76	326.07	329.22	328.69	325.51	325.39	324.64	327.65	327.97	325.63	328.98	328.57	329	329.67	328.52	329.51	328.19	325.76	328.46	325.68	326.22
317	317.45	316.83	314.36	316.51	314.05	314.83	314.53	314.77	312.79	314.17	315.01	314.93	315.42	315.42	317.76	315.95	315.81	315.38	313.84	320.41	314.16	315.26	313.96	313.6	314.25	314.26	314.9	316.62	317.34	314.66	313.82	314.94	315.18	316.14	315.72	317.46	317.14	316.39	315.76	314.81	314.53	317.21	315.03	318.68	316.91	314.63	314.31	316.73	312.83
315.86	312.77	311.8	313.42	313.87	315.67	314.21	313.02	313.29	314.36	313.31	313.04	315.09	313.32	312.32	312.95	315.03	315.87	313.49	313.87	313.73	312.65	312.16	313.7	318.64	313.81	312.07	311.02	314.37	315.51	316.52	314.16	312.53	314.67	314.81	316.18	313.35	316.53	315.99	314.27	314.1	314.87	312.83	313.27	314.34	313.57	314.48	315.99	314.21	314.36
294.02	296.03	294.26	294.55	292.59	295.58	293.57	297.13	293.84	294.73	297.26	297.43	295.24	294.37	298.2	295.27	295.61	295.93	294.68	294.42	295.97	295.85	294.95	295.66	295.34	297.84	295.6	293.88	295.92	293.09	294.62	293.78	296.35	293.94	296.42	294.84	292.72	295.81	296.96	294.88	295.18	294.22	293.58	295.53	294.82	293.71	296	294.54	295.52	297.06
318.02	320.19	320.65	319.34	320.12	317.38	318.58	320.02	317.97	320.1	322.45	316.9	320.89	319.73	317.44	319.74	320.35	320.43	318.91	320.29	320.58	317.35	319.48	318.62	319	316.46	319.87	321.19	320.29	320.59	321.4	319.79	318.64	319.23	319.65	320.04	317.3	319.49	320.53	320.44	318.75	319.47	320.05	318.26	318.64	318.14	320.45	319.89	318.22	319.38
311.05	309.03	309.4	313.78	310	311.04	311.47	313.67	308.93	310.1	309.59	311.97	312.61	310.11	313.06	311.86	312.39	313.24	312.77	312.09	311.23	312.22	313.27	311.7	311.4	311.62	311.07	311.79	310.81	312.17	313.07	311.21	312.51	311.03	309.56	312.26	311.62	310.38	310.43	310.51	310.5	310.46	310.64	312.61	309.73	311.62	311.4	313.05	309.56	310.08
316.84	316.8	317.29	317.27	317.44	316.88	319.54	314.6	318.88	319.55	318.49	317.12	316.63	318.75	317.83	318.45	315.68	315.43	317.83	319.37	317.95	317.01	318	319.69	316.6	316.29	317.99	316.63	317.69	317.05	316.96	315.07	315.78	321.13	321.11	317.11	317.95	317.34	319.57	316.32	318.57	319.55	315.5	316.24	317.7	315.55	316.98	319.5	318.52	319.15
294.24	295.15	293.43	294.21	292.18	295.35	295.79	294.81	293.18	295.68	297.96	292.47	294.6	292.76	294.19	295.17	291.74	293.09	292.57	293.33	294.48	293.12	292.52	296.01	295.29	294.04	295.27	295.02	293.72	292.63	292.89	294.28	292.41	292.78	295.21	296.99	292.18	293.81	295.15	295.69	297.44	294.38	294.18	295.29	294.49	294.66	295.38	290.77	293.19	296.14
304.92	303.48	302.03	302.28	303.19	302.7	305.67	302.31	303.85	304.6	302.64	303.01	303.79	304.47	304.11	302.19	303	305.21	303.58	300.51	304.06	304.13	302.65	303.51	305.9	303.58	304.1	304.52	303.19	303.83	302.38	302.52	305.05	304.32	302.53	304.3	303.37	304.82	302.15	303.65	302.01	304.84	301.74	303.91	301.63	303.58	304.54	304.96	300.9	303.32
308.71	307.57	307.29	308.67	305.05	309.33	307.05	305.93	308.23	306.65	309.39	306.43	310.45	307.56	305.83	307.81	305.91	307.21	306.16	307.69	307.32	306.19	306.25	308.13	309.21	306.88	311.11	307.49	308.42	306.95	304.42	305.67	306.57	305.49	306.79	305.37	307.39	309.44	305.36	306.09	307.54	307.14	304.41	304.77	308.42	307.24	306.07	306.93	310.8	308.74
301.86	303.58	300.54	303.02	299.93	303.8	301.42	299.93	300.56	300.55	300.54	299.34	304.12	303.98	302.74	303.99	301.18	302.98	301.67	302.67	301.48	300.63	303.31	299.83	300.86	301.45	304.23	302.02	301.32	302.03	301.51	303.59	302.42	304.29	301.69	302.62	304.81	303.79	304.52	300.02	302.52	301.73	304.44	303.76	303.14	300.94	300.13	304.09	300.53	305.99
314.32	314.72	317.28	312.32	315.61	316.15	316.71	315.54	313.84	315.15	315	316.39	314.29	313.63	314.36	314.27	314.82	314.82	313.86	315.34	314.24	314.46	316.79	314.19	315.86	315.53	315.38	314.96	316.14	315.03	314.09	315.27	315.7	314.79	312.33	313.73	314.62	317.19	314.31	316.53	315.81	314.16	313.76	315.15	314.68	312.95	315.12	314.63	315.6	318.15
308.11	305.62	309.45	310.74	308.32	310.16	308.19	308.52	309.56	308.94	307.36	308.48	308.36	308.32	312.41	307.9	308.67	307.97	309.27	309.27	307.52	308.11	310.27	306.7	309.07	310.13	309.74	306.53	306.5	308.78	308.37	309.26	307.42	310.96	308.43	307.25	306.21	307.84	307.94	307.59	310.16	308.59	307.66	310.2	309.37	310.46	309.59	307.21	310.22	312.01
326.34	328.17	327.11	326.62	327.4	327.65	329.78	327.18	328.55	327.09	327.66	329.38	330.16	325.66	328.17	328.87	326.57	327.13	327.49	326.44	326.44	327.9	325.61	326.93	327.45	325.97	329.86	328.3	327.27	327.35	328.73	326.35	328.04	329.5	329.01	326.14	326.3	327.43	327.12	328.02	328.44	326.89	324.77	328.74	327.52	326.77	327.86	325.4	330.37	325.22
318.11	319.35	317.98	318.13	319.65	317.47	320.07	318.89	318.12	319.26	317.69	318.23	319.31	317.92	317.58	316.26	318.24	317.22	321.88	317.34	318.54	317.89	318.86	316.42	320.03	319.76	317.81	317.61	319.57	316.87	319.73	319.14	318.61	319.95	316.17	315.06	318.84	318.26	315.4	315.93	317.91	317.11	316.48	317.95	318.56	318.35	317.87	320.12	317.02	320.49
314.67	314.62	311.34	312.65	313.96	311.89	312.91	312.83	314.45	312.94	313.7	311.72	311.33	314.39	312.63	311.85	314.4	314.39	315.24	313.07	312.87	312	313.92	311.92	313.05	310.46	310.79	314.11	310.9	310.4	312.42	314.91	312.84	312.15	313.13	314.78	312.54	311.86	310.04	308.66	311.71	312.84	314.62	312.25	314.93	314.23	312.1	315.57	312.74	312.06
294.82	299.25	297.37	295.83	297.8	296.29	297.76	294.04	298.91	294.61	297.58	296.56	293.09	297.13	297.21	297.79	296.36	296.86	295.75	295.28	294.47	296.05	296.38	295.78	298.23	295.47	297.79	298.33	296.59	296.37	293.44	294.36	297	295.43	297.28	297.49	296.02	297.06	296.28	300.12	299.15	299.03	296.22	297.16	297.74	296.97	295.43	296.4	295.39	295.14
312.55	312.94	311.46	313.43	312.27	314.2	312.32	315.63	314.74	313.01	312.57	314.86	311.79	310.22	314.01	312.47	312.46	313.3	312.37	313.05	314.54	314.77	313.84	312.55	316.01	313.53	311.06	312.42	314.85	314.71	312.75	311.13	313.55	311.13	313.67	312.29	312.16	314.02	312.57	316.42	313.88	313.41	312.74	312.19	314.62	313.35	311.65	313.19	315.66	313.05
313.6	314.06	313.95	313.29	313.07	310.68	312.27	312.18	313.5	310.66	312.29	310.98	311.75	314.72	312.03	313.71	312.39	315.52	312.93	313.36	312.78	312.11	314.14	311.77	312.93	315.19	312.93	315.07	309.15	310.8	314.12	308.56	314.6	310.77	311.37	313.93	314.66	313.73	312.63	312.78	312.87	315.71	312.08	314.02	312.26	316.2	315.36	311.6	310.95	315.06
328.46	327.92	328.9	327.58	325.6	329.92	326.68	328.19	328.51	330.35	326.88	325.94	326.04	327.9	328.87	327.83	327.88	326.77	328.4	328.82	327.54	327.62	325.48	330	328.06	326.69	327.5	327.44	327.65	330.26	327.17	325.99	328.83	329.9	326.59	325.49	329.01	328.91	325.68	328.14	328.62	329.59	327.66	327.56	328.44	329.69	328.2	327.47	327.18	331.15
317.93	316.79	319.11	316.2	316.18	319.31	314.85	314.87	316.79	316.88	317.93	316.76	318.23	317.67	316.79	316.8	316.34	319.32	318.2	316.36	316.96	316.04	315.08	314.86	316.45	318.48	316.23	318.63	318.52	315.46	317.7	318.17	317.41	318.69	315.49	318.18	317.45	316.09	319.07	318.16	316.5	318.93	318.27	316.25	316.14	319.58	315.24	317.4	317.8	320.15
305.66	303.12	304.51	303.7	302.82	303.14	301.16	305.28	303.39	305.66	305.62	301.12	301.52	305.76	304.78	302.54	304.02	306.38	303.57	303.6	304.27	304.01	306.18	302.83	304.03	303.04	303.72	301.93	301.71	303.66	305.13	303.59	303.6	303.08	306.51	301.88	301.99	305.59	302.2	301.95	307.1	302.88	303.44	301.93	301.59	300.69	304.82	303.48	303.08	303.8
318.86	318.26	316.94	319.06	317.71	318.89	318.53	319.9	319.82	319.73	317.08	317.84	319.77	321.03	317.87	319.13	317.31	319.48	319.73	318.33	318.93	317.8	319	320.36	318.51	316.66	318.06	318.12	318.68	319.46	317.41	318.62	317.71	318.21	319.25	318.23	316.75	314.23	319.7	319.68	315.55	317.17	317.08	318.23	318.09	318.13	317.27	317.95	316.58	317.43
329.16	328.35	327.83	330.44	327.82	324.95	326.13	326.09	324.82	327.76	329.35	330.77	326.58	325.92	329.76	325.78	327.34	326.18	327.09	327.02	329.74	325.57	327.49	327.77	329.28	326.57	326.95	329.19	328.16	328.1	326.39	327.04	326.55	324.57	329.86	327.81	327.32	326.67	325.85	330.21	326.95	328.18	327.02	326.55	328.14	327.13	327.46	329.64	329.02	327.9
324.98	324.15	323.45	323.96	323.94	323.93	324.33	324.52	322.43	323.98	322.87	326.26	325.32	325.28	325.03	325.82	324.3	325.3	327.2	324.37	326.11	323.66	324.54	325.7	324.96	325.03	322.39	323.1	323.84	326.28	326.8	322.29	325.31	323.4	325.35	325.77	323.66	321.94	325.3	323.4	327.57	324.25	325.44	324.34	323.38	326.41	324.57	324.18	325.98	323.57
304.32	305.03	304	305.73	305.66	305.26	306.22	304.74	304.03	306.37	304.07	305.14	302.75	304.89	304.69	305.59	304.52	305.25	302.23	303.36	303.07	302.93	304.89	302.74	306.04	305.79	306.75	304.11	305.23	307.66	303.34	304.35	305.75	305.3	305.04	303.15	303.83	301.96	307.96	303.69	302.53	305.53	304.57	306.82	303.47	306.1	303.94	303.52	303.93	305.4
313.93	313.08	315.04	315.52	316.49	312.81	313.78	314.75	313.24	313.39	315.63	315.55	316.04	315.19	315.72	316.48	313.3	316.51	313.9	314.31	315.42	315.26	314.63	314.54	315.66	313.15	312.59	313.77	312.71	312.36	313.31	316.07	316.5	316.58	314.51	314.53	317.62	315.12	313.89	314.11	314.34	316.54	313.54	314.37	314.99	315.71	315.77	315.63	311.55	317.32
313.66	311.89	311.94	315.43	314.27	311.94	313.2	311.83	313.32	311.82	314.42	311.96	314.3	313.32	313.6	313.89	309.5	312.66	312.91	313.34	311.16	310.9	315.29	313.01	314.26	313.84	314.89	314.36	313.73	308.12	312.58	311.79	311.07	314.68	312.28	312.16	311.75	312.95	313.05	314.62	316.06	313.72	314.44	311.54	310.83	312.26	314.39	311.29	313.37	314.58
315.6	317.33	314.95	315.41	319.13	319.12	316.38	316.16	316.46	316.19	318.24	316.41	316.09	318.85	318.26	317.5	318.83	316.32	317.71	317.32	318.92	317.3	317.17	316.15	317.98	319.42	316.26	318.28	320.14	317.29	318.6	314.36	317.52	315.03	318.11	317.14	316.87	318.79	318.33	317.97	321.89	315.97	317.6	314.68	315.41	318.88	316.14	315.8	316.28	317.57
300.18	304.03	305.9	305.03	304.35	303.39	302.86	305.7	305.22	304.46	303.14	305.09	302.55	303.99	302.59	304.76	306.48	306.73	304.71	305.69	304	303.68	302.64	305.72	305.02	303.22	305.28	303.09	302.98	302.93	303.47	307.13	303.61	304.6	301.87	303.17	303.61	306.34	306.43	304.61	305.13	305.26	303.51	305.97	307.06	304.64	303.42	305.03	302.84	305.49
311.56	310.59	309.86	311.02	312.86	310.06	309.92	309.62	309.62	311.54	308.2	310.56	308.93	312.73	308.93	310.51	312.03	310.14	311.73	308.68	308.1	310.26	311.43	311.24	312.79	313.66	310.6	310.91	309.78	311.87	311.14	312.02	310.55	310.38	310.19	311.97	311.02	310.53	307.94	310.56	309.19	312.19	312.72	312.17	312.16	310.74	308.06	311.13	310.01	313.83
307.83	307.43	310.41	307.7	309.54	308.65	306.56	308.37	307.89	308.39	309.16	310.24	311.02	309.19	307.78	307.84	307.59	310.04	309.99	308.58	308.7	309.37	307.51	310.55	310.58	306.7	304.68	309.11	305.92	309.42	312.43	306.88	309.45	309.72	309.69	309.09	308.8	308.2	307.92	308.47	311.8	309.41	308.96	309.99	311.62	310.02	306.68	309.52	309.21	310.89
315.16	313.75	313.08	313.86	317.66	313.04	315.52	314.71	314.64	313.93	314.22	313.57	313.76	315.89	316.1	314.46	313.73	314.05	315.45	315.75	313.67	314.42	314.2	315.52	311.59	313.64	312.02	312.88	312.35	313.88	313.41	312.74	314.38	313.59	314.11	312.63	313.7	312.84	314.96	314.01	313.11	315.55	313.88	315.69	313.84	312.32	316.74	314.01	312.63	314.49
317.35	317.81	315.09	314.61	318.07	318.03	317.74	313.34	316.28	312.52	316.31	316.81	318.71	315.33	315.99	316.51	314.3	317.27	313.71	315.33	315.89	312.44	312.25	316.87	312.52	317.34	316.75	314.04	316.5	316.95	315.74	316.63	315.34	316.15	318.2	316.96	317.79	313.52	315.4	315.96	314.28	317.29	316.07	316.34	314.03	316.8	314.38	315.62	315.1	316.85
299.14	301.99	300.4	300.95	297.44	302.08	299.25	301.14	300.62	301.86	298.48	299.03	297.06	303.21	300.29	300.05	299.4	300.22	300.22	300.77	297.03	299.36	299.12	300.44	299.85	299.66	300.33	300.4	301.73	301.06	298.68	298.86	302.76	298.53	301.5	298.26	300.27	299.61	300.95	301.19	298.51	300.28	299.49	298.99	299.71	300.39	300.31	299.84	297.48	300.8
317.02	316.91	316.2	315.93	316	316.73	315.25	317.78	317.91	316.73	315.81	316.63	315.61	317.54	318.65	318.73	317.22	314.67	320.18	316.89	317.26	315.81	318.03	319.31	314.71	315.62	315.6	316.88	318.92	316.6	317.12	317.22	316.09	316.44	318.98	317.01	317.65	317.63	316.44	316.77	315.15	314.83	317.05	315.03	316.63	315.82	316.69	315.45	316.12	315.28
310.62	312.7	311.66	313.76	311.56	313.2	311.61	314.18	315.45	312.14	314.34	312.88	312.89	312.68	312.44	314.77	312.7	315.25	316.93	311.21	314.75	312.81	312.65	312.87	311.02	314.81	313.43	315.36	311	313.26	313.87	315.15	313.96	312.42	313.85	313.31	314.33	310.68	312.77	314.4	314.67	313.07	314.4	312.11	313	312.65	311.84	313.16	312.41	312.78
301.52	303.21	303.76	305.44	305.57	302.8	303.42	306.96	304.76	301.96	303.24	307.15	304.7	305.55	307.76	303.05	302.03	306.19	304.5	302.89	304.6	303.14	303.31	305.78	304.05	304.61	305.39	304.52	307.25	305.58	304.29	302.07	307.32	304.92	302.67	303.07	304.7	304.55	304.66	306.23	302.23	305.5	304.62	305.07	303.89	302.81	300.32	305.26	305.84	305.4
315.27	315.28	315.02	313.45	316.27	316.4	317.31	316.12	315.9	315.29	314.92	315.76	315.84	314.66	316.11	314.66	315.28	315.73	314.77	316.18	316.4	312.96	313.14	313.96	316	314.92	314.88	314.31	315.49	314.44	315.12	312.71	313.22	315.54	315.85	313.19	314.02	316.96	316.33	313.28	313.59	314.41	313.49	313.89	315.37	314.32	316.68	315.52	313.07	314.06
312.29	312.17	311.93	310.5	312.72	310.53	310.88	312.6	309.28	310.94	311.66	308.42	309.56	310.11	311.73	310.72	311.25	313.54	310.88	310.23	310.68	311.79	310.25	312.05	312.85	309.51	314.87	311.92	309.41	311.49	312.15	310.42	311.65	311	311.06	309.59	310.69	312.72	311.87	310.8	311.81	312.19	312.39	311.05	309.09	312.23	309.94	309.32	310.6	312.14
315.4	320.08	318.01	318.94	320.22	317.18	317.67	317.41	317.34	317.22	321.03	317.98	319.16	317.18	317.86	315.43	317.94	318.12	315.23	319.09	317.51	319.82	316.32	318.68	318.3	316.14	319.18	318.97	318.39	317.23	318.98	318.47	319.03	317.7	319.44	318.26	317.86	317.9	318.51	317.39	317.6	318.39	317.61	317.16	317.91	319.87	320.15	318.09	319.11	320.81
305.43	308.11	307.89	306.65	306.09	304.62	308.19	305.09	309.45	307.12	307.17	304.42	306.61	303.88	304.21	307.57	306.65	306.98	304.41	303.6	306.68	306.62	304.25	305.62	308.11	305.01	304.78	303.57	306.26	307.24	307.17	303.37	305.9	305.64	305.48	305.37	310.2	305.93	309.65	304.28	308.53	307.28	307.42	302.24	306.09	308.35	309.41	306.23	308.38	304.8
317.34	316.76	317.54	316.36	316.84	315.95	317.89	316.6	315.45	315.85	317.48	317.31	317.74	317.95	315.26	316.81	316.53	316.9	318.11	316.9	314.36	318.17	317.58	316.12	319.61	318.71	320.52	315.65	318.99	317.88	317.91	319.02	319.8	318.18	316.9	317.17	317.3	318.71	319.66	319.57	319.16	317.18	318.33	319.33	316.79	316.35	319.09	318.72	317.15	318.99
305.1	305.71	302.67	304.02	305.38	303.14	303.01	304.32	302.03	305.88	303.95	302.71	302.07	304.18	305.16	305.75	302.45	304.8	306.03	304	303.02	305.14	307.1	304.74	305.84	305.13	306.18	305.12	306.97	308.89	302.73	305.56	303.72	306.34	305.03	303.06	305.35	304.98	306.61	303.3	305.11	305.43	304.94	304.13	304.67	305.77	306.92	303.18	304.58	303.47
303.83	306.15	305.26	304.06	303.38	304.64	305.25	305.55	307.5	306.34	307.33	303.8	305.13	304.36	305.52	304.15	305.04	304.57	307.29	303.5	306.91	302.74	309.01	306.8	305.83	304.82	302.77	304.82	305.86	303.88	304.35	305.96	307.4	305.46	304.45	305.92	305.59	304.68	306.43	305.86	303.55	305.32	305.57	304.75	307.36	301.8	304.27	304	302.68	306.4
315.57	316.28	317.36	317.63	319.77	319.27	315.96	320.39	317.33	319.1	314.75	316.25	317.02	319.3	317.63	315.77	318.61	317.59	317.87	318.94	316.82	315.96	316.28	315.04	319.87	318.52	317.61	315.81	315.73	318.25	317	318.82	316.09	317.83	317.25	317.55	318.66	316.48	317.77	318.02	317.97	316.16	317.86	314.05	318.12	317.29	318.64	318.78	317.74	317.1
306.71	304.74	307.82	306.34	306.02	303.97	304.1	306.27	307.46	304.33	307.65	306.37	306.25	307.39	306.22	307.25	304.74	304.02	302.89	307.33	308.16	308.02	306.66	309.15	306.99	305.14	304.49	306.68	307.45	307.21	305.69	307.66	306.81	307.56	308.44	305.6	305.78	306.84	309.22	305.64	306.38	306.43	306.6	304.34	306.04	307.45	305.5	308.12	304.72	305.79
317.34	317.45	319.44	317.48	319.4	319.26	316.43	316.87	318.38	317.55	315.09	317.72	315.51	317.13	317.35	315.87	315.85	316.76	316.26	317.19	316.45	316.87	319.49	316.5	315.88	318.65	319.26	315.96	315.32	317.26	317.98	318.27	317.16	317.12	316.61	318.2	315.99	316.87	316.21	316.41	318.86	316.69	319.78	316.32	316.85	318.64	317.31	317.89	317.34	319.55
318.91	319.06	319.23	319.4	320.7	319.74	315.35	318.3	319.11	318.54	317.4	318.94	317.7	317.63	321.23	318.47	319.34	319.62	320.61	318.57	319.53	321.29	318.97	321.47	318.97	318.8	316.41	322.31	322.51	317.78	318.13	319.39	318.93	318.52	319.48	318.54	320.56	319.28	318.18	319.83	320.95	320.49	321.62	319.22	319.6	319.56	319.54	322.15	318.25	317.84
302.84	300.79	302.07	305.46	301.46	302.51	305.72	306.84	304.49	303.8	301.37	298.97	303.91	304.36	306.26	303.91	303.99	302.86	302.97	305.82	306.07	304.45	304.11	302.76	303.31	302.37	305	302.69	301.23	304.06	302.44	304.9	304.38	304.37	305.68	303.49	303.18	302.05	304.48	304.34	303.02	302.16	301.58	300.99	305.88	305.07	301.93	302.48	302.79	304.48
304.89	302.52	303.49	304.39	304.2	306.17	307.49	302.82	305.6	303.02	305.35	303.53	303.78	304.21	305.73	305.9	302.87	305.49	305.42	303.6	304.92	307.03	304.33	305.83	305.84	302.75	303.46	304.05	305.41	305.28	305.13	303.8	302.93	303.84	306.03	306.93	304.07	304.1	304.27	305.46	304.01	303.29	303.59	302.88	299.23	303.8	304.52	304.73	304.98	302.85
295.14	294.21	292.48	295.26	295.43	292.77	292.66	293.73	294.54	294.82	293.63	293.34	295.85	295.02	293.88	292.69	292.61	294.7	296.42	291.82	290.53	296.68	293.42	294.48	294.85	291.04	291.21	293.15	293.08	295.15	290.98	293.2	293.05	294.13	292.21	294.73	296.81	292.69	294.88	294.77	293.76	294.67	293.88	293.05	293.64	295.2	294.09	294.25	293.91	293.44
307.11	306.12	306.15	305.47	307.16	306.52	304.96	305.17	308.42	307.51	306.51	307.87	305.3	305.79	307.34	308.32	307.37	305.19	306.46	309.31	305	304.41	306.4	306.04	306.64	307.1	305.32	305.59	304.77	307.96	308.37	307.11	306.14	306.01	306.71	307.14	306.1	304.83	305.49	308.52	306.31	304.53	307.23	309.39	305.26	306.18	307.22	304.49	305.54	306.45
305.09	301.64	302.32	301.31	301.87	301.96	304.47	303.7	304.43	303.55	303.88	302.38	302.7	304.46	304.2	303.36	305	304.97	306.42	304.29	303.56	301.89	303.99	303.18	305.56	303.29	301.78	301.72	304.18	305.39	303.35	302.75	303.62	302.44	303.3	300.71	302.41	303.11	301.12	301.51	303.7	302.74	302.67	300.35	303.68	302.9	300.79	301.48	302.91	304.52
301.09	303	304.3	303.15	302.52	302	302.74	301.55	301.9	304.14	300.28	302.13	301.43	301.99	304.03	304	302.11	300.86	303.35	303.81	303.2	304.29	301.86	302.4	303.85	303.56	303.29	304.94	301.41	299.08	302.78	299.06	302.66	304.9	304.46	306.77	302.94	302.67	299.21	303.98	302.79	304.7	303.18	306.05	303.5	303.76	304.34	303.2	302.81	302.58
314.11	314.25	315.45	314.54	312.46	315.59	313.21	313.14	315.32	312.31	312.86	313.8	314.49	314.13	311.52	309.79	314.56	316.23	312.14	315	314.98	312.24	314.12	314.91	315.33	314.16	311.87	315.71	313.59	313.14	310.97	312.55	314.73	313.73	314.09	311.58	314.5	314.5	313.76	311.07	313.46	314.5	315.64	313.74	316.03	314.19	315.22	313.61	312.7	315.97
316.04	312.29	312.75	315.03	315.68	314.25	313.55	311.4	315.58	315.5	317.49	314.02	314.09	312.55	314.49	309.05	317.3	314.41	312.46	314.35	315.56	312.91	315.12	313.54	313.86	313.61	315.35	316.57	313.81	312.44	313.77	313.76	313.38	312.57	315.79	312.16	315.32	312.34	314.91	313.75	312.31	314.51	314.49	315.2	315.37	313.41	313.38	316.23	315.78	316.46
305.65	304.38	305.57	304.55	306.85	304.76	305.53	304.37	305.58	305.27	304.69	305.83	304.83	304.2	306.76	305.85	307.72	304.18	304.67	305.6	303.16	306.24	304.94	305.3	306.91	304.06	304.47	304.76	303.54	304.19	306.05	308.71	301.75	304.89	305.46	305.12	305.61	306.82	302.95	302.07	305.41	303.99	307.46	307.2	306.79	306.29	306.61	306.28	304.91	303.78
315.68	315.41	313.72	317.31	313.98	314.6	312.66	314.98	316.5	315.9	315.25	313.71	313.83	313.39	313	312.8	314.65	314.21	315.51	312.8	314.74	315	315.07	315.32	314.43	313.68	315.71	314.89	315.94	316.02	315.19	317.19	315.58	314.97	316.21	315.49	314.22	315.89	314.86	317.94	316.03	315.76	314.27	315.05	318.07	315.06	312.77	314.36	317.16	314.6
307.23	306.5	307.55	310.17	311.55	309.35	310.09	311.16	308.3	310.5	308.28	308.67	308.59	310.32	308.78	308.3	311.02	310.61	307.29	310.86	308.56	307.88	309.81	307.87	310.28	306.13	308.23	307.88	308.65	308.43	306.3	307.3	309.61	309.55	310.73	306.7	308.54	311.18	312.03	309.24	308.45	307.98	309.43	309.45	308.7	308.05	308.91	310.81	309.22	308.89
302.87	298.38	303.88	303.3	303.43	297.51	295.53	301.11	300.09	300.09	299.65	303.21	300.44	300.47	300.32	299.52	300.87	301.19	299.63	300.17	302.96	301.71	300.28	300.94	302.1	303.62	302.88	302.93	302.46	301.09	299.38	301.05	301.34	301.88	299.53	299.22	300.1	300.02	300.89	301.01	299.86	303.51	302.37	299.94	302.86	303.86	300.31	301.28	301.25	301.71
311.61	313.74	311.04	311.49	313.67	313.89	312.04	314.44	313.37	311.74	313.31	314.17	313.03	312.79	314.9	312.32	315.76	312.96	313.54	315.03	311.77	316.41	313.74	312.21	312.26	313.3	314.31	311.2	313.33	313.73	314.94	311.51	313.78	313.08	312.19	313.25	313.14	313.37	314.28	311.97	314.03	311.79	311.06	310.52	313.32	311.86	312.38	315.2	313.15	313.89
299.35	301.17	298.64	299.39	299.11	299.6	300.42	298.13	301.03	301.61	304.62	302.15	300.6	301.34	299.6	300.11	297.19	298.74	300.43	302.27	296.97	300.93	301.19	299.41	298.96	301.21	301.98	299.86	298.02	300.21	299.76	299.49	297.27	298.07	298.63	302.09	300.6	299.56	300.71	298.68	298.34	303.03	300.41	302.42	301.44	299.84	298.13	298.5	300.39	299.87
303.58	302.64	303.96	303.06	302.68	305.32	303.94	306.84	304.03	305.17	303.87	306.58	306.95	305.08	304.85	304	308.61	306.7	301.74	308.54	304.5	303.15	305.29	305.54	304.12	304.62	306.47	306.62	304.19	306.24	303.94	305.03	302.7	306.31	305.09	304.36	303.64	306.37	305.03	303.83	305.25	303.24	303.71	306.27	306.7	303.29	304.31	305.38	303.5	306.38
309.54	307.69	311.48	306.12	307.52	308.59	308.33	306.84	308.68	307.3	307.46	308.09	307.23	309.73	307.76	307.7	309.21	308.82	310.72	305.19	307.83	306.32	304.28	306.66	306.46	307.11	307.41	306.02	305.36	307.86	305.81	307.38	308.8	308.42	307.58	307.18	307.48	306.76	306.63	306.76	307.29	305.58	304.81	306.96	306.37	308.94	307.88	306.53	305.01	310.62
316.39	318.92	315.39	312.21	315.77	316.78	313.55	317	314.99	315.42	318.31	317.32	315.03	317.71	315.52	314.17	318.39	315.89	315.72	316.93	312.71	315.69	315.35	317.4	314.65	315.68	315.9	317.58	318.33	314.85	317.66	315.51	315.66	317.09	317.38	316.86	316.49	315.06	317.63	315.17	316.61	315.1	316.29	313.31	316.25	315.01	316.58	318.09	317.89	317.87
327.84	328.72	325.47	327.96	326.81	326.94	326.88	327.12	327.31	330.25	328.07	326.82	329.42	330.49	328.94	326.5	328.46	327.82	328.44	327.25	326.15	327.39	324.96	329.03	328.1	328	325.06	328.68	326.63	324.7	326.32	329.29	330.62	325.47	329.31	326.96	328.31	328.64	326.13	328	328.6	329.22	326.5	326.17	328.9	328.44	327.93	328.26	327.79	324.08
316.45	315.88	315.75	319.46	315.9	315.52	317.81	316.27	317.56	316.62	317.51	318.02	315.81	315.47	317.83	317.04	315.74	318.81	316.46	320.09	315.31	318.46	316.81	318.26	318.04	315.93	318.3	317.27	316.19	317.58	319.21	315.64	316.33	313.74	316.3	317.32	316.63	316.46	315.26	315.83	317.05	316.21	319.2	318.22	315.41	318.33	315.59	313.79	315.58	316.18
305.06	302.52	301.84	302.62	302.34	304.96	306.05	302.51	303.21	302.23	301.92	303.48	303.27	302.8	302.56	302.32	303.61	304.12	299.95	302.52	304.46	305.11	302.14	302.62	304.65	304.2	306	305.19	302.25	303.05	303.42	300.95	302.05	303.59	299.9	302.11	301.82	303.05	304.65	301.21	302.48	302.24	300.46	301.29	302.81	302.67	305.41	303.41	303.74	301.28
312.46	314.85	317.3	314.22	315.99	312.85	315.19	314.35	314.94	315.55	315.81	310.45	314.82	315.59	313.93	315.64	315.19	315.5	315.89	314.1	313.57	315.62	313.53	315.9	313.9	314.22	316.36	315.35	313.03	317.71	314.9	314.64	314.84	315.91	313.67	314.57	315.73	313.63	316.3	314.96	313.11	314.23	315.56	315.6	313.43	315.21	317	313.19	314.1	314.95
315.85	315.76	314.5	314.57	316.84	312.5	316.94	314.27	314.02	312.96	314.89	314	314.9	315.1	313.06	316.48	312.64	315.41	314.5	313.62	313.43	314.18	311.68	315.44	315.25	313.68	314.69	316.31	312.86	313.66	314.81	315.42	313.33	315.53	317.15	314.21	314.21	314.91	314.89	314.07	313.33	314.11	312.54	313.7	312.49	313.56	315.97	313.1	314.68	313.07
328.48	327.82	326.67	327	327.5	328.68	327.73	329.26	327.41	327.27	326.84	329.67	325.86	330.42	329.66	328.36	330.36	325.61	327.74	327.53	328.56	327.35	327.75	326.39	328	328.27	329.6	329.53	327.54	324.9	326.57	326.82	328.98	325.57	325.72	326.49	324.87	328.47	329.92	329.79	329.05	327.23	330.36	329.34	331.52	330.7	327.94	327.57	327.32	328.78
313.62	316.3	315.05	315.34	315.5	315.1	314.08	314.19	314.56	314.05	315.13	314.67	315.18	312.87	317.21	313.94	312.32	315.02	315.82	313.58	311.81	315.57	314.32	317.54	314.33	318	315.35	316.4	316.17	315.95	313.63	313.08	315.89	315.34	315.77	313.95	315.7	316.59	316.59	314.57	317.39	315.74	313.99	317.17	314.13	315.77	314.49	314.66	313.57	312.97
305.84	306.66	306.72	305.44	303.46	302.94	305.76	302.82	306.13	303.89	303.09	305.3	302.38	303.39	304.52	305.16	306.19	307.91	306.93	303.68	304.74	304.54	304.87	303.51	302.39	306.88	302.27	305.04	302.91	303.43	303.87	303.09	305.06	303.49	303.78	304.58	307.14	305.95	306.15	306.26	302.88	303.8	305.69	303.49	304.24	303.92	306.5	304.62	303.61	304.77
316.07	314.19	314.44	313.11	318.02	312.67	312.7	317.16	313.88	315.06	315.57	314.36	318.39	314.7	315.18	314.37	316.16	316.7	313.62	314.53	317.72	317.48	314.04	316	317.37	312.43	315.18	316.01	315.04	315.67	314.17	316.38	316.27	314.52	315.72	318.4	315.5	316.25	317.18	318.37	318.38	315.06	316.89	316.02	316.71	315.8	316.6	318.08	314.29	315.57
326.79	324.95	326.1	324.83	325.15	325.94	326.67	327.62	325.05	326.4	323.23	325.09	324.55	325.55	325.74	324.62	326.88	323.74	326.82	325.72	324.28	328.21	325.6	326.72	324.47	326.07	323.35	326.76	325.11	324.67	324.84	325.07	326.62	323.14	327.94	326.2	325.3	323.22	323.58	324.27	324.69	324.61	323.39	324.74	324.92	324.11	324.1	325.26	326.26	327.2
304.1	306.5	302.76	303.05	300.94	303.91	303.47	303.54	304.82	304.38	304.36	302.92	302.95	304.61	301.41	304.9	305.32	303.08	303.9	301.79	304.6	305.31	302.92	303.88	305.16	303.49	301.35	303.75	302.83	302.27	304.61	304.39	307.06	299.81	302.34	304.31	300.86	304.09	300.48	304.65	304.55	304.32	302	301.5	302.39	302.24	305.77	301.74	305.13	305.77
305.99	304.91	305.95	306.3	304.43	303.77	305.66	304.6	304.18	305.96	305.38	307.27	307.77	304.81	307.31	305.38	305.78	304.31	304.39	306.03	306.62	306.04	304.81	307.76	305.69	304.32	305.25	303.97	305.68	305.13	305.66	305.75	303.33	305.91	304.09	304.66	304.46	303.17	305.24	306.5	304.07	300.93	304.61	304.79	305.33	305.28	305.16	305.66	303.56	300.89
317.37	315.39	317.26	315.72	319.67	319.09	316.74	317.49	317.75	318.94	314.5	316.16	314.76	317.61	317.97	316.19	317.68	317.06	318.19	318.1	318.45	315.53	317.94	317.4	315.19	317.78	316.75	316.62	315.95	317.61	317.11	315.1	319.05	316.97	316.91	317.89	318.03	319.39	316.8	317.6	317.3	316.15	316.84	316.94	317.96	317.09	314.71	314.58	317.31	316.76
305.73	304.67	304.36	304.19	306.7	301.94	303.79	304.02	305.1	305.08	306.25	304.76	305.64	305.06	304.12	304.81	304.19	304.21	302.31	305.32	301.64	304.38	304.26	304.04	304.67	305.91	305.29	305.23	305.42	307.03	301.59	305.66	306	304.12	304.56	301.26	301.77	304.93	303.17	304.22	304.35	304.78	302.81	304.08	304.93	304.89	306.92	303.81	302.25	303.06
298.04	295.06	294.72	292.13	295.64	294.11	296.89	294.18	296.94	294.77	294.1	295.28	296.51	296.23	296.27	296.68	295.83	292.65	292.25	293.58	297.17	296.55	295.46	295.58	295.71	295.53	294.51	294.12	295.54	296.73	296.78	294.17	292.89	296.13	295.49	295.4	296.34	297.73	294.94	294.75	294.28	294.65	295.76	293.2	296.34	294.91	294.84	296	295.38	294.77
320.17	321.65	317.5	318.61	318.61	319.29	321.42	318.82	321.33	319.64	316.57	318.89	316.6	317.26	321.09	320.06	320.11	317.88	319.28	317.55	318.14	318.42	318.55	322.16	317.83	319.41	319.38	318.22	320.03	317.83	319.43	319.5	316.84	323.06	319.75	315.6	319.27	317.03	320.1	320.64	317.95	317.84	319.91	316.67	318.65	318.87	318.5	320.65	323.34	318.95
316.12	314.64	315.42	313.51	313.98	315.52	314.45	313.13	315.61	315.77	318.49	318.66	313.93	314.39	315.54	315.42	315.95	315.62	318.57	315.9	314.25	315	315.59	317.23	314.97	316.49	314.21	316.72	313.79	315.82	314.67	315.18	317.69	317.95	315.29	316.04	313.8	313.39	315.19	315.25	317.54	316.45	314.32	315.94	315.91	314.31	316.25	315.79	316.01	315.09
303.28	304.55	304.76	303.53	302.84	301.85	303.88	303.17	305.91	301.66	304.1	304.5	300.21	302.22	304.16	303.06	303.12	301.12	303.55	302.66	305.09	301.38	304.36	299.98	302.55	303.52	302.58	302.69	302.83	301.06	304.23	302.39	303.69	300.86	305.01	302.56	301.5	303.63	302.02	302.37	304.54	302.03	300.64	303.66	302.43	302.03	301.66	300.38	301.27	301.28
326.36	329.19	326.18	330.49	327.91	326.03	329.61	331.13	327.72	327.47	327.96	329.58	329.77	328.49	330.64	328.2	328.02	329.3	325.67	331.27	328.04	325.77	331.45	327.24	327.12	325.26	325.81	327.28	330.41	324.27	325.25	329.67	328.76	329.01	326	327.38	327.27	327.1	326.52	330.21	326.75	329.1	329.48	328.37	329.89	327.67	329.02	327.7	329.69	326.6
296.1	295.52	293.93	298.79	295.32	298.1	300.36	298.16	294.11	295.76	299.82	297.44	298.41	296.35	298	296.82	299.7	297.23	295.87	297.95	296.69	297.83	295.77	298.41	294.4	298.68	297.89	296.93	298.79	295.83	296.41	297.14	297.29	295.08	295.61	297.67	296.85	296.62	297.95	296.13	300.06	294.92	294.63	294.32	296.82	294.72	296.63	295.74	298.27	297.68
311.93	309.63	311.61	308.87	311.48	312.29	311.86	309.07	311.34	311.01	309.79	309.55	308.04	310.77	310.5	311.02	311.75	310.45	309.38	309.41	310.89	312.91	310.6	312.05	309.7	310.42	312.74	309.62	311.58	312.09	310.54	312.46	308.29	308.78	311.56	311.5	306.91	310.7	307.99	308.53	311.46	310.77	311.26	311.33	311.02	309.28	310.83	309.71	311.14	310.76
305.26	304.05	306.59	303.78	305.02	303.85	307.08	306.41	306.55	307.18	304.25	305.77	304.58	306.41	302.99	304.98	305.49	306.72	305.27	303.48	305.13	304.51	305.66	303.86	305.67	306.34	304.93	306.41	303.39	304.08	305.37	304.63	305.56	305.42	305.67	305.42	303.49	303.34	302.34	306.14	306.97	304.75	304.61	302.76	304.39	303.16	306.81	305.56	301.05	304.19
304.05	302.44	306.72	303.7	304.16	306.35	306.17	304.96	304.25	305.96	306.15	305.23	304.91	306.1	303.81	305.96	305.82	305.07	306.99	305.37	305.3	303.54	305.35	303.98	305.13	307.51	308.34	306.63	304.95	303.79	306.29	305.15	305.12	307	303.99	304.14	305.73	306.49	303.47	303.59	307.7	304.43	306.13	307.61	306.53	303.16	306.75	301.7	305.03	305.46
293.26	294.48	294.4	292.53	294.52	294.32	293.35	294.46	295.62	294.31	293.6	293.94	293.4	296.35	291.49	292.63	293.99	294.95	293.67	293.29	295.91	293.56	294.05	294.07	293.71	295.4	295.03	293.7	295.51	293.94	292.39	295.25	293.54	293.81	296.11	292.8	293.51	294.92	293.91	294.54	292.87	293.2	293.37	294.12	293.47	294.73	294.37	294.1	294.6	292.51
308.24	310.1	309.67	308.19	306.25	308.93	307.79	308.09	309.81	309.77	309.69	308.97	308.03	308.72	310.09	308.9	307.71	309.77	308.19	308.23	308.53	310.37	308.47	308.7	307.19	308.67	308.87	309.21	308.31	309.38	305.97	308.62	308.14	308.46	309.54	310.82	307.8	307.67	306.53	310.15	308.01	307.32	306.55	307.97	306	311.64	307.73	309.35	309.46	309.37
316.82	316.06	316.8	315.92	315.41	317.59	316.62	314.13	317.96	316.86	317.89	317.05	315.86	315.28	315.05	313.12	318.85	316.14	315.79	314.99	316.63	318.84	314.98	317.8	317.42	316.62	317.33	316.57	317.06	316.71	316.04	316.48	315.88	317.11	313.91	317.89	315.05	316.19	315.31	316.82	317.38	315.63	317.97	318.26	316.24	316.33	313.73	314.29	317.21	316
303.14	300.11	299.21	299.38	299.77	299.9	297.96	301.61	301.41	303.48	298.64	301.25	300.29	299.29	301.26	300.01	300.2	298.23	299.95	298.19	298.96	298.93	300.58	300.26	299.35	301.51	295.9	300.97	300.12	296.76	298.5	300.69	298.88	299.29	299.76	300.48	301.69	301.15	298.76	298.76	299.04	298.98	298.56	299.76	299.18	300.58	300.67	300.75	298.74	301.45
321.57	325.71	326.18	324.8	323.31	324.17	322.59	324.14	324.55	325.78	325.33	322.96	324.56	325.17	324.74	326.12	325.85	325.11	322.86	325.33	322.97	322.86	324.46	325.85	323.71	325.52	323.51	327.59	325.99	324.32	325.34	325.15	323.98	324.51	324.21	323.81	326.96	322.7	325.59	324.15	325.16	321.01	325.66	324.73	323.71	323.98	322.63	323.69	321.77	322.85
312.41	314.5	312.33	313.98	317.22	315.52	313.81	314.92	314.45	312.67	315.61	315.6	316.78	313.66	315.85	314.36	313.46	314.04	316.1	314.14	313.69	312.53	313.4	313.07	311.75	314.34	312.64	312.39	316.34	312.68	313.7	313.3	316.72	315.1	315.65	315.18	312.53	313.43	312.89	313.77	313.91	314.9	316.68	311.97	314.35	311.62	314.83	315.93	315.38	317.29
293.8	293.07	293.35	295.04	294.54	294.56	295.16	296.01	295.98	293.23	290.25	294.8	292.82	295.03	295.7	294.02	293.58	291.07	292.1	295.4	292.83	297.27	295.35	292.09	291.92	294.32	292.94	290.57	294.92	293.31	290.93	294.85	293.59	291.63	295.97	295.36	294.45	294.35	292.31	291.43	294.55	293.46	293.39	294.53	294.56	291.53	297.4	292.86	292.86	294.61
295.07	293.73	294.16	293.75	294.68	293.73	293.82	296.21	292.94	291.27	291.7	296.16	293.25	296.11	293.04	293.48	295.92	295.56	291.99	295.87	294.79	296.38	293.16	292.77	294.43	294.41	294.5	293.59	293.89	292.5	294	295.8	293.86	293.44	294.51	292.89	297.55	296.27	293.42	292.32	293.56	291.92	296.54	290.47	291.48	294.72	293.95	294.4	293.6	292.81
328.7	330.18	329.61	326.91	328.85	328.82	330.06	327.93	327.1	325.4	326.4	328.28	327.95	328.99	328.91	329.57	325.39	325.04	325.88	325.38	328.05	330.72	327.11	329.8	329.69	327.38	328.15	329.12	328.06	328.52	326.42	329.58	327.45	326.66	329.33	326.57	327.26	328.83	326.73	328.95	327.84	328.97	327.33	327.45	326.9	328.81	330.6	325.89	325.11	329.62
315.55	317.36	317.61	317.97	319.4	317.16	318.34	320.06	316.55	317.2	320.24	316.79	317.62	316.58	317.91	319.93	315.03	317.64	317.1	319.6	317.07	316.18	317.26	317.14	315.72	317.5	318.48	317.08	316.88	317.57	317.53	316.16	315.65	319.74	316.43	319.56	314.66	319.58	317.08	317.51	317.24	318.22	318.16	317.53	317.57	318.65	318.26	317.16	318.47	316.67
305.52	307.34	306.44	309.3	304.39	307.93	307.21	305.9	302.69	307.51	305.61	304.14	306.4	308.64	307.19	308.5	308.98	304.78	305.64	307.69	307.6	306.35	306.68	306.29	305.5	304.4	307.23	306.74	302.06	303.4	308.03	307.26	307	308.58	305.51	306.71	306.59	306.67	305.62	306.37	304.6	307.33	305.97	305.45	306.63	308	306.33	302.27	304.69	307.1
326.98	327.94	327.03	328.14	326.55	326.05	325.92	325.9	326.06	326.7	327.61	328.2	326.35	329.3	328.39	329.18	327.96	328.77	325.9	329.5	328.02	330.2	326.39	330.23	328.54	330.45	327.92	327.65	327.14	326.96	328.05	326.38	331.02	327.55	328.18	328.1	325.66	326.15	325.87	327.6	329.61	329.22	327.49	324.55	328.58	329.26	328.04	327.85	328.39	327.57
305.68	308.06	311.46	309.21	307.13	307.85	309.25	309.64	307.43	310.53	309.62	310.44	307.1	310.51	309.01	310.49	310.08	309.91	306.88	313.34	308.8	309.71	306.32	310.14	309.38	309.71	310.53	309.61	310.02	310.11	311.63	309.58	309.96	309.12	309.45	310.6	308.74	309.03	309.39	310.04	307.67	307.68	308.39	307.22	309.68	308.92	309.54	308.76	311.21	308.37
309.67	309.38	309.75	309.69	309.46	307.06	309.52	308.52	307.32	309.65	308.2	310.41	307.31	308.18	310.36	308.55	306.57	309.98	308.02	307.45	309.19	309.66	311.12	309.53	309.16	311.27	308.42	307.64	309.11	307.6	310	307.33	309.32	306.43	308.74	312.78	307.61	309	309.52	310.85	311.06	308.58	306.9	311.61	308.47	308.18	309.93	309.18	308.6	310.36
307	302.92	304.5	303.13	306.66	304.92	304.63	304.48	304.25	304.66	305.36	304.98	307.41	303.9	306.2	304.69	306.09	305.55	303.69	304	304.38	305.28	305.51	302.53	305.75	304.55	305.67	302.94	305.32	305.84	305.07	307.21	305.31	304.59	304.75	303.98	305.01	304.95	303.84	304.28	303.66	304.97	304.66	305.43	303.55	303.62	302.76	302.21	304.82	305.32
308.07	309.21	307.7	310.83	308.83	306.05	310.44	310.77	310.63	309.67	308.29	310.07	307.24	307.38	308.53	308.21	307.64	311.45	307.76	312.66	309.42	310.58	307.82	306.98	308.55	310.41	310.69	307.4	308.52	308.5	308.09	309.72	309.5	308.85	307.84	309.46	308.87	309.3	308.98	311.07	307.76	309.96	312	308.92	308.78	306.91	308.42	309.72	310.31	309.3
317.66	317.41	315.57	314.27	316.53	314.53	316.21	315.65	315.27	315.24	316.47	315.46	314.18	316.93	317.05	315.64	319.14	318.64	317.24	316.26	315.55	313.86	316.03	316.1	315.03	314.85	315.43	316.01	317.84	317.66	316.82	315.62	316.81	316.52	314.14	316.25	318.44	314.6	316.06	315.82	316.14	315.58	314.84	315.99	314.03	318.05	316.25	315.94	315.64	316.98
293.55	293.18	294.59	292.17	295.31	293.66	297.26	296.18	293.52	293.93	294.5	293.67	293.48	293.38	290.35	291.76	292.56	291.08	292.94	294.63	293.95	294.1	295.65	293.28	292.9	292.32	294.44	294.46	292.1	294.72	292.57	293.56	294.95	294.17	291.66	293.54	293.73	295.74	296.98	294.56	296.43	293.81	292.04	294.4	295.98	294.62	291.88	294.67	293.51	294.19
304.54	303.64	302.21	305.55	303.02	304.95	305.54	304.65	304.63	306.06	302.9	304.5	306.52	304.06	305.45	304.1	306.56	301.51	305.66	304.13	303.33	306.38	304.65	302.99	304.45	303.23	304.68	300.51	304.05	303.94	304.88	306.19	301.57	304.34	303.55	304.64	304.05	302.68	305.38	304.01	304.53	305.22	303.75	305.84	302.54	307.4	303.75	304.22	307.35	306.33
325.05	324.31	324.55	323.59	324.42	325.14	324.29	324.66	325.54	325.96	323.9	323.11	320.29	322.97	324.77	325.84	322.01	326.13	322.9	324.05	325.69	324.89	323.71	324.66	324.56	323.93	323.19	325.64	321.39	326.48	326.37	325.69	324.79	323.79	324.97	325.55	321.91	322.74	326.1	327.88	323.54	324.18	326.54	323.58	323.04	324.32	326.66	324.44	324.54	322.93
308.68	305.76	305.54	304.93	306.14	305.69	307.01	305.13	305.37	307.18	306.17	306.74	308	304.94	307.55	307.18	305.27	304.28	305.73	305.7	306.61	307.03	306.18	305.98	307.12	306.73	307.55	305.77	308.09	303.43	306.36	308.47	304.1	308.03	306.58	305.38	307.48	303.78	309.53	306.13	307.08	305.67	305.24	308.13	306.41	308.27	303.2	304.22	305.39	308.54
318.17	319.94	319.47	320.33	318.05	318.75	319.18	316.32	319.15	320.43	319.42	318.93	320.18	317.91	318.84	315.69	320.42	318.04	317.53	321.63	319.93	318.31	317.65	318.93	318.18	316.13	318.62	317.83	320.13	317.94	318.1	320.24	317.87	318.66	317.44	318.04	321.75	317.67	316.92	320.82	317.32	315.62	320.94	319.68	319.92	320.51	317.86	319.09	314.84	317.75
303.11	304.44	303.52	303.57	302.41	303.46	303.31	304.01	302.94	301.7	302.13	307.61	303.29	301.88	304.27	302.52	302.49	304.24	304.21	304.67	303.69	302.86	302.69	305.8	302.03	302.39	304.09	301.1	304.89	299.67	303.27	304.43	302.66	301.78	302.96	303.21	305.23	302.9	302.27	304.76	305.15	303.67	302.4	304.43	302.94	304.61	303.12	304.28	303.79	301.05
314.91	311.38	315.72	313.33	314.37	314.62	312.13	312.19	314.57	312.01	313.72	311.69	314.78	311.16	314.37	315.32	314.01	312.82	314.02	313.47	314.87	315.59	314.03	310.39	311.78	313.39	313.15	313.77	312.28	310.7	314.11	313.68	313.17	315.29	313.46	314.65	311.18	310.65	312.66	313.68	313.48	313.97	317.52	312.24	312.86	311.48	314.01	311.23	313.62	312.86
327.09	323.95	327.19	325.64	324.69	325.56	325.12	322.24	324.76	325.6	326.23	324.59	327.18	325.14	323.35	326.58	324.3	326.07	324.76	326.41	322.99	328.47	324.15	322.42	327.87	325.69	324.78	325.5	324.8	323.96	326.26	325.19	326.45	325.21	325.25	326.14	324.98	326.11	324.92	326.15	325.93	325.42	325.1	323.63	325.24	323.82	322.76	326.53	324.95	325.39
301.22	298.72	300.76	302.85	300.17	301.65	301.43	301.17	302	299.52	300.9	298.7	301.34	301.34	304	299.66	299.18	301.64	303.51	298.73	302.13	299.98	299.31	303	301.25	299.54	302.55	298.38	300.81	302.16	299.51	303.4	299.54	299.43	302	298.52	301.44	301.69	300.17	300.83	300.15	302	301.12	301.12	299.25	301.16	301.22	301.79	299.13	300.72
301.94	303.62	303.42	301.56	303.2	302.03	300.4	305.18	301.07	301.46	300.15	302.19	305.35	301.79	304.92	304.12	303.98	306.05	300.8	302.91	302.09	302.2	306.09	301.81	303.72	302.98	302.56	304.45	303.55	302.7	304.31	304.87	300.58	301.11	301.77	303.37	303.34	301.07	305.64	303.89	301.82	304.21	302.37	304.05	302.97	301.25	305.68	305.17	300.2	303.15
307.44	311.93	311.56	309.12	310.3	308.11	308.36	309.51	309.1	309.91	312.84	309.23	310.89	310.18	308.83	308.2	311.05	309.25	308.04	309.09	308.5	309.84	313.23	308.42	308.41	310.32	309.94	307.39	310.07	309.91	310.48	309.39	310.85	310.21	311.56	309.57	311.23	310.18	309.08	310.73	309.68	311.44	306.97	311.04	310.2	312.13	311.27	308.4	310.3	309.93
306.66	307.59	307.49	304.84	305.91	304.13	306.75	305	308.38	303.59	308.16	305.87	305.4	307.24	304.61	307.21	308.04	305.25	306.93	306.49	307.95	306.71	306.24	303.96	306.92	303.11	306.68	307.69	307.95	305.62	303.87	305.53	306.48	306.33	306.07	306.66	307.43	303.38	307.63	305.58	306.86	305.07	306.99	305.36	306.94	305.97	307.21	305.54	305.72	303.41
317.03	316.03	314.79	315.45	317.75	317.75	316.33	318.01	317.63	318.92	319.5	317.36	319.43	317.72	315.22	317.98	315.51	315.36	317	315.57	315.38	314.69	318.33	316.02	316.72	317.31	319.37	317.78	319.63	317.06	318.04	319.2	316.67	316.65	318.9	317.34	315.28	316.85	317.14	319.81	318.27	316.32	316.09	315.91	319.78	319.47	318.63	318.58	317.45	317.91
305.32	306.81	310.08	305.54	306.35	305.1	308.12	307.68	306.33	308.26	307.71	306.47	305.73	305.69	306.71	306	305.33	308.06	307.66	306.12	306.9	307.66	307.55	305.68	305.48	308.22	305.47	305.9	306.78	306.08	305.02	308.58	305.61	306.43	307.09	305.84	306.02	307.92	304.36	307.09	307.14	307.99	306.21	306.6	306.01	306.83	307.56	303.35	306.93	308.08
312.2	312.68	313.14	310.3	312.44	314.17	314.68	312.38	311.79	313.89	313.31	312.95	312.34	312.67	312.78	313.52	311.54	313.65	313.27	313.74	312.69	315.88	308.74	312.25	311.27	312.35	313.44	312.82	312.28	313.11	312.78	310.4	313.78	311.59	310.73	311.93	312.77	313.03	310.86	313.79	313.65	312.9	310.31	311.74	316.67	312.97	314.26	311.45	311.68	313.03
315.11	313.54	314.78	316.74	316.13	313	316.12	315.64	315.39	315.12	314.07	315.58	314.6	315.29	315.58	316.75	315.26	314.51	314.71	314.26	316.25	314.09	315.82	317.76	316.05	314.63	314.29	314.01	313.46	316.95	316.62	314.06	314.64	314.89	314.44	313.4	315.29	315.08	313.26	315.53	315.56	313.16	314.64	315.05	312.91	311.7	318.22	312.68	316.91	315.85
313.37	314.2	314.65	314.48	313.95	313.41	313.98	313.68	316.8	313.26	312.58	314.35	313	313.05	314.63	312.91	313.11	311.84	314.31	311.93	311.67	313.69	313.15	315.04	310.62	313.83	316.91	313.36	314.14	313.11	312.58	313.73	313.97	314.34	312.33	316.3	314.98	314.48	312.62	314.2	314.05	315.18	312.17	314.42	313.41	316.27	312.7	311.83	315.42	314.01
329.1	325.2	329.74	328.9	327.17	328.53	324.85	327.08	325.55	326.79	328.17	325.13	329.84	327.53	326.39	328	326.3	329.05	329.02	326.37	323.8	328.74	328.05	328.07	325.59	327.59	327.7	326.26	328.97	327.36	324.85	328.28	328.87	329.03	326.67	326.97	326.14	328.7	326.79	328.62	326.91	328.47	329.06	327.03	325.96	328.5	328.03	328.49	327.49	328.67
305.27	304.73	304.38	303.19	301.56	301.25	304.26	303.37	301.57	303.64	300.74	302.87	306.92	301.66	301.9	301.8	305.05	304.52	302.35	303.71	303.69	302.81	301.15	300.85	303.27	304.6	300.71	304.5	303.3	301.73	302.98	303.69	301.13	303.08	302.68	299.86	306.82	302.93	304.93	303.21	302.79	303.79	302.05	301.5	303.35	302.38	301.8	303	303.77	301.79
305.6	303.29	306.15	303.83	303.87	303.32	304.19	303.39	305.18	304.28	302.32	305	302.94	303.69	306.01	303.61	301.57	303.48	302.58	303.99	303.91	303.96	306.34	304.89	304.51	304.75	303.99	305.41	305.34	304.33	303.17	301.61	303.39	303.29	305.56	302.95	304.05	304.01	302.83	303.95	304.79	301.93	302.34	300.68	302.69	302.89	303.1	305.21	301.31	302.64
302.26	303.82	301.92	302.8	303.1	301.32	301.11	302.38	303.35	303.14	301.42	298.41	301.04	301.6	301.58	303.74	299.96	302.56	302.26	301.84	301.03	303.7	304.21	300.67	301.07	302.66	302.42	303.37	300.72	301.82	304.06	304.42	301.79	303.24	304.04	303.51	303.2	303.72	303.15	303.21	302.92	302.51	300.76	304.25	301.31	303.8	302.57	300.01	302.08	300.88
315.95	315.03	314.05	315.98	315.93	314.9	314.85	313.03	316.3	312.17	315.25	313.07	313.93	314.97	314.22	316.07	313.69	314.9	314.47	316.52	316.25	314.81	314.7	316.69	313.73	313.86	313.65	313.13	312.89	314.02	317.5	316.99	312.56	315.22	314.59	312.26	315.94	314.54	315.42	314	312.72	314.57	316.06	317.47	316	315.83	315.16	313.58	314.54	312.98
301.59	300.31	299.65	298.08	298.23	301.21	297.18	302.86	301.92	300.55	299.08	300.55	299.17	300.96	299.57	299.99	303.26	299.24	300.85	298.29	301.51	300.17	297.41	302.92	301.68	299.29	299.52	301.32	298.63	299.9	300.45	298.2	298.89	301.11	300.02	299.27	300.3	299.67	301.28	298.38	297.91	302.4	299.33	299	298.79	300.6	297.81	302.35	300.23	300.26
291.12	294.01	296.15	294.3	296.4	295.7	293.49	295.1	294.32	293.82	293.02	293.97	291.12	291.51	293.91	296.17	293.99	292.36	293.69	296.46	292.95	295.15	294.75	294.16	294.7	296.94	294.23	297.74	294.2	294.07	291.99	294.72	295.36	295.62	294.29	296.31	293.95	294.31	295.52	294.06	291.79	295.03	294.4	295.03	293.39	294.07	294.58	293.45	295.76	294.6
310.79	306.36	309.27	308.57	309.27	308.58	308.28	310.46	309.65	309.91	307.45	308.74	309.33	307.59	307.73	309.51	307.63	307.93	309.67	307.92	310.02	307.75	309.46	306.85	309.11	308.93	308.48	307.97	307.8	307.53	307.82	308.39	312.1	311.33	307.61	307.43	311.91	308.28	304.8	308.72	305.89	306.28	307.09	309.07	309.08	308.49	305.94	309.85	308.86	308.61
325.99	326.87	326.61	324.37	324.32	326.49	322.86	327.08	324.6	324.87	326.91	323.95	325.05	325.56	325.58	325.1	324.84	323.98	326.17	325.67	326.85	326.44	324.9	325.7	326.04	324.85	326.33	326	325.08	327.73	324.74	325.64	324.85	325.48	324.97	325.69	325.41	323.25	324.86	325.5	326.4	324.84	326.1	326.2	324.75	324.83	325.87	325.86	325.58	323.92
305.58	303.8	303.98	303.3	302	304.11	304.43	302.89	302.72	303.62	305.25	305.08	304.42	304.34	304.78	305.31	303.04	305.4	302.18	303.05	301.56	302.81	301.33	304.31	304.44	304.68	304.12	303.39	303.65	303.71	303.17	302.68	304.77	303.89	303.75	305.02	303.17	304.48	302.28	303.88	303.27	303.22	300.58	303.52	304.8	302.58	303.98	303.17	307.8	304.71
314.59	316.92	314.14	315.7	313.57	316.35	314.21	314.7	315.61	316.16	315.28	316.9	316.23	313.46	313	314	314.28	316.97	312.48	313.31	315.74	312.78	315.91	314.72	316.09	312.67	315.56	313.54	314.61	317	317.18	314.63	314.38	316.14	316.94	316.06	317.16	314.2	315.89	315.33	314.49	312.35	315.89	312.65	314.31	315.19	316.29	314.17	316.11	314.19
300.56	299.25	299.92	301.14	297.35	301.28	300.99	299.37	299.27	299.15	298.44	299.44	295.04	297.18	300.99	298.92	298.22	299.49	302.42	301.45	302.67	300.8	298.52	297.53	300.98	303.92	299.95	299.03	302.18	300.09	300.99	298.58	301.61	302.36	299.82	301.11	302.41	298.08	299.68	298.37	301.32	303.27	300.77	299.93	301.59	301.19	296.68	299.32	299.81	299.24
327.52	329.24	328.03	326.3	328.59	328.36	326.41	326.57	328.74	328.39	327.24	330.76	326.93	327.09	328.77	328.16	329.14	325.55	328.51	327.72	329.7	325.16	329.68	326.02	328.86	328.25	329	328.11	328.98	329.8	327.64	329.21	325.71	327.14	327.88	327.15	329.71	331.19	329.01	327.76	328.64	328.45	328.52	330.55	330.2	327.27	326.29	327.83	330.41	328.42
308.95	307.91	309.77	310.72	313.04	312.18	311.59	311.56	311.99	310.02	310.96	311.77	311.76	312.77	311.79	311.8	311.01	312.33	311.58	309.48	309.73	308.14	312.17	311.59	309.7	310.86	310.08	311.33	308.72	308.22	312.47	309.75	313.3	311.39	312.16	312.23	311.29	309.28	309.02	311.03	311.49	313.48	311.28	309.32	311.45	309.93	311.84	311.47	311.58	308.75
303.19	303.36	303.45	304.21	301.45	303.46	302.72	303.31	302.89	301.61	301.81	301.4	304.69	304.28	303.85	301.55	302.53	301.87	301.38	300.32	301.4	303.69	304.62	301.85	302.57	301.03	302.03	303.34	302.99	301.01	302.07	301.58	302.49	304.84	300.65	304.67	300.78	304.95	302.99	302.91	302.39	302.11	304.07	302.32	302.37	302.14	304.56	302.46	303.92	303.19
297.2	297.56	297.42	294.79	297.15	297.17	299.18	298.84	299.34	296.63	297.93	294.79	296.62	299	294.36	294.05	295.35	295.82	296.38	297.05	298.47	295.86	297.47	295.1	297.66	296.14	297.06	298.52	297.9	295.8	294.89	296.5	299.09	298.09	294.79	297.42	296.89	294.09	294.11	296.64	296.66	296.29	296.18	297.05	298.97	295.66	296.48	297.12	296.76	297.09
318.19	320.73	320.46	320.03	319.69	319.23	318.06	316.8	320.58	318.71	318.44	318.37	321.22	319.8	318.73	318.81	320.51	318.65	321.24	317.78	318.76	314.91	319.05	320.64	320.55	318.89	318.97	316.24	317.08	315.62	318.26	318.34	320.03	318.35	320.35	318.97	319.05	319.51	319.39	321.18	319.57	321.65	319.84	319.65	320.22	319.19	318.96	319.33	318.83	317.87
316.4	317.6	318.38	315.58	320.11	316.43	316.36	317.82	317.58	316.31	318.71	317.92	317.74	316.03	318.21	316.55	316.75	316.13	318.54	317.66	315.9	318.93	319.47	317.22	317.27	317.3	316.24	317.67	316.62	315.97	318.15	316.51	317.27	316.95	317.34	315.89	317.82	317.95	314.62	316.54	316.43	317.92	316.67	319.86	317.2	315.33	317.06	316.04	317.87	317.72
312.53	311.6	311.26	311.96	311	311.6	311.62	313.58	311.98	312.83	309.8	310.38	310.93	311.81	310.68	310.71	314.69	311.79	309.86	309.21	311.98	312.14	308.92	313.34	312.2	310.92	311.77	310.65	311.51	309.65	313.36	312.91	312.3	312.69	309.15	313.24	311.73	309.95	313.18	312.09	309.54	312.44	313.22	312.03	310.12	308.91	312.76	311.23	311.7	313.71
314.86	315.53	314.86	316.96	314.5	315.89	314	314.03	316.88	317.28	315.74	317.07	316.21	315.62	317.06	314.01	315.82	315.28	313.95	316.76	314.48	315.72	314.81	315.08	316.13	313.87	317.44	315.62	316.66	309.79	313.19	315.23	315.78	314.72	315.52	314.68	316.3	314.13	314.79	313.62	316.51	314.68	314.61	315.41	316.08	312.77	318.47	317.32	317.26	315.01
316.46	317.76	318.33	316.59	317.65	316.63	318.96	317.43	316.41	318.7	316.79	319.03	315.51	317.55	316.97	319.19	317.84	317.74	314.49	318.43	315.52	314.03	319.19	318.26	317.47	317.75	315.17	313.46	316.65	317.71	318.89	317.15	315.04	316.01	317.59	316.57	314.86	317.8	316.25	315.35	314.81	318.3	319.83	317.73	318.76	318.08	317.98	319.07	317.3	316.85
303.47	304.35	303.48	301.79	302.96	305.71	304.62	302.77	303.54	304.74	304.41	303.49	305.99	304.02	302.81	306.02	301.54	306.08	304.62	303.85	303.07	303.28	303.06	301.97	301.38	303.31	303.84	303.85	305.12	304.43	301.67	307.14	304.45	304.27	301.09	303.31	300.76	304.71	304.73	302.48	302.98	302.52	301.73	303.42	303.51	301.75	300.55	304.92	302.48	302.13
300.62	303.07	302.09	302.65	302.91	305.15	303.38	303.85	302.27	305.51	306.22	303.45	302.71	304.97	300.98	302.12	302.59	304.55	302.68	305.16	301.59	306.28	301.89	301.79	302.84	302.87	303.55	302.61	303.26	301.22	301.46	306.04	300.96	301.17	304	304.53	299.83	302.41	301.61	302.89	299.25	299.73	302.92	301.68	305.52	302.89	301.73	305.36	301.39	302.07
318.28	319.19	320.85	319.18	319.56	320.68	319.72	320.57	321.28	321.51	318.39	318.25	319.24	319.43	319.41	318.62	321.49	320.92	322.38	319.43	321.39	320.5	318.67	319.39	321.07	322.93	317.28	321.24	317.31	319.47	319.49	318.04	323.16	319.14	318.23	317.97	317.8	317.75	319.83	322.35	318.25	318.67	318.54	317.14	317.97	318.08	318.26	318.11	320.54	316.99
312.46	309.91	312.06	310.3	308.49	308.52	310.13	306.75	312	311.35	310.32	308.84	307.01	311.7	308.68	308.86	310.6	309.25	310.43	310.61	308.25	310.65	311.81	310.73	310.6	309.39	309.2	310.03	308.29	310.13	311.74	306.75	310.26	311.92	311.47	312.11	309.53	310.18	309.98	310.66	309.97	309.4	310.28	310.39	309.09	308.28	309.2	310.57	311.97	311.38
302.92	301.62	305.73	304.5	305.59	302.99	302.65	304.28	303.6	302.41	305.78	302.3	303.57	303.72	303.73	302.49	303.56	301.8	302.96	301.62	304.25	304.33	306.25	304.21	304.32	303.96	304.14	301.3	304.69	304.74	306.28	303.99	303.59	302.38	302.92	301.84	304.42	303.06	305.03	305.18	303.81	304.56	302.86	304.75	302.32	305.39	305.52	303.49	304.08	305.3
308.6	308.22	308.15	311.15	309.97	306.28	307.74	306.08	309.12	309.42	308.99	309	309.54	310.05	308.01	310.89	310.68	307.43	309.6	307.68	310.9	308.43	308.32	307.27	309.03	309.74	311.26	309.77	308.14	308.7	307.24	308.53	307.17	309.08	309.06	309.93	309.62	309.49	309.19	307.66	308.25	311.03	309.56	311.39	306.04	308.83	306.8	309.83	309.3	309.87
314.79	317.64	316.46	317.13	317.57	318.47	317.8	317.08	318.95	317.66	315.84	316.29	318.51	315.94	318.35	316.3	317.13	318.32	317.83	320.16	318.07	316.67	314.33	317.03	318.67	318.81	319.54	315.66	315.95	317	315.97	315.19	317.52	317.02	316.48	319.17	317	318.82	316.99	317.76	317.89	318.77	315.64	317.52	317.38	319.16	316.82	317.29	316.96	316.85
311.71	315.94	314.29	312.39	315.46	313.82	315.06	311.5	316.24	312.32	312.87	313.64	312.55	312.76	313.94	315.81	313.88	316.43	316.44	312.83	314.84	313.7	311.4	311.62	314.82	314.6	313.83	313.57	314.12	316.52	315.23	314.09	313.88	311.81	313.59	313.96	316.04	315.69	314.7	315.75	313.86	314.5	314.53	314.61	316.79	315.18	311.82	316.29	317.05	314.1
315.07	311.06	313.51	315.55	314.95	310.46	314.4	315.08	315.94	313.16	312.86	311.75	315.8	313.27	314.42	316.93	311.11	314.28	314.89	313.58	313.43	313.66	314.16	314.41	313.23	311.11	315.9	314.4	312.23	312.59	314.15	313.57	311.27	314.74	314.52	312.11	312.74	315.06	313.43	316.01	312.71	314.06	312.77	313.13	315.33	310.69	313.89	313.34	314.16	312.28
313.22	314.78	314.44	315.43	314.72	313.57	318.08	314.39	314.06	315.51	313.13	316.09	313.85	314.9	313.92	315.82	316.81	316.13	315.81	317.22	315.89	314.66	312.8	315.11	313.14	314.01	316.8	315.46	315.88	315.82	315.05	313.76	316.63	312.87	312.47	314.39	311.71	314.68	314.2	313.16	311.92	315.72	317.33	313.14	317.26	314.13	313.9	314.22	316.93	314.82
325.16	324.53	325.62	324.4	323.13	322.25	325.31	325.63	325.85	324.8	323.11	324.27	323.4	324.2	325.09	324.25	323.88	323	326.58	325.88	324.59	323.89	324.2	325.25	324.81	326.35	324.18	325.2	324.51	325.82	326.23	323.74	325.58	326.4	323.26	323.81	323.55	322.12	323.83	326.1	322.28	323.31	323.82	322.4	324.57	323.42	324.74	326.18	326.16	326.5
300.93	305.49	301.54	300.89	303.09	302.58	301.18	304.26	302.69	304.46	301.42	301.2	304.19	303.87	303.44	303.87	301.92	303.35	304.33	304.07	304.84	303.97	301.78	301.46	301.25	303.35	304.41	302.55	303.28	302.03	301	302.35	304.54	303.69	301.66	302.14	302.49	302.5	301.75	303.91	300.08	301.54	301.35	302.62	303.86	303.94	303.01	304.14	303.03	302.86
292.74	294.75	293.89	295.69	295.07	293.45	294.5	294.71	296.87	295.04	293.37	292.91	296.15	297.49	294.34	297.51	295.47	294.18	295.27	295.83	296.46	294.37	296.84	295.17	295.54	293.82	295.19	294.15	294.82	292.11	294.14	294.66	294.76	294.26	294.19	293.95	296.29	295.05	298.32	295.19	294.02	295.91	295.22	294.36	294.07	296.47	295.51	294.22	293.74	293.58
301.53	303.56	302.9	299.24	303.64	303.64	302.03	303.07	302.89	303.07	303.19	302.65	305.67	302.56	305.52	303.87	303.56	303.43	302.63	305.36	303.52	301.95	303.14	303.55	299.7	302.11	301.31	304.84	302.38	306.1	301.78	302.88	301.66	302.04	303.52	300.41	302.29	302.45	303.4	304.16	304.02	299.08	304.31	303.99	304.76	301.6	301.81	300.25	300.49	301.1
301.77	301.35	299.55	302.16	300.33	301.37	300.08	301.12	303.37	302.01	299.52	300.03	301.95	302.95	299.11	302.48	300.49	301.95	300.58	302.89	301.54	303.47	302.96	302.43	300.68	299.3	302.31	302.62	301.85	301.69	301.18	300.45	302.33	300.55	300.59	300.48	302.6	301.28	302.13	301.44	301.38	301.27	301.05	299.56	302.55	304.13	299.26	302.02	302.37	301.39
293.91	291.49	294.97	292.59	294.44	295.33	294.26	292.42	293.36	292.59	294.9	294.86	291.98	295.22	291.65	295.01	296.51	292.89	296.15	295.6	293.2	294.3	291.71	292.65	291.81	292.86	291.41	293.34	294.04	293.39	294.94	294.65	294.03	294.45	292.07	295.57	292.79	292.61	292.02	295.16	294.61	297.89	292.8	293.73	291.75	293.91	292.18	295.93	293.33	289.78
310.55	312.34	308.88	310.4	309.64	310.02	310.91	311.02	311.32	309.26	311.6	311.08	310.74	311.13	311.36	310.51	307.68	307.96	310	309.01	309.32	307.39	310.21	308.18	306.91	305.92	308.06	306.67	308.58	310.65	308.4	309.51	310.14	310.04	306.92	310.99	312.36	311.58	312.6	311.31	308.04	309.11	311.16	308.28	310.56	311.03	309.97	311.35	309.68	308.38
298.41	291.92	293.96	296.53	294.51	295.13	294.88	293.15	294.19	292.11	296.51	296.16	296	293.74	297.24	293.12	292.95	294.22	295.58	296.56	295.74	294.55	297.24	295.11	295.65	294.26	292.67	291.96	295.68	295.45	296.44	294.47	295.44	294.24	293.69	293.42	293.61	292.61	297.17	292.64	292.35	292.56	293.73	295.53	295.9	294.21	295.37	294.4	294.66	293.69
313.05	313.23	313.15	312.36	312.65	311.37	311.23	311.18	313.72	311.61	311.18	309.64	310.54	312.46	310.68	312.33	310.94	308.25	310.52	311.87	310.43	311.44	311.43	312.03	310.53	313.05	312.38	311.57	312.31	311.56	312.87	313.36	309.83	311.04	310.94	312.83	312.18	311.84	309.91	313.2	308.75	314.43	313.06	311.69	313.73	310.73	311.92	311.26	309.94	313.03
304.42	305.26	302.86	303.19	305.71	306.58	305.1	305.59	304.14	305.88	304.21	304.32	304.42	307.32	304.65	305.21	303.76	305.97	303.02	305.9	307.51	308.01	305.82	305.07	305.32	306.32	303.24	304.16	306.83	303.37	305.87	303.81	304.25	303.58	301.85	301.74	304.21	305.72	301.85	304.57	302.38	303.61	304.49	305.43	303.07	305.47	306.57	304.67	305.8	302.19
315.79	313.15	312.8	315.66	315.77	312.33	316.79	311.69	310.34	315.17	314.65	314.8	314.53	315.82	313.91	314.81	314.67	311.28	313.84	314.79	313.02	313.13	314.17	312.06	313.57	314.13	313.29	313.55	312.63	314.2	315.2	313.94	314.73	314.16	316.17	312.09	314.67	313.07	313.56	315.33	311.63	314.78	313.61	315.28	314.57	312.45	312.27	315.15	315.08	313.03
316.4	314.84	317.66	315.05	316.05	313.2	319.7	315.04	314.88	317.18	316.18	315.66	315.17	316.34	316.85	317.41	318.33	317.54	318.39	318.38	317.26	317.37	318	316.15	315.72	316.64	315.76	316.15	315.22	315.16	318.76	314.42	315.55	316.47	314.37	317.17	315.19	315.71	317.09	314.6	318.39	319.38	316.31	313.67	315.84	316.45	315.69	315.98	313.9	315.7
301.64	302.24	303.52	301.7	296.74	301.26	299.17	302.07	302.77	301.52	302.69	302.05	301.44	302.48	303.93	297.32	300.54	302.36	304.06	299.3	303.21	299.94	297.18	301.6	302.32	300.02	303.7	301.07	300.29	300.42	302.42	300.12	303.96	301.54	301.96	300.88	300.44	299.12	299.93	302.51	300.56	301.5	302.41	300.29	302.58	302.99	300.41	299.73	299.82	302.56
312.7	313.65	312.51	313.04	314.55	314.45	314.02	312.53	311.41	315.3	314.32	313.75	314.83	313.74	314.83	312.14	314.91	313.11	309.28	314.23	314.53	311.59	314.05	312.71	311.24	313.15	313.33	312.79	310.9	316.07	314.11	315.08	314.79	312.29	310.74	311.69	313.24	309.07	310.53	312.44	314.54	314.09	313.04	313.6	315.33	311.99	313.47	315	314.78	313.9
293.14	295.92	295.5	297.12	294.93	293.76	293.53	295.44	294.79	296.52	293.81	294.11	294.49	295.01	296.75	294.97	295.23	294.75	294.36	293.93	294.89	293.93	296.73	296.56	294.09	296.41	293.59	295.56	295.85	295.16	293.99	296.15	295.13	296.42	295.5	295.55	295.49	295.25	293.5	292.13	296.63	296.13	292.75	296.06	295.79	292.62	295.8	295.67	294.15	293.11
326.64	325.66	325.41	326.02	324.97	325.05	330.12	326.6	327.73	325.57	329.98	325.46	328.42	326.16	327.2	323.81	325.24	328.79	326.35	328.47	326.74	326.48	326.63	328.12	328.04	324.47	326.04	328.96	326.54	323.98	326.09	325.49	330.28	326.65	325.87	329.12	323.71	325.42	326.98	329.31	329.39	325.92	325.79	324.84	326.19	325.84	326.31	328.29	327.96	329.08
306.21	306.06	303.75	303.65	305.76	304.34	303.63	304.65	305.48	302.9	305.76	303.23	304.27	306.34	304.94	305.11	305.48	307.14	305.34	303.21	305.32	303.4	305.09	301.97	303.26	304.2	304.11	306.86	301.81	306.99	305.69	305.86	306.16	301.27	304.92	306.35	304.45	305.05	305.59	308.59	306.64	307.58	304.03	303.95	304.02	305.25	305.54	304.56	305.23	306.76
304.78	305.13	306.12	306.13	303.76	306.23	305.88	305.5	305.85	303.57	307.29	307.96	306.5	306.35	304.59	307.94	306.57	303.21	306.16	305.28	307.22	306.34	308.82	305.53	305.47	304.77	304.4	306.59	308.51	304.37	306.81	305.51	308.63	306.18	307.77	306.89	307.42	307.43	305.82	305.73	305.26	306.04	305.43	308.31	304.9	301.98	306.65	305.26	307.33	308.48
311.91	311.36	314.89	314.18	312.97	313.42	314.11	313.43	314.58	312.95	312.13	314.79	316.5	311.59	314.93	314.23	314.68	314.45	316.32	313.41	314.66	313.97	314.62	313.87	314.16	315.35	314.96	313.64	311.14	311.65	313.01	312.59	314.72	313.09	315.13	313.66	310.41	312.86	311.83	314.25	314.55	314.04	312.48	314.72	313.22	312.76	311.52	313.65	312.35	312.9
312.36	313.89	310.67	313.66	312.13	313.85	314.9	312.25	310.76	311.16	315.17	314.22	312.24	313.08	313.07	309.93	312.97	313.94	309.33	310.68	311.52	312.13	312.72	311.64	312.03	311.28	311.31	309.8	312.14	312.9	309.46	312.37	311.55	314.1	311.67	310.25	312.47	311.5	311.44	307.87	312.4	311.74	310.32	312.99	313.31	308.33	312.34	311.69	311.78	311.36
325.6	327.89	328.8	328.93	330.29	330.73	329.12	329.16	328.23	330.93	329.25	327.39	329.69	328.73	328.4	325.49	328.03	326.85	327.72	326.43	326.03	329.49	328.52	326.78	325.47	328.68	326.31	327.82	327.47	328.12	328.76	326.47	325.62	325.15	328.71	326.14	327.07	326.55	326.77	329.68	327.67	328.16	329.04	327.32	329.99	325.24	327	328.96	326.37	328.14
314.25	314.32	316.6	313.42	317.14	314.5	315.69	313.62	314.31	314.3	315.03	317.17	313.11	313.55	314.62	316	314.99	317.14	312.2	314.44	314.07	315.56	315.96	313.97	315.63	313.82	314.6	314.39	316.4	313.66	315.56	316.38	315.1	314.53	313.76	315.91	313.72	316.83	313.69	314.42	313.28	314.46	314.85	310.47	315.36	315.92	314	315.22	315.6	315.42
312.17	313.26	312.28	309.98	313.38	309.97	313.28	310.21	312.16	311.08	312.71	313.36	309.95	311.28	312.08	310.89	312.11	312.34	313.5	314.33	312.83	310.36	312.05	315.02	313.85	311.2	310.64	310.91	311.69	312.61	311.02	312.52	311.2	313.47	313.61	315.33	309.83	311.5	316.24	313.97	313.5	312.24	314.03	312.79	312.98	313.58	313.79	312.24	312.48	312.32
312.55	315.38	312.74	315.23	313.97	311	311.17	315.09	313.05	310.82	313.5	313.88	310.79	316.54	313.26	311.72	313.32	311.47	314.12	313.15	311.43	311.1	310.89	312.29	313.04	312.23	312.86	314.63	317.17	314.66	311.01	316.13	313	313.46	314.55	312.23	314.39	313.49	312.67	311.11	312.95	309.91	314.02	316.39	310.32	312.01	311.7	310.43	314.16	313.58
310.17	308.87	306.36	307.21	310.66	308.43	310.13	307.23	308.85	309.94	307.23	309.02	308.97	306.16	308.62	307.4	305.92	309.6	308.79	310.17	307.69	308.79	309.99	306.43	308.27	311.21	307.19	309.11	308.93	309.93	307.81	308.37	309.63	309.8	308.21	308.01	309.45	307.93	308.79	305.71	307.19	308.27	308.35	307.93	309.43	308.74	310.8	309.18	309.41	310.76
306.44	305.38	307.72	305.46	307.09	305.49	304.81	304.76	305.67	306.67	305.41	304.81	306.54	307.07	304.61	305.66	305.78	305.68	306.54	303.71	306.58	304.51	308.03	307.79	307.78	305.94	305.88	305.91	306.88	305.95	304.52	307.67	307.09	304.74	307.98	308.44	303.61	304.47	308.42	306.12	307.73	304.96	307.91	305.98	306.85	306.32	304.73	305.1	304.81	305.09
315.97	313.57	313.76	316.48	313.69	315.17	313.6	315.52	313.15	314.93	312.73	312.49	312.11	314.4	310.13	312.46	311.82	313.06	313.32	313.39	312.25	312.17	310.78	311.71	313.66	313.79	311.13	313.42	313.51	314.05	311.72	314.49	314.83	313.91	313.7	314.01	311.83	315.07	313.35	311.49	313.9	313.99	313.47	311.87	311.11	313.32	314	313.75	316.18	313.22
295.34	294.09	293.13	296.17	297.8	292.96	297.22	294.88	296.04	296.31	294.13	295.04	296	296.15	296.09	293.91	294.79	295.95	296.59	294.15	294.84	295.41	292.42	294.63	294.61	294.15	296	298	295.2	296.04	295.06	294.22	295.35	295.66	295.73	293.75	295.62	293.53	296.91	296.21	295.23	292.3	294.24	296.56	295.53	295.77	294.49	296.56	293.07	293.95
322.13	324.87	323.75	326.47	323.59	324.63	326.22	327.44	324.75	326.56	324.57	325.07	328.64	324.82	327.1	322.91	326.59	324.36	326.38	322.16	325.8	326.99	325.14	328.85	325.49	325.66	324.13	323.8	326.35	326.25	321.54	325.63	323.66	322.14	326.03	325.34	324.5	324.92	326.28	326.54	323.08	325.64	324.88	323.48	323.28	324.74	326.46	324.85	324.98	324.22
314.7	313.21	313.79	311.94	314.56	314.75	313.41	315.96	311.79	315.53	314.6	313.57	313.18	312.37	312.12	313.03	315.23	314.47	313.92	312.2	313.8	315.07	313.18	312.35	313.38	314.43	312.01	312.06	315.23	314.44	313.28	314.33	313.32	313.78	313.41	313.47	312.7	312.75	312.67	310.34	312.95	313.51	311.28	313.99	315.45	316.44	315.53	311.99	311.13	312.14
326.2	327.76	327.62	325.53	324.35	325.73	328.12	327.11	324.17	329.47	327.23	327.97	326.71	330.41	326.27	325.72	327.64	326.13	330.21	326.26	327.84	327.14	327.3	326.99	324.7	327.33	327.14	325.91	328.26	327.19	327.12	323.16	328.27	327.45	327.92	328.3	329.36	324.95	328.8	324.78	328.3	326.89	326.99	326.92	325.99	326.4	326.04	324.93	327.47	326.22
313.15	311.88	316.49	313.78	315.75	316.36	313.71	314.9	316.11	317.13	312.58	316.72	314.91	313.61	316.78	317.01	317.64	315.91	314.99	318.28	315.8	316.19	316.64	316.47	313.62	315.22	314.95	315.61	316.92	316.54	317.18	315.87	316.05	317.63	317.64	316.7	316.86	317.24	315.32	314.62	316.41	318.82	314.39	316.3	319.2	316.23	313.79	318.26	316.61	311.81
315.26	314.64	314.1	315.49	317.16	315.45	314.93	313.77	314.46	315.61	313.14	314.23	317.15	317.81	317.02	316.02	316.71	315.42	315.82	314.91	313.95	315.63	313.58	313.53	314.43	318.62	315.91	313.81	315.86	317.23	316.62	315.61	316.11	316.31	315.9	314	319.95	313.94	314.86	316.71	314.22	317.13	316.16	314.2	314.91	316.42	314.54	314.1	314.66	318.08
316.67	314.51	313.42	313.24	316.92	311.63	314.15	313.09	315.42	315.27	313.88	314.05	313.46	313.28	314.89	315.47	313.44	316.26	315.52	314.47	315.49	315.66	317.34	312.9	316.33	317.82	313.66	315.31	316.38	314.56	315.74	316.65	314.17	316.02	313.67	316.18	313.63	316.84	312.75	315.11	314.33	313.39	312.04	315.19	316.09	313.09	316.29	316.74	313.62	313.16
310.24	310.19	309.36	308.75	309.95	309.59	308.55	311.13	310.78	309.85	311.85	309.13	310.96	310.46	311.39	310.96	309.97	310.82	310.75	311.57	311.26	308.78	309.93	311.21	311.78	310.98	310.93	308.8	310.43	309.06	310.41	308.62	310.45	312.77	308.97	311.52	311.95	311	310.08	309.57	310.97	312.24	309.77	314.12	314.27	309.93	310.96	310.65	311.76	310.61
316.1	312.57	314.29	313.81	312.55	314.94	313.61	315.03	312.97	314.78	316.63	312.86	314.36	316.29	312.52	317.06	313.95	315.81	316.75	314.9	315.31	313.32	314.5	314.85	315.08	312.76	316.79	315.34	313.78	316.05	312.93	313.43	313.19	315.44	316.95	313.6	316.18	312.94	313.92	316	314.22	315.89	312.64	317.3	313.39	313.37	315.04	315.94	314.04	314.85
324.33	324.66	326.29	326.4	324.69	326.89	326.39	324.22	324	321.89	325.99	325.11	323.64	323.82	321.37	324.68	325.8	326.05	325.67	325.23	324.61	326.3	326.19	323.82	323.33	324.73	328.84	323.47	326.28	323.87	324.2	323.66	324.91	324.96	323.36	324.05	325.46	322.62	321.53	323.57	325.08	324.09	325.64	327.32	325.52	324.28	327.7	322.95	325.26	324.18
303.41	301.93	303.1	299.39	300.01	300.84	305.69	302.45	301.35	301.77	300.19	299.7	299.67	301.23	301.99	301.98	302.96	300.18	301.83	304.38	302.08	301.78	302.14	302.56	303.03	301.23	300.23	301.3	299.21	299.62	301.19	301.59	301.04	304.26	300.79	302.21	302.11	300.26	302.43	302.83	299.56	301.1	300.15	302.21	301.98	302.69	300.67	302.04	302.52	300.11
307.16	306.51	307.15	307.67	307.78	305.65	305.11	306.18	304.81	307.64	306.9	305.58	307.49	307.54	307.79	305.82	304.62	308.25	306.02	305.84	307.51	306.46	305.91	305.46	305.66	308.45	308.25	307.37	308.41	307.01	306.95	307.26	304.85	306.84	308.99	303.92	306.55	304.59	305.32	306.66	307.04	306.86	305.33	306.05	305.17	306.49	305.31	308.49	306.12	305.57
302.14	302.29	304.72	301.85	301.86	304.22	303.52	303.26	304.42	303.4	302.93	303.31	303.07	305.15	303.18	303.76	305.04	305.3	303.18	303.36	304.2	302.61	303.21	305.27	303.11	303.53	304.24	303.06	305.99	302.11	305.89	304.63	303.63	301.99	305.6	303.91	303.55	302.8	303.97	305.77	300.76	304.37	303.11	304.9	305.3	303.99	299.98	303.13	305.08	300.84
302.07	301.28	302.33	301.06	302.43	302.18	306.03	301.63	303.81	300.76	302.11	300.19	304.73	300.03	302.76	303.32	299.36	301.87	300.38	301.07	305.36	302.28	305.43	303.57	303.46	300.65	300.93	301.53	302.19	301.88	301.54	301.65	305.09	302.78	303.22	302.83	303.1	306.08	303.17	300.35	301.84	303.81	303.57	307.21	302.61	300.8	303.63	301.53	301.21	303.22
308.28	306	304.17	307.15	307.58	306.43	309.55	307.25	308.44	306.27	306.32	306.58	307.21	309.44	308.45	305.32	305.71	307.81	306.76	306.7	308.89	308.29	307.56	308.65	309.64	305.69	305.78	306.45	306.77	307.9	306.55	309.38	305.21	308.82	306.4	309.5	307.03	305.96	306.85	307.44	307.14	307.35	307.3	309.93	311.2	308.34	307.59	304.91	309.52	306.74
315.66	314.15	312.7	311.77	312.17	313.62	313.03	313.27	313.73	310.04	311.65	310.69	312.05	311.39	311.54	315.55	312.88	313.58	310.46	311.99	311.89	313.4	316.17	314.01	313.12	314.68	314.94	312.09	313.32	314.17	312.39	316.06	314.75	313.93	314.08	310.43	313.11	313.49	314.37	313.97	314.53	312.57	313.98	314.91	314.16	312.77	312.24	311.07	313.38	311.97
296.3	295.85	297.99	297.68	298.16	298.35	296.66	295.96	297.51	298.47	298.16	297.24	294.86	296.35	296.67	298.65	297.22	299.09	295.22	296.33	298.25	299.6	291.68	297.19	297.8	298.72	297.9	296.59	297.42	294.22	297.4	296.88	298.71	296.54	299.08	293.68	296.2	298.26	295.61	296.7	297.4	298.05	298.45	298.35	294.98	296.79	297.86	296.44	297.24	296.89
307.4	308.21	307.82	307.5	304.87	305.85	308	303.24	306.56	307.32	306.98	303.81	305.81	306.28	305.25	306	307.21	306.1	307.03	306.49	305.85	305.67	308.39	306.33	305.79	304.49	307.57	304.84	307.01	306.07	306.69	308.16	304.48	306.22	308.32	305.04	307.84	306.88	304.84	303.36	306.96	305.04	305.21	305.58	303.89	305.29	304.22	306.48	304.95	306.44
296.39	298.15	295.93	294.66	296.95	298.53	296.73	298.05	296.05	294.74	295.69	297.99	297.93	296.27	296.83	299	297.42	298.55	299.46	297.9	295.99	298.3	294.93	295.81	294.95	293.05	297	298.71	298.72	294.12	297.71	298.69	297.57	296.73	296.3	298.78	295.58	296.45	298.24	293.83	297.9	295.51	295.81	297.35	298.62	296.92	296.26	298.27	298.99	294.93
317.49	314.39	317.88	316.59	318.66	315.99	318.2	315.53	315.85	317.44	316	317.26	315.59	316.84	314.4	315.69	315.38	314.47	315.05	318.21	318.49	317.1	316.04	318.46	316.44	317.97	315.63	316.85	317.99	314.83	318.19	315.64	317.51	318.74	314.17	317.94	315.8	314.8	314.85	317.68	318.51	319.8	315.63	316.39	318.83	316.81	316.54	318.4	314.21	315.8
327.18	327.76	327.56	326.27	324.93	328.12	330.53	328.6	326.68	328.27	327.56	329.03	327.84	329.32	327.12	326.8	327.65	327.94	327.59	328.65	327.57	328.77	327.97	327.99	328.1	326	327.29	329.55	330.11	328.88	331.55	329.24	326.52	328.39	325.98	326.43	326.87	329.79	326.51	328.66	328.37	327.17	329.02	330.52	328.99	331.79	329.67	327.06	327.66	324.39
308.42	304.31	304.92	306.08	308.33	306.63	305.42	306.46	306.42	303.65	308.19	308.08	308.55	305.75	306.9	304.48	306.98	306.89	306.36	305.75	305.17	306.41	307.28	305.89	306.64	307.41	307.14	307.17	304.64	308.58	306.42	307.04	306.61	306.59	304.48	306.79	307.76	308.34	305.3	305.77	308.12	305.76	305.72	305.99	308.72	309.34	306.74	308.9	304.56	306.21
316.73	318.29	316.88	319.29	320.2	318.63	317.59	319.24	314.85	316.88	316.33	317.2	319.06	318.8	314.12	317	317.71	315.59	318.19	317.02	317.96	318.7	317.45	313.54	318	316.82	318.15	317.45	318.31	317.91	317.16	317.24	317.14	316.48	315.89	318.53	316.3	315.6	316.32	317.08	316.21	318.98	317.41	319.96	317.4	316.57	317.53	315.43	316.05	318.78
325.76	324.02	325.77	326.4	326.06	324.03	326.59	326.57	327.31	326.7	325.16	324.81	324.94	325.68	325.49	323.44	324.4	324.96	327.89	325.96	326.22	324.54	324.64	324.22	324.95	325.06	327.76	324.85	324.69	323.24	327.53	324.86	326.23	324.05	325.45	323.81	324.94	325.4	326.24	327.54	326.78	323.38	326.73	325.57	323.8	322.67	326.17	324.15	328.12	326.08
296.85	294.58	293.93	295.23	295.15	296.32	296.04	297.13	293.79	293.23	294.74	295.07	295.63	292.43	296.4	297.45	295.95	297.97	292.02	296.37	296.09	295.99	293.94	296.74	297.52	296.47	294.91	292.53	293.42	293.08	296.9	293.4	295.41	296.26	292.81	293.51	295.67	295.48	295.18	296.23	295.94	293.08	293.62	293.42	291.9	295.6	296.94	295.94	294.63	292.88
317.26	318.88	321.74	318.54	319.55	318.42	318.02	316.28	320.51	318.15	318.82	318.61	317.63	316.95	319.44	318.41	316.85	318.14	317.79	317.96	317.31	317.27	317.8	316.91	318.94	316.84	319.82	317.81	318.76	320.29	318.5	318.78	318.91	316.5	319.45	316.94	318.51	320.77	318.49	317.22	318.02	316.88	318.12	317.91	317.65	316.51	318.59	318.3	321.35	317.94
304.22	306.58	302.24	302.84	301.2	304.41	302.34	303.85	302.57	301.33	304.22	305.87	305.54	306.85	303.97	303.36	305.02	302.28	304.63	303.5	302.93	304.49	305.13	301.71	303.08	304	302.14	304.46	301.21	303.76	304.66	303.23	306.38	301	302.1	303.59	302.62	302.63	303.48	305.05	302.36	303.81	304.02	303.52	304.32	301.45	304.46	306.31	305.63	302.94
309.74	309.76	309.21	307.8	311.92	310.03	308.21	308.39	308.5	306.92	308.76	312.2	307.23	310.34	309.21	311.13	310.35	307.47	308.81	307.51	308.51	309.26	310.08	308.02	310.14	310.27	309.3	309.43	309.86	308.43	306.64	309.14	309.21	309.59	309.03	308.52	308.86	307.17	306.99	309.13	309.07	309.96	305.7	310.54	306.86	307.93	305.55	311.11	309.42	308.27
295.58	293.26	292.74	294.33	294.61	292.9	293.62	294.49	295.21	295.72	293.87	294.68	293.27	293.1	292.95	295.27	294.26	293.02	292.29	295.53	294.7	294.6	292.76	296.2	294.17	294.03	293.08	293.67	294.86	291.26	292.34	294.38	295.94	292.12	293.17	295.68	294.48	294.72	294.85	290.47	294.44	295.62	291.7	296.63	291.37	292.95	294.99	294.3	295.54	296.16
301.07	304.27	304.15	302.51	302.78	304.51	300.7	305.62	299.52	303.8	303.21	303.05	299.95	302.24	306.31	304.2	304.6	302.19	302.14	300.22	301.71	304.07	300.72	302.22	300.28	302.47	303.03	305.58	305.16	300.04	302.87	301.87	303.57	301.58	302.31	301.08	302.71	305.87	303.89	304.51	302.81	301.64	301.11	304.31	305.52	302.63	302.02	303.38	300.3	301.11
314.61	313.04	312.74	311.8	312.57	315.28	313.61	312.37	314.81	312.54	311.08	310.73	314.64	314.75	313.89	313.5	313.18	315.11	318.4	312.99	313.89	315.58	311.95	312.41	311.55	312.88	316	316.04	313.02	314.08	314.1	311.94	314.29	314.97	315.99	314.48	315.44	313.54	312.3	314.08	314.38	315.17	313.47	312.94	312.56	312.71	310.88	313.44	314.19	314.9
315.24	316.71	314.65	312.43	314.37	314	314.17	317.01	312.71	314.56	314.44	312.35	311.52	313.31	315.77	316.78	313.54	315.59	317.45	314.66	314.77	313.96	317.4	311.55	315.43	314.47	315.53	315.59	314.97	317	315.13	315.26	313.91	314.28	315.99	315.26	313.78	315.91	316.26	313.47	316.75	314.46	313.16	313.91	314.16	314.78	315.31	313.17	314.42	315.08
312.02	313.19	313.63	314.19	315.04	316.06	312.33	313.1	314.82	311.2	314.16	315.21	314.81	312.52	310.12	312.03	315.99	311.65	314.27	315.22	311.72	312.1	313.71	315.1	313.54	315.54	313.4	314.23	314.26	314.12	311.52	313.52	311.43	312.76	313.87	315.01	312.26	310.95	314.14	314.14	314.19	310.73	313.9	310.84	310.09	312.64	313.18	313.93	313.12	314.95
304.95	306.53	304.54	304.72	301.45	302.59	303.95	304.72	303.52	301.13	304.62	303.71	305.32	303.47	304.79	302.8	302.62	302.84	307.01	304.37	306.73	305.54	303.13	303.56	303.29	302.93	304.16	304.89	304.5	305.75	305.22	306.7	305.96	302.33	305.63	304.8	306.38	303.73	305.58	304.38	303.47	304.91	304.3	301.85	307.27	302.97	304.54	302.85	305.63	305.11
302.73	301.12	303.36	302.67	304.02	303.28	304.32	301.16	303.34	302.1	303.98	305.09	301.94	302.07	304.64	303.59	302.73	304.82	303.86	304.44	303.87	301.01	302.45	302.27	300.45	301.53	301.25	302.13	303.91	304.58	303.64	303.62	302.84	304.25	301.66	301.71	303.01	304	302.68	302	304.56	301.75	302.14	302.31	302.08	299.4	301.97	302.42	303.41	302.29
314.37	314.06	314.36	316.39	312.78	314.32	315.83	318.06	313.57	311.1	317.82	316.85	313.47	312.25	316.32	313.82	315.25	315.36	314.67	313.89	314.37	314.97	313.99	314.83	315.19	315.03	315.72	313.8	315.43	312.67	314.61	314.62	315.77	315.69	316.18	311.88	315.67	314.21	314.64	313.58	313.38	314.59	313.97	315.31	314.25	314.43	315.03	314.98	315.75	316.21
304.73	307.21	312.18	306.94	305.91	303.79	307.12	308.43	308.15	303.69	305.78	308.07	306.91	307.39	305.41	307.52	307.39	306.19	307	306.59	309.49	308.26	306.18	306.96	306.51	304.93	307.96	306.62	308.36	308.18	304.56	308.15	307.1	307.16	305.21	307.32	310.38	306.98	308.72	308.05	306.59	307.4	308.61	307.66	306.77	306.24	309.04	308.86	308.65	309.56
315.25	314.13	313.65	312.34	314.26	312.69	314.36	315.73	315.86	313.69	313.83	315.47	314.11	313.79	315.69	313.24	314.72	317.28	316.01	315.73	314.3	314.19	314.53	314.12	314.52	316.33	315.54	314.87	312.62	313.54	312.65	311.88	316.54	313.29	312.81	315	313.09	315.19	315	314.24	315.53	315.37	315.2	314.19	315.51	314.93	312.01	313.08	313.08	313.27
306.44	304	302.6	305.38	303.75	305.52	304.93	306.56	303.94	305.61	303.27	303.45	307.43	302.55	304.71	302.35	306.92	305.25	301.06	304.31	305.89	305.58	305.48	303.43	305.28	302.26	304.85	306.62	302.36	303.1	305.69	307.48	305.26	304.78	304.45	305.08	303.6	305.29	306.17	302.4	305.42	305.39	304.98	303.18	305.74	304.68	304.71	306.89	305.97	304.55
315.65	311.22	313.66	312.5	315.24	316.05	317.44	311.62	310.92	314.03	314.76	314.48	315.9	314.33	313.53	315.41	312.53	312.74	312.42	313.51	313.43	312.09	311.22	313.66	314.03	314.67	314	312.32	313.92	312.76	315.18	314.53	316.2	311.65	311.67	311.06	310.09	311.51	311.99	309.67	312.84	313.46	313.92	313.12	316.19	316.24	312.15	312.11	314.34	315.27
329.52	331.93	328.43	328.73	327.27	329.98	326.52	326.73	329.35	327.49	327.15	328.14	329.08	329.36	328.71	327.23	328.05	327.67	327.6	327.73	326.1	325.75	329.72	329.72	332.22	328.62	327.02	328.3	327.2	330.75	327.42	325.95	326.7	327.56	326.23	327.16	328.35	326.88	328.33	326.55	329.69	327.08	326.36	325.66	329.77	326.32	326.76	327.33	328.28	327.48
304.01	302.97	304.21	304.47	306.15	303.65	306.44	304.74	305.49	303.61	306.11	307.18	305.24	305.85	301.31	306.35	301.94	304.27	302.86	303.88	303.05	302.38	303.92	303.74	305.24	306.67	304.39	304.57	305.17	306.71	305.41	303.32	305.43	303.69	306.39	303.11	304.83	302.64	303.21	303.28	304	304.8	304.24	304.86	307.77	305.88	305.57	304.09	302.59	306.38
315.01	314.37	316.58	316.84	313.44	314.85	314.76	314.23	314.87	315.29	315.63	316.03	314.92	313.51	312.33	317.42	312.64	314.02	313.54	315.13	311.41	315.79	314.77	313.57	317.32	313.55	313.53	313.17	314.67	316.79	316.11	315.61	312.88	313.23	311.36	313.93	315.21	319.59	313.95	316.53	313.94	315.23	316.38	316.3	314.85	316.38	313.76	313.86	316.25	310.72
300.97	302.79	301.36	302.02	302.63	302.43	304.66	302.01	300.91	305.64	302.14	303.32	302.49	305.8	304.96	301.92	300.87	301.39	303.45	304.02	303.67	303.48	301.57	301.87	303.7	302.6	302.74	302.85	303.1	302.33	302.92	300.81	302.82	303.36	300.77	303.06	304.17	300.81	302.03	303.09	302.84	302.06	304.74	304.04	305.71	302.02	302.19	301.58	304.53	301
313.41	314.73	314.14	313.4	314.67	312.45	313.36	309.5	312.25	312.97	310.56	312.07	314.42	314.93	313.36	313.04	312.84	312.25	314.54	315.07	314.49	312.62	312.58	315.15	316.21	313.97	312.93	310.74	314.61	315.45	312.78	314.04	313.17	315.64	313.41	312.96	313.19	314.14	316.24	312.6	308.65	313.46	315.11	310.68	315.81	312.26	316.02	311.17	313.58	312.68
303.75	303.92	303.8	304.16	303.43	304.82	305.19	305.25	304.66	303.71	303.82	303.7	304.66	305.78	303.94	306.97	303.46	308.15	303.03	305.86	303.43	302.18	304.9	304.59	303.48	303.01	301.94	305.56	304.02	303.66	306.17	303.56	305.03	304.53	307.37	304.49	303.17	306.07	304.65	304.83	303.96	306.29	305.66	301.77	303.4	303.75	302.67	305	305.53	304.75
311.52	313.03	310.82	311.45	310.98	311.11	309.3	311.55	308.32	312.58	311.08	313.3	312.56	310.69	309.74	311.45	311.27	311.98	312.45	309.99	313.33	312.37	310.67	309.9	308.39	310.28	310.21	311.7	308.02	311.63	309.85	310.46	309.6	309.07	310.55	309.65	311.91	308.73	309.34	313.37	310.1	310.78	308.07	311.74	311.32	307.91	312.26	313.76	310.72	311.58
301.13	302.95	302.39	300.28	303.65	303.28	303.22	303.86	306.56	301.87	302.46	302.66	302.72	302.03	302.82	302.51	304.93	304.24	301.94	304.06	304.27	301.86	305.36	302.6	303.63	304.31	303.13	303.85	305.35	304.1	303.03	302.97	304.21	302.48	302.74	302.94	301.87	303.01	304.75	302.68	304.63	304.53	300.93	304.69	302.4	304.37	302.69	302.89	305.57	302.38
307.94	312.23	312.94	309.09	310.9	311.95	309.86	310.82	308.69	310.83	309.97	309.88	309.9	311.09	310.69	311.52	311.55	309.45	310.93	312.96	310.66	313.48	310.64	312.7	311.18	308	311.94	312.61	309.62	312.25	310.78	309.21	308.36	309.27	307.92	310.51	310.87	311.65	309.57	308.71	309.63	312.98	307.81	311.6	310.48	312.62	311.69	310.67	312.26	310.5
313.38	311.18	313.24	312.5	311.57	311.77	310.85	313.09	310.72	314.6	312	313.32	314.73	309.66	312.33	312.7	313.31	311.68	310.08	313.22	313.78	311.03	311.84	313.38	313.17	312.9	309.97	311.91	313.06	310.84	311.8	313.74	313.89	310.41	315.11	310.34	313.42	311.05	312.17	309.97	312.03	310.53	311.02	313.15	310.62	310.75	309.23	310.51	312.91	311.04
314.3	313.33	314.04	315.2	311.45	312.67	311.61	312.07	309.88	312.65	313.99	310.89	310.61	312.86	314.14	312.8	310.13	311.79	314.9	314.89	314.3	315.38	313.71	313.25	311.78	312.13	311.99	313.22	311.8	313.95	311.14	313.41	314.81	313.09	313.41	311.57	314.76	309.91	315.07	312.38	312.02	314.18	312.41	314.44	312.23	310.01	312.86	312.77	312.33	310.74
304.73	306.46	305.14	303.77	306.43	303.76	305.17	304.61	303.72	306.65	307.37	303.82	304.37	305.81	305.21	306.91	305.57	305.72	303.92	306.44	301.73	305.92	303.71	306.55	308.13	304.41	307.23	308.78	307.2	305.96	304.35	305.42	305.68	306.62	306.73	303.49	302.52	306.39	301.53	305.12	305.01	303.72	305.88	304.25	303.44	305.62	306.41	306.29	305.96	306.73
298.96	304.99	306.11	303.7	305.77	302.98	302	305.18	304.71	305.07	303.57	303.4	303.32	302.63	303.64	302.4	302.99	303.94	301.53	305.16	302.55	302.09	303.9	304.58	301.06	302.6	301.65	301.1	303.64	302.37	303.76	305.55	306.36	304.94	305.15	303.41	301.23	304.5	303.09	304	303.42	304.59	305	301.67	306.66	305.07	304	304.05	304.54	304.27
319.13	316.95	322.81	321.68	317.52	320.45	318.89	317.99	318.95	319.53	317.07	320.72	318.03	318.18	317.39	318.43	316.25	319.58	319.58	320.61	322.23	321.29	318.37	320.43	321.35	319.73	319.69	317.38	318.23	318.36	319.22	319.25	319.89	318.41	318.76	319.89	316.69	317.19	323.19	315.92	319.54	316.76	319.47	319.31	319	318.9	317.85	318.1	319.48	320.57
308.83	308.91	306.39	309.55	307.88	308.34	309.45	308.64	309.16	306.95	310.23	308.91	305.05	307.13	305.91	307.56	305.26	308.39	307.52	309.15	309.16	307.87	309.01	313.89	309.25	308.78	308.36	307.9	310.58	308.79	309.13	309.47	306.97	308.87	310.71	309.92	308.79	308.15	309.45	308.89	310.8	307.15	310.55	310.72	307.66	309.49	308.32	308.18	307.78	311.31
316.43	318.27	318.78	316.36	320.68	315.51	316.75	320.76	318.22	318.21	317.99	317.78	318.71	318.18	316.71	317.64	320.55	318.85	317.2	318.59	317.51	318.68	318.68	317.97	317.5	315.76	320.19	318.61	318.12	317.94	318.25	316.86	318.56	319.07	317.23	320.55	318.78	319	318.62	316.98	319.1	318.7	318.6	317.39	318.67	317.71	318.95	319.73	316.96	317.9
314.5	314.78	315.95	315.32	316.87	315.26	314.3	315.44	314.05	314.95	313.23	317.5	313.53	311.22	315.49	313.65	315.51	316.8	318.05	315.05	313.71	316.05	314.31	316.6	315.51	314.73	314.45	312.87	314.52	315.99	312.98	314.78	313.72	315.41	314.31	313.61	315.74	316.86	314.48	315.59	313.81	314.95	313.46	317.12	311.41	315.81	314.2	313.96	313.97	313.95
306.07	307.18	305.84	304.46	308.58	306.58	308.74	307.11	307.11	306.03	303.58	304.32	304.43	304.15	303.67	305.78	304.29	302.17	305.63	306.07	305.22	307.3	305.59	304.68	306.97	304.42	304.34	307.25	305.62	304.95	306.49	305.55	307.6	305.88	305.49	305.87	305.44	307.66	307.29	304.2	306.83	303.54	304.24	305.11	304.87	304.1	305.43	304.87	303.49	304.37
295.64	298.5	299.06	295.67	297.89	297.78	296.81	296.46	296.26	297.47	295.51	295.74	297.36	297.17	296.97	294.8	297.58	294.07	295.45	295.27	298.47	295.95	299	298.82	298.28	296.54	294.69	300.4	299.87	294.05	295.75	297.53	296.44	296.58	299.01	297.79	296.59	297.59	298.26	299.07	296.34	296.15	298.31	297.32	295.01	298.25	295	298.11	294.97	296.75
313.75	315.93	316.66	316.86	314.96	315.1	313.12	312.6	314.28	315.49	314.53	316.37	315.64	314.3	316.25	315.23	314.66	315.39	313.87	316.36	316.91	314.61	315.07	314.4	315.13	315.62	313.72	317.3	314.33	313.13	315.6	315.14	315.37	312.91	313.51	317.49	314.83	314.49	315.3	312.77	313.71	314.27	314.68	316.52	313.8	314.11	314.36	316.46	314.39	313.46
312.1	315.4	311.05	312.36	312.2	311.99	313.98	312.51	313.26	311.09	312.1	312.32	313.55	314.48	311.27	313.18	311.81	315.41	314.08	310.97	312.68	312.6	312.66	314.6	312.29	314.59	312.51	315.72	314.66	314.86	313.12	313.93	313.11	315.14	310.77	312.34	315.6	313.95	313.13	311.17	316.83	312.19	313.91	314.98	313.23	312.66	314.5	315.56	311.36	314.84
306.37	307.64	307.14	306	305.84	308.59	305.11	306.61	303.85	307.27	305.89	308.57	306.76	306.28	307.39	305.53	306.15	307.49	304.67	304.48	305.52	307.51	308.47	305.92	306.41	307.13	308.32	307.61	308	306.71	307.01	307.36	307.7	307.14	308.84	306.78	305.73	305.71	305.55	307.09	307.21	305.98	309.07	306.53	308.13	302.79	305.28	307.11	306.88	305.89
296.23	295.47	296.51	297.3	298.96	296.52	298.28	295.68	296.71	295.72	296.4	296.89	296.65	297.7	296.27	297.09	298.64	297.29	298.61	298.93	298.63	298.39	296.61	297.11	297.55	297.04	298.54	298.09	297.81	296.97	298.12	297	296.73	297.82	294.96	297.01	298.75	298.06	298.62	298.03	298.67	297	294.65	299.01	295.81	296	297.35	295.57	295.59	295.7
303.4	301.8	300.89	303.04	301.92	301.2	300.49	299.43	301.42	299.99	301.92	299.23	302.19	299.57	299.61	302.12	302.96	301.18	300.97	301.71	301.18	299.87	300.65	302.78	300.6	303.44	301.27	300.87	301.47	303.46	299.36	299.65	301.33	300.19	300.95	299.79	300.03	303.85	304.06	301.32	301.11	303.34	303.34	299.49	301.45	300.82	298.79	301.25	302.01	303.6
327.12	325.78	327.46	327.57	325.78	329.52	325.21	328.23	326.38	328.6	327.11	326.3	326.11	324.59	327.17	327.78	327.62	327.81	327.77	327.43	328.06	327.52	325.57	325.93	328.24	327.21	329.86	328.62	328.84	326.27	329.08	329.27	329.7	326.27	329.26	330.21	327.5	326.52	327.38	328.12	325.35	329.8	327.47	326.82	328.25	328.92	329.65	327.53	326.63	327.97
305.28	304.12	307.57	305.41	304.75	304.72	303.46	303.26	304.19	303.43	303.08	304.17	306.54	305.68	302.39	305.51	303.2	304.83	305.68	302.68	306	305.42	305.89	305.42	305.5	303.73	304.62	304.72	303.41	303.57	304.72	304.51	302.22	304.08	306.58	305.19	302.95	300.43	303	305.69	305.22	303.82	304.25	302.42	303.28	305.39	306.74	304.2	304.36	302.82
318.67	317.58	318.34	318.19	322.42	318.91	320.76	319.27	318.53	319.17	320.89	318.45	320.43	318.24	319.4	317.99	318.99	319.22	318.72	320.93	318.76	318.55	320.14	319.36	319.03	320.71	318	319.39	320.23	318.31	319.87	317.66	319.97	320.96	318.61	321.28	321.29	319.94	317.18	322.24	320.95	320.45	318.37	317.95	321.49	319.42	316.77	318.89	321.83	317.65
299.51	298.27	299.2	300.33	298.83	300.17	300.87	300.41	300.69	299.07	298.68	300.81	301.73	300.52	300.11	302.43	299.5	299.31	299.74	303.09	298.82	301.49	300.43	298.8	299.34	301.01	298.68	299.36	297.94	298.93	300.45	300.17	299.8	298.87	299.34	298.76	298.78	299.87	301.15	300.49	300.56	298.25	296.27	298.04	298.88	300.2	301.39	297.57	301.45	301.71
314.66	315.77	313.86	314.57	314.92	314.72	315.57	312	310.88	316.03	313.41	312.9	313.99	315.99	315.55	313.27	315.03	316.36	313.87	314.98	315.1	314.27	315.4	313.53	312.85	316.74	313.07	313.96	313.11	313.39	314.08	312.67	313.33	316.62	312.67	311.6	313.97	314.21	316.36	315.31	312.96	312.66	315.17	314.86	315.66	314.41	317.16	313.36	315.91	315.83
318.59	320.99	318.1	317.02	317.35	316.54	316.82	316.82	316.55	317.43	319.17	317.57	317.7	317.49	316.61	317.71	316.11	320.53	318.77	316.62	318.35	317.88	319.74	316.69	319.94	318.48	316.69	318.45	318.2	318.32	318.04	316.92	320.04	317.67	317.6	318.18	315.67	319.49	317.53	315.53	316.81	318.12	317.27	318.52	317.48	317.03	318.87	317.93	317.81	319.25
330.68	329.96	329.77	327.42	327.68	324.11	328.62	327.86	328.09	329.31	325.13	326.35	333.29	327.61	328.23	329.61	327.13	326.71	327.72	327.22	327.06	325.67	330.78	328.57	326.25	326.25	328	327.08	327.13	324.98	325.98	329.61	327.66	329.68	324.79	327.94	326.52	326.62	326.76	327.55	327.93	328.21	326.88	327.55	326.87	330.05	328.91	326.56	329.91	326.75
318.35	316.66	317.75	314.58	315.27	315.13	315.67	314.46	317.63	314.5	318.68	315.91	317.49	316.84	314.45	315.75	313.82	315.86	314.41	315.33	317.67	313.51	312.62	316.05	315.19	317.61	315.72	315.75	316	314.5	316.91	316.82	313.58	316.86	317.46	316.2	314.96	314.32	313.88	315.57	314.67	317.79	315.97	314.58	317.94	317.2	314.43	313.93	316.39	319.57
308.04	310.11	308.35	308.81	308.93	307.31	309.71	310.14	311.43	308.83	309.63	305.92	309.68	310.73	308.95	307.93	308.01	311.16	311.11	310.48	309.79	307.73	308.75	309.69	308.27	309.5	308.05	309.92	312.46	309.65	305.49	308.93	310.88	309.62	309.35	306.12	307.43	310.4	308.93	308.31	307.67	309.8	310.04	309.06	308.92	309.27	307.48	307.28	311.13	309.36
318.39	320.26	321.06	319.72	321.96	318.85	316.95	319.82	320.76	320.2	318.42	318.79	318.76	320.35	320.88	319.45	320.3	320.25	320.24	321.12	319.08	320.97	319.18	318.56	319.64	316.86	319.04	319.84	318.35	318.84	319.7	318.29	318.19	317.81	320.76	317.55	319.25	319.16	318.01	319.34	318.81	317.51	319.11	319.16	319.34	318.44	318.9	317.13	319.19	318.54
316.34	315.1	313.23	314.72	314.79	317.87	311.73	314.88	316.73	316.58	316.43	316.84	314.04	313.61	315.53	315.9	314.42	315.95	313.94	313.68	314.99	314.81	313.43	314.95	314.51	312.53	316.75	315.61	315.06	315.11	315.67	313.97	314.36	316.06	315.43	313.63	313.93	317.3	316.83	314.69	313.07	316.05	316.89	315	316.65	316.49	313.94	316.35	315.02	313.6
329.59	329.79	326.92	329.27	327.71	328.59	328.76	328.78	330.22	329.45	328.98	329.29	329.7	326.47	329.19	330.31	327.15	327.98	327.88	328.48	329.15	329.33	327.79	330.23	327.04	329.03	330.53	327.45	327.85	327.93	328.92	327.65	328.95	328.03	327.34	330.81	328.3	328.88	327.7	327.62	325.67	328.3	326.71	327.85	326.77	327.81	328.32	328.48	326.37	325.21
314.06	314.81	314.77	314.59	316.3	314.82	315.04	317.19	312.65	314.47	316.15	313.99	317.07	317.71	315.21	314.2	313.89	317.36	317.31	316.7	314.49	315.54	316.45	311.55	314.84	311.75	316.78	314.54	318.08	312.55	314.83	316.03	314.54	314.46	313.2	315.45	314.25	314.38	314.39	313.04	316.04	313.55	312.39	313.37	314.53	316.09	313.1	315.09	314.52	315.22
301.49	302.79	300.64	300.82	303.07	303.17	302.2	302.11	302.02	301.01	301.52	300.53	302.17	305.17	301.51	303.99	303.68	303.61	302.39	301.1	300.98	300.79	301.69	302.44	302.43	303.08	300.55	299.64	304.96	304.16	303.24	302.73	302.54	301.27	301.95	301.09	302.21	302.19	304.37	301.61	301.68	302.61	303.28	304.36	305.11	302.45	304.09	303.57	302.93	300.18
299.72	300.13	300.75	301.1	301.99	299.68	300.22	299.51	299.89	300.18	299.53	300.52	302.12	301.12	298.35	300.67	302.37	303.45	302.11	301.61	301.18	300.29	301.9	301.31	298.52	298.51	302.55	301.43	301.89	300.92	300.74	298.75	299.67	298.9	297.67	300.25	301.19	300.48	301.16	301.3	300.95	302.6	300.43	299.69	299.42	301.81	301.03	298.97	299.38	299.68
302.16	305.51	302.77	304.39	303.04	303.1	306.44	301.85	304.92	305.34	304.32	301.75	303.77	304.16	303.51	301.89	303.97	303.78	302.89	304.38	303.1	302.69	300.61	304.57	300.42	305.26	303.59	302.84	301.16	301.65	300.74	304.38	300.82	304.82	302.09	303.3	303.83	305.47	302.91	303.52	303.21	302.8	304.63	302.68	301.91	305.35	305.25	301.77	302.85	304.2
302.49	300.76	303.13	300.35	300.89	299.38	301.89	300.23	305.03	300.51	300.03	301.69	299.66	302.12	300.9	303.11	300.55	299.88	302.23	304.08	299.93	300.91	302.7	300.87	303.95	303.66	298.46	300.96	303.52	300.25	301.75	299.13	299.78	298.95	300.34	300.21	300.28	298.71	298.42	300.47	301.92	300.16	299.71	299.39	302.32	298.63	300.75	298.18	303.47	301.92
314.11	314.28	313.16	315.09	312.84	311.22	312.36	314.59	311.42	312.31	313.78	311.22	312.77	314.76	311.6	311.42	313.32	312.31	313.99	310.32	313.29	314.07	313.83	313.13	312.72	314.14	312.42	311.45	311.94	312	310.99	314.24	312.96	310.68	315.14	312.7	314.11	311.85	313.27	313.34	314.42	312.59	311.27	312.17	314.46	312.42	312.82	313.73	311.82	311.92
318.37	317.41	320.13	318.46	319.21	319.14	318.2	315.71	316.08	317.66	319.77	318.19	316.57	319.52	318.2	320.05	319.5	318.57	316.79	318.14	318.44	318.57	316.9	319.9	317.26	321.05	320.35	318.86	318.3	317.75	318.73	318.5	319.17	318.5	319.25	319.25	319.53	317.85	318.42	320.8	319.8	320.64	317.46	320.34	321.64	320.99	318.72	318.75	317.14	317.25
309.92	311.34	312.61	311.12	311.03	311.41	309.6	310.29	312.09	309.08	307.68	310.49	309.98	309.9	309.43	311.66	308.09	311.83	313.54	308.13	311.14	311.87	310.72	311.77	309.01	310.44	310.39	310.89	308.44	311.33	310.74	310.94	310.78	308.3	309.97	311.11	308.96	309.02	307.48	309.99	312.68	310.94	312.27	310.74	312.85	308.97	310.7	311.94	311.36	310.19
312.42	313.55	311.5	311.6	311.97	312.36	314.6	314.24	313.85	313.13	314.54	313.63	315.4	314.24	312.71	316.2	314.59	314.62	314.42	315.71	311.83	312.72	310.67	311.44	312.49	314.63	310.26	310.79	311.67	311.14	313.08	312.21	311.15	315.17	312.99	313.12	312.55	315.59	312.29	310.5	312.87	313.66	314.13	311.03	313.71	315.73	313.28	312.01	314.08	314.07
315.29	315.59	312	318.37	316.86	316.74	315.73	316.26	315.22	316.3	319.3	314.77	319.96	317.66	316.81	314.78	318.26	319.27	319.22	317.76	316.97	319.5	316.19	316.92	318.52	313.7	318.67	316.19	319.83	316.75	315.33	318.2	317.14	316.9	316.07	316.7	318.84	318.08	318.13	319.06	318.68	319.44	316.71	317.86	317.41	316.12	319.29	317.39	317.25	317.6
306.78	307.55	304.59	305.65	306.58	305.46	307.36	308.76	306.07	306.35	306.34	304.16	305.62	307.44	304.65	307.21	308.02	307.65	309.54	306.93	309.67	306.68	304.67	304.04	307.11	307.52	307.91	309.21	307.14	306.95	307.62	307.39	310.47	308.81	306.89	305.07	306.39	307.94	307.24	307.36	307.49	305.14	308.14	307.22	305.45	306.69	306.62	306.65	308.7	307.53
303.3	300.87	298.93	299.66	301.03	301.8	300.98	303.02	298.56	299.69	302.72	301.66	298.67	301.52	303.71	300.43	299.81	301.66	299.99	301.92	301.12	299.97	302.96	299.3	299.51	300.29	302.3	301.6	301.67	303.28	300.67	297.09	300	301.99	298.34	301.44	300.24	300.7	302.19	301.9	301.87	302.36	300.21	303.18	301.19	301.91	302.73	300.78	301.3	301.21
306.05	304.27	306.36	305.41	306.22	305.67	305.54	303.34	306.98	306.4	306.56	304.51	309.33	306.74	303.48	306.01	305.06	305.03	305.87	306.94	304.58	305.75	304.37	305.79	304.09	304.78	305.7	307.33	305.78	305.33	303.7	306.71	305.01	303.91	305.75	305.87	304.82	307.11	304.69	305.64	305.63	306.06	306.1	305.81	308.81	304.05	304.28	306.6	307.52	308.54
313.58	310.75	313.06	316.22	314.75	316.68	312.07	315.16	316.59	316.69	315.42	315.86	313.7	312.83	314.73	312.04	313.27	316.42	317.62	313.98	318.32	312.6	313.95	315.59	315.02	313.58	314.86	314.81	315.98	314.36	314.77	313.48	315.6	314.32	317.26	313.72	316.87	316.93	314.53	315.28	313.31	316.54	316.09	315.16	315.29	313.88	316.2	315.09	314.02	315
303.55	303.94	305.02	304.97	303.86	303.14	300.4	303.39	302.38	302.26	302.66	302.57	303.29	300.12	304.89	304.59	302.68	306.89	301.86	304.8	304.27	301.89	303.34	307.28	301.57	302.74	301.15	302.51	304.15	305.95	304.28	305.27	304.26	303.53	301.77	304.02	302	300.08	302.21	301.91	303.99	303.42	300.89	302.93	305.48	302.68	303.38	303.6	305.26	304.76
293.05	295.53	294.23	291.93	291.66	292.63	294.75	292.04	294.45	295.06	294.48	295.42	294.86	294.2	293.81	298.83	295.84	293.45	295.11	294.8	293.9	295	293.71	295.93	293.53	294.79	292.44	295.16	292.28	293.21	292.77	293.27	295.83	295.16	294.87	294.72	293.09	293.73	295.3	297.45	294.3	292.09	293.7	292.31	292.38	296.16	291.29	294.68	293.8	297.97
323.32	329.57	327.69	328.59	327.09	329.54	328.45	326.03	331.62	328.37	328.25	330.09	330.11	330.06	326.07	325.85	328.74	327.55	327.87	328.9	327.28	327.59	327.28	329.06	328.55	329.62	328.96	327.9	326.14	326.97	327.38	326.81	327.1	327.6	327.01	328.71	330.77	327.1	328.31	328.56	326.96	328.68	327.04	327.02	328.86	328.71	327.67	329.33	329.87	328.54
304.14	303.15	306	305.82	304.78	304.21	305.25	304.03	307.63	304.95	304.76	304.11	306.6	304.52	306.82	304.11	303.16	305.04	305.24	301.89	304.51	305.51	305.51	301.63	306.12	306.29	305.29	304.77	307.16	306.75	305.12	304.89	304.35	306.26	304.32	307.04	302.65	303.69	306.75	302.43	301.83	305.55	307.26	303.35	304.69	304.06	306.23	305.54	304.38	303.67
314.99	316.17	316.24	315.36	318.37	316	315.5	315.13	316.3	315.13	315.6	314.07	315.49	313.2	315.13	316.2	315.68	317.12	314.87	319.58	313.48	316.99	314.86	319.56	316.41	316.42	316.38	315.75	316.68	315.7	318.01	315.68	314.97	315.19	315.72	315.05	316.99	316.04	318.49	316.28	316.36	313.67	316.36	314.28	314.08	316.92	312.86	315.55	314.33	316.77
307.14	305.2	304.09	304.97	305.47	308.35	305.34	308.42	306.79	305.42	307.07	305.64	304.12	305.98	307.7	308.11	306.52	308.17	307.59	303.98	306.31	307.5	306.53	308.34	306.75	304.81	307.59	308.96	308.68	305.7	306.88	307.95	306.98	306.78	305.88	303.52	306.49	304.61	305.37	306.17	305.23	306.49	304.74	305.8	307.04	304.01	307.71	305.29	307.39	306.15
316.59	316.13	314.54	316	319.15	317.35	317.48	317.3	316.72	314.97	315.48	314.96	315.97	316.85	316.2	319.53	315.7	318.26	318.2	317.24	317.44	317.74	318.01	315.59	317.53	318.48	317.58	317.56	318.29	316.47	315.35	313.49	314.96	315.53	317.27	316.93	315.31	317.49	315.24	316.28	317.59	317.57	316.47	319.15	314.84	317.74	318.32	314.92	315.95	316.85
307.82	306.39	307.71	303.19	308.78	306.51	307.86	309.1	305.67	306.94	306.94	307.82	305.08	309.2	307.21	308.29	306.72	307.85	308.18	305.29	307.21	304.7	309.52	307.75	306	305.49	309.21	306.56	308.62	306.45	307.97	308.67	308.67	308.32	308.58	308.36	307.88	307.84	308.97	305.02	305.69	308.62	308.37	305.94	305.32	308.39	309.39	306.24	307.75	306.44
314.08	312.56	313.26	312.99	311.6	312.26	313.66	312.51	314.22	311.48	313.04	313.45	315.55	314.31	314.24	311.56	311.85	313.91	315.19	315.6	316.52	316.5	311.44	312.61	312.49	311.17	314.29	311.26	312.84	314.55	312.91	313.54	311.64	312.75	314.09	312.05	317.05	314.24	312.32	312.27	312.97	312.21	313.48	311.14	315.45	313.07	313.03	312.87	313.2	313.75
306.4	305.89	306.78	305.31	303.25	307.37	305.65	305.34	305.46	304.94	306.52	306.44	304.23	306.13	307.7	306.95	305.27	305.71	305.6	307.45	306.87	307.33	309.68	307.18	305.6	306.09	307.73	306.55	304.67	305.6	309.17	308.06	303.26	306.19	307.12	303.45	307.91	306.25	305.45	307.94	305.53	306.8	306.27	303.89	303.59	304.59	307.59	305.93	304.62	304.38
317.11	312.7	315.55	315.08	312.58	313.97	313.37	314.39	315.78	315.53	314.68	314.41	316.99	315.69	315.91	315.15	315.54	314.27	314.27	314.66	312.08	312.85	314.14	314.56	313.52	315.48	315.48	316.96	317.28	315.24	312.72	315.21	315.37	315.02	310.37	317.15	316.54	314.12	315.08	312.37	314.65	315	316.6	314.55	314.49	316.73	316.89	314.3	317.06	316.04
318.47	318.17	316.87	316.11	318.54	319.32	317.33	317.51	319.48	315.25	318.45	317.35	318	317.75	316.91	315.87	315.49	315.52	318.47	315.93	316.61	315.54	319.2	317.06	315.22	314.77	317.7	315.43	316.26	315.98	315.75	316.74	319.83	317.06	318.14	317.63	318.67	317.55	317.39	315.5	315.64	317.23	315.81	318.06	315.06	315.68	317.43	318.31	316.89	318.35
291.78	293.76	295.15	292.28	293.26	296.83	292.75	293.82	293.41	293.61	293.04	295.03	293.54	294.02	292.32	293.79	293.19	291.72	293.16	293.15	292.64	294.03	295.23	293.7	293.9	295.45	293.45	298.69	295.78	293.3	294	294.62	291.93	291.95	293.22	293.01	292.06	293.59	296.93	295.97	292.73	292.99	293	293.12	295.2	293.67	293.75	294.79	293.53	293.83
313.63	312.72	309.56	313.86	315	310.69	311.28	312.8	314.73	311.87	314.23	314.81	313.09	312.8	313.77	313.94	313.17	311.92	311.85	312.27	310.01	314.58	313.7	314.47	314.65	312.31	312.9	313.22	313.25	313.96	311.99	314.52	311.11	313.21	315.47	312.05	312.44	313.28	314.76	312.92	312.69	311.05	314.53	311.7	311.78	310.23	314.8	312.17	313.96	311.31
319.6	317.84	318.22	323.02	317.36	317.7	320.5	317.48	321.48	318.36	320.95	319.64	316.55	319.1	320.55	320.79	321.18	318.51	319.49	319.61	322.01	318.35	319.2	320.38	318.93	320.06	319.25	319.66	318.84	320.59	316.77	319.87	318.82	320.8	319.24	317.89	319.77	319.78	318.85	316.98	319.38	320.77	317.31	320.85	320.65	317.51	319.75	319.78	319.52	319.47
314.94	317.05	313.58	316.45	311.69	315.81	314.06	313.76	314.28	314.87	316.47	312.19	316.16	316.99	313.29	315.45	312	313.23	314.86	314.86	315.42	318.15	314.63	314.93	313.82	313.22	314.95	313.37	317.33	315.23	315.35	313.83	315.32	313.06	313.59	315.87	314.69	316.35	316.51	315.42	315.27	316.07	314.47	314.85	316.28	315.88	312.64	313.17	316.15	312.16
313.77	312.57	313.3	312.56	313.48	311.76	313.81	312.7	312.83	313.54	312.73	313.77	312.09	311.12	313.82	312.36	314.75	312.28	313.3	313.4	313.76	313.48	313.6	311.31	314.01	314.02	315.05	314.25	310.45	312.69	313.74	310.93	312.99	314.04	313.11	312.35	312.32	310.15	313.88	313.09	314.35	310.65	313.3	311.01	313.86	312.78	310.69	312.48	313.3	312.67
303.07	303.27	301.1	305.13	302.83	305.18	303.45	304.79	308.77	305.49	301.38	305.56	303.21	305.22	302.69	302.56	303.96	303.32	303.67	303.6	303.94	304.15	302.69	302.34	302.86	305.02	301.45	305.8	304.85	305.77	302.32	302.45	302.63	303.67	307.5	305.95	304.09	304.33	301.99	304.22	301.35	303.01	305.58	305.79	303.04	303.44	303.89	305.73	302.67	302.97
313.63	312.94	314.47	312.65	315.2	313.58	313.12	313.57	312.36	312.42	314.23	313.05	315.14	313.73	313.6	314.59	311.55	312.92	312.79	312.35	311.49	312.66	311.25	310.99	314.08	312.24	314.54	313.68	312.38	312.92	311.17	312.09	312.87	313.15	311.67	313.93	311.89	312.55	313.75	315.14	313.77	312.33	311.07	311.97	312.52	313.52	312.43	312.74	312.21	311.65
315.08	313.91	313.12	315.72	311.45	313.06	315.43	313.84	315.85	312.06	312.21	314.76	314.67	313.97	313.92	313.3	316.67	313.27	312.06	316.11	313.27	311.99	311.79	311.55	313.55	315.51	314.38	314.71	311.79	314.45	310.54	314.65	314.5	315.4	312.4	315.02	313	313.97	317.37	314.78	314.13	313.78	315.08	312.43	313.52	314.99	311.35	312.09	312.25	315.25
304.88	301.39	302.42	301.61	300.98	302.13	303.28	304.12	301.62	305.21	303.68	301.63	302.73	303.45	302.84	303.33	301.94	303.67	302.42	303.98	301.81	304.05	303.51	305.09	302.09	301.41	303.76	302.69	302.93	303.52	301.51	303.19	300.36	300.36	300.77	305.94	299.3	304.69	304.16	303.49	298.57	301.65	303.12	301.84	302.85	302.84	301.61	303.45	302.88	302.57
305.13	304.75	304.49	303.81	303.77	304.42	306.84	302.97	302.22	306.56	301.18	303.52	305.84	303.78	305.16	303.61	306.85	300.47	306.5	304.99	305.14	304.78	306.4	306.69	304.19	306.85	306.52	304.16	307.52	305.38	303.61	304.5	305.25	305.52	306.99	304.2	304.95	306.11	302.66	303.43	305.92	303.4	304.31	303.47	305.21	302.95	304.85	304.08	303.45	305.76
305.27	306.82	302.41	304.39	301.53	306.39	303.6	305.04	306.16	303.83	304.55	304.8	304.33	304.45	305.71	304.84	306.21	307.37	305.78	304.84	305.47	306.57	302.96	304.97	306.05	305.48	302.71	304.92	306.21	306.17	305	306.81	304.51	305.9	303.78	305.77	304.93	306.37	305.01	304.86	305.33	305.75	304.69	304.98	306.32	304.61	304.15	304.75	306	302.98
316.37	318.73	318.83	318.35	319.01	318.53	319.06	317.59	318.03	320.49	316.6	318.8	319.84	318.04	318.62	317.75	320.84	320.44	320.52	316.93	318.02	317.58	314.97	318.55	321.72	317.79	317.52	319.16	320.4	318.63	319.05	321.19	317.11	318.58	317.75	316.65	320.93	316.12	317.98	319.8	316.41	317.13	320.79	316.1	319.84	317.48	320.15	320.89	315.63	320.02
314.4	314.12	314.56	314.01	315.7	314.64	316.31	315.11	313.46	312.92	312.67	313.94	313.24	315.31	312.89	312.35	313.29	313.97	313.53	311.69	314.68	312.73	316.09	313.44	312.87	315.38	311.96	312.73	315.04	313.76	314.7	313.41	314.32	314.36	313.32	311.77	313.51	313.85	314.42	316.22	314.62	313.16	315.06	312.5	314.38	313.19	317.21	314.15	313.36	313.83
325.87	326.01	327.39	329.54	328.56	328.32	329.4	330.43	326.97	326.59	328.21	327.7	326.91	328.68	327.76	328.03	327.93	325.32	327.74	329.27	326.41	326.72	327.87	326.12	329.68	329.44	327.26	328.39	327.35	328.41	327.57	327.95	327.57	327.31	327.17	329.39	327.19	329.52	326.73	326.75	328.7	332.03	327.03	325.83	328.88	329.5	327.22	328.08	327.13	327.95
315.56	313.84	311.88	314.66	315.53	317.55	314.81	317.79	315.35	314.91	312.92	315.17	313.7	312.59	315	317.26	315.61	315.01	313.67	315.37	312.69	314.67	313.07	316.4	312.83	313.93	314.23	315.68	316.39	315.35	313.71	317.92	315.23	316.76	313.94	314.8	314.68	315.32	316.79	315.81	314.56	315.78	315.25	315.78	314.47	316.42	314.72	310.49	317.25	316.18
304.61	301.87	303.7	303.36	301.95	301.89	301.66	303.03	301.48	301.66	301.75	299.92	302.6	301.03	304.85	300.62	299.63	304.35	300.49	304.42	301.45	301.39	301.96	302.35	305.33	302.93	303.23	301.01	303.58	304.94	302.33	301.99	300.57	303.16	299.53	302.67	302.66	301.34	304.41	302.9	304.25	300.5	300.9	303.9	301.16	300.57	301.81	305.67	305.08	303.87
329.94	329.18	326.62	326.26	329.31	329.65	328.87	329.71	327.74	330.59	326.47	327.99	328.47	329.14	328.19	327.16	329.7	329.25	330.23	325.78	327.66	328.92	330.09	329.04	329.24	326.96	328.75	331.59	328.21	328.52	328.75	325.81	328.55	329.15	329.18	328.77	330.09	329.36	328.6	331.05	327.72	328.79	328.83	330.29	327.91	324.64	331.22	329.19	328.76	330.89
328.63	328.49	328.03	328.84	330.35	328.69	326.91	331.16	327.71	326.87	326.96	329.94	328.83	327.12	328.76	327.65	327.17	328.74	327.47	330.65	330.28	329.43	328.87	328.23	329.52	330.83	327.39	327.22	329.21	332.19	327.6	329.55	328.02	330.48	327.95	326.65	327.97	327.03	328.71	327.52	329.23	329.41	326.71	328.71	328.47	328.51	326.15	327.2	327.55	328.12
311.76	312.94	315.25	315.37	315.79	315.51	315.77	315.77	313.6	313.17	314.76	316.07	318.59	315.62	314.38	315.26	313.32	315.49	315.37	315.3	315.87	314.89	317.09	316.92	314.22	312.73	313.1	315.05	315.51	315.05	315.22	315.48	313.31	314.92	313.02	314.67	313.5	317.14	315.66	314.71	317.23	316.87	312.95	315.22	313.2	314.72	315.37	315.46	315.54	313.34
314.24	314.82	316.07	314.2	313.5	316.46	315.3	313.78	312.69	313.79	314.2	316.91	312.61	316.58	315.61	316.46	312.81	316.32	316.18	314.26	315.06	316.88	314.84	313.76	314.66	315.66	314.06	317.86	316.48	313.81	313.07	316.53	313.74	316.58	314.02	316.73	315.32	312.47	315.64	316.29	315.03	316.33	314.74	314.69	314.73	317.13	312.42	315.07	316.44	314.61
304.6	303.83	303.29	302.79	303.19	302.26	301.51	304.98	304.24	303.5	304.9	302.5	301.8	303.94	302.16	303.12	302.95	302.3	303.77	305.38	301.04	304.16	304.11	305.9	302.66	305.01	301.66	300.72	304.54	306.13	305.02	304.25	305.04	300.62	303.34	303.36	304.56	302.83	302.44	302.69	305	305.35	302.97	300.93	300.52	305.11	302.26	301.15	304.06	303.43
300.72	304.02	304.24	303.19	303.59	303.87	302.13	303.92	303.87	302.37	304.23	303.74	302.55	302.08	306.11	303.31	303.67	301.84	302.86	303.27	303.9	303.94	302.09	303.85	304.88	305.13	301.28	301.91	302.41	301.71	304.72	302.59	303.76	303.52	302.14	305.73	302.26	303.68	303.3	303.16	304.33	303.57	302.54	303.01	302.45	304.42	300.44	302.31	300.49	302.22
294	292.41	293.29	296.01	294.04	293.94	294	295.31	293.03	293.83	296.09	294.65	295.96	292.67	295.25	294.16	293.93	295.27	293.88	294.82	293.69	292.47	294.32	295.77	295.83	292.88	295.99	295.99	296.32	294.06	292.36	295.55	293.85	292.98	294.95	291.55	293.48	295.98	293.3	296.82	291.04	293.24	295.07	293.84	294.92	293.71	295.54	294.03	294.79	294.3
316.32	317.95	314.95	315.97	317.04	315.19	316.5	317.95	316.89	316.93	319.32	317.37	318.08	317.62	317.34	316.62	314.71	318.37	316.96	317.53	316.96	318.03	317.19	314.68	316.58	318.43	318.15	318.52	316.17	316.44	317.83	317.74	318.58	318.41	316.59	317.67	317.28	316.94	315.28	316.06	314.18	317.12	316.88	316.79	316.83	320.29	316.37	318.28	317.52	318.08
[truncated: 150 more columns]
