# Supplementary material for: Genetic dissection of main and epistatic effects of QTL based on augmented triple test cross design
Source: PLoS One. 2017 Dec 14;12(12):e0189054. doi: 10.1371/journal.pone.0189054 (PMC5730204; doi:10.1371/journal.pone.0189054)
Supplement: S9 Supporting Information — (ZIP) [file pone.0189054.s009.zip › z5_600_0.5_5.csv]

303.18	304.7	299.43	306.14	301.97	305.05	300.84	303.67	302.33	300.85	298.52	302.56	304.06	304	306.06	305.87	304.83	301.94	302.44	302.21	297.76	302.39	305.1	302.69	303.08	299.45	301.67	306.17	304.29	301.7	307.07	308.98	301.69	299.73	304.43	304.1	304.54	301.41	299.44	300.59	302.45	305.03	300.74	303.54	302.34	301.97	302.76	298.25	299.34	303.58
294.85	294.66	291.36	297.63	297.6	290.53	295.26	294.11	295.12	294.64	293.73	295.36	293.11	296.34	293.83	294.27	297.44	293.81	294.93	294.5	293.51	295.54	292.61	299.23	295	299.07	297.27	294.82	293.04	297.07	293.7	294.74	296.4	295.43	292.95	292.17	295.59	293.79	295.73	294.15	294.95	295.44	296.1	298.58	294.72	297.34	297.54	293.11	295.58	294.43
308.38	308.84	310.04	311.47	308.01	307.68	306.15	306.91	307	308.94	308.25	308.04	309.12	308.37	309.02	306.2	310.04	306.22	304.58	309.31	307.82	309.48	310.06	308.02	311.26	308.25	308.26	306.87	308.48	314.3	308.23	309.81	305.07	310.65	309.23	310.03	305.98	310.45	310.65	309.23	308.69	310.54	308.42	309.26	310.09	308.99	307.89	306.73	312.01	309.01
330.68	325.84	329.33	324.43	328.53	326.38	328.93	328.3	331.25	324.75	329.27	328.21	327.79	325.67	328.96	330.49	325.92	326.87	327.6	326.08	324.86	327.87	327.44	327.66	327.16	326.03	326.23	328.56	330.06	327.13	326.62	327.4	327.08	330.26	326.42	327.14	328.15	326.79	327.24	327.23	325.73	328.34	325.51	327.48	325.03	327.02	330.36	324.23	328.05	331.01
316.06	317.26	316.92	315.67	316.44	317.52	313.53	314.85	315.9	312.2	316.9	315.61	311.77	320.6	316.96	313.38	315.89	317.94	314.09	316.05	315.25	318.03	316.08	314.53	314.18	310.76	318.29	319.21	315.09	318.08	317.31	312.43	315.93	315.09	312.38	316.46	315.13	318.94	316.6	319.3	311.95	318.62	318.63	316.68	315.17	315.86	315.91	319.02	313.58	317.25
326.08	324.16	325.33	329.47	325.68	327.21	322.08	321.93	324.08	326.58	326.72	325.2	324.35	324.59	324.95	324.85	326	324.06	327.44	321.99	323.69	325.89	327.69	324.07	325.88	328.44	323.46	326.63	324.95	324.76	324.55	323.99	326.95	325.75	328.35	320.86	326.47	323.5	326.43	325.82	325.31	326.8	324.57	323.77	325.47	323.67	322.1	326.85	325.39	326.25
316.6	313.49	314.85	318.65	310.41	314.6	318.38	315.8	315.38	317.34	312.73	315.31	312.2	309.43	314	316.86	316.07	314.15	313.54	316.34	316.5	313.63	316.78	315.94	312.03	313.36	314.48	318.97	315.45	316.75	312.85	317.99	315.86	312.38	314.93	313.85	316.71	312.99	315.74	314.57	314.53	313.98	314.85	314.06	312.76	313.24	313.53	318.23	313.87	313.96
307.29	308.87	310.09	308.85	308.12	307.49	307.89	309.4	308.13	309.51	310.93	306.66	309.11	312.43	311	310.32	310.09	311.51	308.29	305.62	308.99	307.4	309.9	305.38	312.02	311.54	307.94	307.66	310.4	308.17	308.15	310.69	310.73	308.58	306.37	304.73	311.69	308.9	306.14	306.97	310.9	309.28	308.91	308.18	308.27	310.26	311.41	310.75	310.7	308.57
310.07	316.62	315.96	311.54	313.83	314.91	311.55	315.61	312.32	312.48	314.43	312.97	317.14	310.83	316.74	310.44	314.27	308.77	312.72	313.35	312.24	312.22	313.01	314.51	312.37	315.28	311.33	312.01	315.09	312.69	313.17	310.98	311.69	313.95	314.74	310.52	309.4	315.1	313.15	312.46	313.59	313.33	315.24	313.48	313.36	314.2	311.01	313.89	312.06	314.53
310.66	311.3	309	309.16	312.55	312.15	311.39	309.3	311.66	309.53	310.16	309.66	312.48	309.23	308.81	313.53	309.12	310.31	309.87	309.23	312.15	308.6	308.74	311.86	312.52	311.94	314.18	309.71	308.96	310.03	313.9	311.3	312.23	309.64	312.07	310.7	315.93	311.65	313.59	309.5	310.03	313.17	311.22	314.3	311.96	314.33	311.86	311.33	312.46	304.45
304.59	305.52	306.22	302.47	307.19	303.3	302.12	304.27	306.61	301.48	303.72	306.44	306.19	302.74	304.72	306.25	303.54	306.67	303.02	307.73	305.94	305.35	304.2	308.01	303.8	307.76	298.64	308.36	304.65	307.35	305.88	302.55	299.67	305.56	301.7	305.87	301.32	305.03	300.72	299.57	300.56	302.65	301.88	300.87	306.63	303.23	303.57	303.76	301.93	305.24
328.99	327.46	328.28	330.2	328.06	331.39	328.28	328.27	328.06	330.68	328.38	326.71	328.54	327.48	326.19	329.8	331.89	327.39	327.36	327.49	325.37	329.94	332.78	325.33	328.02	330.26	326.29	326.27	327.52	328.25	330.4	331.27	329.18	332.01	326.04	326.5	331.55	331.23	329.43	330.1	328.76	326.82	326.84	328.56	328.42	330.97	325.92	329.01	327.43	331.27
303.02	307.56	302.61	300.68	302.7	305.47	304.97	302.27	301.08	306.18	304.25	303.85	302.21	306.3	301.67	302.37	297.56	303.04	307.56	302.83	301.29	300.53	302.34	305.17	302.99	301.7	301.38	303.72	304.7	303.5	303.56	303.86	304.24	303.93	304.5	301.34	303.96	301.99	302.96	300.44	302.77	303.61	305.48	298.47	303.01	302.33	307.79	300.11	302.81	302.53
315.44	319.22	314.7	318.43	314.37	317.32	312.86	317.84	316.94	315.14	318.43	317.39	315.14	313.33	318.81	319.09	318.82	317.72	318.28	314.38	316.87	318.77	315.73	316.6	316.34	312.82	315.39	317.8	319.3	319.34	317.27	316.42	312.91	316.43	315.11	316.12	322.58	315.7	319.86	317.63	316.28	315.16	320.33	315.25	319.36	317.82	315.15	317.07	319.73	318.85
295.07	293.85	294.86	296.89	289.31	290.52	295.66	293.84	298.45	297	291.66	293.13	294.09	296.02	297.84	292.41	294.54	294.15	294.87	292.49	292.25	290.44	292.85	293.55	298.86	293.59	292.82	296.42	297.76	295.08	295.27	295.07	294.72	294.05	291.84	298.09	293.06	291.54	297.74	294.06	293.96	294.88	293.13	294.42	295.45	291.45	295.65	295.16	293.58	295.03
306.14	311.6	306.64	305.71	304.87	308.04	303.7	305.8	306.57	306.44	307.38	304.8	305.28	311.05	303.04	305.43	307.06	308.71	306.41	306.3	309.63	310.65	310.57	309.82	307.86	306.61	304.53	309.52	306.81	305.91	309.31	308.7	308.39	306.63	308.29	308.01	307.58	308.47	305.71	307.36	308.24	310.72	307.26	308.59	308.33	306.69	304.8	304.8	307.34	307.12
312.81	312.66	316.57	313.47	310.9	313.66	312.41	310.22	311.57	311.54	310.91	312.1	311.84	311.59	312.11	311.32	313.32	314.33	311.51	309.8	307.93	311.11	309.56	309.51	310.63	312.18	312.86	311.33	312.52	314.92	314.41	310.6	315.51	312.52	310.83	311.37	313.91	311.67	310.28	312.68	308.3	310.94	310.83	312.01	310.57	310.3	315.73	307.8	310.02	308.96
303.27	304.45	302.96	306.4	304.28	307.59	302.57	304.09	305.54	304.58	306.21	306.12	301.75	304.35	302.31	301.36	304.43	300.99	301.05	301.76	305.54	305.68	305.09	305.38	300.13	303.5	302.03	308.51	302.92	301.79	304.47	302.72	301.17	302.92	305.17	302.22	304.98	304.7	300.3	304.58	301.38	302.9	302.44	304.31	304.92	301.36	299.05	302.2	306.55	300.85
308.85	308.53	308.12	310.04	308.45	306.8	310.49	306.79	306.25	308.79	309.56	310.17	312.55	308.6	309.12	306.01	308.35	307.07	308.99	311.25	306.62	307.4	307.49	308.7	308.68	311.24	312.16	310.27	309.02	308.42	312.18	308.85	306.31	308.35	308.92	310.07	309.5	305.24	309.46	306.38	306.65	307.28	312.79	306.92	307.5	309.45	304.75	308.45	310.47	307.75
295.84	300.5	294.69	297.8	301.02	295.6	294.87	298.12	299.81	294.55	296.44	298.07	295.78	297.02	300.65	298.07	294.88	297.43	296.05	297.89	294.12	295.45	296.94	295.23	291.37	297.63	293.48	295.55	295.18	297.08	293.08	295.59	297.7	296.71	294.86	295.25	294.74	297.11	299.15	294.02	299.61	295.73	299.47	297.6	299.39	295.52	298.14	297.67	297.19	295.14
315.71	316.63	313.04	318.32	317.1	314.56	314.84	316.14	315.29	318.29	315.43	313.74	315.63	315.93	313.8	315.43	312.51	313.43	316.1	313.63	314.88	314.84	316.32	314.91	318.34	318.26	315.69	316.38	315.45	316.62	314.55	319.16	315.38	315.66	315.44	315.43	314.47	317.43	317.48	313.12	317.47	315.55	317.76	315.34	314.96	315.15	315.8	314.58	315.82	315.51
318.26	313.21	310.36	316.3	313.04	312.8	312.29	312.24	313.75	311.69	315.33	315.17	312.71	313.46	310.11	310.11	314.3	316.54	309.4	312.12	311.03	312.93	311.93	310.15	311.03	312.39	313.95	312.96	311.19	312.11	309.03	313.44	311.89	313.23	312.15	315.6	314.91	313.61	311.41	313.58	313.93	311.4	307.59	312.87	312.09	311.62	312.24	312.95	312.49	312.17
318.33	318.13	315.2	315.11	314.51	318.41	317.11	321.62	315.8	319.99	316.66	320.23	316.28	318.14	316.74	314.83	322.9	315.83	316.07	317.72	318.3	318.54	315.63	315.46	317.13	320.07	320.41	319.06	317.44	315.54	318.41	312.38	317.01	313.72	315.15	318.31	316.44	315.86	317.75	319.91	318.44	317.55	318.63	318.07	318.63	310.7	319.11	315.13	319.08	321.17
306.6	307.19	302.76	306.83	305.37	304.67	307.27	304.84	304.57	306.77	306.66	307.86	309.95	308.74	304.69	305.61	304.95	305.65	305.42	304.14	304.8	306.52	308.25	304.54	304.93	300.43	301.33	303.43	307.21	304.19	304.35	306.79	303.39	308.89	303.52	306.07	309	305.98	306.35	305.32	307.96	304.25	309.31	305.7	306.3	307.02	307.5	307.19	304.32	306.03
316.77	319.36	318.01	318.69	317	316.03	318.81	317.9	318.72	317.52	315.86	315.62	316.65	317.02	318.41	318.89	318.26	316.2	319.6	316.85	317.86	320.11	316.82	317.2	316.13	312.54	316.4	316.94	318.73	317.26	316.99	318.89	319.74	314.69	317.23	316.88	318.62	316.11	317.66	318.98	318.7	315.65	317.65	316.98	313.84	315.54	320.47	316.59	316.47	321.07
296.48	295.2	295.63	297.07	295.61	293.52	291.31	294.24	292.47	291.91	296.53	299.25	294.3	295.88	295.73	292.53	294.21	294.53	292.6	292.08	294.13	294.27	294.28	294.06	291.73	291.86	295.29	293.2	293.94	291.97	296.65	290.92	294.58	297.68	291.54	293.56	292.27	294.48	293.84	294.47	295.29	293.79	294.13	297.09	297.69	295.77	293.22	291.14	294.54	291
307.4	318.32	311.85	315.95	315.88	318.69	317.37	317.83	317.11	315.66	316.18	314.46	316.18	317.2	319.75	317.6	314.88	312.72	318.65	316.48	313.98	314.99	320.96	317.02	313.26	313.74	318.28	314.66	315.48	313.6	313.8	319.45	316.7	319.45	316.12	316.14	316.76	316.58	313.28	319.13	315.42	314.04	313.47	315.95	316.7	316.31	318.58	316.86	315.5	316.03
328.66	326.78	326.84	330	326.91	325.67	328.84	328.54	325.45	328.55	327.23	331.97	329.67	327.18	329.1	322.85	326.98	323.94	328.26	326.84	328.89	326.87	328.53	328.22	324.6	323.25	325.91	327.9	326.9	327.39	329.74	328.55	328.83	329.06	328.48	324.42	329.81	326.4	330.33	327.09	327.2	326.93	327.64	325.35	328.58	328.3	329.57	327.3	324.11	327.57
315.62	313.87	314.53	316.21	319.08	315.9	314.01	317.64	316.52	314.92	315.68	317.9	313.84	313.77	317.34	316.54	317.26	315.02	317.01	312.7	315.69	318.89	315.99	313.66	310.73	315.92	314.88	315.58	311.55	314.77	312.06	315.41	319.27	315.18	316.84	315.92	317.2	315.11	314.28	312.07	314.66	318.33	313.05	313.17	316.45	313.12	316.64	312.6	314.54	315.6
306.08	306.48	308.07	305.77	306.57	304.08	306.96	303.78	306.49	300.65	304.4	303.22	307.49	300.78	306	305.35	302.71	303.38	300.04	305.91	304.72	304.91	302.26	306.93	303.75	302.46	305.43	307.7	306.87	303.01	305.52	306.74	303.32	304.17	306.16	304.83	304.63	302.4	304.91	304.32	303.61	305.58	299.71	306.05	305.38	303.19	303.15	302.16	304.9	300.46
302.23	303.17	301.85	303.94	303.57	303.68	303.12	304.39	303.9	304.79	304.4	302.29	305.02	302.52	301.78	303.13	303.47	302.59	303.5	304.23	305.08	302.42	300.48	303.37	304.04	305	303.83	301.31	299.76	301.31	308.26	302.48	301.85	301.46	305.78	301.98	302.46	302.51	302.88	305.58	302.25	301.64	304.2	301.03	302.29	305.77	302.49	304.77	304.49	301.55
305.8	305.28	303.93	303.82	307.73	304.06	309.5	307.68	306.33	303.47	304.44	303.58	302.82	305.05	304.5	308.89	299.86	302.04	307.3	304.13	305.41	301.55	302.6	303.67	303.43	300.05	304.72	302.38	302.47	303.79	302.54	305.27	305.51	306.46	302.46	302.88	303.86	304.9	302.33	301.07	304.8	303.51	305.27	306.19	304.17	305.55	305.05	307.95	305.42	306.29
313.31	313.75	315.54	315.12	312.43	314.17	319.95	315.05	314.19	319.75	322.53	316.97	315.76	318.41	314.3	310.68	316.29	317.87	313.17	313.86	315.37	316.21	319.21	314.83	316.22	314.57	318.46	314.25	315.42	317.28	314.6	311.59	315.77	314.78	317.58	319.3	316.1	316.85	316.55	315.91	316.41	316.9	318.02	314.23	314.21	315.62	314.54	316.04	312.34	315.25
313.88	316.75	317.35	313.85	318.03	315.59	314.28	317.39	317.57	316.7	317.44	318.6	316.87	316.94	317.92	315.48	317.93	315.54	318.79	319.77	317.74	321.28	317.76	315.4	317.95	315.18	317.19	316.59	314.28	319.85	316.52	316.51	320.92	317.65	316.29	318.6	321.28	317.16	318.35	319.26	319.04	314.32	319.38	316.93	318.66	315.2	317.35	317.08	315.28	320.33
313.84	315.89	316.42	314.86	317.13	315.73	309.34	313.18	316.7	316.1	316.78	317.84	316.41	316.16	314.62	316.51	317.01	313.8	313.69	315.38	314.52	317.03	317.96	313.69	311.59	316.1	314.87	316.71	312.01	314.27	313.92	316.73	315.06	319.27	312.33	319.6	313.85	313.14	313.84	311.73	315.21	313.17	315.86	314.96	313.65	313.96	314.38	314.65	316.06	315.58
302.68	300.57	303.24	305.7	305.22	307.34	304.98	306.42	304.46	305.04	306.08	305.2	304.81	305.86	306.2	308.9	306.43	303.84	299.28	305.92	303.99	305.35	301.72	304.66	304.96	308.22	302.58	306.2	302.98	308.39	304.02	302.53	305.1	304.89	306.26	306.13	306.21	305.71	302.86	307.1	304.04	303.66	307.73	307.59	303.07	302.32	307.09	302.66	304.56	306.11
315.8	315.52	314.4	314.35	315.71	316.87	315.48	317.87	316.78	318.57	312.63	315.04	316.3	318.23	314.49	317.52	315.05	316.61	314.34	316.61	312.69	316.28	315.16	316.06	315.04	317.06	316.18	315.6	319.22	313.27	316.5	314.63	316.24	312.46	316.67	312.01	314.3	317.84	320.01	314.84	316.05	316.81	317.78	317.63	311.06	319.67	315	315.67	316.73	317.41
301.05	299.02	301.85	305.3	299.58	300.97	297.29	300.84	298.98	301.9	305.71	301.05	295.11	305.17	300.69	299.43	304.46	304.02	302.99	300.44	299.55	302.25	300.32	299.16	300.6	299.52	299.84	300.44	301.55	298.5	301.51	297.11	297.68	304.4	301.94	303.35	304.53	301.4	299.99	303.26	301.98	302.36	301.05	301.87	300.28	304.29	301.16	296.76	300.94	300.82
305.47	308.22	305.26	302.27	304.06	307.73	302.93	303.99	306.32	302.46	304.97	309.28	305.25	302.54	303.55	306.93	303.93	305.92	302.94	307.61	304.85	304.03	309.02	303.8	302.8	308.02	304.62	307.2	303.92	304.85	307.76	305.83	302.25	305.96	306.14	305.75	308.36	302.93	304.18	301.75	303.91	303.85	302.89	306.34	303.75	307.31	306.41	305.88	302.69	306.01
305.3	307.78	305.65	305.92	302.68	305.73	305.16	304.17	306.05	305.95	304.15	309.31	304.05	308.27	303.61	306.32	305.57	305.86	307.43	304.39	307.23	306.19	311.14	301.28	304.23	304.89	306.6	306.85	303.63	310.96	306.93	306.92	310.31	307.14	305.37	302.39	305.47	308.7	308.03	303.59	305.52	307.42	302.23	306.45	306.49	306.41	307.08	311.04	309.69	313.59
294.82	291.86	292.72	291.44	294.26	296.28	296.31	294.36	293.11	295.07	291.42	291.64	295.33	296.61	297.15	296.45	294.85	294.05	295.89	296.69	297.16	292.69	295.38	292.09	294.48	292.64	289.92	292.94	290.83	291.64	293.16	293.39	291.19	295.44	297.34	297.3	295.48	295.04	295.37	293.01	293.82	295.77	290.42	295.44	292.65	297.93	293.01	294.63	296.24	297.68
301.63	306.74	302.01	303.46	304.03	305.87	303.45	303.05	309.65	307.27	304.81	303.8	305.22	303.97	308.61	304.5	302.89	300.64	307.46	302.46	300.15	304.25	305.23	303.91	304.24	303.4	304.32	304.34	306.34	305.75	302.72	304.39	303.78	302.66	307.33	304.7	303.35	301.98	301.21	302.7	303.38	304.96	304.49	303.52	301.69	305.75	301.43	301.77	303.61	305.05
297.35	295.88	297.24	296.63	298.62	296.97	300.82	294.77	297.83	296.71	296.35	300.95	297.5	294.68	298.24	294.53	296.45	295.8	295.3	297.87	296.8	299.9	299.55	296.25	296.75	296.07	298.79	293.89	299.39	299.86	298.03	297.5	296.76	297.96	295.46	297.41	300.22	295.23	298.35	295.69	294.32	290.64	297.99	297.62	293.48	295.88	297.85	298.76	294.28	295.69
322.16	320.21	318.83	320.19	318.79	319.44	317.18	322.99	319.46	322.89	321.98	317.53	323.81	321.79	316.56	317.74	322.36	317.87	316.96	320.35	321.22	318.71	318.05	316.83	318.02	322.39	320.32	319.03	321.42	318.3	316.68	320.15	319.49	319.65	319.54	318.96	317.02	319.97	320.32	314.55	321.35	320.71	320.08	319.74	320.23	322.9	319.34	318.72	321.59	323.06
318.47	320.25	318.16	318.72	318.79	320.24	319.55	315.48	319.05	315.73	317.39	316.16	315.82	319.12	316.55	315.41	321.49	315.35	314.71	315.93	318.79	319.44	317.71	317.14	318.87	313.71	317.61	313.54	316.9	321.2	317.12	317.9	318.93	316.56	318.8	317.41	316.76	318.21	315.64	320.95	320.91	317.34	315.88	317.52	319.2	317.15	318.96	319.31	319.84	322.11
318.34	314.32	316.51	318.09	314.82	313.71	317.39	318.94	316.38	316.49	314.57	315.35	317.9	320.86	316.52	315.51	319.57	318.93	316.26	314.26	314.56	316.73	316.88	317.23	316.58	317.34	313.15	320.32	315.33	320.45	317.84	315	317.64	316.54	319	316.21	316.4	318.23	314.97	319.37	314.87	317.25	317.81	314.65	318.42	314.09	315.26	315.25	313.39	312.45
315.8	316.86	310.77	312.03	313.56	314.09	317.98	312.06	315.52	310.76	312.88	315.67	314.54	313.35	315.61	314.17	313.06	318.4	317.47	316.17	311.15	316.5	314.32	312.04	317.36	313.93	312.82	314.85	314.59	315.81	315.59	316.16	309.94	310.03	316.32	316.12	316.48	314.73	313.9	315.23	314.25	316.39	314.42	314.42	312.48	315.77	312.12	315.2	314.35	318.58
314.7	313.57	311.93	311.4	315.78	316.4	315.19	311.11	313.44	316.66	312.89	310.38	317.57	314.11	315.67	315.02	314.31	309.51	315.54	315.68	309.16	313.93	313.03	311.4	313.41	315.65	310.87	316.83	315.38	313.97	311.9	310.41	311.56	311.95	314.68	312.96	312.03	315.13	312.81	315.99	314.09	315.84	314.02	313.54	315.99	312.83	314.45	314.12	314.84	313.17
301.93	303.98	302.89	299.99	302.63	300.56	303.75	300.08	301.48	302.52	303.78	301.48	299.45	300.79	305.31	301.74	304.13	303.98	303.25	302.74	301.07	301.22	303.65	302.69	300.69	304.46	303.35	303.75	301.45	301.83	301.81	304.18	301.95	306.37	299.28	304.51	298.73	303.1	298.64	301.02	303.06	299.25	301.42	301.69	304.33	300.06	297.5	302.54	302.79	304.74
306.97	309.54	313.93	307.93	312.76	313.86	313.29	311.78	310.89	307.26	307.95	309.73	310.85	310.77	312.62	313.4	313.67	310.42	313.11	309.85	312.53	312.63	312.32	308.93	308.73	311.55	313.41	311.8	310.09	314.88	310.29	311.47	310.64	310.89	311.68	310.68	311.07	313.9	308.96	310.94	313.38	309.31	310.21	311.25	308.38	312.4	311.51	310.84	309.22	307.83
327.99	329.16	331.22	334.26	327.63	328.36	331.03	330.55	328.86	329.3	330.82	323.59	330.07	332.59	329.08	329.45	329.38	325.45	328.5	334.31	329.69	330.77	330.91	327.07	328.24	325.93	325.51	329.46	325.84	328.46	327.22	330.96	328.77	329.08	328.97	326.74	326.46	331.86	326.12	329.16	329.07	326.42	326.68	329.5	326.99	326.72	327.15	324.84	328.33	327.5
311.09	315.01	309.79	312.65	313.92	307.93	310.62	313.29	310.8	312.47	311.12	308.91	309.66	309.51	313.7	313.22	310.87	312.51	309.83	309.14	307.87	307.55	308.66	310.4	310	309.37	312.58	307.04	312.39	312.31	309.97	309.46	311.79	303.55	309.89	306.62	310.37	308.82	311.57	310.4	312.43	306.54	310.66	309.09	310.59	310.75	310.24	311.85	308.66	311.25
313.01	317.33	313.24	317.33	318.64	314.98	312.58	314.49	313.35	311.39	315.45	311.3	316.27	317.02	314.06	315.51	318.48	312.08	314.99	314.45	314.91	315.85	315.35	314.27	317	314.41	315.33	315.37	314.07	316.27	315.11	314.56	314.88	311.91	314.59	313.75	310.89	313.3	315.09	315.15	317.75	314.51	315.86	316.17	311.31	317.11	313.7	316.77	312.56	313.82
314.29	310.55	312.03	315.68	312.94	312.11	313.49	317.23	314.46	315.5	316.21	316.16	313.92	316.1	313.51	316.06	313.5	309.76	315.22	318.16	314.29	310.23	314.74	315.27	315.88	311	311.68	316.22	314.63	315.34	317.52	315.88	311.47	312.08	312.64	313.69	312.15	313.67	314.17	316.17	311.55	312.44	314.38	315.61	316.64	316.06	312.96	317.51	311.95	316.15
319.63	315.63	316.92	317.25	318.68	316.23	316.4	319.67	317.94	319.59	316.84	320.38	317.96	318.18	320.06	315.62	317.03	319.8	317.46	316.36	317.94	317.34	318.3	316.42	318.49	313.08	316.13	317.57	320.24	319.89	319.45	317.75	318.77	319.98	319.6	318.9	319.58	314.89	318.98	318.18	319.66	318.86	318.27	317.92	318.42	321.57	316.3	321.94	321.67	320.52
321.23	317.74	321.29	314.21	316.19	319.58	319.26	321.12	318.66	316.89	313.72	319.12	316.34	317.96	317.27	318.27	315.01	316.72	317.52	318.6	318.55	318.58	320.26	317.31	321.42	318.81	319.99	320.95	320.34	317.23	318.4	318.19	315.48	320.2	319.71	318.9	319.28	316.93	319.29	321.41	315.62	316.1	314.04	319.33	318.04	315.22	321.37	317.76	319.23	317.63
304.02	305.93	305.91	303.66	303.89	304.67	300.88	303.42	304.61	305.38	301.74	306.22	306.84	305.05	306.7	305.7	304.58	305.22	303.56	305.35	302.18	302.64	301.02	303.76	304.29	301.68	304.28	301.88	302.2	302.16	303.54	303.96	303.9	305.09	302.55	303.54	303.16	307.9	302.77	306.82	301.9	304.83	300.34	303.37	305.27	305.93	306.26	304.91	305.22	302.86
312.69	315.7	313.22	314.26	317.66	314.28	314.57	314.76	314.38	314.75	317.08	314.29	313.99	315.41	315.83	313.99	319.09	311.9	311.12	314.15	315.97	314.51	316.26	313.54	314.56	314.13	313.66	313.87	316.24	315.9	313.88	316.34	316.32	313.75	316.4	312.37	315.75	316.09	311.52	316.04	317.47	314.66	314.93	317.82	315.37	315.01	315.95	310.48	310.7	315.34
308.16	308.45	311.69	311.23	308.24	309.36	309.47	309.95	311.26	313.42	310.08	307.24	309.89	313	311.34	307.55	307.41	307.94	308.89	306.98	308.8	309.07	309.51	308.06	310.2	310.75	310.27	309.18	309.54	310.33	309.46	312.25	312.67	309.32	310.65	312.23	313.77	313.83	311.1	309.13	306.49	305.92	312.53	307.39	312.12	308.63	309.14	309.83	310.75	310.23
303.3	301.25	302.4	304.66	303.13	304.24	302.07	302.99	302.25	305.5	302.24	303.18	303.53	302.69	303.31	300.87	307.9	304.72	302.66	303.52	300.67	303.91	304.21	301.16	303.03	303.44	300.34	302.29	301.85	302.07	304.78	303.76	304.28	300.11	304.31	299.85	305.71	304.72	304.66	301.25	305.61	303.68	306.59	303.01	301.67	302.41	306.27	306.21	302.69	302.55
320.76	319.5	316.53	319.98	319.67	316.74	318.08	316.67	320.52	319.31	313.87	316.49	319.79	318.11	319.45	316.53	314.25	321.44	318.77	317.6	316.84	318.75	315.69	316.51	321.93	314.92	322.21	319.78	316.11	321.04	317.04	320.18	319.3	317.82	320.78	321.11	317.52	318.34	320.86	316.81	319.55	319.06	320.17	320.53	314.88	319.05	316.33	319.06	317.79	316.95
307.85	313.51	307.33	309.07	310.69	312.28	310.28	311	311.8	314.67	311.9	313.13	311.79	311	309.86	311.08	313.78	309.87	307.77	311.3	311.31	309.57	309.02	309.39	310.97	313.75	310.03	311.66	310.55	309.96	311.13	311.77	312.13	311.94	308.77	310.16	312.15	311.34	311.58	307.99	309.34	312.7	310.43	311.21	308.72	310.51	308.2	310.64	309.66	308.85
310.24	312.92	310.26	310.5	310.95	309.48	312.5	311.67	312.16	311.35	309.54	314.44	311	313.62	310.55	310.12	305.92	310.03	311.59	304.95	307.25	309.42	312.36	311.56	308.12	311.49	308.61	310.14	310.31	312.19	309.89	307.31	310.86	314.75	313.02	311.59	307.43	315.17	308.46	310.16	310.26	309.84	312.55	307.99	309.8	309.38	310.49	308.81	311.15	309.81
323.64	324.19	324.67	322.45	324.67	323.79	325.86	326.13	324.68	326.76	326.03	324.86	324.98	321.74	326.15	325.82	327.89	321.15	328.26	324.34	328.01	327.22	326.98	323.46	328.31	325.71	325.73	323.54	324.7	323.96	324.12	327.76	326.11	323.19	325.75	327.89	322.29	321.4	326.45	326.34	327.11	325.86	325.39	326.4	327	324.76	323.39	324.96	325.9	327.21
312.99	314.18	313.36	313.7	313.31	312.61	312.12	311.53	313.19	315.49	313.46	311.98	310.51	311.13	312.83	312.49	313.14	313.06	314.11	307.9	310.27	313.12	315.18	310.27	314.13	313.04	314.09	312.11	310.99	310.6	313.57	313.26	311	312.91	315.45	311.87	313.54	312.1	309.4	310.55	310.53	309.9	314.1	310.66	314.26	313.76	311.45	311.27	311.85	312.87
296.96	296.74	293.28	295.16	297.06	295.24	297.54	291.46	297.09	296.06	293.89	298.46	295.95	297.04	299.59	295.29	297.17	296.37	293.61	293.22	293.24	294.98	293.96	295.29	292.55	293.66	291.92	297.35	290	296.06	296.54	295.68	295.94	290.92	294.54	294.46	294.48	295.36	292.64	290.1	296.49	296.06	294.95	297.22	294.6	295.42	296.14	293.69	294.89	294.27
303.22	303.71	304.99	301.9	304.07	303.19	304.68	302.5	300.3	303.24	304.6	304.05	305.33	302.21	302.69	305.43	304.01	302.78	303.85	302.65	302.3	303.34	304.18	304.55	301.93	300.71	303.23	305.65	300.36	302.77	304.86	306.05	299.91	302.17	303.91	300.4	305.83	300.49	301.58	301.92	302.71	301.53	302.66	303.2	304.64	298.49	301.19	304.96	304.94	298.42
304.56	304.71	307.95	305.84	303.13	306.59	304.46	300.15	303.05	301.6	306.4	305.04	303.41	305.3	303.14	306.3	302.3	299.37	306.84	302.36	302.39	301.49	303.74	303.45	307.83	306.51	304.06	299.12	304.43	305.62	301.53	304.8	303.71	303.07	302.93	303.01	303.63	301.84	304.58	303.34	308.58	309.94	301.65	305.77	304.14	302.9	306.34	307	305.23	303.25
309.52	310.49	310.22	311.64	309.72	311.29	311.44	308.17	313.53	313.17	311.8	311.02	310.48	315.31	308.33	310.71	310.51	317.36	311.29	309.31	313.2	311.76	309.77	312.48	308.88	310.49	311.95	313.31	312.48	311.84	311.69	306.93	311.63	311.55	312.38	313.95	310.68	311.15	310.79	309.66	315.67	313.83	316.6	309.69	311.25	314.95	311.96	310.38	313.54	312.38
304.94	299.95	305.5	305.85	304.21	302.13	304.87	305.09	306.59	304.95	304.02	301.82	304.43	302.22	302.59	302.58	302.16	301.28	302.79	306.27	303.81	302.85	305.85	301.85	302.17	300.77	300.61	306.09	302.08	301.12	304.47	298.93	304	300.6	306.54	306.59	303.3	304.63	304.81	299.42	303.49	303.68	304.08	302.89	299.86	302.82	300.03	301.66	301.84	304.33
318.58	314.67	311.28	311.95	312.71	317.01	311.81	316.01	312.12	316.41	316.43	309.28	312.51	312.24	317.43	311.36	313.9	311.72	316.26	316.57	315.94	313.28	314.2	316.13	315.73	314.62	316.27	312.17	313.82	316.09	312.74	316.34	314.98	315.64	316.3	313.86	315.08	315.21	318.39	312.42	313.24	316.1	313.46	315.35	312.23	314.14	312.93	312.86	314.56	316.13
312.23	317.09	317.3	320.63	319.38	316.36	319.65	319.1	319.76	320.81	314.76	321.67	321.31	316.84	318.09	320.69	322.71	321.35	319.52	320.8	319.18	313.01	316.19	320.84	317.1	318.14	316.98	317.34	313.34	320.37	316.59	317.35	318.12	317.98	319.64	318.04	320.19	317.63	315.81	319.34	316.45	316.38	319.89	317.24	320.31	316.86	322.21	321.65	317.94	319.6
314.6	310.98	310.65	309.93	311.49	312.63	313.88	314.96	313.54	312.63	311.14	309.45	315.63	311.91	310.96	312.89	308.55	310.82	311.45	312.34	307.6	310.52	312.7	310.09	310.97	313.7	311.67	311.14	311.09	308.99	309.08	311.93	310.41	312.43	315.59	311.45	311.35	310.49	310	311.94	313.02	311.42	311.71	308.75	311.58	311.42	310.63	309.43	311.04	309.39
316.68	315.89	313.82	317.26	319.28	315.61	314.43	317.09	314.55	315.53	313.38	313.71	318.07	316.72	319.48	314.4	317.58	313.16	318.37	317.88	316.72	320.53	316.35	314.94	316.16	314.07	317.49	319.49	313.69	319.36	318.83	316.86	315.49	316.62	315.08	316.37	315.89	317.43	318.13	320.27	316.93	317.86	319.78	317.81	316.88	318.38	315.78	315.71	315.8	316.61
303.3	302.75	305.78	303.73	302.26	303.72	303.69	299.81	303.51	301.42	301.02	305.41	301.33	303.67	304.51	301.97	301.33	300.83	300.51	296.83	303.82	305.42	301.5	299.15	301.61	298.32	305.46	305.07	304.88	304.45	306.93	301.39	301.88	300.47	302.67	303.86	300.88	300.56	302.13	300.48	303.33	304.71	302.14	304.64	307.39	303.78	304.78	304.03	303.56	303.35
310.63	314.47	310.43	313.4	317.58	313.84	312.22	311.65	312.26	312.82	314.07	310.93	313.07	313.04	313.6	312.79	314.36	313.13	312.9	311.16	308.44	310.41	315.17	311.06	313.38	313.32	316.89	310.91	309.76	309.58	314.52	312.68	314.24	315.95	314.57	313.49	309.9	311.67	313.82	315.4	315.84	310.66	314.26	312.74	312.94	311.82	311.72	313.16	316.19	313.44
297.92	301.16	300.74	303.58	297.26	297.5	301.47	301.54	299.33	300.38	298.85	304.52	300.97	297.51	297.75	298.86	299.5	300.43	302.84	300.39	300.86	301.07	299.97	299.66	304.89	300.37	298.56	302.81	298.85	299.62	300.42	302.51	302.18	298.48	297.95	300.71	296.84	300.16	301.29	304.21	298.39	298.22	298.82	298.23	299.66	300.6	301.07	303.89	302.12	302.07
300.15	300.26	299.98	300.47	300.51	303.7	300.02	298.92	299.78	300.65	302.1	301.75	299.62	302.54	305.67	299.1	298.28	298.6	302.16	301.19	301.24	299.71	300.78	302.32	303.32	301.17	296.86	302.78	299.21	299.42	303.86	301.99	299.73	301.01	302.02	301.7	301.45	300.85	302.1	299.59	297.51	305.02	298.6	298.78	298.68	301.31	300.38	302.26	299.6	301.77
299.27	298.1	296.3	292.05	293.49	297.93	294.52	293.85	294.24	297.17	294.89	293.83	295.92	295.31	294.24	292.78	295.77	294.9	297.12	295.82	295.03	293.86	291.22	296.86	297.38	296.74	294.33	292.81	296.84	296.38	292.12	294.65	298.26	299.24	294.11	293.44	294.78	292.92	295.75	295.33	293.65	291.22	296.11	294.4	294.27	294.99	293.83	295.07	294.67	296.77
313.14	308.63	313.81	309.54	311.64	309.44	313.02	312.01	311.51	314.36	310.64	310.48	310.02	309.56	312.47	313.9	308.86	309.96	308.65	312.95	306.82	310.87	311.25	308.17	311.84	311.33	310.68	311.29	310.09	309.98	307.72	312.48	311.79	306.2	312.55	306.05	311.85	317.82	310.9	311.49	309.46	307.82	310.2	309.11	311.87	308.78	308.71	311.11	311.3	307.58
316.32	313.79	319.29	317.22	317.7	318.56	318.54	315.94	319.7	319.47	316.22	316.65	318.08	318.08	317.53	313.55	317.49	318.35	318.24	312.2	315.16	316.19	314.03	314.51	317.28	319.13	319.5	317.83	318.75	318.72	316.89	319.37	317.54	314.81	321.24	316.38	316.47	314.54	315.24	317.21	314.11	314.76	316.92	319.15	314.56	314.44	315.03	316.36	317.73	314.09
329.48	328	327.44	329.32	325.18	326.4	325.91	327.14	324.67	325.28	329.13	327.15	325.16	328.35	330.55	329.13	326.29	323.78	328.31	329.12	327.84	327.38	328.66	326.38	327.07	325.87	329.68	329.08	327.51	327.91	328.32	325.56	325.45	325.2	323.78	328.02	328.66	327.4	328.58	328.34	328.22	325.64	323.78	328.05	328.1	324.53	328.24	331.69	328.24	329.71
307.78	307.08	304.29	304.4	303.42	305.5	308.81	307.34	307.01	308.96	304.65	307.93	306.26	307.83	308.36	307.94	307.96	308.74	308.16	306.7	303.96	308.77	304.59	306.02	304.95	308.27	306.41	304.17	306.16	309.53	307.26	306	303.58	309.47	307.88	304.07	304.09	302.95	305.96	300.85	306.44	304.31	306.88	307.66	307.83	304.66	306.26	305.06	308.48	307.97
304.89	305.34	306.14	308.9	304.5	305.83	308.38	303.76	305.94	306.16	307.84	308.7	304.24	307.52	307.81	307.14	306.65	306.55	304.26	306.45	306.4	306.5	307.98	305.21	304.29	309.62	306.44	303.92	306.34	302.57	302.81	304.4	300.46	303.58	304.51	305.49	303.63	307.74	307.43	308.78	309.72	304.19	308.05	307.91	305.95	306.73	305.47	307.32	307.5	305.55
305.78	304.51	302.9	304.13	304.27	300.13	302.48	303.72	305.28	302.7	305.9	306.66	301.53	301.26	303.14	306.86	303.38	304.61	305.28	307.85	302.7	306.42	303.83	302.61	304.96	304.77	306.88	305.44	302.4	306.26	305.06	301.19	308.71	304.89	303.64	302.32	303.57	304.82	303.43	307.01	305.83	301.73	303.36	305.68	306.97	305.86	305.1	301.3	301.56	308.58
314.42	317.52	311.3	315.97	314.15	311.27	314.9	315.13	312.05	313.82	316.63	313.79	309.44	308.85	315.03	319.07	314.85	314.11	312.95	313.65	313.96	310.88	315.42	319.3	314.92	312.75	315.45	311.33	315.64	312.19	311.87	316.17	310.93	313.89	314.84	311.22	315.4	313.66	313.47	313.22	316.02	313.95	314.11	314.41	312.74	312.66	311.54	314.23	312.66	311.71
315.46	312.55	315.09	317.38	315.19	314.72	312.6	314.34	317.67	317.44	311.06	314.58	314.53	313.77	319.81	313.79	311.45	313.8	314.96	319.1	315.32	315.02	314.21	312.12	311.97	312.82	312.98	312.82	314.83	313.21	315.46	315.65	315.42	316.12	313.06	313.38	315.51	313.09	315.87	317.12	312.63	314.12	319.8	314.41	312.36	313.31	313.41	314.82	313.24	317.85
326.75	328.71	328.41	327.33	326.28	328.51	329.18	327.97	331.26	329.46	327.72	327.78	325.9	330.02	330.06	330.24	324.7	331.29	326.62	326.27	325.9	327.1	329.16	329.28	327.83	329.45	330.4	326.75	327.81	327.9	329.91	326.17	331.39	331.53	329.09	329	328.95	329.75	332.75	328.09	328.98	328.81	329.79	328.09	328.95	330.01	332.73	327.73	327.68	330.84
309.35	313.66	313.62	312.7	309.26	312.44	314.27	311.85	308.59	308.24	311.2	309.56	312.31	313.17	311.88	307.41	312.45	310.06	306.81	310.68	309.97	313.97	314.97	311.14	311.56	312.39	313.73	315.74	315.18	311.84	309.16	312.55	310.02	309.02	311.17	316.34	312.75	312.05	308.02	311.34	313.75	313.52	310.05	310.99	308.69	309.71	312.09	307.53	310.22	309.22
322.97	329.9	324.67	325.43	323.82	326.12	325.04	325.78	325.27	326.28	326.02	324.16	326.12	324.09	323.05	326.57	323.72	327.16	324.95	325.37	320.72	326.07	323.59	327.66	326.43	328.27	325.57	325.48	326.53	327.18	323.9	323.19	324.4	325.52	326.5	328.04	325.5	322.96	321.3	324.37	327.3	324.1	328.3	322.69	323.33	325.58	324.16	321.92	325.78	324.92
314.71	310.7	314.36	317.72	315.7	311.57	309.24	315.8	312.74	314.34	314	313.45	309.46	312.95	313.92	314.82	310.17	313.73	310.85	311.27	315.4	310.04	310.71	317.66	317.29	316.24	310.4	310.64	312.63	316.48	308.58	313.28	312.81	314.27	312.52	313.93	314	312.6	314.25	313.65	311.76	312.74	310.91	310.81	311.5	312.5	310.3	312.6	315.02	310.07
303.58	307.95	306.83	303.53	308.29	306.31	307.33	307.66	305.76	303.75	304.86	306.16	307.24	307.25	302.98	306.12	308.21	305.37	302.16	305.61	304.02	305.63	304.03	308.48	304.74	307.12	305.77	304.45	303.11	306.76	302.95	306.69	302.88	308.12	305.84	308.76	302.47	300.25	309.53	310.13	307.6	308.63	307.29	306.22	306.17	303.95	304.66	306.07	303.04	306.03
312.9	314.01	311.87	312.5	309.33	310.11	312.07	315.94	314.85	314.19	308.12	314.95	310.46	310.87	315	311.9	311.9	311.48	309.4	311.49	316.81	312.5	313.98	313.01	316.59	315.2	312.42	309.62	317.38	311.83	310.98	310.92	313.63	313.7	311.1	309.44	315.04	309.64	311.86	312.6	312.74	313.06	313.15	316.12	314.04	311.72	315.8	314.36	313.46	312.68
311.83	315.89	314.97	315.16	314.18	317.17	319.2	312.99	319.83	318.91	317.11	316.83	315.18	315.49	315.99	316.53	318.08	317.45	314.95	312.74	318.44	315.84	314.83	313.3	315.41	320.01	317.84	313.63	313.17	321.73	315.81	315.65	315.59	317.96	312.57	319.65	318.26	314.93	318.17	312.41	310.75	317.26	316.41	316.31	315.24	313.33	312.7	315.5	313.39	313.72
314.8	311.28	313.21	308.5	316.47	313.48	312.09	316.01	314.78	310.93	315.77	310.43	309.38	312.69	311.4	316.04	310.38	317.11	311.09	312.37	311.28	310.41	310.79	310.73	309.63	311.88	313.97	312.27	314.34	312.16	312.49	312.35	314.01	312.06	311.92	310.49	314.54	313.59	311.77	313.67	312.92	315.64	312.7	310.21	314.32	309.99	311.31	312.37	314.99	308.85
313.3	314.39	317.93	314.23	316.87	317.43	315.2	314.62	316.43	319.83	320.41	316.62	319.93	320.78	315.69	318.08	318.32	316.87	314.15	313	316.14	317.35	317.33	317.95	313.76	316.83	316.93	313.55	320.29	320.95	318.72	317.83	322.82	317.01	317.02	316.21	316.33	317.8	319.35	315.85	317.88	314.76	319.91	314.95	319.04	318.34	316.76	314.4	319.74	316.68
293.69	297.48	292.98	292.02	296.48	294.52	295.7	291.86	293.97	288.63	296.04	293.83	292.94	294.02	293.04	294.24	293.67	296.39	294.41	295.89	297.6	296.05	296.24	296.76	295.56	294.93	293.06	293.19	294.44	294.28	294.08	300.28	297.38	295.34	297.26	292.84	294.2	297.46	297.08	297.83	290.39	295.13	293.23	296.61	292.07	294.67	292.27	295.3	292.05	295.97
304.62	303.8	305.94	306.32	306.41	302.75	306.46	305.67	307.68	306.8	305.28	305.56	307.47	306.25	308.19	302.63	308.65	305.07	303.53	308.77	305.38	307.3	305.77	306.33	302.56	306.91	299.76	306.84	308.97	307.2	311.06	309.8	306.61	305.76	307.34	307.64	304.35	307.27	307.89	305.8	306.34	306.7	304.87	308.74	302.76	306.84	304.95	308.11	306.4	308.01
306.54	304.53	306.93	299.47	303.48	306.14	304.35	305.17	302.56	306.61	305.28	306.14	304.41	301.44	306.29	304.59	303.86	303.36	304.17	304.81	305.28	308.96	303.7	305.62	305.54	302.84	305.59	302.71	307.06	306.1	302.71	308.14	307.64	305.83	303.37	304.68	305.21	310.35	301.97	304.11	309.11	303.87	307.7	309.61	303.64	304.36	305.31	306.44	302.71	307.86
302.8	305.66	303.7	304.91	304.27	304.31	305.41	301.54	305.05	306.45	299.11	301.84	304.18	304.87	299.08	301.77	304.99	303.14	301.03	302.13	300.14	305.49	301.46	305.81	304.11	308.85	298.79	301.78	301.89	303.81	304.58	305.07	299.14	303.15	304.15	306.22	303.84	305.75	301.71	302.51	302.52	304.77	303.39	305.57	303.84	300.9	303.12	301.77	303.45	301.62
293.5	293.61	296.22	296.02	292.39	294.45	291.21	294.31	295.56	297.36	297.58	296.89	296.67	293.85	296.04	293.77	294.51	295.69	295.4	293.67	293.18	295.62	297.06	294.03	294.56	295.73	297.52	294.61	296.09	296	291.12	290.39	291.17	294.58	292.93	295.06	292.53	297.7	292.84	290.48	297.13	292.48	299.03	295.82	296.83	294.85	294.13	297.6	292.08	296.19
316.92	313.25	313.37	311.97	316.07	315.5	316.9	314.09	315.61	312.63	312.79	311.86	310.57	309.12	311.75	313.83	312.41	312.82	310.88	314.74	314.68	314.55	311.14	313.32	313.45	313.23	314.19	316.04	314.3	312.52	312.95	310.68	313.12	314.04	313.12	311.71	315.14	311.01	312.72	313.02	312.21	310.64	314.49	314.87	307.29	313.98	314.31	311.97	314.3	313.73
301.66	302.52	309.13	304.19	301.42	303.64	304.67	305.88	300.49	305.45	299.97	305.21	307.13	299.96	305.4	301.9	303.42	304.77	303.31	303.94	301.76	304.94	306.21	307.28	303.15	303.05	302.69	304.22	303.87	302.91	303.26	305.79	300.8	302.69	305.71	300.75	305.87	302.61	305.13	305.3	303.55	302.04	305.18	303.06	304.89	304.89	305.62	306.63	301	303.82
303.74	305.42	303.76	306.92	302.87	305.83	304.86	308.08	304.96	306.81	304.94	306.79	304.39	305.78	304.48	302.24	305.58	300.41	305.2	304.79	308.6	304.4	301.55	303.84	305.76	305.85	304.28	304.12	305.32	307.26	305.94	304	304.9	301.37	302.5	304.68	305.04	305.62	302.94	301.08	305.72	305.76	307.94	305.83	304.24	305.08	306.67	306.36	304.72	301.42
294.4	297.76	297.23	292.95	297	299.5	294.07	295.93	298.34	297.84	295	293.49	294.19	297.27	295.26	295.85	295.83	298.72	297.2	299.93	298.54	293.27	295.87	295.25	299.64	299.28	297.92	298.57	297.27	297.53	293.53	299.3	298.49	296.75	296.05	293.54	296.15	296.81	297.75	295.57	299.31	295.4	295.85	297.94	300.19	299.79	295.73	298.2	301.34	293.82
312.54	315.04	312.85	310.17	314.59	316.68	311.7	311.73	312.7	312	309.61	313.29	312.18	312.06	312.93	313.51	312.71	314.16	315.97	310.87	313.2	311.56	315.55	313.31	311.75	314.33	313.51	310.72	315.25	310.98	311.89	314.09	314.89	314.85	312.38	312.17	313.85	314.08	314.21	316.72	314.22	317.43	312.46	313.9	311.06	313.6	312.89	312.58	310.76	312.22
314.22	313.93	315.15	313.32	315.73	312.08	311.4	312.72	311.64	310.1	315.59	312.61	312.31	314.28	314.99	311.51	311.31	312.42	308.12	312.14	309.45	315.23	314.92	314.14	309.14	314.72	314.06	315.86	313.07	312.96	313.53	313.51	312.84	316.97	317.11	311.77	311.86	308.96	313.18	313.69	313.84	313.98	311.69	313.88	319	316.88	312.75	312.28	309.48	313.51
304.5	307.66	307.49	303.35	304.28	303.37	306.47	304.37	304.13	301.11	303.33	304.63	304.21	305.83	303.86	305.63	305.34	302.95	302.72	301.8	301.57	303.28	303.58	304.77	308.04	302.34	304.98	305.89	303.35	302.48	307.69	298.44	306.1	307.5	305.05	304.55	304.48	303.22	306.24	301.53	303.18	303.63	304.73	304.79	304.63	304.38	306.15	303.1	306.19	301.9
303.6	300.25	299.78	301.8	304.46	301.08	302.11	298.2	302.43	301.17	297.89	302.45	301.56	302.38	303.37	299.13	305.71	303.53	301.9	300.83	303.97	301.04	304.17	300.3	301.47	297.24	302.42	300.17	300.35	299.64	301.8	299.62	301.94	301.89	303.55	302.31	301.2	303.66	300.82	301.73	303.79	300.25	299.96	300.7	298.9	300.4	298.97	300.73	300.06	300.82
309.26	310.82	311.11	314.64	314.79	312.64	312.08	309.99	311.14	312.66	311.3	315	308.05	308.74	312.78	312.54	311.91	312.79	310.35	312.07	313.14	312.99	314.49	313.55	308.4	312.17	308.3	315.73	311.49	313.34	312.91	313.4	315.13	311.51	310.55	313.06	311.16	313.36	312.25	310.2	311.75	310.77	313.54	310.21	312.38	311.54	312.34	311.11	314.04	313.62
303.68	303.61	304.97	299.6	302.32	301.15	303.65	303.74	302.15	305.39	301.94	303.46	300.05	302.33	299.84	302.31	299.88	303.92	302.66	302.94	303.35	302.34	302.95	301.54	301.2	305.84	305.11	303.16	303.08	307.22	301.14	305.68	301.7	302.44	301.28	301.93	305.74	303.01	301.22	300.7	300.7	302.82	300.99	300.58	304.32	304.95	301.49	300.66	304.29	302.18
314.67	310.95	314.91	315.1	314.66	311.4	312.3	311.95	310.47	314.23	313.73	315.16	313.23	314.26	313.69	311.5	312.92	313.11	311.08	313.72	312.62	310.07	312.84	314.09	312.88	312.78	312.47	315.11	312.09	310.6	313.35	313.45	311.53	309.6	314.43	315.04	315.67	311.4	313.38	318.35	312.94	312.47	314.18	315.58	308.56	311.75	315.5	310.41	314.08	309.43
317.86	316.87	316.42	317.64	321	319.75	317.45	316.98	320.44	315.41	320.01	320.06	319.1	322.93	320.67	324.28	320.04	318.05	318.44	319.68	315.43	317.31	319.27	319.13	317.24	318.68	319.53	320.01	319.35	317.13	321.1	317.57	314.8	316.73	318.2	319.14	316.11	322.31	316.74	318.12	316.89	319.37	318.05	315.7	319.69	317.89	317.31	315.44	319.66	321.21
318.67	321.18	322.52	318.95	322.31	315.09	317.29	317.76	321.22	319.21	317.83	315.17	317.25	318.78	316.6	315.28	318.12	319.49	317.74	316.39	314.25	319.34	319.1	314.7	320.1	320.01	318.06	317.13	321.89	317.48	318.5	320.46	316	317.45	317	319.54	317.16	319.75	315.52	318.43	319.11	318.12	317.52	316.65	317.31	319.27	319.65	318.91	318.49	320.17
315.97	315.16	315.79	315.97	315.57	316	312.14	316.33	315.43	311.79	314.05	316.4	317.54	314	315.25	317.07	314.74	311.91	314	316.43	316.18	312.9	315.15	318.52	316.29	317.24	313.33	317.12	315.83	313.39	315.22	314.63	316.87	316.64	315.99	317.19	314.8	311.87	315.06	316.13	313.53	318.35	314.78	313.91	317.29	314.77	316.9	319.01	314.04	316.58
308.72	310.88	314.83	312.75	313.49	311.58	316.02	313.32	311.05	311.46	313.55	313.07	313.17	313.96	314.47	311.98	314.23	312.08	313.69	311.91	311.53	310.71	312	314.04	311.78	312.79	310.1	310.87	310.3	310.51	309.35	312.94	310.74	310.23	312.64	309.41	311.18	311.69	308.74	315	316.4	314.06	313.72	314.03	309.5	313.24	315.59	313.76	310.11	315.27
303.01	303.97	306.27	307.51	305.71	305.24	306.43	304.45	303.86	308.17	305.91	305.1	305.87	308.79	307.49	312.12	305.1	305.23	306.97	301.97	305.82	308.92	303.73	305.42	301.88	306.51	302.21	307.45	307.3	305.12	305.71	307.39	306.08	305.58	303.97	303.43	305.49	302.39	305.76	306.44	303.49	308.4	305.87	301.02	306.67	304.11	307.11	304.68	309.44	302.77
302.11	300.42	302.34	301.7	302.08	301.85	303.85	302.33	304.64	301.55	304.24	302.4	297.78	303.02	304.13	299.87	303.38	299.36	302.1	302.76	303.05	301.89	305.14	301.28	301.52	302.34	305.11	301.49	302.4	305.1	301.35	301.98	302.02	301.28	298.35	303.99	302.68	299.25	303.83	304.55	305.06	304.27	303.52	299.89	303.31	303.67	302.78	304.24	301.95	303.78
302.02	304.57	306.39	301.88	301.57	305.36	305.99	303.94	302.22	302.63	302.03	305.11	303.17	304.14	304.37	304.12	300.28	303.82	304.55	303.5	303.63	305.06	306.21	305.43	301.14	304.35	301.56	303.74	300.67	306.06	303.34	302.94	299.5	302.31	303.75	299.37	303.3	298.75	302.55	305.79	306.39	301.03	302.88	306.15	304.1	302.04	302.56	302.16	303.42	302.62
301.29	296.86	303.11	300.82	299.43	298.4	297.89	301.44	298.97	301.42	299.81	300.02	300.85	300.95	299.3	302.08	298.68	300.87	297.93	297.28	299.74	297.1	298.62	305.17	300.18	300.63	304.15	300.62	302.03	299.98	299.18	298.93	299.22	301.91	298.52	298.65	301.68	297.72	299.92	300.14	301.59	297.82	301.7	301.8	297.89	298.01	297.29	303.06	298.15	296.69
316.3	313.8	315.39	318.8	316.21	315.77	314.01	317.57	312.51	312.57	317.48	310.6	313.23	313.08	313.13	310.2	309.81	313.03	317.04	314.86	316.32	313.96	315.09	313.01	317.81	316.86	315.84	317.74	314.28	308.59	311.32	313.15	315.97	313.54	316.71	314.07	316.73	312.26	316.57	314.8	313.33	312.42	314.52	312.1	313.94	315.45	311.88	319.12	317.08	309.7
311.3	308.52	317.7	310.34	311.82	309.75	314.5	308.45	312.23	310.16	310.63	310.88	312.05	311.77	313.67	308.48	308.29	312.61	311.8	312.82	315.68	312.17	312.99	313	313.87	312.89	314.43	312.72	312.65	309.96	312.68	312.72	306.55	312.47	313.21	312.32	310.73	311.73	314.67	311.54	307.15	311.78	311.57	311.44	310.23	312.56	311.6	310.32	310.13	313.29
316.72	311.44	317.93	314.11	318.22	315.17	316.98	316.36	314.16	314.1	312.65	315.87	316.58	316.2	316.77	313.27	312.77	313.4	311.97	314.96	316.79	312.65	314.91	312.46	312.49	318.38	315.93	315.82	316.83	315.05	315.03	314.19	318.92	317.6	312.32	311.67	311.08	314.47	317.32	316.89	314.38	316.74	316.03	317.57	314.35	314.73	312.7	314.59	312.17	314.58
317.4	320.23	315.69	320.61	318.24	317.16	316.75	315.41	318.42	318.37	316.38	316.78	316.97	319.25	318.06	317.11	316.97	317.7	318.48	319.45	319.11	319.58	317.99	318.76	314.69	317.75	318.58	320.61	317.6	318.92	319.42	320.54	317.55	318.62	312.91	319.76	318	318.08	321.36	319.45	319.84	319.49	322.51	317.47	317.6	319.12	317.34	320.92	315.51	318.5
307.81	307.74	303.27	308.72	307.92	305.29	309.17	306.65	303.74	306.05	311.38	306.64	303.97	304.17	307.12	308.73	305.89	304.96	305.57	306.8	306.2	305.88	308.46	305.36	305.69	307.1	302.64	302.91	306.11	307.06	304.09	302.74	305.77	305.19	302.52	306.64	302.99	307.93	305.11	303.87	305.73	305.12	307.25	305.75	306.29	304.98	301.06	307.25	303.72	307.03
306.49	303.03	305.45	305.4	307.18	304.49	306.01	304.41	307.61	308.71	305.49	304.82	307.27	306.9	305.16	309.3	304.68	304.42	303.99	304.84	306.03	304.12	305.02	301.21	306.88	304.02	305.96	305.2	304.94	303.85	304.57	304.04	307.02	304.82	305.94	305.27	305.7	306.49	307.4	307.32	306.45	306.93	306.79	310.47	303.14	305.96	306.05	304.55	304.82	301.4
295.38	290.9	293.51	296.52	296.8	298.56	292.47	291.18	294.32	295.23	294.31	291.91	293.51	293.86	295.44	293.81	293.45	298.89	293.72	294.3	292.19	293.39	293.29	290.82	294.52	296.7	294.42	291.55	296.55	294.28	289.33	293.53	292.15	293.38	295.53	290.2	294.69	292.55	294.05	292.32	294.2	298.41	297.88	296.65	296.24	293.71	296.36	291.53	292.7	293.18
318.92	321.55	317.53	318.59	318.49	316.7	318.69	320.48	319.21	318.95	317.53	320	321.05	313.34	317.78	319.18	320.83	322.56	316.54	315.17	317.13	316.84	321.18	322.05	317.92	317.3	314.34	319.23	315.26	317.09	318.51	318.45	316.54	316.86	318.03	322.97	315.64	319.69	321.09	317.01	318.83	320.83	317.77	316.09	316.9	314.05	317.58	318.03	318.12	317.97
308.13	308.45	311.33	308.06	309.05	304.94	308.34	304.44	306.15	302.99	304.67	308.92	305.82	311.42	306.34	302.21	304.91	301.99	305.53	306.4	307.99	304.06	305.99	307.07	306.41	309.04	308.7	309.17	305.06	305.65	303.39	306.34	304.57	307.86	309.06	309.79	304.03	306.24	305.53	305.66	305.48	305.92	310.69	302.4	308.23	303.46	304.49	304.81	307.82	308.06
317.78	317.45	315.91	320.01	316.68	317.63	321.94	319.76	322.34	317.58	321.89	319.7	317.8	320.83	321.77	318.51	320.29	322.88	318.05	319.84	317.83	321.92	317.5	314.97	320.86	317.01	322.98	317.82	319.72	321.05	319.54	317.87	322.8	321.2	315.07	321.19	321.28	319.9	316.39	318.31	319.16	319.28	316.2	318.67	319.15	320.22	321.14	315.05	319.5	317.48
302.98	304.53	301.06	304.86	302.71	302.57	299.94	301.53	301.27	302.31	305.78	301.39	303.11	307.07	301.64	305.36	303.92	303.16	303.21	296.79	304.41	299.87	300.75	304.73	302.73	300.7	301.93	304.97	305.87	303.61	304.76	302.82	303.11	303.05	302.92	304.05	302.59	305.14	301.18	305.17	302.76	304.83	299.12	302.46	304.58	302.01	304.04	302.33	304.39	301.96
312.65	311.89	317.49	315.48	316.12	316.35	312.54	313.73	314.11	317.26	315.74	313.25	314.34	317.02	317.81	312.78	312.62	314.14	317.65	313.37	313.08	314.53	312.54	313.92	313.62	311.25	313.52	315.24	311.71	314.93	313.95	311.54	315.51	312.52	312.22	317.21	318.16	315.8	315.47	314.37	316.83	315.91	314.42	313.59	313.81	315.51	314.56	316.16	317.29	316.23
303.96	302.76	297.55	303.68	302.65	298.42	302.7	303.09	302.1	301.51	297.73	306.16	301.22	304.05	303.15	302.16	302.99	298.56	298.38	303.84	303.16	298.3	303.79	299.96	300.06	299.46	300.92	303.41	300.38	306.66	302.96	298.2	305.3	304.72	305.29	304.61	305.21	302.15	300.83	301.85	302.88	300.42	303.72	298.88	305.54	302.34	303.95	303.6	301.37	300.54
313.55	309.85	312.43	312.55	315.52	312.41	314.82	313.45	313.23	316.39	315.38	313.84	310.66	315.26	312.18	313.59	314.12	310.64	313.5	313.14	313.49	314.37	314.76	313.66	313.38	317.29	312.36	316.17	311.68	312.38	311.31	314.49	313.09	311.95	317.69	317.21	307.77	309.51	313.36	312.51	315.7	315.35	312.88	310.24	309.46	312.44	318.14	313.01	313.46	311.17
296.45	290.78	297.25	292.94	295.05	293.9	296.02	297.89	294.14	296.24	296.45	293.65	295.28	294.79	293.41	298.4	294.22	293.08	296.12	296.81	293.52	294.58	294.13	298.05	296.36	294.02	295.42	295.99	296.1	295.73	293.62	291.95	296.47	294.11	294.92	295.46	296.24	294.08	292.89	296.6	294.33	296.15	298.46	292.67	292.5	298.64	293.2	296.68	293.21	294.67
295.8	295.14	293.65	294.17	293.65	296.51	295.72	298.65	295.6	294.99	295.9	295.11	294.62	293.89	296.4	297.08	297.82	295.64	293.53	292.63	292.93	291.72	292.29	296.29	295.31	296.73	295.96	292.62	296.71	299.52	295.85	293.6	296.06	291.62	295.15	294.72	294.53	297.31	293.72	296.1	296.93	294.63	294.78	293.14	297.42	295.8	295.17	294.3	296.82	295.76
296.34	294.9	297.77	294.83	295.13	293.38	292.22	294	295.42	293.8	293.83	291.07	296.69	292.41	295.3	295.9	292.97	297.65	295.17	297.25	297.12	295.05	295.9	294.56	295.69	294.87	296.51	297.36	297.7	294.06	293.03	292.89	293.02	294.17	295.01	294.54	293.42	296.34	294.93	294.48	294.45	297.85	295.89	297.8	294.4	292.87	294.1	295.23	295.05	294.73
303.87	306.04	304.04	304.77	306.08	304.57	303.94	303.64	304.57	310.47	302.57	304.44	306.64	303.47	300.67	301.9	305.46	303.28	303.54	306.41	304.91	307.27	303.39	304.6	305.73	299.83	306.54	306.53	304.82	305.11	306.79	308.74	305.82	303.64	305.4	306.92	306.09	307.62	304.7	306.23	302.4	302.92	306.35	305.73	304.96	308.17	303.72	308.96	302.61	303.57
306.6	307.02	303.9	303.34	302.65	304.79	302.7	306.02	306.79	308.05	304.53	306.11	301.8	307.58	307.65	304.05	300.32	308.43	301.64	307.4	305.43	302.41	301.41	304.68	308.16	304.03	305.34	305.37	304.13	307.71	303.91	307.8	306.28	305.94	305.13	308.28	307.49	307.91	304.1	305.99	306.24	306.03	305.96	304.83	305.97	303.2	306.33	302.56	304.93	303.44
315.01	315.44	316.87	314.56	313.91	315.5	312.71	311.19	312.88	309.93	317.78	315.64	316.53	312.64	314.55	316.14	316.57	315.38	312.67	312.18	314.16	318.57	316.24	316.15	314.26	312.27	313.71	314.56	313.31	315.88	315.91	312.41	313.59	314.67	317.6	314.15	319.37	312.86	313.08	313.21	313.5	312.36	315.6	314.86	313.7	321.37	313.16	311.74	313.35	315.13
328.32	328.74	325.86	325.77	328.33	327.68	323.84	328.72	324.06	329.48	326.99	326.54	325.45	326.18	323.13	323.5	326.66	326.53	327.61	324.02	326.28	327.37	325.17	325.85	324.66	326.23	326.07	324.32	327.53	324.99	329.31	327.66	326.14	326.9	331.72	325.34	329.52	328.26	330.58	326.24	326.31	325.16	327.71	325.96	327.14	327.09	327.32	325.14	330.38	322.25
314.82	311.27	313.99	312.65	312.75	313.72	314.64	310.65	310.01	310.59	311.63	311.02	312.61	315.59	309.95	312.88	308.06	312.12	310.14	308.47	307.97	313.03	312.28	312.95	309.87	313.52	310.51	312.7	314.64	313.83	317.01	311.38	311.11	312.86	312.69	310.95	314	316.35	313.79	314.11	312.46	313.38	311.66	311.3	312.02	312.14	312.08	310.23	313.16	311.46
323.37	322.19	323.31	324.41	325.35	327	324.49	323.22	325.5	322.92	328.03	323.28	325.25	325.03	323.61	328.33	328.7	323.29	322.17	321.94	325.77	325.47	324.23	325.79	323.56	327.3	322.16	324.28	324.49	323.75	324.11	324.95	326.32	321.86	324.36	323.94	325.07	325.81	323.88	325.65	324.63	325.18	325.68	323.68	324.98	324.81	327.11	327.12	323.55	327.85
314.85	315.6	312.13	316.99	315.2	313.39	313.1	315.34	316.63	319.19	313.34	314.67	315.44	314.13	312.47	315.03	315.1	314.11	317.13	314.11	318.22	319.06	316.45	311.59	315.62	312.07	315.6	316.09	317.37	313.13	317.2	316.89	315.5	318.28	320.16	316.38	314.81	315.01	316.52	312.04	315.48	315.2	317.09	317.91	317.13	316.56	315.06	314.85	316.9	318.34
301.9	303.33	303.87	303.42	302.76	305.93	305.16	305.1	300.93	301.99	305.35	303.15	301.43	305.24	302.94	304.56	305.44	302.6	302.55	306.76	301.94	300.7	301.5	310.91	305.75	303.55	306.89	307.91	308.19	305.75	303.22	307.16	307.51	304.02	308.01	303.07	303.89	307.91	304.63	305.67	300.84	303.79	303.2	306.68	306.63	302.68	304.75	302.76	304.52	304.92
310.19	309.35	306.75	308.67	306.55	309.72	310.85	307.38	310.41	305.26	308.57	307.8	310.13	311.15	309.31	306.85	306.78	305.15	304.81	309.06	308.55	310.03	306.78	310.11	305.82	309.57	309.46	308.52	305.92	308.05	309.3	310.18	306.72	306.89	307.8	306.48	308.29	307.9	308.4	308.98	310.79	308.82	308.09	305.47	306.75	308.86	307.35	310.69	308.66	307.36
313.52	315.78	316.5	315.68	313.02	317.19	319.74	318.75	315.86	313.99	315.51	312.82	315.58	315.01	316.52	315.34	316.24	314.82	313.21	317.34	316.09	313.76	315.77	314.91	314.72	315.86	312.56	318.15	315.28	315.26	314.99	316.33	319.24	315.59	319.74	317.69	315.32	317.78	316.93	316.31	314.99	317.99	313.56	318.36	315.69	315.86	317.45	318.08	314.62	311.2
324.8	325.57	328.78	326.01	327.62	328.37	326.18	330.44	326.91	329.96	328.13	329.55	331.68	327.26	328.9	326.78	327.16	327.79	328.11	327.11	327.61	325.17	327.9	328.97	329.43	330.41	326.8	330.79	325.52	331.9	324.16	327.42	329.28	330.87	330.13	327.11	329.16	325.97	330.4	327.03	322.02	333.48	325.81	324.1	328.1	329.6	326.52	327.97	327.21	325.97
304.43	305.38	305.24	303.07	305.48	302.75	301.28	308.87	306.81	308.02	304.96	304.1	302.39	304.09	308.47	310.3	304.73	303.87	305	305.71	305.07	305.08	308.11	303.76	308.3	303.59	306.09	305.05	304.38	307.2	303.58	308.97	301.84	307.08	302.89	306.94	305.91	305.96	304.64	306.92	301.68	305.56	304	307.58	306.72	308.15	309.34	305.72	305.24	303.35
329.45	327.53	327.52	323.41	329.51	325.6	327.56	326.13	327.74	326.58	322.27	326.67	328.25	331.81	328.34	330.9	327.45	327.98	328.85	328.94	324.97	330.48	323.36	328.35	327.52	327.93	322.9	329.42	324.1	323.9	324.01	327.23	325.83	329.72	328.79	327.06	323.04	324.07	325.42	323.8	328.67	329.35	330.04	330.1	329.42	329.64	325.49	326.13	327.85	324.76
314.58	317.45	317.04	313.17	315.77	311.47	312.4	314.05	316.02	316.84	313.16	319.64	312.18	314.48	316.98	312.65	316.3	318.7	316.33	317.21	313.8	313.61	317.08	313.59	317.41	312.68	316.45	314.72	314.12	313.47	316.14	313.73	313.84	316.63	313.82	312.89	313.43	315.4	313.35	312.02	317.61	314.38	316.55	311.84	313.95	314.43	315.77	317.23	317.9	316.22
309.5	312.89	308.1	312.03	307.57	312.4	307.1	308.21	311.75	311.54	311.33	310.82	312.44	309.09	313.47	311.45	310.09	313.24	308.38	311.25	311.7	314.63	309.24	305.77	307.41	309.13	315.11	308.75	307.79	307.41	306.88	310.85	307.97	308.39	310.59	311.25	311.17	309.43	310.26	307.87	310.08	308.12	310.08	310.61	311.61	313.34	308.33	308.55	309.58	310.56
308.89	309.88	310.68	308.76	309.95	311.21	307.25	309.26	305.17	309.25	308.93	311.87	306.92	306.6	310.83	309.54	310.8	311.44	309.5	310.53	309.95	307.76	307.3	313.58	308.77	308.55	310.73	310.22	307.52	308.37	308.14	309.53	310.06	308.63	308.87	311.1	313	303.4	311	306.21	306.92	308.83	307.51	309.82	308.16	308.79	309.61	307.43	309.48	307.12
301.59	298.91	300.69	299.92	298.4	299.73	301.42	304.14	299.58	298.97	300.93	297.62	297.25	305.43	300.78	299.82	299.45	298.41	299.13	301.23	300.87	300.7	300.82	301.94	302.02	299.56	300.58	300.35	303.07	303.01	299.54	303.2	301.79	299.4	302.02	299.34	300.99	300.46	299.58	300.59	302.98	301.26	302.11	299.48	306.92	301.79	305.4	300.51	301.08	298.99
329.59	329.54	328.34	330.31	328.78	327.65	328.52	329.63	327.76	327.9	331.65	327.41	328.79	332.77	326.64	327.61	327.86	330.62	330.84	325.69	328.84	328.75	328.56	331.23	326.43	327.23	327.26	328.12	329.97	329.47	327.95	326.45	329.27	326.42	324.78	325.48	326.59	329.91	326.83	328.57	327.95	328.59	328.56	326.9	327.8	330.59	328.13	324.01	327.7	328.85
314.31	318.93	317.06	315.21	317.18	317.83	316.68	316.33	316.23	314.37	313.86	317.22	313.83	315.51	316.43	315.37	312.37	314.89	313.7	315.06	312.57	316.36	313.76	313.1	315.82	313.76	314.43	314.51	314.89	317.25	316.32	312.24	313.94	314.74	317.9	314.68	315.51	313.88	316.3	312.52	316.38	312.04	313.2	318.15	314.9	312.18	315.44	316.48	317.41	314.27
311.26	313.15	313.36	314.81	309.8	310.18	312.58	313.31	311.61	312.88	310.86	313.16	311.65	314.99	312.95	313.86	311.47	316.35	315.18	313.08	311.76	310.71	310.54	312.57	312.28	309.17	313.61	313.08	313.13	312.8	310.89	310.58	314.11	311.09	311.27	314.14	315.76	312.48	311.9	315.42	311.14	315.75	311.2	310.9	311.73	312.99	314.19	311.76	311.16	311.74
303.1	302.59	300.7	303.13	304.4	304.6	302.59	304.83	302.96	308.09	302.04	301.98	302.85	303.1	301.59	302.11	302	300.81	302.94	302.76	303.15	299.99	304.59	303.02	302.97	305.51	302.14	305.08	303.69	305.52	302.41	305.49	301.33	305.58	302.12	303.96	300.65	301.62	302.22	304.94	301.43	299.14	304.03	302.51	305.64	303.02	302.75	302.5	305.8	304.3
320.94	315.55	319.43	319.16	314.22	319.33	315.68	312.56	321.59	316.62	317.65	317.68	313.19	316.92	320.43	316.76	314.03	315.19	317.64	314.26	316.41	313.82	317.57	315.9	315.75	316.78	314.52	316.08	318.33	317.11	316.84	317.61	317.03	316.26	315.08	317.65	317.18	312.88	314.95	316.88	314.09	319.88	312.95	316.67	313.79	318.22	318.92	319.29	318.27	315.46
316.76	320.55	320.03	321.52	316.38	318.26	315.27	321.63	321.28	316.32	319.35	316.99	319.88	316.37	318.18	318.41	316.81	319.5	317.27	317.77	321.91	316.2	319.08	321.98	316.67	318.31	319.06	320.72	317.86	317.49	319.1	320.91	318.14	317.4	318.82	318.19	322.15	321.07	318.6	314.72	314.59	318.97	321.11	317.93	319.86	319.48	318.05	316.7	316.98	318.08
301.87	308.58	303.25	303.87	301.25	303.51	301.83	302.45	303.45	302.72	305.65	306.7	302.07	304.72	300.11	306.02	304.6	304.91	302.77	304.44	303.16	299.97	302.96	303.8	304.29	306.92	306.11	300.6	303.61	301.62	300.98	303.8	303.11	301.72	303.35	304.14	302.35	302.68	304.29	304.56	300.87	303.55	305.01	300.61	301.99	302.18	303.61	303.13	301.55	301.51
319.6	317.06	320.02	320.34	317.23	320.6	319.95	319.61	317.78	316.66	315.3	320.47	320.26	320.08	318.75	318.38	320.08	317.03	320.18	317.29	319.82	317.44	316.5	319.84	318.85	319.18	315.21	318.3	315.66	316.28	317.83	318.3	318.6	316.99	320.18	318.95	320.1	315.31	316.66	319.61	318.65	319.59	318.73	321.46	317.46	320.36	315.59	317.32	315.59	319.16
318.23	317.52	317.78	315.59	315.72	318.62	316.04	318.03	316.72	319.12	319.19	319.18	315.77	319.86	317.17	316.76	317.05	315.23	318.45	312.34	318.38	316.93	316.78	317.2	319.88	318.4	313.51	318.24	320.48	317.87	319.03	318.33	314.25	318.83	318.1	320.02	320.55	319.55	320.6	319.53	318.78	318.25	321.44	316.97	319.6	315.74	318.59	319.16	321.65	317.58
313.6	315.43	314.67	312.63	313.04	312.67	316.47	315.42	310.92	314.52	309.24	313.06	314.59	315.53	311.8	314.64	311.92	312.82	316.19	312.72	312.86	314.31	314.33	313.46	309.02	313.44	314.03	313.96	313.55	311.77	314.83	311.87	315.16	314.48	312.44	310.15	316.52	310.79	315.68	309.74	314.46	309.89	312.17	312.5	311.94	310.13	312.61	311.86	312.12	314.54
326.18	322.96	330.88	325.5	328.61	327.15	324.26	327.66	326.92	328.55	328.17	324.74	331.36	325.59	329.98	327.67	325.71	329.37	328.95	327.67	325.63	323.15	330.43	327.45	332.01	328.99	327.5	326.61	324.25	327.96	329.23	325.13	328.21	327.69	331	329.41	328.13	325.11	326.96	325.85	328.22	327.61	326.93	328.04	327.41	328.96	329.09	326.38	328.47	325.99
318	320.26	321.19	318.44	319.04	320.06	318.91	319.06	318.92	320.05	317.21	320.45	319.07	321.17	319.21	319.86	321.06	319.93	317.92	316.67	317.95	319.19	318.45	318.89	318.03	318.55	317.42	316.93	316.36	320.17	319.8	317.84	319.56	318.63	319.58	320.37	321.36	317.21	317.97	315.75	318.97	317.83	318.47	318.31	318.17	318.95	318.6	317.93	321.21	318.54
315.51	315.69	317.51	319.95	318.68	316.94	314.44	316.71	316	315.53	319.87	318.04	318.95	316.87	319.48	317.27	316.32	319.31	318.47	321.44	319.75	318.6	316.25	321.73	319.48	318.05	320.18	319.01	319.69	317.38	319.14	318.63	317.49	316.19	319.2	320.9	319.12	321.88	317.66	320.07	317.91	315.95	319.03	318	318.64	319.02	317.19	317.27	320.56	315.42
311.15	310.55	314.41	309.45	318.32	313.71	311.1	314.81	308.86	314.27	311.31	310.49	313.68	310.19	313.9	316.92	311.71	311.38	308.38	312.58	309.84	312.47	311.79	310.64	312.5	310.25	313.57	313.12	314.57	314.41	314.27	311.69	316.9	310.82	311.02	312.71	311.4	310.19	315.2	312.52	313.53	310.69	313.39	310.78	312.31	315.11	311.27	313.48	309.05	312.53
313.94	312.1	315.55	314.3	317.16	311.69	316.89	318.41	316.27	317.7	317.21	314.92	316.89	314.31	317.69	315.11	316.27	312.5	317.01	316.37	314.47	315.82	312.58	315.82	315.71	314.44	319.26	318.48	318.58	317.88	320.26	318.55	314.97	315.84	316.82	314.43	316.26	318	317.49	317.59	312.06	315.24	314.06	316.25	314.94	317.02	317.69	315.68	316.2	315.69
314.87	316.16	315.05	314.87	318.93	316.89	314.59	316.28	313.19	317.3	313.67	315.48	313.87	312.8	315.84	318.1	315.77	312.68	310.18	313.14	312.91	315.22	314.36	314.56	313.86	312.26	319.38	315.91	314.63	316.46	314.26	316.68	316.94	314.36	316.74	314.15	314.46	315.99	316.01	314.23	317.68	315.29	313.91	312.76	314.81	314.48	314.06	312.68	314.49	313.27
305.6	303.72	305.61	305.29	305.12	306.82	305.75	309.16	307.28	309.36	306.59	305.5	309.15	304.63	304.74	303.98	310.25	305.98	304.17	307.25	305.84	306.3	309.81	308.2	307.8	304.9	306.49	307.53	306.37	307.24	303.71	305.63	303.09	304	306.6	304.78	304.87	305.9	303.68	305.96	306.25	305.94	306.01	305.24	303.12	303.74	308.39	306.44	305.2	307.63
330.87	328.17	325.05	328.05	328.54	326.52	328.71	325.77	329.24	329.5	328.92	331.04	327.51	327.04	326.56	326.47	326.14	330.11	328.53	331.69	325.5	332.25	328	327.28	327.9	327.88	331.03	330.11	329.13	330.78	326.25	327.34	327.72	328.71	327.85	323.33	328.19	329.86	331.41	327.84	329.28	330.35	327.58	329.08	326.03	326.81	327.9	328.29	329.81	325.9
302.46	305.1	305.91	307.05	311	307.82	304.86	306.21	306.94	309.48	308.97	305.25	305.69	303.53	306.59	305.7	303.8	305.8	305.36	306.98	305.02	307.62	302.85	306.61	307.41	306.96	307.24	304.15	305.35	303.19	306.54	304.31	307.5	306.87	306.65	307.11	311.02	305.71	304.38	307.95	309.37	301.12	305.43	305.6	305.82	307.75	306.14	304.07	305.94	308.78
311.9	313.07	311.58	310.27	315.19	313.45	310.61	312.35	311.56	313.88	316.18	315.67	312.53	312.29	310.33	312.15	316.6	312.26	312.03	315.07	312.16	309.89	317.27	318.69	311.76	312.56	310.65	315.26	310.29	314.94	312.34	319.27	316.01	311.57	310.49	312.63	313.32	314.5	313.01	311.05	315.84	311.39	310.21	310.8	313.85	312.88	312.42	314.18	315.29	312.67
314.34	313.39	310.4	314.19	313.36	314.97	312.15	314.2	316.61	312.25	311.16	314.95	314.26	314.31	314	312.02	311.33	312.58	313.03	314.39	312.91	314.42	313.07	312.99	313.98	314.91	315.94	317.36	315.35	313.97	317.11	317.23	313.09	313.09	314.02	314.2	316.59	312.62	312.83	316.41	314.04	317.6	311.84	315.91	309.51	313.12	311.63	312.1	311.93	313.66
305.16	304.6	302.82	301.95	304.31	301.65	304.17	305.98	303.99	305.09	305.12	302.86	300.8	305.52	309.01	306.38	304.12	302.23	302.9	306.55	306.1	302.68	303.08	302.73	305.63	303.72	307.35	305.72	306.78	302.87	306.99	305.21	305.59	307.75	302.85	306.81	305.62	306.11	305.16	302.4	303.65	302.01	305.45	303.75	303.15	308.32	305.78	303.99	303.73	306.6
314.47	316.79	318.1	316.96	312.36	317.14	314.54	317.68	317.82	317.28	315.9	309.45	318.75	313.1	315.88	320.81	317.3	315.13	318.54	312.97	315.96	317.7	315.24	314.82	310.5	317.85	314.05	317.57	316.64	316.08	320.42	315.79	316.07	319.85	316.83	314.39	318.39	314.24	314.01	316.89	316.13	318.24	315.03	317.11	318.95	317.18	314.95	316.69	313.1	315.6
319.23	314.07	318.9	314.38	318.22	318.83	317.41	313.02	316.87	316.37	318.33	315.57	317.14	315.83	317.27	319.3	315.12	315.59	317.09	317.72	317.38	320.76	315.54	317.69	317.08	319.85	316.04	316	313.16	313.64	316.98	315.46	317.15	313.74	317.15	318.04	316.88	316.8	320.12	318.08	313.76	319.32	318.06	314.94	312	320.27	317.18	315.26	318.08	317.35
306.73	306.58	306.09	305.1	302.28	307.61	303.66	305.65	304.49	302.28	304.82	305.28	304.61	307.57	304.59	306.67	306.78	307.06	301.88	303.58	308.74	306.56	302.44	306.34	308.02	306.91	305.12	305.49	304.59	304.65	306.28	302.37	302.66	307.71	303.6	308.4	304.95	305.17	308.17	306.63	307.65	305.71	304.05	308.55	307.68	306.01	306.05	304.97	303.4	304.2
294.03	296.41	296.21	295.28	293.96	293.58	292.2	290.74	296.66	295.57	295.03	296.12	295.92	294.06	295.73	294.97	293.8	297.64	295.89	292.37	291.18	294.78	296	294.36	293.94	294.06	294.8	293.15	297.41	293.74	293.91	297.91	296.29	293.74	292.25	290.21	293.43	292.85	293.89	294.12	294.72	292.6	290.85	293.83	294.31	294.57	294.73	298.28	291.59	293.6
301.01	302.26	300.25	303.19	304.96	303.82	304.58	305.43	303.36	304.14	305.49	304.93	303.2	307.72	304.21	301.37	305.43	305.32	302.48	304.68	303.26	302.15	304.52	301.08	304.31	303.65	302.31	303.11	303.64	302.63	303.26	304.14	299.72	300.8	302.21	303.93	304.6	305.96	299.63	302.66	301.52	300.49	307.36	305.39	308.63	299.32	305.33	302.3	305.41	303.19
327.25	327.99	326.68	330.28	327.81	328.37	325.07	323.55	327.33	329.68	324.5	325.25	326.04	326.56	326.24	325.39	323.8	326.29	328.42	325.38	328.28	325.76	328.43	328.03	324.3	329.91	327.84	325.3	324.76	325.02	324.7	329.04	326.84	327.87	329.52	327.62	326.83	327.74	325.67	325.21	327.08	325.89	326.38	326.26	325.03	323.86	328.13	325.02	325.58	329.42
307.43	307.05	302.22	303.93	303.6	303.93	307.02	307.86	304.09	305.13	304.7	303.52	308.83	305.74	308.3	303.11	301.58	305.18	306.06	304.46	305.75	303.88	306.88	303.87	306.52	302.04	310.26	307.36	304.84	308.43	304.5	300.71	306.84	305.49	303.31	306.56	303.04	304.75	303.58	305.27	307	308.76	310.37	306.94	305.81	304.45	304.11	304.06	303.02	309.24
325.55	329.75	327.33	327.49	325.91	331.52	327.13	323.81	325.33	325.13	327.84	321.2	325.23	327.37	327.32	326.04	325.89	326.15	326.35	328.52	328.87	327.09	326.97	328	326.61	328.82	327.79	324.6	324.6	326.77	322.48	324.3	326.78	327.42	322.4	326.6	329.32	325.51	326.56	329.91	328.2	325.71	331.39	325.93	325.36	330.38	329.91	327.85	325.07	328.43
318.55	315.74	317.63	321.51	318.72	318.06	316.81	317.42	318.02	317.94	317.75	321.47	320.89	318.58	314.28	321.4	319.32	317.62	320.33	315.77	318.39	318.51	319.69	319.86	315.41	318.5	318.57	320.98	316.44	319.22	317.2	318.2	318.22	318.54	318.75	319.66	318.63	318.83	316.1	320.88	315.66	321.82	318.3	318.31	314.77	316.96	316.09	316.89	322.09	317.83
320.95	317.64	315.2	316.46	320.35	318.49	315.39	316.7	316.26	318.31	315.9	319.53	316.63	316.33	319.57	317.29	318.37	319.83	318.67	319.49	321.43	320.15	319.55	320.74	318.24	315.11	317.95	319.17	321.18	318.76	318.42	317.63	317.75	319.8	318.63	319.81	320.44	319.1	318.43	320.33	317.93	319.08	316.49	317.72	318.63	319.34	318.7	318.71	318.32	318.75
304.75	309.11	307.09	311.21	309.7	309.53	312.35	308.28	311.4	306.06	307.56	312.07	309.01	305.44	311.99	313.17	307.88	307.25	306.76	307.8	305.22	311.45	310.48	312.12	309.49	307.78	311.25	305.46	304.45	308.94	307.36	312.77	311.7	309.26	306.79	310.35	308.41	305.57	308.6	312.79	308.44	309.21	308.36	309.3	308.64	308.96	309.28	313.25	309.15	306.86
306.95	306.16	307.36	304.9	305.77	306.89	301.49	306.58	306.32	305.23	306.87	306.87	309.79	305.04	307.89	309.78	307.8	309.76	308.99	302.41	304.37	303.72	303.19	305.65	302.84	305.59	306.13	307.35	308.15	304.07	304.37	307.14	306.37	302.15	306.29	305.93	305.29	305.16	306.64	306.61	306.04	307.02	309.83	305.36	304.9	305.2	307.56	302.62	303.56	308.09
300.16	303.84	299.81	301.83	303.3	301.31	300.89	303.29	302.93	304.43	301.61	304.16	303.82	299.67	305.4	301.27	303.07	301.43	303.52	300.97	302.84	303.45	300.32	299.1	303.61	303.74	303.79	303.49	301.01	302.25	302.5	305.07	301.77	301.46	300.62	302.72	303.92	308.84	304.13	305.94	302.36	302.43	301.93	301.52	303.63	303.27	301.58	301.83	302.64	299.16
300.74	305.87	300.21	296.28	298.21	299.85	300.51	300.59	300.02	296.02	302	299.43	300.29	299.21	301.36	303.98	301.37	300.72	300.5	298.76	304.42	301.54	297.23	303.8	297.16	299.18	297.38	302.86	300.5	297.83	295.95	301.35	302.6	300.32	300.24	298.04	298.99	300.54	297.49	298.76	305.46	299.27	297.71	300.84	298.85	300.82	298.64	300.98	303.89	301.8
310.39	308.25	308.61	307.89	306.05	308.93	308.6	305.42	310.71	309.57	309.49	309.72	305.51	308.76	308.6	309.53	312.35	309.46	307.71	308.09	309.14	308.83	311.62	306.69	304.9	309.62	310.26	312.56	308.69	305.97	310.95	304.45	309.01	310.36	310.08	309.92	305.19	309.68	309.8	308.95	306.17	310.77	305.43	308.71	308.38	307.18	306.28	308.52	309.57	309.52
312.64	315	312.27	314.56	313.73	313.66	315.3	314.49	312.39	315.26	315.75	311.47	312.51	314.9	312.64	314.19	316.89	317.04	308.33	315.76	314.72	314.04	311.9	311.02	309.86	317.5	310.52	311.9	313.56	315.78	315.05	314.25	313.95	313.99	313.37	313.88	315.53	312.22	314.23	315.92	311.7	317.82	312.18	313.71	312.63	313.27	313.12	313.12	315.64	312.25
311.27	313.3	313.88	314.09	314.64	313.04	314.48	311.69	314.06	313.37	315.36	312.78	314.93	310.88	311.17	310.05	315.36	311.87	310.75	312.65	313.77	309.08	311.67	314.37	314.4	313.83	310.97	313.25	317.01	310.87	312.95	312.1	311.31	312.62	310.42	310.53	311.73	313.68	312.65	315.2	314.95	311.36	308.22	316.17	313.37	315.9	314.87	312.8	315.71	314.72
314.24	315.39	317.08	315.35	316.9	315.21	317.43	317.73	314.2	315.86	315.95	317.63	310.91	315.02	312.72	313.87	316.18	316.35	313.67	314.02	313.5	315.27	314.91	317.38	318.37	317.02	316.92	315.54	314.86	317.91	315.39	315.58	319.63	317.42	314.46	316.47	317.36	316.84	318.19	313.95	320.34	317.21	317.11	313.96	311.08	314.41	312.7	317.2	315.53	317.48
299.73	299.72	303.45	302.43	299.42	303.49	306.72	301.25	302.49	299.47	300.69	305.89	304.39	305.09	304.43	304.11	306.49	302.45	301.13	306.64	305.58	300.91	300.07	302.57	304.68	304.45	299.47	305.22	303.14	302.14	307.52	303.36	305.73	303.8	306.28	306.12	304.04	303.47	303.8	300.92	304.19	301.88	302.17	302.95	302.53	303.41	305.46	301.91	305.03	302.66
309.43	315.81	312.98	312.19	312.51	312.72	316.25	314.78	314.92	313.24	313.71	315.4	313.05	314.88	314.91	316.27	311.28	311.36	314.69	311.58	312.62	314.43	314.32	313.28	313.94	310.06	313.59	313.44	311.33	313.88	314.84	311.78	310.39	313.09	313.33	314.61	312.02	314.71	311.52	312.82	313.35	309.59	312.07	315.19	309.58	312.65	314.84	312.22	310.82	313.44
309.56	303.34	306.24	305.48	306.01	305.45	302.12	305.64	306.56	308.2	303.62	304.74	304.9	308.79	302.85	305.39	306.38	306.42	307.29	307.56	304.79	305.6	302.1	304.9	303.42	307.84	305.27	304.74	300.63	308.46	303.08	302.04	306.47	304.65	306.39	305.5	309.01	306.83	307.88	304.73	303.33	303.41	306.39	307.19	304.19	303.88	305.54	306.92	301.3	306.6
319.06	317.21	318.18	322.36	314.53	315.06	311.82	315.92	319.52	316.43	317.53	320.39	315.5	316.54	313.62	313.4	319.48	314.88	316.6	313.28	319.17	318.22	312.83	313.47	316.35	315.07	317.33	314.87	317.9	314.6	314.34	318.21	311.34	313.96	315.06	318.64	320.57	318.24	314.6	317.44	314.33	314.26	317.73	314.74	316.36	316.69	314.98	317.43	316.11	316.51
296.47	296.72	291.78	293.75	295.79	294.03	297.52	295.65	295.88	294.95	296.84	293.86	293.81	296.75	296.82	298.18	295.3	294.51	294.38	297.91	293.91	295.85	294.84	296.73	293.4	296.11	295.79	297.86	296.12	295.92	292.88	293.58	298.06	295.18	295.53	294.79	296.67	295.09	295.64	301.13	294.71	291.89	294.95	296.77	297.85	295.5	293.08	299.47	296.53	294.58
304.23	301.81	303.28	300.25	302.45	301.49	304.67	303.27	300.04	306.13	301.61	303.04	303.66	300.43	301.22	302.36	301.43	306.12	299.49	302.92	304.68	304.26	304.13	302.4	304.71	304.29	303.17	300.18	301.64	306.46	303.57	304.79	297.96	305.8	304.05	303.28	302.5	302.71	301.61	300.2	301.84	299.72	302.34	300.41	304.69	303.31	301.76	296.33	297.79	302.68
314.4	320.7	319.77	321.76	320.33	317.74	319.53	319.94	318.44	317.9	319.29	320.07	317.94	316.75	321.98	314.13	321.06	316.98	315.31	316.24	319.51	317.33	321.99	321.96	318.55	317.39	317.79	319.25	316.71	319.52	317.23	320.74	316.76	317.04	315.22	318.53	321.01	316.98	318.21	322.31	320.12	320.53	318.05	320.82	319.09	320.38	320.7	319.54	315.37	316.93
312.76	312.44	314.53	310.4	311.67	312.5	315.06	310.3	313.44	316.92	314.01	314.05	312.73	318.43	314.46	310.9	313.45	313.65	312.84	314.08	311.43	310.85	307.83	313.02	312.6	313.09	310.43	313.5	311.56	310.69	310.82	314.18	316.13	311.76	313.85	313.84	315.29	318.97	313.94	311.5	311.22	315.36	315.87	311.5	315.44	313.43	307.07	312.59	314.48	313.17
302.53	305.68	299.38	304.38	301.16	304.87	299.08	303.6	302.82	299.89	300.22	301.43	301.61	303.2	302.67	299.64	304.4	301.55	301.16	305.35	301.61	303.84	300.7	302.25	301.55	304.56	302.48	300.91	304.28	303.16	303.71	305.14	300.56	301.54	302.38	301.21	305.48	303.19	301.78	303.7	303.82	303.12	300.14	299.37	301.41	304.08	301.8	304.03	301.34	301.74
303.5	303.5	299.8	304.62	302.28	303.06	301.24	304.43	301.62	303.98	302.33	303.32	302.54	301.26	305.37	302.26	302.82	298.69	303.81	303.1	302.64	301.4	300.23	299.78	303.17	303.16	303.07	304.58	299.85	303.91	301.82	304.12	302.53	300.89	300.73	303.92	302.61	303.14	303.08	300.64	305.4	300.5	301.67	301.58	298.24	305.04	305.3	304.27	300.59	300.66
329.13	321.2	328.7	328.41	328.81	326.24	324.67	329.04	324.8	329	327.39	326.65	326.69	325.05	329.04	326.88	329.39	324.96	326.86	325.86	328.14	328.45	329.11	323.56	323.88	326.38	330.19	327.78	328.43	327.4	325.63	324.61	329.15	325.28	329.14	328.71	325.97	329.15	326.92	326.83	325.08	328.72	329.91	323.81	322.41	324.33	328.7	327.95	327.08	326.55
302.63	306.44	299.19	303.43	302.21	302.83	303.25	306.25	301.68	305.2	304.4	300.43	305.81	303.01	304.2	302.51	303.55	303.21	306.55	303.39	302.88	302.77	306.73	306.37	306.22	298.45	301.09	301.15	303.3	301.35	298.12	302.34	302.54	303.04	299.66	302.1	303.67	302.04	300.98	300.66	302.17	304.44	301.94	303.03	304.55	303.57	302.8	303.24	304.37	301.17
301.99	300.01	301.53	303.37	303.04	305.35	304.12	303.82	299.48	305.33	304.32	306.36	302.16	303.62	300.55	303.21	299.75	301.61	303.62	306.88	302.2	302.98	300.96	302.01	303.84	302.41	303.91	299.68	303.33	303.24	302.16	302.83	302.19	304.83	301.95	302.86	302.59	303.36	298.79	304.29	301.87	302.94	302.03	303.52	306	304.28	305.6	303.74	300.95	301.67
329.66	327.25	327.12	327.55	330.19	326.55	327.15	330.35	329.9	326.75	324.77	324.61	329.03	326.46	327.57	331.05	326.6	324.85	330.8	327.41	327.64	329.52	325.7	325.77	328.8	330.07	325.9	325.16	324.12	325.29	330.92	325.16	331.62	327.32	326.5	330.83	326.48	328.59	330	330.93	325.5	327.16	328.29	326.65	329.56	330.44	327.12	328.79	331.26	324.15
313.65	313.93	314.03	316.76	316.41	315	310.62	314.35	318.08	313.88	312.11	313.41	314.48	311.23	316.81	316.44	317.12	313.12	314.86	315.74	314.95	316.02	314.93	317.77	316.2	314.92	318.1	317.87	309.58	316.74	316.39	313.89	318.4	318.24	317.07	315.34	314.08	313.65	315.48	314.38	311.74	316.9	313.48	313.73	319.31	314.67	318.82	314.37	315.34	320.14
312.78	315.23	316.06	314.99	315.25	316.48	319.46	311.9	312.03	314.02	312.85	313.76	314.93	317.19	317.2	315.19	315.43	314.8	316.72	315.91	309.3	316.6	313.38	314.06	314.36	311.35	314.75	313.36	316.39	311.09	314.93	310.97	314.83	314.97	315.09	314.65	313.6	315.77	315.66	316.82	316.54	316.21	317.71	318.29	314.95	316.86	316.26	313.48	316.07	313.34
304.91	306.81	303.35	305.61	305.85	305.64	301.52	303.71	307.91	304.49	304.89	303.38	309.44	302.15	303.09	301.62	302.73	304.8	302.77	302.86	300	300.07	302.12	301.3	304.23	304.52	301.28	304.99	304.39	302.77	305.87	302.82	302.34	304.65	303.3	302.93	303.79	303.43	304.27	305.04	303.24	300.66	300.63	307.28	306.12	306.37	303.83	301.42	303.59	305.23
305.62	302.19	302.02	305.95	303.26	304.12	302.51	302.64	299.82	303.75	300.05	301.89	305.24	305.09	302.49	302.98	303.54	302.23	304.08	301.49	303.52	303.91	305.18	305.31	302.96	302.1	301.66	303.42	306.17	305.08	303.83	301.28	305.55	306.39	307.14	307.74	301.83	302.77	301.91	303.78	305.13	304.28	304.66	304.04	303.78	306.72	304.64	302.33	303.6	303.93
297.85	296.77	297.12	295.34	296.81	295.98	295.91	297.71	297.89	295.78	295.35	296.42	298.3	297.7	298.55	295.74	298.24	295.51	301	301.41	295.9	292.56	294.97	293.4	293.54	298.38	295.79	297.18	296.54	297.63	297.09	295.27	295.63	296.81	294	296.11	294.8	301.67	294.67	297.41	297.33	293.57	297.62	296.14	297.39	300.89	299.99	296.9	293.63	296.47
306.96	303.85	308.41	303.98	301.77	304.54	304.73	304.56	305.98	304.23	305.98	305.38	304.98	307.64	304.22	304.57	303.86	304.27	307.45	303.52	304.07	303.9	303.87	307.83	303.12	304.32	304.5	305.32	306.32	303.86	302.43	308.05	302.55	308.14	303.44	303.36	307.65	302.39	305.72	301.58	303.05	303.65	305.2	304.85	304.35	304.36	307.27	304.12	305.9	302.95
318.74	320.44	316.6	316.4	316.82	313.31	319.36	315.99	318.06	316.61	319.31	315.74	318.38	318.81	317.28	319.64	319.42	317.73	320.95	317.4	318.06	315.26	322.17	313.86	318.8	318.56	319.44	317.57	316.57	320.54	316.19	318.33	317.89	317.7	320.49	321	316.23	313.77	320.94	318.35	313.65	321.25	319.15	320.05	315.75	320.8	317.81	316.23	316.64	321.7
299.2	302.05	303.21	302.64	302.54	301.53	302.77	304.27	300.11	303.74	299.63	303.6	304.61	301.91	301.15	301.33	302.42	304.21	305.26	300.45	300.91	301.68	302.04	302.73	296.89	303.56	301.57	306.4	302.16	299.83	300.52	302.01	298.65	306.22	302.93	305.32	307.56	305.05	302	302.82	303.57	301.18	303.02	303.51	303.57	304.48	303.82	304.86	302.25	303.12
304.31	299.75	300.55	302	301.5	298.85	300.14	304.32	301.36	301.69	305.71	300.01	300.82	303.47	302.5	301.94	296.7	300.76	300.79	303.04	301.27	300.57	299.54	298.44	301.77	305.92	301.63	300.84	302.15	296.69	303.94	300.07	300.78	305.07	303.42	300.76	300.87	302.41	300.62	302.52	299.97	303.35	302.9	301.15	300.92	298.93	300.79	301.63	299.47	303.6
316.45	311.12	314.84	315.13	316.37	311.81	316.97	316.04	316.06	316.01	317.78	316.1	312.7	314.16	313.89	314.88	312.31	312.77	311.1	312.08	311.21	310.06	316.06	313.99	311.65	315.91	312.35	314.34	313.53	313.27	313.22	315.04	310.66	313.39	311.67	313.24	317.37	318.61	311.18	311.91	314.17	312.36	314.37	312.55	314.75	313.7	313.55	313.72	314.34	315.91
316.03	315.26	310.33	312.64	316.62	315.02	312.65	313.35	313.61	314.63	313.6	317.93	312.48	317.96	312.38	312.89	314.81	316.37	311.54	314.98	311.89	311.61	314.95	311.69	314.89	312.62	316.47	314.66	311.26	315.21	311.59	310.95	311.89	312.63	313.78	313.63	313.29	310.89	312.69	311.09	312.48	311.11	311.39	311.43	313.13	313.57	309.63	312.21	310.79	311.79
305.85	310.45	305.23	301.67	305.02	306.22	304.55	304.36	306.55	309.42	303.58	305.84	306.54	304.89	308.02	304.97	303.04	307.14	307.02	305.43	309.44	304.1	303.52	307.97	307.29	306.88	304.23	303.17	307.04	303.62	307.39	304.74	304.13	306.66	305.17	309.46	302.18	307.18	306.5	308.26	309.76	302.05	306.16	305.19	304.22	303.14	310.9	307.26	306.61	303.96
303.76	303.8	301.86	303.96	305.97	302.39	304.62	302.74	304.65	305.47	303.4	306.7	304.67	305.33	304.67	305.27	304.54	304.65	303.19	305.29	307.52	305.57	302.22	305.08	307.58	307.87	305.69	304.32	305.62	306.03	306.3	303.17	304.22	308.34	305.59	305.48	307.57	306.44	307.51	306.68	307.19	304.78	302.73	308.46	301.66	306.01	307.76	307.8	307.83	304.94
311.22	315.89	313.04	314.83	315.77	311.13	311.57	314.3	313.96	315.81	313.36	311.87	311.73	310.69	313.7	311.33	313.99	313.68	315.09	314.87	316.96	310.84	314.27	310.75	314.02	316.44	315.34	316.22	315.6	311.54	316.9	315.07	314.8	311.93	313.57	314.22	312.36	314.1	313.87	313.91	312.99	315.69	314.76	313.65	312.44	314.15	315.27	315.29	311.51	316.01
313.13	318.12	311.43	312.55	319.5	316.13	316.75	316.56	318.67	312.72	316.64	314.8	312.91	315.64	313.37	317.83	317.2	318.72	317.48	315.35	317.17	317.2	315.55	315.24	317.47	316.41	315.12	317.43	313.61	318.46	319.88	315.27	314.51	313.74	318.57	319.53	319.19	313.69	317.86	313.25	311.67	312.1	315.27	315.87	312.72	315.4	316.54	317.77	315.36	312.1
304.36	300.32	304.45	301.01	302.91	301.71	306.35	304.84	305.8	303.17	306.67	303.7	306.37	302.95	303.33	304.81	302.25	303.19	302.92	305.4	306.73	304.7	304.78	305.76	304.1	301.76	302.43	303.86	305.28	303.84	303.01	304.86	302.25	303.12	299.47	304.13	304.15	306.76	299.65	303.88	301.8	303.62	304.61	306.72	303.73	302.66	303.13	302.4	303.14	302.28
307.17	305.29	307.81	306.82	304.71	306.28	307.79	304.79	302.35	303.08	302.98	306.88	306.06	306.43	305.64	305.89	304.66	304.06	307.05	312.89	303.45	304.91	310.13	303.41	306.3	307.89	302.46	305.63	306.53	305.46	306.02	306.72	301.16	303.16	305.56	307.35	309.65	308.57	304.62	307.38	307.9	305.89	308.14	309.86	301.77	306.64	305.33	306.83	302.13	310.39
300.79	305.93	302.52	303.27	304.3	302.79	303.8	303.79	302.74	304.31	302.73	305.72	297.81	301.55	301.88	303.44	303.7	300.1	303.82	301.03	303	305.21	296.74	304.4	302.39	300.32	307.65	301.89	301.98	302.47	305.89	304.67	305.83	303.13	303.47	301.33	300.45	301.96	299.98	301.81	303.76	299.31	306.09	301.78	303.44	303.55	300.99	300.67	305.13	302.7
305.27	301.81	305.01	301.74	305.17	303.1	307.4	307.29	302.4	304.89	304.66	303.82	301.47	300.84	301.43	303.01	305.03	304.06	303.4	303.09	305.27	308.41	303.17	302.42	303.05	306.56	302.3	303.82	306.92	305.37	303.99	302.96	304.62	303.59	301.75	302.51	306.6	305.74	307.09	305.57	303.15	306.96	304.72	302.42	307.16	301.13	303.51	300.76	302.72	302.87
307.62	312.3	311.68	312.27	310.29	310.86	311.5	313.84	310.22	308.53	312.11	311.25	314.89	309.92	308.73	313.82	313.39	308.66	311.57	305.75	308.61	312.85	310.63	309.34	314.06	309.9	309.79	312.22	307.57	309.76	310.41	310.38	310.41	310.83	311.39	310.52	313.26	313.44	309.82	311.35	307.8	310.3	308.45	309.99	310.86	308.75	312.94	313.93	309.73	308.66
300.56	303.37	305.12	303.91	302.69	302.52	300.31	303.83	306.47	305.64	300.72	301.36	305.2	305.64	301.63	306.26	297.51	302.27	304.05	304.87	303.54	302.04	301.98	303.64	302	302.9	304.48	301.05	306.5	304.32	301.45	302.03	306.41	303.96	303.74	302.39	305.27	301.63	303.9	306.18	302.88	302.08	303.87	303.03	303.72	302.35	305.56	305.71	303.72	304.37
303.43	304.98	305.5	306.71	306.19	302.8	307.22	307.24	305.47	305.75	307.23	303.88	308.17	307.42	306	304.58	303.88	307.71	305.92	306.62	305.91	304.43	304.11	307.38	306.6	303.86	302.72	301.77	306.47	303.4	307.44	303.2	302.97	305.59	304.44	305.71	310.87	305.92	302.12	306.86	305.1	307.94	306.08	306.01	304.12	305.59	309.46	304.2	302.68	304.14
301.77	301.32	301.26	300.78	302.44	300.72	300.98	301.63	300.52	299.69	302.54	299.78	302.39	300.97	300.51	298.86	304.15	299.54	300.27	303.67	300.6	299.25	297.7	301.73	302.95	297.36	303.93	300.4	299.67	301.84	299.3	298.86	299.98	301.49	299.34	300.84	298.44	300.91	302.65	302.82	302.17	300.84	294.79	306.27	301.7	302.82	302.24	303.53	303.45	300.13
316.39	318.18	314.82	315.57	315.7	315.32	317.76	316.76	315.34	313.54	312.81	316.06	318.88	316.55	315.66	313.78	314.71	312.48	316.1	321.76	316.92	319.12	316.64	314.23	317.59	312.74	318.18	314.58	319.34	316.25	312.1	314.08	320.87	316.21	314.36	315.52	316.45	313.37	318.97	317.35	314.42	314.64	315.01	315.85	319.66	314.77	315.27	315.63	315.78	314.59
305.53	301.46	300.05	306.62	303.73	307.24	303.66	303.6	304.02	303.34	300.12	304.12	302.35	307.7	302.31	303.16	302.35	305.02	304.16	302.51	301.96	304.12	305.15	302.77	301.34	310.9	303.33	300.1	302.34	304.66	302.86	304.16	303.79	304.18	303.05	303.01	300.79	303.09	303.42	302.03	301.52	305.08	306.39	303.54	301.12	302.63	306.53	303.13	300.8	299.38
302.92	304.21	303.34	299.55	305.73	301.24	308.2	299.21	300.6	306.96	305.08	303.98	302.82	306.7	306.02	304.05	302.51	303.96	303.1	306.03	300.76	303.88	304.38	304.55	302.88	305.18	302.4	304.09	307.86	302.84	300.37	306.5	304.61	305.98	304.11	302.76	304.43	303.46	306.86	303.38	303.74	304.73	303.93	303.1	299.92	307.76	306.17	302.31	304.68	304.74
298.17	299.11	305.02	303.37	302.35	300.18	304.34	305.12	300.58	302.24	303.2	300.41	303.06	301.29	302.33	300.93	303.71	306.44	304.13	302.9	302.59	303.36	303.12	302.58	298.66	300.34	299.7	302.37	303.47	305.04	303.42	300.6	306.02	298.52	304.17	302.05	304.13	299.26	303.58	304.06	302.43	304.41	300.24	302.35	301.41	302.12	302.66	304.06	303.71	298.4
298.33	302.87	300.84	296.93	306.29	298.66	298.07	299.24	300.44	301.99	301.08	299.35	303.85	303.15	303.98	303.33	302.34	302.04	297.59	298.28	298.66	302.47	302.55	303.5	300.36	297.17	300.47	298.55	298.45	300.88	299.95	301.7	302.55	301.52	301.4	300.55	301.48	299.74	300.07	303.91	301.05	298.94	304.73	300.63	301.74	301.26	299.89	301.56	300.83	299.2
301.88	306.54	303.03	301.51	302.68	304.43	303.64	305.79	304.28	303.59	302.78	304.32	306.25	300.64	305.17	306.03	305.12	302.17	303.06	307.14	303.16	302.69	302.28	303.41	305.78	301.62	303.19	301.77	304.77	303.46	302.57	305.56	305.49	303.44	304.3	300.47	306.17	304.11	307.16	302.64	303.73	307.34	305.96	304.92	300.87	303.77	299.59	304.29	305.14	302
304.06	302.83	304.33	306.25	301.08	308.87	301.67	304.42	300.86	303.25	301.18	300.42	304.87	302.54	301.89	306.13	306.23	299.41	301.74	304.55	302.45	301.44	300.08	303.2	302.79	300.28	301.84	308.1	306.22	303.13	300.3	308.28	303.94	301.75	302.08	299.33	304	301.83	302.32	305.24	301.4	302.31	301.22	303.12	305.57	303.24	300.91	302.2	302.18	304.74
300.56	300.43	302.95	299.81	303.16	299.43	302.29	300.19	300.39	300.77	302.66	301.13	299.18	303.92	300.47	298.65	301.35	299.22	296.23	299.62	300.55	297.28	298.54	301.27	301.78	296.83	303.34	297.71	298.69	299.25	301.59	295.84	300.53	299.85	298.68	298.74	303.44	297.49	298.35	299.86	301.15	301.37	303.64	299.2	298.82	303.32	298.44	301.49	302.33	301.86
310.89	309.24	308.42	310.02	308.77	307.64	309.7	308.82	310.49	310.16	308.54	311.27	311.56	308.41	308.17	308.73	309.45	310.38	309.45	307.85	310.04	308.3	310.98	308.94	311.68	310.49	312.04	307.5	311.54	313.84	309.15	311.57	312.11	307.95	309.31	311.29	309.94	307.98	307.75	311.08	309.4	308.18	309.15	314.07	307.85	306.93	309.36	307.3	310.82	310.04
314.9	313.25	315.73	314.6	314.45	314.5	314.56	309.76	311.78	311.82	313.27	316.8	313.77	312.14	312.71	315.31	312.13	312.07	315.94	311.09	315.03	312.62	313.32	311.79	313.05	310.99	311.39	312.16	313.55	314.09	311.84	313.14	308.52	312.45	311.01	313.41	314.85	311.27	312.8	312.49	311.5	313.38	312.23	317.22	312.67	311.9	313.66	312.85	311.58	310.49
312.35	311.34	312.95	314.14	320.33	313.7	313.68	312.57	313.29	314.51	311.27	312.86	312.6	312.86	316.9	316.41	312.72	315.3	316.76	314.21	318.96	315.57	315.43	314.33	315.06	314.95	314.03	313.5	313.66	316.39	313.46	315.88	312.75	315.38	313.66	317.44	314.19	314.04	317.45	313.79	316.59	309.46	314.13	316.38	316.15	309.72	314.58	313.68	312.59	310.74
320.02	316.85	319.12	319.33	315.15	317.23	316.17	318.54	321.34	317.18	319.73	317.42	319.66	315.37	317.56	318.39	318.09	317.7	320.88	317.68	315.81	312.32	318.24	317.77	317.03	318.04	320.14	317.56	318.21	318.07	319.39	315.38	318.04	317.29	317.78	319.3	318.14	318.5	319.02	318.56	315.02	316.63	316.65	319.9	314.44	316.22	317.23	317.55	315.76	316.47
306.54	305.94	308.85	305.23	307.57	305.74	307.01	305.52	309.84	307.25	302.43	305.9	306.36	310.19	306.97	303.13	305.27	306.26	306.58	306.13	307.24	306.56	303.27	304.57	308.43	310.66	308.69	307.38	305.55	309.34	305.5	305.14	304.38	304.29	305.98	303.89	305.07	306.76	306	304.56	306.04	307.12	307.51	307.89	308.59	307.75	306.81	304.94	310.49	306.45
304.61	303.75	301.1	300.7	303.22	299.33	302.81	300.49	303.9	305.53	298.56	303.12	299.08	300.92	305.13	303.76	302.32	302.2	307.23	302.89	303.48	300.83	304.86	301.26	304.81	301.47	303.89	303.62	300.24	303.72	303.35	303.23	304.68	301.53	303.51	300.89	304.24	304.97	304.25	306.07	300.2	307.76	300.3	302.2	302.26	304.38	303.11	305.75	307.67	305.2
298.17	303.92	305.88	303.78	302.44	303.73	301.73	297.58	296.34	300.52	302.61	300.82	299.53	298.48	302.78	297.84	304.75	301.63	301.03	301.36	303.7	301.54	299	303.35	297.15	298.25	300.44	297.74	301.71	301.61	301.66	301.53	301.56	303.7	299.18	301.13	298.39	301.56	301.75	299.77	300.45	300.64	300.21	304.1	300.42	301.07	301.26	301.17	298.41	300.91
311.86	310.69	309.75	309.05	307.96	309.13	311.33	307.35	310.7	309.19	309.52	305.99	306.86	308.18	309.55	305.1	312.64	309.86	307.86	307.21	307.64	309.5	308.14	313.3	307.34	308.26	309.11	311.55	309.48	307.95	309.25	311.43	309.2	308.2	307.75	305.15	306.77	307.77	308.44	310.31	305.71	305.83	309.86	312.66	311.02	307.31	309.12	310.7	310.36	307.54
304.12	304.36	305.42	306.14	305.38	309.83	308.05	305.22	303.89	306.62	303.36	303.73	304.53	304.13	304.66	305.12	307.79	302.65	305.96	302.45	307.83	310.41	305.46	305.67	304.37	304.2	307	303.33	300.29	306.69	301.54	307.28	301.97	309.99	307.78	305.68	305.86	305.61	303.91	307.11	304.45	305.39	302.07	302.93	304.66	306.15	304.83	303.13	305.46	303.4
310.07	310.79	311.28	309.16	309.48	313.19	314.01	311.66	309.2	312.17	311.22	311.89	313.15	309.52	313.27	309.95	314.7	307.91	312.42	307.07	312.6	311.47	312.71	313.78	313.29	314.24	308.78	314.46	307.77	309.45	310.34	311.52	309.64	312.98	310.61	310.55	310.38	311.16	310.89	311.19	313.87	312.6	310.74	307.64	308.93	309.91	311.2	312.65	309.99	312.1
306.7	303.97	303.91	304.96	305.18	302.59	307.43	298.99	310	306.55	305.45	307.08	306.06	303.78	301.84	309.06	306.34	303.7	307.16	305.49	305.51	304.96	303.75	304.81	303.67	307.5	305.02	305.64	302.83	303.45	305.57	306.52	306.06	308.46	309.12	306.93	304.76	304.88	303.54	304.62	306.64	303.74	306.1	305.3	307.16	309.05	303.33	300.68	305.03	305.62
293.23	293.25	294.37	292.94	295.77	292.92	293.67	291.24	294.16	296.66	291.75	290.52	295.3	291.57	293.34	293.34	295.51	289.7	289.82	293.88	293.33	293.69	291.53	292.04	295.49	290.22	297.53	294.44	292.58	294.37	295.32	293.04	292.71	294.54	294.46	295.86	295.91	294.04	291.87	295.31	297.58	293.05	292.7	292.5	299.06	292.9	297.19	299.02	297.19	291.78
314.49	314.23	314.5	315.45	313.29	315.43	313.5	311.8	312.91	308.87	313.88	311.58	311.48	309.74	316.27	313.25	316.79	313.04	313	315.95	309.81	309.81	311.54	312.13	315.51	313.24	312.15	311.79	315.27	311.71	316.52	313.44	313.68	314.14	313.53	311.39	311.47	315.96	314.54	315.78	310.39	314.73	316.03	316.57	315.26	314.32	315.18	313.07	316.56	311.63
312.85	312.4	313.74	309.29	311.93	314.67	312.53	310.2	315.61	312.99	309.61	313.44	313.91	310.45	313.95	313.37	313.32	315.04	312.5	310.43	310.67	312.92	315.52	311.28	312.57	311.96	309.86	313.3	314.15	310.82	310.14	314.2	313.37	313.53	309.71	311.49	311.97	311.21	314.24	314.88	307.17	313.58	311.35	309.15	314.39	314.36	314.35	312.63	309.1	312.04
319.61	322.18	319.34	319.04	320.35	319.35	315.18	321.1	320.93	317.12	315.49	317.95	319.65	317.72	317.29	315.05	316.48	317.84	318.69	318.19	319.19	318.75	317.93	321.21	316.77	314.29	318.85	318.69	317.33	316.54	320.16	318.26	317.21	323.72	321.8	318.33	319.32	321.4	315.15	315.77	315.44	316.94	316.87	316.06	318.94	317.55	320.02	322.49	320.79	317.01
294.96	295.16	292.96	293.48	293.07	295.56	295.1	295.78	294.77	291.83	296	294.85	292.21	292	295.64	297.13	294.48	294.18	296.1	293.09	293.96	294.69	293.69	293.4	293.95	291.4	293.17	292.99	292.73	295.11	292.34	293.71	289.27	293.27	294.15	295.96	295.1	296.66	293.44	295.32	294.52	295.26	293.72	293.47	296.48	298.75	290.73	292.54	297.15	293.62
311.09	312.56	312.82	313.17	314.41	309.89	311.5	313.76	315.62	312.72	312.4	315.5	313	316.74	312.03	309.88	313.94	313.85	315.38	314.94	314.33	308.67	312.96	307.42	312.91	314.23	314.12	315.25	308.5	313.04	312.34	310.98	311.72	315.47	313.28	312.66	312.19	310.36	313.5	316.99	313.42	310.01	312.17	312.94	315.03	311.27	311.71	313.33	312.86	314.97
306.79	307.57	305.38	309.97	304.26	308.79	307.85	306.13	308.77	311.21	309.33	301.65	308.99	308.91	301.86	306.94	304.02	303.62	306.14	307.18	300.7	308.91	302.27	306.99	307.87	303.99	307.77	305.55	307.13	300.25	308.2	304.87	308.13	306.67	304.98	309.31	307.09	307.84	306.07	306.42	306	313.09	307.75	308.43	306.04	304.71	306.63	308.78	304.17	308.29
304.42	303.83	300.12	304.02	304.15	300.2	304.91	299.48	307.23	306.19	304.55	301.84	303.04	297.39	303.33	302.13	301.79	302.68	299.83	304.3	302.77	302.67	299.95	301.19	306.5	306.49	302.09	304.39	304.75	304.86	303.31	302.58	304.79	303.14	303.1	307.39	305.72	301.88	302.02	305.18	299.6	302.19	304.13	305.34	304.45	301.08	303.46	306.72	298.82	305.42
317.65	316.33	322.3	314.6	315.91	317.89	317.82	317.87	316.38	317.7	316.29	317.9	316.03	316.42	317.39	314.65	318.47	319.7	316.22	319.37	321.62	317.5	314.6	318.72	315.44	315.62	314.68	315.25	318.73	317.96	315.66	316.11	315.44	315.52	319.77	319.3	318.39	320.22	316.4	319	314.08	314.07	318.51	311.92	313.07	318.37	316.38	313.87	317.71	316.12
302.78	305.19	305.8	304.8	304.57	304.39	302.9	305.61	305.59	306.57	304.78	306.34	301.32	304.83	304.84	304.6	310.22	304.58	305.71	302.36	306.58	304.37	303.1	303.16	306.23	303.56	304.7	306.99	302.24	307.16	306.6	305.28	303.37	301.03	306.44	302.86	306.17	307.07	308.49	305.06	305.89	304.98	306.13	307.73	304.31	306.48	304.39	303.91	304.81	301.02
308.53	302.47	304.81	308.95	303.86	307.36	304.93	308.98	303.95	310.21	306.98	308.46	302.1	307.25	307.72	306.93	305.51	306.41	305.47	303.37	306.6	303.9	306.76	307.09	304.96	304.43	308.51	307.81	310.68	305.34	306.64	308.87	305.62	304.7	311.86	308.18	308.57	308.51	307.12	307.24	308.39	308.8	305.38	305.98	303.76	304.41	307.73	306.64	304.52	304.85
298.39	297.31	300.16	299.04	302.11	300.6	299.57	304.88	300.49	307.28	303.29	299.76	301.12	302.05	299.91	299.52	295.88	303.2	300.38	297.91	300.19	301.63	297.9	300.42	302.89	298.9	298.77	298.78	297.96	299.44	302.1	300.13	302.01	300.18	299.8	300.5	300.84	298.38	298.96	298.79	299.43	298.55	301.46	298	301.32	300.41	297.57	298.6	303.32	297.2
315.54	315.72	317.99	318.7	317.08	311.21	314.87	319.41	318.94	316.67	316.64	315.11	319.23	317.32	313.56	313.92	314.81	315.88	320.26	314.4	315.77	316.52	319.96	315.78	318.2	316.9	317.76	316.22	315.71	315.11	318.37	312.95	316.16	314.03	314.35	316.44	317.8	317.06	316.52	319.09	314.54	315.51	316.35	313.88	317.39	315.37	315.71	317.91	317.23	317.32
296.48	297.74	296.91	298.34	296.89	297.38	294.2	300.21	301.28	295.99	299.67	294.72	298.53	300.11	294.28	299.82	295.42	296	297.1	300.42	299.11	295.99	295.84	294.99	293.57	299.34	295.2	297.25	298.05	297.96	299.21	299.1	297.49	292.71	296.27	296.56	299.01	292.09	295.53	295.22	294.95	298.44	296.59	299.81	294.17	296.63	292.91	297.08	297.29	295.93
315.68	314.48	312.36	314.73	308.59	312.57	310.53	314.15	315.66	308.28	313.48	313.21	311.75	311.16	315.77	311.32	309.4	313.68	311.49	311.31	314.82	313.04	316.2	311.03	310.75	315.5	314.16	313.26	314.27	309.29	311.84	312.37	313.37	311.91	313.56	314.26	313.72	310.06	310.01	317.78	312.54	312.93	309.3	316.25	311.57	314.01	310.03	314.01	311.96	313.45
301.7	299.81	297.46	298.62	300.28	300.49	300.39	302.93	301.25	298.74	301.76	299.04	298.27	298.42	297.7	299.31	298.64	298.26	299.21	297.84	297.32	296.36	300.96	299.27	300.12	299.71	301.92	299.24	299.67	301.53	300.2	297.42	300.4	299.72	301.8	302.44	299.18	299.29	301.19	299.78	302.95	299.9	300.3	298.95	296.87	300.89	300.65	299.05	300.55	298.86
295.92	297.64	296.51	298.5	295.45	298.84	298.76	299.34	298.53	297.94	297.05	298.02	299.62	302.5	297.14	298.48	294.79	298.01	296.42	298.39	295.46	295.87	295.56	296.37	296.54	299.33	295.62	296.92	295.73	298.87	299.96	296.85	296.96	295.83	293.45	299.25	296.24	300.21	299.86	296.26	296.97	296.98	294.19	294.31	296.07	295.97	298.95	299.56	298.01	297.36
307.62	308.2	307.59	309.02	310.35	310.25	307.59	308.05	306.97	308.27	305.8	306.81	304.88	307.05	305.33	308.6	309.08	309.5	308.66	313.18	311.35	308.07	309.77	309.14	312.13	311.15	311.06	311.66	306.82	310.57	308.3	306.88	306.96	308.67	307.67	306.82	305.81	307.36	310.61	312.07	309.64	310.13	308.88	305.99	308.34	309.62	311.17	312.15	308.23	308.4
309.55	309.4	312.59	310.96	314.68	313.27	310.43	312.99	312.89	312.66	312.73	311.88	312.25	310.52	312.89	311.89	311.2	313	312.56	308.6	310.62	311.64	311.67	313.25	309.73	313.67	309.67	311.48	312.35	312.64	312.22	313.22	313.57	314.94	308.66	310.91	312.39	312.72	316.69	309.74	314.15	310.42	313.66	315.47	313.66	313.02	310.94	306.07	312.32	311.31
312.71	308.13	310.17	313.26	310.94	312.55	312.63	312.63	307.93	310.43	306.7	311.12	308.81	310.03	308.7	310.83	309.47	310.91	308.02	312.19	312.86	308.87	312.94	310.42	308.89	309.77	312.23	310.14	315.96	309.66	308.47	306.48	310.45	310.81	314.02	311.47	307.22	305.96	311.19	309.93	309.69	312.21	309.33	310.48	309.87	308.38	310.73	308.52	310.25	312.97
314.76	317.66	317.05	315.46	319.25	314.31	318.73	317.19	318.88	316.95	316.71	319.14	316.51	317.4	312.66	318.26	312.53	320.67	316.77	320.51	319.49	319.03	315.37	314.74	315.7	314.94	316.06	313.57	316.63	316.58	318.45	319.19	317.79	320.39	317.32	316.02	315.68	315.09	317.44	316.95	315.27	316.84	315.84	318.69	318.18	316.27	315.23	317.76	315.13	318.62
318.03	313.62	315.89	312.5	311.97	312.1	315.64	314.43	312.6	314.11	314.76	315	314.05	313.02	316.16	312.16	311.67	312.81	316.33	313.36	310.23	311.06	315.79	312.47	315.74	315.59	312.36	310.75	314.5	313.64	313.53	314.75	318.11	310.51	313.32	312.94	313.15	313.31	313.3	316.26	316.77	313.09	315.23	312.51	312.65	312.54	313.54	319.26	312.27	311.9
315.13	314.68	317.56	314.87	312.68	316.39	316.95	316.61	316.83	313.62	315.68	312.84	312.27	313.46	314.14	312.56	314.21	314.43	314.83	315.64	311.67	314.22	315.7	310.82	313.35	318.87	316.44	311.82	313.96	312.94	314.12	314.15	316.37	313.8	313.91	315.14	317.62	318.41	311.57	315.65	309.69	318.03	309.65	318.16	310.27	317.01	318.31	316.84	313.44	316.5
305.36	306.09	305.53	302.53	306.35	300.15	306.72	303.85	305.17	306.77	305.3	305.54	305.5	303.12	304.57	301.76	308.23	308.26	308.2	303.32	302.85	305.74	304.6	305.02	305.35	307.77	302.43	302.03	305.1	305.01	305.83	302.96	304.3	302.86	304.48	305.41	304.23	305.85	303.15	303.82	305	300.29	304.97	302.09	300.56	305.16	306.06	304.71	309.97	301.43
324.83	325.43	326.84	326.41	327.53	322.6	328.88	323.77	324.47	322.38	325.16	322.52	327.25	326.45	323.96	325.77	323.89	326.41	324.44	327.01	326.04	325.66	326.91	323.54	323.25	325.82	324.27	329	322.58	323.88	322.69	325.57	324.17	327.83	325.19	327.89	325.44	323.61	326.98	325.48	325.75	327.18	324.1	324.59	326.41	324.44	324.27	324.93	323.25	324.35
307.24	312.53	308.41	314.31	310.39	312.12	307.26	309.71	309.38	310.08	310.36	312.97	308.39	305	312.28	310.24	311.45	310.66	309.38	310.64	310.44	311.55	309.45	309.48	312.09	310.18	310.5	310.8	311.71	309.82	313.45	308.46	309.61	314	310.11	312.65	312.81	312.04	313.64	311.06	308.09	308.4	310.15	305.09	314.29	309.11	311.22	310.06	311.32	306.48
300.59	303.11	300.79	301.72	304.51	300.27	303.26	302.26	301.9	303.15	303.13	297.94	305.14	303.18	300.99	300.55	299.44	305.28	300.32	306.09	303.43	302.88	307.16	302.24	302.48	300.63	302.59	301.96	299.81	302.57	301.75	304.06	306.75	301.43	305.16	301.21	300.65	305.8	300.99	302.44	301.88	304.28	304.15	303.73	304.67	303.64	304.86	304.17	301.7	304.45
300.96	297.69	302.19	299.35	301.25	298.73	296.91	297.77	300.42	299.31	297.34	301.81	300.85	300.69	298.85	300.35	302.58	300.78	303.13	300.92	297.71	296.66	299.58	299.24	303.44	298.5	300.22	302.4	299.58	300.12	300.65	299.59	297.17	303.47	303	297.96	300.15	299.95	298.73	302.31	296.96	296.69	300.41	295.42	298.98	296.89	300.19	299.29	299.54	299.37
303.07	299.93	301.49	302.73	300.5	299.46	300.88	301.61	300.58	298.78	304.88	300.93	300.95	305.54	297.77	300.02	300.71	300.61	300.49	302.19	303.82	301.43	300.58	305.64	300.65	299.24	300	298.89	300.54	301.4	297.72	299.99	298.77	303.47	301.38	299.28	303.55	306.52	302.25	299.44	300.77	303.39	297.94	295.55	298.86	297	304.09	302.12	299.43	301.68
299.53	300.34	303.21	303.83	300.7	302.97	303.74	303.8	301.18	305.99	302.2	304.78	303.18	305.76	304.65	300.4	299.46	303.91	299.14	302.48	300.82	304.32	304.75	304.45	300.8	300.28	305.96	302.83	303.44	306.72	301.8	303.75	302.91	307.04	303.17	300.9	300.92	302.34	300.76	300.09	305.11	297.17	305.12	304.25	303.29	300.19	302.78	306.05	299.98	299.26
303.29	299.8	297.53	302.31	302.33	299.2	298.03	301.97	300.49	297.42	298.96	296.9	295.8	297.41	300.21	299.71	299.24	300.9	299.1	299.52	295.77	300.85	298.09	301.42	301.26	298.34	299.59	301.79	301.24	300.89	298.98	300.79	297.75	298.05	301.19	299.24	302.45	300.18	302.2	305.25	299.49	299.92	301.01	300.51	300.43	301.53	299.64	296.18	303.77	300.32
304.85	304.28	307.05	304.31	305.54	303.71	308.29	305.98	305.02	305.86	307.67	306.41	304.76	303.08	306.46	304.73	303.81	304.87	304.93	303.3	305.2	305.83	304.15	304.95	305.1	308.64	305.66	305.41	310.4	299.85	304	302.09	305.06	304.42	308.96	304.9	307.39	305.76	306.84	305.26	304.32	304.12	307.45	305.41	307.79	306.77	304.77	304.36	307.17	304.42
314.66	313.67	317.09	309.07	315.25	316.08	311.63	314.6	311.68	311.79	314.96	311.27	313.49	315.2	313.93	312.27	312.61	316.36	313.67	313.84	313.96	314.19	314.92	313.73	311.81	315.15	313.47	314.72	311.66	314.58	314.62	315.54	311.98	313.94	312.78	311.96	312.2	313.9	313.07	311.87	316.8	315.35	316.21	317.06	314.44	312.82	316.27	313.59	313.34	313.9
305.43	305.99	301.98	303.7	306.33	305.59	302.84	303.97	307.12	304.07	305.97	308.65	304.76	304.47	304.23	304.34	304.87	303.31	305.28	303.05	308.16	303.65	302.17	308.19	303.93	304.2	306.74	305.46	302.19	307.63	305.84	304.87	305.7	305.76	304.82	303.48	306.11	303.24	298.78	308.01	303.87	308.17	301.48	303.52	305.56	303.79	304.95	308.87	305.17	306.19
304.92	298.64	304.21	305.6	303.29	306.79	300.57	302.24	304.83	304.81	300.55	301.05	299.35	302.2	305.66	302.28	300.54	299.88	305.09	301.98	302.57	302.35	304.31	303.14	302.18	304.38	298.89	301.42	303.28	300.44	303.9	302.92	301.64	304.25	299.87	304.65	301.54	300.07	303.95	301.61	305.52	299.35	303.49	302.52	301.55	304.23	304.17	306.17	306.54	304.21
317.64	314.52	317.03	318.53	314.95	311.46	316.38	320.34	318.12	319.26	318.67	319.56	316.47	316.77	315.86	318.29	317.72	315.99	315.99	318.16	315.21	318.08	317.26	313.58	313.84	318.17	316.75	316.08	313.39	312.4	314.88	319.98	317.27	319.66	319.46	318	315.99	320.84	321.63	314.78	319.03	317.43	320.93	316.91	317.17	321.75	317.35	316.67	318.53	316.15
317.01	321.62	320.44	314.89	317.56	318.28	319.43	318.28	317.93	316.38	318.74	320.47	315.93	319.62	320.96	322.41	317.81	317.63	319.1	312.83	317.75	319.38	317.58	316.77	319.17	321.06	315.32	319.99	318.15	316.48	316.81	319.38	321.18	314.84	321.82	315.86	318.67	320.65	314.77	317.86	316.29	320.51	318.21	318.6	319.18	318.12	314.68	315.39	317.64	320.63
305.13	304.63	304.26	304.41	301.07	301.51	303.93	308.23	304.33	304.23	308.17	304.43	301.4	301.29	307.77	306.94	310.41	307.44	305.78	301.86	305.49	304.65	305.79	308.62	305.96	304.83	301.93	308.54	300.28	307.68	302.61	305.67	303.65	305.15	302.02	305.73	303.46	306.76	302.75	305.88	308.32	305.43	304.14	307.03	306.47	306.42	304.84	304.02	308.74	304.72
316.35	312.58	311.58	314.88	314.38	311.47	313.96	314.25	317.43	309.71	311.25	316.6	314.07	315.41	317.37	312.88	312.45	311.49	315.24	312.37	311.75	315.74	318.23	314.34	315.08	315.57	312.77	315.01	312.36	317.22	313.6	310.88	312.67	314.03	313.13	313.61	315.78	317.54	311.18	315.35	313.97	312.58	313.15	315.53	316.86	316.45	315.52	316.55	312.1	314.12
326.03	327.72	325.87	326.42	326.91	327.68	328.29	330.06	325.25	324.39	330.59	330.11	324.62	326.88	329.19	329.41	328.34	326.78	325.03	329.94	327.08	326.14	326.54	328.47	326.06	325.55	330.88	328.73	330.58	327.08	325.01	325.59	329.24	325.87	327.23	323.96	326.3	323.02	328.86	328.83	328.94	323.25	323.06	325.27	327.05	326.9	329.27	327.67	327	327.17
303.64	301.76	306.09	302.57	302.94	305.34	310.37	301.99	302.24	305.58	303.47	302.59	305.21	308.05	307.1	308.71	302.4	308.91	304.98	304.66	302.25	305.96	303.19	303.6	307.36	302.49	301.62	305.36	303.74	305.69	302.65	303.16	302.12	305.23	303.06	303.86	304.63	303.23	304.87	302.01	306.58	306.84	306.18	307.19	307.49	305.33	306	303	303.18	305.67
315.12	314.53	317.75	310.25	315.27	315.46	315.53	315.59	313.63	314.44	314.88	316	318.33	319.13	315.25	313.89	316.71	312.9	316.03	313.28	317.69	317.32	314.33	313.37	315.56	313.44	314.82	314.73	313.73	314.29	315.96	312.22	315.98	315.12	316.29	312.32	313.08	315.67	314.19	318.97	315.19	315.47	317.37	314.87	311.74	310.06	317.9	313.18	316.73	316.17
304.54	301.9	299.98	300.1	302.08	303.75	301.92	301.76	302.86	304.04	305.79	304.32	304.45	302.13	301.59	303.1	300.77	303.87	298.74	303.16	304.19	306.02	303.57	304.31	299.89	301.49	302.73	304.46	306.19	299.99	301.64	301.84	303.44	302.46	306.4	305.01	307.62	306.21	305.62	304.18	305.59	305.49	303.97	303.82	303.83	304.16	303.44	307.14	303.82	302.89
310.95	313.83	311.73	314.24	314.63	314.39	312.35	310.83	310.81	312.54	313.87	312.47	311.43	315.57	308.86	314.55	313.07	312.41	311.03	314.85	313.16	312.89	310.93	315.42	313.44	312.39	311.61	308.94	311.3	315.23	313.85	313.53	314.45	311.69	312.21	314.31	311.76	308.97	312.16	310	314.21	318.08	309.88	311.44	313.12	313.14	308.3	312.68	313.83	311.39
318.13	317.49	315.17	316.75	314	314.06	315.36	315.56	313.79	315.11	317.41	317.32	315.8	318.5	314.7	313.49	316.24	316.09	312.56	317.11	313.61	317.61	315.56	319.99	315.05	317.12	315.44	312.96	316.71	313.63	318.64	317.68	315.73	314.42	315.01	315.48	316.4	317.31	316.97	317.75	316.71	314.63	317.23	317.78	318.73	317.87	318.8	315.58	314.79	317.47
310.67	311.88	304.43	311.54	308.57	305.98	308.23	309.11	308.35	307.54	308	312.19	311.49	309.05	310.61	305.51	311.17	307.58	310.25	309.84	310.89	306.66	309.4	311.65	308.46	309.95	305.16	307.89	307.14	308.69	310.14	309.89	309.76	309.43	310.45	313.37	311.72	310.12	309.84	308.03	309.4	308.11	314.5	311.8	309.26	310.18	308.19	309.25	310.14	310.49
302.7	302.57	300.02	302.11	299.04	301.61	299.15	304.14	304.08	300.15	299.82	304.67	302.06	300.13	300.59	304.64	304.5	302.71	300.85	302.89	302.03	299.34	298.58	301.99	303.99	300.29	302.84	299.96	301.15	300.16	304.54	302.11	301.41	301.2	302.3	299.71	305.42	304	303.03	302.55	303.33	300.14	300.71	303.59	304.67	303.57	301.88	304.03	300.41	304.22
319.5	318.18	320.2	318.23	319.54	315.87	319.66	317.84	317.94	316.48	316.89	315.9	320	319.7	317.6	316.92	317.49	320.29	316.74	319.34	315.58	318.52	319.88	317.95	317.97	318.65	317.16	319.7	314.6	316.48	316.6	320	316.34	317.86	320.65	317.98	319.17	319.79	317.15	320.79	318.84	319.93	317.33	320.03	316.29	316.35	319.86	322.75	319.69	319.4
300.14	300.65	301.67	297.61	297.89	299.94	300.21	302.31	300.97	300.53	298.55	299.38	300.73	299.39	302.13	301.1	306.88	301.02	297.39	303.05	297.4	300.21	300.46	296.82	300.17	300.26	299.79	296.84	301.19	303.43	301.76	298.9	302.06	299.31	303.2	299.3	297.07	299.93	298.06	300.22	300.35	299.08	300.86	300.05	301.8	296.95	294.72	297.64	297.37	300.64
312.09	313.46	308.99	308.42	304.98	311.22	311.74	309.9	308.76	313.93	311.64	312	310.6	311.43	315.79	309.11	311.18	314.09	309.91	308.39	311.23	307.68	312.51	312.67	309.61	311.77	308.23	309.84	308.87	312.31	315.6	312.29	310.44	309.56	312	309.84	312.79	306.11	312.48	311.06	309.94	306.91	309.69	311.92	309.9	308.71	312.33	312.16	312.57	308.57
303.17	305.07	306.75	303.48	302.13	305.28	305.83	306.28	305.18	304.53	303.83	307	303.13	308.48	303.85	306.5	305.97	306.6	308.08	304.14	305.87	303.22	304.43	307.21	305.08	304.89	302.71	306.48	302.6	306.58	305.03	305.77	305.12	302.16	303.68	302.2	302.75	310	306.52	306.16	306.6	303.97	304.4	306.34	303.27	303.74	305.04	304.64	299.85	302.06
310.61	313.48	313.77	312.94	315.29	311.35	314.39	313.92	310.05	312.43	311.38	311.78	312.75	311.14	311.64	312.19	312.45	312.18	312.52	312.48	317.24	313.23	313.28	315.8	314.32	313.76	310.97	310.59	312.97	313.64	312.65	312.27	308.35	310.63	315.13	315.06	311.77	312.35	315.5	310.37	314.46	311.47	315.94	314.41	315.79	312.02	311.43	314.3	315.29	315.28
314.86	315.09	312.95	314.51	312.19	311.31	311.8	313.35	309.94	310.59	311.54	308.85	310.56	310.45	313.03	312.86	311.51	314.82	311.73	312.86	308.65	312.97	314.09	314.92	314.67	310.66	317.16	316.59	311.58	316.28	312.03	311.39	313.35	315.6	309.79	317	311.21	309.65	313.05	312.84	309.6	312.18	312.77	313.52	310.27	310.63	312.11	308.13	310.37	310.65
311.2	318.37	312.56	313.15	315.6	314.09	313.49	312.1	311.25	313.94	312.49	308.53	314.01	311.59	311.3	317.32	313.57	316.24	312.03	313.12	311.36	315.63	312.24	311.73	314.92	312.17	316.41	312.85	313.68	309.42	313.93	312.74	312.95	314.76	313.77	311.69	314.43	311.91	314.5	312.51	310.19	312.69	310.4	312.65	310.21	317.03	313.52	312.98	311.68	315.59
319.64	316.69	316.15	314.35	312.94	321.83	313.22	314.46	317.45	317.21	316.27	315.66	313.89	313.38	319.58	318.21	319.43	318.7	318.71	317.82	317.12	318.35	314.22	321.33	319.31	318.38	314.75	317.92	321.11	316.77	318.49	318.33	319.66	316.67	318.34	319.32	315.53	315.8	315.2	317.99	319.48	314.46	319.93	317.24	319.07	317.11	317.03	318.8	319.3	319.91
314.37	312.61	312.64	311.95	312.63	316.08	312.19	313.33	315.28	312.72	314.15	313.73	314.18	313.32	314.09	310.07	313.74	312.65	312.33	316.41	314.88	312.85	318.48	310.84	315.01	315.93	314.07	313.3	311.22	310.47	316.41	315.36	316.2	310.59	307.95	317.23	313.3	312.65	315.78	314.71	312.63	315.55	314.96	315.24	316.76	313.49	316.29	315.84	314.33	315.18
300.9	301.78	301.23	304.2	301.06	302.37	301.01	299.37	300.73	300.86	298.77	298.47	303.96	303.38	298.79	302.17	299.98	301.2	300.1	296.05	302.63	299.15	301.91	300.65	301.69	302.85	301.23	303.68	302.8	302.55	302.02	298.92	299.87	299.58	299.61	300.4	302.67	300.44	303.43	302.62	304.23	302.81	299.39	300.37	302.57	299.62	300.89	300.43	301.61	303.37
318.64	315.93	318.07	311.62	314.26	316.57	313.09	316.38	312.22	315.88	313.03	314.72	317.59	314.13	314.93	314.07	317.55	320.51	317.91	314.22	314.79	314.93	312.32	314.99	315.5	313.69	312.81	317.83	315.73	314.71	318.11	313.34	317.93	316.1	313.66	315.22	314.48	313.64	313.77	310.57	313.98	309.67	316.66	320.51	315.21	317.86	315.08	318.47	317.94	317.33
313.63	313.56	310.17	309.68	312.58	311.4	308.88	308.93	312.47	309.42	307.15	313.28	312.53	310.27	314.85	313.31	312.16	312.13	308.1	316.03	315.73	310.87	310.1	314.48	314.93	313.35	313.96	309.05	315.29	314.85	313.11	314.79	312.37	314.08	310.01	311.11	310.36	313.98	311.55	309.86	311.72	311.12	316.17	316.85	310.76	312.08	313.22	311.21	308.61	315.54
300.96	305.2	302.22	304.12	301.93	304.99	301.5	302.41	304.92	302.26	304.23	299.76	302.22	304.71	300.72	305.97	303.12	301.34	303.44	302.69	301.24	304.57	301.37	302.69	302.44	301.41	305.6	303.28	303.1	302.86	302.14	306.44	301.96	301.2	300.6	299.21	305.19	300.36	298.79	302	301.98	306.93	301.81	298.92	303.43	305.45	304.84	304.89	301.64	302.75
331.2	332.2	327.66	331.72	324.68	329.9	328.84	327.46	328.18	331.64	331.04	329.2	328.5	324.13	331.68	326.64	329.35	330.21	332.58	327.52	328.9	328.41	326.06	328.82	328.31	324.8	333.64	332.47	329.09	330.12	328.55	330.82	333.76	327.72	328.85	329.4	325.43	332.08	329.71	327.56	332.31	326.34	325.23	329.46	328.99	327.62	328.85	326.53	327.6	329.13
320.55	323.49	315.76	321.2	321.06	319.57	318.11	319.06	321.09	318.75	316.36	318.79	317.53	319.39	316.45	315.89	315.51	318.59	317.73	315.86	321.05	322.23	320.63	316.24	320.56	317.57	317.21	314.53	317.17	321.25	319.45	317.01	315.15	315.25	317.97	316.73	321.7	320.37	318.14	317.8	318.11	318.66	320.9	321.42	319.92	323.96	316.78	316.78	321.25	318.85
317.31	313.83	316.91	318.47	311.75	317.73	318.47	313	316.98	315.53	316.21	315.32	313.29	316.9	314.76	316.2	316.91	318.03	316.25	315.9	317.05	314.65	316.96	314.9	317.01	319.36	315.96	314.64	316.66	318.33	314.43	315.84	316.22	320.28	317.27	316.79	317.24	314.38	313.47	316.29	316.08	313.68	316.75	313.78	316.84	317.2	315.26	313.69	318.14	316.63
295.58	299.08	292.86	299.56	293	292.93	294.33	295.66	298.39	296.67	296.11	297.92	295.02	297.81	294.16	294.56	296.96	296.96	291.41	295.5	290.86	298.06	296.66	296.22	293.82	295.55	296.12	296.71	296.07	294.53	296.05	293.44	293.13	291.65	293.67	294.27	293.68	294.48	295.16	291	295.2	294.64	295.19	296.02	295.75	298.43	297.97	298.32	292.99	298.22
326.69	322.2	325.1	322.81	324.76	326.16	327.85	324.26	321.91	322.54	326.03	324.03	323.64	324.9	326.84	326.17	323.18	326.7	322.32	321.38	319.72	325.95	322.74	327.16	326.84	322.75	326.11	321.9	324.28	327.74	326.78	325.14	326.44	327.84	322.9	327.3	324.85	326.84	325.97	327.15	328.19	323.89	323.21	324.83	326.15	323.69	324.82	325.51	323.73	328.86
307.85	304.55	307.35	308.24	303.81	304.72	307.03	309.88	304.8	304.96	300.74	305.97	308.15	304.49	301.65	307.19	305.77	306.53	304.77	305.17	304.82	304.77	304.96	310.25	306.64	305.49	304.79	304.99	307.22	307.3	303.3	304.64	306.64	306.1	303.91	304.69	305.92	306.97	305.45	306.93	304.41	305.6	308.09	303.57	300.79	304.74	305.21	305.86	307.92	302.6
306.57	302.81	306.77	303.37	307.68	310.43	308.21	307.36	304.91	306.28	307.15	307.4	305.96	304.21	310.6	306.41	306.84	308.03	304.99	303.33	307.14	304.69	306.21	305.26	305.61	305.93	304.01	303.11	305.66	307.2	311.49	305.21	305.61	303.47	305.4	306.06	307.32	307.03	306.29	304.47	307.6	304.68	303.03	306.53	308.56	306.24	302.8	309.24	305.04	308.94
303.52	304.03	304.51	303.89	300.51	303.09	305.96	304.09	303.75	305.34	304.18	300.46	305.42	302.96	302.23	302.56	302.65	302.09	305.58	302.78	301.37	302.47	304.18	301.55	305.52	302.06	307.12	301.2	302.61	303.61	304.78	304.4	302.72	304.95	303.96	306.12	303.33	307.25	303.37	303.04	301.41	302.1	303.99	306.88	306.4	305.53	303.76	301.9	304.03	301.85
303.94	304.03	300.03	304.34	302.84	300.32	300.32	301.54	301.08	302.29	301.29	304.11	300.59	302.87	301.09	303	304	304	303.43	302.18	303.23	303.1	302.43	302.91	301.77	303.61	300.63	303.79	303.02	307.22	304.52	303.39	303.51	301.1	300.05	301.13	304.78	303.79	303.06	302.41	301.91	302.55	303	303.97	304.73	301.39	304.54	300.71	306.78	303.51
312.23	315.2	312.2	313.85	316.29	314.04	313.11	313.33	313.32	315.11	313.76	310.87	314.44	315.79	312.34	310.94	314.92	316.77	314.1	316.06	315.67	316.4	312.62	312.28	314.35	313.2	312.35	313.17	313.44	312.01	316.07	313.24	311.65	313.74	313.27	314.93	316.26	311.59	315.55	313.11	313.36	311.29	314.98	311.69	313.29	313.87	315.64	312.69	312.22	313.68
300.16	301.34	297.49	304.03	300.29	303.5	300.66	300.93	299.17	300.11	299.94	298.63	300.32	299.42	303.27	299.11	299.97	298.1	303.78	303.63	301.72	303.16	301.12	299.32	299.46	299.66	297.44	297.48	298.28	299.16	295.88	301.06	301.17	300.73	298.12	298.72	299.04	300.34	299.88	301.08	298.69	299.72	299.57	299.3	297.84	301.05	301.94	301.14	299.62	302.56
309.71	306.21	308.52	311.98	311.21	311.84	310.12	311.5	309.95	312.1	317.9	311.05	309.34	308.11	312.32	307.75	309.63	311.76	309.29	309.4	310.21	311.59	308.86	309.16	310.72	305.93	314.79	311.91	314.03	309.42	311.55	311.26	311.92	310.11	309.09	308.28	311.48	310.72	307.92	310.61	306.78	311.51	310.95	311.3	310.79	309.16	312.94	311.05	310.49	307.82
303.83	306.08	304.22	309.5	305.16	305	308.37	304.43	306.98	304.78	306.61	313.93	305.28	306.61	312.18	305.54	306.3	304.19	303.79	305.7	307.55	306.89	307.31	306.44	307.61	304.63	308.03	310.92	306.02	303.84	303.68	310.39	307.72	302.74	304.38	306.37	306.69	309.72	306.53	307.11	303.56	306.75	306.73	306.07	309.6	305.71	310.5	305.86	304.93	308.44
307.19	305.51	309.42	304.72	303.54	307.37	307.95	306.76	306.83	306.09	306.79	304.68	304.87	306.86	307.04	308.18	308.14	305.9	304.66	310.52	308.69	306.01	305.98	307.09	305.36	307.71	305.61	308.01	305.97	308.01	309.69	308.42	307.78	306.36	305.38	305.21	305.88	302.77	307.77	307.56	308.83	303.15	303.68	306.24	305.76	305.79	303.48	304.53	306.05	306.83
302.92	305.12	304.86	304.44	304.25	302.62	300.38	304.15	304.24	305.16	302.83	302.51	303.75	305.46	305.26	303.55	302.61	302.82	305.81	306.36	307.34	301.84	306.88	305.63	305.04	307.55	303.42	305.64	302.22	305.43	303.98	304.54	303.52	306.33	306.93	299	302.94	304.7	309.24	302.63	302.75	304.91	304.7	304.99	304.24	304.17	302.56	304.58	303.65	303.02
309.1	308.22	308.08	311.8	310.3	307	311.83	310.77	311.19	306.31	309.54	309.27	311.88	309.83	309.52	308.62	311.11	309.33	310.38	311.17	309.34	308.56	310.73	306.55	308.21	310.8	305.08	307.79	310.34	306.52	308.63	308.08	309.12	310.16	311.51	310.56	307.81	310.2	304.17	310.24	310.67	308.34	310.34	304.56	310.09	308.33	304.99	310.1	310.24	309.85
305.33	307.19	300.56	306.84	304.27	305.39	300.92	305.08	303.71	299.12	304.83	306.63	303.93	307.81	302.7	306.71	306.13	304.86	306.71	304.26	302.9	304.08	305.98	302.44	304.05	303.74	307.54	304.72	304.9	303.95	304.93	305.53	303.38	308.99	301.43	304	303.09	303.89	303.03	307.25	304.12	299.86	303.21	304.19	302.05	302.23	305.67	305.67	303.9	305.18
328.45	330.54	327.61	327.07	326.56	330.88	330.07	326.14	326.79	325.51	326.02	330.58	326.67	324.66	328.88	326.93	330.29	327.64	331.83	330.54	327.17	329.29	330.12	330.37	331.29	326.16	327.68	329.14	331.18	326.49	328.48	329.6	327.97	330.33	330.71	322.32	328.91	327.23	328.88	327.15	326.75	327.53	327.73	328.96	328.53	328.7	326.35	325.93	325.26	326.87
313.72	313.94	312.49	312.26	309.23	311.02	309.83	310.35	313.07	313.13	314.62	310.93	315.28	312.87	314.34	311.99	313.64	310.96	315.04	311.9	314.18	311.35	314.35	312.81	313.12	314.4	311.44	310.95	312.86	312.36	314.55	312.61	312.82	312.88	312.62	311.39	316.98	314.11	311.72	314.66	315.98	313.86	314.89	314.46	310.68	315.12	312.41	310.24	312.61	314.81
298.86	306.99	301.86	295.65	301.35	302.1	300.92	302.83	302.88	298.04	301.63	301.44	300.64	303.63	300.9	298.73	302.69	298.08	299.52	302.93	300.39	301.12	298.09	300.75	301.86	301.71	300.58	305.53	302.64	303.54	304.37	301.32	301.24	303.22	301.25	302.95	299.22	299.73	303.06	300.92	302.53	303.76	298.69	301.03	301.2	302.06	295.58	303.55	302.23	301.46
314.17	314.12	313.95	313.69	315.08	314.18	314.41	314.17	315.32	312.14	314.8	313.51	315.47	309.52	312.82	314.56	315.29	312.08	313.45	312.09	311.5	314.15	310.78	316	313.84	314.92	311.52	313.69	315.34	311.3	313.16	315.52	316.13	314.49	313.45	310.44	313.86	311.12	312.22	315.61	311.73	315.27	311.79	318.71	317.23	311.23	314.42	313.42	315.55	314.59
307.32	310.29	305.98	307.71	305.72	308.03	308.06	306.4	305.95	308.5	306.09	305.34	305.46	304.49	304.12	303.04	303.81	301.64	307.55	301.21	306.34	307.97	307.96	303.92	303.89	307.58	306.73	305.24	303.15	308.63	305.61	306.05	307.24	308.84	307.37	303.05	306.33	306.92	303.53	307.5	303.28	303.45	303.33	304.75	306.49	300.41	302.65	305.42	304.36	303.21
316.02	316.6	319.42	317.99	316.17	317.74	316.71	317.74	317.12	320.09	317.39	320.73	318.06	315.27	318.64	315.05	314.26	316.48	315.61	318.3	318.01	319.9	320.12	318.42	319.01	316.51	317.3	321.62	316.75	320.92	316.87	317.19	318.5	319.08	314.93	318.83	318.64	320.3	318.82	320.09	320.02	315.69	321.32	314.66	317.28	314.73	314.19	319.16	320.68	320.71
329.69	323.52	328.36	327.72	326.61	329.32	327.51	330.32	324.75	325.88	325.44	327.36	327.65	327.21	326.64	327.66	330.85	329.88	329.03	324.57	329.85	330.78	329.38	326.11	325.52	330.14	325.61	325.39	329.27	328.1	327.92	330.48	326.21	326.22	324.65	329.06	328.43	328.07	327.26	326.66	325.08	330.18	326.07	327.95	326.96	327.5	328.5	323.81	324.65	328.39
300.49	299.7	301.59	302.58	299.36	303.36	302.51	300.87	303.39	304.83	306.15	305.1	304.32	302.8	302.43	308.26	300.38	306.73	303.61	306.2	307.12	303.67	302.59	304.61	304.85	303.51	300.94	303.4	301.82	303.02	301.11	304.82	302.31	302.69	301.04	305.35	301.79	302.3	302.93	302.87	303.37	305.86	304.76	301.39	306.58	301.43	307.19	307.13	304.02	304.1
315.31	317.25	313.31	315.53	316	316.82	317.53	316.29	313.2	315.45	316.38	317.73	315.97	315.65	314.5	314.44	313.19	312.16	317.03	316.32	312.1	318.26	316.48	315.1	311.98	318.62	316.77	319.65	311.49	314.73	316.17	316.77	316.28	316.05	316.67	318.19	316.85	318.34	311.87	311.61	318.55	313.71	316.18	314.16	313.81	316.1	313.63	315.45	318.64	314.53
320.06	319.29	317.72	317.26	315.84	314.82	318.83	316.17	318.21	318.64	317.98	319.6	315.67	317.11	316.97	317.32	314.62	321.54	320.37	319.84	319.49	317.62	318.95	320.3	319.11	316.34	324.06	321.38	317.68	317.52	320.8	319.85	318.69	317.86	316.66	320.72	314.92	319.66	316.85	316.91	319.8	317.3	319.47	319.54	317.36	320.71	319.3	319.45	320.55	320.81
314.93	313.91	311.51	312.48	313.36	310.34	311.44	314.48	313.66	312.67	313.73	314.09	313.21	311.13	313.36	311.3	311.01	315.21	313.91	311.01	312.1	311.41	312.98	313.5	310.45	309.91	312.16	314.65	310.15	314.64	315.85	312.11	310.66	318.14	309.6	310.37	311.29	313.1	313.34	317.17	308.81	316.83	312.23	310.4	313.52	314.55	312.87	315.11	313.99	312.41
313.06	314.09	311.42	316.21	311.65	312.4	310.25	313.04	312.63	310.86	310.27	315.39	313.95	315.06	316.44	315.5	310.82	308.09	316.31	312.17	317.13	315.21	312.78	314.35	313.06	308.74	315.97	311.85	316.84	312.86	311.58	315.4	309.81	316.95	312.88	312.96	319.12	315.53	312.78	313.15	310.28	310.07	315.13	312.16	314.16	313.18	313.73	313.6	314.14	313.41
320.5	317.31	318.56	322.37	323.14	318.21	318.68	320.96	319.69	319.42	320.89	318.66	320.09	318.4	318.43	320.22	319.26	320.24	320.44	319.64	316.31	319	316.98	318.99	318.86	316.78	320.19	322.06	315.83	317.96	316.03	317.01	316.77	317.5	319.26	316.61	318.84	314.44	314.05	316.48	318.12	318.24	321.06	321.78	319.87	320.08	319.84	317.59	320.9	320.09
302.64	305.44	306.03	304.57	305.22	308.01	309.31	303.5	305.87	304.76	302.19	306.91	310.15	307.15	302.91	306.23	305.98	306.07	301.98	307.28	307.03	306.46	303.99	305.76	306.35	300.16	308.06	306.12	308.63	304.63	303.89	304.08	311.71	305.47	303.25	308.39	301.03	306.95	305.31	305.63	306.39	306.46	304.59	306.5	304.79	307.18	306.34	307.46	307.75	308.86
312.59	318.64	318.11	316.08	318.39	315.29	313.09	315.51	317.67	318.74	316.36	316.93	316.17	322.1	313.75	315.36	318.64	316.53	317.26	320.61	314.85	314.68	316.6	315.26	313.67	316.83	318.68	317.21	317.38	317.45	318.96	316.26	320.05	318.02	318.85	322.37	318.07	314.48	316.62	314	315.8	316.54	317.26	317.94	316.7	317.1	316.02	316.79	319.46	317.81
301.95	298.11	298.54	299.74	303.12	300.57	301.94	304.16	299.91	302.58	302.57	300.42	303.56	303.55	299.59	299.56	301.2	299.26	303.64	302.05	298.35	299.88	303.41	300.5	297.84	302.95	301.03	297.53	300.3	302.46	298.04	304.86	300.83	297.23	303.75	301.09	300.54	300.7	298.66	301.04	300.52	302	303.14	302.45	301.09	300.6	302.62	301.26	303.66	300.89
312.67	312.13	309.69	313.62	312.41	313.13	313.16	312.26	311.1	313.72	316.15	316.29	313.21	313.62	312.76	310.39	314.7	314.96	311.28	311.27	313.4	312.11	310.93	312.92	309.41	308.43	311.45	312.04	311.39	312.49	311.7	310.48	312.77	311.49	314.69	312.22	312.04	316.23	310.81	314.17	312.89	312.19	312.51	312.19	316.81	312.16	312.91	313.04	311.55	312.73
317.48	312.96	311.3	313.2	315.88	314.16	312.71	313.86	313.1	310.15	315.19	312.95	315.27	314.5	310.72	316.55	317.06	311.95	313.66	314.24	309.26	317.43	314.94	314.71	314.9	312.95	318.21	315.31	312.4	315.95	312.59	310.08	319	314.52	311.84	317.13	313.26	313.28	317.22	315.16	314.68	310.61	314.72	313.16	315.45	312.54	310.9	310.39	312.19	310.05
312.93	309.97	311.41	314.66	312.05	315.18	308.94	312.12	308.34	310.44	311.53	313.22	313.16	310.73	316.45	310.99	311.29	313	314.58	314.25	312.24	312.16	311.35	307.21	315.09	311.33	313.67	310.7	309.44	311.11	312.74	312	312.36	311.79	314.16	310.83	314.48	314.71	316.29	310.98	312.96	308.53	311.59	311.67	313.09	314.83	311.41	315.87	313.08	312.93
309.14	310.92	314.94	310.55	311.02	312.78	309.79	311.52	313.22	308.3	307.46	313.4	311.64	306.43	307.96	308.68	307.44	308.22	307.64	309.11	308.32	308.86	309.57	312.18	310.38	309.95	311.04	311.96	309.26	308.82	309.49	310.86	305.13	304.9	311.8	307.03	309.32	309.15	308.04	308.44	308.97	305.83	308.32	309.61	309.93	308.25	307.66	308.69	307.29	311.66
319.39	318.78	320.54	320.88	318.54	317.58	317.2	314.76	315.73	320.52	320.43	318.8	320.27	312.79	318.99	320.07	316.12	319.38	313.89	317.08	320.24	318.02	319.08	314	317.16	316.51	319.73	317.9	316.4	315.98	318.41	316.41	319.02	318.16	319.82	318.27	319.19	319.27	314.1	316.94	317.05	315.65	316.19	317.02	315.6	319.18	318.38	319.62	317.22	318.08
306.21	305.67	304.96	304.58	309.77	304.86	306.78	304.8	305.38	306.41	307.58	303.09	306.86	301.68	305.84	301.68	310.19	305.7	306.6	303.95	307.81	307.61	303.54	303.91	304.36	304.63	307.31	304.96	305.54	303.4	304.35	307.85	305.82	306.74	303.75	305.12	306.72	303.09	304.07	307.48	306.88	304.01	305.43	305.16	303.99	306.67	303.4	308.41	309.57	306.31
306.1	306.09	305.49	305.08	306.89	306.19	306.64	302.35	309.31	308.28	303.78	306.54	300.71	304.53	304.15	305.08	307.26	303.24	306.17	306.85	302.98	304.7	302.98	304.58	304.87	302.88	301.65	303.13	306.36	302.58	304.05	302.11	303.33	304.4	302.37	304.12	309.41	304.84	305.38	301.17	302.84	306.39	305.33	304.76	303.5	307.24	307.31	303.37	305.2	304.22
300.05	302.95	299.52	299.26	301.5	301.98	298.72	296.25	300.37	297.97	300.88	299.14	297.53	300.68	298.6	299.96	301.83	300.2	301.38	298.93	298.87	297.69	298.08	302.72	298.67	299.91	298.96	298.65	299.94	302.36	297.77	298.23	300.62	300.77	301.17	300.13	298.95	300.52	299.9	297.48	300.88	300.05	298.75	302.47	301.57	298.12	298.68	298.95	300.59	301.01
292	296.06	293.81	295.84	293	293.08	292.69	291.18	295.55	296.11	294.18	293.73	293.14	295.15	298.47	293.93	293.6	291.42	296.38	293.34	291.54	294.64	296.2	290.87	292.63	292.28	293.02	298.1	296.6	296.01	295.25	294.91	293.03	294.43	295.21	293.51	295.14	295.6	296.66	294.94	295.23	295	294.53	291.37	293.68	298.53	296.73	294.54	295.62	292.71
298.81	298.04	297.56	300.17	301.93	301.6	302.2	296.38	300.88	302.74	301.15	295.67	299.41	301.46	299.41	297.8	299.47	297.02	298.62	298.06	295.76	302.73	296.45	298.63	300.33	304.19	300.51	300.78	301.59	299.08	301.6	301.73	298.33	301.86	296.93	297.91	302.97	300.94	299.51	298.17	302.82	299.46	300.24	300.87	299.65	298.26	302.06	299.46	299.76	301.14
320.34	320.08	319.8	321.25	319.54	315.5	318.24	319.86	316.53	321.85	318.2	319.17	319.95	320	314.98	317.39	318.2	321.55	317.95	321.69	319.45	319.58	321.19	319.71	320.95	319.97	318.73	318.9	315.01	317.77	318.24	321.76	319.08	317.23	318.52	317.38	317.91	320.22	317.56	319.06	318.78	317.11	321.04	319.77	318.03	318.36	316.49	320.78	316.25	318.07
302.19	296.15	304.44	300.1	301.73	299.22	301.31	300.26	302.2	300.34	297.5	301.98	298.79	303.16	300.15	301.81	300.41	300.57	302.73	300.77	300.57	300.27	300.81	301.23	302.61	299.6	303.4	301.4	302.17	302.52	304.35	303.11	301.77	299.84	302.31	300.52	299.95	301.61	304.29	298.56	297.36	300.29	299.82	304.79	298.58	303.26	302.83	298.79	303.23	301.81
319.14	320.53	316.04	320.46	319.26	318.77	317.77	317.07	316.43	318.86	318.26	318.24	319.64	319.75	318.12	320.27	317.49	321.24	317.66	317.68	318.22	319.17	319.39	318.98	318.21	317.95	319.01	318.33	321.31	319.72	319.67	319.27	318.52	318.59	317.41	321.81	317.1	317.35	317.2	316.9	317.72	317.62	320.76	316.74	315.29	319.61	314.54	316.73	318.42	314.97
319.96	317.42	318.43	316.93	315.04	317.47	315.37	316.38	312.41	313.66	316.75	315.74	316.93	312.98	319.43	312.43	318.08	314.22	315.76	315.82	315.04	318.17	313.67	319.33	314.37	314.4	314.38	316.03	315.58	314.05	314.91	313.86	316.78	317.66	314.71	315.04	313.08	314.47	319.24	317.59	316.33	316.52	313.45	315.29	315.46	312.83	312.73	316.38	316.34	317.37
318.26	319.32	318.26	321.46	323.44	320.05	321.98	323.03	317.85	315.19	318.86	321.01	321.53	318.32	316.52	319.15	320.63	320.88	317.65	318.7	319.7	318.82	316.73	319.32	315.37	319.09	320.65	319	321.2	319.5	319.17	319.27	322.63	315.49	319.06	319.38	322.06	319.66	319.25	319.1	321.12	314.65	319.07	324.6	319.86	322.16	316.36	320.26	316.88	318.87
304.8	305.23	300.97	307.02	305.05	302.2	309.88	300.33	306.25	309.52	305.83	302.37	307.74	304.98	307.36	304.57	308.19	306.42	304.05	305.56	304.75	304.87	304.39	302.6	309.96	307.93	303.83	302.61	305.56	302.18	304.49	304.76	306.94	310.08	305.42	306.14	300.47	304.51	306.72	304.55	302.65	303.69	306.49	303.04	303.8	310.1	308.41	302.74	308.74	304.32
329.73	331.91	325.88	326.07	328.12	325.03	329.34	328.39	330.19	327.05	328.44	327.79	326.17	327.02	324.44	328.99	329.09	325.81	327.86	331.89	328.84	333.58	328.42	326.28	329.95	330.19	325.89	332.42	326.99	326.85	328.16	328.22	327.5	326.24	326.87	327.73	328.48	324.61	329.41	328.2	327.2	328.29	325.43	327.45	326.64	330.43	327.52	327.29	330.84	327.95
292.38	295.42	291.35	295.39	289.69	293.33	294.46	295.73	292.03	297	292.6	294.15	295.08	294.21	290.56	295.61	292.32	292.29	293.47	293.64	292.32	292.88	295.22	292.79	291.06	292.15	292.52	291.72	292.17	292.01	293.83	293.73	299.08	292.54	295.23	293.42	291.65	292.37	292.93	294.32	296.05	296.31	292.3	292.94	297.35	292.47	292	293.61	293.26	292.61
291.38	292.77	293.08	290.49	293.67	295.11	294.93	295.3	297.09	296.41	292.41	289.6	295.84	295.41	294.07	294.52	294.77	292.59	292.96	298.01	291.84	293.14	293.28	291.92	297.42	298.18	293.77	294.11	295.24	291.99	295.31	290.81	292.4	293.62	296.81	295.52	294.02	296.4	293.54	292.87	291.6	291.38	294.26	294.27	293.89	292.98	298.3	292.95	295.61	293.29
300.06	303.48	302.78	301.79	300.41	302.44	302.37	303.3	306.05	303.93	304.24	304.57	302.29	301.74	304.78	304.09	302.37	300.49	303.09	300.46	300.59	302.25	300.45	303.37	302.22	300.7	304.7	303.34	301.62	301.22	302.22	297.88	300.97	306.31	303.45	301.29	303.18	300.72	299.09	303.62	302.89	300.19	305.47	300.91	304.17	303.26	299.26	299.91	303.94	301.56
313.96	305.99	311.32	310.01	310.06	309.95	314.2	311.07	312.94	304.81	308.83	310.29	310.99	309.27	311.33	315.12	312.59	310.42	312.02	308.58	308.27	311.89	310.58	308.4	309.39	309.3	310.82	313	312.6	312.96	309.03	309.66	308.96	311.93	312.81	309.71	313.93	311.19	309.8	309.46	311.63	306.26	310.73	311.5	311.18	313.97	311.2	308.61	310.63	312.38
305.93	307.81	307.04	305.36	307.13	305.15	305.48	304.87	307.04	307.52	304.16	307.77	310.42	304.14	303	305.16	304.55	304.27	307.79	306.87	304.93	307.41	303.8	306.92	305.74	305.25	308.33	304.81	306.2	301.23	306.04	306.27	308.9	304.6	307.25	304.13	302.45	308.86	303.65	305.84	306.3	304.73	307.91	303.48	306.53	305.82	304.82	308.38	308.83	300.91
318.42	323.97	317.95	316.35	317.72	317.6	316.12	320.36	318.72	322.99	319.48	316.61	318.2	316.34	316.76	317.06	320.55	320.86	318.28	318.51	315.75	321.67	319.15	314.9	317.31	315.21	318.74	315.26	319.01	317.22	318.02	319.61	317.98	317.2	316.26	317.32	317.3	318.85	316.43	318.39	320.36	316.59	315.7	316.65	320.58	318.35	314.5	319.71	318.32	314.99
315.5	316.19	312.15	316.02	314.55	315.44	317.13	314.69	314.69	315.41	310.75	315.96	314.06	316.2	314.49	315.47	317.91	316.28	317.04	316.26	315.1	311.61	315.6	314.87	313.51	316.23	315.84	312.57	315.02	316.57	312.8	313.73	316.92	312.77	316.24	316.75	315.56	314.95	313.29	317.31	316.69	309.58	314.89	314.9	317.61	319	311.82	313.27	314.62	315.68
318.24	318.43	318.72	319.95	317.76	320.21	317.65	318.06	319.86	314.06	316.91	317.34	317.36	320.48	319.18	319.75	317.83	317.1	317.38	319.6	316.87	316.75	314.49	317.39	319.36	318.93	319.51	316.98	316.11	316.25	318.39	316.17	315.95	320.01	316.62	317.97	320.05	317.73	319.08	316.22	313.95	315.73	319.63	317.06	317.15	317.06	319.08	318.06	316.12	314.6
302.28	301.73	304.64	302.25	303.83	302.28	306.93	297.43	299.54	302.62	305.93	300.05	301.02	305.31	303.93	306.8	302.32	298.8	300.47	305.4	300.47	304.48	301.24	302.52	304.86	302.52	303.34	299.5	300.65	302.58	304.63	301.03	301.1	304.34	307.69	305.68	302.67	304.46	299.15	303.41	303.03	303.2	301.23	304	304.19	301.09	301.99	304.09	297.27	299.55
304.17	306.91	305.01	304.4	302.12	302.06	306.83	306.15	302.59	305.94	304.81	306.97	305.23	306.53	304.16	306.95	306.83	306.54	305.61	302.81	302.38	306.56	306.47	304.67	302.64	304.02	304.72	309.38	306.12	304.39	304.73	305.05	304.44	304.9	302.78	307.21	303.73	307.35	308.07	304.77	304.28	301.95	308.5	305.08	305.49	305.23	304.6	301.76	304.62	306
307.45	306.29	312.39	308.53	307.51	309.34	307.81	306.57	310.67	307.99	305.14	309.95	311.49	309.83	306.08	306.18	310.03	310.25	309.86	308.01	306.1	308.11	311.24	308.33	310.77	308.92	311.6	306.64	310.94	307.44	307.66	311.76	304.53	308.17	309.2	305.93	308.7	307.12	307.92	306.53	309.36	311.55	309.41	308.59	308.35	307.23	310.45	309.31	310.49	309.05
314.82	317.04	315.06	315.03	317.83	312.84	316.59	314.99	314	313.13	317.84	319.51	318.23	317.27	319.52	318.74	314.07	314.57	316.24	315.58	317.27	316.3	315.43	313.93	316.99	316.93	318.75	314.89	314.39	316.65	313.12	316.96	316.54	314.91	317.57	315.46	316.73	317.53	315.16	317.06	317.65	312.46	319.13	317.26	317.28	315.28	315.21	321.14	315.37	318.81
324.83	325.53	324.44	327.32	328.35	325.21	327.55	329.19	326.93	328.95	329.89	329.41	328.53	324.82	329.4	327.93	324.99	329.78	327.01	326.98	325.12	326.66	323.01	327.42	327.19	324.86	325.09	327.91	327.48	327.78	330.47	329.81	329.56	324.8	327.63	329.33	325.69	327.28	322.92	326.01	321.7	329.26	325.99	327.68	322.74	328.33	325.3	326.62	327.47	327.39
302.63	304.78	301.3	302.84	302.13	306.2	304.53	306.09	306.01	306.59	305.22	304.23	303.59	306.31	306.33	301.63	304.79	304.64	304.19	300.87	306.52	304.31	304.05	307.01	303.86	304.32	304.31	306.65	303.27	307.4	306.65	299.53	303.27	302.15	305.09	304.8	308.5	301.29	304.69	303.5	305.88	306.29	305.04	306.18	299.7	301.63	299.68	304.45	305.1	303.47
308.18	310.08	312.74	307.94	309.1	308.43	312.52	309.87	314.93	307.8	311.52	310.71	311.3	313.87	309.52	308.92	311.89	309.3	308.46	314.29	316.13	311.4	311.08	310.82	307.2	312.39	313.9	310.22	309.42	308.46	309.96	307.13	310.97	310.66	306.81	309.42	312.27	309.24	310.38	310.04	309.69	308.57	305.15	309.27	311.55	308.52	312.1	308.41	312.15	311.19
298.64	299.2	302.29	301.46	299.18	298.81	303.72	300.64	297.25	301.79	302.42	300.38	300.35	299.29	300.62	298.23	300.92	298.02	297	299.05	296.93	298.57	300.48	299.25	301.44	297.26	302.03	299.79	298.9	298.56	302.4	301.78	296.43	298.32	301.67	297.63	301.68	298.41	301.29	297.3	297.3	299.98	297.48	298.04	301.82	300.02	298.85	299.75	298.63	299.7
311.66	317.95	316.17	314.1	314.87	316.95	320.31	312.7	314.68	314.39	314.66	315.34	316.96	313.58	317.17	317.43	314.58	318.32	317.19	313.8	314.66	317.28	316.99	314.81	314.1	313.66	315.75	316.4	318.52	312.63	317.64	318.89	314.45	315.86	316.11	315.03	315.12	319.12	317.01	317.76	313.49	315.81	320.36	319.58	316.83	316.69	316.07	313.51	315.16	311.78
305.9	303.48	304.86	304.66	306.06	309.42	305.36	306.07	305.03	305.23	306.13	304.84	307.28	305.19	307.19	299.88	309.25	305.78	306	304.14	307.52	307.64	303.62	306.68	305.52	304.83	307.48	303.46	303.71	306.61	310.02	305.08	305.7	309.03	308.62	303.78	305.13	305.74	307.01	304.47	302.98	305.92	307.32	309.45	303.28	306.58	306.71	302.83	309.17	307.75
303.78	301.25	301.31	302.51	304.3	304.69	302.73	305.09	301.62	305.96	302.14	301.89	303.24	298.72	301.06	302.18	305.86	301.15	303.53	299.29	304.17	303.34	304.89	302.17	304.76	305.5	304	301.85	304.46	298.1	299.7	306.53	301.07	305.91	300.69	302	298.3	304.12	307.39	300.9	302.96	306.54	301.66	302.91	302.84	305.46	302.22	303.73	302.24	301.09
302.12	305.74	303.11	309.17	311.31	307.17	306.45	307.3	308.96	304.67	307.92	309.95	305.3	304.36	305.28	307.4	302.08	305.05	303.56	306.58	306.15	306.44	305.81	305.91	305.92	304.52	304.1	307	307.29	305.16	306.27	308.49	309.64	305.49	306.06	308.81	306.43	310.06	301.35	303.12	307.43	305.35	303.93	310.17	304.62	309.28	306.56	304.97	304.65	306.42
295.88	293.41	299.18	297.8	295.56	294.22	294.61	294.16	296.38	295.87	300.16	292.08	288.43	293.95	295.95	294.15	296.82	297.29	293.29	290.77	301.64	294.82	296.83	294.76	294.27	294.68	296.43	293.74	295.41	296.38	295.32	294.68	293.38	291.9	295.11	292.99	289.77	291.39	298.05	293.04	295.12	296.28	295.06	295.91	293.84	292.9	293.08	294.59	294.71	298.34
311.99	304.96	310.22	307.9	306.5	306.49	310.32	305.97	308.55	307.51	311.22	308.69	309.74	311.75	312.23	312.63	310.99	306.13	308.64	312.21	311.25	313.51	310.09	308.29	307.59	308.57	307.15	309.14	308.57	308.88	306.55	310.37	305.92	313.06	314.29	309.86	306.54	309.67	313.29	307.25	310.19	308.35	309.84	310.05	310.76	311.06	307.91	304.22	308.52	313.46
309.76	310.33	312.72	311.42	312.65	307.06	308.02	309.12	306.06	309.73	307.5	309.11	307.44	310.46	311.3	308.85	307.93	306.96	308.63	306.45	307.95	307.56	308.81	311.44	308.97	308.5	306.28	307.98	313.66	306.66	305.36	312.37	310.19	310.38	311.59	307.61	311.52	305.02	306.52	309.84	310.49	308.92	310.81	310.29	312.31	309.94	308.3	310.41	310.1	309.64
306.84	308.77	308.18	308.97	302.31	307.07	309.55	304.78	304.68	307.72	306.17	308.08	304.06	309.4	306.79	306.53	305.79	303.55	305.02	305.59	307.3	309.66	305.77	307.92	309.66	307.22	301.13	303.2	305.22	303.21	308.68	306.7	306.17	307.03	305.3	305.85	304.14	307.25	307.14	306.91	304.57	304.46	307	301.39	304.89	306.09	306.26	307.62	303.5	306.41
307.04	311.15	313.41	313.19	312.33	313.18	308.73	311.49	315.69	309.68	305.99	306.96	309.18	310.76	309.93	308.48	313.26	313.48	315.6	313.43	309.58	307.87	311.1	308.54	310.57	311.9	308.38	308.19	308.3	313.26	310.26	310.84	308.38	310.03	315.68	309.47	314.45	308.75	308.14	311	313.26	309.08	311.09	311	312.11	313.77	309.35	308.37	312.81	310.7
318.14	317.98	316.23	316.29	319.95	316.22	316.98	316.45	314.66	319.47	318.23	316.16	317.26	316.13	319.56	316.27	316.95	317.96	316.81	316.75	312.48	314.54	315.09	315.58	315.53	315.2	320.27	316.55	315.6	315.83	318.87	314.13	311.57	318.6	319.06	316.9	318.87	316.97	313.97	315.63	311.29	315.6	314.06	314.21	313.34	317.97	316.3	312.46	317.26	316.1
310.94	309.56	308.77	314.25	308.82	314.54	311.93	309.46	310.06	310.58	310.76	311.32	307.45	310.86	310.36	313.51	310.81	313.2	314.39	310.61	312.75	309.67	311.76	311.57	309.53	312.25	308.9	309.6	312.34	308.25	311.44	309.36	312.92	309.49	310.47	309.95	312	310.4	311.49	311.88	311.79	310.42	311.85	310.39	311.04	312.38	314.98	311.58	310.19	307.56
300.69	303.16	302.13	301.31	303.25	305.33	302.88	305.34	299.77	301.89	304.54	303.25	300.57	301.13	300.19	302.53	305.29	301.7	297.6	303.13	303.45	304.12	299.07	301.49	306.25	301.7	299.65	300.79	303.15	304.83	305.98	301.05	298.4	304.82	305.13	300.43	302.88	307.32	304.04	306.68	302.02	301.62	303.01	305.53	300.75	303.51	302.27	301.17	302.22	302.23
301.8	305.23	303.45	296.81	300.74	304.84	305.19	303.19	303.39	302.51	304	306.11	306.8	305.37	303.99	302.51	303.58	305.38	304.62	302.16	300.23	301.31	304.07	304.32	304.39	305.09	301.6	303.53	305.26	305.69	304.09	303.02	303.26	301.82	303.99	301.51	304.61	302.91	305.43	302.7	302.28	303.9	304.48	300.33	301.63	301.43	301.06	304.4	301.88	302.64
325.08	328.57	326.35	328.63	325.17	327.89	325.17	326.95	325.12	326.5	328.4	329.34	326.19	326.93	324.94	327.18	330.64	324.93	327.61	325.33	324.7	328.56	326.14	326.75	325.2	326.28	327.4	327.76	331.07	326.09	330.73	324.77	329.47	326.22	325.96	326.14	330.92	330.21	330.19	328.85	330.12	326.5	328.07	326.41	327.33	326.86	329.69	327.15	328.22	329.35
303.21	304.68	302.52	303.23	302.61	298.99	302.71	304.89	300.95	301.51	303.63	304.54	304.39	303.31	306.06	305.97	301.77	302.89	305.65	302.71	305.63	302.93	301	298.81	304.99	302.43	303.43	302.07	302.59	307.61	304.32	302.17	300.88	303	303.71	303.29	299.85	301.5	303.22	301.42	307.75	304.8	301.24	302.15	304.23	302.46	302.89	307.19	301.72	306.22
296.82	299.86	301.97	300.36	302.42	301.25	300	303.4	299.39	304.15	301.93	300.18	301.67	298.05	301.96	302.79	296.75	304.92	302.36	300.27	300.88	304.82	297.13	300.42	302.96	301.46	303.22	299.74	300.64	302.11	303.85	299.62	305.08	298.2	301.79	299.9	302.01	298.75	302.08	299.55	300.21	299.42	304.11	301.92	298.54	302.1	305.99	300.57	300.38	302.71
315.5	313.66	312.88	315.68	313.15	314.29	315.71	318.64	317.53	318.78	313.1	317.88	319.06	317.87	313.34	315.07	312.61	315.57	315.3	313.85	315.25	315.57	318.86	317.52	313.54	317.21	316.36	314.6	317.02	316.45	313.76	313.44	315.96	317.35	314.5	314.74	314.34	319.13	313.79	314.41	313.27	318.85	318.93	315.12	316.43	315.5	316.17	319.46	316	314.43
316.98	315.64	314.3	317.38	313.56	315.84	315.06	314.41	314.6	312.63	317.29	314.54	315.9	313.52	315.31	314.66	313.79	319.18	313.75	316.17	313.3	310.27	311.19	313.78	314.78	314.37	312.41	313.97	315.99	315.84	312.38	314.55	314.15	315.34	312.15	316.19	314.06	312.77	310.74	314.14	312.54	313.72	317.11	311.88	315.85	316.24	309.07	309.86	310.29	318.58
305.88	306.75	305.48	305.69	309.36	303.58	305.02	304.74	304.96	307.73	301.33	306.05	305.69	305.67	307.54	303.56	308.73	306.57	301.74	304.2	304.67	306.33	307.01	306.07	306.19	305.18	306.14	308.54	305.95	306.08	305.85	305.59	304.44	306.19	307.61	306.51	305.98	306.54	305.97	306.71	303.31	305.64	305.32	302.84	304.11	302.08	306.13	305.27	305.87	306.52
323.54	322.82	326.62	323.72	324.82	325.42	325.27	325.12	330.12	325.51	321.3	327.53	327.19	324.18	326.56	322.47	325.16	322.91	322.91	324.14	325.73	324.96	321.76	326.32	328.29	324.25	323.15	327.84	324.53	324.17	328.45	327.13	323.03	320.93	324.2	324.7	321.89	323.39	326.43	328.35	323.11	325.29	323.2	322.62	328.97	326.23	322.68	324.06	326.67	324.1
307.91	308.98	307.36	305.57	308.74	312.2	309.24	308.63	310.6	304.13	307.62	307.99	306.43	308.62	309.25	309.58	308.45	308.35	311.17	308.25	309.15	305.76	311.58	305.02	307.73	305.85	307.66	310.92	307.86	307.54	305.08	305.45	308.66	314.69	306.71	307.68	306.5	310	312.23	306.6	309.54	306.99	304.49	312.4	307.61	310.73	310.54	310.31	306.4	308.26
309.02	307.4	305.11	302.46	304	307.83	305.25	307.43	306.2	305.67	306.95	306.92	309.19	308.26	305.99	306.02	308.57	304.23	303.82	305.11	304.58	304.52	306.35	305.8	306.42	306.14	307.21	302.95	305.47	304.97	307.13	304.41	308.61	306.53	308.78	304.2	307.81	306.5	303.68	306.24	303.86	309.7	303.47	304.65	304.74	303.53	305.85	308.03	304.45	304.64
309.67	307.26	310.67	308.54	306.92	309.27	305.53	307.41	311.91	309.93	308.38	310.6	310.82	309.53	311.67	310.45	308.62	309.96	307.81	307.93	308.32	305.39	311.72	309.51	311.88	307.87	312.14	311.17	310.82	309.99	311.95	315.49	309.34	307.83	313.16	312.48	310.18	310.2	312.28	309.63	308.94	309.81	310.06	309.37	307.33	309.47	310.17	312.62	306.79	311.82
316.29	318.21	311.27	316.49	314.7	312.94	315.28	315.7	317.09	315.62	312.08	315.32	317.33	316.33	317.77	312.86	319.8	314.67	317.49	315.04	315.73	315.78	313.89	316.12	313.07	313.14	306.88	316.7	312.49	316	313.39	317.25	319.85	318.33	312.45	314.13	313.57	320.1	319.68	314.71	315.07	312.97	312.93	315.96	312.02	312.81	314.12	311.58	315.09	315.09
303.24	300.96	298.24	298.65	298.8	300.05	301.85	299.66	298.17	299.22	299.49	302.43	298.32	298.65	298.91	300.65	299.86	299.72	302.75	300.48	296.13	301.76	300.17	300	300.12	298.91	302.21	302.07	302.18	305.01	300.23	298.23	300.33	301.35	296.6	302.33	300.02	301.39	299.52	303.75	302.21	300.22	298.24	299.53	299.52	300.82	300.69	299.33	300.16	298.79
305.2	306.69	301.56	303.44	304.27	303.3	306.42	307.5	303.61	308.26	304.3	304.25	299.02	306.17	306.18	303.55	310.24	303.73	307.54	304.76	308.52	304.47	308.04	304.25	306.04	305.71	305.21	305.3	305.31	304.82	307.45	307.93	304.66	304.55	304.91	305.52	306.16	302.23	302.69	302.78	303.47	302.44	307.55	305.59	304.65	306.21	305.66	304.62	304.18	302.29
297.77	295.33	296.33	297.93	295.25	295.49	293.69	294.67	292.67	295.39	295.31	291.55	296.66	290.71	294.66	297.26	297.33	295.71	294.16	295.96	295.67	296.95	295.07	293.34	296.19	296.97	291.4	294	295.31	295.02	293.59	293.83	292.63	295.35	298.68	293.24	292.13	297.41	295.39	296.25	293.78	293.2	295.57	293.93	293.46	299.01	295.69	294.91	294.99	297.43
311.57	309.11	307.81	311.61	313.02	310.69	308.58	312.54	312.62	313.15	310.19	311.49	307.94	306.58	309.86	308.92	310.15	310.23	307.13	312.96	311.98	311.42	311.29	304.88	310	307.91	309.84	312.86	310.36	314.68	311.41	307.35	309.86	307.81	309.89	310.72	308.13	313.5	310.27	309.72	310.9	314.69	311.9	311.3	308.73	310.76	308.54	310.5	308.38	312.34
301.36	307.98	303.52	304.47	306.43	303.79	309.26	305.77	306.89	304.45	305.13	306.58	305.25	305.72	303.83	303.5	304.41	306.16	306.09	304.71	306.06	307.42	308.79	305.35	302.8	306.42	304.96	305.31	305.38	303.25	302.59	305.36	306.55	305.48	305.67	305.03	303.04	309.9	307.47	309.41	308.05	305.66	306.39	304.23	304.24	305.48	302.34	306.04	304.9	303.97
305.54	302.75	303.77	302.06	310.02	307.05	305.59	307.18	306.76	307.68	309.41	306.58	304.15	307.31	309.63	307.15	301.75	305.7	304.94	307.77	306.21	303.87	304.54	307.06	306.52	306.32	303.84	304.9	304.97	307.08	307.72	305.21	303.65	308.87	305.31	303.57	301.9	303.8	305.98	303.44	307.47	303.7	304.45	303.51	305.15	308.36	306.9	305.01	307.31	305.73
310.65	309.05	312.49	311.04	307.81	316.06	311.12	311.76	311.38	306.98	308.33	313.34	309.33	308.64	311.74	313.49	311.47	309.92	311.72	308.24	310.2	309.81	308	311.91	311.26	306.1	311.3	308.23	313.81	315.1	310.78	314.76	313.31	310.47	307.88	309.53	310.67	309.68	307.21	309.82	308.44	309.18	315.86	310.98	312.33	312.71	310.75	306.77	310.06	311.62
317.9	316.84	317.38	314.49	319.1	317.36	318.67	316.65	313.42	316.79	317.35	316.63	313.21	322.1	315.08	313.61	316.75	317.98	314.89	319.55	314.63	314.1	316.99	313.34	316.13	313.5	314.04	316.63	314.04	319	313.86	313.73	319.11	315.33	316.06	311.97	316.27	319.12	315.06	319.05	314.84	312.87	316.19	318	317.03	315.97	314.43	312.78	318.83	315.55
326.23	326.28	326.94	328.7	326.55	326.67	325.72	326.97	326.26	329.14	326.08	331.07	325.79	332.01	325.36	327.94	327.36	327.12	330.82	327.49	328.04	328.83	325.54	326.76	328.2	328.42	328.09	327.3	329	324.78	326.89	323.51	329.46	325.97	327.05	323.75	328	326.72	325.25	326.3	328.11	324.38	328.09	324.06	327.53	330.34	329.94	326.4	327.23	330.45
315.34	317.12	317.44	316.52	320.9	319.18	318.09	318.53	317.24	318.13	320	316.66	319.94	319.89	318.06	316.02	315.83	316.27	319.56	318.48	312.06	318.3	320.28	318.95	317.94	317.27	317.08	316.31	319.87	318	317.01	314.11	318.11	317	318.69	314.71	316.37	317.77	317.9	322.21	318.3	319.05	317.04	318.03	317.99	318.2	317.11	320.59	318.67	320.17
321.27	317.4	314.82	315.93	315.58	315.75	317.86	317.68	310.41	316.78	314.01	315.01	318.43	315.37	314.72	317.12	316.79	315.19	316.95	314.89	316.48	316.76	311.64	318.46	318.78	318.74	314.15	316.69	313.85	316.26	316.85	314.67	313.86	318.83	316.29	314.32	314.6	310.99	316.14	319.84	314.56	317.45	313.69	316.72	316.12	314.53	312.58	312.13	319.21	314.32
304.39	303.17	302.86	306.03	305.13	306.4	304.61	305.79	306.41	305.7	304.55	305.78	301.15	305.4	305.78	304	304.45	306.84	303.4	304.51	303.33	306.79	301.78	304.57	302.08	302.78	304.62	306.71	306.52	304.01	305.84	304.93	304.64	303.18	304.82	303.29	306.14	303.54	305.25	302.23	303.49	302.15	304.73	302.81	302.67	305.55	304.97	303.26	302.12	304.24
312.7	311.22	311.11	309.42	313.21	314.34	312.05	312.39	313.14	310.69	310.61	309.39	312.5	309.97	314.85	308.57	309.88	317.55	309.2	310.98	309.34	311.59	311	312.06	313.58	310.83	308.43	312.11	310.27	313.09	312.16	313.36	312.43	308.72	312.2	309.86	309.65	309.45	311.27	306.04	310.08	317.36	308.62	309.21	311.34	312.41	311.73	308.44	311.21	311.26
313.64	310.92	308.97	305.33	312.52	310.04	313.25	309.46	311.63	313.93	308.25	310.3	312.83	307.81	312.11	310.06	310.21	312.27	309.43	309.25	310.31	311.21	307.18	311.47	308.05	311.02	311.68	311.11	310.29	310.52	313.88	309.12	312.05	311.75	309.78	309.11	313.78	311.95	308.59	309.67	311.63	310.55	312.07	309.21	312.99	312.08	308.07	312.51	312.09	313.09
306.13	300.3	303.19	301.21	301.65	302.6	304.7	302.22	306.2	303.96	302.19	302.57	302.8	301.37	302.88	303.77	301.56	302.13	302.57	300.04	300.59	302.68	302.98	302.21	298.87	301.31	300.84	304.2	305.36	303.45	302.33	300.3	301.61	301.42	303.24	302.22	305.22	304.04	303.2	304.05	306.32	301.87	298.99	306.6	301.3	303.39	302.21	299.49	300.95	302.97
312.74	316.94	316.42	311.61	314.04	312.5	315.25	314.35	316.4	316.06	313.36	315.23	318.66	316.35	318.18	313.05	316.3	316.08	311.65	315.12	316.19	312.91	312.34	316.48	316.08	312.35	318.85	315.88	316.46	317.55	315.64	310.07	314.59	318.49	313.07	316.44	314.71	311.06	314.2	312.53	315.37	315.41	318.65	316.46	312.48	315.29	315.12	314.82	315.31	316.26
311.27	314.54	309.5	307.38	312.03	309.98	307.5	313.5	309.4	307.58	309.98	309.18	309.74	309.51	307.74	310.81	310.4	314.67	307.39	308.76	309.46	309.02	305.43	310.95	310.23	308.6	313.56	311.49	308.58	309.22	310.93	307.03	311.24	309.78	308.3	310.06	308.37	310.1	308.99	308.26	308.42	310.43	307.55	311.33	309.86	309.29	305.9	309.91	309.1	309.45
291.91	291.85	292.3	289.29	290.83	294.47	291.46	292.57	295.16	291.4	297.77	297.3	295.95	296.16	291.48	297.6	293.67	292.84	293.27	291.89	298.62	297.03	295.83	294.58	294.1	292.45	293.04	296.38	298.27	297.86	293.9	293.29	293.14	293.96	295.77	292.83	294.42	294.18	296.24	294.19	294.82	296.56	289.89	294.88	292.04	296.85	295.62	295.76	296.36	292.4
314.27	311.26	314.91	314.03	309.84	319.34	316.44	314.23	310.88	317.06	315.57	316.67	313.99	309.94	312.37	316.47	312.72	311.25	313.25	314.91	311.09	315.27	314.75	314.5	313.09	317.95	312.34	311.76	314.91	312.23	315.46	313.12	314.65	310.74	315.09	312.53	315.48	314.44	314.63	317.34	315.92	314.43	309.9	312.19	313.15	317.41	315.94	309.87	314.51	318.25
298.24	296.56	295.84	294.88	296.74	296.2	296.67	296.52	295.09	298.41	299.93	299.51	296.41	295.88	296.35	293.76	292.77	295.21	297.96	299.53	295.36	295.04	296.1	297.97	295.12	294.8	298.86	295.6	292.95	298.72	293.86	297.24	293.34	296.05	297.39	295.99	298.1	296.83	293.35	297.01	295.7	296.28	296.66	294.47	298.51	297	298.71	296.06	296.21	298.28
303.8	301.41	305.02	306.58	304.53	305.82	302.75	306.25	303.26	303.81	301.79	302.04	306.45	301.22	304.74	304.7	302.93	304.06	305.31	302.59	304.49	305.25	302.71	306.22	303.01	306.71	301.19	304.6	300.72	304.96	302.41	299.92	302.98	307.32	304.09	305.72	303.71	304.67	302.73	300.71	305.67	303.61	303.57	303.38	303.97	306.8	299.53	303.8	298.89	304.42
303.03	303.63	299.86	297.8	304.59	304.39	299.39	305.73	300.83	301.9	303.61	302.31	303.17	301.15	300.47	303.23	300.67	301.95	303.81	305.39	302.08	303.7	300.72	302.32	303.8	305.43	301.74	303.5	303.98	302.3	305.45	302.92	303.83	306.61	303.41	303.3	302.82	301.67	303.08	305.3	304.8	300.69	300.55	306.03	301.6	302.85	304.62	303.97	303.28	300.57
303.6	303.28	303.64	304.53	305	305.05	302.98	304.31	304.64	301.85	303.42	303.02	302.9	302.45	306.36	309.69	307.12	302.69	305.79	307.07	303.46	304.94	304.4	306.34	304.99	306.55	309.32	302.76	304.74	305.16	304.56	304.56	304.94	309.07	302.58	304.46	306.02	305.3	302.69	302.89	306.39	304.63	304.75	306.53	303.12	303.52	305.76	305.48	303.89	304.87
303.54	305.46	302.7	308.17	309.54	306.02	306.62	305.59	308.2	308.92	307.84	304.42	309.7	304.19	302.79	308.89	302.43	306.15	308.12	304.87	305.36	303.73	309.11	307.69	305.82	305.5	306.22	307.05	304.75	308.5	308.14	302.84	306.91	305.3	308.57	305.47	310.35	305.9	301.37	304.39	308.24	307.7	305.02	304.91	306.4	306.64	306.45	309.4	308.68	307.93
311.76	314.83	309.11	314.8	313.92	315.18	311.75	312.75	312.74	315.16	313.57	310.91	312.99	311.1	311.39	309.9	310.99	312.11	311.71	311.34	311.27	315.14	316.52	315.45	308.44	312.04	314.4	312.53	316.15	312.57	313.46	311.38	314.41	315.78	314.79	312.23	315.51	312.84	310.62	313.27	313.94	310.99	313.2	310.9	311.74	310.51	315.61	314.7	316.06	310.91
295.9	300.23	296.96	295.66	295.06	295.48	295.55	301.81	297.54	297.99	296.95	295.61	298.43	296.79	295.91	301.52	295.58	298.27	296.31	295.12	296.85	296	299.41	297.17	294.44	294.25	294.15	295.83	301.14	299.16	294.79	296.64	294.07	300.25	295.96	298.46	295.62	295.86	298.9	293.72	300.72	296.68	296.25	295.79	300.23	300.96	297.76	292.17	296.09	298.61
315	313.58	313.7	312.2	310.96	318.01	309.47	311.62	313.44	310.82	311.73	313.66	311.06	312.72	315.33	316.78	314.15	311.92	312.88	317.38	314.53	316.02	308.47	311.45	312.61	313.65	314.85	314.3	312.48	312.42	315.36	313.21	311.97	309.92	313.01	311.97	312.79	314.5	311.43	315.23	309.7	314.61	313.43	309.09	310.63	315.22	312.92	311.61	312.29	315.51
302.09	304.14	305.29	301.29	300.13	305.93	303.46	304.74	305.52	302.62	302.26	305.96	303.25	301.99	307.93	305.75	305.67	303.9	303.09	300.74	303.37	303.65	300.61	302.07	304.3	305.09	299.65	303.79	305.02	305.12	304.17	306.18	305.61	302.89	304.99	303.34	307.94	303.88	303.53	306.88	302.31	307.05	304.14	304.05	304.8	304.83	306.9	307.04	304.72	304.22
306.31	306.79	305.18	305.77	300.49	304.61	304.31	304.77	304.87	306.27	302.89	302.99	303.32	307.3	302.43	304.9	307.83	306.7	303.77	306.65	307.21	304.98	305.83	304.59	304.1	301.84	302.53	302.23	304.97	305.93	307.52	301.13	307.6	304.99	301.42	304.53	302.32	306.9	303.16	309.26	303.09	302.44	306.13	304.76	304.82	306.87	303.26	306.48	303.53	303.01
304.17	301.57	307.82	305.52	304.88	300.62	305.63	305.5	307.18	303.38	304.01	305.26	307.45	302.99	303.64	305.99	302.13	306.12	305.34	303.1	301.04	305.91	302.02	305.96	305.64	304.31	304.25	304.59	300.65	303.18	305.19	305.98	306.49	300.77	305.01	302.6	303.96	303.34	306.89	307.99	304.46	302.29	305.36	299.71	303.48	302.11	302.74	305.89	304.84	304.33
310.04	314.52	312.79	314.08	311.48	315.16	313.45	310.76	313.43	313.3	307.66	309.97	308.61	318.13	315.11	314.58	311.4	311.97	313.76	311.33	314.63	310.14	312.72	312.64	310.27	312.81	313.51	312.66	307.72	311.81	311.72	311.49	311.06	315.79	311.51	310.39	316.08	312.91	310.75	312.47	314.2	310.47	313.88	315.81	313.54	310.81	314.5	315.36	313.27	314.5
329.23	329.48	328.15	332.07	328.7	328.16	327.58	325.18	328.9	326.61	326.68	330.08	327.08	330.96	329.87	328.91	329.87	330.38	327.06	328.15	329.34	329.75	332.73	328.91	330.26	328.22	328.77	327.2	330.92	328.19	329.18	328.04	325.36	333.72	329.27	327.32	327	328.59	325.44	328.94	331.77	330.85	329.91	329.02	329.3	326.05	327.36	332.66	329.13	329.07
327.77	327.86	330.29	328.44	326.01	325.93	327.78	330.08	330.27	329.54	329.1	327.12	332.02	325.53	327.85	326.72	326.91	326.14	328.78	327.23	327.73	328.17	329.75	333.34	326.95	325.11	328.01	325.74	331.81	324.87	327.84	330.47	327.84	327.62	324.59	329.65	324.69	326.09	327.34	329.37	327.71	326.68	321.58	328.57	326.54	327.78	325.52	329.47	325.26	327.02
322.15	327.86	326.82	325.71	327.23	326.2	325.01	325.92	323.27	324.91	325.35	325.41	325.97	326.24	325.4	324.85	323.31	322.65	326.6	324.52	327.51	325.87	326.49	323.71	325.82	326.15	325.03	326.12	328.59	325.48	326.39	320.98	324.99	322.03	324.35	324.82	324.67	329.18	325.03	325.24	326.91	328.61	323.15	326.49	326.39	322.43	325.95	324.03	324.63	325.07
294.62	300.27	300.33	298.44	298.31	303.58	297.81	300.14	300.26	300.36	302.45	299.55	301.13	295.4	299.73	299.71	301.1	300.05	300.21	297.42	298.56	300.8	299.49	300.35	299.48	301.74	299.49	298.6	304.45	299.54	300.28	297.83	301.61	301.83	301.21	299.11	299.65	298.4	301.22	298.74	300.48	302.39	301.12	299.99	301.09	297.93	300.94	294.2	302.21	300.32
294.31	295.88	293.88	292.55	294.75	297.44	292.51	292.97	295.54	290.48	294.72	293.66	293.3	295.87	293.13	292.48	296.22	292.32	293.21	294.5	292.01	293.86	296.24	292.55	295.53	291.89	296.23	291.52	294.83	291.13	292.69	290.88	290.17	294.94	296.8	295.98	294.5	295.36	294.03	294.32	294.69	292.65	293.34	295.42	297.59	291.52	294.76	289.92	296.21	292.91
304.72	303.27	302.5	303.65	303.05	305.26	302.55	303.88	306.02	305.52	302.46	302.31	303.52	304.16	305.07	301.74	306.92	305.75	300.22	303.18	304.47	299.94	300.31	305.8	303.4	301.72	306.13	304.51	305.4	305.16	304.26	305.09	305.39	302.79	302.77	303.6	306.15	303.78	302.55	303.2	303.92	304.51	302.73	305.61	302.19	305.95	302.39	300.69	297.92	306.87
311.39	312.19	312.68	315.4	315.69	311.42	315	313.95	316.86	318.13	313.71	310.16	311.63	316.39	312.24	310.82	315.71	316.57	312.31	312.89	313.38	314.47	309.29	311.59	311.72	310.35	311.44	312.63	312.34	313.03	312.18	314.49	313.63	315.32	309.28	313.32	311.56	312.07	312.1	310.38	314.98	315.62	309.88	312.46	311.69	315.25	315.2	310.68	315.48	308.37
299.78	301.08	305.39	302.29	303.12	305.53	308.99	307.31	304.06	300.11	303.4	302.61	304.43	306.14	303.3	304.97	300.29	303.19	302.31	302.84	305.67	305.24	305.91	306	304.65	305.23	307.69	303.9	304.01	303.1	301.25	308.31	302.55	306.56	304.97	305.03	304.2	306.24	300.95	303.56	304.14	304.26	301.5	308.82	300.72	303.14	302.29	301.72	306.83	305.85
320.09	314.57	316.82	317.16	317.74	321.65	314.85	318.37	321.22	319.9	317.63	316.48	321.26	318.23	315.64	319.97	318.11	319.45	317.06	318.63	319.18	316.68	319.14	317.9	318.22	314.85	321.35	317.17	320.36	318.09	316.79	318.16	316.27	315.55	316.15	317.11	316.82	321.1	321.11	318.32	318.3	316.21	314.29	317.4	322.06	320.62	320.36	319.06	318.45	317.97
315.53	319.2	311.52	314.93	316.84	315.55	318.08	316.94	314.84	315.61	317.79	312.76	318.37	315.35	315.69	315.1	316.07	314.09	317.26	314.46	315.32	315.22	317.16	316.62	316.81	320.21	314.69	318.41	316.6	317.7	317.61	314.34	313.75	315.59	311.76	314.43	317.85	315.03	315.52	317.73	313.74	315.81	315.92	318.74	316.5	310.87	313.85	311.04	319.78	317.02
328.03	327.93	326.39	325.65	328.31	324.97	322.64	328.63	330.2	323.97	328.68	325.31	325.49	323.83	330.15	324.52	324.52	324.98	326.86	324.67	323.15	327.34	327.8	325.02	322.8	327.35	324.84	329.2	328.4	327.71	330.43	327.1	326.84	327.06	324.19	327.54	327.22	325.7	328.95	326.56	328	325.02	327.93	329.36	324.1	325.93	327.8	325.92	325.48	327.79
305.61	310.08	307.44	308.24	307.74	307.53	307.85	305.49	310.91	306.36	309.75	306.15	311.38	308.16	308.03	306.95	307.91	309.04	307.33	306.03	305.17	311.72	310.33	306.55	308.77	309.49	310.58	306.59	307	306.52	306.27	305.91	302.78	310.03	305.48	305.87	307.16	308.6	306.36	310.35	308.06	305.17	306.47	308.38	308.16	310.03	312.63	303.97	308.8	306.1
306.3	306.24	302.95	304.98	304.49	310.99	304.84	306.62	305.54	305.49	304.97	307.03	308.48	304.87	308.98	308.44	303.68	307.38	304.56	306.67	304.77	305.91	309.53	306.59	305.74	308.22	307.17	308.22	304.95	304.55	307.91	307.01	305.36	305.85	310.23	306.89	310.34	310.35	305.08	305.95	307.71	305.53	308.77	306.13	309.35	303.22	304.95	308.61	310.19	307.12
296.6	295.5	294.76	295.72	294.4	292.31	296.5	294.2	293.27	294.94	295.16	296.7	294.05	297.6	294.68	296.2	296.34	292.48	294.2	296.12	295.1	296.17	295.78	291.93	296.73	299.03	296.21	291.29	298.53	295.14	295.26	296.83	294.85	298.22	293.68	296.51	296.61	294.56	294.56	295.59	295.58	293.73	295.16	296.33	293.92	291.72	294.2	295.64	294.39	295.59
292.66	296.97	294.86	293.62	292.06	294.49	293.46	296.99	295.43	296.26	295.78	298.47	292.71	289.84	296.69	296.9	295.61	294.77	295.74	293.65	295.78	292.44	295.79	293.41	291.5	295.45	296.26	294.61	292.52	296.28	293.61	292.65	294.41	297.73	290.75	289.59	293.22	289.77	293.6	290.39	291.58	294.16	294.9	293.1	297.2	291.89	295.14	294.31	297.33	295.79
302.1	306.08	306.41	306.1	304.97	304.7	307.99	303.95	307.73	307	305.78	307.69	304.41	304.72	305.9	306.44	305.8	307.7	309.56	302.2	307.09	306.94	305.84	304.25	305	305.91	305.78	306.54	306.9	304.98	308.82	305.45	307.63	305.9	304.01	307.59	306.34	305.61	306	303.72	306.73	305.72	304.35	309.17	307.77	306.51	304.76	307.19	306.33	307.87
299.31	303.13	304.24	303.45	302.75	299.55	300.78	307.44	301.25	305.28	306.36	307.07	299.31	303.47	307.37	304.3	303.65	303	304.71	301.19	304.43	304.87	303.35	301.41	301.55	304.16	299.84	302.78	305.33	305.43	305.38	302.2	302.22	304.35	301.09	300.04	302.02	301.97	303.67	302.9	305.92	301.58	306.49	306.78	300.53	303.04	303.73	302.76	300.38	301.8
294.03	296.57	297.67	297.11	296.36	296.96	300.17	297.22	302.12	296.41	299.87	295.86	299.41	296.19	296.51	297.02	297.89	296.48	295.72	294.69	298.52	297.82	296.98	293.62	297.89	297.09	295.1	298.21	295.73	295.71	299.69	294.14	295.87	298.93	297.15	299.53	297.44	295.64	296.27	299.54	297.59	292.27	293.95	297.82	299.77	293.83	295.9	295.01	297.35	298.4
317.32	313.48	320.18	315.75	315.51	316.65	316.28	315.77	316.68	313.84	312.36	317.27	315.83	317.36	315.41	313.04	315.36	316	315.86	314.58	314.93	316.41	317.33	312.88	313.23	315.83	317.14	314.86	317.35	315.59	315.28	315.5	313.55	314.67	315.68	314.45	314.97	311.28	312.12	315.84	316.06	314.85	311.58	312.1	315.18	314.69	314.39	312.97	313.21	314.7
300.01	304.72	307.75	304.24	305.62	305.93	304.97	303.48	303.5	306.26	304.53	303.51	308.4	307.74	305.79	306.43	305.06	304.13	306.71	308.04	306.84	306	310.56	304.51	305.82	306.43	306.32	304.71	306.47	304	307.57	303.09	305.48	306.88	308.38	304.68	304.5	304.76	308.04	305.87	307.18	306.52	307.67	306.73	303.98	306.44	304.97	304.26	308.31	306.86
302.87	305.51	309.29	307.79	304.77	308.42	307.47	309.12	306.03	307.57	306.4	306.38	309.11	307.13	307.69	306.87	302.74	305.43	306.27	309.5	309.19	304.91	305.24	309.31	305.19	306.8	307.76	307.34	303.53	309.43	306.97	309.99	307.16	309.18	309.07	306.55	306.45	311.17	308.69	307.73	309.04	306.44	303.68	306.89	305.74	306.89	311.85	307.15	306.36	307.89
318.67	318.64	314.47	321.83	321.38	316.8	317.92	314.87	321.58	317.82	320.23	315.14	320.21	321.06	317.05	316.57	318.89	319.19	318.8	317.74	317.71	318.88	321.52	318.49	317.7	318.41	319.13	320.13	317.8	319.34	319.48	318.18	320.24	321.29	319.24	322.6	320.3	321.42	314.49	316.83	316.8	318.02	318.35	320.25	318.97	318.88	320.25	318.59	316.69	317.7
305.44	304.75	304.04	305.8	309.04	306.57	307.13	309.06	303.73	306.5	308.01	307.54	305.91	308.64	305.52	309.73	308.6	305.96	304.57	307.42	304.69	307.56	301.64	306.27	304.64	306.05	305.64	306.61	305.71	303.77	304.66	304.19	306.77	307.83	305.09	303.75	306.3	304.21	304.94	304.51	305.58	306.59	305.1	307.35	306.78	307.45	305.34	309.66	306.68	307.12
307.41	305.65	307.89	306.61	307.11	306.46	306.63	307.15	307.86	311.25	301.27	307.29	305.72	308.3	308.72	305.9	305.87	304.62	306.69	308.32	304.13	307.38	306.94	305.54	308.09	306.79	309.87	308.8	306.76	308.03	308.61	308.55	307.24	307.06	306.32	309.05	307.06	305.61	306.8	308.91	307.09	302.28	307.8	307.21	304.78	304.52	307.37	309.59	306.85	307.01
300.77	298.4	300.3	298.98	297.46	295.25	294.04	296.47	299.55	294.57	293.8	299.66	295.78	300.75	293.88	296.53	295.44	298.27	295.77	300.27	295.76	295.98	295.84	295.83	294.51	297.28	299.24	297.5	297.41	297.87	299.03	300.08	295.22	298.46	297.29	298.2	298.68	294.89	295.33	295.52	297.9	300.15	295.61	297.44	300.61	300.08	297.96	294.99	296.49	295.52
325.99	325.26	326.92	326.5	326.92	324.91	327.71	327.21	324.56	323.04	325.77	326.48	327.68	328.3	327.33	325.2	329.81	327.42	323.47	328.04	326.07	328	328.04	326.96	327.08	326.02	330.32	325.5	325.9	326.66	325.68	327.96	327.64	330.74	326.89	327.21	329.44	327.98	324.68	328.78	325.57	323.56	324.38	325.39	326.54	329.01	324.56	323.48	331.63	327.89
321.74	323.68	324.4	326.35	327.18	329.39	327.46	324.87	321.31	322.17	324.1	325.63	322	323.33	323.85	327.08	326.14	321.06	323.83	326.01	325.83	325.28	324.58	326.06	325.5	327.59	323.01	328.62	322.69	326.69	326.86	324.29	327.06	325.27	323.16	321.76	333.13	326.64	325.9	326.48	326.66	328.49	325.24	325.04	323.82	326.74	323.3	324.72	326.75	324.73
313.34	313.1	309.96	316.96	312.08	311.75	314	312.46	314.42	314.67	312.17	312.63	313.07	314.06	312.45	315.2	309.25	310.7	313.13	312.12	313.38	313.5	312.24	308.3	315.35	309.72	309.98	312.37	313.73	309.67	313.93	313.53	314.54	309.9	310.72	310.57	312.49	313.44	313.71	312.66	311.64	314.51	314.12	311.44	314.71	313.25	311.43	312.69	312.56	313.25
305.6	303.92	302.25	303.34	306.29	304.4	305.59	305.04	307.29	303.14	302.4	309.93	305.61	304.8	303.61	307.46	300.91	302.71	306.83	305.14	302.12	305.72	302.22	303.21	306.41	303.48	305.24	303.31	301.97	303.99	304.4	304.98	303.94	305.69	306.96	302.91	304.66	301.25	303.64	306.49	306.61	302	304.15	304.4	304.28	305.85	303.56	308.07	301.26	307.26
308.31	304.43	306.92	303.2	308.43	306.45	301.12	306.48	306.6	306.31	305.2	301.04	303.79	302.96	305.98	301.32	300.46	307.88	304.34	307.29	303.31	299.76	308.41	300.1	306.34	300.82	306.87	306	304.39	304.36	307.26	305.34	306.23	305.97	303.77	305.22	303.4	305.42	306.87	306.18	304.53	302.95	307.02	302.75	305.2	306	303.14	297.42	303.63	304.43
304.69	301.2	299.79	306.85	300.91	304.39	304.02	299.46	303.93	302.84	303.94	301.96	302.07	300.7	305.49	304.83	303.78	305.51	305.92	305.64	303.85	300.58	302.76	306.58	304.35	302.76	302.15	304.9	302.63	305.44	298.67	302.31	305.13	301.7	301.7	304.7	307.72	304.27	302.56	302.96	306	304.72	307.37	301.06	305.01	304.03	299.99	302.03	307.46	301.19
312.15	314.07	313.57	310.71	311.49	311.98	315.06	311.62	313.9	313.89	315.02	313.87	313.37	313.96	313.39	312.98	313.37	314.21	314.49	312	314.59	312.67	312.27	312.2	310.19	309.74	310.66	314.63	316.12	313.28	312.51	310.96	313.5	316.36	314.63	315.28	315.52	312.77	314.68	314.1	314.17	314.36	311.64	313.26	313.83	310.43	315.94	315.59	312.51	315.61
302.38	303.68	304.19	304.25	306.46	301.52	303.24	304.85	303.74	303.24	302.09	300.66	300.52	304.67	303.78	306.6	304.13	303.59	300.76	306.95	302.59	306.43	302.18	302.24	302.17	301.18	303.39	299.95	303.43	301.33	301.3	305.36	303.92	298.62	306.06	305.68	305.22	304.17	307.23	304.4	301.82	300.09	306.51	299.6	305.14	301.15	301.7	304.4	303.96	299.31
323.84	332.37	327.65	327.39	326.65	328.2	325.86	331.95	330.22	329.26	329.64	327.92	329.88	327.58	332.79	325	324.13	326.13	324.59	332.28	328.21	326.76	327.58	332.75	326.94	326.9	328.65	329.73	325.91	324.37	325.33	326.05	328.02	326.12	327.64	324.82	327.88	328.45	324.56	326.39	324.01	327.09	326.92	330.34	325.08	329.8	324.16	327.46	328.55	327.46
315.44	313.64	315.32	315.83	314.11	318.38	315.53	316.41	315.16	313.14	317.42	313.14	312.82	317.06	317.43	312.21	317.06	313.36	313.97	315.74	312.75	314.15	314.57	315.44	314.99	314.95	317.29	319.12	314.79	319.08	314.07	315.63	315.33	311.9	311.7	314.29	317.28	312.99	314.95	315.26	316.66	311.65	309.94	310.62	313.52	312.88	314.82	316.45	311.83	314.34
302.78	307.26	307.64	305.14	305	305.12	305	310.43	305.94	304.61	303.3	304.18	303.33	309.73	308.58	306.59	306.37	307.57	303.69	304.17	308.49	305.54	304.7	306.59	306.81	303.24	309.93	305.97	308.9	306.7	304	307.19	305.72	304.59	304.1	304.43	309.63	307.37	308.39	306.06	303.41	303.44	303.5	306.75	305.07	301.81	306.27	305.19	305.54	308.26
310.59	312.98	313.01	310.09	308.13	311.99	311.71	309.62	312.21	309.95	309.7	311.46	313.62	310.62	307.02	310.68	313.33	310.41	309.66	312.4	310.36	312.84	310.53	313.14	312.06	310.77	309.23	311.33	312.07	310.92	313.14	309.5	311.5	309.72	312.23	307.93	310.38	314.94	311.4	307.57	308.27	307.32	314.81	309.55	310.13	311.38	309.88	309.39	309.42	312.36
329.03	328.45	327.23	322.66	323.31	330.54	324.12	324	324.8	325.62	325.32	324.54	326.05	324.51	325.63	323.64	324.15	323.64	319.31	322.82	324.24	323.87	320.48	323.14	322.29	323.4	322.14	323.12	322.82	325.44	324.97	324.13	326.33	324.03	324	324.78	325.72	322.06	323.19	326.23	328.97	325.04	327.5	328.56	322.66	323.72	327.53	330.03	326.05	324.11
308.46	309.86	308.02	312.44	308.56	308.92	306.82	312.55	311.37	310.79	311.25	307.18	304.92	314.79	310.85	309.54	309.2	306.38	308.57	308.87	309.29	306.73	305.59	309.49	306.1	308.26	308.83	311.06	313.69	305.74	310.02	306.96	308.58	308.08	313.38	306.25	309.88	307.75	307.23	308.48	304.65	310.2	312.13	309.3	310.35	312.2	311.41	309.53	309.25	306.56
309.68	304.57	304.13	307.53	308	305.81	308.02	308.35	301.11	305.37	305.17	303.88	303.88	307.9	301.97	300.74	305.63	306.6	303.08	301.59	306.43	308.93	303.77	305.99	303.69	305.88	304.98	306.06	303.02	303.96	308.17	305.28	308.16	306.29	306.33	304.66	303.46	305.91	304.38	302.75	306.35	305.36	304.38	304.74	302.17	307.28	306.42	308.99	305.41	309.29
303.95	307.14	305.11	306.38	306.03	307.14	303.68	308.22	305.05	305.2	305.41	303.82	305.43	304.52	304.72	305.67	306	306	307.12	306.9	307.69	304.45	306.87	306.17	308.73	305.1	303.67	304.83	302.21	301.19	306.55	305.96	304.9	302.79	304.52	306.34	303.42	308.57	307.96	303.1	306.88	303.94	308.2	307.82	302.8	300.79	304.39	303.44	305.42	303.85
317.91	318.16	316.73	316.13	317.24	316.91	319.66	320.04	321.13	317.21	318.34	316.97	314.73	312.74	319.65	314.74	317.86	322.63	317.48	316.09	319.97	315.81	314.27	320.17	320.15	318.97	318.87	314.05	316.95	316.63	319.39	316.69	317.5	318.37	318.08	318.28	319.6	316.87	316.52	316.17	320.36	319.46	316.72	318.16	318.13	315.27	319.3	317.81	320.15	318.17
318.45	312.17	318.53	318.61	316.64	318.49	316.24	318.78	316.51	319.34	315.18	317.98	315.15	316.2	318.62	318.55	320.45	316.74	318.25	316.03	322.24	316.28	315.95	318.84	313.21	317.14	316.81	312.58	315.61	315.57	315.93	318.15	315.81	314.79	316.61	317.87	318.59	317.33	316.14	318.27	316.92	315.88	318.32	316.05	314.66	313.32	317.75	315.26	315.39	317.48
305.61	304.89	307.27	305.27	304.86	306.12	307.91	306.94	304.74	305.49	306.3	302.33	304.61	304.36	310	305.23	307.22	306.05	307.33	305.64	307.09	308.57	308.64	303.03	305.98	309.28	304.95	307.93	306.2	306.85	303.99	303.2	306.11	305.48	307.28	305.71	306.22	303.51	307.15	306.72	306.39	308.68	306.54	307.08	307.18	306.69	309.18	309.32	305	304.6
324.84	321.9	325.76	325.42	324.55	325.78	320.5	327.28	329.36	323.11	323.99	327.58	324.83	322.08	321.11	322.49	322.11	325.84	322.01	325.42	324.01	325.66	322.15	324.21	326.02	324.2	320.81	326.16	323.31	328.39	327.89	322.84	323.98	324.48	325.01	324.6	327.57	321.48	324.25	324.36	323.18	326.28	321.39	324.86	323.38	324.92	325.14	325.54	324.45	325.99
313.84	315.28	312.33	319.25	316.42	314.24	315.65	316.99	314.66	316.46	315.87	315.68	312.17	314.23	315.12	311.68	317.65	317.71	313.05	313.58	314.1	315.65	314.12	314.73	312.79	314.03	316.75	314.94	311.5	312.65	310.81	315.07	313.16	314.3	317.05	314.61	315.14	313.21	314.09	316.54	316.9	311.65	315.64	317.98	312.96	313.39	311.67	311.08	315.72	313.36
320.38	319.55	321.76	319.86	321.49	321.63	317.35	321.17	319.49	317.57	315.67	314.11	319.27	315.44	320.73	320.67	316.19	319.89	317.37	322.31	317.4	316.57	316.49	318.32	316.24	320.53	316.67	316.6	318.55	320.45	316.79	315.86	320.51	321.81	317.35	323.47	319.09	313.69	318.74	320.56	314.31	320.8	319.12	320.26	322.09	320.26	315.97	317.65	317.1	314.99
329.32	326.93	328.55	329.5	329.39	327.04	329.86	327.98	328.29	328.78	328.15	327.38	323.85	326.52	326.45	329.8	327.69	326.96	328.32	329.93	330.39	326.69	330.16	332.15	326.31	325.44	325.63	323.53	323.79	327.79	327.55	332.93	329.22	325.1	331.38	326.98	325.23	327.78	329.45	330.33	324.3	328.44	328.05	324.62	328.26	328.49	326.42	331.88	326.93	327.82
302.53	305.2	303.43	302.24	299.65	301.18	303.52	304.5	299.13	299	301.36	305.38	304.03	301.71	304.89	302.69	305	298.8	302.93	304.5	301.21	297.77	301.09	303.09	301.34	302.2	301.89	302.36	302.41	302.17	301.01	304.11	298.71	301.21	300.13	299.15	303.4	301.22	303.67	301.33	304.42	301.31	303.74	301.15	302.62	304.92	299.53	299.78	298.89	304.2
298.49	303.78	305.03	301.09	305.25	300.51	300.72	304.24	300.73	306.99	303.54	302.33	299.86	301.98	303.48	301.25	301.77	299.05	300.97	300.88	301.87	300.2	305.27	307.21	301.06	302.34	298.63	303.51	302.77	305.53	302.99	306.12	302.45	301.14	305.02	298.34	300.11	306.16	302.7	307.59	301.84	303.22	301.73	303.84	299.05	299.02	302.42	304.62	304.33	303.3
309.63	306.18	302.8	308.33	304.76	303.51	305.21	305.7	305.74	305.36	303.74	302.97	305.26	300.55	303.95	303.6	304.04	304.66	305.43	303.97	303.98	302.85	303.94	302.13	303.31	303.35	306.03	304.16	306.7	305.11	306.43	303.55	306.39	306.94	304.42	306.71	305.32	303.66	305.27	307.16	308.96	305.3	306.7	306.27	307.14	305.09	303.11	304.23	308.87	305.58
310.87	313.21	311.34	311.68	312.79	314.97	314.99	312.51	310.76	312.73	311.8	307.92	313.26	313.4	314.93	311.43	309.34	314.84	312.51	313.9	314.84	315.51	312.07	312.17	313.32	313.49	313.78	310.63	311.23	315.1	312	312.53	314.61	307.31	311.73	313.85	315.66	313.57	314.32	312.7	311.25	312.12	311.53	311.24	313.08	315.22	310.93	310.43	313.34	313.38
312.22	310.52	316.26	312.03	311.29	311.34	311.94	317.2	314.49	314.22	314.27	311.48	310.71	314.98	314.38	310.74	311.75	312.26	314.07	313.17	312.65	315.03	315.58	313.36	313.58	314.63	314.05	315.13	313.29	313.57	316.18	312.05	316.07	313.12	312.07	314.2	313.18	314.14	315.85	312.74	317.44	313.46	308.66	312.71	312.9	307.83	311.44	314.95	308.35	312.17
304.44	301.76	301.19	303.84	303.17	304.59	302.87	304.51	307.36	305.67	305.93	303.3	305.6	304.58	303.51	305.53	304.05	303.42	300.84	301.79	303.63	303.85	302.04	300.58	304.76	303.42	304.95	305.99	307.6	305.52	306.91	303.62	305.28	306.78	303.46	305.24	302.72	305.89	304.73	301.43	302.13	303.36	303.87	305.27	305.93	304.52	305.6	302.97	303.44	304.17
306.91	302.89	306.24	307.33	309.2	305.53	304.33	307.57	309.49	307.79	308.35	307.88	309.11	302.98	304.39	307.77	306.91	304.17	308.4	305.92	305.53	306.76	305.41	307.83	309.16	305.04	303.24	303.34	305.87	306.78	307.44	302.54	304.95	305.99	305.58	308.74	308.5	307.15	307.92	304.56	306.03	300.83	303.58	307.99	305.57	304.47	306.21	304.88	308.48	308.21
300.15	296.62	295.07	297.27	297.29	297.47	293.59	296.9	298.76	296.67	296.44	292.11	303.13	291.26	296.46	296.11	300.51	299.25	292.92	294.51	296.98	295.64	295.62	296.66	299.26	297.45	295.28	300.07	295.85	296.28	294.65	298.06	300.22	296.56	296.36	292.49	295.66	297.69	298.51	299.98	295.35	297.01	297.56	295.82	298.7	292.46	297.37	299	296.06	301.33
304.59	302.12	306.28	304.66	303.03	304.9	300.87	306.4	302.59	308.49	306.41	304.91	301.33	302.19	302.92	306.26	305.6	307.98	307.12	302.9	307.23	306.08	303.08	302.08	308.59	303.93	304.53	299.42	304.93	305.38	306.22	302.57	303.04	301.32	304.88	303.18	304.69	302.59	305.95	303.81	305.91	302.71	304.99	304	307.16	306.51	304.21	303.28	305.65	302.94
310.73	310.64	316.15	315.9	313.92	316.12	314.33	313.22	313.63	314.3	316.21	314.43	315.61	314.64	312.48	312.77	313.47	314.04	313.46	313.62	317.11	317.47	315.66	313.86	315.79	313.81	315.04	315.42	316.52	312.42	315.76	314.92	315.29	311.77	314.2	315.16	316.04	314.46	315.97	313.38	313.71	317.41	313.56	314.86	312.6	315.78	313.57	316.3	313.62	314.08
296.86	294.32	292.33	296.29	294.04	293.8	294.57	294.14	292.85	295.92	291.92	295.76	291.63	297.53	295.24	294.38	291.3	298.24	296.16	294.97	300.76	294.63	291.41	297.35	293.36	294.29	295.77	298.21	294.97	291.49	298.04	297.51	294.09	297.82	294.39	295.41	293.04	297.7	295.57	296.39	292.42	294.65	296.45	290.98	292.66	294.57	295.99	294.76	295.71	295.43
303.08	301.78	302.68	303.44	301.48	301.91	303.26	301.37	300.67	305.44	298.26	303.55	304.01	302.15	304.57	301.44	301.88	301.2	304.43	305.76	300.78	297.48	299.26	303.37	303.88	300.44	300.54	303.92	302.45	304.29	301.76	303.16	302.03	301.33	302.89	298.78	302.86	303.58	301.23	304.7	303.81	302.36	303.37	301.81	299.23	307.55	300.41	302.13	304.38	300.2
296.61	296.69	297.54	297.65	294.82	300.12	297.11	293.42	294.78	296.91	293.21	298.18	292.4	297.7	297.98	297.63	293.84	292.67	293.4	295.25	300.22	297.79	296.63	295.04	296.75	298.32	299.5	293.52	295.54	296.24	296.47	295.78	298.87	299.83	295.91	296.87	295.95	292.9	299.03	297.2	296.18	296.57	300.44	294.71	295.81	299.02	295.84	295.42	291.09	297.16
330.75	325.2	327.22	332.34	327.59	327.59	329.49	327.75	329.64	325.04	329.83	327.28	327.95	329.78	330.14	329.82	329.48	329.44	331.51	328.16	329.52	330.45	328.32	325.92	328.49	327.39	329.21	328	328.29	326.19	330.44	325.42	328.86	328.47	326.46	330.65	332.47	324.35	330.93	323.25	327.19	329.5	327.86	328.38	327.56	330.82	329.18	327.25	329.32	332.55
304.24	302.71	306.64	303.78	304.14	305.22	305.35	299.18	304.35	300.51	304.65	302.96	301.69	303.5	297.91	303.78	304.93	302.89	301.58	304.08	304.98	300.38	302.49	307.18	303.18	305.7	303.86	301.88	303.38	306.11	304.68	302.78	302.41	304.64	304.17	301.6	302.75	300.37	303.89	302.94	303.87	305.81	301.74	303.42	300.5	304.51	301.78	304.68	301.9	302.53
317.47	318.69	315.52	318.17	313.41	318.21	318.75	316	316.83	316.33	318.55	314.25	315.69	314.39	316.85	313.2	316.42	316.75	311.43	318.95	317.62	318.25	319.12	317.75	312.06	311.74	316.38	318.78	314.47	317.57	313.97	317.14	316	316.66	315.3	317.81	315.75	317.75	315.78	316.43	317.86	317.49	317.93	317.27	316.81	317.04	316.82	316.01	318.72	315.67
315.87	312.73	313.64	314.21	317.55	314.93	312.6	315.94	314.74	313.66	312.99	314.28	315.81	312.61	314.85	312.84	313.03	316.31	311.8	316.24	318.59	313.93	310.34	313.18	318.26	313.33	312.75	314.28	317.23	313.96	314.57	312.33	314.72	316.71	315.19	313.32	312.98	314.84	312.95	318.9	314.64	319.52	314.69	311.26	316.27	311.8	314.14	311.29	313.36	314.63
309.7	309.87	307.59	304.75	309.54	310.9	309.94	308.44	310.27	307.74	307.39	310.6	309.74	309	312.71	304.58	309.96	306.93	309.35	306.91	311.69	307.26	307.69	308.88	307.61	306.63	310.21	308.37	309.9	308.48	310.34	306.55	309.21	310.68	310.68	307.76	311.35	308.12	310.96	308.26	308.36	307.73	310.78	308.21	307.37	305.32	308.55	308.02	310.02	310.96
318.31	314.92	313.07	319.48	317.53	320.04	314.75	320.69	319.02	314.38	316.6	312.77	316.88	314.62	319.42	314.36	315.81	319.13	316.68	319.59	313.72	313.57	315.85	312.33	316.7	316.97	314.45	318.37	315.82	316.49	315.14	316.53	318.82	318.7	316.18	313.6	317.96	316.2	318.07	316.92	317.28	319.44	317.62	316.23	317.19	314.04	315.43	319.34	317.28	317.34
303.31	301.99	305.07	301.82	300.87	306.35	301.62	297.63	305.64	302.18	301.69	303.66	306.04	302.53	300.63	301.38	300.94	303.04	303.67	299.09	304.73	302.54	302.24	302.94	298.91	302.61	301.94	303.33	300.73	300.51	302.62	303.99	304.21	304.46	299.92	302.59	303.46	305.31	300.68	301.73	303.77	302.03	302.23	301.27	305.81	301.7	303.07	299.49	303.66	303.56
301.87	302.05	304.12	298.99	303.14	304.09	301.8	304.04	302.52	303.32	302.52	300.6	303.81	302.47	303.65	308.64	301.63	297.08	299.6	302.9	303.24	303.64	302.96	305.72	303.37	307.58	304.29	301.73	299.83	301.43	301.16	302.1	300.2	304.37	300.96	301.7	304.93	300.64	302.09	303.16	303.52	300.61	302.14	301.73	300.03	301.62	303.49	303.75	301.5	302.6
314.91	313.24	314.26	313.98	314.36	314.01	313.29	314.25	315.34	316.26	315.21	313.85	315.24	314.9	312.61	313.92	310.99	313.27	315.98	308.76	317.62	314.5	314.35	315.3	312.73	315.33	313	314.84	316.19	318.12	314.29	312.86	315.26	312.49	315.52	313.04	313.6	313.23	314.28	313.62	314.24	312.02	312.07	316.75	317.7	315.58	316.03	312.57	315.64	311.59
329.69	326.73	329.63	330.06	327.21	327.58	325.68	324.23	322.19	329	327.88	325.94	329.47	325.59	325.13	327.58	324.51	330.32	327.12	324.62	325.49	327.65	328.76	326.67	327.88	325.82	325.29	325.83	329.21	327.25	328.45	323.77	327.75	326.59	328.52	330.08	322.93	328.37	331.19	325.32	325.5	324.41	326.34	325.17	327.95	325.38	325.66	323.92	327	326.06
313.15	316.3	317.16	313.26	315.13	314.41	314.95	315.28	314.39	318.47	314.04	313.07	318.65	315.74	314.18	314.35	316.24	309.17	310.48	316.62	317.55	317.1	316.23	311.39	314.58	315.78	315.43	314.91	314.3	311.73	315.64	317.26	311.25	314.53	315.47	318.5	313.99	314.09	314.35	314.59	313.54	317.09	315.34	316.61	316.22	312.13	317.46	314.67	315.01	313.08
314.14	317.47	315.78	314.12	316.2	314.71	315.59	314.82	314.31	316.25	318.36	313.91	312.81	316.97	315.84	313.7	314.47	317.69	318.79	313.1	310.86	314.6	315.83	313.09	316.35	313.95	315.79	313.09	315.19	317.45	316.81	318.19	314.25	312.82	313.4	318.39	317.82	316.66	312.61	316.16	316.89	314.24	315.68	315.89	318.37	315.78	317.05	310.96	320.71	318.06
316.24	313.88	313.7	312.99	313.29	315.3	312.07	312.31	314.73	312	316.14	311.97	315.1	312.2	314.95	312.57	314.11	314.77	314.6	313.94	309.45	312.89	313.67	312.19	313.69	310.88	314.34	314.02	317.33	313.36	313.02	315.53	311.4	313.31	317.52	313.02	313.44	315.19	316.07	313.46	312.79	313.1	313.01	313.17	317	312.85	310.42	311.68	313.2	314.54
314.58	316.52	312.54	316.03	316.79	313.63	315.98	316.8	314.1	315.68	314.4	314.86	314.35	315.86	314.81	317.79	316.48	315.69	314.52	315.64	317.36	312.31	315.94	316.22	313.93	319.04	314.62	313.62	315.57	316.62	312.39	312.42	312.6	310.78	318.37	315.21	317.4	316.08	314.2	316.32	315.14	315.35	315.71	313.92	318.73	318.31	316.26	315.52	315.99	314.7
299.81	294.33	297.26	294.98	297.56	295.77	298.54	296.66	296.84	297.6	296.71	300.21	299.08	297.14	297.48	294.44	295.51	297.78	299.26	296.49	297.75	294.84	295.23	295.61	295.1	298.47	295.76	297.86	299.35	293.2	298.64	300.25	298.76	297.22	293	300.03	298.57	292.94	295.39	299.41	297.36	296.79	293.69	293.01	295.09	298.82	293.83	299.04	297.59	296.98
309.26	311.22	310.78	310.09	309.44	308.99	306	308.7	310.11	313.13	310.42	310.26	309.62	309	310.28	310.96	312.66	314.03	307.9	309.25	309.68	311.16	310.03	308.38	310.29	311.79	311.95	308.96	310.88	307.03	309.68	309.89	308.97	306.27	308.2	311.8	309.66	312.68	309.57	311.76	309.32	310.55	307.92	308.12	310.41	314.5	305.74	311.04	308.39	308.62
308.17	310.66	309.43	310.93	309.64	310.78	309.26	307.65	308.82	307.63	307.98	310.63	312.81	307.8	306.14	311.47	312.49	310.62	313.89	310.22	310.54	310.37	309.42	308.35	308.16	311.16	310.82	308.93	308.49	308.45	308.32	311.85	311.03	307.63	310.98	309.61	312.14	306.17	311.01	309	308.26	309.79	310.09	308.1	312.61	314.03	309.06	308.7	308.38	309.85
294.85	296.37	293.57	297.91	294.87	298.01	296.09	297.05	293.21	294.88	297.79	296.32	292.86	293.27	296.97	297.27	292.46	294.98	291.54	295.61	295.89	293.52	298.42	296	294.38	293.86	292.73	296.87	298.82	295.8	299.48	295.32	296.17	295.72	293.1	293.13	291.04	290.42	296.07	297.33	298.1	293.25	292.16	298.29	294.22	292.91	295.7	295.55	296.14	294.82
303.25	302.69	301.78	302.94	302.67	301.52	305.15	301.48	306.34	304.83	302.45	305.79	301.94	306.52	307.6	303.56	300.4	303.01	305.76	302.89	299.65	301.71	304.34	308.13	302	300.89	301.07	307.09	303.26	304.23	305	305.03	308.24	305.82	303.62	301.8	304.57	306.68	307.83	303.75	301.9	306.1	305.69	304.43	301.58	308.55	303.18	303.08	303.89	309.13
312.71	316.14	319.67	318.17	318	319.23	317.1	317.23	315.93	316.23	319.97	320.6	319.72	318.95	315.46	317.83	315.06	312.94	316.32	318.09	317.68	317.32	319.79	318.97	318.06	319.26	318.16	317.5	319.01	317.93	318.77	317.02	318.62	320.37	315.48	318.37	317	317.71	318.9	317.59	319.28	317.32	319.31	316.64	317.75	316.72	318.83	319.38	317.58	319.93
316.76	314.09	313.53	313.02	321.72	314.8	314.39	313.99	315.23	319.67	314.88	318.15	318.54	312.6	311.31	315.75	316.74	316.71	314.32	312.86	316.08	314.95	312.32	317.09	317.99	316.84	316.04	314.29	316.58	314.9	313.02	313.32	315.7	314.58	317.26	313.72	312.32	314.11	317.53	316.52	316.35	311.6	314.39	315.81	315.2	314.77	315.71	316.76	309.91	314.31
302.93	304.47	302.58	301.11	305.28	303.68	307.11	303.48	305.55	301.6	302.29	302.44	302.01	301.96	307.71	301.68	302	304.39	305.64	303.47	302.47	299.03	302.1	303.29	302.77	304.37	302.64	300.51	303.98	303.89	304.26	301.34	301.63	302.01	299.63	306	304.57	305.32	303.76	301.74	303.76	301.99	303.17	306.26	304.79	306.22	304.79	305.49	302.7	302.37
319.83	318.75	322.63	319.37	318.02	322.71	319.47	316.16	319.2	319.12	321.31	317.08	323.13	315.4	320.17	320.86	319.26	320.78	320.08	323.29	316.42	318.02	318.51	317.09	320.39	319.89	322.58	319.41	320.7	318.05	319.31	318.49	319.64	320.39	323.15	317.9	316.68	322.23	317.54	322.43	321.43	314.57	322.03	320.86	317.94	318.68	320.9	321.13	318.36	318.52
301.29	300.59	300.86	307.07	302.08	301.46	303	302.82	299.59	300.55	303.57	307.18	306.03	302.05	303.69	305.17	301.61	305.98	304.15	301.35	305.19	302.48	300.12	301.89	303.86	303.37	302.04	302.22	301.95	305.38	302.16	301.76	305.38	300.19	305.97	305.57	302.58	305.15	308.12	304.55	302.48	302.72	302.04	301.65	301.51	304.78	303.79	303.91	302.5	302.02
301.32	300.51	297.45	298.35	300.09	300.62	303.4	301.03	302.31	301.28	300.67	300.58	301.41	301.06	303.83	300.35	299.04	299.94	300.14	303.57	302.3	298.94	303.34	299.04	300.6	302.09	303.62	303.43	298.74	301.45	304.13	300.37	302.49	300.74	301.36	301.57	300.06	300.13	302.13	300.71	299.34	304.44	300.98	302.26	303.72	305.08	302.39	297.13	304.31	296.96
304.43	306.5	300.02	301.98	304.57	302.65	301.61	301.62	303.42	298.07	300.08	304.32	299.67	306.56	303.53	299.19	303.59	299.41	302.38	302.19	302.7	303.48	304.71	302.62	302.97	302.79	300.92	304.67	304.18	304.05	302.53	301	305.94	303.19	303.09	302.44	302.19	303.04	305.22	300.25	303.76	304.67	305.55	302.83	304.35	303.87	301.84	300.01	302.32	303.75
315.05	315.67	316.48	313.78	315.82	312.57	316.33	316.78	313.48	314.13	317	317.56	316.69	313.69	314.91	317.79	318.61	316.02	315.72	311.89	313.45	312.76	315.73	316.79	315.19	316.87	315.31	318.21	318.81	316.11	314.23	314.17	312.03	316.97	313.8	312.26	315.53	319.31	315.57	316.28	314.6	312.72	314.79	317.05	312.9	313.26	311.09	316.17	316.75	314.28
316.01	309.67	310.07	316.17	311.99	315.05	313.98	311.37	313.63	309.34	313.83	316.64	310.05	313.25	313.91	315.74	313.08	310.32	314.69	310.32	314.73	314.23	312.25	313.96	312.95	314.25	314.71	311.04	315.01	309.44	314.48	313.7	313.3	312.87	316.67	314.36	314.79	317.94	312.49	315.63	314.12	308.81	313.19	315.83	314.54	312.82	314.77	312.07	313.17	313.4
305.49	310.77	311.48	314.64	308.37	313.86	312.01	310.02	310.78	309.58	312.44	309.38	309.79	305.85	306.83	309.57	311.13	308.66	311.12	310.12	312.03	309.22	309.52	313.16	311.23	309.24	310.22	311.42	313.82	308.87	309.42	309.23	309.34	311.7	311.49	309.05	308.05	310.66	313.01	312.68	307.51	309.73	312.86	309.93	312.2	312.01	308.48	311.12	310.64	312.3
299.75	300.12	299.37	301.42	301.43	298.59	299.35	302.43	296.04	299.6	297.22	300.96	300.9	301.2	297.63	297.5	298.79	301.03	298.86	299.26	302.57	299.52	303.41	299.4	298.49	299.56	299.86	298.84	297.6	297.88	301.93	299.93	301.56	297.81	295.34	300.99	298.52	300.12	299.31	300.39	302.3	297.77	297.65	300.08	301.37	299.35	303.02	295.21	302.3	300.46
321.84	328.66	326.38	325.73	327.18	326.47	325.11	324.65	324.71	325.25	327.35	325.41	322.66	325.58	324.1	323.96	326.11	325.05	323.3	323.22	326.63	327.7	326.06	328.89	325.04	326.78	326.99	323.55	326.57	325.06	326.02	325.04	327.9	325.51	327.76	326.25	322.22	321.79	326.69	327.57	327.61	323.54	322.97	324.08	324.45	326.61	327.03	326.6	328.75	330.15
319.05	318.97	319.92	321.13	317.83	321.38	320.69	319.13	319.47	321.71	316.16	321.88	320.35	319.24	315.35	320.2	321.09	320.28	321.25	316.87	321.65	314.97	319.73	320.27	320.42	321.5	320.36	322.02	320.03	320.58	318.39	321.49	323.14	319.75	318.69	318.17	319.27	318.91	320.05	318.57	320.42	314.23	316.22	316.3	319.44	322.33	320.56	321.13	323.94	318.03
310.36	307.47	309.61	310.74	309.41	308.58	309.79	310.45	308.5	307.09	311.26	309.07	308.7	307.53	310.76	307.58	306.24	303.46	304.62	313.39	311.13	307.6	308.08	307.68	306.74	305.82	310.27	307.3	309.15	308.24	306.79	305.62	309.48	307.19	310.07	307.6	308.18	308.96	307.27	308.55	307.62	308.06	308.17	307.08	309.54	309.71	308.73	312.93	309.23	308.36
295.89	297.36	295.5	297.76	295.36	297.41	295.25	294.45	298.37	299.98	293.72	294.03	296.65	298.96	296.71	293.45	298.84	297.53	298.74	298.55	297.22	300.91	296.56	297.37	297.76	297.06	298.86	299.6	296.59	299.36	297.53	296.46	298.84	299.86	299.65	295.15	294.52	296.59	297.63	298.58	297.43	296.66	297.15	297.44	300.42	294.97	293.92	296.81	296.04	292.71
303.88	301	304.58	303.98	309.33	304.07	303.1	303.79	305.87	305.43	305.82	303.67	305.51	306.03	304.57	304.89	305.59	304.12	300.86	307.59	303.38	302.52	306.85	300.49	305.08	302.54	305.25	305.52	303.44	305.3	302.1	303.87	307.14	304.16	302.75	306.21	305.65	304.01	303.18	303.76	304.56	307.77	306.7	305.64	304.76	303.39	307.55	303.75	304.11	306.4
331.51	327.46	327.45	326.97	327.66	329.17	325.31	328.62	327.74	328.89	321.23	329.26	324.97	326.92	324.69	325.18	326.57	326.29	322.83	327.5	324.67	325.61	329.94	329.18	326.73	326.72	329.47	327.28	324.85	323.97	324.36	329.11	330.37	332.97	325.25	326.46	326.29	324.71	328.83	326.59	326.78	329.56	326.79	325.48	324.22	327.4	327.36	329.21	330.34	326.86
305.17	306.39	306.22	304.22	305.17	307.94	307.74	307.54	303.97	306.92	307.38	305.1	306.34	303.5	305.82	302.52	305.19	304.61	304.65	309.23	305.45	305.27	306.84	305.72	306.87	309.83	306.52	302.41	307.17	303.83	303.65	305.79	304.7	304.98	304.8	307.71	307.1	304.39	304.27	304.17	303.49	306.49	304.52	305.37	305.17	304.4	307.02	303.15	307.57	304.65
297.6	296.53	292.06	291.19	296.26	295.28	292.5	291.7	295.59	295.66	293.95	294.72	294.23	296.02	294.94	293.82	290.48	292.44	295.44	292.11	294.83	294.68	291.52	293.98	292.56	300.87	293.27	294.5	298.2	294.79	293.58	293.96	292.01	292.3	298.18	295.83	294.58	294.54	297.35	294.16	296.56	292.6	294.61	293.56	293.74	291.78	297.63	297.74	293.67	295.36
297.29	293.8	295.4	294.87	290.17	293.97	295.28	296.72	291.06	296.05	292.82	298.76	298.42	293.42	294.44	294.13	295.98	296.08	297.77	295.98	294.15	291.65	293.84	295.07	293.57	291.96	288.5	291.39	298.23	296	295.2	292.58	295.5	295.43	296.56	292.9	297.19	296.42	291.67	298.08	295.01	297.29	294.23	295.01	292.93	291.91	293.32	294.21	295.41	296.37
300.68	300.07	300.54	304.85	303.8	301.77	302.94	305.35	301.55	303.12	301.2	301.89	303.1	299.33	297.96	305.15	304.73	302.59	304.57	303.35	301.43	302.56	306.96	301.86	302.39	300.02	304.72	300.28	300.84	302.92	300.87	306.54	305.42	305.11	302.83	299.47	301.49	301.77	304.67	304.27	303.91	303.13	299.11	301.84	302.04	301.78	300.12	301.09	299.98	301.99
307.97	304.41	306.84	308.03	306.72	307.14	305.21	305.83	304.51	308.13	304.98	306.22	308.22	309.92	305.85	308.1	304.2	308.29	304.36	312.13	303.76	308.15	307.2	306.88	309.82	308.62	307.98	305.38	309.64	305.09	306.86	308.12	303.21	307.79	310.36	309.05	306.53	308.54	311.51	306.05	302.59	308.91	305.76	306.98	305.05	308.69	308.2	306.09	307.04	309.09
327.71	326.24	327.64	327.99	328.84	327.19	328.1	326.14	326.51	327.58	329.51	326.54	327.73	327.42	330.55	327.29	330.36	327.7	326.9	324.25	328.55	328.01	330.21	328.47	330.82	331	327.34	331.91	328.41	329.71	328.74	327.94	328.13	331.13	326.61	326.77	327.63	326.62	327.04	326.24	322.82	329.54	328.75	329.41	328.16	331.43	328.34	331.65	330.89	328.96
299.91	297.53	298.1	298.15	298.07	298.84	297.95	301.29	294.31	294.84	298.43	295.19	296.39	296.87	299	295.26	298.44	299.25	298.77	294.52	293.88	297.08	293.47	294.83	297.86	296.84	298.37	298.71	299.2	298.84	297.71	296.6	297.51	299.3	295.8	295.87	297.89	296.74	297.17	299.88	299.69	294.67	296.4	298.2	300.39	296.53	297.9	294.22	294.5	294.87
296.94	300.1	299.24	298.8	300.59	300.77	297.11	297.12	297.53	304.25	299.27	303.27	300.24	299.25	297.49	297.97	302.06	297.02	300.18	299.31	297.76	302.05	302.01	300.44	300.74	299.42	297.42	301.17	301.83	299.99	300.69	305.02	298.02	299.02	300.36	299.42	302.85	302.96	296.09	296.71	302.53	300.44	301.19	300.28	303.58	297.1	300.03	298.01	303.73	304.6
311.09	313.27	316.11	317.32	315.15	310.57	315.7	315.88	313.91	315.32	311.58	314.99	314.03	314.74	316.32	316	312.08	314	314.98	310.89	314.09	314.96	313.98	313.71	310.06	317.09	311.03	311.31	310.9	313.21	316.81	312.97	317.52	313.56	315.57	312.5	318.56	312.47	316.24	316.91	317.52	312.07	314.27	312.49	312.79	316.98	314.65	313.56	315.03	312.49
301.58	303.68	302.41	305.83	301.57	299.93	303.8	304.14	301.58	305.2	304.84	304.01	302.5	304.77	303.58	301.11	302.72	303.73	302.49	302.61	298.87	301.59	304.76	301.78	302.96	300.82	300.46	301.65	305.77	300.42	304.67	304.72	305.25	302.83	301.5	302.58	300.85	304.29	303.22	303.08	303.66	302.05	300.11	304.27	302.45	300.87	302.2	301.72	304.34	304.14
295.94	295.6	295.7	294.03	289.22	296.43	292.78	292.87	295.63	294.56	297.04	293.66	295.46	291.92	293	295.19	294.99	295.03	294.95	297.45	293.74	296.86	293.94	292.86	294.25	297.98	294.43	293.07	293.33	295.05	295.28	293.86	294.36	290.92	295.09	296.11	292.87	294.54	297.57	292.32	294.37	291.21	292.63	295.08	297.32	295.12	293.36	292.46	294.44	292.45
305.27	303.66	305.02	301.72	302.67	303.85	303.29	303.93	302.04	304.31	304.28	300.51	302.72	306.16	299.83	302.11	303.18	307.48	302.46	304.05	300.84	302.13	302.46	300.27	302.18	301.16	302.69	301.68	308.75	302.53	303.95	305.39	300.97	302.06	304.87	301.7	299	304.82	303.74	302.75	306.94	303.94	303.37	304.21	304.31	305.14	303.2	300.46	305.2	303.42
316.36	318.73	314.15	315.16	315.32	314.25	314.75	318.82	316.43	318.49	315.18	317.63	321.49	313.93	314.28	314.22	314.13	313.5	317.76	313.75	312.36	314.48	314.14	314.36	318.45	315.28	317.03	315.02	318.47	310.79	316.78	313.01	315.63	317.17	314.54	317.3	318.99	312.65	312.3	312.43	311.92	318.13	311.68	313.16	314.33	313.47	313.51	314.03	318.01	318.43
306.01	302.67	305.13	308.35	303.65	307.76	307.23	308.41	304.46	304.86	304.79	305.74	302	305.07	304.79	303.03	304.64	308.1	303.79	307.87	304.15	304.53	308.62	305.81	307.6	303.4	306.28	305.84	307.74	303.86	305.79	307.34	306	302.55	307.34	306.73	305.44	305.18	306.09	300.25	304.9	307.47	306.5	305.13	305.61	305.06	300.03	307.37	303.55	304.59
322.42	323.87	318.54	319.63	320.31	321.92	320.45	318.74	317.38	316.81	318.26	319.39	321.33	317.87	321.37	317.71	319.03	319.64	320.98	322.31	323.11	320.4	320.46	324.17	318.45	320.2	317.55	318.01	321.24	319.66	320.86	318.27	319.9	320.46	318.26	320.81	316.87	321.79	319.81	319.51	319.15	316.98	316.56	321.5	317.47	319.42	321.3	315.85	320.3	316.83
318.36	317.26	319.2	317.31	315.36	314.04	316.98	315.82	316.64	316.21	317.52	316.28	313.36	314.27	315.85	315.82	315.44	317.85	316.34	316.62	313.45	311.29	311.55	314.57	316.94	316.25	316.73	313.28	315.62	317.87	315.15	315.76	315.8	315.78	313.92	315.42	316.37	319.05	313.01	314.09	314.71	312.08	315.14	317.05	311.55	314.32	316.26	313.94	315.61	313.76
300.1	303.67	299.91	303.51	300.39	298.24	299.52	299.55	300.37	299.88	298.37	300.58	298.68	301.49	300.52	299.85	299.94	300.41	298.62	306.2	300.58	296.62	300.94	298.15	302.08	299.65	300.14	300.94	299.28	296.83	299.85	300.43	303.36	297.58	301.89	303.71	297.58	299.47	301.91	305.07	298.65	301.54	300.17	299.73	301.16	300.28	301.57	302.8	301.87	300.46
312.37	316.97	315.58	315.21	318.7	315.9	314.45	318.47	314.09	315.1	314.11	312.67	314.39	312.53	316.81	313.34	318.3	312.83	313.6	315.13	315.97	316.88	315.48	311.12	314.71	318.01	317.33	318.09	313.1	316.83	312.07	311.77	314.98	313.25	314.44	314.61	315.3	312.99	315.75	316.36	311.67	316.65	314.96	315.58	317.38	317.52	317.94	315.14	313.05	315.25
309.93	310.8	307.31	309.5	305.1	308.15	306.33	307.79	305.76	309.78	307.23	307.86	309.25	309.37	307.34	307.28	308.16	308.51	305.64	305.72	304.37	303.96	309.2	307.22	305.41	304.05	308.34	310.61	308.62	306.29	306.23	305.6	309.77	310.37	307.04	308.74	302.68	311.18	309.6	308.23	310.84	306.17	307.79	308.49	309.46	307.71	307.78	304.76	307.75	307.77
305.76	306.14	307.27	305.48	307.82	304.24	304.49	306.07	307.12	304.66	304.61	305.69	307.01	308.36	306.33	305.75	307.01	303.89	304.7	301.21	300.54	304.43	303.69	306.68	304.27	303.16	305.38	308.1	303.88	302.57	306.01	305.18	305.22	306.75	305.31	305.24	306.67	301.48	307.36	307.14	308.18	304.03	303.69	304.29	302.25	306.01	304.15	303.74	308.03	307.22
314.98	316.11	316.72	313.92	316.69	313.82	316.84	312.15	313	313.6	311.78	316.75	313.97	310.02	312.27	314.39	313.26	315.66	313.47	315.52	309.51	314.64	312.83	316.13	311.67	315.73	315.9	311.51	316.22	311.7	316.98	313.44	313.88	314.93	311.36	315.92	313.79	316.63	314.15	313.88	311.53	315.18	313.54	312.77	315.28	313.74	315.54	312.38	313.64	313.06
314.87	314.81	318.58	319.87	320.25	316.94	314.59	313.41	315.44	316.38	317.64	316	319.47	321.21	317.89	320.99	317.06	318.59	316.49	318.36	318.2	319.62	316.56	318.53	316.42	315.13	315.5	317.9	316.9	316.38	317.09	314.26	318.18	319.71	315.8	317	316.23	318.04	316.99	317.4	316.1	317.97	318.39	321.22	319.66	315.23	319.03	314.21	316.53	318.96
305.3	310.63	311.33	310.2	307.52	309.17	305.15	313.38	309.8	308.97	309.14	308.41	309.27	305.69	308.73	310.59	309.1	306.6	306.29	309.89	310.44	306.39	307.77	308.36	308.59	308.05	311.25	311.17	307.19	307.65	306.27	304.6	305.74	309.11	306.31	307.57	312.85	311.47	310.89	309.38	314.57	311.6	311.47	310.85	308.2	313.35	311.47	309.63	312.94	307.92
302.76	302.51	308.24	302.5	304.27	307.81	310.45	306.08	306.77	306.92	303.66	305.28	304.42	301.09	304.47	304.04	307.2	302.83	307.42	306.38	304.16	305.77	302.11	305.67	306.44	304.25	307.48	307.08	305.17	304.82	304.25	306.33	303.67	301.08	303.86	305.73	307.98	307.7	303.92	305.3	303.69	307.31	305.97	306.08	306.68	306.49	305.96	306.92	307.64	303.36
304.46	301.11	301.75	299.55	303.2	302.98	300.36	302.46	304.97	303.59	300.66	303.61	298.9	302.79	301.92	304	302.28	302.75	297.98	304.42	304.54	299.86	298.27	299.8	301.84	305.18	303.33	302.21	304.56	299.54	303.46	305.62	303.14	305.32	305.51	303.04	305.36	305.03	299.99	300.25	303.55	301.07	304.96	298.98	301.03	304.35	299.45	299.97	303.9	301.92
299.31	301.46	303.42	302.26	305	304.85	306.44	302.95	306.77	304.37	302.36	303.74	304.04	302.77	309.04	301.03	304.34	300.71	302.06	302.75	304.74	301.08	304.27	300.83	302.2	303.71	302.7	303.75	303.67	300.81	303.5	303.18	302.51	302.05	302.4	301	306.91	302.69	303.53	305.52	299.87	300.07	303.09	307.32	303.53	304.58	302.18	302.04	302.42	302.44
311.44	311.03	310.56	311.2	316.34	311.89	314.76	311.25	314	311.41	313	312.06	311.24	307.79	312.87	313.34	312.26	310.89	313.44	312.81	310.87	309.43	310.35	312.49	315.41	309.32	315.36	313.37	310.34	308.26	312.74	311.77	312.09	313.56	312.77	312.73	308.73	312.28	312.81	311.69	312.39	308.97	310.68	311.84	310.14	314.41	316.85	312.57	309.69	312.57
301.42	301.08	298.54	302.22	299.13	299.91	298.7	298.58	300.17	300.31	300.4	299.89	300.78	301.34	298.07	305.01	299.23	300.88	301.37	302.17	300.31	303.97	299.34	301.41	299.09	297.92	301.14	300.84	299.29	299.61	305.26	301.39	297.14	301.81	304.76	301.3	301.73	302.13	304.76	301.21	304.5	299.69	303.38	297.46	301.12	302.16	302.28	300.62	302.26	302.7
315.44	313.01	314.52	312.16	316.53	314.52	315.94	315.28	314.35	312.56	316.53	313.51	317.64	316.15	316.64	315.91	312.65	316.64	313.4	316.83	314.49	314.74	313.07	315.83	313.23	313.75	316.55	314.4	313.05	316.61	312.06	314.02	315.07	313.78	308.29	317.63	313.26	314.43	313.98	310.66	314.18	314.32	313.56	314.49	314.79	312.68	312.05	311.83	315.4	313.75
312.29	311.52	311.83	314.29	311.28	311.44	309.84	312.84	310.75	312.4	310.51	314	315.76	315.52	312.3	312.89	316.01	311.27	312.91	313.69	309.85	313.57	312.7	318.27	311.74	317.83	313.99	309.66	311.64	312.62	310.68	314.25	313.91	312.03	315.08	318.02	313.13	313.6	314.21	315.09	316.64	316.27	309.63	312.14	312.53	314.35	312.02	314.34	315.91	313.77
293.38	295.53	295.61	293.96	293.74	293.11	294.9	292.26	296.98	292.62	295.49	294.14	297.26	293.67	293.27	298.02	297.18	293.31	295.76	294.95	294.67	292.48	292.41	293.35	296.55	295.62	294.05	293.86	293.31	298.43	290.92	293.39	294.3	294.32	295.33	295.13	291.87	297.09	290.94	294.16	294.11	294.13	296.68	291.02	293.16	293.06	291.73	294.35	295.44	294.75
306	305.71	306.04	308.2	308.79	306.49	308.42	304.96	309.11	306.61	306.17	306.39	304.72	307.33	306.81	309.76	308.45	302.64	305.62	307.47	306.27	307.74	307.67	305.73	308.86	305.27	308.46	305.65	309.04	306.42	304	304.95	306.42	307.16	304.6	305.37	304.02	304.01	305.73	306.92	305.11	309.07	308.21	306.42	306.14	305.51	306.81	304.13	309.58	305.33
307.09	305.44	304.23	302.6	304.03	303.04	307.09	303.39	306.07	303.75	305.08	309.13	303.46	301.35	309.78	303.86	306.37	305.3	309.18	302.48	306.35	305.71	303.79	307.06	309.35	303.91	304.95	304.51	302.91	301.61	300.17	305.81	304.23	306.95	306.56	306.66	306.27	305.46	303.4	305.95	304.79	306.52	309.78	306.48	304.07	306.37	302.72	304.36	301.88	306.46
315.43	316.27	317.09	316.82	314.03	313.81	316.46	317.31	318.56	317.53	318.66	316.11	317.98	317.65	317.46	317.95	315.86	318.39	320.66	318.48	319.84	316.8	319.37	317.14	318.77	318.55	314.41	321.73	318.02	314.74	318.3	315.66	317.73	318.89	319.85	317.61	316.35	315.68	313.93	311.75	316.49	316.84	320.18	318.3	317.96	316.93	317.71	315.33	320.47	315.51
311.42	310.65	315.28	311.05	314.25	315.52	311.8	312.38	311.48	311.26	314.59	311.05	310.95	312.77	312.14	308.72	315.49	314.47	312.3	312.29	311.2	311.28	312.64	310.94	307.75	311.13	306.21	316.08	312.69	311.13	314.58	312.05	312.72	313.7	315.89	314.32	314.64	310.28	312.95	312.66	313.18	309.83	311.95	314.19	315.03	309.19	314.05	312.1	313.14	311.17
319.87	316.02	317.39	316.37	317.24	318.36	313.13	317.04	314.46	318.04	317.2	317.88	319.44	316.64	315.61	316	317.08	318.01	314.02	315.67	315.49	314.91	316.23	318.09	320.98	314.75	319	315.84	315.48	316.42	313.65	315.26	315.17	314.44	316.67	315.08	317.9	316.42	314.95	315.21	317.35	318.81	317.64	317.54	314.62	315.78	316.85	314.18	319.32	316.35
310.8	317.53	318.44	314.58	317.09	318.15	312.85	315.66	313.96	315.2	319.3	315.02	317.74	314.75	314.23	315.05	317.58	320.23	317.93	317.11	316.84	316.06	313.81	318.26	316.27	316.56	315.74	318.27	316.36	315.88	316.01	315.63	317.03	316.44	313.6	312.22	313.95	316.39	314.83	315.8	319.19	314.82	315.63	314.02	315.54	312.79	318.74	315.08	313.81	314.21
316.08	316.04	317.99	317.37	315.85	320.53	316.45	317.69	318.78	313.26	321.2	314.42	316.36	318.08	318.91	314.99	317.42	318.38	320.55	314.93	312.86	319.52	317.72	315.72	315.45	316.5	316.94	317.11	317.82	315.01	316.93	316.59	317.76	318.62	320.07	316.22	319.06	317.01	315.71	318.3	314.72	317.89	317.14	316.95	319.14	317.75	320.45	316.31	317.09	319.36
314.94	316.32	317.48	316.75	311.9	315.09	317.37	315.9	314.43	314.99	314.88	317.96	316.82	317.83	319.8	316.11	314.13	318.36	317.21	318.27	317.02	317.77	314.84	317.16	318.44	317.17	316.66	316.54	317.46	315.25	318.06	317.49	314.18	316.12	318.61	316.15	315.85	314.57	319.59	316.36	317.14	319.83	314.78	319.62	317.47	320.52	314.11	321.27	320.1	316.03
320.34	317.88	320.21	317.95	315.46	319.22	312.18	317.16	317.38	317.33	320.09	319.5	319.79	312.43	318.85	315.39	315.12	319.05	317.31	317.28	317.81	318.58	314.41	316.35	316.66	319.36	319.06	317.41	316.76	319.39	317.63	320.89	317.73	319.56	316.49	314.46	318.64	320.94	319.74	316.92	320.4	321.34	315.74	318.42	321.55	319.98	316.01	316.09	317.22	316.04
313.7	310.86	315.17	316.67	317.46	313.72	311.03	313.96	310.78	313.72	312.45	311.77	311.34	311.83	316.24	310.17	315.52	317.01	312.11	315.32	315.71	314.15	311.58	311.47	311.73	312.47	312.93	312.86	311.2	313.73	313.95	310	311.43	313.62	316.38	312.19	313.43	314.62	313.6	315.1	315.22	315.83	311.81	310.62	313.95	313.68	310.56	310.12	315.93	315.05
313.26	318.52	317.77	315.59	316.22	315.38	311.83	313.09	313.56	311.59	312.74	314.35	316.67	315.1	310.93	315.57	312.36	317.17	317.61	315.5	312.69	314.14	314.05	315.44	307.53	315.69	314.49	317.63	315.04	318.11	317.47	314.76	314.15	316.51	314.86	316.47	312.72	314.07	315.8	316.51	315	315.6	317.05	316.31	314.2	315.45	309.9	310.56	314.43	314.74
293.66	295.91	294.59	295.22	293.13	297.42	293.78	297.13	292.95	292.55	295.67	292.93	294.97	293.6	292.42	295.17	294.01	295.83	293.21	295.12	296.9	293.3	295.61	291.32	295.59	295.73	294.96	293.6	295.39	296.17	296.82	294.15	293.53	291.17	294.02	297.69	295.78	298.33	296.91	293.78	292.72	299.18	295.89	291.63	291.56	295.03	296.93	294.11	295.81	293.92
314.4	311.81	312.81	313.72	313.29	312.75	312.63	312.53	314.88	312.25	310.63	310.21	310.69	314.34	314.9	314.17	313.11	313.09	309.75	312.88	310.25	316.97	311.9	311.84	311.75	310.73	312.57	312.52	316.75	316.56	315.97	311.76	313.94	309.5	315.84	313.7	313.08	314.53	312.14	309.88	311.94	313.31	310.87	312.19	310.23	317.21	310.48	315.1	313.86	312.61
305.35	303.77	301.53	301.88	304.71	302.34	302.04	302.17	301.49	302.05	298.43	300.6	302.75	301.92	301.79	302.69	305.54	303.09	300.88	305.73	301.48	301.43	305.52	300.54	301.5	300.87	302.12	305.47	301.5	302.76	303.46	305.74	306.46	300.42	303.16	299.67	301.02	305.46	304.11	302.44	304.54	305.52	305.33	302.87	306.28	304.89	304.57	300.86	304.34	304.13
309.91	311.06	308.27	310.06	309.61	302.49	305.92	307.74	303.98	308.72	308.51	310.72	307.17	310.52	306.84	309.08	310.95	309.46	308.42	306.32	308.04	306.37	307.95	304.22	311.7	306.84	310.11	306.05	307.62	311.13	309.32	307.26	306.97	307.11	308.61	307.46	307.61	305.85	306.89	308.99	304.06	308.66	306.78	311.29	312.95	309.57	312.13	309.05	310.59	304.93
310.01	310.61	314.33	311.95	310.39	310.02	309.63	309.27	311.64	307.15	310.57	308.76	310.22	311.66	309.47	312.59	311.36	310.02	309.89	312.9	312.85	310.44	309.25	310.6	309.88	310.45	308.35	310.1	308.33	310	312.4	310.73	311.86	314.64	313.14	313.76	307.3	309.88	310.15	314.34	309.33	309.37	311.36	314.27	311.51	308.15	311.98	307	308.9	316.12
312.74	315.62	309.61	312.66	310.95	315.38	310.81	312.46	310.64	313.76	311.35	318.88	312.18	308.67	310.99	311.43	312.22	310.63	312.71	310.99	313.35	313.47	316.07	314.62	310.81	311.85	311.81	312.49	312.09	313.56	312.87	314.42	312.39	310.48	309.26	314.15	313.04	312.81	308.66	311.14	314	310.21	309.17	311.91	312.13	311.03	312.95	314.45	312.6	309.92
310.87	312.01	312.45	309.71	311.87	310.84	311.63	309.6	313.94	306.74	310.06	309.54	313.58	313.86	315.1	308.62	311.27	312.46	305.8	310.88	310.41	311.35	313.81	309.64	310.04	312.36	313.51	311.45	308.99	312.31	311.95	312.92	310.55	309.89	310.91	310.04	307.27	307.72	311.5	314.93	311.47	312.15	309.37	310.19	307.33	314.05	313.28	313.23	310.68	310.4
300.79	302.93	301.6	300.3	300.27	296.93	301.61	305.36	299.75	301.46	298.96	302.13	300.21	301.39	299.81	298.61	300.78	299.31	302.41	302.17	301.07	302.06	304.48	298.99	305.97	302.25	300.9	301.16	302.27	304.01	301.24	302.43	299.86	301.26	301.57	298.96	303.26	302.24	299.83	302.54	299.61	303.17	300.56	300.2	302.28	300.39	299.73	298.47	302.32	298.6
311.64	312.77	312.77	307.04	313.2	313.01	311.47	310.95	307.18	308.88	309.34	306.8	312	309.42	310.14	311.28	310.17	307.92	309.77	309.38	307.47	310.73	308.84	308.71	307.41	309.2	314.34	310.02	309.67	310.95	311.78	312.19	310.54	310.49	308.06	310.33	311.02	310.77	308.65	314.32	308.43	309.22	311.49	309.98	307.67	313.11	309.72	308.93	306.62	307.82
294.63	296.91	297.87	294.06	296.27	297	290.27	291.67	301.11	298.02	293.49	294.39	293.94	300.21	292.83	292.79	293.53	290.75	297.54	294.6	295.5	293.57	295.75	299.95	294.4	293.69	293.61	293.54	292.67	297.68	296.81	295.83	296.04	295.24	292.98	296.98	298.74	293.48	294.7	296.24	296.93	296.59	293.9	297.74	294.16	300.11	294.08	293.3	292.63	294.51
306.85	309.6	306.19	305.76	307.82	305.46	308.48	307.07	310.58	306.5	307.13	307.63	308.07	306.39	308.97	309.25	309.89	305.5	308.95	306.05	306.64	310.52	305.82	304.63	305.81	306.77	305.98	308.6	311.29	305.43	305.69	303.35	305.9	309.31	303.38	306.94	304.67	306.61	309.93	304.43	307.13	305.76	306.72	305.72	306.59	308.66	306.33	307.26	305.24	306.41
295.31	296.42	294.35	294.39	297.08	296.28	296.01	294.2	295.67	291.87	298.15	295.95	293.7	298.63	294.92	294.08	297.55	294.92	293.6	294.18	292.48	296.8	290.75	292.52	293.5	299.51	295.56	293.43	296.47	298.33	295.03	297.69	293.46	295.87	292.06	296.93	295.75	296.41	290.92	295.64	291.35	296.84	298.79	293.4	295.92	293.37	295.14	293.15	294.15	295.42
312.78	316.46	313.21	314.15	319.29	315.68	313.64	315.81	316.42	313.91	316.69	313.45	319.16	316.27	316.37	316.58	312.31	315.25	314.27	316.14	310.55	314.82	314.4	316.12	318.31	319.94	317.52	315.99	315.79	316.36	316.48	314.62	314.6	313.91	315.91	315.39	313.87	313.7	317.83	312.08	313.82	315.03	313.39	317.54	314.44	319.27	315.9	315.02	315.44	316.39
310.66	309.17	309.76	309.63	310.83	305.96	308.01	309.92	306.86	305.73	308.58	306.72	308.2	310.98	310.48	311.27	311.75	309.69	308.34	308.85	313.2	308.38	309.05	312.59	311.33	311.33	308.31	307.11	310.49	310.24	310.97	304.6	308.92	304.87	309.11	312.33	309.07	311.51	310.74	312.52	312.25	308.31	307.09	311.16	312.49	308.72	307.15	312.3	309.37	312.44
301.95	307.22	304.35	304.43	313.42	308.81	304.87	302.75	305.79	308.36	304.53	306.33	302.79	302.56	307.48	302.51	304.69	304.51	305.73	305.97	310.92	305.2	303.12	304.9	303.63	306.35	304.06	305.8	305.27	303.03	306.57	308.07	305.04	307.53	304.96	305.59	302.46	305.51	306.19	308.2	304.29	307.4	305.11	303.07	308.47	305.32	306.36	306.01	303.41	306.28
313.4	312.42	313.61	312.7	314.22	314.94	309.77	311.77	316.15	313.54	313.49	311.13	315.98	313.65	311.83	313.04	311.93	312.94	311.42	316.05	314.01	312.37	316.51	314.89	314.29	310.72	314.47	314.89	313.37	314.94	316.46	316.32	311.3	314.47	313.74	312.96	314.3	312.11	313.69	313.83	315.34	314.01	312.27	313.23	314.33	315.43	316.75	311.84	314.72	310.5
296.52	295.38	298.78	296.6	296.3	295.53	300.48	297.54	294.39	300.36	296.27	294.9	298.27	294.7	292.93	298.56	297.43	293.24	295.58	293.93	299.62	297.97	295.26	295.06	296.65	294.38	297.16	296.97	295.59	299.03	293.33	298.13	297.28	294.02	302.02	296.91	294.98	299.29	297.34	299.51	297.99	293.25	294.68	297.26	297.07	298.4	299.13	295.83	298.8	298.42
295.83	293.7	297.46	293.23	292.47	297.06	295.2	295.91	293.06	292.33	296.06	295.41	294.25	297.94	299.5	296.82	296.79	292.67	293.76	295.03	292.38	296.58	293.56	296.77	299.15	294.54	296.66	294.5	297.1	294.5	297.84	295.15	297.76	295.89	296.4	295.52	296.68	296.06	294.49	291.94	295.38	295.36	297.11	298.96	298.1	295.93	294.43	294.46	293.48	297.62
313.71	312.25	313.94	315.55	314.13	316.55	310.97	312.21	314.9	315.89	313.12	319.37	315.26	314.53	313.16	314.73	314.09	313.43	312.1	316.76	314.71	312.66	310.06	313.1	310.98	315.23	315.15	315.14	314.99	312.98	318.97	314.45	314.91	316.44	316.81	315.53	311.54	316.1	315.65	314.74	315.47	312.93	315.58	310.85	316.63	313.97	317.34	311.52	317.04	315.56
325.03	330.98	324.49	325.79	327.85	322.89	329.61	325.19	330.32	324.73	328.48	324.42	324.95	327.74	324.74	326.55	325.13	324.94	328.28	325.06	326.81	328.69	325.45	327.17	322.79	329.95	326.06	329.83	326.48	328.34	325.78	327.79	324.77	326.64	326.44	325.61	326.49	329.58	327.23	325.9	330.81	327.78	325.62	327.45	324.17	324.35	325.21	325.06	327.57	325.82
329.95	330.42	329.55	326.02	326.04	329.95	326.68	329.37	325.01	324.74	326.35	327.96	330.77	324.32	328.5	329.28	326.19	327.04	323.35	328.47	331.88	324.97	326.14	329.64	325.09	330.37	326.83	328.25	330.2	328.9	324.43	326.68	328.47	328.44	328.43	326.23	328.92	325.88	332.19	329.24	326.18	328.12	327.26	325.35	329.16	327.9	324.89	329.51	325.33	329.59
314.77	310.85	314.53	312.03	309.67	309.91	312.07	315.74	312.23	314.56	310.6	312.51	310.55	311.94	312.85	311.06	314.24	310.1	314.25	313.88	314.68	312.82	313.45	311.66	313.97	314.06	315.64	311.55	313.03	314.35	312.19	310.67	312.98	312.68	310.98	317.2	312.27	315.58	312.36	314.03	311.96	311.4	316.47	314.57	311.85	313.69	313.48	312.58	312.72	310.58
303.58	303.06	302.08	302.81	301.57	299.99	300.97	303.75	301.47	303.38	303.04	305.29	303.7	300.08	302.2	300.79	302.6	300.6	306.07	303.81	304.43	303.89	302.01	303.79	302.76	302.67	301.87	302.08	304.08	304.63	305.2	303.67	305.43	302.7	304.81	302.76	300.25	303.29	299.25	304.3	304.22	303.13	301.68	308.05	304.37	303.2	304.13	304.7	307.89	301.74
304.63	307.32	305.22	307.59	307.43	303.73	307.02	304.21	305.62	305.57	307.54	308.09	303.62	307.23	304.42	304.47	307.5	306.59	305.74	308.21	302.79	307.19	305.16	304.99	306.91	305.7	305.93	308.96	307.27	306.13	309.54	307.35	307.31	302.57	309.16	309.82	305.54	305.88	306.48	311.35	310.59	307.01	301.16	309.42	308.98	306.87	309.88	305.36	307.21	306.77
313.76	309.85	309.56	314.7	310.34	308.55	311.43	306.91	308.75	316.81	311.2	312.17	308.74	312.74	309.72	310.67	309.25	314.12	311.32	308.38	312.77	310.5	309.89	315.51	312.7	313.42	309	314.09	312.22	314.28	309.29	312.92	308.35	310.77	311.46	310.47	308.78	309.3	315.37	313.78	309.65	307.27	310.47	310.4	309.49	310.8	312.85	307.12	311.34	310.51
300.4	300.65	298.38	298.23	302.27	302.8	300.37	300.81	301.07	301.65	302.01	298.4	299.56	301.14	302.52	295.83	298.7	298.22	298.09	304.55	301.84	300.96	301.02	299.83	301.31	305.54	297.48	301.94	304.66	303.4	302.55	300.45	302.43	298.41	305.5	301.93	301.49	300.6	300.49	302.38	306.44	303.58	301.98	302.52	302.72	301.85	301.92	298.13	301.88	302.1
296.34	295.33	296.35	293.63	291.7	294.81	291.64	291.18	296.9	293.86	295.14	297.33	295.35	295.68	293.15	295.11	294.81	297.45	295.95	293.48	294.95	295.69	294.75	292.08	295.11	296.27	298.37	296.48	294.56	297.49	296.5	293.7	295.55	295.9	295.36	295.66	293.05	296.11	296.19	296.04	296.6	296.93	294.25	295.18	296.25	296.12	292.23	295.58	296.99	296.19
300.03	303.93	302.36	301.94	305.77	299.62	302.21	305.07	300.43	303.64	302.31	302.93	306.26	302.41	303.09	303.61	305.07	304.18	300.68	302.71	305.51	305.58	303.64	302.95	304.17	306.22	301.57	300.18	301.95	302.04	304.41	298.47	302.39	303.59	302.36	302.09	301.51	305.73	305.12	306.67	303.3	305.43	299.67	302.34	303.79	303.72	303.95	303.55	305.63	302.36
315.61	312.56	314.55	318.34	315.64	314.56	318.11	311.3	316.01	318.7	317.42	315.23	316.65	316.96	313.84	315.65	316.41	312.48	317.3	315.13	314.24	315.92	314.56	313.38	314.03	316.96	315.02	315.67	315.15	311.79	310.63	315.05	313.78	314.16	316.93	311.02	317.04	316.65	313.37	314.9	313.25	312.43	314.18	318	316.34	311.9	314.17	313.05	312.98	312.58
301.98	306.21	299.55	302.37	302.83	301.22	305.07	303.51	300.81	303.55	303.04	301.14	303.08	303.15	304.47	301.95	303.68	305.49	298.16	302.54	300.77	303.31	299.53	302.84	304.12	304.33	302.89	302.38	303.79	303.33	307.13	301.05	300.16	306.13	301.54	303.1	300.77	304.47	301.8	301.18	308.39	302.71	299.59	303.17	303.91	302.29	301.37	304.44	299.28	304.23
[truncated: 150 more columns]
