# Supplementary material for: Genetic dissection of main and epistatic effects of QTL based on augmented triple test cross design
Source: PLoS One. 2017 Dec 14;12(12):e0189054. doi: 10.1371/journal.pone.0189054 (PMC5730204; doi:10.1371/journal.pone.0189054)
Supplement: S9 Supporting Information — (ZIP) [file pone.0189054.s009.zip › z5_600_0.8_10.csv]

305.17	305.4	305.58	304.94	305.05	304.66	304.79	304.56	306.5	304.42	305.57	304.66	305.02	305.58	304.67	305.51	305.64	305.19	305.37	305.57	305.5	305.34	305.39	305.78	306.09	304.73	306.48	305.7	305.13	304.98	304.19	305.47	304.42	305.95	304.76	304.89	305.54	304.9	306.14	304.19	303.58	304.58	304.73	306.7	305.59	306.83	306.72	305.3	305.56	305.92
326.04	326.78	328.43	327.14	326.96	326.85	327.68	326.94	327.38	327.23	327.76	326.7	328.01	327.66	326.31	327.62	327.29	326.11	326.3	326.63	328.46	327.23	326.14	327.22	327.49	326.36	327.07	327.45	327.45	327.77	325.5	326.23	326.71	328.09	326.7	328.64	327.19	326.68	325.26	328.71	327.49	327.3	326.12	327.05	327.5	326.59	327.61	326.93	327.24	325.84
309.7	309.37	308.76	310.21	310.78	309.42	309.59	309.28	309.72	309.44	309.15	309.83	310.82	309.44	310.75	309.26	309.94	309.8	310.08	309.64	310.46	309.33	309.39	310.31	310.14	310.42	309.74	308.98	309.76	309.71	310.26	309.08	309.59	309.35	310.87	309.53	308.84	310.13	310.02	311.05	309.84	310.21	309.47	309.82	308.95	310.04	308.95	310.39	310.01	309.87
300.04	299.96	301.32	299.11	299.62	300.46	298.85	300.35	301.52	300.28	299.96	300.74	299.66	299.92	299.77	298.96	299.48	298.23	300.26	299.64	299.49	299.94	298.9	299.81	300.26	299.2	299.45	299.42	299.2	300.04	299.56	298.6	300.02	298.9	299.31	300.93	300.64	298.91	301.01	299.66	299.88	299.33	300.04	300.72	299.58	299.43	299.3	300.24	300.77	300.17
314.22	312.69	313.88	314.03	312.75	313.03	313.64	313.72	312.67	313.21	312.64	313.97	313.2	313.75	313.08	314.14	313.55	314.06	312.57	313.03	313.13	313.5	313.23	313.61	313.2	313.67	312.01	313.09	313.88	314.75	314.59	312.47	313.91	313.62	313.36	313.55	313.24	313.52	314.56	314.2	313.06	314.34	313.14	312.23	312.83	314.34	311.95	312.48	313.55	312.47
301.17	301.32	300.32	300.36	301.13	301.06	300.07	302.26	301.32	301.14	300.43	300.6	300.63	301.05	300.26	301.05	300.07	301.17	299.7	300.72	302.05	299.8	301.47	301.25	301.28	301.77	301.29	301.69	301.05	301.86	301.26	301	300.31	301.51	301.53	301.36	301.27	300.64	301.36	302.03	301.55	300.5	299.96	300.48	301.11	301.89	301.21	301.43	300.43	300.7
304.35	305.7	306.27	307.02	304.71	306.14	306.33	305.66	304.9	306.17	306.74	306	306.33	306.56	306.51	304.86	304.31	306.43	306.86	306.22	305.72	305.61	305.71	306.3	305.17	305.97	305.79	306.48	305.84	306.42	305.89	307.56	306.5	306.1	305.74	306.95	305.39	306.1	304.59	306.42	307.04	307.11	305.32	306.19	305.13	306.17	306.01	306.38	305.91	305.21
300.54	300.02	301.82	301.22	300.47	300.6	301.35	301.35	299.44	299.82	302.3	301	299.99	300.85	300.63	299.66	301.21	300.49	301.37	299.61	300.88	299.6	301.68	301.68	302.3	300.23	301.66	300.53	301.08	301.31	301.03	301.01	300.63	301.07	298.96	300.45	301.59	300.12	301.77	301.53	300.36	300.46	300.37	301.31	301.03	301.79	301.23	301.49	300.48	301.03
304.87	302.67	303.63	303.64	304.39	304.49	301.66	302.21	304.94	303.19	303.2	303.88	303.49	303.81	303.74	302.53	304.29	302.2	303.94	304.61	304.41	303.15	302.91	303.45	303.77	303.73	303.76	303.65	303.18	302.18	303.6	304.01	304.22	303.65	303.78	304.08	301.51	303.54	303.51	303.98	303.79	304.19	302.73	303.43	303.33	303.31	303.65	303.37	304.42	302.84
318.6	319.44	317.25	318.13	317.88	319.41	318.94	317.97	317.75	320.08	319.2	318.4	318.79	318.44	318.23	319.45	319.02	318.93	318.92	318.26	319.48	317.32	320.21	319.32	318.09	319.06	318.12	319.36	317.68	318.84	317.94	317.77	318.43	318.37	317.92	319.08	318.35	318.57	318.81	317.39	318.09	319.71	318.99	317.91	319.21	317.88	319.51	319.58	317.03	318.46
304.47	305.38	305.24	305.21	305.21	306.76	305.26	303.88	305.28	302.61	304.44	305.05	306.54	304.13	305.88	305.2	305.33	306.05	305.45	304.79	304.5	306.64	305.02	304.56	305.03	305.23	305.48	305.04	304.82	305.69	306.33	305.59	304.2	304.86	304.75	303.96	305.21	306.14	304.68	304.69	305.52	304.97	304.88	304.29	305.76	305.29	305.37	305.64	304.79	306.31
310.36	309.98	309.51	310.61	310.91	311.78	310.92	310.04	308.78	310.37	310.2	310.49	310.18	311.59	310.91	311.12	311.22	311.3	311.91	310.56	310.87	310.61	311.04	311.22	310.88	311.63	311.85	312.31	310.36	310.33	310.07	311.71	311.62	311.14	312.02	310.96	309.16	312.37	310.75	309.84	310.29	310.61	310.49	310.34	310.57	311.17	310.88	311.58	310.74	309.75
303.24	301.39	302.3	302.42	304.38	303.63	303.49	302.58	303.93	303.09	302.01	303.44	302.61	303.69	303.46	302.88	302.06	303.43	302.82	301.85	303.36	302.09	303.17	303.92	303.5	301.88	302.74	302.75	302.44	303.4	303.74	302.44	303.46	301.84	302.54	302.3	301.69	301.42	303.4	302.2	303.01	303.43	303.08	302.38	303.57	303.54	303.46	303.32	302.49	303.69
318.72	318.48	318.69	318.04	318.03	318.98	318.28	317.76	318.62	319.23	318.29	317.14	317.65	319.37	317.71	317.88	317.12	317.6	318.5	317.47	318.79	317.62	317.75	318.85	317.62	317.4	318.45	317.9	318.75	318.31	318.88	317.55	317.28	319.2	317.61	317.2	316.94	318.51	317.88	318.76	316.72	318.95	318.25	317.56	318.83	319.49	318.24	317.88	317.93	317.64
313.04	314.06	312.27	313.6	312.78	312.86	312.74	313.94	314.54	312.45	313.6	313.67	312.01	312.68	313.22	313.79	313.27	312.17	313.96	314.66	313.63	313.11	312.62	314.24	313.92	311.71	313.09	313.55	313.87	313.35	313.62	312.3	313.09	313.9	313.55	313.24	313.61	314.25	313.08	313.59	312.56	313.28	312.64	313.32	312.27	312.89	313.82	313.34	313.63	311.74
305.15	304.32	302.55	304.79	304.68	304.92	303.8	303.34	304.94	304.97	304.24	302.73	304.88	306.1	303.57	304.79	305.32	305.3	304.09	303.92	304.17	304.28	304.74	303.98	304.97	303.49	303.97	304.64	303.4	304.11	304.72	304.26	305.19	302.66	304.81	303.73	304.29	304.29	305.01	304.06	305.33	305.24	303.43	304.05	304.15	304.32	305.14	303.54	305.15	303.23
315.81	315.38	315.24	317.55	317.88	316.83	315.95	317.95	315.78	317.21	316.2	316.89	315.84	317.83	316.22	316.16	317.17	316.63	316.94	316.06	317.32	315.67	315.88	316.86	316.73	316.86	316.41	316.6	316.74	315.7	316.98	315.86	316.12	316	317.89	316.31	316.95	316.67	316.63	316.03	317.66	315.79	317.22	315.96	316.92	317.03	316.58	316.08	316.43	317.07
315.08	314.43	315.52	313.86	315.72	314.44	314.58	314.95	314.92	314.73	314.84	314.73	315.35	315.02	314.92	313.69	315.98	314.05	314.6	314.28	314.48	315.16	313.62	314.7	314.05	314.38	315.11	314.23	314.47	313.64	314.28	315.31	315.43	315.05	315.28	315.64	315.66	316.04	316.06	314.71	315.2	314.55	315.1	315.73	314.42	315.48	315.83	314.75	315.04	314.59
317.56	316.86	316.59	317.48	318.15	317.07	317.3	316.75	316.52	316.14	317.2	317.19	318.91	317.15	317.48	316.03	316.77	317.46	317.03	317.44	315.88	317.64	317.71	317.77	318.22	318.06	317.49	317.21	318.24	317.32	317.48	317.4	316.4	316.86	317.54	316.69	316.77	317.47	317.97	316.34	316.78	317.2	317.25	317.83	318.02	319.07	317.57	317.28	317.34	318.13
327.72	327.68	327.2	328.68	326.84	327.71	328.83	328.41	327.41	330.73	328.29	326.77	327.67	329.31	327.91	328.5	327.83	328.46	327.68	327.72	327.87	327.74	328.28	327.64	327.41	328.27	328.27	328.08	328	327.4	328.71	327.19	327.91	328.15	327.46	327.01	328.01	328.65	328.24	328.01	326.9	327.43	327.64	327.79	327.44	328.02	329.18	328.24	328.07	326.46
318.2	317.36	316.88	316.72	317.02	316.57	317.49	317.1	316.06	317.83	317.8	317.59	316.6	316.74	317.3	317.99	318.08	317.24	316.59	317.98	317.08	317.42	316.84	316.95	317.39	318.05	316.88	318.25	317.14	316.85	318.07	317.68	317.64	315.92	317.4	316.71	318.34	315.87	317.7	316.47	318.12	316.81	318.16	318.81	316.35	316.1	316.88	318.1	315.49	318.05
314.2	313.81	313.69	314.51	314.11	314.13	312.61	314	313.93	312.58	313.66	313.44	314.72	313.46	313.6	313.54	313.68	313.81	314.76	312.74	314.09	314.34	313.51	313.69	313.92	313.48	314.47	313.74	313.54	314.4	315	314.83	314.45	313.87	313.47	315.13	313.83	312.86	313.57	313.16	313.73	314.06	314.7	313.72	313.69	314.46	314.12	312.3	315.11	313.11
318.68	318.66	319.3	319	319.17	319.16	319.23	318.97	319.16	318.53	318.96	318.96	319.71	318.52	318.79	319.51	319.66	321.41	320.33	318.23	319.5	319.18	320.09	319.05	319.31	319.19	318.45	319.43	320.02	319.47	319.43	318.59	319.7	319.2	318.69	318.86	318.89	318.45	319.02	318.17	318.89	319.07	318.77	319.94	319.05	318.62	319.75	317.94	317.83	319.33
301.84	303.28	302.89	301.92	302.64	304.06	303.86	302.57	302.85	303.6	301.69	303.88	302.46	304.63	302.71	302.66	302.32	301.69	302.66	302.32	302.54	303.87	303.19	301.31	303.88	301.8	302.69	300.89	303.17	302.09	302.6	303.62	301.85	303.06	302.1	302.19	302.24	302.86	302.8	302.52	302.35	301.74	303.65	302.59	302.18	301.69	303.06	301.99	302.51	302.73
303.9	305.03	304.13	303.66	305.92	304.42	304.42	305.36	304.1	304.79	305.43	304.73	304.41	304.09	304.8	305.26	303.75	304.96	303.75	304.49	304.71	304.48	304.29	303.13	304.88	305.53	304.37	304.82	304.12	305.02	305.08	304.01	304.49	304.16	304.57	304.52	305.18	304.8	303.87	304.55	304.24	304.06	304.92	304.6	304.55	304.4	304.57	304.15	305.67	305.02
311	311.93	311.45	311.5	310.56	310.35	310.95	310.16	309.74	311.59	311.12	310.85	310.7	310.15	311.14	312.35	309.06	310.92	311.28	311.77	311.54	311.45	309.9	309.98	311.03	309.39	309.92	310.92	311.04	310.37	311.2	310.31	310.95	310.13	311.08	311.09	311.68	310.77	310.6	312.15	310.06	311	310.42	310.57	310.6	311.86	311.14	310.11	311.71	310.19
306.22	307.36	306.02	307.18	306.16	306.48	305.43	306.04	306.95	306.43	306.64	306.69	304.65	306.98	306.87	307.04	306.56	305.88	304.88	306.3	306.88	306.72	304.44	306.32	305.91	307.18	305.06	305.38	306.96	306.19	305.04	306.14	307.22	305.63	306.07	306.09	306.04	306.73	305.16	305.77	305.37	305.12	305.86	306.7	306.08	305.52	305.75	306.53	307.47	306.13
316.67	315.67	317.1	316.9	317.06	317.08	317.92	317.67	316.38	316.31	317.06	317.34	317.48	317.28	317.18	317.91	317.18	317.78	318.39	317.77	316.65	318.31	316.01	316.27	318.16	316.97	318.03	317.04	316.95	316.58	316.6	318.28	318.02	318.34	316.54	318.59	316.68	316.95	316.79	317.18	317.66	317.5	316.79	317.63	316.94	318.89	318.1	316.66	317.83	316.94
302.77	300.79	300.88	300.97	301.43	301.81	301.84	301.87	300.5	301.98	300.26	302.29	301.25	301.81	300.85	301.65	301.02	299.75	301.72	300.68	301.13	301.13	301.66	300.39	300.69	302.07	301.6	301.28	302.25	301.23	301.59	302.37	301.52	300.18	301.26	301.29	301.98	300.91	300.91	301.56	301.64	301.12	300.69	300.24	302.47	300.61	302.24	301.23	300.16	301.75
314.93	313.1	312.56	312.21	313.64	313.83	312.64	314.16	312.11	312.93	312.3	313.96	313.75	313.25	313.05	314.04	313.2	312.72	313.36	313.99	313.11	313.12	312.77	312.96	312.67	313.83	313.48	313.3	312.89	313.46	314.24	313.98	313.74	312.45	311.84	313.37	313.44	314.09	313.4	313.95	313.31	312.22	313.83	312.92	314.15	313.97	313.84	313.22	312.98	313.09
319.91	318.63	318.15	316.96	319.03	318.29	318.76	317.7	318.42	318.29	317.65	318.31	317.86	318.69	318.28	318.69	317.69	318.89	319.12	318.63	318.42	318.4	317.44	319.06	317.82	318.09	318.78	318.38	318.03	318.13	318.27	317.93	317.83	318.04	316.77	317.47	317.21	318.04	318.67	319.33	317.75	319.23	318.41	318.73	317.64	318.51	318.09	317.54	317.6	318.54
303.55	303.1	302.01	303.8	303.02	302.77	302.34	303.01	302.65	303.07	302.45	302.06	302.99	302.27	302.88	303.5	302.46	302.26	303.1	301.97	303.23	302.04	301.55	301.81	302.47	302.14	303.34	302.55	301.8	303.44	303.24	302.4	301.63	303.1	303.12	301.45	303.59	300.91	302.91	301.53	303.37	302.02	303.21	302.47	301.79	303.08	302.72	303.54	303	302.59
327.64	327.53	328.12	328.93	327.5	326.3	327.17	327.41	327.65	327.05	327.87	327.76	328.04	326.02	326.82	327.54	327.53	327.84	328.88	328.43	326.84	327.19	326.97	328.3	327.54	325.94	327	328.23	326.96	327.04	328.23	328.64	328.2	327.38	326.86	327.49	327.5	327.53	326.44	326.92	326.45	327.93	328.43	327.44	327.88	328.15	326.91	327.03	327.22	327.56
302.4	303.16	301.24	302.34	302.7	304	302.21	302.62	303.23	302.15	301.87	302.81	301.35	302.39	303.16	302.82	301.54	302.38	301.56	304.4	301.65	302.57	302.77	302.35	302.71	302.09	302.62	304.07	301.83	302.96	302.68	301.98	302.19	302.82	302.14	302.54	302.33	302.79	302.38	303.28	303.79	301.91	303.62	301.85	303	302.53	302.98	302.4	303.36	303.31
316.61	318.67	319.14	317.98	316.94	316.88	316.88	318.07	317.75	316.45	316.62	317.9	317.7	318.42	315.89	318.27	315.1	317.56	317.9	316.74	316.28	316.68	316.12	318.13	317.34	317.08	317.81	317.18	316.46	318.57	317.11	317.79	317.18	316.04	317.24	317.98	316.83	317.04	316.13	317.76	317.82	316.51	317.96	316.79	317.41	316.97	317.72	317.87	316.98	316.45
313.79	312.28	313.45	312.72	313.78	313.06	313.21	312.42	312.14	312.52	312.78	314.39	312.81	313.1	312.89	313.54	313.4	313.67	314.13	313.42	313.37	313.14	314.12	313.19	314.33	312.83	313.03	313.38	313.52	312.59	313.22	313.51	313.05	313.07	312.73	313.16	313.04	312.85	313.87	312.17	313.63	313.51	313.59	313.83	312.34	312.71	313.47	312.66	312.21	312.7
309.28	307.38	309.38	309	308.66	310.33	309.31	309.11	308.44	308.58	308.97	309.06	309.29	309.72	308.85	308.73	308.1	309.25	308.66	308.6	308.25	308.97	309.12	309.12	308.15	308.65	308.96	309.25	309.84	307.47	308.36	309.72	309.34	310.8	310.19	309.56	309.42	309.01	309.49	309.52	308.79	308.76	308.57	309.52	308.51	308.71	308.1	308.92	309.32	309.45
305.07	304.49	303.42	303.16	304.67	304.91	304.16	305.21	304.53	303.39	304.08	304.66	304.74	303.06	303.71	304.83	304.69	304.12	305.04	303.8	304.6	305.45	305.05	305.17	305.38	304.67	303.6	304.02	304.47	302.81	303.34	304.68	304.19	304.65	304.74	304.13	304.72	304.5	304.84	304.19	305.25	303.98	304.8	305.04	303.74	304.76	305.27	303.35	304.46	303.71
302.93	302.91	302.16	302.4	303.29	302.73	302.34	301.33	302.39	302.29	302.22	302.47	303.12	302.35	301.7	301.62	302.54	302.07	303.63	302.52	303.02	302.89	302.8	302.51	302.85	302.13	303.68	303.93	303.8	301.73	301.88	302.86	303.72	303.51	302.8	302.45	302.64	302.09	303.59	303.9	303.1	301.87	301.75	303.63	302.24	301.47	302.73	302.64	303.4	301.94
313.85	314.79	313.33	314.51	313.18	314.76	313.63	313.59	315.33	313.62	314.8	312.92	314.23	314.4	315.06	313.33	314.98	314.68	312.6	314.23	313.83	314.26	313.91	313.67	313.74	314.34	312.76	314.08	314.64	313.42	314.34	314.5	314.53	315.8	313.4	313.74	313.37	313.74	314.2	312.55	314.2	312.94	313.6	313.35	313.67	313.91	314.51	313.64	314.01	313.82
326.49	326.68	327.76	326.2	327	327.83	327.78	328.27	328.1	328.83	328.39	326.86	328.41	327.62	328.52	326.97	328.8	327.46	327.59	327.66	326.25	327.21	328.02	327.49	328.51	326.86	326.96	328.11	327.82	328.52	327.41	327.29	327.64	326.81	328.09	328.54	327.86	327.79	327.99	327.88	326.7	328.51	329	327.17	327.63	325.88	328.36	328.39	327.84	328.11
314.84	314.5	315.32	315.4	315.49	314.07	314.8	313.88	315.79	313.58	314.78	315.06	314.77	314.58	314.24	316.95	314.63	315.58	315.75	313.64	314.8	315.66	314.62	315.12	315.1	313.82	316.35	315.62	315.14	314.99	314.79	314.98	313.92	314.81	315.9	313.98	315.13	313.94	314.59	313.99	314.72	314.75	314.2	315.89	314.75	313.91	314.73	314	314.29	314.14
300.46	300.3	302.11	299.55	299.96	299.17	300.18	299.89	299.37	300.31	300.66	298.68	300	300.21	299.5	299.73	301.62	299.7	301.43	300.62	299.1	300.29	300.05	299.96	300.76	300.88	299.22	299.91	299.95	300.37	299.88	300.38	301.55	300.74	300.47	300.71	300.28	299.79	299.6	300.96	300.81	299.87	300.13	300.06	298.92	299.92	299.14	299.75	299.78	298.4
327.36	327.4	328.16	327.03	327.3	328.28	327.29	327.74	328.38	326.66	327.45	328.01	327.28	328.81	330.12	326.85	327.51	326.27	326.86	328.39	327.77	328	327.31	326.89	328.45	327.42	327.17	328.06	328.7	327.61	328.01	327.24	327.66	328.28	327.11	327.34	328.5	327.39	327.57	327.73	327.91	328.27	327.51	326.45	328.19	327.13	327.87	328.11	328.72	327.02
314.91	315.19	315.13	314.72	314.89	315.7	314.81	314.79	314.84	314.43	315.01	315.06	314.88	315.77	314.89	316.19	314.77	314.99	315.83	315.62	314.83	314.42	315.1	314.32	314.93	315.29	314.67	315.14	315.26	314.35	314.31	315.31	313.72	313.36	314.39	314.3	315.47	315.26	315.51	315.64	315.12	315.02	313.18	314.86	315.23	315.45	315.17	315.38	313.27	313.32
324.7	324.55	325.79	324.39	326.17	324.6	324.82	324.16	324.95	325.25	323.84	324.9	325	323.75	324.95	323.91	323.36	324.89	324.56	326.09	323.46	324.82	323.5	324	324.49	324.2	324.5	324.39	324.16	324.96	323.69	324.76	323.04	323.16	324.51	324.97	323.78	323.85	324.49	324.44	324.4	323.74	325.54	324.53	325.1	325.44	324.48	323.56	323.77	325.32
303.38	303.78	304.54	303.48	304.87	303.55	302.97	304.42	304.18	304.34	304.86	303.76	306.36	303.74	304.54	303.41	303.88	304.79	304.09	303.73	303.35	303.42	304.46	304.96	304.06	304.1	304.31	304.68	303.94	303.57	304.14	304.71	304.7	303.95	303.94	303.45	303.64	305.12	304.12	304.9	303.64	303.71	303.03	303.84	304.94	303.46	303.5	304.63	303.92	303.92
311.67	312.88	312.74	312.3	313.18	313.43	313.08	313.5	312.52	313.68	314.3	312.54	312.59	311.96	313.43	314	313.68	314	312.86	312.22	313.64	313.36	312.56	313.75	314.46	312.43	312.73	312.04	313.94	313.85	313.42	313.57	312.62	313.41	311.94	313.2	313.42	313.45	312.28	313.14	312.57	313.34	312.69	312.96	313.55	312.97	313.96	312.37	313.89	313.75
305.68	305.64	306.6	305.71	306.87	305.24	305.3	306.76	306.64	307.62	305.06	305.45	305.89	305.9	306.51	306.49	305.64	305.69	306.4	305.1	306.2	307.97	305.62	306.07	306.3	306.68	306.28	306.22	307.03	306.72	307.05	303.95	306.21	305.23	305.89	306.52	306.18	306.85	306.25	307.16	306.28	305.65	305.79	306.56	305.7	306.48	307.02	307.19	305.88	305.39
316.91	318.96	319.3	319.57	319.27	318.83	320.13	319.09	319.78	319.13	319.52	320.61	319.21	319.44	320.47	319.63	319.93	320.06	318.66	319.24	319.94	319	319.45	318.54	319.16	319.24	319.01	319.07	319.74	319.62	319.3	319.2	319.33	319.79	317.84	318.61	319.43	319.35	320.11	319.19	319.91	318.75	318.87	319.55	318.36	319.04	319.18	319.71	320.37	319.41
297.45	296.01	295.58	297.39	296.99	296.33	296.37	297.17	297.6	297.49	297.06	296.96	298.06	296.18	297.2	296.82	295	296.51	297.02	297.18	296.85	297.28	296.3	297.06	298.56	298.12	295.83	296.29	298.36	296.29	296.05	295.92	295.87	297.33	297.66	296.89	296.09	297.21	296.99	297.25	296.73	296.93	297.35	297.47	296.68	297.32	296.22	296.07	297.12	297.55
303.22	304.31	304.63	303.1	304.41	303.73	304.14	304.57	302.85	303.08	303.3	302.79	303.74	303.36	303.45	303.36	303.77	303.82	304.02	303.98	305.03	303.08	302.98	302.33	304.22	304.82	303.83	302.94	305.07	304.62	303.39	303.64	303.95	303.75	303.47	305.21	304.48	304.89	304.22	305.04	304.79	303.26	303.67	304.14	304.04	303.57	303.98	303.78	304.17	303.52
293.76	293.89	293.08	294.3	294.05	294.48	293.95	295.59	294.19	294.72	293.71	293.65	294.23	293.63	294.13	293.51	293.99	294.47	293.82	295.01	293.66	294.76	293.8	293.78	294.17	293.83	293.14	293.65	294.37	294.37	293.72	293.92	294.37	293.73	294.25	293.46	293.79	294.14	293.17	294.05	293.71	294.01	294.58	294.8	294.98	294.12	292.77	293.09	294.72	293.95
301.41	301.06	303.41	302.59	301.93	303.68	303.46	302.39	303.07	302.23	302.88	302.29	301.88	302.05	302.3	301.29	302.95	302.53	301.99	302.7	301.85	301.63	301.62	302.9	300.95	301.78	302.87	302.04	301.56	302.59	303.17	301.78	303.04	301.72	301.58	302.76	301.5	302.99	302.37	302.85	301.99	302.89	302.11	301.44	302.54	302.64	303.59	302.11	302.09	301.4
309.11	310.47	309.66	309.57	309.35	310.67	310.4	309.55	310.09	308.86	310.74	309.93	309.79	307.99	309.06	309.64	310.22	309.1	309.7	309.81	309.56	309.16	309.24	309.08	309.63	309.98	310.78	310.21	309.34	310.13	310.16	309	309.11	309.62	310.03	310.08	310.06	310.13	310.45	309.52	309.71	308.36	310.2	310.57	310.8	308.83	310.77	310.08	308.47	309.54
303.48	303.66	302.39	302.68	301.87	303.08	302.35	301.68	303.2	302.47	302.74	302.61	302.74	302.75	303.49	303.97	303.6	302.69	302.44	304.33	303.91	302.96	302.96	302.9	303.08	302.75	303.01	303.19	302.85	302.51	302.59	303.77	303.35	303.31	304.03	302.02	302.24	302.33	304.13	302.64	303.92	302.89	303.75	304.42	302.46	303.09	301.78	302.42	302.68	301.11
323.72	324.48	324.09	324.52	323.94	324.69	324.26	324.88	324.76	325.13	324.65	323.84	323.42	324.61	323.08	324.58	324.98	324.43	324.86	325	323.43	324.11	324.19	324.75	324.49	323.94	324.18	325.03	324.57	325.75	325.1	324.33	323.27	324.89	324.18	325.13	324.33	324.5	324.47	325.99	325	324.09	324.77	323.77	323.83	323.33	326.03	324.95	324.91	323
309.16	308.06	308.08	308.16	309.08	309.41	309.48	308.92	307.65	309.62	309.1	309.74	308.74	307.77	308.68	309.25	308.84	308.83	309.24	309.48	308.55	308.22	309.22	308.83	308.51	309.3	309.55	308.92	309.56	309.39	307.6	308.79	308.73	309.24	308.54	308.57	310.37	308.58	309.03	309.97	307.89	308.88	308.25	308.71	309	310.72	309.53	308.84	308.77	308.82
297.18	296.23	296.79	298.18	296.95	296.82	296.26	296.95	296.54	296.53	296.66	296.48	297.36	297	297.13	296.72	296.64	296.78	297.29	295.94	296.89	297.57	297.72	296.58	296.29	296.4	296.97	296.89	296.7	298.18	296.34	297.84	296.8	295.44	296.15	296.88	297.53	297.62	297.08	297.16	297.11	297.08	297.48	297.09	298	296.89	296.92	297.29	297.8	296.02
303.23	303.4	303.65	304.24	301.9	302.8	302.69	303.14	303.64	303.22	301.51	302.87	303.51	301.45	303.89	302.83	302.99	302.67	302.33	303.34	302.3	303.44	302.3	302.82	301.65	302.81	302.5	302.46	303.52	303.09	303.11	302.48	302.53	302.23	301.78	301.92	303.16	303.91	302.68	302.09	302.63	302.26	302.84	303.6	302.6	303.42	302.36	302.45	302.98	302.76
295.96	296.97	298.16	298.28	297.19	298.19	296.98	297.43	296.77	297.3	296.1	296.91	296.88	296.65	297.82	296.76	296.64	297.7	295.83	298.42	296.2	296.48	295.46	297.38	296.09	297.2	296.8	296.41	297.42	297.73	296.17	295.16	297.23	296.73	296.59	296.77	296.03	297.35	297.45	297.36	298.03	295.73	296.73	296.59	296.62	296.56	296.09	297.68	297.14	296.52
303.93	303.72	305.24	304.83	304.75	304.16	303.75	305.08	303.67	303.79	303.4	304.16	303.92	303.95	302.88	302.39	303.75	303.72	303.42	302.88	303.39	303.87	303.03	303.63	304.24	303.56	302.64	303.29	303.9	302.61	304.14	304.44	304.19	303.91	303.99	303.63	303.32	303.8	304.04	303.51	304.07	304	302.74	303.18	304.22	302.96	304.11	303.21	303.4	304.01
302.98	302.64	302.99	303.96	302.74	303.8	302.59	302.24	302.81	302.86	303.2	302.04	303.49	301.74	303.36	302.99	304.63	303.11	303.07	301.76	302.45	302.26	302.29	302.78	303.48	303.08	304.11	303.46	301.66	301.84	303.13	302.23	302.92	303.5	302.83	303.46	301.69	302.76	302.23	303.47	301.88	303.66	302.64	302.52	303.42	303.7	304.58	304.01	302.24	303.17
294.34	294.46	294.53	294.69	295.53	295.03	295.51	295.66	294.78	295.25	294.3	294.8	294.68	294.84	294.58	294.86	295.36	294.79	295.85	296.01	295.92	295.22	294.93	294.52	296.04	296.12	295	294.76	296.18	294.86	293.66	294.43	295	295	293.95	295.14	294.4	294.78	294.79	294.45	295.65	295.67	295.32	294.62	295.29	294.21	295.24	295.08	295.74	294.81
299.88	300.76	300.53	301.28	300.29	300.76	301.7	301.45	300.87	300.02	299.76	299.4	300.92	300.38	300.35	302.02	300.41	301.75	301.14	301.46	301.06	302.51	301.61	300.88	300.75	301.46	300.56	301.49	300.55	302.19	300.99	301.62	301.48	301.15	301.06	300.67	300.3	301.48	300.89	300.5	299.53	299.93	300.58	300.77	300.69	300.41	300.13	300.63	301.89	300.76
315.62	316.3	315.43	316.51	316.54	318.78	316.97	314.39	317.61	316.08	316.67	316.81	315.7	316.13	317.05	315.84	317.44	316.17	315.24	316.04	317.22	316.53	317.25	316.44	317.91	316.82	316.83	316.24	316.71	316.48	315.59	315.94	316.84	316.52	316.85	317.5	316.96	316.23	316.9	316.54	316.06	317.25	317.04	316.45	317.5	317.65	315.48	315.62	316.22	316.84
295.65	295.49	296.36	296.26	295.17	296.73	296.18	294.69	294.5	294.98	296.32	295.89	295.74	294.21	294.67	295.77	295.41	295.19	294.57	295.63	294.24	294.4	294.54	295.21	295.05	294.81	294.75	295.57	294.62	296.56	294.89	295.18	294.79	293.8	295.55	295.97	295.22	294.75	294.75	294.52	294.45	295.53	294.93	294.87	295.47	294.73	295.95	294.51	294.73	294.66
306.48	308.08	306.98	307.32	307.35	307.39	306.99	307.38	308.05	306.07	307.38	307.49	306.71	308.19	308.4	307.1	305.81	307.2	308.16	308.84	307.84	306.48	306.37	308.11	307.35	307.86	306.19	306.59	306.56	307.11	307.15	308.09	307.62	306.96	306.27	307.67	306.6	307.89	306.73	307.3	307.55	305.99	307.32	306.85	308.75	307.55	308.55	307.09	306.16	308.42
316.63	318.24	319.09	319.47	318.1	318.73	317.72	318.18	317.44	317.76	317.88	318.27	318.05	318.46	318.38	319.27	317.47	317.97	318.59	317.96	317.27	318.53	319.35	318.01	317.9	317.07	318.73	318.34	317.71	316.75	317.51	317.69	318.5	318.51	316.75	318.95	318.85	318.46	316.92	316.84	318.1	318.86	318.1	316.56	317.72	318.85	317.65	318.25	319.71	319.39
301.42	303.49	302.96	303.9	302.92	304.4	303.26	302.81	302.25	303.32	302.72	304.55	302.59	302.82	303.23	303.52	302.94	303.8	303.01	302.51	303.35	303.75	303.66	302.52	303.06	303.96	303.31	302.93	303.85	304.91	303.76	303.59	303.65	305.26	303.32	304.38	303.28	303.86	302.92	303.39	303.22	302.6	302.92	302.35	303.12	303.49	303.66	303.97	303.82	303.4
297	297.4	296.68	297.19	298.29	298.12	297.07	296.88	296.11	297.35	297.69	296.63	296.19	296.53	297.49	296.39	296.8	295.69	296.08	297.45	296.76	297.72	295.62	297.02	297.86	296.7	295.78	297.35	296.94	296.71	296.72	296.97	296.69	295.74	296.72	296.34	297.15	297.48	296.79	296.09	296.9	297.11	296.36	296.73	296.57	296.47	297.69	297.15	297.93	297.03
295.71	295.89	297.04	297.79	295.98	297.11	296.2	296.88	296.59	296.81	296.56	298.24	297.15	297.24	297.23	297.71	296.28	296.01	296.73	296.54	297.12	297.78	296.26	297.52	297.08	296.8	297.94	297.74	296.24	296.53	296.29	296.85	296.99	297.79	297.52	296.24	296.2	296.85	296.92	296.78	297.04	297.58	296.08	298	297.75	297.35	296.42	297.06	295.82	296.38
309.42	308.32	309.52	307.64	308.16	308.38	309.66	307.75	308.59	309.3	308.72	309.86	308.97	309.29	308.3	309.48	308.98	308.9	308.58	308.56	308.84	309.02	308.69	309.61	307.68	309.11	308.53	310.33	309.34	309.27	309.91	309.29	308.92	308.51	308.64	307.23	308.33	308.87	308.59	307.56	308.82	308.6	309.69	307.77	309.84	309.16	308.96	308.03	308.11	308.69
312.96	312.73	313.69	312.42	313.06	312.3	314.94	313.04	312.77	313.55	312.56	313.15	314.76	313.66	313.07	312.49	314.74	312.22	313.55	312.68	313.16	312.4	314.26	312.75	314.23	312.59	312.71	313.81	313.07	314.22	311.97	312.58	313.24	312.34	312.97	312.21	312.6	313.76	312.69	313.86	312.95	313.83	312.72	312.99	312.42	313.67	312.91	312.35	313.4	313.41
301.41	300.94	301.5	300.77	301.4	300.92	300.7	301.48	300.38	301.58	300.64	302.43	300.53	300.5	299.89	301.18	300.28	298.78	301.86	299.86	301.74	301.6	300.44	300.41	300.34	300.7	300.43	301.88	300.17	300.47	300.07	300.48	301.59	300.75	302.48	301.57	301.46	300.6	301.46	301.15	301.98	300.41	302.24	300.35	299.36	300.38	300.58	301.43	300.76	301.57
303.85	304.58	304.75	303.74	306.05	304.3	304	304.17	304.22	304.81	306.94	304.85	303.24	304.86	306.35	305.36	304.6	303.55	304.25	304.43	305.24	304.15	304.54	303.67	306.31	304.6	305.47	303.47	304.37	303.84	305.11	304.23	304.37	304.48	304.71	304.82	304.25	303.76	303.52	304.79	303.26	303.42	304.14	305.2	304.61	303.85	305.88	305.17	304.62	304.59
305.4	305.48	304.64	304.74	305.58	305.08	306.17	306.16	305.88	305.74	305.55	305.36	304.98	305.08	306.05	306.15	305.1	305.15	306.41	305.51	305.27	305.9	305.6	306.01	305.23	304.91	304.88	305.6	305.59	305.58	304.61	305.44	305.72	305.01	305.52	305.26	306.32	304.59	303.81	306.91	305.21	306.03	305.43	305.07	306.29	305.99	305.63	306.35	305.16	306.32
294.86	294.95	294.96	295.62	294.84	295.87	295.72	294.18	295.54	295.1	294.52	294.29	295.77	296.34	295.5	295.15	297.04	295.32	294.76	295.17	296.36	295	294.42	294.27	295.6	294.81	295.21	295.65	295.67	294.86	294.7	294.76	295.29	295.6	295.2	295.16	295.67	293.77	295.67	295.14	295.04	295.37	294.89	293.63	294.98	295.52	293.79	296.72	295.83	295.58
313.28	314.37	314.61	313.73	315.09	314.5	314.47	313.48	314.66	314.27	314.26	314.04	313.93	314.52	314.44	314.66	314.88	313.55	314.61	313.19	314.96	314.07	314.36	314.67	314.51	314.41	313.33	314.88	314.4	314.12	314.35	313.27	314.38	313.24	313.34	315.08	314.5	313.91	312.81	314.5	313.87	313.99	313.69	313.4	315.14	314.3	313.96	314.55	314.74	313.05
319.27	317.43	319.46	318.64	319.33	319.27	319.2	317.91	317.75	317.41	319.21	319.86	317.81	319.4	317.85	317.83	319.19	318.68	318.86	318.57	318.44	318.96	317.18	317.76	318.7	318.25	319.5	318.84	318.82	317.79	319.63	317.61	318.7	317.98	317.95	318.71	319.28	318.87	318.81	318.47	319.8	318.89	317.98	318.94	317.85	318.35	319.1	318.31	319.51	319.41
313.87	313.9	313.06	313.49	313.66	313.29	312.4	313.05	313.28	311.87	313.75	314.02	313.12	314.05	312.21	313.68	312.77	314.62	313.67	312.94	311.69	311.75	313.01	311.58	312.63	314.26	313.12	313.63	313.48	313.16	312.11	312.03	312.46	314	312.44	314.43	314.13	312.61	312.56	313.24	313.28	313.43	311.21	312.62	312.11	313.88	313.02	313.66	314.41	314.24
305.46	304.95	305.8	305.9	304.44	306.67	306.58	305.46	306.06	304.75	306.31	305.4	305.28	305.53	305.97	307.02	305.45	304.75	306.14	305.37	306.33	305.36	304.69	306.77	305.35	305.28	305.28	305.54	306.02	305	304.99	304.06	306.01	306.37	305.33	304.73	304.93	305.11	305.44	304.98	306.85	305.26	305.35	305.97	305.1	305.64	305.33	305.43	305.89	305.46
299.98	300.08	300.18	300.62	299	301.01	300.05	300.26	299.76	299.42	299.62	299.9	299.67	298.93	300.01	300.26	299.79	299.97	299.91	302	298.84	299.28	299.55	299.78	299.96	300.19	300.5	299.32	300.17	299.93	300.01	301.07	298.33	300.19	300.29	299.05	299.65	299.23	299.75	300.3	300.63	300.98	300.58	299.65	300.69	301.07	298.7	298.88	299.23	300.18
317.02	316.09	317.55	318.45	318.5	318.13	317.09	315.89	315.71	316.17	317.24	317.47	317.63	316.67	316.99	317.35	317.35	318.46	316.36	317.32	316.85	317.15	316.37	317.46	318.05	318.55	316.69	317.13	317.71	317.44	316.79	317.79	316.25	316.86	316.42	318.24	318.21	317.58	318.12	317.59	317.97	316.99	315.61	318.29	316.45	316.11	318.37	316.78	318.26	317.95
305.71	308.6	306.71	306.55	305.76	306.62	306.04	305.99	306.38	306.6	305.34	307.21	305.73	306.19	306.69	305.93	306.49	306.81	305.56	306.6	305.24	306.61	305.09	307.13	306.8	306.68	306.03	307.78	305.62	306.13	306.53	306.99	306.56	306.56	306.84	306.34	305	306.1	305.76	305.99	307.51	306.55	306.2	305.59	306.51	305.82	306.61	306.07	304.83	306.31
301.74	300.92	300.59	300.22	300.27	301	300.23	301.69	301.95	301.64	300.32	301.75	301.96	300.3	302.1	301.37	300.13	300.94	299.84	300.69	300.07	300.31	302.38	299.63	299.56	300.54	301.46	300.67	302.08	301.23	300.77	301.89	301.46	300	301.37	301.54	299.84	302.3	300.91	300.5	300.73	298.74	300.82	300.81	301.42	300.09	302.6	300.5	301.33	299.85
301.3	299.42	299.96	300.26	300.24	301.16	301.42	299.16	300.25	300.32	300.08	300.71	300.09	300.05	299.8	300.78	301.74	300.43	298.87	300.37	299.45	300.79	299.75	299.77	300.81	299.45	299.75	300.4	299.8	299.89	300.28	300.4	299.8	299.84	299.3	299.39	300.38	299.59	300.07	300.8	301.03	300.17	300.59	300.84	300.05	299.38	300.42	300.81	299.64	300.63
303.11	304.33	303.79	303.77	303.71	303.9	303.47	303.21	304.38	302.85	303.73	303.88	304.84	302.73	303.9	303.6	304.49	304.21	305.38	302.77	303.98	303.66	304.66	303.79	302.66	302.65	303.59	304.29	303.76	302.76	303.75	303.89	303.25	303.58	304.28	304.48	304.77	302.56	303.35	303.28	304.02	304.04	302.32	303.98	304.87	304.04	302.36	302.47	304.9	303.71
313.51	313.19	314	313.34	311.48	313.81	313.06	312.17	313.22	313.51	313.61	311.58	313.3	313.05	312.57	312.34	312.33	313.64	314.59	314.35	314.16	314.53	312.71	314.41	312.51	314.26	313.35	312.23	313.17	313.12	312.74	311.96	313.01	312.86	313.02	313.41	312.51	311.94	313.88	312.87	313.07	313.03	314.68	312.44	313.24	313.37	312.87	312.72	311.84	314.22
303.17	303.32	303.44	303.51	303.23	303.11	301.52	301.69	301.61	303.2	303.66	303.04	303.72	301.73	302.38	303.55	303.17	303.38	302.23	303.5	302.33	303.05	302.86	302.51	303.25	302.6	302.48	302.16	302.63	303.47	304.52	302.42	302.5	302.58	302.52	302.39	303.97	303.25	303.27	302.91	301.48	303.39	302.08	302.18	302.93	303.15	301.91	302.66	304.14	302.9
302.36	302.75	303.21	303.83	303.57	302.83	303.18	303.98	303.3	301.09	302.5	303.78	301.71	303.68	302.67	303.9	302.94	303.97	302.67	303.34	302.36	304.03	302.43	304.19	303.69	304.38	303.37	302.6	303.32	303.63	303.04	302.93	304.06	303.06	304.35	302.4	304.19	302.43	302.89	303.73	303.26	303.26	302.99	303.96	303.34	302.65	302.29	302.79	304.95	303.36
316.74	319.28	318.1	316.97	317.01	316.78	316.76	316.46	317.49	317.7	316.84	316.64	317.6	317.03	317	317.03	316.15	317.56	317.7	318.13	317.65	316.68	316.44	315.91	316.52	316.8	317.35	317.82	317.3	316.01	316.93	318.33	317.49	318.33	316.79	317.7	317.79	318.29	317.68	317.51	318.03	317.02	316.07	318.66	316.68	317.58	316.78	316.64	316.07	316.57
328.08	326.66	327.4	327.25	328.25	328.33	328.66	328.7	326.37	327.48	328.06	328.17	327.56	327.15	328.57	326.13	327.9	327.12	327.04	328.4	327.8	328.02	329.15	326.53	327.42	328.65	328.83	328.29	326.43	328.04	328.28	327.74	328.59	327.68	328.33	329.17	326.59	328.31	327.05	327.9	327.11	328.28	327.41	327.27	327.82	326.77	327.81	327.93	328.03	327.67
305	304.77	304.63	306.38	305.78	306.03	304.1	306.83	306.11	304.69	304.79	305.13	305.48	304.44	304.52	304.68	305.54	305.45	305.65	305.73	305.45	306.23	305.94	306.01	306.54	305.3	305.13	304.49	305.05	304.58	304.76	305.15	304.5	306.22	306.36	305.3	304.53	305.5	305.05	305.19	305.22	305.02	305.19	305.32	305.51	304.48	303.66	305.55	305.52	304.93
317.57	319.41	319.14	319.04	319	320.11	318.16	318.45	319.06	317.51	318.86	318.33	319.09	318.75	318.32	317.57	317.76	320.52	318.68	318.93	318.75	318.51	318.48	318.79	319.61	318.94	317.02	319.7	317.93	317.04	318.64	318.85	318.16	317.61	318.91	318.04	318.81	318.59	318.95	317.58	319.84	319.06	318.33	318.37	318.76	319.49	319.66	320.27	318.64	318.36
317.92	318.59	318.27	317.24	318.58	317.42	318.25	317.45	318.64	317.86	319.99	319.55	316.63	318.21	318.4	318.14	319.26	318.43	318.82	318.04	317.82	317.94	318.45	318.05	317.42	317.85	318.31	317.88	319.4	318.75	318.47	318.2	318.69	317.38	317.47	317.26	316.89	318.29	318.54	319.19	318.37	317.62	317.62	317.2	316.94	318.26	317.5	318.22	317.63	317.85
327.16	328.75	328.69	328.51	327.53	329	328.95	329.84	329.07	327.6	328.75	327.42	327.92	327.23	329.98	328.35	328.5	328.97	329.25	329.1	327.48	329.14	328.61	329.05	329.33	328.96	329.74	327.18	328.46	328.8	328.98	329.87	330.88	329.05	329.88	328.11	327.41	328.97	327.67	328.96	329.27	329.83	327.26	328.39	329.22	328.3	328.11	328.65	328.59	328.38
315.34	314.95	315.03	315.15	315.14	315.29	315.85	314.15	314.96	313.69	313.95	313.85	314.16	313.73	315.34	316.12	314.43	315.95	316.72	314.5	314.33	315.44	314.7	314.07	314.4	314.43	314.53	314.56	314.4	314.28	315.99	314.25	313.96	315.41	313.26	314.32	315.02	315.28	314.87	313.88	313.93	313.62	314.65	314.5	315.43	315.02	314.41	315.79	315.21	314.21
312.9	312.47	313.59	314.25	313.48	313.04	314.92	313.82	312.66	312.81	314.43	313.55	314.46	313.51	313.98	313.07	314.24	313.36	315	314.7	314.16	313.57	313.52	314.27	314.1	314.74	314.43	313.48	313.34	314.19	314.77	313.37	313.54	313.65	313.87	312.71	313.85	313.53	312.89	313.83	312.83	312.36	315.23	314.38	314.32	312.67	313.45	314.47	313.76	314.04
315.19	315.54	314.52	315.96	314.59	315.66	314.52	314.95	314.77	314.15	316.08	316.32	314.02	314.7	314.65	313.59	315.27	315.29	315.07	314.99	313.54	314.8	313.48	314.39	315.52	315.42	315.48	315.67	314.57	314.26	314.51	314.08	315.15	314.35	314.16	316.23	315.22	315.95	314.8	314.61	314.55	316.07	314.76	313.79	314.61	315.01	314.57	314.59	315.44	315.4
318.06	316.6	317.14	317.11	318.12	317.87	319.1	317.54	319.36	317.34	317.55	317.22	319.16	316.01	317.28	317.8	318.28	317.27	317.9	319.28	319.24	318.71	318.22	318.14	317.76	319.6	317.25	317.08	318.67	318.26	317.3	317.38	318.92	318.1	317.74	316.96	318.4	318.22	318.09	317.91	317.3	319	317.72	318.65	318.64	319.28	317.82	318.44	316.99	317.79
297.5	296.84	297.26	296.03	295.79	297.25	297.07	297.83	297.02	296.12	296.15	295.67	296.53	296.27	296.68	296.77	297.66	297.1	297.29	296.74	298.08	297.38	295.68	295.75	296.82	296.93	297.08	296.45	296.72	295.26	299.05	295.94	295.97	296.2	296.45	296.36	296.11	296.55	297.47	297.45	297.28	297.09	296.64	296.4	297.43	296.82	296.36	296.66	295.94	295.91
299.94	299.98	301.14	298.25	301.45	300.22	302.44	300.04	300.1	300.94	301.16	299.88	300.61	298.74	299.94	300.18	299.4	299.69	300.31	299.26	300.05	299.21	300.73	300.46	300.38	299.58	301.22	299.31	300.49	300.63	300.55	300.56	300.42	300.27	301.36	299.89	299.12	299.93	299.36	298.43	300.36	301.1	301.4	300.87	300.03	299.97	299.43	300.64	300.78	300.31
312.36	313.91	312.27	313.15	312.58	312.25	313.49	312.79	311.94	313.31	312.14	313.13	313.24	311.72	311.91	313.66	310.57	313.01	311.81	311.32	312.34	311.85	311.91	312.88	312.68	312.49	312.66	312.43	312.66	313.03	311.47	311.8	312.27	314.03	311.49	313.56	312.61	312.52	312.45	312.23	310.96	312.44	313.1	313.55	312.79	311.78	311.84	310.75	313.16	312.81
302.26	303.06	301.79	301.56	303.42	301.97	302.14	302.48	302.48	303.08	301.54	302.36	302.81	301.89	301.09	301.82	302.61	301.6	302.65	303.19	303.18	303.33	301.97	302.05	301.93	301.02	303.78	302.55	303.13	302.04	302.92	302.45	303.31	302.15	302.19	302.92	302.6	301.87	301.9	302.77	302.2	302.96	302.07	303.27	301.65	302.43	301.96	301.63	302.77	302.39
317.76	318.02	317.73	318.08	317.88	317.51	316.44	316.94	317.59	317.17	316.5	318.04	317.19	318.2	316.74	317.93	317.05	317.4	317.07	317.73	316.53	317.79	316.58	317.13	317.6	317.97	317.96	317.12	317.49	316.49	317.3	318.02	317.2	317.14	316.9	317.84	316.43	316.65	317.64	316.98	317.29	316.92	317.02	316.89	317.87	316.96	318.37	317.1	317.91	316.53
315.98	315.24	315.26	314.71	315.51	314.96	315.63	313.42	314.51	314.08	314.78	314.3	313.91	314.69	314.19	314.69	315.06	317.05	313.69	314.39	315.58	315.59	313.3	314.36	315.42	313.46	314.02	315.45	314.37	314.8	314.88	314.27	314.21	313.39	314.09	314.35	314.52	313.9	314.45	313.87	314.94	314.77	315.36	314.91	315.19	315.73	314.77	313.83	314.28	314.87
318.09	315.97	315.19	316.12	315.9	317.36	316.47	316.96	315.73	317.48	317.25	317.61	317.58	317.39	316.96	316.87	316.53	316.91	315.47	316.17	316.97	316.52	317.03	317.09	316.94	317.02	316.5	316.64	317.27	316.43	315.99	316.28	317.88	315.45	317.1	316.54	316.67	316.5	316.98	315.46	315.99	316.51	317.18	317.44	317.28	316.26	316.97	316.85	315.45	316.26
304.01	303.96	302.34	304.08	304.35	304.14	304.75	304.89	304.12	303.73	304.28	304.3	305.13	303.45	304.67	304.4	304.5	304.53	303.88	305.13	305.21	305.61	305.4	303.22	305.01	304.73	303.03	304.2	304	305.35	304.51	304.77	305.2	303.03	304.79	304.92	303.76	304.31	304.05	304.28	303.69	303.53	303.84	305.01	305.24	304.34	302.58	304.08	305.03	305.18
310.92	312.21	312.05	311.2	311.78	311.61	312.55	310.86	310.95	310.52	311.26	311.66	311.13	311.58	311.12	311.18	311.94	311.89	311.49	311.1	310.86	311.08	310.88	311.17	312.95	311.64	310.07	309.68	311.28	311.51	312.46	311.77	311.51	311.73	312.55	312.27	309.32	311.33	311.14	311.37	309.95	312.11	311.65	312.65	310.37	311.1	311.91	310.25	312.21	311.49
314.45	313.63	314.06	313.37	314.43	314.65	315.47	315.09	314.65	315.61	314.15	313.54	314.09	314.7	315.15	315.52	314.51	315.87	314.67	314.48	314.21	313.65	315.91	315.59	314.15	314.81	314.45	315.01	315.65	314.42	314.65	315.62	315.7	315.72	313.88	315.11	314.11	314.45	314.89	315.52	315.15	314.73	315.46	314.57	314.9	314.1	314.77	315.35	314.67	314.51
313.34	312.17	312.47	313.05	311.91	312.7	312.07	312.34	312.51	314.17	311.98	311.45	313.1	312.87	312.73	313.8	312.21	313.55	312.21	313.27	312.97	312.91	311.82	314.28	312.88	313.29	313.88	312.89	312.62	312.99	313.58	312.89	311.63	313.8	312.74	312.63	313.84	313.3	314.42	314	312.39	313.53	312.65	313.27	312.7	312.32	313.7	313.77	312.61	314.16
303.96	303.55	304.5	303.51	304.9	304.9	305.19	303.78	304.11	304.14	305.8	303.97	303.88	304.69	304.6	304.65	303.94	304.69	304.08	304.53	303.22	304.78	304.59	304.79	303.96	305.3	303.58	303.9	304.46	304.56	304.27	304.6	304.6	304.41	304.06	304.21	305.01	303.56	305.08	304.54	303.26	304.66	303.96	304.34	305.25	304.87	303.84	304.86	303.76	304.37
303.74	304.05	303.34	303.71	303.93	303.5	303.2	303.65	303.37	302.78	303.82	303.48	302.27	303.89	302.43	303.97	303.67	304.17	303.32	302.05	303.82	303.44	305.62	302.96	302.81	303.06	302.78	303.43	302.66	303.14	303.94	303.96	303.16	304.05	303.97	304.08	301.79	304.77	303.5	304.25	303.56	302.17	303.44	303.71	303.64	304.49	303.63	303.14	303.03	302.35
312.61	312.34	311.63	312.63	312.52	311.87	313.48	311.99	311.68	312.69	312.2	313.84	313.3	312.01	312.09	312.98	312.6	312.38	312.71	313.34	312.63	311.77	312.56	311.66	313.47	312.31	312.85	312.98	311.45	313.1	313.58	313.42	312.55	311.78	313.4	313.44	312.29	312.35	313.28	312.66	312.81	314.17	312.27	314.42	313.21	312.61	313.29	313	312.69	313.65
318.82	318.39	316.7	317.45	317.56	317.52	318.26	319.48	318.15	318.42	318.34	318.89	319.08	317.1	317.37	317.35	317.32	317.54	317.99	317.72	319.06	318.57	316.29	318.98	319.34	318.54	317.83	317.81	317.85	318.46	318.02	318.41	317.85	317.39	317.43	317.43	317.67	319.51	318.7	317.6	318.39	319.41	316.65	318.85	318.76	317.61	318.44	318.19	318.25	317.55
314.49	317.16	315.66	316.08	316.72	315.33	316.75	317.1	316.21	315.86	316.44	315.83	315.72	316.14	316.17	315.18	316.5	316.64	314.2	315.87	316.24	316.26	315.52	316.77	314.56	316.51	315.76	316.29	316.15	314.84	316.29	316.49	317.39	316.12	316.44	315.35	315.7	316.29	316.23	316.64	316.25	316.48	316.01	316.02	315.5	315.93	315.28	316.33	315.62	315.02
309.05	309.61	308.72	308.61	307.58	309.35	308.28	309.86	310.05	309.06	308.44	308.85	308.34	309.71	309.75	309.75	308.67	309.06	308.43	308.5	309.59	308.61	309.79	309.83	308.42	308.03	307.88	308.61	309.11	310.27	308.19	309.73	308.06	308.09	309.62	307.86	309.72	308.87	308.52	310.02	308.95	309.61	308.34	308.7	309.32	308.69	308.53	309.58	308.12	307.52
303.63	303.82	302.76	302.8	303.86	302.84	302.84	302.21	302.7	302.92	302.66	303.74	302.03	303.66	302.16	302.33	302.87	302.75	302.08	302	302.78	302.77	303.71	301.78	303.22	301.72	302.24	301.89	302.8	303.15	302.38	302.87	303.87	303.06	303.04	302.21	301.9	303.52	302.81	303.62	303	303.66	303.82	303.13	303.02	303.23	302.33	303.77	301.83	302.95
312.76	312.01	312.37	313.15	313.32	313.75	313.02	313.27	312.57	312.64	313.37	312.22	312.12	312.16	312.49	311.8	312.27	314.75	312.8	312.17	312.1	311.47	312.79	314.2	312.61	314.62	312.53	313.17	314.25	313.72	314.3	313.55	313.05	312.24	313.58	311.96	313.12	312.87	312.78	313.03	311.66	312.95	311.81	312.38	312.12	314.02	313.12	312.69	312.47	312.76
303.3	304.27	302.84	303.84	303.39	303.34	303.59	302.77	303.55	304.59	303.07	303.9	302.96	302.86	303.69	303.48	302.54	304.45	302.92	303.62	303.7	305.04	302.86	303.17	303.8	302.24	303.11	303.14	303.29	303.47	303.38	304.3	303.02	304.42	303.31	302.64	303.5	302.58	303.71	303.84	303.57	303.1	303.21	303.39	305.1	304.14	302.9	303.12	303.59	303.04
293.39	295.93	294.41	293.09	293.92	295.85	293.51	295.14	294.37	293.15	293.07	293.02	294.15	293.85	293.12	293.78	294.78	293.66	293.69	292.91	293.82	294.3	293.21	293.8	293.74	293.14	293.84	293.51	294.71	293.55	293.01	294.33	292.84	293.57	294.79	293.5	292.53	294.52	293.62	294.34	294.58	294.62	293.62	292.92	293.99	294.84	294.81	294.01	294.16	294.22
305.15	305.59	305.47	306.2	305.2	307.05	305.42	303.88	304.97	305.89	305.45	304.84	305.41	305.41	306.65	304.41	305.45	306.27	304.86	305.56	304.65	305.34	304.6	305.21	305.48	304.26	305.23	305.28	305.75	305.75	306.29	304.97	306.37	305.39	304.47	305	304.66	305.04	305.33	305.78	304.15	303.83	305.02	305.31	305.19	305.69	304.48	305.94	305.73	304.98
294.73	293.34	294.87	294.35	295.13	294.45	293.68	294.32	292.81	293.29	293.55	293.79	295.38	294.57	293.11	293.71	294.36	294.08	293.66	294.46	294.14	295.12	294.1	294.19	292.96	295.01	293.36	294.46	292.42	293.31	293.39	294.81	293.16	294.26	295.03	295.49	294.37	293	294.07	293.71	293.55	294.18	292.91	293.49	293.8	294.44	295.61	293.49	293.87	293.87
309.51	309.09	309.18	310.51	308.59	308.66	308.7	308.5	308.2	306.99	308.16	308.22	309.34	308.14	309.03	308.58	309.2	308.48	309.15	308.86	307.88	308.33	309.23	308.07	308.49	309.85	307.55	309.34	309.94	308.48	307.74	308.35	308.41	309.39	309.82	308.68	307.43	308.03	309.19	309.36	307.62	309.02	310.6	309.8	308.55	308.76	308.33	309.06	308.67	309.56
299.94	299.74	299.71	300	300.06	300.59	299.03	299.27	299.64	299.96	300.58	299.47	298.99	301.04	298.86	300.66	299.81	301.28	299.83	299.44	300.13	300.34	299.35	301.34	300.23	298.89	301.18	299.45	299.51	300.32	299.35	301.39	300.45	299.2	300.13	299.85	300.14	300.57	299.85	299.54	300.35	300.36	301.26	299.8	300.48	299.91	301.07	299.63	300.15	298.37
305.62	304.81	303.54	304.45	304.94	303.79	305.74	305.17	303.41	305.47	304.29	304.68	304.62	305.15	305.23	305.67	305.47	304.42	305.73	304.05	305.53	304.07	302.73	305.1	305.18	304.82	305.57	303.72	304.61	304.77	305.42	303.84	303.26	304.49	305.1	305.37	304.31	303.45	305.15	304.02	303.8	305.8	305.12	304.56	303.97	304.7	305.22	304.71	305.33	305.04
303.64	303.25	303.2	302.54	303.13	303.85	304.56	303.79	303.49	304.38	303.34	304.24	303.34	303.21	303.64	303.84	303.07	303.03	304.21	303.62	303.22	303.56	303.4	303.66	303.25	303.23	303.82	302.73	302.01	304.58	302.62	303	302.5	303.26	303.53	303.89	302.12	301.86	304.06	303.27	303.91	304.75	302.69	301.68	303.01	303.75	303.43	303.42	304.04	303.11
308.09	307.99	308.22	308.61	309.21	308.84	307.48	307.99	309.97	307.37	308.54	308.87	309.59	308.69	309.95	309.05	308.94	309.11	309.41	309.41	307.8	309.4	307.23	308.98	308.91	309.8	310.04	308.46	308.89	308.47	307.7	308.9	309.34	309.19	309.41	308.25	309.5	309.2	309.17	308.93	309.33	308.61	309.01	309.79	307.66	309.42	308.49	308.82	308.76	309.68
302.86	302.45	303.93	303.85	304.5	302.82	303.11	304.33	304.02	303.08	302.46	303.97	304.79	302.82	302.53	303.52	303.55	303.63	303.9	305.25	304.17	302.98	304.28	303.35	302.8	304.29	303.12	303.49	303.37	303.51	304.2	302.66	302.86	303.28	304	302.65	303.56	304.11	302.96	303.85	303.9	301.97	303.03	302.65	303.63	303.55	303.48	304.51	303.44	303.24
314.9	315.12	313.58	315.26	315.34	315.6	313.8	315.47	314.39	315.25	316.02	315.68	313.67	315.1	316.67	315.22	314.87	315.43	314.92	314.88	316.09	314.26	315.37	314.07	313.93	314.77	314.11	316.11	314.52	314.36	313.81	315.52	314.98	314.7	314.99	313.41	314.64	316.33	314.39	314.08	315.24	313.74	314.74	314.88	316.05	315.36	313.73	315.25	314.82	314.49
308.93	309.84	308.51	308.03	309.4	308.57	309.6	309.77	309.48	308.23	309.12	309.72	309.83	307.7	307.84	308.41	309.41	308.86	309.51	308.3	308.38	308.53	308.7	309.63	307.88	308.56	309.96	308.93	310.39	308.24	308.44	308.87	308.39	308.78	307.51	308.87	307.69	308.34	308.25	308.57	309.6	308.14	307.7	308.88	308.94	308.85	308.98	307.71	309.34	308.55
313.62	313.2	313.32	312.06	312.47	312.71	313.83	313.38	313.78	314.07	313.62	314.28	313.75	314.11	312.38	314.91	312.68	313.26	313.65	312.97	313.59	314.13	313.41	312.53	313.29	313.53	312.9	313.74	313.83	312.59	314.51	312.33	314.99	313.02	312.21	312.34	311.66	313.77	314.04	312.48	313.16	313.51	312.87	314.6	313.13	313.6	313.96	313.56	313.81	313.42
310.76	313.16	312.12	311.95	311.42	313	313.41	311.83	311.81	310.86	311.85	312.59	311.2	311.15	312.98	312.97	312	312.8	313.18	313.4	312.45	310.74	312.66	311.88	312.33	313.62	311.88	311.76	312.36	313.49	312.14	312.35	311.98	313.22	312.73	311.2	311.81	311.54	312.65	311.2	312.85	312.25	312.38	312.79	312.2	312.42	312.09	311.54	312.02	312.18
295.88	294.98	295.8	295.14	296.86	294.64	295.17	295.37	295.55	294.68	295.79	293.91	293.66	294.58	296.2	295.74	293.97	295.58	294.71	294.67	295.93	296.43	294.04	294.42	295.24	294.59	295.64	295.07	295.98	295.02	295.63	294.76	294.76	295.47	294.89	295.32	294.51	294.98	293.83	295.02	296.36	294.36	294.41	294.81	295.1	295.49	295.9	294.81	295.76	296.04
311.27	312.33	312.54	310.42	312.3	312.34	311.7	312.04	313.53	312.45	313.69	311.92	312.76	313.76	311.94	313.33	313.57	312.6	313.83	311.58	311.35	311.06	311.55	312.82	313.55	312.59	313.15	312.81	310.86	311.96	312.22	311.64	313.08	311.92	313	312.95	312.36	313.5	312.2	312.84	312.93	313.17	312.61	311.89	313.65	311.88	312.28	311.98	312.96	312.68
308.71	308.1	309.54	308.65	309.08	309.66	310.99	308.59	307.88	308.17	309.38	309.24	309.07	308.55	309.75	308.58	309.4	308.7	308.1	309.55	309.62	309.05	308.9	308.42	308.87	309.12	308.73	308.39	309.29	310.16	309.34	309.03	310.31	309.86	309.17	309.83	307.77	309.72	308.81	308.28	310.21	307.63	309.03	308.36	308.15	309.64	309.94	309.63	308.78	309.57
305.78	305.54	306.07	304.85	305.51	305.58	306.39	306.73	306.51	306.5	304.9	305.59	306.99	306.44	306.21	306.02	306.09	305.88	306.81	306.29	306.19	306.45	306.54	308.1	306.62	305.72	306.99	306.06	306.47	307.21	307.02	306.7	305.92	305.98	306.41	305.11	305.49	305.53	307.75	305.52	305.05	306.6	306.44	306.72	307.13	305.5	306.68	305.68	307.02	305.55
311.47	310.68	310.48	312.82	311.71	313.01	311.56	311.07	312.32	311.72	311.7	311.87	310.8	311.33	310.73	310.65	311.85	311.12	310.98	313.23	311.56	310.88	310.3	312.48	312.54	311.03	311.76	312.44	312.12	310.86	312.49	311.14	311.21	311.63	312.35	311.85	311.44	311.73	311.25	312.06	310.86	310.62	312.23	310.6	312.52	310.48	311.58	310.43	312.89	311.37
304.66	305.78	305.01	305.98	305.5	305.57	303.88	304.82	304.98	306.09	305.34	305.79	305.34	304.94	304.88	306.71	304.46	305.8	305.12	304.37	304.58	304.6	306.32	305.38	305.38	305.52	305.84	305.4	305.37	304.55	306.49	306.44	305.79	304.63	304.13	304.08	306.5	305.05	305.31	305.96	306.33	304.48	306.09	303.83	305.94	304.3	304.72	304.81	306.3	305.53
301.5	304.07	302.75	301.15	302.35	303	302.63	301.97	302.89	302.76	302.09	302.45	302.88	302.29	302.48	301.41	302.93	301.88	302.46	300.65	303.09	302.61	302.14	303.03	302.52	302.95	302.06	301.98	302.69	302.54	303.56	301.5	303.1	301.8	302.91	302.57	303.51	303.65	302.78	301.21	302.39	302.23	303.78	302	303.02	301.76	302.46	301.53	303.02	302.16
311.45	311	309.66	311.12	311.33	310.7	310.86	310.63	311.52	309.7	310.41	310.07	310.26	310.78	310.51	311.07	308.61	310.15	309.47	311.09	310.87	309.78	310.58	310.21	309.44	311.15	309.23	311.21	310.84	309.14	309.61	310.26	311.35	310.03	310.13	309.76	311.27	311.17	310.25	311.1	310.87	310.53	310.89	311.63	311.36	309.94	310.6	310.19	309.79	310.82
294.13	295.36	293.79	294.55	294.55	294.34	293.26	293.02	295.6	294.61	294.75	294.87	293.82	293.76	293.84	293.82	295.23	293.06	293.56	294.97	293.98	292.87	293.71	293.62	294.77	293.94	295.61	295.62	293.35	294.44	294.72	294.95	294.66	294.01	293.17	293.67	294.62	292.4	294.64	294.07	295.02	293.83	293.51	293.02	293.03	293.85	294.41	293.62	292.73	294.13
302.03	302.98	302.01	302.32	303.85	303.67	302.47	303.74	304.32	303.64	302.84	303.59	303.28	303.68	302.94	303.07	303	302.85	301.46	302.77	304.2	302.56	303.66	303.28	303.31	303.58	302.41	302.06	303.07	302.01	303.12	301.36	302.23	302.96	303.38	302.31	302.29	302.92	303.31	303.26	302.61	303.28	302.34	302.5	301.77	302.98	302.08	303.11	302.1	303.5
304.58	303.33	303.57	304.81	305.64	304.51	304.64	303.89	305.71	303.09	304.25	303.62	305.21	304.46	303.96	303.92	303.49	304.08	303.53	303.56	305	304.86	303.11	303.48	305.51	303.46	303.88	303.75	303.3	303.16	303.84	303.71	303.93	304.38	303.93	304.94	304.08	303.85	304.55	304.74	303.86	304.64	305.09	306.4	303.82	305.02	304.16	304.83	305.14	305.53
308.32	309.12	308.78	308.78	309.28	309.53	309.16	308.7	308.46	307.81	308.73	308.39	309.21	309.38	308.73	308.64	309.23	308.59	307.88	308.95	309.04	309.27	308.54	309.59	309.38	307.91	308.78	309.35	308.89	309.43	308.6	309.61	309.2	308.75	309.88	308.67	311.46	309.95	310.07	308.63	309.33	307.64	309.22	309.59	309.73	307.28	310.17	308.29	308.56	308.1
303.26	303.82	303.74	303.44	303.28	303.18	302.94	303.54	302.92	303.65	303.6	303.98	303.86	301.62	302.96	303.27	303.7	302.58	303.06	303.93	303.08	303.59	302.77	301.83	303.55	303.14	304.53	303.15	302.94	302.38	303.65	303.27	303.36	303.77	303.25	302.98	304.29	304.01	304.62	305.42	304.24	304.26	302.23	302.58	303.85	303.01	303.15	303.2	302.48	303.66
311.45	310.26	310.88	310.78	310.92	310.12	310.11	310.61	310.05	309.69	309.88	311.1	310.74	310.56	310.71	311.44	310.23	311.07	309.83	310.4	310.42	310.54	311.41	310.9	310.71	310.99	310.83	309.23	309.66	309.75	309.88	311.22	311.11	310.73	311.88	311.49	310.34	311.2	311.85	311.18	310.57	310.24	310.92	310.31	310.64	309.88	311.52	309.61	311.39	312.4
327.83	327.71	327.61	326.75	327.51	329.12	328.32	328.3	327.32	325.39	327.74	327.71	328.01	327.11	327.79	327.92	328.09	329.11	327.5	328.13	327.23	328.25	327.35	328.38	327.84	326.69	328.74	327.27	327.97	329.27	327.26	328.89	327.51	326.74	328.28	328.04	328.3	328.48	329.37	328.12	329.31	326.04	327.57	327.03	328.04	327.45	327.48	328.18	327.42	327.75
310.2	309.8	311.08	311.15	310.73	311.14	311.41	311.02	311.42	310.78	311.06	312.22	311.42	310.23	311.78	309.9	311.06	311.04	311.21	310.74	310.85	310.91	312.12	311.4	310.54	311.27	309.66	309.92	310.55	311.37	310.93	310.16	311.16	311.3	309.22	310.7	312.4	310.75	310.46	311.58	311.66	310.14	310.6	310.71	311.62	310.61	308.96	311.68	310.88	310.02
317.01	318.36	317.49	318	317.61	317.31	316.8	317.32	316.75	317.3	316.93	318.14	316.64	317.11	316.68	317.18	317.46	316.79	317.12	316.99	318.64	316.71	317.48	315.64	319.22	316.6	317.13	316.75	317.22	317.69	316.21	318.65	317.79	317.99	316.95	317.89	317.35	317.31	318.55	317.84	316.9	317.74	316.55	317.75	317.65	317.29	317.44	317.16	316.03	317.73
303.96	303.39	302.9	302.5	303.33	302.76	304.58	303.62	304.19	304.05	303.84	303.59	303.62	303.61	303.47	303.3	305.09	303.78	303.74	301.49	302.91	302.54	302.35	303.18	303.88	304.33	301.98	303.11	303.9	303.71	302.91	304	303.25	303.63	303.49	304.08	304.22	303.16	303	302.36	303.23	304.07	304.11	303.75	303.59	303.44	304.41	303.48	302.88	303.23
296.96	297.54	296.52	298.1	297.15	296.02	297.01	297.79	295.86	298.01	297.75	296.74	298.13	297.46	297.5	297.76	295.8	297.14	297.33	296.73	296.78	297.77	297.41	296.8	297.61	296.48	295.79	297.53	298.18	298.22	296.44	296.64	297.77	295.95	296.54	295.97	296.41	296.7	296.9	298.31	296.38	297.29	297.81	295.02	295.92	295.66	296.76	295.87	296.21	297.14
313.36	311.36	311.5	312.76	313.42	313.04	313.02	312.48	313.29	314.06	312.61	311.6	312.51	313.49	311.59	311.93	313.12	311.83	312.75	313.03	311.5	312.74	311.5	312.58	312.97	313.06	312.59	312.72	312.59	311.95	312.15	312.11	312.5	313.6	311.41	312.05	312.61	313.35	311.42	312.1	312.2	312.75	310.51	314.1	313.75	312.25	312.15	312.34	312.85	313.12
306.89	305.74	307.61	307.29	306.63	305.95	307.41	307.01	306.2	307.69	305.89	306.69	305.02	306.3	306.52	307.04	307.19	308	307.15	305.49	306.05	306.96	306.36	306.67	306.92	306.94	306.18	306.3	304.94	306.37	307.26	307.24	306.93	306.46	306.5	307.12	306.84	307.38	307.01	308.32	305.64	306.42	306	307.29	306.77	306.59	306.43	307.08	307.03	306.73
294.11	294.23	294.86	294.45	294.51	295.88	294.84	294.13	293.28	294.21	293.79	294.56	294.34	295.06	293.68	294.53	294.78	294.16	294.47	293.26	294.94	294.23	293.69	293.73	294.33	293.85	293.11	294.36	294.44	294.2	294.74	294.69	294.95	293.66	294.09	294.14	294.49	293.81	293.71	294	294.73	293.89	294.62	294.59	294.57	293.12	293.53	293.38	294.29	293.6
317.82	317.01	316.94	317.17	316.88	316.98	317.76	317.11	317.12	317.33	318.02	317.71	317.35	318.36	317.87	316.49	317.86	316.37	316.35	317.06	316.34	317.28	317.49	317.55	317.92	317.56	316.85	317.77	316.93	317.34	317.35	317.17	317.89	317.74	317.65	316.7	316.37	316.49	318.57	317.43	318.21	317.72	316.98	317.46	316.91	318.15	317.43	317.28	316.3	317.28
310.3	309.2	311.18	309.76	309.94	309.73	310.72	311.57	309.41	309.89	311.51	312.55	310.05	310.07	310.23	311.19	310.67	309.09	311.87	311.31	311.01	310.56	310.56	310.96	310.53	309.67	310.29	309.76	310.35	310.2	309.77	309.72	310.78	310.37	311.18	308.49	310.6	312.04	310.03	309.18	309.9	310.22	310.34	311.35	310.55	309.94	310.6	310.68	311.48	310.76
309.53	309.5	309.61	308.65	309.37	308.81	308.36	308.9	308.88	308.55	309.01	309.13	307.7	308.65	309.12	309.02	308.55	308.22	308.73	307.81	307.81	309.31	308.68	308.76	308.96	309.56	309.3	308.83	309.44	309.84	309.6	309.18	309.25	310.41	310.55	308.94	308.35	309.35	309.63	308.68	308.5	309.99	307.7	309.12	309.12	309.33	308.99	309.69	308.05	309.19
329.37	325.71	327.89	327.91	327.87	328.3	327.83	328.18	327.02	327.52	328.82	327	327.49	328.25	326.35	328.9	328.36	327.5	329.63	326.89	327.16	326.09	327.47	328.76	327.19	327.22	328.02	327.32	327.97	327.58	327.67	327.28	326.7	328.65	327.98	327.91	327.98	328.83	327.16	328.24	326.97	328.96	328.11	328.91	327.26	328.13	327.71	328.47	328.67	327.42
329.35	329.3	329.13	327.98	329.06	327.32	329.05	329.26	328.28	329.29	328.44	328.61	328.29	328.38	327.07	327.35	328.69	329.16	330.08	327.91	329.28	329.14	328.42	329.05	328.14	327.9	328.7	328.3	328.69	328.99	329.25	329.58	329.12	328.45	328.17	328.73	328.64	327.07	329.72	328.18	328.03	328.56	329.43	327.72	328.31	328.12	328.02	328.93	327.43	328.15
310.66	309.36	310.42	310.45	308.85	310.33	310.59	309.96	310.13	308.98	310.43	310.06	309.89	310.57	310.76	310.16	309.89	309.86	308.78	308.89	309.3	310.21	309.41	309.58	310.04	310.68	309.1	311.75	308.97	309.42	309.27	309.88	310.04	310.22	309.85	310.37	309.59	310.32	309.93	309.21	308.56	310.45	309.58	309.87	308.33	309.99	310.61	309.78	309.7	311.77
313.87	313.9	313.58	313.29	312.29	313.57	313.79	313.3	312.61	313.29	312.45	313.11	313.5	312.41	313.48	313.04	314.86	313.43	313.4	312.73	313.91	313.73	314	312.47	312.96	313.23	312.68	314.2	313.36	314.02	313.76	313.21	312.5	312.4	312.8	312.73	313.64	313.6	313.13	313.84	313.37	314.08	312.77	312.75	313.91	312.73	313.13	313.96	314.53	314.11
313.42	312.07	312.91	311.99	312.51	311.57	312.21	313.33	312.02	312.86	312.61	312.64	313.79	312.07	312.54	312.52	313.38	313.51	311.03	312.35	312.19	313.85	311.02	313.94	311.15	313.2	312.72	312.59	313.32	312.85	311.69	312.02	313.56	312.46	311.99	311.92	314.05	312.47	313.17	311.39	312.51	312.12	313.53	312.91	313.77	312.92	312.05	313.53	311.92	312.54
305.98	303.83	306.04	305.48	304.94	304.73	305.57	303.92	305.94	304.91	305.2	304.05	305.06	304.74	303.87	304.56	304.65	305.66	304.9	304.63	305.52	304.43	303.74	304.88	305.1	304.64	305.88	306.47	304.59	303.69	305.37	305.18	304.08	305.28	305.17	304.86	305.32	305.88	304.68	305.4	303.98	305.82	305.13	304.88	305.38	306	305.41	304.44	304.83	304.16
309.67	311.11	309.96	310.63	309.33	309.86	309.76	310.26	311.31	310.83	310.87	310.71	311.02	310.08	312.33	310.08	310.47	312.21	311.35	310.17	309.27	311.64	310.52	311.6	311.56	311.13	310.29	310.94	310.28	310.8	311.82	310.43	310.52	309.79	311.48	311.93	311.26	310.95	310.04	312.12	309.7	310.54	310.61	311.5	311.17	310.88	308.64	309.93	309.55	311.61
313.34	312.86	312.47	313.99	313.53	313.25	312.54	312.99	313.29	312.52	312.35	312.8	312.74	313.42	311.82	313.68	313.94	312.5	314.44	313.77	312.97	313.12	312.5	313.27	312.7	312.55	313.14	314.07	313.07	312.35	313.77	312.61	313.49	313.09	313.11	312.53	311.42	312.89	313.39	313.78	312.03	313.93	311.19	314.26	312.93	313.85	312.71	312.92	313.6	312.04
313.69	313.23	311.73	313.83	313.82	312.94	313.56	314.32	313.27	311.75	313.86	312.79	312.22	313.34	312.49	313.43	312.99	312.79	312.71	313.22	314.03	312.36	312.99	313.22	312.35	313.03	312.79	314.08	312.3	314.3	312.72	312.65	314.7	313.87	313.48	312.82	313.3	311.99	312.85	313.45	313.74	312.27	312.98	312.74	313.45	313.94	313.21	313.51	313.72	312.41
313.26	312.44	313.87	314.17	312.64	313.8	311.74	312.98	313.67	312.88	313.7	313.98	312.6	313.45	313.44	312.35	312.89	312.79	312.7	312.77	314.04	313.78	312.79	314.16	312.96	312.21	313.51	313.14	312.66	314.05	313.64	312.73	312.22	312.85	313.22	312.94	312.55	313.51	312.95	313.45	314.68	313.5	314.25	312	312.76	314.89	313.19	313.26	313.2	311.92
317.58	315.92	315.83	316.39	316.46	314.62	316.99	315.84	316.67	315.65	316.4	315.81	316.45	317.23	317.33	316.22	316.82	315.32	316.06	317.6	316.59	318.05	317.83	316.92	316.82	317.16	315.52	317.18	317.22	316.92	316.35	316.12	316.65	317.17	317.17	317.25	316.32	317.1	316.82	315.76	315.92	317.47	316.44	316.37	316.5	317.4	316.52	317.41	316.52	315.79
327.06	327	326.97	327.1	326.36	326.4	326.45	326.71	327.5	327.7	325.42	326.81	326.34	326.96	326.88	326.38	326.54	326.71	327.24	327.61	326.57	327.53	326.11	328.26	327.57	327.14	327.95	327.45	325.91	328.18	326.86	326.15	327.16	327.02	325.92	327.73	326.22	327.94	328.09	327	328.64	326.6	327.53	327.18	326.99	327.56	326.61	325.94	327.24	327.76
315.8	315.14	315.2	314.08	314.56	314.34	314.99	315.7	313.92	315.39	315.33	314.93	315.95	315.13	314.5	314.47	314.4	314.37	314.12	313.53	315.44	315.22	315.41	315.63	315.38	314.36	313.8	315.13	314.68	315.07	314.99	314.71	315.72	315.54	316.03	314.82	315.12	315.34	315.03	315.26	315.43	314.82	314.63	314.24	314.98	315.13	313.97	315.16	314.71	314.9
301.75	303.75	303.68	303.66	303.01	303.53	303.61	303.74	303.68	303.93	303.61	302.81	302.46	303.77	303.09	303.15	304.15	303.62	303.23	304.02	302.94	302.64	303.2	304.77	303.96	304.67	303.87	303.51	303.42	301.44	302.82	304.08	303.11	303.29	302.59	302.6	302.68	303.8	302.47	302.77	302.24	302.14	303.92	303.06	302.31	304.77	301.71	303.42	304.75	303.96
318.48	317.82	318.71	318.63	318.72	318.57	318.41	317.69	318.5	318.45	317.81	319.06	318.06	318.35	317.74	318.76	318.57	319.74	318.62	319.03	318.89	318.78	318.55	318.16	318.06	319.3	318.93	318.79	318.97	319.6	318.88	320.12	319.31	318.95	319.11	318.98	317.61	318.76	319.16	318.17	318.62	319.56	320.29	317.3	317.25	318.59	318.77	319.19	317.82	318.54
307.73	305.29	306.04	306.11	306.93	305.51	306.58	306.4	306.99	305.67	307.08	307.51	307.66	305.85	305.04	306.06	305.46	306.57	307.44	306.8	306.76	306.66	305.57	306.98	306.72	305.87	306.59	306.44	305.84	305.97	306.52	307.13	304.82	306.68	305.51	306.88	306.66	306.54	306.6	306.28	305.8	307.42	306	305.71	306.17	305.89	305.25	306	306.42	306.33
310.46	310.3	309.78	309.91	310.02	308.01	309.55	310.43	310.34	311.5	308.72	309.92	308.82	310.33	310.41	309.95	309.65	309.92	310.03	309.87	310.49	308.72	310.98	310.24	308.65	309.08	310.79	309.39	309.83	310.72	309.54	311.22	309.55	310.24	308.72	310.65	309.98	311.44	310.66	309.78	309.09	310.26	309.92	308.17	310.55	310.52	310.07	310.19	310.47	310.76
316.4	316.38	317.24	318.18	316.79	317.66	316.9	317.23	317.39	317.69	317.33	317.11	316.69	318.3	317.8	317.66	316.82	317.53	318.64	318.21	316.99	315.9	316.66	317.6	317.57	317.21	317.53	316.31	318.3	317.61	317.4	317.6	317.17	318.44	317.36	318.08	318.93	317.84	317.3	317.17	317.23	316.8	317.83	316.33	316.55	316.99	317.48	317.67	317.7	317.34
300.04	300.71	300.68	299.5	300.76	300.06	300.9	300.18	299.7	299.81	300.97	300.46	301.22	300.19	300.84	300.58	301.11	298.81	300.56	301.1	300.58	300.28	298.97	299.33	300.71	300.34	301.08	299.54	299.28	299.51	299.5	298.15	300.02	301.47	300.63	301.4	299.34	299.96	299.34	299.08	300	299.66	299.66	300.05	297.82	300.02	298.87	300.46	299.11	300.15
328.44	328	327.32	327.08	328.18	328.67	327.43	327.98	328.42	326.44	327	328.65	327.63	328.47	327.27	328.28	327.34	327.91	327.21	328.62	326.83	328.8	328.07	327.94	326.74	327.32	326.46	328.04	329.29	328.51	328.32	327.2	329.05	327.29	329.03	328.07	327.25	326.63	327.97	327.89	327.79	328.01	328.64	327.9	329.33	328.24	327.39	328.3	327.93	327.61
303.39	302.53	302.99	303.04	303.41	303.65	303.79	304.68	303.05	303.26	302.98	303.5	303.1	302.5	303.84	303.18	304.52	302.99	302.66	303.12	302.57	302.46	303.3	304.1	302.84	304.43	303.26	301.99	302.14	304.73	302.19	304.55	302.91	304.16	303.36	303.87	302.91	303.18	303.13	302.73	303.94	304.29	303.12	303.11	304.86	303.44	302.86	303.15	302.28	303.02
325.5	324.88	324.46	325.44	324.81	324.74	325.68	325.37	325.55	324.32	324.43	324.82	324.6	325.44	325.83	325.76	325.42	325.39	324.61	324.63	325.1	325.71	325.79	325.96	324.59	324.69	325.73	323.94	324.76	326.41	325.3	325.66	325.96	324.08	325.49	326.68	324.9	324.08	325.01	325.01	323.58	325.91	325.88	325.41	325.44	325.36	325.24	326.74	324.77	326.18
317.48	316.94	317.55	317.2	315.81	317.75	318.83	316.36	318.22	317.68	316.58	316.88	317.32	317.23	316.84	318.06	317.95	317.53	316.69	316.47	315.69	317.37	317.7	318.26	317.56	317	317.43	316.87	317.27	318.11	317.49	316.34	316.98	317.78	316.59	317.13	317.77	317.65	315.65	318.65	316.86	316.91	316.89	317.87	317.15	316	317.88	317.41	318.27	317.4
325.69	326.47	324.86	323.99	325.01	324.27	325.97	324.45	326.36	325.87	325.49	326.16	325.87	325.93	324.76	326.31	324.84	325.71	325.13	324.44	324.82	326.14	325.47	324.68	325.16	325.65	325.11	325.24	324.41	324.98	324.57	324.33	327.02	325.7	325.69	326.42	325.36	324.92	324.8	325.86	325.82	325.94	324.72	326.02	326.32	325.28	325.48	325.62	323.53	325.39
318.1	318.79	318.49	317.39	318.05	319.12	318.19	318.34	318.18	318.29	319.27	319.67	319.67	319.35	319.53	319.78	317.96	319.14	316.46	318.21	318.81	319.18	318.17	318.93	319.42	319.11	319.05	317.49	318.97	318.64	317.56	318.81	317.67	319.31	318.11	318.79	319.67	318.86	317.35	318.65	318.09	318	318.38	317.53	319.81	318.81	318.8	319.08	318.16	318.69
301.15	300.34	301.68	300.72	300.77	301.18	300.66	301.42	301.14	300.75	301.89	301.06	301.15	301.46	301.32	300.91	300.59	301.93	301.31	301.1	302	300.43	302.53	301.72	301.84	301.3	300.42	301.09	301.21	300.81	300.82	300.23	301.4	300.96	301.34	301.8	301.21	301.84	300.75	301.33	302.04	301.57	301.18	300.9	300.99	301.92	302.16	301.73	299.95	299.91
317.46	317.4	316.24	317.77	318.36	316.84	318.13	317.13	317.71	316.69	316.87	317.37	317.3	317.93	317.63	318.59	317	316.63	317.63	317.6	317.38	317.06	317.24	316.83	317.8	318.45	317.61	317.92	318.31	318.17	316.9	318.13	316.44	317.65	317.69	316.09	316.92	316.97	316.99	316.42	317.22	317.28	318.38	318.72	317.79	316.44	317.83	316.91	318.19	316.14
327.75	329.13	327.74	327.4	327.22	328.7	328.06	328.12	326.87	327.54	328.39	328.02	327.75	328.57	327.82	328.4	327.82	327.8	328.18	328.28	326.39	326.91	327.72	327.64	327.43	327.46	327.91	327.52	326.51	326.75	328.41	327.62	326.97	329.03	327.49	327.85	327.23	327.1	328.62	327.4	327.75	328.19	328.22	328.09	327.13	328.01	326.46	327.9	328.56	326.9
313.33	313.24	313.84	313.48	313.71	313	312.96	313.54	311.99	314.22	313.65	311.99	311.1	312.43	312.43	313.23	313.71	313.11	312.61	312.89	314.33	313.45	312.86	312.87	313.01	312.07	312.13	313.71	312.53	314.39	314.22	312.3	313.7	314.4	312.68	314.41	312.79	313.9	313.44	313.21	313.16	313.97	315.25	313.02	312.72	314.06	312.88	312.85	312.91	312.37
312.4	312.64	311.98	312.52	312.02	312.05	312.89	312.33	313.28	311.4	311.67	312.95	313.3	311.91	313.15	311.43	312.7	312.3	312.09	312.06	311.23	313.33	311.82	313.26	313.59	312.47	312.29	311.97	312.43	313.06	313.07	313.03	313.92	312.29	312.67	312.86	311.46	313.11	313.57	312.48	311.53	313.43	312.68	314.62	313.5	312.41	312.79	312.41	312.89	313.47
304.62	306.25	306.43	304.71	306.45	305.63	305.38	304.01	305.43	305.02	305.28	303.53	305.15	305.27	303.7	305.28	305.05	303.35	302.37	306.01	303.99	304.3	304.18	305.92	304.79	305.67	304.21	304	304.15	305.14	305.57	304.41	305.45	305.69	304.88	305.37	304.87	304.31	304.33	305.67	303.6	304.68	303.08	303.2	304.11	304.79	304.24	305.58	305.84	304.66
306.84	306.49	307	306.05	307.02	306.54	305.98	306.28	306.76	307.23	306.33	306.15	306.93	306.48	305.98	305.75	306.09	307.1	305.14	306.58	306.66	307	306.68	307.35	306.52	306.59	307.24	306.38	306.94	307.52	305.77	305.56	307.3	304.86	306.77	305.47	306.95	307.67	306.36	306.06	307.43	306.88	306.85	305.91	305.96	305.95	306.28	306.79	305.88	306.82
302.65	304.3	303.42	303.31	303.51	301.46	302.23	304.07	304.6	303.39	302.65	303.12	302.91	304.26	304.42	303.15	302.76	304.02	303.41	303.93	302.87	302.62	303.67	304.15	304.25	302.31	303.98	304.2	304.08	302.58	302.99	303.83	303.81	303.55	303.31	303.33	303.26	303.13	302.22	304.59	302.9	304.21	303.2	302.83	304.26	303.61	302.42	303.97	303.59	304.13
304.63	303.32	305.74	305	304.03	305.41	305.74	304.94	303.81	304.13	303.92	303.22	305.49	305.09	303.66	304.47	303.89	304.47	305.26	303.59	304.3	305.2	303.26	305.09	304.32	303.87	303.3	304.23	304.83	304.08	304.89	304.83	304.18	304.96	303.38	304.22	304.61	304.27	304.38	303.53	304.31	303.78	303.55	304.62	303.73	303.51	304.98	303.71	305.4	304.46
313.59	313.66	312.79	313.24	311.8	314.17	312.03	313.71	312.84	313.02	313.41	313.29	313.58	312.77	313.51	314.32	313.19	313.04	312.89	312.93	312.37	313.98	314.59	313.4	313.93	313.25	312.99	312.84	312.92	315.35	313.78	313.53	312.41	312.79	311.63	313.13	312.35	313.3	315.19	313.4	313.59	313.9	313.74	313.4	313.9	312.66	313.15	313.04	313.49	313.48
324.46	326.33	324.89	323.89	324.54	323.68	324.28	324.83	324.86	324.9	325.53	323.56	325.02	325.12	325.16	324.81	324.19	324.08	324.29	323.75	324.16	324.09	324.15	324.52	325.18	325.03	324.52	324.5	324.42	325.04	325.83	324.31	324.91	323.8	322.76	325.38	324.02	324.8	323.55	324.85	324.07	325.22	325.21	324.29	325.04	325.52	324.45	324.52	323.5	324.29
309.49	311.01	309.5	309.54	308.48	310.18	310.49	310.11	308.82	309.83	310.3	309.41	308.96	310.16	310.48	311.15	309.06	309.79	310.72	309.28	309.08	309.46	309.98	310.4	310.23	309.71	309.75	309.06	309.76	310.55	309.39	308.68	309.39	311.25	309.85	310.32	309.34	309.81	309.17	310.46	310.41	308.86	309.25	309.05	309.81	309.71	309.21	309.49	309.57	310.13
299.79	300.92	300.99	301.24	300.24	299.67	299.07	299.56	301.05	302.24	301.21	300.6	302.43	300.33	300.66	301.77	301.55	300.94	301.02	301.77	301.22	301	300.37	301.75	299.99	301.93	301.82	300.03	301.49	301.21	300.62	301.98	300.09	300.38	299.92	300.93	301.08	299.93	301.94	301.23	300.46	300.69	300.84	300.8	300.42	300.1	299.71	301.94	300.15	301.13
315.75	315.5	314.75	315.46	314.5	315.49	315.1	314.85	314.42	314.63	314.73	314.24	314.42	314.57	315.86	315.4	314.76	315.25	316.07	316.04	314.2	314.68	314.2	316.27	314.91	315.24	314.21	314.31	315.91	315.53	315.98	315.02	314.71	314.51	314.52	314.71	315.14	315.66	316	315.16	314.56	313.96	315.64	313.69	315.27	315.08	314.07	315.49	313.53	314.96
315.34	314.91	315.73	314.68	314.14	312.88	314.81	314.1	315.35	315.31	314.66	314.11	315.57	314.75	315.02	314.18	315.51	315.21	315.27	315.13	314.78	314.3	314.5	314.79	315.13	314.39	314.62	315.51	315.35	317.21	313.67	314.51	315.09	315.1	314.28	313.57	315.31	314.03	315.15	315.72	315.19	315.13	315.26	314.39	314.88	315.49	315.82	315.21	314.84	314.84
316.8	316.28	315.99	316.52	317.26	316.38	317.22	315.79	316.09	316.29	315.79	316.97	317.43	317.34	315.89	318.21	316.5	316.23	317.65	317.6	318.13	314.62	318.05	316.3	316.93	316.64	316.08	315.77	316.58	316.69	316.88	316.67	316.6	316.31	315.87	315.75	316.03	317.69	314.87	316.16	317.51	316.73	317.17	316.62	316.11	316.99	315.84	316.72	315.33	317.28
305.37	304.4	304.65	305.01	305.04	304.5	304.85	305.75	305.44	305.48	304.92	304.7	305.69	306.65	305.92	305.38	305.81	305.39	305.39	303.98	305.45	305.51	305.78	305.07	306.02	306.4	304.38	305.92	306.16	304.65	304.08	306	305.91	306.15	305.1	305.94	305.78	305.42	305.57	306.05	305.93	305.72	305.65	305.92	304.5	305.62	305.65	304.02	305.32	305.55
302.67	302.68	303.48	303.47	303.49	304.2	305.02	302.58	303.44	304.13	303.43	303.22	303.22	303.94	305.1	303.52	303.43	303.06	302.74	303.05	304.18	305.58	304.09	302.88	302.76	303.42	303.14	303.96	303.72	304.11	304.4	304.14	302.96	303.55	303.27	304.52	303.91	301.86	304.04	303.61	303.37	303.82	302.83	303.17	303.27	305.28	303.36	304.11	303.93	303.02
316.55	316.43	315.05	315.97	316.29	315.71	317.01	315.74	315.79	316.22	315.38	317.05	315.96	315.59	316.6	314.69	315.04	316.52	316.21	315.74	316.82	316.04	316.12	316.22	316.08	315.93	316.5	315.57	315.39	315.56	315.38	316.31	316.76	314.92	316.57	316.42	315.12	315.45	316.56	315.75	315.54	316.04	315.59	315.5	315.81	317.28	315.32	315.17	316.02	316.22
296.02	297.6	297.46	296.99	296.29	297.84	297.22	297.51	297.32	296.99	297.21	297.18	296.15	297.58	296.35	295.21	297.11	296.82	296.21	296.35	296.92	296.21	295.97	297.58	297.12	298.29	296.6	296.81	296.38	297.21	296.31	297.68	297.27	296.48	296.97	295.69	296.72	297.13	296.87	297.44	296.84	298.52	297.15	296.98	296	296.72	297.06	297.76	295.79	297.21
328.1	327.43	327.66	327.82	328.18	329.37	328.28	328.47	328.83	328.91	327.45	328.33	327.17	327.09	327.83	327.29	326.84	328.87	326.98	328.16	328.08	326.37	327.66	328.04	328.89	326.75	327.73	327.02	327.98	328.21	329	327.28	328.43	327.37	327.11	328.25	328.3	328.68	328.6	328.68	329.02	327.87	328.32	327.17	326.93	327.33	327.75	326.76	326.05	329.08
316.86	315.63	316.08	315.61	317.21	316.16	316.06	316.42	315.94	315.94	315.78	315.79	316.07	316.35	316.37	315.92	315.6	316.61	316.52	316.61	316.53	315.68	314.89	316.18	315.73	316.34	317.6	316.06	314.24	316.32	316.55	316.01	316.43	316.06	314.74	316.03	316.23	315.64	316.12	316.3	315.29	315.06	316.31	315.92	315.67	316.26	315.45	317.71	316.72	315.62
310.53	310.33	310.62	310.56	310.36	310.21	308.8	310.95	310.46	310.42	310.96	310.18	311.05	310.74	310.51	311.07	310.08	309.75	310.25	311.07	311.96	310.03	310.12	310.82	310.75	311.72	311.09	309.74	311.18	310.48	311.68	310.72	310.29	310.06	310.39	310.64	310.37	311.15	309.02	310.42	310.52	311.05	311.66	308.96	310.56	311.46	309.76	310.8	310.24	310.97
312.7	312.01	312.3	312.16	311.4	310.89	313.1	313.56	312.67	312.72	311.97	313.26	312.35	313.41	313.18	312.33	312.93	314.3	312.24	312.11	313.39	313.79	312.12	313.93	312.07	311.68	313.12	312.07	312.46	313.08	313.28	312.24	312.54	313.38	313.02	312.65	312.57	313.86	312.92	312.24	312.44	313.29	313.93	313.26	313.48	313.15	311.99	312.12	312.14	312.81
302.82	303.89	304.1	303.33	303.17	303.02	302.03	303.15	302.69	304.56	302.7	302.99	304.79	303.51	304.48	303.84	303.9	303.77	303.62	304.6	302.7	302.92	304.06	303.1	303.21	302.48	304.36	303.71	304.06	304.07	302.98	302.31	303.33	304.18	305.39	304.25	304.86	304.93	303.45	302.56	303.12	304	305.41	304.3	303.11	304.48	304.23	303.79	303.7	302.8
317.23	319.12	319.88	318.57	318.76	317.95	317.7	319.69	318.54	317.53	318.94	319.27	318.82	317.71	318.88	317.94	317.66	317.38	318.07	319.22	318.7	317.03	318.44	319.12	318.55	318.75	319.25	319.46	318.78	317.63	318.33	318.62	319.03	318.28	318.81	317.97	319.75	318.2	318.61	318.12	319.19	319.05	317.69	318.51	318.46	318.9	317.89	319.27	319.47	319.14
311.28	310.64	311.47	311.94	309.84	312.66	311.47	311.08	311.31	311.49	311.14	310.85	311.85	310.79	311.73	311.7	311.3	312.27	313.12	310.93	311.14	311.01	312.15	311.48	310.72	311.29	311.72	311.83	312.03	312.6	310.77	310.73	312.09	311.46	311.19	311.13	310.6	311.3	312.05	311.54	310.5	313.32	313.05	311.21	312.83	312.01	312.18	310.96	311.32	311.88
303.05	301.81	302.18	302.3	301.68	301.65	301.87	302.12	300.99	302.9	302.52	301.9	300.82	301.54	302.55	302.42	302.61	301.93	302.08	302.31	302.67	301.92	303.19	301.81	302.6	301.57	302.26	301.75	302.91	302.29	302.76	302.86	302.03	302.27	303.21	302.77	301.81	302.75	302.3	302.71	302.06	302.29	301.77	303.17	302.3	303.21	302.28	301.9	301.21	303.12
303.86	304.61	303.2	304.5	304.98	304.04	304.02	302.5	302.94	302.36	303.87	302.9	303.93	305.06	304.85	302.76	304.85	304.24	304.09	303.29	303.51	304.78	304.23	303.7	303.05	305.04	303.9	303.91	303.75	303.1	303.94	304.24	304.29	303.68	303.57	301.91	303.06	303.28	303.89	304.4	304	302.72	303.15	304.56	303.22	303.28	303.87	303.07	304.53	304.02
305.2	305.82	305.72	305.01	305.11	303.99	305.67	304.36	305.55	304.89	305.02	304.99	305.07	306.74	304.38	304.55	305.92	304.99	304.94	305.35	305.19	304.56	305.02	307.37	305.74	306.44	305.23	305.73	305.54	304.74	305.64	305.04	305.49	305.49	304.47	305.39	306.24	305.64	305.07	305.77	305.53	304.85	304.65	304.91	305.36	305.18	304.54	305.73	306.44	304.95
313.3	313.6	314.12	314.17	312.66	314.1	312.61	312.57	313.37	314	313.68	312.85	314.03	312.53	312.76	313.87	311.92	313.48	312.77	313.4	312.87	313.74	312.73	313.37	314.04	313.36	313.73	312.57	312.59	313.6	313.75	313.2	312.48	312.88	312.51	313.04	312.93	313.25	313.65	312.04	312.27	312.9	314.22	313.61	313.62	313.68	313.19	313.55	313.62	313.26
305.7	305.06	304.35	304.48	304.33	304.4	304.11	305.63	304.9	303.59	304.18	305.27	303.88	304.83	305.56	303.86	306.04	304.79	304.64	304.99	305.18	305.6	304.66	305.17	305.71	305.03	306.21	305.31	304.25	304.48	305.23	304.94	303.67	305.26	303.91	304.47	304.68	304.59	305.83	304.93	304.83	304.71	304.95	305.66	303.73	304.76	306.51	305.29	304.68	305.27
313.75	313.86	313.41	313.01	314.85	314.34	315.44	312.01	314.43	315.11	313.41	315.76	314.24	313.05	314.43	314.3	314.66	313.06	312.33	315.42	313.78	313.93	313.58	314.58	314.23	313.33	313.94	313.65	314	314.02	314.61	314.65	314.46	314.34	315.56	315.15	313.61	313.86	314.6	314.71	312.57	315.32	314.83	315.43	313.43	313.81	314	315.08	314.14	314.09
303.24	303.97	301.99	302.28	303.38	303.33	301.56	301.91	302.05	302.42	302.16	303.27	302.49	303.53	302.88	302.96	303.13	302.58	302.47	301.52	302.64	302.4	302.64	302.67	302.35	302.88	301.39	304.1	302.58	304.01	301.87	302.89	302.66	302.32	301.7	303.52	302.09	303.03	303.51	303.57	303.58	303.9	302.96	302.69	302.01	302.19	302.12	302.52	304.85	302.28
304.56	302.82	303.52	304.34	304.18	304.36	303.8	302.68	302.54	304.21	303.7	304.09	304.06	303.7	303.72	303.14	304.06	303.49	304.51	303.71	305.02	303.86	303.2	303.37	303.09	303.31	303.33	304.19	303.22	303.72	303.04	304.11	303.76	303.29	303.83	303.32	304.12	304.5	304.83	303.51	304	304.1	303.83	303.42	304.41	303.52	303.3	303.98	303.39	303.52
301.38	301.12	300.4	300.62	300.15	301.47	300.32	300.49	301.53	300.48	300.96	301.32	300.96	301.94	299.46	301.26	300.15	301.44	302.31	301.05	301.42	300.02	299.96	301.3	300.15	300.88	301.61	300.2	301.9	301.01	300.07	300.71	301.26	301.63	301.46	301.43	300.89	300.92	300.6	302.18	300.22	299.47	300.66	302.69	300.44	301.63	300.65	301.05	300.59	301.93
306.48	305.44	305.31	305.41	305.18	305.74	305.74	305.7	306.49	306.22	306.49	306.12	304.2	304.55	306.47	305.32	304.44	306.08	305.32	304.25	305.49	304.89	305.36	307.24	305.97	305.02	304.91	305.48	306	305.55	306.09	303.87	305.23	306.17	304.95	305.01	306.04	304.17	306.01	304.54	306.39	305.79	306.02	306.4	305.03	305.23	305.09	305.48	305.35	305.05
305.98	307.6	305.42	306.56	306.6	307.07	307.07	307.2	306.37	305.59	308.13	307.13	306.45	305.72	307.64	307.18	307.2	305.76	306.21	307.17	306.01	307.13	306.24	306.07	306.6	306.23	306.8	307.09	306.85	306.68	307.02	306.25	307.46	306.64	306.86	306.47	305.73	307.97	307.17	307.38	306.82	305.4	307.5	306.68	306.05	307.99	305.94	306.77	307.58	306.83
304.88	304.56	304.46	305.19	304.62	305.13	305.79	304.44	305.46	304.86	305.24	305.07	303.31	305.95	305.73	305.5	305.39	305.84	304.8	304.6	305.97	306.37	303.96	304.94	306.23	305.35	305.95	304.95	305.38	303.67	304.59	304.06	305.2	306.2	304.62	306.38	305.23	305.69	304.7	305.33	305.49	304.77	305.08	303.97	305.68	305.23	306.38	304.54	304.9	303.96
317.43	317.05	317.17	316.53	317.42	317.33	316.68	316.61	317.22	317.45	317.62	316.97	317.23	317.81	317.04	316.63	316.54	317.07	316.74	317.36	316.77	317.13	317.05	316.02	317.23	315.79	318.52	316.03	318.06	317.47	316.3	316.62	316.52	316.04	316.77	317.57	317.5	317.58	317.64	318.28	317.53	316.29	316.86	316.9	317.61	315.9	317.16	315.92	317.79	316.24
304.1	303.05	304.18	303.17	303.51	303.95	304.29	303.66	304.44	303.73	302.57	302.64	303.37	303.28	304.45	304.54	302.54	302.96	303.18	302.38	303.38	304.37	303.17	303.48	302.71	303.65	304.59	302.44	303.75	303.36	302.76	303.43	303.63	304.91	303.59	304.11	302.96	303.34	303.02	305.04	304.7	301.94	304.01	303.98	303.99	304	303.11	303.9	303.01	302.61
296.8	297.79	297.9	298.5	296.62	297.63	297.04	296.39	296.17	295.72	297.33	297.39	297.06	295.75	296.42	297.38	297.59	296.16	296.65	296.98	296.73	296.34	296.47	296.65	295.93	297.89	297.07	296.63	297.85	295.95	296.7	295.86	296.15	295.49	297.23	297.67	296.16	296.36	296.44	296.25	297.08	298.49	296.79	296.72	297.15	296.34	296.23	296.85	296.22	296.94
312.98	312.35	313.42	312.77	313.28	313.87	314.25	313.99	312.26	313	313.99	313.88	313.99	312.32	312.52	314	313.8	314.82	311.71	312.93	313.92	312.72	314.24	312.63	312.88	312.24	314.01	312.82	312.7	311.97	312.26	313.21	313.24	313.74	312.85	314.85	313.05	313.27	311.91	312.69	311.95	311.59	314.53	313.32	313.47	313.32	312.65	312.03	313.88	311.14
312.61	312.74	311.36	312.73	312.86	311.33	313.13	312.74	312.5	312.37	313.74	312.59	313.97	312.52	312.58	312.68	313.04	311.85	312.07	313.61	312.33	313.35	312.75	311.7	313.23	313.37	313.62	311.72	313.8	313.41	312.43	313.27	311.85	312.18	311.9	313.06	312.37	313.41	313.41	312.56	312.34	312.47	312.44	312.2	312.58	313.85	312.65	312.18	313.39	312.67
297.51	295.91	297.08	297.22	295.87	298.16	297.56	297.61	296.97	296.62	296.28	297.61	297.08	297.15	297.72	297.45	298.02	295.72	296.68	298.35	297.12	298.09	297.14	297.83	297.05	296.75	296.09	296.33	296.37	297.49	296.36	295.53	297.55	297.52	296.81	296.78	297.13	295.67	297.61	297.72	298.2	297.38	297.41	296.65	296.63	295.77	297.23	296.47	297.87	296.16
294.95	294.98	296.52	294.77	294.72	294.85	295.57	296.17	295.79	294.5	295.89	294.47	294.8	293.92	294.95	293.23	295.44	295.32	294.68	294.7	294.74	295.21	294.65	294.87	294.42	294.87	295.01	295.66	295.05	294.63	294.65	295.22	295.53	295.12	293.53	293.92	295.32	295.09	294.44	295.02	294.34	294.29	295.76	295.25	293.54	294.85	295.54	295.51	295.2	295.21
317.87	315.77	316.72	314.81	316.09	317.05	316.2	317.38	317.86	316.4	316.8	316.78	315.42	315.44	317.06	317.47	315.95	318.11	316.29	316.9	316.15	315.76	316.54	316.31	316.79	316.16	317.48	316.6	315.94	317.15	316.8	315.38	316.98	315.71	316.41	314.96	317.18	316.51	316.77	316.53	316.48	316.32	316.72	315.32	317.45	315.4	316.59	316.42	316.49	315.8
326.86	326.1	327.69	327.75	326.23	327.1	327.66	327.1	327.11	326.68	325.54	327.81	327.93	326.73	326.82	327.64	327.08	326.69	327.14	327.48	326.47	328.13	327.83	326.43	325.7	327.36	327.46	326.39	326.87	327.34	327.2	326.28	327.81	327.5	326.76	326.34	327.26	325.38	328.34	327.42	327.32	327.18	327.42	326.04	327.09	327.42	328.83	327.38	326	326.46
312.91	313.61	312.99	312.07	313.84	311.7	312.55	313.35	312.55	312.8	312.64	313.53	311.96	312.56	313.14	313.27	313.18	312.17	312.58	313.3	313.22	313.05	313.12	312.97	312.41	312.35	313.83	313.1	312.04	313.1	313.76	312.74	312.98	313.02	311.76	313.68	313.84	312.58	313.17	312.57	312.51	312.59	312.99	313.34	311.81	311.42	314.01	312.34	312.07	314.36
304.31	303.68	304.63	303.76	303.94	303.3	302.78	303.24	303.4	304.68	303.11	303.94	303.81	303.22	303.21	302.38	303.96	303.13	304.81	303.13	302.97	303.59	302.81	303	302.73	304.52	304.26	304.53	302.86	303.07	304.42	304.8	303.22	303.77	304.96	303.87	304.99	304.29	303.52	303.68	304.57	305.08	302.56	303.15	303.26	304.53	304.34	304.63	303.28	303.54
327.52	328.56	328.02	327.56	328.84	328.38	327.43	328.13	327.32	327.85	328.05	328.02	327.12	326.56	326.51	328.41	327.72	328.09	328	328.17	328.06	328.13	328.49	328.02	327.74	327.56	326.98	327.47	328.43	326.99	327.99	327.96	327.19	327.27	327.84	327.86	327.8	328.66	327.71	328.33	327.47	328.19	327.4	328.39	329.48	328.06	327.21	327.43	327.56	327.4
329.18	328.37	328.59	327.49	328.08	327.85	328.88	329.19	329.52	328.6	328.27	328.69	329.37	328.93	329.21	328.53	328.36	328.23	329.26	329.45	327.58	330.08	328.77	328.91	327.89	328.6	328.79	328.73	327.82	328.15	329.63	328.85	328.14	328.81	329.21	328.03	329.28	327.97	327.73	329.74	329.62	329.12	327.03	329.35	330.87	327.82	329.96	328.14	328.37	328.52
319.93	319.25	319.33	319.68	318.91	319.8	320.05	318.55	320.41	319.88	318.72	319.75	319.86	319.15	318.86	319.75	319.33	320.37	319.97	318.51	318.71	319.47	318.93	319.17	319.63	319.26	320.68	320.92	319.23	319.44	318.98	319.52	318.31	319.05	318.8	319.25	317.5	319.26	320.3	319.92	319.36	318.98	318.74	320.4	318.37	319.88	319.58	319.11	319.94	319
315.44	315.13	314.79	314.3	315.51	313.77	315.37	314.92	314.69	313.96	314.18	316.15	314.67	316.14	315.46	313.76	314.27	313.59	314.2	315.4	315.91	314.02	314.36	315.15	314.56	314.47	315.24	314.81	314.69	315.36	315.36	313.92	315.35	314.67	314.75	315.69	314.43	314.21	314.45	315.33	313.77	314.17	314.94	315.09	313.95	315.7	314.45	314.31	315.11	314.54
293.77	293.25	292.75	294.12	294.78	293.68	294.27	293.32	294.36	295.15	294.9	293.05	293.54	294.29	294.43	293.75	293.62	295.12	294.58	293.21	295.17	294.1	293.77	294.54	294.2	293.77	293.54	293.6	294.4	293.86	294.87	294.55	294.23	294.05	294.45	293.41	293.26	293.44	294.4	294.39	294.21	293.09	293.12	294.8	294.01	293.97	294.04	293.94	293.4	293.18
315.14	314.27	313.05	314.63	315.3	313.94	315.31	314.71	314.78	313.64	313.05	314.47	313.99	313.23	314.44	314.39	314.43	314.28	313.38	312.79	313.54	313.7	313.74	314.1	313.07	313.74	313.71	315.11	313.01	313.12	314.37	314.31	314.03	313.74	313.09	315.3	314.6	314.75	313.38	314.13	313.57	313.5	313.31	313.74	313.41	315.05	313.8	313.49	313.71	313.7
318.87	318.76	318.36	317.97	319.09	318.96	317.4	319.92	319.06	318.58	318.75	319.66	317.86	318.48	317.88	317.98	317.03	318.7	319.32	317.04	317.92	318.3	318.46	318.69	318.59	319.18	319.66	317.08	318.75	318.32	317.76	317.98	319.45	318.35	318.19	317.98	318.81	317.78	317.94	318.41	318.1	318.74	318.33	317.99	319.14	318.33	318.87	318.1	317.95	318.47
303.46	304.27	304.92	302.9	304.43	304.24	305.58	304.71	303.66	304.46	303.43	304.65	303.9	303.84	303.88	305.62	305.04	304.73	305.38	304.57	304.68	303.63	305.04	304.35	303.8	303.9	304.77	304.16	305.91	304.09	304.91	305.31	303.9	304.29	305.47	304.18	305.98	302.96	304.74	303.9	303.53	305.64	305.24	305.34	304.62	305.2	303.9	304.24	305.23	304.54
295.51	294.68	294.36	293.23	294.85	295.44	294.96	294.85	295.73	295.87	294.38	294.76	295.88	295.12	295.7	295.38	294.17	295.51	294.81	295.38	294.57	295.16	295.97	294.62	295.58	295.13	296.22	294.88	296.08	295.1	296.09	293.64	294.9	294.36	294.76	295.88	296.06	294.53	294.62	293.99	296.39	294.85	295.49	294.74	296.19	293.94	294.25	295.19	295.09	295.68
313.85	313.39	313	313.63	314.12	314.92	313.24	312.33	314.83	315.47	314.02	314.54	315.38	313.81	314.5	315.16	313.8	314.54	313.68	312.53	313.2	314.04	314.12	313.29	314.19	313.83	314.19	315.27	315.34	316.19	314.16	314.97	313.57	313.99	313.97	313.72	313.73	314.58	314.09	312.21	315.27	314.52	314.76	313.78	313.09	312.52	314.38	314.75	314.43	314.04
304.8	304.6	304.78	305.07	304.77	303.63	303.67	305.11	304.13	304.79	304.42	304.93	304.36	303.62	304.26	303.25	305.68	303.45	304.42	305.73	304.02	304.13	303.87	304.41	304.41	303.9	304.43	304	305.08	305.41	303.05	304.5	304.71	303.84	304.49	304.97	303.61	303.86	304.64	305.91	304.79	302.98	305.23	304.8	304.14	304.25	306.38	304.93	303.48	304.6
328.39	328.07	327.6	329.09	329.13	328.31	326.72	329.51	327.83	327.68	328.96	328.78	327.94	327.92	327.52	327.64	329.35	327.09	327.34	327.44	327.2	328.02	327.54	326.7	327.64	327.84	327.23	327.4	327.86	328.91	327.97	328.11	328.35	328.02	329.11	326.67	330.26	327.38	327.68	329.58	326.75	328.52	327.59	327.62	330.05	328.42	328.63	327.4	327.22	328.16
304.7	306.03	305.65	306.04	304.88	304.83	305.12	306.06	304.94	304.74	304.43	305.65	306.07	304.25	305.41	304.19	305.79	304.66	305.94	304.94	305.04	304.22	306.42	304.46	305.61	306.15	305.9	305.34	305.65	303.94	305.58	304.8	305.75	305.7	306.81	304.78	306.64	305.64	306.31	305.88	305.06	306.27	305.21	305.55	305.97	304.86	305.23	304.5	306.96	305.08
295.08	294.53	295.26	295.34	295.38	294.6	295.52	295.47	295.32	296.49	295.16	295.58	295.81	295.86	294.85	294.93	293.86	294.31	295.7	294.49	295.28	295.07	295.43	294.77	295.25	295.17	294.5	295.75	294.95	294.68	296.11	294.88	294.93	295.23	294.74	295.34	295.89	294.73	295.1	295.15	295.78	295.49	295.89	295.61	295.49	295.92	296.76	294.18	296.07	295.1
297.26	296.03	295.64	297.56	296.27	295.68	297.55	296.62	296.26	296.44	297.96	297.31	297.73	296.16	296.71	296.54	296.26	296.26	296.71	295.24	297.9	296.84	296.66	296.07	297.47	297.63	296.37	297.97	296.71	297.18	296.99	296.88	296.46	297.61	297.18	297.42	296.22	296.08	296.46	296.19	296.93	296.51	296.27	296.74	296.58	296.5	297.49	297.46	295.47	296.42
299.75	301.07	299.44	300.2	300.16	299.31	300.94	298.55	299.87	299.9	300.31	299.66	300.2	300.36	299.47	301.36	301.03	300.13	298.71	299.75	299.81	300.34	299.41	299.38	300.87	301.06	300.6	300.37	299.12	300.09	299.71	300.15	300.89	301.08	299.82	300.58	299.69	299.57	300.24	300.86	300.49	301.79	299.38	299.83	299.37	299.5	299.93	299.19	300.6	299.69
308.97	312.25	311.93	310.94	310.64	310.77	310.29	311.35	310	311.5	309.97	310.68	311.2	310.46	311.03	311.22	309.8	311.74	310.16	311.39	311.71	310.41	311.36	310.82	311.27	310.57	310.27	309.76	311.53	309.8	310.3	310.69	310.64	310.35	311.2	309.44	310.36	312.43	310.33	310.31	311.47	310.35	310.5	309.67	310.9	310.55	310.84	311.05	310.51	310.01
313.03	313.52	312.86	313.29	312.15	313.95	312.19	313.38	313.49	314.39	313.81	314.16	313.24	313.13	313.56	313.44	313.1	313.73	312.45	313.3	312.41	312.21	313.45	314.2	311.76	313	314.11	312.6	313.21	312.91	313.49	312.43	313.54	313.44	313.1	313.75	311.87	312.85	312.82	313.57	311.71	313.87	312.78	313.7	312.92	312.57	313.07	313.81	312.82	314.12
306.46	307.34	307.4	307.47	306.95	307.26	307.93	307.04	307.48	307.22	307.3	307.71	305.92	307.37	307.98	307.11	306.96	307.12	306.54	307.67	307.41	307.99	306.91	306.31	308.18	305.44	306.17	307.96	308.04	306.79	306.57	306.43	306.73	306.57	306.82	307.76	307.02	307.53	306.88	308.5	306.39	307.17	306.81	306.76	306.71	306.88	307.57	307.14	307.39	306.23
328.1	326.94	327.81	328.38	327.03	328.62	327.57	327.37	328.34	328.53	328.1	328.02	328.35	326.71	326.95	327.17	329.15	328.11	328.7	328.33	328.15	327.4	327.57	328.15	326.9	328.21	327.47	328.11	327.52	328.98	328.88	329.18	326.85	328.03	327.99	328.43	326.61	327.36	327.55	328.23	328.59	329.52	328.29	328.41	327.63	327.67	328.35	327.93	326.58	327.82
312.15	313.15	313.45	312.95	313.53	314.28	312.34	312.43	312.73	312.28	313.04	312.46	312.73	312.14	311.94	312.32	313.38	312.15	313.42	312.16	313.05	313.56	313.74	313.62	313.26	312.63	312.41	313.46	312.3	312.83	313.03	312.83	310.99	311.84	312	313.12	312.57	314.12	313.18	313.26	313.28	313.95	313.41	315.23	313.38	312.87	311.93	312.05	312.74	313.66
304.16	304.62	304.15	303.75	304.52	303.64	304.34	304.73	304.95	305.19	304.22	305.89	304.39	303.79	305.52	305.66	304.51	304.01	305.18	304.32	303.43	303.55	304.08	304.59	304.01	304.37	304.84	303.74	303.62	303.38	303.27	303.7	305.31	304.73	303.86	303.8	303.99	304.33	303.95	304.7	304.67	303.91	303.89	303.75	304.32	304.77	304.18	304.34	306.01	303.6
315.79	314.44	315.94	313.9	315.83	315.38	315.21	314.9	314.2	314.57	313.49	313.77	314.15	315.12	314.3	314.99	315.92	314.83	314.7	315.19	315	314.13	314.74	314.81	314.88	315.7	315.24	314.35	315.02	314.37	314.97	314.44	315	316.01	315.06	315.64	313.75	314.09	314.37	315.32	314.46	314.24	315.46	314.5	316.17	314.03	314.02	315.7	314.75	314.63
314.74	314.09	315.59	315.93	314.83	315.68	314.13	314.72	313.77	315.28	315.06	315.59	313.73	314.72	315.51	314.16	313.87	313.84	316	315.92	315.87	315.56	315.92	314.26	316.12	314.12	315.45	316.49	314.6	315.24	315.85	315.5	316.35	314.72	314.9	314.13	314.61	314.66	314.24	314.84	314.6	316.04	316.74	315.84	315.09	315.36	313.77	313.93	315.05	315.91
311.63	312.68	312.97	312.58	313.05	312.54	313.28	313.29	311.83	313.28	312.85	313.29	313.02	312.51	314.04	313.78	314.7	312.5	312.82	314.64	312.65	312.35	314.33	312.93	312.79	313.86	313.4	313.86	313.96	313.54	313.72	312.71	314.17	312.75	312.06	313.26	314.02	313.27	314.37	312.64	313.7	312.93	312.99	311.9	312.93	313.1	311.74	313.7	312.44	312.8
302.26	301.71	303.1	301.92	302.55	302.46	301.87	302.23	301.82	302.58	302.01	303.3	302.42	302.06	302.06	303.65	302.84	301.7	302.36	302.96	301.56	302.52	302.11	303.48	301.85	301.82	302.37	301.52	302.19	302.3	302.58	302.73	301.62	302.89	302.81	302.04	302.18	302.93	303.05	303.05	302.71	303.14	303.36	302.85	302.52	303.29	302.48	301.96	303.04	302.35
313.03	312.15	312.33	311.06	312.21	311.95	310.84	312.69	313.25	312.43	313.4	312.17	312.47	312.4	312.22	311.53	311.48	312.38	313.15	311.85	310.48	311.24	312.19	312.64	311.58	312.85	312.36	312.33	312.57	312.88	311.25	312.26	313.3	312.97	312.23	312.83	312.11	312.12	311.43	312.66	313.04	312.53	312.45	313.17	312.07	312.3	312.37	314.12	313.06	313.66
325.19	325.64	324.91	324.68	324.69	324.61	325.58	325.93	324.61	326.13	325.71	325.4	325.14	325.23	326.2	325.21	325.33	324.8	324.46	324.51	324.04	326.28	326.25	325.52	325.54	326.17	325.84	325.25	324.93	325.83	325.33	325.35	324.16	326.01	324.74	324.86	324.78	325.68	325.32	324.94	324.73	324.29	325.39	325.98	324.39	324.98	325.08	324.66	324.28	325.85
313.8	314.21	316.06	314.78	312.93	314.99	315.69	314.83	316.24	315.63	314.8	314.5	314.49	313.76	314.07	315.41	314.6	314.25	316.44	314.42	315.85	314.29	314.67	314.35	313.81	314.67	316.67	314.71	315.56	315.62	315.58	314.94	315.3	313.86	314.76	315.12	315.24	315.32	315.05	314.53	314.28	314.98	314.18	314.6	314.91	315.66	315.87	314	314.27	315.03
329.12	327.64	329.63	328.64	329.27	328.37	327.67	328.35	328.3	329.57	327.81	329.14	328.96	329.32	327.92	328.72	329.17	328.92	329.22	328.16	329.5	329.46	328.6	328.29	329.29	328.23	329.53	329.1	328.8	328.06	328.33	328	328.16	329.27	328.43	327.6	327.87	328.57	328.83	329.79	328.74	327.51	328.53	330.03	328.66	328.24	327.08	328.1	328.96	328.83
308.81	307.73	309.15	309.13	307.84	307.88	308.59	310.18	308.88	308.56	308.96	308.71	308.8	308.25	308.65	309.28	308.04	308.58	308.43	308.72	308.64	308.5	308.74	308.54	308.57	309.04	308.56	308.68	309.39	307.72	307.76	307.85	309.38	308.62	308.79	309.64	308.72	308.27	309	308.48	308.33	309.73	308.67	308.28	309.64	309.22	307.22	308.14	307.73	308.91
304.85	303.84	304.49	305.08	304.33	305.18	305.69	303.97	303.91	305.13	304.89	303.37	303.66	304.13	304.82	303.51	305.53	304.5	304.67	304.02	305.6	303.32	305.44	304.49	304.46	304.03	305.32	303.48	304.75	304.94	305.88	304.92	305.15	305.11	305.11	304.9	303.96	303.83	302.96	304.66	303.94	304.4	302.98	304.04	304.74	304.81	303.52	303.81	305.64	305.08
312.06	312.18	312.55	312.1	312.6	310.91	312.06	312.42	311.64	311.66	310.72	312.77	312.11	312.13	311.5	311.57	312.47	313.03	312.31	312.47	311.08	313.07	312.5	311.8	312.55	312.62	311.67	311.49	312.29	312.55	312.5	311.96	312.29	312.08	312.36	310.95	312.87	312.63	311.98	311.77	313.5	313.34	312.16	311.98	311.47	312.06	311.78	312.86	312.73	312.62
294.86	293.5	294.7	294.61	294.72	294.2	294.89	293.9	294	294.08	294.11	294.76	294.75	292.63	294.47	293.86	293.74	293.44	294.54	293.38	294.18	293.48	295.23	294.45	293.47	293.62	293.68	293.26	294.44	293.08	294.19	294.55	293.59	294.79	293.65	293.84	293.37	294.32	293.85	293.81	294.27	293.97	294.92	294.46	293.78	293.07	294.89	293.94	294.12	294.49
317.29	318.53	318.26	319.05	319.68	318.59	317.91	318.97	317.06	317.91	317.42	317.97	318	317.29	318.76	318.03	317.53	318.19	318.52	319	318.6	319.34	317.67	318.67	317.1	318.7	317.16	318.43	319.07	317.7	317.64	317.62	318.81	316.94	318.56	316.68	318.29	317.86	318.41	318.76	318.78	317.8	317.9	318.46	317.15	318.12	318.58	319.17	317.69	317.84
307.6	306.36	306.39	308.87	307.2	309.24	306.71	306.99	307.22	307.69	308.54	308.34	307.54	307.28	308.15	306.07	307.63	307.22	306.87	307.1	306.39	306.2	306.67	308.05	307.19	307.67	307.47	308.43	307.1	307.98	305.8	307.69	307.03	306.93	306.99	306.2	305.21	306.96	306.9	308.15	308	306.78	306.4	306.49	307.65	307.09	307.56	307.74	306.94	306.63
308.99	309.46	309.96	309.29	309.8	308.99	309.93	309.53	309.78	309.8	309.57	309.76	308.25	309.45	308.25	309.47	310.68	308.63	309.6	309.03	310.27	309.83	309.71	309.83	309.46	309.78	310.63	309.66	308.98	309.42	309.59	310.16	309.42	309.92	309.15	310.24	308.51	308.59	309.46	310.73	309.45	308.17	309.19	309.08	309.59	311.57	309.09	308.03	310.85	308.18
315.79	315.66	316.29	313.93	315.84	316.17	315.88	314.44	315.31	315.25	315.11	315.43	316.66	315.14	315.32	316.36	315.33	316.65	316.1	314.7	314.91	316.22	315.44	315.26	315.26	312.9	316.14	316.64	314.81	315.74	316.93	316.49	316.21	316.2	315.08	317.44	315.23	316.17	315.27	315.71	315.52	314.26	316.57	315.69	315.65	315.59	315.23	315.92	313.69	315.23
302.63	302.67	301.35	300.87	302.47	303.87	302	302.62	302.11	302.5	301.71	302.98	301.74	302.6	303.63	302.94	302.15	302.93	301.99	303.65	301.77	302.55	302.49	303.13	301.91	302.6	302.36	303.47	302.76	302.55	301.16	302.41	301.62	302.57	301.64	302.45	302.58	304.22	301.11	302.96	301.24	303.09	302.24	301.69	303.92	302.1	302.83	302.19	302.12	301.88
294.1	294.02	293.6	293.43	294.78	294.8	295.38	294.42	293.87	295.39	294.37	293.89	294.39	293.82	294.79	294.06	294.05	293.81	292.7	294.62	294	293.66	294.53	293.6	293.97	293.29	293.13	293.88	293.68	296.23	295.07	293.98	294.02	294.63	293.45	292.92	294.67	294	293.96	293.63	294.8	294.36	294.22	294.91	293.69	293.72	294.35	293.19	294.21	294.96
297.12	295.81	297.04	297.19	297.15	297.57	297.56	297.15	296.6	296.93	296.42	296.94	295.96	297.07	297.09	298.05	296.54	296.83	296.43	296.22	296.56	297.99	297.2	295.35	296.28	298.13	296.32	297.42	296.2	296.92	295.91	298.75	297.49	297.22	297.79	298.16	296.89	297.06	296.68	297.55	297.06	296.74	297.29	296.98	298.1	296.79	297.91	297.52	298.71	296.89
325.09	325.53	325.67	326.26	325.3	325.29	326.08	326.19	324.76	324.99	324.72	325.11	326.33	324.73	325.59	325.64	325.86	324.7	325.64	327.02	325.19	323.91	324.11	324.8	325.65	324.57	326.15	324.17	324.87	325.08	324.95	325.6	326.11	324.46	325.27	325.24	326.45	324.49	324.17	324.6	325.49	325.48	324.56	324.86	326.25	325.74	324.11	326.98	323.7	324.76
324.73	324.96	325.26	323.33	325.16	324.89	325.38	326.6	323.09	324.61	323.76	324.77	323.02	324.94	324.45	324.17	323.3	324.33	324.72	324.77	325.19	323.89	323.98	324.15	324.51	325.06	325.2	324.72	324.32	324.17	326.19	324.6	324.72	325.16	323.79	324.22	323.85	324.36	324.26	324.43	325.7	326.09	324.53	325.1	324.71	323.38	324.93	325.12	323.75	325.42
318.54	316.66	317.22	316.95	318.32	318.89	319.13	317.45	318.02	317.34	318.29	319.92	317.91	318.69	318.41	319.06	317.49	316.51	318.8	317.7	316.95	316.94	319.06	318.07	318.01	318.66	319.27	318.63	316.58	318.18	316.91	318.22	319.64	317.69	317.9	317.98	317.32	319.33	317.95	318.18	318.2	318	317.32	317.85	318.21	318.04	318.43	319.09	318.85	318.95
302.66	304.54	303.49	303.91	302.5	303.36	304.17	304.23	303.38	303.44	303.88	302.89	304.69	302.81	303.1	303.06	303.22	303.2	303.42	303.42	304.82	303.66	303.36	304.21	303.46	302.15	303.37	303.82	305.55	302.95	302.38	303.35	303.25	303.3	303.36	304.07	303.86	302.94	302.77	301.18	302.67	304.17	304.15	303.5	304.7	303.44	303.7	302.82	302.62	303.94
318.72	319.75	318.44	318.51	318.57	318.39	318.61	320.29	318.96	317.49	318.91	317.84	318.37	318.63	319.05	318.63	319.27	318.73	319.64	319.21	318.3	319.49	318.67	319.01	319.24	318.93	318.51	317.56	318.78	318.15	317.66	319.32	318.1	319	318.12	318.74	320.52	318.26	317.53	317.24	318.87	317.69	317.93	318.93	318.95	317.75	319.73	318.63	318.97	320.28
305.14	305.09	306.24	305.76	305.93	305.3	305.86	305.48	306.09	305.59	305.02	304.57	305.77	305.11	305.29	305.02	305.53	304.71	306.47	305.07	305.02	305.22	305.62	305.66	305.67	306.86	305	305.96	304.88	305.69	304.13	304.49	306.51	305.73	304.13	305.99	306.43	304.69	305.98	304.79	304.98	304.64	304.49	305.26	306.12	305.38	304.91	305.87	304.99	305.19
309.61	309.79	308.82	307.78	310.13	309.15	310.07	309.94	309.59	310.31	309.04	310.16	309.57	310.17	310.35	309.87	311.05	309.76	309.34	308.71	309.56	310.21	308.35	309.21	311.16	311.14	309.89	309.95	310.06	310.71	311.11	309.94	310.48	309.72	310.14	309.48	309.61	309.73	309.83	309.46	309.39	310.32	311.17	309.32	310.2	310.16	309.51	309.91	309.58	310.58
306.14	304.13	307.05	306.19	305.81	307.08	307.35	306.39	306.48	308.04	306.96	305.43	306.59	306.13	307.05	306.48	306.71	306.26	306.89	306.36	306.12	306.28	306.11	306.33	306.5	306.84	306.81	307.12	307.34	307.44	306.78	307.1	306.48	306.52	306.67	306.73	305.37	307.71	306.88	306.22	305.92	307.75	307.62	306.25	306.57	305.39	307.73	307.34	306	307.31
329.04	328.06	329.02	328.76	329.04	328.7	328.6	328.5	328.77	328.25	329.32	329.05	328.97	327.6	328.31	328.36	328.97	329.35	327.39	327.74	327.12	329.16	328.25	329.23	329.69	329.33	329.06	329.32	329.85	328.11	328.13	328.64	328.79	328.84	328.27	329.08	329.43	327.86	329.7	328.78	328.54	329.35	329.18	328.03	328.2	327.82	328.86	327.77	329.09	327.79
314.85	315.85	314.18	315.14	316.11	316.34	314.97	315.78	316.29	315.92	315.94	315.31	314.82	315.81	315.3	315.8	316.41	314.84	315.03	315.78	316.93	316.07	314.9	315.87	316.1	315.52	316.05	315.17	316.3	317.04	316.56	315.02	316.52	315.8	317.05	315.2	316.98	315.33	314.65	316.25	315.85	316.57	316.12	315.44	316.84	315.93	315.19	316.18	316.16	316.19
313.74	313.52	313.21	314.35	314	313.99	314.3	313.35	313.16	312.39	314.02	313.68	314.4	312.29	313.91	314.26	313.37	313.96	313.28	312.71	312.37	314.08	314.01	312.48	312.99	313.88	313.7	312.73	313.32	314.08	313.54	313.45	313.04	313.65	313.8	313.7	314.85	314.33	313.35	314.28	313.35	313.18	314.9	314.3	312.7	314.88	313.73	314.02	314.25	313.64
302.36	302.34	302.32	302.46	302.55	302.37	303.55	303.06	303.6	302.86	301.16	303.31	304.29	302.56	302.79	301.86	302.83	302.95	301.49	302.39	302.76	302.63	301.7	302.54	302.07	302.21	302.74	301.58	301.6	303.42	302.5	303.09	301.78	302.39	302.19	302.5	301.77	302.67	302.63	302.86	303	302.75	303.16	303.11	302.05	301.87	302.14	301.37	302.06	301.93
302.67	301.78	302.84	301.24	302.06	302.18	302.74	302.17	303.15	302.75	302.44	301.45	303.1	301.39	301.73	304.11	302.49	302.9	302.17	302.62	302.42	302.98	301.85	301.46	302.54	303.52	302.37	301.71	301.35	302.84	301.8	301.88	303.56	302.72	301.72	301.5	302.91	301.56	303.1	303.66	302.85	301.75	303.79	302.09	303.45	303.69	303.46	301.92	302.48	302.98
315.12	313.92	315.47	314.35	314.63	314.61	314.31	315.59	314.01	314.91	314.03	314.11	314.08	313.64	315.19	313.47	314.92	314.09	314.36	313.18	314.5	315.63	314.64	315.36	314.55	313.74	314.66	314.84	314.05	316.02	314.61	314.91	315.26	315.77	313.55	314.46	316.08	315.36	313.93	315.24	313.87	314.61	313.66	314.06	315.22	315.18	314.43	315.08	314.5	315.46
311.58	312.4	311.14	312.58	310.76	312.45	312.16	313.57	312.03	312.88	311.35	312.64	313.57	312.65	312.09	312.36	312.49	314.19	313.73	313.23	311.52	312.18	312.85	311.62	313.03	313.13	313.41	311.68	311.14	311.78	312.88	311.71	312.11	311.81	311.62	313	312.27	310.55	313.3	312.05	311.91	312.02	311.86	311.52	312.1	310.26	311.99	312.74	312.22	311.6
311.59	312.39	312.71	311.8	312.8	313.18	312.32	312.09	311.3	311.38	312.87	313.28	313.16	312.18	313.09	312.17	312.78	312.24	314.15	311.65	312.56	312.36	313.14	312.91	312.7	312.23	313.43	312.89	314.25	312.36	312.88	312.53	313.45	313.15	312.92	312.59	313.48	312.61	312.88	311.82	312.5	313.34	311.17	314.31	312.79	313.17	311.89	312.91	311.77	312.64
296.4	297.46	297.13	297.01	297.2	295.96	297.27	297.64	297.4	296.28	296.52	296.97	296.66	295.61	296.89	297.29	297.05	295.36	295.53	296.34	297.62	297.83	296.77	297.2	296.15	297.76	297.66	296.88	296.53	296.49	296.63	296.71	295.74	296.37	297.02	296.83	295.88	297.05	295.03	296.42	296.23	297.56	296.82	296.58	297.41	297.04	296.2	296.56	297.89	297.31
302.62	302.73	303.09	304.15	302.01	302.37	302.21	302.3	301.23	303.03	301.53	301.69	302.06	302.37	301.99	302.26	301.83	303.22	304.35	302.64	304	302.55	302	303.09	303.09	302.93	303.95	302.72	303.14	303.2	302.58	302.79	302.49	302.44	303.31	302.85	302.9	301.9	302.03	303.78	303.14	303.48	301.44	301.51	303.19	302.45	302.71	303.65	302.52	302.5
305.24	303.77	303.73	304.66	303.72	304.56	304.02	304.18	304.75	304.58	303.55	304.21	304.03	303.88	304.99	305.16	305.14	304.17	304.28	303.04	303.27	304.63	303.32	305.91	304.76	303.45	304.52	304.71	304.76	305.65	303.98	303.89	306.14	304.03	305.24	304.96	303.63	304.29	304.69	304.6	304.46	304.54	305.66	303.98	304.42	305.15	303.8	303.89	304.25	304.27
305.92	307.53	307.81	306.57	305.85	306.85	307.28	304.72	306.88	306.98	307.93	307.58	306.04	305.1	305.89	306.4	305.49	306.38	306.61	306.72	306.79	306.4	307.46	306.49	307.36	308.52	306.91	307.4	307.43	307.29	308.58	307.18	306.8	306.51	305.81	305	306.53	304.83	305.45	305.73	307.19	306.03	307.3	307.82	306.82	306.7	305.91	308.18	305.49	305.8
296.2	297.3	296.34	295.71	297.51	296.76	296.55	296.17	296.69	296.56	297.92	297.27	296.66	297.28	296.69	297.21	295.7	295.53	296.36	295.74	296.84	297.35	297.43	297.28	296.98	296.34	296.18	297.7	296.24	298.19	297.32	295.8	297.03	295.7	297.09	297.34	296.02	296.65	298.08	296	297.45	296.82	297.95	296.52	297.25	296.48	296.95	297.31	297.22	296.67
293.93	293.93	293.63	293.72	293.86	294.18	292.94	293.33	293.9	293.8	294.92	293.7	293.77	293.82	294.36	294.13	293.82	295.47	293.45	293.7	294.12	293.92	294.63	293.59	292.98	292.94	293.56	294.59	293.09	293.48	293.91	295.39	294.17	294.51	293.6	294.38	295.1	294.6	294.13	293.97	294.88	293.24	293.63	294.25	293.78	294.59	292.82	294.25	293.26	294.04
303.72	302.79	302.8	302.24	304	303.99	303.39	301.48	302.76	304.21	304.3	303.71	304.48	303.45	303.25	303.05	302.52	303.44	304.1	304.04	302.98	304.14	303.78	301.11	303.1	302.84	302.35	302.95	302.92	301.71	303.98	303.89	303.64	302.66	303.53	303.66	303.24	302.87	302.33	303.5	303.02	303.01	303.35	303.59	303.17	303.34	303.87	302.05	303.75	302.63
301.85	300.14	299.7	299.88	299.8	300.64	299.18	300.3	299.66	299.61	300.81	301.39	299.75	299.23	299.78	300.32	301.68	299.84	300.15	300.27	300.95	300.09	300.48	299.92	300.8	300.55	299.73	299.68	300.58	299.49	299.62	300.57	300.36	299.94	300.34	299.69	300.15	299.63	299.45	300.12	299.67	299.7	299.5	299.77	299.54	299.93	299.98	300.51	298.31	298.95
306.15	306.44	306.75	306.08	306.22	305.53	306.44	305.44	306.72	307.26	305.96	305.69	305.36	306.12	306.75	305.62	305.29	305.4	307.27	306.58	305.26	306.23	305.26	306.31	306.87	305.83	305.61	307.42	306.66	306.12	305.35	306.04	306.57	305.4	307.49	305.85	305.4	306.09	306.13	305.73	305.5	306.93	305.48	304.57	305.9	305.79	306.86	306.17	306.76	305.81
303.18	302.09	302.22	302.72	303.44	302.16	303.86	303.35	301.52	301.81	302.93	303.83	303.55	303.04	303.97	302.94	302.38	301.85	302.93	301.71	303.49	302.8	303.29	303.56	303.04	302.49	302.89	303.73	302.06	302.76	301.9	302.52	302.06	303.31	303.88	303.25	303.62	303.68	303.45	302.82	303.98	303.49	302.27	302.36	302.38	303.03	302.66	302.43	302.88	304.22
314.5	313.99	313.91	314.63	315.5	315.4	314.69	314.91	314.97	315	315.9	315.93	315.01	315.31	315.49	314.59	315.2	315.5	315.41	313.88	315.07	314.85	314.79	315.38	315.55	314.4	315.2	314.95	314.29	314.99	314.63	315.94	314.8	316.25	314.13	314.92	315.18	314.62	315.51	314.3	314.22	313.64	314.39	314.98	315.53	315.37	315.02	314.78	314.66	316.08
325.85	326.24	324.7	325.08	324.65	324.91	326.41	324.89	324.93	324.36	324.24	326.29	325.4	324.7	325.55	325.07	324.72	325.42	325.27	325.56	325.25	325.79	324.49	325.5	325.5	326.27	325.04	326.18	325.74	324.21	325.39	324.92	324.1	323.89	325.04	324.47	325.26	325.24	324.85	325.59	326.05	325.67	324.85	324.74	325.06	325.35	326.8	325.05	324.38	325.85
304.61	303.87	303.81	304.04	304.56	304.08	302.91	303.77	305.68	304.78	303.51	304.52	305.05	304.64	304.05	304.23	304.32	305.28	303.75	303.94	303.49	304.09	303.86	304.24	304.47	304.09	304.01	304.78	304.43	305.23	303.84	305.09	305.24	304.02	303.32	303.93	304.24	305.07	304.15	305.09	303.26	303.61	305.44	304.37	304.09	303.92	303.79	305	304.14	304.82
313.8	314.59	314.18	313.7	313.4	313.23	314.39	314.7	313.27	314.52	314.84	313.67	314.17	313.21	313.87	313.77	313.2	314.22	314.45	313.41	312.6	314.05	313.39	312.78	314.95	312.57	313.45	312.92	313.6	313.37	314.13	314.18	314.32	313.26	313.66	313.79	313.12	313.54	313.67	314.19	315.54	313.46	314.5	315.19	314.36	312.94	314.52	313.72	312.44	313.01
296.41	297.99	295.78	295.93	296.22	297.42	296.23	295.72	296.52	296.41	296.49	296.7	298.29	295.14	296.15	295.3	296.68	296.77	296.01	297.23	296.44	296.23	295.08	297.05	296.76	297.29	296.47	296.35	296.55	295.67	296.66	296.5	296.08	297.6	296.56	296.81	297.69	295.99	296.92	296.13	295.84	296.67	296.65	296.12	296.92	295.65	296.73	298.37	298.38	295.69
329.33	329.67	329.15	328.7	330.05	328.71	328.38	327.31	328.5	327.83	328.05	328.94	329.4	327.98	327.87	328.9	329.44	328.84	329.04	328.18	328.16	327.85	328.26	328.59	327.6	329.44	327.95	328.1	328.93	328.56	328.3	328.65	328.21	328.87	328.21	328.85	330	329.66	328.88	328.87	328.68	329.56	328.28	327.98	328.11	328.71	329	328.74	329.45	327.99
304.43	304.31	304.11	304.28	304.82	304.48	303.37	304.24	305.02	305.79	304.22	304.77	304.27	304.53	305.11	305.27	305.37	304.62	304.47	304.37	303.93	305.16	305	304.31	304.88	304.25	305.31	304.45	304.09	304.61	304.23	303.6	304.2	304.16	304.93	304.07	303.99	304.31	305.29	304.99	304.38	304.27	304.97	304.51	305.43	304.02	304.01	304.18	304.61	304.69
315.58	316.56	316.2	317.17	317.76	316.11	317.23	317.54	316.87	316.93	317.77	316.83	316.46	316.99	316.04	317.24	315.62	316.33	316.81	317.26	316.44	316.7	317.87	315.86	317.51	316.94	315.65	317.04	317.05	317.08	316.94	318.06	316.12	315.5	316.58	318.13	316.49	316.31	315.53	315.26	317.13	316.32	316.92	315.61	315.45	316.68	316.95	317.15	317.94	316.89
327.92	327.47	326.53	328.01	328.16	327.13	328.03	327.12	327.8	326.72	327.54	327.18	328.24	327.61	326.36	327.96	327.73	326.54	328.12	328.53	328.14	328.01	327.05	326.55	328.3	326.5	327.45	328	327.31	327.74	328.25	328.94	327.29	327.1	327.75	327.38	328.02	327.53	327.29	327.54	328.32	327.17	328.41	327.88	327.34	327.76	327.27	327.84	327.94	329.02
304.39	303.59	304.43	303.78	304.19	303.51	303.26	304.22	303.75	303.63	304.31	303.41	305.72	304.01	303.17	302.97	302.5	303.74	302.89	303.32	303.37	304.11	304.35	304.96	304.08	303.62	302.47	303.53	303.52	303.16	303.54	303.69	302.91	303.64	303.7	303.84	304.68	303.32	302.93	304.6	304.01	303.58	303.4	303.81	304.36	302.97	303.96	303.3	303.72	305.07
324.52	325.95	323.51	325.34	324.98	324.14	325.93	326.5	325.48	324.82	324.53	325.49	325.72	325.05	324.37	324.9	324.68	325.94	325.18	325.38	324.86	325.33	325.34	326.24	323.69	325.14	325.33	325	324.71	324.79	326.18	326.89	324.46	326.7	325.73	325.1	325.58	324.63	326.18	324.84	324.95	324.42	324.95	324.36	324.06	324.16	326.21	325.69	325.43	325.41
315.19	314.88	315.14	315.92	315.58	315.14	315.57	314.69	314.28	314.64	314.7	314.07	314.73	315.55	315.21	315.55	314.81	314.45	315.43	314.94	315.14	314.77	315.77	314.61	314.38	315.65	315.43	315.33	315.36	314.96	315.63	315.4	315.41	315.72	315.41	314.05	313.39	314.19	314.01	313.88	314.28	314.52	314.88	313.95	315.74	315.18	314.39	314.98	313.13	313.84
306.2	306.57	307.23	307.87	307.17	305.37	306.81	307.55	307.88	307.32	306.34	307.88	308.13	306.47	307.32	307.98	307.01	307.75	307.04	308.05	307.4	306.51	308.2	307.47	308.01	308.48	307.75	306.78	305.42	307.16	306.85	307.8	307.71	306.9	307.28	306.61	307.47	307.2	307.16	307.4	305.85	307.25	307.8	308.44	306.24	307.66	306.88	308.11	306.45	307.28
306.46	305.6	306.19	305.65	306.54	305.97	306.26	305.07	305.34	306.81	306.1	308.22	306.45	306.66	306.7	306.53	306.31	305.81	305.24	305.99	306.83	306.39	306.96	306.92	305.31	305.66	305.87	305.31	305.73	306.15	306.17	306.19	306.94	305.2	307.32	305.83	305.77	306.99	306.57	305.67	306.11	306.94	306.53	307.05	306.02	307.17	305.84	306.68	305.76	306.75
316.26	315.23	314.93	315.09	315.26	316.77	316.73	316.46	316.09	315.46	315.28	316.28	317.51	316.5	315.13	315.49	316.24	315.74	316.87	316.35	316.44	315.35	315.94	315.08	315.04	316.74	314.92	314.74	316.21	315.56	316.07	315.54	316.1	316.2	315.49	315.24	315.68	315.11	317.27	315.39	316.9	315.97	316.16	314.72	316.32	317.56	315.85	316.3	316.94	316.9
312.34	312.53	312.26	313.67	313.82	313.09	312.84	312.61	313.39	314.42	311.82	312.24	313.05	312.69	313.82	313.38	312.85	312.92	312.43	313.48	313.52	313.78	312.15	313.45	313.45	312.83	311.99	313.26	313.29	312.55	312.15	311.29	312.29	313.03	313.45	313.22	311.66	311.72	311.92	313.5	312.38	312.77	312.54	312.28	312.69	312.98	310.87	313.12	313.16	314.19
305.72	305.33	305.41	304.28	305.83	304.26	305.87	305.02	305.22	305.58	305.25	305.18	304.66	305.62	304.77	304.7	304.93	305.1	306.02	306.22	304.93	305.43	306.42	305.35	305.26	305.99	306.33	306.45	305.91	305.43	306.1	306.16	304.37	306.09	305.77	305.66	305.45	305.52	306.05	305.16	304.93	305.19	305.38	305.56	305.2	306.04	305.3	305.39	305.72	304.9
302.88	302.03	301.68	301.98	302.42	303.39	302.2	303.21	302.37	303.4	299.86	303.44	302.35	301.87	302.26	303.92	303.03	303.27	302.31	301.73	301.87	304.05	303.17	303.32	302.65	302.19	302.86	302.64	302.64	302.38	302.8	302.08	301.51	302.73	302.89	303.9	303.71	302.14	303.04	303.01	303.03	302.6	301.95	303.64	303.33	304.38	303.46	301.84	302.81	301.89
305.07	305.41	305.92	305.37	304.65	306.07	304.75	304.89	304.05	304.14	304.1	305.19	305.25	304.34	304.15	305.48	305.14	305.62	304.96	304.8	304.78	305.91	305.36	305.02	304.96	303.32	304.41	304.36	305.76	305.06	306.06	305.32	304.97	305.03	304.96	303.54	304.92	305.54	303.97	303.43	306.86	305.88	305.12	303.56	304.91	304.96	305.3	305.67	305.08	304.49
313.18	313.56	312.49	312.68	312.03	313.8	313.54	312.79	312.67	312.45	313.16	314.21	311.6	312.72	313.69	312.14	312.03	312.55	313.34	312.74	312.53	312.37	312.37	312.98	312.68	311.68	312.02	313.36	313.63	313.16	313.82	312.14	313.14	312.89	313.01	311.96	312.86	314.26	312.26	313.9	313.72	313.24	314.03	312.81	312.62	312.93	313.05	312.17	313.23	314.52
302.89	303.48	302.75	302.61	305.44	303.22	302.81	304.44	302.1	305.05	303.93	301.76	302.57	303.81	303.06	302.7	303.42	302.72	303.53	304.26	303.9	303.6	304.71	303.3	303.26	301.86	302.51	303.19	305.09	303.69	303.32	303.64	303.82	303.73	303.45	303.2	303.73	303.41	302.84	303.2	302.62	302.98	302.58	303.86	303.1	303.06	303.95	303.02	303.38	303.16
302.96	302.6	302.48	302.53	301.58	302.43	302.83	303.19	303.71	302.93	303.19	303.23	302.68	302.91	302.97	300.69	301.62	302.34	302.58	302.5	303.25	301.74	302.05	302.21	302.43	301.82	303.12	301.12	302.66	303.48	302.77	303.43	302.93	302.08	304.16	302.35	303.71	301.84	301.96	303.52	303.08	303.74	302.71	301.15	302.25	302.05	301.23	302.56	301.14	302.48
306.39	305.11	304.55	304.83	305.18	305.16	305.05	305.92	305.42	305.93	305.25	304.06	304.78	305.34	304.84	304.99	306.95	304.5	306.21	306.54	304.94	305.42	305.36	305	304.48	304.69	305.88	304.79	304.7	305.49	305.68	305.08	306.09	305.23	305.58	305.16	304.42	304.42	304.65	305.47	305.03	305.04	304.65	306.42	305.54	305.09	305.59	305.13	304.86	307.37
305.18	306.78	306.32	305.4	307.42	307.2	306.64	306.59	307.25	305.58	306.36	307.09	306.05	307.15	306.12	305.53	307.05	306.09	305.71	307.15	307.28	306.6	306.59	306.95	306.33	306.04	306.01	307.7	306.26	305.86	305.5	306.51	306.31	305.9	305.33	306.39	305.57	306.84	306.48	305.06	306.18	306.28	305.51	305.39	305.91	306.78	305.62	306.66	305.95	305.4
326.56	327.86	328.72	327.31	327.81	326.66	327.44	326.69	326.44	326.29	327.82	327.23	327.83	327.63	326.9	327.97	328.69	326.56	326.39	328.04	327.36	328.73	326.56	328.05	327.95	327.64	327.96	328.17	327.21	328.63	326.94	327.66	327.38	328.08	327.93	327.14	328.19	327.05	327.78	328.38	328.35	328.15	327.39	328.52	327.09	328.45	327.68	327.39	327.82	328.5
295.83	295.05	294.45	294.35	294.25	295.75	293.63	294.94	295.23	295.75	294.74	295.87	295.84	294.59	296.33	294.38	295.87	294.83	295.37	295.57	294.82	294.37	295.11	295.05	294.98	294.21	294.66	295.41	294.34	295.15	294.55	295.03	295.48	295.77	295.8	293.87	294.98	295.47	294.99	294.94	295.35	296.77	294.35	295.23	293.88	294.2	294.58	295.6	295.03	294.59
315.21	315.22	314.96	314.02	313.32	314.83	315.16	315.19	315.11	314.42	315.79	314.46	315.16	315.71	315.45	316.03	316.49	314.74	313.75	316.76	314.06	315.54	315.9	316.64	315.56	315.03	315.27	315.55	315.43	313.95	314.26	315.76	314.28	314.41	314.43	315.19	315.11	314.92	314.69	314.4	315.39	315.14	314.82	314.01	314.94	315.69	315.29	315.3	314.56	314.99
302.9	302.67	301.96	302.87	302.93	302.86	303.87	302.76	302.95	301.22	302.88	302.23	303.03	301.53	303.63	302.89	302.63	301.93	302.65	302.54	302.37	301.71	302.28	302.62	302.75	302.27	301.16	302.32	302.57	300.89	302.84	301.96	303.3	302.5	303.02	301.12	301.73	303.09	300.55	302.01	301.89	302.16	302.42	301.79	302.93	302.68	302.31	302.14	301.69	302.37
317.81	317.06	317.43	317.01	318.27	315.81	316.9	317.04	316.25	316.25	316.93	317.33	317.2	318.41	317.29	316.65	317.93	317.01	316.88	317.72	316.13	316.56	315.58	316.59	318.08	315.31	318.6	317.47	317.36	316.31	316.13	316.53	318.51	318.19	316.59	317.59	316.69	315.68	317.47	316.91	316.76	316.39	317.18	317.34	317.4	316.73	316.85	317.02	316.46	316.93
302.09	303.11	302.28	302.18	301.5	302	303.03	302.45	303.15	303.69	303.17	303.13	303.37	303.01	304.22	301.77	302.98	303.71	302.61	302.89	302.8	303.47	301.5	303.86	303.14	302.18	302.65	303.09	303.45	302.41	301.92	303.27	303.4	302.83	303.46	304.15	303.56	301.68	302.62	302.2	303.88	301.67	303.83	303.19	303.24	301.75	302.71	303.5	302.24	302.64
296.72	297.59	297.62	296.94	297.77	296.98	295.94	297.08	295.87	298.41	296.17	295.71	296.3	297.07	297.42	296.53	296.36	296.26	296.08	296.52	296.64	296.32	297.3	297.43	296.14	296.7	297.14	296.31	296.32	297.07	296.47	297.15	296.66	295.99	296.74	298.63	296.96	296.58	296.24	297.73	296.45	296.41	297.18	297.36	297.13	297.94	297.93	297.7	296.82	297.09
318.54	318.32	318.95	318.14	318.49	318.45	318.91	316.8	318.31	318.46	318.33	317.34	317.45	317.06	318	317.85	317.6	318.63	317.31	318.05	317.84	318.56	318.15	318.08	316.93	318.72	318.67	318.84	318	316.86	318.77	318.6	318.46	317.83	316.76	317.72	318.99	318.23	318.1	318.3	317.34	318.1	319.05	317.82	318.12	317.47	319.5	318.35	318.48	318.07
311.05	311.62	311.24	310.89	310.88	312.71	310.27	311.57	311.36	311.55	311.43	310.8	311.84	311.11	311.39	311.91	312.14	312.78	311.53	311.09	310.06	311.08	310.49	311.6	311.87	312.51	310.81	311.76	311.29	312.13	312.38	311.11	312.15	311.27	311.81	311.04	310.74	311.43	310.49	311.09	313.07	310.25	311.48	310.94	310.31	311.95	311.63	311.08	311.16	311.16
303.5	302.23	302.92	302.72	302.36	303.58	303.65	303.14	301.71	302.54	303.08	303.59	305.54	305.05	302.15	304.54	304.21	304.81	303.38	303.32	302.51	303.71	302.36	303.44	302.86	303.61	304.05	304.82	302.2	305.07	303.6	303.53	303.9	301.94	303.01	304.05	303.96	303.63	303.25	303.61	303.23	304.46	304.03	304.28	303.74	303.2	303.38	302.65	303.97	302.85
314.64	314.96	314.5	315.36	314.66	314.53	315.7	315.53	314.82	314.65	314.91	316.23	314.73	315.18	314.4	316.02	315.99	315.24	314.31	315.68	313.98	313.39	314.7	314.95	315.06	314.69	315.07	315.48	315.56	315.6	314.45	315.16	314.23	313.37	314.81	315.3	313.73	314.93	315.06	314.39	314.86	315.43	314.98	314.16	316.6	314.3	315.12	312.52	314.61	315.08
317.99	317.73	316.51	318.64	318.1	317.36	319.46	317.19	317.86	317.78	319.43	318.74	318.05	318.66	319.06	316.78	317.2	317.36	319.24	317.46	317.68	317.2	319.08	318.58	317.51	317.44	318.3	318.29	318.1	318.02	319.71	318	319.19	316.86	318.34	318.48	317.99	318.34	319.7	317.88	318.52	318.17	318.34	317.8	318.05	317.74	319.17	317.65	317.55	320.02
326.69	326.24	327.89	327.82	327.82	326.88	327.83	328.47	328.46	326.6	328.7	327.81	327.7	326.82	328.65	326.79	328.99	326.07	327.99	327.04	328.12	328.76	328.17	327.98	327.63	327.27	327.85	326.77	327.86	327.55	326.95	328.03	327.77	327.66	328.52	328.56	327.78	327.04	327.38	327.82	327.04	328.37	327.74	327.4	328.97	329.6	328.32	327.01	328.41	328.37
316.74	317.22	316.86	317.66	317.56	316.9	318.74	316.18	316.5	317.4	317.32	317.41	316.56	317.9	317.42	316.93	316.53	317.56	317.94	317	318.45	317.04	316.47	318.59	316.56	317.56	316.93	316.16	317.87	317.03	318.18	316.57	316.91	317.78	316.77	317.85	317.58	316.41	318.93	316.89	316.47	316.87	317.68	317.16	317.61	317.31	317.64	317.4	317.66	316.87
306.64	308.07	308.19	307.29	306.77	306.16	306.07	307.39	306.96	307.39	307.31	307.38	306.94	308.13	307.34	307.26	306.48	307.6	305.65	306.4	306.3	307.5	308.31	307.8	306.95	307.3	307.62	307.04	307.94	306.74	307.35	307.44	307.01	307.43	307.45	306.8	308.7	307.75	308.37	307.25	307.34	306.09	307.73	306.15	308.17	307.64	306.26	307.7	307.99	308.33
309.36	308.16	309.29	309.15	309.33	308.19	308.39	308.88	308.49	309.3	309.24	307.25	309.19	308.09	308.08	308.56	308.09	308.98	309.1	308.28	309.43	308.38	309.61	309.85	309.29	310.28	308.95	308.69	308.51	309.9	309.39	308.29	308.41	309.6	308.07	308.32	309.52	309.38	308.31	308.26	309.25	309.15	308.47	308.8	308.35	309.38	308.85	308.46	309.4	308.44
327.13	325.96	326.79	325.96	327.18	326.37	326.49	327.79	327.62	327.37	326.91	328.01	326.6	328.36	326.71	327.74	327.81	327.42	326.39	327.02	326.63	326.34	326.61	326.49	326.7	326.19	326.97	326.28	325.81	325.59	327.43	327.57	326.38	327.01	327.7	327.44	327.01	325.93	326.09	326.68	327.79	327.81	326.73	326.1	327.22	327.52	327.49	327.73	328.03	326.71
302.02	302.22	303.07	303.24	302.94	301.76	302.78	303.93	302.92	303.29	303.46	303.16	303.71	303.12	302.2	302.19	302.87	302.19	301.56	301.17	304.18	303.08	303.06	303.17	303.39	303.61	303.13	300.79	302.34	303.05	302.16	302.55	303.47	303.35	302.39	303.75	302.31	303.7	303.59	303.36	302.2	304.42	303.97	301.86	303.6	303.97	303.18	303.42	301.38	302.7
303.59	305.14	303.91	303.37	304.3	303.18	305.6	303.37	303.6	304.16	304.45	305	304.6	305.88	304.16	303.76	304.41	303.78	304.53	304.37	303.62	305.4	304.1	304.65	305.14	304.03	303.77	304.15	305.49	304.74	304.2	304.75	304.36	304.58	304.99	303.5	303.43	305.92	304.8	304.45	304.14	304.51	303.16	304.44	304.91	303.53	303.9	305.76	304.08	304.27
295.74	296.8	296.15	297.46	297.51	296.71	296.89	297.49	295.89	296.31	297.63	295.84	296.95	297.45	297.75	296.57	298.41	295.97	297.83	296.98	297.52	297.57	296.17	296.64	296.71	296.79	298.07	296.69	297.5	297.26	296.36	296.82	296.54	295.99	296.8	297.2	297.65	297.01	298.06	296.31	296.52	296.66	296.74	297.42	296.59	297.82	297.37	295.74	295.26	297.61
318.37	317.79	316.79	317.94	319.01	318.08	317.95	317.73	318.69	317.41	317.37	318.03	317.92	317.9	317.98	318.93	318.08	318.35	318.14	318.17	317.51	318.94	317.96	318.58	318.6	319.2	318.57	317.32	317.89	317.88	318.33	319.85	317.79	318.29	317.9	318.64	317.62	318.71	318.89	317.99	317.58	317.18	318.89	318.5	318.44	317.91	319.03	317.69	318.13	318.1
313.21	313.59	311.99	312.56	313.34	312.3	312.76	312.44	312.28	313.6	311.94	311.57	312.15	312.66	312.39	313.02	312.76	312.78	312.05	313.1	313.46	312.91	312.4	312.48	313.01	313.5	312.37	311.75	312.49	313.46	312.18	312.85	312.19	312.03	312.01	311.5	313.26	311.66	311.76	312.72	312.21	312.96	312.63	311.48	312.82	311.67	312.11	312.79	312.34	313.11
315.23	315.52	315.13	314.63	314.18	315.08	314.76	314.51	314.32	314.7	315.44	315.31	314.71	315.82	315.51	314.83	315.03	314.15	315.41	315.11	315.13	314.17	314.78	315.09	314.31	315.41	313.29	314.5	314.87	313.85	314.8	313.86	316.5	314.88	314.55	314.54	317.03	314.8	315.44	315.08	315.15	315.25	316.55	315.56	315.13	314.4	314.96	315.4	315.59	314.73
302.79	303.25	302.63	301.59	302.95	302.24	302.47	301.85	302.04	302.54	302	301.71	303.54	303.65	303.2	303.25	302.94	303.31	304.19	302.61	301.91	302.26	302.39	303.23	304.2	302.27	303.92	303.67	303.22	302.91	303.75	302.47	302.77	302.69	303.75	302.19	303.01	303.8	302.39	302.47	301.98	302.81	302.94	303.47	303.04	302.97	302.55	302.41	302.31	302.86
305.01	303.85	304.57	304.01	304.13	303.78	303.71	303.02	304.42	303.46	303.65	305.05	305.82	304.8	303.82	304.47	305.21	303.62	304.26	303.84	303.77	304.6	303.82	304.59	304.63	304.12	305.44	304.37	303.8	304.63	303.96	304.02	303.47	305.06	304.53	304.44	303.36	303.71	304.66	304.28	304.3	303.1	302.6	303.82	305.09	306.02	305.16	303.84	304.74	304.03
327.57	325.78	327.14	326.42	326.91	326.33	326.31	327.21	328.14	327.24	326.01	327.26	327.62	327.03	327.13	327.05	328.11	326.93	327.35	326.08	327.66	326.1	326.43	326.41	326.88	326.98	326.03	326.45	326.04	327.17	326.1	327.32	327.12	325.37	327.48	326.51	326.56	327.24	327.49	326.42	327.57	326.4	327.01	327.57	327.26	326.69	327.46	327.2	326.65	326.64
304.71	304.6	305.62	303.35	305.94	304.42	303.87	304.42	304.17	304.6	304.55	305.28	305.09	305.24	305.66	303.69	305.47	304.17	304.15	305.36	303.26	304.17	304.91	304.22	304.07	304.86	304.87	304.85	305.28	303.75	304.58	304.49	304.76	303.69	303.55	304.76	303.44	304.71	304.41	305.4	303.81	304.35	304.35	304.48	304.95	304.88	303.96	304.6	304.92	305.06
312.69	313.42	312.98	313.6	312.38	314.7	314.37	312.53	312.55	313.11	313.29	314.74	313.5	312.49	312.78	312.97	312.78	311.63	312.82	312.27	313.96	312.95	313.12	313.98	312.33	314.86	313.09	313.7	312.8	313.69	313.24	313.03	313.46	313.23	313.82	313.89	313.24	313.45	313.93	312.14	314.13	313.38	312.77	314.23	313.4	311.95	312.2	312.92	312.61	312.36
296.94	297.66	297.56	296.94	296.26	296.41	296.86	296.16	297.36	297.6	297.42	296.99	296.15	296.58	296.52	295.93	297.56	296.49	296.4	297.58	297.22	298.02	298.69	295.34	297.35	295.37	297.27	296.46	296.41	297.71	296.39	296.19	296.09	298.1	296.42	297.34	296.57	295.87	298.51	296.59	296.34	297.34	296.6	296.87	297.12	295.23	296.56	296.08	297.34	296.27
304.22	302.55	303.95	305.41	304.19	304.21	304.31	304.91	302.57	304.01	305.2	304.2	304.5	304.06	303.35	304.72	303.69	304.96	305.27	302.2	303.89	304.03	304.49	304.35	304.73	304.73	303.57	304.22	303.61	303.58	302.94	304.02	304.66	302.63	304.85	304.65	305.26	304.79	304.54	302.7	304.98	304.84	304.02	303.82	304.66	303.66	304.64	303.39	304.68	304.26
318.31	318.63	318.99	319.44	317.7	319.52	319.29	319.19	318.4	317.74	318.68	318.52	317.49	318.99	318.42	319.34	318.67	318.35	318.28	316.84	318.56	317.88	319.36	318.46	319.63	318.6	319.19	319.06	317.36	319.31	318.22	317.83	319.36	317.57	318.26	318.37	317.9	318.94	318.64	318.18	318.8	318.81	319.66	318.97	319.6	317.18	318.19	317.17	318.67	319.67
304.05	304.65	303.9	304.95	303.98	302.97	302.74	303.03	303.67	302.33	303.47	303.33	304.21	303.33	303.81	303.51	304.3	303.1	303.1	304.62	303.07	303.4	304.01	302.87	304.27	304.26	304.07	303.52	303.45	303.58	303.69	303.21	303.61	302.27	302.07	304.01	302.77	302.07	303.8	304.59	304.45	302.71	303.41	304.33	302.74	304.04	302.75	302.21	303.04	304.39
305.47	305.46	305.32	305.77	304.9	305.27	305.43	306.1	305.07	305.45	304.7	304.47	305.82	304.06	304.43	305.11	305.23	305.59	304.98	303.79	305.94	305.09	305.51	304.65	304.57	305.65	305.44	304.81	304.95	305.08	304.67	306.42	305.95	304.82	305.72	304.54	304.15	306.73	304.87	304.67	305.63	305.72	303.54	305.02	305.69	305.36	304.54	305.29	306.13	305.26
309.96	308.65	309.57	309.11	308.14	309.43	308.74	308.03	309.16	310.62	308.5	310.03	309.1	308.96	310.21	309.21	307.92	310.1	308.67	308.72	308.3	309.72	308.96	307.48	308.48	308.57	308.21	308.1	310.14	308.66	309.04	309	309.24	309.34	308.87	309.84	308.49	310.21	308.11	308	309.79	309.22	307.94	308.69	308.04	308.82	309.05	307.78	308.53	309.15
315.44	315.95	316.51	316.32	315.14	317.23	317.07	314.61	315.16	316.67	315.11	315.46	315.53	314.69	316.6	316.6	317.16	317	315.84	315.89	315.54	315.62	315.53	317.35	315.54	315.87	316.37	316.9	315.82	315.54	315.54	315.34	315.15	316.71	317.05	316.95	315.85	316.25	316.31	314.68	315.57	316.34	316.94	316.25	316.44	315.64	315.19	316.08	316.01	315.19
326.62	327.54	329.06	328.18	327.58	328.89	328.68	327.9	328.94	327.68	327.05	328.39	328.32	327.96	328.52	328.3	328.55	326.81	327.97	326.94	327.65	327.52	327.94	326.9	327.74	327.58	328.35	328.44	326.98	328.54	329	328.1	327.92	326.77	328.75	327.78	327.54	327.48	327.21	327.24	328.6	328.63	327.41	326.77	327.11	328.75	327.27	327.11	326.89	327.92
300.88	300.29	299.91	298.38	300.41	299.47	300.53	299.71	300.12	300.37	298.98	300.95	300.33	300.46	299.64	299.4	300.84	299.27	300.76	299.83	298.96	300.76	300.68	300.67	298.82	300.08	298.89	300.12	300.11	300.19	299.23	300.44	300.6	299.95	300.24	299.89	300.39	299.42	300.32	301.29	300.02	298.5	300.79	299.36	299.97	300.69	300.1	299.85	299.31	299.77
294.65	296.04	296.18	296.86	294.06	294.23	295.5	294.49	295.44	295.11	295.05	295.09	295.78	295.49	294.34	296.34	295.26	294.4	296.59	296.09	294.13	294.69	294.72	294.76	294.92	294.83	295.57	294.55	295.2	294.81	294.97	295.35	295.14	293.68	295.2	294.9	295.12	294.22	294.42	295.14	295.72	294.34	296.28	294.87	295.97	295.61	294.77	294.91	294.43	296.03
303.35	302.14	303.54	303.86	303.46	302.95	303.96	304.32	303	303.76	304.06	302.73	303.33	304.51	303.22	304.13	303.82	303.21	302.68	303.25	303.26	303.87	303.71	304.85	303.84	303.58	302.23	303.25	302.22	303.85	302.68	303.78	302.09	303.53	302.16	303.85	304.5	302.43	304.25	303.7	302.71	302.54	303.11	303.76	301.69	303.44	302.83	302.95	302.96	303.39
318.57	317.85	317.05	317.41	316.97	317.14	316.74	316.32	316.84	316.2	317.26	317.87	316.65	317.5	317.44	317.31	316.74	319.28	318.01	315.48	318.2	315.62	316.46	318.06	317.5	318.07	316.17	317.57	317.19	317.06	315.94	316.3	318.7	317.44	318.2	317.16	317.23	316.49	317.43	318.76	316.72	317.66	318.18	316.87	317.58	317.66	317.09	317.76	317.03	318.26
314.39	312.98	314.61	313.61	316.25	314.82	314.89	313.31	312.96	314.62	314.31	313.63	314.02	313.48	313.33	313.65	313.66	312.66	314.38	314.14	314.56	314.67	314.24	314.17	314.15	313.21	314.31	313.22	312.92	314.45	312.72	313.63	313.69	313.6	313.44	313.75	314.21	314.27	314.88	315.23	315.09	314.62	313.24	313.59	314.49	313.62	312.52	313.78	314.43	314.14
308.48	307.75	304.73	305.13	306.18	305.32	306.86	306.09	305.07	307.51	305.69	305.07	305.7	305.14	304.15	305.06	305.56	304.71	306.2	304.77	306.76	304.25	305.52	304.7	305.25	303.97	305.55	305.48	305.78	304.84	305.1	305.81	305.24	305.8	305.93	306.12	305.8	307.53	304.78	306.48	305.74	305.19	305.93	306.67	305.77	305.1	305.89	305.07	305.51	305.43
317.43	315.7	317.79	318.04	316.9	317.8	318.08	318.28	317.77	318.78	318.53	319.4	319.17	318.47	317.41	318.55	317.11	319.31	317.93	319.07	318.8	318.33	318.54	318.22	318.61	319.61	319.35	318.18	318.24	317.2	318.03	317.89	318.32	318.37	318.23	317.65	317.34	317.51	319.47	317.28	317.38	317.83	317.56	317.93	318.79	318.19	319.05	317.24	318.58	317.76
316.54	317.07	316.03	316.35	314.83	315.89	315.71	315.63	315.37	316.04	314.58	316.24	315.37	315.37	315.83	315.32	315.24	314.59	315.73	315.15	314.61	316.46	314.94	315.79	316.85	316.36	315.95	314.02	315.91	315.34	315.11	315.37	315.97	315.66	314.92	314.54	315.07	317.12	316.03	316.27	315.93	314.27	316.44	316.36	316.04	316.12	316.04	315.3	317.23	315.43
315.05	313.95	314.64	315.31	314.94	314.62	314.48	315.17	314.18	314.62	314.19	315.02	314.13	315.42	314.52	314.41	314.57	315.28	315.12	314.02	313.77	314.62	314.78	314.51	314.85	313.18	314.53	314.54	314.99	314.15	314.76	315.07	313.45	314.81	313.75	313.91	314.9	314.59	315.49	315.11	315.8	314.61	313.79	315.55	313.45	314.81	314.81	312.96	313.64	314.55
307.42	307.82	305.64	305.99	306.62	305.7	306.44	307.85	306.61	306.92	307.18	304.98	307.22	307.13	306.48	306.75	306.83	306.95	306.65	305.45	306.3	305.27	306.38	306.8	307.03	306.71	306.67	306.92	307.23	306.27	306.92	306.79	306.43	306.57	306.63	306.44	306.69	307.99	306.16	306.63	306.86	307.06	307.7	307.3	307.6	306.19	305.7	306.96	306.62	306.59
313.57	313.36	313.08	313.79	313.07	314.01	312.46	314.65	314.16	313.31	313.63	313.46	313.14	314.87	313.21	313.51	314.22	313.73	312.8	313.95	312.88	312.86	313.75	314.06	314.92	313.65	313.71	312.86	313.53	313.74	312.27	313.17	313.63	313.05	313.8	314.88	314.39	312.94	313.93	312.81	313.89	313.94	313.06	313.99	312.69	313.22	313.97	314.58	313.35	313.85
316.16	314.8	315.26	314.83	314.59	315.6	316.9	315.99	314.33	315.41	315.12	315.32	315.26	315.51	313.93	315.51	315.15	314.31	315.52	314.66	314.76	315.84	315.87	314.84	314.02	315.06	316.1	315	315.53	316.78	313.79	314.23	314.66	314.91	315.6	314.49	315.49	315.95	314.75	314.66	314.74	314.06	315.22	316.26	314.98	315.83	314.83	315.42	314.88	314.07
313	313.03	313.42	311.96	313.4	312.32	313.74	313.27	311.82	312.24	313.08	313.49	312.82	312.79	313.05	314.22	314.42	313.83	313.31	312.46	313.06	314.33	312.88	313.32	312.36	312.06	312.43	312.91	313.5	313.05	312.48	313.42	314.24	312.57	314.09	313.48	314.14	313.21	313.56	313.43	312.71	313.6	312.07	312.96	313.93	313.01	312.17	313.18	313.03	313.9
329.94	328.22	328.83	329.13	329.39	329.3	329.26	328.85	329.31	327.49	329.19	329.44	328.66	328.14	327.88	329.52	327.71	328.53	329.36	328.44	328.55	329.01	329.12	328.14	328.33	328.02	329.18	327.49	328.92	329.05	327.96	328.35	329.05	329.47	328.62	329.36	329.24	329.7	328.67	327.98	328.28	328.62	329.21	328.63	328.82	328.15	329.67	328.2	327.95	328.46
304.02	303.04	302.08	303.93	303.32	302.65	302.85	304.58	303.61	303.4	303.38	303.51	303.63	303.52	301.42	303.97	303.54	303.63	303.34	302.74	302.54	301.57	302.41	304.32	304.19	304.07	302.52	303.43	303.19	304.09	302.38	303.15	302.85	302.35	301.62	303.9	302.26	302.06	303.9	303.41	301.96	303.59	303.31	302.78	303.04	304.71	304.09	303.1	304.69	304.04
311.92	311.57	311.66	312.31	312.01	312.42	312.95	311.87	310.34	310.94	310.51	312.64	311.71	311.11	311.8	311.2	310.29	311.64	312.12	313.02	311.84	311.29	310.68	311.72	310.39	311.39	312.17	310.69	312.02	311.71	311.73	309.97	312.24	310.29	311.4	311.48	311.71	311.38	310.33	311.94	313.48	312.67	311.13	312.08	312.59	311.34	311.58	310.56	312.6	311.38
300.75	302	300.69	301.1	301.33	300.42	301.87	301.16	300.37	300.41	300.49	301.74	301.51	299.74	300.25	300.9	301.68	301.05	300.83	301.45	299.85	300.08	301.43	300.7	301.24	301.18	300.95	301.12	301.39	301.94	301.01	301.24	301.38	300.23	300.89	301.12	301.06	300.29	300.83	300.51	300.56	301.48	301.47	300.4	300.6	300.31	301	300.21	301.41	300.85
328.56	329.55	328.9	328.07	329.94	329.73	328.96	327.32	328.49	327.83	328.43	328.72	328.41	328.57	329.78	328.94	330.41	329.87	328.87	328.65	328.21	329.26	327.99	326.54	328.64	328.7	329.5	330.05	328.59	327.49	327.31	327.63	329.3	329.56	328.22	327.53	329.04	329.56	329.65	328.94	328.06	328.31	328.55	328.36	329.24	328.14	327.57	327.89	328.16	327.11
314.59	314.87	314.84	314.09	314.02	315.68	315.5	314.22	316.18	315.88	315.37	313.37	314.99	315.97	314.73	315.83	313.89	315.21	316.13	315.44	314.85	314.54	314.51	315.38	315.65	314.24	313.81	314.53	314.35	315.22	314.29	315.65	314.91	314.95	313.83	315.1	315.43	313.89	314.68	313.43	314.62	314.91	314.95	314.5	315.77	313.86	315.11	313.9	314.19	316.2
305.95	306.05	305	305.11	304.98	306.55	304.99	305.52	307.21	304.88	304.76	306.11	306.12	304.93	304.93	306.74	306.05	305.6	304.36	305.22	304.97	305.31	306.9	305.53	304.87	304.21	305.04	305.79	305.28	305.61	306.35	305.28	305.99	305.22	304.76	306.2	305.14	306.68	305.86	305.44	304.79	305.17	306.3	305.01	305.61	305.69	305.62	305.56	304.16	305.34
328.2	327.29	327.69	329.03	327.96	328.63	328.27	326.97	327.61	327.7	328.32	327.7	326.92	327.62	328.32	326.47	327.07	326.48	327.18	328.21	327.89	328.76	327.28	326.96	327.73	327.36	327.55	327.52	327.71	328.07	327.32	327.84	327.7	327.92	327.89	327.77	327.42	327.45	328.16	328.41	328.27	327.39	327.57	327.22	325.91	328.1	329.4	327.48	328.86	327.68
327.38	327.92	326.54	327.05	327.42	328.29	328.32	327.82	326.07	327.17	327.82	327.22	329.57	326.2	327.62	326.51	326.39	327.77	327.63	327.17	327.76	327.43	327.75	329.27	326.93	328.16	327.59	327.18	328.01	327.53	328.52	328.83	326.89	327.03	327.98	328.86	329.45	327.34	328.04	327.1	328.78	327.65	327.32	328.64	327.63	328.15	327.67	327.4	329.3	327.59
302.57	302.47	302.82	303.31	302.15	303.03	303.66	302.5	303.17	303.93	302.26	303.47	302.41	302.11	302.3	303.05	302.56	304.02	304.09	302.73	302.51	302.75	302.43	302.94	303.37	302.67	303.24	305.16	303.12	303.27	303.82	303.81	303.77	303.08	303	304.31	302.87	302.96	302.61	304.44	303.72	301.88	304.6	303.72	304.52	303.51	303.01	303.03	302.86	303.06
295.1	295.29	296.31	294.82	294.88	294.86	293.79	295.21	295.07	294.91	294.97	294.17	294.64	295.1	293.89	294.47	294.26	295.33	295.96	295.08	295.55	295.59	293.96	294.09	295.59	295.11	294.9	295.03	295.46	294.67	294.73	295.34	295.34	294.52	294.06	294.76	295.03	294.02	295.03	295.14	294.64	294.4	295.21	295.86	294.79	293.95	295.64	294.72	295.05	294.16
294.13	295.79	294.92	294.44	294.46	294.82	295.08	294.71	294.9	294.66	295.85	294.6	294.67	295.67	295.28	294.83	295.45	293.83	294.86	295.33	295.42	294.96	295.16	295.78	295.17	295.68	295.34	294.69	297.21	293.88	294.29	294.77	295.34	295.52	295.76	295.25	295.77	295.82	294.67	294.49	295.18	294.74	296.35	293.65	294.76	294.27	294.64	295.35	295.09	294.9
305.12	304.14	304.51	303.82	305.53	303.95	304.03	304.97	304.31	304.93	304.78	304.6	304.23	303.95	304.53	304.37	304.75	305.2	304.61	303.94	304.54	304.51	304.52	304.39	302.91	305.34	302.42	304.55	304.24	305.3	304.11	304.18	303.85	304.09	304.19	303.68	305.77	305.44	304.08	304.56	304.11	303.82	304.33	304.36	304.02	304.93	304.35	304.66	303.34	305.29
296.69	294.07	294.67	294.06	294.62	294.87	295.79	295.01	293.95	294.62	294.58	295.66	294.67	294.33	295.06	293.91	293.93	294.55	295.36	295.14	293.96	294.09	295.84	295.08	295.24	295.01	296.17	295.14	294.81	295.26	294.4	295.61	295.73	294.8	295.54	294.87	295.3	295.14	294.75	295.68	295.12	294.14	294.85	295.34	294.96	294.03	295.8	294.48	296.37	295.46
303.17	303.49	302.71	302.64	303.84	303.63	303.14	303.02	303.11	302.52	304.67	303.8	303.35	303.26	303.61	303.38	303.41	302.99	304.82	303.97	302.76	305.03	304.45	304.24	301.91	304.27	303.85	303.24	303.52	303.02	304.27	303.61	305.11	304.29	303.04	302.97	302.96	302.84	302.67	303.54	302.65	303.47	303.37	303.54	302.38	302.49	304.44	303.96	303.16	302.94
325.09	326.21	325.43	324.77	325.14	323.4	325.05	323.71	325.93	325.77	325.42	326.07	325.15	324.64	326.07	325.58	325.4	325.24	325.3	323.86	325.88	324.45	325.05	324.67	325.94	325.5	324.36	324.1	326.83	324.63	325.58	326.19	324.27	324.87	325.26	324.29	324.07	325.45	324.38	325.45	325.01	326.42	326.32	325.02	324.87	325.43	326.14	325.93	325.31	323.92
297.27	296.3	297.03	297.02	297.07	297.06	298.66	295.67	296.9	296.62	296.1	295.84	297.23	296.67	297.61	296.74	297.04	297.71	297.03	297.62	297.67	297.42	296.36	297.4	295.62	297.64	297.14	297.53	298.03	296.72	297.39	296.72	296.72	295.97	298	296.62	295.06	297.24	297.85	296.54	296.83	296.29	296.02	297.91	296.52	297.13	297.39	297.13	296.13	295.92
312.05	312.46	312.39	312.37	311.84	311.53	312.95	311.59	312.72	312.27	312.38	311.85	312.12	313.46	312.46	313.02	312.66	311.88	312.73	313.08	312.2	312	312.79	312.55	313.77	313.34	313.38	312.65	311.54	313.03	311.81	312.88	312.18	314.29	311.76	312.09	311.72	312.48	312.96	311.94	311.55	311.36	311.44	312.89	312.48	311.21	311.47	311.49	312.18	312.22
311.03	312.48	310.6	309.91	310.05	310.05	310.23	310.34	310.94	310.38	310.16	310.66	310.65	310.13	310.04	309.89	310.05	310.51	310.08	310.37	311.09	310.4	310.05	309.95	310.55	310.07	310.36	310.7	311.31	309.78	308.46	309.06	310.25	311.13	309.61	309.98	310.52	310.05	311.97	309.41	310.3	311.47	310.47	311.47	311.1	310.28	309.64	310.13	310.67	311.11
314.41	314.71	312.58	313.9	313.12	313.21	313.36	315.03	313.37	314.62	314.28	313.36	313.3	313.98	314.3	312.74	312.15	313.58	313.02	314.71	313.53	315.18	313.84	314.25	313.89	314.62	314.92	314.93	313.76	313.37	313.38	313.38	315.79	314.78	314.42	313.94	314.16	313.79	312.39	315.42	312.98	314.1	313.01	313.68	314.33	313.75	313.86	314.38	313.23	314.86
296.46	297.95	296.76	296.6	296.66	295.1	297.62	297.01	296.44	295.16	295.82	295.78	296.56	296.02	297.68	296.87	296.47	295.97	296.44	296.18	298.28	296.76	295.92	296.38	296.86	296.96	297.97	296.88	297.67	298.26	297.57	296.11	296.72	297.38	296.48	296.34	297.21	297.49	296.63	297.63	297.26	297.43	296.83	296.52	297.28	296.26	297.08	297.14	296.05	296.69
326.04	325.09	325.52	324.13	324.66	325.44	324.87	324.2	324.97	324.73	323.97	325.86	324.37	324.69	324.42	324.23	324.59	324.06	325.73	324.46	324.74	324.85	324.39	324.85	325.66	324.6	325.83	325.58	324.33	323.79	324.56	325.12	325.27	326.34	324.72	323.67	322.83	324.25	325.19	324.29	324.65	324.2	326.09	324.9	324.53	324.85	324.02	323.86	324.06	325.6
295.82	296.37	296.47	297.07	295.65	296.8	296.57	296.46	296.68	297.11	296.9	297.69	295.43	296.71	296.61	296.87	295.99	297.17	297.52	298.4	297.86	297.1	298.41	295.91	297.1	298.57	296.75	297.55	296.91	297.53	296.91	296.92	296.54	295.28	297.01	295.52	297.17	296.43	296.71	297.41	297.67	296.74	297.28	296.93	296.24	296.3	296.51	296.03	298.23	296.46
306.44	306.57	306.63	307.88	308.73	307.67	306.1	307.79	307.56	307.02	307.54	307.61	307.02	307.39	306.47	307.14	307.37	307.84	306.69	306.37	307.48	308.1	306.4	307.82	307.9	306.77	307.74	308.69	306.88	306.32	306.6	307.21	307.05	306.15	308.24	307.19	308.63	307.2	306.82	307.02	308.27	307.02	307.23	307.65	306.99	307.54	306.73	305.8	308.67	307.4
309.23	311.43	311.18	310.93	310.23	310.81	310.39	310.25	310.44	310.66	310.91	311.01	312.37	311.1	311.47	311.48	310.57	311.17	310.85	311.08	311.08	310.4	312.77	310.8	310.22	311.24	311.59	310.94	310.7	310.71	311.09	310.75	309.73	310.76	311.15	311.84	310.84	311.23	309.65	310.96	311.53	310.21	311.21	310.59	310.45	311.31	311.45	311.53	312.35	310.47
308.41	308.29	309.49	308.19	308.07	309.46	309.18	308.96	308.46	309.2	308.8	308.46	306.94	308.99	307.98	308.96	307.57	309.81	308.95	309.04	309.1	307.91	310.24	307.68	309.64	309.08	307.31	307.88	309.44	308.84	309.64	309.37	309.8	308.71	308.1	308.65	309.58	308.44	308.19	309.94	309.28	308.34	308.8	307.63	308.23	307.58	308.24	308.42	308.63	309.06
303.39	303.26	302.1	302.81	302.12	301.75	303.52	302.39	302.76	302.56	302.06	302.93	303.13	303.59	302.75	302.78	302.53	302.29	303.49	302.61	302.14	303.36	303.91	303.45	303.2	302.92	303.39	304.07	302.77	302.78	302.75	302.56	303.4	302.16	302.14	304.28	301.84	303.21	302.82	303.92	302.58	301.81	302.61	302.16	302.68	302.01	303	302.43	303.22	301.68
308.32	306.55	307	308.09	306.43	306.71	307.36	307.04	306.72	307.42	307.66	307.57	307.73	307.98	306.23	307.14	306.89	308.07	308.83	307.48	307.13	306.69	307.65	307.59	306.38	309.44	307.52	306.81	307.8	307.75	308.35	307.86	306.94	306.73	307.99	306.72	307.82	307.1	306.77	306.41	308.13	308.58	307.05	307.22	306.81	307.92	306.7	308.08	307.14	306.86
316.3	314.41	315.01	315.09	313.83	315.7	314.7	315.06	315.03	314.84	315.02	315.51	314.26	313.48	315.97	316.69	315.29	314.89	314.81	314.11	315.07	315.44	314.34	315.61	314.14	314.74	314.02	315.16	315.1	314.37	313.94	314	312.83	314.04	315.1	314.32	315.81	316.06	313.56	313.82	315.82	314.34	315.18	314.51	315.12	313.89	314.91	316.5	315.88	314.76
301.22	301.82	301.93	300.61	300.53	301.31	301.98	301.12	301.98	301.83	301.51	301.42	300.63	301.53	299.34	300.99	300.11	300.59	300.92	301.37	300.81	301.96	301.26	300.1	302.37	300.93	301.48	300.22	301.09	301.25	300.62	300.84	301.8	299.46	300.43	302.01	301.39	301.23	301.21	300.47	301.17	300.86	300.49	301.23	300.1	300.44	301.75	301.73	300.04	299.93
295.85	297.06	297.46	296.93	296.51	296.8	296.81	296.81	296.09	296.14	297.02	296.91	297.04	295.44	296.16	297.14	297.07	297.87	296.54	296.37	296.16	296.9	296.7	296.14	296.72	296.5	297.83	296.52	296.28	297.9	297.34	296.12	297.36	297.18	294.97	296.05	296.77	298.62	296.96	296.61	296.64	297.24	298.05	295.77	296.58	295.82	297.74	297.04	296.89	296.21
300.99	300.01	300.67	300.97	302.21	301.29	301.58	300.56	301.8	300.94	302.38	301.42	301.85	302.19	301.78	300.42	301.06	301.59	301.86	302.71	299.76	300.87	300.09	301.08	301.99	301.59	300.85	300.41	300.79	300.21	301.45	300.99	301.52	301.47	301.42	301.33	301.84	299.31	302.14	300.99	300.51	301.72	300.74	301.11	301.69	301.96	301.4	301.56	301.97	301.19
305.78	303.47	303.86	305.36	305.02	304.96	305.28	304.51	304.27	304.16	304.44	305.23	303.76	304.88	303.63	304.71	304.83	306.41	303.35	304.98	305.52	304.75	304.51	304.15	304.69	304.22	304.97	303.43	304.12	303.3	304.31	304.52	305.64	303.72	304.19	305.48	305.26	305.36	304.84	304.69	303.33	303.98	305.43	303.77	305.7	304.17	305.23	304.49	304.76	304.11
307.93	306.18	307.67	306.85	305.49	307.2	305.82	306.87	307.09	307.6	308.2	306.01	307.21	307.4	306.69	308.04	307.14	307.48	307.22	307.41	307.9	308.45	306.59	307.94	306.47	306.54	307.13	306.56	308.18	307.28	306.6	305.66	306.41	306.96	307.23	307.31	307.05	307.16	306.85	308.24	307.2	307.97	308	306.87	308.32	305.98	307.57	307.19	307.45	306.02
313.1	310.89	312.81	314.1	312.67	312.84	313.07	313.51	311.76	312.7	312.14	313.41	311.55	312.63	313.57	313.37	313.81	312.03	312.8	312.83	312.71	312.56	313.24	313.42	313.24	312.75	313.88	312.67	311.82	312.89	313.02	312.58	313.63	312.81	312.76	313.74	313.16	311.49	314.27	312.01	312.35	310.95	311.28	313.93	313.82	312.82	312.8	314.11	314.57	312.77
310.3	310.07	308.49	308.49	309.72	309.44	309.44	310.75	309.7	310.81	309.34	309.49	310.25	310.47	309.79	309.45	310.06	308.58	309.71	309.09	310.67	308.89	310.28	309.41	309.52	309.2	310.03	308.67	309.04	309.85	309.33	309.79	308.87	309.67	309.56	309.13	309.95	308.84	308.67	309.35	309.31	309.59	310.16	309.03	309.4	310.89	309.42	308.89	309.87	309.88
302.53	304.22	302.81	302.95	304.37	302.62	303.36	304.15	303.42	301.78	303.6	302.42	304.24	303.37	303.55	303.36	302.74	302.79	302.74	303.22	302.82	304.38	302.23	302.81	303.3	302.48	303.01	303.21	302.63	302.62	304.08	302.64	303.75	302.48	303.24	303.94	303.26	303.71	303.73	302.65	303.6	303.12	304.83	301.95	304.38	304.34	303.35	304.14	303.67	303.33
298.26	296.6	295.87	297.52	295.99	296.63	296.97	295.79	296.33	296.54	297.2	296.65	297.6	297.85	296.23	296.94	298.1	297.51	296.63	296.97	297.65	296.76	297.34	297.05	296.16	297.08	297.16	297.05	297.02	297.13	296.42	296.72	297.53	296.77	297	296.77	296.65	296.87	296.14	297.95	297.25	297.47	296.12	296.93	297.06	296.38	297.34	295.97	296.6	297.07
304.05	305.7	307.61	305.43	306.49	306.3	307.19	305.9	305.29	306.42	305.54	306	306.08	305.99	305.71	306.5	306.35	307.01	306.78	305.78	305.51	306.52	306.47	306.02	306.54	305.98	307.07	307.53	307.59	306.17	305.32	307.25	306.02	305.87	306.86	305.32	305.44	306.04	306.11	306.73	306.13	306.34	305.19	305.7	305.56	305.76	306.8	307.04	307.01	304.7
302.72	303.84	303.48	302.96	303.73	303.92	303.59	303.7	304.8	303.74	303.69	303.82	303	303.15	303.69	302.89	303.12	302.92	302.59	303.89	303.07	304.71	302.51	303.07	304.83	302.62	303.67	303.24	303	303.73	303.14	303.26	303.51	303.71	303.22	303.22	302.74	303.37	303.56	302.12	303.05	302.97	304.39	303.52	302.62	303.54	303.55	303.12	303.96	303.86
305.74	307.04	306.22	305.87	306.9	305.97	306.1	306.54	306.4	306.59	307.06	306.5	306.49	306.09	306.15	306.56	305.93	306.8	305.58	306.99	306.75	305.76	306.83	305.5	305.24	306.15	306.94	306.11	305.01	305.02	306.9	305.7	306.69	306.16	304.91	306.99	306.2	306.05	306.38	307.47	305.62	305.36	306.38	306.59	306.31	306.81	305.15	306.47	306.06	305.08
296.39	296	297.86	297.66	297.2	297.85	295.59	297.53	297.24	297.08	297.16	296.57	297.83	297.96	296.48	297.51	297.03	297.61	297.93	296.66	297.85	296.62	296.32	296.72	297.12	296.09	296.93	297.05	295.68	296.6	295.35	297.53	296.62	296.34	297.25	296.39	295.95	296.75	298.17	296.38	297.59	297.37	297.79	295.54	297.52	297.25	297.95	296.25	297.79	297.46
300.04	300.71	298.79	300.25	299.7	301.7	300.13	299.88	299.83	298.91	300.14	299.21	301.45	300.16	300.96	300.25	300.88	300.26	299.16	299.18	299.98	300.47	300.73	300.17	300.03	299.85	301.03	299.64	300.58	299.45	299.35	300.42	301.31	298.6	300.45	299.95	300.96	301.41	299.18	302.39	301.61	299.31	299.57	299.92	299.16	300.98	300.62	300.62	299.2	300.51
310.93	310.7	311.16	311.42	310.07	311.27	310.14	310.23	310.32	310.74	310.51	310.6	310.83	310.75	311.06	309.63	309.97	310.57	310.19	311.03	309.42	310.62	310.13	310.97	311.61	309.95	311.21	311.3	310.47	310.91	312.05	310.38	309.9	310.59	309.77	309.84	311.23	310.76	311.8	311.43	309.88	310.27	310	309.98	310.83	310.39	311.75	311.08	310.78	309.82
299.66	299.69	299.27	299.98	300.03	298.77	301.31	300.47	300.54	300.34	299.77	299.73	300.5	298.84	299.09	299.95	300.39	298.81	299.9	300.18	299.45	300.21	300.34	300.26	299.94	299.6	299.27	300.49	301.21	300.36	299.52	300.5	300.66	299.48	299.82	299.32	300.01	300.25	300.27	300.58	300.49	299.37	300.51	298.92	299.86	299.75	299.09	300.77	301.92	300.1
302.77	303.35	302.56	302.74	302.92	304.81	302.37	302.39	302.83	302.71	302.71	302.23	303.72	303.26	303.31	302.03	301.55	302.76	302.46	303.23	302.69	303.36	302.57	303.37	302.32	302.88	302.06	301.55	303.28	302.33	302.85	302.89	302.85	302.39	302.53	303.7	301.84	303.02	302.1	302.59	303.92	302.78	303.34	303.87	301.92	303.86	302.78	302.19	303.24	303.46
304.53	306.63	305.94	306.81	307.17	305.66	306.12	306.81	305.11	306.29	306.22	305.68	305.26	306.31	304.92	305.53	307.48	306.92	304.83	305.85	305.88	305.69	307.23	306.84	306.29	306.47	306.43	305.46	306.36	307.71	307.03	306.38	306.14	305.91	306.77	304.83	306.24	305.06	306.37	305.7	306.36	306.4	305.57	305.79	305.86	306.74	305.74	306.55	306.47	306.37
314.88	314.88	314.88	314.96	314.35	314.93	315.51	315.82	314.79	315.34	314.62	316.41	316.19	314.82	315.4	315.17	314.93	314.24	315.58	314.52	314.79	315.21	316.2	315.76	314.87	316.36	314.53	313.55	315.29	315.69	314.76	314.98	314.94	314.83	315.03	315.75	313.86	314.72	315.2	314.3	315.73	314.28	314.44	314.04	314.4	313.33	315.48	314.55	314.17	314.03
315.47	317.66	317.13	316.43	317.53	316.57	316.46	316.58	317.76	316.61	316.32	317.99	316.79	318.09	316.11	317.67	318.74	317.36	317.06	318.43	318.62	317.69	316.9	316.52	316.44	316.38	317.68	316.8	317.07	316.58	316.07	317.65	315.47	315.78	318.08	317.38	317.75	317.89	316.9	316.6	316.6	318	315.88	315.84	317.83	316.89	317.94	317.29	316.25	318.53
298.54	299.7	300.86	299.9	300.66	299.39	299.55	300.5	299.8	299.65	300.55	301.04	299.19	299.58	300.07	299.31	299.94	299.33	299.69	299.71	300.5	298.66	299.4	299.74	300.63	300.86	300.5	300.26	299.73	299.65	301.42	300.2	299.62	299.42	300.24	299.39	299.27	300.49	299.88	299.26	300.23	300.92	300.53	300.4	300.61	299.46	299.61	300.14	300.09	299.87
304.09	302.6	304.42	303.49	304.18	303.69	305.45	304.19	303.47	303.38	303.72	304.3	303.19	303.64	305.11	303.85	302.62	304.03	305.78	303.47	303.98	303.82	303.34	304.12	304.5	305.08	304.7	304.64	303.75	303.18	303.95	303.41	304.09	303.56	304.06	303.85	304.09	303.88	303.91	304.06	302.55	304.38	303.76	301.68	303.77	304.9	305.03	304.41	302.54	304.2
310.54	309.96	310.43	309.41	310.69	309.69	309.13	309.95	310.21	309.59	310.34	310.26	308.94	309.89	310.27	309.97	309.87	308.94	309.96	309.45	310.02	309.53	309.95	309.12	309.7	309.86	309.7	309.46	309.14	308.84	308.92	309.24	309.12	308.38	309.72	310.67	309.27	310.13	310.3	310.62	308.99	309.13	311.4	309.99	310.86	309.91	309.49	309.86	310.71	310.84
315.03	315.14	315.15	315.96	315.73	315.54	315.11	314.42	314.57	314.92	314.71	314.78	314.73	314.13	315.3	314	314.46	314.74	314.65	315.72	315.02	314.43	315.71	315.14	314.89	314.74	314.73	313.85	315.45	314.65	315.77	314.58	313.56	313.87	313.77	313.35	315.16	314.39	314.2	313.99	314.49	315.59	313.95	314.93	314.56	314.77	315.35	314.22	315.25	314.4
304.99	305.74	305.16	305.84	305.77	307.42	305.41	304.82	305.64	306.81	303.7	304.38	305.79	306.84	305.54	304.65	304.41	306.11	305.38	305.26	304.91	304.41	305.11	305.19	305.12	306.16	305.37	304.64	304.71	304.96	304.68	303.86	305.28	304.56	306.39	304.17	306.53	304.51	305.77	305.72	306.23	306.13	305.16	304.5	306.22	304.64	305.41	305.31	304.8	305.23
312.9	314.3	312.6	313.47	313.82	314.4	313.19	313.66	314.23	314.21	314.23	314.58	314.71	313.61	315.37	314.35	314.46	313.85	313.91	314.81	313.96	312.04	313.8	313.38	314.43	313.7	314.05	314.4	312.82	314.29	314.74	313.05	313.53	314.09	314.73	313.7	313.95	314.19	313.04	314.1	314.79	314.66	313.91	315.35	312.61	314.55	313.79	313.79	315.44	314.63
315.32	315.24	314.76	315.77	313.91	314.79	314.87	314.41	315.15	314.65	313.01	314.51	314.81	315.42	315.02	314.39	314.17	314.64	314.37	314.83	314.76	313.21	314.89	314.16	314.29	314.07	313.64	313.79	315.99	315.42	314.07	315.9	314.48	314.78	313.6	315.07	315.73	315.61	315.83	315.8	315.08	315.06	314.85	314.32	315.15	314.03	315.45	313.41	315.87	313.88
315.69	314.33	316.19	316.71	315.34	315.16	317.08	315.78	316.85	315.22	314.63	315.67	316.65	315.37	315.77	315.17	315.51	315.55	314.89	315.55	315.84	317.01	315.54	317.06	316.44	315.2	316.01	315.52	314.33	314.55	316.1	315.12	315.85	317.17	316.73	314.78	316.14	315.59	314.76	314.64	315.94	315.3	316.44	315.62	314.35	315.22	315.18	313.73	315.49	316.32
313.35	312	313.37	312.01	312.7	312.71	314.27	312.83	313.76	312.96	312.9	313.49	312.61	314.15	312.37	311.72	314.04	313.58	313.48	311.94	313.6	312.57	313.5	313.12	314	314.61	313.67	313.66	313.48	313.96	313.41	313.02	313.4	313.08	313.09	313.14	313.13	312.18	312.99	314.68	313.62	312.09	313.36	312.96	313.5	313.62	312.61	313.82	314.54	313.52
315.52	314.1	316.22	314.78	316.25	314.71	315.31	316.03	316.1	315.66	315.22	314.83	314.35	314.57	314.59	314.54	313.61	316	315.23	315.2	314.24	315.64	315.09	316.11	314.26	315.52	315.3	315.25	314.34	315.47	313.85	314.18	314.18	315.6	314.81	315.88	314.75	314.25	313.63	314.35	314.81	314.79	314.54	314.94	315.3	314.35	314.6	315.04	314.92	316.32
308.95	307.53	308.8	308.75	308.71	308.8	308.34	307.38	308.73	310.07	308.82	308.4	309.66	309.49	309.03	309.02	308.22	309.26	310.16	306.93	309.17	308.95	307.89	308.29	308.74	309.63	308.85	309.09	308.71	307.81	309.17	309.06	308.21	309.36	308.31	309.46	309.06	308.53	308.95	308.13	308.86	310.71	309.38	307.67	309.92	308.46	309.23	308.15	308.44	308.55
310.33	308.81	309.8	309.91	310.82	310.78	310.26	311.37	310.73	309.51	309.79	308.87	310.17	309.9	310.43	309.93	309.94	309.94	309.79	309.76	309.56	310.01	308.95	309.62	311.16	309.74	309.03	310.24	309.88	309.7	310.41	309.85	310.96	309.38	310.54	309.43	310.45	309.64	310.04	310.67	309.48	308.71	308.75	309.15	310.13	309.96	310.1	309.91	308.13	310.39
313.36	313.84	313.52	314.55	313.99	312.29	313.35	313.36	313.46	311.89	313.96	311.8	314.5	313.04	313.2	313.31	313.14	313.01	312.18	313.65	313.81	313.72	313.28	313.07	312.38	312.38	313.14	313.47	314.76	312.47	312.85	312.42	312.99	313.09	313.96	314.57	314.64	314.29	313.18	313.18	313.51	313.35	312.89	313.18	313.6	312.69	313.31	313.38	313.56	312.33
314.33	313.64	313.16	313.58	313.12	311.7	312.55	313.26	314.14	312.28	312.15	312.69	311.92	312.83	312.91	312.79	313.03	313.32	313.7	313.94	312.71	313.51	313.2	312.75	312.4	312.75	312.74	311.98	312.84	314.19	313.52	313.9	313.06	312.76	313.18	312.96	313.42	312.99	313.86	313.27	312.94	313.89	312.39	314.35	313.32	313.16	313.66	313.39	313.31	313.4
315.46	315.34	314.57	315.77	317.28	315.19	314.95	315.7	316.62	317.01	316.02	316.12	315.33	316.99	316.1	316.11	316.18	315.19	314.62	314.47	315.91	316.87	316.31	317.49	316.23	315.75	316.76	316.27	315.26	315.65	315.87	315.9	316.15	315.59	316.67	316.1	317.08	315.17	315.82	315.93	315.33	316.52	316.04	315.76	314.69	315.52	316.83	316.25	315.06	315.42
309.24	308.98	310.02	308.09	309.4	308.63	310.32	309.39	309.58	307.92	308.87	309.22	309.62	308.9	308.98	310.58	308.42	307.81	308.24	309.29	307.75	308.58	308.85	308.79	308.31	309.74	309.36	309.25	306.66	308.67	309.62	308.64	309.45	308.54	308.15	308.85	308.65	309.48	308.96	309.29	308.39	308.12	308.31	309.82	309.22	309.1	308.4	309.34	309.85	309.64
302.6	303.83	302.7	301.65	303.61	302.63	302.59	303.95	303.55	303.98	303.36	302.43	303.27	303.35	302.12	302.75	302.27	302.22	302.09	302.72	302.82	303.23	302.96	302.35	302.7	303.12	302.04	303.35	303.19	302.68	304.04	302.87	303.29	302.98	303.73	302.8	303.06	302.71	303.12	302.97	304.38	303.01	301.89	303.58	302.87	302	303.88	303.09	301.19	302.56
304.19	305	304.29	304.71	303.5	303.03	304.94	304.13	305.09	305.5	303.93	304.43	304.28	304.35	303.73	305.64	304.11	303	304.86	304.09	303.51	304.15	303.79	304.9	305.4	304.02	304.2	304.45	304.52	304.39	304.85	303.75	303.29	303.66	304.01	303.94	304.18	304.75	304.12	302.51	304.89	304.81	304.37	304.35	303.5	304.57	304.73	304.48	304.43	304.39
304.59	304.83	305.15	303.38	306.6	304.74	305.5	305.11	305.05	305.82	305.14	305.23	304.92	305.21	305.46	304.89	306.13	304.77	306.1	305.53	305.6	305.46	305.64	304.65	304.86	305.29	305.2	305.14	304.79	305.61	305.98	304.91	304.28	306.09	305.09	305.39	305.36	305.37	305.72	305.79	305.85	305.47	306.56	304.57	305	304.92	305.13	306.1	304.66	305.51
301.71	301.16	302.38	303.25	303.36	302.8	302.34	302.61	302.61	302.79	302.93	303.54	302.53	303.16	302.85	303.32	304.47	300.75	303.75	302.33	301.77	302.63	303.76	302.85	302.68	303.09	304.01	302.92	301.42	302.5	304.09	302.4	302.57	301.76	302.83	302.15	302.87	301.37	303.53	302.76	303.43	302.85	302.68	302.59	303.73	302.98	302.93	302.75	302.2	301.74
312.89	312.43	311.4	312.54	312.01	313.46	312.51	311.92	312.03	310.81	312.84	311.59	313.46	313.25	312.8	313.6	313.25	312.29	312.66	313.04	311.9	314.03	312.88	312.34	312.9	313.05	312.94	313.04	311.46	312.06	312.61	312.74	312.22	312.71	312.5	312.36	311.86	312.22	312.17	313.12	312.94	312	311.67	312.11	313.13	313.55	311.82	313.43	312.82	313.33
328.69	329.59	329.9	328.29	328.15	328.79	328.72	328.38	328.77	328.23	329.1	329.46	327.98	328.69	327.79	328.23	328.71	329.96	328.2	328.22	328.52	329.01	328.71	328.86	328.08	327.67	327.96	328.58	328.87	329.33	328.57	329.22	329.34	327.54	327.83	328.9	329.47	328.96	329.61	328.38	329.22	328.57	329.28	327.9	327.52	329.09	328.08	328.1	329.09	328.04
299.96	299.27	299.26	300.81	299.52	298.55	299.44	299.14	300.4	300.11	300.39	299.05	300.38	299.61	300.57	300.16	301.14	300.18	299.88	301.11	299.75	301.84	300.57	300.16	300.18	299.39	300.16	299.99	300.39	301.13	300.11	299.79	300.43	299.79	300.19	299.95	298.58	300.44	299.43	300.08	300.21	299.72	299.38	300.6	299.14	300.3	300.86	300.7	299.78	299.74
313.88	314.25	314.38	315.52	314.58	314.78	314.48	314.28	313.82	315.26	313.95	313.96	315.13	314.75	314.06	314.15	313.1	314.18	315.57	313.78	315.08	314.39	314.67	315.07	313.89	316.46	315.19	314.69	313.88	314.35	314.31	315.95	313.99	315.95	315.71	315.7	315.52	314.49	313.61	314.31	315.26	316.38	315.78	315.16	314.65	315.06	314.66	315.27	313.94	313.69
327.46	327.72	327.06	328.2	327.76	327.43	328.75	328.04	326.85	327.29	328.25	328.31	328.47	327.59	328.41	328.16	326.34	328.3	326.53	328.02	328.12	327.6	327.71	328.42	326.7	327.62	328.52	328	327.09	327.28	328.42	326.66	328.26	327.63	328.08	327.99	328.74	328.02	328.16	328.6	328.16	327.48	327.68	327.72	329.39	329.25	327.43	327.57	327.93	327.53
308.23	305.67	306.03	307.35	307.91	306.7	307.65	306.33	304.83	307.52	306.94	307.53	308.03	306.96	308.99	307.39	306.63	307.89	307.52	307.95	306.77	307.44	306.78	306.66	308.18	308.27	306.62	307.09	308.06	307.99	308.05	308.17	307.07	307.75	307.55	306.92	306.58	307.06	307.25	307.77	307.94	307.6	307.79	307.35	307.07	307.51	308.86	306.24	306.97	307.09
306.37	305.77	306.05	307.26	306.22	306.72	306.11	305.54	305.83	305.39	307.03	305.96	305.5	306.63	307.14	305.47	306.13	306.44	306.37	307.01	305.55	306.52	305.74	306.44	305.48	304.85	306.41	305.69	305.96	307.02	306.16	307.25	306.83	305.25	306.91	306.14	306.32	305.96	306.85	306.18	305.62	306.09	306.98	305.59	306.41	306.25	306.21	305.42	305.86	306.24
325.37	325.74	324.16	323.6	324.76	325.66	324.73	325.05	323.71	324.76	324.38	324.52	323.26	325.28	325.71	325.52	324.64	324.73	324.94	324.46	324.38	324.99	324.16	324.68	324.42	323.47	324.82	324.5	324.08	323.85	325.26	324.85	324.48	323.47	324.52	325.07	324.6	324.69	324.53	323.71	325.1	324.93	325.56	324.49	324.07	324.88	324.12	324.74	325.03	324.54
317.73	318.56	317.9	318.94	318.63	318.36	318.01	317.38	317.81	318.03	319.19	318.45	318.75	318.38	317.64	318	319.1	318.69	317.28	318.66	317.45	318.4	318.76	318.06	316.6	318.45	317.82	318.57	318.72	318.99	319.12	319.88	317.61	318.37	318.72	317.94	317.52	317.42	319.97	318.53	318	319.16	317.93	319.71	318.13	318.07	318.55	318.01	317.16	317.95
319.35	317.84	317.83	317.72	318.73	317.49	317.06	318.23	319.17	317.33	318.29	317.66	317.82	317.72	318.34	319.31	319.24	317.69	318.44	319.19	318.84	317.75	317.55	316.42	317.32	317.26	318.14	316.57	318.76	318.38	319.54	318.11	319.11	317.56	318.35	318.14	318.76	318.82	318.83	318.79	318.39	317.57	317.91	318.43	317.18	318.33	318.39	318.89	318.93	318.22
316.82	314.85	314.37	314.7	316.51	315.01	314.17	314.98	315.37	315.36	314.9	314.65	315.12	314.85	315.5	314.23	314.6	315.14	315.1	315.91	316.29	315.49	316.05	314.25	313.98	315.03	315.41	315.77	314.75	312.89	315.01	315.58	314.86	314.56	313.78	314.86	315.52	316.53	314.97	314.46	315.02	315.19	314.18	315.09	315.68	315.33	315.09	314.93	315.3	315.59
324.58	324.75	324.74	323.6	326.25	324.7	324.27	324.87	325.88	325.31	323.21	325.54	324.59	324.25	325.18	325.04	325.25	324.4	325.03	324.61	325.19	323.83	323.95	325.07	323.89	324.75	324.43	324.38	325.21	323	325.57	324.55	324.53	324.56	323.93	325.43	324.42	325.31	324.61	324.43	325.98	324.22	324.64	324.91	326.15	323.92	323.62	325.01	324.98	324.82
302.51	302.96	303.81	302.61	304.78	304.35	303.39	302.67	302.18	302.61	303.5	303.28	304.66	302.18	302.5	303.61	303.39	303.76	303.5	303.29	301.74	302.71	302.74	304.37	304.12	303.33	303.48	302.73	304.16	304.39	302.81	304.19	302.99	302.96	302.32	303.24	303.23	303.21	304.33	303.91	303.36	303.26	304.8	302.94	302.58	304.13	303.52	302.96	303.32	302.88
315.75	315.17	314.42	316.53	314.85	315.72	314.38	315.15	314.43	315.5	314.39	315.6	315.31	315.69	315.21	314.54	315.18	315.14	313.58	315.52	314.91	315.34	314.6	313.75	315.75	316.02	314.51	313.91	315.66	315.18	315.57	314.45	314.3	314.48	314.75	314.13	314.05	314.93	314.7	314.92	315.65	314.09	314.18	314.14	313.71	315.33	314.57	314.3	315.62	315.09
318.14	317.66	317.75	317.68	317.1	317.95	317.04	318.23	319.94	317.95	318.43	317.69	318.14	317.94	317.77	319.78	317.65	317.85	318.25	318.62	316.83	317.84	316.87	318.32	319.42	318.24	319.14	317.3	319.31	317.87	318.28	318.68	318.62	317.61	317.83	318.05	318.44	317.87	318.86	318.65	318.71	317.23	318.03	316.58	316.98	318.76	318.4	317.66	319.09	319.51
313.18	314.43	314.2	314.09	313.26	313.9	314.71	312.53	313.91	314.07	313.82	314.39	315.08	314.29	314.3	314.07	314.44	314.19	314.43	312.63	312.71	315.17	313.66	313.8	313.98	313.34	313.01	313.27	314.46	313.6	313.22	313.66	313.94	314.22	313.52	312.88	313.85	314.93	313.13	313	313.63	312.88	315.36	314.02	311.98	313.11	313.99	313.31	313.44	314.25
302.71	302.01	302.94	302.72	303.11	302.61	302.65	302.48	303.69	302.6	303.82	302.81	303.04	303.58	303.55	302.08	302.48	302.47	302.13	302.32	303.93	300.37	303.57	304.03	302.72	302.1	303.19	303.58	304.12	303.92	302.94	302.33	302.77	304.96	302.94	302.48	302.49	303.75	302.34	302.04	302.82	304	304.23	302.61	301.57	303.98	302.86	303.47	301.74	303.28
302.18	302.82	303.56	303.39	303.03	302.99	301.66	301.91	302.03	302.89	303.07	300.55	302.75	302.77	301.68	301.96	301.91	302.65	303.18	303.03	304.08	301.98	303.39	302.5	303.59	301.68	301.89	302.07	301.66	303.74	302.27	302.86	302.81	302.56	303.23	302.41	301.72	303.14	301.57	302.2	302.08	302.63	304.19	302.29	302.53	301.19	303.16	303.6	302.38	302.11
305.37	305.36	306.77	305.4	304.64	303.77	305.37	305.51	304.09	304.99	304.69	304.67	304.84	305.4	304.13	306.26	305.11	305.71	305.44	305.13	305.85	306.65	305.28	307.36	306.7	304.35	304.21	303.7	305.67	304.96	306.18	304.47	305.65	305.31	304.89	305.08	305.2	304.64	304.62	305.12	304.84	305.33	306.51	304.36	304.93	305.03	304.37	303.08	305.93	304.73
316.97	315.05	314.64	314.58	315.43	315.05	315.27	314.25	314.75	314.79	315.04	315.03	313.83	314.54	314.39	316.34	315.62	313.94	316.33	314.1	315.31	316.41	315.34	314.98	315.04	314.09	314.1	314.69	314.81	314.54	314.78	315.53	314.64	316.11	316	316.12	314.51	314.65	314.6	313.86	314.04	314.06	314.84	314.78	314.97	314.36	315.26	314.59	315.02	314.5
303.36	303.92	303.32	303.18	304.47	304.48	306.13	303.49	303.56	303.98	302.2	303.98	303.84	303.17	303.98	303.81	305.25	303.5	304.55	303.88	304.17	303.17	302.97	303.7	303.58	305.38	303.1	304.52	304.54	303.71	304.63	303.54	303.17	304.15	305.23	303.72	302.67	303.34	303.68	304.62	302.94	303.6	304.07	304.13	303.38	304.85	304.15	303.36	304.21	303.97
306.27	305.64	307.21	306.7	307.64	306.47	306.17	306.15	305.63	306.4	306.53	306.35	306.43	305.95	305.46	304.93	306.49	306.03	305.79	305.97	306.59	306.95	306.39	306.61	305.9	305.58	306.07	306.07	306.85	306.01	305.83	307.14	306.65	305.74	305.83	306.19	306.1	307.14	306.57	306.54	306.94	306.96	305.17	306.48	306.39	306.14	306.21	306.31	305.28	305.71
297.01	298.85	295.65	295.36	295.46	297.71	297.28	297.17	298.02	295.06	295.6	297.91	296.99	297.81	297.01	297.88	296.54	296.34	297.13	296.94	297.39	297.32	296.57	297.35	297.03	296.02	296.73	296.57	296.12	297.22	295.6	295.89	296.43	297.35	296.39	296.43	296.05	295.77	298.4	297.51	296.88	296.45	297.28	296.52	295.37	296.64	297.32	296.94	296.54	297.51
319.08	318.27	317.77	317.24	318.33	318.72	317.92	318.27	317.53	318.68	318.94	316.6	318.37	319.3	317.94	317.36	319.27	319.02	318.62	318.31	319.37	317.48	318.61	318.24	318.94	318.05	319.21	318.1	319.43	318.61	318.17	318.21	318.9	319.19	318.66	318.26	317.82	317.83	318.43	317.98	318.63	318.31	319.82	318.92	318.89	317.2	317.74	317.69	319.42	318.23
315.93	315.96	315.05	315.56	314.11	316.09	315.59	315.78	316.06	316.14	315.24	315.55	316.46	315.46	315.81	315.8	316.59	315.47	315.05	316.29	315.13	314.36	316.88	315.09	315.73	315.08	315.57	316.05	314.49	316.38	316	315.3	315.72	317.39	314.8	315.67	314.52	316.48	316.29	315.55	315.66	314.87	315.23	315.23	314.93	315.63	315.88	314.89	314.89	315.09
314.96	314.84	315.59	315	315.38	314.25	316.11	314.6	315.46	315.69	314.74	314.58	316.04	315.25	314.11	313.69	314.07	314.81	315.39	313.81	315.54	314.49	314.16	314.93	315.07	314.12	315.25	313.39	314.03	314.98	315.38	314.78	315.57	316.08	314.6	315.86	315.02	315.47	315.37	314.8	315.3	316.18	315.24	314.09	316.28	314.88	314.31	314.16	314.48	316.02
301.63	301.24	303.36	300.83	302.21	302.66	303.11	301.92	302.52	303.29	302.88	303.82	301.85	303.18	303.35	302.12	301.65	302.96	302.47	304.01	303.25	302.23	302.37	302.32	301.71	302.42	301.64	301.36	302.29	302.63	301.77	304.2	301.58	303.2	302.67	302.52	302.57	302.86	302.86	302.59	301.62	302.24	302.79	302.11	301.02	302.71	302.68	302.64	302.38	301.35
315.5	314.67	314.76	315.23	313.77	314.14	314.98	314.23	314.91	313.89	315.65	315.17	315.41	313.72	315.35	316.55	313.93	314.26	314.09	313.59	315.59	314.62	313.86	314.43	315.9	315.24	313.66	315.73	315.86	315.65	314.47	314.12	314.46	314.7	314.05	314.42	315.26	314.73	315.61	315.04	314.84	313.93	314.8	313.55	315.66	315	315.18	314.37	315.5	314.95
302.59	303.19	303.89	303.11	303.26	302.56	303.99	302.37	303.62	302.93	302.54	303.4	303.43	303	304.1	303.31	303.67	303.83	305.28	303.84	304.63	304.28	303.26	303.05	304.03	303.62	303.59	302.79	303.56	302.98	304.43	303.17	303.78	304.27	303.04	303.29	303.47	302.72	303.83	302.78	303.49	302.84	303.66	303.11	304.35	303.31	303.83	304.18	303.93	303.88
305.6	305.55	305.35	304.89	306.65	305.53	304.45	306.08	305.92	304.76	304.88	305.4	305.15	304.79	305.56	305.98	305.47	305.38	305.19	305.18	305.9	305.76	304.04	303.87	305.74	305.26	305.7	303.93	306.66	305.89	306.03	305.38	305.92	305.24	304.5	305.41	306.08	305.97	306.5	304.94	305.66	304.34	304.86	304.95	305.09	306.52	306.03	305.33	306.37	306.31
295.16	294.66	294.31	294.27	294.51	295.44	294.78	295.42	296.17	295.57	295.45	294.19	294.45	294.89	295.66	294.89	295.19	295.5	294.52	295.74	294.42	294.8	295.49	296.34	296.34	295.11	295.73	294.71	295	295.22	295.16	294.73	295.86	295.02	295.52	296.21	295.11	295.21	295.32	293.59	294.8	295.1	294.86	294.85	294.8	295.09	295.2	294.82	295.17	294.89
327.39	328.8	328.41	328.21	327.24	328.93	327.83	327.52	327.59	328.33	328.09	328.39	328.62	327.05	329.23	329.87	328.17	328.35	328.01	327.32	328.58	327.48	328.01	328.43	326.77	328.98	327.07	328.11	328.22	327.4	326.98	326.92	328.71	327.61	326.82	329.09	328.36	328.43	327.09	328.6	327.58	328.34	326.97	327.95	328.02	327.38	327.73	328.73	328.02	327.26
303.16	301.82	303.42	302.81	302.17	304.98	304.95	303.98	303.15	303.05	303.95	302.62	304.17	303.02	303.63	303.76	304.55	303.27	304.55	302.83	303.35	305.08	302.57	303.21	303.56	304.57	304.17	303.61	304.4	304.35	303.1	302.86	303.91	304.39	304	303.9	303.06	303.81	303.49	303.7	303.72	303.55	302.47	303.44	303.63	303.72	303.29	303.5	302.76	303.27
293.77	295.29	292.38	294	293.37	294.01	293.68	294.62	294.33	295.03	295.77	294.93	292.48	293.63	293.32	293.45	295.05	293.51	294.98	294.06	293.57	293.3	293.68	294.83	293.85	293.64	293.47	295.44	294.4	294.39	294.94	294.25	292.27	294.6	293.5	293.67	294.75	293.95	293.73	294.29	293.95	293.64	293.59	294.49	293.68	294.63	295.04	295.62	294.88	293.45
298.92	299.53	300.4	299.7	300.53	299.53	299.72	299.71	301.34	299.51	299.65	298.73	300.25	300.13	300.25	299.44	299.84	299.43	299.45	299.4	301.44	300.51	300.21	299.66	299.76	299.43	299.95	301.75	300.04	299.89	300.95	301.34	299.66	299.67	299.25	301.78	300.72	300.95	300.26	299.65	299.55	299.6	300.52	299.86	299.69	300.1	300.77	299.51	300.56	299.07
304.39	306.33	306.15	304.94	305.28	304.74	305.04	305.63	305.22	304.88	305.09	306.27	305.31	303.96	306.2	305.55	306.01	305.79	305.69	303.16	304.56	306.2	306.18	305.54	304.71	304.76	306.44	305.47	305.06	304.86	304.9	306.06	305.56	305.09	306.01	305.63	305.38	304.04	307	306.31	305.5	305.61	304.37	303.45	305.37	305.66	305.39	304.46	304.89	305.28
304.15	302.21	303.48	304.38	303.49	303.68	303.38	303.15	304.16	303.57	304.11	302.78	303.52	303.58	303.44	302.96	304.78	302.45	302.54	302.62	302.61	303.31	303.93	303.5	302.79	303.17	302.61	303.42	303.87	303.69	303.39	302.2	303.62	302.01	303.78	303.38	303.36	302.12	302.96	303.7	303.53	302.96	304.01	302.18	303.54	302.75	303.7	302.85	303.38	303.38
296.13	296.95	296.85	296.03	296.44	296.42	296.13	297.16	297.01	297.02	297.08	295.8	297.96	296.91	297.45	297.38	296.55	297.31	296.83	297.51	296.87	297.19	297.52	297.57	298	298.75	296.55	296.59	296.98	296.51	297.32	296.88	296.85	296.92	296.86	295.74	296.76	296.57	297.58	294.77	297.92	296.9	296.89	296.19	297.16	297.8	297.28	297.89	294.9	297.27
318.22	317.65	319.1	317.75	318.86	317.65	319.18	317.61	317.87	318.72	318.77	318.41	318.96	317.48	317.24	318.82	319.23	317.79	319.03	317.48	319.31	319.09	319.07	319.22	318.78	318.47	318.09	316.91	318.24	318.41	318.01	318.82	318.95	319.46	318.51	318.31	318.46	316.37	318.24	317.89	318.06	317.35	317.99	319.05	318.88	319.03	319.32	319.41	318.86	318.35
302.29	302.39	301.96	302.23	304	301.8	301.75	302.4	303.89	302.78	302.02	301.7	302.01	301.99	301.62	302.4	303.1	302.74	303.84	301.95	302.53	302.76	301.91	301.46	302.33	302.49	301.61	301.57	301.7	302.35	303.38	302.07	303.46	303.24	301.7	302.86	301.54	302.76	303.27	302.53	302.95	301.8	301.96	302.33	302.21	302.74	300.9	303.85	302.65	302.98
313.28	313.87	313.62	314.19	314.16	313.81	313.46	315.06	314.36	313.17	313.75	313.66	314.67	314.66	312.92	313.62	314.69	313.84	314.92	314.1	313.77	315.74	313.66	313.77	312.78	313.46	314.72	313.73	313.13	313.74	313.98	315.95	313.41	314.17	312.73	315.08	314.19	314.07	313.1	313.24	314.03	313.53	314.01	313.81	314.39	313.87	312.84	313.47	314.02	314.48
312.63	310.65	311.66	311.29	312.03	312.65	312.47	312.82	312.05	312.16	312.86	312.35	311.53	311.02	312.45	311.65	311.45	311.99	311.87	313.1	312.63	311.37	311.88	312.25	312.31	312.13	312.82	312.77	311.76	312.23	311.52	312.54	312.72	312.01	311.62	311.79	311.24	311.43	312.6	311.47	312.71	312.83	312.83	312.12	312.95	312.03	312.49	311.75	311.19	311.18
305.81	305.04	303.81	304.81	306.27	305.76	305.57	304.61	306.68	305.21	306.46	304.62	304.58	305.25	306.19	305.25	304.7	304.74	304.85	305.13	306	303.53	306.54	304.68	305.48	306.4	304.78	304.64	305.16	304.72	304.41	305.81	304.64	304.79	305.65	305.4	304.42	305.01	305.34	305.51	303.96	306.28	304.83	305.36	303.95	305.11	305.09	305.02	305.99	304.18
304.25	304.24	304.14	304.65	304.75	304.83	304.25	304.49	304.59	303.41	305.06	303.96	304.11	305.64	303.89	304.08	304.63	304.87	304.39	304.25	304.51	304.79	305.72	303.67	305.18	303.98	304.38	304.09	304.61	302.41	304.41	304.69	304.44	303.55	303.34	304.04	303.58	304.85	303.97	305	304.75	304.38	303.54	303.82	304.34	305.22	305.49	304.25	304	305.05
314.4	314.01	314.04	315.29	314.67	313.94	314.31	313.73	314.57	313.68	313.91	313.36	315.39	314.96	313.45	312.4	313.82	314.16	313.54	313.76	313.25	312.97	314.26	313.31	314.42	313.83	313.32	314.32	314.21	314.08	313.67	314.66	315.21	314.84	313.75	313.44	313.67	314.27	313.94	314.67	314.66	313.8	314.2	314.49	313.28	313.65	314.76	314.75	313.82	314.22
301.57	304.1	302.45	302.53	301.68	303.88	302.96	302.76	303.61	302.65	302.16	301.9	302.29	303.88	303.12	301.7	301.92	303.16	302.04	303.72	303	302.85	302.96	303.08	302.92	302.84	303.09	302.35	301.7	301.78	303.68	304.18	304.3	303.28	301.96	303.52	303.3	302.39	302.71	303.25	302.85	302.6	303.05	301.69	302.17	303.81	302.68	304.47	303.65	302.58
306.49	307.22	307.25	307.89	307.56	307.58	307.14	306.13	307.99	308.23	306.93	307.21	306.3	308.08	306.02	309.22	307.31	308.23	307.64	308.05	306.06	307.32	306.69	308.27	308.38	306.74	307.65	307.88	308.97	306.81	308.07	306.56	307.67	306.37	308.27	306.51	307.57	306.28	307.32	307.11	307.18	307.14	306.83	308.42	305.97	307.97	307.17	306.57	306.81	308.18
313.49	312.68	313.84	311.95	313.38	313.7	314.42	312.54	313.47	313.49	313.05	312.25	313.08	313.46	313.11	313.04	313.85	312.72	313.2	313.15	313.72	313.29	313.01	313.45	312.39	313.36	313.68	312.63	312.69	312.97	313.44	313.63	314.17	312.4	313.28	312.27	312.25	314.15	313.17	312.1	314.14	313.42	313.75	313.14	313.59	311.86	313.71	314.01	313.75	313.19
303.43	302.96	304.39	302.93	304.67	302.61	304.08	303.08	302.44	303.65	303.8	303.02	303.45	302.98	303.44	304.09	303.58	301.73	303.36	302.51	303.49	301.55	303.76	303.49	303.5	302.27	303.04	304.2	302.94	303.56	303.33	303.67	302.94	303.41	303.72	303.02	303.49	303.45	303.6	303.05	304.44	303.8	303.35	303.76	304.45	302.65	303.47	303.02	303.43	304.49
303.69	303.98	304.53	303.96	303.35	302.45	302.72	304.19	303.9	303.43	304.78	304.07	303.78	303.65	301.86	302.09	303.42	304.72	304.07	304.16	303.46	303.8	303.42	303.43	303.2	304.11	303.95	303.92	302.49	302.83	303.86	304.27	304.31	303.55	302.5	305.38	303.35	303.61	304.07	303.25	303.48	302.24	305.07	303.62	304.31	303.56	303.06	301.14	304.25	304.11
312.94	312.45	312.41	312.39	312.22	313.45	313.65	312.14	312.96	313.56	312.62	313.39	313.07	312.89	312.98	312.72	312.94	312.76	314.38	313.62	311.98	313.97	313	312.56	313.38	312.65	312.18	312.79	312.7	312.54	313.06	311.83	313.21	312.59	312.19	311.99	313.26	313.63	312.34	314.52	313.31	313.09	313.24	313.02	314.18	312.69	312.04	311.69	312.94	312.2
324.13	324.29	324.3	325.21	324.28	324.93	325.01	324.87	325.04	325.36	324.39	324.17	324.26	324.25	324.63	326.38	325.59	324.37	323.32	323.23	324.91	325.59	325.46	324.39	325.55	324.4	324.64	324.42	323.47	325.35	324.66	323.68	324.86	324.09	324.21	324.64	324.97	324.69	324.29	324.95	324.89	325.17	323.32	326.01	324.12	325.37	325.6	326.54	324.68	324.9
309.18	310.15	309.15	310.1	308.85	307.43	309.9	310.25	308.81	309.69	308.39	309.2	308.48	307.93	308.51	308.46	309.61	308.56	308.81	309.93	309.89	309.25	308.67	309.14	308.91	309.14	308.22	309.07	309.31	309.96	309.64	309.22	308.59	308.93	308.96	309.47	308.58	308.67	308.66	309.23	308.82	308.78	309.03	309.29	309.19	309.75	309.65	308.75	308.53	309.77
315.58	314.98	315.44	315.2	314.58	315.88	314.97	315.38	314.98	314.09	315.76	315.04	315.22	314.36	315.83	313.82	314.05	314.59	315.25	314.85	315.77	315.65	315.07	315.66	315.19	315.88	315.4	314.07	314.65	315.11	314.86	315.17	315.9	316.3	315.78	314.58	316.93	314.27	315.42	315.3	314.96	314.88	314.57	315.15	315.09	314.94	314.14	314.95	313.84	315.65
309.57	311.36	309.66	309.69	309.55	309.99	310.43	309.78	309.49	310.2	309.32	310.01	310.11	310.12	308.91	310.27	311.06	308.77	309.41	310.61	311.02	309.03	309.89	309.07	308.55	309.89	309.9	309.84	309.49	309.32	309.61	308.95	309.03	308.71	308.72	308.67	310.54	310.7	309.85	310.14	310.48	310.37	309.48	309.93	309.71	310.59	309.7	309.63	310.61	311.11
305	304.76	304.91	303.36	305.45	304.9	303.92	305.6	304.92	303.9	303.6	305.01	305.82	306.06	304.87	304.49	305.19	305.41	304.45	304.53	305.48	305.07	304.76	303.67	304.9	306.39	305.7	304.95	305.25	304.74	305.49	305.22	304.04	305.66	303.67	305.37	303.91	304.81	306.21	303.43	305.29	305.01	305.45	305.53	303.96	305.78	305.66	303.81	305.37	305.15
301.73	300.8	300.49	301.17	300.83	300.26	300.01	301.14	299.7	301.29	301.59	300.92	301.94	299.7	300.74	301.51	301.93	300.68	300.69	300.97	301.46	301.8	300.06	301.28	301.76	301.3	301.78	299.52	301.64	301.38	300.52	300.4	299.72	301.14	300.98	302.05	300.49	300.83	300.48	301.6	300.71	301.44	299.59	301.26	301.75	301.62	301.46	300.59	300.34	301.09
303.9	304.43	305.26	303.4	304.79	303.89	304.26	303.73	304.15	304.27	304.08	304.16	304.64	304.43	304.73	305.01	305.06	304.14	304.12	305.3	302.77	305.44	304.47	304.98	303.61	304.49	304.08	304.14	304.03	304.75	304.42	303.96	305.94	303.81	305.83	303.84	305.41	304.12	303.91	304.86	304.67	304.9	303.48	303.45	303.5	304.99	304.16	303.52	305.04	303.47
318.89	317.68	317.67	317.45	317.08	317.28	318.16	317.27	318.45	318.27	318.38	318.45	317.82	318	318.27	318.49	319.02	318.35	318.08	318.57	319.11	317.9	317.82	318.85	318.22	318.64	317.45	318.82	317.97	317.18	319.66	317.61	317.38	317.84	318.12	318.55	318.21	318.02	318.32	317.52	319.01	317.53	318.35	318.21	316.86	318.93	318.77	317.62	316.82	318.02
302.18	301.61	300.88	302.01	300.24	301.25	301.74	301.26	301.47	300.4	300.55	300.83	301.29	302.42	300.94	301.09	300.83	300.95	299.62	300.97	299.88	302.36	300.49	300.8	300.76	300.47	299.97	301.23	301.01	301.11	300.8	300.74	301.86	300.57	301.69	301.15	300.28	301.14	301.5	300.61	301.51	300.6	301.09	301.64	300.34	299.99	301.08	300.46	300.35	299.76
302.54	302.76	303.68	302.47	301.61	302.5	302.76	303.51	302.75	302.66	303.51	303.61	302.53	302.53	303.39	302.27	303.46	303.56	302.59	303.46	302.22	303.25	303.02	302.05	302.69	302.2	302.27	303.04	302.44	303.54	303.65	301.36	302.27	304.22	302.18	302.46	303.36	303.01	302.62	303.07	302.6	302.34	303.94	301.88	302.66	301.16	302.99	303	302.61	302.95
314.36	314.2	313.44	312.74	311.16	312.96	312.07	312.86	313.92	313.73	313.04	314.34	313.43	313.15	313.67	314.12	312.67	313.72	313.1	312.54	312.67	313.03	312.64	312.38	313.36	313.36	312.6	312.34	312.34	313.53	312.94	312.77	313.13	313.15	312.28	312.95	311.73	313	312.7	313.67	312.04	313.23	313.13	313.89	312.1	312.99	313.52	312.62	313.38	312.88
327.31	329.84	327.82	328.16	327.34	327.91	329.37	327.52	326.93	327.52	327.57	327.44	327.57	328.74	326.04	328.71	328.91	328.14	328.06	329.08	327.28	327.65	327.75	327.37	327.2	328.96	327.85	328.74	327.97	327.63	329.22	326.96	327.49	327.03	327.77	328.59	326.76	326.82	327.51	327.54	327.54	329.79	327.25	328.08	327.97	328.17	328.26	327.79	328	327.61
303.12	303.3	304.21	303.01	302.78	303.95	303.74	303.68	304	302.76	302.3	302.89	302.48	301.99	303.57	303.11	303.65	302.24	303.36	303.53	303.34	302.48	302.68	302.72	303.65	302.53	303.13	302.73	302.37	302	302.44	302.37	302.63	302.44	302.71	303.2	303.81	302.78	303.86	302.73	302.07	302.77	301.82	301.44	303.41	303.14	303.62	301.17	303.44	304.73
312.29	311.13	310.27	312.14	311.84	310.99	310.84	311.34	310.27	311.1	310.73	311.3	311.73	311.49	311.41	310.63	311.47	311.17	310.93	310.16	310.35	309.3	312.19	312.33	310.88	310.8	310.81	310.38	311.82	310.23	310.16	310.15	310.45	311.68	310.79	310.97	309.64	310.68	310.81	310.34	310.76	310.88	310.32	309.82	311.01	310.86	310.82	309.61	310.01	311.69
304.52	303.99	304.53	303.91	304.11	304.64	304.81	304.22	305.13	304.64	304.77	304.01	304.14	303.26	303.57	304.5	305.49	304.67	304.03	304.69	304.24	303.13	305.25	304.59	305.19	303.99	304.34	304.5	304.57	304.7	305.08	303.25	303.34	303.13	304.96	304.71	302.94	303.65	304.24	305.29	303.41	304.72	302.94	303.36	304.42	304.71	304.45	303.24	303.4	303.17
309.66	310.64	310.29	311.23	310.21	310.36	311.13	309.89	310.55	310.36	311.02	310.23	309.97	309.29	311.43	310.12	310.96	309.76	311.21	309.32	310.56	310.5	311.42	311.04	310.73	312.05	309.85	310.48	310.1	311.23	309.91	310.78	311.28	310.88	310.14	310.7	309.14	309.05	311.07	310.69	310.73	311.01	310.01	311.21	309.3	308.96	311.06	311.75	310.33	310.37
303.07	302.95	302.1	302.2	302.72	303.72	303.89	303.43	302.84	301.74	304.24	302.84	302.46	303.68	302.63	302.26	303.25	302.24	303.52	302.18	302.55	303.43	301.71	303.14	303.85	303.09	301.65	301.93	301.98	303.37	304.04	301.58	301.63	303.69	303.53	302.32	302.81	302.32	303.59	302.36	303.71	303.21	303.35	302.35	303.75	303.41	302.97	302.42	302.49	301.96
309.66	307.18	307.95	308.71	308.75	308.59	308.76	308.12	309.72	308.45	309.24	308.11	309.02	308.69	309.01	309.76	308.63	307.87	309.39	308.18	309.13	308.48	308.19	308.54	308.81	309.72	308.32	308.63	308.09	309.15	308.89	308.78	308.57	308.26	306.71	308.11	307.79	308.51	308.62	309.56	307.52	308.01	310.07	308.4	308.65	309.59	308.68	308.44	309.59	307.89
329.14	328.19	328.46	327.19	329.11	328.33	328.25	327.66	328.82	328.42	328.41	327.93	327.94	328.89	329	329.35	328.37	327.61	328.09	328.68	328.7	328.61	328.77	328.22	328.52	328.1	328.81	328.17	328.85	329.19	329.08	329.03	328.62	328.1	327.93	328.51	326.55	327.91	328.79	328.52	327.67	329.22	328.17	330	328.17	328.9	330.28	327.48	327.8	327.89
306.33	305.55	305.08	305.86	305.95	304.31	304.79	305	306.04	305.73	305.98	304.67	304.26	304.78	305.4	304.32	304.92	306.2	306.04	303.87	305	304.17	305.4	305.41	305.81	305.21	304.16	304.8	306.26	305.47	305.94	305.94	305.27	305.58	305.15	305.58	304.53	304.76	305.23	304.99	306.08	304.19	306.45	305.35	304.82	304.68	305.14	305	304.68	305.29
314.16	315.4	314.19	315.08	315.14	314.74	314.62	316.06	314.23	313.86	315.1	314.41	314.86	314.69	314.48	314.93	315.7	314.19	314.79	314.42	314.53	315.61	314.81	315.31	315.33	315.03	314.79	315.35	313.87	314.82	314.25	315.9	314.46	315.66	315.85	316.23	314.1	316	314.32	317.2	313.49	314.68	314.91	315.97	314.7	315.63	315.58	314.41	316.26	315.54
298.71	299.02	299.42	299.24	300.1	299.22	300.22	300.01	299.36	300.23	300.52	300.83	301.15	300.51	300.29	300.45	300.68	300.64	300.42	300.4	300.71	299.37	300.2	300.85	300.88	301.2	299.14	299.36	300.54	299.21	299.29	300.41	300.73	301.33	300.73	300.24	299.95	299.5	300.32	299.26	299.3	300.69	300.29	299.37	300.02	300.5	300	298.91	300.34	299.88
300.3	299.64	300.81	299.6	300.1	300.28	299.84	301.31	301.39	300.44	299.59	300.46	299.73	299.22	299.52	299.83	300.07	301.33	298.8	299.72	299.2	299.28	299.26	300.37	298.95	300.49	299.69	301.53	299.64	299.76	301.09	301.06	299.72	300.11	300.5	300.39	300.49	299.33	301.2	301.51	300.1	300.14	299.6	300.97	300.06	299.37	300.39	298.77	300.6	302.03
316.77	316.23	316.86	316.32	316.79	315.26	316.34	315.92	316.58	316.64	316.47	316.41	316.29	316.71	316.41	315.83	317.63	315.62	316.69	315.32	315.71	316.61	317.42	316.58	315.74	317.61	317.61	317.59	317.55	316.67	316.54	316.35	316.93	314.94	315.09	317.57	316.25	316.39	316.93	315.38	316.88	316.98	315.85	317.64	315.82	316.6	317.71	317.1	315.18	317.53
314.35	313.57	315.49	315.13	314.71	314.65	314.21	314.97	314.37	316.2	314.81	314.88	314.9	315.92	314.64	315.44	314.4	314.82	314.62	314.46	314.88	315.29	314.67	314.35	315.18	314.5	314.75	314.61	314.56	314.65	314.67	314.22	314.86	314.53	315.71	315.55	314.99	314.23	314.52	315.54	314.72	314.99	314.91	314.43	313.96	315.1	313.97	315.71	313.58	314.58
317.15	317.84	318.65	316.86	318.24	318.45	318.57	317.81	317.25	318.17	317.65	317.41	317.41	317.59	318.07	318.32	317.89	319.01	317.19	317.78	316.79	317.3	319.76	318.64	316.94	318.55	318.97	318.68	317.97	318.99	318.51	318.65	316.74	317.35	317.81	319.12	318.83	318.67	319.4	318.6	317.84	317.02	318.64	319.62	319.1	317.67	318.09	318.51	318.74	317.47
313.31	312.29	313.63	313.65	313.21	312.42	312.37	311.26	313.24	313.98	313.28	310.9	313.31	313.14	313.13	314.15	312.77	312.51	312.93	312.41	313.38	310.98	313.56	312.29	313.31	313.08	311.8	312.78	313.3	313.4	312.63	312.39	313.27	312.44	312.04	313.94	313.35	311.9	312.58	313	313.57	313.08	313.85	312.55	313.33	312.8	312.6	313.01	313.04	314.81
304.09	303.17	301.49	303.67	303.45	303.35	303.61	303.9	304.14	303.24	303.03	303.6	303.15	302.98	303.25	303.34	303.44	303.06	303.59	303.73	302.57	303.08	302.4	303.37	302.23	303.97	304.24	305.08	302.56	303.35	303.4	303.77	303.78	304.35	302.97	304.32	303.88	303.87	303.31	303.09	303.53	302.25	301.56	301.83	303.25	301.65	304.05	302.35	303.35	302.87
303.7	303.55	302.13	302.05	302	304.32	303.51	303.05	303.11	302.39	302.6	302.86	302.57	304.79	304.16	304.06	303.45	303.41	303.86	302.66	303.59	304.63	303.39	301.96	302.47	303.85	303.28	304.43	304.56	302.62	303.39	301.86	302.57	303.4	303.08	304.11	305.46	302.67	303.33	303.73	303.17	305	302.36	303.47	304.04	303.43	302.99	304.15	302.46	303.53
324.02	324.48	324.5	323.86	323.91	324.87	324.91	324.74	324.41	325.01	324.37	324.8	325.51	324.81	323.84	324.22	325.95	325.45	324.26	325.18	325.15	325.73	324.2	326.48	324.86	324.44	324.68	325.12	323.53	325.15	323.35	324.35	324.05	325.59	326.12	325.84	323.16	325.31	323.9	324	323.77	323.87	324.61	324.44	324.44	324.76	325.36	323.13	324.86	325.43
315.78	316.39	315.72	316.46	315.96	315.76	315.88	316.44	314.96	316.49	316.37	315.07	316.27	315.99	316.71	315.66	316.24	315.68	316.23	314.83	315.32	315.89	316.32	314.1	315.73	316.43	315.15	315.11	315.38	316.12	315.57	315.47	315.73	314.92	315.14	316.37	314.2	315.82	315.47	316.04	314.96	316.74	315.94	315.41	315.78	315.4	315.19	315.59	315.78	315.19
308.44	308.21	308.93	308.81	308.61	308.14	309.09	309.15	309.68	307.64	308.63	309.04	309.42	309.09	308.36	309.67	308.81	308.72	309.77	309.86	307.99	308.6	309.52	307.86	309.26	308.63	307.65	308.18	308.73	308.06	310	308.32	309.29	309.17	308.31	308.45	309.3	308.83	308.33	309.47	308.94	308.26	309.29	308.57	308.71	308.26	309.05	310.06	310.68	308.38
295.53	295.42	294.23	295.86	295.44	295.83	294.63	296.1	293.78	294.81	295.37	294.19	295.73	294.4	294.14	294.86	295.37	295.91	294.76	294.25	294.7	294.49	294.09	296.26	295.99	295.93	294.26	294.66	294.37	295.04	295.91	295.35	294.83	294.89	294.31	295.82	295.99	295.08	294.87	295.65	295.02	293.93	294.75	295.59	295.78	295	295.32	294.9	295.23	293.63
328.42	328.53	328.16	327.57	327.3	327.85	328.48	327.24	327.57	327.78	328.37	327.93	327.82	327.94	327.89	327.22	325.26	327.41	327.68	327.68	327.89	327.26	327.71	327.79	327.84	328.99	326.5	328.09	327.03	327.93	326.66	327.55	328.21	326.64	328.55	327.48	327.95	327.08	326.63	329.32	327.31	328.65	328.05	327.19	328.79	326.97	327.65	327.27	327.97	327.73
296.06	297.01	296.69	296.96	296.74	297.23	296.64	295.71	297.3	297.81	296.45	297.06	296.04	295.97	297	296.29	297.1	297.25	297.03	297.72	296.95	297.2	296.97	296.77	296.82	296.62	297.15	297.2	297.41	296.27	295.78	296.87	297.36	297.26	296.78	297.58	295.9	297.05	295.48	297.25	297.11	297	295.92	296.76	296.31	296.7	295.13	297.2	296.03	295.57
304.16	303.97	303.58	303.3	304.13	304.19	305.67	304.64	304.33	304.29	304.56	305.62	303.87	305.04	304.54	303.84	304.09	304.22	304.95	305.08	303.49	304.7	304.4	303.27	304.54	304.96	304.62	304.58	303.7	305.21	304.2	303.31	304.74	304.15	303.1	304.74	303.77	304.83	303.94	304.52	304.47	305.35	304.29	304.77	304.66	304.62	304.26	304.47	303.7	304.31
296.49	296.62	295.4	297.67	297.91	296.53	296.28	296.01	298.57	297.82	296.53	296.87	297.6	296.6	297.66	295.96	297.69	297.06	297.57	297.29	296.55	296.12	295.89	297.76	296.76	296.46	297.27	297.71	298.05	296.47	296.81	297.14	296.83	296.07	296.01	296.52	297.89	296.89	297.61	296.25	297.55	297.21	297.67	297.25	296.47	295.96	298.45	296.99	296.85	297.16
312.28	312.05	311.84	311.61	311.42	309.9	310.68	311.81	310.59	311.71	311.43	310.07	310.94	310.73	310.34	311.77	311.89	311.4	310.38	312.2	309.62	311.64	310.12	309.91	311.78	311.26	310.39	312.04	310.56	310.36	311.71	310.64	310.64	311.84	310.83	311.5	311.37	310.12	309.81	312.35	311.33	311.45	310.35	310.29	310.64	311.57	309.59	311.22	310.92	311.48
319.76	318.2	317.78	318.78	318.37	318.23	318.59	318.54	318.44	318.41	318.23	318.04	317.52	318.65	317.98	318.85	319.19	317.39	317.24	317.27	317.33	318.1	317.79	318.88	317.68	318.93	318.03	318.8	317.74	318.22	317.85	319.17	317.72	318.29	317.87	318.54	318.21	317.24	317.63	318.06	316.96	318.14	318.36	318.02	317.42	318.08	318.26	318.94	317.99	318.03
305.36	305	306.41	305.23	304.43	305.81	305.84	305.44	304.71	306.4	306.2	305.01	304.61	303.84	306.49	305.9	305.14	305.68	305.1	306.38	304.64	305.68	304.64	305.83	305.59	304.16	305.21	306.86	305.3	305.09	306.75	304.8	305.37	306.25	304.53	305.02	306.62	305.9	304.11	305.48	305.05	306.96	305.84	304.94	305.17	305.01	306.57	305.42	305.73	305.55
305.33	304.12	305.35	304.86	305.45	304.1	304.58	305.05	304.38	304.51	305.88	304.38	303.59	305.04	305.06	305.13	304.23	305.56	304.98	304.63	305.86	303.71	304.39	305.09	304.14	304.84	303.91	305.12	303.82	304.78	304.77	304.47	303.75	303.89	305.51	304.15	305.98	304.49	304.26	305.54	305.26	304.7	304.05	304.83	304.34	305.2	305.53	305	304.76	304.7
314.16	313.16	313.83	313.75	313.76	314.02	313.82	313.51	314.15	314.52	313.88	314.62	313.74	314.34	314.91	315.19	313.17	315.43	314.94	315.4	313.49	314.14	313.18	313.26	314.22	313.55	314.61	313.43	313.91	313.51	314.02	313.24	314.8	313.45	312.53	314	314.14	315.48	314.98	315.07	315.26	313.46	313.67	313.96	313.19	314	315.2	314.31	314.11	313.76
312.77	311.83	311.61	310.67	311.15	311.61	312.22	311.17	312.09	311.28	311.26	311.74	311.98	311.58	311.67	311.4	311.04	311.88	310.5	312.85	310.85	312.02	312.08	310.19	311.78	310.52	312.57	311.75	311.45	311.84	312.13	311.49	311.9	311.69	311.55	310.34	312.69	311.6	311.2	310.8	311.88	310.83	311.75	312.27	311.17	309.82	312.87	311.18	311.82	312.7
306.16	305.86	306.06	305.48	304.25	305.62	305.02	305.76	306.32	305.15	305.3	305.11	306.08	305.99	304.76	305.79	304.43	305.21	306.15	304.19	305.94	303.94	306.45	306.81	304.39	305.21	306.67	303.53	306.11	306.07	304.73	305.83	304.62	305.76	306.42	305.81	303.75	306.02	305.08	304.45	304.82	304.31	305.02	305.81	305.42	306.24	304.68	305.67	304.91	303.5
304.27	304.43	304.92	304.21	305.58	305.55	306.18	304.98	305.71	305.53	304.49	305.71	304.71	305.2	304.47	305.01	304.33	304.86	304.89	304.78	305	304.62	304.97	306.17	305.02	304.53	304.84	303.91	304.06	304.6	304.81	304.83	304.78	306.08	304.81	305.46	303.52	303.7	305.07	304.16	304.83	304.97	304.24	305.16	304.97	304.92	305.07	305.42	305.41	304.04
304.83	305.21	305.18	305.62	305.37	305.19	304.69	305.77	306.01	306.41	304.61	305.41	305.44	305.31	305.28	305.19	306.9	304.91	305.85	305.28	305.77	304.5	306	304.19	304.72	305.46	304.93	304.34	303.97	304.94	305.77	304.6	304.74	304.53	305.78	306.08	305.16	305.31	305.23	306.41	305.34	305.48	306.48	304.7	304.62	305.55	305.61	305.9	306.42	306.78
313.02	312.94	313.84	313.09	312.86	313.44	312.53	312.96	313.79	312.54	312.64	311.87	311.2	311.67	312.79	313.17	312.27	313.15	313.48	313.27	313.07	312.07	312.74	313.67	313.81	311.35	312.64	312.56	313.01	312.48	312.03	313.57	312.64	313.46	312.88	313.55	312.07	313.28	312.59	312.72	313.13	312.2	311.53	312.72	313.6	313.03	310.88	312.6	312.07	313.54
293.8	295.12	294.35	293.99	294.12	293.32	294.27	294.46	295.08	295.77	293.77	294.16	294.45	295.76	294.26	294.14	293.93	293.73	294	294.01	293.45	293.36	293.56	292.92	293.34	295.01	293.97	293.65	294.49	294.34	294.93	294.11	293.75	293.71	293.4	295.53	294.67	294.05	294.36	294.62	294.11	293.67	293.45	294.69	294.26	295.11	294.31	293.18	293.68	294.42
301.5	302.25	302.02	301	302.84	302.6	302.95	302.84	301.64	301.97	301.9	302.45	302.64	301.91	303.32	302.61	301.23	301.81	302.28	301.52	302.2	301.88	302.38	302.42	304.38	301.81	303.33	302.48	302.93	302.74	302.91	303.51	303.16	302.12	302.28	302.23	302.32	303.01	302.97	301.64	302.17	302.31	303.93	302.3	302.98	301.82	302.51	301.47	302.9	302.95
301.12	300.45	303.36	302.86	303.5	302.05	302.64	302.99	303.23	303.36	302.72	302.44	300.74	301.47	303.95	302.79	302.69	303.73	301.73	302.65	303.37	302.3	303.73	302.08	303.6	303.35	300.72	301.47	303.6	302.92	302.35	303.93	303.33	302.43	302.97	301.75	302.96	302.62	303.42	302.52	303.28	302.68	302.62	302.94	302.61	301.31	302.4	301.79	302.7	302.98
302.33	302.61	303.08	302.47	303.13	301.91	301.7	302.21	303.07	302.19	303.56	301.91	300.54	303.47	303.51	302.06	303.69	303.55	302.24	301.97	302	303.96	302.03	301.05	301.78	303.44	302.97	301.24	301.99	301.79	302.72	303.24	302.5	302	301.48	302.24	302.02	303.26	303.76	303.15	302.34	303.42	303.01	302.44	302.49	301.07	302.44	302.7	301.8	301.91
301.71	303.24	302.96	304.01	302.89	303.49	302.8	302.84	301.15	302.02	302.88	301.9	301.39	301.33	301.71	302.27	303.09	302.21	302.76	301.87	301.75	302.58	300.57	302.46	303.69	303.32	302.44	301.66	301.89	300.78	302.49	302.16	302.31	302.25	302.15	302.21	302.2	303.04	302.78	301.67	303.12	304.4	302.24	301.57	303.83	301.04	303.4	302.16	301.87	302.28
326.64	327.76	326.98	325.92	326.37	327.08	326.92	327.43	327.01	327.24	326.38	325.6	327.02	326.96	327.03	326.99	327	327.12	327.79	326.95	326.6	326.69	326	327.16	326.62	327.84	327.24	326.09	326.88	326.9	327.2	327.59	326.63	326.66	326.65	325.92	327.98	326.97	327.81	326.75	326.67	326.11	328.02	327.36	327.55	326.4	327.91	325.65	327.3	327.46
318.04	316.48	316.65	317.79	317.51	317.06	317.29	317.76	316.51	316.21	316.5	316.39	316.54	317.19	317.23	316.87	316.11	317.78	317.66	317.93	317.06	318.28	316.29	318.02	317.37	315.87	316.07	317.05	318.1	316.8	318.31	316.59	317.38	317.32	316.41	316.95	317.05	316.46	317.4	316.88	316.43	315.35	317.84	316.4	317.65	317.25	317.09	318.21	317.68	317.6
309.22	308.92	308.1	308.97	309.33	308.29	309.28	308.91	309.26	309.54	309.4	310.33	309.2	309.11	307.96	307.92	309.62	309.16	309.16	309.46	309.11	307.88	307.84	309	309.15	308.87	308.78	308.19	310.4	310.18	309.41	308.13	308.77	308.45	308.21	308.83	309.4	308.87	309.79	309.64	310.78	310.16	309.04	308.91	309.5	308.44	309.81	309.75	309.39	309.34
306.63	305.13	304.47	303.77	306.5	305.03	305.01	304.81	304.39	304.35	304.39	305.34	305.74	305.65	305.36	304.6	305.01	305.19	305.36	304.93	305.33	304.8	304.55	305.2	305.76	304.42	305.25	303.72	305.52	303.79	305.15	304.59	305.49	304.6	304.75	304.34	305.97	305.56	306.13	304.47	304.1	303.87	307.57	304.1	306.43	305.59	305.1	305.02	305.67	304.64
314.02	313.82	314.17	314.31	315.16	315.76	315.51	314.03	314.64	313.63	314.79	315.49	314.4	314.9	313.53	316.46	315.36	314.05	315.78	315.38	314.76	315.2	315.57	314.62	316.64	313.13	314.43	315.81	314.36	315.16	313.92	315.08	315.84	315.66	314.66	315.18	315.26	314.52	314.55	314.98	315.3	315.03	313.98	313.67	315.31	313.19	314.6	314.48	315.34	313.93
313.02	312.92	314.03	312.18	312.84	312.42	312.72	313.66	312.09	312.93	313.05	313.66	312.6	312.48	313.34	312.67	312.44	314.02	312.85	313.51	312.84	313.82	311.95	313.35	313.56	312.38	312.01	312.79	313.83	312.96	312.22	311.66	313.46	311.38	312.45	313.51	312.87	312.8	313.45	313.2	313.03	311.68	312.62	313.77	312.97	313.34	312.19	312.91	313.65	313.56
296.49	298.04	295.97	295.5	296.87	297.57	297.47	295.9	296.59	298.42	297.03	296.59	296.63	296.62	298.32	297.04	296.86	295.71	297.36	296.3	296.94	296.31	298.45	295.92	296.13	296.85	297.29	294.88	296.66	296.03	296.52	296.88	297.35	296.29	296.46	295.98	296.1	296.28	298.53	297.31	297.35	297	296.7	296.93	297.21	297.07	297.44	297.85	295.91	296.8
313.06	311.84	313.03	312.77	313.18	313.2	312.93	313.75	312.81	313.41	313.47	313.18	313.05	312.54	313.97	313.06	313.33	312.72	312.99	313.09	311.99	312.5	313.55	313.62	313.43	313.11	312.49	314.81	314.25	312.78	314.45	312.85	314.84	312.36	314.48	312.91	313.73	312.8	314.3	314.54	313.15	313.41	312.93	312.94	312.84	313.26	313.32	312.77	313.01	312.86
313.29	314.03	313.51	312.55	312.62	313.5	312.51	314.25	313.62	312.23	313.56	312.21	313.48	313.88	313.19	313.01	312.4	313.37	313.26	313.16	313.09	312.03	313.57	312.57	313.05	313.25	312.49	313.55	312.68	313.18	312.98	312.28	312.79	312.27	313.38	313.03	312.51	311.85	313.55	311.87	313.33	312.42	311.76	312.24	313.63	313.97	313.71	314.23	313.32	313.11
325.44	325.11	326.25	324.44	325.54	324.97	325.83	324.11	325.74	325.62	325.97	325.68	325.72	325.54	324.87	325.66	323.4	324.62	323.82	325.51	325.49	325.32	325.63	325.14	326.39	325.27	324.93	324.35	325.84	325.94	325.95	324.68	325.62	326.4	324.39	325.24	325.62	325.05	325.35	325.41	324.75	324.82	324.85	324.01	324.64	324.63	325.7	324.09	325.31	325.55
304.33	305.57	305.56	305.18	304.6	305.8	304.51	305.3	305.52	304.74	306.84	305.66	304.52	305.3	305.05	305.92	305.76	305.48	304.24	304.49	305.04	306	305.38	305.33	304.58	304.97	304.61	305.92	306.3	306.65	305.43	305.86	305.7	305.35	304.06	306.23	304.45	305.46	304.88	304.3	305.24	305.24	305.96	305.93	306.19	305.13	305.77	305.29	305.38	305.22
315.99	315.77	314.6	315.25	313.98	314.55	315.27	314.6	315.63	315.28	314.36	314.2	316.23	314.26	315.26	316.01	314.87	314.49	314.95	316.03	315.11	314.83	314.89	314.96	314.72	314.67	314.88	315.19	314.2	313.61	314.76	314.97	314.37	314.51	314.58	315.25	314.29	315.28	314.07	314.16	314.87	314.12	314.42	315.18	315.63	314.56	314.92	314.32	314.84	315.05
303.63	304.39	305.48	305.43	303.95	304.35	305.1	303.6	304.55	304.17	305.27	305.48	303.68	303.53	305.42	305.17	304.86	304.49	303.52	304.11	305.43	303.17	302.9	304.65	305.7	304.26	305.52	303.38	304.95	305.82	304.36	303.81	303.72	304.53	305.58	304.8	304.83	304.59	304.22	304.22	303.09	303.74	304.07	303.53	305.26	305.08	305.2	303.44	304.84	305.45
306.72	306.01	306.21	306.92	307.02	307.12	305.66	305.44	306.56	306.51	305.88	305.91	305.87	307.39	306.52	306.92	307.62	304.09	306.26	306.62	307.35	305.04	306.34	306.73	305.6	305.95	305.04	306.29	306.95	304.9	306.39	305.23	305.59	307.65	306.64	305.87	307.47	305.63	307.4	306.4	306.46	306.05	306.92	307.22	306.44	306.28	306.97	305.41	306.29	306.14
316.32	315.96	316.84	316.94	315.83	316.11	315.86	316.09	315.18	315.51	315.62	315.21	316.35	312.96	315.48	316.68	315.45	316.93	315.6	315.12	315.27	316.09	317.43	315.85	316.21	315.32	315.07	316.45	315.64	315.2	315.57	316.16	315.71	315.51	316.46	315.96	315.5	315.92	316.07	316.61	316.01	316.03	315.21	316.59	316.11	316.47	316.45	314.96	315.4	315.71
314.31	315.55	314.44	315.47	313.91	314.97	314.31	315.22	314.66	314	314.82	314.41	314.84	314.49	314.66	313.7	315.09	314.37	313.91	314.62	314.75	316.09	314.45	314.64	314.57	314.11	314.02	313.38	315.11	315.08	314.43	313.89	314.76	314.55	315.4	314.48	315.34	315.52	314.61	314.86	314.99	315.35	315.04	316.11	314.43	315.27	314.72	314.49	315.35	315.19
306.41	304.98	304.52	304.54	305.83	305.51	305.78	305.07	305.38	305.88	305.07	305.97	305.81	306.2	305.03	305.44	306.08	304.97	305.89	306.1	304.46	304.9	304.63	305.81	305.36	306.15	306.59	305.11	305.46	305.03	305.26	304.66	304.5	306.34	306.1	305.08	306.74	305.9	306.08	305.76	304.95	305.62	306.31	306.44	304.41	305.12	304.88	305.56	305.72	305.03
315.68	314.98	314.27	314.51	316.01	314.45	315.42	315.14	314.13	315.32	314.89	315.24	314.98	313.79	314.18	314.31	315.3	314.78	313.52	313.95	314.75	315.45	315.8	314.69	315.8	315.64	315.07	315	314.91	314.41	315.8	315.02	314.89	315.37	315.2	315.2	316.16	315.07	313.92	315.57	316.65	315.14	315.39	315.7	315.62	313.44	315.47	315.6	313.99	315.3
293.25	292.62	293.93	295.27	293.48	295.19	294.58	293.88	294.53	294.41	293.64	294.19	293.33	294.26	293.26	295.43	293.38	294.32	294.35	294.5	293.64	295.75	293.89	293.59	293.9	293.52	293.87	294.36	293.41	294.14	294.73	294.56	294.29	293.39	293.92	294.47	294.38	293.77	294.38	294.27	294.83	294.23	294.04	293.74	294.11	295.34	295.51	293.42	295.62	294.55
327.01	328.32	328.42	327.37	328.83	327.6	327.26	327.01	328.44	328.16	327.87	328.1	327.83	328.48	327.52	327.78	327.85	327.26	328.87	327.54	328.34	328.27	328.08	328.81	328.9	328.85	328.84	328.88	327.06	328.32	327.04	327.34	328.47	328.13	327.33	327.97	327.59	327.57	328.43	327.05	327.54	328.47	328.7	327.57	327.13	327.89	328.31	328.17	327.14	327.95
302.84	301.89	301.67	302.76	302.41	302.13	302.6	303.36	302.98	302.71	303.33	302.56	302.37	302.51	302.72	303.26	302.43	302.37	302.36	300.84	303.29	302.24	302.12	301.41	302.58	302.09	302.61	301.86	301.89	301.71	301.66	302.98	302.4	301.47	302.18	302.55	302.58	301.42	304	303.49	301.53	302.07	302.57	302.38	301.16	302.4	302.08	303.99	302.65	303.04
303.03	303.11	304.28	304.19	302.98	304.19	302.5	304.19	303.8	303.85	302.7	303.97	303.41	303.55	304.3	303.31	304.12	302.66	304.47	302.57	303.58	301.95	302.77	302.82	303.48	302.99	302.72	303.59	303.34	303.72	303.09	305	303.57	302.97	303.67	302.85	303.31	302.68	303.02	303.7	305.17	303.81	304.09	302.3	304.14	303.25	303.36	302.48	303.13	303.92
304.41	306.24	305.66	305.19	305.43	305.34	305.2	304.57	305.04	304.64	305.3	304.95	305.38	305.32	305.57	305.76	306.01	305.06	306.01	305.6	306.34	305.87	304.07	305.39	305.71	305.8	306	305.05	305.15	305.96	304.16	305.2	305.45	303.15	305.96	306.53	304.89	305.16	304.89	304.29	305.64	305.74	305.67	305.69	306.58	305.78	305.17	305.5	305.35	307.01
317.33	317.29	317.06	316.44	317.2	318.51	317.06	316.95	318.02	318.28	316.82	317.11	316.33	317.46	316.96	318.32	317.11	316.57	316.78	316.63	317.45	316.04	316.87	317.79	317.43	316.88	317.53	317.47	318.37	317.52	317.64	318.06	316.6	317.53	318.19	316.6	317.27	316.41	317.21	317.17	317.06	317.25	315.75	316.63	316.95	317.66	316.93	317.59	316.86	316.72
309.55	308.93	309.29	308.85	311.09	310.88	309.11	309.41	308.74	309.67	310.07	310.11	310.36	308.42	309.55	310.84	310.1	310.07	311.42	310.02	309.18	308.02	309.92	309.91	309.24	310.44	309.12	309.58	309.25	308.98	309.24	309.36	309.57	310.59	309.16	310	309.58	310.28	311.38	309.55	309.59	310.37	309.82	309.81	309.67	310.71	310.42	310.52	310.21	308.77
301.96	301.67	301.38	300.4	300.52	300.36	301.87	301.4	301.07	300.65	300.33	302.27	300.17	301.15	301.93	301.87	302.18	300.95	301.15	300.97	301.72	300.5	300.15	302.14	301.56	299.98	301.48	300.91	301.26	301.4	301.33	301.73	301.69	302.24	302.07	302.06	301.89	300.91	300.09	302.03	300.27	300.84	300.69	300.15	300.94	301.49	300.72	300.96	302.39	300.5
317.98	317.64	316.36	317.65	316.41	316.98	316.6	317.99	317.1	318.35	317.55	317.25	317.28	316.9	317.03	316.21	318.31	317.22	317.59	317.43	318.07	317.02	316.87	316.49	316.95	317.67	316.86	317.04	317.18	317.77	317.86	318.08	317.29	316.38	317.11	318.33	316.92	316.72	316.68	317.12	317.68	319.16	317.57	318.27	316.62	317.95	317.85	317.09	318.35	316.61
299.08	300.54	301.53	298.33	300.92	299.84	300.7	300.01	300.35	299.93	300.67	299.93	300.85	301.63	300.3	299.87	300.38	299.77	299.64	299.97	301	300.67	299.21	300.49	300.44	299.77	300.24	299.68	299.8	300.07	299.33	299.32	300.53	300.93	299.32	300.13	300.44	300.59	301.36	299.65	300.25	300.39	300.09	299.29	299.89	298.68	300.22	301.45	300.73	300.95
300.08	300.47	298.86	300.12	300.75	302.33	299.64	300.12	299.03	300.13	301.37	299.06	299.63	300.33	299.93	300.2	300.65	299.86	299.07	300.29	300.19	300.35	300.59	299.06	300.44	300.21	299.6	300.62	300.76	299.48	300.07	300.02	300.62	299.92	299.84	300.65	299.41	300.16	301.14	299.81	299.9	300.23	300.35	300.13	300.68	300.36	301.34	301.5	300.61	300.47
307.24	309.54	308.92	308.32	308.9	308.23	309.57	308.31	308.94	308.66	307.89	308.35	308.9	310.14	308.77	308.53	309.69	309.72	308.57	309.06	308.59	308.4	308.14	309.06	309.61	308.68	309	307.57	307.51	307.82	309.78	310.92	309.77	309.21	308.93	308.24	309.49	309	309.4	308.77	308.4	309.39	309.18	308.79	308.99	309.41	308.91	308.88	308.21	308.53
301.14	302.01	302.61	302.3	301.47	302.09	301.76	301.86	301.78	302.58	301.56	303.36	303.35	302.89	302.75	301.88	303.74	302.94	302.98	302.47	303.06	302.3	302.46	303.35	301.91	302.02	302.6	301.86	302.3	301.27	303.2	301.71	301.48	303.36	302.06	303.62	301.14	301.43	304.15	303.06	303.33	304.65	302.55	302.27	301.56	301.88	301.84	302.47	303.22	302.03
307.21	306.69	304.75	306.3	305.58	306.2	306.95	305.49	306.15	306.57	305.87	307.31	306.86	306.33	306.21	306.81	305.75	305.49	305.56	306.69	306.09	306.02	306.69	305.95	305.68	305.45	305.23	305.35	305.48	305.32	305.35	308.46	305.6	307.45	305.09	305.17	306.04	304.44	305.9	305.96	305.58	304.8	305.65	305.84	305.01	305.44	307.39	305.59	306.54	306.54
303.45	301.52	303.17	303.08	302.91	302.48	303.73	303.82	303.11	303.72	303.33	301.97	303.07	303.18	302.56	302.96	301.44	303.02	302.69	303.77	302.6	302.71	302.62	302.95	301.73	304.15	302.07	303.58	303.76	303.86	303.01	303.55	302.95	302.74	302.5	302.23	303.54	303.38	304	301.4	303.13	303.23	302.36	303.56	303.33	303.35	303.96	302.8	301.77	302.64
296.39	296.28	297.67	297.61	297.5	294.53	297.54	297.97	297.27	297.27	296.51	296.78	297.24	295.8	297.28	296.7	295.22	297.53	296.45	296.68	297.26	295.79	297.39	295.72	297.2	297.06	297.59	296.32	297.07	297.22	298.23	298.09	296.08	297.7	298.03	297.5	296.38	296.47	296.02	294.71	295.66	297.67	298.45	296.33	296.18	297.39	296.67	297.73	295.58	296.64
302.62	304.05	302.97	303.46	303.26	302.72	303	303.1	303.95	303.62	303.81	303.2	302.89	303.88	303.04	304.39	302.26	301.85	302.28	302.93	302.82	302.99	304.15	302.03	302.57	303.39	304.25	303.4	302.09	302.6	302.52	302.79	302.07	303.99	302.73	302.12	303.45	303.93	303.8	303.02	302.97	302.37	301.34	304.56	302.98	303.75	302.58	302.7	302.94	303.24
302.83	303.96	303.12	303.26	301.52	303.14	302.41	303.17	302.38	302.2	304.3	302.42	301.72	302.77	303.19	303.79	302.15	303.8	304.09	302.88	302.35	303.43	301.74	303.44	302.06	302.74	303.74	303.12	302.64	302.18	304.33	303.24	302.39	303.58	303.2	302.28	302.21	302.46	303.65	302.53	302.96	302.26	303.1	302.3	303.36	303.12	304.27	303.51	303.53	303.53
301.17	302.11	302.31	301.88	302.74	302.46	302.92	302.57	302.59	301.75	302.15	301.82	302.21	302.68	302.96	301.55	302.32	302.34	301.68	302.18	301.82	302.86	301.77	302.75	302.26	302.28	302.24	302.64	302.71	302.04	302.21	304.15	302.3	303.14	301.99	303.05	301.71	302.51	302.48	302.12	301.02	302.2	301.51	302.33	302.3	301.6	301.86	302.47	302.39	301.1
303.37	303.94	303.06	304.96	303.74	304.76	303.98	304.03	303.69	305.15	304.71	304.31	305.76	304.92	304.48	304.41	304.75	304.89	304.05	303.89	303.88	304.55	303.77	305.06	304.5	304.89	303.65	304.49	304.33	305.51	304.31	304.88	304.24	305.17	305.25	304.71	304.92	304.49	303.89	303.69	304.46	304.5	304.95	304.21	303.19	304.57	303.63	304.69	305.04	304.65
317.23	316.05	317.76	317.34	316.72	317.98	318.23	317.95	316.86	317.48	317.05	318.52	316.62	317.07	317.22	318.15	315.93	317.98	318.25	317.25	316.41	317.1	318.12	318.05	316.25	318.15	318.22	317.6	316.82	316.58	317.53	317.64	317.12	317.7	317.36	315.78	318.25	316.79	317.05	317.93	316.51	316.36	317.73	316.92	316.12	316.97	316.94	317.32	317.74	318.07
312.64	312.73	312.59	311.13	311.62	310.87	312.98	311.84	312.26	312.11	311.23	312.68	311.7	312.33	311.89	310.94	312.75	312.57	312.41	313.56	312.4	311.79	313.49	312.95	310.04	310.84	313.85	311.48	312.45	312.29	313.02	313.06	313.01	311.96	311.78	313.04	311.51	312.93	311.59	311.71	311.56	313.11	313.47	310.62	311.93	310.81	311.28	311.4	312.9	312.15
294.8	294.65	294.09	295.18	296.26	295.1	295.3	295.64	295.27	295.2	293.73	296.02	295.69	294.94	294.6	295.28	296.29	295.62	296.39	294.81	294.68	294.4	295.54	295.39	295.66	295.38	294.65	295.9	295.1	294.61	295.03	294.91	295.05	295.59	296.3	295.26	294.2	294.96	295.46	295.17	294.6	294.35	295.29	294.79	294.83	294.03	295.89	295.64	296.2	294.59
312.91	313.55	313.18	312.04	312.38	313.66	311.28	311.98	313.73	313.59	314.05	314.07	311.78	312.11	314.6	313.33	312.97	313.25	313.16	313.8	313.11	314.42	313.8	311.86	313.52	313.16	313.53	313.34	313	311.9	313.4	312.6	312.18	312.67	313.46	313.14	312.89	312.36	313.3	312.33	312.06	313.22	313.21	312.32	314.21	312.54	313.11	313	312.19	313.62
309.48	309.99	309.9	308.5	309.33	310.9	310.57	309.97	310.17	310.24	310.01	311.16	309.97	311.06	310.65	309.21	309.04	311	310.25	309.27	310.23	308.28	308.82	310.31	310.36	309.96	309.57	309.13	310.28	309.55	310.91	310.01	309.78	308.95	310.09	308.57	310.19	309.42	309.67	309.86	310.19	310.18	310.33	309.33	309.84	310.74	308.98	309.68	310.61	309.43
317.15	317.11	316.94	317.76	318.7	317.83	316.35	316.81	315.72	317.8	318.06	317.41	316.73	315.16	316.76	316.89	317.13	317.85	317.37	317.08	316.94	317.85	317.47	315.92	317.2	316.81	317.2	316.8	317.04	317.85	318.51	317.34	317.72	317.11	317.04	316.27	318.41	317.14	319	316.89	316.94	317.24	316.82	318.05	316.61	316.58	318.18	316.77	317.65	316.37
302.64	302.5	303.47	302.68	304.09	304.48	302.5	303.65	302.56	302.33	303.74	302.8	303.08	303.57	303.39	302.65	302.87	303.61	302.88	302.7	303.09	303.84	303.04	302.99	303.28	302.66	303.88	304.38	303.69	304.3	303.39	303.74	303.38	301.79	302.6	303.92	303.69	303.81	302.64	303.68	303.4	303.5	303.05	302.11	303.35	302.67	304.38	302.03	304.07	302.59
304.97	303.86	304.84	304.63	305.34	304.37	306.06	304.47	304.32	305.09	303.78	304.29	304.08	306.64	303.31	306.05	303.55	304.12	305.41	303.06	304.6	303.67	303.8	304.1	305.51	304.85	304.62	304.5	305.46	303.36	303.78	304.3	304.06	304.15	304.66	305.77	303.89	303.87	304.08	303.97	303.29	305.73	303.18	303.76	303.84	304.56	304.19	303.59	304.39	304.76
295.44	295.21	294.5	295.01	294.63	295.61	295.2	295.83	295.26	296.72	294.86	294.76	296.04	295.8	296.49	294.88	295.84	294.63	293.85	294.23	296.01	295.65	296.06	294.99	294.63	295.05	294.68	295.01	294.41	295.63	295.08	295.52	295.4	295.07	295.63	295.1	295.7	293.8	294.74	293.86	293.8	295.08	294.75	294.01	295.42	295.62	293.73	294.88	295.8	295.59
315.49	316.05	315.81	315.22	316.02	315.22	315.26	315.68	316.88	316.58	316.25	316.45	316.57	316.87	314.68	316.68	316.06	315.1	315.09	316.14	316.58	315.57	315.18	314.98	316.53	316.1	316.93	316.18	316.11	315.39	316.67	314.92	314.96	316.17	315.76	317.05	315.71	314.35	316.02	316.55	316.02	316.21	315.92	316.12	315.74	315.89	316.06	314.87	316.85	315.82
309.89	310.35	310.28	310.83	310.96	308.94	310.49	310.69	310.79	310.45	310.63	311.38	310.58	311.16	311.23	309.49	308.96	311.93	311.05	310.59	310.1	311.37	309.98	310.77	311	311.16	311.21	309.7	310.96	310.06	311.35	309.83	310.38	311.14	309.74	310.58	309	310.91	309.26	310.3	310.56	309.47	310.11	310.01	309.24	310.95	311.56	309.78	310.04	310.78
314.17	315.56	314.08	314.4	314.38	315.82	315.07	315.62	313.38	314.61	315	315.7	315.11	314.44	314.54	315.53	314.66	317.02	315.07	314.76	313.53	315.29	314.9	314.89	315.72	314.68	314.48	314.87	313.11	314.5	315.35	314.55	313.53	314.14	314.39	315.45	316.3	315.48	314.95	315.73	315.05	315.89	315.45	315.08	314.44	313.68	314.69	315.93	315.79	315.37
318.07	316.24	318.65	318.13	318.39	316.91	317.35	317.88	318.36	318.41	318.52	317.64	317.3	317.7	317.4	318.23	317.74	318.57	319.42	317.46	318.06	317.66	318.08	317.54	317.85	318.48	317.76	318.67	318.36	317.62	318.57	318.56	318.87	316.94	318.53	318.07	318.75	317.47	318.42	318.61	318.37	317.7	318.24	318.96	317.28	318.13	318.24	318.97	319.32	318.07
313.06	313.65	312.47	312.87	312.45	313.62	312.32	314.33	314.43	314.02	312.88	313.57	313.5	312.38	313.17	314.48	313.4	313.38	313.39	314.11	312.97	312.45	313.12	312.12	313.91	313.6	313.34	313.51	312.97	313.21	312.18	313.79	312.89	312.53	313.5	313.06	312.1	312.64	311.93	314.39	313.31	312.71	313.66	312.91	313.54	312.8	313.53	313.47	312.73	313.07
318.72	318.87	319.31	318.57	319.58	319.44	319.94	318.05	320.23	318	319.28	320.89	319.61	318.92	318.62	318.35	319.24	319.06	319.77	319.25	319.85	319.64	318.1	319.75	319.95	317.95	318.93	318.9	320.18	319.53	320.33	317.67	318.68	320.66	319.21	318.38	319.56	318.89	319.52	320.48	319.1	319.83	318.21	318.61	319.64	319.39	319.24	319.26	318.05	319.97
316.88	317.76	316.53	316.95	317.89	317.62	316.97	317.02	316.96	315.97	317.1	316.51	316.65	315.48	316.67	316.96	315.71	316.25	317.43	317.56	316.19	316.17	317.62	316.15	316.9	316.41	316.32	317.25	315.95	316.86	317.43	316.43	316.18	316.28	317.58	316.05	318.5	315.38	316.12	316.47	315.83	315.74	316.58	317.01	316.45	316.67	315.87	315.6	317.68	316.14
[truncated: 150 more columns]
