# Supplementary material for: Genetic dissection of main and epistatic effects of QTL based on augmented triple test cross design
Source: PLoS One. 2017 Dec 14;12(12):e0189054. doi: 10.1371/journal.pone.0189054 (PMC5730204; doi:10.1371/journal.pone.0189054)
Supplement: S9 Supporting Information — (ZIP) [file pone.0189054.s009.zip › z5_600_0.8_5.csv]

296.26	294.85	294.84	296.28	295.42	295.05	295.91	295.6	294.54	295.38	294.3	295.03	296.16	295.36	294.54	292.99	294.74	294.12	295.8	297.24	296.37	295.35	296.21	295.36	295.87	293.46	297.09	294.89	295.39	296.91	295.89	294.53	295.89	295.46	295.44	296.5	294.71	294.92	295.72	294.06	293.12	295.17	293.25	295.07	295.16	293.89	294.67	293.52	294.19	294.51
314.34	313.97	312.61	313.41	311.6	313.53	312.89	311.75	314.06	315.52	311.91	311.96	311.88	314.26	313.32	311.47	313.55	313.97	312.34	313.61	312.82	315.11	312.93	315.06	311.59	313.78	313.25	312.02	314.46	313.48	313.33	312.68	313.93	313.66	311.91	314.46	313.8	312.64	313.33	313.12	313.53	314.99	312.28	312.8	313.36	313.11	313.31	313.53	312.35	312.26
302.16	302.67	301.88	302.05	301.5	303.32	304.29	301.86	301.16	304.53	303.22	301.75	303.27	303.09	301.53	301.4	303.21	301.16	301.38	305.21	303.29	303.51	302.13	302.5	302.2	304.2	301.52	302.47	303.52	302.45	302.72	301.58	302.42	302.1	302.06	302.58	303.42	302.44	301.26	302.68	303.14	302.24	301.51	301.98	302.21	303.46	303.14	301.39	302.89	300.58
301.29	300.25	300.66	302.13	300.71	300.91	301.07	299.25	299.95	302.12	299.39	302.61	303.67	301.09	299.41	299.63	300.13	301.24	300.84	299.68	300.73	302.02	301.35	301.73	300.49	300.2	300.83	301.77	300.17	302.06	301.79	301.88	299.57	300.27	300.43	301.55	302.7	300.97	300.12	301.32	300.15	301.2	300.34	301.07	302.33	300.43	300.41	299.91	301.42	301.63
313.82	313.42	312.37	313.67	315.03	313.79	312.08	312.94	313.6	313.35	312.48	312.14	313.56	312.35	312.38	313.75	313.68	311.45	312.82	314.56	311.81	314.67	313.33	312.6	311.23	311.96	312.91	311.33	313.08	314.18	311.9	314.47	313.55	313.02	314.5	313.53	312.78	312.95	314.08	313.1	313.43	313.43	313.46	313.45	313.31	313	312.42	313.39	313.95	312.87
313.77	311.59	312.35	312.71	310.77	311.97	312.42	313.48	313.65	311.47	311.89	311.88	313.89	311.21	311.82	313.09	312.79	313.04	312.43	311.4	312.04	313.69	313.85	311.96	312.4	312.82	313.97	311.54	313.59	312.69	313.89	310.83	312.95	312.17	312.07	311.68	310.6	313.04	311.96	312.88	311.22	312.08	310.93	311.29	312.2	314.59	311.63	313.98	310.41	312.66
312.25	313.07	310.71	313.25	312.92	311.9	312.96	312.07	313.35	313.26	313.71	310.85	313.05	310.07	311.02	311.09	313.03	312.4	313.18	311.58	312.98	311.38	311.85	310.89	313.09	311.65	312.15	311.03	312.52	311.3	312.47	313.61	310.87	312.02	312.54	312.78	310.32	311.41	311.29	311.51	312.67	313.07	311.38	312.42	311.42	311.48	312.04	310.21	312.13	311.57
299.22	300.96	300.81	300.57	300.9	299.46	298.89	301.4	299.9	300.4	301.83	300.3	300.08	300.3	300.2	300.33	299.96	300.49	297.67	301.37	300.71	301.11	300.23	299.18	299.64	300.45	298.37	300.15	299.37	300.17	300.59	298.82	300.3	302.6	301.42	298.66	299.38	300.99	298.29	300.44	299.85	302.16	299.51	300.61	300.56	300.34	300.86	301.4	299.62	299.37
310.01	309.24	311.91	311.75	311.55	310.98	310.08	312.65	309.06	310.81	310.25	311.34	309.55	310.49	311.77	310.29	311.27	310.53	310.35	309.8	310.2	311.44	310.9	310.77	310.12	313.1	310.27	310.7	309.8	312.3	310.11	310.52	311.65	311.53	310.86	311.88	309.65	311.55	310.42	312.09	312	312.49	310.31	310.5	311.2	311.81	311.88	311.19	311.31	310.61
305.42	305.61	305.7	306.56	306.9	304.51	305.13	306.05	307.35	305.02	306.53	307.53	307.11	305.71	305.38	306.17	306.79	306.39	304.92	307.25	305.62	306.07	306.94	307.12	306.08	307.12	306.52	305.35	308.09	304.76	306.78	306.63	306.71	306.43	305.79	307.35	306.38	304.76	306.05	305.04	307.41	305.69	305.05	304.91	306.52	305.83	305.7	304.88	305.71	302.51
310.85	308.11	311.52	311.37	310.94	311.56	311.53	312.31	310.26	308.89	312.14	312.95	311.01	309.66	309.71	312.07	311.47	312.38	310.85	311.88	309.28	309.75	310.29	312.51	308.57	310.73	310.87	310.43	312.52	310.35	309.43	310.55	309.8	311.68	310.72	309.9	312.12	311.86	312.88	309.17	309.3	309.91	309.93	310.18	310.96	309.33	311.69	310.9	311.41	308.74
299.67	302.5	299.55	301.37	299.46	301.09	300.01	299.29	299.29	299.2	298.61	300.29	300.56	301.2	302.44	299.69	299.7	298.88	299.71	300.35	301.28	301.22	300.85	301.06	299.91	300.31	298.98	299.99	299.61	299.49	301.1	301.65	299.68	300.33	299.57	300.51	302.63	300.43	301.52	300.1	299.92	300.22	300.13	301.96	300.51	301.59	301.51	300.42	300.41	299.08
303.2	304.29	303.98	303.53	302.27	305.25	302.78	303.67	303.96	304.1	304.92	304.68	302.67	304.19	303.67	304.63	304.6	305.04	304.28	303.21	303.95	305.46	302.81	304.13	303.57	304.53	303.91	304.84	304.29	301.42	303.58	302.9	303.28	303.29	302.77	303.23	304.44	302.68	303.04	303.63	304.46	305.58	303.53	303.94	303.17	303.09	304.51	302.91	304.22	303.03
305.59	305.99	306.85	305.12	305.52	304.7	306.63	305.76	304.72	306.67	307.5	305.15	305.95	304.45	305.31	306.99	306.19	305.59	306.44	305.94	305.24	305.15	306.89	306	304.9	306.79	307.75	305.11	304.87	304.63	305.79	305.95	306.61	306.01	305.87	306.97	306.46	307.37	306.34	305.18	303.88	305.88	306.06	305.62	306.29	306.14	306.72	303.69	305.4	306.99
329.22	327.92	326.86	326.84	327.6	326.49	327.57	327.32	328.37	325.71	327.25	327.8	326.21	327.42	326.21	326.75	326.95	327.09	325.24	326.09	327.69	327.29	326.09	326.86	326.65	327.88	326.8	326.47	328.76	326.36	327.28	326	326.04	328.17	327.24	326.56	328.04	327.65	326.67	327.76	325.37	327.9	327.02	326.82	327.54	327.39	326.13	325.87	328.9	326.41
295.98	295.63	295.49	296.38	293.18	295.89	294.52	293.34	295.53	295.93	294.68	294.88	295.17	294.89	295.47	294.94	296.02	294.06	294.76	294.99	295.53	294.76	293.18	295.37	294.61	295.9	292.69	295.51	293.33	295.97	294.98	297.67	294.75	293.89	295.19	294.78	294	295.05	295.21	295.82	294.34	294.25	295.58	293.12	293.9	295.99	294.84	295.62	292.7	295.3
312.56	313.79	312.46	312.3	313.91	311.55	314.44	313.43	311.23	314.24	312.91	313.8	314.21	314.6	312.28	312.86	312.38	311.77	313.64	313.23	313.77	314.48	313.06	312.39	312.64	311.96	312.39	316.01	314.04	312.61	310.89	312.7	312.41	314.66	312.28	313.5	313.58	314.85	313.85	312.49	313.12	313.81	315.13	314.8	311.18	313.51	311.83	311.17	311.61	312.91
312.94	312.32	310.29	312.29	313.68	311.2	310.58	311.19	310.61	310.16	311.83	312.03	310.18	310.73	310.7	310.96	313.25	311.69	311.81	312.08	311.72	313.36	311.65	311.22	310.76	312.61	311.24	310.92	309.93	310.79	311.05	311.52	312.67	311.87	311.31	312.14	311.11	313.05	310.06	311.36	310.57	310.28	311.62	312.42	311.02	311.12	311.24	312.92	310.08	311.14
314.46	314.14	314.92	313.72	315.15	313.9	314.72	315.76	314.03	316.47	315.72	313.73	314.9	314.45	315.94	314.07	314.34	313.87	314.72	315.45	315.82	315.58	313.99	314.62	315.57	316.43	315.87	315.93	315.66	314.12	314.64	315.46	314.96	313.35	316.74	315.05	314.25	314.76	315.15	315.32	314.48	314.73	313.95	314.64	315.81	314.16	315.98	314.13	316.3	315.74
304.49	305.69	302.88	305.75	308.17	306.12	304.55	304.01	305.33	305.37	304.26	304.89	305.11	303.7	303.39	303.89	304.92	304.81	304.29	304.17	305.71	304.59	302.88	305.18	302.67	304.29	306.35	306.44	303.74	304.45	304.75	305.62	305.52	304.26	303.33	304.85	304.61	304.88	304.54	306.25	303.26	303.5	303.3	304.05	302.86	304.07	305.32	303.73	302.53	304.85
325.43	324.67	326.73	326.2	325.05	324.9	326.13	326.4	324.88	323.82	325.29	325.96	325.15	324.62	324.98	325.06	325.44	326.05	324.53	324.56	324.78	323.5	324.82	324.34	324.36	325.24	325.08	325.36	326.67	324.39	325.41	324.91	325.26	325.82	326.1	324.75	323.42	325.99	324.62	324.41	324.51	324.03	326.01	324.87	326.3	327	325.45	326.45	325.1	326.29
297.34	296.81	296.05	296.92	297.77	296.19	297.57	297.33	296.72	297.48	297.2	296.71	295.88	297.36	297.28	297.31	296.18	294.62	298.38	296.24	297.46	295.59	295.62	298.85	298.19	297.29	296.7	297.67	296.85	299.04	296.01	297.21	296.79	295.27	297.19	295.43	296.79	295.98	296.13	296.69	296.2	295.93	296.62	298.97	296.95	296.58	294.88	296.81	298.38	294.87
306.78	304.96	307.14	304.55	302.86	306.66	305.41	304.62	305.45	303.5	304.78	305.56	304.94	305.42	303.41	305.53	305.34	306.1	304.38	303.96	304.84	303.72	305.2	304.73	304.52	305.61	303.26	304.59	305.91	305.61	306.3	305.86	306.93	306.3	305.98	305.23	305.47	303.8	306.08	305.08	305.89	305.11	305.08	304.51	305.93	306.03	305.73	305.91	303.77	305.43
311.58	312.77	311.85	313.38	310.98	313.3	313.71	313.28	312.78	314.77	313.25	313.54	311.86	313.72	312.29	312.93	313.35	313.78	311.88	312.07	312.95	314.14	314.51	312.44	313.26	312.66	312	314.93	312.86	314.05	312.86	314.27	312.69	311.49	313.23	314.48	313.51	313.78	313.26	313.75	313.26	313.63	312.26	312.83	313.07	314.11	316.08	313.74	312.36	312.85
307.28	308.13	307.77	305.57	306.4	306.33	307.27	305.83	307.22	305.71	307.14	306.67	307.05	305.4	307.45	305.87	306.94	306.89	307.95	306.49	308.34	306.59	306.95	307.24	304.94	307.31	306.37	304.99	305.93	305.87	307.41	307.15	307.1	305.73	307.1	306.63	305.88	306.58	307.93	306.44	305.32	306.93	306.79	308.03	305.28	306.38	307.17	307.06	306.93	304.26
303.89	303.21	302.1	304.06	303.74	302.02	300.96	301.24	303.15	304.99	304.1	301.73	301.26	303.28	301.32	303.39	302.59	302.19	304.27	302.97	303.35	304.09	302.86	302.44	303.3	303.12	302.58	302.22	301.61	304.69	302.58	303.55	303.04	301.41	303.06	303.21	302.36	302.52	302.76	302.83	303.28	303.23	303.92	303.32	301.86	301.95	302.9	303.03	304.44	302.55
318.19	318.81	316.3	317.31	319.21	318.73	318.62	317.7	318.24	318.97	321.3	316.89	318.86	317.35	317.99	319	318.04	319.04	318.64	316.17	318.34	317.94	316.88	318.24	319.11	318.96	318.58	320.36	320.31	319.41	318.39	319.1	317.65	319.54	318.08	317.8	317.76	317.83	318	319.44	317.86	318.41	318.33	318.25	318.98	317.63	317.32	319.44	318.95	319.01
303.31	302.76	304	302	302.7	304.03	303.38	302.47	303.48	301.71	303.42	302.81	303.32	303.56	302.66	303.47	303.85	303.32	303.52	302.1	304.03	301.12	304.82	303.63	303.71	302.85	302.01	302.67	303.83	303.27	302.8	303.17	304.52	304.5	305.73	301.74	303.34	301.53	301.82	301.88	302.87	305.06	304.13	302.7	303.63	303	303.4	301.65	303.18	304.49
306.1	304.86	306.45	305.74	304.05	306.42	306.58	305.3	306.87	304.63	304.8	303.31	304.75	306.04	306.09	307.02	306.41	306.38	305.36	306.33	304.8	305.18	305.82	304.12	304.65	308.4	304.36	304.82	305.32	306.81	306.52	305.96	305.21	304.47	304.17	305.68	303.46	304.84	305.38	306.34	304.12	306.13	305.35	305.63	307.78	305.18	304.28	303.28	305.48	306.12
315.87	315.8	315.31	315.76	315.6	314.39	313.69	313.38	315.84	315.71	318.04	313.52	314.85	315.18	315.68	315.26	314.3	315.61	314.66	314.86	313.56	318.32	314.85	313.08	313.93	314.82	315.65	315.69	313.42	315.11	315.59	317.61	316.16	314.7	314.95	315.31	313.25	313.78	315.11	316.03	314.9	314.46	313.36	313.52	316.05	315.08	313.6	315.63	315.82	314.72
316.07	316.18	317.15	317.58	316.44	315.61	318.83	316.91	318.16	318.2	318.04	318.13	317.6	318.59	318.25	317.62	315.74	318.37	317.19	317.94	316.47	317	316.43	316.89	316.84	317.18	316.91	318.24	315.85	316.6	316.93	317.95	317.36	317.42	316.86	317.08	318.75	316.25	318.34	318.12	317.03	317.21	315.83	319.33	316.52	318.74	318.9	316.62	316.01	316.27
324.09	325.24	324.62	324.62	324	321.97	325.08	324.28	322.98	322.73	323.88	326.15	323.61	326.31	324.32	325.73	323.22	323.5	325.44	326.38	324.1	324.75	325.02	324.44	325.36	325.03	325.79	324.46	323.61	325.46	324.2	325.59	325.71	324.4	323.29	323.08	324.04	324.18	326.74	324.87	327.73	325.03	322.53	324.46	324.46	323.83	324.47	324.84	323.21	324.25
318.43	316.28	316.56	315.89	316.24	317.91	317.43	318.57	317.41	315.49	316.47	316.82	317.26	318.23	316.88	316.6	317.03	313.3	317.08	315.91	316.58	316.58	316.3	315.13	318.05	317.05	315.65	316.7	316.17	316.8	317.25	315.24	315.2	318.27	316.83	315.74	316.47	317.28	317.96	316.74	315.43	316.35	316.88	317.95	317.23	318.63	318.57	316.31	316.87	317.87
307.56	306.56	307.51	307.06	307.97	306.73	308.12	307.24	308.01	307.56	308.93	308.5	308.22	306.46	306.69	306.35	307.01	308.72	307.5	307.5	307.62	307.74	307.77	306.44	306.97	306.65	307.48	307.66	307.51	307.51	305.98	307.57	307.48	308.23	306.88	308.11	306.93	306.68	307.17	307.57	309.32	305.8	306.04	308.76	306.32	305.37	308.5	307.22	306.98	306.66
303.21	304.42	303.35	300.13	302.93	302.44	301.57	304.83	302.12	303.49	304.34	302.56	303.94	302.54	301.02	302.48	303.75	301.76	303.41	301.61	303.72	303.23	304.83	303.07	303.13	302.87	304.08	305.54	302.53	304.86	303.61	302.87	302.99	304.38	302.28	305.04	303.56	304.29	303.24	302.73	301.9	304.16	302.36	302.81	303.84	303.98	301.16	304.05	302.72	303.18
295.54	296.11	296.15	294.75	293.76	294	295.62	293.67	294.77	293.22	293.77	294.73	292.82	294.78	293.74	294.3	294.51	295.6	292.51	295.33	294.66	295.04	292.44	293.28	295.41	293.79	293.83	295.35	293.73	292.84	292.38	295.13	294.06	293.8	293.46	293.8	295.3	294.99	293.38	294.22	294.01	295.17	293.12	294.31	293.25	294.73	294.17	294.83	293.33	293.1
303.29	301.41	303.72	303.57	303.8	302.39	303.37	303.39	302.95	303.62	304.4	303.3	302.94	303.82	303.58	302.65	303.66	302.56	303.45	301.38	301.56	303.46	302.38	303.32	302.46	304.56	304.08	303.61	302.41	302.22	302.6	302.29	302.46	302.26	302.81	304.13	302.71	304.27	302.3	304.69	302.95	302.55	303.79	301.96	302.17	303.5	303.07	303.78	300.99	303.69
303.3	305.34	305.08	305.29	305.67	304.17	304.67	304.82	305.69	305	304.2	303.97	305.86	306.25	303.92	305.6	306.03	304.79	303.84	303.73	304.69	306.34	304.51	305.4	306.31	304.26	305.09	302.7	304.11	305.45	306.49	303.71	304.48	305.01	304.05	303.94	304.63	305.58	304.78	303.54	304.3	304.68	304.06	305.14	305.39	305.5	304.23	303.95	303.42	305.13
299.97	301.04	300.6	299.65	299.86	299.68	300.36	299.89	300.41	300.57	299.12	299.43	301.02	298.28	301.85	299.76	297.83	301.06	300.83	299.97	299.79	302.88	300.37	299.39	301.3	299.55	299.73	300.2	300.36	299.6	299.29	300.79	299.75	300.52	300.54	299.34	299.66	300.84	301.09	300.36	300.04	300.84	300.77	299.82	302.23	298.63	300.37	298.22	300.33	299.55
304.66	307.15	305.15	305.5	304.77	303.17	305.68	305.83	305.5	304.61	303.57	303.4	303.75	303.4	303.17	304.36	305.52	304.26	303.93	303.68	304.94	305.49	304.4	304.15	305.27	303.88	303.41	305.11	302.74	307.09	303.99	305.05	305.21	306	304.41	304.88	305.41	305.48	304.18	303.73	305.22	305.09	302.97	304.17	305.2	304.32	304.49	304.16	303.26	304.98
308	310.59	308.21	309.62	310.04	307.84	310.35	307.85	307.57	308.32	309	308.8	309.11	308.34	310.21	310.31	307.62	310.31	310.14	308.48	307.69	310.13	309.11	308.84	308.41	309.17	309.92	309.03	307.53	309.85	310.82	307.85	309.77	309.44	308.41	310.09	308.43	308.04	309.22	309.34	306.8	309.97	308.83	307.83	307.8	309.28	306.51	310.77	309.93	308.29
303.11	304.79	305.05	303.21	301.46	304.28	302.64	305.05	303.65	303.29	305.83	305.89	302.87	303.61	304.76	303.81	305.03	303.96	303.93	301.98	302.46	304.84	304.71	303.98	302.55	304.46	304.36	304.6	302.87	304.5	304.07	303.55	304.62	304.76	304.03	304.05	304.72	303.91	304.75	303.16	304.87	304.15	303.32	304.03	304.48	303	302.89	303.11	305.34	303.19
314.63	314.86	311.53	311.96	314.21	313.3	313.62	313.75	314.12	313.66	313.67	312.26	315.28	313.12	313.92	312.58	312.25	313.1	314.8	314.93	313.08	313.31	312.85	314.05	314.42	312.9	313.45	314.95	314.46	314.97	313.24	313.64	313.65	313.45	313.72	313.1	313.48	315.21	313.29	314.02	313.07	314.6	313.27	312.86	312.73	313.74	315.06	314.7	312.81	313.84
299.27	301.17	299.42	298.83	299.17	299.92	300.9	299.88	301.56	299.91	299.33	300.3	299.41	299.71	297.44	300.01	299.98	299.48	299.33	300.05	299.15	299.63	300.53	300.25	301.41	299.06	298.99	301.04	299.71	298.8	302.24	298.23	300.27	300.1	299.29	299.64	301.64	300.48	300.76	300.96	300.85	301.35	299.61	299.46	299.7	299.11	298.37	301.28	299.82	300.94
304.15	304.07	304.3	305.56	302.15	304.24	301.37	302.26	301.98	304.57	304.7	303.24	306.11	302.54	303.68	303.5	302.87	302.28	303.7	303.21	302.61	303.2	303.13	304.15	302.4	303.53	300.99	301.72	304.78	303.78	305.16	302.46	304.48	301.55	304.66	304.57	302.87	302.41	303.21	302.49	302.28	303.96	302.56	305.7	305.13	304.1	303.03	302.68	301.76	302.33
313.81	313.59	313.17	313.5	315.47	312.54	314.04	313.88	313.28	315.06	314.09	314.08	314.68	314.29	313.21	313.27	313.53	313.53	311.27	313.72	313.89	313.29	316.95	312.49	314.06	315.48	313.3	314.2	313.22	313.27	313.39	314.21	314.69	313.55	314.96	312.29	314.8	314.04	314.69	313.08	316.96	315.2	313.09	315.16	316.14	314.48	312.47	314.27	313.62	314.26
296.65	294.9	295.73	293.22	296.66	296.63	295.71	293.2	293.55	295.68	294.59	294.08	296.28	295.85	294.82	294.64	292.67	293.57	295.43	294.07	294.85	296.31	295.54	294.61	297.33	293.7	296.36	295.42	294.74	294.27	293.72	295.68	296.37	294.66	293.91	296.16	294.4	293.77	296.37	295.74	293.97	295.83	296.77	293.1	295.99	295.47	293.75	295.38	294.64	292.81
309.06	307.21	308.68	308.04	309.41	309.77	308.97	309.26	309.12	307.15	308.53	307.41	308.43	307.78	308.68	309.22	309.13	307.49	309.06	310.08	310.8	308.97	308.41	308.76	308.87	310.25	307.48	306.94	309.32	309.16	308.48	308.46	308.23	309.14	309.63	307.6	308.57	308.98	308.79	308.22	308.24	308.52	307.3	311.09	310.64	306.91	308	307.23	307.9	308.48
302.85	303.2	303.75	305.51	303.82	303.02	303.28	303.32	302.97	305.66	303.44	302.91	303.61	304.72	303.53	303.36	303.64	303.04	302.52	304.42	303.43	303.67	302.37	302.8	303.4	303.15	303.23	303.05	302.68	305.87	304.12	303.16	305.86	304.22	303.75	303.32	304.37	303.89	303.25	303.1	303.41	304.92	305.85	302.9	302.11	302.7	302.04	304.85	302.33	300.82
326.85	325.28	326.91	328.3	327.56	327.17	329.57	327.63	326.27	326.73	326.66	324.63	327.21	325.85	327.58	327.48	326.44	326.11	327.07	326.68	327.72	326.01	326.97	326.14	326.99	326.59	325.9	327.66	324.73	328.93	326.03	326.53	326.82	326.5	327.62	326.67	325.93	327.8	326.94	326.95	325.9	326.12	327.01	326.75	327.73	324.94	326.76	325.59	326.69	325.75
318.15	319.08	318	318.01	317.95	318.89	320.84	318.76	317.59	317.34	319.04	318.07	321.16	318.74	318.95	318.5	319.5	317.81	317.82	318.73	318.39	320.14	318.44	318.66	318.36	321.84	317.23	316.7	318.71	316.64	316.88	317.62	319.8	317.36	319.19	317.51	315.63	317.5	318.57	318.88	319.79	318.33	318.71	316.35	321.21	319.27	318.26	318.9	319.06	319.32
295.11	294.79	294.68	294.56	293.29	296.77	294.56	294.03	294.23	295.94	295.44	294.71	295.09	293.31	296.14	292.32	295.16	295.95	297.13	296.46	294.64	295.13	294.53	295.26	295.7	295.23	295.01	294.19	295.58	294.75	295.3	295.41	294.96	295.96	296.5	295.13	295.99	294.07	293.88	295.82	296.44	296.65	295.75	294.4	295.28	295.65	295.36	295.86	294.58	294.91
319.06	316.67	319.27	318.12	317.85	319.09	318.01	317.83	316.7	317.52	319.06	318.04	317.08	320.36	316.59	318.67	318.38	318.96	318.56	319.39	319.12	318.43	317.75	321.19	317.46	317.91	317.64	317.87	319.92	319.75	316	319.19	317.6	318.84	318.68	316.32	319.11	319.19	317.45	317.11	318.64	317.01	319.1	317.7	317.3	318.05	317.12	319.11	317.83	318.42
297.08	296.2	295.81	296.77	297.34	295.83	297.44	296.37	298.64	297.21	296.91	297.06	298.17	297.51	295.33	297.62	297.78	297.26	298.44	296.01	297.56	296.65	296	297.25	297.49	295.43	297.36	295.42	296.52	296.82	297.48	296.98	296.53	295.68	295.72	295.98	298.39	296.68	295.45	297.31	297.37	297.06	297.25	297.28	296.5	297	295.04	295.62	296.33	293
317.14	318.19	317.31	318.52	318.32	316.81	318.64	316.36	318.56	318.73	316.67	317.3	318.24	317.17	316.13	316.36	318.83	318.04	320.54	320.31	318.4	319.2	317.75	317.72	318.65	317.19	318.41	318.3	318.55	317.95	318.75	318.01	318.12	317.83	317.31	318.83	317.97	318.43	318.34	318.51	319.34	317.92	317.09	317.88	317.74	316.48	318.84	316.27	318.95	317.18
303.71	304.52	303.89	305.11	303.67	305.31	305.41	303.86	303.59	302.42	302.75	305.9	303.8	302.76	303.49	304.44	305.55	302.88	303.92	305.64	305.52	304.59	304.06	303.77	305.4	304.06	304.95	303.8	303.63	303.47	303.07	303.49	305.15	302.93	303.48	304.05	302.9	304.93	303.79	305.31	304.69	303.93	303.98	304.85	304.23	305.3	303.55	303.39	302.99	304.75
301.52	303.64	302.91	305.4	302	300.61	303.75	302.35	302.14	302.55	302.54	302.5	302.88	303.2	302.93	302.39	302.96	301.8	300.71	302.21	301.68	303.17	302.41	302.81	302.89	303.14	302.82	303.27	302.38	302.59	302.82	302.09	302.79	302.86	302.7	302.8	301.99	302.07	302.07	302.59	303.11	304.32	302.29	302.67	303.37	301.88	302.46	302.69	302.56	302.36
312.71	313.64	315.57	313.64	311.6	314.4	311.97	314.19	313.04	312.72	313.52	313.37	315.37	312.06	313.19	313.63	314.76	314.15	315.53	313.18	315.58	312.86	315.02	312.91	312.14	316.25	313.12	313.48	311.21	315.84	314.39	313.82	313.14	313.12	313.64	314.54	314.14	313.84	314.32	312.17	314.49	314.77	315.11	312.94	313.45	312.98	311.92	313.22	313.44	314
313.51	312.02	311.53	310.19	311.7	313.2	311.46	312.93	313.45	313.25	312.21	312.33	314.12	313.32	312.31	314.05	310.95	310.85	314.3	312.46	312.81	313.22	310.31	313.08	312.29	313.07	314.34	313.11	310.49	311.37	313.77	312.43	313.58	312.82	311.7	311.85	312.29	312.18	313.53	311.68	311.62	312.13	311.11	312.4	311.51	313.47	311.32	312.89	312.69	314.21
312.19	310.92	311	311.01	311.85	310.15	311.26	312	310.93	310.2	311.56	310.17	311.8	314.82	312.08	311.58	311.34	310.77	312.13	311.73	312.44	311.57	310.12	311	310.14	310.66	311.35	312.5	310.13	310.75	310.08	313.23	311.05	310.72	310.09	312.75	310.56	312.3	312.02	311.6	312.09	311.82	311.89	309.62	312.78	311.11	312.03	311.18	312.33	311.93
300.61	301.6	301.74	300.46	299.8	301.59	299.82	300.1	301.55	300.12	301.57	300.88	303.52	299.32	300.58	302.07	301.18	300.76	300.01	301.66	299.37	299.74	299.97	301	300.94	301.21	301.87	300.54	299.61	298.76	300.33	300.1	300.9	300.68	300.06	300.8	301.01	300.61	301.05	301.53	300.64	301.84	301.97	301.55	301.33	299.79	302.37	300.28	301.04	301.25
313.58	313.24	315.23	312.98	315.31	315.43	314.92	315.54	313.36	316.62	314.52	314.36	315.33	314.03	314.94	313.1	314.27	315.18	314.9	314.93	315.59	315.08	314.53	315.93	314.74	314.32	316.01	314	316.22	314.12	316.38	315.24	314.96	313.85	314.68	314.42	315.9	315.09	315.58	315.04	314.9	314.38	314.7	315.59	316.48	314.98	315.12	313.81	314.32	315.03
294.89	295.1	295.29	294.68	292.62	296.07	294.81	293.75	295.21	296.51	296.05	293.6	294.65	293.54	296.13	296.54	294.34	295.87	296.49	295.77	293.53	293.43	294.55	295.48	294.95	294.91	294.57	295.5	294.66	294.4	295	295.36	294.35	295.93	294.17	295.83	294.35	294.88	298.08	295.98	294.57	294.72	294.64	296.53	296.49	296.14	293.22	293.19	294.72	296.8
318.38	316.65	316.01	315.84	316.27	317.75	316.73	316.6	315.92	317.91	316.62	317.09	317.4	316.95	317.05	317.21	317.69	315.19	313.86	316.17	316.91	318.3	317.17	314.22	314.66	315.15	315.16	317.04	317	315.79	318.41	316.09	317.73	318.79	317.08	316.4	315.98	316.32	315.33	316.42	315.3	318.44	318.02	316.05	316.89	316.82	317.22	317.15	317.72	316.58
315.8	317.58	319.07	316.67	316.26	316.77	317.2	317.38	318.11	318.71	318.15	318.85	318.4	317.75	317.72	316.33	315.01	316.29	319.35	315.84	316.13	316.65	316.97	317.41	317.79	317.2	317.56	316.33	316.78	315.32	318.07	318.02	316.01	315.41	317.56	317.57	316.29	316.15	316.3	315.89	317.94	318.11	316.71	316.74	318.97	316.56	317.54	317.98	317.64	315.56
329.17	328.33	328.43	327.71	327.15	328.1	325.87	327.91	326.95	327.95	330.15	326.74	326.46	328.94	326.48	326.14	328.03	328.3	329.39	329.57	329.72	329.26	328.96	327.46	328.5	327.45	328.62	328.21	327.39	327.65	328.14	326.64	328.1	326.57	326.24	328.45	328.19	327.53	327.1	327.22	329.4	326.48	328.02	326.35	327.07	326.41	328.38	327.89	328.06	328.06
312.98	314.73	312.83	313.42	310.79	314.08	313.07	312.63	315.56	312.34	311.89	312.22	313.1	312.6	311.97	313.8	312.71	314.05	313.02	312.91	312.87	312.12	312.53	314.45	311.6	311.28	313.6	312.7	314.07	314.23	312.51	312.62	312.58	312.28	314.59	311.89	313.26	311.93	310.63	313.42	312.48	312.94	313.11	313.46	312.68	312.46	313.11	312.85	313.98	311.51
328.32	327.88	326.36	325.53	325.02	327.41	327.57	327.83	328.43	326.96	326.88	328.12	328.25	329.14	326.55	326.78	328.95	327.33	328.27	327.28	328.53	326.32	327.82	328.01	325.55	328.03	327.77	327.15	328.05	328.25	328.4	328.24	327.07	327.01	326.8	327.13	328.44	327.34	328.02	326.81	327.35	327.98	327.5	327.49	326.77	327.04	328.14	326.59	327.34	328.64
303.24	303.47	303.97	301.8	302.97	303.72	302.8	303.77	302.86	305.27	304.84	300.85	303.33	301.05	303.98	303.93	302.13	304.42	302.78	303.69	302.35	302.75	304.17	302.93	304.23	301.33	302.94	302.33	303.41	304.12	303.57	302.32	302.4	303.65	303.91	303.96	302.82	301.92	303.44	304.16	301.77	305.15	302.57	302.83	302.1	303.81	302.06	302.53	303.56	303.9
295.2	294.97	293.76	295.22	294.07	295.19	295.28	293.32	292.36	294.77	292.83	293.87	294.92	294.7	295.59	297.02	294.84	293.93	295.26	295.55	294.29	295.58	295.23	296.44	293.48	295.53	295.21	296.18	295.77	295.8	294.62	296.3	294	293.29	295.09	294.34	293.78	294.11	296.28	296.31	294.71	294.49	295.28	295.45	295.8	295.92	294.11	294.57	294.34	295.34
304.23	302.76	304.15	302.88	303.62	304.94	302.52	302.99	302.82	302.07	303.18	303.09	303.65	304.28	304.78	301.19	305.41	302.43	303.69	304.06	303.19	303.35	304.15	304.33	304.06	304.82	303.36	301.47	303.65	302.86	306.1	302.83	304.34	303.53	304.13	301.96	301.75	303.39	303.37	302.95	303.2	303.12	303.86	302.93	303.22	304.58	304.72	302	302.5	302.33
319	319.28	320.79	319.95	319.17	318.95	318.22	320.11	319.63	319.21	319.03	320.13	320.7	317.69	319.55	319.11	318.61	320.6	318.47	319.97	319.34	319.92	319.51	320.17	320.16	319.89	320.01	317.63	320.19	317.59	318.22	317.35	320.11	319.22	319.83	320.12	318.76	320.53	318.63	318.44	318.31	318.78	319.95	319.09	321.25	318.36	318.24	318.64	319.17	320.27
315.87	314.34	313.36	314.52	315.76	314.93	314.73	313.45	315.05	314.99	315.68	315.01	314.26	315.63	313.73	313.78	316.11	316.46	313.91	315.32	314.26	315.38	315.61	315.05	313.88	313.61	315.69	314.68	314.86	317.65	315.44	314.59	315.21	315.38	316.13	316.54	313.88	314.2	314.71	316.8	313.53	316.02	314.3	314.19	315.84	313.53	315.37	316.53	315.6	313.91
298.13	299.07	298.25	298.65	301.48	298.91	300.21	300.21	299.14	299.2	298.6	299.58	300.27	299.22	300.53	299.76	298.48	299.11	298.87	300.01	300.29	300.8	300.82	300.56	300.1	298.96	302.9	299.26	299.12	300.01	300.98	299.35	301.18	299.82	300.49	302.33	299.93	300.09	299.61	298.3	301.07	299.71	299.74	300.19	298.39	300.91	299.39	300.25	299.05	300.49
297.27	294.43	294.75	294.87	295.44	294.21	295.2	294.87	294.41	295.5	294.01	293.59	294.73	295.45	295.3	294.27	295.4	294.41	295.9	296.48	295.17	293.89	295.97	294.06	294.23	295.19	295.12	296.7	296.06	293.23	293.12	295.63	294.59	293.9	295.59	294.71	294.99	296.79	294.52	294.08	296	294.47	294.4	295.45	295.46	293.32	296.43	293.99	295.26	295.13
304.73	305.28	305.69	305.17	304.84	306.03	307.43	306.84	305.08	304.96	305.1	305.56	306.16	306.49	305.16	305.92	303.53	305.4	304.48	303.78	307.57	304.92	305.61	305.73	304.58	305.87	305.97	306.41	305.97	301.78	305.62	305.77	305.43	303.75	304.63	305.19	305.95	305.44	305.79	305.3	304.02	304.99	306.24	305.98	304.52	305.29	305.83	305.61	303.21	305.76
327.5	328.41	327.92	327.44	328.4	327.47	328.76	327.15	327.4	326.97	327.45	327.29	327.55	326.11	328.3	328.55	325.8	326.89	326.23	327.45	328.49	328.78	325.37	328	327.99	326.92	326.35	327.61	328.14	327.04	326.54	327.65	330.04	327.12	328.66	326.7	326.66	328.8	325.85	327.87	327.29	326.56	328.35	326.78	327.98	329.51	327.47	325.88	328.25	327.42
301.34	303.47	302.68	301.09	300.35	302.73	303.57	301.43	302.46	302.53	301.52	302.47	302.76	302.74	302.35	303.93	302.92	302.75	300.39	302.62	302.2	302.54	301.75	303.65	302.52	301.5	303.54	302.97	303.18	300.55	300.92	301.71	301.64	302	302.86	302.12	302.41	302.02	301.87	301.43	302.13	302.52	300.89	302.23	302.57	303.4	302.09	302.91	301.16	300.76
301.92	303.28	302.69	301.95	303.14	305.41	301.41	303.08	304.44	304.04	303.55	302.49	303.84	302.98	302.71	303.42	301.53	302.05	304.33	303.39	304.08	303.36	301.79	303.6	303.5	305.64	302.12	302.82	302.45	302.87	303.63	304.74	301.77	302.93	302.97	304.05	303.6	301.38	301.92	303.86	302.98	302.79	303.8	303.13	303.81	302.62	304.24	303.23	303.44	303.03
327.88	327.62	328.52	328.69	326.34	327.39	327.44	328.22	327.08	327.9	326	327.22	326.81	327.91	327.95	327.14	328.16	327.32	327.52	327.81	328.19	327.42	326.67	328.39	328.38	327.7	327.43	328.26	328.04	329.61	328.83	327.37	328.79	328.23	327.58	326	328.66	324.93	329.38	327.31	328.38	325.61	328.74	329.34	325.58	328.68	328.02	329.16	328.09	328.47
307.11	307.2	308.1	305.73	305.89	307.72	305.92	308.59	307.68	308.15	305.99	306.31	306.5	306.66	308.44	306.29	308.2	307.44	308.26	307.11	306.82	306.77	305.84	305.78	305.54	307.26	306.26	308.18	306.68	305.74	307.18	305.81	306.71	308.42	306.5	308.2	306.4	307.51	306.53	307.05	308.8	308.76	310.5	307.68	307.52	309.27	307.66	307.6	308.82	306.15
295.61	292.3	294.93	295.79	295.97	294.48	296.99	295.43	295.04	297.64	295.03	295.08	295.56	294.36	293.95	295.95	294.97	295.55	292.95	293.94	294.13	295.36	295.4	295.18	296.47	294.09	296.27	294.43	295.26	294.62	295.17	295.18	295.86	295.17	295.47	294.61	294.43	294.77	295.63	294.07	295.04	295.44	295.3	294.51	296.12	294.98	296.64	294.26	296.39	294.66
295	294.26	293.94	294.63	293.73	294.04	293.36	293	295.35	296.09	294.66	293.88	296.83	295.62	292.86	295	295.13	294.38	293.4	295.31	292.83	295.44	293.24	295.08	294.32	293.45	295.88	293.02	294.23	293.35	292.93	294.28	293.91	294.11	292.79	293.39	294.29	294.5	293.19	293.42	295.32	292.67	295.37	295.52	293.92	295.2	294.28	293.94	295.92	295.13
314.34	314.85	316.71	315.04	316.85	314.44	317.54	312.81	314.38	314.84	313.81	317.45	315.17	313.85	313.91	313.27	315.81	315.73	314.11	316.32	315.08	315.1	314.25	314.01	315.42	314.66	314.87	313.27	316.13	314.66	314.78	314.78	315.55	314.71	313.44	315.18	316.82	312.27	314.48	314.14	314.64	315.11	315.21	314.95	316.22	313.7	314.59	314.6	313.95	314.84
312.58	313.3	311.32	313.25	312.98	311.64	311.64	314.18	310.76	313.85	313.78	310.74	314.07	313.42	313.44	311.87	313.92	314.19	312.83	314.08	312.76	314.57	314.17	311.94	311.29	312.59	312.48	314.31	312.83	312.66	312.96	313.76	314.04	312.79	312.55	311.98	311.5	310.07	313.31	313.16	311.5	311.22	312.18	314.02	313.57	314.79	309.94	311.33	312.55	314.93
307.08	309.24	310.77	310.61	311.6	310.59	308.39	307.28	307.95	309.91	309.89	308.26	309.95	308.83	309.38	310.31	310.18	308.88	310.25	307.88	307.64	307.41	307.73	309.54	308.95	308.48	310.91	310.08	307.59	309.85	307.76	307.83	307.51	310.04	309.48	308.68	309.04	308.68	308.47	309.89	308.84	309.96	307.94	307.92	308.1	308.22	310.43	307.95	309.26	307.22
314.48	315.22	315.37	314.86	313.41	313.98	315.64	313.77	313.3	315.01	314.32	314.16	313.6	313.45	314.8	313.41	314.44	313.43	316.51	314.13	316.97	314.84	314.12	314.97	315.41	312.02	317.15	314.82	315.03	315.09	313.5	314.41	313.37	315.21	313.93	315.98	314.19	313.87	313.7	315.91	315.67	315.5	314.14	314.84	313.68	314	313.98	316.89	315.15	314.14
304.57	305.75	303.92	303.67	305.43	302.41	303.74	304.22	304.15	304.8	305.17	303.94	303.48	304.51	304.16	304.22	304.03	304.81	303.64	303.51	304.28	304.03	303.54	304.18	303.86	304.9	304.59	303.14	302.84	302.57	304.52	304.1	303.5	304.18	305.16	303.06	303.16	304.51	304.67	303.07	304.76	304.16	303.82	301.88	302.07	303.74	304.62	302.89	306.06	303.5
314.42	313.25	313.51	314.84	313.21	315.79	312.97	311.71	312.72	314.21	315.43	314.61	312.28	313.18	313.88	314.56	313.46	313.4	313.16	315.2	312.81	314.95	314.39	311.67	315.74	316.27	314	313.67	312.57	316.09	315.18	314.59	314.93	314.99	316.09	314.18	314.67	315.56	314.48	315.65	313.82	313.87	315.61	312.27	312.49	314.12	314.54	313.64	313.96	312.12
304.15	305.52	305.73	303.62	304.6	306.49	305.4	305.6	306.01	306.35	304.93	305.41	304.07	305.9	305.46	305.29	305.06	305.97	305.01	303.99	305.09	306.74	303.4	304.79	304.53	304.38	304.18	305.29	305.48	304.83	306.35	304.78	304.98	305.16	305.27	306.14	305.8	304.78	305.69	305.16	305.32	302.63	305.58	303.5	304.7	304.63	305.38	304.59	306.03	304.87
314.53	314.35	314.66	314.11	314.12	312.38	315.81	313.33	312.98	313.62	313.37	314.52	314.46	314.28	312.71	315.44	315.03	312.97	314.89	313.88	315.32	313.94	313.88	314.96	314.46	313.69	314.11	313.43	314.29	315.75	313.52	312.36	312.33	313.61	315.53	314.36	314.36	314.45	316.25	313.2	313.73	314.47	313.49	313.93	314.05	315.14	314.34	313.42	314.67	313.79
306.27	305.15	304.81	306.75	305.17	307.98	307.12	306.82	306.23	306.46	307.54	306.63	306.47	306.7	304.1	307.05	306.51	306.67	305.83	308.04	305.15	306.14	306.5	305.64	307.67	306.86	307.18	305.73	306.43	305.52	306.26	306.49	306.81	306.63	306.83	304.76	307.29	306.72	306.99	305.75	306.53	307.29	305.2	306.9	308.72	305.78	306.67	306.06	306.69	307.08
310.86	310.86	312.24	310.52	311.1	310.97	310.87	310.49	308.15	310.85	311.45	310.07	308.3	310.69	310.92	310.74	311.44	311.79	310.95	310.89	310.53	311.24	311.07	310.11	310.85	310.47	313.04	311.02	309.56	312.53	311.15	310.85	310.01	311.83	311.05	309.83	310.86	309.48	310.62	309.87	309.91	312.42	310.73	310.82	310.56	312.24	311.37	311.21	309.37	311.67
324.15	327.06	323.98	326.73	325.77	324.48	325.53	324.48	323.84	325.59	326.61	327.36	324.91	325.94	325.22	326.25	324.05	326.07	324.86	326.47	324.77	324.51	327.05	323.86	326.54	324.53	324.84	324.27	325.33	326.02	326.59	325.1	324.72	326.51	324.85	326.38	324.94	324.29	326.02	324.97	325.75	325.4	326.11	324.99	324.8	326.02	325.19	325.93	325.4	324.55
303.57	304.05	305.16	302.44	302.37	305.1	303.86	302.56	302.87	302.47	302.85	302.7	302.42	305.4	303.18	303.83	301.26	302.41	304.09	302.91	303.75	303.87	302.38	303.6	304.92	303.34	302.7	304.2	302.99	304.11	303.32	303.19	303.09	303.04	303.29	303.5	303.97	304.16	303.38	302.4	301.73	301.39	303.18	303.19	303.35	301.72	303.53	304.86	303.74	302.6
305.03	305.47	306.39	304.04	306.31	305.95	305.92	305.76	303.9	305.33	305.65	304.09	305.63	304.46	305.85	305.83	305.94	305.32	305.3	304.44	307.45	305.37	305.95	306.23	304.93	304.17	304.41	302.7	305.11	306.47	305.96	304.61	306.57	305.06	307.45	305.45	304.5	305.96	305.48	303.82	306.02	306.6	307.22	306.1	306.03	304.16	304.57	304.17	304.62	306.7
306.13	307.62	306.92	304.19	304.53	306.12	304.93	305.48	305.61	305.32	306.65	303.59	304.65	304.77	306.65	305.21	305.2	305.54	306.31	305.85	304.8	306.44	305.53	304.68	307.37	306.16	304.91	305.27	304.98	307.2	305.66	305.84	306.02	305.12	305.78	306.04	305.14	306.2	305.44	304.28	305.43	305.55	305.26	304.07	305.57	306.93	306.23	304.27	306.04	305.22
314.85	317.18	315.61	313.71	314.46	313.75	314.78	316.14	315.88	316.05	316.5	313.97	314.43	315.7	317.06	316.54	314.29	314.67	315.68	315.34	313.98	315.83	315.87	315.9	316.27	316.42	313.8	315.97	315.5	316.95	315.26	316.69	316.4	314.21	314.92	314.77	315.49	315.95	317.16	315.33	316.21	314.15	315.19	314.55	316.14	316.02	314.81	315.04	315.32	315.42
305.12	305.27	303.76	304.61	305.6	303.34	305.64	304.72	303.55	304.59	304.77	305.67	304.42	305.88	304.64	303.52	303.55	306.19	304.69	305.38	303.78	304.3	305.36	305.55	305.01	306.67	306.92	304.01	305.26	305.37	304.94	304.39	306.89	304.97	303.5	304.21	304.4	306.18	304.77	305.9	305.02	304.85	304.02	304.82	305.46	306.11	305.41	307	304.43	304.84
325.94	326.28	325.6	325.23	323.4	324.37	327.41	326.21	326.26	325.58	323.56	326.95	323.47	325.51	326.61	326.44	325.78	326.59	326.81	324.57	324.66	326.33	326.7	324.44	325.49	328.67	322.96	326.99	324.24	325.73	326.49	325.77	325.6	326.58	324.55	325.25	325.49	326.05	325.42	325.53	326.38	326.05	325.06	325.45	323.56	325.27	325.75	325.53	325.41	325.4
318.46	319.38	318.95	320.76	318.84	317.97	319.87	318.56	319.38	317.86	319.73	320.01	321.11	318.76	320.51	317.95	320.86	318.19	318.51	317.22	317.82	319.24	319.78	318.81	318.46	318.06	319.23	320.15	319.08	319.24	320.12	317.5	319.84	318.36	320.12	319.33	318.68	319.04	316.72	319.36	319.82	320.1	318.28	318.48	319.01	321.15	320.01	320.24	319.79	318.81
295.49	297.8	298.38	294.65	297.17	295.15	295.65	296.91	298.53	297.01	296.4	297.35	297.91	298.19	295.02	295.2	295.67	296.64	297.05	297.73	296.81	296.64	297.29	295.48	297.35	297.38	296.47	297.26	297.33	297.06	296.54	298.48	298.43	298.64	297.32	298.96	296.74	296.75	298.11	296.9	298.78	297.33	295.45	296.36	295.94	296.66	298.03	296.88	299.48	298.35
317.16	318.43	319.1	319.82	316.16	317.22	316.92	318.44	318.8	318.02	318.6	317.29	318.34	318.91	318.32	318.14	317.55	320.04	317.5	317.1	317.17	317.76	317.62	319.77	318.63	317.06	318.03	319.12	318.28	318.57	317.32	317.22	318.98	318.27	317.54	317.61	318.74	318.37	319.14	319.39	318.59	318.69	319.1	317.16	318.23	319.18	318.7	320.12	315.53	317.58
318.6	318.87	318.02	317.11	316.89	316.73	318.06	314.97	316.56	316.89	317.49	318.94	318.61	318.95	319.77	318.31	319.38	319.42	316.99	318.38	317.65	318.5	318.76	319.31	318.31	318.51	318.71	319.06	318.39	317.39	318.51	317.99	319.17	318.79	318.03	318.5	316.57	317.43	318.68	318.02	317.66	318.84	317.33	318.62	318.16	317.04	318.55	317.82	318.89	318.42
324.73	326	324.16	324.71	324.34	325.72	325.75	325.95	325.56	324.39	323.47	323.83	324.08	324.11	325.22	324.82	326.13	323.25	324.77	325.68	324.17	326.05	326.18	324.09	323.71	323.78	324.42	326.99	324.33	324.67	324.64	324.17	323.99	323.32	325.43	323.37	323.52	326.02	326.06	324.47	323.46	323.12	324.64	325.36	323.8	324.74	326.11	323.91	322.8	325.36
301.93	302.84	303.28	303.99	303.09	301.99	303.69	302.51	303.61	305.14	300.75	303.15	302.76	302.47	302.47	303.06	300.56	302.43	302.27	303.47	302.6	301.84	300.56	303.21	303.67	303.8	303.44	303.71	302.3	302.43	304.09	304.32	304.35	301.11	302.52	303.1	302.74	302.89	303.9	301.42	302.68	301.96	301.2	301.94	302.94	303.02	301.01	303.45	302.3	304.34
313.22	312.22	313.15	312.38	313.35	312.14	313.35	314.88	314.12	313.73	313.98	312.4	311.65	313	311.87	313.36	311.55	313.05	313.37	313.65	313.52	312.38	313.29	312.31	312.03	313.08	313.44	314.06	314.49	313.09	313.69	312.35	311.81	312.04	312.75	314.36	314.07	312.88	314.12	311.88	312.83	312.21	312.69	312.3	312.86	313.76	313.31	312.1	312.77	312.7
326.53	325.79	325.81	324.29	324.09	323.63	325.86	323.36	325.93	324.32	325.3	324.43	325.41	325.1	323.36	324.42	322.92	324.11	325	324.67	325.38	324.11	325.72	324.39	323.37	324.42	324.37	324.22	325.27	323.58	326.28	325.6	323.1	324.84	323.07	323.03	325.07	325.86	323.17	323.67	325.21	326.59	325.19	325.21	325.72	324.95	323.84	324.49	324.91	325.34
324.2	323.97	323.65	324.28	323.99	325.57	323.87	324.36	324.77	325.43	323.56	324.73	325.74	326.88	322.46	324.22	324.04	324.79	323.33	324.76	324.96	324.33	324.63	325.51	324.79	324.42	323.02	324.18	325.54	323.72	324.17	325.76	324.36	327.03	323.85	323.79	324.44	323.75	323.8	324.96	324.2	323.98	324.32	325.99	323.78	324.8	323.42	324.28	325.59	324.38
301.51	302.9	303.94	303.08	303.26	302.3	303.43	302.34	303.23	303.31	303.32	302.31	302.33	302.73	303.88	302.85	303.02	302.75	303.53	302.73	303.06	301.93	301.95	301.35	302.81	303.68	301.67	303.94	302.36	303.95	302.08	302.74	300.78	301.86	304.91	301.68	304	302.76	301.78	302.25	303.63	302.78	301.91	304.25	303.86	303.11	303.62	303.07	303.2	302.78
302.52	302.94	303.07	301.43	303.08	304.31	303.62	302.34	301.7	304.36	301.99	302.7	302.27	302.92	303.47	301.69	303.96	302.34	300.17	300.07	303.01	304.74	303.23	303.86	302.33	302.44	302.54	301.91	301.32	302.36	302.52	303.69	300.39	301.35	303.6	302.67	302.6	304.37	301.41	301.75	302.47	303.62	303.56	302.17	303.54	303.68	304.37	302.18	301.86	301.62
325.32	325.22	325.06	324.7	327.88	323.71	327.09	326.35	327.28	325.47	323.64	323.7	325.03	324.51	324.89	324.53	325	326.9	325.63	325.37	325.2	324.95	325.16	325.88	327.06	325.75	325.91	324.03	327.97	325	325.48	325.86	325.8	323.9	324.96	325.16	325.34	325.32	325.72	324.03	325.7	325.7	325.47	325.19	324.52	324.66	326.85	323.99	324.96	324.69
309.24	309.95	309.95	310.76	308.88	308.51	309.47	309.44	309.81	309.39	311.84	311.34	309.82	309.34	309.67	308.26	310.63	309.73	309.68	310.52	309.63	311.61	308.99	309.55	308.01	310.36	309.85	308.86	309.75	310.07	309.66	311.23	309.83	308.89	309.11	309.67	311.32	309.9	310.42	309.81	310.71	310.29	311.12	309.47	310.63	309.05	309.91	310.68	308.84	310.91
302.29	303.04	301.21	298.96	301.45	302.73	302.37	303.39	304.75	301.99	302.92	302.68	302.13	302.25	300.81	303.02	303.91	302.1	301.14	303.68	303.94	303.25	299.9	302.64	301.71	303.33	302.51	301.35	301.93	302.45	303.36	301.99	300.8	301.81	302.79	301.51	302.32	300.86	302.32	303.49	302.53	302.38	302.25	303.01	302.55	301.82	302.92	304.07	302.64	303.33
312.28	313.33	313.16	312.58	312.04	312.73	313.11	311.16	313.61	313.49	312.98	314.41	311.28	312.85	312.86	311.48	315.12	311.6	311.32	315.57	312.73	312.18	312.37	311.32	312.11	312.78	313.34	313.24	314.47	313.13	312.21	313.55	312.54	312.06	313.11	310.93	312.56	310.36	313.32	314.34	311.9	312.33	312.49	313.83	312.49	314.23	312.13	312.8	313.26	311.95
295.6	295.25	294.69	294.46	296.08	296.15	294.78	294.46	295.77	295.59	292.97	296.62	295.15	294.72	293.87	293.08	295.19	294.98	294.13	295.22	295.33	294.08	296.74	293.04	293.49	294.35	296.37	295.2	294.96	294.98	293.59	294.81	294.55	294.58	295.49	294.55	295.13	298.02	292.01	294.41	296.03	295.29	293.99	294.83	294.65	294.96	295.09	296.14	294.77	295.04
315.55	315.65	314.57	318.59	315.75	315.97	316.29	317.62	315.41	315.21	315.81	315.7	315.25	316.04	314.68	317.3	318.63	314.77	315.02	316.51	315.63	313.55	314.7	315.94	315.63	315.08	316.53	316.55	314.89	315.27	316.74	314.75	315.33	317.62	316.44	316.72	316.97	316.79	315.04	316.08	316.23	314.15	314.48	314.47	316.46	316	316.9	316.55	314.99	315.45
326.44	329.83	327.67	326.83	326.22	327.48	325.46	328.9	327.7	327.2	327.08	326.27	327.01	325.12	326.35	324.72	328.51	326.34	326.52	326.4	327.21	326.76	327.73	326.12	329.75	326.65	327.3	327.36	325.48	326.58	326.36	326.81	327.73	325.72	327.48	326.53	326.57	326.49	327.98	328.28	326.95	326.42	325.67	327.6	326.57	326.82	326.44	327.07	326.42	327.13
293.06	295.18	294.96	293.68	295.15	293.07	294.91	294.2	294.04	293.78	294.02	294.38	294.08	294.47	292.22	295.51	293.54	292.3	292.81	292.21	292.78	294.28	293.22	294.73	294.59	294.23	295.25	294.28	293.81	293.66	296.04	295.01	293.28	292.69	293.23	293.94	294.42	294.57	293.76	294.73	292.67	294.95	293.44	296.02	293.18	293.2	292.36	293.58	294.59	293.12
310.41	310.2	311.22	308.84	311.2	308.81	308.8	309.02	308.58	308.04	309.71	309.56	307.05	308.44	308.51	310.66	309.87	308.23	309.03	309.26	308.93	307.61	307.34	309.48	308.93	308.82	308.41	309.48	309.4	307.2	307.63	310.32	308.36	309.39	309.43	309.79	308.56	308.45	308.26	310.29	309.18	308.15	309.17	308.53	308.94	309.97	308.77	310.63	308.27	307.4
293.79	293.57	294.03	293.15	292.99	293.53	294.04	294.29	294.32	295.72	295.8	294.23	295.74	294.65	293.92	293.96	294.76	293.98	293.15	294.87	295.03	295.13	294.74	295.27	294.16	294.57	295.36	295.06	293.87	294.85	293.15	294.98	293.86	293.15	293.62	293.34	294.16	293.93	295.51	294.19	296.15	295.03	294.85	296.21	294.98	293.52	291.68	294.07	296.15	292.88
314.07	315.28	314.4	315.8	314.15	314.22	315.44	313.41	312.9	314.39	313.94	312.24	315.02	314.13	313.35	315.63	313.12	311.83	312.4	313.44	313.3	315	313.06	315.11	314.73	312.49	313.77	313.03	311.93	313.54	314.66	314.02	315.04	313.74	314.8	312.68	314.19	312.56	314.95	314.6	314.63	314.59	315.47	313.11	314.3	313.22	313.97	314.79	313.37	314.4
294.84	294.57	294.19	292.9	295.4	294.68	295.72	296.04	293.89	293.81	295.66	295	294.55	293.25	294.56	293.82	294.66	295.66	294.38	293.99	294.52	294.77	292.81	294.66	294.98	294.94	294.8	295.47	294.88	295.3	294.53	295.69	295.46	296.16	293.57	295.3	296.38	295.65	294.36	295.01	294.53	295.6	295.22	294.51	295.66	296.41	293	294.13	295.3	295.45
308.82	309.41	310.4	310.68	308.29	309.68	308.4	309.26	309.06	309.1	310.78	313.12	307.56	309.58	309.3	310.65	312.41	309.57	309.92	309.93	309.96	310.52	308.58	310.53	308.79	311.67	309.99	310.14	308.7	310.16	309.87	307.91	307.04	309.35	309.74	309.89	310.87	308.31	308.63	308.42	309.49	308.65	311.52	309.16	310.82	309.24	309.96	310.9	310.79	310.01
313.85	311.97	311.69	313.1	312.13	310.93	312.96	312.09	311.85	311.39	313.58	312.61	312.14	311.25	311.98	311.53	312.1	311.22	313.85	313.01	313.79	312.59	310.5	309.99	312.75	312.78	311.75	312.75	314.23	313.9	310.51	312.1	311.13	312.06	311.52	312.18	311.67	312.86	310.6	312.12	310.76	314.34	312.86	311.57	310.89	312.02	311.06	309.59	312.42	312.24
302.24	302.1	299.22	301.89	301.76	301.81	300.19	300.45	301.18	299.96	300.22	301.52	300.99	300.29	299.75	300.79	299.38	301.43	300.24	301.51	301.15	300.01	299.94	299.87	300.3	299.79	299.99	302.29	302.86	301.26	301.12	299.97	302.6	301.75	301.27	301.48	300.75	301.36	300.39	301.37	301.72	301.24	299.98	300.84	301.76	301.32	302.75	301.92	300.39	300.81
313.98	316.45	314.05	314.98	315.6	314.7	314.71	313.49	314.42	313.66	314.73	314.68	314.23	314.84	313.22	313.59	314.74	314.49	313.87	312.78	313.23	314.32	312.18	313.06	313.18	315.19	314.1	314.31	313.61	314.4	313.17	314.49	315.47	314.53	313.79	314.83	315.12	313.44	314.27	313.44	313.51	314.67	313.65	314.53	313.41	313.6	314.1	313.91	314.98	313.43
303.61	304.45	303.03	302.4	303.95	304.14	301.84	302.78	302.99	303.68	304.2	303.44	301.77	303.32	304.3	302.15	302.16	304.05	302.45	303.89	302.68	302.98	301.41	303.44	301.56	302.63	303.77	302.45	301.6	302.98	302.51	303.07	302.34	303.08	303.25	303.04	302.45	303.19	304.67	302.19	304.55	303.71	304.05	304.67	304.92	303.41	304.49	303.84	304.72	302.74
314.14	311.4	313.11	311.49	312.24	313.57	312.69	312.86	314.65	312.31	311.93	313.27	314.21	313.35	311.45	312.69	312.09	312.08	312.06	310.8	313.36	314.74	312.94	312.8	313.89	311.74	312.5	312.65	312.7	312.89	311.75	310.86	312.57	311.81	314.15	312.87	314.01	312.36	312.21	308.52	314.3	311.82	313.35	312.44	313.87	313.8	314.07	315.1	314.19	312.5
329.13	328.03	328.67	328.2	329.1	328.67	328.83	326.08	328.56	326.77	329.96	327.02	329.31	329.22	327.75	330.5	328.16	325.84	328.42	327.42	327.83	328.52	329.25	329.49	329.84	328.54	327.88	328.97	327.45	328.93	330.26	330.69	327.73	329.1	328.13	327.82	328.37	328.22	328.33	328.43	328.77	328.31	328.18	328.94	328.53	329.58	329.7	328.16	327.52	327.55
306.24	306.34	305.06	305.53	304.77	305.4	303.95	305.82	307.89	307.18	304.41	305.96	306.08	307.81	306.67	308.53	305.91	306.67	307.04	308.32	307.97	304.9	307.65	305.64	306.39	306.89	305.38	308.5	307.35	305.14	307.45	306.3	306.92	305.69	305.28	306.33	307.8	305.13	306.17	307.59	306.23	305.47	306.31	304.91	307.16	307.27	305.7	305.66	306.72	305.44
306.32	307.24	305.86	304.52	305.1	306.84	307.13	309.2	305.42	306	304.97	304.71	305.91	305.78	306.7	305.79	305.8	305.94	304.96	306.52	304.75	305.16	305.71	306.11	307.73	306.21	307.56	308.25	305.3	305.59	305.27	306.01	307.92	305.99	305.7	304.94	306.75	307.7	304.91	304.66	307.35	308.15	306.24	306.92	305.84	307.33	306.49	305.35	307.11	305.43
315.47	314.45	314.99	315.36	313.4	313.07	313.13	315.38	314.71	314.27	314.28	315.06	315.44	314.72	314.64	314.49	314.38	314.19	314.21	314.02	313.88	312.44	314.41	313.91	314.27	314.23	314.25	313.45	313.47	312.15	314.86	314.61	312.43	315.04	313.99	313.93	314.37	315.14	314.47	312.99	313.64	313.98	313.04	314.15	313.12	313.76	313.89	314.49	314.97	312.17
306.13	306.66	306.81	306.71	305.03	306.61	306.9	305.48	306.78	305.85	307.48	306.67	307.68	305.7	305.75	307.72	305.36	305.93	305.75	307.01	304.29	305.84	306.82	304.16	304	306.47	306.96	307.23	306.14	305.54	306.91	304.06	306.34	304.57	306.49	305.11	306.27	306.07	305.33	307.19	305.57	307.68	306.67	306.31	303.2	306.14	305.84	306.67	306.12	307.02
309.31	310.83	311.93	311.28	310.91	311.67	312.53	309.44	311.15	310.8	310.33	310.19	310.5	312.13	309.26	310.92	309.96	310.35	310.52	312.33	311.36	309.29	308.88	311.18	311.5	311.77	310.41	310.89	310.27	310.78	310.53	312.55	308.88	311.2	311.48	309.14	310.23	311.77	311.66	311.66	309.71	309.37	310.04	312.1	311.12	309.88	312.16	310.88	309.92	311.62
299.2	300.36	301.8	299.87	300.58	299.14	297.25	299.22	299.11	300.67	301.8	299.94	299.87	300.35	299.23	297.53	300.58	301.19	298.86	300.58	298.8	300.71	299.33	298.79	299.16	299.9	300.59	300.67	298.77	300.35	300.54	301.09	299.95	299.5	301.07	300.55	300.63	300.23	301.27	299.42	298.6	301.9	299.75	300.5	298.93	299.62	302.32	300.38	300.04	299.08
326.98	328.8	329.09	328.48	328.15	329.09	329.51	327.05	329.31	327.36	328	328.23	328.61	327.43	328.25	326.9	328.44	327.75	326.55	328.56	328.1	325.15	327.57	327.14	328.73	326.85	328.55	328.49	326.01	328.11	327.3	327.42	329.5	326.26	328.33	326.91	327.41	329.12	328.36	326.34	328.76	328.61	327.75	326.25	326.4	328.66	327.12	326.65	328.39	328.47
315.36	314.71	314.05	313.26	314.55	314.09	316.65	313.14	315.32	315.75	314.76	314.2	314.27	313.81	313.77	313.54	313.43	312.76	314.06	315.16	314.04	314.34	313.2	315.39	313.49	315.05	314.7	313.82	314.11	315.2	312.34	313.58	314.76	311.66	313.49	311.89	315.21	315.96	314.68	314.59	312.02	314.72	312.49	313.4	311.43	313.46	312.55	314.39	314.97	314.05
312.75	314.34	313.49	313.34	312.32	313.79	314.51	314.84	315.86	314.45	314.64	314.03	315.14	314.86	314.34	313.78	313.23	312.42	313.25	312.92	314.25	312.24	312.92	314.31	313.81	314.91	314.61	314.7	313.49	312.1	314.91	315.29	313.03	313.52	314.46	313.76	314.01	314.24	312.33	312.5	313.85	314.37	311.98	313.43	315.48	313.98	313.87	314.63	314.83	314.16
295.7	292.43	294.46	296.36	293.94	293.71	294.4	294.9	295.13	294	293.99	292.7	294.85	292.33	295.98	293.13	295.55	295.35	292.55	292.3	294.5	293.13	294.03	292.92	294	293.25	292.58	295.05	294.41	294.06	293.83	293.92	293.07	295.03	295.35	292.97	294.48	293.7	294.25	293.5	295.41	292.08	294.33	292.25	294.37	294.29	294.81	292.88	294.14	294.94
303.64	301.98	305.08	304.84	305.64	303.34	305.39	303.89	305.28	304.29	302.58	302.9	305.57	302.03	304	304.4	304.06	303.22	303.09	303.5	304.06	303.79	303.6	303.16	303.4	304.63	304.01	303.59	303.16	302.56	302.59	303.2	304.14	304.33	303.99	302.98	302.63	304.77	303.2	304.5	304.7	303.49	302.47	303.86	305.42	303.42	303.98	303.16	305.36	303.27
307.93	306.87	306.47	307.35	306.94	308.71	307.69	306.03	306.6	305.95	308.12	308.46	308.37	306.28	306.39	308.18	308.13	307.48	307.34	306.93	306.87	308.12	306	308.58	306.89	308.31	308.92	305.08	307.63	308.58	306.76	307.53	307.4	307.13	306.42	306.63	308.01	307.85	306.04	307.12	304.84	305.17	306.24	306.75	308.55	307.5	308.39	308.38	307.96	306.8
329.73	331.12	327.33	326.4	328.43	330.1	328.26	328.22	326.82	328.27	327.46	327.63	327.09	329.49	329.18	329.03	329.63	329.33	329.87	328.71	327.54	329.82	328.13	329.14	329.59	328.51	327.94	328.95	327.47	330.04	327.97	328.81	327.95	330.38	328.62	329.32	327.78	328.82	329.82	327.78	328.87	326.86	328.04	330.18	327	329.96	326.83	331.21	329.31	328.49
302.87	301.72	302.79	300.95	301.96	302.72	301.26	301.95	304.43	301.83	303.39	303.1	303.92	302.41	302.15	302.3	302.11	302.89	301.83	302.33	302.56	303.75	302.83	303.16	301.93	302.48	301.74	302.63	302.37	304.09	302.28	302.26	303.12	303.05	301.11	302.18	302.28	302.65	301.76	301.29	301.76	301.45	300.45	302.65	303.03	302.23	302.57	301.15	302.55	304.37
295.32	296.22	296.18	295.02	294.7	295.43	296.8	294.4	294.61	295.72	295.17	295.24	293.65	295.49	293.04	295.35	295.37	296.03	293.74	293.48	295.27	295.36	292.97	295.31	295.69	297.04	295.54	295.27	295.52	293.95	297.53	293.52	293.58	294.84	295.35	295.41	296.36	294.64	294.65	294.17	294.57	295.55	293.68	294.27	297.22	296.41	295.6	295.77	293.58	295.7
309.86	309.54	310.33	308.69	307.26	306.65	308.71	310.11	309.69	308.37	308.83	307.98	307.67	308.18	307.67	309.44	309.69	308.73	307.95	308.7	308.65	307.81	309.76	309.1	308.8	308.17	309.47	309.99	307.28	309.01	308.6	309.01	310.77	309.55	311.17	311.14	309.32	309.92	310.62	309.06	309.01	309.75	309.32	309.37	308.06	309.72	308.78	308.32	308.57	307.25
302.99	305.41	304.73	303.67	304.63	304.51	305.36	303.71	304.15	304.33	303.23	304.23	305.83	304.98	305.23	305.77	305.36	304.31	304.85	304.13	304.74	304.06	304.56	306.01	305.83	304.62	303.99	303.52	303.09	303.71	305.42	303.83	305.66	303.17	306.57	304.19	303.9	303.23	304.59	303.67	304.79	305.31	304.8	306.49	305.44	303.87	303.5	305.74	304.97	305.07
303.3	303.41	300.61	300.09	301.68	303	300.38	300.74	302.62	304.15	300.99	300.95	301.98	301.75	299.53	301.98	302.81	302.27	301.65	300.39	302.67	301.21	301.14	302.09	301.19	301.5	301.88	302.16	299.81	301.29	301.36	301.19	300.23	301.99	302	300.23	301.01	299.58	300.27	300.2	300.62	301.07	299.36	300.97	298.26	301.7	300.62	301.43	302.89	301.8
314.02	313.6	314.12	312.86	314.09	314.11	314.19	314.23	311.27	315.54	312.92	313.04	313.14	314.18	313.2	314.69	312.26	314.95	314.03	314.43	313.1	314.11	314.71	312.59	313.44	313.92	313.92	314.3	314.28	314.42	313.27	313.76	314.18	313.42	313.8	313.76	315.27	314.94	314.48	314.06	314.46	315.37	314.93	315.51	312.92	313.7	313.61	315.58	314.92	313.05
315.49	319.1	318.61	317.43	317.03	318.56	317.58	317.94	315.07	316.86	316.21	317.59	318.49	317.92	318.24	317.11	316.57	316.94	319.52	316.62	317.68	317.31	317.92	316.35	318.44	316.3	317.08	317.46	318.32	316.55	316.75	318.41	317.84	317.17	317.01	314.92	318.05	317.41	316.94	316.41	317.17	317.62	319.18	317.18	317.46	317.63	316.88	318.22	318.02	319.21
312.2	312.83	313.02	311.16	313.17	311.32	311.61	312.37	313.14	310.62	313	313.31	311.94	312.95	311.95	309.73	313.63	310.39	313.09	311.78	311.64	313.3	312.47	313.45	314.12	312.55	311.34	311.61	311.06	312.69	314.72	311.77	312.18	313.18	312.55	313.55	312.66	311.69	315.13	312.52	309.35	313.24	314.01	313.1	312.49	312.07	313.02	312.84	312.76	312
317.18	319.79	318.5	318.49	318.91	319.04	317.48	318.89	318.3	317.7	318.74	318.74	318.06	319.04	315.91	318.62	318.3	317.49	318.05	318.6	318.84	319.35	317.26	316.18	318.49	317.95	318.77	318.35	317	317.55	317.36	319.42	318.58	318.04	318.01	317.96	316.46	317.64	315.69	317.88	316.45	318.73	318.87	319.72	319.19	317.51	317.52	317.79	318.13	317.43
316.8	316.63	316.4	317.54	315.1	316.42	317.09	319.09	317.93	319.03	317.12	316	317.94	318.42	319.06	317.58	316.33	316.72	316.55	315.8	316.17	317.35	315.91	316.79	316.89	318.19	319.03	316.29	317.52	316.27	316.14	317.54	318.34	317.59	316.2	318.6	317.55	317.75	317.69	317.14	317.52	316.28	318.16	317.2	315.86	317.47	318.19	317.48	317.66	318.3
316.76	315.71	316.33	315.88	316.79	314.67	317.25	317.19	318.32	314.85	317.53	315.64	315.88	316.68	318.31	318.56	316.21	318.39	315.68	316.77	314.86	316.31	316.09	317.07	317.39	316.57	315.52	317.74	316.09	317.57	318.14	318.66	314.95	315.69	314.86	315.61	316.03	315.82	316.34	315.56	318.6	318.18	315.57	316.29	318.39	315.77	317.63	315.43	314.62	316.52
314.49	313.71	316.21	316.2	315.07	315.57	315.55	315.78	314.64	315.19	315.08	315.3	314.3	315.01	314.35	315.41	315.82	315.45	316.17	313.64	317.41	315.37	315.04	314.7	314.29	314.58	314.01	314.8	315.97	315.72	314.9	316.02	316.11	314.28	315.9	314.74	315.75	314.58	315.54	313.52	317.12	314.34	317.52	315.02	314.29	314.88	316.71	315.78	316.83	314.63
316.63	316.46	317.84	316.95	317.32	317.17	316.37	317.72	315.56	317.28	316.63	318.97	317.69	316.28	316.69	317.24	318.3	316.98	317.23	317.45	317.75	317.3	317.37	316.74	316.83	318.36	317.43	316.37	318.67	317.92	317.27	316.19	317.74	315.7	316.33	318.33	316.41	317.62	317.56	316.25	318.93	318.55	318.19	316.23	316.59	316.66	315.75	317.21	317.68	316.4
303.12	303.64	303.42	304.39	304.9	303.76	304.07	303.43	304.51	301.83	304.08	305.14	301.06	303.13	302.21	303.14	303.93	305.03	305.23	303.05	303.76	302.07	303.48	302.98	303.37	302.95	302.2	304.32	304.07	303.57	302.87	302.2	303.52	303.82	302.93	303.81	302.99	303.46	304.26	303.43	303.78	303.45	304.08	305.41	302.48	303.42	303.81	304.63	303.99	302.18
320.37	317.1	319.54	318.58	318.83	316.02	316.96	320.82	320.64	319.4	319.7	319.16	318.36	318.95	318.84	319.43	319.15	317.65	317.58	319.67	318.65	319.81	319.41	318.21	317.68	319.48	317.56	319.89	316.66	318.47	317.79	317.93	318.87	317.14	317.15	320.11	319.54	318.69	319.09	319.67	318.95	320.1	317.99	319.4	316.91	317.62	318.61	318.17	318.36	319.04
300.4	302.08	301.49	301.34	302.17	300.57	301.14	300.2	301.4	301.98	300.75	299.77	300.97	300.48	300.55	300	300.6	299.33	302.32	300.16	302.28	301.08	300.52	300.22	301.32	299.86	299.93	301.45	304.04	301.17	302.64	300.05	301.4	300.74	300.94	301.25	301.32	301.63	300.56	299	301.18	300.83	299.48	302.29	298.95	302.29	299.74	299.8	303.21	301.83
297.7	296.59	297.34	296.59	296.98	299.48	296.92	297.61	296.6	296.77	296.63	296.72	295.26	296.86	297.37	297.46	296.46	295.4	297.52	296.87	295.58	298.22	297.01	296.56	297.11	294.02	296.72	296.97	297.88	297.63	295.77	296.58	296.68	297.23	296.18	297.63	296.35	295.37	296.48	296.48	296.48	296.44	298.19	296.31	295.12	296.33	297.05	295.76	296.65	297.7
313.98	313.21	313.7	312.49	313.45	312.17	311.28	311.98	313.22	313.41	313.18	312.91	312.72	313.58	313.53	313.12	313.45	314.06	314.34	312.19	313.18	312.76	312.19	313.97	311.97	314.15	312.66	314.1	311.21	313.67	312.86	313.89	313.48	311.93	313.14	313.25	312.52	312.42	313.05	312.87	313.42	313.67	313.84	311.72	312.56	312.48	313.59	313.1	313.71	313.82
306.82	307.8	308	306.37	308.03	307.32	307.53	307	306.89	305.89	306.64	308.5	306.66	306.95	308.61	307.88	307.65	308.45	307.44	309.17	305.22	307.78	307.47	306.98	305.66	307.51	307.04	306.78	306.36	309.76	308.08	306	306.59	307.84	309.13	307.45	307.15	308.22	306.92	308.37	306.96	305.95	307.58	308.56	306.43	307.79	307.21	306.59	307.56	305.43
324.17	324.43	324.78	323.6	324.55	324.22	323.72	324.79	324.91	324.73	323.56	323.4	325.44	324.78	323.87	325.74	324.62	323.61	325.01	325.86	325.4	324.87	323.09	325.4	324.17	325.44	324.65	323.45	325.25	323.4	326.02	324.63	324.22	323.91	325.69	324.74	325.4	324.15	324.56	323.84	326.48	323.81	323.77	323.51	325.03	324.37	325.18	324.1	326.11	326.3
325.31	326.06	325.02	324.73	324.52	325.53	326.45	323.94	323.04	324.07	325.12	325.24	325.79	324.83	324.33	325.85	326.49	324.73	325.15	325.72	325.85	325.27	326.42	324.7	325.93	325.69	326.33	325.63	325.04	325.82	323.64	326.41	325.19	324.46	324.64	326.75	323.48	324.88	324.85	326.32	326.02	325.11	326.26	325.18	325.28	326.21	324.55	326.23	325.22	327.27
312.81	313.25	313.18	313.52	313.12	312.79	311.57	315.46	313.08	313.27	313.31	311.89	312.13	313.09	311.99	313.59	313.52	312.73	313.5	314	313.94	313.71	311.39	313.88	314.79	311.37	313.8	313.75	313.68	313.26	311.98	311.23	311.75	314.26	312.65	313.97	313.57	310.94	314.47	313.83	314.17	313.86	312.83	314.25	310.9	314.83	313.8	312.62	314.47	312.49
293.97	293.51	294.04	294.53	293.91	296.76	294.53	294.92	294.34	293.71	295.13	292.72	293.9	294.7	294.23	295.65	294.93	293.57	294.19	293.56	294.58	294.06	295.4	293.64	294.4	292.95	293.82	293.48	292.55	292.51	294.84	294.5	294.98	293.41	294.66	292.81	294.25	293.23	294.57	295.16	294.54	295.19	293	297.26	293.18	295.43	294.19	294.45	293.16	293.74
314.03	312.76	314.16	313.72	312.79	313.7	312.8	313.3	312.94	313.38	312.67	313.47	313.52	314.04	313.38	314.1	311.95	311.71	313.38	312.79	312.07	314.19	311.89	312.98	313.41	311.72	315.69	313.17	314.08	313.37	313.44	312.77	313.74	313.13	313.1	312.53	313.28	312.18	314.89	312.87	313.35	313.17	311.88	313.18	314.59	314.1	313.4	313.16	314.57	313.58
304.83	305.89	306.61	304.2	306.32	304.72	304.85	304.59	304.72	305.44	303.71	304.13	304.88	305.76	304.89	306.19	305.24	304.32	304.12	304.68	303.12	304.49	303.62	303.66	305.79	302.49	305.64	305.45	304.47	302.7	303.33	304.92	305.12	304.46	304.59	305.14	305.31	304	303.61	303.76	306.91	304.4	305.27	306.41	305.27	304.17	304.79	305.91	305.88	305.78
294.04	293.96	295.85	296.19	294.8	295.14	295.03	294.3	296.41	296.25	295.81	294.22	293.74	294.28	294.31	295.4	296.08	295.07	295.21	296.31	294.4	295.44	296.14	295.17	295.03	296.38	294.82	297.58	295.58	294.58	293.89	295.35	295.53	296.37	296.15	295.03	296.38	294.88	294.3	296.34	295.31	297.31	295.6	294.74	294.71	293.35	295.07	296.38	294.88	295.68
302.52	303.05	303.21	303.72	303.42	304.14	303.97	303.86	305.03	301.56	303.73	302.03	302.6	302.88	302.67	302.77	302.5	304.16	304.43	304.25	303.72	302.59	302.78	304.58	303.8	303.39	304.22	304.98	304.43	302.68	303.61	304.71	304.15	302.97	302.96	304.15	304	303.62	304.87	302.46	303.85	303.44	304.61	304.82	303.89	303.49	303.27	303.64	303.61	302.02
306.87	304.41	304.38	304.89	306.62	305.2	304.07	304.45	306.11	303.41	305.74	305.18	305.36	304.89	304.7	304.17	306.88	304.22	305.55	308.01	306.93	306.51	305.92	304.82	304.85	304.23	306.72	304.48	304.94	306.48	303.35	306.15	306.73	303.61	305.04	306.84	305.48	304.99	306.31	306.41	306.83	306.83	305.55	305.31	305.7	304.68	306.03	305.65	307.08	305.66
309.41	306.42	308.09	310.69	311.42	310.51	307.81	309.61	307.09	307.48	310.07	308.29	309	310.25	309.46	309.15	309.79	308.35	309.27	308.66	308.55	309.75	309.41	307.87	308.22	309.45	310.15	309.23	307.9	309.17	308.37	308.45	308.94	309.61	310.68	307.79	311.32	308.9	309.62	309.56	308.96	307.22	310.1	308.24	307.91	307.33	307.39	308.76	309.62	309.46
304.09	303.7	304.49	304	305.61	305.72	305.57	304.68	303.79	303.81	305.81	304.79	305.91	305.26	305.58	302.57	305.02	304.17	303.68	303.38	305.53	303.09	305.55	305.66	304.11	303.54	303.77	304.6	304.27	303.12	303.66	301.91	305.04	304.99	302.89	305.92	304.22	303.18	304.31	305.9	305.38	306.35	302.97	306.11	303.69	305.12	303.04	303.49	304.84	303.78
303.49	303.39	303.08	304.58	304.32	301.66	301.84	301.95	301.15	302.74	304.57	301.08	302.86	304.67	302.96	303.2	301.98	301.49	302.57	304.59	301.63	303.8	301.55	302.39	303.31	302.84	302.97	303.44	302.76	303.62	304.67	301.71	301.76	302.61	301.82	303.13	303.33	302.12	303.1	302.71	304.77	303.82	303.49	302.33	303.29	302.2	303.02	304.7	303.73	302.18
304.09	301.39	301.87	301.75	300.11	299.98	299.64	301.74	301.06	300.45	304	302.15	302.11	300.93	301.21	303.49	301.75	300.56	300.68	300.72	300.4	300.8	300.95	300.54	301.57	302.69	300.14	300.31	300.91	300.87	301.67	302.8	299.83	300.51	300.69	300.88	299.22	299.56	301.24	300.17	299.91	300.56	300.4	302.74	300.83	301.27	300.54	300.56	300.58	301.76
313.81	316.72	317.04	316.06	316.46	316.34	316.39	315.75	316.98	314.32	314.51	316.02	315.5	318.19	315.92	315.54	318.27	314.02	315.74	315.51	313.98	316.38	316.88	316.62	316.37	315.82	315.43	316.31	315.08	316.05	317.47	315.24	314.72	316.48	315.48	314.85	315.42	315.22	317.19	314.93	316.64	315.79	315.65	316.97	316.16	316.45	316.25	314.04	317.32	316.14
313.78	311.87	311.66	312.93	311.77	312.85	312.95	313.57	312.29	311.17	312.76	312.04	312.76	311.45	313.41	312.82	309.96	312.09	313.88	313.27	312.09	313.81	312.34	312.09	311.59	313.12	311.93	311.51	314.17	312.17	312.36	311.11	311.88	311.66	313.26	312.97	313.03	311.94	313.17	314.42	312.01	311.35	314.34	313.21	310.79	311.02	311.1	312.01	313.67	311.65
315.31	313.89	315.1	313.3	315.1	314.49	315.6	315.21	314.04	313.96	315.49	313.23	314.72	316.49	316.03	315.52	314.24	314.5	314.68	315.75	315.29	316.17	315.81	313.31	313.36	314.89	316.04	315.05	315.01	315.17	314.5	314.1	315.65	315.1	315.61	315.03	316.95	315.25	315.94	313.93	316.08	313.71	315.49	314.25	315.11	314.81	314.93	315.46	313.98	315.42
301.6	302.85	303.79	303.24	303.42	302.7	304.22	301.81	303.27	303.7	301.34	303.64	302.74	303.47	303.28	302.71	303.96	302.95	303.69	303.14	302.36	304.83	304.17	302.39	303.61	302.39	302.51	303.34	302.14	302.53	303.77	304.71	302.54	301.56	303.05	301.99	302.56	300.88	303.77	301.65	301.43	302.96	303.16	302.59	303.65	302.07	301.39	301.88	304.06	303.21
315.65	318.1	317.96	317.85	316.75	315.56	316.5	316.28	318.22	315.96	317.51	319.28	317.44	318.07	318.21	316.76	316.52	315.76	318.68	316.66	316.5	317.79	317.64	317.42	316.48	317.78	317.62	315.99	316.16	317.62	316.53	317.36	317.55	318.47	319.2	316.56	319.05	319.73	317.73	316.98	317.79	315.83	317.52	316.71	318.39	317.6	317.47	318.03	315.44	316.84
296.12	298.45	297.56	296.37	296.39	297.02	297.83	296.81	295.26	297.47	298.52	295.94	297.01	295.55	295.44	296.62	295.72	298.12	297.67	295.3	295.96	297.65	298.4	295.85	295.52	296.85	296.41	296.68	298.86	297.74	296.6	296.23	297.43	296.44	296.43	296.97	296.58	298.48	296.26	296.42	297.63	298.56	297.09	295.38	296.5	297.22	297.51	296.52	297.22	296.65
314.53	314.84	313.41	315.75	314.9	316.02	315.36	314.18	316.13	314.89	315.45	315.86	314.91	315.64	312.09	315.8	315.9	315.54	315.72	314.72	314.64	314.5	315.46	313.2	313.59	314.77	313.19	315.35	317.05	315.05	315.47	316.05	314.85	314.24	314.25	313.53	316.22	315.2	315.28	315.3	313.7	315.48	316.24	313.21	314.6	315.76	316	315.88	314.59	315.48
316.89	316.48	314.47	316.33	314.73	316.15	315.87	315.48	316.43	315.63	315.59	315.81	316.84	315.39	316.51	317.24	315.03	315.17	315.62	314.57	315.95	316.06	317.54	315.37	317.18	315.15	314.4	316.28	315.96	315.35	315.75	314.93	313.3	317.08	315.96	317.21	316.69	313.44	315.27	315.87	315.28	317.34	316.2	316.14	314.56	316.49	316.71	315.14	316.46	314.72
308.91	310.38	308.39	308.02	310.09	308.42	309.9	310.21	309.3	308.32	309.26	310.66	310.24	308.63	309.54	311.34	311.89	309.53	308.4	309.56	309	310.94	310.24	309.72	310.19	308.43	310.74	310.32	308.48	309.13	309.29	309.25	310.56	309.46	310.39	310.47	309.98	310.94	309.88	310.07	309.37	308.5	309.86	309.96	307.81	309.63	308.18	310.98	311.35	310.01
310.45	311.44	312.19	309.99	309.95	310.23	312.49	309.91	309.23	310.14	310.34	310.35	309.67	310.26	309.32	309.94	310.15	310.23	312.25	310.14	311.29	309.43	309.77	309.54	311.43	310.14	311.82	310.01	309.14	310.18	310.04	309.9	310.58	310.18	310.04	309.11	309.37	310.2	309.76	309.78	311.12	311.28	310.69	311.19	311.91	312.54	310.19	310.96	310.27	311.78
300.19	302.22	301.56	301.58	300.55	300.79	301.13	300.48	302.66	299.99	300.34	303.66	301.14	301.77	299.95	299.99	302.27	300.46	299.03	303.11	302.23	301.32	301.25	300.21	302.63	300.19	301.23	301.11	301.09	301.91	301.39	302.57	301.81	300.14	302.14	299.92	300.46	298.99	301.48	301.51	300.86	300.25	302.85	300.92	301.34	300.64	299.63	302.04	300.86	300.98
326.95	326.15	326.24	328.04	324.08	327.76	327.64	326.43	326.04	326.2	327.56	326.15	327.76	325.31	328.87	328.04	326.94	327.81	326.44	325.12	326.58	327.8	324.08	326.01	328.81	324.39	327	326.36	327.29	326.32	325.78	326.59	326.65	326.33	326.66	325.94	326.11	327.6	325.46	327.7	327.75	326.4	327.76	326.61	326.59	327.42	326.98	326.38	328.73	325.63
303.39	300.88	302.35	305.23	304.12	302.3	303.32	302.46	302.72	303.27	303.35	302.09	302.63	303.47	302.78	303.51	303.1	302.59	303.84	302.39	303.22	302.44	303.46	302.77	302.68	302.77	302.31	302.02	301.96	304.25	304.53	304	303.5	303.52	302.95	301.55	301.48	301.83	302.41	301.47	302.32	299.52	301.75	302.5	301.96	301.16	302.74	302.23	304.41	302.23
315.38	315.5	316.44	316.45	315.31	315.5	316.87	315.57	316.79	314.56	315.13	315.69	314.75	315.94	316.36	316.19	316.25	316.07	315.32	317.61	315.16	316.92	315.92	316.01	316.05	316.81	317.04	315.08	314.77	314.87	314.35	315.5	317.29	316.12	315.74	316.4	317.63	314.97	314.99	315.22	315.69	315.57	314.21	314.43	315.06	315.52	316.51	315.77	315.05	318.07
304.87	304.2	302.52	303.56	302.37	302.25	302.1	303.22	302.35	302.79	303.68	301.23	303.2	301.83	303.3	300.89	302.19	303.93	302.72	302.93	302.07	301.75	301.82	302.68	302.41	303.58	302.35	302.95	302.86	300.9	303.26	304.4	302.17	302.7	302.36	302.92	302.29	301.12	302.12	303.84	302.94	303.68	302.52	303.41	301.94	301.84	302.83	301.36	303.73	303.66
299.86	301.01	300.11	300.89	299.51	299.9	301.39	299.98	299.79	300.62	299.76	300.62	302.22	301.02	300.66	300.48	301.82	299.69	298.48	299.57	302.63	299.46	300.82	301.8	300.74	300.47	298.07	301.16	299.7	300.35	300.52	300.21	299.22	300.96	300.11	300.31	300.22	300.53	300.16	299.14	300.84	300.49	300.31	301.33	302.07	300.97	299.41	298.27	298.7	299.49
299.86	300.42	300.38	299.9	299.32	301.17	300.93	299.74	298.99	299.27	300.86	299.92	302.14	300.67	300.28	299.49	300.12	301.09	299.84	297.69	299.42	298.26	300.3	300.12	300.46	301.27	300.98	298.09	302.16	298.87	299.13	302.01	299.46	299.81	300.78	301.79	301.8	300.66	299.23	299.6	299.44	299.19	297.52	300.73	298.74	298.51	300.34	300.34	299.51	299.8
314.23	312.62	314.86	313.81	314.88	313.79	313.66	313.77	314.22	313.5	314.19	313.04	315.86	313.56	313.94	313.75	314.81	313.8	313.74	312.42	314.09	315.07	314.95	312.93	313.24	311.51	314.53	313.58	315.44	314.88	314.89	314.68	315.78	314.14	313.85	313.91	315.07	312.99	314.52	312.65	314.6	314.09	314.85	313.44	315.07	315.87	315.43	313.35	313.8	312.6
303.01	303.32	304.31	304.1	302.87	303.01	302.29	306.06	304.92	302.68	304.31	303.26	304.94	304.15	304.38	303.02	304.38	303.81	305.12	303.72	304.48	304.24	304.16	305.06	303.28	305.67	303.55	303.66	303.29	303.64	304.1	303.92	304.3	304.41	304.85	304.19	302.79	305.39	305.04	305.47	304.01	305.94	304.48	302.78	302.65	304.09	304.79	302.52	303.55	303.26
328.22	327.36	326.75	327.4	328.24	326.91	328.61	326	326.86	328.22	328.88	328.74	328.48	328.51	327.69	328.54	329.16	328.4	328.49	326.57	327.21	327.42	327.37	327.51	326.98	326.91	327.38	326.2	328.17	329	328.07	328.07	328.32	326.87	327.57	327.72	327.99	324.59	327.03	329.07	327.21	327.79	327.57	327.87	329.1	328.2	326.88	328.25	327.19	328.25
296.56	295.69	295.74	294.32	296.39	295.35	293.53	292.64	294.69	294.38	296.69	293.24	296.04	296.09	295.9	294.78	295.15	294.6	295.83	295.25	294.83	294.09	293.97	296.18	295.5	294.39	294.94	294.64	295.72	296.14	295.07	294.31	293.77	294.33	295.75	295.7	295.13	293.79	296.23	295.5	292.97	295.35	295.15	296.4	296.1	293.94	296.22	296.43	293.9	294
310.29	308.67	308.56	308.03	306.98	310.12	309.73	308.87	308.68	309.77	309.96	308.14	306.75	308.44	309.15	309.41	308.71	308.34	308.47	307.58	309.8	308.46	310.69	308.51	309.15	309.3	309.16	309.46	309.4	310.71	309.35	308.34	309.22	308.93	308.26	308.15	310.45	307.69	309.23	309.35	309.7	310.59	307.99	309.47	308.78	308.71	309.03	309.19	308.71	309.49
314.41	313.45	313.93	312.63	314.3	312.94	315.13	312.42	313.56	313.35	311.73	311.93	312.18	314.9	312.2	312.71	315.09	313.3	313.25	314.28	310.93	313.16	313.39	311.74	313.7	315	312.35	312.38	313.39	313.36	313.55	314.96	314.99	311.84	312.87	311.99	313.76	312.93	312.03	313.27	312.52	313.88	312.64	314.1	314.71	313.81	315.32	312.94	312	313.53
318.76	319.72	320.12	320.11	318.88	318.27	318.65	318.93	317.59	320.12	321.41	318.66	319.87	319.21	318.72	318.84	319.32	319.68	317.88	319.7	319.44	319.03	317.91	317.81	318.94	319.34	319.18	319.48	321.07	317.95	319.4	318.61	318.6	319.16	318.64	319.42	319.39	318.51	318.68	316.97	318.38	321.05	321.8	318.87	320.72	319.14	319.24	319.13	319.61	317.75
306.57	306.06	307.79	306.25	306.48	306.08	305.43	306.59	307.73	304.74	306.32	304.36	306.96	305.81	306.42	305.06	305.92	306.76	305.85	305.82	307.2	306.69	307.51	306.66	305.7	307.25	306.42	305.6	306.43	306.04	307.22	306.58	305.71	306.67	307.9	307.24	306.05	306.36	306.5	304.26	306	304.78	305.3	305.46	306.8	306.47	306.35	305.47	305.06	304.98
313.65	313.34	314.47	316.43	312.13	315.15	313.23	315.22	314.26	315.75	314.04	314.95	313.45	310.88	313.6	316.82	314.85	312.87	314.34	316.73	313.35	313.66	314.52	312.21	315.09	312.82	314.07	315.68	312.38	313.09	312.76	312.56	312.88	313.46	313.9	315.01	314.57	312.26	313.8	313.38	315.73	313.41	313.87	313.76	313.54	314.11	311.94	312.83	313.04	312.77
303.13	305.01	304.41	301.7	307.04	302.98	303.59	304.81	304.99	304.85	303.3	304.19	304.84	304.42	303.3	305.24	304.62	302.02	304.02	303.83	302.91	303.81	302.9	304.29	304.52	303.43	303.62	304.97	302.95	303.24	304.71	304.32	304.49	303.86	303.94	304.36	302.85	306.11	305.12	303.16	305.13	303.14	303.38	301.63	302.83	302.66	302.3	302.93	304.17	303.87
315.69	316.61	317.32	314.99	314.36	317.31	316.54	316.25	316.43	317.21	314.48	314.94	315.94	315.68	315.96	317.93	316.75	315.13	313.98	316.4	314.68	315.86	315.13	315.75	315.82	315.69	314.49	315.87	315.66	316.02	316.09	315.71	315.4	314.37	315.24	314.91	317.55	315.87	316.69	316.46	316.15	314.03	315.85	316.98	313.23	314.55	316.36	315.16	315.69	315.15
302.87	303.6	303.26	304.86	303.19	303.46	303.57	304.84	304.67	303.34	302.83	302.29	306.12	305.11	304.07	302.58	303.51	305.57	305.01	305.29	304.27	305.7	304.14	305.17	304.1	303.44	304.43	303.52	302.76	301.2	303.42	302.83	303.86	304.26	304.58	305.32	304.9	303.01	304.11	303.73	303.06	304.09	303.79	301.76	303.93	303.48	303.4	304.3	303.31	303.28
308.45	310.68	308.6	307.46	308.37	309.31	307.34	309.62	309.61	309.31	309.86	309.31	309.83	308.29	310.48	308.78	309.56	306.47	308.88	307.53	308.01	308.67	309.1	309.43	309.15	306.67	306.88	307.47	311.45	308.54	306.09	309.77	307.85	308.63	308.02	308.13	308.71	307.59	309.1	308.63	309.74	310.75	307.18	309.81	308.03	307.27	306.83	308.98	308.22	309.59
310.5	311.19	312.16	312.36	311.27	312.45	311.81	313.36	312.54	310.97	311.37	311.13	312.26	313.15	311.86	312.06	313.92	313.19	311.22	313.25	312.54	311.67	314.32	313.99	311.46	310.96	313.71	311.23	312.24	311.93	311.58	313.61	312.03	311.43	312.76	311.19	310.93	311.11	311.32	312.38	313.7	310.99	313.62	313.08	311.59	311.72	312.08	313.67	312.67	310.96
327.5	327.26	327.44	328.94	327.77	328.07	328.39	327.88	327.8	328.53	329.14	328.67	328.43	330.23	327.62	329.12	328.09	329.95	327.6	328.61	327.64	327.5	330.1	326.05	328.52	328.04	328.5	327.89	329.05	329.16	327.86	329.6	327.81	328.69	330.01	328.36	330.41	328.05	328.05	329.19	328.81	329.44	329.44	328.37	330.2	328.71	329.95	328.2	327.67	328.09
302.93	301.77	302.2	301.9	302.57	301.79	303.43	303.48	302.11	303.17	303.39	301.74	300.27	301.45	302.36	302.38	302.71	302.79	303.13	303.22	302.93	303.88	304.37	303.1	302.3	302.73	302.52	303.11	303.23	301.85	302.37	301.48	302.05	301.15	301.77	301.75	302.7	302.33	302.86	301.86	301.19	302.29	302.93	301.81	302.35	300.83	302.67	301.12	301.56	303.77
295.6	291.87	292.95	292.89	293.97	295.55	294.44	294.73	293.39	294.39	293.84	293.63	295.01	292.95	294.15	292.11	293.25	294.02	294.16	295.31	296.27	292.34	294.15	292.85	292.83	294.15	294.74	293.58	294.65	294.18	293.73	295.94	295.28	294.64	293.91	294.82	294.8	293.45	295.28	295.07	294.92	295.28	294.3	292.62	293.47	293.18	294.22	295.06	292.36	295.17
302.12	304.19	301.7	303.06	302.93	303.35	301.63	301.89	303.66	303.39	303.38	303.29	301.55	304.75	303.58	301.62	301.76	304.55	304.44	303.76	304.37	304.15	301.44	303.49	304.03	301.97	301.18	302.58	303.42	302.13	303.07	303.06	303.23	302.93	301.88	303.47	303.26	303.13	303.52	303.84	301.68	302.57	302.08	303.9	302.21	302.39	302.65	302.75	304.39	305.16
305.24	306.64	307.76	305.22	305.76	306.32	306.97	306.5	305.98	307.29	306.05	307.72	306.97	305.39	305.86	308.41	306.11	306.77	306.04	306.07	306.83	307.01	305.49	307.7	308.26	305.53	306.72	306.62	304.55	306.92	307.57	306.33	306.55	306.43	305.98	306.06	306.73	306.85	307.11	308.51	306.44	306.22	306.63	306.31	306.78	306.47	307.71	307.32	306.32	308.92
325.63	325.8	325.36	324.95	326.71	326.86	324.42	325.56	325.15	325.41	324.69	327.33	324.4	326.15	325	325.5	325.17	325.37	323.84	325.95	325.67	324.34	325.15	325.74	325.96	328.25	324.7	324.48	326.56	324.38	324.73	327.08	324.81	327.63	325.29	326.42	326.17	325.94	323.69	325.17	325.09	326.38	325.39	326.03	325.52	324.77	325.01	326.06	324.52	327.29
291.97	292.47	293.3	294.27	293.88	292.76	294.69	295.45	293.31	294.35	293.99	294.83	293.35	294.85	294.51	294.39	295.99	293.68	292.7	294.3	292.35	293.67	293.01	293.98	295.33	293.17	295.42	295	294.88	293.09	292.27	295.6	295.1	293.64	292.58	293.52	293.12	292.87	293.66	293.06	294.31	295.49	293.53	293.93	293.61	293.45	293.35	293.45	296.12	295.65
294.52	293.65	293.17	294.36	295	294.93	293.19	293.32	293.73	295.3	295.57	292.6	293.49	295.34	294.88	294.59	293.72	293.87	296	293.35	294.27	292.59	294.88	292.32	292.66	294.06	295.33	292.2	294.38	293.55	294.14	295.7	293.2	293.65	292.64	293.69	293.74	295.03	294.89	296.15	294.13	294.22	292.61	292.53	294.54	294.54	292.84	294.39	295.58	294.21
304.69	303.8	306.41	306.65	304.1	306.55	306.62	306.16	303.42	304.11	306.02	306.16	305.49	307.83	306.6	304.36	303.61	305.98	305.66	304.89	303.87	305.11	305.28	306.91	304.36	306.88	303.98	306.25	304.35	305.57	306.61	306.93	305.09	306.31	303.47	304.39	305.08	305.38	306.22	305.51	304.96	304.81	306.69	307.61	305.5	306.42	306.64	303.31	304.57	307.28
314.04	312.79	313.56	312.49	314.52	315.32	314.94	313.54	313.17	312.31	313.73	314.44	313.94	314	314.2	313.35	314.96	313.2	313.51	312.89	313.67	314.42	314.38	316.83	314.83	312.9	313.6	314.01	314.61	313.84	313.64	313.4	312.13	313.64	314.96	314.29	314.75	315.4	312.75	315.37	316.22	312.96	312.86	312.36	312.85	313.91	314	315.83	313.48	312.06
317.39	316.05	314.97	317.52	315.54	315.42	316.18	317.05	314.94	313.75	314.12	315	315.99	315	317.55	316.4	317.75	315.64	315.9	315.82	313.88	316.24	314.08	314.91	314.93	317.13	315.49	315.84	315.53	313.77	315.39	315.4	315.49	315.2	315.1	315.13	315.14	315.99	315.57	315.95	314.71	315.87	314.94	314.7	316.26	316.04	315.46	315.29	316.53	315.62
327.79	327.44	327.16	326.28	327.9	326.39	328.28	326.18	327.22	326.72	326.59	325.78	327.4	328.02	327.08	326.97	326.64	327.24	326.11	326.5	328.67	325.36	326.97	326.56	326.45	326.63	326.82	326.39	327.42	326.65	326.74	326.76	326.2	326.89	326.77	326.59	327.74	327.43	327.89	325.98	327.24	327.24	326.72	327.76	327.63	328.32	326.49	327.35	327.27	326.5
319.06	317.67	318.22	317.94	317.98	319.77	319.01	318.63	315.77	317.96	317.51	318.53	319.32	318.84	316.44	317.02	317.46	318.68	318.42	318.56	319.21	317.88	317.84	319.37	318.11	319.42	317.35	319.39	316.34	318.59	317.9	318.29	317.73	318.93	315.95	317.97	318.94	315.57	316.63	318.82	318.96	318.88	317.49	318.98	319.6	318.83	319.61	319.58	316.75	318.04
327.12	326.6	327.46	325.21	326.61	327.06	327.29	329.43	326.83	326.02	327.23	326.81	327.47	325.74	328.05	327.16	325.62	326.3	326.58	327.34	329.06	328.15	326.71	326.94	328.68	328.06	326.61	327.12	328	328.55	326.73	327.71	325.74	325.12	326.6	327.05	328.73	325.11	326.29	327.83	328.48	327.11	325.36	327.85	326.43	326.24	326.29	325.04	325.49	326.84
316.46	313.18	312.41	314.68	313.23	314.64	317.15	313.96	314.77	315.24	314.23	314.4	314.22	314.81	313.96	314.46	313.21	313.56	314.66	313.63	314.3	312.98	315.85	315.04	315.19	314.22	312.83	313.62	314.86	314.62	313.99	314.52	315.4	313.76	314.14	315.36	314.72	313.72	314.09	314.68	316.13	314.69	315.59	313.78	315.19	317.12	316.63	312.81	315.54	313.74
306.43	305.49	306.24	306.17	304.4	303.05	305.99	304.65	305.9	305.22	304.86	306.55	304.82	307.7	304.83	305.7	306.12	303.5	305.9	303.31	305.17	305.69	305.64	304.94	305.2	304.3	304.18	306.79	305.23	304.59	305.71	303.98	303.84	305.57	306.12	305.9	306.53	304.67	306.12	305.04	304.75	305.52	305.12	306.27	302.95	305.73	304.89	303.77	306.26	305.93
301.69	301.25	301.99	302.53	303.01	302.78	301.17	302.17	301.22	300.68	303.07	301.52	302.42	301.41	302.85	302.16	303.44	300.66	302.77	301.55	303.08	301.72	304.56	304.14	302.1	302.65	302.35	303.07	301.41	303.59	301.9	303.27	303.33	303.81	302.81	301.14	304.34	302.51	302.2	301	302.65	301.56	303.41	302.88	299.62	303.46	301.78	300.26	299.63	301.79
328.27	328.32	327.38	327.16	329.42	330.48	328.26	328.64	328.32	328.18	329.4	329.47	329.11	328.11	329.94	328.15	329.33	326.78	330.51	327.87	328.67	328.74	329.55	327.73	329.24	327.43	329.3	329.72	329.01	328.76	329.29	330.95	328.46	329.57	327.44	328.14	327.6	327.54	328.98	328.08	327.68	328.21	329.49	327.73	328.08	327.69	327.93	327.71	330.26	329.73
328.35	327.27	327.21	329.03	326.03	326.91	329.33	328.49	328.09	328.54	327.4	326.43	328.61	327.73	326.98	326.13	326.68	325.86	327.12	328.28	327.77	327.2	327.17	328.12	328.02	328.22	328.36	327.34	327.95	327.52	327.67	328.08	327.27	327.53	327.33	327.44	330.02	330.03	328.41	327.98	328.69	329.57	327.83	326.97	326.1	328.84	328.25	328.16	327.45	328.09
300.53	303.33	301.59	304.01	301.9	303.94	302.68	301.01	301.09	304.19	302.27	302.57	304.43	301.17	303.03	301.26	302.58	301.76	303.41	303.66	302.31	300.14	303.48	301.03	301.14	302.36	303.83	301.14	301.54	302.74	303.61	301.96	302.61	302.15	302.16	302.79	300.21	301.92	302.45	303.92	302.06	302.47	304.46	302.84	303.02	302.79	302.5	302.03	304.43	301.02
327.31	326.59	327.69	328.35	325.41	329.49	327.02	326.45	326.3	328.97	327.36	326.95	324.83	327.29	325.82	327.44	326.3	327.65	326.92	327.4	327.03	327.77	326.72	327.25	326.92	327.17	326.84	327.41	328.05	327.97	327.39	325.91	324.95	328.41	326.03	325.98	327.36	328.55	325.48	326.91	326.83	328.13	327.91	327.1	328.18	329.12	328.23	327.94	328.21	326.68
316.45	317.48	318.74	316.02	318.96	319.61	317	318.44	318.39	318.35	316.5	319.28	319.42	320.43	319.49	317.19	319.95	320.08	320.49	319.92	316.83	316.86	318.16	318.32	317.59	319.23	321.02	318.39	317.83	318.59	317.21	318.29	318.21	317.82	318.22	318.36	318.65	318.68	318.7	318.12	320.59	316.29	319.58	317.55	319.61	319	319	318.3	318.05	320.38
303.2	303.91	302.57	303.71	303.44	302.44	304.47	303.26	304.21	302.89	304.2	304.03	302.59	304.09	302.87	303.92	303.56	304.85	303.74	303.43	303.78	303.56	303.06	304.32	304.92	303.36	301.57	302.05	303.22	303.19	304.3	303.15	303.8	303.24	303.43	304.02	303.05	303.13	302.13	304.79	302.83	303.16	304.73	304.26	303.01	303.57	304.42	303.61	305.15	302.81
302.14	300.81	299.84	300.98	299.18	299.47	299.47	299.37	300.12	301.61	300.63	299.6	299.83	300.13	301.93	300.62	299.61	301.83	303.1	302.62	300.47	302.77	301.71	302.14	301.45	298.55	299.96	301.94	301.4	301.78	302.64	300.35	300.12	301.99	300.71	300.3	301.11	299.43	301.2	299.84	300.48	301.49	301.91	300.22	301.57	301.05	300.35	301.19	300.21	302.46
316.44	316.34	315.18	317.86	316.32	317.62	317.52	315.38	314.39	315.24	318.98	317.79	315.72	317.91	319.16	315.32	317.08	314.52	316.8	317.1	317.65	317.46	315.65	315.55	318.88	316.07	318.21	314.61	315.38	316.18	316.23	316.01	316.79	318.3	317.82	316.55	316.49	318.05	315.36	316.95	314.53	317.25	317.32	316.18	317.95	314.83	317.02	316.03	315.97	316.08
302.73	301.75	303.73	302.92	302.8	301.7	301.33	302.59	302.16	302.5	304.14	300.91	303.09	303.63	301.97	303.42	303.6	302.36	304.06	302.65	301.74	302.59	304.11	301.1	303.43	301.87	302.55	302.44	300.75	300.7	300.92	303.17	304.74	303.18	301.77	302.81	301.31	303.69	303.49	301.72	301.88	303.08	303.76	302.42	303.02	304.23	303.31	303.69	302.97	301.55
313.24	313.06	311.85	312.81	313.48	314.62	312.56	312.55	312.79	312.64	313.11	314.76	311.57	309.83	314.22	313.15	312.84	313.21	314.05	314.35	314.14	312.02	312.55	312.23	312.67	313.18	312.46	314.06	314.59	311.52	313.15	313.84	314.34	313.18	312.87	314.3	311.8	312.41	313.23	312.01	311.62	311.91	312.52	313.27	312.87	312.26	312.82	314.79	313.82	313.5
328.16	327.62	329.12	327.67	328.39	327.13	327.61	327.63	328.43	328.24	327.86	325.72	327.48	327.58	326.84	328.39	328.85	328.78	328.74	328.37	327.02	328.09	330.13	328.92	329	326.78	325.47	327.8	326.66	329.18	327.18	326.94	326.28	326.83	329.13	327.91	327.21	326.16	326.83	327.27	328.97	327.43	328.29	328.4	329.02	328.9	329.63	326.56	330.06	329
303.37	304.21	304.37	304.02	303.1	303.5	305.35	304.13	303.19	303.54	303.45	301.33	305.09	304.07	302.93	304.82	303.08	302.83	303.47	302	303.69	305.99	303.49	303.84	304.24	304.78	303.03	304.6	303.72	303.16	303.95	303.4	303.54	304.17	302.15	303.35	303.1	304.51	304.14	302.08	303.39	303.3	304.32	304.54	304.45	305.57	303.09	303.3	302.75	303.92
327.65	328.96	325.22	329.39	328.38	327.07	327.28	327.52	328.07	328.37	327.91	326.15	327.13	327.45	327.17	326.89	328.64	329.79	327.04	327.19	327.92	327.6	329	327.68	328.62	327.86	326.22	327.26	328.75	327.25	329.62	328.47	329.99	327.62	327.38	327.84	328.21	327.99	327.04	327.66	328.38	326.44	327.53	327.5	327.38	328.73	327.45	327.01	325.99	327.24
304.03	302.4	303.82	303.22	302.7	301.64	303.24	303.53	303.24	305.18	302.63	305.97	302.83	304.36	302.41	303.18	307.33	304.3	304.66	303.44	305	302.92	304.15	303.5	303.32	303.68	304.01	304.85	304.13	303.64	302.88	303.51	303.57	303.31	302.34	302.16	303.36	304.12	302.61	305.33	303.46	304.55	304.46	304.1	301.76	304.27	304.08	304.63	302.88	303.13
318.22	318.01	320.57	318.22	318.83	319.14	316.61	318.92	318.03	318.16	320.55	319.13	319.11	318.07	317.9	317.86	317.95	318.36	318.84	319.04	319.07	318.4	317.22	318.74	318.64	316.44	317.24	318.77	318.39	317.68	320.28	318.38	317.97	318.97	320.45	321.18	318.65	318.13	319.66	318.15	318.34	317.69	316.81	317.01	320.43	316.55	318.28	319.46	319.83	319.52
303.4	304.57	301.84	303.53	303.3	302.64	303.03	302.79	303.25	301.93	303.4	303.47	303.89	304.25	302.05	302.78	303.9	302.87	302.78	302.67	301.14	303.34	302.37	302.27	304.52	303.86	303.46	300.99	301.99	300.51	301.84	303.46	305.35	301.66	302	302.55	304.37	303.64	304.24	301.5	303.02	302.46	302.54	304.19	302.37	303.09	302.49	300.79	302.49	301.1
327.11	327.78	324.55	326.22	328.11	327.46	327.26	327.25	326.12	326.47	327.31	327.23	328.77	329.12	326.81	326.72	328.84	330.24	326.8	328.85	327.35	327.96	327.36	329.26	326.64	327.95	326.56	326.78	329.04	327.03	328.74	328.1	325.67	329.3	328.37	329.7	327.02	327.2	329.28	328.94	327.71	328.71	326.04	326.44	329.02	327.83	328.51	327.92	327.4	328
310.33	310.28	310.23	309.04	310.82	309.32	309.13	310.39	309.13	310.71	309.93	309.08	310.44	309.11	307.68	308.25	308.18	309.95	308.81	309.16	310.22	309.11	310.53	309.52	308.23	308.78	308.52	309.82	310.17	310.07	307.39	309.86	310.02	309.28	308.77	309.35	310.03	309.31	310.04	309.84	309.68	309.26	310.44	310.66	310.61	310.33	310.06	310.53	309.31	308.84
298.28	297.18	298.29	296.71	297.8	296.76	298.57	296.82	296.77	296.8	296.94	297.28	296.88	297.2	297.63	297.89	296.9	296.59	297.42	296.11	296.46	296.56	296.65	297.3	297.14	297.58	297.32	295.33	297.08	297.65	297.68	298.64	299.06	296.79	296.3	297.93	295.55	294.35	294.83	295.38	296.06	297.03	296.56	297.75	295	297.97	296.32	295.35	297.5	297.06
302.62	303.07	303.5	302.37	303.3	305.03	303.53	303.24	302.85	302.72	302.6	304.37	304.48	303.86	303.12	301.51	302.52	302.62	302.23	302.56	303.48	305.75	301.02	303.41	303.1	303.16	302.87	302.97	302.45	302.09	303.88	304.34	301.26	303.94	303.92	304.35	303.76	303.86	303.34	304.77	302.5	303.41	302.38	302.94	304.13	305.43	302.78	301.11	304.37	303.27
312.89	312.15	315.95	313.13	314.26	314.71	314.84	312.47	312.86	314.45	314.39	312.7	314.53	314.74	314.03	316.09	313.58	313.75	314.23	312.92	315.22	313.91	314.03	315.01	312.63	313.72	313.39	312.48	314.59	313.2	313.03	313.84	313.46	313.01	312.95	314.39	314.27	312.36	315.68	313.64	314.71	312.84	314.04	313.74	314.35	311.96	313.09	313.88	313.07	314.54
313.68	314.34	313.47	314.54	313.08	314.25	313.46	313.93	313.39	312.8	315.12	314.07	312.93	310.17	312.43	312.53	312.74	315.08	314.38	314.03	312.87	314.8	313.38	312.68	313.42	313.6	314.1	314.94	314.5	313.68	312.31	311.87	314.18	313.9	312.73	314.54	314.87	315.1	312.48	313.24	313.54	314.17	313.59	315.24	312.62	314.36	313.67	313.16	316.31	314.08
328.76	328.88	328.16	327.52	328.64	328.3	326.09	326.95	327.37	328.35	327.25	327.52	329.32	328.75	328.45	326.81	327.12	327.48	326.25	327.66	327.42	328.78	328.36	326.79	328.23	327.63	326.4	327.22	326.68	326.73	328.23	327.35	327.04	327.73	326.03	329.53	326.57	326.78	327.5	327.77	328.12	327.56	328.43	327.63	327.53	327.58	327.32	329.21	327.8	326.56
326.7	327.85	327.89	327.58	327.31	326.8	327.63	327.53	326.87	326.73	326.76	327.09	327.11	327	326.04	327.48	326.13	326.98	325.83	325.2	327.44	328.41	327.53	328.04	327.29	325.27	327.82	326.61	325.9	327.61	327.1	326.83	326.73	328.27	327.08	326.03	326.15	327.22	324.71	328.03	327.31	325.64	325.24	325.84	324.72	326.64	328.33	329.34	328.51	327.24
318.2	319.27	317.89	319.58	317.53	318.31	317.57	318.1	318.26	318.52	316.36	317.31	320.23	318.06	318.34	318.57	317.95	317.89	317.51	318.6	317.03	319.11	316.86	317.72	317.47	319.28	318.85	317.7	319.58	318.7	316.44	318.3	318.4	317.64	319.92	318.42	318.97	319.91	318.97	319.31	319.04	320.28	318.37	316.77	319.59	318.76	317.91	317.04	317.86	319.02
314.69	315.79	313.88	315.18	315.53	314.99	315.83	314.42	312.82	316.77	315.51	315.3	316.53	314.78	315.79	315.42	313.27	316.29	314.13	314.7	316.13	315.18	315.05	316.48	313.17	316.11	315.23	315.86	315.69	313.64	314.24	316.14	315.81	316.52	315.9	315.5	314.73	316.66	316.38	314.89	314.91	313.86	316.23	316.8	315.3	315.54	314.3	315.9	314.84	314.64
301.08	303.44	302.83	303.43	300.83	301.91	302.59	302.09	303.4	302.43	302.77	303.35	304.1	303.83	303.15	302.39	301.62	302.54	302.82	301.9	301.46	299.68	302.65	303.2	302.86	301.13	303.1	303.08	303.52	304.76	301.82	303.03	304.64	302.11	303.43	303.83	302.46	302.27	302.09	302.55	301.76	301.79	303.24	303.24	301.53	302.26	302.38	302.19	301.72	302.81
304.19	304.19	303.3	303.07	302.74	304.51	305.62	304.03	303.19	303.96	303.18	302.48	302.8	303.77	304.85	304.76	304.05	304.28	303.83	302.4	303.97	303.55	304.28	304.19	303.86	303.61	303.36	302.03	303.89	303.27	303.61	304.41	303.66	304.17	304.86	303.23	304.38	305.76	303.49	303.98	302.87	302.73	304.71	304.05	304.67	299.84	304.97	304.63	303.03	305.42
314.38	313.43	312.5	314.01	314.54	312.39	313.66	311.61	313.55	313.82	312.75	311.8	314.09	312.71	315.18	313.08	313.72	314.67	313.8	314.91	313.29	312.21	311.14	312.85	312.79	312.59	311.4	313.61	312.78	313.74	314.02	312.68	311.96	312.32	312.81	312.36	311.8	314.32	312.62	313.68	313.88	312.19	313.18	313.29	313.54	312.59	311.02	312.16	311.14	312.91
294.12	294.31	292.6	293.54	294.52	293.5	293.64	294.36	293.56	293.43	295.19	293.59	293.18	293.95	295.32	292.75	292.91	294.34	292.83	291.73	293.86	294.3	293.63	294.23	294.83	294.42	295.29	294.48	295.5	293.83	293.66	294.99	294.5	292.17	295.05	293.23	294.38	294.14	294.5	295.16	294.47	294.38	293.25	293.28	294.97	292.87	293.88	294.03	293.92	294.73
308.3	308.22	306.42	306.7	309.15	307.43	303.89	307.52	306.99	306.03	306.89	305.26	305.12	306.45	306.01	306.76	307.62	308.5	307.03	306.2	306.55	308.09	305.93	307.57	306.1	306.5	304.21	306.24	307.25	306.68	306.85	305.81	307.15	307.4	307.05	307.01	307.73	308.34	305.76	305.13	306.8	307.24	307.23	307.6	309.31	304.99	305.93	307.29	307.5	305.17
316.94	316.25	316.44	315.19	316.27	315.6	316.3	318.51	316.6	316.34	315.64	318.32	318.17	315.03	315.09	317.14	315.6	316.77	314.51	316.42	316.29	317.76	314.31	316.72	316.51	316.8	316.36	315.79	317.49	314.38	317.06	316.79	316.05	317.33	316.82	317.15	318.13	314.73	316.84	316.1	316.54	317.07	317.81	317.04	315.58	316.78	317.99	317.51	316.46	314.43
312.46	313.85	312.78	311.71	311.4	313.72	314.15	312.33	311.14	312.52	312.62	310.41	312.43	313.92	312.42	310.8	314.12	311.76	312.86	311.73	311.39	313.35	313.94	312.14	312.73	314.06	312.41	313.54	312.12	313.31	313.43	313.02	313.38	313.14	313.44	310.38	312.47	313.25	311.85	311.19	312.92	313.27	313.07	311.99	313.26	312.37	311.64	313.55	311.15	314.54
310.79	310.73	311.09	311.54	312.07	311.92	309.75	309.45	312.23	311.47	312.77	310.03	310.94	310.03	311.29	309.95	312.37	311.21	311.35	309.97	310.74	310.11	312.08	312.43	310.66	310.64	310.56	310.54	310.6	310.38	309.8	309.77	311.28	309.34	310.04	310.99	310.77	311.51	310.3	311.61	312.03	310.5	311.51	312.34	309.61	309.86	310.09	310.04	311.73	311.22
293.83	295.37	293.61	293.28	292.04	295.92	295.76	295.23	294.2	294.96	296.26	296.15	296.17	295.44	294.8	296.05	294.83	294.36	295.33	295.07	295	295.89	294.07	295.05	293.5	295.86	294.6	295.99	295.5	296.52	295.29	293.83	294.02	296.62	293.97	295.96	294.15	294.19	294.6	296.81	295.61	293.41	294.98	294.25	295.71	295.25	293.82	295.56	293.89	296.16
300.56	301.91	301.24	301.73	301.62	300.24	300.8	300.51	300.26	299.88	301.57	301.44	299.84	302.54	300.34	302.46	301.19	301.44	301.19	301.37	300.37	300.28	300.4	303.15	302.8	302.29	300.06	299.95	299.52	300.94	302.41	298.89	303.41	300.92	303.35	301.68	302.32	299.65	301.32	300.35	302.33	299.72	301.42	301.1	300.34	303.8	301.56	300.89	299.37	302.01
313.17	314.98	314.3	313.55	314.2	313.99	314.09	313.88	313.34	315.3	313.13	314.35	313.86	312.48	314.08	313.7	314.38	313.03	316.16	315.32	314.16	314.04	314.29	313.95	313.58	313.49	314.41	313.42	312.32	313.84	313.65	313.1	313.1	311.87	314.21	315.55	315.17	313.83	313.48	311.74	314.77	313.99	312.21	314.2	314.68	314.11	313.84	314.34	313.17	313.72
316.18	316.43	316.13	315.55	316.76	317.28	316.94	316.66	316.99	317.4	316.84	316.01	315.89	316.57	317	314.3	316.21	316.3	316.38	317.02	317.43	316.38	317.08	317.57	316.04	314.47	316.89	316.68	317.77	317.12	315.85	315.83	316.59	315.76	315.47	316.78	317.69	316.81	316.23	315.37	315.6	317.76	317.57	317.05	318.05	316.68	316.65	317.85	316.44	316.58
302.11	303.33	302.42	303.9	302.18	303.78	300.89	302.88	302.51	302.34	302.95	303.05	302.46	300.03	303.52	301.94	300.27	304.42	303.98	301.92	303.59	304.06	300.4	303.08	303.25	302.76	302.21	301.66	302.88	302.86	303.12	302.83	304.08	303.42	302.2	300.59	302.82	302.02	302.27	304.05	301.65	302.31	304.12	302.63	302.46	303.02	302.42	301.88	303.17	301.91
316.48	316.7	316.41	315	317.79	317.19	315.48	316.52	315.94	317.75	317.27	317.03	318.19	318.26	315.05	317.38	318	316.05	317.61	317.63	318.11	315.27	317.75	318.1	317.16	315.73	317.82	316.31	315.96	318.06	316.77	316.7	316.47	315.54	316	317.05	317.1	317.46	317.94	316.46	318.23	316.58	316.21	316.98	318.18	317.77	316.67	317.49	317.64	317.27
309.52	311.33	311.07	311.79	309.89	309.12	311.11	310.09	310.55	311.61	310.07	308.75	310.73	309.68	310.41	310.07	312.07	309.88	311.67	310.38	310.09	309.81	309.79	311	309.89	310.42	308.91	311.74	309.6	309	310.33	309.69	310.46	311.19	309.27	310.06	311.55	308.72	309.65	309.96	309.77	311.38	310.19	310.21	309.99	310.46	308.98	311.07	310.94	311.82
294.25	294.62	295.08	295.49	294.71	295.16	295.59	292.65	293.06	296.45	294.36	295.74	293.9	295.5	293.45	295.27	295.76	295.31	295.36	296.61	294.85	295.78	296.07	294.65	293.48	296.78	296.02	295.33	293.54	294.11	295.3	294.27	295.8	297.59	293.01	294.32	294.16	295.09	296.81	292.25	293.9	295.7	296.23	296.3	295.04	294.57	297.14	296.24	294.43	295.09
302.93	304.02	302.96	303.17	303.6	302.52	302.28	303.74	303.11	303.14	303.64	302.9	301.15	303.28	303.06	305.02	305.4	304.48	305.46	302.83	302.6	303.72	305.37	302.07	304.25	302.85	304.25	303.88	303.03	303.64	303.98	302.45	304.33	306.65	303.55	303.21	305.05	303.47	303.95	304.15	304.21	304	302.33	304.1	300.81	303.01	304.8	303.37	305.15	305.16
299.91	299.04	300.94	300.23	300.68	300.51	300.95	301.71	299.91	300.41	300.13	300.02	300.97	300.37	300.73	299.09	299.75	299.59	300.96	299.1	299.93	300.94	301.12	300.95	301.18	300.19	299.21	301.1	301.67	300.19	299.95	301.74	300.75	300.33	297.94	300.52	301.38	300.37	299.65	301.97	299.37	301.24	298.63	298.3	301.04	300.28	303.74	299.37	298.48	298.82
304.29	305.59	304.21	303.57	304.4	305.33	305.17	304.69	304.35	305.22	304.7	305.1	303.63	305.39	304.84	305.88	304.24	303.03	304.82	304.07	304.26	302.72	305.29	304.6	304.27	304.71	303.82	304.13	304.21	305.26	305.74	303.63	303.02	304.37	303.32	304.32	303.98	303.77	301.76	306.46	306.15	304.59	304.44	304.43	304.53	304.13	304.34	303.73	303.93	303.19
305.58	305.95	305.66	305.51	304.6	304.89	304.2	304.39	303.79	304.14	303.2	304.46	305.03	305.87	304	302.81	303.2	305.09	305.54	304.36	304.8	303.22	304.82	304.88	305.36	303.94	303.64	304.55	306.36	307.27	306.96	304.79	304.83	304.07	304.76	303.8	305.56	305.09	304.93	307.7	303.92	305.5	304.67	304.08	305.36	305.56	306.22	304.84	304.28	304.62
314.67	314.06	316.11	313.62	315.44	315.26	314.94	314.21	314.22	314.27	314.41	314.16	315	316.51	313.88	314.84	315.79	313.73	315.98	314.88	314.34	314.79	315	315.9	312.09	318.01	316.09	314.58	315.05	315.51	314.33	314.63	313.77	316.21	316.11	314.51	312.17	314.99	315.71	313.73	314.46	315.7	315.02	315.54	316.91	314.98	314.98	314.09	315.51	316.46
325.22	324.78	325.2	323.76	326.99	324.78	324.37	326.42	325.4	324.07	322.95	325.09	322.93	324.57	324.66	326.12	325.58	324.51	323.05	325.61	324.34	325.25	325.68	324.7	324.94	323.58	324.57	323.44	324.07	325.44	324.86	324.86	324.35	326.01	324.57	325.73	325.59	324.53	324.79	324.44	324.43	324.73	324.43	326.09	325	323.63	325.24	325.39	324.89	325.53
324.11	325.21	326.3	325.43	323.73	325.2	325.7	325.65	323.67	326.39	323.11	324.45	325.44	324.22	323.57	324.01	322.23	325	325.86	326.16	325.47	324.4	324.56	325	324.22	323.34	326.33	323.74	324.26	324.19	325.19	324.99	325.09	325.87	324.37	324.99	324.49	326.01	325.06	324.4	325.68	326.06	323.26	324.15	324.51	324.64	323.31	324.39	325.82	323.8
305.31	305.52	307.87	306.29	304.45	305.96	306.81	305.54	306.41	306.59	305.36	307.95	305.32	306.21	307.1	306.2	305.51	305.77	307.52	306.25	305.55	306.35	306.54	305.95	305.86	309.06	305.25	306.83	305.9	305.81	304.21	305.2	307.56	306.14	307.79	306.94	307.17	305.59	306.47	306.41	305.21	305.5	305.39	307.39	305.28	305.54	307.57	305.63	306.71	306.56
315.13	312.5	311.64	313.13	314.22	314.63	312.83	315.71	311.73	314.95	312.66	313.42	315.09	314.21	313.08	314.78	314.23	312.66	314.87	313.8	313.95	314.42	313.35	313.39	314.77	315.62	315.09	313.74	312.73	313.8	314.88	315	314.98	314.27	313.96	314.39	313.48	314.7	313.14	313.77	313.96	311.19	312.87	314.55	314.18	313.43	313.53	312.88	313.4	313.69
301.15	301.97	299.77	301.3	301.15	299.49	300.06	302.49	301.49	302.13	301.99	302.67	299.14	301.37	301.7	302.14	302.8	301.23	300.52	300.27	301.54	300.12	301.46	301.18	301.88	302.2	302.21	300.01	300.88	301.4	298.79	300.9	302.8	301.16	301.05	301.97	301.72	300.91	301.14	300	301.02	301.84	299.34	301.53	301.81	300.98	301.91	301.22	299.81	300.49
296.22	294.86	295.94	296.17	294.73	294.23	294.91	294.42	294.41	294.22	293.82	294.32	294.19	295.58	295.51	295.05	295.56	297.96	296.57	294.45	296.52	293.03	296.1	293.01	294.83	295.27	294.84	295.16	294.77	295.37	295.69	296.94	294.93	295.06	295.16	294.53	296.4	295.92	294.71	298.06	293.84	297.11	295.6	295.99	294.83	294.62	295.68	293.97	296.96	294.25
310.62	312.91	311.28	312.67	312.19	310.76	312.89	313.08	313.29	313.7	313.52	311.86	313.65	313.45	312.41	312.49	312.78	313.38	313.27	313.18	311.56	312.83	312.79	313.09	311.66	313.09	311.07	313.8	312.33	312.53	313.55	311.87	312.47	313.5	314.57	312.52	311.89	312.54	312.58	312.72	313.03	311.71	312.9	313	313.24	314.71	311.94	313.42	311.69	313.4
327.56	327.36	329.52	327.58	330.05	327.43	326.21	328.04	327.89	329.17	327.61	326.24	328.4	326.84	328.12	329.33	327.28	328.81	327.94	327.74	326.38	327.9	327.35	327.7	325.86	327.53	328.47	326.56	329.13	328.54	327.32	327.38	327.93	328.13	328.06	328.73	331.32	326.89	327.86	327.48	328.76	329.38	328.88	328.56	327.28	327.95	329.12	327.97	327.65	329.02
294.22	292.26	294.24	291.12	294.84	294.09	292.57	293.42	293.5	294.32	293.13	294.38	294.88	292.9	294.64	295.46	293.69	293.78	294.12	292.51	294.02	294.4	292.72	294.56	293.31	295.53	292.57	292.94	294.91	294.22	295.72	295.88	293.61	293.12	292.38	292.74	293.92	292.68	294.37	294.35	293.87	295.2	293.7	292.6	295.28	292.58	294.1	294.59	293.38	295.66
313.04	313.75	311.65	311.66	311.58	313.24	312.53	313.13	310.91	312.89	312.45	311.7	311.81	311.96	312.05	313.12	311.8	312.66	311.71	313.95	312.93	311.18	312.69	312.85	311.65	311.78	312.21	313.02	312.18	311.61	312.02	313.7	311.37	313.59	311.26	313.86	312.89	312.49	311.69	312.28	311.52	312.78	313.56	311.82	311.5	311.27	311.34	312.1	312.26	310.3
302.6	302.16	303.78	301.96	302.83	302.75	300.49	302.2	302.97	301.93	302.71	302.89	303.31	302.3	302.85	305.05	302.06	303.36	302.48	301.52	302.61	303.21	303.66	303.34	300.52	301.88	300.68	301.96	302.68	301.38	302.28	303.22	304.67	303.01	302.22	302.25	301.93	304.14	302.52	302.16	303.5	302.23	302.74	302.28	303.94	303.25	304.62	302.84	302.2	302.76
303.6	301.84	301.88	303.65	302.97	303.27	303.81	303.64	303.69	303.4	302.04	303.2	303.88	303.14	303.7	305.03	302.38	301.05	304.09	305.04	302.64	302.58	305.04	306.28	303.73	303.61	303.71	304.85	303.46	302.64	302.57	302.88	304.65	302.59	303.39	303.17	301.8	302.6	303.51	300.21	302.27	303.86	303.96	302.82	304.05	301.98	304.79	304.16	302.78	303.55
308.99	308.04	308.34	308.11	306	305.82	308.38	307.09	307.62	305.23	306.86	307.36	305.36	306.94	308.87	305.69	308.34	307.54	306.54	306.77	307.08	308.8	308.47	308.53	308.56	307.59	307.78	306.93	308.93	305.1	308.4	308.01	308.26	309.22	308.38	306.62	307.8	306.85	307.17	309.57	306.84	305.7	308.55	308.36	306.7	306.26	306.93	308.48	307.12	306.43
315.53	316.47	314.78	314.98	315.1	314.17	316.41	313.53	316.2	313.19	315.49	314.83	312.01	314.54	314.92	311.63	315.86	314.64	316.26	316.65	314.68	315.81	314.07	315.76	314.54	314.56	312.55	316.21	317.33	315.23	315.38	314.26	316.64	315.33	314.05	314.12	313.78	314.28	314.51	314.12	314.21	314.59	315.7	313.34	313.94	313.83	314.26	315.48	314.47	312.97
311.85	313.22	311.7	311.92	312.22	310.76	312.15	311.54	311.5	312.42	310.65	312.09	312.34	313.07	310.03	310.29	310.15	311.83	312.22	310.82	312.02	311.08	310.61	312.07	311.77	311.58	311.48	312.4	310.52	312.53	312.84	311.01	312.58	312.46	310.55	312.83	310.2	310.99	312.6	311.37	311.12	311.13	312.48	310.93	312.15	313.6	311.05	310.83	312.03	312.22
301.33	299.35	301.71	299.4	301.86	300.14	300.56	300.03	299.4	301.3	302.74	300.7	299.71	301.44	301.01	300.59	300.1	299.77	301.84	299.65	300.87	300.64	300.41	301.75	300.69	302.04	301.37	302.06	301.19	301.87	301.92	299.88	300.35	300.52	302.12	299.18	301.78	299.32	302.71	301.26	301.23	303.25	301.3	301.53	298.97	299.89	299.08	300.32	300.42	300.49
301.07	300.08	299	298.82	299.71	300.53	299.09	299.38	298.44	298.43	301.49	300.01	300.64	300.54	300	299.96	297.87	298.55	299.82	299.25	300.55	298.84	299.85	300.3	299.47	298.99	300.97	300.28	299.21	301.17	300.45	300.44	300.54	301.1	299.37	299.42	299.51	301.22	300.37	299.8	298.35	300.92	299.64	298.53	300.36	298.48	300.44	300.84	300.5	299.52
302.47	302.52	303.93	305.1	302.44	304.23	303.09	302.57	304.11	302.38	304.41	304.29	302.49	304.57	304.03	303.13	305.14	302.89	303.46	301.9	304.15	303.56	302.87	303.29	304.03	301.68	303.06	305.63	303.83	302.91	305.64	302.98	302.13	305.2	304.06	303.16	302.04	301.38	304.09	303.44	305.5	302.69	301.4	302.63	303.42	303.91	305.08	304.8	303.35	302.47
304.2	304.37	305.22	306.28	302.41	304.32	303.73	305.4	304.63	303.44	304.76	306.39	304.79	304.06	304.02	305.55	301.75	302.98	304.12	304.29	303.28	303.88	305.53	304.24	305.58	303.76	303.43	303.48	304.59	304.78	302.95	304.22	304.96	304.9	304.18	303.5	304.42	303.28	303.12	303.98	304.98	302.41	304.26	305.56	304.45	305.37	303.62	304.89	303.97	303.19
304.27	302.86	304.57	304.49	304.4	301.94	302.1	303.21	301.18	304.24	301.77	303.45	301.95	303.87	301.55	304.27	304.33	302.64	302.12	303.96	301.68	305.78	303.87	302.68	304.92	304.13	301.83	303.19	303.31	303.04	302.74	304.16	302.93	303.19	303.08	303.19	304.65	301.69	303.47	304.42	304.14	304.15	303.12	302.65	302.74	305.52	302.93	304.49	305.85	305.12
311.57	311.05	311.96	312.51	312.29	312.1	312.57	314.18	312.57	313.25	312.47	312.81	311.13	313.23	310.89	314.21	311.8	311.77	311.96	313.37	312.53	312.49	310.78	312.07	310.59	312.74	311.71	312.56	312.14	311.74	312.14	312.87	311.73	311.12	311.74	314.85	312.85	314	312.95	310.66	311.92	312.81	310.94	312.68	313.25	312.19	313.13	312.85	311.77	312.46
308.14	308.03	310.45	309.04	309.3	309.42	307.91	309.96	308.44	310.21	308.9	309.06	308.57	307.22	310.27	309.96	309.61	308.46	308.66	310.28	310.82	309.5	308.51	308.26	308.4	311.51	309.01	309.38	307.98	308.34	309.43	310.01	308.73	310.31	309.3	309.07	308.29	308.6	308.59	307.01	308.91	309.03	309.23	310.37	310.57	309.22	309.19	308.36	309.11	309.9
306.03	304.82	305.09	305.3	305.92	304.36	303.69	304.6	305.06	306.48	305.51	303	305.38	306.62	304.97	304.95	305.48	306.85	303.84	304.36	304.27	308.13	304.71	304.16	303.74	303.25	304.39	303.23	303.54	303.77	305.64	304.69	305.33	302.23	305.03	304.89	304.77	304.5	305.7	304.4	307.27	305.78	306.2	304.32	303.96	305.08	304.64	303.95	302.68	304.36
313.07	315.02	311.6	311.53	311.71	311.33	310.86	311.09	313.57	312.3	312.6	311.26	312.59	312.93	312.42	312.82	311.97	312.55	312.2	310.96	312.66	311.72	314.86	312.54	313.12	311.2	312.17	313.63	312.23	311.36	311.87	312.01	311.81	312.05	310.47	312.03	313.36	311	312.89	312.43	312.11	311.36	312.25	311.86	312.33	312.21	311.21	312.57	310.69	313.97
319.09	318.78	316.88	318.82	318.36	317.35	318.54	317.7	318.92	318.03	318.65	318.57	318.11	318.47	318.6	317.43	318.85	318.47	317.92	317.71	316.66	320.43	318.15	317.82	318.69	317.59	318.95	318.21	317.39	317.72	317.97	316.28	318.66	317.48	318.91	317.32	318.5	317.03	317.42	317.82	319.2	318.88	317.96	318.26	317.62	317.5	319.46	317.73	317.6	319.09
304.5	301.13	301.34	304.08	300.78	303.66	302.6	301.4	303.37	302.88	301.65	303.23	303.34	304.2	302.86	302.37	304.21	302.64	301.45	302.64	303.19	302.78	303.04	301.18	301.22	301.87	302.19	302.92	301.91	302.87	304.05	302.75	302.52	302.83	302.04	303.13	302.56	302.89	302.8	302.1	302	301.37	301.53	303.72	301.9	303.34	300.1	301.62	303.48	302.18
304.14	306	304.89	304.38	304.34	303.75	304.18	306.29	304.76	304.43	305.61	302.3	305	304.32	304.38	304.28	303.68	304.63	305.39	304.82	303.97	303.37	302.97	303.41	305.34	304.14	306.02	304.7	304.09	304.38	305.59	303.78	305.38	303.19	303.96	303.9	304.68	303.67	305.28	305.39	304.55	303.36	304.14	303.63	304.18	305.39	302.48	304.43	305.56	304.82
314.07	313.33	314.84	314.12	314.07	314.32	315.09	315	314.95	312.32	314.98	312.67	311.03	313.74	314.13	314.17	314.18	312.47	314.19	314.84	312.88	314.63	313.42	313.51	313.74	314.61	311.62	314.06	312.17	313.68	313.22	312.69	315.02	313.45	313.89	312.79	313.58	313.57	315.22	313.1	313.04	314.2	313.31	312.58	315.83	314.05	313.84	313.97	313.94	313.82
301.7	302.86	303.34	303.48	302.52	304.94	302.14	301.74	299.52	302.42	302.6	300.87	303.01	303.25	300.6	303.83	302.29	302.96	301.44	302.35	302.56	302.32	301.85	302.74	303.6	301.43	304.53	303.16	303.06	301.43	304.08	302.03	301.22	301.68	302.73	303.83	302.89	303.15	301.02	300.9	303.34	301.8	302.18	300.1	301.58	301.82	304.57	303.05	302.53	303.31
314.75	316.02	316.18	314.44	313.99	315.02	315.44	313.28	314.03	315.57	316.36	316.14	315.89	313.68	314.9	313.71	315.22	315.14	314.9	315.22	314.37	313.67	315.31	314.23	315.77	315.1	313.66	315.19	315.29	315.55	314.84	314.43	315.06	314.33	316.42	314.85	316.03	315.17	315.17	314.46	313.67	314.22	314.73	316.46	313.32	314.09	314.13	315.08	316.29	314.97
302.72	301.45	301.79	301.23	303.61	303.05	302.4	301.51	302.99	303.4	303.87	302.04	301.51	303.08	304.5	303.58	303.27	302.71	303.06	302.46	301.16	305.46	303.21	303.41	302.11	301.04	302.79	303.29	302.72	303.66	304.17	303.22	301.81	304.22	303.62	303.3	303.02	304.2	305.75	303.09	303.01	302.66	304.2	302	303.43	303.25	302.89	303.03	303.55	302.8
328.6	327.2	330.07	327.58	327.6	328.24	328.02	328.64	329.55	327.03	327.66	328.15	328.5	328.09	327.41	327.47	328.1	326.22	326.88	328.5	328.18	326.48	327.91	328.04	329.64	327.26	329.1	328.49	327.97	328.7	329.16	327.65	329.28	327.16	326.43	328.79	327.49	328.1	328.29	327.86	327.9	327.74	328	327.76	327.68	326.57	327.91	327.78	329.8	327.6
314.5	315.01	312.96	312.79	314.18	312.04	313.04	315.35	313.54	315.29	312.97	313.26	312.91	313.2	313.24	314.54	312.16	313.96	315.94	314.33	314.34	314.15	316.12	315.22	314.89	314.85	312.48	314.97	314.23	314.59	313.74	313.56	315.57	313.72	314.97	313.99	312.32	314.08	313.99	314.06	313.65	314.84	316.55	313.09	313.32	313.76	314.3	312.74	313.75	312.57
319.59	319.69	320.07	319.57	319.06	318.4	319.24	318.2	318.84	319.86	320.84	320.5	318.37	318.82	321.24	321.55	319.98	319.33	321.11	319.15	318.96	319.7	319.89	321.09	319.43	320.06	319.46	320.06	320.39	318.82	320.17	317.6	320.13	320.09	318.71	319.9	320.08	320.38	318.38	317.47	317.82	318.85	318.81	319.85	320.26	319.88	316.85	320.69	321.05	318.68
306.57	305.84	307	307.18	305.55	305.27	305.43	306.44	307.93	305.74	305.55	305.6	305.17	306.64	305.48	305.63	307.11	305.83	308.49	304.6	305.79	306.28	307.13	307.51	307.46	306.59	306.68	305.1	306.72	307.32	305.96	306.11	306.85	306.54	306.45	305.35	305.72	307.42	306.12	307.79	307.37	305.62	306.31	305.5	304.89	305.84	306.82	305.21	307.31	306.89
294.91	294.61	295.48	294.07	295.46	294.31	294.65	293.44	295.82	294.59	296.99	294.59	295.97	294.93	295.48	295.55	294.51	293.4	295.83	296.35	295.58	293.46	295.92	294.77	297.12	295.4	293.75	294.45	296.5	295.8	295.11	294.21	295.71	295	295.58	295.21	294.5	294.47	295.61	294.76	294.96	295.5	295	295.81	294.76	294.19	294.6	294.29	293.36	294.96
306.9	306.44	305.19	305.05	304.91	305.03	305.01	305.79	305.78	305.28	304.67	304.14	305.76	305.28	302.65	303.54	305.92	305.13	304.94	305.67	306.14	306.02	305.54	304.36	305	304.52	304.73	302.73	303.93	305.38	304.3	306.76	305.28	303.46	304.4	304.44	303.92	304.35	305.33	305.65	302.13	305.65	306.48	305.96	305.68	308.29	306.7	303.91	304.54	303.41
295.02	294.47	293.39	294.6	294.52	295.62	295.18	294.61	295.46	294.61	295.02	295.22	295.26	297	295.32	292.99	294.81	294.37	293.52	294.75	295.6	295.54	294.25	295.36	294.58	294.34	297.08	293.93	295.11	295.27	295.14	294.88	295.86	296.44	294.84	295.82	296.24	293.48	294.03	294.35	293.39	293.91	297.38	295.67	294.18	296.3	296.85	295.03	295.48	297.16
314.91	317.12	315.21	315.77	315.78	316.07	314.11	316.15	315.91	316.4	316.95	316.64	317.05	315.96	316.59	315.07	315.95	316.82	315.62	316.89	315.74	316.93	316.61	314.14	314.2	315.22	314.7	316.41	317.65	315.45	316.81	314.65	315.61	317.58	317.4	314.93	316.93	316.08	317.07	316.49	316.47	317.83	316.01	315.42	319.09	315.42	316.92	316.52	315.17	315.93
312.67	314.17	311.43	313.13	313.82	312.93	313.38	314.43	314.18	312.81	314.36	314.05	313.87	313.34	314.65	312.53	313.55	314.52	314.45	312.89	314.34	313.06	313.75	312.33	313.33	314.07	312.85	310.64	313.87	314.92	312.44	314.56	312.63	312.73	312.81	314.63	313.34	314.62	311.98	314.84	310.35	314.28	313.42	312.17	313.62	314.25	313.67	311.77	312.6	314.21
302.48	302.46	303.25	301.7	303.22	302.18	301.04	302.75	301.26	302.5	303.44	303.2	303.32	303.65	301.89	302.89	301.92	303.75	302.79	301.27	302.01	301.87	302.67	301.11	301.17	303.71	302.12	302.56	301.65	301.59	302.69	303.36	302.61	301.5	303.7	301.96	303.01	303.02	302.5	302.56	300.86	303.31	302.6	301.41	303.45	301.43	302.88	301.88	301.76	301.02
317.56	317.56	318.98	316.7	315.95	315.12	316.99	315.93	317.08	317.41	316.43	317.88	317.79	315.37	318.37	319.46	317.46	316.65	316.61	318.58	316.68	317.4	317.26	318.05	315.98	317.62	317.26	316.5	318.12	316.8	315.81	319.22	316.85	318.14	317.39	316.8	317.49	317.77	316.82	319.72	315.22	318.33	318.31	316.64	317.87	316.79	316.86	318.39	316.95	316.96
305.94	305.52	304.67	305.65	304.17	304.88	306.67	305.19	305.03	304.98	304.93	305	306.94	305.64	304.72	306.25	303.57	304.28	305.6	305.02	307.08	304.42	304.88	307.88	305.24	305.34	303.79	304.57	305.06	306.53	308.34	304.62	305.54	303.7	304.18	305.59	303.8	304.81	305.25	305.57	307.01	305.09	305.36	304.76	305.09	305.89	306.14	303.28	305.2	306.55
299.68	299.91	299.73	297.76	300.3	300.54	300.73	301.03	298.84	301.66	299.12	300.53	299.81	299.48	301.8	300.19	300.99	300.41	299.69	297.95	301.06	299.38	300.84	300.97	298.9	297.61	301.24	298.74	298.76	301.84	300.21	301.51	300.99	299.6	300.87	300.36	300.71	299.27	300.58	301.94	299.57	299.28	300.11	300.62	299.94	298.95	298.65	300.27	300.92	299.34
314.73	314.56	314.37	313.75	314.85	314.47	315.95	313.37	312.96	314.63	315.23	314.49	313.6	313.06	311.82	313.27	312.1	314.12	312.91	312.6	313.21	312.75	313.24	315.05	313.04	314.96	313.44	315.18	313.5	313.76	316.55	315.28	314.33	313.43	314.92	313.86	314.67	312.64	314.4	313.91	313.23	314.14	313.61	314.23	314.49	314.18	313.25	314.57	313.24	314.47
318.01	318.19	317.94	316.56	319.01	319.25	317.3	318.15	316.96	318.63	317.57	320.78	318.57	317.65	318.76	318.52	316.68	317.03	317.88	318.83	317.72	318.01	317.65	315.82	316.42	318.35	317.84	318.79	318.83	319.9	319.13	318.13	318.38	317.3	317.85	318.21	319.69	317.85	317.27	317.68	316.08	317.88	318.65	318	318.64	320.37	317.66	319.3	317.83	318.01
297.33	295.2	298.46	298.01	294.96	296.89	297.55	297.28	294.38	295.84	293.64	298.09	294.68	298.46	296.66	297.9	296.36	296.14	296.06	297.95	298.22	297.59	297.17	296.26	296.9	295.83	296.92	295.46	296.91	297.73	297.67	295.52	298.42	295.97	294.49	298	296.87	298.18	296.52	296.34	297.71	297.37	297.69	296.18	296.53	297.3	296.21	295.59	295.94	296.25
305.36	306.73	304.58	304.41	304.29	305.22	305.75	307.84	306.45	306.03	304.84	305.18	305.03	304.99	305.63	305.6	305.59	305.76	306.28	305.56	306.43	304.23	306.57	305.02	304.63	304.9	305.31	305.13	305.17	304.79	302.78	306.25	306.88	305.92	305.08	307.54	305.04	303	305.42	305.25	305.75	305.69	304.48	304.81	305.58	305.41	305.82	304.38	305.91	305.37
323.51	325.27	325.55	324.78	325.18	322.45	325.93	325.21	324.22	325.6	324.34	325.75	323.53	325.91	323.28	324.51	326.65	326.43	324.7	323.79	326.4	323.67	324.14	324.15	324.95	323.93	324.16	322.69	324.17	325.25	325.27	323.66	324.3	325.18	323.37	324.45	325.25	325.27	325.4	325.8	325.17	323.39	325.85	324.22	324.18	323.22	324.42	324.83	323.81	322.63
304.02	305.09	304.23	303.16	302.13	302.88	301.82	303.61	305.1	303.6	302.28	302.83	303.22	302.96	304.38	304.13	304.59	304.46	304.68	303.84	302.32	303.1	302.76	303.67	303.42	303.34	303.14	303.69	304.11	303.18	303.53	302.47	301.94	304.78	305.15	303.09	301.86	303.29	303.2	305.1	304.85	304.79	303.97	303.06	303.65	302.95	304.43	304.72	304.34	302.95
312.97	315.45	314.11	314.62	313.89	315.47	316.73	314.27	315.83	315.67	315.12	313.43	314.91	314.71	315.37	313.04	314.02	314.16	315.4	313.99	314.27	314.71	315.38	315.36	313.72	316.25	315.7	315.37	315.33	316.89	315.84	315.72	316.54	313.4	314.84	314.27	314.75	314.13	314.27	315.91	314.23	313.34	314.37	314.92	313.9	315.39	314.62	313.31	314.62	315.28
311.16	311.93	311.48	311.56	310.7	313.11	312.83	312.12	311.54	312.27	311.02	310.81	311.11	311.02	311.04	310.66	311.64	311.28	311.97	311.16	311.52	311.46	312.72	311.41	310.75	310.09	311.16	312.17	312.17	309.9	310.94	311.89	313.52	310.21	311.83	313.22	310.81	313.3	313.26	310.61	311.32	311.1	310.84	312.39	311.57	311.1	311.49	309.04	312.47	312.15
317	315.75	319.32	317.68	317.57	317.79	318.29	318.28	319.06	319.11	320.72	317.6	318.03	316.54	317.56	317.65	318.02	318.14	318.42	316.75	318.7	318.22	318.77	318.37	317.32	317.61	317.05	318.56	318.23	320.17	319.54	318.95	319.32	319.65	317.58	319.41	318.85	317.45	318.24	317.47	318.94	316.02	320.23	316.91	319.6	319.45	317.2	319.08	319.17	318.79
303.92	303.41	303.12	302.32	303.65	306.42	303.13	302.77	305.84	303.06	304.15	303.9	303.15	303.16	303.37	304.97	304.28	304.28	303.22	302.74	302.49	305.1	305.24	303.54	305.1	303.4	304.05	305.56	305.54	301.87	304.82	303.35	303.92	303.96	303.62	303.33	304.15	304.18	304.37	302.2	302.94	302.49	303.37	304.55	303.31	303.46	303.62	303.59	303.24	303.51
313.57	312.72	314.02	313.98	312.09	313.68	315.18	312.42	314.12	313.57	314.98	316.84	314.69	313.43	311.67	314.55	314.77	314.81	313.89	313.29	315.9	313.59	313.13	315.95	314.4	314.25	313.79	313.65	313.66	313.34	314.46	313.93	312.92	314.99	313.66	312.78	313.6	313.91	315.16	314.21	313.91	313.72	313.89	313.51	314.53	314.29	313.78	313.71	313.12	313.62
303.6	305.48	304.01	302.8	304.3	304.09	302.52	304.7	305.27	303.67	305.53	303.7	304.32	304.92	303.78	302.74	303.87	301.88	303.6	304.54	304	303.36	301.89	303.9	303.26	301.72	304.98	304.43	302.75	304.73	304.65	304.49	305.69	304.55	304.91	303.35	304.73	306.58	302.8	305.12	304.49	304.46	303.85	304.51	304.3	303.72	302.28	304.75	303.31	304.18
295.08	293.93	295.88	294.3	295.44	293.43	294.47	295.65	293.69	293.96	295.04	295.93	294.79	294.9	293.02	295.33	295.39	295.88	293.4	295.01	297.44	294.34	293.49	295.17	294.39	296.47	296.32	295.64	296.07	295.87	296.12	296.83	294.08	295.04	294.63	293.9	294.65	294.99	295.55	295.01	294.44	294.7	295.85	296.89	294.91	296.67	295.07	294.36	296.3	294.44
319.39	318.65	319.67	318.4	320.51	320.54	319.22	318.3	320.52	319.43	318.28	318.37	318.74	320.19	319.04	319.87	320.4	318.87	319.5	317.95	320.53	319.14	319.81	319.94	319.99	318.06	319.04	319.16	319.92	320.02	319.22	320.33	317.86	318.2	320.18	319.37	320.33	321.48	319.46	317.82	318.67	320.43	317.57	319.48	319.96	319.82	318.07	322.45	321.4	319.15
305.04	304.99	304.2	304.97	303.39	305.48	303.62	305.79	305.88	304.02	306.28	304.68	305.48	305.38	307.11	303.14	303.76	305.72	305.93	307.51	305.69	303.29	304.8	305.24	305.66	305.64	303.67	305.84	305.24	303.38	304.43	302.92	305.9	304.33	303.16	303.28	303.38	303.88	304.58	304.09	306.13	304.46	304.52	304.51	304.32	303.79	304.05	305.34	303.87	303.37
313.41	314.24	314.77	313.22	314.88	314.13	313.5	313.85	314.66	313.54	314.22	312.9	312.63	313.67	313.02	312.93	315.2	313.62	313.05	315.42	314.72	314.6	314	313.09	312.14	312.35	314.66	314.88	312.26	313.26	312.62	314.34	314.39	312.94	315.37	313	313.39	314.78	315.61	313.02	313.22	313.51	312.67	315.8	315.28	314.11	314.35	313.19	314.02	312.21
303.4	305.81	304.94	304.97	305.26	304.72	305.31	304.73	304.25	305.78	305.16	304.52	304.28	305.6	304.94	306.25	304.15	303.45	304.17	303.85	304.19	303.5	304.96	304.94	304.34	304.17	303.66	304.48	302.48	303.12	304.29	304.42	303.79	304.2	306	304.17	304.02	303.99	303.21	305.62	304.03	303.61	304.21	304.05	302.49	304.94	305.57	303.49	304.97	305.41
305.38	304.84	305.85	304.03	304.61	303.51	306.16	306.01	304.51	306.26	305.71	303.38	305.06	304.8	305.33	304.3	305.12	303.38	305.65	304.26	304.41	304.62	304	305.33	306.15	306	303.5	304.82	305.62	305.27	303.88	304.93	304.11	305.37	304.6	305.32	304.77	304.32	304.61	304.9	304.5	304.71	305.69	305.38	305	304.2	305.17	305.72	304.6	305.6
303.35	303.84	304.01	302.47	303.66	303	301.49	304.34	305.64	305.12	303.69	303.78	302.37	304.75	303.21	304	304.15	303.69	302.93	302.43	301.94	302.86	304.53	304.2	301.31	304.02	301.94	300.58	301.94	303.27	303.22	303.49	303.82	302.12	303.6	305.05	303.92	306.04	303.93	304.12	303.13	304.29	303.51	303.94	303.33	301.37	303.67	303.32	304.2	304.51
325.75	325.17	324.43	321.97	323.25	324.87	323.94	325.17	322.87	323.01	325.15	324.26	325.16	323.4	322.22	324.65	324.84	324.15	325.36	324.73	325.12	324.93	324.74	324.18	324.62	325.24	324.09	323.22	325.26	323.64	324.36	323.72	325.37	325.41	324.19	324.52	326.8	324.56	325.39	326.88	322.31	325.47	325.86	324.55	324.83	324.92	324.81	325.61	324.3	325.04
304.8	307.28	305.32	306.11	304.94	305.51	304.29	304.27	303.5	304.99	305.55	306.62	304.69	304.17	304.11	305.62	305.79	305.27	304.75	305.89	304.94	306.47	304.64	305.74	305.32	304.44	304.34	303.93	304.63	305.38	303.26	304.86	305.54	305.49	306.61	306.5	304.14	304.21	304.65	304.13	305.16	305.38	305.19	304.44	306.53	306.91	304.08	305.54	304.44	305.71
303.91	304.78	302.77	302.74	301.6	300.43	302.59	302.49	303.41	303.3	303.11	302.54	304.59	301.25	303.52	302.53	302.01	300.54	300.39	302.23	301.73	299.95	300.52	303.26	301.32	301.66	300.62	302.94	300.93	300.94	301.78	302.15	303.5	303.9	300.99	301.94	303.7	301.81	302.01	305.64	303.35	300.79	303.63	303.77	301.72	302.49	302.4	301.67	303.14	303.75
316.94	316.03	315.98	316.4	316.36	316.69	316.28	317.2	314.83	314.95	315.48	315.26	317.3	317.28	315.45	316.46	316.12	316.8	317.9	317.29	316.28	315.01	317.44	314.73	314.39	316.93	316.78	316.84	316.2	315.51	315.4	316.45	317.52	316.93	315.66	316.4	315.02	317.39	317.09	317.44	315.63	315.83	315.76	316.24	316	316.79	317.16	315.02	316.78	318.2
313.64	315.41	314.9	315.29	314.48	315.34	313.82	314.31	316.57	314.69	315.15	314.94	312.69	316.13	314.31	314.05	315.19	315.63	315.05	315.64	315.23	316.97	316.91	314.14	316.23	315.12	315.22	313.99	316.58	315.72	314.11	313.42	315.87	314.03	316.16	315.46	317.05	313.72	316.26	315.29	313.25	314.91	314.87	314.36	315.53	313.55	314.43	314.37	316.52	316.84
314.12	314.54	315.2	313.69	315.16	314.51	314.88	316.07	315.01	315.5	313.38	313.66	315.36	314.31	314.95	314.47	316.03	315.25	316.12	312.97	316.48	314.08	314.61	315.68	314.9	315.84	314.58	315.79	314.59	316.56	313.8	315.97	315.6	314.53	314.43	315.53	315.17	313.53	315.84	314.74	316.73	315.36	315.45	313.68	314.24	315	313.67	315.12	315.92	312.77
304.2	303.43	304.92	303.44	304.16	304.33	304.59	304.18	305.3	304.1	304.79	304.52	302.95	303.4	305.24	304.24	303.29	304.75	305.64	304.26	306.08	304.23	304.41	303.47	305.64	303.29	304.5	305.1	305.04	304.45	305.91	305.44	305.44	302.66	305.01	305.04	305	305.17	305.09	305.5	305.33	304.81	304.97	304.26	304.01	305.51	304.53	304.46	305.59	304.25
297.94	301.53	300.94	300.24	301.24	301.2	298.23	298.89	301.47	299.98	300.15	299.97	299.96	300.17	299.56	299.3	298.84	300.12	301.74	298.9	299.73	300.04	299.11	299.9	301.51	299.8	300.37	301.36	299.6	301.57	300.28	298.56	302.37	299.14	298.62	299.64	301.23	298.82	299.08	300.27	298.64	299.62	299.32	298.62	302.05	300.19	300.27	299.99	300.44	297.84
299.86	299.7	301.67	302.03	299.37	299.09	300.88	300.77	300.77	301.4	299.43	301.94	300.02	300.53	299.81	299.45	299.65	299.82	301.71	301.14	301.59	298.97	299.72	300.47	298.16	300.47	298.63	301.56	300.06	301.6	298.96	301.97	300.98	300.39	299.16	299.7	300.01	299.53	300.16	297.97	299.73	300.63	299.95	300.88	300.51	300.86	300.05	300.58	299.94	300.59
296.26	294.16	296.2	294.87	295.9	292.54	294.49	294.7	296.05	294.81	294.66	294.42	294.37	295.68	292.84	295.72	295.88	292.9	295.41	296.61	294.8	295.75	296.47	296.27	295.33	294.22	295.82	294.53	294.85	294.92	295.2	295.1	294.76	294.53	294.59	294.93	294.5	296.8	294.76	293.6	294.63	294.86	294.74	294.56	293.44	295.62	294.91	293.83	293.86	295.54
302.53	302.47	301.28	303.18	303.52	303.7	303.27	302.16	301.84	302.33	301.86	301.85	302.23	303.52	301.63	302.89	301.87	303.23	302.03	301.92	302.87	302.46	301.59	300.74	303.96	302.4	303.35	301.8	303.41	304.81	302.76	303.68	302.35	301.74	303.28	302.3	301.4	303.39	302.64	302.07	303.78	302.15	302.4	302.04	304.19	301.85	302.26	301.27	302.32	301.05
306.39	307.08	305.05	306.64	306.62	306.33	306.66	306.62	307.87	304.91	305.1	306.6	307.25	307	304.27	306.44	308	306.42	308.1	308.71	305.75	307.51	305.68	306.67	306.22	304.25	307.36	305.68	307.95	307.7	306.58	307.2	304.92	305.39	307.19	305.98	306.4	306.48	305.05	306.85	306.2	304.93	306.61	306.67	305.6	306.48	306.73	309.03	305.63	305.53
294.69	295.85	295.66	295.4	295.36	296.53	295.27	294.63	294.16	294.49	295.51	293.92	294.5	296.37	295.17	296.6	297.95	294.59	295.28	295.55	295.21	294.97	293.87	294.57	294	295.43	296.88	294.02	295.33	296.42	296.95	295.35	294.58	295.48	294.7	296.01	295.56	295.06	294.27	295.44	295.48	294.75	295.93	293.97	296.4	294.6	293.92	295.93	294.57	295.64
315.5	314.14	314.94	318.32	316.6	316.26	316.42	315.74	315.75	315.96	314.04	315.17	315.95	314.49	315.8	314.94	315.42	317.13	315.04	312.92	316.16	315.68	317	314.82	318.01	315.12	315.06	315.17	317.11	315.23	313.91	313.9	315.8	316	315.7	316.43	315.98	314.23	316.84	315.61	315.81	315.56	314.57	316.8	315.85	316.31	314.47	314.37	317.54	314.74
293.84	293.15	294.57	294.73	293.47	291.31	294.12	293.01	293.05	293.65	293.66	294.32	294.14	292.5	292.66	292.23	294.37	294.37	293.8	296.19	294.01	294.48	295.27	293.38	293.7	291.61	295.37	295.47	295.44	293.72	292.7	293.35	293.39	294.11	292.34	293.02	293.53	293.58	294.82	294.45	295.27	295.1	293.72	293.34	293.85	293.63	294.37	295.02	293.16	293.36
317.69	315.42	315.63	315.94	314.53	316.46	316.06	313.97	316.51	316.8	316.54	314.96	315.66	315.88	316.64	314.33	316.19	314.83	317.87	313.12	316.58	315.21	313.83	317.3	315.01	316.06	314.16	314.65	315.86	313.57	316.37	313.9	315.73	316.59	315.57	314.62	315.27	315.44	315.31	317.48	316.44	316.78	315.6	315.79	316.61	317.3	315.56	314.42	314.65	316.53
310.92	311.29	311.14	310.88	309.9	310.12	310.02	311.88	310.46	312.24	309.8	311.2	310.42	309.69	311.69	312.78	311.07	310.84	309.46	309.36	310.9	311.33	311.67	308.88	311.03	309.92	312.94	311.49	310.7	310.71	310.27	310.71	310.87	308.43	310.74	310.71	308.53	310.63	310.38	311.35	310.8	310.06	312.46	310.52	309.74	311.24	311.15	311.3	311.72	309.69
303.21	303.03	304.02	303.36	302.75	301.68	303.3	300.52	302.69	304.36	303.4	302.94	302.06	301.11	303.18	302.22	303.25	302.61	302.68	302.03	304.03	302.91	301.55	303.08	302.07	304.6	302.94	302.52	302.86	302.06	301.77	300.54	302.06	303.29	301.81	302.23	302.1	300.43	301.93	301.87	304.1	303.03	301.6	302.21	302.88	303	302.59	301.58	300.98	301.22
307.03	307.75	305.62	306.3	306.44	305.52	304.44	307.15	305.85	307.71	307.03	306.66	307.26	307.27	305.51	307.31	305.47	306.04	305.96	306.41	305.28	304.95	306.05	306.75	306.68	304.25	305.56	304.85	304.36	307.19	306.45	306.35	306.52	307.57	305.89	306.17	308.38	306.92	305.46	305.32	306.5	304.89	305.1	305.24	305.8	309.14	303.92	306.09	306.92	308.79
304.19	305.64	304.99	307.09	305.07	303.42	305.43	306.38	304.07	303	305.16	304.33	304.56	304.35	304.41	303.65	304.62	302.67	304.81	304.82	304.62	303.03	304.35	303.4	303.76	304.49	302.62	304.61	304.83	303.34	305.39	303.57	304.37	303.54	305.45	305.73	304.34	304.29	305.28	304.9	303.71	304.52	305.16	305.32	304.24	304.81	305.06	306.11	303.92	304.69
318.04	318.58	317.11	318.13	316.59	316.5	315.87	317.36	316.99	318.18	317.73	316.95	318.22	317.09	318.34	318.02	318.3	317.11	315.83	316.66	317.22	318.11	316.94	317.74	315.7	315.9	318.03	316.35	316.22	317.78	315.94	319.55	318.1	318.23	316.59	318.95	318.13	318.74	318.44	317.9	317.55	317.6	316.31	317.86	317.4	318.22	316.31	316.24	316.79	314.68
311.25	314.85	311.94	311.95	312.09	311.85	312.27	312.77	311.52	310.45	313.28	311.87	312.54	312.4	311.87	312.66	312.96	313.52	312.71	311.5	312.83	310.98	311.29	312.68	313.95	310.45	313.5	311.45	311.78	313.34	313.95	309.03	312.08	312.17	313.31	311.02	313.01	314.24	311.73	311.6	310.92	313.22	312.47	312.41	310.95	312.28	311.56	313.04	312.9	314.1
304.24	305.62	305.91	305.68	304.88	305.03	305.84	305.03	307.2	306.23	306.24	304.61	305.11	303.63	304.46	304.25	307.32	305.37	306.2	306.31	303.01	307.1	305.81	304.9	304.51	305.88	305.78	303.73	304.92	306.56	304.81	304.12	303.56	304.87	306.61	304.79	306.44	303.55	304.44	306.35	305.88	305.25	304.95	307.56	304.73	305.68	305.58	304.53	305.32	305.37
306.07	304.78	306.83	303.71	305.43	305.14	307.16	304.67	304.88	305.05	305.32	306.65	303.92	306.29	305.62	305.52	306.31	305.8	304.79	305.23	308.14	305.16	305.36	304.57	304.97	305.84	305.64	306.5	303.97	305.45	305.8	304.96	305.33	305.21	305.66	306.08	306.31	305.46	302.99	304.89	303.75	304.2	304.15	305.61	305.99	305.73	306.75	302.57	307.1	305.73
315.63	315.76	315.97	315.27	315.55	315.64	317.42	315.7	316.82	316.23	315.81	316.63	315.35	317.2	315.88	316.36	317.35	316.19	316.06	315.79	314.82	314.32	316.37	314.81	313.97	315.77	315.92	317.21	315.96	316.5	315.84	316.02	315.96	315.2	316.73	317.74	314.41	315.47	314.52	314.43	316.68	316.18	314.73	314.88	315.9	316.43	315.91	316.73	317.1	316.2
317.69	315.13	314.7	315.7	315.44	316	316.75	315.48	315.12	315.47	316.81	315.85	315.65	314.21	314.5	315.1	314.79	316.35	315.21	314.95	316.88	314.7	316.15	314.65	314.51	314.28	316.23	315.53	314.71	315.94	316.03	315.17	317.52	316.45	314.34	315.72	315.61	315.05	315.85	313.83	315.73	315.56	316.53	316.05	316.78	314.34	316.06	315.45	315.39	315.82
306.89	304.74	305.08	304.56	304.38	302.78	305.03	305.23	303.31	306.54	304.43	303.92	304.91	304.02	304.27	305.45	304.25	304.88	305.34	305.57	303.41	304.52	303.31	304.62	304.77	305.16	305.41	303.51	304.62	303.37	304.99	304	304.98	303.53	305.35	304.58	305.7	306.89	304.28	306.13	304.72	305.08	304.11	304.15	303.95	306.11	304.09	304.02	305.29	305.85
294.93	294.49	294.49	294.41	294.2	293.19	292.28	292.64	294.13	294.44	294.61	293.72	293.58	294.78	291.56	294.63	293.43	294.22	292.98	292.42	294.61	294.98	294.54	293.06	294.13	294.84	294.26	294.28	292.53	291.56	293.69	293.16	292.9	294.56	293.96	293.88	296.32	294.95	293.75	293.82	294.07	293.52	294.07	295.59	294.98	294.15	294.31	294.08	293.21	292.05
301.46	300.61	302.33	302.02	302.57	300.25	299.44	302.82	300.43	302.68	301.42	301.53	300.94	301.87	302.06	302	302.2	301.22	300.8	303.3	300.65	300.91	301.94	301.57	302.86	299.84	300.9	300.73	303.09	303.06	301.2	301.73	300.4	300.61	300.91	301.3	301.12	300.53	300.42	300.5	300.5	300.63	302.3	300.56	303.69	302.37	299.04	301.17	302.8	302.53
319.23	318.96	319.22	319.38	317.78	316.85	320.25	317.55	317.63	318.34	318.51	317.68	318.21	318.59	316.47	320.02	320.35	318.34	317.28	319.39	318.31	319.16	317.55	320.1	317.02	319.74	318.12	317.2	317.84	319.12	318.12	317.85	318.8	317.42	320.05	317	317.39	318.18	318.88	318.31	317.28	318.76	318.91	318.41	317.64	316.29	317.12	318.04	317.26	319.46
315.98	316.76	316.83	318.04	318.19	315.68	316.32	315.73	314.67	317.82	315.93	317.09	317.48	318.14	317.19	316.33	315.54	316.17	316.82	317.89	318.05	317.24	314.97	318.25	317.38	317.09	318.84	317.72	316.01	317.79	317.43	318.26	318.65	317.56	317.78	317.65	317.74	316.82	315.92	317.32	316.28	317.44	317.08	316.66	318.71	317.63	318.22	317.2	317.16	317.73
314.45	314	314.22	314.48	314.69	313.49	316.04	314.22	315.59	314.63	314.17	313.24	312.82	314.79	311.77	313.08	312.65	314.04	316.57	312.95	314.96	315.49	313.66	314.42	313.06	313.38	314	315.64	313.39	312.7	314.46	314.3	313.09	314.52	313.58	312.98	314.04	314.47	314.06	313.95	314.08	312.54	314.59	313.57	313.97	315.23	312.85	314.44	313.73	313.97
313.95	312.54	311.92	313.45	315.08	315.63	313.66	313.47	313.28	313.2	315.88	315.25	312.49	312.13	313.89	313.39	311.4	312.71	312.14	311.44	311.8	312.64	313.87	314.86	314.65	314.56	312.64	312.36	310.79	313.55	311.79	314.18	312.98	312.97	312.6	312.01	314.58	313.48	313.79	313.99	312.97	312.96	313.96	313.3	313.18	313.66	312.91	313.43	313.4	312.67
310.47	313.77	311.71	313.6	313.08	311.73	313.68	313.49	312.71	310.83	313.31	311.68	312.76	313.22	312.82	310.91	314.2	313.44	311.97	312.84	312.26	313.6	313.57	312.66	310.9	313.2	312.31	312.83	311.42	312.76	310.91	311.91	314.93	313.05	312.47	314.66	313.81	313.14	313.57	312.13	312.32	311.9	313.25	313.51	312.31	311.98	313.77	315.18	312.02	313.74
317.69	317.83	317.8	317.82	318.29	316.72	318.38	317.02	319.11	317.42	317.11	318.9	317.46	318.59	319.52	318.41	318.37	316.21	319.01	318.59	318.54	317.8	316.84	317.31	317.05	318.46	317.69	317.17	319.69	318.34	317.7	319.27	319.33	319.37	319.7	317.75	318.16	318.05	317.9	315.51	319.11	318.74	317.24	317	318.57	318.97	318.58	318.61	317.93	317.33
316.9	317.82	318.24	318.27	319.93	318.21	316.08	317.69	316.68	318.61	319.21	319.59	317.39	320.54	317.41	318.32	317.01	321.73	318.69	319.07	318.43	317.67	317.51	317.71	317.9	318.35	319.41	319.52	318.87	317.93	317.92	317.52	316.17	318.21	316.51	318.48	319.6	319.22	317.18	320.31	317.03	318.72	317.33	317.61	318.5	317.17	318.03	317.85	317.53	319.73
319.47	318.12	316.13	318.45	317.14	318.57	319.88	318.88	319.49	318.44	319.26	319.51	318.75	318.83	317.64	317.83	320.62	319.05	317.27	319.16	318.29	319.75	318.82	320.11	318.37	318.76	318.67	318.79	319.74	317.45	319.58	318.1	318.15	319.59	317.12	318.79	317.88	319.97	318.41	319.05	318.16	319.22	316.35	319.51	319.19	318.79	317.8	318.31	318.64	318.78
307.76	305.77	307.81	306.51	308.17	306.19	308.72	308.06	307.89	308.85	305.7	306.51	307.71	308.87	306.94	308.27	307.03	306.71	307.77	307.11	309.04	305.57	307.76	308.82	308.15	308.29	306.36	306.31	306.9	306.72	306.12	306.47	309.13	305.92	308.56	306.61	307.01	306.43	308	307.11	307.33	305.1	307.95	307.21	307.96	308.61	306.36	307.23	306.64	307.68
325.91	323.72	324.64	325.08	326.58	324.41	324.71	324.79	323.31	324.49	326.76	325.13	326.27	323.75	324.1	324.28	325.76	322.84	325.59	324.97	324.81	325.66	324.11	323.42	323.02	322	324.76	325.6	325.6	324.03	326.07	324.22	323.76	324.78	325.51	324.12	325.6	324.64	325.41	324.6	325.11	325.34	323.77	325.4	324.44	325.62	324.03	326.86	323.53	323.24
309.75	307.47	307.51	308.82	308.65	308.18	308.53	310.41	309.85	309.36	309.4	308.12	307.31	309.15	310.01	306.66	308.92	307.76	307.32	307.39	310.25	310.38	307.11	309.45	308.9	307.99	310.05	309.87	308.53	309.52	308.19	309.53	308.91	307.43	307.74	309.91	307.57	309.32	307.84	308.2	308.02	308.32	307.89	308.04	307.32	309.05	309.34	307.68	308.17	309.6
318.82	318.5	318.44	316.92	317.67	319.28	319.21	318.41	317.94	317.97	318.89	317.03	318.87	317.67	316.92	317.92	317.49	319.29	317	318.69	319.46	318.96	318.31	318.1	317.91	319.6	318.47	318.81	316.6	318.91	316.88	319.15	317.7	318.85	317.89	320.2	319.21	319.49	318.81	318	317.18	319.08	318.29	319.49	316.79	317.47	318.08	317.16	317.46	316.96
302.77	303.57	302.91	301.69	302	302.94	304.04	303.46	302.78	302.93	302.59	303.46	304.32	301.84	302.39	301.61	301.99	302.74	303.47	300.49	302.78	303.9	301.56	301.39	301.14	302.54	303.98	302.49	303.38	303.03	303.19	302.08	302.73	301.55	300.99	301.95	302.29	303.06	302.22	301.83	301.91	303.96	300.9	301.69	303.07	301.71	302.14	301.57	302.96	302.64
326.04	327.08	326.46	326.9	327.08	327.48	327.42	326.19	327.66	326.53	326.12	327.66	329.61	326.38	326.21	328.35	326.62	325.72	326.63	326.3	326.65	328.42	327.2	328.16	326.21	326.05	327.3	328.19	328.3	324.64	326.63	328.46	326.48	327.36	325.82	326.95	325.8	327.05	327.18	327.06	326.84	327.13	327.1	327.97	326.68	326.6	325.34	327.49	326.37	328.45
309.88	308.99	309.16	311.54	309.51	309.39	309.69	309.91	308.92	309.54	308.75	312.38	310.21	307.9	310.14	311.89	311.29	309.07	308.6	311.29	308.46	309.81	309.41	308.87	309.2	309.76	310.47	309.64	308.95	309.08	310.68	309.21	310.51	309.69	309.45	309.59	309.41	310.9	312.63	309.58	310.6	310.31	308.87	310.15	311.33	309.33	310.43	309.52	309.64	309.32
304.44	304.33	303.74	301.69	303.56	305.09	302.51	303.16	304.29	303.84	303.76	306.22	301.5	303.52	303.68	303.11	304.64	302.7	305.43	304.58	301.54	304.56	303.11	304.46	306.53	303.16	303.12	303.57	304.7	302.34	303.45	304.56	303.8	301.93	305.15	305.55	303.07	305.1	303.16	303.82	304.9	305.25	305.2	305.06	304.79	301.83	303.88	303.61	303.2	303.95
317.77	317.72	317.88	316.19	317.67	317.03	314.42	316.75	317.89	318.11	316.48	318.2	316.78	318.41	316.55	316.27	317.34	314.53	316.86	315.7	317.71	317.12	316.89	316.9	316.43	315.67	316.89	316.93	316.19	315.83	316.46	317.02	315.84	317.37	317.32	316.23	317	315.02	315.4	316.28	317.35	316.44	318.34	316.9	316.08	316.88	319.15	318.75	314.88	316.53
293.68	296	295.73	294.02	294.33	294.47	295.33	294.31	295.9	294.99	296.33	296.9	295.27	295.35	294.29	293.18	293.97	293.17	293.87	295.19	294.88	295.34	296.1	295.35	295.08	295.39	294.75	295.29	295.73	295	294.62	295.31	293.36	294.25	295.07	297.07	295.23	294.6	294.92	295.88	296.89	294.68	295.65	295.12	294.65	294.38	294.5	297.47	295.9	295.73
318.61	319.3	316.9	318.81	318.54	318.29	318.74	319.61	319.9	316.99	319.89	318.81	319.92	318.66	317.63	319.94	319.68	318.58	319.18	317.79	319.03	318.86	317.53	318.69	319.12	317.16	318.09	319.64	319.4	318.67	317.99	319.41	316.71	319.52	318.23	319.67	320.61	318.21	317.8	319.44	318.14	320.96	320.12	319.72	317.83	318.14	319.66	320.43	316.94	317.53
303.11	306.17	305.11	303.88	303.56	305.13	304.33	303.54	304.96	305.89	303.87	304.03	303.63	304.77	306.03	305.78	306.04	304.49	306.08	303.16	304.15	305.95	307.41	303.09	307.29	307.04	302.5	305.75	305.48	304.84	303.98	304.69	306.95	306.09	303.68	305.93	303.64	304.09	305.8	303.83	304.62	305.29	305.66	303.6	303.84	306.12	305.58	303.78	304.1	306.17
329.2	326.72	328.39	329.91	328.19	329.54	329.02	329.68	328.17	328.83	328.86	329.06	329.48	329.11	330.2	327.99	329.44	329.35	329.9	328.87	328.99	329.1	329	328.23	329.2	329.32	327.44	326.76	329.91	326.47	330.03	328.49	327.4	327.95	328.14	327.32	327.83	328.49	326.81	329.34	329.31	328.54	329.06	329.6	328.39	329.9	327.2	328.04	328.16	326.66
313.33	313.22	313.39	313.95	314.09	313.78	313.65	313.48	314.18	313.45	313.98	313.97	312.34	313.7	314.39	314.41	313.47	314.9	313.97	313.42	315.2	312.73	312.71	312.8	314.72	311.96	316.5	314.34	313.37	312.93	314.19	315.04	312.83	313.51	313.53	313.97	315.83	314.88	313.92	314.6	314.11	312.77	313.69	314.87	311.12	314.11	313.98	314.29	314.2	313.77
324.7	323.61	325.29	324.21	325.03	326.38	324.48	324.31	324.95	326.17	325.71	327.09	323.96	324.5	324.93	324.93	324.04	325.06	326.05	324.31	324.32	323.97	324.03	323.21	323.75	324.44	325.39	324.66	325.25	324.6	325.96	326.18	324.77	322.5	324.49	323.31	323.14	323.9	323.96	324.89	324.75	325.34	324.11	324.86	324.27	326.13	324.6	323.36	324.31	323.68
297.63	301.76	301.22	299.84	301.19	300.28	299.69	299.31	300.3	298.44	300.04	299.26	299.19	299.34	298.27	300.15	302.64	302.19	301.16	300.61	299.78	300.39	297.99	300.41	298.76	300.4	300.3	300.11	299.17	299.86	300.09	298.11	297.91	302.08	299.24	299.19	300.86	299.31	299.25	300.53	301.21	298.43	300.17	299.05	300.99	300.44	298.51	301.97	299.29	301.01
301.15	301.02	301.19	298.39	299.33	301.4	299.16	299.79	300.62	301.67	299.74	299.62	299.63	299.79	302.02	299.69	302.42	299.81	299.25	299.73	299.41	298.96	300.58	300.42	300.75	299.44	301.63	301.57	298.04	300.45	300.33	301.1	300.6	300.91	300.57	300.69	300.66	297.14	300.13	298.56	300.59	299.83	299.85	300.07	300.15	297.84	300.34	298.95	298.87	301.09
291.98	294.03	293.08	294.7	294.08	292.1	294.35	292.21	294.45	294.71	293.49	293.84	294.18	294.15	294.37	294.54	292.98	292.65	294.22	295.03	294.64	294.14	294.78	292.25	292.44	295.75	294.68	294.06	294.04	292.83	293.92	292.89	293.77	293.18	293.19	294.05	294.87	293.66	294.57	296.62	293.23	293.48	293.24	294.01	294.19	293.11	293.77	294.04	295.9	293.54
321.67	318.12	319.24	319.66	319.5	320.53	319.87	318.09	319.34	318.73	318.91	319.76	317.97	318.84	318.11	318.49	320.4	320.4	318.73	320.53	319.47	317.87	320.3	317.64	317	319.75	319.17	319.37	318.35	318.88	321.23	319.96	318.72	319.06	319.3	318.65	317.91	318.74	318.65	319.81	320.25	320.39	318.43	319.05	320.38	319.68	320.66	320.47	318.5	317.4
301.82	302.56	298.97	300.95	301.07	300.44	301.25	299.21	301.84	300.02	301.26	302.54	299.64	300.97	301.99	300.11	303.67	302.23	301.73	301.87	301.63	299.85	300.72	301.48	301.28	301.82	301.77	300.77	299.9	301.34	300.46	301.37	302.08	298.79	300.1	299.43	301.57	301.27	302.54	300.42	301.57	301.41	303.73	301.79	301.28	301.04	302.4	302.32	301.67	301.97
309.63	309.46	308.89	308.4	309.49	307.66	308.79	308.68	308.96	308.92	307.53	309.36	309.09	308.46	307.17	310	309.11	309.27	310.37	307.92	310.58	306.93	309.67	310.21	308.36	308.51	309.24	307.87	307.34	310.14	310.95	308.32	309.08	308.52	308.52	308.29	309.12	309.44	309.75	312.1	310.01	308.29	308.79	308.56	309.54	308.35	310.03	307.25	308.59	309.08
314.57	315.35	314.14	316.1	316.11	315.02	316.84	315.23	314.6	314.81	313.78	314.31	315.74	313.28	314.13	313	313.78	314.94	315.82	315.67	315.47	315.81	315.24	313.49	315.38	314.48	315.44	315.09	315.36	312.94	315.92	315.34	315.37	314.35	315.56	315.61	314.29	314.15	314.83	315.78	315.17	315.13	314.32	313.56	316.53	314.7	313.35	313.99	313.6	314.81
308.47	310.37	309.37	308.62	308.39	310.19	308.58	308.28	308.09	309.57	307.66	309.49	308.8	309	309.71	309.74	309.24	307.63	307.55	307.9	307.72	308.31	311.11	309.53	309.86	310.15	308.25	308.77	307.64	310.19	308.79	308.47	306.88	310.37	310.23	309.24	308.39	309.22	308.58	309.63	309.64	309.42	307.07	308.4	310.52	310.35	310.12	309.16	308.67	309.1
301.53	301.33	299.54	301.16	299.31	299.74	300.4	299.12	298.86	298.86	300.6	301.64	301.03	301.29	301.91	299.25	300.22	299.14	299.09	299.42	302.34	299.81	298.99	301.68	302.22	298.51	300.22	299.87	300.62	300.47	300.02	301.54	299.5	299.82	298.89	300.12	299.99	300.49	298.75	301.82	300.38	300.44	300.39	300.48	299.79	302.7	299.36	299.08	299.03	302.17
311.53	311.46	311.19	310.29	311.2	310.85	312.37	309.27	311.24	311.31	309.32	311.66	312.85	310.49	311.91	310.77	309.58	311.67	311.45	313.06	311.41	310.76	311.79	311.12	314.73	311.11	312.58	311.77	313.15	313.35	311.52	311.43	311.26	311.07	310.69	310.72	310.42	311.69	311.59	311.16	311.17	313.24	311	310.84	311.45	311.11	311.14	310.62	309.83	311.61
294.88	294.2	295.25	292.74	295.54	295.87	293.42	294.47	295.36	292.12	294.17	294.25	296.16	293.92	294.75	294.49	293.57	293.32	292.99	295.77	292.31	294.65	294.68	292.18	295.27	294.53	293.88	293.64	293.88	292.6	293.21	293.18	292.28	294.39	294.3	294.74	294.33	294.01	294.63	293.69	295.62	292.99	294.51	294.76	294.02	293.42	294.41	293.74	294.08	294
300.75	301.06	300.28	300.47	302.33	302.48	301.86	302.29	301.14	299.61	301.34	302.77	300.88	300.35	300.27	300.14	299.86	301.18	298.12	302.24	300.01	300.22	300.17	301.55	303.16	300.92	300.97	300.58	302.01	300.84	300.59	301.54	299.9	300.9	301.3	301.13	302.24	301.36	301.61	301.2	302.69	301.6	301.75	300.09	301.32	301.35	301.05	302.65	302.04	299.63
294.39	295.1	293.42	293.75	293.84	294.39	294.11	296.13	293.45	293.43	294.27	294.49	292.29	293.17	293.43	292.65	293.31	295.44	295.24	293.09	292.98	293.27	293.93	293.02	293.48	293.65	293.41	293.04	296.1	292.96	292.84	293.64	293.68	294.09	293.42	294.19	292.9	294.43	294.85	293.18	294.17	294.14	295.44	292.19	291.46	294.72	294.89	292.62	293.84	293.79
314.26	314.91	315.27	314.11	315.27	314.55	316.45	316.22	315.54	315.71	316.18	317.76	315.15	316.13	317.15	316.26	315.49	314.08	316.15	315.78	316.64	317.71	317.33	314.23	315.98	316.32	313.79	315.97	315.07	317.29	315.43	316.17	317.36	315.37	315.13	315.23	316.32	314.44	314.69	316.72	315.89	314.09	315.73	317.38	317.42	317.03	314.39	314.9	314.48	317.16
328.54	329.55	329.73	327.57	327.01	329.57	328.96	327.96	329.83	327.54	328.44	327.8	329.63	326.33	328.88	326.56	329.04	328.7	329.84	328.91	328.68	328.5	328.35	327.26	329.38	329.38	330.41	327.8	328.86	329.94	329.87	328.09	329.41	329.74	328.32	329.24	328.83	329.09	328.58	328.25	329.56	328.85	328	326.8	329.66	328.18	328.17	328.65	329.22	329.75
314.76	314.63	313.47	313.01	314.38	313.14	314.32	314.04	314.64	312.91	312.39	313.84	311.82	310.93	314.78	313.28	314.76	312.79	312.54	312.04	314.16	313.12	314.58	313.74	313.18	313.97	313.71	314.25	312.33	314.86	312.28	313.41	312.7	315.87	312.41	314.47	313.75	313.3	313.47	312.48	313.57	311.54	313.23	313.53	314.35	313.87	312.75	313.08	313.19	312.21
318.96	318.22	317.64	318.31	319.23	318.08	319.51	318.55	318.51	314.58	317.5	318.66	318.3	317.73	319.51	319.89	318.16	318.46	317.22	319.42	317.71	319.32	318.72	317.07	317.32	319.83	318.18	317.57	319.22	318.34	317.85	318.42	318.55	318.55	317.34	317.75	317.53	319.14	319.06	316.91	317.42	320.35	319.08	317.57	319.58	318.51	317.76	318.73	317.53	317
305.56	306.61	302.27	304.35	305.92	306.35	307.25	305.62	307.77	305.85	306.34	305.14	305.01	304.9	304.17	307.13	305.97	305.97	304.49	303.34	305.55	305.29	305.92	307.02	305.79	305.94	304.65	304.65	305.24	305.98	306.17	306.5	305.8	305.22	304.38	305.96	303.34	305.93	305.37	303.58	305.15	304.39	304.1	305.82	306.16	303.87	305.55	304.31	306.39	304.65
312.4	311.99	312.24	312.17	310.74	311.31	312.17	312.14	310.94	310.63	312.25	312.12	311.83	310.64	312.05	311.76	311.85	311.39	310.85	310.19	310.29	311.34	311.65	311.79	310.78	311.61	311.09	310.73	313.17	310.49	310.33	310.92	310.22	311.94	313.64	309.1	312.76	312.12	310.16	311.32	311.38	312.7	312.31	311.72	311.87	312.05	311.66	311.73	312.37	313.41
300.97	301.31	300.84	298.74	298.05	301.2	300	299.94	300.29	301.23	300.59	299.66	302.53	300.91	303.13	298.75	301.5	300.75	300.97	302.41	299.25	301.88	302.29	299.56	302.53	302.01	300.47	302.69	301.77	299.96	301.96	300.28	301.83	300.84	301.38	299.94	300.15	299.19	300.88	300.74	300.47	299.87	301.11	298.5	301.3	300.78	299.97	301.63	300.27	303.12
303.97	304	305.15	303.9	303.98	303.64	303.21	302.92	304.75	302.96	303.64	304.38	303.97	304.74	303.63	302.54	302.63	303.8	304.16	303.67	304.25	304.96	305.45	305.92	305.38	302.94	305.65	304.94	305.28	304.28	303.22	301.78	303.36	305.53	304.93	304.99	303.96	304.59	304.51	303.43	304.36	304.94	304.97	304.22	303.62	304.97	305.37	304.94	303.58	304.18
302.72	300.22	301.41	301.32	300.21	300.23	302.16	301.15	301.38	300.7	300.93	301.7	301.3	301.85	301.9	299.8	301.02	300.78	302.68	300.59	299.32	300.61	299.68	301.08	298.94	299.22	299.96	298.12	299.78	301.79	299.17	301.66	300.61	299.89	300.6	301.15	300.8	300.41	302.07	301.3	300.17	300.16	301.86	300.56	302.02	300.54	301.41	300.88	302.33	301.26
309.45	308.58	309.82	308.85	309.75	308.27	308.42	307.7	309.12	307.9	306.81	309.17	310.17	309.3	308.65	309.59	310.17	307.63	308.23	311.42	309.28	311.24	308.99	308.99	309.14	308.59	311.08	308.27	307.44	308.06	308.95	308.82	309.8	309.28	307.67	310.1	309.09	307.63	311.23	306.98	309.68	309.46	306.83	310.27	308.97	308.99	308.06	308.99	308.69	309.08
303.76	304.09	304.95	303.52	304.81	304.2	305.42	305.64	303.59	304.82	305.53	304.48	306.81	304.35	306.1	305.45	304.46	303.17	305.64	306.05	305.26	304.45	304.15	306.32	304.18	303.82	304.71	306.64	304.59	303.44	303.71	305.12	307.77	306.38	305.48	303.81	304.34	305.8	304.51	306.77	304.32	304.65	306.78	303.11	304.59	305.19	306.05	305.04	304.83	304.67
295.22	293.05	294.03	294.05	295.21	295.61	294.66	294.72	294.44	294.57	291.87	294.6	293.92	292.78	294.87	293.31	293.32	294.63	293.9	295.02	295.35	294.68	294.31	294.42	294.41	293.62	293.13	294.76	293.88	294.34	292.83	294.79	293.45	294.31	293.91	292.97	293.43	294.23	295.4	293.87	293.39	294.38	293.11	292.48	295.27	294.31	294.31	295.37	292.94	294.52
315.69	316.33	315.14	315.84	316.28	316.68	317.29	316.37	316.11	315.95	315.6	316.29	315.85	314.95	314.86	316.42	315.21	316.43	317.68	315.83	316.18	315.35	316.5	315.75	317.84	316.27	316.04	314.37	315.49	315.35	316.57	316.02	316.33	315.68	314.36	315.38	314.83	316.36	316.85	314.99	317.67	315.13	316.03	316.47	316.21	315.72	316.52	315.45	316.19	315.72
316.19	315.55	318.42	315.83	316.04	315.95	317.04	315.98	314.63	316.92	315.64	317.72	317.44	317.2	316.08	317.45	313.76	315.73	315.12	314.4	315.23	315.77	314.16	315.34	315.24	317.27	315.63	315.58	316.41	315.48	314.08	315.95	315.61	315.47	315.61	314.09	314.33	315.74	314.1	314.05	314.83	315.26	314.98	314.84	313.59	317.07	317.34	316.31	315.51	315.99
303.6	300.67	301.47	303.01	302.98	301.03	301.5	301.44	303.57	303.02	303.78	302.23	301.82	301.64	304.07	301.92	301.06	301.98	302.01	302.6	300.59	301.3	301.07	300.64	304.25	301.38	301.81	304.16	303.6	303.35	303.49	301.06	302.92	302.26	302.28	303.7	302.86	302.71	302.47	300.84	302.06	301.09	303.67	302.14	301.7	301.5	303.1	302.56	304.94	303.49
296.01	298.1	297.18	295.5	297.51	297.36	297.83	295.82	296.57	296.88	296.49	295.75	295.83	295.58	295.52	297.48	297.18	296.43	297.32	296.18	295.88	297.39	295.7	295.41	298.21	295.71	296.54	294.89	296.23	298.28	296.1	296.74	296.55	297.24	297.61	299.28	295.95	294.66	297.24	295.58	298.4	296.63	296.98	296.97	298.24	298.11	295.7	295.91	298.37	297.16
328.41	327.03	326.98	327.16	328.12	326.25	328.95	327.18	327.82	325.94	326.17	326.32	327.59	326.44	325.62	327.48	327.56	326.55	327.16	327.76	327.64	326.96	327.01	327.38	326.51	329.09	327.16	325.46	328.15	326.59	326.97	328.12	326.02	326.98	327.61	327.87	325.79	328.69	327.72	326.94	328.55	328.79	328.69	326.59	326.76	328.04	326.95	327.58	326.56	326.86
313.98	313.18	312.99	312.67	311.25	312.07	313.94	312.53	312.94	313.48	311.47	313.51	311.85	311.12	312.38	313.59	313.71	310.35	312.12	310.53	313.11	312.41	313.86	310.11	311.65	310.88	312.26	311.62	311.86	313.74	311.53	311.42	311.01	311.53	312.18	312.31	312.16	312.74	313.97	314.24	314.35	311.2	313.23	312.77	312.71	313.36	312.85	311.3	313.33	312.06
301.44	301.84	301.85	300.88	301.16	301.02	301	301.35	300.12	300.61	300.96	300.76	301.42	300.72	302.3	298.77	299.15	299.32	300.54	300.19	299.84	301.64	301.18	300.53	300.53	301.43	301.43	301.27	300.71	301.48	300.26	300.66	300.81	301.78	299.89	298.06	301.84	299.36	302.45	302.14	299.5	300.24	301.78	301.35	301.3	302.5	301.61	301.69	301.82	300.8
305.67	306.49	305.34	305.94	305.3	306.95	306.84	306.79	307.41	306.54	306.05	307.55	307.69	306.87	303.13	305.49	305.89	305.49	305.33	306.84	306.41	305.14	306.26	306.25	304.87	306.78	306.55	303.67	307.04	303.29	306.53	305.42	306.52	306.04	306.16	304.83	305.91	307.03	306.99	305.95	304.9	305.11	307.54	308.08	305.83	305.12	306.03	306.4	307.18	305.86
305.66	304.94	306.11	304.52	305.43	307	305.56	304.98	306.91	304.96	306.74	305.41	306.03	306.14	305.09	306.76	306.68	305.86	307.41	306.45	306.33	305.73	304.63	308.35	305.85	306.19	307.35	305.47	307.13	304.08	304.93	304.37	305.39	304.6	303.71	303.57	306.01	306	305.54	303.97	306.01	307.38	305.14	307.13	306.33	304.7	305.68	304.84	303.73	307.09
305.44	305.54	303.79	304.48	304.4	304.47	306.25	302.91	305.17	304.31	303.36	303.45	304.7	304.79	303.96	306.05	305.58	305.62	305.28	304.95	303.05	304.38	305.68	304.12	305.03	305.17	303.9	302.1	303.11	304.3	304.85	304.85	303.57	303.34	305.04	303.47	303.59	304.53	305.39	305.35	304.28	304.65	304.25	304.62	305.3	304.98	304.9	304.19	306.77	303.51
302.72	302.36	302.69	302.7	301.67	304	301.32	302.26	301.27	302.58	303.82	301.72	301.61	303.4	302.64	302.8	302.17	301.74	301.97	303.49	300.2	301.26	302.64	303.47	303.21	301.51	301.83	301.67	304.64	303.35	302.93	302.35	303.83	302.72	303.27	302.24	303.32	303.93	303.27	302.59	302.86	303.77	302.6	302.37	302.26	300.97	302.72	302.26	302.36	300.8
308.91	308.39	310.65	309.58	310.8	311.46	310.23	310.87	310.05	310.18	308.76	308.72	309.32	308.89	309.7	310.66	308.92	311.24	311.81	309.43	308.66	311.01	308.46	308.55	308.72	313.11	309.68	308.36	308.7	312.07	309.25	310.21	310.02	311.15	309.4	310.43	308.43	311.38	310.04	308.62	309.16	309.93	310.55	310.95	310.28	309.67	309.41	309.64	309.38	309.31
328.07	328.21	327.76	326.98	328.2	324.61	324.66	326.35	328.27	325.95	328.14	327.28	327.6	325.67	328.19	324.5	327.94	327.05	327.23	327.26	326.74	326.92	328.07	326.12	327.24	328.03	324.59	326.09	327.46	326.3	327	327.48	326.23	328.64	327.33	324.84	326.73	328.23	327.47	326.49	326.6	326.43	326.55	325.47	327.24	325.57	326.82	326.07	326.04	326.4
317.54	317.98	319.03	317.2	320.95	319.01	318.43	320.21	320.28	317.45	318.83	318.91	318.73	318.72	317.13	317.58	320.83	319.85	317.59	318.78	317.89	318.57	320.03	317.48	317.7	319.15	319.33	318.18	317.06	319.55	318.98	317.51	318.07	317.68	318.06	318.85	317.3	317.92	318.56	317.42	317.82	320.16	319	319.73	318.43	319.04	319.89	318.91	318.17	318.93
316.48	315.66	318.61	316.56	315.38	316.34	315.89	317.1	316.4	314.96	316.17	317.26	318.04	316.36	318.35	315.79	318.21	315.78	315.67	316.42	315.62	316.9	316.93	316.27	315.52	316.93	317.14	317.46	316.87	315.2	316.78	316.72	315.59	317.99	316.4	316.1	317.78	316.27	316.39	316.28	316.91	314.73	315.44	315.53	316.29	317.59	317.26	317.96	316.92	315.89
318.31	316.73	318.45	321.01	317.75	318.69	319.34	318.64	317.88	318.77	317.79	318.51	318.51	319.26	318.67	318.1	318.41	320.63	319.81	317.69	317.35	319.61	318.01	318.3	318.27	318.75	318.61	319.28	319.89	318.73	318.51	319.14	318.9	318.35	316.63	318.89	320.14	318.88	317.35	319.81	320.23	319.23	316.52	318.43	318.95	319.1	318.2	318.47	318.24	317.67
316.42	317.39	315.93	317.4	318.8	316.19	316.8	316.65	318.04	316.83	317.72	316.9	317.82	315.97	318.95	317.97	317.65	316.23	317.22	315.82	316.5	316.61	317.43	318.32	317.14	317.23	317.14	317.19	317.8	317.8	318.63	317.35	317.95	317.16	316	317.14	318.23	318.75	318.02	317.39	317.06	316.03	318.05	316.74	319.1	315.91	315.55	317.87	318.42	317.54
314.96	315.38	312.83	313.79	314.9	313.7	313.89	313.48	313.01	313.25	315.23	314.55	312.58	315.15	313.97	314.5	313.81	313.92	313.77	314.08	314.63	315.18	314.63	315.67	313.16	314.96	316.63	312.48	312.9	314.25	311.68	314.49	313.86	313.49	313.49	312.07	312.76	314.36	314.83	314.56	313.77	314.18	312.99	313.71	313.79	314.42	313.77	313.58	315.3	313.38
307.65	306.65	305.96	305.55	306.73	306.07	304.65	305.97	306.17	306.84	305.7	305.58	306.02	307.7	306.1	306.35	307.41	307.05	306.26	306.86	305.62	307.53	305.47	308.15	306.45	308.25	307.97	305.34	304.95	306.68	306.79	307.38	305.42	307.46	306.85	309.67	306.47	305.91	307.59	306.17	306.13	308.08	306.38	306.71	305.84	305.5	306.64	307.25	305.02	304.16
296.51	294.55	297.17	296.93	296.35	296.07	298.12	296.22	299.07	295.47	297.01	299.47	296.4	296.48	298.07	297.18	299.21	296.22	296.63	297.03	296.89	297.06	297.51	295.99	295.04	297.15	295.97	296.7	294.74	296.58	296.15	295.89	297.88	296.68	294.98	297.07	296.43	295.53	294.42	295.15	299.54	297.78	296.03	296.44	297.87	295.27	298.5	296.46	295.67	298.06
313.48	312.36	312.71	314.83	313.11	314.62	313.92	313	313.68	311.79	311.95	313.46	311.84	311.45	314.56	314.21	311.72	313.92	313.81	312.73	313.1	311.8	313.43	312.27	312.82	311.63	313.27	314.12	315.26	313.28	313.13	312.63	313.81	313.01	314.22	311.1	314.01	314	314.27	313	314.95	314.86	313.24	312.81	313.43	313.24	311.73	314.67	312.63	313.84
305.59	304.94	305.01	304.16	305.14	306.24	304	304.53	303.37	302.89	304.62	302.8	306.23	304.2	305.24	303.76	304.47	303.22	304.9	303.66	303.52	304.53	304.98	305.59	304.22	304.41	305.5	305.92	304.93	305.76	304.2	303.01	305.13	304.65	302.02	304.87	302.89	304.29	304.24	303.84	304.55	305.67	304.78	304.75	303.12	305.29	304.13	303.33	303.91	305.17
304.47	303.54	304.21	305.75	305.56	305.94	303.32	304.61	304.63	303.79	303.83	303.59	303.99	303.97	304.45	304.35	303.62	305.55	305.14	302.65	303.98	303.17	302.5	304.91	303.14	303.75	304.54	304.51	303.65	305.73	302.7	304.62	303.23	304.61	304.51	303.36	303.62	304.81	304.7	303.97	304.67	304.07	305.53	301.8	304.07	303.95	305.4	303.18	305.78	303.24
317.8	318.05	317.83	317.3	317.16	317.05	317.61	317.53	316.97	317.23	316.32	317.02	318.04	317.56	317.34	317.78	317.39	317.61	317.96	316.82	317.92	316.62	317.07	317.95	317.26	316.72	317.12	317.44	317.98	317.79	316.34	317.25	316.42	317.92	317.53	317.93	316.61	317.78	316.05	319.23	316.37	316.75	317.82	317.57	316.77	317.12	316.7	316.95	317.43	318.07
295.85	294.73	293.18	293.91	293.46	294.6	294.37	294.38	293.87	294.72	294.02	294.36	293.72	293.53	293.45	295.03	295.1	295.04	293.44	294.24	294.09	294.77	295.81	295.46	295.82	294.26	294.61	294.23	295.79	294.52	293.85	294.91	293.28	292.44	293.67	295.81	292.66	294.93	293.69	293.39	294.77	293.98	294.3	295.1	293.23	293.07	294.4	291.8	294.93	291.96
298.51	301.76	299.76	301.23	299.73	299.55	298.4	300.12	300.92	300.11	296.94	300.84	300.86	299.56	301.49	299.94	299.42	299.87	299.13	301.59	299.91	300.39	299.94	300.21	299.54	301.62	298.69	300.74	299.28	299.64	300.92	299.59	299.68	299.55	299.8	300.56	300.33	300.91	298.76	299.5	301.54	299.61	299.81	300.48	300.11	298.54	300.37	300.4	300.1	298.84
299.97	299.56	300.94	298.9	300.61	299.85	300.46	299.62	299.49	300.96	299.59	299.63	298.62	301.45	300.17	299.47	302.83	300.65	301.63	299.41	300.25	300.98	299.97	298.66	300.18	299.79	301.95	301.8	298.52	300.2	301.23	299.49	301.04	301.01	299.27	299.65	299.02	298.14	300.09	300.88	299.5	299.93	298.61	300.7	301.72	300.71	299.12	302.5	298.08	301.05
326.89	324.65	324.92	327.2	326.34	323.19	325.77	325.37	324.42	325.93	323.91	323.88	325.9	325.67	326.07	324.4	326.12	325.77	325.49	324.7	325.49	322.91	324.96	323.79	325.35	325.21	325.41	324.8	323.72	325.43	326.36	326.07	325.88	324.19	325.52	324.94	323.48	326.34	325.22	327.32	324.02	324.11	327.17	326.38	325.48	326.06	326.02	326.64	325.49	325.68
302.73	303.1	304.46	304.76	303.72	302.38	303.06	303.28	303.03	303.05	302.96	303.87	303.26	304.54	301.58	303.79	301.9	304.29	304.56	302.07	303.84	306.15	304.15	303.74	303.19	304.37	305.13	304.65	302.91	302.24	303.94	302.67	303.39	302.35	300.97	302.96	304.42	303.09	303.64	304.22	304.19	304	303	304.82	303.42	303.98	302.9	303.16	302.96	303.55
304.37	302.76	303	304.39	303.78	303.17	304.8	305.45	305.06	304.21	302.86	304.06	304.65	304.3	303.51	303.45	302.66	302.98	304.41	304.1	303	303.98	306.19	305.34	303.05	303.46	303.21	302.34	302.31	303.89	305.2	303.73	305.2	303.02	303.58	302.7	305.24	303.55	302.28	301.93	304.55	305.5	302.89	303.18	303.51	304.25	304.97	303.13	305.35	302.49
312.78	313.5	312.12	313.15	313.36	314.13	314.98	314.26	314.46	314.1	313.96	314.23	313.14	315.64	314.44	315.01	315.32	313.7	313.97	313.38	312.95	312.62	313.43	313.31	315.52	315.36	313.69	313.59	312.52	314.22	313.51	312.99	313.84	313.62	314.93	315.78	313.94	314.11	313.33	313.43	313.22	314.61	313.91	315.49	313.39	314.09	314.41	312.82	312.66	315.73
313.77	313.8	313.8	313.05	314.44	316.66	314.09	313.41	315.24	316.27	313.85	315.54	313.88	316.17	316.32	316.64	313.39	316.53	316.01	316.1	314.58	315.83	314.7	316.06	314.85	314.46	314.21	313.94	313.26	316.84	313.81	312.46	315.44	314.73	314.45	313.82	314.46	316.44	313.25	313.98	312.55	314.11	316.17	314.97	315.66	315.42	315.62	316.13	315.1	313.29
305.24	304.93	306.38	303.66	305.87	306.58	303.21	306.26	304.91	304.57	303.8	306.2	304.63	306.43	305.5	305.49	304.53	304.28	304.73	303.3	306.35	301.6	304.3	305	302.92	306.98	304.24	307.06	304.63	305.46	305.27	305.87	305.57	302.81	303.18	304.71	306.76	305.24	304.98	306.58	303.11	304.82	306.27	303.97	305.54	305.43	306.12	305.32	305.52	305.93
313.58	312.08	314.03	312.83	314.51	313.2	312.74	312.5	314.66	310.66	314.09	312.38	312.16	316.29	311.47	313.9	311.94	312.56	313.33	313.77	314.23	314.03	313.59	311.69	312.34	312.23	311.77	313.5	314.47	314.97	315.11	313.43	311.59	312.03	313.46	312.03	312.92	313.2	311.58	314.01	313.28	312.37	312.87	313.66	313.54	312.89	314.17	310.76	313.05	312.34
316.78	316	315.68	317.32	315.86	318.02	316.43	317.69	315.63	318.27	317.74	317.09	317.97	318.19	318.34	316.38	316.73	316.51	316.59	318.6	316.29	317.26	315.82	318.65	316.94	318.2	316.93	318.08	316.4	318.49	317.1	317.52	318.32	318	315.03	317.2	319.59	317.16	317.86	317.33	318.47	317	315.93	319.03	318.37	317.01	316.88	317.27	316.78	316.23
307.3	306.04	306.34	307.01	305.2	307.01	309.04	305.96	306.95	305.92	305.65	306.64	305.71	307.05	306.93	305.36	306.01	304.81	306.17	308.24	305.76	305.69	307.71	307.54	307.44	307.52	306.24	307.37	307.66	305.56	306.35	307.67	307.2	305.68	306.13	307.42	306.81	305.93	307.57	307.18	305.07	306.28	307.07	307.42	305.59	305.95	305.43	306.06	307.22	305.82
315.62	315.09	316.66	316.99	317.02	315.64	315.08	315.44	313.85	316.08	315.65	316.7	316.71	315.95	315.53	315.91	315.66	315.61	317.27	316.13	316	314.96	316.4	315.11	315.77	316.96	316.26	317.08	315.07	315.36	318.57	314.21	315.47	314.78	316.73	315.81	317.25	316.06	314.87	315.04	316.03	316	316.13	314.46	314.1	317.53	316.22	316.36	314.87	316.47
315.15	313.18	315.61	313.3	312.85	313.99	313.5	314.17	315.11	315.89	314.47	314.2	312.71	315.72	315.45	315.2	314.12	314.84	315.29	313.86	312.58	314.15	315.21	314.69	313.33	312.06	315.37	314.12	315.38	315.04	313.28	314.99	313.83	313.58	313.36	313.42	314.58	313.42	314.45	313.89	315.17	312.05	313.23	314.26	312.69	315.71	311.95	314.22	313.76	313.6
310.14	312.92	311.45	313.97	311.5	312.3	311.57	312.31	312.58	312.28	312.84	310.9	313.67	313.59	312.89	310.4	312.34	311.87	311.5	313.53	311.43	311.63	311.02	313.17	312.73	313.06	312.71	311.58	311.84	313.99	310.65	313.03	313.63	312.33	310.72	312.35	312.25	312.55	310.89	312.29	312.31	312.62	310.85	313.89	311.29	310.68	312.82	312.75	312.57	312.57
312	313.07	313.46	312.64	313.52	312.88	311.41	311.25	309.15	311.64	311.81	312.22	312.24	312.56	313.54	311.18	312.49	312.79	312.35	311.34	314.3	312.43	312.62	313.93	311.99	311.75	312.34	313.05	311.37	312.03	311.64	313.37	311.78	311.08	311.87	311.91	312.87	313.43	314.22	311.42	311.82	311.79	311.16	310.77	312.56	311.8	311.46	313.96	312.15	311.39
294.85	292.33	294.48	295.89	295.47	294.99	294.77	293.87	294.57	295.12	295.68	294.19	294.79	293.88	293.63	296.5	294.74	294.72	294.27	294.68	295.29	294.9	295.82	294.47	296	295.94	295.76	294.57	295.29	296	294.21	294.13	296.24	295.81	295.52	294.55	295.29	294.16	295.59	295.99	293.79	294.27	296.76	295.34	294.57	297.64	294.61	294.91	295.87	294.51
296.91	293.81	295.3	295.25	295.09	296.33	297.01	294.85	294.75	295.9	295.47	296.94	293.96	296.35	294.06	294.4	294.68	296.11	293.59	294.94	294.92	296.28	292.65	294.85	296.3	295.36	295.04	293.98	295.15	294.33	296.04	294.39	294.45	295.02	297.32	293.38	294.74	294.62	293.9	295.33	293.14	294.04	294.7	295.1	293.96	294.88	293.81	294.46	294.97	293.62
292.87	293.69	294.15	294.99	291.95	294.04	294.73	293.61	293.31	294.4	293.31	292.53	294.81	293.16	294.73	293.09	294.22	291.95	293.74	292.08	294.15	295.62	295.86	292.21	293.62	293.48	294.84	293.14	292.87	292.83	293.08	293.98	293.31	293.8	294.2	294.19	295.11	292.36	293.51	294.25	293.86	295.77	291.84	292.37	295.33	295.97	295.53	293.44	294.01	293.15
314.51	316.14	316.06	314.9	315.27	315.98	314.24	315.25	316.83	316.34	315.8	315.35	316.69	315.11	314.85	316.75	314.87	314.69	317.53	317.89	315.25	314.75	315.99	318.38	316.91	315.75	315.17	315.21	314.02	314.34	315.62	315.46	316.95	315.16	317.73	315.56	317.06	316.53	315.02	313.84	315.62	315.34	316.47	315.18	315.32	315.7	315.68	315.6	315.68	316.73
327	329.04	327.48	328.08	328.29	327.53	328.16	328.89	329.55	327.71	327.83	327.48	328.28	327.08	328.84	327.89	327.22	328.84	327.09	328.01	327.01	327.83	328.91	327.22	327.06	327.35	326.48	326.87	325.62	327.05	327.35	326.96	328.8	327.86	327.13	328.11	327.07	328.01	328.74	327.56	328.4	326.12	327.37	327.34	328.19	326.85	327.23	328.65	326.6	328.04
310.73	311.69	309.81	311.84	311.18	310.77	310.31	312.11	309.96	311.75	310.35	312.13	312.03	310.44	309.71	310.49	310.16	311.12	312.35	311.49	311.2	311.56	309.07	311.26	312.38	311.17	309.05	309.39	309.99	311.69	310.45	310.94	310.67	308.78	310.93	311.34	310.21	310.81	309.87	310.63	313.23	310.4	310.41	310.42	309.98	310.99	310.8	311.05	308.57	312.46
319.25	317.44	320.42	319.93	319.05	320.38	318.89	318.42	319.65	319.4	320.3	318.37	319.68	318.28	317.8	318.08	318.83	320.75	318.63	319.2	318.01	320.58	319.03	318.6	318.44	320.38	316.06	319.37	319.18	320.72	321.84	319.02	319.24	317.77	318.8	317.39	318.38	319.47	318.47	316.13	318.84	320.44	320.08	321.01	320.09	319.92	320.31	318.13	321.23	320.6
305.17	306.45	306.48	306.65	306.23	307.2	307.81	307.32	305.96	305.66	305.16	307.46	307.65	305.73	306.71	306	307.45	305.25	306.9	306.85	307.16	305.89	307.5	305.19	306.5	307.22	308.13	305.59	307.51	308.72	305.2	307.04	308.08	306.38	306.37	307.75	306.95	306.55	306.8	305.24	306.71	307.18	308.06	306.81	305.52	307.23	306.32	305.38	306.63	306.88
319.79	319.94	317.86	319.42	318.27	321.29	317.3	317.01	320.13	319.07	317.3	319.5	318.22	317.67	320.09	318.43	317.74	317.89	316.89	318.38	318.82	317.44	316.87	319.13	317.41	318.34	318.17	317.08	319.67	317.22	318.95	318.5	320.09	316.46	320.32	317.78	318.9	317.78	317.83	318.34	318.12	319.42	318.05	318.58	317.51	317.84	316.97	317.74	318.57	317.92
303.69	302.18	302.21	304.88	304.02	303.96	302.29	303.24	302.65	303.8	305.6	303.27	302.93	304.09	303.6	302.32	304.52	302.51	303.43	302.89	301.76	305.45	302.15	301.6	304.74	303.16	304.29	302.41	303.35	303.44	304.1	303.99	303.46	302.45	304.16	301.59	303.8	303.23	302.38	304.13	304.09	301.72	303.88	302.98	303.46	304.43	302.66	304.66	303.13	303.11
311.5	313.95	314.2	312.59	311.65	314.04	312.53	312.52	312.5	311.64	312.35	311.82	313.3	311.06	312.27	310.59	310.46	313.02	312.42	313.55	312.54	312.46	312.47	311.02	310.57	313.42	313.74	313.51	313.42	313.21	312.32	314.84	313.04	312.66	312.23	313.03	312.43	311.62	314.65	311.77	312.51	313.59	312.51	314.76	313.55	313.13	313.01	313.48	313.15	312.19
293.94	292.05	294.05	294.67	294.35	293.38	294.93	292.95	296.3	295.32	294.47	294	294.76	293.26	295.26	294.09	293.8	296	293.44	293.45	294.29	293.94	296.37	294.54	292.75	293.17	295.33	294.89	295.52	293.74	296.02	295.58	295.13	293.71	294.78	296.08	293.95	294.7	294.59	292.88	295.21	294.7	293.74	295.43	294.39	295.97	293.98	293.8	294.72	294.89
308.14	309.5	309.36	309.7	309.69	310.06	310.03	308.93	310.13	309.4	308.44	307.61	309.14	307.81	309.06	308.98	308.53	308.77	310.66	307.25	308.39	308.36	308.28	310.69	308.37	309.48	308.33	308.29	307.64	308.43	307.5	308.53	309.21	308.57	308.49	309.86	307.2	308.61	308.78	307.63	308.66	307.18	309.1	309.86	308.37	308	308.6	307.48	309.59	308.28
303.45	303.34	303.6	302.14	303.73	304.15	304.39	303.13	304.39	303.99	302.86	303.54	301.46	303.66	303.35	302.77	303.86	305.12	304.64	302.16	303.06	303.96	300.92	304.87	302.45	303.82	302.91	304.38	303.36	301.66	302.46	304.72	302.7	303.97	304.67	304.16	304.12	304.01	303.98	305.21	303.69	303.11	304.56	303	304.26	302.19	303.17	302.21	303.1	302.37
313.28	313.97	314.7	316.01	312.67	314.06	314.31	313.66	315.1	313.42	311.74	313.36	315.09	313.06	314.18	315.62	313.35	314.81	313.25	314.34	314.82	312.48	313.43	311.97	314.02	314.46	314.72	315.7	314.39	312.58	314.98	313.58	313.15	313.01	314.39	313.76	313.47	314.02	313.27	313.5	312.7	313.33	314.7	314.86	312.47	313.2	313.54	314.63	312.44	314.57
314.52	314.44	314.51	312.72	312.91	314.03	313.48	312.86	312.48	311.64	313.08	313.29	312.56	313.01	312.07	314.52	312.28	312.25	312.34	313.92	312.05	312.49	311.78	312.2	313.91	312.44	313.17	313.89	314.37	313.58	312.7	314.43	313.8	313.53	311.34	313.18	312.73	312.76	313.6	311.87	314.16	313.22	312.98	315.01	313.38	313.13	312.92	313.01	311.46	313.32
306.56	305.03	306.54	304.75	307.15	306.22	307.76	305.48	305.58	307.72	305.64	305.94	303.55	305.64	304.12	307.27	305.6	304.48	305.13	306.07	307.83	304.99	303.98	305.75	304.96	306.44	304.97	306.17	305.7	305.43	306.53	307.14	306.54	305.41	306.56	307.17	305.04	306.56	307.39	307.41	306.8	305.88	306.16	307.89	306.5	306.65	306.25	305.66	306.3	306.15
304.32	300.77	302.79	301.63	303.68	302.1	302.58	304.1	304.28	302.77	302.46	302.31	303.22	303.66	304.88	302.47	302.4	304.3	302.86	304.1	301.19	302.53	304.06	302.86	302.51	303.73	303.74	301.58	303.81	303.01	302.09	303.16	302.58	303.63	305.01	301.87	303.39	301.82	303.32	300.78	301.95	303.81	305.2	303.35	304.68	302.5	302.59	303.02	303.93	304.21
295.59	295.31	295.79	294.27	295.92	295.01	294.43	294.88	294.63	295.29	294.06	294.69	297.08	294	295.43	294.17	295.17	294.64	295.89	296.26	295.96	295.02	295.78	296.87	294.94	295.22	295.45	295.04	294.56	295.01	295.08	296.52	295.38	293.43	294.61	294.73	296.08	293.59	295.58	293.51	294.3	295.59	294.82	295.15	295.07	295.02	294.47	294.11	295.03	295.23
310.16	308.62	311.65	310.66	309.41	309.72	308.75	309.17	310.52	309.04	308.58	311.44	309.88	308.64	309.49	309.02	307.79	310.62	309.48	309.69	311.13	310.52	308.74	311.4	311.29	309.1	310.7	308.56	309.94	307.84	308.68	310.12	311.22	307.93	308.72	310.1	310.96	309.98	308.41	308.96	309.19	308.72	311.67	310.25	310.42	310.12	311.42	307.91	309.6	309.82
310.23	308.77	308.64	309.83	308.14	309.99	309.33	308.61	310.91	308.58	310.21	308.24	310.01	309.79	309.44	309.58	310.97	309.68	309.25	309.51	308.17	308.95	306.93	309.73	310.17	308.64	311.05	309.71	310.28	308.83	309.05	308.81	311.17	306.25	311.36	308.91	308.88	309.1	308.35	309.81	309.74	308.82	307.35	309.19	310.27	309.78	308.8	310.4	310.97	308.82
317.83	320.34	319.59	319.58	319.12	318.6	317.71	318.65	318.73	319.46	322.64	319.4	320.13	320.42	321.25	319.28	317.43	318.95	318.79	319.85	318.58	318.03	319.28	318.82	318.95	317.9	319.45	318.77	320.53	319.51	319.54	318.36	319.45	319.63	317.95	317.09	319.08	318.98	320.53	319.85	319.45	319.37	319.41	319.6	317.74	317.41	319.51	318.89	320.61	319.18
322.85	325.53	323.53	323.57	325.47	323.69	326.63	324.24	324.45	324.48	324.88	323.6	325	325.48	326.55	325.55	324.23	322.78	323.49	325.46	323.55	323.9	324.82	323.84	323.61	323.53	323.37	323.5	325.38	325.53	324.99	324	326.67	323.66	323.97	325.1	324.43	323.54	324.89	325.15	325.09	324.42	324.78	323.33	324.42	324.07	325.33	324.22	323.34	325.36
315.17	312.69	312.55	314.72	314.54	313.03	313.24	312.47	313.53	311.6	313.49	313.88	311.36	312.07	311.87	313.01	311.38	312.15	311.61	314.04	313.38	311.91	311.54	312.56	312.99	314.48	313.1	312.55	312.75	313.98	312.92	313.64	312.56	312.68	314.3	312	313.43	311.48	312.04	313.35	313.59	314.25	311.93	313.11	313.43	312.99	312.2	312.67	313.11	311.99
319.54	318.45	320.07	317.54	319.26	319.13	319.24	318.13	319.47	320.68	319.21	318.15	319.39	322.19	319.31	319.07	317.62	319.97	318.92	318.92	320.4	318.03	318.82	319.22	321.31	318.8	319.83	319.08	318.03	319.11	319.99	319.42	317.57	317.6	318.23	319.3	317.44	320.06	317.67	320.2	318.93	319.54	319.48	320.16	318.76	318.55	318.4	319.08	320.26	316.73
316.48	314.97	313.71	314.55	314.37	314.12	315.42	314.39	314.69	315.96	315.84	314.56	315.7	314.01	314.84	313.95	314.15	315.34	315.53	314.29	314.71	315.09	314.74	313.8	314.69	315.13	314.84	315.45	314.84	315.69	315.59	314.95	315.34	316.22	313.48	316.23	314.31	314.29	314.62	315.45	316.43	314.87	315.59	314.96	314.55	315.62	314.55	316.26	314.31	314.65
301.66	305.47	305.33	303.55	304.95	304.08	304.56	305.68	304.46	302.1	303.53	305.77	307.18	303.56	303.55	302.84	304.05	304.09	304.56	303.13	304.5	303.58	306.48	303.59	302.71	304.47	304.1	304.47	303.6	304.8	304.49	303.48	304.19	303.03	304.6	304.76	304.87	304.81	303.33	305.62	303.66	304.17	304.87	304.79	301.97	303.9	303.93	304.29	303.44	302.28
306.82	305.16	306.57	305.77	307.12	305.51	304.73	306.09	305.62	307.18	306.5	306.8	307.45	305.7	306.72	306.55	306.63	306.57	305.8	306.26	305.3	305.09	305.5	306.17	305.51	306.37	306.81	307.52	306.05	305.6	306.25	306.01	304.96	305.1	305.59	307.2	306.09	304.48	306.05	303.96	306.66	306.29	306	306.3	304.56	306.2	306.04	309.55	305.11	305.25
325.44	326.93	325.42	324.2	324.86	324.93	324.5	324.75	325.64	324.91	324.18	325.98	324.72	326.86	325.28	326.58	326.51	324.44	325.57	323.81	326.31	326.01	323.09	325.14	325.6	326.2	325.19	324.78	324.28	325.24	324.15	325.08	327.35	324.41	324.47	324.07	324.66	325.58	325.86	324.57	324.59	325.76	326.07	325.57	326.02	324.18	325.16	325.57	322.7	326.59
326.82	326.29	326.26	324.94	327.37	325.24	326.07	325.34	325.66	322.8	326.87	323.57	326.84	324.65	325.92	324.41	324.54	323.69	325.97	323.38	323.94	324.94	326.19	325.73	325.05	324.8	324.94	323.26	326.39	325.98	324.21	325.1	324.07	324.17	325.32	324.81	326.47	325.95	324.28	326.23	324.53	326.22	327.27	325.61	326.34	324.61	325.95	324.16	326.53	325.16
303.48	302.22	303.17	303.31	303.34	303.85	301.4	303.11	303.99	301.63	303.81	303.01	302.51	302.43	302.55	302.61	302.71	305.85	302.48	301.39	302.11	302.33	304.6	301.77	302.78	303.83	303.93	301.12	302.36	302.23	304.03	303.31	303.82	304.94	302.46	302.1	303.11	303.83	301.73	305.24	302.69	302.96	303.13	303.19	303.32	302.66	302.73	304.29	304.51	302.8
306.55	307.54	307.25	309.14	307.31	307.6	307.02	306.23	309.35	306.51	306.7	308.84	307.13	308.54	308.21	306.75	308.41	306.04	309.56	307.93	306.34	306.12	308.21	307.88	307.27	308.3	306.98	307.22	309.36	306.18	307.03	308.61	306.94	307.25	307.47	305.09	306.37	307.03	309.58	307.35	306.77	306.93	307.17	307.97	308.39	305.11	307.95	305.38	307.6	305.82
303.61	303.34	304.63	305.49	303.9	305.77	303.85	304.04	302.68	304.27	304.43	303.47	301.9	304.72	303.77	305.08	305.67	303.9	305.21	305.06	304.46	305.4	304.32	302.93	301.97	303.84	306.11	304.93	304.5	305.68	305.71	305.84	304.9	303.77	305.71	303.58	305.14	305.78	305.61	303.94	305.55	305.01	305.01	305.41	303.27	305.03	306.11	303.94	304.02	302.4
300.38	300.01	300.27	300.32	300.24	299.06	300.74	297.58	300.64	299.1	300.27	301.73	299.66	301.38	301.08	300.97	299.06	300.82	299.9	300.05	300.1	300.53	301.17	299.11	300.02	300.85	299.9	299.25	300.28	299.86	301.67	301.51	299.38	299.15	299.71	300.65	300.84	299.02	300.41	300.52	300.73	299.04	301.78	299.1	300.6	299.81	299.6	301.43	301.07	299.43
304	304.21	302.97	304.45	303.16	303.28	303.21	303.98	303.64	304.86	304.4	303.37	303.09	303.93	302.46	305.2	304.42	303.58	305.44	304.51	303.26	303.67	304.06	305.02	304.67	302.58	304.71	303.59	303.85	304.23	303.55	303.39	304.15	303.02	304.65	302.05	304.04	303.95	302.35	303.69	303.06	305.18	303.9	304.92	302.33	305.22	304.14	303.92	305.01	303.53
311.63	310.32	311.59	310.5	309.44	311.1	311.73	311.51	311.97	310.27	308.8	311.37	310.38	310.22	311.39	311.72	311.62	312.59	311.66	307.57	310.75	311.61	312.65	311.17	309.97	310.83	310.91	310.67	311.49	310.54	310.74	310.73	310.99	310.26	310.15	311.15	310.24	310.61	310.5	310.79	310.05	309.78	310.89	310.71	311.87	312.06	311.2	311.84	308.26	309.07
318.68	319.47	320.05	318.33	318.51	319.03	319.97	319.8	320.44	319.19	319.06	318.38	318.45	319.06	319.31	319.62	320.05	319.46	318.59	319.29	319.63	319.39	319.08	318.38	320.52	320.61	320.5	317.8	319.13	318.75	320.12	320.34	319.99	319.14	320.24	318.53	318.81	318.18	319.74	318.92	317.85	319.12	318.25	319.46	318.79	321.37	319.12	319.05	318.63	319.89
304.03	301.38	302.78	303.06	300.98	302.82	304.95	302.85	301.92	303.22	303.74	302.51	302.9	303.53	304.21	303.07	303.8	304.05	304.26	303	302.29	303.26	303.06	304.57	302.39	302.88	303.64	303.38	301.17	302.06	303.55	303.82	302.89	304.49	303	303.99	304.11	304.66	304.12	302.58	303	302.38	303.99	303.19	303.53	303.45	304.33	302.72	301.44	304.47
315.83	315.09	313.27	314.06	314.07	314.42	314.45	314.67	313.4	313.57	313.85	313.58	314.55	314.47	313.73	313.72	313.98	313.9	313.73	314.21	314.74	314.69	315.22	313.95	312.44	314.46	311.36	313.55	311.74	313.42	313.82	313.68	313.8	313.12	313.27	313.36	314.53	312.2	313.06	315.05	314.23	314.19	314	314.39	314.33	314.17	314.81	312.88	313.77	316.05
313.23	313.92	315.7	314.32	315.74	315.59	314.48	314.09	316.56	314.12	315.87	315.47	314.1	315	312.59	314.52	316.69	313.23	314	314.78	315.82	315.37	313.51	314.56	316.32	315.32	316.32	315.26	316.42	313.34	313.6	315.51	315.86	315.79	315.03	315.88	317.07	315.8	314.6	314.68	315.14	312.78	313.6	314.51	315.13	314.13	314.41	314.72	314.93	314.4
304.24	303.32	301.85	303.89	303.93	302.57	302.92	304.73	304.03	304.26	303.35	303.99	303.11	303.31	301.92	302.62	303.68	304.06	301.74	304.09	303.23	300.63	303.23	303.72	304.74	303.42	303.26	303.72	303.92	303.39	302.88	303.47	301.78	303.4	304.13	302.39	304.44	304.57	305.28	303.82	302.15	304.03	303.89	302.8	303.56	303.21	302.51	304.76	302.64	304.7
312.97	313.09	313.52	314.21	312.72	314.48	314.23	312.61	313.66	314.51	314.96	313.57	314.85	312.67	314.76	313.48	314.27	314.45	313.21	313.34	313.69	315.28	315.55	314.89	315.2	314.75	315.02	315.46	314.37	315.89	313.94	312.31	313.5	313.46	312.95	314.43	313.97	314.89	315.38	314.41	313.07	315.09	314.31	314.4	314.03	313.64	313.42	313.67	313.65	314.56
304.92	304.25	304.92	303.33	303.4	305.81	304.54	304.13	305.03	303.58	306.04	304.7	305.38	305.74	304.92	304.7	304.69	304.8	305.15	304.08	303.98	305.65	303.92	305.42	304.51	304.1	304.63	304.43	305.38	303.92	304.04	304.24	303.17	303.54	303.41	303.74	303.72	305.43	304.67	304.75	304.04	302.91	304.24	304.76	303.76	303.67	301.69	304.87	304.94	306.98
302.35	303.62	302	304.19	303.42	301.56	302.82	302.33	301.01	305.06	301.46	301.48	302.11	301.23	304.18	301.76	301.38	301.9	301.69	300.84	301.7	302.36	300.64	303.78	301.82	304.27	302.73	302.64	304.53	301.8	301.01	302.14	302.47	302.3	300.84	301.81	302.06	302.62	304.99	303.63	302.38	300.87	301.88	301.66	303.99	301.85	301.42	303.55	302.76	302.22
307.77	311.6	309.18	308.75	308.02	309.67	307.59	308.45	308.5	310.16	308.23	306.93	309.37	308.68	308.41	310.33	308.04	308.85	310.01	308.8	308.02	310.25	308.27	309.44	309.48	310.08	309.91	308.64	307.97	310.42	309.03	308.67	308.62	307.98	309.39	308.07	307.88	308.47	309.43	307.77	307.78	309.45	308.47	308.3	309.15	309.06	307.33	308.98	308.87	311.25
313.57	313.1	314.55	312.25	314	313.71	313.06	313.08	313.33	312.63	314.91	314.85	313.39	312.13	312.79	312.4	312.05	313.38	313.78	313.2	313.41	313.61	311.05	313.22	312.88	314.4	312.37	314.08	313.31	313.53	312.92	313.99	311.46	314.64	312.88	311.98	314.02	313.94	313.85	312.48	310.33	313.38	312.54	313.97	313.1	314.14	312.78	313.56	311.81	313.01
313.6	314.64	312.8	313.68	315.24	315	314.91	315.33	313.82	313.01	314.21	314.15	312.83	315.99	312.4	314.93	313.98	313.69	314.49	312.76	313.02	313.49	313.85	314.24	314.73	314.83	311.93	313.08	313.27	312.96	313.87	313.05	313.39	313.78	312.88	312.15	312.71	314.49	314.79	313.62	313.46	314.08	313.58	314.65	314.78	314.15	314.58	315.09	314.03	313.67
320.71	319.15	319.38	320.34	320.18	317.09	315.97	320.15	319.47	319.39	318.87	318.7	318.67	320.46	317.79	318.05	318.84	319.21	319.24	320.23	320.01	321.38	319.11	318.5	320.94	319.75	317.83	319.63	320.23	320.79	317.66	319.53	320.01	319.57	320.41	321	318.02	318.63	319.9	319.56	319.96	320.16	319.78	318.38	318.87	318.77	317.39	318.85	319.6	319.8
325.37	325.52	324.17	323.44	324.74	326.38	325.38	325.48	323.76	324.75	323.4	323.48	324.76	325.66	324.31	325.9	324.99	325.76	326.18	323.23	324.03	323.1	324.76	324.94	324.17	323.06	325.98	324.54	324.32	324.72	324.74	325.99	324.26	324.99	323.98	324.36	323.85	323.98	324.56	324.52	325.7	324.58	325.69	322.81	324.18	324.27	324.45	324.72	325.03	326.6
302.11	304.86	302.27	303.66	301.94	302.59	302.57	302.36	302.82	302.95	304.25	304.24	301.52	302.07	301.31	300.57	302.56	302.58	302.75	303.38	301.16	303.85	301.7	305.83	301.08	301.23	302.08	301.6	302.39	302.14	301.69	301.85	303.09	301.76	301.7	301.51	302.87	301.9	303.66	303.25	302.03	300.94	302.44	301.27	302.81	302.03	302.77	303.14	301.61	303.03
304.07	302.76	302.82	303.15	302.69	302.96	302.12	305.28	302.98	302.58	302.48	302.02	303.28	303.15	302.98	302.02	304.17	304.53	303.39	306	303.52	303.36	303.78	305.25	303.95	305.52	304.46	303.11	301.62	303.01	304.43	304.98	303.33	303.33	305.57	304.29	302.83	302.49	302.81	304.33	302.43	303.41	303.44	303.74	302.2	303.48	303.76	303.72	303.56	302.86
313.68	314.28	313.83	314.5	313.58	314.91	315.45	313.48	313.5	312.6	315.44	313.02	314.32	315.79	313.78	313.12	313.11	314.64	313.51	315.74	313.85	314.15	313.78	314.86	312.67	312.88	314.92	314.03	313.92	312.66	312.68	314.18	313.97	313.45	313.73	315.82	314.2	313.41	314.97	314.44	314.04	312.56	314.97	312.43	313.33	314.19	314.6	313.04	314.53	314.02
310.64	309.85	311.35	311.46	312.16	311.58	309.78	312.13	309.38	311.74	310.9	309.65	313.38	312.04	312.99	310.02	310.9	312.02	311.92	312.23	313.31	309.18	311.62	312.54	310.35	311.94	311.87	311.14	311.76	311.44	312.08	312.71	312.34	312.61	313.26	310.17	311.17	312.39	310.46	311.73	312.97	311.23	310.17	308.68	311.89	311.03	311.34	311.21	311.58	311.48
305.85	304.28	303	305.32	304.21	304.45	303.82	303.31	305.47	305.52	305.2	304.15	304.91	303.25	304.04	302.24	304.44	305.59	305.28	302.63	304.19	306.05	305.41	303.14	304.35	304.64	303.93	305.71	303.5	304.84	304.42	303.63	304.47	303.76	304.21	304.66	303.83	303.82	303.72	306.84	303.47	304.67	303.29	303.85	304.74	302.35	304.2	305.91	305.49	305.23
310.33	313.57	312.57	310.37	310.2	313.36	311.92	311.2	310.31	310.02	311.61	312.19	312.15	312.79	311.8	309.94	309.39	311.32	312.19	309.6	311.67	311.08	310.61	311.65	310.99	311.19	310.41	310.56	312.37	312.34	310.26	312.05	310.03	311.28	310.37	312.9	310.15	311.24	310.85	312.55	311.07	311.59	310.8	311.82	310.25	310.47	310.81	310.84	311.5	311.13
302.09	304.18	306.01	306.25	304.37	305.45	304.31	303.37	304.1	305.11	303.75	304.12	303.8	303.66	305.64	304.53	305.91	303.81	304.18	305.81	304.76	302.62	306.12	304.25	304.12	304.51	305.39	304.83	305.31	306	305.1	304.22	304.24	304.93	303.78	304.34	303.26	303.68	302.47	305.23	305.07	303.92	304.06	303.56	302.78	305.5	305.02	302.8	304.1	304.21
303.21	304.02	304.88	304.28	303.81	305	304.97	304.59	304.12	305.41	303.6	305.56	306.09	303.11	306.1	304.14	303.24	304.19	304.21	304.06	304.77	303.72	306.29	303.1	303.53	303.68	303.32	304.5	303.4	305.03	303.12	304.73	302.03	304.46	304.9	304.85	301.97	304.39	304.83	303.38	303.34	304.08	303.07	303.37	303.29	305.2	305.17	303.73	305.09	302.87
312.88	315.3	314.44	315.45	315.12	315.27	315.22	315.56	314.66	314.1	316.06	314.56	315.88	315.03	313.76	315.37	313.78	314.32	315.65	313.38	315.5	316.04	314.4	314.37	314.2	313.4	314.43	317.12	315.98	315.01	313.8	314.61	313.84	315.78	313.05	315.74	315.05	315.98	314.03	313.25	312.47	315.71	316.45	313.81	316.07	317.75	316.26	314.64	314.29	314.91
325.33	326.79	325.48	325.24	324.56	326.33	324.19	323.03	327.02	323.41	323.51	325.42	323.09	322.53	325.58	324.72	324.77	324.8	325.9	326.05	324.21	324.94	321.89	326.05	325.01	323.21	323.23	324.56	322.96	326.32	324.66	324.18	323.06	324.39	323.78	324.07	325.94	325.01	325.03	323.23	323.98	326.6	326.31	325.63	326.03	324.81	324.76	324.7	325.28	325.3
307.54	306.4	306.6	304.77	306.42	306.39	305.97	305.38	306.41	307.27	304.83	305.37	308.01	306.43	305.99	306.52	305.82	306.05	305.05	306.44	306.32	304.64	306.58	305	305.8	304.65	305.48	305.9	304.71	306.18	305.82	305.89	306.24	307.54	305.78	306.88	306.26	305.89	306.3	305.07	306.29	308.02	306.59	306.91	304.7	307.64	306.21	307.4	307.51	305.35
301.85	303.4	302.76	305.06	301.9	302.69	303.83	302.4	302.99	302.53	302.33	302.68	302.3	302.95	301.81	302.84	302.12	301.27	301.77	301.79	300.27	302.22	301.47	302.88	302.39	302.48	303.72	302.58	301.79	302.64	301.79	302.88	302.36	302.63	300.58	303.58	302.97	301.91	304.57	303.31	301.65	299.35	302.44	302.01	302.84	303.08	302.37	302.71	303.63	302.87
305.44	305.67	305.42	305.41	305.38	305.21	304.79	304.22	306.02	304.25	306.31	306.38	304.56	306.43	305.58	304.88	303.98	305.55	304.81	305.09	306	306.06	305.65	306.41	305.13	305.73	305.29	306.1	305.34	307.44	305.52	304.78	303.62	305.85	302.27	304.16	306.15	304.98	303.23	303.99	305.86	304.76	305.12	303.81	306.36	304.11	304.74	306.29	305.05	304.04
311.42	312.45	311.15	310.83	311.87	313.7	311.18	313.95	311.69	312	312.64	311.33	312.29	312.33	311.21	312.06	313.52	313.18	311.8	311.66	310.51	312.6	313.82	311.61	311.41	312.62	313.2	313.71	312.57	311.33	311.89	312.45	311.92	312.16	311.38	311.62	312.29	313.29	313.31	314.06	310.89	311.31	310.8	310.75	312.81	311.3	312.41	310.92	311.56	312.71
315.4	313.42	314.31	314.31	314.89	312.9	314.63	312.94	313.58	314.38	313.32	315.95	313.95	314.5	312.86	314.59	313.54	312.41	314.11	312.15	313.52	313.65	313.69	315.13	312.83	314	315.24	315.26	315.08	313.99	312.69	314.91	314.81	314.06	313.15	314.58	314.87	313.89	314.07	315.47	313.69	315.53	313.97	315.72	314.77	314.17	312.63	313.79	315.46	313.66
299.7	300.54	301.43	299.56	301.52	301.44	300.31	300.71	301.13	299.93	299.45	300.54	301.58	301.73	301.5	301.48	302.33	301.07	301.68	301.18	301.31	303.39	300.01	301.44	300.86	300.96	300.92	304.1	301.27	300.8	301.95	299.31	303.64	300.21	300.36	300.55	302.2	299.71	300.5	300.98	301.76	299.06	302.31	300.4	301.74	300.35	302.51	302.28	301.25	300.48
310.87	308.92	310.13	308.91	309.76	309.65	311.01	310.78	309.26	309.93	309.76	309.69	311.49	310.74	309.85	310.43	311.93	312.15	310.8	310.22	311.08	312.24	311.42	310.62	311.56	310.42	308.92	310.48	310.39	309.12	309.2	311.41	309.63	310.33	310.31	312.13	308.49	311.46	311.54	308.95	312.24	310.71	309.51	310.8	310.77	309.41	310	308.63	310.35	311.07
308.13	310.33	310.28	308.71	308.85	308.97	309.24	307.61	311.11	308	308.51	308.35	308.62	308.95	309.07	307.47	308.31	308.81	308.15	308.15	308.99	309.76	310.04	308.82	308.58	309.78	309.26	308.97	308.82	309.26	308.03	307.85	310.35	308.65	308.33	309.13	308.65	308.14	308.73	309.66	307.89	308.96	308.41	307.3	308.83	309.23	308.25	309.16	307.31	308.56
304.61	305.74	305.43	304.34	304.99	306.77	305.02	304.05	305.37	302.93	305.94	305.82	303.57	303.25	304.62	306.03	305.15	302.52	304.74	306.23	305.04	305.15	305.2	304.72	305.22	304.16	304.25	304.6	303.03	304.7	304.74	304.5	305.82	303.82	304.67	302.72	304.81	304.53	303.35	306.92	303.49	305.73	306.08	307.34	306.97	304.47	304.01	303.48	304.87	305.85
310.1	311.29	310.05	308.36	310.12	311.19	308.8	310	310.73	310.78	310.36	310.77	309.1	310.85	310.97	309.54	308.89	310.54	309.86	310.66	310.53	310.4	310.42	311.17	309.79	309.08	310.05	309.94	311.12	310.11	310.17	311.83	311.8	309.12	309.02	310.35	308.82	310.37	310.12	312.4	312.35	310.84	310.88	309.74	310.26	308.32	311.29	308.45	309.33	310.6
324.92	325.55	324.61	324.69	326.29	324.03	326.58	324.69	326.89	324.85	326.48	325.57	324.52	323.45	324.07	326.62	325.85	323.49	323.84	326.43	326.65	324.29	326.47	325.05	326.39	324.57	326.36	326.91	325.53	325.15	326.28	326.44	326.64	324.5	326.97	325.11	326.5	325.69	326.28	324.1	324.41	325.44	324.8	324.94	325.78	324.54	325.7	325.55	324.53	324.05
308.95	311.72	310.37	311.39	311.12	310.12	311.35	310.44	309.84	309.49	309.8	311.17	311.08	310.38	311.06	310.69	310.47	310.2	309.83	310.54	311.37	309.84	310.76	309.78	312.06	310.95	311.32	310.67	312.08	310.68	308.55	309.58	310.13	309.03	311.25	310.22	312	311.53	311.94	309.33	311.14	311.23	310.73	309.48	311.74	309.13	309.64	311.77	310.84	311.21
298.96	299.85	299.56	299.48	299.82	298.54	301.73	299.49	301.36	301.31	301.98	299.61	300.98	299.61	298.95	298.64	300.32	300	300.63	299.44	299.11	300.78	302.08	299.52	299.35	302.04	298.71	299.88	299.78	300.97	298.61	299.32	300.12	301.57	299.49	299.06	299.98	301.24	299.46	300.05	299.73	298.79	299.54	298.62	301.21	299.86	300.34	300.3	300.49	299.85
327.8	328.05	327.76	328.44	330.31	328.07	327.85	327.66	328.55	328.87	327.17	329.22	327.81	329.49	329.36	330.02	329.4	328.81	327.54	327.04	328.63	327.9	329.41	329.78	328.27	327.66	329.26	331.22	326.65	328.03	326.45	326.87	328.84	329.47	330	328.6	329.19	329.9	328.3	329.94	328.79	326.85	328.49	329.92	328.31	325.94	327.84	328.87	328.93	327.54
327.47	326.86	328	328.3	327.66	329.38	326.78	328.76	326.77	327.35	329.22	328.29	328.22	327.01	327.89	325.97	328.48	327.1	327.33	327.1	328.15	327.43	327.33	327.29	327.08	326.07	328.21	327.15	328.37	326.79	328.73	327.9	328.88	326.89	329.03	326.78	329.06	328.71	329.2	328.55	329.94	325.95	327.88	328.56	328.12	327.84	328.08	327.19	326.29	328.77
302.12	301.13	301.16	300.34	300.66	302.04	300.7	301.32	299.65	300.08	300.11	299.31	303.28	302.53	299.53	300.43	300.8	302.68	300.63	301.61	300.34	302.54	299.85	300.35	301.38	301.29	301.14	299.5	300.57	301.45	303.36	300.96	302.63	300.74	300.93	301.61	301.38	300.96	302.38	301.99	301.89	300.34	300.58	303.33	300.23	301.03	300.42	299.41	302.02	300.52
301.97	302.7	301.9	303.66	301.12	302.29	301.36	302.47	299.81	302.82	302.37	303.09	301.94	302.29	302.11	302.58	302.19	303.14	303.7	304.02	301.99	302.7	302.29	301.61	302.91	302.17	302.16	302.89	302.95	302.17	300.84	301.92	302.99	303.73	301.82	303.61	302.4	302.22	302.2	301.82	302.54	302.7	301.14	301.96	302.35	301.79	303.45	302.78	302.17	303.66
301.79	302.57	302.26	302.99	300.47	302.33	303.32	302.59	303.8	303.56	303.47	303.86	303.82	302.62	302.15	302.32	302.58	301.68	301	302.84	303.89	302.84	302.41	301.91	301.85	303.05	303.01	302.29	303.32	301.31	301.83	303.39	304.19	302.86	303.1	302.59	303.86	302.7	301.99	301.64	302.48	302	302.98	303.14	302.12	302.21	301.82	302.52	301.31	303.12
305.75	305.15	305.07	304.93	306.61	305.29	306.06	304.74	304.71	303.75	305.21	304.67	304.77	305.61	305.67	303.84	304.55	303.89	303.67	303.13	305.39	304.66	304.72	302.89	305.48	304.72	305.98	307.5	304.66	305.35	304.61	305.81	305.99	305.84	306.06	306.51	304.99	304.21	304.09	304.16	304.26	304.6	302.85	305.96	305.6	304.18	304.15	302.97	305.77	306.5
294.3	294.42	293.98	295.69	295.22	296.27	295.57	294.82	295.64	293.56	295.98	296.1	295.83	295.98	294.11	293.57	296.34	296.34	294.06	295.76	294.37	295.17	296.25	293.06	296.09	295.47	294.63	296.5	295.27	294.9	295.28	296.31	294.03	293.62	293.27	294.04	294.93	294.86	296.28	295.24	294.25	298	294.64	295.3	294.92	296.41	296.22	294.84	295.47	296.27
315.66	312.22	312.86	313.8	315.06	314.69	312.87	313.49	313.57	313.86	313.29	313.58	313.31	314.67	313.11	313.6	313.94	313.85	314.56	314.91	314.23	314.94	313.47	315.58	314.06	313.29	313.94	314.84	312.99	314.25	315.94	313.44	313.73	311.54	314.94	314.49	314.32	313.91	314.73	310.87	312.67	313.76	313.96	313.09	312.87	314.79	312.55	312.84	313.95	312.66
302.98	302.83	303.93	304.06	302.05	301.67	304.06	302.27	303.91	303.92	304.41	301.8	303.51	302.81	303.59	304.31	302.79	303	303.66	303.66	304.75	302.43	303.84	304.32	304.41	302.69	302.1	302.92	303.24	303.85	302	303.36	305.67	301.8	303.1	304.74	304.78	303.66	303.68	302.08	303.59	302.9	304.76	304.58	304.09	303.88	302.81	301.9	304.57	302.62
310.3	309.47	311.5	310.19	311.84	309.73	310.73	312.53	312.29	310.35	309.21	310.71	312.21	309.81	310.78	309.95	311.38	310.35	309.86	311.25	311.91	311.12	310.9	310.19	311.47	309.62	310.05	310.6	311.46	309.67	311.24	309.01	309.57	310.41	310.95	310.37	310.65	309.82	311.35	311.76	309.46	311.21	312.85	311.45	310.35	310.39	309.94	312.42	310.43	311.02
312.48	311.52	311.15	311.19	310.92	310.49	313.65	309.58	312.17	313.4	310.07	310.11	311.2	311.3	312.11	313.12	310.47	311.17	309.9	312.5	310.56	309.86	310.81	312.24	311.62	311.1	311.45	311.13	311.44	309.32	311.39	310.25	308.47	313.7	313.06	313.8	312.72	311.78	312.76	312.15	310.01	313.18	311.61	311.83	313.46	311.03	311.67	309.3	313.18	311.89
304.99	304.18	304.02	304.03	306.75	305.27	304.6	306.24	304.42	304.92	305.35	305.14	305.11	304.85	304.26	305.45	303.68	305.93	304.22	304.66	303.17	304.48	305.66	303.58	304.26	303.93	304.84	304.53	304.72	304.38	305.53	304.34	302.87	301.71	304.16	304.59	306.12	304.88	302.94	304.85	305.37	303.41	305.73	304.42	305.8	303.96	304.55	305.26	305.55	303.88
316.04	315.77	317.24	315.91	316.21	316.3	317.92	315.64	314.73	315.93	315.65	316.87	317.17	315.51	315.53	316.1	316.49	316.71	315.58	318.06	316.27	316.36	316.8	316.33	315.79	315.38	316.56	318.21	315.65	316.28	318.18	316.24	315.73	317.61	318.47	315.39	316.06	315.72	316.39	316.22	316.54	316.66	315.48	317.31	315.67	316.19	314.24	316.39	314.83	317.43
296.17	296.03	297.52	296.53	295.63	296.72	297.15	297.96	295.78	297.98	296.24	297.31	296.19	296.26	297.15	298.59	295.86	296.97	297.92	295.98	297.04	295.38	297.55	296.54	296.7	297.98	295.79	299.54	294.15	294.71	297.31	297.57	295.75	297.65	296.63	294.23	297.41	296.87	295.83	296.17	295.79	296.38	297.17	297.47	297.09	296.86	295.43	297.13	297.39	295.78
314.05	312.88	313.08	311.21	313.43	313.42	312.56	313.18	311.91	312.78	314.19	314.96	312.73	312.23	313.39	314.09	313.81	313.44	311.03	311.58	313.47	311.51	314.13	312.89	315.07	311.59	314	311.42	311.57	313.33	312.33	313.8	310.74	313.6	312.34	311.69	312.01	312.6	312.36	313.1	313.17	313.43	311.3	313.2	311.7	313.44	313.17	309.21	313.86	313.32
303.24	305.54	306.02	307.21	305.83	305.21	303.44	304.54	305.05	305.9	303.4	305.73	303.75	305.08	305.81	304.78	304.56	305.65	305.48	304.56	304.77	305.36	303.82	305.81	305.66	305.61	305.66	305.55	304.07	305.45	305.85	304.86	306.52	307.19	304.42	306.59	306.88	304.83	303.92	304.03	304.79	304.36	304.35	305.05	304.63	305.13	303.28	306.24	304.65	304.69
317.1	317.14	316.54	315.92	315.89	316.43	315.28	317.63	316.41	315.51	315.54	316.17	315.67	316.5	314.5	317.39	316.16	317.55	317.2	317.14	316.21	317.87	316.28	316.45	317.9	315.73	316.8	317.39	315.45	316.3	313.27	316.59	317.36	317.04	316.2	318.34	317.09	316.93	317.36	317.32	317.34	316.7	315.35	316.99	316.82	316.45	316.75	314.22	315.9	316.54
293.32	294.72	293.37	293.53	293.68	293.47	293.77	295.7	295.25	292.26	294.13	293.85	293.9	296.01	294.36	295.92	294.59	293.85	294.01	294.48	293.85	292.86	295.92	293.85	293.47	293.69	294.54	294.66	292.82	294.37	294.95	294.15	291.05	294.54	293.89	294.03	292.84	294.72	293.85	294.75	294.54	294.07	294.74	294.85	294.66	293.9	292.68	295.27	294.51	295.29
299.8	301.11	299.67	297.88	301.77	299.84	300.8	301.8	299.43	298.8	300.85	299.51	300.18	299.66	298.8	299.4	302.36	299.87	299.15	299.28	299.32	300.13	300.09	298.79	299.16	299.97	300.89	300.46	300.13	299.57	301.87	300.27	298.17	297.62	300.72	300.03	299.29	300.47	300.26	299.59	300.39	300.88	299.87	298.03	299.16	299.94	299.57	300.83	299.69	298.64
317.28	317.92	316.13	318.16	316.64	317.16	317.93	316.55	316.75	316.69	317.66	318.09	316.56	317.51	317.95	316.98	318.47	317.26	319.89	318.16	317.38	317.1	316.44	316.66	319.46	316.9	316.92	317.08	317.5	317.98	315.97	318.48	316.11	317.22	318.01	318.06	317.67	317.31	317.67	314.44	317.05	318.15	317.77	317.33	317.04	316.85	314.76	316.52	317.04	320.03
303.73	304.47	304.08	302.32	304.37	303.85	304.77	303.79	304.71	304.24	302.63	305.73	303.32	302.15	301.71	303.2	304.53	303.52	303.48	304.64	303.42	306.01	302.41	304.94	306.14	303.92	303.05	302.75	304.17	303.63	302.75	304.53	304.07	301.88	305.36	304.8	301.86	304.12	303.87	303.65	303.75	304.99	304.65	302.91	302.64	304.12	303.27	301.55	304.61	302.76
305.31	306.14	305.3	305.83	306.17	306.7	304.42	307.82	306.7	308.33	305.9	305.44	305.32	306.91	306.71	305.83	306.5	305.38	307.27	306.24	307.31	305.01	308.05	306.28	306.65	305.72	305.62	304.91	305.8	306.84	307.24	306.29	305.58	305.22	308.35	305.62	306.04	306.83	306.39	304.63	304.93	305.88	306.54	304.75	305.85	304.77	306.67	306.41	306.58	305.3
293.82	296.19	294.15	295.24	293.64	295.88	293.95	295.99	294.65	293.4	295.59	293	296.09	294.34	296.37	292.41	295.03	293.9	294.23	293.65	295.17	294.48	293.38	295.14	295.74	294.98	293.3	293.95	295.12	296.23	295.88	293.51	293.48	295.89	292.68	294.03	295.15	294.52	294.35	295.39	295.24	295.63	294.1	293	294.48	293.5	295.79	294.81	294.98	295.77
303.39	304.19	302.06	304.03	302.87	304.25	303.79	303.58	302.57	305.24	304.79	304.6	304.02	303.44	305.45	305.6	302.83	303.17	303.57	303.35	304.98	303.24	302.12	303.3	302.88	305.08	303.07	304.35	302.97	304.32	304.87	303.59	303.67	303.03	304.34	302.5	303	304.62	303.7	303.49	304.68	302.34	302.81	302.7	301.99	301.9	302.98	304.33	304.6	303.76
301.44	301.02	300.91	302.77	301.5	301.58	300.65	301.46	302.04	301.35	299.91	299	302.1	300.76	302.26	299.64	300.21	301.41	300.05	300.12	300.98	300.67	299.9	299.51	300.35	302.16	301.28	300.33	300.65	300.49	300.7	301.98	300.2	301.25	301.29	301.83	298.51	301.57	301.75	299.38	299.77	300.4	301.14	302.57	302.31	300.39	300.4	301.54	301.11	299.41
324.13	324.37	324.21	324.6	324.93	324.85	324.12	324.02	325.21	324.73	324.56	326.06	326.76	324.47	326.83	323.73	323	324.76	326.57	324.01	325.69	325.42	323.82	325	324.14	326.94	326.01	324.84	324.34	324.35	326.01	326.75	326.98	324.03	325.89	322.94	324.54	325.53	323.83	325.68	324.22	324.09	325.63	325.01	324.57	324.47	325.05	323.96	324.77	324.2
304.19	303.62	305.08	304.66	303.84	304.52	303.92	305.32	304.03	302.87	303.65	303.4	303.86	305.01	304.41	303.9	303.6	305.38	305.21	306.23	305.27	304.16	304.13	305.86	301.98	304.16	303.28	305.3	305.51	304.94	304.16	302.73	303.85	305.35	303.91	304.57	305.42	305.45	305.06	304.93	305.24	302.1	303.09	304.06	304.79	303.16	306.02	304.73	303.37	303.84
313.3	311.79	312.68	312.51	313.07	314.52	313.2	313.64	310.52	311.55	312.48	310.99	312.8	312.27	314.48	313.04	314.39	312.84	311.34	313.55	313.05	312.12	312.78	312.99	312.53	312.36	314.96	314.04	310.21	311.74	311.84	311.16	313.36	311.3	312.65	311.94	313.93	314.46	314.57	312.6	311.97	313.47	312.94	313.35	312.2	313.33	312.27	312.64	314.56	313.81
303.63	306.21	305.44	304.84	302.33	305.01	305.02	304.44	304.6	306.43	307.41	305.97	303.87	304.72	306.31	304.2	303.31	304.89	305.58	305.29	306.05	306.03	306.42	306.28	305.03	305.51	304.05	304.77	303.87	305.83	305.27	303.44	304.16	306.6	304.1	305.56	305.9	304.29	304.4	305.35	306.19	305.74	305.24	305.09	306.43	303.94	306.01	305.33	303.41	305.49
302.58	301.73	302.12	303.77	303.9	304.81	302.25	302.78	302.16	302.3	302.7	300.41	303.72	303.27	302.58	301.3	302.35	303.38	302.48	302.34	301.96	301.94	302.09	301.27	301.16	302.06	303.53	301.09	301.36	303.96	301.27	303.46	301.83	302.49	301.75	302.51	300.91	302.24	303.39	303.63	302.3	304.56	301.23	301.04	302.01	302.66	302.17	303.23	303.55	303.25
327.85	328.14	327.42	329.14	326.72	330.65	326.66	329.2	327.93	328.31	327.81	330.32	329.7	327.1	327.3	327.74	328.45	329.11	329.07	328.12	328.54	326.23	326.3	328.49	328.01	325.81	327.75	327.51	328.23	328.38	326.86	328.83	326.87	328.32	327.36	327.32	327.56	327.65	328.94	329.23	328.26	327.78	330.27	329.49	328.22	326.78	328.04	329.04	328.04	328.75
294.44	294.28	294.74	294.93	294.15	293.52	294.96	294.34	294.4	293.6	293.2	294.75	293.94	292.57	294.13	293.7	293.14	293.84	294.07	293.78	293.18	294.56	294.5	293.66	293.74	294.71	294.65	293.95	294.46	292.68	294.18	292.12	294.8	294.54	294.69	293.04	294.81	293.31	294.83	293.02	294.48	293.89	293.21	296.42	293.87	293.29	292.83	293.91	291.54	294.58
317.89	317.99	317.91	318.6	317.15	319.41	317.4	317.84	319.57	319.59	317.21	316.68	319.13	317.84	318.75	318.09	319	317.48	317.86	318.1	317.39	317.79	317.86	317.84	318.05	318.36	319.39	316.32	319.42	318.07	318.41	319.06	317.01	318.19	317.28	316.96	318.05	319.11	317.12	318.34	316.53	317.21	318.25	317.91	317.5	317.79	317.67	318.33	318.32	319.32
303.4	303.67	305.42	303.66	303.79	303.77	303.52	302.94	303.75	302.32	303.14	304.92	303.93	302.07	301.09	303.76	304.79	302.46	304.11	302.47	303	302.23	303.6	302.15	302.72	303.25	301.11	302.42	304.86	303.7	303.76	305.22	303.13	305.21	302.11	304.42	303.55	304.22	303.64	303.91	305.17	303.83	303.35	302.36	304.49	304.03	303.55	302.49	305.41	303.02
314.54	315.05	314.94	316.12	315.51	315.12	315.88	314.58	315.49	315.99	315.49	316.32	315.78	315.41	314.51	314.62	316.31	316.53	315.73	315.76	315.74	316.18	316.37	315.85	315.27	316.19	317.5	316.88	315.7	315.02	316.03	314.04	316.68	314.58	314.5	314.53	315.14	314.77	316.27	315.86	314.29	316.7	316.56	314.61	316.38	316.39	315.94	316.37	314.89	317.17
305.82	305.01	302.9	302.44	303.29	301.81	303.11	303.38	304.02	304.13	304.64	303.08	304.02	302.15	304.51	303.59	304.85	304.4	304.68	301.86	301.62	302.81	304.48	304.89	303.6	303.91	303.21	304.29	304.48	305.08	304.72	302.73	302.95	303.24	304.7	304.89	304.61	303.9	303.89	305.48	303.6	304.76	302.93	305.69	305.04	303.15	304.84	303.28	304.2	304.84
313.81	312.41	312.21	314.76	313.1	312.63	312.42	311.95	312.78	313.66	312.12	313.78	312.29	310.1	312.41	313.45	313.09	313.84	312.7	313.45	311.93	312.68	312.18	311.47	313.1	311.76	312.63	313.97	313.01	313.11	313.08	313.57	313.14	312.18	315.01	313.48	313.82	312.81	313.92	313.27	313.53	313.01	312.55	314.31	312.15	312.8	313.77	312.39	312.7	314.37
314.99	315.26	312.49	312.2	313.8	314.68	314.57	311.57	312.55	313.83	311.14	312.04	310.53	313.25	314.49	313.44	312.88	311.77	313.39	313.39	314.48	311.66	313.29	313.54	311.14	314.63	312.41	313.1	312.49	314.77	312.44	311.71	312.83	313.89	313.88	312.99	313.21	313.3	313.42	312.91	312.31	311.72	313.6	312.17	311.82	313.49	315.18	312.64	312.66	312.71
308.18	306.64	309.59	308.35	308.06	309.51	308.31	308.7	309.61	309.54	310.38	309.01	305.9	309.09	309.53	308.14	307.65	308.89	310.64	310.01	309.69	309.98	308.51	309.16	309.62	308.32	309.57	309.29	309.12	309.42	308.95	308.96	309.41	310.48	306.93	309.04	309.7	309.91	310.34	308.56	309.65	309.45	309.57	310.11	308.65	308.63	307.83	308.27	309.79	309.56
312.54	311.9	313.48	313.33	313.12	312.98	315.24	311.67	311.17	312.9	313	313.58	314.69	314.47	313.62	312.44	314.28	314.16	315.04	313.38	312.38	311.66	314.3	314.89	310.74	312.39	315.45	313.97	313.73	312.6	314.11	311.9	312.11	313.57	313.87	313.42	312.55	313.27	312.77	313.32	312.95	312.1	311.76	314.63	314.1	311.96	314.44	313.31	312.27	313.2
319.08	318.52	319.9	318.23	319.29	319.83	317.29	317.31	318.74	318.03	318.13	317.76	317.71	317.83	317.04	318.18	317.38	318.82	318.18	317.63	318.26	318.68	318.79	318.13	318.19	318.22	318.48	318.28	318.13	319.27	318.54	317.69	318.37	318.35	317.9	318.84	318.19	317.66	318.47	318.73	318.31	317.36	317.47	319.46	318.28	319.92	318.95	317.99	319.18	318.03
311.19	308.82	311.57	312.62	311.54	310.98	311.09	312.89	312.29	314.24	309.92	311.6	313.19	311.58	308.99	311.3	311.83	311.43	312.55	312.07	312.65	310.45	310.49	311.68	312.47	310.04	311.51	310.87	312.02	311.3	310.78	312.5	309.6	312.27	311.89	310.94	311	309.35	311.14	311.36	311.14	311.21	312.74	313.81	311.51	310.4	312.11	311.74	310.81	309.9
294.11	296.09	295.82	295.52	294.35	294.53	296.63	295.59	295.57	292.89	294.24	296.05	294.11	294.07	295.1	294.82	294.61	295.74	293.22	294.75	294.72	295.65	295.22	294.66	295.65	294.59	295.51	295.82	294.24	294.22	293.51	295.11	295.45	294.82	295.18	292.95	293.54	294.39	294.22	294.68	293.56	295.73	296.43	294.99	296.16	293.88	296.69	295.4	296.14	296.44
316.04	315.95	314.32	316.93	313.46	315.41	314.23	315.1	314.94	314.94	315.33	314.9	314.79	315.11	316.7	315.99	315.06	316.33	313.96	314.35	314.92	313.89	316.15	314.57	314.59	314.89	315.57	315.35	315.17	315.89	315.44	314.76	315.41	314.53	314.76	313.17	315.62	314.95	315.61	315.01	314.33	314.11	315.98	315.26	315.1	314.83	315.01	314.11	314.62	315.65
305.14	303.14	301.6	301.71	302.69	304.78	304.42	302.21	303.39	302.62	303.3	303.18	301.95	303.07	304.04	303.81	303.98	302.24	304.34	302.85	304.58	303.05	302.86	303.21	302.55	304.36	304.78	303.04	302.01	301.76	303.38	301.87	303.9	302.82	301.8	302.19	303.1	301.76	301.04	303.68	301.55	302.42	303.16	302.77	300.89	302.63	302.79	300.95	302.4	302.21
315.06	315.92	315.38	315.23	315.65	316.39	315.91	316.15	315.01	314.03	315.64	317.07	314.8	316.95	316.46	314.37	316.33	317.94	317.79	314.92	315.75	315.86	314.52	315.34	315.98	315.58	314.99	315.48	316.26	317.25	316.12	315.24	316.78	313.64	316.92	313.51	314.94	317.87	316.01	315.91	315.97	315.18	316.15	315.7	316.59	314.91	314.86	315.97	315.73	316.41
314.13	315.21	313.36	312.45	313.31	314.35	315.44	314.03	313.38	315.19	316.22	314.14	313.34	313.12	315.12	315.65	313.71	314.58	312.72	313.39	313.63	314.33	312.4	315.59	312.75	313.71	313.55	314.08	313.99	315.32	312.39	311.97	313.83	313.82	314.18	312.71	314.95	313.53	311.99	313.13	315.08	314.03	313.65	314.66	314.35	312.42	313.65	316.12	315.62	315.12
309.76	308.6	308.39	308.66	310.14	308.72	309.33	309.15	309.94	308.14	309.77	307.37	309.75	309.42	308.66	309.6	308.68	307.52	308	308.08	308.69	308.8	308.03	309.13	310.08	309.35	308.85	310.32	307.72	307.88	309.59	307.61	308.48	310.02	308.83	309.14	307.89	309.67	310.73	307.96	308.45	310.49	307.97	309.05	307.37	310.01	310.39	307.78	308.07	309.84
303.19	303.77	303.15	303.04	304.26	302.83	304.32	303.73	302.51	302.57	306.53	302.73	300.9	304.02	302.87	303.49	303.26	303.25	304.46	304.86	304.9	303.29	304.16	304.02	303.6	304.22	301.66	303.23	302.95	303.6	304.17	302.36	304.64	304.09	305.24	303.79	303.34	304.98	303.06	303.8	304.67	305.04	303.59	304.01	302.4	305.57	302.61	302.82	303.71	304.17
296.63	296.44	297.03	297.11	297.59	295.93	295.85	295.81	297	296.43	297.44	296.84	297.33	298.65	297	295.31	298.87	296.32	298.96	298.66	297.2	296.07	296.61	297.58	296.75	296.75	296.8	295.81	294.96	298.02	297.06	298.23	297.55	298.12	296.48	295.98	297.42	298.06	297.52	297.33	295.8	296.62	298.35	297.66	297.16	296.57	296.86	297.05	297.2	298.77
308.27	305.49	305.43	306.29	306.37	306.06	306.15	305.99	304.49	304.92	304.54	305.39	306.48	306.25	306.09	307.14	307.45	307.18	306.42	305.47	306.93	306.7	303.49	306.1	305.72	307.93	306.47	306.3	306.61	308.36	306.6	306.04	304.45	306.96	304.8	305.79	307.34	305.04	305.04	307.71	304.79	306.06	306.9	305.31	305.39	307.35	307.12	304.59	306.47	305.66
318.97	317.73	316.64	317.39	318.27	316.86	317.01	319.01	319.11	318.83	319.71	318.33	317.27	316.75	319.22	318.3	318.11	318.88	318.53	315.34	318.26	317.85	316.28	317.67	318.89	319.17	319.22	317.26	317.17	318.04	318.13	319.65	317.92	318.15	317.44	316.8	318.28	318.36	318.03	318.87	316.03	317.81	317.72	318.96	318.15	320.09	316.68	316.45	315.76	316.04
294.13	293.59	294.62	292.74	293.98	295.48	294.8	294.51	292.09	294.07	294.63	295.44	294.18	294.04	293.94	295.54	293.68	295.28	293.75	294.67	293.08	294.85	295.53	293.01	294.25	293.48	291.76	293.45	293.74	293.03	294.85	295.12	293.39	294.53	291.75	297.06	295.15	295.11	295.55	294.72	294.41	296.64	294.34	295.05	293.62	294.66	293.5	293.6	294.13	292.11
306.3	307.51	306.02	306.88	307.39	305.59	305.94	307.81	306.92	304.93	305.45	305.95	305.96	307.04	305.56	304.85	306.42	307.64	306.01	308.35	306.52	305.25	305.91	306.85	304.68	307.31	305.99	304.27	306.02	305.63	306.53	308.29	306.31	304.43	307.48	306.85	306.08	308.05	306.6	306.64	305.07	307.63	305.85	307.15	305.59	305.17	306.92	307.57	305.7	304.4
313.33	315.35	314.58	315.14	312.52	314.52	315.08	316	313.17	315.95	313.78	314.58	314.46	314.78	315.63	314.48	314.75	314.3	313.27	313.54	316.83	314.91	314.17	316.21	315.8	315.76	315.05	312.55	314.47	316.01	314.5	314.42	315.29	311.99	314.51	314.02	315.59	315.27	316.23	315.55	313.95	317.74	314.9	314.75	315.48	312.92	314.9	315.81	315.51	312.89
313.57	312.45	315.18	313.02	313.98	313.48	313.53	312.51	315.16	313.33	310.39	314.21	314.1	313.12	314.32	314.92	312.83	312.5	313.21	313.32	314.22	313.64	313.33	314.52	312.96	312.1	312.88	313.91	312.53	313.16	313.81	310.42	312.91	312.76	314.34	312.65	313.7	314.77	313.14	313.69	312	315.31	314.12	314.17	314.49	313.5	312.13	312.23	314	311.71
313.2	314.7	313.91	312.2	312.26	314.73	315.01	314.35	312.91	313.67	310.79	313.52	313.66	311.06	312.56	312.47	313.28	311.64	312.06	314.04	314.41	313.54	312.99	313.78	313.78	314.12	312.17	313.17	313.4	313.68	314.45	312.94	311.9	314.05	311.71	314.34	313.84	312.94	315.11	312.96	311.83	314.87	312.02	312.9	312.37	313.31	313.86	312.31	312.31	312.34
317.35	317.73	316.83	318.71	319.19	318.82	318.6	319.16	318.36	316.45	319.71	318.93	320.68	318.22	318.26	319.32	317.44	318.72	320.09	318.09	318.79	317.9	318.47	317.28	317.74	316.83	320.27	316.6	319.2	317.86	318.46	319	318.71	318.92	318.8	319.25	316.85	317.28	318.95	317.97	317.96	317.04	317.31	317.94	319.08	319.21	318.63	317.16	317.69	318.61
302.01	302.74	302.93	303.24	302.41	302.48	303.72	301.78	301.06	301.14	304.13	302.44	301.33	302.29	302.17	302.61	303.11	302.45	302.72	301.58	303.42	303	301.84	301.94	304.25	304.3	303.15	302.89	302.52	302.91	302.1	302.1	302.38	301.07	302.37	300.46	302.94	302.33	303.07	302.86	299.79	300.76	302.23	301.3	304.29	303.32	304.29	302.13	302	302.33
310.69	311.67	311.97	311.66	311.3	312.32	312.59	311.55	311.95	312.23	312.73	311.61	310.5	312.46	310.89	314.04	311.5	310.83	311.41	309.23	310.6	310.95	311.35	311.2	309.97	312.02	311.71	311.78	312.34	312.33	311.71	310.33	311.7	312.14	311.88	311.3	310.94	311.3	310.78	312.09	310.93	311.21	312.23	311.31	311.92	310.5	310.75	311.56	311.97	311.37
325	324.82	323.44	326.02	326.07	326.41	326	325.45	323.24	324.79	325.3	324.18	325.79	324.43	326.05	324.99	324.69	324.08	324.49	324.52	324.74	324.7	323.3	326.71	324.89	324.82	324.47	323.89	324.96	324.29	323.8	326.38	323.55	324.36	324.28	327.03	322.83	325.45	324.26	324.64	324.24	324.32	322.92	325.64	323.5	326.6	323.83	324.97	326.77	325.32
316.66	317.2	316.14	317.09	315.71	316.03	316.64	316.82	314.88	315.42	317.13	316.82	316.15	317.91	317.31	316.7	316.61	315.92	314.04	316.78	318.27	315.99	318.37	316.35	317.69	316.89	316	316.35	316.17	316.17	316.69	318.27	315.01	315.31	318.82	315.23	314.89	317.56	317.06	316.36	315.8	317.32	316.32	315.9	315.86	317.83	317.22	315.77	315.57	316.9
305.3	305.19	304.21	305.02	305.52	305.27	305.88	305.54	305.34	306.3	305.46	304.84	306.42	305.13	304.8	305.23	305.5	306.07	304.68	307.54	304.46	305.61	304.76	307.2	305.22	305.24	304.71	305.36	304.03	304.72	304.76	306.36	305.27	306.07	304.9	306.44	305.38	306.22	304.99	305.36	306.2	304.25	303.89	305.04	306.34	305.6	305.98	306.88	305.28	305.86
293.52	293.03	294.44	294.49	295.45	296.08	294.74	294.66	296.13	294.95	294.79	296.59	295.6	293.47	295.43	293.7	294.42	292.93	292.55	295.14	294.97	294.34	295.39	295.41	295.74	295.3	294.74	294.44	295.47	295.27	295.54	295.63	293.67	293.97	295.78	294.43	293.86	295.76	295.12	294.47	296.06	294.55	293.84	294.97	295.2	295.41	294.75	294.32	295.37	295.34
318.41	318.74	317.84	316.67	319.32	317.19	317.77	318.93	320.31	319.38	319.28	317.64	317.43	318.18	318.08	317.92	320.11	319.32	319.48	317.97	318.2	318.91	318.85	318.27	316.16	317.33	321.16	317.39	319.28	319.86	318.06	318.05	316.61	318.33	318.28	317.83	319.11	319.02	318.61	318.15	317.54	317.12	316.96	319.06	317.32	316.24	318.63	316.87	318.9	318.8
328.45	329.96	329.15	328.78	328.68	328.78	330.09	328.72	328.85	328.22	328.95	327.58	325.79	329.65	327.87	328.42	327.91	329.33	329.08	329.04	330.09	328.59	327.25	328.27	328.19	329.2	327.85	329.77	328.79	328.58	329.5	327.9	328.97	329.41	328.89	329.56	330.49	328.14	329.78	326.49	327.56	330.01	329.47	329.96	329.38	329.35	327.24	327.15	328.65	328.77
314.57	314.92	312.51	312.99	314.17	313.21	312.38	312.72	314.88	314.82	315.6	314.8	315.98	313.34	313.88	315.09	313.14	315.54	312.81	313.06	314.43	314.47	314.76	314.19	314.22	314.34	313.94	312.88	313.24	315.65	313.14	313.32	314.92	313.58	314.64	313.17	314.18	313.08	314.04	312.73	314.01	313.02	311.73	314.38	313.31	313.34	315.1	313.72	313.59	315.05
304.77	304.14	304.14	304.39	302.98	302.82	305.59	304.54	302.33	304.06	303.35	302.71	305.2	301.52	303.8	302.22	303.25	303.51	302.26	302.06	304.07	304.11	303.81	303.97	303.86	303.19	304.25	302.68	304.09	301.93	303.97	302.25	302.07	304.12	302.79	303.42	304.67	302.12	301.95	304.55	303.96	302.57	303.51	303.86	302.92	304.21	303.47	305.53	303.84	304.05
317.04	315.55	316.3	316.33	315.47	314.55	315.54	316.44	315.02	316.05	314.33	316.26	315.84	315.21	316.05	314.89	315.47	317.16	315.35	314.3	316.95	316.12	315.69	316.44	313.82	317.09	314.9	315.51	317.34	315.62	316.13	314.84	315.92	316.06	314.99	315.24	316.54	316.09	317.03	314.99	313.81	316.05	314.5	315.79	315.33	314.66	315.82	315.66	315.46	316.5
302.22	302.57	303.37	303.14	301.86	302.88	302.02	304.47	302.25	303.44	301.53	302.79	303.71	303.62	303.03	301.89	303.06	302.93	302.47	301.26	303.02	303.56	303.96	300.72	304.17	303.17	301.44	302	304.85	302.61	301.41	302.59	302.85	301.1	304.08	303.36	303.19	303.31	301.76	301.37	303.58	303.01	302.19	303.45	301.79	302.24	302.37	301.52	301.48	303.1
327.36	328.49	328.13	327.26	327.04	326.77	327.68	328.99	327.75	326.99	326	326.95	327.98	326.3	329.28	329.08	326.19	326.36	328.87	328.53	326.77	329.28	326.31	329.69	328.79	326.97	326.32	327.98	327.02	328.17	329.74	326.83	326.2	328.52	327.08	328.96	328.98	328.64	328.19	326.22	327.91	327.61	327.2	326.15	329.2	326.3	329.28	327.6	327.57	327.58
317.65	315.57	314.58	316.34	314.19	316.23	314.1	315.99	315.96	314.81	315.24	314.42	313.02	314.5	315.41	316.33	315.38	317.01	316.11	314.52	313.87	316.41	316.15	315.63	313.16	315.63	315.7	315.8	315.6	314.25	315.35	314.49	313.55	315.01	315.31	313.77	315.08	314.84	314.36	315.46	315.71	316.51	314.94	314.98	314.06	313.51	316.19	315.35	315.36	313.56
303.56	304.09	303.65	303.73	303.12	302.28	302.54	303.24	305.1	304.3	302.82	303.25	304.26	303.37	304.33	303.13	304.55	303.29	303.7	303.44	301.86	303.66	302.18	301.79	303.4	303.12	303.17	302.89	304	302.76	301.54	304.05	303.99	303.29	302.8	304.61	303.61	303.33	302.99	303.25	304.11	303.1	302.67	302.34	302.79	301.67	303.84	300.55	304.1	304.23
313.24	312.4	313.53	313.73	313.28	313.26	313.87	312.85	313.13	312.45	311.4	313.37	315.91	311.71	315.48	311.93	313.91	313.11	313.32	312.08	314.5	311.93	313.48	313.26	313.32	312.1	311.27	312.14	312.87	311.48	312.53	312.53	313.19	312.92	311.69	314.87	312.52	313.17	314.26	312.28	312.46	314.16	312.74	313.97	313.88	314.1	314.64	313	312.46	313.99
294.32	293.14	293.7	292.26	294.34	293.68	293.04	294.7	294.55	291.79	293.2	294.26	293.36	293.07	293.57	296.49	294.64	296.15	293.47	294.76	294.48	292.67	293.76	294.83	293.54	293.45	293.88	293.52	295.35	294.57	293.56	293.17	294.5	293.66	293.16	294.71	293.03	293.02	293.63	292.77	294.82	292.21	294.23	294.49	294.29	295.02	294.69	294.64	296.03	293.26
314.64	316.09	315.94	317.78	316.29	316.02	317.03	317.62	315.95	316.47	318.03	316.5	316.88	317.07	316.64	316.59	314.73	316.77	317.19	316.47	318.27	316.03	316.29	314.79	316.67	316.97	315.89	317.02	317.5	315.42	316.43	315.17	318.24	315.99	315.36	317.19	316.15	316.69	316.12	318.1	316.45	317.25	316.54	318.76	316.19	317.3	315.92	316.39	317.36	315.65
301.92	301.9	303.55	302.71	301.6	301.76	302.25	304.08	303.29	304.04	303.31	302.58	301.2	302.24	302.3	304.19	301.81	302.19	302.94	304.1	302.73	304.15	301.02	301.86	302.79	302.92	303.2	302.84	304.84	304.03	302.12	303.91	301.72	301.39	302.34	303.89	304.25	302.39	303.87	302.23	302.91	303.47	302.91	303.41	302.85	304.01	303.93	303.6	301.85	301.75
298.17	298.86	298.35	300.43	299.97	299.57	299.06	299.44	300.75	298.02	300.22	301.16	301.39	301.19	299.02	298.36	300.22	299.53	300.49	301.19	299.52	300.55	299.05	300.92	300.71	301.16	300.13	299	300.14	301.17	298.92	299.46	300.51	300.6	298.91	300.72	300.09	301.21	302.61	301.22	298.7	300.17	300.44	299.05	301.16	298.98	298.9	300.02	301.37	300.91
[truncated: 150 more columns]
